# Supplementary material for: Stochastic modelling of single-cell gene expression adaptation reveals non-genomic contribution to evolution of tumor subclones
Source: bioRxiv. 2024 Apr 20:2024.04.17.588869. Preprint. [Version 1] doi: 10.1101/2024.04.17.588869 (PMC11071284; doi:10.1101/2024.04.17.588869)
Supplement: Supplement 2 [file media-2.zip]

Archive with 184 entries (184 files):
- Supplementary Files/Treatment Data/Responder_Data.csv
- Supplementary Files/Subline Results/Clusters.csv
- Supplementary Files/Subline Results/KEGG_ORA.xlsx
- Supplementary Files/dNdS Results/dNdScv_Results.xlsx
- Supplementary Files/Simulated Results/Simulation_Results_DE.xlsx
- Supplementary Files/dNdS Results/dNdS_by_counts_Results.xlsx
- Supplementary Files/Simulated Results/Simulation_Results_EvoGeneX.xlsx
- Supplementary Files/Simulated Data/Constrained_Simulation/tr_1_sq_15_r_150_a_.125.csv
- Supplementary Files/Simulated Data/Neutral_Simulation/sq_1.5_r_150.csv
- Supplementary Files/Simulated Data/Constrained_Simulation/tr_1_sq_15_r_200_a_8.csv
- Supplementary Files/Simulated Data/Neutral_Simulation/sq_15_r_200.csv
- Supplementary Files/Simulated Data/Neutral_Simulation/sq_15_r_100.csv
- Supplementary Files/Simulated Data/Constrained_Simulation/tr_1_sq_15_r_200_a_1.csv
- Supplementary Files/Simulated Data/Constrained_Simulation/tr_1_sq_15_r_100_a_8.csv
- Supplementary Files/Simulated Data/Constrained_Simulation/tr_1_sq_15_r_200_a_.125.csv
- Supplementary Files/Simulated Data/Constrained_Simulation/tr_1_sq_15_r_150_a_1.csv
- Supplementary Files/Simulated Data/Neutral_Simulation/sq_.15_r_200.csv
- Supplementary Files/Simulated Data/Neutral_Simulation/sq_15_r_150.csv
- Supplementary Files/Simulated Data/Constrained_Simulation/tr_1_sq_1.5_r_200_a_1.csv
- Supplementary Files/Simulated Data/Constrained_Simulation/tr_1_sq_1.5_r_150_a_8.csv
- Supplementary Files/Simulated Data/Constrained_Simulation/tr_1_sq_1.5_r_200_a_8.csv
- Supplementary Files/Simulated Data/Constrained_Simulation/tr_1_sq_15_r_100_a_1.csv
- Supplementary Files/Subline Results/HA-S_Gene_Results.csv
- Supplementary Files/Simulated Data/Constrained_Simulation/tr_1_sq_15_r_150_a_8.csv
- Supplementary Files/Simulated Data/Constrained_Simulation/tr_1_sq_1.5_r_150_a_1.csv
- Supplementary Files/Simulated Data/Constrained_Simulation/tr_1_sq_1.5_r_200_a_.125.csv
- Supplementary Files/Subline Results/LA-S_Gene_Results.csv
- Supplementary Files/Simulated Data/Constrained_Simulation/tr_1_sq_1.5_r_150_a_.125.csv
- Supplementary Files/Simulated Data/Neutral_Simulation/sq_1.5_r_100.csv
- Supplementary Files/Simulated Data/Constrained_Simulation/tr_1_sq_15_r_100_a_.125.csv
- Supplementary Files/Subline Results/HA-R_Gene_Results.csv
- Supplementary Files/Simulated Data/Constrained_Simulation/tr_1_sq_1.5_r_100_a_1.csv
- Supplementary Files/Simulated Data/Neutral_Simulation/sq_1.5_r_200.csv
- Supplementary Files/Simulated Data/Neutral_Simulation/sq_.15_r_150.csv
- Supplementary Files/Simulated Data/Constrained_Simulation/tr_1_sq_1.5_r_100_a_8.csv
- Supplementary Files/Simulated Data/Constrained_Simulation/tr_1_sq_.15_r_200_a_8.csv
- Supplementary Files/Simulated Data/Constrained_Simulation/tr_1_sq_1.5_r_100_a_.125.csv
- Supplementary Files/Simulated Data/Constrained_Simulation/tr_1_sq_.15_r_200_a_1.csv
- Supplementary Files/Simulated Data/Constrained_Simulation/tr_1_sq_.15_r_100_a_.125.csv
- Supplementary Files/Simulated Data/Constrained_Simulation/tr_1_sq_.15_r_200_a_.125.csv
- Supplementary Files/Simulated Data/Constrained_Simulation/tr_1_sq_.15_r_100_a_8.csv
- Supplementary Files/Simulated Data/Constrained_Simulation/tr_1_sq_.15_r_150_a_1.csv
- Supplementary Files/Simulated Data/Constrained_Simulation/tr_1_sq_.15_r_150_a_.125.csv
- Supplementary Files/Simulated Data/Neutral_Simulation/sq_.15_r_100.csv
- Supplementary Files/Simulated Data/Constrained_Simulation/tr_1_sq_.15_r_100_a_1.csv
- Supplementary Files/Simulated Data/Constrained_Simulation/tr_1_sq_.15_r_150_a_8.csv
- Supplementary Files/Simulated Data/Adaptive_Simulation/tr_1.02_sq_1.5_r_100_a_8.csv
- Supplementary Files/Simulated Data/Adaptive_Simulation/tr_1.02_sq_1.5_r_150_a_.125.csv
- Supplementary Files/Simulated Data/Adaptive_Simulation/tr_1.02_sq_15_r_100_a_.125.csv
- Supplementary Files/Simulated Data/Adaptive_Simulation/tr_1.02_sq_.15_r_200_a_8.csv
- Supplementary Files/Simulated Data/Adaptive_Simulation/tr_1.02_sq_15_r_100_a_8.csv
- Supplementary Files/Simulated Data/Adaptive_Simulation/tr_1.02_sq_15_r_200_a_.125.csv
- Supplementary Files/Simulated Data/Adaptive_Simulation/tr_1.02_sq_.15_r_200_a_1.csv
- Supplementary Files/Simulated Data/Adaptive_Simulation/tr_1.02_sq_15_r_150_a_8.csv
- Supplementary Files/Simulated Data/Adaptive_Simulation/tr_1.02_sq_1.5_r_200_a_1.csv
- Supplementary Files/Simulated Data/Adaptive_Simulation/tr_1.02_sq_.15_r_150_a_8.csv
- Supplementary Files/Simulated Data/Adaptive_Simulation/tr_1.02_sq_1.5_r_150_a_1.csv
- Supplementary Files/Simulated Data/Adaptive_Simulation/tr_1.02_sq_1.5_r_200_a_8.csv
- Supplementary Files/Simulated Data/Adaptive_Simulation/tr_1.02_sq_1.5_r_100_a_.125.csv
- Supplementary Files/Simulated Data/Adaptive_Simulation/tr_1.02_sq_.15_r_200_a_.125.csv
- Supplementary Files/Simulated Data/Adaptive_Simulation/tr_1.02_sq_15_r_150_a_1.csv
- Supplementary Files/Simulated Data/Adaptive_Simulation/tr_1.02_sq_1.5_r_150_a_8.csv
- Supplementary Files/Simulated Data/Adaptive_Simulation/tr_1.02_sq_1.5_r_100_a_1.csv
- Supplementary Files/Simulated Data/Adaptive_Simulation/tr_1.02_sq_15_r_150_a_.125.csv
- Supplementary Files/Simulated Data/Adaptive_Simulation/tr_1.02_sq_15_r_200_a_8.csv
- Supplementary Files/Simulated Data/Adaptive_Simulation/tr_1.02_sq_15_r_200_a_1.csv
- Supplementary Files/Simulated Data/Adaptive_Simulation/tr_1.02_sq_1.5_r_200_a_.125.csv
- Supplementary Files/Simulated Data/Adaptive_Simulation/tr_1.02_sq_15_r_100_a_1.csv
- Supplementary Files/Simulated Data/Adaptive_Simulation/tr_1.02_sq_.15_r_100_a_1.csv
- Supplementary Files/Treatment Data/Bulk_Expression.csv
- Supplementary Files/Simulated Data/Adaptive_Simulation/tr_1.02_sq_.15_r_100_a_8.csv
- Supplementary Files/Simulated Data/Adaptive_Simulation/tr_1.02_sq_.15_r_150_a_1.csv
- Supplementary Files/Simulated Data/Adaptive_Simulation/tr_1.02_sq_.15_r_150_a_.125.csv
- Supplementary Files/Simulated Data/Adaptive_Simulation/tr_1.04_sq_15_r_200_a_8.csv
- Supplementary Files/Treatment Results/DESeq2_results.csv
- Supplementary Files/Simulated Data/Adaptive_Simulation/tr_1.02_sq_.15_r_100_a_.125.csv
- Supplementary Files/Simulated Data/Adaptive_Simulation/tr_1.04_sq_15_r_200_a_.125.csv
- Supplementary Files/Simulated Data/Adaptive_Simulation/tr_1.04_sq_15_r_150_a_1.csv
- Supplementary Files/Simulated Data/Adaptive_Simulation/tr_1.04_sq_15_r_100_a_1.csv
- Supplementary Files/Simulated Data/Adaptive_Simulation/tr_1.04_sq_15_r_150_a_8.csv
- Supplementary Files/Simulated Data/Adaptive_Simulation/tr_1.04_sq_15_r_200_a_1.csv
- Supplementary Files/Simulated Data/Adaptive_Simulation/tr_1.04_sq_15_r_100_a_.125.csv
- Supplementary Files/Simulated Data/Adaptive_Simulation/tr_1.04_sq_.15_r_200_a_8.csv
- Supplementary Files/Simulated Data/Adaptive_Simulation/tr_1.04_sq_1.5_r_200_a_.125.csv
- Supplementary Files/Simulated Data/Adaptive_Simulation/tr_1.04_sq_.15_r_200_a_1.csv
- Supplementary Files/Simulated Data/Adaptive_Simulation/tr_1.04_sq_1.5_r_150_a_8.csv
- Supplementary Files/Simulated Data/Adaptive_Simulation/tr_1.04_sq_1.5_r_100_a_1.csv
- Supplementary Files/Simulated Data/Adaptive_Simulation/tr_1.04_sq_1.5_r_100_a_.125.csv
- Supplementary Files/Simulated Data/Adaptive_Simulation/tr_1.04_sq_.15_r_100_a_1.csv
- Supplementary Files/Simulated Data/Adaptive_Simulation/tr_1.04_sq_.15_r_200_a_.125.csv
- Supplementary Files/Simulated Data/Adaptive_Simulation/tr_1.04_sq_.15_r_150_a_8.csv
- Supplementary Files/Simulated Data/Adaptive_Simulation/tr_1.04_sq_1.5_r_200_a_8.csv
- Supplementary Files/Simulated Data/Adaptive_Simulation/tr_1.04_sq_15_r_150_a_.125.csv
- Supplementary Files/Simulated Data/Adaptive_Simulation/tr_1.04_sq_15_r_100_a_8.csv
- Supplementary Files/Simulated Data/Adaptive_Simulation/tr_1.04_sq_.15_r_150_a_1.csv
- Supplementary Files/Simulated Data/Adaptive_Simulation/tr_1.04_sq_1.5_r_150_a_1.csv
- Supplementary Files/Simulated Data/Adaptive_Simulation/tr_1.06_sq_15_r_200_a_8.csv
- Supplementary Files/Simulated Data/Adaptive_Simulation/tr_1.04_sq_1.5_r_100_a_8.csv
- Supplementary Files/Simulated Data/Adaptive_Simulation/tr_1.04_sq_1.5_r_150_a_.125.csv
- Supplementary Files/Simulated Data/Adaptive_Simulation/tr_1.04_sq_.15_r_150_a_.125.csv
- Supplementary Files/Simulated Data/Adaptive_Simulation/tr_1.04_sq_.15_r_100_a_8.csv
- Supplementary Files/Simulated Data/Adaptive_Simulation/tr_1.06_sq_15_r_150_a_8.csv
- Supplementary Files/Simulated Data/Adaptive_Simulation/tr_1.04_sq_.15_r_100_a_.125.csv
- Supplementary Files/Simulated Data/Adaptive_Simulation/tr_1.06_sq_15_r_200_a_1.csv
- Supplementary Files/Simulated Data/Adaptive_Simulation/tr_1.06_sq_15_r_200_a_.125.csv
- Supplementary Files/Simulated Data/Adaptive_Simulation/tr_1.06_sq_15_r_150_a_1.csv
- Supplementary Files/Simulated Data/Adaptive_Simulation/tr_1.04_sq_1.5_r_200_a_1.csv
- Supplementary Files/Key_Resources.docx
- Supplementary Files/Simulated Data/Adaptive_Simulation/tr_1.06_sq_15_r_150_a_.125.csv
- Supplementary Files/Simulated Data/Adaptive_Simulation/tr_1.06_sq_1.5_r_100_a_8.csv
- Supplementary Files/Simulated Data/Adaptive_Simulation/tr_1.06_sq_15_r_100_a_1.csv
- Supplementary Files/Simulated Data/Adaptive_Simulation/tr_1.06_sq_1.5_r_200_a_1.csv
- Supplementary Files/Simulated Data/Adaptive_Simulation/tr_1.06_sq_15_r_100_a_8.csv
- Supplementary Files/Simulated Data/Adaptive_Simulation/tr_1.06_sq_1.5_r_200_a_8.csv
- Supplementary Files/Simulated Data/Adaptive_Simulation/tr_1.06_sq_1.5_r_150_a_.125.csv
- Supplementary Files/Simulated Data/Adaptive_Simulation/tr_1.06_sq_1.5_r_150_a_1.csv
- Supplementary Files/Simulated Data/Adaptive_Simulation/tr_1.06_sq_1.5_r_200_a_.125.csv
- Supplementary Files/Simulated Data/Adaptive_Simulation/tr_1.06_sq_1.5_r_150_a_8.csv
- Supplementary Files/Simulated Data/Adaptive_Simulation/tr_1.06_sq_1.5_r_100_a_1.csv
- Supplementary Files/Simulated Data/Adaptive_Simulation/tr_1.06_sq_.15_r_200_a_.125.csv
- Supplementary Files/Simulated Data/Adaptive_Simulation/tr_1.06_sq_.15_r_150_a_8.csv
- Supplementary Files/Simulated Data/Adaptive_Simulation/tr_1.06_sq_.15_r_150_a_1.csv
- Supplementary Files/Simulated Data/Adaptive_Simulation/tr_1.06_sq_15_r_100_a_.125.csv
- Supplementary Files/Simulated Data/Adaptive_Simulation/tr_1.06_sq_.15_r_150_a_.125.csv
- Supplementary Files/Simulated Data/Adaptive_Simulation/tr_1.06_sq_.15_r_200_a_1.csv
- Supplementary Files/Simulated Data/Adaptive_Simulation/tr_1.06_sq_.15_r_100_a_8.csv
- Supplementary Files/Simulated Data/Adaptive_Simulation/tr_1.06_sq_.15_r_100_a_.125.csv
- Supplementary Files/Simulated Data/Adaptive_Simulation/tr_1.06_sq_.15_r_100_a_1.csv
- Supplementary Files/Simulated Data/Adaptive_Simulation/tr_1.06_sq_.15_r_200_a_8.csv
- Supplementary Files/Simulated Data/Adaptive_Simulation/tr_1.08_sq_15_r_200_a_1.csv
- Supplementary Files/Simulated Data/Adaptive_Simulation/tr_1.08_sq_15_r_100_a_8.csv
- Supplementary Files/Simulated Data/Adaptive_Simulation/tr_1.08_sq_15_r_200_a_.125.csv
- Supplementary Files/Simulated Data/Adaptive_Simulation/tr_1.06_sq_1.5_r_100_a_.125.csv
- Supplementary Files/Simulated Data/Adaptive_Simulation/tr_1.08_sq_15_r_150_a_8.csv
- Supplementary Files/Simulated Data/Adaptive_Simulation/tr_1.08_sq_15_r_150_a_1.csv
- Supplementary Files/Simulated Data/Adaptive_Simulation/tr_1.08_sq_15_r_200_a_8.csv
- Supplementary Files/Simulated Data/Adaptive_Simulation/tr_1.08_sq_15_r_100_a_.125.csv
- Supplementary Files/Simulated Data/Adaptive_Simulation/tr_1.08_sq_15_r_150_a_.125.csv
- Supplementary Files/Simulated Data/Adaptive_Simulation/tr_1.08_sq_15_r_100_a_1.csv
- Supplementary Files/Simulated Data/Adaptive_Simulation/tr_1.08_sq_1.5_r_200_a_8.csv
- Supplementary Files/Simulated Data/Adaptive_Simulation/tr_1.08_sq_1.5_r_200_a_1.csv
- Supplementary Files/Simulated Data/Adaptive_Simulation/tr_1.08_sq_1.5_r_100_a_1.csv
- Supplementary Files/Simulated Data/Adaptive_Simulation/tr_1.08_sq_1.5_r_200_a_.125.csv
- Supplementary Files/Simulated Data/Adaptive_Simulation/tr_1.08_sq_1.5_r_150_a_1.csv
- Supplementary Files/Simulated Data/Adaptive_Simulation/tr_1.08_sq_.15_r_150_a_8.csv
- Supplementary Files/Simulated Data/Adaptive_Simulation/tr_1.08_sq_.15_r_150_a_.125.csv
- Supplementary Files/Simulated Data/Adaptive_Simulation/tr_1.08_sq_1.5_r_150_a_8.csv
- Supplementary Files/Simulated Data/Adaptive_Simulation/tr_1.08_sq_1.5_r_150_a_.125.csv
- Supplementary Files/Simulated Data/Adaptive_Simulation/tr_1.08_sq_.15_r_100_a_.125.csv
- Supplementary Files/Simulated Data/Adaptive_Simulation/tr_1.08_sq_.15_r_200_a_8.csv
- Supplementary Files/Simulated Data/Adaptive_Simulation/tr_1.08_sq_.15_r_150_a_1.csv
- Supplementary Files/Simulated Data/Adaptive_Simulation/tr_1.08_sq_.15_r_200_a_1.csv
- Supplementary Files/Simulated Data/Adaptive_Simulation/tr_1.08_sq_1.5_r_100_a_8.csv
- Supplementary Files/Simulated Data/Adaptive_Simulation/tr_1.08_sq_1.5_r_100_a_.125.csv
- Supplementary Files/Simulated Data/Adaptive_Simulation/tr_1.1_sq_15_r_200_a_1.csv
- Supplementary Files/Simulated Data/Adaptive_Simulation/tr_1.08_sq_.15_r_200_a_.125.csv
- Supplementary Files/Simulated Data/Adaptive_Simulation/tr_1.1_sq_15_r_150_a_8.csv
- Supplementary Files/Simulated Data/Adaptive_Simulation/tr_1.08_sq_.15_r_100_a_1.csv
- Supplementary Files/Simulated Data/Adaptive_Simulation/tr_1.1_sq_15_r_200_a_.125.csv
- Supplementary Files/Simulated Data/Adaptive_Simulation/tr_1.1_sq_1.5_r_200_a_8.csv
- Supplementary Files/Simulated Data/Adaptive_Simulation/tr_1.1_sq_15_r_100_a_8.csv
- Supplementary Files/Simulated Data/Adaptive_Simulation/tr_1.08_sq_.15_r_100_a_8.csv
- Supplementary Files/Simulated Data/Adaptive_Simulation/tr_1.1_sq_15_r_100_a_.125.csv
- Supplementary Files/Simulated Data/Adaptive_Simulation/tr_1.1_sq_15_r_100_a_1.csv
- Supplementary Files/Simulated Data/Adaptive_Simulation/tr_1.1_sq_1.5_r_200_a_.125.csv
- Supplementary Files/Simulated Data/Adaptive_Simulation/tr_1.1_sq_1.5_r_150_a_1.csv
- Supplementary Files/Simulated Data/Adaptive_Simulation/tr_1.1_sq_15_r_200_a_8.csv
- Supplementary Files/Simulated Data/Adaptive_Simulation/tr_1.1_sq_1.5_r_200_a_1.csv
- Supplementary Files/Simulated Data/Adaptive_Simulation/tr_1.1_sq_15_r_150_a_.125.csv
- Supplementary Files/Simulated Data/Adaptive_Simulation/tr_1.1_sq_1.5_r_150_a_.125.csv
- Supplementary Files/Simulated Data/Adaptive_Simulation/tr_1.1_sq_15_r_150_a_1.csv
- Supplementary Files/Simulated Data/Adaptive_Simulation/tr_1.1_sq_1.5_r_100_a_8.csv
- Supplementary Files/Simulated Data/Adaptive_Simulation/tr_1.1_sq_1.5_r_150_a_8.csv
- Supplementary Files/Simulated Data/Adaptive_Simulation/tr_1.1_sq_1.5_r_100_a_.125.csv
- Supplementary Files/Simulated Data/Adaptive_Simulation/tr_1.1_sq_.15_r_150_a_8.csv
- Supplementary Files/Simulated Data/Adaptive_Simulation/tr_1.1_sq_.15_r_200_a_1.csv
- Supplementary Files/Simulated Data/Adaptive_Simulation/tr_1.1_sq_.15_r_100_a_8.csv
- Supplementary Files/Simulated Data/Adaptive_Simulation/tr_1.1_sq_1.5_r_100_a_1.csv
- Supplementary Files/Simulated Data/Adaptive_Simulation/tr_1.1_sq_.15_r_100_a_1.csv
- Supplementary Files/Simulated Data/Adaptive_Simulation/tr_1.1_sq_.15_r_150_a_.125.csv
- Supplementary Files/Simulated Data/Adaptive_Simulation/tr_1.1_sq_.15_r_100_a_.125.csv
- Supplementary Files/Simulated Data/Adaptive_Simulation/tr_1.1_sq_.15_r_200_a_8.csv
- Supplementary Files/Simulated Data/Adaptive_Simulation/tr_1.1_sq_.15_r_200_a_.125.csv
- Supplementary Files/Simulated Data/Adaptive_Simulation/tr_1.1_sq_.15_r_150_a_1.csv
