# Supplementary material for: Stochastic modelling of single-cell gene expression adaptation reveals non-genomic contribution to evolution of tumor subclones
Source: bioRxiv. 2024 Apr 20:2024.04.17.588869. Preprint. [Version 1] doi: 10.1101/2024.04.17.588869 (PMC11071284; doi:10.1101/2024.04.17.588869)
Supplement: Supplement 2 [file media-2.zip › Supplementary Files/Simulated Data/Constrained_Simulation/tr_1_sq_15_r_150_a_.125.csv]

gene	species	replicate	exprval
1	C23	R1	7.29462074889163
1	C17	R1	6.8703647195834
1	C12	R1	7.36632221424582
1	C10	R1	7.14974711950468
1	C3	R1	7.15987133677839
1	C14	R1	7.17990909001493
1	C5	R1	6.84549005094437
1	C9	R1	7.66533591718518
1	C24	R1	7.04439411935845
1	C6	R1	7.38370429247405
1	C21	R1	7.22881869049588
1	C19	R1	7.49984588708321
1	C1	R1	7.28540221886225
1	C22	R1	7.3037807481771
1	C4	R1	7.11894107272351
1	C13	R1	7.09803208296053
1	C18	R1	7.31288295528436
1	C15	R1	7.33091687811462
1	C11	R1	7.25738784269265
1	C16	R1	7.10852445677817
1	C20	R1	6.97727992349992
1	C7	R1	7.34872815423108
2	C23	R1	7.37503943134692
2	C17	R1	7.05528243550119
2	C12	R1	7.01122725542325
2	C10	R1	7
2	C3	R1	7.35755200461808
2	C5	R1	7.38370429247405
2	C9	R1	7.4093909361377
2	C24	R1	7.11894107272351
2	C6	R1	6.82017896241519
2	C21	R1	6.95419631038687
2	C19	R1	7.61470984411521
2	C1	R1	7.27612440527424
2	C22	R1	7.4262647547021
2	C4	R1	7.49185309632967
2	C18	R1	6.90689059560852
2	C15	R1	7.15987133677839
2	C11	R1	7.10852445677817
2	C16	R1	7.05528243550119
2	C8	R1	7.10852445677817
2	C20	R1	7.40087943628218
2	C7	R1	7.21916852046216
3	C23	R1	7.32192809488736
3	C17	R1	7.05528243550119
3	C12	R1	7.37503943134692
3	C10	R1	7.45121111183233
3	C14	R1	6.93073733756289
3	C5	R1	7.467605550083
3	C9	R1	7.17990909001493
3	C24	R1	7.34872815423108
3	C6	R1	7.31288295528436
3	C21	R1	7.10852445677817
3	C19	R1	7.14974711950468
3	C22	R1	7.4262647547021
3	C4	R1	7.06608919045777
3	C13	R1	7.59991284218713
3	C11	R1	7.38370429247405
3	C16	R1	7.33985000288462
3	C8	R1	7.65821148275179
3	C20	R1	7.51569983828404
3	C7	R1	7.19967234483636
4	C23	R1	7.25738784269265
4	C17	R1	7.28540221886225
4	C12	R1	7.55458885167764
4	C10	R1	7.14974711950468
4	C3	R1	6.85798099512757
4	C14	R1	7.33985000288462
4	C5	R1	7.33985000288462
4	C24	R1	7.29462074889163
4	C6	R1	7.36632221424582
4	C21	R1	6.79441586635011
4	C19	R1	6.96578428466209
4	C1	R1	7.13955135239879
4	C22	R1	7.24792751344359
4	C4	R1	7.25738784269265
4	C18	R1	7.21916852046216
4	C15	R1	7.4178525148859
4	C11	R1	7.31288295528436
4	C16	R1	7.05528243550119
4	C8	R1	7.33985000288462
4	C7	R1	7.17990909001493
5	C23	R1	7.36632221424582
5	C17	R1	7.25738784269265
5	C12	R1	7.29462074889163
5	C10	R1	7.22881869049588
5	C14	R1	7.29462074889163
5	C9	R1	6.97727992349992
5	C24	R1	7.18982455888002
5	C6	R1	6.96578428466209
5	C21	R1	7.467605550083
5	C19	R1	7.18982455888002
5	C1	R1	7.15987133677839
5	C22	R1	7.2667865406949
5	C4	R1	7.58496250072116
5	C13	R1	7.05528243550119
5	C18	R1	7.33985000288462
5	C15	R1	7.3037807481771
5	C11	R1	7.25738784269265
5	C8	R1	7.15987133677839
5	C20	R1	7.28540221886225
5	C7	R1	7.23840473932508
6	C23	R1	7.38370429247405
6	C17	R1	7.37503943134692
6	C12	R1	7.25738784269265
6	C10	R1	7.56985560833095
6	C14	R1	7.01122725542325
6	C5	R1	7.24792751344359
6	C9	R1	7.05528243550119
6	C24	R1	7.55458885167764
6	C6	R1	7.37503943134692
6	C21	R1	7.17990909001493
6	C19	R1	7.14974711950468
6	C1	R1	7.32192809488736
6	C22	R1	7.12928301694497
6	C4	R1	7.29462074889163
6	C13	R1	7.01122725542325
6	C18	R1	7.36632221424582
6	C11	R1	7.02236781302845
6	C16	R1	7.18982455888002
6	C8	R1	7.18982455888002
6	C20	R1	7.37503943134692
6	C7	R1	7
7	C17	R1	7.28540221886225
7	C12	R1	7.34872815423108
7	C10	R1	7.07681559705083
7	C3	R1	7.4178525148859
7	C14	R1	7.29462074889163
7	C5	R1	6.8073549220576
7	C24	R1	7.28540221886225
7	C19	R1	7.4178525148859
7	C1	R1	7.29462074889163
7	C22	R1	7.23840473932508
7	C4	R1	7.2667865406949
7	C13	R1	7.35755200461808
7	C18	R1	7.10852445677817
7	C15	R1	7.4262647547021
7	C11	R1	7.07681559705083
7	C16	R1	7.20945336562895
7	C8	R1	7.20945336562895
7	C20	R1	7.3037807481771
7	C7	R1	7.11894107272351
8	C23	R1	7.21916852046216
8	C17	R1	7.06608919045777
8	C12	R1	7.11894107272351
8	C3	R1	7.23840473932508
8	C5	R1	7.37503943134692
8	C9	R1	7.4178525148859
8	C24	R1	7.20945336562895
8	C6	R1	7.09803208296053
8	C21	R1	7.15987133677839
8	C19	R1	7.40087943628218
8	C1	R1	7.16992500144231
8	C22	R1	7.16992500144231
8	C4	R1	7.62205181945638
8	C13	R1	7.43462822763672
8	C18	R1	7.13955135239879
8	C15	R1	7.70735913208088
8	C11	R1	7.467605550083
8	C16	R1	7.35755200461808
8	C8	R1	7.3037807481771
8	C20	R1	7.29462074889163
8	C7	R1	7.14974711950468
9	C23	R1	7.24792751344359
9	C17	R1	6.88264304936184
9	C12	R1	7.44294349584873
9	C10	R1	7.35755200461808
9	C3	R1	7.52356195605701
9	C5	R1	7.53138146051631
9	C24	R1	7.17990909001493
9	C6	R1	7.25738784269265
9	C21	R1	6.78135971352466
9	C19	R1	7.18982455888002
9	C1	R1	6.90689059560852
9	C22	R1	6.8073549220576
9	C4	R1	7.38370429247405
9	C13	R1	7.08746284125034
9	C18	R1	7.31288295528436
9	C15	R1	7.33091687811462
9	C11	R1	7.2667865406949
9	C16	R1	7.27612440527424
9	C8	R1	7.04439411935845
9	C20	R1	7.29462074889163
9	C7	R1	7.59245703726808
10	C23	R1	7.21916852046216
10	C17	R1	7.27612440527424
10	C12	R1	7.32192809488736
10	C3	R1	7.20945336562895
10	C14	R1	6.91886323727459
10	C5	R1	7.07681559705083
10	C24	R1	7.02236781302845
10	C6	R1	7.39231742277876
10	C21	R1	7.01122725542325
10	C19	R1	7.02236781302845
10	C1	R1	7.20945336562895
10	C4	R1	7.09803208296053
10	C13	R1	7.34872815423108
10	C18	R1	7.05528243550119
10	C15	R1	6.94251450533924
10	C11	R1	7.01122725542325
10	C16	R1	7.08746284125034
10	C20	R1	7.06608919045777
10	C7	R1	7.43462822763672
11	C23	R1	7.53138146051631
11	C17	R1	7.39231742277876
11	C12	R1	7.17990909001493
11	C10	R1	7.13955135239879
11	C3	R1	7.19967234483636
11	C14	R1	7.56985560833095
11	C5	R1	7.04439411935845
11	C9	R1	7.25738784269265
11	C6	R1	7.24792751344359
11	C21	R1	7.18982455888002
11	C19	R1	7.53138146051631
11	C1	R1	7.06608919045777
11	C22	R1	7.07681559705083
11	C4	R1	7.23840473932508
11	C13	R1	7.16992500144231
11	C18	R1	7.40087943628218
11	C11	R1	7.33985000288462
11	C16	R1	7.14974711950468
11	C8	R1	7.03342300153745
11	C20	R1	7.22881869049588
12	C17	R1	7.32192809488736
12	C12	R1	7.45121111183233
12	C10	R1	7.37503943134692
12	C3	R1	7.33985000288462
12	C14	R1	7.65821148275179
12	C5	R1	7.32192809488736
12	C9	R1	7.15987133677839
12	C24	R1	6.91886323727459
12	C6	R1	6.95419631038687
12	C21	R1	7.23840473932508
12	C19	R1	7.23840473932508
12	C1	R1	7.14974711950468
12	C22	R1	7.23840473932508
12	C4	R1	7.08746284125034
12	C13	R1	7.18982455888002
12	C18	R1	6.96578428466209
12	C15	R1	7.17990909001493
12	C11	R1	7.35755200461808
12	C16	R1	7.21916852046216
12	C8	R1	6.95419631038687
12	C20	R1	7.10852445677817
12	C7	R1	7.38370429247405
13	C23	R1	7.4093909361377
13	C17	R1	7.23840473932508
13	C10	R1	7.3037807481771
13	C3	R1	7.18982455888002
13	C14	R1	7.25738784269265
13	C5	R1	6.56985560833095
13	C9	R1	7.23840473932508
13	C24	R1	7.3037807481771
13	C6	R1	7.2667865406949
13	C21	R1	7.49984588708321
13	C19	R1	7.03342300153745
13	C1	R1	7.28540221886225
13	C22	R1	7.14974711950468
13	C4	R1	7.39231742277876
13	C13	R1	7.04439411935845
13	C18	R1	7.11894107272351
13	C15	R1	7.05528243550119
13	C11	R1	7.06608919045777
13	C16	R1	7.08746284125034
13	C8	R1	7.53915881110803
13	C20	R1	7.33091687811462
13	C7	R1	7.33985000288462
14	C23	R1	7.08746284125034
14	C17	R1	7.43462822763672
14	C12	R1	7.15987133677839
14	C10	R1	7.34872815423108
14	C3	R1	7.77478705960117
14	C14	R1	7.31288295528436
14	C5	R1	7.36632221424582
14	C9	R1	7.07681559705083
14	C24	R1	7.4093909361377
14	C6	R1	7.4093909361377
14	C21	R1	7.53915881110803
14	C19	R1	7.66533591718518
14	C1	R1	7.54689445988764
14	C22	R1	7.19967234483636
14	C4	R1	7.18982455888002
14	C13	R1	7.21916852046216
14	C18	R1	7.18982455888002
14	C11	R1	7.08746284125034
14	C16	R1	7.49185309632967
14	C8	R1	7.52356195605701
14	C20	R1	6.88264304936184
14	C7	R1	7.09803208296053
15	C23	R1	7.14974711950468
15	C17	R1	7.28540221886225
15	C12	R1	7.33985000288462
15	C10	R1	7.11894107272351
15	C3	R1	7.54689445988764
15	C14	R1	6.94251450533924
15	C5	R1	6.71424551766612
15	C9	R1	7.48381577726426
15	C24	R1	7.04439411935845
15	C6	R1	7.19967234483636
15	C19	R1	7.2667865406949
15	C22	R1	7.24792751344359
15	C4	R1	7.14974711950468
15	C13	R1	7.45121111183233
15	C18	R1	7.4594316186373
15	C15	R1	7.35755200461808
15	C11	R1	7.18982455888002
15	C16	R1	7.19967234483636
15	C8	R1	7.02236781302845
15	C20	R1	7.27612440527424
15	C7	R1	7.16992500144231
16	C23	R1	7.07681559705083
16	C12	R1	7.07681559705083
16	C10	R1	7.39231742277876
16	C3	R1	7.20945336562895
16	C14	R1	7.35755200461808
16	C5	R1	7.14974711950468
16	C9	R1	7.06608919045777
16	C24	R1	7.5077946401987
16	C6	R1	7.55458885167764
16	C21	R1	7.29462074889163
16	C19	R1	7.09803208296053
16	C1	R1	7.01122725542325
16	C4	R1	7.07681559705083
16	C13	R1	7.16992500144231
16	C18	R1	7.39231742277876
16	C15	R1	7.04439411935845
16	C16	R1	6.96578428466209
16	C20	R1	7.44294349584873
16	C7	R1	7.05528243550119
17	C23	R1	7.33091687811462
17	C17	R1	7.05528243550119
17	C12	R1	7.4093909361377
17	C10	R1	7.16992500144231
17	C14	R1	7.20945336562895
17	C5	R1	7.15987133677839
17	C9	R1	7.24792751344359
17	C24	R1	7.11894107272351
17	C21	R1	7.19967234483636
17	C19	R1	7.45121111183233
17	C1	R1	7.24792751344359
17	C22	R1	7.37503943134692
17	C4	R1	7.35755200461808
17	C13	R1	7.05528243550119
17	C18	R1	6.91886323727459
17	C15	R1	7.36632221424582
17	C11	R1	7.2667865406949
17	C8	R1	7.32192809488736
17	C20	R1	7.28540221886225
18	C23	R1	7.4178525148859
18	C17	R1	6.91886323727459
18	C12	R1	6.98868468677217
18	C3	R1	7.33985000288462
18	C5	R1	6.91886323727459
18	C9	R1	7.21916852046216
18	C24	R1	7.35755200461808
18	C6	R1	7.25738784269265
18	C21	R1	7.05528243550119
18	C19	R1	7.43462822763672
18	C1	R1	7.24792751344359
18	C22	R1	7.38370429247405
18	C4	R1	7.29462074889163
18	C18	R1	7.22881869049588
18	C15	R1	7.03342300153745
18	C11	R1	7.13955135239879
18	C16	R1	7.16992500144231
18	C8	R1	7.08746284125034
18	C7	R1	7.4093909361377
19	C23	R1	7.15987133677839
19	C17	R1	7.15987133677839
19	C12	R1	7.13955135239879
19	C10	R1	7.33091687811462
19	C3	R1	7.09803208296053
19	C14	R1	7.40087943628218
19	C9	R1	7.21916852046216
19	C24	R1	7.2667865406949
19	C6	R1	7.07681559705083
19	C21	R1	7.3037807481771
19	C19	R1	7.03342300153745
19	C1	R1	7.19967234483636
19	C4	R1	7.37503943134692
19	C13	R1	7.56985560833095
19	C18	R1	7.03342300153745
19	C15	R1	7.10852445677817
19	C11	R1	7.5077946401987
19	C16	R1	7.10852445677817
19	C8	R1	7.2667865406949
19	C20	R1	7.14974711950468
19	C7	R1	7.52356195605701
20	C23	R1	7.33091687811462
20	C17	R1	7.15987133677839
20	C10	R1	7.20945336562895
20	C3	R1	7.38370429247405
20	C14	R1	7.11894107272351
20	C9	R1	7.33091687811462
20	C24	R1	7.60733031374961
20	C6	R1	7.34872815423108
20	C21	R1	7.24792751344359
20	C19	R1	7.04439411935845
20	C1	R1	6.89481776330794
20	C22	R1	7.03342300153745
20	C4	R1	7.4262647547021
20	C13	R1	6.83289001416474
20	C18	R1	7.09803208296053
20	C15	R1	6.88264304936184
20	C11	R1	7.37503943134692
20	C16	R1	7.28540221886225
20	C8	R1	6.95419631038687
20	C20	R1	6.91886323727459
20	C7	R1	7.05528243550119
21	C23	R1	7.51569983828404
21	C17	R1	7.86418614465428
21	C12	R1	7.11894107272351
21	C10	R1	7.62935662007961
21	C3	R1	7.02236781302845
21	C14	R1	7.19967234483636
21	C5	R1	7.13955135239879
21	C9	R1	7.18982455888002
21	C24	R1	7.24792751344359
21	C6	R1	7.23840473932508
21	C21	R1	7.28540221886225
21	C19	R1	7.04439411935845
21	C1	R1	7.12928301694497
21	C22	R1	6.8703647195834
21	C4	R1	7.3037807481771
21	C13	R1	7.02236781302845
21	C18	R1	7.12928301694497
21	C15	R1	7.08746284125034
21	C11	R1	7.11894107272351
21	C16	R1	7.27612440527424
21	C8	R1	7.24792751344359
21	C20	R1	7.11894107272351
21	C7	R1	7.33091687811462
22	C23	R1	6.90689059560852
22	C17	R1	7.18982455888002
22	C12	R1	7.19967234483636
22	C10	R1	7.4178525148859
22	C3	R1	7.19967234483636
22	C14	R1	7.27612440527424
22	C5	R1	7.18982455888002
22	C9	R1	7.21916852046216
22	C24	R1	7.17990909001493
22	C6	R1	6.98868468677217
22	C21	R1	7.48381577726426
22	C19	R1	6.76818432477693
22	C1	R1	7.33985000288462
22	C22	R1	6.98868468677217
22	C4	R1	7.49984588708321
22	C13	R1	7.38370429247405
22	C18	R1	7.35755200461808
22	C15	R1	7.44294349584873
22	C11	R1	7.2667865406949
22	C16	R1	7.44294349584873
22	C8	R1	7.38370429247405
22	C20	R1	6.8703647195834
22	C7	R1	7.45121111183233
23	C23	R1	7.34872815423108
23	C17	R1	7.20945336562895
23	C12	R1	7.5077946401987
23	C10	R1	7.49984588708321
23	C14	R1	7.4093909361377
23	C5	R1	7.49185309632967
23	C9	R1	7.21916852046216
23	C6	R1	7.13955135239879
23	C21	R1	7.4178525148859
23	C19	R1	7.15987133677839
23	C1	R1	7.01122725542325
23	C22	R1	7.31288295528436
23	C4	R1	7.03342300153745
23	C13	R1	6.95419631038687
23	C18	R1	6.68650052718322
23	C11	R1	7.16992500144231
23	C16	R1	7.12928301694497
23	C8	R1	7.03342300153745
23	C20	R1	7.14974711950468
23	C7	R1	7.35755200461808
24	C23	R1	7.4178525148859
24	C17	R1	7.34872815423108
24	C12	R1	7.67948009950545
24	C10	R1	7.21916852046216
24	C3	R1	7.467605550083
24	C14	R1	7.25738784269265
24	C5	R1	7.4594316186373
24	C9	R1	7.39231742277876
24	C24	R1	7.27612440527424
24	C21	R1	7.21916852046216
24	C19	R1	7.24792751344359
24	C1	R1	7.08746284125034
24	C4	R1	7.39231742277876
24	C13	R1	7.09803208296053
24	C18	R1	7.37503943134692
24	C15	R1	7.12928301694497
24	C11	R1	7.15987133677839
24	C16	R1	7.10852445677817
25	C23	R1	7.32192809488736
25	C17	R1	7.4178525148859
25	C12	R1	7.32192809488736
25	C10	R1	7.59245703726808
25	C3	R1	7.02236781302845
25	C14	R1	6.8703647195834
25	C5	R1	7.39231742277876
25	C9	R1	7.20945336562895
25	C24	R1	7.13955135239879
25	C6	R1	6.98868468677217
25	C21	R1	7.10852445677817
25	C19	R1	7.32192809488736
25	C1	R1	6.90689059560852
25	C22	R1	7
25	C13	R1	7.14974711950468
25	C18	R1	7.32192809488736
25	C15	R1	7.4262647547021
25	C11	R1	7.55458885167764
25	C16	R1	7.10852445677817
25	C8	R1	7.01122725542325
25	C20	R1	7.04439411935845
25	C7	R1	6.91886323727459
26	C23	R1	7.12928301694497
26	C17	R1	7.60733031374961
26	C12	R1	7.52356195605701
26	C10	R1	7.55458885167764
26	C3	R1	7.4093909361377
26	C14	R1	7.05528243550119
26	C9	R1	7.39231742277876
26	C24	R1	7.12928301694497
26	C6	R1	6.89481776330794
26	C21	R1	7.12928301694497
26	C1	R1	7.43462822763672
26	C22	R1	7.20945336562895
26	C4	R1	7.03342300153745
26	C13	R1	7.22881869049588
26	C18	R1	7.3037807481771
26	C11	R1	7.07681559705083
26	C16	R1	6.98868468677217
26	C8	R1	7.64385618977472
26	C20	R1	7.38370429247405
26	C7	R1	7.10852445677817
27	C23	R1	7.04439411935845
27	C17	R1	7.03342300153745
27	C12	R1	7.3037807481771
27	C10	R1	7.35755200461808
27	C3	R1	7.11894107272351
27	C14	R1	7.20945336562895
27	C5	R1	7.21916852046216
27	C9	R1	7.05528243550119
27	C21	R1	7.15987133677839
27	C19	R1	6.95419631038687
27	C1	R1	7.22881869049588
27	C22	R1	7.36632221424582
27	C13	R1	7.4594316186373
27	C18	R1	7.3037807481771
27	C15	R1	7.54689445988764
27	C11	R1	7.19967234483636
27	C16	R1	7.43462822763672
27	C20	R1	7.33985000288462
27	C7	R1	7.24792751344359
28	C23	R1	7.11894107272351
28	C17	R1	7.17990909001493
28	C12	R1	7.2667865406949
28	C10	R1	7.3037807481771
28	C3	R1	7.06608919045777
28	C14	R1	7.18982455888002
28	C5	R1	7.18982455888002
28	C9	R1	7.27612440527424
28	C6	R1	7.33091687811462
28	C21	R1	7.22881869049588
28	C19	R1	7.22881869049588
28	C1	R1	7.22881869049588
28	C22	R1	7.5077946401987
28	C4	R1	7.34872815423108
28	C13	R1	7.4757334309664
28	C18	R1	6.95419631038687
28	C15	R1	7.08746284125034
28	C11	R1	7.3037807481771
28	C16	R1	7.05528243550119
28	C8	R1	7.16992500144231
28	C20	R1	7.01122725542325
28	C7	R1	7.53138146051631
29	C23	R1	7.4594316186373
29	C17	R1	7.27612440527424
29	C10	R1	6.97727992349992
29	C3	R1	7.21916852046216
29	C14	R1	7.27612440527424
29	C5	R1	7.18982455888002
29	C24	R1	7.21916852046216
29	C6	R1	6.90689059560852
29	C21	R1	6.98868468677217
29	C19	R1	7.19967234483636
29	C1	R1	7.3037807481771
29	C13	R1	7.22881869049588
29	C18	R1	7.3037807481771
29	C11	R1	7.22881869049588
29	C16	R1	7.07681559705083
29	C8	R1	7.2667865406949
29	C20	R1	7.32192809488736
29	C7	R1	7.19967234483636
30	C23	R1	7.11894107272351
30	C17	R1	7.04439411935845
30	C12	R1	7.20945336562895
30	C10	R1	7.33985000288462
30	C3	R1	7.27612440527424
30	C14	R1	6.98868468677217
30	C5	R1	7.33091687811462
30	C9	R1	7.16992500144231
30	C24	R1	7.12928301694497
30	C6	R1	7.19967234483636
30	C21	R1	7.11894107272351
30	C19	R1	7.01122725542325
30	C1	R1	7.27612440527424
30	C22	R1	7.20945336562895
30	C4	R1	7.467605550083
30	C13	R1	7.17990909001493
30	C18	R1	7.02236781302845
30	C15	R1	7.32192809488736
30	C11	R1	7.33985000288462
30	C16	R1	7.20945336562895
30	C8	R1	7.467605550083
30	C20	R1	7.23840473932508
30	C7	R1	7.52356195605701
31	C23	R1	7.33091687811462
31	C17	R1	7.23840473932508
31	C12	R1	7.18982455888002
31	C3	R1	7.44294349584873
31	C14	R1	7.4262647547021
31	C5	R1	7.40087943628218
31	C9	R1	7.4757334309664
31	C24	R1	7.04439411935845
31	C6	R1	7.4594316186373
31	C19	R1	7.49185309632967
31	C1	R1	7.45121111183233
31	C4	R1	7.59245703726808
31	C13	R1	7.09803208296053
31	C18	R1	7.40087943628218
31	C15	R1	7.09803208296053
31	C11	R1	7.19967234483636
31	C16	R1	7.40087943628218
31	C8	R1	7.33985000288462
32	C23	R1	7.10852445677817
32	C17	R1	6.96578428466209
32	C12	R1	7.4178525148859
32	C10	R1	7.32192809488736
32	C3	R1	7.06608919045777
32	C14	R1	7
32	C5	R1	7.01122725542325
32	C9	R1	7.38370429247405
32	C24	R1	7.16992500144231
32	C6	R1	7.45121111183233
32	C21	R1	7.14974711950468
32	C19	R1	7.17990909001493
32	C1	R1	6.93073733756289
32	C22	R1	7.3037807481771
32	C4	R1	7.33091687811462
32	C18	R1	7.02236781302845
32	C15	R1	7.06608919045777
32	C11	R1	7.24792751344359
32	C8	R1	7.43462822763672
32	C20	R1	7.31288295528436
32	C7	R1	7.4262647547021
33	C23	R1	7.33985000288462
33	C17	R1	7.01122725542325
33	C12	R1	7.18982455888002
33	C10	R1	7.11894107272351
33	C14	R1	7.21916852046216
33	C9	R1	6.95419631038687
33	C24	R1	7.32192809488736
33	C6	R1	7.40087943628218
33	C21	R1	7.04439411935845
33	C19	R1	7.37503943134692
33	C1	R1	7.08746284125034
33	C22	R1	7.39231742277876
33	C4	R1	7.57742882803575
33	C13	R1	7.40087943628218
33	C15	R1	7.22881869049588
33	C11	R1	7.43462822763672
33	C8	R1	7
33	C20	R1	7.4262647547021
33	C7	R1	7.24792751344359
34	C23	R1	7.03342300153745
34	C17	R1	7.31288295528436
34	C12	R1	7.5077946401987
34	C10	R1	7.44294349584873
34	C3	R1	7.08746284125034
34	C14	R1	6.95419631038687
34	C5	R1	7.467605550083
34	C9	R1	7.33091687811462
34	C24	R1	7.3037807481771
34	C6	R1	7.25738784269265
34	C21	R1	7.22881869049588
34	C19	R1	7.19967234483636
34	C1	R1	7.16992500144231
34	C22	R1	7.49984588708321
34	C4	R1	6.58496250072116
34	C13	R1	7.66533591718518
34	C18	R1	7.3037807481771
34	C15	R1	7.33985000288462
34	C11	R1	7.5077946401987
34	C16	R1	7
34	C8	R1	7.4093909361377
34	C20	R1	7.02236781302845
34	C7	R1	7.18982455888002
35	C23	R1	6.90689059560852
35	C17	R1	7.22881869049588
35	C12	R1	7.21916852046216
35	C10	R1	7.08746284125034
35	C3	R1	7.17990909001493
35	C14	R1	7.04439411935845
35	C5	R1	7.24792751344359
35	C9	R1	7.4093909361377
35	C24	R1	7.33091687811462
35	C6	R1	6.91886323727459
35	C21	R1	7.38370429247405
35	C19	R1	7.33091687811462
35	C1	R1	7.37503943134692
35	C22	R1	7.467605550083
35	C4	R1	6.95419631038687
35	C13	R1	7.44294349584873
35	C18	R1	7.25738784269265
35	C15	R1	7.14974711950468
35	C11	R1	6.8703647195834
35	C8	R1	7.22881869049588
35	C20	R1	7.36632221424582
36	C23	R1	7.14974711950468
36	C17	R1	7.09803208296053
36	C12	R1	6.95419631038687
36	C10	R1	7.02236781302845
36	C3	R1	7.27612440527424
36	C14	R1	6.93073733756289
36	C5	R1	7.03342300153745
36	C9	R1	7.3037807481771
36	C24	R1	7.15987133677839
36	C6	R1	7.4594316186373
36	C21	R1	7.3037807481771
36	C19	R1	7.23840473932508
36	C1	R1	7.33985000288462
36	C22	R1	7.16992500144231
36	C4	R1	7.20945336562895
36	C13	R1	7.12928301694497
36	C18	R1	7.28540221886225
36	C11	R1	7.08746284125034
36	C16	R1	6.98868468677217
36	C8	R1	6.97727992349992
36	C20	R1	6.75488750216347
37	C23	R1	7.3037807481771
37	C17	R1	7.09803208296053
37	C12	R1	7.17990909001493
37	C10	R1	7.25738784269265
37	C3	R1	6.98868468677217
37	C14	R1	7.467605550083
37	C5	R1	7.13955135239879
37	C9	R1	7.13955135239879
37	C24	R1	7.32192809488736
37	C6	R1	7.22881869049588
37	C21	R1	6.96578428466209
37	C19	R1	7.11894107272351
37	C1	R1	7.4178525148859
37	C22	R1	7.16992500144231
37	C4	R1	7
37	C13	R1	7.23840473932508
37	C18	R1	7.16992500144231
37	C15	R1	7.24792751344359
37	C11	R1	7.27612440527424
37	C16	R1	7.17990909001493
37	C8	R1	7.18982455888002
37	C7	R1	7.32192809488736
38	C23	R1	7.27612440527424
38	C17	R1	7
38	C12	R1	6.89481776330794
38	C3	R1	6.93073733756289
38	C14	R1	7.45121111183233
38	C5	R1	7.48381577726426
38	C9	R1	7.31288295528436
38	C24	R1	7.18982455888002
38	C6	R1	7.05528243550119
38	C21	R1	7.11894107272351
38	C19	R1	7.25738784269265
38	C1	R1	6.89481776330794
38	C22	R1	7.55458885167764
38	C4	R1	7.59245703726808
38	C18	R1	6.93073733756289
38	C15	R1	7.21916852046216
38	C11	R1	7.21916852046216
38	C8	R1	7.36632221424582
38	C20	R1	7.04439411935845
38	C7	R1	7.24792751344359
39	C23	R1	7.54689445988764
39	C17	R1	6.96578428466209
39	C12	R1	7.40087943628218
39	C10	R1	7.13955135239879
39	C3	R1	7.19967234483636
39	C14	R1	7.4093909361377
39	C5	R1	7.34872815423108
39	C9	R1	7.05528243550119
39	C24	R1	7
39	C21	R1	7.10852445677817
39	C19	R1	7.16992500144231
39	C1	R1	6.98868468677217
39	C22	R1	7.56985560833095
39	C4	R1	7.61470984411521
39	C13	R1	7.10852445677817
39	C18	R1	7.12928301694497
39	C11	R1	7.01122725542325
39	C16	R1	7.3037807481771
39	C8	R1	7.28540221886225
39	C20	R1	7.4093909361377
39	C7	R1	7.36632221424582
40	C23	R1	7.44294349584873
40	C17	R1	7.07681559705083
40	C12	R1	7.56224242422107
40	C10	R1	7.04439411935845
40	C3	R1	7.17990909001493
40	C14	R1	7.15987133677839
40	C5	R1	7.4093909361377
40	C9	R1	7.11894107272351
40	C24	R1	7.3037807481771
40	C6	R1	7.24792751344359
40	C21	R1	7.04439411935845
40	C19	R1	7.31288295528436
40	C1	R1	7.4093909361377
40	C22	R1	7.29462074889163
40	C4	R1	7.4178525148859
40	C13	R1	7.02236781302845
40	C18	R1	7.45121111183233
40	C15	R1	7.18982455888002
40	C11	R1	6.97727992349992
40	C16	R1	7.32192809488736
40	C8	R1	7.17990909001493
40	C20	R1	7.53915881110803
40	C7	R1	7.11894107272351
41	C23	R1	7.20945336562895
41	C17	R1	7.13955135239879
41	C12	R1	7.65105169117893
41	C10	R1	7
41	C3	R1	7.4178525148859
41	C14	R1	7.10852445677817
41	C5	R1	7.37503943134692
41	C9	R1	7.15987133677839
41	C24	R1	7.56985560833095
41	C6	R1	7.53915881110803
41	C21	R1	7.4594316186373
41	C19	R1	7.08746284125034
41	C1	R1	7.33985000288462
41	C22	R1	7.25738784269265
41	C4	R1	7.12928301694497
41	C13	R1	7
41	C18	R1	7.4178525148859
41	C15	R1	7.04439411935845
41	C11	R1	7.4262647547021
41	C16	R1	7.16992500144231
41	C8	R1	7.52356195605701
41	C20	R1	7.29462074889163
41	C7	R1	7.22881869049588
42	C23	R1	7.25738784269265
42	C12	R1	6.96578428466209
42	C10	R1	6.95419631038687
42	C3	R1	7.31288295528436
42	C14	R1	7.3037807481771
42	C5	R1	7.23840473932508
42	C9	R1	7.4594316186373
42	C24	R1	7.467605550083
42	C6	R1	7.56985560833095
42	C21	R1	7.04439411935845
42	C19	R1	7.43462822763672
42	C1	R1	7.34872815423108
42	C4	R1	7.32192809488736
42	C18	R1	7.39231742277876
42	C15	R1	7.29462074889163
42	C11	R1	7.17990909001493
42	C16	R1	7.17990909001493
42	C8	R1	7.33091687811462
42	C20	R1	7.13955135239879
42	C7	R1	7.16992500144231
43	C23	R1	7.49984588708321
43	C17	R1	7.33985000288462
43	C12	R1	7.08746284125034
43	C10	R1	7.09803208296053
43	C3	R1	7.17990909001493
43	C14	R1	7.27612440527424
43	C5	R1	7.34872815423108
43	C9	R1	7.33985000288462
43	C24	R1	7.17990909001493
43	C6	R1	7.28540221886225
43	C21	R1	7.24792751344359
43	C19	R1	7.22881869049588
43	C1	R1	7.01122725542325
43	C22	R1	7.36632221424582
43	C13	R1	7.43462822763672
43	C18	R1	7.27612440527424
43	C15	R1	7.53138146051631
43	C11	R1	7.3037807481771
43	C16	R1	7.37503943134692
43	C8	R1	6.91886323727459
43	C20	R1	7.2667865406949
43	C7	R1	7.28540221886225
44	C23	R1	6.97727992349992
44	C17	R1	7
44	C12	R1	7.2667865406949
44	C10	R1	7.3037807481771
44	C3	R1	7.34872815423108
44	C5	R1	6.97727992349992
44	C9	R1	7.65105169117893
44	C24	R1	7.22881869049588
44	C6	R1	7.34872815423108
44	C21	R1	7.4757334309664
44	C1	R1	7.16992500144231
44	C22	R1	7.34872815423108
44	C4	R1	7.56985560833095
44	C13	R1	7.3037807481771
44	C18	R1	7.32192809488736
44	C15	R1	7.15987133677839
44	C11	R1	7.19967234483636
44	C8	R1	7.49185309632967
44	C20	R1	7.19967234483636
44	C7	R1	7.21916852046216
45	C23	R1	7.13955135239879
45	C12	R1	7.06608919045777
45	C10	R1	7.08746284125034
45	C3	R1	7
45	C14	R1	7.35755200461808
45	C5	R1	7.36632221424582
45	C24	R1	7.07681559705083
45	C6	R1	7.12928301694497
45	C21	R1	7.33985000288462
45	C19	R1	7.22881869049588
45	C1	R1	7.25738784269265
45	C22	R1	7.39231742277876
45	C4	R1	7.33091687811462
45	C13	R1	7.45121111183233
45	C18	R1	7.3037807481771
45	C15	R1	7.40087943628218
45	C11	R1	7.18982455888002
45	C16	R1	7.51569983828404
45	C8	R1	7.04439411935845
45	C20	R1	7.55458885167764
45	C7	R1	7.22881869049588
46	C23	R1	7.09803208296053
46	C17	R1	7.08746284125034
46	C12	R1	7.11894107272351
46	C10	R1	7.48381577726426
46	C14	R1	7.4093909361377
46	C5	R1	7.39231742277876
46	C9	R1	7.16992500144231
46	C24	R1	7.53915881110803
46	C6	R1	7.4093909361377
46	C21	R1	7.13955135239879
46	C19	R1	7.22881869049588
46	C1	R1	7.03342300153745
46	C22	R1	7.34872815423108
46	C4	R1	7.29462074889163
46	C13	R1	7.19967234483636
46	C18	R1	7.36632221424582
46	C15	R1	7.35755200461808
46	C11	R1	7.61470984411521
46	C16	R1	7.44294349584873
46	C8	R1	7.25738784269265
46	C20	R1	7.34872815423108
46	C7	R1	7.23840473932508
47	C23	R1	7.36632221424582
47	C17	R1	7.19967234483636
47	C12	R1	7.33985000288462
47	C10	R1	7.43462822763672
47	C3	R1	7.35755200461808
47	C14	R1	7.33985000288462
47	C5	R1	7.43462822763672
47	C9	R1	7.4093909361377
47	C24	R1	6.90689059560852
47	C6	R1	7.33985000288462
47	C21	R1	7.38370429247405
47	C19	R1	7.18982455888002
47	C1	R1	7.12928301694497
47	C22	R1	7.22881869049588
47	C4	R1	7.35755200461808
47	C13	R1	7.15987133677839
47	C18	R1	7.10852445677817
47	C15	R1	7.18982455888002
47	C11	R1	7.09803208296053
47	C16	R1	7.25738784269265
47	C8	R1	7.36632221424582
47	C20	R1	7.14974711950468
47	C7	R1	7.07681559705083
48	C23	R1	7.13955135239879
48	C17	R1	7.13955135239879
48	C12	R1	7.20945336562895
48	C10	R1	7.37503943134692
48	C3	R1	7.12928301694497
48	C14	R1	7.43462822763672
48	C5	R1	7.38370429247405
48	C9	R1	7.39231742277876
48	C24	R1	7.23840473932508
48	C6	R1	7.34872815423108
48	C21	R1	7.13955135239879
48	C19	R1	7.43462822763672
48	C1	R1	7.54689445988764
48	C22	R1	6.98868468677217
48	C4	R1	7.63662462054365
48	C13	R1	7.02236781302845
48	C15	R1	7.17990909001493
48	C11	R1	7.57742882803575
48	C8	R1	7.44294349584873
48	C20	R1	7.2667865406949
48	C7	R1	7.74146698640115
49	C23	R1	7.32192809488736
49	C17	R1	7.24792751344359
49	C12	R1	7.29462074889163
49	C10	R1	7.3037807481771
49	C3	R1	7.57742882803575
49	C14	R1	7.15987133677839
49	C5	R1	6.89481776330794
49	C9	R1	7.4262647547021
49	C24	R1	7.36632221424582
49	C21	R1	7.33091687811462
49	C19	R1	7.44294349584873
49	C1	R1	7.4093909361377
49	C22	R1	7.12928301694497
49	C4	R1	7.49185309632967
49	C13	R1	7.33985000288462
49	C18	R1	7.09803208296053
49	C15	R1	7.20945336562895
49	C11	R1	7.38370429247405
49	C16	R1	7.59991284218713
49	C8	R1	7.24792751344359
49	C20	R1	7.63662462054365
49	C7	R1	7.33091687811462
50	C23	R1	7.02236781302845
50	C17	R1	7.51569983828404
50	C12	R1	7.2667865406949
50	C10	R1	7.01122725542325
50	C3	R1	7.15987133677839
50	C14	R1	7.29462074889163
50	C5	R1	7.05528243550119
50	C9	R1	7.35755200461808
50	C24	R1	7.33985000288462
50	C21	R1	7.21916852046216
50	C19	R1	7.34872815423108
50	C1	R1	7.54689445988764
50	C22	R1	7.01122725542325
50	C4	R1	6.89481776330794
50	C13	R1	7.27612440527424
50	C18	R1	7.02236781302845
50	C15	R1	7.55458885167764
50	C11	R1	7.36632221424582
50	C16	R1	7.05528243550119
50	C8	R1	7.08746284125034
50	C20	R1	7.05528243550119
51	C23	R1	7.17990909001493
51	C17	R1	7.56224242422107
51	C12	R1	7.39231742277876
51	C10	R1	7.19967234483636
51	C3	R1	7.2667865406949
51	C14	R1	7.59991284218713
51	C9	R1	6.96578428466209
51	C24	R1	7.22881869049588
51	C6	R1	7.19967234483636
51	C21	R1	7.01122725542325
51	C1	R1	7.28540221886225
51	C22	R1	7.2667865406949
51	C4	R1	7.21916852046216
51	C13	R1	7.14974711950468
51	C18	R1	7.15987133677839
51	C15	R1	7.25738784269265
51	C16	R1	7.34872815423108
51	C20	R1	7.65821148275179
51	C7	R1	7.23840473932508
52	C23	R1	7.33985000288462
52	C17	R1	7.3037807481771
52	C12	R1	7.23840473932508
52	C10	R1	6.84549005094437
52	C3	R1	7.10852445677817
52	C14	R1	7
52	C5	R1	7.49984588708321
52	C24	R1	7.62935662007961
52	C6	R1	7.40087943628218
52	C21	R1	7.32192809488736
52	C19	R1	7.36632221424582
52	C1	R1	7.05528243550119
52	C22	R1	7.13955135239879
52	C4	R1	7.16992500144231
52	C18	R1	7.15987133677839
52	C15	R1	7.57742882803575
52	C11	R1	7.52356195605701
52	C16	R1	7.33091687811462
52	C8	R1	7.05528243550119
52	C20	R1	7.04439411935845
52	C7	R1	7.31288295528436
53	C23	R1	7.02236781302845
53	C17	R1	7.61470984411521
53	C10	R1	6.96578428466209
53	C3	R1	7.06608919045777
53	C14	R1	7.34872815423108
53	C5	R1	7.33091687811462
53	C9	R1	7.09803208296053
53	C24	R1	7.02236781302845
53	C6	R1	7.34872815423108
53	C21	R1	6.91886323727459
53	C19	R1	7.3037807481771
53	C1	R1	6.84549005094437
53	C22	R1	7.53138146051631
53	C4	R1	7.2667865406949
53	C13	R1	7.53138146051631
53	C18	R1	7.13955135239879
53	C15	R1	7.28540221886225
53	C11	R1	7.52356195605701
53	C16	R1	7.19967234483636
53	C8	R1	7.08746284125034
53	C20	R1	7.33091687811462
53	C7	R1	7
54	C23	R1	6.8703647195834
54	C17	R1	6.91886323727459
54	C12	R1	7.15987133677839
54	C10	R1	7.09803208296053
54	C3	R1	7.22881869049588
54	C14	R1	7.28540221886225
54	C5	R1	7.2667865406949
54	C9	R1	7.3037807481771
54	C24	R1	7.09803208296053
54	C6	R1	6.89481776330794
54	C21	R1	7.19967234483636
54	C19	R1	7.43462822763672
54	C1	R1	6.91886323727459
54	C22	R1	7.467605550083
54	C13	R1	7.29462074889163
54	C18	R1	7.35755200461808
54	C15	R1	7.28540221886225
54	C11	R1	7.19967234483636
54	C16	R1	7.3037807481771
54	C8	R1	7.4178525148859
54	C20	R1	7.05528243550119
54	C7	R1	7.16992500144231
55	C23	R1	7.07681559705083
55	C17	R1	7.44294349584873
55	C12	R1	7.32192809488736
55	C10	R1	7.09803208296053
55	C3	R1	7.23840473932508
55	C14	R1	7.16992500144231
55	C5	R1	7.27612440527424
55	C24	R1	7.24792751344359
55	C6	R1	7.01122725542325
55	C21	R1	7.35755200461808
55	C19	R1	7.4594316186373
55	C1	R1	7.02236781302845
55	C22	R1	7.4262647547021
55	C13	R1	7.29462074889163
55	C18	R1	7.58496250072116
55	C15	R1	6.91886323727459
55	C11	R1	7.16992500144231
55	C16	R1	7.16992500144231
55	C8	R1	7.21916852046216
55	C20	R1	7.03342300153745
55	C7	R1	7.51569983828404
56	C12	R1	6.79441586635011
56	C10	R1	7.23840473932508
56	C3	R1	6.96578428466209
56	C14	R1	7.03342300153745
56	C5	R1	7.04439411935845
56	C24	R1	7.29462074889163
56	C6	R1	7.64385618977472
56	C21	R1	6.94251450533924
56	C19	R1	7.3037807481771
56	C1	R1	7.18982455888002
56	C22	R1	7.05528243550119
56	C4	R1	7.62205181945638
56	C13	R1	7.02236781302845
56	C18	R1	6.97727992349992
56	C15	R1	7.55458885167764
56	C11	R1	6.94251450533924
56	C16	R1	7.24792751344359
56	C20	R1	7.36632221424582
56	C7	R1	7.08746284125034
57	C23	R1	7.12928301694497
57	C17	R1	7.24792751344359
57	C12	R1	7.31288295528436
57	C10	R1	7.15987133677839
57	C14	R1	7.40087943628218
57	C5	R1	7.06608919045777
57	C9	R1	7.07681559705083
57	C24	R1	7.35755200461808
57	C6	R1	7.467605550083
57	C21	R1	7.13955135239879
57	C19	R1	7.33985000288462
57	C1	R1	7.08746284125034
57	C22	R1	7.70735913208088
57	C4	R1	7.49185309632967
57	C13	R1	6.93073733756289
57	C18	R1	7.37503943134692
57	C15	R1	7.11894107272351
57	C16	R1	7.51569983828404
57	C20	R1	7.35755200461808
57	C7	R1	6.97727992349992
58	C17	R1	7.49185309632967
58	C12	R1	7.22881869049588
58	C10	R1	7.48381577726426
58	C3	R1	6.91886323727459
58	C14	R1	7.45121111183233
58	C9	R1	7.3037807481771
58	C24	R1	7.32192809488736
58	C6	R1	6.94251450533924
58	C21	R1	7.44294349584873
58	C19	R1	7.27612440527424
58	C1	R1	7.09803208296053
58	C22	R1	7.54689445988764
58	C4	R1	7.02236781302845
58	C13	R1	7.25738784269265
58	C18	R1	7.06608919045777
58	C15	R1	7.33091687811462
58	C11	R1	7.22881869049588
58	C16	R1	7.23840473932508
58	C8	R1	7.34872815423108
58	C20	R1	7.3037807481771
58	C7	R1	7.07681559705083
59	C23	R1	7.31288295528436
59	C17	R1	7.13955135239879
59	C12	R1	7.39231742277876
59	C10	R1	7.16992500144231
59	C3	R1	7.06608919045777
59	C14	R1	7.29462074889163
59	C5	R1	7.17990909001493
59	C9	R1	7.35755200461808
59	C24	R1	7.54689445988764
59	C6	R1	7.29462074889163
59	C21	R1	7.28540221886225
59	C19	R1	7.33091687811462
59	C1	R1	7.2667865406949
59	C22	R1	7.38370429247405
59	C4	R1	7.19967234483636
59	C13	R1	7.18982455888002
59	C18	R1	7.03342300153745
59	C15	R1	7.48381577726426
59	C16	R1	7.10852445677817
59	C20	R1	7.10852445677817
59	C7	R1	7.19967234483636
60	C23	R1	7.14974711950468
60	C17	R1	7.01122725542325
60	C12	R1	7.467605550083
60	C10	R1	7.33985000288462
60	C3	R1	7.23840473932508
60	C14	R1	7.4178525148859
60	C5	R1	6.8703647195834
60	C9	R1	7.32192809488736
60	C24	R1	7.34872815423108
60	C6	R1	7.18982455888002
60	C21	R1	7.19967234483636
60	C19	R1	7.14974711950468
60	C1	R1	7.4757334309664
60	C22	R1	7.35755200461808
60	C13	R1	7.23840473932508
60	C18	R1	7.34872815423108
60	C15	R1	7.28540221886225
60	C11	R1	7.31288295528436
60	C16	R1	7.59991284218713
60	C8	R1	7.07681559705083
60	C20	R1	7
61	C23	R1	7.11894107272351
61	C17	R1	7.15987133677839
61	C12	R1	7.16992500144231
61	C10	R1	7.19967234483636
61	C14	R1	7.18982455888002
61	C5	R1	7.32192809488736
61	C9	R1	7.18982455888002
61	C24	R1	7.19967234483636
61	C6	R1	7.21916852046216
61	C19	R1	7.20945336562895
61	C1	R1	7.53915881110803
61	C22	R1	7.12928301694497
61	C4	R1	7.21916852046216
61	C13	R1	7.25738784269265
61	C18	R1	7.70043971814109
61	C15	R1	7.24792751344359
61	C11	R1	6.98868468677217
61	C16	R1	7.06608919045777
61	C20	R1	7.34872815423108
61	C7	R1	7.28540221886225
62	C23	R1	7.08746284125034
62	C17	R1	6.75488750216347
62	C12	R1	6.98868468677217
62	C3	R1	7
62	C14	R1	7.24792751344359
62	C5	R1	7.31288295528436
62	C24	R1	7.40087943628218
62	C21	R1	7.29462074889163
62	C19	R1	7.32192809488736
62	C1	R1	6.85798099512757
62	C22	R1	7.28540221886225
62	C4	R1	7.29462074889163
62	C13	R1	7.4262647547021
62	C18	R1	7.27612440527424
62	C15	R1	7.27612440527424
62	C11	R1	6.91886323727459
62	C16	R1	6.98868468677217
62	C8	R1	7.02236781302845
62	C7	R1	7.63662462054365
63	C17	R1	7.44294349584873
63	C10	R1	7.17990909001493
63	C3	R1	7.20945336562895
63	C14	R1	7.63662462054365
63	C5	R1	7.4178525148859
63	C9	R1	7.21916852046216
63	C24	R1	7.22881869049588
63	C6	R1	7.23840473932508
63	C19	R1	7.57742882803575
63	C1	R1	7.18982455888002
63	C22	R1	7.24792751344359
63	C4	R1	7.28540221886225
63	C13	R1	7.29462074889163
63	C18	R1	7.07681559705083
63	C15	R1	7.4178525148859
63	C11	R1	7.37503943134692
63	C16	R1	7.5077946401987
63	C8	R1	6.85798099512757
63	C20	R1	7.56224242422107
63	C7	R1	6.94251450533924
64	C23	R1	7.33985000288462
64	C17	R1	6.94251450533924
64	C12	R1	7.34872815423108
64	C10	R1	7.38370429247405
64	C3	R1	7.04439411935845
64	C14	R1	7.4262647547021
64	C5	R1	7.28540221886225
64	C9	R1	7.23840473932508
64	C24	R1	6.88264304936184
64	C6	R1	6.7279204545632
64	C21	R1	6.97727992349992
64	C19	R1	7.18982455888002
64	C1	R1	7.34872815423108
64	C22	R1	7.16992500144231
64	C4	R1	7.14974711950468
64	C13	R1	7.2667865406949
64	C18	R1	7.4594316186373
64	C15	R1	7.33091687811462
64	C11	R1	7.37503943134692
64	C16	R1	6.94251450533924
64	C8	R1	7.48381577726426
64	C20	R1	7.34872815423108
64	C7	R1	7.4093909361377
65	C23	R1	7.2667865406949
65	C17	R1	7.10852445677817
65	C12	R1	7.07681559705083
65	C10	R1	7.65105169117893
65	C14	R1	7.14974711950468
65	C5	R1	7.17990909001493
65	C9	R1	7.12928301694497
65	C24	R1	7.18982455888002
65	C6	R1	6.93073733756289
65	C21	R1	7.34872815423108
65	C19	R1	7.21916852046216
65	C1	R1	7.14974711950468
65	C22	R1	6.95419631038687
65	C4	R1	7.08746284125034
65	C18	R1	7.33985000288462
65	C15	R1	7.45121111183233
65	C11	R1	7.38370429247405
65	C16	R1	7.28540221886225
65	C8	R1	7.2667865406949
65	C7	R1	7.25738784269265
66	C23	R1	6.97727992349992
66	C17	R1	7.10852445677817
66	C10	R1	7.21916852046216
66	C14	R1	7.01122725542325
66	C5	R1	7.16992500144231
66	C9	R1	7.467605550083
66	C24	R1	7.18982455888002
66	C6	R1	7.01122725542325
66	C19	R1	7.01122725542325
66	C1	R1	7.07681559705083
66	C22	R1	7.17990909001493
66	C4	R1	7.23840473932508
66	C13	R1	7.20945336562895
66	C18	R1	7.18982455888002
66	C11	R1	7.28540221886225
66	C16	R1	7.02236781302845
66	C8	R1	7.17990909001493
66	C20	R1	7.36632221424582
67	C23	R1	7.2667865406949
67	C17	R1	7.60733031374961
67	C12	R1	7.17990909001493
67	C10	R1	7.17990909001493
67	C3	R1	7.07681559705083
67	C14	R1	7.36632221424582
67	C5	R1	7.01122725542325
67	C9	R1	7.11894107272351
67	C6	R1	7.04439411935845
67	C21	R1	7.37503943134692
67	C19	R1	7.09803208296053
67	C1	R1	7.57742882803575
67	C22	R1	7.25738784269265
67	C4	R1	7.07681559705083
67	C13	R1	7.16992500144231
67	C18	R1	6.95419631038687
67	C15	R1	7.20945336562895
67	C11	R1	7.03342300153745
67	C16	R1	6.88264304936184
67	C8	R1	7.19967234483636
67	C20	R1	6.76818432477693
67	C7	R1	7.08746284125034
68	C23	R1	7.40087943628218
68	C17	R1	7.28540221886225
68	C12	R1	7.38370429247405
68	C10	R1	7.20945336562895
68	C3	R1	7.22881869049588
68	C14	R1	7.33985000288462
68	C5	R1	7.25738784269265
68	C9	R1	7.28540221886225
68	C24	R1	7.11894107272351
68	C6	R1	7.12928301694497
68	C21	R1	7.32192809488736
68	C19	R1	7.4093909361377
68	C1	R1	7.59991284218713
68	C22	R1	7.31288295528436
68	C4	R1	7.09803208296053
68	C18	R1	7.03342300153745
68	C15	R1	7.22881869049588
68	C11	R1	7.03342300153745
68	C16	R1	7.29462074889163
68	C8	R1	7.09803208296053
68	C7	R1	7.3037807481771
69	C23	R1	6.97727992349992
69	C12	R1	7.49185309632967
69	C10	R1	7.19967234483636
69	C3	R1	7.32192809488736
69	C14	R1	7.28540221886225
69	C5	R1	7.19967234483636
69	C9	R1	7.03342300153745
69	C24	R1	7.09803208296053
69	C6	R1	7.40087943628218
69	C21	R1	7.37503943134692
69	C19	R1	7.51569983828404
69	C1	R1	7.17990909001493
69	C22	R1	7.14974711950468
69	C4	R1	6.82017896241519
69	C13	R1	7.21916852046216
69	C18	R1	7.36632221424582
69	C15	R1	7.44294349584873
69	C11	R1	7.34872815423108
69	C16	R1	6.88264304936184
69	C8	R1	7.24792751344359
69	C20	R1	7.18982455888002
69	C7	R1	6.95419631038687
70	C23	R1	7.27612440527424
70	C17	R1	7.19967234483636
70	C12	R1	7.17990909001493
70	C10	R1	7.44294349584873
70	C3	R1	7.45121111183233
70	C5	R1	7.4262647547021
70	C9	R1	6.94251450533924
70	C24	R1	7.10852445677817
70	C6	R1	7.33091687811462
70	C21	R1	7.18982455888002
70	C1	R1	7.74819284958946
70	C22	R1	7.27612440527424
70	C4	R1	7.03342300153745
70	C13	R1	6.95419631038687
70	C18	R1	7.14974711950468
70	C15	R1	7.52356195605701
70	C11	R1	7.04439411935845
70	C16	R1	7.18982455888002
70	C8	R1	7.18982455888002
70	C20	R1	7.24792751344359
70	C7	R1	7.3037807481771
71	C23	R1	7.04439411935845
71	C12	R1	7.25738784269265
71	C10	R1	7.31288295528436
71	C3	R1	7.29462074889163
71	C14	R1	7.01122725542325
71	C9	R1	6.95419631038687
71	C24	R1	7.32192809488736
71	C6	R1	7.34872815423108
71	C21	R1	6.91886323727459
71	C19	R1	7.13955135239879
71	C1	R1	6.94251450533924
71	C22	R1	7.34872815423108
71	C4	R1	7.4262647547021
71	C13	R1	7.05528243550119
71	C18	R1	7.07681559705083
71	C15	R1	7.09803208296053
71	C11	R1	7.43462822763672
71	C16	R1	7.43462822763672
71	C8	R1	7.25738784269265
71	C20	R1	7.14974711950468
71	C7	R1	7.09803208296053
72	C23	R1	7.08746284125034
72	C17	R1	7.28540221886225
72	C12	R1	7.04439411935845
72	C10	R1	7.78790255939143
72	C3	R1	6.95419631038687
72	C14	R1	7.04439411935845
72	C5	R1	7.35755200461808
72	C9	R1	7.11894107272351
72	C24	R1	7.10852445677817
72	C21	R1	6.68650052718322
72	C1	R1	7.2667865406949
72	C22	R1	7.37503943134692
72	C4	R1	7.15987133677839
72	C18	R1	7.2667865406949
72	C15	R1	7.21916852046216
72	C11	R1	7.45121111183233
72	C16	R1	7.4594316186373
72	C8	R1	7.22881869049588
72	C20	R1	7.25738784269265
72	C7	R1	7.34872815423108
73	C23	R1	7.65821148275179
73	C17	R1	7.39231742277876
73	C12	R1	7.53915881110803
73	C10	R1	7.32192809488736
73	C3	R1	7.22881869049588
73	C14	R1	7.24792751344359
73	C5	R1	7.28540221886225
73	C9	R1	7.24792751344359
73	C6	R1	7.10852445677817
73	C21	R1	7.17990909001493
73	C19	R1	7.11894107272351
73	C1	R1	7.34872815423108
73	C22	R1	7.43462822763672
73	C4	R1	7.17990909001493
73	C13	R1	7.37503943134692
73	C15	R1	7.21916852046216
73	C11	R1	7.43462822763672
73	C16	R1	7.05528243550119
73	C20	R1	7.2667865406949
74	C12	R1	6.93073733756289
74	C3	R1	7.25738784269265
74	C14	R1	6.89481776330794
74	C5	R1	6.98868468677217
74	C9	R1	7.53138146051631
74	C24	R1	7.38370429247405
74	C6	R1	7.27612440527424
74	C19	R1	7.33985000288462
74	C1	R1	7.15987133677839
74	C22	R1	7.13955135239879
74	C13	R1	7.36632221424582
74	C18	R1	7.04439411935845
74	C11	R1	7.19967234483636
74	C16	R1	7.4594316186373
74	C8	R1	7.14974711950468
74	C7	R1	7.59991284218713
75	C23	R1	6.93073733756289
75	C17	R1	7.37503943134692
75	C12	R1	7.53138146051631
75	C10	R1	7.33091687811462
75	C3	R1	7.11894107272351
75	C14	R1	7.53915881110803
75	C5	R1	7.16992500144231
75	C9	R1	7.22881869049588
75	C24	R1	6.98868468677217
75	C6	R1	7.44294349584873
75	C21	R1	7.38370429247405
75	C19	R1	7.69348695749933
75	C1	R1	7.2667865406949
75	C22	R1	7.33091687811462
75	C4	R1	7.4093909361377
75	C13	R1	7.02236781302845
75	C18	R1	7.14974711950468
75	C15	R1	7.02236781302845
75	C11	R1	7.4178525148859
75	C16	R1	7.4262647547021
75	C8	R1	6.75488750216347
75	C7	R1	7.43462822763672
76	C23	R1	7.4178525148859
76	C17	R1	7.20945336562895
76	C12	R1	7.44294349584873
76	C10	R1	7
76	C3	R1	7.17990909001493
76	C14	R1	6.7279204545632
76	C5	R1	7.23840473932508
76	C9	R1	7.06608919045777
76	C24	R1	7.05528243550119
76	C19	R1	7.4757334309664
76	C1	R1	7.17990909001493
76	C22	R1	7.25738784269265
76	C4	R1	6.75488750216347
76	C13	R1	7.19967234483636
76	C18	R1	7.33985000288462
76	C11	R1	7.07681559705083
76	C16	R1	7.55458885167764
76	C8	R1	7.07681559705083
76	C7	R1	7.61470984411521
77	C23	R1	7.11894107272351
77	C17	R1	7.15987133677839
77	C12	R1	7.45121111183233
77	C3	R1	7.37503943134692
77	C14	R1	7.31288295528436
77	C5	R1	7.27612440527424
77	C24	R1	7.467605550083
77	C6	R1	7.19967234483636
77	C21	R1	7.4594316186373
77	C19	R1	6.90689059560852
77	C1	R1	6.95419631038687
77	C13	R1	7.11894107272351
77	C18	R1	7.4594316186373
77	C15	R1	6.97727992349992
77	C16	R1	7.61470984411521
77	C8	R1	7.07681559705083
77	C7	R1	7.01122725542325
78	C17	R1	6.94251450533924
78	C12	R1	7.33985000288462
78	C10	R1	7.14974711950468
78	C14	R1	7.34872815423108
78	C5	R1	7.37503943134692
78	C9	R1	6.88264304936184
78	C24	R1	7.03342300153745
78	C6	R1	7.22881869049588
78	C21	R1	7.4093909361377
78	C19	R1	6.97727992349992
78	C1	R1	7.58496250072116
78	C22	R1	7.21916852046216
78	C4	R1	7.22881869049588
78	C13	R1	7.01122725542325
78	C18	R1	7.49984588708321
78	C15	R1	7.17990909001493
78	C11	R1	7.10852445677817
78	C16	R1	7.56985560833095
78	C8	R1	7.28540221886225
78	C20	R1	7.15987133677839
78	C7	R1	7.33091687811462
79	C23	R1	6.98868468677217
79	C17	R1	7.24792751344359
79	C12	R1	6.95419631038687
79	C10	R1	7.33091687811462
79	C3	R1	7.01122725542325
79	C14	R1	7.35755200461808
79	C5	R1	7.4178525148859
79	C9	R1	7.21916852046216
79	C24	R1	7.48381577726426
79	C6	R1	7.21916852046216
79	C19	R1	7.3037807481771
79	C1	R1	7.65105169117893
79	C22	R1	7.18982455888002
79	C4	R1	7.36632221424582
79	C18	R1	7.20945336562895
79	C15	R1	7.10852445677817
79	C11	R1	7.01122725542325
79	C8	R1	6.8703647195834
79	C20	R1	7.05528243550119
80	C23	R1	7.40087943628218
80	C17	R1	7.29462074889163
80	C12	R1	7.06608919045777
80	C10	R1	7.5077946401987
80	C3	R1	7.29462074889163
80	C14	R1	7.56224242422107
80	C5	R1	7.33091687811462
80	C9	R1	7.2667865406949
80	C24	R1	7.59991284218713
80	C6	R1	7.05528243550119
80	C21	R1	7.19967234483636
80	C19	R1	7.15987133677839
80	C1	R1	7.25738784269265
80	C22	R1	7.17990909001493
80	C4	R1	7.16992500144231
80	C13	R1	7.16992500144231
80	C18	R1	7.31288295528436
80	C15	R1	7.48381577726426
80	C11	R1	7.17990909001493
80	C16	R1	6.98868468677217
80	C8	R1	7.04439411935845
80	C20	R1	6.85798099512757
80	C7	R1	7.32192809488736
81	C23	R1	7.3037807481771
81	C17	R1	7.3037807481771
81	C12	R1	7.25738784269265
81	C10	R1	7.19967234483636
81	C3	R1	7.43462822763672
81	C14	R1	7.44294349584873
81	C5	R1	7.4178525148859
81	C9	R1	7.35755200461808
81	C24	R1	7.14974711950468
81	C6	R1	7.44294349584873
81	C21	R1	7.14974711950468
81	C19	R1	7.10852445677817
81	C4	R1	7.22881869049588
81	C13	R1	7.22881869049588
81	C18	R1	7.21916852046216
81	C11	R1	6.93073733756289
81	C16	R1	7.32192809488736
81	C8	R1	7.28540221886225
81	C20	R1	7.27612440527424
81	C7	R1	7.27612440527424
82	C23	R1	7.53138146051631
82	C17	R1	7.12928301694497
82	C12	R1	7.4262647547021
82	C10	R1	7.16992500144231
82	C3	R1	7.08746284125034
82	C14	R1	7.3037807481771
82	C5	R1	7.2667865406949
82	C9	R1	7.28540221886225
82	C24	R1	6.98868468677217
82	C6	R1	7.34872815423108
82	C21	R1	7.52356195605701
82	C19	R1	7.34872815423108
82	C1	R1	7.01122725542325
82	C22	R1	7.36632221424582
82	C4	R1	7.33091687811462
82	C13	R1	7.29462074889163
82	C18	R1	7.53138146051631
82	C11	R1	7.37503943134692
82	C16	R1	7.29462074889163
82	C8	R1	7.49984588708321
82	C20	R1	7.44294349584873
82	C7	R1	7.06608919045777
83	C17	R1	7.22881869049588
83	C12	R1	7.467605550083
83	C10	R1	7.34872815423108
83	C3	R1	7.35755200461808
83	C14	R1	7.3037807481771
83	C5	R1	7.56985560833095
83	C9	R1	7.13955135239879
83	C24	R1	7.52356195605701
83	C6	R1	7.12928301694497
83	C21	R1	7.25738784269265
83	C19	R1	7.17990909001493
83	C1	R1	7.24792751344359
83	C22	R1	7.38370429247405
83	C4	R1	7.3037807481771
83	C13	R1	7.06608919045777
83	C18	R1	7.05528243550119
83	C15	R1	7.3037807481771
83	C11	R1	7.14974711950468
83	C16	R1	6.85798099512757
83	C8	R1	7.37503943134692
83	C20	R1	7.04439411935845
83	C7	R1	7.40087943628218
84	C23	R1	7.51569983828404
84	C17	R1	7.48381577726426
84	C12	R1	7.39231742277876
84	C10	R1	7.4093909361377
84	C3	R1	7.15987133677839
84	C14	R1	7.4594316186373
84	C5	R1	7.12928301694497
84	C9	R1	7.08746284125034
84	C24	R1	6.95419631038687
84	C6	R1	7.13955135239879
84	C21	R1	7.23840473932508
84	C19	R1	7.09803208296053
84	C22	R1	7.23840473932508
84	C4	R1	7.15987133677839
84	C13	R1	7.2667865406949
84	C18	R1	7.29462074889163
84	C15	R1	7.08746284125034
84	C11	R1	7.18982455888002
84	C16	R1	7.19967234483636
84	C8	R1	7.31288295528436
84	C20	R1	7.09803208296053
84	C7	R1	7.52356195605701
85	C23	R1	7.32192809488736
85	C17	R1	7.20945336562895
85	C12	R1	7.16992500144231
85	C3	R1	6.98868468677217
85	C14	R1	7.03342300153745
85	C5	R1	7.24792751344359
85	C9	R1	7.08746284125034
85	C24	R1	7.33091687811462
85	C6	R1	7.38370429247405
85	C21	R1	7.4262647547021
85	C19	R1	7.467605550083
85	C1	R1	7.19967234483636
85	C22	R1	7.25738784269265
85	C4	R1	7.21916852046216
85	C18	R1	6.98868468677217
85	C15	R1	6.98868468677217
85	C11	R1	7.60733031374961
85	C16	R1	7.10852445677817
85	C8	R1	7.13955135239879
85	C20	R1	7.17990909001493
85	C7	R1	7.22881869049588
86	C23	R1	7.25738784269265
86	C17	R1	7.23840473932508
86	C12	R1	6.62935662007961
86	C10	R1	7.05528243550119
86	C14	R1	7.19967234483636
86	C5	R1	7.34872815423108
86	C9	R1	7.32192809488736
86	C24	R1	7.4262647547021
86	C6	R1	6.98868468677217
86	C21	R1	7.34872815423108
86	C19	R1	7.13955135239879
86	C1	R1	7.59245703726808
86	C4	R1	7.34872815423108
86	C13	R1	7.29462074889163
86	C18	R1	7.15987133677839
86	C15	R1	7.07681559705083
86	C11	R1	7.23840473932508
86	C16	R1	7.27612440527424
86	C8	R1	6.98868468677217
86	C20	R1	7.53915881110803
86	C7	R1	6.94251450533924
87	C23	R1	7.10852445677817
87	C17	R1	6.84549005094437
87	C12	R1	7.43462822763672
87	C10	R1	7.33985000288462
87	C3	R1	7.17990909001493
87	C14	R1	7.07681559705083
87	C5	R1	7.34872815423108
87	C9	R1	7.27612440527424
87	C6	R1	7.06608919045777
87	C21	R1	7.10852445677817
87	C19	R1	7.38370429247405
87	C4	R1	7.17990909001493
87	C13	R1	7.10852445677817
87	C18	R1	7.22881869049588
87	C15	R1	7.35755200461808
87	C11	R1	7.37503943134692
87	C16	R1	6.90689059560852
87	C8	R1	7.40087943628218
87	C20	R1	7.21916852046216
87	C7	R1	7.31288295528436
88	C23	R1	7.07681559705083
88	C17	R1	7.31288295528436
88	C12	R1	7.31288295528436
88	C10	R1	7.2667865406949
88	C3	R1	7.3037807481771
88	C14	R1	7.49185309632967
88	C9	R1	7.35755200461808
88	C24	R1	7.65105169117893
88	C6	R1	7.19967234483636
88	C21	R1	7.33091687811462
88	C19	R1	7.20945336562895
88	C1	R1	7.11894107272351
88	C22	R1	7.22881869049588
88	C4	R1	7.12928301694497
88	C13	R1	6.91886323727459
88	C18	R1	7.11894107272351
88	C15	R1	7.27612440527424
88	C11	R1	7.21916852046216
88	C16	R1	7.16992500144231
88	C8	R1	7.22881869049588
88	C20	R1	7.49185309632967
88	C7	R1	6.83289001416474
89	C23	R1	7.53138146051631
89	C12	R1	7.59245703726808
89	C10	R1	7.36632221424582
89	C3	R1	7.11894107272351
89	C5	R1	7.19967234483636
89	C9	R1	7.36632221424582
89	C24	R1	7.10852445677817
89	C6	R1	7.24792751344359
89	C21	R1	7.33985000288462
89	C19	R1	7.35755200461808
89	C22	R1	7.5077946401987
89	C4	R1	7.15987133677839
89	C13	R1	7.22881869049588
89	C18	R1	7.13955135239879
89	C15	R1	7.18982455888002
89	C11	R1	7.16992500144231
89	C16	R1	7.11894107272351
89	C8	R1	7.48381577726426
89	C20	R1	7.34872815423108
90	C23	R1	7.2667865406949
90	C17	R1	7.18982455888002
90	C12	R1	7.20945336562895
90	C10	R1	7.08746284125034
90	C3	R1	7.04439411935845
90	C14	R1	7.18982455888002
90	C5	R1	7.21916852046216
90	C9	R1	6.78135971352466
90	C24	R1	7.23840473932508
90	C6	R1	7.38370429247405
90	C21	R1	7.4594316186373
90	C19	R1	7.06608919045777
90	C1	R1	7.18982455888002
90	C22	R1	7.19967234483636
90	C4	R1	7.33091687811462
90	C13	R1	7.20945336562895
90	C18	R1	7.11894107272351
90	C15	R1	7.25738784269265
90	C11	R1	7.56224242422107
90	C8	R1	7.44294349584873
90	C20	R1	7.44294349584873
90	C7	R1	7.21916852046216
91	C23	R1	7.06608919045777
91	C17	R1	7.19967234483636
91	C12	R1	7.4757334309664
91	C10	R1	7.40087943628218
91	C3	R1	7.4093909361377
91	C14	R1	7.25738784269265
91	C5	R1	7.3037807481771
91	C9	R1	7.23840473932508
91	C24	R1	7.20945336562895
91	C6	R1	7.40087943628218
91	C21	R1	7.12928301694497
91	C19	R1	7.11894107272351
91	C1	R1	7.4594316186373
91	C22	R1	7.4178525148859
91	C4	R1	7.11894107272351
91	C13	R1	7.37503943134692
91	C18	R1	7.33091687811462
91	C15	R1	7.19967234483636
91	C16	R1	7.09803208296053
91	C8	R1	7.22881869049588
91	C20	R1	7.07681559705083
91	C7	R1	7.29462074889163
92	C23	R1	7.2667865406949
92	C17	R1	7.16992500144231
92	C10	R1	7.3037807481771
92	C3	R1	7.10852445677817
92	C14	R1	7.06608919045777
92	C5	R1	7.48381577726426
92	C9	R1	7.22881869049588
92	C24	R1	7.3037807481771
92	C6	R1	7.27612440527424
92	C19	R1	7.21916852046216
92	C1	R1	7.4594316186373
92	C22	R1	7.3037807481771
92	C4	R1	7.43462822763672
92	C13	R1	7.49185309632967
92	C18	R1	7.44294349584873
92	C15	R1	7.16992500144231
92	C16	R1	7.16992500144231
92	C8	R1	7.20945336562895
92	C20	R1	7.31288295528436
92	C7	R1	7.06608919045777
93	C23	R1	7.24792751344359
93	C17	R1	7.49185309632967
93	C12	R1	6.95419631038687
93	C10	R1	7.21916852046216
93	C3	R1	7.20945336562895
93	C14	R1	7.24792751344359
93	C5	R1	7.33091687811462
93	C9	R1	7.09803208296053
93	C24	R1	7.32192809488736
93	C6	R1	7.21916852046216
93	C21	R1	7.14974711950468
93	C19	R1	7.13955135239879
93	C1	R1	7.28540221886225
93	C22	R1	7.12928301694497
93	C4	R1	7.05528243550119
93	C13	R1	7.4262647547021
93	C18	R1	7.36632221424582
93	C15	R1	7.4757334309664
93	C11	R1	7
93	C16	R1	6.96578428466209
93	C8	R1	7.31288295528436
93	C7	R1	7.03342300153745
94	C23	R1	7.25738784269265
94	C17	R1	7.09803208296053
94	C12	R1	7.06608919045777
94	C10	R1	7.21916852046216
94	C14	R1	7.39231742277876
94	C5	R1	7.31288295528436
94	C9	R1	7.4594316186373
94	C24	R1	7.56224242422107
94	C6	R1	7.19967234483636
94	C21	R1	7.3037807481771
94	C19	R1	7.38370429247405
94	C1	R1	7.28540221886225
94	C22	R1	7.37503943134692
94	C4	R1	7.35755200461808
94	C13	R1	7.34872815423108
94	C18	R1	7.19967234483636
94	C15	R1	6.97727992349992
94	C11	R1	7.43462822763672
94	C16	R1	7.45121111183233
94	C8	R1	7.37503943134692
94	C20	R1	7.58496250072116
94	C7	R1	6.91886323727459
95	C23	R1	7.17990909001493
95	C17	R1	7.12928301694497
95	C12	R1	7.11894107272351
95	C10	R1	7.11894107272351
95	C3	R1	7.01122725542325
95	C14	R1	7.24792751344359
95	C5	R1	7.27612440527424
95	C9	R1	6.64385618977472
95	C24	R1	7.40087943628218
95	C6	R1	6.89481776330794
95	C21	R1	6.98868468677217
95	C19	R1	7.04439411935845
95	C1	R1	7.39231742277876
95	C4	R1	7.36632221424582
95	C18	R1	7.14974711950468
95	C15	R1	7.12928301694497
95	C11	R1	7.31288295528436
95	C16	R1	7.55458885167764
95	C8	R1	7.19967234483636
95	C7	R1	7.07681559705083
96	C23	R1	7.33091687811462
96	C17	R1	7.06608919045777
96	C10	R1	6.94251450533924
96	C3	R1	7.20945336562895
96	C14	R1	7.16992500144231
96	C5	R1	7.43462822763672
96	C9	R1	7.37503943134692
96	C24	R1	7.22881869049588
96	C6	R1	7.4594316186373
96	C19	R1	7.38370429247405
96	C1	R1	6.82017896241519
96	C22	R1	7.31288295528436
96	C4	R1	7.43462822763672
96	C13	R1	7.40087943628218
96	C18	R1	7.24792751344359
96	C15	R1	7.22881869049588
96	C16	R1	7.11894107272351
96	C8	R1	7.38370429247405
96	C20	R1	7.24792751344359
96	C7	R1	7.36632221424582
97	C23	R1	7.09803208296053
97	C17	R1	7.33985000288462
97	C12	R1	7.12928301694497
97	C10	R1	7.16992500144231
97	C3	R1	7.08746284125034
97	C14	R1	7.06608919045777
97	C5	R1	7.35755200461808
97	C9	R1	6.6724253419715
97	C24	R1	7.40087943628218
97	C6	R1	7.35755200461808
97	C21	R1	7.19967234483636
[truncated: 14,548 more rows]
