# Supplementary material for: Stochastic modelling of single-cell gene expression adaptation reveals non-genomic contribution to evolution of tumor subclones
Source: bioRxiv. 2024 Apr 20:2024.04.17.588869. Preprint. [Version 1] doi: 10.1101/2024.04.17.588869 (PMC11071284; doi:10.1101/2024.04.17.588869)
Supplement: Supplement 2 [file media-2.zip › Supplementary Files/Simulated Data/Neutral_Simulation/sq_1.5_r_150.csv]

gene	species	replicate	exprval
1	C23	R1	7.60733031374961
1	C17	R1	7.12928301694497
1	C12	R1	7.10852445677817
1	C10	R1	7.28540221886225
1	C3	R1	7.21916852046216
1	C5	R1	7.20945336562895
1	C9	R1	7.78135971352466
1	C24	R1	6.93073733756289
1	C6	R1	7.32192809488736
1	C21	R1	7.04439411935845
1	C19	R1	7.4178525148859
1	C1	R1	7.32192809488736
1	C22	R1	7.39231742277876
1	C4	R1	7.24792751344359
1	C13	R1	7.20945336562895
1	C15	R1	7.16992500144231
1	C16	R1	7.20945336562895
1	C8	R1	7.10852445677817
1	C20	R1	7.07681559705083
1	C7	R1	7.09803208296053
2	C23	R1	6.75488750216347
2	C17	R1	7.09803208296053
2	C12	R1	7.37503943134692
2	C10	R1	6.96578428466209
2	C14	R1	7.4093909361377
2	C5	R1	7.35755200461808
2	C9	R1	7.55458885167764
2	C24	R1	7.49984588708321
2	C6	R1	7.4178525148859
2	C19	R1	7.02236781302845
2	C1	R1	7.33985000288462
2	C22	R1	7.18982455888002
2	C4	R1	7.15987133677839
2	C13	R1	7.07681559705083
2	C18	R1	7.25738784269265
2	C15	R1	7.32192809488736
2	C11	R1	7.36632221424582
2	C8	R1	7.08746284125034
2	C20	R1	7.12928301694497
3	C23	R1	7.31288295528436
3	C17	R1	7.20945336562895
3	C12	R1	6.95419631038687
3	C10	R1	7.28540221886225
3	C3	R1	6.93073733756289
3	C14	R1	7.04439411935845
3	C5	R1	7.12928301694497
3	C9	R1	6.8073549220576
3	C24	R1	7.34872815423108
3	C6	R1	6.98868468677217
3	C21	R1	6.78135971352466
3	C19	R1	6.84549005094437
3	C1	R1	6.90689059560852
3	C22	R1	7.27612440527424
3	C13	R1	7.18982455888002
3	C15	R1	6.98868468677217
3	C16	R1	7.58496250072116
3	C8	R1	7.35755200461808
3	C20	R1	7.49185309632967
3	C7	R1	7.14974711950468
4	C23	R1	7.08746284125034
4	C17	R1	6.82017896241519
4	C12	R1	7.4093909361377
4	C10	R1	7.27612440527424
4	C14	R1	7.39231742277876
4	C5	R1	7.45121111183233
4	C9	R1	7
4	C24	R1	7.17990909001493
4	C21	R1	6.83289001416474
4	C19	R1	7.34872815423108
4	C1	R1	6.97727992349992
4	C22	R1	7.38370429247405
4	C4	R1	6.75488750216347
4	C13	R1	7.40087943628218
4	C18	R1	7.20945336562895
4	C15	R1	7.37503943134692
4	C11	R1	6.93073733756289
4	C8	R1	7.31288295528436
4	C20	R1	7.53138146051631
4	C7	R1	7.51569983828404
5	C23	R1	6.98868468677217
5	C17	R1	7.11894107272351
5	C12	R1	7.22881869049588
5	C10	R1	7.22881869049588
5	C3	R1	7.49185309632967
5	C14	R1	7.01122725542325
5	C5	R1	7.33985000288462
5	C9	R1	7.78135971352466
5	C24	R1	7.37503943134692
5	C6	R1	7.03342300153745
5	C21	R1	7.37503943134692
5	C19	R1	7.29462074889163
5	C1	R1	7.08746284125034
5	C22	R1	6.59991284218713
5	C4	R1	6.61470984411521
5	C13	R1	7.18982455888002
5	C18	R1	6.75488750216347
5	C15	R1	7.02236781302845
5	C11	R1	7.09803208296053
5	C16	R1	7.59991284218713
5	C8	R1	7.32192809488736
5	C20	R1	7.11894107272351
5	C7	R1	7.51569983828404
6	C23	R1	7.43462822763672
6	C17	R1	7.44294349584873
6	C12	R1	7.31288295528436
6	C10	R1	7.4093909361377
6	C3	R1	7.19967234483636
6	C14	R1	7.06608919045777
6	C5	R1	7.24792751344359
6	C9	R1	7.4093909361377
6	C24	R1	6.98868468677217
6	C6	R1	6.71424551766612
6	C21	R1	7.13955135239879
6	C19	R1	6.64385618977472
6	C1	R1	7.43462822763672
6	C22	R1	6.95419631038687
6	C4	R1	7.13955135239879
6	C13	R1	6.7279204545632
6	C18	R1	7.4178525148859
6	C15	R1	7.23840473932508
6	C11	R1	7.27612440527424
6	C8	R1	7.28540221886225
6	C20	R1	7.20945336562895
6	C7	R1	7.467605550083
7	C23	R1	7.10852445677817
7	C17	R1	7.35755200461808
7	C12	R1	7.16992500144231
7	C10	R1	7.14974711950468
7	C3	R1	7.40087943628218
7	C14	R1	7.43462822763672
7	C5	R1	7.09803208296053
7	C9	R1	7.03342300153745
7	C24	R1	7.3037807481771
7	C6	R1	7.22881869049588
7	C21	R1	7.4093909361377
7	C19	R1	7.31288295528436
7	C1	R1	6.98868468677217
7	C22	R1	6.97727992349992
7	C4	R1	7.36632221424582
7	C18	R1	7.32192809488736
7	C15	R1	6.8703647195834
7	C11	R1	7.14974711950468
7	C16	R1	7.4093909361377
7	C8	R1	7.14974711950468
7	C20	R1	7.10852445677817
7	C7	R1	7.31288295528436
8	C23	R1	7.56985560833095
8	C17	R1	7.33985000288462
8	C12	R1	7.05528243550119
8	C10	R1	7.4178525148859
8	C3	R1	7.25738784269265
8	C5	R1	7.06608919045777
8	C9	R1	6.84549005094437
8	C21	R1	7.06608919045777
8	C19	R1	7.04439411935845
8	C1	R1	7.25738784269265
8	C22	R1	7.54689445988764
8	C4	R1	7.21916852046216
8	C18	R1	7.35755200461808
8	C15	R1	7.34872815423108
8	C11	R1	7.51569983828404
8	C16	R1	6.98868468677217
8	C8	R1	7.49185309632967
8	C20	R1	7.22881869049588
8	C7	R1	7.20945336562895
9	C23	R1	7
9	C17	R1	7.01122725542325
9	C10	R1	6.98868468677217
9	C3	R1	7.19967234483636
9	C14	R1	6.8703647195834
9	C5	R1	7.16992500144231
9	C9	R1	7.55458885167764
9	C24	R1	7.65821148275179
9	C6	R1	7.5077946401987
9	C21	R1	7.32192809488736
9	C1	R1	6.96578428466209
9	C22	R1	7.23840473932508
9	C4	R1	6.85798099512757
9	C13	R1	7.10852445677817
9	C18	R1	7.12928301694497
9	C15	R1	7
9	C11	R1	7.23840473932508
9	C16	R1	7.43462822763672
9	C8	R1	7.17990909001493
9	C20	R1	7.11894107272351
9	C7	R1	7.07681559705083
10	C23	R1	7.25738784269265
10	C17	R1	7.35755200461808
10	C12	R1	7.40087943628218
10	C3	R1	7.33091687811462
10	C14	R1	7.14974711950468
10	C5	R1	7.39231742277876
10	C9	R1	7.18982455888002
10	C24	R1	7.05528243550119
10	C6	R1	7.17990909001493
10	C21	R1	7.32192809488736
10	C19	R1	7.19967234483636
10	C1	R1	7.4757334309664
10	C22	R1	7.36632221424582
10	C4	R1	6.88264304936184
10	C18	R1	7.24792751344359
10	C15	R1	7.467605550083
10	C16	R1	7.4757334309664
10	C8	R1	7.29462074889163
10	C20	R1	7.60733031374961
10	C7	R1	7.18982455888002
11	C17	R1	7.31288295528436
11	C12	R1	7.11894107272351
11	C10	R1	7.24792751344359
11	C3	R1	7.53138146051631
11	C14	R1	7.4178525148859
11	C5	R1	7.4262647547021
11	C9	R1	7.33091687811462
11	C24	R1	7.17990909001493
11	C6	R1	7.20945336562895
11	C21	R1	7.25738784269265
11	C22	R1	6.91886323727459
11	C4	R1	7.10852445677817
11	C13	R1	7.24792751344359
11	C18	R1	7.24792751344359
11	C15	R1	7.33091687811462
11	C11	R1	7.49984588708321
11	C16	R1	7.52356195605701
11	C8	R1	7.43462822763672
11	C20	R1	7.36632221424582
11	C7	R1	7.39231742277876
12	C23	R1	7.34872815423108
12	C17	R1	7.56985560833095
12	C12	R1	7.53915881110803
12	C3	R1	7.38370429247405
12	C14	R1	7.08746284125034
12	C5	R1	7.4093909361377
12	C24	R1	7.5077946401987
12	C6	R1	6.91886323727459
12	C21	R1	7.20945336562895
12	C19	R1	7.07681559705083
12	C22	R1	7.32192809488736
12	C4	R1	7.16992500144231
12	C13	R1	7.13955135239879
12	C18	R1	7.11894107272351
12	C15	R1	7.40087943628218
12	C16	R1	7.20945336562895
12	C8	R1	7
12	C20	R1	7.19967234483636
12	C7	R1	7.07681559705083
13	C17	R1	6.8703647195834
13	C12	R1	7.4262647547021
13	C10	R1	7.11894107272351
13	C3	R1	7.17990909001493
13	C14	R1	7.11894107272351
13	C5	R1	7.25738784269265
13	C9	R1	7.37503943134692
13	C24	R1	7.19967234483636
13	C6	R1	7.01122725542325
13	C21	R1	7.45121111183233
13	C19	R1	7.3037807481771
13	C1	R1	7.22881869049588
13	C22	R1	7.02236781302845
13	C4	R1	7.21916852046216
13	C13	R1	7.16992500144231
13	C15	R1	7.53138146051631
13	C11	R1	7.04439411935845
13	C16	R1	7.32192809488736
13	C8	R1	6.96578428466209
13	C20	R1	7.18982455888002
13	C7	R1	7.01122725542325
14	C23	R1	7.33091687811462
14	C17	R1	7
14	C12	R1	7.40087943628218
14	C10	R1	7.21916852046216
14	C3	R1	7.56224242422107
14	C14	R1	7.35755200461808
14	C5	R1	7.01122725542325
14	C9	R1	7.22881869049588
14	C24	R1	7.08746284125034
14	C6	R1	7.34872815423108
14	C21	R1	7.33985000288462
14	C19	R1	7.31288295528436
14	C1	R1	7
14	C22	R1	7.29462074889163
14	C4	R1	7.11894107272351
14	C13	R1	7.4093909361377
14	C18	R1	7.12928301694497
14	C15	R1	7.06608919045777
14	C16	R1	7.17990909001493
14	C8	R1	7.45121111183233
14	C7	R1	7.31288295528436
15	C23	R1	7.4262647547021
15	C17	R1	7.13955135239879
15	C12	R1	7.63662462054365
15	C10	R1	7.4262647547021
15	C3	R1	7.52356195605701
15	C14	R1	7.48381577726426
15	C5	R1	7.3037807481771
15	C9	R1	6.98868468677217
15	C24	R1	6.98868468677217
15	C6	R1	7.20945336562895
15	C21	R1	7.13955135239879
15	C19	R1	7.4594316186373
15	C1	R1	7.05528243550119
15	C22	R1	7.03342300153745
15	C4	R1	7.07681559705083
15	C13	R1	7.45121111183233
15	C18	R1	7.2667865406949
15	C15	R1	7.32192809488736
15	C11	R1	7.49984588708321
15	C16	R1	7.27612440527424
15	C8	R1	7.44294349584873
15	C20	R1	7.51569983828404
15	C7	R1	7.43462822763672
16	C23	R1	7.09803208296053
16	C17	R1	7.22881869049588
16	C12	R1	7.55458885167764
16	C3	R1	7.53138146051631
16	C5	R1	7.05528243550119
16	C9	R1	7.04439411935845
16	C24	R1	7.28540221886225
16	C6	R1	7.35755200461808
16	C21	R1	7.35755200461808
16	C19	R1	7.4093909361377
16	C1	R1	7.29462074889163
16	C22	R1	7.3037807481771
16	C4	R1	6.91886323727459
16	C13	R1	7.40087943628218
16	C18	R1	7.13955135239879
16	C11	R1	7.3037807481771
16	C16	R1	7.04439411935845
16	C8	R1	7.29462074889163
16	C20	R1	7.38370429247405
16	C7	R1	7.467605550083
17	C17	R1	7.25738784269265
17	C12	R1	7
17	C10	R1	7.15987133677839
17	C3	R1	7.56224242422107
17	C14	R1	7.4178525148859
17	C5	R1	7.4757334309664
17	C9	R1	7.467605550083
17	C24	R1	7.22881869049588
17	C6	R1	7.32192809488736
17	C21	R1	7.03342300153745
17	C19	R1	7.19967234483636
17	C1	R1	7.35755200461808
17	C22	R1	7.33985000288462
17	C4	R1	7.40087943628218
17	C13	R1	7.15987133677839
17	C18	R1	7.43462822763672
17	C15	R1	7.12928301694497
17	C11	R1	7.65105169117893
17	C16	R1	6.7279204545632
17	C8	R1	7.33091687811462
17	C20	R1	7.14974711950468
17	C7	R1	7.49984588708321
18	C23	R1	7.11894107272351
18	C17	R1	6.96578428466209
18	C12	R1	7.13955135239879
18	C10	R1	7.13955135239879
18	C3	R1	7.39231742277876
18	C14	R1	7.12928301694497
18	C5	R1	7.12928301694497
18	C9	R1	7.10852445677817
18	C24	R1	7.19967234483636
18	C6	R1	6.95419631038687
18	C21	R1	7.09803208296053
18	C19	R1	7.29462074889163
18	C1	R1	7.4594316186373
18	C22	R1	7.33091687811462
18	C4	R1	7.10852445677817
18	C13	R1	7.13955135239879
18	C18	R1	7.01122725542325
18	C15	R1	7.27612440527424
18	C11	R1	7.12928301694497
18	C16	R1	6.84549005094437
18	C8	R1	7.33985000288462
18	C20	R1	7.4178525148859
18	C7	R1	7.4262647547021
19	C23	R1	7.19967234483636
19	C17	R1	7.09803208296053
19	C12	R1	7.57742882803575
19	C10	R1	7.12928301694497
19	C3	R1	6.8073549220576
19	C14	R1	7.03342300153745
19	C5	R1	7.32192809488736
19	C9	R1	7.3037807481771
19	C24	R1	7.2667865406949
19	C6	R1	7.44294349584873
19	C21	R1	7.53915881110803
19	C19	R1	7.28540221886225
19	C22	R1	7.15987133677839
19	C4	R1	7.31288295528436
19	C13	R1	7.06608919045777
19	C18	R1	7.49984588708321
19	C15	R1	7.28540221886225
19	C11	R1	7.12928301694497
19	C8	R1	7.14974711950468
19	C20	R1	7.4178525148859
19	C7	R1	6.91886323727459
20	C23	R1	7.51569983828404
20	C17	R1	7.27612440527424
20	C12	R1	6.84549005094437
20	C10	R1	7
20	C3	R1	6.94251450533924
20	C14	R1	7.22881869049588
20	C5	R1	7.02236781302845
20	C9	R1	7.31288295528436
20	C24	R1	7.17990909001493
20	C6	R1	7.20945336562895
20	C19	R1	7.27612440527424
20	C1	R1	7.20945336562895
20	C22	R1	6.93073733756289
20	C13	R1	7.27612440527424
20	C18	R1	7.06608919045777
20	C15	R1	7.12928301694497
20	C11	R1	7.27612440527424
20	C16	R1	7.11894107272351
20	C8	R1	7.29462074889163
20	C20	R1	7.19967234483636
20	C7	R1	7.20945336562895
21	C23	R1	6.93073733756289
21	C17	R1	7.39231742277876
21	C12	R1	7.27612440527424
21	C10	R1	7.4262647547021
21	C14	R1	7
21	C5	R1	7.27612440527424
21	C9	R1	7.32192809488736
21	C24	R1	7.18982455888002
21	C6	R1	7.33985000288462
21	C19	R1	7.20945336562895
21	C1	R1	7.62205181945638
21	C22	R1	7.48381577726426
21	C4	R1	7.467605550083
21	C13	R1	7.31288295528436
21	C18	R1	7
21	C15	R1	7.04439411935845
21	C11	R1	7.11894107272351
21	C16	R1	7.05528243550119
21	C8	R1	6.84549005094437
21	C20	R1	7.44294349584873
21	C7	R1	7.25738784269265
22	C23	R1	7.4262647547021
22	C17	R1	7.27612440527424
22	C12	R1	7.24792751344359
22	C10	R1	7.22881869049588
22	C3	R1	7.49984588708321
22	C14	R1	7.31288295528436
22	C5	R1	6.96578428466209
22	C9	R1	6.97727992349992
22	C24	R1	7.25738784269265
22	C6	R1	6.93073733756289
22	C21	R1	6.89481776330794
22	C19	R1	7.25738784269265
22	C1	R1	7.467605550083
22	C22	R1	7.45121111183233
22	C13	R1	7
22	C18	R1	7.29462074889163
22	C15	R1	7.23840473932508
22	C11	R1	7.33985000288462
22	C8	R1	7.39231742277876
22	C20	R1	7.48381577726426
22	C7	R1	7.4178525148859
23	C23	R1	7.2667865406949
23	C17	R1	7.03342300153745
23	C12	R1	7.4757334309664
23	C10	R1	7.14974711950468
23	C3	R1	7.32192809488736
23	C14	R1	7.15987133677839
23	C5	R1	7.11894107272351
23	C9	R1	7.52356195605701
23	C24	R1	7.64385618977472
23	C21	R1	7.4093909361377
23	C19	R1	7
23	C1	R1	7.2667865406949
23	C22	R1	7.12928301694497
23	C4	R1	7
23	C13	R1	6.76818432477693
23	C15	R1	6.83289001416474
23	C11	R1	7.06608919045777
23	C16	R1	7.29462074889163
23	C8	R1	7.63662462054365
23	C20	R1	7.15987133677839
23	C7	R1	7.20945336562895
24	C23	R1	7.04439411935845
24	C17	R1	6.79441586635011
24	C12	R1	7
24	C10	R1	7.56985560833095
24	C3	R1	7.21916852046216
24	C5	R1	7.45121111183233
24	C9	R1	7.40087943628218
24	C24	R1	7.03342300153745
24	C6	R1	7.21916852046216
24	C21	R1	7.07681559705083
24	C19	R1	7.18982455888002
24	C1	R1	7.35755200461808
24	C22	R1	6.94251450533924
24	C4	R1	7.03342300153745
24	C13	R1	7.37503943134692
24	C18	R1	7.33091687811462
24	C15	R1	7.14974711950468
24	C11	R1	7.36632221424582
24	C16	R1	7.33091687811462
24	C8	R1	7.02236781302845
24	C20	R1	6.84549005094437
24	C7	R1	6.88264304936184
25	C23	R1	7.06608919045777
25	C17	R1	7.4262647547021
25	C12	R1	7.36632221424582
25	C10	R1	7.32192809488736
25	C3	R1	7.45121111183233
25	C14	R1	7.38370429247405
25	C5	R1	7.27612440527424
25	C9	R1	7.4093909361377
25	C24	R1	7.62205181945638
25	C21	R1	7.76155123244448
25	C19	R1	7.56985560833095
25	C1	R1	6.71424551766612
25	C22	R1	7.17990909001493
25	C4	R1	6.91886323727459
25	C13	R1	6.97727992349992
25	C18	R1	6.95419631038687
25	C15	R1	6.90689059560852
25	C11	R1	7.40087943628218
25	C16	R1	7.35755200461808
25	C8	R1	7.06608919045777
25	C20	R1	6.93073733756289
25	C7	R1	7.12928301694497
26	C23	R1	7.38370429247405
26	C17	R1	7.2667865406949
26	C12	R1	7.27612440527424
26	C10	R1	7.13955135239879
26	C3	R1	7.21916852046216
26	C5	R1	7.11894107272351
26	C9	R1	7.10852445677817
26	C24	R1	7.20945336562895
26	C6	R1	7.49185309632967
26	C21	R1	7.467605550083
26	C19	R1	7.31288295528436
26	C1	R1	7.53138146051631
26	C22	R1	7.22881869049588
26	C4	R1	7.19967234483636
26	C13	R1	7.36632221424582
26	C18	R1	7.14974711950468
26	C15	R1	6.95419631038687
26	C11	R1	7.28540221886225
26	C16	R1	7.35755200461808
26	C8	R1	7.4757334309664
26	C20	R1	6.93073733756289
26	C7	R1	7.12928301694497
27	C23	R1	7.66533591718518
27	C17	R1	7.14974711950468
27	C12	R1	7.19967234483636
27	C10	R1	7.14974711950468
27	C3	R1	7.32192809488736
27	C14	R1	7.14974711950468
27	C5	R1	7.27612440527424
27	C9	R1	7.34872815423108
27	C24	R1	7.29462074889163
27	C6	R1	7.18982455888002
27	C21	R1	7.21916852046216
27	C19	R1	7.13955135239879
27	C1	R1	7.40087943628218
27	C22	R1	7.13955135239879
27	C4	R1	7.35755200461808
27	C13	R1	7.13955135239879
27	C18	R1	7.59245703726808
27	C15	R1	7.31288295528436
27	C11	R1	7.04439411935845
27	C16	R1	7.04439411935845
27	C8	R1	7.14974711950468
27	C20	R1	7.28540221886225
27	C7	R1	7.54689445988764
28	C23	R1	7.04439411935845
28	C17	R1	7.4594316186373
28	C12	R1	7.16992500144231
28	C10	R1	7.53138146051631
28	C3	R1	7.4262647547021
28	C14	R1	7.17990909001493
28	C5	R1	7.467605550083
28	C9	R1	6.91886323727459
28	C24	R1	7.24792751344359
28	C6	R1	7.40087943628218
28	C21	R1	7.12928301694497
28	C19	R1	7.27612440527424
28	C1	R1	7.49984588708321
28	C22	R1	7.02236781302845
28	C4	R1	7.22881869049588
28	C13	R1	7.467605550083
28	C18	R1	7.4093909361377
28	C15	R1	7.4093909361377
28	C11	R1	7.39231742277876
28	C16	R1	7.36632221424582
28	C8	R1	7.25738784269265
28	C20	R1	7.16992500144231
28	C7	R1	7.39231742277876
29	C23	R1	7.43462822763672
29	C17	R1	7.11894107272351
29	C12	R1	6.88264304936184
29	C3	R1	7.03342300153745
29	C14	R1	7.34872815423108
29	C5	R1	7.44294349584873
29	C9	R1	7.29462074889163
29	C24	R1	7.15987133677839
29	C6	R1	6.8703647195834
29	C21	R1	7.14974711950468
29	C19	R1	7.12928301694497
29	C1	R1	7.71424551766612
29	C22	R1	7.31288295528436
29	C4	R1	7.12928301694497
29	C18	R1	7.39231742277876
29	C15	R1	7.10852445677817
29	C16	R1	6.91886323727459
29	C20	R1	7.09803208296053
29	C7	R1	7.36632221424582
30	C23	R1	6.74146698640115
30	C17	R1	7.44294349584873
30	C12	R1	7.17990909001493
30	C10	R1	7.11894107272351
30	C14	R1	7.19967234483636
30	C5	R1	7.4594316186373
30	C9	R1	7.29462074889163
30	C24	R1	7.22881869049588
30	C6	R1	7.34872815423108
30	C19	R1	7.28540221886225
30	C1	R1	6.8073549220576
30	C22	R1	6.88264304936184
30	C4	R1	7.07681559705083
30	C18	R1	7.5077946401987
30	C15	R1	7.38370429247405
30	C11	R1	7.57742882803575
30	C16	R1	7.17990909001493
30	C8	R1	7.31288295528436
30	C20	R1	7.18982455888002
30	C7	R1	7.55458885167764
31	C23	R1	7.17990909001493
31	C17	R1	7.24792751344359
31	C12	R1	6.94251450533924
31	C10	R1	7.05528243550119
31	C3	R1	7.05528243550119
31	C14	R1	7.13955135239879
31	C5	R1	7.40087943628218
31	C9	R1	6.96578428466209
31	C24	R1	7.22881869049588
31	C6	R1	7.71424551766612
31	C21	R1	7.57742882803575
31	C19	R1	7.07681559705083
31	C1	R1	7.17990909001493
31	C22	R1	7.17990909001493
31	C4	R1	7.38370429247405
31	C13	R1	7.16992500144231
31	C18	R1	7.08746284125034
31	C15	R1	7.16992500144231
31	C11	R1	7.21916852046216
31	C16	R1	6.95419631038687
31	C20	R1	7.4178525148859
31	C7	R1	7.06608919045777
32	C23	R1	7.05528243550119
32	C17	R1	6.98868468677217
32	C12	R1	7.58496250072116
32	C10	R1	7.4093909361377
32	C3	R1	7.24792751344359
32	C14	R1	7.34872815423108
32	C5	R1	7.49984588708321
32	C9	R1	7.25738784269265
32	C24	R1	7.53915881110803
32	C6	R1	7.22881869049588
32	C21	R1	7.49185309632967
32	C19	R1	7.59245703726808
32	C1	R1	7.07681559705083
32	C22	R1	7.37503943134692
32	C4	R1	6.98868468677217
32	C13	R1	6.82017896241519
32	C18	R1	7.33091687811462
32	C15	R1	6.96578428466209
32	C11	R1	7.06608919045777
32	C16	R1	6.98868468677217
32	C20	R1	6.97727992349992
32	C7	R1	7.01122725542325
33	C23	R1	7.4757334309664
33	C17	R1	7.15987133677839
33	C12	R1	7.4093909361377
33	C10	R1	7.02236781302845
33	C3	R1	7.24792751344359
33	C14	R1	7.39231742277876
33	C5	R1	7.31288295528436
33	C24	R1	7.08746284125034
33	C6	R1	7.19967234483636
33	C21	R1	6.74146698640115
33	C19	R1	7.39231742277876
33	C1	R1	7.3037807481771
33	C22	R1	7.13955135239879
33	C4	R1	7.4594316186373
33	C13	R1	7.19967234483636
33	C18	R1	7.05528243550119
33	C15	R1	7.03342300153745
33	C11	R1	7.3037807481771
33	C16	R1	6.96578428466209
33	C8	R1	7.28540221886225
33	C20	R1	7.48381577726426
33	C7	R1	7.32192809488736
34	C23	R1	7.37503943134692
34	C17	R1	7.4594316186373
34	C12	R1	7.10852445677817
34	C10	R1	7.03342300153745
34	C3	R1	7.01122725542325
34	C14	R1	7.66533591718518
34	C5	R1	7.39231742277876
34	C9	R1	6.97727992349992
34	C24	R1	7.2667865406949
34	C6	R1	6.79441586635011
34	C21	R1	7.12928301694497
34	C19	R1	6.90689059560852
34	C1	R1	7.16992500144231
34	C22	R1	7.21916852046216
34	C4	R1	7.12928301694497
34	C13	R1	7.29462074889163
34	C18	R1	7.27612440527424
34	C15	R1	7.17990909001493
34	C11	R1	6.90689059560852
34	C16	R1	7.5077946401987
34	C8	R1	7.17990909001493
34	C20	R1	7.11894107272351
34	C7	R1	6.96578428466209
35	C23	R1	7.12928301694497
35	C17	R1	7.57742882803575
35	C12	R1	7.10852445677817
35	C10	R1	7.12928301694497
35	C3	R1	6.78135971352466
35	C14	R1	7.44294349584873
35	C5	R1	7.12928301694497
35	C9	R1	7.4757334309664
35	C24	R1	7.38370429247405
35	C6	R1	6.98868468677217
35	C21	R1	7.467605550083
35	C19	R1	7.43462822763672
35	C1	R1	7.35755200461808
35	C22	R1	7.02236781302845
35	C13	R1	7.31288295528436
35	C18	R1	7.37503943134692
35	C15	R1	7.10852445677817
35	C11	R1	7.33091687811462
35	C16	R1	7.16992500144231
35	C8	R1	7.43462822763672
35	C20	R1	7.34872815423108
35	C7	R1	7.5077946401987
36	C23	R1	7.32192809488736
36	C17	R1	7.58496250072116
36	C12	R1	7.20945336562895
36	C10	R1	7.20945336562895
36	C3	R1	7.64385618977472
36	C14	R1	7.4093909361377
36	C5	R1	7.43462822763672
36	C9	R1	7.54689445988764
36	C24	R1	7.4093909361377
36	C6	R1	7.25738784269265
36	C19	R1	7.06608919045777
36	C1	R1	7.78790255939143
36	C22	R1	6.89481776330794
36	C4	R1	7.56985560833095
36	C13	R1	7.27612440527424
36	C18	R1	7.4178525148859
36	C15	R1	6.8073549220576
36	C11	R1	7.13955135239879
36	C16	R1	7.39231742277876
36	C8	R1	7.24792751344359
36	C7	R1	7.49185309632967
37	C23	R1	7.4757334309664
37	C17	R1	7.22881869049588
37	C12	R1	7.4093909361377
37	C10	R1	7.54689445988764
37	C3	R1	6.96578428466209
37	C14	R1	7.19967234483636
37	C5	R1	7.01122725542325
37	C9	R1	7.08746284125034
37	C6	R1	7
37	C21	R1	7.39231742277876
37	C19	R1	7.13955135239879
37	C22	R1	7.4262647547021
37	C13	R1	7.07681559705083
37	C18	R1	7.21916852046216
37	C15	R1	7.21916852046216
37	C11	R1	7.13955135239879
37	C8	R1	6.64385618977472
37	C20	R1	7.13955135239879
38	C23	R1	7.49984588708321
38	C17	R1	7.21916852046216
38	C12	R1	7.4757334309664
38	C14	R1	7.31288295528436
38	C5	R1	7.38370429247405
38	C9	R1	7
38	C24	R1	7.28540221886225
38	C6	R1	7.16992500144231
38	C21	R1	7.03342300153745
38	C19	R1	7.18982455888002
38	C1	R1	7.11894107272351
38	C22	R1	6.96578428466209
38	C13	R1	7.20945336562895
38	C18	R1	7.3037807481771
38	C15	R1	7.55458885167764
38	C11	R1	7.02236781302845
38	C16	R1	7.22881869049588
38	C8	R1	6.97727992349992
38	C20	R1	7.13955135239879
38	C7	R1	7
39	C23	R1	7.29462074889163
39	C17	R1	7.38370429247405
39	C12	R1	7.28540221886225
39	C3	R1	7.14974711950468
39	C14	R1	7.16992500144231
39	C5	R1	7.35755200461808
39	C9	R1	7.59245703726808
39	C24	R1	7.27612440527424
39	C6	R1	7.04439411935845
39	C21	R1	7.58496250072116
39	C19	R1	7.70043971814109
39	C22	R1	7.28540221886225
39	C4	R1	7.09803208296053
39	C13	R1	7.51569983828404
39	C18	R1	7.16992500144231
39	C15	R1	7.32192809488736
39	C11	R1	7.01122725542325
39	C16	R1	7.4093909361377
39	C8	R1	7.07681559705083
39	C20	R1	7.31288295528436
39	C7	R1	7.40087943628218
40	C23	R1	7.53138146051631
40	C17	R1	7.10852445677817
40	C12	R1	7.22881869049588
40	C10	R1	7.35755200461808
40	C3	R1	7.28540221886225
40	C14	R1	7.31288295528436
40	C5	R1	7.34872815423108
40	C9	R1	7.37503943134692
40	C24	R1	6.94251450533924
40	C6	R1	6.84549005094437
40	C21	R1	6.98868468677217
40	C19	R1	6.8703647195834
40	C1	R1	6.96578428466209
40	C22	R1	7.32192809488736
40	C4	R1	7.37503943134692
40	C13	R1	7.34872815423108
40	C18	R1	6.78135971352466
40	C15	R1	7.32192809488736
40	C11	R1	7.21916852046216
40	C16	R1	7.45121111183233
40	C8	R1	6.97727992349992
40	C20	R1	7.11894107272351
40	C7	R1	7.4178525148859
41	C23	R1	6.79441586635011
41	C17	R1	7.3037807481771
41	C12	R1	6.96578428466209
41	C10	R1	7.28540221886225
41	C3	R1	7.13955135239879
41	C14	R1	7.18982455888002
41	C5	R1	7.23840473932508
41	C9	R1	7.74146698640115
41	C24	R1	7.21916852046216
41	C6	R1	7.14974711950468
41	C21	R1	7.14974711950468
41	C19	R1	7.48381577726426
41	C22	R1	6.90689059560852
41	C4	R1	7.32192809488736
41	C13	R1	7.08746284125034
41	C18	R1	7.24792751344359
41	C15	R1	7.22881869049588
41	C11	R1	7.15987133677839
41	C8	R1	7.22881869049588
41	C20	R1	7.20945336562895
41	C7	R1	7.23840473932508
42	C23	R1	7.12928301694497
42	C17	R1	7.33091687811462
42	C12	R1	7.10852445677817
42	C10	R1	7.37503943134692
42	C3	R1	6.90689059560852
42	C14	R1	7.33091687811462
42	C5	R1	7.20945336562895
42	C9	R1	6.8703647195834
42	C24	R1	7.12928301694497
42	C6	R1	7.15987133677839
42	C21	R1	7.27612440527424
42	C19	R1	7.07681559705083
42	C22	R1	7.33091687811462
42	C4	R1	7.4262647547021
42	C18	R1	7.19967234483636
42	C15	R1	7.23840473932508
42	C11	R1	7.18982455888002
42	C16	R1	7.2667865406949
42	C8	R1	7.07681559705083
42	C20	R1	6.79441586635011
42	C7	R1	7.44294349584873
43	C23	R1	7.09803208296053
43	C17	R1	7.5077946401987
43	C12	R1	7.28540221886225
43	C10	R1	7.56224242422107
43	C3	R1	7.29462074889163
43	C14	R1	6.91886323727459
43	C5	R1	7.25738784269265
43	C9	R1	7.49984588708321
43	C24	R1	7.14974711950468
43	C21	R1	7.3037807481771
43	C19	R1	7.57742882803575
43	C22	R1	7.04439411935845
43	C4	R1	7.5077946401987
43	C13	R1	7.61470984411521
43	C15	R1	7.11894107272351
43	C11	R1	7.49984588708321
43	C16	R1	7.49984588708321
43	C8	R1	7.4594316186373
43	C20	R1	6.85798099512757
43	C7	R1	7.18982455888002
44	C23	R1	6.85798099512757
44	C17	R1	6.76818432477693
44	C10	R1	6.94251450533924
44	C3	R1	6.85798099512757
44	C14	R1	7.09803208296053
44	C5	R1	7.15987133677839
44	C9	R1	7.59245703726808
44	C6	R1	7.2667865406949
44	C21	R1	7.09803208296053
44	C19	R1	7.08746284125034
44	C22	R1	7.3037807481771
44	C4	R1	7.21916852046216
44	C13	R1	6.90689059560852
44	C18	R1	7.15987133677839
44	C15	R1	6.98868468677217
44	C11	R1	6.79441586635011
44	C8	R1	7.05528243550119
44	C20	R1	6.93073733756289
44	C7	R1	6.82017896241519
45	C17	R1	7.11894107272351
45	C12	R1	7.14974711950468
45	C10	R1	7.48381577726426
45	C3	R1	6.85798099512757
45	C14	R1	7.06608919045777
45	C5	R1	7.36632221424582
45	C9	R1	7.15987133677839
45	C24	R1	7.06608919045777
45	C6	R1	7.17990909001493
45	C21	R1	7.2667865406949
45	C19	R1	7.05528243550119
45	C1	R1	7.27612440527424
45	C22	R1	7.22881869049588
45	C4	R1	7.37503943134692
45	C13	R1	6.94251450533924
45	C18	R1	6.93073733756289
45	C15	R1	7.33985000288462
45	C11	R1	7.4757334309664
45	C16	R1	7.2667865406949
45	C8	R1	7.14974711950468
45	C20	R1	7.17990909001493
45	C7	R1	7.16992500144231
46	C23	R1	7.15987133677839
46	C17	R1	7.39231742277876
46	C12	R1	7.29462074889163
46	C10	R1	7.29462074889163
46	C14	R1	6.94251450533924
46	C5	R1	7.54689445988764
46	C24	R1	7.11894107272351
46	C19	R1	7.33985000288462
46	C1	R1	7.62935662007961
46	C22	R1	7.22881869049588
46	C4	R1	7.03342300153745
46	C13	R1	6.98868468677217
46	C18	R1	7.4093909361377
46	C11	R1	7.3037807481771
46	C16	R1	7.53138146051631
46	C8	R1	7.27612440527424
46	C20	R1	6.88264304936184
46	C7	R1	7.17990909001493
47	C23	R1	6.89481776330794
47	C17	R1	7.37503943134692
47	C12	R1	7.3037807481771
47	C10	R1	6.93073733756289
47	C3	R1	7.28540221886225
47	C14	R1	7.01122725542325
47	C5	R1	7.25738784269265
47	C24	R1	7.12928301694497
47	C6	R1	7.34872815423108
47	C21	R1	7.20945336562895
47	C19	R1	6.8703647195834
47	C1	R1	7.10852445677817
47	C22	R1	7.09803208296053
47	C13	R1	6.93073733756289
47	C18	R1	7.33985000288462
47	C15	R1	7.38370429247405
47	C11	R1	6.93073733756289
47	C16	R1	6.76818432477693
47	C20	R1	7.25738784269265
48	C23	R1	7.61470984411521
48	C17	R1	7.22881869049588
48	C12	R1	7.19967234483636
48	C10	R1	6.98868468677217
48	C3	R1	7.45121111183233
48	C14	R1	7.37503943134692
48	C5	R1	7.07681559705083
48	C9	R1	7.70735913208088
48	C24	R1	7.14974711950468
48	C6	R1	7.31288295528436
48	C21	R1	6.75488750216347
48	C19	R1	7.16992500144231
48	C1	R1	7.22881869049588
48	C22	R1	7.29462074889163
48	C4	R1	7.08746284125034
48	C13	R1	7.34872815423108
48	C18	R1	7.23840473932508
48	C15	R1	7.02236781302845
48	C16	R1	7.53915881110803
48	C20	R1	6.88264304936184
48	C7	R1	7.25738784269265
49	C23	R1	7.21916852046216
49	C17	R1	7.3037807481771
49	C12	R1	7.33091687811462
49	C3	R1	7.22881869049588
49	C14	R1	7.25738784269265
49	C5	R1	7.14974711950468
49	C9	R1	6.89481776330794
49	C24	R1	7.36632221424582
49	C6	R1	7.48381577726426
49	C21	R1	7.74146698640115
49	C19	R1	7.31288295528436
49	C1	R1	7.01122725542325
49	C22	R1	7.32192809488736
49	C4	R1	7.4262647547021
49	C13	R1	7
49	C18	R1	7.52356195605701
49	C11	R1	7.19967234483636
49	C16	R1	7.2667865406949
49	C8	R1	7.06608919045777
49	C20	R1	7.49984588708321
49	C7	R1	7.5077946401987
50	C23	R1	7.01122725542325
50	C17	R1	7.15987133677839
50	C12	R1	6.90689059560852
50	C3	R1	6.74146698640115
50	C14	R1	7.03342300153745
50	C5	R1	7.29462074889163
50	C9	R1	7.2667865406949
50	C24	R1	7.39231742277876
50	C6	R1	7.38370429247405
50	C21	R1	7.11894107272351
50	C19	R1	7.58496250072116
50	C1	R1	7.11894107272351
50	C4	R1	6.98868468677217
50	C13	R1	6.98868468677217
50	C18	R1	7.39231742277876
50	C15	R1	7.17990909001493
50	C11	R1	7.15987133677839
50	C16	R1	7.57742882803575
50	C8	R1	7.16992500144231
50	C20	R1	7.23840473932508
50	C7	R1	7.11894107272351
51	C23	R1	7.43462822763672
51	C17	R1	7.11894107272351
51	C12	R1	7.28540221886225
51	C10	R1	7.07681559705083
51	C3	R1	7.13955135239879
51	C14	R1	7.21916852046216
51	C5	R1	6.90689059560852
51	C9	R1	7.07681559705083
51	C24	R1	6.91886323727459
51	C21	R1	7.11894107272351
51	C19	R1	7.17990909001493
51	C1	R1	7.33985000288462
51	C22	R1	7.10852445677817
51	C4	R1	7.20945336562895
51	C13	R1	7.3037807481771
51	C18	R1	7.01122725542325
51	C15	R1	7.13955135239879
51	C11	R1	7.27612440527424
51	C16	R1	7.36632221424582
51	C8	R1	7.10852445677817
51	C20	R1	7.19967234483636
51	C7	R1	7.5077946401987
52	C23	R1	7.33091687811462
52	C17	R1	7.2667865406949
52	C12	R1	6.98868468677217
52	C10	R1	7.24792751344359
52	C3	R1	6.98868468677217
52	C14	R1	7.05528243550119
52	C5	R1	6.90689059560852
52	C24	R1	7.18982455888002
52	C21	R1	7.23840473932508
52	C19	R1	7.43462822763672
52	C1	R1	7.18982455888002
52	C22	R1	7.2667865406949
52	C4	R1	7.29462074889163
52	C13	R1	7.01122725542325
52	C18	R1	7.21916852046216
52	C15	R1	7.22881869049588
52	C8	R1	7.2667865406949
52	C20	R1	7.11894107272351
52	C7	R1	7.14974711950468
53	C23	R1	7.20945336562895
53	C17	R1	7.09803208296053
53	C12	R1	7.33091687811462
53	C10	R1	7.24792751344359
53	C3	R1	7.21916852046216
53	C14	R1	7.21916852046216
53	C5	R1	7.02236781302845
53	C9	R1	7.13955135239879
53	C6	R1	7.27612440527424
53	C21	R1	7.25738784269265
53	C19	R1	7.55458885167764
53	C1	R1	7.05528243550119
53	C22	R1	6.97727992349992
53	C4	R1	6.89481776330794
53	C13	R1	7.4093909361377
53	C18	R1	7.53138146051631
53	C15	R1	7.3037807481771
53	C11	R1	7.17990909001493
53	C16	R1	7.20945336562895
53	C8	R1	7.13955135239879
53	C20	R1	7.08746284125034
53	C7	R1	7.25738784269265
54	C17	R1	7.83920378809694
54	C10	R1	7.15987133677839
54	C3	R1	6.82017896241519
54	C14	R1	7
54	C5	R1	7.08746284125034
54	C9	R1	7.467605550083
54	C24	R1	7.43462822763672
54	C21	R1	7.16992500144231
54	C19	R1	7.4594316186373
54	C1	R1	7.10852445677817
54	C22	R1	7.04439411935845
54	C4	R1	7.06608919045777
54	C13	R1	7.08746284125034
54	C18	R1	7.08746284125034
54	C15	R1	7.03342300153745
54	C11	R1	7.2667865406949
54	C16	R1	7.20945336562895
54	C8	R1	7.32192809488736
54	C20	R1	7.65821148275179
54	C7	R1	7.11894107272351
55	C23	R1	6.98868468677217
55	C17	R1	6.93073733756289
55	C12	R1	7.09803208296053
55	C10	R1	7.34872815423108
55	C3	R1	7.07681559705083
55	C14	R1	7.02236781302845
55	C5	R1	7.04439411935845
55	C9	R1	7.15987133677839
55	C24	R1	7.04439411935845
55	C6	R1	7.19967234483636
55	C21	R1	7.17990909001493
55	C19	R1	7.01122725542325
55	C1	R1	7.10852445677817
55	C22	R1	6.74146698640115
55	C4	R1	7.24792751344359
55	C13	R1	7.49984588708321
55	C18	R1	7.2667865406949
55	C15	R1	7.33985000288462
55	C11	R1	7.01122725542325
55	C16	R1	7.20945336562895
55	C8	R1	7.17990909001493
55	C20	R1	7.33091687811462
55	C7	R1	7.32192809488736
56	C23	R1	7.21916852046216
56	C17	R1	7.11894107272351
56	C10	R1	7.4093909361377
56	C3	R1	7.09803208296053
56	C14	R1	7.10852445677817
56	C5	R1	7.05528243550119
56	C9	R1	6.97727992349992
56	C24	R1	7.11894107272351
56	C6	R1	7.23840473932508
56	C21	R1	7.25738784269265
56	C19	R1	7.21916852046216
56	C1	R1	7.21916852046216
56	C22	R1	7.08746284125034
56	C4	R1	7.12928301694497
56	C13	R1	6.96578428466209
56	C18	R1	6.84549005094437
56	C15	R1	7.07681559705083
56	C11	R1	7.39231742277876
56	C16	R1	7.29462074889163
56	C8	R1	7.19967234483636
56	C20	R1	7.27612440527424
56	C7	R1	7.14974711950468
57	C23	R1	7
57	C17	R1	7.23840473932508
57	C12	R1	7.27612440527424
57	C10	R1	7.28540221886225
57	C3	R1	7.31288295528436
57	C14	R1	7.27612440527424
57	C5	R1	7.24792751344359
57	C9	R1	7.18982455888002
57	C24	R1	6.76818432477693
57	C6	R1	7.39231742277876
57	C21	R1	7.16992500144231
57	C19	R1	7.03342300153745
57	C1	R1	6.93073733756289
57	C22	R1	6.88264304936184
57	C4	R1	7.31288295528436
57	C18	R1	7.06608919045777
57	C15	R1	7.19967234483636
57	C11	R1	6.82017896241519
57	C16	R1	6.75488750216347
57	C8	R1	7.33985000288462
57	C20	R1	7.13955135239879
57	C7	R1	7.05528243550119
58	C23	R1	7.15987133677839
58	C12	R1	7.19967234483636
58	C10	R1	7.2667865406949
58	C3	R1	7.67948009950545
58	C14	R1	7.37503943134692
58	C5	R1	7.44294349584873
58	C9	R1	7.4093909361377
58	C24	R1	7.16992500144231
58	C6	R1	7.44294349584873
58	C21	R1	7.15987133677839
58	C19	R1	6.90689059560852
58	C1	R1	7.08746284125034
58	C22	R1	7.01122725542325
58	C4	R1	7.02236781302845
58	C13	R1	7.29462074889163
58	C11	R1	7.25738784269265
58	C16	R1	7.06608919045777
58	C8	R1	7.17990909001493
58	C20	R1	6.85798099512757
58	C7	R1	7.11894107272351
59	C23	R1	7.15987133677839
59	C17	R1	7.28540221886225
59	C12	R1	6.68650052718322
59	C10	R1	7.15987133677839
59	C3	R1	7.14974711950468
59	C14	R1	7.56985560833095
59	C5	R1	7.08746284125034
59	C9	R1	7.05528243550119
59	C24	R1	7.35755200461808
59	C6	R1	7.01122725542325
59	C21	R1	7.4262647547021
59	C1	R1	7.01122725542325
59	C22	R1	7.08746284125034
59	C4	R1	7.17990909001493
59	C13	R1	7.06608919045777
59	C18	R1	6.93073733756289
59	C15	R1	7.33091687811462
59	C11	R1	7.44294349584873
59	C16	R1	7.40087943628218
59	C8	R1	7.4178525148859
59	C20	R1	7.2667865406949
59	C7	R1	7.21916852046216
60	C23	R1	6.96578428466209
60	C17	R1	7.15987133677839
60	C12	R1	7.31288295528436
60	C10	R1	7.37503943134692
60	C3	R1	7.37503943134692
60	C14	R1	7.69348695749933
60	C5	R1	7.3037807481771
60	C9	R1	7.33985000288462
60	C24	R1	7.02236781302845
60	C6	R1	7.16992500144231
60	C21	R1	7.18982455888002
60	C19	R1	7.4178525148859
60	C1	R1	7.38370429247405
60	C22	R1	7.29462074889163
60	C4	R1	7.28540221886225
60	C18	R1	7.21916852046216
60	C15	R1	7.13955135239879
60	C11	R1	7.09803208296053
60	C16	R1	6.97727992349992
60	C8	R1	7.05528243550119
60	C20	R1	7.08746284125034
60	C7	R1	7.43462822763672
61	C23	R1	7
61	C17	R1	7.08746284125034
61	C10	R1	7.36632221424582
61	C3	R1	6.90689059560852
61	C14	R1	7.34872815423108
61	C5	R1	6.83289001416474
61	C9	R1	7.22881869049588
61	C24	R1	7.37503943134692
61	C6	R1	7.36632221424582
61	C21	R1	7.68650052718322
61	C1	R1	7.40087943628218
61	C22	R1	7.467605550083
61	C4	R1	7.21916852046216
61	C13	R1	7.40087943628218
61	C18	R1	6.79441586635011
61	C11	R1	7.39231742277876
61	C16	R1	7.71424551766612
61	C8	R1	7.17990909001493
61	C7	R1	7.24792751344359
62	C17	R1	7.22881869049588
62	C12	R1	7.49185309632967
62	C10	R1	7.29462074889163
62	C3	R1	7.24792751344359
62	C14	R1	7.39231742277876
62	C5	R1	7.4178525148859
62	C9	R1	7.58496250072116
62	C24	R1	7.17990909001493
62	C6	R1	7.37503943134692
62	C21	R1	7.56224242422107
62	C1	R1	7.37503943134692
62	C4	R1	7.24792751344359
62	C13	R1	7.03342300153745
62	C15	R1	7.09803208296053
62	C11	R1	7.59991284218713
62	C16	R1	7.14974711950468
62	C8	R1	7.31288295528436
62	C20	R1	6.65821148275179
62	C7	R1	7.07681559705083
63	C17	R1	7.53138146051631
63	C12	R1	7.38370429247405
63	C10	R1	7.49185309632967
63	C3	R1	6.76818432477693
63	C14	R1	7.22881869049588
63	C5	R1	7.38370429247405
63	C9	R1	7.01122725542325
63	C24	R1	6.85798099512757
63	C6	R1	6.4262647547021
63	C21	R1	7.12928301694497
63	C1	R1	7.4178525148859
63	C22	R1	7.14974711950468
63	C4	R1	7.25738784269265
63	C13	R1	7.45121111183233
63	C18	R1	7.06608919045777
63	C15	R1	7.31288295528436
63	C16	R1	7.21916852046216
63	C8	R1	7.24792751344359
63	C20	R1	7.28540221886225
63	C7	R1	7.12928301694497
64	C23	R1	6.82017896241519
64	C17	R1	7.07681559705083
64	C12	R1	7.22881869049588
64	C10	R1	7.27612440527424
64	C3	R1	7.21916852046216
64	C14	R1	7.25738784269265
64	C5	R1	7.13955135239879
64	C9	R1	7.39231742277876
64	C24	R1	7.39231742277876
64	C6	R1	7.36632221424582
64	C21	R1	7.4093909361377
64	C19	R1	7.51569983828404
64	C1	R1	7.28540221886225
64	C22	R1	7.43462822763672
64	C4	R1	7.5077946401987
64	C13	R1	6.96578428466209
64	C18	R1	7
64	C15	R1	7.16992500144231
64	C11	R1	7.06608919045777
64	C16	R1	7.17990909001493
64	C8	R1	7.37503943134692
64	C20	R1	7.67948009950545
64	C7	R1	7.29462074889163
65	C23	R1	7.3037807481771
65	C17	R1	7.3037807481771
65	C12	R1	7.22881869049588
65	C10	R1	7.22881869049588
65	C3	R1	7.04439411935845
65	C14	R1	7.29462074889163
65	C5	R1	7.40087943628218
65	C9	R1	6.82017896241519
65	C24	R1	7.33091687811462
65	C6	R1	7.33985000288462
65	C21	R1	7.56224242422107
65	C19	R1	7.45121111183233
65	C1	R1	7.33091687811462
65	C22	R1	6.98868468677217
65	C4	R1	7.33985000288462
65	C13	R1	7.17990909001493
65	C18	R1	7.38370429247405
65	C15	R1	7.40087943628218
65	C11	R1	7.2667865406949
65	C8	R1	7.16992500144231
65	C7	R1	7.29462074889163
66	C23	R1	6.89481776330794
66	C17	R1	7.19967234483636
66	C12	R1	7.3037807481771
66	C10	R1	7.04439411935845
66	C3	R1	7.35755200461808
66	C14	R1	7.09803208296053
66	C5	R1	7.44294349584873
66	C9	R1	6.82017896241519
66	C24	R1	7.35755200461808
66	C6	R1	7.33091687811462
66	C21	R1	7.19967234483636
66	C19	R1	7.4262647547021
66	C1	R1	7.29462074889163
66	C22	R1	7.49984588708321
66	C4	R1	7.25738784269265
66	C13	R1	7.24792751344359
66	C15	R1	7.28540221886225
66	C11	R1	7.15987133677839
66	C16	R1	7.10852445677817
66	C8	R1	7.4178525148859
66	C20	R1	7.09803208296053
67	C23	R1	7.11894107272351
67	C17	R1	7.01122725542325
67	C12	R1	7.09803208296053
67	C10	R1	7.16992500144231
67	C3	R1	7.44294349584873
67	C14	R1	7.2667865406949
67	C5	R1	7.3037807481771
67	C9	R1	7.49185309632967
67	C6	R1	7.17990909001493
67	C21	R1	7.33985000288462
67	C19	R1	6.93073733756289
67	C1	R1	7.10852445677817
67	C4	R1	7.36632221424582
67	C18	R1	6.95419631038687
67	C15	R1	7.16992500144231
67	C11	R1	7.20945336562895
67	C16	R1	7.3037807481771
67	C8	R1	7.18982455888002
67	C20	R1	7.13955135239879
67	C7	R1	7.02236781302845
68	C23	R1	7.28540221886225
68	C17	R1	7.33985000288462
68	C12	R1	7.13955135239879
68	C10	R1	7.17990909001493
68	C3	R1	7.88264304936184
68	C14	R1	7.32192809488736
68	C5	R1	7.44294349584873
68	C9	R1	7.32192809488736
68	C24	R1	7.04439411935845
68	C6	R1	6.82017896241519
68	C21	R1	6.89481776330794
68	C19	R1	7.06608919045777
68	C1	R1	7.08746284125034
68	C22	R1	7.4262647547021
68	C4	R1	7.17990909001493
68	C13	R1	6.75488750216347
68	C18	R1	7.467605550083
68	C15	R1	6.85798099512757
68	C11	R1	6.98868468677217
68	C16	R1	7.07681559705083
68	C8	R1	7.24792751344359
68	C20	R1	7.21916852046216
68	C7	R1	7.02236781302845
69	C23	R1	7.15987133677839
69	C17	R1	7.28540221886225
69	C12	R1	6.97727992349992
69	C10	R1	7.22881869049588
69	C3	R1	6.82017896241519
69	C14	R1	7.10852445677817
69	C5	R1	7.06608919045777
69	C9	R1	7.06608919045777
69	C24	R1	7.56224242422107
69	C6	R1	7.38370429247405
69	C21	R1	7.4262647547021
69	C19	R1	7.5077946401987
69	C1	R1	7.22881869049588
69	C4	R1	7.27612440527424
69	C13	R1	7
69	C15	R1	7.01122725542325
69	C11	R1	7.12928301694497
69	C16	R1	6.97727992349992
69	C8	R1	7.20945336562895
69	C20	R1	6.89481776330794
69	C7	R1	6.8073549220576
70	C23	R1	7.12928301694497
70	C17	R1	6.61470984411521
70	C12	R1	7.02236781302845
70	C10	R1	7.32192809488736
70	C3	R1	7.17990909001493
70	C14	R1	6.93073733756289
70	C5	R1	7.34872815423108
70	C9	R1	7.09803208296053
70	C6	R1	7.36632221424582
70	C21	R1	7.32192809488736
70	C19	R1	7.66533591718518
70	C1	R1	7.61470984411521
70	C22	R1	6.84549005094437
70	C4	R1	7.10852445677817
70	C13	R1	7.4757334309664
70	C18	R1	7.17990909001493
70	C15	R1	7.09803208296053
70	C16	R1	7.34872815423108
70	C8	R1	7.52356195605701
70	C20	R1	7.35755200461808
71	C23	R1	7.11894107272351
71	C17	R1	7.44294349584873
71	C12	R1	7.11894107272351
71	C10	R1	7.09803208296053
71	C3	R1	7.22881869049588
71	C14	R1	6.93073733756289
71	C5	R1	7.10852445677817
71	C9	R1	7.18982455888002
71	C24	R1	6.91886323727459
71	C6	R1	7.08746284125034
71	C21	R1	6.94251450533924
71	C19	R1	7.19967234483636
71	C1	R1	6.64385618977472
71	C22	R1	7.62935662007961
71	C4	R1	7.38370429247405
71	C13	R1	7.4093909361377
71	C18	R1	7.16992500144231
71	C15	R1	7.22881869049588
71	C16	R1	7.07681559705083
71	C8	R1	7.22881869049588
71	C20	R1	7.37503943134692
71	C7	R1	7.18982455888002
72	C23	R1	6.88264304936184
72	C17	R1	7.10852445677817
72	C12	R1	7.52356195605701
72	C10	R1	6.8073549220576
72	C3	R1	7.4178525148859
72	C14	R1	7.14974711950468
72	C5	R1	7.24792751344359
72	C9	R1	7.11894107272351
72	C24	R1	7.3037807481771
72	C6	R1	6.97727992349992
72	C21	R1	6.85798099512757
72	C1	R1	7.20945336562895
72	C22	R1	7.53138146051631
72	C13	R1	7.23840473932508
72	C18	R1	7.4178525148859
72	C15	R1	7.34872815423108
72	C11	R1	7.22881869049588
72	C16	R1	7.4178525148859
72	C8	R1	6.89481776330794
72	C20	R1	7.18982455888002
72	C7	R1	7.43462822763672
73	C23	R1	7.33985000288462
73	C17	R1	7.29462074889163
73	C12	R1	6.8073549220576
73	C10	R1	7.33985000288462
73	C3	R1	7.06608919045777
73	C14	R1	7.13955135239879
73	C5	R1	7.51569983828404
73	C9	R1	7.37503943134692
73	C24	R1	7.21916852046216
73	C6	R1	7.20945336562895
73	C19	R1	7.49185309632967
73	C1	R1	7.15987133677839
73	C22	R1	6.95419631038687
73	C4	R1	7.4757334309664
73	C15	R1	6.82017896241519
73	C11	R1	6.97727992349992
73	C16	R1	6.83289001416474
73	C8	R1	6.74146698640115
73	C20	R1	6.97727992349992
73	C7	R1	7.04439411935845
74	C12	R1	7.58496250072116
74	C10	R1	7.17990909001493
74	C3	R1	7.04439411935845
74	C14	R1	7.20945336562895
74	C5	R1	7.45121111183233
74	C9	R1	7.39231742277876
74	C24	R1	7.4093909361377
74	C6	R1	7.39231742277876
74	C21	R1	7.18982455888002
74	C19	R1	7.44294349584873
74	C1	R1	7.63662462054365
74	C22	R1	6.91886323727459
74	C4	R1	7.25738784269265
74	C13	R1	7.22881869049588
74	C18	R1	7.16992500144231
74	C15	R1	6.96578428466209
74	C11	R1	7.13955135239879
74	C16	R1	6.84549005094437
74	C20	R1	7.01122725542325
74	C7	R1	7.04439411935845
75	C23	R1	7.07681559705083
75	C17	R1	7.21916852046216
75	C12	R1	7.15987133677839
75	C10	R1	7.02236781302845
75	C3	R1	6.83289001416474
75	C5	R1	7.33091687811462
75	C9	R1	7.40087943628218
75	C24	R1	7.03342300153745
75	C21	R1	7.09803208296053
75	C19	R1	7.33985000288462
75	C1	R1	7.4093909361377
75	C22	R1	7.6724253419715
75	C4	R1	7.40087943628218
75	C13	R1	7.03342300153745
75	C18	R1	7
75	C15	R1	7.31288295528436
75	C11	R1	7.03342300153745
75	C16	R1	7.54689445988764
75	C8	R1	7.13955135239879
75	C20	R1	7.44294349584873
75	C7	R1	7.18982455888002
76	C23	R1	6.8703647195834
76	C17	R1	7.22881869049588
76	C12	R1	7.35755200461808
76	C10	R1	7.08746284125034
76	C3	R1	7.4093909361377
76	C14	R1	7.07681559705083
76	C5	R1	7.2667865406949
76	C9	R1	6.6724253419715
76	C24	R1	7.14974711950468
76	C6	R1	7.27612440527424
76	C21	R1	7.4262647547021
76	C19	R1	7.09803208296053
76	C4	R1	7.16992500144231
76	C18	R1	7.36632221424582
76	C15	R1	7.31288295528436
76	C11	R1	7.14974711950468
76	C16	R1	7.34872815423108
76	C8	R1	7.70735913208088
76	C20	R1	7.2667865406949
76	C7	R1	7.22881869049588
77	C23	R1	6.89481776330794
77	C17	R1	7.19967234483636
77	C10	R1	7.16992500144231
77	C3	R1	7.4093909361377
77	C14	R1	7.36632221424582
77	C5	R1	7.04439411935845
77	C9	R1	7.14974711950468
77	C24	R1	7.4093909361377
77	C6	R1	7.14974711950468
77	C21	R1	7.32192809488736
77	C19	R1	7.21916852046216
77	C1	R1	7.4093909361377
77	C22	R1	7.53915881110803
77	C4	R1	7.4178525148859
77	C13	R1	7.09803208296053
77	C18	R1	7.43462822763672
77	C15	R1	7.39231742277876
77	C11	R1	7.07681559705083
77	C16	R1	7.15987133677839
77	C8	R1	7.02236781302845
77	C20	R1	7.05528243550119
77	C7	R1	7.44294349584873
78	C23	R1	7.67948009950545
78	C17	R1	6.93073733756289
78	C12	R1	6.89481776330794
78	C10	R1	7.19967234483636
78	C3	R1	6.79441586635011
78	C14	R1	7.25738784269265
78	C5	R1	6.83289001416474
78	C9	R1	7.33985000288462
78	C24	R1	7.07681559705083
78	C6	R1	7.19967234483636
78	C19	R1	7.15987133677839
78	C1	R1	7.17990909001493
78	C22	R1	7.4757334309664
78	C4	R1	7.40087943628218
78	C13	R1	7.44294349584873
78	C18	R1	7.25738784269265
78	C15	R1	7.32192809488736
78	C11	R1	7.14974711950468
78	C16	R1	7.51569983828404
78	C20	R1	7.22881869049588
78	C7	R1	7.467605550083
79	C23	R1	7.10852445677817
79	C17	R1	7.16992500144231
79	C12	R1	7.03342300153745
79	C10	R1	7.14974711950468
79	C3	R1	7.52356195605701
79	C14	R1	7.54689445988764
79	C5	R1	6.91886323727459
79	C9	R1	7.4757334309664
79	C24	R1	7.33091687811462
79	C6	R1	7.48381577726426
79	C21	R1	7.59245703726808
79	C19	R1	7.38370429247405
79	C1	R1	7.04439411935845
79	C4	R1	7.23840473932508
79	C13	R1	7.17990909001493
79	C18	R1	7.39231742277876
79	C15	R1	6.8703647195834
79	C11	R1	7.28540221886225
79	C16	R1	7.13955135239879
79	C8	R1	7.05528243550119
79	C20	R1	7.08746284125034
79	C7	R1	7.20945336562895
80	C23	R1	7.17990909001493
80	C17	R1	7.39231742277876
80	C12	R1	7.12928301694497
80	C10	R1	7.10852445677817
80	C3	R1	7.33091687811462
80	C14	R1	7.09803208296053
80	C5	R1	6.97727992349992
80	C9	R1	7.4262647547021
80	C24	R1	6.83289001416474
80	C6	R1	7.34872815423108
80	C21	R1	7.17990909001493
80	C19	R1	7.31288295528436
80	C1	R1	6.85798099512757
80	C22	R1	7.17990909001493
80	C4	R1	7.09803208296053
80	C13	R1	7.56985560833095
80	C18	R1	7.11894107272351
80	C15	R1	7.39231742277876
80	C11	R1	7.12928301694497
80	C16	R1	7.21916852046216
80	C8	R1	7.16992500144231
80	C20	R1	7.03342300153745
80	C7	R1	7.19967234483636
81	C23	R1	6.85798099512757
81	C17	R1	7.07681559705083
81	C12	R1	7.24792751344359
81	C10	R1	7.33091687811462
81	C3	R1	6.8073549220576
81	C14	R1	7.2667865406949
81	C9	R1	7.39231742277876
81	C24	R1	7.32192809488736
81	C6	R1	7.57742882803575
81	C21	R1	7.02236781302845
81	C19	R1	6.96578428466209
81	C1	R1	7.32192809488736
81	C22	R1	7.4178525148859
81	C4	R1	6.70043971814109
81	C13	R1	7.04439411935845
81	C18	R1	6.89481776330794
81	C15	R1	7.12928301694497
81	C11	R1	7.51569983828404
81	C16	R1	7.35755200461808
81	C8	R1	7.48381577726426
81	C20	R1	7.17990909001493
81	C7	R1	7.3037807481771
82	C23	R1	7.4757334309664
82	C17	R1	7.12928301694497
82	C10	R1	7.53915881110803
82	C3	R1	7.09803208296053
82	C5	R1	7.09803208296053
82	C9	R1	7.36632221424582
82	C24	R1	7.45121111183233
82	C6	R1	7.40087943628218
82	C21	R1	7.13955135239879
82	C19	R1	7.27612440527424
82	C1	R1	7.04439411935845
82	C22	R1	7.13955135239879
82	C4	R1	7.17990909001493
82	C13	R1	7.49185309632967
82	C18	R1	7.28540221886225
82	C15	R1	7.24792751344359
82	C11	R1	7.10852445677817
82	C8	R1	7.28540221886225
82	C20	R1	7.22881869049588
82	C7	R1	6.8703647195834
83	C23	R1	7.40087943628218
83	C17	R1	7.09803208296053
83	C12	R1	6.96578428466209
83	C10	R1	7.32192809488736
83	C3	R1	7.36632221424582
83	C14	R1	7.17990909001493
83	C5	R1	7.37503943134692
83	C9	R1	7.38370429247405
83	C6	R1	7.24792751344359
83	C21	R1	7
83	C1	R1	7.28540221886225
83	C22	R1	7.52356195605701
83	C4	R1	7.04439411935845
83	C15	R1	7.25738784269265
83	C11	R1	7.49185309632967
83	C16	R1	7.03342300153745
84	C23	R1	7.20945336562895
84	C17	R1	7.29462074889163
84	C12	R1	7.09803208296053
84	C10	R1	7.24792751344359
84	C14	R1	7.49185309632967
84	C5	R1	7.03342300153745
84	C9	R1	6.88264304936184
84	C24	R1	7.38370429247405
84	C6	R1	7.11894107272351
84	C21	R1	6.91886323727459
84	C19	R1	7.27612440527424
84	C22	R1	7.17990909001493
84	C4	R1	7.07681559705083
84	C13	R1	7.24792751344359
84	C18	R1	7.44294349584873
84	C15	R1	7.09803208296053
84	C11	R1	6.98868468677217
84	C16	R1	7.01122725542325
84	C20	R1	6.93073733756289
84	C7	R1	6.83289001416474
85	C17	R1	7.02236781302845
85	C12	R1	7.21916852046216
85	C3	R1	7.53915881110803
85	C14	R1	6.98868468677217
85	C5	R1	7.2667865406949
85	C9	R1	7.22881869049588
85	C24	R1	7.4093909361377
85	C6	R1	7.22881869049588
85	C21	R1	7.20945336562895
85	C19	R1	7.65821148275179
85	C22	R1	7.43462822763672
85	C4	R1	7.15987133677839
85	C13	R1	7.12928301694497
85	C18	R1	7.24792751344359
85	C15	R1	7.3037807481771
85	C11	R1	7.07681559705083
85	C8	R1	7.54689445988764
85	C20	R1	7.17990909001493
85	C7	R1	7.07681559705083
86	C23	R1	7.22881869049588
86	C17	R1	7.467605550083
86	C12	R1	6.96578428466209
86	C10	R1	7.04439411935845
86	C3	R1	7.31288295528436
86	C5	R1	7.4262647547021
86	C9	R1	7.20945336562895
86	C24	R1	7.25738784269265
86	C21	R1	7.3037807481771
86	C19	R1	7.55458885167764
86	C1	R1	7.49185309632967
86	C22	R1	7
86	C4	R1	7.07681559705083
86	C13	R1	6.7279204545632
86	C18	R1	7.19967234483636
86	C15	R1	7.13955135239879
86	C11	R1	6.96578428466209
86	C16	R1	7.27612440527424
86	C8	R1	7.06608919045777
86	C20	R1	7.06608919045777
86	C7	R1	7.11894107272351
87	C23	R1	7.16992500144231
87	C12	R1	7.11894107272351
87	C10	R1	6.94251450533924
87	C3	R1	7.24792751344359
87	C14	R1	6.97727992349992
87	C5	R1	7.23840473932508
87	C9	R1	7.38370429247405
87	C24	R1	6.90689059560852
87	C21	R1	6.96578428466209
87	C19	R1	7.18982455888002
87	C1	R1	7.07681559705083
87	C22	R1	7.32192809488736
87	C4	R1	7.16992500144231
87	C13	R1	7.40087943628218
87	C18	R1	7.3037807481771
87	C15	R1	7.14974711950468
87	C11	R1	7.23840473932508
87	C16	R1	7.08746284125034
87	C8	R1	7.16992500144231
87	C20	R1	7.4262647547021
87	C7	R1	7.18982455888002
88	C23	R1	7.49185309632967
88	C17	R1	7.14974711950468
88	C12	R1	7.35755200461808
88	C10	R1	7.49185309632967
88	C3	R1	7.33091687811462
88	C14	R1	7.78135971352466
88	C9	R1	7.33091687811462
88	C24	R1	7.23840473932508
88	C6	R1	7.3037807481771
88	C21	R1	7.31288295528436
88	C19	R1	7.01122725542325
88	C1	R1	7.08746284125034
88	C22	R1	7.08746284125034
88	C4	R1	7.3037807481771
88	C13	R1	7.22881869049588
88	C18	R1	6.90689059560852
88	C15	R1	7.24792751344359
88	C11	R1	7.05528243550119
88	C16	R1	7.10852445677817
88	C8	R1	7.10852445677817
88	C20	R1	7.33985000288462
88	C7	R1	7.06608919045777
89	C17	R1	6.83289001416474
89	C12	R1	7.4757334309664
89	C10	R1	7.43462822763672
89	C3	R1	7.49185309632967
89	C5	R1	7.18982455888002
89	C9	R1	6.74146698640115
89	C24	R1	7.17990909001493
89	C6	R1	7.43462822763672
89	C21	R1	7.3037807481771
89	C19	R1	7.09803208296053
89	C22	R1	7.58496250072116
89	C4	R1	7.33091687811462
89	C13	R1	7.51569983828404
89	C18	R1	7.32192809488736
89	C15	R1	7.55458885167764
89	C11	R1	7.12928301694497
89	C16	R1	7.5077946401987
89	C8	R1	7.35755200461808
89	C20	R1	7.35755200461808
89	C7	R1	7.13955135239879
90	C17	R1	7.22881869049588
90	C12	R1	7.29462074889163
90	C10	R1	7.14974711950468
90	C3	R1	7.08746284125034
90	C14	R1	6.97727992349992
90	C9	R1	7.33985000288462
90	C24	R1	7.18982455888002
90	C6	R1	7
90	C21	R1	7.38370429247405
90	C19	R1	6.90689059560852
90	C1	R1	6.91886323727459
90	C22	R1	7.44294349584873
90	C13	R1	7.56985560833095
90	C18	R1	7.58496250072116
90	C15	R1	7.48381577726426
90	C11	R1	7.15987133677839
90	C16	R1	7.52356195605701
90	C8	R1	7.58496250072116
90	C20	R1	7.44294349584873
90	C7	R1	7.20945336562895
91	C23	R1	7.17990909001493
91	C17	R1	7.44294349584873
91	C12	R1	7.01122725542325
91	C10	R1	7.45121111183233
91	C3	R1	7.11894107272351
91	C5	R1	7.43462822763672
91	C9	R1	6.84549005094437
91	C24	R1	7
91	C6	R1	7.49185309632967
91	C21	R1	7.48381577726426
91	C19	R1	7.37503943134692
91	C1	R1	6.97727992349992
91	C13	R1	7.57742882803575
91	C18	R1	6.97727992349992
91	C15	R1	7.09803208296053
91	C11	R1	7.16992500144231
91	C16	R1	7.10852445677817
91	C8	R1	7.36632221424582
91	C20	R1	7.45121111183233
91	C7	R1	7.21916852046216
92	C23	R1	7.39231742277876
92	C17	R1	6.85798099512757
92	C12	R1	6.97727992349992
92	C10	R1	7.31288295528436
92	C3	R1	7.35755200461808
92	C14	R1	7.25738784269265
92	C5	R1	7.12928301694497
92	C9	R1	7.38370429247405
92	C24	R1	7.72109918870719
92	C6	R1	7.59991284218713
92	C21	R1	7.35755200461808
92	C19	R1	7.33091687811462
92	C1	R1	6.75488750216347
92	C22	R1	7.35755200461808
92	C4	R1	7.32192809488736
92	C13	R1	6.7279204545632
92	C18	R1	7.35755200461808
92	C15	R1	7.23840473932508
92	C11	R1	7.10852445677817
92	C16	R1	7.04439411935845
92	C8	R1	7.2667865406949
92	C20	R1	7.21916852046216
92	C7	R1	7.4262647547021
93	C23	R1	7.20945336562895
93	C17	R1	6.96578428466209
93	C12	R1	7.34872815423108
93	C10	R1	7.05528243550119
93	C3	R1	6.8703647195834
93	C14	R1	6.78135971352466
93	C5	R1	7.27612440527424
93	C9	R1	7.15987133677839
93	C24	R1	7.27612440527424
93	C6	R1	7.2667865406949
93	C21	R1	7.20945336562895
93	C19	R1	7.28540221886225
93	C1	R1	6.98868468677217
93	C22	R1	6.91886323727459
93	C4	R1	7.2667865406949
93	C13	R1	7.18982455888002
93	C18	R1	7.28540221886225
93	C15	R1	7.05528243550119
93	C11	R1	7.33091687811462
93	C16	R1	7.07681559705083
93	C8	R1	7.3037807481771
93	C20	R1	7.12928301694497
93	C7	R1	7.05528243550119
94	C23	R1	7.12928301694497
94	C17	R1	7.03342300153745
94	C12	R1	7.20945336562895
94	C10	R1	7.34872815423108
94	C14	R1	7.06608919045777
94	C5	R1	7.08746284125034
94	C9	R1	7.2667865406949
94	C24	R1	7.4178525148859
94	C6	R1	7.18982455888002
94	C21	R1	7.28540221886225
94	C19	R1	7.22881869049588
94	C1	R1	7.32192809488736
94	C22	R1	6.96578428466209
94	C4	R1	7.33985000288462
94	C13	R1	7.07681559705083
94	C18	R1	7
94	C15	R1	7.25738784269265
94	C16	R1	7.18982455888002
94	C8	R1	7.34872815423108
94	C20	R1	7.31288295528436
94	C7	R1	7.40087943628218
95	C23	R1	7.18982455888002
95	C17	R1	7.4093909361377
95	C12	R1	7.02236781302845
95	C10	R1	7.22881869049588
95	C3	R1	7.57742882803575
95	C14	R1	7.27612440527424
95	C5	R1	7.3037807481771
95	C9	R1	7
95	C24	R1	7.3037807481771
95	C6	R1	7.04439411935845
95	C19	R1	7.05528243550119
95	C1	R1	6.8073549220576
95	C22	R1	6.8703647195834
95	C4	R1	6.97727992349992
95	C18	R1	6.98868468677217
95	C15	R1	7.05528243550119
95	C11	R1	7.19967234483636
95	C16	R1	7.18982455888002
95	C8	R1	7.28540221886225
95	C20	R1	7.11894107272351
95	C7	R1	6.75488750216347
96	C23	R1	7.33091687811462
96	C17	R1	7.49984588708321
96	C12	R1	7.01122725542325
96	C10	R1	7.19967234483636
96	C14	R1	7.25738784269265
96	C24	R1	6.83289001416474
96	C21	R1	7.18982455888002
96	C19	R1	7.29462074889163
96	C1	R1	7.83920378809694
[truncated: 14,609 more rows]
