# Supplementary material for: Stochastic modelling of single-cell gene expression adaptation reveals non-genomic contribution to evolution of tumor subclones
Source: bioRxiv. 2024 Apr 20:2024.04.17.588869. Preprint. [Version 1] doi: 10.1101/2024.04.17.588869 (PMC11071284; doi:10.1101/2024.04.17.588869)
Supplement: Supplement 2 [file media-2.zip › Supplementary Files/Simulated Data/Constrained_Simulation/tr_1_sq_15_r_200_a_8.csv]

gene	species	replicate	exprval
1	C23	R1	7.10852445677817
1	C12	R1	7.17990909001493
1	C10	R1	7.61470984411521
1	C3	R1	7.16992500144231
1	C5	R1	7.54689445988764
1	C9	R1	7.09803208296053
1	C24	R1	7.09803208296053
1	C6	R1	6.94251450533924
1	C21	R1	7.3037807481771
1	C19	R1	7
1	C1	R1	7.14974711950468
1	C22	R1	7.13955135239879
1	C13	R1	7.17990909001493
1	C18	R1	7.33091687811462
1	C15	R1	7.467605550083
1	C11	R1	7.61470984411521
1	C16	R1	7.29462074889163
1	C8	R1	7.13955135239879
1	C20	R1	7.17990909001493
1	C7	R1	7.16992500144231
2	C23	R1	7.48381577726426
2	C17	R1	7.06608919045777
2	C10	R1	7.08746284125034
2	C3	R1	7.48381577726426
2	C14	R1	7.16992500144231
2	C5	R1	7.04439411935845
2	C9	R1	7.19967234483636
2	C24	R1	7.39231742277876
2	C6	R1	7.12928301694497
2	C19	R1	7.17990909001493
2	C1	R1	7.22881869049588
2	C22	R1	7.33985000288462
2	C4	R1	7.07681559705083
2	C13	R1	7.27612440527424
2	C18	R1	7.49984588708321
2	C11	R1	7.32192809488736
2	C16	R1	7.3037807481771
2	C8	R1	7.34872815423108
2	C7	R1	7.09803208296053
3	C23	R1	7.33091687811462
3	C17	R1	7.21916852046216
3	C10	R1	7.10852445677817
3	C3	R1	7.02236781302845
3	C14	R1	7.20945336562895
3	C5	R1	7.27612440527424
3	C24	R1	7.04439411935845
3	C21	R1	7.23840473932508
3	C19	R1	7.28540221886225
3	C1	R1	7.25738784269265
3	C22	R1	7.33985000288462
3	C4	R1	7.33091687811462
3	C13	R1	7.4178525148859
3	C18	R1	7.10852445677817
3	C15	R1	7.33985000288462
3	C11	R1	7.10852445677817
3	C16	R1	7.07681559705083
3	C8	R1	7.3037807481771
3	C20	R1	7.53915881110803
4	C23	R1	7.02236781302845
4	C17	R1	7.4093909361377
4	C12	R1	7.16992500144231
4	C10	R1	7.19967234483636
4	C3	R1	7.25738784269265
4	C14	R1	7.12928301694497
4	C5	R1	7.14974711950468
4	C24	R1	7.2667865406949
4	C6	R1	7.01122725542325
4	C21	R1	7.07681559705083
4	C19	R1	7.39231742277876
4	C1	R1	7.23840473932508
4	C22	R1	7.10852445677817
4	C4	R1	7.01122725542325
4	C13	R1	7.33091687811462
4	C18	R1	7.35755200461808
4	C15	R1	7.43462822763672
4	C11	R1	7.43462822763672
4	C16	R1	6.97727992349992
4	C8	R1	7.18982455888002
4	C20	R1	7.35755200461808
4	C7	R1	7.21916852046216
5	C23	R1	7.44294349584873
5	C17	R1	7.19967234483636
5	C12	R1	6.89481776330794
5	C10	R1	7.03342300153745
5	C3	R1	7.24792751344359
5	C14	R1	7.04439411935845
5	C5	R1	7.40087943628218
5	C9	R1	7.2667865406949
5	C24	R1	7.33091687811462
5	C6	R1	7.19967234483636
5	C19	R1	7.44294349584873
5	C1	R1	7.17990909001493
5	C22	R1	7.45121111183233
5	C4	R1	7.28540221886225
5	C13	R1	7.16992500144231
5	C18	R1	7.13955135239879
5	C15	R1	7.17990909001493
5	C11	R1	7.10852445677817
5	C16	R1	7.09803208296053
5	C8	R1	7.33091687811462
5	C7	R1	7.31288295528436
6	C17	R1	7.25738784269265
6	C12	R1	7.31288295528436
6	C10	R1	7.03342300153745
6	C3	R1	7.21916852046216
6	C14	R1	7.06608919045777
6	C9	R1	7
6	C24	R1	7.06608919045777
6	C21	R1	7.28540221886225
6	C19	R1	7.07681559705083
6	C1	R1	7.18982455888002
6	C22	R1	7.23840473932508
6	C4	R1	7.15987133677839
6	C13	R1	7.37503943134692
6	C15	R1	7.4093909361377
6	C11	R1	7.08746284125034
6	C16	R1	7.14974711950468
6	C8	R1	7.09803208296053
6	C20	R1	7.24792751344359
6	C7	R1	7.12928301694497
7	C23	R1	7.43462822763672
7	C17	R1	7.18982455888002
7	C12	R1	7.02236781302845
7	C10	R1	7.24792751344359
7	C3	R1	7.28540221886225
7	C14	R1	7
7	C5	R1	7.37503943134692
7	C9	R1	7.21916852046216
7	C24	R1	7.34872815423108
7	C6	R1	7.32192809488736
7	C21	R1	7.17990909001493
7	C19	R1	7.10852445677817
7	C1	R1	7.22881869049588
7	C22	R1	7.13955135239879
7	C13	R1	7.21916852046216
7	C18	R1	7.14974711950468
7	C15	R1	7.14974711950468
7	C11	R1	7.23840473932508
7	C16	R1	6.89481776330794
7	C8	R1	7
7	C20	R1	7.33091687811462
7	C7	R1	6.90689059560852
8	C23	R1	7.33985000288462
8	C17	R1	7.32192809488736
8	C12	R1	7.20945336562895
8	C10	R1	7.4757334309664
8	C3	R1	7.19967234483636
8	C14	R1	7.31288295528436
8	C5	R1	7.28540221886225
8	C24	R1	7.28540221886225
8	C6	R1	7.25738784269265
8	C21	R1	7.33985000288462
8	C19	R1	7.22881869049588
8	C1	R1	7.2667865406949
8	C22	R1	7.03342300153745
8	C4	R1	7.06608919045777
8	C13	R1	7.38370429247405
8	C18	R1	6.85798099512757
8	C15	R1	7.19967234483636
8	C11	R1	7.33091687811462
8	C16	R1	7.29462074889163
8	C8	R1	7.01122725542325
8	C20	R1	7.19967234483636
8	C7	R1	7.07681559705083
9	C23	R1	7.32192809488736
9	C17	R1	7.12928301694497
9	C12	R1	7.39231742277876
9	C10	R1	7.20945336562895
9	C3	R1	7.23840473932508
9	C14	R1	7.45121111183233
9	C5	R1	7.24792751344359
9	C9	R1	7.18982455888002
9	C24	R1	7.33985000288462
9	C6	R1	7.4262647547021
9	C21	R1	6.93073733756289
9	C19	R1	7.11894107272351
9	C1	R1	7.39231742277876
9	C22	R1	7.4262647547021
9	C4	R1	7.36632221424582
9	C13	R1	7.4594316186373
9	C18	R1	7.36632221424582
9	C15	R1	7.13955135239879
9	C11	R1	7.20945336562895
9	C16	R1	7.33985000288462
9	C8	R1	7.22881869049588
9	C20	R1	7.23840473932508
9	C7	R1	7.33985000288462
10	C23	R1	7.12928301694497
10	C17	R1	7.53915881110803
10	C12	R1	6.95419631038687
10	C10	R1	7.20945336562895
10	C3	R1	7.49185309632967
10	C14	R1	7.43462822763672
10	C5	R1	7.2667865406949
10	C9	R1	7.31288295528436
10	C6	R1	7.4757334309664
10	C21	R1	7.35755200461808
10	C19	R1	7.13955135239879
10	C1	R1	7.36632221424582
10	C22	R1	7.43462822763672
10	C4	R1	7.32192809488736
10	C13	R1	7.17990909001493
10	C15	R1	7.2667865406949
10	C11	R1	7.27612440527424
10	C16	R1	7.3037807481771
10	C8	R1	7.31288295528436
10	C20	R1	7.22881869049588
10	C7	R1	7.56224242422107
11	C23	R1	7.28540221886225
11	C12	R1	7.29462074889163
11	C10	R1	7.31288295528436
11	C3	R1	7.06608919045777
11	C14	R1	7.49185309632967
11	C5	R1	6.88264304936184
11	C9	R1	7.21916852046216
11	C24	R1	6.89481776330794
11	C6	R1	7.16992500144231
11	C21	R1	7.4594316186373
11	C1	R1	7
11	C22	R1	7.11894107272351
11	C4	R1	7.25738784269265
11	C13	R1	7.12928301694497
11	C18	R1	7.33091687811462
11	C15	R1	7.21916852046216
11	C11	R1	7.49984588708321
11	C8	R1	7.53915881110803
11	C20	R1	7.22881869049588
11	C7	R1	7.14974711950468
12	C23	R1	7.4178525148859
12	C17	R1	7.12928301694497
12	C12	R1	7.33985000288462
12	C3	R1	7.24792751344359
12	C14	R1	7.467605550083
12	C5	R1	7.09803208296053
12	C9	R1	7.19967234483636
12	C24	R1	7.31288295528436
12	C6	R1	7.02236781302845
12	C21	R1	7.34872815423108
12	C19	R1	7.53138146051631
12	C1	R1	7.20945336562895
12	C22	R1	7.16992500144231
12	C4	R1	7.4262647547021
12	C13	R1	7.18982455888002
12	C18	R1	7.29462074889163
12	C15	R1	7.2667865406949
12	C11	R1	7.05528243550119
12	C16	R1	6.89481776330794
12	C8	R1	7.34872815423108
12	C7	R1	7.4093909361377
13	C23	R1	7.22881869049588
13	C17	R1	6.90689059560852
13	C12	R1	7.11894107272351
13	C10	R1	7.21916852046216
13	C3	R1	7.33091687811462
13	C14	R1	7.14974711950468
13	C5	R1	7.17990909001493
13	C9	R1	7.08746284125034
13	C6	R1	7.02236781302845
13	C21	R1	7.467605550083
13	C19	R1	7.16992500144231
13	C1	R1	7.05528243550119
13	C22	R1	7.2667865406949
13	C13	R1	7.02236781302845
13	C18	R1	7.28540221886225
13	C15	R1	6.94251450533924
13	C11	R1	6.98868468677217
13	C16	R1	7.3037807481771
13	C8	R1	7.15987133677839
13	C20	R1	7.49984588708321
13	C7	R1	7.16992500144231
14	C23	R1	7.39231742277876
14	C17	R1	6.97727992349992
14	C12	R1	6.94251450533924
14	C10	R1	7.18982455888002
14	C3	R1	7.09803208296053
14	C14	R1	7.06608919045777
14	C5	R1	7.21916852046216
14	C9	R1	7.33985000288462
14	C24	R1	7.32192809488736
14	C6	R1	7.24792751344359
14	C21	R1	7.3037807481771
14	C19	R1	7.35755200461808
14	C1	R1	7.25738784269265
14	C22	R1	7.19967234483636
14	C4	R1	7.12928301694497
14	C13	R1	7.34872815423108
14	C18	R1	7.18982455888002
14	C15	R1	7.39231742277876
14	C11	R1	7.14974711950468
14	C16	R1	7.29462074889163
14	C8	R1	6.97727992349992
14	C20	R1	7.49185309632967
14	C7	R1	7.22881869049588
15	C23	R1	7.3037807481771
15	C17	R1	7.49984588708321
15	C12	R1	7.35755200461808
15	C10	R1	7.29462074889163
15	C3	R1	7.33985000288462
15	C14	R1	7.2667865406949
15	C5	R1	7.09803208296053
15	C9	R1	7.4178525148859
15	C24	R1	7.49185309632967
15	C6	R1	7.20945336562895
15	C21	R1	7.09803208296053
15	C19	R1	7.33985000288462
15	C22	R1	7.3037807481771
15	C4	R1	7.44294349584873
15	C13	R1	6.98868468677217
15	C18	R1	7.3037807481771
15	C15	R1	7.22881869049588
15	C11	R1	7.12928301694497
15	C16	R1	7.467605550083
15	C8	R1	6.98868468677217
15	C20	R1	7.36632221424582
15	C7	R1	7.34872815423108
16	C23	R1	7.467605550083
16	C17	R1	7.33091687811462
16	C12	R1	7.25738784269265
16	C10	R1	7.21916852046216
16	C3	R1	7.4178525148859
16	C14	R1	7.05528243550119
16	C5	R1	7.24792751344359
16	C9	R1	7.17990909001493
16	C24	R1	7.29462074889163
16	C6	R1	7.37503943134692
16	C21	R1	7.27612440527424
16	C19	R1	7.32192809488736
16	C1	R1	7.28540221886225
16	C22	R1	7.37503943134692
16	C4	R1	7.23840473932508
16	C13	R1	7.49984588708321
16	C18	R1	7.35755200461808
16	C15	R1	7.57742882803575
16	C16	R1	7.15987133677839
16	C7	R1	7.04439411935845
17	C23	R1	7.45121111183233
17	C17	R1	7.34872815423108
17	C12	R1	7.21916852046216
17	C10	R1	7.4093909361377
17	C3	R1	7.22881869049588
17	C14	R1	7.45121111183233
17	C5	R1	7.11894107272351
17	C9	R1	7.33985000288462
17	C24	R1	7.02236781302845
17	C6	R1	7.09803208296053
17	C21	R1	7.56985560833095
17	C19	R1	7.49185309632967
17	C22	R1	7.09803208296053
17	C4	R1	7.07681559705083
17	C13	R1	7.4178525148859
17	C11	R1	7.4093909361377
17	C16	R1	7.62205181945638
17	C20	R1	6.97727992349992
17	C7	R1	7.09803208296053
18	C23	R1	7.20945336562895
18	C17	R1	7.48381577726426
18	C12	R1	7.33985000288462
18	C3	R1	7.09803208296053
18	C14	R1	7.33091687811462
18	C5	R1	7.23840473932508
18	C24	R1	7.05528243550119
18	C6	R1	7.09803208296053
18	C21	R1	7.14974711950468
18	C19	R1	7.17990909001493
18	C1	R1	7.16992500144231
18	C13	R1	7.34872815423108
18	C18	R1	7.23840473932508
18	C15	R1	7.25738784269265
18	C11	R1	7.3037807481771
18	C16	R1	7.18982455888002
18	C8	R1	7.33091687811462
18	C20	R1	7.36632221424582
18	C7	R1	7.40087943628218
19	C23	R1	6.96578428466209
19	C17	R1	6.96578428466209
19	C12	R1	7.2667865406949
19	C10	R1	7.10852445677817
19	C3	R1	6.98868468677217
19	C14	R1	7.4178525148859
19	C5	R1	7.4093909361377
19	C9	R1	7.32192809488736
19	C24	R1	7.35755200461808
19	C6	R1	7.17990909001493
19	C21	R1	7.24792751344359
19	C19	R1	7.28540221886225
19	C22	R1	7.3037807481771
19	C4	R1	7.32192809488736
19	C13	R1	7.32192809488736
19	C18	R1	7.20945336562895
19	C15	R1	7.19967234483636
19	C11	R1	7.3037807481771
19	C16	R1	7.08746284125034
19	C8	R1	7.32192809488736
19	C7	R1	7.20945336562895
20	C23	R1	7.31288295528436
20	C17	R1	7.24792751344359
20	C12	R1	7.40087943628218
20	C10	R1	7.3037807481771
20	C3	R1	7.25738784269265
20	C14	R1	7.02236781302845
20	C5	R1	7.19967234483636
20	C9	R1	7.467605550083
20	C24	R1	7.25738784269265
20	C6	R1	7.02236781302845
20	C21	R1	7.29462074889163
20	C19	R1	6.96578428466209
20	C22	R1	7.25738784269265
20	C4	R1	7.12928301694497
20	C13	R1	7.02236781302845
20	C18	R1	7.32192809488736
20	C15	R1	7.54689445988764
20	C16	R1	7.05528243550119
20	C8	R1	7.49185309632967
21	C23	R1	7.29462074889163
21	C17	R1	7.22881869049588
21	C12	R1	7.07681559705083
21	C3	R1	7.3037807481771
21	C14	R1	7.3037807481771
21	C5	R1	7.19967234483636
21	C9	R1	7.31288295528436
21	C24	R1	7.21916852046216
21	C6	R1	7.31288295528436
21	C21	R1	6.90689059560852
21	C19	R1	7.4093909361377
21	C22	R1	7.16992500144231
21	C13	R1	7.10852445677817
21	C15	R1	7.12928301694497
21	C11	R1	7.19967234483636
21	C16	R1	7.18982455888002
21	C8	R1	7.33091687811462
21	C20	R1	7.13955135239879
21	C7	R1	7.14974711950468
22	C23	R1	7.27612440527424
22	C17	R1	7.04439411935845
22	C12	R1	7.17990909001493
22	C10	R1	7.45121111183233
22	C3	R1	7.32192809488736
22	C14	R1	6.90689059560852
22	C5	R1	6.79441586635011
22	C9	R1	7.35755200461808
22	C24	R1	7.28540221886225
22	C6	R1	7.52356195605701
22	C19	R1	7.34872815423108
22	C1	R1	7.28540221886225
22	C22	R1	7.25738784269265
22	C4	R1	7.44294349584873
22	C15	R1	7.36632221424582
22	C11	R1	7.31288295528436
22	C16	R1	7.20945336562895
22	C8	R1	7.467605550083
22	C20	R1	7.4178525148859
22	C7	R1	7.29462074889163
23	C23	R1	7.20945336562895
23	C17	R1	7.56224242422107
23	C12	R1	7.02236781302845
23	C3	R1	7.20945336562895
23	C5	R1	6.91886323727459
23	C24	R1	7.23840473932508
23	C6	R1	7.33091687811462
23	C21	R1	7.25738784269265
23	C19	R1	7.35755200461808
23	C1	R1	7.36632221424582
23	C22	R1	7.11894107272351
23	C4	R1	7.12928301694497
23	C13	R1	6.95419631038687
23	C18	R1	7.01122725542325
23	C15	R1	7.14974711950468
23	C11	R1	7.4178525148859
23	C16	R1	6.97727992349992
23	C8	R1	7.3037807481771
23	C20	R1	7.37503943134692
23	C7	R1	7.12928301694497
24	C23	R1	7.05528243550119
24	C17	R1	7.39231742277876
24	C12	R1	7.23840473932508
24	C10	R1	7.14974711950468
24	C3	R1	7.467605550083
24	C14	R1	7.38370429247405
24	C9	R1	7.23840473932508
24	C24	R1	7.31288295528436
24	C6	R1	7.34872815423108
24	C19	R1	7.15987133677839
24	C1	R1	6.95419631038687
24	C22	R1	7.32192809488736
24	C4	R1	7.16992500144231
24	C13	R1	7.3037807481771
24	C18	R1	7.15987133677839
24	C15	R1	7.19967234483636
24	C16	R1	7.05528243550119
24	C8	R1	7.45121111183233
24	C20	R1	7.4178525148859
24	C7	R1	7.18982455888002
25	C12	R1	7.33985000288462
25	C10	R1	7.37503943134692
25	C3	R1	7.37503943134692
25	C14	R1	7.33985000288462
25	C5	R1	7.04439411935845
25	C9	R1	7.17990909001493
25	C24	R1	7.51569983828404
25	C6	R1	7.16992500144231
25	C19	R1	6.90689059560852
25	C1	R1	7.08746284125034
25	C22	R1	7.24792751344359
25	C4	R1	7.12928301694497
25	C13	R1	7.35755200461808
25	C18	R1	6.95419631038687
25	C15	R1	7.44294349584873
25	C11	R1	7.39231742277876
25	C16	R1	7.22881869049588
25	C8	R1	6.98868468677217
25	C20	R1	7.49984588708321
25	C7	R1	7.34872815423108
26	C23	R1	7.18982455888002
26	C17	R1	7.37503943134692
26	C12	R1	7.29462074889163
26	C10	R1	7.35755200461808
26	C3	R1	7.40087943628218
26	C14	R1	7.17990909001493
26	C5	R1	7.14974711950468
26	C9	R1	7.33985000288462
26	C24	R1	7.36632221424582
26	C6	R1	7.32192809488736
26	C21	R1	7.16992500144231
26	C19	R1	7.14974711950468
26	C1	R1	7.10852445677817
26	C22	R1	6.96578428466209
26	C4	R1	7.16992500144231
26	C13	R1	7.09803208296053
26	C18	R1	7.4594316186373
26	C15	R1	7.34872815423108
26	C11	R1	6.93073733756289
26	C16	R1	7.39231742277876
26	C8	R1	7.3037807481771
26	C20	R1	7.40087943628218
26	C7	R1	7.35755200461808
27	C23	R1	7.467605550083
27	C17	R1	6.82017896241519
27	C12	R1	7.32192809488736
27	C10	R1	7.2667865406949
27	C3	R1	7.38370429247405
27	C14	R1	6.97727992349992
27	C5	R1	7.21916852046216
27	C24	R1	7.13955135239879
27	C6	R1	7.22881869049588
27	C21	R1	7.467605550083
27	C19	R1	7.24792751344359
27	C1	R1	7.31288295528436
27	C22	R1	7.4594316186373
27	C13	R1	7.28540221886225
27	C18	R1	7.32192809488736
27	C15	R1	7.2667865406949
27	C11	R1	7.14974711950468
27	C16	R1	6.93073733756289
27	C8	R1	7.40087943628218
27	C20	R1	7.02236781302845
27	C7	R1	7.38370429247405
28	C23	R1	7.21916852046216
28	C17	R1	7.10852445677817
28	C12	R1	7.23840473932508
28	C10	R1	7.05528243550119
28	C3	R1	7.49984588708321
28	C5	R1	7.28540221886225
28	C9	R1	7.15987133677839
28	C24	R1	7.19967234483636
28	C6	R1	7.2667865406949
28	C21	R1	7.12928301694497
28	C19	R1	7.24792751344359
28	C1	R1	7.33091687811462
28	C22	R1	7.29462074889163
28	C4	R1	7.05528243550119
28	C13	R1	7.33985000288462
28	C18	R1	7.07681559705083
28	C15	R1	7.32192809488736
28	C11	R1	7.10852445677817
28	C16	R1	7.32192809488736
28	C8	R1	7.467605550083
28	C20	R1	7.18982455888002
29	C23	R1	7.37503943134692
29	C17	R1	7.4594316186373
29	C12	R1	7.08746284125034
29	C10	R1	7.44294349584873
29	C3	R1	7.38370429247405
29	C14	R1	7.10852445677817
29	C5	R1	7.02236781302845
29	C9	R1	6.8703647195834
29	C6	R1	7.33091687811462
29	C21	R1	7.29462074889163
29	C19	R1	7.36632221424582
29	C1	R1	7.31288295528436
29	C22	R1	7.05528243550119
29	C4	R1	7.09803208296053
29	C13	R1	7.17990909001493
29	C18	R1	7.29462074889163
29	C15	R1	7.18982455888002
29	C11	R1	7.08746284125034
29	C8	R1	7.3037807481771
29	C20	R1	7.51569983828404
29	C7	R1	7.32192809488736
30	C23	R1	7.21916852046216
30	C12	R1	7.16992500144231
30	C10	R1	7.23840473932508
30	C3	R1	6.98868468677217
30	C14	R1	7.4093909361377
30	C9	R1	7.15987133677839
30	C24	R1	7.32192809488736
30	C6	R1	7.13955135239879
30	C21	R1	7.10852445677817
30	C19	R1	7.17990909001493
30	C1	R1	7.23840473932508
30	C22	R1	7.29462074889163
30	C4	R1	6.91886323727459
30	C13	R1	7.34872815423108
30	C18	R1	7.08746284125034
30	C15	R1	7.3037807481771
30	C11	R1	6.94251450533924
30	C16	R1	7.36632221424582
30	C8	R1	7.49185309632967
30	C20	R1	7.12928301694497
30	C7	R1	7.08746284125034
31	C17	R1	7.27612440527424
31	C12	R1	7.22881869049588
31	C10	R1	7.32192809488736
31	C3	R1	7.24792751344359
31	C5	R1	7.10852445677817
31	C9	R1	7.19967234483636
31	C24	R1	7.467605550083
31	C6	R1	7.18982455888002
31	C21	R1	7.09803208296053
31	C19	R1	7.37503943134692
31	C1	R1	7.25738784269265
31	C22	R1	7
31	C4	R1	7.15987133677839
31	C13	R1	7.29462074889163
31	C18	R1	7.18982455888002
31	C15	R1	7.19967234483636
31	C11	R1	6.91886323727459
31	C16	R1	7.08746284125034
31	C8	R1	7.04439411935845
31	C20	R1	6.97727992349992
31	C7	R1	7.13955135239879
32	C23	R1	7.12928301694497
32	C17	R1	7.32192809488736
32	C12	R1	7.20945336562895
32	C10	R1	7.44294349584873
32	C3	R1	6.79441586635011
32	C14	R1	7.18982455888002
32	C5	R1	7.34872815423108
32	C9	R1	7.19967234483636
32	C24	R1	7.02236781302845
32	C6	R1	7.2667865406949
32	C21	R1	7.13955135239879
32	C19	R1	7.32192809488736
32	C1	R1	7.36632221424582
32	C22	R1	7.32192809488736
32	C4	R1	7.37503943134692
32	C13	R1	7.2667865406949
32	C18	R1	7.18982455888002
32	C11	R1	7.39231742277876
32	C16	R1	7.54689445988764
32	C8	R1	7.12928301694497
32	C20	R1	6.8073549220576
32	C7	R1	7.59245703726808
33	C23	R1	7.28540221886225
33	C17	R1	7.49185309632967
33	C12	R1	7.28540221886225
33	C10	R1	7.35755200461808
33	C3	R1	7.33985000288462
33	C14	R1	7.49185309632967
33	C5	R1	7.08746284125034
33	C9	R1	7.19967234483636
33	C24	R1	7.31288295528436
33	C6	R1	7.27612440527424
33	C21	R1	7.27612440527424
33	C22	R1	7.32192809488736
33	C4	R1	7.39231742277876
33	C13	R1	7.05528243550119
33	C18	R1	7.03342300153745
33	C15	R1	7.08746284125034
33	C11	R1	7.20945336562895
33	C16	R1	7.33985000288462
33	C20	R1	7.15987133677839
33	C7	R1	7.23840473932508
34	C23	R1	7.05528243550119
34	C17	R1	7.07681559705083
34	C12	R1	7.07681559705083
34	C10	R1	7.06608919045777
34	C3	R1	7.22881869049588
34	C14	R1	7.10852445677817
34	C5	R1	7.12928301694497
34	C9	R1	6.94251450533924
34	C6	R1	7.4093909361377
34	C21	R1	7.33985000288462
34	C19	R1	7.25738784269265
34	C1	R1	7.43462822763672
34	C22	R1	7.20945336562895
34	C13	R1	7.17990909001493
34	C15	R1	6.94251450533924
34	C11	R1	7.38370429247405
34	C8	R1	7.4594316186373
34	C20	R1	7.36632221424582
34	C7	R1	7.33091687811462
35	C23	R1	7.27612440527424
35	C17	R1	7.14974711950468
35	C12	R1	6.98868468677217
35	C10	R1	7.06608919045777
35	C3	R1	7.4594316186373
35	C14	R1	7.16992500144231
35	C9	R1	7.11894107272351
35	C24	R1	7.38370429247405
35	C6	R1	7.21916852046216
35	C21	R1	7.2667865406949
35	C19	R1	7.12928301694497
35	C1	R1	7.19967234483636
35	C22	R1	7.27612440527424
35	C4	R1	7.37503943134692
35	C13	R1	7.39231742277876
35	C18	R1	7.19967234483636
35	C15	R1	7.34872815423108
35	C11	R1	7.17990909001493
35	C16	R1	7.24792751344359
35	C8	R1	7.25738784269265
35	C20	R1	7.38370429247405
35	C7	R1	7.18982455888002
36	C23	R1	7.22881869049588
36	C17	R1	7.09803208296053
36	C12	R1	7.48381577726426
36	C10	R1	7.36632221424582
36	C3	R1	7.12928301694497
36	C14	R1	6.98868468677217
36	C5	R1	7.36632221424582
36	C9	R1	6.98868468677217
36	C24	R1	7.05528243550119
36	C6	R1	7.2667865406949
36	C21	R1	7.49984588708321
36	C19	R1	6.82017896241519
36	C1	R1	7.19967234483636
36	C22	R1	7.2667865406949
36	C4	R1	7.40087943628218
36	C13	R1	7.22881869049588
36	C18	R1	7.48381577726426
36	C15	R1	7.21916852046216
36	C11	R1	7.4757334309664
36	C16	R1	7.35755200461808
36	C8	R1	6.97727992349992
36	C20	R1	7.16992500144231
36	C7	R1	7.28540221886225
37	C23	R1	7.31288295528436
37	C17	R1	7.37503943134692
37	C12	R1	7.09803208296053
37	C10	R1	7.3037807481771
37	C3	R1	7.11894107272351
37	C14	R1	7.4757334309664
37	C5	R1	7.2667865406949
37	C9	R1	7.4093909361377
37	C6	R1	7.29462074889163
37	C21	R1	7.23840473932508
37	C19	R1	7.25738784269265
37	C1	R1	7.34872815423108
37	C22	R1	7.22881869049588
37	C4	R1	7.43462822763672
37	C18	R1	7.15987133677839
37	C15	R1	7
37	C11	R1	7.19967234483636
37	C16	R1	7.13955135239879
37	C8	R1	7.38370429247405
37	C20	R1	7.08746284125034
37	C7	R1	7.31288295528436
38	C23	R1	7.07681559705083
38	C17	R1	7.04439411935845
38	C12	R1	7.4178525148859
38	C10	R1	7.31288295528436
38	C3	R1	7.2667865406949
38	C14	R1	7.4178525148859
38	C5	R1	7.24792751344359
38	C9	R1	7.48381577726426
38	C24	R1	7.25738784269265
38	C6	R1	7.4178525148859
38	C21	R1	7.29462074889163
38	C19	R1	7.45121111183233
38	C1	R1	7.44294349584873
38	C22	R1	7.4757334309664
38	C4	R1	7.27612440527424
38	C13	R1	7.02236781302845
38	C18	R1	7.38370429247405
38	C15	R1	6.91886323727459
38	C11	R1	7.16992500144231
38	C16	R1	7.14974711950468
38	C8	R1	7.12928301694497
38	C20	R1	6.94251450533924
38	C7	R1	7.14974711950468
39	C23	R1	7.01122725542325
39	C17	R1	7.4093909361377
39	C12	R1	7.07681559705083
39	C10	R1	7.20945336562895
39	C3	R1	6.83289001416474
39	C5	R1	7.3037807481771
39	C24	R1	7.16992500144231
39	C21	R1	7.16992500144231
39	C19	R1	7.39231742277876
39	C1	R1	7.4262647547021
39	C22	R1	6.7279204545632
39	C4	R1	6.90689059560852
39	C13	R1	7.4178525148859
39	C18	R1	6.93073733756289
39	C15	R1	7.29462074889163
39	C11	R1	7.38370429247405
39	C16	R1	7.44294349584873
39	C20	R1	7.22881869049588
40	C23	R1	7.28540221886225
40	C17	R1	7.33985000288462
40	C12	R1	7.15987133677839
40	C10	R1	7.11894107272351
40	C3	R1	7.5077946401987
40	C5	R1	7.21916852046216
40	C9	R1	7.13955135239879
40	C24	R1	7.32192809488736
40	C6	R1	6.97727992349992
40	C21	R1	7.09803208296053
40	C19	R1	7.35755200461808
40	C22	R1	7.25738784269265
40	C4	R1	7.19967234483636
40	C13	R1	7.06608919045777
40	C18	R1	7.33091687811462
40	C15	R1	7.38370429247405
40	C11	R1	6.96578428466209
40	C16	R1	7.33985000288462
40	C8	R1	7.35755200461808
40	C20	R1	7.23840473932508
40	C7	R1	7.09803208296053
41	C23	R1	7.28540221886225
41	C17	R1	6.84549005094437
41	C12	R1	7.24792751344359
41	C10	R1	7.4178525148859
41	C3	R1	7.59245703726808
41	C14	R1	7.12928301694497
41	C5	R1	7.40087943628218
41	C9	R1	7.15987133677839
41	C24	R1	7.4178525148859
41	C6	R1	7.25738784269265
41	C21	R1	7.23840473932508
41	C19	R1	7.31288295528436
41	C1	R1	6.91886323727459
41	C4	R1	7.33985000288462
41	C13	R1	7.39231742277876
41	C18	R1	7.4093909361377
41	C15	R1	6.8703647195834
41	C16	R1	6.85798099512757
41	C8	R1	7.21916852046216
41	C20	R1	7.33985000288462
41	C7	R1	7.24792751344359
42	C23	R1	7.33985000288462
42	C17	R1	7.20945336562895
42	C12	R1	7.25738784269265
42	C10	R1	7.35755200461808
42	C3	R1	7.03342300153745
42	C14	R1	7.4594316186373
42	C5	R1	7.27612440527424
42	C24	R1	7.2667865406949
42	C6	R1	6.93073733756289
42	C21	R1	7.28540221886225
42	C19	R1	7.16992500144231
42	C1	R1	7.13955135239879
42	C22	R1	7.27612440527424
42	C4	R1	7.04439411935845
42	C13	R1	7.37503943134692
42	C15	R1	7.24792751344359
42	C11	R1	7.28540221886225
42	C16	R1	7.36632221424582
42	C8	R1	7.24792751344359
42	C20	R1	7.04439411935845
42	C7	R1	7.13955135239879
43	C23	R1	7.40087943628218
43	C17	R1	7.25738784269265
43	C12	R1	7.4178525148859
43	C10	R1	7.37503943134692
43	C3	R1	7.22881869049588
43	C14	R1	7.05528243550119
43	C5	R1	7.02236781302845
43	C9	R1	7.4178525148859
43	C24	R1	7.17990909001493
43	C6	R1	7.06608919045777
43	C21	R1	7.17990909001493
43	C19	R1	7.2667865406949
43	C1	R1	7.36632221424582
43	C22	R1	7.4262647547021
43	C4	R1	7.17990909001493
43	C13	R1	7.33985000288462
43	C18	R1	7.31288295528436
43	C15	R1	7.06608919045777
43	C11	R1	7.43462822763672
43	C16	R1	7.37503943134692
43	C8	R1	7.07681559705083
43	C20	R1	6.98868468677217
43	C7	R1	7.35755200461808
44	C23	R1	7.13955135239879
44	C17	R1	7.28540221886225
44	C12	R1	7.13955135239879
44	C10	R1	7.10852445677817
44	C3	R1	7.33091687811462
44	C14	R1	7.01122725542325
44	C5	R1	7.39231742277876
44	C9	R1	7.05528243550119
44	C24	R1	7.33985000288462
44	C6	R1	6.97727992349992
44	C21	R1	7.29462074889163
44	C19	R1	7.02236781302845
44	C1	R1	7.21916852046216
44	C22	R1	7.2667865406949
44	C4	R1	6.93073733756289
44	C18	R1	7.28540221886225
44	C15	R1	7.19967234483636
44	C11	R1	7.33091687811462
44	C16	R1	7.19967234483636
44	C8	R1	6.94251450533924
44	C20	R1	7.14974711950468
44	C7	R1	7.3037807481771
45	C23	R1	7.18982455888002
45	C17	R1	7.3037807481771
45	C12	R1	7.53138146051631
45	C10	R1	7.13955135239879
45	C3	R1	7.27612440527424
45	C14	R1	7.29462074889163
45	C9	R1	6.96578428466209
45	C24	R1	7.52356195605701
45	C6	R1	7.14974711950468
45	C21	R1	7.19967234483636
45	C19	R1	7.2667865406949
45	C1	R1	7.2667865406949
45	C22	R1	7.33985000288462
45	C4	R1	7.38370429247405
45	C13	R1	7.34872815423108
45	C18	R1	7.04439411935845
45	C15	R1	7.31288295528436
45	C16	R1	6.90689059560852
45	C8	R1	7.49984588708321
45	C20	R1	7.16992500144231
45	C7	R1	7.09803208296053
46	C23	R1	7.20945336562895
46	C17	R1	7.3037807481771
46	C12	R1	7.09803208296053
46	C10	R1	7.29462074889163
46	C14	R1	7.09803208296053
46	C5	R1	7.3037807481771
46	C9	R1	7.18982455888002
46	C24	R1	7.02236781302845
46	C6	R1	7.19967234483636
46	C21	R1	7.15987133677839
46	C19	R1	7.22881869049588
46	C1	R1	7.25738784269265
46	C22	R1	7.02236781302845
46	C4	R1	7.4262647547021
46	C13	R1	7.34872815423108
46	C18	R1	7.22881869049588
46	C15	R1	7.19967234483636
46	C11	R1	6.75488750216347
46	C16	R1	7.4093909361377
46	C8	R1	7.35755200461808
46	C20	R1	7.39231742277876
46	C7	R1	7.28540221886225
47	C23	R1	7.36632221424582
47	C17	R1	7.27612440527424
47	C12	R1	7.37503943134692
47	C10	R1	7.03342300153745
47	C3	R1	7
47	C14	R1	7.4178525148859
47	C5	R1	7.27612440527424
47	C9	R1	7.12928301694497
47	C6	R1	7.33091687811462
47	C21	R1	7.23840473932508
47	C19	R1	7.18982455888002
47	C1	R1	7.2667865406949
47	C22	R1	7.33985000288462
47	C4	R1	7.38370429247405
47	C13	R1	7.31288295528436
47	C18	R1	6.8073549220576
47	C15	R1	7.45121111183233
47	C11	R1	7.37503943134692
47	C16	R1	7.39231742277876
47	C8	R1	7.21916852046216
47	C7	R1	7.4757334309664
48	C23	R1	7.5077946401987
48	C17	R1	7.22881869049588
48	C12	R1	7.04439411935845
48	C10	R1	7.15987133677839
48	C3	R1	7.04439411935845
48	C14	R1	7.49185309632967
48	C5	R1	7.25738784269265
48	C24	R1	7.23840473932508
48	C6	R1	7.48381577726426
48	C21	R1	7.27612440527424
48	C19	R1	7.40087943628218
48	C1	R1	7.48381577726426
48	C22	R1	7.13955135239879
48	C4	R1	7.24792751344359
48	C18	R1	7.33985000288462
48	C15	R1	7.4757334309664
48	C11	R1	7.29462074889163
48	C16	R1	7.25738784269265
48	C8	R1	7.38370429247405
48	C20	R1	7.20945336562895
48	C7	R1	7.38370429247405
49	C23	R1	7.45121111183233
49	C17	R1	7.45121111183233
49	C12	R1	7.32192809488736
49	C3	R1	7.16992500144231
49	C14	R1	6.84549005094437
49	C5	R1	7.14974711950468
49	C9	R1	7.37503943134692
49	C24	R1	7.10852445677817
49	C6	R1	7.52356195605701
49	C21	R1	6.91886323727459
49	C19	R1	6.82017896241519
49	C1	R1	7.28540221886225
49	C22	R1	7.28540221886225
49	C4	R1	7.3037807481771
49	C13	R1	7.49984588708321
49	C18	R1	7.43462822763672
49	C15	R1	7.5077946401987
49	C11	R1	7.467605550083
49	C16	R1	7.22881869049588
49	C8	R1	7.16992500144231
49	C20	R1	7.53915881110803
49	C7	R1	7.09803208296053
50	C23	R1	7.19967234483636
50	C17	R1	7.09803208296053
50	C12	R1	7.4093909361377
50	C10	R1	7.11894107272351
50	C3	R1	7.33091687811462
50	C14	R1	7.2667865406949
50	C5	R1	7.5077946401987
50	C9	R1	7.08746284125034
50	C24	R1	7.09803208296053
50	C6	R1	7.19967234483636
50	C21	R1	7.2667865406949
50	C19	R1	7.25738784269265
50	C1	R1	7.27612440527424
50	C22	R1	7.16992500144231
50	C4	R1	7.11894107272351
50	C13	R1	7.13955135239879
50	C15	R1	7.4262647547021
50	C11	R1	7.15987133677839
50	C16	R1	7.37503943134692
50	C8	R1	7.19967234483636
50	C20	R1	7.06608919045777
50	C7	R1	7.18982455888002
51	C17	R1	7.35755200461808
51	C12	R1	7.13955135239879
51	C10	R1	7.3037807481771
51	C3	R1	7.43462822763672
51	C14	R1	7.16992500144231
51	C5	R1	6.91886323727459
51	C9	R1	7.15987133677839
51	C24	R1	7.33985000288462
51	C6	R1	7.16992500144231
51	C21	R1	7.45121111183233
51	C19	R1	7.12928301694497
51	C1	R1	7.22881869049588
51	C22	R1	7.25738784269265
51	C4	R1	7.11894107272351
51	C18	R1	7.15987133677839
51	C15	R1	6.98868468677217
51	C11	R1	7.04439411935845
51	C16	R1	7.04439411935845
51	C8	R1	7.11894107272351
51	C20	R1	7.19967234483636
51	C7	R1	7.01122725542325
52	C23	R1	7.21916852046216
52	C17	R1	7.17990909001493
52	C12	R1	7.28540221886225
52	C3	R1	7.20945336562895
52	C14	R1	7.31288295528436
52	C5	R1	7.04439411935845
52	C9	R1	7.13955135239879
52	C24	R1	7.25738784269265
52	C6	R1	7.20945336562895
52	C21	R1	7.33091687811462
52	C19	R1	7.02236781302845
52	C1	R1	7.3037807481771
52	C22	R1	7.04439411935845
52	C4	R1	7.01122725542325
52	C13	R1	7.12928301694497
52	C18	R1	7.467605550083
52	C15	R1	7.18982455888002
52	C11	R1	7.20945336562895
52	C16	R1	7.19967234483636
52	C8	R1	7.23840473932508
52	C20	R1	7.3037807481771
52	C7	R1	7.07681559705083
53	C23	R1	7.29462074889163
53	C17	R1	7.08746284125034
53	C12	R1	7.49185309632967
53	C10	R1	7.09803208296053
53	C3	R1	7.3037807481771
53	C14	R1	7.44294349584873
53	C5	R1	6.89481776330794
53	C9	R1	7.05528243550119
53	C24	R1	6.94251450533924
53	C6	R1	7.21916852046216
53	C21	R1	7.15987133677839
53	C19	R1	7
53	C1	R1	7.35755200461808
53	C22	R1	7.4262647547021
53	C4	R1	7.25738784269265
53	C13	R1	7.08746284125034
53	C18	R1	7.01122725542325
53	C15	R1	7.33091687811462
53	C11	R1	7.02236781302845
53	C16	R1	7.33985000288462
53	C8	R1	7.15987133677839
53	C20	R1	7.05528243550119
53	C7	R1	7.49984588708321
54	C17	R1	7.32192809488736
54	C12	R1	7.33091687811462
54	C10	R1	7.4262647547021
54	C14	R1	7.23840473932508
54	C9	R1	7.19967234483636
54	C24	R1	6.95419631038687
54	C6	R1	7.16992500144231
54	C19	R1	7.33985000288462
54	C1	R1	7.14974711950468
54	C22	R1	7.17990909001493
54	C4	R1	7.31288295528436
54	C13	R1	7.09803208296053
54	C18	R1	7.22881869049588
54	C11	R1	6.79441586635011
54	C16	R1	7.34872815423108
54	C20	R1	7.29462074889163
55	C23	R1	7.43462822763672
55	C17	R1	7.22881869049588
55	C10	R1	7.17990909001493
55	C3	R1	7.35755200461808
55	C14	R1	7.4262647547021
55	C5	R1	7.01122725542325
55	C9	R1	7.4178525148859
55	C24	R1	7.18982455888002
55	C6	R1	7.22881869049588
55	C21	R1	7.01122725542325
55	C19	R1	6.98868468677217
55	C1	R1	7.14974711950468
55	C22	R1	7.15987133677839
55	C4	R1	7.25738784269265
55	C13	R1	7.62935662007961
55	C18	R1	7.05528243550119
55	C15	R1	7.18982455888002
55	C11	R1	7.14974711950468
55	C8	R1	7.23840473932508
55	C20	R1	7.35755200461808
55	C7	R1	7.4594316186373
56	C23	R1	7.21916852046216
56	C17	R1	7.18982455888002
56	C12	R1	7.40087943628218
56	C10	R1	7.44294349584873
56	C3	R1	7.35755200461808
56	C5	R1	7.19967234483636
56	C9	R1	7.38370429247405
56	C24	R1	7.17990909001493
56	C6	R1	7.24792751344359
56	C21	R1	7.05528243550119
56	C19	R1	7.18982455888002
56	C1	R1	7.15987133677839
56	C22	R1	7.28540221886225
56	C4	R1	7.38370429247405
56	C13	R1	6.8703647195834
56	C18	R1	7.19967234483636
56	C11	R1	7.4093909361377
56	C16	R1	7.28540221886225
56	C8	R1	6.97727992349992
56	C20	R1	7.2667865406949
56	C7	R1	7.13955135239879
57	C23	R1	7.15987133677839
57	C17	R1	7.11894107272351
57	C10	R1	6.89481776330794
57	C3	R1	7.467605550083
57	C14	R1	7.43462822763672
57	C5	R1	7.10852445677817
57	C9	R1	7.09803208296053
57	C24	R1	6.90689059560852
57	C6	R1	7.08746284125034
57	C21	R1	7.17990909001493
57	C19	R1	7.37503943134692
57	C22	R1	7.12928301694497
57	C4	R1	7.17990909001493
57	C13	R1	7.40087943628218
57	C15	R1	7.56985560833095
57	C11	R1	7
57	C16	R1	7.01122725542325
57	C8	R1	7.18982455888002
57	C20	R1	7.40087943628218
57	C7	R1	7.43462822763672
58	C23	R1	7.25738784269265
58	C17	R1	6.85798099512757
58	C12	R1	7.27612440527424
58	C10	R1	6.93073733756289
58	C3	R1	7.22881869049588
58	C14	R1	7.19967234483636
58	C5	R1	7.22881869049588
58	C9	R1	7.4262647547021
58	C24	R1	7.33091687811462
58	C6	R1	7.43462822763672
58	C21	R1	7.49185309632967
58	C19	R1	7.4262647547021
58	C1	R1	7.34872815423108
58	C22	R1	7.16992500144231
58	C4	R1	7.23840473932508
58	C13	R1	7.33091687811462
58	C18	R1	7.43462822763672
58	C15	R1	7.4178525148859
58	C11	R1	7.48381577726426
58	C16	R1	7.08746284125034
58	C8	R1	7.34872815423108
58	C20	R1	7.32192809488736
58	C7	R1	7.14974711950468
59	C23	R1	7.19967234483636
59	C17	R1	7.16992500144231
59	C12	R1	7.01122725542325
59	C10	R1	7.04439411935845
59	C3	R1	7.59991284218713
59	C14	R1	7.20945336562895
59	C5	R1	7.29462074889163
59	C9	R1	7.27612440527424
59	C24	R1	7.16992500144231
59	C6	R1	7.38370429247405
59	C21	R1	7.07681559705083
59	C19	R1	7.20945336562895
59	C1	R1	7.28540221886225
59	C22	R1	6.96578428466209
59	C4	R1	7.21916852046216
59	C13	R1	7.23840473932508
59	C18	R1	7.4262647547021
59	C11	R1	7.01122725542325
59	C16	R1	7.06608919045777
59	C8	R1	7.25738784269265
59	C20	R1	7.08746284125034
59	C7	R1	7.3037807481771
60	C23	R1	7.24792751344359
60	C17	R1	7.34872815423108
60	C12	R1	7.23840473932508
60	C10	R1	7.11894107272351
60	C3	R1	7.13955135239879
60	C14	R1	7.20945336562895
60	C5	R1	7.14974711950468
60	C9	R1	7.3037807481771
60	C6	R1	7.16992500144231
60	C21	R1	6.88264304936184
60	C19	R1	7.05528243550119
60	C1	R1	7.33091687811462
60	C22	R1	7.24792751344359
60	C4	R1	7.36632221424582
60	C13	R1	7.27612440527424
60	C18	R1	7.4178525148859
60	C15	R1	7.21916852046216
60	C11	R1	6.98868468677217
60	C16	R1	7.13955135239879
60	C8	R1	7.18982455888002
60	C20	R1	7.33985000288462
60	C7	R1	7.03342300153745
61	C23	R1	7.04439411935845
61	C17	R1	7.2667865406949
61	C12	R1	7.34872815423108
61	C10	R1	7.10852445677817
61	C3	R1	7.06608919045777
61	C14	R1	7.3037807481771
61	C5	R1	7.23840473932508
61	C9	R1	7.14974711950468
61	C24	R1	7.3037807481771
61	C6	R1	7.2667865406949
61	C21	R1	7.07681559705083
61	C19	R1	7.23840473932508
61	C1	R1	7.3037807481771
61	C22	R1	7.20945336562895
61	C4	R1	7.06608919045777
61	C13	R1	7.17990909001493
61	C18	R1	7.22881869049588
61	C15	R1	7.16992500144231
61	C11	R1	7.21916852046216
61	C16	R1	7.55458885167764
61	C8	R1	7.06608919045777
61	C20	R1	7.32192809488736
61	C7	R1	7.34872815423108
62	C17	R1	7.05528243550119
62	C12	R1	7.17990909001493
62	C10	R1	7.09803208296053
62	C3	R1	7.31288295528436
62	C14	R1	7.03342300153745
62	C5	R1	7.16992500144231
62	C9	R1	7.28540221886225
62	C24	R1	6.97727992349992
62	C6	R1	7.48381577726426
62	C21	R1	7.07681559705083
62	C19	R1	6.98868468677217
62	C22	R1	7.58496250072116
62	C4	R1	7.21916852046216
62	C18	R1	7.17990909001493
62	C15	R1	7.21916852046216
62	C11	R1	6.93073733756289
62	C16	R1	7.38370429247405
62	C8	R1	7.13955135239879
62	C20	R1	7.24792751344359
62	C7	R1	7.35755200461808
63	C23	R1	7.16992500144231
63	C17	R1	6.90689059560852
63	C12	R1	7.4262647547021
63	C10	R1	7.06608919045777
63	C3	R1	7.2667865406949
63	C14	R1	7.33985000288462
63	C5	R1	6.90689059560852
63	C24	R1	7.37503943134692
63	C6	R1	7.4178525148859
63	C21	R1	7.19967234483636
63	C19	R1	7.12928301694497
63	C1	R1	7.24792751344359
63	C22	R1	7.4093909361377
63	C4	R1	7.27612440527424
63	C13	R1	7.12928301694497
63	C18	R1	7.20945336562895
63	C15	R1	7.36632221424582
63	C16	R1	7.34872815423108
63	C8	R1	7.10852445677817
63	C20	R1	7.25738784269265
63	C7	R1	7.10852445677817
64	C23	R1	7.27612440527424
64	C17	R1	7.28540221886225
64	C12	R1	7.10852445677817
64	C10	R1	7.09803208296053
64	C3	R1	7.21916852046216
64	C14	R1	7.02236781302845
64	C5	R1	7
64	C9	R1	7.33985000288462
64	C24	R1	7.12928301694497
64	C6	R1	7.04439411935845
64	C21	R1	7.06608919045777
64	C19	R1	7.34872815423108
64	C1	R1	7.31288295528436
64	C22	R1	7.33091687811462
64	C4	R1	7.44294349584873
64	C13	R1	7.10852445677817
64	C15	R1	6.97727992349992
64	C11	R1	7.22881869049588
64	C16	R1	7.16992500144231
64	C20	R1	7.15987133677839
64	C7	R1	7.02236781302845
65	C23	R1	7.22881869049588
65	C17	R1	6.97727992349992
65	C12	R1	7.14974711950468
65	C3	R1	6.90689059560852
65	C14	R1	7.18982455888002
65	C5	R1	7.33985000288462
65	C9	R1	7.4262647547021
65	C24	R1	7.22881869049588
65	C6	R1	7.3037807481771
65	C21	R1	7.27612440527424
65	C19	R1	7.29462074889163
65	C1	R1	7.43462822763672
65	C22	R1	7.28540221886225
65	C4	R1	7.20945336562895
65	C13	R1	7.34872815423108
65	C18	R1	7.35755200461808
65	C15	R1	7.37503943134692
65	C11	R1	7.4178525148859
65	C16	R1	7.22881869049588
65	C8	R1	7.17990909001493
65	C20	R1	7.27612440527424
65	C7	R1	7.39231742277876
66	C23	R1	7.27612440527424
66	C12	R1	7.11894107272351
66	C10	R1	7.36632221424582
66	C3	R1	7.40087943628218
66	C14	R1	7.23840473932508
66	C5	R1	7.36632221424582
66	C9	R1	7.13955135239879
66	C24	R1	7.20945336562895
66	C6	R1	7.18982455888002
66	C21	R1	7.12928301694497
66	C19	R1	7.24792751344359
66	C1	R1	7.16992500144231
66	C22	R1	7.15987133677839
66	C4	R1	7.10852445677817
66	C13	R1	7.08746284125034
66	C18	R1	7.53915881110803
66	C15	R1	7.23840473932508
66	C11	R1	7.37503943134692
66	C8	R1	7.04439411935845
66	C20	R1	7.33985000288462
66	C7	R1	7.69348695749933
67	C23	R1	7
67	C17	R1	7.4757334309664
67	C10	R1	7.31288295528436
67	C3	R1	7.08746284125034
67	C14	R1	7.27612440527424
67	C9	R1	6.96578428466209
67	C24	R1	7.16992500144231
67	C6	R1	7.36632221424582
67	C21	R1	7.19967234483636
67	C19	R1	7.5077946401987
67	C22	R1	7.35755200461808
67	C4	R1	7.13955135239879
67	C13	R1	7.20945336562895
67	C18	R1	6.95419631038687
67	C15	R1	7.39231742277876
67	C11	R1	7.03342300153745
67	C16	R1	7.37503943134692
67	C8	R1	7.37503943134692
67	C20	R1	7.4757334309664
67	C7	R1	7.10852445677817
68	C23	R1	7.18982455888002
68	C17	R1	7.21916852046216
68	C10	R1	7.4594316186373
68	C3	R1	7.49984588708321
68	C14	R1	7.28540221886225
68	C5	R1	7.28540221886225
68	C9	R1	7.38370429247405
68	C24	R1	7.5077946401987
68	C6	R1	7.39231742277876
68	C21	R1	7.02236781302845
68	C19	R1	7.15987133677839
68	C1	R1	7.02236781302845
68	C22	R1	7.29462074889163
68	C4	R1	7.39231742277876
68	C13	R1	6.98868468677217
68	C18	R1	7.25738784269265
68	C15	R1	7.32192809488736
68	C11	R1	7.38370429247405
68	C16	R1	7.38370429247405
68	C8	R1	7.27612440527424
68	C20	R1	7.58496250072116
68	C7	R1	7.16992500144231
69	C23	R1	7.16992500144231
69	C17	R1	6.95419631038687
69	C12	R1	7.12928301694497
69	C10	R1	7.33985000288462
69	C14	R1	6.97727992349992
69	C5	R1	7.27612440527424
69	C9	R1	7.28540221886225
69	C24	R1	7.31288295528436
69	C6	R1	7.24792751344359
69	C21	R1	7.28540221886225
69	C19	R1	7.22881869049588
69	C1	R1	7.32192809488736
69	C22	R1	7.25738784269265
69	C13	R1	7.32192809488736
69	C18	R1	7.3037807481771
69	C15	R1	7.16992500144231
69	C11	R1	7.13955135239879
69	C16	R1	7.39231742277876
69	C8	R1	7.32192809488736
69	C20	R1	7.08746284125034
69	C7	R1	6.85798099512757
70	C23	R1	7.4594316186373
70	C17	R1	7.13955135239879
70	C12	R1	7.20945336562895
70	C10	R1	7.20945336562895
70	C3	R1	7.13955135239879
70	C14	R1	7.09803208296053
70	C5	R1	7.09803208296053
70	C9	R1	7.15987133677839
70	C24	R1	7.43462822763672
70	C6	R1	7.17990909001493
70	C21	R1	7.49185309632967
70	C19	R1	7.22881869049588
70	C1	R1	7.36632221424582
70	C22	R1	7.31288295528436
70	C4	R1	7.22881869049588
70	C13	R1	7.57742882803575
70	C18	R1	7.16992500144231
70	C15	R1	7.16992500144231
70	C11	R1	7.23840473932508
70	C16	R1	7.12928301694497
70	C8	R1	7.31288295528436
70	C20	R1	7.04439411935845
70	C7	R1	7.27612440527424
71	C23	R1	7.2667865406949
71	C17	R1	7.09803208296053
71	C12	R1	7.14974711950468
71	C10	R1	6.93073733756289
71	C3	R1	7.27612440527424
71	C14	R1	7.20945336562895
71	C5	R1	7.20945336562895
71	C9	R1	7.15987133677839
71	C24	R1	7.09803208296053
71	C6	R1	7.48381577726426
71	C21	R1	7.14974711950468
71	C19	R1	7.11894107272351
71	C1	R1	7.28540221886225
71	C22	R1	7.21916852046216
71	C4	R1	7.27612440527424
71	C13	R1	7.14974711950468
71	C18	R1	7.08746284125034
71	C15	R1	7.06608919045777
71	C11	R1	7.20945336562895
71	C16	R1	6.94251450533924
71	C8	R1	7.33985000288462
71	C20	R1	7.24792751344359
71	C7	R1	7.18982455888002
72	C23	R1	7.08746284125034
72	C17	R1	7.03342300153745
72	C12	R1	7.17990909001493
72	C10	R1	7.37503943134692
72	C3	R1	7.04439411935845
72	C14	R1	7.28540221886225
72	C5	R1	7.24792751344359
72	C9	R1	6.95419631038687
72	C24	R1	7.25738784269265
72	C6	R1	6.97727992349992
72	C21	R1	7.4262647547021
72	C19	R1	7.33091687811462
72	C1	R1	7.06608919045777
72	C22	R1	7.20945336562895
72	C4	R1	7.25738784269265
72	C13	R1	7.12928301694497
72	C18	R1	7.24792751344359
72	C15	R1	7.39231742277876
72	C11	R1	6.95419631038687
72	C16	R1	7.25738784269265
72	C8	R1	7.18982455888002
72	C20	R1	7.49185309632967
73	C23	R1	7.18982455888002
73	C17	R1	7.39231742277876
73	C12	R1	7.08746284125034
73	C3	R1	7.53138146051631
73	C14	R1	7.2667865406949
73	C5	R1	6.95419631038687
73	C9	R1	7.11894107272351
73	C6	R1	7.11894107272351
73	C19	R1	7.23840473932508
73	C22	R1	7.44294349584873
73	C4	R1	6.88264304936184
73	C13	R1	7.03342300153745
73	C15	R1	7.4178525148859
73	C16	R1	6.98868468677217
73	C8	R1	7.37503943134692
73	C20	R1	7.54689445988764
73	C7	R1	6.93073733756289
74	C23	R1	7.2667865406949
74	C17	R1	7.3037807481771
74	C3	R1	7.49984588708321
74	C14	R1	7.33091687811462
74	C5	R1	7.4594316186373
74	C9	R1	7.31288295528436
74	C24	R1	7.20945336562895
74	C6	R1	7.24792751344359
74	C21	R1	7.33091687811462
74	C19	R1	7.24792751344359
74	C1	R1	7.19967234483636
74	C4	R1	7.4178525148859
74	C13	R1	7.39231742277876
74	C18	R1	7.14974711950468
74	C15	R1	7.45121111183233
74	C16	R1	7.20945336562895
74	C8	R1	7.16992500144231
74	C20	R1	6.95419631038687
75	C23	R1	7.19967234483636
75	C17	R1	7.05528243550119
75	C12	R1	7.39231742277876
75	C14	R1	7.17990909001493
75	C5	R1	7.4093909361377
75	C24	R1	7.5077946401987
75	C6	R1	7.31288295528436
75	C21	R1	7.2667865406949
75	C19	R1	7.17990909001493
75	C1	R1	7.19967234483636
75	C22	R1	7.31288295528436
75	C4	R1	7.02236781302845
75	C13	R1	7.16992500144231
75	C18	R1	7.4178525148859
75	C15	R1	7.03342300153745
75	C11	R1	7.37503943134692
75	C16	R1	6.95419631038687
75	C8	R1	7.3037807481771
75	C20	R1	7.05528243550119
75	C7	R1	6.96578428466209
76	C23	R1	7.05528243550119
76	C17	R1	7.33091687811462
76	C12	R1	7.29462074889163
76	C10	R1	7.33091687811462
76	C3	R1	7.4093909361377
76	C14	R1	7.4594316186373
76	C5	R1	7.20945336562895
76	C24	R1	7.24792751344359
76	C6	R1	7.25738784269265
76	C19	R1	7.13955135239879
76	C1	R1	7.22881869049588
76	C22	R1	7.24792751344359
76	C4	R1	7.48381577726426
76	C13	R1	7.53915881110803
76	C18	R1	7.22881869049588
76	C15	R1	7.33091687811462
76	C11	R1	7.23840473932508
76	C8	R1	7.02236781302845
76	C20	R1	7.25738784269265
76	C7	R1	7.11894107272351
77	C23	R1	7.27612440527424
77	C17	R1	7.54689445988764
77	C12	R1	7.35755200461808
77	C10	R1	7.2667865406949
77	C3	R1	7.19967234483636
77	C14	R1	7.34872815423108
77	C5	R1	7.05528243550119
77	C9	R1	7.20945336562895
77	C24	R1	7.14974711950468
77	C6	R1	6.96578428466209
77	C21	R1	6.90689059560852
77	C19	R1	7.59245703726808
77	C1	R1	7.35755200461808
77	C22	R1	7.33091687811462
77	C4	R1	7.32192809488736
77	C13	R1	7.38370429247405
77	C18	R1	7.21916852046216
77	C15	R1	7.03342300153745
77	C11	R1	7.14974711950468
77	C16	R1	7.14974711950468
77	C8	R1	6.95419631038687
77	C20	R1	7.39231742277876
77	C7	R1	6.94251450533924
78	C23	R1	7.36632221424582
78	C17	R1	7.34872815423108
78	C12	R1	7.48381577726426
78	C10	R1	7.12928301694497
78	C3	R1	7.18982455888002
78	C14	R1	7.09803208296053
78	C5	R1	7.22881869049588
78	C9	R1	6.97727992349992
78	C24	R1	7.19967234483636
78	C6	R1	7.03342300153745
78	C21	R1	7.38370429247405
78	C19	R1	7.31288295528436
78	C1	R1	7.28540221886225
78	C22	R1	7.4262647547021
78	C4	R1	7.27612440527424
78	C13	R1	7.23840473932508
78	C18	R1	7.44294349584873
78	C15	R1	6.98868468677217
78	C11	R1	7.32192809488736
78	C16	R1	7.15987133677839
78	C8	R1	7.31288295528436
78	C20	R1	6.93073733756289
78	C7	R1	7.23840473932508
79	C23	R1	7.09803208296053
79	C17	R1	7.32192809488736
79	C10	R1	7.38370429247405
79	C14	R1	7.467605550083
79	C5	R1	7.28540221886225
79	C9	R1	7.21916852046216
79	C24	R1	7.09803208296053
79	C6	R1	7.03342300153745
79	C21	R1	6.90689059560852
79	C19	R1	7.25738784269265
79	C1	R1	7.13955135239879
79	C22	R1	7.28540221886225
79	C4	R1	7.22881869049588
79	C13	R1	7.03342300153745
79	C18	R1	7.467605550083
79	C11	R1	7.39231742277876
79	C20	R1	7.4093909361377
79	C7	R1	6.8073549220576
80	C23	R1	6.8703647195834
80	C17	R1	7.40087943628218
80	C12	R1	6.88264304936184
80	C10	R1	7.24792751344359
80	C3	R1	7.28540221886225
80	C14	R1	7.13955135239879
80	C5	R1	7.23840473932508
80	C9	R1	7.24792751344359
80	C24	R1	7.33091687811462
80	C6	R1	7.15987133677839
80	C21	R1	7.06608919045777
80	C19	R1	7.5077946401987
80	C1	R1	7.35755200461808
80	C22	R1	7.12928301694497
80	C4	R1	6.95419631038687
80	C13	R1	7.31288295528436
80	C18	R1	7.54689445988764
80	C11	R1	6.98868468677217
80	C16	R1	7.43462822763672
80	C8	R1	7.28540221886225
80	C20	R1	7.12928301694497
80	C7	R1	7.17990909001493
81	C23	R1	6.91886323727459
81	C12	R1	7.05528243550119
81	C10	R1	7.17990909001493
81	C3	R1	7.4178525148859
81	C14	R1	7.28540221886225
81	C5	R1	7.4757334309664
81	C9	R1	7.14974711950468
81	C24	R1	6.97727992349992
81	C6	R1	7.08746284125034
81	C21	R1	7.39231742277876
81	C19	R1	7.06608919045777
81	C1	R1	7.22881869049588
81	C22	R1	7.07681559705083
81	C4	R1	6.98868468677217
81	C13	R1	7.13955135239879
81	C18	R1	7.07681559705083
81	C15	R1	7.13955135239879
81	C11	R1	7.21916852046216
81	C16	R1	7.12928301694497
81	C8	R1	7.35755200461808
81	C20	R1	7.36632221424582
81	C7	R1	7.20945336562895
82	C23	R1	7.19967234483636
82	C17	R1	7.40087943628218
82	C12	R1	7.34872815423108
82	C10	R1	7.05528243550119
82	C3	R1	7.27612440527424
82	C14	R1	7.38370429247405
82	C5	R1	7.36632221424582
82	C9	R1	7
82	C24	R1	7.23840473932508
82	C6	R1	7
82	C21	R1	7.09803208296053
82	C19	R1	7.23840473932508
82	C1	R1	7.2667865406949
82	C22	R1	6.97727992349992
82	C4	R1	7.21916852046216
82	C13	R1	7.11894107272351
82	C18	R1	7.13955135239879
82	C15	R1	7.28540221886225
82	C11	R1	7.36632221424582
82	C16	R1	7.23840473932508
82	C8	R1	6.90689059560852
82	C20	R1	7.16992500144231
82	C7	R1	7.4262647547021
83	C23	R1	7.4093909361377
83	C17	R1	7.33091687811462
83	C12	R1	7
83	C10	R1	7.467605550083
83	C3	R1	7.57742882803575
83	C14	R1	7.39231742277876
83	C5	R1	7.12928301694497
83	C9	R1	7.12928301694497
83	C24	R1	7.11894107272351
83	C6	R1	7.21916852046216
83	C21	R1	7.4262647547021
83	C19	R1	7.48381577726426
83	C1	R1	7.4093909361377
83	C22	R1	7.33985000288462
83	C4	R1	7.4178525148859
83	C13	R1	7.18982455888002
83	C18	R1	7.4594316186373
83	C15	R1	7.33091687811462
83	C11	R1	7.20945336562895
83	C16	R1	7.27612440527424
83	C8	R1	7.21916852046216
83	C20	R1	7.09803208296053
84	C23	R1	7.40087943628218
84	C17	R1	7.10852445677817
84	C10	R1	7.39231742277876
84	C3	R1	7.23840473932508
84	C14	R1	6.88264304936184
84	C5	R1	7.467605550083
84	C9	R1	7.59245703726808
84	C24	R1	7
84	C6	R1	7.12928301694497
84	C21	R1	7.09803208296053
84	C19	R1	7.22881869049588
84	C1	R1	7.35755200461808
84	C22	R1	7.07681559705083
84	C4	R1	7.22881869049588
84	C13	R1	7.29462074889163
84	C18	R1	7.05528243550119
84	C15	R1	7.16992500144231
84	C16	R1	7.48381577726426
84	C8	R1	7.13955135239879
84	C20	R1	7.24792751344359
85	C23	R1	7.11894107272351
85	C17	R1	7.56224242422107
85	C12	R1	7.21916852046216
85	C10	R1	7.43462822763672
85	C3	R1	6.89481776330794
85	C14	R1	7.23840473932508
85	C5	R1	7.23840473932508
85	C9	R1	7.10852445677817
85	C24	R1	7.22881869049588
85	C6	R1	7.33091687811462
85	C21	R1	7.18982455888002
85	C19	R1	7.18982455888002
85	C1	R1	7.4178525148859
85	C22	R1	7.03342300153745
85	C4	R1	7.40087943628218
85	C18	R1	7.48381577726426
85	C15	R1	7.36632221424582
85	C11	R1	7.12928301694497
85	C16	R1	7.29462074889163
85	C8	R1	7.25738784269265
85	C20	R1	7.06608919045777
85	C7	R1	7.37503943134692
86	C23	R1	7.45121111183233
86	C17	R1	7.15987133677839
86	C12	R1	7.23840473932508
86	C10	R1	6.85798099512757
86	C3	R1	7.29462074889163
86	C14	R1	7.22881869049588
86	C5	R1	6.94251450533924
86	C24	R1	7.18982455888002
86	C6	R1	7.36632221424582
86	C21	R1	7.45121111183233
86	C1	R1	7.51569983828404
86	C22	R1	7.04439411935845
86	C4	R1	7.10852445677817
86	C13	R1	7.44294349584873
86	C18	R1	7.32192809488736
86	C15	R1	7.467605550083
86	C11	R1	7.29462074889163
86	C16	R1	7.13955135239879
86	C8	R1	6.90689059560852
86	C20	R1	7.13955135239879
86	C7	R1	7.39231742277876
87	C17	R1	7.06608919045777
87	C12	R1	7.32192809488736
87	C10	R1	6.91886323727459
87	C3	R1	7.25738784269265
87	C14	R1	7.59245703726808
87	C5	R1	7.467605550083
87	C9	R1	7.48381577726426
87	C24	R1	7.38370429247405
87	C6	R1	7.19967234483636
87	C19	R1	7.17990909001493
87	C1	R1	7.4594316186373
87	C22	R1	7.37503943134692
87	C13	R1	7.40087943628218
87	C18	R1	7.06608919045777
87	C15	R1	7.4594316186373
87	C11	R1	7.33985000288462
87	C8	R1	7.49185309632967
87	C20	R1	7.56224242422107
87	C7	R1	7.2667865406949
88	C23	R1	7.32192809488736
88	C17	R1	7.23840473932508
88	C12	R1	7.15987133677839
88	C10	R1	6.94251450533924
88	C14	R1	7.44294349584873
88	C9	R1	7.12928301694497
88	C24	R1	7.13955135239879
88	C6	R1	7.37503943134692
88	C21	R1	7.2667865406949
88	C19	R1	7.3037807481771
88	C22	R1	7.11894107272351
88	C13	R1	7.3037807481771
88	C18	R1	7.10852445677817
88	C15	R1	7.57742882803575
88	C11	R1	7.20945336562895
88	C16	R1	7.3037807481771
88	C8	R1	7.02236781302845
88	C20	R1	7.15987133677839
88	C7	R1	7.36632221424582
89	C23	R1	7
89	C17	R1	7.39231742277876
89	C12	R1	7.14974711950468
89	C10	R1	7.36632221424582
89	C3	R1	7.15987133677839
89	C14	R1	7.17990909001493
89	C5	R1	7.32192809488736
89	C9	R1	7.4262647547021
89	C24	R1	7.11894107272351
89	C6	R1	6.91886323727459
89	C21	R1	7.20945336562895
89	C1	R1	7.10852445677817
89	C22	R1	7.20945336562895
89	C4	R1	7.16992500144231
89	C15	R1	7.11894107272351
89	C11	R1	7.24792751344359
89	C16	R1	7.16992500144231
89	C8	R1	7.2667865406949
89	C20	R1	7.10852445677817
89	C7	R1	7.02236781302845
90	C23	R1	7.29462074889163
90	C17	R1	7.22881869049588
90	C10	R1	7.32192809488736
90	C3	R1	7.23840473932508
90	C14	R1	7.14974711950468
90	C5	R1	7.21916852046216
90	C9	R1	7.09803208296053
90	C24	R1	7.32192809488736
90	C6	R1	6.94251450533924
90	C21	R1	7.11894107272351
90	C19	R1	7.56985560833095
90	C1	R1	7.17990909001493
90	C22	R1	7.06608919045777
90	C4	R1	7.3037807481771
90	C13	R1	7.11894107272351
90	C15	R1	7.14974711950468
90	C11	R1	6.90689059560852
90	C16	R1	7.40087943628218
90	C8	R1	7.25738784269265
90	C20	R1	7.39231742277876
90	C7	R1	7.39231742277876
91	C23	R1	7.48381577726426
91	C17	R1	7.10852445677817
91	C12	R1	7.12928301694497
91	C10	R1	7.4262647547021
91	C3	R1	7.13955135239879
91	C14	R1	7.12928301694497
91	C5	R1	7.24792751344359
91	C9	R1	6.98868468677217
91	C24	R1	7.35755200461808
91	C6	R1	7.19967234483636
91	C21	R1	7.21916852046216
91	C19	R1	7.14974711950468
91	C1	R1	7.08746284125034
91	C4	R1	7.44294349584873
91	C13	R1	7.38370429247405
91	C15	R1	7.40087943628218
91	C11	R1	7.51569983828404
91	C16	R1	7.21916852046216
91	C8	R1	7.25738784269265
91	C7	R1	7.39231742277876
92	C23	R1	7.28540221886225
92	C17	R1	7.40087943628218
92	C10	R1	6.97727992349992
92	C3	R1	7.11894107272351
92	C14	R1	7.28540221886225
92	C5	R1	7.34872815423108
92	C9	R1	7.04439411935845
92	C24	R1	7.09803208296053
92	C6	R1	7.12928301694497
92	C21	R1	7.12928301694497
92	C19	R1	7.10852445677817
92	C1	R1	7.24792751344359
92	C22	R1	7.17990909001493
92	C13	R1	7.28540221886225
92	C18	R1	7.24792751344359
92	C11	R1	6.97727992349992
92	C16	R1	7.14974711950468
92	C8	R1	7.3037807481771
92	C20	R1	7.10852445677817
92	C7	R1	7.49984588708321
93	C23	R1	7.21916852046216
93	C17	R1	7.44294349584873
93	C12	R1	7.07681559705083
93	C10	R1	7.21916852046216
93	C3	R1	7.33091687811462
93	C14	R1	6.8073549220576
93	C5	R1	7.34872815423108
93	C24	R1	7.29462074889163
93	C6	R1	7.22881869049588
93	C19	R1	7.40087943628218
93	C1	R1	6.68650052718322
93	C22	R1	7.21916852046216
93	C4	R1	7.13955135239879
93	C13	R1	7.2667865406949
93	C15	R1	7.56224242422107
93	C11	R1	7.38370429247405
93	C16	R1	7.05528243550119
93	C20	R1	7.27612440527424
93	C7	R1	7.21916852046216
94	C23	R1	7.28540221886225
94	C17	R1	7.11894107272351
94	C10	R1	7.38370429247405
94	C3	R1	7.43462822763672
94	C14	R1	7.40087943628218
94	C5	R1	6.85798099512757
94	C9	R1	7.25738784269265
94	C24	R1	7.27612440527424
94	C6	R1	7.4757334309664
94	C21	R1	7.10852445677817
94	C19	R1	7.40087943628218
94	C1	R1	7.13955135239879
94	C22	R1	7.4178525148859
94	C4	R1	7.14974711950468
94	C13	R1	7.48381577726426
94	C18	R1	7
94	C15	R1	7.38370429247405
94	C11	R1	7.2667865406949
94	C16	R1	7.08746284125034
94	C8	R1	6.96578428466209
94	C20	R1	7.04439411935845
94	C7	R1	7.51569983828404
95	C23	R1	7.01122725542325
95	C17	R1	7.37503943134692
95	C12	R1	7
95	C10	R1	7.33985000288462
95	C3	R1	7.48381577726426
95	C14	R1	7.10852445677817
95	C5	R1	7.16992500144231
95	C9	R1	7.39231742277876
95	C24	R1	7.21916852046216
95	C6	R1	7.36632221424582
95	C21	R1	6.98868468677217
95	C19	R1	7.4594316186373
95	C1	R1	7.27612440527424
95	C22	R1	6.89481776330794
95	C4	R1	7.13955135239879
95	C18	R1	7.07681559705083
95	C15	R1	6.94251450533924
95	C11	R1	7.10852445677817
95	C16	R1	7.21916852046216
95	C8	R1	7.36632221424582
95	C20	R1	7.21916852046216
95	C7	R1	7.23840473932508
96	C23	R1	6.70043971814109
96	C17	R1	7.4178525148859
96	C12	R1	7.43462822763672
96	C10	R1	7.08746284125034
96	C3	R1	7.20945336562895
96	C14	R1	7.33985000288462
96	C9	R1	7.3037807481771
96	C24	R1	7.3037807481771
96	C6	R1	7.22881869049588
96	C21	R1	7.32192809488736
96	C19	R1	7.15987133677839
[truncated: 14,584 more rows]
