# Supplementary material for: Stochastic modelling of single-cell gene expression adaptation reveals non-genomic contribution to evolution of tumor subclones
Source: bioRxiv. 2024 Apr 20:2024.04.17.588869. Preprint. [Version 1] doi: 10.1101/2024.04.17.588869 (PMC11071284; doi:10.1101/2024.04.17.588869)
Supplement: Supplement 2 [file media-2.zip › Supplementary Files/Simulated Data/Neutral_Simulation/sq_15_r_200.csv]

gene	species	replicate	exprval
1	C23	R1	7.04439411935845
1	C17	R1	7.52356195605701
1	C12	R1	7.4178525148859
1	C10	R1	7.5077946401987
1	C14	R1	6.94251450533924
1	C5	R1	7.11894107272351
1	C9	R1	5.61470984411521
1	C24	R1	7.24792751344359
1	C6	R1	7.16992500144231
1	C21	R1	7.34872815423108
1	C19	R1	7.35755200461808
1	C1	R1	7.29462074889163
1	C22	R1	7.09803208296053
1	C4	R1	7.83289001416474
1	C13	R1	7.57742882803575
1	C18	R1	6.59991284218713
1	C11	R1	6.8703647195834
1	C16	R1	6.2667865406949
1	C8	R1	6.5077946401987
1	C20	R1	6.85798099512757
1	C7	R1	6.95419631038687
2	C23	R1	5.8073549220576
2	C17	R1	6.4093909361377
2	C12	R1	7.03342300153745
2	C10	R1	6.94251450533924
2	C3	R1	7.22881869049588
2	C14	R1	7.36632221424582
2	C5	R1	7.14974711950468
2	C9	R1	6.76818432477693
2	C6	R1	5.35755200461808
2	C21	R1	5.97727992349992
2	C1	R1	7.54689445988764
2	C22	R1	7.18982455888002
2	C4	R1	7.10852445677817
2	C13	R1	7.40087943628218
2	C18	R1	7.3037807481771
2	C15	R1	6.95419631038687
2	C11	R1	7.39231742277876
2	C16	R1	6.70043971814109
2	C8	R1	7.71424551766612
2	C20	R1	7.59245703726808
2	C7	R1	7.54689445988764
3	C17	R1	6.06608919045777
3	C12	R1	7.25738784269265
3	C3	R1	6.94251450533924
3	C14	R1	7.49984588708321
3	C5	R1	7.14974711950468
3	C9	R1	6.08746284125034
3	C24	R1	6.98868468677217
3	C6	R1	7.02236781302845
3	C21	R1	7.2667865406949
3	C19	R1	7.83289001416474
3	C1	R1	6.70043971814109
3	C22	R1	7.4262647547021
3	C18	R1	7.20945336562895
3	C15	R1	7.64385618977472
3	C11	R1	7.25738784269265
3	C16	R1	7.14974711950468
3	C8	R1	7.34872815423108
3	C20	R1	7.4093909361377
3	C7	R1	7.08746284125034
4	C17	R1	6.79441586635011
4	C12	R1	7.10852445677817
4	C10	R1	7.21916852046216
4	C3	R1	7.64385618977472
4	C14	R1	7.05528243550119
4	C5	R1	7.13955135239879
4	C9	R1	6.04439411935845
4	C24	R1	6.02236781302845
4	C6	R1	6.82017896241519
4	C21	R1	6.24792751344359
4	C19	R1	6.4093909361377
4	C1	R1	7.4093909361377
4	C22	R1	7.66533591718518
4	C4	R1	7.16992500144231
4	C13	R1	6.97727992349992
4	C18	R1	7.60733031374961
4	C15	R1	7.90086680798075
4	C11	R1	6.98868468677217
4	C16	R1	7.18982455888002
4	C8	R1	6.78135971352466
4	C20	R1	6.76818432477693
4	C7	R1	6.71424551766612
5	C23	R1	7.3037807481771
5	C12	R1	7.33985000288462
5	C10	R1	6.82017896241519
5	C3	R1	6.71424551766612
5	C14	R1	7.29462074889163
5	C5	R1	7.51569983828404
5	C9	R1	6.98868468677217
5	C24	R1	7.4262647547021
5	C6	R1	7.62205181945638
5	C21	R1	7.31288295528436
5	C19	R1	7.10852445677817
5	C1	R1	7.55458885167764
5	C22	R1	7.4178525148859
5	C4	R1	7.36632221424582
5	C13	R1	7.82654848729092
5	C18	R1	7.93663793900257
5	C15	R1	8.19475685442225
5	C11	R1	7.4178525148859
5	C16	R1	7.4093909361377
5	C8	R1	6.89481776330794
5	C20	R1	7.16992500144231
5	C7	R1	7.36632221424582
6	C23	R1	7.56985560833095
6	C12	R1	7.25738784269265
6	C10	R1	7.04439411935845
6	C3	R1	6.61470984411521
6	C14	R1	7.12928301694497
6	C5	R1	6.53915881110803
6	C9	R1	7.84549005094437
6	C24	R1	7.28540221886225
6	C6	R1	7.22881869049588
6	C19	R1	7.39231742277876
6	C1	R1	8.06069593168755
6	C4	R1	7.03342300153745
6	C13	R1	6.84549005094437
6	C18	R1	6.95419631038687
6	C15	R1	6.84549005094437
6	C11	R1	6.37503943134692
6	C8	R1	6.5077946401987
6	C20	R1	6.5077946401987
6	C7	R1	6.52356195605701
7	C23	R1	5.08746284125034
7	C17	R1	7.45121111183233
7	C12	R1	7.33985000288462
7	C10	R1	7.36632221424582
7	C3	R1	7.15987133677839
7	C5	R1	7.22881869049588
7	C6	R1	8.11374216604919
7	C21	R1	7.71424551766612
7	C19	R1	8.07146236255662
7	C1	R1	5.97727992349992
7	C22	R1	7.37503943134692
7	C4	R1	6.85798099512757
7	C13	R1	7.3037807481771
7	C18	R1	7.467605550083
7	C15	R1	7.36632221424582
7	C11	R1	7.02236781302845
7	C16	R1	7.40087943628218
7	C8	R1	7.06608919045777
7	C7	R1	6.95419631038687
8	C17	R1	6.52356195605701
8	C12	R1	6.75488750216347
8	C10	R1	7.33091687811462
8	C3	R1	7.07681559705083
8	C14	R1	6.74146698640115
8	C5	R1	6.98868468677217
8	C24	R1	6.74146698640115
8	C6	R1	6.75488750216347
8	C21	R1	7.14974711950468
8	C19	R1	7.58496250072116
8	C1	R1	6.8073549220576
8	C22	R1	7.16992500144231
8	C13	R1	7.40087943628218
8	C18	R1	6.98868468677217
8	C15	R1	7.21916852046216
8	C16	R1	7.52356195605701
8	C8	R1	7.70043971814109
8	C20	R1	7.12928301694497
8	C7	R1	7.09803208296053
9	C23	R1	7.78135971352466
9	C17	R1	6.8703647195834
9	C12	R1	7.37503943134692
9	C10	R1	7.7279204545632
9	C3	R1	7.20945336562895
9	C14	R1	7.21916852046216
9	C5	R1	7.2667865406949
9	C9	R1	7.94251450533924
9	C24	R1	7.56985560833095
9	C6	R1	7.4262647547021
9	C21	R1	7.95419631038687
9	C19	R1	7.70043971814109
9	C22	R1	6.7279204545632
9	C4	R1	7.13955135239879
9	C13	R1	7.2667865406949
9	C18	R1	6.58496250072116
9	C15	R1	7.16992500144231
9	C11	R1	6.61470984411521
9	C16	R1	6.2667865406949
9	C8	R1	7.24792751344359
9	C20	R1	7.59991284218713
9	C7	R1	7.43462822763672
10	C23	R1	6.79441586635011
10	C17	R1	7.53138146051631
10	C12	R1	7.01122725542325
10	C10	R1	7.23840473932508
10	C3	R1	6.71424551766612
10	C14	R1	6.39231742277876
10	C5	R1	7.06608919045777
10	C9	R1	7
10	C6	R1	7.62205181945638
10	C21	R1	7.467605550083
10	C19	R1	7.60733031374961
10	C22	R1	7.23840473932508
10	C4	R1	6.4093909361377
10	C13	R1	7.5077946401987
10	C18	R1	7.4262647547021
10	C11	R1	7.24792751344359
10	C16	R1	6.62935662007961
10	C8	R1	7.3037807481771
10	C20	R1	7.59991284218713
11	C23	R1	7.28540221886225
11	C17	R1	7.23840473932508
11	C10	R1	7.19967234483636
11	C14	R1	7.35755200461808
11	C5	R1	6.2667865406949
11	C9	R1	6.78135971352466
11	C6	R1	7.3037807481771
11	C21	R1	7.17990909001493
11	C19	R1	6.93073733756289
11	C1	R1	7.2667865406949
11	C22	R1	7.44294349584873
11	C13	R1	7.49984588708321
11	C18	R1	7.49185309632967
11	C15	R1	7.65821148275179
11	C11	R1	7.24792751344359
11	C16	R1	7.28540221886225
11	C8	R1	7.21916852046216
11	C7	R1	7.54689445988764
12	C23	R1	7.48381577726426
12	C17	R1	7.73470962022584
12	C12	R1	7.14974711950468
12	C10	R1	7.45121111183233
12	C3	R1	7.95419631038687
12	C5	R1	7.36632221424582
12	C9	R1	6.91886323727459
12	C24	R1	7.15987133677839
12	C6	R1	6.89481776330794
12	C21	R1	7.29462074889163
12	C19	R1	7.52356195605701
12	C1	R1	7.45121111183233
12	C22	R1	6.70043971814109
12	C13	R1	7.27612440527424
12	C18	R1	7.44294349584873
12	C15	R1	7.75488750216347
12	C11	R1	7.58496250072116
12	C16	R1	7.11894107272351
12	C8	R1	7.63662462054365
12	C7	R1	7.56224242422107
13	C23	R1	7.65821148275179
13	C17	R1	7.10852445677817
13	C12	R1	7.10852445677817
13	C3	R1	7.54689445988764
13	C14	R1	7.32192809488736
13	C9	R1	6.84549005094437
13	C24	R1	6.96578428466209
13	C6	R1	7.01122725542325
13	C21	R1	7.12928301694497
13	C19	R1	7.03342300153745
13	C1	R1	6.88264304936184
13	C22	R1	8.31288295528435
13	C4	R1	6.94251450533924
13	C13	R1	7.12928301694497
13	C18	R1	7.52356195605701
13	C15	R1	7.33091687811462
13	C11	R1	7.01122725542325
13	C16	R1	6.58496250072116
13	C8	R1	7.18982455888002
13	C20	R1	6.90689059560852
13	C7	R1	7.03342300153745
14	C23	R1	8.16992500144231
14	C17	R1	6.64385618977472
14	C12	R1	6.94251450533924
14	C10	R1	7.16992500144231
14	C3	R1	7.56224242422107
14	C9	R1	7.70735913208088
14	C24	R1	7.75488750216347
14	C6	R1	7.73470962022584
14	C19	R1	7.70735913208088
14	C1	R1	7.21916852046216
14	C22	R1	7.75488750216347
14	C4	R1	7.07681559705083
14	C13	R1	6.79441586635011
14	C18	R1	6.61470984411521
14	C15	R1	6.6724253419715
14	C11	R1	7.35755200461808
14	C16	R1	7.05528243550119
14	C20	R1	6.93073733756289
14	C7	R1	6.91886323727459
15	C23	R1	7.65821148275179
15	C12	R1	7.4093909361377
15	C10	R1	7.35755200461808
15	C3	R1	3.70043971814109
15	C14	R1	6.53915881110803
15	C5	R1	7.35755200461808
15	C9	R1	6.65821148275179
15	C24	R1	7.5077946401987
15	C6	R1	7.62205181945638
15	C21	R1	7.14974711950468
15	C19	R1	7.33985000288462
15	C1	R1	7.01122725542325
15	C22	R1	6.39231742277876
15	C4	R1	7.62935662007961
15	C13	R1	7.60733031374961
15	C18	R1	5.61470984411521
15	C15	R1	6.68650052718322
15	C11	R1	7.18982455888002
15	C16	R1	7.13955135239879
15	C8	R1	6.32192809488736
15	C7	R1	6.65821148275179
16	C23	R1	7.78135971352466
16	C17	R1	7.08746284125034
16	C12	R1	7.27612440527424
16	C10	R1	7.40087943628218
16	C3	R1	6.7279204545632
16	C14	R1	6.79441586635011
16	C5	R1	7.48381577726426
16	C9	R1	7.07681559705083
16	C24	R1	7.33091687811462
16	C6	R1	7.53915881110803
16	C21	R1	7.4757334309664
16	C19	R1	7.25738784269265
16	C1	R1	6.16992500144231
16	C22	R1	7.52356195605701
16	C4	R1	6.96578428466209
16	C13	R1	7.10852445677817
16	C18	R1	6.56985560833095
16	C15	R1	7.17990909001493
16	C11	R1	7.24792751344359
16	C16	R1	7.63662462054365
16	C8	R1	7.25738784269265
16	C20	R1	6.16992500144231
16	C7	R1	6.97727992349992
17	C23	R1	6.78135971352466
17	C17	R1	7.33985000288462
17	C10	R1	7.53915881110803
17	C3	R1	6.78135971352466
17	C14	R1	7.48381577726426
17	C5	R1	7.20945336562895
17	C9	R1	5.90689059560852
17	C6	R1	7.31288295528436
17	C21	R1	7.20945336562895
17	C19	R1	7.36632221424582
17	C22	R1	6.55458885167764
17	C4	R1	7.55458885167764
17	C13	R1	7.29462074889163
17	C18	R1	7.55458885167764
17	C15	R1	7.24792751344359
17	C11	R1	7.16992500144231
17	C16	R1	7.4757334309664
17	C8	R1	7.18982455888002
17	C20	R1	7.58496250072116
17	C7	R1	7.59245703726808
18	C23	R1	6.68650052718322
18	C12	R1	7.56224242422107
18	C10	R1	7.01122725542325
18	C3	R1	6.58496250072116
18	C14	R1	6.88264304936184
18	C5	R1	7.4594316186373
18	C9	R1	6.14974711950468
18	C24	R1	6.22881869049588
18	C6	R1	6.61470984411521
18	C21	R1	7.08746284125034
18	C19	R1	6.44294349584873
18	C1	R1	6.52356195605701
18	C22	R1	6.70043971814109
18	C4	R1	6.8703647195834
18	C13	R1	7.23840473932508
18	C18	R1	6.65821148275179
18	C15	R1	6.4757334309664
18	C11	R1	8.10328780841202
18	C16	R1	7.467605550083
18	C8	R1	6.65821148275179
18	C20	R1	7.17990909001493
18	C7	R1	7.62935662007961
19	C23	R1	7.19967234483636
19	C17	R1	7.11894107272351
19	C12	R1	7.53138146051631
19	C14	R1	7.32192809488736
19	C5	R1	7.31288295528436
19	C9	R1	7.2667865406949
19	C24	R1	6.56985560833095
19	C6	R1	6.20945336562895
19	C21	R1	5.83289001416474
19	C19	R1	4.4594316186373
19	C1	R1	7.02236781302845
19	C22	R1	6.97727992349992
19	C4	R1	7.21916852046216
19	C13	R1	7.45121111183233
19	C18	R1	7.04439411935845
19	C11	R1	7.17990909001493
19	C16	R1	6.94251450533924
19	C8	R1	6.96578428466209
19	C20	R1	7.04439411935845
19	C7	R1	6.7279204545632
20	C23	R1	6.71424551766612
20	C17	R1	7.75488750216347
20	C12	R1	7.31288295528436
20	C10	R1	7.31288295528436
20	C3	R1	7.16992500144231
20	C14	R1	7.33985000288462
20	C5	R1	7.39231742277876
20	C9	R1	6.82017896241519
20	C24	R1	6.95419631038687
20	C6	R1	7.09803208296053
20	C19	R1	5.64385618977472
20	C1	R1	7.25738784269265
20	C22	R1	6.83289001416474
20	C4	R1	7.62205181945638
20	C13	R1	7.45121111183233
20	C18	R1	7.65105169117893
20	C15	R1	7.79441586635011
20	C16	R1	7.94251450533924
20	C8	R1	8.14974711950468
20	C20	R1	7.33091687811462
20	C7	R1	7.21916852046216
21	C12	R1	7.27612440527424
21	C10	R1	6.96578428466209
21	C3	R1	5.55458885167764
21	C5	R1	7.34872815423108
21	C9	R1	7.35755200461808
21	C24	R1	7.85798099512757
21	C6	R1	7.38370429247405
21	C21	R1	7.57742882803575
21	C19	R1	7.84549005094437
21	C1	R1	7.36632221424582
21	C4	R1	6.90689059560852
21	C13	R1	6.97727992349992
21	C18	R1	6.97727992349992
21	C15	R1	7.14974711950468
21	C11	R1	7.12928301694497
21	C16	R1	7.57742882803575
21	C8	R1	7.2667865406949
21	C20	R1	6.6724253419715
21	C7	R1	7.02236781302845
22	C23	R1	7.4093909361377
22	C17	R1	7.23840473932508
22	C12	R1	7.54689445988764
22	C3	R1	7.68650052718322
22	C14	R1	7.53915881110803
22	C5	R1	7.17990909001493
22	C24	R1	7.69348695749933
22	C6	R1	7.65105169117893
22	C19	R1	8.08746284125034
22	C1	R1	7.51569983828404
22	C22	R1	7.60733031374961
22	C4	R1	6.70043971814109
22	C13	R1	7.07681559705083
22	C18	R1	7.4262647547021
22	C15	R1	7.39231742277876
22	C11	R1	7.33985000288462
22	C8	R1	7.13955135239879
22	C7	R1	7.01122725542325
23	C23	R1	6.65821148275179
23	C17	R1	8.10328780841202
23	C12	R1	7.12928301694497
23	C10	R1	7.4262647547021
23	C14	R1	6.8073549220576
23	C5	R1	7.3037807481771
23	C9	R1	7.08746284125034
23	C21	R1	6.55458885167764
23	C19	R1	6.2667865406949
23	C1	R1	7.25738784269265
23	C22	R1	6.70043971814109
23	C13	R1	7.27612440527424
23	C18	R1	6.8703647195834
23	C15	R1	6.95419631038687
23	C11	R1	7.09803208296053
23	C16	R1	7.11894107272351
23	C8	R1	7.07681559705083
23	C20	R1	7.38370429247405
23	C7	R1	7.29462074889163
24	C23	R1	6.12928301694497
24	C17	R1	6.79441586635011
24	C10	R1	7.62205181945638
24	C3	R1	7.4757334309664
24	C14	R1	7.6724253419715
24	C5	R1	7.43462822763672
24	C24	R1	7.29462074889163
24	C6	R1	6.98868468677217
24	C21	R1	7.28540221886225
24	C19	R1	7.36632221424582
24	C1	R1	7.38370429247405
24	C22	R1	6.89481776330794
24	C4	R1	7.09803208296053
24	C13	R1	6.88264304936184
24	C18	R1	7.08746284125034
24	C15	R1	6.79441586635011
24	C11	R1	7.28540221886225
24	C16	R1	7.01122725542325
24	C8	R1	6.8073549220576
24	C20	R1	7.03342300153745
24	C7	R1	6.94251450533924
25	C23	R1	7.53138146051631
25	C12	R1	6.61470984411521
25	C10	R1	7.23840473932508
25	C3	R1	7.71424551766612
25	C14	R1	7.74146698640115
25	C5	R1	6.44294349584873
25	C9	R1	7.92481250360578
25	C24	R1	7.53138146051631
25	C6	R1	7.28540221886225
25	C21	R1	7.8073549220576
25	C19	R1	7.34872815423108
25	C1	R1	7.6724253419715
25	C22	R1	7.4262647547021
25	C13	R1	7.65821148275179
25	C18	R1	7.69348695749933
25	C11	R1	7.37503943134692
25	C16	R1	6.79441586635011
25	C8	R1	7.32192809488736
25	C20	R1	7.17990909001493
25	C7	R1	7.28540221886225
26	C23	R1	8.40087943628218
26	C17	R1	7.35755200461808
26	C12	R1	7.57742882803575
26	C3	R1	7.95419631038687
26	C5	R1	7.14974711950468
26	C9	R1	8.01680828768655
26	C24	R1	7.7279204545632
26	C6	R1	7.55458885167764
26	C19	R1	7.4093909361377
26	C1	R1	7.53915881110803
26	C22	R1	6.37503943134692
26	C4	R1	6.59991284218713
26	C13	R1	6.83289001416474
26	C15	R1	7.17990909001493
26	C11	R1	7.53138146051631
26	C16	R1	6.95419631038687
26	C8	R1	6.4262647547021
26	C20	R1	6.4757334309664
26	C7	R1	6.8073549220576
27	C23	R1	6.74146698640115
27	C17	R1	6.95419631038687
27	C12	R1	7.33091687811462
27	C10	R1	6.96578428466209
27	C3	R1	8.07681559705083
27	C14	R1	7.28540221886225
27	C5	R1	7.55458885167764
27	C24	R1	7.28540221886225
27	C6	R1	7.39231742277876
27	C19	R1	8.01680828768655
27	C1	R1	7.12928301694497
27	C22	R1	6.95419631038687
27	C13	R1	6.53915881110803
27	C15	R1	7.4757334309664
27	C11	R1	6.98868468677217
27	C16	R1	7.4093909361377
27	C20	R1	6.78135971352466
27	C7	R1	6.78135971352466
28	C23	R1	7.19967234483636
28	C12	R1	7.15987133677839
28	C10	R1	7.11894107272351
28	C3	R1	7.78790255939143
28	C14	R1	7.62935662007961
28	C5	R1	7.38370429247405
28	C9	R1	5.16992500144231
28	C24	R1	5.90689059560852
28	C21	R1	6.61470984411521
28	C19	R1	6.35755200461808
28	C1	R1	8.29462074889163
28	C22	R1	7.53138146051631
28	C4	R1	7.72109918870719
28	C13	R1	7.37503943134692
28	C18	R1	7.53138146051631
28	C15	R1	6.94251450533924
28	C11	R1	7.15987133677839
28	C8	R1	6.89481776330794
28	C20	R1	7.48381577726426
28	C7	R1	7.31288295528436
29	C23	R1	6.33985000288462
29	C17	R1	7.04439411935845
29	C12	R1	7.20945336562895
29	C3	R1	6.95419631038687
29	C14	R1	7.05528243550119
29	C5	R1	6.79441586635011
29	C9	R1	7.5077946401987
29	C24	R1	7.75488750216347
29	C21	R1	7.64385618977472
29	C19	R1	7.73470962022584
29	C1	R1	7.2667865406949
29	C22	R1	7.8073549220576
29	C4	R1	7.14974711950468
29	C13	R1	7.08746284125034
29	C18	R1	6.8703647195834
29	C15	R1	6.62935662007961
29	C11	R1	7.25738784269265
29	C16	R1	6.55458885167764
29	C8	R1	7.17990909001493
29	C20	R1	6.24792751344359
29	C7	R1	6.4262647547021
30	C23	R1	7.78135971352466
30	C12	R1	6.70043971814109
30	C10	R1	7.25738784269265
30	C3	R1	6.98868468677217
30	C14	R1	7.34872815423108
30	C5	R1	7.75488750216347
30	C9	R1	6.96578428466209
30	C24	R1	7.01122725542325
30	C6	R1	7.21916852046216
30	C21	R1	7.38370429247405
30	C19	R1	6.78135971352466
30	C1	R1	7.65821148275179
30	C22	R1	7.14974711950468
30	C15	R1	7.66533591718518
30	C11	R1	7.4093909361377
30	C16	R1	7.37503943134692
30	C8	R1	7.62205181945638
30	C20	R1	7.83289001416474
30	C7	R1	7.70043971814109
31	C23	R1	6.52356195605701
31	C17	R1	6.59991284218713
31	C12	R1	7.43462822763672
31	C10	R1	7.22881869049588
31	C3	R1	6.95419631038687
31	C14	R1	7.33091687811462
31	C5	R1	6.82017896241519
31	C9	R1	7.45121111183233
31	C24	R1	7.5077946401987
31	C6	R1	7.53915881110803
31	C21	R1	7.59245703726808
31	C19	R1	7.23840473932508
31	C1	R1	7.67948009950545
31	C22	R1	7.65105169117893
31	C4	R1	7.04439411935845
31	C13	R1	6.93073733756289
31	C18	R1	7.15987133677839
31	C15	R1	7.17990909001493
31	C16	R1	6.65821148275179
31	C8	R1	6.68650052718322
31	C20	R1	7.05528243550119
31	C7	R1	6.83289001416474
32	C23	R1	6.90689059560852
32	C17	R1	6.39231742277876
32	C12	R1	6.78135971352466
32	C10	R1	7.467605550083
32	C3	R1	7.6724253419715
32	C14	R1	7.45121111183233
32	C5	R1	6.91886323727459
32	C9	R1	7.6724253419715
32	C24	R1	7.65105169117893
32	C6	R1	6.79441586635011
32	C19	R1	7
32	C1	R1	6.39231742277876
32	C22	R1	7.71424551766612
32	C4	R1	6.85798099512757
32	C18	R1	7.61470984411521
32	C15	R1	7.49185309632967
32	C11	R1	7.4093909361377
32	C16	R1	7.59245703726808
32	C20	R1	7.97154355395077
33	C23	R1	7.32192809488736
33	C12	R1	7.09803208296053
33	C10	R1	7.89481776330794
33	C3	R1	7.10852445677817
33	C14	R1	7.15987133677839
33	C5	R1	6.97727992349992
33	C9	R1	7.4262647547021
33	C24	R1	7.78135971352466
33	C6	R1	7.8703647195834
33	C21	R1	7.53915881110803
33	C19	R1	7.64385618977472
33	C1	R1	7.11894107272351
33	C22	R1	7.77478705960117
33	C4	R1	6.95419631038687
33	C13	R1	7.76155123244448
33	C18	R1	7.38370429247405
33	C15	R1	7.467605550083
33	C11	R1	7.06608919045777
33	C16	R1	7.52356195605701
33	C8	R1	7.35755200461808
33	C20	R1	7.51569983828404
33	C7	R1	7.4594316186373
34	C23	R1	8.09803208296053
34	C17	R1	7.60733031374961
34	C12	R1	7.13955135239879
34	C10	R1	7.04439411935845
34	C3	R1	7.57742882803575
34	C14	R1	7.40087943628218
34	C5	R1	7.70043971814109
34	C9	R1	7.04439411935845
34	C24	R1	7.15987133677839
34	C6	R1	7.01122725542325
34	C1	R1	7.09803208296053
34	C22	R1	6.75488750216347
34	C13	R1	6.2667865406949
34	C18	R1	7.4594316186373
34	C15	R1	7.53138146051631
34	C16	R1	7.32192809488736
34	C8	R1	6.8073549220576
34	C20	R1	7.06608919045777
34	C7	R1	7.32192809488736
35	C23	R1	6.08746284125034
35	C17	R1	6.96578428466209
35	C12	R1	7.36632221424582
35	C3	R1	7.4594316186373
35	C14	R1	6.97727992349992
35	C5	R1	7.17990909001493
35	C9	R1	7.06608919045777
35	C24	R1	7.8073549220576
35	C21	R1	7.70043971814109
35	C19	R1	8.14465824283188
35	C1	R1	7.37503943134692
35	C22	R1	6.2667865406949
35	C4	R1	7.71424551766612
35	C13	R1	6.97727992349992
35	C18	R1	7.31288295528436
35	C15	R1	7.73470962022584
35	C11	R1	6.95419631038687
35	C16	R1	7.17990909001493
35	C8	R1	6.71424551766612
35	C7	R1	6.94251450533924
36	C23	R1	7.61470984411521
36	C17	R1	7.62205181945638
36	C3	R1	6.91886323727459
36	C14	R1	6.55458885167764
36	C5	R1	7.25738784269265
36	C9	R1	8.17990909001493
36	C24	R1	7.467605550083
36	C6	R1	7.44294349584873
36	C19	R1	7.23840473932508
36	C4	R1	6.16992500144231
36	C13	R1	7.2667865406949
36	C18	R1	7.49984588708321
36	C15	R1	7.36632221424582
36	C11	R1	7.24792751344359
36	C16	R1	6.89481776330794
36	C8	R1	6.78135971352466
36	C20	R1	6.93073733756289
36	C7	R1	7.07681559705083
37	C23	R1	7.55458885167764
37	C12	R1	7.22881869049588
37	C10	R1	6.97727992349992
37	C3	R1	5.83289001416474
37	C14	R1	6.75488750216347
37	C5	R1	7.40087943628218
37	C9	R1	7.66533591718518
37	C24	R1	7.07681559705083
37	C6	R1	7.10852445677817
37	C21	R1	7.13955135239879
37	C19	R1	7.09803208296053
37	C22	R1	8
37	C4	R1	7.54689445988764
37	C13	R1	7.22881869049588
37	C18	R1	7.4178525148859
37	C15	R1	6.98868468677217
37	C16	R1	7.76818432477693
37	C8	R1	7.70043971814109
37	C20	R1	7.52356195605701
37	C7	R1	7.88264304936184
38	C23	R1	5.78135971352466
38	C17	R1	6.14974711950468
38	C12	R1	6.4594316186373
38	C10	R1	7.06608919045777
38	C3	R1	7.4178525148859
38	C14	R1	7.33091687811462
38	C5	R1	7.4594316186373
38	C9	R1	6.24792751344359
38	C24	R1	7.25738784269265
38	C21	R1	6.89481776330794
38	C19	R1	7.22881869049588
38	C1	R1	6.8073549220576
38	C22	R1	7.02236781302845
38	C4	R1	7.16992500144231
38	C18	R1	6.65821148275179
38	C15	R1	7.21916852046216
38	C11	R1	7.49185309632967
38	C16	R1	7.60733031374961
38	C8	R1	7.28540221886225
38	C20	R1	7.24792751344359
38	C7	R1	7.39231742277876
39	C23	R1	7.5077946401987
39	C12	R1	7.37503943134692
39	C10	R1	7.49185309632967
39	C3	R1	6.98868468677217
39	C14	R1	7.4262647547021
39	C5	R1	7.10852445677817
39	C9	R1	6.68650052718322
39	C24	R1	7.16992500144231
39	C6	R1	6.94251450533924
39	C21	R1	6.95419631038687
39	C19	R1	6.82017896241519
39	C1	R1	7.78135971352466
39	C22	R1	6.98868468677217
39	C4	R1	7.39231742277876
39	C13	R1	7.18982455888002
39	C18	R1	7.4594316186373
39	C15	R1	7.3037807481771
39	C11	R1	6.94251450533924
39	C8	R1	6.93073733756289
39	C20	R1	6.58496250072116
39	C7	R1	7.08746284125034
40	C23	R1	7.38370429247405
40	C3	R1	5.6724253419715
40	C14	R1	6.82017896241519
40	C5	R1	7.03342300153745
40	C9	R1	7
40	C24	R1	6.49185309632967
40	C6	R1	6.90689059560852
40	C21	R1	6.8073549220576
40	C19	R1	6.6724253419715
40	C1	R1	7.38370429247405
40	C13	R1	6.78135971352466
40	C18	R1	6.90689059560852
40	C15	R1	6.89481776330794
40	C11	R1	7.39231742277876
40	C16	R1	7.12928301694497
40	C8	R1	7.04439411935845
40	C20	R1	7.19967234483636
40	C7	R1	7.09803208296053
41	C23	R1	7.98299357469431
41	C17	R1	7.59991284218713
41	C12	R1	6.91886323727459
41	C10	R1	7.33091687811462
41	C14	R1	7.54689445988764
41	C5	R1	7.20945336562895
41	C9	R1	6.37503943134692
41	C24	R1	7.72109918870719
41	C6	R1	7.4178525148859
41	C21	R1	7.4594316186373
41	C19	R1	7.10852445677817
41	C1	R1	7.12928301694497
41	C22	R1	6.58496250072116
41	C4	R1	7.3037807481771
41	C13	R1	7.33985000288462
41	C18	R1	7.4093909361377
41	C15	R1	7.24792751344359
41	C11	R1	7.71424551766612
41	C16	R1	7.68650052718322
41	C20	R1	6.88264304936184
41	C7	R1	7.34872815423108
42	C23	R1	7.13955135239879
42	C17	R1	6.68650052718322
42	C12	R1	7.3037807481771
42	C10	R1	7.4093909361377
42	C3	R1	6.83289001416474
42	C5	R1	7.05528243550119
42	C9	R1	6.89481776330794
42	C24	R1	6.95419631038687
42	C6	R1	6.79441586635011
42	C21	R1	6.71424551766612
42	C19	R1	6.98868468677217
42	C4	R1	6.78135971352466
42	C13	R1	7.17990909001493
42	C18	R1	7.13955135239879
42	C15	R1	6.35755200461808
42	C11	R1	7.49984588708321
42	C16	R1	7.13955135239879
42	C8	R1	6.79441586635011
42	C20	R1	6.28540221886225
42	C7	R1	6.20945336562895
43	C23	R1	7.29462074889163
43	C17	R1	7.07681559705083
43	C12	R1	7.49984588708321
43	C10	R1	7.36632221424582
43	C3	R1	7.03342300153745
43	C5	R1	6.83289001416474
43	C9	R1	7.83920378809694
43	C24	R1	7.14974711950468
43	C6	R1	7.36632221424582
43	C21	R1	7.40087943628218
43	C19	R1	7.78790255939143
43	C1	R1	6.52356195605701
43	C22	R1	7.10852445677817
43	C4	R1	7.57742882803575
43	C13	R1	6.95419631038687
43	C18	R1	6.6724253419715
43	C15	R1	5.83289001416474
43	C8	R1	7.16992500144231
43	C20	R1	6.85798099512757
44	C23	R1	7
44	C17	R1	7.58496250072116
44	C12	R1	7.82017896241519
44	C10	R1	7.11894107272351
44	C14	R1	6.59991284218713
44	C9	R1	7.95419631038687
44	C21	R1	7.62205181945638
44	C19	R1	7.22881869049588
44	C1	R1	7.28540221886225
44	C22	R1	7.59245703726808
44	C4	R1	7.2667865406949
44	C13	R1	7.4757334309664
44	C18	R1	7.10852445677817
44	C15	R1	7.14974711950468
44	C11	R1	6.82017896241519
44	C16	R1	6.4757334309664
44	C20	R1	7.12928301694497
44	C7	R1	7.05528243550119
45	C23	R1	6.35755200461808
45	C17	R1	7.88874324889826
45	C12	R1	7.20945336562895
45	C10	R1	7.02236781302845
45	C3	R1	7.07681559705083
45	C5	R1	7.39231742277876
45	C9	R1	6.18982455888002
45	C24	R1	6.4262647547021
45	C6	R1	6.20945336562895
45	C21	R1	6.14974711950468
45	C19	R1	6.75488750216347
45	C1	R1	6.55458885167764
45	C22	R1	6.97727992349992
45	C4	R1	6.88264304936184
45	C13	R1	7.28540221886225
45	C18	R1	7.14974711950468
45	C15	R1	6.96578428466209
45	C11	R1	7.4757334309664
45	C16	R1	7
45	C8	R1	7.49185309632967
45	C20	R1	7.25738784269265
45	C7	R1	7.59245703726808
46	C23	R1	8.1548181090521
46	C12	R1	7.29462074889163
46	C3	R1	6.6724253419715
46	C14	R1	6.5077946401987
46	C5	R1	6.90689059560852
46	C9	R1	7.78790255939143
46	C24	R1	7.65821148275179
46	C6	R1	7.33985000288462
46	C21	R1	7.39231742277876
46	C19	R1	7.98299357469431
46	C1	R1	6.78135971352466
46	C22	R1	6.68650052718322
46	C4	R1	6.56985560833095
46	C18	R1	7.16992500144231
46	C15	R1	7.62205181945638
46	C11	R1	6.5077946401987
46	C16	R1	6.5077946401987
46	C8	R1	7.20945336562895
46	C20	R1	7.12928301694497
46	C7	R1	7.32192809488736
47	C23	R1	7.20945336562895
47	C17	R1	6.39231742277876
47	C12	R1	7.37503943134692
47	C10	R1	7.38370429247405
47	C3	R1	7.02236781302845
47	C14	R1	7.33091687811462
47	C5	R1	6.56985560833095
47	C9	R1	7.13955135239879
47	C24	R1	7.68650052718322
47	C6	R1	7.31288295528436
47	C19	R1	7.39231742277876
47	C22	R1	8.00562454919388
47	C4	R1	7.23840473932508
47	C18	R1	7.02236781302845
47	C15	R1	6.97727992349992
47	C11	R1	6.88264304936184
47	C16	R1	6.4093909361377
47	C8	R1	7
47	C20	R1	4.64385618977472
48	C23	R1	7.11894107272351
48	C17	R1	6.93073733756289
48	C12	R1	6.82017896241519
48	C10	R1	7.25738784269265
48	C3	R1	6.62935662007961
48	C14	R1	6.8703647195834
48	C5	R1	6.74146698640115
48	C9	R1	7.15987133677839
48	C24	R1	6.59991284218713
48	C6	R1	7.2667865406949
48	C21	R1	6.82017896241519
48	C1	R1	6.64385618977472
48	C22	R1	7.4594316186373
48	C4	R1	7.12928301694497
48	C13	R1	7.43462822763672
48	C18	R1	7.56224242422107
48	C15	R1	7.4262647547021
48	C16	R1	7.04439411935845
48	C8	R1	7.17990909001493
48	C20	R1	7.19967234483636
48	C7	R1	7.33091687811462
49	C23	R1	7.33091687811462
49	C17	R1	7.4757334309664
49	C12	R1	7.34872815423108
49	C10	R1	7.68650052718322
49	C14	R1	7.49984588708321
49	C5	R1	7.31288295528436
49	C9	R1	4.90689059560852
49	C6	R1	6.91886323727459
49	C1	R1	7.44294349584873
49	C22	R1	7.49984588708321
49	C4	R1	7.25738784269265
49	C13	R1	7.33091687811462
49	C18	R1	6.52356195605701
49	C15	R1	6.61470984411521
49	C11	R1	7.56985560833095
49	C16	R1	7.4093909361377
49	C8	R1	7.49185309632967
49	C20	R1	7.04439411935845
49	C7	R1	7.11894107272351
50	C23	R1	7.66533591718518
50	C17	R1	7.23840473932508
50	C12	R1	6.91886323727459
50	C10	R1	7.17990909001493
50	C3	R1	7.43462822763672
50	C14	R1	7.33985000288462
50	C5	R1	7
50	C9	R1	7.82017896241519
50	C24	R1	7.95419631038687
50	C6	R1	7.77478705960117
50	C21	R1	7.61470984411521
50	C19	R1	7.59991284218713
50	C1	R1	3.70043971814109
50	C22	R1	5
50	C4	R1	6.96578428466209
50	C18	R1	7.60733031374961
50	C15	R1	7.66533591718518
50	C16	R1	7.96000193206808
50	C8	R1	7.96000193206808
50	C20	R1	8.07146236255662
50	C7	R1	8.04439411935845
51	C23	R1	7.62205181945638
51	C17	R1	7.17990909001493
51	C12	R1	7.21916852046216
51	C10	R1	7.25738784269265
51	C3	R1	7.15987133677839
51	C14	R1	6.76818432477693
51	C9	R1	7.88874324889826
51	C24	R1	7.44294349584873
51	C6	R1	7.74146698640115
51	C21	R1	7.78790255939143
51	C19	R1	6.32192809488736
51	C1	R1	7.4594316186373
51	C22	R1	6.84549005094437
51	C4	R1	7.07681559705083
51	C13	R1	7.467605550083
51	C18	R1	7.08746284125034
51	C15	R1	6.56985560833095
51	C11	R1	6.68650052718322
51	C16	R1	7.11894107272351
51	C8	R1	7.59245703726808
51	C20	R1	7.68650052718322
51	C7	R1	7.39231742277876
52	C23	R1	7.24792751344359
52	C17	R1	7.78135971352466
52	C12	R1	7.51569983828404
52	C10	R1	6.98868468677217
52	C3	R1	7.55458885167764
52	C14	R1	6.83289001416474
52	C5	R1	7.55458885167764
52	C24	R1	6.4757334309664
52	C6	R1	6.76818432477693
52	C21	R1	6.79441586635011
52	C19	R1	7.04439411935845
52	C1	R1	6.39231742277876
52	C22	R1	5.58496250072116
52	C4	R1	7.22881869049588
52	C13	R1	7.25738784269265
52	C18	R1	7.19967234483636
52	C15	R1	6.97727992349992
52	C11	R1	7.66533591718518
52	C16	R1	7.71424551766612
52	C8	R1	7.4262647547021
52	C20	R1	7.10852445677817
52	C7	R1	7.8008998999203
53	C23	R1	7.77478705960117
53	C12	R1	7.55458885167764
53	C10	R1	6.83289001416474
53	C3	R1	6.84549005094437
53	C14	R1	7.04439411935845
53	C5	R1	6.85798099512757
53	C9	R1	6.83289001416474
53	C24	R1	7.28540221886225
53	C6	R1	7.04439411935845
53	C21	R1	6.84549005094437
53	C19	R1	5.04439411935845
53	C1	R1	7.08746284125034
53	C22	R1	5.7279204545632
53	C13	R1	7.22881869049588
53	C18	R1	7.64385618977472
53	C15	R1	7.84549005094437
53	C11	R1	7.32192809488736
53	C16	R1	7.91288933622996
53	C20	R1	7.92481250360578
53	C7	R1	7.70735913208088
54	C23	R1	7.52356195605701
54	C17	R1	6.8073549220576
54	C12	R1	7.23840473932508
54	C10	R1	7.4594316186373
54	C14	R1	7.08746284125034
54	C5	R1	7.06608919045777
54	C9	R1	5.4594316186373
54	C24	R1	6.10852445677817
54	C6	R1	4.75488750216347
54	C19	R1	6.55458885167764
54	C1	R1	6
54	C22	R1	7.88874324889826
54	C4	R1	7.19967234483636
54	C18	R1	6.68650052718322
54	C15	R1	7.27612440527424
54	C11	R1	6.88264304936184
54	C16	R1	6.62935662007961
54	C8	R1	7.4262647547021
54	C20	R1	7.63662462054365
54	C7	R1	7.24792751344359
55	C17	R1	7.59245703726808
55	C12	R1	7.17990909001493
55	C5	R1	7.21916852046216
55	C9	R1	7.10852445677817
55	C24	R1	7.12928301694497
55	C6	R1	6.6724253419715
55	C21	R1	6.74146698640115
55	C19	R1	7.10852445677817
55	C1	R1	7.02236781302845
55	C22	R1	7.29462074889163
55	C4	R1	6.8073549220576
55	C13	R1	7.17990909001493
55	C18	R1	7.67948009950545
55	C15	R1	7.51569983828404
55	C11	R1	7.54689445988764
55	C16	R1	7.21916852046216
55	C20	R1	7.31288295528436
55	C7	R1	7.34872815423108
56	C23	R1	7.05528243550119
56	C17	R1	7.02236781302845
56	C12	R1	7.33091687811462
56	C10	R1	7.2667865406949
56	C3	R1	8.16490692667569
56	C14	R1	7.74819284958946
56	C5	R1	7.40087943628218
56	C9	R1	6.97727992349992
56	C24	R1	7.25738784269265
56	C6	R1	7.75488750216347
56	C21	R1	7.54689445988764
56	C19	R1	7.55458885167764
56	C1	R1	6.94251450533924
56	C22	R1	7.14974711950468
56	C4	R1	7.49185309632967
56	C13	R1	6.59991284218713
56	C18	R1	7.85174904141606
56	C15	R1	7.64385618977472
56	C11	R1	6.96578428466209
56	C8	R1	7.28540221886225
56	C20	R1	7.53915881110803
56	C7	R1	7.29462074889163
57	C23	R1	6.8703647195834
57	C17	R1	6.83289001416474
57	C12	R1	7.63662462054365
57	C10	R1	7.11894107272351
57	C3	R1	7.8008998999203
57	C14	R1	7.66533591718518
57	C5	R1	7.16992500144231
57	C9	R1	7.84549005094437
57	C24	R1	6.04439411935845
57	C6	R1	6.2667865406949
57	C21	R1	6.53915881110803
57	C19	R1	6.44294349584873
57	C1	R1	5.7279204545632
57	C22	R1	7.09803208296053
57	C4	R1	7.03342300153745
57	C13	R1	7.59991284218713
57	C18	R1	7.82654848729092
57	C15	R1	7.78135971352466
57	C11	R1	7.59245703726808
57	C16	R1	7.90689059560852
57	C8	R1	7.21916852046216
57	C20	R1	7.4178525148859
57	C7	R1	7.59245703726808
58	C23	R1	7.467605550083
58	C17	R1	7.05528243550119
58	C12	R1	7.33985000288462
58	C10	R1	7.34872815423108
58	C3	R1	6.3037807481771
58	C14	R1	7.08746284125034
58	C5	R1	6.85798099512757
58	C9	R1	6.53915881110803
58	C24	R1	8.09803208296053
58	C6	R1	7.4262647547021
58	C21	R1	7.54689445988764
58	C19	R1	8.09275714091985
58	C22	R1	7.72109918870719
58	C4	R1	7.79441586635011
58	C13	R1	7.05528243550119
58	C18	R1	7.28540221886225
58	C15	R1	7.51569983828404
58	C11	R1	7.33091687811462
58	C8	R1	7.49984588708321
58	C20	R1	7.22881869049588
58	C7	R1	7.44294349584873
59	C23	R1	7.59245703726808
59	C17	R1	7.01122725542325
59	C10	R1	7
59	C3	R1	7.77478705960117
59	C5	R1	7.10852445677817
59	C9	R1	6.10852445677817
59	C6	R1	6.55458885167764
59	C21	R1	6.94251450533924
59	C19	R1	7.32192809488736
59	C1	R1	6.8703647195834
59	C4	R1	7.34872815423108
59	C13	R1	6.82017896241519
59	C18	R1	7.28540221886225
59	C15	R1	7.10852445677817
59	C11	R1	7.89481776330794
59	C16	R1	7.62935662007961
59	C8	R1	7.57742882803575
59	C20	R1	7.4594316186373
59	C7	R1	7.61470984411521
60	C23	R1	7.10852445677817
60	C17	R1	6.65821148275179
60	C12	R1	7.09803208296053
60	C3	R1	7.49185309632967
60	C14	R1	6.8703647195834
60	C5	R1	7.27612440527424
60	C9	R1	7.69348695749933
60	C24	R1	7.4262647547021
60	C6	R1	7.73470962022584
60	C21	R1	7.4757334309664
60	C19	R1	7.33091687811462
60	C22	R1	6.98868468677217
60	C4	R1	7
60	C13	R1	7.62205181945638
60	C18	R1	7.65105169117893
60	C15	R1	7.876516946565
60	C11	R1	7.18982455888002
60	C16	R1	7.09803208296053
60	C8	R1	7.96578428466209
60	C20	R1	7.90689059560852
60	C7	R1	7.43462822763672
61	C23	R1	8.04984854945056
61	C17	R1	6.61470984411521
61	C12	R1	7.09803208296053
61	C10	R1	6.93073733756289
61	C3	R1	7.62935662007961
61	C14	R1	7.60733031374961
61	C5	R1	7.11894107272351
61	C9	R1	6.79441586635011
61	C24	R1	6.98868468677217
61	C6	R1	7.04439411935845
61	C21	R1	7.4093909361377
61	C19	R1	7.5077946401987
61	C1	R1	6.49185309632967
61	C22	R1	7.70043971814109
61	C4	R1	7.08746284125034
61	C13	R1	7.17990909001493
61	C18	R1	7.12928301694497
61	C15	R1	7.39231742277876
61	C11	R1	6.74146698640115
61	C16	R1	6.55458885167764
61	C8	R1	6.58496250072116
61	C20	R1	6.18982455888002
61	C7	R1	6.2667865406949
62	C23	R1	7.13955135239879
62	C17	R1	7.21916852046216
62	C12	R1	7.64385618977472
62	C10	R1	7.03342300153745
62	C3	R1	6.8073549220576
62	C14	R1	7.05528243550119
62	C9	R1	6.4594316186373
62	C24	R1	6.04439411935845
62	C6	R1	6.44294349584873
62	C21	R1	6.61470984411521
62	C19	R1	5.85798099512757
62	C1	R1	5.61470984411521
62	C22	R1	7.4757334309664
62	C4	R1	7.4178525148859
62	C13	R1	7.19967234483636
62	C18	R1	6.75488750216347
62	C15	R1	6.96578428466209
62	C11	R1	7.57742882803575
62	C16	R1	6.4262647547021
62	C8	R1	7.4262647547021
62	C20	R1	7.43462822763672
63	C23	R1	7.48381577726426
63	C17	R1	7.11894107272351
63	C10	R1	7.31288295528436
63	C3	R1	7.59245703726808
63	C14	R1	6.33985000288462
63	C5	R1	6.90689059560852
63	C9	R1	7.467605550083
63	C6	R1	7.45121111183233
63	C19	R1	7.58496250072116
63	C1	R1	7.15987133677839
63	C22	R1	7.77478705960117
63	C4	R1	7.37503943134692
63	C13	R1	7.67948009950545
63	C18	R1	7.29462074889163
63	C15	R1	7.40087943628218
63	C11	R1	7.4178525148859
63	C16	R1	6.7279204545632
63	C8	R1	7.08746284125034
63	C20	R1	6.75488750216347
63	C7	R1	7.14974711950468
64	C23	R1	6.78135971352466
64	C17	R1	7.4594316186373
64	C12	R1	7.16992500144231
64	C10	R1	7.18982455888002
64	C3	R1	7.03342300153745
64	C14	R1	7.31288295528436
64	C5	R1	7.01122725542325
64	C9	R1	7.36632221424582
64	C24	R1	7.18982455888002
64	C21	R1	6.7279204545632
64	C19	R1	7.95419631038687
64	C1	R1	7.8073549220576
64	C22	R1	6.89481776330794
64	C4	R1	7.08746284125034
64	C13	R1	7.57742882803575
64	C18	R1	7.31288295528436
64	C15	R1	7.37503943134692
64	C11	R1	6.16992500144231
64	C16	R1	7.20945336562895
64	C8	R1	6.61470984411521
64	C20	R1	5.88264304936184
64	C7	R1	6.64385618977472
65	C23	R1	7.29462074889163
65	C17	R1	7.83920378809694
65	C12	R1	7.70043971814109
65	C10	R1	7.37503943134692
65	C14	R1	6.85798099512757
65	C5	R1	7.11894107272351
65	C9	R1	7.70735913208088
65	C24	R1	7.20945336562895
65	C6	R1	7.4093909361377
65	C21	R1	7.28540221886225
65	C19	R1	7.19967234483636
65	C22	R1	5.08746284125034
65	C13	R1	7.467605550083
65	C18	R1	7.33091687811462
65	C15	R1	7.4093909361377
65	C16	R1	7.16992500144231
65	C8	R1	7.37503943134692
65	C20	R1	6.94251450533924
65	C7	R1	6.97727992349992
66	C23	R1	7.22881869049588
66	C17	R1	7.39231742277876
66	C12	R1	7.28540221886225
66	C10	R1	7.35755200461808
66	C3	R1	7.70735913208088
66	C14	R1	7.4757334309664
66	C5	R1	7.4262647547021
66	C9	R1	7.5077946401987
66	C24	R1	6.98868468677217
66	C6	R1	6.85798099512757
66	C21	R1	7.3037807481771
66	C19	R1	7.4757334309664
66	C22	R1	8.11374216604919
66	C4	R1	6.98868468677217
66	C13	R1	7.40087943628218
66	C18	R1	6.53915881110803
66	C15	R1	7.27612440527424
66	C11	R1	6.78135971352466
66	C16	R1	6.94251450533924
66	C7	R1	7.02236781302845
67	C23	R1	6.64385618977472
67	C17	R1	7.65821148275179
67	C10	R1	7.03342300153745
67	C3	R1	7.02236781302845
67	C14	R1	6.35755200461808
67	C5	R1	7.03342300153745
67	C9	R1	7.56224242422107
67	C24	R1	6.53915881110803
67	C6	R1	6.4093909361377
67	C21	R1	6.4594316186373
67	C19	R1	7.21916852046216
67	C1	R1	7.32192809488736
67	C22	R1	7.51569983828404
67	C4	R1	7.14974711950468
67	C13	R1	7.04439411935845
67	C18	R1	7.07681559705083
67	C15	R1	7.53915881110803
67	C11	R1	6.88264304936184
67	C16	R1	6.18982455888002
67	C8	R1	7.13955135239879
67	C20	R1	6.4757334309664
67	C7	R1	7.19967234483636
68	C23	R1	7.22881869049588
68	C17	R1	6.85798099512757
68	C12	R1	6.93073733756289
68	C10	R1	7.02236781302845
68	C3	R1	7.3037807481771
68	C14	R1	7.28540221886225
68	C5	R1	7.53138146051631
68	C9	R1	6.61470984411521
68	C24	R1	7.11894107272351
68	C6	R1	6.64385618977472
68	C21	R1	6.8073549220576
68	C19	R1	7.2667865406949
68	C1	R1	6.5077946401987
68	C22	R1	7.17990909001493
68	C4	R1	6.49185309632967
68	C13	R1	7.19967234483636
68	C18	R1	7.67948009950545
68	C15	R1	7.48381577726426
68	C11	R1	7.2667865406949
68	C16	R1	7.62205181945638
68	C8	R1	6.78135971352466
68	C20	R1	6.76818432477693
68	C7	R1	6.06608919045777
69	C23	R1	7.88874324889826
69	C17	R1	7.33091687811462
69	C12	R1	6.8703647195834
69	C3	R1	6.76818432477693
69	C14	R1	7.32192809488736
69	C5	R1	7.54689445988764
69	C9	R1	7.71424551766612
69	C24	R1	7.93073733756289
69	C6	R1	7.62935662007961
69	C19	R1	7.74146698640115
69	C1	R1	7.56224242422107
69	C22	R1	6.14974711950468
69	C4	R1	7.27612440527424
69	C13	R1	6.14974711950468
69	C18	R1	7.05528243550119
69	C15	R1	7.4262647547021
69	C11	R1	6.5077946401987
69	C16	R1	7.27612440527424
69	C8	R1	6.79441586635011
69	C20	R1	6.88264304936184
69	C7	R1	6.78135971352466
70	C23	R1	6.71424551766612
70	C17	R1	6.97727992349992
70	C10	R1	6.98868468677217
70	C3	R1	7.86418614465428
70	C14	R1	7.05528243550119
70	C5	R1	7.10852445677817
70	C9	R1	7.39231742277876
70	C24	R1	7.57742882803575
70	C6	R1	7.53915881110803
70	C21	R1	7.44294349584873
70	C19	R1	7.5077946401987
70	C1	R1	6.75488750216347
70	C22	R1	7.86418614465428
70	C13	R1	7.09803208296053
70	C18	R1	6.65821148275179
70	C15	R1	5.6724253419715
70	C11	R1	6.84549005094437
70	C16	R1	6.6724253419715
70	C8	R1	7.24792751344359
70	C20	R1	7.24792751344359
70	C7	R1	7.29462074889163
71	C23	R1	7.32192809488736
71	C17	R1	6.75488750216347
71	C12	R1	7.32192809488736
71	C10	R1	7.54689445988764
71	C3	R1	7.56985560833095
71	C14	R1	7.06608919045777
71	C5	R1	7.16992500144231
71	C9	R1	6.24792751344359
71	C24	R1	7.25738784269265
71	C6	R1	6.94251450533924
71	C21	R1	7.40087943628218
71	C19	R1	7.78790255939143
71	C1	R1	7.49984588708321
71	C4	R1	6.91886323727459
71	C13	R1	7.14974711950468
71	C15	R1	7.14974711950468
71	C11	R1	7.56985560833095
71	C16	R1	6.7279204545632
71	C8	R1	7.05528243550119
71	C20	R1	6.56985560833095
71	C7	R1	6.7279204545632
72	C23	R1	6.97727992349992
72	C17	R1	6.8073549220576
72	C12	R1	7.12928301694497
72	C10	R1	7.15987133677839
72	C3	R1	6.94251450533924
72	C14	R1	7.68650052718322
72	C5	R1	7.36632221424582
72	C9	R1	7.16992500144231
72	C24	R1	7.64385618977472
72	C6	R1	7.15987133677839
72	C21	R1	7.25738784269265
72	C19	R1	7.03342300153745
72	C1	R1	7.11894107272351
72	C22	R1	6.12928301694497
72	C4	R1	7.09803208296053
72	C13	R1	6.95419631038687
72	C18	R1	6.4093909361377
72	C15	R1	5.49185309632967
72	C11	R1	6.95419631038687
72	C16	R1	6.64385618977472
72	C8	R1	6.62935662007961
72	C20	R1	7.04439411935845
73	C23	R1	7.29462074889163
73	C17	R1	6.90689059560852
73	C12	R1	7.2667865406949
73	C10	R1	7.17990909001493
73	C3	R1	7.12928301694497
73	C14	R1	7.09803208296053
73	C5	R1	7.02236781302845
73	C9	R1	6.74146698640115
73	C24	R1	7.4178525148859
73	C6	R1	6.93073733756289
73	C21	R1	7.35755200461808
73	C1	R1	7.96578428466209
73	C22	R1	7.77478705960117
73	C4	R1	7.54689445988764
73	C13	R1	7.44294349584873
73	C18	R1	7.32192809488736
73	C15	R1	7.33091687811462
73	C11	R1	7.44294349584873
73	C16	R1	7.65821148275179
73	C8	R1	7.83920378809694
73	C7	R1	7.86418614465428
74	C23	R1	7.83920378809694
74	C17	R1	7.70043971814109
74	C12	R1	7.20945336562895
74	C10	R1	6.98868468677217
74	C14	R1	7
74	C5	R1	6.84549005094437
74	C24	R1	7.94251450533924
74	C6	R1	7.16992500144231
74	C19	R1	8.09275714091985
74	C1	R1	5.88264304936184
74	C22	R1	6.78135971352466
74	C4	R1	7.01122725542325
74	C13	R1	6.7279204545632
74	C18	R1	6.78135971352466
74	C11	R1	7.24792751344359
74	C8	R1	7
74	C20	R1	7.40087943628218
74	C7	R1	7.39231742277876
75	C23	R1	6.93073733756289
75	C17	R1	8.2336196767597
75	C12	R1	7.05528243550119
75	C10	R1	7.3037807481771
75	C3	R1	6.8073549220576
75	C14	R1	6.58496250072116
75	C5	R1	7.63662462054365
75	C9	R1	7.31288295528436
75	C24	R1	7.32192809488736
75	C6	R1	7.467605550083
75	C21	R1	7.64385618977472
75	C19	R1	7.83289001416474
75	C1	R1	7.49984588708321
75	C22	R1	7.876516946565
75	C13	R1	7.57742882803575
75	C18	R1	7.66533591718518
75	C15	R1	7.33091687811462
75	C11	R1	7.58496250072116
75	C16	R1	7.88264304936184
75	C8	R1	7.49984588708321
75	C20	R1	7.876516946565
75	C7	R1	7.67948009950545
76	C23	R1	7.39231742277876
76	C17	R1	6.90689059560852
76	C12	R1	7.19967234483636
76	C3	R1	6.93073733756289
76	C14	R1	7.04439411935845
76	C5	R1	7.12928301694497
76	C9	R1	7.82017896241519
76	C24	R1	7.54689445988764
76	C6	R1	7.79441586635011
76	C21	R1	7.64385618977472
76	C19	R1	7.76818432477693
76	C1	R1	6.98868468677217
76	C22	R1	7.59991284218713
76	C4	R1	7.49185309632967
76	C13	R1	7.56224242422107
76	C18	R1	7.43462822763672
76	C15	R1	7.35755200461808
76	C11	R1	7.52356195605701
76	C16	R1	7.74146698640115
76	C20	R1	7.25738784269265
76	C7	R1	7.33091687811462
77	C23	R1	7.82017896241519
77	C17	R1	7.8008998999203
77	C12	R1	7.04439411935845
77	C10	R1	7.3037807481771
77	C3	R1	7.83920378809694
77	C14	R1	7.17990909001493
77	C5	R1	7.25738784269265
77	C9	R1	6.94251450533924
77	C24	R1	7.65821148275179
77	C6	R1	7.76155123244448
77	C21	R1	7.56985560833095
77	C19	R1	7.79441586635011
77	C1	R1	7.82017896241519
77	C22	R1	8.01680828768655
77	C4	R1	6.37503943134692
77	C13	R1	6.84549005094437
77	C18	R1	6.89481776330794
77	C15	R1	7.06608919045777
77	C11	R1	6.91886323727459
77	C16	R1	7.01122725542325
77	C8	R1	7
77	C20	R1	7.10852445677817
77	C7	R1	7.23840473932508
78	C23	R1	7.65105169117893
78	C17	R1	6.96578428466209
78	C12	R1	6.6724253419715
78	C10	R1	7.18982455888002
78	C3	R1	7.43462822763672
78	C14	R1	7.85174904141606
78	C5	R1	6.76818432477693
78	C24	R1	7.74146698640115
78	C6	R1	7.4757334309664
78	C21	R1	7.43462822763672
78	C19	R1	6.71424551766612
78	C1	R1	7.3037807481771
78	C22	R1	7.51569983828404
78	C4	R1	6.83289001416474
78	C13	R1	6.52356195605701
78	C18	R1	7.3037807481771
78	C15	R1	6.88264304936184
78	C11	R1	7.61470984411521
78	C16	R1	7.09803208296053
78	C8	R1	7.27612440527424
78	C20	R1	7.12928301694497
78	C7	R1	7.13955135239879
79	C23	R1	7.71424551766612
79	C17	R1	7.20945336562895
79	C12	R1	7.06608919045777
79	C10	R1	6.90689059560852
79	C3	R1	7.18982455888002
79	C14	R1	7.21916852046216
79	C5	R1	7.64385618977472
79	C9	R1	7.5077946401987
79	C24	R1	7.59245703726808
79	C6	R1	7.27612440527424
79	C21	R1	7.60733031374961
79	C19	R1	7.29462074889163
79	C1	R1	6.68650052718322
79	C22	R1	6.6724253419715
79	C4	R1	6.62935662007961
79	C13	R1	7.3037807481771
79	C18	R1	6.59991284218713
79	C15	R1	6.78135971352466
79	C11	R1	6.4757334309664
79	C16	R1	6.96578428466209
79	C8	R1	7.38370429247405
79	C20	R1	6.84549005094437
79	C7	R1	6.83289001416474
80	C23	R1	7.18982455888002
80	C12	R1	7.21916852046216
80	C10	R1	6.78135971352466
80	C5	R1	7.08746284125034
80	C9	R1	7.13955135239879
80	C24	R1	6.8703647195834
80	C21	R1	7.04439411935845
80	C19	R1	7.23840473932508
80	C1	R1	7.77478705960117
80	C22	R1	7.5077946401987
80	C4	R1	7.72109918870719
80	C13	R1	7.33091687811462
80	C18	R1	7.39231742277876
80	C15	R1	7.63662462054365
80	C11	R1	7.45121111183233
80	C8	R1	7.27612440527424
80	C20	R1	8
80	C7	R1	7.56224242422107
81	C23	R1	6.68650052718322
81	C17	R1	6.14974711950468
81	C12	R1	7.62935662007961
81	C10	R1	6.89481776330794
81	C3	R1	7.77478705960117
81	C14	R1	7.67948009950545
81	C5	R1	6.62935662007961
81	C9	R1	6.88264304936184
81	C24	R1	7.17990909001493
81	C6	R1	7.82654848729092
81	C21	R1	7.37503943134692
81	C19	R1	6.89481776330794
81	C1	R1	6.89481776330794
81	C22	R1	6.85798099512757
81	C18	R1	7.32192809488736
81	C15	R1	7.57742882803575
81	C11	R1	7.73470962022584
81	C16	R1	7.65105169117893
81	C8	R1	7.84549005094437
81	C20	R1	7.93663793900257
81	C7	R1	7.73470962022584
82	C23	R1	6.83289001416474
82	C17	R1	6.58496250072116
82	C12	R1	7.61470984411521
82	C10	R1	7.4093909361377
82	C3	R1	7.63662462054365
82	C14	R1	7.17990909001493
82	C5	R1	7.36632221424582
82	C9	R1	6.68650052718322
82	C24	R1	6.68650052718322
82	C6	R1	6.14974711950468
82	C21	R1	7.10852445677817
82	C19	R1	6.4594316186373
82	C1	R1	7.90689059560852
82	C22	R1	7.66533591718518
82	C4	R1	7.29462074889163
82	C13	R1	7.09803208296053
82	C18	R1	7
82	C15	R1	7.68650052718322
82	C11	R1	7.63662462054365
82	C16	R1	7.81378119121704
82	C8	R1	6.65821148275179
82	C20	R1	7.31288295528436
82	C7	R1	7.55458885167764
83	C23	R1	7.65105169117893
83	C17	R1	7.15987133677839
83	C10	R1	7.74146698640115
83	C14	R1	7.40087943628218
83	C5	R1	6.89481776330794
83	C9	R1	7.96000193206808
83	C24	R1	6.95419631038687
83	C6	R1	6.93073733756289
83	C21	R1	7.4594316186373
83	C19	R1	7.61470984411521
83	C1	R1	6.65821148275179
83	C22	R1	6.8073549220576
83	C4	R1	7.33091687811462
83	C13	R1	7.29462074889163
83	C18	R1	7.31288295528436
83	C15	R1	7.20945336562895
83	C11	R1	7.25738784269265
83	C8	R1	6.7279204545632
83	C20	R1	6.8703647195834
83	C7	R1	6.55458885167764
84	C23	R1	6.84549005094437
84	C17	R1	6.76818432477693
84	C12	R1	7.4594316186373
84	C10	R1	7.54689445988764
84	C3	R1	7.58496250072116
84	C14	R1	7.54689445988764
84	C5	R1	7.4757334309664
84	C9	R1	7.74819284958946
84	C24	R1	7.63662462054365
84	C21	R1	7.63662462054365
84	C19	R1	8.62570884306447
84	C1	R1	7.45121111183233
84	C22	R1	8.1548181090521
84	C4	R1	7.29462074889163
84	C13	R1	6.91886323727459
84	C18	R1	6.61470984411521
84	C15	R1	6.75488750216347
84	C11	R1	6.83289001416474
84	C16	R1	6
84	C20	R1	6.22881869049588
84	C7	R1	6.56985560833095
85	C23	R1	6.82017896241519
85	C17	R1	7.51569983828404
85	C12	R1	7.17990909001493
85	C10	R1	7.01122725542325
85	C3	R1	6.85798099512757
85	C14	R1	7.20945336562895
85	C5	R1	7.13955135239879
85	C9	R1	6.02236781302845
85	C24	R1	5.90689059560852
85	C21	R1	6.33985000288462
85	C1	R1	7.20945336562895
85	C22	R1	8.06069593168755
85	C4	R1	7.33091687811462
85	C18	R1	6.65821148275179
85	C15	R1	7.06608919045777
85	C11	R1	7.23840473932508
85	C16	R1	6.97727992349992
85	C20	R1	6.02236781302845
85	C7	R1	7.13955135239879
86	C23	R1	8.24792751344359
86	C17	R1	7.4594316186373
86	C12	R1	7.72109918870719
86	C10	R1	7.36632221424582
86	C3	R1	6.83289001416474
86	C14	R1	6.85798099512757
86	C5	R1	6.91886323727459
86	C9	R1	8.15987133677839
86	C24	R1	7.01122725542325
86	C6	R1	7.60733031374961
86	C21	R1	7.44294349584873
86	C19	R1	7.4093909361377
86	C1	R1	7.94836723158468
86	C22	R1	7.76155123244448
86	C4	R1	7.29462074889163
86	C13	R1	6.4262647547021
86	C15	R1	6.85798099512757
86	C11	R1	7.17990909001493
86	C8	R1	7.06608919045777
86	C20	R1	6.33985000288462
86	C7	R1	6.3037807481771
87	C23	R1	7.94251450533924
87	C17	R1	6.98868468677217
87	C12	R1	7.14974711950468
87	C10	R1	6.98868468677217
87	C3	R1	7.89481776330794
87	C5	R1	7.16992500144231
87	C9	R1	7.13955135239879
87	C24	R1	7.08746284125034
87	C21	R1	6.95419631038687
87	C19	R1	6.95419631038687
87	C4	R1	7.36632221424582
87	C13	R1	7.77478705960117
87	C18	R1	7.27612440527424
87	C15	R1	6.56985560833095
87	C11	R1	7.4178525148859
87	C16	R1	7.27612440527424
87	C20	R1	7.74819284958946
87	C7	R1	7.7279204545632
88	C23	R1	7.467605550083
88	C17	R1	7.3037807481771
88	C12	R1	7.4178525148859
88	C10	R1	7.4093909361377
88	C3	R1	7.8073549220576
88	C14	R1	7.4178525148859
88	C5	R1	7.65105169117893
88	C9	R1	7.63662462054365
88	C24	R1	7.14974711950468
88	C6	R1	6.76818432477693
88	C19	R1	6.49185309632967
88	C1	R1	7.24792751344359
88	C22	R1	6.12928301694497
88	C4	R1	6.98868468677217
88	C18	R1	7.14974711950468
88	C11	R1	7.04439411935845
88	C16	R1	6.83289001416474
88	C8	R1	6.70043971814109
88	C20	R1	6.28540221886225
88	C7	R1	7.24792751344359
89	C23	R1	7.91886323727459
89	C17	R1	7.12928301694497
89	C12	R1	7.01122725542325
89	C10	R1	6.75488750216347
89	C3	R1	6.70043971814109
89	C14	R1	7.37503943134692
89	C5	R1	6.84549005094437
89	C9	R1	7.21916852046216
89	C6	R1	7.20945336562895
89	C21	R1	7.32192809488736
89	C19	R1	4.39231742277876
89	C1	R1	7.53138146051631
89	C4	R1	7.49185309632967
89	C13	R1	7
89	C18	R1	6.37503943134692
89	C11	R1	7.24792751344359
89	C16	R1	7.59245703726808
89	C20	R1	7.83920378809694
89	C7	R1	7.65105169117893
90	C23	R1	5.8073549220576
90	C17	R1	7.54689445988764
90	C12	R1	7.54689445988764
90	C10	R1	7
90	C3	R1	7.61470984411521
90	C14	R1	7.43462822763672
90	C5	R1	7.18982455888002
90	C9	R1	6.20945336562895
90	C24	R1	7.14974711950468
90	C6	R1	6.53915881110803
90	C21	R1	6.84549005094437
90	C19	R1	7.7279204545632
90	C1	R1	7.32192809488736
90	C22	R1	7.52356195605701
90	C4	R1	7.35755200461808
90	C13	R1	7.56985560833095
90	C18	R1	6.82017896241519
90	C15	R1	7.14974711950468
90	C11	R1	7.62935662007961
90	C16	R1	7.22881869049588
90	C8	R1	7.09803208296053
90	C20	R1	7.63662462054365
90	C7	R1	7.54689445988764
91	C23	R1	6.33985000288462
91	C17	R1	7.02236781302845
91	C12	R1	7.18982455888002
91	C10	R1	6.71424551766612
91	C3	R1	7.94836723158468
91	C14	R1	7.62935662007961
91	C5	R1	6.82017896241519
91	C9	R1	6.89481776330794
91	C24	R1	5.49185309632967
91	C6	R1	6.53915881110803
91	C21	R1	6.44294349584873
91	C19	R1	6.22881869049588
91	C1	R1	7.59245703726808
91	C22	R1	7.31288295528436
91	C4	R1	6.82017896241519
91	C13	R1	7.08746284125034
91	C18	R1	6.7279204545632
91	C15	R1	6.83289001416474
91	C11	R1	7.10852445677817
91	C8	R1	6.89481776330794
91	C20	R1	7.24792751344359
91	C7	R1	7.33985000288462
92	C17	R1	6.37503943134692
92	C12	R1	7.35755200461808
92	C10	R1	6.90689059560852
92	C3	R1	6.76818432477693
92	C14	R1	6.2667865406949
92	C5	R1	7.13955135239879
92	C9	R1	7.35755200461808
92	C6	R1	6.20945336562895
92	C21	R1	6.98868468677217
92	C19	R1	6.44294349584873
92	C1	R1	7.22881869049588
92	C22	R1	7.40087943628218
92	C13	R1	7.4594316186373
92	C18	R1	8.2667865406949
92	C15	R1	8.09803208296053
92	C11	R1	7.467605550083
92	C16	R1	7.3037807481771
92	C8	R1	7.67948009950545
92	C20	R1	7.7279204545632
92	C7	R1	7.58496250072116
93	C17	R1	7.02236781302845
93	C12	R1	7.44294349584873
93	C10	R1	7.62205181945638
93	C3	R1	8.10328780841202
93	C14	R1	7.49185309632967
93	C5	R1	7.51569983828404
93	C9	R1	7.04439411935845
93	C24	R1	6.91886323727459
93	C6	R1	7.4594316186373
93	C21	R1	6.97727992349992
93	C19	R1	6.37503943134692
93	C22	R1	7.85174904141606
93	C4	R1	7.51569983828404
93	C13	R1	7.72109918870719
93	C18	R1	7.77478705960117
93	C15	R1	7.58496250072116
93	C11	R1	7.2667865406949
93	C16	R1	6.85798099512757
93	C8	R1	7.40087943628218
93	C20	R1	7.467605550083
93	C7	R1	7.62935662007961
94	C23	R1	7.89481776330794
94	C17	R1	7.39231742277876
94	C12	R1	7.23840473932508
94	C10	R1	7.14974711950468
94	C14	R1	7.6724253419715
94	C5	R1	6.89481776330794
94	C9	R1	6.85798099512757
94	C6	R1	6.49185309632967
94	C21	R1	6.53915881110803
94	C19	R1	7.2667865406949
94	C1	R1	7.12928301694497
94	C22	R1	7.15987133677839
94	C4	R1	7.36632221424582
94	C18	R1	7.4757334309664
94	C15	R1	7.71424551766612
94	C11	R1	7.02236781302845
94	C16	R1	7.13955135239879
94	C8	R1	7.44294349584873
94	C20	R1	7.43462822763672
94	C7	R1	6.96578428466209
95	C23	R1	7.56985560833095
95	C17	R1	6.06608919045777
95	C12	R1	7.28540221886225
95	C10	R1	7.37503943134692
95	C3	R1	7.4757334309664
95	C14	R1	6.75488750216347
95	C5	R1	6.85798099512757
95	C9	R1	6.52356195605701
95	C6	R1	7.70735913208088
95	C21	R1	7.77478705960117
95	C19	R1	7.4757334309664
95	C1	R1	7.89481776330794
95	C22	R1	7.4757334309664
95	C4	R1	7.34872815423108
95	C13	R1	6.96578428466209
95	C18	R1	7.34872815423108
95	C15	R1	6.98868468677217
95	C11	R1	6.91886323727459
95	C16	R1	7.17990909001493
95	C8	R1	7.05528243550119
95	C20	R1	7
95	C7	R1	7.11894107272351
96	C23	R1	7.4178525148859
96	C17	R1	7.31288295528436
96	C12	R1	7.14974711950468
96	C10	R1	6.75488750216347
96	C3	R1	7.38370429247405
96	C14	R1	7.21916852046216
96	C5	R1	6.98868468677217
96	C9	R1	6.90689059560852
96	C24	R1	7.64385618977472
96	C6	R1	7.33091687811462
96	C21	R1	7.4757334309664
96	C19	R1	6.24792751344359
96	C1	R1	7.79441586635011
96	C22	R1	7.59245703726808
96	C4	R1	7.49984588708321
96	C13	R1	7.2667865406949
96	C18	R1	6.4262647547021
96	C11	R1	6.90689059560852
96	C16	R1	5.97727992349992
96	C8	R1	6.88264304936184
96	C20	R1	6.22881869049588
96	C7	R1	5.88264304936184
97	C23	R1	6.04439411935845
97	C17	R1	7.55458885167764
97	C12	R1	6.82017896241519
97	C10	R1	7.45121111183233
97	C14	R1	7.29462074889163
97	C5	R1	7.20945336562895
97	C9	R1	7.23840473932508
97	C24	R1	7.38370429247405
97	C6	R1	6.65821148275179
97	C19	R1	7.11894107272351
97	C4	R1	6.56985560833095
97	C13	R1	7.62205181945638
97	C18	R1	7.08746284125034
97	C15	R1	7.21916852046216
97	C11	R1	7.23840473932508
97	C16	R1	7.6724253419715
97	C8	R1	7.55458885167764
97	C20	R1	7.43462822763672
98	C23	R1	7.59991284218713
98	C17	R1	7.59245703726808
98	C10	R1	7.31288295528436
98	C3	R1	7.27612440527424
98	C14	R1	7.55458885167764
98	C5	R1	7
98	C9	R1	7.7279204545632
98	C24	R1	7.2667865406949
98	C6	R1	7.5077946401987
98	C21	R1	7.29462074889163
98	C19	R1	7.8073549220576
98	C1	R1	6.85798099512757
98	C22	R1	7.31288295528436
98	C4	R1	7.40087943628218
98	C13	R1	6.93073733756289
98	C15	R1	7.20945336562895
[truncated: 14,590 more rows]
