# Supplementary material for: Stochastic modelling of single-cell gene expression adaptation reveals non-genomic contribution to evolution of tumor subclones
Source: bioRxiv. 2024 Apr 20:2024.04.17.588869. Preprint. [Version 1] doi: 10.1101/2024.04.17.588869 (PMC11071284; doi:10.1101/2024.04.17.588869)
Supplement: Supplement 2 [file media-2.zip › Supplementary Files/Simulated Data/Neutral_Simulation/sq_15_r_100.csv]

gene	species	replicate	exprval
1	C23	R1	6.84549005094437
1	C17	R1	7.467605550083
1	C12	R1	7.28540221886225
1	C3	R1	6.37503943134692
1	C14	R1	7.09803208296053
1	C5	R1	7.04439411935845
1	C9	R1	6.8073549220576
1	C24	R1	6.90689059560852
1	C6	R1	7.35755200461808
1	C21	R1	7.28540221886225
1	C19	R1	6.58496250072116
1	C22	R1	7.49185309632967
1	C4	R1	7.08746284125034
1	C13	R1	7.34872815423108
1	C18	R1	7.61470984411521
1	C15	R1	8.10328780841202
1	C11	R1	7.48381577726426
1	C16	R1	6.97727992349992
1	C20	R1	6.32192809488736
1	C7	R1	7.34872815423108
2	C23	R1	6.85798099512757
2	C17	R1	7.62205181945638
2	C12	R1	7.44294349584873
2	C10	R1	7.62935662007961
2	C14	R1	6.93073733756289
2	C9	R1	7.53138146051631
2	C6	R1	6.84549005094437
2	C21	R1	7.32192809488736
2	C19	R1	6.35755200461808
2	C1	R1	7.467605550083
2	C22	R1	7.55458885167764
2	C4	R1	7.3037807481771
2	C13	R1	7.76818432477693
2	C18	R1	7.40087943628218
2	C15	R1	7.4093909361377
2	C16	R1	7.10852445677817
2	C8	R1	7.59245703726808
2	C7	R1	7.49984588708321
3	C17	R1	7.65105169117893
3	C10	R1	7.33985000288462
3	C3	R1	6.74146698640115
3	C5	R1	7.06608919045777
3	C9	R1	5.78135971352466
3	C24	R1	7.06608919045777
3	C6	R1	6.8703647195834
3	C21	R1	7.12928301694497
3	C19	R1	6.12928301694497
3	C1	R1	6.88264304936184
3	C4	R1	7.45121111183233
3	C13	R1	7.51569983828404
3	C15	R1	7.08746284125034
3	C11	R1	7.59991284218713
3	C16	R1	7.20945336562895
3	C8	R1	7.10852445677817
3	C20	R1	6.16992500144231
3	C7	R1	6.8073549220576
4	C23	R1	7.22881869049588
4	C17	R1	7.2667865406949
4	C12	R1	7.17990909001493
4	C10	R1	7.57742882803575
4	C3	R1	6.58496250072116
4	C14	R1	6.84549005094437
4	C9	R1	7.48381577726426
4	C24	R1	7.55458885167764
4	C6	R1	7.81378119121704
4	C21	R1	7.79441586635011
4	C19	R1	7.8073549220576
4	C1	R1	7.98868468677217
4	C22	R1	8.04439411935845
4	C4	R1	7.48381577726426
4	C13	R1	7.37503943134692
4	C18	R1	6.7279204545632
4	C15	R1	6.78135971352466
4	C11	R1	6
4	C16	R1	6.74146698640115
4	C8	R1	6.75488750216347
4	C20	R1	6.56985560833095
4	C7	R1	6.97727992349992
5	C23	R1	7.73470962022584
5	C17	R1	8.06069593168755
5	C3	R1	7.33091687811462
5	C14	R1	7.63662462054365
5	C5	R1	7.31288295528436
5	C9	R1	7.59991284218713
5	C24	R1	7.53138146051631
5	C6	R1	7.83289001416474
5	C21	R1	7.78790255939143
5	C1	R1	7.33985000288462
5	C22	R1	6.94251450533924
5	C4	R1	7.19967234483636
5	C13	R1	7.31288295528436
5	C18	R1	7.67948009950545
5	C15	R1	7.5077946401987
5	C16	R1	7.31288295528436
5	C8	R1	7.62205181945638
5	C7	R1	7.03342300153745
6	C23	R1	7.25738784269265
6	C17	R1	7.02236781302845
6	C12	R1	7.3037807481771
6	C10	R1	7.44294349584873
6	C3	R1	6.44294349584873
6	C14	R1	7.07681559705083
6	C5	R1	7.20945336562895
6	C9	R1	7.51569983828404
6	C24	R1	7.36632221424582
6	C6	R1	7.25738784269265
6	C21	R1	7.17990909001493
6	C19	R1	6.71424551766612
6	C1	R1	7.07681559705083
6	C22	R1	7.63662462054365
6	C4	R1	7.4178525148859
6	C13	R1	7.15987133677839
6	C18	R1	6.8073549220576
6	C15	R1	6.79441586635011
6	C11	R1	5.83289001416474
6	C16	R1	6.12928301694497
6	C8	R1	5.95419631038687
6	C7	R1	6.4262647547021
7	C23	R1	7.74819284958946
7	C17	R1	7.4594316186373
7	C12	R1	7.10852445677817
7	C14	R1	6.68650052718322
7	C5	R1	7.25738784269265
7	C9	R1	5.52356195605701
7	C24	R1	6.10852445677817
7	C6	R1	6.37503943134692
7	C21	R1	6.32192809488736
7	C19	R1	4.90689059560852
7	C1	R1	6.85798099512757
7	C22	R1	7.05528243550119
7	C4	R1	7.04439411935845
7	C13	R1	7.39231742277876
7	C18	R1	7.4262647547021
7	C15	R1	7.40087943628218
7	C11	R1	7.17990909001493
7	C8	R1	7.48381577726426
7	C20	R1	7
7	C7	R1	7.22881869049588
8	C23	R1	7.10852445677817
8	C17	R1	6.65821148275179
8	C12	R1	6.78135971352466
8	C10	R1	7.09803208296053
8	C3	R1	5.08746284125034
8	C14	R1	6.8703647195834
8	C5	R1	6.55458885167764
8	C9	R1	7.97727992349992
8	C6	R1	7.65821148275179
8	C21	R1	8.11894107272351
8	C19	R1	7.37503943134692
8	C1	R1	8.11894107272351
8	C22	R1	6.79441586635011
8	C4	R1	7.2667865406949
8	C13	R1	7.70735913208088
8	C18	R1	7.20945336562895
8	C15	R1	7.14974711950468
8	C11	R1	7.56985560833095
8	C8	R1	7.85174904141606
8	C7	R1	7.16992500144231
9	C23	R1	7.3037807481771
9	C17	R1	7.876516946565
9	C12	R1	7.04439411935845
9	C10	R1	6.96578428466209
9	C3	R1	7.10852445677817
9	C9	R1	6.4757334309664
9	C24	R1	7.3037807481771
9	C6	R1	6.70043971814109
9	C19	R1	7.07681559705083
9	C22	R1	7.37503943134692
9	C4	R1	7.21916852046216
9	C13	R1	7.69348695749933
9	C18	R1	6.78135971352466
9	C15	R1	7.55458885167764
9	C11	R1	7.17990909001493
9	C16	R1	7.05528243550119
9	C8	R1	7.18982455888002
9	C20	R1	7.28540221886225
9	C7	R1	7.31288295528436
10	C23	R1	5.90689059560852
10	C17	R1	7.62935662007961
10	C12	R1	7.23840473932508
10	C10	R1	7.13955135239879
10	C14	R1	7
10	C5	R1	7.4262647547021
10	C9	R1	5.58496250072116
10	C24	R1	7.68650052718322
10	C6	R1	6.88264304936184
10	C21	R1	7.11894107272351
10	C19	R1	7.34872815423108
10	C22	R1	7.70043971814109
10	C13	R1	7.56224242422107
10	C18	R1	6.78135971352466
10	C15	R1	7.38370429247405
10	C16	R1	7.74146698640115
10	C8	R1	7.56224242422107
10	C20	R1	7.96000193206808
11	C23	R1	7.79441586635011
11	C17	R1	7.38370429247405
11	C12	R1	7.27612440527424
11	C10	R1	7.18982455888002
11	C3	R1	7.78135971352466
11	C14	R1	7.53138146051631
11	C5	R1	7.45121111183233
11	C9	R1	7.09803208296053
11	C24	R1	6.4757334309664
11	C6	R1	6.93073733756289
11	C21	R1	7.25738784269265
11	C19	R1	7.76155123244448
11	C1	R1	7.20945336562895
11	C4	R1	7.76155123244448
11	C13	R1	7.34872815423108
11	C18	R1	7.48381577726426
11	C15	R1	7.70735913208088
11	C11	R1	7.09803208296053
11	C16	R1	6.06608919045777
11	C8	R1	7.37503943134692
11	C20	R1	7.09803208296053
11	C7	R1	7.37503943134692
12	C23	R1	7.11894107272351
12	C17	R1	7.05528243550119
12	C12	R1	7.22881869049588
12	C3	R1	7.95419631038687
12	C14	R1	8.12928301694497
12	C5	R1	6.85798099512757
12	C9	R1	6.4262647547021
12	C24	R1	7.69348695749933
12	C6	R1	7.58496250072116
12	C19	R1	7.90689059560852
12	C1	R1	7.32192809488736
12	C22	R1	7.2667865406949
12	C4	R1	7.63662462054365
12	C13	R1	7.35755200461808
12	C18	R1	7.44294349584873
12	C15	R1	6.88264304936184
12	C11	R1	6.62935662007961
12	C16	R1	6.91886323727459
12	C8	R1	7.467605550083
12	C20	R1	7.84549005094437
12	C7	R1	7.49185309632967
13	C23	R1	7.71424551766612
13	C17	R1	6.93073733756289
13	C12	R1	7.18982455888002
13	C10	R1	7.55458885167764
13	C3	R1	7.55458885167764
13	C14	R1	7.08746284125034
13	C9	R1	6.5077946401987
13	C24	R1	6.84549005094437
13	C6	R1	6.22881869049588
13	C21	R1	7.01122725542325
13	C19	R1	6.8703647195834
13	C1	R1	5.83289001416474
13	C22	R1	7.22881869049588
13	C4	R1	6.35755200461808
13	C11	R1	7.61470984411521
13	C16	R1	7.16992500144231
13	C8	R1	7.2667865406949
13	C20	R1	7.4178525148859
14	C23	R1	7.33091687811462
14	C17	R1	7.31288295528436
14	C10	R1	7.83920378809694
14	C3	R1	6.89481776330794
14	C14	R1	7.11894107272351
14	C5	R1	7.33091687811462
14	C9	R1	6.65821148275179
14	C24	R1	6.96578428466209
14	C6	R1	6.59991284218713
14	C19	R1	6.8703647195834
14	C1	R1	7.02236781302845
14	C22	R1	7.31288295528436
14	C4	R1	7.21916852046216
14	C13	R1	7.14974711950468
14	C18	R1	7.17990909001493
14	C15	R1	7.67948009950545
14	C11	R1	7.15987133677839
14	C16	R1	7.53138146051631
14	C8	R1	7.37503943134692
14	C20	R1	7.08746284125034
14	C7	R1	7.37503943134692
15	C23	R1	7.25738784269265
15	C17	R1	6.70043971814109
15	C10	R1	6.93073733756289
15	C3	R1	7.06608919045777
15	C14	R1	7.48381577726426
15	C5	R1	7.56985560833095
15	C9	R1	7.15987133677839
15	C24	R1	6.79441586635011
15	C6	R1	7.06608919045777
15	C21	R1	6.4093909361377
15	C19	R1	7.18982455888002
15	C1	R1	6.7279204545632
15	C22	R1	6.93073733756289
15	C4	R1	7.78790255939143
15	C13	R1	7.25738784269265
15	C18	R1	7.83289001416474
15	C15	R1	7.74819284958946
15	C11	R1	7.57742882803575
15	C16	R1	7.88874324889826
15	C8	R1	7.96000193206808
15	C20	R1	8.31288295528435
16	C17	R1	7.32192809488736
16	C12	R1	7.25738784269265
16	C10	R1	7.23840473932508
16	C3	R1	8.02790599656988
16	C14	R1	7.4594316186373
16	C5	R1	7.23840473932508
16	C24	R1	7.4178525148859
16	C6	R1	7.4594316186373
16	C21	R1	6.93073733756289
16	C1	R1	7.49984588708321
16	C22	R1	7.67948009950545
16	C4	R1	7.02236781302845
16	C13	R1	7.43462822763672
16	C18	R1	7.76155123244448
16	C11	R1	7.45121111183233
16	C16	R1	7.34872815423108
16	C8	R1	6.90689059560852
16	C20	R1	7.45121111183233
16	C7	R1	7
17	C23	R1	7.53915881110803
17	C17	R1	7.78135971352466
17	C12	R1	6.3037807481771
17	C10	R1	7.12928301694497
17	C3	R1	7.29462074889163
17	C14	R1	7.09803208296053
17	C5	R1	7.72109918870719
17	C9	R1	7.85174904141606
17	C24	R1	7.02236781302845
17	C6	R1	7.09803208296053
17	C21	R1	7.06608919045777
17	C19	R1	6.89481776330794
17	C1	R1	6.93073733756289
17	C22	R1	7.02236781302845
17	C4	R1	7.22881869049588
17	C13	R1	7.35755200461808
17	C18	R1	6.91886323727459
17	C11	R1	7.78135971352466
17	C16	R1	7.22881869049588
17	C8	R1	7.55458885167764
17	C7	R1	7.34872815423108
18	C23	R1	7.2667865406949
18	C17	R1	7
18	C12	R1	7.16992500144231
18	C10	R1	7.07681559705083
18	C3	R1	6.61470984411521
18	C14	R1	6.82017896241519
18	C5	R1	7.58496250072116
18	C9	R1	7.4093909361377
18	C24	R1	7.28540221886225
18	C6	R1	7.63662462054365
18	C21	R1	7.90689059560852
18	C1	R1	7.61470984411521
18	C22	R1	8.4757334309664
18	C4	R1	7.10852445677817
18	C13	R1	7.62205181945638
18	C18	R1	7.01122725542325
18	C15	R1	7.33985000288462
18	C11	R1	7.25738784269265
18	C16	R1	7.71424551766612
18	C8	R1	7.05528243550119
18	C20	R1	7.65105169117893
18	C7	R1	7.61470984411521
19	C23	R1	7.22881869049588
19	C17	R1	7.16992500144231
19	C12	R1	7.19967234483636
19	C10	R1	7.55458885167764
19	C3	R1	7.44294349584873
19	C14	R1	7.08746284125034
19	C5	R1	7.59991284218713
19	C9	R1	6.55458885167764
19	C24	R1	7.03342300153745
19	C6	R1	7.05528243550119
19	C21	R1	7.48381577726426
19	C1	R1	7.69348695749933
19	C22	R1	7.31288295528436
19	C4	R1	7.15987133677839
19	C13	R1	7.8073549220576
19	C15	R1	7.66533591718518
19	C11	R1	7.4093909361377
19	C16	R1	7.78135971352466
19	C8	R1	6.44294349584873
19	C20	R1	6.35755200461808
19	C7	R1	7.03342300153745
20	C23	R1	7.3037807481771
20	C17	R1	6.91886323727459
20	C12	R1	7.25738784269265
20	C10	R1	7.2667865406949
20	C3	R1	7.34872815423108
20	C14	R1	7.21916852046216
20	C5	R1	7.28540221886225
20	C9	R1	7.90689059560852
20	C24	R1	7.77478705960117
20	C6	R1	8.08214904135387
20	C21	R1	7.71424551766612
20	C19	R1	7.90086680798075
20	C1	R1	7.74146698640115
20	C22	R1	8.01680828768655
20	C4	R1	7.4262647547021
20	C13	R1	7.12928301694497
20	C18	R1	7.09803208296053
20	C15	R1	7.15987133677839
20	C11	R1	7.33091687811462
20	C8	R1	6.7279204545632
20	C20	R1	7.4594316186373
20	C7	R1	6.85798099512757
21	C23	R1	7.59991284218713
21	C17	R1	7.75488750216347
21	C12	R1	7.4262647547021
21	C10	R1	7.25738784269265
21	C3	R1	7.31288295528436
21	C14	R1	7.25738784269265
21	C5	R1	7.64385618977472
21	C9	R1	5.83289001416474
21	C24	R1	7.03342300153745
21	C6	R1	6.16992500144231
21	C21	R1	6.97727992349992
21	C19	R1	6.37503943134692
21	C1	R1	5.12928301694497
21	C22	R1	6.14974711950468
21	C4	R1	6.53915881110803
21	C13	R1	7.25738784269265
21	C18	R1	7.07681559705083
21	C15	R1	6.53915881110803
21	C11	R1	7.33985000288462
21	C16	R1	7.16992500144231
21	C8	R1	6.90689059560852
21	C20	R1	7.25738784269265
22	C23	R1	7.94251450533924
22	C17	R1	6.59991284218713
22	C12	R1	7.15987133677839
22	C10	R1	6.95419631038687
22	C3	R1	6.56985560833095
22	C14	R1	7.25738784269265
22	C5	R1	7.62935662007961
22	C9	R1	7.10852445677817
22	C24	R1	7.83289001416474
22	C6	R1	7.70735913208088
22	C21	R1	7.33985000288462
22	C1	R1	6.91886323727459
22	C22	R1	6.39231742277876
22	C4	R1	6.93073733756289
22	C13	R1	7.59991284218713
22	C18	R1	6.64385618977472
22	C11	R1	6.76818432477693
22	C8	R1	7.36632221424582
22	C20	R1	7.43462822763672
23	C23	R1	7.13955135239879
23	C17	R1	7.56985560833095
23	C12	R1	7.05528243550119
23	C10	R1	6.96578428466209
23	C3	R1	6.61470984411521
23	C5	R1	6.7279204545632
23	C9	R1	4.39231742277876
23	C24	R1	6.16992500144231
23	C6	R1	7.02236781302845
23	C19	R1	4.8073549220576
23	C1	R1	7.12928301694497
23	C22	R1	7.13955135239879
23	C4	R1	6.71424551766612
23	C13	R1	6.49185309632967
23	C18	R1	6.8703647195834
23	C15	R1	7.27612440527424
23	C11	R1	7.01122725542325
23	C16	R1	7.27612440527424
23	C20	R1	6.95419631038687
23	C7	R1	7.43462822763672
24	C23	R1	7.55458885167764
24	C17	R1	7.15987133677839
24	C12	R1	6.84549005094437
24	C10	R1	7.49185309632967
24	C3	R1	7
24	C14	R1	6.79441586635011
24	C5	R1	6.55458885167764
24	C9	R1	7.57742882803575
24	C24	R1	8.06608919045777
24	C6	R1	7.44294349584873
24	C21	R1	7.4178525148859
24	C1	R1	7.05528243550119
24	C22	R1	6.7279204545632
24	C4	R1	6.82017896241519
24	C13	R1	6.98868468677217
24	C15	R1	6.52356195605701
24	C11	R1	7.23840473932508
24	C8	R1	7.467605550083
24	C20	R1	6.70043971814109
24	C7	R1	6.78135971352466
25	C23	R1	6.85798099512757
25	C17	R1	7.31288295528436
25	C12	R1	7.18982455888002
25	C10	R1	7.20945336562895
25	C3	R1	7.54689445988764
25	C14	R1	7.39231742277876
25	C5	R1	7.18982455888002
25	C9	R1	7.06608919045777
25	C24	R1	7.39231742277876
25	C6	R1	7.10852445677817
25	C21	R1	7.33091687811462
25	C19	R1	5.4594316186373
25	C1	R1	6.8073549220576
25	C4	R1	6.55458885167764
25	C13	R1	6.94251450533924
25	C18	R1	5.95419631038687
25	C15	R1	5.6724253419715
25	C8	R1	7.07681559705083
25	C20	R1	6.93073733756289
25	C7	R1	7
26	C17	R1	7.35755200461808
26	C12	R1	6.79441586635011
26	C10	R1	7.12928301694497
26	C3	R1	6.70043971814109
26	C14	R1	7.53138146051631
26	C5	R1	7.4178525148859
26	C9	R1	6.08746284125034
26	C24	R1	7.09803208296053
26	C6	R1	7.09803208296053
26	C21	R1	6.98868468677217
26	C19	R1	7.45121111183233
26	C22	R1	7.467605550083
26	C4	R1	7.70043971814109
26	C13	R1	7.19967234483636
26	C15	R1	6.79441586635011
26	C11	R1	6.88264304936184
26	C16	R1	7.76818432477693
26	C8	R1	6.68650052718322
26	C7	R1	7.05528243550119
27	C23	R1	6.68650052718322
27	C17	R1	7.64385618977472
27	C12	R1	7.02236781302845
27	C10	R1	6.82017896241519
27	C14	R1	7.44294349584873
27	C5	R1	7.40087943628218
27	C9	R1	7.17990909001493
27	C24	R1	6.37503943134692
27	C6	R1	6.88264304936184
27	C21	R1	6.98868468677217
27	C19	R1	7.16992500144231
27	C1	R1	6.70043971814109
27	C22	R1	8.12412131182919
27	C4	R1	6.71424551766612
27	C13	R1	7.467605550083
27	C18	R1	7.44294349584873
27	C15	R1	7.55458885167764
27	C11	R1	7.66533591718518
27	C16	R1	7.52356195605701
27	C8	R1	7.55458885167764
27	C20	R1	6.93073733756289
27	C7	R1	6.8703647195834
28	C23	R1	7.52356195605701
28	C17	R1	6.6724253419715
28	C12	R1	7.29462074889163
28	C10	R1	7.43462822763672
28	C3	R1	7.13955135239879
28	C14	R1	7.18982455888002
28	C5	R1	6.88264304936184
28	C9	R1	8.34429590791582
28	C24	R1	7
28	C6	R1	7.85174904141606
28	C21	R1	7.27612440527424
28	C19	R1	7.82017896241519
28	C1	R1	7.01122725542325
28	C22	R1	7.25738784269265
28	C4	R1	7.53138146051631
28	C13	R1	7.40087943628218
28	C18	R1	7.83289001416474
28	C15	R1	7.32192809488736
28	C11	R1	7.8008998999203
28	C16	R1	7.35755200461808
28	C8	R1	8.00562454919388
28	C20	R1	7.65105169117893
28	C7	R1	7.31288295528436
29	C23	R1	7.4262647547021
29	C17	R1	6.78135971352466
29	C12	R1	7.25738784269265
29	C10	R1	6.70043971814109
29	C3	R1	7.25738784269265
29	C14	R1	7.35755200461808
29	C9	R1	7.61470984411521
29	C6	R1	5.85798099512757
29	C21	R1	6.44294349584873
29	C1	R1	6.55458885167764
29	C22	R1	6.08746284125034
29	C4	R1	6.44294349584873
29	C13	R1	7.04439411935845
29	C18	R1	6.59991284218713
29	C15	R1	6.70043971814109
29	C11	R1	7.29462074889163
29	C16	R1	6.10852445677817
29	C8	R1	5.61470984411521
29	C7	R1	6.3037807481771
30	C17	R1	7.2667865406949
30	C12	R1	7.467605550083
30	C10	R1	7.56224242422107
30	C3	R1	7.31288295528436
30	C5	R1	7.04439411935845
30	C9	R1	7.51569983828404
30	C24	R1	7.28540221886225
30	C6	R1	7.65821148275179
30	C21	R1	7.27612440527424
30	C19	R1	7.15987133677839
30	C1	R1	6.61470984411521
30	C22	R1	7.91288933622996
30	C4	R1	7.36632221424582
30	C13	R1	7.21916852046216
30	C18	R1	7.82017896241519
30	C15	R1	7.52356195605701
30	C11	R1	7.4262647547021
30	C16	R1	6.78135971352466
30	C8	R1	6.94251450533924
30	C20	R1	7.43462822763672
30	C7	R1	7.40087943628218
31	C23	R1	7.10852445677817
31	C17	R1	7.24792751344359
31	C10	R1	7.33091687811462
31	C3	R1	7.876516946565
31	C14	R1	7.52356195605701
31	C5	R1	7.28540221886225
31	C9	R1	7.60733031374961
31	C24	R1	7.24792751344359
31	C6	R1	7.17990909001493
31	C21	R1	7.20945336562895
31	C19	R1	6.7279204545632
31	C1	R1	7.59991284218713
31	C4	R1	7.5077946401987
31	C13	R1	7.33985000288462
31	C18	R1	7.18982455888002
31	C15	R1	7.76818432477693
31	C16	R1	7.52356195605701
31	C8	R1	7.05528243550119
31	C20	R1	6.16992500144231
31	C7	R1	6.58496250072116
32	C23	R1	6.3037807481771
32	C17	R1	7.04439411935845
32	C12	R1	7.25738784269265
32	C10	R1	6.89481776330794
32	C3	R1	7.66533591718518
32	C14	R1	7.62935662007961
32	C5	R1	7.56985560833095
32	C9	R1	7.33985000288462
32	C24	R1	7.57742882803575
32	C6	R1	7.53915881110803
32	C21	R1	7.6724253419715
32	C19	R1	6.94251450533924
32	C1	R1	7.13955135239879
32	C22	R1	7.27612440527424
32	C4	R1	7.4757334309664
32	C13	R1	7.20945336562895
32	C15	R1	7.37503943134692
32	C11	R1	7.01122725542325
32	C16	R1	7.07681559705083
32	C8	R1	6.6724253419715
32	C20	R1	6.76818432477693
32	C7	R1	7.06608919045777
33	C23	R1	7.71424551766612
33	C17	R1	7.31288295528436
33	C12	R1	7.37503943134692
33	C10	R1	7.43462822763672
33	C3	R1	7.78790255939143
33	C14	R1	7.78135971352466
33	C5	R1	7.49984588708321
33	C9	R1	7.85798099512757
33	C24	R1	7.65105169117893
33	C6	R1	7.15987133677839
33	C21	R1	7.65105169117893
33	C19	R1	6.71424551766612
33	C1	R1	6.90689059560852
33	C22	R1	7.43462822763672
33	C4	R1	7.53138146051631
33	C13	R1	7.06608919045777
33	C18	R1	6.78135971352466
33	C15	R1	7.02236781302845
33	C11	R1	7.18982455888002
33	C16	R1	7.467605550083
33	C8	R1	7.4178525148859
33	C20	R1	6.97727992349992
33	C7	R1	6.4262647547021
34	C23	R1	7.59991284218713
34	C17	R1	7.4093909361377
34	C12	R1	7.21916852046216
34	C3	R1	7.82654848729092
34	C5	R1	7.07681559705083
34	C24	R1	7.70735913208088
34	C6	R1	7.4262647547021
34	C21	R1	7.53138146051631
34	C19	R1	7.28540221886225
34	C22	R1	4.75488750216347
34	C4	R1	5.83289001416474
34	C13	R1	6.5077946401987
34	C18	R1	7.4178525148859
34	C15	R1	7.66533591718518
34	C11	R1	6.56985560833095
34	C16	R1	7.34872815423108
34	C8	R1	7.467605550083
34	C20	R1	7.33985000288462
34	C7	R1	7.51569983828404
35	C23	R1	7.11894107272351
35	C17	R1	6.59991284218713
35	C12	R1	7.34872815423108
35	C10	R1	7.05528243550119
35	C3	R1	7.53138146051631
35	C14	R1	7.2667865406949
35	C5	R1	7.4093909361377
35	C24	R1	6.10852445677817
35	C6	R1	6
35	C21	R1	6.35755200461808
35	C1	R1	7.01122725542325
35	C22	R1	6.84549005094437
35	C4	R1	7.66533591718518
35	C13	R1	6.90689059560852
35	C18	R1	7.08746284125034
35	C15	R1	7.25738784269265
35	C11	R1	7.62935662007961
35	C16	R1	7.66533591718518
35	C8	R1	7.28540221886225
35	C20	R1	7.62935662007961
35	C7	R1	7.98868468677217
36	C23	R1	7.60733031374961
36	C17	R1	7.52356195605701
36	C12	R1	7.21916852046216
36	C10	R1	7.40087943628218
36	C3	R1	7.17990909001493
36	C14	R1	7.31288295528436
36	C5	R1	7.65821148275179
36	C9	R1	7.21916852046216
36	C6	R1	7.05528243550119
36	C21	R1	7.23840473932508
36	C1	R1	6.88264304936184
36	C22	R1	3.70043971814109
36	C4	R1	7.27612440527424
36	C13	R1	7.40087943628218
36	C18	R1	7.64385618977472
36	C15	R1	6.94251450533924
36	C11	R1	7.35755200461808
36	C16	R1	7.02236781302845
36	C8	R1	7.19967234483636
36	C20	R1	7.57742882803575
36	C7	R1	7.33985000288462
37	C23	R1	7.79441586635011
37	C12	R1	7.03342300153745
37	C10	R1	7
37	C3	R1	6.49185309632967
37	C14	R1	6.91886323727459
37	C24	R1	7.19967234483636
37	C21	R1	7.77478705960117
37	C19	R1	7.8073549220576
37	C1	R1	6.78135971352466
37	C22	R1	7.65105169117893
37	C4	R1	6.8073549220576
37	C13	R1	7.66533591718518
37	C18	R1	7.09803208296053
37	C15	R1	7.33091687811462
37	C11	R1	7.6724253419715
37	C16	R1	7.64385618977472
37	C8	R1	7.15987133677839
37	C20	R1	7.58496250072116
37	C7	R1	7.57742882803575
38	C23	R1	7.73470962022584
38	C17	R1	6.58496250072116
38	C12	R1	7.68650052718322
38	C10	R1	7.23840473932508
38	C3	R1	6.22881869049588
38	C14	R1	7.53138146051631
38	C5	R1	6.76818432477693
38	C9	R1	7.23840473932508
38	C24	R1	6.94251450533924
38	C6	R1	7.08746284125034
38	C21	R1	7.33985000288462
38	C19	R1	6.4262647547021
38	C1	R1	7.28540221886225
38	C4	R1	6.90689059560852
38	C18	R1	7.08746284125034
38	C15	R1	6.84549005094437
38	C11	R1	7.5077946401987
38	C16	R1	7.13955135239879
38	C8	R1	6.84549005094437
38	C20	R1	6.76818432477693
38	C7	R1	7.04439411935845
39	C23	R1	6.62935662007961
39	C17	R1	6.53915881110803
39	C12	R1	7.71424551766612
39	C10	R1	6.93073733756289
39	C14	R1	7.16992500144231
39	C5	R1	6.22881869049588
39	C9	R1	6.33985000288462
39	C24	R1	7.16992500144231
39	C21	R1	7.33091687811462
39	C4	R1	6.70043971814109
39	C13	R1	6.74146698640115
39	C18	R1	7.09803208296053
39	C15	R1	6.97727992349992
39	C11	R1	7.05528243550119
39	C16	R1	6.6724253419715
39	C8	R1	7.40087943628218
39	C20	R1	7.43462822763672
39	C7	R1	7.10852445677817
40	C23	R1	6.10852445677817
40	C17	R1	7.82654848729092
40	C12	R1	6.97727992349992
40	C10	R1	7.3037807481771
40	C14	R1	7.48381577726426
40	C9	R1	7.78135971352466
40	C24	R1	7.66533591718518
40	C6	R1	7.876516946565
40	C19	R1	7.4262647547021
40	C1	R1	7.77478705960117
40	C4	R1	7.34872815423108
40	C13	R1	6.4757334309664
40	C18	R1	7.76818432477693
40	C15	R1	7.67948009950545
40	C11	R1	6.65821148275179
40	C16	R1	7.08746284125034
40	C8	R1	6.52356195605701
40	C20	R1	6.71424551766612
40	C7	R1	7.18982455888002
41	C23	R1	5.90689059560852
41	C17	R1	6.88264304936184
41	C12	R1	7.39231742277876
41	C10	R1	7.32192809488736
41	C3	R1	7.24792751344359
41	C14	R1	6.70043971814109
41	C5	R1	7.57742882803575
41	C24	R1	5.52356195605701
41	C6	R1	4.95419631038687
41	C21	R1	5.28540221886225
41	C1	R1	6.8073549220576
41	C22	R1	7.4594316186373
41	C4	R1	6.78135971352466
41	C13	R1	7.12928301694497
41	C18	R1	7.16992500144231
41	C15	R1	6.83289001416474
41	C16	R1	7.22881869049588
41	C8	R1	7.01122725542325
41	C20	R1	6
41	C7	R1	6
42	C23	R1	6.85798099512757
42	C17	R1	7.22881869049588
42	C12	R1	6.61470984411521
42	C10	R1	6.82017896241519
42	C3	R1	7.16992500144231
42	C14	R1	7.4093909361377
42	C5	R1	7.03342300153745
42	C24	R1	6.5077946401987
42	C6	R1	6.98868468677217
42	C21	R1	6.8073549220576
42	C19	R1	6.90689059560852
42	C1	R1	7.29462074889163
42	C22	R1	6.4262647547021
42	C4	R1	7.43462822763672
42	C13	R1	7.32192809488736
42	C18	R1	7.14974711950468
42	C15	R1	7.14974711950468
42	C11	R1	7.08746284125034
42	C7	R1	7.05528243550119
43	C23	R1	7.68650052718322
43	C17	R1	6.8703647195834
43	C12	R1	7.89481776330794
43	C10	R1	7.58496250072116
43	C14	R1	7.72109918870719
43	C5	R1	6.97727992349992
43	C9	R1	6.37503943134692
43	C24	R1	6.5077946401987
43	C6	R1	5.04439411935845
43	C21	R1	5.93073733756289
43	C19	R1	6.44294349584873
43	C1	R1	7.08746284125034
43	C22	R1	7.11894107272351
43	C4	R1	6.88264304936184
43	C13	R1	7.48381577726426
43	C18	R1	7.37503943134692
43	C15	R1	7.65105169117893
43	C11	R1	7.33985000288462
43	C16	R1	6.61470984411521
43	C8	R1	7.34872815423108
43	C20	R1	7.07681559705083
43	C7	R1	7.01122725542325
44	C23	R1	7.40087943628218
44	C17	R1	7.08746284125034
44	C12	R1	7.17990909001493
44	C10	R1	7.15987133677839
44	C3	R1	7.49984588708321
44	C5	R1	7.13955135239879
44	C9	R1	7.74146698640115
44	C24	R1	6.95419631038687
44	C6	R1	7.53138146051631
44	C21	R1	7.70735913208088
44	C19	R1	7.22881869049588
44	C1	R1	6.8073549220576
44	C22	R1	6.58496250072116
44	C4	R1	7.4262647547021
44	C13	R1	6.82017896241519
44	C18	R1	6.49185309632967
44	C15	R1	6.16992500144231
44	C11	R1	7.36632221424582
44	C16	R1	7.39231742277876
44	C8	R1	7.65105169117893
44	C20	R1	7.39231742277876
44	C7	R1	7.76818432477693
45	C23	R1	7.49185309632967
45	C17	R1	6.76818432477693
45	C12	R1	7.09803208296053
45	C10	R1	7.31288295528436
45	C3	R1	7.25738784269265
45	C14	R1	7.20945336562895
45	C5	R1	7.20945336562895
45	C9	R1	6.79441586635011
45	C24	R1	7.38370429247405
45	C21	R1	6.94251450533924
45	C1	R1	7.4262647547021
45	C22	R1	7.59245703726808
45	C4	R1	7.08746284125034
45	C18	R1	7.21916852046216
45	C15	R1	7.88264304936184
45	C11	R1	6.97727992349992
45	C16	R1	7.89481776330794
45	C20	R1	7.23840473932508
45	C7	R1	7.17990909001493
46	C23	R1	7.6724253419715
46	C17	R1	7.48381577726426
46	C12	R1	7.36632221424582
46	C10	R1	7.27612440527424
46	C3	R1	5
46	C14	R1	7.09803208296053
46	C5	R1	7.59991284218713
46	C9	R1	6.4757334309664
46	C24	R1	6.78135971352466
46	C6	R1	6.94251450533924
46	C21	R1	6.7279204545632
46	C19	R1	6.6724253419715
46	C1	R1	7.34872815423108
46	C22	R1	7.12928301694497
46	C13	R1	7.20945336562895
46	C18	R1	7.49185309632967
46	C15	R1	7.03342300153745
46	C11	R1	7.76155123244448
46	C16	R1	7.65105169117893
46	C8	R1	7.63662462054365
46	C20	R1	7.29462074889163
46	C7	R1	7.57742882803575
47	C23	R1	6.82017896241519
47	C17	R1	6.68650052718322
47	C12	R1	7.21916852046216
47	C10	R1	7.58496250072116
47	C3	R1	6.8073549220576
47	C14	R1	6.78135971352466
47	C5	R1	6.4093909361377
47	C24	R1	7.43462822763672
47	C6	R1	7.467605550083
47	C21	R1	7.4178525148859
47	C19	R1	7.5077946401987
47	C1	R1	7.01122725542325
47	C22	R1	7.69348695749933
47	C13	R1	7.3037807481771
47	C15	R1	7.43462822763672
47	C11	R1	7.23840473932508
47	C16	R1	7.55458885167764
47	C8	R1	7.11894107272351
47	C20	R1	6.49185309632967
47	C7	R1	6.8703647195834
48	C23	R1	7.12928301694497
48	C17	R1	7.4594316186373
48	C12	R1	7.55458885167764
48	C10	R1	7.09803208296053
48	C3	R1	8.13955135239879
48	C14	R1	7.37503943134692
48	C5	R1	6.58496250072116
48	C9	R1	6.85798099512757
48	C24	R1	7.15987133677839
48	C6	R1	7.15987133677839
48	C21	R1	7.45121111183233
48	C19	R1	6.04439411935845
48	C1	R1	7.40087943628218
48	C22	R1	6.24792751344359
48	C4	R1	7.20945336562895
48	C13	R1	6.97727992349992
48	C18	R1	7.44294349584873
48	C15	R1	7.5077946401987
48	C11	R1	7.29462074889163
48	C8	R1	7.57742882803575
48	C20	R1	7.36632221424582
48	C7	R1	7.27612440527424
49	C23	R1	6.37503943134692
49	C12	R1	7.53138146051631
49	C10	R1	7.35755200461808
49	C3	R1	3.70043971814109
49	C5	R1	7.32192809488736
49	C24	R1	6.82017896241519
49	C6	R1	7.5077946401987
49	C21	R1	7.31288295528436
49	C19	R1	7.20945336562895
49	C22	R1	7.62205181945638
49	C4	R1	7.10852445677817
49	C13	R1	7.12928301694497
49	C18	R1	7.10852445677817
49	C15	R1	7.12928301694497
49	C11	R1	7.20945336562895
49	C16	R1	7.39231742277876
49	C8	R1	7.69348695749933
49	C20	R1	7.4178525148859
49	C7	R1	7.76818432477693
50	C23	R1	7.33091687811462
50	C17	R1	7.28540221886225
50	C12	R1	7.96000193206808
50	C10	R1	7.3037807481771
50	C3	R1	7.61470984411521
50	C14	R1	7.68650052718322
50	C5	R1	7.49185309632967
50	C9	R1	7.38370429247405
50	C24	R1	6.71424551766612
50	C6	R1	7.74819284958946
50	C21	R1	7.71424551766612
50	C19	R1	7.40087943628218
50	C1	R1	7.36632221424582
50	C22	R1	5.8073549220576
50	C4	R1	7.3037807481771
50	C13	R1	6.58496250072116
50	C18	R1	7.34872815423108
50	C15	R1	7.23840473932508
50	C11	R1	7.02236781302845
50	C16	R1	6.8073549220576
50	C8	R1	7.34872815423108
50	C20	R1	6.8073549220576
50	C7	R1	7.15987133677839
51	C23	R1	7.12928301694497
51	C17	R1	7.52356195605701
51	C10	R1	7.38370429247405
51	C3	R1	7.38370429247405
51	C14	R1	7.39231742277876
51	C5	R1	7.08746284125034
51	C9	R1	7.27612440527424
51	C24	R1	6.83289001416474
51	C6	R1	5.4262647547021
51	C21	R1	6.53915881110803
51	C19	R1	6.32192809488736
51	C1	R1	7.66533591718518
51	C22	R1	7.21916852046216
51	C4	R1	7.39231742277876
51	C13	R1	7.39231742277876
51	C18	R1	7.53915881110803
51	C15	R1	7.60733031374961
51	C11	R1	7.55458885167764
51	C16	R1	7.58496250072116
51	C8	R1	7.90086680798075
51	C7	R1	7.77478705960117
52	C23	R1	8.01122725542325
52	C17	R1	7.27612440527424
52	C12	R1	7.04439411935845
52	C10	R1	7
52	C3	R1	7.02236781302845
52	C14	R1	7.48381577726426
52	C5	R1	7.35755200461808
52	C9	R1	8.44708322620965
52	C24	R1	7.49984588708321
52	C6	R1	7.37503943134692
52	C21	R1	7.65105169117893
52	C19	R1	7.59245703726808
52	C1	R1	6.82017896241519
52	C22	R1	6.83289001416474
52	C4	R1	7.05528243550119
52	C13	R1	6.76818432477693
52	C18	R1	6.97727992349992
52	C15	R1	7.20945336562895
52	C11	R1	6.91886323727459
52	C16	R1	6.18982455888002
52	C20	R1	5.7279204545632
52	C7	R1	5.90689059560852
53	C17	R1	7.62935662007961
53	C12	R1	7.02236781302845
53	C10	R1	7.62205181945638
53	C3	R1	7.84549005094437
53	C14	R1	7.02236781302845
53	C5	R1	7.10852445677817
53	C9	R1	7.67948009950545
53	C24	R1	7.91288933622996
53	C6	R1	7.49185309632967
53	C21	R1	7.4178525148859
53	C19	R1	7.35755200461808
53	C1	R1	7.81378119121704
53	C22	R1	7.7279204545632
53	C4	R1	7.76818432477693
53	C13	R1	6.91886323727459
53	C15	R1	7.02236781302845
53	C11	R1	7.44294349584873
53	C16	R1	6.6724253419715
53	C8	R1	7.02236781302845
53	C20	R1	8.04439411935845
53	C7	R1	7.77478705960117
54	C23	R1	7.05528243550119
54	C17	R1	7.18982455888002
54	C10	R1	7.54689445988764
54	C3	R1	7.44294349584873
54	C14	R1	7.70735913208088
54	C5	R1	7.38370429247405
54	C9	R1	6.14974711950468
54	C24	R1	6.33985000288462
54	C21	R1	7.05528243550119
54	C1	R1	7.36632221424582
54	C4	R1	7.23840473932508
54	C13	R1	6.58496250072116
54	C18	R1	7.20945336562895
54	C15	R1	7.19967234483636
54	C11	R1	7.33091687811462
54	C16	R1	7.53915881110803
54	C8	R1	7.54689445988764
54	C20	R1	7.54689445988764
55	C17	R1	7.96578428466209
55	C12	R1	7.48381577726426
55	C10	R1	7.37503943134692
55	C14	R1	7.6724253419715
55	C5	R1	6.62935662007961
55	C9	R1	8.4093909361377
55	C24	R1	7.86418614465428
55	C6	R1	7.73470962022584
55	C21	R1	7.92481250360578
55	C19	R1	7.59991284218713
55	C1	R1	7.78135971352466
55	C22	R1	7.45121111183233
55	C4	R1	7.53915881110803
55	C13	R1	7.4757334309664
55	C18	R1	7.4757334309664
55	C11	R1	6.6724253419715
55	C16	R1	6.98868468677217
55	C8	R1	7.04439411935845
55	C20	R1	5.70043971814109
55	C7	R1	6.52356195605701
56	C23	R1	7.14974711950468
56	C17	R1	7.15987133677839
56	C12	R1	7.4093909361377
56	C10	R1	7.56224242422107
56	C3	R1	7.02236781302845
56	C14	R1	7.33091687811462
56	C5	R1	7.32192809488736
56	C9	R1	7.54689445988764
56	C21	R1	7.16992500144231
56	C19	R1	7.64385618977472
56	C1	R1	6.88264304936184
56	C22	R1	6.52356195605701
56	C4	R1	6.78135971352466
56	C13	R1	7.18982455888002
56	C18	R1	7.21916852046216
56	C15	R1	7.5077946401987
56	C11	R1	6.8703647195834
56	C16	R1	7.17990909001493
56	C8	R1	7.28540221886225
56	C20	R1	6.74146698640115
56	C7	R1	6.7279204545632
57	C23	R1	6.76818432477693
57	C17	R1	6.65821148275179
57	C12	R1	6.89481776330794
57	C10	R1	7.4262647547021
57	C3	R1	6.20945336562895
57	C14	R1	7.07681559705083
57	C5	R1	7.10852445677817
57	C9	R1	7.82017896241519
57	C24	R1	7.876516946565
57	C6	R1	7.62935662007961
57	C21	R1	7.76155123244448
57	C19	R1	7.70043971814109
57	C1	R1	6.16992500144231
57	C22	R1	2.32192809488736
57	C4	R1	7.2667865406949
57	C13	R1	7.51569983828404
57	C18	R1	6.64385618977472
57	C15	R1	6.58496250072116
57	C11	R1	7.13955135239879
57	C16	R1	6.75488750216347
57	C8	R1	7.17990909001493
57	C20	R1	7.6724253419715
57	C7	R1	7.84549005094437
58	C23	R1	7.22881869049588
58	C17	R1	7.04439411935845
58	C12	R1	7.48381577726426
58	C10	R1	6.91886323727459
58	C3	R1	6.90689059560852
58	C14	R1	6.97727992349992
58	C9	R1	7.61470984411521
58	C24	R1	7.79441586635011
58	C6	R1	7.31288295528436
58	C21	R1	7.40087943628218
58	C19	R1	7.48381577726426
58	C1	R1	6.74146698640115
58	C22	R1	6.64385618977472
58	C4	R1	7.07681559705083
58	C13	R1	7.28540221886225
58	C18	R1	7.36632221424582
58	C11	R1	7.22881869049588
58	C8	R1	7.56224242422107
58	C20	R1	8.00562454919388
58	C7	R1	7.95419631038687
59	C23	R1	7.20945336562895
59	C17	R1	5.6724253419715
59	C12	R1	7.4757334309664
59	C10	R1	7.34872815423108
59	C3	R1	6.85798099512757
59	C14	R1	6.59991284218713
59	C5	R1	7.28540221886225
59	C9	R1	5.35755200461808
59	C24	R1	6.93073733756289
59	C6	R1	6.16992500144231
59	C21	R1	6.22881869049588
59	C1	R1	6.96578428466209
59	C22	R1	7.89481776330794
59	C4	R1	7.12928301694497
59	C13	R1	7.10852445677817
59	C18	R1	7.57742882803575
59	C15	R1	7.4594316186373
59	C11	R1	7.93663793900257
59	C16	R1	7.34872815423108
59	C8	R1	6.98868468677217
60	C23	R1	7.28540221886225
60	C17	R1	7.48381577726426
60	C12	R1	7.11894107272351
60	C10	R1	7.66533591718518
60	C3	R1	7.70043971814109
60	C14	R1	7.66533591718518
60	C5	R1	6.6724253419715
60	C9	R1	6.79441586635011
60	C24	R1	7.38370429247405
60	C6	R1	7.3037807481771
60	C21	R1	7.14974711950468
60	C19	R1	6.64385618977472
60	C1	R1	7.94836723158468
60	C22	R1	6.85798099512757
60	C4	R1	7.34872815423108
60	C13	R1	7.44294349584873
60	C18	R1	6.53915881110803
60	C15	R1	6.95419631038687
60	C11	R1	6.82017896241519
60	C8	R1	6.20945336562895
60	C20	R1	5.7279204545632
61	C17	R1	7.48381577726426
61	C12	R1	7.54689445988764
61	C10	R1	6.97727992349992
61	C3	R1	7.10852445677817
61	C14	R1	6.55458885167764
61	C5	R1	7.04439411935845
61	C9	R1	6.32192809488736
61	C24	R1	6.91886323727459
61	C6	R1	7
61	C21	R1	7.12928301694497
61	C19	R1	7.62935662007961
61	C22	R1	7.69348695749933
61	C4	R1	7.34872815423108
61	C18	R1	6
61	C15	R1	6.75488750216347
61	C11	R1	7.23840473932508
61	C16	R1	6.65821148275179
61	C20	R1	7.18982455888002
61	C7	R1	7.19967234483636
62	C23	R1	7.4594316186373
62	C17	R1	7.31288295528436
62	C12	R1	7.28540221886225
62	C10	R1	7.33091687811462
62	C3	R1	7.93073733756289
62	C14	R1	7.4093909361377
62	C5	R1	6.61470984411521
62	C9	R1	7.59991284218713
62	C24	R1	7.38370429247405
62	C6	R1	7.84549005094437
62	C21	R1	7.69348695749933
62	C19	R1	7.59245703726808
62	C1	R1	6.75488750216347
62	C22	R1	5.70043971814109
62	C4	R1	7.24792751344359
62	C18	R1	7.86418614465428
62	C15	R1	7.73470962022584
62	C11	R1	7.14974711950468
62	C8	R1	6.93073733756289
62	C7	R1	7.43462822763672
63	C23	R1	6.95419631038687
63	C17	R1	6.62935662007961
63	C12	R1	7.48381577726426
63	C10	R1	7.4594316186373
63	C3	R1	7.62205181945638
63	C14	R1	6.6724253419715
63	C5	R1	7.66533591718518
63	C9	R1	7.67948009950545
63	C24	R1	7.58496250072116
63	C6	R1	7.6724253419715
63	C21	R1	7.13955135239879
63	C19	R1	7.76155123244448
63	C1	R1	5.28540221886225
63	C22	R1	7.51569983828404
63	C4	R1	6.88264304936184
63	C13	R1	7.17990909001493
63	C18	R1	7.58496250072116
63	C15	R1	7.33985000288462
63	C11	R1	7.05528243550119
63	C16	R1	6.79441586635011
63	C8	R1	7.33091687811462
63	C20	R1	6.91886323727459
63	C7	R1	6.8703647195834
64	C23	R1	6.5077946401987
64	C17	R1	7.40087943628218
64	C12	R1	7.14974711950468
64	C3	R1	7.5077946401987
64	C14	R1	6.98868468677217
64	C5	R1	6.79441586635011
64	C9	R1	7.21916852046216
64	C24	R1	7.78790255939143
64	C6	R1	7.68650052718322
64	C21	R1	7.04439411935845
64	C19	R1	7.2667865406949
64	C1	R1	7.55458885167764
64	C4	R1	7.68650052718322
64	C18	R1	7.64385618977472
64	C15	R1	7.05528243550119
64	C11	R1	6.97727992349992
64	C16	R1	7.65105169117893
64	C8	R1	7.20945336562895
64	C7	R1	6.5077946401987
65	C23	R1	7.53915881110803
65	C17	R1	6.8703647195834
65	C12	R1	7.09803208296053
65	C10	R1	7.27612440527424
65	C3	R1	6.2667865406949
65	C14	R1	7.4262647547021
65	C5	R1	7.05528243550119
65	C9	R1	7.88264304936184
65	C24	R1	7.53915881110803
65	C6	R1	7.20945336562895
65	C21	R1	6.95419631038687
65	C19	R1	7.01122725542325
65	C1	R1	6.22881869049588
65	C22	R1	8.01122725542325
65	C4	R1	7.35755200461808
65	C13	R1	7.52356195605701
65	C18	R1	7.07681559705083
65	C15	R1	7.3037807481771
65	C11	R1	6.84549005094437
65	C16	R1	7.59245703726808
65	C8	R1	7.16992500144231
65	C7	R1	6.55458885167764
66	C23	R1	7.95419631038687
66	C17	R1	7.67948009950545
66	C12	R1	7.09803208296053
66	C10	R1	7.03342300153745
66	C3	R1	7.53138146051631
66	C14	R1	7.94251450533924
66	C5	R1	7.18982455888002
66	C9	R1	6.49185309632967
66	C24	R1	7.08746284125034
66	C6	R1	7.34872815423108
66	C21	R1	7.4093909361377
66	C19	R1	5.32192809488736
66	C1	R1	7.55458885167764
66	C22	R1	7.52356195605701
66	C4	R1	7.54689445988764
66	C13	R1	8.03342300153745
66	C18	R1	7.32192809488736
66	C15	R1	7.38370429247405
66	C16	R1	7.18982455888002
66	C8	R1	7
66	C20	R1	8.09803208296053
66	C7	R1	7.65821148275179
67	C23	R1	7.24792751344359
67	C17	R1	6.93073733756289
67	C12	R1	7.4757334309664
67	C10	R1	7.04439411935845
67	C14	R1	6.95419631038687
67	C5	R1	7.4594316186373
67	C9	R1	6.97727992349992
67	C24	R1	7.64385618977472
67	C6	R1	7.25738784269265
67	C21	R1	7.27612440527424
67	C19	R1	6.61470984411521
67	C22	R1	7.25738784269265
67	C13	R1	7.05528243550119
67	C18	R1	6.79441586635011
67	C15	R1	6.78135971352466
67	C16	R1	7.49185309632967
67	C8	R1	7.54689445988764
67	C20	R1	7.20945336562895
67	C7	R1	7.4757334309664
68	C23	R1	7.14974711950468
68	C17	R1	7.05528243550119
68	C12	R1	7.24792751344359
68	C3	R1	7.45121111183233
68	C14	R1	6.94251450533924
68	C9	R1	6.89481776330794
68	C24	R1	6.84549005094437
68	C6	R1	6.96578428466209
68	C19	R1	7.10852445677817
68	C1	R1	6.59991284218713
68	C22	R1	6.76818432477693
68	C4	R1	7.18982455888002
68	C13	R1	7.44294349584873
68	C18	R1	7.24792751344359
68	C15	R1	7.16992500144231
68	C11	R1	7.49185309632967
68	C16	R1	7.4594316186373
68	C20	R1	7.25738784269265
68	C7	R1	7.22881869049588
69	C23	R1	7.13955135239879
69	C17	R1	6.16992500144231
69	C12	R1	7.33985000288462
69	C10	R1	7.25738784269265
69	C3	R1	6.4594316186373
69	C14	R1	7.37503943134692
69	C5	R1	7.467605550083
69	C9	R1	7.63662462054365
69	C24	R1	7.34872815423108
69	C6	R1	6.93073733756289
69	C21	R1	6.84549005094437
69	C19	R1	8.1548181090521
69	C1	R1	6.94251450533924
69	C22	R1	7.53138146051631
69	C4	R1	7.11894107272351
69	C13	R1	7.68650052718322
69	C18	R1	7.53915881110803
69	C15	R1	7.83920378809694
69	C11	R1	6.93073733756289
69	C16	R1	7.16992500144231
69	C8	R1	6.8703647195834
69	C20	R1	7.20945336562895
70	C23	R1	6.59991284218713
70	C17	R1	7.61470984411521
70	C12	R1	7.40087943628218
70	C3	R1	6.4093909361377
70	C14	R1	6.76818432477693
70	C5	R1	7.2667865406949
70	C9	R1	7.82017896241519
70	C24	R1	7.70735913208088
70	C6	R1	7.62935662007961
70	C21	R1	7.28540221886225
70	C19	R1	7.51569983828404
70	C1	R1	5.93073733756289
70	C4	R1	6.90689059560852
70	C13	R1	7.53138146051631
70	C18	R1	7.02236781302845
70	C15	R1	6.6724253419715
70	C8	R1	7.27612440527424
70	C20	R1	7.65105169117893
70	C7	R1	7.16992500144231
71	C23	R1	6.65821148275179
71	C17	R1	6.91886323727459
71	C12	R1	7.4093909361377
71	C10	R1	7.04439411935845
71	C3	R1	7.4262647547021
71	C14	R1	7.4093909361377
71	C9	R1	7.20945336562895
71	C24	R1	7.14974711950468
71	C21	R1	7.21916852046216
71	C19	R1	7.11894107272351
71	C22	R1	7.68650052718322
71	C4	R1	7.64385618977472
71	C13	R1	7.4262647547021
71	C18	R1	7
71	C15	R1	6.90689059560852
71	C11	R1	6.8073549220576
71	C16	R1	7.10852445677817
71	C8	R1	7.33985000288462
71	C20	R1	7.15987133677839
71	C7	R1	6.55458885167764
72	C23	R1	7.16992500144231
72	C17	R1	7.3037807481771
72	C12	R1	7.44294349584873
72	C10	R1	7.01122725542325
72	C3	R1	7.71424551766612
72	C9	R1	5.93073733756289
72	C24	R1	5.58496250072116
72	C6	R1	4.75488750216347
72	C21	R1	5.90689059560852
72	C19	R1	6.52356195605701
72	C1	R1	7.64385618977472
72	C4	R1	7.94836723158468
72	C13	R1	7.4757334309664
72	C15	R1	6.8073549220576
72	C11	R1	7.34872815423108
72	C16	R1	7.14974711950468
72	C8	R1	7.22881869049588
72	C20	R1	7
72	C7	R1	7.06608919045777
73	C23	R1	6.20945336562895
73	C17	R1	7.28540221886225
73	C12	R1	7.29462074889163
73	C10	R1	7.19967234483636
73	C3	R1	7.04439411935845
73	C14	R1	7.10852445677817
73	C5	R1	7.6724253419715
73	C9	R1	7.39231742277876
73	C24	R1	7.17990909001493
73	C6	R1	7.29462074889163
73	C21	R1	7.71424551766612
73	C19	R1	7.25738784269265
73	C1	R1	7.19967234483636
73	C22	R1	5.49185309632967
73	C4	R1	6.78135971352466
73	C13	R1	7.68650052718322
73	C18	R1	7.62935662007961
73	C15	R1	7.60733031374961
73	C11	R1	7.40087943628218
73	C16	R1	7.68650052718322
73	C8	R1	7.85798099512757
73	C20	R1	7.53138146051631
73	C7	R1	7.74146698640115
74	C23	R1	7.60733031374961
74	C12	R1	7.11894107272351
74	C10	R1	6.96578428466209
74	C3	R1	7.12928301694497
74	C14	R1	7.68650052718322
74	C5	R1	7.05528243550119
74	C9	R1	7.15987133677839
74	C24	R1	6.79441586635011
74	C6	R1	6.68650052718322
74	C21	R1	7.01122725542325
74	C19	R1	7.48381577726426
74	C22	R1	6.64385618977472
74	C4	R1	7.32192809488736
74	C13	R1	6.06608919045777
74	C18	R1	6.44294349584873
74	C11	R1	6.64385618977472
74	C16	R1	7.18982455888002
74	C8	R1	7.19967234483636
74	C20	R1	6.88264304936184
74	C7	R1	6.49185309632967
75	C23	R1	7.75488750216347
75	C17	R1	6.79441586635011
75	C12	R1	7.39231742277876
75	C10	R1	7.04439411935845
75	C3	R1	6.44294349584873
75	C14	R1	6.91886323727459
75	C5	R1	7.37503943134692
75	C9	R1	7.55458885167764
75	C24	R1	7.48381577726426
75	C6	R1	7.08746284125034
75	C21	R1	7.03342300153745
75	C19	R1	6.75488750216347
75	C1	R1	7.4594316186373
75	C22	R1	7.61470984411521
75	C4	R1	7.57742882803575
75	C13	R1	6.76818432477693
75	C18	R1	6.96578428466209
75	C11	R1	5.95419631038687
75	C16	R1	6.79441586635011
75	C8	R1	6.58496250072116
76	C23	R1	6.83289001416474
76	C17	R1	6.65821148275179
76	C12	R1	7.07681559705083
76	C10	R1	7.5077946401987
76	C3	R1	7.6724253419715
76	C14	R1	8.12928301694497
76	C5	R1	7.72109918870719
76	C9	R1	6.4262647547021
76	C24	R1	7.2667865406949
76	C6	R1	7.12928301694497
76	C21	R1	7.28540221886225
76	C19	R1	7.61470984411521
76	C1	R1	6.75488750216347
76	C22	R1	6.14974711950468
76	C4	R1	7.13955135239879
76	C13	R1	7.2667865406949
76	C18	R1	7.28540221886225
76	C15	R1	7.17990909001493
76	C11	R1	8.2045711442492
76	C16	R1	7.49185309632967
76	C8	R1	7.13955135239879
76	C20	R1	7.70043971814109
77	C23	R1	6.78135971352466
77	C17	R1	7.17990909001493
77	C10	R1	7.49185309632967
77	C3	R1	7.467605550083
77	C14	R1	7.51569983828404
77	C5	R1	7.21916852046216
77	C6	R1	6.24792751344359
77	C21	R1	6.58496250072116
77	C19	R1	6.65821148275179
77	C1	R1	7.90086680798075
77	C22	R1	6.22881869049588
77	C4	R1	7.12928301694497
77	C13	R1	7.23840473932508
77	C18	R1	7.38370429247405
77	C15	R1	7.35755200461808
77	C11	R1	6.61470984411521
77	C16	R1	6.7279204545632
77	C20	R1	5.35755200461808
77	C7	R1	4.08746284125034
78	C23	R1	7.43462822763672
78	C17	R1	7.83289001416474
78	C12	R1	7.05528243550119
78	C3	R1	6.33985000288462
78	C14	R1	6.93073733756289
78	C5	R1	7.13955135239879
78	C9	R1	8.11374216604919
78	C24	R1	7.76818432477693
78	C6	R1	7.59245703726808
78	C21	R1	7.54689445988764
78	C19	R1	7.39231742277876
78	C22	R1	7.07681559705083
78	C4	R1	7.59991284218713
78	C13	R1	7.45121111183233
78	C15	R1	7.56985560833095
78	C11	R1	7.70735913208088
78	C16	R1	6.8703647195834
78	C8	R1	7.65821148275179
78	C20	R1	7.66533591718518
78	C7	R1	7.73470962022584
79	C23	R1	6.55458885167764
79	C17	R1	7.44294349584873
79	C12	R1	7.44294349584873
79	C10	R1	7.63662462054365
79	C3	R1	8.5274770060604
79	C14	R1	7.8073549220576
79	C9	R1	7.27612440527424
79	C24	R1	6.75488750216347
79	C6	R1	7.51569983828404
79	C21	R1	7.02236781302845
79	C1	R1	7.61470984411521
79	C22	R1	7.8703647195834
79	C4	R1	7.33985000288462
79	C13	R1	7.01122725542325
79	C18	R1	7.09803208296053
79	C15	R1	6.79441586635011
79	C11	R1	6.94251450533924
79	C16	R1	6.14974711950468
79	C8	R1	7.16992500144231
79	C20	R1	7.33091687811462
79	C7	R1	6.59991284218713
80	C23	R1	6.4093909361377
80	C17	R1	7.02236781302845
80	C12	R1	7.25738784269265
80	C10	R1	7.57742882803575
80	C3	R1	7.18982455888002
80	C14	R1	7.2667865406949
80	C5	R1	7.81378119121704
80	C9	R1	7.56224242422107
80	C24	R1	7.14974711950468
80	C6	R1	7.02236781302845
80	C21	R1	7.11894107272351
80	C19	R1	7.97727992349992
80	C1	R1	7.65821148275179
80	C4	R1	7.28540221886225
80	C18	R1	7.17990909001493
80	C11	R1	7.31288295528436
80	C16	R1	7.38370429247405
80	C8	R1	7.32192809488736
80	C7	R1	7.34872815423108
81	C23	R1	7.28540221886225
81	C17	R1	6.22881869049588
81	C12	R1	7.21916852046216
81	C10	R1	6.4757334309664
81	C3	R1	7.62935662007961
81	C14	R1	7.76818432477693
81	C5	R1	7.33091687811462
81	C24	R1	7.4262647547021
81	C6	R1	7.5077946401987
81	C21	R1	7.53138146051631
81	C19	R1	7.88874324889826
81	C1	R1	7.27612440527424
81	C22	R1	6.83289001416474
81	C4	R1	6.93073733756289
81	C13	R1	7.07681559705083
81	C18	R1	7.5077946401987
81	C15	R1	7.21916852046216
81	C11	R1	7.03342300153745
81	C16	R1	6.96578428466209
81	C8	R1	6.61470984411521
81	C20	R1	7.31288295528436
81	C7	R1	7.51569983828404
82	C23	R1	6.32192809488736
82	C17	R1	7.03342300153745
82	C12	R1	7.17990909001493
82	C3	R1	7.67948009950545
82	C14	R1	7.51569983828404
82	C5	R1	6.82017896241519
82	C9	R1	3.70043971814109
82	C24	R1	6.33985000288462
82	C6	R1	6.35755200461808
82	C21	R1	6.4594316186373
82	C19	R1	6.59991284218713
82	C1	R1	5.7279204545632
82	C22	R1	7.56224242422107
82	C13	R1	7.86418614465428
82	C18	R1	7.82017896241519
82	C15	R1	7.49185309632967
82	C11	R1	6.84549005094437
82	C16	R1	6.44294349584873
82	C8	R1	7.04439411935845
82	C20	R1	7.94251450533924
82	C7	R1	7.90086680798075
83	C23	R1	7.68650052718322
83	C12	R1	7.28540221886225
83	C10	R1	7.33985000288462
83	C3	R1	6.89481776330794
83	C14	R1	6.70043971814109
83	C5	R1	7.83920378809694
83	C9	R1	6.90689059560852
83	C24	R1	7.65105169117893
83	C6	R1	7.60733031374961
83	C21	R1	7.53915881110803
83	C19	R1	7.92481250360578
83	C1	R1	7.2667865406949
83	C22	R1	6.84549005094437
83	C4	R1	6.44294349584873
83	C13	R1	7.73470962022584
83	C15	R1	7.12928301694497
83	C11	R1	7.3037807481771
83	C8	R1	5.93073733756289
83	C20	R1	5.16992500144231
83	C7	R1	5.7279204545632
84	C23	R1	6.70043971814109
84	C17	R1	7.53915881110803
84	C12	R1	7.33091687811462
84	C10	R1	7.14974711950468
84	C3	R1	6.2667865406949
84	C14	R1	6.89481776330794
84	C5	R1	6.91886323727459
84	C9	R1	7.67948009950545
84	C24	R1	8.13442632022093
84	C6	R1	7.52356195605701
84	C21	R1	8.15987133677839
84	C19	R1	8.31288295528435
84	C1	R1	7.4178525148859
84	C4	R1	7.16992500144231
84	C13	R1	6.58496250072116
84	C18	R1	6.35755200461808
84	C15	R1	6.35755200461808
84	C11	R1	7.33091687811462
84	C8	R1	6.85798099512757
84	C20	R1	7.61470984411521
84	C7	R1	6.83289001416474
85	C17	R1	7.3037807481771
85	C12	R1	7.28540221886225
85	C10	R1	7.08746284125034
85	C14	R1	6.59991284218713
85	C5	R1	7.23840473932508
85	C9	R1	6.44294349584873
85	C24	R1	7.6724253419715
85	C6	R1	7.11894107272351
85	C21	R1	7.28540221886225
85	C19	R1	6.93073733756289
85	C1	R1	6.6724253419715
85	C4	R1	7.31288295528436
85	C13	R1	7.94251450533924
85	C18	R1	7.19967234483636
85	C11	R1	7.48381577726426
85	C16	R1	7.4093909361377
85	C8	R1	7.2667865406949
85	C20	R1	7.62935662007961
85	C7	R1	7.65105169117893
86	C23	R1	6.68650052718322
86	C17	R1	7.33091687811462
86	C12	R1	7.04439411935845
86	C10	R1	7.22881869049588
86	C3	R1	7.73470962022584
86	C14	R1	6.76818432477693
86	C5	R1	7.45121111183233
86	C9	R1	7.54689445988764
86	C24	R1	7.09803208296053
86	C6	R1	7.37503943134692
86	C21	R1	7.33091687811462
86	C19	R1	7.31288295528436
86	C22	R1	7.56224242422107
86	C4	R1	7.07681559705083
86	C18	R1	7.61470984411521
86	C15	R1	6.85798099512757
86	C11	R1	6.90689059560852
86	C16	R1	6
86	C8	R1	6.96578428466209
86	C20	R1	7.25738784269265
87	C17	R1	7.3037807481771
87	C12	R1	7.467605550083
87	C10	R1	7.07681559705083
87	C3	R1	6.89481776330794
87	C14	R1	7.08746284125034
87	C5	R1	7.37503943134692
87	C9	R1	6.35755200461808
87	C24	R1	7.25738784269265
87	C6	R1	7.21916852046216
87	C21	R1	7.15987133677839
87	C1	R1	5.61470984411521
87	C22	R1	6.33985000288462
87	C4	R1	7.33091687811462
87	C18	R1	7.35755200461808
87	C15	R1	7.04439411935845
87	C11	R1	7.85174904141606
87	C16	R1	7.52356195605701
87	C8	R1	7.33091687811462
87	C7	R1	7.66533591718518
88	C23	R1	7.3037807481771
88	C17	R1	7.53138146051631
88	C12	R1	7.16992500144231
88	C10	R1	7.4093909361377
88	C3	R1	7.40087943628218
88	C14	R1	7.24792751344359
88	C9	R1	7.20945336562895
88	C24	R1	7.67948009950545
88	C22	R1	7.5077946401987
88	C4	R1	6.83289001416474
88	C13	R1	7.6724253419715
88	C18	R1	7.51569983828404
88	C15	R1	7.20945336562895
88	C11	R1	7.39231742277876
88	C16	R1	7.61470984411521
88	C8	R1	7.58496250072116
88	C20	R1	7.29462074889163
88	C7	R1	7.18982455888002
89	C17	R1	6.75488750216347
89	C12	R1	7.31288295528436
89	C10	R1	6.76818432477693
89	C3	R1	7.6724253419715
89	C14	R1	7.49984588708321
89	C5	R1	7.33985000288462
89	C9	R1	5.35755200461808
89	C24	R1	7.20945336562895
89	C6	R1	6.55458885167764
89	C21	R1	6.83289001416474
89	C19	R1	7.43462822763672
89	C1	R1	7.59245703726808
89	C22	R1	7.83289001416474
89	C4	R1	7.27612440527424
89	C13	R1	7.31288295528436
89	C18	R1	7.36632221424582
89	C15	R1	6.89481776330794
89	C11	R1	7.37503943134692
89	C16	R1	7.22881869049588
89	C8	R1	7.61470984411521
89	C20	R1	7.7279204545632
90	C23	R1	7.57742882803575
90	C12	R1	7.33091687811462
90	C10	R1	7.14974711950468
90	C3	R1	6.39231742277876
90	C14	R1	6.75488750216347
90	C5	R1	6.97727992349992
90	C9	R1	7.49984588708321
90	C24	R1	7.31288295528436
90	C6	R1	7.24792751344359
90	C21	R1	7.14974711950468
90	C1	R1	6.44294349584873
90	C4	R1	6.84549005094437
90	C18	R1	6.53915881110803
90	C15	R1	6.78135971352466
90	C11	R1	7.43462822763672
90	C16	R1	7.16992500144231
90	C8	R1	6.4594316186373
90	C20	R1	7.4594316186373
90	C7	R1	7.11894107272351
91	C23	R1	6.96578428466209
91	C12	R1	7.48381577726426
91	C10	R1	7.01122725542325
91	C3	R1	7.90689059560852
91	C14	R1	7.77478705960117
91	C5	R1	6.90689059560852
91	C9	R1	8.2807707701306
91	C24	R1	7.60733031374961
91	C6	R1	7.07681559705083
91	C21	R1	7.22881869049588
91	C1	R1	7.53138146051631
91	C22	R1	8
91	C4	R1	7.4093909361377
91	C13	R1	7.2667865406949
91	C15	R1	7.4178525148859
91	C11	R1	7.18982455888002
91	C16	R1	7.876516946565
91	C8	R1	7.51569983828404
91	C20	R1	7.88874324889826
92	C23	R1	6.64385618977472
92	C17	R1	6.89481776330794
92	C12	R1	7.39231742277876
92	C10	R1	7.4093909361377
92	C3	R1	6.39231742277876
92	C14	R1	6.49185309632967
92	C5	R1	7.48381577726426
92	C9	R1	7.23840473932508
92	C24	R1	7.55458885167764
92	C21	R1	7.49185309632967
92	C19	R1	8.27612440527424
92	C1	R1	7.77478705960117
92	C22	R1	6.8703647195834
92	C4	R1	7.44294349584873
92	C13	R1	7.09803208296053
92	C18	R1	7.53915881110803
92	C15	R1	7.57742882803575
92	C11	R1	6.68650052718322
92	C16	R1	6.71424551766612
92	C8	R1	7.03342300153745
92	C7	R1	6.52356195605701
93	C23	R1	7.48381577726426
93	C17	R1	7.15987133677839
93	C12	R1	7.43462822763672
93	C3	R1	7.52356195605701
93	C14	R1	7.84549005094437
93	C5	R1	7.33985000288462
93	C9	R1	6.14974711950468
93	C24	R1	7.12928301694497
93	C21	R1	7.29462074889163
93	C19	R1	7.53138146051631
93	C1	R1	6.64385618977472
93	C22	R1	7.6724253419715
93	C4	R1	7.4757334309664
93	C13	R1	7.4178525148859
93	C18	R1	7.76818432477693
93	C11	R1	7.31288295528436
93	C16	R1	7.92481250360578
93	C8	R1	8.00562454919388
93	C20	R1	6.82017896241519
93	C7	R1	6.90689059560852
94	C23	R1	6.83289001416474
94	C17	R1	6.62935662007961
94	C12	R1	7.48381577726426
94	C10	R1	7.49185309632967
94	C3	R1	7.40087943628218
94	C14	R1	7.32192809488736
94	C5	R1	7.12928301694497
94	C9	R1	6.65821148275179
94	C24	R1	6.82017896241519
94	C6	R1	7.33985000288462
94	C21	R1	7.22881869049588
94	C19	R1	7.08746284125034
94	C22	R1	5.52356195605701
94	C4	R1	6.10852445677817
94	C13	R1	6.4594316186373
94	C18	R1	7.48381577726426
94	C15	R1	6.94251450533924
94	C11	R1	7.15987133677839
94	C16	R1	6.85798099512757
94	C8	R1	7.53915881110803
94	C20	R1	7.72109918870719
94	C7	R1	7.2667865406949
95	C23	R1	7.98868468677217
95	C17	R1	7.43462822763672
95	C12	R1	7.18982455888002
95	C10	R1	7.24792751344359
95	C3	R1	5.70043971814109
95	C5	R1	7.12928301694497
95	C9	R1	6.14974711950468
95	C24	R1	7.6724253419715
95	C6	R1	7.19967234483636
95	C21	R1	7.35755200461808
95	C19	R1	7.33985000288462
95	C1	R1	7.85174904141606
95	C22	R1	7.75488750216347
95	C4	R1	7.78790255939143
95	C13	R1	7.54689445988764
95	C18	R1	7.92481250360578
95	C15	R1	7.62935662007961
95	C11	R1	7.91288933622996
95	C16	R1	7.4262647547021
95	C8	R1	7.90689059560852
95	C20	R1	8.10852445677817
96	C17	R1	5.4262647547021
96	C12	R1	7
96	C10	R1	7.21916852046216
96	C3	R1	7
96	C14	R1	7.17990909001493
96	C5	R1	7.43462822763672
96	C9	R1	7.56224242422107
96	C24	R1	6.49185309632967
96	C6	R1	6.94251450533924
96	C21	R1	7.4757334309664
96	C19	R1	7.49984588708321
96	C1	R1	3.32192809488736
96	C22	R1	6.79441586635011
96	C4	R1	7.33091687811462
96	C13	R1	7.45121111183233
96	C18	R1	7.8073549220576
96	C15	R1	6.8703647195834
96	C11	R1	7.43462822763672
96	C16	R1	6.4757334309664
96	C8	R1	7.4262647547021
96	C20	R1	7.53138146051631
96	C7	R1	7.4757334309664
97	C23	R1	6.61470984411521
97	C17	R1	7.35755200461808
97	C12	R1	7.4178525148859
97	C10	R1	7.27612440527424
97	C3	R1	6.02236781302845
97	C14	R1	6.88264304936184
97	C9	R1	7.56224242422107
97	C24	R1	7.4178525148859
97	C6	R1	7.24792751344359
97	C21	R1	7.21916852046216
97	C19	R1	7.44294349584873
97	C1	R1	7.18982455888002
97	C22	R1	6.96578428466209
97	C4	R1	7.4178525148859
97	C13	R1	7.34872815423108
97	C18	R1	6.02236781302845
97	C15	R1	6.96578428466209
97	C11	R1	7.53915881110803
97	C16	R1	6.88264304936184
97	C8	R1	6.32192809488736
97	C20	R1	7.07681559705083
97	C7	R1	6.74146698640115
98	C23	R1	7.38370429247405
98	C17	R1	7.10852445677817
98	C12	R1	7.4178525148859
98	C10	R1	7.13955135239879
98	C3	R1	5.8073549220576
98	C14	R1	6.91886323727459
98	C5	R1	7.49185309632967
98	C9	R1	6.93073733756289
98	C24	R1	6.71424551766612
98	C6	R1	6.62935662007961
98	C21	R1	6.74146698640115
98	C22	R1	7.10852445677817
98	C4	R1	7.15987133677839
98	C13	R1	7.48381577726426
98	C18	R1	7.05528243550119
98	C11	R1	7.56224242422107
98	C16	R1	7.58496250072116
98	C8	R1	7.51569983828404
98	C20	R1	7.17990909001493
[truncated: 14,506 more rows]
