# Supplementary material for: Stochastic modelling of single-cell gene expression adaptation reveals non-genomic contribution to evolution of tumor subclones
Source: bioRxiv. 2024 Apr 20:2024.04.17.588869. Preprint. [Version 1] doi: 10.1101/2024.04.17.588869 (PMC11071284; doi:10.1101/2024.04.17.588869)
Supplement: Supplement 2 [file media-2.zip › Supplementary Files/Simulated Data/Constrained_Simulation/tr_1_sq_15_r_200_a_1.csv]

gene	species	replicate	exprval
1	C23	R1	7.22881869049588
1	C17	R1	7.20945336562895
1	C12	R1	7.35755200461808
1	C3	R1	7.24792751344359
1	C14	R1	6.90689059560852
1	C5	R1	7.04439411935845
1	C9	R1	7.33985000288462
1	C24	R1	7.18982455888002
1	C6	R1	7.02236781302845
1	C21	R1	7.32192809488736
1	C19	R1	7.14974711950468
1	C22	R1	7.24792751344359
1	C4	R1	7.4093909361377
1	C13	R1	7.23840473932508
1	C18	R1	6.85798099512757
1	C15	R1	7.05528243550119
1	C11	R1	7.22881869049588
1	C16	R1	7.10852445677817
1	C8	R1	6.89481776330794
1	C20	R1	7.3037807481771
2	C23	R1	7.467605550083
2	C17	R1	7.23840473932508
2	C12	R1	7.23840473932508
2	C10	R1	7.28540221886225
2	C3	R1	7.05528243550119
2	C14	R1	7.03342300153745
2	C5	R1	7.21916852046216
2	C9	R1	7.13955135239879
2	C24	R1	7.28540221886225
2	C6	R1	7.17990909001493
2	C21	R1	7.29462074889163
2	C19	R1	7.10852445677817
2	C1	R1	7.24792751344359
2	C22	R1	7.17990909001493
2	C4	R1	7.2667865406949
2	C13	R1	7.10852445677817
2	C18	R1	7.16992500144231
2	C15	R1	7.34872815423108
2	C11	R1	7.2667865406949
2	C16	R1	7.28540221886225
2	C8	R1	7.44294349584873
2	C20	R1	7.02236781302845
2	C7	R1	7.11894107272351
3	C23	R1	7.01122725542325
3	C12	R1	7.14974711950468
3	C10	R1	7.57742882803575
3	C3	R1	7.21916852046216
3	C14	R1	7.36632221424582
3	C9	R1	7.02236781302845
3	C24	R1	7.15987133677839
3	C6	R1	7.48381577726426
3	C21	R1	7.08746284125034
3	C19	R1	7.4093909361377
3	C1	R1	7.33985000288462
3	C22	R1	7.14974711950468
3	C4	R1	7.08746284125034
3	C13	R1	7.4594316186373
3	C15	R1	7.04439411935845
3	C11	R1	6.90689059560852
3	C16	R1	7.31288295528436
3	C8	R1	7.20945336562895
3	C20	R1	7.56224242422107
3	C7	R1	7.28540221886225
4	C23	R1	7.3037807481771
4	C12	R1	7.20945336562895
4	C10	R1	7.23840473932508
4	C3	R1	7.16992500144231
4	C14	R1	6.89481776330794
4	C5	R1	7.06608919045777
4	C9	R1	7.01122725542325
4	C24	R1	7.09803208296053
4	C6	R1	7.33985000288462
4	C21	R1	7.18982455888002
4	C19	R1	7.28540221886225
4	C1	R1	7.23840473932508
4	C22	R1	7.03342300153745
4	C4	R1	7.25738784269265
4	C13	R1	7.06608919045777
4	C18	R1	7.25738784269265
4	C15	R1	7.10852445677817
4	C11	R1	7.09803208296053
4	C8	R1	7.19967234483636
4	C20	R1	7.21916852046216
4	C7	R1	7.32192809488736
5	C23	R1	7.12928301694497
5	C17	R1	7.4594316186373
5	C12	R1	7.08746284125034
5	C10	R1	7.31288295528436
5	C14	R1	7.37503943134692
5	C5	R1	7.20945336562895
5	C9	R1	7.2667865406949
5	C24	R1	7.15987133677839
5	C6	R1	6.78135971352466
5	C21	R1	7.29462074889163
5	C19	R1	7.40087943628218
5	C1	R1	7.01122725542325
5	C22	R1	7.19967234483636
5	C4	R1	7.02236781302845
5	C13	R1	6.96578428466209
5	C18	R1	7.20945336562895
5	C15	R1	7.2667865406949
5	C11	R1	7.22881869049588
5	C16	R1	7.15987133677839
5	C20	R1	6.95419631038687
5	C7	R1	7.12928301694497
6	C23	R1	7.15987133677839
6	C17	R1	7.14974711950468
6	C12	R1	6.91886323727459
6	C10	R1	7.29462074889163
6	C3	R1	7.15987133677839
6	C14	R1	7.43462822763672
6	C5	R1	7.07681559705083
6	C9	R1	7.11894107272351
6	C24	R1	6.97727992349992
6	C6	R1	7.35755200461808
6	C21	R1	7.03342300153745
6	C19	R1	7.12928301694497
6	C1	R1	7.21916852046216
6	C22	R1	7.2667865406949
6	C4	R1	7.35755200461808
6	C13	R1	7.56224242422107
6	C18	R1	7.20945336562895
6	C15	R1	7.11894107272351
6	C11	R1	7.34872815423108
6	C16	R1	7.467605550083
6	C8	R1	7.18982455888002
6	C20	R1	7.19967234483636
6	C7	R1	7.15987133677839
7	C23	R1	7.19967234483636
7	C17	R1	7.28540221886225
7	C12	R1	7.01122725542325
7	C10	R1	7.21916852046216
7	C3	R1	7.4178525148859
7	C14	R1	7.25738784269265
7	C5	R1	7.29462074889163
7	C9	R1	7.33091687811462
7	C24	R1	7.25738784269265
7	C6	R1	7.01122725542325
7	C21	R1	7.4178525148859
7	C19	R1	7.34872815423108
7	C1	R1	7.2667865406949
7	C22	R1	7.27612440527424
7	C4	R1	7.16992500144231
7	C13	R1	7.59991284218713
7	C18	R1	7.29462074889163
7	C15	R1	6.93073733756289
7	C11	R1	7.3037807481771
7	C16	R1	7.25738784269265
7	C8	R1	7.05528243550119
7	C7	R1	7.52356195605701
8	C23	R1	7.15987133677839
8	C17	R1	7.22881869049588
8	C12	R1	7.15987133677839
8	C10	R1	7.10852445677817
8	C3	R1	7.31288295528436
8	C14	R1	7.45121111183233
8	C5	R1	7.12928301694497
8	C24	R1	7.04439411935845
8	C6	R1	7.25738784269265
8	C21	R1	6.95419631038687
8	C19	R1	7.35755200461808
8	C1	R1	7.4757334309664
8	C22	R1	7.13955135239879
8	C13	R1	7.32192809488736
8	C18	R1	7.2667865406949
8	C15	R1	7.48381577726426
8	C11	R1	7.13955135239879
8	C16	R1	6.93073733756289
8	C8	R1	7.3037807481771
8	C20	R1	6.89481776330794
9	C23	R1	7.27612440527424
9	C17	R1	6.82017896241519
9	C10	R1	7.09803208296053
9	C3	R1	7.21916852046216
9	C14	R1	7.24792751344359
9	C5	R1	7.4262647547021
9	C9	R1	7.10852445677817
9	C24	R1	7.23840473932508
9	C6	R1	7.40087943628218
9	C21	R1	7.27612440527424
9	C19	R1	7.3037807481771
9	C1	R1	7.4178525148859
9	C22	R1	7.24792751344359
9	C4	R1	7.12928301694497
9	C13	R1	7.38370429247405
9	C18	R1	7.3037807481771
9	C15	R1	7.38370429247405
9	C11	R1	7.66533591718518
9	C16	R1	7.15987133677839
9	C8	R1	7.29462074889163
9	C20	R1	6.91886323727459
9	C7	R1	7.4178525148859
10	C23	R1	7.33091687811462
10	C17	R1	7.24792751344359
10	C12	R1	7.19967234483636
10	C10	R1	7.37503943134692
10	C3	R1	7.32192809488736
10	C14	R1	7.23840473932508
10	C5	R1	7.40087943628218
10	C9	R1	7.14974711950468
10	C24	R1	7.19967234483636
10	C6	R1	7.13955135239879
10	C21	R1	7.09803208296053
10	C19	R1	7.04439411935845
10	C1	R1	7.3037807481771
10	C22	R1	7.23840473932508
10	C4	R1	7.13955135239879
10	C18	R1	7.24792751344359
10	C15	R1	7.31288295528436
10	C11	R1	7.53138146051631
10	C16	R1	7.15987133677839
10	C8	R1	7.29462074889163
10	C20	R1	7.33985000288462
10	C7	R1	7.18982455888002
11	C23	R1	7.12928301694497
11	C17	R1	7.55458885167764
11	C12	R1	6.82017896241519
11	C10	R1	7.4093909361377
11	C3	R1	7.3037807481771
11	C14	R1	7.54689445988764
11	C5	R1	7.16992500144231
11	C9	R1	7.31288295528436
11	C24	R1	7.28540221886225
11	C6	R1	7.27612440527424
11	C21	R1	6.97727992349992
11	C19	R1	7.19967234483636
11	C1	R1	7
11	C22	R1	6.7279204545632
11	C4	R1	7.32192809488736
11	C13	R1	7.37503943134692
11	C18	R1	6.98868468677217
11	C15	R1	7.25738784269265
11	C7	R1	7.37503943134692
12	C23	R1	7.15987133677839
12	C17	R1	7.36632221424582
12	C12	R1	7.3037807481771
12	C10	R1	7.36632221424582
12	C3	R1	7.4262647547021
12	C14	R1	7.4594316186373
12	C5	R1	7.24792751344359
12	C9	R1	7.09803208296053
12	C24	R1	7.52356195605701
12	C6	R1	7.04439411935845
12	C21	R1	7.10852445677817
12	C19	R1	7.01122725542325
12	C22	R1	7.17990909001493
12	C4	R1	7.12928301694497
12	C13	R1	7.38370429247405
12	C18	R1	7.25738784269265
12	C15	R1	6.97727992349992
12	C11	R1	7.23840473932508
12	C16	R1	7.38370429247405
12	C20	R1	7.31288295528436
12	C7	R1	7.25738784269265
13	C23	R1	7.13955135239879
13	C17	R1	7.18982455888002
13	C12	R1	7.23840473932508
13	C10	R1	7.25738784269265
13	C3	R1	7.29462074889163
13	C14	R1	7.39231742277876
13	C5	R1	7.11894107272351
13	C24	R1	6.82017896241519
13	C6	R1	7.08746284125034
13	C21	R1	7.33091687811462
13	C19	R1	7.467605550083
13	C1	R1	7.3037807481771
13	C22	R1	7.3037807481771
13	C4	R1	7.24792751344359
13	C13	R1	7.467605550083
13	C18	R1	7.53138146051631
13	C15	R1	7.21916852046216
13	C11	R1	7.15987133677839
13	C16	R1	7.13955135239879
13	C8	R1	7.23840473932508
13	C20	R1	7.20945336562895
13	C7	R1	7.21916852046216
14	C23	R1	7.4093909361377
14	C17	R1	7
14	C12	R1	7.20945336562895
14	C10	R1	7.23840473932508
14	C14	R1	7.33091687811462
14	C9	R1	7.11894107272351
14	C24	R1	7.16992500144231
14	C6	R1	7.23840473932508
14	C21	R1	7.20945336562895
14	C19	R1	7.37503943134692
14	C1	R1	7.44294349584873
14	C22	R1	7.23840473932508
14	C4	R1	7.25738784269265
14	C13	R1	7.5077946401987
14	C18	R1	7.05528243550119
14	C15	R1	7.23840473932508
14	C11	R1	7.40087943628218
14	C16	R1	7.32192809488736
14	C8	R1	7.2667865406949
14	C20	R1	7.14974711950468
14	C7	R1	7.22881869049588
15	C23	R1	7.39231742277876
15	C17	R1	7.28540221886225
15	C12	R1	7.44294349584873
15	C10	R1	7.37503943134692
15	C3	R1	7.4093909361377
15	C14	R1	7.24792751344359
15	C5	R1	7.36632221424582
15	C9	R1	6.90689059560852
15	C24	R1	7.17990909001493
15	C6	R1	6.97727992349992
15	C21	R1	7.07681559705083
15	C19	R1	7.20945336562895
15	C1	R1	7.49185309632967
15	C22	R1	7.37503943134692
15	C4	R1	7.07681559705083
15	C13	R1	7
15	C15	R1	7.24792751344359
15	C11	R1	7.31288295528436
15	C16	R1	7.39231742277876
15	C8	R1	7.19967234483636
15	C20	R1	7.06608919045777
15	C7	R1	7.11894107272351
16	C23	R1	7.59991284218713
16	C12	R1	7.57742882803575
16	C3	R1	7.29462074889163
16	C14	R1	7.39231742277876
16	C9	R1	7.4757334309664
16	C24	R1	7.20945336562895
16	C6	R1	7.27612440527424
16	C21	R1	7.2667865406949
16	C19	R1	7.24792751344359
16	C1	R1	7.18982455888002
16	C22	R1	6.8073549220576
16	C4	R1	7.05528243550119
16	C13	R1	7.10852445677817
16	C15	R1	7.29462074889163
16	C8	R1	7.15987133677839
16	C20	R1	7.36632221424582
16	C7	R1	7.17990909001493
17	C23	R1	7.4594316186373
17	C17	R1	7.03342300153745
17	C12	R1	7.09803208296053
17	C10	R1	7.36632221424582
17	C3	R1	7.40087943628218
17	C14	R1	6.82017896241519
17	C5	R1	7.27612440527424
17	C9	R1	7.10852445677817
17	C24	R1	7.14974711950468
17	C6	R1	7.28540221886225
17	C21	R1	7.12928301694497
17	C19	R1	7.07681559705083
17	C1	R1	7.12928301694497
17	C22	R1	6.90689059560852
17	C4	R1	7.13955135239879
17	C13	R1	7.16992500144231
17	C18	R1	7.09803208296053
17	C15	R1	7.15987133677839
17	C11	R1	6.97727992349992
17	C16	R1	7.37503943134692
17	C8	R1	7.13955135239879
17	C20	R1	7.19967234483636
17	C7	R1	6.95419631038687
18	C23	R1	7.34872815423108
18	C17	R1	7.05528243550119
18	C12	R1	7.02236781302845
18	C10	R1	7.11894107272351
18	C3	R1	6.97727992349992
18	C14	R1	7.3037807481771
18	C5	R1	7.16992500144231
18	C24	R1	7.38370429247405
18	C21	R1	6.95419631038687
18	C1	R1	7.14974711950468
18	C22	R1	7.21916852046216
18	C13	R1	7.5077946401987
18	C18	R1	7.02236781302845
18	C15	R1	7.14974711950468
18	C11	R1	7.32192809488736
18	C16	R1	7.31288295528436
18	C8	R1	7.17990909001493
18	C20	R1	7.49185309632967
18	C7	R1	7.11894107272351
19	C23	R1	7.27612440527424
19	C12	R1	7.36632221424582
19	C10	R1	7.25738784269265
19	C3	R1	7.22881869049588
19	C14	R1	7
19	C5	R1	7.27612440527424
19	C9	R1	6.91886323727459
19	C24	R1	7.54689445988764
19	C6	R1	7.12928301694497
19	C21	R1	6.95419631038687
19	C1	R1	7.14974711950468
19	C22	R1	7.05528243550119
19	C4	R1	7.2667865406949
19	C13	R1	7.4594316186373
19	C18	R1	7.33985000288462
19	C15	R1	7.13955135239879
19	C11	R1	7.32192809488736
19	C16	R1	7.27612440527424
19	C8	R1	7.24792751344359
19	C20	R1	7.01122725542325
19	C7	R1	7.37503943134692
20	C23	R1	7.38370429247405
20	C17	R1	6.97727992349992
20	C10	R1	7.10852445677817
20	C3	R1	7.27612440527424
20	C14	R1	7.27612440527424
20	C5	R1	7.12928301694497
20	C9	R1	7.56224242422107
20	C24	R1	7.33985000288462
20	C6	R1	7.25738784269265
20	C21	R1	7.4093909361377
20	C19	R1	7.08746284125034
20	C1	R1	7.18982455888002
20	C4	R1	7.10852445677817
20	C13	R1	7.21916852046216
20	C18	R1	7.05528243550119
20	C15	R1	7.33985000288462
20	C11	R1	6.96578428466209
20	C8	R1	7.22881869049588
20	C20	R1	7.37503943134692
20	C7	R1	7.16992500144231
21	C23	R1	7.4093909361377
21	C17	R1	7.49984588708321
21	C12	R1	7.16992500144231
21	C10	R1	7.11894107272351
21	C3	R1	7.17990909001493
21	C14	R1	7.28540221886225
21	C24	R1	7.29462074889163
21	C21	R1	7.31288295528436
21	C1	R1	7.12928301694497
21	C22	R1	7.28540221886225
21	C4	R1	7.12928301694497
21	C13	R1	7.49984588708321
21	C18	R1	7.13955135239879
21	C15	R1	7.16992500144231
21	C11	R1	7.5077946401987
21	C16	R1	7.16992500144231
21	C8	R1	7.23840473932508
21	C20	R1	7.23840473932508
21	C7	R1	7.4093909361377
22	C23	R1	7.13955135239879
22	C17	R1	7.12928301694497
22	C12	R1	7.27612440527424
22	C10	R1	7.52356195605701
22	C3	R1	7.32192809488736
22	C14	R1	6.96578428466209
22	C5	R1	7.3037807481771
22	C9	R1	7.35755200461808
22	C24	R1	7.24792751344359
22	C6	R1	7.05528243550119
22	C1	R1	7.20945336562895
22	C4	R1	7.25738784269265
22	C13	R1	7.39231742277876
22	C18	R1	7.14974711950468
22	C15	R1	7.34872815423108
22	C11	R1	7.39231742277876
22	C16	R1	7.37503943134692
22	C8	R1	7.22881869049588
22	C20	R1	7.48381577726426
22	C7	R1	7.19967234483636
23	C23	R1	7.37503943134692
23	C17	R1	7.23840473932508
23	C12	R1	7.21916852046216
23	C10	R1	7.58496250072116
23	C3	R1	7.5077946401987
23	C14	R1	7.22881869049588
23	C5	R1	7.11894107272351
23	C9	R1	7.07681559705083
23	C24	R1	7.38370429247405
23	C6	R1	7.4093909361377
23	C21	R1	6.98868468677217
23	C19	R1	7.03342300153745
23	C1	R1	6.90689059560852
23	C22	R1	7.04439411935845
23	C4	R1	7.12928301694497
23	C13	R1	7.09803208296053
23	C18	R1	7.20945336562895
23	C11	R1	7.2667865406949
23	C16	R1	7.16992500144231
23	C8	R1	7.43462822763672
23	C20	R1	7.37503943134692
23	C7	R1	7.14974711950468
24	C23	R1	6.94251450533924
24	C17	R1	7.18982455888002
24	C12	R1	7.33091687811462
24	C10	R1	7.31288295528436
24	C3	R1	7.4594316186373
24	C14	R1	7.05528243550119
24	C5	R1	7.29462074889163
24	C9	R1	7.07681559705083
24	C24	R1	7.35755200461808
24	C21	R1	7.33091687811462
24	C19	R1	7.14974711950468
24	C1	R1	7.53915881110803
24	C22	R1	7.37503943134692
24	C4	R1	7.38370429247405
24	C13	R1	7.12928301694497
24	C11	R1	7.37503943134692
24	C16	R1	7.33091687811462
24	C8	R1	7.4757334309664
24	C20	R1	7.19967234483636
24	C7	R1	7.11894107272351
25	C23	R1	7.36632221424582
25	C17	R1	7.07681559705083
25	C12	R1	7.39231742277876
25	C10	R1	7.4093909361377
25	C3	R1	7.02236781302845
25	C5	R1	7.3037807481771
25	C9	R1	6.97727992349992
25	C24	R1	7.03342300153745
25	C19	R1	7.3037807481771
25	C1	R1	7.38370429247405
25	C22	R1	7
25	C4	R1	7.20945336562895
25	C13	R1	7.29462074889163
25	C18	R1	7.17990909001493
25	C15	R1	7.4093909361377
25	C11	R1	7.12928301694497
25	C16	R1	7.05528243550119
25	C8	R1	7.49984588708321
25	C20	R1	7.4178525148859
25	C7	R1	7.51569983828404
26	C23	R1	7.4262647547021
26	C17	R1	7.44294349584873
26	C12	R1	7.2667865406949
26	C10	R1	7.25738784269265
26	C3	R1	7.34872815423108
26	C14	R1	7.39231742277876
26	C5	R1	7.31288295528436
26	C9	R1	7.27612440527424
26	C6	R1	7.24792751344359
26	C21	R1	6.97727992349992
26	C19	R1	7.37503943134692
26	C1	R1	7.14974711950468
26	C22	R1	7.17990909001493
26	C4	R1	7.59245703726808
26	C13	R1	7.18982455888002
26	C18	R1	7.32192809488736
26	C16	R1	7.27612440527424
26	C8	R1	7.18982455888002
26	C20	R1	7.34872815423108
26	C7	R1	7.53138146051631
27	C23	R1	6.94251450533924
27	C17	R1	7.01122725542325
27	C12	R1	6.91886323727459
27	C10	R1	7.19967234483636
27	C3	R1	7.32192809488736
27	C14	R1	7.45121111183233
27	C5	R1	7.06608919045777
27	C9	R1	7.38370429247405
27	C24	R1	6.82017896241519
27	C6	R1	7.29462074889163
27	C21	R1	7.60733031374961
27	C19	R1	7.39231742277876
27	C1	R1	7.57742882803575
27	C22	R1	7.05528243550119
27	C4	R1	7.35755200461808
27	C13	R1	7.28540221886225
27	C18	R1	7.35755200461808
27	C15	R1	7.07681559705083
27	C11	R1	7.20945336562895
27	C16	R1	7.36632221424582
27	C8	R1	6.95419631038687
27	C20	R1	7.45121111183233
27	C7	R1	7.29462074889163
28	C23	R1	7.13955135239879
28	C17	R1	7.38370429247405
28	C10	R1	7.25738784269265
28	C3	R1	7.38370429247405
28	C5	R1	7.16992500144231
28	C9	R1	7.39231742277876
28	C24	R1	7.59245703726808
28	C6	R1	7.4262647547021
28	C21	R1	7.32192809488736
28	C19	R1	7.28540221886225
28	C1	R1	7.13955135239879
28	C22	R1	7.18982455888002
28	C4	R1	7.51569983828404
28	C13	R1	7.06608919045777
28	C18	R1	7.23840473932508
28	C15	R1	7.53138146051631
28	C11	R1	7.04439411935845
28	C16	R1	7.24792751344359
28	C8	R1	7.21916852046216
28	C20	R1	7.23840473932508
28	C7	R1	7.04439411935845
29	C23	R1	6.88264304936184
29	C17	R1	7.09803208296053
29	C12	R1	7.19967234483636
29	C10	R1	7.08746284125034
29	C14	R1	7.33985000288462
29	C5	R1	7.35755200461808
29	C9	R1	7.33091687811462
29	C24	R1	7.24792751344359
29	C6	R1	7.24792751344359
29	C21	R1	7.14974711950468
29	C19	R1	7.35755200461808
29	C1	R1	7.24792751344359
29	C22	R1	7.13955135239879
29	C4	R1	7.14974711950468
29	C13	R1	7.10852445677817
29	C18	R1	7.45121111183233
29	C15	R1	7.09803208296053
29	C11	R1	6.84549005094437
29	C16	R1	7.19967234483636
29	C8	R1	7.21916852046216
29	C20	R1	7.54689445988764
29	C7	R1	7.31288295528436
30	C23	R1	7.19967234483636
30	C17	R1	7.19967234483636
30	C10	R1	7.38370429247405
30	C3	R1	7.01122725542325
30	C14	R1	7.14974711950468
30	C5	R1	7.2667865406949
30	C9	R1	7.21916852046216
30	C24	R1	7.22881869049588
30	C6	R1	7.40087943628218
30	C19	R1	7.18982455888002
30	C1	R1	7.24792751344359
30	C22	R1	7.17990909001493
30	C4	R1	7.16992500144231
30	C13	R1	7.35755200461808
30	C18	R1	7.11894107272351
30	C15	R1	6.91886323727459
30	C11	R1	7.53915881110803
30	C16	R1	7.23840473932508
30	C8	R1	7.08746284125034
30	C20	R1	7.16992500144231
30	C7	R1	7.3037807481771
31	C23	R1	7.24792751344359
31	C17	R1	6.98868468677217
31	C12	R1	7.28540221886225
31	C10	R1	7.04439411935845
31	C14	R1	7.4262647547021
31	C5	R1	7.02236781302845
31	C9	R1	7.48381577726426
31	C24	R1	6.96578428466209
31	C6	R1	7.43462822763672
31	C21	R1	7.37503943134692
31	C1	R1	7.24792751344359
31	C22	R1	7.05528243550119
31	C4	R1	7.467605550083
31	C13	R1	7.08746284125034
31	C18	R1	7.2667865406949
31	C15	R1	7.20945336562895
31	C11	R1	7.36632221424582
31	C16	R1	7.25738784269265
31	C8	R1	6.76818432477693
31	C20	R1	7.3037807481771
31	C7	R1	7.33091687811462
32	C23	R1	7.3037807481771
32	C17	R1	7.25738784269265
32	C12	R1	7.16992500144231
32	C10	R1	7.12928301694497
32	C3	R1	7.36632221424582
32	C14	R1	7.21916852046216
32	C5	R1	7.33985000288462
32	C9	R1	7.3037807481771
32	C24	R1	7.5077946401987
32	C21	R1	7.35755200461808
32	C19	R1	7.3037807481771
32	C1	R1	7.10852445677817
32	C22	R1	7.15987133677839
32	C4	R1	6.91886323727459
32	C13	R1	7.21916852046216
32	C18	R1	7.16992500144231
32	C15	R1	7.12928301694497
32	C11	R1	7.09803208296053
32	C16	R1	7.23840473932508
32	C8	R1	7.06608919045777
32	C20	R1	6.97727992349992
33	C23	R1	7.23840473932508
33	C17	R1	7.05528243550119
33	C12	R1	7.18982455888002
33	C10	R1	6.95419631038687
33	C3	R1	7.06608919045777
33	C14	R1	7.32192809488736
33	C5	R1	7.25738784269265
33	C9	R1	7.2667865406949
33	C24	R1	7.16992500144231
33	C6	R1	7.13955135239879
33	C21	R1	7.36632221424582
33	C19	R1	7.2667865406949
33	C1	R1	7.39231742277876
33	C22	R1	7.3037807481771
33	C4	R1	7.10852445677817
33	C13	R1	7.33985000288462
33	C18	R1	7.25738784269265
33	C15	R1	7.53915881110803
33	C11	R1	7.4262647547021
33	C16	R1	7.3037807481771
33	C8	R1	7
33	C20	R1	7.4262647547021
33	C7	R1	7.35755200461808
34	C23	R1	7.4178525148859
34	C17	R1	7.4262647547021
34	C10	R1	7.04439411935845
34	C3	R1	7.17990909001493
34	C14	R1	7.17990909001493
34	C5	R1	7.18982455888002
34	C9	R1	7.31288295528436
34	C24	R1	7.08746284125034
34	C21	R1	7.35755200461808
34	C19	R1	7.4757334309664
34	C22	R1	7.08746284125034
34	C4	R1	7.20945336562895
34	C13	R1	7.08746284125034
34	C18	R1	7.13955135239879
34	C15	R1	7.24792751344359
34	C11	R1	7.12928301694497
34	C16	R1	7.4178525148859
34	C8	R1	7.32192809488736
34	C20	R1	7.33985000288462
34	C7	R1	7.19967234483636
35	C23	R1	7.56224242422107
35	C17	R1	7.4757334309664
35	C12	R1	7.19967234483636
35	C10	R1	7.32192809488736
35	C3	R1	7.24792751344359
35	C14	R1	7.2667865406949
35	C5	R1	7.4262647547021
35	C9	R1	7.33985000288462
35	C24	R1	7.20945336562895
35	C6	R1	7.29462074889163
35	C21	R1	7.05528243550119
35	C19	R1	7.14974711950468
35	C1	R1	7.4757334309664
35	C22	R1	7.36632221424582
35	C13	R1	7.4178525148859
35	C18	R1	7.10852445677817
35	C15	R1	7.15987133677839
35	C16	R1	7.15987133677839
35	C8	R1	7.25738784269265
35	C20	R1	7.16992500144231
35	C7	R1	7.03342300153745
36	C17	R1	7.20945336562895
36	C12	R1	7.3037807481771
36	C10	R1	7.13955135239879
36	C3	R1	7.01122725542325
36	C14	R1	7.17990909001493
36	C5	R1	7.18982455888002
36	C9	R1	7
36	C24	R1	7.08746284125034
36	C6	R1	7.05528243550119
36	C21	R1	7.13955135239879
36	C19	R1	7.467605550083
36	C1	R1	7.17990909001493
36	C22	R1	7.13955135239879
36	C4	R1	7.10852445677817
36	C18	R1	7.25738784269265
36	C15	R1	7.22881869049588
36	C11	R1	7.4262647547021
36	C16	R1	7.14974711950468
36	C8	R1	7.03342300153745
36	C20	R1	7.4178525148859
36	C7	R1	7.01122725542325
37	C23	R1	7.04439411935845
37	C17	R1	7.33985000288462
37	C10	R1	6.90689059560852
37	C3	R1	7.19967234483636
37	C5	R1	7.17990909001493
37	C9	R1	7.3037807481771
37	C24	R1	7.3037807481771
37	C6	R1	7.29462074889163
37	C21	R1	7.44294349584873
37	C19	R1	7.17990909001493
37	C1	R1	7
37	C22	R1	7.4093909361377
37	C4	R1	7.08746284125034
37	C18	R1	7.4093909361377
37	C15	R1	7.4093909361377
37	C11	R1	7
37	C16	R1	7.3037807481771
37	C8	R1	7.38370429247405
37	C20	R1	7.09803208296053
37	C7	R1	7.38370429247405
38	C23	R1	7.11894107272351
38	C17	R1	7.32192809488736
38	C12	R1	7.59245703726808
38	C10	R1	7.4178525148859
38	C5	R1	7.19967234483636
38	C9	R1	7.25738784269265
38	C24	R1	7.4093909361377
38	C6	R1	7.17990909001493
38	C21	R1	7.3037807481771
38	C19	R1	7.27612440527424
38	C1	R1	7.48381577726426
38	C22	R1	7.4178525148859
38	C4	R1	7.16992500144231
38	C13	R1	7.11894107272351
38	C18	R1	7.18982455888002
38	C15	R1	7.12928301694497
38	C8	R1	7.13955135239879
38	C20	R1	7.37503943134692
38	C7	R1	7.3037807481771
39	C23	R1	7.40087943628218
39	C17	R1	7.15987133677839
39	C12	R1	7.4178525148859
39	C10	R1	7.13955135239879
39	C3	R1	7.11894107272351
39	C5	R1	7.09803208296053
39	C9	R1	7.07681559705083
39	C6	R1	7.27612440527424
39	C21	R1	7.22881869049588
39	C19	R1	7.53138146051631
39	C22	R1	7.13955135239879
39	C4	R1	7.2667865406949
39	C13	R1	7.27612440527424
39	C15	R1	7.27612440527424
39	C11	R1	7.38370429247405
39	C16	R1	7.29462074889163
39	C8	R1	7.11894107272351
39	C20	R1	7.24792751344359
39	C7	R1	7.24792751344359
40	C23	R1	7.09803208296053
40	C17	R1	7.4178525148859
40	C12	R1	7.5077946401987
40	C10	R1	7.4594316186373
40	C3	R1	7.10852445677817
40	C14	R1	7.27612440527424
40	C5	R1	7.12928301694497
40	C9	R1	7.25738784269265
40	C24	R1	6.89481776330794
40	C6	R1	7.24792751344359
40	C21	R1	7.20945336562895
40	C19	R1	7.35755200461808
40	C1	R1	7.45121111183233
40	C4	R1	7.15987133677839
40	C13	R1	7.31288295528436
40	C18	R1	7.07681559705083
40	C11	R1	7.4757334309664
40	C16	R1	7.16992500144231
40	C8	R1	7.37503943134692
40	C20	R1	7.32192809488736
40	C7	R1	6.62935662007961
41	C23	R1	7.39231742277876
41	C17	R1	7
41	C12	R1	7.4178525148859
41	C10	R1	7.48381577726426
41	C3	R1	7.43462822763672
41	C14	R1	6.90689059560852
41	C5	R1	7.20945336562895
41	C9	R1	7.45121111183233
41	C24	R1	7.45121111183233
41	C6	R1	7.11894107272351
41	C21	R1	6.8703647195834
41	C19	R1	7.36632221424582
41	C1	R1	7.07681559705083
41	C22	R1	7.32192809488736
41	C4	R1	7.27612440527424
41	C13	R1	7.40087943628218
41	C18	R1	7.4178525148859
41	C15	R1	7.10852445677817
41	C11	R1	7.19967234483636
41	C16	R1	6.98868468677217
42	C23	R1	7.06608919045777
42	C12	R1	7.08746284125034
42	C10	R1	7.09803208296053
42	C3	R1	7.20945336562895
42	C14	R1	7.13955135239879
42	C5	R1	7.3037807481771
42	C9	R1	6.95419631038687
42	C24	R1	7.35755200461808
42	C6	R1	7.33091687811462
42	C19	R1	6.97727992349992
42	C22	R1	7.23840473932508
42	C13	R1	7.3037807481771
42	C18	R1	7.23840473932508
42	C15	R1	6.97727992349992
42	C11	R1	7.08746284125034
42	C16	R1	7
42	C8	R1	7.10852445677817
42	C20	R1	7.27612440527424
42	C7	R1	7.21916852046216
43	C23	R1	7.09803208296053
43	C17	R1	7.25738784269265
43	C12	R1	7.19967234483636
43	C3	R1	7.10852445677817
43	C14	R1	7.4178525148859
43	C5	R1	7.09803208296053
43	C9	R1	7.09803208296053
43	C24	R1	7.20945336562895
43	C6	R1	7.3037807481771
43	C21	R1	7.12928301694497
43	C19	R1	7.43462822763672
43	C1	R1	7.25738784269265
43	C22	R1	7.15987133677839
43	C4	R1	7.29462074889163
43	C13	R1	6.94251450533924
43	C18	R1	7.09803208296053
43	C15	R1	7.12928301694497
43	C11	R1	7.45121111183233
43	C8	R1	7.16992500144231
43	C20	R1	7.17990909001493
43	C7	R1	7.20945336562895
44	C23	R1	7.33091687811462
44	C12	R1	7.09803208296053
44	C10	R1	7.27612440527424
44	C3	R1	7.20945336562895
44	C14	R1	7.39231742277876
44	C5	R1	7.28540221886225
44	C9	R1	7.15987133677839
44	C24	R1	7.04439411935845
44	C6	R1	7.02236781302845
44	C19	R1	7.29462074889163
44	C1	R1	6.90689059560852
44	C22	R1	7.2667865406949
44	C4	R1	7.29462074889163
44	C13	R1	7.4262647547021
44	C18	R1	7.10852445677817
44	C11	R1	7.01122725542325
44	C16	R1	7.38370429247405
44	C8	R1	7.49185309632967
44	C20	R1	7.23840473932508
44	C7	R1	7.12928301694497
45	C23	R1	7.20945336562895
45	C17	R1	7.2667865406949
45	C12	R1	7.23840473932508
45	C10	R1	7.18982455888002
45	C3	R1	7.4757334309664
45	C14	R1	7.2667865406949
45	C5	R1	7.37503943134692
45	C9	R1	6.8073549220576
45	C24	R1	7.20945336562895
45	C6	R1	7.17990909001493
45	C21	R1	7.01122725542325
45	C19	R1	7.08746284125034
45	C1	R1	7.17990909001493
45	C22	R1	7.39231742277876
45	C4	R1	7.48381577726426
45	C13	R1	7.21916852046216
45	C18	R1	7.34872815423108
45	C15	R1	6.94251450533924
45	C11	R1	7.29462074889163
45	C16	R1	7.08746284125034
45	C8	R1	6.90689059560852
45	C20	R1	7.24792751344359
45	C7	R1	7.4093909361377
46	C23	R1	7.16992500144231
46	C17	R1	7.20945336562895
46	C12	R1	7.12928301694497
46	C10	R1	7.62935662007961
46	C3	R1	7.29462074889163
46	C14	R1	6.91886323727459
46	C5	R1	7.16992500144231
46	C9	R1	7.24792751344359
46	C24	R1	7.33091687811462
46	C6	R1	7.06608919045777
46	C21	R1	7.14974711950468
46	C19	R1	7.27612440527424
46	C1	R1	7.32192809488736
46	C22	R1	7.40087943628218
46	C4	R1	7.07681559705083
46	C13	R1	7.15987133677839
46	C18	R1	7.24792751344359
46	C15	R1	6.75488750216347
46	C11	R1	7.63662462054365
46	C16	R1	7.29462074889163
46	C8	R1	7.38370429247405
46	C7	R1	7.32192809488736
47	C23	R1	7.27612440527424
47	C17	R1	7.19967234483636
47	C12	R1	7
47	C14	R1	7.31288295528436
47	C5	R1	7.40087943628218
47	C9	R1	7.24792751344359
47	C24	R1	7.02236781302845
47	C6	R1	7.29462074889163
47	C21	R1	7.21916852046216
47	C19	R1	7.2667865406949
47	C1	R1	7.22881869049588
47	C22	R1	7.28540221886225
47	C4	R1	7.4757334309664
47	C13	R1	6.96578428466209
47	C18	R1	7.14974711950468
47	C15	R1	7.2667865406949
47	C11	R1	7.29462074889163
47	C16	R1	7.4093909361377
47	C8	R1	7.25738784269265
47	C20	R1	7.37503943134692
47	C7	R1	7.34872815423108
48	C23	R1	7.24792751344359
48	C17	R1	7.21916852046216
48	C12	R1	7.34872815423108
48	C10	R1	7.02236781302845
48	C3	R1	7.25738784269265
48	C14	R1	7.03342300153745
48	C9	R1	7.13955135239879
48	C24	R1	7.19967234483636
48	C21	R1	7.18982455888002
48	C19	R1	7.3037807481771
48	C1	R1	7.23840473932508
48	C22	R1	7.23840473932508
48	C13	R1	7.39231742277876
48	C18	R1	6.97727992349992
48	C15	R1	7
48	C11	R1	7.04439411935845
48	C16	R1	7.11894107272351
48	C8	R1	7.12928301694497
48	C20	R1	7.32192809488736
48	C7	R1	7.09803208296053
49	C23	R1	7.45121111183233
49	C17	R1	7.38370429247405
49	C12	R1	7.33091687811462
49	C10	R1	7.35755200461808
49	C3	R1	7.04439411935845
49	C14	R1	7.3037807481771
49	C5	R1	7.40087943628218
49	C9	R1	7.22881869049588
49	C24	R1	7.14974711950468
49	C6	R1	7.19967234483636
49	C21	R1	7.20945336562895
49	C19	R1	7.13955135239879
49	C1	R1	7.22881869049588
49	C22	R1	7.22881869049588
49	C4	R1	7.06608919045777
49	C13	R1	7.12928301694497
49	C18	R1	7.24792751344359
49	C11	R1	7.21916852046216
49	C16	R1	7.20945336562895
49	C8	R1	7.40087943628218
49	C7	R1	7.07681559705083
50	C23	R1	7.28540221886225
50	C17	R1	7.36632221424582
50	C12	R1	7.48381577726426
50	C10	R1	7.52356195605701
50	C3	R1	7.27612440527424
50	C14	R1	7.27612440527424
50	C5	R1	7.15987133677839
50	C9	R1	7.28540221886225
50	C24	R1	7.3037807481771
50	C6	R1	7.07681559705083
50	C21	R1	6.91886323727459
50	C19	R1	7.31288295528436
50	C1	R1	7.3037807481771
50	C22	R1	7
50	C18	R1	7.40087943628218
50	C15	R1	7.16992500144231
50	C11	R1	7.55458885167764
50	C16	R1	7.2667865406949
50	C8	R1	7.28540221886225
50	C20	R1	7.01122725542325
50	C7	R1	7.24792751344359
51	C23	R1	7.25738784269265
51	C17	R1	7.11894107272351
51	C12	R1	7.4757334309664
51	C3	R1	7.08746284125034
51	C14	R1	7.12928301694497
51	C5	R1	7.02236781302845
51	C9	R1	7.19967234483636
51	C24	R1	7.21916852046216
51	C21	R1	7.38370429247405
51	C19	R1	7.43462822763672
51	C22	R1	7.21916852046216
51	C4	R1	7.01122725542325
51	C13	R1	7.12928301694497
51	C18	R1	7.10852445677817
51	C15	R1	7.24792751344359
51	C11	R1	7.21916852046216
51	C16	R1	7.467605550083
51	C8	R1	7.16992500144231
51	C20	R1	7.11894107272351
51	C7	R1	7.31288295528436
52	C23	R1	7.45121111183233
52	C17	R1	6.97727992349992
52	C12	R1	7.17990909001493
52	C10	R1	7.18982455888002
52	C3	R1	7.40087943628218
52	C14	R1	6.98868468677217
52	C5	R1	7.35755200461808
52	C9	R1	6.98868468677217
52	C24	R1	7.4262647547021
52	C6	R1	7.09803208296053
52	C21	R1	7.36632221424582
52	C19	R1	7.17990909001493
52	C1	R1	7.15987133677839
52	C22	R1	7.14974711950468
52	C4	R1	6.90689059560852
52	C13	R1	7.27612440527424
52	C18	R1	7.32192809488736
52	C15	R1	7.4262647547021
52	C11	R1	7.15987133677839
52	C16	R1	7.16992500144231
52	C8	R1	7.36632221424582
52	C20	R1	7.23840473932508
52	C7	R1	7.09803208296053
53	C17	R1	6.95419631038687
53	C12	R1	7.22881869049588
53	C10	R1	7.32192809488736
53	C3	R1	7.32192809488736
53	C14	R1	7.31288295528436
53	C9	R1	6.95419631038687
53	C24	R1	7.62935662007961
53	C6	R1	6.97727992349992
53	C21	R1	7.14974711950468
53	C19	R1	6.88264304936184
53	C1	R1	7.17990909001493
53	C4	R1	7.37503943134692
53	C13	R1	7.10852445677817
53	C18	R1	7.25738784269265
53	C15	R1	7.08746284125034
53	C11	R1	7.57742882803575
53	C16	R1	7.40087943628218
53	C8	R1	7.23840473932508
53	C20	R1	7.04439411935845
53	C7	R1	7.14974711950468
54	C23	R1	7.14974711950468
54	C17	R1	7.27612440527424
54	C12	R1	7.19967234483636
54	C10	R1	6.97727992349992
54	C3	R1	7.33091687811462
54	C14	R1	7.53138146051631
54	C5	R1	7.23840473932508
54	C24	R1	7.32192809488736
54	C6	R1	7.24792751344359
54	C21	R1	7.32192809488736
54	C19	R1	7.18982455888002
54	C1	R1	7.38370429247405
54	C4	R1	7.467605550083
54	C13	R1	7.2667865406949
54	C18	R1	7.11894107272351
54	C11	R1	6.85798099512757
54	C16	R1	7.45121111183233
54	C8	R1	7.04439411935845
54	C20	R1	7.15987133677839
54	C7	R1	7.40087943628218
55	C23	R1	7.2667865406949
55	C17	R1	7.25738784269265
55	C12	R1	7.44294349584873
55	C10	R1	7.08746284125034
55	C14	R1	7.01122725542325
55	C5	R1	7.20945336562895
55	C9	R1	7.64385618977472
55	C24	R1	7.23840473932508
55	C6	R1	7.22881869049588
55	C21	R1	7.36632221424582
55	C19	R1	7.09803208296053
55	C1	R1	7.27612440527424
55	C22	R1	6.75488750216347
55	C4	R1	7.2667865406949
55	C13	R1	7.21916852046216
55	C18	R1	7.4594316186373
55	C15	R1	7.57742882803575
55	C11	R1	7.11894107272351
55	C16	R1	7.05528243550119
55	C8	R1	7.14974711950468
55	C20	R1	7.11894107272351
55	C7	R1	7.36632221424582
56	C23	R1	7.2667865406949
56	C17	R1	7.33091687811462
56	C10	R1	7.2667865406949
56	C3	R1	7.20945336562895
56	C14	R1	7.24792751344359
56	C5	R1	6.7279204545632
56	C9	R1	7.14974711950468
56	C6	R1	7.25738784269265
56	C21	R1	7.10852445677817
56	C19	R1	7.20945336562895
56	C1	R1	7.35755200461808
56	C22	R1	7.24792751344359
56	C4	R1	7.21916852046216
56	C13	R1	7.19967234483636
56	C18	R1	7.14974711950468
56	C15	R1	7.38370429247405
56	C11	R1	7.19967234483636
56	C16	R1	7.35755200461808
56	C8	R1	7.29462074889163
56	C20	R1	7.3037807481771
57	C23	R1	7.28540221886225
57	C17	R1	7.39231742277876
57	C12	R1	7.33985000288462
57	C10	R1	6.89481776330794
57	C3	R1	7.4093909361377
57	C14	R1	7.28540221886225
57	C5	R1	7.18982455888002
57	C9	R1	7.31288295528436
57	C24	R1	7.07681559705083
57	C6	R1	7.4262647547021
57	C21	R1	7.01122725542325
57	C19	R1	7.43462822763672
57	C1	R1	7.03342300153745
57	C22	R1	7.03342300153745
57	C4	R1	7.33091687811462
57	C13	R1	7.58496250072116
57	C18	R1	7.13955135239879
57	C15	R1	7.29462074889163
57	C11	R1	7.27612440527424
57	C16	R1	7.36632221424582
57	C8	R1	7.11894107272351
57	C20	R1	7.32192809488736
57	C7	R1	7.43462822763672
58	C23	R1	7.43462822763672
58	C17	R1	7.36632221424582
58	C12	R1	7.31288295528436
58	C10	R1	7.22881869049588
58	C3	R1	7.22881869049588
58	C14	R1	7.3037807481771
58	C5	R1	7.15987133677839
58	C9	R1	7.27612440527424
58	C24	R1	7.29462074889163
58	C6	R1	7.15987133677839
58	C21	R1	7.23840473932508
58	C19	R1	7.24792751344359
58	C1	R1	7.27612440527424
58	C22	R1	7.37503943134692
58	C4	R1	7.14974711950468
58	C13	R1	7.31288295528436
58	C18	R1	7.34872815423108
58	C15	R1	7.11894107272351
58	C8	R1	6.97727992349992
58	C20	R1	7.07681559705083
58	C7	R1	7.17990909001493
59	C23	R1	7.40087943628218
59	C17	R1	7.2667865406949
59	C12	R1	7.5077946401987
59	C10	R1	6.88264304936184
59	C3	R1	7.3037807481771
59	C14	R1	7.18982455888002
59	C5	R1	7.23840473932508
59	C9	R1	7.29462074889163
59	C24	R1	7.27612440527424
59	C6	R1	6.96578428466209
59	C21	R1	7.14974711950468
59	C19	R1	7.22881869049588
59	C1	R1	7.32192809488736
59	C22	R1	7.53138146051631
59	C4	R1	7.08746284125034
59	C13	R1	7.24792751344359
59	C18	R1	7.12928301694497
59	C15	R1	7.24792751344359
59	C11	R1	7.23840473932508
59	C16	R1	6.96578428466209
59	C8	R1	6.93073733756289
59	C20	R1	7.37503943134692
59	C7	R1	7.49984588708321
60	C17	R1	7.10852445677817
60	C12	R1	7.17990909001493
60	C3	R1	7.4594316186373
60	C14	R1	7.3037807481771
60	C5	R1	6.82017896241519
60	C24	R1	7.28540221886225
60	C6	R1	7.12928301694497
60	C21	R1	7.25738784269265
60	C19	R1	7.23840473932508
60	C1	R1	6.96578428466209
60	C22	R1	7.4594316186373
60	C4	R1	7.11894107272351
60	C13	R1	7.28540221886225
60	C18	R1	7.02236781302845
60	C15	R1	7.05528243550119
60	C11	R1	7.21916852046216
60	C16	R1	7.29462074889163
60	C8	R1	7.33091687811462
60	C20	R1	7.43462822763672
60	C7	R1	7.23840473932508
61	C23	R1	7.11894107272351
61	C17	R1	7.34872815423108
61	C12	R1	7.16992500144231
61	C3	R1	6.94251450533924
61	C14	R1	7.4262647547021
61	C5	R1	7.11894107272351
61	C9	R1	7.09803208296053
61	C6	R1	7.35755200461808
61	C21	R1	7.06608919045777
61	C1	R1	7.14974711950468
61	C4	R1	7.20945336562895
61	C13	R1	7.21916852046216
61	C18	R1	7.22881869049588
61	C11	R1	7.12928301694497
61	C16	R1	7.20945336562895
61	C8	R1	7.24792751344359
61	C7	R1	7.38370429247405
62	C23	R1	7.4757334309664
62	C17	R1	6.90689059560852
62	C12	R1	7.48381577726426
62	C10	R1	7.16992500144231
62	C3	R1	7.31288295528436
62	C14	R1	7.40087943628218
62	C5	R1	7.4594316186373
62	C9	R1	7.04439411935845
62	C24	R1	7.06608919045777
62	C6	R1	7.31288295528436
62	C21	R1	7.3037807481771
62	C19	R1	7.09803208296053
62	C1	R1	7.07681559705083
62	C13	R1	7.22881869049588
62	C18	R1	7.19967234483636
62	C15	R1	7.10852445677817
62	C16	R1	7.25738784269265
62	C20	R1	7.08746284125034
62	C7	R1	7.38370429247405
63	C23	R1	7.39231742277876
63	C17	R1	7.44294349584873
63	C12	R1	7.467605550083
63	C10	R1	7.10852445677817
63	C3	R1	6.83289001416474
63	C14	R1	7.43462822763672
63	C5	R1	6.68650052718322
63	C9	R1	7.64385618977472
63	C24	R1	7.19967234483636
63	C21	R1	7.08746284125034
63	C19	R1	7.36632221424582
63	C1	R1	7.3037807481771
63	C22	R1	7.4178525148859
63	C4	R1	7.24792751344359
63	C13	R1	7.17990909001493
63	C18	R1	7.25738784269265
63	C15	R1	7.3037807481771
63	C11	R1	7.19967234483636
63	C16	R1	7.21916852046216
63	C8	R1	6.94251450533924
63	C20	R1	7.17990909001493
64	C23	R1	7.24792751344359
64	C17	R1	7
64	C12	R1	7.35755200461808
64	C10	R1	7.2667865406949
64	C3	R1	7.45121111183233
64	C14	R1	7.33985000288462
64	C5	R1	7.19967234483636
64	C9	R1	7.17990909001493
64	C24	R1	7.20945336562895
64	C6	R1	7.19967234483636
64	C21	R1	7.4262647547021
64	C19	R1	6.98868468677217
64	C22	R1	7.05528243550119
64	C4	R1	7.4093909361377
64	C13	R1	7.14974711950468
64	C18	R1	7.24792751344359
64	C15	R1	6.98868468677217
64	C11	R1	7.40087943628218
64	C16	R1	7.4093909361377
64	C8	R1	7.2667865406949
64	C20	R1	7.25738784269265
64	C7	R1	7.18982455888002
65	C17	R1	7.32192809488736
65	C12	R1	7.11894107272351
65	C10	R1	7.36632221424582
65	C14	R1	7.29462074889163
65	C5	R1	7.31288295528436
65	C21	R1	7.4262647547021
65	C19	R1	7.39231742277876
65	C1	R1	6.90689059560852
65	C22	R1	7.15987133677839
65	C4	R1	7.07681559705083
65	C13	R1	6.94251450533924
65	C18	R1	7.21916852046216
65	C15	R1	7.18982455888002
65	C11	R1	7.33091687811462
65	C16	R1	7.32192809488736
65	C8	R1	7.33091687811462
65	C20	R1	7.33985000288462
65	C7	R1	7.21916852046216
66	C17	R1	7.34872815423108
66	C12	R1	7.31288295528436
66	C10	R1	7.06608919045777
66	C3	R1	7.15987133677839
66	C14	R1	7.14974711950468
66	C5	R1	7.28540221886225
66	C6	R1	7.40087943628218
66	C21	R1	7.03342300153745
66	C19	R1	7.28540221886225
66	C1	R1	7.22881869049588
66	C22	R1	7.16992500144231
66	C4	R1	7.21916852046216
66	C13	R1	7.03342300153745
66	C18	R1	7.06608919045777
66	C15	R1	6.97727992349992
66	C11	R1	7.29462074889163
66	C16	R1	7.06608919045777
66	C8	R1	7.38370429247405
66	C20	R1	7.51569983828404
66	C7	R1	7.27612440527424
67	C23	R1	7.05528243550119
67	C12	R1	7.29462074889163
67	C10	R1	7.32192809488736
67	C3	R1	7.11894107272351
67	C14	R1	7.28540221886225
67	C5	R1	7.54689445988764
67	C9	R1	7.34872815423108
67	C24	R1	7.10852445677817
67	C6	R1	7.44294349584873
67	C21	R1	7.53138146051631
67	C1	R1	7.45121111183233
67	C22	R1	7.27612440527424
67	C4	R1	7.20945336562895
67	C13	R1	7.16992500144231
67	C18	R1	7.27612440527424
67	C15	R1	7.31288295528436
67	C11	R1	6.97727992349992
67	C16	R1	7.24792751344359
67	C8	R1	6.78135971352466
67	C20	R1	7.3037807481771
67	C7	R1	7.5077946401987
68	C23	R1	7.28540221886225
68	C17	R1	7.38370429247405
68	C12	R1	6.98868468677217
68	C10	R1	7.18982455888002
68	C3	R1	7.24792751344359
68	C14	R1	7.08746284125034
68	C5	R1	7.4093909361377
68	C24	R1	6.90689059560852
68	C6	R1	7.2667865406949
68	C21	R1	7.07681559705083
68	C19	R1	7.4262647547021
68	C1	R1	7.05528243550119
68	C22	R1	7.07681559705083
68	C4	R1	7.36632221424582
68	C13	R1	7.21916852046216
68	C15	R1	7.34872815423108
68	C11	R1	7.15987133677839
68	C16	R1	7.27612440527424
68	C8	R1	7.17990909001493
68	C20	R1	7.33091687811462
68	C7	R1	7.38370429247405
69	C23	R1	7.27612440527424
69	C17	R1	7.14974711950468
69	C12	R1	7.2667865406949
69	C10	R1	7.61470984411521
69	C3	R1	7
69	C14	R1	6.94251450533924
69	C5	R1	7.13955135239879
69	C9	R1	7.23840473932508
69	C24	R1	7.40087943628218
69	C6	R1	7.33091687811462
69	C21	R1	7.18982455888002
69	C19	R1	7.27612440527424
69	C22	R1	7.25738784269265
69	C13	R1	7.18982455888002
69	C18	R1	7.3037807481771
69	C15	R1	7.44294349584873
69	C11	R1	7.29462074889163
69	C16	R1	7.24792751344359
69	C8	R1	7.23840473932508
69	C20	R1	7.2667865406949
69	C7	R1	7.3037807481771
70	C23	R1	7.06608919045777
70	C17	R1	7.22881869049588
70	C12	R1	6.97727992349992
70	C10	R1	7.13955135239879
70	C3	R1	7.24792751344359
70	C14	R1	7.37503943134692
70	C5	R1	7.33985000288462
70	C9	R1	6.82017896241519
70	C24	R1	7.33985000288462
70	C6	R1	7.23840473932508
70	C21	R1	7.21916852046216
70	C19	R1	7.21916852046216
70	C1	R1	7.11894107272351
70	C22	R1	7.44294349584873
70	C4	R1	7.45121111183233
70	C13	R1	7.22881869049588
70	C18	R1	6.98868468677217
70	C15	R1	7.21916852046216
70	C11	R1	7.51569983828404
70	C16	R1	7.25738784269265
70	C8	R1	7.12928301694497
70	C20	R1	7.18982455888002
70	C7	R1	7.17990909001493
71	C23	R1	7.4178525148859
71	C17	R1	7.19967234483636
71	C12	R1	7.29462074889163
71	C10	R1	7.29462074889163
71	C3	R1	7.39231742277876
71	C5	R1	7.33985000288462
71	C9	R1	7.27612440527424
71	C24	R1	7.25738784269265
71	C6	R1	7.12928301694497
71	C19	R1	7.44294349584873
71	C1	R1	7.03342300153745
71	C22	R1	7.01122725542325
71	C4	R1	7.39231742277876
71	C13	R1	7.14974711950468
71	C18	R1	7.07681559705083
71	C15	R1	7.09803208296053
71	C11	R1	7.23840473932508
71	C16	R1	7.35755200461808
71	C8	R1	7.20945336562895
71	C20	R1	6.94251450533924
71	C7	R1	7.23840473932508
72	C23	R1	6.89481776330794
72	C12	R1	7.07681559705083
72	C10	R1	7.29462074889163
72	C3	R1	7.22881869049588
72	C14	R1	7.09803208296053
72	C5	R1	7.31288295528436
72	C9	R1	7.15987133677839
72	C24	R1	7.18982455888002
72	C21	R1	7.38370429247405
72	C19	R1	6.95419631038687
72	C1	R1	7.20945336562895
72	C22	R1	7.4262647547021
72	C4	R1	7.35755200461808
72	C13	R1	7.39231742277876
72	C18	R1	7.09803208296053
72	C15	R1	7.59991284218713
72	C11	R1	7.4178525148859
72	C16	R1	7.01122725542325
72	C8	R1	7.3037807481771
72	C7	R1	7.38370429247405
73	C23	R1	7.23840473932508
73	C17	R1	7.13955135239879
73	C12	R1	7.58496250072116
73	C10	R1	7.52356195605701
73	C3	R1	7.45121111183233
73	C14	R1	7.24792751344359
73	C5	R1	7.37503943134692
73	C9	R1	7.38370429247405
73	C24	R1	7.4757334309664
73	C6	R1	7.06608919045777
73	C19	R1	7.28540221886225
73	C1	R1	7.24792751344359
73	C4	R1	7.10852445677817
73	C18	R1	7.16992500144231
73	C15	R1	7.38370429247405
73	C11	R1	7.17990909001493
73	C16	R1	7.59245703726808
73	C8	R1	7.02236781302845
73	C7	R1	7.32192809488736
74	C23	R1	7.19967234483636
74	C17	R1	7.3037807481771
74	C12	R1	7.27612440527424
74	C10	R1	7.29462074889163
74	C3	R1	7.20945336562895
74	C14	R1	7.39231742277876
74	C9	R1	6.83289001416474
74	C24	R1	7.20945336562895
74	C6	R1	7.4594316186373
74	C21	R1	7.22881869049588
74	C19	R1	7.08746284125034
74	C1	R1	7.4757334309664
74	C22	R1	7.25738784269265
74	C4	R1	6.58496250072116
74	C13	R1	7.15987133677839
74	C18	R1	7.09803208296053
74	C15	R1	7.18982455888002
74	C11	R1	7.34872815423108
74	C16	R1	7.28540221886225
74	C8	R1	7.4093909361377
74	C20	R1	7.08746284125034
74	C7	R1	7.12928301694497
75	C23	R1	7.18982455888002
75	C17	R1	7.45121111183233
75	C10	R1	7.4594316186373
75	C3	R1	7.31288295528436
75	C14	R1	7.67948009950545
75	C5	R1	7.3037807481771
75	C9	R1	6.93073733756289
75	C24	R1	7.4093909361377
75	C6	R1	7.11894107272351
75	C21	R1	7.15987133677839
75	C19	R1	7.63662462054365
75	C1	R1	7.05528243550119
75	C22	R1	7.25738784269265
75	C4	R1	7.28540221886225
75	C13	R1	7.04439411935845
75	C18	R1	7.28540221886225
75	C15	R1	7.20945336562895
75	C16	R1	7.52356195605701
75	C8	R1	6.97727992349992
76	C23	R1	7.12928301694497
76	C17	R1	7.06608919045777
76	C12	R1	7.12928301694497
76	C3	R1	7.35755200461808
76	C14	R1	7.10852445677817
76	C5	R1	7.12928301694497
76	C9	R1	7.11894107272351
76	C6	R1	7.13955135239879
76	C21	R1	7.27612440527424
76	C19	R1	7.13955135239879
76	C1	R1	7.12928301694497
76	C22	R1	7.3037807481771
76	C4	R1	7.32192809488736
76	C13	R1	7.4262647547021
76	C18	R1	7.32192809488736
76	C15	R1	7.54689445988764
76	C11	R1	7.3037807481771
76	C16	R1	7.13955135239879
76	C8	R1	7.31288295528436
76	C20	R1	7.09803208296053
76	C7	R1	7.28540221886225
77	C23	R1	7.33091687811462
77	C17	R1	7.53915881110803
77	C10	R1	7.2667865406949
77	C3	R1	7.33091687811462
77	C14	R1	7.21916852046216
77	C5	R1	7.14974711950468
77	C9	R1	7.22881869049588
77	C24	R1	7.18982455888002
77	C6	R1	7.33985000288462
77	C21	R1	7.3037807481771
77	C19	R1	7.27612440527424
77	C1	R1	7.49984588708321
77	C22	R1	7.08746284125034
77	C13	R1	7.4757334309664
77	C18	R1	7
77	C15	R1	7.22881869049588
77	C11	R1	7.04439411935845
77	C16	R1	7.18982455888002
77	C8	R1	7.24792751344359
77	C20	R1	7.07681559705083
77	C7	R1	7.4594316186373
78	C23	R1	7.17990909001493
78	C17	R1	7.23840473932508
78	C12	R1	6.96578428466209
78	C10	R1	7.25738784269265
78	C3	R1	7.40087943628218
78	C5	R1	7.22881869049588
78	C24	R1	7.08746284125034
78	C6	R1	7.16992500144231
78	C21	R1	6.88264304936184
78	C1	R1	7.28540221886225
78	C22	R1	7.08746284125034
78	C4	R1	7.08746284125034
78	C18	R1	7.20945336562895
78	C15	R1	7.25738784269265
78	C11	R1	7.10852445677817
78	C16	R1	7.17990909001493
78	C8	R1	6.97727992349992
78	C7	R1	7.11894107272351
79	C23	R1	7.24792751344359
79	C17	R1	7.28540221886225
79	C12	R1	7.32192809488736
79	C10	R1	7.17990909001493
79	C3	R1	7.17990909001493
79	C14	R1	6.91886323727459
79	C5	R1	7.17990909001493
79	C9	R1	7.01122725542325
79	C24	R1	7.18982455888002
79	C6	R1	7.20945336562895
79	C21	R1	7.40087943628218
79	C19	R1	7.25738784269265
79	C1	R1	7.36632221424582
79	C22	R1	7.12928301694497
79	C4	R1	7.4178525148859
79	C13	R1	7.49984588708321
79	C18	R1	7.4594316186373
79	C15	R1	7.11894107272351
79	C11	R1	7.17990909001493
79	C16	R1	7.18982455888002
79	C8	R1	7.5077946401987
79	C7	R1	7.13955135239879
80	C17	R1	6.75488750216347
80	C12	R1	7.40087943628218
80	C10	R1	6.96578428466209
80	C3	R1	7.09803208296053
80	C14	R1	7.28540221886225
80	C5	R1	7.23840473932508
80	C9	R1	7.05528243550119
80	C24	R1	7.08746284125034
80	C6	R1	7.13955135239879
80	C21	R1	7.43462822763672
80	C19	R1	7.23840473932508
80	C1	R1	7.3037807481771
80	C22	R1	7.4262647547021
80	C4	R1	7.36632221424582
80	C13	R1	7.10852445677817
80	C15	R1	7.15987133677839
80	C11	R1	7.13955135239879
80	C16	R1	7.29462074889163
80	C8	R1	7.27612440527424
80	C20	R1	7.18982455888002
80	C7	R1	7.2667865406949
81	C23	R1	7.24792751344359
81	C12	R1	7.23840473932508
81	C10	R1	7.48381577726426
81	C3	R1	7.20945336562895
81	C14	R1	7.40087943628218
81	C5	R1	7.3037807481771
81	C9	R1	7.23840473932508
81	C24	R1	7.14974711950468
81	C6	R1	7.28540221886225
81	C21	R1	7.31288295528436
81	C19	R1	7.49984588708321
81	C22	R1	7.34872815423108
81	C4	R1	7.13955135239879
81	C13	R1	7.40087943628218
81	C15	R1	7.24792751344359
81	C11	R1	7.35755200461808
81	C16	R1	7.4093909361377
81	C8	R1	7.17990909001493
81	C20	R1	7.35755200461808
81	C7	R1	7.17990909001493
82	C23	R1	7.08746284125034
82	C17	R1	7.20945336562895
82	C12	R1	7.20945336562895
82	C14	R1	7.4262647547021
82	C5	R1	7.06608919045777
82	C24	R1	7.12928301694497
82	C6	R1	7.33091687811462
82	C21	R1	7.33091687811462
82	C19	R1	7.32192809488736
82	C1	R1	7.11894107272351
82	C22	R1	7.31288295528436
82	C4	R1	6.83289001416474
82	C13	R1	7.20945336562895
82	C18	R1	7.09803208296053
82	C15	R1	7.56985560833095
82	C11	R1	7.03342300153745
82	C16	R1	7.34872815423108
82	C8	R1	7.10852445677817
82	C7	R1	7.24792751344359
83	C23	R1	7.05528243550119
83	C17	R1	6.61470984411521
83	C12	R1	7.27612440527424
83	C10	R1	7.3037807481771
83	C14	R1	7.25738784269265
83	C5	R1	6.97727992349992
83	C9	R1	7.55458885167764
83	C24	R1	7.11894107272351
83	C6	R1	7.48381577726426
83	C21	R1	7.13955135239879
83	C19	R1	7.18982455888002
83	C1	R1	7
83	C22	R1	7.28540221886225
83	C4	R1	7.24792751344359
83	C13	R1	7.21916852046216
83	C18	R1	7.28540221886225
83	C15	R1	7.31288295528436
83	C11	R1	7.35755200461808
83	C8	R1	7.33985000288462
83	C20	R1	6.98868468677217
83	C7	R1	7.25738784269265
84	C23	R1	7.05528243550119
84	C17	R1	7.44294349584873
84	C12	R1	7.34872815423108
84	C10	R1	7.3037807481771
84	C3	R1	7.33091687811462
84	C14	R1	7.23840473932508
84	C5	R1	7.39231742277876
84	C9	R1	7.28540221886225
84	C24	R1	7.38370429247405
84	C6	R1	6.97727992349992
84	C21	R1	7.19967234483636
84	C19	R1	7.16992500144231
84	C1	R1	7.11894107272351
84	C22	R1	7.25738784269265
84	C4	R1	7.20945336562895
84	C15	R1	7.18982455888002
84	C11	R1	7.18982455888002
84	C16	R1	7
84	C8	R1	7.18982455888002
84	C20	R1	7.29462074889163
84	C7	R1	7.61470984411521
85	C23	R1	7.13955135239879
85	C17	R1	7.31288295528436
85	C12	R1	7.33091687811462
85	C10	R1	7.33091687811462
85	C3	R1	7.13955135239879
85	C14	R1	7.04439411935845
85	C5	R1	7.44294349584873
85	C9	R1	7.36632221424582
85	C24	R1	7.15987133677839
85	C6	R1	7.38370429247405
85	C21	R1	7.49185309632967
85	C19	R1	7.25738784269265
85	C1	R1	7.22881869049588
85	C22	R1	7.3037807481771
85	C4	R1	7.3037807481771
85	C13	R1	7.19967234483636
85	C18	R1	7.02236781302845
85	C15	R1	6.93073733756289
85	C11	R1	7.13955135239879
85	C16	R1	7.28540221886225
85	C8	R1	7.33985000288462
85	C20	R1	7.29462074889163
85	C7	R1	7.06608919045777
86	C23	R1	6.95419631038687
86	C17	R1	7.52356195605701
86	C12	R1	7.24792751344359
86	C3	R1	7.17990909001493
86	C14	R1	7.27612440527424
86	C5	R1	7.22881869049588
86	C9	R1	7.27612440527424
86	C24	R1	7.2667865406949
86	C6	R1	7
86	C21	R1	7.28540221886225
86	C19	R1	7.28540221886225
86	C1	R1	6.94251450533924
86	C22	R1	7.43462822763672
86	C4	R1	7.06608919045777
86	C13	R1	7.21916852046216
86	C18	R1	7.34872815423108
86	C15	R1	7.17990909001493
86	C11	R1	7.34872815423108
86	C16	R1	7.25738784269265
86	C8	R1	7.49185309632967
86	C20	R1	7.07681559705083
86	C7	R1	7.4093909361377
87	C23	R1	7.4093909361377
87	C17	R1	7.32192809488736
87	C12	R1	7.29462074889163
87	C10	R1	7.11894107272351
87	C3	R1	7.16992500144231
87	C14	R1	7.2667865406949
87	C5	R1	6.89481776330794
87	C9	R1	7.43462822763672
87	C24	R1	7.29462074889163
87	C6	R1	7.19967234483636
87	C21	R1	7.17990909001493
87	C19	R1	7.06608919045777
87	C1	R1	7.48381577726426
87	C22	R1	7.37503943134692
87	C4	R1	7.32192809488736
87	C13	R1	7.4178525148859
87	C18	R1	7.25738784269265
87	C15	R1	7.5077946401987
87	C11	R1	7.2667865406949
87	C16	R1	7.45121111183233
87	C8	R1	7.29462074889163
87	C20	R1	7.2667865406949
87	C7	R1	6.7279204545632
88	C23	R1	7.4178525148859
88	C17	R1	7.3037807481771
88	C12	R1	7.13955135239879
88	C10	R1	7.35755200461808
88	C3	R1	7.10852445677817
88	C14	R1	7.18982455888002
88	C5	R1	7.4178525148859
88	C24	R1	7.01122725542325
88	C6	R1	7.27612440527424
88	C21	R1	7.35755200461808
88	C19	R1	7.24792751344359
88	C22	R1	7.15987133677839
88	C4	R1	7.2667865406949
88	C13	R1	7.23840473932508
88	C18	R1	7.3037807481771
88	C15	R1	7.31288295528436
88	C11	R1	6.89481776330794
88	C16	R1	7.25738784269265
88	C8	R1	7.02236781302845
88	C7	R1	7.38370429247405
89	C17	R1	7.2667865406949
89	C12	R1	7.02236781302845
89	C10	R1	7.18982455888002
89	C3	R1	6.85798099512757
89	C14	R1	7.39231742277876
89	C5	R1	7.17990909001493
89	C9	R1	7.29462074889163
89	C24	R1	7.33091687811462
89	C21	R1	7.44294349584873
89	C19	R1	7.36632221424582
89	C1	R1	7.18982455888002
89	C22	R1	7.21916852046216
89	C4	R1	7.10852445677817
89	C13	R1	7.33091687811462
89	C18	R1	7.2667865406949
89	C15	R1	7.13955135239879
89	C11	R1	7.43462822763672
89	C16	R1	7.27612440527424
89	C8	R1	7.467605550083
89	C20	R1	7.04439411935845
90	C23	R1	7.39231742277876
90	C17	R1	7.38370429247405
90	C12	R1	7.04439411935845
90	C10	R1	7.14974711950468
90	C3	R1	7.04439411935845
90	C14	R1	7.17990909001493
90	C5	R1	7
90	C9	R1	7.20945336562895
90	C24	R1	7.4757334309664
90	C6	R1	7.20945336562895
90	C21	R1	7.25738784269265
90	C19	R1	7.06608919045777
90	C1	R1	7.21916852046216
90	C22	R1	7.24792751344359
90	C4	R1	7.36632221424582
90	C13	R1	7.23840473932508
90	C18	R1	7.19967234483636
90	C15	R1	7.19967234483636
90	C16	R1	7.18982455888002
90	C8	R1	7.07681559705083
90	C20	R1	7.37503943134692
90	C7	R1	7.28540221886225
91	C23	R1	7.31288295528436
91	C17	R1	7.13955135239879
91	C12	R1	7.49984588708321
91	C10	R1	7.36632221424582
91	C3	R1	7.31288295528436
91	C14	R1	7.37503943134692
91	C5	R1	7.11894107272351
91	C9	R1	7.28540221886225
91	C24	R1	7.35755200461808
91	C21	R1	7.09803208296053
91	C19	R1	7.27612440527424
91	C1	R1	7.35755200461808
91	C22	R1	7.16992500144231
91	C4	R1	7.24792751344359
91	C13	R1	7.21916852046216
91	C18	R1	7.13955135239879
91	C15	R1	7.09803208296053
91	C11	R1	7.21916852046216
91	C16	R1	7.16992500144231
91	C20	R1	7.09803208296053
91	C7	R1	7.04439411935845
92	C23	R1	7.14974711950468
92	C17	R1	7.33091687811462
92	C10	R1	7.33091687811462
92	C3	R1	7.35755200461808
92	C14	R1	7.2667865406949
92	C9	R1	7.2667865406949
92	C24	R1	7.19967234483636
92	C6	R1	7.3037807481771
92	C21	R1	7.22881869049588
92	C19	R1	7.35755200461808
92	C1	R1	7.13955135239879
92	C22	R1	7.22881869049588
92	C4	R1	7.33091687811462
92	C13	R1	7.4757334309664
92	C18	R1	7.33091687811462
92	C15	R1	7.29462074889163
92	C11	R1	7.21916852046216
92	C16	R1	7.467605550083
92	C8	R1	7.4262647547021
92	C20	R1	6.90689059560852
93	C23	R1	7.37503943134692
93	C17	R1	7.33985000288462
93	C12	R1	7.03342300153745
93	C10	R1	7.24792751344359
93	C3	R1	7.25738784269265
93	C14	R1	7.31288295528436
93	C9	R1	7.24792751344359
93	C24	R1	7.20945336562895
93	C6	R1	7.37503943134692
93	C21	R1	7.5077946401987
93	C19	R1	7.28540221886225
93	C1	R1	7.16992500144231
93	C22	R1	7.19967234483636
93	C4	R1	7.18982455888002
93	C13	R1	6.96578428466209
93	C18	R1	7.13955135239879
93	C11	R1	7.33091687811462
93	C16	R1	7.13955135239879
93	C20	R1	7.2667865406949
94	C23	R1	7.2667865406949
94	C17	R1	7.04439411935845
94	C12	R1	7.40087943628218
94	C10	R1	7.4262647547021
94	C3	R1	7
94	C14	R1	7.05528243550119
94	C5	R1	7.25738784269265
94	C9	R1	7.14974711950468
94	C24	R1	7.27612440527424
94	C6	R1	7.18982455888002
94	C21	R1	7.09803208296053
94	C19	R1	7.44294349584873
94	C1	R1	7.35755200461808
94	C22	R1	7.43462822763672
94	C4	R1	7.08746284125034
94	C13	R1	7.4594316186373
94	C18	R1	6.76818432477693
94	C15	R1	6.95419631038687
94	C11	R1	7.32192809488736
94	C16	R1	7.32192809488736
94	C8	R1	7.48381577726426
94	C20	R1	7.18982455888002
94	C7	R1	7.467605550083
95	C17	R1	7.24792751344359
95	C12	R1	7.24792751344359
95	C10	R1	7.25738784269265
95	C3	R1	7.31288295528436
95	C14	R1	7.22881869049588
95	C5	R1	7.28540221886225
95	C9	R1	7.14974711950468
95	C24	R1	7.27612440527424
95	C6	R1	6.98868468677217
95	C21	R1	7.31288295528436
95	C19	R1	6.96578428466209
95	C1	R1	7.2667865406949
95	C22	R1	7.33091687811462
95	C4	R1	7.51569983828404
95	C13	R1	7.32192809488736
95	C18	R1	7.12928301694497
95	C15	R1	7.2667865406949
95	C11	R1	7.3037807481771
95	C16	R1	7.35755200461808
95	C8	R1	7.09803208296053
95	C20	R1	7.23840473932508
95	C7	R1	7.40087943628218
96	C23	R1	7.28540221886225
96	C17	R1	7.45121111183233
96	C12	R1	7.22881869049588
96	C14	R1	7.34872815423108
96	C9	R1	6.94251450533924
96	C24	R1	7.3037807481771
96	C6	R1	7.36632221424582
96	C21	R1	7.20945336562895
96	C19	R1	7.10852445677817
96	C1	R1	7.07681559705083
96	C22	R1	7.4178525148859
96	C4	R1	7.34872815423108
96	C13	R1	7.14974711950468
96	C15	R1	7.25738784269265
96	C11	R1	7.20945336562895
96	C8	R1	7.39231742277876
96	C20	R1	7.70043971814109
96	C7	R1	7.17990909001493
97	C23	R1	7.05528243550119
97	C17	R1	7.17990909001493
97	C12	R1	7.10852445677817
97	C10	R1	7.14974711950468
97	C3	R1	6.96578428466209
[truncated: 14,492 more rows]
