# Supplementary material for: Stochastic modelling of single-cell gene expression adaptation reveals non-genomic contribution to evolution of tumor subclones
Source: bioRxiv. 2024 Apr 20:2024.04.17.588869. Preprint. [Version 1] doi: 10.1101/2024.04.17.588869 (PMC11071284; doi:10.1101/2024.04.17.588869)
Supplement: Supplement 2 [file media-2.zip › Supplementary Files/Simulated Data/Constrained_Simulation/tr_1_sq_15_r_100_a_8.csv]

gene	species	replicate	exprval
1	C23	R1	7.27612440527424
1	C17	R1	7.14974711950468
1	C12	R1	7.3037807481771
1	C3	R1	7.22881869049588
1	C14	R1	6.89481776330794
1	C5	R1	7.27612440527424
1	C9	R1	7.40087943628218
1	C24	R1	7.23840473932508
1	C21	R1	7.07681559705083
1	C19	R1	7.28540221886225
1	C1	R1	7.29462074889163
1	C22	R1	7.19967234483636
1	C4	R1	7.48381577726426
1	C18	R1	7.65105169117893
1	C15	R1	7.17990909001493
1	C11	R1	7.01122725542325
1	C16	R1	7.10852445677817
1	C8	R1	7.23840473932508
1	C20	R1	6.91886323727459
1	C7	R1	7.17990909001493
2	C23	R1	7.14974711950468
2	C17	R1	7.48381577726426
2	C12	R1	7.49984588708321
2	C10	R1	7.16992500144231
2	C3	R1	7.23840473932508
2	C14	R1	7.15987133677839
2	C5	R1	7.36632221424582
2	C9	R1	7.3037807481771
2	C24	R1	7.33091687811462
2	C21	R1	7.40087943628218
2	C19	R1	7.21916852046216
2	C1	R1	7.06608919045777
2	C22	R1	7.20945336562895
2	C4	R1	7.04439411935845
2	C18	R1	7.24792751344359
2	C15	R1	7.65821148275179
2	C11	R1	7.4594316186373
2	C16	R1	7.04439411935845
2	C7	R1	6.83289001416474
3	C23	R1	7.36632221424582
3	C10	R1	7.43462822763672
3	C3	R1	7.25738784269265
3	C14	R1	7.17990909001493
3	C5	R1	7.33985000288462
3	C9	R1	7.24792751344359
3	C24	R1	7.15987133677839
3	C6	R1	7.4262647547021
3	C21	R1	7.18982455888002
3	C19	R1	7.21916852046216
3	C1	R1	6.79441586635011
3	C22	R1	7.15987133677839
3	C4	R1	7.13955135239879
3	C18	R1	7.03342300153745
3	C15	R1	7.4178525148859
3	C11	R1	7.02236781302845
3	C16	R1	7.23840473932508
3	C8	R1	7.08746284125034
3	C20	R1	7.16992500144231
3	C7	R1	7.02236781302845
4	C23	R1	7.4178525148859
4	C17	R1	7.36632221424582
4	C12	R1	6.89481776330794
4	C10	R1	7.29462074889163
4	C3	R1	7.18982455888002
4	C14	R1	7.20945336562895
4	C5	R1	6.8073549220576
4	C9	R1	6.96578428466209
4	C24	R1	7.12928301694497
4	C6	R1	7.43462822763672
4	C19	R1	7.20945336562895
4	C1	R1	6.98868468677217
4	C22	R1	7.16992500144231
4	C4	R1	7.45121111183233
4	C13	R1	6.96578428466209
4	C18	R1	7.12928301694497
4	C15	R1	7.02236781302845
4	C11	R1	7.33985000288462
4	C16	R1	7.39231742277876
4	C8	R1	7.49984588708321
4	C20	R1	6.8703647195834
4	C7	R1	6.8703647195834
5	C23	R1	7.4262647547021
5	C17	R1	7.56985560833095
5	C12	R1	6.91886323727459
5	C10	R1	7.12928301694497
5	C3	R1	6.90689059560852
5	C14	R1	7.35755200461808
5	C5	R1	6.98868468677217
5	C24	R1	6.8703647195834
5	C6	R1	7.33985000288462
5	C19	R1	7.14974711950468
5	C1	R1	7.23840473932508
5	C22	R1	7.20945336562895
5	C4	R1	7.4594316186373
5	C13	R1	7.56224242422107
5	C18	R1	7.70043971814109
5	C15	R1	7.56224242422107
5	C11	R1	6.93073733756289
5	C16	R1	7.53915881110803
5	C8	R1	7.05528243550119
5	C7	R1	7.14974711950468
6	C23	R1	7.40087943628218
6	C17	R1	7.36632221424582
6	C12	R1	7.2667865406949
6	C10	R1	6.95419631038687
6	C3	R1	7.08746284125034
6	C14	R1	7.17990909001493
6	C5	R1	6.97727992349992
6	C9	R1	7.64385618977472
6	C24	R1	7.16992500144231
6	C6	R1	7.17990909001493
6	C21	R1	7.32192809488736
6	C19	R1	6.96578428466209
6	C1	R1	7.07681559705083
6	C22	R1	7.23840473932508
6	C4	R1	7.01122725542325
6	C13	R1	7.25738784269265
6	C18	R1	7.18982455888002
6	C15	R1	7.31288295528436
6	C11	R1	6.97727992349992
6	C16	R1	7.03342300153745
6	C8	R1	6.97727992349992
6	C20	R1	7.18982455888002
6	C7	R1	7.45121111183233
7	C23	R1	7.22881869049588
7	C17	R1	7.02236781302845
7	C10	R1	7.6724253419715
7	C3	R1	7.4757334309664
7	C14	R1	7.25738784269265
7	C5	R1	6.88264304936184
7	C9	R1	7.02236781302845
7	C24	R1	7.16992500144231
7	C6	R1	7.09803208296053
7	C21	R1	7.3037807481771
7	C1	R1	7.36632221424582
7	C22	R1	7.4757334309664
7	C4	R1	7.48381577726426
7	C13	R1	7.27612440527424
7	C18	R1	6.83289001416474
7	C15	R1	7.08746284125034
7	C11	R1	7.22881869049588
7	C16	R1	7.37503943134692
7	C8	R1	7.4178525148859
7	C20	R1	7.48381577726426
7	C7	R1	7.02236781302845
8	C23	R1	7.07681559705083
8	C17	R1	7.34872815423108
8	C12	R1	7.49984588708321
8	C10	R1	7.29462074889163
8	C3	R1	7.33985000288462
8	C14	R1	7.16992500144231
8	C5	R1	7.38370429247405
8	C9	R1	7.19967234483636
8	C24	R1	7.43462822763672
8	C6	R1	7.19967234483636
8	C21	R1	7.38370429247405
8	C19	R1	7.39231742277876
8	C1	R1	7.09803208296053
8	C22	R1	7.33985000288462
8	C4	R1	6.89481776330794
8	C13	R1	7.3037807481771
8	C18	R1	7.34872815423108
8	C15	R1	7.07681559705083
8	C11	R1	7.15987133677839
8	C16	R1	7.28540221886225
8	C8	R1	7.10852445677817
8	C20	R1	7.16992500144231
8	C7	R1	7.44294349584873
9	C23	R1	7.05528243550119
9	C17	R1	7.38370429247405
9	C12	R1	7.22881869049588
9	C10	R1	7.17990909001493
9	C3	R1	7.09803208296053
9	C14	R1	7.24792751344359
9	C5	R1	7.53138146051631
9	C9	R1	7.52356195605701
9	C24	R1	7.34872815423108
9	C6	R1	7.56985560833095
9	C21	R1	7.35755200461808
9	C19	R1	7.5077946401987
9	C1	R1	7.03342300153745
9	C4	R1	7.57742882803575
9	C13	R1	7.36632221424582
9	C15	R1	7
9	C11	R1	7.14974711950468
9	C16	R1	7.20945336562895
9	C8	R1	7.28540221886225
9	C7	R1	7.01122725542325
10	C23	R1	7.14974711950468
10	C17	R1	7.38370429247405
10	C10	R1	6.76818432477693
10	C3	R1	7.39231742277876
10	C9	R1	7.19967234483636
10	C24	R1	7.78135971352466
10	C6	R1	6.91886323727459
10	C21	R1	7.4093909361377
10	C19	R1	7.35755200461808
10	C1	R1	7.2667865406949
10	C22	R1	7.467605550083
10	C4	R1	7.53915881110803
10	C13	R1	7.29462074889163
10	C18	R1	7.22881869049588
10	C15	R1	7.15987133677839
10	C11	R1	7.37503943134692
10	C16	R1	7.13955135239879
10	C8	R1	7.16992500144231
10	C20	R1	7.18982455888002
10	C7	R1	7.07681559705083
11	C23	R1	7.37503943134692
11	C12	R1	7.33985000288462
11	C10	R1	7.11894107272351
11	C3	R1	6.95419631038687
11	C5	R1	7.33985000288462
11	C24	R1	7.06608919045777
11	C6	R1	7.16992500144231
11	C21	R1	7.07681559705083
11	C19	R1	7.40087943628218
11	C1	R1	7.09803208296053
11	C22	R1	7.12928301694497
11	C4	R1	7.38370429247405
11	C13	R1	7.33985000288462
11	C18	R1	7.3037807481771
11	C15	R1	7.14974711950468
11	C11	R1	7.06608919045777
11	C16	R1	7.467605550083
11	C8	R1	6.93073733756289
11	C20	R1	7.21916852046216
11	C7	R1	7.36632221424582
12	C23	R1	7.66533591718518
12	C17	R1	7.4178525148859
12	C12	R1	7.29462074889163
12	C10	R1	7.11894107272351
12	C3	R1	7.04439411935845
12	C14	R1	7.27612440527424
12	C5	R1	7.22881869049588
12	C9	R1	7.5077946401987
12	C24	R1	7.36632221424582
12	C6	R1	6.94251450533924
12	C21	R1	7.31288295528436
12	C19	R1	6.96578428466209
12	C1	R1	7.33985000288462
12	C22	R1	7.13955135239879
12	C4	R1	7.29462074889163
12	C13	R1	7.40087943628218
12	C18	R1	7.14974711950468
12	C15	R1	6.8073549220576
12	C11	R1	7.21916852046216
12	C16	R1	7.20945336562895
12	C8	R1	6.94251450533924
12	C20	R1	7.20945336562895
12	C7	R1	7.31288295528436
13	C23	R1	6.98868468677217
13	C17	R1	7.28540221886225
13	C12	R1	7.4093909361377
13	C10	R1	7.06608919045777
13	C14	R1	7.10852445677817
13	C5	R1	7.10852445677817
13	C9	R1	7.2667865406949
13	C24	R1	7.44294349584873
13	C6	R1	7.12928301694497
13	C21	R1	7.01122725542325
13	C19	R1	7.37503943134692
13	C1	R1	7.4594316186373
13	C22	R1	6.96578428466209
13	C4	R1	6.97727992349992
13	C13	R1	7.07681559705083
13	C18	R1	7.31288295528436
13	C15	R1	7
13	C11	R1	7.37503943134692
13	C16	R1	7.09803208296053
13	C20	R1	7.12928301694497
13	C7	R1	7.467605550083
14	C23	R1	7.24792751344359
14	C17	R1	6.74146698640115
14	C12	R1	7.09803208296053
14	C10	R1	7.05528243550119
14	C3	R1	7.06608919045777
14	C14	R1	7.4093909361377
14	C5	R1	7.39231742277876
14	C24	R1	6.70043971814109
14	C6	R1	7.11894107272351
14	C21	R1	7.33091687811462
14	C19	R1	7.38370429247405
14	C1	R1	7.17990909001493
14	C22	R1	7.03342300153745
14	C4	R1	7.31288295528436
14	C13	R1	7.3037807481771
14	C18	R1	7.39231742277876
14	C15	R1	7.01122725542325
14	C11	R1	7.4262647547021
14	C16	R1	6.95419631038687
14	C8	R1	7.01122725542325
14	C20	R1	7.07681559705083
14	C7	R1	7.08746284125034
15	C23	R1	7.52356195605701
15	C17	R1	7.21916852046216
15	C10	R1	7.25738784269265
15	C3	R1	7.18982455888002
15	C14	R1	6.8703647195834
15	C5	R1	7.31288295528436
15	C6	R1	7.22881869049588
15	C21	R1	7.10852445677817
15	C19	R1	7.56224242422107
15	C1	R1	7.02236781302845
15	C22	R1	7.23840473932508
15	C4	R1	7.09803208296053
15	C13	R1	7.12928301694497
15	C18	R1	6.74146698640115
15	C15	R1	7.40087943628218
15	C11	R1	7.22881869049588
15	C16	R1	7.10852445677817
15	C8	R1	7.49185309632967
15	C20	R1	7.23840473932508
15	C7	R1	7.32192809488736
16	C23	R1	7.11894107272351
16	C17	R1	7.31288295528436
16	C12	R1	7.07681559705083
16	C10	R1	7.28540221886225
16	C3	R1	7.07681559705083
16	C14	R1	7.22881869049588
16	C5	R1	6.95419631038687
16	C6	R1	7.25738784269265
16	C21	R1	7.49984588708321
16	C19	R1	7.55458885167764
16	C1	R1	6.71424551766612
16	C22	R1	7.65821148275179
16	C4	R1	7.25738784269265
16	C13	R1	7.27612440527424
16	C18	R1	7.2667865406949
16	C15	R1	7.34872815423108
16	C11	R1	7.19967234483636
16	C16	R1	7.34872815423108
16	C8	R1	7.40087943628218
16	C20	R1	7.05528243550119
16	C7	R1	6.95419631038687
17	C23	R1	7.25738784269265
17	C17	R1	7.35755200461808
17	C12	R1	7.40087943628218
17	C10	R1	6.88264304936184
17	C3	R1	7.3037807481771
17	C14	R1	7.02236781302845
17	C5	R1	7.4178525148859
17	C9	R1	7.5077946401987
17	C24	R1	7.28540221886225
17	C21	R1	7.11894107272351
17	C19	R1	7.37503943134692
17	C1	R1	7.10852445677817
17	C4	R1	7.08746284125034
17	C13	R1	7.29462074889163
17	C18	R1	7.12928301694497
17	C15	R1	7.34872815423108
17	C11	R1	7.17990909001493
17	C16	R1	7.4594316186373
17	C8	R1	7.23840473932508
17	C20	R1	7.24792751344359
18	C23	R1	7.10852445677817
18	C17	R1	7.09803208296053
18	C12	R1	7.33091687811462
18	C10	R1	7.05528243550119
18	C3	R1	7.27612440527424
18	C14	R1	7.06608919045777
18	C5	R1	7.11894107272351
18	C9	R1	7.48381577726426
18	C24	R1	7.4178525148859
18	C21	R1	7.18982455888002
18	C19	R1	7.13955135239879
18	C1	R1	7.15987133677839
18	C4	R1	7.40087943628218
18	C13	R1	7.2667865406949
18	C15	R1	7.45121111183233
18	C11	R1	7.25738784269265
18	C16	R1	7.56224242422107
18	C8	R1	7.3037807481771
18	C20	R1	7.10852445677817
18	C7	R1	7.4594316186373
19	C23	R1	7.43462822763672
19	C17	R1	7.16992500144231
19	C10	R1	7.38370429247405
19	C3	R1	7.10852445677817
19	C14	R1	7.33091687811462
19	C5	R1	7.03342300153745
19	C9	R1	7.11894107272351
19	C24	R1	7.25738784269265
19	C6	R1	7.24792751344359
19	C21	R1	7.06608919045777
19	C19	R1	7.07681559705083
19	C1	R1	7.13955135239879
19	C22	R1	7.38370429247405
19	C4	R1	7.66533591718518
19	C13	R1	7.4757334309664
19	C18	R1	6.96578428466209
19	C15	R1	7.27612440527424
19	C11	R1	7.3037807481771
19	C16	R1	7.20945336562895
19	C8	R1	7.17990909001493
19	C20	R1	7.57742882803575
19	C7	R1	7.22881869049588
20	C23	R1	7.04439411935845
20	C17	R1	7.05528243550119
20	C12	R1	7.34872815423108
20	C10	R1	7.4178525148859
20	C3	R1	7.2667865406949
20	C5	R1	7.23840473932508
20	C9	R1	7.02236781302845
20	C24	R1	7.11894107272351
20	C21	R1	7.24792751344359
20	C19	R1	7.18982455888002
20	C1	R1	7.31288295528436
20	C4	R1	7.02236781302845
20	C13	R1	7.32192809488736
20	C18	R1	6.79441586635011
20	C15	R1	7.3037807481771
20	C11	R1	7.33985000288462
20	C8	R1	7.39231742277876
20	C20	R1	7.27612440527424
20	C7	R1	7.33091687811462
21	C23	R1	7.18982455888002
21	C17	R1	7.03342300153745
21	C12	R1	7.74819284958946
21	C10	R1	7.12928301694497
21	C14	R1	6.95419631038687
21	C5	R1	7.32192809488736
21	C9	R1	7.10852445677817
21	C24	R1	7.01122725542325
21	C6	R1	7.13955135239879
21	C21	R1	7.33091687811462
21	C19	R1	7.19967234483636
21	C4	R1	7.07681559705083
21	C13	R1	7.23840473932508
21	C18	R1	6.97727992349992
21	C15	R1	7.02236781302845
21	C11	R1	7.3037807481771
21	C16	R1	7.18982455888002
21	C8	R1	7.17990909001493
21	C20	R1	7.04439411935845
21	C7	R1	7.01122725542325
22	C23	R1	6.98868468677217
22	C12	R1	7.05528243550119
22	C10	R1	7.4093909361377
22	C3	R1	7.23840473932508
22	C14	R1	7.17990909001493
22	C5	R1	7.33985000288462
22	C9	R1	7.17990909001493
22	C24	R1	7.13955135239879
22	C6	R1	7.12928301694497
22	C21	R1	6.97727992349992
22	C19	R1	7.12928301694497
22	C1	R1	7.20945336562895
22	C22	R1	7.31288295528436
22	C4	R1	6.71424551766612
22	C13	R1	7.38370429247405
22	C15	R1	7.13955135239879
22	C11	R1	7.01122725542325
22	C16	R1	7.14974711950468
22	C8	R1	7.35755200461808
22	C20	R1	7.07681559705083
22	C7	R1	7.32192809488736
23	C23	R1	6.97727992349992
23	C17	R1	7.01122725542325
23	C12	R1	6.98868468677217
23	C10	R1	6.8703647195834
23	C3	R1	7.23840473932508
23	C14	R1	7.22881869049588
23	C5	R1	6.94251450533924
23	C24	R1	7.3037807481771
23	C6	R1	7
23	C21	R1	7.5077946401987
23	C19	R1	7.22881869049588
23	C1	R1	7.17990909001493
23	C22	R1	7.12928301694497
23	C4	R1	7.21916852046216
23	C13	R1	7.4178525148859
23	C18	R1	6.83289001416474
23	C15	R1	7.23840473932508
23	C11	R1	7.16992500144231
23	C16	R1	7.2667865406949
23	C8	R1	7.45121111183233
23	C20	R1	7.04439411935845
23	C7	R1	6.84549005094437
24	C23	R1	7.20945336562895
24	C17	R1	7.59991284218713
24	C12	R1	6.88264304936184
24	C10	R1	7.3037807481771
24	C3	R1	6.93073733756289
24	C14	R1	7.16992500144231
24	C9	R1	7.09803208296053
24	C24	R1	7.04439411935845
24	C6	R1	7.4757334309664
24	C21	R1	7.33985000288462
24	C19	R1	7.22881869049588
24	C1	R1	7.40087943628218
24	C22	R1	7.08746284125034
24	C4	R1	7.21916852046216
24	C13	R1	6.90689059560852
24	C15	R1	7.33091687811462
24	C11	R1	7.17990909001493
24	C16	R1	7.24792751344359
24	C8	R1	7.49185309632967
24	C20	R1	6.93073733756289
24	C7	R1	7.21916852046216
25	C17	R1	7.11894107272351
25	C12	R1	7.25738784269265
25	C3	R1	7.22881869049588
25	C14	R1	7.55458885167764
25	C5	R1	7.4178525148859
25	C9	R1	7.09803208296053
25	C24	R1	7.13955135239879
25	C6	R1	6.97727992349992
25	C21	R1	7.34872815423108
25	C19	R1	7.12928301694497
25	C1	R1	7.27612440527424
25	C4	R1	7.24792751344359
25	C13	R1	7.01122725542325
25	C15	R1	7.05528243550119
25	C11	R1	7.4262647547021
25	C16	R1	7.08746284125034
25	C8	R1	7.09803208296053
25	C7	R1	7.38370429247405
26	C23	R1	7.28540221886225
26	C17	R1	7.53915881110803
26	C12	R1	7.62935662007961
26	C3	R1	7.24792751344359
26	C14	R1	7.31288295528436
26	C5	R1	7.12928301694497
26	C9	R1	7.31288295528436
26	C24	R1	7.37503943134692
26	C6	R1	7
26	C21	R1	7.69348695749933
26	C19	R1	7.22881869049588
26	C1	R1	7.09803208296053
26	C22	R1	7.35755200461808
26	C4	R1	7.25738784269265
26	C13	R1	7.20945336562895
26	C18	R1	7.11894107272351
26	C15	R1	7.28540221886225
26	C11	R1	7.56224242422107
26	C8	R1	6.95419631038687
26	C20	R1	7.36632221424582
26	C7	R1	7.54689445988764
27	C23	R1	7.05528243550119
27	C17	R1	7.33091687811462
27	C10	R1	7.12928301694497
27	C14	R1	6.88264304936184
27	C5	R1	7.12928301694497
27	C9	R1	7.53915881110803
27	C24	R1	7.28540221886225
27	C6	R1	7.09803208296053
27	C21	R1	7.27612440527424
27	C19	R1	7.34872815423108
27	C1	R1	7.4262647547021
27	C22	R1	6.93073733756289
27	C4	R1	7.05528243550119
27	C13	R1	6.95419631038687
27	C18	R1	7.20945336562895
27	C15	R1	7.13955135239879
27	C16	R1	6.97727992349992
27	C8	R1	7.06608919045777
27	C20	R1	7.17990909001493
27	C7	R1	7.56224242422107
28	C23	R1	7.25738784269265
28	C17	R1	7.02236781302845
28	C12	R1	7.20945336562895
28	C10	R1	7.34872815423108
28	C3	R1	7.48381577726426
28	C14	R1	7.44294349584873
28	C5	R1	6.98868468677217
28	C24	R1	7.40087943628218
28	C21	R1	7.18982455888002
28	C1	R1	7.33091687811462
28	C4	R1	7.40087943628218
28	C13	R1	7.4757334309664
28	C18	R1	7.02236781302845
28	C15	R1	7.5077946401987
28	C16	R1	7.27612440527424
28	C8	R1	7.06608919045777
28	C20	R1	7.37503943134692
28	C7	R1	7.53915881110803
29	C23	R1	6.91886323727459
29	C17	R1	6.96578428466209
29	C12	R1	7.23840473932508
29	C10	R1	7.17990909001493
29	C3	R1	7.05528243550119
29	C14	R1	7.4093909361377
29	C6	R1	6.97727992349992
29	C21	R1	7.20945336562895
29	C19	R1	6.82017896241519
29	C1	R1	7
29	C22	R1	6.85798099512757
29	C4	R1	6.82017896241519
29	C13	R1	7.14974711950468
29	C18	R1	7.23840473932508
29	C11	R1	7.5077946401987
29	C16	R1	7.10852445677817
29	C8	R1	7.2667865406949
29	C20	R1	7.44294349584873
29	C7	R1	7.07681559705083
30	C23	R1	6.94251450533924
30	C17	R1	6.98868468677217
30	C12	R1	7.13955135239879
30	C10	R1	7.27612440527424
30	C3	R1	6.85798099512757
30	C14	R1	7.31288295528436
30	C5	R1	7.45121111183233
30	C9	R1	7.27612440527424
30	C24	R1	7.32192809488736
30	C6	R1	7.43462822763672
30	C19	R1	7.34872815423108
30	C1	R1	7.17990909001493
30	C22	R1	7.56985560833095
30	C13	R1	7.15987133677839
30	C18	R1	7.22881869049588
30	C15	R1	7.28540221886225
30	C11	R1	7.18982455888002
30	C16	R1	7.20945336562895
30	C8	R1	7.3037807481771
30	C20	R1	6.8073549220576
30	C7	R1	7.2667865406949
31	C23	R1	7.36632221424582
31	C17	R1	6.74146698640115
31	C12	R1	6.96578428466209
31	C10	R1	7.4093909361377
31	C3	R1	7.22881869049588
31	C14	R1	7.19967234483636
31	C5	R1	7.38370429247405
31	C9	R1	7.43462822763672
31	C6	R1	7.21916852046216
31	C21	R1	7.19967234483636
31	C19	R1	7.29462074889163
31	C1	R1	7.45121111183233
31	C22	R1	7.16992500144231
31	C4	R1	7.53915881110803
31	C13	R1	7.40087943628218
31	C18	R1	7.14974711950468
31	C15	R1	7.10852445677817
31	C11	R1	7.44294349584873
31	C16	R1	7.53138146051631
31	C8	R1	7.48381577726426
31	C20	R1	7.45121111183233
31	C7	R1	6.95419631038687
32	C23	R1	6.8703647195834
32	C17	R1	7.25738784269265
32	C12	R1	7.3037807481771
32	C10	R1	7.4757334309664
32	C3	R1	7.04439411935845
32	C14	R1	7.61470984411521
32	C5	R1	6.62935662007961
32	C9	R1	7.40087943628218
32	C24	R1	6.78135971352466
32	C21	R1	6.94251450533924
32	C19	R1	7.22881869049588
32	C1	R1	7.12928301694497
32	C22	R1	6.95419631038687
32	C4	R1	7.45121111183233
32	C13	R1	7.27612440527424
32	C18	R1	7.04439411935845
32	C15	R1	7.06608919045777
32	C11	R1	7.4262647547021
32	C16	R1	6.98868468677217
32	C8	R1	7.29462074889163
32	C20	R1	6.97727992349992
32	C7	R1	7.45121111183233
33	C23	R1	6.95419631038687
33	C17	R1	7.28540221886225
33	C12	R1	7.11894107272351
33	C3	R1	7.09803208296053
33	C14	R1	7.19967234483636
33	C5	R1	7.19967234483636
33	C9	R1	7.18982455888002
33	C24	R1	7.27612440527424
33	C6	R1	7.54689445988764
33	C21	R1	7.18982455888002
33	C19	R1	7.25738784269265
33	C1	R1	7.19967234483636
33	C4	R1	7.01122725542325
33	C13	R1	7.4093909361377
33	C15	R1	7.18982455888002
33	C11	R1	7.35755200461808
33	C16	R1	7.18982455888002
33	C8	R1	7.10852445677817
33	C20	R1	7.3037807481771
33	C7	R1	7.3037807481771
34	C23	R1	7.32192809488736
34	C17	R1	7.07681559705083
34	C12	R1	7.53138146051631
34	C10	R1	7.14974711950468
34	C3	R1	7.28540221886225
34	C14	R1	6.95419631038687
34	C5	R1	7.32192809488736
34	C9	R1	7.28540221886225
34	C24	R1	7.38370429247405
34	C6	R1	7.4093909361377
34	C21	R1	7.34872815423108
34	C19	R1	7.18982455888002
34	C1	R1	6.98868468677217
34	C22	R1	7.09803208296053
34	C4	R1	7.16992500144231
34	C18	R1	7.08746284125034
34	C15	R1	7.28540221886225
34	C11	R1	7.4093909361377
34	C16	R1	7.09803208296053
34	C8	R1	6.74146698640115
34	C20	R1	7.53138146051631
34	C7	R1	7.16992500144231
35	C23	R1	7.33985000288462
35	C17	R1	6.8073549220576
35	C10	R1	7.11894107272351
35	C3	R1	7.16992500144231
35	C5	R1	7.53915881110803
35	C9	R1	7.29462074889163
35	C24	R1	7.3037807481771
35	C6	R1	7.53915881110803
35	C21	R1	7.20945336562895
35	C19	R1	7.28540221886225
35	C1	R1	7.15987133677839
35	C22	R1	7.01122725542325
35	C4	R1	7.2667865406949
35	C13	R1	7.06608919045777
35	C18	R1	7.33985000288462
35	C15	R1	7.20945336562895
35	C11	R1	7.33985000288462
35	C16	R1	7.21916852046216
35	C8	R1	7.22881869049588
35	C20	R1	7.01122725542325
35	C7	R1	7.07681559705083
36	C23	R1	7.33091687811462
36	C17	R1	6.89481776330794
36	C12	R1	7.4093909361377
36	C10	R1	7.10852445677817
36	C14	R1	7.38370429247405
36	C5	R1	7.04439411935845
36	C9	R1	6.88264304936184
36	C24	R1	7
36	C6	R1	7.01122725542325
36	C21	R1	7.20945336562895
36	C19	R1	7.52356195605701
36	C1	R1	7.13955135239879
36	C22	R1	7.36632221424582
36	C4	R1	6.83289001416474
36	C13	R1	7.31288295528436
36	C18	R1	7.21916852046216
36	C15	R1	7.49984588708321
36	C11	R1	7.13955135239879
36	C16	R1	7.14974711950468
36	C8	R1	7.19967234483636
36	C7	R1	7.45121111183233
37	C23	R1	7.36632221424582
37	C17	R1	7.4178525148859
37	C12	R1	7.21916852046216
37	C10	R1	6.98868468677217
37	C3	R1	7.01122725542325
37	C14	R1	7.44294349584873
37	C5	R1	7.15987133677839
37	C9	R1	7.24792751344359
37	C6	R1	7.13955135239879
37	C21	R1	7.19967234483636
37	C19	R1	7.49984588708321
37	C1	R1	7.10852445677817
37	C22	R1	6.74146698640115
37	C4	R1	7.59991284218713
37	C13	R1	7.07681559705083
37	C18	R1	7.19967234483636
37	C15	R1	7.63662462054365
37	C16	R1	7.56224242422107
37	C8	R1	7.16992500144231
37	C20	R1	7.19967234483636
37	C7	R1	6.94251450533924
38	C23	R1	7.33985000288462
38	C17	R1	7.16992500144231
38	C12	R1	7.21916852046216
38	C10	R1	7.45121111183233
38	C14	R1	7.18982455888002
38	C5	R1	7.06608919045777
38	C9	R1	7.09803208296053
38	C24	R1	7.08746284125034
38	C6	R1	7.38370429247405
38	C21	R1	7.24792751344359
38	C19	R1	7.09803208296053
38	C1	R1	7.18982455888002
38	C22	R1	7.18982455888002
38	C4	R1	7.17990909001493
38	C18	R1	7.24792751344359
38	C15	R1	7.17990909001493
38	C11	R1	7.49984588708321
38	C16	R1	7.4757334309664
38	C8	R1	7.21916852046216
38	C20	R1	7.25738784269265
38	C7	R1	6.79441586635011
39	C23	R1	7.10852445677817
39	C17	R1	7
39	C12	R1	7.2667865406949
39	C10	R1	7.15987133677839
39	C3	R1	7.49984588708321
39	C14	R1	7.29462074889163
39	C5	R1	7
39	C9	R1	6.8703647195834
39	C24	R1	7.19967234483636
39	C6	R1	7.13955135239879
39	C21	R1	7.25738784269265
39	C19	R1	7.31288295528436
39	C1	R1	7.45121111183233
39	C22	R1	7.35755200461808
39	C4	R1	7.4178525148859
39	C13	R1	7.3037807481771
39	C18	R1	7.35755200461808
39	C15	R1	7.40087943628218
39	C11	R1	7.17990909001493
39	C16	R1	7.09803208296053
39	C8	R1	6.96578428466209
39	C20	R1	7.22881869049588
39	C7	R1	6.97727992349992
40	C23	R1	7.18982455888002
40	C17	R1	7.31288295528436
40	C12	R1	7.4093909361377
40	C10	R1	7.09803208296053
40	C3	R1	7.48381577726426
40	C14	R1	7.15987133677839
40	C5	R1	7.33091687811462
40	C9	R1	7.64385618977472
40	C24	R1	7.29462074889163
40	C6	R1	7.27612440527424
40	C21	R1	7.4262647547021
40	C19	R1	7.57742882803575
40	C1	R1	7.17990909001493
40	C22	R1	7.28540221886225
40	C4	R1	7.10852445677817
40	C13	R1	7.07681559705083
40	C18	R1	7.61470984411521
40	C15	R1	7.12928301694497
40	C16	R1	7.45121111183233
40	C20	R1	7.62205181945638
40	C7	R1	7.32192809488736
41	C23	R1	6.89481776330794
41	C12	R1	7.24792751344359
41	C10	R1	7.32192809488736
41	C3	R1	7.20945336562895
41	C14	R1	7.09803208296053
41	C5	R1	7.24792751344359
41	C9	R1	7.07681559705083
41	C6	R1	7.48381577726426
41	C21	R1	7.19967234483636
41	C19	R1	7.38370429247405
41	C1	R1	7.06608919045777
41	C22	R1	7.32192809488736
41	C4	R1	7.19967234483636
41	C13	R1	7.53915881110803
41	C18	R1	7.35755200461808
41	C15	R1	7.40087943628218
41	C11	R1	7.53915881110803
41	C16	R1	7.15987133677839
41	C8	R1	7.35755200461808
41	C20	R1	7.23840473932508
41	C7	R1	7.18982455888002
42	C17	R1	6.74146698640115
42	C12	R1	7.62205181945638
42	C10	R1	7.43462822763672
42	C3	R1	7.19967234483636
42	C14	R1	7.55458885167764
42	C5	R1	7.03342300153745
42	C9	R1	7.24792751344359
42	C24	R1	7.4178525148859
42	C6	R1	7.20945336562895
42	C21	R1	7.28540221886225
42	C19	R1	7.02236781302845
42	C1	R1	7.24792751344359
42	C22	R1	7.22881869049588
42	C4	R1	6.7279204545632
42	C18	R1	7.4594316186373
42	C16	R1	7.22881869049588
42	C8	R1	7.18982455888002
42	C20	R1	7.4757334309664
42	C7	R1	7.39231742277876
43	C23	R1	7.21916852046216
43	C17	R1	7.08746284125034
43	C12	R1	7.53915881110803
43	C10	R1	7.467605550083
43	C3	R1	6.98868468677217
43	C14	R1	7.21916852046216
43	C5	R1	7.27612440527424
43	C9	R1	7.07681559705083
43	C24	R1	7.29462074889163
43	C6	R1	7.21916852046216
43	C21	R1	7.23840473932508
43	C19	R1	7.24792751344359
43	C1	R1	7.16992500144231
43	C22	R1	6.91886323727459
43	C4	R1	7.33985000288462
43	C13	R1	7.11894107272351
43	C18	R1	6.82017896241519
43	C15	R1	7.43462822763672
43	C11	R1	7.08746284125034
43	C16	R1	7.10852445677817
43	C8	R1	7.04439411935845
43	C7	R1	7.2667865406949
44	C23	R1	7.13955135239879
44	C17	R1	6.98868468677217
44	C12	R1	6.96578428466209
44	C10	R1	7.45121111183233
44	C5	R1	7.37503943134692
44	C24	R1	7.19967234483636
44	C6	R1	6.89481776330794
44	C21	R1	7.27612440527424
44	C1	R1	6.96578428466209
44	C22	R1	7.4594316186373
44	C4	R1	7.25738784269265
44	C13	R1	7.15987133677839
44	C18	R1	7.31288295528436
44	C15	R1	7.20945336562895
44	C11	R1	7.53138146051631
44	C16	R1	7.07681559705083
44	C20	R1	6.91886323727459
44	C7	R1	7.27612440527424
45	C23	R1	6.95419631038687
45	C17	R1	7.4178525148859
45	C12	R1	7.18982455888002
45	C10	R1	7.60733031374961
45	C3	R1	7.37503943134692
45	C14	R1	7.2667865406949
45	C5	R1	7.20945336562895
45	C9	R1	6.85798099512757
45	C6	R1	6.96578428466209
45	C21	R1	7.10852445677817
45	C19	R1	6.97727992349992
45	C1	R1	7.29462074889163
45	C22	R1	7.4178525148859
45	C4	R1	7.3037807481771
45	C13	R1	7.08746284125034
45	C15	R1	7.10852445677817
45	C11	R1	7.33091687811462
45	C16	R1	7.25738784269265
45	C8	R1	7.28540221886225
45	C20	R1	7.20945336562895
45	C7	R1	7.2667865406949
46	C23	R1	7.59245703726808
46	C17	R1	7.37503943134692
46	C12	R1	7.2667865406949
46	C10	R1	7.5077946401987
46	C3	R1	7.28540221886225
46	C5	R1	7.05528243550119
46	C24	R1	7.31288295528436
46	C6	R1	7.12928301694497
46	C21	R1	6.61470984411521
46	C19	R1	7.55458885167764
46	C1	R1	7.01122725542325
46	C4	R1	6.98868468677217
46	C13	R1	7.12928301694497
46	C18	R1	7.11894107272351
46	C15	R1	7.31288295528436
46	C11	R1	7.49185309632967
46	C16	R1	7.28540221886225
46	C8	R1	6.94251450533924
46	C20	R1	7.14974711950468
46	C7	R1	7.23840473932508
47	C23	R1	7.3037807481771
47	C17	R1	6.97727992349992
47	C12	R1	7.11894107272351
47	C10	R1	6.95419631038687
47	C3	R1	7.36632221424582
47	C14	R1	7.64385618977472
47	C5	R1	7.04439411935845
47	C9	R1	6.93073733756289
47	C24	R1	7.36632221424582
47	C6	R1	7.06608919045777
47	C21	R1	7.25738784269265
47	C19	R1	7.06608919045777
47	C1	R1	7.23840473932508
47	C22	R1	7.09803208296053
47	C4	R1	7.3037807481771
47	C13	R1	7.27612440527424
47	C18	R1	7.19967234483636
47	C15	R1	7.34872815423108
47	C11	R1	7.35755200461808
47	C16	R1	7.11894107272351
47	C8	R1	7.33985000288462
47	C7	R1	7.07681559705083
48	C23	R1	7.23840473932508
48	C17	R1	6.94251450533924
48	C12	R1	7.03342300153745
48	C10	R1	7.32192809488736
48	C3	R1	7.45121111183233
48	C14	R1	7.16992500144231
48	C9	R1	7.3037807481771
48	C24	R1	7.33091687811462
48	C6	R1	7.61470984411521
48	C21	R1	7.03342300153745
48	C19	R1	7.13955135239879
48	C1	R1	7.2667865406949
48	C22	R1	6.64385618977472
48	C4	R1	7.08746284125034
48	C13	R1	7.28540221886225
48	C18	R1	7.06608919045777
48	C15	R1	7.38370429247405
48	C16	R1	7.22881869049588
48	C8	R1	7.13955135239879
48	C20	R1	7.19967234483636
48	C7	R1	7.17990909001493
49	C23	R1	7.14974711950468
49	C17	R1	7.35755200461808
49	C12	R1	7.12928301694497
49	C10	R1	7.51569983828404
49	C3	R1	7.39231742277876
49	C14	R1	7.11894107272351
49	C5	R1	7.09803208296053
49	C9	R1	7.34872815423108
49	C24	R1	7.48381577726426
49	C6	R1	7.35755200461808
49	C21	R1	7.28540221886225
49	C19	R1	7.48381577726426
49	C1	R1	7.32192809488736
49	C22	R1	6.97727992349992
49	C4	R1	7.49984588708321
49	C13	R1	7.04439411935845
49	C18	R1	7.23840473932508
49	C15	R1	7.29462074889163
49	C16	R1	7.49185309632967
49	C8	R1	7.32192809488736
49	C20	R1	7.09803208296053
49	C7	R1	6.76818432477693
50	C23	R1	7.33091687811462
50	C17	R1	7.40087943628218
50	C12	R1	7.13955135239879
50	C10	R1	6.97727992349992
50	C3	R1	7.23840473932508
50	C14	R1	7.48381577726426
50	C5	R1	6.98868468677217
50	C9	R1	7.22881869049588
50	C6	R1	7.20945336562895
50	C21	R1	6.8703647195834
50	C19	R1	7.08746284125034
50	C1	R1	7.38370429247405
50	C22	R1	7.39231742277876
50	C4	R1	7.11894107272351
50	C13	R1	7.12928301694497
50	C18	R1	7.19967234483636
50	C15	R1	7.02236781302845
50	C11	R1	7.33091687811462
50	C16	R1	7.55458885167764
50	C8	R1	7.01122725542325
50	C20	R1	7.12928301694497
50	C7	R1	6.96578428466209
51	C23	R1	7.36632221424582
51	C17	R1	7.23840473932508
51	C12	R1	7.467605550083
51	C14	R1	7.08746284125034
51	C5	R1	7.22881869049588
51	C9	R1	7.20945336562895
51	C24	R1	7.39231742277876
51	C6	R1	7.18982455888002
51	C21	R1	7.27612440527424
51	C19	R1	7.31288295528436
51	C1	R1	7.34872815423108
51	C22	R1	7.04439411935845
51	C4	R1	7.23840473932508
51	C13	R1	7.27612440527424
51	C18	R1	7.25738784269265
51	C15	R1	7.16992500144231
51	C11	R1	7.37503943134692
51	C16	R1	7.45121111183233
51	C8	R1	7.05528243550119
51	C20	R1	7.06608919045777
51	C7	R1	7.09803208296053
52	C23	R1	7.5077946401987
52	C17	R1	7.4093909361377
52	C12	R1	7.19967234483636
52	C3	R1	6.76818432477693
52	C14	R1	7.44294349584873
52	C9	R1	7.13955135239879
52	C24	R1	7.22881869049588
52	C6	R1	7.37503943134692
52	C21	R1	7.39231742277876
52	C19	R1	7.48381577726426
52	C1	R1	7.15987133677839
52	C22	R1	7.04439411935845
52	C4	R1	7.20945336562895
52	C13	R1	7.18982455888002
52	C18	R1	7.10852445677817
52	C11	R1	7.33091687811462
52	C16	R1	6.93073733756289
52	C8	R1	7.4262647547021
52	C20	R1	6.94251450533924
52	C7	R1	7.56985560833095
53	C23	R1	7.02236781302845
53	C17	R1	7.34872815423108
53	C12	R1	7.19967234483636
53	C10	R1	7.14974711950468
53	C3	R1	7.12928301694497
53	C14	R1	7.22881869049588
53	C5	R1	7.4594316186373
53	C9	R1	7.35755200461808
53	C24	R1	6.90689059560852
53	C6	R1	7.2667865406949
53	C21	R1	7.40087943628218
53	C19	R1	7.05528243550119
53	C1	R1	7.57742882803575
53	C22	R1	7.22881869049588
53	C4	R1	7.64385618977472
53	C13	R1	7.49185309632967
53	C18	R1	7.43462822763672
53	C15	R1	7.4757334309664
53	C11	R1	7.25738784269265
53	C16	R1	7.31288295528436
53	C8	R1	7.5077946401987
53	C20	R1	7.29462074889163
53	C7	R1	7.15987133677839
54	C23	R1	7.10852445677817
54	C17	R1	7.06608919045777
54	C12	R1	7.04439411935845
54	C10	R1	7.48381577726426
54	C3	R1	7.18982455888002
54	C14	R1	7.31288295528436
54	C5	R1	7.18982455888002
54	C9	R1	6.98868468677217
54	C24	R1	7.18982455888002
54	C6	R1	7.59991284218713
54	C21	R1	7.33091687811462
54	C19	R1	7.16992500144231
54	C1	R1	7.31288295528436
54	C22	R1	6.84549005094437
54	C4	R1	7.49185309632967
54	C13	R1	7.49185309632967
54	C18	R1	7.25738784269265
54	C15	R1	7.19967234483636
54	C11	R1	7.39231742277876
54	C16	R1	6.88264304936184
54	C8	R1	7.11894107272351
54	C20	R1	7.59245703726808
54	C7	R1	7.31288295528436
55	C23	R1	7.23840473932508
55	C17	R1	7.31288295528436
55	C12	R1	7.2667865406949
55	C10	R1	7.13955135239879
55	C5	R1	7.4262647547021
55	C9	R1	7.11894107272351
55	C24	R1	7.48381577726426
55	C6	R1	7.16992500144231
55	C21	R1	7.4178525148859
55	C19	R1	7.32192809488736
55	C1	R1	7.33091687811462
55	C4	R1	6.76818432477693
55	C13	R1	7.36632221424582
55	C18	R1	7.11894107272351
55	C15	R1	7.57742882803575
55	C11	R1	7.29462074889163
55	C16	R1	7.12928301694497
55	C8	R1	7.12928301694497
55	C20	R1	6.98868468677217
55	C7	R1	7.49185309632967
56	C23	R1	6.94251450533924
56	C17	R1	7.28540221886225
56	C12	R1	7.11894107272351
56	C10	R1	7.25738784269265
56	C3	R1	7.07681559705083
56	C14	R1	7.33091687811462
56	C5	R1	7.02236781302845
56	C9	R1	7.09803208296053
56	C24	R1	7.23840473932508
56	C6	R1	7.28540221886225
56	C21	R1	7.38370429247405
56	C19	R1	7.27612440527424
56	C22	R1	7.27612440527424
56	C4	R1	7.28540221886225
56	C18	R1	7.12928301694497
56	C15	R1	7.33985000288462
56	C16	R1	7.4757334309664
56	C8	R1	7.23840473932508
56	C20	R1	6.91886323727459
56	C7	R1	7.4262647547021
57	C23	R1	6.95419631038687
57	C17	R1	7.20945336562895
57	C12	R1	7
57	C10	R1	7.4757334309664
57	C3	R1	7.23840473932508
57	C14	R1	7.53915881110803
57	C5	R1	7.27612440527424
57	C9	R1	7.14974711950468
57	C24	R1	7.49984588708321
57	C19	R1	7.39231742277876
57	C1	R1	7.49984588708321
57	C22	R1	7.12928301694497
57	C4	R1	7.4178525148859
57	C13	R1	7.15987133677839
57	C18	R1	7.33985000288462
57	C15	R1	6.8703647195834
57	C11	R1	7.05528243550119
57	C16	R1	7.43462822763672
57	C8	R1	6.95419631038687
57	C20	R1	6.91886323727459
57	C7	R1	7.15987133677839
58	C23	R1	7.12928301694497
58	C17	R1	7.24792751344359
58	C12	R1	7.20945336562895
58	C10	R1	7.3037807481771
58	C3	R1	6.85798099512757
58	C14	R1	7.15987133677839
58	C5	R1	7.48381577726426
58	C9	R1	7.55458885167764
58	C24	R1	7.52356195605701
58	C6	R1	7.28540221886225
58	C19	R1	7.37503943134692
58	C1	R1	7.07681559705083
58	C22	R1	7.01122725542325
58	C4	R1	7.4093909361377
58	C13	R1	7.2667865406949
58	C18	R1	7.12928301694497
58	C15	R1	7.39231742277876
58	C11	R1	7.27612440527424
58	C16	R1	7.06608919045777
58	C20	R1	7.03342300153745
58	C7	R1	7.24792751344359
59	C23	R1	7.25738784269265
59	C17	R1	7.33091687811462
59	C12	R1	6.97727992349992
59	C10	R1	7.16992500144231
59	C5	R1	7.02236781302845
59	C9	R1	7.33985000288462
59	C24	R1	7.09803208296053
59	C6	R1	7.06608919045777
59	C21	R1	6.96578428466209
59	C19	R1	7.21916852046216
59	C1	R1	7.16992500144231
59	C22	R1	7.03342300153745
59	C4	R1	7.21916852046216
59	C13	R1	7.09803208296053
59	C18	R1	7.16992500144231
59	C15	R1	7.22881869049588
59	C11	R1	7.57742882803575
59	C16	R1	7.40087943628218
59	C8	R1	7.29462074889163
59	C20	R1	7.40087943628218
59	C7	R1	6.8073549220576
60	C23	R1	7.08746284125034
60	C17	R1	7.21916852046216
60	C12	R1	7.22881869049588
60	C3	R1	7.49984588708321
60	C14	R1	7.03342300153745
60	C5	R1	7.13955135239879
60	C9	R1	7.54689445988764
60	C6	R1	7.56224242422107
60	C19	R1	7.36632221424582
60	C22	R1	7.51569983828404
60	C4	R1	7.18982455888002
60	C18	R1	7.01122725542325
60	C15	R1	7.17990909001493
60	C11	R1	7.4594316186373
60	C16	R1	7.02236781302845
60	C20	R1	7.48381577726426
61	C23	R1	7.10852445677817
61	C17	R1	7.49185309632967
61	C12	R1	6.94251450533924
61	C10	R1	7.3037807481771
61	C3	R1	7.44294349584873
61	C14	R1	7.17990909001493
61	C5	R1	7.24792751344359
61	C9	R1	7.44294349584873
61	C24	R1	7.33091687811462
61	C21	R1	7.44294349584873
61	C19	R1	7.44294349584873
61	C1	R1	6.85798099512757
61	C22	R1	7.4594316186373
61	C4	R1	7.65821148275179
61	C13	R1	7.27612440527424
61	C18	R1	7.40087943628218
61	C15	R1	7.21916852046216
61	C11	R1	7.20945336562895
61	C16	R1	7.16992500144231
61	C8	R1	7.2667865406949
61	C20	R1	7.23840473932508
61	C7	R1	7.25738784269265
62	C23	R1	7.04439411935845
62	C17	R1	7.14974711950468
62	C12	R1	7.05528243550119
62	C10	R1	7.29462074889163
62	C3	R1	7.17990909001493
62	C14	R1	7.7279204545632
62	C5	R1	7.20945336562895
62	C9	R1	7.28540221886225
62	C24	R1	7.31288295528436
62	C6	R1	7.43462822763672
62	C21	R1	7.4093909361377
62	C19	R1	7.12928301694497
62	C22	R1	7.12928301694497
62	C13	R1	6.90689059560852
62	C18	R1	7.4093909361377
62	C15	R1	7.29462074889163
62	C11	R1	6.97727992349992
62	C8	R1	7.09803208296053
62	C20	R1	7.35755200461808
62	C7	R1	7.21916852046216
63	C23	R1	7.18982455888002
63	C17	R1	6.98868468677217
63	C12	R1	7.31288295528436
63	C10	R1	7.16992500144231
63	C3	R1	7.12928301694497
63	C14	R1	7.40087943628218
63	C5	R1	7.38370429247405
63	C9	R1	7.38370429247405
63	C24	R1	7.34872815423108
63	C6	R1	7.12928301694497
63	C21	R1	7.05528243550119
63	C1	R1	6.84549005094437
63	C22	R1	6.84549005094437
63	C4	R1	7.22881869049588
63	C13	R1	7.27612440527424
63	C18	R1	7.33985000288462
63	C15	R1	7
63	C11	R1	7.34872815423108
63	C16	R1	7.4262647547021
63	C8	R1	7.27612440527424
63	C20	R1	7.07681559705083
64	C23	R1	7.27612440527424
64	C12	R1	7.19967234483636
64	C10	R1	7.14974711950468
64	C3	R1	7.13955135239879
64	C14	R1	7.02236781302845
64	C5	R1	7.15987133677839
64	C9	R1	7.24792751344359
64	C24	R1	7.37503943134692
64	C6	R1	7.19967234483636
64	C21	R1	7.09803208296053
64	C19	R1	7.24792751344359
64	C1	R1	7.54689445988764
64	C22	R1	7.25738784269265
64	C4	R1	6.93073733756289
64	C13	R1	7.11894107272351
64	C18	R1	7.33091687811462
64	C15	R1	7.23840473932508
64	C11	R1	7.54689445988764
64	C16	R1	7.17990909001493
64	C8	R1	6.79441586635011
64	C20	R1	7.44294349584873
64	C7	R1	7.06608919045777
65	C23	R1	6.8073549220576
65	C17	R1	7.39231742277876
65	C12	R1	7.11894107272351
65	C10	R1	7.24792751344359
65	C3	R1	7.33091687811462
65	C14	R1	7.66533591718518
65	C5	R1	6.98868468677217
65	C9	R1	7.29462074889163
65	C24	R1	7.29462074889163
65	C6	R1	7.51569983828404
65	C21	R1	6.96578428466209
65	C1	R1	6.93073733756289
65	C22	R1	6.98868468677217
65	C4	R1	7.12928301694497
65	C13	R1	7
65	C18	R1	7.32192809488736
65	C15	R1	7.10852445677817
65	C11	R1	7.10852445677817
65	C8	R1	7.28540221886225
65	C7	R1	7.15987133677839
66	C23	R1	7.17990909001493
66	C17	R1	7.23840473932508
66	C12	R1	7.12928301694497
66	C10	R1	7.01122725542325
66	C3	R1	7.467605550083
66	C14	R1	7.13955135239879
66	C5	R1	7.15987133677839
66	C9	R1	7.10852445677817
66	C24	R1	7.25738784269265
66	C6	R1	7.14974711950468
66	C21	R1	7.11894107272351
66	C19	R1	7.08746284125034
66	C1	R1	7.01122725542325
66	C22	R1	7.25738784269265
66	C4	R1	6.97727992349992
66	C13	R1	7.4594316186373
66	C18	R1	7.20945336562895
66	C15	R1	7.36632221424582
66	C11	R1	7.40087943628218
66	C16	R1	7.17990909001493
66	C8	R1	7.21916852046216
66	C20	R1	7.23840473932508
66	C7	R1	7.25738784269265
67	C23	R1	7.02236781302845
67	C17	R1	7.25738784269265
67	C12	R1	7.17990909001493
67	C10	R1	7.5077946401987
67	C3	R1	7.38370429247405
67	C5	R1	7.48381577726426
67	C9	R1	7.15987133677839
67	C24	R1	7.29462074889163
67	C6	R1	7.18982455888002
67	C21	R1	7.27612440527424
67	C19	R1	7.22881869049588
67	C1	R1	7.2667865406949
67	C22	R1	6.93073733756289
67	C13	R1	7.5077946401987
67	C18	R1	7.18982455888002
67	C8	R1	7.4594316186373
67	C20	R1	6.93073733756289
68	C23	R1	7.16992500144231
68	C17	R1	7.11894107272351
68	C12	R1	7.36632221424582
68	C10	R1	6.91886323727459
68	C3	R1	7.09803208296053
68	C5	R1	7.49185309632967
68	C9	R1	7.15987133677839
68	C24	R1	7.4594316186373
68	C6	R1	7.10852445677817
68	C21	R1	7.4262647547021
68	C19	R1	7.48381577726426
68	C1	R1	7.52356195605701
68	C22	R1	7.56224242422107
68	C4	R1	7.11894107272351
68	C13	R1	7.23840473932508
68	C18	R1	7.27612440527424
68	C15	R1	7.72109918870719
68	C11	R1	7.4262647547021
68	C20	R1	7.14974711950468
68	C7	R1	7.2667865406949
69	C23	R1	7.4093909361377
69	C17	R1	7.51569983828404
69	C12	R1	7.18982455888002
69	C10	R1	7.51569983828404
69	C3	R1	7.07681559705083
69	C14	R1	7.17990909001493
69	C5	R1	7.19967234483636
69	C9	R1	6.82017896241519
69	C24	R1	7.43462822763672
69	C6	R1	7.31288295528436
69	C21	R1	7.12928301694497
69	C19	R1	7.32192809488736
69	C1	R1	7.11894107272351
69	C4	R1	7.24792751344359
69	C13	R1	7.19967234483636
69	C11	R1	7.18982455888002
69	C16	R1	6.98868468677217
69	C8	R1	7.19967234483636
69	C7	R1	7.19967234483636
70	C23	R1	7.33985000288462
70	C17	R1	7.24792751344359
70	C12	R1	7.24792751344359
70	C10	R1	7.05528243550119
70	C3	R1	7.4594316186373
70	C14	R1	7.31288295528436
70	C5	R1	7.37503943134692
70	C9	R1	7.11894107272351
70	C24	R1	7.27612440527424
70	C6	R1	7.33091687811462
70	C19	R1	7.37503943134692
70	C1	R1	7.23840473932508
70	C22	R1	6.78135971352466
70	C4	R1	7.27612440527424
70	C13	R1	7.40087943628218
70	C18	R1	6.94251450533924
70	C15	R1	6.95419631038687
70	C11	R1	7.22881869049588
70	C16	R1	7.08746284125034
70	C8	R1	7.02236781302845
70	C20	R1	7.3037807481771
71	C23	R1	7.21916852046216
71	C17	R1	7.33091687811462
71	C12	R1	7.28540221886225
71	C10	R1	7.34872815423108
71	C3	R1	7.35755200461808
71	C14	R1	7.25738784269265
71	C9	R1	6.91886323727459
71	C24	R1	6.94251450533924
71	C6	R1	7.02236781302845
71	C21	R1	7.21916852046216
71	C19	R1	6.7279204545632
71	C1	R1	7.4262647547021
71	C4	R1	7.33091687811462
71	C13	R1	7.4093909361377
71	C18	R1	7.54689445988764
71	C15	R1	7.03342300153745
71	C11	R1	7.23840473932508
71	C16	R1	7.19967234483636
71	C8	R1	7.33985000288462
71	C20	R1	7.467605550083
72	C23	R1	7.25738784269265
72	C12	R1	7.2667865406949
72	C3	R1	7.02236781302845
72	C14	R1	7.18982455888002
72	C5	R1	7.4594316186373
72	C9	R1	7.15987133677839
72	C24	R1	7.07681559705083
72	C6	R1	6.88264304936184
72	C19	R1	7.23840473932508
72	C1	R1	7.28540221886225
72	C22	R1	7.24792751344359
72	C4	R1	7.21916852046216
72	C13	R1	7.01122725542325
72	C18	R1	7.17990909001493
72	C11	R1	7.28540221886225
72	C16	R1	7.15987133677839
72	C8	R1	7.24792751344359
72	C20	R1	7.3037807481771
72	C7	R1	7.20945336562895
73	C23	R1	7.01122725542325
73	C17	R1	6.98868468677217
73	C12	R1	7.34872815423108
73	C10	R1	7.16992500144231
73	C3	R1	7.02236781302845
73	C14	R1	6.78135971352466
73	C5	R1	6.90689059560852
73	C9	R1	7.39231742277876
73	C24	R1	7.08746284125034
73	C6	R1	7.07681559705083
73	C21	R1	7.22881869049588
73	C19	R1	6.8703647195834
73	C1	R1	7.35755200461808
73	C22	R1	7.34872815423108
73	C4	R1	7.22881869049588
73	C13	R1	7.4594316186373
73	C18	R1	7.14974711950468
73	C15	R1	7.51569983828404
73	C11	R1	7.44294349584873
73	C16	R1	7.14974711950468
73	C8	R1	7.08746284125034
73	C20	R1	7.19967234483636
73	C7	R1	7.02236781302845
74	C23	R1	7.467605550083
74	C17	R1	7.24792751344359
74	C12	R1	7.19967234483636
74	C10	R1	7.04439411935845
74	C3	R1	6.84549005094437
74	C14	R1	7.39231742277876
74	C5	R1	7.21916852046216
74	C9	R1	7.17990909001493
74	C24	R1	7.19967234483636
74	C6	R1	7.27612440527424
74	C21	R1	7.21916852046216
74	C19	R1	7.24792751344359
74	C1	R1	6.97727992349992
74	C22	R1	6.95419631038687
74	C4	R1	7.3037807481771
74	C13	R1	6.76818432477693
74	C18	R1	7.13955135239879
74	C15	R1	7.22881869049588
74	C11	R1	7.31288295528436
74	C16	R1	7.03342300153745
74	C8	R1	7.33985000288462
74	C20	R1	7.06608919045777
74	C7	R1	7.06608919045777
75	C17	R1	7.19967234483636
75	C12	R1	7.32192809488736
75	C10	R1	7.49185309632967
75	C14	R1	7.467605550083
75	C5	R1	7.16992500144231
75	C9	R1	7.08746284125034
75	C24	R1	7.12928301694497
75	C6	R1	7.40087943628218
75	C21	R1	6.88264304936184
75	C19	R1	7.24792751344359
75	C1	R1	7.43462822763672
75	C22	R1	7.3037807481771
75	C4	R1	7.13955135239879
75	C13	R1	7.11894107272351
75	C18	R1	7.19967234483636
75	C15	R1	7.44294349584873
75	C16	R1	6.96578428466209
75	C8	R1	7.53915881110803
75	C20	R1	7.34872815423108
76	C23	R1	7.01122725542325
76	C17	R1	7.36632221424582
76	C12	R1	7.65105169117893
76	C3	R1	7.17990909001493
76	C14	R1	7.40087943628218
76	C5	R1	7.07681559705083
76	C9	R1	7.04439411935845
76	C24	R1	7.28540221886225
76	C6	R1	7.11894107272351
76	C21	R1	7.53915881110803
76	C19	R1	6.97727992349992
76	C1	R1	7.19967234483636
76	C22	R1	7.18982455888002
76	C4	R1	6.98868468677217
76	C13	R1	7.4757334309664
76	C18	R1	7.33985000288462
76	C15	R1	7.04439411935845
76	C11	R1	7.52356195605701
76	C8	R1	7.05528243550119
76	C20	R1	7.59245703726808
76	C7	R1	6.84549005094437
77	C17	R1	7.4262647547021
77	C12	R1	7.10852445677817
77	C10	R1	7.37503943134692
77	C3	R1	7.12928301694497
77	C14	R1	7.22881869049588
77	C5	R1	7.28540221886225
77	C9	R1	7.34872815423108
77	C24	R1	7.4262647547021
77	C6	R1	7.29462074889163
77	C21	R1	7.20945336562895
77	C19	R1	7.09803208296053
77	C1	R1	7.2667865406949
77	C22	R1	6.94251450533924
77	C4	R1	7.11894107272351
77	C13	R1	7.18982455888002
77	C18	R1	6.85798099512757
77	C15	R1	7.4757334309664
77	C11	R1	7.33985000288462
77	C8	R1	7.11894107272351
77	C7	R1	7.21916852046216
78	C23	R1	7.66533591718518
78	C17	R1	7.15987133677839
78	C12	R1	7.39231742277876
78	C10	R1	7.39231742277876
78	C3	R1	7.24792751344359
78	C14	R1	7.43462822763672
78	C5	R1	7.14974711950468
78	C9	R1	7.2667865406949
78	C24	R1	7.17990909001493
78	C6	R1	7.24792751344359
78	C21	R1	7.15987133677839
78	C19	R1	7.09803208296053
78	C1	R1	7.04439411935845
78	C22	R1	7.04439411935845
78	C4	R1	7.39231742277876
78	C13	R1	7.4093909361377
78	C15	R1	7.53915881110803
78	C11	R1	7.4093909361377
78	C16	R1	7.45121111183233
78	C8	R1	7.2667865406949
78	C20	R1	7.24792751344359
78	C7	R1	7.45121111183233
79	C23	R1	7.29462074889163
79	C17	R1	6.93073733756289
79	C12	R1	7.32192809488736
79	C10	R1	7.38370429247405
79	C3	R1	7.21916852046216
79	C14	R1	6.89481776330794
79	C5	R1	7.09803208296053
79	C24	R1	6.96578428466209
79	C6	R1	7.23840473932508
79	C21	R1	7.01122725542325
79	C19	R1	7.19967234483636
79	C1	R1	7.35755200461808
79	C22	R1	7.20945336562895
79	C4	R1	7.12928301694497
79	C13	R1	7.36632221424582
79	C18	R1	7.29462074889163
79	C16	R1	7.10852445677817
79	C8	R1	7.36632221424582
79	C20	R1	6.89481776330794
79	C7	R1	7.04439411935845
80	C23	R1	7.34872815423108
80	C17	R1	7.11894107272351
80	C12	R1	7.37503943134692
80	C10	R1	7.53915881110803
80	C3	R1	7.39231742277876
80	C14	R1	7.23840473932508
80	C5	R1	7.11894107272351
80	C9	R1	6.88264304936184
80	C24	R1	7.06608919045777
80	C6	R1	7.72109918870719
80	C21	R1	7.09803208296053
80	C19	R1	7.2667865406949
80	C1	R1	7.3037807481771
80	C22	R1	7.62205181945638
80	C4	R1	7.4178525148859
80	C13	R1	7.24792751344359
80	C18	R1	7.06608919045777
80	C15	R1	7.33091687811462
80	C11	R1	7.28540221886225
80	C16	R1	7.4262647547021
80	C20	R1	7.29462074889163
81	C23	R1	7.29462074889163
81	C17	R1	7.32192809488736
81	C12	R1	7.57742882803575
81	C10	R1	6.82017896241519
81	C3	R1	7.20945336562895
81	C14	R1	7.23840473932508
81	C5	R1	7.29462074889163
81	C9	R1	7.04439411935845
81	C24	R1	7.34872815423108
81	C6	R1	7.08746284125034
81	C21	R1	7.10852445677817
81	C1	R1	7.31288295528436
81	C22	R1	7.02236781302845
81	C4	R1	7.11894107272351
81	C13	R1	6.90689059560852
81	C18	R1	7.3037807481771
81	C15	R1	7.01122725542325
81	C11	R1	7.18982455888002
81	C16	R1	7.14974711950468
81	C8	R1	7.33091687811462
81	C20	R1	7.33985000288462
81	C7	R1	7.49185309632967
82	C23	R1	7.12928301694497
82	C17	R1	7.10852445677817
82	C12	R1	7.45121111183233
82	C3	R1	7.06608919045777
82	C14	R1	7.14974711950468
82	C5	R1	6.89481776330794
82	C9	R1	7.01122725542325
82	C6	R1	7.49984588708321
82	C21	R1	7.07681559705083
82	C19	R1	7.51569983828404
82	C1	R1	7.4757334309664
82	C22	R1	7.07681559705083
82	C4	R1	6.79441586635011
82	C18	R1	7.09803208296053
82	C15	R1	6.76818432477693
82	C11	R1	7.01122725542325
82	C16	R1	6.74146698640115
82	C7	R1	7.36632221424582
83	C23	R1	7.35755200461808
83	C17	R1	7.4594316186373
83	C12	R1	6.74146698640115
83	C10	R1	7.23840473932508
83	C3	R1	7.04439411935845
83	C14	R1	7.58496250072116
83	C5	R1	7.25738784269265
83	C9	R1	6.62935662007961
83	C24	R1	7.16992500144231
83	C6	R1	7.09803208296053
83	C21	R1	7.22881869049588
83	C19	R1	7.05528243550119
83	C1	R1	7.08746284125034
83	C22	R1	7.31288295528436
83	C4	R1	7
83	C13	R1	7.39231742277876
83	C18	R1	7.4093909361377
83	C15	R1	7.32192809488736
83	C11	R1	7.01122725542325
83	C16	R1	6.96578428466209
83	C8	R1	7.04439411935845
83	C20	R1	7.25738784269265
83	C7	R1	7.05528243550119
84	C23	R1	7.51569983828404
84	C17	R1	7.2667865406949
84	C12	R1	7.32192809488736
84	C10	R1	7.4178525148859
84	C3	R1	7.27612440527424
84	C14	R1	7.24792751344359
84	C5	R1	7.31288295528436
84	C9	R1	7.51569983828404
84	C24	R1	7.13955135239879
84	C6	R1	7.44294349584873
84	C21	R1	7.08746284125034
84	C19	R1	7.18982455888002
84	C1	R1	6.98868468677217
84	C22	R1	7.70735913208088
84	C4	R1	7.28540221886225
84	C13	R1	7.49984588708321
84	C18	R1	7.22881869049588
84	C15	R1	7.54689445988764
84	C11	R1	7.23840473932508
84	C16	R1	7.25738784269265
84	C8	R1	7
84	C20	R1	7.13955135239879
85	C23	R1	7.10852445677817
85	C17	R1	7.49984588708321
85	C12	R1	6.76818432477693
85	C10	R1	7.02236781302845
85	C9	R1	7.51569983828404
85	C24	R1	7.23840473932508
85	C6	R1	7.07681559705083
85	C19	R1	7.35755200461808
85	C1	R1	7.14974711950468
85	C22	R1	7.23840473932508
85	C4	R1	7.44294349584873
85	C13	R1	7.15987133677839
85	C18	R1	7.52356195605701
85	C15	R1	7.16992500144231
85	C11	R1	7.24792751344359
85	C16	R1	6.91886323727459
85	C8	R1	7.14974711950468
85	C20	R1	7.17990909001493
85	C7	R1	7.09803208296053
86	C23	R1	7.34872815423108
86	C17	R1	7.05528243550119
86	C10	R1	7.25738784269265
86	C3	R1	7.23840473932508
86	C14	R1	7.38370429247405
86	C5	R1	7.09803208296053
86	C9	R1	7.45121111183233
86	C24	R1	7.33985000288462
86	C21	R1	7.18982455888002
86	C19	R1	7.32192809488736
86	C1	R1	7.40087943628218
86	C4	R1	7.467605550083
86	C13	R1	7.07681559705083
86	C18	R1	7.34872815423108
86	C15	R1	7.23840473932508
86	C11	R1	7.4594316186373
86	C16	R1	7.03342300153745
86	C8	R1	6.91886323727459
86	C20	R1	7.19967234483636
86	C7	R1	7.10852445677817
87	C23	R1	7.33091687811462
87	C17	R1	7.17990909001493
87	C12	R1	7.11894107272351
87	C10	R1	7.33091687811462
87	C3	R1	7.20945336562895
87	C14	R1	7.28540221886225
87	C5	R1	7.06608919045777
87	C9	R1	7.18982455888002
87	C24	R1	6.96578428466209
87	C6	R1	7.4178525148859
87	C21	R1	7.32192809488736
87	C1	R1	7.35755200461808
87	C22	R1	7.44294349584873
87	C4	R1	7.62935662007961
87	C13	R1	7.36632221424582
87	C18	R1	7.10852445677817
87	C15	R1	7.08746284125034
87	C11	R1	7.21916852046216
87	C16	R1	7.36632221424582
87	C8	R1	7.53138146051631
87	C20	R1	7.24792751344359
87	C7	R1	7.4262647547021
88	C23	R1	7.06608919045777
88	C17	R1	7.36632221424582
88	C12	R1	7.16992500144231
88	C10	R1	7.20945336562895
88	C3	R1	6.93073733756289
88	C14	R1	7.20945336562895
88	C5	R1	7.33985000288462
88	C9	R1	7.3037807481771
88	C24	R1	7.21916852046216
88	C6	R1	7.52356195605701
88	C21	R1	7.35755200461808
88	C19	R1	7.33091687811462
88	C1	R1	7.18982455888002
88	C22	R1	7.467605550083
88	C4	R1	7.05528243550119
88	C18	R1	7.07681559705083
88	C15	R1	7.28540221886225
88	C11	R1	7.25738784269265
88	C16	R1	7.01122725542325
88	C8	R1	7.4178525148859
88	C20	R1	7.07681559705083
88	C7	R1	7.27612440527424
89	C23	R1	7.45121111183233
89	C17	R1	7.18982455888002
89	C12	R1	7.21916852046216
89	C10	R1	7.16992500144231
89	C3	R1	7.44294349584873
89	C14	R1	6.58496250072116
89	C5	R1	6.98868468677217
89	C9	R1	7.18982455888002
89	C24	R1	7.33985000288462
89	C6	R1	7.15987133677839
89	C21	R1	7.25738784269265
89	C19	R1	6.91886323727459
89	C22	R1	7.27612440527424
89	C4	R1	7.16992500144231
89	C18	R1	7.04439411935845
89	C11	R1	7.35755200461808
89	C16	R1	7.43462822763672
89	C8	R1	7.37503943134692
89	C20	R1	7.11894107272351
89	C7	R1	7.28540221886225
90	C23	R1	7.467605550083
90	C17	R1	7.28540221886225
90	C12	R1	7.28540221886225
90	C10	R1	7.03342300153745
90	C3	R1	7.37503943134692
90	C14	R1	7.19967234483636
90	C9	R1	7.55458885167764
90	C24	R1	7.12928301694497
90	C6	R1	7.15987133677839
90	C21	R1	7.27612440527424
90	C19	R1	7.33091687811462
90	C1	R1	6.93073733756289
90	C4	R1	7.33091687811462
90	C13	R1	7.3037807481771
90	C18	R1	6.8703647195834
90	C15	R1	7.39231742277876
90	C11	R1	6.79441586635011
90	C16	R1	7.14974711950468
90	C8	R1	7.11894107272351
90	C20	R1	7.12928301694497
90	C7	R1	7.08746284125034
91	C23	R1	7.16992500144231
91	C17	R1	7.09803208296053
91	C12	R1	6.90689059560852
91	C10	R1	7
91	C3	R1	7.3037807481771
91	C14	R1	7.39231742277876
91	C5	R1	6.78135971352466
91	C9	R1	7.24792751344359
91	C24	R1	7.05528243550119
91	C6	R1	7.11894107272351
91	C21	R1	7.24792751344359
91	C19	R1	7.35755200461808
91	C1	R1	6.75488750216347
91	C22	R1	7.37503943134692
91	C4	R1	7.33091687811462
91	C15	R1	7.25738784269265
91	C11	R1	6.89481776330794
91	C16	R1	7.24792751344359
91	C8	R1	7
91	C20	R1	7.23840473932508
91	C7	R1	7.03342300153745
92	C23	R1	7.01122725542325
92	C17	R1	7.14974711950468
92	C12	R1	7.43462822763672
92	C10	R1	7.21916852046216
92	C3	R1	7.4262647547021
92	C14	R1	7.3037807481771
92	C5	R1	7.21916852046216
92	C9	R1	7.5077946401987
92	C24	R1	7.32192809488736
92	C6	R1	7.27612440527424
92	C21	R1	7.45121111183233
92	C19	R1	7.13955135239879
92	C1	R1	7.35755200461808
92	C22	R1	7.15987133677839
92	C4	R1	7.36632221424582
92	C13	R1	7.4594316186373
92	C18	R1	7.20945336562895
92	C15	R1	7.45121111183233
92	C16	R1	7.21916852046216
92	C8	R1	7.33091687811462
92	C20	R1	7.34872815423108
92	C7	R1	7.4093909361377
93	C23	R1	7.28540221886225
93	C17	R1	7.21916852046216
93	C12	R1	6.98868468677217
93	C10	R1	7.40087943628218
93	C3	R1	7.4594316186373
93	C14	R1	7.2667865406949
93	C5	R1	7.25738784269265
93	C9	R1	7.4757334309664
93	C24	R1	7.40087943628218
93	C6	R1	7.16992500144231
93	C19	R1	7.22881869049588
93	C1	R1	7.4093909361377
93	C22	R1	7.39231742277876
93	C4	R1	7.04439411935845
93	C18	R1	7.06608919045777
93	C15	R1	6.95419631038687
93	C11	R1	7.43462822763672
93	C16	R1	7.2667865406949
93	C8	R1	7.2667865406949
93	C20	R1	7.60733031374961
93	C7	R1	7.29462074889163
94	C23	R1	6.82017896241519
94	C17	R1	7.4262647547021
94	C12	R1	7.22881869049588
94	C10	R1	7.09803208296053
94	C3	R1	7.10852445677817
94	C14	R1	7
94	C5	R1	7.3037807481771
94	C9	R1	6.91886323727459
94	C24	R1	7.58496250072116
94	C6	R1	7.55458885167764
94	C21	R1	7.23840473932508
94	C19	R1	7.24792751344359
94	C1	R1	7.20945336562895
94	C22	R1	7.2667865406949
94	C4	R1	7.23840473932508
94	C13	R1	7.36632221424582
94	C18	R1	7.16992500144231
94	C15	R1	7.21916852046216
94	C11	R1	7.24792751344359
94	C16	R1	7.33091687811462
94	C8	R1	7.20945336562895
94	C7	R1	7.12928301694497
95	C23	R1	7.3037807481771
95	C17	R1	7.23840473932508
95	C3	R1	7.467605550083
95	C5	R1	6.94251450533924
95	C9	R1	7.43462822763672
95	C6	R1	7.38370429247405
95	C21	R1	7.04439411935845
95	C1	R1	7.09803208296053
95	C22	R1	7.16992500144231
95	C4	R1	7.12928301694497
95	C13	R1	7.27612440527424
95	C18	R1	7.44294349584873
95	C15	R1	7.23840473932508
95	C11	R1	7.23840473932508
95	C16	R1	7.28540221886225
95	C8	R1	7.4757334309664
95	C20	R1	7.16992500144231
95	C7	R1	7.25738784269265
96	C23	R1	7.13955135239879
96	C17	R1	7.23840473932508
96	C12	R1	7.39231742277876
96	C10	R1	7.58496250072116
96	C3	R1	7.09803208296053
96	C14	R1	7.39231742277876
96	C5	R1	7.21916852046216
96	C9	R1	7.13955135239879
96	C6	R1	7.40087943628218
96	C21	R1	7.18982455888002
96	C19	R1	7.20945336562895
96	C1	R1	6.96578428466209
96	C22	R1	7.3037807481771
96	C4	R1	7.29462074889163
96	C13	R1	6.94251450533924
96	C18	R1	6.96578428466209
96	C15	R1	7.09803208296053
96	C11	R1	7.02236781302845
96	C16	R1	7.73470962022584
96	C8	R1	7.19967234483636
96	C7	R1	7.16992500144231
97	C23	R1	7.54689445988764
97	C17	R1	7.40087943628218
97	C12	R1	7.43462822763672
97	C10	R1	6.98868468677217
97	C3	R1	7.12928301694497
97	C14	R1	7.27612440527424
97	C5	R1	7.09803208296053
[truncated: 14,596 more rows]
