# Supplementary material for: Stochastic modelling of single-cell gene expression adaptation reveals non-genomic contribution to evolution of tumor subclones
Source: bioRxiv. 2024 Apr 20:2024.04.17.588869. Preprint. [Version 1] doi: 10.1101/2024.04.17.588869 (PMC11071284; doi:10.1101/2024.04.17.588869)
Supplement: Supplement 2 [file media-2.zip › Supplementary Files/Simulated Data/Constrained_Simulation/tr_1_sq_15_r_200_a_.125.csv]

gene	species	replicate	exprval
1	C23	R1	7.19967234483636
1	C17	R1	7.33091687811462
1	C12	R1	7.06608919045777
1	C10	R1	7.06608919045777
1	C3	R1	7.17990909001493
1	C14	R1	7.33091687811462
1	C5	R1	7.17990909001493
1	C9	R1	7.37503943134692
1	C24	R1	7.20945336562895
1	C6	R1	7.4262647547021
1	C21	R1	7.24792751344359
1	C19	R1	7.09803208296053
1	C22	R1	7.40087943628218
1	C4	R1	7.28540221886225
1	C13	R1	7.35755200461808
1	C18	R1	7.05528243550119
1	C15	R1	7.11894107272351
1	C11	R1	7.28540221886225
1	C16	R1	7.09803208296053
1	C8	R1	7.33985000288462
1	C20	R1	7.25738784269265
1	C7	R1	6.94251450533924
2	C23	R1	7.28540221886225
2	C17	R1	7.22881869049588
2	C12	R1	7.17990909001493
2	C10	R1	7.56224242422107
2	C3	R1	7.22881869049588
2	C14	R1	7.24792751344359
2	C5	R1	7.4093909361377
2	C9	R1	7.44294349584873
2	C24	R1	7.38370429247405
2	C6	R1	7.15987133677839
2	C21	R1	6.75488750216347
2	C19	R1	7.21916852046216
2	C1	R1	6.8703647195834
2	C22	R1	7.467605550083
2	C4	R1	7.4262647547021
2	C13	R1	7.07681559705083
2	C18	R1	7.44294349584873
2	C15	R1	7.15987133677839
2	C11	R1	7.43462822763672
2	C16	R1	7.31288295528436
2	C20	R1	7.19967234483636
3	C23	R1	7.39231742277876
3	C17	R1	6.74146698640115
3	C12	R1	6.98868468677217
3	C10	R1	7.3037807481771
3	C24	R1	7.35755200461808
3	C6	R1	6.97727992349992
3	C21	R1	7.09803208296053
3	C19	R1	7.467605550083
3	C1	R1	7.38370429247405
3	C22	R1	7.25738784269265
3	C4	R1	7.13955135239879
3	C13	R1	7.19967234483636
3	C18	R1	7.18982455888002
3	C15	R1	7.36632221424582
3	C11	R1	7.31288295528436
3	C16	R1	7.15987133677839
3	C8	R1	7.35755200461808
3	C20	R1	7.06608919045777
3	C7	R1	7.31288295528436
4	C23	R1	7.22881869049588
4	C12	R1	7.37503943134692
4	C10	R1	7.06608919045777
4	C3	R1	7.16992500144231
4	C5	R1	7.10852445677817
4	C9	R1	7.27612440527424
4	C21	R1	7.04439411935845
4	C19	R1	7.3037807481771
4	C1	R1	7.10852445677817
4	C22	R1	7.2667865406949
4	C4	R1	7.25738784269265
4	C13	R1	7.3037807481771
4	C18	R1	7.18982455888002
4	C15	R1	7.34872815423108
4	C11	R1	7.27612440527424
4	C16	R1	7.45121111183233
4	C8	R1	7.18982455888002
4	C20	R1	7.07681559705083
5	C23	R1	7.20945336562895
5	C17	R1	7.40087943628218
5	C12	R1	7.21916852046216
5	C10	R1	7.27612440527424
5	C3	R1	7.35755200461808
5	C14	R1	7.20945336562895
5	C5	R1	6.88264304936184
5	C9	R1	7.37503943134692
5	C24	R1	7.31288295528436
5	C6	R1	7.19967234483636
5	C21	R1	7.10852445677817
5	C19	R1	7.3037807481771
5	C1	R1	7.10852445677817
5	C22	R1	7.20945336562895
5	C4	R1	6.88264304936184
5	C13	R1	6.98868468677217
5	C18	R1	7.01122725542325
5	C15	R1	7.24792751344359
5	C11	R1	7.03342300153745
5	C16	R1	7.2667865406949
5	C8	R1	7.2667865406949
5	C20	R1	7.12928301694497
6	C23	R1	7.18982455888002
6	C17	R1	7.31288295528436
6	C12	R1	7.4093909361377
6	C10	R1	7.3037807481771
6	C3	R1	7.32192809488736
6	C14	R1	7.38370429247405
6	C5	R1	7.05528243550119
6	C9	R1	6.93073733756289
6	C24	R1	7.4178525148859
6	C21	R1	7.22881869049588
6	C19	R1	7.20945336562895
6	C1	R1	7.20945336562895
6	C22	R1	7.14974711950468
6	C13	R1	7.25738784269265
6	C18	R1	7.33091687811462
6	C11	R1	7.17990909001493
6	C16	R1	7.33091687811462
6	C8	R1	7.21916852046216
6	C20	R1	7.4178525148859
6	C7	R1	7.31288295528436
7	C23	R1	7.4262647547021
7	C17	R1	7.15987133677839
7	C12	R1	7.48381577726426
7	C10	R1	6.95419631038687
7	C3	R1	7.24792751344359
7	C14	R1	7.3037807481771
7	C5	R1	7.17990909001493
7	C9	R1	7.23840473932508
7	C24	R1	7.40087943628218
7	C21	R1	7.20945336562895
7	C19	R1	7.15987133677839
7	C1	R1	7.21916852046216
7	C22	R1	7.16992500144231
7	C4	R1	6.97727992349992
7	C13	R1	7.37503943134692
7	C18	R1	7.3037807481771
7	C15	R1	7.09803208296053
7	C11	R1	7.07681559705083
7	C16	R1	7.33985000288462
7	C20	R1	7.09803208296053
7	C7	R1	6.95419631038687
8	C23	R1	7.5077946401987
8	C17	R1	7.2667865406949
8	C12	R1	7.20945336562895
8	C10	R1	7.32192809488736
8	C3	R1	7.29462074889163
8	C5	R1	7.36632221424582
8	C24	R1	7.28540221886225
8	C6	R1	7.10852445677817
8	C21	R1	6.89481776330794
8	C19	R1	7.31288295528436
8	C1	R1	7.35755200461808
8	C22	R1	7.40087943628218
8	C13	R1	7.21916852046216
8	C18	R1	7.21916852046216
8	C15	R1	7.33091687811462
8	C11	R1	7.16992500144231
8	C16	R1	7.4093909361377
8	C8	R1	7.4262647547021
8	C20	R1	7.19967234483636
8	C7	R1	7.22881869049588
9	C17	R1	7.36632221424582
9	C12	R1	7.24792751344359
9	C5	R1	7.23840473932508
9	C9	R1	7.23840473932508
9	C24	R1	7.08746284125034
9	C19	R1	7.32192809488736
9	C1	R1	7.20945336562895
9	C22	R1	7.13955135239879
9	C13	R1	7.28540221886225
9	C18	R1	6.79441586635011
9	C15	R1	7.39231742277876
9	C11	R1	7.02236781302845
9	C16	R1	7.09803208296053
9	C8	R1	7.35755200461808
9	C20	R1	7.31288295528436
9	C7	R1	7.18982455888002
10	C23	R1	7.05528243550119
10	C17	R1	7.21916852046216
10	C12	R1	7.24792751344359
10	C14	R1	7.16992500144231
10	C5	R1	7.17990909001493
10	C9	R1	7.29462074889163
10	C24	R1	7.467605550083
10	C6	R1	7.11894107272351
10	C21	R1	7.4093909361377
10	C19	R1	6.96578428466209
10	C1	R1	6.83289001416474
10	C22	R1	7.35755200461808
10	C4	R1	7.33091687811462
10	C13	R1	7.29462074889163
10	C18	R1	7.04439411935845
10	C15	R1	7.3037807481771
10	C11	R1	6.83289001416474
10	C16	R1	6.79441586635011
10	C8	R1	7.3037807481771
10	C20	R1	7.09803208296053
10	C7	R1	7.16992500144231
11	C23	R1	7.12928301694497
11	C17	R1	7.44294349584873
11	C12	R1	7.36632221424582
11	C10	R1	6.98868468677217
11	C3	R1	7.31288295528436
11	C14	R1	7.31288295528436
11	C5	R1	7.17990909001493
11	C9	R1	7.29462074889163
11	C24	R1	7.07681559705083
11	C6	R1	7.40087943628218
11	C21	R1	7.01122725542325
11	C19	R1	7.36632221424582
11	C1	R1	7.09803208296053
11	C13	R1	7.15987133677839
11	C18	R1	7.33091687811462
11	C15	R1	7.19967234483636
11	C11	R1	7.28540221886225
11	C16	R1	6.96578428466209
11	C8	R1	7.4262647547021
11	C20	R1	7.40087943628218
11	C7	R1	6.95419631038687
12	C23	R1	7.28540221886225
12	C17	R1	7.4262647547021
12	C12	R1	7.22881869049588
12	C10	R1	7.21916852046216
12	C3	R1	7.25738784269265
12	C14	R1	7.20945336562895
12	C5	R1	7.53915881110803
12	C9	R1	7.19967234483636
12	C24	R1	7.4594316186373
12	C6	R1	7.18982455888002
12	C21	R1	7.17990909001493
12	C19	R1	6.90689059560852
12	C22	R1	7.24792751344359
12	C4	R1	6.93073733756289
12	C18	R1	7.20945336562895
12	C15	R1	6.7279204545632
12	C11	R1	7.32192809488736
12	C16	R1	7.03342300153745
12	C8	R1	7.13955135239879
12	C20	R1	7.36632221424582
12	C7	R1	7.31288295528436
13	C23	R1	7.49185309632967
13	C17	R1	7.18982455888002
13	C12	R1	7.3037807481771
13	C10	R1	7.09803208296053
13	C14	R1	7.24792751344359
13	C5	R1	7.08746284125034
13	C9	R1	7.19967234483636
13	C24	R1	7.45121111183233
13	C6	R1	7.32192809488736
13	C21	R1	7.28540221886225
13	C1	R1	7.33985000288462
13	C22	R1	7.09803208296053
13	C4	R1	7.19967234483636
13	C13	R1	7.24792751344359
13	C18	R1	7.29462074889163
13	C15	R1	7.3037807481771
13	C11	R1	7.11894107272351
13	C16	R1	7.38370429247405
13	C8	R1	7.24792751344359
13	C20	R1	7.2667865406949
13	C7	R1	7.22881869049588
14	C23	R1	7.40087943628218
14	C17	R1	7.31288295528436
14	C12	R1	7.60733031374961
14	C10	R1	7.27612440527424
14	C3	R1	7.38370429247405
14	C14	R1	7.44294349584873
14	C5	R1	7.3037807481771
14	C9	R1	7
14	C24	R1	7.06608919045777
14	C6	R1	7.22881869049588
14	C21	R1	7.52356195605701
14	C4	R1	7.36632221424582
14	C18	R1	7.29462074889163
14	C15	R1	7.15987133677839
14	C11	R1	7.27612440527424
14	C16	R1	7.37503943134692
14	C8	R1	6.82017896241519
14	C20	R1	7.28540221886225
14	C7	R1	7.27612440527424
15	C23	R1	7.65821148275179
15	C17	R1	6.90689059560852
15	C10	R1	7.27612440527424
15	C3	R1	7.13955135239879
15	C14	R1	7.4093909361377
15	C5	R1	7.34872815423108
15	C9	R1	7.467605550083
15	C6	R1	7.07681559705083
15	C21	R1	7.49984588708321
15	C19	R1	7.24792751344359
15	C22	R1	6.96578428466209
15	C4	R1	7.33985000288462
15	C13	R1	7.23840473932508
15	C15	R1	7.14974711950468
15	C11	R1	7.4178525148859
15	C16	R1	7.43462822763672
15	C8	R1	7.23840473932508
15	C20	R1	7.54689445988764
15	C7	R1	7.36632221424582
16	C23	R1	7.11894107272351
16	C17	R1	7.4178525148859
16	C12	R1	6.85798099512757
16	C10	R1	7.65105169117893
16	C3	R1	7.23840473932508
16	C14	R1	7.16992500144231
16	C5	R1	7.25738784269265
16	C9	R1	7.07681559705083
16	C24	R1	7.22881869049588
16	C6	R1	7.11894107272351
16	C21	R1	7.58496250072116
16	C19	R1	7.14974711950468
16	C1	R1	7.24792751344359
16	C22	R1	7.22881869049588
16	C13	R1	7.33091687811462
16	C18	R1	7.18982455888002
16	C15	R1	7.12928301694497
16	C11	R1	7.27612440527424
16	C16	R1	7.14974711950468
16	C8	R1	7.45121111183233
16	C20	R1	7.27612440527424
16	C7	R1	7.04439411935845
17	C23	R1	7.09803208296053
17	C17	R1	7.18982455888002
17	C12	R1	7.37503943134692
17	C10	R1	6.83289001416474
17	C3	R1	7.18982455888002
17	C14	R1	7.01122725542325
17	C5	R1	7.18982455888002
17	C9	R1	7.38370429247405
17	C24	R1	7.21916852046216
17	C6	R1	7.04439411935845
17	C21	R1	7.08746284125034
17	C19	R1	7.35755200461808
17	C1	R1	7.08746284125034
17	C22	R1	7.27612440527424
17	C4	R1	7.4757334309664
17	C13	R1	7.24792751344359
17	C18	R1	7.34872815423108
17	C15	R1	7.40087943628218
17	C11	R1	7.17990909001493
17	C16	R1	7.40087943628218
17	C8	R1	7.15987133677839
17	C20	R1	7.09803208296053
17	C7	R1	7.33091687811462
18	C23	R1	7.35755200461808
18	C17	R1	7.34872815423108
18	C12	R1	6.91886323727459
18	C10	R1	7.19967234483636
18	C3	R1	7.38370429247405
18	C14	R1	7.25738784269265
18	C5	R1	7.37503943134692
18	C9	R1	7.27612440527424
18	C24	R1	7.3037807481771
18	C21	R1	7.08746284125034
18	C19	R1	7.32192809488736
18	C1	R1	7.11894107272351
18	C22	R1	7.03342300153745
18	C4	R1	7.27612440527424
18	C13	R1	7.12928301694497
18	C18	R1	7.36632221424582
18	C15	R1	7.36632221424582
18	C11	R1	7.09803208296053
18	C16	R1	7.04439411935845
18	C8	R1	7.14974711950468
18	C20	R1	7.33985000288462
19	C23	R1	7.4262647547021
19	C12	R1	7.2667865406949
19	C10	R1	7.27612440527424
19	C3	R1	7.20945336562895
19	C14	R1	7.31288295528436
19	C5	R1	7.32192809488736
19	C9	R1	7.19967234483636
19	C24	R1	7.2667865406949
19	C6	R1	7.15987133677839
19	C19	R1	7.20945336562895
19	C1	R1	7.3037807481771
19	C22	R1	6.94251450533924
19	C4	R1	7.24792751344359
19	C13	R1	7.28540221886225
19	C15	R1	7.3037807481771
19	C11	R1	7.20945336562895
19	C16	R1	7.53138146051631
19	C8	R1	7.15987133677839
19	C20	R1	7.27612440527424
19	C7	R1	7.23840473932508
20	C23	R1	7.07681559705083
20	C17	R1	7
20	C12	R1	6.95419631038687
20	C10	R1	7.23840473932508
20	C3	R1	7.56224242422107
20	C14	R1	7.34872815423108
20	C5	R1	7.04439411935845
20	C9	R1	7.4093909361377
20	C24	R1	7.43462822763672
20	C6	R1	7.10852445677817
20	C21	R1	7.12928301694497
20	C19	R1	7.10852445677817
20	C1	R1	6.85798099512757
20	C22	R1	6.98868468677217
20	C4	R1	7.4594316186373
20	C13	R1	7.53915881110803
20	C18	R1	7.37503943134692
20	C15	R1	6.93073733756289
20	C11	R1	7.28540221886225
20	C8	R1	7.25738784269265
20	C20	R1	7.25738784269265
20	C7	R1	7.04439411935845
21	C17	R1	7.4093909361377
21	C12	R1	7.01122725542325
21	C10	R1	7.29462074889163
21	C3	R1	7.16992500144231
21	C14	R1	7.02236781302845
21	C5	R1	7.12928301694497
21	C9	R1	7.34872815423108
21	C24	R1	7.4262647547021
21	C6	R1	7.19967234483636
21	C21	R1	7.56985560833095
21	C19	R1	7.32192809488736
21	C1	R1	7.18982455888002
21	C22	R1	7.4757334309664
21	C4	R1	7.16992500144231
21	C13	R1	7.37503943134692
21	C18	R1	7.22881869049588
21	C15	R1	7.01122725542325
21	C11	R1	7.37503943134692
21	C16	R1	7.22881869049588
21	C8	R1	7.13955135239879
21	C20	R1	7.17990909001493
22	C23	R1	7.38370429247405
22	C17	R1	7.14974711950468
22	C12	R1	7.39231742277876
22	C10	R1	7.22881869049588
22	C3	R1	7.4757334309664
22	C5	R1	7.11894107272351
22	C9	R1	7.02236781302845
22	C24	R1	7.31288295528436
22	C21	R1	7.36632221424582
22	C19	R1	7.2667865406949
22	C1	R1	7.18982455888002
22	C22	R1	7.3037807481771
22	C4	R1	6.89481776330794
22	C13	R1	7.55458885167764
22	C18	R1	7.68650052718322
22	C15	R1	6.91886323727459
22	C11	R1	7.07681559705083
22	C16	R1	7.3037807481771
22	C8	R1	7.15987133677839
22	C20	R1	7.02236781302845
22	C7	R1	7.18982455888002
23	C23	R1	7.62935662007961
23	C17	R1	7.16992500144231
23	C12	R1	7.19967234483636
23	C10	R1	7.13955135239879
23	C3	R1	6.94251450533924
23	C14	R1	7.09803208296053
23	C5	R1	7.07681559705083
23	C9	R1	7.15987133677839
23	C6	R1	6.91886323727459
23	C21	R1	7.32192809488736
23	C19	R1	7.27612440527424
23	C1	R1	7.05528243550119
23	C22	R1	7.38370429247405
23	C13	R1	7.16992500144231
23	C18	R1	7.33091687811462
23	C15	R1	7.16992500144231
23	C11	R1	7.2667865406949
23	C16	R1	7.48381577726426
23	C8	R1	7.23840473932508
23	C20	R1	7.08746284125034
23	C7	R1	7.63662462054365
24	C23	R1	7.05528243550119
24	C17	R1	6.95419631038687
24	C12	R1	7.24792751344359
24	C10	R1	7.33091687811462
24	C3	R1	7.13955135239879
24	C14	R1	7.22881869049588
24	C5	R1	7.38370429247405
24	C9	R1	7.17990909001493
24	C6	R1	7.28540221886225
24	C21	R1	7.22881869049588
24	C19	R1	7.45121111183233
24	C1	R1	7.02236781302845
24	C4	R1	7.14974711950468
24	C13	R1	7.36632221424582
24	C18	R1	7.3037807481771
24	C15	R1	7.2667865406949
24	C11	R1	7.01122725542325
24	C16	R1	7.22881869049588
24	C8	R1	7.29462074889163
24	C20	R1	7.13955135239879
24	C7	R1	7.25738784269265
25	C23	R1	7.03342300153745
25	C17	R1	7.29462074889163
25	C12	R1	7.08746284125034
25	C10	R1	7.19967234483636
25	C3	R1	7.2667865406949
25	C5	R1	7.59991284218713
25	C9	R1	7.17990909001493
25	C6	R1	7.33985000288462
25	C19	R1	7.34872815423108
25	C1	R1	7.40087943628218
25	C22	R1	7.21916852046216
25	C4	R1	7.65105169117893
25	C13	R1	7.07681559705083
25	C18	R1	7.12928301694497
25	C11	R1	6.91886323727459
25	C16	R1	7.28540221886225
25	C8	R1	7.18982455888002
25	C20	R1	7.49185309632967
25	C7	R1	7.29462074889163
26	C23	R1	7.28540221886225
26	C17	R1	7.36632221424582
26	C12	R1	7.21916852046216
26	C10	R1	7.14974711950468
26	C3	R1	6.78135971352466
26	C14	R1	7.10852445677817
26	C5	R1	7.28540221886225
26	C24	R1	7.24792751344359
26	C6	R1	6.78135971352466
26	C21	R1	7.23840473932508
26	C19	R1	7.49984588708321
26	C1	R1	7.03342300153745
26	C22	R1	7.43462822763672
26	C4	R1	7.32192809488736
26	C13	R1	7.34872815423108
26	C18	R1	7.38370429247405
26	C15	R1	7.4262647547021
26	C11	R1	7.25738784269265
26	C16	R1	7.07681559705083
26	C8	R1	7.25738784269265
26	C20	R1	7.09803208296053
26	C7	R1	7.40087943628218
27	C23	R1	7.36632221424582
27	C12	R1	7.33091687811462
27	C10	R1	7.4757334309664
27	C3	R1	7.01122725542325
27	C14	R1	7.07681559705083
27	C9	R1	7.19967234483636
27	C24	R1	7.22881869049588
27	C6	R1	7.31288295528436
27	C21	R1	7.16992500144231
27	C19	R1	7.19967234483636
27	C1	R1	7.13955135239879
27	C22	R1	7.14974711950468
27	C4	R1	7.14974711950468
27	C13	R1	7.33985000288462
27	C18	R1	7.45121111183233
27	C15	R1	7.08746284125034
27	C11	R1	7.03342300153745
27	C16	R1	7.4093909361377
27	C8	R1	7.35755200461808
27	C20	R1	7.28540221886225
27	C7	R1	7.32192809488736
28	C23	R1	7.24792751344359
28	C12	R1	7.31288295528436
28	C10	R1	6.96578428466209
28	C3	R1	6.97727992349992
28	C14	R1	7.10852445677817
28	C5	R1	7.06608919045777
28	C9	R1	7.13955135239879
28	C24	R1	7.38370429247405
28	C6	R1	7.17990909001493
28	C21	R1	7.08746284125034
28	C19	R1	7.4178525148859
28	C1	R1	7.24792751344359
28	C22	R1	7.32192809488736
28	C4	R1	7.22881869049588
28	C13	R1	7.15987133677839
28	C18	R1	7.3037807481771
28	C15	R1	7.14974711950468
28	C11	R1	7.21916852046216
28	C16	R1	7.3037807481771
28	C8	R1	7.04439411935845
28	C20	R1	7.3037807481771
28	C7	R1	7.18982455888002
29	C23	R1	7.45121111183233
29	C17	R1	7.11894107272351
29	C12	R1	7.19967234483636
29	C10	R1	7.35755200461808
29	C3	R1	7.28540221886225
29	C14	R1	7.45121111183233
29	C5	R1	7.4262647547021
29	C24	R1	6.8073549220576
29	C6	R1	6.90689059560852
29	C21	R1	7.48381577726426
29	C19	R1	7.19967234483636
29	C1	R1	7.18982455888002
29	C22	R1	7.06608919045777
29	C4	R1	7.03342300153745
29	C18	R1	7.04439411935845
29	C15	R1	7.04439411935845
29	C11	R1	7.01122725542325
29	C16	R1	7.16992500144231
29	C8	R1	7.59991284218713
29	C20	R1	7.15987133677839
29	C7	R1	7.13955135239879
30	C23	R1	7.3037807481771
30	C17	R1	7.36632221424582
30	C12	R1	7.25738784269265
30	C3	R1	7.34872815423108
30	C14	R1	6.95419631038687
30	C5	R1	7.54689445988764
30	C9	R1	7.25738784269265
30	C6	R1	7.17990909001493
30	C21	R1	7.18982455888002
30	C19	R1	7.23840473932508
30	C1	R1	7.14974711950468
30	C22	R1	7.36632221424582
30	C4	R1	7.15987133677839
30	C13	R1	7.23840473932508
30	C18	R1	7.14974711950468
30	C15	R1	7.03342300153745
30	C11	R1	7.53138146051631
30	C16	R1	7.56224242422107
30	C20	R1	7.48381577726426
30	C7	R1	7.48381577726426
31	C23	R1	7.4594316186373
31	C17	R1	7.10852445677817
31	C12	R1	7.14974711950468
31	C10	R1	7.29462074889163
31	C3	R1	7.24792751344359
31	C14	R1	7.07681559705083
31	C5	R1	7.22881869049588
31	C9	R1	7.14974711950468
31	C24	R1	7.16992500144231
31	C6	R1	7.62935662007961
31	C21	R1	7.17990909001493
31	C19	R1	7.25738784269265
31	C1	R1	7.53915881110803
31	C22	R1	6.94251450533924
31	C4	R1	7.56985560833095
31	C18	R1	7.52356195605701
31	C15	R1	7.3037807481771
31	C11	R1	7.2667865406949
31	C16	R1	7.07681559705083
31	C8	R1	6.98868468677217
31	C20	R1	7.05528243550119
31	C7	R1	7.33985000288462
32	C23	R1	6.91886323727459
32	C12	R1	7.34872815423108
32	C10	R1	7.3037807481771
32	C3	R1	6.82017896241519
32	C14	R1	7.04439411935845
32	C5	R1	7.16992500144231
32	C9	R1	7.03342300153745
32	C24	R1	7.48381577726426
32	C6	R1	7.52356195605701
32	C21	R1	7.51569983828404
32	C19	R1	7.21916852046216
32	C1	R1	6.97727992349992
32	C22	R1	7.15987133677839
32	C4	R1	7.31288295528436
32	C13	R1	7.08746284125034
32	C18	R1	7.2667865406949
32	C15	R1	7.14974711950468
32	C11	R1	7.07681559705083
32	C16	R1	7.03342300153745
32	C8	R1	7.22881869049588
32	C20	R1	7.32192809488736
32	C7	R1	7.29462074889163
33	C23	R1	7.62205181945638
33	C17	R1	7.4093909361377
33	C12	R1	7.32192809488736
33	C10	R1	7.18982455888002
33	C3	R1	7.4262647547021
33	C14	R1	7.34872815423108
33	C5	R1	7.4757334309664
33	C24	R1	7.27612440527424
33	C6	R1	7.13955135239879
33	C21	R1	7.21916852046216
33	C19	R1	7.05528243550119
33	C1	R1	6.8073549220576
33	C22	R1	7.27612440527424
33	C4	R1	7.62935662007961
33	C13	R1	7.22881869049588
33	C18	R1	7.19967234483636
33	C15	R1	7.25738784269265
33	C16	R1	7.56985560833095
33	C8	R1	7.15987133677839
33	C20	R1	7.28540221886225
33	C7	R1	7.39231742277876
34	C23	R1	7.39231742277876
34	C12	R1	7.20945336562895
34	C10	R1	7.17990909001493
34	C3	R1	7.37503943134692
34	C14	R1	7.51569983828404
34	C5	R1	7.31288295528436
34	C9	R1	7.22881869049588
34	C6	R1	7.34872815423108
34	C21	R1	7.17990909001493
34	C19	R1	7.27612440527424
34	C1	R1	6.83289001416474
34	C22	R1	7.2667865406949
34	C18	R1	7.29462074889163
34	C15	R1	7.32192809488736
34	C11	R1	7.49185309632967
34	C16	R1	7.08746284125034
34	C8	R1	7.29462074889163
34	C20	R1	7.04439411935845
34	C7	R1	7.18982455888002
35	C23	R1	6.8703647195834
35	C17	R1	7.16992500144231
35	C12	R1	6.8703647195834
35	C3	R1	7.11894107272351
35	C14	R1	7.4093909361377
35	C5	R1	7.12928301694497
35	C24	R1	7.27612440527424
35	C6	R1	7.05528243550119
35	C21	R1	6.8703647195834
35	C19	R1	7.14974711950468
35	C1	R1	6.93073733756289
35	C22	R1	7.49984588708321
35	C13	R1	7.34872815423108
35	C18	R1	7.2667865406949
35	C15	R1	7.18982455888002
35	C11	R1	7.05528243550119
35	C16	R1	7.06608919045777
35	C8	R1	7.28540221886225
35	C20	R1	7.28540221886225
35	C7	R1	7.07681559705083
36	C23	R1	6.88264304936184
36	C17	R1	7.48381577726426
36	C12	R1	7.18982455888002
36	C10	R1	7.59245703726808
36	C3	R1	7.11894107272351
36	C14	R1	7.38370429247405
36	C5	R1	7.12928301694497
36	C9	R1	7.14974711950468
36	C24	R1	7.21916852046216
36	C21	R1	7.18982455888002
36	C19	R1	7.36632221424582
36	C1	R1	7.53915881110803
36	C22	R1	7.23840473932508
36	C4	R1	7.08746284125034
36	C16	R1	7.12928301694497
36	C8	R1	7.13955135239879
36	C20	R1	7.25738784269265
36	C7	R1	7.2667865406949
37	C23	R1	7.36632221424582
37	C17	R1	7.17990909001493
37	C12	R1	7.16992500144231
37	C10	R1	7.02236781302845
37	C3	R1	7.19967234483636
37	C14	R1	7.14974711950468
37	C5	R1	7.15987133677839
37	C24	R1	7.39231742277876
37	C6	R1	7.4594316186373
37	C21	R1	7.22881869049588
37	C19	R1	7.04439411935845
37	C1	R1	7.25738784269265
37	C22	R1	7.28540221886225
37	C4	R1	7.02236781302845
37	C18	R1	7.11894107272351
37	C15	R1	7.35755200461808
37	C11	R1	7.45121111183233
37	C16	R1	7.17990909001493
37	C8	R1	7.10852445677817
37	C20	R1	7.21916852046216
37	C7	R1	7.20945336562895
38	C23	R1	7.25738784269265
38	C17	R1	7.12928301694497
38	C12	R1	7.37503943134692
38	C10	R1	7.20945336562895
38	C3	R1	7.40087943628218
38	C14	R1	7.35755200461808
38	C5	R1	7.16992500144231
38	C9	R1	7.13955135239879
38	C24	R1	7.05528243550119
38	C21	R1	7.21916852046216
38	C19	R1	7.16992500144231
38	C1	R1	7.28540221886225
38	C22	R1	7.23840473932508
38	C4	R1	7.2667865406949
38	C18	R1	7
38	C15	R1	7.33091687811462
38	C11	R1	7.25738784269265
38	C16	R1	7.01122725542325
38	C20	R1	7.20945336562895
38	C7	R1	7.43462822763672
39	C23	R1	7.31288295528436
39	C17	R1	7.12928301694497
39	C10	R1	7.2667865406949
39	C3	R1	7.14974711950468
39	C14	R1	7.05528243550119
39	C5	R1	7.01122725542325
39	C9	R1	7.35755200461808
39	C24	R1	7.3037807481771
39	C6	R1	7.32192809488736
39	C21	R1	7.17990909001493
39	C19	R1	7.58496250072116
39	C1	R1	7.43462822763672
39	C22	R1	6.93073733756289
39	C4	R1	7.3037807481771
39	C13	R1	7.09803208296053
39	C15	R1	6.7279204545632
39	C11	R1	7
39	C16	R1	7.21916852046216
39	C8	R1	7.39231742277876
39	C20	R1	7.23840473932508
39	C7	R1	7.08746284125034
40	C23	R1	7.19967234483636
40	C17	R1	7.4262647547021
40	C10	R1	7.15987133677839
40	C3	R1	7.15987133677839
40	C14	R1	7.31288295528436
40	C5	R1	6.61470984411521
40	C9	R1	7.23840473932508
40	C24	R1	7.18982455888002
40	C6	R1	7.37503943134692
40	C21	R1	7.19967234483636
40	C19	R1	7.31288295528436
40	C1	R1	7.29462074889163
40	C22	R1	7.14974711950468
40	C4	R1	7.11894107272351
40	C13	R1	7.14974711950468
40	C18	R1	7.33091687811462
40	C15	R1	7.07681559705083
40	C11	R1	7.21916852046216
40	C16	R1	7.33091687811462
40	C8	R1	7.24792751344359
40	C20	R1	7.31288295528436
40	C7	R1	7.25738784269265
41	C23	R1	7.32192809488736
41	C17	R1	7.04439411935845
41	C12	R1	7.29462074889163
41	C10	R1	6.91886323727459
41	C3	R1	7.25738784269265
41	C14	R1	7.22881869049588
41	C5	R1	6.89481776330794
41	C9	R1	7.28540221886225
41	C24	R1	7.36632221424582
41	C6	R1	7.09803208296053
41	C21	R1	7.33985000288462
41	C19	R1	7.22881869049588
41	C1	R1	6.79441586635011
41	C22	R1	7.04439411935845
41	C4	R1	7.2667865406949
41	C13	R1	7.45121111183233
41	C18	R1	7.13955135239879
41	C15	R1	6.96578428466209
41	C11	R1	7.44294349584873
41	C16	R1	7.33091687811462
41	C8	R1	7.53915881110803
41	C20	R1	7.38370429247405
41	C7	R1	7.20945336562895
42	C23	R1	7.24792751344359
42	C17	R1	7.14974711950468
42	C12	R1	7.10852445677817
42	C10	R1	7.38370429247405
42	C3	R1	7.19967234483636
42	C14	R1	7.2667865406949
42	C5	R1	7.2667865406949
42	C9	R1	7.10852445677817
42	C24	R1	7.19967234483636
42	C6	R1	7.24792751344359
42	C21	R1	7.32192809488736
42	C19	R1	7.29462074889163
42	C1	R1	7.2667865406949
42	C22	R1	7.5077946401987
42	C4	R1	7.15987133677839
42	C13	R1	7.36632221424582
42	C18	R1	7.17990909001493
42	C15	R1	7.04439411935845
42	C11	R1	7.4594316186373
42	C16	R1	7.10852445677817
42	C20	R1	6.74146698640115
42	C7	R1	7.4757334309664
43	C23	R1	7.14974711950468
43	C17	R1	6.94251450533924
43	C12	R1	6.85798099512757
43	C10	R1	7.16992500144231
43	C3	R1	7.27612440527424
43	C14	R1	7.3037807481771
43	C5	R1	7.15987133677839
43	C9	R1	7.32192809488736
43	C24	R1	7.22881869049588
43	C6	R1	7.07681559705083
43	C21	R1	7.20945336562895
43	C19	R1	7.44294349584873
43	C1	R1	7.4093909361377
43	C22	R1	7.37503943134692
43	C4	R1	7.18982455888002
43	C13	R1	7.3037807481771
43	C18	R1	6.84549005094437
43	C15	R1	7.2667865406949
43	C11	R1	7.32192809488736
43	C16	R1	7.35755200461808
43	C8	R1	7.12928301694497
43	C20	R1	7.25738784269265
43	C7	R1	7.25738784269265
44	C23	R1	7.4262647547021
44	C17	R1	7.09803208296053
44	C12	R1	7.01122725542325
44	C3	R1	7.18982455888002
44	C14	R1	7.19967234483636
44	C5	R1	7.05528243550119
44	C24	R1	7.32192809488736
44	C6	R1	7.33985000288462
44	C21	R1	7.2667865406949
44	C19	R1	7.45121111183233
44	C1	R1	7.2667865406949
44	C22	R1	7.4594316186373
44	C4	R1	7.08746284125034
44	C13	R1	6.96578428466209
44	C18	R1	7.11894107272351
44	C15	R1	7.34872815423108
44	C11	R1	7.20945336562895
44	C16	R1	7.08746284125034
44	C8	R1	7.32192809488736
44	C20	R1	7.12928301694497
44	C7	R1	7.02236781302845
45	C23	R1	7.36632221424582
45	C17	R1	7.05528243550119
45	C12	R1	7.53138146051631
45	C10	R1	7.23840473932508
45	C3	R1	7.44294349584873
45	C14	R1	7.34872815423108
45	C5	R1	7.17990909001493
45	C9	R1	7.57742882803575
45	C24	R1	7.23840473932508
45	C6	R1	6.97727992349992
45	C21	R1	6.8073549220576
45	C19	R1	7.4178525148859
45	C1	R1	7.21916852046216
45	C22	R1	7.15987133677839
45	C4	R1	7.33091687811462
45	C13	R1	7.37503943134692
45	C18	R1	7.20945336562895
45	C15	R1	7.19967234483636
45	C11	R1	7.09803208296053
45	C16	R1	7.37503943134692
45	C8	R1	7.39231742277876
45	C20	R1	7.08746284125034
45	C7	R1	7.03342300153745
46	C23	R1	7.21916852046216
46	C17	R1	7.2667865406949
46	C12	R1	7.2667865406949
46	C10	R1	7.18982455888002
46	C3	R1	7.29462074889163
46	C14	R1	6.65821148275179
46	C5	R1	7.39231742277876
46	C9	R1	7.04439411935845
46	C24	R1	7.2667865406949
46	C6	R1	7.04439411935845
46	C21	R1	7.38370429247405
46	C19	R1	7.33091687811462
46	C1	R1	7.17990909001493
46	C22	R1	7.08746284125034
46	C13	R1	7.34872815423108
46	C18	R1	7.02236781302845
46	C15	R1	7.01122725542325
46	C11	R1	7.05528243550119
46	C16	R1	7.19967234483636
46	C8	R1	7.24792751344359
46	C20	R1	7.11894107272351
46	C7	R1	7.13955135239879
47	C23	R1	7.23840473932508
47	C17	R1	7.5077946401987
47	C10	R1	7.23840473932508
47	C14	R1	7.22881869049588
47	C5	R1	7.07681559705083
47	C9	R1	7.3037807481771
47	C24	R1	7.02236781302845
47	C6	R1	7.21916852046216
47	C21	R1	7.27612440527424
47	C19	R1	7.18982455888002
47	C1	R1	7.34872815423108
47	C22	R1	7.10852445677817
47	C13	R1	7.10852445677817
47	C15	R1	7.17990909001493
47	C11	R1	7.03342300153745
47	C16	R1	7.29462074889163
47	C20	R1	7.4757334309664
47	C7	R1	7.06608919045777
48	C23	R1	7.04439411935845
48	C17	R1	7.40087943628218
48	C12	R1	6.98868468677217
48	C10	R1	7.62205181945638
48	C3	R1	7.43462822763672
48	C9	R1	7.74819284958946
48	C24	R1	7.25738784269265
48	C6	R1	7.31288295528436
48	C21	R1	7.28540221886225
48	C19	R1	7
48	C1	R1	7.25738784269265
48	C22	R1	6.88264304936184
48	C4	R1	7.20945336562895
48	C13	R1	6.95419631038687
48	C18	R1	7.09803208296053
48	C15	R1	7.20945336562895
48	C11	R1	7.08746284125034
48	C8	R1	7
48	C20	R1	7.20945336562895
48	C7	R1	7.28540221886225
49	C23	R1	7.08746284125034
49	C17	R1	7
49	C12	R1	7.33985000288462
49	C10	R1	7.12928301694497
49	C3	R1	7.16992500144231
49	C14	R1	7.14974711950468
49	C5	R1	7.52356195605701
49	C9	R1	7.13955135239879
49	C6	R1	7.12928301694497
49	C21	R1	7.10852445677817
49	C19	R1	7.40087943628218
49	C22	R1	7.18982455888002
49	C4	R1	7.18982455888002
49	C13	R1	7.28540221886225
49	C15	R1	7.39231742277876
49	C11	R1	7.34872815423108
49	C16	R1	7.25738784269265
49	C8	R1	7.34872815423108
49	C7	R1	7.53915881110803
50	C23	R1	7.43462822763672
50	C17	R1	7.44294349584873
50	C12	R1	7.32192809488736
50	C10	R1	7.08746284125034
50	C3	R1	7.37503943134692
50	C14	R1	7
50	C9	R1	7.28540221886225
50	C24	R1	7.02236781302845
50	C6	R1	7.40087943628218
50	C21	R1	7.53915881110803
50	C19	R1	7.39231742277876
50	C1	R1	7.10852445677817
50	C22	R1	7.2667865406949
50	C4	R1	6.90689059560852
50	C13	R1	7.35755200461808
50	C18	R1	7.04439411935845
50	C15	R1	7.34872815423108
50	C11	R1	7.04439411935845
50	C16	R1	7.34872815423108
50	C8	R1	6.95419631038687
50	C7	R1	7.10852445677817
51	C23	R1	7.08746284125034
51	C17	R1	7.22881869049588
51	C12	R1	7.06608919045777
51	C10	R1	7.20945336562895
51	C3	R1	7.16992500144231
51	C14	R1	7.11894107272351
51	C5	R1	7.03342300153745
51	C9	R1	7.09803208296053
51	C24	R1	7.20945336562895
51	C6	R1	7.09803208296053
51	C21	R1	7.20945336562895
51	C19	R1	7.29462074889163
51	C1	R1	7.25738784269265
51	C22	R1	7.5077946401987
51	C13	R1	6.95419631038687
51	C18	R1	7.18982455888002
51	C15	R1	7.32192809488736
51	C11	R1	7.13955135239879
51	C16	R1	7.32192809488736
51	C8	R1	7.25738784269265
51	C7	R1	7.39231742277876
52	C23	R1	7.07681559705083
52	C17	R1	7.08746284125034
52	C12	R1	7.55458885167764
52	C10	R1	7.44294349584873
52	C3	R1	7.10852445677817
52	C14	R1	7.23840473932508
52	C5	R1	6.96578428466209
52	C9	R1	7.60733031374961
52	C24	R1	7.33091687811462
52	C6	R1	7.18982455888002
52	C21	R1	7.27612440527424
52	C1	R1	7.33985000288462
52	C22	R1	7.38370429247405
52	C18	R1	7.53138146051631
52	C15	R1	7.03342300153745
52	C11	R1	7.39231742277876
52	C16	R1	6.96578428466209
52	C20	R1	7.36632221424582
52	C7	R1	7.40087943628218
53	C23	R1	7.13955135239879
53	C17	R1	7.36632221424582
53	C12	R1	7.02236781302845
53	C10	R1	7.23840473932508
53	C3	R1	7.4262647547021
53	C14	R1	7.3037807481771
53	C9	R1	7.04439411935845
53	C24	R1	6.98868468677217
53	C6	R1	7.05528243550119
53	C21	R1	7.29462074889163
53	C19	R1	7.27612440527424
53	C1	R1	7.04439411935845
53	C22	R1	7.07681559705083
53	C13	R1	7.33091687811462
53	C11	R1	7.12928301694497
53	C16	R1	7.32192809488736
53	C20	R1	7.20945336562895
53	C7	R1	7.17990909001493
54	C23	R1	6.95419631038687
54	C17	R1	7.12928301694497
54	C3	R1	7.25738784269265
54	C14	R1	7.22881869049588
54	C5	R1	7.22881869049588
54	C9	R1	7.4178525148859
54	C24	R1	7.14974711950468
54	C6	R1	7.2667865406949
54	C21	R1	7.22881869049588
54	C19	R1	6.93073733756289
54	C1	R1	7.49185309632967
54	C22	R1	7.05528243550119
54	C4	R1	7.32192809488736
54	C13	R1	7.49185309632967
54	C18	R1	7.15987133677839
54	C15	R1	7.36632221424582
54	C11	R1	7.16992500144231
54	C16	R1	7.49185309632967
54	C8	R1	7.17990909001493
54	C20	R1	7.07681559705083
54	C7	R1	7.5077946401987
55	C23	R1	7.52356195605701
55	C17	R1	7.16992500144231
55	C12	R1	7.23840473932508
55	C10	R1	7.24792751344359
55	C3	R1	7.01122725542325
55	C14	R1	7.4594316186373
55	C5	R1	7.53915881110803
55	C9	R1	7.15987133677839
55	C24	R1	7.33091687811462
55	C6	R1	7.11894107272351
55	C21	R1	7.48381577726426
55	C19	R1	7.3037807481771
55	C22	R1	7.35755200461808
55	C4	R1	7.3037807481771
55	C13	R1	6.97727992349992
55	C18	R1	7.07681559705083
55	C15	R1	7.36632221424582
55	C11	R1	7.14974711950468
55	C16	R1	7.24792751344359
55	C8	R1	7.34872815423108
55	C20	R1	7.35755200461808
56	C23	R1	7.31288295528436
56	C17	R1	7.53138146051631
56	C12	R1	7.07681559705083
56	C10	R1	6.98868468677217
56	C5	R1	7.22881869049588
56	C9	R1	7.53915881110803
56	C24	R1	7.40087943628218
56	C6	R1	7
56	C21	R1	7.28540221886225
56	C19	R1	7.02236781302845
56	C1	R1	7.09803208296053
56	C22	R1	7.06608919045777
56	C4	R1	7.56985560833095
56	C13	R1	7.33091687811462
56	C18	R1	7.38370429247405
56	C15	R1	7.33985000288462
56	C16	R1	7.15987133677839
56	C8	R1	7.29462074889163
56	C20	R1	7.16992500144231
57	C23	R1	7.29462074889163
57	C12	R1	7.48381577726426
57	C10	R1	7.08746284125034
57	C3	R1	7.467605550083
57	C14	R1	7.23840473932508
57	C5	R1	7.03342300153745
57	C9	R1	7.21916852046216
57	C24	R1	7.31288295528436
57	C6	R1	7.33091687811462
57	C21	R1	7.05528243550119
57	C19	R1	7.28540221886225
57	C1	R1	7.56985560833095
57	C22	R1	6.98868468677217
57	C4	R1	6.83289001416474
57	C13	R1	7.25738784269265
57	C18	R1	6.83289001416474
57	C15	R1	7.56224242422107
57	C11	R1	7.33985000288462
57	C16	R1	7.4262647547021
57	C8	R1	7.32192809488736
57	C20	R1	7.36632221424582
57	C7	R1	6.8073549220576
58	C23	R1	7.38370429247405
58	C12	R1	7.28540221886225
58	C10	R1	7.2667865406949
58	C3	R1	7.28540221886225
58	C14	R1	7.24792751344359
58	C9	R1	7.58496250072116
58	C24	R1	7.56985560833095
58	C6	R1	7.12928301694497
58	C21	R1	7.44294349584873
58	C19	R1	7.16992500144231
58	C1	R1	7.19967234483636
58	C22	R1	7.19967234483636
58	C4	R1	7.11894107272351
58	C13	R1	7.34872815423108
58	C18	R1	7.49185309632967
58	C15	R1	7.15987133677839
58	C11	R1	7.14974711950468
58	C16	R1	7
58	C20	R1	7.39231742277876
58	C7	R1	7.07681559705083
59	C17	R1	7.31288295528436
59	C12	R1	7.23840473932508
59	C10	R1	7.31288295528436
59	C3	R1	7.40087943628218
59	C14	R1	7.27612440527424
59	C9	R1	7.20945336562895
59	C24	R1	7.09803208296053
59	C6	R1	7.11894107272351
59	C21	R1	7.27612440527424
59	C19	R1	7.14974711950468
59	C1	R1	7.23840473932508
59	C22	R1	6.8703647195834
59	C4	R1	7.06608919045777
59	C13	R1	7.36632221424582
59	C18	R1	7.24792751344359
59	C11	R1	7.33091687811462
59	C16	R1	7.27612440527424
59	C20	R1	7.13955135239879
59	C7	R1	7.07681559705083
60	C23	R1	7.27612440527424
60	C17	R1	7.21916852046216
60	C10	R1	7.32192809488736
60	C3	R1	6.96578428466209
60	C14	R1	7.01122725542325
60	C9	R1	7.14974711950468
60	C24	R1	7
60	C6	R1	7.40087943628218
60	C21	R1	7.07681559705083
60	C19	R1	7.4262647547021
60	C1	R1	7.21916852046216
60	C22	R1	7.38370429247405
60	C4	R1	7.25738784269265
60	C13	R1	7.23840473932508
60	C18	R1	7.23840473932508
60	C15	R1	7.25738784269265
60	C16	R1	7.20945336562895
60	C8	R1	7.15987133677839
60	C20	R1	6.90689059560852
60	C7	R1	7.05528243550119
61	C23	R1	7.32192809488736
61	C17	R1	7.04439411935845
61	C12	R1	7.59245703726808
61	C10	R1	7.35755200461808
61	C3	R1	7.13955135239879
61	C14	R1	7.33985000288462
61	C5	R1	7.21916852046216
61	C9	R1	7.04439411935845
61	C24	R1	7.43462822763672
61	C6	R1	7.28540221886225
61	C21	R1	7.48381577726426
61	C19	R1	7.34872815423108
61	C1	R1	7.24792751344359
61	C22	R1	7.17990909001493
61	C4	R1	7.19967234483636
61	C18	R1	7.14974711950468
61	C16	R1	6.89481776330794
61	C8	R1	7.37503943134692
61	C20	R1	7.4093909361377
61	C7	R1	7.13955135239879
62	C23	R1	7.29462074889163
62	C17	R1	7.4178525148859
62	C10	R1	6.8703647195834
62	C3	R1	7.18982455888002
62	C14	R1	7.25738784269265
62	C5	R1	7.36632221424582
62	C9	R1	7.22881869049588
62	C24	R1	7.18982455888002
62	C6	R1	7.15987133677839
62	C21	R1	7.13955135239879
62	C19	R1	7
62	C1	R1	7.31288295528436
62	C22	R1	7.06608919045777
62	C4	R1	7.3037807481771
62	C13	R1	7.43462822763672
62	C18	R1	7.21916852046216
62	C15	R1	7.4262647547021
62	C11	R1	6.96578428466209
62	C16	R1	7.39231742277876
62	C8	R1	7.31288295528436
62	C20	R1	7.28540221886225
63	C23	R1	7.08746284125034
63	C17	R1	7.25738784269265
63	C12	R1	7.14974711950468
63	C10	R1	7.28540221886225
63	C3	R1	7.28540221886225
63	C14	R1	7.4262647547021
63	C5	R1	7.38370429247405
63	C9	R1	7.32192809488736
63	C24	R1	7.15987133677839
63	C6	R1	7.23840473932508
63	C21	R1	7.17990909001493
63	C19	R1	7.17990909001493
63	C1	R1	6.95419631038687
63	C22	R1	7.6724253419715
63	C4	R1	7.32192809488736
63	C13	R1	6.89481776330794
63	C18	R1	7.15987133677839
63	C15	R1	7.05528243550119
63	C16	R1	6.89481776330794
63	C8	R1	7.25738784269265
63	C20	R1	7.13955135239879
63	C7	R1	7.45121111183233
64	C23	R1	7.29462074889163
64	C17	R1	7.49185309632967
64	C12	R1	7.15987133677839
64	C10	R1	7.02236781302845
64	C3	R1	7.23840473932508
64	C14	R1	7.21916852046216
64	C5	R1	7.09803208296053
64	C9	R1	7.48381577726426
64	C24	R1	7.06608919045777
64	C6	R1	7.27612440527424
64	C21	R1	7.18982455888002
64	C19	R1	7.13955135239879
64	C1	R1	6.94251450533924
64	C22	R1	7.4262647547021
64	C4	R1	7.32192809488736
64	C13	R1	7.17990909001493
64	C18	R1	7.21916852046216
64	C15	R1	7.06608919045777
64	C11	R1	7.09803208296053
64	C16	R1	7.23840473932508
64	C8	R1	7.35755200461808
64	C20	R1	7.20945336562895
64	C7	R1	6.90689059560852
65	C23	R1	6.96578428466209
65	C12	R1	7.2667865406949
65	C10	R1	7.13955135239879
65	C3	R1	7.13955135239879
65	C14	R1	7.11894107272351
65	C5	R1	7.22881869049588
65	C9	R1	7.25738784269265
65	C24	R1	7.17990909001493
65	C21	R1	7.33985000288462
65	C19	R1	7.32192809488736
65	C1	R1	7.31288295528436
65	C22	R1	6.94251450533924
65	C4	R1	7.40087943628218
65	C13	R1	7.28540221886225
65	C18	R1	7.2667865406949
65	C15	R1	7.09803208296053
65	C11	R1	7.29462074889163
65	C16	R1	6.83289001416474
65	C8	R1	7.44294349584873
65	C20	R1	7.35755200461808
65	C7	R1	7.28540221886225
66	C23	R1	7.21916852046216
66	C17	R1	7.02236781302845
66	C10	R1	7.14974711950468
66	C3	R1	7.27612440527424
66	C14	R1	6.98868468677217
66	C5	R1	7.10852445677817
66	C24	R1	7.13955135239879
66	C6	R1	7.2667865406949
66	C21	R1	6.91886323727459
66	C19	R1	7.09803208296053
66	C1	R1	7.28540221886225
66	C22	R1	7.32192809488736
66	C4	R1	7.27612440527424
66	C18	R1	7.44294349584873
66	C11	R1	6.96578428466209
66	C16	R1	7.38370429247405
66	C8	R1	7.24792751344359
66	C20	R1	7.08746284125034
66	C7	R1	7.36632221424582
67	C23	R1	7.25738784269265
67	C17	R1	7.04439411935845
67	C12	R1	7.29462074889163
67	C10	R1	6.98868468677217
67	C3	R1	7.20945336562895
67	C14	R1	7.12928301694497
67	C5	R1	7.4262647547021
67	C9	R1	7.56224242422107
67	C24	R1	7.34872815423108
67	C6	R1	7.34872815423108
67	C19	R1	7.17990909001493
67	C1	R1	7.57742882803575
67	C4	R1	7.28540221886225
67	C18	R1	7.13955135239879
67	C15	R1	7.23840473932508
67	C11	R1	7.27612440527424
67	C16	R1	7.19967234483636
67	C8	R1	7.38370429247405
67	C20	R1	7.27612440527424
67	C7	R1	7.15987133677839
68	C23	R1	7.11894107272351
68	C17	R1	7.13955135239879
68	C12	R1	7.25738784269265
68	C10	R1	7.24792751344359
68	C3	R1	7.04439411935845
68	C14	R1	7.25738784269265
68	C5	R1	7.38370429247405
68	C9	R1	7.04439411935845
68	C6	R1	6.93073733756289
68	C21	R1	7.4594316186373
68	C19	R1	7.36632221424582
68	C1	R1	7.17990909001493
68	C22	R1	7.38370429247405
68	C4	R1	7.49185309632967
68	C13	R1	6.96578428466209
68	C18	R1	7.5077946401987
68	C15	R1	7.31288295528436
68	C16	R1	7.20945336562895
68	C8	R1	7.20945336562895
68	C20	R1	7.25738784269265
68	C7	R1	7.10852445677817
69	C23	R1	7.2667865406949
69	C17	R1	7.12928301694497
69	C12	R1	7.05528243550119
69	C3	R1	7.06608919045777
69	C14	R1	7.05528243550119
69	C5	R1	7.35755200461808
69	C9	R1	7.35755200461808
69	C24	R1	7.2667865406949
69	C6	R1	7.29462074889163
69	C21	R1	7.4594316186373
69	C1	R1	7.43462822763672
69	C22	R1	7
69	C4	R1	6.8703647195834
69	C13	R1	7.51569983828404
69	C18	R1	7.29462074889163
69	C15	R1	7.51569983828404
69	C11	R1	7.31288295528436
69	C16	R1	6.98868468677217
69	C8	R1	7.43462822763672
69	C20	R1	7.38370429247405
69	C7	R1	7.55458885167764
70	C23	R1	7.05528243550119
70	C17	R1	7.3037807481771
70	C12	R1	7.02236781302845
70	C10	R1	7.33091687811462
70	C3	R1	7.33985000288462
70	C14	R1	7.31288295528436
70	C5	R1	7.27612440527424
70	C9	R1	7.16992500144231
70	C24	R1	6.93073733756289
70	C6	R1	7.19967234483636
70	C21	R1	7.2667865406949
70	C1	R1	7.29462074889163
70	C22	R1	7.4093909361377
70	C4	R1	7.39231742277876
70	C13	R1	7.54689445988764
70	C18	R1	7.17990909001493
70	C15	R1	7.27612440527424
70	C11	R1	7.21916852046216
70	C16	R1	7.3037807481771
70	C8	R1	7.15987133677839
70	C20	R1	7.3037807481771
71	C23	R1	7.32192809488736
71	C17	R1	7.04439411935845
71	C12	R1	7.19967234483636
71	C10	R1	7.4093909361377
71	C3	R1	7.4594316186373
71	C14	R1	7.10852445677817
71	C5	R1	7.11894107272351
71	C9	R1	7.08746284125034
71	C24	R1	7.33091687811462
71	C21	R1	7.20945336562895
71	C19	R1	7.38370429247405
71	C1	R1	7.22881869049588
71	C22	R1	7.43462822763672
71	C4	R1	7.33091687811462
71	C13	R1	6.97727992349992
71	C18	R1	7.18982455888002
71	C15	R1	6.74146698640115
71	C11	R1	7.2667865406949
71	C8	R1	6.95419631038687
71	C20	R1	7.31288295528436
71	C7	R1	7.39231742277876
72	C23	R1	7.40087943628218
72	C17	R1	7.4093909361377
72	C10	R1	7.38370429247405
72	C3	R1	7.21916852046216
72	C14	R1	7.12928301694497
72	C5	R1	7.32192809488736
72	C9	R1	7.15987133677839
72	C21	R1	7.18982455888002
72	C19	R1	7.14974711950468
72	C1	R1	7.2667865406949
72	C22	R1	6.95419631038687
72	C4	R1	7.11894107272351
72	C13	R1	7.08746284125034
72	C18	R1	7.33985000288462
72	C15	R1	7.13955135239879
72	C11	R1	6.8703647195834
72	C16	R1	7.39231742277876
72	C8	R1	7.25738784269265
72	C20	R1	7.35755200461808
72	C7	R1	6.82017896241519
73	C23	R1	7.63662462054365
73	C17	R1	7.18982455888002
73	C12	R1	7.10852445677817
73	C10	R1	7.34872815423108
73	C3	R1	7.14974711950468
73	C14	R1	7.38370429247405
73	C5	R1	7.4757334309664
73	C9	R1	6.97727992349992
73	C24	R1	7.20945336562895
73	C6	R1	7.52356195605701
73	C21	R1	7.15987133677839
73	C19	R1	7.08746284125034
73	C1	R1	6.96578428466209
73	C22	R1	6.79441586635011
73	C4	R1	6.8703647195834
73	C13	R1	7.27612440527424
73	C18	R1	7.4757334309664
73	C15	R1	7.29462074889163
73	C11	R1	7.43462822763672
73	C16	R1	7.4093909361377
73	C8	R1	7.49984588708321
73	C20	R1	7.31288295528436
73	C7	R1	7.40087943628218
74	C12	R1	7.2667865406949
74	C10	R1	7.48381577726426
74	C3	R1	7.5077946401987
74	C14	R1	7.11894107272351
74	C5	R1	7.18982455888002
74	C9	R1	7.28540221886225
74	C24	R1	7.09803208296053
74	C6	R1	7.27612440527424
74	C21	R1	7.27612440527424
74	C19	R1	7.43462822763672
74	C1	R1	7.24792751344359
74	C22	R1	7.10852445677817
74	C4	R1	7.29462074889163
74	C13	R1	7.20945336562895
74	C18	R1	7.44294349584873
74	C15	R1	6.79441586635011
74	C11	R1	7.27612440527424
74	C16	R1	7.10852445677817
74	C8	R1	7.07681559705083
74	C20	R1	7.29462074889163
74	C7	R1	6.95419631038687
75	C23	R1	6.93073733756289
75	C17	R1	7.06608919045777
75	C12	R1	7.53915881110803
75	C10	R1	7.4757334309664
75	C3	R1	7.61470984411521
75	C14	R1	7.36632221424582
75	C5	R1	7.31288295528436
75	C9	R1	7.01122725542325
75	C24	R1	7.11894107272351
75	C6	R1	7.16992500144231
75	C21	R1	7.16992500144231
75	C19	R1	7.27612440527424
75	C1	R1	7.3037807481771
75	C22	R1	6.98868468677217
75	C4	R1	7.40087943628218
75	C13	R1	7.25738784269265
75	C18	R1	7.22881869049588
75	C15	R1	7.4757334309664
75	C11	R1	7.34872815423108
75	C16	R1	7.09803208296053
75	C8	R1	7.28540221886225
75	C20	R1	7.13955135239879
75	C7	R1	7.06608919045777
76	C23	R1	7.28540221886225
76	C17	R1	7.18982455888002
76	C12	R1	7.25738784269265
76	C3	R1	7.04439411935845
76	C14	R1	6.85798099512757
76	C5	R1	7.13955135239879
76	C24	R1	7.20945336562895
76	C6	R1	7.19967234483636
76	C21	R1	6.96578428466209
76	C19	R1	7.33985000288462
76	C1	R1	7.34872815423108
76	C22	R1	7.20945336562895
76	C4	R1	7.35755200461808
76	C13	R1	7.29462074889163
76	C18	R1	7.55458885167764
76	C15	R1	7.43462822763672
76	C11	R1	7.25738784269265
76	C16	R1	7.4093909361377
76	C8	R1	7.4093909361377
76	C20	R1	7.4093909361377
76	C7	R1	7.09803208296053
77	C23	R1	7.09803208296053
77	C17	R1	7.16992500144231
77	C12	R1	7.4262647547021
77	C10	R1	6.96578428466209
77	C3	R1	7.29462074889163
77	C14	R1	7.31288295528436
77	C5	R1	7.01122725542325
77	C9	R1	7.53915881110803
77	C24	R1	7.4594316186373
77	C6	R1	7.05528243550119
77	C21	R1	7.11894107272351
77	C1	R1	7.14974711950468
77	C22	R1	7.2667865406949
77	C4	R1	7.18982455888002
77	C13	R1	7.48381577726426
77	C18	R1	7.36632221424582
77	C15	R1	7.05528243550119
77	C11	R1	6.79441586635011
77	C16	R1	7.17990909001493
77	C8	R1	7.32192809488736
77	C7	R1	6.97727992349992
78	C23	R1	7.09803208296053
78	C17	R1	7.3037807481771
78	C12	R1	7.38370429247405
78	C10	R1	7.10852445677817
78	C3	R1	7.03342300153745
78	C14	R1	7.18982455888002
78	C9	R1	7.29462074889163
78	C24	R1	6.96578428466209
78	C6	R1	7.27612440527424
78	C21	R1	7.12928301694497
78	C19	R1	7.49185309632967
78	C1	R1	7.40087943628218
78	C22	R1	7.2667865406949
78	C4	R1	7.2667865406949
78	C13	R1	6.98868468677217
78	C18	R1	6.96578428466209
78	C15	R1	7.16992500144231
78	C11	R1	7.24792751344359
78	C16	R1	7.10852445677817
78	C8	R1	7.3037807481771
78	C20	R1	7.23840473932508
78	C7	R1	7.3037807481771
79	C17	R1	7.22881869049588
79	C10	R1	7.2667865406949
79	C3	R1	7.19967234483636
79	C14	R1	7.31288295528436
79	C9	R1	7.06608919045777
79	C6	R1	7.23840473932508
79	C21	R1	7.28540221886225
79	C19	R1	7.25738784269265
79	C1	R1	7.23840473932508
79	C22	R1	7.40087943628218
79	C4	R1	7.55458885167764
79	C13	R1	7.40087943628218
79	C18	R1	7.06608919045777
79	C15	R1	7.19967234483636
79	C16	R1	7.10852445677817
79	C8	R1	7.28540221886225
79	C20	R1	7.24792751344359
79	C7	R1	7.4093909361377
80	C23	R1	7.56985560833095
80	C17	R1	7.2667865406949
80	C12	R1	7.19967234483636
80	C10	R1	7.10852445677817
80	C3	R1	7.38370429247405
80	C14	R1	7.35755200461808
80	C5	R1	7.16992500144231
80	C9	R1	7.23840473932508
80	C24	R1	7.33985000288462
80	C6	R1	7.24792751344359
80	C21	R1	7.56985560833095
80	C19	R1	7.23840473932508
80	C4	R1	7.12928301694497
80	C13	R1	7.29462074889163
80	C18	R1	7.21916852046216
80	C15	R1	7.11894107272351
80	C11	R1	7.60733031374961
80	C20	R1	6.96578428466209
80	C7	R1	7.02236781302845
81	C23	R1	7.33091687811462
81	C17	R1	7.37503943134692
81	C12	R1	7.16992500144231
81	C10	R1	7.48381577726426
81	C3	R1	7.17990909001493
81	C14	R1	7.44294349584873
81	C5	R1	7.11894107272351
81	C9	R1	7.55458885167764
81	C24	R1	7.4594316186373
81	C6	R1	7.3037807481771
81	C21	R1	7.34872815423108
81	C1	R1	7.25738784269265
81	C22	R1	7.18982455888002
81	C4	R1	7.37503943134692
81	C13	R1	7.05528243550119
81	C15	R1	7.43462822763672
81	C11	R1	7.04439411935845
81	C16	R1	7.36632221424582
81	C8	R1	7.25738784269265
81	C20	R1	7.28540221886225
81	C7	R1	7.33091687811462
82	C23	R1	7.32192809488736
82	C12	R1	7.43462822763672
82	C10	R1	7.36632221424582
82	C3	R1	7.15987133677839
82	C14	R1	7.11894107272351
82	C5	R1	7.37503943134692
82	C9	R1	7.15987133677839
82	C24	R1	7.43462822763672
82	C6	R1	7.14974711950468
82	C21	R1	7.09803208296053
82	C19	R1	7.15987133677839
82	C4	R1	7.34872815423108
82	C13	R1	7.16992500144231
82	C18	R1	7.58496250072116
82	C15	R1	7.20945336562895
82	C11	R1	7.13955135239879
82	C16	R1	6.84549005094437
82	C8	R1	7.05528243550119
82	C7	R1	7.31288295528436
83	C23	R1	7.19967234483636
83	C17	R1	7.10852445677817
83	C12	R1	7.33091687811462
83	C10	R1	7.59245703726808
83	C3	R1	6.78135971352466
83	C14	R1	7.08746284125034
83	C5	R1	7.09803208296053
83	C9	R1	7
83	C24	R1	7.35755200461808
83	C6	R1	7.45121111183233
83	C21	R1	7.55458885167764
83	C19	R1	7.2667865406949
83	C1	R1	7.31288295528436
83	C22	R1	7.11894107272351
83	C18	R1	7.37503943134692
83	C15	R1	7.06608919045777
83	C11	R1	7.09803208296053
83	C16	R1	6.90689059560852
83	C8	R1	6.93073733756289
83	C20	R1	7.34872815423108
83	C7	R1	7.13955135239879
84	C23	R1	7.33985000288462
84	C17	R1	7.39231742277876
84	C12	R1	7.22881869049588
84	C10	R1	6.90689059560852
84	C3	R1	7.16992500144231
84	C14	R1	7.11894107272351
84	C5	R1	7.28540221886225
84	C9	R1	7.43462822763672
84	C24	R1	7.52356195605701
84	C6	R1	7.33985000288462
84	C21	R1	7.34872815423108
84	C19	R1	7.16992500144231
84	C1	R1	6.8703647195834
84	C22	R1	7.23840473932508
84	C4	R1	7.40087943628218
84	C13	R1	7.19967234483636
84	C18	R1	7.24792751344359
84	C15	R1	7.01122725542325
84	C11	R1	7.45121111183233
84	C16	R1	7.43462822763672
84	C8	R1	7.39231742277876
84	C20	R1	7.17990909001493
84	C7	R1	7.22881869049588
85	C23	R1	7.36632221424582
85	C17	R1	7.09803208296053
85	C12	R1	7.4178525148859
85	C10	R1	7.4594316186373
85	C3	R1	7.09803208296053
85	C14	R1	7.56985560833095
85	C5	R1	7.18982455888002
85	C9	R1	7.4262647547021
85	C24	R1	7.17990909001493
85	C6	R1	6.98868468677217
85	C21	R1	7.29462074889163
85	C19	R1	7.14974711950468
85	C1	R1	7.35755200461808
85	C22	R1	7.15987133677839
85	C4	R1	7.06608919045777
85	C13	R1	7.01122725542325
85	C18	R1	7.12928301694497
85	C15	R1	7.38370429247405
85	C11	R1	7.4594316186373
85	C8	R1	7.33985000288462
85	C20	R1	7.33985000288462
85	C7	R1	7.38370429247405
86	C23	R1	7.38370429247405
86	C17	R1	7.17990909001493
86	C12	R1	7.39231742277876
86	C10	R1	7.2667865406949
86	C3	R1	7
86	C14	R1	7.17990909001493
86	C24	R1	7.53138146051631
86	C6	R1	7
86	C21	R1	7.12928301694497
86	C19	R1	7.17990909001493
86	C1	R1	7.34872815423108
86	C22	R1	7.20945336562895
86	C4	R1	7.18982455888002
86	C13	R1	7.28540221886225
86	C18	R1	7.29462074889163
86	C15	R1	7.27612440527424
86	C11	R1	7.31288295528436
86	C16	R1	7.16992500144231
86	C8	R1	7.18982455888002
86	C20	R1	7.38370429247405
86	C7	R1	7.04439411935845
87	C23	R1	7.09803208296053
87	C17	R1	7.4178525148859
87	C10	R1	7.14974711950468
87	C3	R1	7.38370429247405
87	C9	R1	7.21916852046216
87	C24	R1	7.22881869049588
87	C6	R1	6.8073549220576
87	C21	R1	7.33985000288462
87	C1	R1	7.11894107272351
87	C4	R1	7.37503943134692
87	C13	R1	6.96578428466209
87	C18	R1	7.32192809488736
87	C15	R1	7.23840473932508
87	C11	R1	7.03342300153745
87	C16	R1	7.44294349584873
87	C8	R1	7.37503943134692
87	C7	R1	6.85798099512757
88	C23	R1	7.05528243550119
88	C17	R1	7.33091687811462
88	C12	R1	7.31288295528436
88	C10	R1	7.05528243550119
88	C3	R1	7.01122725542325
88	C14	R1	7.28540221886225
88	C5	R1	7.19967234483636
88	C9	R1	7.22881869049588
88	C24	R1	7.14974711950468
88	C6	R1	7.13955135239879
88	C21	R1	7.34872815423108
88	C19	R1	7.32192809488736
88	C22	R1	7.27612440527424
88	C4	R1	7.75488750216347
88	C18	R1	7.10852445677817
88	C15	R1	7.43462822763672
88	C11	R1	7.10852445677817
88	C16	R1	7.4178525148859
88	C20	R1	7.24792751344359
88	C7	R1	7
89	C17	R1	7.40087943628218
89	C12	R1	7.17990909001493
89	C10	R1	7.28540221886225
89	C3	R1	7.2667865406949
89	C5	R1	7.28540221886225
89	C9	R1	7.37503943134692
89	C6	R1	7.04439411935845
89	C21	R1	7.29462074889163
89	C19	R1	7.07681559705083
89	C1	R1	7.37503943134692
89	C22	R1	7.22881869049588
89	C4	R1	7.22881869049588
89	C13	R1	7.36632221424582
89	C18	R1	7.18982455888002
89	C11	R1	7.4178525148859
89	C16	R1	7.06608919045777
89	C8	R1	7.27612440527424
89	C20	R1	7.22881869049588
89	C7	R1	7.36632221424582
90	C23	R1	7.04439411935845
90	C12	R1	6.83289001416474
90	C10	R1	7.11894107272351
90	C3	R1	6.96578428466209
90	C14	R1	7.51569983828404
90	C5	R1	7.25738784269265
90	C9	R1	7.25738784269265
90	C24	R1	7.18982455888002
90	C6	R1	7.36632221424582
90	C21	R1	7.25738784269265
90	C19	R1	7.20945336562895
90	C1	R1	7.23840473932508
90	C22	R1	7.37503943134692
90	C4	R1	7.10852445677817
90	C13	R1	7.11894107272351
90	C15	R1	7.12928301694497
90	C11	R1	7.22881869049588
90	C16	R1	7.11894107272351
90	C8	R1	7.05528243550119
90	C7	R1	7.32192809488736
91	C23	R1	7.08746284125034
91	C17	R1	7.12928301694497
91	C12	R1	7.74819284958946
91	C3	R1	7.4594316186373
91	C14	R1	7.10852445677817
91	C5	R1	7.36632221424582
91	C9	R1	7.12928301694497
91	C24	R1	7.18982455888002
91	C6	R1	7.19967234483636
91	C21	R1	6.8703647195834
91	C19	R1	6.8073549220576
91	C22	R1	7.17990909001493
91	C4	R1	6.94251450533924
91	C13	R1	7.21916852046216
91	C16	R1	7.3037807481771
91	C8	R1	7.02236781302845
91	C20	R1	7.07681559705083
91	C7	R1	7.40087943628218
92	C23	R1	7.17990909001493
92	C17	R1	7.14974711950468
92	C10	R1	6.8073549220576
92	C3	R1	7.2667865406949
92	C14	R1	7.35755200461808
92	C5	R1	7.27612440527424
92	C9	R1	7.16992500144231
92	C24	R1	7.11894107272351
92	C6	R1	6.75488750216347
92	C21	R1	7.09803208296053
92	C19	R1	6.88264304936184
92	C1	R1	7.51569983828404
92	C22	R1	7.28540221886225
92	C4	R1	7.22881869049588
92	C13	R1	7.44294349584873
92	C18	R1	7.22881869049588
92	C15	R1	7.25738784269265
92	C11	R1	7.34872815423108
92	C16	R1	6.82017896241519
92	C8	R1	7.22881869049588
92	C7	R1	7.28540221886225
93	C23	R1	7.11894107272351
93	C17	R1	7
93	C12	R1	7.06608919045777
93	C3	R1	7.03342300153745
93	C14	R1	7.3037807481771
93	C9	R1	6.8703647195834
93	C24	R1	7.32192809488736
93	C6	R1	7.06608919045777
93	C21	R1	7.34872815423108
93	C19	R1	7.44294349584873
93	C1	R1	7.33091687811462
93	C4	R1	7.03342300153745
93	C13	R1	6.88264304936184
93	C18	R1	7.29462074889163
93	C15	R1	7.16992500144231
93	C11	R1	7.01122725542325
93	C8	R1	7.4594316186373
93	C20	R1	7.62935662007961
93	C7	R1	7.05528243550119
94	C23	R1	7.4594316186373
94	C17	R1	7.38370429247405
94	C12	R1	7.34872815423108
94	C10	R1	7.06608919045777
94	C3	R1	7.18982455888002
94	C14	R1	7.36632221424582
94	C5	R1	7.29462074889163
94	C9	R1	7.51569983828404
94	C24	R1	7.12928301694497
94	C6	R1	7.4594316186373
94	C21	R1	6.96578428466209
94	C19	R1	7.38370429247405
94	C1	R1	7.11894107272351
94	C22	R1	7.10852445677817
94	C4	R1	7.17990909001493
94	C13	R1	7.23840473932508
94	C18	R1	7.01122725542325
94	C15	R1	7.40087943628218
94	C11	R1	7.35755200461808
94	C8	R1	7.01122725542325
94	C20	R1	7.38370429247405
95	C23	R1	7.09803208296053
95	C17	R1	7.36632221424582
95	C12	R1	7.14974711950468
95	C3	R1	7.05528243550119
95	C5	R1	7.35755200461808
95	C9	R1	7.07681559705083
95	C24	R1	7.24792751344359
95	C6	R1	7.34872815423108
95	C21	R1	7.467605550083
95	C19	R1	7.06608919045777
95	C1	R1	7.53138146051631
95	C22	R1	7.52356195605701
95	C4	R1	6.98868468677217
95	C13	R1	7.08746284125034
95	C18	R1	7.24792751344359
95	C11	R1	7.32192809488736
95	C16	R1	7.06608919045777
95	C8	R1	7.31288295528436
95	C20	R1	7.29462074889163
95	C7	R1	7.23840473932508
96	C12	R1	7.57742882803575
96	C10	R1	7.14974711950468
96	C3	R1	7.16992500144231
96	C14	R1	7.11894107272351
96	C5	R1	7.24792751344359
96	C9	R1	7.32192809488736
96	C24	R1	7.29462074889163
96	C6	R1	7.59991284218713
96	C19	R1	7.36632221424582
96	C1	R1	7.17990909001493
96	C22	R1	7.04439411935845
96	C4	R1	7.27612440527424
96	C13	R1	7.54689445988764
96	C18	R1	6.94251450533924
96	C15	R1	7.33985000288462
96	C11	R1	7.38370429247405
96	C16	R1	7.29462074889163
96	C8	R1	7.07681559705083
96	C20	R1	7.2667865406949
96	C7	R1	7.34872815423108
97	C23	R1	7.34872815423108
97	C12	R1	7.14974711950468
97	C10	R1	7.48381577726426
97	C3	R1	7.06608919045777
97	C14	R1	7.15987133677839
97	C5	R1	7.27612440527424
97	C9	R1	7.18982455888002
97	C24	R1	7.49984588708321
97	C6	R1	7.62935662007961
97	C19	R1	7.18982455888002
97	C1	R1	7.19967234483636
97	C13	R1	7.34872815423108
97	C18	R1	7.49984588708321
97	C15	R1	7.24792751344359
97	C11	R1	7.29462074889163
97	C16	R1	7.14974711950468
97	C8	R1	7.10852445677817
97	C20	R1	7.36632221424582
97	C7	R1	6.94251450533924
98	C23	R1	7.14974711950468
98	C17	R1	7.16992500144231
98	C12	R1	7.11894107272351
98	C10	R1	7.24792751344359
[truncated: 14,495 more rows]
