# Supplementary material for: Stochastic modelling of single-cell gene expression adaptation reveals non-genomic contribution to evolution of tumor subclones
Source: bioRxiv. 2024 Apr 20:2024.04.17.588869. Preprint. [Version 1] doi: 10.1101/2024.04.17.588869 (PMC11071284; doi:10.1101/2024.04.17.588869)
Supplement: Supplement 2 [file media-2.zip › Supplementary Files/Simulated Data/Constrained_Simulation/tr_1_sq_15_r_150_a_1.csv]

gene	species	replicate	exprval
1	C23	R1	7.3037807481771
1	C17	R1	7.18982455888002
1	C12	R1	7.05528243550119
1	C10	R1	7.22881869049588
1	C3	R1	7.36632221424582
1	C14	R1	6.84549005094437
1	C5	R1	7.09803208296053
1	C9	R1	7.32192809488736
1	C24	R1	7.33985000288462
1	C6	R1	7.20945336562895
1	C21	R1	7.24792751344359
1	C19	R1	7.43462822763672
1	C1	R1	7.27612440527424
1	C22	R1	7.37503943134692
1	C4	R1	6.75488750216347
1	C13	R1	7.21916852046216
1	C18	R1	7.23840473932508
1	C15	R1	7.27612440527424
1	C11	R1	7.33091687811462
1	C16	R1	7.21916852046216
1	C8	R1	7.29462074889163
1	C20	R1	7.32192809488736
1	C7	R1	7.3037807481771
2	C17	R1	7.2667865406949
2	C12	R1	6.89481776330794
2	C3	R1	7.37503943134692
2	C14	R1	7.22881869049588
2	C5	R1	7.15987133677839
2	C9	R1	7.37503943134692
2	C24	R1	7.33985000288462
2	C19	R1	7.34872815423108
2	C22	R1	7.56985560833095
2	C4	R1	7.08746284125034
2	C13	R1	7.37503943134692
2	C18	R1	7.35755200461808
2	C15	R1	7.22881869049588
2	C11	R1	7.33091687811462
2	C16	R1	7.34872815423108
2	C8	R1	7.12928301694497
2	C20	R1	7.28540221886225
2	C7	R1	7.2667865406949
3	C23	R1	7.28540221886225
3	C17	R1	7.04439411935845
3	C12	R1	6.94251450533924
3	C10	R1	7.39231742277876
3	C3	R1	7.04439411935845
3	C14	R1	7.467605550083
3	C5	R1	7.51569983828404
3	C9	R1	7.3037807481771
3	C24	R1	7.33091687811462
3	C6	R1	7.33091687811462
3	C21	R1	6.93073733756289
3	C19	R1	7.29462074889163
3	C1	R1	6.94251450533924
3	C22	R1	7
3	C13	R1	7.22881869049588
3	C18	R1	7.07681559705083
3	C15	R1	7.40087943628218
3	C11	R1	6.96578428466209
3	C16	R1	7.36632221424582
3	C20	R1	7.3037807481771
4	C23	R1	7.07681559705083
4	C17	R1	7.37503943134692
4	C12	R1	7.4178525148859
4	C10	R1	7.25738784269265
4	C3	R1	7
4	C14	R1	7.33985000288462
4	C5	R1	7.4093909361377
4	C9	R1	6.90689059560852
4	C24	R1	7.22881869049588
4	C6	R1	7.54689445988764
4	C21	R1	7.10852445677817
4	C1	R1	7.15987133677839
4	C22	R1	7.16992500144231
4	C4	R1	7.17990909001493
4	C13	R1	7.28540221886225
4	C18	R1	6.96578428466209
4	C15	R1	7.62935662007961
4	C11	R1	7.36632221424582
4	C16	R1	7.35755200461808
4	C8	R1	7.2667865406949
4	C7	R1	7.33091687811462
5	C23	R1	6.97727992349992
5	C17	R1	7.25738784269265
5	C12	R1	7.20945336562895
5	C10	R1	6.95419631038687
5	C3	R1	7.2667865406949
5	C14	R1	7.01122725542325
5	C5	R1	7.24792751344359
5	C9	R1	7.04439411935845
5	C24	R1	7.03342300153745
5	C6	R1	7.16992500144231
5	C21	R1	7.19967234483636
5	C19	R1	6.91886323727459
5	C1	R1	7.19967234483636
5	C22	R1	7.38370429247405
5	C4	R1	7.07681559705083
5	C13	R1	7.28540221886225
5	C18	R1	7.10852445677817
5	C15	R1	7.58496250072116
5	C11	R1	7.5077946401987
5	C16	R1	7.32192809488736
5	C8	R1	7.35755200461808
5	C20	R1	7.36632221424582
6	C17	R1	7.15987133677839
6	C12	R1	7.27612440527424
6	C10	R1	7.57742882803575
6	C3	R1	7.15987133677839
6	C14	R1	7.24792751344359
6	C5	R1	7.37503943134692
6	C9	R1	7.55458885167764
6	C6	R1	7.70043971814109
6	C21	R1	7.4594316186373
6	C19	R1	6.88264304936184
6	C1	R1	7.04439411935845
6	C22	R1	7.467605550083
6	C4	R1	7.18982455888002
6	C13	R1	7.28540221886225
6	C18	R1	7.33985000288462
6	C15	R1	7.60733031374961
6	C11	R1	7.28540221886225
6	C8	R1	7.07681559705083
6	C20	R1	7.17990909001493
6	C7	R1	7.13955135239879
7	C23	R1	7.31288295528436
7	C17	R1	7.2667865406949
7	C12	R1	6.75488750216347
7	C10	R1	7.10852445677817
7	C3	R1	7.15987133677839
7	C5	R1	7.14974711950468
7	C9	R1	7.49185309632967
7	C24	R1	7.17990909001493
7	C21	R1	7.16992500144231
7	C19	R1	7.3037807481771
7	C1	R1	6.95419631038687
7	C22	R1	7.17990909001493
7	C4	R1	7.60733031374961
7	C13	R1	7.12928301694497
7	C18	R1	7.19967234483636
7	C15	R1	7.24792751344359
7	C11	R1	7.48381577726426
7	C16	R1	7.4178525148859
7	C8	R1	6.74146698640115
7	C20	R1	7.11894107272351
7	C7	R1	7.18982455888002
8	C23	R1	7.04439411935845
8	C17	R1	7.13955135239879
8	C12	R1	7.25738784269265
8	C10	R1	7.19967234483636
8	C3	R1	7.17990909001493
8	C14	R1	7.03342300153745
8	C5	R1	7.15987133677839
8	C9	R1	6.6724253419715
8	C24	R1	7.24792751344359
8	C6	R1	7.28540221886225
8	C21	R1	7.53915881110803
8	C19	R1	7.31288295528436
8	C1	R1	7.4178525148859
8	C22	R1	7.10852445677817
8	C4	R1	7.4594316186373
8	C13	R1	7.33985000288462
8	C18	R1	7.28540221886225
8	C15	R1	7.3037807481771
8	C11	R1	7.39231742277876
8	C16	R1	7.34872815423108
8	C8	R1	7.40087943628218
8	C20	R1	7.28540221886225
8	C7	R1	7.43462822763672
9	C23	R1	6.84549005094437
9	C10	R1	7.17990909001493
9	C3	R1	7.45121111183233
9	C14	R1	6.88264304936184
9	C5	R1	7.05528243550119
9	C9	R1	7.33985000288462
9	C24	R1	7.10852445677817
9	C6	R1	7.35755200461808
9	C21	R1	7.22881869049588
9	C1	R1	7.06608919045777
9	C22	R1	7.07681559705083
9	C4	R1	7.10852445677817
9	C13	R1	7.44294349584873
9	C18	R1	7.23840473932508
9	C15	R1	7.18982455888002
9	C11	R1	6.68650052718322
9	C16	R1	7.25738784269265
9	C8	R1	7.28540221886225
9	C20	R1	7.21916852046216
9	C7	R1	7.45121111183233
10	C23	R1	7.34872815423108
10	C12	R1	7.24792751344359
10	C10	R1	7.09803208296053
10	C3	R1	7.12928301694497
10	C5	R1	7.3037807481771
10	C9	R1	7.03342300153745
10	C24	R1	7.45121111183233
10	C21	R1	7.05528243550119
10	C19	R1	7.18982455888002
10	C1	R1	7.31288295528436
10	C22	R1	7.20945336562895
10	C4	R1	7.18982455888002
10	C13	R1	7.07681559705083
10	C18	R1	7.14974711950468
10	C15	R1	7.33985000288462
10	C11	R1	7.15987133677839
10	C16	R1	7.16992500144231
10	C8	R1	7.37503943134692
10	C20	R1	7.33091687811462
11	C23	R1	7.18982455888002
11	C17	R1	7.08746284125034
11	C12	R1	7.09803208296053
11	C10	R1	7.22881869049588
11	C3	R1	7.43462822763672
11	C14	R1	7.33985000288462
11	C5	R1	7.21916852046216
11	C9	R1	7.4178525148859
11	C24	R1	7.43462822763672
11	C6	R1	7.04439411935845
11	C21	R1	7.39231742277876
11	C19	R1	7.06608919045777
11	C1	R1	7.29462074889163
11	C22	R1	7.33091687811462
11	C4	R1	7.14974711950468
11	C13	R1	7.34872815423108
11	C18	R1	7.25738784269265
11	C15	R1	7.65821148275179
11	C11	R1	7.45121111183233
11	C16	R1	7.36632221424582
11	C20	R1	7.19967234483636
11	C7	R1	7.66533591718518
12	C23	R1	7.31288295528436
12	C17	R1	7.33985000288462
12	C12	R1	7.48381577726426
12	C10	R1	7.45121111183233
12	C3	R1	7.15987133677839
12	C14	R1	7.11894107272351
12	C5	R1	7.01122725542325
12	C9	R1	6.98868468677217
12	C24	R1	7.31288295528436
12	C6	R1	7.13955135239879
12	C21	R1	7.35755200461808
12	C19	R1	7.12928301694497
12	C1	R1	7.22881869049588
12	C22	R1	7.55458885167764
12	C4	R1	7.12928301694497
12	C13	R1	7.2667865406949
12	C15	R1	7.54689445988764
12	C11	R1	7.34872815423108
12	C16	R1	7.64385618977472
12	C8	R1	7.01122725542325
12	C20	R1	7.22881869049588
13	C23	R1	6.94251450533924
13	C17	R1	7.24792751344359
13	C12	R1	7.15987133677839
13	C10	R1	7.02236781302845
13	C3	R1	7.24792751344359
13	C14	R1	7.16992500144231
13	C5	R1	7.4093909361377
13	C9	R1	7.35755200461808
13	C24	R1	7.33985000288462
13	C6	R1	7.12928301694497
13	C21	R1	7.21916852046216
13	C1	R1	6.91886323727459
13	C22	R1	7.07681559705083
13	C4	R1	7.15987133677839
13	C13	R1	7.37503943134692
13	C15	R1	7.03342300153745
13	C11	R1	7.25738784269265
13	C16	R1	7.34872815423108
13	C8	R1	6.97727992349992
13	C20	R1	7.03342300153745
13	C7	R1	6.97727992349992
14	C23	R1	7.467605550083
14	C17	R1	6.84549005094437
14	C12	R1	7.18982455888002
14	C10	R1	7.19967234483636
14	C3	R1	7.44294349584873
14	C14	R1	7.03342300153745
14	C5	R1	7.15987133677839
14	C9	R1	7.56985560833095
14	C6	R1	7.03342300153745
14	C21	R1	7.03342300153745
14	C19	R1	7.36632221424582
14	C1	R1	7.13955135239879
14	C22	R1	7.49984588708321
14	C13	R1	7.2667865406949
14	C18	R1	7.05528243550119
14	C15	R1	7.03342300153745
14	C11	R1	7.05528243550119
14	C16	R1	7.05528243550119
14	C20	R1	7.25738784269265
14	C7	R1	7.31288295528436
15	C23	R1	7.12928301694497
15	C17	R1	7.21916852046216
15	C3	R1	7.25738784269265
15	C5	R1	7.17990909001493
15	C24	R1	7.13955135239879
15	C6	R1	7.17990909001493
15	C21	R1	7.4757334309664
15	C19	R1	7.37503943134692
15	C1	R1	7.17990909001493
15	C22	R1	7.34872815423108
15	C4	R1	7.22881869049588
15	C13	R1	7.02236781302845
15	C18	R1	7.23840473932508
15	C15	R1	7.17990909001493
15	C11	R1	7.39231742277876
15	C16	R1	7.05528243550119
15	C8	R1	7.36632221424582
15	C20	R1	7.33091687811462
15	C7	R1	7.59991284218713
16	C23	R1	7.467605550083
16	C12	R1	7.31288295528436
16	C10	R1	7.40087943628218
16	C3	R1	7.21916852046216
16	C14	R1	7.24792751344359
16	C5	R1	6.88264304936184
16	C9	R1	7.07681559705083
16	C24	R1	7.07681559705083
16	C6	R1	7.38370429247405
16	C21	R1	7.33091687811462
16	C19	R1	7.09803208296053
16	C1	R1	7.24792751344359
16	C22	R1	7.36632221424582
16	C4	R1	7.37503943134692
16	C13	R1	7.19967234483636
16	C18	R1	6.8073549220576
16	C15	R1	7.2667865406949
16	C11	R1	7.07681559705083
16	C16	R1	7.34872815423108
16	C8	R1	7.10852445677817
16	C20	R1	7.02236781302845
16	C7	R1	7.28540221886225
17	C23	R1	7.27612440527424
17	C17	R1	7.34872815423108
17	C12	R1	7.59245703726808
17	C10	R1	6.96578428466209
17	C3	R1	7.467605550083
17	C14	R1	7.2667865406949
17	C5	R1	7.55458885167764
17	C9	R1	7.34872815423108
17	C6	R1	7.3037807481771
17	C19	R1	7.2667865406949
17	C1	R1	6.97727992349992
17	C22	R1	7.20945336562895
17	C4	R1	6.96578428466209
17	C18	R1	7.21916852046216
17	C15	R1	7.24792751344359
17	C11	R1	7.04439411935845
17	C16	R1	7.40087943628218
17	C8	R1	7.25738784269265
17	C20	R1	6.89481776330794
17	C7	R1	7.3037807481771
18	C23	R1	7.22881869049588
18	C17	R1	6.89481776330794
18	C12	R1	7.21916852046216
18	C3	R1	7.11894107272351
18	C14	R1	6.83289001416474
18	C5	R1	7.20945336562895
18	C24	R1	7.35755200461808
18	C6	R1	7.09803208296053
18	C21	R1	7.28540221886225
18	C19	R1	7.2667865406949
18	C1	R1	7.15987133677839
18	C22	R1	7.35755200461808
18	C4	R1	7.51569983828404
18	C13	R1	7.32192809488736
18	C18	R1	7.15987133677839
18	C15	R1	7.06608919045777
18	C11	R1	7.44294349584873
18	C16	R1	7.09803208296053
18	C8	R1	6.76818432477693
18	C20	R1	7.15987133677839
18	C7	R1	7.36632221424582
19	C23	R1	7.61470984411521
19	C17	R1	7.40087943628218
19	C10	R1	6.95419631038687
19	C3	R1	6.98868468677217
19	C5	R1	7.11894107272351
19	C9	R1	6.94251450533924
19	C24	R1	7.11894107272351
19	C6	R1	7.51569983828404
19	C21	R1	7.21916852046216
19	C19	R1	7.08746284125034
19	C1	R1	7.57742882803575
19	C22	R1	7.4093909361377
19	C4	R1	7.11894107272351
19	C13	R1	7.18982455888002
19	C18	R1	7.13955135239879
19	C15	R1	7.21916852046216
19	C11	R1	7.24792751344359
19	C16	R1	7.32192809488736
19	C8	R1	7.35755200461808
19	C20	R1	7.17990909001493
19	C7	R1	7.48381577726426
20	C23	R1	7.18982455888002
20	C17	R1	7.23840473932508
20	C10	R1	7.36632221424582
20	C3	R1	7.18982455888002
20	C14	R1	7.27612440527424
20	C9	R1	7.2667865406949
20	C24	R1	7.45121111183233
20	C6	R1	7.14974711950468
20	C21	R1	7.24792751344359
20	C19	R1	7
20	C1	R1	7.44294349584873
20	C22	R1	7.19967234483636
20	C4	R1	7.35755200461808
20	C18	R1	7.4262647547021
20	C11	R1	7.3037807481771
20	C16	R1	7.01122725542325
20	C8	R1	7.09803208296053
20	C20	R1	7.28540221886225
20	C7	R1	7.11894107272351
21	C23	R1	7.09803208296053
21	C17	R1	7.21916852046216
21	C12	R1	7.33091687811462
21	C10	R1	7.59245703726808
21	C3	R1	7.3037807481771
21	C14	R1	7.09803208296053
21	C9	R1	7.24792751344359
21	C24	R1	7.10852445677817
21	C6	R1	7.33985000288462
21	C21	R1	7.49984588708321
21	C19	R1	7.3037807481771
21	C1	R1	7.467605550083
21	C22	R1	7.05528243550119
21	C4	R1	7.4594316186373
21	C13	R1	7.49185309632967
21	C18	R1	7.37503943134692
21	C15	R1	7.05528243550119
21	C11	R1	7.28540221886225
21	C16	R1	7.33091687811462
21	C8	R1	7.34872815423108
21	C20	R1	7.44294349584873
21	C7	R1	7.34872815423108
22	C23	R1	7.10852445677817
22	C17	R1	7.18982455888002
22	C12	R1	7.34872815423108
22	C10	R1	7.17990909001493
22	C3	R1	7.25738784269265
22	C14	R1	7.34872815423108
22	C5	R1	7.24792751344359
22	C9	R1	7.21916852046216
22	C24	R1	7.27612440527424
22	C6	R1	7.09803208296053
22	C21	R1	7.07681559705083
22	C19	R1	7.16992500144231
22	C1	R1	7.13955135239879
22	C22	R1	7.27612440527424
22	C4	R1	7.21916852046216
22	C13	R1	7.22881869049588
22	C18	R1	7.23840473932508
22	C11	R1	7.18982455888002
22	C16	R1	7.51569983828404
22	C8	R1	7.4594316186373
22	C20	R1	7.19967234483636
22	C7	R1	7.65105169117893
23	C17	R1	7.06608919045777
23	C10	R1	7.53138146051631
23	C3	R1	7.05528243550119
23	C14	R1	6.79441586635011
23	C9	R1	7.22881869049588
23	C24	R1	7.44294349584873
23	C6	R1	7.37503943134692
23	C21	R1	7.39231742277876
23	C19	R1	7.31288295528436
23	C22	R1	7.4178525148859
23	C4	R1	6.83289001416474
23	C13	R1	7.23840473932508
23	C18	R1	7.04439411935845
23	C15	R1	7.07681559705083
23	C11	R1	7.44294349584873
23	C16	R1	7.10852445677817
23	C8	R1	7.45121111183233
23	C20	R1	7.4262647547021
24	C23	R1	7.04439411935845
24	C12	R1	7.20945336562895
24	C10	R1	6.89481776330794
24	C14	R1	7.39231742277876
24	C5	R1	7.48381577726426
24	C9	R1	7.62205181945638
24	C24	R1	7.31288295528436
24	C6	R1	6.88264304936184
24	C21	R1	7.08746284125034
24	C19	R1	7.31288295528436
24	C1	R1	6.97727992349992
24	C22	R1	7.53915881110803
24	C4	R1	7.53138146051631
24	C13	R1	7.02236781302845
24	C15	R1	7.14974711950468
24	C11	R1	7.09803208296053
24	C16	R1	7.33091687811462
24	C8	R1	7.16992500144231
24	C20	R1	7.11894107272351
25	C23	R1	7.34872815423108
25	C17	R1	7.09803208296053
25	C12	R1	6.94251450533924
25	C10	R1	7.21916852046216
25	C3	R1	7.08746284125034
25	C14	R1	7.21916852046216
25	C5	R1	7.27612440527424
25	C9	R1	7.45121111183233
25	C24	R1	7.4594316186373
25	C6	R1	7.35755200461808
25	C21	R1	7.33091687811462
25	C19	R1	7.34872815423108
25	C1	R1	7.07681559705083
25	C22	R1	7.24792751344359
25	C4	R1	7.35755200461808
25	C13	R1	7.34872815423108
25	C18	R1	7.16992500144231
25	C11	R1	7
25	C16	R1	7.36632221424582
25	C8	R1	7.17990909001493
25	C20	R1	7.13955135239879
25	C7	R1	7.06608919045777
26	C17	R1	7.03342300153745
26	C12	R1	7.13955135239879
26	C3	R1	7.45121111183233
26	C14	R1	7.20945336562895
26	C5	R1	7.2667865406949
26	C9	R1	7.32192809488736
26	C24	R1	7.48381577726426
26	C6	R1	6.83289001416474
26	C21	R1	7.52356195605701
26	C19	R1	7.21916852046216
26	C1	R1	7.07681559705083
26	C22	R1	6.75488750216347
26	C4	R1	7.15987133677839
26	C13	R1	7.09803208296053
26	C18	R1	7.17990909001493
26	C15	R1	7.4178525148859
26	C11	R1	7.09803208296053
26	C16	R1	7.12928301694497
26	C8	R1	7.34872815423108
26	C20	R1	7.3037807481771
26	C7	R1	7.21916852046216
27	C23	R1	6.95419631038687
27	C17	R1	7.34872815423108
27	C10	R1	7.23840473932508
27	C3	R1	7.5077946401987
27	C14	R1	7.2667865406949
27	C5	R1	7.31288295528436
27	C9	R1	7.12928301694497
27	C24	R1	7.09803208296053
27	C6	R1	7.22881869049588
27	C21	R1	6.90689059560852
27	C19	R1	7.19967234483636
27	C1	R1	7.3037807481771
27	C22	R1	7.40087943628218
27	C4	R1	6.98868468677217
27	C13	R1	7.4594316186373
27	C18	R1	7.01122725542325
27	C15	R1	7.33985000288462
27	C11	R1	7.37503943134692
27	C16	R1	6.91886323727459
27	C8	R1	7.25738784269265
27	C20	R1	6.94251450533924
27	C7	R1	7.21916852046216
28	C23	R1	7.33985000288462
28	C12	R1	6.97727992349992
28	C10	R1	7.21916852046216
28	C3	R1	6.64385618977472
28	C14	R1	7.03342300153745
28	C5	R1	6.94251450533924
28	C9	R1	7.07681559705083
28	C6	R1	7.53138146051631
28	C21	R1	7.28540221886225
28	C19	R1	7.13955135239879
28	C1	R1	7.20945336562895
28	C22	R1	6.97727992349992
28	C4	R1	7.14974711950468
28	C13	R1	7.16992500144231
28	C18	R1	7.01122725542325
28	C15	R1	7.14974711950468
28	C11	R1	7.07681559705083
28	C16	R1	7.24792751344359
28	C8	R1	7.16992500144231
28	C20	R1	7.10852445677817
28	C7	R1	7.35755200461808
29	C23	R1	7.2667865406949
29	C17	R1	7.4757334309664
29	C12	R1	7.25738784269265
29	C10	R1	7.19967234483636
29	C3	R1	7.3037807481771
29	C14	R1	7.01122725542325
29	C5	R1	7.4093909361377
29	C9	R1	7.4262647547021
29	C24	R1	7.24792751344359
29	C6	R1	7.40087943628218
29	C21	R1	7.16992500144231
29	C19	R1	7.29462074889163
29	C1	R1	7.27612440527424
29	C22	R1	7.10852445677817
29	C4	R1	7.02236781302845
29	C13	R1	7.24792751344359
29	C18	R1	6.91886323727459
29	C15	R1	7.08746284125034
29	C11	R1	7.43462822763672
29	C16	R1	7.33985000288462
29	C8	R1	7.43462822763672
29	C20	R1	7.16992500144231
29	C7	R1	7.18982455888002
30	C23	R1	7.06608919045777
30	C17	R1	6.97727992349992
30	C12	R1	7.53915881110803
30	C10	R1	7.4262647547021
30	C9	R1	7.33985000288462
30	C24	R1	7.43462822763672
30	C6	R1	7.40087943628218
30	C21	R1	7.44294349584873
30	C19	R1	7
30	C1	R1	7.45121111183233
30	C22	R1	7.17990909001493
30	C4	R1	7.19967234483636
30	C13	R1	7.24792751344359
30	C18	R1	7.29462074889163
30	C15	R1	7.4093909361377
30	C11	R1	7.08746284125034
30	C16	R1	7.27612440527424
30	C20	R1	7.31288295528436
30	C7	R1	7.22881869049588
31	C23	R1	7.44294349584873
31	C17	R1	7.32192809488736
31	C12	R1	7.02236781302845
31	C10	R1	7.22881869049588
31	C3	R1	7.36632221424582
31	C14	R1	7.20945336562895
31	C5	R1	7.19967234483636
31	C9	R1	7.31288295528436
31	C24	R1	7.11894107272351
31	C6	R1	6.70043971814109
31	C21	R1	7.37503943134692
31	C19	R1	7.35755200461808
31	C1	R1	7.4178525148859
31	C22	R1	7.09803208296053
31	C4	R1	7.18982455888002
31	C18	R1	7.03342300153745
31	C15	R1	6.96578428466209
31	C11	R1	7.25738784269265
31	C16	R1	7.3037807481771
31	C20	R1	7.14974711950468
31	C7	R1	7.37503943134692
32	C23	R1	7.32192809488736
32	C17	R1	7.36632221424582
32	C12	R1	7.33985000288462
32	C10	R1	7.33091687811462
32	C3	R1	7.07681559705083
32	C14	R1	7.27612440527424
32	C5	R1	7.27612440527424
32	C9	R1	7.12928301694497
32	C21	R1	7.21916852046216
32	C19	R1	7.57742882803575
32	C1	R1	7.4757334309664
32	C22	R1	7.11894107272351
32	C13	R1	7.37503943134692
32	C18	R1	7.08746284125034
32	C15	R1	7.12928301694497
32	C11	R1	7.25738784269265
32	C16	R1	7.2667865406949
32	C8	R1	7.05528243550119
32	C20	R1	7.23840473932508
32	C7	R1	7.45121111183233
33	C23	R1	7.33091687811462
33	C17	R1	7.16992500144231
33	C12	R1	7.29462074889163
33	C10	R1	7.20945336562895
33	C14	R1	7.4093909361377
33	C5	R1	7.49185309632967
33	C9	R1	7.27612440527424
33	C24	R1	7.29462074889163
33	C6	R1	7.29462074889163
33	C21	R1	7.4093909361377
33	C19	R1	7.11894107272351
33	C1	R1	7.21916852046216
33	C4	R1	7.34872815423108
33	C13	R1	7.49984588708321
33	C18	R1	6.90689059560852
33	C15	R1	7.25738784269265
33	C11	R1	7.22881869049588
33	C16	R1	7.14974711950468
33	C8	R1	7.48381577726426
33	C7	R1	7.33091687811462
34	C23	R1	7.22881869049588
34	C17	R1	7.33985000288462
34	C10	R1	7.2667865406949
34	C3	R1	7.20945336562895
34	C14	R1	7.3037807481771
34	C5	R1	7.3037807481771
34	C9	R1	7.18982455888002
34	C24	R1	7.22881869049588
34	C6	R1	7.08746284125034
34	C21	R1	7.40087943628218
34	C19	R1	7.32192809488736
34	C22	R1	7.35755200461808
34	C4	R1	6.98868468677217
34	C13	R1	7.22881869049588
34	C16	R1	7.43462822763672
34	C20	R1	7.5077946401987
34	C7	R1	7.37503943134692
35	C23	R1	6.96578428466209
35	C17	R1	7.34872815423108
35	C12	R1	7.02236781302845
35	C10	R1	7.4262647547021
35	C3	R1	7.07681559705083
35	C14	R1	7.21916852046216
35	C5	R1	7.14974711950468
35	C9	R1	7.33091687811462
35	C24	R1	7.33091687811462
35	C6	R1	7.28540221886225
35	C21	R1	7.04439411935845
35	C19	R1	7.24792751344359
35	C1	R1	7.13955135239879
35	C22	R1	7.09803208296053
35	C4	R1	7.25738784269265
35	C13	R1	7.32192809488736
35	C18	R1	7.22881869049588
35	C15	R1	7.2667865406949
35	C11	R1	6.90689059560852
35	C16	R1	7.59991284218713
35	C8	R1	7.27612440527424
35	C20	R1	7.35755200461808
35	C7	R1	7.12928301694497
36	C23	R1	7.32192809488736
36	C12	R1	7.04439411935845
36	C10	R1	7.22881869049588
36	C3	R1	7.35755200461808
36	C5	R1	6.98868468677217
36	C9	R1	7.23840473932508
36	C24	R1	7.08746284125034
36	C6	R1	7.08746284125034
36	C21	R1	7.2667865406949
36	C19	R1	7.36632221424582
36	C1	R1	7.54689445988764
36	C22	R1	7.14974711950468
36	C4	R1	7.28540221886225
36	C13	R1	6.93073733756289
36	C18	R1	7.3037807481771
36	C15	R1	7.10852445677817
36	C11	R1	6.85798099512757
36	C16	R1	7.17990909001493
36	C8	R1	7.27612440527424
36	C20	R1	7.37503943134692
37	C23	R1	7.20945336562895
37	C17	R1	7.62935662007961
37	C10	R1	6.90689059560852
37	C3	R1	7.07681559705083
37	C14	R1	7.22881869049588
37	C5	R1	7.2667865406949
37	C9	R1	7.51569983828404
37	C24	R1	7.34872815423108
37	C6	R1	7.19967234483636
37	C21	R1	7.07681559705083
37	C19	R1	7.33091687811462
37	C22	R1	7.57742882803575
37	C4	R1	7.03342300153745
37	C13	R1	7.01122725542325
37	C18	R1	7.35755200461808
37	C15	R1	7.20945336562895
37	C11	R1	7.32192809488736
37	C16	R1	7.04439411935845
37	C8	R1	7.53138146051631
37	C20	R1	7.23840473932508
37	C7	R1	7.33985000288462
38	C23	R1	7.40087943628218
38	C17	R1	7.3037807481771
38	C10	R1	7.4757334309664
38	C3	R1	7.10852445677817
38	C14	R1	7.07681559705083
38	C5	R1	7.16992500144231
38	C9	R1	7.05528243550119
38	C24	R1	7.18982455888002
38	C6	R1	7.33985000288462
38	C21	R1	7.20945336562895
38	C19	R1	7.19967234483636
38	C1	R1	7.4757334309664
38	C22	R1	7.37503943134692
38	C4	R1	7.27612440527424
38	C13	R1	7.11894107272351
38	C18	R1	7.5077946401987
38	C15	R1	7.24792751344359
38	C11	R1	6.85798099512757
38	C8	R1	7.59991284218713
38	C20	R1	7.12928301694497
38	C7	R1	7.06608919045777
39	C23	R1	7.36632221424582
39	C17	R1	7.16992500144231
39	C12	R1	7.28540221886225
39	C10	R1	6.94251450533924
39	C3	R1	7.36632221424582
39	C14	R1	7.23840473932508
39	C5	R1	7.32192809488736
39	C9	R1	7.14974711950468
39	C24	R1	7.467605550083
39	C6	R1	7.3037807481771
39	C21	R1	7.35755200461808
39	C19	R1	7.55458885167764
39	C1	R1	7.27612440527424
39	C22	R1	7.2667865406949
39	C4	R1	7.65821148275179
39	C13	R1	7.14974711950468
39	C18	R1	7.34872815423108
39	C15	R1	7.24792751344359
39	C11	R1	7.06608919045777
39	C16	R1	7.4594316186373
39	C8	R1	7.13955135239879
39	C20	R1	7.06608919045777
39	C7	R1	7.03342300153745
40	C23	R1	7.24792751344359
40	C17	R1	7.33985000288462
40	C12	R1	7.15987133677839
40	C10	R1	6.97727992349992
40	C3	R1	7.10852445677817
40	C14	R1	7.22881869049588
40	C5	R1	7.4262647547021
40	C9	R1	7.43462822763672
40	C24	R1	7.5077946401987
40	C6	R1	7.43462822763672
40	C19	R1	7.23840473932508
40	C1	R1	7.4093909361377
40	C22	R1	7.04439411935845
40	C13	R1	7.28540221886225
40	C18	R1	7.3037807481771
40	C15	R1	7.07681559705083
40	C11	R1	6.96578428466209
40	C16	R1	7.18982455888002
40	C8	R1	7.05528243550119
40	C20	R1	7.23840473932508
41	C23	R1	7.09803208296053
41	C17	R1	7.14974711950468
41	C12	R1	7.29462074889163
41	C10	R1	7.63662462054365
41	C3	R1	7.19967234483636
41	C14	R1	7.35755200461808
41	C5	R1	7.22881869049588
41	C9	R1	7.33985000288462
41	C24	R1	7.02236781302845
41	C6	R1	7.34872815423108
41	C21	R1	7.21916852046216
41	C19	R1	7.35755200461808
41	C22	R1	7.37503943134692
41	C4	R1	7.13955135239879
41	C13	R1	7.36632221424582
41	C18	R1	7.02236781302845
41	C15	R1	7.28540221886225
41	C11	R1	7.28540221886225
41	C16	R1	7.17990909001493
41	C8	R1	6.93073733756289
41	C20	R1	7.33091687811462
41	C7	R1	7.02236781302845
42	C23	R1	7.25738784269265
42	C17	R1	7.24792751344359
42	C12	R1	7.40087943628218
42	C10	R1	7.08746284125034
42	C3	R1	7.31288295528436
42	C14	R1	7.32192809488736
42	C5	R1	7.27612440527424
42	C9	R1	7.36632221424582
42	C24	R1	7.12928301694497
42	C6	R1	7.10852445677817
42	C21	R1	7.52356195605701
42	C19	R1	7.71424551766612
42	C1	R1	7.52356195605701
42	C22	R1	6.94251450533924
42	C4	R1	7.35755200461808
42	C13	R1	7.09803208296053
42	C15	R1	7.29462074889163
42	C11	R1	7.35755200461808
42	C8	R1	7.29462074889163
42	C20	R1	7.33985000288462
42	C7	R1	7.24792751344359
43	C23	R1	7.31288295528436
43	C17	R1	7.20945336562895
43	C12	R1	7.14974711950468
43	C10	R1	7.13955135239879
43	C3	R1	7.19967234483636
43	C5	R1	7.38370429247405
43	C9	R1	7.2667865406949
43	C6	R1	7.4594316186373
43	C19	R1	6.96578428466209
43	C1	R1	6.90689059560852
43	C22	R1	7.24792751344359
43	C4	R1	7.4594316186373
43	C13	R1	7.64385618977472
43	C18	R1	7.25738784269265
43	C15	R1	7.49185309632967
43	C11	R1	7.19967234483636
43	C16	R1	7.14974711950468
43	C8	R1	7.17990909001493
43	C20	R1	7.3037807481771
44	C17	R1	7.08746284125034
44	C12	R1	7.3037807481771
44	C10	R1	7.21916852046216
44	C3	R1	7.06608919045777
44	C14	R1	7.11894107272351
44	C5	R1	7.48381577726426
44	C9	R1	7.14974711950468
44	C24	R1	7.04439411935845
44	C6	R1	7.32192809488736
44	C21	R1	7.29462074889163
44	C19	R1	7.28540221886225
44	C22	R1	7.33985000288462
44	C4	R1	7.13955135239879
44	C13	R1	7.17990909001493
44	C18	R1	7.10852445677817
44	C15	R1	7.27612440527424
44	C11	R1	7.49185309632967
44	C20	R1	7.20945336562895
44	C7	R1	7.02236781302845
45	C23	R1	6.96578428466209
45	C17	R1	7.38370429247405
45	C12	R1	7.16992500144231
45	C10	R1	7.31288295528436
45	C3	R1	7.04439411935845
45	C14	R1	7.5077946401987
45	C5	R1	7.38370429247405
45	C9	R1	7.4594316186373
45	C24	R1	7.02236781302845
45	C6	R1	7.17990909001493
45	C21	R1	7.06608919045777
45	C19	R1	6.91886323727459
45	C1	R1	7.27612440527424
45	C22	R1	7.28540221886225
45	C4	R1	7.10852445677817
45	C13	R1	7.62205181945638
45	C18	R1	6.98868468677217
45	C15	R1	7.11894107272351
45	C11	R1	7.08746284125034
45	C16	R1	7.37503943134692
45	C8	R1	7.35755200461808
45	C20	R1	7.35755200461808
45	C7	R1	7.48381577726426
46	C23	R1	6.96578428466209
46	C17	R1	7.06608919045777
46	C12	R1	7.33091687811462
46	C10	R1	7.43462822763672
46	C3	R1	7.09803208296053
46	C14	R1	7.16992500144231
46	C5	R1	7.15987133677839
46	C9	R1	7.06608919045777
46	C24	R1	7.20945336562895
46	C6	R1	7.2667865406949
46	C21	R1	7.19967234483636
46	C19	R1	7.33985000288462
46	C1	R1	7.4262647547021
46	C22	R1	7.19967234483636
46	C4	R1	7.04439411935845
46	C13	R1	7.20945336562895
46	C18	R1	7.4594316186373
46	C15	R1	7.37503943134692
46	C11	R1	7.33091687811462
46	C16	R1	7.11894107272351
46	C20	R1	7.06608919045777
46	C7	R1	7.37503943134692
47	C23	R1	7.04439411935845
47	C17	R1	7.29462074889163
47	C12	R1	7.54689445988764
47	C3	R1	7.24792751344359
47	C14	R1	7.39231742277876
47	C5	R1	7.18982455888002
47	C9	R1	7.10852445677817
47	C24	R1	7.18982455888002
47	C6	R1	6.93073733756289
47	C21	R1	7.19967234483636
47	C19	R1	7.27612440527424
47	C1	R1	7.16992500144231
47	C22	R1	7.54689445988764
47	C4	R1	7.12928301694497
47	C13	R1	7.45121111183233
47	C18	R1	7.09803208296053
47	C15	R1	6.95419631038687
47	C11	R1	7.27612440527424
47	C8	R1	7.4757334309664
47	C20	R1	7.15987133677839
47	C7	R1	7.22881869049588
48	C23	R1	6.76818432477693
48	C17	R1	7.44294349584873
48	C12	R1	7.40087943628218
48	C10	R1	7.16992500144231
48	C14	R1	7.17990909001493
48	C5	R1	7.38370429247405
48	C9	R1	7.19967234483636
48	C24	R1	7.43462822763672
48	C21	R1	7.17990909001493
48	C19	R1	7.34872815423108
48	C1	R1	7.32192809488736
48	C4	R1	7
48	C13	R1	7
48	C18	R1	6.8703647195834
48	C15	R1	7.14974711950468
48	C11	R1	7.39231742277876
48	C16	R1	6.97727992349992
48	C8	R1	7.56224242422107
48	C20	R1	7.18982455888002
48	C7	R1	7.03342300153745
49	C23	R1	7.18982455888002
49	C17	R1	7.07681559705083
49	C10	R1	7.32192809488736
49	C3	R1	7.19967234483636
49	C14	R1	7.07681559705083
49	C5	R1	7.16992500144231
49	C24	R1	7.28540221886225
49	C21	R1	7.21916852046216
49	C19	R1	7.34872815423108
49	C1	R1	7.01122725542325
49	C13	R1	7.36632221424582
49	C18	R1	7.10852445677817
49	C11	R1	7.11894107272351
49	C16	R1	7.4093909361377
49	C8	R1	7.13955135239879
49	C20	R1	7.05528243550119
49	C7	R1	7.12928301694497
50	C23	R1	7.36632221424582
50	C17	R1	7.35755200461808
50	C12	R1	7.28540221886225
50	C3	R1	7.35755200461808
50	C14	R1	7.20945336562895
50	C5	R1	6.82017896241519
50	C9	R1	7.35755200461808
50	C24	R1	7.11894107272351
50	C6	R1	7.12928301694497
50	C21	R1	7.19967234483636
50	C19	R1	7.18982455888002
50	C1	R1	7.23840473932508
50	C22	R1	7.08746284125034
50	C4	R1	7.33091687811462
50	C13	R1	7.16992500144231
50	C18	R1	7.22881869049588
50	C11	R1	7.14974711950468
50	C16	R1	7.11894107272351
50	C8	R1	7.38370429247405
50	C20	R1	6.88264304936184
50	C7	R1	7.20945336562895
51	C23	R1	7.2667865406949
51	C17	R1	7.22881869049588
51	C12	R1	7.55458885167764
51	C10	R1	7.33091687811462
51	C3	R1	7.15987133677839
51	C14	R1	7.33985000288462
51	C5	R1	7.31288295528436
51	C9	R1	7.59245703726808
51	C24	R1	7.29462074889163
51	C6	R1	7.59245703726808
51	C21	R1	7.17990909001493
51	C19	R1	7.15987133677839
51	C1	R1	7.33091687811462
51	C22	R1	7.32192809488736
51	C4	R1	7.27612440527424
51	C13	R1	7.21916852046216
51	C18	R1	7.19967234483636
51	C15	R1	6.97727992349992
51	C11	R1	7.25738784269265
51	C16	R1	7.22881869049588
51	C8	R1	7.12928301694497
51	C20	R1	7.16992500144231
51	C7	R1	7.36632221424582
52	C23	R1	7.10852445677817
52	C17	R1	7.16992500144231
52	C12	R1	7.23840473932508
52	C10	R1	7.05528243550119
52	C3	R1	7.23840473932508
52	C14	R1	7.4262647547021
52	C5	R1	7.19967234483636
52	C9	R1	7.20945336562895
52	C6	R1	7.12928301694497
52	C21	R1	7.33985000288462
52	C19	R1	7.19967234483636
52	C1	R1	6.83289001416474
52	C22	R1	7.13955135239879
52	C4	R1	7.27612440527424
52	C13	R1	7.20945336562895
52	C15	R1	7.31288295528436
52	C11	R1	7.38370429247405
52	C16	R1	7.33985000288462
52	C8	R1	7.21916852046216
52	C20	R1	7.16992500144231
52	C7	R1	7.12928301694497
53	C17	R1	7.27612440527424
53	C10	R1	7.03342300153745
53	C3	R1	7.22881869049588
53	C14	R1	7.17990909001493
53	C5	R1	7.2667865406949
53	C9	R1	7.43462822763672
53	C24	R1	7.19967234483636
53	C6	R1	7.23840473932508
53	C21	R1	7.49185309632967
53	C1	R1	6.97727992349992
53	C22	R1	7.27612440527424
53	C13	R1	6.98868468677217
53	C18	R1	7
53	C15	R1	7.28540221886225
53	C11	R1	7.02236781302845
53	C16	R1	7.29462074889163
53	C8	R1	7.34872815423108
53	C20	R1	7.04439411935845
53	C7	R1	6.8073549220576
54	C23	R1	7.03342300153745
54	C17	R1	7.20945336562895
54	C12	R1	7.12928301694497
54	C10	R1	7.08746284125034
54	C3	R1	7.21916852046216
54	C14	R1	7.05528243550119
54	C5	R1	7.12928301694497
54	C9	R1	7.03342300153745
54	C24	R1	7.33091687811462
54	C6	R1	7.15987133677839
54	C21	R1	7.4594316186373
54	C19	R1	7.08746284125034
54	C1	R1	7.56985560833095
54	C22	R1	7.15987133677839
54	C4	R1	7.24792751344359
54	C13	R1	7.06608919045777
54	C18	R1	7.16992500144231
54	C15	R1	7.01122725542325
54	C11	R1	7.14974711950468
54	C16	R1	7.10852445677817
54	C8	R1	7.4594316186373
54	C20	R1	7.14974711950468
54	C7	R1	7.29462074889163
55	C23	R1	7.12928301694497
55	C17	R1	7.31288295528436
55	C12	R1	7.19967234483636
55	C10	R1	7.34872815423108
55	C3	R1	7.34872815423108
55	C5	R1	7.22881869049588
55	C24	R1	7.13955135239879
55	C6	R1	6.93073733756289
55	C21	R1	7.36632221424582
55	C19	R1	7.23840473932508
55	C1	R1	6.90689059560852
55	C22	R1	7.5077946401987
55	C4	R1	7.45121111183233
55	C13	R1	7.45121111183233
55	C18	R1	7.4093909361377
55	C15	R1	7.14974711950468
55	C11	R1	7.19967234483636
55	C16	R1	7.33985000288462
55	C8	R1	7.20945336562895
55	C20	R1	7.34872815423108
55	C7	R1	7.34872815423108
56	C23	R1	7.11894107272351
56	C17	R1	7.37503943134692
56	C12	R1	7.33985000288462
56	C10	R1	7.13955135239879
56	C3	R1	6.94251450533924
56	C5	R1	7.18982455888002
56	C9	R1	7.36632221424582
56	C24	R1	7.22881869049588
56	C6	R1	7.08746284125034
56	C21	R1	7.3037807481771
56	C19	R1	7.36632221424582
56	C1	R1	7.18982455888002
56	C22	R1	6.95419631038687
56	C4	R1	7.28540221886225
56	C13	R1	7.16992500144231
56	C18	R1	7.05528243550119
56	C15	R1	7.01122725542325
56	C11	R1	7.44294349584873
56	C16	R1	7.53915881110803
56	C8	R1	7
56	C20	R1	7.23840473932508
56	C7	R1	6.97727992349992
57	C17	R1	7.4178525148859
57	C12	R1	6.91886323727459
57	C10	R1	7.58496250072116
57	C3	R1	7.35755200461808
57	C14	R1	7.11894107272351
57	C5	R1	7.45121111183233
57	C9	R1	7.22881869049588
57	C24	R1	7.3037807481771
57	C6	R1	7.15987133677839
57	C21	R1	7.16992500144231
57	C19	R1	7.24792751344359
57	C1	R1	7.19967234483636
57	C22	R1	6.98868468677217
57	C13	R1	6.97727992349992
57	C18	R1	7.64385618977472
57	C15	R1	7.31288295528436
57	C11	R1	7.20945336562895
57	C16	R1	7.23840473932508
57	C8	R1	7.3037807481771
57	C20	R1	7.14974711950468
57	C7	R1	7.38370429247405
58	C17	R1	7.40087943628218
58	C12	R1	7.11894107272351
58	C10	R1	7.14974711950468
58	C3	R1	7.15987133677839
58	C14	R1	7.14974711950468
58	C5	R1	7.24792751344359
58	C9	R1	6.91886323727459
58	C24	R1	7.13955135239879
58	C6	R1	7.22881869049588
58	C21	R1	7.22881869049588
58	C1	R1	7.2667865406949
58	C22	R1	7.25738784269265
58	C4	R1	6.8703647195834
58	C13	R1	7.55458885167764
58	C18	R1	7.4262647547021
58	C15	R1	6.96578428466209
58	C11	R1	7.16992500144231
58	C16	R1	7.24792751344359
58	C8	R1	7.13955135239879
58	C20	R1	6.97727992349992
58	C7	R1	7.4594316186373
59	C23	R1	7.20945336562895
59	C17	R1	7.40087943628218
59	C12	R1	7.21916852046216
59	C10	R1	7.20945336562895
59	C3	R1	7.39231742277876
59	C14	R1	7.18982455888002
59	C5	R1	7.3037807481771
59	C9	R1	7.49984588708321
59	C24	R1	7.45121111183233
59	C6	R1	7.33985000288462
59	C21	R1	7.37503943134692
59	C19	R1	7.48381577726426
59	C1	R1	7.35755200461808
59	C22	R1	7.23840473932508
59	C4	R1	7.06608919045777
59	C13	R1	7.2667865406949
59	C18	R1	7.53915881110803
59	C15	R1	7.52356195605701
59	C11	R1	7.45121111183233
59	C16	R1	7.08746284125034
59	C8	R1	7.54689445988764
59	C20	R1	7.09803208296053
59	C7	R1	7.18982455888002
60	C23	R1	7.24792751344359
60	C17	R1	7.44294349584873
60	C12	R1	6.97727992349992
60	C10	R1	7.19967234483636
60	C3	R1	7.20945336562895
60	C14	R1	7
60	C5	R1	7.14974711950468
60	C9	R1	7.27612440527424
60	C24	R1	7.09803208296053
60	C21	R1	7.10852445677817
60	C1	R1	7.27612440527424
60	C22	R1	7.4093909361377
60	C4	R1	6.97727992349992
60	C13	R1	7.44294349584873
60	C18	R1	7.09803208296053
60	C15	R1	7.39231742277876
60	C11	R1	7.09803208296053
60	C8	R1	7.16992500144231
60	C20	R1	7.3037807481771
60	C7	R1	7.23840473932508
61	C23	R1	7.05528243550119
61	C17	R1	7.11894107272351
61	C12	R1	6.91886323727459
61	C10	R1	7.08746284125034
61	C3	R1	7.04439411935845
61	C14	R1	7.27612440527424
61	C5	R1	7.28540221886225
61	C24	R1	7.23840473932508
61	C6	R1	7.2667865406949
61	C21	R1	7.31288295528436
61	C1	R1	7.58496250072116
61	C22	R1	7.21916852046216
61	C13	R1	7.06608919045777
61	C18	R1	7.34872815423108
61	C15	R1	7.04439411935845
61	C11	R1	7.36632221424582
61	C8	R1	7.17990909001493
61	C20	R1	7.16992500144231
61	C7	R1	7.35755200461808
62	C23	R1	7.33091687811462
62	C17	R1	7.39231742277876
62	C12	R1	7.56224242422107
62	C3	R1	6.93073733756289
62	C14	R1	7.23840473932508
62	C5	R1	7.33091687811462
62	C9	R1	7.23840473932508
62	C24	R1	7.10852445677817
62	C6	R1	7.07681559705083
62	C19	R1	7.23840473932508
62	C1	R1	7.37503943134692
62	C4	R1	7.43462822763672
62	C13	R1	7.12928301694497
62	C18	R1	7.29462074889163
62	C15	R1	7.13955135239879
62	C11	R1	7.21916852046216
62	C16	R1	7.23840473932508
62	C8	R1	7.18982455888002
62	C20	R1	7.13955135239879
62	C7	R1	7.09803208296053
63	C17	R1	7.23840473932508
63	C12	R1	7.3037807481771
63	C10	R1	7.24792751344359
63	C3	R1	7
63	C14	R1	7.19967234483636
63	C5	R1	7.45121111183233
63	C9	R1	7.23840473932508
63	C24	R1	7.06608919045777
63	C6	R1	7.2667865406949
63	C21	R1	7.29462074889163
63	C19	R1	7.4178525148859
63	C1	R1	7.2667865406949
63	C22	R1	7.14974711950468
63	C4	R1	6.89481776330794
63	C18	R1	7.49984588708321
63	C15	R1	7.36632221424582
63	C11	R1	6.93073733756289
63	C16	R1	7.15987133677839
63	C8	R1	6.71424551766612
63	C20	R1	7.13955135239879
63	C7	R1	7.10852445677817
64	C17	R1	7.2667865406949
64	C12	R1	7.06608919045777
64	C10	R1	7.24792751344359
64	C3	R1	6.93073733756289
64	C14	R1	7.5077946401987
64	C5	R1	7.21916852046216
64	C9	R1	7.38370429247405
64	C24	R1	7.33985000288462
64	C6	R1	7.23840473932508
64	C21	R1	6.91886323727459
64	C19	R1	6.97727992349992
64	C1	R1	7.10852445677817
64	C22	R1	7.4178525148859
64	C4	R1	7.4093909361377
64	C13	R1	7.61470984411521
64	C15	R1	7.31288295528436
64	C11	R1	7.17990909001493
64	C16	R1	7.09803208296053
64	C8	R1	7.11894107272351
64	C7	R1	7.23840473932508
65	C23	R1	7.32192809488736
65	C12	R1	7.28540221886225
65	C10	R1	7.31288295528436
65	C3	R1	7.48381577726426
65	C14	R1	6.8073549220576
65	C5	R1	7.07681559705083
65	C9	R1	7.35755200461808
65	C24	R1	7.4757334309664
65	C6	R1	7.33985000288462
65	C19	R1	7.49984588708321
65	C1	R1	7.23840473932508
65	C22	R1	7.33091687811462
65	C13	R1	7.13955135239879
65	C18	R1	7.29462074889163
65	C15	R1	7.66533591718518
65	C11	R1	7.22881869049588
65	C16	R1	7.09803208296053
65	C8	R1	7.05528243550119
65	C20	R1	7.52356195605701
65	C7	R1	7.06608919045777
66	C23	R1	7.4178525148859
66	C17	R1	7
66	C12	R1	7.18982455888002
66	C10	R1	7.20945336562895
66	C3	R1	7.32192809488736
66	C14	R1	7.33091687811462
66	C5	R1	7.18982455888002
66	C9	R1	7.12928301694497
66	C24	R1	7.16992500144231
66	C6	R1	7.35755200461808
66	C21	R1	7.13955135239879
66	C19	R1	6.96578428466209
66	C1	R1	7.39231742277876
66	C22	R1	7.20945336562895
66	C4	R1	7.22881869049588
66	C13	R1	7.17990909001493
66	C18	R1	6.96578428466209
66	C15	R1	7.24792751344359
66	C11	R1	7.33985000288462
66	C16	R1	7.34872815423108
66	C8	R1	7.33091687811462
66	C20	R1	7.59991284218713
66	C7	R1	7.34872815423108
67	C23	R1	7.4594316186373
67	C17	R1	7.4178525148859
67	C12	R1	7.25738784269265
67	C10	R1	6.93073733756289
67	C3	R1	7.29462074889163
67	C5	R1	7.05528243550119
67	C9	R1	7.59991284218713
67	C24	R1	7.52356195605701
67	C21	R1	6.94251450533924
67	C19	R1	7.2667865406949
67	C1	R1	7.29462074889163
67	C22	R1	7.12928301694497
67	C4	R1	7.08746284125034
67	C13	R1	7.04439411935845
67	C18	R1	7.2667865406949
67	C15	R1	7.18982455888002
67	C11	R1	7.3037807481771
67	C16	R1	7.34872815423108
67	C8	R1	7.32192809488736
67	C20	R1	7.45121111183233
67	C7	R1	6.84549005094437
68	C23	R1	6.98868468677217
68	C17	R1	7.59245703726808
68	C12	R1	7.21916852046216
68	C10	R1	7.20945336562895
68	C3	R1	7.33985000288462
68	C14	R1	6.82017896241519
68	C5	R1	7.49984588708321
68	C9	R1	7.02236781302845
68	C24	R1	7.36632221424582
68	C6	R1	7.07681559705083
68	C21	R1	7.20945336562895
68	C19	R1	7.55458885167764
68	C1	R1	7.11894107272351
68	C22	R1	7.36632221424582
68	C4	R1	7.15987133677839
68	C13	R1	7.32192809488736
68	C18	R1	7.16992500144231
68	C11	R1	6.95419631038687
68	C16	R1	7.24792751344359
68	C8	R1	6.91886323727459
68	C20	R1	7.24792751344359
68	C7	R1	7.23840473932508
69	C23	R1	7.13955135239879
69	C17	R1	7.11894107272351
69	C12	R1	7.37503943134692
69	C10	R1	7.21916852046216
69	C3	R1	7.19967234483636
69	C14	R1	6.91886323727459
69	C5	R1	7.16992500144231
69	C9	R1	7.01122725542325
69	C24	R1	7.27612440527424
69	C6	R1	7.52356195605701
69	C21	R1	7.16992500144231
69	C19	R1	7.27612440527424
69	C1	R1	7.04439411935845
69	C22	R1	7.53138146051631
69	C4	R1	7.08746284125034
69	C13	R1	6.90689059560852
69	C15	R1	7.18982455888002
69	C11	R1	7.25738784269265
69	C16	R1	7.18982455888002
69	C20	R1	7.17990909001493
69	C7	R1	7.25738784269265
70	C23	R1	7.03342300153745
70	C17	R1	7.16992500144231
70	C12	R1	7.467605550083
70	C10	R1	6.78135971352466
70	C3	R1	7.13955135239879
70	C14	R1	7.06608919045777
70	C5	R1	7.53138146051631
70	C9	R1	7.43462822763672
70	C24	R1	7.19967234483636
70	C21	R1	7.09803208296053
70	C19	R1	7.27612440527424
70	C1	R1	7.22881869049588
70	C22	R1	7.07681559705083
70	C4	R1	7.15987133677839
70	C13	R1	7.02236781302845
70	C18	R1	7.08746284125034
70	C15	R1	7.20945336562895
70	C11	R1	7.01122725542325
70	C16	R1	7.33091687811462
70	C8	R1	7.21916852046216
70	C20	R1	7.4594316186373
70	C7	R1	7.31288295528436
71	C23	R1	7.40087943628218
71	C17	R1	7.22881869049588
71	C12	R1	7.24792751344359
71	C10	R1	7.23840473932508
71	C14	R1	7.32192809488736
71	C9	R1	7.36632221424582
71	C21	R1	7.01122725542325
71	C19	R1	7.15987133677839
71	C1	R1	7.31288295528436
71	C22	R1	7.21916852046216
71	C4	R1	7.33985000288462
71	C13	R1	7.2667865406949
71	C18	R1	7.18982455888002
71	C15	R1	7.33091687811462
71	C11	R1	6.79441586635011
71	C16	R1	7.43462822763672
71	C8	R1	6.98868468677217
71	C20	R1	7.467605550083
71	C7	R1	7.21916852046216
72	C23	R1	7.28540221886225
72	C17	R1	7.33985000288462
72	C12	R1	7.10852445677817
72	C10	R1	7.40087943628218
72	C3	R1	7
72	C14	R1	7.4178525148859
72	C5	R1	7.02236781302845
72	C9	R1	7.31288295528436
72	C24	R1	7.29462074889163
72	C6	R1	7.18982455888002
72	C21	R1	7.11894107272351
72	C1	R1	7.18982455888002
72	C22	R1	7.24792751344359
72	C4	R1	7.3037807481771
72	C13	R1	7.19967234483636
72	C18	R1	7.48381577726426
72	C15	R1	7.60733031374961
72	C11	R1	7.2667865406949
72	C16	R1	7.33091687811462
72	C8	R1	7.49984588708321
72	C20	R1	7.33091687811462
72	C7	R1	7.25738784269265
73	C23	R1	7.24792751344359
73	C17	R1	7.52356195605701
73	C12	R1	7.4178525148859
73	C10	R1	7.51569983828404
73	C3	R1	7.28540221886225
73	C14	R1	7.36632221424582
73	C5	R1	7.21916852046216
73	C9	R1	7.01122725542325
73	C24	R1	6.97727992349992
73	C21	R1	6.90689059560852
73	C19	R1	7.14974711950468
73	C1	R1	7.467605550083
73	C22	R1	7.16992500144231
73	C4	R1	7.29462074889163
73	C13	R1	7.15987133677839
73	C18	R1	7.2667865406949
73	C15	R1	7.24792751344359
73	C11	R1	7.25738784269265
73	C16	R1	7.11894107272351
73	C8	R1	6.83289001416474
73	C20	R1	7.11894107272351
73	C7	R1	7.14974711950468
74	C23	R1	6.94251450533924
74	C17	R1	7.2667865406949
74	C12	R1	7.12928301694497
74	C10	R1	7.32192809488736
74	C3	R1	7.23840473932508
74	C14	R1	7.39231742277876
74	C5	R1	7.31288295528436
74	C9	R1	7.21916852046216
74	C24	R1	7.49185309632967
74	C21	R1	7.01122725542325
74	C19	R1	7.05528243550119
74	C1	R1	7.4594316186373
74	C22	R1	6.98868468677217
74	C13	R1	7.05528243550119
74	C18	R1	7.24792751344359
74	C15	R1	7.06608919045777
74	C11	R1	7.23840473932508
74	C16	R1	7.40087943628218
74	C20	R1	7.04439411935845
74	C7	R1	7.2667865406949
75	C23	R1	7.40087943628218
75	C17	R1	7.25738784269265
75	C12	R1	7.44294349584873
75	C10	R1	7.27612440527424
75	C3	R1	7.08746284125034
75	C14	R1	7.38370429247405
75	C5	R1	7.4594316186373
75	C24	R1	7.22881869049588
75	C6	R1	7.49984588708321
75	C21	R1	7.10852445677817
75	C19	R1	7.12928301694497
75	C1	R1	7.11894107272351
75	C13	R1	7.12928301694497
75	C18	R1	7.38370429247405
75	C15	R1	7.22881869049588
75	C16	R1	7.11894107272351
75	C8	R1	7.36632221424582
76	C23	R1	7.01122725542325
76	C17	R1	7.16992500144231
76	C12	R1	7.27612440527424
76	C3	R1	7.27612440527424
76	C14	R1	7.11894107272351
76	C5	R1	7.51569983828404
76	C9	R1	7.17990909001493
76	C24	R1	7.32192809488736
76	C6	R1	7.39231742277876
76	C21	R1	7.23840473932508
76	C19	R1	7.27612440527424
76	C1	R1	7.49185309632967
76	C4	R1	7.18982455888002
76	C13	R1	7.23840473932508
76	C18	R1	7.38370429247405
76	C15	R1	7.14974711950468
76	C11	R1	7.20945336562895
76	C8	R1	7.29462074889163
76	C20	R1	7.43462822763672
76	C7	R1	7.11894107272351
77	C23	R1	7.04439411935845
77	C17	R1	7.07681559705083
77	C12	R1	7.23840473932508
77	C3	R1	7.29462074889163
77	C14	R1	7.13955135239879
77	C5	R1	7.18982455888002
77	C9	R1	6.97727992349992
77	C24	R1	7.04439411935845
77	C6	R1	7.27612440527424
77	C19	R1	7.29462074889163
77	C1	R1	7.23840473932508
77	C4	R1	7.12928301694497
77	C13	R1	7.01122725542325
77	C18	R1	7.20945336562895
77	C15	R1	7.07681559705083
77	C11	R1	7.14974711950468
77	C16	R1	7.38370429247405
77	C8	R1	7.18982455888002
77	C20	R1	7.05528243550119
77	C7	R1	7.27612440527424
78	C23	R1	7.2667865406949
78	C17	R1	7
78	C12	R1	7.03342300153745
78	C10	R1	6.85798099512757
78	C3	R1	6.95419631038687
78	C14	R1	7.53138146051631
78	C5	R1	7.09803208296053
78	C9	R1	7.08746284125034
78	C24	R1	7.16992500144231
78	C21	R1	7.09803208296053
78	C19	R1	7.4594316186373
78	C1	R1	7.12928301694497
78	C22	R1	7
78	C13	R1	7.4178525148859
78	C18	R1	7.17990909001493
78	C15	R1	7.4262647547021
78	C11	R1	7.03342300153745
78	C16	R1	7.08746284125034
78	C8	R1	7.08746284125034
78	C20	R1	7.07681559705083
78	C7	R1	7.25738784269265
79	C23	R1	7
79	C17	R1	7.15987133677839
79	C12	R1	7.20945336562895
79	C10	R1	7.3037807481771
79	C3	R1	7.21916852046216
79	C14	R1	7.32192809488736
79	C5	R1	7.43462822763672
79	C24	R1	7.15987133677839
79	C6	R1	7.16992500144231
79	C21	R1	7.3037807481771
79	C19	R1	7.07681559705083
79	C1	R1	7.13955135239879
79	C22	R1	7.01122725542325
79	C4	R1	7.35755200461808
79	C13	R1	7.33091687811462
79	C18	R1	7.49984588708321
79	C15	R1	7.40087943628218
79	C11	R1	7.2667865406949
79	C16	R1	7.10852445677817
79	C8	R1	7.08746284125034
79	C20	R1	7.01122725542325
79	C7	R1	7.45121111183233
80	C23	R1	7.13955135239879
80	C17	R1	7.27612440527424
80	C12	R1	7.02236781302845
80	C3	R1	7.19967234483636
80	C5	R1	7.48381577726426
80	C24	R1	7.16992500144231
80	C6	R1	7.16992500144231
80	C21	R1	6.95419631038687
80	C19	R1	7.53138146051631
80	C4	R1	7.14974711950468
80	C13	R1	7.4178525148859
80	C18	R1	7.3037807481771
80	C15	R1	7.27612440527424
80	C11	R1	7.25738784269265
80	C16	R1	7.25738784269265
80	C8	R1	7.07681559705083
80	C20	R1	7.33985000288462
80	C7	R1	7.49984588708321
81	C23	R1	7.09803208296053
81	C17	R1	7.18982455888002
81	C12	R1	7.13955135239879
81	C10	R1	7.4262647547021
81	C14	R1	7.36632221424582
81	C5	R1	7.14974711950468
81	C9	R1	7.49185309632967
81	C24	R1	7.10852445677817
81	C6	R1	7.05528243550119
81	C21	R1	7.31288295528436
81	C19	R1	7.17990909001493
81	C1	R1	7.36632221424582
81	C4	R1	7.12928301694497
81	C13	R1	7.07681559705083
81	C18	R1	7.44294349584873
81	C15	R1	7.02236781302845
81	C11	R1	7.2667865406949
81	C16	R1	7.19967234483636
81	C8	R1	6.8703647195834
81	C20	R1	6.98868468677217
81	C7	R1	7.4757334309664
82	C23	R1	7.38370429247405
82	C17	R1	7.32192809488736
82	C12	R1	7.35755200461808
82	C10	R1	7.467605550083
82	C3	R1	7.03342300153745
82	C14	R1	7.35755200461808
82	C5	R1	6.85798099512757
82	C9	R1	7.64385618977472
82	C24	R1	7.17990909001493
82	C6	R1	7.43462822763672
82	C21	R1	7.62935662007961
82	C1	R1	7.66533591718518
82	C22	R1	7.10852445677817
82	C4	R1	7.33985000288462
82	C13	R1	7.13955135239879
82	C18	R1	7.10852445677817
82	C15	R1	7.53915881110803
82	C11	R1	7.49984588708321
82	C16	R1	7.4178525148859
82	C8	R1	7.03342300153745
82	C7	R1	7.33985000288462
83	C23	R1	7.23840473932508
83	C17	R1	7.11894107272351
83	C12	R1	7.37503943134692
83	C10	R1	7.07681559705083
83	C3	R1	7.53138146051631
83	C14	R1	7.20945336562895
83	C5	R1	7.39231742277876
83	C9	R1	6.8073549220576
83	C24	R1	7.49185309632967
83	C6	R1	7.09803208296053
83	C21	R1	7.15987133677839
83	C19	R1	7.12928301694497
83	C22	R1	7.3037807481771
83	C4	R1	7.21916852046216
83	C18	R1	7.2667865406949
83	C15	R1	7.19967234483636
83	C11	R1	7.40087943628218
83	C16	R1	7.22881869049588
83	C8	R1	7.13955135239879
83	C20	R1	7.28540221886225
83	C7	R1	7.27612440527424
84	C23	R1	7.17990909001493
84	C17	R1	7.13955135239879
84	C12	R1	7.25738784269265
84	C10	R1	6.97727992349992
84	C3	R1	7.4178525148859
84	C14	R1	7.23840473932508
84	C5	R1	7.31288295528436
84	C9	R1	7.19967234483636
84	C24	R1	7.11894107272351
84	C6	R1	7.18982455888002
84	C19	R1	6.98868468677217
84	C1	R1	7.37503943134692
84	C22	R1	6.8703647195834
84	C4	R1	7.45121111183233
84	C13	R1	7.4594316186373
84	C18	R1	6.95419631038687
84	C15	R1	7.19967234483636
84	C11	R1	7.05528243550119
84	C16	R1	7.32192809488736
84	C8	R1	7.31288295528436
84	C20	R1	7.15987133677839
84	C7	R1	7.07681559705083
85	C23	R1	7.33091687811462
85	C17	R1	7.16992500144231
85	C12	R1	7.15987133677839
85	C10	R1	7.33091687811462
85	C3	R1	7.56224242422107
85	C14	R1	6.91886323727459
85	C5	R1	7.11894107272351
85	C9	R1	7.38370429247405
85	C24	R1	7.33091687811462
85	C21	R1	6.88264304936184
85	C19	R1	7.14974711950468
85	C1	R1	7.19967234483636
85	C22	R1	7.39231742277876
85	C18	R1	7.37503943134692
85	C15	R1	7.07681559705083
85	C11	R1	7.34872815423108
85	C16	R1	7.39231742277876
85	C8	R1	7.08746284125034
85	C20	R1	7.32192809488736
85	C7	R1	7.10852445677817
86	C23	R1	7.27612440527424
86	C17	R1	7.22881869049588
86	C12	R1	7.64385618977472
86	C10	R1	7.33985000288462
86	C3	R1	7.4178525148859
86	C14	R1	7.01122725542325
86	C5	R1	7.44294349584873
86	C9	R1	7.3037807481771
86	C24	R1	7.07681559705083
86	C6	R1	7.51569983828404
86	C21	R1	7.25738784269265
86	C22	R1	7.08746284125034
86	C4	R1	7.43462822763672
86	C13	R1	7.12928301694497
86	C18	R1	7.4093909361377
86	C15	R1	6.96578428466209
86	C11	R1	7.44294349584873
86	C8	R1	6.70043971814109
86	C20	R1	6.89481776330794
86	C7	R1	7
87	C23	R1	7.08746284125034
87	C12	R1	7.24792751344359
87	C3	R1	7.11894107272351
87	C14	R1	7.31288295528436
87	C9	R1	7.23840473932508
87	C24	R1	7.24792751344359
87	C6	R1	6.90689059560852
87	C21	R1	7.09803208296053
87	C19	R1	7.33091687811462
87	C1	R1	7.02236781302845
87	C22	R1	7.14974711950468
87	C4	R1	7.21916852046216
87	C13	R1	7.07681559705083
87	C18	R1	6.90689059560852
87	C15	R1	7.48381577726426
87	C11	R1	7.53138146051631
87	C16	R1	7.43462822763672
87	C8	R1	7.34872815423108
87	C20	R1	6.98868468677217
87	C7	R1	7.3037807481771
88	C23	R1	7.11894107272351
88	C17	R1	6.98868468677217
88	C10	R1	7.4594316186373
88	C3	R1	7.16992500144231
88	C14	R1	6.76818432477693
88	C5	R1	6.90689059560852
88	C9	R1	7.03342300153745
88	C24	R1	7.5077946401987
88	C6	R1	7.32192809488736
88	C21	R1	7.24792751344359
88	C19	R1	7.4262647547021
88	C1	R1	7.12928301694497
88	C22	R1	6.79441586635011
88	C4	R1	6.62935662007961
88	C13	R1	7.29462074889163
88	C18	R1	7.10852445677817
88	C15	R1	7.08746284125034
88	C11	R1	7.11894107272351
88	C20	R1	7.24792751344359
88	C7	R1	7.59245703726808
89	C23	R1	7.4594316186373
89	C17	R1	7.04439411935845
89	C12	R1	7.34872815423108
89	C10	R1	7.08746284125034
89	C3	R1	7.08746284125034
89	C14	R1	7.25738784269265
89	C5	R1	7.08746284125034
89	C24	R1	7.33985000288462
89	C6	R1	7.29462074889163
89	C21	R1	6.89481776330794
89	C1	R1	7.17990909001493
89	C22	R1	7.21916852046216
89	C4	R1	7
89	C13	R1	7.14974711950468
89	C18	R1	7.35755200461808
89	C15	R1	7.13955135239879
89	C11	R1	7.5077946401987
89	C16	R1	7.28540221886225
89	C8	R1	7.16992500144231
89	C7	R1	7.10852445677817
90	C17	R1	7.14974711950468
90	C12	R1	7
90	C10	R1	6.89481776330794
90	C3	R1	7.43462822763672
90	C14	R1	7.09803208296053
90	C5	R1	6.97727992349992
90	C9	R1	7.16992500144231
90	C24	R1	7.01122725542325
90	C6	R1	7.18982455888002
90	C21	R1	7.19967234483636
90	C19	R1	7.34872815423108
90	C1	R1	7.53138146051631
90	C22	R1	6.95419631038687
90	C4	R1	7.13955135239879
90	C13	R1	7.2667865406949
90	C18	R1	7.25738784269265
90	C15	R1	7.21916852046216
90	C11	R1	7.33091687811462
90	C8	R1	7.27612440527424
91	C23	R1	7.13955135239879
91	C17	R1	7.12928301694497
91	C12	R1	7.51569983828404
91	C10	R1	6.8703647195834
91	C3	R1	7.22881869049588
91	C14	R1	7.4093909361377
91	C5	R1	7.02236781302845
91	C9	R1	7.29462074889163
91	C24	R1	7.4178525148859
91	C6	R1	7.21916852046216
91	C21	R1	7.14974711950468
91	C19	R1	7.58496250072116
91	C1	R1	7
91	C22	R1	7.10852445677817
91	C4	R1	7.13955135239879
91	C13	R1	7.11894107272351
91	C18	R1	7.2667865406949
91	C15	R1	7.4178525148859
91	C11	R1	7.33091687811462
91	C16	R1	7.02236781302845
91	C8	R1	7.11894107272351
91	C20	R1	7.09803208296053
91	C7	R1	7.25738784269265
92	C23	R1	6.91886323727459
92	C17	R1	6.95419631038687
92	C12	R1	7.28540221886225
92	C10	R1	7.15987133677839
92	C3	R1	7.31288295528436
92	C14	R1	6.6724253419715
92	C5	R1	7.07681559705083
92	C9	R1	7.13955135239879
92	C24	R1	7.20945336562895
92	C6	R1	7.17990909001493
92	C19	R1	7.45121111183233
92	C1	R1	7.29462074889163
92	C22	R1	7.19967234483636
92	C4	R1	7.19967234483636
92	C13	R1	7.34872815423108
92	C18	R1	6.71424551766612
92	C11	R1	6.62935662007961
92	C16	R1	7.27612440527424
92	C8	R1	7.48381577726426
92	C20	R1	7.19967234483636
92	C7	R1	7.43462822763672
93	C23	R1	7.28540221886225
93	C17	R1	7.18982455888002
93	C12	R1	7.18982455888002
93	C10	R1	7.22881869049588
93	C3	R1	7.28540221886225
93	C14	R1	7.06608919045777
93	C5	R1	7.40087943628218
93	C9	R1	7.52356195605701
93	C24	R1	7.39231742277876
93	C6	R1	7.29462074889163
93	C21	R1	7.16992500144231
93	C19	R1	7.3037807481771
93	C1	R1	7.48381577726426
93	C22	R1	7.40087943628218
93	C4	R1	7.36632221424582
93	C13	R1	7.16992500144231
93	C15	R1	7.49984588708321
93	C11	R1	7.3037807481771
93	C16	R1	7.27612440527424
93	C8	R1	7.08746284125034
93	C20	R1	7.16992500144231
93	C7	R1	7.13955135239879
94	C23	R1	7.19967234483636
94	C17	R1	7.14974711950468
94	C10	R1	7.27612440527424
94	C3	R1	7.3037807481771
94	C14	R1	7.33091687811462
94	C5	R1	7.06608919045777
94	C9	R1	7.49984588708321
94	C24	R1	7.12928301694497
94	C6	R1	7.19967234483636
94	C21	R1	7.10852445677817
94	C19	R1	7.14974711950468
94	C1	R1	7.27612440527424
94	C22	R1	7.17990909001493
94	C4	R1	6.89481776330794
94	C13	R1	7.18982455888002
94	C18	R1	7.05528243550119
94	C15	R1	7.09803208296053
94	C11	R1	6.94251450533924
94	C16	R1	7.27612440527424
94	C8	R1	7.28540221886225
94	C20	R1	7.52356195605701
94	C7	R1	7.13955135239879
95	C23	R1	7.63662462054365
95	C12	R1	6.98868468677217
95	C10	R1	7.11894107272351
95	C3	R1	7.06608919045777
95	C14	R1	7.37503943134692
95	C5	R1	7.31288295528436
95	C9	R1	7.4093909361377
95	C24	R1	7.38370429247405
95	C6	R1	7.33091687811462
95	C21	R1	7.37503943134692
95	C19	R1	7.13955135239879
95	C22	R1	7.03342300153745
95	C4	R1	7.33985000288462
95	C13	R1	7.24792751344359
95	C18	R1	7.15987133677839
95	C15	R1	7.43462822763672
95	C11	R1	7.20945336562895
95	C8	R1	7.27612440527424
95	C20	R1	7.29462074889163
95	C7	R1	7.4093909361377
96	C23	R1	6.98868468677217
96	C17	R1	7.45121111183233
96	C12	R1	7.21916852046216
96	C3	R1	7.32192809488736
96	C14	R1	7.19967234483636
96	C5	R1	7.34872815423108
96	C9	R1	6.90689059560852
96	C19	R1	7.19967234483636
96	C1	R1	7.18982455888002
96	C4	R1	7.13955135239879
96	C18	R1	7.23840473932508
96	C15	R1	7.12928301694497
96	C11	R1	7.39231742277876
96	C16	R1	7.33091687811462
96	C8	R1	7.14974711950468
96	C20	R1	7.31288295528436
96	C7	R1	7.33985000288462
97	C23	R1	7.28540221886225
97	C17	R1	7.04439411935845
97	C10	R1	7.01122725542325
97	C3	R1	7.22881869049588
97	C14	R1	7.40087943628218
97	C5	R1	7.29462074889163
97	C9	R1	7.49984588708321
97	C24	R1	7.4178525148859
97	C6	R1	7.19967234483636
97	C21	R1	7.48381577726426
97	C1	R1	7.62205181945638
97	C22	R1	7.13955135239879
97	C4	R1	7.01122725542325
[truncated: 14,626 more rows]
