# Supplementary material for: Stochastic modelling of single-cell gene expression adaptation reveals non-genomic contribution to evolution of tumor subclones
Source: bioRxiv. 2024 Apr 20:2024.04.17.588869. Preprint. [Version 1] doi: 10.1101/2024.04.17.588869 (PMC11071284; doi:10.1101/2024.04.17.588869)
Supplement: Supplement 2 [file media-2.zip › Supplementary Files/Simulated Data/Neutral_Simulation/sq_.15_r_200.csv]

gene	species	replicate	exprval
1	C23	R1	7.16992500144231
1	C17	R1	7.23840473932508
1	C12	R1	7.32192809488736
1	C10	R1	7.03342300153745
1	C3	R1	7.25738784269265
1	C14	R1	7.11894107272351
1	C5	R1	7.4178525148859
1	C9	R1	7.17990909001493
1	C24	R1	7.43462822763672
1	C6	R1	7.4262647547021
1	C21	R1	7.19967234483636
1	C1	R1	7.24792751344359
1	C22	R1	7.17990909001493
1	C4	R1	7.39231742277876
1	C13	R1	7.4178525148859
1	C18	R1	7.3037807481771
1	C15	R1	7.05528243550119
1	C11	R1	7.16992500144231
1	C16	R1	7.29462074889163
1	C8	R1	7.24792751344359
1	C20	R1	7.35755200461808
1	C7	R1	7.09803208296053
2	C23	R1	7.08746284125034
2	C17	R1	7.35755200461808
2	C12	R1	7.20945336562895
2	C10	R1	7.19967234483636
2	C3	R1	7.29462074889163
2	C14	R1	7.12928301694497
2	C5	R1	7.35755200461808
2	C9	R1	6.97727992349992
2	C24	R1	7.51569983828404
2	C6	R1	7.31288295528436
2	C21	R1	6.95419631038687
2	C19	R1	7.18982455888002
2	C1	R1	7.24792751344359
2	C22	R1	7.22881869049588
2	C4	R1	7.27612440527424
2	C13	R1	7.19967234483636
2	C18	R1	7.11894107272351
2	C15	R1	7.34872815423108
2	C11	R1	7.43462822763672
2	C16	R1	7.35755200461808
2	C8	R1	7.04439411935845
2	C20	R1	7.25738784269265
2	C7	R1	7.16992500144231
3	C23	R1	6.98868468677217
3	C17	R1	7.22881869049588
3	C12	R1	7.06608919045777
3	C10	R1	7.12928301694497
3	C3	R1	7.13955135239879
3	C14	R1	7.58496250072116
3	C5	R1	7.24792751344359
3	C9	R1	7.15987133677839
3	C24	R1	7.4178525148859
3	C6	R1	7.22881869049588
3	C21	R1	7.23840473932508
3	C19	R1	7.48381577726426
3	C1	R1	7.40087943628218
3	C22	R1	7.27612440527424
3	C4	R1	7.09803208296053
3	C15	R1	7.4594316186373
3	C11	R1	6.96578428466209
3	C8	R1	7.04439411935845
3	C20	R1	7.15987133677839
3	C7	R1	7.3037807481771
4	C17	R1	7.37503943134692
4	C12	R1	7.24792751344359
4	C10	R1	7.05528243550119
4	C14	R1	7.21916852046216
4	C5	R1	7.11894107272351
4	C9	R1	7.13955135239879
4	C24	R1	7.3037807481771
4	C6	R1	7.57742882803575
4	C21	R1	7.11894107272351
4	C19	R1	7.467605550083
4	C1	R1	7.25738784269265
4	C22	R1	6.90689059560852
4	C4	R1	7.36632221424582
4	C13	R1	7.32192809488736
4	C18	R1	7.4093909361377
4	C15	R1	7.33985000288462
4	C11	R1	7.28540221886225
4	C16	R1	7.28540221886225
4	C8	R1	7.04439411935845
4	C20	R1	7.36632221424582
4	C7	R1	7.10852445677817
5	C23	R1	6.98868468677217
5	C17	R1	7.23840473932508
5	C12	R1	7.38370429247405
5	C10	R1	7.11894107272351
5	C3	R1	7.22881869049588
5	C14	R1	7.2667865406949
5	C5	R1	7.34872815423108
5	C9	R1	7.27612440527424
5	C24	R1	7.3037807481771
5	C6	R1	7.13955135239879
5	C21	R1	7.33091687811462
5	C19	R1	7.25738784269265
5	C1	R1	6.90689059560852
5	C22	R1	7.4262647547021
5	C4	R1	7.5077946401987
5	C13	R1	7.22881869049588
5	C15	R1	7.31288295528436
5	C11	R1	7.35755200461808
5	C16	R1	7.33985000288462
5	C8	R1	7.23840473932508
5	C20	R1	7.29462074889163
5	C7	R1	7.01122725542325
6	C23	R1	7.43462822763672
6	C17	R1	7.25738784269265
6	C12	R1	7.44294349584873
6	C10	R1	7.40087943628218
6	C14	R1	7.10852445677817
6	C5	R1	7.09803208296053
6	C9	R1	7.14974711950468
6	C24	R1	7.3037807481771
6	C6	R1	7.3037807481771
6	C21	R1	7.12928301694497
6	C19	R1	7.03342300153745
6	C1	R1	7.03342300153745
6	C22	R1	7.01122725542325
6	C4	R1	7.08746284125034
6	C13	R1	7.4178525148859
6	C18	R1	7.37503943134692
6	C15	R1	7.28540221886225
6	C11	R1	7.4262647547021
6	C16	R1	7.05528243550119
6	C8	R1	7.29462074889163
6	C20	R1	6.98868468677217
6	C7	R1	7.4757334309664
7	C17	R1	7.19967234483636
7	C12	R1	7.4178525148859
7	C10	R1	7.32192809488736
7	C3	R1	7.12928301694497
7	C14	R1	7.05528243550119
7	C5	R1	7
7	C9	R1	7.24792751344359
7	C24	R1	7.09803208296053
7	C6	R1	7.2667865406949
7	C19	R1	6.93073733756289
7	C1	R1	7.28540221886225
7	C22	R1	7.23840473932508
7	C4	R1	7.05528243550119
7	C13	R1	7.35755200461808
7	C18	R1	7.29462074889163
7	C15	R1	7.01122725542325
7	C11	R1	7.20945336562895
7	C16	R1	7.10852445677817
7	C8	R1	7.11894107272351
7	C20	R1	7.29462074889163
8	C23	R1	7.39231742277876
8	C10	R1	7.34872815423108
8	C3	R1	7.33985000288462
8	C14	R1	7.29462074889163
8	C9	R1	7.33985000288462
8	C24	R1	7.25738784269265
8	C6	R1	7.28540221886225
8	C21	R1	7.29462074889163
8	C19	R1	7.13955135239879
8	C1	R1	7.19967234483636
8	C22	R1	7.23840473932508
8	C4	R1	7.29462074889163
8	C13	R1	7.38370429247405
8	C18	R1	7.15987133677839
8	C15	R1	7.2667865406949
8	C11	R1	7.06608919045777
8	C16	R1	7.24792751344359
8	C8	R1	7.13955135239879
8	C20	R1	6.95419631038687
8	C7	R1	7.3037807481771
9	C23	R1	6.90689059560852
9	C17	R1	7.11894107272351
9	C10	R1	6.8703647195834
9	C3	R1	7.39231742277876
9	C14	R1	7.20945336562895
9	C5	R1	7.14974711950468
9	C24	R1	7.3037807481771
9	C6	R1	7.35755200461808
9	C21	R1	7.27612440527424
9	C19	R1	7.17990909001493
9	C1	R1	7.37503943134692
9	C4	R1	7.27612440527424
9	C13	R1	7.24792751344359
9	C18	R1	7.2667865406949
9	C15	R1	7.14974711950468
9	C11	R1	7.08746284125034
9	C16	R1	7.44294349584873
9	C8	R1	7.29462074889163
9	C20	R1	7.15987133677839
9	C7	R1	7.10852445677817
10	C23	R1	7.05528243550119
10	C17	R1	7.44294349584873
10	C12	R1	7.20945336562895
10	C10	R1	7.04439411935845
10	C3	R1	7.06608919045777
10	C14	R1	7.3037807481771
10	C5	R1	7.21916852046216
10	C9	R1	7.08746284125034
10	C24	R1	7.04439411935845
10	C21	R1	7.33985000288462
10	C19	R1	7.3037807481771
10	C1	R1	7.467605550083
10	C22	R1	7.33091687811462
10	C13	R1	7.01122725542325
10	C18	R1	7.05528243550119
10	C15	R1	7.08746284125034
10	C11	R1	7.16992500144231
10	C16	R1	7.10852445677817
10	C8	R1	7.33091687811462
10	C20	R1	7.21916852046216
10	C7	R1	7.2667865406949
11	C23	R1	7.21916852046216
11	C17	R1	7.35755200461808
11	C12	R1	7.3037807481771
11	C3	R1	7.17990909001493
11	C14	R1	7.33985000288462
11	C5	R1	7.18982455888002
11	C9	R1	7.3037807481771
11	C24	R1	7.25738784269265
11	C6	R1	7.22881869049588
11	C21	R1	7.15987133677839
11	C19	R1	6.85798099512757
11	C1	R1	7.33985000288462
11	C22	R1	7.28540221886225
11	C4	R1	7.19967234483636
11	C13	R1	7.21916852046216
11	C15	R1	7.28540221886225
11	C16	R1	7.22881869049588
11	C8	R1	7.18982455888002
11	C20	R1	7.11894107272351
11	C7	R1	7.03342300153745
12	C23	R1	7.09803208296053
12	C17	R1	7.04439411935845
12	C10	R1	7.33091687811462
12	C3	R1	7.21916852046216
12	C14	R1	7.13955135239879
12	C5	R1	6.93073733756289
12	C9	R1	7.22881869049588
12	C24	R1	6.95419631038687
12	C6	R1	7.08746284125034
12	C21	R1	6.98868468677217
12	C19	R1	7.20945336562895
12	C1	R1	7.62205181945638
12	C22	R1	7.4757334309664
12	C4	R1	7.24792751344359
12	C13	R1	7.13955135239879
12	C18	R1	7.43462822763672
12	C15	R1	7.12928301694497
12	C11	R1	7.12928301694497
12	C16	R1	7.44294349584873
12	C8	R1	7.31288295528436
12	C20	R1	7.24792751344359
12	C7	R1	7.13955135239879
13	C17	R1	7.4178525148859
13	C12	R1	6.97727992349992
13	C10	R1	7.40087943628218
13	C3	R1	7.27612440527424
13	C14	R1	7.34872815423108
13	C5	R1	6.96578428466209
13	C9	R1	7.27612440527424
13	C24	R1	7.23840473932508
13	C6	R1	7.13955135239879
13	C21	R1	7.18982455888002
13	C19	R1	7.16992500144231
13	C1	R1	6.89481776330794
13	C22	R1	7.34872815423108
13	C4	R1	7.18982455888002
13	C13	R1	7.12928301694497
13	C18	R1	7.09803208296053
13	C15	R1	7.52356195605701
13	C11	R1	7.27612440527424
13	C16	R1	7.21916852046216
13	C8	R1	7.22881869049588
13	C20	R1	6.85798099512757
13	C7	R1	7.13955135239879
14	C23	R1	7.39231742277876
14	C17	R1	7.21916852046216
14	C10	R1	7.44294349584873
14	C3	R1	7.21916852046216
14	C14	R1	7
14	C5	R1	7.52356195605701
14	C9	R1	7.07681559705083
14	C24	R1	7.07681559705083
14	C6	R1	7.17990909001493
14	C21	R1	7.51569983828404
14	C19	R1	7.17990909001493
14	C1	R1	7.07681559705083
14	C22	R1	7.33985000288462
14	C4	R1	7.35755200461808
14	C13	R1	7.4093909361377
14	C18	R1	7.32192809488736
14	C15	R1	6.76818432477693
14	C11	R1	7.35755200461808
14	C16	R1	7.29462074889163
14	C8	R1	7.35755200461808
14	C7	R1	7.29462074889163
15	C17	R1	7.22881869049588
15	C12	R1	7.4262647547021
15	C3	R1	7.04439411935845
15	C14	R1	7.02236781302845
15	C5	R1	6.93073733756289
15	C9	R1	6.91886323727459
15	C24	R1	7.32192809488736
15	C6	R1	7.02236781302845
15	C21	R1	7.25738784269265
15	C19	R1	7.04439411935845
15	C1	R1	7.08746284125034
15	C22	R1	7.15987133677839
15	C4	R1	7.2667865406949
15	C13	R1	7.03342300153745
15	C18	R1	7.10852445677817
15	C11	R1	7.02236781302845
15	C16	R1	7.02236781302845
15	C8	R1	7.49984588708321
15	C20	R1	7.467605550083
15	C7	R1	6.97727992349992
16	C23	R1	7.4262647547021
16	C17	R1	7.21916852046216
16	C12	R1	7.36632221424582
16	C10	R1	7.18982455888002
16	C3	R1	7.45121111183233
16	C14	R1	7.04439411935845
16	C5	R1	7.11894107272351
16	C9	R1	7.11894107272351
16	C24	R1	7.4262647547021
16	C6	R1	7.07681559705083
16	C21	R1	7.12928301694497
16	C19	R1	7.15987133677839
16	C1	R1	7.25738784269265
16	C22	R1	7.06608919045777
16	C4	R1	7.25738784269265
16	C13	R1	6.90689059560852
16	C18	R1	7.09803208296053
16	C16	R1	7.03342300153745
16	C8	R1	7.52356195605701
16	C20	R1	7.2667865406949
16	C7	R1	7.45121111183233
17	C23	R1	7.15987133677839
17	C17	R1	7.01122725542325
17	C12	R1	7.14974711950468
17	C10	R1	7.36632221424582
17	C14	R1	7.32192809488736
17	C5	R1	7
17	C9	R1	7.06608919045777
17	C24	R1	7.11894107272351
17	C6	R1	7.58496250072116
17	C21	R1	7.21916852046216
17	C19	R1	7.3037807481771
17	C22	R1	7.62205181945638
17	C4	R1	7
17	C13	R1	7.21916852046216
17	C18	R1	7.467605550083
17	C15	R1	7.56985560833095
17	C11	R1	7.48381577726426
17	C16	R1	7.36632221424582
17	C8	R1	7.20945336562895
17	C20	R1	7.16992500144231
17	C7	R1	7.12928301694497
18	C23	R1	7.32192809488736
18	C17	R1	6.97727992349992
18	C12	R1	7.28540221886225
18	C10	R1	7.19967234483636
18	C3	R1	7.01122725542325
18	C14	R1	7.28540221886225
18	C5	R1	7.44294349584873
18	C9	R1	7.25738784269265
18	C24	R1	7.2667865406949
18	C21	R1	7.23840473932508
18	C19	R1	7.11894107272351
18	C1	R1	7.24792751344359
18	C22	R1	7.24792751344359
18	C4	R1	7.06608919045777
18	C13	R1	7.43462822763672
18	C18	R1	7.28540221886225
18	C15	R1	7.51569983828404
18	C16	R1	7.20945336562895
18	C8	R1	7.33985000288462
18	C20	R1	7.49185309632967
18	C7	R1	7.17990909001493
19	C23	R1	7.23840473932508
19	C17	R1	7.12928301694497
19	C12	R1	7.34872815423108
19	C10	R1	7.37503943134692
19	C3	R1	7.31288295528436
19	C5	R1	7.20945336562895
19	C9	R1	7.2667865406949
19	C24	R1	7.63662462054365
19	C6	R1	7.55458885167764
19	C21	R1	7.20945336562895
19	C19	R1	7.2667865406949
19	C1	R1	7.34872815423108
19	C22	R1	7.5077946401987
19	C4	R1	7.32192809488736
19	C13	R1	7.28540221886225
19	C18	R1	6.97727992349992
19	C15	R1	7.28540221886225
19	C11	R1	7.37503943134692
19	C16	R1	7.37503943134692
19	C8	R1	7.33091687811462
19	C20	R1	7.25738784269265
19	C7	R1	7.34872815423108
20	C17	R1	7.09803208296053
20	C10	R1	7.18982455888002
20	C3	R1	7.28540221886225
20	C14	R1	7.51569983828404
20	C9	R1	7.4594316186373
20	C24	R1	7.53138146051631
20	C6	R1	7.31288295528436
20	C21	R1	7.24792751344359
20	C19	R1	7.31288295528436
20	C1	R1	7.24792751344359
20	C22	R1	7.05528243550119
20	C4	R1	7.4178525148859
20	C13	R1	7.15987133677839
20	C15	R1	7.33091687811462
20	C11	R1	7.27612440527424
20	C16	R1	7.36632221424582
20	C8	R1	7.2667865406949
20	C20	R1	7.23840473932508
20	C7	R1	7.11894107272351
21	C23	R1	7.3037807481771
21	C17	R1	7.21916852046216
21	C12	R1	7.12928301694497
21	C3	R1	7.2667865406949
21	C14	R1	7
21	C5	R1	7.14974711950468
21	C9	R1	7.27612440527424
21	C24	R1	7.31288295528436
21	C6	R1	7.44294349584873
21	C21	R1	7.06608919045777
21	C19	R1	7.32192809488736
21	C1	R1	7
21	C22	R1	6.95419631038687
21	C4	R1	7.18982455888002
21	C13	R1	7.16992500144231
21	C18	R1	7.4262647547021
21	C15	R1	7.4757334309664
21	C16	R1	6.97727992349992
21	C8	R1	7.04439411935845
21	C20	R1	7.31288295528436
21	C7	R1	7.31288295528436
22	C23	R1	7.20945336562895
22	C17	R1	7.27612440527424
22	C12	R1	7.31288295528436
22	C10	R1	6.84549005094437
22	C3	R1	7.06608919045777
22	C5	R1	6.89481776330794
22	C9	R1	7.48381577726426
22	C24	R1	7.467605550083
22	C6	R1	7.09803208296053
22	C21	R1	7.2667865406949
22	C19	R1	7.43462822763672
22	C22	R1	7.24792751344359
22	C4	R1	7.14974711950468
22	C13	R1	7.36632221424582
22	C18	R1	7.14974711950468
22	C15	R1	7.09803208296053
22	C11	R1	7.37503943134692
22	C16	R1	7.4757334309664
22	C8	R1	7.33091687811462
22	C20	R1	7.29462074889163
22	C7	R1	7.4178525148859
23	C23	R1	7.4178525148859
23	C17	R1	7.56224242422107
23	C12	R1	7.25738784269265
23	C10	R1	7.25738784269265
23	C3	R1	7.25738784269265
23	C14	R1	7.2667865406949
23	C9	R1	6.7279204545632
23	C24	R1	7.4178525148859
23	C6	R1	7.23840473932508
23	C19	R1	7.25738784269265
23	C1	R1	7.03342300153745
23	C22	R1	7.27612440527424
23	C4	R1	7.20945336562895
23	C13	R1	7.11894107272351
23	C18	R1	7.60733031374961
23	C15	R1	7.28540221886225
23	C11	R1	7.11894107272351
23	C16	R1	7.5077946401987
23	C8	R1	7.31288295528436
23	C7	R1	7.20945336562895
24	C23	R1	7.23840473932508
24	C17	R1	6.98868468677217
24	C12	R1	7.29462074889163
24	C10	R1	7.29462074889163
24	C3	R1	7.22881869049588
24	C14	R1	7.28540221886225
24	C5	R1	7.12928301694497
24	C9	R1	7.22881869049588
24	C24	R1	7.31288295528436
24	C6	R1	7.5077946401987
24	C19	R1	7.20945336562895
24	C22	R1	7.02236781302845
24	C4	R1	6.96578428466209
24	C13	R1	7.3037807481771
24	C18	R1	7.10852445677817
24	C15	R1	7.70735913208088
24	C11	R1	7.06608919045777
24	C16	R1	7.05528243550119
24	C8	R1	7.4594316186373
24	C20	R1	7.17990909001493
25	C23	R1	7.14974711950468
25	C17	R1	7.31288295528436
25	C12	R1	7.3037807481771
25	C10	R1	6.89481776330794
25	C3	R1	7.23840473932508
25	C5	R1	7.09803208296053
25	C9	R1	7.34872815423108
25	C24	R1	7.32192809488736
25	C6	R1	7
25	C21	R1	7.37503943134692
25	C19	R1	7.25738784269265
25	C1	R1	7.16992500144231
25	C22	R1	7.25738784269265
25	C4	R1	7.27612440527424
25	C13	R1	7.12928301694497
25	C18	R1	7.07681559705083
25	C15	R1	7.11894107272351
25	C11	R1	7.23840473932508
25	C16	R1	7.18982455888002
25	C8	R1	7.22881869049588
25	C20	R1	7.15987133677839
25	C7	R1	7.18982455888002
26	C23	R1	7.18982455888002
26	C17	R1	7.20945336562895
26	C12	R1	7.13955135239879
26	C10	R1	7.4093909361377
26	C3	R1	7.32192809488736
26	C14	R1	7.33985000288462
26	C5	R1	6.91886323727459
26	C9	R1	7.10852445677817
26	C24	R1	7.25738784269265
26	C6	R1	7.07681559705083
26	C21	R1	7.17990909001493
26	C19	R1	7.19967234483636
26	C1	R1	7.25738784269265
26	C22	R1	7.28540221886225
26	C13	R1	7.4757334309664
26	C18	R1	7.40087943628218
26	C15	R1	7.25738784269265
26	C11	R1	7.32192809488736
26	C16	R1	7.05528243550119
26	C8	R1	7.24792751344359
26	C20	R1	7.27612440527424
26	C7	R1	7.32192809488736
27	C23	R1	7.28540221886225
27	C17	R1	7.34872815423108
27	C12	R1	6.89481776330794
27	C10	R1	7.09803208296053
27	C3	R1	6.8703647195834
27	C14	R1	7.27612440527424
27	C5	R1	7.04439411935845
27	C9	R1	7.38370429247405
27	C24	R1	7.21916852046216
27	C6	R1	7.14974711950468
27	C21	R1	6.96578428466209
27	C19	R1	7.20945336562895
27	C1	R1	7.09803208296053
27	C22	R1	7.2667865406949
27	C4	R1	7.44294349584873
27	C13	R1	7.10852445677817
27	C18	R1	7.16992500144231
27	C15	R1	7.22881869049588
27	C11	R1	7.05528243550119
27	C16	R1	7.37503943134692
27	C8	R1	7.25738784269265
27	C20	R1	7.16992500144231
27	C7	R1	7.40087943628218
28	C23	R1	7.16992500144231
28	C17	R1	7.15987133677839
28	C12	R1	7.45121111183233
28	C10	R1	7.16992500144231
28	C3	R1	7.31288295528436
28	C14	R1	7.43462822763672
28	C9	R1	7.21916852046216
28	C24	R1	7.4178525148859
28	C6	R1	7.48381577726426
28	C21	R1	7.19967234483636
28	C22	R1	7.16992500144231
28	C4	R1	7.19967234483636
28	C13	R1	7.34872815423108
28	C18	R1	6.97727992349992
28	C15	R1	7.07681559705083
28	C11	R1	7.16992500144231
28	C16	R1	7.4594316186373
28	C8	R1	7.07681559705083
28	C20	R1	7.31288295528436
29	C23	R1	7.12928301694497
29	C17	R1	7.20945336562895
29	C12	R1	6.8073549220576
29	C10	R1	6.90689059560852
29	C3	R1	7.53915881110803
29	C14	R1	7.24792751344359
29	C5	R1	7.2667865406949
29	C9	R1	6.95419631038687
29	C24	R1	7.24792751344359
29	C6	R1	7.23840473932508
29	C21	R1	7.17990909001493
29	C19	R1	7.18982455888002
29	C1	R1	7.2667865406949
29	C22	R1	7.66533591718518
29	C4	R1	7.04439411935845
29	C13	R1	7.4093909361377
29	C18	R1	7.08746284125034
29	C15	R1	7.33091687811462
29	C11	R1	7.17990909001493
29	C16	R1	7.33091687811462
29	C8	R1	7.51569983828404
29	C20	R1	7.27612440527424
29	C7	R1	7.467605550083
30	C23	R1	7.40087943628218
30	C17	R1	7.23840473932508
30	C12	R1	7.467605550083
30	C10	R1	7.24792751344359
30	C3	R1	7.36632221424582
30	C14	R1	7.11894107272351
30	C5	R1	7.44294349584873
30	C24	R1	7.31288295528436
30	C6	R1	7.19967234483636
30	C21	R1	7.2667865406949
30	C19	R1	7.73470962022584
30	C1	R1	7.39231742277876
30	C22	R1	7.31288295528436
30	C4	R1	7.59245703726808
30	C13	R1	7.22881869049588
30	C18	R1	7.04439411935845
30	C15	R1	7.21916852046216
30	C11	R1	7.27612440527424
30	C16	R1	7.39231742277876
30	C8	R1	7.31288295528436
30	C20	R1	7.20945336562895
31	C23	R1	7.15987133677839
31	C12	R1	7.19967234483636
31	C10	R1	7.15987133677839
31	C3	R1	7.18982455888002
31	C14	R1	7.24792751344359
31	C5	R1	6.97727992349992
31	C9	R1	7.09803208296053
31	C24	R1	7.10852445677817
31	C6	R1	7.19967234483636
31	C21	R1	7.18982455888002
31	C19	R1	7.07681559705083
31	C1	R1	7
31	C22	R1	7.12928301694497
31	C4	R1	7.4093909361377
31	C13	R1	7.27612440527424
31	C18	R1	7.06608919045777
31	C15	R1	7.3037807481771
31	C20	R1	7.08746284125034
31	C7	R1	7.29462074889163
32	C23	R1	7.17990909001493
32	C17	R1	7.07681559705083
32	C10	R1	7.4178525148859
32	C3	R1	7.3037807481771
32	C14	R1	7.29462074889163
32	C9	R1	7.21916852046216
32	C24	R1	7.27612440527424
32	C6	R1	7.3037807481771
32	C21	R1	7.25738784269265
32	C19	R1	7.33091687811462
32	C1	R1	7.51569983828404
32	C22	R1	7.15987133677839
32	C4	R1	6.94251450533924
32	C13	R1	7.27612440527424
32	C15	R1	7.55458885167764
32	C11	R1	7.4757334309664
32	C16	R1	7.4093909361377
32	C7	R1	7.13955135239879
33	C23	R1	7.34872815423108
33	C17	R1	7.38370429247405
33	C12	R1	7.21916852046216
33	C10	R1	7.23840473932508
33	C14	R1	7.36632221424582
33	C5	R1	7.33091687811462
33	C24	R1	7.5077946401987
33	C21	R1	6.85798099512757
33	C19	R1	6.97727992349992
33	C1	R1	7.31288295528436
33	C22	R1	7.16992500144231
33	C4	R1	7.05528243550119
33	C13	R1	7.27612440527424
33	C18	R1	7.40087943628218
33	C15	R1	7.05528243550119
33	C11	R1	7.18982455888002
33	C16	R1	7.44294349584873
33	C20	R1	7.25738784269265
33	C7	R1	7.21916852046216
34	C23	R1	7.05528243550119
34	C17	R1	7.07681559705083
34	C12	R1	7.31288295528436
34	C10	R1	7.09803208296053
34	C3	R1	7.14974711950468
34	C14	R1	7.11894107272351
34	C5	R1	7.17990909001493
34	C9	R1	7.10852445677817
34	C24	R1	7.32192809488736
34	C6	R1	7.2667865406949
34	C21	R1	7.04439411935845
34	C1	R1	7.20945336562895
34	C22	R1	7.12928301694497
34	C4	R1	7.29462074889163
34	C13	R1	7.16992500144231
34	C18	R1	6.98868468677217
34	C15	R1	7.43462822763672
34	C11	R1	6.78135971352466
34	C16	R1	7.27612440527424
34	C8	R1	7.06608919045777
34	C20	R1	7.33985000288462
34	C7	R1	7.467605550083
35	C23	R1	7.35755200461808
35	C17	R1	7.33985000288462
35	C12	R1	7.33091687811462
35	C10	R1	7.13955135239879
35	C3	R1	7.22881869049588
35	C14	R1	7.10852445677817
35	C5	R1	6.95419631038687
35	C9	R1	7.24792751344359
35	C24	R1	7.4262647547021
35	C6	R1	7.27612440527424
35	C21	R1	7.06608919045777
35	C1	R1	7.38370429247405
35	C22	R1	7.06608919045777
35	C4	R1	7.11894107272351
35	C13	R1	7.25738784269265
35	C15	R1	7.28540221886225
35	C11	R1	7.35755200461808
35	C16	R1	6.94251450533924
35	C8	R1	7.45121111183233
35	C20	R1	7.07681559705083
35	C7	R1	7.3037807481771
36	C23	R1	7.12928301694497
36	C17	R1	7.43462822763672
36	C12	R1	7.35755200461808
36	C10	R1	7.12928301694497
36	C3	R1	7.02236781302845
36	C14	R1	6.88264304936184
36	C5	R1	7.27612440527424
36	C9	R1	7.09803208296053
36	C24	R1	7.53915881110803
36	C6	R1	7.22881869049588
36	C21	R1	7.02236781302845
36	C19	R1	7.33091687811462
36	C1	R1	7.09803208296053
36	C4	R1	7.27612440527424
36	C13	R1	7.33985000288462
36	C18	R1	7.21916852046216
36	C11	R1	7.35755200461808
36	C16	R1	7.13955135239879
36	C8	R1	7.14974711950468
36	C20	R1	7.12928301694497
36	C7	R1	7.31288295528436
37	C23	R1	7.22881869049588
37	C17	R1	7.01122725542325
37	C12	R1	7.31288295528436
37	C10	R1	7.58496250072116
37	C3	R1	7.34872815423108
37	C14	R1	7.15987133677839
37	C5	R1	7.19967234483636
37	C9	R1	7.3037807481771
37	C24	R1	7.27612440527424
37	C21	R1	7.24792751344359
37	C19	R1	7.23840473932508
37	C1	R1	7.45121111183233
37	C22	R1	7.4594316186373
37	C4	R1	7.49185309632967
37	C13	R1	7.4757334309664
37	C18	R1	7.21916852046216
37	C15	R1	6.76818432477693
37	C11	R1	7.25738784269265
37	C16	R1	7.2667865406949
37	C8	R1	7.13955135239879
37	C20	R1	7.25738784269265
37	C7	R1	7.40087943628218
38	C23	R1	7.38370429247405
38	C17	R1	7.16992500144231
38	C12	R1	7.20945336562895
38	C10	R1	7.35755200461808
38	C14	R1	7.31288295528436
38	C9	R1	7.07681559705083
38	C24	R1	7.51569983828404
38	C6	R1	7.07681559705083
38	C21	R1	7.14974711950468
38	C19	R1	7.12928301694497
38	C1	R1	7.25738784269265
38	C22	R1	7.2667865406949
38	C4	R1	7.04439411935845
38	C13	R1	7.3037807481771
38	C15	R1	7.44294349584873
38	C11	R1	7.10852445677817
38	C16	R1	7.16992500144231
38	C8	R1	6.90689059560852
38	C20	R1	7.13955135239879
39	C17	R1	7.07681559705083
39	C5	R1	7.33985000288462
39	C9	R1	7.38370429247405
39	C24	R1	7.5077946401987
39	C6	R1	7.39231742277876
39	C21	R1	7.16992500144231
39	C19	R1	7.03342300153745
39	C1	R1	7.11894107272351
39	C22	R1	7.12928301694497
39	C4	R1	7.05528243550119
39	C13	R1	7.12928301694497
39	C18	R1	7.29462074889163
39	C15	R1	7.22881869049588
39	C11	R1	7.20945336562895
39	C16	R1	7.24792751344359
39	C8	R1	7.45121111183233
39	C20	R1	7.09803208296053
40	C23	R1	7
40	C17	R1	7.20945336562895
40	C10	R1	7.05528243550119
40	C3	R1	7.16992500144231
40	C14	R1	7.34872815423108
40	C5	R1	7.19967234483636
40	C9	R1	7.44294349584873
40	C24	R1	7.2667865406949
40	C6	R1	7.40087943628218
40	C21	R1	7.49185309632967
40	C19	R1	7.29462074889163
40	C1	R1	7.01122725542325
40	C22	R1	7.51569983828404
40	C4	R1	7.27612440527424
40	C13	R1	7.40087943628218
40	C18	R1	6.98868468677217
40	C15	R1	7.35755200461808
40	C11	R1	7.18982455888002
40	C16	R1	7.32192809488736
40	C8	R1	7.53915881110803
40	C20	R1	7.32192809488736
41	C23	R1	6.95419631038687
41	C17	R1	7.4757334309664
41	C12	R1	7.2667865406949
41	C3	R1	7.18982455888002
41	C14	R1	7.15987133677839
41	C5	R1	7.5077946401987
41	C9	R1	7.25738784269265
41	C24	R1	7.2667865406949
41	C6	R1	6.98868468677217
41	C21	R1	7.23840473932508
41	C19	R1	7.43462822763672
41	C1	R1	7.07681559705083
41	C22	R1	7.58496250072116
41	C4	R1	7.19967234483636
41	C13	R1	7.17990909001493
41	C18	R1	6.83289001416474
41	C15	R1	7.33985000288462
41	C11	R1	7.18982455888002
41	C16	R1	7.18982455888002
41	C8	R1	7.03342300153745
41	C20	R1	7.57742882803575
42	C17	R1	7.06608919045777
42	C12	R1	7.15987133677839
42	C10	R1	7.09803208296053
42	C3	R1	7.16992500144231
42	C14	R1	7.25738784269265
42	C5	R1	7.37503943134692
42	C9	R1	7.01122725542325
42	C24	R1	7.31288295528436
42	C21	R1	7.37503943134692
42	C19	R1	7.4757334309664
42	C22	R1	7.17990909001493
42	C4	R1	7.27612440527424
42	C13	R1	7.25738784269265
42	C18	R1	6.89481776330794
42	C15	R1	7.4093909361377
42	C11	R1	7
42	C8	R1	7.16992500144231
42	C20	R1	7.14974711950468
42	C7	R1	7.21916852046216
43	C23	R1	7.23840473932508
43	C17	R1	7.65105169117893
43	C10	R1	7.10852445677817
43	C3	R1	7.22881869049588
43	C14	R1	7.24792751344359
43	C5	R1	7.4093909361377
43	C9	R1	7.09803208296053
43	C24	R1	7.4093909361377
43	C6	R1	6.76818432477693
43	C21	R1	7.4262647547021
43	C1	R1	7.11894107272351
43	C22	R1	7.23840473932508
43	C4	R1	7.21916852046216
43	C13	R1	7.32192809488736
43	C18	R1	7.12928301694497
43	C15	R1	7.3037807481771
43	C11	R1	6.98868468677217
43	C16	R1	7.38370429247405
43	C8	R1	7.45121111183233
43	C20	R1	7.33985000288462
44	C23	R1	6.8703647195834
44	C17	R1	7.06608919045777
44	C12	R1	7.24792751344359
44	C10	R1	7.13955135239879
44	C14	R1	7.52356195605701
44	C5	R1	7.23840473932508
44	C9	R1	7.27612440527424
44	C24	R1	7.18982455888002
44	C6	R1	7.35755200461808
44	C21	R1	7.28540221886225
44	C19	R1	7.44294349584873
44	C1	R1	7.14974711950468
44	C4	R1	7.10852445677817
44	C13	R1	7.34872815423108
44	C18	R1	7.33985000288462
44	C15	R1	7.33091687811462
44	C11	R1	6.96578428466209
44	C16	R1	7.03342300153745
44	C8	R1	7.28540221886225
44	C20	R1	7.33985000288462
44	C7	R1	7.21916852046216
45	C23	R1	7.33091687811462
45	C17	R1	7.22881869049588
45	C12	R1	7.02236781302845
45	C3	R1	7.03342300153745
45	C14	R1	7.04439411935845
45	C5	R1	7.04439411935845
45	C9	R1	6.98868468677217
45	C24	R1	7
45	C6	R1	7.39231742277876
45	C21	R1	7.21916852046216
45	C19	R1	7.04439411935845
45	C1	R1	6.76818432477693
45	C22	R1	6.83289001416474
45	C13	R1	7.07681559705083
45	C18	R1	7.28540221886225
45	C15	R1	7.11894107272351
45	C11	R1	7.15987133677839
45	C16	R1	7.4178525148859
45	C8	R1	7.05528243550119
45	C20	R1	7.17990909001493
45	C7	R1	7.22881869049588
46	C23	R1	7.04439411935845
46	C17	R1	7.05528243550119
46	C12	R1	6.85798099512757
46	C10	R1	7.37503943134692
46	C3	R1	7.23840473932508
46	C5	R1	7.39231742277876
46	C9	R1	6.84549005094437
46	C24	R1	7.09803208296053
46	C6	R1	6.96578428466209
46	C21	R1	7.59245703726808
46	C19	R1	7.19967234483636
46	C1	R1	7
46	C22	R1	7.40087943628218
46	C4	R1	7.27612440527424
46	C13	R1	7.4178525148859
46	C18	R1	7.45121111183233
46	C15	R1	7.13955135239879
46	C11	R1	7.31288295528436
46	C16	R1	7.22881869049588
46	C8	R1	6.65821148275179
46	C20	R1	7.62935662007961
46	C7	R1	7.11894107272351
47	C23	R1	7.2667865406949
47	C17	R1	7.12928301694497
47	C12	R1	7.29462074889163
47	C3	R1	7.08746284125034
47	C14	R1	6.74146698640115
47	C5	R1	7.23840473932508
47	C9	R1	7.4093909361377
47	C24	R1	7.24792751344359
47	C6	R1	7.38370429247405
47	C21	R1	7.25738784269265
47	C19	R1	7.33985000288462
47	C1	R1	7.28540221886225
47	C22	R1	7.22881869049588
47	C4	R1	7.2667865406949
47	C13	R1	7.35755200461808
47	C18	R1	7.35755200461808
47	C15	R1	7.04439411935845
47	C11	R1	7.32192809488736
47	C16	R1	7.33091687811462
47	C8	R1	7.11894107272351
47	C20	R1	7.09803208296053
47	C7	R1	7.12928301694497
48	C17	R1	7.45121111183233
48	C12	R1	7.03342300153745
48	C10	R1	7.4262647547021
48	C5	R1	7.37503943134692
48	C9	R1	6.98868468677217
48	C24	R1	6.83289001416474
48	C21	R1	7.23840473932508
48	C19	R1	7.03342300153745
48	C1	R1	7.56985560833095
48	C22	R1	7.28540221886225
48	C4	R1	7.33091687811462
48	C13	R1	6.83289001416474
48	C18	R1	7.31288295528436
48	C15	R1	7.29462074889163
48	C11	R1	7.4093909361377
48	C16	R1	7.06608919045777
48	C8	R1	6.94251450533924
48	C20	R1	7.20945336562895
49	C23	R1	7.25738784269265
49	C17	R1	7.23840473932508
49	C12	R1	6.97727992349992
49	C10	R1	7.11894107272351
49	C3	R1	7.43462822763672
49	C14	R1	7.25738784269265
49	C9	R1	7.55458885167764
49	C24	R1	7.14974711950468
49	C6	R1	7.27612440527424
49	C21	R1	7.3037807481771
49	C19	R1	7.17990909001493
49	C1	R1	7.22881869049588
49	C22	R1	7.40087943628218
49	C4	R1	7.15987133677839
49	C13	R1	7.10852445677817
49	C18	R1	7.17990909001493
49	C15	R1	7.2667865406949
49	C11	R1	7.07681559705083
49	C8	R1	7.38370429247405
49	C20	R1	7.22881869049588
49	C7	R1	7.27612440527424
50	C23	R1	7.13955135239879
50	C17	R1	7.15987133677839
50	C12	R1	7.45121111183233
50	C10	R1	7.19967234483636
50	C3	R1	7.14974711950468
50	C14	R1	7
50	C5	R1	7.21916852046216
50	C24	R1	7.17990909001493
50	C6	R1	7.16992500144231
50	C21	R1	7.08746284125034
50	C22	R1	7.38370429247405
50	C4	R1	7.13955135239879
50	C18	R1	7.49185309632967
50	C15	R1	7.23840473932508
50	C11	R1	7.09803208296053
50	C16	R1	7.33091687811462
50	C8	R1	7.39231742277876
50	C20	R1	7.19967234483636
50	C7	R1	7.13955135239879
51	C23	R1	7.08746284125034
51	C17	R1	7.11894107272351
51	C12	R1	7.11894107272351
51	C10	R1	7.3037807481771
51	C3	R1	7.40087943628218
51	C14	R1	7.10852445677817
51	C5	R1	7.24792751344359
51	C9	R1	7.38370429247405
51	C24	R1	7.15987133677839
51	C6	R1	7.33091687811462
51	C19	R1	7.24792751344359
51	C1	R1	7.12928301694497
51	C22	R1	7.11894107272351
51	C4	R1	7.21916852046216
51	C13	R1	7.4594316186373
51	C18	R1	7.43462822763672
51	C15	R1	6.89481776330794
51	C11	R1	6.88264304936184
51	C16	R1	6.93073733756289
51	C8	R1	7.20945336562895
51	C20	R1	7.12928301694497
51	C7	R1	7.51569983828404
52	C23	R1	7.29462074889163
52	C17	R1	7.27612440527424
52	C12	R1	7.18982455888002
52	C10	R1	7.06608919045777
52	C3	R1	7.15987133677839
52	C14	R1	7.13955135239879
52	C9	R1	7.4178525148859
52	C24	R1	6.94251450533924
52	C6	R1	7.16992500144231
52	C21	R1	7.40087943628218
52	C19	R1	7.02236781302845
52	C22	R1	7.09803208296053
52	C4	R1	7.33091687811462
52	C13	R1	7.44294349584873
52	C18	R1	7.48381577726426
52	C11	R1	7.14974711950468
52	C16	R1	7.01122725542325
52	C8	R1	7.44294349584873
52	C7	R1	7.16992500144231
53	C23	R1	7.06608919045777
53	C17	R1	7.05528243550119
53	C12	R1	7.18982455888002
53	C10	R1	7.09803208296053
53	C3	R1	7.11894107272351
53	C14	R1	7.39231742277876
53	C5	R1	7.23840473932508
53	C9	R1	6.79441586635011
53	C24	R1	7.3037807481771
53	C6	R1	6.93073733756289
53	C19	R1	7.14974711950468
53	C1	R1	7.29462074889163
53	C22	R1	7.23840473932508
53	C4	R1	7.14974711950468
53	C13	R1	7.05528243550119
53	C18	R1	7.13955135239879
53	C11	R1	7
53	C16	R1	7
53	C8	R1	7.21916852046216
53	C20	R1	7.35755200461808
53	C7	R1	7.21916852046216
54	C23	R1	7.09803208296053
54	C17	R1	7.25738784269265
54	C12	R1	7.16992500144231
54	C3	R1	7.20945336562895
54	C14	R1	7.35755200461808
54	C5	R1	7.28540221886225
54	C9	R1	6.90689059560852
54	C24	R1	7.08746284125034
54	C6	R1	6.98868468677217
54	C19	R1	7.01122725542325
54	C1	R1	7.06608919045777
54	C22	R1	7.4093909361377
54	C4	R1	7.53138146051631
54	C13	R1	7.07681559705083
54	C18	R1	7.20945336562895
54	C15	R1	7.58496250072116
54	C11	R1	7.19967234483636
54	C16	R1	7.39231742277876
54	C8	R1	7.28540221886225
54	C20	R1	7.23840473932508
54	C7	R1	7.10852445677817
55	C23	R1	7.28540221886225
55	C17	R1	7.2667865406949
55	C12	R1	7.15987133677839
55	C10	R1	7.44294349584873
55	C3	R1	7.24792751344359
55	C14	R1	7.2667865406949
55	C5	R1	7.18982455888002
55	C9	R1	6.91886323727459
55	C24	R1	7.52356195605701
55	C6	R1	7.09803208296053
55	C21	R1	7.07681559705083
55	C19	R1	7.13955135239879
55	C22	R1	7.25738784269265
55	C4	R1	7.14974711950468
55	C13	R1	7.02236781302845
55	C18	R1	7.33985000288462
55	C15	R1	7.33091687811462
55	C16	R1	6.96578428466209
55	C8	R1	7.07681559705083
55	C20	R1	7.16992500144231
55	C7	R1	7.15987133677839
56	C23	R1	7.07681559705083
56	C17	R1	7.06608919045777
56	C12	R1	7.29462074889163
56	C10	R1	7.01122725542325
56	C3	R1	7.08746284125034
56	C14	R1	7.12928301694497
56	C5	R1	7.51569983828404
56	C9	R1	7.36632221424582
56	C24	R1	7.27612440527424
56	C6	R1	7.35755200461808
56	C21	R1	7.32192809488736
56	C19	R1	7.23840473932508
56	C1	R1	7.33091687811462
56	C22	R1	7.10852445677817
56	C4	R1	7.04439411935845
56	C13	R1	7.25738784269265
56	C18	R1	7.24792751344359
56	C11	R1	7.15987133677839
56	C16	R1	7.27612440527424
56	C8	R1	7
56	C20	R1	7.39231742277876
57	C23	R1	7.25738784269265
57	C17	R1	7.16992500144231
57	C12	R1	7.23840473932508
57	C10	R1	7.08746284125034
57	C3	R1	7.21916852046216
57	C14	R1	7.18982455888002
57	C5	R1	6.75488750216347
57	C9	R1	7.37503943134692
57	C24	R1	7.09803208296053
57	C6	R1	7.16992500144231
57	C21	R1	7.14974711950468
57	C19	R1	7.13955135239879
57	C1	R1	6.7279204545632
57	C22	R1	7.13955135239879
57	C4	R1	7.24792751344359
57	C13	R1	7.28540221886225
57	C18	R1	7.33985000288462
57	C15	R1	7
57	C11	R1	7.06608919045777
57	C16	R1	7.4594316186373
57	C8	R1	7.25738784269265
57	C20	R1	6.88264304936184
57	C7	R1	7.21916852046216
58	C23	R1	7.20945336562895
58	C17	R1	7.07681559705083
58	C12	R1	7.35755200461808
58	C10	R1	7.24792751344359
58	C3	R1	7.14974711950468
58	C14	R1	7.33985000288462
58	C5	R1	7.23840473932508
58	C9	R1	7.19967234483636
58	C24	R1	7.19967234483636
58	C6	R1	7.31288295528436
58	C21	R1	7.37503943134692
58	C19	R1	7.08746284125034
58	C1	R1	7.16992500144231
58	C22	R1	6.97727992349992
58	C13	R1	7.17990909001493
58	C18	R1	7.53915881110803
58	C15	R1	7.08746284125034
58	C16	R1	7.36632221424582
58	C8	R1	7.07681559705083
58	C20	R1	7.13955135239879
58	C7	R1	7.27612440527424
59	C23	R1	7.4093909361377
59	C17	R1	7.23840473932508
59	C12	R1	7.14974711950468
59	C10	R1	7.49984588708321
59	C3	R1	7.08746284125034
59	C14	R1	7.03342300153745
59	C5	R1	7.33985000288462
59	C9	R1	7.37503943134692
59	C24	R1	7.12928301694497
59	C19	R1	7.4262647547021
59	C1	R1	7.4262647547021
59	C22	R1	7.11894107272351
59	C4	R1	7.25738784269265
59	C13	R1	7.33091687811462
59	C18	R1	7.36632221424582
59	C15	R1	7.3037807481771
59	C11	R1	7.08746284125034
59	C16	R1	7.27612440527424
59	C8	R1	7.4093909361377
59	C20	R1	7.39231742277876
59	C7	R1	7.34872815423108
60	C23	R1	7.05528243550119
60	C12	R1	7.15987133677839
60	C10	R1	7.37503943134692
60	C3	R1	7.06608919045777
60	C14	R1	7.12928301694497
60	C5	R1	7.29462074889163
60	C9	R1	7.3037807481771
60	C24	R1	7.23840473932508
60	C6	R1	7.22881869049588
60	C21	R1	7.19967234483636
60	C19	R1	7.21916852046216
60	C1	R1	7.09803208296053
60	C22	R1	7.27612440527424
60	C4	R1	7.06608919045777
60	C13	R1	7.34872815423108
60	C18	R1	7.56985560833095
60	C15	R1	7.53138146051631
60	C11	R1	7.13955135239879
60	C16	R1	7.11894107272351
60	C8	R1	6.94251450533924
60	C20	R1	7.18982455888002
60	C7	R1	7.2667865406949
61	C23	R1	7.28540221886225
61	C17	R1	7.22881869049588
61	C12	R1	7.5077946401987
61	C10	R1	7.15987133677839
61	C3	R1	7.06608919045777
61	C14	R1	6.85798099512757
61	C5	R1	7.37503943134692
61	C9	R1	7.34872815423108
61	C24	R1	7.22881869049588
61	C6	R1	7.07681559705083
61	C21	R1	7.4757334309664
61	C22	R1	7.10852445677817
61	C4	R1	7.33091687811462
61	C13	R1	7.14974711950468
61	C18	R1	7.20945336562895
61	C15	R1	7.64385618977472
61	C11	R1	7.07681559705083
61	C16	R1	7.28540221886225
61	C8	R1	7.29462074889163
61	C20	R1	7.12928301694497
61	C7	R1	7.10852445677817
62	C23	R1	7.4178525148859
62	C12	R1	7.17990909001493
62	C10	R1	7.16992500144231
62	C3	R1	7.15987133677839
62	C14	R1	7.4594316186373
62	C5	R1	6.93073733756289
62	C9	R1	7.15987133677839
62	C6	R1	7.25738784269265
62	C21	R1	7.08746284125034
62	C19	R1	7.44294349584873
62	C1	R1	7.09803208296053
62	C22	R1	6.89481776330794
62	C4	R1	7.4093909361377
62	C13	R1	7.56224242422107
62	C18	R1	7.35755200461808
62	C15	R1	7.09803208296053
62	C11	R1	7.28540221886225
62	C16	R1	7.2667865406949
62	C8	R1	7.15987133677839
62	C20	R1	7.18982455888002
62	C7	R1	7.4262647547021
63	C23	R1	6.94251450533924
63	C17	R1	6.97727992349992
63	C12	R1	7.27612440527424
63	C10	R1	7.49185309632967
63	C3	R1	7.23840473932508
63	C14	R1	7.23840473932508
63	C5	R1	7.4093909361377
63	C9	R1	7.4178525148859
63	C24	R1	6.94251450533924
63	C6	R1	7.20945336562895
63	C21	R1	7.56985560833095
63	C19	R1	7.2667865406949
63	C1	R1	7.23840473932508
63	C22	R1	7.39231742277876
63	C4	R1	7.4093909361377
63	C13	R1	7.37503943134692
63	C18	R1	7.3037807481771
63	C15	R1	7.21916852046216
63	C11	R1	7
63	C16	R1	7.08746284125034
63	C20	R1	6.95419631038687
63	C7	R1	7.19967234483636
64	C23	R1	7.02236781302845
64	C17	R1	7.15987133677839
64	C12	R1	7.09803208296053
64	C10	R1	7.35755200461808
64	C3	R1	7.40087943628218
64	C14	R1	7.12928301694497
64	C5	R1	7.25738784269265
64	C9	R1	7.4594316186373
64	C24	R1	7.20945336562895
64	C6	R1	6.94251450533924
64	C21	R1	7.2667865406949
64	C19	R1	7.36632221424582
64	C1	R1	7.34872815423108
64	C22	R1	7.06608919045777
64	C4	R1	7.43462822763672
64	C18	R1	7.19967234483636
64	C15	R1	7.02236781302845
64	C11	R1	7.44294349584873
64	C16	R1	7.43462822763672
64	C8	R1	6.88264304936184
64	C20	R1	7.13955135239879
64	C7	R1	7.37503943134692
65	C23	R1	7.05528243550119
65	C10	R1	7.33091687811462
65	C3	R1	7.09803208296053
65	C5	R1	7.13955135239879
65	C9	R1	7.23840473932508
65	C24	R1	7.51569983828404
65	C6	R1	7.12928301694497
65	C21	R1	7.27612440527424
65	C19	R1	6.91886323727459
65	C1	R1	7.17990909001493
65	C22	R1	6.90689059560852
65	C4	R1	7.33985000288462
65	C18	R1	6.94251450533924
65	C11	R1	6.76818432477693
65	C16	R1	7.20945336562895
65	C8	R1	7.02236781302845
66	C23	R1	7.36632221424582
66	C17	R1	7.34872815423108
66	C12	R1	6.8703647195834
66	C10	R1	7.31288295528436
66	C3	R1	7.29462074889163
66	C14	R1	7.25738784269265
66	C5	R1	7.08746284125034
66	C9	R1	7.29462074889163
66	C24	R1	7.37503943134692
66	C21	R1	7.4093909361377
66	C19	R1	7.27612440527424
66	C1	R1	7.40087943628218
66	C22	R1	7.04439411935845
66	C4	R1	7.44294349584873
66	C13	R1	7.28540221886225
66	C18	R1	7.32192809488736
66	C15	R1	7.18982455888002
66	C11	R1	7.2667865406949
66	C16	R1	7.35755200461808
66	C8	R1	7.06608919045777
66	C7	R1	7.01122725542325
67	C23	R1	6.88264304936184
67	C17	R1	7.10852445677817
67	C12	R1	7.33091687811462
67	C10	R1	7.34872815423108
67	C3	R1	7.17990909001493
67	C14	R1	7.57742882803575
67	C5	R1	7.14974711950468
67	C9	R1	7.3037807481771
67	C24	R1	7.14974711950468
67	C6	R1	7.54689445988764
67	C21	R1	7.53138146051631
67	C1	R1	7.22881869049588
67	C22	R1	7.16992500144231
67	C4	R1	7.10852445677817
67	C13	R1	7.13955135239879
67	C18	R1	7.15987133677839
67	C15	R1	7.25738784269265
67	C11	R1	6.78135971352466
67	C16	R1	7.15987133677839
67	C8	R1	6.74146698640115
67	C20	R1	7.12928301694497
67	C7	R1	7.33091687811462
68	C23	R1	7.07681559705083
68	C17	R1	7.27612440527424
68	C12	R1	7.33091687811462
68	C10	R1	6.96578428466209
68	C3	R1	7.13955135239879
68	C14	R1	7.02236781302845
68	C5	R1	7.05528243550119
68	C9	R1	7.03342300153745
68	C24	R1	7.3037807481771
68	C6	R1	7.51569983828404
68	C21	R1	7.32192809488736
68	C19	R1	7.01122725542325
68	C1	R1	7.4093909361377
68	C22	R1	7.18982455888002
68	C4	R1	7.4757334309664
68	C13	R1	7.23840473932508
68	C18	R1	7.32192809488736
68	C15	R1	7.27612440527424
68	C11	R1	7.29462074889163
68	C16	R1	7.3037807481771
68	C8	R1	7.12928301694497
68	C20	R1	7.3037807481771
68	C7	R1	7.16992500144231
69	C23	R1	7.11894107272351
69	C17	R1	7.4262647547021
69	C12	R1	7.29462074889163
69	C10	R1	7.29462074889163
69	C14	R1	7.48381577726426
69	C5	R1	7.19967234483636
69	C9	R1	7.2667865406949
69	C6	R1	7.49984588708321
69	C21	R1	7.36632221424582
69	C19	R1	7.09803208296053
69	C1	R1	7.4093909361377
69	C22	R1	7.11894107272351
69	C4	R1	7.10852445677817
69	C13	R1	7.12928301694497
69	C18	R1	7.53138146051631
69	C15	R1	7.45121111183233
69	C11	R1	7.13955135239879
69	C8	R1	7.12928301694497
69	C20	R1	6.8703647195834
69	C7	R1	7.13955135239879
70	C23	R1	7.12928301694497
70	C17	R1	7.23840473932508
70	C12	R1	7.33091687811462
70	C10	R1	7.15987133677839
70	C3	R1	7.11894107272351
70	C14	R1	7.32192809488736
70	C5	R1	7.16992500144231
70	C9	R1	7.31288295528436
70	C24	R1	7.06608919045777
70	C6	R1	7.02236781302845
70	C19	R1	7.22881869049588
70	C1	R1	7.15987133677839
70	C22	R1	6.95419631038687
70	C4	R1	6.94251450533924
70	C13	R1	6.98868468677217
70	C18	R1	6.93073733756289
70	C15	R1	7.14974711950468
70	C11	R1	7.11894107272351
70	C16	R1	7.02236781302845
70	C8	R1	7.2667865406949
70	C20	R1	7.17990909001493
70	C7	R1	6.89481776330794
71	C23	R1	7.03342300153745
71	C17	R1	7.10852445677817
71	C12	R1	7.13955135239879
71	C10	R1	7.10852445677817
71	C3	R1	7.15987133677839
71	C5	R1	6.96578428466209
71	C9	R1	6.88264304936184
71	C24	R1	7.4262647547021
71	C6	R1	7.08746284125034
71	C21	R1	6.83289001416474
71	C19	R1	7.29462074889163
71	C22	R1	7.33985000288462
71	C4	R1	7.4093909361377
71	C13	R1	7.20945336562895
71	C18	R1	7.38370429247405
71	C15	R1	6.98868468677217
71	C11	R1	7.09803208296053
71	C16	R1	7.16992500144231
71	C8	R1	7.39231742277876
71	C20	R1	7.05528243550119
71	C7	R1	6.7279204545632
72	C23	R1	7.33985000288462
72	C17	R1	7.12928301694497
72	C12	R1	6.97727992349992
72	C3	R1	7.39231742277876
72	C14	R1	7.09803208296053
72	C5	R1	7.23840473932508
72	C24	R1	7.27612440527424
72	C21	R1	7.4594316186373
72	C1	R1	6.93073733756289
72	C22	R1	7.07681559705083
72	C4	R1	7.04439411935845
72	C13	R1	7.22881869049588
72	C18	R1	7.45121111183233
72	C15	R1	7.24792751344359
72	C11	R1	7.04439411935845
72	C16	R1	7.09803208296053
72	C8	R1	7.13955135239879
72	C20	R1	7.39231742277876
72	C7	R1	7.40087943628218
73	C23	R1	6.82017896241519
73	C17	R1	7.27612440527424
73	C12	R1	7.33985000288462
73	C10	R1	7.467605550083
73	C3	R1	7.25738784269265
73	C5	R1	7.11894107272351
73	C24	R1	7.29462074889163
73	C6	R1	7.31288295528436
73	C19	R1	7.40087943628218
73	C1	R1	7.06608919045777
73	C22	R1	7.39231742277876
73	C4	R1	6.88264304936184
73	C13	R1	7.22881869049588
73	C18	R1	7.11894107272351
73	C15	R1	6.83289001416474
73	C11	R1	7.467605550083
73	C16	R1	7.14974711950468
73	C8	R1	7.21916852046216
73	C20	R1	7.23840473932508
73	C7	R1	7.2667865406949
74	C23	R1	7.29462074889163
74	C17	R1	7.29462074889163
74	C12	R1	7.01122725542325
74	C10	R1	7.10852445677817
74	C14	R1	7.44294349584873
74	C5	R1	6.95419631038687
74	C9	R1	7.16992500144231
74	C24	R1	7.23840473932508
74	C6	R1	7.28540221886225
74	C21	R1	7.21916852046216
74	C19	R1	7.51569983828404
74	C1	R1	6.97727992349992
74	C22	R1	7.35755200461808
74	C4	R1	7.24792751344359
74	C13	R1	7.11894107272351
74	C18	R1	6.83289001416474
74	C11	R1	6.91886323727459
74	C16	R1	7.07681559705083
74	C8	R1	7.32192809488736
74	C20	R1	7.17990909001493
74	C7	R1	7.13955135239879
75	C23	R1	7.25738784269265
75	C17	R1	7.33985000288462
75	C10	R1	7.10852445677817
75	C3	R1	6.94251450533924
75	C14	R1	7.27612440527424
75	C5	R1	7.33091687811462
75	C9	R1	7.28540221886225
75	C24	R1	7.18982455888002
75	C6	R1	7.11894107272351
75	C21	R1	7.21916852046216
75	C19	R1	7.48381577726426
75	C1	R1	7.71424551766612
75	C22	R1	7.28540221886225
75	C4	R1	7.2667865406949
75	C15	R1	7.08746284125034
75	C11	R1	7.13955135239879
75	C16	R1	7.2667865406949
75	C8	R1	7.15987133677839
75	C20	R1	7.36632221424582
75	C7	R1	6.90689059560852
76	C23	R1	7.32192809488736
76	C17	R1	7.01122725542325
76	C12	R1	7.39231742277876
76	C3	R1	6.91886323727459
76	C14	R1	7.36632221424582
76	C5	R1	7.19967234483636
76	C9	R1	7.15987133677839
76	C24	R1	7.33091687811462
76	C21	R1	7.4594316186373
76	C19	R1	7.44294349584873
76	C1	R1	7.20945336562895
76	C22	R1	7.10852445677817
76	C4	R1	7.33091687811462
76	C13	R1	7.19967234483636
76	C18	R1	7.40087943628218
76	C15	R1	6.8703647195834
76	C11	R1	7.25738784269265
76	C16	R1	7.04439411935845
76	C8	R1	7.32192809488736
76	C20	R1	7.27612440527424
76	C7	R1	7.20945336562895
77	C23	R1	7.32192809488736
77	C17	R1	7.40087943628218
77	C10	R1	7.16992500144231
77	C3	R1	7.33091687811462
77	C14	R1	7.4757334309664
77	C5	R1	7.3037807481771
77	C9	R1	7.16992500144231
77	C24	R1	7.24792751344359
77	C6	R1	7.38370429247405
77	C21	R1	7.18982455888002
77	C1	R1	7.16992500144231
77	C22	R1	7.4093909361377
77	C4	R1	7.15987133677839
77	C13	R1	7.49185309632967
77	C18	R1	7.467605550083
77	C15	R1	7.2667865406949
77	C11	R1	7.10852445677817
77	C16	R1	7.13955135239879
77	C8	R1	7.15987133677839
77	C20	R1	6.97727992349992
77	C7	R1	7.09803208296053
78	C23	R1	7.23840473932508
78	C17	R1	7.53138146051631
78	C12	R1	7.08746284125034
78	C10	R1	7.08746284125034
78	C3	R1	7.08746284125034
78	C14	R1	7.12928301694497
78	C5	R1	7.37503943134692
78	C9	R1	7.19967234483636
78	C24	R1	7.05528243550119
78	C6	R1	7.33985000288462
78	C21	R1	7.20945336562895
78	C19	R1	7.18982455888002
78	C1	R1	6.96578428466209
78	C22	R1	7.12928301694497
78	C4	R1	7.15987133677839
78	C13	R1	7.24792751344359
78	C18	R1	6.70043971814109
78	C15	R1	7.11894107272351
78	C11	R1	7.17990909001493
78	C16	R1	7.20945336562895
78	C8	R1	7.2667865406949
78	C20	R1	7.49185309632967
79	C17	R1	7.06608919045777
79	C12	R1	7.27612440527424
79	C10	R1	7.13955135239879
79	C3	R1	7.4178525148859
79	C14	R1	7.27612440527424
79	C5	R1	7.23840473932508
79	C9	R1	6.76818432477693
79	C24	R1	7.59991284218713
79	C6	R1	7.34872815423108
79	C21	R1	7.59245703726808
79	C19	R1	7.53138146051631
79	C1	R1	7.17990909001493
79	C22	R1	7.14974711950468
79	C4	R1	6.91886323727459
79	C13	R1	6.96578428466209
79	C18	R1	7.03342300153745
79	C15	R1	7.43462822763672
79	C11	R1	7.19967234483636
79	C16	R1	7.22881869049588
79	C8	R1	7.17990909001493
79	C20	R1	7.04439411935845
79	C7	R1	7.04439411935845
80	C23	R1	7.22881869049588
80	C17	R1	6.94251450533924
80	C12	R1	7.27612440527424
80	C10	R1	7.28540221886225
80	C14	R1	7.19967234483636
80	C5	R1	7.24792751344359
80	C9	R1	7.44294349584873
80	C6	R1	7.27612440527424
80	C21	R1	7.15987133677839
80	C19	R1	7.27612440527424
80	C22	R1	7.45121111183233
80	C4	R1	7.20945336562895
80	C13	R1	6.71424551766612
80	C15	R1	6.97727992349992
80	C11	R1	7.33985000288462
80	C8	R1	7.45121111183233
80	C20	R1	7.16992500144231
80	C7	R1	7.23840473932508
81	C23	R1	7.32192809488736
81	C17	R1	7.12928301694497
81	C12	R1	7.24792751344359
81	C10	R1	7.05528243550119
81	C3	R1	7.49185309632967
81	C14	R1	7.15987133677839
81	C5	R1	7.2667865406949
81	C9	R1	7.4594316186373
81	C24	R1	7.4262647547021
81	C6	R1	7.24792751344359
81	C21	R1	7.45121111183233
81	C19	R1	7.12928301694497
81	C1	R1	7.17990909001493
81	C22	R1	7.09803208296053
81	C4	R1	7.40087943628218
81	C13	R1	7.23840473932508
81	C18	R1	7.29462074889163
81	C15	R1	7.467605550083
81	C11	R1	7.32192809488736
81	C16	R1	7.32192809488736
81	C8	R1	7.4262647547021
81	C20	R1	7.24792751344359
81	C7	R1	7.25738784269265
82	C23	R1	7.06608919045777
82	C17	R1	6.89481776330794
82	C12	R1	7.09803208296053
82	C10	R1	7.12928301694497
82	C3	R1	7.18982455888002
82	C14	R1	7.23840473932508
82	C5	R1	7.39231742277876
82	C6	R1	7.22881869049588
82	C21	R1	7.22881869049588
82	C19	R1	7.31288295528436
82	C1	R1	7.3037807481771
82	C22	R1	7.33091687811462
82	C4	R1	7.06608919045777
82	C13	R1	7.01122725542325
82	C18	R1	7.22881869049588
82	C15	R1	7.25738784269265
82	C11	R1	7.32192809488736
82	C16	R1	7.34872815423108
82	C8	R1	7.18982455888002
82	C7	R1	6.84549005094437
83	C17	R1	7.43462822763672
83	C12	R1	7.17990909001493
83	C10	R1	7.07681559705083
83	C3	R1	7.17990909001493
83	C14	R1	7.31288295528436
83	C5	R1	7.33091687811462
83	C9	R1	6.91886323727459
83	C6	R1	7.39231742277876
83	C21	R1	7.13955135239879
83	C19	R1	7.29462074889163
83	C1	R1	7.18982455888002
83	C4	R1	7.48381577726426
83	C13	R1	7.35755200461808
83	C18	R1	7.17990909001493
83	C15	R1	7.14974711950468
83	C11	R1	7.22881869049588
83	C16	R1	6.95419631038687
83	C8	R1	7.06608919045777
83	C20	R1	7.29462074889163
83	C7	R1	7.2667865406949
84	C23	R1	7.29462074889163
84	C17	R1	7.11894107272351
84	C12	R1	7.4594316186373
84	C10	R1	7.3037807481771
84	C3	R1	7.56985560833095
84	C14	R1	7.33091687811462
84	C5	R1	7.07681559705083
84	C9	R1	7.20945336562895
84	C24	R1	7.22881869049588
84	C6	R1	7.27612440527424
84	C21	R1	7
84	C19	R1	7.39231742277876
84	C1	R1	7.38370429247405
84	C13	R1	7.21916852046216
84	C18	R1	7.04439411935845
84	C15	R1	7.39231742277876
84	C11	R1	7.05528243550119
84	C16	R1	7.33091687811462
84	C8	R1	7.16992500144231
84	C20	R1	7.13955135239879
84	C7	R1	7.09803208296053
85	C23	R1	7.10852445677817
85	C17	R1	7.08746284125034
85	C12	R1	7.29462074889163
85	C10	R1	7.24792751344359
85	C14	R1	6.90689059560852
85	C5	R1	7.14974711950468
85	C9	R1	7.39231742277876
85	C6	R1	7.34872815423108
85	C21	R1	7.01122725542325
85	C19	R1	7.11894107272351
85	C1	R1	7.38370429247405
85	C22	R1	7.28540221886225
85	C4	R1	7.03342300153745
85	C13	R1	7.43462822763672
85	C18	R1	7.16992500144231
85	C15	R1	7.25738784269265
85	C11	R1	7.39231742277876
85	C8	R1	7.40087943628218
85	C20	R1	7.32192809488736
85	C7	R1	7.35755200461808
86	C23	R1	7.2667865406949
86	C12	R1	7.4093909361377
86	C10	R1	7.58496250072116
86	C3	R1	7.18982455888002
86	C5	R1	7.49984588708321
86	C9	R1	7.04439411935845
86	C6	R1	7.40087943628218
86	C21	R1	7.24792751344359
86	C19	R1	7.13955135239879
86	C22	R1	7.45121111183233
86	C4	R1	7.04439411935845
86	C13	R1	7.38370429247405
86	C18	R1	7.02236781302845
86	C11	R1	7.39231742277876
86	C16	R1	7.4178525148859
86	C8	R1	7.31288295528436
86	C20	R1	7.06608919045777
86	C7	R1	7.19967234483636
87	C17	R1	7.36632221424582
87	C3	R1	7.33091687811462
87	C14	R1	7.2667865406949
87	C5	R1	7.15987133677839
87	C24	R1	7.12928301694497
87	C6	R1	7.03342300153745
87	C21	R1	7.18982455888002
87	C19	R1	7.25738784269265
87	C22	R1	6.96578428466209
87	C4	R1	7.34872815423108
87	C13	R1	7.2667865406949
87	C18	R1	7.55458885167764
87	C15	R1	7.16992500144231
87	C11	R1	7.15987133677839
87	C16	R1	7.21916852046216
87	C8	R1	7.34872815423108
87	C20	R1	7.20945336562895
87	C7	R1	7.36632221424582
88	C23	R1	7.18982455888002
88	C17	R1	7.18982455888002
88	C12	R1	7.31288295528436
88	C10	R1	7.24792751344359
88	C3	R1	7.10852445677817
88	C14	R1	7.23840473932508
88	C9	R1	7.24792751344359
88	C24	R1	7.19967234483636
88	C6	R1	7.4178525148859
88	C21	R1	7.33985000288462
88	C19	R1	7.10852445677817
88	C1	R1	6.90689059560852
88	C22	R1	6.83289001416474
88	C4	R1	6.98868468677217
88	C13	R1	7.53915881110803
88	C18	R1	7.14974711950468
88	C15	R1	7.12928301694497
88	C11	R1	6.82017896241519
88	C16	R1	7.19967234483636
88	C8	R1	7.08746284125034
88	C20	R1	7.44294349584873
89	C17	R1	7.22881869049588
89	C12	R1	7.21916852046216
89	C10	R1	7.3037807481771
89	C3	R1	7.20945336562895
89	C14	R1	7.54689445988764
89	C5	R1	7.38370429247405
89	C9	R1	7.08746284125034
89	C6	R1	7.20945336562895
89	C19	R1	7.19967234483636
89	C1	R1	7.14974711950468
89	C22	R1	6.93073733756289
89	C13	R1	7.31288295528436
89	C18	R1	7.24792751344359
89	C15	R1	7.3037807481771
89	C16	R1	7.2667865406949
89	C8	R1	7.3037807481771
89	C20	R1	7.03342300153745
90	C23	R1	6.93073733756289
90	C17	R1	7.17990909001493
90	C12	R1	7.22881869049588
90	C10	R1	7.24792751344359
90	C3	R1	7.24792751344359
90	C5	R1	7.20945336562895
90	C9	R1	7.4093909361377
90	C24	R1	7.10852445677817
90	C6	R1	7.4093909361377
90	C21	R1	7.10852445677817
90	C19	R1	7.29462074889163
90	C1	R1	7.2667865406949
90	C22	R1	7.02236781302845
90	C4	R1	7.31288295528436
90	C13	R1	7.34872815423108
90	C18	R1	7.19967234483636
90	C15	R1	7.43462822763672
90	C11	R1	6.94251450533924
90	C16	R1	7.29462074889163
90	C8	R1	7.14974711950468
90	C20	R1	6.98868468677217
90	C7	R1	7.29462074889163
91	C23	R1	7.19967234483636
91	C17	R1	7.18982455888002
91	C12	R1	7.14974711950468
91	C10	R1	7.09803208296053
91	C3	R1	7.37503943134692
91	C14	R1	7.5077946401987
91	C5	R1	7.35755200461808
91	C9	R1	7.33985000288462
91	C24	R1	7.27612440527424
91	C6	R1	7.16992500144231
91	C21	R1	7.39231742277876
91	C1	R1	7.28540221886225
91	C22	R1	7.19967234483636
91	C4	R1	7.29462074889163
91	C13	R1	7.35755200461808
91	C18	R1	7.10852445677817
91	C15	R1	7
91	C11	R1	7.33985000288462
91	C16	R1	7.15987133677839
91	C8	R1	7.2667865406949
91	C7	R1	7.49984588708321
92	C23	R1	7.20945336562895
92	C17	R1	7.18982455888002
92	C12	R1	7.34872815423108
92	C10	R1	7.36632221424582
92	C3	R1	7.20945336562895
92	C14	R1	6.98868468677217
92	C5	R1	7.07681559705083
92	C9	R1	7.08746284125034
92	C24	R1	7.25738784269265
92	C6	R1	7.25738784269265
92	C21	R1	7.25738784269265
92	C1	R1	7.20945336562895
92	C22	R1	7.38370429247405
92	C4	R1	7.04439411935845
92	C13	R1	7.20945336562895
92	C18	R1	7.18982455888002
92	C15	R1	6.96578428466209
92	C11	R1	7.27612440527424
92	C8	R1	7.44294349584873
92	C20	R1	7.04439411935845
92	C7	R1	7.06608919045777
93	C23	R1	7.43462822763672
93	C17	R1	7.40087943628218
93	C10	R1	7.4262647547021
93	C3	R1	7.32192809488736
93	C14	R1	7.02236781302845
93	C5	R1	7.15987133677839
93	C6	R1	7.31288295528436
93	C21	R1	7.45121111183233
93	C19	R1	7.15987133677839
93	C1	R1	7.20945336562895
93	C22	R1	7.18982455888002
93	C4	R1	7.32192809488736
93	C13	R1	7.11894107272351
93	C18	R1	7.08746284125034
93	C15	R1	7.24792751344359
93	C11	R1	7.21916852046216
93	C8	R1	7.11894107272351
93	C20	R1	7.13955135239879
93	C7	R1	7.3037807481771
94	C23	R1	7.39231742277876
94	C17	R1	7.57742882803575
94	C12	R1	7.18982455888002
94	C10	R1	7.28540221886225
94	C3	R1	7.40087943628218
94	C14	R1	7.12928301694497
94	C5	R1	7.48381577726426
94	C9	R1	6.90689059560852
94	C24	R1	7.34872815423108
94	C6	R1	7.40087943628218
94	C21	R1	7.29462074889163
94	C19	R1	7.20945336562895
94	C1	R1	7.20945336562895
94	C22	R1	7.4093909361377
94	C4	R1	7.14974711950468
94	C13	R1	7.49185309632967
94	C18	R1	7.02236781302845
94	C15	R1	7.54689445988764
94	C11	R1	7.14974711950468
94	C16	R1	7.4093909361377
94	C8	R1	7.21916852046216
94	C20	R1	7.21916852046216
94	C7	R1	7.33985000288462
95	C23	R1	7.28540221886225
95	C17	R1	7.23840473932508
95	C10	R1	7.12928301694497
95	C3	R1	7.10852445677817
95	C14	R1	7.20945336562895
95	C9	R1	7.18982455888002
95	C24	R1	7.43462822763672
95	C6	R1	7.4093909361377
95	C21	R1	7.19967234483636
95	C19	R1	7.62935662007961
95	C1	R1	7.22881869049588
95	C22	R1	6.97727992349992
95	C4	R1	7.33091687811462
95	C13	R1	7.29462074889163
95	C11	R1	7.11894107272351
95	C16	R1	7.37503943134692
95	C8	R1	7.08746284125034
95	C20	R1	7.54689445988764
95	C7	R1	7.4178525148859
96	C23	R1	6.88264304936184
96	C17	R1	7.10852445677817
96	C12	R1	7.53915881110803
96	C10	R1	7.32192809488736
96	C14	R1	7.25738784269265
96	C5	R1	7.23840473932508
96	C9	R1	7.35755200461808
96	C24	R1	7.32192809488736
96	C6	R1	7.24792751344359
96	C21	R1	7.32192809488736
96	C19	R1	7.3037807481771
96	C4	R1	7.21916852046216
96	C13	R1	7.49984588708321
96	C18	R1	6.95419631038687
96	C15	R1	6.91886323727459
96	C11	R1	7.25738784269265
96	C16	R1	7.4178525148859
96	C8	R1	7.23840473932508
96	C20	R1	7.33985000288462
96	C7	R1	7.08746284125034
97	C23	R1	7.32192809488736
97	C12	R1	7.28540221886225
97	C10	R1	6.91886323727459
97	C14	R1	7.05528243550119
97	C5	R1	7.03342300153745
97	C9	R1	7.20945336562895
97	C24	R1	7.31288295528436
97	C21	R1	7.36632221424582
97	C19	R1	7.36632221424582
97	C1	R1	7.23840473932508
97	C22	R1	7.15987133677839
97	C4	R1	7.35755200461808
97	C13	R1	7.16992500144231
97	C18	R1	7.54689445988764
[truncated: 14,556 more rows]
