# Supplementary material for: Stochastic modelling of single-cell gene expression adaptation reveals non-genomic contribution to evolution of tumor subclones
Source: bioRxiv. 2024 Apr 20:2024.04.17.588869. Preprint. [Version 1] doi: 10.1101/2024.04.17.588869 (PMC11071284; doi:10.1101/2024.04.17.588869)
Supplement: Supplement 2 [file media-2.zip › Supplementary Files/Simulated Data/Neutral_Simulation/sq_15_r_150.csv]

gene	species	replicate	exprval
1	C23	R1	7.10852445677817
1	C17	R1	7.4757334309664
1	C10	R1	6.64385618977472
1	C3	R1	7.93663793900257
1	C14	R1	7.4757334309664
1	C5	R1	7.23840473932508
1	C9	R1	6.4262647547021
1	C24	R1	6.96578428466209
1	C6	R1	6.96578428466209
1	C21	R1	7.15987133677839
1	C19	R1	7.33985000288462
1	C1	R1	6.76818432477693
1	C4	R1	6.82017896241519
1	C13	R1	7.08746284125034
1	C18	R1	6.74146698640115
1	C15	R1	6.82017896241519
1	C11	R1	7.38370429247405
1	C16	R1	7.40087943628218
1	C8	R1	7.45121111183233
1	C20	R1	7.78790255939143
2	C23	R1	7.54689445988764
2	C17	R1	7.11894107272351
2	C12	R1	7.20945336562895
2	C10	R1	7
2	C3	R1	7
2	C14	R1	7.61470984411521
2	C5	R1	7.48381577726426
2	C9	R1	7.14974711950468
2	C24	R1	7.2667865406949
2	C6	R1	7.28540221886225
2	C19	R1	7.86418614465428
2	C1	R1	6.4093909361377
2	C22	R1	7.4757334309664
2	C4	R1	7.19967234483636
2	C13	R1	7.10852445677817
2	C18	R1	8.20945336562895
2	C15	R1	7.8703647195834
2	C11	R1	7.4178525148859
2	C16	R1	7.2667865406949
2	C8	R1	7.63662462054365
2	C20	R1	7.29462074889163
2	C7	R1	7.66533591718518
3	C17	R1	7.18982455888002
3	C12	R1	7.05528243550119
3	C10	R1	7.45121111183233
3	C3	R1	5.64385618977472
3	C14	R1	6.98868468677217
3	C5	R1	7.34872815423108
3	C9	R1	6.64385618977472
3	C24	R1	6.96578428466209
3	C6	R1	6.44294349584873
3	C21	R1	6.83289001416474
3	C19	R1	7.23840473932508
3	C1	R1	6.96578428466209
3	C22	R1	6.78135971352466
3	C4	R1	7.11894107272351
3	C13	R1	7.05528243550119
3	C18	R1	7.16992500144231
3	C15	R1	6.2667865406949
3	C16	R1	6.32192809488736
3	C8	R1	7.19967234483636
3	C20	R1	6.94251450533924
3	C7	R1	6.7279204545632
4	C23	R1	6.55458885167764
4	C17	R1	7.16992500144231
4	C12	R1	6.68650052718322
4	C10	R1	7.02236781302845
4	C14	R1	7.14974711950468
4	C5	R1	7.35755200461808
4	C9	R1	7.76818432477693
4	C24	R1	7.44294349584873
4	C6	R1	7.61470984411521
4	C21	R1	7.57742882803575
4	C19	R1	7.74819284958946
4	C1	R1	6.88264304936184
4	C22	R1	8.12928301694497
4	C4	R1	7.35755200461808
4	C13	R1	7.44294349584873
4	C18	R1	7.7279204545632
4	C11	R1	7.86418614465428
4	C16	R1	7.8073549220576
4	C8	R1	8.00562454919388
4	C20	R1	8.08214904135387
4	C7	R1	8.12928301694497
5	C23	R1	7.45121111183233
5	C17	R1	6.4757334309664
5	C12	R1	7.40087943628218
5	C3	R1	8.15987133677839
5	C14	R1	7.83289001416474
5	C5	R1	7.27612440527424
5	C9	R1	6.79441586635011
5	C24	R1	6.18982455888002
5	C6	R1	6.56985560833095
5	C21	R1	6.91886323727459
5	C1	R1	6.5077946401987
5	C22	R1	6.10852445677817
5	C4	R1	7.20945336562895
5	C13	R1	7.60733031374961
5	C18	R1	7.70735913208088
5	C15	R1	7.65105169117893
5	C16	R1	7.88264304936184
5	C8	R1	7.86418614465428
5	C20	R1	7.83920378809694
5	C7	R1	7.69348695749933
6	C23	R1	7.70735913208088
6	C17	R1	7.22881869049588
6	C12	R1	7.37503943134692
6	C10	R1	7.4093909361377
6	C3	R1	7.85798099512757
6	C14	R1	7.19967234483636
6	C9	R1	7.63662462054365
6	C24	R1	7.09803208296053
6	C6	R1	7.53138146051631
6	C21	R1	7.32192809488736
6	C19	R1	6.56985560833095
6	C22	R1	5.85798099512757
6	C4	R1	7.05528243550119
6	C13	R1	6.91886323727459
6	C18	R1	7.40087943628218
6	C15	R1	7.15987133677839
6	C11	R1	7.13955135239879
6	C16	R1	7.3037807481771
6	C8	R1	7.16992500144231
6	C20	R1	7.28540221886225
6	C7	R1	7.27612440527424
7	C23	R1	7.71424551766612
7	C17	R1	7.7279204545632
7	C12	R1	7.29462074889163
7	C10	R1	7.20945336562895
7	C3	R1	7.23840473932508
7	C14	R1	6.91886323727459
7	C5	R1	6.4757334309664
7	C9	R1	7.81378119121704
7	C24	R1	7.70735913208088
7	C6	R1	7.35755200461808
7	C21	R1	7.57742882803575
7	C19	R1	4.90689059560852
7	C1	R1	7.54689445988764
7	C22	R1	5.55458885167764
7	C4	R1	7.4594316186373
7	C13	R1	6.62935662007961
7	C18	R1	7.14974711950468
7	C15	R1	6.22881869049588
7	C11	R1	7.15987133677839
7	C16	R1	7.51569983828404
7	C8	R1	7.19967234483636
7	C20	R1	7.62205181945638
7	C7	R1	7.56224242422107
8	C23	R1	7.54689445988764
8	C17	R1	5.6724253419715
8	C12	R1	7.7279204545632
8	C10	R1	7.39231742277876
8	C3	R1	7.6724253419715
8	C14	R1	7.63662462054365
8	C9	R1	7.31288295528436
8	C24	R1	6.98868468677217
8	C6	R1	6.94251450533924
8	C21	R1	6.68650052718322
8	C19	R1	7.01122725542325
8	C1	R1	7.16992500144231
8	C22	R1	7.57742882803575
8	C4	R1	7.4594316186373
8	C13	R1	7.29462074889163
8	C18	R1	5.75488750216347
8	C15	R1	6.62935662007961
8	C11	R1	6.85798099512757
8	C16	R1	6.4594316186373
8	C8	R1	6.3037807481771
8	C20	R1	6.94251450533924
9	C23	R1	7.18982455888002
9	C17	R1	7.11894107272351
9	C12	R1	7.29462074889163
9	C10	R1	7.55458885167764
9	C3	R1	7.467605550083
9	C14	R1	7.23840473932508
9	C5	R1	7.08746284125034
9	C9	R1	7.40087943628218
9	C24	R1	7.28540221886225
9	C6	R1	7.08746284125034
9	C21	R1	7.4178525148859
9	C19	R1	7.4093909361377
9	C1	R1	7.31288295528436
9	C22	R1	7.70735913208088
9	C4	R1	6.97727992349992
9	C13	R1	7.57742882803575
9	C18	R1	7.52356195605701
9	C15	R1	7.82654848729092
9	C11	R1	7.48381577726426
9	C16	R1	7.82654848729092
9	C8	R1	7.88264304936184
9	C7	R1	7.4093909361377
10	C23	R1	7.03342300153745
10	C12	R1	7.57742882803575
10	C10	R1	7.13955135239879
10	C3	R1	5.75488750216347
10	C14	R1	6.16992500144231
10	C5	R1	7.4594316186373
10	C9	R1	7.29462074889163
10	C24	R1	7.07681559705083
10	C21	R1	6.97727992349992
10	C1	R1	7.15987133677839
10	C22	R1	6.98868468677217
10	C4	R1	7.3037807481771
10	C18	R1	7.11894107272351
10	C15	R1	6.85798099512757
10	C11	R1	6.7279204545632
10	C16	R1	6.59991284218713
10	C8	R1	6.90689059560852
10	C20	R1	6.8703647195834
10	C7	R1	6.68650052718322
11	C23	R1	7.65821148275179
11	C17	R1	7.10852445677817
11	C10	R1	7.01122725542325
11	C3	R1	7.01122725542325
11	C14	R1	6.71424551766612
11	C5	R1	6.8703647195834
11	C9	R1	7.18982455888002
11	C24	R1	7.66533591718518
11	C6	R1	7.83920378809694
11	C21	R1	7.82654848729092
11	C19	R1	8.14465824283188
11	C1	R1	7.5077946401987
11	C22	R1	7.78790255939143
11	C4	R1	7.4262647547021
11	C13	R1	7.11894107272351
11	C18	R1	7.04439411935845
11	C11	R1	7.23840473932508
11	C8	R1	7.25738784269265
11	C20	R1	6.93073733756289
11	C7	R1	7.28540221886225
12	C17	R1	6.4093909361377
12	C12	R1	7.49185309632967
12	C10	R1	6.71424551766612
12	C3	R1	6.4594316186373
12	C14	R1	6.10852445677817
12	C5	R1	7.21916852046216
12	C9	R1	7.09803208296053
12	C24	R1	7.4093909361377
12	C6	R1	7.68650052718322
12	C21	R1	8.08214904135387
12	C19	R1	7.73470962022584
12	C4	R1	7.84549005094437
12	C13	R1	7.06608919045777
12	C18	R1	7.57742882803575
12	C15	R1	7.60733031374961
12	C11	R1	7.56224242422107
12	C16	R1	7.57742882803575
12	C8	R1	7.54689445988764
12	C20	R1	7.93663793900257
12	C7	R1	7.77478705960117
13	C23	R1	6.89481776330794
13	C12	R1	7.02236781302845
13	C10	R1	7.23840473932508
13	C3	R1	7.55458885167764
13	C14	R1	6.98868468677217
13	C5	R1	7.78790255939143
13	C9	R1	4.58496250072116
13	C24	R1	6.79441586635011
13	C6	R1	7.03342300153745
13	C21	R1	6.96578428466209
13	C19	R1	7.24792751344359
13	C1	R1	7.56224242422107
13	C22	R1	7.25738784269265
13	C4	R1	7.4093909361377
13	C13	R1	7.20945336562895
13	C18	R1	7.49984588708321
13	C15	R1	7.74819284958946
13	C11	R1	7.76155123244448
13	C16	R1	6.64385618977472
13	C20	R1	7.4262647547021
14	C23	R1	6.75488750216347
14	C17	R1	7.56985560833095
14	C12	R1	7.39231742277876
14	C10	R1	7.16992500144231
14	C14	R1	7.49185309632967
14	C5	R1	7.27612440527424
14	C9	R1	7.36632221424582
14	C24	R1	7.35755200461808
14	C6	R1	6.97727992349992
14	C21	R1	7.17990909001493
14	C19	R1	7.20945336562895
14	C1	R1	6.88264304936184
14	C22	R1	5.88264304936184
14	C4	R1	6.98868468677217
14	C13	R1	7
14	C18	R1	7.56985560833095
14	C15	R1	7.467605550083
14	C11	R1	6.16992500144231
14	C8	R1	7.19967234483636
14	C20	R1	7.4594316186373
15	C23	R1	8.26209484537018
15	C17	R1	7.01122725542325
15	C3	R1	7.6724253419715
15	C14	R1	7.03342300153745
15	C5	R1	6.89481776330794
15	C9	R1	7.4757334309664
15	C24	R1	7.62205181945638
15	C6	R1	7.36632221424582
15	C21	R1	7.11894107272351
15	C19	R1	7.28540221886225
15	C1	R1	6.75488750216347
15	C22	R1	5.78135971352466
15	C4	R1	6.68650052718322
15	C13	R1	7.61470984411521
15	C18	R1	7.10852445677817
15	C15	R1	6.70043971814109
15	C11	R1	6.95419631038687
15	C16	R1	6.4757334309664
15	C8	R1	7.21916852046216
15	C7	R1	6.16992500144231
16	C23	R1	7.70735913208088
16	C17	R1	7.91288933622996
16	C10	R1	7.2667865406949
16	C3	R1	6.3037807481771
16	C14	R1	7.32192809488736
16	C5	R1	7.2667865406949
16	C9	R1	5.75488750216347
16	C24	R1	6.8073549220576
16	C6	R1	6.90689059560852
16	C21	R1	6.76818432477693
16	C19	R1	4.85798099512757
16	C1	R1	7.23840473932508
16	C22	R1	7.23840473932508
16	C4	R1	6.28540221886225
16	C13	R1	7.67948009950545
16	C18	R1	7.54689445988764
16	C15	R1	7.09803208296053
16	C11	R1	7.45121111183233
16	C16	R1	7.4262647547021
16	C8	R1	7.48381577726426
16	C20	R1	7.20945336562895
16	C7	R1	7.19967234483636
17	C23	R1	7.24792751344359
17	C17	R1	6.94251450533924
17	C12	R1	7.55458885167764
17	C10	R1	6.88264304936184
17	C3	R1	6.65821148275179
17	C14	R1	7.10852445677817
17	C5	R1	7.23840473932508
17	C9	R1	7.59245703726808
17	C24	R1	7.34872815423108
17	C6	R1	7.62935662007961
17	C21	R1	7.33985000288462
17	C19	R1	7.70735913208088
17	C1	R1	6.84549005094437
17	C22	R1	7.63662462054365
17	C4	R1	7.28540221886225
17	C13	R1	6.94251450533924
17	C18	R1	7.04439411935845
17	C15	R1	7.10852445677817
17	C16	R1	7.82017896241519
17	C8	R1	7.56224242422107
17	C20	R1	7.77478705960117
17	C7	R1	8.02236781302845
18	C23	R1	7.56224242422107
18	C17	R1	6.91886323727459
18	C10	R1	7.5077946401987
18	C3	R1	6.83289001416474
18	C14	R1	7.03342300153745
18	C5	R1	7.06608919045777
18	C9	R1	7.02236781302845
18	C24	R1	6.76818432477693
18	C6	R1	6.98868468677217
18	C21	R1	6.97727992349992
18	C1	R1	6.79441586635011
18	C22	R1	6.75488750216347
18	C4	R1	7.81378119121704
18	C13	R1	7.53138146051631
18	C15	R1	7.11894107272351
18	C11	R1	7.33091687811462
18	C8	R1	7.16992500144231
18	C20	R1	7.4178525148859
18	C7	R1	7.11894107272351
19	C17	R1	7.62935662007961
19	C12	R1	6.94251450533924
19	C10	R1	6.78135971352466
19	C3	R1	7.01122725542325
19	C5	R1	7.35755200461808
19	C9	R1	6.08746284125034
19	C6	R1	6.16992500144231
19	C21	R1	6.59991284218713
19	C19	R1	6.49185309632967
19	C1	R1	7.4178525148859
19	C22	R1	6.55458885167764
19	C4	R1	7.40087943628218
19	C13	R1	7.4594316186373
19	C18	R1	7.40087943628218
19	C15	R1	7.03342300153745
19	C11	R1	6.49185309632967
19	C16	R1	6.79441586635011
19	C8	R1	7.40087943628218
19	C20	R1	7.11894107272351
19	C7	R1	6.68650052718322
20	C23	R1	7.40087943628218
20	C17	R1	7.53915881110803
20	C12	R1	6.56985560833095
20	C10	R1	7.02236781302845
20	C3	R1	7.22881869049588
20	C14	R1	7.54689445988764
20	C5	R1	7.10852445677817
20	C9	R1	7.40087943628218
20	C24	R1	7.21916852046216
20	C6	R1	7.16992500144231
20	C21	R1	7.60733031374961
20	C19	R1	7
20	C22	R1	6.37503943134692
20	C4	R1	5.8073549220576
20	C13	R1	7.05528243550119
20	C18	R1	6.8073549220576
20	C15	R1	6.93073733756289
20	C11	R1	7.15987133677839
20	C16	R1	6.93073733756289
20	C8	R1	6.90689059560852
20	C20	R1	7.09803208296053
20	C7	R1	7.64385618977472
21	C23	R1	6.83289001416474
21	C17	R1	7.07681559705083
21	C12	R1	7.65105169117893
21	C10	R1	7.4757334309664
21	C3	R1	6.79441586635011
21	C14	R1	7.2667865406949
21	C5	R1	6.97727992349992
21	C9	R1	7.60733031374961
21	C24	R1	7.27612440527424
21	C6	R1	7.77478705960117
21	C21	R1	7.88264304936184
21	C1	R1	6.85798099512757
21	C22	R1	7.4178525148859
21	C4	R1	6.74146698640115
21	C13	R1	7.45121111183233
21	C18	R1	6.90689059560852
21	C15	R1	7.2667865406949
21	C11	R1	6.8073549220576
21	C16	R1	7.07681559705083
21	C8	R1	7.62205181945638
21	C20	R1	7.4594316186373
21	C7	R1	7.94251450533924
22	C23	R1	7.14974711950468
22	C17	R1	7.62935662007961
22	C12	R1	6.68650052718322
22	C10	R1	7.17990909001493
22	C3	R1	6.82017896241519
22	C14	R1	6.58496250072116
22	C5	R1	7.62205181945638
22	C9	R1	6.28540221886225
22	C24	R1	5.95419631038687
22	C6	R1	7.02236781302845
22	C21	R1	6.39231742277876
22	C19	R1	6.98868468677217
22	C1	R1	7.34872815423108
22	C22	R1	6.53915881110803
22	C4	R1	7.35755200461808
22	C18	R1	7.4178525148859
22	C15	R1	6.79441586635011
22	C11	R1	6.82017896241519
22	C16	R1	6.8073549220576
22	C8	R1	7.11894107272351
22	C20	R1	7.55458885167764
22	C7	R1	7.24792751344359
23	C23	R1	7.09803208296053
23	C17	R1	7.58496250072116
23	C12	R1	7.67948009950545
23	C10	R1	7.4262647547021
23	C3	R1	5.61470984411521
23	C14	R1	6.91886323727459
23	C5	R1	7.4757334309664
23	C24	R1	7.33985000288462
23	C6	R1	7.16992500144231
23	C21	R1	7.69348695749933
23	C19	R1	7.70735913208088
23	C1	R1	7.2667865406949
23	C22	R1	6.98868468677217
23	C4	R1	7.16992500144231
23	C13	R1	7.57742882803575
23	C18	R1	6.7279204545632
23	C15	R1	7.07681559705083
23	C11	R1	7.59991284218713
23	C16	R1	7.65105169117893
23	C8	R1	7.39231742277876
23	C7	R1	7.23840473932508
24	C23	R1	7.58496250072116
24	C17	R1	6.96578428466209
24	C12	R1	6.90689059560852
24	C10	R1	7.32192809488736
24	C3	R1	7.08746284125034
24	C14	R1	7.10852445677817
24	C5	R1	6.98868468677217
24	C6	R1	6.08746284125034
24	C21	R1	6.44294349584873
24	C19	R1	5.24792751344359
24	C1	R1	7.2667865406949
24	C22	R1	7.57742882803575
24	C4	R1	7.39231742277876
24	C13	R1	7.59991284218713
24	C18	R1	7.73470962022584
24	C15	R1	7.45121111183233
24	C11	R1	7.4262647547021
24	C16	R1	7.20945336562895
24	C20	R1	6.52356195605701
24	C7	R1	6.33985000288462
25	C23	R1	7.70043971814109
25	C3	R1	7.36632221424582
25	C14	R1	7.33091687811462
25	C5	R1	7.5077946401987
25	C9	R1	7.59991284218713
25	C6	R1	7.40087943628218
25	C21	R1	7.88874324889826
25	C19	R1	7.52356195605701
25	C1	R1	7.29462074889163
25	C22	R1	5.4262647547021
25	C4	R1	6.88264304936184
25	C13	R1	7.54689445988764
25	C18	R1	7.6724253419715
25	C15	R1	7.72109918870719
25	C11	R1	7.53138146051631
25	C16	R1	7.67948009950545
25	C8	R1	7.74146698640115
25	C20	R1	7.18982455888002
25	C7	R1	7.52356195605701
26	C23	R1	7.07681559705083
26	C17	R1	6.98868468677217
26	C14	R1	7.51569983828404
26	C5	R1	6.89481776330794
26	C9	R1	6.8073549220576
26	C24	R1	7.35755200461808
26	C6	R1	6.52356195605701
26	C21	R1	7.2667865406949
26	C19	R1	7.34872815423108
26	C1	R1	7.59991284218713
26	C22	R1	6.4594316186373
26	C4	R1	6.90689059560852
26	C18	R1	7.56224242422107
26	C15	R1	7.58496250072116
26	C11	R1	7.34872815423108
26	C16	R1	7.31288295528436
26	C8	R1	7.14974711950468
26	C20	R1	7.53138146051631
26	C7	R1	7.40087943628218
27	C23	R1	7.02236781302845
27	C17	R1	7.56224242422107
27	C12	R1	6.95419631038687
27	C10	R1	7.49984588708321
27	C3	R1	6.32192809488736
27	C14	R1	7.16992500144231
27	C9	R1	7.60733031374961
27	C24	R1	7.4093909361377
27	C6	R1	6.98868468677217
27	C19	R1	7.86418614465428
27	C1	R1	6.98868468677217
27	C22	R1	6.74146698640115
27	C4	R1	6.71424551766612
27	C13	R1	7.38370429247405
27	C18	R1	7.07681559705083
27	C15	R1	7.49185309632967
27	C11	R1	7.45121111183233
27	C16	R1	7.48381577726426
27	C20	R1	6.39231742277876
27	C7	R1	6.4757334309664
28	C23	R1	6.85798099512757
28	C17	R1	7.57742882803575
28	C12	R1	6.74146698640115
28	C10	R1	7.65105169117893
28	C14	R1	7.3037807481771
28	C5	R1	7.52356195605701
28	C9	R1	5.4262647547021
28	C24	R1	6.52356195605701
28	C6	R1	6.8703647195834
28	C21	R1	6.76818432477693
28	C19	R1	4.16992500144231
28	C1	R1	7.10852445677817
28	C22	R1	5.64385618977472
28	C4	R1	7.02236781302845
28	C13	R1	6.88264304936184
28	C18	R1	7.35755200461808
28	C15	R1	7.24792751344359
28	C11	R1	7.40087943628218
28	C16	R1	6.93073733756289
28	C8	R1	7.24792751344359
28	C20	R1	7.4757334309664
28	C7	R1	7.78135971352466
29	C23	R1	7.4757334309664
29	C17	R1	7.72109918870719
29	C12	R1	6.82017896241519
29	C10	R1	7.21916852046216
29	C3	R1	6.59991284218713
29	C14	R1	7.07681559705083
29	C5	R1	7.58496250072116
29	C9	R1	8.10852445677817
29	C24	R1	7.70043971814109
29	C6	R1	8.03342300153745
29	C21	R1	7.6724253419715
29	C19	R1	7.40087943628218
29	C1	R1	6.8703647195834
29	C22	R1	7.8073549220576
29	C4	R1	7.44294349584873
29	C13	R1	7.76155123244448
29	C18	R1	7.53138146051631
29	C15	R1	7.31288295528436
29	C11	R1	7.54689445988764
29	C16	R1	7.78790255939143
29	C8	R1	7.95419631038687
29	C20	R1	7.65821148275179
29	C7	R1	8.02236781302845
30	C23	R1	7.51569983828404
30	C17	R1	7.04439411935845
30	C12	R1	7.15987133677839
30	C10	R1	6.96578428466209
30	C3	R1	6.85798099512757
30	C14	R1	6.95419631038687
30	C5	R1	7.35755200461808
30	C9	R1	7.2667865406949
30	C24	R1	6.8073549220576
30	C6	R1	7.39231742277876
30	C21	R1	7.36632221424582
30	C19	R1	6.89481776330794
30	C1	R1	6.7279204545632
30	C22	R1	5.58496250072116
30	C4	R1	6.55458885167764
30	C18	R1	7.8073549220576
30	C15	R1	7.4178525148859
30	C16	R1	7.09803208296053
30	C8	R1	7.78135971352466
30	C20	R1	7.62935662007961
30	C7	R1	7.56985560833095
31	C23	R1	6.74146698640115
31	C17	R1	6.4594316186373
31	C12	R1	7.62935662007961
31	C3	R1	6.62935662007961
31	C14	R1	6.79441586635011
31	C5	R1	7.23840473932508
31	C9	R1	7.4178525148859
31	C24	R1	7.16992500144231
31	C6	R1	6.97727992349992
31	C21	R1	7.25738784269265
31	C19	R1	7.10852445677817
31	C1	R1	5.7279204545632
31	C22	R1	6.4594316186373
31	C4	R1	6.44294349584873
31	C13	R1	6.35755200461808
31	C18	R1	4.64385618977472
31	C11	R1	7.39231742277876
31	C16	R1	7.09803208296053
31	C8	R1	7.39231742277876
31	C20	R1	7.07681559705083
31	C7	R1	7.12928301694497
32	C23	R1	6.4757334309664
32	C17	R1	7.19967234483636
32	C10	R1	7.31288295528436
32	C3	R1	6.83289001416474
32	C14	R1	7.13955135239879
32	C5	R1	6.95419631038687
32	C9	R1	5.4262647547021
32	C24	R1	7.07681559705083
32	C6	R1	7.05528243550119
32	C21	R1	7.22881869049588
32	C19	R1	7.68650052718322
32	C1	R1	6.33985000288462
32	C22	R1	6.79441586635011
32	C4	R1	6.55458885167764
32	C18	R1	6.3037807481771
32	C15	R1	7.22881869049588
32	C11	R1	7.43462822763672
32	C16	R1	7.83289001416474
32	C8	R1	7.53138146051631
32	C20	R1	6.94251450533924
32	C7	R1	7.01122725542325
33	C23	R1	6.84549005094437
33	C17	R1	6.88264304936184
33	C12	R1	7.05528243550119
33	C10	R1	7.66533591718518
33	C3	R1	6.96578428466209
33	C14	R1	7.27612440527424
33	C5	R1	7.21916852046216
33	C9	R1	7.95419631038687
33	C24	R1	7.53138146051631
33	C6	R1	8.02236781302845
33	C21	R1	7.62935662007961
33	C19	R1	7.45121111183233
33	C1	R1	8
33	C22	R1	7.14974711950468
33	C4	R1	7.48381577726426
33	C13	R1	7.19967234483636
33	C18	R1	6.4757334309664
33	C15	R1	6.85798099512757
33	C11	R1	7.15987133677839
33	C16	R1	6.76818432477693
33	C8	R1	7.59991284218713
33	C20	R1	7.57742882803575
33	C7	R1	7.65105169117893
34	C23	R1	6.08746284125034
34	C17	R1	7.12928301694497
34	C12	R1	7.38370429247405
34	C10	R1	7.03342300153745
34	C3	R1	7.89481776330794
34	C14	R1	7.05528243550119
34	C5	R1	7.03342300153745
34	C9	R1	7.76818432477693
34	C24	R1	7.02236781302845
34	C6	R1	7.24792751344359
34	C21	R1	7.33985000288462
34	C19	R1	7.45121111183233
34	C22	R1	5.97727992349992
34	C4	R1	6.58496250072116
34	C13	R1	7.23840473932508
34	C18	R1	7.36632221424582
34	C15	R1	7.876516946565
34	C11	R1	7.33091687811462
34	C16	R1	7.4757334309664
34	C8	R1	7.36632221424582
34	C20	R1	7.57742882803575
34	C7	R1	7.40087943628218
35	C17	R1	7.32192809488736
35	C12	R1	7.29462074889163
35	C10	R1	6.85798099512757
35	C3	R1	8.10852445677817
35	C9	R1	5.8073549220576
35	C24	R1	7.55458885167764
35	C6	R1	7.21916852046216
35	C21	R1	7.16992500144231
35	C19	R1	6.37503943134692
35	C22	R1	7.23840473932508
35	C4	R1	7.72109918870719
35	C13	R1	7.20945336562895
35	C18	R1	7.27612440527424
35	C15	R1	7.06608919045777
35	C11	R1	7.02236781302845
35	C16	R1	6.4262647547021
35	C8	R1	7.28540221886225
35	C20	R1	7.36632221424582
35	C7	R1	7.19967234483636
36	C23	R1	7.29462074889163
36	C17	R1	7.56224242422107
36	C12	R1	6.8073549220576
36	C10	R1	7.4594316186373
36	C3	R1	7.876516946565
36	C14	R1	7.77478705960117
36	C9	R1	6.76818432477693
36	C24	R1	6.39231742277876
36	C6	R1	6.8073549220576
36	C21	R1	7.62935662007961
36	C1	R1	7.16992500144231
36	C22	R1	7.64385618977472
36	C4	R1	7.07681559705083
36	C13	R1	7.4262647547021
36	C15	R1	7.79441586635011
36	C11	R1	7.43462822763672
36	C16	R1	7.39231742277876
36	C8	R1	6.95419631038687
36	C20	R1	7.05528243550119
36	C7	R1	7.53138146051631
37	C23	R1	6.4093909361377
37	C17	R1	6.97727992349992
37	C12	R1	7.18982455888002
37	C10	R1	7.03342300153745
37	C3	R1	6.84549005094437
37	C14	R1	7.37503943134692
37	C9	R1	8.06069593168755
37	C6	R1	7.57742882803575
37	C21	R1	7.65821148275179
37	C19	R1	7.59245703726808
37	C1	R1	7.4262647547021
37	C22	R1	7.85174904141606
37	C4	R1	7.63662462054365
37	C13	R1	7.22881869049588
37	C18	R1	7.4262647547021
37	C11	R1	7.56224242422107
37	C16	R1	6.37503943134692
37	C8	R1	6.79441586635011
37	C20	R1	8.03342300153745
37	C7	R1	7.35755200461808
38	C23	R1	7.4757334309664
38	C17	R1	7.11894107272351
38	C12	R1	7.53915881110803
38	C10	R1	7.4178525148859
38	C3	R1	7.04439411935845
38	C5	R1	6.82017896241519
38	C9	R1	7.54689445988764
38	C6	R1	7.23840473932508
38	C21	R1	7.44294349584873
38	C19	R1	7.60733031374961
38	C1	R1	7.48381577726426
38	C4	R1	7.44294349584873
38	C13	R1	6.56985560833095
38	C18	R1	7.13955135239879
38	C15	R1	7.25738784269265
38	C11	R1	6.44294349584873
38	C16	R1	6.4262647547021
38	C8	R1	6.7279204545632
38	C20	R1	6.55458885167764
38	C7	R1	6.59991284218713
39	C17	R1	6.88264304936184
39	C12	R1	6.4594316186373
39	C10	R1	7.22881869049588
39	C3	R1	7.29462074889163
39	C14	R1	7.53915881110803
39	C5	R1	7.68650052718322
39	C9	R1	7.57742882803575
39	C24	R1	7.38370429247405
39	C6	R1	7.83289001416474
39	C21	R1	7.60733031374961
39	C19	R1	7.65821148275179
39	C1	R1	7.78135971352466
39	C13	R1	7.13955135239879
39	C18	R1	7.36632221424582
39	C11	R1	6.39231742277876
39	C16	R1	6.71424551766612
39	C20	R1	6.74146698640115
39	C7	R1	6.93073733756289
40	C23	R1	7.14974711950468
40	C17	R1	7.4594316186373
40	C12	R1	6.97727992349992
40	C10	R1	7.31288295528436
40	C3	R1	6.28540221886225
40	C14	R1	6.90689059560852
40	C5	R1	7.13955135239879
40	C24	R1	6.98868468677217
40	C6	R1	7.18982455888002
40	C21	R1	6.89481776330794
40	C19	R1	7.40087943628218
40	C1	R1	6.2667865406949
40	C22	R1	6.28540221886225
40	C13	R1	7.78790255939143
40	C18	R1	6.89481776330794
40	C15	R1	7.39231742277876
40	C11	R1	6.94251450533924
40	C16	R1	7.02236781302845
40	C8	R1	6.95419631038687
40	C20	R1	7.37503943134692
40	C7	R1	7.75488750216347
41	C23	R1	8.18487534290828
41	C17	R1	7.62205181945638
41	C12	R1	7.02236781302845
41	C10	R1	7.06608919045777
41	C3	R1	7.38370429247405
41	C14	R1	7.60733031374961
41	C5	R1	7.29462074889163
41	C9	R1	7.09803208296053
41	C24	R1	6.10852445677817
41	C19	R1	5.4594316186373
41	C22	R1	6.5077946401987
41	C4	R1	7.15987133677839
41	C13	R1	6.8073549220576
41	C15	R1	7.67948009950545
41	C11	R1	7.76155123244448
41	C16	R1	6.89481776330794
41	C8	R1	6.75488750216347
41	C20	R1	7.33091687811462
41	C7	R1	6.8703647195834
42	C23	R1	6.84549005094437
42	C17	R1	7.75488750216347
42	C12	R1	7.32192809488736
42	C10	R1	7.4594316186373
42	C3	R1	7.84549005094437
42	C14	R1	7.53915881110803
42	C5	R1	7.03342300153745
42	C9	R1	5.95419631038687
42	C24	R1	7.11894107272351
42	C21	R1	7.08746284125034
42	C19	R1	6.35755200461808
42	C1	R1	6.75488750216347
42	C22	R1	7.19967234483636
42	C4	R1	7.15987133677839
42	C18	R1	7.36632221424582
42	C15	R1	7.05528243550119
42	C11	R1	7.55458885167764
42	C20	R1	6.64385618977472
42	C7	R1	6.85798099512757
43	C23	R1	7.467605550083
43	C17	R1	7.5077946401987
43	C12	R1	7.37503943134692
43	C10	R1	7.4178525148859
43	C3	R1	6.88264304936184
43	C14	R1	7.49185309632967
43	C5	R1	7.25738784269265
43	C9	R1	6.97727992349992
43	C24	R1	7.54689445988764
43	C6	R1	7.07681559705083
43	C21	R1	7.01122725542325
43	C19	R1	6.56985560833095
43	C1	R1	6.7279204545632
43	C22	R1	7.09803208296053
43	C4	R1	6.97727992349992
43	C13	R1	7.69348695749933
43	C18	R1	7.62205181945638
43	C15	R1	7.09803208296053
43	C11	R1	7.35755200461808
43	C16	R1	7.62205181945638
43	C8	R1	7.44294349584873
43	C20	R1	7.56985560833095
43	C7	R1	7.49984588708321
44	C23	R1	7.70735913208088
44	C17	R1	7.61470984411521
44	C12	R1	6.70043971814109
44	C10	R1	7.4262647547021
44	C3	R1	6.75488750216347
44	C14	R1	7.20945336562895
44	C5	R1	7.12928301694497
44	C9	R1	6.37503943134692
44	C24	R1	6.49185309632967
44	C6	R1	6.74146698640115
44	C21	R1	6.8703647195834
44	C19	R1	6.52356195605701
44	C1	R1	7.14974711950468
44	C22	R1	7.49185309632967
44	C4	R1	7.27612440527424
44	C18	R1	7.19967234483636
44	C15	R1	7.12928301694497
44	C11	R1	7.12928301694497
44	C16	R1	7.59245703726808
44	C8	R1	6.91886323727459
44	C20	R1	6.83289001416474
44	C7	R1	6.94251450533924
45	C23	R1	7.11894107272351
45	C17	R1	7.35755200461808
45	C12	R1	7.79441586635011
45	C10	R1	7.21916852046216
45	C3	R1	8.06069593168755
45	C14	R1	7.81378119121704
45	C5	R1	7.49984588708321
45	C9	R1	7.58496250072116
45	C24	R1	7.33985000288462
45	C6	R1	6.7279204545632
45	C21	R1	6.98868468677217
45	C19	R1	7.4594316186373
45	C1	R1	7.64385618977472
45	C22	R1	7.09803208296053
45	C4	R1	7.4757334309664
45	C13	R1	7.14974711950468
45	C18	R1	7.34872815423108
45	C11	R1	7.48381577726426
45	C16	R1	7.29462074889163
45	C8	R1	7.04439411935845
45	C20	R1	6.82017896241519
45	C7	R1	6.96578428466209
46	C23	R1	7.61470984411521
46	C12	R1	7.4757334309664
46	C10	R1	7.24792751344359
46	C3	R1	7.74819284958946
46	C5	R1	7.66533591718518
46	C9	R1	7.09803208296053
46	C24	R1	7.4262647547021
46	C6	R1	6.94251450533924
46	C21	R1	7.38370429247405
46	C19	R1	6.94251450533924
46	C1	R1	6.49185309632967
46	C4	R1	7.27612440527424
46	C13	R1	6.97727992349992
46	C18	R1	7.40087943628218
46	C15	R1	7.08746284125034
46	C16	R1	6.79441586635011
46	C8	R1	7.75488750216347
46	C20	R1	7.61470984411521
46	C7	R1	7.66533591718518
47	C23	R1	6.78135971352466
47	C17	R1	7.05528243550119
47	C12	R1	7.51569983828404
47	C10	R1	7.3037807481771
47	C3	R1	7.25738784269265
47	C14	R1	7.34872815423108
47	C5	R1	7.4594316186373
47	C9	R1	3.16992500144231
47	C24	R1	6.61470984411521
47	C6	R1	7.04439411935845
47	C21	R1	6.88264304936184
47	C19	R1	7.25738784269265
47	C1	R1	7.40087943628218
47	C22	R1	7.52356195605701
47	C4	R1	7.21916852046216
47	C13	R1	7.53138146051631
47	C15	R1	7.8073549220576
47	C11	R1	7.11894107272351
47	C16	R1	6.64385618977472
47	C8	R1	7.10852445677817
47	C20	R1	5.88264304936184
48	C17	R1	5.97727992349992
48	C12	R1	7.11894107272351
48	C10	R1	7.12928301694497
48	C3	R1	6.83289001416474
48	C14	R1	7.07681559705083
48	C5	R1	7.07681559705083
48	C9	R1	6.79441586635011
48	C24	R1	7.40087943628218
48	C6	R1	7.18982455888002
48	C21	R1	7.49185309632967
48	C19	R1	7.35755200461808
48	C1	R1	7.5077946401987
48	C22	R1	7.68650052718322
48	C4	R1	6.33985000288462
48	C13	R1	7
48	C18	R1	7.8073549220576
48	C15	R1	7.69348695749933
48	C11	R1	6.8073549220576
48	C16	R1	7.62935662007961
48	C8	R1	7.04439411935845
48	C20	R1	6.95419631038687
48	C7	R1	7.15987133677839
49	C23	R1	7.57742882803575
49	C17	R1	7.67948009950545
49	C12	R1	6.84549005094437
49	C10	R1	7.61470984411521
49	C3	R1	7.62935662007961
49	C14	R1	7.79441586635011
49	C5	R1	7.49984588708321
49	C9	R1	6.75488750216347
49	C24	R1	6.12928301694497
49	C6	R1	6.5077946401987
49	C21	R1	6.5077946401987
49	C19	R1	6.79441586635011
49	C1	R1	6.24792751344359
49	C4	R1	7.39231742277876
49	C13	R1	7.09803208296053
49	C18	R1	6.96578428466209
49	C11	R1	6.68650052718322
49	C16	R1	6.90689059560852
49	C8	R1	6.88264304936184
49	C20	R1	6.64385618977472
49	C7	R1	7.08746284125034
50	C23	R1	7.05528243550119
50	C17	R1	7.07681559705083
50	C12	R1	7.20945336562895
50	C10	R1	7.39231742277876
50	C14	R1	7.4262647547021
50	C5	R1	7.38370429247405
50	C9	R1	7.76818432477693
50	C24	R1	8.15987133677839
50	C6	R1	7.54689445988764
50	C21	R1	7.71424551766612
50	C19	R1	7.70735913208088
50	C1	R1	7.53138146051631
50	C22	R1	7.14974711950468
50	C4	R1	7.05528243550119
50	C13	R1	6.4262647547021
50	C18	R1	7.02236781302845
50	C15	R1	6.94251450533924
50	C11	R1	6.6724253419715
50	C16	R1	7.10852445677817
50	C8	R1	6.2667865406949
50	C20	R1	6.3037807481771
50	C7	R1	6.53915881110803
51	C23	R1	7.53915881110803
51	C17	R1	7.62205181945638
51	C12	R1	7.19967234483636
51	C10	R1	7.56224242422107
51	C3	R1	6.49185309632967
51	C14	R1	6.70043971814109
51	C5	R1	6.4093909361377
51	C24	R1	7.65105169117893
51	C6	R1	7.31288295528436
51	C21	R1	7.03342300153745
51	C19	R1	7.53915881110803
51	C1	R1	7.59991284218713
51	C22	R1	7.876516946565
51	C4	R1	7.49984588708321
51	C13	R1	7
51	C18	R1	7.64385618977472
51	C15	R1	7.61470984411521
51	C11	R1	6.91886323727459
51	C16	R1	7.16992500144231
51	C8	R1	6.06608919045777
51	C20	R1	6.3037807481771
51	C7	R1	6.55458885167764
52	C17	R1	7.5077946401987
52	C12	R1	6.94251450533924
52	C10	R1	7.67948009950545
52	C14	R1	6.8073549220576
52	C5	R1	7.10852445677817
52	C9	R1	7.53138146051631
52	C24	R1	7.59991284218713
52	C6	R1	7.54689445988764
52	C21	R1	7.77478705960117
52	C19	R1	7.4594316186373
52	C1	R1	7.85798099512757
52	C18	R1	6
52	C15	R1	6.18982455888002
52	C16	R1	6.4757334309664
52	C8	R1	6.04439411935845
52	C20	R1	6.91886323727459
52	C7	R1	7.24792751344359
53	C23	R1	6.90689059560852
53	C17	R1	7.35755200461808
53	C12	R1	6.68650052718322
53	C10	R1	7.12928301694497
53	C3	R1	7.8703647195834
53	C14	R1	7.4594316186373
53	C5	R1	7.34872815423108
53	C9	R1	7.10852445677817
53	C6	R1	6.70043971814109
53	C19	R1	7.4178525148859
53	C22	R1	6.71424551766612
53	C4	R1	7.467605550083
53	C13	R1	7.57742882803575
53	C18	R1	6.94251450533924
53	C15	R1	7.01122725542325
53	C11	R1	7.32192809488736
53	C16	R1	7.25738784269265
53	C8	R1	7.44294349584873
53	C20	R1	7.66533591718518
53	C7	R1	7.78790255939143
54	C23	R1	6.52356195605701
54	C17	R1	7.39231742277876
54	C12	R1	7.22881869049588
54	C10	R1	7.29462074889163
54	C3	R1	8.11894107272351
54	C5	R1	7.36632221424582
54	C9	R1	7.57742882803575
54	C24	R1	6.97727992349992
54	C6	R1	6.78135971352466
54	C21	R1	6.76818432477693
54	C19	R1	7.15987133677839
54	C1	R1	6.95419631038687
54	C22	R1	7.62935662007961
54	C4	R1	6.68650052718322
54	C13	R1	6.3037807481771
54	C18	R1	7.57742882803575
54	C15	R1	7.27612440527424
54	C11	R1	6.7279204545632
54	C16	R1	6.44294349584873
54	C8	R1	6.95419631038687
54	C20	R1	6.52356195605701
54	C7	R1	7.15987133677839
55	C23	R1	6.93073733756289
55	C17	R1	7.34872815423108
55	C12	R1	7.27612440527424
55	C10	R1	7.10852445677817
55	C3	R1	7.86418614465428
55	C14	R1	7.33091687811462
55	C5	R1	7.03342300153745
55	C24	R1	7.21916852046216
55	C6	R1	7.88264304936184
55	C19	R1	7.43462822763672
55	C1	R1	6.85798099512757
55	C22	R1	7.4262647547021
55	C4	R1	7.25738784269265
55	C13	R1	7.11894107272351
55	C18	R1	7.24792751344359
55	C15	R1	7.08746284125034
55	C11	R1	6.68650052718322
55	C16	R1	7.31288295528436
55	C20	R1	6.28540221886225
56	C23	R1	6.22881869049588
56	C17	R1	7.35755200461808
56	C12	R1	7.34872815423108
56	C10	R1	7.05528243550119
56	C3	R1	7
56	C14	R1	7.35755200461808
56	C5	R1	7.27612440527424
56	C9	R1	6.95419631038687
56	C24	R1	6.89481776330794
56	C6	R1	6.52356195605701
56	C21	R1	6.8703647195834
56	C19	R1	6.4757334309664
56	C1	R1	7.15987133677839
56	C22	R1	7.33091687811462
56	C4	R1	7.27612440527424
56	C13	R1	7.35755200461808
56	C18	R1	7.83289001416474
56	C15	R1	7.8073549220576
56	C11	R1	7.01122725542325
56	C16	R1	6.95419631038687
56	C8	R1	6.61470984411521
56	C20	R1	7.02236781302845
56	C7	R1	6.4262647547021
57	C23	R1	7.85174904141606
57	C17	R1	7.49984588708321
57	C12	R1	7.17990909001493
57	C10	R1	6.65821148275179
57	C3	R1	7.75488750216347
57	C14	R1	7.38370429247405
57	C5	R1	7.44294349584873
57	C9	R1	7.23840473932508
57	C24	R1	7.63662462054365
57	C6	R1	7.6724253419715
57	C21	R1	7.65105169117893
57	C19	R1	7.45121111183233
57	C22	R1	7.93663793900257
57	C4	R1	7.40087943628218
57	C13	R1	7.07681559705083
57	C18	R1	7.37503943134692
57	C15	R1	7.76818432477693
57	C11	R1	7.73470962022584
57	C16	R1	7.29462074889163
57	C20	R1	7.56224242422107
57	C7	R1	7.37503943134692
58	C17	R1	6.76818432477693
58	C12	R1	6.84549005094437
58	C10	R1	7.43462822763672
58	C3	R1	8.02236781302845
58	C5	R1	7.38370429247405
58	C9	R1	7.06608919045777
58	C24	R1	6.24792751344359
58	C6	R1	6.52356195605701
58	C21	R1	6.4093909361377
58	C19	R1	6.58496250072116
58	C22	R1	7.18982455888002
58	C4	R1	7.76155123244448
58	C13	R1	7.08746284125034
58	C15	R1	7.467605550083
58	C11	R1	7.32192809488736
58	C8	R1	7.4178525148859
58	C20	R1	7.52356195605701
58	C7	R1	7.10852445677817
59	C17	R1	7.59245703726808
59	C12	R1	6.84549005094437
59	C10	R1	7.40087943628218
59	C3	R1	6.33985000288462
59	C14	R1	7.17990909001493
59	C5	R1	6.91886323727459
59	C9	R1	7.35755200461808
59	C6	R1	7.04439411935845
59	C21	R1	7.4093909361377
59	C1	R1	7.61470984411521
59	C22	R1	5.4594316186373
59	C4	R1	7.18982455888002
59	C13	R1	7.59245703726808
59	C18	R1	7.53138146051631
59	C15	R1	7.34872815423108
59	C11	R1	6.6724253419715
59	C16	R1	6.7279204545632
59	C8	R1	6.61470984411521
59	C20	R1	6.8703647195834
59	C7	R1	7.18982455888002
60	C23	R1	7.40087943628218
60	C17	R1	7.76155123244448
60	C12	R1	7.44294349584873
60	C10	R1	7.12928301694497
60	C3	R1	7.17990909001493
60	C14	R1	7.21916852046216
60	C5	R1	7.19967234483636
60	C9	R1	7.70043971814109
60	C24	R1	7.44294349584873
60	C6	R1	7.51569983828404
60	C21	R1	7.5077946401987
60	C19	R1	7.28540221886225
60	C1	R1	7.12928301694497
60	C4	R1	7.28540221886225
60	C13	R1	7.77478705960117
60	C18	R1	7.57742882803575
60	C15	R1	7.51569983828404
60	C11	R1	7.34872815423108
60	C16	R1	7.21916852046216
60	C8	R1	7.35755200461808
60	C7	R1	7.60733031374961
61	C23	R1	7.52356195605701
61	C17	R1	7.53915881110803
61	C12	R1	7.62935662007961
61	C10	R1	7.3037807481771
61	C3	R1	7.4093909361377
61	C14	R1	7.54689445988764
61	C9	R1	7.77478705960117
61	C24	R1	7.85798099512757
61	C6	R1	7.72109918870719
61	C21	R1	7.4093909361377
61	C1	R1	8.2045711442492
61	C22	R1	6.58496250072116
61	C4	R1	6.8703647195834
61	C13	R1	7.11894107272351
61	C18	R1	6.97727992349992
61	C15	R1	7.55458885167764
61	C11	R1	7.4093909361377
61	C16	R1	7.64385618977472
61	C8	R1	6.97727992349992
61	C20	R1	7.35755200461808
61	C7	R1	7.4757334309664
62	C23	R1	7.15987133677839
62	C17	R1	7.25738784269265
62	C12	R1	7.05528243550119
62	C10	R1	7.68650052718322
62	C3	R1	7.07681559705083
62	C14	R1	7.36632221424582
62	C5	R1	7.33091687811462
62	C9	R1	7.19967234483636
62	C24	R1	6.56985560833095
62	C6	R1	7.34872815423108
62	C19	R1	7.60733031374961
62	C1	R1	7.12928301694497
62	C22	R1	6.6724253419715
62	C4	R1	5.93073733756289
62	C13	R1	7.48381577726426
62	C15	R1	7.34872815423108
62	C11	R1	6.91886323727459
62	C16	R1	7.06608919045777
62	C8	R1	7.36632221424582
62	C20	R1	7.69348695749933
62	C7	R1	7.81378119121704
63	C17	R1	7.76155123244448
63	C12	R1	6.70043971814109
63	C10	R1	7.17990909001493
63	C3	R1	7.52356195605701
63	C14	R1	7.72109918870719
63	C5	R1	7.28540221886225
63	C9	R1	6.4757334309664
63	C24	R1	6.64385618977472
63	C6	R1	6.83289001416474
63	C21	R1	7.3037807481771
63	C19	R1	6.37503943134692
63	C1	R1	6.56985560833095
63	C22	R1	8.0389189892923
63	C4	R1	7.2667865406949
63	C13	R1	7.28540221886225
63	C18	R1	7.8703647195834
63	C15	R1	7.58496250072116
63	C11	R1	7.3037807481771
63	C16	R1	6.89481776330794
63	C8	R1	6.89481776330794
63	C20	R1	7.3037807481771
63	C7	R1	7.34872815423108
64	C23	R1	7.04439411935845
64	C10	R1	7.4594316186373
64	C3	R1	7.12928301694497
64	C14	R1	7.76818432477693
64	C5	R1	7.70735913208088
64	C9	R1	7.38370429247405
64	C24	R1	6.88264304936184
64	C6	R1	7.27612440527424
64	C21	R1	7.19967234483636
64	C19	R1	6.56985560833095
64	C1	R1	7.38370429247405
64	C22	R1	6.7279204545632
64	C4	R1	7.05528243550119
64	C13	R1	7.11894107272351
64	C18	R1	7.75488750216347
64	C15	R1	7.85174904141606
64	C11	R1	7.4262647547021
64	C16	R1	6.95419631038687
64	C8	R1	6.58496250072116
64	C7	R1	7.05528243550119
65	C23	R1	7.18982455888002
65	C17	R1	7.23840473932508
65	C3	R1	7.49984588708321
65	C14	R1	7.44294349584873
65	C5	R1	6.96578428466209
65	C9	R1	7.94251450533924
65	C24	R1	7.85798099512757
65	C6	R1	7.51569983828404
65	C21	R1	7.33985000288462
65	C1	R1	6.18982455888002
65	C22	R1	6.4757334309664
65	C4	R1	6.62935662007961
65	C13	R1	7.22881869049588
65	C18	R1	7.55458885167764
65	C15	R1	7.27612440527424
65	C11	R1	7.4093909361377
65	C16	R1	7.20945336562895
65	C8	R1	7.62935662007961
65	C20	R1	7.06608919045777
65	C7	R1	6.4262647547021
66	C23	R1	6.85798099512757
66	C17	R1	6.84549005094437
66	C10	R1	7.31288295528436
66	C3	R1	8.25266543245025
66	C14	R1	7.94836723158468
66	C5	R1	7.09803208296053
66	C9	R1	6.3037807481771
66	C24	R1	6.94251450533924
66	C6	R1	6.85798099512757
66	C21	R1	6.76818432477693
66	C19	R1	6.61470984411521
66	C1	R1	7.49185309632967
66	C22	R1	7.79441586635011
66	C4	R1	7.48381577726426
66	C13	R1	7
66	C18	R1	7.40087943628218
66	C15	R1	7.51569983828404
66	C11	R1	7.4178525148859
66	C16	R1	7.35755200461808
66	C8	R1	7.07681559705083
66	C20	R1	7.65105169117893
66	C7	R1	7.70735913208088
67	C23	R1	7.71424551766612
67	C17	R1	7.01122725542325
67	C12	R1	7.61470984411521
67	C10	R1	7.78790255939143
67	C3	R1	7
67	C5	R1	7.23840473932508
67	C9	R1	7.49185309632967
67	C24	R1	6.65821148275179
67	C6	R1	7.16992500144231
67	C21	R1	6.70043971814109
67	C19	R1	7.73470962022584
67	C1	R1	7.37503943134692
67	C22	R1	6.62935662007961
67	C4	R1	7.27612440527424
67	C13	R1	6.88264304936184
67	C18	R1	7.64385618977472
67	C15	R1	7.56224242422107
67	C11	R1	7
67	C16	R1	7.25738784269265
67	C8	R1	7.59245703726808
67	C20	R1	7.60733031374961
68	C23	R1	7.17990909001493
68	C17	R1	7.09803208296053
68	C12	R1	7.34872815423108
68	C10	R1	7.76818432477693
68	C3	R1	6.96578428466209
68	C14	R1	7.02236781302845
68	C5	R1	7.03342300153745
68	C9	R1	6.98868468677217
68	C24	R1	6.76818432477693
68	C21	R1	6.75488750216347
68	C19	R1	7.57742882803575
68	C1	R1	7.38370429247405
68	C22	R1	7.99435343685886
68	C4	R1	7.24792751344359
68	C18	R1	6.98868468677217
68	C15	R1	6.83289001416474
68	C11	R1	7.67948009950545
68	C16	R1	7.08746284125034
68	C20	R1	6.98868468677217
68	C7	R1	6.7279204545632
69	C23	R1	7.53915881110803
69	C17	R1	6.4093909361377
69	C12	R1	7.59991284218713
69	C10	R1	7.23840473932508
69	C3	R1	7.17990909001493
69	C14	R1	7.33985000288462
69	C5	R1	6.91886323727459
69	C9	R1	6.37503943134692
69	C24	R1	7.53138146051631
69	C6	R1	7.25738784269265
69	C21	R1	7.12928301694497
69	C19	R1	7.03342300153745
69	C1	R1	6.4594316186373
69	C4	R1	6.7279204545632
69	C13	R1	6.6724253419715
69	C18	R1	6.4757334309664
69	C15	R1	5.8073549220576
69	C11	R1	6.76818432477693
69	C8	R1	6.4262647547021
69	C20	R1	6.3037807481771
69	C7	R1	6.62935662007961
70	C23	R1	7.58496250072116
70	C17	R1	7.39231742277876
70	C12	R1	7.05528243550119
70	C10	R1	7.57742882803575
70	C3	R1	7.36632221424582
70	C14	R1	7.65821148275179
70	C5	R1	6.62935662007961
70	C9	R1	6.76818432477693
70	C24	R1	6.96578428466209
70	C6	R1	6.64385618977472
70	C21	R1	6.64385618977472
70	C19	R1	4.8073549220576
70	C1	R1	6.89481776330794
70	C22	R1	7.13955135239879
70	C4	R1	7.53915881110803
70	C13	R1	6.83289001416474
70	C18	R1	8.12928301694497
70	C15	R1	7.65105169117893
70	C11	R1	7.37503943134692
70	C16	R1	7.3037807481771
70	C8	R1	6.90689059560852
70	C20	R1	6.89481776330794
70	C7	R1	6.88264304936184
71	C17	R1	7.73470962022584
71	C12	R1	7.04439411935845
71	C10	R1	6.7279204545632
71	C14	R1	7.05528243550119
71	C5	R1	7.09803208296053
71	C9	R1	6.85798099512757
71	C6	R1	7.07681559705083
71	C21	R1	6.7279204545632
71	C19	R1	6.35755200461808
71	C1	R1	6.56985560833095
71	C22	R1	7.10852445677817
71	C4	R1	6.98868468677217
71	C13	R1	7.10852445677817
71	C18	R1	7.51569983828404
71	C15	R1	7.34872815423108
71	C11	R1	7.467605550083
71	C16	R1	7.73470962022584
71	C8	R1	7.65105169117893
71	C20	R1	7.11894107272351
71	C7	R1	7.15987133677839
72	C23	R1	6.90689059560852
72	C12	R1	7.59245703726808
72	C10	R1	7.52356195605701
72	C3	R1	6.88264304936184
72	C5	R1	7.10852445677817
72	C9	R1	7.61470984411521
72	C24	R1	6.96578428466209
72	C6	R1	7
72	C21	R1	7.20945336562895
72	C19	R1	6.98868468677217
72	C1	R1	7.75488750216347
72	C22	R1	6.24792751344359
72	C4	R1	7.70735913208088
72	C13	R1	7.34872815423108
72	C18	R1	7.81378119121704
72	C15	R1	7.55458885167764
72	C11	R1	7.61470984411521
72	C16	R1	8.24317398347295
72	C8	R1	7.70043971814109
72	C7	R1	7.91886323727459
73	C23	R1	7.48381577726426
73	C17	R1	7.32192809488736
73	C12	R1	6.62935662007961
73	C10	R1	7.02236781302845
73	C3	R1	7.69348695749933
73	C14	R1	7.22881869049588
73	C5	R1	7.69348695749933
73	C9	R1	7.61470984411521
73	C24	R1	6.61470984411521
73	C21	R1	7.34872815423108
73	C19	R1	7.49185309632967
73	C1	R1	7.75488750216347
73	C22	R1	7.78790255939143
73	C4	R1	7.70043971814109
73	C13	R1	8
73	C18	R1	7.83920378809694
73	C15	R1	7.33985000288462
73	C11	R1	7.4178525148859
73	C16	R1	6.33985000288462
73	C8	R1	7.11894107272351
73	C7	R1	7.68650052718322
74	C23	R1	7.53915881110803
74	C17	R1	7.40087943628218
74	C12	R1	7.28540221886225
74	C10	R1	6.78135971352466
74	C3	R1	7.03342300153745
74	C14	R1	5.75488750216347
74	C5	R1	7.4262647547021
74	C9	R1	7.66533591718518
74	C24	R1	7.31288295528436
74	C6	R1	7.01122725542325
74	C21	R1	7.20945336562895
74	C19	R1	4.52356195605701
74	C1	R1	6.78135971352466
74	C4	R1	7.27612440527424
74	C13	R1	6.97727992349992
74	C18	R1	6.8703647195834
74	C15	R1	6.83289001416474
74	C11	R1	7.56985560833095
74	C8	R1	7.40087943628218
74	C20	R1	7.23840473932508
74	C7	R1	7.12928301694497
75	C23	R1	6.24792751344359
75	C17	R1	5.58496250072116
75	C10	R1	7.49185309632967
75	C3	R1	7.19967234483636
75	C14	R1	7.4757334309664
75	C5	R1	6.96578428466209
75	C9	R1	6.10852445677817
75	C24	R1	7.34872815423108
75	C6	R1	7.36632221424582
75	C21	R1	7.28540221886225
75	C19	R1	6.84549005094437
75	C22	R1	7.5077946401987
75	C4	R1	7.61470984411521
75	C13	R1	7.39231742277876
75	C18	R1	7.876516946565
75	C15	R1	7.62935662007961
75	C11	R1	7.40087943628218
75	C16	R1	6.93073733756289
75	C8	R1	7.61470984411521
75	C20	R1	8.19475685442225
75	C7	R1	8.12412131182919
76	C23	R1	4.58496250072116
76	C17	R1	6.59991284218713
76	C3	R1	7.02236781302845
76	C5	R1	7.51569983828404
76	C9	R1	7.74146698640115
76	C24	R1	7.49984588708321
76	C6	R1	7.4262647547021
76	C21	R1	7.09803208296053
76	C19	R1	7.06608919045777
76	C1	R1	7.53138146051631
76	C4	R1	6.83289001416474
76	C13	R1	6.5077946401987
76	C18	R1	7.49984588708321
76	C15	R1	7.29462074889163
76	C11	R1	5.90689059560852
76	C20	R1	7.07681559705083
76	C7	R1	6.75488750216347
77	C23	R1	7.03342300153745
77	C17	R1	6.6724253419715
77	C12	R1	7.12928301694497
77	C10	R1	7.03342300153745
77	C3	R1	4.64385618977472
77	C14	R1	6.20945336562895
77	C5	R1	6.94251450533924
77	C9	R1	7.54689445988764
77	C24	R1	6.8073549220576
77	C6	R1	6.65821148275179
77	C21	R1	6.64385618977472
77	C19	R1	7.23840473932508
77	C1	R1	7.79441586635011
77	C22	R1	7.83920378809694
77	C4	R1	7.69348695749933
77	C13	R1	7.18982455888002
77	C18	R1	6.89481776330794
77	C15	R1	7.53138146051631
77	C11	R1	7.31288295528436
77	C16	R1	7.31288295528436
77	C8	R1	7.34872815423108
77	C20	R1	7.02236781302845
77	C7	R1	7.25738784269265
78	C23	R1	7.2667865406949
78	C17	R1	8.12928301694497
78	C12	R1	7.11894107272351
78	C10	R1	6.88264304936184
78	C3	R1	7.32192809488736
78	C14	R1	7.18982455888002
78	C5	R1	6.93073733756289
78	C9	R1	7.09803208296053
78	C24	R1	7.67948009950545
78	C6	R1	7.52356195605701
78	C21	R1	7.39231742277876
78	C19	R1	6.84549005094437
78	C1	R1	7.79441586635011
78	C22	R1	6.83289001416474
78	C4	R1	7.09803208296053
78	C13	R1	7.34872815423108
78	C18	R1	7.19967234483636
78	C15	R1	6.88264304936184
78	C11	R1	6.64385618977472
78	C16	R1	7.17990909001493
78	C8	R1	7.09803208296053
79	C23	R1	7.56224242422107
79	C17	R1	7.62935662007961
79	C12	R1	7.4757334309664
79	C3	R1	7.56224242422107
79	C5	R1	6.95419631038687
79	C9	R1	7.17990909001493
79	C24	R1	6.97727992349992
79	C6	R1	6.91886323727459
79	C21	R1	6.91886323727459
79	C1	R1	6.4594316186373
79	C22	R1	7.2667865406949
79	C4	R1	7.43462822763672
79	C13	R1	7.57742882803575
79	C18	R1	7.79441586635011
79	C15	R1	7.74146698640115
79	C11	R1	7.52356195605701
79	C16	R1	7.70735913208088
79	C8	R1	7.84549005094437
79	C20	R1	7.13955135239879
79	C7	R1	7.33985000288462
80	C23	R1	6.97727992349992
80	C17	R1	6.7279204545632
80	C10	R1	7.11894107272351
80	C3	R1	7.02236781302845
80	C14	R1	7.27612440527424
80	C5	R1	7.21916852046216
80	C9	R1	6.70043971814109
80	C24	R1	7.51569983828404
80	C6	R1	6.89481776330794
80	C21	R1	7.13955135239879
80	C19	R1	7.40087943628218
80	C1	R1	7.17990909001493
80	C22	R1	5.8073549220576
80	C4	R1	6.4594316186373
80	C13	R1	6.98868468677217
80	C18	R1	7.06608919045777
80	C15	R1	6.90689059560852
80	C11	R1	7.4093909361377
80	C16	R1	7.09803208296053
80	C8	R1	7.23840473932508
80	C20	R1	6.93073733756289
80	C7	R1	6.49185309632967
81	C23	R1	7.01122725542325
81	C17	R1	7.23840473932508
81	C12	R1	7.07681559705083
81	C10	R1	7.4093909361377
81	C3	R1	7.33091687811462
81	C14	R1	7.53138146051631
81	C5	R1	7.45121111183233
81	C9	R1	7.17990909001493
81	C6	R1	7.56224242422107
81	C21	R1	7.43462822763672
81	C19	R1	7.19967234483636
81	C22	R1	7.09803208296053
81	C4	R1	6.85798099512757
81	C13	R1	7.25738784269265
81	C18	R1	7.4262647547021
81	C15	R1	7.54689445988764
81	C11	R1	7.48381577726426
81	C16	R1	7.4594316186373
81	C8	R1	7.61470984411521
81	C7	R1	6.75488750216347
82	C23	R1	7.57742882803575
82	C17	R1	7.3037807481771
82	C10	R1	7.53138146051631
82	C3	R1	7.10852445677817
82	C14	R1	7.38370429247405
82	C5	R1	6.97727992349992
82	C9	R1	7.34872815423108
82	C6	R1	7.58496250072116
82	C21	R1	8.0389189892923
82	C19	R1	7.08746284125034
82	C1	R1	6.88264304936184
82	C22	R1	6.4594316186373
82	C4	R1	7.17990909001493
82	C13	R1	7.56224242422107
82	C18	R1	7.25738784269265
82	C15	R1	7.38370429247405
82	C16	R1	7.39231742277876
82	C8	R1	6.98868468677217
82	C20	R1	7.33985000288462
82	C7	R1	7.15987133677839
83	C23	R1	7.54689445988764
83	C17	R1	7.8008998999203
83	C12	R1	7.63662462054365
83	C10	R1	7.09803208296053
83	C14	R1	7.21916852046216
83	C5	R1	6.5077946401987
83	C9	R1	7.79441586635011
83	C24	R1	6.91886323727459
83	C21	R1	7.13955135239879
83	C19	R1	7.16992500144231
83	C1	R1	6.55458885167764
83	C4	R1	7.29462074889163
83	C13	R1	8.05528243550119
83	C18	R1	7.22881869049588
83	C15	R1	7.39231742277876
83	C11	R1	7.36632221424582
83	C16	R1	7.64385618977472
83	C8	R1	7.22881869049588
83	C20	R1	7.467605550083
83	C7	R1	7.88874324889826
84	C23	R1	7.48381577726426
84	C17	R1	7
84	C12	R1	7.3037807481771
84	C10	R1	7
84	C3	R1	7.5077946401987
84	C14	R1	7.11894107272351
84	C5	R1	6.94251450533924
84	C9	R1	5.7279204545632
84	C24	R1	6.93073733756289
84	C6	R1	5.4594316186373
84	C21	R1	5.20945336562895
84	C19	R1	6.97727992349992
84	C1	R1	6.2667865406949
84	C22	R1	7.61470984411521
84	C4	R1	7.33091687811462
84	C13	R1	6.97727992349992
84	C18	R1	7.33985000288462
84	C15	R1	6.90689059560852
84	C11	R1	7.68650052718322
84	C16	R1	6.83289001416474
84	C8	R1	7.11894107272351
84	C20	R1	6.85798099512757
84	C7	R1	6.58496250072116
85	C23	R1	6.20945336562895
85	C17	R1	7.56985560833095
85	C12	R1	7.18982455888002
85	C10	R1	7.32192809488736
85	C3	R1	6.8073549220576
85	C14	R1	7.18982455888002
85	C5	R1	7.82654848729092
85	C9	R1	7.65821148275179
85	C24	R1	7.98299357469431
85	C6	R1	7.90689059560852
85	C21	R1	7.88874324889826
85	C19	R1	8.14974711950468
85	C1	R1	6.4093909361377
85	C22	R1	7.37503943134692
85	C4	R1	7.33091687811462
85	C13	R1	7.2667865406949
85	C18	R1	7.05528243550119
85	C15	R1	7.35755200461808
85	C8	R1	7.25738784269265
85	C20	R1	7.21916852046216
85	C7	R1	7.5077946401987
86	C23	R1	7.38370429247405
86	C17	R1	7.4093909361377
86	C12	R1	7.17990909001493
86	C10	R1	7.07681559705083
86	C3	R1	7.23840473932508
86	C14	R1	6.8073549220576
86	C5	R1	7.4093909361377
86	C9	R1	6.3037807481771
86	C24	R1	6.55458885167764
86	C21	R1	6.83289001416474
86	C19	R1	6.14974711950468
86	C1	R1	7.62205181945638
86	C22	R1	7.55458885167764
86	C4	R1	6.95419631038687
86	C13	R1	7.67948009950545
86	C18	R1	7.16992500144231
86	C15	R1	7.24792751344359
86	C11	R1	7.70735913208088
86	C16	R1	7.2667865406949
86	C8	R1	7.11894107272351
86	C7	R1	7.68650052718322
87	C17	R1	7.17990909001493
87	C12	R1	6.97727992349992
87	C10	R1	7.49984588708321
87	C3	R1	6.90689059560852
87	C14	R1	6.82017896241519
87	C5	R1	7.16992500144231
87	C24	R1	7.23840473932508
87	C6	R1	7.23840473932508
87	C21	R1	6.58496250072116
87	C19	R1	7.4757334309664
87	C1	R1	7.68650052718322
87	C22	R1	7.4093909361377
87	C4	R1	7.33091687811462
87	C13	R1	7.467605550083
87	C18	R1	7.84549005094437
87	C15	R1	7.55458885167764
87	C11	R1	7.49185309632967
87	C16	R1	7.67948009950545
87	C8	R1	7.74819284958946
87	C20	R1	7.22881869049588
87	C7	R1	7.45121111183233
88	C23	R1	6.49185309632967
88	C17	R1	7.18982455888002
88	C12	R1	7.25738784269265
88	C3	R1	7.56985560833095
88	C14	R1	7.74146698640115
88	C5	R1	7.19967234483636
88	C9	R1	6.28540221886225
88	C24	R1	6.75488750216347
88	C6	R1	7.08746284125034
88	C21	R1	6.93073733756289
88	C19	R1	7.71424551766612
88	C1	R1	6.64385618977472
88	C22	R1	6.65821148275179
88	C4	R1	7
88	C18	R1	7.18982455888002
88	C15	R1	7.2667865406949
88	C11	R1	7.34872815423108
88	C16	R1	6.64385618977472
88	C8	R1	7.74146698640115
88	C20	R1	6.90689059560852
88	C7	R1	7.33985000288462
89	C23	R1	7.24792751344359
89	C17	R1	5.08746284125034
89	C12	R1	6.79441586635011
89	C10	R1	6.74146698640115
89	C3	R1	7.53138146051631
89	C14	R1	7.36632221424582
89	C5	R1	7.36632221424582
89	C9	R1	6.90689059560852
89	C24	R1	7.12928301694497
89	C6	R1	7.02236781302845
89	C21	R1	6.88264304936184
89	C19	R1	7.3037807481771
89	C1	R1	7.81378119121704
89	C22	R1	6.84549005094437
89	C4	R1	7.44294349584873
89	C13	R1	7.76155123244448
89	C18	R1	6.85798099512757
89	C15	R1	7.59991284218713
89	C11	R1	7.72109918870719
89	C8	R1	7.58496250072116
89	C20	R1	8.0389189892923
89	C7	R1	8.08746284125034
90	C23	R1	7.73470962022584
90	C17	R1	6.84549005094437
90	C12	R1	7.21916852046216
90	C10	R1	6.7279204545632
90	C3	R1	7.78135971352466
90	C14	R1	7.49984588708321
90	C5	R1	7.31288295528436
90	C9	R1	8.15987133677839
90	C24	R1	7.71424551766612
90	C6	R1	7.60733031374961
90	C21	R1	7.07681559705083
90	C19	R1	7.15987133677839
90	C1	R1	5.32192809488736
90	C22	R1	6.7279204545632
90	C4	R1	7.4178525148859
90	C15	R1	7.39231742277876
90	C11	R1	7.5077946401987
90	C16	R1	7.33985000288462
90	C8	R1	6.68650052718322
90	C20	R1	7.19967234483636
90	C7	R1	6.91886323727459
91	C17	R1	7.4757334309664
91	C10	R1	7.24792751344359
91	C3	R1	6.7279204545632
91	C14	R1	6.62935662007961
91	C5	R1	7.10852445677817
91	C9	R1	7.89481776330794
91	C6	R1	6.61470984411521
91	C21	R1	6.88264304936184
91	C19	R1	6.58496250072116
91	C1	R1	7.4594316186373
91	C22	R1	7.91288933622996
91	C4	R1	7.91886323727459
91	C13	R1	7.01122725542325
91	C18	R1	6.6724253419715
91	C15	R1	6.6724253419715
91	C11	R1	7.16992500144231
91	C16	R1	6.91886323727459
91	C8	R1	6.98868468677217
91	C20	R1	6.55458885167764
91	C7	R1	6.39231742277876
92	C23	R1	6.58496250072116
92	C17	R1	7.19967234483636
92	C12	R1	8.00562454919388
92	C10	R1	6.55458885167764
92	C3	R1	7.53138146051631
92	C14	R1	7.67948009950545
92	C5	R1	7.56224242422107
92	C9	R1	6.93073733756289
92	C24	R1	6.88264304936184
92	C6	R1	6.95419631038687
92	C21	R1	7
92	C19	R1	6.59991284218713
92	C1	R1	5.39231742277876
92	C22	R1	6.4093909361377
92	C4	R1	6.8703647195834
92	C13	R1	7.23840473932508
92	C18	R1	7.39231742277876
92	C15	R1	7.66533591718518
92	C11	R1	7.09803208296053
92	C16	R1	7.48381577726426
92	C8	R1	7.25738784269265
92	C20	R1	6.49185309632967
92	C7	R1	6.53915881110803
93	C23	R1	5.78135971352466
93	C17	R1	6.64385618977472
93	C12	R1	6.98868468677217
93	C10	R1	7.18982455888002
93	C3	R1	6.24792751344359
93	C14	R1	6.84549005094437
93	C9	R1	7.29462074889163
93	C24	R1	7.28540221886225
93	C6	R1	7.43462822763672
93	C21	R1	7.19967234483636
93	C19	R1	7.54689445988764
93	C1	R1	7.63662462054365
93	C22	R1	7.92481250360578
93	C4	R1	7.56985560833095
93	C13	R1	7.37503943134692
93	C18	R1	7.49984588708321
93	C15	R1	7.4093909361377
93	C11	R1	6.58496250072116
93	C8	R1	6.76818432477693
93	C20	R1	7.4594316186373
93	C7	R1	7.08746284125034
94	C23	R1	7.55458885167764
94	C12	R1	7.21916852046216
94	C10	R1	7.4594316186373
94	C3	R1	6.70043971814109
94	C14	R1	6.98868468677217
94	C5	R1	7.02236781302845
94	C9	R1	6.65821148275179
94	C24	R1	6.94251450533924
94	C6	R1	7.08746284125034
94	C21	R1	7.09803208296053
94	C19	R1	7.07681559705083
94	C1	R1	6.93073733756289
94	C22	R1	6.2667865406949
94	C4	R1	7.14974711950468
94	C13	R1	7.05528243550119
94	C18	R1	6.74146698640115
94	C15	R1	7.20945336562895
94	C11	R1	6.52356195605701
94	C8	R1	6.44294349584873
95	C23	R1	7.59245703726808
95	C17	R1	6.65821148275179
95	C12	R1	6.89481776330794
95	C10	R1	7.57742882803575
95	C3	R1	7.48381577726426
95	C14	R1	7.65821148275179
95	C5	R1	6.88264304936184
95	C24	R1	6.64385618977472
95	C6	R1	5.7279204545632
95	C21	R1	6.02236781302845
95	C19	R1	6.22881869049588
95	C1	R1	7.90086680798075
95	C22	R1	7.32192809488736
95	C4	R1	7.53915881110803
95	C13	R1	7.59991284218713
95	C18	R1	6.97727992349992
95	C15	R1	6.74146698640115
95	C11	R1	7.53915881110803
95	C8	R1	6.95419631038687
95	C20	R1	6.4757334309664
95	C7	R1	7.23840473932508
96	C23	R1	7.01122725542325
96	C17	R1	7.02236781302845
96	C12	R1	6.89481776330794
96	C10	R1	7.44294349584873
96	C3	R1	8.13955135239879
96	C14	R1	7.85798099512757
96	C5	R1	7.24792751344359
96	C9	R1	6.62935662007961
96	C24	R1	6.49185309632967
96	C6	R1	6.84549005094437
96	C21	R1	6.79441586635011
96	C19	R1	7.11894107272351
96	C1	R1	5.83289001416474
96	C22	R1	6.4757334309664
96	C4	R1	6.6724253419715
96	C13	R1	7.4178525148859
96	C18	R1	5.32192809488736
96	C15	R1	4.70043971814109
96	C11	R1	7.44294349584873
96	C16	R1	7.6724253419715
96	C8	R1	7.63662462054365
96	C20	R1	7.876516946565
96	C7	R1	7.66533591718518
97	C23	R1	6.97727992349992
97	C12	R1	7.09803208296053
97	C10	R1	7.15987133677839
[truncated: 14,602 more rows]
