# Supplementary material for: Stochastic modelling of single-cell gene expression adaptation reveals non-genomic contribution to evolution of tumor subclones
Source: bioRxiv. 2024 Apr 20:2024.04.17.588869. Preprint. [Version 1] doi: 10.1101/2024.04.17.588869 (PMC11071284; doi:10.1101/2024.04.17.588869)
Supplement: Supplement 2 [file media-2.zip › Supplementary Files/Simulated Data/Constrained_Simulation/tr_1_sq_1.5_r_200_a_1.csv]

gene	species	replicate	exprval
1	C23	R1	7.34872815423108
1	C17	R1	7.48381577726426
1	C12	R1	7.5077946401987
1	C10	R1	7.28540221886225
1	C3	R1	7.4093909361377
1	C14	R1	6.96578428466209
1	C5	R1	7.32192809488736
1	C9	R1	7.33985000288462
1	C24	R1	7.51569983828404
1	C6	R1	7.11894107272351
1	C21	R1	7
1	C19	R1	7.20945336562895
1	C1	R1	7.33985000288462
1	C22	R1	6.98868468677217
1	C4	R1	7.10852445677817
1	C13	R1	7.54689445988764
1	C18	R1	7.13955135239879
1	C15	R1	7.22881869049588
1	C11	R1	7.12928301694497
1	C16	R1	7.27612440527424
1	C8	R1	7.14974711950468
1	C20	R1	7.24792751344359
1	C7	R1	7.17990909001493
2	C23	R1	7.01122725542325
2	C12	R1	7.24792751344359
2	C10	R1	7.21916852046216
2	C3	R1	7.24792751344359
2	C14	R1	7.38370429247405
2	C5	R1	7.4262647547021
2	C9	R1	7.37503943134692
2	C24	R1	7.11894107272351
2	C21	R1	7.33985000288462
2	C19	R1	7.09803208296053
2	C1	R1	7.11894107272351
2	C22	R1	7.4262647547021
2	C13	R1	7.27612440527424
2	C15	R1	7.29462074889163
2	C11	R1	7.4594316186373
2	C16	R1	7.33091687811462
2	C8	R1	6.95419631038687
2	C20	R1	7.33985000288462
2	C7	R1	7.49185309632967
3	C23	R1	7.13955135239879
3	C17	R1	7.48381577726426
3	C12	R1	7.04439411935845
3	C10	R1	7.4757334309664
3	C3	R1	7.18982455888002
3	C14	R1	6.94251450533924
3	C5	R1	7.27612440527424
3	C9	R1	6.89481776330794
3	C24	R1	7.06608919045777
3	C6	R1	7.35755200461808
3	C21	R1	7.07681559705083
3	C22	R1	7.16992500144231
3	C4	R1	7.19967234483636
3	C13	R1	7.38370429247405
3	C18	R1	7.36632221424582
3	C15	R1	7.24792751344359
3	C16	R1	7.24792751344359
3	C8	R1	7.34872815423108
3	C20	R1	7.43462822763672
3	C7	R1	7
4	C23	R1	7.4093909361377
4	C17	R1	7.12928301694497
4	C12	R1	7.27612440527424
4	C10	R1	7.10852445677817
4	C3	R1	7.22881869049588
4	C14	R1	7.4262647547021
4	C5	R1	6.95419631038687
4	C9	R1	7.39231742277876
4	C24	R1	7.05528243550119
4	C6	R1	7.20945336562895
4	C21	R1	7.2667865406949
4	C19	R1	7.2667865406949
4	C1	R1	7.35755200461808
4	C22	R1	7.09803208296053
4	C4	R1	7.48381577726426
4	C18	R1	7.33091687811462
4	C15	R1	7.15987133677839
4	C16	R1	7.17990909001493
4	C8	R1	7.52356195605701
4	C20	R1	6.96578428466209
4	C7	R1	7.03342300153745
5	C23	R1	7.02236781302845
5	C17	R1	7.24792751344359
5	C12	R1	7.14974711950468
5	C10	R1	7.15987133677839
5	C3	R1	7.39231742277876
5	C14	R1	6.98868468677217
5	C5	R1	7.33985000288462
5	C9	R1	7.12928301694497
5	C6	R1	7.3037807481771
5	C19	R1	7.38370429247405
5	C1	R1	7.467605550083
5	C22	R1	7.08746284125034
5	C4	R1	7.02236781302845
5	C13	R1	7.4093909361377
5	C18	R1	7.23840473932508
5	C15	R1	7.01122725542325
5	C11	R1	7.18982455888002
5	C16	R1	7.10852445677817
5	C8	R1	6.95419631038687
5	C20	R1	7.28540221886225
5	C7	R1	7.19967234483636
6	C23	R1	7.2667865406949
6	C17	R1	7.54689445988764
6	C12	R1	7.06608919045777
6	C10	R1	7.20945336562895
6	C3	R1	7.2667865406949
6	C14	R1	7.25738784269265
6	C5	R1	7.38370429247405
6	C9	R1	7.11894107272351
6	C24	R1	7.4093909361377
6	C6	R1	7.34872815423108
6	C21	R1	7.25738784269265
6	C1	R1	7.18982455888002
6	C22	R1	7.09803208296053
6	C4	R1	7.08746284125034
6	C13	R1	6.98868468677217
6	C18	R1	7.16992500144231
6	C15	R1	7.2667865406949
6	C11	R1	7.4178525148859
6	C16	R1	7.24792751344359
6	C8	R1	7.06608919045777
6	C20	R1	7.13955135239879
6	C7	R1	6.84549005094437
7	C17	R1	7.27612440527424
7	C12	R1	7.14974711950468
7	C10	R1	7.2667865406949
7	C3	R1	7.4178525148859
7	C14	R1	7.2667865406949
7	C5	R1	7.37503943134692
7	C9	R1	7.31288295528436
7	C24	R1	7.01122725542325
7	C6	R1	7.07681559705083
7	C21	R1	7.08746284125034
7	C19	R1	7.25738784269265
7	C1	R1	7.23840473932508
7	C22	R1	7.18982455888002
7	C4	R1	7.02236781302845
7	C13	R1	7.01122725542325
7	C18	R1	7.57742882803575
7	C15	R1	7.23840473932508
7	C11	R1	7.39231742277876
7	C16	R1	6.8703647195834
7	C8	R1	7.59991284218713
7	C20	R1	7.09803208296053
7	C7	R1	7.24792751344359
8	C17	R1	7.4757334309664
8	C12	R1	7.17990909001493
8	C10	R1	7.29462074889163
8	C3	R1	7.23840473932508
8	C14	R1	7.49984588708321
8	C5	R1	7.08746284125034
8	C9	R1	7.33985000288462
8	C24	R1	7.53138146051631
8	C6	R1	7.4757334309664
8	C21	R1	7.22881869049588
8	C19	R1	6.83289001416474
8	C1	R1	7.33091687811462
8	C22	R1	7.53138146051631
8	C4	R1	7.34872815423108
8	C13	R1	7.07681559705083
8	C18	R1	7.4093909361377
8	C15	R1	6.90689059560852
8	C11	R1	7.34872815423108
8	C16	R1	6.98868468677217
8	C8	R1	7.28540221886225
8	C20	R1	7.19967234483636
8	C7	R1	7.33091687811462
9	C23	R1	7.32192809488736
9	C17	R1	7.53915881110803
9	C12	R1	7.13955135239879
9	C10	R1	7.38370429247405
9	C3	R1	7.19967234483636
9	C14	R1	7.25738784269265
9	C5	R1	7.37503943134692
9	C9	R1	7.34872815423108
9	C24	R1	7.23840473932508
9	C6	R1	6.91886323727459
9	C21	R1	7.2667865406949
9	C19	R1	7.18982455888002
9	C1	R1	7.15987133677839
9	C22	R1	6.8703647195834
9	C4	R1	7.19967234483636
9	C13	R1	6.90689059560852
9	C15	R1	6.79441586635011
9	C11	R1	7.18982455888002
9	C16	R1	7.19967234483636
9	C8	R1	6.95419631038687
9	C20	R1	7.09803208296053
9	C7	R1	7.33091687811462
10	C23	R1	7.05528243550119
10	C17	R1	7.29462074889163
10	C12	R1	6.91886323727459
10	C10	R1	7.13955135239879
10	C14	R1	7.4178525148859
10	C5	R1	7.35755200461808
10	C24	R1	7.23840473932508
10	C6	R1	7.14974711950468
10	C21	R1	7.15987133677839
10	C19	R1	7.48381577726426
10	C1	R1	7.18982455888002
10	C22	R1	7.19967234483636
10	C4	R1	6.95419631038687
10	C18	R1	7.14974711950468
10	C15	R1	7.18982455888002
10	C11	R1	7.09803208296053
10	C8	R1	7.05528243550119
10	C7	R1	7.52356195605701
11	C23	R1	7.4178525148859
11	C17	R1	6.94251450533924
11	C12	R1	7.34872815423108
11	C10	R1	7.23840473932508
11	C14	R1	7.31288295528436
11	C24	R1	7.22881869049588
11	C6	R1	7.32192809488736
11	C21	R1	7.18982455888002
11	C19	R1	7.4262647547021
11	C1	R1	7.17990909001493
11	C22	R1	6.95419631038687
11	C4	R1	7.13955135239879
11	C13	R1	7.10852445677817
11	C18	R1	7.24792751344359
11	C15	R1	6.96578428466209
11	C11	R1	7.19967234483636
11	C16	R1	7.17990909001493
11	C8	R1	7.09803208296053
11	C20	R1	7.28540221886225
11	C7	R1	7.37503943134692
12	C23	R1	7.32192809488736
12	C17	R1	7.27612440527424
12	C12	R1	7.27612440527424
12	C10	R1	7.20945336562895
12	C3	R1	7.19967234483636
12	C5	R1	7.40087943628218
12	C6	R1	7.4757334309664
12	C21	R1	6.96578428466209
12	C19	R1	7.09803208296053
12	C1	R1	7.18982455888002
12	C22	R1	7.13955135239879
12	C4	R1	7.39231742277876
12	C18	R1	6.96578428466209
12	C15	R1	7.54689445988764
12	C11	R1	7.28540221886225
12	C16	R1	7.15987133677839
12	C8	R1	7.34872815423108
12	C7	R1	7.21916852046216
13	C17	R1	7.55458885167764
13	C12	R1	7.16992500144231
13	C10	R1	7.23840473932508
13	C3	R1	7.12928301694497
13	C14	R1	7.34872815423108
13	C5	R1	7.04439411935845
13	C9	R1	7.27612440527424
13	C24	R1	7.25738784269265
13	C21	R1	7.43462822763672
13	C19	R1	7.17990909001493
13	C1	R1	7.27612440527424
13	C22	R1	6.82017896241519
13	C4	R1	7.23840473932508
13	C13	R1	7.12928301694497
13	C18	R1	6.97727992349992
13	C15	R1	7.4178525148859
13	C11	R1	6.97727992349992
13	C16	R1	7.33091687811462
13	C8	R1	7.07681559705083
13	C20	R1	7.27612440527424
13	C7	R1	7.29462074889163
14	C23	R1	7.35755200461808
14	C12	R1	7.33091687811462
14	C10	R1	7.17990909001493
14	C3	R1	7.32192809488736
14	C14	R1	7.2667865406949
14	C5	R1	7.44294349584873
14	C9	R1	7.24792751344359
14	C24	R1	7.34872815423108
14	C6	R1	7.56224242422107
14	C21	R1	7.09803208296053
14	C19	R1	7.19967234483636
14	C1	R1	7.01122725542325
14	C22	R1	6.93073733756289
14	C4	R1	7.4262647547021
14	C18	R1	7.07681559705083
14	C15	R1	7.10852445677817
14	C16	R1	7.2667865406949
14	C8	R1	7.33985000288462
14	C20	R1	7.34872815423108
14	C7	R1	7.3037807481771
15	C23	R1	7.3037807481771
15	C17	R1	7.62205181945638
15	C12	R1	7.10852445677817
15	C10	R1	7.04439411935845
15	C3	R1	7.12928301694497
15	C5	R1	7.23840473932508
15	C9	R1	7.03342300153745
15	C6	R1	7.20945336562895
15	C21	R1	6.96578428466209
15	C1	R1	7.29462074889163
15	C22	R1	7.32192809488736
15	C4	R1	7.24792751344359
15	C13	R1	7.31288295528436
15	C18	R1	7.29462074889163
15	C15	R1	7.35755200461808
15	C16	R1	7.05528243550119
15	C8	R1	7.39231742277876
15	C20	R1	7.2667865406949
15	C7	R1	7.28540221886225
16	C23	R1	7.28540221886225
16	C17	R1	6.94251450533924
16	C12	R1	7.27612440527424
16	C10	R1	7.28540221886225
16	C3	R1	7.28540221886225
16	C14	R1	6.97727992349992
16	C5	R1	7.11894107272351
16	C9	R1	6.78135971352466
16	C24	R1	7.3037807481771
16	C6	R1	7.34872815423108
16	C21	R1	7.44294349584873
16	C19	R1	7.22881869049588
16	C1	R1	7.15987133677839
16	C22	R1	7
16	C4	R1	7.2667865406949
16	C13	R1	7.39231742277876
16	C18	R1	7.22881869049588
16	C15	R1	7.15987133677839
16	C11	R1	7.02236781302845
16	C16	R1	7.16992500144231
16	C8	R1	7.3037807481771
16	C20	R1	7.27612440527424
16	C7	R1	7.02236781302845
17	C23	R1	7.10852445677817
17	C17	R1	7.22881869049588
17	C12	R1	7.22881869049588
17	C10	R1	7.02236781302845
17	C3	R1	7.43462822763672
17	C14	R1	7.14974711950468
17	C5	R1	7.53915881110803
17	C9	R1	7.27612440527424
17	C24	R1	7.18982455888002
17	C6	R1	7.48381577726426
17	C21	R1	7.38370429247405
17	C19	R1	7
17	C1	R1	7.22881869049588
17	C22	R1	7.38370429247405
17	C4	R1	7.14974711950468
17	C13	R1	7.65105169117893
17	C15	R1	7.29462074889163
17	C11	R1	7.36632221424582
17	C16	R1	7.06608919045777
17	C8	R1	7.63662462054365
17	C7	R1	7.57742882803575
18	C23	R1	7.13955135239879
18	C17	R1	6.94251450533924
18	C12	R1	7.24792751344359
18	C10	R1	7.04439411935845
18	C3	R1	7.15987133677839
18	C14	R1	7.07681559705083
18	C5	R1	7.4757334309664
18	C9	R1	7.09803208296053
18	C6	R1	7.33091687811462
18	C21	R1	7.5077946401987
18	C1	R1	7.01122725542325
18	C22	R1	6.91886323727459
18	C4	R1	7.05528243550119
18	C13	R1	7.5077946401987
18	C18	R1	7.28540221886225
18	C11	R1	7.27612440527424
18	C16	R1	7.28540221886225
18	C8	R1	7.16992500144231
18	C20	R1	7.3037807481771
18	C7	R1	7.06608919045777
19	C23	R1	7.37503943134692
19	C17	R1	7.34872815423108
19	C12	R1	7.34872815423108
19	C10	R1	7.12928301694497
19	C3	R1	7.40087943628218
19	C14	R1	7.20945336562895
19	C5	R1	7.4262647547021
19	C9	R1	7.17990909001493
19	C24	R1	7.31288295528436
19	C6	R1	7.25738784269265
19	C21	R1	6.97727992349992
19	C19	R1	7.3037807481771
19	C1	R1	7.13955135239879
19	C22	R1	7.39231742277876
19	C4	R1	6.96578428466209
19	C13	R1	7.17990909001493
19	C18	R1	7.3037807481771
19	C15	R1	7.37503943134692
19	C11	R1	7.28540221886225
19	C16	R1	7.62935662007961
19	C7	R1	7.10852445677817
20	C17	R1	6.98868468677217
20	C12	R1	7.03342300153745
20	C10	R1	7.12928301694497
20	C3	R1	7.15987133677839
20	C5	R1	7.18982455888002
20	C9	R1	7.33091687811462
20	C24	R1	7.01122725542325
20	C6	R1	7.3037807481771
20	C1	R1	7.04439411935845
20	C22	R1	7.24792751344359
20	C4	R1	6.90689059560852
20	C18	R1	7.23840473932508
20	C15	R1	7.16992500144231
20	C11	R1	7.07681559705083
20	C16	R1	7.21916852046216
20	C8	R1	7.31288295528436
20	C20	R1	7.29462074889163
21	C23	R1	7.24792751344359
21	C17	R1	7.05528243550119
21	C12	R1	7.10852445677817
21	C10	R1	7.29462074889163
21	C3	R1	7.22881869049588
21	C14	R1	7.21916852046216
21	C5	R1	7.66533591718518
21	C6	R1	7.08746284125034
21	C21	R1	7.06608919045777
21	C19	R1	7.06608919045777
21	C22	R1	7.4757334309664
21	C4	R1	7.27612440527424
21	C13	R1	7.21916852046216
21	C18	R1	7.15987133677839
21	C15	R1	7.14974711950468
21	C11	R1	7.4093909361377
21	C16	R1	7.40087943628218
21	C8	R1	7.14974711950468
21	C20	R1	7.34872815423108
21	C7	R1	7.49185309632967
22	C23	R1	7.4594316186373
22	C17	R1	7.28540221886225
22	C10	R1	7.34872815423108
22	C14	R1	7.19967234483636
22	C5	R1	7.40087943628218
22	C9	R1	7.06608919045777
22	C24	R1	7.39231742277876
22	C6	R1	7.15987133677839
22	C21	R1	7.5077946401987
22	C19	R1	7.38370429247405
22	C1	R1	7.39231742277876
22	C22	R1	7.39231742277876
22	C4	R1	7.27612440527424
22	C13	R1	7.48381577726426
22	C18	R1	7.27612440527424
22	C15	R1	7.13955135239879
22	C16	R1	7.05528243550119
22	C8	R1	7.467605550083
22	C20	R1	7.58496250072116
22	C7	R1	7.22881869049588
23	C23	R1	7.22881869049588
23	C17	R1	7.22881869049588
23	C12	R1	7.07681559705083
23	C10	R1	7.22881869049588
23	C3	R1	7.10852445677817
23	C14	R1	7.13955135239879
23	C5	R1	7.27612440527424
23	C9	R1	7.11894107272351
23	C24	R1	7.2667865406949
23	C6	R1	7.45121111183233
23	C21	R1	7.35755200461808
23	C19	R1	7.25738784269265
23	C1	R1	7.2667865406949
23	C22	R1	6.85798099512757
23	C4	R1	6.95419631038687
23	C13	R1	7.4093909361377
23	C18	R1	6.97727992349992
23	C15	R1	7.16992500144231
23	C11	R1	7.31288295528436
23	C16	R1	7.39231742277876
23	C8	R1	7.13955135239879
23	C20	R1	7.43462822763672
24	C23	R1	7.28540221886225
24	C17	R1	7.34872815423108
24	C12	R1	6.85798099512757
24	C3	R1	7.31288295528436
24	C14	R1	7.01122725542325
24	C5	R1	7.23840473932508
24	C9	R1	7.08746284125034
24	C24	R1	7.21916852046216
24	C6	R1	7.37503943134692
24	C21	R1	7.23840473932508
24	C1	R1	7.49984588708321
24	C22	R1	7.14974711950468
24	C4	R1	7.52356195605701
24	C13	R1	7.20945336562895
24	C18	R1	7.22881869049588
24	C15	R1	7.06608919045777
24	C11	R1	7.27612440527424
24	C16	R1	7.2667865406949
24	C8	R1	7.32192809488736
24	C20	R1	7.28540221886225
24	C7	R1	7.4262647547021
25	C23	R1	7.01122725542325
25	C17	R1	7.29462074889163
25	C12	R1	6.96578428466209
25	C10	R1	7.33091687811462
25	C3	R1	7.14974711950468
25	C14	R1	7.35755200461808
25	C5	R1	7.34872815423108
25	C9	R1	7.24792751344359
25	C24	R1	6.97727992349992
25	C21	R1	7.17990909001493
25	C19	R1	7.467605550083
25	C1	R1	7.12928301694497
25	C22	R1	7.33091687811462
25	C4	R1	7.35755200461808
25	C13	R1	7.13955135239879
25	C18	R1	7.31288295528436
25	C15	R1	7.29462074889163
25	C11	R1	7.467605550083
25	C16	R1	7.33985000288462
25	C20	R1	7.36632221424582
25	C7	R1	7.12928301694497
26	C23	R1	7.27612440527424
26	C17	R1	7.32192809488736
26	C12	R1	7.08746284125034
26	C10	R1	7.4093909361377
26	C3	R1	7.33091687811462
26	C14	R1	7.02236781302845
26	C9	R1	7.29462074889163
26	C24	R1	7.29462074889163
26	C6	R1	7.3037807481771
26	C21	R1	7.16992500144231
26	C19	R1	7.24792751344359
26	C1	R1	7.33091687811462
26	C22	R1	7.21916852046216
26	C4	R1	7.29462074889163
26	C13	R1	6.89481776330794
26	C18	R1	7.29462074889163
26	C15	R1	7.17990909001493
26	C11	R1	6.95419631038687
26	C16	R1	7.23840473932508
26	C8	R1	7.07681559705083
26	C20	R1	7.02236781302845
26	C7	R1	7.14974711950468
27	C23	R1	7.20945336562895
27	C17	R1	7.25738784269265
27	C12	R1	7.29462074889163
27	C10	R1	7.18982455888002
27	C3	R1	7.16992500144231
27	C14	R1	7.09803208296053
27	C5	R1	7.2667865406949
27	C9	R1	6.8703647195834
27	C24	R1	7.05528243550119
27	C6	R1	7.11894107272351
27	C21	R1	7.23840473932508
27	C19	R1	7.12928301694497
27	C1	R1	7.36632221424582
27	C22	R1	7.01122725542325
27	C4	R1	7.32192809488736
27	C13	R1	7.12928301694497
27	C18	R1	7.49984588708321
27	C15	R1	7.25738784269265
27	C11	R1	7.33985000288462
27	C16	R1	7.31288295528436
27	C8	R1	7.22881869049588
27	C20	R1	7.17990909001493
27	C7	R1	7.03342300153745
28	C23	R1	7.20945336562895
28	C17	R1	6.97727992349992
28	C3	R1	7.44294349584873
28	C14	R1	7.29462074889163
28	C5	R1	7.12928301694497
28	C9	R1	7.22881869049588
28	C24	R1	7.33985000288462
28	C6	R1	7.13955135239879
28	C21	R1	7.36632221424582
28	C19	R1	7.07681559705083
28	C1	R1	7.22881869049588
28	C22	R1	7.36632221424582
28	C4	R1	7.34872815423108
28	C13	R1	7.25738784269265
28	C18	R1	7.23840473932508
28	C11	R1	7.06608919045777
28	C16	R1	7.36632221424582
28	C8	R1	7.27612440527424
28	C20	R1	7.13955135239879
28	C7	R1	7.23840473932508
29	C23	R1	7.38370429247405
29	C17	R1	7.04439411935845
29	C12	R1	7.23840473932508
29	C10	R1	7.15987133677839
29	C14	R1	7.14974711950468
29	C5	R1	7.23840473932508
29	C9	R1	7.16992500144231
29	C24	R1	7.20945336562895
29	C6	R1	7.31288295528436
29	C21	R1	7.19967234483636
29	C19	R1	7.4178525148859
29	C1	R1	7.23840473932508
29	C22	R1	7.43462822763672
29	C4	R1	7.08746284125034
29	C13	R1	7
29	C18	R1	7.03342300153745
29	C15	R1	7.18982455888002
29	C11	R1	7.36632221424582
29	C16	R1	7.21916852046216
29	C8	R1	7.4093909361377
29	C20	R1	7.28540221886225
29	C7	R1	7.52356195605701
30	C23	R1	7.16992500144231
30	C17	R1	7.17990909001493
30	C12	R1	7.20945336562895
30	C10	R1	7.467605550083
30	C3	R1	7.45121111183233
30	C14	R1	7.14974711950468
30	C5	R1	7.58496250072116
30	C9	R1	7.4594316186373
30	C24	R1	7.2667865406949
30	C21	R1	7.31288295528436
30	C19	R1	6.93073733756289
30	C1	R1	6.95419631038687
30	C22	R1	7.23840473932508
30	C4	R1	7.05528243550119
30	C13	R1	6.82017896241519
30	C18	R1	7.07681559705083
30	C15	R1	7.53138146051631
30	C11	R1	6.74146698640115
30	C16	R1	7.33091687811462
30	C8	R1	6.8703647195834
30	C20	R1	7.44294349584873
30	C7	R1	7.13955135239879
31	C23	R1	7.20945336562895
31	C17	R1	7.21916852046216
31	C12	R1	7.03342300153745
31	C10	R1	7.23840473932508
31	C3	R1	7.25738784269265
31	C14	R1	7.02236781302845
31	C5	R1	7.16992500144231
31	C9	R1	7.14974711950468
31	C24	R1	7.34872815423108
31	C21	R1	7.34872815423108
31	C19	R1	7.19967234483636
31	C1	R1	7.08746284125034
31	C22	R1	7.17990909001493
31	C4	R1	7.12928301694497
31	C13	R1	7.11894107272351
31	C15	R1	7.10852445677817
31	C11	R1	7.16992500144231
31	C16	R1	7.4093909361377
31	C8	R1	7.25738784269265
31	C20	R1	7.24792751344359
31	C7	R1	7.37503943134692
32	C23	R1	7.21916852046216
32	C12	R1	7.29462074889163
32	C10	R1	7.3037807481771
32	C3	R1	7.13955135239879
32	C5	R1	6.95419631038687
32	C9	R1	7.36632221424582
32	C6	R1	7.40087943628218
32	C21	R1	7.19967234483636
32	C19	R1	7.25738784269265
32	C1	R1	7.62205181945638
32	C22	R1	7.12928301694497
32	C4	R1	7.18982455888002
32	C13	R1	7.53138146051631
32	C18	R1	7.13955135239879
32	C15	R1	7.467605550083
32	C11	R1	7.32192809488736
32	C16	R1	7.33091687811462
32	C20	R1	7.18982455888002
32	C7	R1	7.31288295528436
33	C23	R1	7.24792751344359
33	C12	R1	7.36632221424582
33	C10	R1	7.11894107272351
33	C5	R1	6.8073549220576
33	C24	R1	7.08746284125034
33	C6	R1	7.16992500144231
33	C21	R1	7.12928301694497
33	C1	R1	7.4093909361377
33	C22	R1	7.2667865406949
33	C4	R1	7.4178525148859
33	C13	R1	7.45121111183233
33	C18	R1	6.97727992349992
33	C15	R1	7.24792751344359
33	C11	R1	7.38370429247405
33	C16	R1	7.28540221886225
33	C8	R1	7.35755200461808
33	C20	R1	7.3037807481771
33	C7	R1	7.48381577726426
34	C23	R1	7.19967234483636
34	C17	R1	7.09803208296053
34	C12	R1	7.34872815423108
34	C10	R1	7.15987133677839
34	C14	R1	7.05528243550119
34	C5	R1	7.49185309632967
34	C9	R1	7.23840473932508
34	C24	R1	7.63662462054365
34	C6	R1	7.53915881110803
34	C21	R1	7.12928301694497
34	C19	R1	7.2667865406949
34	C22	R1	7.38370429247405
34	C4	R1	7.22881869049588
34	C13	R1	7.24792751344359
34	C18	R1	7.16992500144231
34	C15	R1	7.21916852046216
34	C11	R1	7.32192809488736
34	C16	R1	7.48381577726426
34	C8	R1	7.19967234483636
34	C20	R1	6.85798099512757
34	C7	R1	7.39231742277876
35	C23	R1	7.35755200461808
35	C17	R1	7.2667865406949
35	C12	R1	7.36632221424582
35	C10	R1	7.3037807481771
35	C3	R1	7.09803208296053
35	C14	R1	7.18982455888002
35	C5	R1	7.37503943134692
35	C24	R1	7.38370429247405
35	C6	R1	7.15987133677839
35	C21	R1	7.20945336562895
35	C19	R1	7.2667865406949
35	C1	R1	7.16992500144231
35	C22	R1	7.29462074889163
35	C13	R1	7.37503943134692
35	C18	R1	6.91886323727459
35	C15	R1	7.16992500144231
35	C11	R1	7.37503943134692
35	C16	R1	7.18982455888002
35	C20	R1	7.09803208296053
35	C7	R1	7.33985000288462
36	C23	R1	7.13955135239879
36	C17	R1	7.17990909001493
36	C12	R1	7.08746284125034
36	C10	R1	7.10852445677817
36	C3	R1	6.95419631038687
36	C14	R1	7.24792751344359
36	C5	R1	7.29462074889163
36	C9	R1	7.08746284125034
36	C24	R1	7.34872815423108
36	C6	R1	7.12928301694497
36	C21	R1	7.05528243550119
36	C19	R1	7.37503943134692
36	C1	R1	7.59991284218713
36	C22	R1	7.3037807481771
36	C4	R1	7.25738784269265
36	C13	R1	7.33091687811462
36	C15	R1	7.49185309632967
36	C11	R1	7.40087943628218
36	C16	R1	7.16992500144231
36	C8	R1	7.32192809488736
36	C20	R1	7.3037807481771
37	C23	R1	7.28540221886225
37	C12	R1	7.04439411935845
37	C10	R1	7.12928301694497
37	C3	R1	7.04439411935845
37	C14	R1	7.4757334309664
37	C5	R1	7.05528243550119
37	C9	R1	7.13955135239879
37	C6	R1	7.07681559705083
37	C21	R1	7.33091687811462
37	C19	R1	6.88264304936184
37	C1	R1	6.91886323727459
37	C22	R1	7.43462822763672
37	C4	R1	7.22881869049588
37	C13	R1	7.17990909001493
37	C18	R1	7.17990909001493
37	C15	R1	7.4093909361377
37	C11	R1	7.08746284125034
37	C16	R1	7.08746284125034
37	C8	R1	7.44294349584873
37	C20	R1	7.28540221886225
38	C23	R1	7.2667865406949
38	C17	R1	7.01122725542325
38	C10	R1	7.4594316186373
38	C3	R1	7.07681559705083
38	C14	R1	7.20945336562895
38	C5	R1	7.2667865406949
38	C9	R1	7.23840473932508
38	C24	R1	7.3037807481771
38	C6	R1	7.03342300153745
38	C21	R1	7.11894107272351
38	C19	R1	7.14974711950468
38	C1	R1	7.22881869049588
38	C22	R1	7.10852445677817
38	C4	R1	7.14974711950468
38	C13	R1	7.38370429247405
38	C18	R1	7.32192809488736
38	C15	R1	7.17990909001493
38	C11	R1	7.11894107272351
38	C16	R1	7.19967234483636
38	C8	R1	7.38370429247405
38	C20	R1	7.28540221886225
38	C7	R1	7.35755200461808
39	C23	R1	7.3037807481771
39	C17	R1	7.2667865406949
39	C12	R1	7.49185309632967
39	C10	R1	7.12928301694497
39	C3	R1	7.4757334309664
39	C14	R1	7.17990909001493
39	C9	R1	7.33985000288462
39	C24	R1	7.06608919045777
39	C6	R1	7.55458885167764
39	C21	R1	7.32192809488736
39	C19	R1	7.19967234483636
39	C1	R1	6.97727992349992
39	C22	R1	7.22881869049588
39	C4	R1	7.05528243550119
39	C13	R1	7.16992500144231
39	C18	R1	7.32192809488736
39	C15	R1	7.04439411935845
39	C11	R1	7.35755200461808
39	C16	R1	7.19967234483636
39	C8	R1	7.01122725542325
39	C20	R1	7.31288295528436
39	C7	R1	7.03342300153745
40	C23	R1	7.24792751344359
40	C17	R1	7.4262647547021
40	C12	R1	7.16992500144231
40	C10	R1	6.96578428466209
40	C3	R1	7.36632221424582
40	C5	R1	7.11894107272351
40	C9	R1	7
40	C24	R1	7.21916852046216
40	C6	R1	7.4594316186373
40	C21	R1	7.08746284125034
40	C19	R1	7.32192809488736
40	C1	R1	7.22881869049588
40	C22	R1	6.95419631038687
40	C4	R1	7.34872815423108
40	C13	R1	7.52356195605701
40	C18	R1	7.36632221424582
40	C15	R1	7.20945336562895
40	C11	R1	7.4093909361377
40	C16	R1	7.03342300153745
40	C8	R1	7.12928301694497
40	C7	R1	7.33985000288462
41	C23	R1	7.09803208296053
41	C17	R1	7.4757334309664
41	C10	R1	7.19967234483636
41	C3	R1	7.09803208296053
41	C14	R1	7.21916852046216
41	C5	R1	6.98868468677217
41	C9	R1	7.32192809488736
41	C24	R1	7.01122725542325
41	C21	R1	7.20945336562895
41	C19	R1	7.32192809488736
41	C1	R1	7.25738784269265
41	C22	R1	7.62935662007961
41	C4	R1	7.22881869049588
41	C13	R1	7.03342300153745
41	C18	R1	7.02236781302845
41	C15	R1	7.05528243550119
41	C11	R1	7.06608919045777
41	C16	R1	7.12928301694497
41	C8	R1	7.05528243550119
41	C7	R1	7.01122725542325
42	C23	R1	7.4757334309664
42	C17	R1	7.09803208296053
42	C10	R1	7.17990909001493
42	C14	R1	7.33091687811462
42	C5	R1	7.07681559705083
42	C9	R1	7.06608919045777
42	C24	R1	7.23840473932508
42	C21	R1	7.32192809488736
42	C19	R1	7.08746284125034
42	C1	R1	7.40087943628218
42	C22	R1	7.32192809488736
42	C4	R1	7.4594316186373
42	C13	R1	6.94251450533924
42	C18	R1	7.2667865406949
42	C15	R1	7.19967234483636
42	C11	R1	7.20945336562895
42	C16	R1	7.27612440527424
42	C20	R1	7.35755200461808
42	C7	R1	7.33091687811462
43	C17	R1	7.32192809488736
43	C12	R1	7.43462822763672
43	C10	R1	7.23840473932508
43	C3	R1	7
43	C14	R1	7.14974711950468
43	C5	R1	7.35755200461808
43	C9	R1	7.18982455888002
43	C24	R1	7.17990909001493
43	C6	R1	7.25738784269265
43	C19	R1	7.35755200461808
43	C1	R1	7.14974711950468
43	C22	R1	7.02236781302845
43	C4	R1	7.22881869049588
43	C18	R1	7.31288295528436
43	C15	R1	7.32192809488736
43	C11	R1	7.10852445677817
43	C16	R1	7.48381577726426
43	C8	R1	6.75488750216347
43	C7	R1	7.23840473932508
44	C23	R1	7.02236781302845
44	C17	R1	6.97727992349992
44	C12	R1	7.27612440527424
44	C10	R1	7.31288295528436
44	C3	R1	7.4093909361377
44	C14	R1	7.13955135239879
44	C5	R1	7.38370429247405
44	C9	R1	7.18982455888002
44	C24	R1	7.15987133677839
44	C6	R1	7.12928301694497
44	C21	R1	7.33091687811462
44	C1	R1	7.17990909001493
44	C22	R1	7.11894107272351
44	C4	R1	7.5077946401987
44	C18	R1	7.04439411935845
44	C15	R1	7.18982455888002
44	C16	R1	7.22881869049588
44	C20	R1	7.31288295528436
44	C7	R1	7.38370429247405
45	C23	R1	7.40087943628218
45	C12	R1	7.11894107272351
45	C10	R1	7.28540221886225
45	C3	R1	7.01122725542325
45	C14	R1	6.96578428466209
45	C5	R1	7.16992500144231
45	C9	R1	7.56985560833095
45	C24	R1	7.31288295528436
45	C6	R1	7.09803208296053
45	C21	R1	7.43462822763672
45	C19	R1	7.08746284125034
45	C1	R1	7.27612440527424
45	C22	R1	7.13955135239879
45	C4	R1	7.37503943134692
45	C13	R1	7.3037807481771
45	C18	R1	7.4262647547021
45	C15	R1	7.3037807481771
45	C11	R1	7.25738784269265
45	C16	R1	7.33091687811462
45	C8	R1	7.15987133677839
45	C20	R1	7.11894107272351
45	C7	R1	7.467605550083
46	C23	R1	7.4594316186373
46	C17	R1	7.43462822763672
46	C12	R1	7.08746284125034
46	C10	R1	7.12928301694497
46	C3	R1	7.43462822763672
46	C14	R1	7.19967234483636
46	C9	R1	7.31288295528436
46	C24	R1	7.32192809488736
46	C6	R1	7.45121111183233
46	C21	R1	6.90689059560852
46	C19	R1	7.12928301694497
46	C1	R1	7.13955135239879
46	C22	R1	7.15987133677839
46	C4	R1	7.23840473932508
46	C13	R1	7.20945336562895
46	C18	R1	7.45121111183233
46	C15	R1	7.05528243550119
46	C16	R1	7.35755200461808
46	C8	R1	7.16992500144231
46	C20	R1	7.37503943134692
47	C23	R1	7.15987133677839
47	C17	R1	7.27612440527424
47	C12	R1	7.4262647547021
47	C10	R1	7.21916852046216
47	C3	R1	7.51569983828404
47	C14	R1	7.29462074889163
47	C5	R1	6.84549005094437
47	C9	R1	6.96578428466209
47	C24	R1	7.07681559705083
47	C6	R1	7.61470984411521
47	C21	R1	7.31288295528436
47	C19	R1	7.33985000288462
47	C1	R1	7.37503943134692
47	C4	R1	7.03342300153745
47	C13	R1	7.20945336562895
47	C18	R1	7.09803208296053
47	C15	R1	7.35755200461808
47	C11	R1	7.12928301694497
47	C16	R1	7.24792751344359
47	C8	R1	7.29462074889163
47	C20	R1	7.21916852046216
47	C7	R1	7.18982455888002
48	C23	R1	7.22881869049588
48	C17	R1	7.27612440527424
48	C12	R1	7.07681559705083
48	C10	R1	7.39231742277876
48	C3	R1	7.08746284125034
48	C14	R1	7.29462074889163
48	C5	R1	7.03342300153745
48	C9	R1	7.16992500144231
48	C24	R1	7.31288295528436
48	C6	R1	6.90689059560852
48	C21	R1	7.40087943628218
48	C19	R1	7.27612440527424
48	C1	R1	7.2667865406949
48	C22	R1	6.98868468677217
48	C4	R1	7.05528243550119
48	C13	R1	7.27612440527424
48	C18	R1	7.29462074889163
48	C15	R1	7.34872815423108
48	C11	R1	7.14974711950468
48	C16	R1	6.90689059560852
48	C8	R1	7.4178525148859
48	C7	R1	7.13955135239879
49	C23	R1	7.14974711950468
49	C17	R1	6.64385618977472
49	C10	R1	7.29462074889163
49	C3	R1	7.3037807481771
49	C5	R1	7.22881869049588
49	C9	R1	7.09803208296053
49	C24	R1	7.09803208296053
49	C6	R1	7
49	C21	R1	7.31288295528436
49	C19	R1	7.12928301694497
49	C1	R1	7.03342300153745
49	C22	R1	7.39231742277876
49	C4	R1	7.35755200461808
49	C18	R1	7.40087943628218
49	C15	R1	7.40087943628218
49	C11	R1	7.13955135239879
49	C16	R1	7.16992500144231
49	C8	R1	7.16992500144231
49	C20	R1	7.11894107272351
49	C7	R1	7.32192809488736
50	C23	R1	7.36632221424582
50	C17	R1	7.04439411935845
50	C10	R1	7.34872815423108
50	C3	R1	7.15987133677839
50	C14	R1	6.97727992349992
50	C5	R1	7.16992500144231
50	C9	R1	7.22881869049588
50	C24	R1	7.32192809488736
50	C6	R1	7.49984588708321
50	C21	R1	7.31288295528436
50	C19	R1	7.12928301694497
50	C1	R1	7.4093909361377
50	C4	R1	6.8703647195834
50	C13	R1	6.85798099512757
50	C18	R1	7.43462822763672
50	C15	R1	7.25738784269265
50	C11	R1	7.07681559705083
50	C16	R1	7.23840473932508
50	C8	R1	7.3037807481771
50	C7	R1	7.35755200461808
51	C23	R1	7.14974711950468
51	C17	R1	6.97727992349992
51	C12	R1	7.21916852046216
51	C10	R1	7.24792751344359
51	C3	R1	7.16992500144231
51	C14	R1	7.35755200461808
51	C5	R1	7.14974711950468
51	C9	R1	7.3037807481771
51	C24	R1	6.96578428466209
51	C6	R1	7.33985000288462
51	C21	R1	7.28540221886225
51	C19	R1	6.91886323727459
51	C1	R1	7.36632221424582
51	C22	R1	7.13955135239879
51	C4	R1	7.54689445988764
51	C13	R1	7.36632221424582
51	C18	R1	7.54689445988764
51	C15	R1	6.90689059560852
51	C11	R1	7.33091687811462
51	C16	R1	7.13955135239879
52	C23	R1	7.16992500144231
52	C17	R1	7.12928301694497
52	C12	R1	6.79441586635011
52	C10	R1	7.23840473932508
52	C3	R1	7.33091687811462
52	C14	R1	7.17990909001493
52	C5	R1	7.4178525148859
52	C9	R1	7.36632221424582
52	C24	R1	7.08746284125034
52	C6	R1	7.05528243550119
52	C21	R1	6.95419631038687
52	C19	R1	7.49185309632967
52	C1	R1	7.31288295528436
52	C4	R1	7.43462822763672
52	C13	R1	7.14974711950468
52	C18	R1	7.31288295528436
52	C15	R1	7.37503943134692
52	C16	R1	7.25738784269265
52	C8	R1	7.22881869049588
52	C20	R1	7.37503943134692
52	C7	R1	7.07681559705083
53	C17	R1	7.22881869049588
53	C12	R1	7.17990909001493
53	C10	R1	7.25738784269265
53	C3	R1	7.4757334309664
53	C14	R1	7.15987133677839
53	C5	R1	7.44294349584873
53	C9	R1	7.24792751344359
53	C21	R1	7.467605550083
53	C19	R1	7.4262647547021
53	C1	R1	7.27612440527424
53	C22	R1	7.28540221886225
53	C4	R1	7.07681559705083
53	C18	R1	7.08746284125034
53	C15	R1	7.2667865406949
53	C11	R1	7.27612440527424
53	C16	R1	7.3037807481771
53	C8	R1	7.29462074889163
53	C20	R1	6.90689059560852
53	C7	R1	7.24792751344359
54	C23	R1	7.48381577726426
54	C17	R1	7.09803208296053
54	C12	R1	7.33985000288462
54	C3	R1	7.23840473932508
54	C14	R1	7.06608919045777
54	C5	R1	7.35755200461808
54	C9	R1	7.29462074889163
54	C24	R1	7.02236781302845
54	C6	R1	7.38370429247405
54	C21	R1	7.40087943628218
54	C19	R1	7.23840473932508
54	C1	R1	7.40087943628218
54	C22	R1	7.23840473932508
54	C4	R1	7.27612440527424
54	C13	R1	7.43462822763672
54	C18	R1	7.44294349584873
54	C11	R1	6.91886323727459
54	C16	R1	7.14974711950468
54	C8	R1	6.82017896241519
54	C20	R1	7.40087943628218
54	C7	R1	7.27612440527424
55	C23	R1	7.2667865406949
55	C12	R1	7.21916852046216
55	C10	R1	7.02236781302845
55	C3	R1	7.3037807481771
55	C14	R1	7.15987133677839
55	C5	R1	7.32192809488736
55	C9	R1	7.21916852046216
55	C24	R1	7.16992500144231
55	C6	R1	7.32192809488736
55	C21	R1	7.22881869049588
55	C19	R1	7.18982455888002
55	C22	R1	7.08746284125034
55	C4	R1	7.32192809488736
55	C13	R1	6.8703647195834
55	C18	R1	7.44294349584873
55	C15	R1	7.29462074889163
55	C11	R1	7.19967234483636
55	C8	R1	7.01122725542325
55	C20	R1	7.27612440527424
55	C7	R1	7.24792751344359
56	C23	R1	7.27612440527424
56	C17	R1	7.15987133677839
56	C12	R1	7.43462822763672
56	C10	R1	7.33985000288462
56	C3	R1	7.01122725542325
56	C14	R1	7.24792751344359
56	C5	R1	7.4757334309664
56	C9	R1	7.20945336562895
56	C24	R1	7.39231742277876
56	C6	R1	7.08746284125034
56	C21	R1	7.27612440527424
56	C19	R1	7.4178525148859
56	C1	R1	7.29462074889163
56	C4	R1	7.32192809488736
56	C13	R1	7.2667865406949
56	C18	R1	7.28540221886225
56	C15	R1	6.98868468677217
56	C11	R1	7.25738784269265
56	C16	R1	7.33985000288462
56	C8	R1	7.2667865406949
56	C20	R1	7.43462822763672
56	C7	R1	7.16992500144231
57	C23	R1	7.16992500144231
57	C17	R1	7.4093909361377
57	C12	R1	7.22881869049588
57	C10	R1	7.20945336562895
57	C3	R1	7.03342300153745
57	C14	R1	7.14974711950468
57	C5	R1	7.35755200461808
57	C9	R1	7.19967234483636
57	C24	R1	6.76818432477693
57	C6	R1	7.33091687811462
57	C21	R1	7.15987133677839
57	C19	R1	7.03342300153745
57	C1	R1	7.33985000288462
57	C22	R1	7.4093909361377
57	C4	R1	7.20945336562895
57	C13	R1	7.51569983828404
57	C18	R1	7.65105169117893
57	C15	R1	7.07681559705083
57	C11	R1	7.43462822763672
57	C16	R1	7.08746284125034
57	C8	R1	7.07681559705083
57	C20	R1	7.32192809488736
57	C7	R1	7.40087943628218
58	C23	R1	7.18982455888002
58	C17	R1	7.29462074889163
58	C12	R1	7.12928301694497
58	C10	R1	7.62205181945638
58	C3	R1	7.33091687811462
58	C14	R1	7.37503943134692
58	C5	R1	7.04439411935845
58	C9	R1	7.25738784269265
58	C24	R1	7.13955135239879
58	C21	R1	7.06608919045777
58	C19	R1	7.43462822763672
58	C1	R1	7.16992500144231
58	C22	R1	7.34872815423108
58	C4	R1	7.36632221424582
58	C13	R1	7.40087943628218
58	C18	R1	7.44294349584873
58	C15	R1	7.33091687811462
58	C11	R1	7.28540221886225
58	C8	R1	7.37503943134692
58	C20	R1	7.4093909361377
58	C7	R1	7.25738784269265
59	C23	R1	7.4178525148859
59	C17	R1	7.09803208296053
59	C12	R1	7.12928301694497
59	C10	R1	7.11894107272351
59	C3	R1	7.19967234483636
59	C14	R1	7.17990909001493
59	C5	R1	7.33985000288462
59	C9	R1	7.18982455888002
59	C24	R1	7.31288295528436
59	C6	R1	7.20945336562895
59	C19	R1	7.32192809488736
59	C1	R1	7.09803208296053
59	C4	R1	6.93073733756289
59	C13	R1	7.48381577726426
59	C18	R1	7.27612440527424
59	C15	R1	7.19967234483636
59	C11	R1	7.25738784269265
59	C16	R1	7.28540221886225
59	C8	R1	7.23840473932508
59	C20	R1	7.40087943628218
59	C7	R1	7.53138146051631
60	C17	R1	7.24792751344359
60	C12	R1	7.22881869049588
60	C10	R1	7.15987133677839
60	C3	R1	7.4178525148859
60	C14	R1	7.10852445677817
60	C5	R1	7.4594316186373
60	C9	R1	7.07681559705083
60	C24	R1	7.36632221424582
60	C6	R1	7.19967234483636
60	C21	R1	7.21916852046216
60	C19	R1	7.13955135239879
60	C1	R1	7.19967234483636
60	C22	R1	7.3037807481771
60	C4	R1	7.24792751344359
60	C13	R1	7.32192809488736
60	C18	R1	6.76818432477693
60	C15	R1	7.23840473932508
60	C11	R1	7.06608919045777
60	C16	R1	7.21916852046216
60	C8	R1	7.4178525148859
60	C20	R1	7.5077946401987
60	C7	R1	7.29462074889163
61	C23	R1	7.29462074889163
61	C17	R1	7.28540221886225
61	C12	R1	7.14974711950468
61	C10	R1	7.17990909001493
61	C3	R1	7.48381577726426
61	C14	R1	7.27612440527424
61	C5	R1	7.72109918870719
61	C9	R1	7.40087943628218
61	C24	R1	7.56985560833095
61	C6	R1	7.20945336562895
61	C21	R1	7.3037807481771
61	C19	R1	7.4262647547021
61	C22	R1	7.4262647547021
61	C4	R1	7.01122725542325
61	C13	R1	7.28540221886225
61	C18	R1	7.4093909361377
61	C15	R1	7.37503943134692
61	C16	R1	7.33985000288462
61	C8	R1	7.22881869049588
61	C20	R1	7.28540221886225
62	C23	R1	7.49984588708321
62	C17	R1	7.01122725542325
62	C12	R1	6.94251450533924
62	C10	R1	7.3037807481771
62	C3	R1	7.03342300153745
62	C14	R1	7.45121111183233
62	C5	R1	7.13955135239879
62	C9	R1	7.06608919045777
62	C24	R1	7.36632221424582
62	C6	R1	7.17990909001493
62	C21	R1	7.31288295528436
62	C19	R1	7.24792751344359
62	C1	R1	7
62	C4	R1	7.14974711950468
62	C13	R1	6.89481776330794
62	C18	R1	7.29462074889163
62	C15	R1	7.14974711950468
62	C11	R1	7.23840473932508
62	C16	R1	7.28540221886225
62	C8	R1	6.97727992349992
62	C20	R1	7.44294349584873
62	C7	R1	6.74146698640115
63	C23	R1	7.29462074889163
63	C17	R1	7.49984588708321
63	C12	R1	7.4262647547021
63	C10	R1	7.22881869049588
63	C3	R1	7.17990909001493
63	C14	R1	7.35755200461808
63	C5	R1	7.31288295528436
63	C9	R1	7.01122725542325
63	C24	R1	6.94251450533924
63	C6	R1	6.97727992349992
63	C21	R1	7.49984588708321
63	C19	R1	7.44294349584873
63	C1	R1	7.25738784269265
63	C22	R1	7.39231742277876
63	C4	R1	7.17990909001493
63	C13	R1	7.03342300153745
63	C18	R1	7.27612440527424
63	C15	R1	7.3037807481771
63	C11	R1	7.03342300153745
63	C16	R1	7.13955135239879
63	C20	R1	7.21916852046216
63	C7	R1	7.02236781302845
64	C23	R1	7.3037807481771
64	C17	R1	7.27612440527424
64	C12	R1	7.10852445677817
64	C10	R1	7.06608919045777
64	C3	R1	7.2667865406949
64	C14	R1	7.36632221424582
64	C5	R1	7.39231742277876
64	C9	R1	7.15987133677839
64	C24	R1	7.23840473932508
64	C6	R1	7.13955135239879
64	C21	R1	7.12928301694497
64	C19	R1	7.19967234483636
64	C1	R1	7.32192809488736
64	C22	R1	7.21916852046216
64	C4	R1	7.34872815423108
64	C13	R1	7.25738784269265
64	C18	R1	7.39231742277876
64	C15	R1	7.10852445677817
64	C11	R1	7.27612440527424
64	C16	R1	7.2667865406949
64	C8	R1	7.4757334309664
64	C20	R1	7.4178525148859
64	C7	R1	7.18982455888002
65	C23	R1	7.14974711950468
65	C17	R1	7.05528243550119
65	C10	R1	6.98868468677217
65	C3	R1	7.4757334309664
65	C14	R1	7.29462074889163
65	C5	R1	7.21916852046216
65	C9	R1	6.94251450533924
65	C24	R1	7.34872815423108
65	C6	R1	6.95419631038687
65	C21	R1	7.12928301694497
65	C19	R1	7.3037807481771
65	C1	R1	7.03342300153745
65	C22	R1	7.40087943628218
65	C4	R1	7.24792751344359
65	C13	R1	6.90689059560852
65	C18	R1	7.53138146051631
65	C15	R1	7.04439411935845
65	C11	R1	7.49984588708321
65	C16	R1	7.17990909001493
65	C8	R1	7.25738784269265
65	C20	R1	7.33985000288462
65	C7	R1	7.03342300153745
66	C23	R1	7.22881869049588
66	C17	R1	7.34872815423108
66	C12	R1	7.12928301694497
66	C10	R1	7.24792751344359
66	C3	R1	7.02236781302845
66	C14	R1	7.45121111183233
66	C5	R1	7.4178525148859
66	C24	R1	7.25738784269265
66	C6	R1	7.24792751344359
66	C21	R1	7.02236781302845
66	C19	R1	6.83289001416474
66	C1	R1	7.36632221424582
66	C22	R1	6.98868468677217
66	C4	R1	6.91886323727459
66	C13	R1	7.05528243550119
66	C15	R1	6.8703647195834
66	C11	R1	7.11894107272351
66	C16	R1	7.11894107272351
66	C8	R1	7.27612440527424
66	C20	R1	7.32192809488736
66	C7	R1	7.33091687811462
67	C23	R1	6.95419631038687
67	C17	R1	7.10852445677817
67	C12	R1	7.16992500144231
67	C10	R1	7.03342300153745
67	C3	R1	7.12928301694497
67	C14	R1	7.23840473932508
67	C5	R1	7.43462822763672
67	C9	R1	7.08746284125034
67	C24	R1	7.49984588708321
67	C6	R1	7.38370429247405
67	C21	R1	7.03342300153745
67	C19	R1	7.04439411935845
67	C1	R1	7.11894107272351
67	C22	R1	7.02236781302845
67	C4	R1	7.25738784269265
67	C13	R1	7.36632221424582
67	C18	R1	7.28540221886225
67	C15	R1	7.06608919045777
67	C16	R1	7.31288295528436
67	C8	R1	6.94251450533924
67	C20	R1	7.18982455888002
67	C7	R1	7.01122725542325
68	C23	R1	7.12928301694497
68	C17	R1	7.32192809488736
68	C12	R1	7.11894107272351
68	C10	R1	7.37503943134692
68	C3	R1	7.34872815423108
68	C14	R1	7.21916852046216
68	C5	R1	7.22881869049588
68	C9	R1	6.94251450533924
68	C24	R1	7.12928301694497
68	C6	R1	6.93073733756289
68	C21	R1	7.16992500144231
68	C19	R1	7.09803208296053
68	C1	R1	6.89481776330794
68	C22	R1	7.35755200461808
68	C4	R1	7.33091687811462
68	C13	R1	7.15987133677839
68	C18	R1	7.40087943628218
68	C15	R1	7.27612440527424
68	C11	R1	7.02236781302845
68	C16	R1	7.2667865406949
68	C8	R1	7.48381577726426
68	C20	R1	7.39231742277876
68	C7	R1	7.15987133677839
69	C23	R1	7.25738784269265
69	C17	R1	7.21916852046216
69	C12	R1	7.4093909361377
69	C10	R1	7.23840473932508
69	C3	R1	7.04439411935845
69	C14	R1	7.22881869049588
69	C5	R1	7.11894107272351
69	C9	R1	7.44294349584873
69	C24	R1	7.37503943134692
69	C6	R1	7.23840473932508
69	C21	R1	7.4757334309664
69	C19	R1	7.34872815423108
69	C1	R1	7.02236781302845
69	C22	R1	7.22881869049588
69	C4	R1	7.17990909001493
69	C13	R1	7.18982455888002
69	C18	R1	7.16992500144231
69	C11	R1	7.15987133677839
69	C16	R1	6.94251450533924
69	C8	R1	7.4093909361377
69	C20	R1	7.40087943628218
69	C7	R1	6.98868468677217
70	C23	R1	7.32192809488736
70	C17	R1	7.09803208296053
70	C12	R1	7.17990909001493
70	C10	R1	7.4594316186373
70	C3	R1	7.10852445677817
70	C14	R1	6.7279204545632
70	C5	R1	7.07681559705083
70	C9	R1	7.31288295528436
70	C24	R1	7.35755200461808
70	C6	R1	7.49984588708321
70	C21	R1	7.31288295528436
70	C19	R1	7.13955135239879
70	C1	R1	7.35755200461808
70	C22	R1	7.15987133677839
70	C4	R1	7.05528243550119
70	C13	R1	7.32192809488736
70	C18	R1	7.06608919045777
70	C15	R1	7.19967234483636
70	C11	R1	7.55458885167764
70	C16	R1	6.93073733756289
70	C8	R1	7.07681559705083
70	C20	R1	7.44294349584873
70	C7	R1	7.13955135239879
71	C23	R1	7.13955135239879
71	C17	R1	6.97727992349992
71	C3	R1	7.21916852046216
71	C14	R1	7.467605550083
71	C9	R1	7.22881869049588
71	C24	R1	7.36632221424582
71	C6	R1	7.4093909361377
71	C21	R1	7.2667865406949
71	C19	R1	7.33091687811462
71	C1	R1	7.29462074889163
71	C22	R1	7.05528243550119
71	C4	R1	7.3037807481771
71	C13	R1	7.37503943134692
71	C18	R1	7.25738784269265
71	C15	R1	7.16992500144231
71	C8	R1	7.14974711950468
71	C20	R1	7.19967234483636
71	C7	R1	7.29462074889163
72	C23	R1	7.28540221886225
72	C17	R1	7.2667865406949
72	C12	R1	7.44294349584873
72	C10	R1	7.33091687811462
72	C3	R1	7.27612440527424
72	C14	R1	7.2667865406949
72	C5	R1	7.33985000288462
72	C9	R1	7.48381577726426
72	C24	R1	7.10852445677817
72	C6	R1	7.31288295528436
72	C21	R1	7.38370429247405
72	C19	R1	6.71424551766612
72	C1	R1	7.06608919045777
72	C22	R1	7.35755200461808
72	C4	R1	7.07681559705083
72	C18	R1	7.08746284125034
72	C15	R1	7.32192809488736
72	C11	R1	7.15987133677839
72	C16	R1	7.49984588708321
72	C8	R1	7.20945336562895
72	C20	R1	7.20945336562895
73	C23	R1	7.467605550083
73	C17	R1	7.15987133677839
73	C10	R1	7.22881869049588
73	C3	R1	7.3037807481771
73	C14	R1	7.13955135239879
73	C5	R1	7.33985000288462
73	C9	R1	7.25738784269265
73	C24	R1	7.44294349584873
73	C6	R1	7.4262647547021
73	C21	R1	7.53915881110803
73	C19	R1	7.39231742277876
73	C1	R1	7.59991284218713
73	C22	R1	7.18982455888002
73	C4	R1	7.33091687811462
73	C13	R1	6.97727992349992
73	C18	R1	7.31288295528436
73	C15	R1	7.24792751344359
73	C11	R1	7.12928301694497
73	C16	R1	7.4594316186373
73	C8	R1	7.40087943628218
73	C20	R1	7.29462074889163
73	C7	R1	7.20945336562895
74	C23	R1	7.4093909361377
74	C17	R1	7.43462822763672
74	C3	R1	7.32192809488736
74	C14	R1	7.21916852046216
74	C5	R1	7.23840473932508
74	C9	R1	7.467605550083
74	C24	R1	7.31288295528436
74	C6	R1	7.12928301694497
74	C21	R1	6.93073733756289
74	C19	R1	7.22881869049588
74	C1	R1	7.4093909361377
74	C22	R1	7.15987133677839
74	C4	R1	7.17990909001493
74	C13	R1	7.31288295528436
74	C18	R1	7.29462074889163
74	C15	R1	7.4757334309664
74	C11	R1	7.43462822763672
74	C16	R1	7.40087943628218
74	C8	R1	7.23840473932508
74	C20	R1	7.14974711950468
74	C7	R1	7.4093909361377
75	C23	R1	7.37503943134692
75	C12	R1	7.14974711950468
75	C10	R1	7.22881869049588
75	C14	R1	6.79441586635011
75	C5	R1	7.33985000288462
75	C9	R1	7.3037807481771
75	C24	R1	7.09803208296053
75	C6	R1	7.17990909001493
75	C21	R1	7.27612440527424
75	C1	R1	7.27612440527424
75	C22	R1	7.17990909001493
75	C4	R1	7.11894107272351
75	C13	R1	7.05528243550119
75	C15	R1	7.43462822763672
75	C11	R1	7.18982455888002
75	C16	R1	7.65821148275179
75	C8	R1	7.13955135239879
75	C7	R1	6.94251450533924
76	C23	R1	7.3037807481771
76	C17	R1	7.19967234483636
76	C12	R1	7.34872815423108
76	C10	R1	7.25738784269265
76	C3	R1	7.4093909361377
76	C5	R1	6.95419631038687
76	C9	R1	7.22881869049588
76	C24	R1	7.08746284125034
76	C6	R1	7.22881869049588
76	C21	R1	7.4757334309664
76	C19	R1	7.19967234483636
76	C1	R1	7.33985000288462
76	C22	R1	7.44294349584873
76	C4	R1	7.31288295528436
76	C13	R1	7.3037807481771
76	C15	R1	7.09803208296053
76	C11	R1	7.38370429247405
76	C16	R1	7.08746284125034
76	C8	R1	7.04439411935845
76	C20	R1	7.20945336562895
76	C7	R1	7.14974711950468
77	C23	R1	7.29462074889163
77	C17	R1	7.27612440527424
77	C12	R1	7.19967234483636
77	C10	R1	7.09803208296053
77	C3	R1	7.21916852046216
77	C14	R1	7.01122725542325
77	C5	R1	7.2667865406949
77	C9	R1	7.2667865406949
77	C24	R1	7.4594316186373
77	C6	R1	7.27612440527424
77	C21	R1	7.16992500144231
77	C19	R1	7.4262647547021
77	C1	R1	7.3037807481771
77	C22	R1	7
77	C4	R1	7.19967234483636
77	C18	R1	6.8073549220576
77	C15	R1	7.27612440527424
77	C11	R1	7.467605550083
77	C16	R1	7.4093909361377
77	C8	R1	7.34872815423108
77	C20	R1	7.16992500144231
77	C7	R1	7.13955135239879
78	C23	R1	6.88264304936184
78	C17	R1	7.01122725542325
78	C14	R1	7.32192809488736
78	C9	R1	7.32192809488736
78	C24	R1	7.21916852046216
78	C6	R1	7.13955135239879
78	C21	R1	7.3037807481771
78	C19	R1	7.4178525148859
78	C1	R1	7.31288295528436
78	C22	R1	7.05528243550119
78	C4	R1	7.17990909001493
78	C13	R1	7.23840473932508
78	C18	R1	7.23840473932508
78	C15	R1	7.20945336562895
78	C11	R1	6.74146698640115
78	C16	R1	7.13955135239879
78	C8	R1	7.16992500144231
78	C20	R1	7.14974711950468
78	C7	R1	7.20945336562895
79	C23	R1	7.45121111183233
79	C17	R1	7.33091687811462
79	C10	R1	6.93073733756289
79	C3	R1	7.29462074889163
79	C14	R1	7.21916852046216
79	C5	R1	7.33091687811462
79	C9	R1	7.38370429247405
79	C24	R1	7.24792751344359
79	C6	R1	7.35755200461808
79	C21	R1	7.29462074889163
79	C19	R1	7.29462074889163
79	C22	R1	7.33091687811462
79	C4	R1	7.39231742277876
79	C13	R1	7.34872815423108
79	C18	R1	7.33985000288462
79	C15	R1	7.34872815423108
79	C11	R1	7.467605550083
79	C16	R1	6.7279204545632
79	C8	R1	7.20945336562895
79	C20	R1	7.24792751344359
80	C23	R1	7.29462074889163
80	C17	R1	7.01122725542325
80	C12	R1	7.4093909361377
80	C10	R1	6.93073733756289
80	C3	R1	7.29462074889163
80	C14	R1	7.29462074889163
80	C5	R1	7.24792751344359
80	C9	R1	6.95419631038687
80	C24	R1	7.16992500144231
80	C6	R1	7.13955135239879
80	C21	R1	7.25738784269265
80	C19	R1	7.17990909001493
80	C1	R1	7.3037807481771
80	C4	R1	7.31288295528436
80	C13	R1	7.07681559705083
80	C18	R1	7.22881869049588
80	C15	R1	6.8703647195834
80	C16	R1	7.23840473932508
80	C8	R1	7.15987133677839
80	C7	R1	7.22881869049588
81	C17	R1	7.3037807481771
81	C12	R1	7.19967234483636
81	C10	R1	7.21916852046216
81	C14	R1	7.07681559705083
81	C5	R1	7.21916852046216
81	C9	R1	7.16992500144231
81	C24	R1	7.18982455888002
81	C6	R1	7.37503943134692
81	C21	R1	7.27612440527424
81	C19	R1	6.96578428466209
81	C1	R1	7.45121111183233
81	C22	R1	7.03342300153745
81	C4	R1	7.24792751344359
81	C13	R1	7.27612440527424
81	C18	R1	7.12928301694497
81	C15	R1	7.52356195605701
81	C11	R1	7.29462074889163
81	C16	R1	7.08746284125034
81	C20	R1	7.31288295528436
81	C7	R1	7.18982455888002
82	C23	R1	7.13955135239879
82	C17	R1	7.25738784269265
82	C12	R1	7.38370429247405
82	C10	R1	7.09803208296053
82	C14	R1	7.17990909001493
82	C5	R1	6.98868468677217
82	C9	R1	7.07681559705083
82	C24	R1	7.3037807481771
82	C6	R1	7.20945336562895
82	C21	R1	7.22881869049588
82	C19	R1	7.32192809488736
82	C1	R1	7.23840473932508
82	C22	R1	7.5077946401987
82	C4	R1	7.16992500144231
82	C13	R1	7.29462074889163
82	C18	R1	7.33091687811462
82	C15	R1	7.29462074889163
82	C11	R1	7.17990909001493
82	C16	R1	7.43462822763672
82	C8	R1	7.14974711950468
82	C20	R1	7.38370429247405
82	C7	R1	7.25738784269265
83	C23	R1	7.31288295528436
83	C17	R1	7.22881869049588
83	C12	R1	7
83	C10	R1	7.17990909001493
83	C3	R1	7.51569983828404
83	C14	R1	7.23840473932508
83	C5	R1	7.13955135239879
83	C9	R1	7.4093909361377
83	C24	R1	7.2667865406949
83	C6	R1	7.19967234483636
83	C21	R1	6.98868468677217
83	C19	R1	7.44294349584873
83	C1	R1	7.37503943134692
83	C22	R1	7.4093909361377
83	C4	R1	7.4178525148859
83	C13	R1	7.40087943628218
83	C18	R1	7.19967234483636
83	C15	R1	7.40087943628218
83	C16	R1	7.19967234483636
83	C8	R1	7.31288295528436
83	C20	R1	7.01122725542325
83	C7	R1	7.15987133677839
84	C23	R1	7.20945336562895
84	C17	R1	7.4178525148859
84	C12	R1	7.08746284125034
84	C10	R1	7.06608919045777
84	C14	R1	7.27612440527424
84	C9	R1	7.21916852046216
84	C24	R1	7.44294349584873
84	C6	R1	7.51569983828404
84	C21	R1	7.27612440527424
84	C19	R1	7.19967234483636
84	C1	R1	7.15987133677839
84	C22	R1	7.27612440527424
84	C4	R1	7.19967234483636
84	C18	R1	7.40087943628218
84	C15	R1	7.09803208296053
84	C11	R1	7.39231742277876
84	C16	R1	6.88264304936184
84	C8	R1	7.39231742277876
84	C20	R1	7.36632221424582
84	C7	R1	7.09803208296053
85	C23	R1	7.37503943134692
85	C17	R1	7.45121111183233
85	C12	R1	7.01122725542325
85	C10	R1	7.18982455888002
85	C5	R1	7.10852445677817
85	C9	R1	7.49984588708321
85	C24	R1	7.4757334309664
85	C6	R1	7.34872815423108
85	C21	R1	7.23840473932508
85	C19	R1	7.33091687811462
85	C1	R1	7.45121111183233
85	C22	R1	7.24792751344359
85	C4	R1	7.22881869049588
85	C13	R1	7.04439411935845
85	C15	R1	7.56224242422107
85	C11	R1	7.10852445677817
85	C16	R1	7.22881869049588
85	C8	R1	7.24792751344359
85	C20	R1	7.33091687811462
86	C23	R1	7.02236781302845
86	C17	R1	7.23840473932508
86	C12	R1	7.16992500144231
86	C10	R1	7.28540221886225
86	C3	R1	7.34872815423108
86	C14	R1	7.23840473932508
86	C5	R1	7.4757334309664
86	C24	R1	7.17990909001493
86	C6	R1	7.22881869049588
86	C19	R1	7.43462822763672
86	C22	R1	7.37503943134692
86	C4	R1	7.18982455888002
86	C13	R1	7.2667865406949
86	C18	R1	7.53915881110803
86	C15	R1	7.2667865406949
86	C16	R1	7.33985000288462
86	C8	R1	7.23840473932508
86	C20	R1	6.98868468677217
86	C7	R1	7.10852445677817
87	C17	R1	7.16992500144231
87	C12	R1	7.18982455888002
87	C10	R1	6.91886323727459
87	C3	R1	7.3037807481771
87	C14	R1	7.39231742277876
87	C5	R1	7.28540221886225
87	C9	R1	7.09803208296053
87	C24	R1	7.3037807481771
87	C6	R1	7.22881869049588
87	C21	R1	7.23840473932508
87	C19	R1	7.03342300153745
87	C1	R1	7.2667865406949
87	C22	R1	7.20945336562895
87	C4	R1	7.15987133677839
87	C13	R1	6.91886323727459
87	C18	R1	6.98868468677217
87	C15	R1	7.12928301694497
87	C11	R1	7.29462074889163
87	C16	R1	7
87	C20	R1	7.4757334309664
87	C7	R1	7.4093909361377
88	C23	R1	6.96578428466209
88	C17	R1	7.15987133677839
88	C12	R1	7.57742882803575
88	C10	R1	7.36632221424582
88	C3	R1	7.32192809488736
88	C5	R1	6.91886323727459
88	C9	R1	7.31288295528436
88	C24	R1	7.2667865406949
88	C6	R1	7.28540221886225
88	C21	R1	7.33985000288462
88	C19	R1	7.01122725542325
88	C1	R1	7.15987133677839
88	C22	R1	7.53915881110803
88	C4	R1	7.07681559705083
88	C18	R1	6.90689059560852
88	C15	R1	7.22881869049588
88	C11	R1	7.05528243550119
88	C16	R1	6.98868468677217
88	C8	R1	7.07681559705083
88	C20	R1	7.29462074889163
88	C7	R1	7.3037807481771
89	C23	R1	7.5077946401987
89	C17	R1	7.16992500144231
89	C12	R1	7.25738784269265
89	C10	R1	7.31288295528436
89	C3	R1	7.16992500144231
89	C14	R1	7.27612440527424
89	C5	R1	7.45121111183233
89	C9	R1	7.08746284125034
89	C24	R1	7.13955135239879
89	C6	R1	7.13955135239879
89	C21	R1	7.06608919045777
89	C4	R1	7.38370429247405
89	C13	R1	7.21916852046216
89	C18	R1	7.28540221886225
89	C15	R1	7.22881869049588
89	C11	R1	7.07681559705083
89	C16	R1	7.14974711950468
89	C8	R1	7.13955135239879
89	C20	R1	7.23840473932508
89	C7	R1	7.32192809488736
90	C23	R1	7.10852445677817
90	C17	R1	7.22881869049588
90	C12	R1	7.28540221886225
90	C10	R1	7.15987133677839
90	C3	R1	7.23840473932508
90	C14	R1	7.2667865406949
90	C9	R1	7.20945336562895
90	C24	R1	7.17990909001493
90	C6	R1	7.23840473932508
90	C21	R1	7.3037807481771
90	C19	R1	7.07681559705083
90	C1	R1	7.4757334309664
90	C22	R1	7.14974711950468
90	C4	R1	7.33985000288462
90	C13	R1	7.22881869049588
90	C18	R1	7.34872815423108
90	C15	R1	7.35755200461808
90	C16	R1	7.2667865406949
90	C8	R1	7.15987133677839
90	C20	R1	7.34872815423108
90	C7	R1	7.04439411935845
91	C23	R1	7.2667865406949
91	C17	R1	7.32192809488736
91	C12	R1	7.21916852046216
91	C10	R1	7.09803208296053
91	C3	R1	7.3037807481771
91	C5	R1	7.24792751344359
91	C9	R1	7.23840473932508
91	C24	R1	7.37503943134692
91	C6	R1	7.01122725542325
91	C21	R1	7.25738784269265
91	C19	R1	7.45121111183233
91	C1	R1	7.36632221424582
91	C22	R1	7.15987133677839
91	C4	R1	7.3037807481771
91	C13	R1	7.27612440527424
91	C11	R1	7.23840473932508
91	C16	R1	7.06608919045777
91	C8	R1	7.52356195605701
91	C20	R1	6.76818432477693
91	C7	R1	7.02236781302845
92	C23	R1	7.01122725542325
92	C10	R1	6.8703647195834
92	C3	R1	7.01122725542325
92	C14	R1	7.22881869049588
92	C5	R1	7.25738784269265
92	C9	R1	7.12928301694497
92	C24	R1	7.19967234483636
92	C6	R1	7.36632221424582
92	C21	R1	7.24792751344359
92	C19	R1	7.28540221886225
92	C1	R1	7.3037807481771
92	C22	R1	7.33985000288462
92	C4	R1	7.11894107272351
92	C13	R1	7.18982455888002
92	C18	R1	7.48381577726426
92	C15	R1	7.22881869049588
92	C11	R1	7.34872815423108
92	C16	R1	7.4093909361377
92	C8	R1	7.01122725542325
92	C20	R1	7.28540221886225
92	C7	R1	7.3037807481771
93	C23	R1	7.33091687811462
93	C17	R1	7.22881869049588
93	C12	R1	7.22881869049588
93	C10	R1	7.4594316186373
93	C3	R1	6.95419631038687
93	C14	R1	7.14974711950468
93	C5	R1	7.27612440527424
93	C9	R1	7.28540221886225
93	C6	R1	7.49185309632967
93	C21	R1	7.27612440527424
93	C19	R1	7.24792751344359
93	C1	R1	7.32192809488736
93	C22	R1	6.93073733756289
93	C4	R1	6.94251450533924
93	C13	R1	7.08746284125034
93	C18	R1	7.51569983828404
93	C15	R1	7.14974711950468
93	C11	R1	7.19967234483636
93	C16	R1	7.02236781302845
93	C8	R1	7.12928301694497
93	C7	R1	7.21916852046216
94	C23	R1	7.20945336562895
94	C17	R1	7.33985000288462
94	C12	R1	7.60733031374961
94	C10	R1	7.32192809488736
94	C14	R1	7.36632221424582
94	C5	R1	7.33091687811462
94	C9	R1	7.28540221886225
94	C6	R1	7.03342300153745
94	C19	R1	7.23840473932508
94	C1	R1	7.05528243550119
94	C4	R1	7.31288295528436
94	C13	R1	7.27612440527424
94	C11	R1	6.8703647195834
94	C16	R1	6.88264304936184
94	C8	R1	7.36632221424582
94	C7	R1	7.19967234483636
95	C12	R1	7.4262647547021
95	C10	R1	7.27612440527424
95	C3	R1	7.16992500144231
95	C14	R1	7.3037807481771
95	C5	R1	7.02236781302845
95	C9	R1	7.20945336562895
95	C21	R1	7.06608919045777
95	C19	R1	7.17990909001493
95	C1	R1	7.2667865406949
95	C22	R1	6.91886323727459
95	C4	R1	7.29462074889163
95	C13	R1	7.20945336562895
95	C18	R1	7.28540221886225
95	C15	R1	6.90689059560852
95	C11	R1	7.27612440527424
95	C8	R1	7.18982455888002
95	C20	R1	7.22881869049588
95	C7	R1	7.36632221424582
96	C23	R1	7.39231742277876
96	C12	R1	7.4178525148859
96	C10	R1	7.02236781302845
96	C3	R1	6.97727992349992
96	C14	R1	7.25738784269265
96	C5	R1	7.35755200461808
96	C9	R1	7.43462822763672
96	C24	R1	7.43462822763672
96	C6	R1	7.32192809488736
96	C21	R1	7.18982455888002
96	C19	R1	7.36632221424582
96	C1	R1	7.3037807481771
96	C22	R1	7.27612440527424
96	C4	R1	7.09803208296053
96	C13	R1	7.22881869049588
96	C18	R1	7.17990909001493
96	C15	R1	7.33091687811462
96	C11	R1	6.68650052718322
96	C16	R1	7.18982455888002
96	C8	R1	7.24792751344359
96	C20	R1	7.16992500144231
97	C23	R1	7.51569983828404
97	C17	R1	7.27612440527424
97	C12	R1	7.29462074889163
97	C10	R1	7.23840473932508
97	C3	R1	7.3037807481771
97	C14	R1	7.2667865406949
97	C5	R1	7.29462074889163
97	C9	R1	7.20945336562895
97	C24	R1	7.22881869049588
97	C6	R1	7.15987133677839
97	C21	R1	7.28540221886225
97	C19	R1	7.09803208296053
97	C1	R1	7.09803208296053
97	C22	R1	7.24792751344359
[truncated: 14,589 more rows]
