# Supplementary material for: Stochastic modelling of single-cell gene expression adaptation reveals non-genomic contribution to evolution of tumor subclones
Source: bioRxiv. 2024 Apr 20:2024.04.17.588869. Preprint. [Version 1] doi: 10.1101/2024.04.17.588869 (PMC11071284; doi:10.1101/2024.04.17.588869)
Supplement: Supplement 2 [file media-2.zip › Supplementary Files/Simulated Data/Constrained_Simulation/tr_1_sq_1.5_r_150_a_8.csv]

gene	species	replicate	exprval
1	C17	R1	7.06608919045777
1	C12	R1	7.08746284125034
1	C10	R1	7.32192809488736
1	C3	R1	7.4262647547021
1	C14	R1	7.58496250072116
1	C5	R1	7.12928301694497
1	C9	R1	7.40087943628218
1	C24	R1	7.56985560833095
1	C6	R1	7.36632221424582
1	C21	R1	6.98868468677217
1	C19	R1	7.4093909361377
1	C1	R1	7.31288295528436
1	C22	R1	7.31288295528436
1	C4	R1	7.20945336562895
1	C13	R1	7.34872815423108
1	C18	R1	7.43462822763672
1	C15	R1	6.84549005094437
1	C11	R1	7.27612440527424
1	C16	R1	6.85798099512757
1	C20	R1	7.14974711950468
2	C17	R1	7.12928301694497
2	C10	R1	7.14974711950468
2	C3	R1	7.51569983828404
2	C5	R1	6.83289001416474
2	C9	R1	6.98868468677217
2	C24	R1	7.22881869049588
2	C6	R1	7.49185309632967
2	C21	R1	7.3037807481771
2	C19	R1	6.98868468677217
2	C4	R1	7.13955135239879
2	C13	R1	7.2667865406949
2	C18	R1	7.2667865406949
2	C15	R1	7.33985000288462
2	C11	R1	7.33985000288462
2	C16	R1	7.10852445677817
2	C8	R1	7.20945336562895
2	C20	R1	7.23840473932508
2	C7	R1	7.23840473932508
3	C23	R1	7.38370429247405
3	C17	R1	7.39231742277876
3	C12	R1	7.22881869049588
3	C10	R1	7.35755200461808
3	C3	R1	7.13955135239879
3	C14	R1	7
3	C5	R1	7.43462822763672
3	C9	R1	7.22881869049588
3	C24	R1	7.21916852046216
3	C6	R1	6.94251450533924
3	C21	R1	7.23840473932508
3	C1	R1	7.37503943134692
3	C22	R1	7.35755200461808
3	C4	R1	7.37503943134692
3	C13	R1	7.08746284125034
3	C18	R1	7.27612440527424
3	C15	R1	7.09803208296053
3	C11	R1	7.39231742277876
3	C16	R1	7.16992500144231
3	C8	R1	7.4178525148859
3	C20	R1	7.13955135239879
3	C7	R1	7.33091687811462
4	C23	R1	7.15987133677839
4	C17	R1	7.31288295528436
4	C12	R1	7.03342300153745
4	C10	R1	7.18982455888002
4	C3	R1	7.06608919045777
4	C14	R1	7.31288295528436
4	C5	R1	7.31288295528436
4	C9	R1	7.467605550083
4	C24	R1	7.11894107272351
4	C6	R1	7.14974711950468
4	C21	R1	7.25738784269265
4	C19	R1	7.2667865406949
4	C1	R1	7.49984588708321
4	C22	R1	7.16992500144231
4	C4	R1	6.96578428466209
4	C13	R1	7.36632221424582
4	C18	R1	7.18982455888002
4	C15	R1	7.18982455888002
4	C11	R1	7.11894107272351
4	C8	R1	7.10852445677817
4	C20	R1	7.49984588708321
4	C7	R1	7.53915881110803
5	C23	R1	7.43462822763672
5	C17	R1	7.25738784269265
5	C12	R1	7.55458885167764
5	C10	R1	7.2667865406949
5	C3	R1	7.07681559705083
5	C5	R1	7.15987133677839
5	C9	R1	7.39231742277876
5	C24	R1	7.17990909001493
5	C6	R1	7.4093909361377
5	C21	R1	7.02236781302845
5	C19	R1	7.44294349584873
5	C1	R1	7.33091687811462
5	C22	R1	7.12928301694497
5	C4	R1	7.16992500144231
5	C13	R1	7.17990909001493
5	C18	R1	7.04439411935845
5	C15	R1	7.35755200461808
5	C11	R1	7.01122725542325
5	C16	R1	7.10852445677817
5	C8	R1	7.31288295528436
5	C20	R1	7.35755200461808
5	C7	R1	7.43462822763672
6	C23	R1	7.28540221886225
6	C17	R1	7.61470984411521
6	C12	R1	7.54689445988764
6	C10	R1	6.96578428466209
6	C14	R1	7.49984588708321
6	C5	R1	7.31288295528436
6	C9	R1	7.18982455888002
6	C24	R1	7.43462822763672
6	C6	R1	7.33985000288462
6	C21	R1	7.31288295528436
6	C19	R1	7.33985000288462
6	C1	R1	7.09803208296053
6	C22	R1	7.29462074889163
6	C4	R1	6.94251450533924
6	C13	R1	7.31288295528436
6	C18	R1	6.90689059560852
6	C15	R1	7
6	C11	R1	7.17990909001493
6	C16	R1	7.14974711950468
6	C8	R1	7.13955135239879
6	C20	R1	7.49984588708321
6	C7	R1	7.43462822763672
7	C23	R1	7.29462074889163
7	C17	R1	7.14974711950468
7	C10	R1	7.18982455888002
7	C3	R1	7.21916852046216
7	C14	R1	7.33091687811462
7	C5	R1	6.97727992349992
7	C9	R1	7.3037807481771
7	C24	R1	7.33091687811462
7	C6	R1	6.8703647195834
7	C21	R1	7.34872815423108
7	C19	R1	7.24792751344359
7	C1	R1	7.49185309632967
7	C22	R1	7.40087943628218
7	C4	R1	7.35755200461808
7	C13	R1	7.09803208296053
7	C18	R1	7.29462074889163
7	C15	R1	6.8703647195834
7	C11	R1	7.08746284125034
7	C16	R1	7.31288295528436
7	C8	R1	7.45121111183233
7	C20	R1	6.96578428466209
7	C7	R1	7.39231742277876
8	C23	R1	7.27612440527424
8	C17	R1	7.18982455888002
8	C12	R1	7.34872815423108
8	C10	R1	7.03342300153745
8	C3	R1	7.11894107272351
8	C14	R1	7.2667865406949
8	C5	R1	7.10852445677817
8	C9	R1	7.27612440527424
8	C6	R1	7.13955135239879
8	C21	R1	6.90689059560852
8	C1	R1	7.08746284125034
8	C22	R1	7.28540221886225
8	C4	R1	7.16992500144231
8	C13	R1	7.31288295528436
8	C18	R1	7.53915881110803
8	C15	R1	7.44294349584873
8	C11	R1	7.22881869049588
8	C16	R1	7.44294349584873
8	C8	R1	7.48381577726426
8	C20	R1	7.27612440527424
8	C7	R1	7.02236781302845
9	C23	R1	7.28540221886225
9	C17	R1	7.31288295528436
9	C12	R1	7.48381577726426
9	C10	R1	7.08746284125034
9	C3	R1	7.21916852046216
9	C14	R1	7.05528243550119
9	C5	R1	7.43462822763672
9	C9	R1	7.12928301694497
9	C24	R1	7.33985000288462
9	C6	R1	7.16992500144231
9	C21	R1	7.24792751344359
9	C19	R1	6.96578428466209
9	C1	R1	7.35755200461808
9	C22	R1	7.49185309632967
9	C4	R1	7.10852445677817
9	C13	R1	7.12928301694497
9	C18	R1	7.20945336562895
9	C15	R1	7.37503943134692
9	C11	R1	7.07681559705083
9	C16	R1	7.2667865406949
9	C8	R1	7.14974711950468
9	C20	R1	7.14974711950468
9	C7	R1	7.36632221424582
10	C23	R1	7.10852445677817
10	C17	R1	6.82017896241519
10	C12	R1	7.11894107272351
10	C3	R1	7.11894107272351
10	C14	R1	7.09803208296053
10	C5	R1	6.96578428466209
10	C9	R1	7.06608919045777
10	C24	R1	7.18982455888002
10	C6	R1	7.2667865406949
10	C21	R1	7.3037807481771
10	C1	R1	7.18982455888002
10	C22	R1	7.44294349584873
10	C4	R1	7.29462074889163
10	C13	R1	7.37503943134692
10	C18	R1	7
10	C15	R1	7.33091687811462
10	C11	R1	7.03342300153745
10	C16	R1	7.01122725542325
10	C8	R1	6.95419631038687
10	C20	R1	7.23840473932508
10	C7	R1	7.08746284125034
11	C23	R1	6.98868468677217
11	C17	R1	7.25738784269265
11	C12	R1	7.34872815423108
11	C10	R1	7.03342300153745
11	C3	R1	7.33985000288462
11	C14	R1	7.57742882803575
11	C5	R1	7.32192809488736
11	C9	R1	7.36632221424582
11	C24	R1	7.27612440527424
11	C21	R1	7.51569983828404
11	C1	R1	7.25738784269265
11	C22	R1	7.16992500144231
11	C13	R1	7.15987133677839
11	C18	R1	7.58496250072116
11	C15	R1	7.22881869049588
11	C11	R1	7.31288295528436
11	C16	R1	7.40087943628218
11	C8	R1	6.94251450533924
11	C20	R1	7.33985000288462
11	C7	R1	7.34872815423108
12	C23	R1	7.12928301694497
12	C17	R1	7.27612440527424
12	C12	R1	7.34872815423108
12	C10	R1	7.08746284125034
12	C3	R1	7.24792751344359
12	C14	R1	7.12928301694497
12	C5	R1	7.40087943628218
12	C9	R1	7.14974711950468
12	C24	R1	7.39231742277876
12	C6	R1	7.52356195605701
12	C21	R1	7.13955135239879
12	C19	R1	7.16992500144231
12	C1	R1	7.09803208296053
12	C22	R1	7
12	C4	R1	7.28540221886225
12	C15	R1	7.12928301694497
12	C11	R1	7.20945336562895
12	C20	R1	7.09803208296053
12	C7	R1	7.04439411935845
13	C23	R1	7.4093909361377
13	C17	R1	7.39231742277876
13	C12	R1	7.14974711950468
13	C10	R1	7.11894107272351
13	C3	R1	7.08746284125034
13	C14	R1	6.94251450533924
13	C5	R1	7.04439411935845
13	C24	R1	7.4262647547021
13	C6	R1	7.23840473932508
13	C21	R1	7.33985000288462
13	C19	R1	7.3037807481771
13	C22	R1	7.53138146051631
13	C4	R1	7.20945336562895
13	C13	R1	7.27612440527424
13	C15	R1	7.38370429247405
13	C11	R1	7.10852445677817
13	C16	R1	7.27612440527424
13	C8	R1	7.48381577726426
13	C20	R1	7.4178525148859
13	C7	R1	7.34872815423108
14	C23	R1	7.29462074889163
14	C17	R1	7.38370429247405
14	C12	R1	7.51569983828404
14	C3	R1	7.15987133677839
14	C14	R1	7.08746284125034
14	C5	R1	6.88264304936184
14	C9	R1	7.28540221886225
14	C24	R1	6.96578428466209
14	C21	R1	7.07681559705083
14	C19	R1	7.10852445677817
14	C1	R1	7.06608919045777
14	C22	R1	7.10852445677817
14	C4	R1	7.33091687811462
14	C13	R1	7.57742882803575
14	C18	R1	7.09803208296053
14	C15	R1	7.12928301694497
14	C11	R1	7.09803208296053
14	C16	R1	7.5077946401987
14	C8	R1	7.13955135239879
14	C20	R1	7.3037807481771
14	C7	R1	6.74146698640115
15	C23	R1	6.82017896241519
15	C17	R1	7.10852445677817
15	C12	R1	7.53915881110803
15	C10	R1	7.27612440527424
15	C3	R1	7.14974711950468
15	C5	R1	7.12928301694497
15	C9	R1	7.18982455888002
15	C24	R1	7.44294349584873
15	C6	R1	7.18982455888002
15	C21	R1	7.31288295528436
15	C19	R1	7.29462074889163
15	C1	R1	7.56224242422107
15	C22	R1	7
15	C4	R1	7.08746284125034
15	C13	R1	7.15987133677839
15	C18	R1	7.12928301694497
15	C15	R1	7.28540221886225
15	C11	R1	7.33091687811462
15	C16	R1	7.2667865406949
15	C8	R1	7.27612440527424
15	C20	R1	7.4178525148859
15	C7	R1	7.32192809488736
16	C23	R1	7.20945336562895
16	C17	R1	6.97727992349992
16	C12	R1	7.49984588708321
16	C10	R1	7.15987133677839
16	C3	R1	6.98868468677217
16	C14	R1	7.19967234483636
16	C5	R1	7.24792751344359
16	C9	R1	7.4093909361377
16	C24	R1	7.16992500144231
16	C6	R1	7.4757334309664
16	C19	R1	6.85798099512757
16	C1	R1	6.85798099512757
16	C22	R1	7.17990909001493
16	C4	R1	7.40087943628218
16	C13	R1	7.3037807481771
16	C18	R1	7.14974711950468
16	C15	R1	7.43462822763672
16	C11	R1	7.4093909361377
16	C16	R1	7.27612440527424
16	C8	R1	7.33091687811462
16	C20	R1	7.28540221886225
16	C7	R1	7.48381577726426
17	C23	R1	7.33985000288462
17	C17	R1	7.07681559705083
17	C12	R1	7.58496250072116
17	C10	R1	7.4757334309664
17	C3	R1	7.4178525148859
17	C14	R1	6.89481776330794
17	C5	R1	7.16992500144231
17	C9	R1	6.93073733756289
17	C24	R1	7.3037807481771
17	C21	R1	7.16992500144231
17	C1	R1	7.38370429247405
17	C22	R1	7.22881869049588
17	C4	R1	7.12928301694497
17	C13	R1	6.97727992349992
17	C15	R1	7.4093909361377
17	C11	R1	7.23840473932508
17	C16	R1	7.16992500144231
17	C8	R1	7.02236781302845
17	C20	R1	7.32192809488736
17	C7	R1	7.23840473932508
18	C23	R1	7.27612440527424
18	C17	R1	7.20945336562895
18	C12	R1	7.73470962022584
18	C10	R1	6.79441586635011
18	C14	R1	7.33091687811462
18	C9	R1	7.23840473932508
18	C24	R1	7.01122725542325
18	C6	R1	7.28540221886225
18	C21	R1	7.33091687811462
18	C19	R1	7.4178525148859
18	C1	R1	7.17990909001493
18	C22	R1	7.08746284125034
18	C4	R1	7.01122725542325
18	C13	R1	7.27612440527424
18	C18	R1	7.33091687811462
18	C15	R1	7.19967234483636
18	C11	R1	7.4262647547021
18	C16	R1	7.23840473932508
18	C20	R1	6.94251450533924
18	C7	R1	7.3037807481771
19	C23	R1	7.36632221424582
19	C12	R1	7.40087943628218
19	C10	R1	7.24792751344359
19	C3	R1	7.04439411935845
19	C5	R1	6.84549005094437
19	C9	R1	7.13955135239879
19	C24	R1	7.05528243550119
19	C6	R1	7.3037807481771
19	C21	R1	7.33091687811462
19	C19	R1	7.01122725542325
19	C1	R1	7.4262647547021
19	C22	R1	7.20945336562895
19	C13	R1	7.27612440527424
19	C18	R1	7.35755200461808
19	C15	R1	7.22881869049588
19	C11	R1	7.37503943134692
19	C16	R1	7.2667865406949
19	C8	R1	7.17990909001493
19	C20	R1	7.24792751344359
19	C7	R1	7.07681559705083
20	C23	R1	7.34872815423108
20	C17	R1	7.25738784269265
20	C12	R1	7.4594316186373
20	C10	R1	7.20945336562895
20	C14	R1	6.93073733756289
20	C5	R1	7.31288295528436
20	C9	R1	7.20945336562895
20	C24	R1	6.88264304936184
20	C6	R1	7.55458885167764
20	C19	R1	6.82017896241519
20	C1	R1	7.17990909001493
20	C22	R1	7.10852445677817
20	C4	R1	7.05528243550119
20	C13	R1	7.15987133677839
20	C18	R1	7.15987133677839
20	C15	R1	7.23840473932508
20	C11	R1	7.08746284125034
20	C16	R1	7.06608919045777
20	C8	R1	7.25738784269265
20	C20	R1	7.37503943134692
20	C7	R1	7.45121111183233
21	C17	R1	7.13955135239879
21	C12	R1	7.03342300153745
21	C3	R1	7.35755200461808
21	C14	R1	6.70043971814109
21	C9	R1	7.05528243550119
21	C24	R1	7.2667865406949
21	C21	R1	7.04439411935845
21	C19	R1	6.98868468677217
21	C1	R1	7.34872815423108
21	C22	R1	7.11894107272351
21	C4	R1	6.95419631038687
21	C13	R1	6.8703647195834
21	C18	R1	7.4262647547021
21	C15	R1	7.45121111183233
21	C11	R1	7.24792751344359
21	C16	R1	7.12928301694497
21	C8	R1	7.20945336562895
21	C20	R1	6.98868468677217
21	C7	R1	7.10852445677817
22	C23	R1	7.15987133677839
22	C17	R1	7.25738784269265
22	C12	R1	7.11894107272351
22	C10	R1	7.16992500144231
22	C14	R1	7.4178525148859
22	C9	R1	6.97727992349992
22	C6	R1	7.40087943628218
22	C21	R1	7.06608919045777
22	C19	R1	7.39231742277876
22	C1	R1	7.28540221886225
22	C22	R1	7.08746284125034
22	C4	R1	7.22881869049588
22	C13	R1	7.23840473932508
22	C18	R1	7.37503943134692
22	C15	R1	7.09803208296053
22	C11	R1	7.20945336562895
22	C16	R1	7.32192809488736
22	C8	R1	7.09803208296053
22	C20	R1	7.29462074889163
22	C7	R1	7.2667865406949
23	C23	R1	7.31288295528436
23	C17	R1	6.90689059560852
23	C12	R1	7.12928301694497
23	C10	R1	6.90689059560852
23	C3	R1	7.2667865406949
23	C14	R1	7.13955135239879
23	C5	R1	7.15987133677839
23	C9	R1	7.27612440527424
23	C24	R1	7.45121111183233
23	C6	R1	7.36632221424582
23	C21	R1	7.44294349584873
23	C19	R1	7.467605550083
23	C22	R1	7.27612440527424
23	C4	R1	7.21916852046216
23	C13	R1	7.09803208296053
23	C18	R1	7.18982455888002
23	C15	R1	7.48381577726426
23	C11	R1	7.4093909361377
23	C16	R1	7.4178525148859
23	C8	R1	7.28540221886225
23	C20	R1	7.11894107272351
23	C7	R1	7.22881869049588
24	C23	R1	7.45121111183233
24	C17	R1	7.01122725542325
24	C12	R1	6.90689059560852
24	C10	R1	7.13955135239879
24	C3	R1	7.11894107272351
24	C14	R1	7.43462822763672
24	C5	R1	7.07681559705083
24	C9	R1	7.31288295528436
24	C24	R1	7.16992500144231
24	C6	R1	7.25738784269265
24	C21	R1	7.37503943134692
24	C19	R1	7.08746284125034
24	C1	R1	7.17990909001493
24	C22	R1	7.3037807481771
24	C13	R1	7.14974711950468
24	C18	R1	7.2667865406949
24	C15	R1	7.33091687811462
24	C16	R1	7.27612440527424
24	C8	R1	7.02236781302845
24	C20	R1	7.36632221424582
24	C7	R1	7.39231742277876
25	C23	R1	7.32192809488736
25	C17	R1	7.56985560833095
25	C10	R1	7.2667865406949
25	C3	R1	7.29462074889163
25	C14	R1	6.84549005094437
25	C5	R1	6.95419631038687
25	C9	R1	7.33091687811462
25	C6	R1	6.94251450533924
25	C21	R1	7.35755200461808
25	C19	R1	7.16992500144231
25	C1	R1	7.39231742277876
25	C22	R1	7.11894107272351
25	C4	R1	7.04439411935845
25	C13	R1	7.09803208296053
25	C18	R1	7.25738784269265
25	C15	R1	7.13955135239879
25	C11	R1	7.45121111183233
25	C16	R1	6.93073733756289
25	C8	R1	7.11894107272351
25	C20	R1	6.95419631038687
25	C7	R1	7.34872815423108
26	C17	R1	7.27612440527424
26	C12	R1	7.01122725542325
26	C10	R1	7.16992500144231
26	C14	R1	7.48381577726426
26	C5	R1	7.32192809488736
26	C9	R1	7.27612440527424
26	C24	R1	7.17990909001493
26	C6	R1	7.33985000288462
26	C21	R1	7.2667865406949
26	C19	R1	7.31288295528436
26	C1	R1	7.49185309632967
26	C22	R1	7.19967234483636
26	C4	R1	7.40087943628218
26	C13	R1	7.11894107272351
26	C18	R1	6.93073733756289
26	C15	R1	7.40087943628218
26	C11	R1	7.03342300153745
26	C16	R1	7.13955135239879
26	C8	R1	6.90689059560852
26	C20	R1	7.18982455888002
26	C7	R1	6.96578428466209
27	C23	R1	7.02236781302845
27	C17	R1	7.4093909361377
27	C12	R1	7.3037807481771
27	C10	R1	7.16992500144231
27	C3	R1	7.4262647547021
27	C14	R1	7.23840473932508
27	C5	R1	7.4594316186373
27	C9	R1	7.24792751344359
27	C24	R1	7.07681559705083
27	C6	R1	7.25738784269265
27	C1	R1	7.44294349584873
27	C22	R1	6.94251450533924
27	C4	R1	7.2667865406949
27	C15	R1	7.05528243550119
27	C11	R1	7.27612440527424
27	C16	R1	6.83289001416474
27	C8	R1	7.10852445677817
27	C20	R1	7.12928301694497
27	C7	R1	7.4178525148859
28	C23	R1	7.2667865406949
28	C17	R1	7.07681559705083
28	C10	R1	7.37503943134692
28	C3	R1	7.4262647547021
28	C14	R1	7.6724253419715
28	C5	R1	6.95419631038687
28	C9	R1	7.05528243550119
28	C24	R1	7.33091687811462
28	C6	R1	7.13955135239879
28	C21	R1	7.2667865406949
28	C19	R1	7.07681559705083
28	C1	R1	7.4178525148859
28	C4	R1	7.34872815423108
28	C13	R1	7.02236781302845
28	C18	R1	7.34872815423108
28	C15	R1	7.2667865406949
28	C11	R1	7.06608919045777
28	C16	R1	7.45121111183233
28	C8	R1	7.24792751344359
28	C20	R1	7.27612440527424
29	C23	R1	7.19967234483636
29	C17	R1	7.3037807481771
29	C12	R1	7.12928301694497
29	C10	R1	7.25738784269265
29	C3	R1	7.08746284125034
29	C14	R1	7.29462074889163
29	C5	R1	7.2667865406949
29	C9	R1	6.89481776330794
29	C24	R1	7.06608919045777
29	C6	R1	7.04439411935845
29	C21	R1	7.36632221424582
29	C19	R1	7.25738784269265
29	C1	R1	7.40087943628218
29	C22	R1	7.18982455888002
29	C13	R1	7.20945336562895
29	C18	R1	7.25738784269265
29	C15	R1	7.06608919045777
29	C11	R1	7.19967234483636
29	C16	R1	7.38370429247405
29	C8	R1	7.31288295528436
29	C20	R1	7
29	C7	R1	7.22881869049588
30	C23	R1	7.36632221424582
30	C17	R1	7.34872815423108
30	C12	R1	7.03342300153745
30	C10	R1	7.04439411935845
30	C3	R1	7.38370429247405
30	C14	R1	7.28540221886225
30	C5	R1	7.4093909361377
30	C9	R1	7.24792751344359
30	C24	R1	6.94251450533924
30	C6	R1	7.15987133677839
30	C21	R1	7.2667865406949
30	C19	R1	7.33985000288462
30	C1	R1	6.91886323727459
30	C22	R1	7.36632221424582
30	C4	R1	7.24792751344359
30	C13	R1	6.96578428466209
30	C18	R1	7.35755200461808
30	C15	R1	7.19967234483636
30	C11	R1	7.43462822763672
30	C16	R1	7.24792751344359
30	C8	R1	7.15987133677839
30	C20	R1	7.37503943134692
30	C7	R1	7.17990909001493
31	C23	R1	7.08746284125034
31	C12	R1	7.3037807481771
31	C10	R1	7.06608919045777
31	C3	R1	7.11894107272351
31	C14	R1	7.53138146051631
31	C5	R1	6.97727992349992
31	C9	R1	7.22881869049588
31	C24	R1	7.39231742277876
31	C21	R1	7.19967234483636
31	C19	R1	7.22881869049588
31	C1	R1	7.4093909361377
31	C4	R1	7.25738784269265
31	C13	R1	7.15987133677839
31	C18	R1	7.37503943134692
31	C15	R1	7.24792751344359
31	C16	R1	7.23840473932508
31	C8	R1	7.467605550083
31	C20	R1	7.01122725542325
31	C7	R1	6.94251450533924
32	C17	R1	7.06608919045777
32	C12	R1	7.4178525148859
32	C10	R1	7.10852445677817
32	C3	R1	7.20945336562895
32	C14	R1	7.39231742277876
32	C5	R1	7.45121111183233
32	C9	R1	7.43462822763672
32	C24	R1	6.53915881110803
32	C21	R1	7.24792751344359
32	C19	R1	7.25738784269265
32	C1	R1	7.15987133677839
32	C22	R1	7.25738784269265
32	C4	R1	7.24792751344359
32	C13	R1	7.02236781302845
32	C15	R1	7.27612440527424
32	C11	R1	7.27612440527424
32	C16	R1	7.20945336562895
32	C8	R1	7.49185309632967
32	C20	R1	7.11894107272351
32	C7	R1	6.89481776330794
33	C23	R1	7.24792751344359
33	C12	R1	7.29462074889163
33	C3	R1	7.25738784269265
33	C14	R1	7.21916852046216
33	C5	R1	7.15987133677839
33	C9	R1	7.37503943134692
33	C24	R1	7.52356195605701
33	C6	R1	7.3037807481771
33	C21	R1	7.06608919045777
33	C19	R1	7.43462822763672
33	C1	R1	7.35755200461808
33	C22	R1	6.8703647195834
33	C4	R1	7.29462074889163
33	C13	R1	7.24792751344359
33	C18	R1	7.29462074889163
33	C15	R1	7.13955135239879
33	C11	R1	7.12928301694497
33	C16	R1	7.4262647547021
33	C20	R1	7.27612440527424
33	C7	R1	7.06608919045777
34	C23	R1	7.23840473932508
34	C17	R1	7.4262647547021
34	C12	R1	7.06608919045777
34	C3	R1	7.2667865406949
34	C14	R1	7.15987133677839
34	C5	R1	7.23840473932508
34	C9	R1	7.29462074889163
34	C24	R1	7.15987133677839
34	C6	R1	7.19967234483636
34	C21	R1	7.03342300153745
34	C19	R1	7.23840473932508
34	C1	R1	7.4093909361377
34	C22	R1	7.32192809488736
34	C4	R1	7.44294349584873
34	C13	R1	7.04439411935845
34	C18	R1	7.02236781302845
34	C15	R1	7.31288295528436
34	C11	R1	7.56985560833095
34	C8	R1	7.33985000288462
34	C20	R1	7.15987133677839
34	C7	R1	7.61470984411521
35	C23	R1	7.12928301694497
35	C17	R1	7.21916852046216
35	C12	R1	7.38370429247405
35	C10	R1	7.24792751344359
35	C3	R1	7.40087943628218
35	C14	R1	7.12928301694497
35	C5	R1	7
35	C9	R1	7.24792751344359
35	C24	R1	7.29462074889163
35	C6	R1	7.24792751344359
35	C21	R1	7.18982455888002
35	C19	R1	7.12928301694497
35	C1	R1	7.24792751344359
35	C22	R1	7.05528243550119
35	C4	R1	7.13955135239879
35	C13	R1	7.11894107272351
35	C18	R1	7.12928301694497
35	C15	R1	7.21916852046216
35	C11	R1	7.27612440527424
35	C16	R1	7.09803208296053
35	C20	R1	7.05528243550119
35	C7	R1	7.12928301694497
36	C23	R1	7.4594316186373
36	C17	R1	7.29462074889163
36	C10	R1	7.32192809488736
36	C3	R1	7.23840473932508
36	C14	R1	7.35755200461808
36	C5	R1	7.2667865406949
36	C24	R1	7.13955135239879
36	C6	R1	7.45121111183233
36	C21	R1	7.22881869049588
36	C19	R1	7.43462822763672
36	C22	R1	7.09803208296053
36	C4	R1	7.29462074889163
36	C13	R1	7.08746284125034
36	C18	R1	6.97727992349992
36	C15	R1	7.33985000288462
36	C11	R1	7.12928301694497
36	C16	R1	7.01122725542325
36	C20	R1	7.39231742277876
36	C7	R1	7.32192809488736
37	C23	R1	7.12928301694497
37	C17	R1	7.37503943134692
37	C12	R1	7.35755200461808
37	C10	R1	7.09803208296053
37	C14	R1	7.33985000288462
37	C5	R1	7
37	C9	R1	7.23840473932508
37	C24	R1	7.20945336562895
37	C21	R1	7.34872815423108
37	C19	R1	7.2667865406949
37	C4	R1	7.07681559705083
37	C13	R1	7.13955135239879
37	C18	R1	7.39231742277876
37	C11	R1	7.3037807481771
37	C16	R1	7.38370429247405
37	C8	R1	7.16992500144231
37	C20	R1	7.28540221886225
37	C7	R1	7.22881869049588
38	C17	R1	7.32192809488736
38	C12	R1	6.97727992349992
38	C10	R1	7.33985000288462
38	C14	R1	7.27612440527424
38	C5	R1	7.4093909361377
38	C9	R1	7.10852445677817
38	C24	R1	7.13955135239879
38	C6	R1	7.48381577726426
38	C21	R1	6.89481776330794
38	C19	R1	7.23840473932508
38	C1	R1	7.13955135239879
38	C22	R1	6.95419631038687
38	C4	R1	7.12928301694497
38	C13	R1	6.98868468677217
38	C18	R1	7.3037807481771
38	C15	R1	7.06608919045777
38	C11	R1	7.06608919045777
38	C16	R1	7.10852445677817
38	C8	R1	7.3037807481771
38	C7	R1	7.40087943628218
39	C23	R1	7.13955135239879
39	C17	R1	7.28540221886225
39	C12	R1	7.10852445677817
39	C10	R1	7.3037807481771
39	C3	R1	7.25738784269265
39	C14	R1	7.33091687811462
39	C5	R1	7.20945336562895
39	C9	R1	7.31288295528436
39	C24	R1	7.25738784269265
39	C21	R1	7.13955135239879
39	C1	R1	7.49185309632967
39	C22	R1	7.33985000288462
39	C13	R1	7.09803208296053
39	C18	R1	7.39231742277876
39	C15	R1	6.97727992349992
39	C11	R1	7.36632221424582
39	C16	R1	7.17990909001493
39	C8	R1	7.14974711950468
39	C20	R1	7.31288295528436
39	C7	R1	7.10852445677817
40	C23	R1	7.12928301694497
40	C17	R1	7.11894107272351
40	C12	R1	7.33091687811462
40	C10	R1	7.45121111183233
40	C3	R1	7.21916852046216
40	C14	R1	7.32192809488736
40	C5	R1	7.24792751344359
40	C9	R1	7.21916852046216
40	C24	R1	7.40087943628218
40	C6	R1	7.17990909001493
40	C21	R1	7.5077946401987
40	C19	R1	7.27612440527424
40	C1	R1	6.93073733756289
40	C22	R1	7.16992500144231
40	C4	R1	7.13955135239879
40	C13	R1	7.38370429247405
40	C18	R1	7.21916852046216
40	C15	R1	7.34872815423108
40	C11	R1	7.17990909001493
40	C16	R1	6.85798099512757
40	C20	R1	7.38370429247405
40	C7	R1	7.31288295528436
41	C23	R1	7.63662462054365
41	C17	R1	7.4262647547021
41	C12	R1	7.5077946401987
41	C3	R1	7.20945336562895
41	C14	R1	7.4757334309664
41	C5	R1	7.39231742277876
41	C9	R1	7.31288295528436
41	C24	R1	7.33091687811462
41	C6	R1	7.13955135239879
41	C21	R1	7.62205181945638
41	C19	R1	7.34872815423108
41	C1	R1	7.37503943134692
41	C22	R1	7.25738784269265
41	C4	R1	7.45121111183233
41	C13	R1	7.08746284125034
41	C18	R1	7.07681559705083
41	C15	R1	7.09803208296053
41	C11	R1	7.09803208296053
41	C8	R1	7.45121111183233
41	C20	R1	7.28540221886225
41	C7	R1	7.22881869049588
42	C23	R1	7.32192809488736
42	C17	R1	7.18982455888002
42	C12	R1	7.01122725542325
42	C10	R1	7.23840473932508
42	C3	R1	7.10852445677817
42	C14	R1	7.03342300153745
42	C5	R1	7.22881869049588
42	C9	R1	7.03342300153745
42	C24	R1	7
42	C6	R1	7.24792751344359
42	C21	R1	7.14974711950468
42	C19	R1	7.39231742277876
42	C1	R1	7.32192809488736
42	C22	R1	7.33091687811462
42	C4	R1	7.21916852046216
42	C13	R1	7.29462074889163
42	C18	R1	7.06608919045777
42	C15	R1	7.51569983828404
42	C11	R1	7.3037807481771
42	C16	R1	7.22881869049588
42	C20	R1	7.22881869049588
42	C7	R1	7.10852445677817
43	C23	R1	7.22881869049588
43	C17	R1	7.2667865406949
43	C12	R1	7.43462822763672
43	C10	R1	7.22881869049588
43	C3	R1	7.17990909001493
43	C14	R1	7.2667865406949
43	C9	R1	7.38370429247405
43	C24	R1	7.25738784269265
43	C6	R1	7.09803208296053
43	C21	R1	7.31288295528436
43	C1	R1	7.21916852046216
43	C22	R1	7.32192809488736
43	C13	R1	7.35755200461808
43	C18	R1	7.44294349584873
43	C15	R1	7.15987133677839
43	C11	R1	7.45121111183233
43	C16	R1	7.53138146051631
43	C8	R1	7.34872815423108
43	C20	R1	7.55458885167764
43	C7	R1	7.14974711950468
44	C23	R1	7.4594316186373
44	C17	R1	7.15987133677839
44	C12	R1	7.15987133677839
44	C3	R1	7.3037807481771
44	C14	R1	7.14974711950468
44	C5	R1	6.83289001416474
44	C9	R1	7.2667865406949
44	C24	R1	6.94251450533924
44	C6	R1	6.97727992349992
44	C21	R1	7.20945336562895
44	C19	R1	7.37503943134692
44	C1	R1	7.18982455888002
44	C22	R1	7.2667865406949
44	C4	R1	6.85798099512757
44	C13	R1	7.2667865406949
44	C18	R1	6.98868468677217
44	C15	R1	7.29462074889163
44	C11	R1	7.51569983828404
44	C16	R1	7.06608919045777
44	C8	R1	6.88264304936184
44	C20	R1	7.09803208296053
44	C7	R1	7.34872815423108
45	C23	R1	7.10852445677817
45	C17	R1	6.88264304936184
45	C10	R1	7.09803208296053
45	C3	R1	6.96578428466209
45	C14	R1	7.52356195605701
45	C5	R1	7.13955135239879
45	C9	R1	7.12928301694497
45	C24	R1	7.09803208296053
45	C21	R1	7.23840473932508
45	C19	R1	7.15987133677839
45	C1	R1	7.21916852046216
45	C4	R1	7.17990909001493
45	C13	R1	7.60733031374961
45	C15	R1	7.24792751344359
45	C11	R1	7.25738784269265
45	C16	R1	7.02236781302845
45	C8	R1	7.44294349584873
45	C20	R1	7.31288295528436
45	C7	R1	7.39231742277876
46	C23	R1	7.08746284125034
46	C17	R1	7.12928301694497
46	C12	R1	7.3037807481771
46	C10	R1	7.19967234483636
46	C3	R1	7.23840473932508
46	C14	R1	6.7279204545632
46	C9	R1	7.14974711950468
46	C24	R1	7
46	C6	R1	6.90689059560852
46	C21	R1	7.31288295528436
46	C19	R1	7.51569983828404
46	C1	R1	7.11894107272351
46	C22	R1	6.97727992349992
46	C4	R1	6.97727992349992
46	C13	R1	7.40087943628218
46	C18	R1	7.03342300153745
46	C15	R1	7.29462074889163
46	C11	R1	7.14974711950468
46	C8	R1	7.17990909001493
46	C20	R1	7.04439411935845
46	C7	R1	7.32192809488736
47	C23	R1	7.38370429247405
47	C17	R1	7.4093909361377
47	C12	R1	7.35755200461808
47	C10	R1	7.23840473932508
47	C3	R1	7.23840473932508
47	C14	R1	7.28540221886225
47	C9	R1	7.37503943134692
47	C24	R1	7.17990909001493
47	C21	R1	7.4262647547021
47	C19	R1	7.27612440527424
47	C1	R1	7.08746284125034
47	C4	R1	7.63662462054365
47	C13	R1	7.29462074889163
47	C18	R1	7.11894107272351
47	C15	R1	7.29462074889163
47	C11	R1	7.33091687811462
47	C16	R1	7.17990909001493
47	C8	R1	7.34872815423108
47	C20	R1	7.21916852046216
47	C7	R1	7.14974711950468
48	C23	R1	7.4594316186373
48	C12	R1	7.4178525148859
48	C10	R1	7.12928301694497
48	C3	R1	7.31288295528436
48	C14	R1	7.49984588708321
48	C5	R1	7.13955135239879
48	C9	R1	7.18982455888002
48	C24	R1	7.36632221424582
48	C6	R1	7.33985000288462
48	C21	R1	7.20945336562895
48	C19	R1	7.12928301694497
48	C1	R1	7.48381577726426
48	C22	R1	7.12928301694497
48	C4	R1	7.27612440527424
48	C18	R1	7.23840473932508
48	C15	R1	7.31288295528436
48	C11	R1	7.05528243550119
48	C16	R1	7.21916852046216
48	C8	R1	7.467605550083
48	C20	R1	7.34872815423108
48	C7	R1	7.09803208296053
49	C17	R1	7.33985000288462
49	C12	R1	7.2667865406949
49	C10	R1	7.2667865406949
49	C3	R1	7.28540221886225
49	C5	R1	7.09803208296053
49	C9	R1	7.16992500144231
49	C24	R1	7.39231742277876
49	C6	R1	7.13955135239879
49	C21	R1	7.13955135239879
49	C19	R1	7.11894107272351
49	C1	R1	7.35755200461808
49	C22	R1	7.25738784269265
49	C4	R1	7.19967234483636
49	C18	R1	7.29462074889163
49	C15	R1	7.49185309632967
49	C11	R1	7.72109918870719
49	C16	R1	7.36632221424582
49	C8	R1	6.98868468677217
49	C20	R1	7.49185309632967
49	C7	R1	7.39231742277876
50	C23	R1	7.70043971814109
50	C17	R1	7.52356195605701
50	C12	R1	7.11894107272351
50	C10	R1	7
50	C14	R1	7.3037807481771
50	C5	R1	7.31288295528436
50	C24	R1	7.23840473932508
50	C6	R1	7.49984588708321
50	C21	R1	7.33985000288462
50	C19	R1	7.08746284125034
50	C1	R1	7.02236781302845
50	C22	R1	6.90689059560852
50	C4	R1	7.17990909001493
50	C13	R1	7.65821148275179
50	C18	R1	7.28540221886225
50	C15	R1	7.01122725542325
50	C11	R1	7.40087943628218
50	C16	R1	7.4757334309664
50	C8	R1	7.28540221886225
50	C20	R1	7.06608919045777
51	C23	R1	7.21916852046216
51	C17	R1	7.44294349584873
51	C12	R1	7.09803208296053
51	C10	R1	7.11894107272351
51	C3	R1	7.05528243550119
51	C5	R1	7.18982455888002
51	C9	R1	6.75488750216347
51	C24	R1	6.94251450533924
51	C6	R1	7.23840473932508
51	C21	R1	7.65105169117893
51	C19	R1	7.29462074889163
51	C1	R1	7.01122725542325
51	C22	R1	7.11894107272351
51	C4	R1	7.57742882803575
51	C13	R1	6.95419631038687
51	C18	R1	7.22881869049588
51	C15	R1	7.52356195605701
51	C11	R1	7.25738784269265
51	C16	R1	7.5077946401987
51	C8	R1	7.5077946401987
51	C20	R1	7.36632221424582
51	C7	R1	7.43462822763672
52	C23	R1	7.3037807481771
52	C17	R1	6.89481776330794
52	C12	R1	7.14974711950468
52	C10	R1	7.11894107272351
52	C3	R1	7.28540221886225
52	C14	R1	7.3037807481771
52	C5	R1	7.31288295528436
52	C9	R1	6.82017896241519
52	C24	R1	7.15987133677839
52	C6	R1	7.34872815423108
52	C21	R1	7.19967234483636
52	C19	R1	7.28540221886225
52	C22	R1	7.13955135239879
52	C4	R1	7.21916852046216
52	C13	R1	7.09803208296053
52	C15	R1	7.38370429247405
52	C11	R1	7.4093909361377
52	C16	R1	7.08746284125034
52	C8	R1	7.17990909001493
52	C20	R1	7.45121111183233
52	C7	R1	7.03342300153745
53	C23	R1	7.4093909361377
53	C17	R1	7.33985000288462
53	C12	R1	7.09803208296053
53	C10	R1	7.32192809488736
53	C3	R1	7.22881869049588
53	C14	R1	7.05528243550119
53	C5	R1	7.01122725542325
53	C9	R1	7.37503943134692
53	C24	R1	7.37503943134692
53	C6	R1	7.18982455888002
53	C21	R1	7.27612440527424
53	C19	R1	6.76818432477693
53	C1	R1	7.27612440527424
53	C22	R1	7.38370429247405
53	C4	R1	7.27612440527424
53	C13	R1	7.45121111183233
53	C18	R1	7.43462822763672
53	C15	R1	7.04439411935845
53	C11	R1	7.02236781302845
53	C16	R1	7.07681559705083
53	C8	R1	7.11894107272351
53	C20	R1	7.11894107272351
53	C7	R1	7.21916852046216
54	C23	R1	7.13955135239879
54	C17	R1	7.45121111183233
54	C12	R1	6.98868468677217
54	C10	R1	7.28540221886225
54	C3	R1	7.02236781302845
54	C14	R1	7.44294349584873
54	C5	R1	7.27612440527424
54	C9	R1	7.31288295528436
54	C24	R1	7.11894107272351
54	C6	R1	7.33091687811462
54	C21	R1	7.25738784269265
54	C19	R1	7.43462822763672
54	C1	R1	7.59991284218713
54	C22	R1	7.19967234483636
54	C13	R1	7.33091687811462
54	C18	R1	7.4262647547021
54	C15	R1	7.22881869049588
54	C11	R1	7.28540221886225
54	C16	R1	7.16992500144231
54	C8	R1	7.25738784269265
54	C20	R1	7.23840473932508
54	C7	R1	7.58496250072116
55	C23	R1	7.17990909001493
55	C17	R1	7.25738784269265
55	C12	R1	7.34872815423108
55	C10	R1	7.04439411935845
55	C3	R1	7.28540221886225
55	C14	R1	7.15987133677839
55	C5	R1	7.35755200461808
55	C9	R1	7.32192809488736
55	C24	R1	7.13955135239879
55	C6	R1	7.22881869049588
55	C21	R1	7.07681559705083
55	C1	R1	7.36632221424582
55	C22	R1	7.29462074889163
55	C4	R1	7.13955135239879
55	C18	R1	7.19967234483636
55	C15	R1	7.56985560833095
55	C11	R1	7.05528243550119
55	C16	R1	7.10852445677817
55	C8	R1	7.40087943628218
55	C20	R1	7.27612440527424
55	C7	R1	7.23840473932508
56	C23	R1	7.07681559705083
56	C17	R1	7.52356195605701
56	C12	R1	6.97727992349992
56	C10	R1	7.12928301694497
56	C3	R1	7.03342300153745
56	C14	R1	6.91886323727459
56	C5	R1	7.25738784269265
56	C9	R1	7.09803208296053
56	C24	R1	7.05528243550119
56	C6	R1	7.32192809488736
56	C21	R1	7.14974711950468
56	C19	R1	7.15987133677839
56	C1	R1	7.3037807481771
56	C22	R1	7.36632221424582
56	C4	R1	7.5077946401987
56	C13	R1	7.20945336562895
56	C18	R1	7.23840473932508
56	C11	R1	7.01122725542325
56	C16	R1	7.467605550083
56	C8	R1	7.16992500144231
56	C20	R1	7.2667865406949
57	C23	R1	6.95419631038687
57	C17	R1	7.33985000288462
57	C12	R1	7.33985000288462
57	C10	R1	7.44294349584873
57	C3	R1	7.17990909001493
57	C14	R1	7.10852445677817
57	C9	R1	6.97727992349992
57	C24	R1	7.33091687811462
57	C6	R1	6.97727992349992
57	C21	R1	7.2667865406949
57	C19	R1	7.35755200461808
57	C1	R1	7.13955135239879
57	C22	R1	7.02236781302845
57	C4	R1	7.10852445677817
57	C13	R1	7.44294349584873
57	C18	R1	7.21916852046216
57	C15	R1	7.40087943628218
57	C11	R1	7.44294349584873
57	C16	R1	7.23840473932508
57	C8	R1	7.11894107272351
57	C20	R1	7.35755200461808
57	C7	R1	7.37503943134692
58	C23	R1	7.12928301694497
58	C12	R1	7.06608919045777
58	C10	R1	7.25738784269265
58	C3	R1	7.23840473932508
58	C14	R1	7.09803208296053
58	C5	R1	7.16992500144231
58	C9	R1	7.18982455888002
58	C24	R1	7.33985000288462
58	C6	R1	7.37503943134692
58	C21	R1	7.08746284125034
58	C19	R1	6.90689059560852
58	C1	R1	7.19967234483636
58	C22	R1	7
58	C4	R1	7.40087943628218
58	C13	R1	7.21916852046216
58	C18	R1	7.40087943628218
58	C11	R1	7.36632221424582
58	C16	R1	7.33985000288462
58	C8	R1	7.32192809488736
58	C20	R1	7.40087943628218
58	C7	R1	7.16992500144231
59	C23	R1	6.97727992349992
59	C17	R1	7.37503943134692
59	C12	R1	7.18982455888002
59	C10	R1	7.40087943628218
59	C3	R1	7.21916852046216
59	C14	R1	7.19967234483636
59	C5	R1	7.15987133677839
59	C9	R1	7.06608919045777
59	C24	R1	7.51569983828404
59	C19	R1	7.36632221424582
59	C1	R1	7.07681559705083
59	C22	R1	7.4262647547021
59	C4	R1	7.24792751344359
59	C13	R1	7.11894107272351
59	C18	R1	7.12928301694497
59	C15	R1	7.11894107272351
59	C11	R1	7.14974711950468
59	C16	R1	7.5077946401987
59	C20	R1	7.20945336562895
59	C7	R1	7.13955135239879
60	C23	R1	7.15987133677839
60	C17	R1	7.09803208296053
60	C12	R1	7.2667865406949
60	C3	R1	7.19967234483636
60	C14	R1	7.12928301694497
60	C5	R1	7.24792751344359
60	C9	R1	7.17990909001493
60	C24	R1	7.27612440527424
60	C6	R1	7.01122725542325
60	C21	R1	7.18982455888002
60	C19	R1	7.51569983828404
60	C1	R1	7.37503943134692
60	C22	R1	7.57742882803575
60	C4	R1	7.11894107272351
60	C13	R1	7.40087943628218
60	C18	R1	7.43462822763672
60	C15	R1	7.39231742277876
60	C11	R1	7.07681559705083
60	C8	R1	7.33091687811462
60	C20	R1	7.14974711950468
60	C7	R1	7.62205181945638
61	C23	R1	7.28540221886225
61	C17	R1	7.15987133677839
61	C12	R1	7.16992500144231
61	C10	R1	6.8703647195834
61	C3	R1	7.03342300153745
61	C14	R1	7.22881869049588
61	C5	R1	7.28540221886225
61	C9	R1	6.98868468677217
61	C24	R1	7.29462074889163
61	C6	R1	7.04439411935845
61	C19	R1	6.96578428466209
61	C1	R1	7.27612440527424
61	C22	R1	7.17990909001493
61	C4	R1	7.33985000288462
61	C13	R1	7.19967234483636
61	C18	R1	6.79441586635011
61	C15	R1	7.22881869049588
61	C11	R1	6.97727992349992
61	C16	R1	7.4178525148859
61	C8	R1	7.57742882803575
61	C20	R1	7
61	C7	R1	7.35755200461808
62	C23	R1	7.31288295528436
62	C17	R1	7.51569983828404
62	C12	R1	7.31288295528436
62	C3	R1	7.27612440527424
62	C14	R1	7.23840473932508
62	C9	R1	7.36632221424582
62	C24	R1	6.90689059560852
62	C6	R1	7.15987133677839
62	C19	R1	6.90689059560852
62	C1	R1	7.19967234483636
62	C22	R1	7.12928301694497
62	C4	R1	7.18982455888002
62	C13	R1	7.11894107272351
62	C18	R1	7.16992500144231
62	C15	R1	7.467605550083
62	C11	R1	7.23840473932508
62	C16	R1	6.89481776330794
62	C8	R1	7.13955135239879
62	C20	R1	7.39231742277876
62	C7	R1	7.27612440527424
63	C23	R1	6.95419631038687
63	C17	R1	7.33091687811462
63	C12	R1	7.3037807481771
63	C10	R1	7.22881869049588
63	C14	R1	7.11894107272351
63	C9	R1	7.20945336562895
63	C24	R1	6.95419631038687
63	C21	R1	7.33091687811462
63	C19	R1	7.22881869049588
63	C1	R1	6.8703647195834
63	C22	R1	7.15987133677839
63	C13	R1	7.07681559705083
63	C18	R1	7.35755200461808
63	C15	R1	7.10852445677817
63	C11	R1	7.31288295528436
63	C16	R1	7.27612440527424
63	C8	R1	6.97727992349992
63	C20	R1	7.59245703726808
63	C7	R1	7.4262647547021
64	C23	R1	7.32192809488736
64	C17	R1	7.21916852046216
64	C12	R1	6.88264304936184
64	C10	R1	7.48381577726426
64	C14	R1	7.25738784269265
64	C5	R1	7.19967234483636
64	C9	R1	7.32192809488736
64	C6	R1	6.93073733756289
64	C21	R1	7.29462074889163
64	C19	R1	7.33091687811462
64	C1	R1	7.3037807481771
64	C22	R1	7.27612440527424
64	C4	R1	6.83289001416474
64	C13	R1	7.16992500144231
64	C18	R1	7.05528243550119
64	C15	R1	7.12928301694497
64	C11	R1	7.25738784269265
64	C16	R1	6.91886323727459
64	C8	R1	7.3037807481771
64	C20	R1	7.3037807481771
64	C7	R1	7.65821148275179
65	C23	R1	7.21916852046216
65	C17	R1	6.90689059560852
65	C12	R1	6.74146698640115
65	C10	R1	7.37503943134692
65	C3	R1	7.31288295528436
65	C14	R1	7.32192809488736
65	C5	R1	7.11894107272351
65	C9	R1	7.07681559705083
65	C24	R1	7.15987133677839
65	C6	R1	6.96578428466209
65	C21	R1	7.20945336562895
65	C19	R1	7.38370429247405
65	C1	R1	7.04439411935845
65	C22	R1	7.39231742277876
65	C4	R1	7.3037807481771
65	C13	R1	7.39231742277876
65	C18	R1	7.4178525148859
65	C15	R1	6.95419631038687
65	C11	R1	7.4093909361377
65	C16	R1	7.17990909001493
65	C20	R1	7.15987133677839
65	C7	R1	6.98868468677217
66	C23	R1	7.03342300153745
66	C17	R1	7.4093909361377
66	C12	R1	7.49984588708321
66	C10	R1	7.4594316186373
66	C3	R1	7.14974711950468
66	C14	R1	7.09803208296053
66	C9	R1	6.96578428466209
66	C6	R1	7.16992500144231
66	C21	R1	7.40087943628218
66	C19	R1	7.49984588708321
66	C1	R1	7.20945336562895
66	C22	R1	7.22881869049588
66	C4	R1	7.31288295528436
66	C13	R1	7.33091687811462
66	C18	R1	7.14974711950468
66	C15	R1	7.3037807481771
66	C11	R1	7.05528243550119
66	C16	R1	7.19967234483636
66	C8	R1	7.37503943134692
66	C20	R1	7.15987133677839
66	C7	R1	6.98868468677217
67	C23	R1	7.49185309632967
67	C17	R1	7.20945336562895
67	C12	R1	7.43462822763672
67	C10	R1	7.20945336562895
67	C5	R1	7.4262647547021
67	C9	R1	7.22881869049588
67	C24	R1	7.04439411935845
67	C6	R1	7.2667865406949
67	C21	R1	7.15987133677839
67	C19	R1	7.21916852046216
67	C1	R1	7.467605550083
67	C22	R1	7.4178525148859
67	C4	R1	7.2667865406949
67	C18	R1	7.4093909361377
67	C15	R1	7.56985560833095
67	C11	R1	7.04439411935845
67	C16	R1	6.88264304936184
67	C8	R1	7.21916852046216
67	C20	R1	7.20945336562895
67	C7	R1	7.33985000288462
68	C23	R1	7.2667865406949
68	C17	R1	7.34872815423108
68	C12	R1	7.11894107272351
68	C10	R1	7.29462074889163
68	C3	R1	7.22881869049588
68	C14	R1	7.53138146051631
68	C5	R1	6.90689059560852
68	C9	R1	7.33091687811462
68	C24	R1	7.21916852046216
68	C6	R1	7.21916852046216
68	C21	R1	7.32192809488736
68	C19	R1	7.28540221886225
68	C1	R1	7.17990909001493
68	C22	R1	7.17990909001493
68	C4	R1	7.24792751344359
68	C13	R1	7.36632221424582
68	C18	R1	6.98868468677217
68	C15	R1	7.22881869049588
68	C11	R1	7.05528243550119
68	C16	R1	7.03342300153745
68	C8	R1	7.14974711950468
68	C7	R1	7.38370429247405
69	C23	R1	7.12928301694497
69	C12	R1	7.03342300153745
69	C10	R1	7.22881869049588
69	C3	R1	7.24792751344359
69	C14	R1	7.17990909001493
69	C5	R1	7.21916852046216
69	C9	R1	7.06608919045777
69	C24	R1	7.16992500144231
69	C21	R1	7.11894107272351
69	C19	R1	7.39231742277876
69	C1	R1	7.37503943134692
69	C22	R1	7.3037807481771
69	C4	R1	7.29462074889163
69	C13	R1	7.24792751344359
69	C15	R1	7.09803208296053
69	C11	R1	7.33091687811462
69	C16	R1	7.10852445677817
69	C8	R1	7.27612440527424
69	C7	R1	7.16992500144231
70	C23	R1	7.09803208296053
70	C17	R1	7.03342300153745
70	C12	R1	7.16992500144231
70	C10	R1	7.35755200461808
70	C3	R1	7.27612440527424
70	C14	R1	7.16992500144231
70	C5	R1	7.467605550083
70	C24	R1	7.15987133677839
70	C6	R1	7.24792751344359
70	C21	R1	7.04439411935845
70	C19	R1	7.07681559705083
70	C1	R1	7.2667865406949
70	C22	R1	7.03342300153745
70	C4	R1	7.22881869049588
70	C13	R1	7.09803208296053
70	C18	R1	7.35755200461808
70	C11	R1	7.27612440527424
70	C16	R1	7.14974711950468
70	C8	R1	7.23840473932508
70	C20	R1	7.36632221424582
70	C7	R1	7.59991284218713
71	C23	R1	7.4262647547021
71	C17	R1	7.20945336562895
71	C12	R1	7.17990909001493
71	C10	R1	7.27612440527424
71	C3	R1	7.27612440527424
71	C14	R1	7.06608919045777
71	C5	R1	7.27612440527424
71	C9	R1	7.25738784269265
71	C24	R1	7.48381577726426
71	C6	R1	6.95419631038687
71	C21	R1	7.3037807481771
71	C19	R1	7.17990909001493
71	C1	R1	7.51569983828404
71	C22	R1	7
71	C4	R1	7.33091687811462
71	C13	R1	7.2667865406949
71	C18	R1	7.13955135239879
71	C15	R1	7.28540221886225
71	C11	R1	7.19967234483636
71	C16	R1	7.34872815423108
71	C8	R1	7.12928301694497
71	C20	R1	7.16992500144231
71	C7	R1	7.05528243550119
72	C23	R1	7.14974711950468
72	C17	R1	7.53138146051631
72	C12	R1	6.97727992349992
72	C10	R1	7.21916852046216
72	C3	R1	7.32192809488736
72	C14	R1	7.28540221886225
72	C5	R1	7.11894107272351
72	C9	R1	7.33985000288462
72	C24	R1	7.19967234483636
72	C6	R1	7.14974711950468
72	C21	R1	7.36632221424582
72	C19	R1	6.89481776330794
72	C1	R1	7.20945336562895
72	C22	R1	7.4093909361377
72	C4	R1	7.14974711950468
72	C13	R1	7.29462074889163
72	C15	R1	7.34872815423108
72	C11	R1	7.15987133677839
72	C16	R1	7.22881869049588
72	C8	R1	6.89481776330794
72	C20	R1	7.21916852046216
72	C7	R1	7.13955135239879
73	C23	R1	7.4178525148859
73	C17	R1	7.2667865406949
73	C12	R1	7.17990909001493
73	C10	R1	7.4178525148859
73	C3	R1	6.96578428466209
73	C14	R1	6.90689059560852
73	C5	R1	7.34872815423108
73	C9	R1	7.12928301694497
73	C24	R1	7.09803208296053
73	C6	R1	7.39231742277876
73	C21	R1	7.49984588708321
73	C19	R1	7.32192809488736
73	C1	R1	7.56224242422107
73	C22	R1	7.25738784269265
73	C4	R1	7.06608919045777
73	C13	R1	7.21916852046216
73	C18	R1	7.21916852046216
73	C15	R1	7.57742882803575
73	C11	R1	7.2667865406949
73	C16	R1	6.8703647195834
73	C8	R1	7.40087943628218
73	C20	R1	7.21916852046216
73	C7	R1	7.18982455888002
74	C23	R1	7.21916852046216
74	C17	R1	7.18982455888002
74	C12	R1	7.08746284125034
74	C10	R1	7.43462822763672
74	C3	R1	7.08746284125034
74	C14	R1	7.17990909001493
74	C5	R1	7.4262647547021
74	C9	R1	6.95419631038687
74	C24	R1	7.467605550083
74	C6	R1	7.31288295528436
74	C21	R1	7.08746284125034
74	C19	R1	7.4178525148859
74	C1	R1	7.29462074889163
74	C22	R1	7.06608919045777
74	C4	R1	7
74	C13	R1	7.55458885167764
74	C18	R1	6.8073549220576
74	C15	R1	6.90689059560852
74	C11	R1	7.38370429247405
74	C16	R1	7.32192809488736
74	C7	R1	7.11894107272351
75	C23	R1	7.08746284125034
75	C12	R1	7.09803208296053
75	C10	R1	7.2667865406949
75	C14	R1	7.3037807481771
75	C5	R1	7.43462822763672
75	C9	R1	7.33985000288462
75	C24	R1	7.10852445677817
75	C6	R1	7.13955135239879
75	C21	R1	7.38370429247405
75	C19	R1	7.34872815423108
75	C1	R1	7.29462074889163
75	C22	R1	7.3037807481771
75	C4	R1	7.57742882803575
75	C13	R1	7.53138146051631
75	C18	R1	7.20945336562895
75	C15	R1	6.82017896241519
75	C11	R1	6.97727992349992
75	C16	R1	7.35755200461808
75	C8	R1	7.14974711950468
75	C20	R1	7.31288295528436
75	C7	R1	7.23840473932508
76	C23	R1	7.22881869049588
76	C17	R1	7.2667865406949
76	C12	R1	6.95419631038687
76	C10	R1	7.25738784269265
76	C3	R1	7.45121111183233
76	C14	R1	7.54689445988764
76	C5	R1	7.28540221886225
76	C9	R1	7.25738784269265
76	C24	R1	7.09803208296053
76	C6	R1	7.35755200461808
76	C21	R1	7.08746284125034
76	C19	R1	7.09803208296053
76	C1	R1	7.44294349584873
76	C22	R1	7.19967234483636
76	C4	R1	7.20945336562895
76	C13	R1	7.4262647547021
76	C18	R1	7.07681559705083
76	C15	R1	7.14974711950468
76	C11	R1	7.4178525148859
76	C16	R1	7.34872815423108
76	C8	R1	7.03342300153745
76	C20	R1	7.21916852046216
76	C7	R1	7.4262647547021
77	C17	R1	6.94251450533924
77	C12	R1	6.65821148275179
77	C10	R1	7.63662462054365
77	C3	R1	7
77	C14	R1	7.32192809488736
77	C5	R1	7.21916852046216
77	C24	R1	7.4262647547021
77	C6	R1	7.2667865406949
77	C21	R1	7.40087943628218
77	C19	R1	7.13955135239879
77	C1	R1	7.03342300153745
77	C22	R1	7.17990909001493
77	C4	R1	7.05528243550119
77	C13	R1	7.33985000288462
77	C18	R1	7.17990909001493
77	C15	R1	7.05528243550119
77	C11	R1	7.33091687811462
77	C16	R1	7.53138146051631
77	C20	R1	7.49185309632967
77	C7	R1	7.11894107272351
78	C23	R1	7.37503943134692
78	C17	R1	7.15987133677839
78	C12	R1	7.2667865406949
78	C10	R1	7.14974711950468
78	C3	R1	7.20945336562895
78	C14	R1	7.23840473932508
78	C5	R1	7.04439411935845
78	C9	R1	7.35755200461808
78	C24	R1	6.91886323727459
78	C6	R1	6.97727992349992
78	C21	R1	7.17990909001493
78	C19	R1	7.16992500144231
78	C1	R1	7
78	C22	R1	6.62935662007961
78	C4	R1	7.16992500144231
78	C13	R1	6.95419631038687
78	C18	R1	7.5077946401987
78	C15	R1	7.35755200461808
78	C11	R1	7.29462074889163
78	C16	R1	7.10852445677817
78	C8	R1	7.28540221886225
78	C20	R1	7.09803208296053
78	C7	R1	7.3037807481771
79	C17	R1	7.09803208296053
79	C12	R1	7.29462074889163
79	C10	R1	6.76818432477693
79	C3	R1	7.21916852046216
79	C14	R1	7.07681559705083
79	C5	R1	7.21916852046216
79	C9	R1	7.19967234483636
79	C24	R1	7.40087943628218
79	C6	R1	7.32192809488736
79	C21	R1	7.33985000288462
79	C19	R1	7.28540221886225
79	C1	R1	6.93073733756289
79	C22	R1	7.25738784269265
79	C13	R1	7.12928301694497
79	C11	R1	7.28540221886225
79	C16	R1	7.06608919045777
79	C8	R1	7.45121111183233
79	C20	R1	7.21916852046216
79	C7	R1	7.28540221886225
80	C23	R1	7.19967234483636
80	C17	R1	7.19967234483636
80	C12	R1	7.53915881110803
80	C10	R1	7.4262647547021
80	C14	R1	7.27612440527424
80	C5	R1	7.14974711950468
80	C9	R1	7.21916852046216
80	C24	R1	7.34872815423108
80	C6	R1	7.19967234483636
80	C19	R1	7.33091687811462
80	C1	R1	6.97727992349992
80	C22	R1	7.4262647547021
80	C4	R1	7.4093909361377
80	C13	R1	7.11894107272351
80	C18	R1	7.19967234483636
80	C11	R1	7.25738784269265
80	C16	R1	7.4178525148859
80	C8	R1	7.19967234483636
80	C20	R1	6.78135971352466
80	C7	R1	7.22881869049588
81	C23	R1	7.40087943628218
81	C17	R1	7.49984588708321
81	C12	R1	7.34872815423108
81	C10	R1	7.16992500144231
81	C3	R1	7.22881869049588
81	C14	R1	7.36632221424582
81	C5	R1	6.97727992349992
81	C9	R1	7.13955135239879
81	C24	R1	7.21916852046216
81	C21	R1	7.3037807481771
81	C4	R1	7.17990909001493
81	C13	R1	7.17990909001493
81	C18	R1	7.23840473932508
81	C15	R1	7.05528243550119
81	C11	R1	6.85798099512757
81	C16	R1	7.20945336562895
81	C8	R1	7.35755200461808
81	C20	R1	7.17990909001493
81	C7	R1	7.04439411935845
82	C23	R1	7.21916852046216
82	C17	R1	7.3037807481771
82	C12	R1	7.17990909001493
82	C10	R1	7.16992500144231
82	C3	R1	7.60733031374961
82	C14	R1	7.13955135239879
82	C5	R1	7.35755200461808
82	C9	R1	7.31288295528436
82	C24	R1	7.17990909001493
82	C6	R1	7.20945336562895
82	C21	R1	7.32192809488736
82	C19	R1	7.15987133677839
82	C1	R1	7.17990909001493
82	C22	R1	7.13955135239879
82	C4	R1	7.49185309632967
82	C13	R1	7.22881869049588
82	C18	R1	6.91886323727459
82	C15	R1	7.14974711950468
82	C11	R1	7.4093909361377
82	C16	R1	7.16992500144231
82	C8	R1	7.70735913208088
82	C20	R1	7.34872815423108
82	C7	R1	6.98868468677217
83	C23	R1	7.33091687811462
83	C17	R1	7.55458885167764
83	C12	R1	7.17990909001493
83	C10	R1	7.20945336562895
83	C3	R1	7.33985000288462
83	C14	R1	7.02236781302845
83	C5	R1	7.19967234483636
83	C9	R1	7.39231742277876
83	C24	R1	7.17990909001493
83	C6	R1	7.24792751344359
83	C21	R1	7.22881869049588
83	C19	R1	7.24792751344359
83	C1	R1	7.23840473932508
83	C22	R1	7.13955135239879
83	C4	R1	7.4093909361377
83	C13	R1	7.16992500144231
83	C18	R1	7.33091687811462
83	C15	R1	7.33985000288462
83	C11	R1	7.02236781302845
83	C16	R1	7.24792751344359
83	C20	R1	7.51569983828404
84	C23	R1	7.33091687811462
84	C17	R1	7.11894107272351
84	C12	R1	7.48381577726426
84	C3	R1	7.2667865406949
84	C14	R1	7.4262647547021
84	C5	R1	7.07681559705083
84	C24	R1	7.2667865406949
84	C6	R1	7.49185309632967
84	C21	R1	6.90689059560852
84	C1	R1	7.61470984411521
84	C4	R1	7.01122725542325
84	C13	R1	7.43462822763672
84	C18	R1	7.43462822763672
84	C15	R1	7.21916852046216
84	C11	R1	6.98868468677217
84	C16	R1	7.11894107272351
84	C8	R1	7.09803208296053
84	C20	R1	7.22881869049588
84	C7	R1	7.09803208296053
85	C23	R1	7.22881869049588
85	C17	R1	7.14974711950468
85	C12	R1	7.20945336562895
85	C10	R1	7.11894107272351
85	C3	R1	7.33091687811462
85	C14	R1	7.16992500144231
85	C5	R1	7.40087943628218
85	C24	R1	7.28540221886225
85	C21	R1	7.25738784269265
85	C19	R1	7.20945336562895
85	C1	R1	6.91886323727459
85	C22	R1	7.14974711950468
85	C4	R1	7.34872815423108
85	C13	R1	6.94251450533924
85	C18	R1	7.29462074889163
85	C15	R1	7.16992500144231
85	C11	R1	6.91886323727459
85	C16	R1	7.5077946401987
85	C8	R1	7.29462074889163
85	C20	R1	7.44294349584873
85	C7	R1	7.35755200461808
86	C23	R1	7.11894107272351
86	C17	R1	7.39231742277876
86	C12	R1	7.2667865406949
86	C10	R1	7.04439411935845
86	C3	R1	7.16992500144231
86	C14	R1	7.45121111183233
86	C5	R1	7.33985000288462
86	C24	R1	7.14974711950468
86	C6	R1	7.44294349584873
86	C21	R1	7.39231742277876
86	C19	R1	7.24792751344359
86	C1	R1	7.32192809488736
86	C22	R1	7.33091687811462
86	C4	R1	7.33091687811462
86	C13	R1	7.03342300153745
86	C18	R1	7.4262647547021
86	C15	R1	7.19967234483636
86	C11	R1	7.13955135239879
86	C16	R1	7.17990909001493
86	C8	R1	7.15987133677839
86	C20	R1	7.4594316186373
86	C7	R1	6.8073549220576
87	C23	R1	7.25738784269265
87	C17	R1	7.48381577726426
87	C12	R1	6.98868468677217
87	C3	R1	7.40087943628218
87	C14	R1	7.08746284125034
87	C5	R1	7.35755200461808
87	C9	R1	7.08746284125034
87	C24	R1	7.22881869049588
87	C6	R1	6.90689059560852
87	C21	R1	7.19967234483636
87	C19	R1	7.18982455888002
87	C1	R1	7.2667865406949
87	C22	R1	7.14974711950468
87	C4	R1	7.02236781302845
87	C18	R1	6.96578428466209
87	C15	R1	7.06608919045777
87	C11	R1	7.04439411935845
87	C16	R1	7.2667865406949
87	C8	R1	7.24792751344359
87	C20	R1	6.98868468677217
87	C7	R1	7.18982455888002
88	C23	R1	7.38370429247405
88	C17	R1	7.33985000288462
88	C12	R1	7.21916852046216
88	C10	R1	7.29462074889163
88	C3	R1	7.33985000288462
88	C14	R1	7.28540221886225
88	C5	R1	7.10852445677817
88	C9	R1	7.45121111183233
88	C24	R1	7.56224242422107
88	C6	R1	7.28540221886225
88	C21	R1	7.22881869049588
88	C19	R1	7.25738784269265
88	C22	R1	7.27612440527424
88	C4	R1	7.21916852046216
88	C15	R1	7.21916852046216
88	C16	R1	7.51569983828404
88	C8	R1	7.05528243550119
88	C20	R1	7.22881869049588
88	C7	R1	7.13955135239879
89	C23	R1	7.05528243550119
89	C17	R1	7.08746284125034
89	C12	R1	7.22881869049588
89	C3	R1	7.14974711950468
89	C14	R1	6.88264304936184
89	C24	R1	7.18982455888002
89	C6	R1	6.89481776330794
89	C21	R1	7.15987133677839
89	C19	R1	6.90689059560852
89	C1	R1	7.31288295528436
89	C22	R1	7.03342300153745
89	C4	R1	7.24792751344359
89	C13	R1	7.28540221886225
89	C18	R1	7.09803208296053
89	C11	R1	7.3037807481771
89	C16	R1	7.44294349584873
89	C8	R1	7.09803208296053
89	C20	R1	7.35755200461808
89	C7	R1	7.14974711950468
90	C23	R1	7.37503943134692
90	C17	R1	7.23840473932508
90	C12	R1	7.40087943628218
90	C10	R1	7.4093909361377
90	C3	R1	7.20945336562895
90	C14	R1	7.53138146051631
90	C5	R1	7.3037807481771
90	C24	R1	6.83289001416474
90	C6	R1	7.12928301694497
90	C21	R1	7.31288295528436
90	C19	R1	7.52356195605701
90	C1	R1	6.91886323727459
90	C22	R1	7.31288295528436
90	C13	R1	6.95419631038687
90	C18	R1	7.25738784269265
90	C15	R1	7.13955135239879
90	C16	R1	6.97727992349992
90	C8	R1	7.10852445677817
90	C7	R1	7.2667865406949
91	C23	R1	7.06608919045777
91	C17	R1	7.27612440527424
91	C12	R1	7.36632221424582
91	C10	R1	6.78135971352466
91	C3	R1	7.31288295528436
91	C14	R1	7.10852445677817
91	C5	R1	7.04439411935845
91	C24	R1	7.18982455888002
91	C6	R1	7.06608919045777
91	C21	R1	7.27612440527424
91	C19	R1	7.09803208296053
91	C1	R1	7.04439411935845
91	C22	R1	7.51569983828404
91	C4	R1	7.38370429247405
91	C13	R1	7.43462822763672
91	C18	R1	6.91886323727459
91	C16	R1	7.23840473932508
91	C8	R1	7.09803208296053
91	C20	R1	6.93073733756289
91	C7	R1	6.91886323727459
92	C23	R1	7.3037807481771
92	C17	R1	7.33985000288462
92	C12	R1	7.4262647547021
92	C10	R1	7.37503943134692
92	C3	R1	6.98868468677217
92	C14	R1	7.25738784269265
92	C5	R1	7.13955135239879
92	C9	R1	7.22881869049588
92	C24	R1	7.02236781302845
92	C6	R1	7.14974711950468
92	C21	R1	7.16992500144231
92	C19	R1	7.43462822763672
92	C22	R1	7.19967234483636
92	C13	R1	7.19967234483636
92	C18	R1	7.28540221886225
92	C15	R1	7.38370429247405
92	C11	R1	7.22881869049588
92	C16	R1	7.16992500144231
92	C8	R1	7.2667865406949
92	C20	R1	7.10852445677817
92	C7	R1	7.12928301694497
93	C23	R1	7.39231742277876
93	C17	R1	6.93073733756289
93	C12	R1	7.33091687811462
93	C10	R1	7.23840473932508
93	C3	R1	7.14974711950468
93	C14	R1	7.06608919045777
93	C5	R1	7.35755200461808
93	C9	R1	7
93	C24	R1	7.24792751344359
93	C6	R1	7.18982455888002
93	C21	R1	7.19967234483636
93	C19	R1	7.28540221886225
93	C1	R1	7.08746284125034
93	C22	R1	7.63662462054365
93	C4	R1	7.12928301694497
93	C13	R1	7.15987133677839
93	C18	R1	7.20945336562895
93	C15	R1	7.11894107272351
93	C16	R1	7.11894107272351
93	C8	R1	7.53138146051631
93	C20	R1	7.23840473932508
93	C7	R1	7.33091687811462
94	C23	R1	7.36632221424582
94	C17	R1	6.91886323727459
94	C12	R1	6.82017896241519
94	C10	R1	7.27612440527424
94	C3	R1	7.23840473932508
94	C14	R1	7.21916852046216
94	C5	R1	7.11894107272351
94	C9	R1	7.17990909001493
94	C24	R1	7.24792751344359
94	C6	R1	7.13955135239879
94	C21	R1	7.33985000288462
94	C1	R1	7.25738784269265
94	C22	R1	7.28540221886225
94	C4	R1	7.4093909361377
94	C13	R1	6.98868468677217
94	C18	R1	7.49185309632967
94	C15	R1	7.17990909001493
94	C11	R1	7.03342300153745
94	C16	R1	7.08746284125034
94	C8	R1	7.40087943628218
94	C7	R1	7.49984588708321
95	C23	R1	7.28540221886225
95	C17	R1	7.4178525148859
95	C12	R1	7.40087943628218
95	C10	R1	7.23840473932508
95	C14	R1	7.43462822763672
95	C5	R1	7.16992500144231
95	C24	R1	7.40087943628218
95	C6	R1	7.17990909001493
95	C21	R1	7.4178525148859
95	C19	R1	7.19967234483636
95	C1	R1	7.29462074889163
95	C22	R1	7
95	C4	R1	6.79441586635011
95	C13	R1	7.32192809488736
95	C18	R1	7.38370429247405
95	C15	R1	7.10852445677817
95	C11	R1	6.94251450533924
95	C16	R1	7.32192809488736
95	C8	R1	7.21916852046216
95	C20	R1	7.43462822763672
95	C7	R1	7.31288295528436
96	C23	R1	7.33091687811462
96	C17	R1	7.34872815423108
96	C10	R1	7.20945336562895
96	C3	R1	7.31288295528436
96	C14	R1	7.40087943628218
96	C5	R1	7.14974711950468
96	C9	R1	7.48381577726426
96	C24	R1	7.16992500144231
96	C6	R1	7.04439411935845
96	C21	R1	7.32192809488736
96	C19	R1	7.27612440527424
96	C1	R1	7.49185309632967
96	C22	R1	7.43462822763672
96	C4	R1	6.96578428466209
96	C13	R1	7.33985000288462
96	C18	R1	7.32192809488736
96	C16	R1	7.34872815423108
96	C8	R1	7.35755200461808
96	C20	R1	7.2667865406949
96	C7	R1	7.01122725542325
97	C23	R1	7.12928301694497
97	C17	R1	7.12928301694497
[truncated: 14,567 more rows]
