# Supplementary material for: Stochastic modelling of single-cell gene expression adaptation reveals non-genomic contribution to evolution of tumor subclones
Source: bioRxiv. 2024 Apr 20:2024.04.17.588869. Preprint. [Version 1] doi: 10.1101/2024.04.17.588869 (PMC11071284; doi:10.1101/2024.04.17.588869)
Supplement: Supplement 2 [file media-2.zip › Supplementary Files/Simulated Data/Constrained_Simulation/tr_1_sq_1.5_r_200_a_8.csv]

gene	species	replicate	exprval
1	C23	R1	7.36632221424582
1	C17	R1	7.18982455888002
1	C12	R1	7.14974711950468
1	C10	R1	7
1	C3	R1	7.20945336562895
1	C14	R1	7.24792751344359
1	C5	R1	6.98868468677217
1	C9	R1	7.34872815423108
1	C24	R1	7.32192809488736
1	C6	R1	6.98868468677217
1	C21	R1	7
1	C19	R1	7.54689445988764
1	C1	R1	7.33091687811462
1	C22	R1	7.4178525148859
1	C4	R1	7.43462822763672
1	C13	R1	7.21916852046216
1	C18	R1	7.18982455888002
1	C15	R1	7.49185309632967
1	C11	R1	7.31288295528436
1	C16	R1	7.17990909001493
1	C8	R1	7.07681559705083
1	C20	R1	7.23840473932508
1	C7	R1	7.33985000288462
2	C23	R1	7.2667865406949
2	C17	R1	7.25738784269265
2	C12	R1	7.35755200461808
2	C10	R1	7.3037807481771
2	C3	R1	7.3037807481771
2	C14	R1	7.4093909361377
2	C5	R1	7.10852445677817
2	C9	R1	7.22881869049588
2	C24	R1	6.98868468677217
2	C6	R1	7.04439411935845
2	C21	R1	7.15987133677839
2	C19	R1	7.34872815423108
2	C1	R1	7.35755200461808
2	C4	R1	7.07681559705083
2	C13	R1	7.38370429247405
2	C18	R1	7.11894107272351
2	C15	R1	7.37503943134692
2	C11	R1	7.3037807481771
2	C16	R1	7.07681559705083
2	C20	R1	7.25738784269265
2	C7	R1	7.13955135239879
3	C23	R1	7.44294349584873
3	C17	R1	7.2667865406949
3	C12	R1	7.15987133677839
3	C10	R1	7.01122725542325
3	C3	R1	7.21916852046216
3	C14	R1	7.17990909001493
3	C5	R1	6.95419631038687
3	C6	R1	7.31288295528436
3	C21	R1	7.16992500144231
3	C1	R1	7.22881869049588
3	C22	R1	7.53138146051631
3	C4	R1	7.21916852046216
3	C13	R1	7.3037807481771
3	C18	R1	7.14974711950468
3	C15	R1	7.25738784269265
3	C11	R1	7.49984588708321
3	C16	R1	7.09803208296053
3	C8	R1	7.2667865406949
3	C20	R1	7.39231742277876
3	C7	R1	7.31288295528436
4	C23	R1	7.33091687811462
4	C17	R1	7.21916852046216
4	C12	R1	7.25738784269265
4	C10	R1	7.18982455888002
4	C3	R1	7.18982455888002
4	C14	R1	7.17990909001493
4	C5	R1	7.40087943628218
4	C9	R1	7.33985000288462
4	C24	R1	7.22881869049588
4	C6	R1	7.4093909361377
4	C21	R1	7.08746284125034
4	C19	R1	7.21916852046216
4	C1	R1	7.22881869049588
4	C4	R1	7.58496250072116
4	C13	R1	7.33985000288462
4	C18	R1	7.2667865406949
4	C15	R1	7.38370429247405
4	C11	R1	7.16992500144231
4	C16	R1	7.32192809488736
4	C8	R1	7.43462822763672
4	C20	R1	6.98868468677217
4	C7	R1	7.21916852046216
5	C23	R1	7.45121111183233
5	C17	R1	7.17990909001493
5	C12	R1	7.06608919045777
5	C3	R1	7.58496250072116
5	C14	R1	7.33091687811462
5	C5	R1	7.33091687811462
5	C9	R1	7.4178525148859
5	C24	R1	7.25738784269265
5	C21	R1	7.23840473932508
5	C22	R1	7.37503943134692
5	C4	R1	7.06608919045777
5	C13	R1	7.31288295528436
5	C18	R1	7.43462822763672
5	C15	R1	7.18982455888002
5	C11	R1	7.13955135239879
5	C16	R1	7.15987133677839
5	C20	R1	7.22881869049588
5	C7	R1	7.29462074889163
6	C23	R1	7.14974711950468
6	C12	R1	7.02236781302845
6	C10	R1	7.22881869049588
6	C3	R1	7.2667865406949
6	C14	R1	6.98868468677217
6	C5	R1	7.22881869049588
6	C9	R1	7.33985000288462
6	C24	R1	7.07681559705083
6	C6	R1	7.16992500144231
6	C21	R1	7.35755200461808
6	C19	R1	7.03342300153745
6	C1	R1	7.09803208296053
6	C22	R1	7.45121111183233
6	C13	R1	7.17990909001493
6	C18	R1	6.88264304936184
6	C15	R1	6.89481776330794
6	C11	R1	7.32192809488736
6	C16	R1	7.28540221886225
6	C8	R1	7.33985000288462
6	C20	R1	7.29462074889163
6	C7	R1	7.4594316186373
7	C23	R1	7.16992500144231
7	C17	R1	7.07681559705083
7	C12	R1	7.22881869049588
7	C3	R1	7.13955135239879
7	C14	R1	7.24792751344359
7	C5	R1	7.07681559705083
7	C9	R1	7.32192809488736
7	C24	R1	7.18982455888002
7	C6	R1	7.31288295528436
7	C21	R1	7.05528243550119
7	C1	R1	7.28540221886225
7	C22	R1	7.39231742277876
7	C4	R1	7.4178525148859
7	C13	R1	7.28540221886225
7	C18	R1	7.32192809488736
7	C15	R1	7.3037807481771
7	C11	R1	7.38370429247405
7	C16	R1	7.20945336562895
7	C20	R1	7.4178525148859
7	C7	R1	7.33091687811462
8	C23	R1	7.28540221886225
8	C17	R1	7.22881869049588
8	C12	R1	7.39231742277876
8	C10	R1	7.3037807481771
8	C3	R1	7.38370429247405
8	C14	R1	7.36632221424582
8	C5	R1	7.13955135239879
8	C9	R1	7.04439411935845
8	C24	R1	7.36632221424582
8	C6	R1	7.13955135239879
8	C19	R1	7.28540221886225
8	C1	R1	7.58496250072116
8	C22	R1	7.17990909001493
8	C4	R1	7.3037807481771
8	C13	R1	7.11894107272351
8	C18	R1	7.03342300153745
8	C16	R1	7.15987133677839
8	C8	R1	7.25738784269265
8	C20	R1	7.23840473932508
9	C23	R1	7.21916852046216
9	C17	R1	7.24792751344359
9	C12	R1	7.23840473932508
9	C10	R1	7.27612440527424
9	C3	R1	7.24792751344359
9	C5	R1	7.43462822763672
9	C9	R1	6.85798099512757
9	C24	R1	7.11894107272351
9	C6	R1	7.467605550083
9	C21	R1	7.12928301694497
9	C19	R1	7.18982455888002
9	C1	R1	7.36632221424582
9	C22	R1	7.25738784269265
9	C4	R1	7.35755200461808
9	C13	R1	7.22881869049588
9	C18	R1	7.17990909001493
9	C15	R1	7.39231742277876
9	C11	R1	7.27612440527424
9	C16	R1	7.31288295528436
9	C8	R1	7.10852445677817
9	C20	R1	7.11894107272351
10	C23	R1	7.08746284125034
10	C17	R1	7.22881869049588
10	C12	R1	7.31288295528436
10	C10	R1	7.25738784269265
10	C14	R1	7.16992500144231
10	C5	R1	7.03342300153745
10	C9	R1	7.10852445677817
10	C24	R1	7.4178525148859
10	C21	R1	7.32192809488736
10	C19	R1	6.8073549220576
10	C1	R1	7.33985000288462
10	C22	R1	7.34872815423108
10	C4	R1	7.31288295528436
10	C13	R1	7.05528243550119
10	C18	R1	7.2667865406949
10	C15	R1	7.12928301694497
10	C11	R1	6.89481776330794
10	C16	R1	7.39231742277876
10	C8	R1	7.3037807481771
10	C20	R1	7.28540221886225
10	C7	R1	7.24792751344359
11	C23	R1	7.17990909001493
11	C17	R1	7.32192809488736
11	C12	R1	7.4178525148859
11	C10	R1	7.25738784269265
11	C3	R1	7.20945336562895
11	C14	R1	7.65105169117893
11	C5	R1	6.8703647195834
11	C24	R1	7.07681559705083
11	C6	R1	7.38370429247405
11	C21	R1	7.09803208296053
11	C19	R1	7.13955135239879
11	C1	R1	7.16992500144231
11	C22	R1	7.36632221424582
11	C4	R1	7.22881869049588
11	C13	R1	7.03342300153745
11	C18	R1	7.25738784269265
11	C15	R1	7.24792751344359
11	C11	R1	7.4594316186373
11	C8	R1	7.55458885167764
11	C20	R1	6.82017896241519
11	C7	R1	7.35755200461808
12	C23	R1	7.40087943628218
12	C17	R1	7.49984588708321
12	C3	R1	7.22881869049588
12	C14	R1	7.43462822763672
12	C5	R1	7.18982455888002
12	C9	R1	7.29462074889163
12	C24	R1	7.10852445677817
12	C6	R1	7.03342300153745
12	C21	R1	7.40087943628218
12	C1	R1	6.98868468677217
12	C4	R1	7.4178525148859
12	C18	R1	7.28540221886225
12	C15	R1	7.01122725542325
12	C11	R1	7.34872815423108
12	C16	R1	7.17990909001493
12	C8	R1	7.27612440527424
12	C20	R1	7.2667865406949
12	C7	R1	7.21916852046216
13	C17	R1	7.09803208296053
13	C12	R1	7.21916852046216
13	C10	R1	7.02236781302845
13	C3	R1	7.56224242422107
13	C14	R1	7.01122725542325
13	C5	R1	7.27612440527424
13	C9	R1	7.27612440527424
13	C24	R1	7.21916852046216
13	C6	R1	7.29462074889163
13	C21	R1	7.17990909001493
13	C1	R1	7.32192809488736
13	C22	R1	7.22881869049588
13	C4	R1	7.28540221886225
13	C13	R1	7.08746284125034
13	C15	R1	7.23840473932508
13	C11	R1	7.05528243550119
13	C16	R1	7.23840473932508
13	C8	R1	7.2667865406949
13	C7	R1	7.22881869049588
14	C23	R1	7.27612440527424
14	C17	R1	7.15987133677839
14	C12	R1	7.11894107272351
14	C10	R1	7.16992500144231
14	C3	R1	7.27612440527424
14	C14	R1	7.29462074889163
14	C5	R1	7.32192809488736
14	C9	R1	7.05528243550119
14	C24	R1	7.02236781302845
14	C6	R1	7.02236781302845
14	C21	R1	7.15987133677839
14	C19	R1	7.35755200461808
14	C1	R1	7.54689445988764
14	C22	R1	7.28540221886225
14	C4	R1	7.44294349584873
14	C18	R1	7.19967234483636
14	C15	R1	7.45121111183233
14	C11	R1	7.04439411935845
14	C16	R1	7.03342300153745
14	C8	R1	7.18982455888002
14	C20	R1	6.97727992349992
14	C7	R1	7.24792751344359
15	C17	R1	7.10852445677817
15	C12	R1	7.35755200461808
15	C10	R1	7.14974711950468
15	C3	R1	7.22881869049588
15	C14	R1	7.17990909001493
15	C5	R1	6.98868468677217
15	C9	R1	7.09803208296053
15	C24	R1	7.3037807481771
15	C6	R1	7.33091687811462
15	C21	R1	7.20945336562895
15	C19	R1	7.33985000288462
15	C1	R1	7.33985000288462
15	C22	R1	7.21916852046216
15	C4	R1	7.13955135239879
15	C13	R1	7.44294349584873
15	C15	R1	7.48381577726426
15	C11	R1	7.24792751344359
15	C8	R1	7.32192809488736
15	C20	R1	7.23840473932508
16	C23	R1	7.45121111183233
16	C12	R1	7.24792751344359
16	C10	R1	7.3037807481771
16	C3	R1	7.15987133677839
16	C14	R1	7.29462074889163
16	C5	R1	7.22881869049588
16	C9	R1	7.4178525148859
16	C24	R1	7.35755200461808
16	C6	R1	7.27612440527424
16	C21	R1	7.2667865406949
16	C19	R1	7.27612440527424
16	C1	R1	7.57742882803575
16	C22	R1	7.17990909001493
16	C4	R1	7.05528243550119
16	C13	R1	7.29462074889163
16	C18	R1	7.35755200461808
16	C15	R1	7.40087943628218
16	C11	R1	7.07681559705083
16	C16	R1	7.16992500144231
16	C8	R1	7.11894107272351
16	C20	R1	7.34872815423108
16	C7	R1	7.14974711950468
17	C23	R1	7.25738784269265
17	C17	R1	7.57742882803575
17	C12	R1	7.19967234483636
17	C10	R1	6.91886323727459
17	C3	R1	7.36632221424582
17	C14	R1	7.4594316186373
17	C9	R1	7.25738784269265
17	C24	R1	7.15987133677839
17	C6	R1	7.12928301694497
17	C21	R1	7.16992500144231
17	C19	R1	6.91886323727459
17	C1	R1	7.56224242422107
17	C22	R1	7.4093909361377
17	C4	R1	7.39231742277876
17	C13	R1	7.38370429247405
17	C15	R1	7.25738784269265
17	C11	R1	7.05528243550119
17	C16	R1	7.09803208296053
17	C8	R1	6.83289001416474
17	C20	R1	6.96578428466209
17	C7	R1	7.16992500144231
18	C23	R1	7.31288295528436
18	C17	R1	7.33091687811462
18	C12	R1	7.18982455888002
18	C10	R1	7.45121111183233
18	C3	R1	6.90689059560852
18	C14	R1	7.18982455888002
18	C5	R1	7.08746284125034
18	C6	R1	7.32192809488736
18	C21	R1	7.18982455888002
18	C19	R1	7.21916852046216
18	C1	R1	7.34872815423108
18	C22	R1	7.05528243550119
18	C4	R1	7.06608919045777
18	C13	R1	7.39231742277876
18	C15	R1	7.23840473932508
18	C11	R1	7.19967234483636
18	C16	R1	7.33091687811462
18	C8	R1	7.31288295528436
18	C7	R1	7.08746284125034
19	C23	R1	7.40087943628218
19	C17	R1	7.62205181945638
19	C12	R1	7.20945336562895
19	C10	R1	7.18982455888002
19	C3	R1	7.10852445677817
19	C14	R1	7.33091687811462
19	C5	R1	7.43462822763672
19	C9	R1	7.22881869049588
19	C24	R1	7.08746284125034
19	C6	R1	7.36632221424582
19	C21	R1	7.35755200461808
19	C19	R1	7.37503943134692
19	C1	R1	7.13955135239879
19	C22	R1	7.14974711950468
19	C4	R1	6.95419631038687
19	C13	R1	7.25738784269265
19	C18	R1	7.23840473932508
19	C15	R1	7.12928301694497
19	C11	R1	7.2667865406949
19	C16	R1	7.15987133677839
19	C20	R1	7.08746284125034
19	C7	R1	7.44294349584873
20	C23	R1	7.29462074889163
20	C17	R1	7.31288295528436
20	C12	R1	7.02236781302845
20	C10	R1	7.33985000288462
20	C3	R1	7.18982455888002
20	C14	R1	7.08746284125034
20	C9	R1	7.43462822763672
20	C24	R1	7.08746284125034
20	C6	R1	7.37503943134692
20	C21	R1	7.21916852046216
20	C19	R1	7.16992500144231
20	C1	R1	7.28540221886225
20	C22	R1	7.03342300153745
20	C13	R1	6.59991284218713
20	C18	R1	7.15987133677839
20	C15	R1	7.18982455888002
20	C11	R1	7.28540221886225
20	C16	R1	7.17990909001493
20	C8	R1	7.37503943134692
20	C20	R1	7.07681559705083
20	C7	R1	6.94251450533924
21	C23	R1	7.4262647547021
21	C17	R1	7.4178525148859
21	C12	R1	7.33091687811462
21	C10	R1	7.22881869049588
21	C3	R1	7.2667865406949
21	C14	R1	7.2667865406949
21	C5	R1	7.16992500144231
21	C9	R1	7.4178525148859
21	C24	R1	7.15987133677839
21	C6	R1	7.37503943134692
21	C21	R1	7.22881869049588
21	C19	R1	7.29462074889163
21	C1	R1	7.21916852046216
21	C22	R1	7.02236781302845
21	C4	R1	7.34872815423108
21	C13	R1	6.95419631038687
21	C18	R1	7.08746284125034
21	C15	R1	7.20945336562895
21	C11	R1	7.27612440527424
21	C16	R1	7.29462074889163
21	C8	R1	7.17990909001493
21	C20	R1	7.03342300153745
21	C7	R1	7.40087943628218
22	C23	R1	7.35755200461808
22	C17	R1	7.11894107272351
22	C12	R1	7.49185309632967
22	C14	R1	7.17990909001493
22	C5	R1	7.49984588708321
22	C6	R1	7.27612440527424
22	C21	R1	7.12928301694497
22	C19	R1	7.37503943134692
22	C1	R1	7.05528243550119
22	C22	R1	7.15987133677839
22	C4	R1	7.61470984411521
22	C13	R1	7.27612440527424
22	C18	R1	7.20945336562895
22	C11	R1	7.38370429247405
22	C16	R1	7.25738784269265
22	C8	R1	7.28540221886225
22	C20	R1	7.06608919045777
22	C7	R1	7.17990909001493
23	C23	R1	7.4262647547021
23	C17	R1	7.49984588708321
23	C12	R1	7.4178525148859
23	C10	R1	7.51569983828404
23	C3	R1	7.31288295528436
23	C14	R1	7.06608919045777
23	C5	R1	7.31288295528436
23	C9	R1	7.05528243550119
23	C24	R1	7.10852445677817
23	C6	R1	6.90689059560852
23	C21	R1	7.45121111183233
23	C19	R1	7.11894107272351
23	C22	R1	7.33091687811462
23	C4	R1	7.27612440527424
23	C13	R1	7.467605550083
23	C18	R1	7.21916852046216
23	C15	R1	7.4178525148859
23	C11	R1	7.33985000288462
23	C16	R1	7.14974711950468
23	C8	R1	6.78135971352466
23	C20	R1	7.28540221886225
23	C7	R1	7.27612440527424
24	C23	R1	7.29462074889163
24	C17	R1	7.18982455888002
24	C12	R1	7.43462822763672
24	C10	R1	7.16992500144231
24	C3	R1	7.38370429247405
24	C14	R1	7.18982455888002
24	C5	R1	7.20945336562895
24	C9	R1	7.19967234483636
24	C24	R1	7.18982455888002
24	C6	R1	7.01122725542325
24	C21	R1	7.15987133677839
24	C19	R1	7.2667865406949
24	C1	R1	7.40087943628218
24	C22	R1	7.24792751344359
24	C4	R1	7.25738784269265
24	C13	R1	7.4262647547021
24	C18	R1	7.22881869049588
24	C15	R1	7.11894107272351
24	C11	R1	7.09803208296053
24	C16	R1	7.24792751344359
24	C8	R1	7.03342300153745
24	C20	R1	7.43462822763672
25	C23	R1	7.16992500144231
25	C17	R1	7.23840473932508
25	C12	R1	7.38370429247405
25	C10	R1	7.12928301694497
25	C3	R1	7.18982455888002
25	C14	R1	6.97727992349992
25	C5	R1	7.21916852046216
25	C9	R1	7.19967234483636
25	C24	R1	7.34872815423108
25	C6	R1	7.33091687811462
25	C21	R1	7.16992500144231
25	C1	R1	7.07681559705083
25	C22	R1	7.32192809488736
25	C4	R1	7.34872815423108
25	C13	R1	7.4178525148859
25	C18	R1	7.4093909361377
25	C15	R1	7.33985000288462
25	C11	R1	7.34872815423108
25	C16	R1	7.39231742277876
25	C8	R1	7.33985000288462
25	C20	R1	6.95419631038687
25	C7	R1	7.51569983828404
26	C23	R1	7.31288295528436
26	C17	R1	7.09803208296053
26	C12	R1	7.06608919045777
26	C10	R1	7.27612440527424
26	C14	R1	7.35755200461808
26	C5	R1	7.29462074889163
26	C9	R1	7.01122725542325
26	C24	R1	7.34872815423108
26	C6	R1	7.15987133677839
26	C21	R1	7.01122725542325
26	C19	R1	6.95419631038687
26	C22	R1	7.19967234483636
26	C4	R1	6.84549005094437
26	C13	R1	7.51569983828404
26	C18	R1	7.07681559705083
26	C15	R1	7.36632221424582
26	C11	R1	7.39231742277876
26	C20	R1	7.10852445677817
26	C7	R1	7.35755200461808
27	C23	R1	7.37503943134692
27	C17	R1	7.33091687811462
27	C12	R1	7.06608919045777
27	C3	R1	6.75488750216347
27	C14	R1	7.21916852046216
27	C5	R1	6.95419631038687
27	C9	R1	7.19967234483636
27	C24	R1	7.13955135239879
27	C6	R1	7.15987133677839
27	C21	R1	7.12928301694497
27	C19	R1	7.22881869049588
27	C1	R1	7.38370429247405
27	C22	R1	7.49185309632967
27	C4	R1	7.27612440527424
27	C18	R1	7.18982455888002
27	C15	R1	6.84549005094437
27	C16	R1	7.34872815423108
27	C8	R1	7.08746284125034
27	C20	R1	7.33091687811462
27	C7	R1	7.10852445677817
28	C23	R1	7.10852445677817
28	C17	R1	7.33985000288462
28	C12	R1	7.25738784269265
28	C10	R1	7.49984588708321
28	C5	R1	7.45121111183233
28	C9	R1	7.17990909001493
28	C24	R1	7.19967234483636
28	C6	R1	7.4093909361377
28	C21	R1	7.13955135239879
28	C19	R1	7.23840473932508
28	C1	R1	7.10852445677817
28	C22	R1	7.18982455888002
28	C4	R1	7.51569983828404
28	C13	R1	7
28	C18	R1	7.18982455888002
28	C11	R1	7.29462074889163
28	C16	R1	7.49984588708321
28	C8	R1	7.06608919045777
28	C20	R1	7.20945336562895
29	C23	R1	7.27612440527424
29	C12	R1	7.57742882803575
29	C10	R1	7.20945336562895
29	C3	R1	7.44294349584873
29	C14	R1	7.14974711950468
29	C9	R1	6.83289001416474
29	C24	R1	7.29462074889163
29	C6	R1	7.31288295528436
29	C21	R1	7.38370429247405
29	C19	R1	7.10852445677817
29	C1	R1	7.29462074889163
29	C22	R1	7.21916852046216
29	C4	R1	7.32192809488736
29	C13	R1	7.31288295528436
29	C18	R1	6.93073733756289
29	C15	R1	7.33091687811462
29	C11	R1	7.36632221424582
29	C16	R1	7.43462822763672
29	C8	R1	7.07681559705083
29	C20	R1	7.33985000288462
29	C7	R1	7.08746284125034
30	C23	R1	7.2667865406949
30	C17	R1	7.4262647547021
30	C12	R1	7.35755200461808
30	C10	R1	7.37503943134692
30	C3	R1	7.35755200461808
30	C14	R1	7.22881869049588
30	C5	R1	7.19967234483636
30	C9	R1	6.95419631038687
30	C24	R1	7.14974711950468
30	C6	R1	7.4262647547021
30	C21	R1	7.17990909001493
30	C1	R1	7.32192809488736
30	C4	R1	6.90689059560852
30	C13	R1	7.40087943628218
30	C18	R1	7.38370429247405
30	C15	R1	6.90689059560852
30	C11	R1	6.98868468677217
30	C16	R1	7.34872815423108
30	C8	R1	7.11894107272351
30	C20	R1	7.18982455888002
30	C7	R1	7.17990909001493
31	C23	R1	7.15987133677839
31	C17	R1	6.97727992349992
31	C10	R1	7.27612440527424
31	C3	R1	7.2667865406949
31	C14	R1	7.18982455888002
31	C9	R1	7.18982455888002
31	C24	R1	7.33091687811462
31	C6	R1	7.11894107272351
31	C21	R1	7.28540221886225
31	C19	R1	7.13955135239879
31	C1	R1	7.33985000288462
31	C22	R1	7.37503943134692
31	C4	R1	7.25738784269265
31	C13	R1	7.03342300153745
31	C18	R1	7.08746284125034
31	C15	R1	7.34872815423108
31	C11	R1	7.12928301694497
31	C16	R1	7.33985000288462
31	C8	R1	7.20945336562895
31	C20	R1	7.23840473932508
31	C7	R1	7.27612440527424
32	C23	R1	7.14974711950468
32	C17	R1	7
32	C10	R1	7.2667865406949
32	C3	R1	7.3037807481771
32	C14	R1	6.91886323727459
32	C5	R1	6.83289001416474
32	C24	R1	7.18982455888002
32	C6	R1	7.22881869049588
32	C21	R1	7.25738784269265
32	C19	R1	7.01122725542325
32	C1	R1	7.13955135239879
32	C22	R1	7.19967234483636
32	C4	R1	7.48381577726426
32	C13	R1	7.23840473932508
32	C18	R1	7.22881869049588
32	C15	R1	7.43462822763672
32	C11	R1	7.4093909361377
32	C16	R1	7.36632221424582
32	C8	R1	6.95419631038687
32	C20	R1	7.22881869049588
33	C23	R1	7.35755200461808
33	C17	R1	7.24792751344359
33	C12	R1	7.34872815423108
33	C10	R1	7.27612440527424
33	C3	R1	7.21916852046216
33	C14	R1	7.3037807481771
33	C5	R1	7.14974711950468
33	C9	R1	7.43462822763672
33	C24	R1	7.02236781302845
33	C6	R1	7.22881869049588
33	C21	R1	7.20945336562895
33	C19	R1	7.02236781302845
33	C1	R1	7.19967234483636
33	C22	R1	7.38370429247405
33	C4	R1	7.17990909001493
33	C13	R1	7.43462822763672
33	C18	R1	7.16992500144231
33	C15	R1	7.48381577726426
33	C16	R1	7.11894107272351
33	C8	R1	7.17990909001493
33	C20	R1	7.15987133677839
33	C7	R1	7.24792751344359
34	C23	R1	7.25738784269265
34	C12	R1	7.35755200461808
34	C10	R1	7.36632221424582
34	C14	R1	7.07681559705083
34	C5	R1	7.4262647547021
34	C9	R1	7.5077946401987
34	C24	R1	7.03342300153745
34	C6	R1	7.11894107272351
34	C19	R1	7.09803208296053
34	C1	R1	7.27612440527424
34	C22	R1	7.4093909361377
34	C4	R1	7.36632221424582
34	C13	R1	7.4093909361377
34	C18	R1	7.4093909361377
34	C15	R1	7.20945336562895
34	C11	R1	7.15987133677839
34	C16	R1	7.28540221886225
34	C8	R1	7.14974711950468
34	C20	R1	7.27612440527424
34	C7	R1	7.11894107272351
35	C23	R1	7.08746284125034
35	C17	R1	7.21916852046216
35	C12	R1	7.37503943134692
35	C10	R1	7.22881869049588
35	C3	R1	7.53915881110803
35	C14	R1	7.13955135239879
35	C5	R1	7.24792751344359
35	C24	R1	7.10852445677817
35	C6	R1	7.17990909001493
35	C21	R1	7.04439411935845
35	C22	R1	7.17990909001493
35	C4	R1	7.18982455888002
35	C13	R1	7.4178525148859
35	C18	R1	7.22881869049588
35	C15	R1	7.15987133677839
35	C11	R1	7.17990909001493
35	C16	R1	7.3037807481771
35	C8	R1	7.21916852046216
35	C20	R1	7.34872815423108
35	C7	R1	7.20945336562895
36	C23	R1	7.03342300153745
36	C17	R1	7.15987133677839
36	C10	R1	7.24792751344359
36	C3	R1	7.08746284125034
36	C14	R1	7.23840473932508
36	C5	R1	7.31288295528436
36	C24	R1	7.15987133677839
36	C6	R1	7.09803208296053
36	C21	R1	7.06608919045777
36	C19	R1	7.27612440527424
36	C1	R1	7.08746284125034
36	C4	R1	7.32192809488736
36	C13	R1	7.3037807481771
36	C18	R1	7.06608919045777
36	C15	R1	7.23840473932508
36	C11	R1	7.4757334309664
36	C16	R1	7.21916852046216
37	C23	R1	7.24792751344359
37	C17	R1	7.29462074889163
37	C12	R1	7.27612440527424
37	C10	R1	7.05528243550119
37	C3	R1	7.13955135239879
37	C14	R1	7.15987133677839
37	C5	R1	7.19967234483636
37	C9	R1	7.45121111183233
37	C24	R1	7.23840473932508
37	C6	R1	7.10852445677817
37	C21	R1	7.4262647547021
37	C19	R1	6.98868468677217
37	C1	R1	7.49984588708321
37	C22	R1	7.25738784269265
37	C4	R1	6.98868468677217
37	C13	R1	7.08746284125034
37	C18	R1	7.10852445677817
37	C15	R1	7.32192809488736
37	C11	R1	7.08746284125034
37	C16	R1	7.69348695749933
37	C8	R1	7.02236781302845
37	C20	R1	7.15987133677839
37	C7	R1	7.35755200461808
38	C23	R1	6.8703647195834
38	C17	R1	7.4262647547021
38	C12	R1	7.16992500144231
38	C10	R1	7.24792751344359
38	C3	R1	7.38370429247405
38	C14	R1	7.09803208296053
38	C5	R1	7.03342300153745
38	C9	R1	7.39231742277876
38	C24	R1	7.27612440527424
38	C6	R1	6.94251450533924
38	C21	R1	7.16992500144231
38	C19	R1	6.90689059560852
38	C1	R1	7.05528243550119
38	C4	R1	7.4178525148859
38	C13	R1	7.10852445677817
38	C18	R1	7.18982455888002
38	C11	R1	7.12928301694497
38	C16	R1	7.14974711950468
38	C8	R1	7.11894107272351
38	C7	R1	7.20945336562895
39	C23	R1	7.04439411935845
39	C17	R1	7.38370429247405
39	C12	R1	7.33091687811462
39	C10	R1	7.44294349584873
39	C3	R1	7.14974711950468
39	C14	R1	7.34872815423108
39	C9	R1	6.94251450533924
39	C24	R1	7.25738784269265
39	C6	R1	7.4178525148859
39	C21	R1	7.16992500144231
39	C19	R1	7.21916852046216
39	C1	R1	7.15987133677839
39	C22	R1	7.03342300153745
39	C13	R1	7.33091687811462
39	C18	R1	7.22881869049588
39	C15	R1	7.2667865406949
39	C11	R1	7.06608919045777
39	C16	R1	7.01122725542325
39	C8	R1	7.04439411935845
39	C20	R1	7.21916852046216
39	C7	R1	7.10852445677817
40	C23	R1	7.19967234483636
40	C17	R1	7.3037807481771
40	C12	R1	7.3037807481771
40	C10	R1	7.37503943134692
40	C3	R1	7
40	C14	R1	7.20945336562895
40	C5	R1	7.39231742277876
40	C9	R1	7.35755200461808
40	C24	R1	7.20945336562895
40	C6	R1	7.12928301694497
40	C21	R1	7.17990909001493
40	C19	R1	7.05528243550119
40	C1	R1	7.38370429247405
40	C22	R1	7.49185309632967
40	C4	R1	7.31288295528436
40	C13	R1	7.21916852046216
40	C18	R1	7.15987133677839
40	C15	R1	7.20945336562895
40	C11	R1	7.22881869049588
40	C16	R1	7.3037807481771
40	C8	R1	7.02236781302845
40	C20	R1	7.20945336562895
40	C7	R1	7.13955135239879
41	C23	R1	6.79441586635011
41	C17	R1	7.32192809488736
41	C12	R1	7.17990909001493
41	C10	R1	7.53138146051631
41	C3	R1	7.16992500144231
41	C14	R1	7.21916852046216
41	C9	R1	7.18982455888002
41	C24	R1	6.93073733756289
41	C6	R1	7.4178525148859
41	C21	R1	7.21916852046216
41	C19	R1	7.24792751344359
41	C22	R1	7.38370429247405
41	C4	R1	7.12928301694497
41	C13	R1	7.01122725542325
41	C18	R1	7.23840473932508
41	C15	R1	7.22881869049588
41	C11	R1	7.4262647547021
41	C16	R1	7.09803208296053
41	C8	R1	7.10852445677817
41	C20	R1	7.17990909001493
41	C7	R1	7.03342300153745
42	C23	R1	7.09803208296053
42	C17	R1	7.01122725542325
42	C12	R1	7.16992500144231
42	C3	R1	7.06608919045777
42	C5	R1	7.38370429247405
42	C9	R1	7.07681559705083
42	C24	R1	7.11894107272351
42	C6	R1	7.33985000288462
42	C21	R1	7.20945336562895
42	C19	R1	6.76818432477693
42	C1	R1	7.40087943628218
42	C4	R1	7.08746284125034
42	C13	R1	7.39231742277876
42	C18	R1	7.11894107272351
42	C15	R1	7.08746284125034
42	C11	R1	7.4178525148859
42	C16	R1	7.34872815423108
42	C8	R1	7.14974711950468
42	C20	R1	7.35755200461808
42	C7	R1	7.14974711950468
43	C23	R1	6.94251450533924
43	C17	R1	7.22881869049588
43	C12	R1	7.05528243550119
43	C10	R1	7.3037807481771
43	C3	R1	7.33985000288462
43	C5	R1	7.09803208296053
43	C9	R1	7.4262647547021
43	C6	R1	7.10852445677817
43	C21	R1	7
43	C19	R1	7.07681559705083
43	C1	R1	7.22881869049588
43	C22	R1	7.31288295528436
43	C4	R1	7.37503943134692
43	C13	R1	7.3037807481771
43	C18	R1	7.35755200461808
43	C15	R1	7.33985000288462
43	C11	R1	7.5077946401987
43	C16	R1	7.21916852046216
43	C8	R1	7.31288295528436
43	C20	R1	7.01122725542325
43	C7	R1	6.90689059560852
44	C23	R1	7.33091687811462
44	C17	R1	7.02236781302845
44	C12	R1	7.40087943628218
44	C10	R1	6.85798099512757
44	C3	R1	7.55458885167764
44	C14	R1	7.22881869049588
44	C5	R1	7.13955135239879
44	C9	R1	7.31288295528436
44	C24	R1	7.467605550083
44	C6	R1	7.33985000288462
44	C21	R1	7.04439411935845
44	C19	R1	7.4178525148859
44	C1	R1	7.3037807481771
44	C22	R1	7.55458885167764
44	C13	R1	7
44	C18	R1	6.98868468677217
44	C15	R1	7.4093909361377
44	C11	R1	7.17990909001493
44	C16	R1	7.45121111183233
44	C20	R1	7.21916852046216
44	C7	R1	7.25738784269265
45	C23	R1	7.3037807481771
45	C17	R1	7.14974711950468
45	C12	R1	6.95419631038687
45	C10	R1	7.20945336562895
45	C3	R1	7.4093909361377
45	C14	R1	7.24792751344359
45	C5	R1	6.97727992349992
45	C9	R1	7.2667865406949
45	C24	R1	7.57742882803575
45	C6	R1	7.19967234483636
45	C19	R1	7.11894107272351
45	C22	R1	7.08746284125034
45	C4	R1	6.8703647195834
45	C13	R1	7.23840473932508
45	C18	R1	7.59991284218713
45	C15	R1	7.2667865406949
45	C11	R1	7.3037807481771
45	C16	R1	7.02236781302845
45	C8	R1	7.3037807481771
45	C20	R1	6.95419631038687
45	C7	R1	7.25738784269265
46	C23	R1	7.467605550083
46	C17	R1	7.16992500144231
46	C12	R1	7.18982455888002
46	C10	R1	7.15987133677839
46	C3	R1	7.24792751344359
46	C5	R1	7.19967234483636
46	C9	R1	7.08746284125034
46	C24	R1	7.18982455888002
46	C6	R1	7.27612440527424
46	C21	R1	7.4093909361377
46	C19	R1	7.33091687811462
46	C1	R1	7.08746284125034
46	C22	R1	7.53138146051631
46	C4	R1	7.03342300153745
46	C13	R1	7.24792751344359
46	C18	R1	6.90689059560852
46	C15	R1	7.4178525148859
46	C16	R1	7.20945336562895
46	C8	R1	6.83289001416474
46	C20	R1	6.98868468677217
46	C7	R1	7.10852445677817
47	C23	R1	7.24792751344359
47	C17	R1	7.02236781302845
47	C10	R1	7.36632221424582
47	C3	R1	7.4178525148859
47	C14	R1	7.36632221424582
47	C5	R1	7.09803208296053
47	C9	R1	7.2667865406949
47	C24	R1	7.31288295528436
47	C6	R1	7.27612440527424
47	C21	R1	7.4262647547021
47	C19	R1	7
47	C1	R1	6.94251450533924
47	C22	R1	7.32192809488736
47	C4	R1	7.22881869049588
47	C13	R1	6.98868468677217
47	C18	R1	7.51569983828404
47	C15	R1	7.05528243550119
47	C11	R1	7.4178525148859
47	C16	R1	7.07681559705083
47	C8	R1	6.96578428466209
47	C20	R1	6.91886323727459
47	C7	R1	7.20945336562895
48	C23	R1	7.2667865406949
48	C17	R1	7.14974711950468
48	C12	R1	7.2667865406949
48	C10	R1	7.20945336562895
48	C3	R1	7.2667865406949
48	C14	R1	7.18982455888002
48	C5	R1	7.27612440527424
48	C9	R1	7.04439411935845
48	C24	R1	7.09803208296053
48	C6	R1	7.35755200461808
48	C21	R1	7.40087943628218
48	C19	R1	7.39231742277876
48	C1	R1	7.25738784269265
48	C22	R1	7.43462822763672
48	C4	R1	7.13955135239879
48	C13	R1	7.09803208296053
48	C18	R1	7.10852445677817
48	C15	R1	6.8703647195834
48	C16	R1	7.53138146051631
48	C8	R1	7.29462074889163
48	C20	R1	7.17990909001493
48	C7	R1	7.40087943628218
49	C23	R1	7.51569983828404
49	C17	R1	7.35755200461808
49	C12	R1	7.33091687811462
49	C10	R1	7.49984588708321
49	C3	R1	7.15987133677839
49	C14	R1	7.15987133677839
49	C5	R1	7.06608919045777
49	C9	R1	7.34872815423108
49	C24	R1	6.97727992349992
49	C6	R1	7.10852445677817
49	C1	R1	7.23840473932508
49	C22	R1	7.23840473932508
49	C4	R1	6.89481776330794
49	C13	R1	7.29462074889163
49	C18	R1	7.10852445677817
49	C15	R1	7.34872815423108
49	C11	R1	7.48381577726426
49	C16	R1	7.06608919045777
49	C8	R1	7.17990909001493
49	C20	R1	7.20945336562895
50	C17	R1	7.4093909361377
50	C12	R1	7.11894107272351
50	C10	R1	7.39231742277876
50	C3	R1	7.14974711950468
50	C14	R1	7.49185309632967
50	C5	R1	7.21916852046216
50	C9	R1	7.20945336562895
50	C24	R1	7.23840473932508
50	C6	R1	7.27612440527424
50	C21	R1	7.31288295528436
50	C19	R1	7.05528243550119
50	C1	R1	7.22881869049588
50	C22	R1	7.3037807481771
50	C4	R1	7.07681559705083
50	C13	R1	7.44294349584873
50	C18	R1	7.13955135239879
50	C15	R1	7.31288295528436
50	C11	R1	7.18982455888002
50	C16	R1	7.21916852046216
50	C8	R1	7.14974711950468
50	C20	R1	7.14974711950468
50	C7	R1	7.33091687811462
51	C23	R1	7.12928301694497
51	C17	R1	7.49185309632967
51	C10	R1	7.36632221424582
51	C14	R1	7.23840473932508
51	C5	R1	7.17990909001493
51	C9	R1	7.21916852046216
51	C24	R1	7.18982455888002
51	C6	R1	7.4178525148859
51	C21	R1	7.34872815423108
51	C19	R1	7.4262647547021
51	C1	R1	7.29462074889163
51	C22	R1	7.25738784269265
51	C18	R1	7.37503943134692
51	C15	R1	7.08746284125034
51	C16	R1	7.33985000288462
51	C8	R1	7.25738784269265
51	C20	R1	7.27612440527424
51	C7	R1	7.24792751344359
52	C23	R1	7.24792751344359
52	C17	R1	7.23840473932508
52	C12	R1	7.06608919045777
52	C10	R1	7.2667865406949
52	C3	R1	7.27612440527424
52	C14	R1	7.04439411935845
52	C9	R1	7.34872815423108
52	C24	R1	7.55458885167764
52	C6	R1	7.09803208296053
52	C21	R1	7.2667865406949
52	C19	R1	7.08746284125034
52	C1	R1	7.12928301694497
52	C22	R1	7.04439411935845
52	C4	R1	7.19967234483636
52	C13	R1	7.17990909001493
52	C18	R1	7.15987133677839
52	C15	R1	7.33091687811462
52	C11	R1	7.14974711950468
52	C16	R1	6.90689059560852
52	C8	R1	7.02236781302845
52	C20	R1	7.34872815423108
52	C7	R1	7.25738784269265
53	C23	R1	7.33091687811462
53	C17	R1	7.467605550083
53	C12	R1	7.21916852046216
53	C10	R1	7.36632221424582
53	C3	R1	7.22881869049588
53	C14	R1	7.4178525148859
53	C5	R1	7.56224242422107
53	C24	R1	7.36632221424582
53	C6	R1	7.29462074889163
53	C21	R1	7.31288295528436
53	C19	R1	7.14974711950468
53	C1	R1	7.23840473932508
53	C22	R1	7.31288295528436
53	C4	R1	7.19967234483636
53	C13	R1	7.04439411935845
53	C18	R1	7.53138146051631
53	C11	R1	7.35755200461808
53	C16	R1	7.27612440527424
53	C8	R1	7.20945336562895
53	C7	R1	7.17990909001493
54	C23	R1	7.22881869049588
54	C17	R1	7.33091687811462
54	C12	R1	7.5077946401987
54	C10	R1	7.74819284958946
54	C3	R1	7.05528243550119
54	C14	R1	7.2667865406949
54	C5	R1	7.22881869049588
54	C24	R1	7.02236781302845
54	C6	R1	7.03342300153745
54	C21	R1	7.13955135239879
54	C1	R1	7.38370429247405
54	C22	R1	7.60733031374961
54	C4	R1	6.93073733756289
54	C13	R1	7.12928301694497
54	C18	R1	7.39231742277876
54	C15	R1	7.4262647547021
54	C11	R1	6.7279204545632
54	C16	R1	7.36632221424582
54	C8	R1	7.31288295528436
54	C20	R1	7.06608919045777
54	C7	R1	7.40087943628218
55	C23	R1	7.45121111183233
55	C17	R1	7.49185309632967
55	C12	R1	7.10852445677817
55	C10	R1	7.17990909001493
55	C3	R1	7.44294349584873
55	C14	R1	7.17990909001493
55	C5	R1	7.13955135239879
55	C9	R1	7.2667865406949
55	C24	R1	7.05528243550119
55	C6	R1	7.16992500144231
55	C21	R1	7.24792751344359
55	C19	R1	7.02236781302845
55	C22	R1	7.31288295528436
55	C4	R1	7.29462074889163
55	C13	R1	6.98868468677217
55	C18	R1	7.15987133677839
55	C15	R1	7.39231742277876
55	C11	R1	7.2667865406949
55	C16	R1	7.4594316186373
55	C8	R1	7.14974711950468
55	C20	R1	7.18982455888002
55	C7	R1	7.21916852046216
56	C23	R1	7.02236781302845
56	C17	R1	7.24792751344359
56	C12	R1	7.23840473932508
56	C3	R1	7.12928301694497
56	C5	R1	7.19967234483636
56	C9	R1	7.25738784269265
56	C24	R1	7.16992500144231
56	C21	R1	7.3037807481771
56	C19	R1	7.45121111183233
56	C1	R1	7.27612440527424
56	C22	R1	7.33985000288462
56	C4	R1	7.11894107272351
56	C13	R1	7.22881869049588
56	C15	R1	7.35755200461808
56	C16	R1	7.05528243550119
56	C8	R1	7.10852445677817
56	C20	R1	7.4093909361377
56	C7	R1	7.2667865406949
57	C23	R1	6.91886323727459
57	C17	R1	7.13955135239879
57	C12	R1	7.14974711950468
57	C3	R1	6.90689059560852
57	C14	R1	7.12928301694497
57	C5	R1	7.09803208296053
57	C9	R1	7.4093909361377
57	C24	R1	6.98868468677217
57	C6	R1	6.97727992349992
57	C21	R1	7.11894107272351
57	C19	R1	7.23840473932508
57	C1	R1	7.43462822763672
57	C22	R1	7.20945336562895
57	C4	R1	7.31288295528436
57	C13	R1	7.2667865406949
57	C18	R1	7.3037807481771
57	C15	R1	7.20945336562895
57	C16	R1	7.06608919045777
57	C20	R1	7.05528243550119
58	C23	R1	7.17990909001493
58	C17	R1	6.82017896241519
58	C12	R1	7.65105169117893
58	C10	R1	7.3037807481771
58	C3	R1	7.2667865406949
58	C14	R1	7.21916852046216
58	C5	R1	7.15987133677839
58	C9	R1	7.04439411935845
58	C24	R1	7.38370429247405
58	C6	R1	7.44294349584873
58	C19	R1	6.97727992349992
58	C1	R1	7.33985000288462
58	C22	R1	7.14974711950468
58	C4	R1	7.19967234483636
58	C13	R1	6.79441586635011
58	C18	R1	7.23840473932508
58	C15	R1	7.39231742277876
58	C11	R1	7.15987133677839
58	C16	R1	7.15987133677839
58	C8	R1	7.03342300153745
58	C20	R1	7.21916852046216
58	C7	R1	7.36632221424582
59	C23	R1	7.14974711950468
59	C17	R1	7.467605550083
59	C12	R1	7.14974711950468
59	C10	R1	7.23840473932508
59	C3	R1	7.2667865406949
59	C14	R1	7.3037807481771
59	C5	R1	6.96578428466209
59	C9	R1	7.28540221886225
59	C24	R1	7.3037807481771
59	C6	R1	7.09803208296053
59	C21	R1	7.40087943628218
59	C19	R1	7.16992500144231
59	C1	R1	7.17990909001493
59	C22	R1	7.25738784269265
59	C4	R1	7.24792751344359
59	C13	R1	7.13955135239879
59	C18	R1	7.3037807481771
59	C15	R1	7.18982455888002
59	C11	R1	7.24792751344359
59	C16	R1	7.19967234483636
59	C8	R1	7.28540221886225
59	C20	R1	7.39231742277876
59	C7	R1	7.18982455888002
60	C23	R1	7.4757334309664
60	C17	R1	7.03342300153745
60	C10	R1	7.15987133677839
60	C14	R1	7.35755200461808
60	C5	R1	7.64385618977472
60	C9	R1	7.22881869049588
60	C24	R1	7.17990909001493
60	C6	R1	7.32192809488736
60	C21	R1	7.2667865406949
60	C19	R1	7.19967234483636
60	C1	R1	7.18982455888002
60	C4	R1	7.33091687811462
60	C13	R1	7.19967234483636
60	C18	R1	7.32192809488736
60	C15	R1	7.17990909001493
60	C11	R1	7.33985000288462
60	C16	R1	7.06608919045777
60	C20	R1	7.20945336562895
60	C7	R1	7.18982455888002
61	C23	R1	7.3037807481771
61	C17	R1	7.20945336562895
61	C12	R1	7.29462074889163
61	C10	R1	7.21916852046216
61	C3	R1	7.25738784269265
61	C14	R1	7.49185309632967
61	C9	R1	7.3037807481771
61	C24	R1	7.33985000288462
61	C21	R1	7.34872815423108
61	C19	R1	7.28540221886225
61	C1	R1	7.34872815423108
61	C22	R1	7.31288295528436
61	C13	R1	7.4757334309664
61	C11	R1	7.36632221424582
61	C16	R1	7.34872815423108
61	C8	R1	7.29462074889163
61	C20	R1	7.36632221424582
61	C7	R1	7.20945336562895
62	C23	R1	7.03342300153745
62	C17	R1	7.4262647547021
62	C12	R1	7.19967234483636
62	C10	R1	7.16992500144231
62	C3	R1	7.4093909361377
62	C14	R1	7.23840473932508
62	C5	R1	7.4178525148859
62	C9	R1	7.15987133677839
62	C24	R1	7.21916852046216
62	C6	R1	7.38370429247405
62	C21	R1	7.24792751344359
62	C19	R1	7.13955135239879
62	C1	R1	7.4093909361377
62	C22	R1	7.45121111183233
62	C4	R1	7.04439411935845
62	C13	R1	7.22881869049588
62	C18	R1	6.83289001416474
62	C15	R1	7.15987133677839
62	C11	R1	7.21916852046216
62	C16	R1	7.07681559705083
62	C8	R1	7.02236781302845
62	C20	R1	7.4093909361377
62	C7	R1	7.19967234483636
63	C23	R1	7.08746284125034
63	C17	R1	7.22881869049588
63	C12	R1	7.31288295528436
63	C10	R1	7.17990909001493
63	C3	R1	7.2667865406949
63	C14	R1	7.40087943628218
63	C5	R1	7.28540221886225
63	C24	R1	7.14974711950468
63	C6	R1	7.13955135239879
63	C21	R1	7.467605550083
63	C19	R1	7.39231742277876
63	C4	R1	7.03342300153745
63	C13	R1	7.22881869049588
63	C18	R1	7.23840473932508
63	C15	R1	7.40087943628218
63	C11	R1	7.29462074889163
63	C8	R1	7.11894107272351
63	C20	R1	7.14974711950468
63	C7	R1	7.37503943134692
64	C23	R1	7.08746284125034
64	C17	R1	7.10852445677817
64	C12	R1	7.35755200461808
64	C10	R1	7.39231742277876
64	C14	R1	7.16992500144231
64	C5	R1	7.20945336562895
64	C9	R1	7.08746284125034
64	C24	R1	7.27612440527424
64	C6	R1	7.2667865406949
64	C21	R1	7.23840473932508
64	C19	R1	6.95419631038687
64	C1	R1	7.28540221886225
64	C4	R1	7.23840473932508
64	C13	R1	7.40087943628218
64	C18	R1	7.24792751344359
64	C15	R1	7.23840473932508
64	C11	R1	7.05528243550119
64	C16	R1	7.14974711950468
64	C8	R1	7.16992500144231
64	C20	R1	7.4093909361377
64	C7	R1	7.14974711950468
65	C23	R1	7.23840473932508
65	C17	R1	7.21916852046216
65	C12	R1	7.27612440527424
65	C10	R1	7.03342300153745
65	C3	R1	6.96578428466209
65	C14	R1	6.90689059560852
65	C5	R1	7.2667865406949
65	C9	R1	7.15987133677839
65	C24	R1	7.09803208296053
65	C6	R1	6.91886323727459
65	C21	R1	7.13955135239879
65	C19	R1	6.90689059560852
65	C1	R1	7.08746284125034
65	C22	R1	7.22881869049588
65	C4	R1	7.27612440527424
65	C13	R1	6.98868468677217
65	C18	R1	7.22881869049588
65	C15	R1	7.29462074889163
65	C11	R1	7.18982455888002
65	C16	R1	7.02236781302845
65	C8	R1	7.03342300153745
65	C20	R1	7.44294349584873
65	C7	R1	7.33985000288462
66	C23	R1	7.10852445677817
66	C12	R1	7.14974711950468
66	C10	R1	7.4178525148859
66	C3	R1	7.44294349584873
66	C14	R1	7.38370429247405
66	C5	R1	7.36632221424582
66	C9	R1	7.23840473932508
66	C6	R1	7.3037807481771
66	C21	R1	7.37503943134692
66	C1	R1	7.35755200461808
66	C22	R1	7.01122725542325
66	C4	R1	7.2667865406949
66	C13	R1	7.18982455888002
66	C18	R1	7.19967234483636
66	C15	R1	7.19967234483636
66	C11	R1	7.4178525148859
66	C16	R1	7.37503943134692
66	C8	R1	7.05528243550119
66	C20	R1	7.23840473932508
66	C7	R1	7.23840473932508
67	C23	R1	7.03342300153745
67	C17	R1	7.13955135239879
67	C12	R1	7.06608919045777
67	C10	R1	6.95419631038687
67	C3	R1	7.28540221886225
67	C14	R1	7.38370429247405
67	C5	R1	7.4262647547021
67	C9	R1	7.32192809488736
67	C24	R1	7.16992500144231
67	C6	R1	6.95419631038687
67	C21	R1	7.20945336562895
67	C19	R1	7.15987133677839
67	C1	R1	7.31288295528436
67	C4	R1	7.35755200461808
67	C13	R1	7.10852445677817
67	C18	R1	7.14974711950468
67	C15	R1	7.4093909361377
67	C11	R1	7.07681559705083
67	C16	R1	7.40087943628218
67	C8	R1	7.07681559705083
67	C20	R1	7.05528243550119
67	C7	R1	7.4262647547021
68	C17	R1	7.45121111183233
68	C12	R1	7.15987133677839
68	C10	R1	7.04439411935845
68	C3	R1	7.18982455888002
68	C14	R1	7.19967234483636
68	C9	R1	7.03342300153745
68	C24	R1	7.16992500144231
68	C6	R1	7.4093909361377
68	C21	R1	7.44294349584873
68	C19	R1	7.52356195605701
68	C1	R1	7
68	C22	R1	7.39231742277876
68	C4	R1	7.32192809488736
68	C13	R1	7.18982455888002
68	C18	R1	7.09803208296053
68	C15	R1	7.33091687811462
68	C11	R1	7.19967234483636
68	C16	R1	7.15987133677839
68	C8	R1	7.10852445677817
68	C20	R1	7.33985000288462
68	C7	R1	7.29462074889163
69	C23	R1	7.25738784269265
69	C12	R1	7.08746284125034
69	C10	R1	7.14974711950468
69	C3	R1	7.08746284125034
69	C14	R1	7.4178525148859
69	C5	R1	7.12928301694497
69	C9	R1	7.21916852046216
69	C24	R1	7.28540221886225
69	C21	R1	7.34872815423108
69	C19	R1	7.23840473932508
69	C1	R1	6.90689059560852
69	C22	R1	7.15987133677839
69	C4	R1	7.08746284125034
69	C18	R1	7.43462822763672
69	C15	R1	7.02236781302845
69	C11	R1	7.06608919045777
69	C16	R1	7.17990909001493
69	C8	R1	7.18982455888002
69	C20	R1	6.91886323727459
69	C7	R1	7.18982455888002
70	C17	R1	7.36632221424582
70	C12	R1	7.19967234483636
70	C10	R1	7.53915881110803
70	C3	R1	7.44294349584873
70	C14	R1	7.17990909001493
70	C5	R1	7.19967234483636
70	C9	R1	7.07681559705083
70	C24	R1	7.05528243550119
70	C6	R1	7.15987133677839
70	C21	R1	7.45121111183233
70	C19	R1	6.90689059560852
70	C1	R1	7.32192809488736
70	C4	R1	7.16992500144231
70	C13	R1	7.28540221886225
70	C18	R1	7.29462074889163
70	C11	R1	7.33091687811462
70	C16	R1	7.09803208296053
70	C8	R1	7.09803208296053
70	C20	R1	7.12928301694497
70	C7	R1	7.31288295528436
71	C23	R1	7.467605550083
71	C17	R1	6.98868468677217
71	C10	R1	7.08746284125034
71	C3	R1	7.25738784269265
71	C14	R1	7.27612440527424
71	C5	R1	7.25738784269265
71	C9	R1	7.19967234483636
71	C24	R1	7.10852445677817
71	C6	R1	7.32192809488736
71	C21	R1	7.19967234483636
71	C19	R1	7.22881869049588
71	C1	R1	7.2667865406949
71	C22	R1	7.51569983828404
71	C4	R1	7.28540221886225
71	C13	R1	7.28540221886225
71	C18	R1	7.03342300153745
71	C15	R1	7.11894107272351
71	C11	R1	7
71	C16	R1	7.51569983828404
71	C8	R1	7.13955135239879
71	C20	R1	7.56985560833095
71	C7	R1	7.15987133677839
72	C23	R1	7.11894107272351
72	C17	R1	7.20945336562895
72	C12	R1	7.12928301694497
72	C10	R1	7.38370429247405
72	C3	R1	7.06608919045777
72	C14	R1	7.16992500144231
72	C5	R1	6.93073733756289
72	C9	R1	7
72	C24	R1	6.91886323727459
72	C21	R1	7.17990909001493
72	C19	R1	7.467605550083
72	C1	R1	6.98868468677217
72	C22	R1	7.17990909001493
72	C4	R1	7.43462822763672
72	C13	R1	7.23840473932508
72	C18	R1	6.88264304936184
72	C15	R1	7.24792751344359
72	C11	R1	7.25738784269265
72	C16	R1	7.39231742277876
72	C8	R1	7.22881869049588
72	C20	R1	7.19967234483636
72	C7	R1	7.31288295528436
73	C23	R1	7.12928301694497
73	C17	R1	6.98868468677217
73	C10	R1	7.23840473932508
73	C3	R1	7.10852445677817
73	C14	R1	7.23840473932508
73	C5	R1	7.06608919045777
73	C9	R1	7.35755200461808
73	C24	R1	7.17990909001493
73	C6	R1	7.20945336562895
73	C21	R1	7.08746284125034
73	C19	R1	7.3037807481771
73	C1	R1	6.79441586635011
73	C22	R1	7.27612440527424
73	C4	R1	7.31288295528436
73	C13	R1	7.33091687811462
73	C18	R1	7.01122725542325
73	C15	R1	7.32192809488736
73	C11	R1	7.23840473932508
73	C16	R1	7.13955135239879
73	C8	R1	7.03342300153745
73	C20	R1	7.32192809488736
73	C7	R1	7.11894107272351
74	C23	R1	7.48381577726426
74	C17	R1	7.62935662007961
74	C12	R1	7.3037807481771
74	C10	R1	7.33091687811462
74	C3	R1	7.33091687811462
74	C14	R1	7.38370429247405
74	C5	R1	6.89481776330794
74	C9	R1	7.32192809488736
74	C24	R1	7.20945336562895
74	C6	R1	7.34872815423108
74	C21	R1	7.12928301694497
74	C19	R1	7.4178525148859
74	C1	R1	7.17990909001493
74	C22	R1	7.15987133677839
74	C4	R1	7.34872815423108
74	C13	R1	7.14974711950468
74	C18	R1	7.2667865406949
74	C15	R1	7.4594316186373
74	C16	R1	7.12928301694497
74	C8	R1	7.4093909361377
74	C20	R1	7.44294349584873
74	C7	R1	7.23840473932508
75	C23	R1	6.98868468677217
75	C17	R1	7.51569983828404
75	C12	R1	7.2667865406949
75	C10	R1	7.28540221886225
75	C14	R1	7.14974711950468
75	C5	R1	7.21916852046216
75	C9	R1	7.19967234483636
75	C24	R1	7.25738784269265
75	C21	R1	7.34872815423108
75	C19	R1	6.85798099512757
75	C1	R1	7.24792751344359
75	C22	R1	7.21916852046216
75	C4	R1	7.43462822763672
75	C13	R1	7.09803208296053
75	C18	R1	7.08746284125034
75	C15	R1	7.33985000288462
75	C11	R1	7.2667865406949
75	C8	R1	7.40087943628218
75	C20	R1	7.48381577726426
75	C7	R1	7.19967234483636
76	C23	R1	7.21916852046216
76	C17	R1	7.24792751344359
76	C12	R1	7.37503943134692
76	C3	R1	7.4093909361377
76	C14	R1	7.11894107272351
76	C5	R1	7.08746284125034
76	C24	R1	7.24792751344359
76	C6	R1	7.33091687811462
76	C21	R1	7.34872815423108
76	C19	R1	7.4594316186373
76	C1	R1	7.27612440527424
76	C22	R1	7.10852445677817
76	C4	R1	7
76	C13	R1	7.45121111183233
76	C18	R1	7.15987133677839
76	C15	R1	7.37503943134692
76	C11	R1	7.06608919045777
76	C16	R1	7.05528243550119
76	C8	R1	7.35755200461808
76	C20	R1	7.38370429247405
76	C7	R1	7.20945336562895
77	C23	R1	7.14974711950468
77	C17	R1	7.05528243550119
77	C12	R1	7.4093909361377
77	C10	R1	7
77	C3	R1	7.48381577726426
77	C14	R1	7.32192809488736
77	C5	R1	7.19967234483636
77	C9	R1	7.34872815423108
77	C24	R1	7.33091687811462
77	C6	R1	7.07681559705083
77	C21	R1	7.04439411935845
77	C19	R1	6.91886323727459
77	C1	R1	6.94251450533924
77	C22	R1	7.19967234483636
77	C4	R1	7.24792751344359
77	C13	R1	7.39231742277876
77	C18	R1	7.27612440527424
77	C15	R1	7.33985000288462
77	C16	R1	7.13955135239879
77	C8	R1	7.21916852046216
77	C7	R1	7.5077946401987
78	C23	R1	7.20945336562895
78	C17	R1	7.20945336562895
78	C12	R1	7.20945336562895
78	C10	R1	7.24792751344359
78	C3	R1	7.33985000288462
78	C14	R1	7.20945336562895
78	C5	R1	7.5077946401987
78	C9	R1	7.05528243550119
78	C24	R1	7.27612440527424
78	C6	R1	7.08746284125034
78	C21	R1	7.16992500144231
78	C19	R1	7.29462074889163
78	C1	R1	7.40087943628218
78	C22	R1	7.27612440527424
78	C4	R1	7
78	C13	R1	7.23840473932508
78	C18	R1	7.38370429247405
78	C15	R1	7.15987133677839
78	C11	R1	7.14974711950468
78	C16	R1	7.33985000288462
78	C8	R1	7.32192809488736
78	C20	R1	7.33985000288462
78	C7	R1	7.17990909001493
79	C17	R1	7.33985000288462
79	C12	R1	7.36632221424582
79	C10	R1	7.33091687811462
79	C3	R1	7.37503943134692
79	C14	R1	7.15987133677839
79	C5	R1	6.95419631038687
79	C9	R1	7.17990909001493
79	C24	R1	7.07681559705083
79	C6	R1	6.98868468677217
79	C21	R1	7.54689445988764
79	C1	R1	7.23840473932508
79	C22	R1	7.11894107272351
79	C4	R1	7.18982455888002
79	C13	R1	6.94251450533924
79	C18	R1	6.8703647195834
79	C15	R1	7.19967234483636
79	C11	R1	7.08746284125034
79	C8	R1	7.29462074889163
79	C20	R1	7.12928301694497
79	C7	R1	7.35755200461808
80	C23	R1	7.28540221886225
80	C17	R1	7.17990909001493
80	C12	R1	7.34872815423108
80	C3	R1	7.22881869049588
80	C14	R1	7.21916852046216
80	C5	R1	7.15987133677839
80	C9	R1	7.2667865406949
80	C24	R1	7.45121111183233
80	C6	R1	7.13955135239879
80	C21	R1	7.19967234483636
80	C19	R1	7.37503943134692
80	C1	R1	7.37503943134692
80	C22	R1	7.14974711950468
80	C4	R1	7.33091687811462
80	C13	R1	6.94251450533924
80	C18	R1	7.35755200461808
80	C15	R1	7.38370429247405
80	C11	R1	7.29462074889163
80	C16	R1	7.27612440527424
80	C8	R1	7.13955135239879
80	C20	R1	7.37503943134692
80	C7	R1	7.07681559705083
81	C23	R1	7.39231742277876
81	C17	R1	7.33985000288462
81	C12	R1	7.03342300153745
81	C10	R1	7.36632221424582
81	C3	R1	7.37503943134692
81	C14	R1	7.29462074889163
81	C5	R1	7.4178525148859
81	C9	R1	7.08746284125034
81	C24	R1	7.28540221886225
81	C6	R1	7.22881869049588
81	C21	R1	7.45121111183233
81	C19	R1	7.18982455888002
81	C1	R1	7.12928301694497
81	C4	R1	7.19967234483636
81	C13	R1	7.18982455888002
81	C18	R1	7.13955135239879
81	C15	R1	7.09803208296053
81	C11	R1	7.14974711950468
81	C16	R1	7.15987133677839
81	C8	R1	7.3037807481771
81	C20	R1	7.40087943628218
81	C7	R1	7.14974711950468
82	C23	R1	7.11894107272351
82	C17	R1	7.14974711950468
82	C12	R1	7.2667865406949
82	C10	R1	7.27612440527424
82	C3	R1	7.06608919045777
82	C14	R1	7.4178525148859
82	C5	R1	7.37503943134692
82	C9	R1	6.75488750216347
82	C24	R1	7.28540221886225
82	C6	R1	7.13955135239879
82	C21	R1	7.31288295528436
82	C19	R1	7.32192809488736
82	C1	R1	6.98868468677217
82	C22	R1	7.09803208296053
82	C4	R1	7.28540221886225
82	C15	R1	7.11894107272351
82	C11	R1	7.467605550083
82	C16	R1	7.29462074889163
82	C8	R1	7.29462074889163
82	C20	R1	6.78135971352466
82	C7	R1	7.35755200461808
83	C23	R1	7.27612440527424
83	C17	R1	7.08746284125034
83	C12	R1	7.39231742277876
83	C10	R1	7.05528243550119
83	C14	R1	7.24792751344359
83	C5	R1	7.20945336562895
83	C9	R1	7.24792751344359
83	C24	R1	7.16992500144231
83	C6	R1	7.21916852046216
83	C21	R1	7.19967234483636
83	C19	R1	7.29462074889163
83	C1	R1	7.34872815423108
83	C4	R1	7.28540221886225
83	C13	R1	7.25738784269265
83	C18	R1	7.21916852046216
83	C15	R1	7.28540221886225
83	C11	R1	7.13955135239879
83	C16	R1	7.40087943628218
83	C20	R1	7.49185309632967
83	C7	R1	7.10852445677817
84	C23	R1	7.23840473932508
84	C12	R1	7.22881869049588
84	C10	R1	7.3037807481771
84	C3	R1	7.38370429247405
84	C14	R1	7.22881869049588
84	C5	R1	7.28540221886225
84	C24	R1	7.36632221424582
84	C21	R1	7.17990909001493
84	C19	R1	7.4594316186373
84	C22	R1	7.34872815423108
84	C4	R1	7.28540221886225
84	C13	R1	7.32192809488736
84	C18	R1	7.14974711950468
84	C15	R1	7.33091687811462
84	C11	R1	6.93073733756289
84	C16	R1	7.10852445677817
84	C8	R1	7.49984588708321
84	C20	R1	7.07681559705083
84	C7	R1	7.19967234483636
85	C23	R1	7.38370429247405
85	C17	R1	7.34872815423108
85	C12	R1	7.38370429247405
85	C10	R1	7.44294349584873
85	C3	R1	7.44294349584873
85	C14	R1	7.34872815423108
85	C5	R1	7.13955135239879
85	C9	R1	7.14974711950468
85	C6	R1	7.31288295528436
85	C21	R1	7.11894107272351
85	C19	R1	7.09803208296053
85	C1	R1	7.28540221886225
85	C22	R1	7.2667865406949
85	C4	R1	7.44294349584873
85	C13	R1	7.37503943134692
85	C18	R1	7.11894107272351
85	C15	R1	7.03342300153745
85	C11	R1	7.27612440527424
85	C16	R1	7.38370429247405
85	C8	R1	7.06608919045777
85	C20	R1	7.12928301694497
85	C7	R1	7.20945336562895
86	C23	R1	7.07681559705083
86	C17	R1	7.04439411935845
86	C12	R1	7.25738784269265
86	C10	R1	7.08746284125034
86	C3	R1	7.21916852046216
86	C5	R1	7.19967234483636
86	C9	R1	7.18982455888002
86	C24	R1	7.18982455888002
86	C6	R1	7
86	C21	R1	7.23840473932508
86	C1	R1	7.33091687811462
86	C4	R1	7.19967234483636
86	C18	R1	7.12928301694497
86	C15	R1	7.27612440527424
86	C11	R1	7.43462822763672
86	C8	R1	7.31288295528436
86	C20	R1	7.21916852046216
86	C7	R1	6.94251450533924
87	C23	R1	7.23840473932508
87	C12	R1	7.16992500144231
87	C10	R1	7.38370429247405
87	C3	R1	7.19967234483636
87	C14	R1	7.38370429247405
87	C5	R1	7.22881869049588
87	C9	R1	7.29462074889163
87	C24	R1	7.31288295528436
87	C6	R1	7.21916852046216
87	C21	R1	7.4178525148859
87	C19	R1	7.14974711950468
87	C1	R1	7.25738784269265
87	C22	R1	7.11894107272351
87	C4	R1	7.03342300153745
87	C13	R1	7.2667865406949
87	C18	R1	7.22881869049588
87	C11	R1	7.37503943134692
87	C16	R1	7.09803208296053
87	C8	R1	7.23840473932508
87	C20	R1	6.98868468677217
87	C7	R1	7.33091687811462
88	C23	R1	7.10852445677817
88	C17	R1	7.08746284125034
88	C12	R1	7.23840473932508
88	C3	R1	7.06608919045777
88	C14	R1	7.28540221886225
88	C5	R1	7.25738784269265
88	C24	R1	7.55458885167764
88	C6	R1	7.14974711950468
88	C19	R1	7.32192809488736
88	C1	R1	7.3037807481771
88	C22	R1	7.17990909001493
88	C4	R1	7.40087943628218
88	C13	R1	7.28540221886225
88	C18	R1	7.4178525148859
88	C15	R1	7.27612440527424
88	C11	R1	7.4178525148859
88	C16	R1	7.29462074889163
88	C8	R1	7.40087943628218
88	C7	R1	7.36632221424582
89	C23	R1	7.15987133677839
89	C17	R1	7.3037807481771
89	C12	R1	7.08746284125034
89	C10	R1	6.79441586635011
89	C14	R1	7.27612440527424
89	C5	R1	7.16992500144231
89	C9	R1	7.28540221886225
89	C24	R1	7.24792751344359
89	C6	R1	7.17990909001493
89	C21	R1	7.04439411935845
89	C19	R1	6.8073549220576
89	C22	R1	7.35755200461808
89	C4	R1	7.09803208296053
89	C13	R1	7.09803208296053
89	C18	R1	7.36632221424582
89	C15	R1	7.24792751344359
89	C11	R1	7.27612440527424
89	C8	R1	7.23840473932508
89	C20	R1	7.25738784269265
89	C7	R1	7.15987133677839
90	C23	R1	7.3037807481771
90	C17	R1	6.90689059560852
90	C12	R1	7.4757334309664
90	C10	R1	7.14974711950468
90	C3	R1	7
90	C14	R1	7.4093909361377
90	C5	R1	7.28540221886225
90	C9	R1	7.49185309632967
90	C24	R1	7.04439411935845
90	C6	R1	7.45121111183233
90	C19	R1	7.37503943134692
90	C1	R1	7.4178525148859
90	C22	R1	7.09803208296053
90	C4	R1	7.37503943134692
90	C13	R1	7.04439411935845
90	C18	R1	7.28540221886225
90	C15	R1	7.55458885167764
90	C11	R1	7.33985000288462
90	C16	R1	7.17990909001493
90	C8	R1	7.36632221424582
90	C20	R1	7.22881869049588
90	C7	R1	7.4093909361377
91	C23	R1	7.59245703726808
91	C17	R1	7
91	C12	R1	7.07681559705083
91	C10	R1	7.63662462054365
91	C3	R1	7.467605550083
91	C14	R1	7.23840473932508
91	C5	R1	7.43462822763672
91	C9	R1	7.05528243550119
91	C24	R1	7.32192809488736
91	C6	R1	7.10852445677817
91	C21	R1	7.09803208296053
91	C19	R1	7.31288295528436
91	C1	R1	7.17990909001493
91	C22	R1	7.08746284125034
91	C4	R1	7.65105169117893
91	C13	R1	7.24792751344359
91	C18	R1	7.25738784269265
91	C15	R1	7.12928301694497
91	C16	R1	7.28540221886225
91	C8	R1	7.34872815423108
91	C20	R1	7.08746284125034
91	C7	R1	7.09803208296053
92	C23	R1	7.02236781302845
92	C17	R1	7.45121111183233
92	C12	R1	7.56985560833095
92	C10	R1	7.4093909361377
92	C3	R1	7.36632221424582
92	C14	R1	7.27612440527424
92	C5	R1	7.24792751344359
92	C24	R1	6.98868468677217
92	C6	R1	7.20945336562895
92	C21	R1	7.33091687811462
92	C1	R1	7.35755200461808
92	C22	R1	7.19967234483636
92	C4	R1	7.25738784269265
92	C13	R1	7.23840473932508
92	C18	R1	7.32192809488736
92	C11	R1	7.49185309632967
92	C16	R1	7.36632221424582
92	C8	R1	7.4757334309664
92	C20	R1	7.10852445677817
92	C7	R1	7.40087943628218
93	C23	R1	7.33091687811462
93	C17	R1	7.51569983828404
93	C12	R1	7.4262647547021
93	C10	R1	6.93073733756289
93	C3	R1	7.38370429247405
93	C14	R1	7.06608919045777
93	C9	R1	7
93	C24	R1	7.31288295528436
93	C6	R1	7.34872815423108
93	C21	R1	7.2667865406949
93	C1	R1	7.2667865406949
93	C22	R1	7.59245703726808
93	C4	R1	7.40087943628218
93	C13	R1	7.49185309632967
93	C15	R1	7.4262647547021
93	C11	R1	7.53138146051631
93	C16	R1	7.08746284125034
93	C8	R1	7.4178525148859
93	C7	R1	7.3037807481771
94	C23	R1	7.55458885167764
94	C17	R1	7.19967234483636
94	C12	R1	7.16992500144231
94	C10	R1	7.04439411935845
94	C14	R1	7.23840473932508
94	C5	R1	7.07681559705083
94	C9	R1	7.27612440527424
94	C24	R1	7.38370429247405
94	C6	R1	7.33091687811462
94	C21	R1	6.8073549220576
94	C19	R1	7.06608919045777
94	C1	R1	6.97727992349992
94	C22	R1	7.33091687811462
94	C4	R1	7.36632221424582
94	C13	R1	7.25738784269265
94	C18	R1	7.33985000288462
94	C15	R1	7.04439411935845
94	C11	R1	7.10852445677817
94	C16	R1	7.01122725542325
94	C8	R1	7.3037807481771
94	C20	R1	6.97727992349992
94	C7	R1	7.33985000288462
95	C23	R1	7.19967234483636
95	C17	R1	7.34872815423108
95	C12	R1	7.24792751344359
95	C10	R1	7.12928301694497
95	C3	R1	7
95	C14	R1	6.83289001416474
95	C5	R1	6.96578428466209
95	C9	R1	7.23840473932508
95	C24	R1	7.31288295528436
95	C21	R1	7.15987133677839
95	C19	R1	6.76818432477693
95	C22	R1	7.08746284125034
95	C4	R1	7.17990909001493
95	C18	R1	7.32192809488736
95	C15	R1	7.14974711950468
95	C11	R1	7.13955135239879
95	C8	R1	7.10852445677817
95	C20	R1	7.20945336562895
95	C7	R1	7.22881869049588
96	C17	R1	7.17990909001493
96	C12	R1	7.04439411935845
96	C10	R1	6.89481776330794
96	C3	R1	7.12928301694497
96	C14	R1	7.15987133677839
96	C5	R1	7.74819284958946
96	C9	R1	7.3037807481771
96	C24	R1	7.13955135239879
96	C6	R1	6.82017896241519
96	C21	R1	7.22881869049588
96	C19	R1	7.33091687811462
96	C1	R1	7.06608919045777
96	C22	R1	7.36632221424582
96	C4	R1	7.11894107272351
96	C13	R1	7.28540221886225
96	C11	R1	7.3037807481771
96	C16	R1	7.32192809488736
96	C8	R1	7.33985000288462
96	C20	R1	7.21916852046216
96	C7	R1	7.11894107272351
97	C23	R1	7.10852445677817
97	C17	R1	7.24792751344359
97	C12	R1	7.16992500144231
97	C10	R1	7.68650052718322
97	C3	R1	7.36632221424582
97	C14	R1	7.25738784269265
97	C5	R1	7.17990909001493
97	C9	R1	7.39231742277876
97	C24	R1	7.12928301694497
97	C6	R1	7.69348695749933
97	C21	R1	7.15987133677839
97	C19	R1	7.13955135239879
[truncated: 14,597 more rows]
