# Supplementary material for: Stochastic modelling of single-cell gene expression adaptation reveals non-genomic contribution to evolution of tumor subclones
Source: bioRxiv. 2024 Apr 20:2024.04.17.588869. Preprint. [Version 1] doi: 10.1101/2024.04.17.588869 (PMC11071284; doi:10.1101/2024.04.17.588869)
Supplement: Supplement 2 [file media-2.zip › Supplementary Files/Simulated Data/Constrained_Simulation/tr_1_sq_15_r_100_a_1.csv]

gene	species	replicate	exprval
1	C23	R1	7.24792751344359
1	C17	R1	7.18982455888002
1	C12	R1	7.33091687811462
1	C10	R1	7.24792751344359
1	C3	R1	7.40087943628218
1	C14	R1	7.17990909001493
1	C5	R1	7.44294349584873
1	C9	R1	7.05528243550119
1	C24	R1	7.16992500144231
1	C6	R1	6.94251450533924
1	C21	R1	7.23840473932508
1	C19	R1	7.4262647547021
1	C1	R1	6.97727992349992
1	C22	R1	7.04439411935845
1	C4	R1	7.51569983828404
1	C13	R1	7.37503943134692
1	C18	R1	7.18982455888002
1	C15	R1	7.13955135239879
1	C8	R1	7.25738784269265
1	C20	R1	6.82017896241519
1	C7	R1	7.37503943134692
2	C23	R1	6.6724253419715
2	C12	R1	7.22881869049588
2	C5	R1	7.39231742277876
2	C9	R1	7.12928301694497
2	C24	R1	7.17990909001493
2	C6	R1	6.84549005094437
2	C21	R1	7.43462822763672
2	C19	R1	6.83289001416474
2	C1	R1	7.467605550083
2	C22	R1	7.06608919045777
2	C4	R1	6.91886323727459
2	C13	R1	7.40087943628218
2	C18	R1	7.16992500144231
2	C15	R1	7.29462074889163
2	C11	R1	7.28540221886225
2	C8	R1	7.21916852046216
2	C20	R1	7.44294349584873
2	C7	R1	7.07681559705083
3	C23	R1	7.07681559705083
3	C17	R1	7.13955135239879
3	C12	R1	7.4093909361377
3	C10	R1	6.98868468677217
3	C3	R1	7.37503943134692
3	C14	R1	7.35755200461808
3	C5	R1	7.23840473932508
3	C9	R1	7.17990909001493
3	C24	R1	7.05528243550119
3	C6	R1	7.17990909001493
3	C21	R1	7.08746284125034
3	C1	R1	7.19967234483636
3	C22	R1	7.35755200461808
3	C4	R1	7.49984588708321
3	C13	R1	7.467605550083
3	C18	R1	7.31288295528436
3	C15	R1	7.49984588708321
3	C11	R1	7.57742882803575
3	C16	R1	7.58496250072116
3	C8	R1	7.03342300153745
3	C20	R1	7.44294349584873
3	C7	R1	7.21916852046216
4	C23	R1	7.15987133677839
4	C17	R1	7.25738784269265
4	C12	R1	7.64385618977472
4	C10	R1	7.21916852046216
4	C3	R1	6.91886323727459
4	C14	R1	7.25738784269265
4	C5	R1	6.94251450533924
4	C9	R1	6.93073733756289
4	C24	R1	7.22881869049588
4	C6	R1	6.95419631038687
4	C21	R1	6.85798099512757
4	C19	R1	7.31288295528436
4	C22	R1	7.4178525148859
4	C4	R1	7.18982455888002
4	C15	R1	6.97727992349992
4	C11	R1	7.24792751344359
4	C16	R1	7.40087943628218
4	C8	R1	7.20945336562895
4	C20	R1	7.17990909001493
4	C7	R1	7.2667865406949
5	C23	R1	7.44294349584873
5	C17	R1	7.20945336562895
5	C12	R1	7.14974711950468
5	C14	R1	7.54689445988764
5	C5	R1	7.07681559705083
5	C9	R1	7.21916852046216
5	C24	R1	7.5077946401987
5	C6	R1	7.19967234483636
5	C21	R1	7.13955135239879
5	C19	R1	7.27612440527424
5	C1	R1	7.22881869049588
5	C4	R1	7.33091687811462
5	C13	R1	7.10852445677817
5	C18	R1	7.32192809488736
5	C15	R1	7.20945336562895
5	C11	R1	7.2667865406949
5	C16	R1	6.89481776330794
5	C8	R1	7.34872815423108
5	C20	R1	7.33985000288462
5	C7	R1	7.59991284218713
6	C17	R1	7.18982455888002
6	C12	R1	7.48381577726426
6	C10	R1	7.19967234483636
6	C14	R1	7.24792751344359
6	C5	R1	7.24792751344359
6	C9	R1	6.94251450533924
6	C24	R1	7.33985000288462
6	C6	R1	7.37503943134692
6	C21	R1	6.95419631038687
6	C19	R1	7.33091687811462
6	C1	R1	7.21916852046216
6	C22	R1	7.11894107272351
6	C13	R1	7.31288295528436
6	C18	R1	7.49185309632967
6	C15	R1	7.22881869049588
6	C11	R1	7.6724253419715
6	C16	R1	7.40087943628218
6	C8	R1	7.31288295528436
6	C20	R1	6.91886323727459
6	C7	R1	7.49185309632967
7	C23	R1	7.07681559705083
7	C17	R1	7.19967234483636
7	C12	R1	7.16992500144231
7	C10	R1	7.37503943134692
7	C14	R1	7.28540221886225
7	C5	R1	7.12928301694497
7	C9	R1	7.09803208296053
7	C24	R1	7.27612440527424
7	C6	R1	7.08746284125034
7	C21	R1	7.36632221424582
7	C19	R1	7.09803208296053
7	C1	R1	7.13955135239879
7	C22	R1	7.4757334309664
7	C4	R1	7.10852445677817
7	C18	R1	7.48381577726426
7	C15	R1	6.98868468677217
7	C11	R1	7.53138146051631
7	C8	R1	7.33985000288462
7	C7	R1	7.54689445988764
8	C23	R1	7.07681559705083
8	C17	R1	7.59991284218713
8	C12	R1	7.2667865406949
8	C10	R1	7.15987133677839
8	C3	R1	7.16992500144231
8	C14	R1	7.69348695749933
8	C5	R1	7.24792751344359
8	C9	R1	7.33091687811462
8	C24	R1	7.53915881110803
8	C6	R1	7.34872815423108
8	C19	R1	7.23840473932508
8	C1	R1	7.19967234483636
8	C22	R1	7.40087943628218
8	C4	R1	7.09803208296053
8	C13	R1	7.4178525148859
8	C18	R1	7.06608919045777
8	C15	R1	7.15987133677839
8	C11	R1	7.49984588708321
8	C16	R1	7.37503943134692
8	C8	R1	7.33985000288462
8	C20	R1	7.29462074889163
9	C23	R1	7.10852445677817
9	C17	R1	7.4262647547021
9	C12	R1	7.21916852046216
9	C10	R1	7.33091687811462
9	C3	R1	7.21916852046216
9	C14	R1	7.22881869049588
9	C5	R1	7.28540221886225
9	C9	R1	7.16992500144231
9	C24	R1	7.21916852046216
9	C6	R1	7.37503943134692
9	C21	R1	7.17990909001493
9	C19	R1	7.38370429247405
9	C22	R1	7.3037807481771
9	C4	R1	7.02236781302845
9	C13	R1	7.11894107272351
9	C18	R1	7.02236781302845
9	C15	R1	7.17990909001493
9	C11	R1	7.11894107272351
9	C16	R1	7.16992500144231
9	C8	R1	6.91886323727459
9	C20	R1	7.08746284125034
9	C7	R1	7.09803208296053
10	C23	R1	7.09803208296053
10	C17	R1	7.62205181945638
10	C12	R1	7.13955135239879
10	C10	R1	7.09803208296053
10	C3	R1	7.33985000288462
10	C14	R1	7.04439411935845
10	C5	R1	7.4093909361377
10	C9	R1	7.4594316186373
10	C24	R1	7.07681559705083
10	C6	R1	7.16992500144231
10	C19	R1	7.23840473932508
10	C1	R1	6.91886323727459
10	C22	R1	7.33091687811462
10	C13	R1	7.37503943134692
10	C18	R1	7.17990909001493
10	C15	R1	7.19967234483636
10	C11	R1	7.40087943628218
10	C16	R1	7.4594316186373
10	C8	R1	7.11894107272351
10	C20	R1	7.4178525148859
10	C7	R1	7.4262647547021
11	C23	R1	7.20945336562895
11	C17	R1	7.22881869049588
11	C12	R1	7.4093909361377
11	C10	R1	7.04439411935845
11	C14	R1	7.27612440527424
11	C5	R1	7.29462074889163
11	C9	R1	7.14974711950468
11	C24	R1	7.53915881110803
11	C21	R1	7.08746284125034
11	C19	R1	7.37503943134692
11	C1	R1	7.16992500144231
11	C22	R1	7.22881869049588
11	C4	R1	7.44294349584873
11	C13	R1	7.14974711950468
11	C18	R1	6.98868468677217
11	C15	R1	7.65105169117893
11	C16	R1	7.53915881110803
11	C20	R1	7.4093909361377
11	C7	R1	7.17990909001493
12	C23	R1	7.24792751344359
12	C17	R1	6.97727992349992
12	C12	R1	7.23840473932508
12	C10	R1	7.49984588708321
12	C3	R1	6.96578428466209
12	C14	R1	7.34872815423108
12	C5	R1	7.34872815423108
12	C9	R1	6.85798099512757
12	C24	R1	7.11894107272351
12	C19	R1	7.04439411935845
12	C1	R1	7.32192809488736
12	C22	R1	7.04439411935845
12	C4	R1	7.44294349584873
12	C13	R1	6.90689059560852
12	C18	R1	7.27612440527424
12	C15	R1	7.22881869049588
12	C11	R1	7.19967234483636
12	C16	R1	7.35755200461808
12	C8	R1	7.5077946401987
12	C20	R1	7.22881869049588
12	C7	R1	7.27612440527424
13	C23	R1	7.13955135239879
13	C17	R1	7.56224242422107
13	C12	R1	7.27612440527424
13	C10	R1	7.4262647547021
13	C3	R1	7.15987133677839
13	C14	R1	7.05528243550119
13	C5	R1	7.19967234483636
13	C24	R1	7.44294349584873
13	C6	R1	7.17990909001493
13	C21	R1	7.45121111183233
13	C19	R1	7.32192809488736
13	C1	R1	7.35755200461808
13	C22	R1	7.12928301694497
13	C4	R1	7.04439411935845
13	C13	R1	7.25738784269265
13	C18	R1	7.04439411935845
13	C15	R1	7.18982455888002
13	C11	R1	7.12928301694497
13	C16	R1	6.95419631038687
13	C8	R1	7.19967234483636
13	C20	R1	7.3037807481771
13	C7	R1	7.45121111183233
14	C23	R1	6.85798099512757
14	C12	R1	7.28540221886225
14	C10	R1	6.95419631038687
14	C3	R1	7.16992500144231
14	C5	R1	7.14974711950468
14	C9	R1	7.45121111183233
14	C6	R1	7
14	C19	R1	7.07681559705083
14	C1	R1	7.31288295528436
14	C22	R1	7.28540221886225
14	C4	R1	6.75488750216347
14	C18	R1	7.13955135239879
14	C15	R1	7.37503943134692
14	C11	R1	7.15987133677839
14	C16	R1	7.06608919045777
14	C8	R1	7.2667865406949
14	C7	R1	7.51569983828404
15	C23	R1	7.18982455888002
15	C17	R1	7.13955135239879
15	C12	R1	7.59245703726808
15	C10	R1	7.13955135239879
15	C3	R1	7.11894107272351
15	C14	R1	7.4178525148859
15	C5	R1	7.32192809488736
15	C9	R1	6.95419631038687
15	C24	R1	7.36632221424582
15	C6	R1	7.21916852046216
15	C21	R1	7.2667865406949
15	C19	R1	7.08746284125034
15	C1	R1	7.02236781302845
15	C22	R1	7.3037807481771
15	C13	R1	7.08746284125034
15	C18	R1	7.19967234483636
15	C15	R1	7.22881869049588
15	C11	R1	7.15987133677839
15	C8	R1	7.18982455888002
15	C20	R1	7.36632221424582
15	C7	R1	7.02236781302845
16	C23	R1	7.15987133677839
16	C17	R1	7.13955135239879
16	C10	R1	7.13955135239879
16	C3	R1	7.23840473932508
16	C14	R1	7.43462822763672
16	C9	R1	7.29462074889163
16	C24	R1	7.56224242422107
16	C6	R1	7.25738784269265
16	C21	R1	7.22881869049588
16	C19	R1	6.82017896241519
16	C1	R1	7.04439411935845
16	C22	R1	7.59991284218713
16	C4	R1	7.09803208296053
16	C13	R1	7.06608919045777
16	C18	R1	7.49984588708321
16	C15	R1	7.22881869049588
16	C11	R1	7.19967234483636
16	C16	R1	7.25738784269265
16	C8	R1	7.23840473932508
16	C20	R1	7.467605550083
16	C7	R1	7.2667865406949
17	C23	R1	7.17990909001493
17	C17	R1	7.11894107272351
17	C12	R1	7.07681559705083
17	C3	R1	7.31288295528436
17	C14	R1	6.95419631038687
17	C5	R1	7.45121111183233
17	C24	R1	7.51569983828404
17	C6	R1	7.15987133677839
17	C21	R1	7.03342300153745
17	C19	R1	7.22881869049588
17	C22	R1	6.94251450533924
17	C4	R1	7.07681559705083
17	C13	R1	7.60733031374961
17	C18	R1	7.11894107272351
17	C15	R1	6.6724253419715
17	C11	R1	7.56224242422107
17	C16	R1	7.39231742277876
17	C8	R1	7.18982455888002
17	C20	R1	7.34872815423108
17	C7	R1	7.27612440527424
18	C23	R1	7.44294349584873
18	C10	R1	7.34872815423108
18	C3	R1	7.4262647547021
18	C14	R1	7.37503943134692
18	C5	R1	7.08746284125034
18	C9	R1	7.18982455888002
18	C24	R1	7.16992500144231
18	C21	R1	7.40087943628218
18	C1	R1	7.14974711950468
18	C22	R1	7.24792751344359
18	C4	R1	7.36632221424582
18	C18	R1	7.23840473932508
18	C15	R1	7.18982455888002
18	C11	R1	7.15987133677839
18	C8	R1	7.20945336562895
18	C7	R1	7.15987133677839
19	C23	R1	7.13955135239879
19	C17	R1	7.4594316186373
19	C12	R1	7.3037807481771
19	C10	R1	7.27612440527424
19	C3	R1	7.52356195605701
19	C14	R1	6.90689059560852
19	C5	R1	7.23840473932508
19	C9	R1	7.36632221424582
19	C24	R1	7.66533591718518
19	C21	R1	7.13955135239879
19	C1	R1	7.37503943134692
19	C22	R1	7.38370429247405
19	C4	R1	7.04439411935845
19	C13	R1	7.08746284125034
19	C18	R1	7.23840473932508
19	C15	R1	7.01122725542325
19	C11	R1	7.05528243550119
19	C16	R1	7.13955135239879
19	C8	R1	7.65105169117893
19	C20	R1	7.07681559705083
19	C7	R1	6.82017896241519
20	C17	R1	7.06608919045777
20	C12	R1	7.18982455888002
20	C10	R1	6.95419631038687
20	C3	R1	7.06608919045777
20	C14	R1	7.16992500144231
20	C5	R1	7.40087943628218
20	C9	R1	7.11894107272351
20	C24	R1	7.15987133677839
20	C21	R1	7.10852445677817
20	C19	R1	7.15987133677839
20	C1	R1	7.10852445677817
20	C22	R1	7.16992500144231
20	C4	R1	7.4262647547021
20	C13	R1	7.44294349584873
20	C15	R1	7.5077946401987
20	C16	R1	7.4594316186373
20	C8	R1	7.21916852046216
20	C20	R1	7.4093909361377
20	C7	R1	7.54689445988764
21	C23	R1	6.79441586635011
21	C17	R1	6.82017896241519
21	C10	R1	7.25738784269265
21	C14	R1	7.39231742277876
21	C5	R1	7.17990909001493
21	C9	R1	7.05528243550119
21	C24	R1	6.8073549220576
21	C6	R1	7.13955135239879
21	C19	R1	7.36632221424582
21	C1	R1	7.36632221424582
21	C22	R1	7.35755200461808
21	C4	R1	7.4262647547021
21	C13	R1	7.18982455888002
21	C18	R1	7.12928301694497
21	C15	R1	7.32192809488736
21	C11	R1	7.31288295528436
21	C16	R1	7.07681559705083
21	C8	R1	7.31288295528436
21	C20	R1	7.13955135239879
21	C7	R1	7.15987133677839
22	C12	R1	7.27612440527424
22	C10	R1	7.10852445677817
22	C3	R1	7.04439411935845
22	C5	R1	7.24792751344359
22	C9	R1	7.38370429247405
22	C24	R1	7.19967234483636
22	C6	R1	7.17990909001493
22	C21	R1	7.53915881110803
22	C19	R1	7.05528243550119
22	C1	R1	6.88264304936184
22	C22	R1	6.93073733756289
22	C13	R1	7.21916852046216
22	C18	R1	7.40087943628218
22	C15	R1	6.78135971352466
22	C11	R1	6.78135971352466
22	C16	R1	7.17990909001493
22	C7	R1	7.17990909001493
23	C23	R1	6.89481776330794
23	C17	R1	7.44294349584873
23	C12	R1	7.20945336562895
23	C10	R1	7.12928301694497
23	C3	R1	7.51569983828404
23	C14	R1	6.90689059560852
23	C5	R1	7.35755200461808
23	C9	R1	7.40087943628218
23	C24	R1	7.08746284125034
23	C21	R1	7.17990909001493
23	C19	R1	7.4093909361377
23	C1	R1	7.03342300153745
23	C22	R1	7.29462074889163
23	C4	R1	7.4757334309664
23	C13	R1	7.10852445677817
23	C18	R1	6.8703647195834
23	C15	R1	7.36632221424582
23	C11	R1	7.19967234483636
23	C16	R1	7.14974711950468
23	C8	R1	7.4262647547021
23	C20	R1	6.97727992349992
23	C7	R1	7.12928301694497
24	C12	R1	6.95419631038687
24	C3	R1	7.3037807481771
24	C14	R1	7.39231742277876
24	C5	R1	7.11894107272351
24	C9	R1	6.90689059560852
24	C24	R1	7.28540221886225
24	C6	R1	7.23840473932508
24	C21	R1	7.4262647547021
24	C19	R1	7.15987133677839
24	C1	R1	7.25738784269265
24	C22	R1	7.05528243550119
24	C13	R1	7.31288295528436
24	C18	R1	7.45121111183233
24	C15	R1	7.44294349584873
24	C16	R1	7.35755200461808
24	C8	R1	7.44294349584873
24	C20	R1	7.10852445677817
24	C7	R1	7.10852445677817
25	C23	R1	7.34872815423108
25	C17	R1	7.33985000288462
25	C12	R1	6.74146698640115
25	C10	R1	7.39231742277876
25	C3	R1	6.97727992349992
25	C14	R1	7.3037807481771
25	C5	R1	7.25738784269265
25	C24	R1	6.94251450533924
25	C6	R1	7.28540221886225
25	C21	R1	7.32192809488736
25	C1	R1	6.76818432477693
25	C22	R1	7.13955135239879
25	C4	R1	6.94251450533924
25	C13	R1	7.18982455888002
25	C18	R1	7.55458885167764
25	C15	R1	7.2667865406949
25	C11	R1	7.28540221886225
25	C16	R1	6.85798099512757
25	C8	R1	7.34872815423108
25	C20	R1	7.4093909361377
26	C23	R1	7.04439411935845
26	C17	R1	7.35755200461808
26	C12	R1	7.15987133677839
26	C10	R1	7.11894107272351
26	C3	R1	6.91886323727459
26	C14	R1	6.89481776330794
26	C5	R1	7.12928301694497
26	C9	R1	7.36632221424582
26	C24	R1	7.2667865406949
26	C6	R1	7.19967234483636
26	C21	R1	7.15987133677839
26	C19	R1	7.17990909001493
26	C1	R1	7.55458885167764
26	C22	R1	7.08746284125034
26	C13	R1	6.96578428466209
26	C18	R1	6.96578428466209
26	C15	R1	7.34872815423108
26	C11	R1	7.2667865406949
26	C16	R1	7.45121111183233
26	C8	R1	7.02236781302845
26	C20	R1	7.12928301694497
26	C7	R1	7.08746284125034
27	C23	R1	7.33091687811462
27	C17	R1	7.24792751344359
27	C12	R1	7.21916852046216
27	C3	R1	7.04439411935845
27	C14	R1	7.03342300153745
27	C5	R1	7.06608919045777
27	C9	R1	7.13955135239879
27	C24	R1	7.35755200461808
27	C6	R1	7.17990909001493
27	C21	R1	7.4594316186373
27	C19	R1	7.467605550083
27	C1	R1	7.21916852046216
27	C22	R1	6.98868468677217
27	C13	R1	7.4178525148859
27	C18	R1	6.95419631038687
27	C15	R1	7.09803208296053
27	C11	R1	7.11894107272351
27	C16	R1	6.8703647195834
27	C20	R1	7.14974711950468
27	C7	R1	7.23840473932508
28	C23	R1	7.24792751344359
28	C17	R1	6.79441586635011
28	C12	R1	7.4757334309664
28	C10	R1	7.10852445677817
28	C3	R1	7.33985000288462
28	C14	R1	7.24792751344359
28	C5	R1	7.13955135239879
28	C9	R1	7.18982455888002
28	C24	R1	7.4178525148859
28	C6	R1	7.53138146051631
28	C21	R1	7.31288295528436
28	C19	R1	7.11894107272351
28	C1	R1	6.85798099512757
28	C22	R1	7.5077946401987
28	C4	R1	7.43462822763672
28	C13	R1	7.45121111183233
28	C18	R1	7.33091687811462
28	C11	R1	7.12928301694497
28	C8	R1	7.49984588708321
28	C20	R1	7.29462074889163
28	C7	R1	6.82017896241519
29	C23	R1	7.09803208296053
29	C17	R1	7.4093909361377
29	C12	R1	7.37503943134692
29	C10	R1	7.53915881110803
29	C3	R1	7.14974711950468
29	C14	R1	7.12928301694497
29	C9	R1	7
29	C24	R1	7.23840473932508
29	C6	R1	7.31288295528436
29	C21	R1	7.3037807481771
29	C19	R1	7.20945336562895
29	C1	R1	7.05528243550119
29	C22	R1	7.06608919045777
29	C4	R1	7.19967234483636
29	C13	R1	7.28540221886225
29	C18	R1	7.54689445988764
29	C15	R1	7.05528243550119
29	C11	R1	7.05528243550119
29	C16	R1	7.44294349584873
29	C20	R1	7.48381577726426
29	C7	R1	7.43462822763672
30	C23	R1	7.31288295528436
30	C12	R1	7.04439411935845
30	C10	R1	7.24792751344359
30	C3	R1	7.10852445677817
30	C14	R1	7.38370429247405
30	C5	R1	6.91886323727459
30	C9	R1	7.33091687811462
30	C24	R1	7.33985000288462
30	C6	R1	7.17990909001493
30	C19	R1	7.09803208296053
30	C1	R1	7
30	C22	R1	7.54689445988764
30	C4	R1	7.40087943628218
30	C13	R1	7.36632221424582
30	C18	R1	7.27612440527424
30	C15	R1	7.52356195605701
30	C11	R1	7.3037807481771
30	C8	R1	7.12928301694497
30	C20	R1	7.05528243550119
30	C7	R1	7.09803208296053
31	C23	R1	7.17990909001493
31	C17	R1	7.5077946401987
31	C12	R1	7.20945336562895
31	C10	R1	7
31	C3	R1	6.98868468677217
31	C14	R1	7.17990909001493
31	C5	R1	7.04439411935845
31	C9	R1	7.76818432477693
31	C24	R1	7.10852445677817
31	C6	R1	7.34872815423108
31	C21	R1	7.467605550083
31	C1	R1	7.04439411935845
31	C22	R1	7.31288295528436
31	C4	R1	7.38370429247405
31	C13	R1	7.20945336562895
31	C18	R1	7.49185309632967
31	C15	R1	6.94251450533924
31	C11	R1	7.20945336562895
31	C20	R1	7.53915881110803
32	C23	R1	7.37503943134692
32	C17	R1	7.2667865406949
32	C12	R1	7.09803208296053
32	C10	R1	7.74819284958946
32	C3	R1	6.88264304936184
32	C14	R1	7.10852445677817
32	C5	R1	7.4178525148859
32	C9	R1	7.27612440527424
32	C24	R1	6.94251450533924
32	C6	R1	7.4262647547021
32	C21	R1	7.12928301694497
32	C19	R1	7.25738784269265
32	C1	R1	7.09803208296053
32	C22	R1	7.18982455888002
32	C4	R1	7.31288295528436
32	C13	R1	6.78135971352466
32	C18	R1	7.23840473932508
32	C15	R1	7.33985000288462
32	C11	R1	7.02236781302845
32	C16	R1	7.09803208296053
32	C8	R1	7.56224242422107
32	C20	R1	7.02236781302845
32	C7	R1	7.4093909361377
33	C23	R1	7.34872815423108
33	C17	R1	6.93073733756289
33	C12	R1	7.2667865406949
33	C10	R1	7.65821148275179
33	C3	R1	7.01122725542325
33	C14	R1	7.40087943628218
33	C5	R1	7.12928301694497
33	C9	R1	6.90689059560852
33	C24	R1	7.32192809488736
33	C6	R1	6.75488750216347
33	C21	R1	7.16992500144231
33	C19	R1	7.4757334309664
33	C22	R1	7.18982455888002
33	C13	R1	6.90689059560852
33	C15	R1	7.12928301694497
33	C11	R1	7.21916852046216
33	C16	R1	7.44294349584873
33	C8	R1	7.44294349584873
33	C20	R1	7.33091687811462
33	C7	R1	7.14974711950468
34	C23	R1	7.06608919045777
34	C17	R1	6.84549005094437
34	C12	R1	6.71424551766612
34	C10	R1	7.32192809488736
34	C3	R1	7.14974711950468
34	C14	R1	7.05528243550119
34	C5	R1	7.09803208296053
34	C9	R1	7.24792751344359
34	C24	R1	7.24792751344359
34	C21	R1	7.32192809488736
34	C19	R1	7.20945336562895
34	C1	R1	7.34872815423108
34	C22	R1	7.06608919045777
34	C13	R1	7.04439411935845
34	C15	R1	7.33985000288462
34	C16	R1	7.15987133677839
34	C8	R1	7.09803208296053
34	C20	R1	7.23840473932508
34	C7	R1	7.33091687811462
35	C23	R1	7.29462074889163
35	C17	R1	7.05528243550119
35	C12	R1	7.43462822763672
35	C10	R1	7.61470984411521
35	C3	R1	7.23840473932508
35	C5	R1	6.89481776330794
35	C9	R1	7.03342300153745
35	C24	R1	7.3037807481771
35	C6	R1	7.23840473932508
35	C21	R1	7.07681559705083
35	C19	R1	7.16992500144231
35	C1	R1	7.33985000288462
35	C22	R1	7.4262647547021
35	C4	R1	7.4093909361377
35	C18	R1	7.07681559705083
35	C15	R1	7.06608919045777
35	C11	R1	7.58496250072116
35	C16	R1	7.29462074889163
35	C8	R1	7.06608919045777
35	C20	R1	7.44294349584873
35	C7	R1	7.44294349584873
36	C23	R1	7.04439411935845
36	C17	R1	7.27612440527424
36	C12	R1	7.37503943134692
36	C10	R1	7.06608919045777
36	C3	R1	7.13955135239879
36	C14	R1	7.33985000288462
36	C5	R1	7.37503943134692
36	C24	R1	7.06608919045777
36	C6	R1	7.33985000288462
36	C21	R1	7.06608919045777
36	C19	R1	6.90689059560852
36	C1	R1	7.25738784269265
36	C4	R1	7.21916852046216
36	C13	R1	6.83289001416474
36	C18	R1	6.85798099512757
36	C15	R1	7.18982455888002
36	C11	R1	7.11894107272351
36	C16	R1	6.90689059560852
36	C8	R1	7.06608919045777
36	C20	R1	7.61470984411521
36	C7	R1	6.82017896241519
37	C23	R1	7.10852445677817
37	C17	R1	6.93073733756289
37	C12	R1	7.32192809488736
37	C10	R1	7.20945336562895
37	C3	R1	7.09803208296053
37	C14	R1	7.13955135239879
37	C5	R1	7.10852445677817
37	C9	R1	7.04439411935845
37	C24	R1	7.22881869049588
37	C6	R1	7.2667865406949
37	C21	R1	7.28540221886225
37	C19	R1	7.09803208296053
37	C1	R1	7.2667865406949
37	C4	R1	7.36632221424582
37	C13	R1	7.5077946401987
37	C18	R1	7.19967234483636
37	C15	R1	7.29462074889163
37	C11	R1	7.16992500144231
37	C8	R1	7.14974711950468
37	C20	R1	7.19967234483636
37	C7	R1	7.27612440527424
38	C23	R1	7.467605550083
38	C17	R1	7.11894107272351
38	C10	R1	7.4178525148859
38	C3	R1	7.25738784269265
38	C14	R1	7.06608919045777
38	C5	R1	6.79441586635011
38	C9	R1	7.25738784269265
38	C24	R1	7.13955135239879
38	C6	R1	7.56224242422107
38	C21	R1	7.34872815423108
38	C19	R1	7.25738784269265
38	C1	R1	7.23840473932508
38	C22	R1	7.3037807481771
38	C4	R1	7.4262647547021
38	C13	R1	7.54689445988764
38	C18	R1	7.34872815423108
38	C15	R1	6.88264304936184
38	C11	R1	7.39231742277876
38	C16	R1	7.2667865406949
38	C8	R1	7.28540221886225
38	C20	R1	7.24792751344359
38	C7	R1	7.49984588708321
39	C23	R1	7.09803208296053
39	C17	R1	7.36632221424582
39	C12	R1	7.12928301694497
39	C10	R1	7.32192809488736
39	C3	R1	6.71424551766612
39	C14	R1	7.38370429247405
39	C9	R1	6.97727992349992
39	C24	R1	7.12928301694497
39	C6	R1	7.20945336562895
39	C21	R1	7.31288295528436
39	C19	R1	6.85798099512757
39	C1	R1	7.35755200461808
39	C22	R1	7.04439411935845
39	C4	R1	7.54689445988764
39	C18	R1	7.12928301694497
39	C15	R1	7.23840473932508
39	C11	R1	7.25738784269265
39	C16	R1	6.93073733756289
39	C8	R1	7.09803208296053
39	C20	R1	7.4178525148859
39	C7	R1	7.4262647547021
40	C23	R1	7.18982455888002
40	C17	R1	7.4178525148859
40	C12	R1	7.14974711950468
40	C10	R1	7.11894107272351
40	C3	R1	6.90689059560852
40	C14	R1	7.45121111183233
40	C5	R1	6.74146698640115
40	C9	R1	7.17990909001493
40	C24	R1	7.07681559705083
40	C6	R1	6.94251450533924
40	C19	R1	7.4262647547021
40	C1	R1	7.4178525148859
40	C22	R1	7.34872815423108
40	C4	R1	7.16992500144231
40	C13	R1	7.16992500144231
40	C18	R1	7.01122725542325
40	C11	R1	7.21916852046216
40	C16	R1	7.48381577726426
40	C8	R1	7.29462074889163
40	C20	R1	7.25738784269265
40	C7	R1	7.38370429247405
41	C17	R1	7.13955135239879
41	C12	R1	7.06608919045777
41	C10	R1	7.08746284125034
41	C3	R1	7.19967234483636
41	C14	R1	7.12928301694497
41	C5	R1	7.13955135239879
41	C9	R1	7.43462822763672
41	C24	R1	7.11894107272351
41	C6	R1	7
41	C21	R1	7.29462074889163
41	C19	R1	7.11894107272351
41	C1	R1	7.4093909361377
41	C22	R1	7.33091687811462
41	C4	R1	7.21916852046216
41	C13	R1	6.94251450533924
41	C18	R1	7.4262647547021
41	C15	R1	7.3037807481771
41	C11	R1	6.8703647195834
41	C16	R1	7.31288295528436
41	C8	R1	7.4757334309664
41	C20	R1	6.98868468677217
41	C7	R1	7.21916852046216
42	C23	R1	7.4178525148859
42	C17	R1	7.01122725542325
42	C12	R1	7.33091687811462
42	C10	R1	7.3037807481771
42	C3	R1	7.05528243550119
42	C9	R1	7.24792751344359
42	C24	R1	7.06608919045777
42	C6	R1	7.4757334309664
42	C21	R1	7.56985560833095
42	C19	R1	7.31288295528436
42	C22	R1	7.13955135239879
42	C13	R1	7.25738784269265
42	C15	R1	7.08746284125034
42	C11	R1	7.17990909001493
42	C16	R1	7.02236781302845
42	C8	R1	7.11894107272351
42	C20	R1	7.04439411935845
42	C7	R1	7.22881869049588
43	C17	R1	7.39231742277876
43	C12	R1	7.05528243550119
43	C10	R1	7.12928301694497
43	C3	R1	7.13955135239879
43	C14	R1	7.20945336562895
43	C5	R1	7.27612440527424
43	C9	R1	7.4262647547021
43	C24	R1	7.33985000288462
43	C6	R1	7.28540221886225
43	C21	R1	7.39231742277876
43	C19	R1	7.25738784269265
43	C1	R1	7.34872815423108
43	C22	R1	7.21916852046216
43	C4	R1	7.12928301694497
43	C13	R1	7.43462822763672
43	C18	R1	7.40087943628218
43	C15	R1	7.07681559705083
43	C11	R1	7.36632221424582
43	C16	R1	7.07681559705083
43	C8	R1	7.4757334309664
43	C20	R1	7.20945336562895
43	C7	R1	7.39231742277876
44	C23	R1	7.01122725542325
44	C17	R1	6.84549005094437
44	C12	R1	7.22881869049588
44	C10	R1	7.13955135239879
44	C3	R1	7.16992500144231
44	C14	R1	7.12928301694497
44	C5	R1	7.4178525148859
44	C9	R1	7.36632221424582
44	C24	R1	7.23840473932508
44	C21	R1	7.05528243550119
44	C19	R1	7.07681559705083
44	C1	R1	7.23840473932508
44	C22	R1	7.19967234483636
44	C4	R1	7.07681559705083
44	C18	R1	7.24792751344359
44	C15	R1	6.90689059560852
44	C11	R1	7.28540221886225
44	C16	R1	7.38370429247405
44	C8	R1	7.3037807481771
44	C20	R1	7.03342300153745
44	C7	R1	7
45	C17	R1	7.43462822763672
45	C12	R1	7.01122725542325
45	C3	R1	6.89481776330794
45	C14	R1	7.21916852046216
45	C5	R1	7.60733031374961
45	C9	R1	7.32192809488736
45	C24	R1	7.4262647547021
45	C6	R1	7.4093909361377
45	C21	R1	7.33091687811462
45	C19	R1	7.16992500144231
45	C1	R1	7.21916852046216
45	C22	R1	7.22881869049588
45	C13	R1	6.94251450533924
45	C15	R1	7.07681559705083
45	C11	R1	7.24792751344359
45	C16	R1	7.11894107272351
45	C20	R1	7.36632221424582
45	C7	R1	7.27612440527424
46	C23	R1	7.23840473932508
46	C17	R1	7.12928301694497
46	C12	R1	7.04439411935845
46	C10	R1	7.36632221424582
46	C3	R1	7.14974711950468
46	C5	R1	6.96578428466209
46	C9	R1	7.36632221424582
46	C24	R1	7.57742882803575
46	C6	R1	7.05528243550119
46	C21	R1	7.2667865406949
46	C19	R1	7.10852445677817
46	C1	R1	7.28540221886225
46	C22	R1	7.22881869049588
46	C4	R1	7.31288295528436
46	C13	R1	7.11894107272351
46	C18	R1	7.16992500144231
46	C15	R1	7
46	C11	R1	7.37503943134692
46	C16	R1	7.34872815423108
46	C8	R1	7.25738784269265
46	C20	R1	7.2667865406949
46	C7	R1	6.83289001416474
47	C23	R1	7.39231742277876
47	C17	R1	7.22881869049588
47	C12	R1	7.18982455888002
47	C10	R1	7.2667865406949
47	C3	R1	6.91886323727459
47	C14	R1	6.79441586635011
47	C9	R1	7.56985560833095
47	C24	R1	7.44294349584873
47	C6	R1	7.19967234483636
47	C21	R1	7.33091687811462
47	C19	R1	7.14974711950468
47	C1	R1	7.3037807481771
47	C22	R1	7.17990909001493
47	C4	R1	7.05528243550119
47	C13	R1	7.11894107272351
47	C18	R1	7.12928301694497
47	C15	R1	7.4757334309664
47	C11	R1	7.12928301694497
47	C16	R1	7.21916852046216
47	C8	R1	7.39231742277876
47	C7	R1	7.20945336562895
48	C23	R1	7.05528243550119
48	C17	R1	7.57742882803575
48	C12	R1	7.01122725542325
48	C10	R1	7.05528243550119
48	C3	R1	7.28540221886225
48	C9	R1	7.22881869049588
48	C6	R1	7.53915881110803
48	C21	R1	7.16992500144231
48	C19	R1	7.14974711950468
48	C1	R1	7.29462074889163
48	C22	R1	7.77478705960117
48	C4	R1	7.43462822763672
48	C13	R1	7.4262647547021
48	C18	R1	6.61470984411521
48	C15	R1	7.09803208296053
48	C11	R1	7.4093909361377
48	C16	R1	7.38370429247405
48	C8	R1	7.33985000288462
48	C20	R1	7.09803208296053
48	C7	R1	7.20945336562895
49	C23	R1	7.14974711950468
49	C17	R1	7.04439411935845
49	C12	R1	6.74146698640115
49	C14	R1	7.53915881110803
49	C5	R1	6.89481776330794
49	C24	R1	7.18982455888002
49	C6	R1	6.85798099512757
49	C21	R1	7
49	C19	R1	7.07681559705083
49	C1	R1	7.03342300153745
49	C22	R1	7.01122725542325
49	C4	R1	7.28540221886225
49	C13	R1	7.23840473932508
49	C18	R1	7.23840473932508
49	C15	R1	7.2667865406949
49	C11	R1	7.4262647547021
49	C16	R1	7.49984588708321
49	C8	R1	7.51569983828404
49	C20	R1	7.06608919045777
49	C7	R1	7.36632221424582
50	C23	R1	7.07681559705083
50	C17	R1	7.76818432477693
50	C12	R1	7.05528243550119
50	C10	R1	7.4262647547021
50	C3	R1	7.32192809488736
50	C5	R1	7.11894107272351
50	C24	R1	7.29462074889163
50	C6	R1	7.2667865406949
50	C21	R1	7.4262647547021
50	C19	R1	6.91886323727459
50	C1	R1	7.2667865406949
50	C22	R1	7.14974711950468
50	C4	R1	7.25738784269265
50	C13	R1	7.20945336562895
50	C18	R1	7.15987133677839
50	C15	R1	7.10852445677817
50	C11	R1	7.08746284125034
50	C16	R1	7.01122725542325
50	C8	R1	7.2667865406949
50	C20	R1	7.3037807481771
50	C7	R1	7.05528243550119
51	C23	R1	7.23840473932508
51	C17	R1	7.40087943628218
51	C12	R1	6.89481776330794
51	C10	R1	6.83289001416474
51	C3	R1	6.93073733756289
51	C14	R1	6.82017896241519
51	C5	R1	7.02236781302845
51	C9	R1	7.13955135239879
51	C24	R1	7.32192809488736
51	C6	R1	7.23840473932508
51	C21	R1	7.39231742277876
51	C19	R1	7.17990909001493
51	C1	R1	7.53915881110803
51	C22	R1	7.4093909361377
51	C4	R1	6.90689059560852
51	C13	R1	7.36632221424582
51	C15	R1	7.21916852046216
51	C11	R1	7.4093909361377
51	C16	R1	6.79441586635011
51	C8	R1	6.88264304936184
51	C20	R1	7.43462822763672
51	C7	R1	7.25738784269265
52	C23	R1	7.44294349584873
52	C17	R1	7.31288295528436
52	C12	R1	7.13955135239879
52	C10	R1	7.4093909361377
52	C3	R1	7.04439411935845
52	C14	R1	7.11894107272351
52	C5	R1	7.23840473932508
52	C9	R1	7.17990909001493
52	C24	R1	7.07681559705083
52	C6	R1	7.4093909361377
52	C21	R1	7.36632221424582
52	C19	R1	7.34872815423108
52	C1	R1	6.84549005094437
52	C22	R1	7.61470984411521
52	C4	R1	6.82017896241519
52	C18	R1	6.8703647195834
52	C15	R1	7.02236781302845
52	C11	R1	7.51569983828404
52	C16	R1	7.19967234483636
52	C20	R1	6.91886323727459
52	C7	R1	7.44294349584873
53	C23	R1	7.06608919045777
53	C17	R1	7.38370429247405
53	C12	R1	7.33091687811462
53	C10	R1	7.13955135239879
53	C3	R1	7.28540221886225
53	C14	R1	7.22881869049588
53	C9	R1	6.93073733756289
53	C24	R1	7.03342300153745
53	C6	R1	7.05528243550119
53	C21	R1	7.06608919045777
53	C19	R1	7.43462822763672
53	C1	R1	7.09803208296053
53	C4	R1	6.98868468677217
53	C13	R1	7.08746284125034
53	C18	R1	6.98868468677217
53	C15	R1	7.4594316186373
53	C16	R1	7.15987133677839
53	C20	R1	7.39231742277876
53	C7	R1	7.21916852046216
54	C23	R1	7.19967234483636
54	C12	R1	7.14974711950468
54	C10	R1	7.04439411935845
54	C3	R1	7.53138146051631
54	C14	R1	7.05528243550119
54	C5	R1	7.16992500144231
54	C9	R1	7.14974711950468
54	C24	R1	7.20945336562895
54	C6	R1	7.28540221886225
54	C21	R1	7.43462822763672
54	C19	R1	7.4594316186373
54	C1	R1	7.15987133677839
54	C22	R1	7.34872815423108
54	C4	R1	7.01122725542325
54	C13	R1	7.57742882803575
54	C18	R1	7.09803208296053
54	C15	R1	6.68650052718322
54	C11	R1	7.4594316186373
54	C16	R1	6.85798099512757
54	C8	R1	7.43462822763672
54	C20	R1	7.09803208296053
54	C7	R1	7.02236781302845
55	C23	R1	7.08746284125034
55	C17	R1	7.24792751344359
55	C12	R1	7.24792751344359
55	C3	R1	7.11894107272351
55	C14	R1	7.25738784269265
55	C5	R1	7.49984588708321
55	C9	R1	7.12928301694497
55	C24	R1	6.94251450533924
55	C6	R1	7.01122725542325
55	C19	R1	7.51569983828404
55	C1	R1	7.33985000288462
55	C22	R1	7.16992500144231
55	C4	R1	7.11894107272351
55	C13	R1	7.24792751344359
55	C18	R1	7.16992500144231
55	C15	R1	7.11894107272351
55	C11	R1	6.97727992349992
55	C16	R1	7.34872815423108
55	C8	R1	6.95419631038687
55	C20	R1	7.19967234483636
55	C7	R1	7.21916852046216
56	C23	R1	7.22881869049588
56	C12	R1	7.13955135239879
56	C10	R1	7.14974711950468
56	C3	R1	6.79441586635011
56	C14	R1	6.98868468677217
56	C5	R1	7.01122725542325
56	C9	R1	7.17990909001493
56	C24	R1	7.2667865406949
56	C6	R1	7.17990909001493
56	C19	R1	7.57742882803575
56	C1	R1	7.57742882803575
56	C22	R1	7.08746284125034
56	C4	R1	7.33985000288462
56	C13	R1	7.27612440527424
56	C18	R1	7.467605550083
56	C15	R1	7.32192809488736
56	C11	R1	7.29462074889163
56	C16	R1	7.44294349584873
56	C8	R1	7.06608919045777
56	C20	R1	7.17990909001493
56	C7	R1	7.2667865406949
57	C23	R1	7.28540221886225
57	C17	R1	7.37503943134692
57	C12	R1	7.59245703726808
57	C3	R1	7.29462074889163
57	C14	R1	7.21916852046216
57	C5	R1	7.33091687811462
57	C9	R1	7.17990909001493
57	C24	R1	7.22881869049588
57	C6	R1	7.06608919045777
57	C21	R1	7
57	C19	R1	7.34872815423108
57	C1	R1	7.31288295528436
57	C22	R1	6.91886323727459
57	C4	R1	6.8703647195834
57	C13	R1	7.33985000288462
57	C15	R1	7.05528243550119
57	C11	R1	7.04439411935845
57	C16	R1	7.52356195605701
57	C8	R1	7.27612440527424
57	C20	R1	7.4178525148859
57	C7	R1	7.13955135239879
58	C23	R1	7.13955135239879
58	C17	R1	7.25738784269265
58	C12	R1	7.27612440527424
58	C10	R1	6.6724253419715
58	C3	R1	7.39231742277876
58	C14	R1	7.2667865406949
58	C5	R1	7.68650052718322
58	C9	R1	7.09803208296053
58	C24	R1	7.04439411935845
58	C6	R1	7.56224242422107
58	C19	R1	7.70043971814109
58	C1	R1	7.18982455888002
58	C22	R1	7.37503943134692
58	C4	R1	7.33985000288462
58	C13	R1	7.08746284125034
58	C15	R1	7.70043971814109
58	C11	R1	7.4178525148859
58	C16	R1	7
58	C8	R1	7
58	C20	R1	7.21916852046216
58	C7	R1	7.17990909001493
59	C23	R1	7.11894107272351
59	C17	R1	7.28540221886225
59	C12	R1	7.17990909001493
59	C10	R1	7.33985000288462
59	C3	R1	7.19967234483636
59	C14	R1	7.25738784269265
59	C5	R1	7.12928301694497
59	C9	R1	7.4178525148859
59	C21	R1	7.17990909001493
59	C19	R1	7.35755200461808
59	C1	R1	7.08746284125034
59	C4	R1	7.21916852046216
59	C13	R1	7.13955135239879
59	C18	R1	6.94251450533924
59	C15	R1	7.09803208296053
59	C11	R1	7.14974711950468
59	C16	R1	7.28540221886225
59	C8	R1	7.15987133677839
59	C20	R1	7.09803208296053
59	C7	R1	7.22881869049588
60	C23	R1	7.31288295528436
60	C17	R1	7.17990909001493
60	C12	R1	6.82017896241519
60	C3	R1	7.22881869049588
60	C14	R1	7.45121111183233
60	C5	R1	6.96578428466209
60	C9	R1	7.04439411935845
60	C24	R1	7.43462822763672
60	C6	R1	7.37503943134692
60	C21	R1	7.22881869049588
60	C19	R1	7.33091687811462
60	C22	R1	7.53138146051631
60	C4	R1	7.3037807481771
60	C13	R1	7.10852445677817
60	C18	R1	7.52356195605701
60	C15	R1	7.55458885167764
60	C11	R1	7.16992500144231
60	C16	R1	7.2667865406949
60	C8	R1	7.28540221886225
60	C20	R1	7.38370429247405
60	C7	R1	7.65105169117893
61	C23	R1	6.85798099512757
61	C17	R1	7.19967234483636
61	C12	R1	7.4178525148859
61	C10	R1	6.89481776330794
61	C3	R1	7.33985000288462
61	C14	R1	7.05528243550119
61	C5	R1	7.33985000288462
61	C9	R1	7.40087943628218
61	C24	R1	7.31288295528436
61	C6	R1	7.4594316186373
61	C21	R1	7.37503943134692
61	C19	R1	7.4262647547021
61	C1	R1	7.33985000288462
61	C22	R1	7.25738784269265
61	C4	R1	7.31288295528436
61	C13	R1	7.33091687811462
61	C18	R1	7.16992500144231
61	C15	R1	7.40087943628218
61	C11	R1	7.01122725542325
61	C8	R1	7.37503943134692
61	C20	R1	7.19967234483636
61	C7	R1	7.43462822763672
62	C23	R1	7.35755200461808
62	C12	R1	7.20945336562895
62	C10	R1	7.31288295528436
62	C3	R1	7.3037807481771
62	C14	R1	7.59245703726808
62	C5	R1	7.23840473932508
62	C9	R1	7.4262647547021
62	C24	R1	7.23840473932508
62	C6	R1	7.29462074889163
62	C21	R1	7.36632221424582
62	C19	R1	7.06608919045777
62	C1	R1	7.25738784269265
62	C22	R1	7.05528243550119
62	C4	R1	7.02236781302845
62	C13	R1	7.45121111183233
62	C15	R1	7.28540221886225
62	C11	R1	7.09803208296053
62	C16	R1	6.95419631038687
62	C8	R1	6.91886323727459
62	C20	R1	7.16992500144231
62	C7	R1	7.13955135239879
63	C23	R1	7.32192809488736
63	C17	R1	7.07681559705083
63	C12	R1	7.34872815423108
63	C10	R1	7.35755200461808
63	C3	R1	7.40087943628218
63	C14	R1	6.85798099512757
63	C5	R1	6.93073733756289
63	C9	R1	7.19967234483636
63	C24	R1	7.08746284125034
63	C6	R1	7.13955135239879
63	C21	R1	7.4093909361377
63	C19	R1	7.09803208296053
63	C1	R1	7.17990909001493
63	C22	R1	7.23840473932508
63	C4	R1	6.71424551766612
63	C13	R1	7.10852445677817
63	C18	R1	7.25738784269265
63	C15	R1	7.23840473932508
63	C11	R1	6.96578428466209
63	C16	R1	7.3037807481771
63	C8	R1	7.4262647547021
63	C20	R1	7.22881869049588
63	C7	R1	7.18982455888002
64	C23	R1	6.8073549220576
64	C17	R1	7.19967234483636
64	C12	R1	7.11894107272351
64	C10	R1	7.44294349584873
64	C14	R1	7.19967234483636
64	C5	R1	7.08746284125034
64	C24	R1	7.16992500144231
64	C6	R1	7.33091687811462
64	C21	R1	7.59991284218713
64	C19	R1	7.44294349584873
64	C1	R1	7.23840473932508
64	C22	R1	7.40087943628218
64	C4	R1	7.17990909001493
64	C13	R1	7.32192809488736
64	C18	R1	7.05528243550119
64	C15	R1	7.43462822763672
64	C16	R1	7.32192809488736
64	C8	R1	7.33091687811462
64	C20	R1	7.04439411935845
64	C7	R1	6.6724253419715
65	C23	R1	7.27612440527424
65	C17	R1	7.07681559705083
65	C12	R1	7.03342300153745
65	C10	R1	7.54689445988764
65	C3	R1	6.8073549220576
65	C14	R1	7.25738784269265
65	C5	R1	7.04439411935845
65	C9	R1	7.24792751344359
65	C24	R1	7.3037807481771
65	C6	R1	6.75488750216347
65	C21	R1	7.22881869049588
65	C1	R1	7.31288295528436
65	C4	R1	7.19967234483636
65	C13	R1	7.12928301694497
65	C18	R1	7.40087943628218
65	C15	R1	7.27612440527424
65	C11	R1	7.16992500144231
65	C16	R1	7.37503943134692
65	C8	R1	7.48381577726426
65	C20	R1	7.40087943628218
65	C7	R1	7.34872815423108
66	C23	R1	7.29462074889163
66	C17	R1	7.60733031374961
66	C12	R1	7.12928301694497
66	C10	R1	7.33985000288462
66	C3	R1	7.09803208296053
66	C14	R1	6.94251450533924
66	C5	R1	7.33985000288462
66	C9	R1	6.76818432477693
66	C24	R1	6.84549005094437
66	C6	R1	7.34872815423108
66	C21	R1	6.96578428466209
66	C19	R1	7.02236781302845
66	C1	R1	7.35755200461808
66	C22	R1	7.04439411935845
66	C13	R1	7.29462074889163
66	C18	R1	7.35755200461808
66	C15	R1	7.39231742277876
66	C11	R1	7.39231742277876
66	C16	R1	7.09803208296053
66	C8	R1	6.93073733756289
66	C20	R1	7.04439411935845
66	C7	R1	7.11894107272351
67	C23	R1	6.85798099512757
67	C17	R1	7.19967234483636
67	C12	R1	7.28540221886225
67	C10	R1	6.96578428466209
67	C3	R1	7.14974711950468
67	C14	R1	7.43462822763672
67	C5	R1	7.37503943134692
67	C9	R1	7.3037807481771
67	C24	R1	7.04439411935845
67	C6	R1	7.11894107272351
67	C21	R1	7.14974711950468
67	C19	R1	6.97727992349992
67	C1	R1	7.14974711950468
67	C22	R1	7.13955135239879
67	C4	R1	7.73470962022584
67	C13	R1	7.51569983828404
67	C18	R1	6.8703647195834
67	C16	R1	7.37503943134692
67	C8	R1	6.95419631038687
67	C20	R1	7.19967234483636
67	C7	R1	7.29462074889163
68	C23	R1	7.29462074889163
68	C17	R1	7.2667865406949
68	C12	R1	7.12928301694497
68	C3	R1	7.4262647547021
68	C14	R1	7.37503943134692
68	C5	R1	7.10852445677817
68	C9	R1	7.49984588708321
68	C24	R1	7.43462822763672
68	C6	R1	7.10852445677817
68	C21	R1	7.69348695749933
68	C19	R1	7.33985000288462
68	C1	R1	6.94251450533924
68	C22	R1	7.23840473932508
68	C4	R1	7.70735913208088
68	C13	R1	6.78135971352466
68	C18	R1	7.05528243550119
68	C15	R1	6.98868468677217
68	C11	R1	7.22881869049588
68	C16	R1	7.14974711950468
68	C8	R1	7.02236781302845
68	C20	R1	7.67948009950545
68	C7	R1	7.21916852046216
69	C23	R1	7.2667865406949
69	C17	R1	7.54689445988764
69	C12	R1	7.44294349584873
69	C3	R1	7.05528243550119
69	C14	R1	7.4594316186373
69	C5	R1	7.18982455888002
69	C9	R1	7.40087943628218
69	C24	R1	7.37503943134692
69	C6	R1	7.03342300153745
69	C21	R1	7.14974711950468
69	C19	R1	7.09803208296053
69	C1	R1	7.4093909361377
69	C22	R1	7.17990909001493
69	C4	R1	7.17990909001493
69	C13	R1	7.07681559705083
69	C15	R1	7.11894107272351
69	C11	R1	7.34872815423108
69	C16	R1	7.04439411935845
69	C8	R1	7.467605550083
69	C20	R1	7.20945336562895
69	C7	R1	7.17990909001493
70	C23	R1	7.54689445988764
70	C17	R1	7.06608919045777
70	C12	R1	7.32192809488736
70	C10	R1	7.40087943628218
70	C3	R1	7.56985560833095
70	C14	R1	7.14974711950468
70	C5	R1	7.12928301694497
70	C9	R1	7.34872815423108
70	C24	R1	7.03342300153745
70	C21	R1	7.14974711950468
70	C19	R1	7.01122725542325
70	C22	R1	7.01122725542325
70	C4	R1	7.39231742277876
70	C13	R1	7
70	C18	R1	7.33091687811462
70	C15	R1	7.4262647547021
70	C16	R1	7.14974711950468
70	C8	R1	6.94251450533924
70	C7	R1	7.02236781302845
71	C23	R1	7.09803208296053
71	C17	R1	7.14974711950468
71	C12	R1	7
71	C10	R1	7.20945336562895
71	C3	R1	7.31288295528436
71	C14	R1	7.24792751344359
71	C5	R1	7.29462074889163
71	C9	R1	7.08746284125034
71	C24	R1	7.29462074889163
71	C6	R1	7.36632221424582
71	C21	R1	7.06608919045777
71	C19	R1	6.94251450533924
71	C1	R1	7.14974711950468
71	C22	R1	7.33985000288462
71	C4	R1	7.48381577726426
71	C13	R1	7.18982455888002
71	C18	R1	7.49185309632967
71	C15	R1	7.17990909001493
71	C11	R1	7.15987133677839
71	C16	R1	7.21916852046216
71	C8	R1	7.59245703726808
71	C20	R1	7.33985000288462
71	C7	R1	7.49185309632967
72	C23	R1	7.2667865406949
72	C17	R1	7.35755200461808
72	C12	R1	7.3037807481771
72	C10	R1	7.32192809488736
72	C3	R1	7.21916852046216
72	C5	R1	7.24792751344359
72	C9	R1	7.4594316186373
72	C24	R1	7.38370429247405
72	C6	R1	7.4178525148859
72	C21	R1	7.467605550083
72	C19	R1	7.3037807481771
72	C22	R1	7.27612440527424
72	C4	R1	7.2667865406949
72	C13	R1	7.3037807481771
72	C18	R1	6.84549005094437
72	C15	R1	7.21916852046216
72	C11	R1	6.89481776330794
72	C16	R1	7.04439411935845
72	C8	R1	7.15987133677839
72	C7	R1	7.15987133677839
73	C23	R1	7.19967234483636
73	C17	R1	7.4178525148859
73	C12	R1	6.94251450533924
73	C10	R1	7.27612440527424
73	C3	R1	7.12928301694497
73	C5	R1	7.29462074889163
73	C9	R1	6.96578428466209
73	C19	R1	7.10852445677817
73	C1	R1	7.28540221886225
73	C22	R1	7.28540221886225
73	C4	R1	7.10852445677817
73	C13	R1	7.33091687811462
73	C18	R1	7.33985000288462
73	C15	R1	7.3037807481771
73	C11	R1	7.21916852046216
73	C16	R1	7.23840473932508
73	C8	R1	7.14974711950468
73	C20	R1	7.21916852046216
73	C7	R1	7.33091687811462
74	C23	R1	7.33091687811462
74	C17	R1	7.29462074889163
74	C10	R1	6.78135971352466
74	C3	R1	6.97727992349992
74	C14	R1	7.25738784269265
74	C5	R1	7.28540221886225
74	C9	R1	7
74	C24	R1	7.54689445988764
74	C6	R1	7.4262647547021
74	C21	R1	6.96578428466209
74	C19	R1	7.09803208296053
74	C22	R1	7.56985560833095
74	C4	R1	7.19967234483636
74	C13	R1	7.06608919045777
74	C18	R1	7.11894107272351
74	C15	R1	6.97727992349992
74	C11	R1	6.96578428466209
74	C16	R1	7.4178525148859
74	C20	R1	7.20945336562895
74	C7	R1	7.15987133677839
75	C23	R1	7.25738784269265
75	C17	R1	7.52356195605701
75	C12	R1	7.02236781302845
75	C10	R1	7.34872815423108
75	C3	R1	7.44294349584873
75	C14	R1	7.48381577726426
75	C5	R1	7.18982455888002
75	C9	R1	7.54689445988764
75	C24	R1	7.48381577726426
75	C19	R1	7
75	C1	R1	7.45121111183233
75	C22	R1	7.4178525148859
75	C4	R1	7.75488750216347
75	C13	R1	7.12928301694497
75	C18	R1	7.27612440527424
75	C15	R1	7.03342300153745
75	C11	R1	6.83289001416474
75	C16	R1	7.19967234483636
75	C8	R1	7.37503943134692
75	C20	R1	7.08746284125034
75	C7	R1	7.05528243550119
76	C23	R1	7.33985000288462
76	C17	R1	7.17990909001493
76	C12	R1	7.34872815423108
76	C10	R1	7.36632221424582
76	C3	R1	7.20945336562895
76	C14	R1	7.12928301694497
76	C5	R1	7.19967234483636
76	C9	R1	7.29462074889163
76	C24	R1	7.12928301694497
76	C6	R1	7.08746284125034
76	C21	R1	7.24792751344359
76	C19	R1	7.2667865406949
76	C22	R1	6.94251450533924
76	C13	R1	6.97727992349992
76	C18	R1	7.07681559705083
76	C15	R1	7.05528243550119
76	C11	R1	7.07681559705083
76	C16	R1	6.95419631038687
76	C8	R1	7.11894107272351
76	C20	R1	7.14974711950468
76	C7	R1	7.16992500144231
77	C23	R1	7.22881869049588
77	C12	R1	7.35755200461808
77	C10	R1	7.25738784269265
77	C3	R1	7.20945336562895
77	C14	R1	7.13955135239879
77	C9	R1	7.4594316186373
77	C24	R1	7.13955135239879
77	C19	R1	7.13955135239879
77	C22	R1	7.24792751344359
77	C4	R1	7.34872815423108
77	C13	R1	6.96578428466209
77	C18	R1	7.10852445677817
77	C15	R1	7.21916852046216
77	C11	R1	7.37503943134692
77	C16	R1	7.24792751344359
77	C8	R1	7.12928301694497
77	C20	R1	7.25738784269265
77	C7	R1	7.27612440527424
78	C17	R1	7.58496250072116
78	C12	R1	7.29462074889163
78	C10	R1	7.22881869049588
78	C3	R1	6.90689059560852
78	C14	R1	7.39231742277876
78	C5	R1	7.31288295528436
78	C9	R1	7.20945336562895
78	C24	R1	7.16992500144231
78	C6	R1	7.20945336562895
78	C21	R1	7.01122725542325
78	C19	R1	7.09803208296053
78	C1	R1	7.23840473932508
78	C22	R1	7.13955135239879
78	C4	R1	7.53138146051631
78	C13	R1	7.11894107272351
78	C18	R1	7.06608919045777
78	C15	R1	7.44294349584873
78	C16	R1	7.18982455888002
78	C8	R1	7.48381577726426
78	C20	R1	7.11894107272351
78	C7	R1	7.14974711950468
79	C23	R1	7.17990909001493
79	C12	R1	6.7279204545632
79	C10	R1	7.16992500144231
79	C3	R1	7.32192809488736
79	C14	R1	7.29462074889163
79	C5	R1	7.22881869049588
79	C9	R1	7.12928301694497
79	C24	R1	7.04439411935845
79	C6	R1	7.37503943134692
79	C21	R1	6.8073549220576
79	C19	R1	7.21916852046216
79	C1	R1	7.04439411935845
79	C22	R1	7.31288295528436
79	C13	R1	7.36632221424582
79	C18	R1	7.40087943628218
79	C15	R1	7.23840473932508
79	C16	R1	7.02236781302845
79	C8	R1	7.09803208296053
79	C20	R1	7.33091687811462
79	C7	R1	7.05528243550119
80	C23	R1	7.31288295528436
80	C17	R1	7.59991284218713
80	C12	R1	7.61470984411521
80	C10	R1	6.89481776330794
80	C3	R1	7.32192809488736
80	C14	R1	7.467605550083
80	C5	R1	7.44294349584873
80	C9	R1	6.96578428466209
80	C24	R1	7.12928301694497
80	C6	R1	7.56224242422107
80	C21	R1	7.17990909001493
80	C19	R1	7.15987133677839
80	C1	R1	7.5077946401987
80	C22	R1	7.07681559705083
80	C4	R1	7.23840473932508
80	C13	R1	7.39231742277876
80	C18	R1	7.16992500144231
80	C15	R1	7.3037807481771
80	C11	R1	7.62205181945638
80	C16	R1	7.40087943628218
80	C8	R1	7.24792751344359
80	C7	R1	7.35755200461808
81	C23	R1	7.65821148275179
81	C17	R1	7.29462074889163
81	C12	R1	7.51569983828404
81	C10	R1	7.25738784269265
81	C3	R1	7.32192809488736
81	C14	R1	6.97727992349992
81	C5	R1	7.33985000288462
81	C24	R1	7.33091687811462
81	C6	R1	7.35755200461808
81	C21	R1	7.32192809488736
81	C22	R1	6.89481776330794
81	C4	R1	7.11894107272351
81	C13	R1	7.20945336562895
81	C18	R1	7.33985000288462
81	C15	R1	7.33985000288462
81	C11	R1	7.05528243550119
81	C16	R1	7.16992500144231
81	C8	R1	6.91886323727459
81	C20	R1	7.23840473932508
81	C7	R1	7.14974711950468
82	C23	R1	6.91886323727459
82	C17	R1	7.45121111183233
82	C12	R1	7.17990909001493
82	C10	R1	7.78135971352466
82	C3	R1	6.8073549220576
82	C14	R1	7.08746284125034
82	C5	R1	7.13955135239879
82	C9	R1	7.5077946401987
82	C24	R1	7.18982455888002
82	C6	R1	7.16992500144231
82	C21	R1	7.13955135239879
82	C19	R1	7.31288295528436
82	C1	R1	7.31288295528436
82	C22	R1	7.28540221886225
82	C13	R1	7.04439411935845
82	C18	R1	7.14974711950468
82	C15	R1	7.01122725542325
82	C11	R1	7.74146698640115
82	C16	R1	7.62935662007961
82	C8	R1	6.98868468677217
82	C20	R1	6.94251450533924
82	C7	R1	7.23840473932508
83	C23	R1	7.39231742277876
83	C17	R1	7.39231742277876
83	C12	R1	7.5077946401987
83	C10	R1	7.35755200461808
83	C3	R1	7.13955135239879
83	C14	R1	7.49185309632967
83	C5	R1	7.13955135239879
83	C9	R1	7.11894107272351
83	C24	R1	7.3037807481771
83	C6	R1	7.24792751344359
83	C21	R1	6.98868468677217
83	C19	R1	7.44294349584873
83	C1	R1	7.18982455888002
83	C22	R1	7.49185309632967
83	C4	R1	7.22881869049588
83	C13	R1	7.10852445677817
83	C18	R1	7.06608919045777
83	C15	R1	7.58496250072116
83	C11	R1	7.38370429247405
83	C16	R1	7.12928301694497
83	C8	R1	7.2667865406949
83	C20	R1	7.4178525148859
83	C7	R1	7.16992500144231
84	C17	R1	7.38370429247405
84	C12	R1	7.03342300153745
84	C10	R1	7.19967234483636
84	C3	R1	7.15987133677839
84	C14	R1	7.02236781302845
84	C5	R1	7.25738784269265
84	C9	R1	7.23840473932508
84	C24	R1	7.13955135239879
84	C6	R1	7.32192809488736
84	C21	R1	7.33985000288462
84	C19	R1	7.15987133677839
84	C1	R1	7.03342300153745
84	C22	R1	7.21916852046216
84	C4	R1	7.18982455888002
84	C13	R1	6.79441586635011
84	C18	R1	7.16992500144231
84	C15	R1	7.06608919045777
84	C11	R1	7.68650052718322
84	C16	R1	6.93073733756289
84	C8	R1	7.24792751344359
84	C20	R1	7.4262647547021
85	C23	R1	7.33985000288462
85	C17	R1	7.13955135239879
85	C12	R1	6.93073733756289
85	C3	R1	7.19967234483636
85	C14	R1	7.21916852046216
85	C5	R1	7.03342300153745
85	C9	R1	7.39231742277876
85	C24	R1	7.03342300153745
85	C19	R1	7.24792751344359
85	C1	R1	7.09803208296053
85	C22	R1	7.32192809488736
85	C4	R1	7.5077946401987
85	C13	R1	6.90689059560852
85	C18	R1	7.13955135239879
85	C15	R1	7.4757334309664
85	C11	R1	7.18982455888002
85	C16	R1	7.35755200461808
85	C8	R1	7.16992500144231
85	C20	R1	7.10852445677817
85	C7	R1	7.4594316186373
86	C23	R1	7.28540221886225
86	C17	R1	7.11894107272351
86	C12	R1	7.12928301694497
86	C10	R1	7.39231742277876
86	C3	R1	7.29462074889163
86	C14	R1	7.08746284125034
86	C5	R1	7.31288295528436
86	C9	R1	7.5077946401987
86	C24	R1	7.40087943628218
86	C6	R1	6.68650052718322
86	C21	R1	7.33985000288462
86	C19	R1	7.23840473932508
86	C1	R1	6.8073549220576
86	C22	R1	7.12928301694497
86	C4	R1	7.06608919045777
86	C18	R1	6.88264304936184
86	C15	R1	7.24792751344359
86	C11	R1	7.4262647547021
86	C16	R1	7.07681559705083
86	C8	R1	7.23840473932508
86	C20	R1	6.75488750216347
86	C7	R1	7.25738784269265
87	C17	R1	7.51569983828404
87	C12	R1	6.91886323727459
87	C10	R1	7.39231742277876
87	C3	R1	7.55458885167764
87	C14	R1	6.7279204545632
87	C5	R1	7.27612440527424
87	C9	R1	7.64385618977472
87	C24	R1	7.33985000288462
87	C6	R1	7.24792751344359
87	C21	R1	7.34872815423108
87	C19	R1	6.95419631038687
87	C1	R1	7.10852445677817
87	C22	R1	7.34872815423108
87	C4	R1	7.13955135239879
87	C13	R1	7.15987133677839
87	C18	R1	6.90689059560852
87	C15	R1	7.4757334309664
87	C16	R1	7.02236781302845
87	C20	R1	7.20945336562895
88	C23	R1	7.56985560833095
88	C17	R1	7.27612440527424
88	C12	R1	7
88	C10	R1	7.37503943134692
88	C3	R1	7.23840473932508
88	C14	R1	7.38370429247405
88	C5	R1	7.16992500144231
88	C9	R1	7.2667865406949
88	C24	R1	7.20945336562895
88	C6	R1	6.82017896241519
88	C21	R1	7.16992500144231
88	C19	R1	7.51569983828404
88	C1	R1	6.88264304936184
88	C22	R1	7.21916852046216
88	C4	R1	7.4262647547021
88	C13	R1	7.467605550083
88	C18	R1	7.54689445988764
88	C15	R1	7.36632221424582
88	C11	R1	7.43462822763672
88	C16	R1	7.4262647547021
88	C8	R1	7.25738784269265
88	C20	R1	6.95419631038687
88	C7	R1	7.23840473932508
89	C23	R1	7.25738784269265
89	C17	R1	7.27612440527424
89	C12	R1	7.4594316186373
89	C10	R1	7.11894107272351
89	C3	R1	7.02236781302845
89	C14	R1	7.01122725542325
89	C5	R1	7.21916852046216
89	C9	R1	7.09803208296053
89	C24	R1	7.25738784269265
89	C6	R1	7.16992500144231
89	C21	R1	7.38370429247405
89	C19	R1	7.07681559705083
89	C1	R1	7.07681559705083
89	C22	R1	6.90689059560852
89	C4	R1	7.34872815423108
89	C13	R1	7.04439411935845
89	C18	R1	7.15987133677839
89	C11	R1	7.12928301694497
89	C16	R1	7.10852445677817
89	C8	R1	7.10852445677817
89	C20	R1	7.12928301694497
89	C7	R1	7.18982455888002
90	C23	R1	7.4594316186373
90	C17	R1	7.467605550083
90	C12	R1	7.49185309632967
90	C3	R1	7.36632221424582
90	C14	R1	7.2667865406949
90	C5	R1	7.4178525148859
90	C9	R1	7.31288295528436
90	C24	R1	7.29462074889163
90	C6	R1	7.21916852046216
90	C21	R1	7.19967234483636
90	C19	R1	7.35755200461808
90	C1	R1	7.4178525148859
90	C22	R1	7.17990909001493
90	C4	R1	7.17990909001493
90	C18	R1	7.16992500144231
90	C15	R1	6.84549005094437
90	C11	R1	7.15987133677839
90	C16	R1	7.39231742277876
90	C8	R1	7.02236781302845
90	C20	R1	7.05528243550119
90	C7	R1	7.27612440527424
91	C23	R1	7.13955135239879
91	C17	R1	7.51569983828404
91	C12	R1	6.89481776330794
91	C10	R1	7.17990909001493
91	C3	R1	6.91886323727459
91	C14	R1	7.2667865406949
91	C5	R1	6.8073549220576
91	C9	R1	7.03342300153745
91	C24	R1	7.4178525148859
91	C6	R1	7.4262647547021
91	C21	R1	6.89481776330794
91	C19	R1	7.33985000288462
91	C1	R1	7.21916852046216
91	C22	R1	7.12928301694497
91	C13	R1	6.98868468677217
91	C18	R1	7.05528243550119
91	C15	R1	7.4594316186373
91	C11	R1	7.34872815423108
91	C16	R1	7.08746284125034
91	C20	R1	7.35755200461808
91	C7	R1	7.16992500144231
92	C23	R1	7.38370429247405
92	C12	R1	7.53915881110803
92	C10	R1	7.15987133677839
92	C3	R1	6.91886323727459
92	C14	R1	7.4262647547021
92	C5	R1	7.29462074889163
92	C9	R1	7.36632221424582
92	C6	R1	7.14974711950468
92	C21	R1	7.31288295528436
92	C19	R1	7.16992500144231
92	C1	R1	7.4093909361377
92	C22	R1	7.07681559705083
92	C4	R1	7.03342300153745
92	C13	R1	7.06608919045777
92	C18	R1	7.4594316186373
92	C15	R1	7.2667865406949
92	C11	R1	7.55458885167764
92	C16	R1	7.01122725542325
92	C8	R1	7.14974711950468
92	C20	R1	7.18982455888002
92	C7	R1	7.58496250072116
93	C23	R1	6.95419631038687
93	C17	R1	7.36632221424582
93	C12	R1	7.23840473932508
93	C3	R1	7.09803208296053
93	C14	R1	7.56224242422107
93	C5	R1	7.09803208296053
93	C9	R1	6.79441586635011
93	C24	R1	7.03342300153745
93	C6	R1	7.40087943628218
93	C21	R1	7.35755200461808
93	C19	R1	7.04439411935845
93	C1	R1	6.98868468677217
93	C22	R1	7.14974711950468
93	C13	R1	6.8703647195834
93	C18	R1	7.38370429247405
93	C15	R1	7.13955135239879
93	C11	R1	7.63662462054365
93	C16	R1	7.49185309632967
93	C8	R1	7.27612440527424
93	C20	R1	7.27612440527424
93	C7	R1	7.20945336562895
94	C23	R1	7.4262647547021
94	C12	R1	7.52356195605701
94	C10	R1	7.29462074889163
94	C3	R1	7.12928301694497
94	C5	R1	7.16992500144231
94	C9	R1	7.20945336562895
94	C24	R1	7.4093909361377
94	C6	R1	7.21916852046216
94	C21	R1	7.14974711950468
94	C19	R1	7.04439411935845
94	C1	R1	7.31288295528436
94	C22	R1	6.71424551766612
94	C4	R1	7.29462074889163
94	C13	R1	7.17990909001493
94	C18	R1	7.35755200461808
94	C11	R1	7.22881869049588
94	C16	R1	7.53138146051631
94	C8	R1	7.25738784269265
94	C20	R1	7.56224242422107
95	C23	R1	7.4178525148859
95	C17	R1	7.02236781302845
95	C12	R1	7.22881869049588
95	C10	R1	6.88264304936184
95	C3	R1	7.23840473932508
95	C14	R1	7.18982455888002
95	C5	R1	7.25738784269265
95	C24	R1	7.29462074889163
95	C6	R1	7.04439411935845
95	C21	R1	7.33091687811462
95	C19	R1	7.33091687811462
95	C1	R1	7.17990909001493
95	C22	R1	7.20945336562895
95	C4	R1	7.467605550083
95	C18	R1	7.33091687811462
95	C15	R1	7.14974711950468
95	C11	R1	7.31288295528436
95	C16	R1	7.21916852046216
95	C8	R1	6.96578428466209
95	C20	R1	6.96578428466209
95	C7	R1	6.64385618977472
96	C23	R1	7.2667865406949
96	C17	R1	7.37503943134692
96	C12	R1	7.22881869049588
96	C10	R1	7.27612440527424
96	C3	R1	7.33091687811462
96	C14	R1	7.03342300153745
96	C5	R1	7.19967234483636
96	C9	R1	7.4262647547021
96	C21	R1	7.31288295528436
96	C1	R1	7.36632221424582
96	C22	R1	7.19967234483636
96	C4	R1	7.2667865406949
96	C13	R1	7.4594316186373
96	C18	R1	7.4093909361377
96	C15	R1	7.52356195605701
96	C11	R1	6.95419631038687
96	C16	R1	7.4262647547021
96	C8	R1	7.33091687811462
96	C20	R1	7.36632221424582
96	C7	R1	6.98868468677217
97	C23	R1	7.09803208296053
97	C17	R1	7.4262647547021
97	C12	R1	7.24792751344359
97	C10	R1	7.13955135239879
97	C3	R1	7.54689445988764
97	C5	R1	7.17990909001493
97	C9	R1	7.40087943628218
97	C24	R1	7.39231742277876
97	C6	R1	7.06608919045777
97	C21	R1	7.24792751344359
97	C19	R1	7.2667865406949
97	C1	R1	7.43462822763672
97	C22	R1	6.75488750216347
97	C4	R1	7.14974711950468
97	C13	R1	6.76818432477693
97	C18	R1	7.13955135239879
97	C15	R1	7.29462074889163
97	C11	R1	6.95419631038687
97	C16	R1	7.17990909001493
97	C8	R1	7.3037807481771
97	C20	R1	7.43462822763672
97	C7	R1	7.3037807481771
[truncated: 14,520 more rows]
