# Supplementary material for: Stochastic modelling of single-cell gene expression adaptation reveals non-genomic contribution to evolution of tumor subclones
Source: bioRxiv. 2024 Apr 20:2024.04.17.588869. Preprint. [Version 1] doi: 10.1101/2024.04.17.588869 (PMC11071284; doi:10.1101/2024.04.17.588869)
Supplement: Supplement 2 [file media-2.zip › Supplementary Files/Subline Results/HA-S_Gene_Results.csv]

ensemble_id	gene_name	ou1_theta	ou1_alpha	ou1_sigma_sq	ou1_gamma	ou1_loglik	ou2_theta	ou2_theta_base	theta_diff	ou2_alpha	ou2_sigma_sq	ou2_gamma	ou2_loglik	brown_theta	brown_sigma_sq	brown_gamma	brown_loglik	ou2_vs_bm_pvalue	ou2_vs_ou1_pvalue	adaptive	qvalue	logFC
ENSMUSG00000000001.4	Gnai3	6.199612881	2.59927473	6.026647702	0.210808822	-270.5925914	5.367308179	6.326827458	-0.959519279	2.685481734	5.660845446	0.224431077	-269.6552191	5.853818009	0.015113698	84.45380653	-271.1690329	0.220069077	0.081857626	not-adaptive	0.220069077	-0.237283525
ENSMUSG00000000028.15	Cdc45	6.676626729	18478321.69	1.41E-06	1557850.398	-186.6222896	6.720518355	6.669145202	0.051373154	18478325.66	1.41E-06	1557850.733	-186.614582	6.676626745	2.19E-10	1.00E+10	-186.6222897	0.992321909	0.901189442	not-adaptive	0.992321909	0.011070653
ENSMUSG00000000058.6	Cav2	7.244035653	2.68947288	5.726338099	0.22171791	-282.5231719	6.288477703	7.388421145	-1.099943442	2.822805367	5.243557976	0.242069501	-281.1708524	7.070342932	0.016935408	75.21639207	-284.9065786	0.02385584	0.006268496	adaptive	0.02385584	-0.232555287
ENSMUSG00000000078.7	Klf6	6.727937128	8.670894797	2.863243144	0.739512668	-304.7485443	6.233787868	6.802865085	-0.569077218	9.786145543	2.577077199	0.820666759	-303.7842376	6.710141554	0.000355029	6316.392749	-305.841315	0.127827021	0.042525773	not-adaptive	0.127827021	-0.126033416
ENSMUSG00000000085.16	Scmh1	5.853036017	6.333199105	3.295156079	0.530593999	-243.3854352	5.724587926	5.871747629	-0.147159703	6.371710575	3.300543498	0.529513119	-243.3355886	5.809181272	0.002268008	755.9219224	-241.2999843	1	1	not-adaptive	1	-0.036618115
ENSMUSG00000000088.7	Cox5a	8.538710821	1.952469244	3.083456701	0.153445958	-206.1870875	7.299382931	8.72562751	-1.426244578	2.230918745	2.476859538	0.191172211	-202.5590265	8.647551072	0.007908929	59.70602624	-203.3049992	0.474272741	0.221914859	not-adaptive	0.474272741	-0.25748438
ENSMUSG00000000127.15	Fer	4.393254072	9.691847486	3.237229796	0.810606722	-239.1327567	4.215042621	4.416283334	-0.201240713	9.722595039	3.17611727	0.82608111	-239.0599455	4.366056399	2.79E-10	1.00E+10	-239.6039378	0.580426349	0.296918161	not-adaptive	0.580426349	-0.067285514
ENSMUSG00000000131.15	Xpo6	4.798924056	18478046.9	1.86E-06	1557827.232	-218.5707561	5.13559521	4.734455112	0.401140098	18477422.66	1.85E-06	1557774.604	-218.1502468	4.819512098	0.000448304	6333.301675	-218.3964295	0.781779371	0.482874036	not-adaptive	0.781779371	0.117333097
ENSMUSG00000000134.17	Tfe3	4.568476798	6.62531595	4.970476737	0.559394647	-265.2658965	3.308894844	4.786220641	-1.477325797	15.59965974	2.132907588	1.31389712	-260.703926	4.470774639	0.003197619	860.9905969	-263.9019431	0.040843111	0.011437558	adaptive	0.040843111	-0.532537462
ENSMUSG00000000148.17	Brat1	4.373202822	18478046.9	1.72E-06	1557827.232	-225.7452848	4.324255128	4.381441543	-0.057186415	18478046.9	1.72E-06	1557827.232	-225.7364284	4.373202823	2.69E-10	1.00E+10	-225.7452848	0.991182664	0.894122415	not-adaptive	0.991182664	-0.018953967
ENSMUSG00000000149.10	Gna12	3.216215816	13.57232249	2.888810936	1.123611221	-182.0723818	2.843712235	3.264179534	-0.420467299	14.24740117	2.731840912	1.185763587	-181.85355	3.189550947	0.00063592	5156.822448	-182.1269482	0.760789762	0.459629625	not-adaptive	0.760789762	-0.198944928
ENSMUSG00000000168.9	Dlat	5.272168844	4.468623658	4.352896505	0.368129232	-255.5495349	3.918853779	5.497655	-1.578801221	8.239957098	2.331720089	0.69945917	-249.5813143	5.258636204	0.004656553	359.1862131	-257.2138555	0.000484428	9.34E-05	adaptive	0.000484428	-0.488384631
ENSMUSG00000000171.5	Sdhd	7.807255365	16.75054203	0.701483106	1.404331427	-227.4137626	7.587833451	7.840191779	-0.252358329	20.10073358	0.583311477	1.687522242	-226.8896554	7.826680657	0.000110273	9005.05366	-227.4790243	0.554677207	0.277613087	not-adaptive	0.554677207	-0.047200932
ENSMUSG00000000184.12	Ccnd2	9.030863607	6.464005106	1.739035925	0.538440953	-242.5011593	8.851325642	9.057693979	-0.206368337	6.602448129	1.708193211	0.548264306	-242.2882766	9.122091366	0.00126999	757.2474924	-244.0404622	0.173394555	0.061207075	not-adaptive	0.173394555	-0.033250257
ENSMUSG00000000194.13	Gpr107	4.500605016	19.11797193	1.587508092	1.612202665	-240.8633945	4.048487826	4.569306372	-0.520818546	25.46596411	1.180381327	2.157583429	-240.1292695	4.52176713	0.000687594	3665.049963	-240.754361	0.535212448	0.263517524	not-adaptive	0.535212448	-0.174592039
ENSMUSG00000000253.13	Gmpr	7.002985604	4.963165687	3.662920473	0.403661101	-253.177377	6.112784753	7.147525418	-1.034740665	6.117196224	2.866977378	0.5167608	-250.4046511	6.951792288	0.003206913	458.6351749	-251.3639	0.383180619	0.166022376	not-adaptive	0.383180619	-0.225614078
ENSMUSG00000000266.11	Mid2	3.77748354	16.03407411	2.007176676	1.337007711	-221.2025398	3.405178544	3.832804668	-0.427626124	15.59319005	2.055558727	1.294997954	-220.8095527	3.781743793	3.83E-05	71521.07815	-221.2739717	0.628500192	0.33516508	not-adaptive	0.628500192	-0.17067003
ENSMUSG00000000275.16	Trim25	4.001438421	8.053989168	3.423385527	0.68511042	-242.6901899	3.983411655	4.003833849	-0.020422194	8.061127976	3.432995296	0.683102189	-242.6894211	3.988480637	0.000793743	3099.684998	-243.3004227	0.542806914	0.268967876	not-adaptive	0.542806914	-0.007377527
ENSMUSG00000000276.11	Dgke	2.665235416	4.09183662	6.530075819	0.341381162	-173.6075611	1.612132004	2.844051032	-1.231919028	4.70068063	5.705765902	0.390525714	-171.9136137	2.624754041	0.001278112	2248.257321	-177.2977953	0.004588594	0.001032498	adaptive	0.004588594	-0.818977473
ENSMUSG00000000278.10	Scpep1	8.455840284	6.377577069	2.329327319	0.530433974	-264.5386561	8.80203807	8.404684831	0.39735324	6.732731625	2.181379005	0.567081856	-263.9405019	8.329780451	0.001703371	736.422395	-265.0763936	0.321135639	0.131748218	not-adaptive	0.321135639	0.066643891
ENSMUSG00000000282.12	Mnt	1.936106474	5.492474443	2.131114063	0.45812425	-118.4145059	1.659386827	1.970734871	-0.311348044	5.324885792	2.202637956	0.436977864	-118.2023142	1.944360333	1.16E-10	1.00E+10	-119.6184975	0.242638322	0.092382128	not-adaptive	0.242638322	-0.248083461
ENSMUSG00000000295.13	Hddc2	5.851464349	9.479234302	1.560944356	0.803202395	-109.3174557	6.045765433	5.809957021	0.235808412	10.7614731	1.398870721	0.902097236	-109.1300775	5.854026444	1.33E-10	1.00E+10	-109.4252432	0.744408236	0.442291004	not-adaptive	0.744408236	0.057397514
ENSMUSG00000000326.13	Comt	6.482934425	5.938217557	2.415581337	0.492064077	-256.0021688	6.435871357	6.490146499	-0.054275142	5.91917862	2.40144945	0.495000392	-255.9917214	6.446237071	0.002041647	598.2819508	-257.6910633	0.182803799	0.065248469	not-adaptive	0.182803799	-0.012115555
ENSMUSG00000000339.14	Rtca	5.797949878	20.56229613	1.146916609	1.727112001	-215.6310856	5.74638162	5.806959541	-0.060577921	21.35370535	1.106229164	1.791932715	-215.6180306	5.799438731	2.01E-10	1.00E+10	-215.6532915	0.965353492	0.790578457	not-adaptive	0.965353492	-0.015129176
ENSMUSG00000000340.10	Dbt	3.419257676	8.807523648	4.886214218	0.741393258	-169.7476141	3.35129126	3.428496037	-0.077204777	8.799092002	4.885818376	0.741310392	-169.7423135	3.41059903	3.89E-10	1.00E+10	-169.946273	0.815495429	0.523027671	not-adaptive	0.815495429	-0.032858778
ENSMUSG00000000346.9	Dazap2	7.593502076	5.338619584	2.675259208	0.439955957	-264.3568189	7.780684631	7.565547407	0.215137224	5.39867975	2.647493894	0.444587374	-264.2095925	7.642330772	0.002239715	547.584057	-266.2906839	0.12479395	0.041336106	not-adaptive	0.12479395	0.040452632
ENSMUSG00000000374.8	Trappc10	3.315301556	10065364.9	3.64E-06	848576.0453	-138.8130075	2.955927733	3.361672371	-0.405744639	22774496.31	1.60E-06	1920038.37	-138.6237478	3.315301552	3.09E-10	1.00E+10	-138.8130078	0.827571366	0.538396446	not-adaptive	0.827571366	-0.185568128
ENSMUSG00000000378.15	Ccm2	5.789401557	4.467356976	6.465985324	0.376857056	-265.1117519	4.65435257	5.966412217	-1.312059647	5.310423022	5.634250173	0.431964883	-262.9124604	5.862970218	0.006872801	369.5354907	-266.5783154	0.02558229	0.006774857	adaptive	0.02558229	-0.358283156
ENSMUSG00000000384.15	Tbrg4	5.200116374	12.17361642	2.446525058	1.030101829	-265.8400896	4.970433154	5.239703951	-0.269270797	12.74192301	2.34967902	1.072281796	-265.6375926	5.20207894	0.000172781	15032.54438	-266.0287517	0.67627258	0.376433113	not-adaptive	0.67627258	-0.076113718
ENSMUSG00000000399.10	Ndufa9	7.942707692	5.731606683	1.176245611	0.476719503	-200.6786219	8.04074716	7.928046281	0.112700879	5.758036521	1.170020351	0.479086301	-200.586151	7.963346521	0.000961487	591.7665346	-200.9631115	0.685943113	0.3852376	not-adaptive	0.685943113	0.020364181
ENSMUSG00000000420.15	Galnt1	4.189886028	6.488186498	4.357097894	0.540131021	-261.9134211	3.245922615	4.360979712	-1.115057097	9.890693067	2.857939171	0.832651412	-259.1839219	4.205794085	0.002115836	1158.869442	-262.6133878	0.032404245	0.008819926	adaptive	0.032404245	-0.426023673
ENSMUSG00000000439.9	Mkrn2	4.022124599	7280589.606	5.13E-06	613809.7822	-328.7197129	3.726921688	4.067540431	-0.340618743	7280589.606	5.11E-06	613809.7822	-328.3675492	4.031230306	0.000143031	21878.11728	-328.6950993	0.720687167	0.418295089	not-adaptive	0.720687167	-0.126172182
ENSMUSG00000000441.17	Raf1	6.334571865	2.614465954	7.37304051	0.21969458	-298.2977791	4.313315539	6.645720706	-2.332405166	3.569639173	5.477440721	0.296457387	-292.7575759	6.40038107	0.017579018	93.49296904	-299.1825133	0.001620635	0.000337502	adaptive	0.001620635	-0.623628403
ENSMUSG00000000489.7	Pdgfb	4.025455775	11188842.01	3.27E-06	943294.9147	-188.297122	4.124091239	4.005478972	0.118612266	19269522.94	1.90E-06	1624554.505	-188.2667651	4.025455801	3.08E-10	1.00E+10	-188.2971221	0.970099196	0.805371133	not-adaptive	0.970099196	0.042101481
ENSMUSG00000000538.18	Tom1l2	5.229078016	18477307.69	1.67E-06	1557764.909	-286.4738796	4.892474344	5.283452456	-0.390978112	18348751.07	1.67E-06	1546926.734	-285.9410373	5.229077992	2.60E-10	1.00E+10	-286.47388	0.586934095	0.301922031	not-adaptive	0.586934095	-0.110916677
ENSMUSG00000000555.8	Itga5	4.641486346	13.13847008	2.420988206	1.10190547	-271.4416062	4.68256024	4.635006325	0.047553915	13.30352571	2.421539579	1.101952702	-271.4359101	4.637701524	2.76E-10	1.00E+10	-271.6384755	0.816633052	0.524451297	not-adaptive	0.816633052	0.014726247
ENSMUSG00000000561.14	Wdr77	5.860868134	3739705.739	7.31E-06	315286.1009	-253.3858402	6.242994281	5.792281389	0.450712891	3665649.528	7.37E-06	309041.4363	-252.5962326	5.860868114	2.30E-10	1.00E+10	-253.3858404	0.454022812	0.208873706	not-adaptive	0.454022812	0.108106454
ENSMUSG00000000563.17	Atp5pb	8.8650146	4.358286237	1.155047418	0.359253669	-179.3085353	9.557122815	8.76003171	0.797091105	6.379666862	0.768773319	0.539799889	-173.8001573	8.768681036	0.001233835	340.0608883	-178.5942181	0.00827877	0.001958402	adaptive	0.00827877	0.125640266
ENSMUSG00000000568.15	Hnrnpd	4.364797241	18478045.67	1.78E-06	1557827.129	-254.5889257	4.067679485	4.414755093	-0.347075608	18478046.9	1.77E-06	1557827.232	-254.2345491	4.364797243	2.77E-10	1.00E+10	-254.5889262	0.701610352	0.399857709	not-adaptive	0.701610352	-0.118127401
ENSMUSG00000000579.14	Dynlt1c	2.125076225	38.39552703	0.531733628	3.230127224	-246.941831	1.943142187	2.153007115	-0.209864928	75.92526719	0.268659403	6.392904707	-246.7240545	2.12397928	1.72E-10	1.00E+10	-246.9448676	0.801866531	0.506338595	not-adaptive	0.801866531	-0.147961615
ENSMUSG00000000581.8	C1d	4.960784612	10.37658681	2.06947395	0.863312643	-277.2203758	4.955256698	4.961595311	-0.006338613	10.35957151	2.064212045	0.865544385	-277.2202331	4.975791209	0.000743473	2421.819917	-277.2094951	1	1	not-adaptive	1	-0.001844272
ENSMUSG00000000594.7	Gm2a	5.585506918	4.963955163	2.710409055	0.410528618	-259.112718	5.706126629	5.567399042	0.138727587	5.018128553	2.71871024	0.409265511	-259.0537286	5.608667676	0.003021802	371.3966516	-259.6379327	0.557549457	0.279728567	not-adaptive	0.557549457	0.035508272
ENSMUSG00000000600.15	Krit1	4.487802901	16.15559866	2.061370958	1.351761376	-285.4726411	4.277632813	4.519395654	-0.241762841	16.69446185	1.980320823	1.406139366	-285.3207738	4.493061814	2.85E-10	1.00E+10	-285.5538696	0.792077691	0.49474445	not-adaptive	0.792077691	-0.079317216
ENSMUSG00000000605.9	Clcn4	5.523550144	3078508.692	9.64E-06	259543.216	-253.4325938	5.249121487	5.571276867	-0.32215538	3078509.222	9.59E-06	259543.2609	-253.0781678	5.523550136	2.50E-10	1.00E+10	-253.432594	0.701575864	0.399825024	not-adaptive	0.701575864	-0.085932025
ENSMUSG00000000628.10	Hk2	4.847638618	10.56146364	5.36359584	0.872949843	-312.1959513	3.987057292	4.970123921	-0.983066629	13.25552047	4.238475419	1.101869762	-310.9117057	4.838850188	0.001147344	4186.903723	-312.5133412	0.201566598	0.073491153	not-adaptive	0.201566598	-0.317957487
ENSMUSG00000000631.20	Myo18a	3.62597828	3630582.965	8.18E-06	306086.4382	-283.5822812	3.281678188	3.681595987	-0.399917799	18477307.71	1.60E-06	1557764.911	-283.0028495	3.625978292	2.50E-10	1.00E+10	-283.5822816	0.560216421	0.281701219	not-adaptive	0.560216421	-0.165897546
ENSMUSG00000000693.10	Loxl3	8.192686548	3.449304057	3.937711747	0.292905057	-269.4249272	8.231611002	8.186848991	0.044762012	3.458952386	3.945737102	0.292321795	-269.4213487	8.445619212	0.006499315	176.7490812	-268.5662837	1	1	not-adaptive	1	0.007866522
ENSMUSG00000000708.14	Kat2b	3.072267648	21201004.85	1.77E-06	1787391.561	-171.5529806	2.874874672	3.10427732	-0.229402648	21947588.11	1.71E-06	1850333.564	-171.4670146	3.072267656	3.16E-10	1.00E+10	-171.552981	0.917625116	0.67839985	not-adaptive	0.917625116	-0.110758382
ENSMUSG00000000711.3	Rab5b	6.03289807	4.942080058	3.395202138	0.409917411	-276.3165342	5.763428718	6.073994547	-0.310565829	5.026887321	3.355611451	0.414604381	-276.0792145	5.882171151	0.003853496	373.96609	-278.9435059	0.057023529	0.016690949	not-adaptive	0.057023529	-0.075718273
ENSMUSG00000000738.18	Spg7	4.919045747	27.97411	0.904614981	2.363532102	-210.9041069	3.819785805	5.081685867	-1.261900062	18478046.9	1.27E-06	1557827.232	-205.8654315	4.919903814	2.15E-10	1.00E+10	-210.9100532	0.006443898	0.001491373	adaptive	0.006443898	-0.411815454
ENSMUSG00000000740.12	Rpl13	10.40106424	2.891414862	1.145512768	0.23898987	-151.4436521	9.953597987	10.46881908	-0.515221089	3.078102333	1.028312421	0.266397375	-149.8692591	10.43123303	0.001886144	144.3058384	-148.5782829	1	1	not-adaptive	1	-0.072808685
ENSMUSG00000000743.9	Chmp1a	6.305767666	18369631.28	1.22E-06	1548687.065	-262.5450878	6.066954642	6.346495468	-0.279540827	18348751.3	1.22E-06	1546926.753	-262.1567021	6.305767653	1.90E-10	1.00E+10	-262.5450882	0.678150408	0.378130091	not-adaptive	0.678150408	-0.064987631
ENSMUSG00000000751.13	Rpa1	7.132919452	8.972558972	3.125424952	0.762573674	-297.462139	6.713434085	7.200195687	-0.486761602	9.624337569	2.921818196	0.814318962	-296.8318817	7.19063135	0.000851503	2895.671143	-298.190578	0.256995615	0.099260045	not-adaptive	0.256995615	-0.100985188
ENSMUSG00000000753.15	Serpinf1	5.985316281	5.161257451	5.368918937	0.419062003	-184.4741991	5.341599264	6.105760201	-0.764160937	5.583645917	4.746347759	0.476716644	-183.697266	5.840302465	0.004955419	478.3776466	-186.255209	0.077463921	0.023707758	not-adaptive	0.077463921	-0.192899183
ENSMUSG00000000759.14	Tubgcp3	5.657758976	3078509.231	9.28E-06	259543.2609	-260.1658913	5.4385841	5.694288122	-0.255704022	3078509.231	9.25E-06	259543.2609	-259.9327588	5.652577366	3.40E-05	70636.92179	-260.1652869	0.792527486	0.495270392	not-adaptive	0.792527486	-0.066284389
ENSMUSG00000000776.13	Polr3d	4.017660648	18380551.9	2.19E-06	1549607.741	-188.6802731	3.071672149	4.18530418	-1.113632031	22091523.56	1.73E-06	1862468.594	-186.4499763	3.908805302	0.001961598	1607.816625	-188.0345341	0.205038444	0.075043073	not-adaptive	0.205038444	-0.446308239
ENSMUSG00000000782.16	Tcf7	2.385039641	5.160605126	5.266080649	0.418488499	-155.4666572	1.856189818	2.4610848	-0.604894983	5.351700921	5.028176307	0.438401224	-155.0746978	2.288308625	0.005233786	429.1341852	-155.9867042	0.401717419	0.17683637	not-adaptive	0.401717419	-0.406950118
ENSMUSG00000000787.12	Ddx3x	4.152523836	9.73018043	2.159305615	0.823744686	-214.9660982	3.790619268	4.215108796	-0.424489527	11.1012405	1.916224769	0.929380799	-214.3846154	4.155475362	0.000458487	3995.72099	-215.1676707	0.457007591	0.210772755	not-adaptive	0.457007591	-0.15313631
ENSMUSG00000000804.14	Usp32	2.627897405	14.75677274	2.847678703	1.219818252	-178.754545	2.859287706	2.591383255	0.267904451	14.94211352	2.790334977	1.243119913	-178.6593874	2.61201543	0.001217135	2815.521339	-178.6034483	1	1	not-adaptive	1	0.141933393
ENSMUSG00000000823.16	Zfp512b	4.252318241	9.238222781	3.668550177	0.777521875	-258.3525661	4.359075991	4.234831906	0.124244085	9.302869179	3.647640739	0.782106701	-258.3219304	4.266443215	3.05E-10	1.00E+10	-258.850483	0.589457541	0.303876357	not-adaptive	0.589457541	0.041717649
ENSMUSG00000000826.16	Dnajc5	4.684180414	5.317305876	6.272498452	0.4440967	-315.4001024	3.784087529	4.818760946	-1.034673417	6.025040286	5.578146819	0.499898027	-313.9175443	4.572384019	0.00606505	471.7763081	-316.9394494	0.048708337	0.013955135	adaptive	0.048708337	-0.348716772
ENSMUSG00000000827.18	Tpd52l2	7.264658106	7280589.606	2.18E-06	613809.7822	-255.149631	7.265499645	7.264526803	0.000972843	7280589.606	2.18E-06	613809.7822	-255.1496243	7.264658107	1.34E-10	1.00E+10	-255.1496315	0.999992824	0.996977305	not-adaptive	0.999992824	0.000193188
ENSMUSG00000000876.11	Pxmp4	4.217477052	7.338030881	3.564223435	0.62175534	-143.3648506	4.272974711	4.208490746	0.064483965	7.407579209	3.571874251	0.620690869	-143.359071	4.15618859	2.46E-10	1.00E+10	-143.8632461	0.604003598	0.315298393	not-adaptive	0.604003598	0.021937834
ENSMUSG00000000884.17	Gnb1l	5.496663545	32093358.35	8.10E-07	2705693.878	-134.0339822	5.698821457	5.457536208	0.24128525	32079293.33	8.07E-07	2704508.095	-133.9002048	5.496663539	2.19E-10	1.00E+10	-134.0339824	0.874784626	0.604976548	not-adaptive	0.874784626	0.062413797
ENSMUSG00000000902.13	Smarcb1	6.458878387	16.58862004	0.910035796	1.395564363	-243.1159072	5.864911746	6.553202636	-0.68829089	3739987.668	3.94E-06	315309.8579	-239.8155184	6.461138254	1.30E-10	1.00E+10	-243.2091675	0.033585896	0.009180876	adaptive	0.033585896	-0.160090744
ENSMUSG00000000916.15	Nsun5	3.96947699	7.043179505	5.578149225	0.588789109	-236.8952788	4.537516323	3.878673376	0.658842947	7.880694149	4.977729066	0.663621146	-236.3168632	4.190977444	0.003483845	952.7898269	-237.0020869	0.503977451	0.241735011	not-adaptive	0.503977451	0.226339542
ENSMUSG00000000934.9	Top1mt	4.866258298	5.161120439	4.665746445	0.41571114	-95.69970922	4.680472875	4.8963895	-0.215916625	5.130153135	4.650812749	0.415980784	-95.6533649	4.866520445	0.000111367	21074.94955	-96.1088384	0.634147626	0.339863275	not-adaptive	0.634147626	-0.065064032
ENSMUSG00000000957.11	Mmp14	6.362007664	3.920379765	4.938385893	0.328447996	-285.8369606	5.954159167	6.42390683	-0.469747663	3.962765289	4.814252046	0.336736472	-285.4953027	6.450373262	0.007131764	234.8372755	-287.8641403	0.093589459	0.029508924	not-adaptive	0.093589459	-0.10955318
ENSMUSG00000000959.7	Oxa1l	4.679827912	6.879943127	4.63483392	0.579971124	-178.6626546	5.15944416	4.579772196	0.579671964	7.868544818	4.116532651	0.657740378	-178.1092181	4.698194113	3.01E-10	1.00E+10	-179.2908796	0.306768625	0.12421734	not-adaptive	0.306768625	0.17193981
ENSMUSG00000000976.13	Heatr6	3.459023965	6.076460062	4.312385836	0.506920215	-188.8393498	2.069371057	3.671139058	-1.601768001	13.02608033	2.005772913	1.081765041	-184.0806296	3.474597061	0.003195141	676.540733	-187.9658714	0.02054286	0.005310683	adaptive	0.02054286	-0.827035406
ENSMUSG00000001016.12	Ilf2	6.201039128	3078509.231	9.41E-06	259543.2609	-292.8606816	6.71316062	6.117582292	0.595578328	4502065.171	6.32E-06	379556.3065	-291.4746252	6.201039129	2.44E-10	1.00E+10	-292.8606819	0.250059402	0.095919432	not-adaptive	0.250059402	0.134030558
ENSMUSG00000001017.15	Chtop	6.556540439	4.279341118	3.175562831	0.359910777	-252.7560766	5.953368869	6.647973317	-0.694604448	4.654700927	2.971391723	0.384245271	-251.514821	6.382868033	0.004350605	267.2711497	-254.1046279	0.075034529	0.022853403	not-adaptive	0.075034529	-0.159208305
ENSMUSG00000001018.15	Snapin	6.477136186	19.48927948	1.346448209	1.636997323	-295.0880698	6.488124499	6.475424829	0.01269967	19.58194634	1.344126596	1.639963173	-295.0874482	6.399112045	0.000602964	3596.759542	-294.8850904	1	1	not-adaptive	1	0.002826658
ENSMUSG00000001020.8	S100a4	10.67223102	2.982365783	2.613965225	0.261221972	-227.52785	10.94076303	10.6318999	0.308863131	3.049188282	2.613543866	0.26117613	-227.2918999	10.73440828	0.007013425	99.14013573	-231.1553332	0.02099579	0.005440508	adaptive	0.02099579	0.041313931
ENSMUSG00000001025.8	S100a6	11.0714636	2.432203203	1.69734551	0.196444787	-171.7625376	11.44271765	11.01554457	0.427173081	2.500632308	1.645076403	0.202627864	-171.1438442	10.90044877	0.005952971	56.48433659	-175.1622858	0.017980964	0.004583433	adaptive	0.017980964	0.054888915
ENSMUSG00000001034.17	Mapk7	4.740719938	4.744843626	4.203854313	0.388436983	-175.1571944	4.022899609	4.83796779	-0.815068181	4.908659352	4.0441796	0.398896167	-174.1902404	4.616675237	0.004058637	405.8176797	-174.6039683	0.661180789	0.363009204	not-adaptive	0.661180789	-0.266165428
ENSMUSG00000001036.17	Epn2	4.090512497	7.842273194	3.459825453	0.66226178	-245.1806189	3.542942617	4.191618094	-0.648675477	9.415296958	2.915513461	0.788842643	-244.1439205	4.058576489	0.000437411	5616.729944	-246.0545378	0.147989011	0.050606938	not-adaptive	0.147989011	-0.242559177
ENSMUSG00000001039.12	B9d1	6.269689994	22564894.24	1.07E-06	1902376.943	-138.3444427	6.032154309	6.30868839	-0.276534081	26035947.48	9.22E-07	2195010.908	-138.1663131	6.269690015	2.03E-10	1.00E+10	-138.3444428	0.836833878	0.550591043	not-adaptive	0.836833878	-0.064666758
ENSMUSG00000001052.15	Sec24b	5.802021503	5.728685265	3.444722414	0.480738613	-288.7105461	5.403361577	5.861330397	-0.45796882	6.037260306	3.31490344	0.499893025	-288.1817801	5.784685965	0.002578913	662.5798567	-289.8620851	0.186317142	0.066773331	not-adaptive	0.186317142	-0.117370937
ENSMUSG00000001054.9	Rmnd5b	5.892879403	10.25012257	2.828851484	0.862590002	-245.6198943	4.88435261	6.027342538	-1.142989928	100.4999587	0.288833638	8.472542945	-242.6703204	5.910559209	0.002288346	995.2555369	-243.0958125	0.653448138	0.356274056	not-adaptive	0.653448138	-0.303354702
ENSMUSG00000001056.3	Nhp2	7.083254681	8.349979757	1.971411586	0.714759629	-258.1077357	7.316922076	7.048691646	0.26823043	8.75945153	1.910946325	0.737714492	-257.8195073	7.076776137	1.52E-10	1.00E+10	-259.1476133	0.264978666	0.103146117	not-adaptive	0.264978666	0.0538814
ENSMUSG00000001062.18	Vps9d1	4.188341818	7.717432732	2.501707618	0.657765193	-135.0554371	3.434738732	4.322002085	-0.887263352	3960377.916	5.08E-06	333885.2109	-132.9921709	4.175996726	1.81E-10	1.00E+10	-135.4338888	0.087011247	0.027115594	not-adaptive	0.087011247	-0.331499405
ENSMUSG00000001082.12	Mfsd10	6.361533678	3142615.187	7.25E-06	264946.6466	-223.3787422	6.301541218	6.37199108	-0.070449862	3142615.187	7.25E-06	264946.6466	-223.3578285	6.361533695	1.92E-10	1.00E+10	-223.3787425	0.979303176	0.837947968	not-adaptive	0.979303176	-0.016039524
ENSMUSG00000001089.14	Luzp1	5.697724567	9.410435979	1.900255976	0.790608747	-270.5731857	5.125184513	5.790445226	-0.665260713	14.60838115	1.237201316	1.219687687	-268.5390188	5.736334275	0.000735158	2073.875936	-270.8807787	0.09615826	0.03045329	not-adaptive	0.09615826	-0.176070337
ENSMUSG00000001098.15	Kctd10	7.250384903	3.847459883	3.63595192	0.316345764	-259.8344543	6.463462236	7.372950129	-0.909487893	4.274875262	3.203583937	0.35929943	-257.9707186	7.187805252	0.006532239	178.5555622	-262.0277642	0.017300055	0.004392249	adaptive	0.017300055	-0.189934829
ENSMUSG00000001100.10	Poldip2	5.668379193	5.857234887	3.5570179	0.490907088	-247.6625773	4.627033771	5.825696423	-1.198662652	8.357091725	2.449338494	0.712675425	-244.0977854	5.653570936	0.002866133	610.4467126	-247.1473099	0.04738145	0.013525465	adaptive	0.04738145	-0.332342896
ENSMUSG00000001105.15	Ift20	6.048918656	6299725.481	4.23E-06	531116.6259	-286.338322	6.044761409	6.049596133	-0.004834724	11112012.24	2.40E-06	936829.1615	-286.3382237	6.048918669	2.25E-10	1.00E+10	-286.3383224	0.999901258	0.988787527	not-adaptive	0.999901258	-0.001153436
ENSMUSG00000001119.7	Col6a1	6.242608529	9.04985573	4.266764039	0.765020704	-324.2919271	5.996164462	6.278729029	-0.282564566	9.053302258	4.231328083	0.770304366	-324.1485975	6.264219259	3.49E-10	1.00E+10	-324.9564591	0.445810383	0.203689168	not-adaptive	0.445810383	-0.066432597
ENSMUSG00000001123.15	Lgals9	7.787675438	6.510659233	2.171450966	0.550036625	-258.268812	7.519834052	7.828188236	-0.308354184	6.73773704	2.131935285	0.559639765	-257.8888585	7.796380247	0.000710617	1823.41256	-261.0766305	0.041263703	0.011570357	adaptive	0.041263703	-0.057977623
ENSMUSG00000001127.12	Araf	5.910100634	25.67800985	0.941043953	2.155070061	-259.4211471	5.302123034	6.017106187	-0.714983153	3739987.668	6.28E-06	315309.8579	-257.0667955	5.904157485	0.000269327	7472.22597	-259.3419019	0.102785966	0.032914654	not-adaptive	0.102785966	-0.182499669
ENSMUSG00000001131.11	Timp1	7.931118192	3.861843501	4.277866595	0.322263443	-238.3786718	8.072076718	7.911318088	0.16075863	3.925124195	4.293773857	0.321373171	-238.3376337	7.900094579	0.005984062	243.3530402	-241.1018746	0.063023924	0.018709333	not-adaptive	0.063023924	0.029021807
ENSMUSG00000001134.9	Uxt	6.132392221	48.43305106	0.284222828	4.078193962	-129.9802856	6.378549669	6.089134194	0.289415475	4240000.358	3.22E-06	357459.3619	-129.5804031	6.145188299	9.69E-05	11866.62437	-129.9625282	0.682409724	0.382001739	not-adaptive	0.682409724	0.066991319
ENSMUSG00000001143.13	Lman2l	4.649968016	5.97904745	4.740221059	0.502624419	-191.4128728	3.90872069	4.75613788	-0.84741719	6.60331	4.253779193	0.559131362	-190.4244969	4.640831271	0.003075593	791.0560858	-191.5002834	0.341029422	0.142423902	not-adaptive	0.341029422	-0.283094043
ENSMUSG00000001150.7	Mcm3ap	4.07084951	14.5636506	2.918641668	1.209909503	-220.7429992	3.291422258	4.174391106	-0.882968848	3688856.045	1.14E-05	310997.1745	-219.6769992	4.110127478	0.000574142	6206.672438	-220.790907	0.328273634	0.135545365	not-adaptive	0.328273634	-0.342854653
ENSMUSG00000001151.10	Pcnt	3.155701212	3097053.435	1.18E-05	261104.48	-210.1538967	2.64038687	3.240643137	-0.600256266	18478045.94	1.95E-06	1557827.151	-209.3970794	3.155701215	3.09E-10	1.00E+10	-210.1538968	0.469157167	0.218585268	not-adaptive	0.469157167	-0.295530829
ENSMUSG00000001157.13	Gmcl1	3.488635238	5.321049971	8.051719224	0.44424931	-288.9149928	2.499547579	3.638467991	-1.138920412	5.977930532	7.198737922	0.497061972	-287.5629075	3.437695887	0.004790966	806.2169805	-291.1279106	0.028296898	0.007580446	adaptive	0.028296898	-0.54166413
ENSMUSG00000001158.13	Snrnp27	7.518731331	8.021599764	0.875887445	0.684503773	-202.4453299	7.914804319	7.460149552	0.454654767	10.65999547	0.672532786	0.890993561	-200.2781788	7.566866703	0.000448959	1334.337323	-201.6250996	0.260039742	0.100736678	not-adaptive	0.260039742	0.08534913
ENSMUSG00000001173.15	Ocrl	3.624594462	18381290.14	2.18E-06	1549669.982	-190.5493417	3.193732523	3.719719825	-0.525987303	18381376.07	2.15E-06	1549677.226	-189.9750631	3.624594436	3.37E-10	1.00E+10	-190.5493419	0.563110835	0.283851296	not-adaptive	0.563110835	-0.219950468
ENSMUSG00000001175.16	Calm1	8.78981184	3.864065177	0.83764997	0.323437317	-145.1530426	8.710043029	8.801810369	-0.091767341	3.948738996	0.846357345	0.320198972	-145.0774882	8.89469022	0.00133282	206.8963114	-146.7375223	0.190132497	0.06843899	not-adaptive	0.190132497	-0.015120444
ENSMUSG00000001211.15	Agpat3	5.345120173	8.624490558	3.5303694	0.728156409	-273.0891004	4.685199904	5.446556861	-0.761356958	10.46585127	2.940661603	0.873336613	-271.7831955	5.378472626	0.000638136	4230.908844	-273.7916756	0.134192477	0.045044832	not-adaptive	0.134192477	-0.217233888
ENSMUSG00000001228.14	Uhrf1	5.688425505	8.280009361	3.813485324	0.702762484	-235.5685449	5.736887923	5.68010852	0.056779403	8.340542361	3.807353954	0.704203135	-235.5624933	5.645603725	0.001482394	1848.824303	-235.7144741	0.859004787	0.581409466	not-adaptive	0.859004787	0.01434984
ENSMUSG00000001229.9	Dpp9	3.945623967	10.20898178	4.14585271	0.858095904	-311.6421624	3.546172221	4.009600609	-0.463428388	10.71417377	3.945881223	0.900276602	-311.2458416	3.928442657	0.00093975	3881.048086	-311.9046398	0.517472843	0.251023866	not-adaptive	0.517472843	-0.177195936
ENSMUSG00000001248.15	Gramd1a	5.354342921	2.94585937	4.907245139	0.250323553	-194.9415174	4.649957827	5.462330296	-0.812372469	3.011185011	4.687446321	0.260858797	-194.1215978	5.257427433	0.01032544	121.6657611	-196.4541546	0.097047296	0.030781386	not-adaptive	0.097047296	-0.232298922
ENSMUSG00000001270.9	Ckb	7.002968023	7.161988668	2.509821442	0.588297778	-237.0536084	7.284551128	6.96025082	0.324300308	7.185392037	2.423449051	0.607859261	-236.7177457	6.961018897	0.001219297	1241.769988	-237.3804511	0.515454936	0.249623286	not-adaptive	0.515454936	0.06570078
ENSMUSG00000001280.13	Sp1	3.214690569	18478045.67	1.50E-06	1557827.129	-237.9319416	3.267176388	3.206179356	0.060997032	18478046.31	1.50E-06	1557827.182	-237.9196374	3.214690591	2.34E-10	1.00E+10	-237.9319419	0.987770843	0.875345044	not-adaptive	0.987770843	0.027189212
ENSMUSG00000001285.12	Myg1	6.519207662	6.385340253	2.888904542	0.540701297	-223.6064975	6.958227691	6.455262732	0.502964959	6.90307806	2.729553628	0.57222513	-222.9369361	6.542673158	1.78E-10	1.00E+10	-225.4179108	0.083661641	0.025910982	not-adaptive	0.083661641	0.108244073
ENSMUSG00000001288.15	Rarg	5.573123337	5.573275864	3.025183013	0.46734149	-272.6030657	5.30977034	5.6124705	-0.302700159	5.716412382	3.020776921	0.467543116	-272.3485838	5.523613521	0.002686952	554.3835101	-276.0034678	0.025864498	0.006858078	adaptive	0.025864498	-0.079986494
ENSMUSG00000001289.12	Pfdn5	7.486854748	7.061558671	2.497057028	0.591663286	-278.3655189	7.92455771	7.420586623	0.503971087	7.604557312	2.295384044	0.642860869	-277.459533	7.50897679	0.001047091	1477.090013	-279.7579857	0.100414089	0.03202972	not-adaptive	0.100414089	0.094797176
ENSMUSG00000001313.12	Rnd2	3.324392131	31872429.02	1.14E-06	2687067.65	-108.87228	3.021615428	3.368547067	-0.346931639	31872476.07	1.14E-06	2687071.616	-108.7521952	3.324392136	3.07E-10	1.00E+10	-108.8722803	0.886844963	0.624083215	not-adaptive	0.886844963	-0.156806402
ENSMUSG00000001323.17	Srr	3.145989448	7.180996802	7.478265687	0.604839293	-193.1315369	2.696945593	3.202368397	-0.505422804	6.766408286	7.89988146	0.564738437	-192.9761881	3.084472448	0.004048834	1133.368973	-193.1563033	0.835173934	0.548378226	not-adaptive	0.835173934	-0.247812866
ENSMUSG00000001366.14	Fbxo9	4.971364584	5.156449282	4.940077296	0.415334346	-174.6978307	4.3536918	5.064187417	-0.710495618	5.340054683	4.634744126	0.441093789	-174.0228907	5.159982212	0.005736041	356.5972035	-175.2076927	0.305806707	0.123718423	not-adaptive	0.305806707	-0.218091516
ENSMUSG00000001376.17	Vps50	5.204637152	7.332475089	5.809536739	0.612253105	-280.8538518	4.427164348	5.314981933	-0.887817586	8.139087936	5.172873221	0.687042006	-279.8823622	5.132893317	0.003729815	936.9910185	-279.4470836	1	1	not-adaptive	1	-0.263681857
ENSMUSG00000001380.7	Hars	6.745247604	3334196.459	8.00E-06	281097.4335	-280.8805417	6.792102042	6.738653276	0.053448766	3334196.204	8.00E-06	281097.4119	-280.8699565	6.745247626	2.25E-10	1.00E+10	-280.8805418	0.989470542	0.884315248	not-adaptive	0.989470542	0.011397837
ENSMUSG00000001383.9	Zmat2	5.062370291	5.992038575	2.58544888	0.495840578	-258.9462993	5.214388827	5.038942885	0.175445942	6.033690313	2.564794992	0.499766258	-258.8437625	5.170445138	0.001069948	1296.016784	-261.412281	0.076649011	0.023420586	not-adaptive	0.076649011	0.049377062
ENSMUSG00000001403.13	Ube2c	8.123959605	4314015.184	9.91E-06	363697.5584	-222.4642992	8.510792666	8.05668429	0.454108376	3096579.675	1.37E-05	261064.5388	-222.0728697	8.117747513	0.000925564	3766.416212	-222.2330988	0.8519486	0.571332435	not-adaptive	0.8519486	0.079107283
ENSMUSG00000001415.10	Smg5	4.958384896	4961181.264	6.16E-06	418261.9884	-289.5211992	4.012180426	5.092548217	-1.080367791	18348674.42	1.58E-06	1546920.272	-285.6570856	4.909507856	0.000677394	3659.482019	-288.7004119	0.047676043	0.013620691	adaptive	0.047676043	-0.34400125
ENSMUSG00000001416.13	Cct3	8.680826763	7.473494204	1.310298006	0.62490109	-225.5144533	9.308788061	8.584294111	0.724493949	12.64846139	0.770612487	1.059635946	-221.4613969	8.698736454	0.000804101	1006.751865	-224.1849163	0.065643326	0.019601526	not-adaptive	0.065643326	0.116893845
ENSMUSG00000001418.13	Glmp	7.788739063	7.023244524	2.367460487	0.580965781	-270.8661812	8.120425257	7.739673468	0.380751789	7.341017083	2.219399449	0.619934254	-270.3241501	7.707787074	0.00143524	969.1756898	-270.8726888	0.577793559	0.294908416	not-adaptive	0.577793559	0.06928258
ENSMUSG00000001419.17	Mef2d	5.299934264	4.11908854	3.295808532	0.332707253	-257.9696069	4.677131699	5.393217083	-0.716085384	4.37290425	3.042328637	0.359814379	-256.7041735	5.412896736	0.005294314	211.9370905	-260.5567093	0.021225845	0.005506589	adaptive	0.021225845	-0.205522052
ENSMUSG00000001424.14	Snd1	6.788887034	4.10558673	3.376040938	0.351404996	-268.7382508	6.291000422	6.864810313	-0.57380989	4.327198407	3.238183736	0.366326571	-267.9657511	6.901903336	0.005207504	230.0107417	-270.0289449	0.127047554	0.042219383	not-adaptive	0.127047554	-0.125930398
ENSMUSG00000001436.15	Slc19a1	5.093187633	10065364.92	2.56E-06	848576.0462	-160.7422786	4.52513004	5.217693407	-0.692563367	21309722.42	1.17E-06	1796557.398	-159.2671079	5.093187644	2.17E-10	1.00E+10	-160.7422789	0.228739607	0.085859386	not-adaptive	0.228739607	-0.205452922
ENSMUSG00000001440.5	Kpnb1	5.543615027	16.80391564	0.714124317	1.407146919	-241.8706911	5.478088765	5.553455401	-0.075366636	17.11955629	0.693452257	1.449543831	-241.8239051	5.56375637	9.34E-05	10873.34489	-241.9730121	0.861476942	0.585004269	not-adaptive	0.861476942	-0.019713063
ENSMUSG00000001441.13	Npepps	4.431120624	8.084796152	3.680625489	0.684900911	-277.9159926	4.5181284	4.416791319	0.101337081	8.142515462	3.663997508	0.688263084	-277.893547	4.32048364	0.001164339	2245.822136	-278.5264893	0.531027077	0.260540161	not-adaptive	0.531027077	0.032726601
ENSMUSG00000001445.10	Mrpl10	6.598347868	6.609020196	2.206567158	0.558361738	-249.7618014	7.212844482	6.505130366	0.707714116	8.273764377	1.751610697	0.704180744	-247.6239664	6.619644488	0.001206884	1055.360434	-250.6449594	0.048752785	0.013969561	adaptive	0.048752785	0.148990348
ENSMUSG00000001467.5	Cyp51	6.191717794	4.988880105	5.232862324	0.41003494	-301.319907	6.066102753	6.21101534	-0.144912588	5.020492244	5.254471452	0.408251204	-301.2865773	6.135254908	0.006551952	332.3294413	-303.1273547	0.158694022	0.055017528	not-adaptive	0.158694022	-0.034059195
ENSMUSG00000001472.17	Tcf25	7.108590065	6.897396722	1.347887469	0.575114822	-223.1470979	7.032133765	7.120140152	-0.088006388	6.876057091	1.341328967	0.577632789	-223.0976547	7.10304721	0.000653609	1244.255329	-225.0540308	0.141369796	0.047921056	not-adaptive	0.141369796	-0.017943126
ENSMUSG00000001473.7	Tubb6	8.561235659	8.657662869	3.353134733	0.73694562	-293.006396	9.175516033	8.467498737	0.708017296	10.35048643	2.857822538	0.863884257	-291.7499788	8.609361179	0.001604082	1536.536567	-292.2808063	0.588118138	0.30283805	not-adaptive	0.588118138	0.115853431
ENSMUSG00000001482.15	Def8	4.705146792	8.192492527	3.994928067	0.690602096	-249.1893507	4.143044189	4.787831255	-0.644787066	9.23521461	3.54731596	0.778861981	-248.4540656	4.725958745	0.001528782	1843.408717	-249.1792018	0.484258597	0.228484241	not-adaptive	0.484258597	-0.208681098
ENSMUSG00000001507.16	Itga3	4.297631136	5.325659035	4.576154869	0.434526714	-223.7302178	3.793924873	4.384144154	-0.590219282	5.565849167	4.289341567	0.46366707	-223.0981589	4.306218068	0.002261168	955.9288186	-225.3178619	0.108641369	0.035118463	not-adaptive	0.108641369	-0.208604125
ENSMUSG00000001517.14	Foxm1	6.803083227	6.03602924	6.004929545	0.502436267	-285.8993711	7.082165663	6.760149566	0.322016097	6.072450646	5.887018648	0.512563054	-285.7604225	6.892987783	0.004791586	639.8731931	-286.5147779	0.470313699	0.219335924	not-adaptive	0.470313699	0.067135425
ENSMUSG00000001518.12	Itfg2	5.300570788	15.38938814	1.380254008	1.290419084	-218.3515021	4.431541235	5.410597593	-0.979056359	3667851.501	5.60E-06	309227.086	-215.0719298	5.312673642	0.000140873	12838.63737	-218.4187729	0.035195289	0.009675495	adaptive	0.035195289	-0.287979409
ENSMUSG00000001521.12	Tulp3	5.125442705	7.556245485	2.265351497	0.632283598	-276.700674	4.91135578	5.157528034	-0.246172254	7.625240582	2.205067288	0.649139754	-276.4704195	5.148290716	0.000172678	9030.810535	-278.4080639	0.144042861	0.04900188	not-adaptive	0.144042861	-0.070558422
ENSMUSG00000001525.10	Tubb5	9.98219479	6.578051572	2.702620125	0.549855997	-281.3052408	10.23160478	9.944728114	0.286876668	6.741044186	2.669052131	0.556393129	-281.0404546	10.00951169	0.001815115	816.5430485	-280.2272155	1	1	not-adaptive	1	0.041028609
ENSMUSG00000001542.7	Ell2	3.759730727	4.15317128	6.827836936	0.349365027	-197.6344907	3.109743913	3.865186453	-0.75544254	4.500049111	6.477218645	0.370806271	-197.05961	3.787789479	0.007976979	312.9320409	-198.9274579	0.154455708	0.053261479	not-adaptive	0.154455708	-0.313742231
ENSMUSG00000001569.10	Nom1	3.573908712	9.498010174	4.566112849	0.798411029	-232.4255132	2.586409678	3.702237849	-1.115828171	13.250113	3.304960721	1.100778676	-230.9224634	3.534068395	0.000743592	5109.911443	-232.7455042	0.161533812	0.056201289	not-adaptive	0.161533812	-0.517446773
ENSMUSG00000001576.15	Ergic1	7.924672852	7.309676869	1.519143272	0.601965228	-237.7977474	7.962330128	7.919023147	0.043306982	7.277250934	1.50890452	0.606060354	-237.787092	7.92283031	0.000678166	1371.326627	-237.2737972	1	1	not-adaptive	1	0.007868211
ENSMUSG00000001627.12	Ifrd1	6.810533559	4.647222059	5.619917854	0.388104511	-303.5422224	5.993502239	6.935285932	-0.941783693	5.204660989	5.12391491	0.426451711	-302.1840038	6.736146319	0.004870834	451.4258127	-301.9619325	1	1	not-adaptive	1	-0.210556091
ENSMUSG00000001630.13	Stk38l	3.765478869	8.497296702	3.353065732	0.727801274	-288.3838887	3.220291026	3.848376169	-0.628085143	9.733785932	2.992225965	0.815493751	-287.4624442	3.746535938	0.002222766	1083.923349	-287.9882967	0.591051293	0.305114748	not-adaptive	0.591051293	-0.257058751
ENSMUSG00000001632.16	Brpf1	3.313378383	18478046.9	1.90E-06	1557827.232	-237.3761484	3.500249461	3.282832149	0.217417313	18478046.9	1.90E-06	1557827.232	-237.2594238	3.313378392	2.96E-10	1.00E+10	-237.3761486	0.889829995	0.62897764	not-adaptive	0.889829995	0.092516759
ENSMUSG00000001642.18	Akr1b3	8.399211754	8.987466416	1.068834964	0.761667251	-223.3253317	8.527630459	8.379933389	0.14769707	9.146165615	1.044717334	0.779149338	-223.1579433	8.419446543	0.000614747	1289.911432	-221.4704646	1	1	not-adaptive	1	0.025206145
ENSMUSG00000001666.8	Ddt	6.170730675	8.240213807	1.709464979	0.69921474	-159.0697045	6.41452576	6.130917066	0.283608694	9.245501047	1.539310114	0.781833136	-158.7619848	6.155547333	0.000755954	1586.62194	-158.655653	1	1	not-adaptive	1	0.065239718
ENSMUSG00000001674.11	Ddx18	5.037825063	3108247.127	9.40E-06	262050.4305	-289.8293898	5.306062415	4.993454975	0.31260744	3078509.231	9.45E-06	259543.2609	-289.4541658	5.037825055	2.46E-10	1.00E+10	-289.8293901	0.687135177	0.386334275	not-adaptive	0.687135177	0.087603283
ENSMUSG00000001687.15	Ubl3	5.587144676	2.452970506	6.373584454	0.201654083	-259.6437027	4.600605298	5.737091087	-1.136485789	2.610733881	6.021652678	0.213409613	-258.456607	5.673960789	0.018248084	71.07399801	-261.1983871	0.064455508	0.019196124	not-adaptive	0.064455508	-0.318495736
ENSMUSG00000001707.8	Eef1e1	5.586757307	7.880265747	1.683532925	0.663231074	-214.62451	5.641988461	5.578168176	0.063820285	7.908848982	1.670712309	0.668609034	-214.6058496	5.573276655	0.00054638	2128.980487	-215.4011723	0.451435565	0.207233969	not-adaptive	0.451435565	0.016412285
ENSMUSG00000001729.14	Akt1	4.454601857	14069303.88	2.59E-06	1186142.153	-324.7645395	4.417263915	4.460085051	-0.042821136	14033597.64	2.60E-06	1183131.795	-324.7590763	4.454601883	3.07E-10	1.00E+10	-324.7645402	0.994551063	0.916744388	not-adaptive	0.994551063	-0.013918191
ENSMUSG00000001750.16	Tcirg1	6.124128425	6.998521513	4.543610645	0.591548084	-289.7544715	5.9225697	6.154743437	-0.232173737	7.131701148	4.514743753	0.595597719	-289.6602578	5.980844335	0.002676524	1005.506689	-288.9653953	1	1	not-adaptive	1	-0.055475447
ENSMUSG00000001751.9	Naglu	5.340701488	4.082061284	6.783127356	0.34356203	-284.2316918	4.428049917	5.484762514	-1.056712597	4.379345024	6.284421157	0.369782147	-282.918888	5.190296487	0.009220667	258.3221922	-285.3517914	0.087781596	0.027393987	not-adaptive	0.087781596	-0.308757669
ENSMUSG00000001755.12	Coasy	5.303880447	10.95184456	2.429734498	0.917092745	-219.1275592	5.786697724	5.203483682	0.583214042	19.09196419	1.404496616	1.601936883	-218.0304767	5.300476997	0.000362594	6320.454907	-219.3178922	0.275983156	0.108575704	not-adaptive	0.275983156	0.153262468
ENSMUSG00000001767.5	Crnkl1	4.283839717	10.20939454	2.877450025	0.858982563	-210.501364	4.151915895	4.301768482	-0.149852587	10.07125254	2.901087492	0.850460931	-210.4604852	4.145349737	0.001573555	1539.90811	-209.9589084	1	1	not-adaptive	1	-0.051152663
ENSMUSG00000001768.16	Rin2	4.278821698	18.3385039	1.853512889	1.528394782	-243.5085181	3.813357257	4.357621547	-0.54426429	27.56512458	1.211761508	2.332772037	-242.7881923	4.287830255	2.88E-10	1.00E+10	-243.5415775	0.470770228	0.219632574	not-adaptive	0.470770228	-0.192479209
ENSMUSG00000001774.8	Chordc1	5.447560886	5.335239889	6.070606949	0.441575	-310.4080554	4.485180124	5.59466958	-1.109489456	5.98726681	5.370250119	0.497206431	-308.598107	5.372131636	0.004460719	631.5443296	-312.2245062	0.026611836	0.007079061	adaptive	0.026611836	-0.318887004
ENSMUSG00000001783.3	Rtcb	7.106357998	8.94435087	1.681780555	0.764416489	-248.7052382	7.470153824	7.053060865	0.417092959	10.27925632	1.498154882	0.858673878	-247.8602226	7.112927138	0.000303519	4425.294487	-249.3920731	0.216135355	0.080059134	not-adaptive	0.216135355	0.082888461
ENSMUSG00000001785.13	Pwp1	5.555118963	14.48929682	2.287629834	1.209338148	-244.5577137	5.619831362	5.542404906	0.077426456	15.15789213	2.201296543	1.258994118	-244.5422993	5.552395418	2.85E-10	1.00E+10	-244.6628029	0.886473918	0.623479643	not-adaptive	0.886473918	0.020014727
ENSMUSG00000001786.14	Fbxo7	6.537883847	7.916799381	3.777071961	0.672031221	-291.9949112	6.807448143	6.496868739	0.310579405	8.232876742	3.647750285	0.696950138	-291.7921671	6.51704633	0.002173373	1169.082094	-291.7812213	1	1	not-adaptive	1	0.06736953
ENSMUSG00000001794.13	Capns1	7.124957597	4.441148924	5.725206841	0.372876583	-311.736493	6.440896996	7.228210857	-0.787313861	4.840803667	5.437162427	0.393486178	-310.8434569	7.423386661	0.007408844	296.9642152	-314.0075421	0.042252777	0.011883485	adaptive	0.042252777	-0.166376972
ENSMUSG00000001829.17	Clpb	5.324344002	10.73465575	3.341861527	0.899407968	-292.745903	4.169864945	5.502340569	-1.332475623	3108240.965	1.13E-05	262049.9108	-288.2101854	5.304061665	0.000572477	5399.878696	-293.0130589	0.008206133	0.001939694	adaptive	0.008206133	-0.40004478
ENSMUSG00000001833.17	Septin7	7.719226623	8.627143918	1.133989776	0.732049983	-229.3274814	7.408246244	7.765857553	-0.357611309	9.470276828	1.035725034	0.799152849	-228.3602829	7.71951005	8.95E-11	1.00E+10	-230.4373946	0.125291569	0.041530814	not-adaptive	0.125291569	-0.068013191
ENSMUSG00000001844.10	Zdhhc4	5.953780025	3131796.058	7.85E-06	264034.4997	-238.9289223	5.394459009	6.046189584	-0.651730576	18478045.67	1.30E-06	1557827.129	-237.2358959	5.953780026	2.07E-10	1.00E+10	-238.9289225	0.183961897	0.065750158	not-adaptive	0.183961897	-0.164547933
ENSMUSG00000001847.14	Rac1	8.245909899	1.214065731	6.13431196	0.097078804	-235.8032279	5.949133282	8.590619666	-2.641486383	1.459078482	5.065352503	0.117552689	-231.6442214	8.593160166	0.051761484	11.60750454	-241.0627567	8.12E-05	1.42E-05	adaptive	8.12E-05	-0.530082701
ENSMUSG00000001855.15	Nup214	5.272094681	21.41441433	1.382723807	1.808005149	-261.7764793	5.383716349	5.254705035	0.129011314	22.62054563	1.309581509	1.9099725	-261.7259185	5.274553125	2.53E-10	1.00E+10	-261.8018293	0.926898869	0.696800588	not-adaptive	0.926898869	0.034992618
ENSMUSG00000001870.16	Ltbp1	6.688787573	4.080678614	7.005414046	0.341610783	-313.0634465	5.832042639	6.812994943	-0.980952304	4.361001087	6.61984571	0.361166637	-312.0062148	6.727974791	0.011830883	205.4830906	-315.3545904	0.035141393	0.009658875	adaptive	0.035141393	-0.224287868
ENSMUSG00000001891.16	Ugp2	7.495607942	5.148330077	3.082977163	0.418289766	-272.6918577	7.125753963	7.551174881	-0.425420918	5.307960442	3.001727076	0.429076144	-272.1866484	7.484272469	0.003472024	374.8045812	-273.5964759	0.244185423	0.093116426	not-adaptive	0.244185423	-0.083658458
ENSMUSG00000001909.16	Trmt1	5.832167685	34.03955541	0.746325545	2.868363084	-241.4725425	5.885891736	5.823833896	0.06205784	34.38015833	0.739126062	2.895992865	-241.458939	5.832502343	2.15E-10	1.00E+10	-241.4771386	0.981965027	0.84869352	not-adaptive	0.981965027	0.015291798
ENSMUSG00000001910.5	Nacc1	4.341355679	10.55507154	3.04833089	0.879061156	-309.5378443	4.389033596	4.333882817	0.055150779	10.55056522	3.039548586	0.881600569	-309.5301322	4.314102945	0.0010597	2551.449974	-309.6147375	0.918874907	0.680814355	not-adaptive	0.918874907	0.018243168
ENSMUSG00000001911.16	Nfix	2.64479895	9.248254142	4.464093598	0.776988591	-312.4630025	1.842839471	2.748093293	-0.905253823	11.37502231	3.66575127	0.945469197	-311.1522679	2.76920291	0.002553409	1337.776183	-311.6448528	0.611044875	0.320925801	not-adaptive	0.611044875	-0.576500579
ENSMUSG00000001918.17	Slc1a5	4.721043496	3.955396235	8.784741174	0.329324384	-290.780503	3.655337707	4.88680118	-1.231463473	4.238907403	8.120580886	0.355214243	-289.4348647	4.409043883	0.010401792	289.4665718	-291.8295073	0.091205264	0.028637306	not-adaptive	0.091205264	-0.41888571
ENSMUSG00000001924.15	Uba1	6.338176947	6.229028137	2.167026256	0.523969879	-256.132509	6.318590274	6.34112755	-0.022537276	6.210179765	2.162624988	0.524981981	-256.1305072	6.285520107	0.00130416	909.6383503	-257.8684403	0.175883555	0.062270111	not-adaptive	0.175883555	-0.005136679
ENSMUSG00000001942.8	Siae	3.913700335	5.88680985	8.509565171	0.489010061	-158.3354725	3.783356866	3.934941374	-0.151584508	5.895423585	8.489098942	0.490193275	-158.3208698	4.017812504	4.84E-10	1.00E+10	-158.8960973	0.562576891	0.283453939	not-adaptive	0.562576891	-0.056675276
ENSMUSG00000001962.8	Fam50a	5.25746108	4.494820675	3.975045015	0.371488086	-184.2248803	4.16420054	5.428532245	-1.264331706	5.939945894	2.998278492	0.492073124	-180.9317998	5.218477512	0.004194277	343.5685024	-182.2452041	0.268903054	0.105072712	not-adaptive	0.268903054	-0.38252263
ENSMUSG00000001964.14	Emd	4.359310281	10.95221478	2.273731572	0.913816774	-265.5027565	4.672392743	4.309508324	0.362884419	12.14831913	2.037686181	1.021468667	-265.085798	4.355975511	2.18E-10	1.00E+10	-265.9107233	0.438267738	0.198979272	not-adaptive	0.438267738	0.116638266
ENSMUSG00000001986.16	Gria3	4.981246582	8.652790277	3.67507156	0.736419701	-233.9086739	3.937704056	5.169220691	-1.231516634	16.93274846	1.878949995	1.420554473	-230.3570481	4.98530564	0.001653008	1642.323348	-233.5638911	0.04048422	0.011324409	adaptive	0.04048422	-0.392592109
ENSMUSG00000001995.9	Sipa1l2	1.986607564	12794180.6	2.15E-06	1078636.879	-130.6564831	1.077789866	2.086009499	-1.008219633	31874579.21	8.31E-07	2687248.927	-129.2479858	1.986607557	2.32E-10	1.00E+10	-130.6564833	0.244510385	0.093270872	not-adaptive	0.244510385	-0.9526698
ENSMUSG00000001998.15	Ap4e1	3.83665804	8.225275263	3.956967863	0.696096241	-153.095711	3.46079065	3.886519264	-0.425728614	8.51758223	3.859685427	0.712600317	-152.8957009	3.861665858	0.001078867	2664.251848	-153.4886962	0.552669382	0.276139786	not-adaptive	0.552669382	-0.167376995
ENSMUSG00000001999.15	Blvra	6.593430946	5.743065895	1.941074634	0.487246855	-208.8919154	6.460159779	6.613799916	-0.153640137	5.852678431	1.940958504	0.48740293	-208.7954854	6.607438425	0.001358989	720.1343654	-209.7559197	0.382726641	0.165760943	not-adaptive	0.382726641	-0.033909553
ENSMUSG00000002010.17	Idh3g	6.984904811	18477018.16	1.41E-06	1557740.502	-282.5181216	7.015410089	6.980418741	0.034991348	17991842.41	1.44E-06	1516837.042	-282.5132486	6.984904839	2.19E-10	1.00E+10	-282.5181218	0.99513867	0.921357647	not-adaptive	0.99513867	0.007213856
ENSMUSG00000002014.12	Ssr4	8.412289136	6.158628286	1.386372544	0.517019786	-214.0022928	8.560547692	8.389627845	0.170919847	6.214262072	1.362747222	0.52581407	-213.8207689	8.521530247	0.000994321	732.0982935	-214.2263124	0.6666144	0.367799067	not-adaptive	0.6666144	0.029096286
ENSMUSG00000002015.5	Bcap31	9.376744236	8.409552767	0.507736472	0.720438731	-158.3717293	9.497975727	9.358398509	0.139577218	8.794559832	0.493565907	0.740993494	-158.0515453	9.376393888	3.96E-11	1.00E+10	-159.6328032	0.205716178	0.075346992	not-adaptive	0.205716178	0.021358405
ENSMUSG00000002017.10	Fam98a	4.492138116	18477959.56	1.15E-06	1557819.869	-229.0283536	4.341445748	4.517035116	-0.175589368	18478045.93	1.14E-06	1557827.15	-228.8875284	4.492138101	1.79E-10	1.00E+10	-229.0283539	0.868640958	0.595621252	not-adaptive	0.868640958	-0.057200574
ENSMUSG00000002028.13	Kmt2a	3.088726819	18348751.05	1.43E-06	1546926.732	-276.043831	2.701089813	3.147459699	-0.446369886	18348751.3	1.42E-06	1546926.753	-275.2578481	3.088726814	2.21E-10	1.00E+10	-276.0438313	0.455671473	0.209921679	not-adaptive	0.455671473	-0.220646294
ENSMUSG00000002031.13	Ift46	6.156175189	22.30939724	1.122445388	1.883739234	-226.6836245	6.306096551	6.132930597	0.173165954	25.3575674	0.98598593	2.14660222	-226.5858411	6.187188476	0.00032972	6365.979468	-226.6451177	0.942446079	0.730609051	not-adaptive	0.942446079	0.040170634
ENSMUSG00000002043.17	Trappc6a	5.857887613	7.457437392	3.092146968	0.625320421	-250.551815	5.630503483	5.893774108	-0.263270625	7.635570283	3.013338359	0.642088874	-250.3750062	5.872667884	2.14E-10	1.00E+10	-251.7596268	0.250418792	0.096091704	not-adaptive	0.250418792	-0.065927832
ENSMUSG00000002052.6	Supt6	3.358127768	20.31378259	1.036385635	1.709771372	-251.6434673	2.576136862	3.485920236	-0.909783374	18478045.94	1.09E-06	1557827.151	-247.4138844	3.352737488	0.000302388	5815.478067	-251.5108861	0.01662244	0.004202908	adaptive	0.01662244	-0.436330317
ENSMUSG00000002064.10	Sdf2	6.928774872	19.92552379	0.953286836	1.683593238	-256.0369548	6.8882634	6.935157008	-0.046893608	19.9819058	0.952241105	1.685283041	-256.0257088	6.929956203	1.63E-10	1.00E+10	-256.0915116	0.936315483	0.716773063	not-adaptive	0.936315483	-0.009788234
ENSMUSG00000002068.16	Ccne1	5.825692725	5.804275076	7.452693644	0.48315614	-189.106501	5.448446187	5.87756872	-0.429122533	5.852045054	7.378010728	0.487359425	-188.9696222	5.822163477	0.00206821	1956.445511	-190.6301678	0.190035282	0.068396424	not-adaptive	0.190035282	-0.109374648
ENSMUSG00000002102.15	Psmc3	8.415736825	9.682050915	0.638999176	0.824903651	-190.0327482	8.357374306	8.424533484	-0.067159178	9.968166389	0.63299554	0.833565991	-189.9769595	8.453984882	0.00022428	2388.146763	-190.3490138	0.689316759	0.388347869	not-adaptive	0.689316759	-0.011547046
ENSMUSG00000002103.16	Acp2	4.511300084	18478046.9	2.30E-06	1557827.232	-246.8852994	4.243424056	4.558572324	-0.315148268	18478046.9	2.29E-06	1557827.232	-246.6730149	4.511300079	3.59E-10	1.00E+10	-246.8852998	0.808734289	0.514665606	not-adaptive	0.808734289	-0.103353207
ENSMUSG00000002105.15	Slc39a13	6.249951417	8.012290929	2.803714276	0.680206759	-289.6450629	6.286383501	6.244530487	0.041853014	8.020703876	2.803575858	0.680239086	-289.639967	6.212041991	0.001462518	1318.149654	-289.7759672	0.872842478	0.601993063	not-adaptive	0.872842478	0.009637184
ENSMUSG00000002107.18	Celf2	5.814454446	25.96628387	0.962898755	2.204304844	-300.5119673	4.871422869	5.958401278	-1.086978409	10282446.27	2.31E-06	866883.6459	-295.0889603	5.819746208	0.000558003	3705.492907	-299.9199213	0.00797885	0.001881267	adaptive	0.00797885	-0.290582064
ENSMUSG00000002129.11	Sf3a1	4.796453313	20541680.45	7.48E-07	1731805.316	-246.2265711	4.813208408	4.793903624	0.019304783	20541680.45	7.48E-07	1731805.316	-246.2239506	4.796453329	1.30E-10	1.00E+10	-246.2265716	0.997382398	0.942281893	not-adaptive	0.997382398	0.005797986
ENSMUSG00000002147.18	Stat6	5.890754218	9.41977162	2.617242182	0.789409861	-293.0890446	5.17544085	6.005940395	-0.830499546	13.9629676	1.76568543	1.167571376	-290.7132444	5.89403267	0.000264647	8199.930543	-293.7491781	0.048029792	0.013735166	adaptive	0.048029792	-0.214708399
ENSMUSG00000002205.16	Vrk3	4.719410701	6.235764026	5.824843763	0.513445919	-204.5378528	5.269796911	4.638251929	0.631544982	6.541641	5.481858549	0.545819005	-204.0800819	4.771252898	0.001761682	1838.899833	-205.4476335	0.254729884	0.098165163	not-adaptive	0.254729884	0.184166181
ENSMUSG00000002210.11	Smg9	3.977449936	10.68590063	2.608618122	0.89477582	-201.5292351	3.582792817	4.039061485	-0.456268668	11.5134433	2.398389818	0.970740107	-201.0629472	3.964253987	2.46E-10	1.00E+10	-201.7579586	0.499068777	0.238401262	not-adaptive	0.499068777	-0.172935489
ENSMUSG00000002221.11	Paxip1	3.577046613	7.604981116	4.923876503	0.64079354	-252.2159758	1.999823442	3.843947866	-1.844124424	18478046.31	1.97E-06	1557827.182	-245.5587563	3.60672042	0.003157913	981.9859863	-251.1697736	0.003657347	0.000808318	adaptive	0.003657347	-0.942716135
ENSMUSG00000002227.15	Mov10	4.524261358	14.15129606	2.318850963	1.181020791	-271.0883344	4.556733986	4.518999078	0.037734908	14.23587778	2.307444852	1.187125717	-271.0846382	4.53127145	2.82E-10	1.00E+10	-271.2297068	0.864962973	0.59013265	not-adaptive	0.864962973	0.011996888
ENSMUSG00000002233.13	Rhoc	7.829092831	4.706896434	2.200789956	0.391960129	-239.8622292	8.61636414	7.710809822	0.905554318	5.977776206	1.711023415	0.50348624	-236.3410533	7.711356025	0.002568395	334.2749588	-239.2112101	0.056690036	0.016579832	not-adaptive	0.056690036	0.160196836
ENSMUSG00000002250.16	Ppard	3.708485743	20.75788832	2.184704671	1.747196823	-240.963132	2.853780631	3.836504176	-0.982723546	3079965.412	1.45E-05	259666.0342	-239.3304184	3.704064074	0.001446381	2557.38807	-240.6820848	0.258808613	0.100138713	not-adaptive	0.258808613	-0.426917886
ENSMUSG00000002274.13	Metrn	5.354970387	9.190084438	3.757396476	0.77898213	-269.9532569	4.431708781	5.463924235	-1.032215455	16.23329472	2.174795342	1.360370107	-268.1751886	5.390247597	0.001333986	2229.576931	-269.9326865	0.17247588	0.060815813	not-adaptive	0.17247588	-0.302074398
ENSMUSG00000002279.19	Lmf1	4.356207924	19809304.86	2.11E-06	1670054.831	-184.4452697	4.256435985	4.377780235	-0.12134425	18335017.98	2.28E-06	1545761.641	-184.4178132	4.356207934	3.53E-10	1.00E+10	-184.4452701	0.972916589	0.814723326	not-adaptive	0.972916589	-0.0405536
ENSMUSG00000002280.11	Ciao3	5.028638855	5.932983984	3.228287991	0.494104333	-161.2380687	4.592093351	5.099327299	-0.507233948	6.381930701	2.959978141	0.540723692	-160.6946928	5.083186849	0.001878462	894.0454915	-162.0819158	0.249767941	0.095779788	not-adaptive	0.249767941	-0.15115497
ENSMUSG00000002297.16	Dbf4	4.974833618	3.841047248	9.779557648	0.319445569	-224.8021064	3.638034949	5.199103028	-1.561068079	4.407125868	8.557755384	0.365045832	-222.8960745	5.048155629	0.014292722	238.4664762	-229.0175126	0.002195296	0.000467038	adaptive	0.002195296	-0.515103342
ENSMUSG00000002307.16	Daxx	4.794144612	3097222.436	1.06E-05	261118.7283	-206.2296194	5.103779177	4.73970337	0.364075807	3882732.021	8.39E-06	327341.6735	-205.902405	4.794144605	2.76E-10	1.00E+10	-206.2296195	0.720929107	0.418533653	not-adaptive	0.720929107	0.106769138
ENSMUSG00000002319.16	Ipo4	5.914049281	18478046.9	1.58E-06	1557827.232	-231.6958902	5.908156623	5.914922267	-0.006765644	18478046.9	1.58E-06	1557827.232	-231.6957604	5.9039004	0.000407899	5891.849629	-231.4729248	1	1	not-adaptive	1	-0.001651137
ENSMUSG00000002320.15	Tm9sf1	6.313567887	7.651047997	2.680913146	0.64713483	-251.3259296	5.887708235	6.379576669	-0.491868434	8.465925422	2.396181527	0.72573265	-250.6003154	6.322362067	1.90E-10	1.00E+10	-252.4565413	0.156261275	0.054008007	not-adaptive	0.156261275	-0.115754513
ENSMUSG00000002325.15	Irf9	5.466988249	9.645931404	2.740991052	0.810525172	-210.3748914	5.48411219	5.464893522	0.019218668	9.710563531	2.738003087	0.811710252	-210.3741709	5.499055576	2.36E-10	1.00E+10	-210.6902421	0.729007586	0.426570598	not-adaptive	0.729007586	0.005064698
ENSMUSG00000002326.6	Gmpr2	5.619429318	2521459.73	1.05E-05	212573.9339	-245.9646846	5.138567066	5.703057535	-0.564490469	3970632.174	6.57E-06	334754.2805	-244.7413471	5.619429306	2.24E-10	1.00E+10	-245.9646848	0.294246422	0.117774079	not-adaptive	0.294246422	-0.15036948
ENSMUSG00000002329.7	Mdp1	4.848748528	3069832.243	1.00E-05	258809.5124	-210.3679982	5.594314967	4.713912044	0.880402923	18478045.94	1.60E-06	1557827.151	-208.172842	4.848748509	2.59E-10	1.00E+10	-210.3679983	0.111341164	0.036143688	not-adaptive	0.111341164	0.247036642
ENSMUSG00000002332.16	Dhrs1	6.81025989	7.739030057	2.281388742	0.650386249	-218.4882045	6.712132817	6.826205836	-0.114073019	7.834314419	2.264944759	0.655489957	-218.4445568	6.742236207	0.00071027	2174.84867	-218.9744227	0.588683884	0.303276345	not-adaptive	0.588683884	-0.024312654
ENSMUSG00000002342.17	Tmem161a	6.015416995	3130831.057	7.44E-06	263953.1525	-282.8079425	5.878723927	6.035920955	-0.157197028	3074541.42	7.57E-06	259208.7742	-282.6930145	6.015417003	1.96E-10	1.00E+10	-282.807943	0.891429871	0.631629868	not-adaptive	0.891429871	-0.038070884
ENSMUSG00000002343.11	Armc6	5.097735554	14.99886711	1.344398135	1.255677955	-171.0182596	5.820520364	5.014388996	0.806131368	46.31357726	0.42895761	3.894341647	-169.3648066	5.094072557	1.73E-10	1.00E+10	-171.0852191	0.178992287	0.06360392	not-adaptive	0.178992287	0.215074219
ENSMUSG00000002345.18	Borcs8	6.666984982	10.72202054	1.548535604	0.897367409	-231.2394507	7.14256692	6.592253566	0.550313354	14.54881435	1.134519002	1.222824025	-229.7557984	6.696134651	0.000317888	4476.718588	-231.455914	0.182662405	0.065187281	not-adaptive	0.182662405	0.115670912
ENSMUSG00000002365.10	Snx9	4.493905227	6.695434329	3.774543038	0.565172573	-229.0168502	3.308497076	4.64804157	-1.339544494	8.182470949	3.003501254	0.692033417	-225.7343882	4.359712241	0.002044263	1074.639521	-229.4344351	0.024722366	0.006522047	adaptive	0.024722366	-0.490446967
ENSMUSG00000002372.9	Ranbp3	5.676804042	3108247.127	6.63E-06	262050.4305	-240.7177039	5.697264004	5.67364356	0.023620444	3108240.965	6.63E-06	262049.9108	-240.7150617	5.676804038	1.74E-10	1.00E+10	-240.7177043	0.997360864	0.942045073	not-adaptive	0.997360864	0.005993743
ENSMUSG00000002379.7	Ndufa11	8.221119064	11.26962032	0.981162846	0.945118942	-228.4327436	8.225663015	8.220449944	0.005213071	11.27118029	0.982451582	0.943836438	-228.4325429	8.215340288	9.70E-11	1.00E+10	-228.8447269	0.662202429	0.363906161	not-adaptive	0.662202429	0.000914608
ENSMUSG00000002395.14	Use1	6.935788429	7.448869754	1.901685475	0.622446386	-245.3968718	6.651965824	6.979003065	-0.327037241	7.948268396	1.758030258	0.674946955	-244.9077179	6.888909357	0.001160632	1029.98206	-245.6570744	0.472670578	0.220869468	not-adaptive	0.472670578	-0.069240209
ENSMUSG00000002396.8	Ocel1	2.717862357	21199741.9	2.06E-06	1787285.086	-184.2631241	2.107323738	2.822296595	-0.714972857	21947587.79	1.95E-06	1850333.536	-183.4853061	2.717862368	3.68E-10	1.00E+10	-184.2631244	0.459407197	0.212305245	not-adaptive	0.459407197	-0.421457643
ENSMUSG00000002413.15	Braf	3.170880291	7.18207371	3.990551996	0.607647858	-276.1632403	2.279468137	3.294821273	-1.015353136	8.075449695	3.477266063	0.688245379	-274.1393191	3.180510826	2.69E-10	1.00E+10	-277.5527936	0.032926597	0.008979251	adaptive	0.032926597	-0.531502966
ENSMUSG00000002416.13	Ndufb2	8.534569842	5.22489163	1.061454564	0.431197343	-184.8383273	8.418328701	8.552182424	-0.133853724	5.292929494	1.050639218	0.435753522	-184.6955212	8.626920563	0.001076856	425.7088312	-184.6257096	1	1	not-adaptive	1	-0.022758785
ENSMUSG00000002455.14	Prpf6	4.519570444	20526962.37	2.03E-06	1730564.42	-272.1921861	4.453822166	4.529205968	-0.075383802	20526962.4	2.03E-06	1730564.422	-272.1801779	4.519570451	3.51E-10	1.00E+10	-272.1921865	0.988063199	0.876841071	not-adaptive	0.988063199	-0.024214193
ENSMUSG00000002458.13	Rgs19	6.108986285	18478045.94	1.12E-06	1557827.151	-227.5962936	6.403487663	6.063287796	0.340199867	18478047.6	1.11E-06	1557827.291	-227.0787657	6.108986288	1.75E-10	1.00E+10	-227.5962939	0.59599188	0.308973999	not-adaptive	0.59599188	0.078757582
ENSMUSG00000002477.5	Snrpd1	8.125602808	6.018871762	2.268667297	0.492772956	-253.9083488	8.617602679	8.04967701	0.567925668	6.554689075	2.025223335	0.5512427	-252.6106102	8.230140096	0.001717942	661.3527278	-254.2501103	0.194077025	0.070171659	not-adaptive	0.194077025	0.098355686
ENSMUSG00000002496.10	Tsc2	5.133137128	16.10651337	1.961703065	1.345835237	-294.9183918	5.288919851	5.109331664	0.179588187	17.14193293	1.827528112	1.446500998	-294.8228177	5.11211733	0.000594596	4406.833589	-294.5361665	1	1	not-adaptive	1	0.049838524
ENSMUSG00000002504.15	Slc9a3r2	5.023808325	3.100629834	8.075311828	0.265391312	-171.2448972	4.03458256	5.164141704	-1.129559144	3.306584341	7.739993556	0.276768442	-170.4554625	5.160465303	0.017105484	135.5132567	-175.0077167	0.010543411	0.002549802	adaptive	0.010543411	-0.356109177
ENSMUSG00000002524.17	Puf60	7.483929923	10331905.58	1.08E-06	871053.4314	-234.5291464	7.355787055	7.503107767	-0.147320711	10331905.58	1.08E-06	871053.4314	-234.3078305	7.48392992	9.40E-11	1.00E+10	-234.5291466	0.801463275	0.505854706	not-adaptive	0.801463275	-0.028608564
ENSMUSG00000002546.17	Golga2	4.203611639	5.987299764	4.534116736	0.497325686	-233.6821445	3.297004358	4.340593028	-1.04358867	7.119024587	3.752228211	0.599428158	-231.7734502	4.09822084	0.002564263	921.0361236	-234.552786	0.062079727	0.018389363	not-adaptive	0.062079727	-0.396736369
ENSMUSG00000002550.16	Uck1	5.641719262	5.563619155	4.13947988	0.466979103	-208.6731842	5.29720329	5.696881967	-0.399678677	5.870512178	3.979087939	0.487810317	-208.3910939	5.532320204	0.003673831	520.8023776	-207.9266923	1	1	not-adaptive	1	-0.10494164
ENSMUSG00000002580.7	Mien1	6.875034423	9.449556083	2.497274806	0.790549809	-264.4299827	7.165908816	6.827032587	0.33887623	10.30577592	2.287287752	0.865576941	-264.0683064	6.866956314	0.00012911	16190.79281	-265.1333739	0.344704588	0.144428036	not-adaptive	0.344704588	0.069891048
ENSMUSG00000002602.16	Axl	8.09002793	2.977626772	2.418179042	0.260336385	-220.7094495	7.536405899	8.173618328	-0.637212429	3.188396462	2.306591481	0.272765708	-219.5807582	7.910143797	0.004719782	134.2390212	-220.5946686	0.362797544	0.154441933	not-adaptive	0.362797544	-0.117098209
ENSMUSG00000002603.15	Tgfb1	1.877078722	31872728.05	7.69E-07	2687092.86	-119.395214	1.571514599	1.943747258	-0.372232659	30175799.4	8.05E-07	2544030.012	-119.0634342	1.877078727	2.07E-10	1.00E+10	-119.3952142	0.717645196	0.415305944	not-adaptive	0.717645196	-0.306684966
ENSMUSG00000002608.8	Ccdc97	4.725304102	18478046.31	1.38E-06	1557827.182	-232.4696263	5.135052286	4.654529416	0.480522871	18478045.97	1.36E-06	1557827.153	-231.594448	4.725304112	2.15E-10	1.00E+10	-232.4696265	0.416787626	0.185831864	not-adaptive	0.416787626	0.141743651
ENSMUSG00000002625.10	Akap8l	4.796626331	5132041.405	5.65E-06	432668.8985	-190.3463063	4.414635169	4.842801086	-0.428165918	18478321.69	1.56E-06	1557850.398	-189.9771891	4.796626319	2.45E-10	1.00E+10	-190.3463064	0.691344269	0.390226947	not-adaptive	0.691344269	-0.13354753
ENSMUSG00000002635.11	Pdcd2l	5.33021861	7.159153274	4.865576509	0.59762582	-243.6774746	4.746871277	5.420197122	-0.673325845	8.208313987	4.171019478	0.702388318	-242.9698647	5.324957998	0.002609444	1140.244129	-244.041512	0.342443941	0.143194077	not-adaptive	0.342443941	-0.191368392
ENSMUSG00000002658.9	Gtf2f1	6.137815685	3108240.965	7.75E-06	262049.9108	-273.0782617	5.644803969	6.207202519	-0.562398549	19053067.66	1.24E-06	1606305.469	-271.7703761	6.106046013	0.000319165	6236.319938	-272.8919449	0.325768311	0.134208399	not-adaptive	0.325768311	-0.137019736
ENSMUSG00000002660.8	Clpp	6.278214523	18477286.31	1.59E-06	1557763.107	-277.0753118	5.915765456	6.331598495	-0.415833039	18477286.31	1.58E-06	1557763.107	-276.4946076	6.278214537	2.48E-10	1.00E+10	-277.075312	0.559504122	0.281173566	not-adaptive	0.559504122	-0.098004918
ENSMUSG00000002679.14	Med6	6.174269989	4313932.043	4.19E-06	363690.549	-158.0377819	6.112494823	6.181370583	-0.06887576	4313908.748	4.19E-06	363688.5851	-158.0238106	6.174270003	1.52E-10	1.00E+10	-158.0377819	0.986125843	0.86724383	not-adaptive	0.986125843	-0.016165421
ENSMUSG00000002718.14	Cse1l	6.112967227	27.41209641	0.796938387	2.320863262	-269.9181271	6.214585863	6.096838017	0.117747847	30.40461838	0.728160864	2.541246929	-269.8509373	6.10935699	5.67E-05	32732.17155	-269.9230264	0.930448003	0.704162176	not-adaptive	0.930448003	0.027597038
ENSMUSG00000002728.14	Naa20	7.538921003	14225564.85	1.00E-06	1199315.773	-250.7295239	7.392484165	7.557848214	-0.165364049	13746984.81	1.03E-06	1158968.222	-250.5377198	7.538921004	1.20E-10	1.00E+10	-250.7295245	0.825468034	0.535677807	not-adaptive	0.825468034	-0.031916297
ENSMUSG00000002731.6	Prkra	5.059432429	5.189500931	5.756829054	0.430921347	-150.4961148	4.354017228	5.181877656	-0.827860428	5.769979764	5.135662484	0.485679359	-149.7056561	4.9895654	0.003744898	705.2164846	-151.2423415	0.21509286	0.079584292	not-adaptive	0.21509286	-0.251127838
ENSMUSG00000002732.14	Fkbp7	6.319872618	11.00420093	2.236305829	0.911630934	-179.7412614	6.273142147	6.330823322	-0.057681176	11.09128139	2.197139734	0.928671996	-179.7313496	6.38781078	0.001308973	1508.319099	-179.0781024	1	1	not-adaptive	1	-0.01320488
ENSMUSG00000002733.8	Plekha3	3.632196172	3096579.675	1.10E-05	261064.5388	-219.6862115	3.82945784	3.597264419	0.232193421	4131563.308	8.19E-06	348320.1147	-219.5498588	3.666134418	0.000353985	7952.39867	-219.6565117	0.898837594	0.64418858	not-adaptive	0.898837594	0.090239946
ENSMUSG00000002741.9	Ykt6	4.367605766	6.220688664	3.438329565	0.523978286	-270.1390122	3.46407524	4.508193816	-1.044118576	8.471696723	2.5038706	0.720099876	-267.1590567	4.326949331	0.00219317	837.8773183	-270.1681064	0.049338542	0.014159888	adaptive	0.049338542	-0.380079275
ENSMUSG00000002748.7	Baz1b	4.246446178	6.496109036	4.615796266	0.546936792	-308.935038	4.065060101	4.273841517	-0.208781416	6.557594674	4.597232008	0.549119369	-308.8556631	4.332795105	0.002870181	905.4358308	-309.8712018	0.362207265	0.154111328	not-adaptive	0.362207265	-0.072256729
ENSMUSG00000002767.13	Mrpl2	6.606589654	6.416968365	4.378086324	0.5407908	-283.1563581	6.10533048	6.678191837	-0.572861357	6.538157321	4.315484487	0.54544948	-282.5736803	6.661080031	0.003828322	603.5021155	-281.749233	1	1	not-adaptive	1	-0.129388147
ENSMUSG00000002768.8	Mea1	7.331311373	2443.543853	0.007062773	205.9634888	-252.1937663	7.17870054	7.356181274	-0.177480735	1919851.031	8.96E-06	161856.3307	-251.9886829	7.319567177	0.000117289	12275.99212	-252.1398013	0.859745924	0.582483572	not-adaptive	0.859745924	-0.035234315
ENSMUSG00000002778.14	Kdelr1	6.285419849	11.10187148	2.232183087	0.931980114	-297.972271	6.291107407	6.284558379	0.006549027	11.09779081	2.229244624	0.933239706	-297.9721266	6.290580199	0.000791713	2611.877474	-297.082794	1	1	not-adaptive	1	0.001502624
ENSMUSG00000002808.7	Epdr1	6.424889909	2.164439933	6.291659678	0.178664526	-248.7709543	5.411431793	6.580729444	-1.169297652	2.250131222	5.829400091	0.192851635	-247.6056005	6.212121642	0.018125953	62.01966247	-248.4503509	0.429664578	0.193666781	not-adaptive	0.429664578	-0.282237147
ENSMUSG00000002812.4	Flii	6.486662037	138.7525049	0.096657754	11.67531964	-248.5630301	5.957585366	6.566417134	-0.608831768	10282476.93	1.25E-06	866886.2309	-245.3638991	6.470400207	0.000228975	4807.865499	-248.3032832	0.052898297	0.015324539	not-adaptive	0.052898297	-0.140378682
ENSMUSG00000002820.6	Atg4d	3.441528803	13.64987614	3.246934301	1.1439482	-231.9737202	3.183624525	3.485001361	-0.301376836	14.14316077	3.140752348	1.181708043	-231.8300623	3.44847215	3.83E-10	1.00E+10	-232.0602868	0.79435525	0.497414207	not-adaptive	0.79435525	-0.130489024
ENSMUSG00000002833.11	Hdgfl2	5.617847655	8.50300938	1.836259967	0.721868459	-230.9219575	5.191338004	5.685981157	-0.494643153	10.76325699	1.483815155	0.898751182	-229.8484946	5.608249034	0.000517039	2655.894973	-231.4370683	0.204216674	0.074674989	not-adaptive	0.204216674	-0.131302894
ENSMUSG00000002835.9	Chaf1a	2.824988697	9.733631115	4.557528742	0.815502343	-269.0745739	2.220361874	2.91467839	-0.694316516	11.40748158	3.919770538	0.94976526	-268.364124	2.819556553	3.95E-10	1.00E+10	-269.5845024	0.295118467	0.118219174	not-adaptive	0.295118467	-0.392541877
ENSMUSG00000002844.9	Adprh	5.522111454	22.62627533	1.08838022	1.90771818	-293.5266497	5.722877999	5.491291492	0.231586507	24.93475755	0.980504868	2.115839582	-293.2978845	5.523365967	2.10E-10	1.00E+10	-293.5575264	0.771327784	0.471147392	not-adaptive	0.771327784	0.059595356
ENSMUSG00000002845.14	Tmem39a	5.560475418	7.288612196	3.499530979	0.609562335	-248.4427076	5.485702542	5.57348639	-0.087783848	7.238914436	3.500941757	0.608829917	-248.4247768	5.528507804	0.001005464	2244.220417	-249.4352367	0.364051525	0.155145145	not-adaptive	0.364051525	-0.022903665
ENSMUSG00000002846.9	Timmdc1	5.35788851	6.862278433	2.709332173	0.571891151	-279.3627431	4.648754189	5.467217871	-0.818463681	9.459035235	1.978715307	0.788612098	-277.0022704	5.449350815	0.001831234	833.8235463	-277.6892923	0.503072037	0.241118314	not-adaptive	0.503072037	-0.233962726
ENSMUSG00000002870.8	Mcm2	7.08737385	7.909706414	3.63565217	0.666906661	-267.7315424	7.003206389	7.101471482	-0.098265094	7.915098569	3.628276208	0.668159675	-267.7100594	7.076647732	0.002060138	1174.830613	-267.3199704	1	1	not-adaptive	1	-0.020102388
ENSMUSG00000002871.14	Tpra1	6.63430065	18.45458083	0.720007851	1.558357402	-236.0684477	6.527928322	6.649469785	-0.121541463	17.92313177	0.744121332	1.504376861	-235.9663678	6.637847786	3.79E-05	30032.6422	-236.1344665	0.845270355	0.562032357	not-adaptive	0.845270355	-0.026614091
ENSMUSG00000002881.14	Nab1	3.613363055	6.823804362	4.941474256	0.570506246	-149.1981041	2.844701076	3.742616554	-0.897915477	9.70262273	3.535410358	0.820193219	-148.4499556	3.645833936	0.001092761	2785.541745	-149.6181045	0.310941989	0.126389614	not-adaptive	0.310941989	-0.395770185
ENSMUSG00000002885.14	Adgre5	4.561371753	10.74515251	3.115661502	0.907239871	-154.9787896	4.153207619	4.656588031	-0.503380411	12.82624378	2.622107122	1.079671336	-154.5306094	4.538912297	0.000636201	4555.250267	-155.0663528	0.585234063	0.300609853	not-adaptive	0.585234063	-0.165047258
ENSMUSG00000002900.17	Lamb1	5.507704327	7.363435895	2.634522629	0.624294954	-271.5821703	5.200298992	5.553497658	-0.353198666	7.61846595	2.563961808	0.640676379	-271.1945272	5.513176004	0.000682945	2567.62724	-273.1914516	0.135752152	0.045666635	not-adaptive	0.135752152	-0.09480211
ENSMUSG00000002948.19	Map2k7	4.376651586	6.146335066	4.264373293	0.516098829	-276.3691834	3.535124673	4.510478962	-0.97535429	7.877448776	3.339441628	0.663332091	-274.3401441	4.249244663	0.002543041	881.0907578	-275.9032534	0.209483717	0.077042253	not-adaptive	0.209483717	-0.351519544
ENSMUSG00000002949.15	Timm44	6.252523231	14.20569607	1.196526709	1.179411872	-258.3534466	6.003246746	6.292250582	-0.289003836	16.51632189	1.028931222	1.372527067	-257.8839779	6.267603364	0.000444344	3141.114646	-257.8306821	1	1	not-adaptive	1	-0.067833159
ENSMUSG00000002957.11	Ap2a2	5.077614842	4.471525591	3.951365992	0.375802958	-286.4810064	4.534707166	5.159781153	-0.625073988	4.751528949	3.758671566	0.395250134	-285.661911	5.193177771	0.005461122	274.675217	-287.731782	0.126202056	0.041887551	not-adaptive	0.126202056	-0.186300487
ENSMUSG00000002963.17	Pnkp	5.311568029	6.870555199	3.311152196	0.573021378	-193.1704353	5.037334312	5.348274318	-0.310940006	6.980228629	3.260274636	0.581402408	-192.9906136	5.457583145	0.001988209	966.130027	-193.1495902	0.853016322	0.572840304	not-adaptive	0.853016322	-0.086412983
ENSMUSG00000002968.9	Med25	4.778066621	8.738044079	3.463467192	0.739333051	-297.611427	3.808881314	4.930076246	-1.121194932	14.85717771	2.058026903	1.238029725	-294.3489656	4.690127638	0.001634978	1572.287484	-297.3777747	0.048373212	0.013846431	adaptive	0.048373212	-0.372242625
ENSMUSG00000002981.10	Clptm1	6.668699734	1.783677976	7.950330571	0.14557353	-277.0514022	4.405007005	7.011651658	-2.606644653	2.20791147	6.362166692	0.182159259	-272.559282	6.859239048	0.023711745	48.87318627	-274.9326902	0.093162674	0.029352553	not-adaptive	0.093162674	-0.670610011
ENSMUSG00000002983.17	Relb	2.941934412	5.309800825	10.44183566	0.432085272	-164.4448482	2.416278192	3.030292702	-0.61401451	5.198430473	10.50902929	0.424855457	-164.2358907	2.745968022	0.008043602	573.1471842	-164.2827797	0.954193236	0.759427872	not-adaptive	0.954193236	-0.326670588
ENSMUSG00000002984.17	Tomm40	6.197563578	1.874774019	8.138237754	0.141764487	-262.1328515	3.725570373	6.612444531	-2.886874158	2.61966824	5.419217752	0.216971237	-255.9028294	6.389718088	0.025785577	45.00986588	-261.444739	0.003919036	0.000870842	adaptive	0.003919036	-0.827722401
ENSMUSG00000002996.17	Hbp1	5.598041069	18380551.26	1.60E-06	1549607.687	-168.4344909	5.286366445	5.637000397	-0.350633952	18380551.26	1.59E-06	1549607.687	-168.2129218	5.598041051	2.47E-10	1.00E+10	-168.4344911	0.801260385	0.505611454	not-adaptive	0.801260385	-0.092651235
ENSMUSG00000002997.15	Prkar2b	5.087929504	4.226945698	7.017466843	0.353256819	-296.0536989	3.826565418	5.261953185	-1.435387767	5.016293225	6.0183935	0.412782366	-293.7943442	5.283009688	0.011543964	222.4654763	-299.6931356	0.002742758	0.000593077	adaptive	0.002742758	-0.459548349
ENSMUSG00000003031.14	Cdkn1b	4.387453315	4.300208932	2.551640171	0.356604796	-242.9868787	3.730909231	4.485340963	-0.754431732	4.848586953	2.292107733	0.396392883	-241.108162	4.630824082	0.004406764	212.556452	-246.9863057	0.002799978	0.000606381	adaptive	0.002799978	-0.265690398
ENSMUSG00000003032.8	Klf4	3.348875364	15.37713454	2.504181835	1.288262885	-256.0758393	2.747118828	3.442924135	-0.695805308	25.94424681	1.473847958	2.186722796	-255.0637969	3.35017708	3.31E-10	1.00E+10	-256.1565528	0.335291215	0.139314761	not-adaptive	0.335291215	-0.325715075
ENSMUSG00000003033.15	Ap1m1	6.893583995	10.6754827	1.373005797	0.889866515	-249.7099236	6.476039649	6.958379672	-0.482340023	13.48229465	1.087246669	1.121946394	-248.3658852	6.891318575	0.000436885	2829.846119	-249.8350644	0.230114285	0.086498601	not-adaptive	0.230114285	-0.103639581
ENSMUSG00000003037.16	Rab8a	5.916778427	3221029.266	3.94E-06	271556.5873	-241.1970469	5.797399287	5.935016907	-0.13761762	3076510.4	4.12E-06	259372.5355	-241.0280586	5.916778426	1.07E-10	1.00E+10	-241.1970471	0.844518592	0.560999237	not-adaptive	0.844518592	-0.033846287
ENSMUSG00000003038.15	Hmgn2	7.998351671	4.746092151	4.706125042	0.396275449	-287.0812053	8.405768791	7.938590062	0.467178729	4.87196591	4.611097124	0.404272106	-286.7092639	8.288753903	0.004939785	389.3647031	-288.4676152	0.172328745	0.060753203	not-adaptive	0.172328745	0.082496975
ENSMUSG00000003039.9	Fam32a	5.738988959	6.359769947	2.624040574	0.538216888	-262.6714992	6.213286901	5.669516973	0.543769928	6.989892881	2.430445759	0.580756358	-261.6857966	5.816738395	0.001344892	1097.414186	-263.7668461	0.124799159	0.041338143	not-adaptive	0.124799159	0.132130846
ENSMUSG00000003062.13	Stard3nl	6.796752481	5.784479957	2.549842307	0.485974007	-239.2919484	7.030468886	6.760262747	0.270206139	5.942212879	2.515848711	0.492575778	-239.0515136	6.797143772	1.45E-10	1.00E+10	-242.2479059	0.040909527	0.011458514	adaptive	0.040909527	0.056541591
ENSMUSG00000003068.17	Stk11	4.744531286	1397809.032	2.22E-05	117844.3588	-134.8670147	4.795165633	4.738993155	0.056172479	1369658.731	2.26E-05	115471.052	-134.8632074	4.744531321	2.61E-10	1.00E+10	-134.8670147	0.996199866	0.930462848	not-adaptive	0.996199866	0.017000072
ENSMUSG00000003072.15	Atp5d	8.627418285	6.658714057	0.82518643	0.545964623	-180.4277529	8.165977261	8.698935532	-0.53295827	9.315498372	0.569840843	0.78937387	-176.9399384	8.616607286	0.000521479	866.6351158	-179.5898285	0.070658977	0.021328115	not-adaptive	0.070658977	-0.091213322
ENSMUSG00000003099.11	Ppp5c	6.690364681	7.302260247	1.030645828	0.592946863	-200.4076441	7.134226967	6.624400055	0.509826912	9.245871534	0.779456586	0.782717191	-197.9724877	6.746572636	0.000459746	1372.934454	-201.1059139	0.043568265	0.012301748	adaptive	0.043568265	0.106967313
ENSMUSG00000003119.14	Cdk12	2.852595449	3665649.528	6.56E-06	309041.4363	-248.1459951	2.732932196	2.870250683	-0.137318487	3665649.528	6.56E-06	309041.4363	-248.0730353	2.852595416	2.03E-10	1.00E+10	-248.1459954	0.929637936	0.702465083	not-adaptive	0.929637936	-0.070727078
ENSMUSG00000003131.7	Pafah1b2	6.773207145	5.452953577	2.042546144	0.449121602	-241.5912872	6.061180025	6.882889576	-0.821709551	7.161898137	1.550611979	0.592088333	-238.3241183	6.70430679	0.001469435	619.1212829	-238.9774439	0.520312554	0.253001876	not-adaptive	0.520312554	-0.183415672
ENSMUSG00000003154.15	Foxj2	2.787043786	1962966.654	1.69E-05	165487.7871	-253.175881	2.987069674	2.763125671	0.223944002	169.1242672	0.195437447	14.26770633	-253.0636984	2.787043796	2.79E-10	1.00E+10	-253.1758813	0.893880714	0.63573328	not-adaptive	0.893880714	0.112429709
ENSMUSG00000003161.15	Sri	8.472923829	8.751449833	1.37742094	0.741913944	-240.955006	8.454075227	8.47581236	-0.021737133	8.781255993	1.380577384	0.740233839	-240.9521971	8.450048098	0.00029441	3621.079104	-241.7133648	0.467120653	0.217266421	not-adaptive	0.467120653	-0.003704699
ENSMUSG00000003166.20	Dgcr2	5.340184725	15.71680728	2.048218239	1.311245475	-279.0028438	4.364591132	5.492498588	-1.127907456	18477944.88	1.67E-06	1557818.631	-275.1783458	5.33157088	0.001434379	1791.304899	-277.8362348	0.070096037	0.021133155	not-adaptive	0.070096037	-0.331616083
ENSMUSG00000003184.15	Irf3	5.909654716	18478045.94	9.55E-07	1557827.151	-228.097197	5.744920495	5.933762162	-0.188841668	18478041.47	9.53E-07	1557826.774	-227.9088091	5.909654701	1.49E-10	1.00E+10	-228.0971974	0.828292985	0.539333371	not-adaptive	0.828292985	-0.046660174
ENSMUSG00000003190.12	Bcl2l12	3.731126585	22590424.77	7.90E-07	1904529.355	-124.9875696	3.908548378	3.70464572	0.203902658	22590424.77	7.88E-07	1904529.355	-124.8671641	3.731126577	1.50E-10	1.00E+10	-124.9875699	0.886560635	0.62362061	not-adaptive	0.886560635	0.077297312
ENSMUSG00000003200.10	Sh3gl1	6.186567631	6.89779761	1.531674787	0.579720841	-212.1216933	5.924289148	6.230063003	-0.305773856	7.299009088	1.470431558	0.60347518	-211.5908706	6.222552361	0.000750671	1232.814988	-213.4317133	0.158683648	0.055013215	not-adaptive	0.158683648	-0.072604697
ENSMUSG00000003226.7	Ranbp2	3.079580699	7.179132148	4.150764073	0.604814405	-240.4405755	2.235973947	3.185246504	-0.949272557	7.596660419	3.84554733	0.643646492	-239.0559968	3.118439103	0.001746715	1493.228154	-241.0671902	0.13382887	0.044900129	not-adaptive	0.13382887	-0.510501648
ENSMUSG00000003233.12	Dvl3	3.351559515	4.746816301	5.211972795	0.394488564	-289.401418	2.488820874	3.482294851	-0.993473977	5.335725656	4.686326628	0.438545155	-287.7928909	3.381565687	0.004650692	467.3199953	-291.5356458	0.023688752	0.006219745	adaptive	0.023688752	-0.484575963
ENSMUSG00000003234.16	Abcf3	5.509729118	7.14809306	2.829548808	0.597140823	-238.0776237	4.969567884	5.592530923	-0.622963038	7.920249709	2.487128771	0.678769693	-237.0085628	5.438136546	0.00111739	1575.890297	-238.6753656	0.188849883	0.067877915	not-adaptive	0.188849883	-0.170380917
ENSMUSG00000003235.13	Eif2b5	6.120485338	6.057942318	6.497895068	0.498664937	-323.6882378	4.480399232	6.409332218	-1.928932986	18.23559459	2.131154256	1.533687743	-317.0654435	6.190045668	0.004557389	710.2277077	-322.4051866	0.004797103	0.001083302	adaptive	0.004797103	-0.51654676
ENSMUSG00000003269.17	Cyth2	5.9218899	2.652049442	7.177600548	0.220607129	-267.0059243	3.996070264	6.22383686	-2.227766596	3.603763538	5.361015576	0.297294751	-261.9683793	6.004179897	0.013416026	119.3273954	-265.586364	0.026836708	0.007145722	adaptive	0.026836708	-0.639222294
ENSMUSG00000003299.10	Mrpl4	6.441319896	10283109.05	1.25E-06	866939.5242	-238.0184542	6.44817302	6.440250614	0.007922406	10282380.27	1.25E-06	866878.0805	-238.0179043	6.441319878	1.09E-10	1.00E+10	-238.0184545	0.999449897	0.973535905	not-adaptive	0.999449897	0.001773625
ENSMUSG00000003308.15	Keap1	4.483950477	7.793858793	3.550393203	0.657824191	-250.2283647	3.273076035	4.633785453	-1.360709419	14.80156175	1.892804653	1.22540039	-246.3620974	4.531412608	0.001996105	1172.803592	-249.9631126	0.027295999	0.007282115	adaptive	0.027295999	-0.501544131
ENSMUSG00000003316.14	Glg1	5.915075355	5.324983317	3.810422847	0.436272888	-293.6102804	5.288109646	6.008563546	-0.7204539	5.726434126	3.498994287	0.474240448	-292.3957384	6.066944168	0.003140818	531.9278365	-292.5759408	0.835101169	0.548281504	not-adaptive	0.835101169	-0.18426804
ENSMUSG00000003345.16	Csnk1g2	3.806215425	16.673645	1.959266639	1.406802752	-193.6025574	3.044372525	3.931097248	-0.886724722	4309469.25	7.47E-06	363314.3161	-191.8278373	3.81915082	0.000273746	10149.44525	-193.6035335	0.169365497	0.059495505	not-adaptive	0.169365497	-0.368787148
ENSMUSG00000003348.10	Mob3a	5.310026908	5.729455099	5.55574888	0.476039735	-244.0479192	4.025815469	5.499518532	-1.473703062	7.887712053	4.004313221	0.657391239	-240.7233723	5.252774214	0.002892976	980.3745996	-245.5952956	0.007658622	0.00179924	adaptive	0.007658622	-0.450024275
ENSMUSG00000003352.14	Cacnb3	5.578587753	18478045.93	1.26E-06	1557827.15	-245.8886426	5.507767428	5.59039114	-0.082623712	18478044.8	1.26E-06	1557827.055	-245.8588379	5.578587753	1.96E-10	1.00E+10	-245.888643	0.970634698	0.80711312	not-adaptive	0.970634698	-0.021481586
ENSMUSG00000003355.7	Fkbp11	6.688679756	8.958581498	2.69302315	0.757947752	-211.3720875	7.256335607	6.591396205	0.664939402	12.15449429	2.004156466	1.02308694	-210.144928	6.727853514	0.001148994	1767.180611	-210.4980668	0.702479714	0.400682365	not-adaptive	0.702479714	0.13865709
ENSMUSG00000003360.15	Ddx23	4.232651016	4498929.841	7.88E-06	379291.9822	-310.6943182	4.441411502	4.198880937	0.242530565	10906256.9	3.24E-06	919482.1618	-310.507773	4.232651002	2.99E-10	1.00E+10	-310.6943185	0.829820847	0.541324266	not-adaptive	0.829820847	0.081013365
ENSMUSG00000003363.15	Pld3	6.584074604	25.34411601	0.585945935	2.143825461	-233.6898391	6.617679408	6.578734219	0.038945189	25.61493916	0.577530263	2.175239794	-233.6795757	6.585257756	1.27E-10	1.00E+10	-233.7102104	0.969829785	0.80450073	not-adaptive	0.969829785	0.008515373
ENSMUSG00000003380.11	Rabac1	6.685540231	6.5521961	2.129007688	0.550961538	-227.5492151	6.477975597	6.717651613	-0.239676016	6.658880308	2.126427351	0.550598096	-227.3291738	6.659301171	0.000230722	5659.667326	-229.6325016	0.099925758	0.031848088	not-adaptive	0.099925758	-0.052413944
ENSMUSG00000003382.18	Etv3	2.544628853	5610048.11	3.30E-06	472959.8957	-91.9628267	2.272313012	2.626956897	-0.354643885	15031181.24	1.22E-06	1267224.27	-91.55825466	2.544628858	1.56E-10	1.00E+10	-91.9628268	0.667262241	0.368373362	not-adaptive	0.667262241	-0.209230949
ENSMUSG00000003402.14	Prkcsh	6.050005681	13.63954914	1.127966114	1.13369994	-244.3632687	6.193968439	6.027121678	0.166846761	14.03886146	1.098153065	1.163641333	-244.1957927	6.053617723	0.000267807	4804.007452	-244.3099967	0.892075893	0.632706692	not-adaptive	0.892075893	0.039394841
ENSMUSG00000003420.8	Fcgrt	5.747654734	7.328235036	3.534514619	0.614004825	-188.7560927	6.071000244	5.705428726	0.365571518	8.146790216	3.180391686	0.689530325	-188.5339509	5.747619897	0.000502357	4656.449348	-189.326366	0.452750033	0.208066309	not-adaptive	0.452750033	0.089598931
ENSMUSG00000003421.13	Nosip	5.878901291	6.647276909	2.15435863	0.551488615	-216.0679428	5.755820942	5.898627461	-0.142806519	6.617913928	2.122829486	0.55946865	-215.9908825	6.059259394	0.001845527	643.4450058	-216.5313983	0.582447782	0.298466921	not-adaptive	0.582447782	-0.035357584
ENSMUSG00000003423.15	Pih1d1	5.527894459	10.43184078	1.420722832	0.875198458	-142.8254812	4.980764769	5.619162018	-0.638397249	2758210.279	5.42E-06	232534.6831	-141.1883727	5.52895372	1.31E-10	1.00E+10	-142.9586449	0.170286631	0.059885803	not-adaptive	0.170286631	-0.173987721
ENSMUSG00000003429.11	Rps11	10.26302532	5.769756304	0.663557473	0.488153578	-154.1101703	10.56925231	10.21741889	0.351833419	6.637074613	0.586552825	0.551500508	-152.3972208	10.2686539	0.000596012	546.5081879	-154.2708344	0.153567727	0.05289519	not-adaptive	0.153567727	0.04884253
ENSMUSG00000003435.9	Supt5	5.072913426	24.14774664	1.0637084	2.037660348	-289.7000751	4.788151722	5.11599532	-0.327843598	25.57026906	1.00201508	2.153825726	-289.2746167	5.073306661	2.19E-10	1.00E+10	-289.7193328	0.641006269	0.345631254	not-adaptive	0.641006269	-0.095546077
ENSMUSG00000003437.14	Paf1	5.297100536	14.95023361	2.278505647	1.254152856	-242.5845974	4.868329083	5.360906078	-0.492576995	2518148.672	1.37E-05	212293.9759	-242.1023165	5.301320128	2.93E-10	1.00E+10	-242.6502176	0.578162009	0.29518917	not-adaptive	0.578162009	-0.139050167
ENSMUSG00000003438.17	Timm50	6.651740265	6.645695868	2.715370601	0.551424689	-260.3445171	5.948095966	6.762708853	-0.814612887	9.02615248	1.965365026	0.768448407	-258.0768962	6.647012619	0.001883661	785.8513239	-258.8826727	0.44674089	0.204273631	not-adaptive	0.44674089	-0.185173321
ENSMUSG00000003444.8	Med29	4.903071918	13.9045673	1.045347155	1.155846786	-203.1963095	5.032877193	4.879358966	0.153518227	14.55322285	0.992893846	1.217271479	-203.0531427	4.901802135	1.25E-10	1.00E+10	-203.3474644	0.74503671	0.44294412	not-adaptive	0.74503671	0.044691772
ENSMUSG00000003452.15	Bicd1	3.942582885	9.48695108	3.834973767	0.795921625	-270.6376891	4.478526857	3.856121104	0.622405753	11.04786128	3.306173961	0.924670924	-269.8784602	3.979344514	0.001056192	2972.146298	-271.0369872	0.313948271	0.127962163	not-adaptive	0.313948271	0.215873897
ENSMUSG00000003458.12	Ncstn	6.732191682	5.861105578	3.092928689	0.4829784	-276.603807	6.492996511	6.768755304	-0.275758793	5.884524909	3.044636301	0.490078328	-276.3912586	6.706272864	0.002613504	594.0530495	-279.0483986	0.070148561	0.021151333	not-adaptive	0.070148561	-0.060006129
ENSMUSG00000003464.13	Pex19	6.166416796	8.050961292	3.293690692	0.684804428	-301.4012127	5.99147565	6.19258934	-0.20111369	8.149245138	3.273413221	0.688878101	-301.3015925	6.119872704	0.001630714	1408.225572	-301.9960195	0.499360538	0.238598753	not-adaptive	0.499360538	-0.047631407
ENSMUSG00000003500.13	Impdh1	5.007145631	3108240.965	7.55E-06	262049.9108	-221.7920758	4.511211694	5.084493126	-0.573281432	3733391.767	6.17E-06	314753.7919	-220.558998	5.00714562	1.98E-10	1.00E+10	-221.7920759	0.291394308	0.116322106	not-adaptive	0.291394308	-0.172588971
ENSMUSG00000003518.13	Dusp3	6.051370102	4.899061877	2.552614038	0.402874547	-252.7296007	5.663495518	6.109838415	-0.446342898	5.152096912	2.462783306	0.417384829	-252.0650901	5.893517602	0.002081543	496.7986498	-250.9723605	1	1	not-adaptive	1	-0.109441465
ENSMUSG00000003527.9	Ess2	5.407249146	18478046.9	9.91E-07	1557827.232	-202.8577119	5.266605308	5.431132062	-0.164526754	18478046.9	9.89E-07	1557827.232	-202.7226354	5.407249131	1.54E-10	1.00E+10	-202.8577121	0.873648957	0.603228975	not-adaptive	0.873648957	-0.044379599
ENSMUSG00000003528.15	Slc25a1	6.652915098	2.735307124	7.156726453	0.228669592	-265.2564172	5.358609876	6.850254341	-1.491644466	2.957344377	6.33186847	0.258006873	-263.2769472	6.666387921	0.017404178	95.82362697	-267.0122519	0.023865897	0.006271432	adaptive	0.023865897	-0.354298768
ENSMUSG00000003531.15	Dgcr6	6.368129866	5.017217755	2.385258571	0.409278726	-231.9952853	5.748346801	6.475440293	-0.727093491	6.079233992	1.939857663	0.507025913	-229.9419586	6.303434859	0.002449009	400.9250759	-231.815739	0.153542112	0.052884633	not-adaptive	0.153542112	-0.171831188
ENSMUSG00000003534.17	Ddr1	4.932862825	6.970399028	4.660967079	0.580303167	-313.7369814	5.154742738	4.89893821	0.255804528	7.082266946	4.599910432	0.588254159	-313.6159859	4.907842622	0.001461237	1971.054512	-315.3409421	0.178180866	0.063255127	not-adaptive	0.178180866	0.073431332
ENSMUSG00000003541.6	Ier3	5.914802502	7.654302955	4.878353352	0.64973225	-301.0817631	5.498033906	5.977796721	-0.479762815	8.140137678	4.621854229	0.687058536	-300.7104352	5.837192674	0.001941548	1680.50792	-301.4333668	0.485327339	0.22919287	not-adaptive	0.485327339	-0.120698034
ENSMUSG00000003549.9	Ercc1	5.739596336	7.616388917	3.380616507	0.6495586	-237.0392629	6.278496955	5.679863438	0.598633517	8.470027135	3.058128063	0.72005416	-236.4222129	5.64502108	0.001363582	1671.740413	-237.6890138	0.281731452	0.111445559	not-adaptive	0.281731452	0.144562982
ENSMUSG00000003573.15	Homer3	4.406618132	6.467585238	5.438741565	0.537570334	-282.9138716	3.709963539	4.520105394	-0.810141855	7.048485413	5.022032172	0.580498444	-281.8813061	4.432131836	0.003786866	784.5737385	-283.3678869	0.22614457	0.084656258	not-adaptive	0.22614457	-0.284951404
ENSMUSG00000003575.13	Crtc1	3.276299175	5.738552953	4.072030347	0.475758988	-260.6609606	2.528819365	3.387632619	-0.858813254	6.439384519	3.599089825	0.536847618	-259.1133192	3.148673289	0.002202738	917.4132281	-260.7769442	0.189450969	0.068140716	not-adaptive	0.189450969	-0.421813438
ENSMUSG00000003623.4	Crot	4.319093831	8.8073728	4.693190168	0.740964015	-209.5504243	3.912382892	4.391741658	-0.479358765	9.570218917	4.340205314	0.803256434	-209.240381	4.279086277	0.000937185	3872.360157	-209.8662313	0.534806528	0.263227948	not-adaptive	0.534806528	-0.166745622
ENSMUSG00000003660.10	Snrnp200	4.221492684	3221525.715	9.47E-06	271598.4414	-268.5509575	4.382313084	4.198147787	0.184165297	3108240.965	9.80E-06	262049.9108	-268.4472276	4.221492698	2.57E-10	1.00E+10	-268.5509577	0.90146861	0.648765466	not-adaptive	0.90146861	0.061939603
ENSMUSG00000003662.10	Ciao1	5.369589794	3434955.833	6.10E-06	289591.7072	-195.9224486	5.206438817	5.395957628	-0.189518811	4047035.627	5.17E-06	341193.9151	-195.7823146	5.369589789	1.77E-10	1.00E+10	-195.9224489	0.869241527	0.59652528	not-adaptive	0.869241527	-0.051582107
ENSMUSG00000003721.14	Insig2	5.191364235	7.245141773	5.555762881	0.596527088	-255.7701823	4.362856258	5.30852187	-0.945665612	8.165960394	4.844498266	0.683094389	-254.6491288	5.226311019	3.69E-10	1.00E+10	-256.8375757	0.112090702	0.036429328	not-adaptive	0.112090702	-0.283037264
ENSMUSG00000003731.13	Kpna6	4.169884806	18478045.87	1.55E-06	1557827.145	-249.156648	4.068958944	4.184549247	-0.115590303	18477959.56	1.55E-06	1557819.869	-249.1155411	4.169884803	2.41E-10	1.00E+10	-249.1566483	0.959726245	0.774318663	not-adaptive	0.959726245	-0.040412503
ENSMUSG00000003746.16	Man1a	3.329311432	10.33751435	2.183003435	0.862016258	-140.8342934	3.064194656	3.356718525	-0.29252387	10.21017449	2.196700866	0.853017991	-140.7073687	3.330881234	1.99E-10	1.00E+10	-140.9726427	0.766995738	0.466376531	not-adaptive	0.766995738	-0.131543618
ENSMUSG00000003778.14	Brd8	5.911364987	3074515.779	8.22E-06	259206.6115	-291.1811818	5.264238656	6.013056267	-0.748817611	14033380.04	1.75E-06	1183113.45	-288.6413281	5.910900856	9.03E-05	23477.87523	-291.165423	0.080130802	0.024651678	not-adaptive	0.080130802	-0.191873563
ENSMUSG00000003779.16	Kif20a	7.141534375	8.301843461	6.450573762	0.710511197	-232.6167593	6.830223137	7.198069087	-0.367845951	8.527507059	6.27883682	0.730267328	-232.4738946	7.131823652	4.98E-10	1.00E+10	-233.2435308	0.463181531	0.214726132	not-adaptive	0.463181531	-0.075677239
ENSMUSG00000003808.18	Farsa	6.07343978	18478045.94	1.47E-06	1557827.151	-265.6147126	6.272895103	6.043363184	0.229531919	18478045.94	1.46E-06	1557827.151	-265.424011	6.073439767	2.28E-10	1.00E+10	-265.6147127	0.826379113	0.536853183	not-adaptive	0.826379113	0.053779792
ENSMUSG00000003809.14	Gcdh	4.490495342	4331882.457	1.41E-05	365203.9073	-248.4175424	4.042682287	4.577168837	-0.53448655	4313062.879	1.40E-05	363617.2738	-247.9973046	4.490495336	5.15E-10	1.00E+10	-248.4175426	0.656890458	0.359260667	not-adaptive	0.656890458	-0.179142682
ENSMUSG00000003810.13	Mast2	3.183451065	7.884873375	4.158304045	0.668469338	-300.907352	3.32053866	3.162865298	0.157673363	8.018987079	4.124487144	0.674533385	-300.8600307	3.085559687	0.002210622	1276.849128	-301.3283148	0.626075598	0.333161952	not-adaptive	0.626075598	0.070185181
ENSMUSG00000003813.15	Rad23a	7.739081225	11.54517909	0.994268657	0.969202617	-239.9299891	7.552369825	7.767499366	-0.215129541	12.16199546	0.94067074	1.023703641	-239.5799102	7.74388718	1.01E-10	1.00E+10	-240.3757289	0.451211666	0.207092344	not-adaptive	0.451211666	-0.040520806
ENSMUSG00000003814.8	Calr	7.285872544	6.91556061	2.904719911	0.582940636	-291.7277352	6.886920194	7.345417934	-0.45849774	7.33281122	2.755277469	0.614198331	-291.0911293	7.324381536	0.001333219	1325.164376	-293.0391694	0.142553193	0.048398908	not-adaptive	0.142553193	-0.092985619
ENSMUSG00000003847.16	Nfat5	3.829711334	6.599181149	5.54105913	0.559579012	-310.999979	3.034169245	3.954522457	-0.920353212	7.500651804	4.929081803	0.62834823	-309.6818861	3.862143866	3.50E-10	1.00E+10	-312.93636	0.038601127	0.010733301	adaptive	0.038601127	-0.382201926
ENSMUSG00000003848.14	Nob1	6.523461141	21.66639109	0.668217666	1.831980406	-235.0201587	7.005431584	6.455964544	0.54946704	3172908.541	4.51E-06	267500.9148	-232.9938253	6.532480717	0.000286697	4203.868708	-234.7844041	0.166863565	0.058438417	not-adaptive	0.166863565	0.117841278
ENSMUSG00000003865.16	Gys1	3.799816735	7.603086407	5.60953689	0.628986374	-250.8756785	1.884673699	4.062723435	-2.178049736	4577274.337	8.79E-06	385897.8824	-243.5911714	3.836954378	0.003987993	854.4192786	-249.2717893	0.00341145	0.000749929	adaptive	0.00341145	-1.108132392
ENSMUSG00000003868.14	Ruvbl2	6.180725559	6.517274746	4.104726572	0.550375502	-305.5708551	6.967131282	6.062858391	0.90427289	7.625982932	3.480043015	0.648223759	-303.7776901	6.185645566	0.001174279	2084.554662	-307.8163244	0.017621522	0.004482396	adaptive	0.017621522	0.200566622
ENSMUSG00000003873.11	Bax	8.413073281	4.036962535	1.604181302	0.336886424	-202.7867609	8.234834082	8.440015828	-0.205181746	4.090858311	1.583048612	0.341465179	-202.5841056	8.409759179	0.001826382	291.8494111	-199.8700618	1	1	not-adaptive	1	-0.035506122
ENSMUSG00000003929.11	Zfp81	3.770915856	12903568.54	4.64E-06	1087855.496	-133.7230111	3.275058786	3.87008727	-0.595028485	11001775.38	5.39E-06	927522.5035	-133.4295013	3.698764539	0.001438088	3374.924244	-133.5818114	0.858721987	0.581000417	not-adaptive	0.858721987	-0.240845297
ENSMUSG00000003948.17	Mmd	6.102503751	4.213139657	5.701929162	0.360175983	-290.8981419	5.792963773	6.150857357	-0.357893584	4.316275121	5.70305613	0.360175311	-290.7233963	6.031437352	0.008590492	241.8552979	-292.356551	0.195312445	0.070716544	not-adaptive	0.195312445	-0.086485876
ENSMUSG00000003955.8	Fam162a	8.694249629	4.936105068	2.395315539	0.409068286	-245.5956504	8.199074271	8.768970538	-0.569896267	5.340173034	2.192995079	0.446866487	-244.4177917	8.593110913	0.002078943	489.2442364	-246.7520358	0.096883694	0.03072096	not-adaptive	0.096883694	-0.096946453
ENSMUSG00000003970.9	Rpl8	9.878944315	3.450802313	1.605810305	0.293844051	-193.8686595	10.67163209	9.756512725	0.915119361	4.496086085	1.24250419	0.379561859	-189.4403107	9.911881389	0.002718389	178.0231684	-195.4598358	0.002430824	0.000520975	adaptive	0.002430824	0.129343352
ENSMUSG00000004032.10	Gstm5	6.402747302	7.745887211	2.466787243	0.646963084	-155.7802431	5.957887242	6.507524132	-0.549636889	9.156986601	2.05155656	0.778779175	-154.8646836	6.367796348	0.000605744	2774.985627	-156.3242971	0.232326038	0.087529779	not-adaptive	0.232326038	-0.127307937
ENSMUSG00000004040.16	Stat3	5.71741547	7.35786267	2.720173388	0.613891676	-281.4165186	5.47062122	5.753911488	-0.283290268	7.337650238	2.684264213	0.620544891	-281.1703457	5.670599015	0.00065655	2703.74216	-282.6896306	0.218868349	0.081307525	not-adaptive	0.218868349	-0.07283836
ENSMUSG00000004043.14	Stat5a	3.025712743	10.94919747	3.272628353	0.912754687	-176.9967532	2.357385702	3.163814424	-0.806428722	31.72243413	1.136987556	2.66538665	-175.8838718	3.03907664	3.14E-10	1.00E+10	-177.1328138	0.286808058	0.113999364	not-adaptive	0.286808058	-0.424477157
ENSMUSG00000004044.9	Cavin1	9.179303377	2.806278326	1.555066801	0.243155205	-178.8542933	8.569942092	9.272207602	-0.70226551	3.176658232	1.400191702	0.270149243	-176.7107832	9.314531322	0.004024745	95.13222073	-181.1201086	0.012163381	0.002981671	adaptive	0.012163381	-0.113627412
ENSMUSG00000004054.9	Map3k11	4.16153025	3.594304547	4.940382932	0.30212664	-224.8152528	2.745080607	4.409068045	-1.663987438	5.198221942	3.495001425	0.428044788	-219.8398304	4.028956696	0.008162397	188.7624533	-226.836712	0.00091473	0.000183418	adaptive	0.00091473	-0.683625229
ENSMUSG00000004056.15	Akt2	5.361834573	10.2694786	3.258226566	0.859886876	-321.071068	5.131029349	5.397398774	-0.266369425	10.34390306	3.236401712	0.864312232	-320.9004381	5.365539647	2.96E-10	1.00E+10	-321.7042124	0.447636222	0.204836713	not-adaptive	0.447636222	-0.073016004
ENSMUSG00000004069.17	Dnaja3	5.653549241	6.262693288	3.708328203	0.530889582	-269.6671376	4.981737418	5.758034193	-0.776296775	7.091751511	3.339148745	0.588007222	-268.2646611	5.616162945	0.001984682	1040.868896	-271.0443013	0.062060833	0.018382969	not-adaptive	0.062060833	-0.208927376
ENSMUSG00000004070.15	Hmox2	6.255243682	6.537751571	2.711743911	0.549833443	-236.9142908	6.416546072	6.229263565	0.187282507	6.611285712	2.666057874	0.559604409	-236.808776	6.302403965	0.001539075	988.7368651	-236.8851657	0.926455058	0.695893211	not-adaptive	0.926455058	0.04273531
ENSMUSG00000004071.13	Cdip1	4.644403709	20.07945469	2.413716754	1.69555081	-338.751617	4.629956834	4.646708254	-0.01675142	20.17761256	2.426403536	1.686664461	-338.7510307	4.647017616	6.74E-05	61449.48212	-338.7983317	0.953800218	0.758406106	not-adaptive	0.953800218	-0.005210324
ENSMUSG00000004085.14	Map3k20	3.701743987	6.847877029	4.390107442	0.569164987	-267.4291151	3.749855092	3.694749944	0.055105148	6.798733548	4.355570434	0.573662469	-267.423901	3.705531923	2.81E-10	1.00E+10	-269.0752252	0.191795751	0.069168274	not-adaptive	0.191795751	0.021358118
ENSMUSG00000004096.9	Cwc15	6.984512372	10.67915713	1.821505113	0.890952152	-271.0203514	7.292425594	6.938459746	0.353965849	11.58678216	1.646303476	0.985763183	-270.4937448	6.983321615	0.000735275	2202.94739	-270.6557591	0.850429075	0.569196647	not-adaptive	0.850429075	0.071783324
ENSMUSG00000004099.16	Dnmt1	4.705630134	12.1600052	2.336564834	1.026834203	-243.6794274	4.991681832	4.660781355	0.330900477	13.00304094	2.201565308	1.089181875	-243.3913143	4.662355731	0.000912652	2611.899974	-243.397097	0.994233922	0.914358083	not-adaptive	0.994233922	0.098954145
ENSMUSG00000004100.12	Ppan	5.260714643	15.21509335	1.53359014	1.27216192	-204.7620995	5.189186173	5.273062429	-0.083876256	15.57218797	1.487749123	1.312423968	-204.7393647	5.264345905	2.00E-10	1.00E+10	-204.819378	0.923103997	0.689131884	not-adaptive	0.923103997	-0.023132781
ENSMUSG00000004105.8	Angptl2	7.590586026	5.160752192	2.200121439	0.415372071	-240.791944	7.569051592	7.593769651	-0.024718058	5.160512663	2.200429262	0.415294066	-240.7896291	7.523338178	0.002404376	396.5934287	-244.0639769	0.037841542	0.010496108	adaptive	0.037841542	-0.004703696
ENSMUSG00000004207.14	Psap	7.862478625	4.156496137	1.403711808	0.346211633	-193.3453942	8.270900479	7.801572699	0.469327781	4.574569724	1.290667454	0.377291605	-192.0587582	7.720233151	0.001665905	297.4052723	-193.5594639	0.222972758	0.083192016	not-adaptive	0.222972758	0.084279426
ENSMUSG00000004221.16	Ikbkg	5.731946338	1919851.031	1.45E-05	161856.3307	-286.2111381	5.616942642	5.749969305	-0.133026663	3221017.208	8.65E-06	271555.5705	-286.1428043	5.72186624	0.000381522	6045.59494	-286.1068713	1	1	not-adaptive	1	-0.033769184
ENSMUSG00000004263.15	Atn1	4.831006997	4.675706232	2.514939131	0.389482085	-244.8610815	4.333519411	4.906252044	-0.572732633	5.087946633	2.362671291	0.414448312	-243.7516049	5.167368817	0.00341632	285.4827022	-245.2778607	0.217347936	0.080612389	not-adaptive	0.217347936	-0.179082183
ENSMUSG00000004264.17	Phb2	7.750505328	4.446197633	2.290399735	0.367602209	-235.99591	7.216867939	7.832387979	-0.61552004	4.933039045	2.079862173	0.405457744	-234.5860825	7.907989571	0.002394188	351.1580153	-234.3731948	1	1	not-adaptive	1	-0.118079376
ENSMUSG00000004268.11	Emg1	8.133643497	9.626868669	1.288636859	0.814926223	-243.9449488	8.604023522	8.062267181	0.541756341	13.27220211	0.944600863	1.109743036	-241.9716881	8.205889784	0.000635556	1615.801781	-242.123215	0.859394814	0.581974338	not-adaptive	0.859394814	0.093825874
ENSMUSG00000004270.13	Lpcat3	6.797458934	7.124862583	2.525842645	0.589071141	-259.1332525	6.464423355	6.849157613	-0.384734258	7.351924652	2.406632317	0.617388783	-258.6328967	6.909852763	0.001431047	1067.252123	-260.0702568	0.237554056	0.089980616	not-adaptive	0.237554056	-0.083404877
ENSMUSG00000004285.12	Atp6v1f	9.332866548	6.615402905	0.970711025	0.559747779	-196.1536007	9.725032476	9.274690592	0.450341884	8.028385378	0.794699305	0.684414616	-194.2114073	9.308684226	0.000490814	1141.08117	-196.53619	0.09780469	0.031061409	not-adaptive	0.09780469	0.068403914
ENSMUSG00000004317.14	Clcn5	3.305910148	16.67107493	2.187346681	1.398853724	-196.8431987	3.254008368	3.313323347	-0.059314979	16.96433747	2.157531927	1.418886851	-196.8376634	3.311085587	3.13E-10	1.00E+10	-196.8832085	0.955476539	0.762795818	not-adaptive	0.955476539	-0.026061042
ENSMUSG00000004319.15	Clcn3	4.497594372	4.804359639	5.254278529	0.397585854	-266.5847421	3.499529549	4.648564043	-1.149034494	5.527243584	4.5357396	0.459475413	-264.5205881	4.374486188	0.005134122	412.5498836	-266.3930601	0.153743142	0.052967504	not-adaptive	0.153743142	-0.409624142
ENSMUSG00000004356.8	Utp20	4.264663625	12.30404907	1.16374731	1.036525077	-241.7383038	4.429338283	4.237975469	0.191362814	13.24916355	1.096318109	1.101453711	-241.5130215	4.282164087	0.000167911	7336.164927	-241.8684686	0.700860037	0.399147136	not-adaptive	0.700860037	0.063715948
ENSMUSG00000004364.14	Cul3	4.385819406	15.90278243	2.98638762	1.334236838	-182.437335	4.362871642	4.390808339	-0.027936697	15.73703873	2.996536476	1.329277316	-182.4362185	4.400868011	0.00062953	6343.060347	-182.3707433	1	1	not-adaptive	1	-0.009208532
ENSMUSG00000004383.18	Large1	4.415964176	3704273.442	6.64E-06	312297.5304	-255.0423765	4.29076299	4.435148229	-0.144385239	3704261.392	6.63E-06	312296.5143	-254.9594981	4.415964169	2.07E-10	1.00E+10	-255.0423767	0.920462928	0.683910464	not-adaptive	0.920462928	-0.047748109
ENSMUSG00000004393.10	Ddx56	5.934349661	6.516734882	3.294588184	0.551685011	-249.1979223	6.089958104	5.913490104	0.176468	6.602802888	3.306272379	0.549589087	-249.1308899	5.958123475	0.000304409	6648.60384	-250.9710717	0.158788569	0.055056848	not-adaptive	0.158788569	0.042422452
ENSMUSG00000004394.12	Tmed4	6.350684027	6.331243689	2.527620872	0.538526993	-258.1148709	6.323687773	6.35480387	-0.031116096	6.339905875	2.529271479	0.538182128	-258.1116835	6.269115742	0.001792841	775.3872969	-258.903054	0.453223236	0.208366322	not-adaptive	0.453223236	-0.007081462
ENSMUSG00000004446.12	Bid	6.537058279	10.63571505	1.953514777	0.883654607	-248.6339214	5.977111115	6.627071235	-0.64996012	14.23831542	1.456649562	1.179679906	-246.9667173	6.539301547	1.82E-10	1.00E+10	-249.1276418	0.115218555	0.037626018	not-adaptive	0.115218555	-0.148923064
ENSMUSG00000004451.14	Ralb	5.479164523	6.748121904	3.123242369	0.568492612	-273.3714276	5.771917732	5.436484696	0.335433036	6.966264522	3.051219504	0.581865687	-273.0752485	5.49578499	0.00049278	3966.037031	-275.685983	0.073480551	0.022309697	not-adaptive	0.073480551	0.08637665
ENSMUSG00000004455.16	Ppp1cc	3.698409362	18478321.69	1.21E-06	1557850.398	-180.5630626	3.476048122	3.732998889	-0.256950767	18478073.66	1.21E-06	1557829.488	-180.3505725	3.69840938	1.89E-10	1.00E+10	-180.5630629	0.80856803	0.514462067	not-adaptive	0.80856803	-0.102887024
ENSMUSG00000004460.17	Dnajb11	7.845754749	2.877328834	4.582682426	0.244004541	-262.529487	7.204995267	7.942793377	-0.73779811	2.959921641	4.340032597	0.257714628	-261.7621424	7.956857649	0.009624265	116.5582868	-262.4297722	0.512922893	0.247871698	not-adaptive	0.512922893	-0.140648991
ENSMUSG00000004462.7	Tbccd1	5.369981067	5.56296331	3.802711873	0.466953242	-212.5202152	5.381572194	5.368026522	0.013545672	5.563187093	3.803030625	0.466908877	-212.5198476	5.225247112	0.002506906	739.2251098	-213.3137619	0.452071792	0.207636647	not-adaptive	0.452071792	0.003635909
ENSMUSG00000004530.12	Coro1c	7.603935392	2.225065668	3.1095522	0.188521119	-220.772437	7.133055168	7.674885677	-0.541830509	2.390468292	3.18169	0.184244335	-220.2704099	7.60553232	0.010805751	54.36579078	-222.691844	0.08879419	0.027760687	not-adaptive	0.08879419	-0.105625129
ENSMUSG00000004535.12	Tax1bp1	7.310363921	12.36637076	0.761389954	1.034935881	-221.2485291	7.307002589	7.310849876	-0.003847287	12.36653975	0.761415181	1.034899247	-221.2483941	7.347305699	0.00033884	2300.332164	-220.8249909	1	1	not-adaptive	1	-0.000759409
ENSMUSG00000004562.16	Arhgef40	5.205928188	11.55743053	2.564919386	0.97047783	-255.7636177	5.80740993	5.103829652	0.703580277	18.49738253	1.609116277	1.54987058	-254.3582373	5.196132528	0.000377277	6774.586612	-256.0092417	0.191857111	0.069195215	not-adaptive	0.191857111	0.186314696
ENSMUSG00000004565.15	Pnpla6	4.498393902	18478045.85	1.66E-06	1557827.144	-200.9028649	3.836911783	4.624744419	-0.787832636	20526962.37	1.45E-06	1730564.42	-199.166282	4.498393894	2.59E-10	1.00E+10	-200.902865	0.176121177	0.062371825	not-adaptive	0.176121177	-0.269428044
ENSMUSG00000004567.16	Mcoln1	6.254943862	3.816072552	6.964115133	0.31575971	-296.250017	4.947339125	6.461634524	-1.514295399	4.539370904	5.869532854	0.374572053	-293.4758501	6.146872684	0.008979356	248.552265	-295.8991886	0.088625244	0.027699445	not-adaptive	0.088625244	-0.385246357
ENSMUSG00000004568.13	Arhgef18	3.589640165	12.83831102	2.014181496	1.077317443	-196.8663672	2.559882913	3.740591608	-1.180708695	18478045.94	1.34E-06	1557827.151	-192.852997	3.636589553	0.000837682	2565.094349	-196.7142441	0.021041742	0.0054537	adaptive	0.021041742	-0.547188639
ENSMUSG00000004591.16	Pkn2	3.746960792	8.372700307	3.193014825	0.719432628	-282.0179799	3.148015863	3.836843793	-0.68882793	9.518814323	2.962994555	0.770964025	-280.8537024	3.67824285	0.001465144	1593.782601	-282.3642922	0.220779721	0.082183667	not-adaptive	0.220779721	-0.28547722
ENSMUSG00000004610.4	Etfb	8.192497029	3078509.231	1.88E-06	259543.2609	-179.3231223	8.221831379	8.188106854	0.033724525	3078508.355	1.88E-06	259543.187	-179.3008584	8.192497028	4.89E-11	1.00E+10	-179.3231228	0.977981661	0.832872995	not-adaptive	0.977981661	0.005929855
ENSMUSG00000004626.14	Stxbp2	6.433092407	3078509.231	8.78E-06	259543.2609	-265.4902644	5.927808954	6.500200366	-0.572391411	3970625.908	6.71E-06	334753.7517	-264.4038051	6.424298363	0.000365166	6114.924704	-265.2946314	0.410316575	0.181946532	not-adaptive	0.410316575	-0.132985237
ENSMUSG00000004631.15	Sgce	6.376325071	1.766754689	8.590937666	0.143880428	-251.2559997	7.157644402	6.257840773	0.89980363	1.84790797	8.663038758	0.142601355	-250.8439033	6.779054895	0.011612502	102.7516292	-239.8398936	1	1	not-adaptive	1	0.193819921
ENSMUSG00000004642.13	Slbp	6.259890263	18478045.94	1.36E-06	1557827.151	-240.5983428	6.173701382	6.274130166	-0.100428784	18478045.94	1.36E-06	1557827.151	-240.5596106	6.259890244	2.12E-10	1.00E+10	-240.5983433	0.962007757	0.780761889	not-adaptive	0.962007757	-0.023279758
ENSMUSG00000004665.10	Cnn2	8.537837645	7.498411663	2.472131115	0.630586127	-280.5636916	8.186059267	8.592235618	-0.406176351	7.923398787	2.309420203	0.675086382	-279.9811415	8.531577332	0.001144324	1384.813502	-280.3490775	0.692161486	0.390986448	not-adaptive	0.692161486	-0.069864444
ENSMUSG00000004667.18	Polr2e	6.60899996	3172908.541	7.50E-06	267500.9148	-252.691771	6.768625172	6.581523489	0.187101682	3130837.43	7.58E-06	263953.6902	-252.5352921	6.608999962	2.01E-10	1.00E+10	-252.6917711	0.855149481	0.575870693	not-adaptive	0.855149481	0.040441249
ENSMUSG00000004677.17	Myo9b	4.713991719	5.764955674	4.142501277	0.479053124	-300.2011415	3.965387662	4.829337478	-0.863949816	6.457240382	3.604259898	0.549770645	-298.5444456	4.683901527	0.003274954	616.8656579	-300.5771461	0.130981326	0.043770291	not-adaptive	0.130981326	-0.284363371
ENSMUSG00000004698.11	Hdac9	5.514951426	6.080769722	4.597315496	0.506941052	-282.6734549	4.813851366	5.622830126	-0.80897876	6.61150198	4.139781146	0.561512429	-281.4421219	5.386870531	0.003709271	646.5392904	-284.3212463	0.056183935	0.016411421	not-adaptive	0.056183935	-0.224104864
ENSMUSG00000004768.14	Rab23	4.596364633	8.643588957	4.581765646	0.729741267	-234.3163644	3.325051941	4.764977578	-1.439925637	32.03313658	1.233846315	2.701857432	-230.7154706	4.58731266	0.002095241	1608.52555	-234.3229842	0.027119191	0.007229571	adaptive	0.027119191	-0.519092548
ENSMUSG00000004771.12	Rab11a	7.466077419	2.562399915	3.511780648	0.212002262	-233.019371	6.579864595	7.59877668	-1.018912086	2.801039765	3.167420389	0.235164629	-231.1651435	7.540455397	0.008220138	90.44539369	-232.3668352	0.300685098	0.121073132	not-adaptive	0.300685098	-0.207709284
ENSMUSG00000004788.11	Eif2b2	6.543949804	18478045.94	9.03E-07	1557827.151	-227.3315463	6.237759968	6.590865989	-0.353106021	18478045.92	8.94E-07	1557827.149	-226.5978823	6.543949804	1.41E-10	1.00E+10	-227.3315465	0.480146368	0.225767658	not-adaptive	0.480146368	-0.079439999
ENSMUSG00000004789.10	Dlst	5.764785728	7.922224916	5.385725077	0.669611456	-324.9717024	5.50253371	5.801273149	-0.298739439	8.020774881	5.354520775	0.673100694	-324.8467413	5.800582938	0.002162056	1726.917576	-325.9459466	0.333135707	0.138153113	not-adaptive	0.333135707	-0.076273471
ENSMUSG00000004798.14	Ulk2	2.690728743	31872475.84	1.16E-06	2687071.597	-119.1963629	1.992887207	2.782896493	-0.790009286	31845836.94	1.14E-06	2684825.756	-118.5698729	2.690728753	3.11E-10	1.00E+10	-119.196363	0.534464453	0.262984055	not-adaptive	0.534464453	-0.481727191
ENSMUSG00000004843.7	Chmp2b	6.320529108	3.804250464	3.929596078	0.313524385	-243.5292724	6.022897241	6.365723758	-0.342826517	3.826691761	3.862831711	0.318807897	-243.3091742	6.281247876	0.00501948	254.2254528	-244.4748439	0.311713812	0.126792724	not-adaptive	0.311713812	-0.079866907
ENSMUSG00000004846.10	Plod3	6.825324224	8.60117426	1.549464285	0.736860791	-248.6929177	7.07116668	6.788315263	0.282851416	9.42746671	1.437784542	0.796460686	-248.27536	6.83555601	0.000412819	2858.221534	-249.0630304	0.454903312	0.209433097	not-adaptive	0.454903312	0.058894698
ENSMUSG00000004849.14	Ap1s1	8.245102838	18.60032575	0.360711533	1.558146122	-192.48456	8.331193853	8.232144782	0.099049071	19.07254193	0.350585058	1.601589736	-192.3358277	8.246754683	3.22E-05	17621.9892	-192.5195364	0.832178185	0.544415387	not-adaptive	0.832178185	0.017254892
ENSMUSG00000004865.16	Srpk1	6.185979399	7280589.606	1.85E-06	613809.7822	-244.6875667	6.390352697	6.15617496	0.234177737	7280589.606	1.84E-06	613809.7822	-244.2442425	6.185979411	1.14E-10	1.00E+10	-244.687567	0.64189888	0.346387018	not-adaptive	0.64189888	0.053861325
ENSMUSG00000004872.15	Pax3	4.5821684	14.54766139	1.716335369	1.216811705	-277.2070624	4.536651841	4.5890123	-0.052360459	14.54553721	1.711770459	1.219975079	-277.1974618	4.583919558	2.15E-10	1.00E+10	-277.3864258	0.827816309	0.538714229	not-adaptive	0.827816309	-0.016555727
ENSMUSG00000004880.11	Lbr	5.852428536	9.339150173	2.358623782	0.782476262	-264.766208	5.349178385	5.93613477	-0.586956386	11.05220567	1.984818421	0.928043245	-263.5565851	5.839497944	0.000457184	4188.552185	-265.2014244	0.193043575	0.069716664	not-adaptive	0.193043575	-0.150206531
ENSMUSG00000004891.16	Nes	5.683429725	4.513726265	2.965993136	0.379763399	-261.4482313	5.359219991	5.731801102	-0.372581111	4.671303711	2.926081728	0.384891337	-261.0679286	5.704550552	0.003634707	309.250224	-260.9861648	1	1	not-adaptive	1	-0.096965509
ENSMUSG00000004896.16	Rrnad1	2.381099927	3108240.965	1.80E-05	262049.9108	-289.6354208	1.875203592	2.460978296	-0.585774704	3971131.938	1.40E-05	334796.413	-289.067206	2.381099914	4.71E-10	1.00E+10	-289.635421	0.566535783	0.286407937	not-adaptive	0.566535783	-0.392184696
ENSMUSG00000004897.16	Hdgf	7.119694496	5.766774153	1.574881037	0.482437674	-226.2297416	6.753727382	7.174856135	-0.421128752	6.163086802	1.467801006	0.516733155	-225.2286808	7.194778159	0.001449262	538.8752973	-228.2440907	0.049025738	0.014058203	adaptive	0.049025738	-0.087265959
ENSMUSG00000004929.12	Thop1	4.852427286	14.42861566	1.377651264	1.201131786	-188.6271224	4.699709341	4.882921517	-0.183212176	15.19443933	1.30374322	1.269356195	-188.4901031	4.853747921	1.70E-10	1.00E+10	-188.7157382	0.798009251	0.501732383	not-adaptive	0.798009251	-0.055173055
ENSMUSG00000004931.11	Apba3	5.644836878	5.431691147	3.518292687	0.440634971	-209.9819888	4.996212694	5.744284393	-0.748071698	6.134040983	3.050184195	0.510336103	-208.7411083	5.620050057	0.001685846	1006.604004	-212.0958236	0.03491931	0.009590434	adaptive	0.03491931	-0.201292282
ENSMUSG00000004934.14	Pias4	4.362415468	7.312049317	4.668978028	0.599073036	-258.9545658	3.645696698	4.483580165	-0.837883468	8.945877301	3.699246875	0.76174383	-257.7216732	4.368875023	0.002193606	1302.720993	-258.9911155	0.280988283	0.111073225	not-adaptive	0.280988283	-0.298456651
ENSMUSG00000004936.8	Map2k1	7.080886265	3.349747903	4.282850713	0.281458746	-265.9537056	6.234691237	7.210080553	-0.975389316	3.690308311	3.901534333	0.309077502	-264.2926904	7.065238774	0.006761178	178.0086188	-264.6461367	0.702263745	0.400477367	not-adaptive	0.702263745	-0.209697263
ENSMUSG00000004937.6	Sgta	6.781825697	3078509.231	5.98E-06	259543.2609	-272.0382742	6.667475772	6.798386721	-0.130910949	3078509.231	5.97E-06	259543.2609	-271.9369507	6.766747929	0.000117941	13035.36612	-271.9836434	0.954380651	0.759916692	not-adaptive	0.954380651	-0.028051753
ENSMUSG00000004945.15	Tmem242	5.416141585	64.3029114	0.394147254	5.416563496	-244.6461267	6.066079109	5.323268677	0.742810432	3665642.705	6.72E-06	309040.861	-242.6993985	5.414473134	0.000290783	7232.619928	-244.5826287	0.152097992	0.052290172	not-adaptive	0.152097992	0.188451929
ENSMUSG00000004947.15	Dtx2	4.155956463	85.3741005	0.215783478	7.193823175	-155.7255469	3.906343553	4.218485133	-0.312141581	5446892.902	3.35E-06	459205.9852	-155.2465546	4.156056816	1.55E-10	1.00E+10	-155.7255967	0.619376377	0.327670009	not-adaptive	0.619376377	-0.110906181
ENSMUSG00000004951.10	Hspb1	5.819170487	1.550502139	12.86111311	0.127114495	-252.2147325	4.058823937	6.092744888	-2.033920951	1.680413525	12.22393966	0.133946111	-250.9117203	6.387038847	0.061820784	26.69165051	-254.0758552	0.042250676	0.011882819	adaptive	0.042250676	-0.586030573
ENSMUSG00000004952.13	Rasa4	4.233491396	10065364.88	3.76E-06	848576.0431	-167.970305	3.535462897	4.327819571	-0.792356674	22112997.07	1.68E-06	1864278.86	-167.0955587	4.220972683	0.000219113	14455.98986	-167.9556999	0.42310236	0.189656712	not-adaptive	0.42310236	-0.291741235
ENSMUSG00000004980.16	Hnrnpa2b1	9.992342291	3.252419458	1.54208307	0.278571299	-186.9597067	9.938694544	10.0003841	-0.061689559	3.260540802	1.542873993	0.278433874	-186.9429537	10.18827225	0.003356843	130.6782671	-189.7619852	0.059663699	0.017574613	not-adaptive	0.059663699	-0.008927143
ENSMUSG00000004994.12	Ccdc130	5.422219371	20580115.04	1.28E-06	1735045.57	-170.9698101	5.570895003	5.396201136	0.174693868	19267250.45	1.37E-06	1624362.918	-170.8880288	5.422219365	2.23E-10	1.00E+10	-170.9698105	0.921473134	0.685896825	not-adaptive	0.921473134	0.045965002
ENSMUSG00000004996.9	Mri1	4.911900336	4.223908969	6.02762775	0.352837864	-232.5428068	3.28521114	5.157184756	-1.871973616	6.169969043	4.111469711	0.516291686	-227.7265052	4.946977421	0.007044161	314.4568242	-233.9488133	0.001984659	0.000419198	adaptive	0.001984659	-0.650597636
ENSMUSG00000005034.15	Prkacb	4.41478643	6.703502383	4.584085498	0.564883326	-268.0924801	4.056406243	4.475580073	-0.41917383	6.874762679	4.471553802	0.578442826	-267.7735577	4.399981468	0.002073937	1301.256413	-268.8582284	0.338013069	0.140786514	not-adaptive	0.338013069	-0.141872537
ENSMUSG00000005054.7	Cstb	9.230934199	6.217920329	1.101876492	0.528736689	-202.7451259	9.869035127	9.138310665	0.730724462	10.75435704	0.640192404	0.907566879	-197.584992	9.268444867	0.000884152	642.0043851	-200.3268797	0.064448577	0.019193762	not-adaptive	0.064448577	0.110981553
ENSMUSG00000005069.12	Pex5	4.640788224	27.85012841	1.157124328	2.347392448	-222.9876074	4.277499739	4.6971616	-0.419661862	19.65017981	1.633417769	1.639115475	-222.5816251	4.641874713	2.74E-10	1.00E+10	-222.9958051	0.660882011	0.362747206	not-adaptive	0.660882011	-0.135021462
ENSMUSG00000005078.16	Jkamp	6.10039858	14.86419692	1.175542221	1.230132685	-223.0075121	5.893460869	6.134729568	-0.241268699	16.04206165	1.077631653	1.340919311	-222.7123673	6.136421497	0.000491028	2885.817637	-222.2541433	1	1	not-adaptive	1	-0.057884659
ENSMUSG00000005087.17	Cd44	7.967722077	9.427466377	1.144691016	0.78934192	-235.8328096	8.341797892	7.910525129	0.431272763	12.18934518	0.87894442	1.031203963	-234.4367765	7.962192478	4.75E-05	20164.7873	-236.6983028	0.10419133	0.033441112	not-adaptive	0.10419133	0.076584889
ENSMUSG00000005102.13	Eif2ak4	3.067683272	6.0474613	4.452597356	0.499412353	-178.6553239	2.909362354	3.094571121	-0.185208767	6.046353207	4.337189519	0.513485892	-178.6032978	3.085418308	2.59E-10	1.00E+10	-180.0145992	0.243825772	0.092945578	not-adaptive	0.243825772	-0.089036487
ENSMUSG00000005103.12	Wdr1	8.503655357	3.675032315	1.902160077	0.306389378	-209.582475	7.952799686	8.587303943	-0.634504257	4.031206496	1.727881066	0.337066653	-207.9186419	8.427210396	0.002696404	217.2889969	-208.8476888	0.394929962	0.172844978	not-adaptive	0.394929962	-0.110742423
ENSMUSG00000005124.10	Ccn4	5.216242923	9.730587179	5.049022975	0.827000473	-209.5665051	5.613700691	5.146016417	0.467684275	11.0998891	4.518159328	0.929254802	-209.3172707	5.36920096	0.003528041	1139.946942	-208.8028059	1	1	not-adaptive	1	0.125496085
ENSMUSG00000005142.10	Man2b1	4.88438122	3108240.965	8.51E-06	262049.9108	-260.2348122	5.229123453	4.825040344	0.404083109	3970632.084	6.60E-06	334754.273	-259.5757141	4.882890167	4.83E-05	46003.44016	-260.2303477	0.519632412	0.25252737	not-adaptive	0.519632412	0.116028125
ENSMUSG00000005150.16	Wdr83	4.896325937	21.98747133	3.210180284	1.853771235	-298.84581	4.38000843	4.965052062	-0.585043632	23.51656265	2.965225799	1.998773058	-298.4853339	4.898984181	6.02E-10	1.00E+10	-298.8631896	0.685329386	0.38467397	not-adaptive	0.685329386	-0.180875199
ENSMUSG00000005161.15	Prdx2	9.384642502	5.318192287	0.825402574	0.427354228	-162.7660959	9.845157582	9.313084388	0.532073194	6.785854246	0.623187387	0.56562777	-159.3851252	9.436426214	0.000752958	473.1526662	-162.6784176	0.037131395	0.01027501	adaptive	0.037131395	0.080155247
ENSMUSG00000005198.15	Polr2a	3.463927399	9.178981084	3.257297051	0.779695639	-296.5797802	2.705214528	3.591358312	-0.886143785	17.47795405	1.747593817	1.470381544	-294.4905239	3.481572879	0.000441319	6026.004881	-297.1565813	0.069525795	0.020935966	not-adaptive	0.069525795	-0.408786592
ENSMUSG00000005204.12	Senp3	5.096415802	9.490364806	4.161435547	0.794362719	-261.7227275	5.098470518	5.096100664	0.002369853	9.46012195	4.146218287	0.79729683	-261.7227186	5.040285678	0.001941198	1704.964446	-261.6446855	1	1	not-adaptive	1	0.000670744
ENSMUSG00000005225.15	Plekha8	3.529720105	16.70115867	2.098538637	1.407367278	-240.3956907	4.165177163	3.421563885	0.743613278	2518946.016	1.39E-05	212361.1977	-239.026351	3.569319581	0.000907389	3202.408718	-240.1751835	0.317006637	0.129568639	not-adaptive	0.317006637	0.283721976
ENSMUSG00000005233.16	Spc25	7.5905647	10.99996193	3.014980231	0.915019078	-202.6417911	6.968786117	7.710558662	-0.741772545	14.35871454	2.322010111	1.181100751	-201.4595002	7.573157833	0.001824469	1469.778892	-202.1310555	0.510913378	0.246486181	not-adaptive	0.510913378	-0.145928016
ENSMUSG00000005262.13	Ufd1	7.033259012	7.750304724	1.401642595	0.657529415	-236.3086386	7.212907827	7.006435874	0.206471953	7.905421461	1.362331684	0.676223308	-236.0497739	7.099934887	0.000471125	2045.554706	-237.5748505	0.217604386	0.080729527	not-adaptive	0.217604386	0.041900246
ENSMUSG00000005299.6	Letm1	4.674184332	4.475185521	6.520488955	0.366894976	-290.744859	3.058261451	4.92609314	-1.867831689	6.619403085	4.359340927	0.549334595	-285.6499485	4.709335109	0.007613254	317.8461179	-290.9634778	0.004924516	0.001114448	adaptive	0.004924516	-0.687732158
ENSMUSG00000005312.15	Ubqln1	5.640364492	2.368950462	6.74060741	0.192844352	-277.4713787	4.059748718	5.881782599	-1.82203388	2.779937447	5.690565821	0.229076583	-274.4017677	5.687769754	0.020524335	63.87981626	-279.1748469	0.008454308	0.002003683	adaptive	0.008454308	-0.534863027
ENSMUSG00000005354.16	Txn2	7.712508195	9.167103832	1.008850828	0.770585762	-218.0610736	8.273039273	7.622884677	0.650154596	29.0318054	0.317517814	2.449376259	-213.9510222	7.723843862	0.000266574	3000.629365	-218.4168894	0.011494723	0.002802581	adaptive	0.011494723	0.11808038
ENSMUSG00000005362.14	Crbn	5.314247734	7.360671956	5.660055614	0.613904391	-229.3496868	4.108286514	5.508159141	-1.399872627	11.09825199	3.705744238	0.933629341	-226.7026968	5.352243588	0.002894897	1227.974221	-229.676414	0.051112959	0.014738722	not-adaptive	0.051112959	-0.423033443
ENSMUSG00000005371.15	Fbxo11	2.820172891	21.09989768	1.990131244	1.777486606	-123.4293937	1.915899171	2.941563263	-1.025664091	35.83190693	1.144484961	3.023943524	-122.5191502	2.822443637	3.58E-10	1.00E+10	-123.4352372	0.400081482	0.175870968	not-adaptive	0.400081482	-0.618561426
ENSMUSG00000005374.13	Tbl2	4.448898968	6.475637681	3.803669605	0.538939642	-201.4177781	3.872983445	4.561326562	-0.688343117	7.750201341	3.165394225	0.653023553	-200.3799185	4.45083749	2.33E-10	1.00E+10	-202.5658499	0.11237302	0.036537029	not-adaptive	0.11237302	-0.236008127
ENSMUSG00000005378.17	Bud23	6.646282544	13.76708316	0.919520729	1.153320917	-223.7735975	6.988334945	6.59497108	0.393363865	23.90440866	0.525615853	2.025056038	-222.635683	6.663222951	0.0002785	3805.039337	-223.6122818	0.376589759	0.162242683	not-adaptive	0.376589759	0.083582424
ENSMUSG00000005410.6	Mcm5	6.999441199	14.49780116	1.769795823	1.204926866	-215.4895136	7.273861557	6.950098656	0.323762901	16.64103197	1.531107622	1.39343197	-215.1503794	7.007176484	2.19E-10	1.00E+10	-215.5960894	0.640369449	0.345092788	not-adaptive	0.640369449	0.06568801
ENSMUSG00000005413.8	Hmox1	6.587087334	8.965896155	2.79927746	0.756318809	-249.9420537	5.960956952	6.68934233	-0.728385378	11.89193314	2.118283099	1.000089847	-248.3790097	6.592902314	0.000855566	2531.928178	-249.9874467	0.200200291	0.072882694	not-adaptive	0.200200291	-0.166320423
ENSMUSG00000005417.17	Mprip	5.426125491	10280680.38	2.72E-06	866734.7698	-304.8934021	5.296906511	5.444969925	-0.148063414	12024533.95	2.32E-06	1013750.942	-304.8081609	5.426125482	2.36E-10	1.00E+10	-304.8934022	0.918290649	0.679683212	not-adaptive	0.918290649	-0.039774035
ENSMUSG00000005442.13	Cic	3.850969944	10.56077754	2.051650367	0.887751658	-283.8306835	3.823183113	3.855100242	-0.031917128	10.60658274	2.059513405	0.884338213	-283.8269705	3.845341692	1.92E-10	1.00E+10	-284.3836324	0.573119004	0.291360568	not-adaptive	0.573119004	-0.011994074
ENSMUSG00000005447.12	Pafah1b3	5.480158474	7.667421125	2.820397997	0.647177573	-184.8654015	5.593339502	5.465905773	0.127433729	7.725795706	2.808830865	0.649977115	-184.8344039	5.486238078	0.000505381	3853.264336	-185.4698686	0.529689271	0.259592388	not-adaptive	0.529689271	0.033249312
ENSMUSG00000005469.10	Prkaca	4.739282875	6.600193731	1.784972342	0.557299268	-245.8427694	4.33670875	4.799882155	-0.463173406	7.323199713	1.656190987	0.599849024	-244.7660168	4.73885942	1.13E-10	1.00E+10	-248.6567692	0.02042997	0.005278382	adaptive	0.02042997	-0.14639843
ENSMUSG00000005470.8	Asf1b	7.561472571	18478046.9	1.63E-06	1557827.232	-224.2526442	7.979487239	7.486974907	0.492512332	18478046.9	1.61E-06	1557827.232	-223.5178439	7.561472582	2.54E-10	1.00E+10	-224.2526444	0.479601148	0.22540867	not-adaptive	0.479601148	0.091913123
ENSMUSG00000005481.18	Ddx39	8.3963372	5.913947571	2.252227331	0.493000138	-253.450776	8.716225766	8.347599179	0.368626588	6.140749394	2.174955462	0.510008446	-252.9233312	8.535507271	0.001968327	572.3283805	-254.2835844	0.256595803	0.099066583	not-adaptive	0.256595803	0.062342236
ENSMUSG00000005483.10	Dnajb1	5.399137854	5.447722236	2.217893899	0.446609726	-214.5509055	5.103481164	5.445560762	-0.342079598	5.580903044	2.110077252	0.469642249	-214.1125641	5.377626672	0.00187214	535.4080269	-214.3966729	0.752684766	0.450968084	not-adaptive	0.752684766	-0.093598952
ENSMUSG00000005501.14	Usp40	3.264369032	8.516421152	4.210918933	0.713838137	-282.3106459	3.368662211	3.246890519	0.121771692	8.52540768	4.116675707	0.730857704	-282.2834397	3.238363874	3.25E-10	1.00E+10	-283.1333543	0.42745143	0.192310313	not-adaptive	0.42745143	0.053117032
ENSMUSG00000005505.12	Kbtbd4	3.593604102	22565970.49	4.51E-07	1902467.678	-110.0935993	3.486693419	3.610167729	-0.12347431	22564442.95	4.50E-07	1902338.895	-110.0089329	3.593604104	8.58E-11	1.00E+10	-110.0935996	0.918818429	0.680704827	not-adaptive	0.918818429	-0.050206352
ENSMUSG00000005506.16	Celf1	4.135064975	4.158732715	4.614772122	0.345857556	-273.3409661	2.893073234	4.32038687	-1.427313636	5.609630483	3.492328298	0.459550421	-269.5324741	4.237716012	0.005689123	284.9374627	-273.4795974	0.019310173	0.004959229	adaptive	0.019310173	-0.578557661
ENSMUSG00000005510.9	Ndufs3	6.285806696	3172956.769	3.62E-06	267504.981	-214.7189828	5.979412206	6.329250691	-0.349838485	7155726.436	1.58E-06	603283.8732	-213.6612533	6.285806687	9.69E-11	1.00E+10	-214.7189828	0.34724335	0.145818339	not-adaptive	0.34724335	-0.082031041
ENSMUSG00000005514.14	Por	6.197784572	3130837.43	6.27E-06	263953.6902	-248.9601806	5.731534094	6.265928872	-0.534394778	18477307.68	1.04E-06	1557764.909	-247.5161407	6.18157662	0.000275728	5872.116308	-248.6969017	0.30704499	0.124360804	not-adaptive	0.30704499	-0.128607053
ENSMUSG00000005533.10	Igf1r	4.210656738	9.718774879	1.595062726	0.812425276	-258.2299545	4.163569322	4.217704543	-0.05413522	9.746284995	1.588026706	0.816143755	-258.2156644	4.221518249	1.38E-10	1.00E+10	-258.991642	0.460253632	0.212847042	not-adaptive	0.460253632	-0.018637191
ENSMUSG00000005534.10	Insr	4.064691592	24.55269688	1.519587611	2.085252437	-222.0400313	3.881527208	4.099794579	-0.218267371	27.36514099	1.377294229	2.300218528	-221.9322074	4.070578267	0.000332872	9482.001155	-221.9978905	0.93642754	0.717019631	not-adaptive	0.93642754	-0.078927225
ENSMUSG00000005566.14	Trim28	6.075018651	22.21186942	0.953234314	1.8718986	-251.9951535	5.895697556	6.1030158	-0.207318245	23.02446512	0.911119653	1.95493527	-251.8015197	6.072348936	1.81E-10	1.00E+10	-252.0271514	0.798011953	0.501735593	not-adaptive	0.798011953	-0.049859808
ENSMUSG00000005575.16	Ube2m	4.7863959	3172908.895	1.09E-05	267500.9447	-302.9937119	4.31954349	4.85555922	-0.53601573	3739987.668	9.16E-06	315309.8579	-302.1320689	4.786395889	2.92E-10	1.00E+10	-302.9937123	0.42246722	0.189270505	not-adaptive	0.42246722	-0.168758612
ENSMUSG00000005583.16	Mef2c	7.165976849	5.801973263	5.971936125	0.483596532	-335.0287611	7.892790697	7.057889632	0.834901065	6.36132065	5.453102018	0.530213948	-333.9847106	7.208299362	0.005284673	551.2847723	-335.3588141	0.25306637	0.097363557	not-adaptive	0.25306637	0.161298622
ENSMUSG00000005609.16	Ctr9	4.201333074	5.651538821	5.408341658	0.468604177	-220.285417	4.260303248	4.192155564	0.068147684	5.658023421	5.410839841	0.468365853	-220.279339	4.240168409	0.001819553	1556.903578	-222.5991553	0.098291635	0.031241688	not-adaptive	0.098291635	0.023263871
ENSMUSG00000005610.17	Eif4g2	8.157332078	2.496246518	2.978918715	0.208173324	-223.3450896	7.278454394	8.289885762	-1.011431368	2.769648523	2.652212324	0.233895996	-221.1907229	8.175268608	0.009025278	68.90133903	-225.1609093	0.018869916	0.004834387	adaptive	0.018869916	-0.187720099
ENSMUSG00000005615.15	Pcyt1a	4.850084906	7.359180905	2.624276723	0.620846312	-233.5596944	4.399711523	4.926242267	-0.526530744	8.189249739	2.361577305	0.689809322	-232.6580996	4.889783497	0.001658047	991.3315941	-233.9078146	0.286586452	0.113887506	not-adaptive	0.286586452	-0.163078646
ENSMUSG00000005621.11	Zfp592	3.027686506	10065364.92	3.54E-06	848576.0462	-163.420928	2.887960174	3.051302224	-0.163342051	10065364.92	3.54E-06	848576.0462	-163.3753188	3.027686514	3.00E-10	1.00E+10	-163.4209282	0.955415121	0.762633508	not-adaptive	0.955415121	-0.079374236
ENSMUSG00000005625.15	Psmd4	8.101819166	6.125079597	1.359789045	0.512720876	-218.1971365	8.538387405	8.035936752	0.502450653	7.002428458	1.177495862	0.59122571	-216.4771496	8.126599858	0.001060771	665.1908454	-218.529018	0.128494609	0.042788548	not-adaptive	0.128494609	0.087497413
ENSMUSG00000005656.9	Snx6	7.034309025	7.491396802	1.602543264	0.628194987	-235.3588639	6.437314588	7.134294884	-0.696980296	12.41872188	0.970167366	1.047041674	-232.4471198	7.008527237	0.001070322	934.2128618	-234.8018833	0.094915953	0.029995904	not-adaptive	0.094915953	-0.148311874
ENSMUSG00000005667.8	Mthfd2	8.179087031	43.15002774	0.393881629	3.623836544	-257.3477952	8.035965423	8.200744398	-0.164778974	58.20198988	0.291396196	4.894897918	-257.1768241	8.179451083	1.43E-10	1.00E+10	-257.3503562	0.84069023	0.555779827	not-adaptive	0.84069023	-0.029283515
ENSMUSG00000005674.9	Tomm40l	4.973269901	3739987.683	8.23E-06	315309.8592	-271.1102114	5.237574087	4.937609813	0.299964275	3739987.668	8.20E-06	315309.8579	-270.8501237	4.973269892	2.60E-10	1.00E+10	-271.1102118	0.770983645	0.470766514	not-adaptive	0.770983645	0.085085912
ENSMUSG00000005677.14	Nr1i3	0.782615697	133.8068366	0.034826699	11.28148933	-95.20001743	0.611114485	0.808258031	-0.197143546	3097222.583	1.49E-06	261118.7407	-94.63767001	0.782629364	3.93E-11	1.00E+10	-95.200031	0.569862033	0.288903955	not-adaptive	0.569862033	-0.40337326
ENSMUSG00000005682.9	Pan2	3.432259381	18478200.49	2.07E-06	1557840.18	-204.5471586	3.181424423	3.486009729	-0.304585306	18478138.16	2.07E-06	1557834.926	-204.333911	3.432259364	3.23E-10	1.00E+10	-204.5471588	0.807955831	0.513713447	not-adaptive	0.807955831	-0.131903746
ENSMUSG00000005683.8	Cs	8.018762221	10.63434713	1.201116467	0.887020576	-247.4592643	7.880192593	8.039643069	-0.159450476	10.68215158	1.193867501	0.890965149	-247.2950569	7.986297077	0.000463019	2307.710553	-247.3273004	0.968270756	0.799539592	not-adaptive	0.968270756	-0.028900563
ENSMUSG00000005686.17	Ampd3	4.64918155	6.598861752	3.785963903	0.549558931	-238.5798373	3.20064151	4.822712869	-1.622071359	10.1551482	2.39144841	0.849713068	-233.767749	4.544487988	0.003379986	577.0221939	-235.4023521	0.195029769	0.070591776	not-adaptive	0.195029769	-0.591483822
ENSMUSG00000005687.14	Bcas2	6.02162737	6.101623891	3.47912271	0.517675426	-291.351461	6.862905835	5.899354359	0.963551477	7.487609098	2.828797502	0.635022215	-288.8884522	6.113414228	0.002906841	612.7098523	-290.2204078	0.263960572	0.102648055	not-adaptive	0.263960572	0.218262489
ENSMUSG00000005698.15	Ctcf	3.896324359	18478300.26	1.61E-06	1557848.592	-234.8395125	3.693666565	3.937245645	-0.24357908	18478045.97	1.60E-06	1557827.153	-234.6325203	3.896324361	2.51E-10	1.00E+10	-234.8395127	0.813025873	0.519953931	not-adaptive	0.813025873	-0.092133088
ENSMUSG00000005699.16	Pard6a	5.736748611	32.75078792	0.591817445	2.75806488	-149.9992547	5.272852112	5.822737848	-0.549885736	10065364.92	1.89E-06	848576.0462	-148.8990343	5.737200082	1.64E-10	1.00E+10	-150.0014239	0.332076613	0.137583597	not-adaptive	0.332076613	-0.143114133
ENSMUSG00000005732.14	Ranbp1	8.680430866	4.027550509	2.583317365	0.33519686	-241.2884189	8.394349454	8.723945648	-0.329596194	4.131999501	2.530052593	0.342521406	-240.9618584	8.835797846	0.003980111	220.3782058	-242.6180774	0.190859267	0.06875742	not-adaptive	0.190859267	-0.055562258
ENSMUSG00000005779.12	Psmb4	8.094281226	5.179027483	1.112854174	0.429761249	-183.1664001	8.462540301	8.040071354	0.422468947	5.768170496	0.997660728	0.479582528	-181.7353776	8.104239411	0.001075289	439.7976461	-181.6406228	1	1	not-adaptive	1	0.073882494
ENSMUSG00000005803.14	Sqor	5.659740755	21309722.37	1.71E-06	1796557.394	-182.2265012	6.531683382	5.5766986	0.954984782	21309739.76	1.67E-06	1796558.86	-181.1306604	5.659740756	3.08E-10	1.00E+10	-182.2265014	0.334258379	0.138757717	not-adaptive	0.334258379	0.228043558
ENSMUSG00000005804.14	Bloc1s6	4.959069499	49.47964503	0.742646832	4.15839503	-261.8803395	4.842886258	4.978771222	-0.135884964	74.13597415	0.493420037	6.262637155	-261.8323877	4.959347457	3.10E-10	1.00E+10	-261.8812788	0.952284811	0.754507446	not-adaptive	0.952284811	-0.039922604
ENSMUSG00000005813.12	Metap1	5.428371803	10.24652628	2.439500412	0.856487644	-268.1103142	5.763030575	5.374589953	0.388440622	11.58317394	2.135053197	0.981660405	-267.6179594	5.440714402	2.21E-10	1.00E+10	-268.540489	0.397512203	0.174359123	not-adaptive	0.397512203	0.100672983
ENSMUSG00000005823.9	Gpr108	5.019453346	4.45758455	5.612865809	0.368977745	-250.5030463	4.712628478	5.068633677	-0.356005199	4.475522697	5.530869878	0.374200118	-250.328126	4.946158811	0.002674663	915.1557721	-255.8363935	0.004053123	0.000903027	adaptive	0.004053123	-0.10506495
ENSMUSG00000005846.12	Rsl1d1	7.188723748	9.972465481	1.390580116	0.842736711	-239.1292681	6.996282647	7.218593774	-0.222311127	10.25861197	1.356921597	0.862470929	-238.8562203	7.188139232	0.000213311	5706.102697	-239.7071097	0.427034959	0.192055513	not-adaptive	0.427034959	-0.045129244
ENSMUSG00000005871.15	Apc	4.291047771	3739987.668	9.14E-06	315309.8579	-280.5081415	4.562545413	4.24978013	0.312765283	3703602.948	9.19E-06	312241.0051	-280.2275721	4.291938336	1.17E-05	246765.66	-280.5080301	0.755437615	0.453891347	not-adaptive	0.755437615	0.102450716
ENSMUSG00000005873.6	Reep5	7.41931096	6.398953553	1.335774529	0.536551396	-219.9916866	7.430749686	7.41759873	0.013150955	6.402521185	1.337284726	0.535914799	-219.9905761	7.514544675	0.000844168	863.5911632	-220.0108699	0.979910733	0.840336052	not-adaptive	0.979910733	0.002555547
ENSMUSG00000005881.13	Ergic3	8.523931636	4.236265769	1.803503459	0.354263366	-216.121249	8.308123607	8.556290707	-0.248167101	4.298494991	1.766054326	0.361858392	-215.8511762	8.489203993	0.00199281	328.8521769	-216.4993101	0.523020849	0.254896061	not-adaptive	0.523020849	-0.04246282
ENSMUSG00000005882.18	Uqcc1	5.765088034	9.949484075	2.163112783	0.840841402	-197.074532	5.395005558	5.811512535	-0.416506977	10.74134555	1.997951508	0.909704471	-196.6580085	5.763816925	1.92E-10	1.00E+10	-197.3371229	0.507065861	0.243844689	not-adaptive	0.507065861	-0.10728925
ENSMUSG00000005886.14	Ncoa2	3.497574191	15.34784676	1.982058263	1.286192613	-224.0481373	2.951163356	3.590440718	-0.639277362	20.96772997	1.427682992	1.7725815	-222.9815612	3.500284482	2.61E-10	1.00E+10	-224.1171468	0.321233962	0.131800271	not-adaptive	0.321233962	-0.282877162
ENSMUSG00000005893.14	Nr2c2	3.506514957	10.19871023	3.306053193	0.858427259	-251.5327133	3.100038397	3.565553118	-0.465514722	10.46323071	3.236613098	0.872807162	-251.1236276	3.507614634	3.00E-10	1.00E+10	-251.9657337	0.430802289	0.19436571	not-adaptive	0.430802289	-0.201839812
ENSMUSG00000005897.14	Nr2c1	3.837839019	22785638.14	1.56E-06	1920977.696	-141.6302322	3.459838986	3.898806766	-0.43896778	22785637.12	1.55E-06	1920977.611	-141.3519685	3.819819092	0.000219437	13513.33127	-141.6257265	0.760516063	0.459334398	not-adaptive	0.760516063	-0.172327754
ENSMUSG00000005899.14	Smpd4	5.457772161	3739682.005	8.51E-06	315284.0999	-254.3907223	5.490296565	5.451673835	0.03862273	3739682.005	8.51E-06	315284.0999	-254.385809	5.45777217	2.68E-10	1.00E+10	-254.3907226	0.995098432	0.921033119	not-adaptive	0.995098432	0.01018483
ENSMUSG00000005936.19	Kctd20	5.237333161	9.720729442	2.828047534	0.821938707	-250.1998081	3.938982348	5.420008861	-1.481026513	18478045.94	1.43E-06	1557827.151	-243.9924271	5.247007129	0.000263889	9219.763658	-250.5528641	0.001415267	0.000292024	adaptive	0.001415267	-0.460472258
ENSMUSG00000005949.9	Ctns	3.876018294	5.036766159	6.655799127	0.408624902	-118.5442395	3.377841263	3.942402295	-0.564561033	4.569783755	6.896909464	0.382804775	-118.3665076	3.88393641	3.37E-10	1.00E+10	-119.5990183	0.291559635	0.116406115	not-adaptive	0.291559635	-0.222973469
ENSMUSG00000005958.15	Ephb3	3.495293789	22565995.28	1.75E-06	1902469.767	-163.6687958	2.844924069	3.608401566	-0.763477497	22564990.17	1.71E-06	1902385.03	-162.7644196	3.495293815	3.33E-10	1.00E+10	-163.6687961	0.404794188	0.178657887	not-adaptive	0.404794188	-0.342969752
ENSMUSG00000005973.6	Rcn1	5.189222339	2.136974289	9.383355146	0.174626754	-268.8516251	3.707452985	5.413890514	-1.706437529	2.298942267	8.598779015	0.190455803	-267.1912684	5.488848457	0.041907001	40.0330419	-274.1960715	0.000907513	0.000181879	adaptive	0.000907513	-0.546237314
ENSMUSG00000005981.11	Trap1	6.317552632	18.63127473	1.168704938	1.573849384	-264.9519399	6.292430947	6.321516709	-0.029085762	18.7209775	1.179282852	1.559553396	-264.9482229	6.321134599	1.87E-10	1.00E+10	-265.0170726	0.933466908	0.710578785	not-adaptive	0.933466908	-0.006653263
ENSMUSG00000005982.14	Naa60	5.961245031	14.44530286	1.649201897	1.199501584	-218.1253914	6.10859876	5.934127974	0.174470786	15.28234439	1.553438969	1.274699088	-218.0164584	5.968056729	2.04E-10	1.00E+10	-218.2303043	0.807472813	0.513123733	not-adaptive	0.807472813	0.041805441
ENSMUSG00000006005.18	Tpr	5.510131839	14.8982401	1.203945491	1.243767184	-272.7301636	5.532604641	5.506727746	0.025876894	14.93672681	1.195658904	1.252605082	-272.7266139	5.58660186	0.000653523	2221.511882	-271.5588992	1	1	not-adaptive	1	0.00676355
ENSMUSG00000006010.14	Odr4	5.706924832	6.057301678	5.127294706	0.51341251	-258.6172072	5.79302878	5.694371902	0.098656877	6.060750673	5.128377218	0.51320305	-258.6033328	5.697310003	0.003477837	770.0589681	-258.5496931	1	1	not-adaptive	1	0.024781113
ENSMUSG00000006019.15	Dhx34	3.932126588	14528866.34	1.60E-06	1224888.952	-68.49468012	3.477273098	4.014827223	-0.537554125	16020028.3	1.43E-06	1350605.202	-68.11745275	3.932126591	1.96E-10	1.00E+10	-68.49468026	0.685760039	0.385069401	not-adaptive	0.685760039	-0.207381525
ENSMUSG00000006024.13	Napa	7.599698632	10.75307195	0.818838904	0.912314941	-218.8069927	7.439602587	7.623754325	-0.184151738	11.40343516	0.784965997	0.951503171	-218.4877806	7.598068177	0.000107224	7211.198639	-219.3687822	0.414367651	0.184374837	not-adaptive	0.414367651	-0.035276073
ENSMUSG00000006050.12	Sra1	8.632099278	4.83803787	1.809398506	0.402777261	-219.9747729	8.845790033	8.5997819	0.246008133	4.945171168	1.778943011	0.409720379	-219.6973779	8.623070937	0.001811546	422.0110328	-222.6078714	0.054448848	0.015836054	not-adaptive	0.054448848	0.040690926
ENSMUSG00000006057.15	Atp5g1	9.073199022	5.418806064	0.877098676	0.446521657	-170.178631	9.536220674	9.001976501	0.534244173	6.812030953	0.687485599	0.568013442	-167.0115374	9.036685687	0.000861432	464.388052	-171.5740838	0.010435452	0.002521271	adaptive	0.010435452	0.083175822
ENSMUSG00000006058.10	Snf8	5.138761928	11.72780375	2.360007094	0.98569821	-230.6892841	4.823422305	5.194936255	-0.371513949	13.12544527	2.104824793	1.106614078	-230.3201566	5.145439674	0.000279158	8566.112414	-230.8421735	0.593322692	0.306885188	not-adaptive	0.593322692	-0.107048918
ENSMUSG00000006095.12	Tbcb	7.572080476	7280597.36	1.23E-06	613810.4359	-216.2201323	7.757376521	7.544349096	0.213027426	7280597.36	1.22E-06	613810.4359	-215.6442055	7.572080479	7.56E-11	1.00E+10	-216.2201324	0.562183521	0.283161407	not-adaptive	0.562183521	0.040172393
ENSMUSG00000006134.4	Crkl	4.553920436	7.436676263	3.48615302	0.619527507	-285.8834475	3.683487524	4.696450011	-1.012962486	11.39946411	2.285002948	0.949360016	-283.0564824	4.569128617	0.001352506	1664.706351	-286.8612851	0.02226359	0.005805819	adaptive	0.02226359	-0.350498297
ENSMUSG00000006169.20	Clint1	3.575857862	20526962.37	1.69E-06	1730564.42	-226.7541874	3.434094457	3.596911833	-0.162817376	20526962.38	1.69E-06	1730564.42	-226.6948778	3.57585788	2.92E-10	1.00E+10	-226.7541877	0.942414675	0.730536289	not-adaptive	0.942414675	-0.066829074
ENSMUSG00000006191.17	Cdkal1	4.201039377	10.14575079	2.916626522	0.856618208	-226.3098535	3.886236445	4.244814096	-0.358577651	10.75695871	2.779715047	0.899040545	-226.0581238	4.204879371	2.64E-10	1.00E+10	-226.5986612	0.582435156	0.298457231	not-adaptive	0.582435156	-0.127327692
ENSMUSG00000006215.12	Zbtb17	4.769787078	22565995.25	1.12E-06	1902469.765	-149.239854	4.411540014	4.813357666	-0.401817652	22112997.42	1.14E-06	1864278.89	-148.93527	4.769787064	2.13E-10	1.00E+10	-149.2398542	0.737429897	0.435101056	not-adaptive	0.737429897	-0.125761259
ENSMUSG00000006219.12	Fblim1	4.886092573	6.510804858	4.866202748	0.550014043	-290.1871821	5.341848069	4.814946058	0.526902011	6.793323544	4.657712249	0.574385055	-289.702159	4.910676152	3.04E-10	1.00E+10	-292.3380836	0.071652691	0.021672979	not-adaptive	0.071652691	0.149819308
ENSMUSG00000006262.15	Mob1b	2.992331665	10.17605372	2.603322384	0.856791973	-254.5421625	2.905392558	3.005092826	-0.099700267	10.35310657	2.549589308	0.875967412	-254.517547	3.001034134	2.35E-10	1.00E+10	-254.8800401	0.695939086	0.394513172	not-adaptive	0.695939086	-0.048676451
ENSMUSG00000006273.14	Atp6v1b2	6.943950072	3.689389009	4.541069495	0.309195891	-276.7699304	5.759509939	7.126526481	-1.367016542	4.547811446	3.679891103	0.381093702	-273.2380486	6.837417847	0.008042482	176.2659931	-278.1864957	0.007094417	0.001655579	adaptive	0.007094417	-0.307253006
ENSMUSG00000006276.10	Eps15l1	4.375934439	8.556948824	3.39508392	0.726304601	-287.2578392	3.901411598	4.448098101	-0.546686503	9.308522695	3.154559828	0.780430349	-286.5515574	4.351703675	0.000741793	3474.53684	-287.9554881	0.245629568	0.093803349	not-adaptive	0.245629568	-0.189192396
ENSMUSG00000006281.8	Tep1	3.209222825	9.925706259	2.918237198	0.838632183	-193.0586216	2.440765226	3.334674522	-0.893909296	32.26395917	0.915107757	2.710113233	-191.3413733	3.206460663	0.000488019	5192.447448	-193.2636635	0.146271595	0.049907011	not-adaptive	0.146271595	-0.450212424
ENSMUSG00000006288.8	Ttc5	5.762590674	10.76826265	2.511858834	0.90175191	-220.1847268	5.798001101	5.756998655	0.041002445	10.76252559	2.51752234	0.899556136	-220.1807126	5.762732139	2.38E-10	1.00E+10	-220.4903881	0.73368499	0.431288552	not-adaptive	0.73368499	0.010238732
ENSMUSG00000006289.14	Osgep	4.666215507	8.502854819	6.537285233	0.728517384	-334.730876	4.683166782	4.66341817	0.019748613	8.514534968	6.543747485	0.727808438	-334.7303923	4.54062155	0.002175471	2243.919509	-334.9290289	0.819847701	0.528500771	not-adaptive	0.819847701	0.006096616
ENSMUSG00000006299.13	Aamp	7.432911977	5.568733249	2.190157911	0.456696776	-245.6724315	7.611064324	7.406127186	0.204937138	5.570102499	2.134111757	0.468749913	-245.5076324	7.361197387	0.002011108	500.1792748	-245.6853408	0.837186471	0.551062658	not-adaptive	0.837186471	0.039378888
ENSMUSG00000006301.17	Tmbim1	7.780645428	6.457660627	1.678843559	0.538877252	-236.7871417	7.871624662	7.766916825	0.104707837	6.462677807	1.660097883	0.545058037	-236.7308726	7.803872717	0.001189764	748.1317918	-234.7779341	1	1	not-adaptive	1	0.019319415
ENSMUSG00000006304.14	Arpc2	9.162895813	1.76021573	1.676054841	0.144094388	-151.1405521	8.293522421	9.294356173	-1.000833751	2.042501584	1.47671001	0.163593098	-148.2327704	9.134676976	0.006682527	36.16230883	-151.8025915	0.028160891	0.00753982	adaptive	0.028160891	-0.164369959
ENSMUSG00000006307.16	Kmt2b	2.604499506	5.952628376	5.82265243	0.5034217	-233.8815448	2.17400059	2.671486291	-0.497485701	6.126946865	5.716952929	0.512116834	-233.5789972	2.804448914	0.003691473	840.9443715	-235.7212537	0.117389655	0.0384611	not-adaptive	0.117389655	-0.297290282
ENSMUSG00000006315.9	Tmem147	7.319562134	19053067.66	6.13E-07	1606305.469	-218.7761786	7.422187235	7.303479096	0.11870814	19052925.8	6.12E-07	1606293.508	-218.6462263	7.319562129	9.85E-11	1.00E+10	-218.7761792	0.878136816	0.610184919	not-adaptive	0.878136816	0.023260524
ENSMUSG00000006333.14	Rps9	10.21654246	3.973438165	0.669992562	0.332508958	-128.1472443	10.69061242	10.14540932	0.545203097	5.20645288	0.524882081	0.424349095	-124.1179314	10.23460523	0.001005366	226.0381972	-129.7079231	0.003735059	0.000826845	adaptive	0.003735059	0.075517429
ENSMUSG00000006335.16	Tfpt	4.854670371	9.726502571	1.459273887	0.816904084	-122.7945592	3.965444255	4.945396075	-0.979951819	11.84436973	1.147190181	0.997037884	-120.4561928	4.784359297	0.001278062	883.2085263	-122.2552082	0.165461724	0.057848057	not-adaptive	0.165461724	-0.318603568
ENSMUSG00000006373.10	Pgrmc1	7.7085925	9.968908149	1.358970724	0.84349462	-247.9539261	7.560047156	7.731417215	-0.171370059	10.03095613	1.36201899	0.83993528	-247.7841715	7.692197832	0.0004803	2417.515767	-248.160163	0.686608191	0.385849146	not-adaptive	0.686608191	-0.03233766
ENSMUSG00000006378.15	Gcat	5.601491287	17.87121653	1.21337035	1.498377249	-198.5721767	5.322498215	5.646506552	-0.324008337	17.0457894	1.259223314	1.432496613	-198.2132406	5.602495923	1.85E-10	1.00E+10	-198.6003965	0.678985279	0.3788865	not-adaptive	0.678985279	-0.085254999
ENSMUSG00000006390.15	Elovl1	7.317577412	11.09877133	1.61976754	0.941748274	-264.105429	7.396576739	7.305719249	0.09085749	11.1835997	1.617381154	0.943002612	-264.0684916	7.3455886	0.00053253	2892.859346	-264.3065159	0.788183534	0.490217607	not-adaptive	0.788183534	0.017831408
ENSMUSG00000006392.16	Med8	6.417432622	18478045.97	9.99E-07	1557827.153	-218.1213024	6.359735487	6.427048811	-0.067313324	18478045.97	9.98E-07	1557827.153	-218.0975867	6.417432621	1.56E-10	1.00E+10	-218.1213027	0.976563071	0.827593812	not-adaptive	0.976563071	-0.015189667
ENSMUSG00000006395.16	Hyi	3.367047628	16.54560474	2.073056877	1.384878754	-185.8833396	2.760456579	3.465596642	-0.705140063	27.44696837	1.23200905	2.315503758	-184.9594045	3.328883504	0.000888818	3184.927156	-185.7705868	0.444332422	0.202762394	not-adaptive	0.444332422	-0.328196842
ENSMUSG00000006412.10	Pfdn2	4.684788551	25.0939426	0.712621451	2.118672406	-229.7586646	4.690928724	4.683944642	0.006984082	25.08093423	0.711612081	2.121687691	-229.758436	4.683299188	0.000220683	6786.953526	-229.668192	1	1	not-adaptive	1	0.002149555
ENSMUSG00000006418.17	Rnf114	5.830454012	3130837.466	1.08E-05	263953.6932	-275.7436518	5.864186604	5.825866379	0.038320225	3130837.466	1.08E-05	263953.6932	-275.7397908	5.830453997	2.85E-10	1.00E+10	-275.7436519	0.996146293	0.929974728	not-adaptive	0.996146293	0.0094584
ENSMUSG00000006423.15	C330007P06Rik	4.477190475	7.742137664	3.296387854	0.658886116	-208.6342086	4.023660547	4.543642653	-0.519982106	8.365890849	3.039435576	0.714879101	-208.1038537	4.47953615	2.39E-10	1.00E+10	-209.5484033	0.235852276	0.089180773	not-adaptive	0.235852276	-0.175340776
ENSMUSG00000006442.10	Srm	7.141490993	3.597358027	8.196415728	0.298240024	-301.446713	5.404631321	7.398308339	-1.993677018	4.674522292	6.388979331	0.384528573	-297.7237833	7.359448391	0.014916657	173.8643269	-306.1029598	0.000229599	4.25E-05	adaptive	0.000229599	-0.452999222
ENSMUSG00000006456.10	Rbm14	4.403223023	6.759297254	3.634457575	0.566258665	-219.470043	3.747110087	4.520090951	-0.772980864	8.191481924	2.980536033	0.693521259	-218.1362365	4.282826862	0.001388387	1535.927016	-219.3424189	0.299337866	0.120380399	not-adaptive	0.299337866	-0.270573439
ENSMUSG00000006463.13	Zdhhc24	3.832176851	31872476.07	1.02E-06	2687071.616	-111.6635148	3.690769541	3.854802021	-0.16403248	31845836.94	1.02E-06	2684825.756	-111.6297898	3.832176854	2.75E-10	1.00E+10	-111.6635151	0.966837066	0.795085549	not-adaptive	0.966837066	-0.062735111
ENSMUSG00000006471.18	Ndor1	4.672239644	22565626.68	1.35E-06	1902438.692	-153.0886367	3.692815697	4.794667637	-1.10185194	22565995.25	1.29E-06	1902469.765	-151.1499144	4.672239626	2.57E-10	1.00E+10	-153.0886368	0.143887658	0.048938983	not-adaptive	0.143887658	-0.376709551
ENSMUSG00000006494.11	Pdk1	4.546505909	5.454966012	5.830231032	0.452116156	-167.9970913	2.993984216	4.694569992	-1.700585776	4.897481458	6.131545307	0.399727067	-166.04803	4.583950674	3.14E-10	1.00E+10	-169.1798896	0.043636578	0.012323523	adaptive	0.043636578	-0.648926402
ENSMUSG00000006498.16	Ptbp1	6.662104164	6.974498323	2.150641695	0.592371298	-258.1033119	6.761605944	6.647143956	0.114461988	7.1208953	2.159719767	0.590160465	-258.0526107	6.635377122	0.00043193	3212.434314	-260.4960128	0.086864824	0.027062736	not-adaptive	0.086864824	0.024631342
ENSMUSG00000006517.5	Mvd	5.966534849	6.598342591	3.449950825	0.557502551	-170.856931	5.873642496	5.980785468	-0.107142972	6.5965384	3.447961752	0.557582645	-170.8368745	6.019307755	2.18E-10	1.00E+10	-171.8092312	0.378190697	0.163157668	not-adaptive	0.378190697	-0.026079511
ENSMUSG00000006519.11	Cyba	6.604824274	10.55345523	1.334180377	0.878930311	-228.2309432	6.665410187	6.59643404	0.068976147	10.64527966	1.329700914	0.882031644	-228.2069542	6.61143426	1.27E-05	97148.16153	-228.6998456	0.610857599	0.320775279	not-adaptive	0.610857599	0.015007331
ENSMUSG00000006526.13	Stimate	4.049126676	10065364.78	3.11E-06	848576.0347	-133.3312976	3.147003404	4.18222683	-1.035223426	7090258.178	4.22E-06	597753.8912	-131.7034364	4.049126662	2.64E-10	1.00E+10	-133.3312976	0.196349061	0.071174562	not-adaptive	0.196349061	-0.410292572
ENSMUSG00000006585.3	Cdt1	5.267466232	6.032921718	3.672165508	0.502472096	-171.4684778	4.445020573	5.44887177	-1.003851197	9.999222932	2.239415382	0.838832054	-168.9954301	5.27694602	0.00146891	1336.289586	-171.847797	0.057707569	0.016919221	not-adaptive	0.057707569	-0.293767444
ENSMUSG00000006586.15	Runx1t1	3.107797839	20.77778415	1.612136858	1.755519664	-245.156686	3.049196403	3.115718477	-0.066522074	20.75167427	1.614299631	1.752839876	-245.1471306	3.110633204	2.87E-10	1.00E+10	-245.1838097	0.963985413	0.786508518	not-adaptive	0.963985413	-0.031135804
ENSMUSG00000006589.8	Aprt	9.275246635	5.44997027	1.233946986	0.451384622	-197.3118311	9.658782068	9.216032482	0.442749586	6.045723675	1.113450077	0.499684123	-195.8824341	9.216216854	0.001175845	494.7024365	-200.2675849	0.012461008	0.003061748	adaptive	0.012461008	0.067695481
ENSMUSG00000006599.13	Gtf2h1	5.737043314	4.592654857	4.624009259	0.384868028	-266.2492367	5.359986478	5.795599602	-0.435613124	4.699333199	4.60769617	0.385474653	-265.9230949	5.818650912	0.005324487	343.0478494	-267.572573	0.192150156	0.069323917	not-adaptive	0.192150156	-0.112728566
ENSMUSG00000006673.14	Qrich1	5.405639149	9.018944162	5.047930163	0.770226814	-350.9239212	4.2500355	5.582040065	-1.332004565	21.6987237	2.133918186	1.832610651	-347.6224905	5.376818086	0.000724838	5614.926194	-351.5020541	0.02065984	0.005344178	adaptive	0.02065984	-0.393317587
ENSMUSG00000006676.16	Usp19	4.245903817	8.903423794	3.544815325	0.743945756	-288.2189892	3.926370944	4.29716386	-0.370792916	9.122903694	3.419102638	0.770317518	-287.9068789	4.169263331	0.001288392	2087.023026	-288.473875	0.56722678	0.286925399	not-adaptive	0.56722678	-0.130188313
ENSMUSG00000006678.6	Pola1	3.716526732	19270451.6	1.54E-06	1624632.803	-178.2091308	3.833433769	3.69799269	0.135441079	20374473.58	1.45E-06	1717708.566	-178.1678457	3.716526733	2.49E-10	1.00E+10	-178.2091313	0.959555062	0.77384283	not-adaptive	0.959555062	0.051894881
ENSMUSG00000006699.17	Cdc42	8.621621741	3108247.134	1.93E-06	262050.4305	-182.2867745	8.365488476	8.659954611	-0.294466135	7280592.958	8.09E-07	613810.0648	-180.6320091	8.621621739	5.06E-11	1.00E+10	-182.2867749	0.191136814	0.068879122	not-adaptive	0.191136814	-0.049909679
ENSMUSG00000006705.13	Pknox1	4.117828492	17.08315067	1.970093129	1.430935037	-147.9711075	2.362801174	4.304910117	-1.942108943	22758463.22	1.33E-06	1918686.687	-143.5708648	4.027208809	0.003785452	658.3578035	-147.0325518	0.031376784	0.008507631	adaptive	0.031376784	-0.865484882
ENSMUSG00000006715.11	Gmnn	6.97920128	6.209723493	3.522032338	0.516156305	-219.9614361	7.508508171	6.890443594	0.618064577	6.878987753	3.194536821	0.569705008	-219.0441666	7.01762549	0.002651778	690.3005009	-219.9812808	0.391756737	0.17099158	not-adaptive	0.391756737	0.12392943
ENSMUSG00000006717.7	Acot13	6.545373943	21.65269343	0.878181601	1.832621166	-212.855643	6.66503833	6.523892356	0.141145974	24.86905745	0.763167902	2.111710898	-212.7588525	6.564720424	0.000801624	1923.028789	-212.4371518	1	1	not-adaptive	1	0.030880194
ENSMUSG00000006728.12	Cdk4	9.25510393	6.392562618	1.284686206	0.53969782	-215.8913366	9.717491839	9.186068106	0.531423733	7.746303665	1.061767334	0.652819052	-213.8256725	9.337365612	0.000910136	760.0167502	-214.9149611	0.336455779	0.139943792	not-adaptive	0.336455779	0.081136511
ENSMUSG00000006732.14	Mettl1	4.699593096	7.199793333	3.298376305	0.605091111	-215.2314325	3.562050215	4.839805597	-1.277755382	9.741364999	2.367303713	0.827930357	-212.0508883	4.81929107	0.002086245	976.6599902	-215.8615245	0.022134094	0.005768378	adaptive	0.022134094	-0.442241245
ENSMUSG00000006736.9	Tspan31	8.039913185	6.466416316	0.949786253	0.544135992	-191.0933128	7.869312905	8.065776302	-0.196463397	6.616401774	0.925633775	0.55781282	-190.7398438	7.999294026	0.000738629	709.3284328	-191.9144802	0.308931291	0.125341468	not-adaptive	0.308931291	-0.035575719
ENSMUSG00000006740.14	Kif5b	7.039778938	2.137379822	3.082408107	0.174247163	-213.4420072	5.798087945	7.226926206	-1.428838261	2.620686331	2.541920357	0.211489221	-209.4634821	7.272767049	0.008576526	62.53342001	-212.4349258	0.051229294	0.014776791	not-adaptive	0.051229294	-0.317804947
ENSMUSG00000006782.16	Cnp	5.180905717	5.57799596	4.67305776	0.462919567	-159.416434	5.070648592	5.201211712	-0.13056312	5.584171887	4.671026277	0.462908702	-159.3920167	5.068509178	0.002540989	911.3902521	-160.4139067	0.359914048	0.152829454	not-adaptive	0.359914048	-0.036677467
ENSMUSG00000006800.14	Sulf2	4.336093553	11.59323217	3.503011307	0.974708645	-299.6418271	4.24818745	4.349228312	-0.101040862	11.56436065	3.512840093	0.971534789	-299.6226869	4.347572926	3.56E-10	1.00E+10	-299.9184805	0.743940971	0.441806023	not-adaptive	0.743940971	-0.033912019
ENSMUSG00000006818.5	Sod2	6.814195148	7.480212439	1.807908974	0.63450565	-251.8967567	7.400281183	6.725201154	0.675080029	10.2768709	1.329340774	0.865006639	-249.5341634	6.834093717	0.001200894	932.692017	-249.9438472	0.663860142	0.36536514	not-adaptive	0.663860142	0.138002669
ENSMUSG00000006906.10	Stambp	5.238813124	10.46568033	2.341823906	0.873263625	-252.0199564	5.145466827	5.251976655	-0.106509827	10.56243199	2.329387478	0.878053459	-251.9885502	5.305376514	0.001190269	1706.948811	-252.005239	0.983449701	0.855037109	not-adaptive	0.983449701	-0.02955853
ENSMUSG00000006920.14	Ezh1	4.355801851	6.688611384	3.099528199	0.564682003	-173.2847972	4.213540267	4.37916926	-0.165628993	6.797030456	3.105755154	0.563532948	-173.2264733	4.369567921	1.97E-10	1.00E+10	-174.1445634	0.399280901	0.175399312	not-adaptive	0.399280901	-0.0556243
ENSMUSG00000006932.17	Ctnnb1	6.639085866	27.74501052	1.313730172	2.341323453	-325.4541619	6.658465344	6.636244994	0.022220351	27.85635623	1.30717296	2.353183029	-325.4527691	6.640033159	3.10E-10	1.00E+10	-325.4681287	0.984757728	0.860868186	not-adaptive	0.984757728	0.004822553
ENSMUSG00000006941.5	Eif1b	6.131193426	11.56025703	1.37143769	0.974323408	-235.9056823	5.655024458	6.209047962	-0.554023505	21.20880517	0.747074015	1.794762607	-234.208517	6.128532772	0.000641368	2060.250604	-235.5454603	0.262647279	0.102006645	not-adaptive	0.262647279	-0.134838812
ENSMUSG00000006998.16	Psmd2	8.345382452	5.449962327	2.074709426	0.452853967	-244.9740254	7.949627668	8.406723812	-0.457096144	5.776701821	1.926117487	0.48776005	-244.0865516	8.334614404	0.00212632	450.6501166	-246.5767846	0.082890653	0.025635078	not-adaptive	0.082890653	-0.080656385
ENSMUSG00000007029.16	Vars	5.274038827	6.624940147	5.512447856	0.559279244	-318.6109508	3.962839421	5.490691878	-1.527852457	18.95626626	1.970571492	1.59766957	-314.0283369	5.153186357	0.003256011	949.7549124	-317.5974527	0.02818076	0.007545753	adaptive	0.02818076	-0.470453445
ENSMUSG00000007036.15	Abhd16a	5.749848067	8.660708111	2.407485822	0.736692207	-255.3468114	5.147208697	5.855953534	-0.708744837	12.36253877	1.718592565	1.03609098	-253.5442515	5.740632203	0.000799237	2283.63904	-255.8753286	0.097191003	0.030834481	not-adaptive	0.097191003	-0.186113827
ENSMUSG00000007041.9	Clic1	8.749054622	7.555068647	0.645084233	0.634665491	-170.8596742	8.677609479	8.759906831	-0.082297352	7.734812018	0.634583368	0.646031779	-170.7703234	8.760490843	0.000414382	986.8891698	-170.5673607	1	1	not-adaptive	1	-0.013617864
ENSMUSG00000007050.17	Lsm2	6.071742054	78.72438728	0.372396327	6.639810763	-250.8558816	5.580385929	6.138328832	-0.557942903	3142532.625	9.22E-06	264939.6867	-249.9640642	6.071708774	2.48E-10	1.00E+10	-250.8560502	0.409840978	0.18166233	not-adaptive	0.409840978	-0.137481034
ENSMUSG00000007080.14	Pole	4.340247824	21203677.81	1.92E-06	1787616.911	-175.0736259	4.076413279	4.391548986	-0.315135707	21202288.14	1.91E-06	1787499.753	-174.9037867	4.340247816	3.43E-10	1.00E+10	-175.0736261	0.843800313	0.560014674	not-adaptive	0.843800313	-0.107429573
ENSMUSG00000007207.10	Stx1a	4.177641961	4.344082146	4.578061187	0.366471874	-114.3181047	3.951406047	4.221547595	-0.270141548	4.479665782	4.561436922	0.368819609	-114.2198532	4.098168288	2.20E-10	1.00E+10	-116.0225632	0.164851543	0.057591523	not-adaptive	0.164851543	-0.095405874
ENSMUSG00000007338.10	Mrpl49	5.948095459	18478046.9	1.36E-06	1557827.232	-211.9054172	5.960606908	5.945843398	0.01476351	18478046.9	1.36E-06	1557827.232	-211.9046349	5.948095463	2.12E-10	1.00E+10	-211.9054176	0.999217603	0.968439766	not-adaptive	0.999217603	0.003577767
ENSMUSG00000007411.16	Mark3	4.374917668	12.59572923	3.243462522	1.051354386	-270.5072788	4.054915381	4.42557283	-0.370657449	13.62646823	2.983840551	1.143716776	-270.2491431	4.392828065	0.00035436	9857.227089	-270.6321797	0.681787936	0.381434579	not-adaptive	0.681787936	-0.126192396
ENSMUSG00000007415.15	Gatad1	6.244653077	4.83540184	2.335813116	0.396564797	-244.1634785	5.64157539	6.337416482	-0.695841092	5.592372703	2.000440206	0.464743848	-242.3115284	6.358142305	0.00268476	345.6952212	-244.1659654	0.156541054	0.054123893	not-adaptive	0.156541054	-0.167796743
ENSMUSG00000007458.14	M6pr	8.057116383	4.784461133	1.478406609	0.390395235	-204.6232294	8.336174156	8.015656693	0.320517463	5.010301101	1.414629854	0.408454754	-204.0368026	8.173502239	0.001066593	544.2928534	-201.9482635	1	1	not-adaptive	1	0.056564698
ENSMUSG00000007476.18	Lrrc8a	5.852535495	4.055169518	1.498375944	0.336900652	-196.9868141	5.35351865	5.927060474	-0.573541824	4.566847692	1.337397262	0.377716034	-195.1634816	5.847625034	0.002150809	238.4536872	-198.0835333	0.0539309	0.015664906	not-adaptive	0.0539309	-0.146829349
ENSMUSG00000007564.15	Ppp2r1a	7.510924579	10282445.62	1.15E-06	866883.591	-235.109559	7.306599591	7.542140897	-0.235541306	10282540.51	1.14E-06	866891.5914	-234.5756719	7.51092457	9.95E-11	1.00E+10	-235.1095594	0.586321204	0.301448558	not-adaptive	0.586321204	-0.045773954
ENSMUSG00000007589.9	Tinf2	3.832765636	18478046.9	3.18E-06	1557827.232	-259.6845948	4.170523995	3.763124737	0.407399258	18478045.94	3.17E-06	1557827.151	-259.4064464	3.832765613	4.96E-10	1.00E+10	-259.6845951	0.757184231	0.455755947	not-adaptive	0.757184231	0.148297548
ENSMUSG00000007603.9	Dus3l	4.262122205	10064287.91	4.41E-06	848485.2478	-170.4437506	4.148396831	4.285536252	-0.137139422	10064287.91	4.41E-06	848485.2478	-170.4145553	4.262122201	3.74E-10	1.00E+10	-170.4437507	0.971226667	0.80905766	not-adaptive	0.971226667	-0.046921834
ENSMUSG00000007610.15	Gtpbp3	4.743739363	7.924548851	3.933297151	0.668700423	-211.5865687	4.215485249	4.825963851	-0.610478601	9.323732453	3.359037142	0.788724494	-210.9562773	4.745854973	0.001588281	1699.951604	-211.8302124	0.417306173	0.186144702	not-adaptive	0.417306173	-0.195118398
ENSMUSG00000007655.16	Cav1	8.749608609	4.445250677	3.585324152	0.373962689	-274.7131642	8.465768489	8.792519457	-0.326750968	4.506648102	3.538056392	0.378818922	-274.4741967	8.626260724	0.005549306	251.0463207	-278.8757046	0.012258841	0.00300733	adaptive	0.012258841	-0.054635586
ENSMUSG00000007656.13	Arpp19	7.905121294	5.756075389	1.461413702	0.479857946	-219.5052272	7.763880562	7.926658729	-0.162778167	5.88082508	1.424084049	0.493386674	-219.3499126	7.984449863	0.001349654	515.5711203	-218.7439296	1	1	not-adaptive	1	-0.029934941
ENSMUSG00000007659.18	Bcl2l1	8.829573691	2.352188541	2.406099709	0.198235776	-202.2628267	8.109050036	8.938086043	-0.829036008	2.56866529	2.220659953	0.214871229	-200.5952896	8.67201141	0.004603682	103.2389809	-198.6361755	1	1	not-adaptive	1	-0.140433019
ENSMUSG00000007670.10	Khsrp	2.247979481	13.84999143	1.088321924	1.157848112	-260.1579667	2.073866369	2.274474022	-0.200607653	14.98596041	1.002966179	1.257430731	-259.9065154	2.245956928	2.77E-05	46774.89391	-260.3158421	0.664097219	0.365574159	not-adaptive	0.664097219	-0.133210021
ENSMUSG00000007721.6	Ccdc124	6.644785891	7280589.606	1.02E-06	613809.7822	-197.9898449	6.78212443	6.62394832	0.158176111	10282540.51	7.20E-07	866891.5914	-197.6078812	6.64478589	6.27E-11	1.00E+10	-197.989845	0.68251977	0.382102188	not-adaptive	0.68251977	0.034045837
ENSMUSG00000007739.10	Cct4	8.419351874	3.802082502	1.561097965	0.307978372	-194.1808809	8.14937248	8.460110599	-0.310738118	3.872206103	1.507536843	0.318860101	-193.7075557	8.411878784	0.002210674	220.0854495	-194.2381994	0.588226158	0.302921705	not-adaptive	0.588226158	-0.053987551
ENSMUSG00000007777.9	0610009B22Rik	6.638627164	18478045.92	1.33E-06	1557827.149	-245.9892311	6.708525646	6.626779964	0.081745682	18478045.97	1.33E-06	1557827.153	-245.9616121	6.638627165	2.07E-10	1.00E+10	-245.9892316	0.972758407	0.814185534	not-adaptive	0.972758407	0.017687719
ENSMUSG00000007812.16	Zfp655	4.757292173	3108247.074	1.51E-05	262050.4258	-271.6260016	3.921165932	4.901713978	-0.980548047	18478045.94	2.46E-06	1557827.151	-269.6227277	4.75729216	3.95E-10	1.00E+10	-271.6260017	0.134892911	0.045323855	not-adaptive	0.134892911	-0.32200361
ENSMUSG00000007815.13	Rhoa	8.624121806	4.310050716	1.030552488	0.360441252	-170.0134071	8.320852247	8.669633306	-0.348781059	4.571173493	0.970277532	0.38268708	-169.0434198	8.647103605	0.00146991	254.8471654	-171.0434819	0.135326879	0.045496911	not-adaptive	0.135326879	-0.059239673
ENSMUSG00000007817.15	Zmiz1	3.70717689	19.94354286	1.020469213	1.67267174	-260.7854372	3.403096932	3.752559708	-0.349462776	22.47157001	0.890122243	1.909165439	-260.2103833	3.730169608	0.000301467	5618.049475	-260.5647731	0.70160142	0.399849244	not-adaptive	0.70160142	-0.141026782
ENSMUSG00000007827.10	Ankrd26	4.049675652	5.775537601	4.091757833	0.481900392	-209.4614899	4.325599919	4.001260454	0.324339465	5.855889695	4.015365326	0.490771541	-209.2581414	4.074909744	2.31E-10	1.00E+10	-211.4110585	0.116144849	0.03798186	not-adaptive	0.116144849	0.112445693
ENSMUSG00000007836.6	Hnrnpa0	3.564023212	7.4928861	3.32459982	0.628575588	-270.4797833	3.606452997	3.557191988	0.049261009	7.504666685	3.326327421	0.628238529	-270.473776	3.618805554	0.001582299	1364.899801	-271.5027884	0.357359717	0.151406319	not-adaptive	0.357359717	0.01984178
ENSMUSG00000007837.11	Prrg2	3.852470947	22564894.24	1.67E-06	1902376.943	-157.7983815	3.357808923	3.924161095	-0.566352172	22564894.24	1.65E-06	1902376.943	-157.3554762	3.852470931	3.18E-10	1.00E+10	-157.7983817	0.642167886	0.346615015	not-adaptive	0.642167886	-0.224864133
ENSMUSG00000007850.16	Hnrnph1	6.123103664	18349921.32	2.06E-06	1547025.394	-307.6339502	6.190061899	6.113679913	0.076381987	18349988.67	2.06E-06	1547031.072	-307.6186772	6.113054733	0.000290828	10810.31161	-307.5316913	1	1	not-adaptive	1	0.017912816
ENSMUSG00000007867.9	Ift43	6.569748522	9.170877013	1.517231906	0.776064055	-209.5660059	6.919513205	6.507594657	0.411918548	11.29472847	1.237640088	0.955211105	-208.6426834	6.589597212	0.000789173	1469.089126	-208.6070461	1	1	not-adaptive	1	0.088546155
ENSMUSG00000007872.3	Id3	7.507792712	5.500134871	6.564042751	0.459418075	-272.7123319	8.500494	7.355720579	1.144773421	6.517799933	5.482415631	0.551301395	-270.9368224	7.621558272	0.006362263	474.8439029	-272.8336947	0.150037166	0.051444441	not-adaptive	0.150037166	0.208680007
ENSMUSG00000007880.16	Arid1a	3.895219204	9.961305769	1.52846386	0.836800497	-258.5328629	4.168207251	3.85550211	0.312705141	10.74916541	1.409082467	0.907819749	-258.0303969	3.898595458	1.36E-10	1.00E+10	-259.1907231	0.313383967	0.127666486	not-adaptive	0.313383967	0.112508255
ENSMUSG00000007888.15	Crlf1	6.074686904	1.935109749	11.69551691	0.151550941	-291.2026937	4.111123197	6.37660989	-2.265486693	2.128306302	10.20920757	0.17405742	-288.9719098	5.907376479	0.046844546	38.45393394	-293.9969233	0.006571498	0.001523457	adaptive	0.006571498	-0.633257017
ENSMUSG00000007891.16	Ctsd	9.882705473	5.009316404	1.261748375	0.414336937	-196.6652468	10.14550515	9.843769538	0.301735609	5.310243943	1.222241546	0.42791018	-196.0495462	9.808693073	0.001267481	414.5433848	-196.3178503	0.764675221	0.463841822	not-adaptive	0.764675221	0.043557912
ENSMUSG00000007892.8	Rplp1	10.96773	3.690892161	0.765031174	0.309367148	-134.5126713	11.26844782	10.92187224	0.346575575	3.94208666	0.71198934	0.332290544	-133.3013456	10.96160391	0.00128303	187.0118762	-135.7811807	0.083757038	0.025945156	not-adaptive	0.083757038	0.045068618
ENSMUSG00000007950.9	Abhd8	5.585218971	2.83618757	5.60655242	0.233861199	-263.0950463	4.259188587	5.793210835	-1.534022248	3.322604177	4.631496576	0.283992412	-260.0861013	5.633705377	0.009179008	142.0577647	-260.1552636	0.933175229	0.709952334	not-adaptive	0.933175229	-0.44378456
ENSMUSG00000007987.12	Ift22	5.53968346	3688856.045	6.70E-06	310997.1745	-196.4898463	5.362561402	5.569831896	-0.207270494	3097222.436	7.96E-06	261118.7283	-196.348789	5.539683446	2.08E-10	1.00E+10	-196.4898464	0.868439475	0.59531846	not-adaptive	0.868439475	-0.054711524
ENSMUSG00000008035.12	Mid1ip1	6.667369607	10270025.26	1.32E-06	865836.474	-240.9642345	6.469176835	6.695284082	-0.226107247	14069303.84	9.62E-07	1186142.15	-240.5725306	6.667369595	1.15E-10	1.00E+10	-240.9642349	0.675903916	0.376100662	not-adaptive	0.675903916	-0.049563121
ENSMUSG00000008036.11	Ap2s1	6.866220107	8.759965	1.601140218	0.749550677	-255.7011722	7.173450032	6.819229555	0.354220477	9.888272689	1.441839839	0.834434117	-255.0485042	6.857009494	0.000450894	2757.418722	-256.5331487	0.226582865	0.084859138	not-adaptive	0.226582865	0.073058391
ENSMUSG00000008090.14	Fgfrl1	4.776913066	7.473483295	3.872408497	0.624865509	-247.2928312	4.6307843	4.800874068	-0.170089769	7.47740065	3.812373279	0.634819393	-247.2350609	4.850120364	0.001473173	1704.238381	-247.7115144	0.620981834	0.328980473	not-adaptive	0.620981834	-0.052040535
ENSMUSG00000008140.18	Emc10	6.564475848	1.332485225	4.967905157	0.112480438	-226.5682444	4.514795866	6.873010766	-2.3582149	1.694768661	4.178048077	0.133753686	-222.0507636	6.77894174	0.027626442	20.3787794	-228.1837598	0.002170069	0.000461288	adaptive	0.002170069	-0.606281461
ENSMUSG00000008200.15	Fnbp4	4.005010896	3130832.792	1.16E-05	263953.2988	-308.7391836	4.005743746	4.004890578	0.000853169	3172908.541	1.15E-05	267500.9148	-308.7391814	4.005010912	3.07E-10	1.00E+10	-308.7391838	0.999997541	0.998230722	not-adaptive	0.999997541	0.000307307
ENSMUSG00000008206.16	Cers4	4.920734942	3630619.793	1.34E-05	306089.5423	-307.9677789	4.748031852	4.945212545	-0.197180693	3761551.902	1.29E-05	317128.758	-307.8929109	4.920734953	4.10E-10	1.00E+10	-307.9677793	0.927865599	0.698787036	not-adaptive	0.927865599	-0.058702916
ENSMUSG00000008226.14	Scrn3	4.629459477	17233792.96	1.93E-06	1452928.146	-158.6415249	4.287752708	4.671587709	-0.383835002	22564568.82	1.47E-06	1902349.506	-158.4305728	4.629459471	2.81E-10	1.00E+10	-158.6415252	0.809812604	0.515988102	not-adaptive	0.809812604	-0.123691253
ENSMUSG00000008301.11	Phax	5.995092727	42.86976404	0.427721653	3.597830711	-247.0459897	6.056397568	5.986121814	0.070275754	49.32675476	0.37132237	4.146106632	-247.0199189	6.015413717	0.000125034	12229.14894	-247.0295032	0.990461486	0.889884235	not-adaptive	0.990461486	0.016838276
ENSMUSG00000008333.12	Snrpb2	5.330587605	15.89091534	0.955104177	1.335042004	-240.4617584	5.022513193	5.377253019	-0.354739826	21.61606284	0.694806434	1.834210105	-239.6654527	5.424783362	0.00061931	1988.258105	-239.6281297	1	1	not-adaptive	1	-0.098459909
ENSMUSG00000008348.9	Ubc	4.50628363	5.306497905	1.534556795	0.435560149	-216.6553646	4.348674716	4.529998829	-0.181324113	5.326893511	1.502949261	0.444661389	-216.4728276	4.54868995	0.001576074	430.6694513	-217.7182919	0.287807271	0.114504159	not-adaptive	0.287807271	-0.058934879
ENSMUSG00000008373.16	Prpf31	5.844724892	7.374029136	3.285288992	0.617966548	-237.7847202	6.478807678	5.758142157	0.72066552	8.335856107	2.849262238	0.711436506	-236.629216	5.848561768	0.001889361	1059.101044	-236.2397653	1	1	not-adaptive	1	0.170124926
ENSMUSG00000008384.8	Sertad1	5.343409879	3097222.436	8.18E-06	261118.7283	-187.0123875	4.997061672	5.397286267	-0.400224594	4974082.948	5.05E-06	419351.8685	-186.5559297	5.343409898	2.14E-10	1.00E+10	-187.0123878	0.633523574	0.339341865	not-adaptive	0.633523574	-0.111154185
ENSMUSG00000008393.9	Carhsp1	6.49747105	9.568708363	2.013917459	0.813067449	-282.5309525	6.478612701	6.500321244	-0.021708543	9.588259526	2.020060644	0.810538818	-282.5290918	6.534172848	0.000638841	2609.515443	-282.690497	0.850947233	0.569923622	not-adaptive	0.850947233	-0.004826103
ENSMUSG00000008398.16	Elk3	4.927468042	15.7492901	0.884305593	1.335906688	-252.7069155	5.119647275	4.899063676	0.220583599	18.07826782	0.777901079	1.519789721	-252.3677223	4.910652185	0.000133515	8940.182879	-252.8070081	0.644496594	0.348593237	not-adaptive	0.644496594	0.063538374
ENSMUSG00000008435.15	Rdh13	5.068787732	6.292538196	3.837384334	0.531788196	-270.4856824	4.909235637	5.09258449	-0.183348852	6.373568092	3.850787392	0.529796787	-270.415653	5.04676738	2.34E-10	1.00E+10	-273.0599626	0.071054387	0.021465231	not-adaptive	0.071054387	-0.052899595
ENSMUSG00000008450.8	Nutf2	7.248902921	6.258215144	1.024709587	0.530581225	-196.8443566	7.582144413	7.197894959	0.384249453	6.927811832	0.933571429	0.581017669	-195.5430859	7.318996095	0.000818552	674.9390289	-197.7796284	0.106827219	0.034432767	not-adaptive	0.106827219	0.075030886
ENSMUSG00000008475.13	Arpc5	7.79108789	5.447421894	1.731442929	0.449160055	-229.0581098	7.216863855	7.879988127	-0.663124272	6.607640831	1.410858775	0.5519317	-226.6491734	7.717026348	0.00144221	554.6878826	-230.1130664	0.031307645	0.008486669	adaptive	0.031307645	-0.126821417
ENSMUSG00000008575.17	Nfib	4.31347455	5.984974756	2.834303595	0.497702848	-274.8183352	3.890673635	4.377465897	-0.486792263	6.332122209	2.636694965	0.535313635	-274.0785732	4.431373719	0.002176098	669.6389075	-276.4996837	0.08882293	0.027771108	not-adaptive	0.08882293	-0.170075973
ENSMUSG00000008604.11	Ubqln4	3.940597374	7.742521123	3.226192293	0.65061372	-274.1632011	3.848054931	3.95527563	-0.107220699	7.744506731	3.214528922	0.65286458	-274.13397	3.950839659	2.31E-10	1.00E+10	-275.6121747	0.228046733	0.085537697	not-adaptive	0.228046733	-0.039648841
ENSMUSG00000008668.15	Rps18	11.17832884	7.243834486	0.480214313	0.604158715	-142.2221683	11.43957708	11.13898234	0.300594742	8.494820171	0.397846083	0.728282655	-140.4708283	11.18254869	0.000273385	1087.491005	-143.2179585	0.064111589	0.019078998	not-adaptive	0.064111589	0.038416283
ENSMUSG00000008682.13	Rpl10	10.20351989	3.213769927	1.03063508	0.274063376	-150.9508143	10.63132237	10.13865931	0.49266306	3.521528826	0.941945159	0.299615784	-149.2431861	10.19770461	0.001934209	148.8366074	-152.2118403	0.0513724	0.01482364	not-adaptive	0.0513724	0.068454167
ENSMUSG00000008683.16	Rps15a	9.51095649	4.44326177	0.875934134	0.372783953	-158.6114236	9.699996103	9.482368932	0.217627171	4.61007909	0.86345242	0.377987413	-158.1730298	9.533051902	0.001098315	309.1494207	-161.3600019	0.041296722	0.011580791	adaptive	0.041296722	0.032736642
ENSMUSG00000008690.15	Ncaph2	7.19590135	6.723513004	2.574485024	0.565735333	-271.1123084	7.388781122	7.16635514	0.222425982	6.78522248	2.543951105	0.572155106	-270.946903	7.22875594	0.001585645	935.3386821	-271.4464511	0.606804831	0.317529314	not-adaptive	0.606804831	0.044096852
ENSMUSG00000008730.17	Hipk1	3.576535464	8.251013618	3.197921566	0.70831218	-262.5351473	3.568252079	3.577973712	-0.009721633	8.23823393	3.195080339	0.708911888	-262.534908	3.586635772	0.000694688	3413.531519	-263.1159184	0.55933293	0.281046837	not-adaptive	0.55933293	-0.00392525
ENSMUSG00000008734.9	Gprc5b	5.454043231	3.67999722	3.846155762	0.307035816	-243.8980278	4.585841368	5.587885196	-1.002043828	4.21649078	3.396326491	0.348122603	-241.8455318	5.456058819	0.006306229	187.6837002	-244.2000157	0.094942494	0.030005662	not-adaptive	0.094942494	-0.28511593
ENSMUSG00000008763.16	Man1a2	4.688100443	4.956141726	4.065733563	0.406150855	-261.4521883	4.368961254	4.736811073	-0.36784982	5.156420652	4.031502739	0.409993871	-261.182122	4.784102599	0.00285169	596.6286073	-260.8408583	1	1	not-adaptive	1	-0.11662582
ENSMUSG00000008855.17	Hdac5	5.828692557	5.189936078	3.809247798	0.423408355	-271.0062338	5.452638937	5.887887582	-0.435248645	5.307097895	3.715552055	0.4334775	-270.5811165	5.692035793	0.003770508	438.4847661	-272.3676765	0.167535496	0.05872188	not-adaptive	0.167535496	-0.1107955
ENSMUSG00000008859.8	Rala	5.123784822	2.951252098	5.905351308	0.251211638	-273.3471426	3.969991185	5.298477219	-1.328486033	3.317058101	5.263782808	0.282288069	-271.3371498	5.18833651	0.014908453	101.9593346	-276.6356745	0.004998963	0.001132683	adaptive	0.004998963	-0.416441985
ENSMUSG00000008892.12	Vdac3	9.212052897	7.457115848	0.580295519	0.622935095	-159.5583335	9.164944304	9.219138559	-0.054194256	7.471682443	0.576281548	0.627284916	-159.5150277	9.172561478	0.000322324	1151.279442	-160.7612155	0.287599107	0.114398938	not-adaptive	0.287599107	-0.008505837
ENSMUSG00000008958.14	Vps72	6.246057829	6.576734562	2.269410647	0.547312643	-225.5108367	6.534985214	6.199492837	0.335492377	6.852114881	2.176701315	0.570650651	-225.0878348	6.257369766	1.41E-10	1.00E+10	-227.2759638	0.112126337	0.036442919	not-adaptive	0.112126337	0.076033774
ENSMUSG00000009013.5	Dynll1	7.711770574	6.464736732	2.005652462	0.546203579	-252.6788643	8.14637571	7.644542768	0.501832943	7.187051202	1.805791253	0.606880257	-251.548541	7.797485283	0.001290082	858.5368829	-252.3846101	0.433410846	0.195972367	not-adaptive	0.433410846	0.091728139
ENSMUSG00000009030.14	Pdcl	4.326850574	5.66270894	6.221363817	0.468379691	-252.2294655	3.948073723	4.379779717	-0.431705994	5.87967146	6.044018866	0.48352837	-252.0206105	4.151635815	0.004896113	601.3960713	-251.9543153	1	1	not-adaptive	1	-0.149709381
ENSMUSG00000009035.15	Tmem184b	5.40593577	6.630398743	3.526487106	0.548538862	-280.3643537	5.659966018	5.367353011	0.292613007	6.8016595	3.419768111	0.566432855	-280.1582456	5.406289853	0.001925782	1033.485856	-280.8612799	0.495080802	0.235710128	not-adaptive	0.495080802	0.076582614
ENSMUSG00000009073.16	Nf2	4.143318748	9.483271477	3.096357493	0.799511951	-273.5484719	3.566766308	4.226916007	-0.660149699	11.80731307	2.514736804	0.986976783	-272.5055699	4.124475601	0.000453145	5697.182663	-273.9834514	0.228120454	0.085571909	not-adaptive	0.228120454	-0.24498875
ENSMUSG00000009076.10	Zmat5	5.648410922	7.176236075	1.998351067	0.605091307	-200.9787991	5.390660471	5.682609367	-0.291948896	7.359003892	1.93832405	0.6234025	-200.6936551	5.681835772	0.00091694	1349.48944	-200.9416173	0.780389446	0.481296405	not-adaptive	0.780389446	-0.0760915
ENSMUSG00000009079.16	Ewsr1	7.96654322	5.577939394	1.417457432	0.455726901	-211.8730274	7.433702386	8.048559685	-0.614857298	6.895601551	1.116956689	0.579774327	-209.31778	8.029026429	0.001076846	611.3939246	-211.8742061	0.077581518	0.023749248	not-adaptive	0.077581518	-0.114649701
ENSMUSG00000009090.17	Ap1b1	4.594119569	11.75415199	2.492630841	1.000605834	-248.2235058	3.771060851	4.725015878	-0.953955027	2521358.861	1.18E-05	212565.4301	-245.9574091	4.556657978	0.000483792	5248.073014	-248.2626138	0.099738385	0.031778447	not-adaptive	0.099738385	-0.325348747
ENSMUSG00000009112.4	Bcl2l13	4.065401288	68.54747382	0.416234763	5.794853006	-267.8108326	3.847149006	4.103100423	-0.255951416	4540578.625	6.29E-06	382799.9351	-267.567415	4.053241135	0.000199193	11992.98613	-267.7447055	0.837536506	0.551531404	not-adaptive	0.837536506	-0.092924756
ENSMUSG00000009207.15	Lnpk	4.796876513	18369631.28	1.40E-06	1548687.065	-272.7359909	4.5382474	4.840983804	-0.302736404	18348751.3	1.40E-06	1546926.753	-272.337967	4.796876508	2.17E-10	1.00E+10	-272.7359915	0.671645568	0.372277282	not-adaptive	0.671645568	-0.093165009
ENSMUSG00000009291.13	Pttg1ip	7.131102395	7708870.595	1.61E-06	649917.6398	-233.5795632	7.210719878	7.118591076	0.092128802	8266999.479	1.50E-06	696972.2196	-233.5024545	7.131102395	1.05E-10	1.00E+10	-233.5795636	0.925788808	0.694536378	not-adaptive	0.925788808	0.018551569
ENSMUSG00000009293.17	Ube2g2	6.811067251	7.953808186	1.674462172	0.673915969	-234.8768558	6.341105418	6.885454191	-0.544348773	9.189301237	1.455381217	0.77079969	-233.2958313	6.841738498	0.000799005	1439.364312	-235.3246822	0.131486534	0.043970306	not-adaptive	0.131486534	-0.118817462
ENSMUSG00000009376.15	Met	5.347620323	11.47582229	2.274935187	0.966695624	-296.8644768	4.785620732	5.436777241	-0.651156509	15.74848914	1.64338102	1.336740286	-295.3900643	5.332389816	0.000724453	3043.612479	-296.5512109	0.313126943	0.12753189	not-adaptive	0.313126943	-0.184045653
ENSMUSG00000009406.13	Elk1	3.360609018	7.185626112	3.795531172	0.606419156	-174.9786624	2.374682986	3.505099225	-1.130416239	7.576650476	3.474355193	0.63999678	-173.015704	3.261409162	0.001599706	1484.046426	-175.1302959	0.120682533	0.039734545	not-adaptive	0.120682533	-0.561720355
ENSMUSG00000009418.16	Nav1	4.822115803	27.80942079	0.792033606	2.342324406	-282.2620958	4.614490522	4.855125636	-0.240635115	34.97631626	0.62927665	2.945819164	-281.9776721	4.823679209	1.87E-10	1.00E+10	-282.2773037	0.741091205	0.438859304	not-adaptive	0.741091205	-0.073337258
ENSMUSG00000009470.17	Tnpo1	5.137456908	16.58676551	2.587254423	1.387529263	-326.7614011	5.413301826	5.096216411	0.317085414	19.21283872	2.216341584	1.623328023	-326.5390412	5.141129893	3.67E-10	1.00E+10	-326.8578133	0.727041203	0.424601459	not-adaptive	0.727041203	0.087082287
ENSMUSG00000009535.13	Rnmt	4.210831087	58.54045862	0.604923602	4.927303093	-224.1092274	3.878755568	4.269381143	-0.390625575	3044288.09	1.16E-05	256658.1766	-223.7389349	4.179376572	0.001000022	2835.73419	-223.2756521	1	1	not-adaptive	1	-0.1384331
ENSMUSG00000009549.14	Srp14	9.062396139	14.4361442	0.409798824	1.201369292	-182.1278598	9.257532238	9.032039879	0.225492358	19.99982672	0.292450211	1.686758755	-181.2762594	9.060178778	5.06E-11	1.00E+10	-182.2795249	0.366680093	0.156623098	not-adaptive	0.366680093	0.035575812
ENSMUSG00000009555.16	Cdk9	4.426137812	7.736932321	5.874414224	0.655155451	-221.8102202	4.010725523	4.49748306	-0.486757537	8.023959645	5.671777329	0.678032347	-221.5327148	4.386285891	4.23E-10	1.00E+10	-222.5501469	0.361522093	0.153727909	not-adaptive	0.361522093	-0.16525461
ENSMUSG00000009563.16	Tor2a	5.437496249	4.778914516	3.752033129	0.397111176	-212.3158508	4.328708133	5.610460301	-1.281752168	7.380849521	2.432119556	0.620412545	-208.3655728	5.466092134	0.003737743	400.9089169	-211.7907842	0.0325424	0.00886203	adaptive	0.0325424	-0.374182611
ENSMUSG00000009566.12	Fpgs	4.743769416	4.51161756	4.524598342	0.379543796	-155.2329707	4.495574632	4.788327953	-0.292753321	4.621617208	4.459739014	0.386018495	-155.1070968	4.885626437	0.003576552	529.308901	-157.3480572	0.106356315	0.034255203	not-adaptive	0.106356315	-0.091016431
ENSMUSG00000009569.14	Mrtfb	4.740471143	7.611373563	2.15958157	0.638660075	-268.5924671	3.971730341	4.867589518	-0.895859177	12.75858226	1.289660021	1.068217668	-264.8302846	4.738984184	0.00073602	1959.541045	-269.7213401	0.007513488	0.001762179	adaptive	0.007513488	-0.293439836
ENSMUSG00000009575.14	Cbx5	6.548486861	5.875824424	4.128121157	0.489688287	-301.4594562	7.090427594	6.464412532	0.626015063	6.369090523	3.864753048	0.523444341	-300.616745	6.65628635	0.003606329	566.136237	-301.9278842	0.269512835	0.105373034	not-adaptive	0.269512835	0.133353365
ENSMUSG00000009614.16	Sardh	4.491980616	18381290.14	1.79E-06	1549669.982	-177.5039736	4.568767728	4.479344762	0.089422966	21309714.2	1.54E-06	1796556.705	-177.4878911	4.491980608	2.78E-10	1.00E+10	-177.5039739	0.984045863	0.857664801	not-adaptive	0.984045863	0.028517389
ENSMUSG00000009630.10	Ppp2cb	4.630735843	27.74073393	1.102770498	2.346195717	-195.4958001	4.22828587	4.678824685	-0.450538816	4314232.002	7.12E-06	363715.8383	-195.1446784	4.635083023	2.61E-10	1.00E+10	-195.4973987	0.702773746	0.400961603	not-adaptive	0.702773746	-0.146073253
ENSMUSG00000009640.11	Dmap1	5.501147354	15.59037131	1.488337319	1.313659418	-176.5711654	5.759126893	5.459028517	0.300098376	18.85360307	1.243760397	1.574962835	-176.3215733	5.500459627	2.00E-10	1.00E+10	-176.6317359	0.733327682	0.43092644	not-adaptive	0.733327682	0.077205876
ENSMUSG00000009647.13	Mcu	4.47356472	11.46481521	2.59318649	0.959060868	-293.6063351	4.30593795	4.498049517	-0.192111567	11.65661226	2.521932913	0.986433763	-293.5102431	4.456137708	0.000703767	3582.281839	-293.7805855	0.763118186	0.462149092	not-adaptive	0.763118186	-0.062972013
ENSMUSG00000009681.10	Bcr	2.245011565	21309714.2	1.59E-06	1796556.705	-180.6755036	1.93197822	2.310057455	-0.378079236	21221964.04	1.58E-06	1789158.728	-180.3421966	2.245011559	2.85E-10	1.00E+10	-180.6755038	0.716550003	0.414234444	not-adaptive	0.716550003	-0.257849905
ENSMUSG00000009687.14	Fxyd5	9.817864031	5.196852738	1.969414687	0.426210923	-234.8238592	10.02096068	9.787235556	0.233725126	5.28177954	1.939545493	0.432700419	-234.5878906	9.727073872	0.002064823	426.7598785	-238.4361884	0.021315991	0.005532508	adaptive	0.021315991	0.034047495
ENSMUSG00000009733.9	Tfcp2	3.213399373	5.236530227	6.213763493	0.428935194	-174.9035585	2.642117281	3.309862145	-0.667744864	5.445028884	5.921964144	0.449355076	-174.408308	3.209624152	0.004715873	592.5235292	-175.5846863	0.308393618	0.125061679	not-adaptive	0.308393618	-0.325076623
ENSMUSG00000009741.15	Ubp1	3.691081321	18478045.97	1.86E-06	1557827.153	-241.8880349	3.277212646	3.756836157	-0.479623511	18478045.93	1.84E-06	1557827.15	-241.3027878	3.691081314	2.90E-10	1.00E+10	-241.8880353	0.556967957	0.279299527	not-adaptive	0.556967957	-0.197048912
ENSMUSG00000009828.15	Cilk1	3.561124693	6.718021659	5.774024303	0.565734806	-177.3813735	3.564747868	3.56084712	0.003900749	6.721797408	5.776726351	0.565474901	-177.381365	3.542828046	0.00242851	1410.23065	-177.8664524	0.615643408	0.324636605	not-adaptive	0.615643408	0.001579543
ENSMUSG00000009863.14	Sdhb	8.41803608	6.996152197	1.129514715	0.591337676	-212.9815918	8.387727211	8.422646306	-0.034919094	7.051220648	1.128748141	0.592012713	-212.9724118	8.465387847	0.000597855	1152.478299	-214.0066695	0.355490159	0.150367831	not-adaptive	0.355490159	-0.005993642
ENSMUSG00000009894.15	Snap47	7.046118572	7.30253918	1.988864771	0.609033427	-250.5310851	7.20555795	7.021584156	0.183973794	7.471143127	1.963707622	0.617089503	-250.3848485	7.030609034	0.000593964	2169.055916	-252.2783204	0.150548207	0.05165388	not-adaptive	0.150548207	0.03731359
ENSMUSG00000009905.5	Kdsr	3.12759518	18.32910676	1.252117892	1.52816313	-250.512539	3.059962758	3.138892623	-0.078929865	18.81839152	1.205291349	1.588587411	-250.4876149	3.133043476	1.95E-10	1.00E+10	-250.5774155	0.914113434	0.671716173	not-adaptive	0.914113434	-0.036741583
ENSMUSG00000009907.17	Vps4b	5.277202388	6.195689408	4.832894855	0.523455056	-290.4107081	4.569625079	5.391361848	-0.821736769	6.896999119	4.357603709	0.579832313	-289.1817847	5.165633617	0.002737455	981.0130957	-292.8077876	0.026622383	0.007082186	adaptive	0.026622383	-0.238573939
ENSMUSG00000009927.9	Rps25	10.48181098	6.58019036	0.753313958	0.547474738	-173.0133516	10.46370741	10.48453527	-0.020827864	6.572838753	0.749295097	0.550547215	-173.0083993	10.51811968	0.000359426	1210.298084	-174.9540324	0.14289672	0.048537814	not-adaptive	0.14289672	-0.00286881
ENSMUSG00000009995.17	Taz	5.575124219	10.71075686	2.420185673	0.897687871	-184.8460484	5.070079611	5.645965953	-0.575886341	13.70899155	1.904748256	1.144290274	-184.1587269	5.578764904	2.28E-10	1.00E+10	-184.9945721	0.433507922	0.19603227	not-adaptive	0.433507922	-0.155212028
ENSMUSG00000010025.19	Aldh3a2	5.38449802	4.084191488	4.545455475	0.345521436	-224.6368939	4.435352774	5.531635362	-1.096282588	4.848208639	3.973224919	0.39652272	-222.6218252	5.126273025	0.006968598	230.0117103	-226.3747148	0.023449887	0.006150133	adaptive	0.023449887	-0.318657202
ENSMUSG00000010045.2	Tmem115	5.001446729	10.32882777	1.526079135	0.863564954	-183.441792	4.769213524	5.043557504	-0.27434398	10.8121209	1.440956872	0.913031157	-183.100494	4.98914858	1.39E-10	1.00E+10	-183.7437127	0.525597962	0.256705536	not-adaptive	0.525597962	-0.080690331
ENSMUSG00000010047.12	Hyal2	4.934386513	3117127.081	1.04E-05	262798.0428	-217.0410846	5.092413407	4.900402234	0.192011173	3115348.268	1.04E-05	262648.0784	-216.929746	4.934386503	2.73E-10	1.00E+10	-217.0410847	0.894635746	0.637007506	not-adaptive	0.894635746	0.05544937
ENSMUSG00000010048.10	Ifrd2	5.118451611	18478045.95	9.42E-07	1557827.152	-178.8152211	4.982280816	5.141385639	-0.159104824	18478045.94	9.40E-07	1557827.151	-178.6970416	5.118451614	1.47E-10	1.00E+10	-178.8152216	0.888536053	0.626847484	not-adaptive	0.888536053	-0.04535089
ENSMUSG00000010051.15	Hyal1	4.362235273	9905735.221	3.55E-06	835118.2302	-149.1234586	4.638627506	4.315461203	0.323166303	5046982.602	6.93E-06	425493.5364	-148.9573335	4.362235255	2.96E-10	1.00E+10	-149.1234587	0.846940167	0.564336933	not-adaptive	0.846940167	0.104183247
ENSMUSG00000010057.8	Nprl2	5.530628571	3356594.322	6.84E-06	282985.4507	-153.9544109	5.53743499	5.529755953	0.007679037	5388426.713	4.26E-06	454284.0194	-153.954276	5.530628579	1.94E-10	1.00E+10	-153.9544109	0.999865047	0.986891837	not-adaptive	0.999865047	0.002002046
ENSMUSG00000010067.13	Rassf1	6.473344161	7.356816697	3.410367136	0.620992864	-236.8924785	6.595871311	6.452882782	0.142988529	7.446907486	3.408886697	0.621343803	-236.8462798	6.440455484	4.12E-05	56769.60193	-238.0475473	0.300812688	0.121138805	not-adaptive	0.300812688	0.031619433
ENSMUSG00000010095.13	Slc3a2	8.395779485	5.160757642	3.247210117	0.419339046	-277.2537136	7.472923725	8.536849619	-1.063925894	6.64914383	2.427784448	0.561676941	-273.85746	8.411048619	0.002745877	512.0162083	-278.2155064	0.012803377	0.003154133	adaptive	0.012803377	-0.192030969
ENSMUSG00000010097.15	Nxf1	7.010698364	10906257.72	1.28E-06	919482.231	-238.2815015	6.765611636	7.04799417	-0.282382534	19053067.66	7.24E-07	1606305.469	-237.6594456	7.010698356	1.17E-10	1.00E+10	-238.2815018	0.536839426	0.264679945	not-adaptive	0.536839426	-0.058992366
ENSMUSG00000010110.17	Stx5a	5.290846399	3172908.505	7.61E-06	267500.912	-228.9279964	5.011019494	5.333320125	-0.322300631	3739705.739	6.42E-06	315286.1009	-228.550524	5.290846399	2.04E-10	1.00E+10	-228.9279964	0.685592144	0.384915198	not-adaptive	0.685592144	-0.089929776
ENSMUSG00000010205.11	Raver1	5.014436938	9.917852668	1.903101237	0.833282711	-261.2633598	5.203058496	4.986987492	0.216071005	10.25391726	1.851949027	0.856452621	-261.0794014	5.020264689	0.000763839	2066.270526	-260.4462325	1	1	not-adaptive	1	0.061191343
ENSMUSG00000010277.7	2610507B11Rik	4.511057416	7.799860461	2.888307843	0.656759872	-282.4192257	3.936581098	4.599455685	-0.662874587	9.070813774	2.487189784	0.761983405	-281.086788	4.434420544	0.001557481	1222.998894	-282.0541131	0.380098398	0.164250582	not-adaptive	0.380098398	-0.224519938
ENSMUSG00000010358.13	Ifi35	6.45964345	5.162379347	3.942781008	0.41419908	-251.6155712	6.047901526	6.521645403	-0.473743876	5.166984705	3.830799112	0.424655652	-251.160485	6.350511743	0.00310743	551.6255755	-253.2516429	0.123544002	0.040847849	not-adaptive	0.123544002	-0.108801351
ENSMUSG00000010376.15	Nedd8	9.348376648	6.495104666	0.914344082	0.546799882	-187.1457918	9.739975987	9.289674502	0.450301485	7.927176136	0.744214842	0.6719473	-185.0541086	9.454183509	0.000622651	796.4016082	-185.6060175	0.575849519	0.293429779	not-adaptive	0.575849519	0.068290168
ENSMUSG00000010392.8	Gosr1	3.719787136	3665649.528	1.09E-05	309041.4363	-273.354001	3.093936313	3.798018489	-0.704082176	18478045.97	2.13E-06	1557827.153	-272.3630407	3.71978713	3.36E-10	1.00E+10	-273.354001	0.371220023	0.159188214	not-adaptive	0.371220023	-0.295803429
ENSMUSG00000010406.12	Mrpl52	7.187919285	10801520.62	1.30E-06	910652.1007	-240.4341991	7.005193166	7.217049536	-0.21185637	14038244.34	9.95E-07	1183523.615	-240.0732483	7.187919268	1.18E-10	1.00E+10	-240.4341993	0.697013171	0.395520745	not-adaptive	0.697013171	-0.042984324
ENSMUSG00000010453.12	Kansl3	4.441672322	6.621301215	3.41061492	0.556297428	-209.4281879	4.159329341	4.489026599	-0.329697259	6.8550376	3.326422151	0.570696384	-209.1893529	4.456999134	2.15E-10	1.00E+10	-210.6948558	0.221905681	0.082700965	not-adaptive	0.221905681	-0.110051721
ENSMUSG00000010517.7	Faf1	5.017513831	5.977651771	3.135620843	0.499501936	-227.8685804	4.247834292	5.113181857	-0.865347565	7.018246623	2.703654606	0.579870626	-226.3604912	4.99299112	0.002914656	519.9855661	-226.059113	1	1	not-adaptive	1	-0.267493851
ENSMUSG00000010554.14	Mettl16	4.297514889	8.649201021	4.821217077	0.72851858	-249.5975233	3.896650393	4.361947692	-0.4652973	9.146714165	4.514231873	0.779094027	-249.2864302	4.531281558	0.002893611	1212.859846	-249.7598583	0.622863376	0.330520825	not-adaptive	0.622863376	-0.162737971
ENSMUSG00000010607.8	Pigyl	5.94207004	23.01726432	0.619031313	1.946860136	-185.1542885	5.899622321	5.949882843	-0.050260521	23.46924657	0.605159458	1.991840267	-185.1385516	5.938953083	0.000128242	9378.677406	-185.1498136	0.988801204	0.880701647	not-adaptive	0.988801204	-0.012238661
ENSMUSG00000010608.15	Rbm25	6.43737005	8.373562777	2.152701994	0.713980055	-279.9537228	6.464359474	6.433304939	0.031054535	8.376598723	2.154097592	0.71347321	-279.9500198	6.598161304	0.001363818	1124.379286	-280.0573781	0.898203767	0.643095396	not-adaptive	0.898203767	0.006947352
ENSMUSG00000010609.15	Psen2	4.100297419	8.139868334	3.49372549	0.687639279	-151.6110599	4.18826973	4.086182742	0.102086988	8.11247703	3.463843033	0.693542859	-151.5959138	4.106612869	2.62E-10	1.00E+10	-151.9743661	0.684920662	0.384298979	not-adaptive	0.684920662	0.035600631
ENSMUSG00000010660.3	Plcd1	4.118122733	11.25453628	3.525349795	0.942512871	-230.553711	4.094419076	4.121622728	-0.027203652	11.26858265	3.519968187	0.94403657	-230.5525987	4.103447116	0.00085128	3966.351064	-230.6520599	0.905325102	0.655592111	not-adaptive	0.905325102	-0.00955368
ENSMUSG00000010663.5	Fads1	6.462735477	3.6463166	4.521888524	0.301197352	-282.7297415	5.157388657	6.664821308	-1.507432652	4.804864476	3.469951528	0.392437553	-278.2743721	6.438417607	0.006679368	207.0696903	-282.9926249	0.008930769	0.002127084	adaptive	0.008930769	-0.369925426
ENSMUSG00000010751.15	Tnfrsf22	4.93204852	93.34319342	0.266969031	7.851068831	-184.2971414	4.653900808	4.975954832	-0.322054024	3406342.245	7.26E-06	287179.9606	-183.9971953	4.949423967	0.000537207	3785.095197	-184.0907659	0.910673745	0.665306743	not-adaptive	0.910673745	-0.096532928
ENSMUSG00000010755.17	Cars	5.905468873	8.124579558	2.606189422	0.693535277	-250.2542222	5.050568017	6.049246967	-0.99867895	15.7029379	1.376609903	1.31133311	-246.7538987	5.868372168	0.001228228	1484.052856	-249.9828179	0.039600275	0.011046394	adaptive	0.039600275	-0.26030991
ENSMUSG00000010911.12	Apip	6.067641728	12.87106246	1.456064532	1.071998478	-185.7104063	6.137999474	6.057377561	0.080621913	12.84883268	1.448089778	1.077597416	-185.6886669	6.07143475	1.62E-10	1.00E+10	-185.8593583	0.843081699	0.559032117	not-adaptive	0.843081699	0.019075184
ENSMUSG00000010914.10	Pdhx	4.482421145	20374490.24	1.85E-06	1717709.971	-213.5879998	4.419253269	4.494352855	-0.075099585	18478200.49	2.04E-06	1557840.18	-213.5752869	4.482421146	3.17E-10	1.00E+10	-213.588	0.987367325	0.873309433	not-adaptive	0.987367325	-0.024310781
ENSMUSG00000010936.11	Vac14	4.007125559	6.593003428	4.816555001	0.549621626	-205.6466811	3.89807112	4.024119471	-0.126048351	6.647155674	4.844377456	0.546334007	-205.6246031	4.030334556	3.01E-10	1.00E+10	-206.8511453	0.293305033	0.117294194	not-adaptive	0.293305033	-0.045912725
ENSMUSG00000011096.17	Akt1s1	4.722023368	3.944409111	5.01090448	0.325326435	-277.687344	3.491585304	4.913129664	-1.42154436	5.031505281	3.97018714	0.411152356	-274.094634	4.733048915	0.00639225	257.0226323	-277.0534904	0.051878209	0.014989404	not-adaptive	0.051878209	-0.492760094
ENSMUSG00000011114.18	Tbrg1	6.746174316	6.393301272	2.810011069	0.53980898	-276.6571749	6.212759923	6.827736149	-0.614976226	7.213713292	2.535796462	0.598340749	-275.447607	6.836469198	0.001640039	934.2578032	-275.7927564	0.708114519	0.406062733	not-adaptive	0.708114519	-0.136173002
ENSMUSG00000011148.14	Adssl1	5.942078161	6.894176423	4.263222036	0.582295535	-236.21528	5.533834496	6.007039307	-0.473204811	7.17165909	4.107335484	0.603938559	-235.8368596	5.881046463	0.002749884	907.3181843	-236.2360565	0.670858584	0.37157402	not-adaptive	0.670858584	-0.118374607
ENSMUSG00000011179.8	Odc1	4.970715346	7.894682994	4.671194157	0.666402373	-265.1586615	4.640865085	5.024094814	-0.383229729	8.20745983	4.433991771	0.703367475	-264.9264681	5.009238741	0.001527185	2107.001151	-265.3586623	0.649083308	0.352513532	not-adaptive	0.649083308	-0.114469933
ENSMUSG00000011254.16	Thg1l	4.099117897	22787203.14	1.02E-06	1921109.635	-131.5391026	4.220257364	4.082598878	0.137658485	29264726.36	7.91E-07	2467207.2	-131.5006772	4.099117891	1.95E-10	1.00E+10	-131.5391029	0.962303134	0.781610337	not-adaptive	0.962303134	0.047843154
ENSMUSG00000011256.16	Adam19	5.391147214	657555.3447	5.02E-05	55436.35895	-318.5429191	5.400492834	5.389709426	0.010783409	657555.3447	5.02E-05	55436.35895	-318.5425207	5.391147195	2.78E-10	1.00E+10	-318.5429192	0.999601551	0.977476969	not-adaptive	0.999601551	0.002883574
ENSMUSG00000011257.19	Pabpc4	2.783385803	18.83568836	1.431168337	1.580441224	-214.7033267	3.163204059	2.739870583	0.423333476	3087526.552	8.76E-06	260302.391	-214.2620606	2.790525865	2.30E-10	1.00E+10	-214.7441767	0.617475403	0.326122904	not-adaptive	0.617475403	0.207278878
ENSMUSG00000011306.7	Sugp1	4.542108779	38.79337982	0.644879393	3.256248337	-249.0650704	3.851339173	4.651053622	-0.799714449	3665693.159	6.58E-06	309045.1149	-246.5339183	4.541563306	5.67E-05	37033.73393	-249.0628076	0.079747548	0.024515642	not-adaptive	0.079747548	-0.272197391
ENSMUSG00000011752.7	Pgam1	7.164042433	5.206635986	1.189299644	0.424235058	-193.2133477	7.14382411	7.167074738	-0.023250628	5.207048199	1.189685758	0.424066725	-193.2095116	7.105207363	0.001013553	519.4046823	-195.1276951	0.14687351	0.050152077	not-adaptive	0.14687351	-0.004687839
ENSMUSG00000011832.16	Evi5l	3.9708759	6.235136911	4.937512506	0.513516322	-213.6153409	2.869754941	4.139636877	-1.269881936	8.570739022	3.481708118	0.730369789	-211.1142797	3.811398623	0.00316417	812.0953141	-213.3194755	0.110228939	0.03572064	not-adaptive	0.110228939	-0.528576677
ENSMUSG00000011837.4	Snapc2	6.043909056	11.01997661	1.129963381	0.926168256	-179.9813807	5.826192238	6.08400372	-0.257811482	12.57019663	0.996870274	1.052429901	-179.5825062	6.063589407	0.000185784	5781.909005	-180.1261452	0.580631538	0.297075144	not-adaptive	0.580631538	-0.06246773
ENSMUSG00000011877.13	Git1	3.822228834	18478045.11	1.20E-06	1557827.081	-256.5267173	3.73381351	3.836848691	-0.103035181	18477307.67	1.20E-06	1557764.909	-256.475689	3.822228832	1.88E-10	1.00E+10	-256.5267175	0.950251573	0.749374941	not-adaptive	0.950251573	-0.039272
ENSMUSG00000011884.13	Gltp	7.366895743	2.698877051	4.587507906	0.220102939	-261.7247701	6.046685783	7.567748713	-1.521062929	3.216152555	3.759002814	0.268722864	-258.1671815	7.647532081	0.012202173	83.3659211	-263.4316092	0.005172352	0.00117525	adaptive	0.005172352	-0.323719574
ENSMUSG00000011958.17	Bnip2	6.992398777	6.629737915	1.942209836	0.559364525	-251.7047021	6.550479046	7.058974309	-0.508495263	7.454852083	1.740725436	0.624340489	-250.5231579	7.061134661	0.001452571	748.7711412	-251.5067855	0.373952091	0.160739511	not-adaptive	0.373952091	-0.107858154
ENSMUSG00000011960.12	Ccnt1	5.380888799	11.33249487	2.589392116	0.947545366	-292.621258	5.602686017	5.344990781	0.257695236	11.76859174	2.493934709	0.983911064	-292.4290231	5.388449837	0.000286149	8844.752412	-292.9156165	0.614716951	0.323886704	not-adaptive	0.614716951	0.067931184
ENSMUSG00000012076.8	Brms1l	4.797158862	6.436631676	5.336772656	0.537121899	-229.8528466	4.191502708	4.880880096	-0.689377388	6.894725161	5.003971289	0.572995925	-229.26998	4.799135581	3.30E-10	1.00E+10	-231.8924263	0.072624981	0.022011286	not-adaptive	0.072624981	-0.219673749
ENSMUSG00000012114.17	Med15	6.075433556	11.33076278	1.278601215	0.941147849	-252.723067	6.295522163	6.041964141	0.253558022	11.93935313	1.197963321	1.003739633	-252.338643	6.072533054	0.000116461	10698.82552	-253.1601282	0.43977803	0.199918416	not-adaptive	0.43977803	0.059308421
ENSMUSG00000012117.13	Dhdds	4.754041752	18477422.66	1.84E-06	1557774.604	-218.0387755	4.684082997	4.765701545	-0.081618548	18478045.94	1.84E-06	1557827.151	-218.0228787	4.754041719	2.87E-10	1.00E+10	-218.0387757	0.98422875	0.858480796	not-adaptive	0.98422875	-0.024921965
ENSMUSG00000012296.16	Tjap1	4.998068825	9.422197338	2.455218321	0.788807156	-248.847589	4.853084168	5.019343854	-0.166259685	9.15505671	2.46398228	0.783813029	-248.7701814	5.000295767	2.07E-10	1.00E+10	-249.4689498	0.497197323	0.237136459	not-adaptive	0.497197323	-0.048596901
ENSMUSG00000012405.16	Rpl15	9.44340174	8.488983992	0.570192358	0.728846412	-170.948119	9.632244283	9.41447853	0.217765753	9.239251435	0.530166307	0.783235646	-170.243689	9.418761559	0.000296709	1412.458853	-171.2289262	0.373350646	0.16039751	not-adaptive	0.373350646	0.032990795
ENSMUSG00000012422.14	Tmem167	4.876725183	10282540.51	1.18E-06	866891.5914	-237.6451955	4.937033228	4.867511454	0.069521774	10282540.51	1.18E-06	866891.5914	-237.6002164	4.876725199	1.03E-10	1.00E+10	-237.6451956	0.956017404	0.764230147	not-adaptive	0.956017404	0.020459981
ENSMUSG00000012429.9	Mplkip	4.412170427	5.851068856	6.445513804	0.487212569	-160.5100422	2.927501705	4.609987981	-1.682486277	7.93335683	4.623443697	0.674407774	-158.126478	4.332205043	0.005151738	609.9855725	-160.3549508	0.107692764	0.034759595	not-adaptive	0.107692764	-0.655092979
ENSMUSG00000012483.4	Rpa3	7.755727895	4.557933122	3.183534133	0.374098168	-244.3459221	8.059205833	7.70815157	0.351054263	4.588663754	3.093134786	0.384757059	-244.0303785	7.977851646	0.00357919	332.5318882	-243.614298	1	1	not-adaptive	1	0.06425274
ENSMUSG00000012519.14	Mlkl	6.477962132	9.474148744	2.760555675	0.803206302	-304.2457716	6.053803069	6.543415238	-0.489612169	10.54960219	2.521617192	0.878898693	-303.5299225	6.439756881	0.000516535	4458.659409	-304.9054636	0.25270282	0.097188626	not-adaptive	0.25270282	-0.112202081
ENSMUSG00000012535.14	Tnpo3	5.761000309	5.225321814	4.265092992	0.431156849	-289.9827644	5.181535928	5.851767757	-0.670231829	5.600662202	4.037839796	0.454940856	-289.0600113	5.705714178	0.004696906	400.7771835	-291.9310439	0.056640411	0.016563307	not-adaptive	0.056640411	-0.175492704
ENSMUSG00000012609.19	Ttll5	3.283108857	5.300426242	7.53833595	0.435415517	-154.9027366	3.443638103	3.253897108	0.189740995	5.283271151	7.524660179	0.435719278	-154.8729083	3.024397713	0.006499406	520.5145138	-155.6390331	0.464810839	0.215775147	not-adaptive	0.464810839	0.081764904
ENSMUSG00000012848.15	Rps5	10.21653916	5.041654867	0.925403182	0.409159798	-169.450669	10.64261766	10.15081259	0.491805066	5.944830888	0.76950609	0.491731665	-167.0056223	10.16949703	0.001033268	377.7007384	-171.7820272	0.008426238	0.001996436	adaptive	0.008426238	0.068257817
ENSMUSG00000013033.16	Adgrl1	2.865662368	4050607.835	9.16E-06	341495.0603	-236.7386591	2.992448108	2.845967496	0.146480611	4542985.471	8.16E-06	383007.046	-236.6911675	2.865662367	3.13E-10	1.00E+10	-236.7386593	0.953618285	0.757934625	not-adaptive	0.953618285	0.072407044
ENSMUSG00000013076.17	Amotl1	4.105534954	7.308119561	2.677234699	0.611555635	-254.3455785	3.495297371	4.205458386	-0.710161015	10.25840855	1.931323594	0.858970696	-252.7025179	4.098911031	0.001110953	1521.20437	-254.6635735	0.140709808	0.047654998	not-adaptive	0.140709808	-0.266847858
ENSMUSG00000013089.15	Etv5	5.914849766	3045037.381	9.14E-06	256719.1573	-304.5004916	5.30018162	6.009414097	-0.709232477	7280589.606	3.73E-06	613809.7822	-302.431365	5.914237321	2.94E-05	79687.88842	-304.4983162	0.126571087	0.042032318	not-adaptive	0.126571087	-0.181182542
ENSMUSG00000013150.15	Gfod2	3.217531005	18380551.9	1.76E-06	1549607.741	-174.836411	3.521015085	3.171432157	0.349582927	18380551.9	1.75E-06	1549607.741	-174.6027294	3.21753101	2.73E-10	1.00E+10	-174.8364112	0.791613618	0.494202485	not-adaptive	0.791613618	0.150856927
ENSMUSG00000013155.10	Enkd1	4.182387071	14.78705396	2.975203393	1.225402018	-228.6466773	4.265616316	4.168431992	0.097184324	14.94239265	2.916178911	1.250774345	-228.6313004	4.187043368	3.75E-10	1.00E+10	-228.7373304	0.899397706	0.645157637	not-adaptive	0.899397706	0.033249406
ENSMUSG00000013160.7	Atp6v0d1	6.527934015	3.640049763	2.97129255	0.301734627	-245.9735907	5.805603137	6.637295459	-0.831692322	4.041730783	2.659741039	0.337098363	-244.1306571	6.551034706	0.005156415	175.2740916	-246.9446711	0.059963811	0.017675504	not-adaptive	0.059963811	-0.193149542
ENSMUSG00000013236.17	Ptprs	4.844177842	8.061818539	3.313383044	0.682280611	-305.3165272	4.382006829	4.915429861	-0.533423032	8.73633042	3.055678705	0.739326605	-304.5736382	4.837619835	0.001595844	1442.617642	-305.808003	0.291019555	0.116131752	not-adaptive	0.291019555	-0.165725855
ENSMUSG00000013275.9	Slc41a1	3.001985833	6.673948703	3.622522954	0.55758694	-160.4756088	2.615489661	3.069447836	-0.453958175	6.747836854	3.60970242	0.555272279	-160.1107442	2.910771843	0.002848138	699.2315946	-160.1916042	0.922322802	0.687577855	not-adaptive	0.922322802	-0.230898085
ENSMUSG00000013465.19	Nelfb	5.055449159	20.11164677	2.069241111	1.680125142	-333.9857466	4.582167852	5.122965315	-0.540797463	24.07681888	1.700537313	2.035845742	-333.3002984	5.001620676	0.001496171	2236.28779	-333.088283	1	1	not-adaptive	1	-0.160948816
ENSMUSG00000013539.14	Tango2	5.642445667	4313918.825	4.24E-06	363689.4346	-155.3977324	5.040926765	5.73780842	-0.696881655	19269980.17	9.14E-07	1624593.057	-153.5980774	5.64244565	1.54E-10	1.00E+10	-155.3977325	0.165355916	0.057803554	not-adaptive	0.165355916	-0.186810804
ENSMUSG00000013593.12	Ndufs2	7.97388478	6.201044101	1.267245353	0.523176006	-207.4959663	7.897631908	7.985531701	-0.087899793	6.217288269	1.266307227	0.523343389	-207.4439063	7.977917926	0.000444811	1626.449437	-210.4983344	0.04714968	0.013450615	adaptive	0.04714968	-0.015968341
ENSMUSG00000013622.15	Atraid	6.685671907	3078110.923	5.62E-06	259509.6805	-204.2005772	6.762221432	6.673030701	0.089190731	3131801.759	5.52E-06	264034.9793	-204.1584525	6.685671891	1.46E-10	1.00E+10	-204.2005773	0.958750049	0.77161881	not-adaptive	0.958750049	0.019155117
ENSMUSG00000013629.16	Cad	3.574263985	3131892.331	1.25E-05	264042.614	-255.9848357	3.91454966	3.510659186	0.403890473	3740382.698	1.04E-05	315343.1735	-255.5667573	3.574263981	3.30E-10	1.00E+10	-255.9848358	0.658310544	0.360498184	not-adaptive	0.658310544	0.157104399
ENSMUSG00000013646.17	Sh3bp5l	4.491766849	8.189479846	3.734565897	0.689547636	-189.0440412	3.942064629	4.563975521	-0.621910892	8.962637759	3.403593025	0.756674143	-188.5193665	4.433817827	0.001909643	1352.053736	-188.8900655	0.690251692	0.389213432	not-adaptive	0.690251692	-0.211339624
ENSMUSG00000013662.6	Atad1	6.009522429	6.064497636	2.682051825	0.510345965	-238.1412758	5.751119131	6.048397959	-0.297278828	6.092169133	2.633208068	0.518793651	-237.8777719	6.021751056	1.58E-10	1.00E+10	-240.5411838	0.069709974	0.020999622	not-adaptive	0.069709974	-0.072710343
ENSMUSG00000013663.7	Pten	4.494090419	6.645632358	3.249137462	0.56047614	-296.5638422	4.102520368	4.553726231	-0.451205863	7.012664815	3.13144651	0.581178917	-296.0131564	4.530117398	0.000582527	3412.823091	-298.575045	0.077158882	0.023600194	not-adaptive	0.077158882	-0.150537063
ENSMUSG00000013698.12	Pea15a	9.089105937	6.597935933	0.960481118	0.557492548	-194.9553577	8.76016769	9.13938232	-0.379214629	7.441256269	0.863464425	0.619079085	-193.5974254	9.093432655	0.000418056	1354.611061	-196.817927	0.039935019	0.011151564	adaptive	0.039935019	-0.061138178
ENSMUSG00000013701.13	Timm23	6.9793223	10282539.39	1.37E-06	866891.4976	-251.0609432	7.067793225	6.965899125	0.1018941	10282540.51	1.36E-06	866891.5914	-250.9771453	6.979322304	1.18E-10	1.00E+10	-251.0609434	0.919616847	0.682256917	not-adaptive	0.919616847	0.020950252
ENSMUSG00000013736.16	Trnt1	6.152676682	6.715024396	3.119859072	0.556489009	-264.8611857	5.827101239	6.201961172	-0.374859933	6.916392218	3.034793948	0.571490312	-264.4851699	6.194492343	0.001390942	1318.790292	-266.5472653	0.127187173	0.04227423	not-adaptive	0.127187173	-0.089946118
ENSMUSG00000013787.15	Ehmt2	4.571898996	3667851.515	6.45E-06	309227.086	-232.8796201	4.340434663	4.610817777	-0.270383114	3761552.198	6.26E-06	317128.7831	-232.5809134	4.571899002	1.99E-10	1.00E+10	-232.8796205	0.741776651	0.439566337	not-adaptive	0.741776651	-0.087183125
ENSMUSG00000013822.7	Elof1	6.617038315	9.091892098	1.193495524	0.773939377	-209.845121	6.990274075	6.553781725	0.43649235	11.0643919	0.991305887	0.929840989	-208.4895155	6.622435034	0.000344225	2765.866535	-210.4622635	0.139074155	0.046996997	not-adaptive	0.139074155	0.093021398
ENSMUSG00000013833.15	Med16	4.300258189	2123599.633	1.61E-05	179033.6788	-161.810682	2.688982846	4.448665129	-1.759682282	10065364.99	3.12E-06	848576.0524	-158.2261684	4.213539054	0.001941892	1379.454305	-161.5494239	0.036035326	0.009935018	adaptive	0.036035326	-0.726311952
ENSMUSG00000013846.10	St3gal1	5.237036097	7.122409991	5.380470514	0.599170472	-280.5915514	5.339934979	5.221326296	0.118608683	7.171089419	5.339104398	0.604254732	-280.5712306	5.192976298	0.003915841	811.3023356	-279.7365587	1	1	not-adaptive	1	0.032405856
ENSMUSG00000013858.14	Tmem259	2.716144615	8.230506539	4.798890568	0.697737941	-144.286849	2.929462295	2.690225601	0.239236694	8.642640744	4.56325817	0.737750859	-144.2404752	2.740482847	3.64E-10	1.00E+10	-144.5130401	0.76142394	0.460314435	not-adaptive	0.76142394	0.12290872
ENSMUSG00000013878.18	Rnf170	4.560587177	4.535825991	6.930893868	0.371892628	-212.318874	3.802652848	4.672655796	-0.870002948	4.748446549	6.589723031	0.390031255	-211.5655519	4.725454422	0.006921929	381.3775914	-212.4182706	0.426254463	0.191578395	not-adaptive	0.426254463	-0.297236529
ENSMUSG00000013973.12	Dedd	4.980084872	3970627.318	7.90E-06	334753.8706	-255.2662529	4.781608151	5.010882983	-0.229274833	3739708.937	8.36E-06	315286.3692	-255.11114	4.980084855	2.64E-10	1.00E+10	-255.2662531	0.856318331	0.577541425	not-adaptive	0.856318331	-0.067568941
ENSMUSG00000013997.10	Nit1	4.546096383	18478045.97	2.60E-06	1557827.153	-262.5612407	3.936508484	4.629984627	-0.693476143	18478046.9	2.56E-06	1557827.232	-261.7720375	4.546096388	4.04E-10	1.00E+10	-262.5612411	0.454206382	0.208990273	not-adaptive	0.454206382	-0.234090816
ENSMUSG00000014074.17	Rnf168	4.535741382	10.64314958	3.13729715	0.882607171	-261.4506241	3.941343823	4.64103743	-0.699693607	15.74745805	2.084696505	1.336070892	-260.2526687	4.53892302	2.91E-10	1.00E+10	-261.7635502	0.220715315	0.082154104	not-adaptive	0.220715315	-0.235759724
ENSMUSG00000014075.15	Tctex1d2	5.548034645	5306621.862	5.00E-06	447389.1292	-227.697595	5.464656621	5.562060855	-0.097404234	3667851.501	7.23E-06	309227.086	-227.6649171	5.548034657	2.24E-10	1.00E+10	-227.6975951	0.96785012	0.798222383	not-adaptive	0.96785012	-0.025488684
ENSMUSG00000014077.13	Chp1	6.176768926	8.268265676	2.884431948	0.703900298	-298.0551866	5.281488925	6.313937201	-1.032448276	15.38148683	1.571540283	1.291770741	-294.4462768	6.09835516	0.001794519	1103.043258	-296.2104887	0.17132176	0.060325114	not-adaptive	0.17132176	-0.257595209
ENSMUSG00000014177.10	Tvp23b	5.606405661	6.874477728	4.036157702	0.569349396	-246.6153626	5.871687745	5.567837965	0.30384978	7.155412589	3.903866861	0.590320791	-246.4451501	5.655247025	0.001734877	1369.128775	-246.7225218	0.757772802	0.456386017	not-adaptive	0.757772802	0.076658021
ENSMUSG00000014195.16	Dnajc7	6.865976558	14.51310999	1.671963778	1.210819893	-276.6089179	7.283743384	6.801136486	0.482606898	20.85293554	1.151891337	1.759780639	-275.7055989	6.851070642	0.000428447	4738.381632	-276.551226	0.429288076	0.193435726	not-adaptive	0.429288076	0.098904251
ENSMUSG00000014226.10	Cacybp	7.499830368	6.646170033	0.993261602	0.546967084	-193.9472819	7.483261038	7.502334098	-0.01907306	6.650432121	0.993962814	0.546556337	-193.9441104	7.538233139	0.000583586	966.6388111	-195.5215958	0.206493694	0.075696045	not-adaptive	0.206493694	-0.00367241
ENSMUSG00000014232.14	Cluap1	4.853174918	5.040702376	4.003710654	0.408943268	-165.9381682	4.22159946	4.967576291	-0.745976831	5.563104258	3.51955859	0.466862608	-164.9142762	4.864833724	2.04E-10	1.00E+10	-168.7045797	0.022588744	0.005899957	adaptive	0.022588744	-0.23475242
ENSMUSG00000014294.4	Ndufa2	9.683858219	5.84942602	0.854673157	0.49025211	-175.743773	9.746761863	9.674427398	0.072334465	5.889004343	0.85595943	0.48939836	-175.6914734	9.741046022	0.000395631	1129.413808	-177.4919537	0.165219512	0.057746194	not-adaptive	0.165219512	0.010746722
ENSMUSG00000014301.13	Pam16	6.861710262	8.297066054	1.241088727	0.708091	-216.4920944	7.00851077	6.83826964	0.170241129	8.532599743	1.2049856	0.729720711	-216.2982718	6.849548147	0.000445421	2038.252196	-217.3333106	0.355212598	0.150213878	not-adaptive	0.355212598	0.035476609
ENSMUSG00000014303.13	Glis2	3.891531808	10065967.86	3.43E-06	848626.8776	-175.7626065	4.12724286	3.85526857	0.27197429	18381360.83	1.87E-06	1549675.941	-175.6302061	3.891531807	2.91E-10	1.00E+10	-175.7626066	0.875990075	0.606840799	not-adaptive	0.875990075	0.098346967
ENSMUSG00000014313.15	Cox6c	9.871094459	3.953050028	1.562881808	0.326903414	-198.470843	10.415257	9.789555103	0.625701893	4.467040841	1.362647562	0.375092737	-196.3825232	9.808426934	0.001684107	306.9558246	-196.9279316	0.579605048	0.296290322	not-adaptive	0.579605048	0.089383237
ENSMUSG00000014349.7	Ube2z	4.095570214	7.741587867	2.623962803	0.650465214	-238.0244629	3.318680541	4.210933376	-0.892252834	10.41816351	1.949172385	0.868172116	-235.3817875	4.092558115	0.001525802	1132.212098	-238.4729708	0.045448143	0.012902958	adaptive	0.045448143	-0.343530288
ENSMUSG00000014353.15	Tmem87b	4.065137727	9.616296696	3.51426239	0.813198605	-167.6488017	3.058027819	4.203057831	-1.145030012	13.90655842	2.437852625	1.155848655	-165.8811863	4.058143603	0.001622713	1766.746779	-167.712483	0.160205692	0.055646952	not-adaptive	0.160205692	-0.458837776
ENSMUSG00000014355.10	Anapc1	5.027906083	5.29624413	4.329990402	0.434959937	-279.3079024	4.549504138	5.100266047	-0.550761908	5.476836736	4.131290401	0.455572076	-278.722792	5.024607075	0.00431428	445.6735014	-280.5251214	0.164914278	0.057617886	not-adaptive	0.164914278	-0.164863194
ENSMUSG00000014402.15	Tsg101	6.744642224	10.80305659	1.50456304	0.913686293	-265.5292488	6.139238023	6.846428361	-0.707190338	3078509.231	5.34E-06	259543.2609	-262.607734	6.76689273	0.000634871	2154.819978	-265.0772231	0.084628085	0.026257555	not-adaptive	0.084628085	-0.157291955
ENSMUSG00000014418.16	Hps5	3.993631544	34.31859132	1.194963455	2.897081661	-200.1486068	3.481112314	4.085674167	-0.604561853	37.37002211	1.09401713	3.124326001	-199.4883462	3.991056594	3.48E-10	1.00E+10	-200.150728	0.515621728	0.249738895	not-adaptive	0.515621728	-0.231025792
ENSMUSG00000014426.9	Map3k4	3.559565163	6.149181632	4.14617131	0.519914237	-199.0557047	3.135689	3.617968409	-0.482279409	6.470365837	4.000991858	0.539137259	-198.6946082	3.578631927	0.00193785	1189.139676	-200.4639936	0.170437716	0.059949877	not-adaptive	0.170437716	-0.206397332
ENSMUSG00000014444.17	Piezo1	4.830288373	13.49300611	1.870043498	1.133177677	-282.2282581	4.843328358	4.828177235	0.015151123	13.48451314	1.868464608	1.134129579	-282.2274331	4.875889189	0.000631287	3345.684849	-281.9986406	1	1	not-adaptive	1	0.004520179
ENSMUSG00000014496.8	Ankrd28	3.376910518	8.217998156	4.639100652	0.68875451	-274.702322	2.338609855	3.53677737	-1.198167515	12.43551629	3.064517879	1.040226232	-272.1433656	3.387594306	0.000847754	3983.17371	-275.461077	0.036235667	0.009997047	adaptive	0.036235667	-0.596784208
ENSMUSG00000014498.9	Ankrd52	4.345168792	10270025.26	2.13E-06	865836.474	-284.5287683	4.115581232	4.380489956	-0.264908724	10270025.26	2.12E-06	865836.474	-284.1648031	4.345168803	1.84E-10	1.00E+10	-284.5287688	0.694915043	0.393554538	not-adaptive	0.694915043	-0.089996051
ENSMUSG00000014503.15	Pkd2l2	0.81374778	4.903222284	1.414264994	0.39966769	-62.86659946	0.405191185	0.882071759	-0.476880574	5.605836536	1.22832303	0.464904725	-62.08229853	0.82892596	7.06E-11	1.00E+10	-63.50521221	0.241010765	0.091611425	not-adaptive	0.241010765	-1.122293239
ENSMUSG00000014504.16	Srp19	7.234996423	93.53597969	0.148304479	7.906958365	-238.325645	7.214567936	7.23794074	-0.023372804	88.41977211	0.157673323	7.4361288	-238.3215946	7.234968355	1.17E-10	1.00E+10	-238.325765	0.995838348	0.927232542	not-adaptive	0.995838348	-0.004666298
ENSMUSG00000014547.10	Wdfy2	2.565810829	11.13818117	2.389426214	0.937472478	-210.1508278	2.574159616	2.564695943	0.009463673	11.14595365	2.399435398	0.933430322	-210.1506425	2.582254276	0.000507009	4516.487484	-210.2843784	0.87482106	0.605032752	not-adaptive	0.87482106	0.005313716
ENSMUSG00000014550.14	Rbsn	4.577200509	6.160795638	3.008333185	0.51691061	-230.4698681	3.797984662	4.708746034	-0.910761373	8.204862215	2.236058673	0.696567004	-227.8635438	4.592681551	0.001685433	960.4424049	-231.2383255	0.034225589	0.009377063	adaptive	0.034225589	-0.310108834
ENSMUSG00000014551.8	Mrps25	6.319818441	7.144395797	2.164905015	0.594343117	-254.0416671	6.91178425	6.225563717	0.686220532	8.644775282	1.758732153	0.729617861	-252.0074364	6.422643038	0.001384046	939.04585	-254.2849105	0.102542898	0.032823759	not-adaptive	0.102542898	0.150853707
ENSMUSG00000014554.13	Dguok	6.349051663	5.221138454	3.811487208	0.43091166	-244.8534966	6.301472969	6.356537526	-0.055064556	5.229094431	3.815902755	0.430386062	-244.8470964	6.3577092	0.000183611	10729.05187	-248.6558666	0.022175434	0.005780327	adaptive	0.022175434	-0.01255203
ENSMUSG00000014592.21	Camta1	4.596447197	4.468201033	4.215191119	0.367582274	-224.1367436	4.006037196	4.696492496	-0.6904553	4.948452068	3.805510328	0.410696726	-223.2668099	4.711381028	0.003708377	445.5989427	-225.8951814	0.072195938	0.021861894	not-adaptive	0.072195938	-0.229407887
ENSMUSG00000014599.10	Csf1	4.34353205	5.557742301	5.781116309	0.467841919	-263.2700497	3.160334188	4.495201268	-1.33486708	6.637682236	4.886949449	0.549551354	-260.9814435	4.443769287	0.004637294	583.2598465	-262.3921065	0.243981471	0.09301953	not-adaptive	0.243981471	-0.508308589
ENSMUSG00000014601.13	Strip1	4.973186889	4.764816411	5.317724765	0.394774233	-246.7172225	4.054410141	5.121339078	-1.066928937	5.473189498	4.601167785	0.456063448	-244.8771371	4.961513678	0.005169745	418.1161872	-247.5909422	0.06628411	0.019820786	not-adaptive	0.06628411	-0.337029043
ENSMUSG00000014606.14	Slc25a11	6.397565727	7.478504815	4.467296802	0.625418275	-321.4787933	5.195277404	6.585504013	-1.390226608	14.90128892	2.252933762	1.23927665	-316.9824949	6.417600676	0.002329043	1205.319285	-320.7829477	0.022360646	0.0058339	adaptive	0.022360646	-0.342093075
ENSMUSG00000014633.15	Cmc2	6.337794402	11.96082553	1.681940371	1.00247388	-224.2354899	6.617402616	6.293667327	0.323735288	12.88541824	1.570753158	1.071838657	-223.8431181	6.336799592	1.76E-10	1.00E+10	-224.4564736	0.541530725	0.268047635	not-adaptive	0.541530725	0.072364136
ENSMUSG00000014668.15	Chfr	5.067995413	8.783577065	1.867815566	0.739543103	-154.870746	5.643677368	4.9732414	0.670435968	14.48062102	1.160831623	1.201447671	-153.4777057	5.130798837	0.001239142	1063.096083	-153.4450967	1	1	not-adaptive	1	0.182449055
ENSMUSG00000014748.13	Tex261	6.451905907	7.871176891	1.059721811	0.6661043	-216.4569569	6.575559933	6.433426875	0.142133057	8.027901873	1.038636984	0.679830397	-216.2953909	6.454096872	7.73E-11	1.00E+10	-218.0185224	0.178506263	0.063394945	not-adaptive	0.178506263	0.031526332
ENSMUSG00000014763.8	Fam120b	4.44823984	7.612906749	3.397071527	0.638728621	-214.2957642	3.393820274	4.610474367	-1.216654093	21.35438222	1.22128173	1.795221247	-210.860041	4.378448756	0.00148702	1485.792798	-214.0880368	0.039636859	0.011057881	adaptive	0.039636859	-0.442005029
ENSMUSG00000014767.17	Tbp	4.892980659	8.207440837	6.753458399	0.702860401	-339.2333673	5.995014875	4.73480583	1.260209045	11.07960198	5.106398118	0.92924205	-337.2111012	4.920723351	0.004202983	1108.954862	-337.9951851	0.456537733	0.210473286	not-adaptive	0.456537733	0.34045807
ENSMUSG00000014769.10	Psmb1	7.818531037	7.381260173	0.705621383	0.620135219	-176.7156151	7.890538686	7.807725346	0.08281334	7.44179515	0.703668943	0.621639804	-176.6324494	7.855203724	0.000465882	939.5052872	-176.5225952	1	1	not-adaptive	1	0.015221492
ENSMUSG00000014778.10	Fhod1	3.606523857	7.886366773	4.416524732	0.670785054	-285.8156774	3.43187543	3.635095694	-0.203220264	8.031529308	4.404624851	0.672710195	-285.7400778	3.680498804	0.002036457	1484.612075	-286.1383766	0.671461385	0.3721126	not-adaptive	0.671461385	-0.082996157
ENSMUSG00000014786.8	Slc9a5	1.846438064	11.37927609	1.752117731	0.965192609	-129.4029525	2.257848493	1.784271941	0.473576553	13.63229291	1.477392528	1.143078336	-128.9033847	1.843983292	1.77E-10	1.00E+10	-129.4919996	0.555095611	0.277920672	not-adaptive	0.555095611	0.339613168
ENSMUSG00000014856.12	Tmem208	7.724976105	5.99043921	2.195066445	0.499129045	-249.1807201	8.190996447	7.655068918	0.535927528	6.733637303	1.963778192	0.559031801	-247.9887183	7.794889181	0.002094196	515.3601902	-248.383761	0.673651301	0.374074328	not-adaptive	0.673651301	0.097623602
ENSMUSG00000014859.9	E2f4	4.626543085	8.641123843	2.693996583	0.728381088	-284.2138786	3.880126871	4.742248284	-0.862121413	13.63258767	1.721936086	1.14293282	-281.7349881	4.633470987	0.001583348	1228.816667	-283.6870958	0.141974518	0.048165113	not-adaptive	0.141974518	-0.289467372
ENSMUSG00000014867.9	Surf4	7.423903713	7.275235316	1.530698437	0.594669701	-237.4961584	6.993456441	7.491104102	-0.497647661	8.258797152	1.284647211	0.708069088	-235.9864826	7.433758702	0.000732065	1284.201472	-238.4357638	0.086355636	0.026879063	not-adaptive	0.086355636	-0.099172702
ENSMUSG00000014873.15	Surf2	6.065710964	18478046.9	1.36E-06	1557827.232	-208.0743129	6.110660546	6.057992348	0.052668198	18478046.9	1.36E-06	1557827.232	-208.064803	6.065710958	2.12E-10	1.00E+10	-208.0743133	0.990534845	0.89030782	not-adaptive	0.990534845	0.012488584
ENSMUSG00000014905.4	Dnajb9	4.559667443	3.795492818	6.093988232	0.307656083	-199.5803056	2.928510942	4.874786843	-1.946275901	6.648029421	3.453580402	0.55065164	-193.5600689	4.336867951	0.006932289	270.4320234	-197.8559901	0.013624016	0.003376722	adaptive	0.013624016	-0.735171851
ENSMUSG00000014907.10	Naf1	2.866281894	7.357661655	2.813022196	0.616629867	-182.5289061	2.910024157	2.85963396	0.050390196	7.360982433	2.818968356	0.615178158	-182.5232004	2.942032073	0.001681751	1036.493085	-182.4966719	1	1	not-adaptive	1	0.025200639
ENSMUSG00000014956.15	Ppp1cb	4.842032583	4.565846393	3.921948106	0.382837176	-268.7306767	4.097443271	4.95207334	-0.854630069	5.14197205	3.581954019	0.419081155	-267.1853431	5.168225095	0.005141849	300.4457734	-271.0574704	0.020814044	0.00538837	adaptive	0.020814044	-0.273308706
ENSMUSG00000014959.12	Gorasp2	6.569484162	4.098110347	5.071042523	0.344183144	-292.7964495	5.483966914	6.736102279	-1.252135366	4.965563466	4.330136253	0.403221695	-290.106227	6.679745938	0.006601396	264.2113053	-292.0461971	0.143708242	0.048866296	not-adaptive	0.143708242	-0.296694177
ENSMUSG00000014980.14	Tsen15	6.373130252	5.343390817	2.257218838	0.440208289	-173.9463971	6.490495665	6.352976017	0.137519648	5.407024614	2.236672041	0.444731531	-173.8810751	6.284686348	0.001516424	698.3171219	-175.651112	0.170326702	0.059902795	not-adaptive	0.170326702	0.030896085
ENSMUSG00000015002.18	Efr3a	5.600479991	2.720780887	5.579325311	0.232140669	-262.6305431	4.05546102	5.839137622	-1.783676602	3.403643954	4.545603645	0.284507565	-258.555681	5.724146031	0.011490475	113.5788734	-262.1746515	0.026810265	0.007137879	adaptive	0.026810265	-0.525889387
ENSMUSG00000015013.9	Trappc2l	6.271821427	8.478347624	1.885192531	0.72428992	-245.8802337	6.232882577	6.27786982	-0.044987243	8.52515835	1.870599544	0.730389171	-245.8717931	6.304080373	0.001063319	1291.160768	-246.2563813	0.680730891	0.380471949	not-adaptive	0.680730891	-0.010375579
ENSMUSG00000015023.7	Ddx19a	3.971357213	18478045.94	1.43E-06	1557827.151	-264.0167744	3.689911439	4.019021417	-0.329109978	18478044.8	1.43E-06	1557827.055	-263.5800823	3.97135721	2.23E-10	1.00E+10	-264.0167749	0.646170032	0.350019843	not-adaptive	0.646170032	-0.123258075
ENSMUSG00000015027.11	Galns	4.114193081	10065364.92	3.79E-06	848576.0462	-178.2796091	4.523876542	4.050346308	0.473530234	18476643.55	2.05E-06	1557708.92	-177.9162913	4.114193061	3.22E-10	1.00E+10	-178.2796094	0.695365252	0.393975751	not-adaptive	0.695365252	0.159514293
ENSMUSG00000015087.14	Rabl6	4.53305348	3100330.449	9.44E-06	261380.7676	-261.9065356	4.378729979	4.558774063	-0.180044084	3108247.127	9.41E-06	262050.4305	-261.7938905	4.533053491	2.47E-10	1.00E+10	-261.9065358	0.893467517	0.635037981	not-adaptive	0.893467517	-0.058133423
ENSMUSG00000015092.9	Edf1	8.271784856	5.286383544	1.483446014	0.432696486	-213.3087829	7.949405608	8.320767063	-0.371361455	5.591517196	1.393731347	0.460555188	-212.4933493	8.27558389	0.001110341	593.6523378	-213.3776655	0.412996496	0.183551428	not-adaptive	0.412996496	-0.06586954
ENSMUSG00000015094.16	Npdc1	6.740272862	5.321215802	2.543891995	0.432737877	-246.769237	6.340081979	6.801548962	-0.461466984	5.573695583	2.410081359	0.456502711	-246.0479898	6.752124087	0.002462696	457.7402982	-248.0595275	0.133782796	0.0448818	not-adaptive	0.133782796	-0.101361844
ENSMUSG00000015095.12	Fbxw5	5.346256724	11.73945588	1.657292442	0.988357691	-210.6121737	5.031458987	5.401860107	-0.37040112	14.94308074	1.322783968	1.244177352	-210.0667183	5.345000805	0.000304455	5490.637133	-210.7407275	0.509661147	0.245624845	not-adaptive	0.509661147	-0.102479475
ENSMUSG00000015120.15	Ube2i	7.886682201	7.023530754	0.726435528	0.581060817	-174.2759862	7.800786528	7.899745956	-0.098959428	7.055765488	0.712497875	0.592517009	-174.1589569	7.876991442	0.000543013	774.8000447	-174.0716722	1	1	not-adaptive	1	-0.018186666
ENSMUSG00000015126.9	Tsr3	5.135403245	3.972758682	5.466946754	0.338020698	-181.5287728	4.306516184	5.271461142	-0.964944959	4.481320565	4.971679343	0.373639719	-180.3503094	5.216869113	0.006541692	286.4785408	-181.3331439	0.37424881	0.160908338	not-adaptive	0.37424881	-0.29168165
ENSMUSG00000015133.17	Lrrk1	5.217975461	19053067.66	1.35E-06	1606305.469	-285.2604812	5.44610486	5.181072176	0.265032684	19053067.66	1.34E-06	1606305.469	-284.9528698	5.217975472	2.17E-10	1.00E+10	-285.2604817	0.735200576	0.432827691	not-adaptive	0.735200576	0.071974079
ENSMUSG00000015134.15	Aldh1a3	6.225174939	20.58917183	2.783163072	1.731033163	-340.614649	6.266029609	6.218409678	0.047619931	20.65181848	2.778450531	1.733983395	-340.610626	6.165190593	0.00210538	2182.758474	-339.2487398	1	1	not-adaptive	1	0.01100592
ENSMUSG00000015143.15	Actn1	5.067531284	9.552419786	2.500640378	0.802704546	-297.7997344	4.912753754	5.090999149	-0.178245394	9.56483373	2.470076298	0.812098353	-297.6975263	5.129754268	0.001061755	1896.801773	-297.55083	1	1	not-adaptive	1	-0.051416897
ENSMUSG00000015149.14	Sirt2	5.316185315	57.70430571	0.452638752	4.858438057	-257.5671547	5.627150509	5.264669118	0.362481391	3078509.231	8.43E-06	259543.2609	-257.0535975	5.315722838	2.20E-10	1.00E+10	-257.5678686	0.597936304	0.310501335	not-adaptive	0.597936304	0.09606169
ENSMUSG00000015165.16	Hnrnpl	6.679634886	4.297191747	3.408348191	0.361025725	-271.2345382	5.649118908	6.835496857	-1.186377949	5.652260579	2.646807657	0.465354712	-267.423328	6.904260328	0.004129474	308.4518512	-273.0943146	0.003444465	0.000757748	adaptive	0.003444465	-0.27502034
ENSMUSG00000015176.11	Nolc1	5.499190933	11.38552677	1.94179772	0.95838558	-258.9171862	5.737328335	5.462484485	0.27484385	12.29912929	1.805666298	1.032025577	-258.6473135	5.549229573	0.000975586	1859.647879	-257.6980115	1	1	not-adaptive	1	0.070821806
ENSMUSG00000015189.12	Casd1	3.8716719	12.87127981	2.782226835	1.08149845	-232.373254	3.935798928	3.861050359	0.074748569	13.12297745	2.758197952	1.091646724	-232.3625804	3.858555563	3.12E-10	1.00E+10	-232.5436104	0.834410343	0.547364407	not-adaptive	0.834410343	0.027663147
ENSMUSG00000015222.18	Map2	4.476983422	6.533497938	7.264700455	0.546826112	-323.7026563	5.036454319	4.392803326	0.643650993	6.78527472	7.013748911	0.565678176	-323.225935	4.552365834	0.002660196	1588.25557	-325.0613279	0.159550802	0.055374072	not-adaptive	0.159550802	0.19726652
ENSMUSG00000015224.10	Cyp2j9	4.474479533	9.711578032	4.732250624	0.816727963	-127.4190393	4.043330327	4.557675579	-0.514345252	11.56866876	3.998017938	0.975101598	-127.1977021	4.497155497	4.11E-10	1.00E+10	-127.507309	0.733735333	0.431339595	not-adaptive	0.733735333	-0.172754163
ENSMUSG00000015247.10	Nipsnap3b	6.080294025	8.179836353	2.223238816	0.694251392	-215.618837	5.369311235	6.183888719	-0.814577484	11.58053417	1.565634135	0.981561589	-213.2807806	6.120986857	0.00141529	1067.326552	-214.5993869	0.267507879	0.104386551	not-adaptive	0.267507879	-0.203777324
ENSMUSG00000015290.15	Ubl4a	6.433054101	749392.9378	1.77E-05	63178.73903	-234.403919	6.40022312	6.438326229	-0.038103109	1919851.035	6.90E-06	161856.3307	-234.3915982	6.433054105	1.12E-10	1.00E+10	-234.4039192	0.987754609	0.875262503	not-adaptive	0.987754609	-0.00856348
ENSMUSG00000015291.10	Gdi1	6.73473765	6.127110437	1.629261602	0.509666513	-227.5458422	6.116296234	6.834370814	-0.718074579	8.277521247	1.183936546	0.702528825	-224.4316216	6.663869592	0.00112596	759.7623362	-228.6613391	0.014556502	0.003631547	adaptive	0.014556502	-0.160150243
ENSMUSG00000015305.6	Sash1	2.719590421	30731845.46	1.13E-06	2590909.173	-125.1775796	2.134199161	2.803217744	-0.669018583	31872476.07	1.07E-06	2687071.616	-124.6378162	2.719590398	2.93E-10	1.00E+10	-125.1775797	0.582886054	0.298803367	not-adaptive	0.582886054	-0.393388999
ENSMUSG00000015312.9	Gadd45b	4.784515842	4.617211573	4.411852733	0.380873829	-176.8407574	3.89157903	4.926313787	-1.034734757	5.32170735	3.843658642	0.435342069	-175.0502004	4.815411302	0.003678168	493.6786828	-178.7812086	0.023968659	0.006301438	adaptive	0.023968659	-0.340152869
ENSMUSG00000015341.17	Golga7	6.787905395	7.041387514	2.675999316	0.589933336	-285.6430047	6.423063855	6.843223974	-0.420160119	7.44130864	2.548832735	0.619070522	-285.0623092	6.713446996	0.001315321	1243.396594	-286.754355	0.184142428	0.065828448	not-adaptive	0.184142428	-0.091414527
ENSMUSG00000015357.10	Clpx	5.101538021	3.151143914	4.950788322	0.270673029	-188.7438934	3.732567885	5.310850569	-1.578282684	4.082817087	3.963268769	0.339163335	-185.2056473	4.910298694	0.009152762	148.8087159	-189.4527905	0.014305042	0.003562635	adaptive	0.014305042	-0.508774438
ENSMUSG00000015363.13	Trabd	4.975213615	12.68009974	2.223442275	1.062737602	-222.0245925	4.92575053	4.984908119	-0.05915759	12.89955664	2.192074497	1.078824954	-222.0150196	4.992064241	2.45E-10	1.00E+10	-222.1294302	0.891891676	0.632399282	not-adaptive	0.891891676	-0.017223351
ENSMUSG00000015461.15	Atf6b	4.337329889	10.05730017	2.566756114	0.848086137	-273.054891	3.812520964	4.414492799	-0.601971835	10.33453874	2.473853392	0.869985213	-272.0455947	4.346363374	2.30E-10	1.00E+10	-273.5210034	0.228685239	0.085834131	not-adaptive	0.228685239	-0.211502419
ENSMUSG00000015474.16	Ppt2	4.215110416	18478045.97	1.28E-06	1557827.153	-222.3680031	4.317135683	4.195860365	0.121275317	18478046.9	1.28E-06	1557827.232	-222.3060218	4.21511042	2.00E-10	1.00E+10	-222.3680034	0.939900227	0.724775311	not-adaptive	0.939900227	0.041107769
ENSMUSG00000015478.13	Rnf5	6.26352603	8.484399442	1.828449928	0.720316635	-197.1956104	6.192849423	6.27560059	-0.082751167	8.489683234	1.829301264	0.719649217	-197.1680568	6.283298165	0.000356939	3873.966812	-197.8423853	0.509498431	0.245513037	not-adaptive	0.509498431	-0.019150167
ENSMUSG00000015488.14	Cacfd1	4.53176947	3.957688093	7.067181523	0.330222318	-158.6214196	4.004052594	4.621650614	-0.61759802	4.079887398	6.909485339	0.337681974	-158.2892311	4.592354162	0.00863607	267.4954246	-157.8689618	1	1	not-adaptive	1	-0.206947275
ENSMUSG00000015501.10	Hivep2	2.512723125	22112850.26	1.46E-06	1864266.483	-159.2682435	2.674473012	2.488011337	0.186461675	22564442.95	1.43E-06	1902338.895	-159.207169	2.512723127	2.72E-10	1.00E+10	-159.2682438	0.940752908	0.726714759	not-adaptive	0.940752908	0.104261586
ENSMUSG00000015522.18	Arnt	4.251698525	8.028615717	4.641734248	0.683661025	-276.3939295	4.555571024	4.202275906	0.353295118	8.345565507	4.473617634	0.71025235	-276.1844861	4.248346819	0.00037537	9127.778151	-277.6119909	0.239906791	0.091089696	not-adaptive	0.239906791	0.116461015
ENSMUSG00000015533.9	Itga2	3.234513481	6.639360064	5.60879676	0.551734486	-242.1287393	3.520268346	3.183210032	0.337058314	6.682149293	5.451747111	0.567600081	-241.9653284	3.216165501	0.003595437	869.6377489	-242.2175454	0.77707606	0.477558274	not-adaptive	0.77707606	0.145203057
ENSMUSG00000015536.14	Mocs2	6.696496204	14.07685387	1.270364983	1.168776497	-225.0078587	6.839594752	6.67141925	0.168175502	14.97330797	1.191775174	1.24712638	-224.8665956	6.696633562	1.53E-10	1.00E+10	-225.1353025	0.764367251	0.463506504	not-adaptive	0.764367251	0.035917141
ENSMUSG00000015542.17	Nat9	5.138335967	4.372276587	6.45667602	0.370586854	-198.7444805	4.903392199	5.18186787	-0.278475671	4.429483264	6.496046895	0.367978343	-198.6570339	5.264326596	0.003638564	747.1663243	-201.3263662	0.069298479	0.020857445	not-adaptive	0.069298479	-0.079692069
ENSMUSG00000015575.15	Atp6v0e	8.683803253	59.02687435	0.157042906	4.967082388	-215.0669625	8.903757185	8.650227476	0.253529709	3078509.231	2.98E-06	259543.2609	-214.2789898	8.6783135	0.000112228	6835.565244	-214.8854085	0.545300301	0.270770939	not-adaptive	0.545300301	0.041676177
ENSMUSG00000015619.10	Gata3	3.012948711	13.12998753	3.209039738	1.102772977	-173.6224647	1.812858032	3.110645697	-1.297787666	16.59648836	2.496280102	1.391859864	-172.3684326	3.015882783	3.66E-10	1.00E+10	-173.6914107	0.266340915	0.103813669	not-adaptive	0.266340915	-0.778948132
ENSMUSG00000015652.9	Steap1	6.522085035	5.456767051	2.808786695	0.451775706	-202.2011552	6.336305794	6.549942773	-0.213636978	5.464528287	2.762374934	0.459271286	-202.0836229	6.506201814	0.000758193	1890.056856	-204.5279113	0.086787874	0.027034964	not-adaptive	0.086787874	-0.047840339
ENSMUSG00000015653.13	Steap2	5.394044079	6.575290738	3.708739524	0.547354474	-264.2605495	5.072085001	5.442269229	-0.370184228	6.884913057	3.532630991	0.576368546	-263.9727401	5.399951788	0.001034138	2114.903221	-265.6342027	0.189861089	0.068320168	not-adaptive	0.189861089	-0.101629405
ENSMUSG00000015656.17	Hspa8	10.97084745	5.776920942	1.291158205	0.488149159	-210.3513434	11.01686287	10.96394854	0.052914332	5.770249874	1.288286119	0.489165528	-210.3329409	10.9945051	0.000962463	676.6963214	-211.6714953	0.262224474	0.101800402	not-adaptive	0.262224474	0.006946003
ENSMUSG00000015668.13	Pdzd11	7.358452777	6317182.023	2.80E-06	532588.3406	-259.1119276	7.436545795	7.346654552	0.089891243	10906258.05	1.62E-06	919482.2588	-259.0625544	7.358452781	1.49E-10	1.00E+10	-259.1119278	0.951825725	0.753338923	not-adaptive	0.951825725	0.01754522
ENSMUSG00000015671.11	Psma2	6.671556029	4.447465462	1.555650395	0.374059705	-207.3989754	7.110858315	6.605251476	0.505606839	4.909318812	1.445436341	0.402231847	-206.011929	6.666837128	0.002384185	245.1870337	-208.9331093	0.053870068	0.015644824	not-adaptive	0.053870068	0.106410222
ENSMUSG00000015672.4	Mrpl32	5.529727409	21.13828337	0.932241486	1.778268515	-243.3183464	5.700668077	5.504002614	0.196665463	23.76187739	0.822054748	2.017019812	-243.1393247	5.535543375	5.10E-05	32792.23717	-243.3413853	0.817045377	0.524968491	not-adaptive	0.817045377	0.050649847
ENSMUSG00000015697.14	Setdb1	3.753592869	16.93325395	1.62510906	1.423798809	-186.675516	4.230027346	3.671925295	0.558102051	26.78267951	1.016494292	2.264546274	-185.8245807	3.764327582	2.36E-10	1.00E+10	-186.7142643	0.410785703	0.182227049	not-adaptive	0.410785703	0.204130282
ENSMUSG00000015711.8	Prune1	3.904959924	9.967543172	3.244113404	0.837754905	-177.0212453	3.792404443	3.922582175	-0.130177733	9.96799197	3.239611723	0.838473398	-176.995139	3.89711743	2.88E-10	1.00E+10	-177.2319242	0.789160763	0.491349165	not-adaptive	0.789160763	-0.048690842
ENSMUSG00000015714.11	Cers2	8.157232059	10282539.39	7.12E-07	866891.4976	-197.8135232	8.195900279	8.15140534	0.044494939	10282382.37	7.11E-07	866878.2591	-197.7828414	8.157232054	6.17E-11	1.00E+10	-197.8135239	0.969783381	0.804351206	not-adaptive	0.969783381	0.007853623
ENSMUSG00000015733.13	Capza2	8.745091305	4.90726415	1.135848916	0.399807644	-185.1821703	8.395038519	8.798561662	-0.403523143	5.302012023	1.054803941	0.429628118	-183.9212407	8.713789558	0.001471694	320.491237	-188.8841683	0.006992427	0.001629731	adaptive	0.006992427	-0.067730755
ENSMUSG00000015745.9	Plekho1	5.640603847	12.5669251	1.958507944	1.051511593	-280.3227664	5.577046407	5.650470773	-0.073424366	12.56647591	1.947763821	1.057227459	-280.3039764	5.645938075	2.14E-10	1.00E+10	-280.6005806	0.74333815	0.441181107	not-adaptive	0.74333815	-0.018869796
ENSMUSG00000015747.5	Vps45	5.060084322	18478045.94	2.18E-06	1557827.151	-223.2900856	4.571939598	5.162004649	-0.590065052	18477708.51	2.15E-06	1557798.704	-222.4778312	5.06008432	3.39E-10	1.00E+10	-223.2900857	0.443856226	0.202464193	not-adaptive	0.443856226	-0.175125097
ENSMUSG00000015748.13	Prpf3	5.299055023	56.3168418	0.340308473	4.740834459	-172.5386742	5.042638849	5.353060061	-0.310421211	3097222.431	6.14E-06	261118.7283	-172.0935554	5.288874058	7.87E-05	20411.9498	-172.5224722	0.651214131	0.354345674	not-adaptive	0.651214131	-0.086184936
ENSMUSG00000015749.12	Anp32e	6.822403242	3078509.226	6.98E-06	259543.2609	-279.7490861	7.089694489	6.780698224	0.308996264	7280589.606	2.93E-06	613809.7822	-279.24625	6.826933186	0.000128626	13962.97361	-279.6979888	0.636520418	0.341850956	not-adaptive	0.636520418	0.064289621
ENSMUSG00000015750.15	Aph1a	3.860344114	7.871562272	1.395662024	0.659400329	-185.424125	4.263093323	3.791956233	0.47113709	10.36082897	1.064952361	0.870205737	-184.0321863	3.880752568	0.000187363	5253.139088	-186.2404053	0.10989619	0.035594262	not-adaptive	0.10989619	0.168958325
ENSMUSG00000015755.16	Tab2	3.442427856	3074541.42	1.08E-05	259208.7742	-317.2720818	3.312186304	3.462606124	-0.15041982	3215955.233	1.03E-05	271131.0305	-317.1952103	3.442427872	2.80E-10	1.00E+10	-317.272082	0.926008702	0.694983496	not-adaptive	0.926008702	-0.064074465
ENSMUSG00000015757.10	Ppil4	4.294778343	7.486601291	3.785428334	0.628229225	-221.6149718	4.372430063	4.282439937	0.089990126	7.494223939	3.773729847	0.630191786	-221.5999762	4.275657693	0.000218671	11908.62244	-222.5920319	0.370813605	0.158957937	not-adaptive	0.370813605	0.030002296
ENSMUSG00000015759.11	Cnih1	7.345955857	6.823621848	1.868932627	0.570775821	-239.506145	7.875351744	7.260448595	0.614903149	8.35201742	1.500636368	0.712069757	-237.6112106	7.326782408	0.000652927	1740.32592	-241.2843372	0.02539694	0.006720267	adaptive	0.02539694	0.117285672
ENSMUSG00000015766.14	Eps8	6.285837573	5.468127376	3.219896691	0.450726688	-280.0803211	6.067385503	6.318625843	-0.25124034	5.494168915	3.16822224	0.457928207	-279.9126543	6.242999409	0.003016413	506.033076	-283.5729583	0.025724692	0.006816835	adaptive	0.025724692	-0.058535861
ENSMUSG00000015776.12	Med22	4.641614832	6.548510763	4.124510553	0.550438676	-154.4549353	4.446425778	4.688246097	-0.24182032	6.700642732	4.03447402	0.563545514	-154.3488881	4.629684775	2.57E-10	1.00E+10	-154.9792608	0.532393339	0.261510042	not-adaptive	0.532393339	-0.076402199
ENSMUSG00000015790.16	Surf1	5.836938313	21218100.49	1.01E-06	1788833.005	-159.6182784	6.085947785	5.810258727	0.275689058	18381290.14	1.17E-06	1549669.982	-159.4475373	5.836938303	1.81E-10	1.00E+10	-159.6182787	0.843039624	0.558974664	not-adaptive	0.843039624	0.066879549
ENSMUSG00000015804.14	Med28	7.964645983	6.633176068	1.689872653	0.551009751	-237.4926665	7.614904542	8.018428028	-0.403523486	7.18499506	1.536521481	0.606696635	-236.6302904	7.975917138	0.000967364	991.5520457	-238.3053276	0.187301226	0.067201982	not-adaptive	0.187301226	-0.07449348
ENSMUSG00000015806.12	Qdpr	6.552044891	6.416453021	2.685016718	0.539086956	-218.5726879	5.541719258	6.713706015	-1.171986757	15.38935496	1.132838512	1.288468061	-213.8079507	6.519958402	0.001693404	870.224514	-218.6349451	0.008010562	0.001889409	adaptive	0.008010562	-0.276775738
ENSMUSG00000015837.15	Sqstm1	10.26701802	3.395099716	6.170397347	0.28786689	-306.212447	8.986343749	10.46161232	-1.475268568	3.943568729	5.257390451	0.337578808	-303.4425146	10.18606488	0.007320529	244.5547925	-303.5283861	0.917712094	0.678567265	not-adaptive	0.917712094	-0.219299059
ENSMUSG00000015839.6	Nfe2l2	6.111298091	9.622022801	2.389348316	0.80339482	-288.7604333	5.414319544	6.219534194	-0.80521465	14.56271956	1.583053477	1.209589702	-286.3365763	6.083766483	0.000673843	2913.539893	-289.0375059	0.067143071	0.020115314	not-adaptive	0.067143071	-0.2000265
ENSMUSG00000015846.15	Rxra	2.517118512	18478046.2	1.96E-06	1557827.173	-249.0751491	2.403926166	2.533582853	-0.129656687	18478046.9	1.96E-06	1557827.232	-249.0366639	2.517118506	3.05E-10	1.00E+10	-249.0751495	0.962245552	0.78144467	not-adaptive	0.962245552	-0.075786423
ENSMUSG00000015869.16	Prpsap1	6.713971552	2.960331923	5.830852307	0.255938988	-277.03264	5.131364902	6.959527092	-1.82816219	3.841345117	4.671710562	0.319025342	-272.6376267	6.91316667	0.010487689	142.3230552	-275.8017857	0.042249661	0.011882497	adaptive	0.042249661	-0.439646654
ENSMUSG00000015880.13	Ncapg	5.685025104	8.21264645	2.173335075	0.694166211	-152.8548387	5.328040965	5.749081213	-0.421040248	8.754219887	2.034688893	0.738888991	-152.3452812	5.579729414	0.001088576	1390.254338	-152.6802143	0.71538592	0.413098237	not-adaptive	0.71538592	-0.109726236
ENSMUSG00000015882.18	Lcorl	4.103844532	5.869584493	5.296006735	0.489496425	-238.6128741	2.303956692	4.425283172	-2.12132648	18478042.2	1.62E-06	1557826.836	-229.4398279	4.001758285	0.003791252	665.4620246	-236.0824564	0.001303596	0.000267501	adaptive	0.001303596	-0.941656177
ENSMUSG00000015889.8	Lta4h	6.640522449	20010376.58	6.42E-07	1687013.305	-231.9944994	6.577234628	6.64962861	-0.072393982	13916914.35	9.23E-07	1173294.632	-231.9522065	6.64052244	1.08E-10	1.00E+10	-231.9944999	0.958588499	0.771175173	not-adaptive	0.958588499	-0.01579263
ENSMUSG00000015932.8	Dstn	8.171765094	4.555886783	1.977853994	0.381190106	-227.6250265	7.743216451	8.236571766	-0.493355316	4.928927808	1.864300754	0.40446734	-226.5912271	8.185537558	0.002242839	345.0671108	-228.8874336	0.100639903	0.032113775	not-adaptive	0.100639903	-0.089111011
ENSMUSG00000015937.15	Macroh2a1	4.479474254	18477307.67	1.45E-06	1557764.909	-273.9928602	4.288715896	4.507141497	-0.218425601	18348751.3	1.46E-06	1546926.753	-273.8175079	4.479474249	2.26E-10	1.00E+10	-273.9928607	0.839160925	0.553713995	not-adaptive	0.839160925	-0.071666994
ENSMUSG00000015943.11	Bola1	5.675926423	6.721929146	1.889242789	0.567280355	-184.8187457	5.540374082	5.697938198	-0.157564116	6.899220265	1.875012447	0.572140515	-184.7195171	5.782797469	0.00139339	734.5097192	-182.2289309	1	1	not-adaptive	1	-0.040456584
ENSMUSG00000015944.9	Castor2	2.979946131	19270171.18	1.42E-06	1624609.162	-179.9214253	2.47354648	3.093886053	-0.620339572	19270171.18	1.38E-06	1624609.162	-178.6778618	2.979946135	2.30E-10	1.00E+10	-179.9214254	0.288354799	0.114781064	not-adaptive	0.288354799	-0.322839054
ENSMUSG00000015961.8	Adss	5.268130708	3108247.127	1.14E-05	262050.4305	-304.4794991	5.222885607	5.274833686	-0.05194808	3108240.965	1.14E-05	262049.9108	-304.4716033	5.268130693	2.98E-10	1.00E+10	-304.4794995	0.992134891	0.899994865	not-adaptive	0.992134891	-0.014278501
ENSMUSG00000015971.5	Actr8	5.149793437	18477708.51	1.67E-06	1557798.704	-210.5985232	4.837787351	5.20622007	-0.36843272	18478046.9	1.66E-06	1557827.232	-210.2218824	5.149793431	2.60E-10	1.00E+10	-210.5985235	0.686162279	0.385439039	not-adaptive	0.686162279	-0.105888941
ENSMUSG00000015994.10	Fnta	7.173485305	4.078552403	8.249629638	0.332576941	-340.0941797	5.336090847	7.450104354	-2.114013508	5.861795852	5.64544885	0.487223367	-334.772743	7.282685641	0.010359893	268.2924534	-340.0190972	0.005266685	0.001198466	adaptive	0.005266685	-0.481477405
ENSMUSG00000016018.4	Mtrex	4.346517534	11.40148317	3.394779759	0.951278477	-261.2893558	4.788636334	4.282030496	0.506605838	12.83191497	3.019792297	1.070222545	-260.8344506	4.394183396	0.001251313	2585.007757	-261.2408591	0.66603804	0.367288717	not-adaptive	0.66603804	0.161319806
ENSMUSG00000016128.14	Stard13	4.141864941	7133183.324	5.08E-06	601383.3254	-278.8142218	3.898148784	4.179820736	-0.281671952	18478045.92	1.96E-06	1557827.149	-278.6004594	4.141864922	3.06E-10	1.00E+10	-278.8142221	0.807540043	0.513205764	not-adaptive	0.807540043	-0.100651913
ENSMUSG00000016252.7	Atp5e	9.455281019	4.568211166	1.746714832	0.382177018	-218.6244808	9.208838285	9.492521856	-0.283683571	4.754873331	1.714452194	0.389743777	-218.2474548	9.421651103	0.001769483	369.5070398	-215.5290384	1	1	not-adaptive	1	-0.043772247
ENSMUSG00000016253.12	Nelfcd	5.870342781	28.3731392	0.781665068	2.390225402	-209.9445677	6.018282716	5.847861809	0.170420907	31.29340691	0.708285409	2.636654753	-209.840481	5.870708777	1.88E-10	1.00E+10	-209.9520732	0.894408924	0.636624206	not-adaptive	0.894408924	0.041442661
ENSMUSG00000016256.10	Ctsz	8.22591225	2.558518102	2.820809508	0.211386219	-207.1069901	8.36266311	8.204946642	0.157716468	2.549745784	2.805498149	0.212444032	-207.0559097	8.073375248	0.00757902	82.36870035	-211.1168261	0.017233218	0.004373532	adaptive	0.017233218	0.027468494
ENSMUSG00000016257.15	Prelid3b	7.045229057	5.734537971	1.735412165	0.480162294	-225.8737184	6.735148613	7.092734655	-0.357586042	6.069914859	1.627712595	0.512695118	-225.230967	7.007246609	0.001292858	662.4292121	-226.6888407	0.232730623	0.087718772	not-adaptive	0.232730623	-0.074632197
ENSMUSG00000016308.12	Ube2a	6.167508431	7.161172807	1.734473243	0.597425334	-204.3314175	5.736911731	6.236353621	-0.49944189	8.288361237	1.481775816	0.700084398	-203.1054164	6.149332757	0.001007579	1033.864482	-203.869772	0.465633876	0.216305965	not-adaptive	0.465633876	-0.120428415
ENSMUSG00000016319.3	Slc25a5	9.421183328	4.427636221	1.08837833	0.368180243	-175.0287933	9.347685007	9.43220538	-0.084520373	4.461495887	1.085639438	0.369243762	-174.9764412	9.480581179	0.001578973	266.7398692	-179.5881588	0.009934739	0.002389368	adaptive	0.009934739	-0.012986013
ENSMUSG00000016344.14	Ppdpf	6.512776755	9.033233891	1.385767577	0.772687333	-232.7015087	6.308195092	6.546196247	-0.238001155	9.57188513	1.322271129	0.810296188	-232.3683666	6.514958315	0.000373977	2948.413603	-233.10681	0.477857203	0.224262269	not-adaptive	0.477857203	-0.053429575
ENSMUSG00000016382.15	Pls3	7.83499748	1.95591465	6.94582331	0.155646497	-268.2234355	6.277663755	8.069858521	-1.792194766	2.118573702	6.000504961	0.180076148	-265.818307	7.618889208	0.023476984	46.18095878	-268.5051337	0.068096688	0.020443116	not-adaptive	0.068096688	-0.362315624
ENSMUSG00000016409.4	Nkap	3.037939475	14.07147813	1.183842531	1.169903348	-173.9543412	2.866974233	3.065166735	-0.198192501	15.14615399	1.102367117	1.257201621	-173.7941192	3.038125134	1.43E-10	1.00E+10	-174.0286859	0.790913493	0.493386133	not-adaptive	0.790913493	-0.096436615
ENSMUSG00000016427.7	Ndufa1	9.183553866	5.183913211	1.543868348	0.429884546	-215.060511	9.092642526	9.197228266	-0.10458574	5.225600217	1.54205071	0.43042315	-215.001031	9.243261701	0.001164909	572.9818693	-213.3955054	1	1	not-adaptive	1	-0.016499512
ENSMUSG00000016477.18	E2f3	2.661951562	18.8474276	1.642110852	1.577085792	-228.3322922	2.504407328	2.68322147	-0.178814141	19.92649397	1.541200963	1.681302885	-228.261638	2.664296286	2.63E-10	1.00E+10	-228.3656497	0.90121477	0.648321103	not-adaptive	0.90121477	-0.09949691
ENSMUSG00000016481.15	Cr1l	6.372732001	20.09933248	1.59896943	1.681317044	-291.9090732	6.441535721	6.363091035	0.078444686	21.17927403	1.507574569	1.785406793	-291.8920379	6.367297732	0.000470342	5685.027756	-291.8729312	1	1	not-adaptive	1	0.017676919
ENSMUSG00000016487.15	Ppfibp1	7.975170668	2.799029447	2.563329113	0.242772859	-220.993674	7.137671096	8.102165932	-0.964494836	3.201725684	2.252839001	0.276233805	-218.5003961	8.155869771	0.006926053	90.45309991	-223.1954913	0.009139997	0.002181495	adaptive	0.009139997	-0.182854208
ENSMUSG00000016495.12	Plgrkt	6.051374854	10.48126477	1.885059037	0.878502876	-208.4514461	5.973166306	6.065165378	-0.091999072	10.34785149	1.90115998	0.869813784	-208.4214426	6.046032249	1.75E-10	1.00E+10	-208.8830975	0.630239778	0.336607408	not-adaptive	0.630239778	-0.022051093
ENSMUSG00000016503.18	Gtf3a	5.478829683	4.264159349	5.965571471	0.358079992	-282.8123921	4.52919382	5.619077532	-1.089883713	4.870031358	5.298150124	0.405122179	-281.2644808	5.491667411	0.007609091	287.1523897	-283.9081101	0.071102752	0.021482013	not-adaptive	0.071102752	-0.311079028
ENSMUSG00000016510.11	Mtif3	4.223156728	3882720.036	1.73E-05	327340.6631	-260.7415612	5.251095652	4.067408406	1.183687246	18478046.9	3.54E-06	1557827.232	-259.1111626	4.223156739	5.68E-10	1.00E+10	-260.7415612	0.195851503	0.070954628	not-adaptive	0.195851503	0.368508617
ENSMUSG00000016520.7	Lnx2	2.751642822	4.563362248	5.410329158	0.38263826	-135.4788582	2.529175368	2.788702727	-0.259527359	4.673768423	5.332995253	0.389745367	-135.4066381	2.662314617	0.004067201	560.3946355	-136.9364647	0.216573201	0.08025879	not-adaptive	0.216573201	-0.140927078
ENSMUSG00000016528.10	Mapkapk2	4.135919917	19270171.18	1.66E-06	1624609.162	-191.5624578	3.662645899	4.206639023	-0.543993123	19270452.03	1.64E-06	1624632.839	-190.9388539	4.135919913	2.70E-10	1.00E+10	-191.5624581	0.536009046	0.264086313	not-adaptive	0.536009046	-0.199781794
ENSMUSG00000016534.15	Lamp2	7.354345042	4.073065478	3.361755707	0.335774943	-261.9212647	7.260981194	7.368413923	-0.107432729	4.081425665	3.363950735	0.335489537	-261.8947819	7.265737	0.005511075	208.6219852	-264.2599022	0.093938005	0.029636742	not-adaptive	0.093938005	-0.021189591
ENSMUSG00000016541.10	Atxn10	6.981839509	7.554478566	3.216566461	0.632892877	-286.5511328	6.878941267	6.998027187	-0.119085919	7.594053255	3.215024034	0.633109734	-286.5137463	6.966672292	0.000790916	2733.548156	-287.9453409	0.238927627	0.090627654	not-adaptive	0.238927627	-0.024761731
ENSMUSG00000016554.9	Eif3d	7.077866353	8.026814566	3.167129602	0.68193533	-303.4292535	7.879047561	6.953094193	0.925953368	11.13410943	2.29089176	0.942387708	-300.9918074	7.065676575	0.001027065	2185.422556	-304.2973818	0.036678137	0.010134226	adaptive	0.036678137	0.18036611
ENSMUSG00000016559.14	H3f3b	9.915958508	3.792422862	1.216969683	0.304943854	-172.4097784	10.33044961	9.853612515	0.476837092	4.032723833	1.100194439	0.336843822	-170.9187141	9.865446035	0.002325175	162.5954085	-175.3409586	0.012007252	0.002939752	adaptive	0.012007252	0.0681784
ENSMUSG00000016619.10	Nup50	4.309419187	17.54480533	1.34592348	1.476688603	-239.1510068	3.611558487	4.429133805	-0.817575318	3970632.174	5.81E-06	334754.2805	-236.4686627	4.249439138	0.000740039	2609.398724	-238.5352207	0.126620857	0.04205185	not-adaptive	0.126620857	-0.294403048
ENSMUSG00000016637.7	Ift27	5.602406854	15.58657061	1.60440352	1.312422429	-196.5008189	5.333495119	5.655078752	-0.321583634	17.96878459	1.385061969	1.519130998	-196.1596534	5.592540891	2.16E-10	1.00E+10	-196.5811793	0.656045007	0.35852542	not-adaptive	0.656045007	-0.084465853
ENSMUSG00000016664.16	Pacsin2	6.580818768	5.228541564	3.26359361	0.430892906	-273.1517155	6.308771322	6.62153584	-0.312764518	5.318255923	3.229456675	0.435110387	-272.900946	6.580166612	0.003117763	459.6141556	-273.883504	0.374352258	0.160967214	not-adaptive	0.374352258	-0.069806826
ENSMUSG00000016757.11	Ttll12	4.808763187	6.083126661	2.081226227	0.509578437	-195.6262056	4.682773615	4.830361346	-0.147587731	6.105391687	2.047276345	0.518222619	-195.5412579	4.860069616	0.001136282	984.6869237	-197.0060361	0.231129243	0.086971383	not-adaptive	0.231129243	-0.044767823
ENSMUSG00000016831.12	Tox4	4.992812191	12.56368597	1.946259095	1.061807165	-282.3635419	4.801838607	5.022169636	-0.220331029	12.64820186	1.935305315	1.065855261	-282.1948669	4.994393131	2.14E-10	1.00E+10	-282.6248449	0.650523444	0.353751038	not-adaptive	0.650523444	-0.064723846
ENSMUSG00000016833.14	Mrps18c	7.343405127	9.586843867	1.067021111	0.803982757	-213.5708775	7.083812496	7.379895293	-0.296082797	10.75120256	0.956066168	0.898263583	-212.9287302	7.390378956	0.000637994	1324.554533	-213.0676257	0.870318923	0.598152668	not-adaptive	0.870318923	-0.059074322
ENSMUSG00000016921.14	Srsf6	5.945632609	1.914301418	8.611376278	0.149640733	-284.8661956	3.804757346	6.268907049	-2.464149703	2.226079778	6.913018639	0.18648176	-281.0187649	6.158441728	0.026819273	48.00649397	-283.8028818	0.061783621	0.018289198	not-adaptive	0.061783621	-0.720409492
ENSMUSG00000016933.17	Plcg1	3.765868567	5.748672153	4.908360245	0.486327178	-182.355093	3.303061084	3.824340292	-0.521279207	5.944682125	4.841060926	0.492066747	-182.0453984	3.779468603	0.002687557	941.4175968	-183.1387922	0.335077357	0.139199356	not-adaptive	0.335077357	-0.211407251
ENSMUSG00000016946.6	Kctd5	5.207082545	2.506387512	8.750624696	0.212231971	-263.3928245	3.174080889	5.522790213	-2.348709325	3.137924122	6.930455497	0.268874318	-259.3745196	5.576729385	0.026735948	70.16270728	-265.7210225	0.001752866	0.000367026	adaptive	0.001752866	-0.799058432
ENSMUSG00000017009.3	Sdc4	8.090218577	4.439501211	2.446685238	0.375163825	-245.9039456	7.790255693	8.135360875	-0.345105182	4.57506181	2.399693853	0.382480495	-245.5113447	8.081506769	0.003920762	248.1285992	-251.8849462	0.001706004	0.000356542	adaptive	0.001706004	-0.062535662
ENSMUSG00000017057.9	Il13ra1	4.683912948	4.744016482	5.915039926	0.391763804	-205.7993144	3.722975762	4.812150882	-1.08917512	5.212855776	5.424452322	0.425208543	-204.5213887	4.73784048	0.007319372	330.0195035	-208.2154188	0.024871565	0.006565826	adaptive	0.024871565	-0.370225654
ENSMUSG00000017119.19	Nbr1	3.99318552	7.271726712	7.185531805	0.606714153	-294.5757308	3.57139218	4.064851998	-0.493459818	7.493863756	6.945837811	0.627728203	-294.2993638	3.973402736	0.00286821	1584.016312	-295.3327606	0.355796314	0.15053771	not-adaptive	0.355796314	-0.186716257
ENSMUSG00000017132.17	Cyth1	3.818910358	13729606.59	2.11E-06	1157506.552	-95.14004958	4.008752484	3.772607401	0.236145083	13700356.5	2.11E-06	1155040.53	-95.0481204	3.818910352	2.44E-10	1.00E+10	-95.14004965	0.91216968	0.668078057	not-adaptive	0.91216968	0.08759137
ENSMUSG00000017144.8	Rnd3	5.261782579	7.956982509	5.035555524	0.67091063	-323.993914	4.263055286	5.411379691	-1.148324405	10.70789985	3.760548915	0.897683974	-321.7595811	5.21263643	0.003126065	1072.85258	-323.3741532	0.1989758	0.072338485	not-adaptive	0.1989758	-0.344108707
ENSMUSG00000017146.12	Brca1	4.204404656	10825611.75	3.42E-06	912666.5633	-139.1588285	3.824341077	4.283038499	-0.458697423	10065364.89	3.64E-06	848576.0438	-138.8220413	4.204404664	3.12E-10	1.00E+10	-139.1588285	0.714060712	0.411808115	not-adaptive	0.714060712	-0.163423448
ENSMUSG00000017176.17	Nt5c3b	5.709826188	13.89487528	1.731963433	1.158515033	-260.0654102	6.289470732	5.619852628	0.669618104	60.98910899	0.389485904	5.159454285	-258.2273517	5.766025909	0.000739791	2669.809715	-259.5603003	0.263698574	0.10252	not-adaptive	0.263698574	0.162406319
ENSMUSG00000017188.3	Coa3	6.628705342	4.707126902	2.792126129	0.385605123	-230.1169986	6.872542049	6.59031664	0.282225409	4.783051868	2.756115149	0.390510094	-229.8827807	6.745350786	0.002609698	430.7372223	-231.5688911	0.185238623	0.066304318	not-adaptive	0.185238623	0.060496046
ENSMUSG00000017210.14	Med24	3.779280465	21203356.04	1.50E-06	1787589.784	-162.5628829	3.939759211	3.744892162	0.194867049	21947587.79	1.45E-06	1850333.536	-162.475393	3.779280474	2.68E-10	1.00E+10	-162.5628831	0.916227889	0.675723049	not-adaptive	0.916227889	0.073183283
ENSMUSG00000017221.14	Psmd3	6.159763316	2.690041842	5.762615773	0.223664095	-267.5521117	4.777595495	6.377315009	-1.599719515	3.188525804	4.785925667	0.270460874	-264.4923969	6.108900665	0.012489409	103.1192812	-266.7564303	0.103930443	0.033343263	not-adaptive	0.103930443	-0.416664435
ENSMUSG00000017264.16	Exosc10	5.350148796	7.865291314	3.76185343	0.657637065	-269.2381688	4.608641544	5.460695758	-0.852054214	9.714322312	3.046664312	0.812051393	-267.6840936	5.350396108	2.71E-10	1.00E+10	-270.3107336	0.072321055	0.021905442	not-adaptive	0.072321055	-0.244743219
ENSMUSG00000017286.15	Glod4	6.223902232	9.305666129	2.419745798	0.781578848	-259.5890168	6.731367036	6.146189367	0.58517767	11.26926374	2.000692021	0.945228645	-258.4218034	6.18402144	0.000714925	2712.954973	-259.9474476	0.217480905	0.080673119	not-adaptive	0.217480905	0.131207306
ENSMUSG00000017288.15	Vps53	5.606188587	6.564588353	3.113112559	0.547943893	-227.4683716	5.959730364	5.553334587	0.406395777	6.903631915	2.983186567	0.572266288	-227.0670855	5.688935764	0.00147429	1207.179461	-228.123098	0.347840045	0.146145805	not-adaptive	0.347840045	0.10189274
ENSMUSG00000017291.13	Taok1	3.864401729	5.304671526	2.441333218	0.435032558	-251.3128351	3.109949954	3.979743114	-0.869793159	6.626286882	1.916392402	0.553912871	-248.3370097	3.834273506	0.001706672	659.2793147	-253.4618707	0.005947044	0.001367052	adaptive	0.005947044	-0.355783945
ENSMUSG00000017299.13	Dnttip1	3.945426395	5.150039001	4.18393921	0.410110841	-159.2773675	3.232440991	4.027219643	-0.794778652	5.434005447	3.816435095	0.449363447	-158.5214752	3.790217046	0.005009009	343.3367971	-159.820637	0.272760319	0.106976814	not-adaptive	0.272760319	-0.317160125
ENSMUSG00000017376.15	Nlk	3.599827316	4.900035901	4.921520334	0.39950718	-267.5374234	2.653138747	3.741057135	-1.087918388	5.734900753	4.134763596	0.476465692	-265.4798276	3.51242572	0.004273973	472.9149806	-267.7230697	0.106113919	0.034163871	not-adaptive	0.106113919	-0.495745876
ENSMUSG00000017386.10	Traf4	4.461269143	2.719224549	7.474337796	0.224519246	-188.4297823	3.112989472	4.679108085	-1.566118613	3.030368474	6.423380638	0.262598468	-186.4150053	4.408172921	0.01393383	118.867135	-186.4579913	0.957924832	0.76936186	not-adaptive	0.957924832	-0.587932857
ENSMUSG00000017404.12	Rpl19	9.832087277	2.388845288	0.887439122	0.195998771	-116.9797765	10.59282292	9.715544739	0.877278176	3.21580017	0.633303579	0.274567059	-110.7741715	9.714125767	0.002822636	62.47343466	-119.6240936	0.000143393	2.59E-05	adaptive	0.000143393	0.124720316
ENSMUSG00000017421.18	Zfp207	7.872019003	6.785833518	1.222659429	0.567645097	-216.6136987	7.25144066	7.964328974	-0.712888314	11.86626317	0.696930181	0.998098803	-212.2302549	7.930676927	0.000766229	911.7300135	-216.1630227	0.019589378	0.00503859	adaptive	0.019589378	-0.135285167
ENSMUSG00000017428.16	Psmd11	8.487932863	6.602012559	1.495329146	0.558219198	-232.4598398	8.392907265	8.502161546	-0.109254281	6.706719971	1.497750748	0.557400684	-232.3913786	8.465305499	0.000753504	1162.057176	-234.2254228	0.159766121	0.055463757	not-adaptive	0.159766121	-0.018659031
ENSMUSG00000017466.9	Timp2	5.402889433	5.163149388	4.174861628	0.411293383	-284.8473308	5.141282598	5.442958588	-0.30167599	5.159101357	4.097196406	0.418759876	-284.6612548	5.378122369	0.004267729	411.5172383	-286.1481846	0.226065655	0.084619743	not-adaptive	0.226065655	-0.082262746
ENSMUSG00000017478.15	Zc3h18	3.394788869	6.625040791	3.024359967	0.551337153	-198.4756407	2.837992185	3.488128582	-0.650136397	7.363889424	2.671030084	0.623077291	-197.3955457	3.400605519	1.90E-10	1.00E+10	-200.1419812	0.06415614	0.019094164	not-adaptive	0.06415614	-0.297582606
ENSMUSG00000017485.11	Top2b	3.844370757	6.445501539	3.803491295	0.546854501	-236.9047823	3.159869526	3.942902602	-0.783033076	7.332380245	3.385597033	0.613542583	-235.6871824	4.000351349	0.002469242	833.5455703	-235.3919916	1	1	not-adaptive	1	-0.319393084
ENSMUSG00000017499.15	Cdc6	5.521786038	25326644.95	1.82E-06	2135211.886	-157.3178245	5.309444566	5.584024056	-0.274579491	26035994.07	1.76E-06	2195014.836	-157.1900605	5.521786059	3.89E-10	1.00E+10	-157.3178246	0.880060917	0.613209053	not-adaptive	0.880060917	-0.072744212
ENSMUSG00000017548.15	Suz12	3.456912295	18478046.9	1.56E-06	1557827.232	-231.0240104	4.073900369	3.365506655	0.708393714	18478046.9	1.52E-06	1557827.232	-229.5687614	3.456912302	2.43E-10	1.00E+10	-231.0240105	0.233342244	0.088004692	not-adaptive	0.233342244	0.275586989
ENSMUSG00000017550.14	Atad5	2.366781398	19809304.86	1.21E-06	1670054.831	-153.876928	2.166097597	2.412005916	-0.245908319	20140305.49	1.18E-06	1697960.254	-153.6803399	2.366781408	2.01E-10	1.00E+10	-153.8769282	0.821528795	0.530634365	not-adaptive	0.821528795	-0.155135198
ENSMUSG00000017561.16	Crlf3	5.212474372	4.979910184	6.132016528	0.39676196	-219.6847352	4.473685525	5.309881706	-0.83619618	5.444245266	5.489025771	0.446907881	-218.9192234	5.083586453	0.006245583	394.5391666	-219.7423225	0.439068819	0.199477163	not-adaptive	0.439068819	-0.247215874
ENSMUSG00000017615.12	Tnfaip1	6.039404468	2118402.762	7.74E-06	178591.9781	-259.2818208	5.733761125	6.086757662	-0.352996537	3078509.231	5.27E-06	259543.2609	-258.4190258	6.055449456	0.000347329	3841.490303	-258.5367778	0.888916493	0.627472417	not-adaptive	0.888916493	-0.086192126
ENSMUSG00000017631.19	Abr	3.90322274	7.258685024	4.585939569	0.594081547	-274.911841	2.645297303	4.104908172	-1.459610869	22.78827406	1.430234859	1.931011572	-270.5313034	3.888923963	0.002562844	1069.554433	-274.4214309	0.02044274	0.005282034	adaptive	0.02044274	-0.633920074
ENSMUSG00000017664.16	Slc35c2	5.666998447	3097212.993	7.59E-06	261117.9322	-204.2611835	5.229407288	5.747372333	-0.517965045	18478044.96	1.25E-06	1557827.068	-203.2224726	5.666998444	1.98E-10	1.00E+10	-204.2611837	0.353910556	0.149492459	not-adaptive	0.353910556	-0.136255077
ENSMUSG00000017670.16	Elmo2	6.148032635	7.234225876	3.108258984	0.604766585	-277.1423467	5.365203224	6.273553068	-0.908349844	9.734120052	2.274330701	0.827006684	-274.6544903	6.161877324	0.00164581	1166.590691	-277.5437066	0.055619787	0.016224004	not-adaptive	0.055619787	-0.225649936
ENSMUSG00000017677.11	Wsb1	6.064926783	5.439483325	5.897336478	0.446050433	-318.4791699	5.328950342	6.180132896	-0.851182554	5.871427702	5.393671802	0.48763541	-317.3848498	5.987353168	0.004284449	636.4640366	-319.3572097	0.139128147	0.047018686	not-adaptive	0.139128147	-0.213786472
ENSMUSG00000017679.16	Ttpal	3.868832847	10065363.39	3.18E-06	848575.9177	-137.879763	3.676522925	3.899850577	-0.223327652	10065364.9	3.17E-06	848576.0453	-137.8000509	3.868832857	2.70E-10	1.00E+10	-137.8797632	0.923382012	0.68968692	not-adaptive	0.923382012	-0.085076867
ENSMUSG00000017686.17	Rhot1	5.338772397	2.447379791	7.372445099	0.204538186	-263.1282979	3.764148383	5.580163675	-1.816015291	2.844244584	6.126065651	0.247974952	-260.3856086	5.48550105	0.015535119	96.66478694	-260.9458041	0.57109738	0.28983426	not-adaptive	0.57109738	-0.567983939
ENSMUSG00000017707.9	Serinc3	6.724332793	4.339192362	2.379443348	0.368021347	-242.2584595	6.249618533	6.795777071	-0.546158538	4.679490629	2.282321244	0.383124581	-241.2287155	6.559979233	0.002870081	309.2124383	-242.5434285	0.268551396	0.104899635	not-adaptive	0.268551396	-0.120870394
ENSMUSG00000017715.11	Pgs1	5.691651223	4.811580919	5.45671076	0.395929855	-311.644657	4.907276564	5.813103822	-0.905827258	5.325195738	4.959619438	0.43624398	-310.3319481	5.837811425	0.005838589	379.378293	-312.8831636	0.077986816	0.023892336	not-adaptive	0.077986816	-0.244386094
ENSMUSG00000017716.15	Birc5	8.11057127	5.008403957	8.815694164	0.410353955	-252.4826172	9.278259488	7.929251074	1.349008414	5.897467169	7.553409828	0.480638894	-250.8231713	8.201294583	0.005939371	626.7521812	-251.6604813	0.432873377	0.195640858	not-adaptive	0.432873377	0.226669587
ENSMUSG00000017718.15	Afmid	4.256820885	6.314931339	3.217722758	0.525780533	-90.77404483	4.80740925	4.180739448	0.626669803	6.697815813	2.973058715	0.566494231	-90.29564426	4.258679083	0.001333889	1345.720917	-90.98694857	0.500922288	0.239657306	not-adaptive	0.500922288	0.20150149
ENSMUSG00000017721.15	Pigt	5.198557668	6.878564579	2.957848122	0.582935313	-232.839048	5.150339473	5.206870096	-0.056530624	6.923714625	2.966696399	0.58127147	-232.8302107	4.983244087	0.002200462	763.2672971	-231.3660357	1	1	not-adaptive	1	-0.015748887
ENSMUSG00000017724.14	Etv4	3.889109909	3172908.541	9.68E-06	267500.9148	-282.2747857	4.110586264	3.858678044	0.25190822	3739987.668	8.19E-06	315309.8579	-282.0805433	3.88910991	2.59E-10	1.00E+10	-282.2747862	0.823457854	0.533096395	not-adaptive	0.823457854	0.091237495
ENSMUSG00000017734.15	Dbndd2	5.663021404	8.363044707	3.754257293	0.71347171	-254.8693418	5.021998541	5.743469148	-0.721470607	9.317358077	3.41311017	0.782892076	-254.022752	5.660351433	0.00180256	1498.019262	-254.7742514	0.471658797	0.22021051	not-adaptive	0.471658797	-0.193660802
ENSMUSG00000017747.13	Ghdc	4.78891595	19270171.18	1.40E-06	1624609.162	-181.1202749	4.665798055	4.810901288	-0.145103233	19270452.08	1.40E-06	1624632.843	-181.0612941	4.788915975	2.27E-10	1.00E+10	-181.120275	0.942724767	0.731255663	not-adaptive	0.942724767	-0.044183332
ENSMUSG00000017754.13	Pltp	5.410684464	9.342624289	3.080095914	0.781538165	-239.626154	5.675450913	5.380187943	0.29526297	10.36626012	2.767707066	0.876057463	-239.4634561	5.386622578	0.001002716	2447.158696	-239.7660978	0.738863776	0.436569232	not-adaptive	0.738863776	0.077078448
ENSMUSG00000017756.9	Slc12a7	4.449395413	18.31943381	1.554725812	1.549242835	-222.1565594	4.358615378	4.465312599	-0.106697221	18.22467693	1.574109106	1.528876025	-222.1240709	4.453879223	2.45E-10	1.00E+10	-222.2090925	0.918492496	0.680073517	not-adaptive	0.918492496	-0.034891276
ENSMUSG00000017760.16	Ctsa	7.565032146	4.803761603	3.544734517	0.39873144	-278.0301216	7.665467143	7.549890791	0.115576352	4.820920517	3.537064443	0.399659132	-277.9992117	7.296131322	0.003986899	349.3444838	-276.5439925	1	1	not-adaptive	1	0.021917938
ENSMUSG00000017764.2	Zswim1	4.6618935	5.582784533	3.460809979	0.467645506	-129.8244379	4.305223104	4.720131327	-0.414908223	6.05858168	3.186797019	0.51335391	-129.5426497	4.638672965	0.000919274	1985.719018	-130.974959	0.238756908	0.090547164	not-adaptive	0.238756908	-0.132738997
ENSMUSG00000017765.17	Slc12a4	6.528276825	4.221289518	4.936159299	0.361938299	-301.1101732	5.668545626	6.658246396	-0.98970077	4.779267956	4.571725265	0.390394531	-299.461081	6.473942116	0.006167036	291.799752	-300.9173967	0.233093471	0.087888365	not-adaptive	0.233093471	-0.232163628
ENSMUSG00000017774.19	Myo1c	6.905670881	3.527070585	2.343468358	0.298348045	-226.7638246	6.468377266	6.971878554	-0.503501289	3.72294191	2.276292682	0.306886344	-225.9648256	6.870229517	0.004872343	144.8695286	-229.0684226	0.044887452	0.012723215	adaptive	0.044887452	-0.108143613
ENSMUSG00000017776.15	Crk	5.328344026	3.856395307	5.640702719	0.323485999	-292.1553935	4.03534132	5.527079472	-1.491738151	4.969490026	4.533376506	0.40390838	-288.6941841	5.497411106	0.0093595	200.4503956	-294.7756507	0.002284823	0.000487486	adaptive	0.002284823	-0.453826651
ENSMUSG00000017778.14	Cox7c	8.744555284	7.033519541	0.625714204	0.583903805	-162.0421808	8.957610279	8.712287411	0.245322868	7.614849184	0.572343132	0.63841548	-161.1796141	8.802609388	0.000389945	936.8335844	-161.2597611	0.922980645	0.688885956	not-adaptive	0.922980645	0.040062352
ENSMUSG00000017781.17	Pitpna	4.607666142	6.247300491	6.544296873	0.530883228	-289.0278343	3.43007836	4.797215489	-1.367137128	8.349244529	4.880349152	0.712311137	-286.4223955	4.656363123	0.00434402	808.8046013	-288.7535679	0.097181744	0.03083106	not-adaptive	0.097181744	-0.483955711
ENSMUSG00000017801.15	Mlx	6.447608317	8.362657963	2.029352702	0.71409609	-226.0563214	6.509365675	6.437080795	0.07228488	8.401304475	2.011420642	0.720801123	-226.0360011	6.447966734	1.57E-10	1.00E+10	-226.9432634	0.403627712	0.177966406	not-adaptive	0.403627712	0.016110386
ENSMUSG00000017831.8	Rab5a	4.956857306	3.379699103	5.722141003	0.282825504	-219.2174095	3.382625983	5.165928981	-1.783302997	3.966575749	4.698147987	0.339380122	-215.5929605	4.917838974	0.010625513	159.3066732	-222.0236876	0.001611279	0.00033542	adaptive	0.001611279	-0.610884143
ENSMUSG00000017837.12	Nkiras2	5.736374917	9.45727488	2.9512181	0.793355858	-243.4012716	6.078338575	5.676485455	0.40185312	10.12709033	2.761570923	0.847617774	-242.9874934	5.756944657	0.001503771	1538.450312	-242.8436919	1	1	not-adaptive	1	0.098679063
ENSMUSG00000017843.14	Ppp2r5c	6.491944334	6.690417609	2.391525185	0.564099578	-269.6864748	6.097326435	6.552600101	-0.455273666	7.178970497	2.227593609	0.605601979	-268.9199017	6.561653062	0.001485595	935.2956871	-270.9237228	0.134819142	0.045294452	not-adaptive	0.134819142	-0.103890702
ENSMUSG00000017858.12	Ift52	5.208905874	28.61073913	0.850206743	2.403250218	-218.9121995	4.789401673	5.262178205	-0.472776532	44.49306215	0.543529511	3.734156685	-218.2457626	5.207682846	2.06E-10	1.00E+10	-218.9218625	0.508596715	0.244893918	not-adaptive	0.508596715	-0.135814671
ENSMUSG00000017861.11	Mybl2	4.32740198	4.565535007	6.666905033	0.383382903	-143.0167799	2.877020948	4.589801802	-1.712780853	9.621577657	3.335543258	0.798991788	-139.5470208	4.351861723	0.004578355	593.4295058	-142.9977525	0.031722417	0.008612522	adaptive	0.031722417	-0.67385613
ENSMUSG00000017929.13	B4galt5	2.362377729	8.884474318	1.775234756	0.747177326	-235.4257052	2.084382131	2.404683902	-0.320301771	9.546281965	1.653963611	0.802726122	-234.9875706	2.390685233	0.00051857	2626.14511	-235.5796124	0.553196612	0.276526219	not-adaptive	0.553196612	-0.206227471
ENSMUSG00000017999.16	Ddx27	5.159650975	3078509.231	8.95E-06	259543.2609	-252.1560332	5.174482356	5.157115696	0.01736666	3108247.127	8.87E-06	262050.4305	-252.1549248	5.183038457	0.00045497	4973.798983	-251.8398575	1	1	not-adaptive	1	0.004850134
ENSMUSG00000018001.18	Cyth3	4.154058771	8.472207883	4.647916573	0.728303405	-272.1294731	3.295157132	4.274331309	-0.979174177	8.464255217	4.554434868	0.727960741	-270.7625177	4.049819024	0.003075115	1088.491808	-271.9371644	0.308928115	0.125339815	not-adaptive	0.308928115	-0.375351475
ENSMUSG00000018040.9	Rrp7a	5.434530844	14.83720887	1.426569406	1.238711591	-272.8513787	6.233701913	5.316555614	0.917146299	10905609.09	1.87E-06	919427.5471	-268.6493131	5.476906499	0.000752687	2287.034547	-272.0688712	0.032726895	0.008918295	adaptive	0.032726895	0.229597286
ENSMUSG00000018042.18	Cyb5r3	9.761399059	7.164285824	0.717494966	0.593040228	-174.7380757	9.977777384	9.729400319	0.248377065	7.760264474	0.652665303	0.652891654	-173.9700738	9.741250724	0.000370834	1178.543824	-175.4515272	0.227307074	0.085194652	not-adaptive	0.227307074	0.036367596
ENSMUSG00000018068.13	Ints2	3.487626966	18478045.95	2.33E-06	1557827.152	-224.9604482	3.678464381	3.454794723	0.223669658	18478046.27	2.33E-06	1557827.179	-224.8663533	3.487626956	3.63E-10	1.00E+10	-224.9604485	0.910196099	0.664427003	not-adaptive	0.910196099	0.090503631
ENSMUSG00000018076.12	Med13l	3.427139671	7132591.876	4.14E-06	601333.074	-301.8687191	3.293557181	3.448282224	-0.154725043	7132591.876	4.14E-06	601333.074	-301.7773387	3.427139679	2.49E-10	1.00E+10	-301.8687193	0.912670256	0.669010921	not-adaptive	0.912670256	-0.066231259
ENSMUSG00000018102.5	H2bc4	5.383692539	46.98844385	0.95191022	3.955517218	-327.0599747	5.455969574	5.371932978	0.084036596	51.07194255	0.873441262	4.311698575	-327.0425711	5.383716371	3.78E-10	1.00E+10	-327.0616281	0.981123409	0.845214289	not-adaptive	0.981123409	0.022394294
ENSMUSG00000018143.10	Mafk	4.433685713	5.892752567	5.126917029	0.493483153	-181.0637297	4.477175244	4.428121857	0.049053387	5.917848347	5.092815281	0.497344813	-181.0611206	4.380944105	0.002180133	1242.255437	-181.7498328	0.50222245	0.240540377	not-adaptive	0.50222245	0.015893865
ENSMUSG00000018160.15	Med1	5.49878044	7.809148963	2.483818596	0.658420917	-287.5454476	5.577104323	5.487005321	0.090099002	7.878252526	2.46427848	0.664072549	-287.5179216	5.472158125	0.0011564	1454.364312	-288.5428172	0.35883393	0.152227068	not-adaptive	0.35883393	0.023497283
ENSMUSG00000018166.8	Erbb3	5.215844874	8.755945448	3.071706687	0.738202916	-284.4782398	5.113013693	5.232013023	-0.11899933	8.754790309	3.056619253	0.741661179	-284.4415348	5.22895978	2.44E-10	1.00E+10	-285.4490528	0.365124082	0.155747569	not-adaptive	0.365124082	-0.033192242
ENSMUSG00000018167.10	Stard3	5.534963135	8.800532876	1.912481522	0.750807692	-177.858577	6.166524855	5.417903195	0.74862166	27.20015272	0.632715723	2.299312166	-175.5218007	5.542464113	0.000750282	1925.123164	-177.5901674	0.126392048	0.041962071	not-adaptive	0.126392048	0.186723071
ENSMUSG00000018171.9	Vmp1	8.032705524	11.38917452	1.617148297	0.95751108	-276.7706543	8.272155001	7.99616541	0.275989591	12.1989557	1.502215492	1.031146623	-276.413923	8.02021047	0.00024367	6525.58764	-277.1033407	0.501868208	0.240299611	not-adaptive	0.501868208	0.048954902
ENSMUSG00000018189.12	Uchl5	6.481127365	4.6577117	2.721199116	0.384496227	-211.6298234	6.80405581	6.431816303	0.372239508	4.848368067	2.64063404	0.396843612	-211.2332676	6.281508516	0.003380587	328.7516373	-215.6441304	0.012144695	0.00297665	adaptive	0.012144695	0.081168772
ENSMUSG00000018196.18	Glrx2	6.171764115	3130832.807	1.23E-05	263953.3005	-299.4486918	5.776448608	6.222675961	-0.446227353	3130837.466	1.23E-05	263953.6932	-298.9872525	6.17176411	3.26E-10	1.00E+10	-299.4486919	0.630375639	0.336720235	not-adaptive	0.630375639	-0.107352333
ENSMUSG00000018199.9	Ro60	3.701335163	8.92868026	2.989973733	0.761133308	-256.7280796	3.486278621	3.729488733	-0.243210112	8.763923007	3.071244494	0.737759039	-256.6026719	3.714808048	2.44E-10	1.00E+10	-257.2856471	0.505111947	0.242508882	not-adaptive	0.505111947	-0.097289995
ENSMUSG00000018209.15	Stk4	3.671979868	14.93771865	2.495448076	1.251709559	-180.0959556	3.324583486	3.722708543	-0.398125056	18.63681924	2.009502215	1.559636495	-179.8557944	3.664156014	3.21E-10	1.00E+10	-180.13397	0.757163846	0.455734141	not-adaptive	0.757163846	-0.163179063
ENSMUSG00000018217.12	Pmp22	8.792839517	3078509.231	3.69E-06	259543.2609	-233.2529549	8.810627921	8.79028091	0.020347011	3078509.231	3.69E-06	259543.2609	-233.2489818	8.79279673	4.29E-05	22180.41134	-233.233977	1	1	not-adaptive	1	0.003335571
ENSMUSG00000018239.9	Zcchc10	4.305656971	19269755.55	1.78E-06	1624574.115	-181.3591179	3.945895391	4.37484189	-0.428946499	21309714.2	1.60E-06	1796556.705	-180.9573319	4.30565697	2.89E-10	1.00E+10	-181.3591183	0.669123658	0.370027306	not-adaptive	0.669123658	-0.148878168
ENSMUSG00000018286.6	Psmb6	9.763304788	3.170133219	1.275627962	0.269589434	-168.7009751	9.703062075	9.772356954	-0.069294879	3.178717812	1.274011053	0.269973674	-168.6757783	9.775556397	0.002351783	146.8236905	-168.5368189	1	1	not-adaptive	1	-0.010266459
ENSMUSG00000018287.12	Spag7	5.648028418	3739987.668	8.69E-06	315309.8579	-303.8248756	5.623455693	5.65179504	-0.028339347	3837305.239	8.47E-06	323513.7368	-303.8222071	5.648028412	2.74E-10	1.00E+10	-303.8248761	0.997334627	0.941757836	not-adaptive	0.997334627	-0.007252189
ENSMUSG00000018293.4	Pfn1	10.55370292	1.336309228	1.999929949	0.107869002	-147.7685238	9.334163846	10.73776514	-1.403601291	1.568833722	1.639486467	0.131658268	-143.8697707	10.68593914	0.008603859	25.09643911	-146.155684	0.101681158	0.032501894	not-adaptive	0.101681158	-0.202101058
ENSMUSG00000018322.10	Tomm34	5.118385709	9.644968867	3.738781195	0.810156687	-311.9266909	5.229276165	5.101318784	0.127957381	9.717450739	3.71149058	0.816300474	-311.8927754	5.07584653	0.001596534	1905.609791	-311.8105804	1	1	not-adaptive	1	0.035741005
ENSMUSG00000018326.9	Ywhab	7.469549898	2.681663888	3.010972762	0.224219208	-229.07146	6.348620305	7.63878734	-1.290167035	3.279539785	2.412283895	0.280205364	-225.1326765	7.577746643	0.005955831	113.491392	-227.5413787	0.089931932	0.02817374	not-adaptive	0.089931932	-0.266900532
ENSMUSG00000018340.13	Anxa6	8.19700153	5.019835373	1.661213234	0.41470588	-219.9603317	7.689533421	8.275055623	-0.585522202	5.753179807	1.439302864	0.479087649	-218.0950235	8.117036008	0.00154958	468.2218749	-222.841898	0.008678778	0.002061731	adaptive	0.008678778	-0.105872947
ENSMUSG00000018362.14	Kpna2	7.574961155	7.641972896	4.565272326	0.641363513	-311.1703858	7.926203042	7.520601827	0.405601215	7.836383556	4.445138148	0.658132067	-310.8692422	7.588124027	0.003044513	952.1839016	-310.5139209	1	1	not-adaptive	1	0.075781808
ENSMUSG00000018377.10	Vezf1	1.996753441	3117131.073	3.10E-06	262798.3798	-158.0310264	1.743002818	2.038634612	-0.295631793	3119841.878	3.06E-06	263026.5739	-157.2439256	1.996753438	8.15E-11	1.00E+10	-158.0310267	0.455162386	0.20959782	not-adaptive	0.455162386	-0.226028319
ENSMUSG00000018378.13	Cuedc1	2.658957919	5.860954043	2.475156824	0.485392993	-138.711685	2.358605172	2.701572586	-0.342967413	6.189409849	2.309465384	0.523517534	-138.4329633	2.595197979	0.001110378	1147.926905	-138.9826434	0.577134439	0.294406582	not-adaptive	0.577134439	-0.195865511
ENSMUSG00000018379.17	Srsf1	2.490840537	7.026728837	2.133639796	0.584169679	-176.4840947	2.471536026	2.492699837	-0.021163811	7.025945695	2.134230769	0.583978955	-176.4831177	2.530100276	4.99E-05	27853.57716	-177.5817658	0.333321389	0.138253046	not-adaptive	0.333321389	-0.012301233
ENSMUSG00000018387.12	Shroom1	3.710332401	5.189911552	5.433418622	0.428670822	-157.4791304	1.994372861	3.894746692	-1.900373831	14.55186755	1.973367547	1.22018879	-153.4689028	3.771892988	0.003103724	805.6030608	-158.1752034	0.009038151	0.002154993	adaptive	0.009038151	-0.965594345
ENSMUSG00000018395.19	Kif3a	5.230723685	11.59376935	2.89265526	0.985763745	-249.2117131	4.473879298	5.320820035	-0.846940738	13.95664254	2.424955291	1.16503097	-247.9465661	5.26819746	0.001047122	2732.012473	-249.2826984	0.262860355	0.102110629	not-adaptive	0.262860355	-0.250122274
ENSMUSG00000018398.18	Septin8	4.931255511	4.505250404	5.62879692	0.37405799	-304.921091	3.710645709	5.118044783	-1.407399074	5.493780316	4.581131942	0.457980699	-301.7377732	5.015236666	0.006982738	321.0773723	-309.4330127	0.000454988	8.74E-05	adaptive	0.000454988	-0.463922511
ENSMUSG00000018401.17	Mtmr4	3.873850376	18478046.9	2.20E-06	1557827.232	-250.227047	3.976279074	3.857423132	0.118855942	18478046.9	2.20E-06	1557827.232	-250.1968187	3.873850359	3.42E-10	1.00E+10	-250.2270474	0.970223604	0.805774412	not-adaptive	0.970223604	0.043781608
ENSMUSG00000018412.16	Kansl1	3.116548383	3739142.317	9.16E-06	315238.6023	-261.1744108	2.459424572	3.225116665	-0.765692093	18478047.6	1.81E-06	1557827.291	-259.4979751	3.116548359	2.89E-10	1.00E+10	-261.1744109	0.187039433	0.067087884	not-adaptive	0.187039433	-0.39103054
ENSMUSG00000018415.14	Gid4	3.738644273	7.944820997	2.996913173	0.674860475	-262.0831208	2.968418097	3.866885785	-0.898467688	12.34476379	1.957177222	1.039041738	-259.721379	3.766734395	0.001067865	1956.570371	-262.6348268	0.054288233	0.015782952	not-adaptive	0.054288233	-0.381477845
ENSMUSG00000018417.14	Myo1b	4.57652187	7.488248375	3.941647577	0.635114921	-278.0763416	3.771087148	4.712652156	-0.941565008	9.452435069	3.153910229	0.7903793	-275.9900299	4.573902832	0.00013555	20237.7023	-279.3499186	0.034739124	0.009534952	adaptive	0.034739124	-0.321558708
ENSMUSG00000018428.15	Akap1	3.010747687	5.9921553	5.416981489	0.49756546	-158.320142	2.363666519	3.118562191	-0.754895672	6.149152526	5.165104397	0.51676539	-157.6765977	2.991538938	3.13E-10	1.00E+10	-159.190049	0.220148869	0.081894217	not-adaptive	0.220148869	-0.399854524
ENSMUSG00000018433.14	Nol11	5.215893611	4295431.539	5.38E-06	362136.1427	-213.7404646	5.451974994	5.172344618	0.279630377	4553727.799	5.04E-06	383912.722	-213.4174287	5.215893583	1.95E-10	1.00E+10	-213.7404646	0.723947833	0.421520593	not-adaptive	0.723947833	0.075960544
ENSMUSG00000018442.13	Derl2	6.38926021	7.324635823	2.679996021	0.614209083	-283.6600487	5.721253567	6.49281707	-0.771563503	9.421979555	2.092610057	0.787936716	-281.59303	6.439225062	0.001543424	1079.908153	-283.8210418	0.107742437	0.034778369	not-adaptive	0.107742437	-0.182513277
ENSMUSG00000018446.8	C1qbp	7.184906225	1.688395522	9.195691389	0.1402279	-285.3147316	4.688692213	7.564442815	-2.875750601	2.130910682	7.484850061	0.172614338	-280.8088647	7.496945472	0.038949553	33.60482327	-287.169013	0.00172911	0.000361708	adaptive	0.00172911	-0.690048242
ENSMUSG00000018449.12	Rpain	6.395256812	4.802647211	2.690673698	0.395866457	-149.0807791	6.592292109	6.366895745	0.225396363	4.856276227	2.688124239	0.39580915	-148.9637308	6.255701513	0.002003858	565.3708086	-149.9906038	0.358125052	0.151832204	not-adaptive	0.358125052	0.05019003
ENSMUSG00000018474.18	Chd3	4.797362462	11.64457284	2.124481998	0.992142572	-295.1215604	4.44449609	4.85268877	-0.40819268	12.98512866	1.946876378	1.081339222	-294.5372035	4.800246604	2.20E-10	1.00E+10	-295.5180467	0.374994756	0.161333068	not-adaptive	0.374994756	-0.126764477
ENSMUSG00000018476.7	Kdm6b	1.916267329	5.164502036	2.634035312	0.409372311	-239.679937	1.367325661	1.998611737	-0.631286076	5.583590235	2.312681509	0.466911354	-238.3729099	1.943003753	0.002162748	493.0524951	-237.2025728	1	1	not-adaptive	1	-0.547641336
ENSMUSG00000018481.9	Appbp2	4.717532858	10.56202482	1.947671343	0.876676164	-270.0764534	4.446310637	4.76066264	-0.314352003	11.05066999	1.84391825	0.924780003	-269.6772531	4.782098657	0.000798775	2144.167166	-270.1410675	0.628880275	0.335479849	not-adaptive	0.628880275	-0.098553653
ENSMUSG00000018501.17	Ncor1	5.165893137	8.00959078	4.117917293	0.672959752	-318.1949479	4.185861749	5.3080191	-1.122157351	11.14140118	2.957129184	0.933471234	-315.4603226	5.211026007	0.002305306	1203.396176	-317.8322845	0.093297501	0.029401937	not-adaptive	0.093297501	-0.342648899
ENSMUSG00000018507.16	Trpv2	5.099192418	6.34515947	5.542904139	0.538136419	-256.2947918	4.469573792	5.198504701	-0.728930909	6.696894442	5.261348547	0.564867329	-255.5650089	4.960721358	0.003264131	931.8125688	-256.2249922	0.516859983	0.250598057	not-adaptive	0.516859983	-0.21795944
ENSMUSG00000018541.10	Cwc25	3.540061421	7.599636904	4.53036879	0.636212375	-193.0804709	3.489633191	3.549404072	-0.059770881	7.598965555	4.525478898	0.636871477	-193.0750863	3.549794214	3.18E-10	1.00E+10	-193.7379734	0.51536128	0.249558382	not-adaptive	0.51536128	-0.024501426
ENSMUSG00000018547.8	Pip4k2b	1.24569057	10.73383782	1.1717146	0.905938324	-123.6477662	1.169106665	1.255529004	-0.086422339	10.81720683	1.163894514	0.912053274	-123.6236084	1.257487531	1.12E-10	1.00E+10	-123.8120639	0.828237296	0.539260989	not-adaptive	0.828237296	-0.102888795
ENSMUSG00000018548.15	Trim37	4.188022679	10.34062561	2.451618782	0.864510018	-249.1314575	3.971234334	4.224925212	-0.253690878	10.6367537	2.375131079	0.892013429	-248.9403443	4.182426302	0.000240714	9168.321158	-249.4652949	0.591584568	0.305529827	not-adaptive	0.591584568	-0.08933831
ENSMUSG00000018559.16	Ctdnep1	3.816484798	29.66272349	1.347049813	2.495589666	-233.274878	3.925522787	3.800496258	0.125026528	37.3449962	1.07990177	3.118745455	-233.2442906	3.818090055	0.000329276	10157.50353	-233.248057	0.996240663	0.930836887	not-adaptive	0.996240663	0.046696986
ENSMUSG00000018565.17	Elp5	7.1166317	6.480199651	2.995681213	0.543191993	-255.1411807	7.255341925	7.094127985	0.16121394	6.434390289	2.957338047	0.549897238	-255.0673047	7.128270744	1.85E-10	1.00E+10	-257.3064179	0.106552949	0.034329327	not-adaptive	0.106552949	0.032418248
ENSMUSG00000018567.14	Gabarap	8.612016777	7.197712003	1.097550917	0.607046065	-212.4815461	8.402928983	8.644020568	-0.241091584	7.60135652	1.039771685	0.641508977	-212.021016	8.609644361	0.000826305	797.9126385	-211.8899138	1	1	not-adaptive	1	-0.040810214
ENSMUSG00000018572.10	Phf23	4.703600355	6.023907293	2.952064414	0.499896765	-215.6491495	4.090557799	4.807244373	-0.716686573	7.307511333	2.447525506	0.606791923	-214.1487297	4.766247938	0.002230565	678.8724932	-216.4977536	0.095462306	0.030196901	not-adaptive	0.095462306	-0.232912557
ENSMUSG00000018574.14	Acadvl	6.057348248	3172908.539	7.49E-06	267500.9148	-252.6331964	6.087029343	6.052522054	0.034507289	3172908.539	7.49E-06	267500.9148	-252.628087	6.057348226	2.00E-10	1.00E+10	-252.6331967	0.994903271	0.919477703	not-adaptive	0.994903271	0.008201889
ENSMUSG00000018583.5	G3bp1	6.087394412	7.881647219	1.408894539	0.663296159	-240.1791459	5.779660809	6.134235474	-0.354574665	8.600887463	1.286546002	0.726561623	-239.401737	6.082581166	0.000771054	1219.466863	-240.0573155	0.519141674	0.252185296	not-adaptive	0.519141674	-0.085898721
ENSMUSG00000018585.9	Atox1	8.270472416	5.965453693	1.310669678	0.496747283	-211.5350829	8.849869938	8.183798097	0.666071842	8.036494374	0.958541157	0.678981343	-208.177975	8.211054785	0.001162947	555.1302288	-210.7727575	0.074662109	0.022722902	not-adaptive	0.074662109	0.1128857
ENSMUSG00000018593.13	Sparc	10.23037851	3.918770138	1.604995744	0.328219248	-201.0968912	10.52355812	10.18609758	0.337460538	4.079567496	1.569290945	0.335596382	-200.5488163	10.11752708	0.003059217	177.0747956	-205.0329451	0.011286716	0.002747105	adaptive	0.011286716	0.047021133
ENSMUSG00000018604.18	Tbx3	2.708311471	49.89512074	0.578228428	4.215598601	-218.2778006	2.79840453	2.694008038	0.104396492	56.88442191	0.511061025	4.769674533	-218.2472744	2.725989592	0.00037361	6411.198842	-218.1606004	1	1	not-adaptive	1	0.054850375
ENSMUSG00000018651.14	Tada2a	4.850357588	9383682.822	3.24E-06	791107.3739	-183.287536	4.476087267	4.918821671	-0.442734404	3621671.012	8.31E-06	305332.9782	-182.8002418	4.850357599	2.56E-10	1.00E+10	-183.2875361	0.614286199	0.323538437	not-adaptive	0.614286199	-0.136074588
ENSMUSG00000018661.17	Cog1	4.530631361	5.157773094	5.823180229	0.420742953	-215.5682842	4.115329957	4.586948254	-0.471618297	5.192867787	5.680960419	0.430759589	-215.327644	4.632979873	0.002832417	951.2561062	-217.2837613	0.141406391	0.047935818	not-adaptive	0.141406391	-0.156526525
ENSMUSG00000018666.13	Cbx1	4.617580372	15.06965637	1.56370829	1.255455303	-293.5370331	5.016305546	4.55688929	0.459416256	19.44411563	1.205639455	1.62581505	-292.6463845	4.595548389	0.000380233	5180.514948	-293.5269092	0.41456532	0.184493669	not-adaptive	0.41456532	0.138575906
ENSMUSG00000018669.14	Cdk5rap3	5.377982504	4.87241394	4.44091584	0.404259295	-216.7824286	5.629298659	5.33884249	0.290456169	4.93887689	4.430813651	0.404885937	-216.6402466	5.410128124	0.004677855	403.1052725	-219.1385828	0.082221685	0.0253961	not-adaptive	0.082221685	0.076428205
ENSMUSG00000018672.15	Copz2	6.962504817	3.083683305	5.397467952	0.259243035	-274.7294667	6.092797363	7.092119128	-0.999321766	3.288038297	5.009915322	0.279375342	-273.4744938	7.050874826	0.009835405	143.2726731	-274.3616432	0.411828006	0.182850943	not-adaptive	0.411828006	-0.219112011
ENSMUSG00000018677.9	Slc25a39	7.689394057	2.176702442	3.88460312	0.179165931	-236.0297695	7.186110014	7.765109606	-0.578999592	2.201410337	3.758064541	0.185219963	-235.5785807	7.695890909	0.009513393	73.38863696	-234.3326968	1	1	not-adaptive	1	-0.111795267
ENSMUSG00000018678.13	Sp2	3.35967722	18477307.62	1.43E-06	1557764.904	-269.3190246	2.783503187	3.444540062	-0.661036875	18477307.67	1.40E-06	1557764.909	-267.6777044	3.359927011	0.000142446	15516.22031	-269.2670143	0.204066396	0.074607728	not-adaptive	0.204066396	-0.307409623
ENSMUSG00000018697.14	Aatf	5.654131928	5.728671484	3.648624391	0.474548332	-205.6236952	5.387238846	5.698732533	-0.311493688	5.874086153	3.584289408	0.483286695	-205.4168793	5.706323588	0.001083118	1766.486623	-207.0948316	0.186755988	0.066964402	not-adaptive	0.186755988	-0.081095053
ENSMUSG00000018707.13	Dync1h1	4.366984873	5.337726107	3.774607617	0.44500648	-285.7330437	3.737729112	4.464883792	-0.72715468	5.760347041	3.454990495	0.485201796	-284.4886619	4.190815219	0.003688012	477.8912672	-288.9995599	0.010988588	0.002667791	adaptive	0.010988588	-0.256460611
ENSMUSG00000018736.14	Ndel1	6.196822784	3.79154985	4.205318477	0.313369088	-253.4530899	5.717075427	6.269492474	-0.552417047	3.942452175	4.025439255	0.328103312	-252.9169149	6.235330992	0.006491464	203.2793394	-253.3997188	0.617050803	0.325778019	not-adaptive	0.617050803	-0.133071335
ENSMUSG00000018740.14	Slc25a35	2.477823213	7.013412492	8.966451763	0.584468523	-179.2074671	1.587104545	2.60818674	-1.021082195	7.858377771	7.882265264	0.666756707	-178.5775076	2.366138312	0.007602311	664.66935	-178.484465	1	1	not-adaptive	1	-0.716650003
ENSMUSG00000018750.14	Zbtb4	1.998290209	8.985053323	2.241261663	0.761243262	-127.1469328	1.145220229	2.155381854	-1.010161625	2887352.021	6.99E-06	243424.391	-124.6447808	2.007249889	0.001269212	1286.176315	-126.1132266	0.230283118	0.086577196	not-adaptive	0.230283118	-0.912318425
ENSMUSG00000018761.14	Mpdu1	5.786921979	18478046.9	1.24E-06	1557827.232	-220.1458816	5.806935645	5.783586368	0.023349277	18478046.9	1.24E-06	1557827.232	-220.1437002	5.786921974	1.93E-10	1.00E+10	-220.145882	0.997820658	0.94733297	not-adaptive	0.997820658	0.005812669
ENSMUSG00000018765.5	Fxr2	3.165748687	6.184366994	3.854156142	0.51715805	-216.6162701	3.16592515	3.165723065	0.000202085	6.184110266	3.854037702	0.517173427	-216.61627	3.218359481	0.003270199	607.2963538	-216.5577318	1	1	not-adaptive	1	9.21E-05
ENSMUSG00000018770.9	Atp5g3	7.685278601	4.41158316	5.149738195	0.368746405	-305.7272705	8.083457627	7.625308071	0.458149556	4.495721899	5.035562611	0.377089334	-305.3986677	7.723092591	0.006448555	295.5358955	-305.6522521	0.776014274	0.476367067	not-adaptive	0.776014274	0.0841769
ENSMUSG00000018796.13	Acsl1	4.463242663	6.207097123	4.848017107	0.528653262	-210.1258631	3.540281718	4.56889764	-1.028615922	7.760471162	3.962057208	0.652854225	-208.8593958	4.380951049	0.002250751	1199.933172	-210.6721681	0.163201067	0.056898947	not-adaptive	0.163201067	-0.367981954
ENSMUSG00000018809.2	Smyd4	4.550042526	4.203046038	6.604188269	0.359385266	-187.4265171	3.802861002	4.680614876	-0.877753874	4.652505061	6.237028417	0.381894011	-186.5878024	4.720214616	0.007521642	348.1686968	-190.9498356	0.012752433	0.003140368	adaptive	0.012752433	-0.299612856
ENSMUSG00000018820.13	Zfyve27	4.851184482	3115312.237	1.04E-05	262645.0358	-240.2151124	3.990256127	4.986700982	-0.996444855	18478042.65	1.68E-06	1557826.874	-237.4888634	4.810432305	0.000638799	4157.504705	-240.0232439	0.079310836	0.024360789	not-adaptive	0.079310836	-0.321604344
ENSMUSG00000035351.16	Nup37	6.919343158	11.10490719	1.328440846	0.932514153	-219.68442	7.132080901	6.885149933	0.246930968	11.57028963	1.254644881	0.986260289	-219.3593396	6.924825201	0.0002014	6329.527124	-219.9845268	0.535161241	0.263480984	not-adaptive	0.535161241	0.050834997
ENSMUSG00000035354.9	Uvrag	4.121269877	3.814879438	5.46236988	0.315153926	-212.081153	2.718639459	4.301375892	-1.582736433	4.280210143	4.742141503	0.356185046	-209.2663557	4.056588754	0.007641419	239.2732837	-214.6920979	0.004401798	0.000987166	adaptive	0.004401798	-0.661913376
ENSMUSG00000035365.15	Parpbp	4.49450987	19.39683183	2.690794284	1.613016108	-205.2579965	5.363958017	4.320948187	1.04300983	11367431.49	4.44E-06	958348.5014	-203.6176866	4.496612999	4.41E-10	1.00E+10	-205.287635	0.188256779	0.06761885	not-adaptive	0.188256779	0.311950014
ENSMUSG00000035370.9	Gm49322	2.111165024	18478046.9	8.39E-07	1557827.232	-201.8524262	1.802727319	2.163960668	-0.361233349	18478045.97	8.28E-07	1557827.153	-201.0373358	2.111165032	1.31E-10	1.00E+10	-201.8524264	0.442599236	0.201677994	not-adaptive	0.442599236	-0.263493086
ENSMUSG00000035372.2	1810055G02Rik	6.145461306	18478045.67	1.44E-06	1557827.129	-248.0035589	6.011057215	6.168634426	-0.157577211	18478045.67	1.44E-06	1557827.129	-247.9092047	6.145461296	2.25E-10	1.00E+10	-248.0035592	0.909960097	0.663993235	not-adaptive	0.909960097	-0.037332398
ENSMUSG00000035378.17	Shq1	4.61203808	27.10978536	0.909589391	2.270723167	-139.2771615	4.017775052	4.740769196	-0.722994144	12458334.11	1.91E-06	1050320.814	-137.8117886	4.611001032	2.08E-10	1.00E+10	-139.2809951	0.230107996	0.086495673	not-adaptive	0.230107996	-0.238724365
ENSMUSG00000035382.9	Pcsk7	4.441663615	5.340639168	5.129378478	0.440438785	-221.9003225	3.702472956	4.574056436	-0.87158348	6.069507243	4.454502852	0.509233399	-220.6728728	4.389016543	0.003785857	624.0257994	-222.8816066	0.109839643	0.035572795	not-adaptive	0.109839643	-0.304984969
ENSMUSG00000035392.17	Dennd1a	3.14530408	12.68047478	2.864245751	1.063675502	-149.4926175	2.961000926	3.186045883	-0.225044958	12.69213759	2.845859398	1.06843332	-149.41198	3.137369357	0.000413383	7518.045667	-149.5347841	0.88443692	0.620184619	not-adaptive	0.88443692	-0.105682102
ENSMUSG00000035397.8	Klf16	3.866269916	9.430601429	2.277382668	0.795779291	-233.7205552	4.26461606	3.802529033	0.462087027	10.65369361	2.033178995	0.891201129	-233.0221075	3.907987996	0.000912165	1998.441611	-233.540484	0.595486586	0.308577882	not-adaptive	0.595486586	0.165456599
ENSMUSG00000035399.12	Oser1	5.328673857	9.894770948	1.394584015	0.837178774	-217.6318301	4.853358764	5.400702699	-0.547343935	13.67419929	1.024965892	1.137695623	-215.9847817	5.31821012	0.000526823	2230.379519	-217.4645709	0.227685679	0.085370198	not-adaptive	0.227685679	-0.154163623
ENSMUSG00000035401.9	Emsy	4.130549947	7.028306063	6.311461633	0.583854582	-249.8963239	4.323779044	4.098024233	0.225754811	7.156196918	6.260520353	0.589163397	-249.8358886	4.1277527	4.16E-10	1.00E+10	-251.533429	0.183133411	0.065391162	not-adaptive	0.183133411	0.077364284
ENSMUSG00000035407.8	Kank4	3.058260841	21203356.04	1.56E-06	1787589.784	-164.2540254	2.456402021	3.138508684	-0.682106664	21203371.77	1.54E-06	1787591.11	-163.5125226	3.058260857	2.79E-10	1.00E+10	-164.2540256	0.476397354	0.223304799	not-adaptive	0.476397354	-0.353532506
ENSMUSG00000035437.15	Rabgap1	4.275570482	4511727.443	6.23E-06	380366.1461	-253.5237616	4.275692463	4.27554963	0.000142833	4511727.441	6.23E-06	380366.1459	-253.5237616	4.275570454	2.37E-10	1.00E+10	-253.5237619	0.999999646	0.999328942	not-adaptive	0.999999646	4.82E-05
ENSMUSG00000035439.13	Haus8	6.925499838	5.745731387	3.646457686	0.478985744	-270.5387446	7.275463452	6.870986863	0.40447659	5.89935859	3.529653512	0.494721403	-270.1591555	7.131253488	0.003039651	576.3358341	-270.130669	1	1	not-adaptive	1	0.082521827
ENSMUSG00000035443.10	Thyn1	6.442434327	50.52909563	0.518779387	4.244182779	-243.1741483	6.432021022	6.444152231	-0.012131209	49.86390665	0.523546698	4.205282876	-243.1736118	6.488154704	0.000738084	2866.836207	-242.7068773	1	1	not-adaptive	1	-0.002718454
ENSMUSG00000035455.12	Fignl1	6.038977195	4.257186652	5.980657944	0.358918497	-190.0069104	4.634475335	6.28528896	-1.650813625	6.216002237	4.103448364	0.524394037	-185.9704034	6.013240109	0.00726129	308.8983978	-191.7572644	0.003067596	0.000668904	adaptive	0.003067596	-0.439573051
ENSMUSG00000035469.17	Rcbtb1	4.307323213	9.213967612	3.0461335	0.78310131	-177.0608369	3.587918038	4.414001327	-0.826083289	12.19074029	2.306446855	1.03151819	-175.8296523	4.304565502	2.55E-10	1.00E+10	-177.3421724	0.220353947	0.081988282	not-adaptive	0.220353947	-0.298940129
ENSMUSG00000035478.14	Mbd3	4.987807396	3.940274302	7.67329685	0.33237693	-209.5247592	5.10244297	4.971758795	0.130684176	3.965902091	7.695999128	0.331481311	-209.5111979	5.072161639	0.000254914	13356.00424	-213.7849321	0.01392967	0.003460031	adaptive	0.01392967	0.037431847
ENSMUSG00000035495.15	Tstd2	4.627826814	9.860662841	3.494050521	0.837352554	-247.7134529	3.673364076	4.805448573	-1.132084497	2518154.874	1.38E-05	212294.4983	-244.7345803	4.619724973	0.000184911	16658.53733	-248.1429085	0.033096485	0.00903115	adaptive	0.033096485	-0.387569216
ENSMUSG00000035517.17	Tdrd7	4.762906423	10065364.96	3.34E-06	848576.0499	-174.6362921	4.253352264	4.84129937	-0.587947107	4916764.106	6.75E-06	414519.4257	-173.9982984	4.762906403	2.84E-10	1.00E+10	-174.6362922	0.528351342	0.25864641	not-adaptive	0.528351342	-0.186793964
ENSMUSG00000035521.13	Gnptg	4.943396424	26.67946882	1.401889517	2.238962175	-179.546787	5.037695488	4.927571326	0.110124162	27.10436813	1.370050489	2.29064006	-179.5260657	4.945385111	3.17E-10	1.00E+10	-179.5535679	0.972872591	0.81457358	not-adaptive	0.972872591	0.031887164
ENSMUSG00000035529.10	Prdm4	3.279217611	22564894.24	1.60E-06	1902376.943	-156.0632339	2.827000518	3.368290675	-0.541290157	22564894.24	1.58E-06	1902376.943	-155.5370096	3.279217604	3.04E-10	1.00E+10	-156.0632341	0.590831438	0.304943726	not-adaptive	0.590831438	-0.252744497
ENSMUSG00000035530.13	Eif1	10.33118018	2.969515494	0.985040777	0.254871261	-143.2554641	10.38325164	10.32335945	0.05989219	2.960290517	0.978791701	0.256524357	-143.2321191	10.23970329	0.001802897	139.7564439	-142.3310368	1	1	not-adaptive	1	0.00834578
ENSMUSG00000035545.13	Leng8	4.303309001	11.40265835	3.754581163	0.954258402	-332.3041641	4.2764608	4.307033662	-0.030572862	11.39865289	3.752805392	0.954693295	-332.3024798	4.290062803	0.000209806	17723.31232	-332.6295056	0.721065109	0.418667811	not-adaptive	0.721065109	-0.010277283
ENSMUSG00000035547.14	Capn5	4.003999305	18478200.49	1.90E-06	1557840.18	-209.9227259	3.891637106	4.020914045	-0.129276939	18478044.86	1.90E-06	1557827.06	-209.8883881	4.003999304	2.96E-10	1.00E+10	-209.9227263	0.96624463	0.79327367	not-adaptive	0.96624463	-0.04714631
ENSMUSG00000035566.7	Pcdh17	1.923531124	7.559807324	3.155643861	0.634773872	-204.2553161	1.276642284	2.020826399	-0.744184115	8.883727685	2.67791177	0.746749944	-203.0614923	1.80405301	0.00124442	1656.476434	-204.4097375	0.259695571	0.100569407	not-adaptive	0.259695571	-0.662591053
ENSMUSG00000035569.17	Ankrd11	3.247816292	9.245582494	2.867009582	0.784740219	-298.2399843	2.566114936	3.346780757	-0.780665821	12.85985502	2.10761328	1.06888887	-296.4336162	3.281171362	0.000722792	3213.200705	-298.7628547	0.097369868	0.03090059	not-adaptive	0.097369868	-0.383188255
ENSMUSG00000035575.11	Utp6	4.681734454	16.40102316	1.86838611	1.37737851	-201.6173782	3.559654594	4.911298476	-1.351643882	18478045.85	1.52E-06	1557827.144	-196.2106459	4.66377911	0.001216874	2022.965409	-200.7782157	0.010383162	0.002507463	adaptive	0.010383162	-0.464367245
ENSMUSG00000035585.16	Tsen34	6.598327562	2.004539386	8.012864585	0.159294773	-268.3560003	4.59423373	6.916345849	-2.322112119	2.447638181	6.298612464	0.204578907	-264.4952098	6.897520911	0.026176158	49.17111157	-268.9375534	0.011768326	0.002875723	adaptive	0.011768326	-0.590185757
ENSMUSG00000035596.14	Mboat7	4.291799898	5.560951504	3.532573868	0.466932465	-220.1947062	3.159364951	4.483871831	-1.324506881	11.59449208	1.699559691	0.985923761	-215.4554344	4.242209698	0.001796684	975.7202051	-221.0659248	0.003659274	0.000808777	adaptive	0.003659274	-0.505110442
ENSMUSG00000035597.19	Prpf39	4.130999654	13.6795525	2.858538819	1.131349194	-311.1392603	4.15406204	4.127542056	0.026519984	13.64190616	2.8430009	1.137591936	-311.137706	4.137359248	0.000902121	3570.949911	-310.8255865	1	1	not-adaptive	1	0.009239848
ENSMUSG00000035614.11	Togaram1	3.350480242	13.97513182	2.866028379	1.161613466	-185.1607681	2.774539889	3.442365606	-0.667825716	1167060.934	3.43E-05	98390.04788	-184.5315698	3.354300664	3.43E-10	1.00E+10	-185.2138079	0.505484408	0.242763226	not-adaptive	0.505484408	-0.311151786
ENSMUSG00000035620.15	Ric8b	4.15615489	8.792549009	4.042349755	0.73710163	-111.9896506	4.016002708	4.182137513	-0.166134805	8.594747672	4.019046194	0.739718011	-111.961513	4.055334766	0.001882304	1578.144955	-111.9104305	1	1	not-adaptive	1	-0.058480258
ENSMUSG00000035621.13	Midn	3.672231445	4.205686603	4.438017254	0.352039487	-279.9136019	2.950925735	3.782410011	-0.831484276	4.617571038	4.080417849	0.383413374	-278.6264943	3.54579896	0.005567793	286.6382039	-280.7636642	0.117988294	0.038691994	not-adaptive	0.117988294	-0.358138146
ENSMUSG00000035623.14	Rsf1	3.001912283	11.00549648	2.58447573	0.911723086	-183.248538	3.34708451	2.953520374	0.393564136	12.08528027	2.334240233	1.010951388	-182.9606215	3.012892484	0.00075449	3146.167127	-183.1401623	0.835653791	0.549016648	not-adaptive	0.835653791	0.180469414
ENSMUSG00000035629.19	Rubcn	4.82784016	10.7187868	2.898342272	0.894883963	-297.2471399	4.181576399	4.931957719	-0.75038132	13.87476965	2.227868723	1.160061249	-295.7029208	4.800382997	0.000398877	6708.01339	-297.5105003	0.164050755	0.057255254	not-adaptive	0.164050755	-0.23811351
ENSMUSG00000035632.16	Cnot3	4.308747818	17.47053494	0.961054842	1.468178479	-232.0383481	4.111624036	4.338722153	-0.227098117	19.35061435	0.870594507	1.619807725	-231.7667611	4.309719056	1.44E-10	1.00E+10	-232.1028887	0.71453193	0.412266449	not-adaptive	0.71453193	-0.077561849
ENSMUSG00000035642.16	Aamdc	6.072643872	36.7338609	0.780437199	3.093635063	-189.9075291	6.279087581	6.044962995	0.234124586	35.50799924	0.805430026	2.989803449	-189.7895294	6.07349313	2.43E-10	1.00E+10	-189.9095047	0.886942279	0.624241691	not-adaptive	0.886942279	0.054821427
ENSMUSG00000035649.17	Zcchc7	4.699302889	3739682.005	1.11E-05	315284.0999	-272.031675	4.68628338	4.701340726	-0.015057346	3739705.739	1.11E-05	315286.1009	-272.0311709	4.69930288	3.50E-10	1.00E+10	-272.0316751	0.999495947	0.974667682	not-adaptive	0.999495947	-0.004628046
ENSMUSG00000035673.10	Sbno2	3.97001476	12.59879806	3.049480255	1.061122543	-200.3049558	3.749153171	4.014200381	-0.26504721	12.33129993	3.113804204	1.035023765	-200.1797565	3.963277298	3.36E-10	1.00E+10	-200.4232636	0.783873901	0.485262222	not-adaptive	0.783873901	-0.098547867
ENSMUSG00000035674.13	Ndufa3	9.268734735	4.917843329	1.286956117	0.410258846	-195.4099544	9.518432978	9.231506306	0.286926672	5.158473039	1.259671514	0.418933038	-194.8692881	9.418887335	0.001600003	333.0157389	-196.6232684	0.173083646	0.061074593	not-adaptive	0.173083646	0.04415801
ENSMUSG00000035683.13	Melk	5.336870303	10065427.5	3.28E-06	848581.3221	-162.1779246	5.317146192	5.340815125	-0.023668933	10068678.59	3.28E-06	848855.4112	-162.1767504	5.336870286	2.78E-10	1.00E+10	-162.1779249	0.998826132	0.961343531	not-adaptive	0.998826132	-0.006407812
ENSMUSG00000035692.7	Isg15	6.810859564	2.827479386	7.559042526	0.237272937	-267.8324384	5.547389243	7.006493701	-1.459104458	3.096075744	6.895044288	0.259561701	-266.0123078	6.609285431	0.015637121	122.945303	-271.826903	0.002983688	0.000649248	adaptive	0.002983688	-0.33688369
ENSMUSG00000035696.15	Rnf38	3.637567254	27.20544569	1.444694281	2.294645816	-212.3210318	2.914284479	3.767928549	-0.85364407	4932322.315	7.81E-06	415831.262	-210.8281937	3.626136791	0.000159058	20883.00276	-212.3218027	0.224560734	0.083924228	not-adaptive	0.224560734	-0.370629894
ENSMUSG00000035704.17	Alg8	5.49261397	10.42960107	3.128190765	0.879074565	-241.6073896	5.178911306	5.547430829	-0.368519523	10.96855394	2.96632798	0.926351497	-241.3064379	5.553111485	0.001497795	1817.6593	-241.2617822	1	1	not-adaptive	1	-0.099170922
ENSMUSG00000035725.13	Prkx	3.307614956	3.205765609	7.677216582	0.274998837	-143.7301009	3.170886302	3.328350287	-0.157463985	3.194898279	7.658031634	0.275484918	-143.7139298	2.648152152	0.012367762	174.1962678	-143.942738	0.795481102	0.498740075	not-adaptive	0.795481102	-0.069921128
ENSMUSG00000035726.8	Supt16	4.23732922	6.71406308	4.489178638	0.566319127	-259.1513859	5.037941788	4.115817722	0.922124066	8.389316511	3.548211668	0.72108232	-257.5765528	4.09918896	0.002471653	1063.412489	-259.9492635	0.093227673	0.029376359	not-adaptive	0.093227673	0.291655361
ENSMUSG00000035735.10	Dagla	3.90621014	11.07518808	2.163868925	0.932474574	-286.5166948	3.377753634	3.993254088	-0.615500455	15.07610581	1.606577705	1.255711618	-285.1106668	3.848272232	0.000698096	2908.170362	-286.3637352	0.285627029	0.113403625	not-adaptive	0.285627029	-0.241500768
ENSMUSG00000035754.8	Wdr18	4.904248537	5.777721225	1.990150934	0.488690549	-216.6255379	5.015799699	4.8875483	0.128251399	5.868554733	2.006638632	0.484522302	-216.5596226	4.884154513	0.001504834	673.5021417	-218.4123035	0.156816181	0.054237906	not-adaptive	0.156816181	0.037368777
ENSMUSG00000035762.11	Tmem161b	4.489184818	8.070659933	4.279649025	0.681875744	-250.860925	4.213939056	4.529396297	-0.315457241	8.348923567	4.099102052	0.713451576	-250.7069251	4.491458222	0.000575893	5394.48643	-251.4330492	0.483780445	0.228167552	not-adaptive	0.483780445	-0.104149323
ENSMUSG00000035764.5	Fbxo45	2.806013316	30731845.46	9.18E-07	2590909.173	-100.0264363	2.498708591	2.844426407	-0.345717815	11428707.7	2.46E-06	963521.9296	-99.8921466	2.806013313	2.38E-10	1.00E+10	-100.0264364	0.874336602	0.604286118	not-adaptive	0.874336602	-0.186955096
ENSMUSG00000035765.10	Dym	4.227964044	9.51367207	4.100034151	0.799201164	-191.8550517	3.190696148	4.443165766	-1.252469619	10065364.95	3.85E-06	848576.0489	-189.0149645	4.156739655	0.002297255	1383.177389	-190.9594446	0.14306158	0.048604506	not-adaptive	0.14306158	-0.47771674
ENSMUSG00000035770.8	Dync1li2	5.106780141	8.116026308	3.657409964	0.693509481	-303.1835452	4.584403963	5.185613503	-0.60120954	8.881327467	3.356330905	0.754643957	-302.354204	5.021667925	0.001709833	1494.448266	-302.7406567	0.67946287	0.379319748	not-adaptive	0.67946287	-0.177780507
ENSMUSG00000035772.11	Mrps2	4.812478556	9.182153176	3.611073038	0.771599797	-254.9050451	4.207387706	4.926621101	-0.719233395	11.16363702	2.94208651	0.945698114	-253.6903981	4.808782956	2.98E-10	1.00E+10	-255.4421209	0.173474811	0.061241284	not-adaptive	0.173474811	-0.227673753
ENSMUSG00000035776.14	Cd99l2	4.015227657	18478045.97	2.04E-06	1557827.153	-263.7011563	4.16624767	3.992902959	0.173344711	18478045.67	2.04E-06	1557827.129	-263.6311951	4.015227678	3.18E-10	1.00E+10	-263.7011566	0.932429795	0.708357737	not-adaptive	0.932429795	0.061310596
ENSMUSG00000035781.14	R3hdm4	5.628955928	60.56117369	0.304181795	5.097181905	-273.7167764	5.650222858	5.625720364	0.024502493	62.66117266	0.293987149	5.274264059	-273.7131227	5.628835765	1.55E-10	1.00E+10	-273.7174869	0.995645291	0.925565058	not-adaptive	0.995645291	0.006269929
ENSMUSG00000035790.15	Cep19	4.484034112	2487532.245	1.53E-05	209714.651	-200.08998	4.973717784	4.410862989	0.562854795	3095916.924	1.21E-05	261008.6635	-199.527404	4.486644314	0.000618226	5055.592371	-199.9538083	0.652852381	0.355759046	not-adaptive	0.652852381	0.173263702
ENSMUSG00000035799.6	Twist1	2.845223097	31872476.24	6.28E-07	2687071.63	-97.47046833	2.688391579	2.87789633	-0.189504751	31845836.94	6.27E-07	2684825.756	-97.38226757	2.845223097	1.69E-10	1.00E+10	-97.47046845	0.915576933	0.674483915	not-adaptive	0.915576933	-0.098271333
ENSMUSG00000035824.7	Tk2	3.373539865	6.072386872	8.642304428	0.510119571	-237.5523098	2.619254795	3.488606466	-0.869351672	6.619832959	7.92326832	0.558599287	-236.9490723	3.17241553	0.006815544	650.5987826	-237.4461572	0.608301351	0.318725381	not-adaptive	0.608301351	-0.413494455
ENSMUSG00000035828.11	Pim3	6.431102319	3.381924895	8.376849129	0.287223914	-306.982791	4.13179948	6.78609761	-2.65429813	5.785624359	5.000103907	0.482094911	-299.0700581	6.595995426	0.013002874	189.2489727	-307.3546558	0.000252374	4.69E-05	adaptive	0.000252374	-0.715811941
ENSMUSG00000035840.7	Lysmd3	4.065735243	6.832704672	6.312575667	0.571738478	-175.3321809	3.107826708	4.219223647	-1.111396939	10.47934091	4.232549086	0.875746142	-174.1876003	3.91624401	0.005740598	600.0799586	-174.5660636	0.684913126	0.384292068	not-adaptive	0.684913126	-0.441071501
ENSMUSG00000035842.10	Ddx11	4.300370875	6.364770741	4.011393939	0.537565673	-126.6265975	3.47724465	4.494618834	-1.017374185	10.36504646	2.524356381	0.864838761	-124.7638314	4.280673651	0.000359986	6730.817433	-127.1881329	0.088539945	0.027668533	not-adaptive	0.088539945	-0.370254198
ENSMUSG00000035847.15	Ids	3.049280854	22.36460254	1.148289131	1.887868604	-215.5728955	2.53667537	3.144505642	-0.607830272	3162331.985	8.04E-06	266608.901	-214.23433	3.001704679	0.000866453	2397.491031	-214.8271266	0.5527792	0.276220252	not-adaptive	0.5527792	-0.309894321
ENSMUSG00000035851.14	Ythdc1	3.460045541	13.13768074	2.96578454	1.101649227	-312.0678467	3.020888392	3.524928093	-0.504039701	14.77281102	2.664094162	1.224449966	-311.5067716	3.449598997	0.000124229	27082.94942	-312.2835878	0.459867788	0.212599986	not-adaptive	0.459867788	-0.222620943
ENSMUSG00000035863.14	Palm	3.775672497	7.942353138	4.573239097	0.67507689	-280.6633024	3.239259526	3.84982033	-0.610560804	8.188832757	4.440728136	0.691805452	-280.1007975	3.810963353	0.001115314	2890.93794	-281.0105507	0.402623589	0.177372048	not-adaptive	0.402623589	-0.249127057
ENSMUSG00000035885.5	Cox8a	9.672583758	6.350559289	0.749248507	0.530263416	-170.2531592	9.475974109	9.702592576	-0.226618467	6.626428413	0.71069893	0.558678283	-169.6479996	9.700076461	0.000556542	707.3108596	-168.9001151	1	1	not-adaptive	1	-0.034096037
ENSMUSG00000035890.9	Rnf126	3.682902357	5.151044292	4.710791335	0.413051395	-251.7845048	3.316057341	3.738820035	-0.422762694	5.20092006	4.561066898	0.426449462	-251.4838946	3.535138631	0.004005639	495.1287573	-251.7150617	0.793606833	0.496535085	not-adaptive	0.793606833	-0.173114076
ENSMUSG00000035898.13	Uba6	3.379324069	13.75142745	2.924162619	1.151525429	-206.1095186	2.936484207	3.451551135	-0.515066928	19.10977239	2.109827276	1.604567596	-205.6883463	3.381741098	3.47E-10	1.00E+10	-206.1755614	0.614334837	0.323577748	not-adaptive	0.614334837	-0.233154979
ENSMUSG00000035901.14	Dennd5a	4.507475306	3130837.466	1.32E-05	263953.6932	-310.6455213	4.205912441	4.550555715	-0.344643275	3172908.541	1.30E-05	267500.9148	-310.3619891	4.507475312	3.49E-10	1.00E+10	-310.6455215	0.753118727	0.451427656	not-adaptive	0.753118727	-0.113623922
ENSMUSG00000035933.5	Cog5	4.455125153	3374000.648	1.24E-05	284452.9407	-186.4747604	4.079210467	4.501534374	-0.422323906	10065364.94	4.14E-06	848576.0481	-186.2491462	4.456101129	3.27E-05	107879.0489	-186.4745937	0.798158963	0.50191024	not-adaptive	0.798158963	-0.142126891
ENSMUSG00000035941.15	Ibtk	3.344799503	7.810865529	3.934737976	0.658121175	-183.8390339	3.66277085	3.295725437	0.367045413	8.124742105	3.758272621	0.689967806	-183.6318857	3.319215417	0.000518037	5349.899282	-184.2371988	0.54590347	0.271208135	not-adaptive	0.54590347	0.152339388
ENSMUSG00000035949.15	Fbxw2	5.410567899	4.427771406	6.94331047	0.373007704	-292.7398189	3.633825529	5.695432905	-2.061607375	6.784056457	4.488559627	0.572248303	-286.7001283	5.341593967	0.007647921	340.3476553	-292.0682878	0.004662705	0.001050531	adaptive	0.004662705	-0.648316351
ENSMUSG00000035953.14	Pip4p1	4.722625682	4.373037566	12.61214019	0.359730925	-336.8550717	3.68499375	4.879086805	-1.194093054	4.542710225	11.90131198	0.380296807	-335.9668687	4.792445175	0.016061277	296.7866047	-339.915471	0.019281634	0.004951126	adaptive	0.019281634	-0.404948978
ENSMUSG00000035958.3	Tdp2	5.73064667	3944651.437	4.95E-06	332559.372	-148.5085115	4.503050021	5.834325455	-1.331275434	6.039222939	2.745369926	0.499510812	-145.8392977	5.730646658	1.65E-10	1.00E+10	-148.5085118	0.069306672	0.020860274	not-adaptive	0.069306672	-0.373663362
ENSMUSG00000035960.14	Apex1	6.802212061	18478046.9	9.18E-07	1557827.232	-198.1520748	6.990349644	6.772321043	0.218028601	18478046.9	9.15E-07	1557827.232	-197.9078827	6.802212068	1.43E-10	1.00E+10	-198.1520753	0.783336759	0.484648527	not-adaptive	0.783336759	0.045714252
ENSMUSG00000035969.15	Rusc2	5.062871093	5.01551105	5.088117363	0.413092393	-303.2298176	4.182580179	5.20342691	-1.020846731	5.778122937	4.322638428	0.487594612	-301.3691117	4.82242217	0.004739686	446.1249919	-302.5438337	0.308904848	0.125327703	not-adaptive	0.308904848	-0.31506888
ENSMUSG00000035992.15	Fnip1	2.591904155	5.450181302	4.63851036	0.439001545	-243.2179283	1.882840144	2.691423614	-0.80858347	5.742938445	4.236076981	0.478761377	-242.1159956	2.459727096	0.001773309	1277.262097	-245.6533819	0.029089259	0.007817674	adaptive	0.029089259	-0.515458962
ENSMUSG00000036002.12	Fam214b	3.909556014	3096579.675	9.61E-06	261064.5388	-217.9697364	2.765934512	4.066523671	-1.300589159	18478046.9	1.50E-06	1557827.232	-213.6655807	3.853650257	0.000962883	2483.161274	-217.5014869	0.021581773	0.005609009	adaptive	0.021581773	-0.556029013
ENSMUSG00000036023.6	Parp2	5.268653236	19269980.21	2.77E-06	1624593.061	-203.9997296	5.385381589	5.246489624	0.138891965	8861937.376	6.01E-06	747120.2158	-203.9726592	5.268653254	4.49E-10	1.00E+10	-203.9997296	0.973292761	0.81600868	not-adaptive	0.973292761	0.03769612
ENSMUSG00000036026.15	Tmem63b	4.513886456	4553727.586	7.54E-06	383912.704	-253.5425454	4.768794439	4.46753955	0.301254889	18477944.88	1.85E-06	1557818.631	-253.2766891	4.51388644	2.89E-10	1.00E+10	-253.5425458	0.766548947	0.465887379	not-adaptive	0.766548947	0.094144095
ENSMUSG00000036053.17	Fmnl2	2.863270705	18478200.49	1.59E-06	1557840.18	-198.5176456	2.502003242	2.937166323	-0.43516308	18478045.85	1.57E-06	1557827.144	-197.9437318	2.863270714	2.48E-10	1.00E+10	-198.5176458	0.563316287	0.284004279	not-adaptive	0.563316287	-0.231341304
ENSMUSG00000036054.15	Sugp2	4.611665193	6.319253588	4.524425742	0.529582636	-210.2574289	3.991843671	4.714106151	-0.72226248	6.764189713	4.2013791	0.567827106	-209.3973912	4.651142616	0.002653432	937.3306938	-211.0761057	0.186613706	0.066902439	not-adaptive	0.186613706	-0.239929022
ENSMUSG00000036057.11	Ptpn23	3.847053603	22.86514814	1.494192047	1.927092291	-310.5579638	3.72709303	3.865435733	-0.138342704	24.54249205	1.381201838	2.086339273	-310.5018874	3.858484304	0.000162212	17830.13904	-310.5737576	0.930651617	0.704590358	not-adaptive	0.930651617	-0.052580222
ENSMUSG00000036073.17	Galt	5.032720676	22112696.3	1.21E-06	1864253.503	-151.3795644	5.021417574	5.035014059	-0.013596485	22565990.62	1.18E-06	1902469.375	-151.3790857	5.032720685	2.25E-10	1.00E+10	-151.3795648	0.999521085	0.975307398	not-adaptive	0.999521085	-0.003901104
ENSMUSG00000036078.16	Sigmar1	7.060279633	7280589.606	2.17E-06	613809.7822	-256.274113	7.418133074	7.007727729	0.410405344	10283109.05	1.52E-06	866939.5247	-255.1090066	7.060279629	1.33E-10	1.00E+10	-256.2741133	0.311889383	0.126884482	not-adaptive	0.311889383	0.082109425
ENSMUSG00000036087.18	Slain2	2.879041467	4.300379798	9.295471512	0.360579964	-233.0501779	2.022069424	3.013075562	-0.991006138	4.547646889	8.813288928	0.380088771	-232.3037396	3.034312131	0.012495213	276.1670688	-234.9174356	0.073263262	0.022233846	not-adaptive	0.073263262	-0.575404323
ENSMUSG00000036093.7	Arl5a	4.574307832	5.63488002	3.83159807	0.467155384	-292.0031146	3.990641586	4.664455149	-0.673813564	6.088211426	3.548954838	0.503854107	-290.9437383	4.519099068	0.003331158	555.6943841	-293.9480406	0.04957333	0.014236281	adaptive	0.04957333	-0.22508786
ENSMUSG00000036097.8	Slf2	3.044133354	6.511764853	4.170868322	0.55042559	-215.0883751	2.942167467	3.059025905	-0.116858438	6.512832547	4.168836619	0.550496162	-215.066567	2.937546415	0.001966528	1229.205613	-216.0558999	0.371824652	0.159531032	not-adaptive	0.371824652	-0.056192958
ENSMUSG00000036099.16	Vezt	4.479923246	10.53394014	2.791087401	0.886341045	-267.1791853	4.144825881	4.532323776	-0.387497894	10.94497959	2.668394184	0.925068629	-266.8030386	4.4895711	2.60E-10	1.00E+10	-267.5244316	0.48607468	0.229689035	not-adaptive	0.48607468	-0.128939429
ENSMUSG00000036104.12	Rab3gap1	4.047939201	8.49540659	4.513724343	0.722007393	-269.6492218	3.035045067	4.226077726	-1.191032659	15.72803389	2.480277818	1.314195907	-266.7749237	4.039254901	0.001124251	3016.081503	-270.1327196	0.034811904	0.009557357	adaptive	0.034811904	-0.477601363
ENSMUSG00000036112.15	Metap2	8.758467705	8.522225589	0.639477454	0.725535015	-180.2563415	8.420444305	8.807335516	-0.386891211	11.4866595	0.481176267	0.963487544	-178.1336311	8.778152247	0.000261344	1811.541701	-180.7061382	0.076343898	0.023313218	not-adaptive	0.076343898	-0.064809267
ENSMUSG00000036114.3	Rpp25l	6.216738702	4.602318164	3.532223179	0.384601194	-169.4283719	6.397632244	6.18481901	0.212813233	4.647829732	3.505489096	0.387641413	-169.3338298	6.337981435	0.004104711	324.8143718	-168.4973493	1	1	not-adaptive	1	0.048806687
ENSMUSG00000036120.10	Rfxank	3.689956575	3172908.895	1.61E-05	267500.9447	-315.9807176	4.164974126	3.615150662	0.549823464	3598701.33	1.41E-05	303398.8099	-315.3723776	3.689956571	4.31E-10	1.00E+10	-315.980718	0.544253362	0.270013031	not-adaptive	0.544253362	0.20425176
ENSMUSG00000036138.16	Acaa1a	5.556382895	3.792761495	6.869334845	0.310071376	-290.2535447	4.662060567	5.694090831	-1.032030264	4.041590601	6.320171466	0.337054342	-289.0487038	5.763271328	0.010475985	204.2175077	-290.3330215	0.276839405	0.109001722	not-adaptive	0.276839405	-0.288497759
ENSMUSG00000036155.13	Mgat5	2.279921061	11.6323477	1.870090791	0.987993055	-134.4460811	2.194987311	2.297464377	-0.102477066	11.85222335	1.854996071	0.996329567	-134.4188847	2.264250463	1.93E-10	1.00E+10	-134.5343732	0.890930825	0.630800355	not-adaptive	0.890930825	-0.065829893
ENSMUSG00000036167.16	Pphln1	6.010121403	3078509.231	8.62E-06	259543.2609	-278.6638368	6.432315365	5.946633589	0.485681776	3970593.768	6.60E-06	334751.0421	-277.7413398	6.008914943	5.74E-05	38846.43211	-278.6576199	0.400004283	0.175825464	not-adaptive	0.400004283	0.113264956
ENSMUSG00000036180.15	Gatad2a	5.114262869	7.804823266	2.175636686	0.656120816	-274.4498092	4.843604189	5.15556079	-0.311956601	8.08581571	2.084038137	0.684786001	-274.064816	5.110799484	0.001040085	1397.145142	-274.6941853	0.532927846	0.261890015	not-adaptive	0.532927846	-0.090048388
ENSMUSG00000036181.2	H1f2	4.612991836	5.165596472	8.315023246	0.421443163	-252.3610277	3.800112481	4.746584727	-0.946472246	5.486653203	7.75543706	0.451101582	-251.4974355	4.50005355	0.006815072	533.284128	-253.1971326	0.18273887	0.065220369	not-adaptive	0.18273887	-0.320847713
ENSMUSG00000036188.4	Ankmy2	3.482012283	12.54527267	2.859558806	1.046745673	-246.0515177	3.819911407	3.432674496	0.38723691	12.00963936	2.932796238	1.01357485	-245.7737291	3.502074765	0.000857076	3511.5731	-246.1664746	0.675200588	0.375467061	not-adaptive	0.675200588	0.154206119
ENSMUSG00000036197.16	Gxylt1	3.018418195	14.90260553	2.337549859	1.239667315	-170.8432329	2.698347305	3.079087397	-0.380740092	16.70698055	2.064986136	1.402019646	-170.5782489	3.019058528	2.98E-10	1.00E+10	-170.8755012	0.742856514	0.440682431	not-adaptive	0.742856514	-0.190426768
ENSMUSG00000036199.9	Ndufa13	7.567557834	4.767157874	0.739691799	0.396989397	-148.6127595	7.34462288	7.601096869	-0.256473989	5.165204838	0.709963573	0.414382565	-147.8600329	7.604457899	0.000813163	367.743009	-149.4562607	0.202659542	0.073978804	not-adaptive	0.202659542	-0.049519205
ENSMUSG00000036202.16	Rif1	3.099333392	20251437.46	1.75E-06	1707329.035	-188.7772275	2.798626626	3.159474746	-0.360848119	18380551.92	1.92E-06	1549607.743	-188.4859344	3.099333386	2.99E-10	1.00E+10	-188.7772277	0.747296463	0.445300238	not-adaptive	0.747296463	-0.174965709
ENSMUSG00000036206.12	Sh3bp4	4.696618121	3.599987315	5.462208623	0.296688422	-249.504228	3.097497313	4.954033636	-1.856536323	5.387283126	3.672004711	0.44338098	-243.8346827	4.822226809	0.010382696	158.1947268	-251.3785644	0.000529339	0.000102626	adaptive	0.000529339	-0.677500633
ENSMUSG00000036223.16	Ska1	4.578217923	11.37522609	1.940275742	0.964600591	-143.7522354	4.389657625	4.614745208	-0.225087584	12.59363944	1.785367498	1.051813604	-143.6188545	4.559920356	1.96E-10	1.00E+10	-143.8843098	0.766856765	0.466224324	not-adaptive	0.766856765	-0.072142575
ENSMUSG00000036225.15	Kctd1	3.99817734	5.156597324	6.338938233	0.414784968	-180.2605203	4.418898176	3.937068907	0.481829269	5.586425243	5.793713822	0.460667938	-180.0401805	3.89687128	0.006345177	423.86786	-181.0941281	0.348559051	0.146540749	not-adaptive	0.348559051	0.166564725
ENSMUSG00000036241.3	Ube2r2	4.567667179	10.63674392	2.8144114	0.886383994	-294.282501	4.220197055	4.624651317	-0.404454262	11.76599813	2.536203118	0.985297996	-293.8388123	4.58093258	0.000271402	9546.045998	-294.6502383	0.444224157	0.202694579	not-adaptive	0.444224157	-0.132034231
ENSMUSG00000036246.14	Gmip	4.544799958	19270171.18	1.92E-06	1624609.162	-196.8645285	4.712542155	4.517171831	0.195370324	19270171.18	1.92E-06	1624609.162	-196.7910467	4.544799962	3.12E-10	1.00E+10	-196.8645288	0.929152759	0.701453485	not-adaptive	0.929152759	0.061085729
ENSMUSG00000036256.13	Igfbp7	9.72784422	1.973953156	5.333211979	0.15787091	-254.4697733	8.557912858	9.903212444	-1.345299586	2.138313576	4.906687943	0.171557967	-252.7372928	10.06925474	0.021856709	39.17486754	-257.865682	0.005926099	0.001361833	adaptive	0.005926099	-0.2106376
ENSMUSG00000036257.15	Pnpla8	4.475889521	4.69350481	8.63023932	0.391886947	-278.3179129	2.5392863	4.782886886	-2.243600586	6.972848847	5.776073906	0.579730041	-273.1381048	4.298638762	0.007153226	487.0855109	-278.1602468	0.006590395	0.001528214	adaptive	0.006590395	-0.913458607
ENSMUSG00000036270.16	Edc4	4.964723313	6.476916852	3.59390084	0.537628441	-264.4224495	3.705924957	5.177049559	-1.471124602	16.80828622	1.36055322	1.413234586	-258.0841682	4.982229569	0.001583589	1284.240502	-265.4844127	0.000611103	0.000119505	adaptive	0.000611103	-0.482296461
ENSMUSG00000036273.15	Lrrk2	4.354802526	15.69270251	2.147841285	1.31267968	-288.371843	4.531830152	4.3285553	0.203274853	16.26932118	2.051958531	1.374333211	-288.2663641	4.315461107	0.000476964	5939.775331	-288.4128387	0.863747602	0.58833668	not-adaptive	0.863747602	0.066208201
ENSMUSG00000036275.13	9530068E07Rik	7.413721083	3.215966334	3.011242908	0.269214413	-239.6730297	6.956707005	7.483198296	-0.526491291	3.295431854	2.887778301	0.280607963	-239.0319379	7.298556637	0.006041928	135.0503249	-240.5567607	0.217659605	0.080754755	not-adaptive	0.217659605	-0.105250445
ENSMUSG00000036281.13	Snapc4	4.286392917	22564982.02	1.12E-06	1902384.343	-143.6455104	3.823058738	4.384675925	-0.561617186	22564894.24	1.09E-06	1902376.943	-142.7785611	4.286392922	2.12E-10	1.00E+10	-143.6455107	0.42023146	0.187913693	not-adaptive	0.42023146	-0.197742849
ENSMUSG00000036285.10	Noa1	4.334332687	8.370061256	3.051780015	0.71876729	-131.2383574	3.342443194	4.521871994	-1.1794288	2890088.436	9.04E-06	243655.0932	-128.7939616	4.340710782	0.000224866	10427.25269	-131.4001991	0.073811736	0.022425388	not-adaptive	0.073811736	-0.436017111
ENSMUSG00000036291.6	Ap5m1	4.123867275	10065427.5	4.92E-06	848581.3221	-179.2528998	3.852349009	4.16912032	-0.316771311	10065364.94	4.91E-06	848576.0481	-179.1292274	4.139687444	0.000675517	6054.047439	-179.1729749	0.957195635	0.767386276	not-adaptive	0.957195635	-0.114004596
ENSMUSG00000036299.5	BC031181	7.311238548	10.35923872	1.185298297	0.871502091	-237.7243389	7.615795178	7.263139759	0.352655419	11.98266311	1.020837098	1.012060546	-236.8828079	7.352237953	0.000489547	2095.792152	-236.9646348	0.92143144	0.685814581	not-adaptive	0.92143144	0.068401338
ENSMUSG00000036309.14	Skp1a	8.806717634	5.448406927	0.534984099	0.445856674	-129.2408779	8.826239211	8.803789337	0.022449875	5.446624181	0.534877628	0.445894276	-129.2328586	8.858998808	0.000492679	505.6504735	-132.0599282	0.059186038	0.01741422	not-adaptive	0.059186038	0.003674224
ENSMUSG00000036315.13	Znrd1	5.957615824	3079965.412	7.07E-06	259666.0342	-192.9615051	5.514954353	6.036828929	-0.521874576	3096579.675	6.90E-06	261064.5388	-191.8819517	5.95761583	1.84E-10	1.00E+10	-192.9615052	0.339747178	0.14172703	not-adaptive	0.339747178	-0.130441974
ENSMUSG00000036323.14	Srp72	5.751038828	14.47239886	1.99035684	1.206293473	-287.9712426	5.806222875	5.742499578	0.063723296	14.55147477	1.971637599	1.217981596	-287.9584804	5.751851089	0.000246791	9882.324198	-288.0608283	0.902715439	0.650956929	not-adaptive	0.902715439	0.015921106
ENSMUSG00000036333.11	Kidins220	3.952500089	7.947068298	3.438225057	0.674521903	-247.7046903	3.655424698	3.998943074	-0.343518376	8.227664783	3.314841127	0.699869558	-247.4511003	3.958493873	2.54E-10	1.00E+10	-248.7187222	0.281500277	0.111329697	not-adaptive	0.281500277	-0.129579712
ENSMUSG00000036339.18	Tmem260	3.270372254	12.55556135	2.774020522	1.049370764	-167.5143078	3.418865081	3.254023317	0.164841764	12.73819592	2.727636092	1.067536539	-167.4838304	3.269658434	3.02E-10	1.00E+10	-167.5916549	0.897785156	0.64237537	not-adaptive	0.897785156	0.071292902
ENSMUSG00000036352.16	Ubac1	5.198171411	18381071.14	1.51E-06	1549651.517	-169.5550678	4.683315654	5.290581418	-0.607265764	21308497.71	1.27E-06	1796454.146	-168.6081805	5.198171411	2.34E-10	1.00E+10	-169.555068	0.387946617	0.168776745	not-adaptive	0.387946617	-0.175896
ENSMUSG00000036371.6	Serbp1	8.81767542	1.919748927	3.053517164	0.154180556	-205.8949432	7.799972083	8.970933223	-1.170961141	2.144453641	2.731488862	0.172453833	-203.5970788	9.088640407	0.008262548	56.7739433	-203.2461674	1	1	not-adaptive	1	-0.201789113
ENSMUSG00000036372.14	Tmem258	7.975045492	5.489919112	1.451342743	0.452092887	-214.5989038	8.240699037	7.935185224	0.305513813	5.646417344	1.397876793	0.4686771	-214.0392054	8.054568	0.001414249	458.3199753	-213.442107	1	1	not-adaptive	1	0.054502824
ENSMUSG00000036390.8	Gadd45a	4.950482588	8.746876349	7.021954174	0.742069689	-245.8605693	3.692536053	5.070401623	-1.37786557	9.440604688	6.479016294	0.793555802	-244.7364198	4.977073097	5.61E-10	1.00E+10	-246.4090252	0.187757256	0.06740085	not-adaptive	0.187757256	-0.45748802
ENSMUSG00000036391.16	Sec24a	2.889127356	21.78768222	1.109995457	1.830907538	-243.7992153	2.21637486	2.996819008	-0.780444147	3970629.206	5.93E-06	334754.0323	-241.3567645	2.888582253	2.06E-10	1.00E+10	-243.8227174	0.084927876	0.026365225	not-adaptive	0.084927876	-0.435230047
ENSMUSG00000036398.13	Ppp1r11	6.283268014	10.74475803	1.003534134	0.908911438	-227.3397424	6.160355813	6.302099515	-0.141743702	11.13216031	0.975232217	0.935733279	-227.1866252	6.304768118	0.000304812	3034.585907	-227.5894586	0.668423463	0.369404484	not-adaptive	0.668423463	-0.032818854
ENSMUSG00000036402.13	Gng12	7.190758279	4.812275403	1.683231033	0.40049528	-214.8906545	6.839088695	7.243314686	-0.404225991	5.157374269	1.610047697	0.418794736	-214.0772871	7.285487619	0.001801376	385.0394883	-216.4154994	0.096499996	0.03057933	not-adaptive	0.096499996	-0.082845955
ENSMUSG00000036403.15	Cep135	2.339955221	4.214445422	3.88620699	0.368007826	-102.3909375	1.760246995	2.451783196	-0.691536201	4.278466789	3.8849717	0.359578075	-101.7245521	2.159490466	1.89E-10	1.00E+10	-104.2139077	0.082963404	0.025661091	not-adaptive	0.082963404	-0.478053532
ENSMUSG00000036427.5	Gpi1	8.291548689	7.643850253	0.673848139	0.642693877	-175.4885265	8.196486197	8.305753891	-0.109267693	7.804610754	0.659469745	0.657149104	-175.3372418	8.212774101	0.000285452	1559.995922	-176.0117803	0.509391427	0.245439526	not-adaptive	0.509391427	-0.019105559
ENSMUSG00000036435.13	Exoc1	4.934730324	4.408343568	5.381477153	0.369832491	-207.7393755	3.638109286	5.085647121	-1.447537835	5.48186667	4.332991275	0.461479384	-205.3280839	4.718411264	0.005351408	381.3972441	-207.6089399	0.102196691	0.032694377	not-adaptive	0.102196691	-0.48324248
ENSMUSG00000036438.14	Calm2	9.511698121	6.882969233	1.095335766	0.58007765	-205.2754352	9.469369856	9.517962942	-0.048593086	6.955334881	1.10055787	0.577420762	-205.2573727	9.522972001	0.000635782	971.4262134	-201.8562461	1	1	not-adaptive	1	-0.007384413
ENSMUSG00000036442.8	Thap11	5.292649275	3.203023745	5.340089421	0.274722818	-195.1314408	3.997788814	5.506554924	-1.50876611	3.954394227	4.44421181	0.330205	-192.1174677	5.420134064	0.00975663	156.8696502	-196.9672034	0.007830446	0.00184321	adaptive	0.007830446	-0.461947742
ENSMUSG00000036450.4	Hif1an	3.388756739	31872476.07	8.79E-07	2687071.616	-129.3989791	3.262244042	3.407422546	-0.145178504	31821812.48	8.79E-07	2682800.336	-129.36396	3.388756732	2.36E-10	1.00E+10	-129.3989793	0.965586802	0.791280652	not-adaptive	0.965586802	-0.062816153
ENSMUSG00000036461.16	Elf1	3.618378611	12.67076906	1.727784979	1.066471983	-191.5552552	3.408493785	3.649244746	-0.24075096	13.78030616	1.609441261	1.146653137	-191.3908694	3.616007861	1.91E-10	1.00E+10	-191.6653246	0.759986087	0.458763285	not-adaptive	0.759986087	-0.098463559
ENSMUSG00000036473.16	Tbc1d24	2.601159558	32833977.12	1.17E-06	2768133.354	-148.599171	2.923932509	2.544802376	0.379130133	32093358.35	1.19E-06	2705693.878	-148.3914261	2.601159545	3.25E-10	1.00E+10	-148.5991712	0.81241407	0.519195937	not-adaptive	0.81241407	0.200356387
ENSMUSG00000036478.8	Btg1	4.042966886	6.428218886	3.347296683	0.537669086	-276.7502485	3.468181564	4.122836302	-0.654654738	6.924447639	3.157105052	0.567668166	-275.7155881	4.069647847	0.00200848	933.7394829	-278.3284988	0.073320817	0.022253933	not-adaptive	0.073320817	-0.249457752
ENSMUSG00000036499.9	Eea1	4.533366937	4.457629565	6.116473578	0.375826797	-310.17392	2.778611123	4.816530859	-2.037919735	8.342124698	3.249735102	0.709555118	-302.8715296	4.58521499	0.005817804	403.5755148	-309.7213316	0.001059665	0.0002145	adaptive	0.001059665	-0.793630471
ENSMUSG00000036501.7	Fam13b	3.808309402	8.34116739	3.867573948	0.712037533	-237.1537677	3.112896378	3.909955141	-0.797058763	10.36480362	3.155714235	0.875072973	-236.0522764	3.865536584	0.001477668	1894.412012	-236.8694018	0.441699568	0.201116127	not-adaptive	0.441699568	-0.328894502
ENSMUSG00000036503.13	Rnf13	6.371940854	7.151181165	3.632732561	0.593539287	-295.3555039	6.451886018	6.359519765	0.092366254	7.159562664	3.599886074	0.599215523	-295.335393	6.29921219	0.002754538	767.3191793	-294.141052	1	1	not-adaptive	1	0.020803126
ENSMUSG00000036504.6	Phpt1	5.512034475	18478045.67	6.93E-07	1557827.129	-196.7728688	5.419302845	5.527223277	-0.107920432	18478045.92	6.93E-07	1557827.149	-196.684809	5.512034469	1.08E-10	1.00E+10	-196.7728692	0.915705796	0.674728817	not-adaptive	0.915705796	-0.028447622
ENSMUSG00000036513.15	Commd2	6.350239523	6.375423643	1.430897999	0.539422068	-195.7050176	6.269805235	6.363116037	-0.093310802	6.410540748	1.430655155	0.539355971	-195.6545322	6.336742661	0.001091617	725.1109888	-197.1459644	0.225050103	0.084150224	not-adaptive	0.225050103	-0.021312803
ENSMUSG00000036528.16	Ppfibp2	4.182833672	5.940146894	4.650395928	0.494562857	-189.7778281	4.218959757	4.175995679	0.042964078	5.943413607	4.652733031	0.494284219	-189.7748369	4.192129751	0.002771362	865.0219054	-190.4971139	0.485645218	0.229403848	not-adaptive	0.485645218	0.014767107
ENSMUSG00000036529.17	Sbf1	4.811254725	7.164301761	4.535127272	0.588904139	-318.3329449	4.405810236	4.874454814	-0.468644578	7.38154704	4.320808278	0.617899256	-317.906413	4.828931526	2.98E-10	1.00E+10	-320.1427308	0.106851235	0.034441828	not-adaptive	0.106851235	-0.145833511
ENSMUSG00000036533.9	Cdc42ep3	5.97128739	5.558452111	3.828229315	0.467857881	-271.078143	4.979839204	6.133903997	-1.154064794	7.496059597	2.833649155	0.631097625	-267.64664	5.954475504	0.003627088	492.8437329	-270.7312203	0.045749232	0.012999628	adaptive	0.045749232	-0.300706428
ENSMUSG00000036534.6	Slc38a7	4.830193554	10.92892058	2.414796332	0.907900249	-232.8562823	4.652938707	4.858817266	-0.205878559	10.80997555	2.400051846	0.911598251	-232.7425466	4.724284878	0.001360269	1569.761171	-232.0461829	1	1	not-adaptive	1	-0.062462993
ENSMUSG00000036550.16	Cnot1	5.000241876	10282380.2	2.94E-06	866878.0759	-313.2862815	5.008964131	4.998978653	0.009985478	10282445.6	2.94E-06	866883.5896	-313.2859231	5.000241872	2.55E-10	1.00E+10	-313.2862819	0.999641262	0.978628708	not-adaptive	0.999641262	0.002878914
ENSMUSG00000036555.14	Iqce	3.916884849	15.39108989	1.715910801	1.28756566	-166.2794649	3.150746007	4.067140669	-0.916394662	10065967.86	2.53E-06	848626.8776	-163.831682	3.941498111	0.000851822	2543.320443	-166.1392615	0.099501802	0.031690556	not-adaptive	0.099501802	-0.368321432
ENSMUSG00000036560.14	Lgi4	3.535256809	31827733.16	1.28E-06	2683299.769	-150.6828881	3.245335478	3.597043322	-0.351707844	32833795.65	1.24E-06	2768118.055	-150.489551	3.535256818	3.44E-10	1.00E+10	-150.6828885	0.824203798	0.534052412	not-adaptive	0.824203798	-0.148443915
ENSMUSG00000036561.9	Ppp6r2	3.971184127	6.060852277	4.48190013	0.487691487	-279.9858902	2.865253466	4.139335861	-1.274082395	8.222503071	3.102787361	0.702695566	-276.4223175	3.924699818	0.003231025	683.4623577	-279.7278941	0.036678059	0.010134202	adaptive	0.036678059	-0.530736544
ENSMUSG00000036564.17	Ndrg4	5.512332644	6.14799076	5.073890607	0.51990139	-202.0547746	4.604392538	5.680171071	-1.075778533	7.570331352	4.140660462	0.634769232	-200.2245809	5.434707365	0.003424338	790.8034223	-202.6890875	0.085050796	0.026409394	not-adaptive	0.085050796	-0.302923548
ENSMUSG00000036565.7	Ttyh3	2.093982443	6.932440082	2.338376665	0.582655844	-142.8016914	1.739049515	2.164208122	-0.425158607	7.737703298	2.1142632	0.646553763	-142.2474918	2.080827549	0.001351912	1011.073908	-142.5372625	0.748435161	0.44649213	not-adaptive	0.748435161	-0.315540233
ENSMUSG00000036572.16	Upf3b	3.551899639	10066033.63	2.11E-06	848632.4231	-155.5507347	3.457855833	3.568998513	-0.111142679	10065967.85	2.10E-06	848626.8776	-155.5097844	3.551899642	1.79E-10	1.00E+10	-155.5507348	0.959876704	0.774737747	not-adaptive	0.959876704	-0.045641579
ENSMUSG00000036580.15	Spg20	4.851498701	6.479178643	4.081023978	0.539643383	-262.887632	4.27132081	4.931969214	-0.660648404	6.733698605	3.916218042	0.559028788	-262.0873716	4.874906988	0.001573872	1496.672954	-264.5948467	0.081473691	0.025129352	not-adaptive	0.081473691	-0.207481534
ENSMUSG00000036591.16	Arhgap21	3.662402166	13.77005393	2.346925377	1.153831689	-289.6931593	4.132939513	3.588709072	0.544230441	18.84450555	1.716299605	1.579986998	-288.8519977	3.670701686	0.000152774	18155.67232	-289.8541173	0.367100535	0.156859989	not-adaptive	0.367100535	0.203703278
ENSMUSG00000036599.10	Chst12	5.29239821	8.727420378	2.990829914	0.750027533	-276.2181693	5.34496919	5.284096843	0.060872347	8.796535941	2.98922686	0.750664187	-276.208464	5.305332303	2.41E-10	1.00E+10	-276.9788503	0.462834254	0.21450285	not-adaptive	0.462834254	0.016524724
ENSMUSG00000036602.14	Alx1	5.538826806	3665693.159	7.34E-06	309045.1149	-261.4482321	5.303545776	5.579326	-0.275780224	6991581.136	3.83E-06	589445.2497	-261.1471545	5.538826786	2.27E-10	1.00E+10	-261.4482321	0.740020284	0.437756837	not-adaptive	0.740020284	-0.07313363
ENSMUSG00000036606.17	Plxnb2	6.779770119	8.626010179	2.33938258	0.738239091	-289.4774735	7.086652367	6.734703214	0.351949153	9.457087109	2.169576423	0.798207897	-289.0361729	6.711261751	0.001214388	1428.111646	-289.4884191	0.636197508	0.341579974	not-adaptive	0.636197508	0.07348991
ENSMUSG00000036613.8	Eipr1	5.1178472	18478073.66	2.04E-06	1557829.488	-203.7050149	4.957558504	5.143347674	-0.18578917	19270171.18	1.95E-06	1624609.162	-203.6393839	5.117847192	3.18E-10	1.00E+10	-203.7050151	0.936476207	0.717126787	not-adaptive	0.936476207	-0.053077881
ENSMUSG00000036615.7	Rfxap	3.658676509	9.898143345	3.029210495	0.837622315	-141.4690173	3.664190019	3.657658912	0.006531107	9.963816298	3.042300153	0.834116567	-141.4689499	3.684185129	0.000216585	12283.71238	-141.5860584	0.889488626	0.628414377	not-adaptive	0.889488626	0.002573775
ENSMUSG00000036620.14	Mgat4b	5.826690352	2.167096665	8.32934964	0.178847986	-267.9988491	3.915798447	6.150476575	-2.234678128	2.75018443	6.421843945	0.236401672	-264.3647618	5.759415175	0.024277257	61.67020591	-268.0788128	0.024378565	0.006421303	adaptive	0.024378565	-0.651391694
ENSMUSG00000036632.9	Alg5	6.107328355	11.58974714	1.942166463	0.978512635	-251.5841142	6.599792065	6.023926944	0.575865121	16.69673249	1.357847346	1.400715198	-250.3040172	6.122050688	0.000524747	3659.105745	-251.6252896	0.266795626	0.104036782	not-adaptive	0.266795626	0.131716297
ENSMUSG00000036636.10	Clcn7	4.017089971	19270171.18	1.97E-06	1624609.162	-200.0598732	3.475570722	4.112652192	-0.637081469	19270171.18	1.94E-06	1624609.162	-199.2448286	4.017089973	3.20E-10	1.00E+10	-200.0598734	0.442619468	0.201690638	not-adaptive	0.442619468	-0.242819166
ENSMUSG00000036639.12	Nudt1	4.311817479	18478325.72	3.31E-06	1557850.738	-235.0821909	5.793984888	4.138372356	1.655612532	18478099.87	3.14E-06	1557831.698	-232.3962888	4.31181749	5.15E-10	1.00E+10	-235.0821911	0.068159667	0.020464795	not-adaptive	0.068159667	0.485492462
ENSMUSG00000036644.15	Tbc1d9b	4.384010496	13.52323455	1.761087992	1.126783768	-234.5002595	3.889278506	4.454425205	-0.5651467	19.75146411	1.202378292	1.650456318	-233.4998892	4.387156839	2.05E-10	1.00E+10	-234.6144421	0.328061934	0.135432214	not-adaptive	0.328061934	-0.195736732
ENSMUSG00000036646.13	Man1b1	4.007563176	26.71409727	0.970494219	2.245734406	-279.1299644	3.72008309	4.056455132	-0.336372042	54.79316888	0.473658361	4.601327998	-278.6570583	4.008752625	2.20E-10	1.00E+10	-279.1440247	0.61448767	0.323701297	not-adaptive	0.61448767	-0.124884686
ENSMUSG00000036667.14	Tcaf1	5.506595812	10.79250021	2.955027447	0.911406579	-296.2254258	5.645103659	5.483890886	0.161212773	11.13003657	2.89041388	0.932836619	-296.1592678	5.492081829	0.000478987	5781.511973	-296.466368	0.735576941	0.433210704	not-adaptive	0.735576941	0.041800207
ENSMUSG00000036672.5	Cenpt	5.746378692	20686348.99	1.77E-06	1744001.803	-249.6561349	5.933983392	5.706693082	0.227290309	20526962.37	1.78E-06	1730564.42	-249.5036605	5.746378681	3.08E-10	1.00E+10	-249.6561355	0.85858041	0.580795803	not-adaptive	0.85858041	0.056345915
ENSMUSG00000036676.14	Tmtc3	5.440132667	7.46511708	3.045065124	0.619482643	-294.8301276	5.29594376	5.462018327	-0.166074567	7.458739005	3.023263575	0.623581664	-294.7523936	5.456367002	0.001477321	1281.728013	-293.7524875	1	1	not-adaptive	1	-0.044546353
ENSMUSG00000036678.8	Aaas	6.284035099	12.92287833	2.078029211	1.07995078	-207.8594298	6.551757637	6.229160233	0.322597404	13.87659088	1.930497432	1.160700412	-207.5441281	6.28618651	2.32E-10	1.00E+10	-207.990132	0.640181245	0.344933767	not-adaptive	0.640181245	0.072844306
ENSMUSG00000036686.16	Cc2d1a	3.724913229	8.693681009	2.874514466	0.736758029	-241.0484864	2.611001569	3.912573196	-1.301571627	3665711.247	6.69E-06	309046.64	-235.2075476	3.746667661	0.001551489	1350.835572	-240.2535461	0.006435032	0.001489146	adaptive	0.006435032	-0.583514418
ENSMUSG00000036693.12	Nop14	4.779034856	11.37335158	2.483038387	0.962571189	-215.6330525	5.005990167	4.734525498	0.271464668	12.36990162	2.300741835	1.041055329	-215.4334487	4.761117772	0.000945625	2514.852948	-215.3353778	1	1	not-adaptive	1	0.080435613
ENSMUSG00000036698.11	Ago2	3.793090601	9.300138478	1.611289803	0.780918853	-262.3520434	4.167420507	3.736323524	0.431096983	11.31009799	1.331857327	0.948502392	-261.3745539	3.736472824	0.000793172	1582.890228	-261.9977084	0.536250182	0.264258623	not-adaptive	0.536250182	0.157535298
ENSMUSG00000036707.16	Cab39	3.936801152	9.934558118	4.257173296	0.835141026	-266.0986787	3.554672256	3.994529588	-0.439857332	10.16663655	4.174947465	0.84911718	-265.8015969	3.921473971	3.76E-10	1.00E+10	-266.4400033	0.528133395	0.258492489	not-adaptive	0.528133395	-0.168309067
ENSMUSG00000036712.15	Cyld	4.546075611	3078509.231	1.12E-05	259543.2609	-284.9233899	3.53083491	4.707224929	-1.176390019	17985720.59	1.81E-06	1516321.046	-280.6863772	4.524793745	0.000618262	4565.990443	-284.6471039	0.019049266	0.004885201	adaptive	0.019049266	-0.414867425
ENSMUSG00000036718.17	Micall2	3.062345814	9.75129141	2.308161956	0.826741131	-222.8260536	2.211377683	3.226144265	-1.014766581	3131796.708	7.14E-06	264034.5543	-218.7722994	3.056174417	0.000943269	2027.851513	-222.6448112	0.020806043	0.005386076	adaptive	0.020806043	-0.544865508
ENSMUSG00000036733.16	Rbm42	5.773486922	4.117978484	4.51054436	0.347912689	-275.465701	4.622980192	5.957851447	-1.334871255	5.346981809	3.540729795	0.444484382	-271.930502	5.835498943	0.005873276	267.7524094	-274.9921314	0.046811358	0.013341463	adaptive	0.046811358	-0.365968971
ENSMUSG00000036737.12	Oxsr1	3.216076464	17.33037653	1.422634483	1.451875646	-136.1301898	2.732646897	3.303901526	-0.57125463	10063881.2	2.43E-06	848450.9612	-135.3505463	3.21370343	2.11E-10	1.00E+10	-136.1416409	0.453348288	0.208445638	not-adaptive	0.453348288	-0.273871636
ENSMUSG00000036748.16	Cuedc2	7.309434105	18.12379803	0.672164314	1.52245415	-235.993735	7.454284346	7.287581248	0.166703099	19.88106979	0.615747374	1.66170268	-235.7631951	7.312458992	1.04E-10	1.00E+10	-236.0653913	0.739193042	0.436907039	not-adaptive	0.739193042	0.03262979
ENSMUSG00000036751.7	Cox6b1	9.859656236	3.630019137	0.892497431	0.302078121	-145.8753493	9.914651917	9.851404005	0.063247912	3.642104386	0.89381517	0.301567818	-145.8427474	9.924838254	0.001506176	180.3636335	-146.5634248	0.486422618	0.229920214	not-adaptive	0.486422618	0.009232774
ENSMUSG00000036752.4	Tubb4b	8.24471665	9.252043649	3.142787187	0.781478908	-303.4128754	8.907678613	8.142115788	0.765562825	11.6061106	2.485255387	0.98627452	-301.7969532	8.217436407	0.001848445	1299.08405	-302.1212699	0.723021247	0.420601721	not-adaptive	0.723021247	0.129645769
ENSMUSG00000036769.14	Wdr44	3.885963861	5.596316137	5.116773329	0.455576403	-157.0353836	3.255236502	4.009696609	-0.754460107	6.103818615	4.510780855	0.518305466	-156.2252624	3.955607372	0.00163847	1603.517015	-158.5347461	0.099312514	0.031620269	not-adaptive	0.099312514	-0.300730717
ENSMUSG00000036775.13	Decr2	4.259284436	17.52127241	2.273811094	1.476150929	-278.5910611	4.775198842	4.188955076	0.586243766	55.9515628	0.717935377	4.702433715	-277.8682404	4.217582237	0.000517203	6491.259935	-278.5765118	0.492494823	0.233973303	not-adaptive	0.492494823	0.188970397
ENSMUSG00000036777.8	Anln	6.268199672	15.19252196	2.904789059	1.267041489	-247.8281391	6.005817703	6.309617388	-0.303799685	16.239995	2.704077016	1.361645125	-247.6761809	6.27752893	7.24E-05	52071.48948	-247.9188439	0.784535899	0.486019757	not-adaptive	0.784535899	-0.071191839
ENSMUSG00000036779.12	Tent4b	3.684476456	4.413877401	6.091853026	0.36431672	-196.9362933	3.031411144	3.779171443	-0.747760298	4.520151	5.847827429	0.378023094	-196.3478141	3.900423068	0.003243237	793.7689471	-199.9199797	0.028094945	0.007520131	adaptive	0.028094945	-0.318080433
ENSMUSG00000036781.13	Rps27l	9.898323414	8.801979769	0.588144686	0.751621435	-175.8879302	10.17562757	9.855685459	0.319942114	10.90645179	0.485042321	0.910716421	-174.3717205	9.909015142	6.95E-05	6715.347745	-176.8007008	0.088126652	0.027518848	not-adaptive	0.088126652	0.046089656
ENSMUSG00000036792.12	Mbd5	4.008599658	22.51638355	1.817251197	1.908853678	-208.7439844	3.430122412	4.110368992	-0.68024658	4331880.271	9.45E-06	365203.722	-207.9064906	4.010332734	3.51E-10	1.00E+10	-208.7570739	0.427165695	0.192135483	not-adaptive	0.427165695	-0.261007849
ENSMUSG00000036810.16	Cnep1r1	6.0136958	7.18003687	4.032041893	0.605082797	-297.523732	5.726542525	6.058749778	-0.332207253	7.436853827	3.90512028	0.625604065	-297.2942301	6.030369905	0.001051868	2478.159038	-299.133888	0.158871768	0.055091454	not-adaptive	0.158871768	-0.081355769
ENSMUSG00000036817.14	Sun1	6.194431802	9.178254419	2.47056861	0.782109542	-287.799531	5.683777021	6.276731053	-0.592954032	11.00140706	2.109220148	0.915253357	-286.5881653	6.163001162	0.001178935	1640.264796	-287.5685787	0.37515595	0.161424906	not-adaptive	0.37515595	-0.143163436
ENSMUSG00000036819.14	Jmjd4	3.664145163	6.510650189	4.188800417	0.550247434	-98.5927942	3.615418504	3.672041846	-0.056623342	6.538217982	4.220883719	0.545778145	-98.58965343	3.614871445	2.64E-10	1.00E+10	-99.02122586	0.649487015	0.352860116	not-adaptive	0.649487015	-0.022419843
ENSMUSG00000036820.12	Amdhd2	5.596356253	4331883.021	5.20E-06	365203.9538	-177.4712848	5.138606027	5.669180153	-0.530574126	19270452.02	1.15E-06	1624632.838	-176.5686459	5.596356241	1.90E-10	1.00E+10	-177.471285	0.405498086	0.179075688	not-adaptive	0.405498086	-0.141763069
ENSMUSG00000036822.6	Topors	4.389048267	5.989382463	5.892628337	0.49703347	-259.9040867	2.96832205	4.622041534	-1.653719484	12.22081068	2.878349275	1.032814519	-255.6119474	4.467271916	0.003055978	996.1541307	-259.9960195	0.012474458	0.003065372	adaptive	0.012474458	-0.638882598
ENSMUSG00000036835.7	Psenen	6.522790184	6.776272212	1.83366759	0.567281857	-236.081811	6.70557139	6.4952429	0.21032849	6.882724955	1.802884805	0.576734721	-235.8776965	6.418944569	0.001334353	782.5632148	-236.1363162	0.772116634	0.472021691	not-adaptive	0.772116634	0.045976793
ENSMUSG00000036840.5	Siah1a	3.40232491	5.349743843	6.659377188	0.436502688	-136.2247057	2.843891395	3.480120557	-0.636229162	5.337928094	6.499313927	0.444160869	-135.9286946	3.238655649	0.005561731	533.8871822	-136.6291147	0.496376748	0.236582955	not-adaptive	0.496376748	-0.291270913
ENSMUSG00000036845.12	Lin37	5.559474908	7.931498609	1.84365009	0.678739306	-131.9234049	5.955585476	5.480196126	0.47538935	11.13951685	1.355242335	0.937311531	-131.0772362	5.556866263	0.001100943	1126.40077	-131.7897122	0.49042842	0.232590064	not-adaptive	0.49042842	0.120015817
ENSMUSG00000036850.4	Mrpl41	6.453166529	11.14807864	1.643441184	0.940335023	-222.1063551	6.833567846	6.385016806	0.44855104	15.20187978	1.224349698	1.268108079	-221.2265458	6.460742261	0.000378816	4149.011013	-222.1559312	0.394796278	0.172766735	not-adaptive	0.394796278	0.097948598
ENSMUSG00000036854.14	Hspb6	6.534985613	18478045.93	1.11E-06	1557827.15	-226.969999	6.442423231	6.550278528	-0.107855297	18478045.94	1.11E-06	1557827.151	-226.9152432	6.534985613	1.73E-10	1.00E+10	-226.9699995	0.946715784	0.740699597	not-adaptive	0.946715784	-0.023952813
ENSMUSG00000036860.14	Mrpl55	6.244428416	3529700.131	6.51E-06	297581.7727	-236.1988347	6.574999345	6.180069473	0.394929872	18478045.92	1.23E-06	1557827.149	-235.4535097	6.244428413	1.94E-10	1.00E+10	-236.1988349	0.474579943	0.222115575	not-adaptive	0.474579943	0.089367694
ENSMUSG00000036864.16	Proser3	3.668385854	3945594.165	8.07E-06	332638.8515	-110.9410527	3.44631753	3.720359292	-0.274041762	6839757.492	4.64E-06	576632.473	-110.816125	3.668385848	2.68E-10	1.00E+10	-110.9410528	0.882560616	0.617176765	not-adaptive	0.882560616	-0.110386324
ENSMUSG00000036873.13	2410004B18Rik	5.065440143	6.407043385	3.556899864	0.540523304	-169.3276183	3.937891751	5.218922211	-1.28103046	16.52258877	1.421217439	1.379801198	-166.0144734	5.168969098	0.002798765	675.9256854	-168.8234034	0.060269448	0.017778344	not-adaptive	0.060269448	-0.406328445
ENSMUSG00000036879.15	Phkb	4.408466948	6.219525741	3.983146115	0.529305247	-228.9954064	4.395359458	4.410590341	-0.015230883	6.216283802	3.985444738	0.528943862	-228.9949643	4.254444218	0.002240516	981.0549902	-229.9544622	0.383085183	0.165967404	not-adaptive	0.383085183	-0.004990612
ENSMUSG00000036880.10	Acaa2	6.631129995	10.96885757	1.264828996	0.920114914	-212.2905894	6.246157122	6.688567046	-0.442409923	14.51843102	0.962914482	1.209953515	-211.1804606	6.624715106	1.22E-10	1.00E+10	-212.5995977	0.241922673	0.092043019	not-adaptive	0.241922673	-0.098728301
ENSMUSG00000036893.17	Ehmt1	4.630705002	17985717.69	2.78E-06	1516320.801	-312.3172416	4.498561061	4.65168023	-0.153119169	17985717.69	2.78E-06	1516320.801	-312.2693076	4.63070499	4.22E-10	1.00E+10	-312.3172419	0.953196437	0.756845033	not-adaptive	0.953196437	-0.04828832
ENSMUSG00000036894.3	Rap2b	4.326455058	3.344769589	2.580053422	0.280485242	-230.7092057	3.875336578	4.394486754	-0.519150176	3.513891046	2.487456912	0.291041217	-229.9621786	4.339436195	0.003514173	209.4712284	-229.6096428	1	1	not-adaptive	1	-0.181373062
ENSMUSG00000036898.16	Zfp157	4.294779364	9.906540137	3.61460774	0.84043232	-136.1208981	3.891089333	4.351721329	-0.460631996	9.070945796	3.87292134	0.772383515	-135.9104513	4.300944021	3.22E-10	1.00E+10	-136.2011008	0.747777724	0.4458036	not-adaptive	0.747777724	-0.161412071
ENSMUSG00000036932.14	Aifm1	5.623807622	10.27546902	2.730293788	0.859286786	-211.310011	4.906487186	5.754248268	-0.847761082	19.45010195	1.442152508	1.624464806	-209.2968189	5.515378671	0.001443878	1582.790531	-210.4290144	0.322324792	0.132378229	not-adaptive	0.322324792	-0.229936975
ENSMUSG00000036934.9	4921524J17Rik	5.888197046	3108240.965	6.69E-06	262049.9108	-268.5697636	5.810337887	5.900131662	-0.089793775	3108240.965	6.69E-06	262049.9108	-268.527894	5.888197009	1.75E-10	1.00E+10	-268.5697637	0.9589947	0.772292347	not-adaptive	0.9589947	-0.022125086
ENSMUSG00000036940.15	Kdm1a	4.130410151	11.27374936	3.090725702	0.946264779	-199.6396323	4.020329088	4.148885283	-0.128556195	11.48408359	3.038578117	0.963270311	-199.6108265	4.09552014	0.000592127	5053.793074	-199.8001213	0.827542561	0.538359092	not-adaptive	0.827542561	-0.045410168
ENSMUSG00000036943.9	Rab8b	3.685550564	11.60175639	2.366068917	0.974408021	-202.3552543	3.063029277	3.787414052	-0.724384775	17.4183165	1.578134438	1.457936257	-201.0979431	3.691005678	2.41E-10	1.00E+10	-202.5730051	0.228764543	0.085870969	not-adaptive	0.228764543	-0.306253993
ENSMUSG00000036955.16	Kifbp	3.969928887	7.633617229	3.613077597	0.641838401	-148.7181612	3.175947998	4.090938987	-0.914990989	8.119798495	3.277633746	0.693268382	-147.5315646	4.01159911	2.55E-10	1.00E+10	-149.1425653	0.199687678	0.072654744	not-adaptive	0.199687678	-0.36524473
ENSMUSG00000036966.15	Spryd3	4.833401294	29.14605878	1.154925635	2.454100131	-250.6807114	4.794939097	4.840379842	-0.045440745	28.53980975	1.181225853	2.398518677	-250.674852	4.83395876	2.85E-10	1.00E+10	-250.688013	0.9869252	0.871116283	not-adaptive	0.9869252	-0.013607775
ENSMUSG00000036968.15	Cnpy4	6.439196474	13.26901407	1.425928714	1.114201485	-238.1971317	6.348926895	6.454712598	-0.105785704	13.64772818	1.402957881	1.133019853	-238.1459512	6.446003344	0.000627573	2489.617192	-237.627272	1	1	not-adaptive	1	-0.023840094
ENSMUSG00000036977.8	Anapc10	4.783945612	10.41207561	2.115084828	0.869873801	-251.6275438	4.806592205	4.780165419	0.026426786	10.36669631	2.099874068	0.87624975	-251.6250847	4.833074632	0.000608368	3067.255204	-251.6356396	0.989500614	0.884480274	not-adaptive	0.989500614	0.007953865
ENSMUSG00000036980.13	Taf6	6.004950085	14069303.84	1.69E-06	1186142.15	-287.8120157	6.347434322	5.954301008	0.393133314	14069678.77	1.67E-06	1186173.759	-287.1023555	6.004950096	2.00E-10	1.00E+10	-287.8120162	0.491811065	0.233515146	not-adaptive	0.491811065	0.092241406
ENSMUSG00000036985.12	Zdhhc9	4.815301637	18478046.9	1.52E-06	1557827.232	-210.7708946	4.329983505	4.888834688	-0.558851183	18478045.94	1.49E-06	1557827.151	-209.9034277	4.79376964	0.000194587	12012.21795	-210.7270823	0.438825	0.199325565	not-adaptive	0.438825	-0.175129093
ENSMUSG00000036986.16	Pml	5.052682537	9.701837297	2.818261796	0.812907971	-267.838012	4.364203351	5.170016241	-0.80581289	17.74434403	1.550596562	1.489103209	-265.8625724	5.00636407	0.000914571	2542.793803	-267.8918038	0.131436494	0.043950487	not-adaptive	0.131436494	-0.244450487
ENSMUSG00000036989.16	Trim3	3.784445248	10.35399425	3.302583216	0.870310538	-264.0775933	3.282446796	3.858041342	-0.575594545	11.52588809	2.967172347	0.967376478	-263.4403283	3.839614666	0.000880316	3314.033619	-263.9559041	0.59715662	0.309888318	not-adaptive	0.59715662	-0.233096976
ENSMUSG00000036990.13	Otud4	3.70004737	6.987299271	5.102735949	0.590866397	-286.2198155	2.569639904	3.864549877	-1.294909973	10.28338475	3.499057327	0.864075502	-283.4561057	3.704060559	0.003437393	878.2313901	-285.9547561	0.082195858	0.025386882	not-adaptive	0.082195858	-0.588734184
ENSMUSG00000036992.10	Nxt1	6.919034748	18478045.67	1.17E-06	1557827.129	-228.720296	7.353436998	6.851041352	0.502395646	18478046.9	1.15E-06	1557827.232	-227.6351715	6.919034752	1.82E-10	1.00E+10	-228.7202963	0.337859622	0.140703397	not-adaptive	0.337859622	0.102095431
ENSMUSG00000037003.16	Tns2	4.323923902	12.67332116	3.481120275	1.064822741	-288.512023	3.756054325	4.42201253	-0.665958205	16.24123002	2.701098375	1.372252559	-287.6588039	4.331673919	3.84E-10	1.00E+10	-288.7331298	0.341527896	0.142695141	not-adaptive	0.341527896	-0.235485184
ENSMUSG00000037010.7	Apln	5.08199681	3.806469385	7.468607228	0.307663819	-195.1318737	3.119253829	5.335954927	-2.216701098	5.990261609	4.714979004	0.497446456	-190.64554	4.862737941	0.008412466	282.6065951	-194.9832141	0.013066885	0.003225432	adaptive	0.013066885	-0.774545524
ENSMUSG00000037012.18	Hk1	6.240715046	3.850620473	3.095741482	0.326460517	-253.3855358	5.857674741	6.298945251	-0.44127051	3.983382817	3.037225555	0.332610705	-252.9068057	6.252442615	0.005336952	205.655131	-260.4728424	0.00051774	0.000100246	adaptive	0.00051774	-0.104782185
ENSMUSG00000037013.17	Ss18	7.402579791	5.084197403	3.298506635	0.414736153	-276.2151871	7.192736968	7.434328071	-0.241591102	5.164149751	3.299819783	0.414359157	-276.0659124	7.418930691	0.003617877	383.1840001	-277.183294	0.327135246	0.134937296	not-adaptive	0.327135246	-0.047661507
ENSMUSG00000037017.15	Zscan21	5.253507801	28.32403038	1.141788622	2.387954758	-225.1171476	5.154193789	5.270756185	-0.116562396	31.18492247	1.056481409	2.582183199	-225.0823627	5.255681412	2.75E-10	1.00E+10	-225.1227682	0.960399925	0.776201382	not-adaptive	0.960399925	-0.032263176
ENSMUSG00000037031.10	Tspan15	5.505088295	10.09916876	2.823064339	0.846974619	-263.153764	4.651001829	5.634108671	-0.983106842	19.10626967	1.485727431	1.60364608	-260.5110518	5.458224899	0.000651741	3757.813625	-263.3291089	0.059721863	0.01759416	not-adaptive	0.059721863	-0.276645884
ENSMUSG00000037049.9	Smpd1	5.821402303	15.15751001	1.133895312	1.272907777	-253.4484865	5.667632807	5.846285357	-0.17865255	15.44954281	1.113331981	1.294509605	-253.271953	5.823461507	1.48E-10	1.00E+10	-253.5844241	0.731636802	0.42921667	not-adaptive	0.731636802	-0.044773956
ENSMUSG00000037058.16	Paip2	7.869233924	4.601847675	1.97739117	0.377912328	-226.8644988	8.166052811	7.824749512	0.341303299	4.748372164	1.912789475	0.390713501	-226.3767386	7.771703402	0.002094638	363.2720111	-227.1425638	0.464950096	0.215864918	not-adaptive	0.464950096	0.061594329
ENSMUSG00000037060.3	Cavin3	7.008346003	1.968541702	7.119835265	0.151295214	-272.6766893	5.283115608	7.271247472	-1.988131864	2.212950842	5.891093946	0.183330139	-269.6612018	7.306415269	0.027179188	40.04708654	-274.8044348	0.005838782	0.001340095	adaptive	0.005838782	-0.460813917
ENSMUSG00000037062.13	Sh3glb1	7.014305216	2.516994065	5.586568952	0.205837591	-269.3403434	6.389636476	7.108667832	-0.719031356	2.60989362	5.501580154	0.208934079	-268.796467	7.192567863	0.026539029	44.7860016	-277.9072918	0.000110464	1.97E-05	adaptive	0.000110464	-0.153845369
ENSMUSG00000037070.10	Rbmxl1	6.085470965	5.878229499	2.915450832	0.490305905	-261.3964811	6.703925831	5.996119775	0.707806055	6.612225162	2.569281746	0.555765583	-259.8862765	6.133239212	0.002093533	687.0842973	-260.5481057	0.515906796	0.249936551	not-adaptive	0.515906796	0.160976986
ENSMUSG00000037071.3	Scd1	6.193850742	5.938115751	3.853784755	0.493964618	-301.7167306	6.373487775	6.166970115	0.206517659	5.992411823	3.817471872	0.498804906	-301.6215659	6.080285379	0.003246399	613.7150738	-304.8719671	0.038758655	0.010782582	adaptive	0.038758655	0.047521222
ENSMUSG00000037072.15	Selenof	9.992615246	4.10764671	0.790625574	0.351505131	-146.0927468	10.37463349	9.93568167	0.438951825	4.780289017	0.703225946	0.395623127	-144.0547799	9.945346076	0.001058014	267.7231565	-147.0641293	0.049323759	0.01415508	adaptive	0.049323759	0.062369514
ENSMUSG00000037075.7	Rnf139	3.974736598	51.78781588	0.764217538	4.373148788	-161.866201	3.501059271	4.07466592	-0.573606649	8422648.506	4.65E-06	710083.0772	-161.2951245	3.974284763	3.35E-10	1.00E+10	-161.8664846	0.564756821	0.285078291	not-adaptive	0.564756821	-0.218890292
ENSMUSG00000037089.11	Slc35b2	6.836948684	7.742479992	2.680717384	0.65024229	-270.5771861	6.527957458	6.886989636	-0.359032178	8.025795533	2.570854516	0.677431798	-270.1643905	6.835734703	0.000258216	7272.480084	-271.7084296	0.213516943	0.078867905	not-adaptive	0.213516943	-0.07724185
ENSMUSG00000037096.6	Gm9762	3.590234832	6.470493703	1.831963303	0.538945295	-207.7263936	3.265349353	3.627138389	-0.361789036	6.448884729	1.796130096	0.546722756	-207.2838725	3.634686944	1.11E-10	1.00E+10	-208.9215376	0.194433491	0.070328771	not-adaptive	0.194433491	-0.15159444
ENSMUSG00000037104.9	Socs5	4.350543482	4.746098169	5.765370484	0.388396775	-189.0601249	3.646871621	4.433576019	-0.786704398	4.925392461	5.464682282	0.409415451	-188.4910366	4.329551438	0.004989143	467.8661898	-189.5774403	0.337427808	0.140469592	not-adaptive	0.337427808	-0.281811398
ENSMUSG00000037110.20	Ralgapa2	2.612219306	31845836.94	9.81E-07	2684825.756	-112.2828053	2.616438467	2.611358252	0.005080214	31872481.7	9.80E-07	2687072.091	-112.2827646	2.612219325	2.63E-10	1.00E+10	-112.2828054	0.999959252	0.992797077	not-adaptive	0.999959252	0.002803935
ENSMUSG00000037111.9	Setd7	3.453151429	5.485018025	6.642905852	0.451507926	-280.6421326	4.708475559	3.26231944	1.446156119	7.310690101	4.974208298	0.606624914	-277.914145	3.49644081	0.002933397	1094.903583	-281.395077	0.030778712	0.008326524	adaptive	0.030778712	0.529361986
ENSMUSG00000037112.16	Sik2	3.594540466	7.902594956	4.377704107	0.66796669	-241.2199603	2.874763466	3.704158361	-0.829394896	9.595365045	3.651230158	0.802409935	-240.0819989	3.56997404	0.001300856	2351.302896	-241.8517856	0.170369321	0.059920869	not-adaptive	0.170369321	-0.365702522
ENSMUSG00000037134.17	Prmt9	3.558995927	10065364.9	6.43E-06	848576.0453	-163.2703803	3.184193985	3.626583162	-0.442389177	22799223.62	2.83E-06	1922123.035	-163.1029623	3.558995927	5.46E-10	1.00E+10	-163.2703805	0.845845806	0.562825025	not-adaptive	0.845845806	-0.187682703
ENSMUSG00000037148.8	Arhgap10	3.842736534	3.627038199	6.128347243	0.304483741	-275.2984554	2.791318673	3.991416825	-1.200098152	3.966257521	5.629687674	0.330350462	-273.6250296	3.993009365	0.009745162	205.2300956	-279.6948359	0.002311621	0.00049362	adaptive	0.002311621	-0.515954108
ENSMUSG00000037149.10	Ddx1	6.422758366	11.29167247	1.605776307	0.946400519	-270.3249115	5.751890444	6.53412169	-0.782231246	3078509.231	5.85E-06	259543.2609	-266.9534981	6.352516463	0.000848724	1753.698834	-269.4282044	0.08418771	0.026099534	not-adaptive	0.08418771	-0.183957126
ENSMUSG00000037151.8	Lrrc20	3.439030313	18.22522985	1.795754446	1.523525342	-204.6621741	3.937169817	3.341794994	0.595374823	1680456.563	1.93E-05	141672.7329	-203.7342415	3.468987388	0.000484121	5631.249006	-204.6128288	0.415369289	0.184977321	not-adaptive	0.415369289	0.236535707
ENSMUSG00000037152.11	Ndufc1	8.765325732	5.213459024	1.601126061	0.434022369	-220.0945338	9.259056552	8.69122414	0.567832412	5.915450258	1.396059725	0.497410987	-218.2677227	8.704604139	0.001557385	448.9577836	-219.9696762	0.18232701	0.065042195	not-adaptive	0.18232701	0.091305806
ENSMUSG00000037174.18	Elf2	5.217162573	3.798376676	4.757910301	0.308127496	-224.9615211	4.94940331	5.259935134	-0.310531824	3.795842557	4.680497578	0.313104847	-224.8132709	4.991604964	0.007376639	202.3967967	-226.1936488	0.251483499	0.096602589	not-adaptive	0.251483499	-0.087790401
ENSMUSG00000037190.12	Cyb561d2	5.856014189	3621915.332	6.46E-06	305353.5749	-172.3180806	5.879528885	5.852417823	0.027111061	3621913.223	6.46E-06	305353.3971	-172.3159788	5.856014197	1.97E-10	1.00E+10	-172.3180808	0.99790019	0.948302559	not-adaptive	0.99790019	0.006667787
ENSMUSG00000037197.11	Rbm17	6.110362542	3.676432913	6.951241274	0.302290986	-287.871908	4.836175031	6.302845802	-1.466670771	4.129062579	5.923891223	0.35394216	-285.4496429	6.128138141	0.010899344	200.1834746	-290.1784171	0.008837297	0.002102819	adaptive	0.008837297	-0.382136908
ENSMUSG00000037204.7	Atg101	5.814657141	25.97126656	1.224125339	2.18000875	-225.8554484	6.476469544	5.706315221	0.770154323	3096581.702	1.00E-05	261064.7097	-224.2403469	5.817269644	2.69E-10	1.00E+10	-225.8654367	0.196893995	0.071415633	not-adaptive	0.196893995	0.18264814
ENSMUSG00000037210.16	Fam193a	2.89057399	10.94993029	3.256103799	0.924352112	-193.2228927	2.604916711	2.9352844	-0.330367689	10.95295984	3.295337805	0.90965641	-193.0571344	2.891131925	3.15E-10	1.00E+10	-193.3562209	0.74149525	0.439275941	not-adaptive	0.74149525	-0.172263048
ENSMUSG00000037214.12	Thap1	4.503637563	9.574555599	2.306048549	0.802569042	-186.0094244	4.112498916	4.553991156	-0.44149224	11.12001898	1.972022873	0.943528756	-185.5752299	4.484931616	0.000731164	2586.836849	-186.2046538	0.532898691	0.261869281	not-adaptive	0.532898691	-0.147116191
ENSMUSG00000037221.13	Mospd3	4.954712608	18.88044957	1.334151611	1.581715162	-219.6390036	4.242677447	5.052231127	-0.809553679	170452.9959	0.000144646	14370.39857	-217.7443925	4.959331532	2.15E-10	1.00E+10	-219.667549	0.146144922	0.04985547	not-adaptive	0.146144922	-0.251945639
ENSMUSG00000037225.13	Fgf2	3.218498599	31827733.16	8.52E-07	2683299.769	-135.5900745	3.174783289	3.230557995	-0.055774705	32079293.33	8.45E-07	2704508.095	-135.5815402	3.218498599	2.29E-10	1.00E+10	-135.5900748	0.991501685	0.896052672	not-adaptive	0.991501685	-0.025125258
ENSMUSG00000037234.17	Hook3	3.588197289	6.36109251	4.937424765	0.530088127	-283.0224687	2.678268858	3.728940808	-1.05067195	7.481598222	4.113845412	0.634431322	-281.1081345	3.570953531	0.002682534	1021.433609	-284.3958251	0.037339985	0.010339886	adaptive	0.037339985	-0.477465104
ENSMUSG00000037235.13	Mxd4	4.744210106	5.723498167	4.723789855	0.467708562	-148.9021087	5.660136224	4.640729625	1.019406599	7.10108094	3.794276903	0.588660573	-147.682651	4.814220998	0.000109556	23405.45477	-149.4954669	0.163193948	0.056895964	not-adaptive	0.163193948	0.286485129
ENSMUSG00000037236.16	Matr3	7.298666627	4.462823635	3.026767665	0.375818787	-259.3816443	6.63905156	7.394562187	-0.755510627	5.089888187	2.749103582	0.414586979	-257.8170477	7.341272367	0.003619051	321.3115367	-260.4748093	0.070104971	0.021136247	not-adaptive	0.070104971	-0.155487575
ENSMUSG00000037239.8	Spred3	2.132592521	18380551.68	1.35E-06	1549607.722	-159.0857679	2.181268527	2.128437252	0.052831275	18381360.83	1.35E-06	1549675.941	-159.0814608	2.14133671	7.43E-05	27987.75222	-159.0803357	1	1	not-adaptive	1	0.035372826
ENSMUSG00000037242.8	Clic4	8.20686595	2.0103986	2.781539747	0.168903113	-204.2670319	6.962232204	8.395323077	-1.433090873	2.508193988	2.287935046	0.20545294	-200.0173784	8.341569943	0.009999462	47.26081618	-205.7181948	0.003343235	0.000733796	adaptive	0.003343235	-0.270035914
ENSMUSG00000037243.17	Zfp692	3.464407773	13.05036266	3.297032221	1.09197249	-143.2449812	2.976071317	3.535529563	-0.559458246	14.22646512	3.026482105	1.18474704	-142.9357788	3.448612034	3.73E-10	1.00E+10	-143.2957665	0.697684884	0.396151956	not-adaptive	0.697684884	-0.248517224
ENSMUSG00000037251.5	Pomk	4.796799324	18478046.9	1.58E-06	1557827.232	-222.4011226	3.863639303	4.931389712	-1.067750409	18478300.26	1.50E-06	1557848.592	-219.2824278	4.79679933	2.46E-10	1.00E+10	-222.4011228	0.044214832	0.012508068	adaptive	0.044214832	-0.352033854
ENSMUSG00000037257.8	Aagab	4.203972739	15.91493747	1.219468088	1.339726964	-167.5477446	3.817965813	4.289207731	-0.471241918	2487610.816	7.81E-06	209721.2749	-166.5928275	4.204384184	1.67E-10	1.00E+10	-167.5829854	0.371518024	0.159357142	not-adaptive	0.371518024	-0.167907004
ENSMUSG00000037260.8	Hgsnat	6.814524003	2.808219586	7.426792021	0.228152278	-300.9544845	5.573694998	7.002431866	-1.428736868	2.996171678	6.504747307	0.260615032	-299.0995903	6.63114158	0.012054405	140.7093687	-298.1580149	1	1	not-adaptive	1	-0.329221983
ENSMUSG00000037262.7	Kin	4.683045091	10063992.97	3.14E-06	848460.3845	-146.9410284	4.768711291	4.662319397	0.106391894	10050367.76	3.14E-06	847311.6908	-146.9153334	4.68304508	2.66E-10	1.00E+10	-146.9410284	0.974632267	0.820661843	not-adaptive	0.974632267	0.0325516
ENSMUSG00000037266.18	Rsrp1	6.447287315	3.208024705	8.044923501	0.269974192	-316.8629106	4.966399093	6.672025974	-1.705626881	3.801541769	6.982972101	0.311156953	-314.1124664	6.643936232	0.016266712	134.3928719	-317.7871972	0.025356231	0.006708284	adaptive	0.025356231	-0.425924706
ENSMUSG00000037270.18	4932438A13Rik	4.060594703	11.8552656	3.74124792	1.017213297	-286.3613324	4.196842516	4.038340102	0.158502414	12.55706105	3.607304321	1.057534064	-286.3180427	3.942585703	0.00143177	2649.267537	-286.1824023	1	1	not-adaptive	1	0.055541911
ENSMUSG00000037275.14	Gemin5	3.316728498	15.74718774	1.897570192	1.336884284	-181.9809759	2.66883878	3.429232997	-0.760394217	41.22655272	0.724578461	3.467036913	-180.5990731	3.296382846	0.000530206	4774.860328	-181.9352943	0.262837009	0.102099235	not-adaptive	0.262837009	-0.361673773
ENSMUSG00000037278.9	Tmem97	7.059034074	3108240.965	5.84E-06	262049.9108	-248.0677372	7.21462745	7.032702887	0.181924563	3172887.842	5.71E-06	267499.1698	-247.8641397	7.059034073	1.53E-10	1.00E+10	-248.0677378	0.815790142	0.523396008	not-adaptive	0.815790142	0.03684563
ENSMUSG00000037286.15	Stag1	4.380734498	18478046.9	2.05E-06	1557827.232	-251.7953345	4.150335223	4.41666833	-0.266333106	18478042.33	2.04E-06	1557826.847	-251.6314276	4.380734471	3.19E-10	1.00E+10	-251.7953346	0.848820969	0.566949142	not-adaptive	0.848820969	-0.089730629
ENSMUSG00000037295.7	Ldlrap1	4.225158241	6.512259241	5.44800801	0.551166436	-260.5376518	2.698193479	4.518682426	-1.820488947	3131799.233	1.14E-05	264034.767	-254.3756191	4.152396199	0.003347496	894.3132503	-259.338905	0.006989922	0.001629097	adaptive	0.006989922	-0.743908364
ENSMUSG00000037296.7	Lsm1	5.33152265	35.57548084	0.398578236	2.999544121	-231.1139853	4.728244806	5.422865005	-0.694620199	18348751.05	7.41E-07	1546926.732	-227.5443526	5.321891972	0.000342787	3374.967207	-230.541228	0.049942875	0.014356643	adaptive	0.049942875	-0.197750524
ENSMUSG00000037300.19	Ttc13	4.189172212	5.767614242	5.247148775	0.489254198	-222.5830236	3.018291014	4.38886567	-1.370574656	8.033374751	3.765655706	0.679240506	-219.524086	4.216056261	0.002033341	1357.365553	-223.4125308	0.020477167	0.005291883	adaptive	0.020477167	-0.540116202
ENSMUSG00000037306.13	Man1c1	3.561188227	8.626463515	2.713498178	0.732394967	-156.276974	2.347449586	3.70126275	-1.353813164	16.81167185	1.369875925	1.412391174	-153.0331585	3.617979358	0.001243589	1619.90149	-156.5275447	0.030367383	0.008202259	adaptive	0.030367383	-0.656923381
ENSMUSG00000037313.16	Tacc3	6.920479096	3688856.045	9.24E-06	310997.1745	-214.1281153	7.010089715	6.905226225	0.104863489	3202583.198	1.06E-05	270002.9072	-214.1019432	6.913687536	0.000182963	15579.72141	-214.111617	0.990372795	0.889374304	not-adaptive	0.990372795	0.021744228
ENSMUSG00000037316.9	Bag4	4.219626897	15.86385954	2.195962396	1.333351423	-212.4640347	3.037230324	4.382700899	-1.345470575	3671204.334	9.06E-06	309509.0578	-208.9319933	4.220746095	3.00E-10	1.00E+10	-212.5019875	0.028156017	0.007538365	adaptive	0.028156017	-0.529063907
ENSMUSG00000037321.17	Tap1	4.592679943	8.945868659	2.88830075	0.753582338	-158.2159032	4.010295198	4.681517165	-0.671221967	10.97667183	2.36886035	0.919788367	-157.4340441	4.584070498	0.001380567	1575.432387	-158.1321494	0.497527056	0.237359058	not-adaptive	0.497527056	-0.22326771
ENSMUSG00000037325.10	Bbs7	4.355138866	13.88781048	2.495780219	1.153899789	-162.8873135	3.698297584	4.494779696	-0.796482111	23.63170231	1.422352293	2.001896852	-161.6271783	4.34799419	0.000156779	18807.71858	-162.9294629	0.271909891	0.106556116	not-adaptive	0.271909891	-0.28138909
ENSMUSG00000037326.10	Capn15	3.033607761	9.450754958	2.702611642	0.783058602	-162.2883412	1.845897191	3.22031938	-1.374422189	19809304.86	1.21E-06	1670054.831	-157.6404237	3.067272571	0.001156931	1831.995138	-162.182715	0.01064898	0.002577733	adaptive	0.01064898	-0.802881574
ENSMUSG00000037331.15	Larp1	2.39762551	18477309.56	1.17E-06	1557765.068	-258.1135699	2.096919845	2.44388792	-0.346968076	18477307.67	1.17E-06	1557764.909	-257.5408637	2.397625494	1.83E-10	1.00E+10	-258.1135702	0.563996918	0.284511435	not-adaptive	0.563996918	-0.220906408
ENSMUSG00000037343.8	Taf2	4.49239452	3.07202919	5.755831097	0.260781903	-222.8670225	3.223991703	4.699409477	-1.475417774	3.802429694	4.926140429	0.306949477	-220.1868583	4.406027665	0.014440669	106.8315321	-226.3879292	0.002027258	0.000428842	adaptive	0.002027258	-0.543631449
ENSMUSG00000037344.14	Slc12a9	3.856381086	6.315947856	4.288354333	0.538546794	-123.2884736	2.365150256	4.010983233	-1.645832977	12176128.03	2.33E-06	1026529.602	-120.5807791	3.702579449	0.003886432	567.8682756	-122.3797885	0.165462708	0.05784847	not-adaptive	0.165462708	-0.762024095
ENSMUSG00000037348.15	Paqr7	3.435122503	7.570260634	5.944045365	0.634725568	-165.8760692	4.115189077	3.339555023	0.775634055	7.882363082	5.653037667	0.6630565	-165.3844126	3.399503783	0.001722895	2292.99154	-166.0013955	0.539569901	0.266637154	not-adaptive	0.539569901	0.301302834
ENSMUSG00000037351.9	Actr1b	6.230240778	13.29988413	0.942485613	1.102967752	-234.0258126	6.342519052	6.213052766	0.129466286	13.83438504	0.901700431	1.153673046	-233.9028493	6.21438794	0.000242044	4310.028805	-233.8283801	1	1	not-adaptive	1	0.029753641
ENSMUSG00000037353.9	Letmd1	4.618565513	18477708.51	2.20E-06	1557798.704	-223.8520684	4.924021183	4.558802447	0.365218736	18478046.08	2.19E-06	1557827.163	-223.5584508	4.618565483	3.43E-10	1.00E+10	-223.8520685	0.745561505	0.443490209	not-adaptive	0.745561505	0.111182076
ENSMUSG00000037355.14	Uvssa	2.481033724	18982405.41	1.22E-06	1600348.106	-168.3385981	1.577346205	2.59798152	-1.020635315	19272530.06	1.14E-06	1624808.031	-165.6676924	2.481033712	1.95E-10	1.00E+10	-168.3385981	0.069189534	0.020819829	not-adaptive	0.069189534	-0.719891823
ENSMUSG00000037361.8	Sf3b6	6.628204809	3108240.965	4.10E-06	262049.9108	-221.0840877	6.443479862	6.656193437	-0.212713576	3739987.668	3.39E-06	315309.8579	-220.7172451	6.628204807	1.07E-10	1.00E+10	-221.0840878	0.692918658	0.391691233	not-adaptive	0.692918658	-0.046857321
ENSMUSG00000037364.12	Srrt	5.365743065	1919851.035	1.16E-05	161856.3307	-263.7031266	4.791520594	5.457793995	-0.666273401	18348751.3	1.18E-06	1546926.753	-261.5370941	5.357947405	0.000437601	4173.729958	-263.3747868	0.159184291	0.055221487	not-adaptive	0.159184291	-0.187834372
ENSMUSG00000037366.14	Pafah2	4.473620143	6.037212126	4.765617304	0.505330322	-189.9028278	3.347836938	4.698120389	-1.350283451	12.68870108	2.310136834	1.067165668	-186.8122691	4.545200401	0.003094675	786.6595624	-189.665504	0.057657504	0.016902497	not-adaptive	0.057657504	-0.488854422
ENSMUSG00000037369.17	Kdm6a	3.204640314	16.60714956	3.273299085	1.389359286	-198.979712	2.276394769	3.332501498	-1.056106729	2683008.572	2.00E-05	226194.5605	-197.7585491	3.193234675	4.65E-10	1.00E+10	-199.026117	0.281515472	0.111337311	not-adaptive	0.281515472	-0.549854755
ENSMUSG00000037373.12	Ctbp1	4.855320169	4.935769182	7.605114925	0.400001459	-299.2770791	3.140587727	5.081562841	-1.940975114	6.350810916	5.650876683	0.533108775	-295.1992653	4.812164862	0.005672972	592.8071395	-303.5508795	0.000236015	4.37E-05	adaptive	0.000236015	-0.694237699
ENSMUSG00000037376.14	Trmt6	4.381665133	5.166363894	4.778169894	0.42142777	-206.6241888	4.094745943	4.424532481	-0.329786538	5.227966068	4.686112527	0.429943238	-206.4668827	4.35352699	0.002718649	794.6566864	-207.4959683	0.357333576	0.15139178	not-adaptive	0.357333576	-0.111751078
ENSMUSG00000037400.17	Atp11b	4.034401618	11.14102379	2.625376014	0.937123369	-240.049465	3.796219439	4.075202781	-0.278983342	11.16262166	2.593153393	0.946249346	-239.8532329	4.031764771	2.58E-10	1.00E+10	-240.3383044	0.615653155	0.324644501	not-adaptive	0.615653155	-0.10230846
ENSMUSG00000037408.10	Cnnm4	5.10643125	13.39040787	1.354997267	1.112874188	-259.0182365	5.275444663	5.080580638	0.194864025	13.65058608	1.328485323	1.133547242	-258.8318847	5.18685859	0.000508006	2940.724455	-258.5530268	1	1	not-adaptive	1	0.054299317
ENSMUSG00000037411.10	Serpine1	5.459561966	3.524863209	12.29328878	0.298230691	-330.6479014	6.799773998	5.251791546	1.547982452	3.861036665	11.33047509	0.323489422	-329.1664191	5.53298434	0.019915638	187.8511566	-331.6804457	0.080941664	0.024939918	not-adaptive	0.080941664	0.372677143
ENSMUSG00000037415.7	Ranbp10	2.577284893	8.370336034	2.911951847	0.719153057	-205.9905246	1.984671333	2.678483143	-0.69381181	10.24104586	2.441215371	0.856654082	-204.8369638	2.618368557	0.001047631	2057.960175	-206.4296449	0.203379595	0.074300528	not-adaptive	0.203379595	-0.432516103
ENSMUSG00000037416.13	Dmxl1	2.062655159	19270171.18	1.45E-06	1624609.162	-181.0088369	1.77383971	2.099172054	-0.325332344	19270451.37	1.44E-06	1624632.783	-180.7888229	2.062655174	2.35E-10	1.00E+10	-181.0088372	0.802507311	0.507108638	not-adaptive	0.802507311	-0.24294477
ENSMUSG00000037419.9	Endod1	5.38608514	5.156714657	5.423793275	0.41682908	-280.7855162	4.701575588	5.501453429	-0.799877841	5.560511484	4.825343035	0.470002278	-279.7408541	5.394823366	0.003736377	644.6255307	-282.723167	0.050675488	0.014595697	not-adaptive	0.050675488	-0.226668502
ENSMUSG00000037443.13	Cep85	4.098106852	8.912480553	3.537182889	0.7604026	-233.3632258	4.77623297	3.994329701	0.78190327	12.30324136	2.626591391	1.029748379	-232.1184269	4.161430014	0.001835932	1457.905234	-233.0139722	0.408384844	0.180793339	not-adaptive	0.408384844	0.257919788
ENSMUSG00000037447.16	Arid5a	5.304466566	9.512152864	4.416312044	0.798281619	-257.5319711	5.812076685	5.223713346	0.588363339	10.68485621	3.945506163	0.894566942	-256.9757864	5.30932773	0.001319007	2720.064973	-257.4933458	0.595973298	0.308959426	not-adaptive	0.595973298	0.153978008
ENSMUSG00000037455.16	Slc18b1	3.636333733	18478046.9	2.05E-06	1557827.232	-231.8814923	3.339653722	3.680395121	-0.340741399	18478045.94	2.04E-06	1557827.151	-231.6433429	3.636333706	3.19E-10	1.00E+10	-231.8814923	0.788084905	0.490103565	not-adaptive	0.788084905	-0.140162138
ENSMUSG00000037458.15	Azin1	6.710262074	3.865694544	4.481938396	0.313070817	-281.1174088	6.059313847	6.809292678	-0.749978831	4.033132648	4.163022203	0.337015623	-280.1256809	6.481589569	0.006281076	226.6808425	-281.4479247	0.26653656	0.103909648	not-adaptive	0.26653656	-0.168350512
ENSMUSG00000037461.10	Ints7	4.655467134	19053067.66	1.68E-06	1606305.469	-302.443981	4.394229429	4.695510869	-0.301281441	19053067.66	1.67E-06	1606305.469	-302.1364692	4.655467125	2.69E-10	1.00E+10	-302.4439815	0.735273829	0.432902213	not-adaptive	0.735273829	-0.095671934
ENSMUSG00000037465.10	Klf10	4.382458825	3.826107482	7.2797196	0.316621005	-158.6668423	3.952365983	4.477420496	-0.525054514	4.026039078	6.957428456	0.334712359	-158.4112291	4.600488497	0.004002888	696.3555204	-161.1424217	0.065141555	0.019430106	not-adaptive	0.065141555	-0.179951271
ENSMUSG00000037466.13	Tedc1	4.730460012	4.647867312	5.740522955	0.385009008	-139.5496302	3.685574086	4.953809398	-1.268235312	7.460720536	3.708933529	0.622279902	-137.4075924	4.724151295	0.002039026	1245.853503	-140.5687306	0.042377482	0.011923048	adaptive	0.042377482	-0.426649002
ENSMUSG00000037470.14	Uggt1	4.370158094	19053067.66	1.55E-06	1606305.469	-294.1514408	3.856093858	4.453931525	-0.597837667	19053067.66	1.52E-06	1606305.469	-292.7777322	4.370158087	2.48E-10	1.00E+10	-294.1514412	0.253166212	0.097411614	not-adaptive	0.253166212	-0.207939211
ENSMUSG00000037474.13	Dtl	4.652205648	10.28247304	4.417940171	0.864452117	-198.7151872	4.445066561	4.69027876	-0.245212199	10.36959637	4.411527845	0.86461294	-198.6375489	4.644023785	4.04E-10	1.00E+10	-199.0069556	0.691144302	0.390041288	not-adaptive	0.691144302	-0.077468647
ENSMUSG00000037475.15	Thoc2	4.092334926	9.444515132	3.059766941	0.79240306	-238.1475599	3.763819679	4.144241114	-0.380421435	9.925819114	2.907204162	0.833642578	-237.8263122	4.099241314	0.000228357	11212.10864	-238.6813812	0.425253844	0.190967465	not-adaptive	0.425253844	-0.138910431
ENSMUSG00000037486.18	Asxl2	3.430877289	10.70901178	3.635550232	0.900797022	-229.9567772	3.645658478	3.398428699	0.247229779	11.14599026	3.513053136	0.933411451	-229.8605818	3.454985099	0.001953819	1640.43289	-229.3859682	1	1	not-adaptive	1	0.101311563
ENSMUSG00000037487.7	Ubr5	4.28062207	3078509.231	1.48E-05	259543.2609	-290.6134227	3.825703198	4.352650891	-0.526947693	3172908.521	1.42E-05	267500.9133	-290.01671	4.280622089	3.83E-10	1.00E+10	-290.6134228	0.550618668	0.274639667	not-adaptive	0.550618668	-0.18616936
ENSMUSG00000037499.9	Nenf	6.205848445	2.473667804	6.362666464	0.207306596	-254.5938476	4.665366228	6.424036619	-1.758670391	2.781729031	5.625667251	0.232724563	-251.7905753	6.388719101	0.029971822	45.49224121	-262.5393635	2.15E-05	3.54E-06	adaptive	2.15E-05	-0.461489781
ENSMUSG00000037503.12	Fam168b	3.825932372	21.11764317	1.311415189	1.785192407	-255.3860077	3.314247349	3.905534879	-0.591287531	52.65323222	0.526895696	4.41752871	-254.2539575	3.828915966	2.37E-10	1.00E+10	-255.412184	0.314042627	0.128011625	not-adaptive	0.314042627	-0.236838867
ENSMUSG00000037514.17	Pank2	4.152077743	7.729135009	4.464631196	0.649965409	-191.2867767	4.112533178	4.158475198	-0.04594202	7.74392114	4.483415445	0.647091407	-191.2838753	4.191842251	2.53E-05	125288.1828	-191.6494187	0.693819587	0.392531197	not-adaptive	0.693819587	-0.01602731
ENSMUSG00000037519.17	Ppfia1	4.174061871	16.1188512	1.948858032	1.349103166	-225.7479753	3.818481554	4.219103887	-0.400622334	16.23562197	1.921601253	1.361278419	-225.4276239	4.183041023	2.69E-10	1.00E+10	-225.7946797	0.692770988	0.391553697	not-adaptive	0.692770988	-0.143937557
ENSMUSG00000037523.13	Mavs	5.298858887	6.73004037	3.845645166	0.564358441	-248.5201191	4.548834018	5.406527243	-0.857693225	7.497965959	3.421562181	0.630242971	-247.084489	5.30043378	0.00136104	1702.36927	-249.9591665	0.056434339	0.016494712	not-adaptive	0.056434339	-0.249205417
ENSMUSG00000037531.8	Mrpl47	4.104216122	11.35768319	3.542883431	0.962570847	-281.1884825	4.833148357	4.001777152	0.831371205	15.75288698	2.599413984	1.311160808	-279.9341037	4.108373038	3.57E-10	1.00E+10	-281.4988786	0.209135088	0.076884972	not-adaptive	0.209135088	0.27232245
ENSMUSG00000037533.20	Rapgef6	3.752126559	18477708.51	2.37E-06	1557798.704	-223.7953574	2.742213769	3.915015719	-1.17280195	20527203.52	2.04E-06	1730584.75	-221.3348256	3.752126541	3.69E-10	1.00E+10	-223.7953574	0.085389528	0.026531179	not-adaptive	0.085389528	-0.513677059
ENSMUSG00000037552.17	Plekhg2	4.020372817	18478046.01	1.81E-06	1557827.157	-209.1910019	3.537434436	4.086459122	-0.549024686	18478045.84	1.79E-06	1557827.143	-208.5759303	4.020372818	2.82E-10	1.00E+10	-209.191002	0.540602097	0.267379127	not-adaptive	0.540602097	-0.208147894
ENSMUSG00000037553.14	Zdhhc18	2.597252952	18380524.56	1.93E-06	1549605.436	-173.156349	2.969930925	2.508020198	0.461910727	21942679.54	1.60E-06	1849919.741	-172.6653328	2.59725295	3.00E-10	1.00E+10	-173.1563493	0.612003984	0.321697413	not-adaptive	0.612003984	0.24388041
ENSMUSG00000037563.15	Rps16	9.449887753	5.914663639	0.525071614	0.497945743	-135.722151	9.657975403	9.418422468	0.239552934	6.331848429	0.482988585	0.541017443	-134.7458376	9.511918253	0.000447227	603.6461243	-137.8572202	0.044539328	0.012611798	adaptive	0.044539328	0.036235352
ENSMUSG00000037570.16	Mcrs1	5.667229541	9.594484285	1.363419174	0.80440018	-191.0505471	5.927722582	5.624571659	0.303150922	10.52924714	1.237844725	0.886554835	-190.5559555	5.661143653	0.000324256	3474.15683	-191.2217378	0.51387139	0.248527079	not-adaptive	0.51387139	0.075734699
ENSMUSG00000037572.17	Wdhd1	4.159947463	8.880789247	3.779705255	0.758188132	-164.1601588	3.503149397	4.283252984	-0.780103587	12.73664592	2.699962518	1.071615121	-163.2791819	4.175054237	0.000725353	4141.010886	-164.4957207	0.296253796	0.11879946	not-adaptive	0.296253796	-0.290054375
ENSMUSG00000037573.5	Tob1	4.667692105	3.347494508	7.157707426	0.277664853	-276.0496931	3.279962738	4.882335298	-1.60237256	3.849755358	6.074359705	0.326533472	-273.3322109	4.639150394	0.0110064	183.006131	-275.6266762	0.100815285	0.032179086	not-adaptive	0.100815285	-0.573891951
ENSMUSG00000037601.11	Nme1	8.185298036	4.95821849	1.273551252	0.409949539	-195.5686323	8.622261029	8.119015796	0.503245233	5.491796805	1.128046346	0.461599062	-193.7868397	8.241208376	0.001249325	424.1555658	-195.7422176	0.141510998	0.047978019	not-adaptive	0.141510998	0.086761388
ENSMUSG00000037608.16	Bclaf1	5.980866945	10.33951473	1.626999987	0.865494477	-264.6177439	5.332109473	6.07954608	-0.747436608	23.30617654	0.713661008	1.97140675	-261.5594232	5.963856771	0.000579001	2436.752373	-264.1327199	0.076283642	0.023292024	not-adaptive	0.076283642	-0.189257211
ENSMUSG00000037622.14	Wdtc1	2.510158663	10065322.97	2.62E-06	848572.5099	-156.3098448	2.163098374	2.57196392	-0.408865546	20140305.49	1.29E-06	1697960.254	-155.8922347	2.510158649	2.22E-10	1.00E+10	-156.309845	0.658618876	0.360767299	not-adaptive	0.658618876	-0.249771127
ENSMUSG00000037624.15	Kcnk2	4.626595014	5.968588219	5.473721989	0.496200637	-217.727134	4.058725615	4.708584348	-0.649858733	6.128487606	5.283550679	0.511911511	-217.2129549	4.717386745	0.003357971	825.1850699	-217.3132985	0.90452657	0.65416673	not-adaptive	0.90452657	-0.214266562
ENSMUSG00000037643.14	Prkci	5.026477538	3.484011846	5.961914118	0.294869249	-274.7928703	3.189818625	5.325457756	-2.135639131	5.901653786	3.58382745	0.492027618	-267.3952421	5.087612299	0.010106352	178.6807697	-276.4449093	0.00011743	2.10E-05	adaptive	0.00011743	-0.739431145
ENSMUSG00000037646.10	Vps13b	3.318079543	6.349067433	4.21582816	0.540083431	-222.3167084	2.616909651	3.449234864	-0.832325213	8.500210288	3.19086051	0.726410113	-220.9877406	3.237201431	0.002242147	1057.09913	-223.0452755	0.12776854	0.04250277	not-adaptive	0.12776854	-0.398412251
ENSMUSG00000037652.15	Phc3	5.342556483	43.89077218	0.384641388	3.684564649	-258.361138	5.827986403	5.266677016	0.561309387	4498929.841	3.65E-06	379291.9822	-256.2289781	5.342904211	1.42E-10	1.00E+10	-258.3636769	0.118280208	0.038804684	not-adaptive	0.118280208	0.146104524
ENSMUSG00000037656.9	Slc20a2	5.704047224	4.829217246	5.763756103	0.400287193	-303.7966833	5.171009038	5.786077018	-0.61506798	5.048642754	5.571471134	0.414226357	-303.2526901	5.547379584	0.005662124	420.4981385	-304.9421498	0.184619239	0.066035334	not-adaptive	0.184619239	-0.162139701
ENSMUSG00000037669.15	Ldah	5.824832121	7.139861876	4.310640139	0.594492539	-261.0729151	4.836923619	5.988042396	-1.151118777	10.21338047	2.972524206	0.860898996	-258.2763499	5.877344364	0.002932487	841.8525306	-258.5802161	0.737959622	0.435642905	not-adaptive	0.737959622	-0.30799468
ENSMUSG00000037674.15	Rfx7	2.982161618	13.11936938	2.179868226	1.103217485	-230.4334971	2.829043475	3.012124877	-0.183081402	13.64632983	2.103196912	1.144016138	-230.334666	2.978887938	2.49E-10	1.00E+10	-230.5936226	0.771856502	0.47173319	not-adaptive	0.771856502	-0.090467235
ENSMUSG00000037679.9	Inf2	5.512357675	11.26184494	1.343481838	0.943722361	-258.5979946	5.216618677	5.55779404	-0.341175363	12.70219461	1.195830013	1.059714065	-257.9280883	5.478668228	0.000507501	2502.628491	-258.5393345	0.542674156	0.268872063	not-adaptive	0.542674156	-0.091397393
ENSMUSG00000037692.14	Ahdc1	2.082010343	18478045.95	1.31E-06	1557827.152	-196.9265405	2.074031319	2.082800345	-0.008769026	18478045.95	1.31E-06	1557827.152	-196.9263686	2.082010341	2.03E-10	1.00E+10	-196.9265408	0.999827796	0.985192872	not-adaptive	0.999827796	-0.006086871
ENSMUSG00000037697.19	Ddhd1	2.995785568	6.888878583	3.430097183	0.580618184	-107.187201	2.805108249	3.031679222	-0.226570972	7.175689513	3.368901381	0.592957213	-107.1125514	2.996255909	2.24E-10	1.00E+10	-107.4957854	0.681653422	0.381311971	not-adaptive	0.681653422	-0.112060666
ENSMUSG00000037706.17	Cd81	11.05714091	4.75556282	0.833372816	0.394988763	-158.3188871	10.92280254	11.07748963	-0.15468709	4.848599182	0.820131448	0.401518775	-158.0817927	10.9741968	0.001157062	288.0238179	-160.278183	0.111203848	0.036091406	not-adaptive	0.111203848	-0.02028791
ENSMUSG00000037710.8	Cisd1	7.445609966	13.46338904	0.525871447	1.124907167	-195.5917053	7.38941635	7.454124911	-0.064708561	13.5917874	0.518880286	1.140004772	-195.5372813	7.480907599	0.000222921	2632.621302	-195.495213	1	1	not-adaptive	1	-0.012578577
ENSMUSG00000037712.16	Fermt2	6.657206012	10.32943525	1.233162283	0.869782173	-240.8104666	6.455609163	6.688843784	-0.233234622	10.97881799	1.175051522	0.912706613	-240.462695	6.667709071	0.000335176	3260.308717	-241.0257883	0.569444902	0.28859023	not-adaptive	0.569444902	-0.051203615
ENSMUSG00000037720.16	Tmem33	6.339176521	20541680.45	1.60E-06	1731805.316	-308.6658272	6.031330811	6.388253373	-0.356922562	20541680.45	1.59E-06	1731805.316	-308.2289987	6.339176507	2.77E-10	1.00E+10	-308.6658276	0.646081946	0.349944644	not-adaptive	0.646081946	-0.082945167
ENSMUSG00000037722.8	Gnpnat1	5.41615912	5.755713181	3.46700251	0.478830793	-234.0163586	4.844615323	5.502767633	-0.65815231	6.125872657	3.224857522	0.512744569	-233.0090953	5.326220861	0.003195577	514.472612	-233.3750058	0.693564894	0.392293587	not-adaptive	0.693564894	-0.183775293
ENSMUSG00000037725.8	Ckap2	6.290479914	21.13123284	2.773708933	1.782118166	-238.0059644	6.121281166	6.325006516	-0.20372535	22.76389334	2.573651934	1.921888426	-237.9475176	6.295029334	5.01E-10	1.00E+10	-238.0263458	0.92419875	0.691323565	not-adaptive	0.92419875	-0.04723333
ENSMUSG00000037730.13	Mynn	4.227634713	10.03913207	3.237364073	0.843043588	-184.9753946	3.301676651	4.39385515	-1.092178499	1167052.621	2.79E-05	98389.34709	-182.680225	4.239146582	0.000986835	2806.082589	-184.9705807	0.101230449	0.032333789	not-adaptive	0.101230449	-0.412288473
ENSMUSG00000037736.20	Limch1	5.280889762	6.618207815	4.05525379	0.556788581	-279.298047	5.826742269	5.193663481	0.633078788	7.335327425	3.693445419	0.612508261	-278.4414726	5.215760226	0.002729535	846.2747401	-280.2047586	0.171480454	0.060392531	not-adaptive	0.171480454	0.165936959
ENSMUSG00000037740.8	Mrps26	5.779330084	4.877060702	3.133460496	0.404354646	-252.8341805	5.302220758	5.851246015	-0.549025256	5.239584324	2.957830556	0.428997447	-252.0263137	5.907400781	0.003290683	388.1405589	-252.9003847	0.417249469	0.186110482	not-adaptive	0.417249469	-0.142147139
ENSMUSG00000037742.14	Eef1a1	12.34538743	4.936081649	0.618383513	0.408929523	-135.4992432	12.49417014	12.32309444	0.171075705	5.120946099	0.607104878	0.416555833	-135.1011862	12.31603302	0.000502513	530.0402242	-137.4397179	0.096469178	0.03056796	not-adaptive	0.096469178	0.019890506
ENSMUSG00000037750.16	Fam222b	3.480450334	9.180133231	3.497917261	0.771318024	-248.9245242	2.930469164	3.572006172	-0.641537008	11.1125387	2.904960549	0.931297017	-248.040319	3.493260115	0.001084145	2554.131444	-249.2709796	0.292099545	0.116680597	not-adaptive	0.292099545	-0.285602917
ENSMUSG00000037772.13	Mrpl23	5.799499282	17.87839547	0.672631979	1.498671492	-234.7982349	5.842434977	5.792867673	0.049567305	17.72887996	0.672636689	1.498071438	-234.7778659	5.799187662	1.03E-10	1.00E+10	-234.8759657	0.906558428	0.657806073	not-adaptive	0.906558428	0.012292063
ENSMUSG00000037784.14	Dzip1l	3.973692379	3108240.965	1.18E-05	262049.9108	-283.6702292	3.97662503	3.973187578	0.003437451	3172908.47	1.16E-05	267500.909	-283.670195	3.973692375	3.09E-10	1.00E+10	-283.6702293	0.999965648	0.993386567	not-adaptive	0.999965648	0.001247625
ENSMUSG00000037787.14	Apopt1	5.796729331	7.901689495	3.375492681	0.666512536	-247.6289127	4.893492123	5.939499534	-1.04600741	13.85522356	1.958641845	1.152438009	-244.7643496	5.771208194	0.001359736	1698.032124	-247.9489668	0.041394085	0.011611567	adaptive	0.041394085	-0.279476996
ENSMUSG00000037788.14	Vopp1	5.093417772	3.410951192	5.952080167	0.289406878	-215.7648876	4.085428831	5.254403143	-1.168974312	3.843320022	5.426951857	0.317390628	-214.0833074	4.972777604	0.010877216	162.5105062	-217.6881418	0.027191948	0.007251188	adaptive	0.027191948	-0.363039375
ENSMUSG00000037805.15	Rpl10a	8.819165611	6.226574381	0.667208379	0.530328475	-160.5817123	8.933803442	8.801917455	0.131885987	6.323667222	0.656051363	0.539136638	-160.3576648	8.813217321	0.000143108	2732.787785	-163.4393558	0.045881607	0.013042162	adaptive	0.045881607	0.021456671
ENSMUSG00000037815.7	Ctnna1	7.481256968	6.22216879	1.327324959	0.52944417	-218.5756828	6.763851408	7.595472245	-0.831620837	12.43657044	0.674661255	1.042496047	-212.926555	7.514163582	0.000786644	915.2972174	-218.6973872	0.003117162	0.000680537	adaptive	0.003117162	-0.1672947
ENSMUSG00000037816.10	Fbxw17	5.817097892	10.06262813	2.560944142	0.848296251	-166.7708384	4.890090321	5.97771322	-1.087622899	1851326.417	1.39E-05	156078.7399	-164.2570959	5.808151918	0.001236542	1726.619861	-166.193485	0.144223795	0.049075226	not-adaptive	0.144223795	-0.289732573
ENSMUSG00000037822.12	Smim14	6.553542406	5.569938897	2.577037241	0.463421555	-233.9338649	6.020003903	6.640070015	-0.620066112	6.120283785	2.316798618	0.514603675	-232.6017403	6.40109171	0.001836576	672.3534698	-234.6805763	0.125075721	0.041446334	not-adaptive	0.125075721	-0.141434032
ENSMUSG00000037824.6	Tspan14	5.752495066	3130837.43	1.04E-05	263953.6902	-273.1146193	5.974577515	5.713951831	0.260625684	3739705.739	8.67E-06	315286.1009	-272.8926567	5.752495058	2.74E-10	1.00E+10	-273.1146196	0.800945028	0.505233639	not-adaptive	0.800945028	0.064347824
ENSMUSG00000037827.5	Gm5884	2.283671492	18478045.94	4.49E-07	1557827.151	-158.7145169	2.366771627	2.269186147	0.09758548	18478045.97	4.48E-07	1557827.153	-158.6042244	2.283671495	6.99E-11	1.00E+10	-158.7145173	0.895571847	0.638594038	not-adaptive	0.895571847	0.060745543
ENSMUSG00000037846.18	Rtkn2	2.958248788	4934711.871	1.04E-05	416029.1658	-109.8103188	4.1417878	2.769958491	1.371829309	5624262.797	8.69E-06	474163.0757	-108.4668787	2.958248783	4.34E-10	1.00E+10	-109.8103188	0.260946439	0.101177738	not-adaptive	0.260946439	0.580389284
ENSMUSG00000037851.13	Iars	5.443726513	4.794364629	6.379828663	0.399867885	-313.7599357	4.530523826	5.581439941	-1.050916115	5.29076461	5.931986909	0.428686559	-312.3074605	5.386632478	0.006203617	438.9363628	-317.2999475	0.00678876	0.001578228	adaptive	0.00678876	-0.300959501
ENSMUSG00000037852.8	Cpe	9.220081773	1.27593251	5.73029067	0.09934191	-231.1842984	7.681566041	9.451129763	-1.769563722	1.371902996	5.191481942	0.109636429	-229.2770279	9.443871953	0.063624745	9.045069642	-240.2051044	1.79E-05	2.94E-06	adaptive	1.79E-05	-0.299086332
ENSMUSG00000037855.15	Zfp365	4.413097516	12.61717707	2.547337933	1.061361029	-220.3892064	3.881466603	4.489107204	-0.607640601	12.69410989	2.502322027	1.0673891	-219.6750358	4.41740543	2.80E-10	1.00E+10	-220.4999224	0.438284679	0.198989795	not-adaptive	0.438284679	-0.209826675
ENSMUSG00000037857.16	Nufip2	3.397103074	18478045.94	2.59E-06	1557827.151	-306.7681106	3.867674436	3.317409537	0.550264899	17985717.69	2.63E-06	1516320.801	-306.0900527	3.397103087	4.03E-10	1.00E+10	-306.768111	0.507601651	0.244211647	not-adaptive	0.507601651	0.221409235
ENSMUSG00000037876.17	Jmjd1c	3.745775728	8.252850299	4.190128095	0.70753406	-211.7910871	3.533508445	3.777889036	-0.244380591	8.297928616	4.234885864	0.698614725	-211.7050426	3.77058892	3.21E-10	1.00E+10	-212.2854909	0.559647471	0.281279709	not-adaptive	0.559647471	-0.09647897
ENSMUSG00000037885.18	Stk35	3.750817667	6.054270602	6.491816191	0.498516814	-274.4841951	2.910010096	3.873791258	-0.963781161	6.59383527	5.875858658	0.549615607	-273.373393	3.742049854	0.002720237	1276.776003	-275.9370077	0.077025814	0.023553297	not-adaptive	0.077025814	-0.412722057
ENSMUSG00000037887.11	Dusp8	3.69685723	10.35058294	2.620942936	0.873546228	-198.7390829	3.382807625	3.721986846	-0.339179221	10.42347599	2.615940469	0.873109994	-198.5952257	3.687380775	0.001387937	1628.212882	-198.3626052	1	1	not-adaptive	1	-0.137851821
ENSMUSG00000037894.13	H2az1	9.914517779	4.742146551	4.182315856	0.389571121	-291.8807693	10.64705772	9.804608358	0.842449361	5.216573716	3.760814176	0.433185851	-290.3933051	10.06908867	0.004063815	405.3638802	-291.3174301	0.39687856	0.173987081	not-adaptive	0.39687856	0.118922893
ENSMUSG00000037896.17	Rcor1	2.906884674	10050354.71	2.97E-06	847310.5895	-142.8473358	2.458116694	2.99102867	-0.532911975	10050100.69	2.92E-06	847289.1746	-142.2718783	2.881091788	0.000859294	2806.719034	-142.664582	0.675228779	0.375492441	not-adaptive	0.675228779	-0.283088333
ENSMUSG00000037904.14	Ankrd9	4.737524636	1.998803891	8.660837465	0.159495305	-143.2128938	2.921229313	5.017231542	-2.09600223	2.352087188	7.135569117	0.198082158	-140.7443923	5.033652536	0.030167061	46.80765052	-144.7175405	0.01881411	0.004818589	adaptive	0.01881411	-0.780315907
ENSMUSG00000037905.13	Bri3bp	3.714716465	15.91152979	2.370324174	1.34052893	-250.9947995	2.908091407	3.846728047	-0.93863664	2518148.677	1.48E-05	212293.9759	-249.0270753	3.708550193	0.000280104	11482.20239	-251.0401168	0.133581765	0.044801846	not-adaptive	0.133581765	-0.403559222
ENSMUSG00000037916.14	Ndufv1	6.954381338	14069303.84	1.14E-06	1186142.15	-251.2185005	6.937267211	6.956966926	-0.019699715	20541680.45	7.81E-07	1731805.316	-251.2158841	6.954381329	1.35E-10	1.00E+10	-251.218501	0.997386492	0.942327026	not-adaptive	0.997386492	-0.004091006
ENSMUSG00000037933.16	Bicd2	4.586458319	4.083406194	4.274268903	0.339643328	-246.284253	3.774563928	4.706367814	-0.931803887	4.576061052	3.861620664	0.376228117	-244.6886991	4.559263208	0.006020692	246.8338852	-247.7400311	0.047295887	0.013497826	adaptive	0.047295887	-0.318304094
ENSMUSG00000037935.16	Smarce1	5.328181101	7.634425886	2.179584001	0.645996735	-266.9979788	5.49861505	5.302300298	0.196314752	7.799959159	2.145510804	0.656481043	-266.8478665	5.291151107	0.001464054	957.3391079	-266.7098308	1	1	not-adaptive	1	0.052449909
ENSMUSG00000037936.15	Scarb1	6.841326116	5.182348655	3.42410665	0.42388702	-272.6336288	6.570366461	6.883252416	-0.312885954	5.288777664	3.383790678	0.428836842	-272.3907874	6.758767406	0.00332984	446.8892466	-273.8989648	0.221312971	0.082428549	not-adaptive	0.221312971	-0.067116577
ENSMUSG00000037938.4	Chchd5	4.638182245	14.93523974	1.819145898	1.242839403	-171.0743571	4.281978549	4.695246055	-0.413267505	13.74413665	1.939950258	1.151474135	-170.7042371	4.648419515	0.001365504	1576.518524	-170.4437346	1	1	not-adaptive	1	-0.132923196
ENSMUSG00000037949.8	Ano10	6.298308243	9.09060846	2.088799587	0.77199394	-239.5768264	5.823989396	6.372729713	-0.548740317	10.70474089	1.797020661	0.895055056	-238.4258934	6.301891545	0.001113653	1439.739048	-239.3254476	0.406750958	0.179820328	not-adaptive	0.406750958	-0.129903744
ENSMUSG00000037957.14	Wdr20	4.473022463	5.976200956	6.287356776	0.497226084	-166.368608	2.905164875	4.741842159	-1.836677284	15.97975411	2.356749071	1.336477157	-162.308171	4.516521625	0.004344432	711.3447976	-165.3400752	0.048223724	0.013797982	adaptive	0.048223724	-0.706827599
ENSMUSG00000037958.13	Nsrp1	4.138387426	22.08191538	1.95106588	1.857559914	-264.7868455	4.802726445	4.03918032	0.763546125	3078508.97	1.39E-05	259543.2389	-263.6297199	4.149443536	0.000704818	5086.258699	-264.7048769	0.34124418	0.142540737	not-adaptive	0.34124418	0.249791084
ENSMUSG00000037960.11	Card19	7.234456762	4.720832461	2.311427505	0.393454365	-232.9200631	6.747360001	7.305008197	-0.557648196	5.161502834	2.173639372	0.418391156	-231.8245068	7.156661071	0.002494464	374.1047796	-234.0365736	0.109474151	0.035434097	not-adaptive	0.109474151	-0.114562754
ENSMUSG00000037965.14	Zc3h7a	6.127187819	7.494448955	3.759864772	0.62838098	-317.181374	6.054793224	6.13808033	-0.083287106	7.498383902	3.764565176	0.62744285	-317.1656643	6.207863446	0.002142439	1116.233231	-317.4067917	0.785741545	0.487402789	not-adaptive	0.785741545	-0.019709835
ENSMUSG00000037966.15	Ninj1	7.6158391	3.321710355	5.888144339	0.279450444	-295.0531232	7.210724236	7.676477047	-0.465752811	3.389032453	5.85687684	0.280851499	-294.7983881	7.395818215	0.008874311	185.1857168	-293.2853017	1	1	not-adaptive	1	-0.0903002
ENSMUSG00000037972.7	Snn	2.754807455	5.323875273	4.22632915	0.435578392	-167.2961759	3.046424934	2.701917589	0.344507345	5.444717811	4.126969735	0.44642717	-167.098396	2.822056845	0.000674887	3218.90488	-169.5163841	0.089100697	0.027871856	not-adaptive	0.089100697	0.17313352
ENSMUSG00000037979.13	Ccdc92	3.589153023	3.283011621	6.484183476	0.28028918	-143.7242285	2.495030066	3.724524843	-1.229494777	3.508725186	6.191785767	0.290962643	-142.6654591	3.436666497	0.008031125	217.4471762	-140.4387189	1	1	not-adaptive	1	-0.577999184
ENSMUSG00000037991.9	Rmi2	2.118282622	4.343031982	3.15760931	0.366865421	-152.5767965	1.429496781	2.223471279	-0.793974498	4.958796873	2.870981796	0.403704629	-151.2534996	2.124995325	1.50E-10	1.00E+10	-155.7043762	0.011668334	0.00284897	adaptive	0.011668334	-0.637306398
ENSMUSG00000037992.16	Rara	3.619786687	3078509.222	8.79E-06	259543.2609	-236.2606055	3.622354754	3.619343112	0.003011642	3078509.231	8.79E-06	259543.2609	-236.2605733	3.619786674	2.28E-10	1.00E+10	-236.2606058	0.999967444	0.993561702	not-adaptive	0.999967444	0.001199962
ENSMUSG00000037993.8	Dhx38	4.24004027	11.75914064	2.228337248	0.984802492	-208.7711207	3.725404529	4.332557235	-0.607152706	13.81806576	1.887636427	1.152400907	-207.7115562	4.201159727	0.00072753	3028.489813	-208.7298878	0.361197037	0.153546134	not-adaptive	0.361197037	-0.217821717
ENSMUSG00000037997.12	Parp11	4.911487303	8.982652082	3.852828474	0.761284423	-260.3372192	4.643846439	4.945736102	-0.301889664	8.963326492	3.859660786	0.758034414	-260.1945742	4.909569807	3.15E-10	1.00E+10	-261.0118218	0.441645587	0.201082437	not-adaptive	0.441645587	-0.090864995
ENSMUSG00000037999.13	Arap2	4.131867884	18348751.07	1.86E-06	1546926.734	-298.068238	3.921225644	4.163543409	-0.242317765	18349990.2	1.86E-06	1547031.201	-297.8909173	4.131867876	2.88E-10	1.00E+10	-298.0682386	0.83751062	0.551496721	not-adaptive	0.83751062	-0.086507202
ENSMUSG00000038000.10	Acd	5.546988068	10.39582921	1.327988411	0.877251316	-229.3113898	5.178779612	5.603035178	-0.424255566	12.392535	1.12049617	1.03771692	-228.2514634	5.536786224	1.23E-10	1.00E+10	-229.8028316	0.21195776	0.078160807	not-adaptive	0.21195776	-0.113596386
ENSMUSG00000038002.9	Cramp1l	2.260857417	4577274.536	5.80E-06	385897.8991	-227.7758783	1.909847299	2.319905848	-0.410058549	4577274.495	5.75E-06	385897.8957	-227.1949127	2.260857438	2.24E-10	1.00E+10	-227.7758786	0.559357839	0.281065274	not-adaptive	0.559357839	-0.280608963
ENSMUSG00000038005.15	Hpf1	6.565441149	26.71691324	0.589194251	2.245905255	-242.2718457	6.348101888	6.598511301	-0.250409413	49.36328951	0.319490243	4.144087625	-241.87401	6.561503883	0.000133959	9836.791904	-242.221771	0.70626767	0.404292486	not-adaptive	0.70626767	-0.055815289
ENSMUSG00000038013.14	Wipf2	2.214778847	17.09490517	1.367687614	1.436146219	-208.3994858	1.934633671	2.268037025	-0.333403354	19.08974781	1.217158321	1.608591677	-207.9928088	2.214962342	2.00E-10	1.00E+10	-208.4555904	0.629530109	0.336018486	not-adaptive	0.629530109	-0.229383779
ENSMUSG00000038014.7	Fam120a	5.527604666	6.925878249	1.331535226	0.581613232	-225.6290357	5.326856889	5.558349952	-0.231493063	7.301738603	1.306477133	0.593023874	-225.2784215	5.541650434	8.68E-11	1.00E+10	-227.8566137	0.075911108	0.023161064	not-adaptive	0.075911108	-0.061372147
ENSMUSG00000038022.11	Mindy4	4.310884603	7121294.021	6.59E-06	600369.6787	-139.0441645	4.327902264	4.30748107	0.020421194	10065364.38	4.66E-06	848576.0008	-139.0436815	4.310884608	3.96E-10	1.00E+10	-139.0441646	0.999517043	0.975203417	not-adaptive	0.999517043	0.006823463
ENSMUSG00000038023.12	Atp6v0a2	5.339582684	4.127042765	4.947783855	0.346354653	-289.4540615	4.328122039	5.49299774	-1.164875701	4.862051107	4.280031848	0.400946204	-287.1557135	5.284869904	0.008314939	208.7643717	-291.628739	0.011412734	0.002780701	adaptive	0.011412734	-0.343852519
[truncated: 6,934 more rows]
