# Supplementary material for: Stochastic modelling of single-cell gene expression adaptation reveals non-genomic contribution to evolution of tumor subclones
Source: bioRxiv. 2024 Apr 20:2024.04.17.588869. Preprint. [Version 1] doi: 10.1101/2024.04.17.588869 (PMC11071284; doi:10.1101/2024.04.17.588869)
Supplement: Supplement 2 [file media-2.zip › Supplementary Files/Simulated Data/Constrained_Simulation/tr_1_sq_15_r_150_a_8.csv]

gene	species	replicate	exprval
1	C23	R1	7.22881869049588
1	C17	R1	7.17990909001493
1	C10	R1	7.28540221886225
1	C3	R1	7.15987133677839
1	C14	R1	7.53138146051631
1	C5	R1	7.22881869049588
1	C9	R1	7.5077946401987
1	C19	R1	7.13955135239879
1	C1	R1	7.33985000288462
1	C4	R1	7.45121111183233
1	C13	R1	7.33091687811462
1	C18	R1	7.09803208296053
1	C15	R1	7.24792751344359
1	C11	R1	7.467605550083
1	C16	R1	7.4594316186373
1	C8	R1	7.2667865406949
1	C20	R1	7.31288295528436
1	C7	R1	7.09803208296053
2	C23	R1	7.17990909001493
2	C17	R1	7.28540221886225
2	C12	R1	6.96578428466209
2	C10	R1	7.20945336562895
2	C3	R1	7.25738784269265
2	C14	R1	7.10852445677817
2	C5	R1	7.27612440527424
2	C9	R1	7.12928301694497
2	C24	R1	7.32192809488736
2	C6	R1	7.32192809488736
2	C21	R1	7.23840473932508
2	C19	R1	7.27612440527424
2	C1	R1	7.03342300153745
2	C22	R1	7.07681559705083
2	C13	R1	7.21916852046216
2	C18	R1	6.96578428466209
2	C15	R1	7.11894107272351
2	C11	R1	7.19967234483636
2	C16	R1	6.85798099512757
2	C8	R1	7.49185309632967
2	C20	R1	7.25738784269265
2	C7	R1	7.01122725542325
3	C23	R1	7.3037807481771
3	C12	R1	7.35755200461808
3	C10	R1	7.01122725542325
3	C3	R1	7.40087943628218
3	C14	R1	7.52356195605701
3	C5	R1	7.07681559705083
3	C9	R1	7.09803208296053
3	C24	R1	7.2667865406949
3	C6	R1	7.22881869049588
3	C21	R1	7.2667865406949
3	C19	R1	6.94251450533924
3	C1	R1	7.2667865406949
3	C22	R1	7.12928301694497
3	C13	R1	7.32192809488736
3	C18	R1	7.33985000288462
3	C11	R1	7
3	C8	R1	7.18982455888002
3	C20	R1	7.08746284125034
3	C7	R1	7.06608919045777
4	C23	R1	7.78790255939143
4	C17	R1	7.17990909001493
4	C12	R1	7.36632221424582
4	C10	R1	7.20945336562895
4	C3	R1	7.19967234483636
4	C5	R1	7.4262647547021
4	C9	R1	7.09803208296053
4	C24	R1	7.34872815423108
4	C6	R1	7
4	C21	R1	6.96578428466209
4	C19	R1	7.37503943134692
4	C1	R1	7.13955135239879
4	C22	R1	7.05528243550119
4	C4	R1	7.09803208296053
4	C13	R1	7.12928301694497
4	C18	R1	7.18982455888002
4	C11	R1	7.27612440527424
4	C16	R1	7.07681559705083
4	C8	R1	7.45121111183233
4	C20	R1	7.33985000288462
4	C7	R1	7.52356195605701
5	C23	R1	7.38370429247405
5	C17	R1	7.04439411935845
5	C12	R1	7.38370429247405
5	C10	R1	7.04439411935845
5	C3	R1	7.3037807481771
5	C14	R1	7.12928301694497
5	C5	R1	7.21916852046216
5	C9	R1	7.21916852046216
5	C6	R1	7.53138146051631
5	C21	R1	7.40087943628218
5	C1	R1	7.09803208296053
5	C22	R1	7.10852445677817
5	C13	R1	7.36632221424582
5	C18	R1	7.45121111183233
5	C15	R1	7.23840473932508
5	C11	R1	7.39231742277876
5	C8	R1	7.24792751344359
5	C20	R1	7.17990909001493
5	C7	R1	6.84549005094437
6	C23	R1	7.13955135239879
6	C17	R1	7.35755200461808
6	C12	R1	7.28540221886225
6	C10	R1	7.34872815423108
6	C3	R1	7.12928301694497
6	C5	R1	7.37503943134692
6	C9	R1	7.03342300153745
6	C6	R1	7.31288295528436
6	C19	R1	7.3037807481771
6	C1	R1	7.16992500144231
6	C22	R1	7.25738784269265
6	C4	R1	7.15987133677839
6	C13	R1	7.18982455888002
6	C18	R1	7.4093909361377
6	C15	R1	6.59991284218713
6	C11	R1	7.23840473932508
6	C16	R1	7.2667865406949
6	C8	R1	7.20945336562895
6	C20	R1	7.49185309632967
6	C7	R1	7.10852445677817
7	C23	R1	7.20945336562895
7	C17	R1	7.4178525148859
7	C12	R1	7.18982455888002
7	C10	R1	7.25738784269265
7	C3	R1	7.19967234483636
7	C5	R1	6.91886323727459
7	C9	R1	7.11894107272351
7	C24	R1	7.14974711950468
7	C6	R1	7.37503943134692
7	C21	R1	7.12928301694497
7	C19	R1	7.20945336562895
7	C1	R1	7.18982455888002
7	C22	R1	7.02236781302845
7	C4	R1	7.33985000288462
7	C13	R1	7.55458885167764
7	C18	R1	6.96578428466209
7	C15	R1	7.3037807481771
7	C11	R1	7.24792751344359
7	C16	R1	7.29462074889163
7	C8	R1	7.09803208296053
7	C20	R1	7.28540221886225
7	C7	R1	7.37503943134692
8	C23	R1	7.05528243550119
8	C17	R1	7.06608919045777
8	C12	R1	7.03342300153745
8	C10	R1	7.06608919045777
8	C3	R1	7.28540221886225
8	C14	R1	7.31288295528436
8	C5	R1	7.43462822763672
8	C9	R1	7.22881869049588
8	C24	R1	7.11894107272351
8	C6	R1	7.35755200461808
8	C21	R1	7.10852445677817
8	C19	R1	7.23840473932508
8	C1	R1	7.02236781302845
8	C22	R1	7.21916852046216
8	C4	R1	7.24792751344359
8	C13	R1	7.23840473932508
8	C18	R1	7.45121111183233
8	C15	R1	7.38370429247405
8	C11	R1	7.21916852046216
8	C16	R1	7.34872815423108
8	C7	R1	7.5077946401987
9	C23	R1	7.21916852046216
9	C17	R1	7.19967234483636
9	C12	R1	7.39231742277876
9	C10	R1	7.32192809488736
9	C3	R1	7.07681559705083
9	C14	R1	7.43462822763672
9	C5	R1	7.18982455888002
9	C9	R1	7.62205181945638
9	C24	R1	7.29462074889163
9	C6	R1	7.13955135239879
9	C21	R1	7.2667865406949
9	C19	R1	7.4594316186373
9	C1	R1	7.3037807481771
9	C22	R1	7.03342300153745
9	C4	R1	7.33985000288462
9	C18	R1	6.97727992349992
9	C11	R1	7.33985000288462
9	C16	R1	7.44294349584873
9	C7	R1	7.38370429247405
10	C17	R1	7.29462074889163
10	C12	R1	7.01122725542325
10	C3	R1	7.04439411935845
10	C14	R1	7.15987133677839
10	C5	R1	7.25738784269265
10	C24	R1	7.10852445677817
10	C6	R1	7.31288295528436
10	C21	R1	6.97727992349992
10	C19	R1	6.68650052718322
10	C22	R1	7.43462822763672
10	C4	R1	7.04439411935845
10	C13	R1	7.07681559705083
10	C18	R1	7.35755200461808
10	C11	R1	7.23840473932508
10	C16	R1	7.35755200461808
10	C8	R1	7.15987133677839
10	C20	R1	7.4093909361377
10	C7	R1	7.12928301694497
11	C23	R1	7.36632221424582
11	C17	R1	7.08746284125034
11	C10	R1	6.84549005094437
11	C3	R1	7.12928301694497
11	C14	R1	7.3037807481771
11	C5	R1	7.17990909001493
11	C24	R1	7.32192809488736
11	C6	R1	7.11894107272351
11	C21	R1	7.12928301694497
11	C19	R1	7.21916852046216
11	C1	R1	6.90689059560852
11	C4	R1	7.3037807481771
11	C13	R1	7.08746284125034
11	C18	R1	7.36632221424582
11	C15	R1	7.33091687811462
11	C11	R1	7.24792751344359
11	C16	R1	7.29462074889163
11	C20	R1	7.2667865406949
11	C7	R1	7.15987133677839
12	C23	R1	7.13955135239879
12	C17	R1	7.31288295528436
12	C12	R1	7.21916852046216
12	C10	R1	6.97727992349992
12	C3	R1	7.49185309632967
12	C5	R1	7.28540221886225
12	C9	R1	7.24792751344359
12	C24	R1	7.28540221886225
12	C21	R1	7.20945336562895
12	C19	R1	7.20945336562895
12	C1	R1	7.49185309632967
12	C22	R1	7.4594316186373
12	C4	R1	7.33985000288462
12	C13	R1	7.14974711950468
12	C18	R1	7.12928301694497
12	C15	R1	7.49185309632967
12	C11	R1	6.78135971352466
12	C16	R1	7.4594316186373
12	C8	R1	7.20945336562895
12	C20	R1	7.39231742277876
12	C7	R1	7.08746284125034
13	C23	R1	7.3037807481771
13	C17	R1	7.33985000288462
13	C12	R1	6.8703647195834
13	C10	R1	7.11894107272351
13	C3	R1	7.5077946401987
13	C14	R1	7.23840473932508
13	C5	R1	6.91886323727459
13	C9	R1	7.39231742277876
13	C24	R1	7.07681559705083
13	C6	R1	7.3037807481771
13	C19	R1	6.82017896241519
13	C1	R1	7.19967234483636
13	C22	R1	7.40087943628218
13	C4	R1	7.53138146051631
13	C13	R1	7.10852445677817
13	C18	R1	7.33091687811462
13	C15	R1	7.2667865406949
13	C11	R1	7.32192809488736
13	C16	R1	7.22881869049588
13	C8	R1	6.95419631038687
13	C20	R1	7.25738784269265
13	C7	R1	6.93073733756289
14	C23	R1	6.90689059560852
14	C17	R1	7.10852445677817
14	C12	R1	7.3037807481771
14	C3	R1	6.95419631038687
14	C14	R1	7.4093909361377
14	C9	R1	7.15987133677839
14	C6	R1	7.24792751344359
14	C21	R1	7.34872815423108
14	C19	R1	7.38370429247405
14	C1	R1	7.38370429247405
14	C22	R1	7.33091687811462
14	C13	R1	7.08746284125034
14	C18	R1	7.36632221424582
14	C15	R1	7.34872815423108
14	C11	R1	7.40087943628218
14	C16	R1	7.10852445677817
14	C8	R1	7.53915881110803
14	C20	R1	6.94251450533924
14	C7	R1	7.20945336562895
15	C23	R1	7.32192809488736
15	C17	R1	7.25738784269265
15	C10	R1	7.25738784269265
15	C14	R1	6.96578428466209
15	C5	R1	7.02236781302845
15	C9	R1	7.08746284125034
15	C6	R1	7.13955135239879
15	C21	R1	6.84549005094437
15	C19	R1	7.40087943628218
15	C1	R1	7.13955135239879
15	C22	R1	7.14974711950468
15	C4	R1	7.06608919045777
15	C13	R1	7.04439411935845
15	C15	R1	7.2667865406949
15	C11	R1	7.05528243550119
15	C8	R1	6.95419631038687
15	C20	R1	7.23840473932508
15	C7	R1	7.17990909001493
16	C23	R1	7.13955135239879
16	C17	R1	7.22881869049588
16	C12	R1	7.16992500144231
16	C10	R1	6.8073549220576
16	C3	R1	7.05528243550119
16	C14	R1	6.90689059560852
16	C5	R1	7.32192809488736
16	C9	R1	7.5077946401987
16	C24	R1	7.48381577726426
16	C6	R1	6.83289001416474
16	C21	R1	7.04439411935845
16	C19	R1	7.4093909361377
16	C22	R1	7.17990909001493
16	C13	R1	7.19967234483636
16	C18	R1	7.20945336562895
16	C15	R1	7.37503943134692
16	C16	R1	7.02236781302845
16	C8	R1	7.11894107272351
16	C20	R1	7.25738784269265
16	C7	R1	7.16992500144231
17	C23	R1	7.21916852046216
17	C17	R1	7.34872815423108
17	C12	R1	7.11894107272351
17	C3	R1	7.14974711950468
17	C14	R1	6.95419631038687
17	C5	R1	7.24792751344359
17	C9	R1	6.97727992349992
17	C24	R1	7.61470984411521
17	C6	R1	6.95419631038687
17	C21	R1	7.49185309632967
17	C19	R1	7.44294349584873
17	C1	R1	7.64385618977472
17	C22	R1	7.17990909001493
17	C4	R1	7.23840473932508
17	C13	R1	7.28540221886225
17	C18	R1	6.93073733756289
17	C15	R1	7.13955135239879
17	C11	R1	7.16992500144231
17	C16	R1	6.98868468677217
17	C8	R1	7.4178525148859
17	C20	R1	7.18982455888002
18	C23	R1	7.56224242422107
18	C12	R1	7.04439411935845
18	C10	R1	7.19967234483636
18	C3	R1	7.4757334309664
18	C14	R1	7.16992500144231
18	C5	R1	7.45121111183233
18	C9	R1	7.4262647547021
18	C24	R1	7.14974711950468
18	C6	R1	7.12928301694497
18	C21	R1	7.27612440527424
18	C19	R1	7.53138146051631
18	C1	R1	6.89481776330794
18	C22	R1	6.95419631038687
18	C4	R1	7.45121111183233
18	C13	R1	7.16992500144231
18	C18	R1	7.29462074889163
18	C15	R1	6.97727992349992
18	C11	R1	7.27612440527424
18	C16	R1	7.25738784269265
18	C8	R1	7.16992500144231
18	C20	R1	7.13955135239879
19	C23	R1	7.28540221886225
19	C17	R1	7.24792751344359
19	C12	R1	7.4262647547021
19	C10	R1	7.19967234483636
19	C3	R1	7.33985000288462
19	C14	R1	7.49185309632967
19	C5	R1	7.27612440527424
19	C9	R1	7.3037807481771
19	C24	R1	7.04439411935845
19	C6	R1	7.3037807481771
19	C19	R1	7.25738784269265
19	C1	R1	7.07681559705083
19	C22	R1	7.18982455888002
19	C4	R1	6.93073733756289
19	C18	R1	7.29462074889163
19	C15	R1	7.22881869049588
19	C11	R1	6.7279204545632
19	C16	R1	7.25738784269265
19	C8	R1	7.12928301694497
19	C20	R1	7.27612440527424
19	C7	R1	7.35755200461808
20	C23	R1	7.28540221886225
20	C17	R1	7.03342300153745
20	C10	R1	7.28540221886225
20	C3	R1	7.49185309632967
20	C14	R1	7.12928301694497
20	C5	R1	7.48381577726426
20	C9	R1	6.78135971352466
20	C24	R1	7.22881869049588
20	C6	R1	7.37503943134692
20	C21	R1	7.44294349584873
20	C19	R1	7.09803208296053
20	C1	R1	7.22881869049588
20	C22	R1	7.27612440527424
20	C4	R1	7.34872815423108
20	C13	R1	7.18982455888002
20	C18	R1	7.27612440527424
20	C15	R1	7.07681559705083
20	C11	R1	7.07681559705083
20	C16	R1	6.82017896241519
20	C8	R1	6.93073733756289
20	C20	R1	6.94251450533924
20	C7	R1	7.37503943134692
21	C23	R1	7.13955135239879
21	C12	R1	7.33091687811462
21	C10	R1	7.12928301694497
21	C3	R1	7.17990909001493
21	C14	R1	7.31288295528436
21	C5	R1	7.3037807481771
21	C24	R1	6.8703647195834
21	C6	R1	7.27612440527424
21	C21	R1	7.25738784269265
21	C19	R1	7.12928301694497
21	C1	R1	7.24792751344359
21	C22	R1	7.15987133677839
21	C4	R1	7.15987133677839
21	C13	R1	7.4178525148859
21	C18	R1	7.27612440527424
21	C15	R1	7.20945336562895
21	C11	R1	7.12928301694497
21	C16	R1	7.18982455888002
21	C8	R1	7.20945336562895
21	C7	R1	7.17990909001493
22	C23	R1	7.40087943628218
22	C17	R1	7.13955135239879
22	C12	R1	7.23840473932508
22	C10	R1	7.05528243550119
22	C3	R1	7.19967234483636
22	C14	R1	7.20945336562895
22	C5	R1	7.33985000288462
22	C9	R1	7.18982455888002
22	C24	R1	6.8703647195834
22	C6	R1	7.37503943134692
22	C21	R1	7.37503943134692
22	C19	R1	7.40087943628218
22	C1	R1	7.24792751344359
22	C22	R1	7.05528243550119
22	C4	R1	7.33985000288462
22	C13	R1	7.33985000288462
22	C18	R1	7.14974711950468
22	C15	R1	7.33985000288462
22	C11	R1	7.13955135239879
22	C16	R1	6.96578428466209
22	C8	R1	7.03342300153745
22	C20	R1	7.5077946401987
23	C23	R1	7.05528243550119
23	C17	R1	7.31288295528436
23	C12	R1	7.05528243550119
23	C10	R1	7.4262647547021
23	C3	R1	7.45121111183233
23	C14	R1	7.17990909001493
23	C5	R1	7.39231742277876
23	C9	R1	7.21916852046216
23	C24	R1	7
23	C21	R1	7.21916852046216
23	C19	R1	7.24792751344359
23	C22	R1	7
23	C4	R1	7.49185309632967
23	C13	R1	7.36632221424582
23	C18	R1	7.07681559705083
23	C15	R1	7.01122725542325
23	C11	R1	7.33091687811462
23	C16	R1	7.15987133677839
23	C8	R1	7.36632221424582
23	C20	R1	7.25738784269265
23	C7	R1	7.21916852046216
24	C23	R1	7.06608919045777
24	C17	R1	7.04439411935845
24	C12	R1	7.24792751344359
24	C10	R1	7.22881869049588
24	C3	R1	7.27612440527424
24	C14	R1	7.13955135239879
24	C5	R1	6.79441586635011
24	C9	R1	7.48381577726426
24	C24	R1	7.27612440527424
24	C6	R1	7.55458885167764
24	C21	R1	7.12928301694497
24	C1	R1	7.4594316186373
24	C22	R1	7.53138146051631
24	C4	R1	7.13955135239879
24	C13	R1	7.4262647547021
24	C15	R1	7.24792751344359
24	C16	R1	7.4757334309664
24	C8	R1	7.20945336562895
24	C20	R1	7.11894107272351
24	C7	R1	7.27612440527424
25	C17	R1	6.97727992349992
25	C12	R1	7.07681559705083
25	C10	R1	7.09803208296053
25	C3	R1	6.97727992349992
25	C14	R1	7.45121111183233
25	C5	R1	7.10852445677817
25	C9	R1	7.3037807481771
25	C24	R1	7.27612440527424
25	C6	R1	7.28540221886225
25	C21	R1	7.15987133677839
25	C19	R1	7.06608919045777
25	C1	R1	7.56985560833095
25	C22	R1	7.58496250072116
25	C4	R1	7.07681559705083
25	C13	R1	7.40087943628218
25	C15	R1	7.03342300153745
25	C11	R1	7.23840473932508
25	C16	R1	7.10852445677817
25	C8	R1	7.3037807481771
25	C20	R1	7.17990909001493
26	C23	R1	7.20945336562895
26	C17	R1	7.12928301694497
26	C12	R1	7.17990909001493
26	C10	R1	7.28540221886225
26	C3	R1	7.54689445988764
26	C14	R1	6.84549005094437
26	C5	R1	7.12928301694497
26	C9	R1	7.10852445677817
26	C24	R1	7.33091687811462
26	C6	R1	7.27612440527424
26	C21	R1	6.82017896241519
26	C19	R1	7.40087943628218
26	C1	R1	6.89481776330794
26	C22	R1	7.25738784269265
26	C4	R1	7.22881869049588
26	C13	R1	7.24792751344359
26	C18	R1	7.2667865406949
26	C15	R1	7.03342300153745
26	C11	R1	7.21916852046216
26	C16	R1	7.35755200461808
26	C8	R1	7.38370429247405
26	C7	R1	7.32192809488736
27	C23	R1	7.27612440527424
27	C17	R1	7.07681559705083
27	C12	R1	7.35755200461808
27	C10	R1	7.4262647547021
27	C3	R1	7.22881869049588
27	C14	R1	7.6724253419715
27	C5	R1	6.95419631038687
27	C9	R1	7.2667865406949
27	C24	R1	7.18982455888002
27	C6	R1	7.32192809488736
27	C21	R1	7.04439411935845
27	C19	R1	7.10852445677817
27	C1	R1	7.3037807481771
27	C22	R1	7.43462822763672
27	C4	R1	7.28540221886225
27	C13	R1	7.3037807481771
27	C18	R1	7.14974711950468
27	C11	R1	7.16992500144231
27	C16	R1	6.88264304936184
27	C8	R1	7.24792751344359
27	C20	R1	7.17990909001493
27	C7	R1	7.34872815423108
28	C23	R1	7.29462074889163
28	C17	R1	7.32192809488736
28	C3	R1	7.28540221886225
28	C14	R1	7.31288295528436
28	C5	R1	7.2667865406949
28	C9	R1	7.02236781302845
28	C6	R1	7.21916852046216
28	C21	R1	7.11894107272351
28	C19	R1	7.24792751344359
28	C1	R1	7.25738784269265
28	C22	R1	7.16992500144231
28	C4	R1	7.34872815423108
28	C13	R1	7.24792751344359
28	C18	R1	6.82017896241519
28	C15	R1	7.29462074889163
28	C11	R1	7.4178525148859
28	C16	R1	7.22881869049588
28	C20	R1	7.11894107272351
28	C7	R1	7.01122725542325
29	C23	R1	7.36632221424582
29	C12	R1	7.20945336562895
29	C10	R1	7.38370429247405
29	C3	R1	7.31288295528436
29	C5	R1	7.08746284125034
29	C24	R1	7.05528243550119
29	C6	R1	7.38370429247405
29	C21	R1	7.38370429247405
29	C19	R1	7.11894107272351
29	C1	R1	7.31288295528436
29	C22	R1	7.34872815423108
29	C4	R1	7.10852445677817
29	C13	R1	7.20945336562895
29	C18	R1	7.3037807481771
29	C11	R1	7.12928301694497
29	C16	R1	7.06608919045777
29	C8	R1	7.28540221886225
29	C20	R1	7.23840473932508
29	C7	R1	7.4093909361377
30	C23	R1	7.19967234483636
30	C17	R1	7.14974711950468
30	C12	R1	7.33091687811462
30	C10	R1	7.43462822763672
30	C3	R1	7.4594316186373
30	C5	R1	7.23840473932508
30	C9	R1	7.16992500144231
30	C24	R1	7.14974711950468
30	C6	R1	7.01122725542325
30	C21	R1	7.02236781302845
30	C19	R1	7.4178525148859
30	C22	R1	7.19967234483636
30	C4	R1	7.28540221886225
30	C13	R1	7.63662462054365
30	C18	R1	7.2667865406949
30	C11	R1	7.467605550083
30	C16	R1	7.33091687811462
30	C8	R1	7.68650052718322
30	C20	R1	7.2667865406949
30	C7	R1	7.17990909001493
31	C23	R1	6.96578428466209
31	C17	R1	7.24792751344359
31	C12	R1	7.12928301694497
31	C10	R1	7.37503943134692
31	C3	R1	7.04439411935845
31	C14	R1	7.13955135239879
31	C5	R1	7.13955135239879
31	C9	R1	7.59991284218713
31	C24	R1	7.17990909001493
31	C6	R1	6.93073733756289
31	C21	R1	7.09803208296053
31	C19	R1	7.37503943134692
31	C1	R1	7.06608919045777
31	C22	R1	7.22881869049588
31	C4	R1	7.27612440527424
31	C13	R1	7.03342300153745
31	C11	R1	7.33985000288462
31	C16	R1	7.28540221886225
31	C8	R1	7.08746284125034
31	C20	R1	7.49185309632967
31	C7	R1	7.01122725542325
32	C23	R1	7.40087943628218
32	C17	R1	6.98868468677217
32	C12	R1	6.98868468677217
32	C10	R1	7.20945336562895
32	C3	R1	7.19967234483636
32	C14	R1	7.39231742277876
32	C5	R1	7.05528243550119
32	C24	R1	7.33985000288462
32	C6	R1	7.32192809488736
32	C21	R1	7.11894107272351
32	C19	R1	7.13955135239879
32	C1	R1	7.18982455888002
32	C22	R1	7.28540221886225
32	C4	R1	7.04439411935845
32	C13	R1	7.19967234483636
32	C15	R1	7.04439411935845
32	C11	R1	7.59991284218713
32	C8	R1	7.15987133677839
32	C20	R1	7.467605550083
32	C7	R1	7.17990909001493
33	C23	R1	7.3037807481771
33	C17	R1	7.24792751344359
33	C12	R1	7.20945336562895
33	C14	R1	7.06608919045777
33	C5	R1	6.83289001416474
33	C9	R1	7.33985000288462
33	C24	R1	7.25738784269265
33	C6	R1	7.29462074889163
33	C21	R1	7.20945336562895
33	C19	R1	7.23840473932508
33	C1	R1	7.17990909001493
33	C22	R1	7.28540221886225
33	C4	R1	7.19967234483636
33	C18	R1	7.43462822763672
33	C15	R1	7.37503943134692
33	C11	R1	7.3037807481771
33	C16	R1	7.31288295528436
33	C8	R1	7.65821148275179
33	C20	R1	7.08746284125034
33	C7	R1	7.24792751344359
34	C23	R1	7.19967234483636
34	C17	R1	7.49185309632967
34	C12	R1	6.90689059560852
34	C10	R1	7.4093909361377
34	C14	R1	7.19967234483636
34	C5	R1	7.55458885167764
34	C9	R1	6.95419631038687
34	C24	R1	7.13955135239879
34	C6	R1	7.4262647547021
34	C21	R1	7.28540221886225
34	C19	R1	7.06608919045777
34	C1	R1	7.24792751344359
34	C4	R1	7.43462822763672
34	C13	R1	7.23840473932508
34	C18	R1	7.24792751344359
34	C15	R1	7.28540221886225
34	C11	R1	6.79441586635011
34	C16	R1	6.98868468677217
34	C8	R1	7.02236781302845
34	C20	R1	7.29462074889163
34	C7	R1	7.55458885167764
35	C23	R1	7.51569983828404
35	C17	R1	6.96578428466209
35	C12	R1	7.21916852046216
35	C10	R1	7.2667865406949
35	C14	R1	7.04439411935845
35	C5	R1	7.61470984411521
35	C9	R1	7.52356195605701
35	C24	R1	7.29462074889163
35	C6	R1	7.15987133677839
35	C21	R1	7.09803208296053
35	C19	R1	7.43462822763672
35	C1	R1	6.91886323727459
35	C22	R1	6.91886323727459
35	C4	R1	7.4262647547021
35	C13	R1	7.3037807481771
35	C18	R1	7.29462074889163
35	C15	R1	6.91886323727459
35	C11	R1	7.22881869049588
35	C16	R1	7.4093909361377
35	C8	R1	7.10852445677817
35	C20	R1	7.18982455888002
35	C7	R1	6.96578428466209
36	C23	R1	7.24792751344359
36	C17	R1	7.15987133677839
36	C12	R1	6.83289001416474
36	C10	R1	7.56985560833095
36	C3	R1	6.93073733756289
36	C14	R1	7.23840473932508
36	C9	R1	7.4178525148859
36	C6	R1	7.4093909361377
36	C21	R1	7.16992500144231
36	C19	R1	7.12928301694497
36	C1	R1	7.20945336562895
36	C22	R1	7.4262647547021
36	C4	R1	7.18982455888002
36	C13	R1	7.35755200461808
36	C18	R1	7.49984588708321
36	C15	R1	7.38370429247405
36	C11	R1	7.4093909361377
36	C16	R1	7.40087943628218
36	C8	R1	7.35755200461808
36	C20	R1	7.45121111183233
37	C23	R1	7.08746284125034
37	C17	R1	7.24792751344359
37	C12	R1	7.18982455888002
37	C10	R1	7.40087943628218
37	C3	R1	7.21916852046216
37	C14	R1	7.10852445677817
37	C5	R1	6.8703647195834
37	C9	R1	7.16992500144231
37	C24	R1	7.15987133677839
37	C6	R1	7.37503943134692
37	C21	R1	7.05528243550119
37	C19	R1	7.22881869049588
37	C1	R1	7.38370429247405
37	C22	R1	7.03342300153745
37	C4	R1	7.09803208296053
37	C13	R1	7.4594316186373
37	C18	R1	7.21916852046216
37	C15	R1	7.03342300153745
37	C11	R1	7.54689445988764
37	C16	R1	7.19967234483636
37	C8	R1	7.20945336562895
37	C7	R1	7.35755200461808
38	C17	R1	7.39231742277876
38	C12	R1	7.58496250072116
38	C10	R1	7.31288295528436
38	C3	R1	7.43462822763672
38	C14	R1	7.28540221886225
38	C5	R1	7.16992500144231
38	C9	R1	7.24792751344359
38	C24	R1	7.32192809488736
38	C6	R1	7.40087943628218
38	C19	R1	6.96578428466209
38	C1	R1	7.33091687811462
38	C22	R1	7.34872815423108
38	C4	R1	7.31288295528436
38	C13	R1	7.28540221886225
38	C18	R1	7.18982455888002
38	C15	R1	7.49984588708321
38	C11	R1	7.29462074889163
38	C16	R1	7.39231742277876
38	C8	R1	6.97727992349992
38	C20	R1	7.01122725542325
38	C7	R1	7.37503943134692
39	C23	R1	7.2667865406949
39	C17	R1	7.29462074889163
39	C12	R1	6.89481776330794
39	C10	R1	7.31288295528436
39	C14	R1	7.28540221886225
39	C5	R1	7.15987133677839
39	C9	R1	7.35755200461808
39	C24	R1	7.23840473932508
39	C6	R1	7.17990909001493
39	C19	R1	7.04439411935845
39	C1	R1	7.4178525148859
39	C22	R1	7.27612440527424
39	C4	R1	7.11894107272351
39	C13	R1	7.33985000288462
39	C18	R1	7.3037807481771
39	C15	R1	7.2667865406949
39	C16	R1	7.23840473932508
39	C8	R1	7.11894107272351
39	C7	R1	7.21916852046216
40	C23	R1	7.21916852046216
40	C17	R1	7.39231742277876
40	C12	R1	7.18982455888002
40	C10	R1	7.10852445677817
40	C3	R1	7.2667865406949
40	C14	R1	7.33985000288462
40	C5	R1	7.29462074889163
40	C9	R1	7.3037807481771
40	C24	R1	7.3037807481771
40	C6	R1	7.25738784269265
40	C21	R1	6.84549005094437
40	C19	R1	7.16992500144231
40	C1	R1	7.23840473932508
40	C22	R1	7.27612440527424
40	C4	R1	7.36632221424582
40	C18	R1	7.4594316186373
40	C15	R1	7.22881869049588
40	C11	R1	7
40	C16	R1	7.11894107272351
40	C20	R1	7.15987133677839
40	C7	R1	7.05528243550119
41	C23	R1	7.4594316186373
41	C12	R1	7.33985000288462
41	C10	R1	6.84549005094437
41	C3	R1	7.29462074889163
41	C14	R1	7.40087943628218
41	C5	R1	7.39231742277876
41	C9	R1	6.8703647195834
41	C24	R1	7.58496250072116
41	C21	R1	7.2667865406949
41	C19	R1	7.27612440527424
41	C1	R1	7.24792751344359
41	C22	R1	6.82017896241519
41	C4	R1	7.22881869049588
41	C13	R1	6.90689059560852
41	C18	R1	7.20945336562895
41	C15	R1	7.06608919045777
41	C11	R1	7.11894107272351
41	C16	R1	7.10852445677817
41	C7	R1	6.98868468677217
42	C23	R1	7.18982455888002
42	C17	R1	7.43462822763672
42	C12	R1	7.13955135239879
42	C3	R1	7.05528243550119
42	C14	R1	7.16992500144231
42	C9	R1	7.27612440527424
42	C24	R1	7.15987133677839
42	C6	R1	7.03342300153745
42	C21	R1	7.25738784269265
42	C19	R1	7.20945336562895
42	C1	R1	7.24792751344359
42	C13	R1	7.33091687811462
42	C18	R1	7.25738784269265
42	C15	R1	7.28540221886225
42	C11	R1	7.27612440527424
42	C16	R1	7.17990909001493
42	C8	R1	7.2667865406949
42	C20	R1	7.11894107272351
43	C23	R1	7.01122725542325
43	C17	R1	7.36632221424582
43	C12	R1	7.20945336562895
43	C10	R1	7.3037807481771
43	C3	R1	6.93073733756289
43	C14	R1	7.39231742277876
43	C9	R1	7.31288295528436
43	C24	R1	7.16992500144231
43	C6	R1	7.23840473932508
43	C21	R1	7.15987133677839
43	C19	R1	7.48381577726426
43	C1	R1	7.10852445677817
43	C22	R1	7.12928301694497
43	C4	R1	7.12928301694497
43	C13	R1	7.02236781302845
43	C15	R1	7.3037807481771
43	C11	R1	7.24792751344359
43	C16	R1	7.4093909361377
43	C8	R1	7.09803208296053
43	C20	R1	7.33091687811462
43	C7	R1	7.25738784269265
44	C23	R1	7.48381577726426
44	C17	R1	7.49185309632967
44	C12	R1	7.12928301694497
44	C10	R1	7.33985000288462
44	C3	R1	6.98868468677217
44	C14	R1	7.23840473932508
44	C5	R1	7.03342300153745
44	C9	R1	7.35755200461808
44	C24	R1	7.33985000288462
44	C21	R1	7.37503943134692
44	C19	R1	7.04439411935845
44	C1	R1	7.2667865406949
44	C22	R1	6.98868468677217
44	C4	R1	7.48381577726426
44	C13	R1	7.12928301694497
44	C18	R1	7.29462074889163
44	C15	R1	7.4178525148859
44	C11	R1	7.05528243550119
44	C16	R1	6.90689059560852
44	C8	R1	7.4757334309664
44	C20	R1	6.68650052718322
45	C23	R1	7.31288295528436
45	C17	R1	7.40087943628218
45	C12	R1	7.3037807481771
45	C10	R1	7.38370429247405
45	C3	R1	7.11894107272351
45	C14	R1	7.16992500144231
45	C5	R1	7.4757334309664
45	C9	R1	7.3037807481771
45	C24	R1	7.19967234483636
45	C6	R1	7.24792751344359
45	C21	R1	6.90689059560852
45	C19	R1	7.33985000288462
45	C1	R1	7.21916852046216
45	C22	R1	7.08746284125034
45	C4	R1	7.21916852046216
45	C18	R1	6.74146698640115
45	C15	R1	7.27612440527424
45	C11	R1	7.10852445677817
45	C16	R1	6.88264304936184
45	C8	R1	7.01122725542325
45	C7	R1	7.43462822763672
46	C12	R1	7.12928301694497
46	C10	R1	7.4178525148859
46	C3	R1	7.58496250072116
46	C14	R1	7.15987133677839
46	C5	R1	7.12928301694497
46	C9	R1	7.07681559705083
46	C24	R1	7.4594316186373
46	C21	R1	6.83289001416474
46	C19	R1	7.33091687811462
46	C1	R1	7.18982455888002
46	C22	R1	7.4178525148859
46	C4	R1	7.25738784269265
46	C13	R1	7.17990909001493
46	C18	R1	7.17990909001493
46	C15	R1	7.3037807481771
46	C11	R1	7.3037807481771
46	C16	R1	7.10852445677817
46	C8	R1	7.11894107272351
46	C20	R1	7.08746284125034
47	C23	R1	7.03342300153745
47	C12	R1	7.17990909001493
47	C10	R1	6.91886323727459
47	C14	R1	7.14974711950468
47	C5	R1	7.06608919045777
47	C9	R1	7.16992500144231
47	C24	R1	6.97727992349992
47	C21	R1	7.18982455888002
47	C19	R1	7.25738784269265
47	C1	R1	7.29462074889163
47	C22	R1	7.29462074889163
47	C4	R1	7.03342300153745
47	C13	R1	7.29462074889163
47	C18	R1	6.98868468677217
47	C15	R1	7.36632221424582
47	C11	R1	7.25738784269265
47	C16	R1	7.53915881110803
47	C8	R1	7.11894107272351
47	C20	R1	7.16992500144231
47	C7	R1	7.11894107272351
48	C17	R1	7.37503943134692
48	C12	R1	7.11894107272351
48	C10	R1	7.01122725542325
48	C3	R1	7.18982455888002
48	C14	R1	7.4178525148859
48	C24	R1	7.16992500144231
48	C21	R1	7.4594316186373
48	C19	R1	7.2667865406949
48	C1	R1	7.19967234483636
48	C22	R1	7.21916852046216
48	C4	R1	7.21916852046216
48	C13	R1	6.91886323727459
48	C15	R1	7.11894107272351
48	C11	R1	6.93073733756289
48	C16	R1	6.90689059560852
48	C8	R1	7.24792751344359
48	C20	R1	7.2667865406949
48	C7	R1	7.08746284125034
49	C23	R1	7.18982455888002
49	C17	R1	7.22881869049588
49	C12	R1	7.35755200461808
49	C10	R1	7.06608919045777
49	C3	R1	7.02236781302845
49	C14	R1	6.82017896241519
49	C5	R1	7.48381577726426
49	C9	R1	7.22881869049588
49	C24	R1	7.07681559705083
49	C6	R1	7.09803208296053
49	C21	R1	6.97727992349992
49	C19	R1	7.38370429247405
49	C1	R1	7.4178525148859
49	C22	R1	7.17990909001493
49	C4	R1	7.2667865406949
49	C13	R1	7.16992500144231
49	C18	R1	7.33985000288462
49	C11	R1	7.32192809488736
49	C16	R1	7.29462074889163
49	C8	R1	7.25738784269265
49	C20	R1	7.09803208296053
49	C7	R1	7.28540221886225
50	C23	R1	7.08746284125034
50	C17	R1	7.3037807481771
50	C12	R1	7.24792751344359
50	C10	R1	7.15987133677839
50	C3	R1	7.24792751344359
50	C14	R1	7.53138146051631
50	C5	R1	7.19967234483636
50	C9	R1	7.27612440527424
50	C6	R1	7.08746284125034
50	C21	R1	7.13955135239879
50	C19	R1	7.4093909361377
50	C1	R1	7.20945336562895
50	C22	R1	7.09803208296053
50	C4	R1	6.76818432477693
50	C13	R1	7.44294349584873
50	C18	R1	7.18982455888002
50	C15	R1	7.33985000288462
50	C11	R1	7.03342300153745
50	C16	R1	7.33985000288462
50	C8	R1	7.11894107272351
50	C20	R1	7.21916852046216
50	C7	R1	7.35755200461808
51	C23	R1	7.2667865406949
51	C17	R1	7.29462074889163
51	C12	R1	7.27612440527424
51	C10	R1	7.07681559705083
51	C3	R1	7.13955135239879
51	C5	R1	7.05528243550119
51	C9	R1	7.10852445677817
51	C24	R1	7.45121111183233
51	C6	R1	7.29462074889163
51	C21	R1	7.33091687811462
51	C19	R1	7.08746284125034
51	C1	R1	7.33091687811462
51	C4	R1	7.02236781302845
51	C13	R1	7.34872815423108
51	C18	R1	7.19967234483636
51	C15	R1	7.32192809488736
51	C11	R1	7.4757334309664
51	C16	R1	7.35755200461808
51	C20	R1	7.14974711950468
52	C23	R1	6.98868468677217
52	C17	R1	7.24792751344359
52	C12	R1	7.15987133677839
52	C10	R1	7.37503943134692
52	C3	R1	7.51569983828404
52	C14	R1	7.45121111183233
52	C5	R1	7.2667865406949
52	C9	R1	7.23840473932508
52	C24	R1	7.24792751344359
52	C6	R1	7.29462074889163
52	C21	R1	7
52	C19	R1	7.11894107272351
52	C1	R1	6.97727992349992
52	C22	R1	7.11894107272351
52	C4	R1	7.44294349584873
52	C13	R1	7.467605550083
52	C15	R1	7.03342300153745
52	C11	R1	7.16992500144231
52	C16	R1	7.27612440527424
52	C8	R1	7.13955135239879
52	C20	R1	7.21916852046216
52	C7	R1	7.09803208296053
53	C23	R1	7.11894107272351
53	C17	R1	7.40087943628218
53	C12	R1	7.4594316186373
53	C10	R1	7.54689445988764
53	C3	R1	7.25738784269265
53	C14	R1	7.24792751344359
53	C5	R1	7.4594316186373
53	C9	R1	7.08746284125034
53	C24	R1	7.33091687811462
53	C6	R1	7.38370429247405
53	C19	R1	7.16992500144231
53	C1	R1	7.01122725542325
53	C22	R1	6.91886323727459
53	C4	R1	7.2667865406949
53	C13	R1	6.96578428466209
53	C18	R1	7.12928301694497
53	C15	R1	7.59245703726808
53	C11	R1	7.07681559705083
53	C16	R1	7.4178525148859
53	C8	R1	7.4594316186373
53	C20	R1	7.33091687811462
53	C7	R1	6.88264304936184
54	C23	R1	7.13955135239879
54	C17	R1	7.4262647547021
54	C12	R1	7.49984588708321
54	C10	R1	7.4093909361377
54	C3	R1	7.21916852046216
54	C14	R1	7.33091687811462
54	C5	R1	7.52356195605701
54	C9	R1	7.12928301694497
54	C24	R1	7.22881869049588
54	C6	R1	7.27612440527424
54	C21	R1	7.37503943134692
54	C19	R1	7.08746284125034
54	C1	R1	7.44294349584873
54	C22	R1	7.17990909001493
54	C4	R1	7.22881869049588
54	C18	R1	7.01122725542325
54	C15	R1	7.29462074889163
54	C11	R1	7.35755200461808
54	C16	R1	7.08746284125034
54	C8	R1	7.14974711950468
54	C20	R1	7.23840473932508
54	C7	R1	7.4178525148859
55	C23	R1	7.58496250072116
55	C17	R1	7.48381577726426
55	C12	R1	7.31288295528436
55	C10	R1	7
55	C3	R1	7.3037807481771
55	C14	R1	7.467605550083
55	C5	R1	7.5077946401987
55	C9	R1	6.93073733756289
55	C24	R1	7.39231742277876
55	C6	R1	7.63662462054365
55	C21	R1	7.45121111183233
55	C19	R1	7.2667865406949
55	C1	R1	7.2667865406949
55	C4	R1	7.16992500144231
55	C13	R1	7.22881869049588
55	C18	R1	6.89481776330794
55	C15	R1	7.22881869049588
55	C16	R1	7.08746284125034
55	C8	R1	7.19967234483636
55	C20	R1	7.20945336562895
55	C7	R1	7.21916852046216
56	C23	R1	7.18982455888002
56	C17	R1	7.40087943628218
56	C12	R1	7.28540221886225
56	C10	R1	6.91886323727459
56	C3	R1	7.21916852046216
56	C14	R1	7.24792751344359
56	C5	R1	7.33091687811462
56	C9	R1	7.3037807481771
56	C24	R1	7.40087943628218
56	C6	R1	7.22881869049588
56	C21	R1	7.4262647547021
56	C19	R1	6.93073733756289
56	C1	R1	7.54689445988764
56	C22	R1	7.04439411935845
56	C4	R1	7.33985000288462
56	C13	R1	7.05528243550119
56	C18	R1	6.98868468677217
56	C15	R1	7.04439411935845
56	C11	R1	7.14974711950468
56	C16	R1	6.93073733756289
56	C8	R1	7.35755200461808
56	C20	R1	7.39231742277876
56	C7	R1	7.27612440527424
57	C23	R1	7.11894107272351
57	C17	R1	7.3037807481771
57	C12	R1	7.18982455888002
57	C10	R1	7.05528243550119
57	C3	R1	7.53138146051631
57	C14	R1	7.35755200461808
57	C5	R1	7.07681559705083
57	C9	R1	7.01122725542325
57	C6	R1	7.55458885167764
57	C21	R1	7.32192809488736
57	C19	R1	7.22881869049588
57	C1	R1	7.28540221886225
57	C22	R1	7.08746284125034
57	C13	R1	7.27612440527424
57	C15	R1	7.37503943134692
57	C11	R1	7.55458885167764
57	C8	R1	7.23840473932508
57	C20	R1	7.03342300153745
57	C7	R1	7.36632221424582
58	C23	R1	7.18982455888002
58	C17	R1	7.10852445677817
58	C10	R1	7.45121111183233
58	C3	R1	7.24792751344359
58	C14	R1	7.44294349584873
58	C5	R1	7.44294349584873
58	C9	R1	7.34872815423108
58	C24	R1	7.3037807481771
58	C6	R1	7.15987133677839
58	C21	R1	7.33985000288462
58	C19	R1	7.55458885167764
58	C1	R1	7.24792751344359
58	C22	R1	7.36632221424582
58	C4	R1	7.32192809488736
58	C13	R1	6.95419631038687
58	C18	R1	7.01122725542325
58	C15	R1	6.71424551766612
58	C11	R1	7.32192809488736
58	C16	R1	7.05528243550119
58	C8	R1	7.20945336562895
58	C20	R1	7.2667865406949
58	C7	R1	7.13955135239879
59	C23	R1	7.20945336562895
59	C17	R1	7.25738784269265
59	C12	R1	7.25738784269265
59	C10	R1	7.24792751344359
59	C3	R1	7.01122725542325
59	C24	R1	7.14974711950468
59	C6	R1	7.43462822763672
59	C21	R1	7.37503943134692
59	C19	R1	7.06608919045777
59	C22	R1	7.24792751344359
59	C4	R1	7.24792751344359
59	C13	R1	7.44294349584873
59	C18	R1	7.29462074889163
59	C15	R1	7.5077946401987
59	C16	R1	7.51569983828404
59	C8	R1	7.3037807481771
59	C20	R1	7.28540221886225
59	C7	R1	7.27612440527424
60	C23	R1	7.22881869049588
60	C17	R1	7.28540221886225
60	C12	R1	7.32192809488736
60	C10	R1	7.27612440527424
60	C5	R1	7.32192809488736
60	C9	R1	7.31288295528436
60	C24	R1	7.24792751344359
60	C6	R1	7.16992500144231
60	C21	R1	7.25738784269265
60	C19	R1	7.16992500144231
60	C1	R1	7.2667865406949
60	C22	R1	7.10852445677817
60	C13	R1	7.21916852046216
60	C18	R1	7.57742882803575
60	C15	R1	7.2667865406949
60	C11	R1	7.14974711950468
60	C16	R1	7.5077946401987
60	C20	R1	7.3037807481771
60	C7	R1	7.48381577726426
61	C23	R1	7.04439411935845
61	C17	R1	7.11894107272351
61	C12	R1	7.01122725542325
61	C14	R1	7.27612440527424
61	C5	R1	7.05528243550119
61	C9	R1	7.25738784269265
61	C24	R1	7
61	C6	R1	7.39231742277876
61	C21	R1	7.2667865406949
61	C19	R1	7.37503943134692
61	C1	R1	7.20945336562895
61	C22	R1	7.37503943134692
61	C4	R1	7.25738784269265
61	C13	R1	7.20945336562895
61	C18	R1	7.19967234483636
61	C15	R1	7.24792751344359
61	C11	R1	7.04439411935845
61	C16	R1	7
61	C8	R1	7.62205181945638
62	C23	R1	7.33091687811462
62	C17	R1	7.20945336562895
62	C12	R1	7.3037807481771
62	C10	R1	7.16992500144231
62	C3	R1	7.4594316186373
62	C14	R1	7.20945336562895
62	C24	R1	7.48381577726426
62	C6	R1	7.16992500144231
62	C21	R1	7.08746284125034
62	C19	R1	7.24792751344359
62	C1	R1	7.34872815423108
62	C22	R1	7.32192809488736
62	C4	R1	7.55458885167764
62	C13	R1	7.10852445677817
62	C18	R1	6.90689059560852
62	C15	R1	7.20945336562895
62	C11	R1	7.33091687811462
62	C8	R1	7.22881869049588
62	C20	R1	7.34872815423108
62	C7	R1	7.38370429247405
63	C12	R1	7.14974711950468
63	C3	R1	7.09803208296053
63	C14	R1	7.467605550083
63	C5	R1	7.45121111183233
63	C9	R1	6.8073549220576
63	C24	R1	7.25738784269265
63	C6	R1	7.15987133677839
63	C21	R1	7.11894107272351
63	C19	R1	7.36632221424582
63	C1	R1	7.21916852046216
63	C22	R1	7.31288295528436
63	C4	R1	7.11894107272351
63	C13	R1	7.19967234483636
63	C18	R1	7.36632221424582
63	C15	R1	7.29462074889163
63	C11	R1	7.08746284125034
63	C16	R1	6.75488750216347
63	C8	R1	7.23840473932508
63	C20	R1	7.25738784269265
63	C7	R1	7.19967234483636
64	C17	R1	7.11894107272351
64	C12	R1	7.35755200461808
64	C10	R1	7.25738784269265
64	C14	R1	7.22881869049588
64	C5	R1	7.33091687811462
64	C9	R1	7.33985000288462
64	C24	R1	7.13955135239879
64	C6	R1	7.3037807481771
64	C21	R1	7.3037807481771
64	C19	R1	7.43462822763672
64	C1	R1	7.33091687811462
64	C22	R1	7.40087943628218
64	C4	R1	7.40087943628218
64	C13	R1	7.23840473932508
64	C18	R1	7.40087943628218
64	C15	R1	7.28540221886225
64	C11	R1	6.8703647195834
64	C16	R1	7.34872815423108
64	C8	R1	7.2667865406949
64	C20	R1	7.19967234483636
64	C7	R1	7.13955135239879
65	C17	R1	7.48381577726426
65	C12	R1	7.29462074889163
65	C3	R1	7.35755200461808
65	C14	R1	6.98868468677217
65	C5	R1	7.03342300153745
65	C9	R1	7.08746284125034
65	C24	R1	7.4262647547021
65	C6	R1	7.06608919045777
65	C21	R1	7.40087943628218
65	C19	R1	7.06608919045777
65	C1	R1	7.4757334309664
65	C22	R1	7.02236781302845
65	C4	R1	7.12928301694497
65	C13	R1	7.12928301694497
65	C18	R1	7.34872815423108
65	C15	R1	7.4178525148859
65	C11	R1	7.40087943628218
65	C16	R1	7.21916852046216
65	C8	R1	7.15987133677839
65	C20	R1	7.25738784269265
65	C7	R1	7.53915881110803
66	C23	R1	7.21916852046216
66	C17	R1	7.45121111183233
66	C12	R1	7.23840473932508
66	C10	R1	7.4262647547021
66	C3	R1	6.6724253419715
66	C14	R1	7.18982455888002
66	C5	R1	7.19967234483636
66	C9	R1	6.98868468677217
66	C6	R1	7.3037807481771
66	C21	R1	7.32192809488736
66	C19	R1	7.28540221886225
66	C22	R1	7.02236781302845
66	C4	R1	7.07681559705083
66	C13	R1	7.27612440527424
66	C18	R1	7.4262647547021
66	C15	R1	7.14974711950468
66	C11	R1	7.32192809488736
66	C16	R1	7.32192809488736
66	C8	R1	7.35755200461808
66	C20	R1	6.7279204545632
66	C7	R1	7.59245703726808
67	C23	R1	7.04439411935845
67	C17	R1	7.28540221886225
67	C12	R1	7.4093909361377
67	C10	R1	7.16992500144231
67	C3	R1	7.11894107272351
67	C14	R1	7.53138146051631
67	C5	R1	7.3037807481771
67	C9	R1	7.16992500144231
67	C24	R1	7.53915881110803
67	C6	R1	7.10852445677817
67	C21	R1	7.29462074889163
67	C19	R1	7.2667865406949
67	C1	R1	7.39231742277876
67	C22	R1	7.52356195605701
67	C4	R1	7.24792751344359
67	C13	R1	7.5077946401987
67	C18	R1	7.03342300153745
67	C15	R1	7.13955135239879
67	C11	R1	7.2667865406949
67	C16	R1	7.25738784269265
67	C8	R1	7.33091687811462
67	C20	R1	7.27612440527424
67	C7	R1	7.28540221886225
68	C12	R1	7.13955135239879
68	C10	R1	6.94251450533924
68	C14	R1	7.56985560833095
68	C5	R1	7.3037807481771
68	C9	R1	7.06608919045777
68	C24	R1	7.45121111183233
68	C6	R1	7.12928301694497
68	C21	R1	7.53138146051631
68	C19	R1	7.13955135239879
68	C1	R1	7.04439411935845
68	C4	R1	7.17990909001493
68	C13	R1	7.12928301694497
68	C18	R1	7.25738784269265
68	C15	R1	7.12928301694497
68	C11	R1	7.20945336562895
68	C16	R1	7.24792751344359
68	C8	R1	6.96578428466209
68	C20	R1	7.37503943134692
68	C7	R1	7.06608919045777
69	C23	R1	7.09803208296053
69	C12	R1	7.24792751344359
69	C10	R1	7.33091687811462
69	C3	R1	7.12928301694497
69	C14	R1	7.01122725542325
69	C9	R1	7.24792751344359
69	C24	R1	7.20945336562895
69	C6	R1	7.07681559705083
69	C21	R1	7.4262647547021
69	C19	R1	6.88264304936184
69	C1	R1	7.33091687811462
69	C22	R1	7.17990909001493
69	C4	R1	7.13955135239879
69	C13	R1	7.20945336562895
69	C18	R1	7.36632221424582
69	C15	R1	7.37503943134692
69	C11	R1	6.93073733756289
69	C16	R1	7.27612440527424
69	C8	R1	7.10852445677817
69	C20	R1	7.44294349584873
70	C23	R1	7.23840473932508
70	C17	R1	7.4262647547021
70	C12	R1	7.03342300153745
70	C10	R1	7.19967234483636
70	C3	R1	7.51569983828404
70	C14	R1	6.93073733756289
70	C5	R1	7.08746284125034
70	C9	R1	7.3037807481771
70	C24	R1	7.43462822763672
70	C6	R1	7.2667865406949
70	C21	R1	7.35755200461808
70	C19	R1	7.44294349584873
70	C1	R1	7.24792751344359
70	C22	R1	7.20945336562895
70	C13	R1	7.3037807481771
70	C15	R1	7.02236781302845
70	C11	R1	7.2667865406949
70	C8	R1	7.03342300153745
71	C23	R1	7.18982455888002
71	C17	R1	7.32192809488736
71	C12	R1	7.11894107272351
71	C10	R1	7.21916852046216
71	C3	R1	7
71	C14	R1	7.38370429247405
71	C5	R1	7.18982455888002
71	C24	R1	7.25738784269265
71	C6	R1	7.08746284125034
71	C21	R1	7.49984588708321
71	C1	R1	7.2667865406949
71	C4	R1	7.10852445677817
71	C13	R1	7.5077946401987
71	C18	R1	6.95419631038687
71	C15	R1	7.35755200461808
71	C11	R1	7.21916852046216
71	C16	R1	7.17990909001493
71	C8	R1	7.19967234483636
71	C20	R1	7.28540221886225
72	C17	R1	7.28540221886225
72	C12	R1	7.16992500144231
72	C10	R1	7.2667865406949
72	C3	R1	7.32192809488736
72	C14	R1	7.2667865406949
72	C5	R1	7.4093909361377
72	C9	R1	7.28540221886225
72	C24	R1	7.4262647547021
72	C6	R1	7.19967234483636
72	C21	R1	7.36632221424582
72	C19	R1	7.03342300153745
72	C1	R1	7.05528243550119
72	C22	R1	7.37503943134692
72	C13	R1	7.07681559705083
72	C18	R1	7.19967234483636
72	C15	R1	7.32192809488736
72	C11	R1	7.3037807481771
72	C16	R1	7.07681559705083
72	C8	R1	7.2667865406949
72	C20	R1	6.93073733756289
72	C7	R1	7.34872815423108
73	C17	R1	7.16992500144231
73	C12	R1	7.14974711950468
73	C10	R1	7.22881869049588
73	C3	R1	7.33985000288462
73	C14	R1	7.40087943628218
73	C5	R1	7.18982455888002
73	C9	R1	7.17990909001493
73	C24	R1	7.15987133677839
73	C6	R1	7.40087943628218
73	C21	R1	7.04439411935845
73	C19	R1	7.25738784269265
73	C1	R1	7.13955135239879
73	C22	R1	7.21916852046216
73	C4	R1	7.19967234483636
73	C13	R1	7.33985000288462
73	C15	R1	7.40087943628218
73	C16	R1	7.5077946401987
73	C8	R1	7.22881869049588
73	C7	R1	7.20945336562895
74	C23	R1	7.2667865406949
74	C17	R1	7.13955135239879
74	C12	R1	7.16992500144231
74	C10	R1	6.90689059560852
74	C14	R1	7
74	C5	R1	7.27612440527424
74	C9	R1	7.29462074889163
74	C24	R1	7.21916852046216
74	C6	R1	7.22881869049588
74	C21	R1	7.09803208296053
74	C19	R1	6.97727992349992
74	C1	R1	7.27612440527424
74	C22	R1	7.39231742277876
74	C4	R1	7.59245703726808
74	C13	R1	7.03342300153745
74	C18	R1	7.467605550083
74	C15	R1	7.27612440527424
74	C11	R1	7.09803208296053
74	C8	R1	7.31288295528436
74	C20	R1	7.15987133677839
74	C7	R1	7.32192809488736
75	C23	R1	7.07681559705083
75	C17	R1	7.24792751344359
75	C12	R1	7.22881869049588
75	C10	R1	7.31288295528436
75	C3	R1	7.11894107272351
75	C5	R1	7.4093909361377
75	C9	R1	6.90689059560852
75	C24	R1	7.27612440527424
75	C6	R1	7.35755200461808
75	C21	R1	7.28540221886225
75	C19	R1	7.17990909001493
75	C1	R1	6.84549005094437
75	C22	R1	7.33091687811462
75	C4	R1	6.8703647195834
75	C13	R1	7.34872815423108
75	C18	R1	6.89481776330794
75	C15	R1	7.06608919045777
75	C11	R1	7.57742882803575
75	C16	R1	7.11894107272351
75	C8	R1	7.4093909361377
75	C20	R1	7.40087943628218
75	C7	R1	7.33985000288462
76	C23	R1	6.97727992349992
76	C12	R1	7.20945336562895
76	C10	R1	7.36632221424582
76	C3	R1	7.08746284125034
76	C14	R1	7.29462074889163
76	C5	R1	7.04439411935845
76	C24	R1	7.07681559705083
76	C6	R1	7.52356195605701
76	C19	R1	7.14974711950468
76	C1	R1	7.5077946401987
76	C22	R1	7.28540221886225
76	C4	R1	7.07681559705083
76	C13	R1	6.97727992349992
76	C18	R1	7.38370429247405
76	C15	R1	7.01122725542325
76	C16	R1	7.20945336562895
76	C20	R1	7.32192809488736
76	C7	R1	7.02236781302845
77	C23	R1	7.467605550083
77	C17	R1	7.29462074889163
77	C12	R1	7.4093909361377
77	C14	R1	7.08746284125034
77	C5	R1	7.4594316186373
77	C9	R1	6.95419631038687
77	C6	R1	7.12928301694497
77	C21	R1	7.38370429247405
77	C19	R1	7.13955135239879
77	C1	R1	7.21916852046216
77	C22	R1	7.22881869049588
77	C4	R1	7.2667865406949
77	C13	R1	7.23840473932508
77	C18	R1	7.07681559705083
77	C15	R1	7.40087943628218
77	C11	R1	7.28540221886225
77	C16	R1	6.93073733756289
77	C8	R1	7.24792751344359
77	C20	R1	7.35755200461808
77	C7	R1	7.51569983828404
78	C23	R1	7.04439411935845
78	C17	R1	7.55458885167764
78	C12	R1	7.33985000288462
78	C10	R1	7.29462074889163
78	C3	R1	7.09803208296053
78	C5	R1	6.52356195605701
78	C24	R1	7.03342300153745
78	C6	R1	7.33091687811462
78	C21	R1	7.16992500144231
78	C19	R1	7.17990909001493
78	C1	R1	7.28540221886225
78	C22	R1	7.07681559705083
78	C4	R1	7.24792751344359
78	C13	R1	7.01122725542325
78	C18	R1	7.06608919045777
78	C15	R1	7.55458885167764
78	C11	R1	7.19967234483636
78	C16	R1	7.10852445677817
78	C8	R1	7.28540221886225
78	C20	R1	7.4757334309664
78	C7	R1	7.10852445677817
79	C23	R1	7.28540221886225
79	C17	R1	7.03342300153745
79	C10	R1	7.43462822763672
79	C3	R1	7.15987133677839
79	C14	R1	7.33091687811462
79	C9	R1	7.31288295528436
79	C6	R1	7.33091687811462
79	C21	R1	7.33091687811462
79	C19	R1	7.35755200461808
79	C1	R1	7.3037807481771
79	C22	R1	7.33985000288462
79	C4	R1	7.07681559705083
79	C13	R1	7.29462074889163
79	C18	R1	7.23840473932508
79	C15	R1	7.12928301694497
79	C11	R1	7.06608919045777
79	C16	R1	7.24792751344359
79	C8	R1	7.53138146051631
79	C20	R1	7
79	C7	R1	7.09803208296053
80	C23	R1	7.12928301694497
80	C17	R1	7.3037807481771
80	C12	R1	7.17990909001493
80	C10	R1	7.31288295528436
80	C3	R1	7.53915881110803
80	C14	R1	7.24792751344359
80	C5	R1	7.16992500144231
80	C6	R1	7.4093909361377
80	C21	R1	6.98868468677217
80	C19	R1	7.24792751344359
80	C1	R1	7.4262647547021
80	C22	R1	7.31288295528436
80	C4	R1	7.33985000288462
80	C13	R1	7.4262647547021
80	C18	R1	7.35755200461808
80	C15	R1	7.45121111183233
80	C11	R1	6.8073549220576
80	C16	R1	7.14974711950468
80	C8	R1	7.08746284125034
80	C20	R1	7.12928301694497
80	C7	R1	7.06608919045777
81	C23	R1	6.97727992349992
81	C12	R1	7.40087943628218
81	C10	R1	7.39231742277876
81	C3	R1	6.98868468677217
81	C14	R1	7.25738784269265
81	C5	R1	7.56224242422107
81	C9	R1	7.27612440527424
81	C24	R1	7.4093909361377
81	C6	R1	6.82017896241519
81	C21	R1	7.07681559705083
81	C19	R1	7.09803208296053
81	C1	R1	7.10852445677817
81	C22	R1	7.02236781302845
81	C4	R1	7.22881869049588
81	C13	R1	7.12928301694497
81	C18	R1	7.33091687811462
81	C11	R1	7.3037807481771
81	C16	R1	7.33091687811462
81	C8	R1	7.39231742277876
81	C20	R1	7.15987133677839
81	C7	R1	7.19967234483636
82	C23	R1	7.18982455888002
82	C17	R1	7.4262647547021
82	C12	R1	7.51569983828404
82	C10	R1	7.07681559705083
82	C3	R1	7.03342300153745
82	C14	R1	7.40087943628218
82	C5	R1	7.21916852046216
82	C24	R1	7.03342300153745
82	C6	R1	6.98868468677217
82	C21	R1	7.16992500144231
82	C19	R1	7.12928301694497
82	C1	R1	7.38370429247405
82	C22	R1	7.24792751344359
82	C4	R1	7.31288295528436
82	C13	R1	7.32192809488736
82	C18	R1	7.32192809488736
82	C15	R1	7.43462822763672
82	C11	R1	7.2667865406949
82	C16	R1	7.11894107272351
82	C8	R1	7.21916852046216
82	C20	R1	7.09803208296053
82	C7	R1	7.23840473932508
83	C23	R1	7.03342300153745
83	C17	R1	7.25738784269265
83	C12	R1	7.40087943628218
83	C10	R1	7.21916852046216
83	C3	R1	7.52356195605701
83	C14	R1	7.44294349584873
83	C5	R1	7.03342300153745
83	C9	R1	7.33985000288462
83	C24	R1	7.29462074889163
83	C6	R1	7.19967234483636
83	C21	R1	7.02236781302845
83	C19	R1	7.34872815423108
83	C1	R1	7.21916852046216
83	C22	R1	7.22881869049588
83	C4	R1	7.56224242422107
83	C13	R1	7
83	C15	R1	7.03342300153745
83	C11	R1	7.35755200461808
83	C16	R1	7.29462074889163
83	C8	R1	7.36632221424582
83	C20	R1	7.16992500144231
83	C7	R1	7.08746284125034
84	C23	R1	7.07681559705083
84	C17	R1	7.22881869049588
84	C12	R1	7.05528243550119
84	C3	R1	7.35755200461808
84	C14	R1	7.49984588708321
84	C5	R1	7.43462822763672
84	C9	R1	6.79441586635011
84	C24	R1	7.24792751344359
84	C21	R1	7.21916852046216
84	C1	R1	7.34872815423108
84	C22	R1	7
84	C4	R1	7.17990909001493
84	C13	R1	7.35755200461808
84	C18	R1	7.20945336562895
84	C15	R1	7.11894107272351
84	C11	R1	7.10852445677817
84	C16	R1	7
84	C8	R1	7.14974711950468
84	C20	R1	7.39231742277876
84	C7	R1	7.13955135239879
85	C23	R1	7.4093909361377
85	C17	R1	7.3037807481771
85	C12	R1	7.32192809488736
85	C10	R1	7.05528243550119
85	C3	R1	7.24792751344359
85	C5	R1	7.07681559705083
85	C9	R1	7.38370429247405
85	C24	R1	7.18982455888002
85	C6	R1	7.18982455888002
85	C21	R1	7.14974711950468
85	C19	R1	6.88264304936184
85	C22	R1	7.02236781302845
85	C4	R1	7.12928301694497
85	C13	R1	7.14974711950468
85	C18	R1	7.4594316186373
85	C15	R1	7.4093909361377
85	C11	R1	7.49984588708321
85	C16	R1	7.35755200461808
85	C8	R1	7.29462074889163
85	C20	R1	7.16992500144231
85	C7	R1	7.2667865406949
86	C23	R1	7.04439411935845
86	C17	R1	7.04439411935845
86	C12	R1	7.27612440527424
86	C10	R1	7.32192809488736
86	C3	R1	7.22881869049588
86	C14	R1	7.32192809488736
86	C5	R1	7.33091687811462
86	C9	R1	7.4757334309664
86	C24	R1	7.07681559705083
86	C6	R1	7.20945336562895
86	C21	R1	7.25738784269265
86	C19	R1	7.02236781302845
86	C1	R1	7.23840473932508
86	C22	R1	7.3037807481771
86	C4	R1	7.59991284218713
86	C13	R1	7.23840473932508
86	C18	R1	6.93073733756289
86	C15	R1	7.3037807481771
86	C11	R1	7.5077946401987
86	C16	R1	7.23840473932508
86	C20	R1	7.31288295528436
86	C7	R1	7.28540221886225
87	C23	R1	7.22881869049588
87	C17	R1	7.32192809488736
87	C12	R1	7.24792751344359
87	C10	R1	7.25738784269265
87	C3	R1	7.4757334309664
87	C14	R1	7.15987133677839
87	C5	R1	7.09803208296053
87	C9	R1	7.36632221424582
87	C24	R1	7.10852445677817
87	C6	R1	7.04439411935845
87	C21	R1	7.18982455888002
87	C19	R1	7.35755200461808
87	C1	R1	7.48381577726426
87	C22	R1	7.24792751344359
87	C4	R1	6.76818432477693
87	C13	R1	7.40087943628218
87	C18	R1	7.09803208296053
87	C15	R1	7.4757334309664
87	C11	R1	7.12928301694497
87	C16	R1	7.59245703726808
87	C8	R1	7.04439411935845
87	C20	R1	7.31288295528436
87	C7	R1	6.95419631038687
88	C23	R1	6.79441586635011
88	C17	R1	7.03342300153745
88	C12	R1	7.29462074889163
88	C10	R1	6.82017896241519
88	C3	R1	7.14974711950468
88	C14	R1	7.31288295528436
88	C5	R1	7.07681559705083
88	C9	R1	7.40087943628218
88	C24	R1	7.06608919045777
88	C6	R1	7.27612440527424
88	C21	R1	7.4093909361377
88	C19	R1	6.61470984411521
88	C1	R1	7.28540221886225
88	C22	R1	7.43462822763672
88	C4	R1	7.15987133677839
88	C13	R1	7.03342300153745
88	C15	R1	7.12928301694497
88	C11	R1	7.18982455888002
88	C16	R1	7.34872815423108
88	C8	R1	7.4262647547021
88	C20	R1	7.01122725542325
88	C7	R1	7.18982455888002
89	C23	R1	7.34872815423108
89	C17	R1	7.28540221886225
89	C12	R1	7.37503943134692
89	C10	R1	7.4262647547021
89	C3	R1	7.15987133677839
89	C5	R1	7.33091687811462
89	C9	R1	7.31288295528436
89	C24	R1	7.33091687811462
89	C6	R1	7.19967234483636
89	C21	R1	7.32192809488736
89	C19	R1	7.16992500144231
89	C1	R1	7.20945336562895
89	C22	R1	7.01122725542325
89	C13	R1	7.33091687811462
89	C18	R1	7.37503943134692
89	C15	R1	6.97727992349992
89	C11	R1	7.48381577726426
89	C16	R1	7.24792751344359
89	C8	R1	7.28540221886225
89	C20	R1	6.8703647195834
89	C7	R1	6.95419631038687
90	C23	R1	7.32192809488736
90	C17	R1	7.02236781302845
90	C12	R1	7.36632221424582
90	C10	R1	7.2667865406949
90	C3	R1	7.12928301694497
90	C14	R1	7.27612440527424
90	C5	R1	7.45121111183233
90	C9	R1	7.4594316186373
90	C24	R1	7.2667865406949
90	C6	R1	7.15987133677839
90	C21	R1	7.53138146051631
90	C19	R1	7.48381577726426
90	C1	R1	6.98868468677217
90	C22	R1	7.467605550083
90	C4	R1	7.15987133677839
90	C13	R1	7.19967234483636
90	C18	R1	7.04439411935845
90	C15	R1	7.10852445677817
90	C11	R1	7.28540221886225
90	C16	R1	7.37503943134692
90	C8	R1	7.18982455888002
90	C7	R1	7.5077946401987
91	C23	R1	7.25738784269265
91	C17	R1	7.28540221886225
91	C12	R1	7.4594316186373
91	C10	R1	7.51569983828404
91	C3	R1	7.35755200461808
91	C14	R1	7.44294349584873
91	C5	R1	7.08746284125034
91	C9	R1	7.29462074889163
91	C24	R1	7.01122725542325
91	C6	R1	7.43462822763672
91	C21	R1	7.21916852046216
91	C19	R1	7.11894107272351
91	C1	R1	7.15987133677839
91	C22	R1	7
91	C4	R1	7.01122725542325
91	C13	R1	7.03342300153745
91	C15	R1	7.23840473932508
91	C16	R1	7.19967234483636
91	C8	R1	7.16992500144231
91	C20	R1	7.21916852046216
91	C7	R1	7.467605550083
92	C23	R1	6.91886323727459
92	C17	R1	7.12928301694497
92	C12	R1	7.27612440527424
92	C10	R1	7.24792751344359
92	C3	R1	7.07681559705083
92	C14	R1	7.14974711950468
92	C5	R1	7.4178525148859
92	C9	R1	7.36632221424582
92	C24	R1	7.20945336562895
92	C6	R1	7.19967234483636
92	C21	R1	7.27612440527424
92	C19	R1	7.44294349584873
92	C1	R1	7.16992500144231
92	C22	R1	6.95419631038687
92	C4	R1	7.27612440527424
92	C13	R1	7.45121111183233
92	C18	R1	7.22881869049588
92	C15	R1	7.05528243550119
92	C11	R1	7.36632221424582
92	C16	R1	7.14974711950468
92	C8	R1	7.06608919045777
92	C20	R1	7.17990909001493
92	C7	R1	7.14974711950468
93	C23	R1	7.4178525148859
93	C12	R1	7.51569983828404
93	C10	R1	7.48381577726426
93	C3	R1	7.2667865406949
93	C14	R1	6.82017896241519
93	C5	R1	7.19967234483636
93	C9	R1	7.06608919045777
93	C24	R1	7.28540221886225
93	C6	R1	7.22881869049588
93	C21	R1	7.39231742277876
93	C19	R1	7.07681559705083
93	C1	R1	7.29462074889163
93	C22	R1	7.19967234483636
93	C4	R1	7.18982455888002
93	C13	R1	7.05528243550119
93	C18	R1	7.35755200461808
93	C15	R1	7.4757334309664
93	C11	R1	7.4093909361377
93	C16	R1	7.31288295528436
93	C8	R1	7.31288295528436
93	C7	R1	7.43462822763672
94	C23	R1	7.4178525148859
94	C17	R1	6.90689059560852
94	C12	R1	7.10852445677817
94	C10	R1	7.10852445677817
94	C3	R1	7.15987133677839
94	C14	R1	7.10852445677817
94	C5	R1	7.22881869049588
94	C9	R1	7.21916852046216
94	C21	R1	6.71424551766612
94	C19	R1	6.89481776330794
94	C1	R1	7.09803208296053
94	C22	R1	7.12928301694497
94	C4	R1	7.10852445677817
94	C13	R1	7.4262647547021
94	C18	R1	6.90689059560852
94	C15	R1	7.36632221424582
94	C11	R1	7.35755200461808
94	C16	R1	7.25738784269265
94	C20	R1	7.31288295528436
94	C7	R1	7.24792751344359
95	C23	R1	7.2667865406949
95	C17	R1	7.13955135239879
95	C12	R1	7.32192809488736
95	C10	R1	7.13955135239879
95	C3	R1	7.3037807481771
95	C14	R1	7.34872815423108
95	C5	R1	7.09803208296053
95	C9	R1	7.4178525148859
95	C24	R1	7.13955135239879
95	C6	R1	7.56224242422107
95	C21	R1	6.65821148275179
95	C19	R1	7.25738784269265
95	C22	R1	7.04439411935845
95	C4	R1	7.09803208296053
95	C13	R1	7.2667865406949
95	C18	R1	7.48381577726426
95	C15	R1	7.27612440527424
95	C11	R1	7.4178525148859
95	C16	R1	7.4262647547021
95	C8	R1	7.11894107272351
95	C20	R1	7.22881869049588
95	C7	R1	7.23840473932508
96	C23	R1	7.27612440527424
96	C12	R1	7.04439411935845
96	C10	R1	7.31288295528436
96	C3	R1	7.12928301694497
96	C14	R1	7.36632221424582
96	C9	R1	7.24792751344359
96	C24	R1	7.27612440527424
96	C6	R1	6.88264304936184
96	C21	R1	7.14974711950468
96	C19	R1	7.4093909361377
96	C1	R1	6.94251450533924
96	C4	R1	7.25738784269265
96	C13	R1	7.2667865406949
96	C18	R1	7.12928301694497
96	C15	R1	7.08746284125034
96	C11	R1	7.32192809488736
96	C16	R1	7.20945336562895
96	C8	R1	7.31288295528436
96	C20	R1	7.34872815423108
96	C7	R1	7.39231742277876
97	C23	R1	7.09803208296053
97	C17	R1	7.4093909361377
97	C12	R1	7.16992500144231
97	C14	R1	7.18982455888002
97	C5	R1	7.24792751344359
97	C9	R1	7.06608919045777
97	C24	R1	7.18982455888002
97	C6	R1	7.12928301694497
97	C21	R1	7.31288295528436
97	C19	R1	7.53915881110803
97	C1	R1	7.28540221886225
97	C22	R1	7.2667865406949
97	C4	R1	7.07681559705083
97	C13	R1	7.27612440527424
97	C18	R1	7.21916852046216
97	C15	R1	7.39231742277876
97	C11	R1	6.97727992349992
97	C8	R1	7.24792751344359
97	C7	R1	7.39231742277876
98	C17	R1	7.22881869049588
98	C12	R1	7.4178525148859
98	C10	R1	7.04439411935845
98	C3	R1	7.33091687811462
98	C14	R1	7.4262647547021
98	C5	R1	7.36632221424582
98	C24	R1	7.28540221886225
98	C6	R1	7.29462074889163
98	C21	R1	7.21916852046216
98	C19	R1	7.31288295528436
[truncated: 14,519 more rows]
