# Supplementary material for: Stochastic modelling of single-cell gene expression adaptation reveals non-genomic contribution to evolution of tumor subclones
Source: bioRxiv. 2024 Apr 20:2024.04.17.588869. Preprint. [Version 1] doi: 10.1101/2024.04.17.588869 (PMC11071284; doi:10.1101/2024.04.17.588869)
Supplement: Supplement 2 [file media-2.zip › Supplementary Files/Simulated Data/Constrained_Simulation/tr_1_sq_1.5_r_150_a_1.csv]

gene	species	replicate	exprval
1	C23	R1	7.37503943134692
1	C17	R1	7.11894107272351
1	C12	R1	6.90689059560852
1	C10	R1	7.33091687811462
1	C3	R1	7.4093909361377
1	C14	R1	7.23840473932508
1	C5	R1	7.16992500144231
1	C9	R1	7.22881869049588
1	C24	R1	7.61470984411521
1	C6	R1	7.37503943134692
1	C21	R1	7.22881869049588
1	C19	R1	7.4093909361377
1	C1	R1	7.49984588708321
1	C22	R1	7.21916852046216
1	C4	R1	7.28540221886225
1	C18	R1	7
1	C15	R1	6.95419631038687
1	C11	R1	7.31288295528436
1	C16	R1	7.15987133677839
1	C8	R1	7.24792751344359
1	C20	R1	7.14974711950468
1	C7	R1	7.44294349584873
2	C23	R1	7.16992500144231
2	C17	R1	7.17990909001493
2	C12	R1	7.21916852046216
2	C3	R1	7.09803208296053
2	C14	R1	7.27612440527424
2	C5	R1	7.13955135239879
2	C9	R1	7.4594316186373
2	C24	R1	7.53915881110803
2	C6	R1	7.44294349584873
2	C21	R1	7.09803208296053
2	C19	R1	7.53915881110803
2	C1	R1	7.04439411935845
2	C22	R1	7.20945336562895
2	C13	R1	7.25738784269265
2	C18	R1	7.28540221886225
2	C15	R1	7.11894107272351
2	C11	R1	7.12928301694497
2	C16	R1	7.16992500144231
2	C8	R1	7.33985000288462
2	C7	R1	7.19967234483636
3	C23	R1	7.36632221424582
3	C17	R1	7.27612440527424
3	C12	R1	7.39231742277876
3	C10	R1	7.37503943134692
3	C3	R1	7.36632221424582
3	C14	R1	7.36632221424582
3	C5	R1	7.48381577726426
3	C9	R1	6.84549005094437
3	C24	R1	7.22881869049588
3	C6	R1	7.34872815423108
3	C21	R1	7.35755200461808
3	C19	R1	7.4178525148859
3	C22	R1	7.21916852046216
3	C4	R1	7.12928301694497
3	C13	R1	6.94251450533924
3	C18	R1	7.4178525148859
3	C15	R1	7.10852445677817
3	C11	R1	7.28540221886225
3	C16	R1	7.12928301694497
3	C8	R1	7.59245703726808
3	C20	R1	7.07681559705083
4	C23	R1	7.19967234483636
4	C17	R1	7.23840473932508
4	C12	R1	7.31288295528436
4	C10	R1	7.51569983828404
4	C3	R1	7.18982455888002
4	C14	R1	7.22881869049588
4	C5	R1	7.16992500144231
4	C9	R1	7.18982455888002
4	C24	R1	7.17990909001493
4	C6	R1	7.05528243550119
4	C21	R1	7.22881869049588
4	C19	R1	7.27612440527424
4	C1	R1	7.37503943134692
4	C22	R1	7.08746284125034
4	C4	R1	7.35755200461808
4	C13	R1	7.19967234483636
4	C18	R1	7.33985000288462
4	C15	R1	7.44294349584873
4	C11	R1	7.39231742277876
4	C16	R1	7.05528243550119
4	C8	R1	7.40087943628218
4	C20	R1	7.33985000288462
4	C7	R1	7.40087943628218
5	C23	R1	7.13955135239879
5	C17	R1	7.27612440527424
5	C12	R1	7.28540221886225
5	C10	R1	7.31288295528436
5	C3	R1	7.36632221424582
5	C14	R1	7.25738784269265
5	C9	R1	7.22881869049588
5	C24	R1	7.12928301694497
5	C6	R1	7
5	C21	R1	7.29462074889163
5	C19	R1	7.32192809488736
5	C1	R1	7.15987133677839
5	C22	R1	7.51569983828404
5	C4	R1	7.15987133677839
5	C13	R1	7.22881869049588
5	C18	R1	6.85798099512757
5	C15	R1	7.3037807481771
5	C11	R1	7.49984588708321
5	C16	R1	7.3037807481771
5	C8	R1	7.11894107272351
5	C20	R1	7.24792751344359
5	C7	R1	7.20945336562895
6	C23	R1	7.07681559705083
6	C17	R1	7.45121111183233
6	C12	R1	7.20945336562895
6	C10	R1	7.31288295528436
6	C3	R1	7.04439411935845
6	C14	R1	6.89481776330794
6	C5	R1	7.23840473932508
6	C9	R1	7.06608919045777
6	C24	R1	7.01122725542325
6	C6	R1	7.17990909001493
6	C21	R1	6.98868468677217
6	C19	R1	7.38370429247405
6	C1	R1	7.27612440527424
6	C22	R1	7.08746284125034
6	C4	R1	7.11894107272351
6	C18	R1	7.19967234483636
6	C15	R1	7.21916852046216
6	C11	R1	7.4093909361377
6	C16	R1	7.33091687811462
6	C8	R1	7.37503943134692
6	C20	R1	7.17990909001493
6	C7	R1	7.12928301694497
7	C23	R1	7.32192809488736
7	C17	R1	7.29462074889163
7	C12	R1	7.4178525148859
7	C10	R1	7.40087943628218
7	C3	R1	7.35755200461808
7	C14	R1	7.14974711950468
7	C5	R1	7.3037807481771
7	C9	R1	7.28540221886225
7	C24	R1	7.4178525148859
7	C6	R1	7.19967234483636
7	C21	R1	7.13955135239879
7	C19	R1	7.04439411935845
7	C1	R1	7.4757334309664
7	C22	R1	7.20945336562895
7	C4	R1	7.4757334309664
7	C13	R1	7.13955135239879
7	C18	R1	7.467605550083
7	C15	R1	7.14974711950468
7	C11	R1	7.06608919045777
7	C16	R1	7.60733031374961
7	C8	R1	7.44294349584873
7	C20	R1	7.21916852046216
7	C7	R1	7.27612440527424
8	C23	R1	7.24792751344359
8	C17	R1	6.98868468677217
8	C12	R1	7.17990909001493
8	C10	R1	7.13955135239879
8	C14	R1	7.16992500144231
8	C5	R1	7.22881869049588
8	C9	R1	7.12928301694497
8	C24	R1	7.43462822763672
8	C6	R1	7.24792751344359
8	C19	R1	7.22881869049588
8	C1	R1	7.37503943134692
8	C22	R1	7.39231742277876
8	C4	R1	7.35755200461808
8	C13	R1	7.3037807481771
8	C18	R1	7.08746284125034
8	C15	R1	7.14974711950468
8	C11	R1	7.28540221886225
8	C16	R1	7.04439411935845
8	C8	R1	7.45121111183233
8	C20	R1	7.11894107272351
8	C7	R1	7.467605550083
9	C23	R1	7.27612440527424
9	C12	R1	7.17990909001493
9	C10	R1	7.2667865406949
9	C3	R1	7.35755200461808
9	C14	R1	6.97727992349992
9	C5	R1	7.36632221424582
9	C9	R1	7.08746284125034
9	C24	R1	7.23840473932508
9	C6	R1	7.03342300153745
9	C21	R1	7.33985000288462
9	C19	R1	7.05528243550119
9	C1	R1	7.11894107272351
9	C22	R1	7.53138146051631
9	C4	R1	7.25738784269265
9	C13	R1	7.09803208296053
9	C18	R1	7.29462074889163
9	C15	R1	7.16992500144231
9	C11	R1	7.28540221886225
9	C8	R1	7.33985000288462
9	C7	R1	7.22881869049588
10	C23	R1	7.15987133677839
10	C17	R1	7.32192809488736
10	C12	R1	7.40087943628218
10	C10	R1	7.20945336562895
10	C3	R1	7.49984588708321
10	C14	R1	7.48381577726426
10	C5	R1	7.18982455888002
10	C24	R1	7.07681559705083
10	C6	R1	7.32192809488736
10	C21	R1	7.43462822763672
10	C19	R1	7.29462074889163
10	C1	R1	7.15987133677839
10	C22	R1	7.07681559705083
10	C4	R1	7.32192809488736
10	C13	R1	7.2667865406949
10	C15	R1	7.09803208296053
10	C11	R1	7.23840473932508
10	C16	R1	7.33985000288462
10	C8	R1	7.28540221886225
10	C20	R1	7.09803208296053
10	C7	R1	7.28540221886225
11	C23	R1	7.25738784269265
11	C17	R1	7.15987133677839
11	C12	R1	7.15987133677839
11	C10	R1	7.59991284218713
11	C3	R1	7.24792751344359
11	C14	R1	7.11894107272351
11	C5	R1	7.4178525148859
11	C9	R1	7.16992500144231
11	C24	R1	7.40087943628218
11	C6	R1	7.24792751344359
11	C21	R1	7.4093909361377
11	C1	R1	7.33091687811462
11	C22	R1	7.35755200461808
11	C4	R1	7.4178525148859
11	C18	R1	7.09803208296053
11	C15	R1	7.39231742277876
11	C11	R1	6.89481776330794
11	C16	R1	7.31288295528436
11	C8	R1	7.16992500144231
11	C20	R1	7.11894107272351
11	C7	R1	7.28540221886225
12	C23	R1	7.27612440527424
12	C17	R1	7.22881869049588
12	C12	R1	7.31288295528436
12	C10	R1	7.11894107272351
12	C3	R1	7.10852445677817
12	C14	R1	7.05528243550119
12	C5	R1	6.97727992349992
12	C9	R1	7.29462074889163
12	C24	R1	7.06608919045777
12	C6	R1	7.06608919045777
12	C21	R1	7.23840473932508
12	C19	R1	7.32192809488736
12	C1	R1	7.43462822763672
12	C22	R1	6.98868468677217
12	C4	R1	7.21916852046216
12	C13	R1	7.11894107272351
12	C18	R1	7.4093909361377
12	C15	R1	7.15987133677839
12	C11	R1	7.38370429247405
12	C16	R1	7.53138146051631
12	C8	R1	7.07681559705083
12	C20	R1	7.11894107272351
12	C7	R1	7.14974711950468
13	C23	R1	7.37503943134692
13	C17	R1	6.94251450533924
13	C10	R1	7.29462074889163
13	C3	R1	7.33985000288462
13	C14	R1	7.16992500144231
13	C5	R1	7.38370429247405
13	C24	R1	7.12928301694497
13	C21	R1	6.96578428466209
13	C19	R1	6.98868468677217
13	C1	R1	6.7279204545632
13	C22	R1	7.31288295528436
13	C4	R1	7.19967234483636
13	C13	R1	7.05528243550119
13	C18	R1	7.09803208296053
13	C15	R1	7.03342300153745
13	C11	R1	7.14974711950468
13	C16	R1	7.17990909001493
13	C20	R1	7.45121111183233
13	C7	R1	7.04439411935845
14	C23	R1	7.34872815423108
14	C17	R1	7.08746284125034
14	C12	R1	6.74146698640115
14	C10	R1	7.16992500144231
14	C3	R1	7.16992500144231
14	C14	R1	7.61470984411521
14	C5	R1	7.28540221886225
14	C9	R1	7.12928301694497
14	C24	R1	7.16992500144231
14	C6	R1	7.37503943134692
14	C21	R1	7.21916852046216
14	C19	R1	7.33985000288462
14	C1	R1	7.4093909361377
14	C4	R1	7.35755200461808
14	C18	R1	7.37503943134692
14	C15	R1	7.2667865406949
14	C11	R1	6.97727992349992
14	C16	R1	7.10852445677817
14	C8	R1	7.32192809488736
14	C20	R1	7.16992500144231
14	C7	R1	7.09803208296053
15	C17	R1	7.23840473932508
15	C12	R1	7.17990909001493
15	C10	R1	7.33091687811462
15	C3	R1	7.18982455888002
15	C5	R1	6.90689059560852
15	C9	R1	7.06608919045777
15	C24	R1	7.11894107272351
15	C6	R1	7.15987133677839
15	C21	R1	7.51569983828404
15	C19	R1	7.2667865406949
15	C1	R1	7.55458885167764
15	C22	R1	7.25738784269265
15	C4	R1	7.21916852046216
15	C13	R1	7.19967234483636
15	C18	R1	7.32192809488736
15	C15	R1	6.94251450533924
15	C11	R1	7.09803208296053
15	C16	R1	7.20945336562895
15	C8	R1	7.23840473932508
15	C20	R1	7.07681559705083
15	C7	R1	6.90689059560852
16	C23	R1	7.35755200461808
16	C17	R1	7.21916852046216
16	C10	R1	7.44294349584873
16	C3	R1	7.33985000288462
16	C14	R1	7.14974711950468
16	C5	R1	7.44294349584873
16	C9	R1	7.45121111183233
16	C24	R1	7.27612440527424
16	C6	R1	7.33091687811462
16	C21	R1	7.20945336562895
16	C19	R1	7.06608919045777
16	C1	R1	7.20945336562895
16	C22	R1	7.37503943134692
16	C13	R1	7.02236781302845
16	C18	R1	7.59245703726808
16	C15	R1	7
16	C11	R1	7.17990909001493
16	C16	R1	6.95419631038687
16	C20	R1	7.49984588708321
16	C7	R1	7.36632221424582
17	C23	R1	7.11894107272351
17	C17	R1	7.38370429247405
17	C12	R1	7.28540221886225
17	C10	R1	7.22881869049588
17	C3	R1	7.01122725542325
17	C14	R1	7.19967234483636
17	C5	R1	7.15987133677839
17	C9	R1	7.05528243550119
17	C24	R1	7.24792751344359
17	C6	R1	6.97727992349992
17	C21	R1	7.36632221424582
17	C19	R1	6.94251450533924
17	C22	R1	7.16992500144231
17	C4	R1	7.06608919045777
17	C13	R1	7.20945336562895
17	C18	R1	7.10852445677817
17	C11	R1	7.37503943134692
17	C16	R1	7.33091687811462
17	C8	R1	7.4594316186373
17	C20	R1	7.17990909001493
17	C7	R1	7.43462822763672
18	C23	R1	7.28540221886225
18	C17	R1	7.2667865406949
18	C12	R1	7.08746284125034
18	C10	R1	7.14974711950468
18	C3	R1	7.12928301694497
18	C14	R1	7.4594316186373
18	C5	R1	7.21916852046216
18	C9	R1	7.08746284125034
18	C24	R1	7.33985000288462
18	C6	R1	7.14974711950468
18	C21	R1	7.20945336562895
18	C19	R1	7.04439411935845
18	C22	R1	7.22881869049588
18	C4	R1	6.83289001416474
18	C18	R1	7.4594316186373
18	C15	R1	7.05528243550119
18	C11	R1	7.53138146051631
18	C16	R1	7.05528243550119
18	C20	R1	7.03342300153745
18	C7	R1	7.43462822763672
19	C23	R1	7.3037807481771
19	C17	R1	7.25738784269265
19	C12	R1	7.2667865406949
19	C10	R1	7.17990909001493
19	C3	R1	7.01122725542325
19	C14	R1	7.03342300153745
19	C5	R1	6.95419631038687
19	C9	R1	6.55458885167764
19	C24	R1	7.51569983828404
19	C6	R1	7.4757334309664
19	C21	R1	7.25738784269265
19	C19	R1	7.44294349584873
19	C1	R1	7.22881869049588
19	C22	R1	7.28540221886225
19	C4	R1	7.02236781302845
19	C13	R1	7.21916852046216
19	C18	R1	7.35755200461808
19	C11	R1	7.34872815423108
19	C16	R1	7.31288295528436
19	C8	R1	7.25738784269265
19	C20	R1	7.14974711950468
19	C7	R1	7.27612440527424
20	C23	R1	7.17990909001493
20	C17	R1	7.14974711950468
20	C12	R1	7.45121111183233
20	C10	R1	6.75488750216347
20	C14	R1	7.18982455888002
20	C5	R1	7.19967234483636
20	C24	R1	7.13955135239879
20	C6	R1	7.51569983828404
20	C21	R1	7.12928301694497
20	C19	R1	7.40087943628218
20	C1	R1	6.91886323727459
20	C22	R1	7.4594316186373
20	C4	R1	7.20945336562895
20	C13	R1	7.08746284125034
20	C18	R1	7.33091687811462
20	C15	R1	7.20945336562895
20	C11	R1	7.39231742277876
20	C16	R1	7.33091687811462
20	C8	R1	7.24792751344359
20	C20	R1	7.17990909001493
20	C7	R1	7.21916852046216
21	C23	R1	7.40087943628218
21	C17	R1	7.21916852046216
21	C12	R1	7.11894107272351
21	C10	R1	7.12928301694497
21	C3	R1	7.11894107272351
21	C14	R1	7.16992500144231
21	C5	R1	7.07681559705083
21	C24	R1	7.4093909361377
21	C6	R1	7.22881869049588
21	C21	R1	7.467605550083
21	C19	R1	7.4178525148859
21	C1	R1	7.25738784269265
21	C22	R1	7.12928301694497
21	C4	R1	7.34872815423108
21	C13	R1	7.28540221886225
21	C18	R1	7.09803208296053
21	C15	R1	7.09803208296053
21	C11	R1	7.37503943134692
21	C16	R1	7.44294349584873
21	C8	R1	7.19967234483636
21	C20	R1	7.4262647547021
21	C7	R1	7.5077946401987
22	C23	R1	7.35755200461808
22	C17	R1	7.467605550083
22	C10	R1	7.2667865406949
22	C3	R1	7.17990909001493
22	C14	R1	7.32192809488736
22	C5	R1	7.39231742277876
22	C9	R1	6.94251450533924
22	C24	R1	7.32192809488736
22	C6	R1	7.2667865406949
22	C21	R1	7.53915881110803
22	C19	R1	7.11894107272351
22	C1	R1	7.02236781302845
22	C4	R1	7.27612440527424
22	C13	R1	7.22881869049588
22	C18	R1	7.40087943628218
22	C15	R1	6.98868468677217
22	C11	R1	7.23840473932508
22	C16	R1	7.09803208296053
22	C8	R1	7.16992500144231
22	C20	R1	7.17990909001493
22	C7	R1	7.39231742277876
23	C23	R1	7.39231742277876
23	C17	R1	7.07681559705083
23	C12	R1	7.3037807481771
23	C10	R1	7.2667865406949
23	C3	R1	7.31288295528436
23	C5	R1	7.4178525148859
23	C24	R1	7.11894107272351
23	C19	R1	7.4757334309664
23	C1	R1	7.24792751344359
23	C22	R1	7.11894107272351
23	C4	R1	7.56985560833095
23	C13	R1	7.4757334309664
23	C15	R1	7.20945336562895
23	C16	R1	7.35755200461808
23	C8	R1	7.38370429247405
23	C20	R1	7.467605550083
23	C7	R1	7.34872815423108
24	C23	R1	7.24792751344359
24	C17	R1	7.17990909001493
24	C12	R1	6.91886323727459
24	C10	R1	7.17990909001493
24	C3	R1	7.18982455888002
24	C14	R1	7.15987133677839
24	C5	R1	7.19967234483636
24	C9	R1	7.4594316186373
24	C6	R1	7.13955135239879
24	C21	R1	7.62935662007961
24	C19	R1	7.37503943134692
24	C4	R1	7.33985000288462
24	C18	R1	7.28540221886225
24	C15	R1	7.39231742277876
24	C11	R1	7.13955135239879
24	C16	R1	7.14974711950468
24	C20	R1	7.16992500144231
24	C7	R1	6.83289001416474
25	C23	R1	7.38370429247405
25	C17	R1	7.09803208296053
25	C10	R1	7.48381577726426
25	C3	R1	7.4093909361377
25	C14	R1	7.05528243550119
25	C5	R1	7.12928301694497
25	C9	R1	6.95419631038687
25	C24	R1	7.32192809488736
25	C6	R1	7.65105169117893
25	C21	R1	7.13955135239879
25	C1	R1	7.21916852046216
25	C22	R1	7.23840473932508
25	C4	R1	6.93073733756289
25	C13	R1	7.14974711950468
25	C18	R1	7.23840473932508
25	C15	R1	7.25738784269265
25	C16	R1	7.22881869049588
25	C8	R1	7.05528243550119
25	C20	R1	7.15987133677839
26	C23	R1	7.15987133677839
26	C17	R1	7.20945336562895
26	C12	R1	6.94251450533924
26	C10	R1	7.2667865406949
26	C3	R1	7.12928301694497
26	C14	R1	7.32192809488736
26	C5	R1	7.11894107272351
26	C9	R1	7.22881869049588
26	C24	R1	7.43462822763672
26	C6	R1	7.4262647547021
26	C21	R1	7.21916852046216
26	C19	R1	6.91886323727459
26	C1	R1	7.12928301694497
26	C22	R1	7.23840473932508
26	C4	R1	7.25738784269265
26	C13	R1	7.09803208296053
26	C18	R1	7.18982455888002
26	C15	R1	7.33091687811462
26	C11	R1	7.35755200461808
26	C16	R1	7.08746284125034
26	C8	R1	6.88264304936184
26	C20	R1	7.27612440527424
27	C23	R1	7.29462074889163
27	C17	R1	7.09803208296053
27	C12	R1	7.3037807481771
27	C10	R1	7.22881869049588
27	C3	R1	7.27612440527424
27	C14	R1	7.22881869049588
27	C5	R1	7.33091687811462
27	C24	R1	7.17990909001493
27	C6	R1	7.15987133677839
27	C21	R1	6.84549005094437
27	C19	R1	6.95419631038687
27	C1	R1	7.35755200461808
27	C22	R1	7.04439411935845
27	C4	R1	7.08746284125034
27	C13	R1	7.20945336562895
27	C18	R1	7.2667865406949
27	C15	R1	7.06608919045777
27	C11	R1	7.02236781302845
27	C16	R1	7.32192809488736
27	C8	R1	6.95419631038687
27	C20	R1	7.43462822763672
27	C7	R1	7.13955135239879
28	C17	R1	7.39231742277876
28	C12	R1	7.24792751344359
28	C10	R1	7.14974711950468
28	C3	R1	7.22881869049588
28	C14	R1	7.19967234483636
28	C5	R1	7.19967234483636
28	C9	R1	7.36632221424582
28	C24	R1	7.14974711950468
28	C6	R1	7.08746284125034
28	C21	R1	7.54689445988764
28	C19	R1	7.22881869049588
28	C22	R1	7.12928301694497
28	C4	R1	7.48381577726426
28	C18	R1	7.29462074889163
28	C15	R1	6.98868468677217
28	C11	R1	7.3037807481771
28	C16	R1	7.27612440527424
28	C8	R1	7.12928301694497
28	C20	R1	7.28540221886225
28	C7	R1	7.04439411935845
29	C23	R1	7.13955135239879
29	C17	R1	7.20945336562895
29	C12	R1	7.39231742277876
29	C10	R1	7.19967234483636
29	C3	R1	7.17990909001493
29	C14	R1	7.11894107272351
29	C5	R1	7.39231742277876
29	C9	R1	7.4757334309664
29	C24	R1	7.24792751344359
29	C6	R1	7.23840473932508
29	C21	R1	7.24792751344359
29	C19	R1	7.19967234483636
29	C1	R1	7.55458885167764
29	C4	R1	7.16992500144231
29	C13	R1	7.19967234483636
29	C18	R1	7.12928301694497
29	C15	R1	7.20945336562895
29	C16	R1	7.4262647547021
29	C8	R1	7.03342300153745
29	C20	R1	7.04439411935845
29	C7	R1	7.14974711950468
30	C23	R1	7.15987133677839
30	C17	R1	7.11894107272351
30	C12	R1	7.28540221886225
30	C10	R1	7.43462822763672
30	C14	R1	7.08746284125034
30	C5	R1	7.34872815423108
30	C9	R1	7.62935662007961
30	C24	R1	7.13955135239879
30	C6	R1	7.37503943134692
30	C21	R1	7.38370429247405
30	C19	R1	7.40087943628218
30	C1	R1	7.18982455888002
30	C22	R1	7.11894107272351
30	C4	R1	7.36632221424582
30	C13	R1	7.40087943628218
30	C18	R1	7.07681559705083
30	C15	R1	7.15987133677839
30	C11	R1	7.22881869049588
30	C16	R1	7.33091687811462
30	C7	R1	7.01122725542325
31	C23	R1	7.21916852046216
31	C17	R1	7.04439411935845
31	C10	R1	7.18982455888002
31	C3	R1	7.34872815423108
31	C5	R1	7.33091687811462
31	C9	R1	7.09803208296053
31	C24	R1	7.13955135239879
31	C6	R1	7.12928301694497
31	C21	R1	7.38370429247405
31	C19	R1	6.76818432477693
31	C1	R1	7.08746284125034
31	C22	R1	7.4178525148859
31	C4	R1	6.95419631038687
31	C13	R1	7.20945336562895
31	C18	R1	7.40087943628218
31	C15	R1	7.07681559705083
31	C11	R1	7.29462074889163
31	C16	R1	7.53915881110803
31	C8	R1	6.97727992349992
31	C20	R1	7.25738784269265
32	C23	R1	7.34872815423108
32	C17	R1	7.23840473932508
32	C12	R1	7.08746284125034
32	C10	R1	7.07681559705083
32	C3	R1	7.18982455888002
32	C14	R1	7.44294349584873
32	C5	R1	6.97727992349992
32	C9	R1	7.36632221424582
32	C24	R1	7.06608919045777
32	C6	R1	7.59991284218713
32	C21	R1	7.11894107272351
32	C19	R1	7.28540221886225
32	C1	R1	7.18982455888002
32	C22	R1	7.13955135239879
32	C4	R1	7.08746284125034
32	C13	R1	7.14974711950468
32	C18	R1	7.4757334309664
32	C15	R1	7.22881869049588
32	C11	R1	7.03342300153745
32	C16	R1	7.28540221886225
32	C8	R1	7.37503943134692
32	C20	R1	7.39231742277876
32	C7	R1	7.33091687811462
33	C23	R1	7.12928301694497
33	C17	R1	7.07681559705083
33	C12	R1	7.4093909361377
33	C10	R1	7.12928301694497
33	C3	R1	7.21916852046216
33	C14	R1	7.467605550083
33	C5	R1	7.08746284125034
33	C9	R1	7.07681559705083
33	C6	R1	7.08746284125034
33	C21	R1	6.94251450533924
33	C19	R1	7.27612440527424
33	C1	R1	7.21916852046216
33	C4	R1	7.49984588708321
33	C13	R1	7.13955135239879
33	C18	R1	7.20945336562895
33	C15	R1	7.14974711950468
33	C11	R1	7.22881869049588
33	C16	R1	7.18982455888002
33	C8	R1	7.27612440527424
33	C20	R1	7.13955135239879
33	C7	R1	7.02236781302845
34	C23	R1	7.4178525148859
34	C17	R1	7.39231742277876
34	C12	R1	7.05528243550119
34	C10	R1	7.02236781302845
34	C14	R1	7.32192809488736
34	C9	R1	7.15987133677839
34	C24	R1	7.39231742277876
34	C6	R1	7.40087943628218
34	C21	R1	7.15987133677839
34	C19	R1	7.15987133677839
34	C1	R1	7.467605550083
34	C22	R1	7.07681559705083
34	C4	R1	7.14974711950468
34	C13	R1	7.22881869049588
34	C18	R1	7.53915881110803
34	C15	R1	7.27612440527424
34	C11	R1	7.20945336562895
34	C16	R1	7.29462074889163
34	C20	R1	7.25738784269265
34	C7	R1	7.29462074889163
35	C23	R1	7.10852445677817
35	C12	R1	7.29462074889163
35	C10	R1	7.59991284218713
35	C3	R1	7.17990909001493
35	C14	R1	7.53138146051631
35	C5	R1	7.4178525148859
35	C9	R1	7.48381577726426
35	C24	R1	7.09803208296053
35	C6	R1	7.3037807481771
35	C21	R1	7.11894107272351
35	C19	R1	7.31288295528436
35	C1	R1	7.33985000288462
35	C22	R1	6.95419631038687
35	C4	R1	6.79441586635011
35	C13	R1	7.01122725542325
35	C18	R1	7.11894107272351
35	C15	R1	7.2667865406949
35	C11	R1	7.52356195605701
35	C16	R1	7.33091687811462
35	C7	R1	7.18982455888002
36	C23	R1	7.16992500144231
36	C17	R1	7.35755200461808
36	C12	R1	7.4178525148859
36	C10	R1	7.3037807481771
36	C3	R1	7.49185309632967
36	C14	R1	6.96578428466209
36	C5	R1	7.03342300153745
36	C9	R1	7.36632221424582
36	C24	R1	7.21916852046216
36	C21	R1	7.51569983828404
36	C19	R1	7.23840473932508
36	C1	R1	7.18982455888002
36	C22	R1	7.18982455888002
36	C4	R1	7.15987133677839
36	C13	R1	7.18982455888002
36	C18	R1	7.02236781302845
36	C15	R1	7.32192809488736
36	C11	R1	7.28540221886225
36	C16	R1	7.2667865406949
36	C8	R1	7.11894107272351
36	C20	R1	7.24792751344359
36	C7	R1	7.25738784269265
37	C23	R1	7.33091687811462
37	C17	R1	7.22881869049588
37	C12	R1	7.31288295528436
37	C10	R1	7.2667865406949
37	C3	R1	7.3037807481771
37	C14	R1	7.33091687811462
37	C5	R1	7.38370429247405
37	C9	R1	7.59245703726808
37	C24	R1	7.22881869049588
37	C6	R1	6.98868468677217
37	C21	R1	7.20945336562895
37	C19	R1	7.24792751344359
37	C1	R1	7.21916852046216
37	C4	R1	7.19967234483636
37	C13	R1	7.13955135239879
37	C18	R1	7.18982455888002
37	C15	R1	7.66533591718518
37	C11	R1	6.94251450533924
37	C16	R1	7.01122725542325
37	C8	R1	7.14974711950468
37	C20	R1	7.36632221424582
38	C17	R1	7.14974711950468
38	C12	R1	7.34872815423108
38	C10	R1	7.54689445988764
38	C3	R1	7.08746284125034
38	C14	R1	7.14974711950468
38	C9	R1	7.35755200461808
38	C24	R1	6.95419631038687
38	C6	R1	6.83289001416474
38	C21	R1	7.2667865406949
38	C19	R1	7.34872815423108
38	C1	R1	7.17990909001493
38	C22	R1	7.21916852046216
38	C4	R1	7.4594316186373
38	C18	R1	7.20945336562895
38	C15	R1	7.4594316186373
38	C16	R1	7.03342300153745
38	C8	R1	7.57742882803575
38	C20	R1	7.10852445677817
38	C7	R1	7.35755200461808
39	C23	R1	7.37503943134692
39	C17	R1	7.38370429247405
39	C12	R1	7.33985000288462
39	C10	R1	7.2667865406949
39	C3	R1	7.20945336562895
39	C14	R1	7.33985000288462
39	C9	R1	7.2667865406949
39	C24	R1	7.16992500144231
39	C6	R1	7.23840473932508
39	C21	R1	7.05528243550119
39	C19	R1	7.21916852046216
39	C1	R1	7.10852445677817
39	C22	R1	7.467605550083
39	C4	R1	7.33985000288462
39	C13	R1	7.3037807481771
39	C18	R1	7.18982455888002
39	C11	R1	7.37503943134692
39	C16	R1	7.54689445988764
39	C8	R1	6.91886323727459
39	C20	R1	7.24792751344359
40	C23	R1	7.03342300153745
40	C17	R1	7.29462074889163
40	C12	R1	7.34872815423108
40	C10	R1	7.39231742277876
40	C3	R1	7.08746284125034
40	C14	R1	7.29462074889163
40	C5	R1	7.04439411935845
40	C9	R1	7.37503943134692
40	C6	R1	7.24792751344359
40	C21	R1	7.19967234483636
40	C19	R1	7.29462074889163
40	C1	R1	7.48381577726426
40	C22	R1	7.18982455888002
40	C4	R1	7.21916852046216
40	C13	R1	7.25738784269265
40	C18	R1	7.4093909361377
40	C15	R1	7.16992500144231
40	C16	R1	7.04439411935845
40	C8	R1	7.01122725542325
40	C20	R1	7.23840473932508
40	C7	R1	7.27612440527424
41	C23	R1	7.10852445677817
41	C17	R1	7.18982455888002
41	C12	R1	7.18982455888002
41	C10	R1	7.16992500144231
41	C3	R1	7.31288295528436
41	C14	R1	7.15987133677839
41	C5	R1	7.3037807481771
41	C9	R1	7.40087943628218
41	C24	R1	7.33985000288462
41	C21	R1	7.02236781302845
41	C1	R1	7.21916852046216
41	C22	R1	7.48381577726426
41	C4	R1	7
41	C18	R1	7.2667865406949
41	C15	R1	7.25738784269265
41	C11	R1	7.18982455888002
41	C8	R1	7.18982455888002
41	C20	R1	7.02236781302845
41	C7	R1	6.97727992349992
42	C17	R1	7.24792751344359
42	C12	R1	7.4178525148859
42	C3	R1	7.38370429247405
42	C14	R1	7.24792751344359
42	C5	R1	6.94251450533924
42	C9	R1	7.18982455888002
42	C24	R1	7.25738784269265
42	C6	R1	7.4757334309664
42	C21	R1	6.96578428466209
42	C19	R1	7.44294349584873
42	C1	R1	7.22881869049588
42	C22	R1	6.95419631038687
42	C4	R1	7.33091687811462
42	C13	R1	7.05528243550119
42	C18	R1	7.37503943134692
42	C15	R1	6.97727992349992
42	C16	R1	7.09803208296053
42	C20	R1	7.08746284125034
43	C23	R1	7.39231742277876
43	C17	R1	7.38370429247405
43	C12	R1	7.35755200461808
43	C10	R1	7.15987133677839
43	C3	R1	7.23840473932508
43	C14	R1	7.35755200461808
43	C9	R1	7.4262647547021
43	C24	R1	7.53915881110803
43	C6	R1	7.34872815423108
43	C21	R1	7.12928301694497
43	C19	R1	7.28540221886225
43	C1	R1	7.56985560833095
43	C22	R1	7.4178525148859
43	C4	R1	7.25738784269265
43	C13	R1	6.96578428466209
43	C15	R1	7.57742882803575
43	C11	R1	7.11894107272351
43	C16	R1	7.35755200461808
43	C8	R1	7.25738784269265
43	C7	R1	7.31288295528436
44	C23	R1	7.27612440527424
44	C12	R1	7.21916852046216
44	C10	R1	7.3037807481771
44	C3	R1	7.4757334309664
44	C5	R1	7.3037807481771
44	C9	R1	7.07681559705083
44	C24	R1	7.32192809488736
44	C6	R1	7.16992500144231
44	C21	R1	7.13955135239879
44	C19	R1	7.21916852046216
44	C1	R1	7.03342300153745
44	C22	R1	7.07681559705083
44	C4	R1	7.49185309632967
44	C13	R1	7.28540221886225
44	C18	R1	7.21916852046216
44	C11	R1	7.15987133677839
44	C16	R1	7.31288295528436
44	C8	R1	7.44294349584873
44	C20	R1	7.36632221424582
44	C7	R1	7.22881869049588
45	C23	R1	7.31288295528436
45	C17	R1	7.22881869049588
45	C12	R1	7.36632221424582
45	C10	R1	7.10852445677817
45	C3	R1	7.31288295528436
45	C14	R1	7.33985000288462
45	C5	R1	7.22881869049588
45	C9	R1	7.28540221886225
45	C24	R1	7.33091687811462
45	C6	R1	7.24792751344359
45	C21	R1	7.04439411935845
45	C19	R1	7.33985000288462
45	C1	R1	7.2667865406949
45	C22	R1	7.15987133677839
45	C4	R1	7.33091687811462
45	C13	R1	7.33985000288462
45	C18	R1	7.25738784269265
45	C15	R1	7.13955135239879
45	C11	R1	7.4178525148859
45	C16	R1	7.19967234483636
45	C8	R1	7.16992500144231
45	C20	R1	7.20945336562895
45	C7	R1	7.52356195605701
46	C23	R1	7.21916852046216
46	C17	R1	7.20945336562895
46	C10	R1	7.33091687811462
46	C3	R1	7.33985000288462
46	C14	R1	7.37503943134692
46	C9	R1	7.2667865406949
46	C24	R1	6.89481776330794
46	C6	R1	7.23840473932508
46	C21	R1	7.3037807481771
46	C19	R1	7.28540221886225
46	C1	R1	7.13955135239879
46	C4	R1	7.12928301694497
46	C13	R1	7.24792751344359
46	C18	R1	7.33985000288462
46	C15	R1	7.31288295528436
46	C11	R1	7.32192809488736
46	C16	R1	7.06608919045777
46	C8	R1	7.04439411935845
46	C20	R1	7.25738784269265
46	C7	R1	7.25738784269265
47	C23	R1	7.4594316186373
47	C17	R1	7.21916852046216
47	C12	R1	7.13955135239879
47	C10	R1	7.2667865406949
47	C3	R1	7.19967234483636
47	C14	R1	7.32192809488736
47	C5	R1	7.23840473932508
47	C9	R1	7.09803208296053
47	C24	R1	7.32192809488736
47	C21	R1	7.35755200461808
47	C19	R1	7.21916852046216
47	C1	R1	6.85798099512757
47	C22	R1	6.96578428466209
47	C4	R1	7.37503943134692
47	C13	R1	7.29462074889163
47	C15	R1	7.4178525148859
47	C11	R1	7.33091687811462
47	C16	R1	7.11894107272351
47	C20	R1	7.43462822763672
47	C7	R1	7.11894107272351
48	C23	R1	7.38370429247405
48	C12	R1	7.09803208296053
48	C3	R1	7.18982455888002
48	C14	R1	7.19967234483636
48	C5	R1	7.14974711950468
48	C24	R1	6.7279204545632
48	C6	R1	7.33091687811462
48	C21	R1	7.4093909361377
48	C1	R1	6.96578428466209
48	C22	R1	7.21916852046216
48	C4	R1	7.01122725542325
48	C13	R1	7.27612440527424
48	C18	R1	7.17990909001493
48	C15	R1	7.4262647547021
48	C11	R1	6.93073733756289
48	C16	R1	7.23840473932508
48	C8	R1	7.32192809488736
48	C20	R1	7.19967234483636
48	C7	R1	7.11894107272351
49	C23	R1	7.36632221424582
49	C17	R1	7.4093909361377
49	C10	R1	6.75488750216347
49	C3	R1	7.08746284125034
49	C14	R1	6.97727992349992
49	C5	R1	7.38370429247405
49	C9	R1	7.14974711950468
49	C6	R1	7.13955135239879
49	C21	R1	7.18982455888002
49	C19	R1	7.38370429247405
49	C1	R1	7.25738784269265
49	C22	R1	7.18982455888002
49	C4	R1	7.33091687811462
49	C13	R1	7
49	C15	R1	7.05528243550119
49	C16	R1	7.11894107272351
49	C8	R1	7
49	C20	R1	7.44294349584873
49	C7	R1	7.12928301694497
50	C23	R1	7.36632221424582
50	C17	R1	7.34872815423108
50	C12	R1	7.13955135239879
50	C10	R1	7.57742882803575
50	C3	R1	7.03342300153745
50	C14	R1	7.15987133677839
50	C5	R1	7.04439411935845
50	C9	R1	7.32192809488736
50	C24	R1	7.05528243550119
50	C6	R1	7.21916852046216
50	C21	R1	7.40087943628218
50	C19	R1	7.03342300153745
50	C1	R1	7.16992500144231
50	C4	R1	7.25738784269265
50	C13	R1	7.23840473932508
50	C18	R1	7.25738784269265
50	C15	R1	7.18982455888002
50	C11	R1	7.51569983828404
50	C16	R1	7.21916852046216
50	C8	R1	7.18982455888002
50	C20	R1	7.27612440527424
50	C7	R1	6.89481776330794
51	C17	R1	7.25738784269265
51	C12	R1	7.12928301694497
51	C10	R1	7.48381577726426
51	C14	R1	7.4178525148859
51	C5	R1	7.28540221886225
51	C9	R1	7.29462074889163
51	C24	R1	7.49185309632967
51	C6	R1	7.38370429247405
51	C21	R1	7.18982455888002
51	C19	R1	7.16992500144231
51	C1	R1	7.39231742277876
51	C22	R1	7.29462074889163
51	C4	R1	7.18982455888002
51	C13	R1	7.56224242422107
51	C15	R1	7.28540221886225
51	C11	R1	7.51569983828404
51	C16	R1	7.33091687811462
51	C8	R1	7.03342300153745
51	C20	R1	7.34872815423108
51	C7	R1	7.12928301694497
52	C23	R1	7.5077946401987
52	C17	R1	7.40087943628218
52	C12	R1	6.95419631038687
52	C3	R1	7.27612440527424
52	C14	R1	7.22881869049588
52	C5	R1	7.2667865406949
52	C9	R1	7.15987133677839
52	C24	R1	7.05528243550119
52	C6	R1	7.06608919045777
52	C21	R1	7.09803208296053
52	C19	R1	6.96578428466209
52	C1	R1	7.01122725542325
52	C22	R1	7.44294349584873
52	C4	R1	7.48381577726426
52	C18	R1	7.31288295528436
52	C15	R1	7.24792751344359
52	C11	R1	6.71424551766612
52	C16	R1	7.52356195605701
52	C8	R1	7.04439411935845
52	C20	R1	7.67948009950545
52	C7	R1	7.29462074889163
53	C23	R1	7.43462822763672
53	C17	R1	7.53915881110803
53	C12	R1	6.84549005094437
53	C10	R1	7.2667865406949
53	C3	R1	7.21916852046216
53	C14	R1	7.10852445677817
53	C5	R1	7.21916852046216
53	C9	R1	7.35755200461808
53	C6	R1	7.4757334309664
53	C21	R1	7.13955135239879
53	C19	R1	7.33985000288462
53	C1	R1	7.34872815423108
53	C22	R1	7.14974711950468
53	C4	R1	7.09803208296053
53	C13	R1	7.18982455888002
53	C18	R1	7.31288295528436
53	C15	R1	7.43462822763672
53	C11	R1	7.33091687811462
53	C16	R1	7.10852445677817
53	C8	R1	7.27612440527424
53	C20	R1	7.4093909361377
53	C7	R1	7.56224242422107
54	C23	R1	6.89481776330794
54	C17	R1	7.37503943134692
54	C12	R1	7.31288295528436
54	C10	R1	7.34872815423108
54	C3	R1	7.25738784269265
54	C14	R1	7.38370429247405
54	C5	R1	7.06608919045777
54	C9	R1	7.467605550083
54	C24	R1	7.39231742277876
54	C6	R1	7.02236781302845
54	C21	R1	7.39231742277876
54	C19	R1	7.06608919045777
54	C1	R1	7.17990909001493
54	C4	R1	7.27612440527424
54	C13	R1	7.4262647547021
54	C18	R1	7.2667865406949
54	C15	R1	7.33985000288462
54	C11	R1	6.74146698640115
54	C16	R1	7.19967234483636
54	C8	R1	7.17990909001493
54	C7	R1	7.56224242422107
55	C23	R1	7.27612440527424
55	C17	R1	7.11894107272351
55	C12	R1	7.63662462054365
55	C10	R1	7.27612440527424
55	C3	R1	7.36632221424582
55	C14	R1	7.35755200461808
55	C5	R1	7.20945336562895
55	C9	R1	7.20945336562895
55	C24	R1	7.2667865406949
55	C6	R1	7.34872815423108
55	C21	R1	7.23840473932508
55	C19	R1	7.58496250072116
55	C1	R1	7.14974711950468
55	C22	R1	7.18982455888002
55	C4	R1	7.08746284125034
55	C13	R1	7.27612440527424
55	C18	R1	7.29462074889163
55	C15	R1	7.02236781302845
55	C11	R1	7.16992500144231
55	C16	R1	7.64385618977472
55	C8	R1	7.2667865406949
55	C20	R1	7.17990909001493
55	C7	R1	6.98868468677217
56	C23	R1	7.2667865406949
56	C12	R1	7.38370429247405
56	C10	R1	7.4178525148859
56	C3	R1	7.19967234483636
56	C14	R1	7.39231742277876
56	C5	R1	7.39231742277876
56	C9	R1	7.16992500144231
56	C24	R1	7.14974711950468
56	C6	R1	6.90689059560852
56	C21	R1	7.18982455888002
56	C19	R1	7.09803208296053
56	C1	R1	7.28540221886225
56	C22	R1	6.97727992349992
56	C4	R1	7.29462074889163
56	C18	R1	7.3037807481771
56	C15	R1	7.18982455888002
56	C16	R1	7.03342300153745
56	C8	R1	7.35755200461808
56	C20	R1	7.17990909001493
56	C7	R1	7.38370429247405
57	C23	R1	7.14974711950468
57	C17	R1	7.02236781302845
57	C10	R1	7.24792751344359
57	C3	R1	7.09803208296053
57	C14	R1	7.38370429247405
57	C5	R1	7.10852445677817
57	C9	R1	7.29462074889163
57	C24	R1	7.19967234483636
57	C6	R1	7.12928301694497
57	C21	R1	6.97727992349992
57	C19	R1	7.24792751344359
57	C1	R1	7.09803208296053
57	C22	R1	7.14974711950468
57	C4	R1	7.12928301694497
57	C13	R1	7.48381577726426
57	C18	R1	7.31288295528436
57	C15	R1	7.14974711950468
57	C11	R1	7.07681559705083
57	C16	R1	7.40087943628218
57	C8	R1	7.13955135239879
57	C20	R1	7.06608919045777
57	C7	R1	7.06608919045777
58	C17	R1	7.20945336562895
58	C12	R1	7.19967234483636
58	C10	R1	7.09803208296053
58	C3	R1	7.35755200461808
58	C5	R1	7.12928301694497
58	C24	R1	7.28540221886225
58	C6	R1	7.35755200461808
58	C21	R1	7.16992500144231
58	C19	R1	7.04439411935845
58	C1	R1	7.33091687811462
58	C22	R1	7.09803208296053
58	C4	R1	7.16992500144231
58	C13	R1	7.33091687811462
58	C18	R1	7.33091687811462
58	C15	R1	7.51569983828404
58	C11	R1	7.13955135239879
58	C16	R1	7.16992500144231
58	C8	R1	7.05528243550119
58	C20	R1	7.25738784269265
58	C7	R1	7.33985000288462
59	C23	R1	7.34872815423108
59	C17	R1	7.49185309632967
59	C12	R1	7.16992500144231
59	C10	R1	7.2667865406949
59	C3	R1	6.98868468677217
59	C14	R1	6.79441586635011
59	C5	R1	7.08746284125034
59	C24	R1	7.22881869049588
59	C6	R1	7.36632221424582
59	C19	R1	7.31288295528436
59	C1	R1	7.4093909361377
59	C22	R1	7.4757334309664
59	C4	R1	7.04439411935845
59	C13	R1	7.13955135239879
59	C18	R1	7.05528243550119
59	C15	R1	7.38370429247405
59	C11	R1	7.33091687811462
59	C16	R1	7.11894107272351
59	C8	R1	7.43462822763672
59	C20	R1	7.23840473932508
59	C7	R1	7.27612440527424
60	C23	R1	7.12928301694497
60	C17	R1	6.94251450533924
60	C12	R1	6.95419631038687
60	C10	R1	7.33091687811462
60	C3	R1	7.33091687811462
60	C14	R1	7.13955135239879
60	C5	R1	7.39231742277876
60	C9	R1	7.21916852046216
60	C24	R1	7.04439411935845
60	C6	R1	7.14974711950468
60	C21	R1	7.4262647547021
60	C19	R1	7.15987133677839
60	C1	R1	7.16992500144231
60	C22	R1	7.12928301694497
60	C4	R1	7.05528243550119
60	C13	R1	7.04439411935845
60	C18	R1	7.4262647547021
60	C15	R1	7.49185309632967
60	C11	R1	7.01122725542325
60	C16	R1	7.22881869049588
60	C8	R1	7.33985000288462
60	C20	R1	7.38370429247405
60	C7	R1	7.10852445677817
61	C23	R1	6.89481776330794
61	C17	R1	7.12928301694497
61	C12	R1	7.11894107272351
61	C10	R1	7.14974711950468
61	C3	R1	7.65105169117893
61	C14	R1	7.15987133677839
61	C5	R1	7.08746284125034
61	C9	R1	7.10852445677817
61	C24	R1	7.34872815423108
61	C6	R1	7.18982455888002
61	C21	R1	7.33985000288462
61	C19	R1	6.97727992349992
61	C1	R1	7.05528243550119
61	C22	R1	7.29462074889163
61	C4	R1	7.20945336562895
61	C13	R1	7.24792751344359
61	C18	R1	7.15987133677839
61	C15	R1	7.14974711950468
61	C11	R1	6.88264304936184
61	C16	R1	7.05528243550119
61	C8	R1	7.06608919045777
61	C20	R1	7.10852445677817
61	C7	R1	7.25738784269265
62	C23	R1	7.31288295528436
62	C17	R1	7.11894107272351
62	C12	R1	7.16992500144231
62	C10	R1	7.35755200461808
62	C3	R1	7.32192809488736
62	C14	R1	7.51569983828404
62	C5	R1	7.4262647547021
62	C6	R1	7.07681559705083
62	C21	R1	7.15987133677839
62	C19	R1	7.53915881110803
62	C1	R1	7.22881869049588
62	C22	R1	7.33091687811462
62	C4	R1	7.21916852046216
62	C13	R1	7.03342300153745
62	C18	R1	7.53915881110803
62	C11	R1	7.33985000288462
62	C16	R1	7.16992500144231
62	C8	R1	7.39231742277876
62	C20	R1	7.32192809488736
62	C7	R1	7.4594316186373
63	C23	R1	7.4178525148859
63	C17	R1	7.08746284125034
63	C12	R1	7.13955135239879
63	C10	R1	7.34872815423108
63	C3	R1	7.44294349584873
63	C14	R1	7.33985000288462
63	C5	R1	7.35755200461808
63	C9	R1	7.03342300153745
63	C24	R1	6.94251450533924
63	C6	R1	7.36632221424582
63	C21	R1	7.16992500144231
63	C19	R1	6.98868468677217
63	C1	R1	7.4178525148859
63	C22	R1	7.04439411935845
63	C4	R1	7.38370429247405
63	C13	R1	7.29462074889163
63	C15	R1	7.24792751344359
63	C11	R1	7.09803208296053
63	C16	R1	7.28540221886225
63	C8	R1	7.17990909001493
63	C20	R1	7.13955135239879
63	C7	R1	7.09803208296053
64	C23	R1	7.48381577726426
64	C17	R1	7.33985000288462
64	C12	R1	7.45121111183233
64	C10	R1	7.37503943134692
64	C3	R1	7.32192809488736
64	C14	R1	7.08746284125034
64	C5	R1	7.02236781302845
64	C9	R1	7.17990909001493
64	C24	R1	7.4093909361377
64	C6	R1	7.18982455888002
64	C21	R1	7.25738784269265
64	C19	R1	7.07681559705083
64	C1	R1	6.95419631038687
64	C22	R1	7.18982455888002
64	C4	R1	6.94251450533924
64	C18	R1	7.44294349584873
64	C15	R1	7.09803208296053
64	C11	R1	7.33091687811462
64	C8	R1	7.40087943628218
64	C20	R1	7.18982455888002
64	C7	R1	7.43462822763672
65	C23	R1	7.33985000288462
65	C17	R1	7.51569983828404
65	C12	R1	7.40087943628218
65	C3	R1	7.20945336562895
65	C14	R1	7.3037807481771
65	C5	R1	7.16992500144231
65	C9	R1	7.37503943134692
65	C24	R1	7.36632221424582
65	C6	R1	7.18982455888002
65	C21	R1	7.08746284125034
65	C19	R1	7.43462822763672
65	C1	R1	7.18982455888002
65	C22	R1	7.18982455888002
65	C4	R1	7.17990909001493
65	C13	R1	7.18982455888002
65	C18	R1	7.06608919045777
65	C15	R1	7.34872815423108
65	C11	R1	7.08746284125034
65	C16	R1	7.11894107272351
65	C8	R1	7.11894107272351
65	C20	R1	7.06608919045777
65	C7	R1	7.49185309632967
66	C23	R1	7.03342300153745
66	C17	R1	7.15987133677839
66	C3	R1	7.17990909001493
66	C14	R1	7.22881869049588
66	C5	R1	7.4093909361377
66	C9	R1	7.07681559705083
66	C24	R1	7.31288295528436
66	C6	R1	7.31288295528436
66	C21	R1	7.13955135239879
66	C19	R1	7.09803208296053
66	C1	R1	7.44294349584873
66	C22	R1	7.23840473932508
66	C4	R1	7.13955135239879
66	C18	R1	7.44294349584873
66	C15	R1	7.16992500144231
66	C11	R1	7.35755200461808
66	C16	R1	7.21916852046216
66	C20	R1	7.52356195605701
66	C7	R1	7.10852445677817
67	C23	R1	7.15987133677839
67	C17	R1	7.11894107272351
67	C12	R1	7.29462074889163
67	C10	R1	7.27612440527424
67	C3	R1	7.01122725542325
67	C14	R1	7.04439411935845
67	C9	R1	7.09803208296053
67	C24	R1	6.71424551766612
67	C6	R1	6.94251450533924
67	C21	R1	7.28540221886225
67	C19	R1	7.45121111183233
67	C1	R1	7.09803208296053
67	C13	R1	7.15987133677839
67	C18	R1	7.44294349584873
67	C15	R1	7.4178525148859
67	C11	R1	7.4757334309664
67	C16	R1	7.25738784269265
67	C8	R1	7.28540221886225
67	C20	R1	7.4093909361377
67	C7	R1	7.08746284125034
68	C17	R1	7.52356195605701
68	C12	R1	7.37503943134692
68	C10	R1	7.03342300153745
68	C3	R1	7.54689445988764
68	C14	R1	7.29462074889163
68	C5	R1	6.91886323727459
68	C9	R1	7.16992500144231
68	C24	R1	7.34872815423108
68	C6	R1	7.4757334309664
68	C21	R1	7.13955135239879
68	C19	R1	7.4594316186373
68	C1	R1	7.32192809488736
68	C22	R1	7.28540221886225
68	C4	R1	7.07681559705083
68	C13	R1	7.32192809488736
68	C18	R1	7.07681559705083
68	C15	R1	6.93073733756289
68	C11	R1	7.31288295528436
68	C16	R1	6.95419631038687
68	C8	R1	7.07681559705083
68	C20	R1	7.56224242422107
68	C7	R1	7.27612440527424
69	C17	R1	7.40087943628218
69	C12	R1	7.09803208296053
69	C10	R1	6.88264304936184
69	C3	R1	7.19967234483636
69	C5	R1	7.37503943134692
69	C9	R1	7.49185309632967
69	C24	R1	6.97727992349992
69	C6	R1	7.49185309632967
69	C21	R1	7.15987133677839
69	C19	R1	7.23840473932508
69	C1	R1	7.21916852046216
69	C22	R1	7.467605550083
69	C4	R1	7.21916852046216
69	C13	R1	7.55458885167764
69	C11	R1	7.28540221886225
69	C8	R1	7.22881869049588
69	C20	R1	7.12928301694497
69	C7	R1	7.04439411935845
70	C23	R1	7.32192809488736
70	C17	R1	7.55458885167764
70	C12	R1	7.35755200461808
70	C10	R1	7.23840473932508
70	C3	R1	7.09803208296053
70	C14	R1	7.3037807481771
70	C5	R1	7.28540221886225
70	C9	R1	7.15987133677839
70	C24	R1	7.02236781302845
70	C6	R1	7.467605550083
70	C21	R1	7.10852445677817
70	C19	R1	7.4093909361377
70	C1	R1	7.16992500144231
70	C22	R1	7.04439411935845
70	C4	R1	7.24792751344359
70	C13	R1	7.02236781302845
70	C18	R1	7
70	C15	R1	7.34872815423108
70	C11	R1	7.32192809488736
70	C16	R1	7.4178525148859
70	C8	R1	7.11894107272351
70	C7	R1	6.90689059560852
71	C23	R1	7.2667865406949
71	C17	R1	7.33091687811462
71	C12	R1	7.22881869049588
71	C10	R1	7.17990909001493
71	C3	R1	7.15987133677839
71	C14	R1	7
71	C5	R1	7.05528243550119
71	C9	R1	7.49984588708321
71	C24	R1	7.07681559705083
71	C6	R1	7.33985000288462
71	C21	R1	7.45121111183233
71	C19	R1	7.33091687811462
71	C1	R1	7.20945336562895
71	C22	R1	7.27612440527424
71	C4	R1	7.34872815423108
71	C18	R1	7.06608919045777
71	C15	R1	7.467605550083
71	C11	R1	7.36632221424582
71	C16	R1	7.34872815423108
71	C8	R1	7.27612440527424
71	C20	R1	7.4262647547021
71	C7	R1	7.31288295528436
72	C23	R1	7.35755200461808
72	C17	R1	7.32192809488736
72	C12	R1	7.4178525148859
72	C10	R1	6.94251450533924
72	C3	R1	7.53138146051631
72	C14	R1	7.31288295528436
72	C5	R1	7.28540221886225
72	C9	R1	7.32192809488736
72	C24	R1	7.27612440527424
72	C6	R1	7.28540221886225
72	C21	R1	7.03342300153745
72	C19	R1	7.34872815423108
72	C22	R1	7.07681559705083
72	C4	R1	7.14974711950468
72	C15	R1	7.20945336562895
72	C11	R1	7.23840473932508
72	C16	R1	7.55458885167764
72	C8	R1	7.19967234483636
72	C20	R1	7.49185309632967
73	C23	R1	7.31288295528436
73	C17	R1	6.98868468677217
73	C12	R1	7.29462074889163
73	C10	R1	7.10852445677817
73	C3	R1	7.6724253419715
73	C14	R1	7.22881869049588
73	C5	R1	7.23840473932508
73	C9	R1	7.07681559705083
73	C24	R1	7.37503943134692
73	C6	R1	7.35755200461808
73	C21	R1	7.17990909001493
73	C19	R1	7.37503943134692
73	C1	R1	7.25738784269265
73	C22	R1	6.6724253419715
73	C4	R1	7.07681559705083
73	C13	R1	7.27612440527424
73	C18	R1	7.68650052718322
73	C15	R1	7.18982455888002
73	C16	R1	7.28540221886225
73	C8	R1	7.19967234483636
73	C20	R1	7.10852445677817
73	C7	R1	7.22881869049588
74	C23	R1	7.27612440527424
74	C17	R1	7.29462074889163
74	C12	R1	7.49185309632967
74	C10	R1	7.22881869049588
74	C3	R1	7
74	C14	R1	7.18982455888002
74	C5	R1	6.79441586635011
74	C9	R1	7.05528243550119
74	C24	R1	7.01122725542325
74	C6	R1	7.28540221886225
74	C21	R1	7.08746284125034
74	C19	R1	6.90689059560852
74	C1	R1	7.2667865406949
74	C22	R1	6.98868468677217
74	C13	R1	7.18982455888002
74	C18	R1	7.5077946401987
74	C15	R1	7.35755200461808
74	C11	R1	7.34872815423108
74	C16	R1	7.08746284125034
74	C8	R1	7.34872815423108
74	C20	R1	7.09803208296053
74	C7	R1	7.4093909361377
75	C23	R1	7.4178525148859
75	C17	R1	7.39231742277876
75	C12	R1	7.10852445677817
75	C10	R1	7.02236781302845
75	C3	R1	7.14974711950468
75	C14	R1	7.40087943628218
75	C5	R1	7.02236781302845
75	C9	R1	7.3037807481771
75	C24	R1	7.35755200461808
75	C6	R1	7.56224242422107
75	C1	R1	7.14974711950468
75	C4	R1	7.29462074889163
75	C13	R1	7.20945336562895
75	C18	R1	7.33985000288462
75	C15	R1	7.11894107272351
75	C11	R1	7.55458885167764
75	C16	R1	7.19967234483636
75	C8	R1	7.22881869049588
75	C20	R1	7.43462822763672
75	C7	R1	7.4594316186373
76	C23	R1	7.17990909001493
76	C17	R1	7.39231742277876
76	C12	R1	7.13955135239879
76	C10	R1	7.3037807481771
76	C3	R1	7.14974711950468
76	C14	R1	7.53915881110803
76	C5	R1	7.34872815423108
76	C9	R1	7.61470984411521
76	C24	R1	7.02236781302845
76	C6	R1	7.03342300153745
76	C21	R1	7.14974711950468
76	C19	R1	7.38370429247405
76	C1	R1	7.15987133677839
76	C22	R1	7.08746284125034
76	C4	R1	7.17990909001493
76	C13	R1	7.35755200461808
76	C18	R1	7.05528243550119
76	C11	R1	7.31288295528436
76	C8	R1	7.2667865406949
76	C20	R1	7.35755200461808
76	C7	R1	7.12928301694497
77	C23	R1	7.35755200461808
77	C17	R1	6.91886323727459
77	C12	R1	7.21916852046216
77	C10	R1	6.95419631038687
77	C14	R1	6.78135971352466
77	C5	R1	6.8073549220576
77	C9	R1	7.15987133677839
77	C24	R1	7.44294349584873
77	C6	R1	7.29462074889163
77	C21	R1	7.29462074889163
77	C19	R1	7.49185309632967
77	C1	R1	7.13955135239879
77	C4	R1	7.11894107272351
77	C13	R1	7.43462822763672
77	C18	R1	7.16992500144231
77	C15	R1	7.17990909001493
77	C11	R1	6.98868468677217
77	C16	R1	6.8703647195834
77	C8	R1	7.39231742277876
77	C20	R1	7.28540221886225
77	C7	R1	7.43462822763672
78	C23	R1	7.08746284125034
78	C17	R1	7.13955135239879
78	C12	R1	6.8703647195834
78	C3	R1	7.37503943134692
78	C5	R1	7.13955135239879
78	C9	R1	7.53138146051631
78	C24	R1	7.4093909361377
78	C6	R1	6.98868468677217
78	C21	R1	7.07681559705083
78	C19	R1	6.93073733756289
78	C1	R1	7.20945336562895
78	C22	R1	7.33091687811462
78	C4	R1	7.20945336562895
78	C13	R1	7.08746284125034
78	C18	R1	7.31288295528436
78	C15	R1	7.37503943134692
78	C11	R1	7.33091687811462
78	C16	R1	7.49185309632967
78	C8	R1	7.25738784269265
78	C20	R1	7.20945336562895
78	C7	R1	7.4757334309664
79	C23	R1	6.96578428466209
79	C17	R1	7.08746284125034
79	C12	R1	7.10852445677817
79	C10	R1	7.25738784269265
79	C3	R1	7.07681559705083
79	C14	R1	7.48381577726426
79	C5	R1	6.82017896241519
79	C9	R1	7.22881869049588
79	C24	R1	7.12928301694497
79	C6	R1	7.23840473932508
79	C21	R1	7.467605550083
79	C19	R1	7.29462074889163
79	C1	R1	7.09803208296053
79	C22	R1	6.95419631038687
79	C4	R1	7.34872815423108
79	C13	R1	7.31288295528436
79	C15	R1	7.02236781302845
79	C11	R1	7.70735913208088
79	C16	R1	7.01122725542325
79	C8	R1	7.35755200461808
79	C20	R1	7.62205181945638
79	C7	R1	7.4262647547021
80	C23	R1	7.18982455888002
80	C17	R1	7.14974711950468
80	C10	R1	7.33091687811462
80	C3	R1	7
80	C5	R1	7.10852445677817
80	C9	R1	7.11894107272351
80	C24	R1	7.467605550083
80	C6	R1	7.02236781302845
80	C21	R1	7.27612440527424
80	C19	R1	7.15987133677839
80	C1	R1	7.21916852046216
80	C22	R1	7.55458885167764
80	C18	R1	7.19967234483636
80	C15	R1	7.12928301694497
80	C11	R1	7.29462074889163
80	C16	R1	7.05528243550119
80	C8	R1	7.17990909001493
80	C20	R1	6.82017896241519
80	C7	R1	6.93073733756289
81	C23	R1	7.4757334309664
81	C17	R1	7.08746284125034
81	C12	R1	7.08746284125034
81	C10	R1	7.13955135239879
81	C3	R1	7.15987133677839
81	C14	R1	7.4594316186373
81	C5	R1	7.33985000288462
81	C9	R1	7.49185309632967
81	C24	R1	7.03342300153745
81	C6	R1	7.19967234483636
81	C19	R1	7.17990909001493
81	C1	R1	7.22881869049588
81	C22	R1	7.24792751344359
81	C4	R1	7.44294349584873
81	C13	R1	7.33091687811462
81	C18	R1	7.03342300153745
81	C15	R1	7.05528243550119
81	C11	R1	7.20945336562895
81	C16	R1	7.23840473932508
81	C8	R1	6.94251450533924
81	C20	R1	7.4178525148859
81	C7	R1	7.06608919045777
82	C23	R1	7.11894107272351
82	C17	R1	7.68650052718322
82	C12	R1	7.4178525148859
82	C10	R1	7.31288295528436
82	C3	R1	7.35755200461808
82	C14	R1	7.14974711950468
82	C5	R1	6.95419631038687
82	C9	R1	7.29462074889163
82	C24	R1	7.07681559705083
82	C6	R1	7.16992500144231
82	C19	R1	7.20945336562895
82	C1	R1	7.04439411935845
82	C22	R1	7.01122725542325
82	C4	R1	7.28540221886225
82	C13	R1	7.4178525148859
82	C18	R1	7.34872815423108
82	C15	R1	7.38370429247405
82	C11	R1	7.2667865406949
82	C16	R1	7.11894107272351
82	C8	R1	7.25738784269265
82	C20	R1	7.08746284125034
82	C7	R1	7.2667865406949
83	C23	R1	7.40087943628218
83	C17	R1	7.4093909361377
83	C12	R1	7.11894107272351
83	C10	R1	7.17990909001493
83	C3	R1	7.19967234483636
83	C5	R1	7.13955135239879
83	C9	R1	6.93073733756289
83	C24	R1	7.31288295528436
83	C6	R1	7.13955135239879
83	C21	R1	7.48381577726426
83	C19	R1	7.45121111183233
83	C1	R1	7.09803208296053
83	C22	R1	7.44294349584873
83	C4	R1	7.25738784269265
83	C13	R1	6.98868468677217
83	C18	R1	7.10852445677817
83	C15	R1	7.14974711950468
83	C11	R1	7.37503943134692
83	C16	R1	7.18982455888002
83	C8	R1	7.12928301694497
83	C20	R1	7.25738784269265
83	C7	R1	7.4178525148859
84	C23	R1	7.3037807481771
84	C10	R1	6.85798099512757
84	C3	R1	7.10852445677817
84	C14	R1	7.11894107272351
84	C5	R1	7.5077946401987
84	C9	R1	7.07681559705083
84	C24	R1	7.12928301694497
84	C6	R1	7.2667865406949
84	C21	R1	7.25738784269265
84	C19	R1	6.88264304936184
84	C1	R1	7.36632221424582
84	C22	R1	7.18982455888002
84	C4	R1	7.37503943134692
84	C13	R1	7.36632221424582
84	C18	R1	7.34872815423108
84	C11	R1	7.10852445677817
84	C16	R1	7.17990909001493
84	C8	R1	6.90689059560852
84	C20	R1	7.10852445677817
84	C7	R1	7.51569983828404
85	C17	R1	7.15987133677839
85	C12	R1	7.32192809488736
85	C10	R1	7.49185309632967
85	C14	R1	7.13955135239879
85	C5	R1	7.53915881110803
85	C9	R1	7.18982455888002
85	C24	R1	7.45121111183233
85	C21	R1	6.95419631038687
85	C19	R1	7.3037807481771
85	C1	R1	7.31288295528436
85	C22	R1	7.10852445677817
85	C4	R1	7.24792751344359
85	C13	R1	7.23840473932508
85	C18	R1	7.18982455888002
85	C15	R1	7.5077946401987
85	C11	R1	7.18982455888002
85	C16	R1	7.03342300153745
85	C8	R1	7.4093909361377
85	C7	R1	7.35755200461808
86	C23	R1	7.32192809488736
86	C17	R1	7.52356195605701
86	C12	R1	7.18982455888002
86	C10	R1	7.07681559705083
86	C14	R1	7.23840473932508
86	C5	R1	7
86	C9	R1	7.16992500144231
86	C24	R1	7.27612440527424
86	C6	R1	7.15987133677839
86	C21	R1	7.15987133677839
86	C19	R1	7.01122725542325
86	C1	R1	7.36632221424582
86	C22	R1	6.85798099512757
86	C4	R1	7.25738784269265
86	C13	R1	7.22881869049588
86	C15	R1	7.467605550083
86	C11	R1	7.12928301694497
86	C16	R1	7.27612440527424
86	C8	R1	7.4093909361377
86	C20	R1	7.36632221424582
86	C7	R1	7.44294349584873
87	C23	R1	7.49984588708321
87	C17	R1	7.29462074889163
87	C12	R1	7.10852445677817
87	C3	R1	7.17990909001493
87	C14	R1	7.4178525148859
87	C5	R1	7.4262647547021
87	C9	R1	7.56985560833095
87	C6	R1	7.04439411935845
87	C21	R1	7.34872815423108
87	C19	R1	7.36632221424582
87	C1	R1	7.11894107272351
87	C22	R1	7.4178525148859
87	C13	R1	6.98868468677217
87	C18	R1	6.84549005094437
87	C15	R1	7.27612440527424
87	C11	R1	7.3037807481771
87	C8	R1	7.37503943134692
87	C20	R1	7.28540221886225
87	C7	R1	7.07681559705083
88	C23	R1	7.28540221886225
88	C17	R1	7.06608919045777
88	C12	R1	7.4178525148859
88	C10	R1	7.32192809488736
88	C3	R1	7.2667865406949
88	C14	R1	7.06608919045777
88	C9	R1	6.94251450533924
88	C24	R1	7.2667865406949
88	C6	R1	7.31288295528436
88	C19	R1	7.16992500144231
88	C1	R1	7.14974711950468
88	C22	R1	7.15987133677839
88	C4	R1	7.21916852046216
88	C13	R1	7
88	C18	R1	7.33091687811462
88	C15	R1	7.33091687811462
88	C11	R1	7.31288295528436
88	C16	R1	7.09803208296053
88	C8	R1	7.23840473932508
88	C20	R1	7.4093909361377
88	C7	R1	7.52356195605701
89	C23	R1	7.28540221886225
89	C17	R1	7.4262647547021
89	C12	R1	7.45121111183233
89	C10	R1	7.16992500144231
89	C3	R1	7.17990909001493
89	C14	R1	6.95419631038687
89	C5	R1	7.37503943134692
89	C9	R1	7.24792751344359
89	C24	R1	7.05528243550119
89	C21	R1	7.2667865406949
89	C19	R1	7.15987133677839
89	C1	R1	7.25738784269265
89	C22	R1	7.53915881110803
89	C4	R1	7.15987133677839
89	C13	R1	7.28540221886225
89	C15	R1	7.28540221886225
89	C11	R1	7.28540221886225
89	C16	R1	7.03342300153745
89	C8	R1	7.23840473932508
89	C20	R1	7.13955135239879
89	C7	R1	7.4093909361377
90	C23	R1	7.22881869049588
90	C17	R1	7.28540221886225
90	C12	R1	7.35755200461808
90	C3	R1	7.44294349584873
90	C14	R1	7.02236781302845
90	C5	R1	6.97727992349992
90	C9	R1	7.36632221424582
90	C6	R1	7.4178525148859
90	C21	R1	7.3037807481771
90	C19	R1	7.10852445677817
90	C1	R1	7.10852445677817
90	C22	R1	7.29462074889163
90	C4	R1	7.11894107272351
90	C13	R1	7.4178525148859
90	C18	R1	7.24792751344359
90	C15	R1	6.8073549220576
90	C11	R1	7.4178525148859
90	C16	R1	7.07681559705083
90	C8	R1	7.74146698640115
90	C20	R1	7.16992500144231
90	C7	R1	7.09803208296053
91	C23	R1	7.12928301694497
91	C17	R1	7.12928301694497
91	C12	R1	7.06608919045777
91	C10	R1	6.91886323727459
91	C3	R1	7.5077946401987
91	C14	R1	7.49984588708321
91	C5	R1	7.29462074889163
91	C9	R1	7.38370429247405
91	C24	R1	7.33091687811462
91	C6	R1	7.25738784269265
91	C21	R1	7.07681559705083
91	C19	R1	7.29462074889163
91	C22	R1	7.5077946401987
91	C4	R1	7.4262647547021
91	C13	R1	7.45121111183233
91	C18	R1	7.49984588708321
91	C15	R1	7.38370429247405
91	C11	R1	7.13955135239879
91	C16	R1	7.33091687811462
91	C8	R1	7.45121111183233
91	C20	R1	7.4757334309664
92	C23	R1	7.24792751344359
92	C17	R1	7.25738784269265
92	C12	R1	7
92	C10	R1	7.33985000288462
92	C3	R1	6.52356195605701
92	C5	R1	7.02236781302845
92	C9	R1	7.54689445988764
92	C24	R1	7.13955135239879
92	C6	R1	7
92	C21	R1	7.2667865406949
92	C19	R1	7.27612440527424
92	C1	R1	7.28540221886225
92	C22	R1	7.08746284125034
92	C4	R1	7.29462074889163
92	C18	R1	7.35755200461808
92	C15	R1	7.3037807481771
92	C11	R1	7.12928301694497
92	C16	R1	7.20945336562895
92	C8	R1	7.14974711950468
92	C20	R1	6.94251450533924
93	C23	R1	7.23840473932508
93	C17	R1	7.20945336562895
93	C12	R1	7.56985560833095
93	C10	R1	7.18982455888002
93	C3	R1	7.05528243550119
93	C14	R1	7.14974711950468
93	C5	R1	7.3037807481771
93	C9	R1	6.78135971352466
93	C24	R1	7.43462822763672
93	C6	R1	7.04439411935845
93	C21	R1	7.08746284125034
93	C19	R1	7.06608919045777
93	C1	R1	7.3037807481771
93	C22	R1	7.04439411935845
93	C4	R1	7.2667865406949
93	C18	R1	7.09803208296053
93	C15	R1	7.13955135239879
93	C11	R1	6.74146698640115
93	C16	R1	7.20945336562895
93	C8	R1	7.25738784269265
93	C20	R1	7.28540221886225
93	C7	R1	7.40087943628218
94	C23	R1	7.467605550083
94	C10	R1	7.3037807481771
94	C3	R1	7.64385618977472
94	C14	R1	7.05528243550119
94	C5	R1	7.467605550083
94	C9	R1	6.93073733756289
94	C24	R1	7.467605550083
94	C6	R1	6.76818432477693
94	C21	R1	7.38370429247405
94	C1	R1	7.10852445677817
94	C22	R1	7.45121111183233
94	C4	R1	7.39231742277876
94	C13	R1	7.20945336562895
94	C18	R1	6.91886323727459
94	C15	R1	7.21916852046216
94	C11	R1	7.20945336562895
94	C16	R1	7.19967234483636
94	C8	R1	7.22881869049588
94	C20	R1	7.45121111183233
94	C7	R1	7.2667865406949
95	C23	R1	7.38370429247405
95	C17	R1	7.05528243550119
95	C12	R1	7.36632221424582
95	C10	R1	7.01122725542325
95	C3	R1	7.22881869049588
95	C14	R1	7.39231742277876
95	C9	R1	7.29462074889163
95	C24	R1	7.14974711950468
95	C6	R1	7.3037807481771
95	C21	R1	7.28540221886225
95	C19	R1	7.23840473932508
95	C1	R1	7.08746284125034
95	C22	R1	7.3037807481771
95	C18	R1	7.17990909001493
95	C15	R1	6.79441586635011
95	C16	R1	7.31288295528436
95	C20	R1	7.19967234483636
95	C7	R1	7.4262647547021
96	C23	R1	6.76818432477693
96	C17	R1	7.20945336562895
96	C12	R1	7.21916852046216
96	C3	R1	7.2667865406949
96	C14	R1	7.10852445677817
96	C5	R1	7.15987133677839
96	C9	R1	7.31288295528436
96	C6	R1	7.18982455888002
96	C21	R1	7.5077946401987
96	C19	R1	7.27612440527424
96	C1	R1	7.22881869049588
96	C22	R1	7.24792751344359
96	C4	R1	7.32192809488736
96	C13	R1	7.2667865406949
96	C18	R1	6.90689059560852
96	C15	R1	7.19967234483636
96	C11	R1	7.33985000288462
96	C16	R1	7.27612440527424
96	C8	R1	7.16992500144231
96	C20	R1	7.51569983828404
96	C7	R1	7.16992500144231
97	C23	R1	7.40087943628218
97	C17	R1	7.56985560833095
97	C12	R1	7.37503943134692
97	C10	R1	7.23840473932508
97	C3	R1	7.16992500144231
[truncated: 14,567 more rows]
