# Supplementary material for: Stochastic modelling of single-cell gene expression adaptation reveals non-genomic contribution to evolution of tumor subclones
Source: bioRxiv. 2024 Apr 20:2024.04.17.588869. Preprint. [Version 1] doi: 10.1101/2024.04.17.588869 (PMC11071284; doi:10.1101/2024.04.17.588869)
Supplement: Supplement 2 [file media-2.zip › Supplementary Files/Simulated Data/Constrained_Simulation/tr_1_sq_1.5_r_200_a_.125.csv]

gene	species	replicate	exprval
1	C23	R1	7.14974711950468
1	C17	R1	7
1	C12	R1	7.07681559705083
1	C10	R1	7.31288295528436
1	C3	R1	7.17990909001493
1	C14	R1	7.06608919045777
1	C5	R1	7.20945336562895
1	C24	R1	7.35755200461808
1	C6	R1	7.10852445677817
1	C21	R1	7.24792751344359
1	C19	R1	7.35755200461808
1	C1	R1	7.20945336562895
1	C22	R1	7.31288295528436
1	C4	R1	7.13955135239879
1	C13	R1	7.17990909001493
1	C18	R1	7.44294349584873
1	C11	R1	7.21916852046216
1	C16	R1	7.12928301694497
1	C8	R1	7.15987133677839
1	C20	R1	7.36632221424582
1	C7	R1	7.23840473932508
2	C23	R1	6.84549005094437
2	C17	R1	7.33985000288462
2	C12	R1	7.25738784269265
2	C10	R1	7.04439411935845
2	C3	R1	7.21916852046216
2	C14	R1	7.4757334309664
2	C5	R1	7.22881869049588
2	C9	R1	6.93073733756289
2	C24	R1	7.02236781302845
2	C6	R1	7.27612440527424
2	C21	R1	7.4178525148859
2	C19	R1	7.25738784269265
2	C1	R1	7.62935662007961
2	C22	R1	7.34872815423108
2	C4	R1	7.4757334309664
2	C13	R1	7.11894107272351
2	C18	R1	7.36632221424582
2	C15	R1	7.20945336562895
2	C11	R1	7.20945336562895
2	C20	R1	7.23840473932508
2	C7	R1	6.97727992349992
3	C23	R1	6.96578428466209
3	C17	R1	7.34872815423108
3	C10	R1	7.2667865406949
3	C3	R1	7.28540221886225
3	C14	R1	7.23840473932508
3	C5	R1	7.37503943134692
3	C9	R1	7.20945336562895
3	C24	R1	7.27612440527424
3	C21	R1	6.96578428466209
3	C19	R1	7.10852445677817
3	C1	R1	7.06608919045777
3	C22	R1	7.45121111183233
3	C13	R1	7.20945336562895
3	C18	R1	7.5077946401987
3	C15	R1	7.16992500144231
3	C16	R1	7.17990909001493
3	C8	R1	6.78135971352466
3	C20	R1	7.62935662007961
3	C7	R1	7.4093909361377
4	C23	R1	7.4178525148859
4	C17	R1	7.07681559705083
4	C12	R1	7.04439411935845
4	C10	R1	7.18982455888002
4	C3	R1	7.09803208296053
4	C14	R1	7.33985000288462
4	C5	R1	7.05528243550119
4	C9	R1	7.45121111183233
4	C24	R1	7.22881869049588
4	C6	R1	6.94251450533924
4	C21	R1	7.17990909001493
4	C19	R1	7.39231742277876
4	C1	R1	7.19967234483636
4	C22	R1	7.19967234483636
4	C4	R1	7.17990909001493
4	C18	R1	7.40087943628218
4	C15	R1	6.98868468677217
4	C11	R1	7.04439411935845
4	C16	R1	7
4	C8	R1	7.49185309632967
4	C20	R1	7.31288295528436
4	C7	R1	7.22881869049588
5	C23	R1	7.20945336562895
5	C12	R1	7.22881869049588
5	C10	R1	7.04439411935845
5	C3	R1	7.34872815423108
5	C14	R1	6.94251450533924
5	C5	R1	7.4262647547021
5	C9	R1	7.35755200461808
5	C24	R1	7.18982455888002
5	C6	R1	7.17990909001493
5	C21	R1	7.23840473932508
5	C19	R1	7.17990909001493
5	C1	R1	7.32192809488736
5	C22	R1	7.24792751344359
5	C4	R1	7.24792751344359
5	C13	R1	7.467605550083
5	C18	R1	7.09803208296053
5	C15	R1	7.28540221886225
5	C11	R1	7.14974711950468
5	C16	R1	7.39231742277876
5	C8	R1	7.17990909001493
5	C20	R1	7.4178525148859
5	C7	R1	7.09803208296053
6	C23	R1	7.29462074889163
6	C17	R1	6.93073733756289
6	C12	R1	7.12928301694497
6	C10	R1	7.19967234483636
6	C3	R1	7.31288295528436
6	C5	R1	7.28540221886225
6	C9	R1	7.17990909001493
6	C6	R1	7.12928301694497
6	C21	R1	7.16992500144231
6	C1	R1	7.23840473932508
6	C22	R1	7.25738784269265
6	C4	R1	7.43462822763672
6	C13	R1	7.21916852046216
6	C18	R1	7.25738784269265
6	C11	R1	7.23840473932508
6	C8	R1	7.19967234483636
6	C20	R1	7.17990909001493
6	C7	R1	7.34872815423108
7	C23	R1	7.25738784269265
7	C17	R1	7.4262647547021
7	C12	R1	7.32192809488736
7	C10	R1	7.14974711950468
7	C3	R1	7.13955135239879
7	C5	R1	6.94251450533924
7	C9	R1	7
7	C24	R1	7.40087943628218
7	C6	R1	7.25738784269265
7	C21	R1	7.18982455888002
7	C19	R1	7.4262647547021
7	C1	R1	7.39231742277876
7	C22	R1	7.15987133677839
7	C4	R1	7.49185309632967
7	C13	R1	7.44294349584873
7	C18	R1	7.21916852046216
7	C15	R1	7.09803208296053
7	C11	R1	7.4178525148859
7	C16	R1	7.22881869049588
7	C8	R1	7.16992500144231
7	C20	R1	7.13955135239879
7	C7	R1	7.4262647547021
8	C23	R1	6.91886323727459
8	C17	R1	7.34872815423108
8	C12	R1	7.36632221424582
8	C10	R1	7.62205181945638
8	C3	R1	7.07681559705083
8	C14	R1	7.16992500144231
8	C5	R1	7.34872815423108
8	C24	R1	7.49984588708321
8	C6	R1	7.18982455888002
8	C21	R1	7.22881869049588
8	C19	R1	7.13955135239879
8	C1	R1	7.11894107272351
8	C22	R1	7.16992500144231
8	C4	R1	7.39231742277876
8	C13	R1	7.37503943134692
8	C18	R1	7.57742882803575
8	C15	R1	7.21916852046216
8	C16	R1	7.14974711950468
8	C8	R1	7.03342300153745
8	C20	R1	7.40087943628218
8	C7	R1	7.21916852046216
9	C23	R1	7.33985000288462
9	C12	R1	6.79441586635011
9	C3	R1	7.01122725542325
9	C14	R1	7.13955135239879
9	C5	R1	6.78135971352466
9	C9	R1	7.05528243550119
9	C24	R1	7.22881869049588
9	C6	R1	7.40087943628218
9	C21	R1	7.12928301694497
9	C19	R1	7.29462074889163
9	C1	R1	7.29462074889163
9	C22	R1	7.32192809488736
9	C4	R1	6.97727992349992
9	C15	R1	7.10852445677817
9	C11	R1	7.36632221424582
9	C8	R1	7.10852445677817
9	C20	R1	7.29462074889163
9	C7	R1	7.33985000288462
10	C23	R1	7.29462074889163
10	C17	R1	7.32192809488736
10	C12	R1	7.18982455888002
10	C10	R1	7.08746284125034
10	C3	R1	7.19967234483636
10	C14	R1	7.29462074889163
10	C24	R1	7.11894107272351
10	C6	R1	7.2667865406949
10	C21	R1	7.33985000288462
10	C1	R1	7.17990909001493
10	C22	R1	7.34872815423108
10	C4	R1	7.04439411935845
10	C13	R1	7.29462074889163
10	C18	R1	7.4757334309664
10	C15	R1	7.34872815423108
10	C11	R1	7.29462074889163
10	C16	R1	7.03342300153745
10	C8	R1	7.2667865406949
10	C20	R1	7.39231742277876
10	C7	R1	7.29462074889163
11	C23	R1	7.45121111183233
11	C17	R1	7.25738784269265
11	C12	R1	7.45121111183233
11	C10	R1	6.97727992349992
11	C3	R1	7.14974711950468
11	C14	R1	6.95419631038687
11	C5	R1	7.22881869049588
11	C9	R1	7.14974711950468
11	C24	R1	7.24792751344359
11	C6	R1	7.25738784269265
11	C21	R1	6.88264304936184
11	C19	R1	7.19967234483636
11	C1	R1	7.3037807481771
11	C22	R1	7.2667865406949
11	C4	R1	7.18982455888002
11	C13	R1	7.4093909361377
11	C18	R1	6.91886323727459
11	C15	R1	7.3037807481771
11	C11	R1	7.20945336562895
11	C16	R1	7.2667865406949
11	C8	R1	7.38370429247405
11	C20	R1	7.4262647547021
11	C7	R1	6.95419631038687
12	C17	R1	7.24792751344359
12	C12	R1	7.14974711950468
12	C10	R1	7.28540221886225
12	C14	R1	7.21916852046216
12	C9	R1	7.31288295528436
12	C24	R1	7.54689445988764
12	C6	R1	7.25738784269265
12	C21	R1	6.93073733756289
12	C19	R1	7.27612440527424
12	C1	R1	7.24792751344359
12	C22	R1	7.31288295528436
12	C4	R1	7.14974711950468
12	C13	R1	7.20945336562895
12	C18	R1	7.40087943628218
12	C15	R1	7.11894107272351
12	C11	R1	7.25738784269265
12	C16	R1	7.12928301694497
12	C8	R1	7.4093909361377
12	C20	R1	7.02236781302845
12	C7	R1	7.18982455888002
13	C17	R1	7.23840473932508
13	C12	R1	7.44294349584873
13	C10	R1	7.17990909001493
13	C3	R1	7.01122725542325
13	C14	R1	7.38370429247405
13	C5	R1	7.13955135239879
13	C6	R1	7.57742882803575
13	C19	R1	6.98868468677217
13	C1	R1	7.38370429247405
13	C22	R1	6.78135971352466
13	C4	R1	7.22881869049588
13	C13	R1	7.11894107272351
13	C18	R1	7.19967234483636
13	C15	R1	7.02236781302845
13	C11	R1	7.23840473932508
13	C16	R1	7.21916852046216
13	C8	R1	7.467605550083
13	C20	R1	7.07681559705083
13	C7	R1	7.3037807481771
14	C23	R1	7.02236781302845
14	C17	R1	7.45121111183233
14	C10	R1	7.03342300153745
14	C3	R1	7.43462822763672
14	C14	R1	7.34872815423108
14	C5	R1	6.93073733756289
14	C9	R1	7.20945336562895
14	C24	R1	7.09803208296053
14	C6	R1	6.94251450533924
14	C21	R1	7.07681559705083
14	C1	R1	7.34872815423108
14	C22	R1	7.25738784269265
14	C4	R1	7.08746284125034
14	C13	R1	6.88264304936184
14	C18	R1	7.05528243550119
14	C15	R1	7.23840473932508
14	C11	R1	7.11894107272351
14	C16	R1	7.467605550083
14	C8	R1	7.43462822763672
14	C20	R1	7.05528243550119
14	C7	R1	7.12928301694497
15	C23	R1	7.20945336562895
15	C12	R1	7.23840473932508
15	C10	R1	7.07681559705083
15	C3	R1	7.2667865406949
15	C14	R1	7.3037807481771
15	C5	R1	7.20945336562895
15	C9	R1	7.54689445988764
15	C24	R1	7.08746284125034
15	C6	R1	7.13955135239879
15	C21	R1	7.28540221886225
15	C19	R1	6.93073733756289
15	C22	R1	6.89481776330794
15	C4	R1	6.95419631038687
15	C13	R1	7.18982455888002
15	C15	R1	7.11894107272351
15	C11	R1	7.09803208296053
15	C16	R1	7.48381577726426
15	C8	R1	7.29462074889163
15	C20	R1	7.56224242422107
15	C7	R1	7.22881869049588
16	C23	R1	7.15987133677839
16	C17	R1	7.03342300153745
16	C12	R1	7.49984588708321
16	C10	R1	7.29462074889163
16	C3	R1	7.33091687811462
16	C14	R1	7.63662462054365
16	C5	R1	7.04439411935845
16	C9	R1	7
16	C24	R1	7.31288295528436
16	C6	R1	7.36632221424582
16	C21	R1	6.82017896241519
16	C1	R1	7.08746284125034
16	C22	R1	7.16992500144231
16	C4	R1	7.29462074889163
16	C13	R1	7.15987133677839
16	C18	R1	7.33985000288462
16	C15	R1	7.25738784269265
16	C11	R1	7.19967234483636
16	C16	R1	7.19967234483636
16	C8	R1	7.49984588708321
16	C20	R1	7.2667865406949
16	C7	R1	7.16992500144231
17	C23	R1	7.37503943134692
17	C17	R1	7.16992500144231
17	C12	R1	7.05528243550119
17	C3	R1	7.24792751344359
17	C14	R1	7.12928301694497
17	C9	R1	7.07681559705083
17	C6	R1	7.21916852046216
17	C21	R1	7.2667865406949
17	C19	R1	6.61470984411521
17	C1	R1	7.22881869049588
17	C22	R1	7.467605550083
17	C4	R1	7.13955135239879
17	C13	R1	7.25738784269265
17	C18	R1	7.19967234483636
17	C15	R1	7.3037807481771
17	C11	R1	6.91886323727459
17	C16	R1	6.98868468677217
17	C20	R1	7.24792751344359
17	C7	R1	7.3037807481771
18	C23	R1	7.22881869049588
18	C17	R1	7.3037807481771
18	C12	R1	7.14974711950468
18	C10	R1	7.3037807481771
18	C3	R1	7.4178525148859
18	C14	R1	7.32192809488736
18	C5	R1	6.90689059560852
18	C9	R1	7.09803208296053
18	C24	R1	7.13955135239879
18	C6	R1	7.02236781302845
18	C21	R1	6.96578428466209
18	C19	R1	7.15987133677839
18	C1	R1	7.24792751344359
18	C22	R1	7.33985000288462
18	C4	R1	7.18982455888002
18	C13	R1	7.19967234483636
18	C15	R1	7.22881869049588
18	C16	R1	7.15987133677839
18	C8	R1	6.88264304936184
18	C20	R1	7.19967234483636
18	C7	R1	6.8703647195834
19	C23	R1	7.40087943628218
19	C17	R1	7.12928301694497
19	C12	R1	7.24792751344359
19	C10	R1	7.33091687811462
19	C3	R1	7.19967234483636
19	C14	R1	7.21916852046216
19	C5	R1	6.94251450533924
19	C9	R1	7.38370429247405
19	C24	R1	7.25738784269265
19	C6	R1	7.59245703726808
19	C21	R1	7.06608919045777
19	C19	R1	7.11894107272351
19	C1	R1	7.19967234483636
19	C22	R1	7.39231742277876
19	C4	R1	7.4178525148859
19	C13	R1	7.05528243550119
19	C18	R1	7.14974711950468
19	C15	R1	7.32192809488736
19	C11	R1	7.23840473932508
19	C16	R1	7.07681559705083
19	C7	R1	7.12928301694497
20	C17	R1	7.48381577726426
20	C12	R1	7.04439411935845
20	C10	R1	7.03342300153745
20	C3	R1	7.11894107272351
20	C14	R1	7.39231742277876
20	C5	R1	7.27612440527424
20	C9	R1	7.15987133677839
20	C24	R1	7.39231742277876
20	C6	R1	7.48381577726426
20	C21	R1	7.16992500144231
20	C19	R1	7.08746284125034
20	C1	R1	7.20945336562895
20	C22	R1	7.20945336562895
20	C4	R1	7.36632221424582
20	C13	R1	7.34872815423108
20	C15	R1	7.22881869049588
20	C11	R1	7.19967234483636
20	C16	R1	6.96578428466209
20	C8	R1	7.25738784269265
20	C20	R1	7.17990909001493
20	C7	R1	7.18982455888002
21	C17	R1	7.32192809488736
21	C10	R1	7.19967234483636
21	C3	R1	7.35755200461808
21	C14	R1	7.12928301694497
21	C5	R1	7.08746284125034
21	C9	R1	7.27612440527424
21	C24	R1	7.14974711950468
21	C6	R1	7.22881869049588
21	C21	R1	7.13955135239879
21	C19	R1	7
21	C1	R1	7.4093909361377
21	C22	R1	7.13955135239879
21	C4	R1	7.21916852046216
21	C13	R1	7.20945336562895
21	C18	R1	7.4262647547021
21	C15	R1	7.23840473932508
21	C11	R1	7.45121111183233
21	C16	R1	7.24792751344359
21	C8	R1	7.28540221886225
21	C20	R1	7.31288295528436
21	C7	R1	7.33985000288462
22	C23	R1	7.12928301694497
22	C17	R1	7.21916852046216
22	C12	R1	7.29462074889163
22	C10	R1	7.13955135239879
22	C3	R1	7.27612440527424
22	C14	R1	7.2667865406949
22	C5	R1	7.35755200461808
22	C9	R1	7.03342300153745
22	C24	R1	7.32192809488736
22	C6	R1	7.29462074889163
22	C21	R1	7.2667865406949
22	C19	R1	7.17990909001493
22	C1	R1	7.29462074889163
22	C22	R1	7.34872815423108
22	C4	R1	7.27612440527424
22	C13	R1	7.15987133677839
22	C18	R1	6.97727992349992
22	C15	R1	7.27612440527424
22	C11	R1	7.4757334309664
22	C20	R1	7.01122725542325
22	C7	R1	7.3037807481771
23	C23	R1	7.05528243550119
23	C17	R1	7.4093909361377
23	C12	R1	7.11894107272351
23	C10	R1	6.98868468677217
23	C14	R1	7.2667865406949
23	C5	R1	6.97727992349992
23	C9	R1	7.04439411935845
23	C6	R1	7.20945336562895
23	C21	R1	7.11894107272351
23	C19	R1	7.48381577726426
23	C1	R1	7.31288295528436
23	C22	R1	7.12928301694497
23	C4	R1	7.34872815423108
23	C13	R1	7.4757334309664
23	C18	R1	7.35755200461808
23	C15	R1	7.03342300153745
23	C16	R1	7.4262647547021
23	C8	R1	7.43462822763672
23	C20	R1	7.5077946401987
23	C7	R1	7.24792751344359
24	C23	R1	7.12928301694497
24	C17	R1	7.21916852046216
24	C12	R1	7.27612440527424
24	C10	R1	7.38370429247405
24	C3	R1	7.19967234483636
24	C14	R1	7.21916852046216
24	C5	R1	7.20945336562895
24	C9	R1	7.4093909361377
24	C24	R1	6.95419631038687
24	C6	R1	7.16992500144231
24	C21	R1	7.03342300153745
24	C19	R1	7.38370429247405
24	C1	R1	7.01122725542325
24	C22	R1	7.33091687811462
24	C4	R1	7.2667865406949
24	C18	R1	7.34872815423108
24	C15	R1	7.2667865406949
24	C11	R1	7.3037807481771
24	C16	R1	7.09803208296053
24	C20	R1	7.02236781302845
24	C7	R1	7.22881869049588
25	C23	R1	7.34872815423108
25	C17	R1	7.10852445677817
25	C12	R1	7.36632221424582
25	C10	R1	6.90689059560852
25	C3	R1	7.09803208296053
25	C14	R1	7.3037807481771
25	C5	R1	6.89481776330794
25	C9	R1	7.35755200461808
25	C24	R1	7.23840473932508
25	C21	R1	7.29462074889163
25	C19	R1	7.03342300153745
25	C1	R1	7.12928301694497
25	C22	R1	7.20945336562895
25	C4	R1	7.16992500144231
25	C13	R1	7.06608919045777
25	C18	R1	7.3037807481771
25	C15	R1	7.27612440527424
25	C11	R1	7.27612440527424
25	C16	R1	7.36632221424582
25	C8	R1	7.14974711950468
25	C20	R1	7.11894107272351
25	C7	R1	7.36632221424582
26	C23	R1	7.16992500144231
26	C17	R1	7.19967234483636
26	C12	R1	7.4093909361377
26	C10	R1	7.11894107272351
26	C14	R1	7.43462822763672
26	C5	R1	7.10852445677817
26	C24	R1	7.33985000288462
26	C6	R1	7.12928301694497
26	C21	R1	7.13955135239879
26	C19	R1	7.48381577726426
26	C1	R1	7.16992500144231
26	C22	R1	7.33985000288462
26	C4	R1	7.23840473932508
26	C13	R1	7.03342300153745
26	C18	R1	7.19967234483636
26	C11	R1	7.22881869049588
26	C16	R1	7.16992500144231
26	C8	R1	7.07681559705083
26	C20	R1	7.16992500144231
26	C7	R1	7.09803208296053
27	C23	R1	7.17990909001493
27	C17	R1	7.21916852046216
27	C12	R1	7.13955135239879
27	C10	R1	6.95419631038687
27	C3	R1	7.14974711950468
27	C14	R1	7.07681559705083
27	C9	R1	7.23840473932508
27	C24	R1	7.09803208296053
27	C6	R1	7.12928301694497
27	C21	R1	7.45121111183233
27	C22	R1	7.11894107272351
27	C13	R1	7.35755200461808
27	C18	R1	7.49185309632967
27	C15	R1	7.19967234483636
27	C11	R1	7.11894107272351
27	C16	R1	7.29462074889163
27	C20	R1	7.38370429247405
28	C23	R1	7.52356195605701
28	C17	R1	7.11894107272351
28	C12	R1	7.14974711950468
28	C10	R1	7.4093909361377
28	C3	R1	7.17990909001493
28	C14	R1	7.44294349584873
28	C5	R1	7.21916852046216
28	C9	R1	7.5077946401987
28	C24	R1	7.05528243550119
28	C21	R1	7.25738784269265
28	C19	R1	7.08746284125034
28	C1	R1	6.95419631038687
28	C22	R1	7.29462074889163
28	C4	R1	7.15987133677839
28	C13	R1	7.11894107272351
28	C18	R1	6.97727992349992
28	C15	R1	7.25738784269265
28	C11	R1	7.22881869049588
28	C8	R1	7.37503943134692
28	C20	R1	7.17990909001493
28	C7	R1	7.3037807481771
29	C23	R1	7.27612440527424
29	C12	R1	7.23840473932508
29	C3	R1	7.53915881110803
29	C14	R1	7.21916852046216
29	C5	R1	7.4178525148859
29	C9	R1	7.3037807481771
29	C6	R1	7.19967234483636
29	C21	R1	7.39231742277876
29	C19	R1	7.28540221886225
29	C1	R1	7.33091687811462
29	C22	R1	7.16992500144231
29	C4	R1	6.95419631038687
29	C13	R1	7.2667865406949
29	C18	R1	7.23840473932508
29	C15	R1	7.36632221424582
29	C11	R1	7.01122725542325
29	C8	R1	6.6724253419715
29	C20	R1	7.21916852046216
29	C7	R1	7.09803208296053
30	C23	R1	7.35755200461808
30	C17	R1	7.49185309632967
30	C12	R1	7.38370429247405
30	C10	R1	7.23840473932508
30	C3	R1	7.32192809488736
30	C14	R1	7.40087943628218
30	C5	R1	7.25738784269265
30	C9	R1	7.15987133677839
30	C24	R1	7.28540221886225
30	C21	R1	7.4093909361377
30	C19	R1	7.23840473932508
30	C1	R1	7.09803208296053
30	C22	R1	7.5077946401987
30	C4	R1	7.21916852046216
30	C13	R1	7.4262647547021
30	C15	R1	7.20945336562895
30	C11	R1	7.33091687811462
30	C16	R1	7.06608919045777
30	C8	R1	7.21916852046216
30	C20	R1	6.85798099512757
30	C7	R1	7.08746284125034
31	C23	R1	7.16992500144231
31	C17	R1	7.40087943628218
31	C12	R1	7.03342300153745
31	C10	R1	7.04439411935845
31	C3	R1	7.19967234483636
31	C14	R1	7.467605550083
31	C5	R1	7.54689445988764
31	C9	R1	7.467605550083
31	C24	R1	7
31	C6	R1	7.07681559705083
31	C21	R1	7.24792751344359
31	C19	R1	7.3037807481771
31	C22	R1	7.06608919045777
31	C18	R1	7.09803208296053
31	C15	R1	7.17990909001493
31	C11	R1	7.27612440527424
31	C16	R1	7.04439411935845
31	C8	R1	7.32192809488736
31	C20	R1	7.53915881110803
31	C7	R1	7.40087943628218
32	C23	R1	7.16992500144231
32	C17	R1	7.03342300153745
32	C12	R1	7.45121111183233
32	C10	R1	7.23840473932508
32	C3	R1	7.12928301694497
32	C14	R1	7.16992500144231
32	C5	R1	7.10852445677817
32	C9	R1	7.12928301694497
32	C24	R1	7.07681559705083
32	C6	R1	7.07681559705083
32	C21	R1	7.17990909001493
32	C19	R1	7.2667865406949
32	C1	R1	7.29462074889163
32	C22	R1	7.43462822763672
32	C4	R1	7.23840473932508
32	C13	R1	7.3037807481771
32	C18	R1	7.3037807481771
32	C15	R1	7.33985000288462
32	C11	R1	7.12928301694497
32	C16	R1	7.25738784269265
32	C8	R1	7.10852445677817
32	C7	R1	7.4093909361377
33	C23	R1	7.37503943134692
33	C12	R1	6.90689059560852
33	C10	R1	6.95419631038687
33	C3	R1	7.34872815423108
33	C14	R1	7.15987133677839
33	C5	R1	7.27612440527424
33	C9	R1	7.21916852046216
33	C24	R1	7.54689445988764
33	C6	R1	7.25738784269265
33	C21	R1	7.31288295528436
33	C19	R1	7.13955135239879
33	C1	R1	7.33091687811462
33	C22	R1	7.43462822763672
33	C4	R1	7.14974711950468
33	C13	R1	7.34872815423108
33	C18	R1	7.33091687811462
33	C15	R1	7.12928301694497
33	C11	R1	7.18982455888002
33	C8	R1	7.03342300153745
33	C7	R1	7.22881869049588
34	C23	R1	7.28540221886225
34	C17	R1	7.17990909001493
34	C12	R1	7.21916852046216
34	C10	R1	7.36632221424582
34	C3	R1	7.27612440527424
34	C14	R1	7.11894107272351
34	C5	R1	7.10852445677817
34	C9	R1	7.24792751344359
34	C24	R1	7.09803208296053
34	C6	R1	7.48381577726426
34	C19	R1	7.36632221424582
34	C1	R1	7.12928301694497
34	C22	R1	7.33091687811462
34	C4	R1	7.09803208296053
34	C13	R1	7.29462074889163
34	C18	R1	7.21916852046216
34	C15	R1	7.3037807481771
34	C11	R1	7.28540221886225
34	C16	R1	7.08746284125034
34	C8	R1	7.25738784269265
34	C20	R1	7.29462074889163
34	C7	R1	7.37503943134692
35	C17	R1	7.34872815423108
35	C12	R1	6.8703647195834
35	C10	R1	7.03342300153745
35	C3	R1	7.39231742277876
35	C14	R1	7.01122725542325
35	C5	R1	7.23840473932508
35	C9	R1	6.96578428466209
35	C24	R1	7.39231742277876
35	C6	R1	7.24792751344359
35	C21	R1	7.3037807481771
35	C19	R1	7.21916852046216
35	C1	R1	7.44294349584873
35	C22	R1	7.48381577726426
35	C4	R1	7.15987133677839
35	C13	R1	7.18982455888002
35	C18	R1	7.24792751344359
35	C15	R1	7.17990909001493
35	C11	R1	7.25738784269265
35	C16	R1	7.24792751344359
35	C8	R1	7.27612440527424
35	C20	R1	7.10852445677817
35	C7	R1	7.32192809488736
36	C17	R1	7.07681559705083
36	C12	R1	7.06608919045777
36	C14	R1	7.15987133677839
36	C5	R1	7.12928301694497
36	C9	R1	7.33091687811462
36	C24	R1	7.15987133677839
36	C6	R1	7.53138146051631
36	C21	R1	7.16992500144231
36	C19	R1	7
36	C1	R1	7.27612440527424
36	C4	R1	7.22881869049588
36	C13	R1	7.17990909001493
36	C18	R1	7.06608919045777
36	C15	R1	7.15987133677839
36	C11	R1	7.12928301694497
36	C16	R1	7
36	C8	R1	7.16992500144231
36	C20	R1	7.25738784269265
37	C23	R1	7.39231742277876
37	C17	R1	7.4093909361377
37	C12	R1	7.25738784269265
37	C10	R1	7.3037807481771
37	C3	R1	7.31288295528436
37	C14	R1	7.36632221424582
37	C5	R1	7.2667865406949
37	C9	R1	6.82017896241519
37	C24	R1	7.31288295528436
37	C6	R1	7.02236781302845
37	C21	R1	7.23840473932508
37	C19	R1	7.2667865406949
37	C1	R1	7.08746284125034
37	C22	R1	7.11894107272351
37	C4	R1	7.07681559705083
37	C13	R1	7.27612440527424
37	C18	R1	7.52356195605701
37	C15	R1	7.16992500144231
37	C11	R1	7.25738784269265
37	C16	R1	6.84549005094437
37	C8	R1	7.45121111183233
37	C20	R1	7.18982455888002
37	C7	R1	7.25738784269265
38	C17	R1	7.14974711950468
38	C12	R1	7.24792751344359
38	C10	R1	7.28540221886225
38	C3	R1	6.96578428466209
38	C14	R1	7.33091687811462
38	C5	R1	7.23840473932508
38	C9	R1	7.3037807481771
38	C24	R1	7.11894107272351
38	C6	R1	7.05528243550119
38	C21	R1	7.2667865406949
38	C19	R1	7.10852445677817
38	C1	R1	7.39231742277876
38	C22	R1	7
38	C4	R1	7.08746284125034
38	C13	R1	7.40087943628218
38	C18	R1	7.32192809488736
38	C15	R1	7.4757334309664
38	C11	R1	7.06608919045777
38	C16	R1	7.25738784269265
38	C8	R1	7.01122725542325
38	C20	R1	7.04439411935845
38	C7	R1	7.14974711950468
39	C23	R1	7.24792751344359
39	C17	R1	7.38370429247405
39	C12	R1	7.27612440527424
39	C10	R1	7.22881869049588
39	C14	R1	7.5077946401987
39	C5	R1	7.07681559705083
39	C24	R1	7.28540221886225
39	C6	R1	6.82017896241519
39	C21	R1	6.88264304936184
39	C19	R1	7.25738784269265
39	C1	R1	7.2667865406949
39	C22	R1	7.28540221886225
39	C4	R1	7.16992500144231
39	C13	R1	7.53138146051631
39	C18	R1	7.33985000288462
39	C15	R1	7.23840473932508
39	C16	R1	7.18982455888002
39	C8	R1	7.3037807481771
39	C20	R1	7.18982455888002
39	C7	R1	7.19967234483636
40	C23	R1	7.29462074889163
40	C17	R1	7.11894107272351
40	C12	R1	7.32192809488736
40	C10	R1	7.13955135239879
40	C3	R1	7.15987133677839
40	C5	R1	7.07681559705083
40	C24	R1	7.31288295528436
40	C6	R1	7.18982455888002
40	C21	R1	7.10852445677817
40	C19	R1	7.31288295528436
40	C1	R1	7.04439411935845
40	C22	R1	7.12928301694497
40	C4	R1	7.12928301694497
40	C18	R1	7.40087943628218
40	C15	R1	7.27612440527424
40	C11	R1	7.38370429247405
40	C8	R1	7.37503943134692
40	C20	R1	7.13955135239879
40	C7	R1	7.27612440527424
41	C23	R1	7.03342300153745
41	C17	R1	6.97727992349992
41	C12	R1	6.97727992349992
41	C10	R1	7.23840473932508
41	C3	R1	7.467605550083
41	C14	R1	7.25738784269265
41	C5	R1	7.37503943134692
41	C9	R1	7.22881869049588
41	C24	R1	7.21916852046216
41	C6	R1	7.13955135239879
41	C21	R1	7.07681559705083
41	C19	R1	7.21916852046216
41	C1	R1	7.20945336562895
41	C22	R1	7.10852445677817
41	C4	R1	7.34872815423108
41	C13	R1	7.14974711950468
41	C18	R1	7.27612440527424
41	C15	R1	7.15987133677839
41	C11	R1	7.15987133677839
41	C16	R1	7.28540221886225
41	C8	R1	7.4093909361377
41	C20	R1	6.91886323727459
41	C7	R1	7.27612440527424
42	C23	R1	7
42	C17	R1	6.96578428466209
42	C12	R1	7.16992500144231
42	C3	R1	7.38370429247405
42	C14	R1	7.43462822763672
42	C5	R1	7.62935662007961
42	C9	R1	7
42	C24	R1	7.28540221886225
42	C6	R1	7.38370429247405
42	C21	R1	7.16992500144231
42	C19	R1	7.31288295528436
42	C1	R1	7.34872815423108
42	C22	R1	7.19967234483636
42	C4	R1	7.40087943628218
42	C13	R1	7.23840473932508
42	C18	R1	7.12928301694497
42	C15	R1	7.29462074889163
42	C11	R1	7.14974711950468
42	C16	R1	7.16992500144231
42	C8	R1	7.18982455888002
42	C20	R1	7.33985000288462
43	C23	R1	7.33091687811462
43	C17	R1	7.15987133677839
43	C12	R1	7.08746284125034
43	C10	R1	7.35755200461808
43	C3	R1	7.09803208296053
43	C14	R1	7.29462074889163
43	C9	R1	7.43462822763672
43	C24	R1	7.37503943134692
43	C6	R1	7.2667865406949
43	C21	R1	7.40087943628218
43	C19	R1	7.32192809488736
43	C22	R1	6.89481776330794
43	C4	R1	7.19967234483636
43	C13	R1	7.24792751344359
43	C18	R1	7.32192809488736
43	C15	R1	7.4757334309664
43	C11	R1	7.35755200461808
43	C16	R1	7.20945336562895
43	C8	R1	7.33091687811462
43	C20	R1	7.39231742277876
43	C7	R1	7.10852445677817
44	C23	R1	7.31288295528436
44	C17	R1	7.43462822763672
44	C12	R1	7.17990909001493
44	C10	R1	7.53138146051631
44	C3	R1	7.01122725542325
44	C14	R1	7.38370429247405
44	C5	R1	7.33091687811462
44	C24	R1	7.27612440527424
44	C6	R1	7.11894107272351
44	C21	R1	7.33091687811462
44	C19	R1	7.13955135239879
44	C1	R1	7.25738784269265
44	C22	R1	7.25738784269265
44	C4	R1	6.95419631038687
44	C13	R1	7.3037807481771
44	C18	R1	7.4178525148859
44	C15	R1	7.29462074889163
44	C16	R1	7.43462822763672
44	C8	R1	7.11894107272351
44	C20	R1	7.28540221886225
44	C7	R1	7.31288295528436
45	C23	R1	7.25738784269265
45	C17	R1	6.90689059560852
45	C12	R1	7.21916852046216
45	C10	R1	7.31288295528436
45	C3	R1	7.10852445677817
45	C14	R1	6.85798099512757
45	C5	R1	7.17990909001493
45	C9	R1	6.94251450533924
45	C24	R1	7.35755200461808
45	C6	R1	7.15987133677839
45	C21	R1	7.18982455888002
45	C19	R1	7.33985000288462
45	C1	R1	7.16992500144231
45	C22	R1	7.4178525148859
45	C4	R1	7.08746284125034
45	C13	R1	7.23840473932508
45	C18	R1	7.09803208296053
45	C15	R1	7.24792751344359
45	C11	R1	7.10852445677817
45	C16	R1	7.59991284218713
45	C8	R1	7.33985000288462
45	C20	R1	6.83289001416474
45	C7	R1	7.21916852046216
46	C23	R1	7.33985000288462
46	C17	R1	7.59245703726808
46	C12	R1	7.05528243550119
46	C10	R1	6.83289001416474
46	C14	R1	7.09803208296053
46	C5	R1	7.15987133677839
46	C9	R1	7.3037807481771
46	C24	R1	7.4178525148859
46	C6	R1	7.25738784269265
46	C19	R1	7.43462822763672
46	C1	R1	7.14974711950468
46	C22	R1	7.09803208296053
46	C4	R1	7.28540221886225
46	C13	R1	7.21916852046216
46	C18	R1	7.49984588708321
46	C15	R1	7.3037807481771
46	C11	R1	7.08746284125034
46	C16	R1	6.93073733756289
46	C8	R1	7.3037807481771
46	C20	R1	6.89481776330794
46	C7	R1	7.3037807481771
47	C23	R1	7.11894107272351
47	C17	R1	7.22881869049588
47	C10	R1	7.15987133677839
47	C3	R1	7.28540221886225
47	C14	R1	6.97727992349992
47	C5	R1	7.20945336562895
47	C9	R1	7.14974711950468
47	C24	R1	7.24792751344359
47	C6	R1	7.12928301694497
47	C21	R1	7.16992500144231
47	C19	R1	7.08746284125034
47	C1	R1	7.37503943134692
47	C22	R1	7.22881869049588
47	C4	R1	7.18982455888002
47	C13	R1	7.05528243550119
47	C18	R1	7.4262647547021
47	C15	R1	7.16992500144231
47	C11	R1	7.15987133677839
47	C16	R1	7.28540221886225
47	C8	R1	7.11894107272351
47	C20	R1	7.37503943134692
47	C7	R1	7.09803208296053
48	C23	R1	7.35755200461808
48	C17	R1	7.4594316186373
48	C12	R1	7.17990909001493
48	C10	R1	7.34872815423108
48	C3	R1	7.40087943628218
48	C5	R1	7.22881869049588
48	C9	R1	7.4093909361377
48	C24	R1	7.19967234483636
48	C6	R1	7.03342300153745
48	C21	R1	7.55458885167764
48	C19	R1	7.34872815423108
48	C1	R1	7.23840473932508
48	C4	R1	7.21916852046216
48	C13	R1	6.82017896241519
48	C18	R1	7.09803208296053
48	C15	R1	7.16992500144231
48	C16	R1	7.3037807481771
48	C8	R1	7.29462074889163
48	C20	R1	7.05528243550119
48	C7	R1	7.33985000288462
49	C23	R1	7.15987133677839
49	C17	R1	7.2667865406949
49	C10	R1	7.33091687811462
49	C3	R1	7.33091687811462
49	C14	R1	7.25738784269265
49	C9	R1	7.52356195605701
49	C24	R1	7.06608919045777
49	C6	R1	7.24792751344359
49	C21	R1	7.07681559705083
49	C19	R1	7.39231742277876
49	C1	R1	7.38370429247405
49	C22	R1	7.4178525148859
49	C4	R1	7.13955135239879
49	C13	R1	7.14974711950468
49	C18	R1	7.18982455888002
49	C15	R1	7.33091687811462
49	C11	R1	7.05528243550119
49	C16	R1	7.33091687811462
49	C8	R1	7.08746284125034
49	C20	R1	7.15987133677839
49	C7	R1	7.29462074889163
50	C23	R1	6.85798099512757
50	C17	R1	7.15987133677839
50	C12	R1	7.08746284125034
50	C10	R1	7.19967234483636
50	C3	R1	7.21916852046216
50	C14	R1	7.25738784269265
50	C9	R1	7.38370429247405
50	C24	R1	7.07681559705083
50	C6	R1	7.4594316186373
50	C21	R1	7.20945336562895
50	C19	R1	7.23840473932508
50	C1	R1	7.21916852046216
50	C22	R1	7.13955135239879
50	C4	R1	7
50	C13	R1	7.43462822763672
50	C18	R1	7.25738784269265
50	C15	R1	7.13955135239879
50	C11	R1	7.53138146051631
50	C16	R1	7.39231742277876
50	C8	R1	7.04439411935845
50	C20	R1	7.13955135239879
50	C7	R1	7.2667865406949
51	C23	R1	7.51569983828404
51	C17	R1	6.83289001416474
51	C12	R1	7.35755200461808
51	C10	R1	7.5077946401987
51	C3	R1	7.27612440527424
51	C5	R1	7.56224242422107
51	C9	R1	7.31288295528436
51	C24	R1	7.08746284125034
51	C6	R1	7.3037807481771
51	C21	R1	7.11894107272351
51	C19	R1	7.12928301694497
51	C1	R1	7.18982455888002
51	C22	R1	7.53915881110803
51	C4	R1	7.16992500144231
51	C13	R1	7.39231742277876
51	C18	R1	7.37503943134692
51	C15	R1	7.4093909361377
51	C11	R1	7.17990909001493
51	C16	R1	7.32192809488736
51	C8	R1	7.02236781302845
51	C20	R1	7.45121111183233
52	C23	R1	7.21916852046216
52	C17	R1	7.38370429247405
52	C12	R1	7.4757334309664
52	C10	R1	7.14974711950468
52	C3	R1	7.17990909001493
52	C5	R1	7.02236781302845
52	C24	R1	7.48381577726426
52	C6	R1	7.17990909001493
52	C21	R1	7.19967234483636
52	C1	R1	7.33985000288462
52	C22	R1	7.32192809488736
52	C4	R1	7.29462074889163
52	C13	R1	7.2667865406949
52	C18	R1	7.13955135239879
52	C15	R1	7.21916852046216
52	C11	R1	7.33091687811462
52	C16	R1	7.21916852046216
52	C8	R1	7.4093909361377
52	C20	R1	7.09803208296053
52	C7	R1	7.22881869049588
53	C23	R1	7.33091687811462
53	C17	R1	7.10852445677817
53	C12	R1	7.10852445677817
53	C3	R1	7.23840473932508
53	C14	R1	7.2667865406949
53	C5	R1	7.34872815423108
53	C9	R1	7.02236781302845
53	C24	R1	7.25738784269265
53	C6	R1	7.20945336562895
53	C21	R1	7.07681559705083
53	C1	R1	7.18982455888002
53	C22	R1	7.21916852046216
53	C4	R1	7.33985000288462
53	C13	R1	7.25738784269265
53	C18	R1	7.32192809488736
53	C15	R1	7.19967234483636
53	C11	R1	7.21916852046216
53	C16	R1	7.13955135239879
53	C8	R1	7.01122725542325
53	C20	R1	7.02236781302845
53	C7	R1	7.15987133677839
54	C23	R1	7.03342300153745
54	C17	R1	7.19967234483636
54	C12	R1	7.32192809488736
54	C10	R1	7.37503943134692
54	C3	R1	7.29462074889163
54	C14	R1	7.38370429247405
54	C5	R1	7.2667865406949
54	C9	R1	7.27612440527424
54	C24	R1	7.19967234483636
54	C6	R1	7.06608919045777
54	C21	R1	7.11894107272351
54	C19	R1	6.68650052718322
54	C1	R1	7.09803208296053
54	C22	R1	7.02236781302845
54	C4	R1	7.16992500144231
54	C13	R1	7.33985000288462
54	C18	R1	6.98868468677217
54	C15	R1	7.33985000288462
54	C11	R1	7.32192809488736
54	C16	R1	7.22881869049588
54	C8	R1	7.33091687811462
54	C20	R1	7.09803208296053
55	C23	R1	7.49984588708321
55	C17	R1	7.32192809488736
55	C12	R1	7.33091687811462
55	C10	R1	7.4178525148859
55	C3	R1	7.28540221886225
55	C14	R1	7.15987133677839
55	C5	R1	7.18982455888002
55	C9	R1	6.79441586635011
55	C24	R1	7.2667865406949
55	C6	R1	6.90689059560852
55	C21	R1	7
55	C19	R1	7.10852445677817
55	C22	R1	7.13955135239879
55	C4	R1	7.4757334309664
55	C13	R1	7.15987133677839
55	C18	R1	7.33091687811462
55	C11	R1	7.36632221424582
55	C16	R1	7.23840473932508
55	C8	R1	6.89481776330794
55	C20	R1	7.43462822763672
55	C7	R1	7.16992500144231
56	C23	R1	7.07681559705083
56	C17	R1	7.27612440527424
56	C12	R1	7.33091687811462
56	C10	R1	6.82017896241519
56	C3	R1	7.22881869049588
56	C14	R1	7.12928301694497
56	C5	R1	7.33091687811462
56	C9	R1	7.11894107272351
56	C24	R1	7.20945336562895
56	C6	R1	7.2667865406949
56	C21	R1	7.45121111183233
56	C19	R1	7.03342300153745
56	C1	R1	7.21916852046216
56	C22	R1	7.33985000288462
56	C4	R1	7.06608919045777
56	C18	R1	7.15987133677839
56	C15	R1	7.38370429247405
56	C16	R1	7.22881869049588
56	C8	R1	7.12928301694497
56	C20	R1	7.40087943628218
56	C7	R1	7.24792751344359
57	C23	R1	7.15987133677839
57	C17	R1	7.24792751344359
57	C12	R1	7.32192809488736
57	C10	R1	7.72109918870719
57	C14	R1	7.27612440527424
57	C5	R1	6.71424551766612
57	C9	R1	7.33091687811462
57	C6	R1	7.36632221424582
57	C21	R1	7.18982455888002
57	C1	R1	6.84549005094437
57	C22	R1	7.36632221424582
57	C4	R1	7.23840473932508
57	C13	R1	7.48381577726426
57	C18	R1	7.11894107272351
57	C15	R1	7.23840473932508
57	C11	R1	7.33091687811462
57	C16	R1	7.14974711950468
57	C8	R1	7.21916852046216
57	C20	R1	7.02236781302845
58	C23	R1	7.43462822763672
58	C17	R1	7.17990909001493
58	C12	R1	7.12928301694497
58	C10	R1	7.21916852046216
58	C3	R1	7.4178525148859
58	C14	R1	7.4093909361377
58	C5	R1	7.13955135239879
58	C9	R1	7.21916852046216
58	C24	R1	7.11894107272351
58	C6	R1	7.27612440527424
58	C19	R1	7.63662462054365
58	C1	R1	7.12928301694497
58	C22	R1	7.09803208296053
58	C4	R1	7.06608919045777
58	C13	R1	7.2667865406949
58	C16	R1	7.01122725542325
58	C8	R1	6.95419631038687
58	C20	R1	7.19967234483636
58	C7	R1	7.28540221886225
59	C23	R1	7.35755200461808
59	C17	R1	7.2667865406949
59	C12	R1	7.08746284125034
59	C10	R1	7.33985000288462
59	C3	R1	7.22881869049588
59	C5	R1	7.33091687811462
59	C9	R1	7.11894107272351
59	C24	R1	7.28540221886225
59	C6	R1	7.23840473932508
59	C21	R1	7.09803208296053
59	C19	R1	7.08746284125034
59	C1	R1	7.36632221424582
59	C22	R1	7.32192809488736
59	C4	R1	7.35755200461808
59	C13	R1	7.36632221424582
59	C18	R1	6.96578428466209
59	C15	R1	7.16992500144231
59	C11	R1	7.06608919045777
59	C16	R1	7.15987133677839
59	C8	R1	7.21916852046216
59	C20	R1	7.43462822763672
59	C7	R1	7.01122725542325
60	C23	R1	7.34872815423108
60	C10	R1	7.34872815423108
60	C3	R1	7.33985000288462
60	C14	R1	7.3037807481771
60	C5	R1	7.16992500144231
60	C24	R1	7.4262647547021
60	C21	R1	6.93073733756289
60	C19	R1	7.07681559705083
60	C1	R1	7.15987133677839
60	C22	R1	7.2667865406949
60	C4	R1	7.5077946401987
60	C13	R1	7.33985000288462
60	C18	R1	7.44294349584873
60	C15	R1	7.32192809488736
60	C11	R1	7.06608919045777
60	C16	R1	7.24792751344359
60	C8	R1	7.19967234483636
60	C20	R1	7.11894107272351
60	C7	R1	7.18982455888002
61	C23	R1	7.4178525148859
61	C17	R1	7.3037807481771
61	C12	R1	7.32192809488736
61	C10	R1	7.18982455888002
61	C3	R1	6.90689059560852
61	C14	R1	7.11894107272351
61	C9	R1	7.15987133677839
61	C24	R1	7.07681559705083
61	C6	R1	7.17990909001493
61	C21	R1	7.53138146051631
61	C19	R1	7.09803208296053
61	C22	R1	7.3037807481771
61	C18	R1	7.4093909361377
61	C15	R1	7.24792751344359
61	C11	R1	7.33985000288462
61	C16	R1	7.18982455888002
61	C8	R1	7.10852445677817
61	C20	R1	7.53138146051631
61	C7	R1	7.09803208296053
62	C23	R1	7.05528243550119
62	C12	R1	7.13955135239879
62	C10	R1	7.4093909361377
62	C3	R1	7.10852445677817
62	C14	R1	7.29462074889163
62	C5	R1	7.08746284125034
62	C9	R1	7.25738784269265
62	C24	R1	7.28540221886225
62	C6	R1	7.45121111183233
62	C21	R1	7.4178525148859
62	C1	R1	7.35755200461808
62	C22	R1	7.13955135239879
62	C13	R1	7.17990909001493
62	C15	R1	6.97727992349992
62	C11	R1	7.29462074889163
62	C16	R1	7.07681559705083
62	C8	R1	7.28540221886225
62	C20	R1	7.43462822763672
62	C7	R1	7.05528243550119
63	C23	R1	7.24792751344359
63	C17	R1	7.23840473932508
63	C12	R1	7.38370429247405
63	C10	R1	7.15987133677839
63	C3	R1	6.90689059560852
63	C14	R1	7.08746284125034
63	C9	R1	7.32192809488736
63	C24	R1	7.18982455888002
63	C6	R1	7.33091687811462
63	C21	R1	7.16992500144231
63	C19	R1	7.09803208296053
63	C22	R1	7.13955135239879
63	C4	R1	7.4594316186373
63	C13	R1	7.29462074889163
63	C18	R1	7.28540221886225
63	C15	R1	7.49984588708321
63	C11	R1	7
63	C16	R1	7.36632221424582
63	C8	R1	7.33091687811462
63	C20	R1	7.23840473932508
63	C7	R1	7.4178525148859
64	C23	R1	7.05528243550119
64	C17	R1	7.16992500144231
64	C12	R1	7.3037807481771
64	C10	R1	7.33091687811462
64	C14	R1	6.96578428466209
64	C5	R1	7.20945336562895
64	C24	R1	7.4262647547021
64	C6	R1	7.05528243550119
64	C21	R1	7.08746284125034
64	C19	R1	7.36632221424582
64	C4	R1	7.05528243550119
64	C13	R1	7.08746284125034
64	C18	R1	7.33091687811462
64	C15	R1	7.20945336562895
64	C16	R1	6.84549005094437
64	C8	R1	7.32192809488736
64	C20	R1	7.12928301694497
64	C7	R1	7.48381577726426
65	C23	R1	7.28540221886225
65	C17	R1	7.20945336562895
65	C12	R1	7.29462074889163
65	C10	R1	7.4757334309664
65	C3	R1	7.33985000288462
65	C5	R1	7.12928301694497
65	C9	R1	7.3037807481771
65	C24	R1	7.11894107272351
65	C6	R1	7.53138146051631
65	C21	R1	7.33091687811462
65	C19	R1	6.8703647195834
65	C1	R1	7.24792751344359
65	C22	R1	7.4093909361377
65	C4	R1	7.21916852046216
65	C13	R1	7.31288295528436
65	C18	R1	6.84549005094437
65	C15	R1	7.40087943628218
65	C11	R1	7.10852445677817
65	C16	R1	7.43462822763672
65	C8	R1	7.2667865406949
65	C20	R1	6.98868468677217
65	C7	R1	7.03342300153745
66	C23	R1	7.2667865406949
66	C17	R1	7.4093909361377
66	C12	R1	7.24792751344359
66	C10	R1	7.35755200461808
66	C3	R1	7.3037807481771
66	C14	R1	7.33091687811462
66	C5	R1	7.33985000288462
66	C9	R1	7.12928301694497
66	C24	R1	7.51569983828404
66	C21	R1	7.16992500144231
66	C1	R1	7.20945336562895
66	C22	R1	7.19967234483636
66	C4	R1	7.53138146051631
66	C13	R1	7.10852445677817
66	C18	R1	7.19967234483636
66	C15	R1	6.90689059560852
66	C20	R1	6.98868468677217
66	C7	R1	6.89481776330794
67	C23	R1	7.18982455888002
67	C17	R1	7.40087943628218
67	C12	R1	7.4262647547021
67	C3	R1	7.09803208296053
67	C14	R1	7.13955135239879
67	C5	R1	7.09803208296053
67	C9	R1	7.4178525148859
67	C24	R1	7.12928301694497
67	C6	R1	7.65105169117893
67	C19	R1	7
67	C1	R1	7.44294349584873
67	C22	R1	7.18982455888002
67	C13	R1	7.28540221886225
67	C18	R1	7.24792751344359
67	C15	R1	7.19967234483636
67	C11	R1	7.27612440527424
67	C16	R1	7.22881869049588
67	C8	R1	7.25738784269265
67	C20	R1	7.38370429247405
68	C23	R1	7.07681559705083
68	C17	R1	7.39231742277876
68	C12	R1	7.3037807481771
68	C10	R1	7.33985000288462
68	C3	R1	6.88264304936184
68	C14	R1	7.4262647547021
68	C5	R1	7.48381577726426
68	C9	R1	7.24792751344359
68	C24	R1	7.22881869049588
68	C6	R1	7.12928301694497
68	C21	R1	7.10852445677817
68	C19	R1	7.36632221424582
68	C1	R1	7.3037807481771
68	C22	R1	7.43462822763672
68	C4	R1	7.10852445677817
68	C13	R1	7.37503943134692
68	C18	R1	7.16992500144231
68	C15	R1	7.14974711950468
68	C11	R1	7.2667865406949
68	C16	R1	7.25738784269265
68	C8	R1	7.20945336562895
69	C23	R1	7.37503943134692
69	C17	R1	7.18982455888002
69	C12	R1	7.61470984411521
69	C10	R1	7.21916852046216
69	C3	R1	7.21916852046216
69	C14	R1	7.19967234483636
69	C5	R1	7.34872815423108
69	C9	R1	7.23840473932508
69	C24	R1	7.35755200461808
69	C21	R1	7.22881869049588
69	C19	R1	7.32192809488736
69	C1	R1	7.06608919045777
69	C22	R1	6.98868468677217
69	C4	R1	7.23840473932508
69	C13	R1	7.2667865406949
69	C18	R1	7.01122725542325
69	C15	R1	7.28540221886225
69	C11	R1	7.06608919045777
69	C16	R1	7.33985000288462
69	C8	R1	7.56224242422107
69	C20	R1	7.13955135239879
69	C7	R1	7.43462822763672
70	C23	R1	7.38370429247405
70	C17	R1	7.32192809488736
70	C12	R1	7.25738784269265
70	C10	R1	7.54689445988764
70	C3	R1	7.4757334309664
70	C14	R1	7.38370429247405
70	C5	R1	7.25738784269265
70	C9	R1	7.08746284125034
70	C6	R1	7.53915881110803
70	C21	R1	7.17990909001493
70	C19	R1	7.17990909001493
70	C1	R1	7.54689445988764
70	C22	R1	7.24792751344359
70	C4	R1	7.27612440527424
70	C13	R1	7.18982455888002
70	C15	R1	6.93073733756289
70	C11	R1	7.35755200461808
70	C16	R1	7.57742882803575
70	C8	R1	7.18982455888002
70	C20	R1	7.16992500144231
70	C7	R1	7.4262647547021
71	C23	R1	7.11894107272351
71	C17	R1	7.08746284125034
71	C12	R1	7.17990909001493
71	C10	R1	7.27612440527424
71	C3	R1	7.37503943134692
71	C14	R1	7.21916852046216
71	C5	R1	7.14974711950468
71	C9	R1	7.29462074889163
71	C24	R1	7.25738784269265
71	C6	R1	7.31288295528436
71	C21	R1	7.10852445677817
71	C19	R1	7.05528243550119
71	C1	R1	6.98868468677217
71	C22	R1	7.4262647547021
71	C4	R1	7.24792751344359
71	C13	R1	6.97727992349992
71	C18	R1	7.24792751344359
71	C15	R1	7.02236781302845
71	C11	R1	7.07681559705083
71	C16	R1	7.15987133677839
71	C7	R1	7.3037807481771
72	C23	R1	7.52356195605701
72	C17	R1	7.29462074889163
72	C12	R1	7.20945336562895
72	C10	R1	7.22881869049588
72	C3	R1	7.02236781302845
72	C14	R1	7.29462074889163
72	C5	R1	7.21916852046216
72	C9	R1	7.14974711950468
72	C24	R1	7
72	C6	R1	7.18982455888002
72	C21	R1	7.36632221424582
72	C19	R1	7.4757334309664
72	C1	R1	7.16992500144231
72	C4	R1	7.35755200461808
72	C18	R1	7.19967234483636
72	C15	R1	7.13955135239879
72	C11	R1	7.37503943134692
72	C16	R1	7.04439411935845
72	C8	R1	7.2667865406949
72	C20	R1	7.33985000288462
72	C7	R1	7.24792751344359
73	C23	R1	7.13955135239879
73	C17	R1	7.10852445677817
73	C12	R1	7.07681559705083
73	C10	R1	6.97727992349992
73	C3	R1	7.4262647547021
73	C14	R1	7.08746284125034
73	C5	R1	7.21916852046216
73	C9	R1	7.37503943134692
73	C24	R1	7.3037807481771
73	C6	R1	7.4262647547021
73	C21	R1	7.14974711950468
73	C19	R1	7.07681559705083
73	C1	R1	7.23840473932508
73	C22	R1	7.06608919045777
73	C4	R1	7.20945336562895
73	C13	R1	7.01122725542325
73	C18	R1	7.39231742277876
73	C15	R1	7.13955135239879
73	C16	R1	6.97727992349992
73	C8	R1	6.82017896241519
73	C20	R1	7.15987133677839
73	C7	R1	7.33091687811462
74	C23	R1	7.2667865406949
74	C17	R1	7.23840473932508
74	C10	R1	7.3037807481771
74	C3	R1	7.3037807481771
74	C14	R1	7.04439411935845
74	C5	R1	7.24792751344359
74	C9	R1	7.27612440527424
74	C24	R1	7.11894107272351
74	C6	R1	7.38370429247405
74	C21	R1	7.38370429247405
74	C19	R1	7.20945336562895
74	C1	R1	7.33091687811462
74	C22	R1	7.2667865406949
74	C4	R1	7.34872815423108
74	C13	R1	7.35755200461808
74	C18	R1	7.28540221886225
74	C15	R1	7.02236781302845
74	C11	R1	7.21916852046216
74	C8	R1	7.32192809488736
74	C20	R1	7.04439411935845
74	C7	R1	7.5077946401987
75	C23	R1	6.98868468677217
75	C17	R1	7.22881869049588
75	C12	R1	7.2667865406949
75	C10	R1	7.18982455888002
75	C5	R1	6.97727992349992
75	C9	R1	7.22881869049588
75	C24	R1	7.13955135239879
75	C6	R1	7.01122725542325
75	C21	R1	7.22881869049588
75	C1	R1	7.13955135239879
75	C22	R1	6.98868468677217
75	C4	R1	7.3037807481771
75	C13	R1	7.25738784269265
75	C18	R1	7.17990909001493
75	C15	R1	7.5077946401987
75	C11	R1	7.14974711950468
75	C8	R1	7.03342300153745
75	C20	R1	7.467605550083
75	C7	R1	7.27612440527424
76	C23	R1	6.84549005094437
76	C17	R1	7.22881869049588
76	C12	R1	7.04439411935845
76	C3	R1	7.43462822763672
76	C14	R1	7.14974711950468
76	C5	R1	7.29462074889163
76	C9	R1	7.52356195605701
76	C24	R1	7.39231742277876
76	C6	R1	7.29462074889163
76	C21	R1	6.91886323727459
76	C19	R1	7.11894107272351
76	C1	R1	7.4093909361377
76	C22	R1	7.39231742277876
76	C4	R1	7.20945336562895
76	C13	R1	7.3037807481771
76	C18	R1	7.07681559705083
76	C15	R1	7.17990909001493
76	C11	R1	7.3037807481771
76	C8	R1	6.97727992349992
76	C7	R1	7.37503943134692
77	C23	R1	7.09803208296053
77	C17	R1	7.4262647547021
77	C10	R1	7
77	C3	R1	7.29462074889163
77	C14	R1	7.3037807481771
77	C5	R1	7.2667865406949
77	C9	R1	7.39231742277876
77	C24	R1	7.04439411935845
77	C6	R1	7.27612440527424
77	C21	R1	7.38370429247405
77	C19	R1	7.2667865406949
77	C1	R1	7.07681559705083
77	C22	R1	7.15987133677839
77	C13	R1	7.32192809488736
77	C18	R1	7.15987133677839
77	C11	R1	7.34872815423108
77	C16	R1	7.17990909001493
77	C8	R1	7.12928301694497
77	C20	R1	7.19967234483636
77	C7	R1	7.07681559705083
78	C23	R1	7.3037807481771
78	C17	R1	7.37503943134692
78	C12	R1	7.25738784269265
78	C3	R1	7.02236781302845
78	C14	R1	7.09803208296053
78	C5	R1	7.28540221886225
78	C9	R1	7.32192809488736
78	C6	R1	6.82017896241519
78	C21	R1	7.37503943134692
78	C19	R1	7.58496250072116
78	C1	R1	7.60733031374961
78	C22	R1	7.39231742277876
78	C4	R1	7.34872815423108
78	C13	R1	7.19967234483636
78	C18	R1	7.19967234483636
78	C15	R1	7.08746284125034
78	C11	R1	7.4262647547021
78	C16	R1	7.20945336562895
78	C8	R1	7
78	C20	R1	7.24792751344359
79	C17	R1	7.06608919045777
79	C12	R1	7.48381577726426
79	C10	R1	7.16992500144231
79	C3	R1	7.33985000288462
79	C14	R1	7.14974711950468
79	C5	R1	7.45121111183233
79	C9	R1	7.27612440527424
79	C6	R1	7.17990909001493
79	C21	R1	7.28540221886225
79	C19	R1	7.17990909001493
79	C1	R1	7.14974711950468
79	C22	R1	7.36632221424582
79	C4	R1	7.25738784269265
79	C13	R1	7.22881869049588
79	C18	R1	7.14974711950468
79	C15	R1	7.17990909001493
79	C11	R1	7.13955135239879
79	C16	R1	7.22881869049588
79	C8	R1	7.48381577726426
79	C20	R1	7.03342300153745
79	C7	R1	7.22881869049588
80	C23	R1	7.04439411935845
80	C17	R1	7.32192809488736
80	C12	R1	7.36632221424582
80	C10	R1	7.34872815423108
80	C3	R1	7.05528243550119
80	C14	R1	7.36632221424582
80	C5	R1	7.13955135239879
80	C9	R1	7.07681559705083
80	C24	R1	7.03342300153745
80	C6	R1	7.23840473932508
80	C21	R1	7.14974711950468
80	C19	R1	7.33985000288462
80	C1	R1	7.32192809488736
80	C22	R1	7.28540221886225
80	C4	R1	6.8703647195834
80	C13	R1	6.85798099512757
80	C18	R1	7.16992500144231
80	C15	R1	7.24792751344359
80	C11	R1	7.06608919045777
80	C16	R1	7.31288295528436
80	C8	R1	7.2667865406949
80	C20	R1	7.09803208296053
80	C7	R1	7.28540221886225
81	C23	R1	7.19967234483636
81	C12	R1	7.25738784269265
81	C10	R1	7.09803208296053
81	C3	R1	7.29462074889163
81	C14	R1	7.25738784269265
81	C5	R1	7.08746284125034
81	C9	R1	6.91886323727459
81	C24	R1	7.07681559705083
81	C6	R1	7.21916852046216
81	C21	R1	7.37503943134692
81	C19	R1	7.14974711950468
81	C22	R1	7.13955135239879
81	C4	R1	7.4262647547021
81	C13	R1	7.04439411935845
81	C11	R1	7.467605550083
81	C16	R1	7.29462074889163
81	C8	R1	7.07681559705083
81	C20	R1	7.33091687811462
82	C23	R1	7.33985000288462
82	C17	R1	7.29462074889163
82	C12	R1	7.37503943134692
82	C10	R1	7.3037807481771
82	C3	R1	7.19967234483636
82	C14	R1	7.15987133677839
82	C9	R1	7.5077946401987
82	C24	R1	7.35755200461808
82	C6	R1	7.49185309632967
82	C21	R1	6.89481776330794
82	C19	R1	7.20945336562895
82	C22	R1	7.09803208296053
82	C4	R1	7.36632221424582
82	C13	R1	7.17990909001493
82	C18	R1	7.49185309632967
82	C15	R1	7.09803208296053
82	C11	R1	7.05528243550119
82	C16	R1	7.35755200461808
82	C7	R1	7.13955135239879
83	C23	R1	7.06608919045777
83	C17	R1	7.15987133677839
83	C12	R1	7.21916852046216
83	C10	R1	7.13955135239879
83	C3	R1	7.34872815423108
83	C14	R1	7.5077946401987
83	C5	R1	7.23840473932508
83	C9	R1	7.06608919045777
83	C24	R1	7.12928301694497
83	C6	R1	7.04439411935845
83	C21	R1	7.20945336562895
83	C19	R1	7.14974711950468
83	C1	R1	7.31288295528436
83	C22	R1	6.91886323727459
83	C18	R1	7.15987133677839
83	C15	R1	6.96578428466209
83	C11	R1	7.2667865406949
83	C16	R1	7.31288295528436
83	C8	R1	7.01122725542325
83	C20	R1	7.12928301694497
83	C7	R1	7.22881869049588
84	C17	R1	7.48381577726426
84	C12	R1	7.29462074889163
84	C10	R1	7.12928301694497
84	C3	R1	7.07681559705083
84	C14	R1	7.39231742277876
84	C5	R1	7.16992500144231
84	C9	R1	7.37503943134692
84	C24	R1	7.35755200461808
84	C6	R1	6.62935662007961
84	C21	R1	7.19967234483636
84	C19	R1	7.35755200461808
84	C1	R1	7.33985000288462
84	C22	R1	6.98868468677217
84	C4	R1	6.89481776330794
84	C13	R1	7.08746284125034
84	C18	R1	6.83289001416474
84	C15	R1	7.51569983828404
84	C11	R1	6.8073549220576
84	C16	R1	7.25738784269265
84	C8	R1	7.02236781302845
84	C20	R1	7.24792751344359
84	C7	R1	7.20945336562895
85	C23	R1	7.34872815423108
85	C17	R1	7.10852445677817
85	C12	R1	7.39231742277876
85	C10	R1	7.06608919045777
85	C3	R1	7.15987133677839
85	C14	R1	7.08746284125034
85	C5	R1	7.3037807481771
85	C9	R1	7.3037807481771
85	C24	R1	7.29462074889163
85	C6	R1	7.2667865406949
85	C21	R1	6.89481776330794
85	C19	R1	7.29462074889163
85	C1	R1	7.03342300153745
85	C22	R1	7.14974711950468
85	C4	R1	7.29462074889163
85	C13	R1	7.3037807481771
85	C15	R1	7.17990909001493
85	C11	R1	7.09803208296053
85	C16	R1	7.25738784269265
85	C20	R1	7.29462074889163
85	C7	R1	7.35755200461808
86	C23	R1	7.4178525148859
86	C17	R1	7.25738784269265
86	C12	R1	7.23840473932508
86	C10	R1	7.36632221424582
86	C3	R1	6.96578428466209
86	C14	R1	7.31288295528436
86	C5	R1	7.2667865406949
86	C9	R1	7.16992500144231
86	C24	R1	7.44294349584873
86	C6	R1	7.21916852046216
86	C21	R1	7.23840473932508
86	C19	R1	7.07681559705083
86	C1	R1	7.53138146051631
86	C4	R1	7.03342300153745
86	C18	R1	7.05528243550119
86	C15	R1	7.34872815423108
86	C11	R1	7.16992500144231
86	C16	R1	7.25738784269265
86	C8	R1	7.28540221886225
86	C20	R1	7.09803208296053
86	C7	R1	7.21916852046216
87	C23	R1	7.23840473932508
87	C17	R1	7.43462822763672
87	C12	R1	7.33091687811462
87	C3	R1	7.11894107272351
87	C14	R1	7.21916852046216
87	C5	R1	7.16992500144231
87	C9	R1	7.28540221886225
87	C24	R1	7.38370429247405
87	C6	R1	7.21916852046216
87	C21	R1	7.2667865406949
87	C19	R1	7.07681559705083
87	C1	R1	7.10852445677817
87	C22	R1	7.09803208296053
87	C4	R1	7.05528243550119
87	C13	R1	7.06608919045777
87	C18	R1	7.44294349584873
87	C15	R1	7.33091687811462
87	C11	R1	7.23840473932508
87	C16	R1	7.23840473932508
87	C8	R1	7.17990909001493
87	C7	R1	6.8703647195834
88	C23	R1	7.04439411935845
88	C12	R1	7.09803208296053
88	C10	R1	7.21916852046216
88	C3	R1	7.49185309632967
88	C14	R1	7.29462074889163
88	C5	R1	7.19967234483636
88	C9	R1	7.08746284125034
88	C24	R1	7.13955135239879
88	C6	R1	6.98868468677217
88	C21	R1	7.29462074889163
88	C19	R1	7.15987133677839
88	C1	R1	7.44294349584873
88	C22	R1	6.82017896241519
88	C4	R1	7.467605550083
88	C13	R1	7.06608919045777
88	C18	R1	7.31288295528436
88	C15	R1	7.36632221424582
88	C11	R1	7.4093909361377
88	C16	R1	7.38370429247405
88	C8	R1	7.43462822763672
88	C20	R1	7
88	C7	R1	7.07681559705083
89	C23	R1	7.43462822763672
89	C17	R1	7
89	C12	R1	7.17990909001493
89	C10	R1	7.2667865406949
89	C3	R1	7.32192809488736
89	C5	R1	7.24792751344359
89	C9	R1	7.34872815423108
89	C24	R1	7.04439411935845
89	C6	R1	7.03342300153745
89	C19	R1	7.28540221886225
89	C1	R1	7.37503943134692
89	C22	R1	7.09803208296053
89	C4	R1	7.24792751344359
89	C13	R1	7.06608919045777
89	C11	R1	7.32192809488736
89	C16	R1	7.49185309632967
89	C8	R1	7.44294349584873
89	C20	R1	7.21916852046216
89	C7	R1	7.08746284125034
90	C23	R1	7.43462822763672
90	C17	R1	7.07681559705083
90	C12	R1	7.3037807481771
90	C10	R1	7.23840473932508
90	C3	R1	7.40087943628218
90	C14	R1	7.2667865406949
90	C5	R1	7.14974711950468
90	C9	R1	7.20945336562895
90	C24	R1	7.06608919045777
90	C6	R1	7
90	C21	R1	7.39231742277876
90	C19	R1	6.96578428466209
90	C1	R1	7.28540221886225
90	C22	R1	7.23840473932508
90	C4	R1	7.12928301694497
90	C13	R1	7.18982455888002
90	C15	R1	7.27612440527424
90	C16	R1	7.13955135239879
90	C8	R1	7.33985000288462
90	C20	R1	7.31288295528436
91	C23	R1	7.25738784269265
91	C17	R1	7.31288295528436
91	C3	R1	7.24792751344359
91	C14	R1	7.34872815423108
91	C5	R1	7.49185309632967
91	C9	R1	7.23840473932508
91	C24	R1	7.27612440527424
91	C6	R1	7.25738784269265
91	C1	R1	7.31288295528436
91	C22	R1	7.31288295528436
91	C4	R1	7.10852445677817
91	C13	R1	7.33091687811462
91	C18	R1	7.05528243550119
91	C15	R1	7.39231742277876
91	C11	R1	7.15987133677839
91	C16	R1	7.24792751344359
91	C8	R1	7.22881869049588
91	C20	R1	7.33985000288462
91	C7	R1	7.32192809488736
92	C23	R1	7.2667865406949
92	C17	R1	7.12928301694497
92	C12	R1	7.40087943628218
92	C10	R1	7.53915881110803
92	C3	R1	7.34872815423108
92	C14	R1	7.61470984411521
92	C5	R1	6.89481776330794
92	C9	R1	7.27612440527424
92	C24	R1	6.98868468677217
92	C6	R1	7.37503943134692
92	C21	R1	7.19967234483636
92	C19	R1	7.43462822763672
92	C1	R1	7.51569983828404
92	C22	R1	7.07681559705083
92	C4	R1	7.18982455888002
92	C13	R1	7.37503943134692
92	C18	R1	7.33091687811462
92	C15	R1	7
92	C11	R1	7.10852445677817
92	C16	R1	7.10852445677817
92	C8	R1	7.2667865406949
92	C20	R1	7.17990909001493
92	C7	R1	6.82017896241519
93	C23	R1	7.13955135239879
93	C17	R1	7.35755200461808
93	C12	R1	7.22881869049588
93	C10	R1	7.06608919045777
93	C14	R1	7.27612440527424
93	C5	R1	7.2667865406949
93	C9	R1	7.29462074889163
93	C24	R1	7.27612440527424
93	C6	R1	7.14974711950468
93	C19	R1	7.45121111183233
93	C1	R1	7.4262647547021
93	C22	R1	7.33091687811462
93	C4	R1	6.78135971352466
93	C18	R1	7.31288295528436
93	C15	R1	7.27612440527424
93	C11	R1	7.13955135239879
93	C16	R1	7.28540221886225
93	C8	R1	7.4093909361377
93	C20	R1	7.4093909361377
93	C7	R1	7.43462822763672
94	C23	R1	7.06608919045777
94	C17	R1	7.21916852046216
94	C12	R1	7.2667865406949
94	C10	R1	7.15987133677839
94	C3	R1	7.4262647547021
94	C5	R1	7.467605550083
94	C9	R1	7.28540221886225
94	C24	R1	7.34872815423108
94	C6	R1	7.38370429247405
94	C21	R1	7.21916852046216
94	C1	R1	7.15987133677839
94	C22	R1	7.4093909361377
94	C13	R1	7.14974711950468
94	C18	R1	7.01122725542325
94	C15	R1	7.45121111183233
94	C11	R1	7.35755200461808
94	C16	R1	7.21916852046216
94	C8	R1	7.2667865406949
94	C7	R1	7.10852445677817
95	C23	R1	7.4093909361377
95	C17	R1	7.45121111183233
95	C12	R1	7.16992500144231
95	C10	R1	6.95419631038687
95	C3	R1	7.33091687811462
95	C14	R1	7.10852445677817
95	C5	R1	7.05528243550119
95	C9	R1	7.19967234483636
95	C6	R1	7.18982455888002
95	C21	R1	7.32192809488736
95	C19	R1	7.20945336562895
95	C1	R1	7.24792751344359
95	C22	R1	7.32192809488736
95	C4	R1	7.23840473932508
95	C18	R1	7.32192809488736
95	C15	R1	7.2667865406949
95	C11	R1	7.39231742277876
95	C16	R1	7.27612440527424
95	C8	R1	7.18982455888002
95	C20	R1	7.07681559705083
95	C7	R1	7.54689445988764
96	C23	R1	7.17990909001493
96	C17	R1	7.04439411935845
96	C12	R1	7.37503943134692
96	C10	R1	7.16992500144231
96	C3	R1	7.09803208296053
96	C14	R1	7.29462074889163
96	C5	R1	7.36632221424582
96	C9	R1	7.38370429247405
96	C6	R1	7.14974711950468
96	C21	R1	7.33091687811462
96	C19	R1	7.25738784269265
96	C1	R1	7.14974711950468
96	C22	R1	7.467605550083
96	C4	R1	7.37503943134692
96	C13	R1	7.28540221886225
96	C18	R1	7.4178525148859
96	C15	R1	6.79441586635011
96	C11	R1	7.13955135239879
96	C16	R1	7.09803208296053
96	C8	R1	7.25738784269265
96	C20	R1	7.29462074889163
96	C7	R1	7.21916852046216
97	C23	R1	6.95419631038687
97	C12	R1	6.88264304936184
97	C10	R1	7.27612440527424
97	C3	R1	7.2667865406949
97	C14	R1	7.24792751344359
97	C5	R1	7.33091687811462
97	C9	R1	7.19967234483636
97	C24	R1	7.15987133677839
97	C6	R1	7.07681559705083
97	C21	R1	7.3037807481771
97	C19	R1	7.34872815423108
97	C1	R1	7.04439411935845
97	C22	R1	7.33091687811462
97	C4	R1	7.39231742277876
97	C13	R1	7.25738784269265
97	C18	R1	7.17990909001493
97	C15	R1	7.40087943628218
97	C11	R1	7.24792751344359
97	C16	R1	7.04439411935845
97	C7	R1	7.49984588708321
98	C23	R1	7.03342300153745
[truncated: 14,465 more rows]
