# Supplementary material for: Stochastic modelling of single-cell gene expression adaptation reveals non-genomic contribution to evolution of tumor subclones
Source: bioRxiv. 2024 Apr 20:2024.04.17.588869. Preprint. [Version 1] doi: 10.1101/2024.04.17.588869 (PMC11071284; doi:10.1101/2024.04.17.588869)
Supplement: Supplement 2 [file media-2.zip › Supplementary Files/Subline Results/LA-S_Gene_Results.csv]

ensemble_id	gene_name	ou1_theta	ou1_alpha	ou1_sigma_sq	ou1_gamma	ou1_loglik	ou2_theta	ou2_theta_base	theta_diff	ou2_alpha	ou2_sigma_sq	ou2_gamma	ou2_loglik	brown_theta	brown_sigma_sq	brown_gamma	brown_loglik	ou2_vs_bm_pvalue	ou2_vs_ou1_pvalue	adaptive	qvalue	logFC
ENSMUSG00000000001.4	Gnai3	6.19961288	2.599277639	6.02665455	0.210808582	-270.5925914	5.17278973	6.354743567	-1.181953836	2.766849504	5.518385887	0.230345066	-269.1536316	5.853818007	0.015113698	84.45380264	-271.1690329	0.133266912	0.044676682	not-adaptive	0.133266912	-0.296891361
ENSMUSG00000000028.15	Cdc45	6.676626729	18478321.69	1.41E-06	1557850.398	-186.6222896	7.270498251	6.612769576	0.657728675	19270452.02	1.33E-06	1624632.838	-185.7244552	6.676626745	2.19E-10	1.00E+10	-186.6222897	0.407451043	0.180236976	not-adaptive	0.407451043	0.136799605
ENSMUSG00000000058.6	Cav2	7.244035653	2.689473015	5.726338169	0.221717908	-282.5231719	6.500520315	7.356164308	-0.855643993	2.778738634	5.468437838	0.232094997	-281.725083	7.070342932	0.016935408	75.21639207	-284.9065786	0.041523503	0.011652493	adaptive	0.041523503	-0.178398505
ENSMUSG00000000078.7	Klf6	6.727937128	8.670894458	2.863242433	0.73951286	-304.7485443	6.464204892	6.767883439	-0.303678546	8.997460055	2.747526051	0.771135006	-304.4819961	6.710141554	0.000355029	6316.392749	-305.841315	0.256835649	0.099182627	not-adaptive	0.256835649	-0.066231794
ENSMUSG00000000085.16	Scmh1	5.853036017	6.333199105	3.295156079	0.530593999	-243.3854352	5.630297755	5.881639352	-0.251341597	6.375261949	3.242592668	0.539103925	-243.2529804	5.809181272	0.002268008	755.9219224	-241.2999843	1	1	not-adaptive	1	-0.063007104
ENSMUSG00000000088.7	Cox5a	8.538710821	1.952469244	3.083456701	0.153445958	-206.1870875	7.864543081	8.640070427	-0.775527346	1.978550146	2.863287567	0.165172733	-205.2306162	8.647551072	0.007908929	59.70602624	-203.3049992	1	1	not-adaptive	1	-0.135680123
ENSMUSG00000000127.15	Fer	4.393254075	9.69184492	3.237229362	0.810606825	-239.1327567	3.919069555	4.459512324	-0.540442769	10.70176469	2.908975132	0.90154854	-238.5434454	4.366056399	2.79E-10	1.00E+10	-239.6039378	0.346285233	0.14529308	not-adaptive	0.346285233	-0.186374773
ENSMUSG00000000131.15	Xpo6	4.798924056	18478046.9	1.86E-06	1557827.232	-218.5707561	5.108172901	4.765243489	0.342929413	18477422.66	1.86E-06	1557774.604	-218.3693569	4.819512098	0.000448304	6333.301675	-218.3964295	0.973290577	0.816001191	not-adaptive	0.973290577	0.100257425
ENSMUSG00000000134.17	Tfe3	4.568476798	6.62531595	4.970476737	0.559394647	-265.2658965	4.100987517	4.634965356	-0.533977839	6.909393223	4.88153092	0.568414726	-264.8428028	4.470774639	0.003197619	860.9905969	-263.9019431	1	1	not-adaptive	1	-0.176587203
ENSMUSG00000000148.17	Brat1	4.373202822	18478046.9	1.72E-06	1557827.232	-225.7452848	4.656611047	4.338114185	0.318496862	18478046.9	1.72E-06	1557827.232	-225.5265003	4.373202823	2.69E-10	1.00E+10	-225.7452848	0.803494826	0.508298103	not-adaptive	0.803494826	0.102212356
ENSMUSG00000000149.10	Gna12	3.216215816	13.57232235	2.888810903	1.123611234	-182.0723818	3.103022372	3.232459492	-0.12943712	13.98247179	2.785334425	1.166999314	-182.050336	3.189550947	0.00063592	5156.822448	-182.1269482	0.926248981	0.695472851	not-adaptive	0.926248981	-0.058958192
ENSMUSG00000000168.9	Dlat	5.272168845	4.468279705	4.35256105	0.368157608	-255.5495349	5.127138941	5.293219588	-0.166080647	4.472496414	4.369982115	0.36630092	-255.5024597	5.258636204	0.004656553	359.1862131	-257.2138555	0.180613515	0.064302191	not-adaptive	0.180613515	-0.045991511
ENSMUSG00000000171.5	Sdhd	7.807255365	16.74900949	0.701418981	1.404459812	-227.4137626	7.952044421	7.784250076	0.167794345	17.53357703	0.666937372	1.475190905	-227.1772575	7.826680657	0.000110273	9005.05366	-227.4790243	0.739510486	0.437232952	not-adaptive	0.739510486	0.030767757
ENSMUSG00000000184.12	Ccnd2	9.030863607	6.463427123	1.738880148	0.538489195	-242.5011593	9.01993097	9.032503467	-0.012572497	6.458609925	1.73772382	0.538838919	-242.5003765	9.122091366	0.00126999	757.2474924	-244.0404622	0.214362722	0.07925217	not-adaptive	0.214362722	-0.002009511
ENSMUSG00000000194.13	Gpr107	4.500605015	19.11796445	1.587506375	1.612204426	-240.8633945	4.525209994	4.497762127	0.027447867	19.12965509	1.586929426	1.612773397	-240.8618137	4.52176713	0.000687594	3665.049963	-240.754361	1	1	not-adaptive	1	0.008777379
ENSMUSG00000000253.13	Gmpr	7.002985604	4.963171077	3.662924006	0.403660717	-253.177377	6.376301361	7.101445436	-0.725144076	5.348829958	3.319145916	0.44505709	-251.9345258	6.951792288	0.003206913	458.6351749	-251.3639	1	1	not-adaptive	1	-0.155392886
ENSMUSG00000000266.11	Mid2	3.777483542	16.03406299	2.007174829	1.337008948	-221.2025398	3.578495094	3.808595526	-0.230100432	17.13712128	1.85311579	1.449393221	-221.0871591	3.781743793	3.83E-05	71521.07815	-221.2739717	0.829599193	0.54103483	not-adaptive	0.829599193	-0.089906079
ENSMUSG00000000275.16	Trim25	4.001438421	8.053985663	3.423383944	0.685110738	-242.6901899	4.380360671	3.945883419	0.434477252	8.374859727	3.255677371	0.719758235	-242.3071433	3.988480637	0.000793743	3099.684998	-243.3004227	0.370360151	0.15870116	not-adaptive	0.370360151	0.150701331
ENSMUSG00000000276.11	Dgke	2.665235416	4.09183665	6.530075732	0.341381168	-173.6075611	2.510466333	2.689964425	-0.179498093	4.077066006	6.514151204	0.341871259	-173.5764393	2.624754041	0.001278112	2248.257321	-177.2977953	0.024201129	0.006369384	adaptive	0.024201129	-0.099631716
ENSMUSG00000000278.10	Scpep1	8.455840284	6.377577283	2.329327267	0.530433988	-264.5386561	8.079605847	8.51354505	-0.433939203	6.841241724	2.174234113	0.56886038	-263.8215232	8.329780451	0.001703371	736.422395	-265.0763936	0.285112799	0.113144541	not-adaptive	0.285112799	-0.075475082
ENSMUSG00000000282.12	Mnt	1.936106474	5.492729744	2.131213001	0.458102985	-118.4145059	2.289509713	1.878354011	0.411155701	5.857714812	2.005739296	0.487518117	-117.9313529	1.944360333	1.16E-10	1.00E+10	-119.6184975	0.185047164	0.066221143	not-adaptive	0.185047164	0.285569694
ENSMUSG00000000295.13	Hddc2	5.851464349	9.478803609	1.560873387	0.803238915	-109.3174557	6.134944387	5.818429169	0.316515218	9.971778556	1.494275667	0.837861587	-109.0998246	5.854026444	1.33E-10	1.00E+10	-109.4252432	0.722224945	0.419813496	not-adaptive	0.722224945	0.076420552
ENSMUSG00000000326.13	Comt	6.482934425	5.938218773	2.415581726	0.492063999	-256.0021688	6.039578527	6.55236536	-0.512786834	6.30222001	2.203641225	0.538998161	-255.0293634	6.446237071	0.002041647	598.2819508	-257.6910633	0.069829424	0.021040923	not-adaptive	0.069829424	-0.11756793
ENSMUSG00000000339.14	Rtca	5.797949879	20.5622775	1.14691539	1.72711384	-215.6310856	5.617001071	5.821485275	-0.204484204	19.09345496	1.232189325	1.601060928	-215.5104793	5.799438731	2.01E-10	1.00E+10	-215.6532915	0.866916874	0.593038279	not-adaptive	0.866916874	-0.051587207
ENSMUSG00000000340.10	Dbt	3.419257676	8.807523844	4.886214585	0.7413932	-169.7476141	2.614770124	3.535657882	-0.920887758	2885179.074	1.56E-05	243241.1961	-168.8965095	3.41059903	3.89E-10	1.00E+10	-169.946273	0.350020508	0.147344708	not-adaptive	0.350020508	-0.435294565
ENSMUSG00000000346.9	Dazap2	7.593502076	5.338619584	2.675259088	0.439955978	-264.3568189	7.98564755	7.535228864	0.450418686	5.58644116	2.544837364	0.462460048	-263.6964247	7.642330772	0.002239715	547.584057	-266.2906839	0.074701195	0.022736592	not-adaptive	0.074701195	0.083758069
ENSMUSG00000000374.8	Trappc10	3.315301556	10065364.9	3.64E-06	848576.0453	-138.8130075	3.111158879	3.345420967	-0.234262088	10065364.9	3.63E-06	848576.0453	-138.7432957	3.315301552	3.09E-10	1.00E+10	-138.8130078	0.932662366	0.70885426	not-adaptive	0.932662366	-0.104735691
ENSMUSG00000000378.15	Ccm2	5.789401557	4.467356976	6.465985324	0.376857056	-265.1117519	5.218644348	5.879943222	-0.661298874	4.64628795	6.375227877	0.381319787	-264.5838254	5.862970218	0.006872801	369.535487	-266.5783154	0.136083048	0.045798785	not-adaptive	0.136083048	-0.172127139
ENSMUSG00000000384.15	Tbrg4	5.200116374	12.17392945	2.446588241	1.030075223	-265.8400896	4.959615652	5.234009986	-0.274394334	12.42663216	2.422620282	1.038513672	-265.6589254	5.20207894	0.000172781	15032.54438	-266.0287517	0.690854328	0.389772191	not-adaptive	0.690854328	-0.077688354
ENSMUSG00000000399.10	Ndufa9	7.942707692	5.731606683	1.176245611	0.476719503	-200.6786219	8.190940116	7.905887356	0.28505276	5.986455614	1.123331869	0.498983347	-200.0724177	7.963346521	0.000961487	591.7665346	-200.9631115	0.410370938	0.181979029	not-adaptive	0.410370938	0.051101647
ENSMUSG00000000420.15	Galnt1	4.189886029	6.488185538	4.357097117	0.540131119	-261.9134211	4.088227991	4.205761424	-0.117533433	6.488112508	4.367840421	0.538480781	-261.8882754	4.205794085	0.002115836	1158.869442	-262.6133878	0.484270163	0.228491904	not-adaptive	0.484270163	-0.04089136
ENSMUSG00000000439.9	Mkrn2	4.022124599	7280589.606	5.13E-06	613809.7822	-328.7197129	4.009671722	4.023842237	-0.014170515	7280589.606	5.13E-06	613809.7822	-328.7191522	4.031230306	0.000143031	21878.11728	-328.6950993	1	1	not-adaptive	1	-0.005089617
ENSMUSG00000000441.17	Raf1	6.334571865	2.614466428	7.373042704	0.219694512	-298.2977791	5.695597138	6.429970901	-0.734373763	2.69230307	7.300650244	0.22172734	-297.8631468	6.40038107	0.017579018	93.49296904	-299.1825133	0.267304576	0.104286678	not-adaptive	0.267304576	-0.174965104
ENSMUSG00000000489.7	Pdgfb	4.025455775	11188842.01	3.27E-06	943294.9147	-188.297122	4.599400861	3.934464481	0.66493638	18381376.07	1.96E-06	1549677.226	-187.4859128	4.025455801	3.08E-10	1.00E+10	-188.2971221	0.444320433	0.202754883	not-adaptive	0.444320433	0.225278657
ENSMUSG00000000538.18	Tom1l2	5.229078016	18477307.69	1.67E-06	1557764.909	-286.4738796	5.57065561	5.179911545	0.390744065	18369631.28	1.67E-06	1548687.065	-285.9850957	5.229077992	2.60E-10	1.00E+10	-286.47388	0.61337159	0.322799796	not-adaptive	0.61337159	0.104919666
ENSMUSG00000000555.8	Itga5	4.641486346	13.1384682	2.420987892	1.101905612	-271.4416062	4.109158567	4.714086097	-0.60492753	16.95588234	1.873419186	1.422809016	-270.5585416	4.637701524	2.76E-10	1.00E+10	-271.6384755	0.339617989	0.141656886	not-adaptive	0.339617989	-0.198135105
ENSMUSG00000000561.14	Wdr77	5.860868134	3739705.739	7.31E-06	315286.1009	-253.3858402	5.442146745	5.908143129	-0.465996385	3665649.528	7.39E-06	309041.4363	-252.7902997	5.860868114	2.30E-10	1.00E+10	-253.3858404	0.551264401	0.275111522	not-adaptive	0.551264401	-0.118528918
ENSMUSG00000000563.17	Atp5pb	8.8650146	4.358286579	1.155047594	0.359253611	-179.3085353	8.761010508	8.880595568	-0.119585059	4.346231239	1.132517376	0.366577336	-179.2098981	8.768681036	0.001233835	340.0608883	-178.5942181	1	1	not-adaptive	1	-0.019559151
ENSMUSG00000000568.15	Hnrnpd	4.364797241	18478045.67	1.78E-06	1557827.129	-254.5889257	4.239541482	4.383313309	-0.143771827	18478045.92	1.78E-06	1557827.149	-254.5336804	4.364797243	2.77E-10	1.00E+10	-254.5889262	0.946252554	0.739585206	not-adaptive	0.946252554	-0.048113561
ENSMUSG00000000579.14	Dynlt1c	2.125076224	38.39581924	0.531737368	3.230104514	-246.941831	1.995623736	2.144254993	-0.148631258	41.75753171	0.489085409	3.508919324	-246.8379356	2.12397928	1.72E-10	1.00E+10	-246.9448676	0.898586734	0.643755482	not-adaptive	0.898586734	-0.103636747
ENSMUSG00000000581.8	C1d	4.960784612	10.37659062	2.069474756	0.863312306	-277.2203758	4.984828248	4.957136733	0.027691515	10.34899655	2.068398578	0.86365264	-277.2175713	4.975791209	0.000743473	2421.819917	-277.2094951	1	1	not-adaptive	1	0.008036744
ENSMUSG00000000594.7	Gm2a	5.585506918	4.96395253	2.710407751	0.410528814	-259.112718	5.164639897	5.649197079	-0.484557182	5.235165084	2.591456779	0.429187825	-258.371997	5.608667676	0.003021802	371.3966516	-259.6379327	0.281975348	0.111567838	not-adaptive	0.281975348	-0.129378071
ENSMUSG00000000600.15	Krit1	4.487802901	16.15552762	2.061361867	1.351767337	-285.4726411	4.531165005	4.481406736	0.049758269	16.22741791	2.04818999	1.360637907	-285.4662405	4.493061814	2.85E-10	1.00E+10	-285.5538696	0.916100623	0.675480396	not-adaptive	0.916100623	0.015930356
ENSMUSG00000000605.9	Clcn4	5.523550144	3078508.692	9.64E-06	259543.216	-253.4325938	5.681528524	5.503802847	0.177725677	3108247.127	9.53E-06	262050.4305	-253.3483435	5.523550136	2.50E-10	1.00E+10	-253.432594	0.91920096	0.681447453	not-adaptive	0.91920096	0.045850324
ENSMUSG00000000628.10	Hk2	4.847638618	10.56146363	5.363595834	0.872949844	-312.1959513	4.762561611	4.860125509	-0.097563898	10.46484085	5.32688368	0.878725091	-312.1840369	4.838850188	0.001147344	4186.903723	-312.5133412	0.719424112	0.417051638	not-adaptive	0.719424112	-0.029255815
ENSMUSG00000000631.20	Myo18a	3.62597828	3630582.965	8.18E-06	306086.4382	-283.5822812	3.510759745	3.642562766	-0.131803021	3703599.024	8.02E-06	312240.6744	-283.5246608	3.625978292	2.50E-10	1.00E+10	-283.5822816	0.944007818	0.734253718	not-adaptive	0.944007818	-0.053170562
ENSMUSG00000000693.10	Loxl3	8.192686548	3.449308451	3.93771666	0.292904692	-269.4249272	8.6399059	8.125789018	0.514116882	3.605767527	3.892427326	0.296381194	-268.9429206	8.445619212	0.006499315	176.7490812	-268.5662837	1	1	not-adaptive	1	0.088507693
ENSMUSG00000000708.14	Kat2b	3.072267648	21201004.85	1.77E-06	1787391.561	-171.5529806	3.214838686	3.044545502	0.170293184	21947590.32	1.71E-06	1850333.75	-171.4992268	3.072267656	3.16E-10	1.00E+10	-171.552981	0.947665046	0.742998894	not-adaptive	0.947665046	0.078519473
ENSMUSG00000000711.3	Rab5b	6.03289807	4.942080058	3.395202138	0.409917411	-276.3165342	6.028973134	6.033488951	-0.004515817	4.942713476	3.395924899	0.409826556	-276.3164846	5.882171151	0.003853496	373.96609	-278.9435059	0.072293485	0.021895845	not-adaptive	0.072293485	-0.001080202
ENSMUSG00000000738.18	Spg7	4.919045748	27.97352867	0.904595469	2.363583098	-210.9041069	5.242128517	4.879248195	0.362880323	49.27496738	0.516415058	4.136203396	-210.5559985	4.919903814	2.15E-10	1.00E+10	-210.9100532	0.701836536	0.400072122	not-adaptive	0.701836536	0.103493852
ENSMUSG00000000740.12	Rpl13	10.40106424	2.891415166	1.145512737	0.238989881	-151.4436521	9.866651314	10.48213123	-0.615479913	3.240687663	1.009129768	0.271127749	-149.122293	10.43123303	0.001886144	144.3058384	-148.5782829	1	1	not-adaptive	1	-0.087299645
ENSMUSG00000000743.9	Chmp1a	6.305767666	18369631.28	1.22E-06	1548687.065	-262.5450878	6.498149053	6.272958437	0.225190616	18369631.28	1.22E-06	1548687.065	-262.2932732	6.305767653	1.90E-10	1.00E+10	-262.5450882	0.777388534	0.477909451	not-adaptive	0.777388534	0.050882832
ENSMUSG00000000751.13	Rpa1	7.132919451	8.972556897	3.12542452	0.762573775	-297.462139	6.928042853	7.159588662	-0.231545809	9.027497401	3.099546148	0.7682749	-297.3422426	7.19063135	0.000851503	2895.671143	-298.190578	0.428127005	0.192723943	not-adaptive	0.428127005	-0.047428849
ENSMUSG00000000753.15	Serpinf1	5.98531628	5.161251171	5.368912458	0.419062509	-184.4741991	5.380803447	6.052181489	-0.671378042	5.295086996	5.233178127	0.428526118	-184.0625236	5.840302465	0.004955419	478.3776466	-186.255209	0.111616615	0.036248608	not-adaptive	0.111616615	-0.169633643
ENSMUSG00000000759.14	Tubgcp3	5.657758976	3078509.231	9.28E-06	259543.2609	-260.1658913	4.940836662	5.737417011	-0.796580349	3970630.661	7.02E-06	334754.153	-258.4857233	5.652577366	3.40E-05	70636.92179	-260.1652869	0.186455325	0.06683348	not-adaptive	0.186455325	-0.215646018
ENSMUSG00000000776.13	Polr3d	4.017660648	18380551.9	2.19E-06	1549607.741	-188.6802731	2.774970654	4.118809834	-1.34383918	18381071.14	2.10E-06	1549651.517	-186.9214208	3.908805302	0.001961598	1607.816625	-188.0345341	0.328534551	0.135684867	not-adaptive	0.328534551	-0.569755004
ENSMUSG00000000782.16	Tcf7	2.385039639	5.160445096	5.265917807	0.418501435	-155.4666572	1.713488174	2.473805336	-0.760317162	5.484323606	4.800428007	0.461009546	-154.8883401	2.288308625	0.005233786	429.1341852	-155.9867042	0.333416087	0.138304022	not-adaptive	0.333416087	-0.529795744
ENSMUSG00000000787.12	Ddx3x	4.152523836	9.73018043	2.159305615	0.823744686	-214.9660982	4.579145625	4.102067127	0.477078499	10.79978101	1.944302537	0.914358823	-214.3813508	4.155475362	0.000458487	3995.72099	-215.1676707	0.455518052	0.209824055	not-adaptive	0.455518052	0.158727346
ENSMUSG00000000804.14	Usp32	2.627897401	14.75780584	2.847879525	1.219732219	-178.754545	3.004537595	2.58667216	0.417865435	17.94521774	2.294393178	1.520617131	-178.5712811	2.61201543	0.001217135	2815.521339	-178.6034483	0.968344643	0.799771883	not-adaptive	0.968344643	0.216045759
ENSMUSG00000000823.16	Zfp512b	4.252318242	9.239686208	3.66913111	0.777398772	-258.3525661	4.360489654	4.237112909	0.123376745	9.295184077	3.628336828	0.786493353	-258.3254847	4.266443215	3.05E-10	1.00E+10	-258.850483	0.591556385	0.305507881	not-adaptive	0.591556385	0.041408576
ENSMUSG00000000826.16	Dnajc5	4.684180414	5.317282397	6.272470893	0.44409865	-315.4001024	4.193351163	4.759141958	-0.565790795	5.503477663	6.074933726	0.458628221	-314.970461	4.572384019	0.00606505	471.7763081	-316.9394494	0.139598003	0.047207521	not-adaptive	0.139598003	-0.182597838
ENSMUSG00000000827.18	Tpd52l2	7.264658106	7280589.606	2.18E-06	613809.7822	-255.149631	7.409046323	7.242129449	0.166916874	7280589.606	2.18E-06	613809.7822	-254.9515724	7.264658107	1.34E-10	1.00E+10	-255.1496315	0.820321377	0.529100828	not-adaptive	0.820321377	0.032873889
ENSMUSG00000000876.11	Pxmp4	4.217477053	7.338031393	3.564223712	0.621755292	-143.3648506	4.037967121	4.235137211	-0.19717009	7.588508275	3.47751693	0.639464549	-143.3226948	4.15618859	2.46E-10	1.00E+10	-143.8632461	0.582427025	0.298450992	not-adaptive	0.582427025	-0.068779548
ENSMUSG00000000884.17	Gnb1l	5.496663545	32093358.35	8.10E-07	2705693.878	-134.0339822	5.165324067	5.536825906	-0.37150184	32833977.12	7.87E-07	2768133.354	-133.8086407	5.496663539	2.19E-10	1.00E+10	-134.0339824	0.798243472	0.502010668	not-adaptive	0.798243472	-0.100200295
ENSMUSG00000000902.13	Smarcb1	6.458878386	16.58860889	0.910035499	1.395564809	-243.1159072	6.472706311	6.456770159	0.015936152	16.69962665	0.906958542	1.400538959	-243.1143356	6.461138254	1.30E-10	1.00E+10	-243.2091675	0.909525846	0.663196643	not-adaptive	0.909525846	0.003556373
ENSMUSG00000000916.15	Nsun5	3.96947699	7.043181699	5.578150999	0.588788922	-236.8952788	4.406930189	3.912759349	0.49417084	7.831006453	5.042014267	0.658082548	-236.6264701	4.190977444	0.003483845	952.7898269	-237.0020869	0.686865446	0.386085907	not-adaptive	0.686865446	0.171587661
ENSMUSG00000000934.9	Top1mt	4.866258298	5.161120439	4.665746445	0.41571114	-95.69970922	5.309983954	4.804051768	0.505932186	5.463928551	4.349271859	0.450480735	-95.46973564	4.866520445	0.000111367	21074.94955	-96.1088384	0.527765747	0.258232957	not-adaptive	0.527765747	0.144455804
ENSMUSG00000000957.11	Mmp14	6.362007664	3.920379765	4.938385893	0.328447996	-285.8369606	5.690532698	6.462477158	-0.77194446	4.119443949	4.689645882	0.345399435	-284.8995546	6.450373262	0.007131764	234.8372755	-287.8641403	0.051581836	0.014892243	not-adaptive	0.051581836	-0.183523565
ENSMUSG00000000959.7	Oxa1l	4.679827912	6.879940191	4.634831669	0.579971409	-178.6626546	4.03526823	4.758898112	-0.723629882	7.005775637	4.526401067	0.588033131	-178.0966732	4.698194113	3.01E-10	1.00E+10	-179.2908796	0.302944288	0.122237688	not-adaptive	0.302944288	-0.237962992
ENSMUSG00000000976.13	Heatr6	3.459023965	6.076460555	4.312385775	0.506920227	-188.8393498	3.634565251	3.438015154	0.196550097	6.052236671	4.317293404	0.505558789	-188.7917408	3.474597061	0.003195141	676.5407403	-187.9658714	1	1	not-adaptive	1	0.080206902
ENSMUSG00000001016.12	Ilf2	6.201039128	3078509.231	9.41E-06	259543.2609	-292.8606816	6.238004502	6.195015141	0.042989361	3108247.127	9.32E-06	262050.4305	-292.8535232	6.201039129	2.44E-10	1.00E+10	-292.8606819	0.992866861	0.904756171	not-adaptive	0.992866861	0.009976785
ENSMUSG00000001017.15	Chtop	6.556540439	4.279329605	3.175554221	0.359911754	-252.7560766	6.123642557	6.623064804	-0.499422247	4.433475502	3.060821288	0.37306811	-252.1245345	6.382868033	0.004350605	267.2711497	-254.1046279	0.138056344	0.046588534	not-adaptive	0.138056344	-0.113108901
ENSMUSG00000001018.15	Snapin	6.477136185	19.48895967	1.346426928	1.637023183	-295.0880698	5.915801044	6.562067772	-0.646266728	3078509.231	8.44E-06	259543.2609	-293.4207492	6.399112046	0.000602964	3596.759637	-294.8850904	0.231230292	0.087018492	not-adaptive	0.231230292	-0.14957696
ENSMUSG00000001020.8	S100a4	10.67223102	2.982365801	2.61396521	0.261221974	-227.52785	10.91906302	10.63516123	0.283901798	3.062209267	2.632819844	0.259290943	-227.3288059	10.73440828	0.007013425	99.14013573	-231.1553332	0.021785137	0.005667627	adaptive	0.021785137	0.038007158
ENSMUSG00000001025.8	S100a6	11.0714636	2.432202759	1.697345118	0.196444834	-171.7625376	10.88225548	11.09979057	-0.217535091	2.428834494	1.666721366	0.200090153	-171.6052695	10.90044877	0.005952971	56.48433659	-175.1622858	0.028523804	0.007648286	adaptive	0.028523804	-0.028554853
ENSMUSG00000001034.17	Mapk7	4.740719939	4.744844909	4.203855335	0.38843689	-175.1571944	3.80181967	4.868351786	-1.066532117	5.492132834	3.60899889	0.452147804	-173.4505001	4.616675237	0.004058637	405.8176797	-174.6039683	0.315540511	0.128797681	not-adaptive	0.315540511	-0.356743318
ENSMUSG00000001036.17	Epn2	4.090512496	7.842272541	3.459825675	0.66226173	-245.1806189	3.96049086	4.107360931	-0.146870071	7.874566296	3.457971734	0.662387351	-245.1406467	4.058576489	0.000437411	5616.729944	-246.0545378	0.40096104	0.176389746	not-adaptive	0.40096104	-0.052532481
ENSMUSG00000001039.12	B9d1	6.269689994	22564894.24	1.07E-06	1902376.943	-138.3444427	6.953924377	6.191491779	0.762432598	22564894.19	1.04E-06	1902376.938	-137.3041633	6.269690015	2.03E-10	1.00E+10	-138.3444428	0.353355883	0.149185521	not-adaptive	0.353355883	0.167540324
ENSMUSG00000001052.15	Sec24b	5.802021503	5.728685265	3.444722414	0.480738613	-288.7105461	5.395144067	5.862719553	-0.467575486	5.984466331	3.333095861	0.496441989	-288.1588031	5.784685965	0.002578913	662.5798567	-289.8620851	0.182084948	0.064937532	not-adaptive	0.182084948	-0.119908561
ENSMUSG00000001054.9	Rmnd5b	5.892879403	10.25012257	2.828851484	0.862590002	-245.6198943	4.958489872	6.027684523	-1.069194651	4467102.341	6.53E-06	376603.9192	-242.9050377	5.910559209	0.002288346	995.2555369	-243.0958125	0.826318599	0.53677501	not-adaptive	0.826318599	-0.281703102
ENSMUSG00000001056.3	Nhp2	7.083254681	8.349804256	1.9713703	0.714774595	-258.1077357	6.876086078	7.112216199	-0.236130121	8.55768075	1.940211041	0.725787655	-257.8916991	7.076776137	1.52E-10	1.00E+10	-259.1476133	0.284815365	0.112994771	not-adaptive	0.284815365	-0.048711575
ENSMUSG00000001062.18	Vps9d1	4.188341817	7.717183015	2.501626433	0.657786544	-135.0554371	4.193745737	4.187513534	0.006232203	7.712128372	2.493988209	0.659921081	-135.0553633	4.175996726	1.81E-10	1.00E+10	-135.4338888	0.684870504	0.384252981	not-adaptive	0.684870504	0.002145542
ENSMUSG00000001082.12	Mfsd10	6.361533678	3142615.187	7.25E-06	264946.6466	-223.3787422	6.413529638	6.356154786	0.057374852	3117659.394	7.30E-06	262842.9308	-223.3694197	6.361533695	1.92E-10	1.00E+10	-223.3787425	0.990720492	0.891387195	not-adaptive	0.990720492	0.012964294
ENSMUSG00000001089.14	Luzp1	5.697724567	9.410367351	1.900242171	0.79061449	-270.5731857	6.022459013	5.649067687	0.373391326	10.41785809	1.722687016	0.873064924	-269.9677189	5.736334275	0.000735158	2073.875936	-270.8807787	0.401294458	0.176586565	not-adaptive	0.401294458	0.092339883
ENSMUSG00000001098.15	Kctd10	7.250384904	3.847745107	3.636221317	0.316322329	-259.8344543	6.793902727	7.320486436	-0.526583709	3.952807597	3.487283836	0.329801041	-259.2463639	7.187805252	0.006532239	178.5555622	-262.0277642	0.061951696	0.018346043	not-adaptive	0.061951696	-0.107698954
ENSMUSG00000001100.10	Poldip2	5.668379194	5.857234762	3.557017392	0.490907163	-247.6625773	5.308930971	5.722496483	-0.413565512	6.031833392	3.485049012	0.500347405	-247.2828093	5.653570936	0.002866133	610.4467126	-247.1473099	1	1	not-adaptive	1	-0.108223288
ENSMUSG00000001105.15	Ift20	6.048918656	6299725.481	4.23E-06	531116.6259	-286.338322	6.506838258	5.974294721	0.532543538	19053067.38	1.38E-06	1606305.445	-285.1355253	6.048918669	2.25E-10	1.00E+10	-286.3383224	0.300352913	0.120902206	not-adaptive	0.300352913	0.123188283
ENSMUSG00000001119.7	Col6a1	6.24260853	9.049855647	4.266763656	0.765020776	-324.2919271	6.231797872	6.24431926	-0.012521388	9.051985904	4.266760262	0.765027437	-324.2916299	6.264219259	3.49E-10	1.00E+10	-324.9564591	0.514361367	0.248865994	not-adaptive	0.514361367	-0.002895861
ENSMUSG00000001123.15	Lgals9	7.787675439	6.510784704	2.171493358	0.550025876	-258.268812	7.577388959	7.818656911	-0.241267952	6.648555291	2.129827656	0.56080195	-258.0420222	7.796380247	0.000710617	1823.41256	-261.0766305	0.048093498	0.013755796	adaptive	0.048093498	-0.045219997
ENSMUSG00000001127.12	Araf	5.910100634	25.67800985	0.941043953	2.155070061	-259.4211471	6.605775871	5.805182145	0.800593726	3970632.084	5.90E-06	334754.273	-256.803448	5.904157485	0.000269327	7472.226175	-259.3419019	0.078988426	0.024246574	not-adaptive	0.078988426	0.186386687
ENSMUSG00000001131.11	Timp1	7.931118192	3.861838615	4.277861119	0.322263856	-238.3786718	7.933952364	7.93066365	0.003288713	3.86767701	4.284727848	0.321743472	-238.3786533	7.900094581	0.005984061	243.3530658	-241.1018746	0.065662893	0.019608215	not-adaptive	0.065662893	0.000598137
ENSMUSG00000001134.9	Uxt	6.132392221	48.43111815	0.284211511	4.078356354	-129.9802856	6.323129369	6.101860315	0.221269053	1167060.812	1.18E-05	98390.03755	-129.7622804	6.145188299	9.69E-05	11866.62437	-129.9625282	0.818527973	0.526833516	not-adaptive	0.818527973	0.051389583
ENSMUSG00000001143.13	Lman2l	4.649968017	5.979046005	4.740219994	0.502624531	-191.4128728	3.935126328	4.750387875	-0.815261548	6.787942983	4.191550083	0.570600447	-190.5087954	4.640831271	0.003075593	791.0560858	-191.5002834	0.371024185	0.159077236	not-adaptive	0.371024185	-0.271635366
ENSMUSG00000001150.7	Mcm3ap	4.07084951	14.5636491	2.918641484	1.209909578	-220.7429992	5.229152958	3.842016505	1.387136454	18477708.51	2.16E-06	1557798.704	-216.7124875	4.110127478	0.000574142	6206.672438	-220.790907	0.016934209	0.004289908	adaptive	0.016934209	0.444713555
ENSMUSG00000001151.10	Pcnt	3.155701212	3097053.435	1.18E-05	261104.48	-210.1538967	3.61265713	3.097366414	0.515290716	18478045.84	1.96E-06	1557827.143	-209.6942932	3.155701215	3.09E-10	1.00E+10	-210.1538968	0.631533916	0.337683205	not-adaptive	0.631533916	0.222018276
ENSMUSG00000001157.13	Gmcl1	3.48863524	5.321673607	8.052663947	0.444197185	-288.9149928	2.575390016	3.620538082	-1.045148065	5.769575054	7.462869195	0.478389787	-287.83702	3.437695887	0.004790966	806.2169805	-291.1279106	0.037220683	0.010302774	adaptive	0.037220683	-0.491413195
ENSMUSG00000001158.13	Snrnp27	7.518731331	8.021532351	0.875880008	0.684509589	-202.4453299	7.720311674	7.488701896	0.231609778	8.502958015	0.823879794	0.727764104	-201.9221677	7.566866703	0.000448959	1334.337323	-201.6250996	1	1	not-adaptive	1	0.04394343
ENSMUSG00000001173.15	Ocrl	3.624594462	18381290.14	2.18E-06	1549669.982	-190.5493417	3.842914905	3.598603933	0.244310972	18381290.14	2.17E-06	1549669.982	-190.4702533	3.624594436	3.37E-10	1.00E+10	-190.5493419	0.923958061	0.690840304	not-adaptive	0.923958061	0.094763704
ENSMUSG00000001175.16	Calm1	8.78981184	3.864114869	0.837660725	0.323433166	-145.1530426	8.979129085	8.761563264	0.217565821	3.973442095	0.811601209	0.334139769	-144.7217182	8.89469022	0.00133282	206.8963114	-146.7375223	0.133213253	0.044655358	not-adaptive	0.133213253	0.035387217
ENSMUSG00000001211.15	Agpat3	5.345120173	8.624496472	3.530371569	0.728155965	-273.0891004	6.17001279	5.222412653	0.947600137	12.86318568	2.405909919	1.072182609	-271.0832672	5.378472626	0.000638136	4230.908844	-273.7916756	0.066642791	0.019943688	not-adaptive	0.066642791	0.240557022
ENSMUSG00000001228.14	Uhrf1	5.688425504	8.280015096	3.813487277	0.702762132	-235.5685449	5.220490762	5.749436268	-0.528945506	8.92304896	3.538845877	0.757938582	-235.1188384	5.645603725	0.001482394	1848.824303	-235.7144741	0.551212032	0.275073237	not-adaptive	0.551212032	-0.13923507
ENSMUSG00000001229.9	Dpp9	3.945623966	10.20898939	4.145855647	0.858095298	-311.6421624	3.451052132	4.021707823	-0.570655691	11.12386482	3.769747662	0.942849765	-311.0524868	3.928442657	0.00093975	3881.048086	-311.9046398	0.426495703	0.191725811	not-adaptive	0.426495703	-0.220772006
ENSMUSG00000001248.15	Gramd1a	5.354342923	2.945894813	4.90730386	0.25032056	-194.9415174	4.571753705	5.465497902	-0.893744198	3.116511907	4.691488126	0.261514597	-194.0010249	5.257427433	0.01032544	121.6657611	-196.4541546	0.086023932	0.02675953	not-adaptive	0.086023932	-0.257605247
ENSMUSG00000001270.9	Ckb	7.002968022	7.161988672	2.509821656	0.588297724	-237.0536084	6.576096272	7.074203427	-0.498107155	7.878149064	2.245264468	0.658522524	-236.2129272	6.961018897	0.001219297	1241.769988	-237.3804511	0.311136401	0.126491112	not-adaptive	0.311136401	-0.105336286
ENSMUSG00000001280.13	Sp1	3.214690569	18478045.67	1.50E-06	1557827.129	-237.9319416	3.775602087	3.129552214	0.646049873	18478045.97	1.47E-06	1557827.153	-236.6031254	3.214690591	2.34E-10	1.00E+10	-237.9319419	0.264790456	0.103053988	not-adaptive	0.264790456	0.27075048
ENSMUSG00000001285.12	Myg1	6.519207662	6.385340253	2.888904542	0.540701297	-223.6064975	5.999777989	6.596975554	-0.597197566	7.010477514	2.662725579	0.585864123	-222.6723711	6.542673158	1.78E-10	1.00E+10	-225.4179108	0.064213639	0.01911374	not-adaptive	0.064213639	-0.136895642
ENSMUSG00000001288.15	Rarg	5.573123337	5.573107259	3.025091667	0.467355599	-272.6030657	5.496384422	5.584771928	-0.088387507	5.563216763	3.022990662	0.467501901	-272.5812603	5.523613521	0.002686952	554.3835101	-276.0034678	0.032640304	0.008891882	adaptive	0.032640304	-0.023015454
ENSMUSG00000001289.12	Pfdn5	7.486854748	7.06156051	2.497057544	0.591663166	-278.3655189	7.982829511	7.411664571	0.57116494	7.846313255	2.230007336	0.661857888	-277.1880613	7.50897679	0.001047091	1477.090013	-279.7579857	0.07654133	0.023382684	not-adaptive	0.07654133	0.107102609
ENSMUSG00000001313.12	Rnd2	3.324392131	31872429.02	1.14E-06	2687067.65	-108.87228	3.190660801	3.3321074	-0.141446599	31872476.04	1.14E-06	2687071.613	-108.863031	3.324392136	3.07E-10	1.00E+10	-108.8722803	0.990793378	0.891813928	not-adaptive	0.990793378	-0.062579658
ENSMUSG00000001323.17	Srr	3.14598945	7.180117774	7.477349483	0.60491341	-193.1315369	4.110984719	3.038340153	1.072644566	8.31995409	6.431639905	0.706321117	-192.4163864	3.084472448	0.004048834	1133.368973	-193.1563033	0.47715355	0.223800518	not-adaptive	0.47715355	0.436200616
ENSMUSG00000001366.14	Fbxo9	4.971364585	5.156102434	4.939745246	0.415362262	-174.6978307	4.829591153	4.995155412	-0.165564259	5.157611932	4.945749898	0.414426804	-174.659621	5.159982212	0.005736041	356.5972035	-175.2076927	0.578063392	0.295114009	not-adaptive	0.578063392	-0.048628501
ENSMUSG00000001376.17	Vps50	5.204637152	7.332476335	5.809537555	0.61225302	-280.8538518	4.696684269	5.284028889	-0.58734462	7.480041586	5.56785479	0.636976605	-280.3984418	5.132893317	0.003729815	936.9910185	-279.4470836	1	1	not-adaptive	1	-0.169995741
ENSMUSG00000001380.7	Hars	6.745247604	3334196.459	8.00E-06	281097.4335	-280.8805417	6.531299283	6.773564294	-0.242265011	3076511.018	8.64E-06	259372.5876	-280.6727236	6.745247626	2.25E-10	1.00E+10	-280.8805418	0.812354714	0.519122471	not-adaptive	0.812354714	-0.052545171
ENSMUSG00000001383.9	Zmat2	5.062370292	5.992038335	2.585448909	0.495840571	-258.9462993	5.374309933	5.013811014	0.360498918	6.20515761	2.461898924	0.52121962	-258.5067795	5.170445138	0.001069948	1296.016784	-261.412281	0.054721339	0.015926208	not-adaptive	0.054721339	0.100171905
ENSMUSG00000001403.13	Ube2c	8.123959605	4314015.184	9.91E-06	363697.5584	-222.4642992	8.404801464	8.092111559	0.312689905	4331882.457	9.84E-06	365203.9073	-222.330089	8.117747513	0.000925564	3766.416212	-222.2330988	1	1	not-adaptive	1	0.054697532
ENSMUSG00000001415.10	Smg5	4.958384896	4961181.264	6.16E-06	418261.9884	-289.5211992	4.498470093	5.027545017	-0.529074924	18348751.11	1.65E-06	1546926.737	-288.5711723	4.909507856	0.000677394	3659.482019	-288.7004119	0.878763428	0.611166956	not-adaptive	0.878763428	-0.160419663
ENSMUSG00000001416.13	Cct3	8.680826763	7.473492869	1.31029781	0.624901182	-225.5144533	8.376163473	8.726863002	-0.350699528	8.182103984	1.184653763	0.691834801	-224.6852405	8.698736454	0.000804101	1006.751865	-224.1849163	1	1	not-adaptive	1	-0.05917355
ENSMUSG00000001418.13	Glmp	7.788739062	7.023369568	2.367502895	0.58095537	-270.8661812	7.989473565	7.758557792	0.230915774	7.037251939	2.327448151	0.590245724	-270.6705975	7.707787078	0.00143524	969.1757557	-270.8726888	0.817020338	0.524937065	not-adaptive	0.817020338	0.042311945
ENSMUSG00000001419.17	Mef2d	5.299934264	4.119110578	3.295826133	0.332705476	-257.9696069	5.392868538	5.285942227	0.10692631	4.068733429	3.238098958	0.33871593	-257.9425699	5.412896736	0.005294314	211.9370905	-260.5567093	0.073230786	0.022222513	not-adaptive	0.073230786	0.028892208
ENSMUSG00000001424.14	Snd1	6.788887034	4.105586951	3.376041183	0.351404969	-268.7382508	6.671347772	6.806557386	-0.135209614	4.127040254	3.383662336	0.350534299	-268.6967205	6.901903339	0.005207504	230.0107188	-270.0289449	0.263889604	0.102613364	not-adaptive	0.263889604	-0.028947048
ENSMUSG00000001436.15	Slc19a1	5.093187633	10065364.92	2.56E-06	848576.0462	-160.7422786	5.040786817	5.098363023	-0.057576206	11304316.69	2.28E-06	953027.6798	-160.7367146	5.093187644	2.17E-10	1.00E+10	-160.7422789	0.994451126	0.915985076	not-adaptive	0.994451126	-0.016385161
ENSMUSG00000001440.5	Kpnb1	5.543615027	16.8039175	0.714124131	1.407147295	-241.8706911	5.680498551	5.523262895	0.157235656	19.25019276	0.62390786	1.613881083	-241.6668976	5.56375637	9.34E-05	10873.34489	-241.9730121	0.736302297	0.433949773	not-adaptive	0.736302297	0.040496756
ENSMUSG00000001441.13	Npepps	4.431120623	8.08474808	3.680603258	0.684905052	-277.9159926	3.869936642	4.511171795	-0.641235153	8.873428177	3.326184525	0.75679113	-277.0656394	4.32048364	0.001164339	2245.822136	-278.5264893	0.232038995	0.087395762	not-adaptive	0.232038995	-0.221192281
ENSMUSG00000001445.10	Mrpl10	6.598347868	6.608828593	2.206503322	0.55837789	-249.7618014	6.49766379	6.612748121	-0.11508433	6.607522797	2.192649135	0.561797423	-249.713893	6.619644488	0.001206884	1055.360434	-250.6449594	0.394133205	0.172378859	not-adaptive	0.394133205	-0.025328854
ENSMUSG00000001467.5	Cyp51	6.191717794	4.988871903	5.232853714	0.410035615	-301.319907	6.448262999	6.152903676	0.295359323	5.036799844	5.167734405	0.415312564	-301.1806465	6.135254908	0.006551952	332.3294321	-303.1273547	0.142743187	0.048475722	not-adaptive	0.142743187	0.06764318
ENSMUSG00000001472.17	Tcf25	7.108590065	6.897398277	1.347887985	0.575114595	-223.1470979	7.326966504	7.076746062	0.250220442	7.143290353	1.299934696	0.596211914	-222.7492247	7.103047209	0.000653609	1244.255241	-225.0540308	0.099778146	0.031793223	not-adaptive	0.099778146	0.050129869
ENSMUSG00000001473.7	Tubb6	8.561235659	8.657662946	3.353134752	0.736945616	-293.006396	8.257410347	8.603725017	-0.346314671	9.024932844	3.21771013	0.768531249	-292.7439943	8.609361179	0.001604082	1536.536567	-292.2808063	1	1	not-adaptive	1	-0.059272015
ENSMUSG00000001482.15	Def8	4.705146792	8.192493314	3.994928284	0.69060206	-249.1893507	4.519913124	4.734976636	-0.215063511	8.211277273	3.921605492	0.703423197	-249.1044308	4.725958745	0.001528782	1843.408717	-249.1792018	0.927955988	0.698973474	not-adaptive	0.927955988	-0.067062263
ENSMUSG00000001507.16	Itga3	4.297631136	5.325659035	4.576154869	0.434526714	-223.7302178	4.121158019	4.323482055	-0.202324036	5.325001462	4.562027474	0.435504264	-223.6658347	4.306218068	0.002261168	955.9288186	-225.3178619	0.191660973	0.069109107	not-adaptive	0.191660973	-0.069143919
ENSMUSG00000001517.14	Foxm1	6.803083226	6.035971633	6.004873109	0.502440983	-285.8993711	6.635158368	6.827925103	-0.192766735	6.051308985	5.962834976	0.506034713	-285.8513639	6.892987783	0.004791586	639.8731931	-286.5147779	0.515089805	0.2493703	not-adaptive	0.515089805	-0.041316333
ENSMUSG00000001518.12	Itfg2	5.300570788	15.38938814	1.380254008	1.290419084	-218.3515021	5.710058981	5.253274779	0.456784202	18.22822028	1.151048454	1.542317683	-217.7261669	5.312673642	0.000140873	12838.63737	-218.4187729	0.500270687	0.239215361	not-adaptive	0.500270687	0.120288599
ENSMUSG00000001521.12	Tulp3	5.125442705	7.556245024	2.265351299	0.632283654	-276.700674	5.278056815	5.102546371	0.175510444	7.662797234	2.21364197	0.647591607	-276.5843023	5.148290716	0.000172678	9030.810535	-278.4080639	0.161417413	0.056152655	not-adaptive	0.161417413	0.048789492
ENSMUSG00000001525.10	Tubb5	9.98219479	6.57804593	2.702618094	0.549856406	-281.3052408	9.534808336	10.04897775	-0.514169416	7.17235104	2.477286952	0.60051521	-280.4327945	10.00951169	0.001815115	816.5430485	-280.2272155	1	1	not-adaptive	1	-0.075772905
ENSMUSG00000001542.7	Ell2	3.759730727	4.153170746	6.827835799	0.349365087	-197.6344907	3.015018318	3.862528611	-0.847510294	4.198916086	6.570215434	0.360474562	-196.9890786	3.787789479	0.007976979	312.9320409	-198.9274579	0.143937039	0.048958993	not-adaptive	0.143937039	-0.357378852
ENSMUSG00000001569.10	Nom1	3.573908713	9.498014886	4.566114726	0.798410705	-232.4255132	3.370083902	3.599684231	-0.229600329	9.487500013	4.581955298	0.794571883	-232.366312	3.534068395	0.000743592	5109.911443	-232.7455042	0.684414033	0.383834573	not-adaptive	0.684414033	-0.095085848
ENSMUSG00000001576.15	Ergic1	7.924672852	7.309513435	1.519109205	0.60197873	-237.7977474	7.530256653	7.985800447	-0.455543794	8.15213337	1.335022935	0.684200015	-236.549565	7.92283031	0.000678166	1371.326627	-237.2737972	0.484696554	0.228774498	not-adaptive	0.484696554	-0.084737985
ENSMUSG00000001627.12	Ifrd1	6.810533559	4.647222014	5.619917701	0.388104522	-303.5422224	5.789890417	6.963242081	-1.173351664	5.382765349	4.907233335	0.443681584	-301.3904326	6.736146319	0.004870834	451.4258127	-301.9619325	0.564677883	0.285019376	not-adaptive	0.564677883	-0.266223137
ENSMUSG00000001630.13	Stk38l	3.765478869	8.497296702	3.353065732	0.727801274	-288.3838887	3.282603642	3.836482479	-0.553878837	8.886790747	3.240250324	0.749060635	-287.6852008	3.746535938	0.002222766	1083.923349	-287.9882967	0.738528318	0.436225329	not-adaptive	0.738528318	-0.224943604
ENSMUSG00000001632.16	Brpf1	3.313378383	18478046.9	1.90E-06	1557827.232	-237.3761484	3.444813936	3.296181207	0.148632728	18478046.9	1.90E-06	1557827.232	-237.329955	3.313378392	2.96E-10	1.00E+10	-237.3761486	0.954857079	0.761163968	not-adaptive	0.954857079	0.063630504
ENSMUSG00000001642.18	Akr1b3	8.399211754	8.987470157	1.068835428	0.761666919	-223.3253317	8.766220926	8.345393415	0.420827511	10.75116824	0.900119535	0.902015014	-221.8785318	8.419446543	0.000614747	1289.911432	-221.4704646	1	1	not-adaptive	1	0.070974976
ENSMUSG00000001666.8	Ddt	6.170730676	8.241209849	1.709671489	0.699130285	-159.0697045	6.287692668	6.155770702	0.131921966	8.257034844	1.694683851	0.705021568	-159.0159864	6.155547333	0.000755954	1586.62194	-158.655653	1	1	not-adaptive	1	0.03059121
ENSMUSG00000001674.11	Ddx18	5.037825063	3108247.127	9.40E-06	262050.4305	-289.8293898	4.734224094	5.080239904	-0.34601581	3108240.965	9.35E-06	262049.9108	-289.4233315	5.037825055	2.46E-10	1.00E+10	-289.8293901	0.666271165	0.367495076	not-adaptive	0.666271165	-0.101768629
ENSMUSG00000001687.15	Ubl3	5.587144676	2.452970506	6.373584454	0.201654083	-259.6437027	4.945111109	5.682200992	-0.737089884	2.519840967	6.260417678	0.205204316	-259.1676031	5.673960789	0.018248084	71.07399801	-261.1983871	0.131232594	0.043869746	not-adaptive	0.131232594	-0.200446928
ENSMUSG00000001707.8	Eef1e1	5.586757307	7.880266086	1.683532887	0.663231092	-214.62451	5.959353118	5.543326988	0.41602613	8.481627842	1.53943141	0.725376117	-213.9752408	5.573276655	0.00054638	2128.980487	-215.4011723	0.240284554	0.091268129	not-adaptive	0.240284554	0.104403625
ENSMUSG00000001729.14	Akt1	4.454601857	14069303.88	2.59E-06	1186142.153	-324.7645395	4.265731244	4.483863501	-0.218132257	14033598.17	2.59E-06	1183131.84	-324.6169348	4.454601883	3.07E-10	1.00E+10	-324.7645402	0.862771553	0.586900596	not-adaptive	0.862771553	-0.071949286
ENSMUSG00000001750.16	Tcirg1	6.124128425	6.998511466	4.543604086	0.591548938	-289.7544715	5.464295185	6.23179369	-0.767498505	8.038323166	3.976561283	0.677322736	-288.6441882	5.980844335	0.002676524	1005.506689	-288.9653953	0.725273024	0.422837923	not-adaptive	0.725273024	-0.189612051
ENSMUSG00000001751.9	Naglu	5.340701488	4.082061284	6.783127356	0.34356203	-284.2316918	5.159676169	5.365753345	-0.206077175	4.090468558	6.789110812	0.34308299	-284.1887361	5.190296487	0.009220667	258.3221922	-285.3517914	0.312529874	0.127219406	not-adaptive	0.312529874	-0.056500215
ENSMUSG00000001755.12	Coasy	5.303880446	10.95183361	2.42973237	0.917093544	-219.1275592	5.43747967	5.29275561	0.144724059	10.87043501	2.443180481	0.911081212	-219.0970661	5.300476997	0.000362594	6320.454907	-219.3178922	0.80185615	0.506326132	not-adaptive	0.80185615	0.038919062
ENSMUSG00000001767.5	Crnkl1	4.283839717	10.20946601	2.87747021	0.858976536	-210.501364	3.732606546	4.359148575	-0.626542029	11.75018842	2.490927236	0.99003748	-209.7551813	4.145349737	0.001573555	1539.90811	-209.9589084	0.815685001	0.523264563	not-adaptive	0.815685001	-0.223862934
ENSMUSG00000001768.16	Rin2	4.278821696	18.33836291	1.853499239	1.528406029	-243.5085181	4.258497506	4.282086678	-0.023589171	18.17279478	1.859452849	1.523170305	-243.5071643	4.287830255	2.88E-10	1.00E+10	-243.5415775	0.966172283	0.79305352	not-adaptive	0.966172283	-0.007969494
ENSMUSG00000001774.8	Chordc1	5.447560887	5.335246046	6.070613453	0.44157453	-310.4080554	5.184445725	5.485703091	-0.301257366	5.437500393	6.049767948	0.443288448	-310.2886648	5.372131636	0.004460719	631.5443296	-312.2245062	0.1443028	0.04910726	not-adaptive	0.1443028	-0.081486783
ENSMUSG00000001783.3	Rtcb	7.106357999	8.944350798	1.681780449	0.764416539	-248.7052382	7.251291209	7.085427187	0.165864022	9.175852174	1.665816113	0.771815423	-248.5796315	7.112927139	0.000303519	4425.295044	-249.3920731	0.443773246	0.20241225	not-adaptive	0.443773246	0.033383076
ENSMUSG00000001785.13	Pwp1	5.555118963	14.48922374	2.287618452	1.209344163	-244.5577137	5.500434063	5.561624561	-0.061190497	14.54398052	2.269203094	1.219380823	-244.5507339	5.552395418	2.85E-10	1.00E+10	-244.6628029	0.893982592	0.635904934	not-adaptive	0.893982592	-0.015960886
ENSMUSG00000001786.14	Fbxo7	6.537883847	7.916798847	3.777072232	0.672031167	-291.9949112	5.858363319	6.644934185	-0.786570866	9.51200067	3.176133923	0.798988089	-290.5852346	6.51704633	0.002173373	1169.082098	-291.7812213	0.302405412	0.12195958	not-adaptive	0.302405412	-0.181757242
ENSMUSG00000001794.13	Capns1	7.124957597	4.441153165	5.725211751	0.372876267	-311.736493	7.630887144	7.048509924	0.582377221	4.623629958	5.532531695	0.386362323	-311.2563378	7.423386661	0.007408844	296.9642152	-314.0075421	0.063850918	0.018990299	not-adaptive	0.063850918	0.114532491
ENSMUSG00000001829.17	Clpb	5.324344003	10.73467033	3.341866813	0.899406537	-292.745903	5.529402585	5.296767594	0.232634991	11.00395312	3.255426224	0.923797133	-292.6428824	5.304061665	0.000572477	5399.878696	-293.0130589	0.690612421	0.389547818	not-adaptive	0.690612421	0.062011406
ENSMUSG00000001833.17	Septin7	7.719226623	8.62715749	1.133991522	0.732048857	-229.3274814	7.903341447	7.691645626	0.211695821	9.157271715	1.061599202	0.783704113	-228.9981712	7.71951005	8.95E-11	1.00E+10	-230.4373946	0.23711183	0.089772576	not-adaptive	0.23711183	0.039170443
ENSMUSG00000001844.10	Zdhhc4	5.953780025	3131796.058	7.85E-06	264034.4997	-238.9289223	6.334022979	5.887070735	0.446952244	6304128.025	3.85E-06	531487.7931	-238.1033969	5.953780026	2.07E-10	1.00E+10	-238.9289225	0.438004736	0.19881593	not-adaptive	0.438004736	0.105572139
ENSMUSG00000001847.14	Rac1	8.245909899	1.214065726	6.13431235	0.097078797	-235.8032279	7.827887211	8.308622563	-0.480735352	1.212110389	6.06298596	0.098215686	-235.6871052	8.593160166	0.051761484	11.60750454	-241.0627567	0.004627903	0.001042059	adaptive	0.004627903	-0.085986352
ENSMUSG00000001855.15	Nup214	5.272094681	21.41440911	1.382723454	1.80800561	-261.7764793	5.286914852	5.269576656	0.017338196	21.21111717	1.392623586	1.794763613	-261.7755407	5.274553125	2.53E-10	1.00E+10	-261.8018293	0.974053872	0.818637714	not-adaptive	0.974053872	0.004739028
ENSMUSG00000001870.16	Ltbp1	6.688787574	4.080677489	7.005411902	0.341610889	-313.0634465	6.025734531	6.78894857	-0.763214039	4.226005947	6.772926416	0.352888647	-312.4145805	6.727974791	0.011830883	205.4830906	-315.3545904	0.052865206	0.01531365	not-adaptive	0.052865206	-0.172051041
ENSMUSG00000001891.16	Ugp2	7.495607942	5.148322842	3.082972671	0.418290378	-272.6918577	7.529842494	7.490474404	0.03936809	5.149541249	3.079184384	0.418839349	-272.6876228	7.484272469	0.003472024	374.8045812	-273.5964759	0.402986161	0.177586567	not-adaptive	0.402986161	0.007562594
ENSMUSG00000001909.16	Trmt1	5.832167685	34.03955541	0.746325545	2.868363084	-241.4725425	5.848497211	5.829947297	0.018549914	34.17034124	0.743566288	2.879067485	-241.4714411	5.832502343	2.15E-10	1.00E+10	-241.4771386	0.994318684	0.914989287	not-adaptive	0.994318684	0.004583126
ENSMUSG00000001910.5	Nacc1	4.341355678	10.55504774	3.048324358	0.879063035	-309.5378443	3.670294822	4.448572251	-0.778277429	14.01173782	2.297837203	1.162776072	-307.8739966	4.314102945	0.0010597	2551.449974	-309.6147375	0.175390405	0.062059145	not-adaptive	0.175390405	-0.27744643
ENSMUSG00000001911.16	Nfix	2.64479895	9.248253856	4.464093474	0.776988612	-312.4630025	3.626461101	2.500174359	1.126286742	15.2761468	2.728177248	1.275475766	-310.1898611	2.76920291	0.002553409	1337.776183	-311.6448528	0.233402319	0.088032789	not-adaptive	0.233402319	0.536533664
ENSMUSG00000001918.17	Slc1a5	4.721043496	3.955386555	8.784720455	0.329325157	-290.780503	3.490575836	4.906472261	-1.415896425	4.460303987	7.873331146	0.367495538	-289.0110855	4.409043884	0.010401792	289.4665755	-291.8295073	0.059700087	0.017586841	not-adaptive	0.059700087	-0.491221048
ENSMUSG00000001924.15	Uba1	6.338176947	6.229028137	2.167026256	0.523969879	-256.132509	5.678489315	6.441610774	-0.763121459	7.765564977	1.722992688	0.65766757	-253.5534193	6.285520107	0.00130416	909.6383503	-257.8684403	0.013366268	0.003306639	adaptive	0.013366268	-0.181914319
ENSMUSG00000001942.8	Siae	3.913700337	5.886942713	8.509756919	0.488999044	-158.3354725	3.222372201	4.03968473	-0.817312529	6.806740848	7.455603722	0.567864855	-157.9247071	4.017812504	4.84E-10	1.00E+10	-158.8960973	0.378556424	0.163366972	not-adaptive	0.378556424	-0.326119562
ENSMUSG00000001962.8	Fam50a	5.257461079	4.494820293	3.975044435	0.371488144	-184.2248803	4.760251662	5.325508201	-0.565256539	4.577653087	3.892937741	0.377272482	-183.7120089	5.218477512	0.004194277	343.5685024	-182.2452041	1	1	not-adaptive	1	-0.161881358
ENSMUSG00000001964.14	Emd	4.359310281	10.95221106	2.273731043	0.913816983	-265.5027565	4.157843356	4.388779695	-0.230936339	11.56784272	2.135411681	0.975069794	-265.3433701	4.355975511	2.18E-10	1.00E+10	-265.9107233	0.567024246	0.286773671	not-adaptive	0.567024246	-0.077984446
ENSMUSG00000001986.16	Gria3	4.981246582	8.652791207	3.675072155	0.736419579	-233.9086739	4.843232811	5.002738185	-0.159505374	8.714182569	3.664439236	0.738382477	-233.8628046	4.98530564	0.001653008	1642.323348	-233.5638911	1	1	not-adaptive	1	-0.046747598
ENSMUSG00000001995.9	Sipa1l2	1.986607564	12794180.6	2.15E-06	1078636.879	-130.6564831	2.303528075	1.934653381	0.368874694	31872474.84	8.58E-07	2687071.513	-130.4038953	1.986607557	2.32E-10	1.00E+10	-130.6564833	0.776787876	0.477234645	not-adaptive	0.776787876	0.25177007
ENSMUSG00000001998.15	Ap4e1	3.83665804	8.225275263	3.956967863	0.696096241	-153.095711	3.979359486	3.820260249	0.159099237	8.309427691	3.897459226	0.707481316	-153.0719283	3.861665858	0.001078867	2664.251848	-153.4886962	0.659173892	0.3612521	not-adaptive	0.659173892	0.058865312
ENSMUSG00000001999.15	Blvra	6.593430945	5.743082593	1.941080409	0.487245403	-208.8919154	6.87263311	6.551499145	0.321133965	5.989055013	1.900540407	0.497222749	-208.4628355	6.607438426	0.001358989	720.1342701	-209.7559197	0.274423107	0.107800838	not-adaptive	0.274423107	0.069037876
ENSMUSG00000002010.17	Idh3g	6.984904811	18477018.16	1.41E-06	1557740.502	-282.5181216	7.564851752	6.894690843	0.670160909	19053067.66	1.33E-06	1606305.469	-280.6325488	6.984904839	2.19E-10	1.00E+10	-282.5181218	0.151742079	0.052143893	not-adaptive	0.151742079	0.133825947
ENSMUSG00000002014.12	Ssr4	8.412289136	6.158628286	1.386372544	0.517019786	-214.0022928	8.935296614	8.331619853	0.60367676	7.72780243	1.08922889	0.657873592	-211.4652517	8.521530247	0.000994321	732.0982935	-214.2263124	0.063224672	0.018777475	not-adaptive	0.063224672	0.100918606
ENSMUSG00000002015.5	Bcap31	9.376744236	8.40940078	0.507727292	0.720451758	-158.3717293	9.352356933	9.38042932	-0.028072388	8.491649791	0.508637407	0.719355273	-158.3589688	9.376393888	3.96E-11	1.00E+10	-159.6328032	0.279756867	0.110457129	not-adaptive	0.279756867	-0.004323962
ENSMUSG00000002017.10	Fam98a	4.492138116	18477959.56	1.15E-06	1557819.869	-229.0283536	4.186959404	4.530606021	-0.343646617	18478045.95	1.14E-06	1557827.152	-228.586713	4.492138101	1.79E-10	1.00E+10	-229.0283539	0.642980494	0.347304398	not-adaptive	0.642980494	-0.11380111
ENSMUSG00000002028.13	Kmt2a	3.088726819	18348751.05	1.43E-06	1546926.732	-276.043831	3.287717404	3.056827566	0.230889838	18348751.07	1.43E-06	1546926.734	-275.825508	3.088726814	2.21E-10	1.00E+10	-276.0438313	0.803865503	0.508745447	not-adaptive	0.803865503	0.105051125
ENSMUSG00000002031.13	Ift46	6.156175189	22.30939673	1.122445837	1.883738471	-226.6836245	6.471412347	6.113400345	0.358012002	25.29070322	0.98213789	2.145271582	-226.3022179	6.187188476	0.00032972	6365.979468	-226.6451177	0.709709369	0.407596825	not-adaptive	0.709709369	0.082105559
ENSMUSG00000002043.17	Trappc6a	5.857887613	7.457437553	3.092146969	0.625320422	-250.551815	5.533591271	5.90871395	-0.375122679	7.728812732	2.958498106	0.653483212	-250.1920226	5.872667884	2.14E-10	1.00E+10	-251.7596268	0.208544226	0.076618599	not-adaptive	0.208544226	-0.094628072
ENSMUSG00000002052.6	Supt6	3.358127768	20.31369911	1.036381536	1.70977813	-251.6434673	3.48317274	3.340317875	0.142854865	21.36254804	0.985767202	1.797784379	-251.5596445	3.352737491	0.000302387	5815.494473	-251.5108861	1	1	not-adaptive	1	0.060416621
ENSMUSG00000002064.10	Sdf2	6.928774872	19.92552397	0.953286962	1.683593013	-256.0369548	7.217842274	6.883743232	0.334099041	25.69635563	0.735288154	2.178238631	-255.4528273	6.929956203	1.63E-10	1.00E+10	-256.0915116	0.527986653	0.258388883	not-adaptive	0.527986653	0.068374332
ENSMUSG00000002068.16	Ccne1	5.825692725	5.804275076	7.452693644	0.48315614	-189.106501	6.459260454	5.747028407	0.712232046	6.208650864	6.893658015	0.526185135	-188.7876173	5.822163477	0.00206821	1956.445508	-190.6301678	0.15841288	0.054900647	not-adaptive	0.15841288	0.168552814
ENSMUSG00000002102.15	Psmc3	8.415736825	9.682032619	0.638997886	0.824905321	-190.0327482	8.49190876	8.404368649	0.087540111	9.894177749	0.629289125	0.838008856	-189.9374116	8.453984882	0.00022428	2388.146763	-190.3490138	0.66258781	0.364244946	not-adaptive	0.66258781	0.014949425
ENSMUSG00000002103.16	Acp2	4.511300084	18478046.9	2.30E-06	1557827.232	-246.8852994	4.660328454	4.490010317	0.170318137	18478047.77	2.30E-06	1557827.306	-246.8321814	4.511300079	3.59E-10	1.00E+10	-246.8852998	0.94826771	0.744469796	not-adaptive	0.94826771	0.053712878
ENSMUSG00000002105.15	Slc39a13	6.249951417	8.012290929	2.803714276	0.680206759	-289.6450629	5.879760667	6.307604631	-0.427843964	8.496821105	2.627341629	0.725664882	-289.0862167	6.212041991	0.001462518	1318.149654	-289.7759672	0.501701209	0.24018615	not-adaptive	0.501701209	-0.101334801
ENSMUSG00000002107.18	Celf2	5.814454447	25.96625599	0.962896991	2.204308898	-300.5119673	6.08869904	5.773449527	0.315249513	48.46216925	0.520148116	4.084069117	-300.0849725	5.819746208	0.000558003	3705.492761	-299.9199213	1	1	not-adaptive	1	0.076700444
ENSMUSG00000002129.11	Sf3a1	4.796453313	20541680.45	7.48E-07	1731805.316	-246.2265711	4.718511411	4.808969531	-0.09045812	19053067.66	8.06E-07	1606305.469	-246.1667084	4.796453329	1.30E-10	1.00E+10	-246.2265716	0.94189332	0.729331293	not-adaptive	0.94189332	-0.027395993
ENSMUSG00000002147.18	Stat6	5.890754218	9.419771293	2.617242159	0.789409867	-293.0890446	6.068331173	5.863499608	0.204831565	9.69382425	2.545290264	0.812502899	-292.9593303	5.89403267	0.000264647	8199.930543	-293.7491781	0.453913836	0.20880452	not-adaptive	0.453913836	0.049537832
ENSMUSG00000002205.16	Vrk3	4.719410701	6.235764026	5.824843763	0.513445919	-204.5378528	5.88009372	4.579489404	1.300604316	7.639527429	4.644415231	0.642274252	-202.6982879	4.771252898	0.001761682	1838.899833	-205.4476335	0.063969707	0.019030711	not-adaptive	0.063969707	0.360652397
ENSMUSG00000002210.11	Smg9	3.977449937	10.68590203	2.608618729	0.894775607	-201.5292351	3.624770602	4.022764535	-0.397993933	10.94285477	2.515002964	0.925076628	-201.2288721	3.964253987	2.46E-10	1.00E+10	-201.7579586	0.589142901	0.303632248	not-adaptive	0.589142901	-0.1502976
ENSMUSG00000002221.11	Paxip1	3.577046614	7.604977928	4.923873821	0.640793894	-252.2159758	3.53762218	3.5825372	-0.04491502	7.57978252	4.929245626	0.639868239	-252.2132676	3.60672042	0.003157913	981.9859863	-251.1697736	1	1	not-adaptive	1	-0.018201709
ENSMUSG00000002227.15	Mov10	4.524261356	14.15129112	2.318850703	1.181020916	-271.0883344	4.140502128	4.591287498	-0.450785369	18.83612803	1.732419492	1.586674271	-270.5447235	4.53127145	2.82E-10	1.00E+10	-271.2297068	0.504098637	0.241817615	not-adaptive	0.504098637	-0.149093036
ENSMUSG00000002233.13	Rhoc	7.829092831	4.706894661	2.200789119	0.391960279	-239.8622292	7.851753162	7.82569327	0.026059892	4.702302961	2.199415315	0.392178637	-239.8597195	7.711356025	0.002568395	334.2749588	-239.2112101	1	1	not-adaptive	1	0.004796255
ENSMUSG00000002250.16	Ppard	3.708485743	20.75788832	2.184704671	1.747196823	-240.963132	3.539549062	3.737666297	-0.198117234	21.06567235	2.154459364	1.770215799	-240.8938967	3.704064074	0.001446381	2557.38807	-240.6820848	1	1	not-adaptive	1	-0.078572196
ENSMUSG00000002274.13	Metrn	5.354970387	9.190105988	3.757405658	0.778980223	-269.9532569	5.615047128	5.31384209	0.301205038	9.615350078	3.60188324	0.813955806	-269.7783229	5.390247597	0.001333986	2229.576931	-269.9326865	0.856960371	0.578462275	not-adaptive	0.856960371	0.079542775
ENSMUSG00000002279.19	Lmf1	4.356207924	19809304.86	2.11E-06	1670054.831	-184.4452697	4.611487597	4.324297965	0.287189632	18335017.95	2.28E-06	1545761.639	-184.3412653	4.356207934	3.53E-10	1.00E+10	-184.4452701	0.901220902	0.648331831	not-adaptive	0.901220902	0.092766282
ENSMUSG00000002280.11	Ciao3	5.028638855	5.932983532	3.22828767	0.494104383	-161.2380687	5.587783843	4.964273116	0.623510727	6.244362379	3.016877801	0.527754757	-160.6401686	5.083186849	0.001878462	894.0454915	-162.0819158	0.236514147	0.089491618	not-adaptive	0.236514147	0.170693723
ENSMUSG00000002297.16	Dbf4	4.974833616	3.841043729	9.779547732	0.319445898	-224.8021064	4.711760773	5.015071519	-0.303310746	3.8408882	9.759228552	0.319788615	-224.7405759	5.048155629	0.014292722	238.4664762	-229.0175126	0.013885131	0.003447878	adaptive	0.013885131	-0.090003983
ENSMUSG00000002307.16	Daxx	4.794144612	3097222.436	1.06E-05	261118.7283	-206.2296194	5.043335889	4.765591445	0.277744444	3069832.215	1.07E-05	258809.5101	-206.091748	4.794144605	2.76E-10	1.00E+10	-206.2296195	0.87121066	0.599505116	not-adaptive	0.87121066	0.081723038
ENSMUSG00000002319.16	Ipo4	5.914049281	18478046.9	1.58E-06	1557827.232	-231.6958902	5.313603501	5.984371759	-0.670768258	18478046.9	1.55E-06	1557827.232	-230.6213559	5.9039004	0.000407899	5891.849629	-231.4729248	0.426744894	0.191878137	not-adaptive	0.426744894	-0.171509222
ENSMUSG00000002320.15	Tm9sf1	6.313567886	7.651044456	2.680912357	0.647135013	-251.3259296	6.307352592	6.314415176	-0.007062583	7.625384198	2.673817748	0.648820807	-251.3257961	6.322362067	1.90E-10	1.00E+10	-252.4565413	0.322792628	0.13262637	not-adaptive	0.322792628	-0.001614537
ENSMUSG00000002325.15	Irf9	5.466988249	9.645931368	2.740991063	0.810525168	-210.3748914	5.447600777	5.470063027	-0.02246225	9.637335944	2.728986449	0.814214992	-210.3737919	5.499055576	2.36E-10	1.00E+10	-210.6902421	0.728731316	0.426293434	not-adaptive	0.728731316	-0.005936476
ENSMUSG00000002326.6	Gmpr2	5.619429318	2521459.73	1.05E-05	212573.9339	-245.9646846	5.761720159	5.600297776	0.161422383	3095139.848	8.57E-06	260943.162	-245.8825674	5.619429306	2.24E-10	1.00E+10	-245.9646848	0.921163778	0.685287134	not-adaptive	0.921163778	0.040996053
ENSMUSG00000002329.7	Mdp1	4.848748528	3069832.243	1.00E-05	258809.5124	-210.3679982	4.082130405	4.933076521	-0.850946116	18478083.14	1.62E-06	1557830.287	-208.9663644	4.848748509	2.59E-10	1.00E+10	-210.3679983	0.246194387	0.094072403	not-adaptive	0.246194387	-0.273165396
ENSMUSG00000002332.16	Dhrs1	6.81025989	7.739030057	2.281388742	0.650386249	-218.4882045	7.008380721	6.780784169	0.227596552	7.733424059	2.254291786	0.656952034	-218.3242615	6.742236207	0.00071027	2174.84867	-218.9744227	0.521961624	0.254154338	not-adaptive	0.521961624	0.047629025
ENSMUSG00000002342.17	Tmem161a	6.015416995	3130831.057	7.44E-06	263953.1525	-282.8079425	6.144305255	5.996083756	0.148221499	3739987.668	6.22E-06	315309.8579	-282.705772	6.015417003	1.96E-10	1.00E+10	-282.807943	0.90287522	0.651238831	not-adaptive	0.90287522	0.035229357
ENSMUSG00000002343.11	Armc6	5.097735555	14.99887381	1.344398876	1.255677259	-171.0182596	5.054945549	5.10303708	-0.048091531	15.08737787	1.34340914	1.256648473	-171.0122099	5.094072557	1.73E-10	1.00E+10	-171.0852191	0.929592294	0.702369766	not-adaptive	0.929592294	-0.013660573
ENSMUSG00000002345.18	Borcs8	6.666984982	10.72202852	1.548536706	0.897366772	-231.2394507	6.63820287	6.671570177	-0.033367307	10.71694248	1.547752141	0.897756481	-231.2343368	6.696134651	0.000317888	4476.718588	-231.455914	0.801254057	0.50560387	not-adaptive	0.801254057	-0.007233624
ENSMUSG00000002365.10	Snx9	4.493905224	6.695430008	3.774541141	0.565172851	-229.0168502	4.40949674	4.505088555	-0.095591815	6.71622638	3.761042501	0.567356589	-229.0013679	4.359712241	0.002044263	1074.639521	-229.4344351	0.648516903	0.352027691	not-adaptive	0.648516903	-0.030941456
ENSMUSG00000002372.9	Ranbp3	5.676804042	3108247.127	6.63E-06	262050.4305	-240.7177039	5.701572411	5.672743654	0.028828757	3172908.676	6.50E-06	267500.9264	-240.7135945	5.676804038	1.74E-10	1.00E+10	-240.7177043	0.995898604	0.927760897	not-adaptive	0.995898604	0.007313177
ENSMUSG00000002379.7	Ndufa11	8.221119064	11.26961588	0.981162379	0.945119394	-228.4327436	8.439119407	8.186818611	0.252300796	11.96535123	0.922977326	1.002611228	-227.9376916	8.215340288	9.70E-11	1.00E+10	-228.8447269	0.403719342	0.178020684	not-adaptive	0.403719342	0.043789536
ENSMUSG00000002395.14	Use1	6.935788429	7.448869475	1.901685534	0.622446364	-245.3968718	7.043384349	6.919596293	0.123788056	7.447234636	1.899817834	0.622533284	-245.3302447	6.888909357	0.001160632	1029.98206	-245.6570744	0.721206552	0.418807377	not-adaptive	0.721206552	0.025580941
ENSMUSG00000002396.8	Ocel1	2.717862357	21199741.89	2.06E-06	1787285.085	-184.2631241	3.089471903	2.670823174	0.418648729	21200944.82	2.05E-06	1787386.5	-184.0512333	2.717862368	3.68E-10	1.00E+10	-184.2631244	0.80905275	0.515055749	not-adaptive	0.80905275	0.21007579
ENSMUSG00000002413.15	Braf	3.170880291	7.182074298	3.990552382	0.607647798	-276.1632403	3.798633006	3.07134033	0.727292676	9.216454294	3.139437982	0.782142453	-275.0185965	3.180510826	2.69E-10	1.00E+10	-277.5527936	0.079325382	0.024365945	not-adaptive	0.079325382	0.306611953
ENSMUSG00000002416.13	Ndufb2	8.534569841	5.224886457	1.061453631	0.431197718	-184.8383273	8.62447843	8.521190993	0.103287437	5.288997086	1.059141548	0.432233208	-184.7535168	8.626920563	0.001076856	425.7088312	-184.6257096	1	1	not-adaptive	1	0.017382124
ENSMUSG00000002455.14	Prpf6	4.519570444	20526962.37	2.03E-06	1730564.42	-272.1921861	4.685700029	4.490166977	0.195533052	20686348.99	2.01E-06	1744001.803	-272.0995401	4.519570451	3.51E-10	1.00E+10	-272.1921865	0.911515763	0.666863616	not-adaptive	0.911515763	0.061495502
ENSMUSG00000002458.13	Rgs19	6.108986285	18478045.94	1.12E-06	1557827.151	-227.5962936	6.123742588	6.106842207	0.016900381	18478041.18	1.12E-06	1557826.749	-227.5950816	6.108986288	1.75E-10	1.00E+10	-227.5962939	0.998788409	0.960727439	not-adaptive	0.998788409	0.003987072
ENSMUSG00000002477.5	Snrpd1	8.125602808	6.018871762	2.268667297	0.492772956	-253.9083488	8.276348626	8.102628304	0.173720321	6.055392576	2.240618818	0.49894218	-253.7929598	8.230140096	0.001717942	661.3527278	-254.2501103	0.633085021	0.338975779	not-adaptive	0.633085021	0.030604457
ENSMUSG00000002496.10	Tsc2	5.133137124	16.10646246	1.96169867	1.345838227	-294.9183918	4.899069733	5.167236308	-0.268166575	17.59824074	1.781014987	1.48361561	-294.7196802	5.11211733	0.000594596	4406.833589	-294.5361665	1	1	not-adaptive	1	-0.076885036
ENSMUSG00000002504.15	Slc9a3r2	5.023808325	3.100629758	8.075311671	0.265391317	-171.2448972	3.968111287	5.112536986	-1.144425699	3.153055618	7.869236289	0.27071922	-170.7134372	5.160465303	0.017105484	135.5132567	-175.0077167	0.013646402	0.003382816	adaptive	0.013646402	-0.365586888
ENSMUSG00000002524.17	Puf60	7.483929923	10331905.58	1.08E-06	871053.4314	-234.5291464	7.146172232	7.534478693	-0.388306461	10282445.6	1.06E-06	866883.5896	-232.9794667	7.48392992	9.40E-11	1.00E+10	-234.5291466	0.212315934	0.078323093	not-adaptive	0.212315934	-0.076337011
ENSMUSG00000002546.17	Golga2	4.203611639	5.987297464	4.534115071	0.497325868	-233.6821445	3.758872883	4.268849999	-0.509977116	6.187795675	4.307812543	0.52366816	-233.2643249	4.09822084	0.002564263	921.0361236	-234.552786	0.275694727	0.108432315	not-adaptive	0.275694727	-0.183547342
ENSMUSG00000002550.16	Uck1	5.641719262	5.563618895	4.139479771	0.466979115	-208.6731842	4.376051071	5.806049065	-1.429997994	8.020661296	2.831375642	0.678958256	-205.0420631	5.532320198	0.003673832	520.8022604	-207.9266923	0.055875502	0.016308915	not-adaptive	0.055875502	-0.407927188
ENSMUSG00000002580.7	Mien1	6.875034422	9.449556754	2.497274717	0.790549841	-264.4299827	6.508852156	6.926362416	-0.41751026	10.30917803	2.295947159	0.860459249	-263.9260588	6.866956314	0.00012911	16190.79281	-265.1333739	0.298998984	0.120206353	not-adaptive	0.298998984	-0.089694733
ENSMUSG00000002602.16	Axl	8.09002793	2.977626664	2.418179019	0.260336387	-220.7094495	7.375928713	8.198141393	-0.82221268	3.372803762	2.22613601	0.28270959	-218.7612753	7.910143797	0.004719782	134.2390212	-220.5946686	0.159870174	0.05550711	not-adaptive	0.159870174	-0.15247216
ENSMUSG00000002603.15	Tgfb1	1.877078722	31872728.05	7.69E-07	2687092.86	-119.395214	2.020765015	1.857595835	0.16316918	31872476.06	7.68E-07	2687071.615	-119.3498156	1.877078727	2.07E-10	1.00E+10	-119.3952142	0.95561652	0.763166178	not-adaptive	0.95561652	0.121464925
ENSMUSG00000002608.8	Ccdc97	4.725304102	18478046.31	1.38E-06	1557827.182	-232.4696263	4.8832275	4.701333586	0.181893914	18478045.87	1.38E-06	1557827.145	-232.356056	4.725304112	2.15E-10	1.00E+10	-232.4696265	0.892641289	0.633651929	not-adaptive	0.892641289	0.05476494
ENSMUSG00000002625.10	Akap8l	4.796626331	5132041.405	5.65E-06	432668.8985	-190.3463063	4.234323941	4.886083529	-0.651759588	18478321.69	1.54E-06	1557850.398	-189.2865024	4.796626319	2.45E-10	1.00E+10	-190.3463064	0.346523695	0.145423746	not-adaptive	0.346523695	-0.206546882
ENSMUSG00000002635.11	Pdcd2l	5.33021861	7.159153274	4.865576509	0.59762582	-243.6774746	5.061196177	5.378725164	-0.317528986	7.255753361	4.890651269	0.593200057	-243.5120786	5.324957998	0.002609444	1140.244129	-244.041512	0.588938544	0.303473765	not-adaptive	0.588938544	-0.087785878
ENSMUSG00000002658.9	Gtf2f1	6.137815685	3108240.965	7.75E-06	262049.9108	-273.0782617	6.298397793	6.113848206	0.184549587	3172908.762	7.58E-06	267500.9335	-272.9322177	6.106046013	0.000319165	6236.319938	-272.8919449	1	1	not-adaptive	1	0.042904144
ENSMUSG00000002660.8	Clpp	6.278214523	18477286.31	1.59E-06	1557763.107	-277.0753118	6.856159427	6.20321404	0.652945387	18477307.69	1.56E-06	1557764.91	-275.7680119	6.278214537	2.48E-10	1.00E+10	-277.075312	0.270549544	0.105884216	not-adaptive	0.270549544	0.144384752
ENSMUSG00000002679.14	Med6	6.174269989	4313932.043	4.19E-06	363690.549	-158.0377819	6.509545976	6.126936909	0.382609067	3095916.924	5.77E-06	261008.6635	-157.5297363	6.174270003	1.52E-10	1.00E+10	-158.0377819	0.601670313	0.313447968	not-adaptive	0.601670313	0.087390927
ENSMUSG00000002718.14	Cse1l	6.112967228	27.41209674	0.796938299	2.32086352	-269.9181271	6.003084885	6.129006803	-0.125921917	26.99160492	0.810500896	2.279382627	-269.8474583	6.10935699	5.67E-05	32732.17155	-269.9230264	0.927216659	0.697452072	not-adaptive	0.927216659	-0.029949238
ENSMUSG00000002728.14	Naa20	7.538921003	14225564.85	1.00E-06	1199315.773	-250.7295239	7.537297471	7.539169043	-0.001871572	10282380.2	1.39E-06	866878.0759	-250.7294961	7.538921004	1.20E-10	1.00E+10	-250.7295245	0.999971569	0.993983455	not-adaptive	0.999971569	-0.000358188
ENSMUSG00000002731.6	Prkra	5.059432428	5.189521935	5.756852187	0.430919617	-150.4961148	6.305164078	4.870125992	1.435038086	6.651324605	4.431437846	0.559768458	-148.4174158	4.9895654	0.003744898	705.2164846	-151.2423415	0.059313064	0.017456852	not-adaptive	0.059313064	0.372574818
ENSMUSG00000002732.14	Fkbp7	6.319872618	11.00420093	2.236305829	0.911630934	-179.7412614	7.224102829	6.145802136	1.078300693	19270171.18	1.22E-06	1624609.162	-175.9476003	6.38781078	0.001308973	1508.319099	-179.0781024	0.043695854	0.012342423	adaptive	0.043695854	0.233217108
ENSMUSG00000002733.8	Plekha3	3.632196172	3096579.675	1.10E-05	261064.5388	-219.6862115	4.6281686	3.513862815	1.114305785	18478083.14	1.76E-06	1557830.287	-217.3075033	3.666134418	0.000353985	7952.39867	-219.6565117	0.095463775	0.030197442	not-adaptive	0.095463775	0.397383554
ENSMUSG00000002741.9	Ykt6	4.367605766	6.220688664	3.438329565	0.523978286	-270.1390122	4.412908603	4.360603655	0.052304948	6.197678113	3.410543618	0.528386146	-270.1324401	4.326949331	0.00219317	837.8773183	-270.1681064	0.964962217	0.789406217	not-adaptive	0.964962217	0.017202001
ENSMUSG00000002748.7	Baz1b	4.246446178	6.496107723	4.615795332	0.546936903	-308.935038	3.649251385	4.339499058	-0.690247673	7.117125114	4.230552803	0.597086961	-308.0139486	4.332795105	0.002870181	905.4358308	-309.8712018	0.156100826	0.053941574	not-adaptive	0.156100826	-0.249927974
ENSMUSG00000002767.13	Mrpl2	6.606589657	6.416969693	4.378086569	0.540790776	-283.1563581	6.036202797	6.701598885	-0.665396088	7.313183101	3.968304475	0.599171784	-282.2685647	6.661080031	0.003828322	603.5021155	-281.749233	1	1	not-adaptive	1	-0.150864062
ENSMUSG00000002768.8	Mea1	7.331311373	2443.543853	0.007062773	205.9634888	-252.1937663	7.500050449	7.308079169	0.19197128	1919851.031	8.96E-06	161856.3307	-251.9819324	7.319567177	0.000117289	12275.99212	-252.1398013	0.853961741	0.574180417	not-adaptive	0.853961741	0.037408037
ENSMUSG00000002778.14	Kdelr1	6.285419849	11.1018716	2.232183021	0.931980142	-297.972271	6.271253733	6.287599524	-0.016345791	11.09366139	2.22817987	0.933680426	-297.9713695	6.290580199	0.000791713	2611.877474	-297.082794	1	1	not-adaptive	1	-0.003755439
ENSMUSG00000002808.7	Epdr1	6.42488991	2.164437147	6.291651196	0.178664768	-248.7709543	5.26587416	6.596798974	-1.330924814	2.33628687	5.872249599	0.19138877	-247.2812997	6.212121642	0.018125953	62.01966247	-248.4503509	0.310661578	0.126243266	not-adaptive	0.310661578	-0.325093097
ENSMUSG00000002812.4	Flii	6.486662037	138.7466325	0.096653275	11.67586071	-248.5630301	6.780055731	6.442483244	0.337572487	3078509.231	4.30E-06	259543.2609	-247.5924599	6.470400207	0.000228975	4807.865499	-248.3032832	0.491239561	0.233132549	not-adaptive	0.491239561	0.073680252
ENSMUSG00000002820.6	Atg4d	3.441528805	13.64987834	3.246933781	1.143948393	-231.9737202	3.35040754	3.457990968	-0.107583428	13.95976751	3.199833286	1.161574418	-231.9547096	3.44847215	3.83E-10	1.00E+10	-232.0602868	0.899805051	0.645864178	not-adaptive	0.899805051	-0.045597507
ENSMUSG00000002833.11	Hdgfl2	5.617847655	8.503041493	1.836266867	0.721865747	-230.9219575	5.510609439	5.632084862	-0.121475423	8.497741299	1.818894611	0.728542417	-230.8671343	5.608249034	0.000517039	2655.894973	-231.4370683	0.565562749	0.28568021	not-adaptive	0.565562749	-0.031457191
ENSMUSG00000002835.9	Chaf1a	2.824988697	9.733626619	4.557527038	0.815502645	-269.0745739	2.695602503	2.843743542	-0.148141039	9.713072441	4.518228017	0.822442719	-269.0439756	2.819556553	3.95E-10	1.00E+10	-269.5845024	0.582441338	0.298461975	not-adaptive	0.582441338	-0.077183593
ENSMUSG00000002844.9	Adprh	5.522111454	22.62627533	1.08838022	1.90771818	-293.5266497	5.309888663	5.553688168	-0.243799505	26.07081257	0.939888793	2.208485195	-293.2819264	5.523365967	2.10E-10	1.00E+10	-293.5575264	0.759116537	0.45782781	not-adaptive	0.759116537	-0.064764563
ENSMUSG00000002845.14	Tmem39a	5.560475418	7.290670732	3.500519401	0.609390216	-248.4427076	4.817048787	5.67690864	-0.859859853	9.156661184	2.753687904	0.774801349	-246.643827	5.528507804	0.001005464	2244.220417	-249.4352367	0.061334689	0.018137501	not-adaptive	0.061334689	-0.236955989
ENSMUSG00000002846.9	Timmdc1	5.35788851	6.862278433	2.709332173	0.571891151	-279.3627431	4.977623632	5.412595915	-0.434972283	7.155074106	2.576638753	0.600581948	-278.7720074	5.449350815	0.001831234	833.8235463	-277.6892923	1	1	not-adaptive	1	-0.120863536
ENSMUSG00000002870.8	Mcm2	7.087373849	7.909685881	3.635642996	0.666908341	-267.7315424	6.339513713	7.207966825	-0.868453112	9.872940119	2.92471996	0.82745591	-266.0165092	7.076647732	0.002060138	1174.830613	-267.3199704	0.271590144	0.106398071	not-adaptive	0.271590144	-0.185220192
ENSMUSG00000002871.14	Tpra1	6.63430065	18.45458432	0.720007997	1.558357085	-236.0684477	6.455230308	6.6621263	-0.206895992	20.36917257	0.654837258	1.711380336	-235.7549305	6.637847786	3.79E-05	30032.6422	-236.1344665	0.684178803	0.383619102	not-adaptive	0.684178803	-0.045514136
ENSMUSG00000002881.14	Nab1	3.613363054	6.823802967	4.941473384	0.570506346	-149.1981041	3.119852164	3.674260354	-0.55440819	7.012838747	4.781700596	0.588336803	-148.9353309	3.645833936	0.001092761	2785.541745	-149.6181045	0.505213775	0.242578404	not-adaptive	0.505213775	-0.23597619
ENSMUSG00000002885.14	Adgre5	4.561371753	10.74515308	3.115661662	0.907239825	-154.9787896	4.168509644	4.615635701	-0.447126057	11.9969387	2.79436184	1.014041744	-154.7370212	4.538912297	0.000636201	4555.250267	-155.0663528	0.71940443	0.417032288	not-adaptive	0.71940443	-0.146997688
ENSMUSG00000002900.17	Lamb1	5.507704327	7.363435337	2.634522443	0.624294997	-271.5821703	5.57633231	5.497044269	0.07928804	7.436437983	2.640015802	0.623145183	-271.5620247	5.513176004	0.000682945	2567.62724	-273.1914516	0.196041885	0.071038762	not-adaptive	0.196041885	0.02066044
ENSMUSG00000002948.19	Map2k7	4.376651587	6.146332242	4.264370661	0.516099155	-276.3691834	4.090961006	4.419326569	-0.328365563	6.190068012	4.20012665	0.523414097	-276.1667407	4.249244663	0.002543041	881.0907578	-275.9032534	1	1	not-adaptive	1	-0.111386758
ENSMUSG00000002949.15	Timm44	6.25252323	14.2057064	1.196527691	1.179410901	-258.3534466	6.21706496	6.257878301	-0.04081334	14.37084621	1.19494604	1.181219759	-258.3445619	6.267603364	0.000444344	3141.114646	-257.8306821	1	1	not-adaptive	1	-0.009439949
ENSMUSG00000002957.11	Ap2a2	5.077614842	4.471137158	3.951023122	0.375835567	-286.4810064	4.799542241	5.11942796	-0.319885719	4.507645997	3.920477528	0.378351912	-286.2730516	5.193177771	0.005461122	274.675217	-287.731782	0.232531288	0.087625643	not-adaptive	0.232531288	-0.093085799
ENSMUSG00000002963.17	Pnkp	5.311568029	6.870556189	3.311152786	0.573021275	-193.1704353	5.822467499	5.237108511	0.585358989	7.597385198	2.988625606	0.636492415	-192.4906222	5.457583145	0.001988209	966.130027	-193.1495902	0.517384973	0.250962791	not-adaptive	0.517384973	0.152860184
ENSMUSG00000002968.9	Med25	4.77806662	8.738084807	3.463483427	0.739329585	-297.611427	4.275172791	4.844596987	-0.569424196	9.290145002	3.263383029	0.782364722	-296.9405213	4.690127638	0.001634978	1572.287484	-297.3777747	0.645807764	0.349710651	not-adaptive	0.645807764	-0.180393925
ENSMUSG00000002981.10	Clptm1	6.668699734	1.783671942	7.950303627	0.145574024	-277.0514022	5.548078674	6.836795685	-1.288717011	1.897492246	7.771956889	0.148835769	-276.1109864	6.859239048	0.023711745	48.87318627	-274.9326902	1	1	not-adaptive	1	-0.301332066
ENSMUSG00000002983.17	Relb	2.941934413	5.309553647	10.44135147	0.432105298	-164.4448482	2.536125257	3.002313893	-0.466188636	5.318264618	10.29514318	0.437665757	-164.3323376	2.745968022	0.008043602	573.1471842	-164.2827797	1	1	not-adaptive	1	-0.243448818
ENSMUSG00000002984.17	Tomm40	6.19756358	1.874774246	8.1382384	0.141764477	-262.1328515	5.170694828	6.338786432	-1.168091604	1.872829324	7.835476819	0.14652923	-261.417334	6.389718088	0.025785577	45.00986588	-261.444739	0.972967095	0.814895374	not-adaptive	0.972967095	-0.293848501
ENSMUSG00000002996.17	Hbp1	5.598041069	18380551.26	1.60E-06	1549607.687	-168.4344909	5.520139037	5.61119336	-0.091054323	18380551.26	1.59E-06	1549607.687	-168.415837	5.598041051	2.47E-10	1.00E+10	-168.4344911	0.981518872	0.846839159	not-adaptive	0.981518872	-0.023603024
ENSMUSG00000002997.15	Prkar2b	5.087929504	4.227477092	7.018349268	0.353212402	-296.0536989	5.300310948	5.058612989	0.241697959	4.203269546	6.891280623	0.359932276	-295.9948232	5.283009688	0.011543964	222.4654763	-299.6931356	0.024765285	0.006534637	adaptive	0.024765285	0.06733513
ENSMUSG00000003031.14	Cdkn1b	4.387453315	4.300105682	2.551578914	0.356613358	-242.9868787	4.902572541	4.310310012	0.592262529	4.651752249	2.348651154	0.388098719	-241.850778	4.630824082	0.004406764	212.556452	-246.9863057	0.005883946	0.001351335	adaptive	0.005883946	0.185747341
ENSMUSG00000003032.8	Klf4	3.348875364	15.37713508	2.504181069	1.288263289	-256.0758393	3.497819497	3.328729487	0.16909001	15.99664922	2.394338788	1.348706072	-256.0240721	3.35017708	3.31E-10	1.00E+10	-256.1565528	0.875919851	0.606731931	not-adaptive	0.875919851	0.071484209
ENSMUSG00000003033.15	Ap1m1	6.893583996	10.67543818	1.372999947	0.88987031	-249.7099236	7.075034285	6.865947433	0.209086852	11.16411105	1.295795907	0.943592146	-249.4621781	6.891318575	0.000436885	2829.846119	-249.8350644	0.688743494	0.387817919	not-adaptive	0.688743494	0.043278327
ENSMUSG00000003037.16	Rab8a	5.916778427	3221029.266	3.94E-06	271556.5873	-241.1970469	6.035388868	5.898657388	0.136731481	3221032.575	3.93E-06	271556.8663	-241.03023	5.916778426	1.07E-10	1.00E+10	-241.1970471	0.846354417	0.563526964	not-adaptive	0.846354417	0.033060113
ENSMUSG00000003038.15	Hmgn2	7.99835167	4.746101099	4.706134315	0.396274665	-287.0812053	8.548042145	7.91481483	0.633227315	5.008576671	4.499945957	0.414440401	-286.3661335	8.288753903	0.004939785	389.3647031	-288.4676152	0.122275118	0.040353403	not-adaptive	0.122275118	0.111038423
ENSMUSG00000003039.9	Fam32a	5.738988959	6.359746427	2.624030835	0.538218886	-262.6714992	6.412509667	5.642540011	0.769969656	7.878029906	2.122788519	0.666289658	-260.5880877	5.816738395	0.001344892	1097.414186	-263.7668461	0.04163732	0.011688502	adaptive	0.04163732	0.184544352
ENSMUSG00000003062.13	Stard3nl	6.796752481	5.784219314	2.549727342	0.48599592	-239.2919484	6.333865875	6.863233	-0.529367125	6.220958911	2.342011003	0.529392637	-238.3967396	6.797143772	1.45E-10	1.00E+10	-242.2479059	0.021254932	0.005514951	adaptive	0.021254932	-0.115802016
ENSMUSG00000003068.17	Stk11	4.744531286	1397809.032	2.22E-05	117844.3588	-134.8670147	5.762398218	4.650574339	1.111823879	10063904.18	2.97E-06	848452.8987	-133.5442794	4.744531321	2.61E-10	1.00E+10	-134.8670147	0.266405607	0.103845402	not-adaptive	0.266405607	0.309260465
ENSMUSG00000003072.15	Atp5d	8.627418284	6.658526169	0.825163299	0.54597992	-180.4277529	8.37648389	8.66558157	-0.28909768	7.159790367	0.761447375	0.591142365	-179.5115393	8.616607286	0.000521479	866.6351158	-179.5898285	0.924696996	0.692326501	not-adaptive	0.924696996	-0.04895179
ENSMUSG00000003099.11	Ppp5c	6.690364681	7.302272389	1.030647436	0.592945942	-200.4076441	6.88132894	6.661590038	0.219738902	7.500018887	0.968554535	0.63124271	-199.9935098	6.746572636	0.000459746	1372.934454	-201.1059139	0.32876762	0.135809522	not-adaptive	0.32876762	0.046820637
ENSMUSG00000003119.14	Cdk12	2.852595449	3665649.528	6.56E-06	309041.4363	-248.1459951	2.740026022	2.867120536	-0.127094514	3700603.541	6.50E-06	311988.132	-248.0895356	2.852595416	2.03E-10	1.00E+10	-248.1459954	0.945104456	0.736844336	not-adaptive	0.945104456	-0.065412964
ENSMUSG00000003131.7	Pafah1b2	6.773207145	5.453087839	2.042596295	0.449110577	-241.5912872	6.018113586	6.889889928	-0.871776342	7.479522873	1.44843169	0.634468762	-237.8272332	6.70430679	0.001469435	619.1212829	-238.9774439	0.316570076	0.129338912	not-adaptive	0.316570076	-0.195169598
ENSMUSG00000003154.15	Foxj2	2.787043786	1962966.654	1.69E-05	165487.7871	-253.175881	2.737410107	2.796519306	-0.059109199	2541968.794	1.30E-05	214303.0547	-253.1648539	2.787043796	2.79E-10	1.00E+10	-253.1758813	0.989033153	0.881941269	not-adaptive	0.989033153	-0.030820701
ENSMUSG00000003161.15	Sri	8.472923829	8.751448035	1.377420604	0.741914126	-240.955006	8.413426094	8.482009417	-0.068583323	8.746623	1.376584931	0.742102037	-240.9270451	8.450048098	0.00029441	3621.079104	-241.7133648	0.455518169	0.20982413	not-adaptive	0.455518169	-0.011712674
ENSMUSG00000003166.20	Dgcr2	5.340184726	15.71678839	2.048215175	1.311247445	-279.0028438	4.807811473	5.422487565	-0.614676092	19.90097227	1.606219757	1.661541736	-277.9586915	5.33157088	0.001434379	1791.304899	-277.8362348	1	1	not-adaptive	1	-0.173574514
ENSMUSG00000003184.15	Irf3	5.909654716	18478045.94	9.55E-07	1557827.151	-228.097197	5.579149296	5.96428371	-0.385134414	18478045.94	9.44E-07	1557827.151	-227.2366242	5.909654701	1.49E-10	1.00E+10	-228.0971974	0.422919574	0.189545532	not-adaptive	0.422919574	-0.096303728
ENSMUSG00000003190.12	Bcl2l12	3.731126585	22590424.77	7.90E-07	1904529.355	-124.9875696	3.689734352	3.73730453	-0.047570178	26036068.84	6.85E-07	2195021.14	-124.9810259	3.731126577	1.50E-10	1.00E+10	-124.9875699	0.993477341	0.908918326	not-adaptive	0.993477341	-0.018481174
ENSMUSG00000003200.10	Sh3gl1	6.186567631	6.897227022	1.531548196	0.579768755	-212.1216933	6.083723099	6.201714527	-0.117991428	6.89938007	1.528668031	0.580361012	-212.0498428	6.222552361	0.000750671	1232.814988	-213.4317133	0.251108423	0.096422525	not-adaptive	0.251108423	-0.027712628
ENSMUSG00000003226.7	Ranbp2	3.079580699	7.180012563	4.151272983	0.604740261	-240.4405755	3.247510507	3.056139872	0.191370635	7.315082879	4.122639182	0.609467274	-240.3800857	3.118439103	0.001746715	1493.228154	-241.0671902	0.503030486	0.241090033	not-adaptive	0.503030486	0.08762362
ENSMUSG00000003233.12	Dvl3	3.351559515	4.746819655	5.211976388	0.394488293	-289.401418	2.888298694	3.420770247	-0.532471553	4.883587727	5.164742967	0.397190559	-288.9659709	3.381565687	0.004650692	467.3199953	-291.5356458	0.076560433	0.023389407	not-adaptive	0.076560433	-0.244101263
ENSMUSG00000003234.16	Abcf3	5.509729118	7.14809306	2.829548808	0.597140823	-238.0776237	5.39353097	5.52761153	-0.13408056	7.174365341	2.79726995	0.604237642	-238.0289129	5.438136546	0.00111739	1575.890297	-238.6753656	0.523900887	0.25551319	not-adaptive	0.523900887	-0.035426161
ENSMUSG00000003235.13	Eif2b5	6.120485337	6.057944668	6.497897762	0.498664729	-323.6882378	6.07581148	6.126454031	-0.050642551	6.013669028	6.470379299	0.500635782	-323.6852276	6.190045668	0.004557389	710.2277077	-322.4051866	1	1	not-adaptive	1	-0.011975182
ENSMUSG00000003269.17	Cyth2	5.9218899	2.652049478	7.177600557	0.220607129	-267.0059243	5.128398883	6.038773533	-0.91037465	2.749736857	7.056047557	0.223839102	-266.3291962	6.004179897	0.013416026	119.3273954	-265.586364	1	1	not-adaptive	1	-0.235747092
ENSMUSG00000003299.10	Mrpl4	6.441319896	10283109.05	1.25E-06	866939.5242	-238.0184542	6.135002145	6.484161539	-0.349159394	10270025.26	1.24E-06	865836.474	-237.0277078	6.441319878	1.09E-10	1.00E+10	-238.0184545	0.371299315	0.159233156	not-adaptive	0.371299315	-0.079856185
ENSMUSG00000003308.15	Keap1	4.483950477	7.792459601	3.549756435	0.657942187	-250.2283647	4.587505499	4.467244218	0.120261281	7.865776912	3.505656119	0.666835672	-250.197279	4.531412608	0.001996105	1172.803592	-249.9631126	1	1	not-adaptive	1	0.03832476
ENSMUSG00000003316.14	Glg1	5.915075355	5.324983317	3.810422847	0.436272888	-293.6102804	6.260691027	5.86299433	0.397696697	5.488027388	3.680244421	0.452244632	-293.2537291	6.066944168	0.003140818	531.9278365	-292.5759408	1	1	not-adaptive	1	0.094684243
ENSMUSG00000003345.16	Csnk1g2	3.806215426	16.67364556	1.959266916	1.406802551	-193.6025574	4.44611706	3.692595524	0.753521535	3095916.924	1.05E-05	261008.6635	-192.4117422	3.81915082	0.000273746	10149.44525	-193.6035335	0.3036768	0.12261606	not-adaptive	0.3036768	0.26791069
ENSMUSG00000003348.10	Mob3a	5.310026908	5.729451138	5.555745234	0.476040046	-244.0479192	5.125013133	5.340870494	-0.215857361	5.709796618	5.537640578	0.477029659	-243.981931	5.252774214	0.002892976	980.3745996	-245.5952956	0.199216195	0.072445243	not-adaptive	0.199216195	-0.0595192
ENSMUSG00000003352.14	Cacnb3	5.578587753	18478045.93	1.26E-06	1557827.15	-245.8886426	5.599429176	5.575114182	0.024314994	18478045.95	1.26E-06	1557827.152	-245.8860619	5.578587753	1.96E-10	1.00E+10	-245.888643	0.997422266	0.942722928	not-adaptive	0.997422266	0.006278409
ENSMUSG00000003355.7	Fkbp11	6.688679755	8.958580251	2.693022958	0.757947803	-211.3720875	6.218399514	6.745504679	-0.527105165	10.16553162	2.410181878	0.848729624	-210.8243163	6.727853514	0.001148994	1767.180611	-210.4980668	1	1	not-adaptive	1	-0.117383077
ENSMUSG00000003360.15	Ddx23	4.232651016	4498929.841	7.88E-06	379291.9822	-310.6943182	3.759355582	4.30519995	-0.545844368	19053067.66	1.84E-06	1606305.469	-309.7815493	4.232651002	2.99E-10	1.00E+10	-310.6943185	0.401411106	0.176655444	not-adaptive	0.401411106	-0.195594863
ENSMUSG00000003363.15	Pld3	6.584074604	25.34411686	0.585945785	2.143826014	-233.6898391	6.233928924	6.635447606	-0.401518682	3334226.993	4.45E-06	281100.0082	-232.6457203	6.585257756	1.27E-10	1.00E+10	-233.7102104	0.344903679	0.144536891	not-adaptive	0.344903679	-0.090052082
ENSMUSG00000003380.11	Rabac1	6.685540231	6.552215254	2.129013885	0.550959935	-227.5492151	6.614093238	6.696993356	-0.082900118	6.585921782	2.128611648	0.551076192	-227.5223408	6.659301171	0.000230722	5659.667326	-229.6325016	0.121218478	0.039942592	not-adaptive	0.121218478	-0.017970154
ENSMUSG00000003382.18	Etv3	2.544628853	5610048.11	3.30E-06	472959.8957	-91.9628267	3.315169872	2.469085615	0.846084256	5834287.642	3.06E-06	491869.5615	-90.90003318	2.544628858	1.56E-10	1.00E+10	-91.9628268	0.345489293	0.144857251	not-adaptive	0.345489293	0.425105934
ENSMUSG00000003402.14	Prkcsh	6.050005682	13.63945184	1.127957957	1.133708141	-244.3632687	6.030542877	6.053198694	-0.022655817	13.65528382	1.117933181	1.144139514	-244.3602146	6.053617723	0.000267807	4804.007452	-244.3099967	1	1	not-adaptive	1	-0.005409826
ENSMUSG00000003420.8	Fcgrt	5.747654733	7.328234691	3.534514592	0.614004828	-188.7560927	5.860900468	5.728843977	0.132056491	7.308997721	3.596938267	0.602006076	-188.7248659	5.747619897	0.000502357	4656.449348	-189.326366	0.547989013	0.272722882	not-adaptive	0.547989013	0.03287829
ENSMUSG00000003421.13	Nosip	5.878901291	6.647276828	2.154358533	0.551488641	-216.0679428	6.097809425	5.84521736	0.252592065	6.967225189	2.048376042	0.582274677	-215.8316226	6.059259394	0.001845527	643.4450058	-216.5313983	0.496696734	0.236798718	not-adaptive	0.496696734	0.061034389
ENSMUSG00000003423.15	Pih1d1	5.527894459	10.43184113	1.42072288	0.875198429	-142.8254812	5.339491103	5.554046647	-0.214555544	10.36271331	1.4152951	0.875493245	-142.6778024	5.52895372	1.31E-10	1.00E+10	-142.9586449	0.755147317	0.453582185	not-adaptive	0.755147317	-0.056837046
ENSMUSG00000003429.11	Rps11	10.26302532	5.769756304	0.663557473	0.488153578	-154.1101703	10.20637811	10.27154188	-0.065163766	5.862169935	0.664211556	0.487934556	-154.0558376	10.2686539	0.000596012	546.5081879	-154.2708344	0.806544077	0.511992157	not-adaptive	0.806544077	-0.009181768
ENSMUSG00000003435.9	Supt5	5.072913426	24.14777949	1.063707982	2.037661183	-289.7000751	4.913090525	5.09835283	-0.185262306	25.46927432	1.00982741	2.144637441	-289.5595525	5.073306661	2.19E-10	1.00E+10	-289.7193328	0.852331097	0.571871928	not-adaptive	0.852331097	-0.053400397
ENSMUSG00000003437.14	Paf1	5.297100536	14.95023361	2.278505647	1.254152856	-242.5845974	4.907585846	5.36841244	-0.460826594	18.93984671	1.790578478	1.596658057	-242.055244	5.301320128	2.93E-10	1.00E+10	-242.6502176	0.551577078	0.275340171	not-adaptive	0.551577078	-0.12948201
ENSMUSG00000003438.17	Timm50	6.651740265	6.646065111	2.715521506	0.551394045	-260.3445171	5.920411275	6.764239783	-0.843828508	8.205778346	2.148255102	0.694662625	-257.9300149	6.647012619	0.001883661	785.8513239	-258.8826727	0.385714489	0.167484528	not-adaptive	0.385714489	-0.192230403
ENSMUSG00000003444.8	Med29	4.903071918	13.90456604	1.045347083	1.155846865	-203.1963095	5.030476244	4.884178039	0.146298205	14.35250779	1.01659251	1.188346863	-203.084398	4.901802135	1.25E-10	1.00E+10	-203.3474644	0.768690813	0.468237218	not-adaptive	0.768690813	0.042579198
ENSMUSG00000003452.15	Bicd1	3.942582885	9.487022915	3.835002569	0.79591565	-270.6376891	4.427794583	3.879606095	0.548188488	9.724795667	3.736757118	0.812668517	-270.1488446	3.979344514	0.001056192	2972.146298	-271.0369872	0.411419218	0.182606148	not-adaptive	0.411419218	0.190678113
ENSMUSG00000003458.12	Ncstn	6.732191681	5.861105034	3.092928706	0.482978393	-276.603807	7.420089896	6.631138657	0.788951239	6.920815742	2.576823454	0.580964109	-274.7153227	6.706272869	0.002613503	594.0531191	-279.0483986	0.013127108	0.003241751	adaptive	0.013127108	0.162180043
ENSMUSG00000003464.13	Pex19	6.166416795	8.050960285	3.293690409	0.684804485	-301.4012127	7.123650598	6.027239478	1.09641112	13.45605124	2.002862752	1.12345806	-297.9592765	6.119872704	0.001630714	1408.225572	-301.9960195	0.017654881	0.004491762	adaptive	0.017654881	0.241119369
ENSMUSG00000003500.13	Impdh1	5.007145631	3108240.965	7.55E-06	262049.9108	-221.7920758	4.552829583	5.068539692	-0.515710109	3131796.716	7.39E-06	264034.5541	-220.8978645	5.00714562	1.98E-10	1.00E+10	-221.7920759	0.40892998	0.181118463	not-adaptive	0.40892998	-0.15480669
ENSMUSG00000003518.13	Dusp3	6.051370102	4.899063332	2.552614977	0.402874396	-252.7296007	5.591081412	6.120799277	-0.529717865	5.209398377	2.38926019	0.430299388	-251.7820493	5.893517602	0.002081543	496.7986498	-250.9723605	1	1	not-adaptive	1	-0.130592705
ENSMUSG00000003527.9	Ess2	5.407249146	18478046.9	9.91E-07	1557827.232	-202.8577119	5.137744387	5.447175777	-0.309431391	18478046.9	9.84E-07	1557827.232	-202.4239554	5.407249131	1.54E-10	1.00E+10	-202.8577121	0.64806995	0.351644658	not-adaptive	0.64806995	-0.084373308
ENSMUSG00000003528.15	Slc25a1	6.652915099	2.735784256	7.157974545	0.228629722	-265.2564172	6.639546897	6.654925466	-0.015378569	2.727662107	7.135959285	0.229338011	-265.2562227	6.666387921	0.017404178	95.82362697	-267.0122519	0.172729368	0.060923714	not-adaptive	0.172729368	-0.003337717
ENSMUSG00000003531.15	Dgcr6	6.368129866	5.01721755	2.385258486	0.40927874	-231.9952853	5.704824293	6.458912356	-0.754088063	5.345427311	2.170026603	0.445003318	-230.132901	6.303434859	0.002449009	400.9250759	-231.815739	0.185845795	0.066568258	not-adaptive	0.185845795	-0.179108791
ENSMUSG00000003534.17	Ddr1	4.932862826	6.97039863	4.660966465	0.580303247	-313.7369814	4.94433465	4.931090418	0.013244232	7.002865071	4.680534418	0.577893366	-313.7366591	4.907842622	0.001461237	1971.054512	-315.3409421	0.201033651	0.073253662	not-adaptive	0.201033651	0.003869686
ENSMUSG00000003541.6	Ier3	5.914802502	7.65430358	4.878353841	0.649732184	-301.0817631	5.519069382	5.974490034	-0.455420652	8.010581233	4.665044485	0.680016559	-300.7471712	5.837192674	0.001941548	1680.50792	-301.4333668	0.503487887	0.241401459	not-adaptive	0.503487887	-0.114390552
ENSMUSG00000003549.9	Ercc1	5.739596336	7.61638854	3.380616229	0.649558655	-237.0392629	5.724527322	5.741692828	-0.017165506	7.668224306	3.396752003	0.646555319	-237.038689	5.64502108	0.001363582	1671.740413	-237.6890138	0.521876212	0.254094578	not-adaptive	0.521876212	-0.004319577
ENSMUSG00000003573.15	Homer3	4.406618132	6.467585238	5.438741565	0.537570334	-282.9138716	3.849918182	4.481135711	-0.631217529	6.700826821	5.230384021	0.55776274	-282.3822434	4.432131836	0.003786866	784.5737385	-283.3678869	0.37319899	0.160311317	not-adaptive	0.37319899	-0.219036633
ENSMUSG00000003575.13	Crtc1	3.276299175	5.738553239	4.072030371	0.475758987	-260.6609606	3.341939261	3.26698128	0.074957981	5.747420184	4.068485272	0.476203982	-260.6504965	3.148673289	0.002202738	917.4132281	-260.7769442	0.881220182	0.61504359	not-adaptive	0.881220182	0.032727325
ENSMUSG00000003623.4	Crot	4.319093831	8.807392713	4.693200689	0.740962355	-209.5504243	3.014897436	4.479509893	-1.464612457	12.36203812	3.284445718	1.041384558	-207.2140707	4.279086277	0.000937185	3872.360157	-209.8662313	0.070498735	0.02127259	not-adaptive	0.070498735	-0.571231971
ENSMUSG00000003660.10	Snrnp200	4.221492684	3221525.715	9.47E-06	271598.4414	-268.5509575	3.968474589	4.26297106	-0.294496471	3108247.127	9.77E-06	262050.4305	-268.2606122	4.221492698	2.57E-10	1.00E+10	-268.5509577	0.748005123	0.446041636	not-adaptive	0.748005123	-0.103274694
ENSMUSG00000003662.10	Ciao1	5.369589794	3434955.833	6.10E-06	289591.7072	-195.9224486	5.493193284	5.353836408	0.139356876	3327370.225	6.29E-06	280521.7976	-195.8590625	5.369589789	1.77E-10	1.00E+10	-195.9224489	0.938580737	0.721801864	not-adaptive	0.938580737	0.037071999
ENSMUSG00000003721.14	Insig2	5.191364238	7.245081505	5.555715832	0.596532147	-255.7701823	5.763600482	5.109070744	0.654529738	7.753531413	5.087742681	0.65227957	-255.1999525	5.226311019	3.69E-10	1.00E+10	-256.8375757	0.194441644	0.070332365	not-adaptive	0.194441644	0.173909423
ENSMUSG00000003731.13	Kpna6	4.169884806	18478045.87	1.55E-06	1557827.145	-249.156648	4.604857443	4.106683653	0.49817379	18478045.87	1.53E-06	1557827.145	-248.3889567	4.169884803	2.41E-10	1.00E+10	-249.1566483	0.464083144	0.215306331	not-adaptive	0.464083144	0.165182677
ENSMUSG00000003746.16	Man1a	3.329311433	10.33715676	2.182927674	0.86204618	-140.8342934	2.955669793	3.36209837	-0.406428577	9.703281151	2.278157633	0.817021844	-140.6228926	3.330881234	1.99E-10	1.00E+10	-140.9726427	0.704864214	0.402951686	not-adaptive	0.704864214	-0.185876836
ENSMUSG00000003778.14	Brd8	5.911364987	3074515.779	8.22E-06	259206.6115	-291.1811818	5.969527027	5.902225237	0.06730179	3074541.42	8.22E-06	259208.7742	-291.1609808	5.910900856	9.03E-05	23477.87523	-291.165423	0.995567633	0.924904771	not-adaptive	0.995567633	0.016357652
ENSMUSG00000003779.16	Kif20a	7.141534376	8.301759952	6.450510279	0.71051818	-232.6167593	7.305769599	7.117502588	0.188267011	8.25735339	6.461120501	0.708581613	-232.5850812	7.131823652	4.98E-10	1.00E+10	-233.2435308	0.517653264	0.251149294	not-adaptive	0.517653264	0.037665144
ENSMUSG00000003808.18	Farsa	6.07343978	18478045.94	1.47E-06	1557827.151	-265.6147126	5.732990669	6.115666027	-0.382675358	18478045.94	1.46E-06	1557827.151	-265.1568722	6.073439767	2.28E-10	1.00E+10	-265.6147127	0.632648387	0.338611571	not-adaptive	0.632648387	-0.093221693
ENSMUSG00000003809.14	Gcdh	4.490495342	4331882.457	1.41E-05	365203.9073	-248.4175424	4.2040928	4.531831792	-0.327738992	3087527.104	1.97E-05	260302.437	-248.2896988	4.490495336	5.15E-10	1.00E+10	-248.4175426	0.879990766	0.613098343	not-adaptive	0.879990766	-0.108299798
ENSMUSG00000003810.13	Mast2	3.183451065	7.884873375	4.158304045	0.668469338	-300.907352	3.037969282	3.204287922	-0.16631864	7.91079123	4.125554703	0.673760952	-300.8565108	3.085559687	0.002210622	1276.849128	-301.3283148	0.623875783	0.331351682	not-adaptive	0.623875783	-0.076896505
ENSMUSG00000003813.15	Rad23a	7.739081225	11.54523369	0.994273471	0.969197921	-239.9299891	7.549943748	7.768103018	-0.21815927	12.58254206	0.917389606	1.051487827	-239.5700688	7.74388718	1.01E-10	1.00E+10	-240.3757289	0.446792922	0.204306335	not-adaptive	0.446792922	-0.041096438
ENSMUSG00000003814.8	Calr	7.285872544	6.915558928	2.904719232	0.582940772	-291.7277352	7.400337572	7.268670736	0.131666836	7.041203989	2.915547273	0.580970308	-291.6765844	7.324381536	0.001333219	1325.164376	-293.0391694	0.255998165	0.098777604	not-adaptive	0.255998165	0.025899528
ENSMUSG00000003847.16	Nfat5	3.829711334	6.599181149	5.54105913	0.559579012	-310.999979	4.076307204	3.793593239	0.282713964	6.816814308	5.481853042	0.566522804	-310.8829279	3.862143866	3.50E-10	1.00E+10	-312.93636	0.128293834	0.042709484	not-adaptive	0.128293834	0.103697785
ENSMUSG00000003848.14	Nob1	6.523461141	21.66638049	0.668217287	1.831981447	-235.0201587	6.692497153	6.49688002	0.195617133	24.16758842	0.594782094	2.055965112	-234.7567769	6.532480717	0.000286697	4203.868708	-234.7844041	0.972750958	0.814160248	not-adaptive	0.972750958	0.042797557
ENSMUSG00000003865.16	Gys1	3.799816737	7.603085888	5.609534989	0.628986599	-250.8756785	3.761093621	3.80682741	-0.045733789	7.55021384	5.560262778	0.634610449	-250.8727458	3.836954378	0.003987993	854.4192786	-249.2717893	1	1	not-adaptive	1	-0.017436946
ENSMUSG00000003868.14	Ruvbl2	6.180725559	6.517273446	4.104726098	0.550375562	-305.5708551	5.608458109	6.26843764	-0.659979532	7.268832558	3.726152552	0.607625629	-304.6304458	6.18564557	0.001174278	2084.555658	-307.8163244	0.041341906	0.011595072	adaptive	0.041341906	-0.160501711
ENSMUSG00000003873.11	Bax	8.413073281	4.036960691	1.604180513	0.336886591	-202.7867609	7.612196761	8.538667674	-0.926470913	5.665518255	1.150433879	0.469632401	-197.713407	8.409759179	0.001826382	291.8494111	-199.8700618	0.115711553	0.037815324	not-adaptive	0.115711553	-0.165698124
ENSMUSG00000003929.11	Zfp81	3.770915856	12903568.54	4.64E-06	1087855.496	-133.7230111	2.363711218	3.927271927	-1.563560709	31872476.07	1.80E-06	2687071.616	-132.3868327	3.698764539	0.001438088	3374.924244	-133.5818114	0.302710408	0.122116959	not-adaptive	0.302710408	-0.732473707
ENSMUSG00000003948.17	Mmd	6.102503752	4.213088765	5.701860086	0.360180348	-290.8981419	5.578549526	6.178672144	-0.600122619	4.371336115	5.724148287	0.357697252	-290.4276937	6.031437352	0.008590492	241.8552979	-292.356551	0.145314143	0.049517731	not-adaptive	0.145314143	-0.147406766
ENSMUSG00000003955.8	Fam162a	8.694249629	4.936107522	2.395316552	0.409068116	-245.5956504	8.240320182	8.762746208	-0.522426026	5.335277378	2.236843689	0.438413246	-244.6142952	8.593110913	0.002078943	489.2442364	-246.7520358	0.117920979	0.038666017	not-adaptive	0.117920979	-0.08868268
ENSMUSG00000003970.9	Rpl8	9.878944315	3.450868883	1.605841173	0.293838405	-193.8686595	9.81440691	9.888606125	-0.074199215	3.521346015	1.63285285	0.289006677	-193.8445337	9.911881389	0.002718389	178.0231684	-195.4598358	0.1988306	0.072274021	not-adaptive	0.1988306	-0.010866089
ENSMUSG00000004032.10	Gstm5	6.402747299	7.745838008	2.466772124	0.646967039	-155.7802431	6.50731849	6.390986496	0.116331994	7.72410026	2.457301035	0.649146595	-155.7562825	6.367796348	0.000605744	2774.985627	-156.3242971	0.566649345	0.286492941	not-adaptive	0.566649345	0.026024527
ENSMUSG00000004040.16	Stat3	5.717415468	7.35786178	2.720173431	0.61389166	-281.4165186	5.312728182	5.779639467	-0.466911285	7.868373111	2.516582641	0.663625302	-280.723479	5.670599015	0.00065655	2703.74216	-282.6896306	0.139994579	0.047367031	not-adaptive	0.139994579	-0.121526599
ENSMUSG00000004043.14	Stat5a	3.025712742	10.94918597	3.272625256	0.912755546	-176.9967532	3.052924053	3.021696429	0.031227624	10.95450328	3.231425727	0.9248821	-176.9953888	3.03907664	3.14E-10	1.00E+10	-177.1328138	0.871599672	0.600096682	not-adaptive	0.871599672	0.014832971
ENSMUSG00000004044.9	Cavin1	9.179303378	2.806278266	1.555066718	0.243155219	-178.8542933	9.104156583	9.190588926	-0.086432343	2.827310261	1.563808489	0.241758433	-178.8246829	9.314531322	0.004024745	95.13222073	-181.1201086	0.100718508	0.032143044	not-adaptive	0.100718508	-0.01363194
ENSMUSG00000004054.9	Map3k11	4.16153025	3.594304654	4.940382848	0.302126647	-224.8152528	4.266169156	4.14724023	0.118928926	3.61900606	4.943463661	0.302110146	-224.797742	4.028956696	0.008162397	188.7624533	-226.836712	0.130162719	0.0434466	not-adaptive	0.130162719	0.040789552
ENSMUSG00000004056.15	Akt2	5.361834572	10.26941436	3.258207118	0.859891998	-321.071068	5.107586802	5.401178721	-0.293591919	10.63976774	3.158779769	0.887012694	-320.8626192	5.365539647	2.96E-10	1.00E+10	-321.7042124	0.431023271	0.194501593	not-adaptive	0.431023271	-0.080632469
ENSMUSG00000004069.17	Dnaja3	5.653549241	6.26268513	3.708323201	0.5308903	-269.6671376	5.135740863	5.728819917	-0.593079054	6.689241943	3.485132707	0.564376438	-268.9069134	5.616162945	0.001984682	1040.868896	-271.0443013	0.117962576	0.038682069	not-adaptive	0.117962576	-0.157665578
ENSMUSG00000004070.15	Hmox2	6.255243682	6.537733857	2.711736362	0.549834977	-236.9142908	6.716042367	6.188282314	0.527760053	7.008877342	2.530073245	0.58848206	-236.1196227	6.302403965	0.001539075	988.7368651	-236.8851657	0.465081314	0.215949523	not-adaptive	0.465081314	0.118072316
ENSMUSG00000004071.13	Cdip1	4.644403709	20.07946056	2.413717406	1.695550352	-338.751617	4.960534264	4.599414308	0.361119956	22.32887044	2.167191569	1.887215019	-338.4955907	4.647017616	6.74E-05	61449.48212	-338.7983317	0.738790365	0.436493951	not-adaptive	0.738790365	0.109045352
ENSMUSG00000004085.14	Map3k20	3.701743987	6.847877029	4.390107442	0.569164987	-267.4291151	4.038204414	3.653337212	0.384867202	7.000308159	4.230339356	0.590956882	-267.1730431	3.705531923	2.81E-10	1.00E+10	-269.0752252	0.149242592	0.051119176	not-adaptive	0.149242592	0.144499018
ENSMUSG00000004096.9	Cwc15	6.984512372	10.67915288	1.821504245	0.89095258	-271.0203514	7.025663923	6.978092801	0.047571122	10.68432447	1.814150345	0.89461474	-271.010803	6.983321615	0.000735275	2202.94739	-270.6557591	1	1	not-adaptive	1	0.009801782
ENSMUSG00000004099.16	Dnmt1	4.705630134	12.1600469	2.336572817	1.026830695	-243.6794274	4.427144356	4.740993281	-0.313848925	12.4495559	2.295646446	1.04298098	-243.4643694	4.662355731	0.000912652	2611.899974	-243.397097	1	1	not-adaptive	1	-0.098812932
ENSMUSG00000004100.12	Ppan	5.260714641	15.21512557	1.533594293	1.272158457	-204.7620995	5.077998542	5.290827767	-0.212829225	17.0763199	1.368488642	1.428931619	-204.6205351	5.264345905	2.00E-10	1.00E+10	-204.819378	0.819678656	0.528286835	not-adaptive	0.819678656	-0.059233474
ENSMUSG00000004105.8	Angptl2	7.590586025	5.160691639	2.20009578	0.415376912	-240.791944	7.67727668	7.577562433	0.099714247	5.158193908	2.186186178	0.418040748	-240.7536703	7.523338178	0.002404376	396.5934287	-244.0639769	0.036504981	0.010080512	adaptive	0.036504981	0.018860808
ENSMUSG00000004207.14	Psap	7.862478625	4.156494795	1.403711258	0.346211771	-193.3453942	8.069869236	7.831429917	0.238439319	4.221330223	1.37659189	0.352883473	-193.0267977	7.720233151	0.001665905	297.4052723	-193.5594639	0.587037713	0.302002125	not-adaptive	0.587037713	0.043269548
ENSMUSG00000004221.16	Ikbkg	5.731946338	1919851.031	1.45E-05	161856.3307	-286.2111381	5.273334169	5.799888882	-0.526554713	3108240.965	8.86E-06	262049.9108	-285.177457	5.72186624	0.000381522	6045.59494	-286.1068713	0.394784894	0.172760072	not-adaptive	0.394784894	-0.137309838
ENSMUSG00000004263.15	Atn1	4.831006997	4.675671619	2.514920726	0.389484932	-244.8610815	4.999179073	4.805423147	0.193755926	4.760142854	2.505901325	0.391098933	-244.7395243	5.167368817	0.00341632	285.4827022	-245.2778607	0.583718495	0.299443049	not-adaptive	0.583718495	0.057027731
ENSMUSG00000004264.17	Phb2	7.750505328	4.446197633	2.290399735	0.367602209	-235.99591	7.066980916	7.855714019	-0.788733104	5.191081705	1.98222044	0.423810447	-233.5766632	7.907989571	0.002394188	351.1580153	-234.3731948	0.450890098	0.206889018	not-adaptive	0.450890098	-0.152648397
ENSMUSG00000004268.11	Emg1	8.133643497	9.626335276	1.288565699	0.81497122	-243.9449488	8.009069603	8.152602066	-0.143532463	9.877889517	1.278870828	0.821056619	-243.8170528	8.205889784	0.000635556	1615.801781	-242.123215	1	1	not-adaptive	1	-0.02562594
ENSMUSG00000004270.13	Lpcat3	6.797458936	7.124862034	2.52584212	0.589071268	-259.1332525	7.169394994	6.745402683	0.423992311	7.501202558	2.366780129	0.628574733	-258.5469466	6.909852763	0.001431047	1067.252123	-260.0702568	0.217989118	0.080905345	not-adaptive	0.217989118	0.087946808
ENSMUSG00000004285.12	Atp6v1f	9.332866548	6.615402442	0.970710977	0.559747805	-196.1536007	9.248576463	9.345542406	-0.096965943	6.701130429	0.962970815	0.564499552	-196.0705435	9.308684226	0.000490814	1141.08117	-196.53619	0.627729136	0.334527156	not-adaptive	0.627729136	-0.015047075
ENSMUSG00000004317.14	Clcn5	3.305910146	16.67107371	2.187347377	1.398853268	-196.8431987	3.4735956	3.286631374	0.186964225	16.85605366	2.154886762	1.419251265	-196.7954167	3.311085587	3.13E-10	1.00E+10	-196.8832085	0.915951604	0.67519651	not-adaptive	0.915951604	0.079820149
ENSMUSG00000004319.15	Clcn3	4.497594371	4.804359431	5.254278606	0.397585845	-266.5847421	3.6693632	4.630995449	-0.961632248	5.331445053	4.737826174	0.44036656	-265.0998973	4.374486188	0.005134122	412.5498836	-266.3930601	0.274401535	0.107790135	not-adaptive	0.274401535	-0.335792627
ENSMUSG00000004356.8	Utp20	4.264663625	12.30404907	1.16374731	1.036525077	-241.7383038	4.106744745	4.288491154	-0.181746409	13.06654929	1.107212634	1.090288838	-241.5422366	4.282164087	0.000167911	7336.164927	-241.8684686	0.721637723	0.419233086	not-adaptive	0.721637723	-0.062474866
ENSMUSG00000004364.14	Cul3	4.385819406	15.90278243	2.98638762	1.334236838	-182.437335	4.914014237	4.308721015	0.605293222	20.56985117	2.308557371	1.724644693	-182.0274341	4.400868011	0.00062953	6343.060347	-182.3707433	0.709418839	0.407316989	not-adaptive	0.709418839	0.189642349
ENSMUSG00000004383.18	Large1	4.415964176	3704273.442	6.64E-06	312297.5304	-255.0423765	4.113251718	4.45955477	-0.346303052	18478045.92	1.32E-06	1557827.149	-254.5858675	4.415964169	2.07E-10	1.00E+10	-255.0423767	0.633491171	0.339314806	not-adaptive	0.633491171	-0.11662032
ENSMUSG00000004393.10	Ddx56	5.934349662	6.516742451	3.294591677	0.55168443	-249.1979223	6.125612033	5.907825577	0.217786456	6.579876372	3.30178708	0.549926332	-249.0932524	5.958123475	0.000304409	6648.60384	-250.9710717	0.152923224	0.052629689	not-adaptive	0.152923224	0.052226764
ENSMUSG00000004394.12	Tmed4	6.350684028	6.330567016	2.527350404	0.538584629	-258.1148709	6.100398063	6.389047195	-0.288649132	6.466751019	2.498459656	0.544141451	-257.8376867	6.269115742	0.001792841	775.3872969	-258.903054	0.344601273	0.144371559	not-adaptive	0.344601273	-0.066697412
ENSMUSG00000004446.12	Bid	6.537058279	10.63550821	1.953476821	0.883671776	-248.6339214	6.876160525	6.486587574	0.389572951	11.86799912	1.731432859	0.997800132	-248.086089	6.539301547	1.82E-10	1.00E+10	-249.1276418	0.352906258	0.148936883	not-adaptive	0.352906258	0.084143512
ENSMUSG00000004451.14	Ralb	5.479164524	6.748117862	3.123240349	0.568492982	-273.3714276	5.107931652	5.539750194	-0.431818542	7.2980312	2.997658259	0.5931088	-272.8519909	5.49578499	0.00049278	3966.037031	-275.685983	0.058777735	0.017277298	not-adaptive	0.058777735	-0.117081701
ENSMUSG00000004455.16	Ppp1cc	3.698409362	18478321.69	1.21E-06	1557850.398	-180.5630626	4.030603583	3.633497848	0.397105735	18478099.87	1.20E-06	1557831.698	-179.9651243	3.69840938	1.89E-10	1.00E+10	-180.5630629	0.54994409	0.274147229	not-adaptive	0.54994409	0.149636847
ENSMUSG00000004460.17	Dnajb11	7.845754749	2.877327214	4.582679577	0.244004695	-262.529487	6.791991739	8.008364834	-1.216373095	3.270720517	4.115554206	0.271580167	-260.287238	7.956857649	0.009624265	116.5582868	-262.4297722	0.117357067	0.038448538	not-adaptive	0.117357067	-0.237672996
ENSMUSG00000004462.7	Tbccd1	5.369981067	5.56296331	3.802711873	0.466953242	-212.5202152	4.399754058	5.509828052	-1.110073995	7.109349001	2.981612131	0.596981092	-210.2663694	5.225247112	0.002506906	739.2251098	-213.3137619	0.047482575	0.013558142	adaptive	0.047482575	-0.324584416
ENSMUSG00000004530.12	Coro1c	7.603935392	2.225065668	3.1095522	0.188521119	-220.772437	7.019276577	7.69210407	-0.672827493	2.348018706	3.051937373	0.191976763	-219.9887413	7.60553232	0.010805751	54.36579078	-222.691844	0.066997315	0.020065286	not-adaptive	0.066997315	-0.132055931
ENSMUSG00000004535.12	Tax1bp1	7.310363921	12.36551256	0.761337027	1.035007831	-221.2485291	7.632230297	7.26023841	0.371991887	19.59398371	0.479109688	1.649864616	-219.8603446	7.347305699	0.00033884	2300.332164	-220.8249909	0.38111798	0.164835861	not-adaptive	0.38111798	0.07208778
ENSMUSG00000004562.16	Arhgef40	5.205928188	11.55743066	2.56491956	0.970477762	-255.7636177	5.733459154	5.134299049	0.599160105	14.53985894	2.048234147	1.216257082	-254.922597	5.196132528	0.000377277	6774.586612	-256.0092417	0.337346498	0.140425582	not-adaptive	0.337346498	0.159238491
ENSMUSG00000004565.15	Pnpla6	4.498393902	18478045.85	1.66E-06	1557827.144	-200.9028649	4.750937053	4.463092171	0.287844882	18478029.42	1.66E-06	1557825.758	-200.7203139	4.498393894	2.59E-10	1.00E+10	-200.902865	0.833142082	0.545686185	not-adaptive	0.833142082	0.090168491
ENSMUSG00000004567.16	Mcoln1	6.254943862	3.816078801	6.964126882	0.315759175	-296.250017	5.361468323	6.381471562	-1.020003239	3.977153434	6.474341137	0.338969683	-295.1647267	6.146872684	0.008979356	248.552265	-295.8991886	0.479763554	0.225515573	not-adaptive	0.479763554	-0.251260987
ENSMUSG00000004568.13	Arhgef18	3.589640169	12.83831707	2.014183125	1.077316561	-196.8663672	4.305720687	3.487471196	0.818249491	32.8726797	0.783391348	2.770551645	-195.383483	3.636589553	0.000837682	2565.094349	-196.7142441	0.264276033	0.102802305	not-adaptive	0.264276033	0.304073433
ENSMUSG00000004591.16	Pkn2	3.746960791	8.372723159	3.193023936	0.71943057	-282.0179799	3.348107103	3.809603708	-0.461496606	9.165954153	2.986158495	0.770051202	-281.4910249	3.67824285	0.001465144	1593.782601	-282.3642922	0.417584915	0.186312958	not-adaptive	0.417584915	-0.186295251
ENSMUSG00000004610.4	Etfb	8.192497029	3078509.231	1.88E-06	259543.2609	-179.3231223	8.046274376	8.214380692	-0.168106316	7280589.606	7.91E-07	613809.7822	-178.7681829	8.192497028	4.89E-11	1.00E+10	-179.3231228	0.574106789	0.292108098	not-adaptive	0.574106789	-0.029830876
ENSMUSG00000004626.14	Stxbp2	6.433092407	3078509.231	8.78E-06	259543.2609	-265.4902644	6.27930051	6.454889684	-0.175589174	3108240.965	8.69E-06	262049.9108	-265.3835779	6.424298363	0.000365166	6114.924704	-265.2946314	1	1	not-adaptive	1	-0.039788582
ENSMUSG00000004631.15	Sgce	6.376325075	1.766758463	8.590955777	0.143880125	-251.2559997	7.356882019	6.230282334	1.126599685	1.904820038	8.698337059	0.142086263	-250.6024368	6.779054893	0.0116125	102.7516457	-239.8398936	1	1	not-adaptive	1	0.239796913
ENSMUSG00000004642.13	Slbp	6.259890263	18478045.94	1.36E-06	1557827.151	-240.5983428	6.433271118	6.238035534	0.195235584	18478045.67	1.36E-06	1557827.129	-240.4786899	6.259890244	2.12E-10	1.00E+10	-240.5983433	0.887227873	0.624707191	not-adaptive	0.887227873	0.044460719
ENSMUSG00000004665.10	Cnn2	8.537837645	7.498411663	2.472131115	0.630586127	-280.5636916	8.750857698	8.505924203	0.244933495	7.617518813	2.43728995	0.639108627	-280.3556693	8.531577332	0.001144324	1384.813502	-280.3490775	1	1	not-adaptive	1	0.040956428
ENSMUSG00000004667.18	Polr2e	6.60899996	3172908.541	7.50E-06	267500.9148	-252.691771	6.350706254	6.639268754	-0.2885625	3172908.541	7.47E-06	267500.9148	-252.4125971	6.608999962	2.01E-10	1.00E+10	-252.6917711	0.756408311	0.454926661	not-adaptive	0.756408311	-0.064107312
ENSMUSG00000004677.17	Myo9b	4.713991718	5.765782161	4.143095703	0.478984387	-300.2011415	4.052054501	4.815881639	-0.763827139	6.340107526	3.695606754	0.537100001	-298.9274134	4.683901527	0.003274954	616.8656579	-300.5771461	0.192101238	0.069302429	not-adaptive	0.192101238	-0.249146357
ENSMUSG00000004698.11	Hdac9	5.514951426	6.080765154	4.597312908	0.50694133	-282.6734549	5.685682329	5.488124644	0.197557686	6.048853652	4.538127457	0.513357009	-282.602337	5.386870531	0.003709271	646.5392904	-284.3212463	0.179261566	0.063719773	not-adaptive	0.179261566	0.051020247
ENSMUSG00000004768.14	Rab23	4.596364633	8.644053221	4.582011697	0.729702081	-234.3163644	4.68465031	4.583567857	0.101082453	8.670139657	4.524001701	0.739562429	-234.3034668	4.58731266	0.002095241	1608.52555	-234.3229842	0.980671787	0.843379557	not-adaptive	0.980671787	0.031470329
ENSMUSG00000004771.12	Rab11a	7.466077419	2.562399915	3.511780648	0.212002262	-233.019371	6.664503254	7.584951678	-0.920448424	2.738010839	3.239912998	0.229698441	-231.5416635	7.540455397	0.008220138	90.44539369	-232.3668352	0.438159763	0.198912205	not-adaptive	0.438159763	-0.186642643
ENSMUSG00000004788.11	Eif2b2	6.543949804	18478045.94	9.03E-07	1557827.151	-227.3315463	6.518898904	6.548504514	-0.02960561	18478045.94	9.03E-07	1557827.151	-227.3257485	6.543949804	1.41E-10	1.00E+10	-227.3315465	0.994218756	0.914245636	not-adaptive	0.994218756	-0.006537173
ENSMUSG00000004789.10	Dlst	5.764785727	7.922224856	5.38572521	0.669611438	-324.9717024	5.517947959	5.804591439	-0.28664348	8.062412809	5.285356426	0.682619833	-324.8437053	5.800582938	0.002162056	1726.917576	-325.9459466	0.332125847	0.137610053	not-adaptive	0.332125847	-0.073062675
ENSMUSG00000004798.14	Ulk2	2.690728743	31872475.84	1.16E-06	2687071.597	-119.1963629	2.718829557	2.68510858	0.033720977	31845836.94	1.16E-06	2684825.756	-119.1948405	2.690728753	3.11E-10	1.00E+10	-119.196363	0.998478651	0.955993747	not-adaptive	0.998478651	0.018005283
ENSMUSG00000004843.7	Chmp2b	6.320529108	3.804253532	3.929598795	0.313524173	-243.5292724	6.018194411	6.364745331	-0.34655092	3.845099921	3.864256583	0.318872047	-243.3104181	6.281247876	0.00501948	254.2254528	-244.4748439	0.312101809	0.126995531	not-adaptive	0.312101809	-0.080772078
ENSMUSG00000004846.10	Plod3	6.825324225	8.601173699	1.549464363	0.736860749	-248.6929177	6.715716634	6.842029865	-0.126313231	8.79173072	1.544132444	0.739587538	-248.6084829	6.83555601	0.000412819	2858.221534	-249.0630304	0.634735177	0.340354703	not-adaptive	0.634735177	-0.026883044
ENSMUSG00000004849.14	Ap1s1	8.245102838	18.59853685	0.360676745	1.558296417	-192.48456	8.079984069	8.269249606	-0.189265537	24.31870189	0.273236323	2.057018648	-191.929559	8.246754683	3.22E-05	17621.9892	-192.5195364	0.554339824	0.277365206	not-adaptive	0.554339824	-0.033403969
ENSMUSG00000004865.16	Srpk1	6.185979399	7280589.606	1.85E-06	613809.7822	-244.6875667	6.257123428	6.175604228	0.0815192	7280589.606	1.85E-06	613809.7822	-244.6339716	6.185979411	1.14E-10	1.00E+10	-244.687567	0.947815566	0.743365443	not-adaptive	0.947815566	0.018919264
ENSMUSG00000004872.15	Pax3	4.5821684	14.54841111	1.716424343	1.216748621	-277.2070624	5.287283533	4.472862068	0.814421465	3108240.965	7.90E-06	262049.9108	-274.5340915	4.583919558	2.15E-10	1.00E+10	-277.3864258	0.057709452	0.016919849	not-adaptive	0.057709452	0.241328424
ENSMUSG00000004880.11	Lbr	5.852428535	9.339150269	2.358623876	0.782476229	-264.766208	6.046207283	5.825886844	0.220320439	9.47081444	2.296051519	0.803753487	-264.6197488	5.839497944	0.000457184	4188.552185	-265.2014244	0.558960972	0.280771603	not-adaptive	0.558960972	0.05355276
ENSMUSG00000004891.16	Nes	5.683429725	4.513726256	2.965993132	0.379763399	-261.4482313	5.083414387	5.772353846	-0.688939458	4.937522438	2.751476728	0.408799756	-260.0917692	5.704550552	0.003634707	309.250224	-260.9861648	0.408854656	0.181073524	not-adaptive	0.408854656	-0.183361899
ENSMUSG00000004896.16	Rrnad1	2.381099927	3108240.965	1.80E-05	262049.9108	-289.6354208	2.978463119	2.286779423	0.691683696	3739705.737	1.48E-05	315286.1009	-288.8418116	2.381099914	4.71E-10	1.00E+10	-289.635421	0.452209629	0.207723933	not-adaptive	0.452209629	0.381250881
ENSMUSG00000004897.16	Hdgf	7.119694496	5.766774153	1.574881037	0.482437674	-226.2297416	7.131264508	7.117960516	0.013303992	5.765165177	1.573336485	0.482933665	-226.228785	7.194778159	0.001449262	538.8752973	-228.2440907	0.133279653	0.044681745	not-adaptive	0.133279653	0.002693986
ENSMUSG00000004929.12	Thop1	4.852427286	14.42861683	1.377651806	1.201131303	-188.6271224	4.45754418	4.905610558	-0.448066379	20.56307257	0.961538284	1.72440351	-187.9991493	4.853747921	1.70E-10	1.00E+10	-188.7157382	0.488415453	0.23124652	not-adaptive	0.488415453	-0.13818361
ENSMUSG00000004931.11	Apba3	5.644836878	5.431991822	3.518487442	0.440610581	-209.9819888	5.590323152	5.65327186	-0.062948707	5.399197731	3.5043537	0.442224715	-209.9735726	5.620050057	0.001685846	1006.604004	-212.0958236	0.11976175	0.03937762	not-adaptive	0.11976175	-0.016154395
ENSMUSG00000004934.14	Pias4	4.362415469	7.312118078	4.669021661	0.59906744	-258.9545658	3.651518329	4.463630125	-0.812111797	8.030521398	4.105720101	0.680150858	-257.928022	4.368875022	0.002193605	1302.721227	-258.9911155	0.345385677	0.14480055	not-adaptive	0.345385677	-0.289721012
ENSMUSG00000004936.8	Map2k1	7.080886264	3.349748213	4.282851457	0.281458694	-265.9537056	6.292481918	7.201051768	-0.90856985	3.642984852	3.999713318	0.30110846	-264.5290598	7.065238774	0.006761178	178.0086188	-264.6461367	0.88951678	0.628460797	not-adaptive	0.88951678	-0.194578473
ENSMUSG00000004937.6	Sgta	6.781825697	3078509.231	5.98E-06	259543.2609	-272.0382742	6.758561849	6.785379896	-0.026818047	3078509.231	5.98E-06	259543.2609	-272.0338529	6.766747929	0.000117941	13035.36612	-271.9836434	1	1	not-adaptive	1	-0.005713302
ENSMUSG00000004945.15	Tmem242	5.416141585	64.3029114	0.394147254	5.416563496	-244.6461267	4.899711602	5.505155908	-0.605444306	3973239.612	6.25E-06	334974.1036	-243.1681232	5.414473134	0.000290783	7232.619928	-244.5826287	0.243045759	0.092575349	not-adaptive	0.243045759	-0.168086588
ENSMUSG00000004947.15	Dtx2	4.155956464	85.37293799	0.215780295	7.193929312	-155.7255469	4.058110808	4.167579877	-0.10946907	2066298.042	8.91E-06	174202.0635	-155.6910764	4.156056816	1.55E-10	1.00E+10	-155.7255967	0.966068661	0.792738617	not-adaptive	0.966068661	-0.038401592
ENSMUSG00000004951.10	Hspb1	5.819170487	1.550502139	12.86111311	0.127114495	-252.2147325	4.667570933	5.993588015	-1.326017082	1.593007863	12.63927424	0.12922052	-251.6887921	6.387038847	0.061820784	26.69165051	-254.0758552	0.091899184	0.028890503	not-adaptive	0.091899184	-0.360747972
ENSMUSG00000004952.13	Rasa4	4.233491396	10065364.88	3.76E-06	848576.0431	-167.970305	4.012452423	4.263361527	-0.250909105	10065364.86	3.76E-06	848576.0413	-167.8834074	4.220972683	0.000219113	14455.98986	-167.9556999	0.930258743	0.703764762	not-adaptive	0.930258743	-0.087507113
ENSMUSG00000004980.16	Hnrnpa2b1	9.992342291	3.252418073	1.542082355	0.278571429	-186.9597067	10.39243592	9.931866657	0.460569265	3.44595199	1.463503896	0.293637012	-185.9868854	10.18827225	0.003356843	130.6782671	-189.7619852	0.0229348	0.006000342	adaptive	0.0229348	0.065397055
ENSMUSG00000004994.12	Ccdc130	5.422219371	20580115.04	1.28E-06	1735045.57	-170.9698101	5.079891121	5.45406386	-0.374172739	20526468.33	1.28E-06	1730522.768	-170.7389751	5.422219365	2.23E-10	1.00E+10	-170.9698105	0.793870188	0.496844228	not-adaptive	0.793870188	-0.102534017
ENSMUSG00000004996.9	Mri1	4.911900334	4.223911918	6.027632519	0.352837581	-232.5428068	4.936137744	4.908904431	0.027233313	4.225430401	6.023170598	0.353145811	-232.5420691	4.946977421	0.007044161	314.4568242	-233.9488133	0.244939459	0.093474912	not-adaptive	0.244939459	0.007981574
ENSMUSG00000005034.15	Prkacb	4.41478643	6.703485029	4.584073628	0.564884789	-268.0924801	3.62323689	4.543071785	-0.919834895	8.391762143	3.620543752	0.720423205	-266.5544557	4.399981468	0.002073937	1301.256413	-268.8582284	0.099881309	0.031831565	not-adaptive	0.099881309	-0.326388968
ENSMUSG00000005054.7	Cstb	9.230934199	6.217920329	1.101876492	0.528736689	-202.7451259	9.260410391	9.226514062	0.033896329	6.213897293	1.100806161	0.529204108	-202.7362454	9.268444867	0.000884152	642.0043851	-200.3268797	1	1	not-adaptive	1	0.005290455
ENSMUSG00000005069.12	Pex5	4.640788222	27.85011891	1.157125298	2.34739046	-222.9876074	4.517938602	4.660224771	-0.14228617	25.90367701	1.242769739	2.181272161	-222.9387352	4.641874713	2.74E-10	1.00E+10	-222.9958051	0.944528046	0.735479379	not-adaptive	0.944528046	-0.044734876
ENSMUSG00000005078.16	Jkamp	6.100398581	14.86412631	1.175536908	1.230138238	-223.0075121	6.726914279	6.010552602	0.716361677	3172908.521	5.35E-06	267500.9133	-220.5091858	6.136421497	0.000491028	2885.817637	-222.2541433	0.174652407	0.061743753	not-adaptive	0.174652407	0.162447238
ENSMUSG00000005087.17	Cd44	7.967722077	9.427552952	1.144701443	0.789334733	-235.8328096	7.584269658	8.024314837	-0.440045179	11.40651514	0.950311842	0.948435458	-234.3756491	7.962192478	4.75E-05	20164.7873	-236.6983028	0.098013138	0.031138558	not-adaptive	0.098013138	-0.081367952
ENSMUSG00000005102.13	Eif2ak4	3.067683273	6.047462114	4.452597523	0.499412339	-178.6553239	3.535515245	3.015265684	0.520249561	6.342849588	4.161811813	0.536699312	-178.3416453	3.085418308	2.59E-10	1.00E+10	-180.0145992	0.187691817	0.067372304	not-adaptive	0.187691817	0.229635352
ENSMUSG00000005103.12	Wdr1	8.503655357	3.675032315	1.902160077	0.306389378	-209.582475	8.205449935	8.548693109	-0.343243174	3.798690656	1.868619814	0.31180932	-209.1204522	8.427210394	0.002696405	217.2889749	-208.8476888	1	1	not-adaptive	1	-0.059121439
ENSMUSG00000005124.10	Ccn4	5.216242923	9.730587179	5.049022975	0.827000473	-209.5665051	5.975359232	5.119588261	0.855770971	10.25083516	4.824684257	0.857142073	-208.9044302	5.36920096	0.003528041	1139.946942	-208.8028059	1	1	not-adaptive	1	0.222997662
ENSMUSG00000005142.10	Man2b1	4.88438122	3108240.965	8.51E-06	262049.9108	-260.2348122	4.889734754	4.883510727	0.006224027	3078509.231	8.59E-06	259543.2609	-260.2346628	4.882890167	4.83E-05	46003.44016	-260.2303477	1	1	not-adaptive	1	0.001837542
ENSMUSG00000005150.16	Wdr83	4.896325938	21.98842679	3.210318893	1.853691202	-298.84581	5.532746841	4.795439048	0.737307794	43.1607417	1.639399702	3.623049076	-298.1635511	4.898984181	6.02E-10	1.00E+10	-298.8631896	0.496764838	0.236844653	not-adaptive	0.496764838	0.206333005
ENSMUSG00000005161.15	Prdx2	9.384642503	5.318291714	0.82541803	0.427346224	-162.7660959	9.641377531	9.345490184	0.295887347	5.581896652	0.755542562	0.46686353	-161.8235168	9.436426214	0.000752958	473.1526662	-162.6784176	0.425325345	0.191011092	not-adaptive	0.425325345	0.044968952
ENSMUSG00000005198.15	Polr2a	3.463927399	9.178986957	3.257299127	0.779695142	-296.5797802	3.695907918	3.430246507	0.265661411	9.709506513	3.133749642	0.812302036	-296.4154901	3.481572879	0.000441319	6026.004881	-297.1565813	0.476593584	0.223433385	not-adaptive	0.476593584	0.107616557
ENSMUSG00000005204.12	Senp3	5.096415802	9.490364806	4.161435547	0.794362719	-261.7227275	4.394553211	5.222339871	-0.827786661	11.80501255	3.338734675	0.987588764	-260.426386	5.040285678	0.001941198	1704.964446	-261.6446855	0.295732625	0.118532967	not-adaptive	0.295732625	-0.248979856
ENSMUSG00000005225.15	Plekha8	3.529720105	16.70115867	2.098538637	1.407367278	-240.3956907	3.475367735	3.538544557	-0.063176822	17.23096305	2.046029044	1.444816319	-240.3870324	3.569319581	0.000907389	3202.408718	-240.1751835	1	1	not-adaptive	1	-0.025990446
ENSMUSG00000005233.16	Spc25	7.5905647	11.00040378	3.015101235	0.914982358	-202.6417911	7.631238762	7.584544001	0.046694761	10.75497949	3.037345601	0.907079771	-202.6382918	7.573157833	0.001824469	1469.778892	-202.1310555	1	1	not-adaptive	1	0.00885482
ENSMUSG00000005262.13	Ufd1	7.033259011	7.750301369	1.401642226	0.657529581	-236.3086386	7.217069149	7.005876655	0.211192494	8.0056104	1.367318882	0.674004821	-236.0375931	7.099934887	0.000471125	2045.554706	-237.5748505	0.214969871	0.079528322	not-adaptive	0.214969871	0.042847489
ENSMUSG00000005299.6	Letm1	4.674184331	4.475135191	6.520416191	0.366899067	-290.744859	4.427293554	4.708832405	-0.281538851	4.441157397	6.417597836	0.372630805	-290.6557171	4.709335109	0.007613254	317.8461179	-290.9634778	0.735091237	0.43271648	not-adaptive	0.735091237	-0.08894434
ENSMUSG00000005312.15	Ubqln1	5.640364492	2.368950467	6.740607405	0.192844352	-277.4713787	4.944942602	5.743570632	-0.79862803	2.380956484	6.495858777	0.199843071	-276.9502994	5.687769754	0.020524335	63.87981626	-279.1748469	0.108116329	0.034919747	not-adaptive	0.108116329	-0.215994128
ENSMUSG00000005354.16	Txn2	7.712508195	9.167106294	1.008850968	0.77058566	-218.0610736	7.709514913	7.71294784	-0.003432927	9.1706344	1.00862722	0.770778611	-218.0609814	7.723843862	0.000266574	3000.629423	-218.4168894	0.700537036	0.398841573	not-adaptive	0.700537036	-0.000642267
ENSMUSG00000005362.14	Crbn	5.314247734	7.360692242	5.660071038	0.613902719	-229.3496868	6.202544206	5.184804103	1.017740102	9.954513906	4.190007972	0.84013549	-228.1440142	5.352243588	0.002894897	1227.974221	-229.676414	0.216016643	0.080005024	not-adaptive	0.216016643	0.258570631
ENSMUSG00000005371.15	Fbxo11	2.820172892	21.09990698	1.990130962	1.777486871	-123.4293937	2.872145997	2.814234287	0.05791171	20.93744078	2.008123521	1.761029241	-123.4269076	2.822443637	3.58E-10	1.00E+10	-123.4352372	0.991704954	0.897301589	not-adaptive	0.991704954	0.029386647
ENSMUSG00000005374.13	Tbl2	4.448898968	6.475637377	3.803669382	0.538939674	-201.4177781	3.081402414	4.586043756	-1.504641342	10.69957216	2.28787476	0.895028109	-198.0315317	4.45083749	2.33E-10	1.00E+10	-202.5658499	0.010734223	0.002600309	adaptive	0.010734223	-0.573663017
ENSMUSG00000005378.17	Bud23	6.646282544	13.76601857	0.919449726	1.153409977	-223.7735975	6.636409833	6.647780689	-0.011370856	13.78769922	0.918194028	1.155064111	-223.7727251	6.663222951	0.0002785	3805.039337	-223.6122818	1	1	not-adaptive	1	-0.002469805
ENSMUSG00000005410.6	Mcm5	6.999441197	14.49784622	1.769801825	1.204922771	-215.4895136	7.234875096	6.963195115	0.271679981	15.12782729	1.69239092	1.258173398	-215.2803766	7.007176484	2.19E-10	1.00E+10	-215.5960894	0.72926888	0.42683289	not-adaptive	0.72926888	0.055218661
ENSMUSG00000005413.8	Hmox1	6.587087334	8.965894616	2.799276693	0.75631902	-249.9420537	6.827287736	6.548547597	0.278740139	9.530254557	2.75143617	0.770158629	-249.7351178	6.592902314	0.000855566	2531.928178	-249.9874467	0.776989166	0.477460668	not-adaptive	0.776989166	0.060137589
ENSMUSG00000005417.17	Mprip	5.426125491	10280680.38	2.72E-06	866734.7698	-304.8934021	5.01591381	5.485948028	-0.470034218	10270025.26	2.69E-06	865836.474	-304.0303073	5.426125482	2.36E-10	1.00E+10	-304.8934022	0.421854444	0.188898217	not-adaptive	0.421854444	-0.129228397
ENSMUSG00000005442.13	Cic	3.850969945	10.56077736	2.051650461	0.887751615	-283.8306835	4.397099015	3.76248391	0.634615106	17.56080904	1.248262713	1.469617838	-282.2153718	3.845341692	1.92E-10	1.00E+10	-284.3836324	0.114376392	0.037303069	not-adaptive	0.114376392	0.224866608
ENSMUSG00000005447.12	Pafah1b3	5.480158474	7.667421318	2.820398056	0.64717756	-184.8654015	5.999306902	5.389108155	0.610198747	8.66844544	2.457489955	0.741197838	-183.9202832	5.486238078	0.000505381	3853.264336	-185.4698686	0.212335992	0.078332184	not-adaptive	0.212335992	0.154749295
ENSMUSG00000005469.10	Prkaca	4.739282875	6.60019288	1.78497221	0.557299307	-245.8427694	4.588740193	4.761938687	-0.173198494	6.754117745	1.781261312	0.558443938	-245.6980978	4.73885942	1.13E-10	1.00E+10	-248.6567692	0.051887813	0.014992554	not-adaptive	0.051887813	-0.053450919
ENSMUSG00000005470.8	Asf1b	7.561472571	18478046.9	1.63E-06	1557827.232	-224.2526442	7.461041094	7.577073577	-0.116032483	18478046.9	1.63E-06	1557827.232	-224.2158896	7.561472582	2.54E-10	1.00E+10	-224.2526444	0.963912445	0.786293674	not-adaptive	0.963912445	-0.022263803
ENSMUSG00000005481.18	Ddx39	8.3963372	5.913947571	2.252227331	0.493000138	-253.450776	8.542423816	8.374848062	0.167575755	5.971125302	2.244515175	0.494550599	-253.3462695	8.535507283	0.001968328	572.3282633	-254.2835844	0.391678133	0.170945771	not-adaptive	0.391678133	0.028582459
ENSMUSG00000005483.10	Dnajb1	5.399137854	5.447722236	2.217893899	0.446609726	-214.5509055	4.697386907	5.509136767	-0.81174986	6.817025005	1.748469812	0.566456595	-211.8736585	5.377626672	0.00187214	535.4080269	-214.3966729	0.080217437	0.024682447	not-adaptive	0.080217437	-0.229967851
ENSMUSG00000005501.14	Usp40	3.264369033	8.517706035	4.211554506	0.713730407	-282.3106459	2.792463581	3.339971053	-0.547507472	9.148567397	3.859531982	0.778704348	-281.7288353	3.238363874	3.25E-10	1.00E+10	-283.1333543	0.245485102	0.093734568	not-adaptive	0.245485102	-0.258297134
ENSMUSG00000005505.12	Kbtbd4	3.593604102	22565970.49	4.51E-07	1902467.678	-110.0935993	3.863063243	3.560383112	0.302680131	22564442.95	4.47E-07	1902338.895	-109.6637994	3.593604104	8.58E-11	1.00E+10	-110.0935996	0.650639099	0.353850558	not-adaptive	0.650639099	0.117712807
ENSMUSG00000005506.16	Celf1	4.135064976	4.158743578	4.614784021	0.345856665	-273.3409661	3.621214218	4.211543298	-0.59032908	4.199210279	4.423068115	0.360024297	-272.7651133	4.237716011	0.005689123	284.9374691	-273.4795974	0.489444581	0.231932922	not-adaptive	0.489444581	-0.217875474
ENSMUSG00000005510.9	Ndufs3	6.285806696	3172956.769	3.62E-06	267504.981	-214.7189828	6.282908571	6.286267761	-0.00335919	3172908.585	3.62E-06	267500.9186	-214.7188773	6.285806687	9.69E-11	1.00E+10	-214.7189828	0.99989452	0.988411238	not-adaptive	0.99989452	-0.000771138
ENSMUSG00000005514.14	Por	6.197784572	3130837.43	6.27E-06	263953.6902	-248.9601806	5.861521555	6.249918373	-0.388396818	3529700.831	5.50E-06	297581.8313	-248.1668817	6.18157662	0.000275728	5872.116308	-248.6969017	0.588593168	0.303206039	not-adaptive	0.588593168	-0.092562134
ENSMUSG00000005533.10	Igf1r	4.210656738	9.718771124	1.595062014	0.812425641	-258.2299545	4.459922005	4.175133247	0.284788758	10.34579687	1.489709679	0.870376297	-257.8298597	4.221518249	1.38E-10	1.00E+10	-258.991642	0.312927977	0.12742773	not-adaptive	0.312927977	0.095196239
ENSMUSG00000005534.10	Insr	4.064691592	24.55269688	1.519587611	2.085252437	-222.0400313	4.242406575	4.038526048	0.203880527	38.55147892	0.981679183	3.241517435	-221.9659257	4.070578267	0.000332872	9482.001155	-221.9978905	0.968540684	0.800389541	not-adaptive	0.968540684	0.071054045
ENSMUSG00000005566.14	Trim28	6.075018651	22.21186942	0.953234314	1.8718986	-251.9951535	5.848721465	6.106089354	-0.257367889	25.31229107	0.831630015	2.143202401	-251.7195908	6.072348936	1.81E-10	1.00E+10	-252.0271514	0.735238286	0.432866053	not-adaptive	0.735238286	-0.062127417
ENSMUSG00000005575.16	Ube2m	4.7863959	3172908.895	1.09E-05	267500.9447	-302.9937119	4.814757899	4.781951109	0.03280679	3172908.541	1.09E-05	267500.9148	-302.9903664	4.786395889	2.92E-10	1.00E+10	-302.9937123	0.996659765	0.93480375	not-adaptive	0.996659765	0.009863877
ENSMUSG00000005583.16	Mef2c	7.16597685	5.801974801	5.97193696	0.48359647	-335.0287611	7.499286442	7.115934067	0.383352374	5.89195605	5.883336824	0.490767764	-334.8168335	7.208299362	0.005284673	551.2847833	-335.3588141	0.581595197	0.297813091	not-adaptive	0.581595197	0.075700186
ENSMUSG00000005609.16	Ctr9	4.201333074	5.651563647	5.408365623	0.468602099	-220.285417	3.718189106	4.270089541	-0.551900435	5.838930977	5.193876493	0.488006539	-219.9056339	4.240168409	0.001819553	1556.903578	-222.5991553	0.067642322	0.020286822	not-adaptive	0.067642322	-0.199666175
ENSMUSG00000005610.17	Eif4g2	8.157332078	2.496246138	2.97891807	0.208173371	-223.3450896	7.598004579	8.241483759	-0.64347918	2.598599621	2.866314764	0.216253103	-222.5240476	8.175268608	0.009025278	68.90133903	-225.1609093	0.071585575	0.021649658	not-adaptive	0.071585575	-0.117283516
ENSMUSG00000005615.15	Pcyt1a	4.850084906	7.359180887	2.624276836	0.620846283	-233.5596944	4.508520587	4.897866638	-0.389346052	7.658568462	2.509757554	0.648675277	-233.1408959	4.889783497	0.001658047	991.3315941	-233.9078146	0.46444193	0.215537419	not-adaptive	0.46444193	-0.119499383
ENSMUSG00000005621.11	Zfp592	3.027686506	10065364.92	3.54E-06	848576.0462	-163.420928	3.131911351	3.01956509	0.112346261	10065469.32	3.54E-06	848584.8475	-163.4092331	3.027686514	3.00E-10	1.00E+10	-163.4209282	0.988373007	0.878446656	not-adaptive	0.988373007	0.052702606
ENSMUSG00000005625.15	Psmd4	8.101819166	6.125079156	1.359789045	0.512720873	-218.1971365	8.069925557	8.106596136	-0.036670578	6.121425227	1.353328893	0.515281484	-218.1886698	8.126599858	0.001060771	665.1908454	-218.529018	0.711522587	0.409347082	not-adaptive	0.711522587	-0.006540906
ENSMUSG00000005656.9	Snx6	7.034309025	7.49277656	1.60283853	0.628079262	-235.3588639	7.012748431	7.037660754	-0.024912324	7.499963322	1.601738437	0.628549999	-235.3555779	7.008527237	0.001070322	934.2128618	-234.8018833	1	1	not-adaptive	1	-0.005115997
ENSMUSG00000005667.8	Mthfd2	8.179087031	43.15003261	0.393881521	3.623837545	-257.3477952	8.10038015	8.190867422	-0.090487271	41.75884379	0.407567038	3.499163154	-257.2966468	8.179451083	1.43E-10	1.00E+10	-257.3503562	0.947707513	0.743102255	not-adaptive	0.947707513	-0.016026628
ENSMUSG00000005674.9	Tomm40l	4.973269901	3970632.084	7.75E-06	334754.273	-271.1102114	5.156496994	4.9468852	0.209611795	3970625.869	7.74E-06	334753.7484	-270.9769236	4.973269892	2.60E-10	1.00E+10	-271.1102118	0.875212843	0.605637689	not-adaptive	0.875212843	0.059870901
ENSMUSG00000005677.14	Nr1i3	0.782615697	133.8068366	0.034826699	11.28148933	-95.20001743	0.976157294	0.758710188	0.217447106	3621671.134	1.27E-06	305332.9885	-94.6076412	0.782629364	3.93E-11	1.00E+10	-95.200031	0.553004133	0.276385106	not-adaptive	0.553004133	0.363564727
ENSMUSG00000005682.9	Pan2	3.432259381	18478200.49	2.07E-06	1557840.18	-204.5471586	3.676294854	3.405733786	0.270561068	19270581.85	1.98E-06	1624643.783	-204.4448857	3.432259364	3.23E-10	1.00E+10	-204.5471588	0.90278289	0.651075903	not-adaptive	0.90278289	0.110286812
ENSMUSG00000005683.8	Cs	8.01876222	10.63413237	1.201092307	0.887038416	-247.4592643	7.568402181	8.087740195	-0.519338014	16.12768593	0.788232162	1.353043895	-245.5681725	7.986297077	0.000463019	2307.710553	-247.3273004	0.172194971	0.060696292	not-adaptive	0.172194971	-0.095747899
ENSMUSG00000005686.17	Ampd3	4.649181551	6.598871504	3.78596926	0.549558157	-238.5798373	4.100609703	4.728015936	-0.627406233	7.316775254	3.452747778	0.604359668	-237.8546252	4.544487983	0.003379987	577.0221427	-235.4023521	1	1	not-adaptive	1	-0.205396464
ENSMUSG00000005687.14	Bcas2	6.021627371	6.101524793	3.479065891	0.517683884	-291.351461	5.915435267	6.03782178	-0.122386513	6.189292723	3.505154545	0.513862254	-291.3148174	6.113414228	0.002906841	612.7098523	-290.2204078	1	1	not-adaptive	1	-0.029543845
ENSMUSG00000005698.15	Ctcf	3.896324359	18478300.26	1.61E-06	1557848.592	-234.8395125	3.878091695	3.899000714	-0.020909019	18478045.94	1.61E-06	1557827.151	-234.8382965	3.896324361	2.51E-10	1.00E+10	-234.8395127	0.998784565	0.960665203	not-adaptive	0.998784565	-0.007757503
ENSMUSG00000005699.16	Pard6a	5.736748612	32.7508452	0.59181787	2.758062917	-149.9992547	5.939482973	5.696199108	0.243283865	24.47117461	0.776543692	2.083290567	-149.7834369	5.737200082	1.64E-10	1.00E+10	-150.0014239	0.8041359	0.509072068	not-adaptive	0.8041359	0.060337775
ENSMUSG00000005732.14	Ranbp1	8.680430866	4.027550509	2.583317365	0.33519686	-241.2884189	7.908623433	8.800205598	-0.891582164	4.75021973	2.194284629	0.394411966	-238.6308265	8.835797846	0.003980111	220.3782058	-242.6180774	0.018550643	0.004744081	adaptive	0.018550643	-0.154110627
ENSMUSG00000005779.12	Psmb4	8.094281227	5.178789527	1.112802925	0.429781045	-183.1664001	8.058683277	8.099607594	-0.040924318	5.18374071	1.112093594	0.430048325	-183.1539967	8.104239411	0.001075289	439.7976451	-181.6406228	1	1	not-adaptive	1	-0.007307881
ENSMUSG00000005803.14	Sqor	5.659740755	21309722.37	1.71E-06	1796557.394	-182.2265012	5.540303388	5.672691795	-0.132388407	21309722.54	1.71E-06	1796557.408	-182.2033618	5.659740756	3.08E-10	1.00E+10	-182.2265014	0.977126027	0.829668927	not-adaptive	0.977126027	-0.034068502
ENSMUSG00000005804.14	Bloc1s6	4.959069499	49.47964503	0.742646832	4.15839503	-261.8803395	5.206842225	4.925103853	0.281738372	93.9037298	0.388654691	7.938164571	-261.7008595	4.959347457	3.10E-10	1.00E+10	-261.8812788	0.834920086	0.548040907	not-adaptive	0.834920086	0.080254545
ENSMUSG00000005813.12	Metap1	5.428371803	10.24654931	2.439505945	0.856485701	-268.1103142	5.372718675	5.43597671	-0.063258035	10.28112296	2.433176286	0.858803572	-268.0994865	5.440714402	2.21E-10	1.00E+10	-268.540489	0.643391122	0.347653134	not-adaptive	0.643391122	-0.016886977
ENSMUSG00000005823.9	Gpr108	5.019453346	4.457584089	5.612865017	0.368977799	-250.5030463	4.889801052	5.03781378	-0.148012728	4.441053539	5.559825055	0.372587767	-250.4756267	4.946158811	0.002674663	915.1557721	-255.8363935	0.004697303	0.001058959	adaptive	0.004697303	-0.043022026
ENSMUSG00000005846.12	Rsl1d1	7.188723748	9.972465338	1.390580115	0.842736711	-239.1292681	7.216926408	7.184584225	0.032342183	9.999446073	1.38851338	0.844083733	-239.1237228	7.188139232	0.000213311	5706.102697	-239.7071097	0.558005263	0.280065137	not-adaptive	0.558005263	0.006479874
ENSMUSG00000005871.15	Apc	4.291047771	3739987.668	9.14E-06	315309.8579	-280.5081415	4.210555547	4.302546661	-0.091991114	3665693.159	9.32E-06	309045.1149	-280.485005	4.291938336	1.17E-05	246765.66	-280.5080301	0.977237924	0.830084457	not-adaptive	0.977237924	-0.031180241
ENSMUSG00000005873.6	Reep5	7.41931096	6.398953403	1.335774727	0.536551309	-219.9916866	7.700005463	7.376523175	0.323482288	6.883567074	1.259803208	0.569340344	-219.2984296	7.514544675	0.000844168	863.5911632	-220.0108699	0.490445912	0.232601755	not-adaptive	0.490445912	0.061918488
ENSMUSG00000005881.13	Ergic3	8.523931636	4.236253173	1.803497695	0.354264506	-216.121249	8.812264823	8.480634686	0.331630137	4.34755453	1.733944788	0.368659693	-215.6342197	8.489203993	0.00199281	328.8521769	-216.4993101	0.421013474	0.188387799	not-adaptive	0.421013474	0.055340612
ENSMUSG00000005882.18	Uqcc1	5.765088034	9.949484081	2.163112781	0.840841403	-197.074532	5.462109512	5.808201422	-0.34609191	9.664251529	2.214772238	0.814487716	-196.7692823	5.763816925	1.92E-10	1.00E+10	-197.3371229	0.566747991	0.286566792	not-adaptive	0.566747991	-0.088633246
ENSMUSG00000005886.14	Ncoa2	3.497574191	15.34779621	1.982051457	1.286197035	-224.0481373	3.871137718	3.45156112	0.419576598	19.07173748	1.604978188	1.59127297	-223.6865722	3.500284482	2.61E-10	1.00E+10	-224.1171468	0.650135396	0.353417276	not-adaptive	0.650135396	0.165508602
ENSMUSG00000005893.14	Nr2c2	3.506514956	10.19868703	3.306046046	0.858429111	-251.5327133	3.731458798	3.470532726	0.260926072	10.73817858	3.162071083	0.89921469	-251.395387	3.507614634	3.00E-10	1.00E+10	-251.9657337	0.565329443	0.285505885	not-adaptive	0.565329443	0.104582623
ENSMUSG00000005897.14	Nr2c1	3.837839019	22785638.14	1.56E-06	1920977.696	-141.6302322	3.047519929	3.980355576	-0.932835647	31782435.96	1.07E-06	2679480.569	-140.2493467	3.819819092	0.000219437	13513.33127	-141.6257265	0.252490956	0.097086725	not-adaptive	0.252490956	-0.385261661
ENSMUSG00000005899.14	Smpd4	5.457772161	3172908.541	1.00E-05	267500.9148	-254.3907223	5.393405184	5.466574483	-0.073169299	3715197.018	8.57E-06	313219.8077	-254.3766863	5.45777217	2.68E-10	1.00E+10	-254.3907226	0.986061768	0.866938341	not-adaptive	0.986061768	-0.019440659
ENSMUSG00000005936.19	Kctd20	5.237333162	9.720734401	2.828048628	0.821938394	-250.1998081	5.393477319	5.217322777	0.176154542	10.10422317	2.754664256	0.84550223	-250.1338934	5.247007127	0.000263889	9219.767349	-250.5528641	0.657723446	0.359986179	not-adaptive	0.657723446	0.047906026
ENSMUSG00000005949.9	Ctns	3.876018294	5.036766122	6.6557991	0.408624903	-118.5442395	3.449182504	3.942240705	-0.493058201	5.22753774	6.350365805	0.430938444	-118.3669337	3.88393641	3.37E-10	1.00E+10	-119.5990183	0.291683916	0.116469279	not-adaptive	0.291683916	-0.1927614
ENSMUSG00000005958.15	Ephb3	3.495293789	22565995.28	1.75E-06	1902469.767	-163.6687958	3.870161047	3.430099483	0.440061563	22564442.63	1.74E-06	1902338.868	-163.3705725	3.495293815	3.33E-10	1.00E+10	-163.6687961	0.742135371	0.439936791	not-adaptive	0.742135371	0.174143182
ENSMUSG00000005973.6	Rcn1	5.189222339	2.136974289	9.383355146	0.174626754	-268.8516251	5.257559235	5.179012326	0.078546909	2.142205168	9.398665102	0.17435641	-268.8483731	5.488848457	0.041907001	40.0330419	-274.1960715	0.004759092	0.001074024	adaptive	0.004759092	0.021716207
ENSMUSG00000005981.11	Trap1	6.31755263	18.62778908	1.168487048	1.574142847	-264.9519399	6.136149587	6.342752477	-0.20660289	20.94656686	1.045819784	1.760495714	-264.7847432	6.321134599	1.87E-10	1.00E+10	-265.0170726	0.792684988	0.495454709	not-adaptive	0.792684988	-0.047775389
ENSMUSG00000005982.14	Naa60	5.961245032	14.44449165	1.649109206	1.199569006	-218.1253914	5.667036742	6.001630046	-0.334593304	16.58324648	1.419325054	1.395551705	-217.8145719	5.968056729	2.04E-10	1.00E+10	-218.2303043	0.659856887	0.361849363	not-adaptive	0.659856887	-0.082759835
ENSMUSG00000006005.18	Tpr	5.510131839	14.89837999	1.203956616	1.243755696	-272.7301636	6.065384809	5.426013159	0.63937165	3083188.581	5.74E-06	259935.5608	-270.329672	5.58660186	0.000653523	2221.511882	-271.5588992	0.292518559	0.11689376	not-adaptive	0.292518559	0.160706631
ENSMUSG00000006010.14	Odr4	5.706924832	6.05730166	5.127294705	0.51341251	-258.6172072	6.136977785	5.643129512	0.493848274	6.243903896	4.976763132	0.528639994	-258.2609685	5.697310003	0.003477837	770.0589681	-258.5496931	0.7492185	0.447313882	not-adaptive	0.7492185	0.121032901
ENSMUSG00000006019.15	Dhx34	3.932126588	14528866.34	1.60E-06	1224888.952	-68.49468012	4.437957058	3.889974049	0.547983009	16020028.3	1.44E-06	1350605.202	-68.28175518	3.932126591	1.96E-10	1.00E+10	-68.49468026	0.808216687	0.51403227	not-adaptive	0.808216687	0.190135177
ENSMUSG00000006024.13	Napa	7.599698632	10.75307454	0.818838995	0.912314844	-218.8069927	7.321183424	7.64167035	-0.320486926	13.27980823	0.671191826	1.114478739	-217.8146808	7.598068177	0.000107224	7211.198639	-219.3687822	0.211379229	0.077898867	not-adaptive	0.211379229	-0.061811153
ENSMUSG00000006050.12	Sra1	8.632099278	4.838135194	1.809434814	0.402769181	-219.9747729	8.650578348	8.629298202	0.021280146	4.854304237	1.815277517	0.40146631	-219.9727213	8.623070937	0.001811546	422.0110309	-222.6078714	0.071708204	0.021692271	not-adaptive	0.071708204	0.003553356
ENSMUSG00000006057.15	Atp5g1	9.073199021	5.418921084	0.877117144	0.446512262	-170.178631	8.745595434	9.121708552	-0.376113119	6.080483402	0.776650467	0.504877283	-168.7198722	9.036685687	0.000861432	464.388052	-171.5740838	0.057601215	0.016883698	not-adaptive	0.057601215	-0.060747464
ENSMUSG00000006058.10	Snf8	5.138761927	11.72795784	2.360038194	0.985685219	-230.6892841	5.135809671	5.139156199	-0.003346529	11.64671356	2.346032994	0.991533422	-230.6892586	5.145439674	0.000279158	8566.112414	-230.8421735	0.858202746	0.580250524	not-adaptive	0.858202746	-0.000939764
ENSMUSG00000006095.12	Tbcb	7.572080476	7280597.36	1.23E-06	613810.4359	-216.2201323	7.498243193	7.583130954	-0.084887761	7280589.606	1.23E-06	613809.7822	-216.1289435	7.572080479	7.56E-11	1.00E+10	-216.2201324	0.912845208	0.669337616	not-adaptive	0.912845208	-0.016241019
ENSMUSG00000006134.4	Crkl	4.553920436	7.436720957	3.486174166	0.619523746	-285.8834475	4.496412944	4.562706722	-0.066293778	7.378946928	3.476067988	0.621034679	-285.8730774	4.569128617	0.001352506	1664.706351	-286.8612851	0.372243264	0.159768546	not-adaptive	0.372243264	-0.021115388
ENSMUSG00000006169.20	Clint1	3.575857862	20526962.37	1.69E-06	1730564.42	-226.7541874	3.26730569	3.62522621	-0.35792052	18477422.66	1.86E-06	1557774.604	-226.4508565	3.57585788	2.92E-10	1.00E+10	-226.7541877	0.73835451	0.436047247	not-adaptive	0.73835451	-0.14996958
ENSMUSG00000006191.17	Cdkal1	4.201039378	10.14583631	2.916650892	0.856611053	-226.3098535	3.582212825	4.292981052	-0.710768227	14.75554983	2.049681531	1.226527729	-225.2348809	4.204879371	2.64E-10	1.00E+10	-226.5986612	0.255692336	0.098629819	not-adaptive	0.255692336	-0.261128753
ENSMUSG00000006215.12	Zbtb17	4.769787078	22565970.45	1.12E-06	1902467.674	-149.239854	4.388246447	4.840644623	-0.452398176	22565808.65	1.11E-06	1902454.033	-148.7108852	4.769787064	2.13E-10	1.00E+10	-149.2398542	0.589212132	0.303685949	not-adaptive	0.589212132	-0.141554632
ENSMUSG00000006219.12	Fblim1	4.886092573	6.510804615	4.866202731	0.550014043	-290.1871821	4.509095485	4.942532577	-0.433437091	6.649951842	4.78414357	0.558593144	-289.8781896	4.910676152	3.04E-10	1.00E+10	-292.3380836	0.085444005	0.026550774	not-adaptive	0.085444005	-0.132412414
ENSMUSG00000006262.15	Mob1b	2.992331665	10.17605328	2.603322342	0.856791986	-254.5421625	2.795897655	3.023845606	-0.227947951	9.871379225	2.680843334	0.828031476	-254.4029078	3.001034134	2.35E-10	1.00E+10	-254.8800401	0.620560438	0.328636162	not-adaptive	0.620560438	-0.113072928
ENSMUSG00000006273.14	Atp6v1b2	6.943950072	3.689389036	4.541069486	0.309195892	-276.7699304	6.452336092	7.017773212	-0.56543712	3.86360209	4.481073568	0.313292866	-276.2477153	6.837417847	0.008042482	176.2659931	-278.1864957	0.143879309	0.0489356	not-adaptive	0.143879309	-0.121191738
ENSMUSG00000006276.10	Eps15l1	4.375934439	8.556948824	3.39508392	0.726304601	-287.2578392	3.941971929	4.446799204	-0.504827275	9.480456134	3.112578436	0.792978196	-286.6239164	4.351703675	0.000741793	3474.53684	-287.9554881	0.264061902	0.102697595	not-adaptive	0.264061902	-0.173849758
ENSMUSG00000006281.8	Tep1	3.209222825	9.925717303	2.918240582	0.838631209	-193.0586216	3.289439698	3.196290658	0.09314904	10.23964775	2.874545404	0.852977601	-193.0425916	3.206460663	0.000488019	5192.447448	-193.2636635	0.801659079	0.506089593	not-adaptive	0.801659079	0.041443258
ENSMUSG00000006288.8	Ttc5	5.762590674	10.76832769	2.511873439	0.901746675	-220.1847268	6.361822748	5.663862685	0.697960063	14.86505966	1.829814387	1.235846727	-218.9077583	5.762732139	2.38E-10	1.00E+10	-220.4903881	0.205434141	0.075220478	not-adaptive	0.205434141	0.167653887
ENSMUSG00000006289.14	Osgep	4.666215507	8.502987588	6.537386835	0.728506064	-334.730876	3.438266907	4.853176498	-1.414909591	14.95464032	3.805761229	1.257062082	-332.071581	4.54062155	0.002175471	2243.919509	-334.9290289	0.057415103	0.016821563	not-adaptive	0.057415103	-0.497247785
ENSMUSG00000006299.13	Aamp	7.432911978	5.568725026	2.19015446	0.4566975	-245.6724315	8.001145934	7.348742536	0.652403398	6.210742673	1.889163965	0.528329051	-243.8779058	7.361197387	0.002011108	500.1792748	-245.6853408	0.164074442	0.057265194	not-adaptive	0.164074442	0.122709232
ENSMUSG00000006301.17	Tmbim1	7.780645428	6.457660627	1.678843559	0.538877252	-236.7871417	8.170226752	7.721897566	0.448329186	7.003923959	1.52201314	0.593838359	-235.7113025	7.803872717	0.001189764	748.1317918	-234.7779341	1	1	not-adaptive	1	0.081420702
ENSMUSG00000006304.14	Arpc2	9.162895813	1.76021573	1.676054841	0.144094388	-151.1405521	8.838179762	9.211720127	-0.373540365	1.783966937	1.644436664	0.146835733	-150.7776834	9.134676976	0.006682528	36.16230677	-151.8025915	0.35882945	0.152224571	not-adaptive	0.35882945	-0.059721305
ENSMUSG00000006307.16	Kmt2b	2.604499505	5.952628161	5.822652261	0.503421714	-233.8815448	3.443671836	2.477004843	0.966666993	7.148545512	4.957735399	0.595251112	-232.6404702	2.804448914	0.003691473	840.9443715	-235.7212537	0.045923262	0.01305555	adaptive	0.045923262	0.475350978
ENSMUSG00000006315.9	Tmem147	7.319562134	19053067.66	6.13E-07	1606305.469	-218.7761786	7.337351501	7.316774248	0.020577253	19053067.66	6.13E-07	1606305.469	-218.772277	7.319562129	9.85E-11	1.00E+10	-218.7761792	0.996105399	0.929604402	not-adaptive	0.996105399	0.004051654
ENSMUSG00000006333.14	Rps9	10.21654246	3.973438796	0.66999267	0.332508904	-128.1472443	10.15132838	10.2263278	-0.074999415	3.969585663	0.661484238	0.336942666	-128.0833579	10.23460523	0.001005366	226.0381972	-129.7079231	0.196997322	0.071461366	not-adaptive	0.196997322	-0.010619649
ENSMUSG00000006335.16	Tfpt	4.854670371	9.726500788	1.459273369	0.816904381	-122.7945592	5.382178912	4.802319628	0.579859285	13.81165761	1.036841662	1.157900809	-122.0062855	4.784359297	0.001278062	883.2085263	-122.2552082	0.779640195	0.48044832	not-adaptive	0.779640195	0.164458921
ENSMUSG00000006373.10	Pgrmc1	7.7085925	9.96864727	1.358935164	0.843516692	-247.9539261	7.352568251	7.762983504	-0.410415253	11.7975931	1.162850206	0.985249801	-246.928204	7.692197832	0.0004803	2417.515796	-248.160163	0.291720536	0.116487893	not-adaptive	0.291720536	-0.078362951
ENSMUSG00000006378.15	Gcat	5.601491287	17.87121661	1.213370348	1.498377252	-198.5721767	5.169303669	5.662542386	-0.493238717	4361787.159	4.96E-06	367725.167	-197.7868909	5.602495923	1.85E-10	1.00E+10	-198.6003965	0.443301341	0.202116965	not-adaptive	0.443301341	-0.131479989
ENSMUSG00000006390.15	Elovl1	7.317577413	11.09877157	1.619767434	0.941748338	-264.105429	7.74584844	7.253868457	0.491979983	13.99403538	1.309600243	1.163279514	-262.9295992	7.3455886	0.00053253	2892.859346	-264.3065159	0.252355435	0.097021559	not-adaptive	0.252355435	0.09467269
ENSMUSG00000006392.16	Med8	6.417432622	18478045.97	9.99E-07	1557827.153	-218.1213024	7.168814243	6.321918009	0.846896234	18478045.67	9.53E-07	1557827.129	-214.9811895	6.417432621	1.56E-10	1.00E+10	-218.1213027	0.043277901	0.012209251	adaptive	0.043277901	0.181372185
ENSMUSG00000006395.16	Hyi	3.367047628	16.54561041	2.073057683	1.384878214	-185.8833396	3.424594018	3.358118647	0.066475371	16.77438145	2.04392854	1.4051638	-185.8755398	3.328883504	0.000888818	3184.927156	-185.7705868	1	1	not-adaptive	1	0.028279765
ENSMUSG00000006412.10	Pfdn2	4.684788549	25.09387248	0.712620009	2.118676679	-229.7586646	4.811260487	4.662898675	0.148361812	25.54175678	0.699612988	2.154969809	-229.6361186	4.683299188	0.000220683	6786.953526	-229.668192	0.968435526	0.800057983	not-adaptive	0.968435526	0.045187831
ENSMUSG00000006418.17	Rnf114	5.830454012	3130837.466	1.08E-05	263953.6932	-275.7436518	5.542578077	5.872242454	-0.329664377	3529700.831	9.52E-06	297581.8313	-275.4428791	5.830453997	2.85E-10	1.00E+10	-275.7436519	0.740245906	0.437988884	not-adaptive	0.740245906	-0.083354347
ENSMUSG00000006423.15	C330007P06Rik	4.477190475	7.742137664	3.296387854	0.658886116	-208.6342086	4.585244791	4.460786852	0.124457939	7.873113267	3.308226928	0.656746952	-208.6036181	4.47953615	2.39E-10	1.00E+10	-209.5484033	0.388763061	0.16925038	not-adaptive	0.388763061	0.039700543
ENSMUSG00000006442.10	Srm	7.141490993	3.597358027	8.196415728	0.298240024	-301.446713	6.66797331	7.205923077	-0.537949767	3.574964643	8.182857094	0.297556767	-301.2176668	7.359448391	0.014916657	173.8643269	-306.1029598	0.007556909	0.001773259	adaptive	0.007556909	-0.111934921
ENSMUSG00000006456.10	Rbm14	4.403223023	6.759297254	3.634457575	0.566258665	-219.470043	4.073709703	4.453302788	-0.379593086	6.994520091	3.497858813	0.588848371	-219.1917713	4.282826862	0.001388387	1535.927016	-219.3424189	0.8601508	0.583071639	not-adaptive	0.8601508	-0.128532531
ENSMUSG00000006463.13	Zdhhc24	3.832176851	31872476.07	1.02E-06	2687071.616	-111.6635148	4.271362825	3.781501547	0.489861278	31872482.57	1.02E-06	2687072.164	-111.4280952	3.832176854	2.75E-10	1.00E+10	-111.6635151	0.790238992	0.492601114	not-adaptive	0.790238992	0.175737242
ENSMUSG00000006471.18	Ndor1	4.672239644	22565626.68	1.35E-06	1902438.692	-153.0886367	4.519717013	4.696207486	-0.176490473	22564443.4	1.35E-06	1902338.933	-153.0308825	4.672239626	2.57E-10	1.00E+10	-153.0886368	0.943881778	0.733957648	not-adaptive	0.943881778	-0.055263705
ENSMUSG00000006494.11	Pdk1	4.546505909	5.454966012	5.830231032	0.452116156	-167.9970913	4.724156149	4.528051539	0.19610461	5.464043223	5.864014151	0.44894928	-167.9688858	4.583950674	3.14E-10	1.00E+10	-169.1798896	0.297898088	0.119641507	not-adaptive	0.297898088	0.061166272
ENSMUSG00000006498.16	Ptbp1	6.662104164	6.974498323	2.150641695	0.592371298	-258.1033119	6.283062886	6.717679762	-0.434616876	7.70213541	1.972440917	0.647438207	-257.3579399	6.635377122	0.00043193	3212.434314	-260.4960128	0.043366289	0.012237397	adaptive	0.043366289	-0.096495003
ENSMUSG00000006517.5	Mvd	5.966534849	6.598342591	3.449950825	0.557502551	-170.856931	6.794598568	5.825318744	0.969279824	8.330915671	2.686109173	0.708483739	-168.7444906	6.019307755	2.18E-10	1.00E+10	-171.8092312	0.046665945	0.013294587	adaptive	0.046665945	0.222051326
ENSMUSG00000006519.11	Cyba	6.604824274	10.55345523	1.334180377	0.878930311	-228.2309432	7.064337367	6.533661744	0.530675623	14.6854048	0.956351209	1.223338883	-226.5238884	6.61143426	1.27E-05	97148.16153	-228.6998456	0.113499464	0.036967371	not-adaptive	0.113499464	0.112662476
ENSMUSG00000006526.13	Stimate	4.049126676	10065364.78	3.11E-06	848576.0347	-133.3312976	4.685046073	4.000209799	0.684836275	10065364.88	3.08E-06	848576.0435	-132.9167804	4.049126662	2.64E-10	1.00E+10	-133.3312976	0.66065917	0.362551891	not-adaptive	0.66065917	0.227987569
ENSMUSG00000006585.3	Cdt1	5.267466232	6.032921718	3.672165508	0.502472096	-171.4684778	5.129613299	5.285580315	-0.155967016	6.034822824	3.690239826	0.499355394	-171.4319397	5.27694602	0.00146891	1336.289586	-171.847797	0.659774404	0.361777195	not-adaptive	0.659774404	-0.043211806
ENSMUSG00000006586.15	Runx1t1	3.107797839	20.77778415	1.612136858	1.755519664	-245.156686	3.491811541	3.042947323	0.448864218	3086841.596	1.09E-05	260243.5174	-244.6146796	3.110633204	2.87E-10	1.00E+10	-245.1838097	0.566017575	0.286020235	not-adaptive	0.566017575	0.198506337
ENSMUSG00000006589.8	Aprt	9.275246635	5.44997027	1.233946986	0.451384622	-197.3118311	9.06833737	9.306205601	-0.23786823	5.610743857	1.191093022	0.467856143	-196.9171595	9.216216854	0.001175845	494.7024365	-200.2675849	0.035069432	0.009636691	adaptive	0.035069432	-0.037354996
ENSMUSG00000006599.13	Gtf2h1	5.737043314	4.592654857	4.624009259	0.384868028	-266.2492367	5.107533924	5.83486757	-0.727333646	4.935748378	4.353436581	0.408925975	-265.3191167	5.818650912	0.005324487	343.0478494	-267.572573	0.105035559	0.033758122	not-adaptive	0.105035559	-0.192073031
ENSMUSG00000006673.14	Qrich1	5.405639149	9.018944162	5.047930163	0.770226814	-350.9239212	5.256240563	5.42739087	-0.171150306	8.932389348	5.097155016	0.761616269	-350.8789423	5.376818086	0.000724838	5614.926194	-351.5020541	0.53627309	0.264274995	not-adaptive	0.53627309	-0.046227507
ENSMUSG00000006676.16	Usp19	4.245903817	8.903423794	3.544815325	0.743945756	-288.2189892	3.709524659	4.325585656	-0.616060997	9.97814048	3.131681136	0.84192225	-287.3830933	4.169263331	0.001288392	2087.023026	-288.473875	0.3359538	0.139672529	not-adaptive	0.3359538	-0.221661147
ENSMUSG00000006678.6	Pola1	3.716526732	19270451.6	1.54E-06	1624632.803	-178.2091308	3.717301506	3.716435582	0.000865924	21221957.19	1.39E-06	1789158.151	-178.2091295	3.716526733	2.49E-10	1.00E+10	-178.2091313	0.999998236	0.998501222	not-adaptive	0.999998236	0.000336107
ENSMUSG00000006699.17	Cdc42	8.621621741	3108247.134	1.93E-06	262050.4305	-182.2867745	8.931688902	8.575217132	0.35647177	10282539.42	5.67E-07	866891.4997	-179.8505569	8.621621739	5.06E-11	1.00E+10	-182.2867749	0.087491119	0.027288953	not-adaptive	0.087491119	0.0587598
ENSMUSG00000006705.13	Pknox1	4.117828492	17.08315067	1.970093129	1.430935037	-147.9711075	4.236738057	4.104592367	0.13214569	16.18693039	2.074279799	1.355483068	-147.9528222	4.027208809	0.003785452	658.3578035	-147.0325518	1	1	not-adaptive	1	0.045714982
ENSMUSG00000006715.11	Gmnn	6.97920128	6.209723493	3.522032338	0.516156305	-219.9614361	7.328410998	6.929793154	0.398617845	6.364699711	3.426207773	0.530062772	-219.6375313	7.01762549	0.002651778	690.3005009	-219.9812808	0.709106504	0.407016337	not-adaptive	0.709106504	0.080688126
ENSMUSG00000006717.7	Acot13	6.545373943	21.65269343	0.878181601	1.832621166	-212.855643	5.915855363	6.630978723	-0.71512336	3666615.427	5.10E-06	309122.8674	-210.765478	6.564720424	0.000801624	1923.028789	-212.4371518	0.18793224	0.067477196	not-adaptive	0.18793224	-0.164635045
ENSMUSG00000006728.12	Cdk4	9.25510393	6.392562618	1.284686206	0.53969782	-215.8913366	9.318100114	9.245631314	0.0724688	6.387748332	1.278180641	0.542378091	-215.8563293	9.337365612	0.000910136	760.0167502	-214.9149611	1	1	not-adaptive	1	0.011263997
ENSMUSG00000006732.14	Mettl1	4.699593096	7.199793333	3.298376305	0.605091111	-215.2314325	5.2905556	4.606814787	0.683740813	8.883053576	2.687535428	0.748717687	-214.1810532	4.81929107	0.002086245	976.6599902	-215.8615245	0.186286157	0.066759845	not-adaptive	0.186286157	0.199649641
ENSMUSG00000006736.9	Tspan31	8.039913185	6.466416316	0.949786253	0.544135992	-191.0933128	8.229959656	8.011564788	0.218394868	6.706436318	0.924896691	0.558229788	-190.6548186	7.999294026	0.000738629	709.3284328	-191.9144802	0.283750015	0.112458834	not-adaptive	0.283750015	0.038801307
ENSMUSG00000006740.14	Kif5b	7.039778938	2.137379822	3.082408107	0.174247163	-213.4420072	6.719178981	7.087937062	-0.368758081	2.114989566	2.992088574	0.179445482	-213.2168777	7.272767049	0.008576526	62.53342001	-212.4349258	1	1	not-adaptive	1	-0.077080833
ENSMUSG00000006782.16	Cnp	5.180905717	5.57799596	4.67305776	0.462919567	-159.416434	5.268168637	5.170033254	0.098135383	5.572372015	4.620390062	0.468651107	-159.4063184	5.068509178	0.002540989	911.3902521	-160.4139067	0.365098409	0.155733139	not-adaptive	0.365098409	0.027127968
ENSMUSG00000006800.14	Sulf2	4.336093553	11.59323217	3.503011307	0.974708645	-299.6418271	4.473027337	4.312546781	0.160480557	11.54025717	3.492463093	0.976859668	-299.5885424	4.347572926	3.56E-10	1.00E+10	-299.9184805	0.718968274	0.41660369	not-adaptive	0.718968274	0.052711469
ENSMUSG00000006818.5	Sod2	6.814195148	7.480212439	1.807908974	0.63450565	-251.8967567	6.140082427	6.918046021	-0.777963594	10.63681829	1.28995586	0.883797824	-248.6456399	6.834093717	0.001200894	932.692017	-249.9438472	0.273020802	0.107105773	not-adaptive	0.273020802	-0.172106588
ENSMUSG00000006906.10	Stambp	5.238813124	10.46568033	2.341823906	0.873263625	-252.0199564	4.978988321	5.280927314	-0.301938993	10.98280628	2.210987322	0.92502304	-251.7364926	5.305376514	0.001190269	1706.948811	-252.005239	0.764337114	0.463473704	not-adaptive	0.764337114	-0.084938653
ENSMUSG00000006920.14	Ezh1	4.355801851	6.688611384	3.099528199	0.564682003	-173.2847972	3.977141946	4.403921015	-0.426779069	6.853953799	3.055750066	0.570675919	-172.9626749	4.369567921	1.97E-10	1.00E+10	-174.1445634	0.306698979	0.124181195	not-adaptive	0.306698979	-0.147056541
ENSMUSG00000006932.17	Ctnnb1	6.639085866	27.74501052	1.313730172	2.341323453	-325.4541619	6.905421506	6.598664352	0.306757154	57.14241228	0.641462772	4.806058728	-325.1758354	6.640033159	3.10E-10	1.00E+10	-325.4681287	0.746549526	0.444520099	not-adaptive	0.746549526	0.065555444
ENSMUSG00000006941.5	Eif1b	6.131193426	11.56025703	1.37143769	0.974323408	-235.9056823	6.892821888	6.006169209	0.886652679	3715197.66	4.15E-06	313219.8618	-231.0263969	6.128532772	0.000641368	2060.250604	-235.5454603	0.010899227	0.002644064	adaptive	0.010899227	0.198649616
ENSMUSG00000006998.16	Psmd2	8.345382452	5.449962327	2.074709426	0.452853967	-244.9740254	8.177905764	8.370818854	-0.19291309	5.509322081	2.053259128	0.457536671	-244.8211839	8.334614404	0.00212632	450.6501166	-246.5767846	0.172803412	0.06095524	not-adaptive	0.172803412	-0.033637319
ENSMUSG00000007029.16	Vars	5.274038827	6.624940147	5.512447856	0.559279244	-318.6109508	4.382922283	5.398155865	-1.015233583	7.305149303	5.03696971	0.607507529	-317.0846256	5.153186357	0.003256011	949.7549124	-317.5974527	0.598800288	0.31118154	not-adaptive	0.598800288	-0.300573536
ENSMUSG00000007036.15	Abhd16a	5.749848067	8.660708111	2.407485822	0.736692207	-255.3468114	5.515493753	5.7851519	-0.269658147	8.796441626	2.358431227	0.751039167	-255.1202187	5.740632203	0.000799237	2283.63904	-255.8753286	0.469958921	0.219105522	not-adaptive	0.469958921	-0.068864797
ENSMUSG00000007041.9	Clic1	8.749054622	7.555068647	0.645084233	0.634665491	-170.8596742	8.847026557	8.734428036	0.112598522	7.60941038	0.637280871	0.641850022	-170.6914778	8.760490843	0.000414382	986.8891698	-170.5673607	1	1	not-adaptive	1	0.018479421
ENSMUSG00000007050.17	Lsm2	6.071742054	78.72438728	0.372396327	6.639810763	-250.8558816	5.391820558	6.170495962	-0.778675404	7133183.324	4.00E-06	601383.3254	-249.0127461	6.071708774	2.48E-10	1.00E+10	-250.8560502	0.158293543	0.054851051	not-adaptive	0.158293543	-0.194613969
ENSMUSG00000007080.14	Pole	4.340247824	21203677.81	1.92E-06	1787616.911	-175.0736259	3.726689981	4.420979119	-0.694289138	21203319.07	1.89E-06	1787586.667	-174.4487832	4.340247816	3.43E-10	1.00E+10	-175.0736261	0.535345531	0.263612501	not-adaptive	0.535345531	-0.246471112
ENSMUSG00000007207.10	Stx1a	4.177641961	4.344082146	4.578061187	0.366471874	-114.3181047	4.911408772	4.064319533	0.847089239	4.952199858	4.141262217	0.410105393	-113.5538845	4.098168288	2.20E-10	1.00E+10	-116.0225632	0.084696697	0.02628219	not-adaptive	0.084696697	0.273123072
ENSMUSG00000007338.10	Mrpl49	5.948095459	18478046.9	1.36E-06	1557827.232	-211.9054172	5.613533165	5.993132691	-0.379599526	20526962.37	1.22E-06	1730564.42	-211.4855617	5.948095463	2.12E-10	1.00E+10	-211.9054176	0.657141536	0.359479234	not-adaptive	0.657141536	-0.094401226
ENSMUSG00000007411.16	Mark3	4.374917668	12.59572923	3.243462522	1.051354386	-270.5072788	4.214275343	4.397446197	-0.183170854	12.58609794	3.241617498	1.051008629	-270.4502357	4.392828065	0.00035436	9857.227089	-270.6321797	0.83364797	0.546354758	not-adaptive	0.83364797	-0.06138135
ENSMUSG00000007415.15	Gatad1	6.244653077	4.83540184	2.335813116	0.396564797	-244.1634785	6.159451712	6.257487301	-0.09803559	4.844982231	2.332279949	0.397125157	-244.1294978	6.358142305	0.00268476	345.6952212	-244.1659654	0.96418933	0.787110102	not-adaptive	0.96418933	-0.022781524
ENSMUSG00000007458.14	M6pr	8.057116383	4.784461133	1.478406609	0.390395235	-204.6232294	8.265506707	8.025992562	0.239514146	4.865565443	1.445978808	0.398990328	-204.2992704	8.173502239	0.001066593	544.2928534	-201.9482635	1	1	not-adaptive	1	0.042423446
ENSMUSG00000007476.18	Lrrc8a	5.852535495	4.055169518	1.498375944	0.336900652	-196.9868141	5.772326404	5.864565203	-0.092238799	4.124253123	1.518446038	0.332387618	-196.9431341	5.847625034	0.002150809	238.4536872	-198.0835333	0.319691393	0.130984439	not-adaptive	0.319691393	-0.02287127
ENSMUSG00000007564.15	Ppp2r1a	7.510924579	10282445.62	1.15E-06	866883.591	-235.109559	7.60776692	7.496899137	0.110867783	10282540.51	1.15E-06	866891.5914	-234.9961549	7.51092457	9.95E-11	1.00E+10	-235.1095594	0.892789423	0.633900017	not-adaptive	0.892789423	0.021179055
ENSMUSG00000007589.9	Tinf2	3.832765636	18478046.9	3.18E-06	1557827.232	-259.6845948	3.60402687	3.858907209	-0.254880338	18477422.66	3.18E-06	1557774.604	-259.6140106	3.832765613	4.96E-10	1.00E+10	-259.6845951	0.931849008	0.70712165	not-adaptive	0.931849008	-0.098582586
ENSMUSG00000007603.9	Dus3l	4.262122205	10064287.91	4.41E-06	848485.2478	-170.4437506	4.099953059	4.28992263	-0.189969571	10065364.9	4.40E-06	848576.0448	-170.3943074	4.262122201	3.74E-10	1.00E+10	-170.4437507	0.951759183	0.753170026	not-adaptive	0.951759183	-0.065344236
ENSMUSG00000007610.15	Gtpbp3	4.743739363	7.924548851	3.933297151	0.668700423	-211.5865687	4.375463373	4.798629153	-0.42316578	7.875365476	3.946293913	0.662344005	-211.3014568	4.745854973	0.001588281	1699.951604	-211.8302124	0.589337866	0.303783494	not-adaptive	0.589337866	-0.133186513
ENSMUSG00000007655.16	Cav1	8.749608609	4.445250677	3.585324152	0.373962689	-274.7131642	8.175110124	8.836895979	-0.661785855	4.793354697	3.403079614	0.393823921	-273.7000205	8.626260724	0.005549306	251.0463207	-278.8757046	0.005652349	0.001293788	adaptive	0.005652349	-0.112301537
ENSMUSG00000007656.13	Arpp19	7.905121294	5.756075389	1.461413702	0.479857946	-219.5052272	8.200763508	7.86167213	0.339091378	6.129425881	1.374684774	0.510739086	-218.8100341	7.984449863	0.001349654	515.5711203	-218.7439296	1	1	not-adaptive	1	0.060922036
ENSMUSG00000007659.18	Bcl2l1	8.829573691	2.352188541	2.406099709	0.198235776	-202.2628267	8.769862184	8.83853503	-0.068672846	2.364054213	2.415741627	0.197444182	-202.2521717	8.67201141	0.004603682	103.2389809	-198.6361755	1	1	not-adaptive	1	-0.011253094
ENSMUSG00000007670.10	Khsrp	2.247979481	13.84999143	1.088321924	1.157848112	-260.1579667	2.062719893	2.27607299	-0.213353096	14.65508949	1.030737643	1.221657115	-259.8737264	2.245956928	2.77E-05	46774.89391	-260.3158421	0.642675279	0.347045351	not-adaptive	0.642675279	-0.141998899
ENSMUSG00000007721.6	Ccdc124	6.644785891	7280589.606	1.02E-06	613809.7822	-197.9898449	6.87442554	6.609944013	0.264481527	10282540.51	7.14E-07	866891.5914	-196.9175266	6.64478589	6.27E-11	1.00E+10	-197.989845	0.342214238	0.143068907	not-adaptive	0.342214238	0.056601108
ENSMUSG00000007739.10	Cct4	8.419351874	3.802082502	1.561097965	0.307978372	-194.1808809	7.917853848	8.495528189	-0.577674341	4.123846121	1.396509962	0.343843479	-192.4523639	8.411878784	0.002210674	220.0854495	-194.2381994	0.167656917	0.058773137	not-adaptive	0.167656917	-0.101594209
ENSMUSG00000007777.9	0610009B22Rik	6.638627164	18478045.92	1.33E-06	1557827.149	-245.9892311	6.769185439	6.620284266	0.148901173	18478045.94	1.33E-06	1557827.151	-245.9093285	6.638627165	2.07E-10	1.00E+10	-245.9892316	0.923205767	0.689334939	not-adaptive	0.923205767	0.032089074
ENSMUSG00000007812.16	Zfp655	4.757292173	3108247.074	1.51E-05	262050.4258	-271.6260016	4.860222696	4.743748683	0.116474012	3108240.965	1.51E-05	262049.9108	-271.6032265	4.75729216	3.95E-10	1.00E+10	-271.6260017	0.977482115	0.830994865	not-adaptive	0.977482115	0.03499484
ENSMUSG00000007815.13	Rhoa	8.624121806	4.310050716	1.030552488	0.360441252	-170.0134071	8.608978934	8.62639373	-0.017414796	4.297724747	1.02826348	0.361208354	-170.011094	8.647103605	0.00146991	254.8471654	-171.0434819	0.356155489	0.150737101	not-adaptive	0.356155489	-0.002915429
ENSMUSG00000007817.15	Zmiz1	3.70717689	19.94354286	1.020469213	1.67267174	-260.7854372	4.273192698	3.631973733	0.641218966	3108240.965	6.45E-06	262049.9108	-258.9229561	3.730169608	0.000301467	5618.049475	-260.5647731	0.1936279	0.069973833	not-adaptive	0.1936279	0.234560608
ENSMUSG00000007827.10	Ankrd26	4.049675652	5.775537601	4.091757833	0.481900392	-209.4614899	4.237856882	4.028084136	0.209772746	5.758373768	4.093040105	0.481029804	-209.4009352	4.074909744	2.31E-10	1.00E+10	-211.4110585	0.133972155	0.04495714	not-adaptive	0.133972155	0.073241049
ENSMUSG00000007836.6	Hnrnpa0	3.564023212	7.4928861	3.32459982	0.628575588	-270.4797833	4.105105071	3.475420503	0.629684568	8.312886872	2.947551224	0.708420077	-269.4595874	3.618805554	0.001582299	1364.899801	-271.5027884	0.129613161	0.043229576	not-adaptive	0.129613161	0.240231604
ENSMUSG00000007837.11	Prrg2	3.852470947	22564894.24	1.67E-06	1902376.943	-157.7983815	3.969692437	3.822700409	0.146992027	22564894.24	1.67E-06	1902376.943	-157.7550161	3.852470931	3.18E-10	1.00E+10	-157.7983817	0.95756131	0.768374817	not-adaptive	0.95756131	0.054435096
ENSMUSG00000007850.16	Hnrnph1	6.123103664	18349921.32	2.06E-06	1547025.394	-307.6339502	6.16307253	6.116442187	0.046630343	18349989.37	2.06E-06	1547031.131	-307.6275061	6.113054733	0.000290828	10810.31161	-307.5316913	1	1	not-adaptive	1	0.01095706
ENSMUSG00000007867.9	Ift43	6.569748522	9.170877013	1.517231906	0.776064055	-209.5660059	6.692962273	6.551913504	0.141048769	9.28651887	1.493291793	0.788560001	-209.4765571	6.589597212	0.000789173	1469.089126	-208.6070461	1	1	not-adaptive	1	0.030728571
ENSMUSG00000007872.3	Id3	7.507792712	5.500134871	6.564042751	0.459418075	-272.7123319	7.004184737	7.600902088	-0.596717351	5.935970624	6.163429188	0.492071469	-272.2590756	7.621558272	0.006362263	474.8439029	-272.8336947	0.562919261	0.28370869	not-adaptive	0.562919261	-0.117953515
ENSMUSG00000007880.16	Arid1a	3.895219204	9.961305769	1.52846386	0.836800497	-258.5328629	4.208408739	3.848174327	0.360234412	11.59705085	1.301563356	0.986069677	-257.8426153	3.898595458	1.36E-10	1.00E+10	-259.1907231	0.25973127	0.100586753	not-adaptive	0.25973127	0.129100676
ENSMUSG00000007888.15	Crlf1	6.074686904	1.935109749	11.69551691	0.151550941	-291.2026937	4.829365663	6.255566951	-1.426201289	1.973126724	11.20897432	0.157764484	-290.4002963	5.907376479	0.046844546	38.45393394	-293.9969233	0.027416043	0.007317816	adaptive	0.027416043	-0.37330694
ENSMUSG00000007891.16	Ctsd	9.882705473	5.009316404	1.261748375	0.414336937	-196.6652468	9.898905705	9.880272627	0.018633078	5.005997285	1.261408959	0.414420691	-196.6629611	9.808693073	0.001267481	414.5433848	-196.3178503	1	1	not-adaptive	1	0.002718198
ENSMUSG00000007892.8	Rplp1	10.96773	3.690892161	0.765031174	0.309367148	-134.5126713	10.947891	10.97070139	-0.022810387	3.733054887	0.773015681	0.306186028	-134.5076938	10.96160391	0.00128303	187.0118762	-135.7811807	0.279854082	0.110505729	not-adaptive	0.279854082	-0.003002788
ENSMUSG00000007950.9	Abhd8	5.585218971	2.83618757	5.60655242	0.233861199	-263.0950463	4.402035076	5.760986191	-1.358951115	3.080660857	4.931006421	0.26506809	-260.9029525	5.633705377	0.009179008	142.0577647	-260.1552636	1	1	not-adaptive	1	-0.388145159
ENSMUSG00000007987.12	Ift22	5.53968346	3688856.045	6.70E-06	310997.1745	-196.4898463	5.803848039	5.491395311	0.312452728	3068694.219	8.01E-06	258713.5667	-196.1522881	5.539683446	2.08E-10	1.00E+10	-196.4898464	0.71351042	0.411273437	not-adaptive	0.71351042	0.079836975
ENSMUSG00000008035.12	Mid1ip1	6.667369607	10270025.26	1.32E-06	865836.474	-240.9642345	6.685523212	6.664516898	0.021006314	20541983.04	6.62E-07	1731830.826	-240.9605767	6.667369595	1.15E-10	1.00E+10	-240.9642349	0.996348474	0.931835223	not-adaptive	0.996348474	0.004540171
ENSMUSG00000008036.11	Ap2s1	6.866220107	8.759965	1.601140218	0.749550677	-255.7011722	7.058945316	6.83680261	0.222142706	9.145954852	1.557533027	0.770795007	-255.4477436	6.857009494	0.000450894	2757.418722	-256.5331487	0.33776492	0.140652109	not-adaptive	0.33776492	0.046130872
ENSMUSG00000008090.14	Fgfrl1	4.776913066	7.473483295	3.872408497	0.624865509	-247.2928312	4.955742792	4.752708355	0.203034437	7.493333409	3.84775019	0.628527313	-247.2211946	4.850120364	0.001473173	1704.238381	-247.7115144	0.612430499	0.322040944	not-adaptive	0.612430499	0.060351437
ENSMUSG00000008140.18	Emc10	6.564475848	1.332485225	4.967905157	0.112480438	-226.5682444	5.849567862	6.671906291	-0.82233843	1.40731812	5.034010987	0.110993081	-226.1046983	6.77894174	0.027626442	20.3787794	-228.1837598	0.12504751	0.041435295	not-adaptive	0.12504751	-0.189768977
ENSMUSG00000008200.15	Fnbp4	4.005010896	3130832.792	1.16E-05	263953.2988	-308.7391836	4.01125168	4.004093134	0.007158546	3130837.435	1.16E-05	263953.6902	-308.7390379	4.005010912	3.07E-10	1.00E+10	-308.7391838	0.999854076	0.98636947	not-adaptive	0.999854076	0.002576958
ENSMUSG00000008206.16	Cers4	4.920734942	3630619.793	1.34E-05	306089.5423	-307.9677789	5.045787848	4.901877757	0.14391009	3704273.442	1.31E-05	312297.5304	-307.9260249	4.920734953	4.10E-10	1.00E+10	-307.9677793	0.959105236	0.772597331	not-adaptive	0.959105236	0.041745042
ENSMUSG00000008226.14	Scrn3	4.629459477	17233792.96	1.93E-06	1452928.146	-158.6415249	4.338243608	4.656639625	-0.318396017	22564442.95	1.47E-06	1902338.895	-158.5256684	4.629459471	2.81E-10	1.00E+10	-158.6415252	0.890602685	0.630256016	not-adaptive	0.890602685	-0.102178169
ENSMUSG00000008301.11	Phax	5.995092727	42.86976404	0.427721653	3.597830711	-247.0459897	6.144732261	5.970548523	0.174183738	75.16964854	0.243662433	6.314522056	-246.870452	6.015413717	0.000125034	12229.14894	-247.0295032	0.852952718	0.572750315	not-adaptive	0.852952718	0.041486671
ENSMUSG00000008333.12	Snrpb2	5.330587605	15.89091534	0.955104177	1.335042004	-240.4617584	5.358118366	5.326005649	0.032112718	16.11801346	0.944220396	1.351023947	-240.4552943	5.424783362	0.00061931	1988.258105	-239.6281297	1	1	not-adaptive	1	0.008672493
ENSMUSG00000008348.9	Ubc	4.50628363	5.306497905	1.534556795	0.435560149	-216.6553646	4.808793734	4.461195178	0.347598556	5.588144565	1.464639393	0.456309485	-215.9705195	4.54868995	0.001576074	430.6694513	-217.7182919	0.174161474	0.061534159	not-adaptive	0.174161474	0.108244778
ENSMUSG00000008373.16	Prpf31	5.844724892	7.374029136	3.285288992	0.617966548	-237.7847202	5.67538433	5.869627767	-0.194243436	7.460243303	3.262858327	0.622192563	-237.7027425	5.848561768	0.001889361	1059.101044	-236.2397653	1	1	not-adaptive	1	-0.048550922
ENSMUSG00000008384.8	Sertad1	5.343409879	3097222.436	8.18E-06	261118.7283	-187.0123875	5.695886469	5.269635709	0.42625076	19270452.02	1.30E-06	1624632.838	-186.3751853	5.343409898	2.14E-10	1.00E+10	-187.0123878	0.528769603	0.258941938	not-adaptive	0.528769603	0.112217159
ENSMUSG00000008393.9	Carhsp1	6.49747105	9.568708363	2.013917459	0.813067449	-282.5309525	6.468008272	6.501576101	-0.033567829	9.568944496	2.019766861	0.810563862	-282.526766	6.534172848	0.000638841	2609.515443	-282.690497	0.84897043	0.567157481	not-adaptive	0.84897043	-0.007467972
ENSMUSG00000008398.16	Elk3	4.927468042	15.7492901	0.884305593	1.335906688	-252.7069155	4.427683607	5.006737091	-0.579053484	3078509.238	4.51E-06	259543.2609	-250.1514162	4.910652185	0.000133515	8940.182879	-252.8070081	0.070257245	0.021188955	not-adaptive	0.070257245	-0.177318566
ENSMUSG00000008435.15	Rdh13	5.068787732	6.292538196	3.837384334	0.531788196	-270.4856824	4.940970873	5.086280225	-0.145309352	6.325988056	3.805744918	0.536478065	-270.4443673	5.04676738	2.34E-10	1.00E+10	-273.0599626	0.073124241	0.02218534	not-adaptive	0.073124241	-0.041816397
ENSMUSG00000008450.8	Nutf2	7.248902921	6.258215144	1.024709587	0.530581225	-196.8443566	7.325301989	7.237379698	0.087922291	6.332005925	1.024487571	0.530743517	-196.7798163	7.318996095	0.000818552	674.9390289	-197.7796284	0.367948557	0.157338203	not-adaptive	0.367948557	0.017420774
ENSMUSG00000008475.13	Arpc5	7.79108789	5.447421894	1.731442929	0.449160055	-229.0581098	8.019385447	7.757189974	0.262195473	5.584224561	1.68857933	0.460542253	-228.715747	7.717026348	0.00144221	554.6878826	-230.1130664	0.247258883	0.094580079	not-adaptive	0.247258883	0.047957549
ENSMUSG00000008575.17	Nfib	4.31347455	5.984974756	2.834303595	0.497702848	-274.8183352	4.580409424	4.273233318	0.307176106	6.139840383	2.737750795	0.515818401	-274.5297501	4.431373719	0.002176098	669.6389075	-276.4996837	0.139466122	0.047154502	not-adaptive	0.139466122	0.10014847
ENSMUSG00000008604.11	Ubqln4	3.940597374	7.742521123	3.226192293	0.65061372	-274.1632011	3.859873881	3.951915202	-0.092041321	7.755718049	3.236329991	0.648335579	-274.1435278	3.950839659	2.31E-10	1.00E+10	-275.6121747	0.230236806	0.086555635	not-adaptive	0.230236806	-0.033998282
ENSMUSG00000008668.15	Rps18	11.17832884	7.243834486	0.480214313	0.604158715	-142.2221683	11.02559796	11.20114415	-0.175546192	7.813288959	0.441928572	0.658386427	-141.6575934	11.18254869	0.000273385	1087.491005	-143.2179585	0.210059377	0.077302142	not-adaptive	0.210059377	-0.022789205
ENSMUSG00000008682.13	Rpl10	10.20351989	3.213769927	1.03063508	0.274063376	-150.9508143	10.28082519	10.1918912	0.088933995	3.219803969	1.027573756	0.274853882	-150.8989801	10.19770461	0.001934209	148.8366074	-152.2118403	0.269049418	0.105144773	not-adaptive	0.269049418	0.012534286
ENSMUSG00000008683.16	Rps15a	9.51095649	4.44326177	0.875934134	0.372783953	-158.6114236	9.635104754	9.492235572	0.142869182	4.518972748	0.871840117	0.374450601	-158.4245584	9.533051902	0.001098315	309.1494207	-161.3600019	0.053107158	0.015393293	not-adaptive	0.053107158	0.021552447
ENSMUSG00000008690.15	Ncaph2	7.19590135	6.723513004	2.574485024	0.565735333	-271.1123084	6.812861609	7.254075917	-0.441214308	7.183538893	2.409254168	0.604868048	-270.4469134	7.22875594	0.001585645	935.3386821	-271.4464511	0.368049557	0.157395196	not-adaptive	0.368049557	-0.090530942
ENSMUSG00000008730.17	Hipk1	3.576535464	8.251013618	3.197921566	0.70831218	-262.5351473	3.399331557	3.602802241	-0.203470683	8.333994151	3.197407437	0.707840006	-262.4402917	3.586635772	0.000694688	3413.531519	-263.1159184	0.508837453	0.24505913	not-adaptive	0.508837453	-0.08386838
ENSMUSG00000008734.9	Gprc5b	5.454043231	3.67999722	3.846155762	0.307035816	-243.8980278	5.030495127	5.518958837	-0.48846371	3.805731073	3.835635895	0.30721153	-243.4444135	5.456058819	0.006306229	187.6837002	-244.2000157	0.469727628	0.218955377	not-adaptive	0.469727628	-0.133695721
ENSMUSG00000008763.16	Man1a2	4.688100443	4.956141726	4.065733563	0.406150855	-261.4521883	4.653817367	4.692992597	-0.03917523	4.967264012	4.086390794	0.403962189	-261.449325	4.784102599	0.00285169	596.6286073	-260.8408583	1	1	not-adaptive	1	-0.01209359
ENSMUSG00000008855.17	Hdac5	5.828692557	5.189936078	3.809247798	0.423408355	-271.0062338	5.526449117	5.874036872	-0.347587754	5.268441663	3.720300608	0.433568623	-270.7463192	5.692035793	0.003770508	438.4847661	-272.3676765	0.197630283	0.071741682	not-adaptive	0.197630283	-0.087999511
ENSMUSG00000008859.8	Rala	5.123784822	2.951252098	5.905351308	0.251211638	-273.3471426	4.535854968	5.208583843	-0.672728875	2.959274409	5.730088417	0.258280428	-272.8759914	5.18833651	0.014908453	101.9593346	-276.6356745	0.023291122	0.006103916	adaptive	0.023291122	-0.199516661
ENSMUSG00000008892.12	Vdac3	9.212052897	7.457115848	0.580295519	0.622935095	-159.5583335	9.288142075	9.200588162	0.087553913	7.48990426	0.568619608	0.635808893	-159.4449879	9.172561478	0.000322324	1151.279442	-160.7612155	0.268144963	0.104699707	not-adaptive	0.268144963	0.01366395
ENSMUSG00000008958.14	Vps72	6.246057829	6.576734562	2.269410647	0.547312643	-225.5108367	6.502954678	6.207006349	0.295948329	6.740227498	2.191942396	0.566604914	-225.1975063	6.257369766	1.41E-10	1.00E+10	-227.2759638	0.125123066	0.041464862	not-adaptive	0.125123066	0.067197747
ENSMUSG00000009013.5	Dynll1	7.711770574	6.464736732	2.005652462	0.546203579	-252.6788643	8.011962011	7.665765912	0.346196099	6.818399253	1.936116825	0.565669008	-252.1558113	7.797485283	0.001290082	858.5368829	-252.3846101	0.795488525	0.49874883	not-adaptive	0.795488525	0.063725637
ENSMUSG00000009030.14	Pdcl	4.326850574	5.66270894	6.221363817	0.468379691	-252.2294655	3.311428386	4.472469429	-1.161041043	6.145328269	5.585590193	0.516270137	-250.595909	4.151635815	0.004896113	601.3960713	-251.9543153	0.257070152	0.099296125	not-adaptive	0.257070152	-0.433617963
ENSMUSG00000009035.15	Tmem184b	5.40593577	6.630398743	3.526487106	0.548538862	-280.3643537	4.95478124	5.473870792	-0.519089553	6.918676713	3.322939173	0.581333211	-279.7155048	5.406289853	0.001925782	1033.485856	-280.8612799	0.317977379	0.130079956	not-adaptive	0.317977379	-0.143740019
ENSMUSG00000009073.16	Nf2	4.143318748	9.483271477	3.096357493	0.799511951	-273.5484719	3.507681191	4.243905242	-0.736224051	10.97636225	2.683446882	0.915712461	-272.1639821	4.124475601	0.000453145	5697.182663	-273.9834514	0.162111764	0.056442908	not-adaptive	0.162111764	-0.274874815
ENSMUSG00000009076.10	Zmat5	5.648410922	7.176236075	1.998351067	0.605091307	-200.9787991	6.165415393	5.56620193	0.599213462	8.253966859	1.703654678	0.707165444	-199.5392673	5.681835772	0.00091694	1349.48944	-200.9416173	0.246018156	0.093988431	not-adaptive	0.246018156	0.147504851
ENSMUSG00000009079.16	Ewsr1	7.96654322	5.577939394	1.417457432	0.455726901	-211.8730274	7.748382499	7.999512327	-0.251129827	5.633794036	1.380136855	0.467198196	-211.4868129	8.029026429	0.001076846	611.3939246	-211.8742061	0.678824193	0.37874046	not-adaptive	0.678824193	-0.046016877
ENSMUSG00000009090.17	Ap1b1	4.594119569	11.75415199	2.492630841	1.000605834	-248.2235058	4.332827352	4.625939733	-0.293112382	12.68503344	2.347608735	1.064400969	-248.0558684	4.556657978	0.000483792	5248.073014	-248.2626138	0.813226695	0.52020304	not-adaptive	0.813226695	-0.094437719
ENSMUSG00000009112.4	Bcl2l13	4.065401288	68.54747382	0.416234763	5.794853006	-267.8108326	3.843811343	4.093519528	-0.249708185	3222146.903	8.87E-06	271650.8123	-267.6272787	4.053241135	0.000199193	11992.98613	-267.7447055	0.889205647	0.627948158	not-adaptive	0.889205647	-0.090804248
ENSMUSG00000009207.15	Lnpk	4.796876513	18369631.28	1.40E-06	1548687.065	-272.7359909	4.82330252	4.79307277	0.030229751	18348751.3	1.40E-06	1546926.753	-272.7324928	4.796876508	2.17E-10	1.00E+10	-272.7359915	0.996507446	0.933334656	not-adaptive	0.996507446	0.009070456
ENSMUSG00000009291.13	Pttg1ip	7.131102395	7708870.595	1.61E-06	649917.6398	-233.5795632	7.210956569	7.11920922	0.09174735	7280589.606	1.70E-06	613809.7822	-233.5060479	7.131102395	1.05E-10	1.00E+10	-233.5795636	0.929121534	0.701388506	not-adaptive	0.929121534	0.018473653
ENSMUSG00000009293.17	Ube2g2	6.811067251	7.953808186	1.674462172	0.673915969	-234.8768558	7.259928676	6.742668266	0.51726041	9.594064979	1.406076849	0.803402156	-233.5334676	6.841738498	0.000799005	1439.364312	-235.3246822	0.166757507	0.058393704	not-adaptive	0.166757507	0.106635755
ENSMUSG00000009376.15	Met	5.347620323	11.47582229	2.274935187	0.966695624	-296.8644768	5.204753895	5.369837186	-0.165083291	11.47666356	2.289382215	0.959300031	-296.776217	5.332389816	0.000724453	3043.612479	-296.5512109	1	1	not-adaptive	1	-0.045048398
ENSMUSG00000009406.13	Elk1	3.360609018	7.185626112	3.795531172	0.606419156	-174.9786624	3.053274686	3.408657813	-0.355383127	7.497163965	3.656253648	0.630570059	-174.7812057	3.261409162	0.001599706	1484.046426	-175.1302959	0.705329513	0.403395788	not-adaptive	0.705329513	-0.158846391
ENSMUSG00000009418.16	Nav1	4.822115803	27.80942079	0.792033606	2.342324406	-282.2620958	5.024605866	4.791329062	0.233276804	37.42246158	0.592624888	3.130439475	-281.9948852	4.823679209	1.87E-10	1.00E+10	-282.2773037	0.753958083	0.452317877	not-adaptive	0.753958083	0.068584535
ENSMUSG00000009470.17	Tnpo1	5.137456908	16.58676551	2.587254423	1.387529263	-326.7614011	4.685321598	5.20777103	-0.522449433	19.59035044	2.171034029	1.649805262	-326.1455506	5.141129893	3.67E-10	1.00E+10	-326.8578133	0.490532995	0.232659967	not-adaptive	0.490532995	-0.152517942
ENSMUSG00000009535.13	Rnmt	4.210831087	58.54045862	0.604923602	4.927303093	-224.1092274	4.565305246	4.177074645	0.388230601	1355720.632	2.60E-05	114297.6585	-223.8790244	4.179376572	0.001000022	2835.73419	-223.2756521	1	1	not-adaptive	1	0.1282184
ENSMUSG00000009549.14	Srp14	9.062396139	14.4361442	0.409798824	1.201369292	-182.1278598	9.203967889	9.041015698	0.16295219	14.99746065	0.390339373	1.257259153	-181.6973813	9.060178778	5.06E-11	1.00E+10	-182.2795249	0.558699454	0.280578184	not-adaptive	0.558699454	0.025771091
ENSMUSG00000009555.16	Cdk9	4.426137812	7.736932321	5.874414224	0.655155451	-221.8102202	4.576500617	4.398233445	0.178267172	7.886990064	5.784334913	0.666466577	-221.7737194	4.386285891	4.23E-10	1.00E+10	-222.5501469	0.460046614	0.212714472	not-adaptive	0.460046614	0.057320695
ENSMUSG00000009563.16	Tor2a	5.437496249	4.778914516	3.752033129	0.397111176	-212.3158508	4.995261456	5.500559124	-0.505297668	4.940761016	3.673461396	0.404698351	-211.8354234	5.466092134	0.003737743	400.9089169	-211.7907842	1	1	not-adaptive	1	-0.139018082
ENSMUSG00000009566.12	Fpgs	4.743769416	4.51161756	4.524598342	0.379543796	-155.2329707	5.146207014	4.679760488	0.466446526	4.76745684	4.39598089	0.392406657	-154.9299269	4.885626437	0.003576552	529.308901	-157.3480572	0.089088029	0.02786726	not-adaptive	0.089088029	0.137074799
ENSMUSG00000009569.14	Mrtfb	4.740471143	7.611373563	2.15958157	0.638660075	-268.5924671	5.093535441	4.690562254	0.402973187	8.149633679	2.002779577	0.688948513	-267.9535861	4.738984184	0.00073602	1959.541045	-269.7213401	0.170715982	0.060067929	not-adaptive	0.170715982	0.118906516
ENSMUSG00000009575.14	Cbx5	6.548486861	5.875824424	4.128121157	0.489688287	-301.4594562	6.669949457	6.529932652	0.140016805	5.869081714	4.088831806	0.494475899	-301.4188412	6.65628635	0.003606329	566.136237	-301.9278842	0.601070529	0.312973446	not-adaptive	0.601070529	0.030607717
ENSMUSG00000009614.16	Sardh	4.491980616	18381290.14	1.79E-06	1549669.982	-177.5039736	4.048270741	4.546091576	-0.497820835	20580115.04	1.59E-06	1735045.57	-177.1043475	4.491980608	2.78E-10	1.00E+10	-177.5039739	0.670570514	0.371316855	not-adaptive	0.670570514	-0.167320968
ENSMUSG00000009630.10	Ppp2cb	4.630735843	27.74073393	1.102770498	2.346195717	-195.4958001	5.210472858	4.537005245	0.673467613	3671196.357	8.24E-06	309508.3852	-194.3703374	4.635083023	2.61E-10	1.00E+10	-195.4973987	0.323983958	0.13325897	not-adaptive	0.323983958	0.199673977
ENSMUSG00000009640.11	Dmap1	5.501147354	15.59037131	1.488337319	1.313659418	-176.5711654	5.351214828	5.523774069	-0.172559241	16.044316	1.458172706	1.340139127	-176.4932539	5.500459627	2.00E-10	1.00E+10	-176.6317359	0.870678896	0.598698017	not-adaptive	0.870678896	-0.045787864
ENSMUSG00000009647.13	Mcu	4.47356472	11.46481521	2.59318649	0.959060868	-293.6063351	4.079124091	4.535249307	-0.456125216	11.6317904	2.501592219	0.98826294	-293.0269312	4.456137708	0.000703767	3582.281839	-293.7805855	0.470643532	0.219550229	not-adaptive	0.470643532	-0.152922463
ENSMUSG00000009681.10	Bcr	2.245011565	21309714.2	1.59E-06	1796556.705	-180.6755036	2.721437746	2.18761082	0.533826926	21221964.51	1.58E-06	1789158.768	-180.2272921	2.245011559	2.85E-10	1.00E+10	-180.6755038	0.638769445	0.343742545	not-adaptive	0.638769445	0.315012931
ENSMUSG00000009687.14	Fxyd5	9.817864031	5.196852738	1.969414687	0.426210923	-234.8238592	10.1956818	9.760769628	0.434912176	5.492651958	1.833158659	0.458131835	-233.9823388	9.727073872	0.002064823	426.7598785	-238.4361884	0.011633696	0.002839708	adaptive	0.011633696	0.062891442
ENSMUSG00000009733.9	Tfcp2	3.213399373	5.236530227	6.213763493	0.428935194	-174.9035585	3.929312031	3.120205103	0.809106927	5.469783609	5.813298143	0.458279991	-174.3420448	3.209624152	0.004715873	592.5235292	-175.5846863	0.288620799	0.114915667	not-adaptive	0.288620799	0.332635872
ENSMUSG00000009741.15	Ubp1	3.691081321	18478045.97	1.86E-06	1557827.153	-241.8880349	3.40757049	3.733082925	-0.325512435	20526962.37	1.67E-06	1730564.42	-241.6326292	3.691081314	2.90E-10	1.00E+10	-241.8880353	0.774601812	0.474787409	not-adaptive	0.774601812	-0.131624055
ENSMUSG00000009828.15	Cilk1	3.561124693	6.718021659	5.774024303	0.565734806	-177.3813735	2.266466982	3.780523021	-1.514056039	11.26821653	3.477174267	0.944604353	-174.9966478	3.542828046	0.00242851	1410.23065	-177.8664524	0.056710009	0.016586484	not-adaptive	0.056710009	-0.738140695
ENSMUSG00000009863.14	Sdhb	8.41803608	6.996152197	1.129514715	0.591337676	-212.9815918	8.145732116	8.459811867	-0.31407975	7.484238204	1.057605757	0.630888404	-212.2072871	8.465387847	0.000597855	1152.478299	-214.0066695	0.165401009	0.057822519	not-adaptive	0.165401009	-0.05458121
ENSMUSG00000009894.15	Snap47	7.046118572	7.30253918	1.988864771	0.609033427	-250.5310851	7.014210933	7.0507922	-0.036581267	7.311879499	1.984657132	0.610418364	-250.5255862	7.030609034	0.000593964	2169.055916	-252.2783204	0.173299462	0.061166548	not-adaptive	0.173299462	-0.007504546
ENSMUSG00000009905.5	Kdsr	3.12759518	18.32910676	1.252117892	1.52816313	-250.512539	2.790649825	3.169924403	-0.379274578	23.29870103	0.969621124	1.97310292	-250.0458398	3.133043476	1.95E-10	1.00E+10	-250.5774155	0.587678239	0.302497525	not-adaptive	0.587678239	-0.183847331
ENSMUSG00000009907.17	Vps4b	5.277202388	6.195689408	4.832894855	0.523455056	-290.4107081	5.217172857	5.28660715	-0.069434293	6.18543263	4.829127234	0.523762855	-290.4024225	5.165633617	0.002737455	981.0130957	-292.8077876	0.090232548	0.028283059	not-adaptive	0.090232548	-0.019073889
ENSMUSG00000009927.9	Rps25	10.48181098	6.58019036	0.753313958	0.547474738	-173.0133516	10.50725371	10.47799766	0.029256056	6.530116421	0.746702112	0.552301409	-173.0035522	10.51811968	0.000359426	1210.298084	-174.9540324	0.142205761	0.04825851	not-adaptive	0.142205761	0.004022596
ENSMUSG00000009995.17	Taz	5.575124219	10.71075686	2.420185673	0.897687871	-184.8460484	5.153475656	5.629069495	-0.475593839	14.55377227	1.801667998	1.220096538	-184.4239563	5.578764904	2.28E-10	1.00E+10	-184.9945721	0.565177321	0.285392254	not-adaptive	0.565177321	-0.127350703
ENSMUSG00000010025.19	Aldh3a2	5.38449802	4.084191488	4.545455475	0.345521436	-224.6368939	4.928496881	5.450939815	-0.522442934	4.227052955	4.491234145	0.349282168	-224.221165	5.126273025	0.006968598	230.0117103	-226.3747148	0.116071403	0.037953621	not-adaptive	0.116071403	-0.145357278
ENSMUSG00000010045.2	Tmem115	5.001446729	10.32882777	1.526079135	0.863564954	-183.441792	4.773993807	5.039531457	-0.26553765	10.43840836	1.494880644	0.878117044	-183.1457709	4.98914858	1.39E-10	1.00E+10	-183.7437127	0.549942358	0.274145965	not-adaptive	0.549942358	-0.078092912
ENSMUSG00000010047.12	Hyal2	4.934386513	3117127.081	1.04E-05	262798.0428	-217.0410846	4.813238651	4.954369665	-0.141131014	3114289.641	1.04E-05	262558.4692	-216.9909219	4.934386503	2.73E-10	1.00E+10	-217.0410847	0.95107457	0.751439234	not-adaptive	0.95107457	-0.041693561
ENSMUSG00000010048.10	Ifrd2	5.118451611	18478045.95	9.42E-07	1557827.152	-178.8152211	5.192787479	5.109441202	0.083346277	18478045.94	9.42E-07	1557827.151	-178.7898956	5.118451614	1.47E-10	1.00E+10	-178.8152216	0.974992033	0.821932675	not-adaptive	0.974992033	0.023343664
ENSMUSG00000010051.15	Hyal1	4.362235273	9905735.221	3.55E-06	835118.2302	-149.1234586	4.403009101	4.35302828	0.049980822	7107097.155	4.95E-06	599177.0073	-149.1186449	4.362235255	2.96E-10	1.00E+10	-149.1234587	0.995197759	0.921836672	not-adaptive	0.995197759	0.016470434
ENSMUSG00000010057.8	Nprl2	5.530628571	3356594.322	6.84E-06	282985.4507	-153.9544109	5.645696962	5.517519513	0.128177448	5388426.713	4.26E-06	454284.0194	-153.9201307	5.530628579	1.94E-10	1.00E+10	-153.9544109	0.9663007	0.793444455	not-adaptive	0.9663007	0.033131866
ENSMUSG00000010067.13	Rassf1	6.473344161	7.356816697	3.410367136	0.620992864	-236.8924785	6.405584631	6.481446376	-0.075861745	7.374214335	3.42671862	0.617818544	-236.8823522	6.440455484	4.12E-05	56769.60193	-238.0475473	0.311861808	0.12687007	not-adaptive	0.311861808	-0.016985546
ENSMUSG00000010095.13	Slc3a2	8.395779485	5.160757642	3.247210117	0.419339046	-277.2537136	7.823129384	8.482377575	-0.659248192	5.506636352	2.992160768	0.454148664	-276.066922	8.411048619	0.002745877	512.0162083	-278.2155064	0.116649168	0.038175875	not-adaptive	0.116649168	-0.116722878
ENSMUSG00000010097.15	Nxf1	7.010698364	10906257.72	1.28E-06	919482.231	-238.2815015	6.767328575	7.043727121	-0.276398546	19053067.66	7.25E-07	1606305.469	-237.7347334	7.010698356	1.17E-10	1.00E+10	-238.2815018	0.578817303	0.2956889	not-adaptive	0.578817303	-0.057752582
ENSMUSG00000010110.17	Stx5a	5.290846399	3172908.505	7.61E-06	267500.912	-228.9279964	5.639519299	5.234304847	0.405214452	4317773.303	5.54E-06	364019.7312	-228.3006587	5.290846399	2.04E-10	1.00E+10	-228.9279964	0.534011632	0.262661393	not-adaptive	0.534011632	0.107574246
ENSMUSG00000010205.11	Raver1	5.014436938	9.917852668	1.903101237	0.833282711	-261.2633598	5.126467553	4.998103501	0.128364052	10.02511905	1.873167666	0.846863629	-261.1989559	5.020264689	0.000763839	2066.270526	-260.4462325	1	1	not-adaptive	1	0.036584287
ENSMUSG00000010277.7	2610507B11Rik	4.511057416	7.799860461	2.888307843	0.656759872	-282.4192257	3.917437289	4.599276142	-0.681838854	9.087635732	2.453550355	0.772581582	-281.0428782	4.434420544	0.001557481	1222.998894	-282.0541131	0.363769465	0.154986866	not-adaptive	0.363769465	-0.23149664
ENSMUSG00000010358.13	Ifi35	6.45964345	5.162379347	3.942781008	0.41419908	-251.6155712	6.742793366	6.419253548	0.323539817	5.171582533	3.862890238	0.422404214	-251.4095407	6.350511743	0.00310743	551.6255755	-253.2516429	0.158483905	0.054930169	not-adaptive	0.158483905	0.070940841
ENSMUSG00000010376.15	Nedd8	9.348376648	6.495104666	0.914344082	0.546799882	-187.1457918	9.644856819	9.30381015	0.341046669	7.150511674	0.839001511	0.594827192	-185.9988671	9.454183509	0.000622651	796.4016082	-185.6060175	1	1	not-adaptive	1	0.051938163
ENSMUSG00000010392.8	Gosr1	3.719787136	3665649.528	1.09E-05	309041.4363	-273.354001	3.099844605	3.821329447	-0.721484842	18478045.97	2.12E-06	1557827.153	-272.0772094	3.71978713	3.36E-10	1.00E+10	-273.354001	0.278930785	0.110044424	not-adaptive	0.278930785	-0.301878746
ENSMUSG00000010406.12	Mrpl52	7.187919285	10801520.62	1.30E-06	910652.1007	-240.4341991	6.880550677	7.236920078	-0.356369401	19053067.55	7.27E-07	1606305.459	-239.4086247	7.187919268	1.18E-10	1.00E+10	-240.4341993	0.358590374	0.152091358	not-adaptive	0.358590374	-0.072851805
ENSMUSG00000010453.12	Kansl3	4.441672322	6.621301215	3.41061492	0.556297428	-209.4281879	4.654792735	4.40905112	0.245741615	6.686107681	3.358777397	0.564766218	-209.3029195	4.456999134	2.15E-10	1.00E+10	-210.6948558	0.248593493	0.095217683	not-adaptive	0.248593493	0.078248726
ENSMUSG00000010517.7	Faf1	5.017513831	5.977651771	3.135620843	0.499501936	-227.8685804	4.216014879	5.134010618	-0.917995739	6.657489924	2.762903801	0.559793315	-225.8724839	4.99299112	0.002914656	519.9855661	-226.059113	0.82975143	0.541233599	not-adaptive	0.82975143	-0.284206321
ENSMUSG00000010554.14	Mettl16	4.297514889	8.649201021	4.821217077	0.72851858	-249.5975233	4.622565878	4.249749584	0.372816293	8.896607068	4.687890899	0.749186978	-249.410786	4.531281558	0.002893611	1212.859846	-249.7598583	0.705342145	0.403407851	not-adaptive	0.705342145	0.121316047
ENSMUSG00000010607.8	Pigyl	5.94207004	23.01726432	0.619031313	1.946860136	-185.1542885	5.679143227	5.968981834	-0.289838607	31.48656827	0.453240734	2.65743087	-184.8167011	5.938953083	0.000128242	9378.677406	-185.1498136	0.716689534	0.414370821	not-adaptive	0.716689534	-0.071811566
ENSMUSG00000010608.15	Rbm25	6.43737005	8.373562777	2.152701994	0.713980055	-279.9537228	6.298167177	6.458417024	-0.160249847	8.441916756	2.138190105	0.71851336	-279.8547193	6.598161304	0.001363818	1124.379286	-280.0573781	0.81655674	0.524355647	not-adaptive	0.81655674	-0.036248547
ENSMUSG00000010609.15	Psen2	4.100297419	8.139868334	3.49372549	0.687639279	-151.6110599	4.71892688	3.975528254	0.743398627	10.05917111	2.846715434	0.842389248	-150.6096475	4.106612869	2.62E-10	1.00E+10	-151.9743661	0.255452559	0.098513999	not-adaptive	0.255452559	0.247312244
ENSMUSG00000010660.3	Plcd1	4.118122733	11.25453628	3.525349795	0.942512871	-230.553711	4.154109574	4.111305275	0.042804299	11.29115931	3.509447032	0.947011352	-230.5503595	4.103447116	0.00085128	3966.351064	-230.6520599	0.903300131	0.651989693	not-adaptive	0.903300131	0.014942771
ENSMUSG00000010663.5	Fads1	6.462735477	3.6463166	4.521888524	0.301197352	-282.7297415	6.16314834	6.507888881	-0.344740541	3.654533747	4.443395603	0.306439012	-282.5363423	6.438417607	0.006679368	207.0696903	-282.9926249	0.633634759	0.339434721	not-adaptive	0.633634759	-0.078522102
ENSMUSG00000010751.15	Tnfrsf22	4.93204852	93.34319342	0.266969031	7.851068831	-184.2971414	5.177072157	4.893658215	0.283413941	4331880.271	5.72E-06	365203.722	-184.0650122	4.949423967	0.000537207	3785.095197	-184.0907659	0.974575131	0.82046086	not-adaptive	0.974575131	0.081223083
ENSMUSG00000010755.17	Cars	5.905468873	8.124579558	2.606189422	0.693535277	-250.2542222	5.455081788	5.978658369	-0.523576581	9.156239676	2.322779549	0.778484215	-249.4024209	5.868372168	0.001228228	1484.052856	-249.9828179	0.559676105	0.281300914	not-adaptive	0.559676105	-0.132220948
ENSMUSG00000010911.12	Apip	6.067641728	12.87106246	1.456064532	1.071998478	-185.7104063	5.588209244	6.139061202	-0.550851959	21.84967573	0.852606888	1.835027419	-184.662788	6.07143475	1.62E-10	1.00E+10	-185.8593583	0.30222899	0.121868576	not-adaptive	0.30222899	-0.135632011
ENSMUSG00000010914.10	Pdhx	4.482421145	20374490.24	1.85E-06	1717709.971	-213.5879998	4.269587425	4.506808342	-0.237220917	18478045.98	2.03E-06	1557827.155	-213.50039	4.482421146	3.17E-10	1.00E+10	-213.588	0.916118093	0.675513693	not-adaptive	0.916118093	-0.078009432
ENSMUSG00000010936.11	Vac14	4.007125559	6.593003428	4.816555001	0.549621626	-205.6466811	3.645153809	4.059525314	-0.414371506	6.419136945	4.858657345	0.540558937	-205.4220179	4.030334556	3.01E-10	1.00E+10	-206.8511453	0.23951784	0.090906081	not-adaptive	0.23951784	-0.15533135
ENSMUSG00000011096.17	Akt1s1	4.722023368	3.944409111	5.01090448	0.325326435	-277.687344	3.89648783	4.845491374	-0.949003544	4.219625426	4.53382862	0.359265244	-276.2676915	4.733048915	0.00639225	257.0226323	-277.0534904	0.455755459	0.20997513	not-adaptive	0.455755459	-0.314468664
ENSMUSG00000011114.18	Tbrg1	6.746174316	6.393301272	2.810011069	0.53980898	-276.6571749	7.461514066	6.640755298	0.820758768	7.736502437	2.30540857	0.656722217	-274.4618137	6.836469198	0.001640039	934.2578032	-275.7927564	0.264228057	0.102778842	not-adaptive	0.264228057	0.168121069
ENSMUSG00000011148.14	Adssl1	5.942078161	6.894176423	4.263222036	0.582295535	-236.21528	5.936617982	5.942968086	-0.006350104	6.945760361	4.293911783	0.578145759	-236.2152104	5.881046463	0.002749884	907.3181843	-236.2360565	0.979369704	0.838207723	not-adaptive	0.979369704	-0.001542354
ENSMUSG00000011179.8	Odc1	4.970715346	7.894682994	4.671194157	0.666402373	-265.1586615	4.823929063	4.993889845	-0.169960782	8.013676317	4.600450018	0.677455692	-265.1141718	5.009238741	0.001527185	2107.001151	-265.3586623	0.783103453	0.484382238	not-adaptive	0.783103453	-0.049955307
ENSMUSG00000011254.16	Thg1l	4.099117897	22787203.14	1.02E-06	1921109.635	-131.5391026	3.64919054	4.16833749	-0.51914695	22785647.33	1.00E-06	1920978.471	-130.9365672	4.099117891	1.95E-10	1.00E+10	-131.5391029	0.54742176	0.272310407	not-adaptive	0.54742176	-0.191895608
ENSMUSG00000011256.16	Adam19	5.391147214	657555.3447	5.02E-05	55436.35895	-318.5429191	4.754508312	5.48909166	-0.734583348	7280589.606	4.43E-06	613809.7822	-316.6728906	5.391147195	2.78E-10	1.00E+10	-318.5429192	0.154119255	0.053122627	not-adaptive	0.154119255	-0.207271278
ENSMUSG00000011257.19	Pabpc4	2.783385803	18.83568836	1.431168337	1.580441224	-214.7033267	2.807706164	2.779794722	0.027911441	18.83433095	1.434291592	1.576887723	-214.7012653	2.790525865	2.30E-10	1.00E+10	-214.7441767	0.957996285	0.769556384	not-adaptive	0.957996285	0.014413611
ENSMUSG00000011306.7	Sugp1	4.542108779	38.79337982	0.644879393	3.256248337	-249.0650704	4.703140386	4.519382547	0.183757839	65.8999705	0.377084381	5.573536676	-248.9473336	4.541563306	5.67E-05	37033.73393	-249.0628076	0.89094374	0.630821795	not-adaptive	0.89094374	0.057498716
ENSMUSG00000011752.7	Pgam1	7.164042433	5.206635986	1.189299644	0.424235058	-193.2133477	6.847812539	7.211837738	-0.364025199	5.597124351	1.109281612	0.454859363	-192.2299625	7.105207363	0.001013553	519.4046823	-195.1276951	0.055148119	0.016067562	not-adaptive	0.055148119	-0.074723729
ENSMUSG00000011832.16	Evi5l	3.9708759	6.235136911	4.937512506	0.513516322	-213.6153409	3.422150459	4.057135187	-0.634984728	6.457615281	4.635968123	0.545524912	-213.0240737	3.811398623	0.00316417	812.0953141	-213.3194755	0.744232464	0.442108508	not-adaptive	0.744232464	-0.245558184
ENSMUSG00000011837.4	Snapc2	6.043909056	11.01997661	1.129963381	0.926168256	-179.9813807	5.817681906	6.075771241	-0.258089335	11.10503618	1.121416351	0.928567757	-179.6494701	6.063589407	0.000185784	5781.909005	-180.1261452	0.620844211	0.328867998	not-adaptive	0.620844211	-0.062623136
ENSMUSG00000011877.13	Git1	3.822228834	18478045.11	1.20E-06	1557827.081	-256.5267173	3.821061064	3.822390526	-0.001329462	18478049.85	1.20E-06	1557827.48	-256.5267098	3.822228832	1.88E-10	1.00E+10	-256.5267175	0.99999233	0.996875042	not-adaptive	0.99999233	-0.00050187
ENSMUSG00000011884.13	Gltp	7.366895743	2.698877051	4.587507906	0.220102939	-261.7247701	7.042079473	7.4157733	-0.373693827	2.687257837	4.492993834	0.224663656	-261.5392764	7.647532081	0.012202173	83.3659211	-263.4316092	0.15071979	0.051724241	not-adaptive	0.15071979	-0.074595633
ENSMUSG00000011958.17	Bnip2	6.992398777	6.629737915	1.942209836	0.559364525	-251.7047021	6.591149583	7.054135738	-0.462986155	7.171861237	1.808897263	0.599265792	-250.7167101	7.061134661	0.001452571	748.7711412	-251.5067855	0.453810551	0.208738957	not-adaptive	0.453810551	-0.097939225
ENSMUSG00000011960.12	Ccnt1	5.380888799	11.33249487	2.589392116	0.947545366	-292.621258	5.401571672	5.377794172	0.0237775	11.33633304	2.590190892	0.947234841	-292.6197298	5.388449837	0.000286149	8844.752412	-292.9156165	0.743871711	0.441734182	not-adaptive	0.743871711	0.006364704
ENSMUSG00000012076.8	Brms1l	4.797158862	6.436631676	5.336772656	0.537121899	-229.8528466	5.121412899	4.749873744	0.371539155	6.64356075	5.209777867	0.551074277	-229.6800396	4.799135581	3.30E-10	1.00E+10	-231.8924263	0.109439133	0.035420814	not-adaptive	0.109439133	0.108652711
ENSMUSG00000012114.17	Med15	6.075433556	11.33076278	1.278601215	0.941147849	-252.723067	6.06801511	6.076571298	-0.008556188	11.28056479	1.271367942	0.946539505	-252.7226369	6.072533054	0.000116461	10698.82552	-253.1601282	0.645654169	0.349579619	not-adaptive	0.645654169	-0.002032835
ENSMUSG00000012117.13	Dhdds	4.754041752	18477422.66	1.84E-06	1557774.604	-218.0387755	4.671712718	4.764852635	-0.093139917	18477708.51	1.84E-06	1557798.704	-218.0214296	4.754041719	2.87E-10	1.00E+10	-218.0387757	0.982803545	0.852242398	not-adaptive	0.982803545	-0.028480036
ENSMUSG00000012296.16	Tjap1	4.998068825	9.422197338	2.455218321	0.788807156	-248.847589	5.222876387	4.966088051	0.256788336	9.612585256	2.411069162	0.802533219	-248.6632035	5.000295767	2.07E-10	1.00E+10	-249.4689498	0.446754404	0.204282125	not-adaptive	0.446754404	0.072734718
ENSMUSG00000012405.16	Rpl15	9.44340174	8.488983992	0.570192358	0.728846412	-170.948119	9.449939961	9.442427799	0.007512162	8.531251386	0.573856004	0.724130579	-170.9473085	9.418761559	0.000296709	1412.458853	-171.2289262	0.754562111	0.452959594	not-adaptive	0.754562111	0.001147316
ENSMUSG00000012422.14	Tmem167	4.876725183	10282540.51	1.18E-06	866891.5914	-237.6451955	5.197972968	4.82764566	0.370327308	10282430.86	1.16E-06	866882.3469	-236.3593679	4.876725199	1.03E-10	1.00E+10	-237.6451956	0.276421704	0.108793836	not-adaptive	0.276421704	0.106629342
ENSMUSG00000012429.9	Mplkip	4.412170427	5.851068856	6.445513804	0.487212569	-160.5100422	3.2837249	4.554304019	-1.270579119	7.343243552	5.147409446	0.616471448	-159.2837053	4.332205043	0.005151738	609.9855725	-160.3549508	0.342581541	0.143269077	not-adaptive	0.342581541	-0.471897333
ENSMUSG00000012483.4	Rpa3	7.755727895	4.557933122	3.183534133	0.374098168	-244.3459221	8.528682987	7.641286368	0.887396619	5.180032275	2.750813783	0.432220292	-242.2628138	7.977851646	0.00357919	332.5318882	-243.614298	0.258855784	0.100161605	not-adaptive	0.258855784	0.158507447
ENSMUSG00000012519.14	Mlkl	6.477962132	9.474148744	2.760555675	0.803206302	-304.2457716	6.446551786	6.482604794	-0.036053008	9.484852301	2.755979298	0.804606853	-304.2421096	6.439756881	0.000516535	4458.659409	-304.9054636	0.515120719	0.249391714	not-adaptive	0.515120719	-0.008045943
ENSMUSG00000012535.14	Tnpo3	5.761000309	5.225321814	4.265092992	0.431156849	-289.9827644	5.173396995	5.853392003	-0.679995008	5.570611785	3.934203497	0.46759348	-289.030333	5.705714178	0.004696906	400.7771835	-291.9310439	0.054984118	0.016013221	not-adaptive	0.054984118	-0.178160994
ENSMUSG00000012609.19	Ttll5	3.283108857	5.300426242	7.53833595	0.435415517	-154.9027366	2.783868658	3.365838446	-0.581969788	5.443906788	7.248817673	0.453261762	-154.6423729	3.024397713	0.006499406	520.5145138	-155.6390331	0.369110136	0.157994134	not-adaptive	0.369110136	-0.273874785
ENSMUSG00000012848.15	Rps5	10.21653916	5.041654867	0.925403182	0.409159798	-169.450669	10.15634775	10.22550867	-0.069160919	5.036390971	0.91391626	0.414519129	-169.4073181	10.16949703	0.001033268	377.7007384	-171.7820272	0.093041551	0.029308202	not-adaptive	0.093041551	-0.009790914
ENSMUSG00000013033.16	Adgrl1	2.865662368	4050607.835	9.16E-06	341495.0603	-236.7386591	3.57506933	2.763344057	0.811725273	18478045.93	1.96E-06	1557827.15	-235.3424373	2.865662367	3.13E-10	1.00E+10	-236.7386593	0.247530377	0.094709684	not-adaptive	0.247530377	0.37155602
ENSMUSG00000013076.17	Amotl1	4.105534954	7.308119561	2.677234699	0.611555635	-254.3455785	3.764200352	4.154844552	-0.3906442	7.329765885	2.655450151	0.613181287	-253.9081049	4.098911031	0.001110953	1521.20437	-254.6635735	0.469790408	0.218996126	not-adaptive	0.469790408	-0.142451083
ENSMUSG00000013089.15	Etv5	5.914849766	3045037.381	9.14E-06	256719.1573	-304.5004916	6.396044065	5.852228591	0.543815474	3130832.792	8.78E-06	263953.2988	-303.4343149	5.914237321	2.94E-05	79687.88842	-304.4983162	0.345072295	0.144629106	not-adaptive	0.345072295	0.128193755
ENSMUSG00000013150.15	Gfod2	3.217531005	18380551.9	1.76E-06	1549607.741	-174.836411	3.081953082	3.23812512	-0.156172037	18380551.9	1.76E-06	1549607.741	-174.7898697	3.21753101	2.73E-10	1.00E+10	-174.8364112	0.954524953	0.760293764	not-adaptive	0.954524953	-0.071313832
ENSMUSG00000013155.10	Enkd1	4.182387071	14.78705396	2.975203393	1.225402018	-228.6466773	4.242557474	4.174781116	0.067776358	14.57242945	2.978573981	1.223400437	-228.6407246	4.187043368	3.75E-10	1.00E+10	-228.7373304	0.907913914	0.660257108	not-adaptive	0.907913914	0.023233645
ENSMUSG00000013160.7	Atp6v0d1	6.527934015	3.640049763	2.97129255	0.301734627	-245.9735907	6.251464861	6.569565373	-0.318100512	3.659992201	2.923473391	0.306425073	-245.7229896	6.551034706	0.005156415	175.2740916	-246.9446711	0.294734151	0.118022951	not-adaptive	0.294734151	-0.071603643
ENSMUSG00000013236.17	Ptprs	4.844177842	8.061818539	3.313383044	0.682280611	-305.3165272	4.475109034	4.899167482	-0.424058448	8.429031298	3.130205586	0.722115544	-304.8643219	4.837619835	0.001595844	1442.617642	-305.808003	0.389192529	0.169499734	not-adaptive	0.389192529	-0.130613779
ENSMUSG00000013275.9	Slc41a1	3.001985833	6.673948703	3.622522954	0.55758694	-160.4756088	1.497888217	3.194408561	-1.696520345	21.58974377	1.085926746	1.831025994	-155.649931	2.910771843	0.002848138	699.2315946	-160.1916042	0.010655563	0.002579476	adaptive	0.010655563	-1.09261888
ENSMUSG00000013465.19	Nelfb	5.055449159	20.11164677	2.069241111	1.680125142	-333.9857466	4.136555981	5.194797361	-1.05824138	7280589.606	5.54E-06	613809.7822	-331.0779407	5.001620676	0.001496171	2236.28779	-333.088283	0.133942829	0.04494547	not-adaptive	0.133942829	-0.328637367
ENSMUSG00000013539.14	Tango2	5.642445667	4313918.825	4.24E-06	363689.4346	-155.3977324	5.761606186	5.628426783	0.133179403	4313909.402	4.24E-06	363688.6402	-155.3462758	5.64244565	1.54E-10	1.00E+10	-155.3977325	0.949844794	0.748361102	not-adaptive	0.949844794	0.033739327
ENSMUSG00000013593.12	Ndufs2	7.97388478	6.201044101	1.267245353	0.523176006	-207.4959663	8.134525881	7.950126615	0.184399265	6.31514484	1.24890709	0.530635227	-207.2691363	7.977917926	0.000444811	1626.449437	-210.4983344	0.039589234	0.011042928	adaptive	0.039589234	0.033080424
ENSMUSG00000013622.15	Atraid	6.685671907	3078110.923	5.62E-06	259509.6805	-204.2005772	6.659940799	6.688356892	-0.028416092	3115348.148	5.56E-06	262648.0685	-204.1975706	6.685671891	1.46E-10	1.00E+10	-204.2005773	0.996997829	0.938189247	not-adaptive	0.996997829	-0.006142479
ENSMUSG00000013629.16	Cad	3.574263985	3131892.331	1.25E-05	264042.614	-255.9848357	3.264151257	3.61579694	-0.351645683	3131807.105	1.24E-05	264035.4305	-255.7363753	3.574263981	3.30E-10	1.00E+10	-255.9848358	0.780000714	0.48085619	not-adaptive	0.780000714	-0.147605748
ENSMUSG00000013646.17	Sh3bp5l	4.491766849	8.189479846	3.734565897	0.689547636	-189.0440412	3.864905463	4.580238342	-0.71533288	9.052311173	3.333294888	0.770375208	-188.301484	4.433817827	0.001909643	1352.053736	-188.8900655	0.55511418	0.277934327	not-adaptive	0.55511418	-0.244989548
ENSMUSG00000013662.6	Atad1	6.009522429	6.064497636	2.682051825	0.510345965	-238.1412758	6.164585287	5.9881543	0.176430987	6.181893125	2.630849782	0.521302835	-238.054158	6.021751056	1.58E-10	1.00E+10	-240.5411838	0.083156924	0.025730307	not-adaptive	0.083156924	0.041892446
ENSMUSG00000013663.7	Pten	4.494090419	6.645632358	3.249137462	0.56047614	-296.5638422	5.021299152	4.416514407	0.604784745	7.46470871	2.911384834	0.627029111	-295.549667	4.530117398	0.000582527	3412.823091	-298.575045	0.048539472	0.013900345	adaptive	0.048539472	0.185152461
ENSMUSG00000013698.12	Pea15a	9.089105937	6.597935933	0.960481118	0.557492548	-194.9553577	9.432319657	9.039018756	0.393300901	7.717218246	0.81407763	0.659629641	-193.4888275	9.093432655	0.000418056	1354.611061	-196.817927	0.035825351	0.009870062	adaptive	0.035825351	0.061446444
ENSMUSG00000013701.13	Timm23	6.9793223	10282539.39	1.37E-06	866891.4976	-251.0609432	6.743700549	7.015071807	-0.271371258	10282540.51	1.36E-06	866891.5914	-250.4647393	6.979322304	1.18E-10	1.00E+10	-251.0609434	0.55089883	0.274844332	not-adaptive	0.55089883	-0.056917396
ENSMUSG00000013736.16	Trnt1	6.152676682	6.715024396	3.119859072	0.556489009	-264.8611857	6.096246982	6.161463221	-0.065216239	6.650884299	3.097700205	0.560273892	-264.8497537	6.194492343	0.001390942	1318.790292	-266.5472653	0.183138679	0.065393443	not-adaptive	0.183138679	-0.015351649
ENSMUSG00000013787.15	Ehmt2	4.571898996	3667851.515	6.45E-06	309227.086	-232.8796201	4.782874114	4.54071137	0.242162744	3665586.18	6.43E-06	309036.0937	-232.6615732	4.571899002	1.99E-10	1.00E+10	-232.8796205	0.804087387	0.509013449	not-adaptive	0.804087387	0.074959485
ENSMUSG00000013822.7	Elof1	6.617038315	9.091892098	1.193495524	0.773939377	-209.845121	6.850560044	6.585272532	0.265287512	9.612224939	1.13436624	0.813800017	-209.4334735	6.622435034	0.000344225	2765.866535	-210.4622635	0.357439185	0.15145052	not-adaptive	0.357439185	0.056978788
ENSMUSG00000013833.15	Med16	4.300258189	2123599.633	1.61E-05	179033.6788	-161.810682	3.525644974	4.371604143	-0.845959169	3417944.369	9.84E-06	288156.091	-161.0093251	4.213539054	0.001941892	1379.454305	-161.5494239	0.582690683	0.298653358	not-adaptive	0.582690683	-0.310275563
ENSMUSG00000013846.10	St3gal1	5.237036097	7.122409991	5.380470514	0.599170472	-280.5915514	5.43941131	5.204854112	0.234557198	7.130191553	5.405794706	0.595465504	-280.512052	5.192976298	0.003915841	811.3023356	-279.7365587	1	1	not-adaptive	1	0.063592795
ENSMUSG00000013858.14	Tmem259	2.716144615	8.230506539	4.798890568	0.697737941	-144.286849	1.487981586	2.893841946	-1.40586036	13.63382209	2.914086376	1.14258896	-142.490409	2.740482847	3.64E-10	1.00E+10	-144.5130401	0.13230689	0.044295495	not-adaptive	0.13230689	-0.959629455
ENSMUSG00000013878.18	Rnf170	4.560587177	4.535825991	6.930893868	0.371892628	-212.318874	4.854839889	4.514400644	0.340439246	4.605922981	6.837201718	0.377561763	-212.2016384	4.725454422	0.006921929	381.3775914	-212.4182706	0.805226005	0.510391402	not-adaptive	0.805226005	0.104889257
ENSMUSG00000013973.12	Dedd	4.980084872	3970627.318	7.90E-06	334753.8706	-255.2662529	4.68540284	5.020041757	-0.334638917	3665586.18	8.52E-06	309036.0937	-254.9671464	4.980084855	2.64E-10	1.00E+10	-255.2662531	0.741480282	0.4392605	not-adaptive	0.741480282	-0.099526272
ENSMUSG00000013997.10	Nit1	4.546096383	18478045.97	2.60E-06	1557827.153	-262.5612407	4.438080604	4.566868649	-0.128788044	18478046.9	2.59E-06	1557827.232	-262.526823	4.546096388	4.04E-10	1.00E+10	-262.5612411	0.966167499	0.79303897	not-adaptive	0.966167499	-0.041269426
ENSMUSG00000014074.17	Rnf168	4.535741382	10.64314958	3.13729715	0.882607171	-261.4506241	4.612428111	4.527831487	0.084596624	10.56350036	3.146144017	0.879597083	-261.4397171	4.53892302	2.91E-10	1.00E+10	-261.7635502	0.723370966	0.420948315	not-adaptive	0.723370966	0.026706159
ENSMUSG00000014075.15	Tctex1d2	5.548034645	5306621.862	5.00E-06	447389.1292	-227.697595	5.766752484	5.515929274	0.250823209	3433443.247	7.70E-06	289464.1729	-227.5011262	5.548034657	2.24E-10	1.00E+10	-227.6975951	0.821626842	0.530759145	not-adaptive	0.821626842	0.064155143
ENSMUSG00000014077.13	Chp1	6.176768926	8.268265676	2.884431948	0.703900298	-298.0551866	6.138546513	6.182416052	-0.043869539	8.280289229	2.88308585	0.704255711	-298.049788	6.09835516	0.001794519	1103.043258	-296.2104887	1	1	not-adaptive	1	-0.010273651
ENSMUSG00000014177.10	Tvp23b	5.606405661	6.874477728	4.036157702	0.569349396	-246.6153626	5.582094345	5.610252793	-0.028158449	6.878407185	4.033670467	0.569739517	-246.6138445	5.655247025	0.001734877	1369.128775	-246.7225218	0.897019851	0.641063035	not-adaptive	0.897019851	-0.007259271
ENSMUSG00000014195.16	Dnajc7	6.865976558	14.51310999	1.671963778	1.210819893	-276.6089179	5.975140588	6.998893252	-1.023752665	6299725.481	3.70E-06	531116.6259	-272.2713879	6.851070642	0.000428447	4738.381632	-276.551226	0.013844904	0.003436906	adaptive	0.013844904	-0.228154146
ENSMUSG00000014226.10	Cacybp	7.499830368	6.646170033	0.993261602	0.546967084	-193.9472819	7.213476594	7.544085183	-0.330608589	7.125606264	0.916322557	0.591606596	-192.9512408	7.538233139	0.000583586	966.6388111	-195.5215958	0.076508377	0.023371087	not-adaptive	0.076508377	-0.06465122
ENSMUSG00000014232.14	Cluap1	4.853174918	5.040702376	4.003710654	0.408943268	-165.9381682	4.749828955	4.868441896	-0.118612942	5.016493445	3.967869635	0.412648266	-165.916442	4.864833724	2.04E-10	1.00E+10	-168.7045797	0.061535703	0.0182054	not-adaptive	0.061535703	-0.035584562
ENSMUSG00000014294.4	Ndufa2	9.683858219	5.84942602	0.854673157	0.49025211	-175.743773	9.973882666	9.640509181	0.333373485	6.370830743	0.77810583	0.538069696	-174.575662	9.741046022	0.000395631	1129.413808	-177.4919537	0.054134059	0.015732004	not-adaptive	0.054134059	0.049045884
ENSMUSG00000014301.13	Pam16	6.861710262	8.297066054	1.241088727	0.708091	-216.4920944	6.82531261	6.866939101	-0.041626491	8.330277174	1.241098719	0.70814279	-216.4814618	6.849548147	0.000445421	2038.252196	-217.3333106	0.426625459	0.191805122	not-adaptive	0.426625459	-0.008772044
ENSMUSG00000014303.13	Glis2	3.891531808	10065967.86	3.43E-06	848626.8776	-175.7626065	4.191765719	3.840842966	0.350922752	10065969.91	3.41E-06	848627.0509	-175.5266052	3.891531807	2.91E-10	1.00E+10	-175.7626066	0.789779536	0.492067189	not-adaptive	0.789779536	0.126135105
ENSMUSG00000014313.15	Cox6c	9.871094459	3.953050028	1.562881808	0.326903414	-198.470843	10.01416592	9.849631362	0.164534563	3.957561255	1.550004743	0.329391339	-198.3385875	9.808426934	0.001684107	306.9558246	-196.9279316	1	1	not-adaptive	1	0.023900629
ENSMUSG00000014349.7	Ube2z	4.095570214	7.741587867	2.623962803	0.650465214	-238.0244629	4.232100416	4.076979652	0.155120764	7.882607015	2.590571834	0.659531961	-237.9624961	4.092558115	0.001525802	1132.212098	-238.4729708	0.600210631	0.312293946	not-adaptive	0.600210631	0.053873103
ENSMUSG00000014353.15	Tmem87b	4.065137727	9.616296696	3.51426239	0.813198605	-167.6488017	4.48439732	4.019357084	0.465040236	10.92829307	3.149276531	0.912745537	-167.4205832	4.058143603	0.001622713	1766.746779	-167.712483	0.74684336	0.444826835	not-adaptive	0.74684336	0.157949354
ENSMUSG00000014355.10	Anapc1	5.027906083	5.29624413	4.329990402	0.434959937	-279.3079024	4.969876497	5.03662233	-0.066745834	5.295161487	4.328318562	0.435083877	-279.2995076	5.024607075	0.00431428	445.6735014	-280.5251214	0.293577446	0.117432995	not-adaptive	0.293577446	-0.019246554
ENSMUSG00000014402.15	Tsg101	6.744642224	10.80305659	1.50456304	0.913686293	-265.5292488	6.684015103	6.753246112	-0.069231009	10.67970459	1.533427685	0.89517185	-265.5063497	6.76689273	0.000634871	2154.819978	-265.0772231	1	1	not-adaptive	1	-0.014866142
ENSMUSG00000014418.16	Hps5	3.993631544	34.31859132	1.194963455	2.897081661	-200.1486068	4.121478393	3.973398341	0.148080053	39.20345791	1.053269046	3.288178958	-200.113673	3.991056594	3.48E-10	1.00E+10	-200.150728	0.963623127	0.785443985	not-adaptive	0.963623127	0.052788498
ENSMUSG00000014426.9	Map3k4	3.559565163	6.149181632	4.14617131	0.519914237	-199.0557047	3.656228217	3.541554021	0.114674195	6.173089273	4.13209931	0.521791832	-199.0318551	3.578631927	0.00193785	1189.139676	-200.4639936	0.238797716	0.090566402	not-adaptive	0.238797716	0.045973576
ENSMUSG00000014444.17	Piezo1	4.830288373	13.49300611	1.870043498	1.133177677	-282.2282581	5.143373259	4.779982467	0.363390792	14.77545752	1.718993815	1.230391535	-281.7438457	4.875889189	0.000631287	3345.684849	-281.9986406	0.775075446	0.475316478	not-adaptive	0.775075446	0.105709529
ENSMUSG00000014496.8	Ankrd28	3.376910518	8.217998156	4.639100652	0.68875451	-274.702322	3.066378917	3.410865193	-0.344486276	8.269595117	4.52981888	0.705038921	-274.5581909	3.387594306	0.000847754	3983.17371	-275.461077	0.40539796	0.179016233	not-adaptive	0.40539796	-0.153601753
ENSMUSG00000014498.9	Ankrd52	4.345168792	10270025.26	2.13E-06	865836.474	-284.5287683	4.348487662	4.344684791	0.003802871	10282543.02	2.13E-06	866891.8023	-284.5286964	4.345168803	1.84E-10	1.00E+10	-284.5287688	0.99992762	0.990400215	not-adaptive	0.99992762	0.001262228
ENSMUSG00000014503.15	Pkd2l2	0.81374778	4.903222284	1.414264994	0.39966769	-62.86659946	0.713773705	0.825182555	-0.11140885	4.825273287	1.421956407	0.395309974	-62.83463288	0.82892596	7.06E-11	1.00E+10	-63.50521221	0.511412216	0.24682974	not-adaptive	0.511412216	-0.209246568
ENSMUSG00000014504.16	Srp19	7.234996423	93.53597969	0.148304479	7.906958365	-238.325645	7.301540615	7.22538959	0.076151025	2119229.42	6.56E-06	178661.6719	-238.2825502	7.234968355	1.17E-10	1.00E+10	-238.325765	0.957705701	0.768766351	not-adaptive	0.957705701	0.015125524
ENSMUSG00000014547.10	Wdfy2	2.565810829	11.13818117	2.389426214	0.937472478	-210.1508278	2.786468467	2.535585199	0.250883269	11.64353251	2.276652419	0.984948671	-210.0156475	2.582254276	0.000507009	4516.487484	-210.2843784	0.764348928	0.463486562	not-adaptive	0.764348928	0.136119076
ENSMUSG00000014550.14	Rbsn	4.577200509	6.160795638	3.008333185	0.51691061	-230.4698681	4.294624637	4.621871572	-0.327246935	6.366412064	2.931367792	0.530726063	-230.1832803	4.592681551	0.001685433	960.4424049	-231.2383255	0.348176679	0.146330667	not-adaptive	0.348176679	-0.105945131
ENSMUSG00000014551.8	Mrps25	6.319818441	7.144395797	2.164905015	0.594343117	-254.0416671	6.29924008	6.322905259	-0.023665179	7.151448849	2.166513467	0.59389472	-254.0395123	6.422643038	0.001384046	939.04585	-254.2849105	0.782392927	0.483572263	not-adaptive	0.782392927	-0.005409806
ENSMUSG00000014554.13	Dguok	6.349051663	5.221138454	3.811487208	0.43091166	-244.8534966	6.427965503	6.336912422	0.09105308	5.227438151	3.810266301	0.43100094	-244.8362483	6.3577092	0.000183611	10729.05187	-248.6558666	0.021936173	0.005711209	adaptive	0.021936173	0.020582109
ENSMUSG00000014592.21	Camta1	4.596447197	4.468201033	4.215191119	0.367582274	-224.1367436	5.124112853	4.531573406	0.592539447	4.769079136	3.951473601	0.394405168	-223.5893066	4.711381028	0.003708377	445.5989427	-225.8951814	0.099671567	0.031753619	not-adaptive	0.099671567	0.177290195
ENSMUSG00000014599.10	Csf1	4.34353205	5.557742301	5.781116309	0.467841919	-263.2700497	4.017346587	4.391662737	-0.37431615	5.638081517	5.780206359	0.467196872	-263.0923266	4.443769287	0.004637294	583.2598465	-262.3921065	1	1	not-adaptive	1	-0.128524333
ENSMUSG00000014601.13	Strip1	4.973186889	4.764816411	5.317724765	0.394774233	-246.7172225	4.69732351	5.009876693	-0.312553183	4.758690098	5.261278107	0.398602587	-246.593113	4.961513678	0.005169745	418.1161872	-247.5909422	0.36867889	0.157750493	not-adaptive	0.36867889	-0.092936138
ENSMUSG00000014606.14	Slc25a11	6.397565727	7.478504815	4.467296802	0.625418275	-321.4787933	6.357718183	6.403520309	-0.045802125	7.471634553	4.466816893	0.625420918	-321.4748853	6.417600676	0.002329043	1205.319285	-320.7829477	1	1	not-adaptive	1	-0.010356171
ENSMUSG00000014633.15	Cmc2	6.337794402	11.96082553	1.681940371	1.00247388	-224.2354899	5.974257397	6.385217941	-0.410960544	13.39427669	1.511485135	1.113589481	-223.6803015	6.336799592	1.76E-10	1.00E+10	-224.4564736	0.460164105	0.212789706	not-adaptive	0.460164105	-0.095976467
ENSMUSG00000014668.15	Chfr	5.067995413	8.783577065	1.867815566	0.739543103	-154.870746	5.443075651	5.02477531	0.418300341	9.145968811	1.784671709	0.770773485	-154.4555047	5.130798837	0.001239142	1063.096083	-153.4450967	1	1	not-adaptive	1	0.115363002
ENSMUSG00000014748.13	Tex261	6.451905907	7.871176891	1.059721811	0.6661043	-216.4569569	6.492847754	6.445785472	0.047062282	7.926136525	1.054896552	0.669458016	-216.4394089	6.454096872	7.73E-11	1.00E+10	-218.0185224	0.206157769	0.075545186	not-adaptive	0.206157769	0.010495208
ENSMUSG00000014763.8	Fam120b	4.44823984	7.612906749	3.397071527	0.638728621	-214.2957642	4.07613678	4.510559961	-0.434423182	8.066398279	3.160393781	0.687503603	-213.8866183	4.378448756	0.00148702	1485.792798	-214.0880368	0.817570258	0.525627801	not-adaptive	0.817570258	-0.146104084
ENSMUSG00000014767.17	Tbp	4.892980659	8.207440837	6.753458399	0.702860401	-339.2333673	5.727266964	4.772043268	0.955223696	9.583384234	5.928303422	0.800429254	-338.1264655	4.920723351	0.004202983	1108.954862	-337.9951851	1	1	not-adaptive	1	0.263239729
ENSMUSG00000014769.10	Psmb1	7.818531037	7.381260173	0.705621383	0.620135219	-176.7156151	8.154313814	7.767848834	0.38646498	9.071893907	0.566493824	0.771847796	-174.7346816	7.855203724	0.000465882	939.5052872	-176.5225952	0.167308865	0.058626237	not-adaptive	0.167308865	0.070048354
ENSMUSG00000014778.10	Fhod1	3.606523857	7.886366773	4.416524732	0.670785054	-285.8156774	4.073310132	3.523303698	0.550006433	9.055120615	3.872366842	0.770399665	-285.2555418	3.680498804	0.002036457	1484.612075	-286.1383766	0.41360876	0.183918915	not-adaptive	0.41360876	0.209272825
ENSMUSG00000014786.8	Slc9a5	1.846438064	11.37927609	1.752117731	0.965192609	-129.4029525	1.886691932	1.842733603	0.04395833	11.5402979	1.745051592	0.969731381	-129.4001319	1.843983292	1.77E-10	1.00E+10	-129.4919996	0.912225821	0.668182541	not-adaptive	0.912225821	0.034011352
ENSMUSG00000014856.12	Tmem208	7.724976105	5.99043921	2.195066445	0.499129045	-249.1807201	8.139634623	7.664544406	0.475090217	6.340428058	2.026795873	0.540039213	-248.2839422	7.794889181	0.002094196	515.3601902	-248.383761	0.905001388	0.655013521	not-adaptive	0.905001388	0.086763997
ENSMUSG00000014859.9	E2f4	4.626543085	8.641123843	2.693996583	0.728381088	-284.2138786	4.410547689	4.657564673	-0.247016985	8.485422916	2.685228541	0.728495642	-284.0406066	4.633470987	0.001583348	1228.816667	-283.6870958	1	1	not-adaptive	1	-0.078617986
ENSMUSG00000014867.9	Surf4	7.423903713	7.275235316	1.530698437	0.594669701	-237.4961584	7.172255423	7.462344757	-0.290089334	7.448529713	1.461692596	0.621729395	-237.0095529	7.433758702	0.000732065	1284.201472	-238.4357638	0.2402174	0.091236402	not-adaptive	0.2402174	-0.057202146
ENSMUSG00000014873.15	Surf2	6.065710964	18478046.9	1.36E-06	1557827.232	-208.0743129	6.107202622	6.060923465	0.046279157	18478046.9	1.36E-06	1557827.232	-208.0688683	6.065710958	2.12E-10	1.00E+10	-208.0743133	0.994569879	0.916888131	not-adaptive	0.994569879	0.010974086
ENSMUSG00000014905.4	Dnajb9	4.559667443	3.795492818	6.093988232	0.307656083	-199.5803056	3.640555303	4.678734072	-1.038178769	3.880112125	5.72601982	0.324446842	-198.5311311	4.336867951	0.006932289	270.4320234	-197.8559901	1	1	not-adaptive	1	-0.361959707
ENSMUSG00000014907.10	Naf1	2.866281894	7.357661655	2.813022196	0.616629867	-182.5289061	3.413692954	2.795177298	0.618515656	9.174602168	2.28216319	0.768755936	-181.6925164	2.942032073	0.001681751	1036.493085	-182.4966719	0.447465638	0.204729377	not-adaptive	0.447465638	0.288393505
ENSMUSG00000014956.15	Ppp1cb	4.842032583	4.565846393	3.921948106	0.382837176	-268.7306767	4.907894518	4.832129524	0.075764994	4.619216857	3.946124638	0.380651259	-268.7192062	5.168225095	0.005141849	300.4457734	-271.0574704	0.09649499	0.030577483	not-adaptive	0.09649499	0.022445116
ENSMUSG00000014959.12	Gorasp2	6.569484162	4.098110347	5.071042523	0.344183144	-292.7964495	5.8306907	6.682208253	-0.851517554	4.414832275	4.782813033	0.364483416	-291.6383186	6.679745938	0.006601396	264.2113053	-292.0461971	0.665059667	0.366423637	not-adaptive	0.665059667	-0.196658151
ENSMUSG00000014980.14	Tsen15	6.373130252	5.343390817	2.257218838	0.440208289	-173.9463971	5.51293513	6.477837099	-0.96490197	7.130622865	1.685950422	0.589961422	-171.074058	6.284686348	0.001516424	698.3171219	-175.651112	0.010285152	0.002481603	adaptive	0.010285152	-0.232691563
ENSMUSG00000015002.18	Efr3a	5.600479991	2.720780887	5.579325311	0.232140669	-262.6305431	5.159356018	5.666206235	-0.506850217	2.778482093	5.53893798	0.233821832	-262.3558327	5.724146031	0.011490475	113.5788734	-262.1746515	1	1	not-adaptive	1	-0.135192111
ENSMUSG00000015013.9	Trappc2l	6.271821427	8.478347624	1.885192531	0.72428992	-245.8802337	6.489653366	6.236514837	0.253138528	8.848105418	1.809209652	0.755180592	-245.598484	6.304080373	0.001063319	1291.160768	-246.2563813	0.517939249	0.251348177	not-adaptive	0.517939249	0.057401391
ENSMUSG00000015023.7	Ddx19a	3.971357213	18478045.94	1.43E-06	1557827.151	-264.0167744	3.955267711	3.973637615	-0.018369904	18478045.94	1.43E-06	1557827.151	-264.0155836	3.97135721	2.23E-10	1.00E+10	-264.0167749	0.998809375	0.961068647	not-adaptive	0.998809375	-0.006684962
ENSMUSG00000015027.11	Galns	4.114193081	10065364.92	3.79E-06	848576.0462	-178.2796091	4.173429187	4.105839271	0.067589916	19811718.67	1.93E-06	1670258.33	-178.2727632	4.114193061	3.22E-10	1.00E+10	-178.2796094	0.993177226	0.906848842	not-adaptive	0.993177226	0.02355614
ENSMUSG00000015087.14	Rabl6	4.53305348	3100330.449	9.44E-06	261380.7676	-261.9065356	4.365792477	4.553879126	-0.188086649	46.00476728	0.634809647	3.872612404	-261.8110403	4.533053491	2.47E-10	1.00E+10	-261.9065358	0.908922457	0.662093104	not-adaptive	0.908922457	-0.060852443
ENSMUSG00000015092.9	Edf1	8.271784856	5.286383544	1.483446014	0.432696486	-213.3087829	7.913878579	8.326110173	-0.412231594	5.575785135	1.383231056	0.463069862	-212.2967781	8.27558389	0.001110341	593.6523378	-213.3776655	0.339294301	0.141481192	not-adaptive	0.339294301	-0.073257718
ENSMUSG00000015094.16	Npdc1	6.740272862	5.321215802	2.543891995	0.432737877	-246.769237	6.454761748	6.784517952	-0.329756203	5.447628461	2.499834326	0.439843111	-246.4015837	6.752124087	0.002462696	457.7402982	-248.0595275	0.190530343	0.068613258	not-adaptive	0.190530343	-0.071882469
ENSMUSG00000015095.12	Fbxw5	5.346256724	11.73945588	1.657292442	0.988357691	-210.6121737	5.099109019	5.381026873	-0.281917854	12.53172913	1.560093627	1.049801086	-210.3468495	5.345000805	0.000304455	5490.637133	-210.7407275	0.674436348	0.37477954	not-adaptive	0.674436348	-0.077636329
ENSMUSG00000015120.15	Ube2i	7.886682201	7.023530754	0.726435528	0.581060817	-174.2759862	7.671659427	7.919910915	-0.248251489	7.435688424	0.674052895	0.625680261	-173.5178349	7.876991442	0.000543013	774.8000447	-174.0716722	0.57474013	0.292588003	not-adaptive	0.57474013	-0.045945527
ENSMUSG00000015126.9	Tsr3	5.135403245	3.972758682	5.466946754	0.338020698	-181.5287728	4.641716292	5.20711253	-0.565396238	3.958855429	5.455162567	0.335911695	-181.1787679	5.216869113	0.006541692	286.4785408	-181.3331439	0.856949781	0.578447068	not-adaptive	0.856949781	-0.165825239
ENSMUSG00000015133.17	Lrrk1	5.217975461	19053067.66	1.35E-06	1606305.469	-285.2604812	5.176225539	5.224375084	-0.048149545	19053068.04	1.35E-06	1606305.501	-285.250737	5.217975472	2.17E-10	1.00E+10	-285.2604817	0.990302576	0.88897225	not-adaptive	0.990302576	-0.013357999
ENSMUSG00000015134.15	Aldh1a3	6.225174939	20.58917183	2.783163072	1.731033163	-340.614649	5.191423931	6.387874318	-1.196450387	3130837.435	1.79E-05	263953.6902	-337.9533204	6.165190593	0.00210538	2182.758474	-339.2487398	0.273783034	0.107483409	not-adaptive	0.273783034	-0.299205625
ENSMUSG00000015143.15	Actn1	5.067531284	9.552419786	2.500640378	0.802704546	-297.7997344	5.052522881	5.069737605	-0.017214724	9.523702422	2.49522255	0.804406782	-297.7988095	5.129754268	0.001061755	1896.801773	-297.55083	1	1	not-adaptive	1	-0.004907129
ENSMUSG00000015149.14	Sirt2	5.316185315	57.70430571	0.452638752	4.858438057	-257.5671547	5.783021981	5.252170151	0.53085183	3130837.43	8.23E-06	263953.6902	-256.6042432	5.315722838	2.20E-10	1.00E+10	-257.5678686	0.381507252	0.165059531	not-adaptive	0.381507252	0.138909931
ENSMUSG00000015165.16	Hnrnpl	6.679634886	4.297191747	3.408348191	0.361025725	-271.2345382	6.518235196	6.703860787	-0.185625591	4.33438234	3.420527675	0.359557148	-271.1549966	6.904260328	0.004129474	308.4518512	-273.0943146	0.143801993	0.048904275	not-adaptive	0.143801993	-0.040510781
ENSMUSG00000015176.11	Nolc1	5.499190933	11.38552677	1.94179772	0.95838558	-258.9171862	5.44539037	5.507987047	-0.062596677	11.47902863	1.925445098	0.966911092	-258.9029337	5.549229573	0.000975586	1859.647879	-257.6980115	1	1	not-adaptive	1	-0.01648969
ENSMUSG00000015189.12	Casd1	3.8716719	12.87127981	2.782226835	1.08149845	-232.373254	3.892302344	3.868545659	0.023756685	12.82772703	2.783985259	1.080661069	-232.3721994	3.858555563	3.12E-10	1.00E+10	-232.5436104	0.842475272	0.558204858	not-adaptive	0.842475272	0.008832478
ENSMUSG00000015222.18	Map2	4.476983422	6.533497938	7.264700455	0.546826112	-323.7026563	5.01208461	4.398243195	0.613841415	6.880514308	6.857488696	0.580528286	-323.273453	4.552365834	0.002660196	1588.25557	-325.0613279	0.16731534	0.058628969	not-adaptive	0.16731534	0.188483391
ENSMUSG00000015224.10	Cyp2j9	4.474479533	9.711578032	4.732250624	0.816727963	-127.4190393	4.925792657	4.420478613	0.505314043	15.7688494	3.001992366	1.324877417	-127.2459691	4.497155497	4.11E-10	1.00E+10	-127.507309	0.770019207	0.469700857	not-adaptive	0.770019207	0.15615332
ENSMUSG00000015247.10	Nipsnap3b	6.080294025	8.179836353	2.223238816	0.694251392	-215.618837	6.191173079	6.06595657	0.125216509	8.29807256	2.210438639	0.698633446	-215.5752995	6.120986857	0.00141529	1067.326552	-214.5993869	1	1	not-adaptive	1	0.029477623
ENSMUSG00000015290.15	Ubl4a	6.433054101	749392.9378	1.77E-05	63178.73903	-234.403919	6.801236361	6.377026366	0.424209996	3172909.194	4.10E-06	267500.9699	-232.9219411	6.433054105	1.12E-10	1.00E+10	-234.4039192	0.227187835	0.085139386	not-adaptive	0.227187835	0.092913184
ENSMUSG00000015291.10	Gdi1	6.73473765	6.127110437	1.629261602	0.509666513	-227.5458422	6.910714063	6.708359035	0.202355029	6.215732966	1.579488884	0.526117037	-227.3282444	6.663869592	0.00112596	759.7623362	-228.6613391	0.263660046	0.102501173	not-adaptive	0.263660046	0.042874883
ENSMUSG00000015305.6	Sash1	2.719590421	30731845.46	1.13E-06	2590909.173	-125.1775796	2.591044993	2.735376702	-0.14433171	31872476.03	1.09E-06	2687071.613	-125.1553855	2.719590398	2.93E-10	1.00E+10	-125.1775797	0.978050235	0.833132487	not-adaptive	0.978050235	-0.07820546
ENSMUSG00000015312.9	Gadd45b	4.784515842	4.617211573	4.411852733	0.380873829	-176.8407574	5.187624839	4.708937564	0.478687275	4.872636142	4.22897775	0.3990104	-176.4505852	4.815411302	0.003678168	493.6786828	-178.7812086	0.097235114	0.030850782	not-adaptive	0.097235114	0.139672556
ENSMUSG00000015341.17	Golga7	6.787905395	7.041387514	2.675999316	0.589933336	-285.6430047	6.524683781	6.827656351	-0.30297257	7.192605385	2.60582236	0.605480826	-285.3449689	6.713446996	0.001315321	1243.396594	-286.754355	0.244293204	0.093167644	not-adaptive	0.244293204	-0.065482464
ENSMUSG00000015357.10	Clpx	5.101538021	3.151143914	4.950788322	0.270673029	-188.7438934	4.42953197	5.202247011	-0.772715041	3.317116954	4.767172466	0.281043191	-188.0101215	4.910298694	0.009152762	148.8087159	-189.4527905	0.236296248	0.089389249	not-adaptive	0.236296248	-0.231980633
ENSMUSG00000015363.13	Trabd	4.975213615	12.68009974	2.223442275	1.062737602	-222.0245925	5.227852732	4.937141452	0.29071128	15.61729356	1.824819396	1.30390158	-221.7997861	4.992064241	2.45E-10	1.00E+10	-222.1294302	0.719179624	0.416811329	not-adaptive	0.719179624	0.082542522
ENSMUSG00000015461.15	Atf6b	4.337329889	10.05730017	2.566756114	0.848086137	-273.054891	4.713706111	4.28053995	0.433166161	11.18965031	2.311373619	0.942614087	-272.5033986	4.346363374	2.30E-10	1.00E+10	-273.5210034	0.361459669	0.153692994	not-adaptive	0.361459669	0.139069022
ENSMUSG00000015474.16	Ppt2	4.215110416	18478045.97	1.28E-06	1557827.153	-222.3680031	4.73024643	4.134768102	0.595478328	18478046.9	1.26E-06	1557827.232	-221.0487979	4.21511042	2.00E-10	1.00E+10	-222.3680034	0.267347631	0.104307827	not-adaptive	0.267347631	0.194108927
ENSMUSG00000015478.13	Rnf5	6.26352603	8.484399442	1.828449928	0.720316635	-197.1956104	6.45258633	6.235123032	0.217463297	8.797393823	1.779905431	0.74046927	-197.0209179	6.283298165	0.000356939	3873.966812	-197.8423853	0.439785814	0.199923261	not-adaptive	0.439785814	0.049459511
ENSMUSG00000015488.14	Cacfd1	4.53176947	3.957688093	7.067181523	0.330222318	-158.6214196	3.354723666	4.717794568	-1.363070901	4.440228467	6.30442682	0.367403164	-157.00926	4.592354162	0.00863607	267.4954246	-157.8689618	0.423288293	0.189769836	not-adaptive	0.423288293	-0.491918665
ENSMUSG00000015501.10	Hivep2	2.512723125	22112850.26	1.46E-06	1864266.483	-159.2682435	3.204348987	2.407058063	0.797290924	25525436.73	1.23E-06	2151971.368	-158.1371474	2.512723127	2.72E-10	1.00E+10	-159.2682438	0.322679298	0.132566245	not-adaptive	0.322679298	0.412760338
ENSMUSG00000015522.18	Arnt	4.251698525	8.028615717	4.641734248	0.683661025	-276.3939295	4.260167434	4.250379473	0.009787961	8.038647554	4.650253511	0.682382377	-276.3937783	4.248346819	0.00037537	9127.778151	-277.6119909	0.295758328	0.118546106	not-adaptive	0.295758328	0.003318482
ENSMUSG00000015533.9	Itga2	3.234513481	6.639360064	5.60879676	0.551734486	-242.1287393	3.23533586	3.234376548	0.000959312	6.638238797	5.607864762	0.551826042	-242.1287381	3.216165501	0.003595437	869.6377489	-242.2175454	0.915021841	0.673431205	not-adaptive	0.915021841	0.000427838
ENSMUSG00000015536.14	Mocs2	6.696496204	14.07685387	1.270364983	1.168776497	-225.0078587	6.884179919	6.668273911	0.215906008	14.7129004	1.215340085	1.22063021	-224.7987502	6.696633562	1.53E-10	1.00E+10	-225.1353025	0.714228568	0.411971331	not-adaptive	0.714228568	0.045971436
ENSMUSG00000015542.17	Nat9	5.138335967	4.372276587	6.45667602	0.370586854	-198.7444805	5.640837583	5.064928877	0.575908706	4.529626658	6.369575848	0.375560795	-198.4291065	5.264326596	0.003638564	747.1663243	-201.3263662	0.055174203	0.016076208	not-adaptive	0.055174203	0.155367387
ENSMUSG00000015575.15	Atp6v0e	8.683803253	59.02687435	0.157042906	4.967082388	-215.0669625	9.041703407	8.629152358	0.412551049	3142570.488	2.88E-06	264942.8778	-212.9627478	8.6783135	0.000112228	6835.565244	-214.8854085	0.14621741	0.049884962	not-adaptive	0.14621741	0.067375744
ENSMUSG00000015619.10	Gata3	3.012948711	13.12998753	3.209039738	1.102772977	-173.6224647	2.812748021	3.037435668	-0.224687647	13.36755792	3.182155373	1.111605816	-173.5718209	3.015882783	3.66E-10	1.00E+10	-173.6914107	0.887284311	0.624799254	not-adaptive	0.887284311	-0.110873538
ENSMUSG00000015652.9	Steap1	6.522085035	5.456767051	2.808786695	0.451775706	-202.2011552	5.945875521	6.594330404	-0.648454883	5.937303188	2.570500288	0.493835524	-201.2476876	6.506201814	0.000758193	1890.056856	-204.5279113	0.037619839	0.010427014	adaptive	0.037619839	-0.149336914
ENSMUSG00000015653.13	Steap2	5.394044079	6.575290738	3.708739524	0.547354474	-264.2605495	4.78808705	5.480013111	-0.691926061	6.788791457	3.547998586	0.567063541	-263.2615554	5.399951788	0.001034138	2114.903221	-265.6342027	0.093233582	0.029378523	not-adaptive	0.093233582	-0.194729963
ENSMUSG00000015656.17	Hspa8	10.97084745	5.776920942	1.291158205	0.488149159	-210.3513434	10.69163035	11.01314717	-0.32151682	6.194476447	1.228596798	0.513351573	-209.6510586	10.9945051	0.000962463	676.6963214	-211.6714953	0.13259754	0.044410829	not-adaptive	0.13259754	-0.042744935
ENSMUSG00000015668.13	Pdzd11	7.358452777	6317182.023	2.80E-06	532588.3406	-259.1119276	7.388474796	7.353666658	0.034808138	7715514.997	2.30E-06	650477.822	-259.1042297	7.358452781	1.49E-10	1.00E+10	-259.1119278	0.992331521	0.901251233	not-adaptive	0.992331521	0.006812799
ENSMUSG00000015671.11	Psma2	6.671556029	4.447465462	1.555650395	0.374059705	-207.3989754	6.977371428	6.625484978	0.351886449	4.674224964	1.505522653	0.38646621	-206.7479964	6.666837128	0.002384185	245.1870337	-208.9331093	0.112465041	0.036572148	not-adaptive	0.112465041	0.074657573
ENSMUSG00000015672.4	Mrpl32	5.529727409	21.13828337	0.932241486	1.778268515	-243.3183464	5.471886102	5.53701584	-0.065129738	21.40995594	0.920666554	1.800756282	-243.3013691	5.535543375	5.10E-05	32792.23717	-243.3413853	0.960773886	0.77725354	not-adaptive	0.960773886	-0.017070449
ENSMUSG00000015697.14	Setdb1	3.753592869	16.93325395	1.62510906	1.423798809	-186.675516	3.439538529	3.797372914	-0.357834385	22.32208938	1.233187757	1.882348449	-186.4242412	3.764327582	2.36E-10	1.00E+10	-186.7142643	0.748246319	0.44629425	not-adaptive	0.748246319	-0.142786667
ENSMUSG00000015711.8	Prune1	3.904959924	9.967543172	3.244113404	0.837754905	-177.0212453	3.585948637	3.96139769	-0.375449053	10.72541654	3.029937271	0.897861567	-176.7778684	3.89711743	2.88E-10	1.00E+10	-177.2319242	0.635047299	0.340615966	not-adaptive	0.635047299	-0.143654719
ENSMUSG00000015714.11	Cers2	8.157232059	10282539.39	7.12E-07	866891.4976	-197.8135232	7.993356003	8.181925711	-0.188569708	10282540.51	7.07E-07	866891.5914	-197.2607428	8.157232054	6.17E-11	1.00E+10	-197.8135239	0.575347456	0.293048645	not-adaptive	0.575347456	-0.033639094
ENSMUSG00000015733.13	Capza2	8.745091305	4.90726415	1.135848916	0.399807644	-185.1821703	8.707996404	8.750656628	-0.042660224	4.909700627	1.13620546	0.399620207	-185.1688614	8.713789558	0.001471694	320.491237	-188.8841683	0.024347969	0.006412347	adaptive	0.024347969	-0.007050466
ENSMUSG00000015745.9	Plekho1	5.640603847	12.5669251	1.958507944	1.051511593	-280.3227664	5.937062039	5.593631007	0.343431032	13.9994144	1.762143898	1.169092823	-279.8903914	5.645938075	2.14E-10	1.00E+10	-280.6005806	0.491551196	0.233341136	not-adaptive	0.491551196	0.085964101
ENSMUSG00000015747.5	Vps45	5.060084322	18478045.94	2.18E-06	1557827.151	-223.2900856	5.470128639	5.000286193	0.469842446	18478045.94	2.16E-06	1557827.151	-222.8912703	5.06008432	3.39E-10	1.00E+10	-223.2900857	0.671114567	0.371802657	not-adaptive	0.671114567	0.129564091
ENSMUSG00000015748.13	Prpf3	5.299055023	56.3168418	0.340308473	4.740834459	-172.5386742	5.19656274	5.316470565	-0.119907825	75.62931884	0.253588466	6.360379689	-172.4818853	5.288874058	7.87E-05	20411.9498	-172.5224722	0.960225754	0.775713074	not-adaptive	0.960225754	-0.032911135
ENSMUSG00000015749.12	Anp32e	6.822403242	3078509.226	6.98E-06	259543.2609	-279.7490861	7.21561541	6.761050988	0.454564421	10283109.05	2.06E-06	866939.5238	-278.6569457	6.826933186	0.000128626	13962.97361	-279.6979888	0.353086211	0.149036377	not-adaptive	0.353086211	0.093874918
ENSMUSG00000015750.15	Aph1a	3.860344114	7.871562272	1.395662024	0.659400329	-185.424125	4.014782168	3.838162785	0.176619383	7.925871716	1.373694525	0.669221919	-185.2670615	3.880752568	0.000187363	5253.139088	-186.2404053	0.377817553	0.162944227	not-adaptive	0.377817553	0.064905812
ENSMUSG00000015755.16	Tab2	3.442427856	3074541.42	1.08E-05	259208.7742	-317.2720818	3.899357867	3.371635882	0.527721985	7280589.606	4.52E-06	613809.7822	-316.3208673	3.442427872	2.80E-10	1.00E+10	-317.272082	0.386271529	0.167806641	not-adaptive	0.386271529	0.209787824
ENSMUSG00000015757.10	Ppil4	4.294778343	7.486601291	3.785428334	0.628229225	-221.6149718	3.627043371	4.38054129	-0.753497918	8.067768701	3.437164556	0.687987598	-220.6617963	4.275657693	0.000218671	11908.62244	-222.5920319	0.145114003	0.049436442	not-adaptive	0.145114003	-0.272315153
ENSMUSG00000015759.11	Cnih1	7.345955857	6.823621848	1.868932627	0.570775821	-239.506145	7.085426049	7.384753955	-0.299327907	7.158406257	1.809156382	0.589748834	-239.0963543	7.326782408	0.000652927	1740.32592	-241.2843372	0.11214272	0.036449167	not-adaptive	0.11214272	-0.059695249
ENSMUSG00000015766.14	Eps8	6.285837573	5.468127376	3.219896691	0.450726688	-280.0803211	6.35399882	6.275570953	0.078427867	5.487293063	3.218166867	0.451035142	-280.0640938	6.242999409	0.003016413	506.033076	-283.5729583	0.029930881	0.008070653	adaptive	0.029930881	0.0179181
ENSMUSG00000015776.12	Med22	4.641614832	6.548510763	4.124510553	0.550438676	-154.4549353	4.057211191	4.711898101	-0.654686911	7.168581996	3.769906014	0.604129035	-153.9589232	4.629684775	2.57E-10	1.00E+10	-154.9792608	0.360473229	0.15314166	not-adaptive	0.360473229	-0.215819939
ENSMUSG00000015790.16	Surf1	5.836938313	21218100.49	1.01E-06	1788833.005	-159.6182784	5.484735941	5.904669539	-0.419933598	18381290.14	1.15E-06	1549669.982	-159.0022501	5.836938303	1.81E-10	1.00E+10	-159.6182787	0.540085107	0.267007355	not-adaptive	0.540085107	-0.106434155
ENSMUSG00000015804.14	Med28	7.964645983	6.633176068	1.689872653	0.551009751	-237.4926665	7.557714449	8.025357723	-0.467643273	7.287570461	1.559862106	0.595400959	-236.3457069	7.975917138	0.000967364	991.5520457	-238.3053276	0.140911864	0.047736418	not-adaptive	0.140911864	-0.08661569
ENSMUSG00000015806.12	Qdpr	6.552044891	6.416453021	2.685016718	0.539086956	-218.5726879	6.504409242	6.558660434	-0.054251191	6.427066953	2.691195265	0.537751882	-218.5649691	6.519958402	0.001693404	870.224514	-218.6349451	0.932416283	0.708328917	not-adaptive	0.932416283	-0.011983152
ENSMUSG00000015837.15	Sqstm1	10.26701802	3.395099716	6.170397347	0.28786689	-306.212447	9.652479	10.35967256	-0.707193561	3.497413854	5.983378962	0.296724057	-305.6329715	10.18606488	0.007320529	244.5547925	-303.5283861	1	1	not-adaptive	1	-0.102006989
ENSMUSG00000015839.6	Nfe2l2	6.111298091	9.622022801	2.389348316	0.80339482	-288.7604333	6.041934434	6.121627373	-0.079692939	9.603028366	2.3636316	0.812250033	-288.7396672	6.083766483	0.000673843	2913.539893	-289.0375059	0.742421103	0.440232084	not-adaptive	0.742421103	-0.018904702
ENSMUSG00000015846.15	Rxra	2.517118512	18478046.2	1.96E-06	1557827.173	-249.0751491	2.712910565	2.486582136	0.226328428	18478046.9	1.96E-06	1557827.232	-248.9516004	2.517118506	3.05E-10	1.00E+10	-249.0751495	0.883778294	0.619125852	not-adaptive	0.883778294	0.125677401
ENSMUSG00000015869.16	Prpsap1	6.713971552	2.960331923	5.830852307	0.255938988	-277.03264	6.924718287	6.682373244	0.242345043	2.959101675	5.776247374	0.258434507	-276.9690029	6.91316667	0.010487689	142.3230552	-275.8017857	1	1	not-adaptive	1	0.051394814
ENSMUSG00000015880.13	Ncapg	5.685025104	8.21264645	2.173335075	0.694166211	-152.8548387	5.532323172	5.705208958	-0.172885786	8.271526029	2.147904469	0.702170221	-152.7872507	5.579729414	0.001088576	1390.254338	-152.6802143	1	1	not-adaptive	1	-0.044394293
ENSMUSG00000015882.18	Lcorl	4.103844532	5.869584493	5.296006735	0.489496425	-238.6128741	4.060019235	4.108947294	-0.048928059	5.868908904	5.309567442	0.488096276	-238.6101951	4.001758285	0.003791252	665.4620246	-236.0824564	1	1	not-adaptive	1	-0.017282263
ENSMUSG00000015889.8	Lta4h	6.640522449	20010376.58	6.42E-07	1687013.305	-231.9944994	6.488410562	6.664949175	-0.176538613	19053067.66	6.72E-07	1606305.469	-231.7214316	6.64052244	1.08E-10	1.00E+10	-231.9944999	0.761040805	0.459900587	not-adaptive	0.761040805	-0.038728763
ENSMUSG00000015932.8	Dstn	8.171765094	4.555886783	1.977853994	0.381190106	-227.6250265	8.522246556	8.11931782	0.402928736	4.803930519	1.893654408	0.398441489	-226.9461074	8.185537558	0.002242839	345.0671108	-228.8874336	0.143513492	0.048787423	not-adaptive	0.143513492	0.069875272
ENSMUSG00000015937.15	Macroh2a1	4.479474254	18477307.67	1.45E-06	1557764.909	-273.9928602	4.105293388	4.530498918	-0.42520553	18348751.3	1.45E-06	1546926.753	-273.3565673	4.479474249	2.26E-10	1.00E+10	-273.9928607	0.529250487	0.25928194	not-adaptive	0.529250487	-0.142184606
ENSMUSG00000015943.11	Bola1	5.675926423	6.721929146	1.889242789	0.567280355	-184.8187457	5.533894673	5.694374053	-0.16047938	6.728709659	1.894807655	0.564665399	-184.7322746	5.782797469	0.00139339	734.5097192	-182.2289309	1	1	not-adaptive	1	-0.041242079
ENSMUSG00000015944.9	Castor2	2.979946131	19270171.18	1.42E-06	1624609.162	-179.9214253	3.231713082	2.951336251	0.280376832	19270581.97	1.41E-06	1624643.794	-179.7678949	2.979946135	2.30E-10	1.00E+10	-179.9214254	0.857674615	0.579489312	not-adaptive	0.857674615	0.13093082
ENSMUSG00000015961.8	Adss	5.268130708	3108247.127	1.14E-05	262050.4305	-304.4794991	4.854838709	5.329359153	-0.474520443	3108240.965	1.13E-05	262049.9108	-303.8178975	5.268130693	2.98E-10	1.00E+10	-304.4794995	0.516023989	0.250017833	not-adaptive	0.516023989	-0.134538695
ENSMUSG00000015971.5	Actr8	5.149793437	18477708.51	1.67E-06	1557798.704	-210.5985232	5.116797027	5.155350728	-0.038553701	18478045.95	1.67E-06	1557827.152	-210.5946134	5.149793431	2.60E-10	1.00E+10	-210.5985235	0.996097559	0.929533637	not-adaptive	0.996097559	-0.010829574
ENSMUSG00000015994.10	Fnta	7.173485305	4.078552403	8.249629638	0.332576941	-340.0941797	6.720542623	7.241465759	-0.520923136	4.061114473	8.020677379	0.341808101	-339.836828	7.282685641	0.010359893	268.2924534	-340.0190972	0.833376943	0.545996436	not-adaptive	0.833376943	-0.107704023
ENSMUSG00000016018.4	Mtrex	4.346517534	11.40148317	3.394779759	0.951278477	-261.2893558	4.366147119	4.34382529	0.022321829	11.35479487	3.354032174	0.963111459	-261.2885416	4.394183396	0.001251313	2585.007757	-261.2408591	1	1	not-adaptive	1	0.007394665
ENSMUSG00000016128.14	Stard13	4.141864941	7133183.324	5.08E-06	601383.3254	-278.8142218	4.100249734	4.148345998	-0.048096264	7133183.324	5.08E-06	601383.3254	-278.8079984	4.141864922	3.06E-10	1.00E+10	-278.8142221	0.993795656	0.911166218	not-adaptive	0.993795656	-0.016824446
ENSMUSG00000016252.7	Atp5e	9.455281019	4.568211166	1.746714832	0.382177018	-218.6244808	9.814816095	9.401785453	0.413030642	4.811612734	1.665549029	0.400510549	-217.8092091	9.421651103	0.001769483	369.5070398	-215.5290384	1	1	not-adaptive	1	0.062026477
ENSMUSG00000016253.12	Nelfcd	5.870342781	28.3731392	0.781665068	2.390225402	-209.9445677	5.888118177	5.868716908	0.01940127	28.44983607	0.78054904	2.393677408	-209.9436688	5.870708777	1.88E-10	1.00E+10	-209.9520732	0.991630749	0.896843898	not-adaptive	0.991630749	0.004761509
ENSMUSG00000016256.10	Ctsz	8.22591225	2.558518102	2.820809508	0.211386219	-207.1069901	7.275402411	8.346360151	-1.07095774	2.561739996	2.782094818	0.208565896	-205.0595821	8.073375248	0.00757902	82.36870035	-211.1168261	0.002340843	0.000500316	adaptive	0.002340843	-0.198120128
ENSMUSG00000016257.15	Prelid3b	7.045229057	5.734537971	1.735412165	0.480162294	-225.8737184	6.9803196	7.055179601	-0.074860001	5.751885801	1.730809142	0.481496628	-225.8462971	7.007246609	0.001292858	662.4292121	-226.6888407	0.430613852	0.194249872	not-adaptive	0.430613852	-0.015389716
ENSMUSG00000016308.12	Ube2a	6.167508431	7.161172807	1.734473243	0.597425334	-204.3314175	5.925112553	6.20532241	-0.280209856	7.315273907	1.705143079	0.605983337	-203.9714725	6.149332757	0.001007579	1033.864482	-203.869772	1	1	not-adaptive	1	-0.066663611
ENSMUSG00000016319.3	Slc25a5	9.421183328	4.427636221	1.08837833	0.368180243	-175.0287933	9.22005239	9.45130063	-0.23124824	4.503120353	1.05683824	0.378998159	-174.6307186	9.480581179	0.001578973	266.7398692	-179.5881588	0.007030903	0.001639478	adaptive	0.007030903	-0.03573793
ENSMUSG00000016344.14	Ppdpf	6.512776755	9.033233891	1.385767577	0.772687333	-232.7015087	6.859167014	6.460037045	0.399129969	10.73965811	1.180433663	0.908923067	-231.7362071	6.514958315	0.000373977	2948.413603	-233.10681	0.253953824	0.09779096	not-adaptive	0.253953824	0.086490946
ENSMUSG00000016382.15	Pls3	7.83499748	1.95591465	6.94582331	0.155646497	-268.2234355	6.731342929	8.001492013	-1.270149083	2.016872229	6.411709083	0.168657379	-267.0771	7.618889208	0.023476984	46.18095878	-268.5051337	0.239779923	0.091029793	not-adaptive	0.239779923	-0.249374683
ENSMUSG00000016409.4	Nkap	3.037939475	14.07147813	1.183842531	1.169903348	-173.9543412	3.268759081	3.003876408	0.264882673	15.60438077	1.067067506	1.297929821	-173.682092	3.038125134	1.43E-10	1.00E+10	-174.0286859	0.707092408	0.405082192	not-adaptive	0.707092408	0.121917594
ENSMUSG00000016427.7	Ndufa1	9.183553866	5.183913211	1.543868348	0.429884546	-215.060511	9.862698463	9.084077096	0.778621367	6.780097125	1.166057767	0.566934216	-211.2693326	9.243261701	0.001164909	572.9818693	-213.3955054	0.11929298	0.039196158	not-adaptive	0.11929298	0.118642476
ENSMUSG00000016477.18	E2f3	2.661951562	18.8474276	1.642110852	1.577085792	-228.3322922	2.6114767	2.669232672	-0.057755972	18.89811142	1.623159838	1.59564359	-228.3245132	2.664296286	2.63E-10	1.00E+10	-228.3656497	0.959698179	0.774240578	not-adaptive	0.959698179	-0.031559236
ENSMUSG00000016481.15	Cr1l	6.372732001	20.09933248	1.59896943	1.681317044	-291.9090732	6.022149242	6.430118336	-0.407969094	30.77461757	1.041219781	2.584773458	-291.3887295	6.367297732	0.000470342	5685.027756	-291.8729312	0.616188901	0.325078687	not-adaptive	0.616188901	-0.094566827
ENSMUSG00000016487.15	Ppfibp1	7.975170668	2.799029447	2.563329113	0.242772859	-220.993674	7.697056566	8.017003992	-0.319947426	2.869973491	2.569597592	0.242083791	-220.745566	8.155869771	0.006926053	90.45309991	-223.1954913	0.086300032	0.026859019	not-adaptive	0.086300032	-0.058756343
ENSMUSG00000016495.12	Plgrkt	6.051374854	10.48126477	1.885059037	0.878502876	-208.4514461	5.759471589	6.094285501	-0.334813912	12.19221215	1.642279594	1.013421363	-208.0916071	6.046032249	1.75E-10	1.00E+10	-208.8830975	0.453168869	0.208331843	not-adaptive	0.453168869	-0.081520632
ENSMUSG00000016503.18	Gtf3a	5.478829683	4.264159349	5.965571471	0.358079992	-282.8123921	4.536304308	5.613620086	-1.077315778	4.668705358	5.538484878	0.384363693	-281.3322439	5.491667411	0.007609091	287.1523897	-283.9081101	0.076087893	0.023223195	not-adaptive	0.076087893	-0.307414006
ENSMUSG00000016510.11	Mtif3	4.223156728	3882720.036	1.73E-05	327340.6631	-260.7415612	4.757212939	4.160326586	0.596886354	18478046.9	3.62E-06	1557827.232	-260.4036922	4.223156739	5.68E-10	1.00E+10	-260.7415612	0.713288771	0.41105825	not-adaptive	0.713288771	0.193419819
ENSMUSG00000016520.7	Lnx2	2.751642822	4.563362248	5.410329158	0.38263826	-135.4788582	2.179792803	2.828125461	-0.648332658	4.571500005	5.424706894	0.376873081	-135.0974214	2.662314617	0.004067201	560.3946355	-136.9364647	0.158969436	0.055132083	not-adaptive	0.158969436	-0.375655114
ENSMUSG00000016528.10	Mapkapk2	4.135919917	19270171.18	1.66E-06	1624609.162	-191.5624578	3.946794307	4.164180065	-0.217385758	19270573.62	1.66E-06	1624643.09	-191.4633954	4.135919913	2.70E-10	1.00E+10	-191.5624581	0.905685935	0.65623827	not-adaptive	0.905685935	-0.077351121
ENSMUSG00000016534.15	Lamp2	7.354345042	4.073065478	3.361755707	0.335774943	-261.9212647	6.886973358	7.425326743	-0.538353385	4.208876887	3.230705389	0.348989935	-261.2362979	7.265737	0.005511075	208.6219852	-264.2599022	0.048625644	0.0139283	adaptive	0.048625644	-0.108584415
ENSMUSG00000016541.10	Atxn10	6.981839509	7.554478566	3.216566461	0.632892877	-286.5511328	6.688591216	7.026954743	-0.338363527	7.787671295	3.093649978	0.658267229	-286.2521685	6.966672292	0.000790916	2733.548156	-287.9453409	0.183935083	0.065738531	not-adaptive	0.183935083	-0.071197232
ENSMUSG00000016554.9	Eif3d	7.077866353	8.026814566	3.167129602	0.68193533	-303.4292535	6.399183697	7.176402126	-0.777218429	10.18530983	2.543064331	0.850195047	-301.7155313	7.065676575	0.001027065	2185.422556	-304.2973818	0.075633914	0.0230637	not-adaptive	0.075633914	-0.165372852
ENSMUSG00000016559.14	H3f3b	9.915958508	3.792422862	1.216969683	0.304943854	-172.4097784	9.774922463	9.937104156	-0.162181693	3.78496924	1.193864061	0.310789878	-172.2466353	9.865446035	0.002325175	162.5954085	-175.3409586	0.04530566	0.012857248	adaptive	0.04530566	-0.023740228
ENSMUSG00000016619.10	Nup50	4.309419187	17.54480533	1.34592348	1.476688603	-239.1510068	3.837587689	4.367693583	-0.530105894	27.70040059	0.847207603	2.342249799	-238.3226015	4.249439138	0.000740039	2609.398724	-238.5352207	0.808463945	0.514334695	not-adaptive	0.808463945	-0.186671931
ENSMUSG00000016637.7	Ift27	5.602406854	15.58657061	1.60440352	1.312422429	-196.5008189	5.819715113	5.568454892	0.25126022	16.97493605	1.476606652	1.426552655	-196.336323	5.592540891	2.16E-10	1.00E+10	-196.5811793	0.78281701	0.484055523	not-adaptive	0.78281701	0.063671461
ENSMUSG00000016664.16	Pacsin2	6.580818768	5.228541564	3.26359361	0.430892906	-273.1517155	6.045977892	6.66332554	-0.617347648	5.559870459	3.005110102	0.46767327	-272.1236298	6.580166612	0.003117763	459.6141556	-273.883504	0.172066508	0.060641652	not-adaptive	0.172066508	-0.140266675
ENSMUSG00000016757.11	Ttll12	4.808763187	6.083126661	2.081226227	0.509578437	-195.6262056	4.767965212	4.814350287	-0.046385075	6.073778545	2.090667549	0.506939024	-195.6190346	4.860069616	0.001136282	984.6869237	-197.0060361	0.249823276	0.095806296	not-adaptive	0.249823276	-0.013967405
ENSMUSG00000016831.12	Tox4	4.992812191	12.56368597	1.946259095	1.061807165	-282.3635419	5.056321416	4.983482269	0.072839147	12.66886177	1.940396133	1.065133659	-282.3457257	4.994393131	2.14E-10	1.00E+10	-282.6248449	0.756449786	0.45497095	not-adaptive	0.756449786	0.020933979
ENSMUSG00000016833.14	Mrps18c	7.343405127	9.586843867	1.067021111	0.803982757	-213.5708775	7.589591161	7.304373102	0.285218058	10.99119099	0.938484937	0.917137014	-212.9776501	7.390378956	0.000637994	1324.554533	-213.0676257	0.913953471	0.671415154	not-adaptive	0.913953471	0.055261713
ENSMUSG00000016921.14	Srsf6	5.945632609	1.914301418	8.611376278	0.149640733	-284.8661956	5.097284375	6.073337958	-0.976053583	1.953529514	8.38476093	0.153631022	-284.3427111	6.158441728	0.026819273	48.00649397	-283.8028818	1	1	not-adaptive	1	-0.252760809
ENSMUSG00000016933.17	Plcg1	3.765868567	5.748672153	4.908360245	0.486327178	-182.355093	4.900580371	3.544156365	1.356424005	8.806748559	3.206309845	0.749965723	-179.5632716	3.779468603	0.002687557	941.4175968	-183.1387922	0.028000845	0.007492048	adaptive	0.028000845	0.46751036
ENSMUSG00000016946.6	Kctd5	5.207082545	2.506387512	8.750624696	0.212231971	-263.3928245	5.095206628	5.222460335	-0.127253707	2.519007373	8.821757738	0.210384534	-263.3833138	5.576729385	0.026735948	70.16270728	-265.7210225	0.0965486	0.030597264	not-adaptive	0.0965486	-0.035588976
ENSMUSG00000017009.3	Sdc4	8.090218577	4.439501211	2.446685238	0.375163825	-245.9039456	8.245541726	8.066956384	0.178585342	4.524506331	2.457263037	0.373603853	-245.8000916	8.081506769	0.003920762	248.1285992	-251.8849462	0.002277095	0.000485719	adaptive	0.002277095	0.031589825
ENSMUSG00000017057.9	Il13ra1	4.683912948	4.744016482	5.915039926	0.391763804	-205.7993144	4.728832498	4.676342008	0.05249049	4.714482779	5.879905397	0.394062682	-205.7959999	4.73784048	0.007319372	330.0195035	-208.2154188	0.088973302	0.027825641	not-adaptive	0.088973302	0.016103594
ENSMUSG00000017119.19	Nbr1	3.99318552	7.271726712	7.185531805	0.606714153	-294.5757308	4.185309043	3.965298262	0.220010781	7.323794163	7.125600114	0.612015158	-294.526134	3.973402736	0.00286821	1584.016312	-295.3327606	0.446361289	0.204035108	not-adaptive	0.446361289	0.077904769
ENSMUSG00000017132.17	Cyth1	3.818910358	13729606.59	2.11E-06	1157506.552	-95.14004958	4.585710326	3.716670363	0.869039964	9356176.1	3.00E-06	788795.2819	-94.30821554	3.818910352	2.44E-10	1.00E+10	-95.14004965	0.435250255	0.197108774	not-adaptive	0.435250255	0.303134486
ENSMUSG00000017144.8	Rnd3	5.261782579	7.956982509	5.035555524	0.67091063	-323.993914	5.187761857	5.272674391	-0.084912534	7.914490563	5.014984551	0.673508403	-323.9825689	5.21263643	0.003126065	1072.85258	-323.3741532	1	1	not-adaptive	1	-0.023422653
ENSMUSG00000017146.12	Brca1	4.204404656	10825611.75	3.42E-06	912666.5633	-139.1588285	3.91886398	4.236131397	-0.317267417	10065294.28	3.67E-06	848570.0914	-139.0570803	4.204404664	3.12E-10	1.00E+10	-139.1588285	0.903256955	0.651913317	not-adaptive	0.903256955	-0.112311841
ENSMUSG00000017176.17	Nt5c3b	5.709826188	13.89487528	1.731963433	1.158515033	-260.0654102	5.961242772	5.669223997	0.292018775	15.16581573	1.596731762	1.256228743	-259.7458987	5.766025909	0.000739791	2669.809715	-259.5603003	1	1	not-adaptive	1	0.072461856
ENSMUSG00000017188.3	Coa3	6.628705342	4.707126902	2.792126129	0.385605123	-230.1169986	6.554686921	6.639796516	-0.085109595	4.660363106	2.754028715	0.390981041	-230.0967511	6.745350786	0.002609698	430.7372223	-231.5688911	0.229433969	0.086182096	not-adaptive	0.229433969	-0.018612156
ENSMUSG00000017210.14	Med24	3.779280465	21203356.04	1.50E-06	1787589.784	-162.5628829	3.575542027	3.803407385	-0.227865358	21203367.75	1.50E-06	1787590.771	-162.4849617	3.779280474	2.68E-10	1.00E+10	-162.5628831	0.925037082	0.693013053	not-adaptive	0.925037082	-0.089130514
ENSMUSG00000017221.14	Psmd3	6.159763316	2.690041842	5.762615773	0.223664095	-267.5521117	5.658761786	6.232319716	-0.573557931	2.713181953	5.699080886	0.225698019	-267.2191856	6.108900665	0.012489409	103.1192812	-266.7564303	1	1	not-adaptive	1	-0.139282839
ENSMUSG00000017264.16	Exosc10	5.350148796	7.865291314	3.76185343	0.657637065	-269.2381688	5.034467315	5.394129903	-0.359662588	8.069926847	3.598936984	0.687834107	-268.9904505	5.350396108	2.71E-10	1.00E+10	-270.3107336	0.267059679	0.10416641	not-adaptive	0.267059679	-0.099551127
ENSMUSG00000017286.15	Glod4	6.223902232	9.305666129	2.419745798	0.781578848	-259.5890168	5.345290483	6.356249206	-1.010958723	25.42147172	0.88416083	2.146256908	-256.3226722	6.18402144	0.000714925	2712.954973	-259.9474476	0.026655083	0.007091875	adaptive	0.026655083	-0.249907337
ENSMUSG00000017288.15	Vps53	5.606188587	6.564588353	3.113112559	0.547943893	-227.4683716	5.83430763	5.56769191	0.26661572	6.726549448	3.05772651	0.558065934	-227.2820498	5.688935764	0.00147429	1207.179461	-228.123098	0.43125825	0.194646128	not-adaptive	0.43125825	0.067482077
ENSMUSG00000017291.13	Taok1	3.864401729	5.304671526	2.441333218	0.435032558	-251.3128351	4.054970667	3.835583108	0.219387559	5.340804618	2.380042138	0.446560746	-251.1452151	3.834273506	0.001706672	659.2793147	-253.4618707	0.098602809	0.031356994	not-adaptive	0.098602809	0.080245557
ENSMUSG00000017299.13	Dnttip1	3.945426395	5.150039001	4.18393921	0.410110841	-159.2773675	4.98772039	3.803388671	1.184331719	6.147077842	3.279254366	0.51973241	-157.0310479	3.790217046	0.005009009	343.3367971	-159.820637	0.061446458	0.01817525	not-adaptive	0.061446458	0.391095214
ENSMUSG00000017376.15	Nlk	3.599827316	4.900035901	4.921520334	0.39950718	-267.5374234	3.717213396	3.583086597	0.134126799	4.857150309	4.845527276	0.405896466	-267.5097756	3.51242572	0.004273973	472.9149806	-267.7230697	0.807918502	0.513667844	not-adaptive	0.807918502	0.053018601
ENSMUSG00000017386.10	Traf4	4.461269143	2.719224549	7.474337796	0.224519246	-188.4297823	3.521551998	4.589305547	-1.067753549	2.751780112	7.075463302	0.23603782	-187.639086	4.408172921	0.01393383	118.867135	-186.4579913	1	1	not-adaptive	1	-0.382064477
ENSMUSG00000017404.12	Rpl19	9.832087277	2.388845288	0.887439122	0.195998771	-116.9797765	9.636309421	9.861357738	-0.225048318	2.426316295	0.871497195	0.199645864	-116.6605839	9.714125767	0.002822636	62.47343466	-119.6240936	0.051637363	0.014910439	not-adaptive	0.051637363	-0.033305575
ENSMUSG00000017421.18	Zfp207	7.872019003	6.785833518	1.222659429	0.567645097	-216.6136987	8.047558536	7.845628697	0.201929839	7.065609642	1.176599366	0.590919139	-216.3235353	7.930676927	0.000766229	911.7300135	-216.1630227	1	1	not-adaptive	1	0.036662106
ENSMUSG00000017428.16	Psmd11	8.487932863	6.602012559	1.495329146	0.558219198	-232.4598398	8.176583973	8.534380923	-0.35779695	7.160227651	1.39077177	0.600854783	-231.7042112	8.465305499	0.000753504	1162.057176	-234.2254228	0.080362178	0.024733867	not-adaptive	0.080362178	-0.061788268
ENSMUSG00000017466.9	Timp2	5.402889433	5.163149388	4.174861628	0.411293383	-284.8473308	4.868838215	5.48501739	-0.616179175	5.402420325	3.880717935	0.442625351	-284.0487482	5.378122369	0.004267729	411.5172383	-286.1481846	0.122525469	0.040450861	not-adaptive	0.122525469	-0.171918632
ENSMUSG00000017478.15	Zc3h18	3.394788869	6.625040791	3.024359967	0.551337153	-198.4756407	3.411447515	3.39251756	0.018929955	6.646460525	3.024630894	0.551428667	-198.4748928	3.400605519	1.90E-10	1.00E+10	-200.1419812	0.188795971	0.067854356	not-adaptive	0.188795971	0.008027738
ENSMUSG00000017485.11	Top2b	3.844370757	6.445501539	3.803491295	0.546854501	-236.9047823	4.575302076	3.740914162	0.834387914	7.471214538	3.344851243	0.62115358	-235.5685385	4.000351349	0.002469242	833.5455703	-235.3919916	1	1	not-adaptive	1	0.290476135
ENSMUSG00000017499.15	Cdc6	5.521786038	25326644.95	1.82E-06	2135211.886	-157.3178245	6.025375865	5.46165591	0.563719955	31872497.54	1.43E-06	2687073.426	-157.0244344	5.521786059	3.89E-10	1.00E+10	-157.3178246	0.745731118	0.443666844	not-adaptive	0.745731118	0.141712814
ENSMUSG00000017548.15	Suz12	3.456912295	18478046.9	1.56E-06	1557827.232	-231.0240104	3.412171442	3.462606586	-0.050435144	18478046.9	1.56E-06	1557827.232	-231.0175126	3.456912302	2.43E-10	1.00E+10	-231.0240105	0.993523154	0.909238404	not-adaptive	0.993523154	-0.021168345
ENSMUSG00000017550.14	Atad5	2.366781398	19809304.86	1.21E-06	1670054.831	-153.876928	2.036960957	2.409615221	-0.372654264	10065364.69	2.36E-06	848576.0271	-153.5705321	2.366781408	2.01E-10	1.00E+10	-153.8769282	0.736094973	0.433738408	not-adaptive	0.736094973	-0.242384461
ENSMUSG00000017561.16	Crlf3	5.212474372	4.979910184	6.132016528	0.39676196	-219.6847352	4.031948615	5.38189788	-1.349949264	5.591369317	5.258528102	0.456560395	-217.4357486	5.083586453	0.006245583	394.5391666	-219.7423225	0.099601912	0.031727741	not-adaptive	0.099601912	-0.416637764
ENSMUSG00000017615.12	Tnfaip1	6.039404468	2118402.762	7.74E-06	178591.9781	-259.2818208	6.037176981	6.039749572	-0.002572591	2118758.513	7.74E-06	178621.9718	-259.2817752	6.055449456	0.000347329	3841.490303	-258.5367778	1	1	not-adaptive	1	-0.000614637
ENSMUSG00000017631.19	Abr	3.90322274	7.258685024	4.585939569	0.594081547	-274.911841	3.807301679	3.91848186	-0.111180181	7.230179105	4.578585585	0.594736512	-274.8899932	3.888923963	0.002562844	1069.554433	-274.4214309	1	1	not-adaptive	1	-0.041525929
ENSMUSG00000017664.16	Slc35c2	5.666998447	3097212.993	7.59E-06	261117.9322	-204.2611835	5.268885677	5.704556256	-0.435670578	18478045.94	1.26E-06	1557827.151	-203.8218663	5.666998444	1.98E-10	1.00E+10	-204.2611837	0.644476194	0.348575872	not-adaptive	0.644476194	-0.11461679
ENSMUSG00000017670.16	Elmo2	6.148032635	7.234225876	3.108258984	0.604766585	-277.1423467	6.179566488	6.143388773	0.036177715	7.3083715	3.125864556	0.601518498	-277.1389504	6.161877324	0.00164581	1166.590691	-277.5437066	0.667139413	0.368264426	not-adaptive	0.667139413	0.008470949
ENSMUSG00000017677.11	Wsb1	6.064926783	5.439483325	5.897336478	0.446050433	-318.4791699	6.005607592	6.073623003	-0.068015412	5.444996963	5.894134853	0.446317392	-318.4727356	5.987353168	0.004284449	636.4640366	-319.3572097	0.412931265	0.183512294	not-adaptive	0.412931265	-0.01624715
ENSMUSG00000017679.16	Ttpal	3.868832847	10065363.39	3.18E-06	848575.9177	-137.879763	5.224900598	3.767633761	1.457266837	10065365.21	3.02E-06	848576.0709	-135.9996629	3.868832857	2.70E-10	1.00E+10	-137.8797632	0.152574802	0.052486282	not-adaptive	0.152574802	0.471744858
ENSMUSG00000017686.17	Rhot1	5.338772397	2.447379791	7.372445099	0.204538186	-263.1282979	4.390744798	5.478781408	-1.088036611	2.557424078	7.190401382	0.209016754	-262.2374116	5.48550105	0.015535119	96.66478694	-260.9458041	1	1	not-adaptive	1	-0.319389361
ENSMUSG00000017707.9	Serinc3	6.724332793	4.339192362	2.379443348	0.368021347	-242.2584595	6.780995815	6.715836411	0.065159404	4.35092458	2.379673591	0.368018155	-242.2444357	6.559979233	0.002870081	309.2124383	-242.5434285	0.741564796	0.439347694	not-adaptive	0.741564796	0.013930066
ENSMUSG00000017715.11	Pgs1	5.691651223	4.811580919	5.45671076	0.395929855	-311.644657	5.491170737	5.721154603	-0.229983865	4.804742774	5.456649557	0.395469911	-311.566604	5.837811425	0.005838589	379.378293	-312.8831636	0.26805595	0.104655936	not-adaptive	0.26805595	-0.059192561
ENSMUSG00000017716.15	Birc5	8.11057127	5.008403957	8.815694164	0.410353955	-252.4826172	8.019474449	8.123883738	-0.104409289	5.046990279	8.84912206	0.408926035	-252.4740231	8.201294583	0.005939371	626.7521812	-251.6604813	1	1	not-adaptive	1	-0.018661899
ENSMUSG00000017718.15	Afmid	4.256820885	6.314931339	3.217722758	0.525780533	-90.77404483	4.344752719	4.246556049	0.09819667	6.234439618	3.210948498	0.525965079	-90.76402534	4.258679083	0.001333889	1345.720917	-90.98694857	0.800176282	0.504314039	not-adaptive	0.800176282	0.032980777
ENSMUSG00000017721.15	Pigt	5.198557668	6.878564579	2.957848122	0.582935313	-232.839048	4.499869463	5.30850952	-0.808640057	8.712353834	2.33947599	0.738232756	-231.0020758	4.983244087	0.002200462	763.2672971	-231.3660357	0.694919102	0.393558333	not-adaptive	0.694919102	-0.238423699
ENSMUSG00000017724.14	Etv4	3.889109909	3172908.541	9.68E-06	267500.9148	-282.2747857	3.767322681	3.906909581	-0.1395869	3172908.539	9.67E-06	267500.9148	-282.2123665	3.88910991	2.59E-10	1.00E+10	-282.2747862	0.939488582	0.723844094	not-adaptive	0.939488582	-0.052488258
ENSMUSG00000017734.15	Dbndd2	5.663021404	8.363044707	3.754257293	0.71347171	-254.8693418	5.444002806	5.702376248	-0.258373442	8.504585228	3.720630586	0.719375777	-254.7287837	5.660351433	0.00180256	1498.019262	-254.7742514	0.955550393	0.762991145	not-adaptive	0.955550393	-0.066895422
ENSMUSG00000017747.13	Ghdc	4.78891595	19270171.18	1.40E-06	1624609.162	-181.1202749	5.201436933	4.752650369	0.448786565	19270171.18	1.39E-06	1624609.162	-180.7934074	4.788915975	2.27E-10	1.00E+10	-181.120275	0.721179213	0.418780398	not-adaptive	0.721179213	0.13017796
ENSMUSG00000017754.13	Pltp	5.410684464	9.342624289	3.080095914	0.781538165	-239.626154	5.183200226	5.454276707	-0.271076482	9.851349749	2.916652083	0.82725469	-239.4482418	5.386622578	0.001002716	2447.158696	-239.7660978	0.727707528	0.42526778	not-adaptive	0.727707528	-0.073544767
ENSMUSG00000017756.9	Slc12a7	4.449395413	18.31943381	1.554725812	1.549242835	-222.1565594	4.576805184	4.429584774	0.14722041	18.42655241	1.551729131	1.550926062	-222.0998117	4.453879223	2.45E-10	1.00E+10	-222.2090925	0.896478671	0.640138134	not-adaptive	0.896478671	0.047169416
ENSMUSG00000017760.16	Ctsa	7.565032146	4.803761603	3.544734517	0.39873144	-278.0301216	7.958582188	7.505668725	0.452913462	4.939396174	3.437285515	0.410930122	-277.5461389	7.296131322	0.003986899	349.3444838	-276.5439925	1	1	not-adaptive	1	0.084530823
ENSMUSG00000017764.2	Zswim1	4.6618935	5.582784533	3.460809979	0.467645506	-129.8244379	4.365536114	4.705400101	-0.339863988	5.741213824	3.383613726	0.478746129	-129.6491078	4.638672965	0.000919274	1985.719018	-130.974959	0.265576801	0.103439065	not-adaptive	0.265576801	-0.108158565
ENSMUSG00000017765.17	Slc12a4	6.528276825	4.221289518	4.936159299	0.361938299	-301.1101732	6.179200352	6.580851028	-0.401650676	4.374445154	4.970517119	0.359317626	-300.8543433	6.473942116	0.006167036	291.799752	-300.9173967	0.938893323	0.722503267	not-adaptive	0.938893323	-0.090854012
ENSMUSG00000017774.19	Myo1c	6.905670881	3.527070585	2.343468358	0.298348045	-226.7638246	6.572893816	6.955965896	-0.38307208	3.677352783	2.322307893	0.301043337	-226.3082348	6.870229517	0.004872343	144.8695286	-229.0684226	0.063279885	0.018796223	not-adaptive	0.063279885	-0.081722181
ENSMUSG00000017776.15	Crk	5.328344026	3.856395307	5.640702719	0.323485999	-292.1553935	5.419040912	5.314885371	0.104155542	3.860904	5.632533552	0.323991069	-292.1413032	5.497411106	0.0093595	200.4503956	-294.7756507	0.071765777	0.021712282	not-adaptive	0.071765777	0.027998963
ENSMUSG00000017778.14	Cox7c	8.744555284	7.033519541	0.625714204	0.583903805	-162.0421808	9.176063437	8.678176826	0.497886611	11.59893706	0.374640782	0.974955141	-157.9248792	8.802609388	0.000389945	936.8335844	-161.2597611	0.035618793	0.009806219	adaptive	0.035618793	0.080483382
ENSMUSG00000017781.17	Pitpna	4.607666142	6.247300491	6.544296873	0.530883228	-289.0278343	4.446866563	4.625640593	-0.17877403	6.363709084	6.551593489	0.530811317	-288.9983403	4.656363123	0.00434402	808.8046013	-288.7535679	1	1	not-adaptive	1	-0.05686406
ENSMUSG00000017801.15	Mlx	6.447608317	8.362657963	2.029352702	0.71409609	-226.0563214	5.926046473	6.518988539	-0.592942066	10.02233247	1.720629636	0.841421604	-224.8234963	6.447966734	1.57E-10	1.00E+10	-226.9432634	0.120059589	0.039493002	not-adaptive	0.120059589	-0.137578199
ENSMUSG00000017831.8	Rab5a	4.956857306	3.379699103	5.722141003	0.282825504	-219.2174095	5.242588349	4.91835994	0.324228409	3.418103702	5.71664373	0.283056723	-219.1079882	4.917838974	0.010625513	159.3066732	-222.0236876	0.054166131	0.0157426	not-adaptive	0.054166131	0.09210195
ENSMUSG00000017837.12	Nkiras2	5.736374917	9.45727488	2.9512181	0.793355858	-243.4012716	4.96858685	5.853947598	-0.885360749	12.42194747	2.234412487	1.039186697	-241.4810538	5.756944657	0.001503771	1538.450312	-242.8436919	0.255984559	0.098771028	not-adaptive	0.255984559	-0.236574248
ENSMUSG00000017843.14	Ppp2r5c	6.491944334	6.690417609	2.391525185	0.564099578	-269.6864748	6.230676544	6.531724164	-0.30104762	6.895372338	2.357199956	0.571719342	-269.3578407	6.561653062	0.001485595	935.2956871	-270.9237228	0.208903677	0.076780618	not-adaptive	0.208903677	-0.068075043
ENSMUSG00000017858.12	Ift52	5.208905874	28.61073913	0.850206743	2.403250218	-218.9121995	5.379007878	5.18101212	0.197995758	39.10002016	0.624550012	3.275062402	-218.7771279	5.207682846	2.06E-10	1.00E+10	-218.9218625	0.86525196	0.590560968	not-adaptive	0.86525196	0.054106143
ENSMUSG00000017861.11	Mybl2	4.32740198	4.565535007	6.666905033	0.383382903	-143.0167799	5.198898338	4.212289886	0.986608453	5.161734963	6.145666875	0.420193219	-142.34664	4.351861723	0.004578355	593.4295058	-142.9977525	0.521465345	0.253807216	not-adaptive	0.521465345	0.30360122
ENSMUSG00000017929.13	B4galt5	2.362377729	8.884474318	1.775234756	0.747177326	-235.4257052	2.339397136	2.365734896	-0.026337759	8.818921192	1.766061827	0.750938898	-235.422826	2.390685233	0.00051857	2626.14511	-235.5796124	0.854886587	0.575495923	not-adaptive	0.854886587	-0.01615162
ENSMUSG00000017999.16	Ddx27	5.159650975	3078509.231	8.95E-06	259543.2609	-252.1560332	5.408664409	5.129034569	0.27962984	3078509.231	8.92E-06	259543.2609	-251.9309363	5.183038457	0.00045497	4973.798983	-251.8398575	1	1	not-adaptive	1	0.07658509
ENSMUSG00000018001.18	Cyth3	4.154058771	8.472207883	4.647916573	0.728303405	-272.1294731	4.04809535	4.17167253	-0.12357718	8.529225841	4.644679494	0.728837762	-272.105231	4.049819024	0.003075115	1088.491808	-271.9371644	1	1	not-adaptive	1	-0.043382641
ENSMUSG00000018040.9	Rrp7a	5.434530844	14.83720887	1.426569406	1.238711591	-272.8513787	5.169628042	5.47571718	-0.306089137	17.12990268	1.228144021	1.439901034	-272.4379623	5.476906499	0.000752687	2287.034547	-272.0688712	1	1	not-adaptive	1	-0.082987452
ENSMUSG00000018042.18	Cyb5r3	9.761399059	7.164285824	0.717494966	0.593040228	-174.7380757	9.809511295	9.754198307	0.055312988	7.135295505	0.710679181	0.598669348	-174.7012569	9.741250724	0.000370834	1178.543824	-175.4515272	0.47223891	0.220588214	not-adaptive	0.47223891	0.008157961
ENSMUSG00000018068.13	Ints2	3.487626966	18478045.95	2.33E-06	1557827.152	-224.9604482	3.755687584	3.460550136	0.295137448	18478045.94	2.33E-06	1557827.151	-224.8514317	3.487626956	3.63E-10	1.00E+10	-224.9604485	0.896715336	0.64054229	not-adaptive	0.896715336	0.118075651
ENSMUSG00000018076.12	Med13l	3.427139671	7132591.876	4.14E-06	601333.074	-301.8687191	3.553004958	3.408259878	0.14474508	7715524.157	3.82E-06	650478.5942	-301.7918397	3.427139679	2.49E-10	1.00E+10	-301.8687193	0.926001283	0.694968398	not-adaptive	0.926001283	0.060004357
ENSMUSG00000018102.5	H2bc4	5.383692539	46.98844385	0.95191022	3.955517218	-327.0599747	5.385283462	5.3834604	0.001823062	47.17939923	0.949856273	3.964135192	-327.0599672	5.383716371	3.78E-10	1.00E+10	-327.0616281	0.99834043	0.954038655	not-adaptive	0.99834043	0.000488473
ENSMUSG00000018143.10	Mafk	4.433685713	5.892752567	5.126917029	0.493483153	-181.0637297	4.464628459	4.429027233	0.035601226	5.960247101	5.17575249	0.488910519	-181.0622023	4.380944105	0.002180133	1242.255437	-181.7498328	0.502765957	0.240910019	not-adaptive	0.502765957	0.011550253
ENSMUSG00000018160.15	Med1	5.49878044	7.809148963	2.483818596	0.658420917	-287.5454476	5.342129312	5.522233456	-0.180104145	7.881595687	2.461888622	0.66407848	-287.4346437	5.472158125	0.0011564	1454.364312	-288.5428172	0.330161428	0.136555817	not-adaptive	0.330161428	-0.047836982
ENSMUSG00000018166.8	Erbb3	5.215844874	8.755945448	3.071706687	0.738202916	-284.4782398	5.994421869	5.095137937	0.899283932	14.53831719	1.866980153	1.220523992	-282.0738984	5.22895978	2.44E-10	1.00E+10	-285.4490528	0.034212833	0.009373145	adaptive	0.034212833	0.234499416
ENSMUSG00000018167.10	Stard3	5.534963135	8.800532876	1.912481522	0.750807692	-177.858577	5.772549354	5.502152155	0.270397199	9.148030344	1.867376351	0.768408764	-177.6413287	5.542464113	0.000750282	1925.123164	-177.5901674	1	1	not-adaptive	1	0.069212567
ENSMUSG00000018171.9	Vmp1	8.032705524	11.38917452	1.617148297	0.95751108	-276.7706543	7.77568729	8.071256123	-0.295568833	12.46621603	1.475124966	1.050697187	-276.3604688	8.02021047	0.00024367	6525.58764	-277.1033407	0.475745631	0.222877992	not-adaptive	0.475745631	-0.053823016
ENSMUSG00000018189.12	Uchl5	6.481127365	4.6577117	2.721199116	0.384496227	-211.6298234	6.51340954	6.476715161	0.036694379	4.676234123	2.729523467	0.383342296	-211.6263433	6.281508516	0.003380587	328.7516373	-215.6441304	0.017992737	0.004586747	adaptive	0.017992737	0.008150644
ENSMUSG00000018196.18	Glrx2	6.171764115	3130832.807	1.23E-05	263953.3005	-299.4486918	6.227965631	6.16500303	0.062962601	3172908.605	1.22E-05	267500.9204	-299.4400063	6.17176411	3.26E-10	1.00E+10	-299.4486919	0.991351974	0.895142382	not-adaptive	0.991351974	0.014659379
ENSMUSG00000018199.9	Ro60	3.701335163	8.92868026	2.989973733	0.761133308	-256.7280796	3.848551565	3.678849183	0.169702382	9.243983508	2.931245169	0.77775568	-256.6578223	3.714808048	2.44E-10	1.00E+10	-257.2856471	0.533751533	0.262476155	not-adaptive	0.533751533	0.065061044
ENSMUSG00000018209.15	Stk4	3.671979868	14.93771865	2.495448076	1.251709559	-180.0959556	4.836711035	3.533872131	1.302838904	10065364.96	3.60E-06	848576.0499	-177.9371339	3.664156014	3.21E-10	1.00E+10	-180.13397	0.111154287	0.03607254	not-adaptive	0.111154287	0.452776509
ENSMUSG00000018217.12	Pmp22	8.792839517	3078509.231	3.69E-06	259543.2609	-233.2529549	9.097493047	8.746616222	0.350876825	7280589.606	1.54E-06	613809.7822	-232.0145427	8.79279673	4.29E-05	22180.41134	-233.233977	0.295397209	0.118361559	not-adaptive	0.295397209	0.05674405
ENSMUSG00000018239.9	Zcchc10	4.305656971	19269755.55	1.78E-06	1624574.115	-181.3591179	4.558176947	4.268246604	0.289930343	19270171.18	1.77E-06	1624609.162	-181.2070312	4.30565697	2.89E-10	1.00E+10	-181.3591183	0.858913428	0.581277274	not-adaptive	0.858913428	0.094813398
ENSMUSG00000018286.6	Psmb6	9.763304788	3.170133219	1.275627962	0.269589434	-168.7009751	9.670575336	9.777239727	-0.106664391	3.195568023	1.277254306	0.269255502	-168.6411687	9.775556397	0.002351783	146.8236905	-168.5368189	1	1	not-adaptive	1	-0.015825503
ENSMUSG00000018287.12	Spag7	5.648028418	3739987.668	8.69E-06	315309.8579	-303.8248756	5.614516047	5.652885283	-0.038369237	3739705.739	8.69E-06	315286.1009	-303.8201829	5.648028412	2.74E-10	1.00E+10	-303.8248761	0.995317799	0.922818993	not-adaptive	0.995317799	-0.009825748
ENSMUSG00000018293.4	Pfn1	10.55370292	1.336309228	1.999929949	0.107869002	-147.7685238	9.898220939	10.65227831	-0.754057367	1.412140044	1.932975995	0.11159001	-146.7734199	10.68593914	0.008603859	25.09643911	-146.155684	1	1	not-adaptive	1	-0.105920876
ENSMUSG00000018322.10	Tomm34	5.118385709	9.644968867	3.738781195	0.810156687	-311.9266909	4.504332971	5.218467399	-0.714134428	11.39014705	3.167078613	0.954791833	-310.7772041	5.07584653	0.001596534	1905.609791	-311.8105804	0.355803636	0.150541774	not-adaptive	0.355803636	-0.212312688
ENSMUSG00000018326.9	Ywhab	7.469549898	2.681663888	3.010972762	0.224219208	-229.07146	6.967535065	7.545012711	-0.577477646	2.795343202	2.940646705	0.229441851	-228.3869204	7.577746643	0.005955831	113.491392	-227.5413787	1	1	not-adaptive	1	-0.114874973
ENSMUSG00000018340.13	Anxa6	8.19700153	5.019835373	1.661213234	0.41470588	-219.9603317	8.576555131	8.141024885	0.435530246	5.447081531	1.566183938	0.439910942	-218.9673914	8.117036008	0.00154958	468.2218749	-222.841898	0.02076458	0.00537419	adaptive	0.02076458	0.075187861
ENSMUSG00000018362.14	Kpna2	7.574961155	7.641972896	4.565272326	0.641363513	-311.1703858	6.678021073	7.699645314	-1.021624241	9.671709887	3.596405991	0.814009352	-309.2424035	7.588124027	0.003044513	952.1839016	-310.5139209	0.280405807	0.110781671	not-adaptive	0.280405807	-0.205371343
ENSMUSG00000018377.10	Vezf1	1.996753441	3117131.073	3.10E-06	262798.3798	-158.0310264	2.022912451	1.994375349	0.028537102	3087600.044	3.13E-06	260308.5863	-158.0264489	1.996753438	8.15E-11	1.00E+10	-158.0310267	0.995432696	0.923771115	not-adaptive	0.995432696	0.020496928
ENSMUSG00000018378.13	Cuedc1	2.658957919	5.860954043	2.475156824	0.485392993	-138.711685	2.181345149	2.713060805	-0.531715655	6.792079617	2.161004672	0.564021306	-138.1347982	2.595197979	0.001110378	1147.926905	-138.9826434	0.428336927	0.19285255	not-adaptive	0.428336927	-0.314703319
ENSMUSG00000018379.17	Srsf1	2.490840537	7.026728837	2.133639796	0.584169679	-176.4840947	2.456615941	2.495057607	-0.038441667	7.030160854	2.152446051	0.578639466	-176.4800536	2.530100276	4.99E-05	27853.57716	-177.5817658	0.332301638	0.137704533	not-adaptive	0.332301638	-0.022400797
ENSMUSG00000018387.12	Shroom1	3.710332401	5.189911552	5.433418622	0.428670822	-157.4791304	4.110762507	3.634008727	0.47675378	5.338946876	5.22992487	0.445762723	-157.2016912	3.771892988	0.003103724	805.6030608	-158.1752034	0.377753945	0.162907854	not-adaptive	0.377753945	0.17784414
ENSMUSG00000018395.19	Kif3a	5.230723685	11.59376935	2.89265526	0.985763745	-249.2117131	5.863350224	5.126296286	0.737053938	17.91522127	1.884988404	1.515573355	-247.9714339	5.26819746	0.001047122	2732.012473	-249.2826984	0.269479082	0.105356403	not-adaptive	0.269479082	0.193808368
ENSMUSG00000018398.18	Septin8	4.931255511	4.505250404	5.62879692	0.37405799	-304.921091	5.177616294	4.894047187	0.283569107	4.571805865	5.591307323	0.376820819	-304.8061825	5.015236666	0.006982738	321.0773723	-309.4330127	0.009785729	0.002350252	adaptive	0.009785729	0.081260042
ENSMUSG00000018401.17	Mtmr4	3.873850376	18478046.9	2.20E-06	1557827.232	-250.227047	3.517644269	3.90197191	-0.384327641	18478046.9	2.19E-06	1557827.232	-250.0468707	3.873850359	3.42E-10	1.00E+10	-250.2270474	0.835122617	0.548310011	not-adaptive	0.835122617	-0.149593798
ENSMUSG00000018412.16	Kansl1	3.116548383	3739142.317	9.16E-06	315238.6023	-261.1744108	3.013160332	3.130567102	-0.11740677	3665705.387	9.34E-06	309046.1461	-261.1407672	3.116548359	2.89E-10	1.00E+10	-261.1744109	0.966916008	0.795328218	not-adaptive	0.966916008	-0.055146583
ENSMUSG00000018415.14	Gid4	3.738644273	7.944820997	2.996913173	0.674860475	-262.0831208	3.907077371	3.713377137	0.193700234	8.145511432	2.948532055	0.686686776	-261.987292	3.766734395	0.001067865	1956.570371	-262.6348268	0.523334294	0.255115773	not-adaptive	0.523334294	0.07335798
ENSMUSG00000018417.14	Myo1b	4.57652187	7.488248375	3.941647577	0.635114921	-278.0763416	4.31548182	4.615835773	-0.300353953	7.640803513	3.86479068	0.647743673	-277.8979488	4.573902832	0.00013555	20237.7023	-279.3499186	0.234108693	0.088363353	not-adaptive	0.234108693	-0.097070251
ENSMUSG00000018428.15	Akap1	3.010747687	5.9921553	5.416981489	0.49756546	-158.320142	2.131950886	3.101254849	-0.969303963	6.918713047	4.74382219	0.57231472	-157.5577763	2.991538938	3.13E-10	1.00E+10	-159.190049	0.195484787	0.07079264	not-adaptive	0.195484787	-0.540677883
ENSMUSG00000018433.14	Nol11	5.215893611	4295431.539	5.38E-06	362136.1427	-213.7404646	4.597114456	5.28969296	-0.692578504	18478042.33	1.22E-06	1557826.847	-212.2923785	5.215893583	1.95E-10	1.00E+10	-213.7404646	0.235019653	0.088790165	not-adaptive	0.235019653	-0.202455398
ENSMUSG00000018442.13	Derl2	6.38926021	7.324635823	2.679996021	0.614209083	-283.6600487	6.345474046	6.395901259	-0.050427213	7.329421792	2.682338841	0.613600021	-283.651955	6.439225062	0.001543424	1079.908153	-283.8210418	0.844435641	0.560885408	not-adaptive	0.844435641	-0.01141972
ENSMUSG00000018446.8	C1qbp	7.184906225	1.688395522	9.195691389	0.1402279	-285.3147316	6.312775576	7.314716794	-1.001941218	1.76831525	9.272599099	0.138971526	-284.8593462	7.496945472	0.038949553	33.60482327	-287.169013	0.099294331	0.031613518	not-adaptive	0.099294331	-0.212527545
ENSMUSG00000018449.12	Rpain	6.395256812	4.802647211	2.690673698	0.395866457	-149.0807791	6.493403957	6.380563517	0.11284044	4.790593688	2.671682675	0.398648755	-149.0506463	6.255701513	0.002003858	565.3708086	-149.9906038	0.390644433	0.170343806	not-adaptive	0.390644433	0.025291118
ENSMUSG00000018474.18	Chd3	4.797362462	11.64457284	2.124481998	0.992142572	-295.1215604	5.513300393	4.688559045	0.824741348	31.96853659	0.784001865	2.688202895	-292.5119472	4.800246604	2.20E-10	1.00E+10	-295.5180467	0.049484314	0.014207311	adaptive	0.049484314	0.233771608
ENSMUSG00000018476.7	Kdm6b	1.916267329	5.164502036	2.634035312	0.409372311	-239.679937	2.075557067	1.892763246	0.182793821	5.154556264	2.587299134	0.4168139	-239.5756638	1.943003753	0.002162748	493.0524951	-237.2025728	1	1	not-adaptive	1	0.133004634
ENSMUSG00000018481.9	Appbp2	4.717532858	10.56202482	1.947671343	0.876676164	-270.0764534	5.17936627	4.650259579	0.529106691	13.2851787	1.535507978	1.113761898	-268.9796125	4.782098657	0.000798775	2144.167166	-270.1410675	0.313030403	0.127481348	not-adaptive	0.313030403	0.155464335
ENSMUSG00000018501.17	Ncor1	5.165893137	8.00959078	4.117917293	0.672959752	-318.1949479	5.457373969	5.121056702	0.336317267	8.226766503	3.950046566	0.70220123	-317.9620967	5.211026007	0.002305306	1203.396176	-317.8322845	1	1	not-adaptive	1	0.091765375
ENSMUSG00000018507.16	Trpv2	5.099192418	6.34515947	5.542904139	0.538136419	-256.2947918	4.573227165	5.18743586	-0.614208695	7.003231672	5.183457552	0.57799435	-255.7632055	4.960721358	0.003264131	931.8125688	-256.2249922	0.630156709	0.336538436	not-adaptive	0.630156709	-0.18180901
ENSMUSG00000018541.10	Cwc25	3.540061421	7.599636904	4.53036879	0.636212375	-193.0804709	2.980181795	3.604511094	-0.624329299	8.122522737	4.212804501	0.684724458	-192.6650574	3.549794214	3.18E-10	1.00E+10	-193.7379734	0.342009756	0.142957515	not-adaptive	0.342009756	-0.27440325
ENSMUSG00000018547.8	Pip4k2b	1.24569057	10.73383782	1.1717146	0.905938324	-123.6477662	1.321331118	1.233133086	0.088198032	11.36263441	1.129165392	0.943061389	-123.615819	1.257487531	1.12E-10	1.00E+10	-123.8120639	0.821810907	0.530993499	not-adaptive	0.821810907	0.099663532
ENSMUSG00000018548.15	Trim37	4.188022679	10.34062561	2.451618782	0.864510018	-249.1314575	3.867837854	4.230566928	-0.362729074	10.4113678	2.416218435	0.873620779	-248.8044871	4.182426302	0.000240714	9168.321158	-249.4652949	0.516433992	0.250302308	not-adaptive	0.516433992	-0.129323692
ENSMUSG00000018559.16	Ctdnep1	3.816484798	29.66272349	1.347049813	2.495589666	-233.274878	3.901994307	3.803221274	0.098773033	25.68716657	1.540671632	2.176752881	-233.2582436	3.818090055	0.000329276	10157.50353	-233.248057	1	1	not-adaptive	1	0.036989795
ENSMUSG00000018565.17	Elp5	7.1166317	6.480199651	2.995681213	0.543191993	-255.1411807	7.131374552	7.114507347	0.016867205	6.474263155	2.992363958	0.543796559	-255.1404417	7.128270744	1.85E-10	1.00E+10	-257.3064179	0.114637962	0.037403316	not-adaptive	0.114637962	0.00341632
ENSMUSG00000018567.14	Gabarap	8.612016777	7.197712003	1.097550917	0.607046065	-212.4815461	8.866292054	8.574711983	0.291580071	7.710032892	1.02429609	0.650566461	-211.8009891	8.609644361	0.000826305	797.9126385	-211.8899138	0.914914508	0.673228067	not-adaptive	0.914914508	0.048242672
ENSMUSG00000018572.10	Phf23	4.703600355	6.023907293	2.952064414	0.499896765	-215.6491495	4.702210057	4.703802432	-0.001592376	6.02700933	2.953561819	0.499643631	-215.6491432	4.766247938	0.002230565	678.8724932	-216.4977536	0.428009314	0.192651858	not-adaptive	0.428009314	-0.000488477
ENSMUSG00000018574.14	Acadvl	6.057348248	3172908.539	7.49E-06	267500.9148	-252.6331964	5.605082018	6.130887473	-0.525805455	18478045.94	1.27E-06	1557827.151	-251.4369651	6.057348226	2.00E-10	1.00E+10	-252.6331967	0.302331355	0.121921376	not-adaptive	0.302331355	-0.129360442
ENSMUSG00000018583.5	G3bp1	6.087394412	7.881647219	1.408894539	0.663296159	-240.1791459	5.678828195	6.149882862	-0.471054667	9.210565317	1.192983879	0.783084039	-238.7714526	6.082581166	0.000771054	1219.466863	-240.0573155	0.276411974	0.108788994	not-adaptive	0.276411974	-0.114965666
ENSMUSG00000018585.9	Atox1	8.270472416	5.965453693	1.310669678	0.496747283	-211.5350829	8.234404647	8.275903911	-0.041499264	5.990375698	1.309759786	0.497216766	-211.5238377	8.211054785	0.001162947	555.1302288	-210.7727575	1	1	not-adaptive	1	-0.007252549
ENSMUSG00000018593.13	Sparc	10.23037851	3.918770138	1.604995744	0.328219248	-201.0968912	10.1526413	10.24201553	-0.089374228	3.946622116	1.607277959	0.327798007	-201.0592998	10.11752708	0.003059217	177.0747956	-205.0329451	0.01880476	0.004815943	adaptive	0.01880476	-0.012644545
ENSMUSG00000018604.18	Tbx3	2.708311471	49.89512074	0.578228428	4.215598601	-218.2778006	2.567797448	2.72438862	-0.156591172	55.61067087	0.521584198	4.67121351	-218.224088	2.725989592	0.00037361	6411.198842	-218.1606004	1	1	not-adaptive	1	-0.085401106
ENSMUSG00000018651.14	Tada2a	4.850357588	9383682.822	3.24E-06	791107.3739	-183.287536	4.869597659	4.848146086	0.021451573	20251414.59	1.50E-06	1707327.108	-183.2867309	4.850357599	2.56E-10	1.00E+10	-183.2875361	0.999195126	0.967989683	not-adaptive	0.999195126	0.006369406
ENSMUSG00000018661.17	Cog1	4.530631361	5.157773094	5.823180229	0.420742953	-215.5682842	4.532387744	4.530403307	0.001984438	5.155797379	5.820238171	0.420961588	-215.5682801	4.632979873	0.002832417	951.2561062	-217.2837613	0.179877145	0.063984805	not-adaptive	0.179877145	0.000631801
ENSMUSG00000018666.13	Cbx1	4.617580372	15.06965637	1.56370829	1.255455303	-293.5370331	4.173255266	4.685561187	-0.51230592	22.90400057	1.011331065	1.94091918	-292.4183827	4.595548389	0.000380233	5180.514948	-293.5269092	0.330044914	0.136493376	not-adaptive	0.330044914	-0.16704868
ENSMUSG00000018669.14	Cdk5rap3	5.377982504	4.87241394	4.44091584	0.404259295	-216.7824286	5.058858061	5.420209615	-0.361351554	4.941750674	4.378337164	0.409968292	-216.5898107	5.410128124	0.004677855	403.1052725	-219.1385828	0.078177599	0.023959742	not-adaptive	0.078177599	-0.099536885
ENSMUSG00000018672.15	Copz2	6.962504817	3.083683305	5.397467952	0.259243035	-274.7294667	6.275811272	7.066335921	-0.790524648	3.19573262	5.197626852	0.268832799	-273.9499599	7.050874826	0.009835405	143.2726731	-274.3616432	0.662534036	0.364197659	not-adaptive	0.662534036	-0.171160366
ENSMUSG00000018677.9	Slc25a39	7.689394057	2.176702442	3.88460312	0.179165931	-236.0297695	6.288928945	7.90163499	-1.612706045	2.621062857	3.13498349	0.221890185	-231.928584	7.695890909	0.009513393	73.38863696	-234.3326968	0.090345615	0.028324196	not-adaptive	0.090345615	-0.329336868
ENSMUSG00000018678.13	Sp2	3.35967722	18477307.62	1.43E-06	1557764.904	-269.3190246	3.614137553	3.32665565	0.287481902	18477307.62	1.43E-06	1557764.904	-269.0395436	3.359927011	0.000142446	15516.22031	-269.2670143	0.796545775	0.499997673	not-adaptive	0.796545775	0.119578878
ENSMUSG00000018697.14	Aatf	5.654131928	5.728671484	3.648624391	0.474548332	-205.6236952	5.529451456	5.672577215	-0.143125759	5.623106663	3.643988833	0.47395712	-205.5851577	5.706323588	0.001083118	1766.486623	-207.0948316	0.220982023	0.082276546	not-adaptive	0.220982023	-0.036867976
ENSMUSG00000018707.13	Dync1h1	4.366984873	5.337726107	3.774607617	0.44500648	-285.7330437	4.544621738	4.340125691	0.204496047	5.412196706	3.77921546	0.444423034	-285.6395857	4.190815219	0.003688012	477.8912672	-288.9995599	0.034736156	0.009534039	adaptive	0.034736156	0.066423396
ENSMUSG00000018736.14	Ndel1	6.196822784	3.79154985	4.205318477	0.313369088	-253.4530899	5.277559795	6.329460674	-1.05190088	4.124215696	3.706239308	0.354147115	-251.459133	6.235330992	0.006491464	203.2793394	-253.3997188	0.1436198	0.048830474	not-adaptive	0.1436198	-0.262211555
ENSMUSG00000018740.14	Slc25a35	2.477823213	7.013412492	8.966451763	0.584468523	-179.2074671	2.34374605	2.501374724	-0.157628675	7.017961115	8.962202575	0.584539757	-179.1911999	2.366138312	0.007602311	664.66935	-178.484465	1	1	not-adaptive	1	-0.093904941
ENSMUSG00000018750.14	Zbtb4	1.998290209	8.985053323	2.241261663	0.761243262	-127.1469328	2.007138737	1.997274022	0.009864715	8.93786645	2.237647725	0.762300914	-127.1467853	2.007249889	0.001269212	1286.176315	-126.1132266	1	1	not-adaptive	1	0.007108061
ENSMUSG00000018761.14	Mpdu1	5.786921979	18478046.9	1.24E-06	1557827.232	-220.1458816	5.625874693	5.810347039	-0.184472346	18478046.9	1.24E-06	1557827.232	-220.0224903	5.786921974	1.93E-10	1.00E+10	-220.145882	0.883917393	0.619349192	not-adaptive	0.883917393	-0.046546916
ENSMUSG00000018765.5	Fxr2	3.165748687	6.184366994	3.854156142	0.51715805	-216.6162701	2.167885727	3.261876585	-1.093990858	7.728072359	3.06327022	0.65307837	-214.8186464	3.218359481	0.003270199	607.2963538	-216.5577318	0.175681021	0.062183448	not-adaptive	0.175681021	-0.589413486
ENSMUSG00000018770.9	Atp5g3	7.685278601	4.41158316	5.149738195	0.368746405	-305.7272705	7.9450444	7.646174443	0.298869957	4.442063923	5.096935788	0.372552529	-305.588675	7.723092591	0.006448555	295.5358955	-305.6522521	0.93840173	0.721401025	not-adaptive	0.93840173	0.055317167
ENSMUSG00000018796.13	Acsl1	4.463242663	6.207097123	4.848017107	0.528653262	-210.1258631	3.731737327	4.566586985	-0.834849658	6.214028669	4.770695805	0.528348579	-209.2240487	4.380951049	0.002250751	1199.933172	-210.6721681	0.235011849	0.088786506	not-adaptive	0.235011849	-0.291268874
ENSMUSG00000018809.2	Smyd4	4.550042526	4.203046038	6.604188269	0.359385266	-187.4265171	4.888827648	4.508771816	0.380055831	4.325927698	6.558717889	0.362868848	-187.3123603	4.720214616	0.007521642	348.1686968	-190.9498356	0.026318707	0.006992282	adaptive	0.026318707	0.116754046
ENSMUSG00000018820.13	Zfyve27	4.851184482	3115312.237	1.04E-05	262645.0358	-240.2151124	4.518370002	4.893161083	-0.374791081	3078510.204	1.05E-05	259543.3429	-239.8948614	4.810432305	0.000638799	4157.504705	-240.0232439	0.879516911	0.612351423	not-adaptive	0.879516911	-0.114964362
ENSMUSG00000035351.16	Nup37	6.919343158	11.10490719	1.328440846	0.932514153	-219.68442	6.980945951	6.910754228	0.070191723	11.12974491	1.323210382	0.936103218	-219.6611358	6.924825201	0.0002014	6329.527124	-219.9845268	0.723690836	0.421265554	not-adaptive	0.723690836	0.014579369
ENSMUSG00000035354.9	Uvrag	4.121269877	3.814879438	5.46236988	0.315153926	-212.081153	4.241140255	4.104149705	0.13699055	3.840198696	5.432302143	0.317317546	-212.0594641	4.056588754	0.007641419	239.2732837	-214.6920979	0.071888873	0.021755078	not-adaptive	0.071888873	0.047368837
ENSMUSG00000035365.15	Parpbp	4.49450987	19.39683183	2.690794284	1.613016108	-205.2579965	4.341350478	4.51287972	-0.171529242	19.6314022	2.639732267	1.643975695	-205.229424	4.496612999	4.41E-10	1.00E+10	-205.287635	0.943450826	0.732947917	not-adaptive	0.943450826	-0.055904431
ENSMUSG00000035370.9	Gm49322	2.111165024	18478046.9	8.39E-07	1557827.232	-201.8524262	2.538334868	2.038045862	0.500289006	18478045.67	8.19E-07	1557827.129	-200.2799118	2.111165032	1.31E-10	1.00E+10	-201.8524264	0.207522695	0.07615864	not-adaptive	0.207522695	0.316695891
ENSMUSG00000035372.2	1810055G02Rik	6.145461306	18478045.67	1.44E-06	1557827.129	-248.0035589	5.712486064	6.203191339	-0.490705275	18478045.93	1.43E-06	1557827.15	-247.2426098	6.145461296	2.25E-10	1.00E+10	-248.0035592	0.467222647	0.217332382	not-adaptive	0.467222647	-0.118891885
ENSMUSG00000035378.17	Shq1	4.61203808	27.10978536	0.909589391	2.270723167	-139.2771615	5.319805947	4.54111884	0.778687107	1246074.17	1.93E-05	105050.9544	-138.3420276	4.611001032	2.08E-10	1.00E+10	-139.2809951	0.39103139	0.170569048	not-adaptive	0.39103139	0.228325829
ENSMUSG00000035382.9	Pcsk7	4.441663615	5.340639168	5.129378478	0.440438785	-221.9003225	4.30737089	4.462414037	-0.155043147	5.352193571	5.133119369	0.439908559	-221.8670169	4.389016543	0.003785857	624.0257994	-222.8816066	0.362551153	0.154303902	not-adaptive	0.362551153	-0.051016824
ENSMUSG00000035392.17	Dennd1a	3.14530408	12.68047478	2.864245751	1.063675502	-149.4926175	3.581271075	3.091770016	0.489501059	12.8390412	2.833436141	1.068640405	-149.2411556	3.137369357	0.000413383	7518.045667	-149.5347841	0.745553419	0.443481791	not-adaptive	0.745553419	0.212038717
ENSMUSG00000035397.8	Klf16	3.866269916	9.430601429	2.277382668	0.795779291	-233.7205552	3.889726536	3.863035947	0.026690589	9.470494458	2.271392184	0.798124606	-233.7185573	3.907987996	0.000912165	1998.441611	-233.540484	1	1	not-adaptive	1	0.009933629
ENSMUSG00000035399.12	Oser1	5.328673857	9.894770948	1.394584015	0.837178774	-217.6318301	5.701597416	5.276854074	0.424743342	11.96746585	1.164439293	1.004470962	-216.7490557	5.31821012	0.000526823	2230.379519	-217.4645709	0.488940151	0.231596355	not-adaptive	0.488940151	0.111688088
ENSMUSG00000035401.9	Emsy	4.130549947	7.028306063	6.311461633	0.583854582	-249.8963239	4.412994138	4.092924502	0.320069636	7.097560717	6.281583122	0.586202446	-249.7935347	4.1277527	4.16E-10	1.00E+10	-251.533429	0.175538964	0.06212268	not-adaptive	0.175538964	0.108625776
ENSMUSG00000035407.8	Kank4	3.058260841	21203356.04	1.56E-06	1787589.784	-164.2540254	3.222206669	3.031310842	0.190895827	21942679.44	1.51E-06	1849919.732	-164.186727	3.058260857	2.79E-10	1.00E+10	-164.2540256	0.934916005	0.713712352	not-adaptive	0.934916005	0.088107231
ENSMUSG00000035437.15	Rabgap1	4.275570482	4511727.443	6.23E-06	380366.1461	-253.5237616	4.188388906	4.289608193	-0.101219287	4511727.441	6.23E-06	380366.1461	-253.4883912	4.275570454	2.37E-10	1.00E+10	-253.5237619	0.965247484	0.790260201	not-adaptive	0.965247484	-0.034450472
ENSMUSG00000035439.13	Haus8	6.925499838	5.745731387	3.646457686	0.478985744	-270.5387446	7.294809484	6.874213489	0.420595995	5.885727739	3.547753841	0.491902185	-270.1618436	7.131253488	0.003039651	576.3358341	-270.130669	1	1	not-adaptive	1	0.085675643
ENSMUSG00000035443.10	Thyn1	6.442434327	50.52909563	0.518779387	4.244182779	-243.1741483	6.407192918	6.44656088	-0.039367961	51.72302807	0.503653545	4.371879428	-243.1697866	6.488154704	0.000738084	2866.836207	-242.7068773	1	1	not-adaptive	1	-0.008837285
ENSMUSG00000035455.12	Fignl1	6.038977195	4.257186652	5.980657944	0.358918497	-190.0069104	5.86110785	6.0639069	-0.20279905	4.270674512	5.975281989	0.359118214	-189.9654977	6.013240109	0.00726129	308.8983978	-191.7572644	0.166665456	0.058354903	not-adaptive	0.166665456	-0.049074219
ENSMUSG00000035469.17	Rcbtb1	4.307323213	9.213967612	3.0461335	0.78310131	-177.0608369	5.543475665	4.216805364	1.326670302	14.14555649	2.008493037	1.18035944	-175.2670685	4.304565502	2.55E-10	1.00E+10	-177.3421724	0.125543385	0.041629416	not-adaptive	0.125543385	0.394640373
ENSMUSG00000035478.14	Mbd3	4.987807396	3.940274302	7.67329685	0.33237693	-209.5247592	5.53338686	4.910112316	0.623274544	4.119952879	7.435099871	0.344642473	-209.2032954	5.072161639	0.000254914	13356.00424	-213.7849321	0.010238126	0.002469205	adaptive	0.010238126	0.172406766
ENSMUSG00000035495.15	Tstd2	4.627826814	9.860662841	3.494050521	0.837352554	-247.7134529	4.849563878	4.596866564	0.252697314	10.15103074	3.452683547	0.847432184	-247.6033742	4.619724973	0.000184911	16658.53733	-248.1429085	0.583019702	0.29890601	not-adaptive	0.583019702	0.077204223
ENSMUSG00000035517.17	Tdrd7	4.762906423	10065364.96	3.34E-06	848576.0499	-174.6362921	4.917998461	4.743519918	0.174478544	10065364.28	3.34E-06	848575.9925	-174.5885839	4.762906403	2.84E-10	1.00E+10	-174.6362922	0.9534118	0.757400663	not-adaptive	0.9534118	0.052113279
ENSMUSG00000035521.13	Gnptg	4.943396424	26.67946882	1.401889517	2.238962175	-179.546787	4.82372575	4.960673401	-0.136947651	30.55542467	1.216909137	2.582797919	-179.5190546	4.945385111	3.17E-10	1.00E+10	-179.5535679	0.966075553	0.792759546	not-adaptive	0.966075553	-0.040388091
ENSMUSG00000035529.10	Prdm4	3.279217611	22564894.24	1.60E-06	1902376.943	-156.0632339	2.796997113	3.311800077	-0.514802965	22564894.24	1.59E-06	1902376.943	-155.8588057	3.279217604	3.04E-10	1.00E+10	-156.0632341	0.815113067	0.522550276	not-adaptive	0.815113067	-0.24373682
ENSMUSG00000035530.13	Eif1	10.33118018	2.969515494	0.985040777	0.254871261	-143.2554641	9.787646307	10.41199018	-0.624343869	3.48141784	0.851971944	0.294396371	-140.3726328	10.23970329	0.001802897	139.7564439	-142.3310368	0.141083413	0.047805569	not-adaptive	0.141083413	-0.089211982
ENSMUSG00000035545.13	Leng8	4.303309001	11.40265835	3.754581163	0.954258402	-332.3041641	4.015704557	4.346916458	-0.331211901	11.64499392	3.634394457	0.984959621	-332.0914749	4.290062803	0.000209806	17723.31232	-332.6295056	0.583896948	0.29958029	not-adaptive	0.583896948	-0.114339238
ENSMUSG00000035547.14	Capn5	4.003999305	18478200.49	1.90E-06	1557840.18	-209.9227259	4.043932175	3.998476674	0.045455501	18478045.94	1.90E-06	1557827.151	-209.9187426	4.003999304	2.96E-10	1.00E+10	-209.9227263	0.996024251	0.928875288	not-adaptive	0.996024251	0.016308329
ENSMUSG00000035566.7	Pcdh17	1.923531124	7.559807324	3.155643861	0.634773872	-204.2553161	1.403822559	2.009221067	-0.605398508	8.351361428	2.814146968	0.710740035	-203.4226495	1.80405301	0.00124442	1656.476434	-204.4097375	0.372660295	0.160005298	not-adaptive	0.372660295	-0.517275714
ENSMUSG00000035569.17	Ankrd11	3.247816292	9.245582494	2.867009582	0.784740219	-298.2399843	3.47239802	3.21250956	0.25988846	9.578098066	2.803926879	0.802599886	-298.0491027	3.281171362	0.000722792	3213.200705	-298.7628547	0.489803011	0.232172224	not-adaptive	0.489803011	0.112231577
ENSMUSG00000035575.11	Utp6	4.681734454	16.40102316	1.86838611	1.37737851	-201.6173782	5.467506749	4.571678763	0.895827986	35.59677889	0.848167613	2.986388474	-199.9113506	4.66377911	0.001216874	2022.965409	-200.7782157	0.420266983	0.187935218	not-adaptive	0.420266983	0.258159062
ENSMUSG00000035585.16	Tsen34	6.598327562	2.004539386	8.012864585	0.159294773	-268.3560003	5.520024916	6.758255748	-1.238230832	2.050659253	7.618812126	0.167116298	-267.4243168	6.897520911	0.026176158	49.17111157	-268.9375534	0.22019614	0.081915896	not-adaptive	0.22019614	-0.291976167
ENSMUSG00000035596.14	Mboat7	4.291799898	5.560951504	3.532573868	0.466932465	-220.1947062	4.289153899	4.292179493	-0.003025594	5.559615876	3.533335739	0.466810226	-220.194688	4.242209698	0.001796684	975.7202051	-221.0659248	0.418433695	0.186825701	not-adaptive	0.418433695	-0.001017327
ENSMUSG00000035597.19	Prpf39	4.130999654	13.6795525	2.858538819	1.131349194	-311.1392603	4.166620111	4.125663264	0.040956847	13.59587288	2.848803688	1.135075233	-311.1355616	4.137359248	0.000902121	3570.949911	-310.8255865	1	1	not-adaptive	1	0.014251496
ENSMUSG00000035614.11	Togaram1	3.350480242	13.97513182	2.866028379	1.161613466	-185.1607681	3.42484219	3.339272398	0.085569792	14.1524251	2.839709899	1.172817915	-185.1506914	3.354300664	3.43E-10	1.00E+10	-185.2138079	0.938834051	0.722370126	not-adaptive	0.938834051	0.036503728
ENSMUSG00000035620.15	Ric8b	4.15615489	8.792549009	4.042349755	0.73710163	-111.9896506	5.161511414	4.050916101	1.110595313	9.080201393	3.761822614	0.77245113	-111.1510003	4.055334766	0.001882304	1578.144955	-111.9104305	0.467932972	0.217792026	not-adaptive	0.467932972	0.349545378
ENSMUSG00000035621.13	Midn	3.672231445	4.205686603	4.438017254	0.352039487	-279.9136019	3.34885021	3.720497058	-0.371646849	4.241572065	4.403670954	0.354254056	-279.6738531	3.54579896	0.005567793	286.6382039	-280.7636642	0.336280022	0.139848794	not-adaptive	0.336280022	-0.151829531
ENSMUSG00000035623.14	Rsf1	3.001912283	11.00549648	2.58447573	0.911723086	-183.248538	3.188199695	2.973482487	0.214717208	11.31747021	2.503043103	0.94189919	-183.1583266	3.012892484	0.00075449	3146.167127	-183.1401623	1	1	not-adaptive	1	0.100588417
ENSMUSG00000035629.19	Rubcn	4.82784016	10.7187868	2.898342272	0.894883963	-297.2471399	4.590478994	4.865329457	-0.274850463	11.05874303	2.806612838	0.923990438	-297.0519145	4.800382997	0.000398877	6708.01339	-297.5105003	0.632177087	0.338218756	not-adaptive	0.632177087	-0.083892801
ENSMUSG00000035632.16	Cnot3	4.308747818	17.47053494	0.961054842	1.468178479	-232.0383481	3.912774743	4.369375993	-0.45660125	40.06917866	0.420078093	3.355299653	-230.8964182	4.309719056	1.44E-10	1.00E+10	-232.1028887	0.29925164	0.120336107	not-adaptive	0.29925164	-0.159235201
ENSMUSG00000035642.16	Aamdc	6.072643872	36.7338609	0.780437199	3.093635063	-189.9075291	6.721540824	5.970394619	0.751146205	19270452.02	1.45E-06	1624632.838	-188.4846611	6.07349313	2.43E-10	1.00E+10	-189.9095047	0.240546082	0.091391717	not-adaptive	0.240546082	0.170965699
ENSMUSG00000035649.17	Zcchc7	4.699302889	3739682.005	1.11E-05	315284.0999	-272.031675	4.58076233	4.716675213	-0.135912883	3971045.022	1.04E-05	334789.0854	-271.9925387	4.69930288	3.50E-10	1.00E+10	-272.0316751	0.961619558	0.779651913	not-adaptive	0.961619558	-0.04218255
ENSMUSG00000035673.10	Sbno2	3.97001476	12.59879806	3.049480255	1.061122543	-200.3049558	4.784468068	3.882562919	0.901905148	17.92199533	2.144783339	1.505371414	-199.3713526	3.963277298	3.36E-10	1.00E+10	-200.4232636	0.349269678	0.146931471	not-adaptive	0.349269678	0.301349232
ENSMUSG00000035674.13	Ndufa3	9.268734735	4.917843329	1.286956117	0.410258846	-195.4099544	9.827031525	9.187978018	0.639053507	6.334421951	0.981764013	0.540776328	-192.3664542	9.418887335	0.001600003	333.0157389	-196.6232684	0.014167366	0.003524965	adaptive	0.014167366	0.097008279
ENSMUSG00000035683.13	Melk	5.336870303	10065427.5	3.28E-06	848581.3221	-162.1779246	4.19753039	5.473591093	-1.276060703	22112997.67	1.41E-06	1864278.911	-159.7586574	5.336870286	2.78E-10	1.00E+10	-162.1779249	0.088986779	0.027830529	not-adaptive	0.088986779	-0.382946891
ENSMUSG00000035692.7	Isg15	6.810859564	2.827479386	7.559042526	0.237272937	-267.8324384	6.763110624	6.818288711	-0.055178087	2.826534203	7.550448163	0.23756203	-267.829961	6.609285431	0.015637121	122.945303	-271.826903	0.018371735	0.004693562	adaptive	0.018371735	-0.011722738
ENSMUSG00000035696.15	Rnf38	3.637567254	27.20544569	1.444694281	2.294645816	-212.3210318	4.105149946	3.553840375	0.55130957	4314800.654	9.08E-06	363763.7804	-211.707708	3.626136791	0.000159058	20883.00276	-212.3218027	0.541130513	0.267759413	not-adaptive	0.541130513	0.208056037
ENSMUSG00000035704.17	Alg8	5.49261397	10.42960107	3.128190765	0.879074565	-241.6073896	6.089568989	5.419833325	0.669735664	11.28917633	2.884674533	0.947315512	-240.8438552	5.553111485	0.001497795	1817.6593	-241.2617822	0.658410282	0.36058522	not-adaptive	0.658410282	0.168091635
ENSMUSG00000035725.13	Prkx	3.307614956	3.205765609	7.677216582	0.274998837	-143.7301009	2.221879042	3.450384733	-1.228505691	3.38001085	7.443132604	0.280791419	-142.8618874	2.648152152	0.012367762	174.1962678	-143.942738	0.339306774	0.14148796	not-adaptive	0.339306774	-0.634976958
ENSMUSG00000035726.8	Supt16	4.23732922	6.71406308	4.489178638	0.566319127	-259.1513859	4.058948256	4.261719785	-0.202771529	6.756154341	4.47036179	0.568586726	-259.0872362	4.09918896	0.002471653	1063.412489	-259.9492635	0.422305088	0.189171972	not-adaptive	0.422305088	-0.070329788
ENSMUSG00000035735.10	Dagla	3.90621014	11.07518808	2.163868925	0.932474574	-286.5166948	3.529381675	3.958914001	-0.429532325	12.1595088	1.969345336	1.023427621	-285.9254738	3.848272232	0.000698096	2908.170362	-286.3637352	0.645157093	0.349155808	not-adaptive	0.645157093	-0.165689273
ENSMUSG00000035754.8	Wdr18	4.904248537	5.777721225	1.990150934	0.488690549	-216.6255379	4.305996152	4.992859165	-0.686863013	7.085617325	1.655541843	0.588968397	-214.662982	4.884154513	0.001504834	673.5021417	-218.4123035	0.023533707	0.00617455	adaptive	0.023533707	-0.213519183
ENSMUSG00000035762.11	Tmem161b	4.489184818	8.070659933	4.279649025	0.681875744	-250.860925	4.272724342	4.520351544	-0.247627203	7.722735563	4.40139186	0.658846184	-250.7665687	4.491458222	0.000575893	5394.48643	-251.4330492	0.513512745	0.24827916	not-adaptive	0.513512745	-0.081278731
ENSMUSG00000035764.5	Fbxo45	2.806013316	30731845.46	9.18E-07	2590909.173	-100.0264363	3.114464452	2.744323089	0.370141363	31872476.03	8.78E-07	2687071.613	-99.80963599	2.806013313	2.38E-10	1.00E+10	-100.0264364	0.805090604	0.510227305	not-adaptive	0.805090604	0.182533766
ENSMUSG00000035765.10	Dym	4.227964044	9.51367207	4.100034151	0.799201164	-191.8550517	3.697228901	4.306182482	-0.608953581	10.0404835	3.8568317	0.84573902	-191.3906473	4.156739655	0.002297255	1383.177389	-190.9594446	1	1	not-adaptive	1	-0.219965092
ENSMUSG00000035770.8	Dync1li2	5.106780141	8.116026308	3.657409964	0.693509481	-303.1835452	4.922196842	5.132853124	-0.210656282	8.195853912	3.670119014	0.690501733	-303.0906626	5.021667925	0.001709833	1494.448266	-302.7406567	1	1	not-adaptive	1	-0.060458625
ENSMUSG00000035772.11	Mrps2	4.812478556	9.182153176	3.611073038	0.771599797	-254.9050451	4.254792351	4.900317058	-0.645524708	10.76232936	3.063967459	0.910624485	-254.0567651	4.808782956	2.98E-10	1.00E+10	-255.4421209	0.250234734	0.096003466	not-adaptive	0.250234734	-0.203786372
ENSMUSG00000035776.14	Cd99l2	4.015227657	18478045.97	2.04E-06	1557827.153	-263.7011563	4.802813925	3.89087193	0.911941995	20686348.99	1.77E-06	1744001.803	-261.6379569	4.015227678	3.18E-10	1.00E+10	-263.7011566	0.12704681	0.04221909	not-adaptive	0.12704681	0.303786421
ENSMUSG00000035781.14	R3hdm4	5.628955928	60.56117369	0.304181795	5.097181905	-273.7167764	5.767095557	5.607858443	0.159237115	3083188.581	5.96E-06	259935.5608	-273.5613976	5.628835765	1.55E-10	1.00E+10	-273.7174869	0.855482777	0.576346354	not-adaptive	0.855482777	0.040394995
ENSMUSG00000035790.15	Cep19	4.484034112	2487532.245	1.53E-05	209714.651	-200.08998	4.450013897	4.488673233	-0.038659335	4145437.956	9.16E-06	349486.2591	-200.0875158	4.486644314	0.000618226	5055.592371	-199.9538083	1	1	not-adaptive	1	-0.012479233
ENSMUSG00000035799.6	Twist1	2.845223097	31872476.24	6.28E-07	2687071.63	-97.47046833	2.980457254	2.829619156	0.150838098	30826605.61	6.48E-07	2598897.53	-97.43417899	2.845223097	1.69E-10	1.00E+10	-97.47046845	0.96436111	0.787618232	not-adaptive	0.96436111	0.074925791
ENSMUSG00000035824.7	Tk2	3.373539865	6.072386872	8.642304428	0.510119571	-237.5523098	2.391290329	3.537571264	-1.146280934	6.86220874	7.590730427	0.580569516	-236.4019141	3.17241553	0.006815544	650.5987826	-237.4461572	0.351958142	0.148413082	not-adaptive	0.351958142	-0.564969911
ENSMUSG00000035828.11	Pim3	6.431102319	3.381924895	8.376849129	0.287223914	-306.982791	6.042573091	6.487955497	-0.445382406	3.448201173	8.444373648	0.284688196	-306.8238724	6.595995426	0.013002874	189.2489727	-307.3546558	0.588144016	0.30285809	not-adaptive	0.588144016	-0.102600905
ENSMUSG00000035840.7	Lysmd3	4.065735243	6.832704672	6.312575667	0.571738478	-175.3321809	2.359671852	4.317083735	-1.957411884	19.39468642	2.200006654	1.631794858	-171.4503947	3.91624401	0.005740598	600.0799586	-174.5660636	0.044348834	0.012550889	adaptive	0.044348834	-0.871470831
ENSMUSG00000035842.10	Ddx11	4.300370875	6.364770741	4.011393939	0.537565673	-126.6265975	3.73870213	4.353931441	-0.615229311	5.826705012	4.322193659	0.485037357	-126.3408432	4.280673651	0.000359986	6730.817433	-127.1881329	0.428574936	0.192998408	not-adaptive	0.428574936	-0.219781157
ENSMUSG00000035847.15	Ids	3.049280854	22.36460254	1.148289131	1.887868604	-215.5728955	3.163634434	3.030540846	0.133093588	21.19464998	1.210082979	1.787533716	-215.5177209	3.001704679	0.000866453	2397.491031	-214.8271266	1	1	not-adaptive	1	0.062007615
ENSMUSG00000035851.14	Ythdc1	3.460045541	13.13768074	2.96578454	1.101649227	-312.0678467	3.789554874	3.418216831	0.371338044	12.99841303	2.985999706	1.08980799	-311.8053525	3.449598997	0.000124229	27082.94942	-312.2835878	0.619876297	0.328077691	not-adaptive	0.619876297	0.148784482
ENSMUSG00000035863.14	Palm	3.775672497	7.942353138	4.573239097	0.67507689	-280.6633024	3.73896883	3.780871436	-0.041902606	7.925766652	4.56896341	0.67563204	-280.6605906	3.810963353	0.001115314	2890.93794	-281.0105507	0.704716209	0.402810511	not-adaptive	0.704716209	-0.016078349
ENSMUSG00000035885.5	Cox8a	9.672583758	6.350559289	0.749248507	0.530263416	-170.2531592	9.652730823	9.675562005	-0.022831183	6.348988543	0.748919367	0.530463791	-170.2471767	9.700076461	0.000556542	707.3108596	-168.9001151	1	1	not-adaptive	1	-0.003408314
ENSMUSG00000035890.9	Rnf126	3.682902357	5.151044292	4.710791335	0.413051395	-251.7845048	3.588231789	3.696300978	-0.108069189	5.152567829	4.717173807	0.41232349	-251.7660108	3.535138631	0.004005639	495.1287573	-251.7150617	1	1	not-adaptive	1	-0.042809149
ENSMUSG00000035898.13	Uba6	3.379324069	13.75142745	2.924162619	1.151525429	-206.1095186	3.618496266	3.338347308	0.280148957	14.95321804	2.700356142	1.249029725	-205.9801441	3.381741098	3.47E-10	1.00E+10	-206.1755614	0.822491326	0.531860982	not-adaptive	0.822491326	0.116256228
ENSMUSG00000035901.14	Dennd5a	4.507475306	3130837.466	1.32E-05	263953.6932	-310.6455213	5.234799421	4.390881364	0.843918057	18348751.3	2.20E-06	1546926.753	-308.7753939	4.507475312	3.49E-10	1.00E+10	-310.6455215	0.154104002	0.053116334	not-adaptive	0.154104002	0.253623704
ENSMUSG00000035933.5	Cog5	4.455125153	3374000.648	1.24E-05	284452.9407	-186.4747604	4.382503658	4.466156266	-0.083652608	3355557.085	1.25E-05	282897.9988	-186.4644249	4.456101129	3.27E-05	107879.0489	-186.4745937	0.989882732	0.886598258	not-adaptive	0.989882732	-0.027278435
ENSMUSG00000035941.15	Ibtk	3.344799503	7.810865529	3.934737976	0.658121175	-183.8390339	2.367906963	3.498692863	-1.1307859	12.13091444	2.551095722	1.015840143	-181.8025261	3.319215417	0.000518037	5349.899282	-184.2371988	0.087626418	0.027337867	not-adaptive	0.087626418	-0.563203624
ENSMUSG00000035949.15	Fbxw2	5.410567899	4.427771406	6.94331047	0.373007704	-292.7398189	5.327208421	5.423510462	-0.096302041	4.433901332	6.946901709	0.372793424	-292.7294838	5.341593967	0.007647921	340.3476553	-292.0682878	1	1	not-adaptive	1	-0.025847238
ENSMUSG00000035953.14	Pip4p1	4.722625682	4.373037566	12.61214019	0.359730925	-336.8550717	4.750360876	4.718443299	0.031917578	4.36030774	12.56630825	0.361069697	-336.8544527	4.792445175	0.016061277	296.7866047	-339.915471	0.046839975	0.01335069	adaptive	0.046839975	0.00972615
ENSMUSG00000035958.3	Tdp2	5.73064667	3944651.437	4.95E-06	332559.372	-148.5085115	5.876129622	5.72012983	0.155999792	5473961.248	3.57E-06	461488.152	-148.4671711	5.730646658	1.65E-10	1.00E+10	-148.5085118	0.959502156	0.773695975	not-adaptive	0.959502156	0.038818328
ENSMUSG00000035960.14	Apex1	6.802212061	18478046.9	9.18E-07	1557827.232	-198.1520748	6.905557063	6.78690169	0.118655373	18478046.9	9.17E-07	1557827.232	-198.0834666	6.802212068	1.43E-10	1.00E+10	-198.1520753	0.933691995	0.711063185	not-adaptive	0.933691995	0.025004684
ENSMUSG00000035969.15	Rusc2	5.062871093	5.01551105	5.088117363	0.413092393	-303.2298176	4.627133583	5.127289318	-0.500155734	5.167590329	4.971762404	0.422626648	-302.8280237	4.82242217	0.004739686	446.1249919	-302.5438337	1	1	not-adaptive	1	-0.148077558
ENSMUSG00000035992.15	Fnip1	2.591904155	5.450181302	4.63851036	0.439001545	-243.2179283	2.62909377	2.586511499	0.04258227	5.39773035	4.586095189	0.444075318	-243.2150244	2.459727096	0.001773309	1277.262097	-245.6533819	0.087304131	0.027221378	not-adaptive	0.087304131	0.023557993
ENSMUSG00000036002.12	Fam214b	3.909556014	3096579.675	9.61E-06	261064.5388	-217.9697364	3.570715407	3.956063548	-0.385348141	4050608.931	7.30E-06	341495.1527	-217.6044223	3.853650257	0.000962883	2483.161274	-217.5014869	1	1	not-adaptive	1	-0.147852448
ENSMUSG00000036023.6	Parp2	5.268653236	19269980.21	2.77E-06	1624593.061	-203.9997296	5.574935323	5.240161879	0.334773444	11367431.09	4.68E-06	958348.4679	-203.9083585	5.268653254	4.49E-10	1.00E+10	-203.9997296	0.912678979	0.669027201	not-adaptive	0.912678979	0.089343688
ENSMUSG00000036026.15	Tmem63b	4.513886456	4553727.586	7.54E-06	383912.704	-253.5425454	4.263751876	4.548993064	-0.285241188	18477944.88	1.85E-06	1557818.631	-253.3450408	4.51388644	2.89E-10	1.00E+10	-253.5425458	0.82077604	0.529677623	not-adaptive	0.82077604	-0.09342375
ENSMUSG00000036053.17	Fmnl2	2.863270705	18478200.49	1.59E-06	1557840.18	-198.5176456	3.314931328	2.782975483	0.531955845	18478036.75	1.57E-06	1557826.376	-197.7364704	2.863270714	2.48E-10	1.00E+10	-198.5176458	0.457867518	0.21132135	not-adaptive	0.457867518	0.252350784
ENSMUSG00000036054.15	Sugp2	4.611665193	6.319253588	4.524425742	0.529582636	-210.2574289	4.234016048	4.665920737	-0.431904689	6.468704598	4.383523711	0.546420526	-209.9863734	4.651142616	0.002653432	937.3306938	-211.0761057	0.336306483	0.139863095	not-adaptive	0.336306483	-0.140135062
ENSMUSG00000036057.11	Ptpn23	3.847053603	22.86514814	1.494192047	1.927092291	-310.5579638	4.545952449	3.7416677	0.804284749	3172908.541	1.06E-05	267500.9148	-308.5360214	3.858484304	0.000162212	17830.13904	-310.5737576	0.130323395	0.043510095	not-adaptive	0.130323395	0.280901156
ENSMUSG00000036073.17	Galt	5.032720676	22112696.3	1.21E-06	1864253.503	-151.3795644	5.33683562	5.000281748	0.336553872	22109983.09	1.20E-06	1864024.764	-151.1970045	5.032720685	2.25E-10	1.00E+10	-151.3795648	0.833134404	0.545676047	not-adaptive	0.833134404	0.093975188
ENSMUSG00000036078.16	Sigmar1	7.060279633	7280589.606	2.17E-06	613809.7822	-256.274113	7.094115074	7.055310792	0.038804282	7280589.606	2.17E-06	613809.7822	-256.26377	7.060279629	1.33E-10	1.00E+10	-256.2741133	0.989710082	0.885636409	not-adaptive	0.989710082	0.007913096
ENSMUSG00000036087.18	Slain2	2.879041467	4.300379798	9.295471512	0.360579964	-233.0501779	3.646497105	2.796959432	0.849537673	4.378944939	9.040694654	0.370054038	-232.6544245	3.034312131	0.012495213	276.1670688	-234.9174356	0.104036742	0.033383125	not-adaptive	0.104036742	0.38265192
ENSMUSG00000036093.7	Arl5a	4.574307832	5.63488002	3.83159807	0.467155384	-292.0031146	4.569863219	4.574980498	-0.005117279	5.638124117	3.834499802	0.466794146	-292.0030566	4.519099068	0.003331158	555.6943841	-293.9480406	0.142989512	0.04857535	not-adaptive	0.142989512	-0.001614609
ENSMUSG00000036097.8	Slf2	3.044133354	6.511764853	4.170868322	0.55042559	-215.0883751	2.919508424	3.058829683	-0.139321259	6.553998721	4.169761043	0.550620011	-215.0620824	2.937546415	0.001966528	1229.205613	-216.0558999	0.370160902	0.158588381	not-adaptive	0.370160902	-0.067254305
ENSMUSG00000036099.16	Vezt	4.479923246	10.53394014	2.791087401	0.886341045	-267.1791853	4.518711693	4.473612406	0.045099286	10.55225511	2.8133477	0.879032761	-267.1740222	4.4895711	2.60E-10	1.00E+10	-267.5244316	0.704399619	0.402508673	not-adaptive	0.704399619	0.014471245
ENSMUSG00000036104.12	Rab3gap1	4.047939201	8.49540659	4.513724343	0.722007393	-269.6492218	4.447680417	3.996307016	0.451373401	9.118238108	4.240997434	0.770670865	-269.3714831	4.039254901	0.001124251	3016.081503	-270.1327196	0.467088533	0.21724565	not-adaptive	0.467088533	0.154385706
ENSMUSG00000036112.15	Metap2	8.758467705	8.522225589	0.639477454	0.725535015	-180.2563415	8.83740735	8.746545474	0.090861876	8.614583748	0.62997287	0.736500065	-180.1493941	8.778152247	0.000261344	1811.541701	-180.7061382	0.573071854	0.291324916	not-adaptive	0.573071854	0.014909861
ENSMUSG00000036114.3	Rpp25l	6.216738702	4.602318164	3.532223179	0.384601194	-169.4283719	6.447526606	6.179636895	0.267889712	4.676432542	3.495753468	0.38878716	-169.2871209	6.337981435	0.004104711	324.8143718	-168.4973493	1	1	not-adaptive	1	0.061223751
ENSMUSG00000036120.10	Rfxank	3.689956575	3172908.895	1.61E-05	267500.9447	-315.9807176	2.955003123	3.786065873	-0.83106275	3630598.612	1.39E-05	306087.7573	-314.7664554	3.689956571	4.31E-10	1.00E+10	-315.980718	0.296928894	0.119144947	not-adaptive	0.296928894	-0.357539857
ENSMUSG00000036138.16	Acaa1a	5.556382895	3.792761495	6.869334845	0.310071376	-290.2535447	5.00960913	5.64033715	-0.630728019	3.848059843	6.658255729	0.319656769	-289.8187739	5.763271328	0.010475985	204.2175077	-290.3330215	0.597950316	0.310512359	not-adaptive	0.597950316	-0.171083359
ENSMUSG00000036155.13	Mgat5	2.279921061	11.6323477	1.870090791	0.987993055	-134.4460811	2.726227939	2.226013543	0.500214395	16.87451059	1.319819759	1.414420835	-134.0670668	2.264250463	1.93E-10	1.00E+10	-134.5343732	0.62668805	0.333667158	not-adaptive	0.62668805	0.29244382
ENSMUSG00000036167.16	Pphln1	6.010121403	3078509.231	8.62E-06	259543.2609	-278.6638368	5.902777595	6.025341794	-0.122564198	3078509.231	8.61E-06	259543.2609	-278.6079244	6.008914943	5.74E-05	38846.43211	-278.6576199	0.951519201	0.752561894	not-adaptive	0.951519201	-0.029649097
ENSMUSG00000036180.15	Gatad2a	5.114262869	7.804823266	2.175636686	0.656120816	-274.4498092	4.973140578	5.13553823	-0.162397652	7.811390118	2.165185457	0.658657418	-274.3470857	5.110799484	0.001040085	1397.145142	-274.6941853	0.706734968	0.404739772	not-adaptive	0.706734968	-0.046358273
ENSMUSG00000036181.2	H1f2	4.612991836	5.165596472	8.315023246	0.421443163	-252.3610277	4.438300722	4.639727979	-0.201427257	5.162354762	8.315688019	0.421093979	-252.3254134	4.50005355	0.006815072	533.284128	-253.1971326	0.418231878	0.186703731	not-adaptive	0.418231878	-0.064032802
ENSMUSG00000036188.4	Ankmy2	3.482012283	12.54527267	2.859558806	1.046745673	-246.0515177	3.511816343	3.477875811	0.033940532	12.63888715	2.824584405	1.060336367	-246.0494647	3.502074765	0.000857076	3511.5731	-246.1664746	0.889576407	0.628559129	not-adaptive	0.889576407	0.014010981
ENSMUSG00000036197.16	Gxylt1	3.018418195	14.90260553	2.337549859	1.239667315	-170.8432329	2.105091086	3.151343295	-1.046252209	5388412.032	6.28E-06	454282.7817	-169.0708298	3.019058528	2.98E-10	1.00E+10	-170.8755012	0.164528499	0.057455815	not-adaptive	0.164528499	-0.582084265
ENSMUSG00000036199.9	Ndufa13	7.567557834	4.767157874	0.739691799	0.396989397	-148.6127595	7.956400581	7.509476722	0.446923859	5.676359648	0.626227469	0.46859607	-146.137435	7.604457899	0.000813163	367.743009	-149.4562607	0.03619531	0.009984548	adaptive	0.03619531	0.083403533
ENSMUSG00000036202.16	Rif1	3.099333392	20251437.46	1.75E-06	1707329.035	-188.7772275	2.716831716	3.143810331	-0.426978615	8869945.475	3.97E-06	747795.3681	-188.5032571	3.099333386	2.99E-10	1.00E+10	-188.7772277	0.760354379	0.459160087	not-adaptive	0.760354379	-0.210588975
ENSMUSG00000036206.12	Sh3bp4	4.696618121	3.599987315	5.462208623	0.296688422	-249.504228	4.892382588	4.668329898	0.22405269	3.578633519	5.359243579	0.302623862	-249.4423044	4.822226809	0.010382696	158.1947268	-251.3785644	0.144242408	0.049082773	not-adaptive	0.144242408	0.067630712
ENSMUSG00000036223.16	Ska1	4.578217923	11.37522609	1.940275742	0.964600591	-143.7522354	4.780158388	4.553774778	0.22638361	11.76112096	1.892449976	0.989006589	-143.664864	4.559920356	1.96E-10	1.00E+10	-143.8843098	0.80296374	0.507657994	not-adaptive	0.80296374	0.069995482
ENSMUSG00000036225.15	Kctd1	3.99817734	5.156597324	6.338938233	0.414784968	-180.2605203	3.549949532	4.037260889	-0.487311356	5.033387919	6.272005252	0.41697432	-180.1142928	3.89687128	0.006345177	423.86786	-181.0941281	0.375372922	0.161548554	not-adaptive	0.375372922	-0.185578302
ENSMUSG00000036241.3	Ube2r2	4.567667179	10.63674392	2.8144114	0.886383994	-294.282501	4.669190818	4.55309262	0.116098197	10.75237697	2.74900592	0.908295139	-294.2480555	4.58093258	0.000271402	9546.045998	-294.6502383	0.668858448	0.369791307	not-adaptive	0.668858448	0.036325742
ENSMUSG00000036246.14	Gmip	4.544799958	19270171.18	1.92E-06	1624609.162	-196.8645285	4.559851099	4.543108818	0.01674228	19270171.18	1.92E-06	1624609.162	-196.8641252	4.544799962	3.12E-10	1.00E+10	-196.8645288	0.999596493	0.977334466	not-adaptive	0.999596493	0.005306852
ENSMUSG00000036256.13	Igfbp7	9.72784422	1.973953156	5.333211979	0.15787091	-254.4697733	9.535866663	9.75664356	-0.220776897	1.982645108	5.338319849	0.157704846	-254.4263761	10.06925474	0.021856709	39.17486754	-257.865682	0.032086951	0.00872333	adaptive	0.032086951	-0.03302086
ENSMUSG00000036257.15	Pnpla8	4.475889521	4.69350481	8.63023932	0.391886947	-278.3179129	4.813063316	4.429985333	0.383077984	4.791832004	8.599184521	0.393622734	-278.2008475	4.298638762	0.007153226	487.0855109	-278.1602468	1	1	not-adaptive	1	0.11965348
ENSMUSG00000036270.16	Edc4	4.964723313	6.476916852	3.59390084	0.537628441	-264.4224495	5.265126943	4.921583068	0.343543875	6.679272812	3.461444004	0.559041175	-264.1600821	4.982229569	0.001583589	1284.240502	-265.4844127	0.265980953	0.103637148	not-adaptive	0.265980953	0.09734587
ENSMUSG00000036273.15	Lrrk2	4.354802526	15.69270251	2.147841285	1.31267968	-288.371843	3.878390089	4.425095357	-0.546705268	18.93387232	1.757639639	1.598116979	-287.5902132	4.315461107	0.000476964	5939.775331	-288.4128387	0.439276822	0.199606533	not-adaptive	0.439276822	-0.190250627
ENSMUSG00000036275.13	9530068E07Rik	7.413721083	3.215966334	3.011242908	0.269214413	-239.6730297	6.999280792	7.476656939	-0.477376147	3.320160735	2.943505146	0.275333059	-239.1487022	7.298556637	0.006041928	135.0503249	-240.5567607	0.244617749	0.093321916	not-adaptive	0.244617749	-0.095186651
ENSMUSG00000036281.13	Snapc4	4.286392917	22564982.02	1.12E-06	1902384.343	-143.6455104	4.951087106	4.232498794	0.718588313	22565990.5	1.10E-06	1902469.364	-142.9650939	4.286392922	2.12E-10	1.00E+10	-143.6455107	0.506405849	0.243393044	not-adaptive	0.506405849	0.226235674
ENSMUSG00000036285.10	Noa1	4.334332687	8.370061256	3.051780015	0.71876729	-131.2383574	4.279503304	4.340012392	-0.060509088	8.251075635	3.091193721	0.708152453	-131.2341979	4.340710782	0.000224866	10427.25269	-131.4001991	0.847045245	0.564482412	not-adaptive	0.847045245	-0.0202558
ENSMUSG00000036291.6	Ap5m1	4.123867275	10065427.5	4.92E-06	848581.3221	-179.2528998	4.810308203	4.041494364	0.768813839	10063456.89	4.86E-06	848415.1872	-178.6807242	4.139687444	0.000675517	6054.047439	-179.1729749	0.611249155	0.321090043	not-adaptive	0.611249155	0.251240497
ENSMUSG00000036299.5	BC031181	7.311238548	10.35923872	1.185298297	0.871502091	-237.7243389	7.74654327	7.241797369	0.504745901	14.72074968	0.84331989	1.224000349	-235.9312575	7.352237953	0.000489547	2095.792152	-236.9646348	0.355803289	0.150541582	not-adaptive	0.355803289	0.097204872
ENSMUSG00000036309.14	Skp1a	8.806717634	5.448406927	0.534984099	0.445856674	-129.2408779	8.759126252	8.81385302	-0.054726768	5.457892089	0.532142094	0.448242728	-129.193123	8.858998808	0.000492679	505.6504735	-132.0599282	0.056880356	0.016643231	not-adaptive	0.056880356	-0.008985874
ENSMUSG00000036315.13	Znrd1	5.957615824	3079965.412	7.07E-06	259666.0342	-192.9615051	5.998731767	5.95313785	0.045593917	4361787.152	4.99E-06	367725.1668	-192.9558906	5.95761583	1.84E-10	1.00E+10	-192.9615052	0.994401169	0.915608079	not-adaptive	0.994401169	0.011007221
ENSMUSG00000036323.14	Srp72	5.751038828	14.47239886	1.99035684	1.206293473	-287.9712426	5.57215728	5.7780646	-0.20590732	14.78876367	1.951962039	1.229128988	-287.8422119	5.751851089	0.000246791	9882.324198	-288.0608283	0.803629958	0.50846113	not-adaptive	0.803629958	-0.052350353
ENSMUSG00000036333.11	Kidins220	3.952500089	7.947068298	3.438225057	0.674521903	-247.7046903	4.850433492	3.834785561	1.015647932	10.874885	2.539970019	0.910701996	-245.5557852	3.958493873	2.54E-10	1.00E+10	-248.7187222	0.042301322	0.011898884	adaptive	0.042301322	0.338967784
ENSMUSG00000036339.18	Tmem260	3.270372254	12.55556135	2.774020522	1.049370764	-167.5143078	3.131389335	3.293304614	-0.161915279	11.57438168	2.957768747	0.978128721	-167.4769008	3.269658434	3.02E-10	1.00E+10	-167.5916549	0.89158544	0.631888868	not-adaptive	0.89158544	-0.072733066
ENSMUSG00000036352.16	Ubac1	5.198171411	18381071.14	1.51E-06	1549651.517	-169.5550678	5.631002593	5.126946026	0.504056567	21309722.37	1.28E-06	1796557.394	-168.9437494	5.198171411	2.34E-10	1.00E+10	-169.555068	0.542634883	0.268843724	not-adaptive	0.542634883	0.135292105
ENSMUSG00000036371.6	Serbp1	8.81767542	1.919748927	3.053517164	0.154180556	-205.8949432	7.913536009	8.95373342	-1.040197412	2.088230846	2.817868017	0.166991953	-204.122671	9.088640407	0.008262548	56.7739433	-203.2461674	1	1	not-adaptive	1	-0.178166887
ENSMUSG00000036372.14	Tmem258	7.975045492	5.489919112	1.451342743	0.452092887	-214.5989038	8.245772956	7.934420589	0.311352367	5.716862501	1.388527376	0.472462298	-214.0164804	8.054568	0.001414249	458.3199753	-213.442107	1	1	not-adaptive	1	0.055529864
ENSMUSG00000036390.8	Gadd45a	4.950482588	8.746876349	7.021954174	0.742069689	-245.8605693	6.240047823	4.781592737	1.458455085	16.5107804	3.810916548	1.379250265	-243.972723	4.977073097	5.61E-10	1.00E+10	-246.4090252	0.087483753	0.027286291	not-adaptive	0.087483753	0.384065829
ENSMUSG00000036391.16	Sec24a	2.889127356	21.78768222	1.109995457	1.830907538	-243.7992153	3.228133706	2.840479102	0.387654604	2521459.73	9.60E-06	212573.9339	-243.276807	2.888582253	2.06E-10	1.00E+10	-243.8227174	0.579314187	0.29606817	not-adaptive	0.579314187	0.184566046
ENSMUSG00000036398.13	Ppp1r11	6.283268014	10.74475803	1.003534134	0.908911438	-227.3397424	6.445282337	6.258800735	0.186481602	11.44091383	0.948558918	0.962673196	-227.0812024	6.304768118	0.000304812	3034.585907	-227.5894586	0.601543662	0.313347729	not-adaptive	0.601543662	0.042357312
ENSMUSG00000036402.13	Gng12	7.190758279	4.812275403	1.683231033	0.40049528	-214.8906545	7.010836641	7.217288715	-0.206452074	4.872654242	1.686644132	0.399015276	-214.6862443	7.285487619	0.001801376	385.0394883	-216.4154994	0.177416517	0.062926988	not-adaptive	0.177416517	-0.041870349
ENSMUSG00000036403.15	Cep135	2.339955221	4.214445422	3.88620699	0.368007826	-102.3909375	3.286444659	2.229895572	1.056549087	4.650748134	3.649195966	0.387952033	-101.4001968	2.159490466	1.89E-10	1.00E+10	-104.2139077	0.059981988	0.017681618	not-adaptive	0.059981988	0.559551543
ENSMUSG00000036427.5	Gpi1	8.291548689	7.643850253	0.673848139	0.642693877	-175.4885265	8.050556287	8.327412176	-0.276855888	8.639047536	0.594518309	0.729530289	-174.4793161	8.212774101	0.000285452	1559.995922	-176.0117803	0.216002725	0.079998681	not-adaptive	0.216002725	-0.048779758
ENSMUSG00000036435.13	Exoc1	4.934730324	4.408343568	5.381477153	0.369832491	-207.7393755	4.096050654	5.064386877	-0.968336223	4.953002435	4.911135347	0.405763517	-206.4706022	4.718411264	0.005351408	381.3972441	-207.6089399	0.320351099	0.131333132	not-adaptive	0.320351099	-0.306154062
ENSMUSG00000036438.14	Calm2	9.511698121	6.882969233	1.095335766	0.58007765	-205.2754352	9.703646891	9.482691039	0.220955852	7.062809053	1.069896283	0.592933549	-204.8886686	9.522972001	0.000635782	971.4262134	-201.8562461	1	1	not-adaptive	1	0.033230521
ENSMUSG00000036442.8	Thap11	5.292649275	3.203023745	5.340089421	0.274722818	-195.1314408	5.189694969	5.305688969	-0.115994001	3.179352416	5.335853787	0.274555488	-195.1183634	5.420134064	0.00975663	156.8696502	-196.9672034	0.157419666	0.054488181	not-adaptive	0.157419666	-0.03189036
ENSMUSG00000036450.4	Hif1an	3.388756739	31872476.07	8.79E-07	2687071.616	-129.3989791	3.528296229	3.365500157	0.162796073	31872728.05	8.78E-07	2687092.86	-129.3508455	3.388756732	2.36E-10	1.00E+10	-129.3989793	0.953006292	0.756355552	not-adaptive	0.953006292	0.068150768
ENSMUSG00000036461.16	Elf1	3.618378611	12.67076906	1.727784979	1.066471983	-191.5552552	3.797716435	3.5835948	0.214121635	14.07179615	1.573844211	1.174179838	-191.4002865	3.616007861	1.91E-10	1.00E+10	-191.6653246	0.767176739	0.466574846	not-adaptive	0.767176739	0.083724668
ENSMUSG00000036473.16	Tbc1d24	2.601159558	32833977.12	1.17E-06	2768133.354	-148.599171	2.669682788	2.591671726	0.078011062	32091671.53	1.20E-06	2705551.671	-148.5917662	2.601159545	3.25E-10	1.00E+10	-148.5991712	0.99262229	0.90313912	not-adaptive	0.99262229	0.04278534
ENSMUSG00000036478.8	Btg1	4.042966886	6.428218886	3.347296683	0.537669086	-276.7502485	3.991417389	4.050252697	-0.058835308	6.380820732	3.336837975	0.539114799	-276.742102	4.069647847	0.00200848	933.7394829	-278.3284988	0.204661732	0.07487428	not-adaptive	0.204661732	-0.021110769
ENSMUSG00000036499.9	Eea1	4.533366937	4.457629565	6.116473578	0.375826797	-310.17392	4.433820097	4.547100526	-0.113280429	4.48738745	6.182020465	0.371607536	-310.1585496	4.58521499	0.005817804	403.5755148	-309.7213316	1	1	not-adaptive	1	-0.036396665
ENSMUSG00000036501.7	Fam13b	3.808309402	8.34116739	3.867573948	0.712037533	-237.1537677	3.676826842	3.828087471	-0.151260629	8.347750833	3.871961898	0.710730084	-237.1148194	3.865536584	0.001477668	1894.412012	-236.8694018	1	1	not-adaptive	1	-0.05816256
ENSMUSG00000036503.13	Rnf13	6.371940854	7.151181165	3.632732561	0.593539287	-295.3555039	5.69570515	6.473799244	-0.778094094	8.115560655	3.102842325	0.693553902	-293.8573563	6.29921219	0.002754538	767.3191793	-294.141052	0.752995727	0.45129735	not-adaptive	0.752995727	-0.184738163
ENSMUSG00000036504.6	Phpt1	5.512034475	18478045.67	6.93E-07	1557827.129	-196.7728688	5.204098268	5.553437663	-0.349339395	18478045.67	6.85E-07	1557827.129	-195.9715361	5.512034469	1.08E-10	1.00E+10	-196.7728692	0.448730383	0.205525793	not-adaptive	0.448730383	-0.093732894
ENSMUSG00000036513.15	Commd2	6.350239523	6.375423643	1.430897999	0.539422068	-195.7050176	6.314531445	6.355958811	-0.041427366	6.372733614	1.427241956	0.540817216	-195.6950816	6.336742661	0.001091617	725.1109888	-197.1459644	0.234363291	0.088482582	not-adaptive	0.234363291	-0.009434089
ENSMUSG00000036528.16	Ppfibp2	4.182833672	5.940146894	4.650395928	0.494562857	-189.7778281	3.98891066	4.208790473	-0.219879813	5.90612659	4.658357304	0.492669666	-189.7171097	4.192129751	0.002771362	865.0219054	-190.4971139	0.458404117	0.21166401	not-adaptive	0.458404117	-0.077410878
ENSMUSG00000036529.17	Sbf1	4.811254725	7.164301761	4.535127272	0.588904139	-318.3329449	4.348043059	4.878296577	-0.530253519	7.312936812	4.428382199	0.600823279	-317.8153688	4.828931526	2.98E-10	1.00E+10	-320.1427308	0.097552752	0.030968211	not-adaptive	0.097552752	-0.166011242
ENSMUSG00000036533.9	Cdc42ep3	5.97128739	5.558452111	3.828229315	0.467857881	-271.078143	5.813484877	5.996362621	-0.182877743	5.616179319	3.832427417	0.467247748	-271.0046497	5.954475504	0.003627088	492.8437329	-270.7312203	1	1	not-adaptive	1	-0.044684388
ENSMUSG00000036534.6	Slc38a7	4.830193554	10.92892058	2.414796332	0.907900249	-232.8562823	4.515523917	4.871944121	-0.356420204	11.40329465	2.294686434	0.954331655	-232.5633502	4.724284878	0.001360269	1569.761171	-232.0461829	1	1	not-adaptive	1	-0.109604199
ENSMUSG00000036550.16	Cnot1	5.000241876	10282380.2	2.94E-06	866878.0759	-313.2862815	5.078879821	4.988227745	0.090652076	14084072.69	2.15E-06	1187387.269	-313.2555419	5.000241872	2.55E-10	1.00E+10	-313.2862819	0.96972769	0.804171915	not-adaptive	0.96972769	0.025983001
ENSMUSG00000036555.14	Iqce	3.916884849	15.39108989	1.715910801	1.28756566	-166.2794649	4.072529571	3.888798997	0.183730575	16.97409686	1.553284912	1.425907464	-166.2035192	3.941498111	0.000851822	2543.320443	-166.1392615	1	1	not-adaptive	1	0.066600507
ENSMUSG00000036560.14	Lgi4	3.535256809	31827733.16	1.28E-06	2683299.769	-150.6828881	3.562248936	3.530032526	0.03221641	32079298.79	1.27E-06	2704508.556	-150.6813701	3.535256818	3.44E-10	1.00E+10	-150.6828885	0.998482803	0.956053821	not-adaptive	0.998482803	0.013106861
ENSMUSG00000036561.9	Ppp6r2	3.971184127	6.060852277	4.48190013	0.487691487	-279.9858902	3.880189505	3.98444448	-0.104254975	5.922270715	4.39561349	0.496965663	-279.9664359	3.924699818	0.003231025	683.4623577	-279.7278941	1	1	not-adaptive	1	-0.03825148
ENSMUSG00000036564.17	Ndrg4	5.512332644	6.14799076	5.073890607	0.51990139	-202.0547746	5.820348586	5.471526847	0.348821739	6.310271023	4.999512024	0.528139	-201.91602	5.434707365	0.003424338	790.8034223	-202.6890875	0.461594972	0.213706941	not-adaptive	0.461594972	0.089162082
ENSMUSG00000036565.7	Ttyh3	2.093982443	6.932440082	2.338376665	0.582655844	-142.8016914	1.833260322	2.144135303	-0.310874981	6.702794876	2.379000565	0.566420778	-142.5380555	2.080827549	0.001351912	1011.073908	-142.5372625	1	1	not-adaptive	1	-0.225984286
ENSMUSG00000036572.16	Upf3b	3.551899639	10066033.63	2.11E-06	848632.4231	-155.5507347	3.351445132	3.573900743	-0.222455611	10066033.63	2.10E-06	848632.4231	-155.4383361	3.551899642	1.79E-10	1.00E+10	-155.5507348	0.893687866	0.635408591	not-adaptive	0.893687866	-0.092716252
ENSMUSG00000036580.15	Spg20	4.851498701	6.479178643	4.081023978	0.539643383	-262.887632	4.639362308	4.884487938	-0.24512563	6.515259402	3.993075885	0.55174854	-262.7702661	4.874906988	0.001573872	1496.672954	-264.5948467	0.161285269	0.056097455	not-adaptive	0.161285269	-0.074280809
ENSMUSG00000036591.16	Arhgap21	3.662402166	13.77005393	2.346925377	1.153831689	-289.6931593	3.932809077	3.617484013	0.315325065	15.19442605	2.144703962	1.263567584	-289.4088338	3.670701686	0.000152774	18155.67232	-289.8541173	0.640642647	0.345323718	not-adaptive	0.640642647	0.12057351
ENSMUSG00000036599.10	Chst12	5.29239821	8.727420378	2.990829914	0.750027533	-276.2181693	4.968216225	5.341424988	-0.373208763	9.272157395	2.867828453	0.782455389	-275.8666298	5.305332303	2.41E-10	1.00E+10	-276.9788503	0.328827987	0.135841815	not-adaptive	0.328827987	-0.104496713
ENSMUSG00000036602.14	Alx1	5.538826806	3665693.159	7.34E-06	309045.1149	-261.4482321	5.552940113	5.53679449	0.016145623	3665693.159	7.34E-06	309045.1149	-261.4473277	5.538826786	2.27E-10	1.00E+10	-261.4482321	0.999095942	0.966074956	not-adaptive	0.999095942	0.004200863
ENSMUSG00000036606.17	Plxnb2	6.779770119	8.626010179	2.33938258	0.738239091	-289.4774735	6.21873142	6.867064834	-0.648333413	10.94099592	1.901511527	0.908494824	-287.8937864	6.711261751	0.001214388	1428.111646	-289.4884191	0.202983063	0.07412331	not-adaptive	0.202983063	-0.143073274
ENSMUSG00000036613.8	Eipr1	5.1178472	18478073.66	2.04E-06	1557829.488	-203.7050149	4.954391233	5.135614153	-0.181222919	19270171.18	1.95E-06	1624609.162	-203.6583929	5.117847192	3.18E-10	1.00E+10	-203.7050151	0.954447982	0.760092556	not-adaptive	0.954447982	-0.051829016
ENSMUSG00000036615.7	Rfxap	3.658676509	9.898143345	3.029210495	0.837622315	-141.4690173	3.609022738	3.66336635	-0.054343612	9.877703728	3.035093892	0.835757508	-141.4662201	3.684185129	0.000216585	12283.71238	-141.5860584	0.887063875	0.624439808	not-adaptive	0.887063875	-0.02156175
ENSMUSG00000036620.14	Mgat4b	5.826690352	2.167096665	8.32934964	0.178847986	-267.9988491	4.634182638	5.988153581	-1.353970943	2.201294956	8.065266799	0.183152474	-266.9684169	5.759415175	0.024277257	61.67020591	-268.0788128	0.329428526	0.136163217	not-adaptive	0.329428526	-0.36979632
ENSMUSG00000036632.9	Alg5	6.107328355	11.58974714	1.942166463	0.978512635	-251.5841142	6.742757654	6.035657228	0.707100427	15.28565994	1.482919271	1.275317769	-250.1624752	6.122050688	0.000524747	3659.105745	-251.6252896	0.231583584	0.087183252	not-adaptive	0.231583584	0.15982787
ENSMUSG00000036636.10	Clcn7	4.017089971	19270171.18	1.97E-06	1624609.162	-200.0598732	4.226142134	3.991252063	0.234890071	19270452.09	1.97E-06	1624632.844	-199.9754183	4.017089973	3.20E-10	1.00E+10	-200.0598734	0.919012839	0.681082015	not-adaptive	0.919012839	0.082499895
ENSMUSG00000036639.12	Nudt1	4.311817479	18478325.72	3.31E-06	1557850.738	-235.0821909	3.786504393	4.392634876	-0.606130483	19270452.02	3.15E-06	1624632.838	-234.6479941	4.31181749	5.15E-10	1.00E+10	-235.0821911	0.647784589	0.351400267	not-adaptive	0.647784589	-0.214219982
ENSMUSG00000036644.15	Tbc1d9b	4.384010496	13.52323455	1.761087992	1.126783768	-234.5002595	4.222214621	4.407877371	-0.18566275	12.82519436	1.827466921	1.081228584	-234.3948417	4.387156839	2.05E-10	1.00E+10	-234.6144421	0.802839571	0.507508475	not-adaptive	0.802839571	-0.062084173
ENSMUSG00000036646.13	Man1b1	4.007563176	26.71409727	0.970494219	2.245734406	-279.1299644	3.86945023	4.028308429	-0.158858199	27.96338574	0.921782649	2.36319407	-279.034268	4.008752625	2.20E-10	1.00E+10	-279.1440247	0.896052129	0.639410952	not-adaptive	0.896052129	-0.058045545
ENSMUSG00000036667.14	Tcaf1	5.506595812	10.79250021	2.955027447	0.911406579	-296.2254258	4.919478799	5.582532275	-0.663053476	12.16352383	2.618039676	1.02399178	-295.2492667	5.492081829	0.000478987	5781.511973	-296.466368	0.296087195	0.11871425	not-adaptive	0.296087195	-0.182414212
ENSMUSG00000036672.5	Cenpt	5.746378692	20686348.99	1.77E-06	1744001.803	-249.6561349	5.302345246	5.806383212	-0.504037966	18478300.26	1.96E-06	1557848.592	-249.1087668	5.746378681	3.08E-10	1.00E+10	-249.6561355	0.57846993	0.295423927	not-adaptive	0.57846993	-0.131009181
ENSMUSG00000036676.14	Tmtc3	5.440132667	7.46511708	3.045065124	0.619482643	-294.8301276	5.026727593	5.499287549	-0.472559956	7.744770083	2.858341437	0.658867032	-294.2138018	5.456367002	0.001477321	1281.728013	-293.7524875	1	1	not-adaptive	1	-0.129625216
ENSMUSG00000036678.8	Aaas	6.284035099	12.92287833	2.078029211	1.07995078	-207.8594298	5.585470921	6.377279521	-0.7918086	3044288.225	8.81E-06	256658.1881	-206.416729	6.28618651	2.32E-10	1.00E+10	-207.990132	0.207338395	0.076075733	not-adaptive	0.207338395	-0.191262195
ENSMUSG00000036686.16	Cc2d1a	3.724913229	8.693681009	2.874514466	0.736758029	-241.0484864	3.536968275	3.751697514	-0.214729239	8.670669969	2.857022831	0.740143573	-240.941449	3.746667661	0.001551489	1350.835572	-240.2535461	1	1	not-adaptive	1	-0.085030234
ENSMUSG00000036693.12	Nop14	4.779034856	11.37335158	2.483038387	0.962571189	-215.6330525	4.904579214	4.757773947	0.146805268	11.56013393	2.4619005	0.970835331	-215.5809369	4.761117772	0.000945625	2514.852948	-215.3353778	1	1	not-adaptive	1	0.043842639
ENSMUSG00000036698.11	Ago2	3.793090601	9.300138478	1.611289803	0.780918853	-262.3520434	3.508060453	3.835895951	-0.327835498	9.837102452	1.509742957	0.832324463	-261.7980192	3.736472824	0.000793172	1582.890228	-261.9977084	0.818985305	0.527410516	not-adaptive	0.818985305	-0.128889978
ENSMUSG00000036707.16	Cab39	3.936801152	9.934558118	4.257173296	0.835141026	-266.0986787	3.73655944	3.969891527	-0.233332087	10.16150029	4.178189593	0.851292505	-266.0093724	3.921473971	3.76E-10	1.00E+10	-266.4400033	0.650098778	0.353385792	not-adaptive	0.650098778	-0.087389115
ENSMUSG00000036712.15	Cyld	4.546075611	3078509.231	1.12E-05	259543.2609	-284.9233899	4.541215051	4.54671615	-0.005501099	3078509.231	1.12E-05	259543.2609	-284.9233116	4.524793745	0.000618262	4565.990443	-284.6471039	1	1	not-adaptive	1	-0.001746582
ENSMUSG00000036718.17	Micall2	3.062345814	9.75129141	2.308161956	0.826741131	-222.8260536	2.847556126	3.097080624	-0.249524497	10.13305671	2.253340046	0.84674288	-222.6432273	3.056174417	0.000943269	2027.851513	-222.6448112	0.998417293	0.95511533	not-adaptive	0.998417293	-0.121184662
ENSMUSG00000036733.16	Rbm42	5.773486922	4.117978484	4.51054436	0.347912689	-275.465701	5.779767906	5.772579861	0.007188046	4.126147461	4.51762968	0.347382814	-275.4656169	5.835498943	0.005873276	267.7524094	-274.9921314	1	1	not-adaptive	1	0.001795334
ENSMUSG00000036737.12	Oxsr1	3.216076464	17.33037653	1.422634483	1.451875646	-136.1301898	2.905981065	3.255441978	-0.349460912	13.14815443	1.861922304	1.088982731	-135.9430679	3.21370343	2.11E-10	1.00E+10	-136.1416409	0.819899948	0.528566914	not-adaptive	0.819899948	-0.163828123
ENSMUSG00000036748.16	Cuedc2	7.309434105	18.12379803	0.672164314	1.52245415	-235.993735	7.545037962	7.274005167	0.271032795	21.66423397	0.557088779	1.832222738	-235.3752175	7.312458992	1.04E-10	1.00E+10	-236.0653913	0.501488921	0.24004196	not-adaptive	0.501488921	0.052778209
ENSMUSG00000036751.7	Cox6b1	9.859656236	3.630019137	0.892497431	0.302078121	-145.8753493	10.30510439	9.792737751	0.512366636	4.208727193	0.77493576	0.348287474	-143.4979703	9.924838254	0.001506176	180.3636335	-146.5634248	0.046632642	0.013283856	adaptive	0.046632642	0.073574964
ENSMUSG00000036752.4	Tubb4b	8.24471665	9.252043649	3.142787187	0.781478908	-303.4128754	7.838021483	8.307157278	-0.469135795	10.36920233	2.848917934	0.864008049	-302.8509558	8.217436407	0.001848445	1299.08405	-302.1212699	1	1	not-adaptive	1	-0.083865342
ENSMUSG00000036769.14	Wdr44	3.885963861	5.596316137	5.116773329	0.455576403	-157.0353836	3.675421865	3.914880542	-0.239458677	5.591587348	5.06118282	0.460388376	-156.9739848	3.955607372	0.00163847	1603.517015	-158.5347461	0.209976146	0.077264552	not-adaptive	0.209976146	-0.091058434
ENSMUSG00000036775.13	Decr2	4.259284436	17.52127241	2.273811094	1.476150929	-278.5910611	4.09463912	4.280857529	-0.186218409	18.71619316	2.130532455	1.577382134	-278.5287992	4.217582237	0.000517203	6491.259935	-278.5765118	0.953407835	0.757390422	not-adaptive	0.953407835	-0.064163516
ENSMUSG00000036777.8	Anln	6.268199672	15.19252196	2.904789059	1.267041489	-247.8281391	6.095833098	6.292167205	-0.196334107	15.77649448	2.796820302	1.316887837	-247.7706699	6.27752893	7.24E-05	52071.48948	-247.9188439	0.862281058	0.586180997	not-adaptive	0.862281058	-0.045733606
ENSMUSG00000036779.12	Tent4b	3.684476456	4.413877401	6.091853026	0.36431672	-196.9362933	4.318791633	3.582439263	0.73635237	4.741858502	5.735603262	0.388659742	-196.3133807	3.900423068	0.003243237	793.7689471	-199.9199797	0.027144007	0.007236943	adaptive	0.027144007	0.269685468
ENSMUSG00000036781.13	Rps27l	9.898323414	8.801979769	0.588144686	0.751621435	-175.8879302	9.914124436	9.895961389	0.018163048	8.801451385	0.589333138	0.74998379	-175.8833613	9.909015142	6.95E-05	6715.347745	-176.8007008	0.39958073	0.175575894	not-adaptive	0.39958073	0.002645495
ENSMUSG00000036792.12	Mbd5	4.008599658	22.51638355	1.817251197	1.908853678	-208.7439844	3.81363824	4.032550582	-0.218912342	23.28392701	1.760822711	1.968876204	-208.6790932	4.010332734	3.51E-10	1.00E+10	-208.7570739	0.924982252	0.692902255	not-adaptive	0.924982252	-0.080524633
ENSMUSG00000036810.16	Cnep1r1	6.0136958	7.18003687	4.032041893	0.605082797	-297.523732	5.983557022	6.01817453	-0.034617508	7.188735319	4.038480682	0.604082212	-297.5213246	6.030369905	0.001051868	2478.159038	-299.133888	0.199375875	0.072516179	not-adaptive	0.199375875	-0.008322573
ENSMUSG00000036817.14	Sun1	6.194431802	9.178254419	2.47056861	0.782109542	-287.799531	5.735449159	6.267932469	-0.532483309	10.56416833	2.207714163	0.874221945	-286.8345733	6.163001162	0.001178935	1640.264796	-287.5685787	0.479982589	0.225659792	not-adaptive	0.479982589	-0.128083164
ENSMUSG00000036819.14	Jmjd4	3.664145163	6.510650189	4.188800417	0.550247434	-98.5927942	4.205234369	3.592006243	0.613228126	6.499017506	4.213087176	0.53894984	-98.26445177	3.614871445	2.64E-10	1.00E+10	-99.02122586	0.469177511	0.218598461	not-adaptive	0.469177511	0.22739635
ENSMUSG00000036820.12	Amdhd2	5.596356253	4331883.021	5.20E-06	365203.9538	-177.4712848	5.7655694	5.575901917	0.189667483	3091001.21	7.28E-06	260594.2367	-177.3783048	5.596356241	1.90E-10	1.00E+10	-177.471285	0.911211525	0.666300195	not-adaptive	0.911211525	0.04825791
ENSMUSG00000036822.6	Topors	4.389048267	5.989382463	5.892628337	0.49703347	-259.9040867	4.318832849	4.400144114	-0.081311264	5.98856985	5.892506955	0.496965141	-259.8953902	4.467271916	0.003055978	996.1541307	-259.9960195	0.90426816	0.653706812	not-adaptive	0.90426816	-0.026909294
ENSMUSG00000036835.7	Psenen	6.522790184	6.776272212	1.83366759	0.567281857	-236.081811	6.800897214	6.481117361	0.319779854	7.056523206	1.753439162	0.593015664	-235.6037098	6.418944569	0.001334353	782.5632148	-236.1363162	0.587072836	0.302029277	not-adaptive	0.587072836	0.069482529
ENSMUSG00000036840.5	Siah1a	3.40232491	5.349743843	6.659377188	0.436502688	-136.2247057	3.482422507	3.390501048	0.091921459	5.322448983	6.636523248	0.437804575	-136.2183101	3.238655649	0.005561731	533.8871822	-136.6291147	0.663116457	0.364710063	not-adaptive	0.663116457	0.038592759
ENSMUSG00000036845.12	Lin37	5.559474908	7.931498609	1.84365009	0.678739306	-131.9234049	5.990310531	5.495542612	0.494767919	8.780974959	1.679039033	0.741557725	-131.207974	5.556866263	0.001100943	1126.40077	-131.7897122	0.558926014	0.280745743	not-adaptive	0.558926014	0.124368857
ENSMUSG00000036850.4	Mrpl41	6.453166529	11.14807864	1.643441184	0.940335023	-222.1063551	6.872429533	6.404202166	0.468227368	12.87697026	1.445790529	1.067393919	-221.408612	6.460742261	0.000378816	4149.011013	-222.1559312	0.4736346	0.221498197	not-adaptive	0.4736346	0.101801358
ENSMUSG00000036854.14	Hspb6	6.534985613	18478045.93	1.11E-06	1557827.15	-226.969999	6.927869106	6.481713275	0.446155831	18478045.67	1.10E-06	1557827.129	-226.1558017	6.534985613	1.73E-10	1.00E+10	-226.9699995	0.442994527	0.201925086	not-adaptive	0.442994527	0.096036469
ENSMUSG00000036860.14	Mrpl55	6.244428416	3529700.131	6.51E-06	297581.7727	-236.1988347	5.79175409	6.309644208	-0.517890118	18478045.94	1.22E-06	1557827.151	-235.1623922	6.244428413	1.94E-10	1.00E+10	-236.1988349	0.354714246	0.149937606	not-adaptive	0.354714246	-0.123558307
ENSMUSG00000036864.16	Proser3	3.668385854	3945594.165	8.07E-06	332638.8515	-110.9410527	4.318698046	3.532904147	0.785793899	12805310.39	2.41E-06	1079575.162	-109.9734814	3.668385848	2.68E-10	1.00E+10	-110.9410528	0.380004789	0.164196888	not-adaptive	0.380004789	0.289741843
ENSMUSG00000036873.13	2410004B18Rik	5.065440143	6.407043385	3.556899864	0.540523304	-169.3276183	5.675226876	4.988426169	0.686800707	7.13423618	3.271309141	0.588467131	-168.6398475	5.168969098	0.002798765	675.9256854	-168.8234034	0.832305379	0.544582849	not-adaptive	0.832305379	0.186093345
ENSMUSG00000036879.15	Phkb	4.408466948	6.219525741	3.983146115	0.529305247	-228.9954064	3.864355967	4.487643241	-0.623287274	6.650095522	3.754154278	0.560793082	-228.2937748	4.254444218	0.002240516	981.0549902	-229.9544622	0.190008318	0.068384618	not-adaptive	0.190008318	-0.215729994
ENSMUSG00000036880.10	Acaa2	6.631129995	10.96885757	1.264828996	0.920114914	-212.2905894	7.055787123	6.572549397	0.483237726	14.56004227	0.959935524	1.212832104	-211.1210633	6.624715106	1.22E-10	1.00E+10	-212.5995977	0.227971546	0.085502809	not-adaptive	0.227971546	0.102353955
ENSMUSG00000036893.17	Ehmt1	4.630705002	17985717.69	2.78E-06	1516320.801	-312.3172416	4.982873221	4.571540741	0.411332481	18478045.94	2.70E-06	1557827.151	-311.9561391	4.63070499	4.22E-10	1.00E+10	-312.3172419	0.696907398	0.395421426	not-adaptive	0.696907398	0.124297391
ENSMUSG00000036894.3	Rap2b	4.326455058	3.344769589	2.580053422	0.280485242	-230.7092057	3.573298909	4.440437015	-0.867138106	3.796934217	2.308872295	0.313010496	-228.4923718	4.339436195	0.003514173	209.4712284	-229.6096428	0.32717142	0.134956604	not-adaptive	0.32717142	-0.313445068
ENSMUSG00000036898.16	Zfp157	4.294779364	9.906540137	3.61460774	0.84043232	-136.1208981	5.261603518	4.172193271	1.089410247	37.10319807	0.989977912	3.110430979	-134.8734255	4.300944021	3.22E-10	1.00E+10	-136.2011008	0.265092821	0.103202007	not-adaptive	0.265092821	0.33469655
ENSMUSG00000036932.14	Aifm1	5.623807622	10.27546902	2.730293788	0.859286786	-211.310011	4.764770335	5.742840039	-0.978069704	21.0630808	1.318178342	1.773665839	-209.0551967	5.515378671	0.001443878	1582.790531	-210.4290144	0.253138686	0.097398364	not-adaptive	0.253138686	-0.2693577
ENSMUSG00000036934.9	4921524J17Rik	5.888197046	3108240.965	6.69E-06	262049.9108	-268.5697636	5.237456312	5.982507298	-0.745050985	19053067.66	1.05E-06	1606305.469	-265.7556244	5.888197009	1.75E-10	1.00E+10	-268.5697637	0.059956302	0.017672979	not-adaptive	0.059956302	-0.191883947
ENSMUSG00000036940.15	Kdm1a	4.130410151	11.27374936	3.090725702	0.946264779	-199.6396323	4.054296301	4.14241463	-0.088118329	11.192242	3.103186219	0.941793721	-199.6268852	4.09552014	0.000592127	5053.793074	-199.8001213	0.840939055	0.556116971	not-adaptive	0.840939055	-0.031020436
ENSMUSG00000036943.9	Rab8b	3.685550564	11.60175639	2.366068917	0.974408021	-202.3552543	4.3511029	3.584580979	0.766521921	31.58860273	0.869993656	2.671699901	-200.9499851	3.691005678	2.41E-10	1.00E+10	-202.5730051	0.197301936	0.071596235	not-adaptive	0.197301936	0.279576652
ENSMUSG00000036955.16	Kifbp	3.969928887	7.633617229	3.613077597	0.641838401	-148.7181612	3.640598889	4.01192989	-0.371331002	7.925627183	3.44102266	0.675421925	-148.5569949	4.01159911	2.55E-10	1.00E+10	-149.1425653	0.556788183	0.279166964	not-adaptive	0.556788183	-0.140120597
ENSMUSG00000036966.15	Spryd3	4.833401294	29.14605878	1.154925635	2.454100131	-250.6807114	4.768292533	4.842028501	-0.073735968	29.81207828	1.127985987	2.512998076	-250.668461	4.83395876	2.85E-10	1.00E+10	-250.688013	0.980637893	0.843242741	not-adaptive	0.980637893	-0.022138824
ENSMUSG00000036968.15	Cnpy4	6.439196474	13.26901407	1.425928714	1.114201485	-238.1971317	6.577034867	6.419379884	0.157654983	13.56025531	1.398997612	1.135279374	-238.0947884	6.446003344	0.000627573	2489.617192	-237.627272	1	1	not-adaptive	1	0.03500338
ENSMUSG00000036977.8	Anapc10	4.783945612	10.41207561	2.115084828	0.869873801	-251.6275438	4.702566547	4.79672503	-0.094158484	10.40566272	2.09943505	0.87622756	-251.5972995	4.833074632	0.000608368	3067.255204	-251.6356396	0.96238557	0.781847733	not-adaptive	0.96238557	-0.028601381
ENSMUSG00000036980.13	Taf6	6.004950085	14069303.84	1.69E-06	1186142.15	-287.8120157	5.843110709	6.027584962	-0.184474253	14069303.84	1.68E-06	1186142.15	-287.6626644	6.004950096	2.00E-10	1.00E+10	-287.8120162	0.861266082	0.584696311	not-adaptive	0.861266082	-0.044843457
ENSMUSG00000036985.12	Zdhhc9	4.815301637	18478046.9	1.52E-06	1557827.232	-210.7708946	4.613916262	4.848180882	-0.23426462	18478046.9	1.51E-06	1557827.232	-210.610938	4.79376964	0.000194587	12012.21795	-210.7270823	0.890346717	0.629832001	not-adaptive	0.890346717	-0.071451705
ENSMUSG00000036986.16	Pml	5.052682537	9.701837297	2.818261796	0.812907971	-267.838012	4.860899026	5.081797121	-0.220898096	9.882501741	2.790008986	0.820738707	-267.7129313	5.00636407	0.000914571	2542.793803	-267.8918038	0.836212515	0.549761286	not-adaptive	0.836212515	-0.064115615
ENSMUSG00000036989.16	Trim3	3.784445248	10.35399425	3.302583216	0.870310538	-264.0775933	4.497491792	3.68434945	0.813142342	14.57431832	2.3642206	1.216625207	-262.6678201	3.839614666	0.000880316	3314.033619	-263.9559041	0.275798702	0.108483999	not-adaptive	0.275798702	0.287710745
ENSMUSG00000036990.13	Otud4	3.70004737	6.987299271	5.102735949	0.590866397	-286.2198155	3.560091017	3.720390148	-0.160299131	7.011749411	5.155705615	0.584166163	-286.1819063	3.704060559	0.003437393	878.2313901	-285.9547561	1	1	not-adaptive	1	-0.063539796
ENSMUSG00000036992.10	Nxt1	6.919034748	18478045.67	1.17E-06	1557827.129	-228.720296	7.363528561	6.870881252	0.49264731	18478045.97	1.16E-06	1557827.153	-227.9357196	6.919034752	1.82E-10	1.00E+10	-228.7202963	0.45631285	0.210330023	not-adaptive	0.45631285	0.099902114
ENSMUSG00000037003.16	Tns2	4.323923902	12.67332116	3.481120275	1.064822741	-288.512023	5.202203905	4.184126447	1.018077458	2521459.73	1.75E-05	212573.9339	-286.3884965	4.331673919	3.84E-10	1.00E+10	-288.7331298	0.095882357	0.0303516	not-adaptive	0.095882357	0.314196497
ENSMUSG00000037010.7	Apln	5.08199681	3.806469385	7.468607228	0.307663819	-195.1318737	4.760287956	5.123796865	-0.363508909	3.800324363	7.367096958	0.31181068	-195.0331023	4.862737941	0.008412466	282.6065951	-194.9832141	1	1	not-adaptive	1	-0.106164434
ENSMUSG00000037012.18	Hk1	6.240715046	3.850620473	3.095741482	0.326460517	-253.3855358	6.080693298	6.264875911	-0.184182613	3.926407604	3.139794588	0.321724191	-253.3036597	6.252442615	0.005336952	205.655131	-260.4728424	0.000769952	0.000152721	adaptive	0.000769952	-0.04305011
ENSMUSG00000037013.17	Ss18	7.402579791	5.084197403	3.298506635	0.414736153	-276.2151871	6.932431552	7.47447811	-0.542046558	5.308823247	3.139965463	0.435035462	-275.4422222	7.418930691	0.003617877	383.1840001	-277.183294	0.175332369	0.062034329	not-adaptive	0.175332369	-0.108611383
ENSMUSG00000037017.15	Zscan21	5.253507801	28.32403038	1.141788622	2.387954758	-225.1171476	4.618626074	5.325669723	-0.707043649	22.80084858	1.383912883	1.931207349	-224.1691969	5.255681412	2.75E-10	1.00E+10	-225.1227682	0.385362332	0.167281017	not-adaptive	0.385362332	-0.205499211
ENSMUSG00000037031.10	Tspan15	5.505088295	10.09916876	2.823064339	0.846974619	-263.153764	5.486150301	5.508014553	-0.021864252	10.06699465	2.810099741	0.850920727	-263.152581	5.458224899	0.000651741	3757.813625	-263.3291089	0.838175398	0.552388398	not-adaptive	0.838175398	-0.005738224
ENSMUSG00000037049.9	Smpd1	5.821402303	15.15751001	1.133895312	1.272907777	-253.4484865	5.936140046	5.805533827	0.130606218	15.5741673	1.099801649	1.312577215	-253.3639494	5.823461507	1.48E-10	1.00E+10	-253.5844241	0.802137947	0.506664594	not-adaptive	0.802137947	0.032096397
ENSMUSG00000037058.16	Paip2	7.869233924	4.601847675	1.97739117	0.377912328	-226.8644988	8.089302595	7.836216809	0.253085787	4.644419184	1.929079692	0.387356323	-226.5988345	7.771703402	0.002094638	363.2720111	-227.1425638	0.580579113	0.297035031	not-adaptive	0.580579113	0.045858015
ENSMUSG00000037060.3	Cavin3	7.008346003	1.968541702	7.119835265	0.151295214	-272.6766893	6.113347247	7.141196692	-1.027849445	2.013063341	6.858692949	0.156872096	-271.9596194	7.306415269	0.027179188	40.04708654	-274.8044348	0.058145	0.017065445	not-adaptive	0.058145	-0.224203339
ENSMUSG00000037062.13	Sh3glb1	7.014305216	2.516994065	5.586568952	0.205837591	-269.3403434	6.654097015	7.068647932	-0.414550917	2.557613585	5.58559664	0.205828162	-269.1624409	7.192567863	0.026539029	44.7860016	-277.9072918	0.000159279	2.89E-05	adaptive	0.000159279	-0.087191387
ENSMUSG00000037070.10	Rbmxl1	6.085470965	5.878229499	2.915450832	0.490305905	-261.3964811	6.342855563	6.046599815	0.296255748	6.019433181	2.897998409	0.492777634	-261.1419505	6.133239212	0.002093533	687.0842973	-260.5481057	1	1	not-adaptive	1	0.06900839
ENSMUSG00000037071.3	Scd1	6.193850742	5.938115751	3.853784755	0.493964618	-301.7167306	6.216075507	6.190509937	0.02556557	5.936365195	3.850086137	0.494456751	-301.7152783	6.080285379	0.003246399	613.7150738	-304.8719671	0.042566454	0.011983034	adaptive	0.042566454	0.005945773
ENSMUSG00000037072.15	Selenof	9.992615246	4.10764671	0.790625574	0.351505131	-146.0927468	10.19452463	9.962412664	0.232111962	4.321042513	0.777097612	0.357710504	-145.5584847	9.945346076	0.001058014	267.7231565	-147.0641293	0.221874213	0.082686496	not-adaptive	0.221874213	0.033227427
ENSMUSG00000037075.7	Rnf139	3.974736598	51.78781588	0.764217538	4.373148788	-161.866201	4.29570122	3.928368119	0.367333101	2639076.925	1.50E-05	222490.8094	-161.6898448	3.974284763	3.35E-10	1.00E+10	-161.8664846	0.838081594	0.552262456	not-adaptive	0.838081594	0.128963525
ENSMUSG00000037089.11	Slc35b2	6.836948684	7.742479992	2.680717384	0.65024229	-270.5771861	6.657819365	6.862857782	-0.205038416	7.587691609	2.715404581	0.639539273	-270.455671	6.835734703	0.000258216	7272.480084	-271.7084296	0.285715547	0.113448241	not-adaptive	0.285715547	-0.043759729
ENSMUSG00000037096.6	Gm9762	3.590234832	6.470493703	1.831963303	0.538945295	-207.7263936	3.613855397	3.587405923	0.026449475	6.458209451	1.809342474	0.546116556	-207.7237268	3.634686944	1.11E-10	1.00E+10	-208.9215376	0.301854291	0.121675368	not-adaptive	0.301854291	0.010597782
ENSMUSG00000037104.9	Socs5	4.350543482	4.746098169	5.765370484	0.388396775	-189.0601249	3.274632639	4.485932566	-1.211299926	5.312293311	5.165585391	0.431697631	-187.6127286	4.329551438	0.004989143	467.8661898	-189.5774403	0.140196306	0.047448213	not-adaptive	0.140196306	-0.454074865
ENSMUSG00000037110.20	Ralgapa2	2.612219306	31845836.94	9.81E-07	2684825.756	-112.2828053	2.711903077	2.602989327	0.10891375	31872476.23	9.80E-07	2687071.63	-112.272497	2.612219325	2.63E-10	1.00E+10	-112.2828054	0.989744593	0.88582802	not-adaptive	0.989744593	0.059136222
ENSMUSG00000037111.9	Setd7	3.453151429	5.485018025	6.642905852	0.451507926	-280.6421326	3.112678502	3.502862634	-0.390184132	5.489736181	6.494341921	0.461613238	-280.4665042	3.49644081	0.002933397	1094.903583	-281.395077	0.395117232	0.172954608	not-adaptive	0.395117232	-0.17037784
ENSMUSG00000037112.16	Sik2	3.594540466	7.902594956	4.377704107	0.66796669	-241.2199603	3.006742153	3.678281251	-0.671539098	8.504856146	4.005810812	0.728525601	-240.5262605	3.56997404	0.001300856	2351.302896	-241.8517856	0.265663424	0.103481512	not-adaptive	0.265663424	-0.290830643
ENSMUSG00000037134.17	Prmt9	3.558995927	10065364.9	6.43E-06	848576.0453	-163.2703803	4.12572046	3.478035279	0.647685181	24442425.3	2.63E-06	2060655.14	-162.9665694	3.558995927	5.46E-10	1.00E+10	-163.2703805	0.738000231	0.435684469	not-adaptive	0.738000231	0.246373508
ENSMUSG00000037148.8	Arhgap10	3.842736534	3.627038199	6.128347243	0.304483741	-275.2984554	3.87510564	3.837922265	0.037183375	3.67646548	6.209498543	0.30051201	-275.2968827	3.993009365	0.009745162	205.2300956	-279.6948359	0.012302495	0.003019072	adaptive	0.012302495	0.01391015
ENSMUSG00000037149.10	Ddx1	6.422758366	11.29167247	1.605776307	0.946400519	-270.3249115	6.212576635	6.455613507	-0.243036871	11.79599864	1.542649485	0.984554179	-270.0463103	6.352516463	0.000848724	1753.698834	-269.4282044	1	1	not-adaptive	1	-0.055362465
ENSMUSG00000037151.8	Lrrc20	3.439030313	18.22522985	1.795754446	1.523525342	-204.6621741	3.487784355	3.434363555	0.053420801	18.23739637	1.78843877	1.529760073	-204.6581256	3.468987388	0.000484121	5631.249006	-204.6128288	1	1	not-adaptive	1	0.022268075
ENSMUSG00000037152.11	Ndufc1	8.765325732	5.213459024	1.601126061	0.434022369	-220.0945338	8.593372817	8.7911135	-0.197740683	5.34433481	1.585845024	0.438405346	-219.8881694	8.704604139	0.001557385	448.9577836	-219.9696762	0.921726508	0.686397119	not-adaptive	0.921726508	-0.032821425
ENSMUSG00000037174.18	Elf2	5.217162573	3.798376676	4.757910301	0.308127496	-224.9615211	4.573177779	5.309750271	-0.736572492	3.917872416	4.498729599	0.325299211	-224.1674317	4.991604964	0.007376639	202.3967967	-226.1936488	0.131833282	0.044107697	not-adaptive	0.131833282	-0.215447005
ENSMUSG00000037190.12	Cyb561d2	5.856014189	3621915.332	6.46E-06	305353.5749	-172.3180806	5.951940962	5.841343035	0.110597927	3621671.352	6.45E-06	305333.0069	-172.2830903	5.856014197	1.97E-10	1.00E+10	-172.3180808	0.965614584	0.791364429	not-adaptive	0.965614584	0.027060106
ENSMUSG00000037197.11	Rbm17	6.110362542	3.676432913	6.951241274	0.302290986	-287.871908	6.007696315	6.125972702	-0.118276387	3.683641173	6.965096816	0.301623569	-287.8574119	6.128138141	0.010899344	200.1834746	-290.1784171	0.098174849	0.031198434	not-adaptive	0.098174849	-0.028127051
ENSMUSG00000037204.7	Atg101	5.814657141	25.97126656	1.224125339	2.18000875	-225.8554484	5.881174519	5.804589909	0.07658461	27.68880404	1.143273249	2.336068649	-225.8410286	5.817269644	2.69E-10	1.00E+10	-225.8654367	0.975887431	0.825136353	not-adaptive	0.975887431	0.018910157
ENSMUSG00000037210.16	Fam193a	2.89057399	10.94993029	3.256103799	0.924352112	-193.2228927	2.888134401	2.891044901	-0.0029105	10.9520648	3.256361455	0.924283115	-193.2228778	2.891131925	3.15E-10	1.00E+10	-193.3562209	0.875164765	0.6055634	not-adaptive	0.875164765	-0.001453135
ENSMUSG00000037214.12	Thap1	4.503637563	9.574555599	2.306048549	0.802569042	-186.0094244	4.142262171	4.548103595	-0.405841425	9.481267607	2.285799366	0.804098403	-185.6633702	4.484931616	0.000731164	2586.836849	-186.2046538	0.582000681	0.298123937	not-adaptive	0.582000681	-0.134846249
ENSMUSG00000037221.13	Mospd3	4.954712608	18.88044957	1.334151611	1.581715162	-219.6390036	4.755781821	4.977515845	-0.221734024	16.78448837	1.491069807	1.406852873	-219.5185498	4.959331532	2.15E-10	1.00E+10	-219.667549	0.861569826	0.585140005	not-adaptive	0.861569826	-0.065743378
ENSMUSG00000037225.13	Fgf2	3.218498599	31827733.16	8.52E-07	2683299.769	-135.5900745	3.520030203	3.171384286	0.348645917	32093358.35	8.40E-07	2705693.878	-135.3593994	3.218498599	2.29E-10	1.00E+10	-135.5900748	0.793997154	0.496993349	not-adaptive	0.793997154	0.150475104
ENSMUSG00000037234.17	Hook3	3.588197289	6.36109251	4.937424765	0.530088127	-283.0224687	4.323460202	3.486524524	0.836935679	7.383414565	4.259456844	0.617776252	-281.8838519	3.570953531	0.002682534	1021.433609	-284.3958251	0.081108041	0.024999131	not-adaptive	0.081108041	0.31039678
ENSMUSG00000037235.13	Mxd4	4.744210106	5.723498167	4.723789855	0.467708562	-148.9021087	5.215255665	4.672805701	0.542449964	6.228206999	4.24354696	0.52616836	-148.5123852	4.814220998	0.000109556	23405.45477	-149.4954669	0.374156295	0.160855692	not-adaptive	0.374156295	0.158448929
ENSMUSG00000037236.16	Matr3	7.298666627	4.462823635	3.026767665	0.375818787	-259.3816443	6.939020515	7.353037478	-0.414016964	4.570644621	2.971458329	0.382151036	-258.9227514	7.341272367	0.003619051	321.3115367	-260.4748093	0.211811652	0.078094633	not-adaptive	0.211811652	-0.083608306
ENSMUSG00000037239.8	Spred3	2.132592521	18380551.68	1.35E-06	1549607.722	-159.0857679	2.553116967	2.067056244	0.486060723	21944957.57	1.11E-06	1850111.795	-158.4950216	2.14133671	7.43E-05	27987.75222	-159.0803357	0.556930908	0.279272204	not-adaptive	0.556930908	0.304681989
ENSMUSG00000037242.8	Clic4	8.20686595	2.0103986	2.781539747	0.168903113	-204.2670319	7.945193641	8.246171596	-0.300977955	2.083431583	2.843867659	0.165167517	-204.1098615	8.341569943	0.009999462	47.26081618	-205.7181948	0.200221044	0.072891926	not-adaptive	0.200221044	-0.053642101
ENSMUSG00000037243.17	Zfp692	3.464407773	13.05036266	3.297032221	1.09197249	-143.2449812	4.230071582	3.316161229	0.913910353	5257601.935	8.18E-06	443247.7121	-142.3241083	3.448612034	3.73E-10	1.00E+10	-143.2957665	0.378454956	0.163308892	not-adaptive	0.378454956	0.351167926
ENSMUSG00000037251.5	Pomk	4.796799324	18478046.9	1.58E-06	1557827.232	-222.4011226	5.568980883	4.718151202	0.85082968	18478046.9	1.54E-06	1557827.232	-220.913488	4.79679933	2.46E-10	1.00E+10	-222.4011228	0.225906332	0.084546037	not-adaptive	0.225906332	0.239191687
ENSMUSG00000037257.8	Aagab	4.203972739	15.91493747	1.219468088	1.339726964	-167.5477446	4.539313793	4.15814057	0.381173223	23.89934881	0.809207124	2.025850447	-167.1119696	4.204384184	1.67E-10	1.00E+10	-167.5829854	0.624367723	0.331755921	not-adaptive	0.624367723	0.126535692
ENSMUSG00000037260.8	Hgsnat	6.814524003	2.808219586	7.426792021	0.228152278	-300.9544845	5.254126659	7.04745678	-1.793330122	3.17802737	6.195166287	0.272973793	-297.9166598	6.63114158	0.012054405	140.7093687	-298.1580149	0.78556263	0.487197273	not-adaptive	0.78556263	-0.423651746
ENSMUSG00000037262.7	Kin	4.683045091	10063992.97	3.14E-06	848460.3845	-146.9410284	4.191209995	4.748140912	-0.556930917	10063456.9	3.10E-06	848415.1872	-146.4750312	4.68304508	2.66E-10	1.00E+10	-146.9410284	0.627509019	0.334345199	not-adaptive	0.627509019	-0.179995943
ENSMUSG00000037266.18	Rsrp1	6.447287315	3.208024705	8.044923501	0.269974192	-316.8629106	6.220855221	6.481458612	-0.260603391	3.176631619	7.932761473	0.273723145	-316.8058363	6.643936232	0.016266712	134.3928719	-317.7871972	0.374800671	0.161222517	not-adaptive	0.374800671	-0.059205589
ENSMUSG00000037270.18	4932438A13Rik	4.060594703	11.8552656	3.74124792	1.017213297	-286.3613324	3.62980246	4.137296081	-0.507493621	15.39163441	2.96042089	1.294264959	-285.9024466	3.942585703	0.00143177	2649.267537	-286.1824023	0.7558172	0.454295918	not-adaptive	0.7558172	-0.18879717
ENSMUSG00000037275.14	Gemin5	3.316728498	15.74718774	1.897570192	1.336884284	-181.9809759	3.265653852	3.322604143	-0.056950291	16.11977375	1.882372619	1.348436242	-181.9757397	3.296382846	0.000530206	4774.860328	-181.9352943	1	1	not-adaptive	1	-0.024942541
ENSMUSG00000037278.9	Tmem97	7.059034074	3108240.965	5.84E-06	262049.9108	-248.0677372	7.01042418	7.065978344	-0.055554164	3108247.127	5.84E-06	262050.4305	-248.0509828	7.059034073	1.53E-10	1.00E+10	-248.0677378	0.9833846	0.854753073	not-adaptive	0.9833846	-0.011387588
ENSMUSG00000037286.15	Stag1	4.380734498	18478046.9	2.05E-06	1557827.232	-251.7953345	4.445269166	4.372667664	0.072601502	18478047.6	2.05E-06	1557827.291	-251.7850406	4.380734471	3.19E-10	1.00E+10	-251.7953346	0.989758853	0.88590729	not-adaptive	0.989758853	0.023757075
ENSMUSG00000037295.7	Ldlrap1	4.225158241	6.512259241	5.44800801	0.551166436	-260.5376518	3.5822556	4.321401295	-0.739145695	6.923498269	5.146320532	0.581791894	-259.7963531	4.152396199	0.003347496	894.3132503	-259.338905	1	1	not-adaptive	1	-0.270630929
ENSMUSG00000037296.7	Lsm1	5.33152265	35.57548084	0.398578236	2.999544121	-231.1139853	5.345024013	5.329730558	0.015293455	36.01368281	0.394813648	3.028382114	-231.1124781	5.321891972	0.000342787	3374.967207	-230.541228	1	1	not-adaptive	1	0.004133829
ENSMUSG00000037300.19	Ttc13	4.189172212	5.767614242	5.247148775	0.489254198	-222.5830236	4.068876946	4.203588828	-0.134711883	5.728638656	5.326332413	0.48073857	-222.5631768	4.216056261	0.002033341	1357.365553	-223.4125308	0.427691126	0.192457026	not-adaptive	0.427691126	-0.04699091
ENSMUSG00000037306.13	Man1c1	3.561188227	8.626463515	2.713498178	0.732394967	-156.276974	4.357459031	3.427730932	0.929728099	2683127.929	9.03E-06	226204.6232	-154.531919	3.617979358	0.001243589	1619.90149	-156.5275447	0.135928586	0.045737087	not-adaptive	0.135928586	0.346233234
ENSMUSG00000037313.16	Tacc3	6.920479096	3688856.045	9.24E-06	310997.1745	-214.1281153	7.3696891	6.86547379	0.504215311	3097222.436	1.09E-05	261118.7283	-213.65305	6.913687536	0.000182963	15579.72141	-214.111617	0.632188908	0.338228604	not-adaptive	0.632188908	0.102244474
ENSMUSG00000037316.9	Bag4	4.219626897	15.86385954	2.195962396	1.333351423	-212.4640347	4.570793873	4.172468936	0.398324938	29.79329413	1.178763997	2.510476444	-212.1870514	4.220746095	3.00E-10	1.00E+10	-212.5019875	0.729835533	0.427402219	not-adaptive	0.729835533	0.131543451
ENSMUSG00000037321.17	Tap1	4.592679943	8.945868659	2.88830075	0.753582338	-158.2159032	3.776877242	4.71943934	-0.942562098	14.0772931	1.850583246	1.17364242	-156.5973466	4.584070498	0.001380567	1575.432387	-158.1321494	0.215498181	0.079768821	not-adaptive	0.215498181	-0.321421587
ENSMUSG00000037325.10	Bbs7	4.355138866	13.88781048	2.495780219	1.153899789	-162.8873135	4.15627087	4.385536007	-0.229265137	13.81999116	2.484004819	1.157143956	-162.8099622	4.34799419	0.000156779	18807.71858	-162.9294629	0.887363395	0.624928302	not-adaptive	0.887363395	-0.077463502
ENSMUSG00000037326.10	Capn15	3.033607761	9.450754958	2.702611642	0.783058602	-162.2883412	3.517151991	2.957458911	0.55969308	9.92511412	2.503026491	0.839017697	-161.682559	3.067272571	0.001156931	1831.995138	-162.182715	0.606436105	0.31723507	not-adaptive	0.606436105	0.250049557
ENSMUSG00000037331.15	Larp1	2.39762551	18477309.56	1.17E-06	1557765.068	-258.1135699	2.293444059	2.413653426	-0.120209367	18348751.3	1.18E-06	1546926.753	-258.0450573	2.397625494	1.83E-10	1.00E+10	-258.1135702	0.933781423	0.711255875	not-adaptive	0.933781423	-0.073702818
ENSMUSG00000037343.8	Taf2	4.49239452	3.07202919	5.755831097	0.260781903	-222.8670225	4.136843883	4.545998818	-0.409154935	3.109792734	5.725998831	0.262014988	-222.6884024	4.406027665	0.014440669	106.8315321	-226.3879292	0.024735226	0.006525819	adaptive	0.024735226	-0.136066795
ENSMUSG00000037344.14	Slc12a9	3.856381086	6.315947856	4.288354333	0.538546794	-123.2884736	2.994991122	3.988800505	-0.993809384	9.408583029	3.00577974	0.785171547	-122.1080274	3.702579449	0.003886432	567.8682756	-122.3797885	0.762036246	0.46097662	not-adaptive	0.762036246	-0.413403244
ENSMUSG00000037348.15	Paqr7	3.435122503	7.570260634	5.944045365	0.634725568	-165.8760692	1.891077603	3.643531644	-1.752454041	16.98166545	2.628943042	1.431196562	-163.127567	3.399503783	0.001722895	2292.99154	-166.0013955	0.056482269	0.016510663	not-adaptive	0.056482269	-0.946128953
ENSMUSG00000037351.9	Actr1b	6.230240778	13.29988413	0.942485613	1.102967752	-234.0258126	6.036882773	6.25916353	-0.222280757	15.1574217	0.826234799	1.261034007	-233.6845803	6.21438794	0.000242044	4310.028805	-233.8283801	0.866061054	0.591762792	not-adaptive	0.866061054	-0.052166083
ENSMUSG00000037353.9	Letmd1	4.618565513	18477708.51	2.20E-06	1557798.704	-223.8520684	3.705356434	4.774005356	-1.068648922	18478045.93	2.11E-06	1557827.15	-221.5265278	4.618565483	3.43E-10	1.00E+10	-223.8520685	0.097730583	0.03103399	not-adaptive	0.097730583	-0.365587857
ENSMUSG00000037355.14	Uvssa	2.481033724	18982405.41	1.22E-06	1600348.106	-168.3385981	2.51838099	2.478096298	0.040284692	19270452.02	1.20E-06	1624632.838	-168.3359012	2.481033712	1.95E-10	1.00E+10	-168.3385981	0.997306739	0.941454063	not-adaptive	0.997306739	0.023264305
ENSMUSG00000037361.8	Sf3b6	6.628204809	3108240.965	4.10E-06	262049.9108	-221.0840877	6.574645516	6.635856137	-0.06121062	3108240.965	4.10E-06	262049.9108	-221.0550755	6.628204807	1.07E-10	1.00E+10	-221.0840878	0.971404574	0.809646021	not-adaptive	0.971404574	-0.013369498
ENSMUSG00000037364.12	Srrt	5.365743065	1919851.035	1.16E-05	161856.3307	-263.7031266	5.004784009	5.42360673	-0.418822721	3108247.127	7.10E-06	262050.4305	-262.854594	5.357947405	0.000437601	4173.729958	-263.3747868	0.594405904	0.307731784	not-adaptive	0.594405904	-0.115944763
ENSMUSG00000037366.14	Pafah2	4.473620143	6.037212126	4.765617304	0.505330322	-189.9028278	4.418872252	4.482293123	-0.06342087	6.021418389	4.80756095	0.500288957	-189.8973674	4.545200401	0.003094675	786.6595624	-189.665504	1	1	not-adaptive	1	-0.020558774
ENSMUSG00000037369.17	Kdm6a	3.204640314	16.60714956	3.273299085	1.389359286	-198.979712	2.790954582	3.263568788	-0.472614206	15.27670642	3.554202834	1.268867693	-198.7675334	3.193234675	4.65E-10	1.00E+10	-199.026117	0.772144486	0.472052591	not-adaptive	0.772144486	-0.225691801
ENSMUSG00000037373.12	Ctbp1	4.855320169	4.935769182	7.605114925	0.400001459	-299.2770791	4.92989464	4.844934677	0.084959964	4.931719457	7.590756853	0.400760696	-299.270045	4.812164862	0.005672972	592.8071395	-303.5508795	0.013831115	0.003433145	adaptive	0.013831115	0.0250796
ENSMUSG00000037376.14	Trmt6	4.381665133	5.166363894	4.778169894	0.42142777	-206.6241888	3.802168607	4.461160646	-0.658992039	5.310594291	4.674511289	0.428140254	-206.0256521	4.35352699	0.002718649	794.6566864	-207.4959683	0.229852804	0.086376914	not-adaptive	0.229852804	-0.230596591
ENSMUSG00000037400.17	Atp11b	4.034401618	11.14102379	2.625376014	0.937123369	-240.049465	4.342483261	3.989630166	0.352853096	13.75629656	2.149446542	1.155122395	-239.7845484	4.031764771	2.58E-10	1.00E+10	-240.3383044	0.574786868	0.292623437	not-adaptive	0.574786868	0.122265271
ENSMUSG00000037408.10	Cnnm4	5.10643125	13.39040787	1.354997267	1.112874188	-259.0182365	5.468673557	5.057237822	0.411435735	16.52174222	1.099837793	1.370501233	-258.2292445	5.18685859	0.000508006	2940.724455	-258.5530268	0.723407749	0.420984784	not-adaptive	0.723407749	0.112841321
ENSMUSG00000037411.10	Serpine1	5.459561966	3.524863209	12.29328878	0.298230691	-330.6479014	5.563502158	5.443650885	0.119851273	3.513387584	12.2506428	0.299240578	-330.6396799	5.53298434	0.019915638	187.8511566	-331.6804457	0.353184116	0.149090518	not-adaptive	0.353184116	0.031418782
ENSMUSG00000037415.7	Ranbp10	2.577284893	8.370336034	2.911951847	0.719153057	-205.9905246	2.745250866	2.550232657	0.195018209	8.512829236	2.876286685	0.728180147	-205.9041896	2.618368557	0.001047631	2057.960175	-206.4296449	0.591286054	0.305297432	not-adaptive	0.591286054	0.106309121
ENSMUSG00000037416.13	Dmxl1	2.062655159	19270171.18	1.45E-06	1624609.162	-181.0088369	2.486316833	2.00908874	0.477228093	19270171.18	1.44E-06	1624609.162	-180.5341853	2.062655174	2.35E-10	1.00E+10	-181.0088372	0.622101539	0.329896545	not-adaptive	0.622101539	0.307468864
ENSMUSG00000037419.9	Endod1	5.38608514	5.156714657	5.423793275	0.41682908	-280.7855162	4.399349195	5.546668882	-1.147319687	6.105775327	4.399043971	0.51532663	-278.5948884	5.394823366	0.003736377	644.6255307	-282.723167	0.016110587	0.004060506	adaptive	0.016110587	-0.334331485
ENSMUSG00000037443.13	Cep85	4.098106852	8.912480553	3.537182889	0.7604026	-233.3632258	3.503465107	4.188667936	-0.685202828	10.99348258	2.956731671	0.912897955	-232.496133	4.161430014	0.001835932	1457.905234	-233.0139722	0.59580656	0.308828683	not-adaptive	0.59580656	-0.257708989
ENSMUSG00000037447.16	Arid5a	5.304466566	9.512152864	4.416312044	0.798281619	-257.5319711	5.022250424	5.351245332	-0.328994908	10.00101272	4.184996049	0.844290629	-257.3676679	5.30932773	0.001319007	2720.064973	-257.4933458	0.881898824	0.616121973	not-adaptive	0.881898824	-0.091540705
ENSMUSG00000037455.16	Slc18b1	3.636333733	18478046.9	2.05E-06	1557827.232	-231.8814923	3.781952598	3.613034715	0.168917883	18478046.9	2.05E-06	1557827.232	-231.8197763	3.636333706	3.19E-10	1.00E+10	-231.8814923	0.940149793	0.725341479	not-adaptive	0.940149793	0.065920165
ENSMUSG00000037458.15	Azin1	6.710262074	3.865694544	4.481938396	0.313070817	-281.1174088	5.974408308	6.822371865	-0.847963556	4.089353692	4.086044837	0.343258369	-279.8328292	6.481589569	0.006281076	226.6808425	-281.4479247	0.198871669	0.072292253	not-adaptive	0.198871669	-0.191477555
ENSMUSG00000037461.10	Ints7	4.655467134	19053067.66	1.68E-06	1606305.469	-302.443981	4.904791956	4.619333101	0.285458854	19053067.66	1.67E-06	1606305.469	-302.1792189	4.655467125	2.69E-10	1.00E+10	-302.4439815	0.767388097	0.466806533	not-adaptive	0.767388097	0.086507361
ENSMUSG00000037465.10	Klf10	4.382458825	3.826107482	7.2797196	0.316621005	-158.6668423	4.815619056	4.314340029	0.501279028	3.823730137	7.118979283	0.323135475	-158.4605109	4.600488497	0.004002888	696.3555204	-161.1424217	0.068432264	0.020558673	not-adaptive	0.068432264	0.158581386
ENSMUSG00000037466.13	Tedc1	4.730460012	4.647867312	5.740522955	0.385009008	-139.5496302	4.178954545	4.807016519	-0.628061974	4.536537575	5.714077524	0.381306789	-139.2031936	4.724151295	0.002039026	1245.853503	-140.5687306	0.255243569	0.098413082	not-adaptive	0.255243569	-0.201999695
ENSMUSG00000037470.14	Uggt1	4.370158094	19053067.66	1.55E-06	1606305.469	-294.1514408	4.580289803	4.339481932	0.240807871	19053067.66	1.54E-06	1606305.469	-293.9473452	4.370158087	2.48E-10	1.00E+10	-294.1514412	0.815384127	0.52288865	not-adaptive	0.815384127	0.077916066
ENSMUSG00000037474.13	Dtl	4.652205648	10.28247304	4.417940171	0.864452117	-198.7151872	5.070412581	4.594841009	0.475571572	10.71865765	4.257361462	0.895562918	-198.4796271	4.644023785	4.04E-10	1.00E+10	-199.0069556	0.590179549	0.304436985	not-adaptive	0.590179549	0.142088202
ENSMUSG00000037475.15	Thoc2	4.092334926	9.444515132	3.059766941	0.79240306	-238.1475599	3.727450063	4.147570209	-0.420120145	10.37732911	2.814457697	0.863352468	-237.7713067	4.099241314	0.000228357	11212.10864	-238.6813812	0.402494211	0.177295527	not-adaptive	0.402494211	-0.154077378
ENSMUSG00000037486.18	Asxl2	3.430877289	10.70901178	3.635550232	0.900797022	-229.9567772	3.215266693	3.465936662	-0.250669969	10.75494423	3.607715575	0.906486609	-229.8539853	3.454985099	0.001953819	1640.43289	-229.3859682	1	1	not-adaptive	1	-0.108306882
ENSMUSG00000037487.7	Ubr5	4.28062207	3078509.231	1.48E-05	259543.2609	-290.6134227	4.55641616	4.242191746	0.314224414	3078509.231	1.47E-05	259543.2609	-290.4209709	4.280622089	3.83E-10	1.00E+10	-290.6134228	0.824933936	0.534990342	not-adaptive	0.824933936	0.10308969
ENSMUSG00000037499.9	Nenf	6.205848445	2.473667804	6.362666464	0.207306596	-254.5938476	6.420309048	6.17390052	0.246408528	2.515440434	6.420235026	0.205521236	-254.5410271	6.388719101	0.029971822	45.49224121	-262.5393635	0.000336021	6.35E-05	adaptive	0.000336021	0.056460508
ENSMUSG00000037503.12	Fam168b	3.825932372	21.11764317	1.311415189	1.785192407	-255.3860077	3.864446508	3.820203172	0.044243337	22.42432086	1.231532714	1.903553876	-255.3799918	3.828915966	2.37E-10	1.00E+10	-255.412184	0.968320413	0.799695676	not-adaptive	0.968320413	0.016612429
ENSMUSG00000037514.17	Pank2	4.152077743	7.729135009	4.464631196	0.649965409	-191.2867767	4.677148649	4.097002753	0.580145896	9.623566332	3.694334783	0.798926625	-190.8973751	4.191842251	2.53E-05	125288.1828	-191.6494187	0.471402253	0.220043576	not-adaptive	0.471402253	0.191060419
ENSMUSG00000037519.17	Ppfia1	4.174061871	16.1188512	1.948858032	1.349103166	-225.7479753	4.176949083	4.173554308	0.003394775	16.11986186	1.948786312	1.349154937	-225.747946	4.183041023	2.69E-10	1.00E+10	-225.7946797	0.954341495	0.759814478	not-adaptive	0.954341495	0.001173013
ENSMUSG00000037523.13	Mavs	5.298858887	6.73004037	3.845645166	0.564358441	-248.5201191	5.298998426	5.298837145	0.00016128	6.73134862	3.846404548	0.564246885	-248.520119	5.30043378	0.00136104	1702.36927	-249.9591665	0.237153543	0.089792194	not-adaptive	0.237153543	4.39E-05
ENSMUSG00000037531.8	Mrpl47	4.104216122	11.35768319	3.542883431	0.962570847	-281.1884825	3.541605878	4.200638016	-0.659032138	15.19885924	2.705053702	1.265118454	-280.3206184	4.108373038	3.57E-10	1.00E+10	-281.4988786	0.307813825	0.124760204	not-adaptive	0.307813825	-0.246204796
ENSMUSG00000037533.20	Rapgef6	3.752126559	18477708.51	2.37E-06	1557798.704	-223.7953574	4.25580608	3.67711046	0.57869562	18477871.94	2.35E-06	1557812.481	-223.2400468	3.752126541	3.69E-10	1.00E+10	-223.7953574	0.573893958	0.291946935	not-adaptive	0.573893958	0.210859899
ENSMUSG00000037552.17	Plekhg2	4.020372817	18478046.01	1.81E-06	1557827.157	-209.1910019	4.600551456	3.947850487	0.652700969	18477708.51	1.78E-06	1557798.704	-208.3786437	4.020372818	2.82E-10	1.00E+10	-209.191002	0.443810173	0.202435365	not-adaptive	0.443810173	0.22073945
ENSMUSG00000037553.14	Zdhhc18	2.597252952	18380524.56	1.93E-06	1549605.436	-173.156349	3.480749762	2.48398413	0.996765632	18380551.88	1.87E-06	1549607.74	-171.6618804	2.59725295	3.00E-10	1.00E+10	-173.1563493	0.224367741	0.083835146	not-adaptive	0.224367741	0.486742143
ENSMUSG00000037563.15	Rps16	9.449887753	5.914663639	0.525071614	0.497945743	-135.722151	9.495990082	9.442960355	0.053029727	6.010033418	0.529642987	0.493652498	-135.6764184	9.511918253	0.000447227	603.6461243	-137.8572202	0.112950925	0.036757686	not-adaptive	0.112950925	0.008079215
ENSMUSG00000037570.16	Mcrs1	5.667229541	9.594484285	1.363419174	0.80440018	-191.0505471	5.568233745	5.68273135	-0.114497605	9.728629708	1.344319436	0.816082618	-190.9860689	5.661143653	0.000324256	3474.15683	-191.2217378	0.79004228	0.492372439	not-adaptive	0.79004228	-0.02936474
ENSMUSG00000037572.17	Wdhd1	4.159947463	8.880789247	3.779705255	0.758188132	-164.1601588	4.819969387	4.061176859	0.758792528	10.71596916	3.20035045	0.894819733	-163.3988308	4.175054237	0.000725353	4141.010886	-164.4957207	0.333907939	0.138568892	not-adaptive	0.333907939	0.247126127
ENSMUSG00000037573.5	Tob1	4.667692105	3.347494508	7.157707426	0.277664853	-276.0496931	4.041834295	4.762551692	-0.720717397	3.430582103	6.967661813	0.285036139	-275.5520025	4.639150394	0.0110064	183.006131	-275.6266762	0.928046308	0.69915989	not-adaptive	0.928046308	-0.236724575
ENSMUSG00000037601.11	Nme1	8.185298036	4.95821849	1.273551252	0.409949539	-195.5686323	8.083241101	8.20061698	-0.117375879	5.046120032	1.281170335	0.407485977	-195.4786427	8.241208376	0.001249325	424.1555658	-195.7422176	0.768300127	0.467807671	not-adaptive	0.768300127	-0.020798576
ENSMUSG00000037608.16	Bclaf1	5.980866945	10.33951473	1.626999987	0.865494477	-264.6177439	6.404725229	5.920233974	0.484491254	12.7411532	1.319297067	1.068231045	-263.5097332	5.963856771	0.000579001	2436.752373	-264.1327199	0.536340143	0.264322922	not-adaptive	0.536340143	0.113482484
ENSMUSG00000037622.14	Wdtc1	2.510158663	10065322.97	2.62E-06	848572.5099	-156.3098448	2.6260517	2.496612724	0.129438975	10065325.78	2.61E-06	848572.7468	-156.2794182	2.510158649	2.22E-10	1.00E+10	-156.309845	0.970031457	0.80515191	not-adaptive	0.970031457	0.072923272
ENSMUSG00000037624.15	Kcnk2	4.626595014	5.968588219	5.473721989	0.496200637	-217.727134	5.027838932	4.569621967	0.458216965	6.033566912	5.391472791	0.502526777	-217.4743506	4.717386745	0.003357971	825.1850699	-217.3132985	1	1	not-adaptive	1	0.137863614
ENSMUSG00000037643.14	Prkci	5.026477538	3.484011846	5.961914118	0.294869249	-274.7928703	5.077803982	5.020056288	0.057747695	3.511822879	5.996635645	0.293227444	-274.7895591	5.087612299	0.010106352	178.6807697	-276.4449093	0.191025131	0.068830143	not-adaptive	0.191025131	0.016501163
ENSMUSG00000037646.10	Vps13b	3.318079543	6.349067433	4.21582816	0.540083431	-222.3167084	3.5219894	3.285432186	0.236557214	6.439722088	4.17157095	0.546015701	-222.21842	3.237201431	0.002242147	1057.09913	-223.0452755	0.437422611	0.198454602	not-adaptive	0.437422611	0.100307403
ENSMUSG00000037652.15	Phc3	5.342556483	43.89077218	0.384641388	3.684564649	-258.361138	5.077789082	5.38238945	-0.304600367	3045031.229	5.50E-06	256718.6381	-257.7650252	5.342904211	1.42E-10	1.00E+10	-258.3636769	0.549552069	0.273861288	not-adaptive	0.549552069	-0.084046312
ENSMUSG00000037656.9	Slc20a2	5.704047224	4.829217246	5.763756103	0.400287193	-303.7966833	4.565834849	5.866138572	-1.300303722	5.561832008	4.906002003	0.467853517	-301.329472	5.547379584	0.005662124	420.4981385	-304.9421498	0.026979505	0.007188093	adaptive	0.026979505	-0.361532474
ENSMUSG00000037669.15	Ldah	5.824832121	7.139861876	4.310640139	0.594492539	-261.0729151	6.102461929	5.784411718	0.318050211	7.206699776	4.222206603	0.606607181	-260.8996856	5.877344364	0.002932487	841.8525306	-258.5802161	1	1	not-adaptive	1	0.077221147
ENSMUSG00000037674.15	Rfx7	2.982161618	13.11936938	2.179868226	1.103217485	-230.4334971	2.958453843	2.985979611	-0.027525768	13.12328074	2.197791501	1.093928286	-230.4315843	2.978887938	2.49E-10	1.00E+10	-230.5936226	0.850408691	0.569168077	not-adaptive	0.850408691	-0.013360927
ENSMUSG00000037679.9	Inf2	5.512357675	11.26184494	1.343481838	0.943722361	-258.5979946	5.493562804	5.515216465	-0.021653661	11.25430947	1.342837739	0.94413768	-258.595378	5.478668228	0.000507501	2502.628491	-258.5393345	1	1	not-adaptive	1	-0.00567541
ENSMUSG00000037692.14	Ahdc1	2.082010343	18478045.95	1.31E-06	1557827.152	-196.9265405	2.527709509	2.00694522	0.52076429	18478045.94	1.28E-06	1557827.151	-196.0063714	2.082010341	2.03E-10	1.00E+10	-196.9265408	0.398451543	0.174911246	not-adaptive	0.398451543	0.332829437
ENSMUSG00000037697.19	Ddhd1	2.995785568	6.888878583	3.430097183	0.580618184	-107.187201	3.917623111	2.851590792	1.066032319	13.12911714	1.855396396	1.095954295	-105.6302103	2.996255909	2.24E-10	1.00E+10	-107.4957854	0.154807156	0.053406606	not-adaptive	0.154807156	0.458211644
ENSMUSG00000037706.17	Cd81	11.05714091	4.75556282	0.833372816	0.394988763	-158.3188871	11.04236197	11.05936107	-0.016999102	4.772966715	0.835984588	0.393760548	-158.3160536	10.9741968	0.001157062	288.0238179	-160.278183	0.140558798	0.047594167	not-adaptive	0.140558798	-0.002219241
ENSMUSG00000037710.8	Cisd1	7.445609966	13.46338904	0.525871447	1.124907167	-195.5917053	7.255580045	7.474405342	-0.218825297	14.75398518	0.477534142	1.234983715	-194.9555053	7.480907599	0.000222921	2632.621302	-195.495213	0.582918623	0.298828378	not-adaptive	0.582918623	-0.042867849
ENSMUSG00000037712.16	Fermt2	6.657206012	10.32943525	1.233162283	0.869782173	-240.8104666	6.498832178	6.68177326	-0.182941082	10.49163811	1.223277022	0.875291881	-240.5988229	6.667709071	0.000335176	3260.308717	-241.0257883	0.65248616	0.355442734	not-adaptive	0.65248616	-0.040050534
ENSMUSG00000037720.16	Tmem33	6.339176521	20541680.45	1.60E-06	1731805.316	-308.6658272	6.023483113	6.389504455	-0.366021342	20010120.13	1.64E-06	1686991.684	-308.2063784	6.339176507	2.77E-10	1.00E+10	-308.6658276	0.631631431	0.337764365	not-adaptive	0.631631431	-0.085106071
ENSMUSG00000037722.8	Gnpnat1	5.41615912	5.755713181	3.46700251	0.478830793	-234.0163586	5.561886579	5.395294609	0.16659197	5.784122783	3.445057903	0.481934222	-233.9575515	5.326220861	0.003195577	514.472612	-233.3750058	1	1	not-adaptive	1	0.043872585
ENSMUSG00000037725.8	Ckap2	6.290479914	21.13123284	2.773708933	1.782118166	-238.0059644	6.547160001	6.254916256	0.292243745	21.80545587	2.693228295	1.833497714	-237.9125907	6.295029334	5.01E-10	1.00E+10	-238.0263458	0.892476537	0.633376223	not-adaptive	0.892476537	0.065878667
ENSMUSG00000037730.13	Mynn	4.227634713	10.03913207	3.237364073	0.843043588	-184.9753946	3.995930086	4.271903945	-0.275973859	9.950338149	3.254435876	0.835436149	-184.8346596	4.239146582	0.000986835	2806.082589	-184.9705807	0.872911529	0.602098719	not-adaptive	0.872911529	-0.096347867
ENSMUSG00000037736.20	Limch1	5.280889762	6.618207815	4.05525379	0.556788581	-279.298047	5.645756806	5.22338502	0.422371786	6.830991629	3.947988318	0.571391963	-278.9281947	5.215760226	0.002729535	846.2747401	-280.2047586	0.27899431	0.110076144	not-adaptive	0.27899431	0.112181935
ENSMUSG00000037740.8	Mrps26	5.779330084	4.877060702	3.133460496	0.404354646	-252.8341805	5.435999475	5.831374345	-0.39537487	5.051133965	3.106636236	0.407289012	-252.4232153	5.907400781	0.003290683	388.1405589	-252.9003847	0.620537442	0.32861738	not-adaptive	0.620537442	-0.101290623
ENSMUSG00000037742.14	Eef1a1	12.34538743	4.936081649	0.618383513	0.408929523	-135.4992432	12.4456229	12.3303585	0.115264393	5.014921664	0.617031313	0.409580384	-135.3202691	12.31603302	0.000502513	530.0402242	-137.4397179	0.120097807	0.039507812	not-adaptive	0.120097807	0.013423692
ENSMUSG00000037750.16	Fam222b	3.480450334	9.180133231	3.497917261	0.771318024	-248.9245242	3.293297107	3.509229399	-0.215932292	9.335008373	3.445837118	0.783094689	-248.8334719	3.493260115	0.001084145	2554.131444	-249.2709796	0.645643521	0.349570537	not-adaptive	0.645643521	-0.091621588
ENSMUSG00000037772.13	Mrpl23	5.799499282	17.87839547	0.672631979	1.498671492	-234.7982349	5.592875709	5.829800693	-0.236924983	22.89463256	0.520217285	1.939844892	-234.3392135	5.799187662	1.03E-10	1.00E+10	-234.8759657	0.584643957	0.300155207	not-adaptive	0.584643957	-0.059856292
ENSMUSG00000037784.14	Dzip1l	3.973692379	3108240.965	1.18E-05	262049.9108	-283.6702292	3.913075328	3.982421234	-0.069345906	3172908.541	1.16E-05	267500.9148	-283.6580016	3.973692375	3.09E-10	1.00E+10	-283.6702293	0.987846667	0.875731299	not-adaptive	0.987846667	-0.025342945
ENSMUSG00000037787.14	Apopt1	5.796729331	7.901689495	3.375492681	0.666512536	-247.6289127	5.387743408	5.853839737	-0.466096329	8.229683357	3.227359417	0.695799434	-247.1769083	5.771208194	0.001359736	1698.032124	-247.9489668	0.462060904	0.214006016	not-adaptive	0.462060904	-0.119702105
ENSMUSG00000037788.14	Vopp1	5.093417772	3.410951192	5.952080167	0.289406878	-215.7648876	4.784820713	5.138520552	-0.353699839	3.441237989	5.920183762	0.290874905	-215.6327711	4.972777604	0.010877216	162.5105062	-217.6881418	0.128045362	0.042611679	not-adaptive	0.128045362	-0.10288818
ENSMUSG00000037805.15	Rpl10a	8.819165611	6.226574381	0.667208379	0.530328475	-160.5817123	8.751824648	8.829239925	-0.077415277	6.330774294	0.668526316	0.529357801	-160.5050107	8.813217321	0.000143108	2732.787785	-163.4393558	0.053165531	0.015412517	not-adaptive	0.053165531	-0.012705415
ENSMUSG00000037815.7	Ctnna1	7.481256968	6.22216879	1.327324959	0.52944417	-218.5756828	7.586985942	7.465552062	0.12143388	6.377578603	1.325814204	0.530451835	-218.4808531	7.514163582	0.000786644	915.2972174	-218.6973872	0.805305103	0.510487293	not-adaptive	0.805305103	0.023277916
ENSMUSG00000037816.10	Fbxw17	5.817097892	10.06262813	2.560944142	0.848296251	-166.7708384	6.028787213	5.779524647	0.249262566	11.95790289	2.193849263	1.000812048	-166.6381067	5.808151918	0.001236542	1726.619861	-166.193485	1	1	not-adaptive	1	0.060916971
ENSMUSG00000037822.12	Smim14	6.553542406	5.569938897	2.577037241	0.463421555	-233.9338649	6.428493689	6.572604193	-0.144110504	5.620078386	2.559109121	0.46691022	-233.8684891	6.40109171	0.001836576	672.3534698	-234.6805763	0.443930529	0.20251071	not-adaptive	0.443930529	-0.03198438
ENSMUSG00000037824.6	Tspan14	5.752495066	3130837.43	1.04E-05	263953.6902	-273.1146193	5.862373247	5.73448225	0.127890997	3172908.541	1.02E-05	267500.9148	-273.0633581	5.752495058	2.74E-10	1.00E+10	-273.1146196	0.950030165	0.748822589	not-adaptive	0.950030165	0.03182159
ENSMUSG00000037827.5	Gm5884	2.283671492	18478045.94	4.49E-07	1557827.151	-158.7145169	2.177923439	2.298778356	-0.120854917	18477959.56	4.48E-07	1557819.869	-158.5681022	2.283671495	6.99E-11	1.00E+10	-158.7145173	0.863799139	0.588412661	not-adaptive	0.863799139	-0.077914131
ENSMUSG00000037846.18	Rtkn2	2.958248788	4934711.871	1.04E-05	416029.1658	-109.8103188	3.58752677	2.904693215	0.682833555	5984580.347	8.54E-06	504541.0265	-109.611638	2.958248783	4.34E-10	1.00E+10	-109.8103188	0.819811555	0.528455017	not-adaptive	0.819811555	0.304603799
ENSMUSG00000037851.13	Iars	5.443726513	4.794364629	6.379828663	0.399867885	-313.7599357	5.430539731	5.445754911	-0.01521518	4.817651546	6.412072622	0.397847595	-313.7596401	5.386632478	0.006203617	438.9363628	-317.2999475	0.029004409	0.007792227	adaptive	0.029004409	-0.004036463
ENSMUSG00000037852.8	Cpe	9.220081773	1.27593251	5.73029067	0.09934191	-231.1842984	8.549322846	9.320745688	-0.771422842	1.291912445	5.631173303	0.10108089	-230.8454278	9.443871953	0.063624745	9.045069642	-240.2051044	8.61E-05	1.51E-05	adaptive	8.61E-05	-0.124635224
ENSMUSG00000037855.15	Zfp365	4.413097516	12.61717707	2.547337933	1.061361029	-220.3892064	5.01224508	4.33764986	0.67459522	17.33476223	1.858399103	1.455235733	-219.5402015	4.41740543	2.80E-10	1.00E+10	-220.4999224	0.38299975	0.1659182	not-adaptive	0.38299975	0.208543357
ENSMUSG00000037857.16	Nufip2	3.397103074	18478045.94	2.59E-06	1557827.151	-306.7681106	3.747666617	3.347416903	0.400249714	17985717.43	2.65E-06	1516320.78	-306.4539645	3.397103087	4.03E-10	1.00E+10	-306.768111	0.730412012	0.427982142	not-adaptive	0.730412012	0.162944378
ENSMUSG00000037876.17	Jmjd1c	3.745775728	8.252850299	4.190128095	0.70753406	-211.7910871	3.523229421	3.782307186	-0.259077765	8.533602172	4.120640797	0.720285143	-211.6903478	3.77058892	3.21E-10	1.00E+10	-212.2854909	0.551483687	0.275271866	not-adaptive	0.551483687	-0.102368117
ENSMUSG00000037885.18	Stk35	3.750817667	6.054270602	6.491816191	0.498516814	-274.4841951	3.17389974	3.837193119	-0.663293379	6.295359527	6.132426233	0.527707013	-273.9601703	3.742049854	0.002720237	1276.776003	-275.9370077	0.138506579	0.046769127	not-adaptive	0.138506579	-0.273794819
ENSMUSG00000037887.11	Dusp8	3.69685723	10.35058294	2.620942936	0.873546228	-198.7390829	3.597608344	3.713728487	-0.116120143	10.60133417	2.583427493	0.887194592	-198.7080472	3.687380775	0.001387937	1628.212882	-198.3626052	1	1	not-adaptive	1	-0.045830207
ENSMUSG00000037894.13	H2az1	9.914517779	4.742146551	4.182315856	0.389571121	-291.8807693	10.09871584	9.886832744	0.211883101	4.780115106	4.175533036	0.390125163	-291.7925034	10.06908867	0.004063815	405.3638802	-291.3174301	1	1	not-adaptive	1	0.03059152
ENSMUSG00000037896.17	Rcor1	2.906884674	10050354.71	2.97E-06	847310.5895	-142.8473358	3.093710731	2.887931305	0.205779425	23322423.19	1.28E-06	1966232.02	-142.7937421	2.881091788	0.000859294	2806.719034	-142.664582	1	1	not-adaptive	1	0.099301882
ENSMUSG00000037904.14	Ankrd9	4.737524636	1.998803891	8.660837465	0.159495305	-143.2128938	4.060647785	4.835452585	-0.774804799	2.001213955	8.522759054	0.161391155	-142.9271428	5.033652536	0.030167061	46.80765052	-144.7175405	0.16689378	0.058451156	not-adaptive	0.16689378	-0.251941033
ENSMUSG00000037905.13	Bri3bp	3.714716465	15.91152979	2.370324174	1.34052893	-250.9947995	2.599477668	3.837968593	-1.238490925	4479404.41	8.26E-06	377641.1188	-248.4367172	3.708550193	0.000280104	11482.20239	-251.0401168	0.07402151	0.022498719	not-adaptive	0.07402151	-0.562121145
ENSMUSG00000037916.14	Ndufv1	6.954381338	14069303.84	1.14E-06	1186142.15	-251.2185005	6.541083459	7.020269406	-0.479185948	20010376.58	7.86E-07	1687013.305	-249.591991	6.954381329	1.35E-10	1.00E+10	-251.218501	0.196614555	0.071291987	not-adaptive	0.196614555	-0.101996774
ENSMUSG00000037933.16	Bicd2	4.586458319	4.083406194	4.274268903	0.339643328	-246.284253	4.66541339	4.574722541	0.090690849	4.065494858	4.245174049	0.341998965	-246.2702651	4.559263208	0.006020692	246.8338852	-247.7400311	0.229979305	0.086435778	not-adaptive	0.229979305	0.028320674
ENSMUSG00000037935.16	Smarce1	5.328181101	7.634425886	2.179584001	0.645996735	-266.9979788	4.694702687	5.423860808	-0.729158121	9.719730602	1.721223196	0.815867949	-264.8052568	5.291151107	0.001464054	957.3391079	-266.7098308	0.14888606	0.050973375	not-adaptive	0.14888606	-0.20828636
ENSMUSG00000037936.15	Scarb1	6.841326116	5.182348655	3.42410665	0.42388702	-272.6336288	6.704738941	6.861998218	-0.157259278	5.185500716	3.38416096	0.42904508	-272.5736858	6.758767406	0.00332984	446.8892466	-273.8989648	0.265728802	0.103513551	not-adaptive	0.265728802	-0.033447592
ENSMUSG00000037938.4	Chchd5	4.638182245	14.93523974	1.819145898	1.242839403	-171.0743571	5.050941143	4.587953062	0.462988081	16.24076748	1.649805019	1.36431927	-170.684991	4.648419515	0.001365504	1576.518524	-170.4437346	1	1	not-adaptive	1	0.138701599
ENSMUSG00000037949.8	Ano10	6.298308243	9.09060846	2.088799587	0.77199394	-239.5768264	5.914341796	6.352786731	-0.438444935	10.05611664	1.913339192	0.842142904	-238.9111964	6.301891545	0.001113653	1439.739048	-239.3254476	0.660834908	0.362705915	not-adaptive	0.660834908	-0.103171967
ENSMUSG00000037957.14	Wdr20	4.473022463	5.976200956	6.287356776	0.497226084	-166.368608	4.553029664	4.462071611	0.090958052	5.990137082	6.292490737	0.496811614	-166.3616449	4.516521625	0.004344432	711.3447976	-165.3400752	1	1	not-adaptive	1	0.029113191
ENSMUSG00000037958.13	Nsrp1	4.138387426	22.08191538	1.95106588	1.857559914	-264.7868455	3.744417965	4.192037473	-0.447619508	29.84390748	1.446775702	2.504478643	-264.4389098	4.149443536	0.000704818	5086.258699	-264.7048769	0.766464332	0.465794802	not-adaptive	0.766464332	-0.162910131
ENSMUSG00000037960.11	Card19	7.234456762	4.720832461	2.311427505	0.393454365	-232.9200631	7.05371892	7.259734921	-0.206016001	4.824674828	2.302124593	0.395324284	-232.7802415	7.156661071	0.002494464	374.1047796	-234.0365736	0.284696357	0.112934863	not-adaptive	0.284696357	-0.041532783
ENSMUSG00000037965.14	Zc3h7a	6.127187819	7.494448955	3.759864772	0.62838098	-317.181374	5.93375601	6.156374962	-0.222618952	7.467963338	3.718532682	0.634761749	-317.0687839	6.207863446	0.002142439	1116.233231	-317.4067917	0.713189784	0.410962181	not-adaptive	0.713189784	-0.053135498
ENSMUSG00000037966.15	Ninj1	7.6158391	3.321710355	5.888144339	0.279450444	-295.0531232	6.400637641	7.799623051	-1.398985409	3.847421753	5.154752519	0.318946013	-292.5175329	7.395818215	0.008874311	185.1857168	-293.2853017	0.464047293	0.215283246	not-adaptive	0.464047293	-0.285188766
ENSMUSG00000037972.7	Snn	2.754807455	5.323875273	4.22632915	0.435578392	-167.2961759	3.648166058	2.620417998	1.027748061	5.918104195	3.70734485	0.490653354	-165.6669866	2.822056845	0.000674887	3218.90488	-169.5163841	0.021292563	0.005525771	adaptive	0.021292563	0.477374437
ENSMUSG00000037979.13	Ccdc92	3.589153023	3.283011621	6.484183476	0.28028918	-143.7242285	2.046338567	3.850061164	-1.803722597	4.42351705	5.030556739	0.367933703	-140.8216738	3.436666497	0.008031125	217.4471762	-140.4387189	1	1	not-adaptive	1	-0.911836506
ENSMUSG00000037991.9	Rmi2	2.118282622	4.343031982	3.15760931	0.366865421	-152.5767965	2.718406562	2.045812406	0.672594156	4.748954389	2.9914762	0.38807418	-151.8039412	2.124995325	1.50E-10	1.00E+10	-155.7043762	0.020233108	0.005222108	adaptive	0.020233108	0.410087379
ENSMUSG00000037992.16	Rara	3.619786687	3078509.222	8.79E-06	259543.2609	-236.2606055	3.780358637	3.598658799	0.181699838	3172908.505	8.52E-06	267500.912	-236.1646474	3.619786674	2.28E-10	1.00E+10	-236.2606058	0.908501752	0.661325943	not-adaptive	0.908501752	0.071063785
ENSMUSG00000037993.8	Dhx38	4.24004027	11.75914064	2.228337248	0.984802492	-208.7711207	4.10079572	4.261157434	-0.160361713	11.76196343	2.227243059	0.984200858	-208.7090341	4.201159727	0.00072753	3028.489813	-208.7298878	0.979362224	0.838178495	not-adaptive	0.979362224	-0.055341477
ENSMUSG00000037997.12	Parp11	4.911487303	8.982652082	3.852828474	0.761284423	-260.3372192	4.913128635	4.911253748	0.001874886	8.944792029	3.837186878	0.764381194	-260.3372132	4.909569807	3.15E-10	1.00E+10	-261.0118218	0.509355764	0.245415028	not-adaptive	0.509355764	0.000550648
ENSMUSG00000037999.13	Arap2	4.131867884	18348751.07	1.86E-06	1546926.734	-298.068238	4.564951565	4.070460496	0.494491068	18348752.01	1.85E-06	1546926.813	-297.3590017	4.131867876	2.88E-10	1.00E+10	-298.0682386	0.49201949	0.233654755	not-adaptive	0.49201949	0.165407535
ENSMUSG00000038000.10	Acd	5.546988068	10.39582921	1.327988411	0.877251316	-229.3113898	5.588584253	5.541039859	0.047544393	10.56670881	1.326434212	0.878776942	-229.2999603	5.536786224	1.23E-10	1.00E+10	-229.8028316	0.604791619	0.31592494	not-adaptive	0.604791619	0.012326109
ENSMUSG00000038002.9	Cramp1l	2.260857417	4577274.536	5.80E-06	385897.8991	-227.7758783	2.088981836	2.28608686	-0.197105023	4577274.341	5.79E-06	385897.8827	-227.6547772	2.260857438	2.24E-10	1.00E+10	-227.7758786	0.885944117	0.622619639	not-adaptive	0.885944117	-0.130080272
ENSMUSG00000038005.15	Hpf1	6.565441149	26.71691324	0.589194251	2.245905255	-242.2718457	6.458264251	6.58199137	-0.123727119	24.81448933	0.630347678	2.094078374	-242.1737761	6.561503883	0.000133959	9836.791904	-242.221771	0.953138719	0.756696347	not-adaptive	0.953138719	-0.027377662
ENSMUSG00000038013.14	Wipf2	2.214778847	17.09490517	1.367687614	1.436146219	-208.3994858	2.654637491	2.172301578	0.482335913	18.84652505	1.241922754	1.572922351	-207.8895758	2.214962342	2.00E-10	1.00E+10	-208.4555904	0.567783781	0.28734292	not-adaptive	0.567783781	0.28929046
ENSMUSG00000038014.7	Fam120a	5.527604666	6.925878249	1.331535226	0.581613232	-225.6290357	5.49505639	5.532455098	-0.037398708	6.894184292	1.329535211	0.582297872	-225.6200556	5.541650434	8.68E-11	1.00E+10	-227.8566137	0.106825557	0.03443214	not-adaptive	0.106825557	-0.009785551
ENSMUSG00000038022.11	Mindy4	4.310884603	7121294.021	6.59E-06	600369.6787	-139.0441645	4.079429308	4.342809471	-0.263380163	12176013.57	3.85E-06	1026519.954	-138.9824896	4.310884608	3.96E-10	1.00E+10	-139.0441646	0.940188466	0.725429321	not-adaptive	0.940188466	-0.090261319
ENSMUSG00000038023.12	Atp6v0a2	5.339582684	4.127042765	4.947783855	0.346354653	-289.4540615	5.103205051	5.374288078	-0.271083027	4.156387751	4.949277025	0.345983521	-289.3422977	5.284869904	0.008314939	208.7643717	-291.628739	0.101627478	0.032481864	not-adaptive	0.101627478	-0.074670045
ENSMUSG00000038024.17	Dennd4c	2.440217084	7.415263807	3.61503037	0.620206565	-151.2988194	2.037613436	2.481570886	-0.44395745	7.083906379	3.719379436	0.595668087	-151.0907181	2.450105539	2.48E-10	1.00E+10	-151.6506439	0.571251443	0.289950406	not-adaptive	0.571251443	-0.284373288
ENSMUSG00000038025.8	Phf2	1.9263921	3688856.045	3.93E-06	310997.1745	-170.1415196	2.273943227	1.880754074	0.393189153	3097222.436	4.62E-06	261118.7283	-169.4097898	1.926392119	1.22E-10	1.00E+10	-170.1415198	0.481075997	0.226380393	not-adaptive	0.481075997	0.27388502
ENSMUSG00000038028.9	Tigar	2.647057833	21.90887073	1.524891973	1.853613146	-243.0514417	2.13053757	2.732814549	-0.60227698	83.90524586	0.398519148	7.062455428	-242.0944872	2.656616727	0.000411375	6837.639697	-243.0026137	0.403279086	0.177759956	not-adaptive	0.403279086	-0.359170069
ENSMUSG00000038034.15	Igsf8	6.229379703	4.084185278	3.225014242	0.340881794	-239.8191211	6.115402398	6.246282684	-0.130880286	4.092941265	3.219425405	0.341433323	-239.7797239	6.141393932	0.006223336	179.9573371	-243.3998363	0.026779667	0.007128805	adaptive	0.026779667	-0.03055043
ENSMUSG00000038039.13	Gcc2	4.745166254	6.343343767	3.627525655	0.535972432	-157.3554992	5.453966512	4.624557992	0.82940852	7.621849333	2.998722484	0.648977907	-156.0751474	4.792424065	0.001345092	1540.938656	-157.9515186	0.15314484	0.052720949	not-adaptive	0.15314484	0.23799036
ENSMUSG00000038046.4	Mrm3	4.950418942	30175799.4	1.32E-06	2544030.012	-127.6703428	5.125059597	4.932035715	0.193023882	31872476.09	1.25E-06	2687071.618	-127.6403269	4.950418931	3.37E-10	1.00E+10	-127.670343	0.97042995	0.806445188	not-adaptive	0.97042995	0.055385534
ENSMUSG00000038047.18	Haus6	3.789359007	10065365.31	2.90E-06	848576.0795	-173.8294696	4.50970015	3.702570917	0.807129233	22091460.03	1.29E-06	1862463.237	-172.6327486	3.789359019	2.46E-10	1.00E+10	-173.8294699	0.302183352	0.121845038	not-adaptive	0.302183352	0.284504143
[truncated: 6,927 more rows]
