# Supplementary material for: Stochastic modelling of single-cell gene expression adaptation reveals non-genomic contribution to evolution of tumor subclones
Source: bioRxiv. 2024 Apr 20:2024.04.17.588869. Preprint. [Version 1] doi: 10.1101/2024.04.17.588869 (PMC11071284; doi:10.1101/2024.04.17.588869)
Supplement: Supplement 2 [file media-2.zip › Supplementary Files/Simulated Data/Constrained_Simulation/tr_1_sq_1.5_r_150_a_.125.csv]

gene	species	replicate	exprval
1	C23	R1	7.29462074889163
1	C17	R1	7.33091687811462
1	C12	R1	7.35755200461808
1	C10	R1	7.4757334309664
1	C14	R1	7.19967234483636
1	C5	R1	7.23840473932508
1	C9	R1	7.03342300153745
1	C24	R1	7.21916852046216
1	C6	R1	7.49185309632967
1	C21	R1	7.35755200461808
1	C19	R1	7.15987133677839
1	C1	R1	7.52356195605701
1	C4	R1	7.12928301694497
1	C18	R1	7.06608919045777
1	C15	R1	7.21916852046216
1	C11	R1	7.2667865406949
1	C16	R1	7.35755200461808
1	C8	R1	6.97727992349992
1	C20	R1	7
1	C7	R1	7.24792751344359
2	C23	R1	7.10852445677817
2	C17	R1	7.36632221424582
2	C12	R1	7.04439411935845
2	C10	R1	7.04439411935845
2	C3	R1	7.33985000288462
2	C14	R1	7.45121111183233
2	C9	R1	7.23840473932508
2	C24	R1	7.24792751344359
2	C21	R1	7.29462074889163
2	C19	R1	7.51569983828404
2	C1	R1	7.01122725542325
2	C22	R1	7.27612440527424
2	C4	R1	6.97727992349992
2	C13	R1	7.10852445677817
2	C18	R1	7.09803208296053
2	C15	R1	7.24792751344359
2	C11	R1	7.3037807481771
2	C16	R1	7.08746284125034
2	C8	R1	7.56985560833095
2	C20	R1	7.06608919045777
2	C7	R1	7.08746284125034
3	C23	R1	7.34872815423108
3	C17	R1	7.38370429247405
3	C12	R1	7.2667865406949
3	C10	R1	7.10852445677817
3	C3	R1	7.31288295528436
3	C14	R1	7.4093909361377
3	C9	R1	7.17990909001493
3	C24	R1	7.14974711950468
3	C1	R1	7.31288295528436
3	C22	R1	6.96578428466209
3	C4	R1	7.10852445677817
3	C13	R1	7.12928301694497
3	C15	R1	7.08746284125034
3	C11	R1	7.15987133677839
3	C16	R1	7.34872815423108
3	C20	R1	7.25738784269265
3	C7	R1	7.29462074889163
4	C23	R1	7.4594316186373
4	C17	R1	7.22881869049588
4	C12	R1	7.05528243550119
4	C10	R1	6.8703647195834
4	C3	R1	7.21916852046216
4	C14	R1	7.37503943134692
4	C5	R1	7.3037807481771
4	C9	R1	7.28540221886225
4	C24	R1	7.4093909361377
4	C6	R1	7.40087943628218
4	C21	R1	7.16992500144231
4	C19	R1	7.39231742277876
4	C1	R1	7.24792751344359
4	C22	R1	7.29462074889163
4	C4	R1	7.22881869049588
4	C13	R1	7.2667865406949
4	C15	R1	7.02236781302845
4	C16	R1	7.22881869049588
4	C8	R1	7.34872815423108
4	C20	R1	7.33985000288462
4	C7	R1	7.4757334309664
5	C23	R1	7.15987133677839
5	C17	R1	7.23840473932508
5	C12	R1	7.4093909361377
5	C10	R1	7.10852445677817
5	C3	R1	7.08746284125034
5	C14	R1	7.34872815423108
5	C5	R1	7.20945336562895
5	C9	R1	7.05528243550119
5	C24	R1	7.23840473932508
5	C6	R1	7.15987133677839
5	C21	R1	7.13955135239879
5	C19	R1	7.33091687811462
5	C1	R1	7.21916852046216
5	C22	R1	7.2667865406949
5	C4	R1	7.40087943628218
5	C18	R1	7.40087943628218
5	C15	R1	7.21916852046216
5	C11	R1	6.95419631038687
5	C16	R1	7.54689445988764
5	C8	R1	7.19967234483636
5	C20	R1	7.36632221424582
5	C7	R1	7.13955135239879
6	C23	R1	7.12928301694497
6	C17	R1	7.34872815423108
6	C12	R1	7.19967234483636
6	C3	R1	7.34872815423108
6	C14	R1	7.4093909361377
6	C5	R1	7.34872815423108
6	C9	R1	7.21916852046216
6	C24	R1	7.4262647547021
6	C21	R1	7.16992500144231
6	C19	R1	7.33985000288462
6	C1	R1	7.22881869049588
6	C22	R1	7.14974711950468
6	C4	R1	7.28540221886225
6	C13	R1	7.16992500144231
6	C18	R1	7.17990909001493
6	C15	R1	7.18982455888002
6	C11	R1	7.12928301694497
6	C16	R1	7.32192809488736
6	C8	R1	7.05528243550119
6	C20	R1	7.33091687811462
6	C7	R1	6.98868468677217
7	C23	R1	7.08746284125034
7	C12	R1	7.27612440527424
7	C10	R1	7
7	C3	R1	7.24792751344359
7	C5	R1	6.96578428466209
7	C9	R1	7.51569983828404
7	C24	R1	7.29462074889163
7	C6	R1	7.28540221886225
7	C21	R1	7.53915881110803
7	C19	R1	6.98868468677217
7	C1	R1	7
7	C22	R1	7.31288295528436
7	C4	R1	7.467605550083
7	C13	R1	7.07681559705083
7	C15	R1	7.23840473932508
7	C11	R1	7.17990909001493
7	C16	R1	7.3037807481771
7	C7	R1	6.89481776330794
8	C23	R1	7.29462074889163
8	C17	R1	7.13955135239879
8	C12	R1	7.17990909001493
8	C10	R1	7.34872815423108
8	C14	R1	7.14974711950468
8	C5	R1	6.97727992349992
8	C9	R1	7.38370429247405
8	C24	R1	7.4757334309664
8	C6	R1	7.17990909001493
8	C21	R1	7.29462074889163
8	C19	R1	7.2667865406949
8	C1	R1	7.10852445677817
8	C22	R1	7.02236781302845
8	C4	R1	7.18982455888002
8	C13	R1	7.2667865406949
8	C18	R1	7.33985000288462
8	C15	R1	7.17990909001493
8	C11	R1	7.27612440527424
8	C16	R1	7.20945336562895
8	C8	R1	7.36632221424582
8	C20	R1	7.28540221886225
8	C7	R1	7.37503943134692
9	C17	R1	7.12928301694497
9	C12	R1	7.10852445677817
9	C10	R1	6.78135971352466
9	C3	R1	7.15987133677839
9	C14	R1	7.27612440527424
9	C5	R1	7.18982455888002
9	C9	R1	7.48381577726426
9	C24	R1	6.83289001416474
9	C6	R1	7.35755200461808
9	C21	R1	7.32192809488736
9	C19	R1	6.97727992349992
9	C22	R1	7.35755200461808
9	C4	R1	7.31288295528436
9	C13	R1	7.23840473932508
9	C18	R1	7.2667865406949
9	C15	R1	6.94251450533924
9	C11	R1	7.52356195605701
9	C16	R1	7.11894107272351
9	C20	R1	7.09803208296053
9	C7	R1	7.3037807481771
10	C23	R1	6.8703647195834
10	C17	R1	7.18982455888002
10	C12	R1	7.22881869049588
10	C10	R1	7.03342300153745
10	C3	R1	7.17990909001493
10	C14	R1	7.40087943628218
10	C5	R1	7.39231742277876
10	C9	R1	7.467605550083
10	C24	R1	7.28540221886225
10	C21	R1	7.33091687811462
10	C19	R1	7.34872815423108
10	C1	R1	7.31288295528436
10	C22	R1	7.28540221886225
10	C4	R1	7.44294349584873
10	C13	R1	7.44294349584873
10	C15	R1	7.02236781302845
10	C11	R1	7.25738784269265
10	C16	R1	7.32192809488736
10	C8	R1	7.24792751344359
10	C20	R1	7.467605550083
10	C7	R1	7.28540221886225
11	C23	R1	7.03342300153745
11	C17	R1	7.07681559705083
11	C12	R1	7.66533591718518
11	C10	R1	7.31288295528436
11	C3	R1	7.11894107272351
11	C14	R1	7.20945336562895
11	C5	R1	7.07681559705083
11	C24	R1	7.17990909001493
11	C6	R1	7.25738784269265
11	C21	R1	7.09803208296053
11	C19	R1	7.33985000288462
11	C1	R1	7.34872815423108
11	C22	R1	7.20945336562895
11	C4	R1	7.27612440527424
11	C18	R1	7.01122725542325
11	C15	R1	7.35755200461808
11	C16	R1	7.54689445988764
11	C8	R1	7.29462074889163
11	C20	R1	7.22881869049588
12	C23	R1	7.07681559705083
12	C17	R1	7.11894107272351
12	C12	R1	7.24792751344359
12	C10	R1	6.79441586635011
12	C3	R1	7.25738784269265
12	C14	R1	7.19967234483636
12	C5	R1	7.16992500144231
12	C9	R1	6.88264304936184
12	C24	R1	7.35755200461808
12	C6	R1	7.21916852046216
12	C21	R1	7.33985000288462
12	C19	R1	7.17990909001493
12	C1	R1	7.15987133677839
12	C22	R1	7.22881869049588
12	C13	R1	7.01122725542325
12	C18	R1	7.06608919045777
12	C15	R1	7.08746284125034
12	C11	R1	7.28540221886225
12	C16	R1	7.49185309632967
12	C8	R1	7.06608919045777
12	C20	R1	7.01122725542325
12	C7	R1	7.40087943628218
13	C23	R1	7.52356195605701
13	C17	R1	7.08746284125034
13	C12	R1	7.31288295528436
13	C10	R1	7.35755200461808
13	C3	R1	7.43462822763672
13	C14	R1	7.38370429247405
13	C5	R1	7.35755200461808
13	C9	R1	7.02236781302845
13	C24	R1	7.31288295528436
13	C6	R1	7.20945336562895
13	C21	R1	7.27612440527424
13	C19	R1	7.4757334309664
13	C1	R1	7.2667865406949
13	C22	R1	7.19967234483636
13	C4	R1	7.21916852046216
13	C13	R1	7.19967234483636
13	C18	R1	7.08746284125034
13	C15	R1	6.91886323727459
13	C11	R1	6.8703647195834
13	C16	R1	7.15987133677839
13	C8	R1	7.32192809488736
13	C20	R1	7.4594316186373
13	C7	R1	7.39231742277876
14	C23	R1	7.01122725542325
14	C17	R1	7.27612440527424
14	C12	R1	7.32192809488736
14	C10	R1	7.23840473932508
14	C3	R1	7
14	C14	R1	7.27612440527424
14	C5	R1	7.55458885167764
14	C9	R1	7.43462822763672
14	C24	R1	7.24792751344359
14	C6	R1	6.90689059560852
14	C21	R1	7.06608919045777
14	C19	R1	7.34872815423108
14	C1	R1	7.36632221424582
14	C22	R1	7.5077946401987
14	C4	R1	7.14974711950468
14	C13	R1	7.14974711950468
14	C18	R1	7.28540221886225
14	C15	R1	7.17990909001493
14	C11	R1	7.09803208296053
14	C8	R1	7.35755200461808
14	C20	R1	7.49185309632967
14	C7	R1	7.13955135239879
15	C23	R1	7.02236781302845
15	C12	R1	7.14974711950468
15	C10	R1	7.4594316186373
15	C3	R1	7.10852445677817
15	C14	R1	7.3037807481771
15	C5	R1	7.20945336562895
15	C9	R1	7.33091687811462
15	C24	R1	7.27612440527424
15	C6	R1	7.3037807481771
15	C21	R1	7.24792751344359
15	C19	R1	7.19967234483636
15	C1	R1	7.08746284125034
15	C22	R1	7.13955135239879
15	C4	R1	7.3037807481771
15	C13	R1	7.28540221886225
15	C18	R1	7.07681559705083
15	C15	R1	7.5077946401987
15	C16	R1	7.23840473932508
15	C8	R1	7.12928301694497
15	C20	R1	7.13955135239879
15	C7	R1	7.40087943628218
16	C23	R1	6.91886323727459
16	C17	R1	7.40087943628218
16	C12	R1	7.22881869049588
16	C10	R1	7.31288295528436
16	C3	R1	7.51569983828404
16	C14	R1	7.16992500144231
16	C5	R1	6.93073733756289
16	C9	R1	7.21916852046216
16	C24	R1	7.29462074889163
16	C6	R1	7.01122725542325
16	C21	R1	7.20945336562895
16	C19	R1	7.3037807481771
16	C1	R1	7.01122725542325
16	C22	R1	6.89481776330794
16	C4	R1	7.18982455888002
16	C13	R1	7.28540221886225
16	C18	R1	7.32192809488736
16	C15	R1	7.32192809488736
16	C11	R1	7.10852445677817
16	C16	R1	7.20945336562895
16	C8	R1	7.27612440527424
16	C20	R1	7.23840473932508
17	C23	R1	7.23840473932508
17	C17	R1	7.03342300153745
17	C12	R1	7.10852445677817
17	C10	R1	7
17	C3	R1	7.02236781302845
17	C14	R1	7.09803208296053
17	C5	R1	6.85798099512757
17	C9	R1	7.4757334309664
17	C24	R1	7.24792751344359
17	C6	R1	7.2667865406949
17	C21	R1	7.32192809488736
17	C19	R1	7.10852445677817
17	C1	R1	7.10852445677817
17	C22	R1	7.22881869049588
17	C4	R1	7.04439411935845
17	C13	R1	7.29462074889163
17	C18	R1	7.21916852046216
17	C15	R1	7.4594316186373
17	C11	R1	7.22881869049588
17	C16	R1	7.19967234483636
17	C8	R1	7.27612440527424
17	C20	R1	7.49984588708321
17	C7	R1	7.31288295528436
18	C23	R1	7.49984588708321
18	C17	R1	7.19967234483636
18	C12	R1	6.98868468677217
18	C10	R1	7.13955135239879
18	C3	R1	7.33985000288462
18	C14	R1	6.84549005094437
18	C5	R1	7.06608919045777
18	C9	R1	7.27612440527424
18	C24	R1	7.19967234483636
18	C21	R1	7.21916852046216
18	C19	R1	7.31288295528436
18	C1	R1	7.20945336562895
18	C4	R1	7.11894107272351
18	C13	R1	7.03342300153745
18	C18	R1	7.14974711950468
18	C15	R1	7.25738784269265
18	C11	R1	7.22881869049588
18	C16	R1	7.21916852046216
18	C8	R1	7.2667865406949
18	C7	R1	7.25738784269265
19	C23	R1	6.97727992349992
19	C17	R1	7.27612440527424
19	C12	R1	7.27612440527424
19	C10	R1	7.23840473932508
19	C3	R1	7.2667865406949
19	C14	R1	7.27612440527424
19	C5	R1	6.88264304936184
19	C9	R1	7.29462074889163
19	C24	R1	6.94251450533924
19	C6	R1	7.31288295528436
19	C21	R1	7.15987133677839
19	C19	R1	7.33985000288462
19	C1	R1	7.33985000288462
19	C22	R1	7.31288295528436
19	C13	R1	7.09803208296053
19	C15	R1	7.39231742277876
19	C11	R1	7.14974711950468
19	C16	R1	7.45121111183233
19	C8	R1	7.21916852046216
19	C20	R1	7.24792751344359
19	C7	R1	7.07681559705083
20	C23	R1	7.467605550083
20	C17	R1	7.33091687811462
20	C12	R1	7.04439411935845
20	C14	R1	7.14974711950468
20	C9	R1	7.22881869049588
20	C6	R1	7.09803208296053
20	C21	R1	7.16992500144231
20	C19	R1	7.4178525148859
20	C1	R1	7.19967234483636
20	C22	R1	7.03342300153745
20	C4	R1	7.05528243550119
20	C13	R1	7.25738784269265
20	C18	R1	7.58496250072116
20	C11	R1	7.15987133677839
20	C8	R1	7.4262647547021
20	C20	R1	7.21916852046216
21	C23	R1	7.14974711950468
21	C17	R1	7.34872815423108
21	C12	R1	7.4594316186373
21	C10	R1	7.3037807481771
21	C3	R1	7.33091687811462
21	C14	R1	7.4093909361377
21	C5	R1	7.17990909001493
21	C9	R1	7.37503943134692
21	C24	R1	7.12928301694497
21	C6	R1	7.17990909001493
21	C21	R1	7.11894107272351
21	C1	R1	7.07681559705083
21	C22	R1	7.18982455888002
21	C4	R1	6.94251450533924
21	C13	R1	7.39231742277876
21	C18	R1	7.28540221886225
21	C15	R1	7.32192809488736
21	C11	R1	7.4262647547021
21	C16	R1	7.45121111183233
21	C8	R1	7.08746284125034
21	C20	R1	7.11894107272351
21	C7	R1	7.21916852046216
22	C23	R1	7.13955135239879
22	C17	R1	7.31288295528436
22	C12	R1	7.4262647547021
22	C10	R1	7.39231742277876
22	C14	R1	7.2667865406949
22	C5	R1	7.25738784269265
22	C9	R1	7.03342300153745
22	C24	R1	6.8703647195834
22	C6	R1	7.3037807481771
22	C21	R1	7.31288295528436
22	C19	R1	7.48381577726426
22	C1	R1	7.33985000288462
22	C22	R1	7.39231742277876
22	C4	R1	6.8073549220576
22	C13	R1	7.2667865406949
22	C18	R1	7.20945336562895
22	C15	R1	7.02236781302845
22	C11	R1	7.03342300153745
22	C16	R1	7.58496250072116
22	C8	R1	7.05528243550119
22	C20	R1	7.49185309632967
22	C7	R1	7.11894107272351
23	C23	R1	6.93073733756289
23	C17	R1	7.04439411935845
23	C12	R1	7.25738784269265
23	C10	R1	7.28540221886225
23	C3	R1	7.06608919045777
23	C5	R1	7.4093909361377
23	C9	R1	6.96578428466209
23	C24	R1	7.11894107272351
23	C6	R1	7.3037807481771
23	C21	R1	7.44294349584873
23	C19	R1	7.29462074889163
23	C1	R1	7.15987133677839
23	C22	R1	7.25738784269265
23	C13	R1	7.4178525148859
23	C18	R1	7.09803208296053
23	C15	R1	7.06608919045777
23	C11	R1	7.35755200461808
23	C16	R1	7.35755200461808
23	C8	R1	6.94251450533924
23	C20	R1	7.35755200461808
23	C7	R1	7.34872815423108
24	C23	R1	7.34872815423108
24	C17	R1	7.23840473932508
24	C12	R1	7.09803208296053
24	C10	R1	7.31288295528436
24	C3	R1	7.27612440527424
24	C14	R1	7.15987133677839
24	C5	R1	7.06608919045777
24	C9	R1	6.96578428466209
24	C24	R1	7.18982455888002
24	C6	R1	7.11894107272351
24	C21	R1	7.4262647547021
24	C19	R1	7.07681559705083
24	C1	R1	7.48381577726426
24	C22	R1	7.35755200461808
24	C4	R1	7.3037807481771
24	C13	R1	7.22881869049588
24	C18	R1	7.07681559705083
24	C15	R1	7.13955135239879
24	C11	R1	7.4594316186373
24	C16	R1	7.24792751344359
24	C8	R1	7.2667865406949
24	C20	R1	7.23840473932508
24	C7	R1	7.36632221424582
25	C23	R1	7.20945336562895
25	C17	R1	7.07681559705083
25	C12	R1	7.22881869049588
25	C10	R1	7.34872815423108
25	C3	R1	7.18982455888002
25	C14	R1	7.23840473932508
25	C5	R1	7.21916852046216
25	C9	R1	7.13955135239879
25	C6	R1	7.06608919045777
25	C19	R1	7.3037807481771
25	C1	R1	7.37503943134692
25	C22	R1	7.19967234483636
25	C4	R1	7.09803208296053
25	C13	R1	7.2667865406949
25	C18	R1	6.96578428466209
25	C15	R1	7.17990909001493
25	C11	R1	7.07681559705083
25	C16	R1	7.08746284125034
25	C8	R1	7.37503943134692
25	C20	R1	7.25738784269265
25	C7	R1	7.33091687811462
26	C23	R1	7.58496250072116
26	C17	R1	7.03342300153745
26	C12	R1	7.33091687811462
26	C10	R1	7.18982455888002
26	C3	R1	7.34872815423108
26	C14	R1	7
26	C5	R1	7
26	C9	R1	7.08746284125034
26	C24	R1	7.23840473932508
26	C6	R1	6.91886323727459
26	C21	R1	6.93073733756289
26	C19	R1	7.37503943134692
26	C1	R1	7.24792751344359
26	C22	R1	7.25738784269265
26	C4	R1	7.39231742277876
26	C13	R1	7.3037807481771
26	C18	R1	7.39231742277876
26	C15	R1	7.2667865406949
26	C11	R1	7.3037807481771
26	C16	R1	7.20945336562895
26	C8	R1	7.22881869049588
26	C20	R1	6.93073733756289
26	C7	R1	7.22881869049588
27	C23	R1	7.34872815423108
27	C17	R1	6.90689059560852
27	C12	R1	7.44294349584873
27	C10	R1	7.23840473932508
27	C3	R1	7.22881869049588
27	C14	R1	7.37503943134692
27	C9	R1	7.11894107272351
27	C6	R1	7.18982455888002
27	C21	R1	7.07681559705083
27	C19	R1	7.18982455888002
27	C1	R1	7.09803208296053
27	C22	R1	7.09803208296053
27	C4	R1	7.22881869049588
27	C13	R1	7.32192809488736
27	C18	R1	7.20945336562895
27	C15	R1	7.13955135239879
27	C11	R1	6.95419631038687
27	C16	R1	7.02236781302845
27	C8	R1	7.01122725542325
27	C20	R1	7.43462822763672
27	C7	R1	7.37503943134692
28	C23	R1	7.36632221424582
28	C17	R1	7.24792751344359
28	C12	R1	7.33985000288462
28	C10	R1	7.48381577726426
28	C3	R1	7.25738784269265
28	C14	R1	7.39231742277876
28	C5	R1	7.20945336562895
28	C9	R1	7.05528243550119
28	C6	R1	7.08746284125034
28	C21	R1	7.52356195605701
28	C19	R1	7.33985000288462
28	C1	R1	7.56224242422107
28	C22	R1	7.39231742277876
28	C4	R1	7.25738784269265
28	C13	R1	7.01122725542325
28	C18	R1	7.38370429247405
28	C15	R1	7.05528243550119
28	C11	R1	6.91886323727459
28	C16	R1	7.32192809488736
28	C8	R1	7.13955135239879
28	C20	R1	7.33091687811462
28	C7	R1	6.88264304936184
29	C23	R1	7.16992500144231
29	C12	R1	7.19967234483636
29	C10	R1	7.23840473932508
29	C3	R1	7.19967234483636
29	C5	R1	7.35755200461808
29	C9	R1	6.79441586635011
29	C24	R1	7.16992500144231
29	C21	R1	6.95419631038687
29	C19	R1	7.39231742277876
29	C1	R1	7.39231742277876
29	C22	R1	7.27612440527424
29	C4	R1	7.18982455888002
29	C13	R1	7.12928301694497
29	C18	R1	7.11894107272351
29	C15	R1	7.08746284125034
29	C16	R1	7.37503943134692
29	C8	R1	7.04439411935845
29	C20	R1	7.58496250072116
30	C23	R1	7.19967234483636
30	C17	R1	7.40087943628218
30	C12	R1	7.43462822763672
30	C10	R1	7.06608919045777
30	C3	R1	6.95419631038687
30	C14	R1	7.4093909361377
30	C5	R1	7.21916852046216
30	C9	R1	7.01122725542325
30	C24	R1	7.09803208296053
30	C6	R1	7.32192809488736
30	C21	R1	7.22881869049588
30	C19	R1	7.31288295528436
30	C1	R1	7.24792751344359
30	C22	R1	7.4093909361377
30	C4	R1	7.22881869049588
30	C13	R1	7.23840473932508
30	C18	R1	7.23840473932508
30	C15	R1	7.20945336562895
30	C11	R1	7.20945336562895
30	C16	R1	7.34872815423108
30	C8	R1	7.40087943628218
30	C20	R1	7.04439411935845
30	C7	R1	6.91886323727459
31	C23	R1	7.05528243550119
31	C17	R1	7.2667865406949
31	C12	R1	7.10852445677817
31	C10	R1	7.4757334309664
31	C3	R1	7.04439411935845
31	C14	R1	7.2667865406949
31	C5	R1	7.28540221886225
31	C9	R1	6.88264304936184
31	C24	R1	7.2667865406949
31	C6	R1	7.15987133677839
31	C21	R1	7.35755200461808
31	C19	R1	7.28540221886225
31	C1	R1	7.25738784269265
31	C22	R1	7.22881869049588
31	C4	R1	7.08746284125034
31	C13	R1	7.05528243550119
31	C18	R1	6.90689059560852
31	C15	R1	7.09803208296053
31	C11	R1	7.28540221886225
31	C8	R1	7.4178525148859
31	C20	R1	6.98868468677217
32	C23	R1	7.06608919045777
32	C17	R1	7.16992500144231
32	C12	R1	7.16992500144231
32	C10	R1	7.467605550083
32	C5	R1	7.4093909361377
32	C9	R1	7.4262647547021
32	C6	R1	7.06608919045777
32	C21	R1	7.08746284125034
32	C19	R1	7.13955135239879
32	C1	R1	7.20945336562895
32	C22	R1	7.31288295528436
32	C4	R1	6.97727992349992
32	C13	R1	7.29462074889163
32	C18	R1	7.25738784269265
32	C15	R1	7.56224242422107
32	C16	R1	7.15987133677839
32	C8	R1	7.23840473932508
32	C20	R1	7.19967234483636
32	C7	R1	7.22881869049588
33	C23	R1	7.07681559705083
33	C17	R1	7.17990909001493
33	C10	R1	7.33091687811462
33	C3	R1	7.08746284125034
33	C14	R1	7.04439411935845
33	C9	R1	7.17990909001493
33	C24	R1	7.09803208296053
33	C21	R1	7.48381577726426
33	C19	R1	7.07681559705083
33	C1	R1	7.18982455888002
33	C22	R1	7.13955135239879
33	C4	R1	7.5077946401987
33	C13	R1	7.10852445677817
33	C18	R1	7.24792751344359
33	C15	R1	7.14974711950468
33	C11	R1	7.3037807481771
33	C16	R1	7.39231742277876
33	C8	R1	7.44294349584873
33	C20	R1	7.29462074889163
33	C7	R1	7.4093909361377
34	C23	R1	7.32192809488736
34	C17	R1	7.49185309632967
34	C10	R1	7.23840473932508
34	C14	R1	7.27612440527424
34	C5	R1	7.24792751344359
34	C9	R1	7.27612440527424
34	C6	R1	7.25738784269265
34	C21	R1	7.33091687811462
34	C19	R1	7.13955135239879
34	C1	R1	7.16992500144231
34	C22	R1	7.15987133677839
34	C4	R1	7.5077946401987
34	C15	R1	7.15987133677839
34	C11	R1	7.2667865406949
34	C8	R1	7.16992500144231
34	C20	R1	7.08746284125034
34	C7	R1	6.96578428466209
35	C23	R1	7.4093909361377
35	C17	R1	7.3037807481771
35	C10	R1	7.56224242422107
35	C3	R1	7.17990909001493
35	C14	R1	7.15987133677839
35	C5	R1	7.24792751344359
35	C9	R1	7.10852445677817
35	C24	R1	7.2667865406949
35	C21	R1	7.33091687811462
35	C19	R1	7.22881869049588
35	C1	R1	7.10852445677817
35	C22	R1	7.14974711950468
35	C4	R1	7.38370429247405
35	C18	R1	7.16992500144231
35	C15	R1	7.35755200461808
35	C11	R1	7.29462074889163
35	C16	R1	7.02236781302845
35	C8	R1	7.24792751344359
35	C20	R1	7.08746284125034
35	C7	R1	7.39231742277876
36	C23	R1	7.11894107272351
36	C17	R1	7.38370429247405
36	C12	R1	7.12928301694497
36	C10	R1	7.22881869049588
36	C3	R1	7.5077946401987
36	C14	R1	7.08746284125034
36	C5	R1	7.51569983828404
36	C9	R1	7.32192809488736
36	C24	R1	7.20945336562895
36	C6	R1	7.10852445677817
36	C21	R1	7.39231742277876
36	C19	R1	7.38370429247405
36	C1	R1	7.2667865406949
36	C22	R1	6.98868468677217
36	C4	R1	7.01122725542325
36	C13	R1	7.36632221424582
36	C18	R1	7.29462074889163
36	C15	R1	7.15987133677839
36	C11	R1	7.4757334309664
36	C16	R1	7.2667865406949
36	C8	R1	7.45121111183233
36	C20	R1	7.14974711950468
36	C7	R1	7.3037807481771
37	C17	R1	7.38370429247405
37	C12	R1	7.17990909001493
37	C10	R1	7.20945336562895
37	C3	R1	7.13955135239879
37	C14	R1	7.5077946401987
37	C5	R1	7.33985000288462
37	C9	R1	7.12928301694497
37	C24	R1	7.17990909001493
37	C6	R1	7.12928301694497
37	C21	R1	7.4757334309664
37	C19	R1	6.98868468677217
37	C1	R1	7.06608919045777
37	C22	R1	7.15987133677839
37	C4	R1	7.34872815423108
37	C13	R1	6.91886323727459
37	C18	R1	7.23840473932508
37	C15	R1	7.39231742277876
37	C11	R1	7.16992500144231
37	C16	R1	7.17990909001493
37	C8	R1	7.09803208296053
37	C20	R1	7.17990909001493
37	C7	R1	7.53138146051631
38	C23	R1	7
38	C17	R1	7
38	C12	R1	7.33985000288462
38	C10	R1	7.13955135239879
38	C3	R1	7.38370429247405
38	C5	R1	7.33985000288462
38	C9	R1	7.51569983828404
38	C24	R1	7.22881869049588
38	C6	R1	7.5077946401987
38	C21	R1	6.85798099512757
38	C19	R1	7.16992500144231
38	C1	R1	7.4262647547021
38	C22	R1	7.18982455888002
38	C4	R1	7.12928301694497
38	C18	R1	7.2667865406949
38	C15	R1	7.08746284125034
38	C11	R1	7.29462074889163
38	C16	R1	7.08746284125034
38	C8	R1	7.19967234483636
38	C20	R1	7.44294349584873
38	C7	R1	7.13955135239879
39	C23	R1	7.55458885167764
39	C17	R1	7.14974711950468
39	C12	R1	7.32192809488736
39	C10	R1	7.4262647547021
39	C3	R1	7.4262647547021
39	C14	R1	7.14974711950468
39	C9	R1	7.06608919045777
39	C24	R1	7.33091687811462
39	C21	R1	7.34872815423108
39	C19	R1	7.37503943134692
39	C22	R1	7.33091687811462
39	C4	R1	7.10852445677817
39	C13	R1	6.8703647195834
39	C18	R1	7.22881869049588
39	C15	R1	7.35755200461808
39	C11	R1	7.21916852046216
39	C16	R1	6.96578428466209
39	C20	R1	6.90689059560852
39	C7	R1	7.03342300153745
40	C23	R1	7.49185309632967
40	C17	R1	7.04439411935845
40	C12	R1	7.02236781302845
40	C10	R1	7.07681559705083
40	C3	R1	7.36632221424582
40	C5	R1	7.28540221886225
40	C9	R1	7.32192809488736
40	C24	R1	7.31288295528436
40	C19	R1	7.20945336562895
40	C1	R1	7.12928301694497
40	C22	R1	6.93073733756289
40	C4	R1	7.59991284218713
40	C13	R1	7.05528243550119
40	C18	R1	7.03342300153745
40	C15	R1	7.28540221886225
40	C11	R1	7.24792751344359
40	C8	R1	6.96578428466209
40	C20	R1	7.3037807481771
40	C7	R1	7.16992500144231
41	C23	R1	7.25738784269265
41	C17	R1	7.23840473932508
41	C12	R1	7.21916852046216
41	C10	R1	7.33091687811462
41	C3	R1	7.22881869049588
41	C14	R1	7.25738784269265
41	C5	R1	7.49185309632967
41	C9	R1	7.23840473932508
41	C24	R1	7.39231742277876
41	C21	R1	7.25738784269265
41	C19	R1	7.23840473932508
41	C1	R1	7.33985000288462
41	C4	R1	7.03342300153745
41	C13	R1	7.4757334309664
41	C15	R1	7.18982455888002
41	C16	R1	7.17990909001493
41	C8	R1	7.40087943628218
41	C20	R1	7.11894107272351
41	C7	R1	7.11894107272351
42	C23	R1	7.06608919045777
42	C17	R1	7.22881869049588
42	C12	R1	7.33091687811462
42	C10	R1	7.03342300153745
42	C3	R1	7.03342300153745
42	C14	R1	7.10852445677817
42	C5	R1	6.8073549220576
42	C9	R1	6.95419631038687
42	C24	R1	7.08746284125034
42	C6	R1	7.11894107272351
42	C21	R1	7.15987133677839
42	C1	R1	7.43462822763672
42	C22	R1	7.28540221886225
42	C4	R1	7.4757334309664
42	C13	R1	7.44294349584873
42	C18	R1	7.09803208296053
42	C15	R1	7.33091687811462
42	C11	R1	7.05528243550119
42	C16	R1	7.36632221424582
42	C20	R1	7.29462074889163
42	C7	R1	7
43	C23	R1	7.31288295528436
43	C17	R1	7.11894107272351
43	C10	R1	7.25738784269265
43	C3	R1	7.59245703726808
43	C14	R1	7.15987133677839
43	C5	R1	6.82017896241519
43	C9	R1	7.11894107272351
43	C24	R1	6.85798099512757
43	C6	R1	7.13955135239879
43	C21	R1	7.18982455888002
43	C19	R1	7.18982455888002
43	C1	R1	7.19967234483636
43	C4	R1	7.16992500144231
43	C13	R1	7.15987133677839
43	C18	R1	7.15987133677839
43	C15	R1	7.2667865406949
43	C11	R1	7.65105169117893
43	C16	R1	7.14974711950468
43	C8	R1	7.40087943628218
43	C20	R1	7.14974711950468
43	C7	R1	7.33985000288462
44	C23	R1	7.11894107272351
44	C12	R1	7.07681559705083
44	C10	R1	6.96578428466209
44	C14	R1	7.40087943628218
44	C5	R1	7.12928301694497
44	C9	R1	7.40087943628218
44	C24	R1	7.467605550083
44	C6	R1	6.82017896241519
44	C21	R1	7.04439411935845
44	C19	R1	7.10852445677817
44	C1	R1	7.22881869049588
44	C4	R1	7.14974711950468
44	C18	R1	7.18982455888002
44	C15	R1	7.23840473932508
44	C11	R1	7.34872815423108
44	C16	R1	7.06608919045777
44	C20	R1	7.53138146051631
44	C7	R1	7.08746284125034
45	C23	R1	7.36632221424582
45	C17	R1	7.19967234483636
45	C12	R1	7.15987133677839
45	C10	R1	7.19967234483636
45	C3	R1	7.10852445677817
45	C14	R1	7.19967234483636
45	C5	R1	7.14974711950468
45	C9	R1	7.15987133677839
45	C24	R1	7.11894107272351
45	C6	R1	7.56985560833095
45	C21	R1	6.96578428466209
45	C19	R1	6.93073733756289
45	C1	R1	7.33985000288462
45	C22	R1	7.57742882803575
45	C18	R1	7.28540221886225
45	C15	R1	7.34872815423108
45	C11	R1	7.16992500144231
45	C16	R1	7.15987133677839
45	C8	R1	7.16992500144231
45	C20	R1	7.24792751344359
45	C7	R1	7.07681559705083
46	C23	R1	7.2667865406949
46	C17	R1	7.25738784269265
46	C12	R1	7.34872815423108
46	C10	R1	7.10852445677817
46	C3	R1	6.98868468677217
46	C14	R1	7.02236781302845
46	C5	R1	6.84549005094437
46	C9	R1	7.467605550083
46	C24	R1	7.14974711950468
46	C6	R1	7.29462074889163
46	C21	R1	6.84549005094437
46	C19	R1	7.12928301694497
46	C1	R1	7.06608919045777
46	C22	R1	7.4594316186373
46	C4	R1	7.21916852046216
46	C13	R1	7.49984588708321
46	C18	R1	7.3037807481771
46	C15	R1	7.04439411935845
46	C11	R1	7.33091687811462
46	C16	R1	7.22881869049588
46	C8	R1	7.45121111183233
46	C20	R1	7.36632221424582
46	C7	R1	7.32192809488736
47	C23	R1	7.37503943134692
47	C17	R1	7.53915881110803
47	C12	R1	7.22881869049588
47	C10	R1	7.15987133677839
47	C3	R1	7.4093909361377
47	C14	R1	7.14974711950468
47	C5	R1	7.34872815423108
47	C9	R1	7.45121111183233
47	C24	R1	7.36632221424582
47	C6	R1	7.13955135239879
47	C19	R1	7.39231742277876
47	C1	R1	7.18982455888002
47	C22	R1	7.4178525148859
47	C4	R1	7.24792751344359
47	C13	R1	7.28540221886225
47	C18	R1	7.24792751344359
47	C15	R1	7.27612440527424
47	C11	R1	7.08746284125034
47	C16	R1	7.01122725542325
47	C8	R1	7.10852445677817
47	C20	R1	7.06608919045777
47	C7	R1	7.20945336562895
48	C17	R1	7.44294349584873
48	C12	R1	7.21916852046216
48	C10	R1	7.45121111183233
48	C3	R1	7.53138146051631
48	C14	R1	7.13955135239879
48	C5	R1	7.38370429247405
48	C9	R1	7.3037807481771
48	C24	R1	7.38370429247405
48	C6	R1	7.04439411935845
48	C19	R1	6.98868468677217
48	C1	R1	7.27612440527424
48	C22	R1	7.24792751344359
48	C15	R1	7.24792751344359
48	C11	R1	7.22881869049588
48	C16	R1	7.52356195605701
48	C8	R1	6.97727992349992
48	C20	R1	7.06608919045777
48	C7	R1	7.10852445677817
49	C23	R1	7.34872815423108
49	C17	R1	7.28540221886225
49	C12	R1	7.07681559705083
49	C10	R1	7.18982455888002
49	C3	R1	7.15987133677839
49	C14	R1	7.20945336562895
49	C5	R1	7.08746284125034
49	C24	R1	7.43462822763672
49	C6	R1	7.31288295528436
49	C21	R1	7.25738784269265
49	C19	R1	7.28540221886225
49	C1	R1	7.16992500144231
49	C22	R1	7.25738784269265
49	C4	R1	7.14974711950468
49	C13	R1	7.4093909361377
49	C18	R1	7.20945336562895
49	C15	R1	7.35755200461808
49	C11	R1	7.40087943628218
49	C16	R1	7.15987133677839
49	C8	R1	7.48381577726426
49	C20	R1	7.09803208296053
49	C7	R1	7.54689445988764
50	C23	R1	7.44294349584873
50	C17	R1	7.17990909001493
50	C12	R1	7.12928301694497
50	C10	R1	7.21916852046216
50	C3	R1	7.10852445677817
50	C5	R1	7.24792751344359
50	C9	R1	7.22881869049588
50	C24	R1	7.23840473932508
50	C6	R1	7.55458885167764
50	C21	R1	7.22881869049588
50	C19	R1	7.07681559705083
50	C1	R1	7.18982455888002
50	C22	R1	7.19967234483636
50	C4	R1	7.44294349584873
50	C13	R1	7.49984588708321
50	C18	R1	7.31288295528436
50	C15	R1	7.19967234483636
50	C11	R1	7.16992500144231
50	C16	R1	7.11894107272351
50	C8	R1	6.94251450533924
50	C20	R1	7.40087943628218
50	C7	R1	7.4757334309664
51	C23	R1	7.24792751344359
51	C12	R1	7.25738784269265
51	C10	R1	7.4178525148859
51	C3	R1	6.97727992349992
51	C14	R1	7.08746284125034
51	C9	R1	7.10852445677817
51	C24	R1	7.13955135239879
51	C6	R1	7.19967234483636
51	C21	R1	7.01122725542325
51	C19	R1	7.2667865406949
51	C1	R1	7.10852445677817
51	C22	R1	7.19967234483636
51	C4	R1	7.19967234483636
51	C13	R1	7.39231742277876
51	C18	R1	7.21916852046216
51	C15	R1	7.14974711950468
51	C11	R1	7.65105169117893
51	C16	R1	6.5077946401987
51	C8	R1	7.4093909361377
51	C20	R1	7.4262647547021
51	C7	R1	6.79441586635011
52	C23	R1	6.79441586635011
52	C17	R1	7.06608919045777
52	C12	R1	7.10852445677817
52	C10	R1	7.22881869049588
52	C3	R1	7.16992500144231
52	C14	R1	7.11894107272351
52	C5	R1	6.97727992349992
52	C9	R1	7.19967234483636
52	C24	R1	7.19967234483636
52	C6	R1	7.65821148275179
52	C21	R1	7.3037807481771
52	C19	R1	7.15987133677839
52	C1	R1	7.33091687811462
52	C22	R1	6.8703647195834
52	C4	R1	7.11894107272351
52	C13	R1	7.33091687811462
52	C18	R1	7.13955135239879
52	C15	R1	7.16992500144231
52	C11	R1	7.23840473932508
52	C16	R1	6.97727992349992
52	C8	R1	7.31288295528436
52	C20	R1	7.45121111183233
52	C7	R1	7.24792751344359
53	C23	R1	7.27612440527424
53	C17	R1	7.06608919045777
53	C12	R1	7.19967234483636
53	C10	R1	7.22881869049588
53	C3	R1	7.56224242422107
53	C14	R1	6.96578428466209
53	C9	R1	7.10852445677817
53	C24	R1	6.97727992349992
53	C6	R1	7.16992500144231
53	C21	R1	7.15987133677839
53	C19	R1	7.27612440527424
53	C1	R1	7.34872815423108
53	C22	R1	7.27612440527424
53	C4	R1	6.98868468677217
53	C13	R1	7.36632221424582
53	C18	R1	7.53915881110803
53	C15	R1	7.40087943628218
53	C16	R1	7.2667865406949
53	C8	R1	7.22881869049588
53	C20	R1	7.10852445677817
53	C7	R1	7.05528243550119
54	C23	R1	7.53138146051631
54	C17	R1	7.5077946401987
54	C12	R1	7.05528243550119
54	C10	R1	7.33985000288462
54	C3	R1	6.96578428466209
54	C14	R1	7.59991284218713
54	C5	R1	7.35755200461808
54	C9	R1	7.06608919045777
54	C21	R1	7.39231742277876
54	C19	R1	7.48381577726426
54	C1	R1	7.19967234483636
54	C22	R1	7.32192809488736
54	C4	R1	7.02236781302845
54	C13	R1	7.35755200461808
54	C18	R1	7.28540221886225
54	C15	R1	7.32192809488736
54	C11	R1	7.29462074889163
54	C16	R1	7.40087943628218
54	C8	R1	6.88264304936184
54	C20	R1	7.10852445677817
54	C7	R1	7.18982455888002
55	C23	R1	7
55	C17	R1	7.39231742277876
55	C12	R1	7.27612440527424
55	C10	R1	7.18982455888002
55	C3	R1	7.4178525148859
55	C14	R1	7.63662462054365
55	C5	R1	7.45121111183233
55	C9	R1	7.18982455888002
55	C24	R1	7.72109918870719
55	C6	R1	7.14974711950468
55	C21	R1	7.19967234483636
55	C19	R1	7.02236781302845
55	C1	R1	7.13955135239879
55	C4	R1	7.51569983828404
55	C13	R1	7.13955135239879
55	C18	R1	7.11894107272351
55	C15	R1	7.36632221424582
55	C11	R1	6.6724253419715
55	C16	R1	6.97727992349992
55	C8	R1	6.95419631038687
55	C20	R1	7.10852445677817
55	C7	R1	7.38370429247405
56	C17	R1	7.17990909001493
56	C12	R1	7.22881869049588
56	C10	R1	7.21916852046216
56	C3	R1	7.45121111183233
56	C14	R1	7.31288295528436
56	C5	R1	7.23840473932508
56	C9	R1	7.01122725542325
56	C24	R1	7.33091687811462
56	C6	R1	7.23840473932508
56	C21	R1	6.93073733756289
56	C19	R1	6.97727992349992
56	C1	R1	7.24792751344359
56	C22	R1	7.19967234483636
56	C4	R1	7.60733031374961
56	C13	R1	7.38370429247405
56	C15	R1	7.3037807481771
56	C11	R1	7.37503943134692
56	C16	R1	7.4178525148859
56	C8	R1	6.62935662007961
56	C20	R1	7.23840473932508
56	C7	R1	7.4178525148859
57	C23	R1	7.16992500144231
57	C12	R1	7.32192809488736
57	C10	R1	7.16992500144231
57	C3	R1	7.06608919045777
57	C14	R1	7.21916852046216
57	C5	R1	7.4594316186373
57	C9	R1	7.29462074889163
57	C24	R1	6.85798099512757
57	C6	R1	7.22881869049588
57	C21	R1	7.25738784269265
57	C19	R1	7.3037807481771
57	C1	R1	7.3037807481771
57	C22	R1	7.16992500144231
57	C4	R1	7.21916852046216
57	C13	R1	6.91886323727459
57	C18	R1	7.49984588708321
57	C15	R1	7.10852445677817
57	C11	R1	7.05528243550119
57	C16	R1	7.07681559705083
57	C8	R1	7.51569983828404
57	C20	R1	7.36632221424582
57	C7	R1	7.16992500144231
58	C23	R1	7.3037807481771
58	C17	R1	7.18982455888002
58	C12	R1	6.96578428466209
58	C10	R1	7.06608919045777
58	C3	R1	7.12928301694497
58	C14	R1	7.22881869049588
58	C5	R1	7.13955135239879
58	C9	R1	7.09803208296053
58	C24	R1	6.97727992349992
58	C6	R1	7.39231742277876
58	C21	R1	7.24792751344359
58	C19	R1	7.39231742277876
58	C1	R1	7.15987133677839
58	C22	R1	7.18982455888002
58	C4	R1	7.28540221886225
58	C13	R1	7.17990909001493
58	C18	R1	7.29462074889163
58	C15	R1	7.35755200461808
58	C11	R1	7.23840473932508
58	C16	R1	7.02236781302845
58	C8	R1	7.57742882803575
58	C20	R1	7.24792751344359
59	C23	R1	7.05528243550119
59	C17	R1	6.79441586635011
59	C12	R1	7.39231742277876
59	C10	R1	7.12928301694497
59	C3	R1	6.90689059560852
59	C14	R1	6.88264304936184
59	C5	R1	7.06608919045777
59	C9	R1	7.15987133677839
59	C24	R1	7.14974711950468
59	C6	R1	7.35755200461808
59	C21	R1	7.04439411935845
59	C19	R1	7.20945336562895
59	C1	R1	7.32192809488736
59	C22	R1	7.13955135239879
59	C4	R1	7.14974711950468
59	C13	R1	7.13955135239879
59	C18	R1	7.31288295528436
59	C15	R1	7.32192809488736
59	C16	R1	7.11894107272351
59	C8	R1	7.07681559705083
59	C20	R1	7.25738784269265
59	C7	R1	7.2667865406949
60	C23	R1	6.84549005094437
60	C17	R1	7.37503943134692
60	C12	R1	7.29462074889163
60	C10	R1	7.2667865406949
60	C3	R1	6.94251450533924
60	C5	R1	7.04439411935845
60	C9	R1	7.23840473932508
60	C24	R1	7.33091687811462
60	C21	R1	7.33985000288462
60	C19	R1	7.25738784269265
60	C1	R1	7.29462074889163
60	C22	R1	7.23840473932508
60	C4	R1	7.19967234483636
60	C13	R1	7.4757334309664
60	C18	R1	6.91886323727459
60	C15	R1	7.14974711950468
60	C11	R1	7.08746284125034
60	C16	R1	7.28540221886225
60	C8	R1	7.09803208296053
60	C7	R1	7.16992500144231
61	C23	R1	6.98868468677217
61	C17	R1	6.94251450533924
61	C12	R1	7.25738784269265
61	C10	R1	7.16992500144231
61	C3	R1	7.21916852046216
61	C14	R1	7.27612440527424
61	C5	R1	6.84549005094437
61	C9	R1	7.16992500144231
61	C24	R1	7.467605550083
61	C21	R1	7.4757334309664
61	C19	R1	6.91886323727459
61	C1	R1	7.22881869049588
61	C22	R1	7.15987133677839
61	C4	R1	7.31288295528436
61	C13	R1	7.02236781302845
61	C18	R1	7.19967234483636
61	C15	R1	7.37503943134692
61	C11	R1	7.05528243550119
61	C16	R1	7.08746284125034
61	C8	R1	7.43462822763672
61	C20	R1	7.21916852046216
61	C7	R1	7.24792751344359
62	C23	R1	7.3037807481771
62	C17	R1	7.03342300153745
62	C12	R1	7.07681559705083
62	C10	R1	7.32192809488736
62	C3	R1	7.13955135239879
62	C14	R1	7.18982455888002
62	C5	R1	7.22881869049588
62	C9	R1	7.33985000288462
62	C24	R1	7.01122725542325
62	C6	R1	7.48381577726426
62	C19	R1	7.35755200461808
62	C1	R1	6.90689059560852
62	C22	R1	7.02236781302845
62	C4	R1	7.31288295528436
62	C13	R1	7.13955135239879
62	C18	R1	7.40087943628218
62	C15	R1	6.90689059560852
62	C11	R1	7.22881869049588
62	C16	R1	7.14974711950468
62	C8	R1	7.32192809488736
62	C7	R1	7.53138146051631
63	C23	R1	6.74146698640115
63	C17	R1	7.23840473932508
63	C12	R1	7.33985000288462
63	C10	R1	7.11894107272351
63	C3	R1	7.24792751344359
63	C14	R1	7.20945336562895
63	C5	R1	7.16992500144231
63	C9	R1	7.25738784269265
63	C24	R1	7.25738784269265
63	C6	R1	7.3037807481771
63	C21	R1	7.13955135239879
63	C19	R1	7.17990909001493
63	C1	R1	6.90689059560852
63	C22	R1	7.03342300153745
63	C4	R1	7.21916852046216
63	C13	R1	6.88264304936184
63	C15	R1	7.17990909001493
63	C11	R1	7.24792751344359
63	C8	R1	6.91886323727459
63	C20	R1	6.85798099512757
63	C7	R1	7.61470984411521
64	C23	R1	7.15987133677839
64	C17	R1	7.15987133677839
64	C12	R1	7.4757334309664
64	C10	R1	7.24792751344359
64	C3	R1	6.95419631038687
64	C14	R1	7.54689445988764
64	C5	R1	7.24792751344359
64	C9	R1	7.07681559705083
64	C24	R1	7.27612440527424
64	C21	R1	7.33091687811462
64	C19	R1	7.37503943134692
64	C1	R1	7.09803208296053
64	C22	R1	7.25738784269265
64	C4	R1	7.04439411935845
64	C13	R1	7.49984588708321
64	C15	R1	7.17990909001493
64	C11	R1	6.94251450533924
64	C16	R1	7.19967234483636
64	C8	R1	7.37503943134692
64	C20	R1	7.12928301694497
64	C7	R1	7.14974711950468
65	C23	R1	7.20945336562895
65	C17	R1	7.17990909001493
65	C12	R1	7.22881869049588
65	C3	R1	7.39231742277876
65	C14	R1	7.4093909361377
65	C5	R1	6.91886323727459
65	C9	R1	7.38370429247405
65	C24	R1	7.62935662007961
65	C6	R1	7.38370429247405
65	C21	R1	7.23840473932508
65	C19	R1	7.25738784269265
65	C1	R1	7.15987133677839
65	C22	R1	7.22881869049588
65	C4	R1	7.05528243550119
65	C13	R1	7.09803208296053
65	C18	R1	7.12928301694497
65	C15	R1	7.5077946401987
65	C16	R1	7.18982455888002
65	C8	R1	7.54689445988764
65	C20	R1	7.06608919045777
65	C7	R1	7.37503943134692
66	C23	R1	7.20945336562895
66	C17	R1	7.28540221886225
66	C12	R1	7.39231742277876
66	C10	R1	7.06608919045777
66	C3	R1	7.56985560833095
66	C14	R1	7.49984588708321
66	C5	R1	7.52356195605701
66	C9	R1	7.01122725542325
66	C24	R1	7.20945336562895
66	C6	R1	7.23840473932508
66	C21	R1	7.09803208296053
66	C19	R1	7.08746284125034
66	C1	R1	7.3037807481771
66	C22	R1	7.19967234483636
66	C4	R1	7.31288295528436
66	C13	R1	7.28540221886225
66	C18	R1	7.29462074889163
66	C15	R1	7.2667865406949
66	C11	R1	7.16992500144231
66	C16	R1	7.19967234483636
66	C8	R1	7.10852445677817
66	C20	R1	7.19967234483636
66	C7	R1	7.28540221886225
67	C23	R1	7.14974711950468
67	C17	R1	7.27612440527424
67	C12	R1	7.22881869049588
67	C10	R1	7.24792751344359
67	C3	R1	7
67	C5	R1	7.71424551766612
67	C9	R1	7.14974711950468
67	C24	R1	7.23840473932508
67	C6	R1	7.08746284125034
67	C21	R1	7.43462822763672
67	C19	R1	7.34872815423108
67	C1	R1	7.29462074889163
67	C22	R1	7.17990909001493
67	C4	R1	6.96578428466209
67	C13	R1	7.49984588708321
67	C18	R1	7.4093909361377
67	C15	R1	7.49984588708321
67	C11	R1	7.3037807481771
67	C16	R1	7.11894107272351
67	C8	R1	7.22881869049588
67	C20	R1	7.31288295528436
67	C7	R1	7.35755200461808
68	C23	R1	7.33091687811462
68	C17	R1	7.55458885167764
68	C12	R1	7.07681559705083
68	C10	R1	7.37503943134692
68	C3	R1	7.22881869049588
68	C14	R1	7.45121111183233
68	C5	R1	7.07681559705083
68	C9	R1	7.23840473932508
68	C24	R1	7.52356195605701
68	C6	R1	7.32192809488736
68	C21	R1	7.4594316186373
68	C19	R1	7.14974711950468
68	C4	R1	7.39231742277876
68	C13	R1	7.2667865406949
68	C18	R1	7.23840473932508
68	C15	R1	7.49984588708321
68	C11	R1	7.37503943134692
68	C16	R1	7.24792751344359
68	C8	R1	7.14974711950468
68	C20	R1	7.3037807481771
68	C7	R1	7.33985000288462
69	C23	R1	6.91886323727459
69	C17	R1	7.31288295528436
69	C12	R1	7.31288295528436
69	C10	R1	7.17990909001493
69	C3	R1	7.16992500144231
69	C14	R1	7.17990909001493
69	C5	R1	7.32192809488736
69	C9	R1	6.98868468677217
69	C24	R1	7.31288295528436
69	C6	R1	7.56985560833095
69	C21	R1	7.19967234483636
69	C22	R1	7.29462074889163
69	C4	R1	7.2667865406949
69	C13	R1	7.13955135239879
69	C18	R1	7.28540221886225
69	C15	R1	7.18982455888002
69	C11	R1	6.96578428466209
69	C16	R1	7.27612440527424
69	C8	R1	7.4262647547021
69	C20	R1	7.32192809488736
69	C7	R1	7.33091687811462
70	C23	R1	7.33985000288462
70	C17	R1	7.29462074889163
70	C12	R1	7.24792751344359
70	C3	R1	7.27612440527424
70	C14	R1	7.4178525148859
70	C5	R1	7.35755200461808
70	C9	R1	7.34872815423108
70	C6	R1	7.3037807481771
70	C21	R1	7.09803208296053
70	C19	R1	7.02236781302845
70	C1	R1	7.13955135239879
70	C22	R1	7.22881869049588
70	C4	R1	7.2667865406949
70	C13	R1	7.07681559705083
70	C18	R1	7.2667865406949
70	C15	R1	7.09803208296053
70	C11	R1	7.33091687811462
70	C16	R1	7.04439411935845
70	C8	R1	7.14974711950468
70	C20	R1	7.20945336562895
70	C7	R1	7.33091687811462
71	C23	R1	7.39231742277876
71	C17	R1	7.2667865406949
71	C12	R1	7.35755200461808
71	C3	R1	7.53915881110803
71	C14	R1	6.97727992349992
71	C5	R1	7.08746284125034
71	C24	R1	7.14974711950468
71	C6	R1	7.4093909361377
71	C21	R1	7.4093909361377
71	C19	R1	7.16992500144231
71	C1	R1	7.32192809488736
71	C22	R1	7.25738784269265
71	C4	R1	7.28540221886225
71	C13	R1	6.89481776330794
71	C18	R1	6.96578428466209
71	C15	R1	7.14974711950468
71	C11	R1	7.29462074889163
71	C16	R1	7.16992500144231
71	C8	R1	7.4594316186373
71	C20	R1	7.19967234483636
71	C7	R1	7.4093909361377
72	C23	R1	7.17990909001493
72	C17	R1	7.24792751344359
72	C12	R1	7.54689445988764
72	C10	R1	7.27612440527424
72	C14	R1	7.24792751344359
72	C9	R1	7.22881869049588
72	C24	R1	7.35755200461808
72	C6	R1	7.5077946401987
72	C21	R1	7.4178525148859
72	C19	R1	7.2667865406949
72	C22	R1	7.37503943134692
72	C4	R1	7.20945336562895
72	C13	R1	7.03342300153745
72	C18	R1	7.34872815423108
72	C15	R1	7.2667865406949
72	C11	R1	7.17990909001493
72	C16	R1	7.21916852046216
72	C8	R1	7.13955135239879
72	C20	R1	7.13955135239879
72	C7	R1	7.21916852046216
73	C23	R1	6.89481776330794
73	C17	R1	7.14974711950468
73	C12	R1	6.84549005094437
73	C10	R1	7.4262647547021
73	C3	R1	7.08746284125034
73	C14	R1	7.35755200461808
73	C5	R1	7.18982455888002
73	C9	R1	7.07681559705083
73	C24	R1	7.36632221424582
73	C6	R1	7.14974711950468
73	C21	R1	7.24792751344359
73	C19	R1	7.18982455888002
73	C1	R1	7.33985000288462
73	C22	R1	7.33091687811462
73	C4	R1	7.02236781302845
73	C13	R1	7.25738784269265
73	C18	R1	6.97727992349992
73	C15	R1	6.65821148275179
73	C11	R1	7.53915881110803
73	C20	R1	7.19967234483636
73	C7	R1	7.19967234483636
74	C23	R1	7.03342300153745
74	C12	R1	7.12928301694497
74	C10	R1	7.34872815423108
74	C3	R1	7.40087943628218
74	C14	R1	6.89481776330794
74	C5	R1	7.28540221886225
74	C9	R1	7.16992500144231
74	C24	R1	7.13955135239879
74	C6	R1	7.2667865406949
74	C21	R1	7.13955135239879
74	C19	R1	7.33985000288462
74	C1	R1	7.32192809488736
74	C22	R1	7.08746284125034
74	C18	R1	7
74	C15	R1	7.36632221424582
74	C11	R1	7.2667865406949
74	C16	R1	7.23840473932508
74	C8	R1	7.32192809488736
74	C20	R1	7.14974711950468
74	C7	R1	7.25738784269265
75	C23	R1	7.12928301694497
75	C12	R1	7.25738784269265
75	C10	R1	7.52356195605701
75	C3	R1	7.53915881110803
75	C14	R1	7.18982455888002
75	C5	R1	7.29462074889163
75	C9	R1	7.3037807481771
75	C24	R1	7.03342300153745
75	C19	R1	7.39231742277876
75	C1	R1	7.37503943134692
75	C22	R1	7.16992500144231
75	C4	R1	7.33091687811462
75	C13	R1	7.13955135239879
75	C18	R1	7.33091687811462
75	C15	R1	7.07681559705083
75	C11	R1	7.23840473932508
75	C16	R1	7.36632221424582
75	C20	R1	7.49984588708321
75	C7	R1	7.36632221424582
76	C23	R1	7.29462074889163
76	C17	R1	7.16992500144231
76	C12	R1	7.49984588708321
76	C10	R1	7.09803208296053
76	C14	R1	7.02236781302845
76	C5	R1	7.19967234483636
76	C9	R1	7.2667865406949
76	C24	R1	7.48381577726426
76	C6	R1	7.13955135239879
76	C21	R1	6.90689059560852
76	C19	R1	7.467605550083
76	C1	R1	7.51569983828404
76	C22	R1	7.28540221886225
76	C4	R1	7.2667865406949
76	C13	R1	7.22881869049588
76	C15	R1	7.22881869049588
76	C11	R1	7.19967234483636
76	C16	R1	7.08746284125034
76	C20	R1	7.12928301694497
76	C7	R1	7.03342300153745
77	C23	R1	7.22881869049588
77	C12	R1	7.19967234483636
77	C10	R1	7.40087943628218
77	C3	R1	7.16992500144231
77	C14	R1	7.39231742277876
77	C5	R1	6.97727992349992
77	C9	R1	6.7279204545632
77	C24	R1	7.4262647547021
77	C6	R1	7.4178525148859
77	C21	R1	7.22881869049588
77	C19	R1	7.4093909361377
77	C1	R1	7.34872815423108
77	C22	R1	7.17990909001493
77	C4	R1	7.06608919045777
77	C13	R1	6.89481776330794
77	C18	R1	7.13955135239879
77	C15	R1	7.28540221886225
77	C11	R1	7.15987133677839
77	C8	R1	7.15987133677839
77	C20	R1	7.33091687811462
77	C7	R1	7.33985000288462
78	C23	R1	7.02236781302845
78	C17	R1	6.98868468677217
78	C12	R1	7.33091687811462
78	C10	R1	7.08746284125034
78	C3	R1	7.03342300153745
78	C14	R1	7.17990909001493
78	C5	R1	6.94251450533924
78	C9	R1	7.07681559705083
78	C24	R1	7.58496250072116
78	C6	R1	7.17990909001493
78	C21	R1	7.07681559705083
78	C19	R1	7.04439411935845
78	C1	R1	7.4262647547021
78	C22	R1	7.4093909361377
78	C4	R1	7.36632221424582
78	C13	R1	7.36632221424582
78	C15	R1	7.24792751344359
78	C11	R1	7.27612440527424
78	C16	R1	7.27612440527424
78	C8	R1	7.27612440527424
78	C20	R1	7.40087943628218
78	C7	R1	7.39231742277876
79	C23	R1	7.3037807481771
79	C17	R1	7.33091687811462
79	C12	R1	7.33985000288462
79	C10	R1	7.54689445988764
79	C3	R1	7.53915881110803
79	C14	R1	7.34872815423108
79	C5	R1	7.33985000288462
79	C9	R1	7.10852445677817
79	C6	R1	7.24792751344359
79	C21	R1	7.39231742277876
79	C19	R1	6.96578428466209
79	C1	R1	7.43462822763672
79	C22	R1	7.33091687811462
79	C4	R1	7.33985000288462
79	C13	R1	7.18982455888002
79	C18	R1	7.35755200461808
79	C11	R1	7.12928301694497
79	C8	R1	7.08746284125034
79	C7	R1	7.35755200461808
80	C17	R1	7.49984588708321
80	C12	R1	7.17990909001493
80	C10	R1	7.33985000288462
80	C3	R1	7.08746284125034
80	C14	R1	7.35755200461808
80	C5	R1	7.02236781302845
80	C24	R1	6.91886323727459
80	C6	R1	7.38370429247405
80	C21	R1	7.09803208296053
80	C19	R1	7.17990909001493
80	C1	R1	7.49984588708321
80	C22	R1	7.03342300153745
80	C4	R1	7.5077946401987
80	C13	R1	7.39231742277876
80	C18	R1	7.21916852046216
80	C15	R1	7.2667865406949
80	C11	R1	7.08746284125034
80	C16	R1	7.34872815423108
80	C8	R1	7.20945336562895
80	C20	R1	7.3037807481771
80	C7	R1	7.06608919045777
81	C23	R1	7.3037807481771
81	C17	R1	7.27612440527424
81	C10	R1	7.11894107272351
81	C14	R1	7.38370429247405
81	C9	R1	7.10852445677817
81	C24	R1	7.12928301694497
81	C6	R1	7.08746284125034
81	C21	R1	7.16992500144231
81	C19	R1	7.07681559705083
81	C1	R1	6.97727992349992
81	C22	R1	7.07681559705083
81	C4	R1	7.33091687811462
81	C13	R1	7.23840473932508
81	C15	R1	7.16992500144231
81	C11	R1	7.59245703726808
81	C16	R1	7.4262647547021
81	C8	R1	7.59245703726808
81	C20	R1	7.17990909001493
81	C7	R1	6.97727992349992
82	C23	R1	7.31288295528436
82	C17	R1	7.05528243550119
82	C12	R1	7.3037807481771
82	C10	R1	7.20945336562895
82	C3	R1	7.22881869049588
82	C14	R1	7.04439411935845
82	C9	R1	6.96578428466209
82	C24	R1	7.2667865406949
82	C21	R1	7.27612440527424
82	C19	R1	7.08746284125034
82	C1	R1	6.7279204545632
82	C4	R1	7.25738784269265
82	C18	R1	7.20945336562895
82	C15	R1	7.24792751344359
82	C11	R1	7.24792751344359
82	C16	R1	7.04439411935845
82	C8	R1	7.38370429247405
82	C20	R1	7.34872815423108
82	C7	R1	7.03342300153745
83	C23	R1	7.09803208296053
83	C17	R1	7.03342300153745
83	C10	R1	7.25738784269265
83	C3	R1	7.56224242422107
83	C14	R1	7.31288295528436
83	C5	R1	7.08746284125034
83	C9	R1	7.01122725542325
83	C24	R1	7.15987133677839
83	C6	R1	7.29462074889163
83	C21	R1	6.96578428466209
83	C22	R1	7.24792751344359
83	C4	R1	7.4594316186373
83	C13	R1	7.4262647547021
83	C18	R1	7.08746284125034
83	C15	R1	7.2667865406949
83	C11	R1	7.48381577726426
83	C16	R1	7.22881869049588
83	C8	R1	6.76818432477693
83	C20	R1	6.85798099512757
83	C7	R1	7.06608919045777
84	C17	R1	7.40087943628218
84	C12	R1	7.45121111183233
84	C3	R1	7.2667865406949
84	C14	R1	7.23840473932508
84	C5	R1	6.91886323727459
84	C9	R1	7.52356195605701
84	C24	R1	7.13955135239879
84	C6	R1	7.49185309632967
84	C19	R1	7.13955135239879
84	C1	R1	7.25738784269265
84	C22	R1	7.08746284125034
84	C4	R1	6.97727992349992
84	C13	R1	7.28540221886225
84	C15	R1	7.54689445988764
84	C11	R1	7.01122725542325
84	C16	R1	7.4594316186373
84	C8	R1	7.07681559705083
84	C20	R1	7.24792751344359
84	C7	R1	6.90689059560852
85	C23	R1	7.21916852046216
85	C12	R1	6.98868468677217
85	C10	R1	7.12928301694497
85	C3	R1	7.09803208296053
85	C14	R1	7.23840473932508
85	C5	R1	6.98868468677217
85	C9	R1	7.14974711950468
85	C24	R1	7.16992500144231
85	C6	R1	7.12928301694497
85	C21	R1	7
85	C19	R1	7
85	C1	R1	7.48381577726426
85	C22	R1	7.4093909361377
85	C4	R1	6.76818432477693
85	C13	R1	7.24792751344359
85	C18	R1	7.05528243550119
85	C15	R1	7.09803208296053
85	C11	R1	7.59245703726808
85	C16	R1	7.37503943134692
85	C8	R1	7.3037807481771
85	C20	R1	7.33985000288462
85	C7	R1	6.8073549220576
86	C23	R1	7.37503943134692
86	C17	R1	7.25738784269265
86	C12	R1	7.19967234483636
86	C10	R1	7.34872815423108
86	C3	R1	7.29462074889163
86	C14	R1	7.02236781302845
86	C5	R1	7.27612440527424
86	C9	R1	7.51569983828404
86	C24	R1	7.11894107272351
86	C21	R1	7.2667865406949
86	C19	R1	7.51569983828404
86	C1	R1	7.01122725542325
86	C22	R1	7.09803208296053
86	C4	R1	7.3037807481771
86	C13	R1	7.37503943134692
86	C18	R1	7.17990909001493
86	C15	R1	7
86	C16	R1	7.4757334309664
86	C8	R1	7.467605550083
86	C20	R1	7.04439411935845
86	C7	R1	6.8073549220576
87	C23	R1	7.28540221886225
87	C17	R1	7.16992500144231
87	C12	R1	7.27612440527424
87	C10	R1	7.13955135239879
87	C14	R1	7.09803208296053
87	C5	R1	7.33985000288462
87	C9	R1	7.32192809488736
87	C24	R1	7.13955135239879
87	C6	R1	6.88264304936184
87	C21	R1	7.19967234483636
87	C19	R1	7.21916852046216
87	C22	R1	7.52356195605701
87	C4	R1	7.19967234483636
87	C13	R1	7.10852445677817
87	C18	R1	7.56985560833095
87	C15	R1	7.24792751344359
87	C11	R1	7.04439411935845
87	C16	R1	7.06608919045777
87	C8	R1	7.18982455888002
87	C20	R1	7.10852445677817
88	C23	R1	7.24792751344359
88	C17	R1	7.13955135239879
88	C12	R1	7.13955135239879
88	C10	R1	6.98868468677217
88	C3	R1	7.29462074889163
88	C5	R1	7.27612440527424
88	C9	R1	7.14974711950468
88	C24	R1	7.27612440527424
88	C6	R1	7.44294349584873
88	C21	R1	7.34872815423108
88	C19	R1	6.8703647195834
88	C1	R1	6.93073733756289
88	C22	R1	7.12928301694497
88	C4	R1	6.8703647195834
88	C13	R1	7.33985000288462
88	C18	R1	7.09803208296053
88	C15	R1	7.14974711950468
88	C11	R1	7.31288295528436
88	C16	R1	7.24792751344359
88	C8	R1	7.21916852046216
88	C20	R1	7.28540221886225
88	C7	R1	7.54689445988764
89	C23	R1	7.09803208296053
89	C17	R1	7.48381577726426
89	C12	R1	7.37503943134692
89	C10	R1	6.94251450533924
89	C3	R1	7.49185309632967
89	C5	R1	7.33985000288462
89	C9	R1	7.51569983828404
89	C24	R1	7.17990909001493
89	C6	R1	7.19967234483636
89	C21	R1	7.12928301694497
89	C19	R1	6.94251450533924
89	C1	R1	7.4594316186373
89	C22	R1	6.95419631038687
89	C13	R1	7.09803208296053
89	C18	R1	7.10852445677817
89	C15	R1	7.4757334309664
89	C11	R1	7.15987133677839
89	C16	R1	7.32192809488736
89	C8	R1	6.91886323727459
89	C20	R1	7.24792751344359
89	C7	R1	7.04439411935845
90	C23	R1	7.3037807481771
90	C17	R1	7.03342300153745
90	C12	R1	7.5077946401987
90	C10	R1	7.33985000288462
90	C3	R1	7.23840473932508
90	C14	R1	7.45121111183233
90	C9	R1	7.48381577726426
90	C6	R1	6.76818432477693
90	C21	R1	7.09803208296053
90	C19	R1	7.15987133677839
90	C22	R1	7.4757334309664
90	C4	R1	7.28540221886225
90	C18	R1	7.24792751344359
90	C15	R1	7.24792751344359
90	C11	R1	7.13955135239879
90	C8	R1	7.16992500144231
90	C20	R1	7.12928301694497
90	C7	R1	7.27612440527424
91	C23	R1	7.37503943134692
91	C17	R1	7.14974711950468
91	C12	R1	7.08746284125034
91	C10	R1	7.14974711950468
91	C3	R1	7.18982455888002
91	C14	R1	7.11894107272351
91	C5	R1	7.12928301694497
91	C9	R1	7.34872815423108
91	C24	R1	7.06608919045777
91	C6	R1	7.27612440527424
91	C21	R1	7.20945336562895
91	C19	R1	7
91	C1	R1	7.45121111183233
91	C22	R1	6.93073733756289
91	C13	R1	7.34872815423108
91	C15	R1	7.31288295528436
91	C11	R1	7.36632221424582
91	C16	R1	7.08746284125034
91	C8	R1	7.05528243550119
91	C20	R1	7.24792751344359
91	C7	R1	7.21916852046216
92	C23	R1	7.34872815423108
92	C12	R1	7
92	C10	R1	7.06608919045777
92	C3	R1	7.4262647547021
92	C14	R1	7.16992500144231
92	C9	R1	7.21916852046216
92	C24	R1	7.35755200461808
92	C21	R1	7.44294349584873
92	C19	R1	6.98868468677217
92	C1	R1	7.31288295528436
92	C22	R1	7.33985000288462
92	C4	R1	7.4178525148859
92	C13	R1	7.23840473932508
92	C18	R1	7.36632221424582
92	C15	R1	7.38370429247405
92	C16	R1	7.24792751344359
92	C8	R1	7.31288295528436
92	C20	R1	7.31288295528436
92	C7	R1	7.29462074889163
93	C23	R1	6.95419631038687
93	C12	R1	7.11894107272351
93	C10	R1	6.95419631038687
93	C3	R1	6.97727992349992
93	C14	R1	7.15987133677839
93	C5	R1	7.20945336562895
93	C9	R1	7.08746284125034
93	C24	R1	7.4178525148859
93	C21	R1	7.16992500144231
93	C19	R1	7.37503943134692
93	C1	R1	7.14974711950468
93	C22	R1	7.25738784269265
93	C4	R1	7.27612440527424
93	C13	R1	7.34872815423108
93	C18	R1	7.11894107272351
93	C15	R1	7.33985000288462
93	C11	R1	7.28540221886225
93	C16	R1	7
93	C8	R1	7.18982455888002
93	C20	R1	7.33985000288462
93	C7	R1	7.2667865406949
94	C23	R1	7.17990909001493
94	C17	R1	7.467605550083
94	C12	R1	7.15987133677839
94	C10	R1	7.25738784269265
94	C3	R1	7.65105169117893
94	C5	R1	7.20945336562895
94	C9	R1	7.18982455888002
94	C24	R1	7.28540221886225
94	C6	R1	7.59245703726808
94	C21	R1	7.19967234483636
94	C19	R1	7.31288295528436
94	C1	R1	7.44294349584873
94	C22	R1	7.21916852046216
94	C4	R1	7.06608919045777
94	C13	R1	7.06608919045777
94	C15	R1	7.06608919045777
94	C11	R1	7.22881869049588
94	C16	R1	7.15987133677839
94	C8	R1	7.13955135239879
94	C20	R1	7.29462074889163
94	C7	R1	7.02236781302845
95	C23	R1	7.16992500144231
95	C17	R1	7.25738784269265
95	C12	R1	7.48381577726426
95	C10	R1	7.12928301694497
95	C3	R1	7.23840473932508
95	C14	R1	7.05528243550119
95	C5	R1	7.12928301694497
95	C9	R1	7.22881869049588
95	C24	R1	7.4757334309664
95	C6	R1	7.10852445677817
95	C21	R1	7.27612440527424
95	C19	R1	7.56224242422107
95	C1	R1	7.09803208296053
95	C22	R1	7.06608919045777
95	C13	R1	7.22881869049588
95	C18	R1	6.93073733756289
95	C15	R1	7.05528243550119
95	C11	R1	7.09803208296053
95	C16	R1	6.75488750216347
95	C8	R1	7.45121111183233
95	C20	R1	7.15987133677839
95	C7	R1	7.19967234483636
96	C23	R1	7.09803208296053
96	C12	R1	6.84549005094437
96	C10	R1	7.17990909001493
96	C3	R1	7.2667865406949
96	C14	R1	7.06608919045777
96	C9	R1	6.85798099512757
96	C24	R1	7.02236781302845
96	C6	R1	7.63662462054365
96	C21	R1	7.08746284125034
96	C19	R1	7.12928301694497
96	C22	R1	7.12928301694497
96	C4	R1	7.20945336562895
96	C13	R1	7.21916852046216
96	C18	R1	7.36632221424582
96	C11	R1	7.21916852046216
96	C16	R1	6.93073733756289
96	C8	R1	6.95419631038687
96	C20	R1	6.98868468677217
96	C7	R1	6.90689059560852
97	C23	R1	7.05528243550119
97	C17	R1	7.29462074889163
97	C12	R1	7.28540221886225
97	C3	R1	7.16992500144231
97	C14	R1	7.19967234483636
97	C5	R1	7.35755200461808
[truncated: 14,615 more rows]
