# Supplementary material for: Stochastic modelling of single-cell gene expression adaptation reveals non-genomic contribution to evolution of tumor subclones
Source: bioRxiv. 2024 Apr 20:2024.04.17.588869. Preprint. [Version 1] doi: 10.1101/2024.04.17.588869 (PMC11071284; doi:10.1101/2024.04.17.588869)
Supplement: Supplement 2 [file media-2.zip › Supplementary Files/Simulated Data/Neutral_Simulation/sq_1.5_r_100.csv]

gene	species	replicate	exprval
1	C23	R1	7.05528243550119
1	C17	R1	7.17990909001493
1	C10	R1	6.94251450533924
1	C3	R1	7.21916852046216
1	C14	R1	7.14974711950468
1	C5	R1	6.98868468677217
1	C9	R1	7.4178525148859
1	C24	R1	7.25738784269265
1	C6	R1	7.34872815423108
1	C21	R1	7.15987133677839
1	C19	R1	7.34872815423108
1	C1	R1	7.467605550083
1	C22	R1	6.74146698640115
1	C4	R1	7.15987133677839
1	C13	R1	7.2667865406949
1	C18	R1	7.4594316186373
1	C15	R1	7.33985000288462
1	C11	R1	6.93073733756289
1	C8	R1	7.7279204545632
1	C7	R1	7.54689445988764
2	C23	R1	7.33985000288462
2	C17	R1	7.07681559705083
2	C12	R1	7.32192809488736
2	C10	R1	7.29462074889163
2	C3	R1	7.3037807481771
2	C14	R1	7.21916852046216
2	C5	R1	7.32192809488736
2	C9	R1	7.05528243550119
2	C24	R1	6.98868468677217
2	C6	R1	7.12928301694497
2	C21	R1	7.01122725542325
2	C19	R1	6.55458885167764
2	C22	R1	7.61470984411521
2	C4	R1	7.05528243550119
2	C13	R1	7.70043971814109
2	C18	R1	7.24792751344359
2	C15	R1	7.78790255939143
2	C11	R1	7.32192809488736
2	C16	R1	7.32192809488736
2	C20	R1	7.4594316186373
2	C7	R1	7.06608919045777
3	C23	R1	7.24792751344359
3	C17	R1	7.07681559705083
3	C10	R1	7.23840473932508
3	C3	R1	6.76818432477693
3	C14	R1	6.8073549220576
3	C5	R1	7.23840473932508
3	C9	R1	6.49185309632967
3	C24	R1	7.29462074889163
3	C6	R1	6.8703647195834
3	C21	R1	7.51569983828404
3	C19	R1	6.97727992349992
3	C1	R1	7.10852445677817
3	C22	R1	7.44294349584873
3	C4	R1	7.4594316186373
3	C13	R1	7.23840473932508
3	C18	R1	7.44294349584873
3	C15	R1	7.04439411935845
3	C11	R1	7.27612440527424
3	C16	R1	7.59991284218713
3	C8	R1	7.36632221424582
3	C20	R1	6.84549005094437
3	C7	R1	7.34872815423108
4	C23	R1	7.24792751344359
4	C17	R1	6.8073549220576
4	C12	R1	7
4	C10	R1	7.3037807481771
4	C3	R1	7.13955135239879
4	C14	R1	7.03342300153745
4	C5	R1	7.01122725542325
4	C9	R1	7.44294349584873
4	C24	R1	7.23840473932508
4	C6	R1	6.62935662007961
4	C21	R1	7.08746284125034
4	C19	R1	7.08746284125034
4	C1	R1	7.36632221424582
4	C22	R1	6.95419631038687
4	C4	R1	7.23840473932508
4	C13	R1	7.37503943134692
4	C15	R1	7.51569983828404
4	C11	R1	7.27612440527424
4	C16	R1	6.98868468677217
4	C8	R1	7.38370429247405
4	C20	R1	7.15987133677839
4	C7	R1	7.28540221886225
5	C23	R1	7.05528243550119
5	C17	R1	6.82017896241519
5	C12	R1	7.19967234483636
5	C10	R1	7.4757334309664
5	C3	R1	7.06608919045777
5	C14	R1	7.03342300153745
5	C5	R1	7.05528243550119
5	C9	R1	6.89481776330794
5	C24	R1	7.04439411935845
5	C6	R1	7.07681559705083
5	C19	R1	7.39231742277876
5	C1	R1	7.57742882803575
5	C22	R1	7.70043971814109
5	C4	R1	7.28540221886225
5	C18	R1	6.76818432477693
5	C15	R1	7.2667865406949
5	C11	R1	7.18982455888002
5	C16	R1	7.18982455888002
5	C8	R1	7.49185309632967
5	C20	R1	7.18982455888002
5	C7	R1	7.20945336562895
6	C23	R1	7.5077946401987
6	C17	R1	7.09803208296053
6	C12	R1	6.91886323727459
6	C10	R1	7.19967234483636
6	C3	R1	6.78135971352466
6	C14	R1	7.34872815423108
6	C9	R1	7.21916852046216
6	C24	R1	6.96578428466209
6	C6	R1	6.90689059560852
6	C21	R1	7.13955135239879
6	C19	R1	6.88264304936184
6	C1	R1	7.35755200461808
6	C22	R1	6.55458885167764
6	C13	R1	7.4093909361377
6	C18	R1	7.21916852046216
6	C15	R1	7.19967234483636
6	C11	R1	7.21916852046216
6	C16	R1	7.3037807481771
6	C8	R1	7.38370429247405
6	C20	R1	7.4757334309664
6	C7	R1	7.14974711950468
7	C23	R1	7.20945336562895
7	C12	R1	7.37503943134692
7	C10	R1	7.48381577726426
7	C14	R1	7.38370429247405
7	C9	R1	7.14974711950468
7	C24	R1	7.19967234483636
7	C6	R1	7.22881869049588
7	C21	R1	7.11894107272351
7	C19	R1	7.04439411935845
7	C1	R1	7.3037807481771
7	C22	R1	7.3037807481771
7	C4	R1	7.22881869049588
7	C13	R1	7.45121111183233
7	C15	R1	6.58496250072116
7	C11	R1	7.16992500144231
7	C16	R1	7.2667865406949
7	C8	R1	7.04439411935845
7	C20	R1	7.38370429247405
7	C7	R1	7.18982455888002
8	C23	R1	7.2667865406949
8	C17	R1	7.31288295528436
8	C10	R1	7.40087943628218
8	C3	R1	7.61470984411521
8	C14	R1	7.22881869049588
8	C9	R1	7.76818432477693
8	C24	R1	7.43462822763672
8	C6	R1	7.33091687811462
8	C21	R1	7.12928301694497
8	C19	R1	7.55458885167764
8	C1	R1	7.55458885167764
8	C22	R1	7.16992500144231
8	C4	R1	7.32192809488736
8	C13	R1	7.57742882803575
8	C15	R1	7.10852445677817
8	C11	R1	7.33985000288462
8	C16	R1	7.10852445677817
8	C8	R1	7.77478705960117
8	C20	R1	7.51569983828404
8	C7	R1	7.17990909001493
9	C12	R1	7.09803208296053
9	C10	R1	7.25738784269265
9	C3	R1	7.4594316186373
9	C14	R1	6.70043971814109
9	C5	R1	7.28540221886225
9	C9	R1	7.23840473932508
9	C24	R1	7.20945336562895
9	C6	R1	7.4178525148859
9	C19	R1	7.17990909001493
9	C1	R1	7.05528243550119
9	C22	R1	7.55458885167764
9	C4	R1	7.45121111183233
9	C13	R1	7.11894107272351
9	C18	R1	7.4262647547021
9	C15	R1	7.37503943134692
9	C16	R1	7.3037807481771
9	C8	R1	7.28540221886225
9	C20	R1	7.57742882803575
9	C7	R1	7.25738784269265
10	C17	R1	7.35755200461808
10	C12	R1	7.28540221886225
10	C10	R1	7.467605550083
10	C3	R1	7.20945336562895
10	C14	R1	7.04439411935845
10	C5	R1	7.13955135239879
10	C9	R1	6.97727992349992
10	C24	R1	7.11894107272351
10	C6	R1	7.34872815423108
10	C21	R1	7.467605550083
10	C1	R1	7.58496250072116
10	C22	R1	7.11894107272351
10	C4	R1	7.27612440527424
10	C18	R1	7.4093909361377
10	C15	R1	7.25738784269265
10	C11	R1	7.20945336562895
10	C16	R1	7.4594316186373
10	C20	R1	6.90689059560852
10	C7	R1	7.3037807481771
11	C23	R1	7.43462822763672
11	C17	R1	7.33985000288462
11	C12	R1	7.58496250072116
11	C10	R1	6.94251450533924
11	C3	R1	7.03342300153745
11	C14	R1	7.06608919045777
11	C5	R1	7.39231742277876
11	C9	R1	6.8703647195834
11	C24	R1	7.11894107272351
11	C6	R1	7.10852445677817
11	C21	R1	6.95419631038687
11	C19	R1	6.8703647195834
11	C1	R1	7.17990909001493
11	C22	R1	7.25738784269265
11	C4	R1	7.28540221886225
11	C13	R1	7.35755200461808
11	C15	R1	7.16992500144231
11	C11	R1	7.49185309632967
11	C8	R1	6.82017896241519
11	C20	R1	6.98868468677217
11	C7	R1	6.8703647195834
12	C23	R1	7.4594316186373
12	C17	R1	7.19967234483636
12	C12	R1	7.37503943134692
12	C10	R1	7.10852445677817
12	C14	R1	7.08746284125034
12	C5	R1	7.49185309632967
12	C9	R1	7.20945336562895
12	C24	R1	6.79441586635011
12	C6	R1	7.32192809488736
12	C21	R1	7.09803208296053
12	C19	R1	7.53138146051631
12	C1	R1	7.4262647547021
12	C22	R1	7.09803208296053
12	C4	R1	7.16992500144231
12	C13	R1	7.01122725542325
12	C18	R1	7.06608919045777
12	C15	R1	7.14974711950468
12	C11	R1	7.29462074889163
12	C16	R1	7
12	C8	R1	7.11894107272351
12	C20	R1	7.28540221886225
12	C7	R1	7.33091687811462
13	C23	R1	7.467605550083
13	C12	R1	7.21916852046216
13	C10	R1	7.14974711950468
13	C3	R1	7.06608919045777
13	C9	R1	6.98868468677217
13	C24	R1	7.18982455888002
13	C6	R1	7.05528243550119
13	C21	R1	7.2667865406949
13	C19	R1	6.96578428466209
13	C1	R1	7.12928301694497
13	C22	R1	7.35755200461808
13	C4	R1	7.34872815423108
13	C13	R1	6.76818432477693
13	C18	R1	7.22881869049588
13	C15	R1	7
13	C16	R1	7.23840473932508
13	C8	R1	7.49984588708321
13	C20	R1	7.5077946401987
13	C7	R1	7.11894107272351
14	C17	R1	7.37503943134692
14	C12	R1	7.11894107272351
14	C10	R1	7.05528243550119
14	C3	R1	7.18982455888002
14	C14	R1	7.40087943628218
14	C5	R1	7.25738784269265
14	C9	R1	7.23840473932508
14	C6	R1	7.53138146051631
14	C21	R1	7.14974711950468
14	C19	R1	7.29462074889163
14	C1	R1	7.53138146051631
14	C22	R1	7.60733031374961
14	C4	R1	7.58496250072116
14	C13	R1	6.71424551766612
14	C18	R1	7.09803208296053
14	C15	R1	7.25738784269265
14	C11	R1	7.14974711950468
14	C16	R1	7.23840473932508
14	C8	R1	7.05528243550119
14	C20	R1	6.98868468677217
14	C7	R1	6.88264304936184
15	C17	R1	7.17990909001493
15	C12	R1	7.25738784269265
15	C10	R1	7.22881869049588
15	C3	R1	7.32192809488736
15	C5	R1	6.8073549220576
15	C9	R1	6.55458885167764
15	C24	R1	7.35755200461808
15	C6	R1	7.05528243550119
15	C21	R1	6.8073549220576
15	C19	R1	6.61470984411521
15	C1	R1	7.56224242422107
15	C22	R1	8.07681559705083
15	C4	R1	7.29462074889163
15	C13	R1	7.19967234483636
15	C18	R1	6.98868468677217
15	C15	R1	6.97727992349992
15	C11	R1	7.18982455888002
15	C16	R1	7.34872815423108
15	C8	R1	7.17990909001493
15	C20	R1	7.03342300153745
16	C23	R1	7.22881869049588
16	C17	R1	7.15987133677839
16	C12	R1	7.28540221886225
16	C10	R1	6.97727992349992
16	C3	R1	7.22881869049588
16	C14	R1	7.62935662007961
16	C5	R1	7.16992500144231
16	C9	R1	7.28540221886225
16	C24	R1	7.14974711950468
16	C6	R1	7.28540221886225
16	C21	R1	7.21916852046216
16	C19	R1	7.23840473932508
16	C1	R1	7.33985000288462
16	C22	R1	7.21916852046216
16	C4	R1	7.53915881110803
16	C13	R1	7.03342300153745
16	C15	R1	6.94251450533924
16	C11	R1	7.27612440527424
16	C16	R1	7.12928301694497
16	C8	R1	7.27612440527424
16	C20	R1	7.56985560833095
16	C7	R1	7.27612440527424
17	C23	R1	6.84549005094437
17	C17	R1	7.10852445677817
17	C10	R1	7.15987133677839
17	C3	R1	7.18982455888002
17	C14	R1	6.88264304936184
17	C5	R1	7.51569983828404
17	C9	R1	7.3037807481771
17	C24	R1	7.17990909001493
17	C6	R1	7.27612440527424
17	C19	R1	7.49185309632967
17	C1	R1	7.22881869049588
17	C22	R1	6.75488750216347
17	C4	R1	7.06608919045777
17	C13	R1	6.88264304936184
17	C18	R1	7.20945336562895
17	C15	R1	7.31288295528436
17	C16	R1	7.01122725542325
17	C8	R1	7.14974711950468
17	C20	R1	6.88264304936184
17	C7	R1	7.29462074889163
18	C23	R1	7.43462822763672
18	C17	R1	7.56985560833095
18	C12	R1	7.19967234483636
18	C10	R1	7.16992500144231
18	C3	R1	7.53138146051631
18	C14	R1	6.84549005094437
18	C5	R1	7.11894107272351
18	C9	R1	7.02236781302845
18	C24	R1	7.25738784269265
18	C6	R1	6.83289001416474
18	C21	R1	7.49185309632967
18	C19	R1	6.76818432477693
18	C1	R1	7.37503943134692
18	C22	R1	7.31288295528436
18	C4	R1	7.5077946401987
18	C18	R1	7.22881869049588
18	C15	R1	7.33985000288462
18	C8	R1	7.4178525148859
18	C20	R1	7.02236781302845
18	C7	R1	7.38370429247405
19	C23	R1	7.05528243550119
19	C17	R1	7.53915881110803
19	C10	R1	6.83289001416474
19	C14	R1	7.33985000288462
19	C5	R1	7.05528243550119
19	C9	R1	7.18982455888002
19	C24	R1	7.34872815423108
19	C6	R1	7.12928301694497
19	C21	R1	6.78135971352466
19	C19	R1	7.05528243550119
19	C1	R1	7.4594316186373
19	C22	R1	7.03342300153745
19	C4	R1	7.36632221424582
19	C13	R1	7.20945336562895
19	C18	R1	7.59245703726808
19	C15	R1	7.48381577726426
19	C16	R1	7.44294349584873
19	C20	R1	6.65821148275179
19	C7	R1	7.18982455888002
20	C23	R1	7.2667865406949
20	C17	R1	6.8703647195834
20	C12	R1	7.467605550083
20	C3	R1	7.39231742277876
20	C14	R1	6.91886323727459
20	C5	R1	6.83289001416474
20	C9	R1	7.36632221424582
20	C24	R1	7.27612440527424
20	C6	R1	7.06608919045777
20	C21	R1	7.3037807481771
20	C19	R1	7.20945336562895
20	C1	R1	7.68650052718322
20	C4	R1	7.31288295528436
20	C13	R1	7.43462822763672
20	C18	R1	7.04439411935845
20	C15	R1	6.83289001416474
20	C16	R1	7.11894107272351
20	C8	R1	7.20945336562895
20	C20	R1	7.11894107272351
20	C7	R1	7.16992500144231
21	C17	R1	7.33091687811462
21	C12	R1	7.23840473932508
21	C10	R1	7.58496250072116
21	C3	R1	7.38370429247405
21	C14	R1	7.05528243550119
21	C5	R1	7.25738784269265
21	C9	R1	7.4178525148859
21	C6	R1	7.06608919045777
21	C21	R1	7.44294349584873
21	C19	R1	7.36632221424582
21	C1	R1	7.4594316186373
21	C22	R1	7.23840473932508
21	C4	R1	7.38370429247405
21	C13	R1	7.62935662007961
21	C18	R1	7.28540221886225
21	C15	R1	7.02236781302845
21	C11	R1	7.10852445677817
21	C16	R1	7.32192809488736
21	C8	R1	7.01122725542325
21	C20	R1	7.33985000288462
21	C7	R1	7.21916852046216
22	C23	R1	7.01122725542325
22	C17	R1	7.03342300153745
22	C12	R1	7.4093909361377
22	C10	R1	7.24792751344359
22	C3	R1	7.14974711950468
22	C14	R1	7.18982455888002
22	C5	R1	6.8703647195834
22	C9	R1	7.48381577726426
22	C24	R1	7.51569983828404
22	C6	R1	7.02236781302845
22	C21	R1	7.62205181945638
22	C19	R1	7.16992500144231
22	C1	R1	6.8703647195834
22	C22	R1	7.33985000288462
22	C4	R1	7.3037807481771
22	C13	R1	7.07681559705083
22	C18	R1	7.52356195605701
22	C15	R1	7.2667865406949
22	C11	R1	7.35755200461808
22	C16	R1	7.14974711950468
22	C8	R1	7.06608919045777
22	C20	R1	6.95419631038687
22	C7	R1	7.24792751344359
23	C23	R1	7.78135971352466
23	C17	R1	7.38370429247405
23	C12	R1	7.20945336562895
23	C10	R1	7.33985000288462
23	C3	R1	6.90689059560852
23	C14	R1	7.35755200461808
23	C5	R1	7.02236781302845
23	C9	R1	7.18982455888002
23	C24	R1	7
23	C6	R1	7.51569983828404
23	C21	R1	7.39231742277876
23	C19	R1	7.34872815423108
23	C1	R1	7.16992500144231
23	C22	R1	7.14974711950468
23	C4	R1	7.17990909001493
23	C13	R1	7.10852445677817
23	C18	R1	6.78135971352466
23	C15	R1	7.56224242422107
23	C11	R1	7.25738784269265
23	C16	R1	7.18982455888002
23	C8	R1	7.21916852046216
23	C20	R1	7.4093909361377
24	C23	R1	7.33985000288462
24	C17	R1	7.23840473932508
24	C12	R1	7.36632221424582
24	C10	R1	7.02236781302845
24	C3	R1	7.27612440527424
24	C14	R1	7.04439411935845
24	C5	R1	7.19967234483636
24	C9	R1	7.56985560833095
24	C24	R1	7.24792751344359
24	C6	R1	7.29462074889163
24	C21	R1	7.45121111183233
24	C19	R1	7.4093909361377
24	C1	R1	7.09803208296053
24	C22	R1	7.05528243550119
24	C4	R1	7.07681559705083
24	C18	R1	7.04439411935845
24	C15	R1	6.85798099512757
24	C11	R1	7
24	C16	R1	7.34872815423108
24	C8	R1	7.40087943628218
24	C20	R1	6.8703647195834
24	C7	R1	7.33091687811462
25	C23	R1	6.95419631038687
25	C17	R1	7.23840473932508
25	C12	R1	7.21916852046216
25	C10	R1	7.49984588708321
25	C3	R1	7.10852445677817
25	C14	R1	7.33985000288462
25	C5	R1	7.07681559705083
25	C9	R1	7.32192809488736
25	C24	R1	6.64385618977472
25	C6	R1	7.03342300153745
25	C21	R1	7.03342300153745
25	C19	R1	7.05528243550119
25	C1	R1	7.27612440527424
25	C22	R1	7.62205181945638
25	C4	R1	7.45121111183233
25	C18	R1	7.09803208296053
25	C15	R1	7.24792751344359
25	C11	R1	7.4093909361377
25	C16	R1	7.02236781302845
25	C8	R1	7
25	C20	R1	7.38370429247405
25	C7	R1	7.22881869049588
26	C23	R1	7.33985000288462
26	C17	R1	7.23840473932508
26	C12	R1	7.4093909361377
26	C10	R1	7.48381577726426
26	C3	R1	7.33091687811462
26	C14	R1	6.94251450533924
26	C5	R1	7.38370429247405
26	C9	R1	7.29462074889163
26	C24	R1	7.29462074889163
26	C21	R1	7.2667865406949
26	C19	R1	7.35755200461808
26	C1	R1	7.48381577726426
26	C22	R1	7.467605550083
26	C4	R1	7.13955135239879
26	C13	R1	7.4757334309664
26	C18	R1	7.09803208296053
26	C15	R1	6.8703647195834
26	C11	R1	6.94251450533924
26	C16	R1	7.09803208296053
26	C20	R1	7.24792751344359
26	C7	R1	6.8073549220576
27	C23	R1	7.74819284958946
27	C17	R1	7.39231742277876
27	C12	R1	7.39231742277876
27	C10	R1	7.3037807481771
27	C3	R1	6.7279204545632
27	C14	R1	6.94251450533924
27	C5	R1	7.35755200461808
27	C9	R1	7.37503943134692
27	C24	R1	6.96578428466209
27	C6	R1	6.90689059560852
27	C21	R1	7.12928301694497
27	C19	R1	6.85798099512757
27	C1	R1	7.38370429247405
27	C22	R1	7.49185309632967
27	C4	R1	7.11894107272351
27	C13	R1	7.32192809488736
27	C18	R1	7.56985560833095
27	C15	R1	7.4178525148859
27	C11	R1	7.17990909001493
27	C8	R1	7.62205181945638
27	C20	R1	7.4178525148859
27	C7	R1	7.5077946401987
28	C23	R1	7.43462822763672
28	C17	R1	7.28540221886225
28	C12	R1	7.24792751344359
28	C3	R1	7.53915881110803
28	C14	R1	7.20945336562895
28	C5	R1	7.4178525148859
28	C9	R1	7.24792751344359
28	C24	R1	7.55458885167764
28	C6	R1	7.15987133677839
28	C21	R1	7.06608919045777
28	C19	R1	7.05528243550119
28	C1	R1	6.93073733756289
28	C22	R1	7.11894107272351
28	C4	R1	7.23840473932508
28	C13	R1	7.16992500144231
28	C11	R1	7.4262647547021
28	C16	R1	7.03342300153745
28	C8	R1	7.28540221886225
28	C20	R1	7.06608919045777
29	C23	R1	6.90689059560852
29	C12	R1	7.12928301694497
29	C10	R1	7.29462074889163
29	C3	R1	7.2667865406949
29	C14	R1	7.38370429247405
29	C5	R1	7.21916852046216
29	C9	R1	7
29	C24	R1	7.53915881110803
29	C6	R1	7.32192809488736
29	C21	R1	7.21916852046216
29	C19	R1	6.78135971352466
29	C1	R1	6.93073733756289
29	C22	R1	7.11894107272351
29	C4	R1	6.93073733756289
29	C13	R1	7.36632221424582
29	C18	R1	7.20945336562895
29	C15	R1	7.4757334309664
29	C11	R1	7.48381577726426
29	C16	R1	7.4594316186373
29	C8	R1	7.07681559705083
29	C20	R1	7.11894107272351
29	C7	R1	7.4178525148859
30	C17	R1	7.28540221886225
30	C12	R1	7.19967234483636
30	C10	R1	7.17990909001493
30	C14	R1	7.34872815423108
30	C5	R1	7.04439411935845
30	C9	R1	7.10852445677817
30	C24	R1	7.18982455888002
30	C6	R1	6.90689059560852
30	C21	R1	7.5077946401987
30	C19	R1	7.12928301694497
30	C1	R1	6.90689059560852
30	C22	R1	7.13955135239879
30	C4	R1	7.2667865406949
30	C13	R1	7.35755200461808
30	C18	R1	6.93073733756289
30	C15	R1	7.04439411935845
30	C11	R1	7.32192809488736
30	C16	R1	7.08746284125034
30	C8	R1	7.33091687811462
30	C20	R1	7.07681559705083
30	C7	R1	7.4093909361377
31	C23	R1	7.24792751344359
31	C17	R1	6.98868468677217
31	C12	R1	7.28540221886225
31	C10	R1	7.31288295528436
31	C3	R1	6.89481776330794
31	C14	R1	6.84549005094437
31	C5	R1	7.33985000288462
31	C9	R1	7.12928301694497
31	C24	R1	7.44294349584873
31	C6	R1	7.51569983828404
31	C21	R1	7.38370429247405
31	C19	R1	7.67948009950545
31	C1	R1	7.16992500144231
31	C4	R1	7.44294349584873
31	C13	R1	7.28540221886225
31	C15	R1	7.28540221886225
31	C11	R1	7.14974711950468
31	C16	R1	7.36632221424582
31	C8	R1	6.96578428466209
31	C20	R1	7.23840473932508
31	C7	R1	7.03342300153745
32	C23	R1	7.18982455888002
32	C17	R1	6.79441586635011
32	C12	R1	7.31288295528436
32	C10	R1	7.11894107272351
32	C3	R1	7.4093909361377
32	C14	R1	7.18982455888002
32	C9	R1	6.90689059560852
32	C24	R1	6.44294349584873
32	C6	R1	6.95419631038687
32	C21	R1	7.08746284125034
32	C19	R1	7.04439411935845
32	C1	R1	6.96578428466209
32	C22	R1	7.45121111183233
32	C4	R1	7.23840473932508
32	C13	R1	7.18982455888002
32	C18	R1	7.48381577726426
32	C15	R1	7.19967234483636
32	C11	R1	7.29462074889163
32	C16	R1	7.20945336562895
32	C8	R1	6.8073549220576
32	C20	R1	7.33985000288462
32	C7	R1	7.33985000288462
33	C23	R1	7.35755200461808
33	C17	R1	7.21916852046216
33	C10	R1	7.25738784269265
33	C3	R1	7.39231742277876
33	C14	R1	7.03342300153745
33	C5	R1	7.11894107272351
33	C9	R1	6.62935662007961
33	C24	R1	6.58496250072116
33	C6	R1	7.05528243550119
33	C21	R1	6.94251450533924
33	C19	R1	7.12928301694497
33	C1	R1	7.18982455888002
33	C22	R1	7.31288295528436
33	C4	R1	7.39231742277876
33	C13	R1	7.53915881110803
33	C18	R1	7.09803208296053
33	C15	R1	7.4262647547021
33	C11	R1	7.27612440527424
33	C8	R1	6.89481776330794
33	C20	R1	7.2667865406949
33	C7	R1	7.55458885167764
34	C23	R1	6.8703647195834
34	C17	R1	7.22881869049588
34	C12	R1	7.15987133677839
34	C10	R1	7.2667865406949
34	C3	R1	6.85798099512757
34	C14	R1	7.29462074889163
34	C5	R1	6.88264304936184
34	C9	R1	7.11894107272351
34	C6	R1	7.09803208296053
34	C21	R1	7.32192809488736
34	C19	R1	6.88264304936184
34	C1	R1	7.54689445988764
34	C22	R1	7.49185309632967
34	C4	R1	7.49185309632967
34	C13	R1	7.55458885167764
34	C18	R1	7.4594316186373
34	C15	R1	7.33091687811462
34	C11	R1	7.09803208296053
34	C20	R1	7.51569983828404
34	C7	R1	7.40087943628218
35	C23	R1	7.33985000288462
35	C17	R1	7.71424551766612
35	C12	R1	6.83289001416474
35	C10	R1	7.4093909361377
35	C3	R1	7.22881869049588
35	C5	R1	7.19967234483636
35	C24	R1	7.28540221886225
35	C6	R1	7.58496250072116
35	C21	R1	7.25738784269265
35	C1	R1	7.32192809488736
35	C22	R1	6.79441586635011
35	C4	R1	7.22881869049588
35	C13	R1	7.43462822763672
35	C18	R1	7.49185309632967
35	C15	R1	7.31288295528436
35	C11	R1	7.21916852046216
35	C16	R1	7.56224242422107
35	C8	R1	7.4594316186373
35	C20	R1	7.09803208296053
35	C7	R1	6.74146698640115
36	C23	R1	7.06608919045777
36	C12	R1	7.06608919045777
36	C10	R1	7.17990909001493
36	C3	R1	7.23840473932508
36	C14	R1	7.01122725542325
36	C5	R1	7.33091687811462
36	C9	R1	7.22881869049588
36	C24	R1	7.23840473932508
36	C6	R1	6.97727992349992
36	C21	R1	7.43462822763672
36	C19	R1	7.22881869049588
36	C1	R1	7.3037807481771
36	C22	R1	7.35755200461808
36	C4	R1	7.33091687811462
36	C13	R1	7.23840473932508
36	C18	R1	7.06608919045777
36	C15	R1	7.01122725542325
36	C11	R1	7.21916852046216
36	C16	R1	6.94251450533924
36	C8	R1	7.04439411935845
36	C20	R1	7.12928301694497
36	C7	R1	7.49984588708321
37	C17	R1	7.20945336562895
37	C12	R1	7.23840473932508
37	C10	R1	7.24792751344359
37	C3	R1	7.59991284218713
37	C14	R1	6.83289001416474
37	C5	R1	7.25738784269265
37	C9	R1	7.38370429247405
37	C24	R1	7.32192809488736
37	C6	R1	7.32192809488736
37	C21	R1	7.39231742277876
37	C19	R1	7.15987133677839
37	C1	R1	7.4262647547021
37	C22	R1	7.5077946401987
37	C4	R1	7.14974711950468
37	C13	R1	7.37503943134692
37	C18	R1	7.4093909361377
37	C15	R1	7.08746284125034
37	C11	R1	7.02236781302845
37	C16	R1	7.19967234483636
37	C8	R1	7.24792751344359
37	C7	R1	7.60733031374961
38	C17	R1	7.04439411935845
38	C12	R1	7.3037807481771
38	C10	R1	7
38	C3	R1	7.66533591718518
38	C14	R1	7.33091687811462
38	C5	R1	7.62205181945638
38	C9	R1	7.03342300153745
38	C24	R1	6.89481776330794
38	C6	R1	7.4262647547021
38	C21	R1	7.10852445677817
38	C19	R1	7.28540221886225
38	C22	R1	7.35755200461808
38	C4	R1	7.25738784269265
38	C13	R1	7.20945336562895
38	C18	R1	7.09803208296053
38	C15	R1	6.7279204545632
38	C11	R1	7.01122725542325
38	C16	R1	7.12928301694497
38	C8	R1	7.467605550083
38	C20	R1	7.33985000288462
39	C23	R1	7.28540221886225
39	C17	R1	7.10852445677817
39	C10	R1	7.24792751344359
39	C3	R1	7
39	C14	R1	7.16992500144231
39	C5	R1	7.08746284125034
39	C9	R1	6.90689059560852
39	C24	R1	6.76818432477693
39	C6	R1	7.08746284125034
39	C21	R1	7.23840473932508
39	C19	R1	7.38370429247405
39	C1	R1	7.08746284125034
39	C22	R1	7.22881869049588
39	C4	R1	7.03342300153745
39	C13	R1	7.32192809488736
39	C18	R1	7.52356195605701
39	C15	R1	7.32192809488736
39	C16	R1	7.16992500144231
39	C8	R1	7.10852445677817
39	C20	R1	7.33091687811462
40	C23	R1	7.19967234483636
40	C17	R1	7
40	C12	R1	7.4178525148859
40	C10	R1	7.2667865406949
40	C3	R1	7.14974711950468
40	C5	R1	7.19967234483636
40	C9	R1	7.37503943134692
40	C24	R1	7.40087943628218
40	C6	R1	7.2667865406949
40	C19	R1	7.17990909001493
40	C1	R1	6.79441586635011
40	C4	R1	7.33091687811462
40	C13	R1	7.11894107272351
40	C18	R1	6.98868468677217
40	C15	R1	7.59245703726808
40	C16	R1	7.58496250072116
40	C8	R1	7.15987133677839
40	C20	R1	7.27612440527424
40	C7	R1	7.56224242422107
41	C23	R1	7.14974711950468
41	C17	R1	6.62935662007961
41	C12	R1	7.10852445677817
41	C10	R1	6.91886323727459
41	C3	R1	7.15987133677839
41	C14	R1	7.02236781302845
41	C5	R1	7.13955135239879
41	C9	R1	6.95419631038687
41	C6	R1	7.40087943628218
41	C21	R1	7.09803208296053
41	C19	R1	6.6724253419715
41	C1	R1	7.43462822763672
41	C22	R1	7.32192809488736
41	C4	R1	7.21916852046216
41	C13	R1	7.27612440527424
41	C18	R1	7.07681559705083
41	C15	R1	7.33985000288462
41	C16	R1	7.31288295528436
41	C8	R1	7.19967234483636
41	C20	R1	7.15987133677839
41	C7	R1	7.18982455888002
42	C23	R1	7.3037807481771
42	C10	R1	7.05528243550119
42	C3	R1	7.35755200461808
42	C14	R1	7.27612440527424
42	C5	R1	7.21916852046216
42	C9	R1	7.56985560833095
42	C24	R1	7.03342300153745
42	C6	R1	7.03342300153745
42	C21	R1	7.58496250072116
42	C19	R1	7.06608919045777
42	C1	R1	7.34872815423108
42	C22	R1	7.18982455888002
42	C4	R1	7.31288295528436
42	C13	R1	7.12928301694497
42	C18	R1	7
42	C15	R1	7.48381577726426
42	C11	R1	7.13955135239879
42	C8	R1	7.32192809488736
42	C20	R1	7.17990909001493
42	C7	R1	7.07681559705083
43	C23	R1	7.03342300153745
43	C17	R1	7.27612440527424
43	C12	R1	7.31288295528436
43	C10	R1	7.18982455888002
43	C3	R1	6.96578428466209
43	C14	R1	7.31288295528436
43	C5	R1	7.02236781302845
43	C9	R1	7.4594316186373
43	C24	R1	7.62935662007961
43	C6	R1	7.57742882803575
43	C19	R1	7.23840473932508
43	C1	R1	7.11894107272351
43	C22	R1	7.65821148275179
43	C4	R1	6.90689059560852
43	C18	R1	6.89481776330794
43	C15	R1	7.04439411935845
43	C11	R1	7.08746284125034
43	C16	R1	7.13955135239879
43	C20	R1	7.11894107272351
43	C7	R1	6.64385618977472
44	C23	R1	6.68650052718322
44	C12	R1	7.62205181945638
44	C10	R1	7.32192809488736
44	C3	R1	6.88264304936184
44	C14	R1	7.19967234483636
44	C5	R1	7.01122725542325
44	C9	R1	7.05528243550119
44	C24	R1	7.11894107272351
44	C6	R1	7.10852445677817
44	C21	R1	7.49185309632967
44	C19	R1	6.75488750216347
44	C1	R1	7.24792751344359
44	C22	R1	7.23840473932508
44	C13	R1	6.8703647195834
44	C18	R1	7.28540221886225
44	C15	R1	6.94251450533924
44	C11	R1	7.56985560833095
44	C16	R1	7.2667865406949
44	C8	R1	7.17990909001493
44	C20	R1	7.31288295528436
45	C23	R1	7.24792751344359
45	C17	R1	7.18982455888002
45	C10	R1	7.2667865406949
45	C3	R1	7.39231742277876
45	C14	R1	7.5077946401987
45	C5	R1	6.96578428466209
45	C9	R1	7.4262647547021
45	C24	R1	7.56985560833095
45	C6	R1	7.52356195605701
45	C19	R1	7.33091687811462
45	C1	R1	7.21916852046216
45	C22	R1	7.24792751344359
45	C4	R1	7.43462822763672
45	C13	R1	6.7279204545632
45	C18	R1	7.12928301694497
45	C15	R1	7.31288295528436
45	C11	R1	7.4093909361377
45	C16	R1	6.8703647195834
45	C8	R1	7.10852445677817
45	C20	R1	6.68650052718322
45	C7	R1	7.11894107272351
46	C23	R1	7.33091687811462
46	C17	R1	7.37503943134692
46	C12	R1	6.8073549220576
46	C10	R1	7.4093909361377
46	C3	R1	6.8073549220576
46	C14	R1	6.93073733756289
46	C5	R1	7.20945336562895
46	C9	R1	7.16992500144231
46	C24	R1	7.35755200461808
46	C6	R1	7.4262647547021
46	C21	R1	7.04439411935845
46	C1	R1	7.21916852046216
46	C22	R1	6.95419631038687
46	C4	R1	7.04439411935845
46	C18	R1	6.8073549220576
46	C15	R1	7.32192809488736
46	C11	R1	7.05528243550119
46	C16	R1	7.17990909001493
46	C8	R1	7.3037807481771
46	C20	R1	7.3037807481771
46	C7	R1	7.43462822763672
47	C23	R1	7.15987133677839
47	C17	R1	7.19967234483636
47	C12	R1	7.17990909001493
47	C10	R1	7.25738784269265
47	C3	R1	7.16992500144231
47	C14	R1	7.2667865406949
47	C5	R1	7.10852445677817
47	C9	R1	7.34872815423108
47	C24	R1	7.2667865406949
47	C6	R1	6.98868468677217
47	C21	R1	7
47	C19	R1	7.10852445677817
47	C1	R1	7.86418614465428
47	C22	R1	7.4093909361377
47	C4	R1	7.11894107272351
47	C18	R1	6.91886323727459
47	C15	R1	7.15987133677839
47	C11	R1	7.36632221424582
47	C8	R1	7.37503943134692
47	C20	R1	7.13955135239879
48	C23	R1	7
48	C17	R1	6.85798099512757
48	C12	R1	7.29462074889163
48	C10	R1	7.4093909361377
48	C3	R1	7.45121111183233
48	C14	R1	7.20945336562895
48	C5	R1	7.23840473932508
48	C9	R1	6.8073549220576
48	C24	R1	7.22881869049588
48	C6	R1	7.25738784269265
48	C21	R1	7.16992500144231
48	C19	R1	7.39231742277876
48	C1	R1	7.34872815423108
48	C22	R1	6.6724253419715
48	C4	R1	7.25738784269265
48	C13	R1	6.8703647195834
48	C18	R1	7.45121111183233
48	C15	R1	7.56224242422107
48	C11	R1	7.61470984411521
48	C16	R1	7.467605550083
48	C8	R1	7.19967234483636
48	C20	R1	6.76818432477693
48	C7	R1	7.24792751344359
49	C23	R1	7.59245703726808
49	C17	R1	7.09803208296053
49	C12	R1	7.16992500144231
49	C10	R1	7.28540221886225
49	C3	R1	7.36632221424582
49	C14	R1	7.13955135239879
49	C5	R1	7.38370429247405
49	C9	R1	7.52356195605701
49	C24	R1	6.78135971352466
49	C6	R1	7
49	C21	R1	7.20945336562895
49	C19	R1	7.27612440527424
49	C1	R1	7.09803208296053
49	C22	R1	7.49185309632967
49	C4	R1	7.02236781302845
49	C13	R1	7.40087943628218
49	C18	R1	6.74146698640115
49	C11	R1	7.33091687811462
49	C16	R1	7.01122725542325
49	C8	R1	6.98868468677217
49	C20	R1	7.23840473932508
49	C7	R1	6.95419631038687
50	C17	R1	7.07681559705083
50	C12	R1	7.25738784269265
50	C3	R1	7.33091687811462
50	C14	R1	7.25738784269265
50	C5	R1	7.13955135239879
50	C9	R1	7.34872815423108
50	C24	R1	7.14974711950468
50	C21	R1	7.17990909001493
50	C19	R1	7.23840473932508
50	C1	R1	7.7279204545632
50	C22	R1	7.33985000288462
50	C4	R1	6.98868468677217
50	C13	R1	7.03342300153745
50	C18	R1	7.03342300153745
50	C15	R1	7.38370429247405
50	C11	R1	7.18982455888002
50	C16	R1	7.17990909001493
50	C20	R1	6.89481776330794
50	C7	R1	7.34872815423108
51	C23	R1	7.33985000288462
51	C17	R1	7.22881869049588
51	C12	R1	7.22881869049588
51	C10	R1	7.65105169117893
51	C3	R1	6.70043971814109
51	C14	R1	7.34872815423108
51	C5	R1	7.58496250072116
51	C9	R1	7.23840473932508
51	C24	R1	7.18982455888002
51	C6	R1	7.39231742277876
51	C21	R1	7.48381577726426
51	C1	R1	7.66533591718518
51	C22	R1	7.12928301694497
51	C4	R1	7.51569983828404
51	C13	R1	7.27612440527424
51	C18	R1	6.76818432477693
51	C15	R1	7.43462822763672
51	C11	R1	7.33091687811462
51	C16	R1	7.33091687811462
51	C8	R1	7.56224242422107
51	C20	R1	7.19967234483636
51	C7	R1	7.43462822763672
52	C23	R1	7.04439411935845
52	C17	R1	6.96578428466209
52	C12	R1	7.04439411935845
52	C10	R1	7.27612440527424
52	C14	R1	7.4093909361377
52	C5	R1	7.03342300153745
52	C9	R1	7.48381577726426
52	C24	R1	7.14974711950468
52	C6	R1	7.03342300153745
52	C21	R1	7.2667865406949
52	C19	R1	7.27612440527424
52	C1	R1	7.36632221424582
52	C22	R1	7.07681559705083
52	C4	R1	7.43462822763672
52	C13	R1	7.29462074889163
52	C18	R1	7.28540221886225
52	C15	R1	7.48381577726426
52	C11	R1	7.2667865406949
52	C16	R1	7.38370429247405
52	C8	R1	7.4178525148859
52	C20	R1	7.22881869049588
53	C23	R1	7.15987133677839
53	C17	R1	7.39231742277876
53	C12	R1	7.02236781302845
53	C3	R1	7.45121111183233
53	C5	R1	7.28540221886225
53	C9	R1	7.27612440527424
53	C24	R1	6.62935662007961
53	C6	R1	6.97727992349992
53	C21	R1	6.3037807481771
53	C19	R1	7.03342300153745
53	C1	R1	7.34872815423108
53	C22	R1	7.20945336562895
53	C4	R1	6.98868468677217
53	C13	R1	7.20945336562895
53	C18	R1	7.23840473932508
53	C15	R1	7.25738784269265
53	C11	R1	7.44294349584873
53	C16	R1	6.75488750216347
53	C8	R1	7.15987133677839
53	C20	R1	7.2667865406949
53	C7	R1	7.18982455888002
54	C17	R1	6.96578428466209
54	C12	R1	7.83289001416474
54	C10	R1	7.33985000288462
54	C5	R1	7.05528243550119
54	C9	R1	7.13955135239879
54	C24	R1	6.88264304936184
54	C6	R1	6.58496250072116
54	C21	R1	7.14974711950468
54	C19	R1	7.08746284125034
54	C1	R1	7.38370429247405
54	C22	R1	7.37503943134692
54	C4	R1	7.39231742277876
54	C13	R1	7.21916852046216
54	C18	R1	7.06608919045777
54	C15	R1	7.49185309632967
54	C16	R1	7.28540221886225
54	C8	R1	7.05528243550119
54	C20	R1	7.04439411935845
54	C7	R1	6.97727992349992
55	C23	R1	6.6724253419715
55	C17	R1	6.79441586635011
55	C12	R1	6.95419631038687
55	C3	R1	6.76818432477693
55	C14	R1	7.18982455888002
55	C5	R1	7.33985000288462
55	C9	R1	7.22881869049588
55	C24	R1	6.8073549220576
55	C6	R1	7.08746284125034
55	C21	R1	6.55458885167764
55	C19	R1	7.24792751344359
55	C1	R1	7.13955135239879
55	C22	R1	7.43462822763672
55	C4	R1	7.11894107272351
55	C13	R1	7.31288295528436
55	C18	R1	6.89481776330794
55	C15	R1	7.37503943134692
55	C8	R1	7.05528243550119
55	C20	R1	7.2667865406949
55	C7	R1	7.39231742277876
56	C23	R1	6.96578428466209
56	C17	R1	7.52356195605701
56	C12	R1	7.25738784269265
56	C10	R1	7.14974711950468
56	C3	R1	7.11894107272351
56	C14	R1	7.3037807481771
56	C9	R1	7.60733031374961
56	C24	R1	7.4178525148859
56	C6	R1	7.23840473932508
56	C21	R1	7.17990909001493
56	C19	R1	7.67948009950545
56	C1	R1	7.31288295528436
56	C22	R1	6.98868468677217
56	C4	R1	7.53915881110803
56	C13	R1	7.37503943134692
56	C18	R1	7.4262647547021
56	C15	R1	7
56	C11	R1	7.16992500144231
56	C16	R1	7.40087943628218
56	C8	R1	7.36632221424582
56	C20	R1	7.12928301694497
56	C7	R1	7.05528243550119
57	C23	R1	7.07681559705083
57	C12	R1	7.20945336562895
57	C10	R1	7.33091687811462
57	C3	R1	7.37503943134692
57	C14	R1	7.40087943628218
57	C5	R1	7.3037807481771
57	C9	R1	6.89481776330794
57	C24	R1	6.88264304936184
57	C6	R1	7.04439411935845
57	C21	R1	6.91886323727459
57	C19	R1	7.21916852046216
57	C1	R1	7.25738784269265
57	C22	R1	6.90689059560852
57	C4	R1	6.91886323727459
57	C13	R1	7.27612440527424
57	C18	R1	7.21916852046216
57	C11	R1	7.59991284218713
57	C16	R1	7.12928301694497
57	C8	R1	7.08746284125034
57	C20	R1	7.83920378809694
57	C7	R1	6.96578428466209
58	C23	R1	7.4757334309664
58	C17	R1	7.25738784269265
58	C12	R1	7.23840473932508
58	C10	R1	7.56985560833095
58	C3	R1	7.33985000288462
58	C14	R1	7.06608919045777
58	C5	R1	7.36632221424582
58	C9	R1	7.05528243550119
58	C24	R1	7.3037807481771
58	C6	R1	6.75488750216347
58	C21	R1	7.23840473932508
58	C19	R1	7.28540221886225
58	C1	R1	6.93073733756289
58	C22	R1	7.20945336562895
58	C4	R1	7.16992500144231
58	C18	R1	7.4262647547021
58	C15	R1	7.21916852046216
58	C11	R1	7.20945336562895
58	C16	R1	6.98868468677217
58	C8	R1	7.31288295528436
59	C23	R1	6.88264304936184
59	C17	R1	7.18982455888002
59	C12	R1	6.8073549220576
59	C10	R1	7.23840473932508
59	C3	R1	7.11894107272351
59	C14	R1	7.02236781302845
59	C5	R1	7.39231742277876
59	C9	R1	7.22881869049588
59	C6	R1	7.45121111183233
59	C21	R1	7.52356195605701
59	C19	R1	7.5077946401987
59	C22	R1	6.76818432477693
59	C4	R1	7.24792751344359
59	C13	R1	7.34872815423108
59	C18	R1	7.4093909361377
59	C15	R1	7.71424551766612
59	C11	R1	7.35755200461808
59	C8	R1	7.13955135239879
59	C20	R1	6.8703647195834
59	C7	R1	7
60	C23	R1	7.4757334309664
60	C17	R1	7.44294349584873
60	C12	R1	7.12928301694497
60	C10	R1	7.13955135239879
60	C3	R1	7.12928301694497
60	C14	R1	7.32192809488736
60	C9	R1	7.6724253419715
60	C24	R1	7.21916852046216
60	C6	R1	6.8703647195834
60	C21	R1	7.4757334309664
60	C19	R1	7.16992500144231
60	C1	R1	6.89481776330794
60	C22	R1	7.06608919045777
60	C4	R1	7.09803208296053
60	C13	R1	7.4178525148859
60	C18	R1	7.07681559705083
60	C15	R1	7.07681559705083
60	C11	R1	7
60	C16	R1	7.09803208296053
60	C8	R1	7.13955135239879
60	C20	R1	6.88264304936184
60	C7	R1	6.78135971352466
61	C23	R1	7.16992500144231
61	C17	R1	7.27612440527424
61	C12	R1	7.24792751344359
61	C10	R1	7.09803208296053
61	C3	R1	7.33091687811462
61	C14	R1	7.21916852046216
61	C5	R1	7.11894107272351
61	C9	R1	7.20945336562895
61	C24	R1	7.04439411935845
61	C21	R1	7.06608919045777
61	C19	R1	7.13955135239879
61	C22	R1	7.05528243550119
61	C4	R1	6.74146698640115
61	C13	R1	7.24792751344359
61	C18	R1	7.09803208296053
61	C15	R1	7.24792751344359
61	C11	R1	7.40087943628218
61	C16	R1	7.07681559705083
61	C8	R1	7.63662462054365
61	C20	R1	7.39231742277876
61	C7	R1	7.35755200461808
62	C23	R1	7.05528243550119
62	C17	R1	7.29462074889163
62	C10	R1	7.4093909361377
62	C3	R1	7.25738784269265
62	C5	R1	7.21916852046216
62	C9	R1	7.33985000288462
62	C24	R1	7.39231742277876
62	C6	R1	7.53915881110803
62	C21	R1	7.4262647547021
62	C19	R1	7.24792751344359
62	C1	R1	7.05528243550119
62	C22	R1	7.01122725542325
62	C4	R1	7.13955135239879
62	C18	R1	7.05528243550119
62	C15	R1	7.4262647547021
62	C11	R1	7.45121111183233
62	C16	R1	7.51569983828404
62	C8	R1	7.69348695749933
62	C20	R1	7.4093909361377
62	C7	R1	7.37503943134692
63	C23	R1	7.14974711950468
63	C17	R1	7.10852445677817
63	C10	R1	7.25738784269265
63	C3	R1	7.2667865406949
63	C14	R1	7.40087943628218
63	C5	R1	7.53138146051631
63	C9	R1	7.3037807481771
63	C24	R1	7.22881869049588
63	C21	R1	7.21916852046216
63	C19	R1	7.05528243550119
63	C1	R1	7.62935662007961
63	C22	R1	7.38370429247405
63	C4	R1	7.51569983828404
63	C15	R1	7.43462822763672
63	C11	R1	6.89481776330794
63	C16	R1	7.31288295528436
63	C8	R1	7.39231742277876
63	C20	R1	7.18982455888002
63	C7	R1	7.01122725542325
64	C23	R1	7.15987133677839
64	C17	R1	7.03342300153745
64	C12	R1	7.32192809488736
64	C3	R1	7.2667865406949
64	C14	R1	7.37503943134692
64	C5	R1	7.13955135239879
64	C9	R1	7.21916852046216
64	C24	R1	7.48381577726426
64	C21	R1	7.27612440527424
64	C19	R1	7.65821148275179
64	C1	R1	6.64385618977472
64	C22	R1	7.04439411935845
64	C4	R1	6.88264304936184
64	C13	R1	7.29462074889163
64	C18	R1	7.12928301694497
64	C15	R1	7.27612440527424
64	C11	R1	7.32192809488736
64	C16	R1	7.33091687811462
64	C8	R1	6.98868468677217
64	C7	R1	7.01122725542325
65	C23	R1	7.2667865406949
65	C17	R1	7.3037807481771
65	C12	R1	6.68650052718322
65	C3	R1	6.89481776330794
65	C14	R1	6.96578428466209
65	C5	R1	7.33091687811462
65	C9	R1	7.09803208296053
65	C24	R1	6.85798099512757
65	C6	R1	7.3037807481771
65	C21	R1	7.25738784269265
65	C1	R1	7.28540221886225
65	C22	R1	7.06608919045777
65	C4	R1	7.52356195605701
65	C13	R1	7.32192809488736
65	C18	R1	7.45121111183233
65	C15	R1	7.39231742277876
65	C11	R1	7.37503943134692
65	C16	R1	7.21916852046216
65	C8	R1	7.49984588708321
65	C7	R1	7.25738784269265
66	C23	R1	7.35755200461808
66	C12	R1	7.29462074889163
66	C10	R1	7.21916852046216
66	C3	R1	7.4757334309664
66	C14	R1	7.4757334309664
66	C5	R1	7.59991284218713
66	C9	R1	7.53138146051631
66	C24	R1	6.91886323727459
66	C6	R1	7.25738784269265
66	C21	R1	7.29462074889163
66	C19	R1	7.38370429247405
66	C1	R1	7.4757334309664
66	C22	R1	6.85798099512757
66	C4	R1	7.07681559705083
66	C13	R1	7.2667865406949
66	C18	R1	7.33985000288462
66	C11	R1	7.03342300153745
66	C16	R1	7.67948009950545
66	C8	R1	7.57742882803575
66	C20	R1	7.53915881110803
66	C7	R1	7.2667865406949
67	C23	R1	7.2667865406949
67	C17	R1	7.13955135239879
67	C12	R1	7.43462822763672
67	C10	R1	7.13955135239879
67	C3	R1	7.32192809488736
67	C14	R1	6.88264304936184
67	C5	R1	7.11894107272351
67	C9	R1	7.04439411935845
67	C24	R1	7.33985000288462
67	C6	R1	7.3037807481771
67	C21	R1	7.03342300153745
67	C19	R1	7.19967234483636
67	C1	R1	7.07681559705083
67	C22	R1	7.40087943628218
67	C4	R1	7.14974711950468
67	C13	R1	7.37503943134692
67	C18	R1	7.09803208296053
67	C15	R1	7.06608919045777
67	C16	R1	7.58496250072116
67	C8	R1	7.3037807481771
67	C20	R1	7.23840473932508
67	C7	R1	7.53915881110803
68	C23	R1	7.02236781302845
68	C17	R1	7.10852445677817
68	C12	R1	7.22881869049588
68	C10	R1	7.10852445677817
68	C3	R1	7.09803208296053
68	C14	R1	7.28540221886225
68	C5	R1	7.44294349584873
68	C9	R1	6.97727992349992
68	C24	R1	7.14974711950468
68	C6	R1	6.83289001416474
68	C19	R1	7.38370429247405
68	C1	R1	7.07681559705083
68	C22	R1	7.10852445677817
68	C4	R1	7.45121111183233
68	C13	R1	7.16992500144231
68	C18	R1	7.52356195605701
68	C15	R1	7.29462074889163
68	C11	R1	7.59245703726808
68	C16	R1	7.21916852046216
68	C8	R1	7.28540221886225
68	C20	R1	7.29462074889163
69	C23	R1	7.25738784269265
69	C17	R1	7.33091687811462
69	C12	R1	6.96578428466209
69	C10	R1	7.19967234483636
69	C3	R1	7.4093909361377
69	C14	R1	7.13955135239879
69	C5	R1	7.39231742277876
69	C9	R1	7.14974711950468
69	C24	R1	7.4093909361377
69	C6	R1	7.06608919045777
69	C21	R1	7.43462822763672
69	C19	R1	7.33985000288462
69	C22	R1	6.74146698640115
69	C4	R1	7.13955135239879
69	C15	R1	7.28540221886225
69	C11	R1	6.8073549220576
69	C16	R1	6.8073549220576
69	C8	R1	7.4594316186373
69	C20	R1	7.04439411935845
69	C7	R1	7.27612440527424
70	C23	R1	7.11894107272351
70	C17	R1	7.05528243550119
70	C12	R1	7.3037807481771
70	C10	R1	7.65821148275179
70	C3	R1	7.04439411935845
70	C5	R1	7.51569983828404
70	C9	R1	7.23840473932508
70	C24	R1	7.08746284125034
70	C21	R1	7.3037807481771
70	C19	R1	7.12928301694497
70	C1	R1	7.38370429247405
70	C22	R1	6.95419631038687
70	C4	R1	7.14974711950468
70	C13	R1	7.51569983828404
70	C18	R1	7.35755200461808
70	C15	R1	7.15987133677839
70	C11	R1	7.20945336562895
70	C16	R1	7.06608919045777
70	C8	R1	7.14974711950468
70	C20	R1	7.49984588708321
71	C23	R1	7.06608919045777
71	C17	R1	6.88264304936184
71	C12	R1	7.45121111183233
71	C10	R1	7.24792751344359
71	C14	R1	7.02236781302845
71	C5	R1	7.33091687811462
71	C9	R1	7.04439411935845
71	C24	R1	7.03342300153745
71	C6	R1	6.6724253419715
71	C21	R1	6.97727992349992
71	C19	R1	6.70043971814109
71	C1	R1	7.33985000288462
71	C22	R1	7.39231742277876
71	C4	R1	7.15987133677839
71	C13	R1	7.03342300153745
71	C15	R1	7.31288295528436
71	C16	R1	7.14974711950468
71	C8	R1	6.83289001416474
71	C20	R1	7.8703647195834
71	C7	R1	6.64385618977472
72	C23	R1	7.22881869049588
72	C17	R1	7.16992500144231
72	C12	R1	7.33091687811462
72	C10	R1	6.98868468677217
72	C3	R1	7.06608919045777
72	C14	R1	7.19967234483636
72	C9	R1	6.84549005094437
72	C24	R1	7.15987133677839
72	C6	R1	7.53915881110803
72	C21	R1	7.43462822763672
72	C19	R1	6.93073733756289
72	C1	R1	7.21916852046216
72	C22	R1	7.06608919045777
72	C4	R1	7.11894107272351
72	C13	R1	7.45121111183233
72	C18	R1	7.43462822763672
72	C11	R1	7.49185309632967
72	C16	R1	7.62205181945638
72	C8	R1	7.4262647547021
72	C20	R1	7.3037807481771
72	C7	R1	7.40087943628218
73	C23	R1	7.34872815423108
73	C17	R1	7.76818432477693
73	C12	R1	7.45121111183233
73	C10	R1	7.23840473932508
73	C3	R1	6.91886323727459
73	C14	R1	6.97727992349992
73	C5	R1	7.2667865406949
73	C9	R1	7.40087943628218
73	C6	R1	7.06608919045777
73	C21	R1	7.16992500144231
73	C19	R1	7.29462074889163
73	C1	R1	7.20945336562895
73	C22	R1	7.14974711950468
73	C4	R1	7.40087943628218
73	C18	R1	7.29462074889163
73	C15	R1	7.33091687811462
73	C11	R1	7.36632221424582
73	C16	R1	7.49185309632967
73	C8	R1	7.25738784269265
73	C20	R1	7.4757334309664
73	C7	R1	7.40087943628218
74	C23	R1	7.48381577726426
74	C17	R1	7.09803208296053
74	C12	R1	6.83289001416474
74	C10	R1	7.07681559705083
74	C3	R1	7.21916852046216
74	C14	R1	7.24792751344359
74	C5	R1	7.09803208296053
74	C9	R1	7.2667865406949
74	C6	R1	7.15987133677839
74	C21	R1	7
74	C19	R1	7.45121111183233
74	C1	R1	6.93073733756289
74	C22	R1	7.09803208296053
74	C4	R1	6.83289001416474
74	C13	R1	7.05528243550119
74	C18	R1	7.31288295528436
74	C15	R1	7.09803208296053
74	C11	R1	7
74	C16	R1	7.31288295528436
74	C8	R1	7.49185309632967
74	C20	R1	7.28540221886225
74	C7	R1	7.36632221424582
75	C23	R1	7.04439411935845
75	C17	R1	7.4262647547021
75	C10	R1	7.07681559705083
75	C3	R1	6.76818432477693
75	C5	R1	7.21916852046216
75	C9	R1	7.82017896241519
75	C24	R1	7.28540221886225
75	C6	R1	7.15987133677839
75	C21	R1	7.35755200461808
75	C19	R1	7.04439411935845
75	C1	R1	7.31288295528436
75	C22	R1	7.07681559705083
75	C4	R1	7.15987133677839
75	C13	R1	7.59991284218713
75	C18	R1	7.01122725542325
75	C11	R1	7.18982455888002
75	C16	R1	7.09803208296053
75	C8	R1	7.09803208296053
75	C20	R1	7.39231742277876
75	C7	R1	7.09803208296053
76	C23	R1	7.45121111183233
76	C17	R1	7.45121111183233
76	C12	R1	7.49185309632967
76	C10	R1	7.3037807481771
76	C3	R1	7.33985000288462
76	C14	R1	7.43462822763672
76	C5	R1	7.68650052718322
76	C9	R1	7.43462822763672
76	C24	R1	7.01122725542325
76	C6	R1	7.33985000288462
76	C21	R1	7.33091687811462
76	C19	R1	7.32192809488736
76	C1	R1	7.15987133677839
76	C22	R1	7.27612440527424
76	C4	R1	7.2667865406949
76	C13	R1	7.12928301694497
76	C18	R1	7.04439411935845
76	C15	R1	7.11894107272351
76	C11	R1	7.85798099512757
76	C16	R1	7.25738784269265
76	C8	R1	7.59991284218713
76	C20	R1	7.43462822763672
76	C7	R1	7.51569983828404
77	C23	R1	7.51569983828404
77	C17	R1	7.25738784269265
77	C12	R1	7.08746284125034
77	C10	R1	7.45121111183233
77	C3	R1	7.53915881110803
77	C14	R1	7.18982455888002
77	C5	R1	7.10852445677817
77	C9	R1	6.90689059560852
77	C24	R1	7.03342300153745
77	C6	R1	6.94251450533924
77	C21	R1	7.40087943628218
77	C19	R1	7.07681559705083
77	C1	R1	7.07681559705083
77	C22	R1	7.53915881110803
77	C4	R1	7.10852445677817
77	C13	R1	7.33985000288462
77	C18	R1	7.4093909361377
77	C15	R1	7.43462822763672
77	C16	R1	7.54689445988764
77	C8	R1	7.467605550083
77	C20	R1	7.467605550083
77	C7	R1	7.29462074889163
78	C23	R1	7.33985000288462
78	C17	R1	7.70043971814109
78	C12	R1	7.06608919045777
78	C10	R1	7.23840473932508
78	C3	R1	7.03342300153745
78	C14	R1	7.07681559705083
78	C5	R1	7.52356195605701
78	C9	R1	7.33091687811462
78	C24	R1	7.48381577726426
78	C6	R1	7.76818432477693
78	C21	R1	7.32192809488736
78	C19	R1	7.467605550083
78	C1	R1	7.4178525148859
78	C22	R1	7.13955135239879
78	C4	R1	7.18982455888002
78	C13	R1	7.08746284125034
78	C18	R1	7.45121111183233
78	C15	R1	7.31288295528436
78	C11	R1	7.39231742277876
78	C16	R1	6.98868468677217
78	C8	R1	7.6724253419715
78	C20	R1	7.29462074889163
79	C23	R1	7.24792751344359
79	C17	R1	7.37503943134692
79	C12	R1	7.18982455888002
79	C10	R1	7.23840473932508
79	C3	R1	7.14974711950468
79	C14	R1	7.34872815423108
79	C5	R1	7.15987133677839
79	C9	R1	7.28540221886225
79	C24	R1	7.25738784269265
79	C6	R1	7.4594316186373
79	C21	R1	7.4757334309664
79	C1	R1	7
79	C22	R1	7.53915881110803
79	C4	R1	7.25738784269265
79	C13	R1	7.4093909361377
79	C18	R1	7.40087943628218
79	C15	R1	7.66533591718518
79	C16	R1	7.23840473932508
79	C8	R1	7.09803208296053
79	C20	R1	6.94251450533924
79	C7	R1	7.10852445677817
80	C23	R1	7.45121111183233
80	C17	R1	7.11894107272351
80	C12	R1	7.23840473932508
80	C10	R1	7.08746284125034
80	C3	R1	6.93073733756289
80	C14	R1	6.75488750216347
80	C5	R1	7.44294349584873
80	C9	R1	7.12928301694497
80	C24	R1	7.33985000288462
80	C6	R1	7.07681559705083
80	C19	R1	7.4262647547021
80	C1	R1	6.68650052718322
80	C22	R1	7.05528243550119
80	C15	R1	7.21916852046216
80	C11	R1	7.06608919045777
80	C8	R1	7.23840473932508
80	C20	R1	7.14974711950468
80	C7	R1	7.2667865406949
81	C23	R1	7.16992500144231
81	C17	R1	7.20945336562895
81	C12	R1	7.33985000288462
81	C3	R1	7.20945336562895
81	C14	R1	6.96578428466209
81	C5	R1	7.02236781302845
81	C24	R1	7.39231742277876
81	C6	R1	7.33985000288462
81	C21	R1	7.16992500144231
81	C19	R1	7.05528243550119
81	C1	R1	7.71424551766612
81	C22	R1	7.59245703726808
81	C4	R1	7.57742882803575
81	C13	R1	7.3037807481771
81	C18	R1	7.23840473932508
81	C15	R1	7.70043971814109
81	C11	R1	7.40087943628218
81	C16	R1	7.22881869049588
81	C8	R1	7.18982455888002
81	C20	R1	7.22881869049588
81	C7	R1	7.09803208296053
82	C23	R1	6.75488750216347
82	C17	R1	7.24792751344359
82	C12	R1	7.11894107272351
82	C10	R1	7.2667865406949
82	C3	R1	7.09803208296053
82	C14	R1	6.98868468677217
82	C5	R1	7.22881869049588
82	C9	R1	7.33985000288462
82	C24	R1	7.48381577726426
82	C1	R1	6.98868468677217
82	C22	R1	6.64385618977472
82	C4	R1	7.12928301694497
82	C13	R1	7.32192809488736
82	C18	R1	7.49185309632967
82	C8	R1	7.15987133677839
82	C7	R1	7.17990909001493
83	C23	R1	7.20945336562895
83	C17	R1	7.2667865406949
83	C12	R1	7.07681559705083
83	C10	R1	7.43462822763672
83	C3	R1	7.23840473932508
83	C14	R1	7.27612440527424
83	C24	R1	7.34872815423108
83	C21	R1	7.08746284125034
83	C19	R1	7.37503943134692
83	C1	R1	6.91886323727459
83	C22	R1	7.53915881110803
83	C4	R1	7.43462822763672
83	C13	R1	6.96578428466209
83	C18	R1	7.23840473932508
83	C15	R1	7.54689445988764
83	C11	R1	6.74146698640115
83	C16	R1	7.21916852046216
83	C8	R1	7.22881869049588
83	C20	R1	7.02236781302845
83	C7	R1	7.44294349584873
84	C23	R1	7.22881869049588
84	C17	R1	7.07681559705083
84	C12	R1	7.21916852046216
84	C10	R1	7.31288295528436
84	C3	R1	7.19967234483636
84	C14	R1	7
84	C5	R1	6.78135971352466
84	C9	R1	7.51569983828404
84	C6	R1	7.08746284125034
84	C21	R1	7.01122725542325
84	C19	R1	7.43462822763672
84	C1	R1	7.3037807481771
84	C22	R1	7.38370429247405
84	C4	R1	7.4262647547021
84	C13	R1	7.4178525148859
84	C18	R1	7.21916852046216
84	C15	R1	7.08746284125034
84	C8	R1	7.45121111183233
84	C20	R1	7.45121111183233
84	C7	R1	7.5077946401987
85	C23	R1	7.05528243550119
85	C17	R1	6.97727992349992
85	C12	R1	7.08746284125034
85	C10	R1	7.16992500144231
85	C3	R1	7.29462074889163
85	C14	R1	7.36632221424582
85	C5	R1	7.21916852046216
85	C9	R1	7.51569983828404
85	C24	R1	7.4594316186373
85	C6	R1	7.13955135239879
85	C21	R1	7.45121111183233
85	C19	R1	7.23840473932508
85	C1	R1	7.09803208296053
85	C22	R1	7.10852445677817
85	C4	R1	7.17990909001493
85	C13	R1	6.90689059560852
85	C18	R1	7.34872815423108
85	C15	R1	6.91886323727459
85	C11	R1	7.40087943628218
85	C16	R1	7.4093909361377
85	C8	R1	7.23840473932508
85	C20	R1	7.64385618977472
85	C7	R1	7.49984588708321
86	C23	R1	7.467605550083
86	C17	R1	7.2667865406949
86	C12	R1	7.17990909001493
86	C10	R1	7.07681559705083
86	C3	R1	6.74146698640115
86	C14	R1	7.04439411935845
86	C5	R1	7.13955135239879
86	C9	R1	7.40087943628218
86	C24	R1	7.4178525148859
86	C6	R1	7.5077946401987
86	C21	R1	7.32192809488736
86	C19	R1	7.62935662007961
86	C1	R1	7.2667865406949
86	C22	R1	7.74146698640115
86	C4	R1	6.89481776330794
86	C13	R1	7.25738784269265
86	C18	R1	7.24792751344359
86	C11	R1	7.17990909001493
86	C16	R1	7.20945336562895
86	C8	R1	7.49185309632967
86	C20	R1	6.85798099512757
86	C7	R1	7.04439411935845
87	C23	R1	7.4594316186373
87	C17	R1	7.22881869049588
87	C12	R1	7.11894107272351
87	C10	R1	7.33091687811462
87	C14	R1	7.21916852046216
87	C5	R1	7.25738784269265
87	C24	R1	6.59991284218713
87	C6	R1	7.54689445988764
87	C1	R1	7.38370429247405
87	C22	R1	7.05528243550119
87	C13	R1	7.04439411935845
87	C18	R1	7.11894107272351
87	C15	R1	7.18982455888002
87	C11	R1	6.8703647195834
87	C16	R1	6.94251450533924
87	C8	R1	7.03342300153745
87	C20	R1	6.76818432477693
87	C7	R1	7.16992500144231
88	C23	R1	7.38370429247405
88	C17	R1	7.60733031374961
88	C12	R1	6.90689059560852
88	C10	R1	7.27612440527424
88	C3	R1	6.93073733756289
88	C14	R1	7.39231742277876
88	C9	R1	6.55458885167764
88	C24	R1	7.78790255939143
88	C6	R1	7.33985000288462
88	C21	R1	7.21916852046216
88	C19	R1	6.82017896241519
88	C22	R1	7.12928301694497
88	C4	R1	6.91886323727459
88	C13	R1	7.65821148275179
88	C18	R1	6.6724253419715
88	C15	R1	7.16992500144231
88	C11	R1	7.11894107272351
88	C16	R1	7
88	C8	R1	7.09803208296053
88	C20	R1	7.29462074889163
88	C7	R1	7.12928301694497
89	C23	R1	7.44294349584873
89	C17	R1	7.18982455888002
89	C12	R1	7.48381577726426
89	C3	R1	7.36632221424582
89	C5	R1	7.17990909001493
89	C9	R1	7.15987133677839
89	C24	R1	7.14974711950468
89	C6	R1	7.40087943628218
89	C21	R1	6.97727992349992
89	C19	R1	7.66533591718518
89	C1	R1	7.51569983828404
89	C22	R1	6.98868468677217
89	C4	R1	7.4093909361377
89	C13	R1	7.33985000288462
89	C18	R1	7.18982455888002
89	C15	R1	7.33091687811462
89	C16	R1	7.32192809488736
89	C8	R1	7.08746284125034
89	C20	R1	7.03342300153745
89	C7	R1	7.4594316186373
90	C23	R1	6.98868468677217
90	C17	R1	7.70043971814109
90	C12	R1	7.27612440527424
90	C10	R1	7.10852445677817
90	C3	R1	7.63662462054365
90	C14	R1	7.04439411935845
90	C5	R1	7.23840473932508
90	C9	R1	7.23840473932508
90	C24	R1	7.66533591718518
90	C6	R1	7.11894107272351
90	C21	R1	7.63662462054365
90	C19	R1	7.51569983828404
90	C22	R1	7.20945336562895
90	C4	R1	7.17990909001493
90	C13	R1	7.40087943628218
90	C18	R1	7.4594316186373
90	C15	R1	7.03342300153745
90	C11	R1	7.22881869049588
90	C16	R1	7.28540221886225
90	C8	R1	7
90	C20	R1	7
90	C7	R1	7.22881869049588
91	C23	R1	7.11894107272351
91	C17	R1	7.28540221886225
91	C10	R1	7.33091687811462
91	C3	R1	6.78135971352466
91	C14	R1	7.29462074889163
91	C5	R1	7.33985000288462
91	C9	R1	7.32192809488736
91	C6	R1	7.24792751344359
91	C1	R1	6.89481776330794
91	C22	R1	6.78135971352466
91	C4	R1	7.56985560833095
91	C13	R1	7.19967234483636
91	C18	R1	7.44294349584873
91	C15	R1	7.02236781302845
91	C11	R1	6.90689059560852
91	C16	R1	7.21916852046216
91	C8	R1	6.8073549220576
91	C20	R1	7.12928301694497
91	C7	R1	7.4262647547021
92	C23	R1	6.98868468677217
92	C17	R1	7.21916852046216
92	C12	R1	7.31288295528436
92	C10	R1	7.29462074889163
92	C3	R1	7.11894107272351
92	C14	R1	7.20945336562895
92	C5	R1	7.25738784269265
92	C9	R1	7.24792751344359
92	C24	R1	7.19967234483636
92	C6	R1	7.21916852046216
92	C21	R1	7.06608919045777
92	C19	R1	7.02236781302845
92	C1	R1	7.02236781302845
92	C22	R1	7.03342300153745
92	C4	R1	6.96578428466209
92	C18	R1	7.69348695749933
92	C15	R1	7.467605550083
92	C11	R1	7.69348695749933
92	C16	R1	7.18982455888002
92	C8	R1	7.38370429247405
92	C7	R1	7.56985560833095
93	C23	R1	7.10852445677817
93	C17	R1	7.33091687811462
93	C12	R1	6.88264304936184
93	C3	R1	6.88264304936184
93	C14	R1	7.19967234483636
93	C5	R1	7.32192809488736
93	C9	R1	7
93	C24	R1	7.12928301694497
93	C6	R1	6.78135971352466
93	C1	R1	7.23840473932508
93	C22	R1	7.2667865406949
93	C4	R1	7.18982455888002
93	C13	R1	7.10852445677817
93	C18	R1	7.68650052718322
93	C15	R1	7.4093909361377
93	C11	R1	7.43462822763672
93	C8	R1	7.03342300153745
93	C20	R1	7.48381577726426
93	C7	R1	7.3037807481771
94	C17	R1	7.02236781302845
94	C12	R1	7.33091687811462
94	C10	R1	7.2667865406949
94	C14	R1	7.12928301694497
94	C9	R1	7.13955135239879
94	C24	R1	7.14974711950468
94	C6	R1	6.64385618977472
94	C19	R1	6.6724253419715
94	C1	R1	7.21916852046216
94	C22	R1	7.31288295528436
94	C4	R1	7.13955135239879
94	C13	R1	7.23840473932508
94	C18	R1	7.10852445677817
94	C15	R1	6.93073733756289
94	C11	R1	6.98868468677217
94	C16	R1	6.94251450533924
94	C8	R1	7.35755200461808
94	C20	R1	6.97727992349992
94	C7	R1	7.08746284125034
95	C23	R1	7.3037807481771
95	C17	R1	7.18982455888002
95	C12	R1	7.32192809488736
95	C10	R1	7.29462074889163
95	C3	R1	7.33985000288462
95	C14	R1	6.85798099512757
95	C5	R1	7.05528243550119
95	C9	R1	7.03342300153745
95	C24	R1	7.17990909001493
95	C6	R1	7.29462074889163
95	C21	R1	7.67948009950545
95	C19	R1	6.98868468677217
95	C1	R1	7.15987133677839
95	C22	R1	6.56985560833095
95	C4	R1	7.03342300153745
95	C13	R1	7.06608919045777
95	C18	R1	7.34872815423108
95	C15	R1	6.88264304936184
95	C11	R1	7.22881869049588
95	C16	R1	7.39231742277876
95	C8	R1	7.49185309632967
95	C20	R1	7.04439411935845
95	C7	R1	7.18982455888002
96	C23	R1	6.75488750216347
96	C17	R1	7.20945336562895
96	C12	R1	7.19967234483636
96	C10	R1	7
96	C3	R1	7.25738784269265
96	C14	R1	7.34872815423108
96	C5	R1	7.19967234483636
96	C9	R1	7.13955135239879
96	C24	R1	7.08746284125034
96	C6	R1	7.20945336562895
96	C21	R1	7.22881869049588
96	C19	R1	7.06608919045777
96	C1	R1	7.22881869049588
96	C22	R1	7.17990909001493
96	C4	R1	7.04439411935845
96	C13	R1	7.03342300153745
96	C18	R1	7.28540221886225
96	C15	R1	7.59245703726808
96	C11	R1	7.10852445677817
96	C16	R1	6.68650052718322
96	C8	R1	6.22881869049588
96	C7	R1	7.20945336562895
97	C23	R1	6.70043971814109
97	C17	R1	7.32192809488736
97	C12	R1	7.23840473932508
97	C10	R1	7.43462822763672
97	C14	R1	7.53915881110803
97	C5	R1	7.27612440527424
97	C9	R1	7.66533591718518
97	C24	R1	7.24792751344359
97	C6	R1	7.05528243550119
97	C21	R1	7.18982455888002
97	C19	R1	7.3037807481771
97	C1	R1	6.93073733756289
97	C22	R1	7.58496250072116
97	C4	R1	7.08746284125034
97	C13	R1	7.05528243550119
[truncated: 14,559 more rows]
