# Supplementary material for: Stochastic modelling of single-cell gene expression adaptation reveals non-genomic contribution to evolution of tumor subclones
Source: bioRxiv. 2024 Apr 20:2024.04.17.588869. Preprint. [Version 1] doi: 10.1101/2024.04.17.588869 (PMC11071284; doi:10.1101/2024.04.17.588869)
Supplement: Supplement 2 [file media-2.zip › Supplementary Files/Simulated Data/Constrained_Simulation/tr_1_sq_15_r_100_a_.125.csv]

gene	species	replicate	exprval
1	C23	R1	7.27612440527424
1	C17	R1	6.98868468677217
1	C12	R1	6.82017896241519
1	C10	R1	7.44294349584873
1	C3	R1	7.39231742277876
1	C14	R1	7.44294349584873
1	C5	R1	7.12928301694497
1	C9	R1	6.76818432477693
1	C6	R1	7.20945336562895
1	C21	R1	7.37503943134692
1	C19	R1	7.40087943628218
1	C1	R1	7.17990909001493
1	C22	R1	6.82017896241519
1	C4	R1	7.28540221886225
1	C13	R1	7.49185309632967
1	C15	R1	7.11894107272351
1	C11	R1	7.467605550083
1	C16	R1	6.88264304936184
1	C8	R1	7.14974711950468
1	C20	R1	7.16992500144231
1	C7	R1	7.23840473932508
2	C23	R1	7.12928301694497
2	C17	R1	7.39231742277876
2	C12	R1	7.04439411935845
2	C10	R1	7.37503943134692
2	C14	R1	7.08746284125034
2	C5	R1	7.33985000288462
2	C9	R1	7.53138146051631
2	C6	R1	7.18982455888002
2	C21	R1	7.22881869049588
2	C19	R1	7.49185309632967
2	C1	R1	7.27612440527424
2	C4	R1	7.16992500144231
2	C13	R1	7.07681559705083
2	C15	R1	7.11894107272351
2	C11	R1	7.20945336562895
2	C16	R1	7.31288295528436
2	C8	R1	7.3037807481771
2	C20	R1	7.05528243550119
2	C7	R1	7.29462074889163
3	C23	R1	7.56985560833095
3	C12	R1	7.31288295528436
3	C10	R1	7.14974711950468
3	C3	R1	7.25738784269265
3	C5	R1	7.28540221886225
3	C9	R1	7.04439411935845
3	C24	R1	7.63662462054365
3	C6	R1	7.4093909361377
3	C21	R1	7.34872815423108
3	C19	R1	7.08746284125034
3	C1	R1	7.39231742277876
3	C22	R1	7.45121111183233
3	C13	R1	7.19967234483636
3	C15	R1	7.27612440527424
3	C11	R1	7.03342300153745
3	C16	R1	7.28540221886225
3	C8	R1	7.29462074889163
3	C20	R1	7.31288295528436
3	C7	R1	7.21916852046216
4	C23	R1	7.43462822763672
4	C17	R1	7.29462074889163
4	C12	R1	7.08746284125034
4	C10	R1	7.23840473932508
4	C14	R1	7.44294349584873
4	C5	R1	7.11894107272351
4	C9	R1	7.06608919045777
4	C24	R1	6.84549005094437
4	C6	R1	6.6724253419715
4	C21	R1	6.96578428466209
4	C19	R1	7.44294349584873
4	C22	R1	7.20945336562895
4	C13	R1	7.34872815423108
4	C18	R1	7.18982455888002
4	C15	R1	7.25738784269265
4	C11	R1	7.52356195605701
4	C16	R1	7.40087943628218
4	C8	R1	7.08746284125034
4	C20	R1	7.16992500144231
4	C7	R1	7.24792751344359
5	C23	R1	7.467605550083
5	C17	R1	7.19967234483636
5	C12	R1	7.4093909361377
5	C10	R1	7.04439411935845
5	C3	R1	7.38370429247405
5	C14	R1	6.90689059560852
5	C5	R1	7
5	C9	R1	7.19967234483636
5	C24	R1	7.21916852046216
5	C6	R1	7.06608919045777
5	C21	R1	7.35755200461808
5	C19	R1	7.14974711950468
5	C1	R1	6.96578428466209
5	C22	R1	7.23840473932508
5	C4	R1	7.34872815423108
5	C13	R1	7.15987133677839
5	C18	R1	7.43462822763672
5	C15	R1	7.23840473932508
5	C11	R1	6.97727992349992
5	C16	R1	7.84549005094437
5	C8	R1	7.21916852046216
5	C20	R1	6.97727992349992
5	C7	R1	7.49185309632967
6	C17	R1	7.38370429247405
6	C12	R1	7.4262647547021
6	C3	R1	7.21916852046216
6	C14	R1	7.20945336562895
6	C5	R1	7.27612440527424
6	C9	R1	7.28540221886225
6	C24	R1	7.34872815423108
6	C6	R1	7.53138146051631
6	C21	R1	7.37503943134692
6	C19	R1	7.12928301694497
6	C1	R1	7.33985000288462
6	C22	R1	7.53138146051631
6	C4	R1	7.4594316186373
6	C13	R1	7.4093909361377
6	C18	R1	7.02236781302845
6	C15	R1	7.19967234483636
6	C11	R1	7.51569983828404
6	C16	R1	7.01122725542325
6	C8	R1	7.19967234483636
6	C20	R1	7.72109918870719
6	C7	R1	7.49984588708321
7	C17	R1	7.05528243550119
7	C12	R1	7.33985000288462
7	C10	R1	6.85798099512757
7	C3	R1	7.25738784269265
7	C14	R1	7.37503943134692
7	C9	R1	7.17990909001493
7	C24	R1	7.21916852046216
7	C6	R1	7.16992500144231
7	C21	R1	7.04439411935845
7	C19	R1	7.3037807481771
7	C1	R1	7.25738784269265
7	C22	R1	7.23840473932508
7	C13	R1	7.38370429247405
7	C18	R1	7.4178525148859
7	C15	R1	7.07681559705083
7	C11	R1	7.51569983828404
7	C16	R1	7.59991284218713
7	C8	R1	7.52356195605701
7	C20	R1	7.34872815423108
7	C7	R1	7.16992500144231
8	C23	R1	7.09803208296053
8	C17	R1	7.2667865406949
8	C12	R1	7.02236781302845
8	C10	R1	7.19967234483636
8	C3	R1	7.4262647547021
8	C14	R1	7.03342300153745
8	C5	R1	6.90689059560852
8	C9	R1	7.02236781302845
8	C24	R1	6.8703647195834
8	C6	R1	6.76818432477693
8	C21	R1	7.55458885167764
8	C19	R1	7.21916852046216
8	C1	R1	7.04439411935845
8	C22	R1	7.3037807481771
8	C13	R1	7.17990909001493
8	C18	R1	7.39231742277876
8	C15	R1	7.29462074889163
8	C11	R1	7.04439411935845
8	C16	R1	6.91886323727459
8	C8	R1	7.35755200461808
8	C20	R1	7.28540221886225
8	C7	R1	6.91886323727459
9	C23	R1	7.35755200461808
9	C17	R1	7.29462074889163
9	C12	R1	7.23840473932508
9	C10	R1	7.35755200461808
9	C3	R1	7.58496250072116
9	C5	R1	7.14974711950468
9	C9	R1	7.13955135239879
9	C24	R1	7.32192809488736
9	C6	R1	7.09803208296053
9	C21	R1	6.91886323727459
9	C19	R1	7.02236781302845
9	C1	R1	7.04439411935845
9	C22	R1	7.14974711950468
9	C4	R1	7.02236781302845
9	C13	R1	7.12928301694497
9	C18	R1	7.07681559705083
9	C15	R1	6.98868468677217
9	C11	R1	6.75488750216347
9	C16	R1	6.94251450533924
9	C8	R1	7.28540221886225
9	C7	R1	7.53138146051631
10	C23	R1	7.34872815423108
10	C17	R1	7.63662462054365
10	C12	R1	7.04439411935845
10	C10	R1	7.14974711950468
10	C3	R1	7.14974711950468
10	C14	R1	7.06608919045777
10	C5	R1	7.21916852046216
10	C9	R1	6.76818432477693
10	C24	R1	7.2667865406949
10	C6	R1	6.94251450533924
10	C21	R1	7.36632221424582
10	C19	R1	6.93073733756289
10	C1	R1	6.91886323727459
10	C4	R1	7.49185309632967
10	C13	R1	6.8073549220576
10	C18	R1	6.83289001416474
10	C11	R1	7.4178525148859
10	C16	R1	7.35755200461808
10	C8	R1	7.63662462054365
10	C7	R1	7.44294349584873
11	C23	R1	7.34872815423108
11	C17	R1	6.88264304936184
11	C12	R1	7.01122725542325
11	C10	R1	7.24792751344359
11	C3	R1	7.20945336562895
11	C14	R1	7.07681559705083
11	C5	R1	7.09803208296053
11	C9	R1	6.88264304936184
11	C24	R1	7.03342300153745
11	C21	R1	7.05528243550119
11	C19	R1	7.06608919045777
11	C1	R1	7.07681559705083
11	C4	R1	7.10852445677817
11	C13	R1	6.79441586635011
11	C18	R1	7.3037807481771
11	C15	R1	7.33985000288462
11	C11	R1	7.17990909001493
11	C16	R1	7.61470984411521
11	C8	R1	7.22881869049588
11	C20	R1	7.11894107272351
12	C23	R1	7.03342300153745
12	C17	R1	7.28540221886225
12	C12	R1	6.97727992349992
12	C10	R1	7.23840473932508
12	C3	R1	7.4757334309664
12	C14	R1	7.2667865406949
12	C5	R1	7.12928301694497
12	C9	R1	7.03342300153745
12	C24	R1	7.4757334309664
12	C21	R1	7.17990909001493
12	C19	R1	7.5077946401987
12	C1	R1	7.29462074889163
12	C22	R1	7.28540221886225
12	C4	R1	7.4262647547021
12	C18	R1	7.4262647547021
12	C15	R1	7.33091687811462
12	C16	R1	7.10852445677817
12	C8	R1	7.59991284218713
12	C20	R1	7.4262647547021
12	C7	R1	7.21916852046216
13	C23	R1	7.11894107272351
13	C17	R1	7.52356195605701
13	C12	R1	7.33091687811462
13	C10	R1	7.54689445988764
13	C3	R1	7.24792751344359
13	C14	R1	7.4262647547021
13	C9	R1	7.03342300153745
13	C24	R1	6.62935662007961
13	C6	R1	7.57742882803575
13	C21	R1	7.10852445677817
13	C19	R1	7.35755200461808
13	C1	R1	7.4093909361377
13	C22	R1	7.31288295528436
13	C4	R1	7.27612440527424
13	C13	R1	7.33985000288462
13	C18	R1	7.29462074889163
13	C15	R1	7
13	C11	R1	7.4757334309664
13	C16	R1	7.24792751344359
13	C8	R1	7.58496250072116
13	C20	R1	7.21916852046216
13	C7	R1	6.88264304936184
14	C23	R1	7.18982455888002
14	C17	R1	7.59245703726808
14	C12	R1	7.52356195605701
14	C10	R1	6.94251450533924
14	C3	R1	7.18982455888002
14	C14	R1	7.38370429247405
14	C5	R1	7.37503943134692
14	C9	R1	7.10852445677817
14	C24	R1	7
14	C21	R1	7.02236781302845
14	C19	R1	7.22881869049588
14	C1	R1	6.74146698640115
14	C4	R1	7.3037807481771
14	C13	R1	7.04439411935845
14	C18	R1	7.16992500144231
14	C15	R1	7.18982455888002
14	C11	R1	7.04439411935845
14	C16	R1	6.93073733756289
14	C8	R1	7.44294349584873
14	C7	R1	6.7279204545632
15	C23	R1	7.12928301694497
15	C17	R1	7.44294349584873
15	C12	R1	7.16992500144231
15	C10	R1	7.48381577726426
15	C3	R1	7.4093909361377
15	C14	R1	7.34872815423108
15	C5	R1	7.01122725542325
15	C9	R1	7.17990909001493
15	C24	R1	7.2667865406949
15	C21	R1	7.17990909001493
15	C19	R1	7.62935662007961
15	C1	R1	7.06608919045777
15	C22	R1	7.10852445677817
15	C4	R1	7.45121111183233
15	C13	R1	7.09803208296053
15	C18	R1	7.49984588708321
15	C15	R1	7.18982455888002
15	C11	R1	7.31288295528436
15	C16	R1	7.57742882803575
15	C8	R1	7.02236781302845
15	C20	R1	7.44294349584873
15	C7	R1	7.04439411935845
16	C23	R1	7.20945336562895
16	C17	R1	7.04439411935845
16	C12	R1	6.82017896241519
16	C10	R1	7.07681559705083
16	C3	R1	7.15987133677839
16	C14	R1	7.28540221886225
16	C5	R1	7.08746284125034
16	C9	R1	7.4594316186373
16	C24	R1	7.55458885167764
16	C6	R1	7.25738784269265
16	C21	R1	6.95419631038687
16	C19	R1	7.24792751344359
16	C1	R1	7.14974711950468
16	C4	R1	7.23840473932508
16	C13	R1	6.94251450533924
16	C18	R1	7.14974711950468
16	C15	R1	7.23840473932508
16	C11	R1	7.02236781302845
16	C16	R1	7.16992500144231
16	C8	R1	7.53138146051631
16	C20	R1	7.17990909001493
16	C7	R1	7.33091687811462
17	C23	R1	7.12928301694497
17	C17	R1	7.3037807481771
17	C12	R1	7.11894107272351
17	C10	R1	7.28540221886225
17	C3	R1	6.74146698640115
17	C14	R1	7.4757334309664
17	C5	R1	7.16992500144231
17	C9	R1	7.06608919045777
17	C24	R1	7.29462074889163
17	C6	R1	7.10852445677817
17	C19	R1	7.31288295528436
17	C22	R1	6.97727992349992
17	C4	R1	7.21916852046216
17	C13	R1	7.23840473932508
17	C15	R1	7.02236781302845
17	C11	R1	7.15987133677839
17	C16	R1	7.33091687811462
17	C8	R1	7.7279204545632
17	C20	R1	7.36632221424582
17	C7	R1	7.04439411935845
18	C23	R1	7.53138146051631
18	C17	R1	7.12928301694497
18	C12	R1	7.21916852046216
18	C10	R1	7.17990909001493
18	C3	R1	7.25738784269265
18	C14	R1	7.03342300153745
18	C5	R1	7.24792751344359
18	C9	R1	7.29462074889163
18	C24	R1	6.74146698640115
18	C6	R1	7.24792751344359
18	C21	R1	7.34872815423108
18	C19	R1	7.04439411935845
18	C1	R1	7.08746284125034
18	C22	R1	7.48381577726426
18	C13	R1	7.13955135239879
18	C18	R1	6.91886323727459
18	C15	R1	7.2667865406949
18	C11	R1	7.44294349584873
18	C8	R1	7.37503943134692
18	C20	R1	7.18982455888002
18	C7	R1	7.19967234483636
19	C23	R1	7.35755200461808
19	C17	R1	6.94251450533924
19	C12	R1	7.07681559705083
19	C10	R1	7.20945336562895
19	C3	R1	7.21916852046216
19	C5	R1	7.13955135239879
19	C9	R1	7.03342300153745
19	C24	R1	7.24792751344359
19	C6	R1	7.13955135239879
19	C21	R1	7.37503943134692
19	C19	R1	7.09803208296053
19	C1	R1	7.07681559705083
19	C22	R1	7.49984588708321
19	C4	R1	7.03342300153745
19	C13	R1	7.05528243550119
19	C18	R1	7.56224242422107
19	C15	R1	7.37503943134692
19	C11	R1	7.29462074889163
19	C16	R1	6.95419631038687
19	C8	R1	7.12928301694497
19	C20	R1	7.39231742277876
19	C7	R1	7.27612440527424
20	C23	R1	6.91886323727459
20	C17	R1	7.34872815423108
20	C12	R1	7
20	C10	R1	7.4262647547021
20	C3	R1	7.4178525148859
20	C14	R1	7.03342300153745
20	C5	R1	7.54689445988764
20	C9	R1	7.16992500144231
20	C24	R1	7.25738784269265
20	C6	R1	7.57742882803575
20	C21	R1	7.27612440527424
20	C19	R1	7.23840473932508
20	C1	R1	6.96578428466209
20	C22	R1	6.93073733756289
20	C4	R1	7.08746284125034
20	C18	R1	7.08746284125034
20	C15	R1	7.31288295528436
20	C11	R1	7.23840473932508
20	C16	R1	7.14974711950468
20	C8	R1	7.24792751344359
20	C20	R1	7
20	C7	R1	7.12928301694497
21	C23	R1	7.11894107272351
21	C17	R1	7.02236781302845
21	C10	R1	7.3037807481771
21	C3	R1	7.25738784269265
21	C14	R1	7.18982455888002
21	C5	R1	7.52356195605701
21	C9	R1	7.34872815423108
21	C24	R1	7.17990909001493
21	C6	R1	7.24792751344359
21	C21	R1	7.13955135239879
21	C19	R1	7.08746284125034
21	C1	R1	7.18982455888002
21	C4	R1	6.97727992349992
21	C13	R1	7.19967234483636
21	C18	R1	7.63662462054365
21	C15	R1	7.28540221886225
21	C11	R1	7.07681559705083
21	C16	R1	7.3037807481771
21	C8	R1	7.4178525148859
21	C20	R1	6.96578428466209
21	C7	R1	7.18982455888002
22	C23	R1	7.51569983828404
22	C17	R1	7.21916852046216
22	C12	R1	7.18982455888002
22	C10	R1	7.33985000288462
22	C3	R1	7.18982455888002
22	C14	R1	7.33985000288462
22	C5	R1	7.11894107272351
22	C9	R1	6.98868468677217
22	C24	R1	7.16992500144231
22	C6	R1	7.4093909361377
22	C21	R1	7.28540221886225
22	C19	R1	7.31288295528436
22	C1	R1	7.53915881110803
22	C22	R1	7.37503943134692
22	C4	R1	7.22881869049588
22	C13	R1	7.33985000288462
22	C18	R1	7.62205181945638
22	C15	R1	7.14974711950468
22	C16	R1	7.02236781302845
22	C8	R1	7.12928301694497
22	C20	R1	7.07681559705083
23	C23	R1	6.93073733756289
23	C12	R1	7.20945336562895
23	C10	R1	7.76818432477693
23	C3	R1	7.35755200461808
23	C14	R1	7.19967234483636
23	C9	R1	7.49984588708321
23	C24	R1	7.35755200461808
23	C6	R1	7.05528243550119
23	C21	R1	7.06608919045777
23	C19	R1	7.33985000288462
23	C1	R1	6.94251450533924
23	C22	R1	7.31288295528436
23	C4	R1	7.23840473932508
23	C13	R1	7.11894107272351
23	C18	R1	7.3037807481771
23	C15	R1	7.01122725542325
23	C11	R1	7.23840473932508
23	C16	R1	7.03342300153745
23	C20	R1	7.32192809488736
23	C7	R1	7.25738784269265
24	C23	R1	6.96578428466209
24	C17	R1	7.19967234483636
24	C12	R1	7.3037807481771
24	C10	R1	7.43462822763672
24	C3	R1	7.22881869049588
24	C14	R1	7.06608919045777
24	C5	R1	7
24	C9	R1	6.84549005094437
24	C24	R1	7.09803208296053
24	C21	R1	7.36632221424582
24	C19	R1	7.33091687811462
24	C1	R1	7
24	C22	R1	7.18982455888002
24	C4	R1	7.07681559705083
24	C15	R1	7.2667865406949
24	C11	R1	7.08746284125034
24	C16	R1	6.90689059560852
24	C8	R1	7.3037807481771
24	C20	R1	6.97727992349992
24	C7	R1	7.03342300153745
25	C23	R1	6.8073549220576
25	C12	R1	7.13955135239879
25	C10	R1	7.01122725542325
25	C3	R1	7.06608919045777
25	C14	R1	7.09803208296053
25	C9	R1	7.40087943628218
25	C24	R1	7.14974711950468
25	C6	R1	7.19967234483636
25	C21	R1	7.44294349584873
25	C19	R1	7.40087943628218
25	C1	R1	7.11894107272351
25	C22	R1	7.11894107272351
25	C4	R1	7.56985560833095
25	C18	R1	7.11894107272351
25	C15	R1	7.53915881110803
25	C11	R1	7.467605550083
25	C8	R1	7.15987133677839
25	C20	R1	6.91886323727459
25	C7	R1	7.33091687811462
26	C23	R1	7.74819284958946
26	C12	R1	7.2667865406949
26	C10	R1	7.66533591718518
26	C14	R1	7.21916852046216
26	C6	R1	7
26	C21	R1	7.36632221424582
26	C19	R1	7.57742882803575
26	C1	R1	7.19967234483636
26	C22	R1	7.25738784269265
26	C4	R1	7.18982455888002
26	C13	R1	7.28540221886225
26	C18	R1	7.21916852046216
26	C15	R1	7.49984588708321
26	C11	R1	6.97727992349992
26	C16	R1	7.02236781302845
26	C20	R1	7.20945336562895
26	C7	R1	7.39231742277876
27	C23	R1	7.04439411935845
27	C12	R1	7.16992500144231
27	C10	R1	7.21916852046216
27	C3	R1	7.3037807481771
27	C14	R1	7.35755200461808
27	C5	R1	7.45121111183233
27	C9	R1	7.03342300153745
27	C24	R1	7.19967234483636
27	C6	R1	6.98868468677217
27	C19	R1	7.23840473932508
27	C1	R1	7.33985000288462
27	C22	R1	7.61470984411521
27	C4	R1	6.97727992349992
27	C13	R1	6.97727992349992
27	C18	R1	7.33091687811462
27	C15	R1	6.96578428466209
27	C16	R1	7.06608919045777
27	C8	R1	7
27	C20	R1	7.4093909361377
27	C7	R1	7.11894107272351
28	C23	R1	7.17990909001493
28	C17	R1	7.48381577726426
28	C10	R1	7.03342300153745
28	C3	R1	7.16992500144231
28	C14	R1	7.22881869049588
28	C5	R1	7.34872815423108
28	C9	R1	7.22881869049588
28	C24	R1	7.19967234483636
28	C6	R1	7.28540221886225
28	C21	R1	7.55458885167764
28	C19	R1	7.67948009950545
28	C1	R1	7.21916852046216
28	C22	R1	6.8073549220576
28	C4	R1	6.84549005094437
28	C13	R1	7.02236781302845
28	C18	R1	6.59991284218713
28	C15	R1	7.17990909001493
28	C11	R1	7.49185309632967
28	C16	R1	7.3037807481771
28	C20	R1	7.25738784269265
28	C7	R1	7.12928301694497
29	C23	R1	7
29	C17	R1	7.39231742277876
29	C12	R1	7.5077946401987
29	C10	R1	7.3037807481771
29	C3	R1	7.33985000288462
29	C14	R1	7.3037807481771
29	C5	R1	7.24792751344359
29	C9	R1	7.10852445677817
29	C24	R1	6.91886323727459
29	C6	R1	6.8703647195834
29	C21	R1	7.10852445677817
29	C19	R1	6.98868468677217
29	C1	R1	7.10852445677817
29	C22	R1	6.96578428466209
29	C4	R1	7.61470984411521
29	C13	R1	7.3037807481771
29	C18	R1	7.02236781302845
29	C15	R1	7.08746284125034
29	C11	R1	7.49185309632967
29	C16	R1	7.2667865406949
29	C8	R1	7.15987133677839
29	C20	R1	7.4594316186373
29	C7	R1	7.32192809488736
30	C23	R1	7.34872815423108
30	C17	R1	7.44294349584873
30	C12	R1	7.02236781302845
30	C10	R1	7.32192809488736
30	C3	R1	7.12928301694497
30	C14	R1	7.40087943628218
30	C5	R1	6.96578428466209
30	C24	R1	7.16992500144231
30	C6	R1	6.75488750216347
30	C21	R1	7.11894107272351
30	C19	R1	7.19967234483636
30	C1	R1	7.03342300153745
30	C22	R1	7.49185309632967
30	C4	R1	7.17990909001493
30	C13	R1	7.15987133677839
30	C18	R1	7.36632221424582
30	C15	R1	7.12928301694497
30	C11	R1	7.25738784269265
30	C16	R1	7.29462074889163
30	C8	R1	7.32192809488736
30	C20	R1	7.24792751344359
31	C23	R1	7.24792751344359
31	C17	R1	7.49984588708321
31	C12	R1	7.37503943134692
31	C10	R1	7.15987133677839
31	C3	R1	7.23840473932508
31	C14	R1	7.64385618977472
31	C5	R1	7.07681559705083
31	C9	R1	7.23840473932508
31	C24	R1	7.32192809488736
31	C6	R1	7.19967234483636
31	C21	R1	7.29462074889163
31	C19	R1	7.31288295528436
31	C1	R1	7.22881869049588
31	C22	R1	7.08746284125034
31	C4	R1	7.09803208296053
31	C13	R1	7.4757334309664
31	C18	R1	7.27612440527424
31	C15	R1	6.93073733756289
31	C11	R1	6.97727992349992
31	C16	R1	7.08746284125034
31	C8	R1	7.4178525148859
31	C20	R1	7.51569983828404
31	C7	R1	7.4594316186373
32	C23	R1	7.03342300153745
32	C17	R1	6.97727992349992
32	C12	R1	7.39231742277876
32	C10	R1	7.07681559705083
32	C3	R1	7.08746284125034
32	C14	R1	7.35755200461808
32	C5	R1	7.36632221424582
32	C9	R1	7.04439411935845
32	C24	R1	7.34872815423108
32	C6	R1	7.09803208296053
32	C21	R1	7.33985000288462
32	C19	R1	6.8073549220576
32	C1	R1	7.18982455888002
32	C22	R1	7.32192809488736
32	C4	R1	7.2667865406949
32	C13	R1	7.06608919045777
32	C18	R1	7.27612440527424
32	C15	R1	6.85798099512757
32	C11	R1	7.33985000288462
32	C16	R1	7.467605550083
32	C7	R1	6.90689059560852
33	C23	R1	7.40087943628218
33	C17	R1	7.21916852046216
33	C12	R1	7.44294349584873
33	C10	R1	7.13955135239879
33	C3	R1	7.18982455888002
33	C14	R1	7.37503943134692
33	C5	R1	6.83289001416474
33	C9	R1	7.76155123244448
33	C24	R1	7.3037807481771
33	C6	R1	7.14974711950468
33	C21	R1	7.23840473932508
33	C19	R1	7.4178525148859
33	C1	R1	6.97727992349992
33	C22	R1	7.4262647547021
33	C4	R1	7.28540221886225
33	C13	R1	7.51569983828404
33	C18	R1	7.21916852046216
33	C15	R1	7.54689445988764
33	C11	R1	7.4093909361377
33	C16	R1	7.12928301694497
33	C8	R1	7.11894107272351
33	C20	R1	7.13955135239879
33	C7	R1	7.27612440527424
34	C23	R1	7.3037807481771
34	C17	R1	7.11894107272351
34	C12	R1	7.06608919045777
34	C10	R1	7.22881869049588
34	C3	R1	7.08746284125034
34	C5	R1	7.25738784269265
34	C9	R1	7.02236781302845
34	C24	R1	7.23840473932508
34	C6	R1	7.10852445677817
34	C21	R1	6.91886323727459
34	C19	R1	7.27612440527424
34	C1	R1	7.19967234483636
34	C22	R1	7.10852445677817
34	C4	R1	7.13955135239879
34	C13	R1	7.28540221886225
34	C18	R1	7.07681559705083
34	C15	R1	7.37503943134692
34	C11	R1	6.91886323727459
34	C16	R1	7.01122725542325
34	C8	R1	7.04439411935845
34	C20	R1	7.11894107272351
34	C7	R1	7.12928301694497
35	C23	R1	7.4757334309664
35	C17	R1	7.35755200461808
35	C12	R1	7.16992500144231
35	C10	R1	7.17990909001493
35	C3	R1	7.43462822763672
35	C14	R1	7.13955135239879
35	C9	R1	7.2667865406949
35	C24	R1	6.98868468677217
35	C6	R1	7.28540221886225
35	C21	R1	7.49984588708321
35	C19	R1	7
35	C1	R1	6.64385618977472
35	C22	R1	7.27612440527424
35	C4	R1	7.33091687811462
35	C13	R1	7.09803208296053
35	C18	R1	7.16992500144231
35	C15	R1	7.20945336562895
35	C11	R1	7.32192809488736
35	C16	R1	7.15987133677839
35	C8	R1	7.27612440527424
35	C20	R1	7.07681559705083
36	C23	R1	7.4093909361377
36	C17	R1	6.8703647195834
36	C12	R1	6.6724253419715
36	C10	R1	6.83289001416474
36	C3	R1	6.97727992349992
36	C14	R1	6.94251450533924
36	C5	R1	7.38370429247405
36	C9	R1	7.32192809488736
36	C24	R1	7.10852445677817
36	C21	R1	7.17990909001493
36	C19	R1	7.10852445677817
36	C1	R1	7.02236781302845
36	C22	R1	7.21916852046216
36	C4	R1	7.49185309632967
36	C13	R1	7.22881869049588
36	C18	R1	7.6724253419715
36	C15	R1	7.04439411935845
36	C11	R1	6.91886323727459
36	C16	R1	7.11894107272351
36	C8	R1	7.15987133677839
36	C20	R1	7.22881869049588
36	C7	R1	7.467605550083
37	C23	R1	7.17990909001493
37	C17	R1	7.09803208296053
37	C12	R1	7.20945336562895
37	C10	R1	7.45121111183233
37	C3	R1	7.4093909361377
37	C14	R1	6.93073733756289
37	C5	R1	7.35755200461808
37	C9	R1	7.18982455888002
37	C6	R1	7
37	C21	R1	7.20945336562895
37	C19	R1	7.4093909361377
37	C1	R1	7.43462822763672
37	C22	R1	6.85798099512757
37	C4	R1	7.3037807481771
37	C13	R1	7.11894107272351
37	C18	R1	7.53915881110803
37	C15	R1	7.34872815423108
37	C11	R1	7.23840473932508
37	C16	R1	7.16992500144231
37	C8	R1	7.33091687811462
37	C20	R1	7.35755200461808
37	C7	R1	7.28540221886225
38	C17	R1	7.37503943134692
38	C12	R1	7.56224242422107
38	C10	R1	7.33091687811462
38	C3	R1	7.15987133677839
38	C14	R1	7.21916852046216
38	C5	R1	6.8703647195834
38	C24	R1	7.37503943134692
38	C21	R1	7.33985000288462
38	C19	R1	6.89481776330794
38	C22	R1	7.22881869049588
38	C4	R1	7.21916852046216
38	C13	R1	7.4594316186373
38	C18	R1	7.32192809488736
38	C15	R1	7.22881869049588
38	C11	R1	7.16992500144231
38	C16	R1	7.14974711950468
38	C8	R1	7.19967234483636
38	C20	R1	7.18982455888002
38	C7	R1	7.20945336562895
39	C23	R1	7.22881869049588
39	C17	R1	7.52356195605701
39	C12	R1	7.20945336562895
39	C10	R1	7.56224242422107
39	C3	R1	7.18982455888002
39	C14	R1	7
39	C5	R1	7.44294349584873
39	C9	R1	7.3037807481771
39	C24	R1	7.11894107272351
39	C6	R1	7.18982455888002
39	C21	R1	6.89481776330794
39	C19	R1	7.08746284125034
39	C1	R1	7.09803208296053
39	C22	R1	7.01122725542325
39	C4	R1	7.43462822763672
39	C13	R1	7.12928301694497
39	C18	R1	7.25738784269265
39	C15	R1	7.12928301694497
39	C11	R1	7.59991284218713
39	C16	R1	7.45121111183233
39	C8	R1	7.38370429247405
39	C20	R1	7.53138146051631
39	C7	R1	6.84549005094437
40	C23	R1	6.83289001416474
40	C17	R1	7.05528243550119
40	C12	R1	7.58496250072116
40	C10	R1	7.13955135239879
40	C3	R1	7.23840473932508
40	C5	R1	7.27612440527424
40	C9	R1	7.07681559705083
40	C24	R1	7.2667865406949
40	C6	R1	7.39231742277876
40	C21	R1	7
40	C19	R1	7.43462822763672
40	C1	R1	7.02236781302845
40	C22	R1	7.05528243550119
40	C4	R1	7.24792751344359
40	C15	R1	7.62205181945638
40	C11	R1	7.16992500144231
40	C16	R1	7.16992500144231
40	C8	R1	7.56985560833095
40	C20	R1	7.29462074889163
40	C7	R1	7.13955135239879
41	C23	R1	7.56224242422107
41	C17	R1	7.17990909001493
41	C12	R1	7.14974711950468
41	C10	R1	7.25738784269265
41	C3	R1	7.23840473932508
41	C14	R1	7.4594316186373
41	C5	R1	7.39231742277876
41	C9	R1	7.08746284125034
41	C24	R1	7.4178525148859
41	C21	R1	7.33091687811462
41	C19	R1	7.4594316186373
41	C1	R1	7.18982455888002
41	C22	R1	7.25738784269265
41	C4	R1	7.24792751344359
41	C13	R1	7.54689445988764
41	C18	R1	7.36632221424582
41	C15	R1	6.61470984411521
41	C11	R1	7.12928301694497
41	C16	R1	7.31288295528436
41	C8	R1	7.36632221424582
41	C20	R1	7.4262647547021
41	C7	R1	6.90689059560852
42	C23	R1	7.34872815423108
42	C17	R1	7.62935662007961
42	C12	R1	7.33985000288462
42	C10	R1	7.72109918870719
42	C3	R1	6.97727992349992
42	C14	R1	7.15987133677839
42	C5	R1	7.04439411935845
42	C9	R1	7.27612440527424
42	C24	R1	6.8703647195834
42	C6	R1	7.09803208296053
42	C21	R1	7.27612440527424
42	C19	R1	7
42	C1	R1	6.76818432477693
42	C22	R1	7.44294349584873
42	C4	R1	7.32192809488736
42	C13	R1	7.51569983828404
42	C18	R1	6.95419631038687
42	C15	R1	7.33985000288462
42	C16	R1	7.06608919045777
42	C8	R1	7.17990909001493
42	C20	R1	7.22881869049588
42	C7	R1	7.35755200461808
43	C23	R1	7.4093909361377
43	C17	R1	7.35755200461808
43	C12	R1	7.23840473932508
43	C10	R1	7.27612440527424
43	C3	R1	7.38370429247405
43	C14	R1	6.82017896241519
43	C5	R1	7.11894107272351
43	C9	R1	7.25738784269265
43	C24	R1	7.20945336562895
43	C6	R1	7.22881869049588
43	C21	R1	7.34872815423108
43	C1	R1	7.04439411935845
43	C22	R1	7.4594316186373
43	C4	R1	7.33091687811462
43	C13	R1	7.20945336562895
43	C18	R1	7.34872815423108
43	C15	R1	6.94251450533924
43	C11	R1	7.02236781302845
43	C16	R1	7.27612440527424
43	C8	R1	7.20945336562895
43	C20	R1	7.33985000288462
43	C7	R1	7.13955135239879
44	C23	R1	7.12928301694497
44	C17	R1	7.68650052718322
44	C12	R1	7.18982455888002
44	C10	R1	7.62935662007961
44	C3	R1	6.78135971352466
44	C14	R1	7.17990909001493
44	C5	R1	7.11894107272351
44	C9	R1	6.65821148275179
44	C6	R1	7.03342300153745
44	C21	R1	7.10852445677817
44	C1	R1	7.4178525148859
44	C22	R1	7.09803208296053
44	C4	R1	7.45121111183233
44	C18	R1	7.16992500144231
44	C15	R1	7.33985000288462
44	C11	R1	7.24792751344359
44	C16	R1	7.56224242422107
44	C8	R1	7.08746284125034
44	C20	R1	7.2667865406949
44	C7	R1	7.05528243550119
45	C17	R1	7.4178525148859
45	C12	R1	7.14974711950468
45	C10	R1	7.05528243550119
45	C3	R1	7.04439411935845
45	C14	R1	7.20945336562895
45	C5	R1	7.35755200461808
45	C24	R1	7.33985000288462
45	C6	R1	6.94251450533924
45	C21	R1	6.93073733756289
45	C19	R1	7.32192809488736
45	C1	R1	7.21916852046216
45	C22	R1	7.22881869049588
45	C4	R1	7.40087943628218
45	C13	R1	7.19967234483636
45	C18	R1	7.22881869049588
45	C15	R1	7.06608919045777
45	C11	R1	7.33091687811462
45	C16	R1	7.32192809488736
45	C8	R1	7.07681559705083
45	C20	R1	7.07681559705083
45	C7	R1	7.03342300153745
46	C23	R1	6.89481776330794
46	C17	R1	7.32192809488736
46	C12	R1	7.36632221424582
46	C10	R1	6.7279204545632
46	C3	R1	7.66533591718518
46	C14	R1	6.97727992349992
46	C5	R1	7.10852445677817
46	C9	R1	7.23840473932508
46	C24	R1	7.14974711950468
46	C6	R1	7.08746284125034
46	C19	R1	7.07681559705083
46	C1	R1	7.33985000288462
46	C22	R1	7.32192809488736
46	C13	R1	7.4093909361377
46	C18	R1	7.27612440527424
46	C15	R1	7.17990909001493
46	C11	R1	7.08746284125034
46	C8	R1	6.91886323727459
46	C20	R1	7.55458885167764
47	C23	R1	7.06608919045777
47	C17	R1	7.04439411935845
47	C12	R1	7.04439411935845
47	C10	R1	7.48381577726426
47	C3	R1	7.74819284958946
47	C14	R1	7.33985000288462
47	C5	R1	6.88264304936184
47	C9	R1	7.06608919045777
47	C24	R1	7.32192809488736
47	C6	R1	7.4178525148859
47	C21	R1	7.49984588708321
47	C19	R1	7.36632221424582
47	C1	R1	7.36632221424582
47	C22	R1	7.23840473932508
47	C4	R1	7.4594316186373
47	C13	R1	7.08746284125034
47	C18	R1	7.22881869049588
47	C15	R1	7.29462074889163
47	C11	R1	7
47	C16	R1	7.20945336562895
47	C8	R1	7.16992500144231
47	C20	R1	7.15987133677839
47	C7	R1	6.84549005094437
48	C23	R1	7.44294349584873
48	C17	R1	6.7279204545632
48	C12	R1	7.4262647547021
48	C10	R1	7.28540221886225
48	C3	R1	7.21916852046216
48	C14	R1	7.06608919045777
48	C5	R1	7.28540221886225
48	C9	R1	7.28540221886225
48	C24	R1	7.74146698640115
48	C6	R1	7.18982455888002
48	C21	R1	7.2667865406949
48	C19	R1	7.24792751344359
48	C1	R1	7.11894107272351
48	C22	R1	7.11894107272351
48	C4	R1	7.3037807481771
48	C18	R1	7.23840473932508
48	C15	R1	7.18982455888002
48	C11	R1	6.89481776330794
48	C16	R1	7.14974711950468
48	C8	R1	7.33091687811462
48	C20	R1	7.20945336562895
48	C7	R1	7.05528243550119
49	C23	R1	7.49185309632967
49	C17	R1	7.35755200461808
49	C12	R1	7.45121111183233
49	C3	R1	7.19967234483636
49	C14	R1	7.467605550083
49	C5	R1	6.98868468677217
49	C9	R1	7.27612440527424
49	C24	R1	7.75488750216347
49	C6	R1	7.37503943134692
49	C21	R1	7.36632221424582
49	C19	R1	6.96578428466209
49	C1	R1	7.4093909361377
49	C22	R1	7.40087943628218
49	C4	R1	7.45121111183233
49	C13	R1	7.2667865406949
49	C18	R1	7.35755200461808
49	C15	R1	7.40087943628218
49	C11	R1	7.59991284218713
49	C16	R1	7.4093909361377
49	C8	R1	7.31288295528436
49	C20	R1	6.95419631038687
49	C7	R1	6.76818432477693
50	C23	R1	7.16992500144231
50	C12	R1	7.4262647547021
50	C10	R1	7.33091687811462
50	C14	R1	7.34872815423108
50	C5	R1	7.12928301694497
50	C24	R1	7.28540221886225
50	C6	R1	7.29462074889163
50	C21	R1	7.32192809488736
50	C1	R1	7.4093909361377
50	C22	R1	7.31288295528436
50	C4	R1	7.04439411935845
50	C13	R1	6.90689059560852
50	C18	R1	7.16992500144231
50	C15	R1	7.37503943134692
50	C11	R1	7.43462822763672
50	C16	R1	7.54689445988764
50	C8	R1	7.10852445677817
50	C20	R1	7.5077946401987
50	C7	R1	7.27612440527424
51	C23	R1	7.14974711950468
51	C17	R1	7.08746284125034
51	C12	R1	7.32192809488736
51	C10	R1	7.01122725542325
51	C3	R1	6.90689059560852
51	C14	R1	7.07681559705083
51	C5	R1	7.64385618977472
51	C9	R1	7.10852445677817
51	C24	R1	7.53138146051631
51	C6	R1	7.22881869049588
51	C21	R1	6.97727992349992
51	C19	R1	7.10852445677817
51	C1	R1	7.35755200461808
51	C13	R1	7.21916852046216
51	C18	R1	7.48381577726426
51	C15	R1	6.96578428466209
51	C11	R1	7.4093909361377
51	C16	R1	7.13955135239879
51	C8	R1	7.13955135239879
51	C20	R1	7.4757334309664
51	C7	R1	7.467605550083
52	C17	R1	7.43462822763672
52	C12	R1	7.22881869049588
52	C10	R1	7.08746284125034
52	C3	R1	7.13955135239879
52	C14	R1	7.13955135239879
52	C5	R1	7.09803208296053
52	C9	R1	7.62205181945638
52	C24	R1	7.25738784269265
52	C6	R1	7.03342300153745
52	C21	R1	7.34872815423108
52	C19	R1	7.19967234483636
52	C1	R1	7.21916852046216
52	C22	R1	7.04439411935845
52	C4	R1	6.90689059560852
52	C13	R1	7.4093909361377
52	C18	R1	7.01122725542325
52	C15	R1	7.33985000288462
52	C11	R1	7.45121111183233
52	C16	R1	7.33091687811462
52	C8	R1	7.25738784269265
52	C20	R1	7.10852445677817
53	C23	R1	7.09803208296053
53	C17	R1	7.60733031374961
53	C12	R1	7.17990909001493
53	C10	R1	7.54689445988764
53	C3	R1	7.11894107272351
53	C14	R1	7.37503943134692
53	C5	R1	7.48381577726426
53	C9	R1	7.13955135239879
53	C24	R1	7.32192809488736
53	C6	R1	7.28540221886225
53	C21	R1	7.34872815423108
53	C19	R1	7.31288295528436
53	C1	R1	7.31288295528436
53	C4	R1	7.14974711950468
53	C13	R1	7.21916852046216
53	C18	R1	7.07681559705083
53	C15	R1	6.96578428466209
53	C11	R1	7.01122725542325
53	C16	R1	7.20945336562895
53	C8	R1	7.29462074889163
53	C20	R1	7.2667865406949
53	C7	R1	7.16992500144231
54	C23	R1	7.40087943628218
54	C10	R1	7.36632221424582
54	C3	R1	7.03342300153745
54	C14	R1	7.27612440527424
54	C9	R1	7.24792751344359
54	C24	R1	7.05528243550119
54	C6	R1	7.23840473932508
54	C21	R1	7.49185309632967
54	C19	R1	6.74146698640115
54	C1	R1	7.29462074889163
54	C22	R1	6.96578428466209
54	C4	R1	7.18982455888002
54	C13	R1	7.4178525148859
54	C11	R1	7.17990909001493
54	C16	R1	7.16992500144231
54	C8	R1	7.20945336562895
54	C20	R1	7.13955135239879
54	C7	R1	7.07681559705083
55	C23	R1	7.76155123244448
55	C17	R1	7.33985000288462
55	C12	R1	6.75488750216347
55	C3	R1	7.21916852046216
55	C5	R1	7.56985560833095
55	C9	R1	7.53915881110803
55	C24	R1	6.96578428466209
55	C6	R1	7.24792751344359
55	C21	R1	7.14974711950468
55	C19	R1	7.38370429247405
55	C1	R1	7.11894107272351
55	C22	R1	7.06608919045777
55	C4	R1	7.35755200461808
55	C13	R1	7.3037807481771
55	C18	R1	7.29462074889163
55	C15	R1	7.4757334309664
55	C11	R1	7.08746284125034
55	C16	R1	7.17990909001493
55	C8	R1	7.03342300153745
55	C20	R1	7.08746284125034
55	C7	R1	7.25738784269265
56	C23	R1	7.29462074889163
56	C17	R1	7.25738784269265
56	C12	R1	7.07681559705083
56	C10	R1	7.48381577726426
56	C3	R1	7.39231742277876
56	C9	R1	7.09803208296053
56	C24	R1	7.24792751344359
56	C6	R1	7.36632221424582
56	C21	R1	6.96578428466209
56	C19	R1	7.06608919045777
56	C1	R1	7.32192809488736
56	C22	R1	7.20945336562895
56	C4	R1	7.27612440527424
56	C13	R1	7.43462822763672
56	C18	R1	7.11894107272351
56	C15	R1	7.09803208296053
56	C11	R1	6.96578428466209
56	C16	R1	7.21916852046216
56	C8	R1	7.55458885167764
56	C20	R1	6.96578428466209
57	C23	R1	6.89481776330794
57	C17	R1	7.09803208296053
57	C12	R1	7.29462074889163
57	C10	R1	7.13955135239879
57	C3	R1	7.20945336562895
57	C14	R1	7.38370429247405
57	C9	R1	7.69348695749933
57	C24	R1	7.21916852046216
57	C6	R1	7.32192809488736
57	C21	R1	7.44294349584873
57	C19	R1	7.03342300153745
57	C1	R1	7.31288295528436
57	C22	R1	7.01122725542325
57	C4	R1	7.4757334309664
57	C13	R1	7.03342300153745
57	C18	R1	7.06608919045777
57	C15	R1	7.39231742277876
57	C11	R1	7.43462822763672
57	C16	R1	7.01122725542325
57	C8	R1	7.24792751344359
57	C20	R1	6.79441586635011
57	C7	R1	7.15987133677839
58	C23	R1	7.21916852046216
58	C17	R1	7.05528243550119
58	C12	R1	7.59245703726808
58	C10	R1	6.8703647195834
58	C3	R1	7.22881869049588
58	C14	R1	7.56224242422107
58	C5	R1	6.88264304936184
58	C9	R1	7.21916852046216
58	C24	R1	6.74146698640115
58	C6	R1	7.21916852046216
58	C19	R1	6.94251450533924
58	C1	R1	7.22881869049588
58	C22	R1	7.09803208296053
58	C4	R1	7.4594316186373
58	C13	R1	7.07681559705083
58	C15	R1	7.06608919045777
58	C11	R1	7.35755200461808
58	C16	R1	6.96578428466209
58	C8	R1	7.55458885167764
58	C7	R1	7.29462074889163
59	C23	R1	7.18982455888002
59	C17	R1	6.4757334309664
59	C12	R1	7.3037807481771
59	C10	R1	7.24792751344359
59	C3	R1	7.64385618977472
59	C14	R1	7.24792751344359
59	C5	R1	7.05528243550119
59	C9	R1	7.16992500144231
59	C24	R1	7.4093909361377
59	C6	R1	7.49984588708321
59	C21	R1	7.53915881110803
59	C19	R1	7.33091687811462
59	C1	R1	7.4594316186373
59	C22	R1	7.33985000288462
59	C4	R1	7.37503943134692
59	C13	R1	7.43462822763672
59	C18	R1	7.28540221886225
59	C15	R1	7.25738784269265
59	C11	R1	7.11894107272351
59	C16	R1	7.09803208296053
59	C8	R1	7.03342300153745
59	C20	R1	6.94251450533924
60	C23	R1	7.22881869049588
60	C17	R1	7.2667865406949
60	C12	R1	7.27612440527424
60	C10	R1	7.16992500144231
60	C3	R1	7.63662462054365
60	C14	R1	7.12928301694497
60	C24	R1	7.13955135239879
60	C6	R1	7.53915881110803
60	C21	R1	7.76155123244448
60	C19	R1	7.4757334309664
60	C1	R1	7.51569983828404
60	C22	R1	7.4262647547021
60	C4	R1	7.467605550083
60	C13	R1	7.18982455888002
60	C18	R1	7.37503943134692
60	C15	R1	7.13955135239879
60	C11	R1	7.4262647547021
60	C16	R1	7.39231742277876
60	C8	R1	7.05528243550119
60	C20	R1	7.04439411935845
60	C7	R1	7.29462074889163
61	C23	R1	7.31288295528436
61	C17	R1	7.05528243550119
61	C12	R1	7.12928301694497
61	C10	R1	7.31288295528436
61	C3	R1	7.18982455888002
61	C14	R1	7.52356195605701
61	C5	R1	7.51569983828404
61	C9	R1	7.03342300153745
61	C24	R1	7.12928301694497
61	C6	R1	7.19967234483636
61	C21	R1	7.16992500144231
61	C19	R1	7.03342300153745
61	C1	R1	7.25738784269265
61	C22	R1	6.74146698640115
61	C4	R1	6.76818432477693
61	C13	R1	7.03342300153745
61	C18	R1	7.4262647547021
61	C11	R1	7.32192809488736
61	C16	R1	6.97727992349992
61	C8	R1	7.56985560833095
61	C20	R1	7.15987133677839
62	C17	R1	7.36632221424582
62	C12	R1	7.40087943628218
62	C10	R1	7.17990909001493
62	C3	R1	7.34872815423108
62	C14	R1	7.06608919045777
62	C5	R1	7.24792751344359
62	C9	R1	6.98868468677217
62	C24	R1	7.36632221424582
62	C6	R1	7.17990909001493
62	C1	R1	7.33985000288462
62	C22	R1	7.11894107272351
62	C4	R1	7.08746284125034
62	C13	R1	7.17990909001493
62	C18	R1	7.31288295528436
62	C11	R1	7.29462074889163
62	C16	R1	7.08746284125034
62	C8	R1	7.33091687811462
62	C20	R1	7.08746284125034
62	C7	R1	7.2667865406949
63	C23	R1	7.37503943134692
63	C17	R1	7.10852445677817
63	C12	R1	7.17990909001493
63	C10	R1	7.06608919045777
63	C3	R1	7.15987133677839
63	C14	R1	7.11894107272351
63	C5	R1	7.21916852046216
63	C9	R1	7.28540221886225
63	C24	R1	6.8703647195834
63	C21	R1	7.35755200461808
63	C19	R1	7.01122725542325
63	C1	R1	7.14974711950468
63	C22	R1	7.23840473932508
63	C4	R1	7.2667865406949
63	C13	R1	7.73470962022584
63	C18	R1	6.76818432477693
63	C15	R1	7.35755200461808
63	C11	R1	7.07681559705083
63	C16	R1	7.22881869049588
63	C8	R1	7.16992500144231
63	C20	R1	7.20945336562895
63	C7	R1	7.4262647547021
64	C23	R1	7.20945336562895
64	C17	R1	7.14974711950468
64	C12	R1	7.37503943134692
64	C10	R1	7.44294349584873
64	C3	R1	7.31288295528436
64	C14	R1	6.96578428466209
64	C5	R1	6.8073549220576
64	C9	R1	7.33985000288462
64	C24	R1	6.83289001416474
64	C6	R1	7.28540221886225
64	C21	R1	7.36632221424582
64	C19	R1	7.59991284218713
64	C1	R1	7.05528243550119
64	C22	R1	7.03342300153745
64	C4	R1	7.55458885167764
64	C13	R1	7.21916852046216
64	C18	R1	7.40087943628218
64	C15	R1	7.09803208296053
64	C11	R1	7.27612440527424
64	C16	R1	7.23840473932508
64	C8	R1	7.29462074889163
64	C7	R1	7.3037807481771
65	C23	R1	7.03342300153745
65	C17	R1	7.19967234483636
65	C12	R1	7.12928301694497
65	C10	R1	6.93073733756289
65	C3	R1	7.2667865406949
65	C14	R1	7.10852445677817
65	C9	R1	7.12928301694497
65	C24	R1	7.09803208296053
65	C6	R1	7.35755200461808
65	C21	R1	6.88264304936184
65	C19	R1	7.04439411935845
65	C22	R1	7.33985000288462
65	C13	R1	7.33091687811462
65	C18	R1	7.10852445677817
65	C15	R1	7.15987133677839
65	C11	R1	6.8703647195834
65	C8	R1	7.20945336562895
65	C7	R1	7.34872815423108
66	C23	R1	7.33985000288462
66	C17	R1	6.93073733756289
66	C10	R1	7.3037807481771
66	C3	R1	7.31288295528436
66	C5	R1	7.14974711950468
66	C9	R1	7.4178525148859
66	C24	R1	7.17990909001493
66	C6	R1	7.09803208296053
66	C21	R1	7.04439411935845
66	C19	R1	7.38370429247405
66	C1	R1	7.05528243550119
66	C22	R1	7.38370429247405
66	C4	R1	7.08746284125034
66	C13	R1	6.90689059560852
66	C18	R1	7.43462822763672
66	C11	R1	7.09803208296053
66	C16	R1	7.03342300153745
66	C8	R1	7.29462074889163
66	C20	R1	7.01122725542325
66	C7	R1	6.79441586635011
67	C23	R1	7
67	C17	R1	7.56224242422107
67	C12	R1	7.10852445677817
67	C10	R1	7.04439411935845
67	C3	R1	6.85798099512757
67	C14	R1	7.09803208296053
67	C5	R1	7.38370429247405
67	C9	R1	7.31288295528436
67	C24	R1	7.11894107272351
67	C6	R1	7.10852445677817
67	C1	R1	7.25738784269265
67	C22	R1	7.01122725542325
67	C4	R1	6.55458885167764
67	C13	R1	7.33091687811462
67	C18	R1	7.40087943628218
67	C15	R1	7.16992500144231
67	C11	R1	6.98868468677217
67	C16	R1	7.49984588708321
67	C8	R1	7.01122725542325
67	C20	R1	7.32192809488736
67	C7	R1	7.11894107272351
68	C23	R1	7.12928301694497
68	C17	R1	7.08746284125034
68	C12	R1	7.4594316186373
68	C10	R1	6.83289001416474
68	C5	R1	6.97727992349992
68	C9	R1	7.05528243550119
68	C24	R1	7.21916852046216
68	C6	R1	6.79441586635011
68	C21	R1	7.10852445677817
68	C19	R1	7.31288295528436
68	C1	R1	7.18982455888002
68	C22	R1	6.76818432477693
68	C4	R1	7.16992500144231
68	C13	R1	7.02236781302845
68	C18	R1	7.2667865406949
68	C15	R1	7.33091687811462
68	C11	R1	7.66533591718518
68	C8	R1	6.96578428466209
68	C20	R1	7.17990909001493
68	C7	R1	7.15987133677839
69	C23	R1	6.74146698640115
69	C17	R1	7.18982455888002
69	C12	R1	7.19967234483636
69	C10	R1	7.36632221424582
69	C3	R1	7.4262647547021
69	C14	R1	7.15987133677839
69	C5	R1	6.95419631038687
69	C9	R1	7.32192809488736
69	C24	R1	7.08746284125034
69	C6	R1	7.33985000288462
69	C21	R1	7.27612440527424
69	C19	R1	7.4093909361377
69	C1	R1	7.32192809488736
69	C22	R1	7.55458885167764
69	C4	R1	7.39231742277876
69	C13	R1	7.09803208296053
69	C18	R1	7.35755200461808
69	C15	R1	6.94251450533924
69	C11	R1	7.19967234483636
69	C16	R1	7.31288295528436
69	C8	R1	7.28540221886225
69	C20	R1	7.05528243550119
69	C7	R1	7.06608919045777
70	C23	R1	7.33091687811462
70	C17	R1	7.4757334309664
70	C12	R1	7.27612440527424
70	C10	R1	7.07681559705083
70	C3	R1	7.24792751344359
70	C14	R1	7.15987133677839
70	C5	R1	7.60733031374961
70	C9	R1	7.67948009950545
70	C24	R1	7.37503943134692
70	C6	R1	7.27612440527424
70	C21	R1	7.27612440527424
70	C19	R1	7.55458885167764
70	C1	R1	7.12928301694497
70	C22	R1	7.15987133677839
70	C4	R1	7.10852445677817
70	C13	R1	7.17990909001493
70	C18	R1	7.04439411935845
70	C15	R1	7.51569983828404
70	C11	R1	7.21916852046216
70	C8	R1	7.33091687811462
70	C20	R1	6.83289001416474
70	C7	R1	7.04439411935845
71	C17	R1	7.20945336562895
71	C12	R1	7.17990909001493
71	C3	R1	7.19967234483636
71	C14	R1	7.4178525148859
71	C5	R1	7.59991284218713
71	C9	R1	6.8073549220576
71	C24	R1	7.37503943134692
71	C6	R1	7.36632221424582
71	C21	R1	7.20945336562895
71	C19	R1	7.45121111183233
71	C1	R1	7.59991284218713
71	C22	R1	7.2667865406949
71	C4	R1	7.27612440527424
71	C13	R1	7.06608919045777
71	C18	R1	7.07681559705083
71	C15	R1	7.25738784269265
71	C11	R1	7.09803208296053
71	C16	R1	6.8073549220576
71	C20	R1	7.12928301694497
72	C17	R1	7.16992500144231
72	C12	R1	7.48381577726426
72	C10	R1	7.04439411935845
72	C3	R1	7.34872815423108
72	C14	R1	7.33985000288462
72	C5	R1	7.16992500144231
72	C9	R1	6.89481776330794
72	C6	R1	7.58496250072116
72	C21	R1	7.31288295528436
72	C19	R1	7.37503943134692
72	C1	R1	7.19967234483636
72	C22	R1	7.44294349584873
72	C4	R1	7.34872815423108
72	C13	R1	7.33091687811462
72	C18	R1	7.28540221886225
72	C15	R1	7.37503943134692
72	C11	R1	7.22881869049588
72	C16	R1	7.09803208296053
72	C8	R1	7.18982455888002
72	C20	R1	7.08746284125034
72	C7	R1	7.18982455888002
73	C23	R1	7.19967234483636
73	C17	R1	7.12928301694497
73	C12	R1	7.81378119121704
73	C10	R1	7.35755200461808
73	C3	R1	7.14974711950468
73	C14	R1	7.4594316186373
73	C5	R1	7.22881869049588
73	C9	R1	7.31288295528436
73	C6	R1	7.3037807481771
73	C21	R1	7.19967234483636
73	C1	R1	7.08746284125034
73	C22	R1	7.44294349584873
73	C4	R1	7.13955135239879
73	C13	R1	7.53138146051631
73	C18	R1	6.97727992349992
73	C15	R1	7.44294349584873
73	C11	R1	7.18982455888002
73	C16	R1	7.03342300153745
73	C8	R1	7.467605550083
73	C7	R1	7.32192809488736
74	C17	R1	7
74	C12	R1	7.56224242422107
74	C10	R1	7.36632221424582
74	C3	R1	7.49185309632967
74	C5	R1	7.34872815423108
74	C9	R1	6.84549005094437
74	C24	R1	7.60733031374961
74	C6	R1	7.4594316186373
74	C21	R1	7.2667865406949
74	C19	R1	7.32192809488736
74	C22	R1	7.33985000288462
74	C4	R1	7.36632221424582
74	C13	R1	7.32192809488736
74	C18	R1	6.88264304936184
74	C15	R1	7.4178525148859
74	C11	R1	7.4757334309664
74	C16	R1	7.38370429247405
74	C8	R1	6.90689059560852
74	C20	R1	7.28540221886225
74	C7	R1	7.38370429247405
75	C23	R1	7.33985000288462
75	C17	R1	7.13955135239879
75	C12	R1	6.95419631038687
75	C10	R1	7.04439411935845
75	C3	R1	7.23840473932508
75	C5	R1	7.16992500144231
75	C9	R1	7.36632221424582
75	C24	R1	7.28540221886225
75	C6	R1	7.4262647547021
75	C21	R1	7.44294349584873
75	C19	R1	7.33985000288462
75	C1	R1	6.85798099512757
75	C22	R1	7.09803208296053
75	C4	R1	7.36632221424582
75	C13	R1	7.28540221886225
75	C18	R1	7.10852445677817
75	C15	R1	7.4093909361377
75	C11	R1	7.4262647547021
75	C16	R1	7.467605550083
75	C20	R1	7.27612440527424
75	C7	R1	7.467605550083
76	C23	R1	7.24792751344359
76	C17	R1	6.96578428466209
76	C12	R1	7.11894107272351
76	C10	R1	7.21916852046216
76	C3	R1	7.34872815423108
76	C14	R1	7.16992500144231
76	C5	R1	7.23840473932508
76	C9	R1	7.03342300153745
76	C24	R1	7.52356195605701
76	C6	R1	7.23840473932508
76	C21	R1	7.38370429247405
76	C19	R1	6.71424551766612
76	C1	R1	7.25738784269265
76	C22	R1	7.09803208296053
76	C4	R1	7.01122725542325
76	C13	R1	7.39231742277876
76	C18	R1	7.49185309632967
76	C15	R1	7.28540221886225
76	C11	R1	7.08746284125034
76	C16	R1	7.51569983828404
76	C20	R1	7.3037807481771
76	C7	R1	7.11894107272351
77	C23	R1	7.11894107272351
77	C17	R1	7.56224242422107
77	C12	R1	6.91886323727459
77	C10	R1	7.45121111183233
77	C14	R1	6.82017896241519
77	C5	R1	7.83289001416474
77	C9	R1	7.33091687811462
77	C24	R1	7.4178525148859
77	C6	R1	7.33091687811462
77	C21	R1	7.01122725542325
77	C19	R1	7.52356195605701
77	C1	R1	7.19967234483636
77	C22	R1	7.28540221886225
77	C4	R1	7.12928301694497
77	C13	R1	7.18982455888002
77	C18	R1	7.20945336562895
77	C15	R1	7.01122725542325
77	C11	R1	7.3037807481771
77	C16	R1	7.06608919045777
77	C8	R1	7.09803208296053
77	C20	R1	7.15987133677839
77	C7	R1	7.4262647547021
78	C23	R1	7.11894107272351
78	C17	R1	7.62935662007961
78	C12	R1	7.08746284125034
78	C10	R1	7.33091687811462
78	C3	R1	7.34872815423108
78	C14	R1	7.38370429247405
78	C5	R1	7.54689445988764
78	C24	R1	6.96578428466209
78	C6	R1	7.11894107272351
78	C21	R1	7.11894107272351
78	C19	R1	7.27612440527424
78	C1	R1	7.06608919045777
78	C22	R1	7.32192809488736
78	C4	R1	7.01122725542325
78	C18	R1	7.4262647547021
78	C11	R1	7.38370429247405
78	C16	R1	7.37503943134692
78	C8	R1	7.33091687811462
78	C20	R1	7.16992500144231
78	C7	R1	7.22881869049588
79	C23	R1	7.09803208296053
79	C17	R1	7.15987133677839
79	C10	R1	7.33091687811462
79	C3	R1	7.07681559705083
79	C14	R1	7.65105169117893
79	C5	R1	7.4093909361377
79	C9	R1	7.3037807481771
79	C24	R1	7.27612440527424
79	C6	R1	7.20945336562895
79	C21	R1	7.4594316186373
79	C19	R1	7.06608919045777
79	C1	R1	6.61470984411521
79	C22	R1	7.2667865406949
79	C4	R1	7.49984588708321
79	C13	R1	7.29462074889163
79	C18	R1	6.55458885167764
79	C15	R1	7
79	C11	R1	7.43462822763672
79	C16	R1	7.4093909361377
79	C8	R1	6.89481776330794
79	C20	R1	7.4178525148859
79	C7	R1	7.49984588708321
80	C23	R1	7.31288295528436
80	C17	R1	7.08746284125034
80	C12	R1	7.16992500144231
80	C10	R1	7.57742882803575
80	C3	R1	7.4093909361377
80	C14	R1	7.29462074889163
80	C5	R1	7.28540221886225
80	C9	R1	7.33985000288462
80	C24	R1	7.39231742277876
80	C6	R1	7.4178525148859
80	C21	R1	6.94251450533924
80	C1	R1	7.10852445677817
80	C22	R1	7.2667865406949
80	C13	R1	7.08746284125034
80	C18	R1	7.67948009950545
80	C11	R1	7.39231742277876
80	C16	R1	7.54689445988764
80	C8	R1	7.25738784269265
81	C23	R1	7.15987133677839
81	C17	R1	7.22881869049588
81	C12	R1	7.17990909001493
81	C10	R1	6.83289001416474
81	C3	R1	7.13955135239879
81	C14	R1	7.13955135239879
81	C5	R1	6.82017896241519
81	C9	R1	6.94251450533924
81	C24	R1	7.2667865406949
81	C6	R1	7.20945336562895
81	C19	R1	6.71424551766612
81	C1	R1	7.37503943134692
81	C4	R1	6.8703647195834
81	C18	R1	7.49984588708321
81	C11	R1	7.25738784269265
81	C16	R1	7.14974711950468
81	C8	R1	7.03342300153745
81	C20	R1	6.94251450533924
81	C7	R1	7.07681559705083
82	C23	R1	7.16992500144231
82	C17	R1	7.23840473932508
82	C12	R1	6.84549005094437
82	C10	R1	7.43462822763672
82	C3	R1	7.20945336562895
82	C14	R1	7.24792751344359
82	C5	R1	7.38370429247405
82	C9	R1	6.88264304936184
82	C24	R1	7.58496250072116
82	C6	R1	7.01122725542325
82	C21	R1	7.12928301694497
82	C19	R1	7.02236781302845
82	C1	R1	7.25738784269265
82	C22	R1	7.35755200461808
82	C4	R1	7.25738784269265
82	C13	R1	7.35755200461808
82	C18	R1	6.88264304936184
82	C15	R1	7.27612440527424
82	C16	R1	7.15987133677839
82	C20	R1	7.31288295528436
82	C7	R1	7.31288295528436
83	C23	R1	7.24792751344359
83	C12	R1	7.18982455888002
83	C10	R1	7.33091687811462
83	C3	R1	6.95419631038687
83	C14	R1	7.2667865406949
83	C5	R1	7.16992500144231
83	C9	R1	7
83	C24	R1	7.49185309632967
83	C6	R1	7.33985000288462
83	C21	R1	6.94251450533924
83	C19	R1	7.45121111183233
83	C1	R1	7.4262647547021
83	C22	R1	7.45121111183233
83	C13	R1	7.33091687811462
83	C18	R1	7.3037807481771
83	C15	R1	7.4594316186373
83	C11	R1	7.11894107272351
83	C16	R1	7.39231742277876
83	C8	R1	7.39231742277876
83	C20	R1	7.39231742277876
83	C7	R1	7.03342300153745
84	C23	R1	7.08746284125034
84	C17	R1	7.53138146051631
84	C10	R1	6.94251450533924
84	C3	R1	6.90689059560852
84	C14	R1	6.91886323727459
84	C5	R1	7.70043971814109
84	C9	R1	7.09803208296053
84	C24	R1	7.04439411935845
84	C6	R1	7.28540221886225
84	C21	R1	7.4093909361377
84	C19	R1	7.34872815423108
84	C1	R1	7.22881869049588
84	C22	R1	7.29462074889163
84	C4	R1	7.04439411935845
84	C18	R1	7.40087943628218
84	C15	R1	7.21916852046216
84	C11	R1	7.34872815423108
84	C16	R1	7.06608919045777
84	C8	R1	6.96578428466209
84	C20	R1	7.25738784269265
84	C7	R1	7.25738784269265
85	C23	R1	7.2667865406949
85	C17	R1	7.38370429247405
85	C12	R1	7.03342300153745
85	C10	R1	7.22881869049588
85	C3	R1	7.52356195605701
85	C14	R1	7.93663793900257
85	C5	R1	7.44294349584873
85	C9	R1	7.21916852046216
85	C24	R1	7.24792751344359
85	C6	R1	7.17990909001493
85	C21	R1	7.33091687811462
85	C19	R1	6.96578428466209
85	C1	R1	7.32192809488736
85	C22	R1	7.11894107272351
85	C4	R1	7.20945336562895
85	C13	R1	7.13955135239879
85	C18	R1	7.06608919045777
85	C15	R1	7.06608919045777
85	C16	R1	7.4093909361377
85	C8	R1	7.25738784269265
85	C20	R1	6.96578428466209
85	C7	R1	7.4757334309664
86	C23	R1	7.44294349584873
86	C17	R1	6.98868468677217
86	C3	R1	7.44294349584873
86	C14	R1	7.07681559705083
86	C5	R1	7.43462822763672
86	C9	R1	6.98868468677217
86	C24	R1	7.10852445677817
86	C6	R1	7.02236781302845
86	C21	R1	7.2667865406949
86	C19	R1	7.20945336562895
86	C1	R1	7.16992500144231
86	C22	R1	7.14974711950468
86	C4	R1	7.06608919045777
86	C13	R1	7.59245703726808
86	C18	R1	7.19967234483636
86	C15	R1	7.36632221424582
86	C11	R1	7.19967234483636
86	C16	R1	7.13955135239879
86	C8	R1	7.27612440527424
86	C20	R1	7.8703647195834
86	C7	R1	7.49984588708321
87	C17	R1	7.17990909001493
87	C12	R1	6.83289001416474
87	C10	R1	7.20945336562895
87	C3	R1	7.11894107272351
87	C14	R1	7.34872815423108
87	C5	R1	7.5077946401987
87	C24	R1	7.36632221424582
87	C6	R1	7.11894107272351
87	C21	R1	7.33091687811462
87	C19	R1	7.27612440527424
87	C1	R1	7.24792751344359
87	C22	R1	7.25738784269265
87	C13	R1	7.89481776330794
87	C15	R1	7.36632221424582
87	C16	R1	7.44294349584873
87	C8	R1	7.37503943134692
87	C20	R1	7.52356195605701
87	C7	R1	7.22881869049588
88	C23	R1	7.36632221424582
88	C17	R1	6.84549005094437
88	C12	R1	7.27612440527424
88	C10	R1	7.28540221886225
88	C3	R1	6.90689059560852
88	C14	R1	7.09803208296053
88	C5	R1	7.51569983828404
88	C9	R1	7.09803208296053
88	C6	R1	7.15987133677839
88	C19	R1	7.49185309632967
88	C1	R1	6.95419631038687
88	C4	R1	7.16992500144231
88	C13	R1	7.2667865406949
88	C18	R1	7.45121111183233
88	C15	R1	7.2667865406949
88	C11	R1	7.31288295528436
88	C16	R1	7.17990909001493
88	C8	R1	6.75488750216347
88	C7	R1	7.07681559705083
89	C23	R1	7.23840473932508
89	C17	R1	7.4594316186373
89	C12	R1	7.44294349584873
89	C10	R1	7.01122725542325
89	C3	R1	7.40087943628218
89	C14	R1	7.08746284125034
89	C5	R1	7.10852445677817
89	C9	R1	7.61470984411521
89	C24	R1	7.40087943628218
89	C6	R1	7.34872815423108
89	C21	R1	7.18982455888002
89	C19	R1	7.27612440527424
89	C1	R1	7.49984588708321
89	C22	R1	7.09803208296053
89	C4	R1	7.19967234483636
89	C13	R1	7.29462074889163
89	C18	R1	7.52356195605701
89	C15	R1	7.12928301694497
89	C8	R1	7.20945336562895
89	C20	R1	7.18982455888002
89	C7	R1	6.95419631038687
90	C23	R1	7.05528243550119
90	C17	R1	7.19967234483636
90	C12	R1	7.11894107272351
90	C10	R1	7.02236781302845
90	C3	R1	7.21916852046216
90	C14	R1	6.88264304936184
90	C5	R1	6.94251450533924
90	C9	R1	7.36632221424582
90	C24	R1	7
90	C6	R1	7.53915881110803
90	C21	R1	6.91886323727459
90	C19	R1	7.29462074889163
90	C1	R1	7.32192809488736
90	C22	R1	7.05528243550119
90	C4	R1	7.21916852046216
90	C13	R1	7.16992500144231
90	C18	R1	7.39231742277876
90	C15	R1	7.12928301694497
90	C11	R1	6.95419631038687
90	C16	R1	7.21916852046216
90	C8	R1	7.53138146051631
90	C20	R1	7.43462822763672
90	C7	R1	7.4757334309664
91	C23	R1	7.43462822763672
91	C17	R1	7.27612440527424
91	C12	R1	7.19967234483636
91	C10	R1	7.4757334309664
91	C3	R1	7.24792751344359
91	C14	R1	7.12928301694497
91	C5	R1	7.28540221886225
91	C9	R1	7.39231742277876
91	C24	R1	7.01122725542325
91	C6	R1	7.24792751344359
91	C21	R1	7.33091687811462
91	C19	R1	7.2667865406949
91	C1	R1	7.10852445677817
91	C22	R1	7.12928301694497
91	C4	R1	7.19967234483636
91	C13	R1	7.11894107272351
91	C18	R1	7.19967234483636
91	C15	R1	7.44294349584873
91	C16	R1	7.51569983828404
91	C8	R1	7.23840473932508
91	C20	R1	7.31288295528436
91	C7	R1	7.18982455888002
92	C23	R1	7.34872815423108
92	C17	R1	6.8703647195834
92	C12	R1	7.22881869049588
92	C10	R1	7.25738784269265
92	C3	R1	7.37503943134692
92	C14	R1	6.97727992349992
92	C5	R1	7.35755200461808
92	C9	R1	7.08746284125034
92	C24	R1	7.36632221424582
92	C6	R1	7.27612440527424
92	C21	R1	7.21916852046216
92	C19	R1	7.02236781302845
92	C1	R1	7.49984588708321
92	C22	R1	7.10852445677817
92	C4	R1	7.14974711950468
92	C13	R1	6.62935662007961
92	C18	R1	7.25738784269265
92	C15	R1	7.18982455888002
92	C11	R1	7
92	C16	R1	7.43462822763672
92	C8	R1	6.85798099512757
92	C20	R1	7.01122725542325
92	C7	R1	7.19967234483636
93	C23	R1	7.33985000288462
93	C17	R1	7.18982455888002
93	C12	R1	7.31288295528436
93	C10	R1	7.03342300153745
93	C3	R1	7.33091687811462
93	C14	R1	7.06608919045777
93	C5	R1	7.25738784269265
93	C9	R1	7.4594316186373
93	C24	R1	7.37503943134692
93	C21	R1	7.06608919045777
93	C1	R1	7.15987133677839
93	C22	R1	7.16992500144231
93	C4	R1	7.09803208296053
93	C13	R1	7.11894107272351
93	C18	R1	7.03342300153745
93	C15	R1	6.93073733756289
93	C11	R1	7.55458885167764
93	C16	R1	7.22881869049588
93	C8	R1	7.02236781302845
93	C20	R1	7.27612440527424
93	C7	R1	7.38370429247405
94	C23	R1	7.61470984411521
94	C12	R1	7.07681559705083
94	C10	R1	7.24792751344359
94	C3	R1	7.32192809488736
94	C5	R1	7.4093909361377
94	C9	R1	7.53915881110803
94	C24	R1	7.04439411935845
94	C6	R1	6.93073733756289
94	C21	R1	7.08746284125034
94	C19	R1	7.4178525148859
94	C1	R1	7.49185309632967
94	C22	R1	7.12928301694497
94	C4	R1	7.49185309632967
94	C13	R1	7.19967234483636
94	C15	R1	6.97727992349992
94	C11	R1	7.4262647547021
94	C16	R1	7.14974711950468
94	C8	R1	7.2667865406949
94	C20	R1	7.28540221886225
94	C7	R1	7.43462822763672
95	C23	R1	7.05528243550119
95	C17	R1	7.467605550083
95	C12	R1	7.3037807481771
95	C3	R1	7.61470984411521
95	C14	R1	6.84549005094437
95	C5	R1	7.28540221886225
95	C9	R1	7.06608919045777
95	C24	R1	7.3037807481771
95	C6	R1	6.95419631038687
95	C21	R1	7.44294349584873
95	C19	R1	7.06608919045777
95	C1	R1	6.90689059560852
95	C22	R1	7.33091687811462
95	C4	R1	7.29462074889163
95	C13	R1	7.39231742277876
95	C18	R1	7.33985000288462
95	C15	R1	7.44294349584873
95	C11	R1	7.21916852046216
95	C16	R1	7.21916852046216
95	C8	R1	7.27612440527424
95	C20	R1	7.59991284218713
95	C7	R1	7.24792751344359
96	C23	R1	7.04439411935845
96	C17	R1	6.95419631038687
96	C12	R1	7.37503943134692
96	C3	R1	7.32192809488736
96	C14	R1	7.13955135239879
96	C5	R1	6.95419631038687
96	C9	R1	7.4262647547021
96	C24	R1	6.98868468677217
96	C6	R1	7.4178525148859
96	C21	R1	7.19967234483636
96	C19	R1	6.97727992349992
96	C1	R1	7.14974711950468
96	C22	R1	7.29462074889163
96	C4	R1	7.2667865406949
96	C13	R1	6.88264304936184
96	C18	R1	7.07681559705083
[truncated: 14,523 more rows]
