# Supplementary material for: Stochastic modelling of single-cell gene expression adaptation reveals non-genomic contribution to evolution of tumor subclones
Source: bioRxiv. 2024 Apr 20:2024.04.17.588869. Preprint. [Version 1] doi: 10.1101/2024.04.17.588869 (PMC11071284; doi:10.1101/2024.04.17.588869)
Supplement: Supplement 2 [file media-2.zip › Supplementary Files/Subline Results/HA-R_Gene_Results.csv]

ensemble_id	gene_name	ou1_theta	ou1_alpha	ou1_sigma_sq	ou1_gamma	ou1_loglik	ou2_theta	ou2_theta_base	theta_diff	ou2_alpha	ou2_sigma_sq	ou2_gamma	ou2_loglik	brown_theta	brown_sigma_sq	brown_gamma	brown_loglik	ou2_vs_bm_pvalue	ou2_vs_ou1_pvalue	adaptive	qvalue	logFC
ENSMUSG00000000001.4	Gnai3	6.199612881	2.598809938	6.025569616	0.210846541	-270.5925914	6.673442678	6.101134333	0.572308344	2.619810384	5.83583872	0.217664844	-270.1850908	5.937360544	0.015463846	82.55434709	-271.2482216	0.345372828	0.144793519	not-adaptive	0.345372828	0.129353711
ENSMUSG00000000028.15	Cdc45	6.676626729	18478321.69	1.41E-06	1557850.398	-186.6222896	6.633016473	6.682377532	-0.049361059	18982405.41	1.37E-06	1600348.106	-186.6164031	6.676626748	2.19E-10	1.00E+10	-186.6222896	0.994130744	0.913595992	not-adaptive	0.994130744	-0.010696384
ENSMUSG00000000058.6	Cav2	7.244035654	2.689473206	5.726338232	0.221717908	-282.5231719	7.198205162	7.253678659	-0.055473497	2.689525574	5.723054274	0.221850354	-282.5190763	7.221991964	0.017803179	71.55492749	-285.238726	0.06589783	0.019688564	not-adaptive	0.06589783	-0.011075612
ENSMUSG00000000078.7	Klf6	6.727937128	8.670894458	2.863242433	0.73951286	-304.7485443	6.936556399	6.684022846	0.252533553	8.871523612	2.826038363	0.748450582	-304.5168063	6.698347877	0.000511679	4348.982691	-305.730768	0.297018254	0.119190702	not-adaptive	0.297018254	0.053502961
ENSMUSG00000000085.16	Scmh1	5.853036017	6.333199105	3.295156079	0.530593999	-243.3854352	6.566903849	5.684737454	0.882166395	8.294836047	2.468179852	0.706347925	-240.618368	5.83718147	0.002283951	751.9426524	-241.3889868	0.462726643	0.214433684	not-adaptive	0.462726643	0.208119611
ENSMUSG00000000088.7	Cox5a	8.538710821	1.952469282	3.083456689	0.153445959	-206.1870875	8.770096324	8.490058195	0.280038129	1.948653959	3.033746213	0.155958719	-206.0346458	8.640149182	0.007904152	59.72361879	-203.1175969	1	1	not-adaptive	1	0.046818246
ENSMUSG00000000127.15	Fer	4.393254075	9.69184492	3.237229362	0.810606825	-239.1327567	4.696720564	4.336788511	0.359932053	10.1680834	3.06218072	0.856896417	-238.8399283	4.355802105	0.000536262	5096.512166	-239.5666614	0.483485926	0.227972593	not-adaptive	0.483485926	0.115026671
ENSMUSG00000000131.15	Xpo6	4.798924056	18478046.9	1.86E-06	1557827.232	-218.5707561	4.671316305	4.815680629	-0.144364325	18478046.9	1.86E-06	1557827.232	-218.5294692	4.82128162	0.000468353	6057.799314	-218.3855607	1	1	not-adaptive	1	-0.043910581
ENSMUSG00000000134.17	Tfe3	4.568476798	6.62531595	4.970476737	0.559394647	-265.2658965	5.095353635	4.467245192	0.628108442	7.313237914	4.646705695	0.599000014	-264.539457	4.50505774	0.003206188	861.4480383	-264.069623	1	1	not-adaptive	1	0.189796836
ENSMUSG00000000148.17	Brat1	4.373202822	18478046.9	1.72E-06	1557827.232	-225.7452848	4.088276317	4.424489593	-0.336213276	18478046.9	1.72E-06	1557827.232	-225.4235081	4.373202837	3.34E-09	803293094.3	-225.7452848	0.72486005	0.422426998	not-adaptive	0.72486005	-0.114018328
ENSMUSG00000000149.10	Gna12	3.216215816	13.57232235	2.888810903	1.123611234	-182.0723818	2.694293389	3.315518495	-0.621225106	17.45554632	2.223901974	1.456026482	-181.4300229	3.172964794	0.000832012	3917.180757	-182.1103153	0.506468903	0.243436172	not-adaptive	0.506468903	-0.299327544
ENSMUSG00000000168.9	Dlat	5.272168844	4.468281987	4.352563369	0.368157411	-255.5495349	5.389669769	5.247754939	0.14191483	4.435562657	4.286051991	0.37396088	-255.5050536	5.282340771	0.004806863	347.2159853	-257.1786011	0.187580439	0.067323725	not-adaptive	0.187580439	0.03849653
ENSMUSG00000000171.5	Sdhd	7.807255365	16.74900949	0.701418981	1.404459812	-227.4137626	7.663064783	7.832909396	-0.169844612	19.17374231	0.612409341	1.610450382	-227.1488758	7.843559702	0.000207967	4722.696232	-227.3653256	0.805372973	0.51056959	not-adaptive	0.805372973	-0.031626768
ENSMUSG00000000184.12	Ccnd2	9.030863607	6.464376208	1.73913584	0.538410017	-242.5011593	8.843741687	9.069827118	-0.226085431	6.721579297	1.679337188	0.558314162	-242.1776632	9.137253259	0.001287658	744.9770824	-243.8406228	0.189577093	0.06819589	not-adaptive	0.189577093	-0.036418165
ENSMUSG00000000194.13	Gpr107	4.500605015	19.11796445	1.587506375	1.612204426	-240.8633945	5.150175313	4.376227799	0.773947513	3740150.021	8.00E-06	315323.5572	-238.9226926	4.522792102	0.000848695	2949.780566	-240.6803866	0.172442046	0.060801414	not-adaptive	0.172442046	0.234933705
ENSMUSG00000000253.13	Gmpr	7.002985604	4.963171077	3.662924006	0.403660717	-253.177377	7.589561533	6.887930414	0.701631119	5.444375739	3.308997127	0.44646611	-251.8055075	6.931480254	0.00316191	463.0821255	-250.9073868	1	1	not-adaptive	1	0.139945972
ENSMUSG00000000266.11	Mid2	3.777483542	16.03406299	2.007174829	1.337008948	-221.2025398	4.042144982	3.712514615	0.329630367	22.12979075	1.442578551	1.86835643	-220.8621109	3.784708921	2.75E-10	1.00E+10	-221.2745476	0.662035057	0.363759101	not-adaptive	0.662035057	0.122724363
ENSMUSG00000000275.16	Trim25	4.001438421	8.053985663	3.423383944	0.685110738	-242.6901899	4.375468124	3.932553142	0.442914982	8.495612483	3.244299237	0.721998274	-242.219863	3.998187346	0.000758127	3252.832389	-243.3463654	0.324165077	0.133355235	not-adaptive	0.324165077	0.153971115
ENSMUSG00000000276.11	Dgke	2.665235416	4.09183665	6.530075732	0.341381168	-173.6075611	3.374739733	2.510150211	0.864589522	4.32701204	6.074948841	0.365908241	-172.6856798	2.597371243	0.001935216	1447.078545	-177.0247624	0.013048493	0.00322045	adaptive	0.013048493	0.427002543
ENSMUSG00000000278.10	Scpep1	8.455840284	6.377577283	2.329327267	0.530433988	-264.5386561	8.928626786	8.359024457	0.569602329	7.382753906	2.001128598	0.61763056	-262.9200586	8.301705686	0.0017501	713.3701491	-264.7739651	0.156624105	0.054158304	not-adaptive	0.156624105	0.095103726
ENSMUSG00000000282.12	Mnt	1.936106474	5.492729744	2.131213001	0.458102985	-118.4145059	2.077461624	1.897117218	0.180344407	5.727427726	2.084650711	0.470350673	-118.2872642	1.944360332	1.16E-10	1.00E+10	-119.6184975	0.264151275	0.102741294	not-adaptive	0.264151275	0.131013006
ENSMUSG00000000295.13	Hddc2	5.851464349	9.478803609	1.560873387	0.803238915	-109.3174557	5.945530676	5.832468424	0.113062253	9.463103536	1.565264264	0.799793726	-109.2765851	5.854026446	1.33E-10	1.00E+10	-109.4252432	0.861863734	0.585569833	not-adaptive	0.861863734	0.027698994
ENSMUSG00000000326.13	Comt	6.482934426	5.938220171	2.415582101	0.492063926	-256.0021688	6.099554657	6.565212857	-0.4656582	6.472232959	2.213494939	0.537318442	-255.0025951	6.491412513	0.002162791	561.8840795	-257.5319686	0.079708945	0.024501947	not-adaptive	0.079708945	-0.106137875
ENSMUSG00000000339.14	Rtca	5.797949879	20.5622775	1.14691539	1.72711384	-215.6310856	6.224220154	5.716148244	0.50807191	4612293.889	5.07E-06	388850.1836	-214.5692216	5.799438735	2.01E-10	1.00E+10	-215.6532915	0.338216215	0.140896578	not-adaptive	0.338216215	0.122849758
ENSMUSG00000000340.10	Dbt	3.419257676	8.807523844	4.886214585	0.7413932	-169.7476141	4.148548351	3.247149807	0.901398545	21.84861122	2.030225935	1.832799874	-168.6430343	3.41059903	3.89E-10	1.00E+10	-169.946273	0.271650586	0.106427941	not-adaptive	0.271650586	0.353432656
ENSMUSG00000000346.9	Dazap2	7.593502076	5.338631567	2.67526515	0.43995498	-264.3568189	7.56933995	7.59856145	-0.0292215	5.349167449	2.682927938	0.438644039	-264.3534144	7.627027673	0.002315197	528.5749557	-266.2257197	0.153768757	0.052978065	not-adaptive	0.153768757	-0.005558813
ENSMUSG00000000374.8	Trappc10	3.315301556	10065364.9	3.64E-06	848576.0453	-138.8130075	3.219172964	3.331322987	-0.112150024	10065363.33	3.64E-06	848575.9127	-138.7955591	3.315301551	3.09E-10	1.00E+10	-138.8130077	0.982702674	0.851810932	not-adaptive	0.982702674	-0.049405143
ENSMUSG00000000378.15	Ccm2	5.789401557	4.467356976	6.465985324	0.376857056	-265.1117519	5.877515258	5.770616512	0.106898746	4.535931491	6.555850418	0.371653072	-265.0951234	5.912202896	0.007148363	353.8901008	-266.4804432	0.250243747	0.096007786	not-adaptive	0.250243747	0.02648092
ENSMUSG00000000384.15	Tbrg4	5.200116374	12.17392945	2.446588241	1.030075223	-265.8400896	5.985430601	5.033227187	0.952203414	3078509.231	9.58E-06	259543.2609	-262.4148132	5.189143975	0.000465871	5494.480648	-265.8518906	0.032158536	0.008745111	adaptive	0.032158536	0.249971322
ENSMUSG00000000399.10	Ndufa9	7.942707692	5.73160631	1.176245485	0.476719556	-200.6786219	7.996724878	7.931401619	0.06532326	5.749322224	1.176705538	0.476402039	-200.6394961	7.946456139	0.000987921	575.8397355	-201.0219079	0.682214117	0.381823245	not-adaptive	0.682214117	0.011833416
ENSMUSG00000000420.15	Galnt1	4.189886028	6.488209066	4.357113323	0.540129106	-261.9134211	4.042585338	4.214488149	-0.171902811	6.469543944	4.32930496	0.543274104	-261.8569448	4.231175827	0.002178891	1125.141971	-262.6510245	0.451996986	0.207589282	not-adaptive	0.451996986	-0.060079197
ENSMUSG00000000439.9	Mkrn2	4.022124599	7280589.606	5.13E-06	613809.7822	-328.7197129	3.598557442	4.104996434	-0.506438992	10270066.08	3.59E-06	865839.916	-327.7944774	4.025899639	8.41E-05	37286.04963	-328.7110246	0.399897422	0.175762485	not-adaptive	0.399897422	-0.189962281
ENSMUSG00000000441.17	Raf1	6.334571864	2.614466385	7.373042769	0.219694509	-298.2977791	6.584365659	6.282275195	0.302090464	2.631472094	7.361212896	0.220011111	-298.2057197	6.478019356	0.017944553	91.52608398	-299.1752334	0.379267429	0.163774175	not-adaptive	0.379267429	0.067757316
ENSMUSG00000000489.7	Pdgfb	4.025455775	11188842.01	3.27E-06	943294.9147	-188.297122	3.661994706	4.058877483	-0.396882777	9383680.152	3.88E-06	791107.1489	-188.1096646	4.025455802	3.08E-10	1.00E+10	-188.2971221	0.829064346	0.540337277	not-adaptive	0.829064346	-0.148451088
ENSMUSG00000000538.18	Tom1l2	5.229078016	18477307.69	1.67E-06	1557764.909	-286.4738796	5.264025021	5.221809039	0.042215982	18348751.05	1.68E-06	1546926.732	-286.4665097	5.229077995	2.60E-10	1.00E+10	-286.47388	0.99265679	0.90336558	not-adaptive	0.99265679	0.011616647
ENSMUSG00000000555.8	Itga5	4.641486346	13.1384682	2.420987892	1.101905612	-271.4416062	5.168670275	4.517656428	0.651013847	3334226.995	9.59E-06	281100.008	-269.991101	4.637701518	2.76E-10	1.00E+10	-271.6384754	0.192554809	0.069501735	not-adaptive	0.192554809	0.194218615
ENSMUSG00000000561.14	Wdr77	5.860868134	3739705.739	7.31E-06	315286.1009	-253.3858402	5.52426336	5.928189088	-0.403925728	3761551.902	7.19E-06	317128.758	-252.7036627	5.860868109	2.30E-10	1.00E+10	-253.3858405	0.50551488	0.242784041	not-adaptive	0.50551488	-0.101809366
ENSMUSG00000000563.17	Atp5pb	8.8650146	4.358371769	1.155070247	0.359246563	-179.3085353	8.910599173	8.855438582	0.055160591	4.377739543	1.154586283	0.359455764	-179.2820817	8.736353983	0.001274201	328.9873307	-178.6404823	1	1	not-adaptive	1	0.008958685
ENSMUSG00000000568.15	Hnrnpd	4.364797241	18478045.67	1.78E-06	1557827.129	-254.5889257	4.841803215	4.289480508	0.552322707	18478045.67	1.76E-06	1557827.129	-253.7279075	4.364797246	2.77E-10	1.00E+10	-254.5889262	0.422731234	0.189431002	not-adaptive	0.422731234	0.174741509
ENSMUSG00000000579.14	Dynlt1c	2.125076224	38.39581924	0.531737368	3.230104514	-246.941831	2.407603813	2.073658789	0.333945024	1920397.101	1.06E-05	161902.3886	-246.338194	2.123979276	1.72E-10	1.00E+10	-246.9448676	0.545161233	0.270670194	not-adaptive	0.545161233	0.215419482
ENSMUSG00000000581.8	C1d	4.960784612	10.37659062	2.069474756	0.863312306	-277.2203758	5.29680334	4.890562918	0.406240422	12.78590235	1.677082259	1.070063316	-276.4129344	4.982481988	0.000766554	2347.393976	-277.2044435	0.453160426	0.208326489	not-adaptive	0.453160426	0.115121412
ENSMUSG00000000594.7	Gm2a	5.585506918	4.96395253	2.710407751	0.410528814	-259.112718	6.28800367	5.439994648	0.848009021	6.23604377	2.104490363	0.529102579	-255.950143	5.591921697	0.003004727	372.9512161	-259.390764	0.032044779	0.008710501	adaptive	0.032044779	0.208996827
ENSMUSG00000000600.15	Krit1	4.487802901	16.15552762	2.061361867	1.351767337	-285.4726411	4.488400744	4.487694493	0.00070625	16.14451826	2.060165608	1.35254945	-285.4726397	4.493061816	2.85E-10	1.00E+10	-285.5538696	0.921981697	0.686901849	not-adaptive	0.921981697	0.000227026
ENSMUSG00000000605.9	Clcn4	5.523550144	3078508.692	9.64E-06	259543.216	-253.4325938	5.92411557	5.465841566	0.458274005	3108247.127	9.46E-06	262050.4305	-252.8058018	5.523550133	2.50E-10	1.00E+10	-253.432594	0.534302983	0.262868973	not-adaptive	0.534302983	0.116156144
ENSMUSG00000000628.10	Hk2	4.847638618	10.56146363	5.363595834	0.872949844	-312.1959513	4.454778227	4.926410693	-0.471632466	11.62534439	4.75154892	0.988481189	-311.8376253	4.843990925	0.001301125	3680.333235	-312.4782272	0.526975161	0.257675342	not-adaptive	0.526975161	-0.145183292
ENSMUSG00000000631.20	Myo18a	3.62597828	3630582.965	8.18E-06	306086.4382	-283.5822812	3.439724741	3.659445713	-0.219720972	6299725.481	4.70E-06	531116.6259	-283.3941528	3.625978296	2.50E-10	1.00E+10	-283.5822816	0.82850797	0.539612919	not-adaptive	0.82850797	-0.089332024
ENSMUSG00000000693.10	Loxl3	8.192686548	3.449348057	3.937762206	0.292901302	-269.4249272	7.621339403	8.313210375	-0.691870971	3.792332344	3.81673569	0.302113466	-268.2895238	8.485579476	0.006050495	189.071159	-267.5485364	1	1	not-adaptive	1	-0.125361156
ENSMUSG00000000708.14	Kat2b	3.072267648	21201004.85	1.77E-06	1787391.561	-171.5529806	3.198409723	3.055670007	0.142739716	21199740.09	1.77E-06	1787284.934	-171.5245144	3.072267657	3.16E-10	1.00E+10	-171.552981	0.971934788	0.811410606	not-adaptive	0.971934788	0.065866013
ENSMUSG00000000711.3	Rab5b	6.03289807	4.942078913	3.395201401	0.409917499	-276.3165342	6.475023165	5.943472902	0.531550263	5.292010673	3.242667179	0.428809161	-275.424897	5.912213449	0.00393675	365.9494836	-278.9631336	0.029064536	0.007810259	adaptive	0.029064536	0.123579178
ENSMUSG00000000738.18	Spg7	4.919045748	27.97352867	0.904595469	2.363583098	-210.9041069	4.852975158	4.932246727	-0.079271569	35.11445327	0.727184331	2.946892077	-210.8820871	4.919903812	2.15E-10	1.00E+10	-210.9100532	0.972421308	0.813044712	not-adaptive	0.972421308	-0.023375495
ENSMUSG00000000740.12	Rpl13	10.40106424	2.891537804	1.145561429	0.23897972	-151.4436521	10.61963956	10.35529201	0.264347552	2.925481116	1.101726148	0.248446345	-150.9438822	10.4527047	0.001922644	141.4677586	-148.5555409	1	1	not-adaptive	1	0.036366564
ENSMUSG00000000743.9	Chmp1a	6.305767666	18369631.28	1.22E-06	1548687.065	-262.5450878	6.514217573	6.262410085	0.251807488	18348751.3	1.22E-06	1546926.753	-262.1842585	6.305767654	1.90E-10	1.00E+10	-262.5450882	0.697097649	0.395600083	not-adaptive	0.697097649	0.056873922
ENSMUSG00000000751.13	Rpa1	7.132919452	8.972558581	3.125424396	0.762573815	-297.462139	7.305580211	7.099662109	0.205918102	9.231724208	3.062765275	0.778751071	-297.3349628	7.194819197	0.000932036	2638.308763	-298.156508	0.439751621	0.199901977	not-adaptive	0.439751621	0.041248492
ENSMUSG00000000753.15	Serpinf1	5.98531628	5.161251171	5.368912458	0.419062509	-184.4741991	6.94169839	5.794798222	1.146900168	5.944503046	4.507572427	0.492510208	-182.3302392	5.876155679	0.004986871	476.1199672	-186.2852119	0.019159191	0.004916375	adaptive	0.019159191	0.260530256
ENSMUSG00000000759.14	Tubgcp3	5.657758976	3078509.231	9.28E-06	259543.2609	-260.1658913	5.50461482	5.691051184	-0.186436364	3108241.56	9.17E-06	262049.9611	-260.017519	5.64752437	7.00E-05	34273.19934	-260.1632434	0.864395954	0.589293681	not-adaptive	0.864395954	-0.048053539
ENSMUSG00000000776.13	Polr3d	4.017660648	18380551.9	2.19E-06	1549607.741	-188.6802731	4.33941913	3.950801743	0.388617387	19270174.98	2.07E-06	1624609.482	-188.3839341	3.926216659	0.001954975	1615.098172	-188.0423758	1	1	not-adaptive	1	0.135356487
ENSMUSG00000000782.16	Tcf7	2.385039642	5.160381982	5.265852762	0.418506611	-155.4666572	2.884872558	2.301882662	0.582989896	5.338345808	4.954919812	0.445248074	-155.0468583	2.294789073	0.005346226	418.3881501	-155.8550484	0.445663924	0.203597244	not-adaptive	0.445663924	0.325693294
ENSMUSG00000000787.12	Ddx3x	4.152523836	9.73018043	2.159305615	0.823744686	-214.9660982	3.863346379	4.213722645	-0.350376266	10.94641306	1.952234839	0.913010226	-214.5130864	4.162109309	0.000565894	3212.558562	-215.0201085	0.602286467	0.313935925	not-adaptive	0.602286467	-0.125244324
ENSMUSG00000000804.14	Usp32	2.627897401	14.75780584	2.847879525	1.219732219	-178.754545	3.388025025	2.465897275	0.92212775	2683126.727	1.52E-05	226204.5219	-177.215411	2.609736055	0.001433392	2374.384366	-178.5411695	0.265601419	0.103451128	not-adaptive	0.265601419	0.45833183
ENSMUSG00000000823.16	Zfp512b	4.252318241	9.238365711	3.668607063	0.777509817	-258.3525661	4.797863762	4.165931051	0.631932711	11.13223117	3.057963052	0.935959545	-257.5243956	4.266443215	3.05E-10	1.00E+10	-258.850483	0.265514088	0.103408339	not-adaptive	0.265514088	0.20375323
ENSMUSG00000000826.16	Dnajc5	4.684180414	5.317306111	6.272498669	0.444096685	-315.4001024	4.645994592	4.69211771	-0.046123118	5.307667802	6.262583771	0.444768656	-315.3966223	4.585807654	0.006218446	459.2105362	-316.8508839	0.233572768	0.088112523	not-adaptive	0.233572768	-0.014251731
ENSMUSG00000000827.18	Tpd52l2	7.264658106	7280589.606	2.18E-06	613809.7822	-255.149631	7.431764516	7.234385206	0.19737931	9173840.593	1.73E-06	773425.991	-254.8414065	7.264658107	1.34E-10	1.00E+10	-255.1496315	0.734749989	0.432369564	not-adaptive	0.734749989	0.03883437
ENSMUSG00000000876.11	Pxmp4	4.217477053	7.338031393	3.564223712	0.621755292	-143.3648506	4.726160458	4.123469262	0.602691197	8.227540097	3.184781029	0.697128538	-142.823273	4.156188595	2.46E-10	1.00E+10	-143.8632462	0.353464179	0.14924543	not-adaptive	0.353464179	0.196809958
ENSMUSG00000000884.17	Gnb1l	5.496663545	32093358.35	8.10E-07	2705693.878	-134.0339822	6.333822398	5.409199188	0.924623211	32079293.33	7.83E-07	2704508.095	-132.7767264	5.496663544	2.19E-10	1.00E+10	-134.0339824	0.284433446	0.11280255	not-adaptive	0.284433446	0.22766139
ENSMUSG00000000902.13	Smarcb1	6.458878386	16.58860889	0.910035499	1.395564809	-243.1159072	6.302261875	6.490730488	-0.188468612	19.07234435	0.79072375	1.608178174	-242.848303	6.461138257	1.30E-10	1.00E+10	-243.2091675	0.697073411	0.395577319	not-adaptive	0.697073411	-0.04251115
ENSMUSG00000000916.15	Nsun5	3.96947699	7.043181699	5.578150999	0.588788922	-236.8952788	3.186244262	4.118440913	-0.932196651	8.220606011	4.728624998	0.693803782	-235.6163671	4.094757148	0.002678307	1272.905637	-237.5572195	0.143581507	0.048814966	not-adaptive	0.143581507	-0.37024142
ENSMUSG00000000934.9	Top1mt	4.866258298	5.161117465	4.66574334	0.415711423	-95.69970922	5.198065292	4.782630204	0.415435087	5.184975831	4.487820095	0.430811096	-95.46748102	4.866445039	2.36E-10	1.00E+10	-96.11022668	0.525846645	0.256880509	not-adaptive	0.525846645	0.12017051
ENSMUSG00000000957.11	Mmp14	6.362007664	3.920379748	4.938385835	0.328448	-285.8369606	6.748754848	6.283036287	0.465718562	3.965103796	4.77603197	0.339423838	-285.4226415	6.418361538	0.007110241	235.2578349	-287.6351079	0.109430423	0.03541751	not-adaptive	0.109430423	0.103159436
ENSMUSG00000000959.7	Oxa1l	4.679827912	6.879940191	4.634831669	0.579971409	-178.6626546	4.920728031	4.638594306	0.282133725	6.861159881	4.630796014	0.578868155	-178.5535806	4.698194103	3.01E-10	1.00E+10	-179.2908796	0.478404362	0.224621645	not-adaptive	0.478404362	0.085184108
ENSMUSG00000000976.13	Heatr6	3.459023965	6.076457997	4.312384057	0.506920428	-188.8393498	4.019346532	3.330929332	0.6884172	7.358401071	3.587794922	0.616822218	-187.8706157	3.440893239	0.003284574	655.622845	-187.8620992	1	1	not-adaptive	1	0.27103622
ENSMUSG00000001016.12	Ilf2	6.201039128	3078509.231	9.41E-06	259543.2609	-292.8606816	6.409018065	6.163509094	0.245508971	3172908.541	9.10E-06	267500.9148	-292.609371	6.201039125	2.44E-10	1.00E+10	-292.860682	0.777780505	0.478350366	not-adaptive	0.777780505	0.056351377
ENSMUSG00000001017.15	Chtop	6.556540439	4.279337827	3.175560611	0.359911026	-252.7560766	7.027771321	6.457624462	0.570146859	4.602985161	2.973840594	0.384461442	-251.7067616	6.418507074	0.004432711	262.1246757	-254.0735388	0.093782483	0.029579697	not-adaptive	0.093782483	0.122063703
ENSMUSG00000001018.15	Snapin	6.477136185	19.48895967	1.346426928	1.637023183	-295.0880698	6.99604542	6.374741863	0.621303557	3078509.231	8.42E-06	259543.2609	-293.1804931	6.43468951	0.000378936	5790.789942	-295.0461184	0.154799383	0.053403395	not-adaptive	0.154799383	0.134172732
ENSMUSG00000001020.8	S100a4	10.67223102	2.982379351	2.613976903	0.261220808	-227.52785	9.524495558	10.9106541	-1.386158547	5.051945558	1.647899016	0.413960769	-219.0949847	10.81995745	0.006063827	114.6791203	-229.7058664	2.46E-05	4.09E-06	adaptive	2.46E-05	-0.196023004
ENSMUSG00000001025.8	S100a6	11.0714636	2.4322028	1.697345198	0.196444824	-171.7625376	10.48431718	11.19396576	-0.709648575	2.666981747	1.469882213	0.226958599	-169.438699	10.96983157	0.006029594	55.79977849	-175.1744834	0.003228349	0.00070669	adaptive	0.003228349	-0.094488334
ENSMUSG00000001034.17	Mapk7	4.74071994	4.744850305	4.203859974	0.388436463	-175.1571944	5.157317495	4.644658698	0.512658797	4.945303629	3.974812453	0.410840504	-174.586023	4.63551529	0.004147968	395.7656015	-174.4752145	1	1	not-adaptive	1	0.151048276
ENSMUSG00000001036.17	Epn2	4.090512496	7.842272541	3.459825675	0.66226173	-245.1806189	4.975981033	3.917466507	1.058514526	13.11737812	2.084903403	1.091801511	-241.8359494	4.064508043	0.000413914	5943.002265	-246.0620478	0.014609279	0.003646028	adaptive	0.014609279	0.345060046
ENSMUSG00000001039.12	B9d1	6.269689994	22564894.24	1.07E-06	1902376.943	-138.3444427	6.721350294	6.179357934	0.54199236	22564894.19	1.05E-06	1902376.938	-137.5537313	6.269690017	2.03E-10	1.00E+10	-138.3444428	0.453522011	0.208555848	not-adaptive	0.453522011	0.121294151
ENSMUSG00000001052.15	Sec24b	5.802021504	5.728696297	3.444729382	0.480737636	-288.7105461	6.37063712	5.68248665	0.68815047	6.479168638	3.077536019	0.537439289	-287.1606546	5.76141224	0.002626344	646.3434701	-289.3683587	0.109952796	0.035615755	not-adaptive	0.109952796	0.164915272
ENSMUSG00000001054.9	Rmnd5b	5.892879403	10.25012257	2.828851484	0.862590002	-245.6198943	6.565730692	5.745635037	0.820095656	33.2343806	0.875249536	2.807280684	-243.2380108	5.934525619	0.002348248	969.5385059	-243.1238316	1	1	not-adaptive	1	0.19248922
ENSMUSG00000001056.3	Nhp2	7.083254681	8.349882668	1.971388674	0.714767936	-258.1077357	7.22163298	7.053633854	0.167999125	8.584294366	1.933871338	0.729097778	-257.9620625	7.076776137	1.52E-10	1.00E+10	-259.1476133	0.305577828	0.123599808	not-adaptive	0.305577828	0.033958412
ENSMUSG00000001062.18	Vps9d1	4.188341817	7.717027672	2.501576112	0.657799775	-135.0554371	4.265300406	4.172601265	0.092699141	7.78595028	2.509437233	0.655652938	-135.0344791	4.175996728	1.81E-10	1.00E+10	-135.4338888	0.67071584	0.371446573	not-adaptive	0.67071584	0.031700292
ENSMUSG00000001082.12	Mfsd10	6.361533678	3142615.187	7.25E-06	264946.6466	-223.3787422	6.56271405	6.324278054	0.238435996	3739719.771	6.07E-06	315287.2835	-223.1284394	6.361533699	1.92E-10	1.00E+10	-223.3787425	0.778564707	0.479233819	not-adaptive	0.778564707	0.053391775
ENSMUSG00000001089.14	Luzp1	5.697724567	9.410367351	1.900242171	0.79061449	-270.5731857	5.548057587	5.728340804	-0.180283217	9.73984598	1.852207069	0.811638044	-270.4053002	5.746488347	0.000789456	1926.244473	-270.8455605	0.643868797	0.348059129	not-adaptive	0.643868797	-0.046134565
ENSMUSG00000001098.15	Kctd10	7.250384902	3.846767534	3.635297998	0.316402665	-259.8344543	7.189000763	7.263059359	-0.074058596	3.842948922	3.628888893	0.316929279	-259.8204127	7.246400083	0.00672934	173.2318568	-262.1009173	0.102232606	0.032707794	not-adaptive	0.102232606	-0.014786114
ENSMUSG00000001100.10	Poldip2	5.668379192	5.857234551	3.557017841	0.490907094	-247.6625773	6.380262431	5.515053642	0.865208789	7.618777222	2.755467147	0.635975373	-245.2287446	5.660827037	0.002928392	595.448412	-246.9689773	0.175479558	0.062097272	not-adaptive	0.175479558	0.210240847
ENSMUSG00000001105.15	Ift20	6.048918656	6299725.481	4.23E-06	531116.6259	-286.338322	6.128369129	6.03314986	0.095219269	11112012.24	2.40E-06	936829.1615	-286.2945478	6.048918677	2.25E-10	1.00E+10	-286.3383224	0.9571697	0.767316329	not-adaptive	0.9571697	0.022591779
ENSMUSG00000001119.7	Col6a1	6.242608531	9.0498565	4.266763907	0.765020732	-324.2919271	6.270117713	6.236619877	0.033497836	9.050168955	4.293608326	0.75997343	-324.2893343	6.264219268	3.49E-10	1.00E+10	-324.9564591	0.513181944	0.248050604	not-adaptive	0.513181944	0.007728199
ENSMUSG00000001123.15	Lgals9	7.787675439	6.50862172	2.170771603	0.55020876	-258.268812	7.57254053	7.831822003	-0.259281473	6.76231196	2.108804556	0.566721362	-257.9368224	7.811996064	0.000792882	1626.928741	-261.0222541	0.045710295	0.012987121	adaptive	0.045710295	-0.048570582
ENSMUSG00000001127.12	Araf	5.910100634	25.67800985	0.941043953	2.155070061	-259.4211471	5.737352738	5.944035447	-0.206682709	28.78675457	0.838346427	2.416637242	-259.2196632	5.898982112	0.000212584	9501.489905	-259.3782194	0.853375003	0.573348177	not-adaptive	0.853375003	-0.0510575
ENSMUSG00000001131.11	Timp1	7.931118191	3.861833315	4.277855357	0.322264289	-238.3786718	7.71460797	7.977870002	-0.263262032	3.945221056	4.29114457	0.321264988	-238.2320898	7.928104278	0.006172348	235.3018415	-241.0406826	0.060289774	0.017785187	not-adaptive	0.060289774	-0.048410769
ENSMUSG00000001134.9	Uxt	6.132392221	48.43111815	0.284211511	4.078356354	-129.9802856	6.346550801	6.104565819	0.241984982	2363927.908	5.80E-06	199294.4304	-129.7571869	6.140489242	6.99E-05	16488.87046	-129.9704096	0.807976169	0.513738296	not-adaptive	0.807976169	0.056084046
ENSMUSG00000001143.13	Lman2l	4.649968017	5.979046005	4.740219994	0.502624531	-191.4128728	5.369798498	4.475426863	0.894371635	7.948658438	3.576775412	0.675763072	-189.8600799	4.621631568	0.003192077	756.8188242	-191.2436811	0.250674189	0.096214181	not-adaptive	0.250674189	0.26284266
ENSMUSG00000001150.7	Mcm3ap	4.07084951	14.5636491	2.918641484	1.209909578	-220.7429992	3.923773843	4.096720898	-0.172947055	14.18157545	2.984881389	1.180413695	-220.6927532	4.123559863	0.000798671	4430.514956	-220.7513012	0.943133039	0.73220587	not-adaptive	0.943133039	-0.062227718
ENSMUSG00000001151.10	Pcnt	3.155701212	3097053.435	1.18E-05	261104.48	-210.1538967	3.229128622	3.145437166	0.083691457	3913074.169	9.36E-06	329899.7344	-210.1409569	3.155701213	3.09E-10	1.00E+10	-210.1538968	0.987143433	0.872194078	not-adaptive	0.987143433	0.037884365
ENSMUSG00000001157.13	Gmcl1	3.48863524	5.321072003	8.051753262	0.444247428	-288.9149928	4.275705203	3.34092979	0.934775414	5.719633345	7.618519769	0.467835178	-287.9078963	3.465243476	0.005066659	759.9934079	-291.1091629	0.040710606	0.011395764	adaptive	0.040710606	0.355912723
ENSMUSG00000001158.13	Snrnp27	7.518731331	8.021532351	0.875880008	0.684509589	-202.4453299	7.358621646	7.552398071	-0.193776425	8.597931208	0.812200023	0.739806741	-201.9861584	7.566364914	0.000459373	1300.384032	-201.4322496	1	1	not-adaptive	1	-0.03749925
ENSMUSG00000001173.15	Ocrl	3.624594462	18381290.14	2.18E-06	1549669.982	-190.5493417	3.558031681	3.639290141	-0.081258459	19270454.62	2.08E-06	1624633.057	-190.5357171	3.624594436	3.37E-10	1.00E+10	-190.5493419	0.986467606	0.868885362	not-adaptive	0.986467606	-0.032577717
ENSMUSG00000001175.16	Calm1	8.78981184	3.864069029	0.837650771	0.32343701	-145.1530426	8.581017419	8.833905197	-0.252887777	4.07392374	0.807142967	0.33571748	-144.4056209	8.910293411	0.001339653	205.1203788	-146.3889108	0.137615753	0.046411953	not-adaptive	0.137615753	-0.041902637
ENSMUSG00000001211.15	Agpat3	5.345120173	8.623883812	3.530120656	0.728207722	-273.0891004	5.592687115	5.307248143	0.285438972	8.612275047	3.473878029	0.738708457	-272.9169666	5.382621248	0.000706371	3813.191837	-273.7663061	0.427697336	0.192460827	not-adaptive	0.427697336	0.075577616
ENSMUSG00000001228.14	Uhrf1	5.688425504	8.280015366	3.813487489	0.702762092	-235.5685449	5.085082633	5.774880199	-0.689797566	10.34499769	3.123700418	0.864581892	-234.7355776	5.659209302	0.001594237	1709.256233	-235.5311372	0.45132859	0.207166298	not-adaptive	0.45132859	-0.1835198
ENSMUSG00000001229.9	Dpp9	3.945623966	10.20898939	4.145855647	0.858095298	-311.6421624	3.466081364	4.0235703	-0.557488936	11.88254281	3.574073292	0.998774986	-311.0573498	3.926106879	0.000980683	3715.485529	-311.8899115	0.434933679	0.196912984	not-adaptive	0.434933679	-0.215170718
ENSMUSG00000001248.15	Gramd1a	5.35434292	2.945881048	4.907281455	0.250321698	-194.9415174	5.796398826	5.263255738	0.533143089	2.980956872	4.721019828	0.260209416	-194.5023655	5.331734204	0.010648984	117.8983323	-196.5338158	0.131145188	0.043835144	not-adaptive	0.131145188	0.139201368
ENSMUSG00000001270.9	Ckb	7.002968022	7.161980651	2.509818872	0.588298377	-237.0536084	7.308912552	6.949061415	0.359851137	7.406648061	2.376106369	0.620894842	-236.5857705	6.961903337	0.001260518	1198.73727	-237.3064462	0.486423503	0.229920803	not-adaptive	0.486423503	0.072838641
ENSMUSG00000001280.13	Sp1	3.214690569	18478045.67	1.50E-06	1557827.129	-237.9319416	3.599908527	3.139787078	0.460121449	18478045.97	1.48E-06	1557827.153	-237.1323336	3.21469059	2.34E-10	1.00E+10	-237.9319419	0.449504991	0.206014259	not-adaptive	0.449504991	0.197293521
ENSMUSG00000001285.12	Myg1	6.519207662	6.385339877	2.888904299	0.540701344	-223.6064975	6.800500593	6.467314519	0.333186073	6.572066261	2.846924873	0.54761757	-223.2688586	6.542647226	6.50E-06	274082.8648	-225.4178939	0.116596581	0.038155636	not-adaptive	0.116596581	0.072474175
ENSMUSG00000001288.15	Rarg	5.573123338	5.573227541	3.025156648	0.467345565	-272.6030657	5.988135899	5.4882004	0.499935498	5.986100755	2.838016719	0.497948474	-271.7000363	5.53890303	0.002825158	525.4534396	-275.9383829	0.014431432	0.003597254	adaptive	0.014431432	0.125773801
ENSMUSG00000001289.12	Pfdn5	7.486854748	7.06156051	2.497057544	0.591663166	-278.3655189	7.64762917	7.453028995	0.194600175	7.160056895	2.459968188	0.600488636	-278.200438	7.49502915	0.001084392	1424.909205	-279.7624274	0.209718448	0.077148198	not-adaptive	0.209718448	0.037185697
ENSMUSG00000001313.12	Rnd2	3.324392131	31872429.02	1.14E-06	2687067.65	-108.87228	3.478698055	3.290101926	0.188596129	31872477.05	1.14E-06	2687071.699	-108.8248158	3.324392137	3.07E-10	1.00E+10	-108.8722803	0.953644396	0.758002235	not-adaptive	0.953644396	0.080415182
ENSMUSG00000001323.17	Srr	3.145989451	7.180062637	7.477291641	0.604918092	-193.1315369	3.273262241	3.116578084	0.156684156	7.16690586	7.458427261	0.606123183	-193.1077079	3.053200354	0.004242298	1079.873861	-193.1630903	0.946123322	0.739275195	not-adaptive	0.946123322	0.070766331
ENSMUSG00000001366.14	Fbxo9	4.971364584	5.156446156	4.940074099	0.415334617	-174.6978307	5.0917675	4.948702352	0.143065149	5.163556909	4.892805156	0.419636599	-174.6669882	5.175535779	0.005842101	349.2882192	-175.1321078	0.628059991	0.334800782	not-adaptive	0.628059991	0.041116273
ENSMUSG00000001376.17	Vps50	5.204637152	7.332476335	5.809537555	0.61225302	-280.8538518	5.351492219	5.174453038	0.177039181	7.305517711	5.859479007	0.606025474	-280.8046971	5.130918397	0.003803552	917.7052447	-279.3964593	1	1	not-adaptive	1	0.04853486
ENSMUSG00000001380.7	Hars	6.745247604	3334196.459	8.00E-06	281097.4335	-280.8805417	6.860543287	6.723962248	0.13658104	3221525.699	8.27E-06	271598.4407	-280.796426	6.745247627	2.25E-10	1.00E+10	-280.8805418	0.919324752	0.681688169	not-adaptive	0.919324752	0.029011204
ENSMUSG00000001383.9	Zmat2	5.062370292	5.992038203	2.58544895	0.495840561	-258.9462993	5.14281994	5.045674459	0.097145481	5.959702397	2.547388484	0.503381922	-258.90773	5.162318524	0.001078868	1285.28112	-261.3926732	0.083330287	0.025792341	not-adaptive	0.083330287	0.027512515
ENSMUSG00000001403.13	Ube2c	8.123959605	4314015.184	9.91E-06	363697.5584	-222.4642992	7.502010589	8.201703232	-0.699692643	18478200.49	2.28E-06	1557840.18	-221.7347559	8.107339628	0.000658538	5347.406822	-222.3515132	0.539691657	0.266724616	not-adaptive	0.539691657	-0.128646243
ENSMUSG00000001415.10	Smg5	4.958384896	4961181.264	6.16E-06	418261.9884	-289.5211992	4.735114279	5.001992439	-0.266878159	18348752.01	1.66E-06	1546926.813	-289.2316491	4.920457633	0.000681234	3638.689368	-288.6835298	1	1	not-adaptive	1	-0.079103632
ENSMUSG00000001416.13	Cct3	8.680826763	7.473492869	1.31029781	0.624901182	-225.5144533	8.691804265	8.678502343	0.013301922	7.462705272	1.30624078	0.626896778	-225.513004	8.700308982	0.000816729	989.4759227	-224.0638513	1	1	not-adaptive	1	0.002209589
ENSMUSG00000001418.13	Glmp	7.788739063	7.022994812	2.367376326	0.580986435	-270.8661812	7.970428546	7.753445491	0.216983054	7.322771661	2.259501057	0.610717665	-270.6577017	7.736025315	0.001444662	964.3346779	-270.9641931	0.736024851	0.433666941	not-adaptive	0.736024851	0.039819735
ENSMUSG00000001419.17	Mef2d	5.299934264	4.119087048	3.295807354	0.332707372	-257.9696069	5.660364245	5.224173971	0.436190274	4.205120412	3.139375405	0.349223584	-257.3866345	5.416994874	0.005344913	209.6737421	-260.4193624	0.048184017	0.013785117	adaptive	0.048184017	0.115691953
ENSMUSG00000001424.14	Snd1	6.788887034	4.105585472	3.37603999	0.351405093	-268.7382508	6.903421554	6.764908842	0.138512712	4.159786681	3.402380525	0.348633178	-268.6831055	6.975717746	0.005302373	225.8529274	-270.0359575	0.258501959	0.099989933	not-adaptive	0.258501959	0.029241091
ENSMUSG00000001436.15	Slc19a1	5.093187633	10065364.92	2.56E-06	848576.0462	-160.7422786	4.838125446	5.132937585	-0.294812139	10065364.92	2.54E-06	848576.0462	-160.5337904	5.093187647	2.17E-10	1.00E+10	-160.7422789	0.81181037	0.518449329	not-adaptive	0.81181037	-0.085336541
ENSMUSG00000001440.5	Kpnb1	5.543615027	16.8039175	0.714124131	1.407147295	-241.8706911	5.283002253	5.598096128	-0.315093875	28.28571121	0.420938977	2.386586376	-240.7981712	5.56004187	8.16E-05	12455.22238	-241.9756697	0.308048352	0.124882122	not-adaptive	0.308048352	-0.083578235
ENSMUSG00000001441.13	Npepps	4.431120623	8.08474808	3.680603258	0.684905052	-277.9159926	4.955720009	4.326735266	0.628984743	8.757529031	3.392764322	0.738776443	-276.8925489	4.308943575	0.001315872	1976.99873	-278.4461057	0.211494397	0.077950993	not-adaptive	0.211494397	0.195815828
ENSMUSG00000001445.10	Mrpl10	6.598347868	6.608828593	2.206503322	0.55837789	-249.7618014	6.862986885	6.544513176	0.318473709	6.857979025	2.157142409	0.569934357	-249.2791942	6.617878585	0.001241492	1024.358584	-250.5921606	0.269020848	0.105130706	not-adaptive	0.269020848	0.068550719
ENSMUSG00000001467.5	Cyp51	6.191717794	4.988871903	5.232853714	0.410035615	-301.319907	5.486256596	6.342972852	-0.856716256	5.587485781	4.657043353	0.46102403	-299.7794504	6.045931513	0.006667018	328.6437955	-303.6191878	0.021499248	0.005585243	adaptive	0.021499248	-0.209337068
ENSMUSG00000001472.17	Tcf25	7.108590065	6.897398277	1.347887985	0.575114595	-223.1470979	6.885080006	7.155049834	-0.269969829	7.328044593	1.2680932	0.611707361	-222.555031	7.074252228	0.000592696	1384.419631	-225.3584411	0.06060305	0.017890701	not-adaptive	0.06060305	-0.055488396
ENSMUSG00000001473.7	Tubb6	8.561235659	8.657641594	3.35312621	0.736947496	-293.006396	7.893362473	8.697272219	-0.803909746	11.95604958	2.463448516	1.003597263	-291.0355581	8.603744779	0.00170804	1436.334048	-292.1080726	0.342147103	0.143032332	not-adaptive	0.342147103	-0.139922989
ENSMUSG00000001482.15	Def8	4.705146792	8.192493314	3.994928284	0.69060206	-249.1893507	4.252297381	4.781398295	-0.529100914	8.796693975	3.73303168	0.738481121	-248.6477803	4.721017429	0.001605818	1750.706451	-249.1287119	0.61820721	0.326717899	not-adaptive	0.61820721	-0.169190095
ENSMUSG00000001507.16	Itga3	4.297631136	5.325659035	4.576154869	0.434526714	-223.7302178	4.363532705	4.284059276	0.079473429	5.328102032	4.561776412	0.435969379	-223.7176174	4.32388636	0.002301428	939.3067606	-225.3539115	0.194700234	0.070446395	not-adaptive	0.194700234	0.026518168
ENSMUSG00000001517.14	Foxm1	6.803083226	6.035970519	6.004872014	0.502441074	-285.8993711	6.320678053	6.894886003	-0.57420795	6.227207418	5.686343939	0.53027426	-285.3811288	6.849903224	0.004877524	629.7899156	-286.6625272	0.277648753	0.109404876	not-adaptive	0.277648753	-0.125447367
ENSMUSG00000001518.12	Itfg2	5.300570788	15.38938814	1.380254008	1.290419084	-218.3515021	5.421964445	5.276697101	0.145267344	16.44429293	1.296888231	1.375102473	-218.2604176	5.324224691	0.000275675	6505.543919	-218.3823845	0.885177631	0.621379184	not-adaptive	0.885177631	0.039180482
ENSMUSG00000001521.12	Tulp3	5.125442705	7.55624549	2.265351497	0.632283597	-276.700674	4.767877537	5.199973315	-0.432095778	8.586685294	1.945664489	0.739523241	-275.7810967	5.171145897	0.000367964	4184.394812	-278.3399282	0.07739512	0.02368349	not-adaptive	0.07739512	-0.125157039
ENSMUSG00000001525.10	Tubb5	9.98219479	6.578122852	2.702649348	0.549850053	-281.3052408	9.288401283	10.12591342	-0.837512136	8.87081058	1.957751866	0.75741252	-278.0915291	9.974776607	0.001836789	809.4457268	-280.4699446	0.092697339	0.029182229	not-adaptive	0.092697339	-0.124549847
ENSMUSG00000001542.7	Ell2	3.759730727	4.15317128	6.827836936	0.349365027	-197.6344907	4.45660496	3.613747754	0.842857206	4.53460893	6.342119552	0.377805945	-196.7720506	3.772027745	0.008032967	309.0052801	-198.6560994	0.151973541	0.052239012	not-adaptive	0.151973541	0.302449277
ENSMUSG00000001569.10	Nom1	3.573908713	9.498014886	4.566114726	0.798410705	-232.4255132	4.10710091	3.454281108	0.652819803	10.17300256	4.222008275	0.857553136	-231.6829546	3.50199079	0.001274449	2937.16958	-232.6159021	0.393392488	0.171945979	not-adaptive	0.393392488	0.249734901
ENSMUSG00000001576.15	Ergic1	7.924672852	7.309513435	1.519109205	0.60197873	-237.7977474	7.423907832	8.035164831	-0.611256999	10.70674071	1.020115093	0.897996484	-234.7114734	7.92800892	0.000740037	1247.648156	-236.9685213	0.104658998	0.033616652	not-adaptive	0.104658998	-0.11414882
ENSMUSG00000001627.12	Ifrd1	6.810533559	4.647223306	5.619919856	0.388104369	-303.5422224	6.728703091	6.826710663	-0.098007572	4.64905597	5.616536365	0.388290333	-303.5257338	6.751599831	0.004950104	443.7383714	-301.8919814	1	1	not-adaptive	1	-0.020862145
ENSMUSG00000001630.13	Stk38l	3.765478869	8.497296702	3.353065732	0.727801274	-288.3838887	3.988039812	3.718566555	0.269473257	8.790654071	3.292758891	0.741016183	-288.16903	3.75619005	0.002261974	1064.484392	-287.968361	1	1	not-adaptive	1	0.100933218
ENSMUSG00000001632.16	Brpf1	3.313378383	18478046.9	1.90E-06	1557827.232	-237.3761484	3.659326928	3.252921355	0.406405573	18478046.9	1.89E-06	1557827.232	-236.9473628	3.313378392	2.96E-10	1.00E+10	-237.3761486	0.651299428	0.35441916	not-adaptive	0.651299428	0.16984237
ENSMUSG00000001642.18	Akr1b3	8.399211755	8.985717415	1.068626909	0.761815545	-223.3253317	7.960261527	8.49144938	-0.531187852	18.19672835	0.536707276	1.524720551	-220.3074057	8.415635657	0.000650748	1212.077839	-221.2121889	0.404629595	0.17856025	not-adaptive	0.404629595	-0.093194994
ENSMUSG00000001666.8	Ddt	6.170730676	8.241209849	1.709671489	0.699130285	-159.0697045	6.430500249	6.121808691	0.308691558	8.650628259	1.637021401	0.72837275	-158.6702722	6.156482244	0.000776883	1541.490844	-158.6112802	1	1	not-adaptive	1	0.070973013
ENSMUSG00000001674.11	Ddx18	5.037825063	3108247.127	9.40E-06	262050.4305	-289.8293898	5.205923467	5.005498447	0.200425021	3108240.965	9.38E-06	262049.9108	-289.6582964	5.037825061	2.46E-10	1.00E+10	-289.8293901	0.84274262	0.558569347	not-adaptive	0.84274262	0.056640363
ENSMUSG00000001687.15	Ubl3	5.587144676	2.452970506	6.373584454	0.201654083	-259.6437027	6.249554661	5.446155955	0.803398706	2.523387194	6.091461281	0.210949462	-258.9000807	5.705467049	0.018248974	71.01880453	-260.9958034	0.122981336	0.040628445	not-adaptive	0.122981336	0.198515092
ENSMUSG00000001707.8	Eef1e1	5.586757307	7.880266086	1.683532887	0.663231092	-214.62451	5.591701624	5.585705035	0.005996589	7.87552552	1.682875604	0.6634792	-214.6243038	5.546452413	0.000627383	1840.671576	-215.2410831	0.539679798	0.266716097	not-adaptive	0.539679798	0.001547989
ENSMUSG00000001729.14	Akt1	4.454601857	14069303.88	2.59E-06	1186142.153	-324.7645395	4.613410725	4.42603911	0.187371615	14033672.07	2.59E-06	1183138.07	-324.6434123	4.454601879	3.07E-10	1.00E+10	-324.7645402	0.885920694	0.622581666	not-adaptive	0.885920694	0.05981754
ENSMUSG00000001750.16	Tcirg1	6.124128425	6.998511466	4.543604086	0.591548938	-289.7544715	6.119578236	6.125080365	-0.005502129	7.020182262	4.55621592	0.589924604	-289.7544052	6.002017384	0.002696964	998.452822	-288.9832015	1	1	not-adaptive	1	-0.001296548
ENSMUSG00000001751.9	Naglu	5.340701488	4.082061214	6.783126859	0.343562057	-284.2316918	6.273863717	5.143050907	1.13081281	4.644833275	6.006925849	0.387979693	-282.3428604	5.182912098	0.009082637	261.622617	-284.9839766	0.071281666	0.02154411	not-adaptive	0.071281666	0.286729757
ENSMUSG00000001755.12	Coasy	5.303880446	10.95183361	2.42973237	0.917093544	-219.1275592	5.034301191	5.363783516	-0.329482325	12.44048399	2.152203809	1.038692992	-218.7941163	5.300647167	0.00037429	6119.66907	-219.3145568	0.594258671	0.307616626	not-adaptive	0.594258671	-0.091459478
ENSMUSG00000001767.5	Crnkl1	4.283839717	10.20946601	2.87747021	0.858976536	-210.501364	4.701441741	4.201600313	0.499841428	10.9452432	2.680055984	0.917338255	-209.8900993	4.138441584	0.001691079	1423.993263	-209.7945771	1	1	not-adaptive	1	0.162164312
ENSMUSG00000001768.16	Rin2	4.278821696	18.33836291	1.853499239	1.528406029	-243.5085181	4.061835948	4.321601345	-0.259765397	22.23601023	1.516915154	1.872259506	-243.3314819	4.287830257	2.88E-10	1.00E+10	-243.5415775	0.810506754	0.51684165	not-adaptive	0.810506754	-0.089434022
ENSMUSG00000001774.8	Chordc1	5.447560887	5.335248843	6.070616611	0.4415743	-310.4080554	5.933823172	5.348104171	0.585719001	5.601194473	5.845211464	0.45848492	-309.8166181	5.31384018	0.004318133	650.7866268	-311.804027	0.13705008	0.046185451	not-adaptive	0.13705008	0.149934369
ENSMUSG00000001783.3	Rtcb	7.106357999	8.944351015	1.681780438	0.764416545	-248.7052382	7.078303959	7.111948696	-0.033644737	8.937686219	1.687949033	0.761387051	-248.6988394	7.109180151	0.00030854	4353.096206	-249.3973152	0.497342781	0.237234643	not-adaptive	0.497342781	-0.006841201
ENSMUSG00000001785.13	Pwp1	5.555118963	14.48922374	2.287618452	1.209344163	-244.5577137	5.880601425	5.508677193	0.371924232	14.80313423	2.249439707	1.225108441	-244.2610745	5.552395416	2.85E-10	1.00E+10	-244.6628029	0.669162461	0.370061845	not-adaptive	0.669162461	0.094257787
ENSMUSG00000001786.14	Fbxo7	6.537883847	7.91679856	3.777071959	0.672031217	-291.9949112	6.408055426	6.564054234	-0.155998807	8.036563263	3.777083017	0.672056143	-291.9325745	6.528402642	0.002201034	1153.768006	-291.7413867	1	1	not-adaptive	1	-0.034700532
ENSMUSG00000001794.13	Capns1	7.124957597	4.441148978	5.725206798	0.372876587	-311.736493	6.60905749	7.232460956	-0.623403466	4.643346179	5.48166274	0.389364287	-311.0403996	7.413120655	0.007420185	296.2385224	-313.8437492	0.060606714	0.017891935	not-adaptive	0.060606714	-0.130042085
ENSMUSG00000001829.17	Clpb	5.324344003	10.73467033	3.341866813	0.899406537	-292.745903	5.963803001	5.196624918	0.767178082	15.84026352	2.251087328	1.336902155	-291.1764758	5.303087843	0.000659477	4672.078703	-292.9528704	0.169247258	0.059445449	not-adaptive	0.169247258	0.198657671
ENSMUSG00000001833.17	Septin7	7.719226623	8.62715749	1.133991522	0.732048857	-229.3274814	7.712115613	7.720711334	-0.008595721	8.615859526	1.130975668	0.734046794	-229.3268062	7.719510051	8.95E-11	1.00E+10	-230.4373946	0.329365107	0.136129264	not-adaptive	0.329365107	-0.001607094
ENSMUSG00000001844.10	Zdhhc4	5.953780025	3131796.058	7.85E-06	264034.4997	-238.9289223	6.337362298	5.890405563	0.446956735	3739706.485	6.49E-06	315286.1637	-238.1379817	5.953780025	2.07E-10	1.00E+10	-238.9289225	0.453418029	0.208489878	not-adaptive	0.453418029	0.105515526
ENSMUSG00000001847.14	Rac1	8.245909899	1.214066613	6.134315748	0.097078746	-235.8032279	8.807739451	8.127661264	0.680078187	1.178266681	5.79672317	0.102732834	-235.5066008	8.662412892	0.052062336	11.53780109	-240.9316396	0.004404895	0.000987916	adaptive	0.004404895	0.115931516
ENSMUSG00000001855.15	Nup214	5.272094681	21.41440911	1.382723454	1.80800561	-261.7764793	4.927115227	5.338685059	-0.411569831	30.35827371	0.97863392	2.548127069	-261.1790725	5.274553124	2.53E-10	1.00E+10	-261.8018293	0.536463477	0.26441109	not-adaptive	0.536463477	-0.115741232
ENSMUSG00000001870.16	Ltbp1	6.688787574	4.080335374	7.004824476	0.341639537	-313.0634465	6.766682497	6.672330176	0.094352322	4.08273088	7.005111486	0.341588894	-313.051222	6.851479758	0.012274764	198.3534453	-315.6301544	0.075854944	0.02314133	not-adaptive	0.075854944	0.020258015
ENSMUSG00000001891.16	Ugp2	7.495607942	5.148446725	3.08304696	0.418280297	-272.6918577	8.238364904	7.341043273	0.897321631	6.605532206	2.352278481	0.549605328	-269.5135733	7.411194627	0.00326423	398.3248007	-273.0414953	0.029365875	0.007900708	adaptive	0.029365875	0.166372923
ENSMUSG00000001909.16	Trmt1	5.832167685	34.03955541	0.746325545	2.868363084	-241.4725425	5.968726809	5.806910431	0.161816377	41.56575472	0.615060435	3.480689708	-241.3670185	5.832502338	2.15E-10	1.00E+10	-241.4771386	0.895726543	0.638856944	not-adaptive	0.895726543	0.039652441
ENSMUSG00000001910.5	Nacc1	4.341355678	10.55504774	3.048324358	0.879063035	-309.5378443	4.189178582	4.372719039	-0.183540457	10.74089141	2.959371895	0.905969071	-309.4344383	4.329113939	0.001020047	2656.720882	-309.6759087	0.785472028	0.487093237	not-adaptive	0.785472028	-0.061863267
ENSMUSG00000001911.16	Nfix	2.64479895	9.248253856	4.464093474	0.776988612	-312.4630025	1.83299534	2.8178717	-0.98487636	14.36779858	2.935258563	1.180987957	-310.1443619	2.77258361	0.002657018	1282.470166	-311.5563994	0.243646361	0.092860384	not-adaptive	0.243646361	-0.620402808
ENSMUSG00000001918.17	Slc1a5	4.721043496	3.955386555	8.784720455	0.329325157	-290.780503	5.711973809	4.516335977	1.195637832	4.339728081	7.886758417	0.366688085	-289.1975567	4.456933236	0.010429003	288.2845537	-291.6515781	0.085947267	0.026731917	not-adaptive	0.085947267	0.33883655
ENSMUSG00000001924.15	Uba1	6.338176947	6.229028137	2.167026256	0.523969879	-256.132509	6.526416046	6.299874031	0.226542015	6.334138542	2.110963426	0.537898377	-255.8785115	6.300146049	0.001315573	902.2707722	-257.8986354	0.132639029	0.044427297	not-adaptive	0.132639029	0.050967978
ENSMUSG00000001942.8	Siae	3.913700346	5.887467985	8.510515279	0.488955476	-158.3354725	4.76269638	3.781825536	0.980870845	7.379101979	6.957154507	0.610909374	-157.6018479	4.017812506	4.84E-10	1.00E+10	-158.8960973	0.274103549	0.107642325	not-adaptive	0.274103549	0.332695771
ENSMUSG00000001962.8	Fam50a	5.257461079	4.494820293	3.975044435	0.371488144	-184.2248803	5.779113016	5.144178111	0.634934905	4.849073429	3.674800455	0.402406734	-183.3099141	5.197479367	0.004238371	338.6155874	-182.0188932	1	1	not-adaptive	1	0.167907488
ENSMUSG00000001964.14	Emd	4.359310281	10.95221106	2.273731043	0.913816983	-265.5027565	4.137541927	4.393978433	-0.256436506	11.55645989	2.141829947	0.971354664	-265.2954735	4.355975512	2.18E-10	1.00E+10	-265.9107233	0.540505855	0.267309896	not-adaptive	0.540505855	-0.086753857
ENSMUSG00000001986.16	Gria3	4.981246582	8.652791207	3.675072155	0.736419579	-233.9086739	5.031207505	4.968357377	0.062850128	8.647960457	3.671824213	0.736955906	-233.8987504	5.008076301	0.001650151	1645.215491	-233.5228357	1	1	not-adaptive	1	0.018135741
ENSMUSG00000001995.9	Sipa1l2	1.986607564	12794180.6	2.15E-06	1078636.879	-130.6564831	2.082403003	1.963078859	0.119324144	25361468.54	1.09E-06	2138146.708	-130.6220123	1.986607554	2.32E-10	1.00E+10	-130.6564833	0.96611642	0.792883692	not-adaptive	0.96611642	0.085131169
ENSMUSG00000001998.15	Ap4e1	3.83665804	8.225275191	3.956967918	0.69609623	-153.095711	3.806509586	3.843242962	-0.036733376	8.218589759	3.9373329	0.699727268	-153.0936297	3.87302831	0.001254438	2277.471286	-153.4782212	0.680728651	0.380469911	not-adaptive	0.680728651	-0.013855472
ENSMUSG00000001999.15	Blvra	6.593430945	5.743082593	1.941080409	0.487245403	-208.8919154	7.133936997	6.48527412	0.648662877	7.328058325	1.547686248	0.612412879	-206.5208671	6.588413071	0.001365699	713.1992531	-209.4016657	0.056089953	0.016380176	not-adaptive	0.056089953	0.137530919
ENSMUSG00000002010.17	Idh3g	6.984904811	18477018.16	1.41E-06	1557740.502	-282.5181216	7.067863694	6.968313035	0.099550659	19052925.8	1.36E-06	1606293.508	-282.4690947	6.984904842	2.19E-10	1.00E+10	-282.5181218	0.952155334	0.754177304	not-adaptive	0.952155334	0.020464782
ENSMUSG00000002014.12	Ssr4	8.412289136	6.158629389	1.386372785	0.517019696	-214.0022928	8.230624051	8.448294433	-0.217670382	6.373446304	1.329024672	0.540011333	-213.6448797	8.493073297	0.000959164	764.3240939	-214.5378855	0.409423248	0.181412861	not-adaptive	0.409423248	-0.037658294
ENSMUSG00000002015.5	Bcap31	9.376744236	8.40940078	0.507727292	0.720451758	-158.3717293	9.272458443	9.398695165	-0.126236722	8.805733529	0.493284133	0.741394909	-158.0416692	9.376393887	3.96E-11	1.00E+10	-159.6328032	0.203694487	0.074441336	not-adaptive	0.203694487	-0.019508582
ENSMUSG00000002017.10	Fam98a	4.492138116	18477959.56	1.15E-06	1557819.869	-229.0283536	4.43123976	4.502199584	-0.070959824	18478045.93	1.15E-06	1557827.15	-229.0053748	4.492138102	1.79E-10	1.00E+10	-229.0283538	0.977283028	0.830252245	not-adaptive	0.977283028	-0.022919625
ENSMUSG00000002028.13	Kmt2a	3.088726819	18348751.05	1.43E-06	1546926.732	-276.043831	3.096204899	3.087461298	0.008743601	18348751.3	1.43E-06	1546926.753	-276.0435059	3.088726812	2.21E-10	1.00E+10	-276.0438312	0.999674738	0.979650201	not-adaptive	0.999674738	0.004079896
ENSMUSG00000002031.13	Ift46	6.156175189	22.30939673	1.122445837	1.883738471	-226.6836245	5.944092214	6.208146298	-0.264054084	21.81880182	1.14599742	1.835034356	-226.3762968	6.162077748	7.29E-05	29234.75459	-226.7005937	0.723035522	0.420615863	not-adaptive	0.723035522	-0.062706058
ENSMUSG00000002043.17	Trappc6a	5.857887613	7.457438168	3.092147261	0.625320362	-250.551815	5.597115218	5.912187867	-0.315072649	7.666564384	3.025534714	0.638208805	-250.2422538	5.872667892	2.14E-10	1.00E+10	-251.7596268	0.219287201	0.081499305	not-adaptive	0.219287201	-0.079008667
ENSMUSG00000002052.6	Supt6	3.358127768	20.31369911	1.036381536	1.70977813	-251.6434673	3.735817661	3.270481225	0.465336437	3108240.965	6.74E-06	262049.9108	-250.3400474	3.354609995	0.000326584	5376.644224	-251.489356	0.316855761	0.12948923	not-adaptive	0.316855761	0.191921109
ENSMUSG00000002064.10	Sdf2	6.928774872	19.92552397	0.953286962	1.683593013	-256.0369548	7.03092907	6.909821751	0.121107318	20.91169651	0.913997166	1.756091383	-255.952101	6.929956207	1.63E-10	1.00E+10	-256.0915115	0.869870902	0.597475061	not-adaptive	0.869870902	0.025066845
ENSMUSG00000002068.16	Ccne1	5.825692725	5.804275076	7.452693644	0.48315614	-189.106501	6.230368534	5.763252943	0.467115591	5.784363309	7.367423794	0.487062201	-188.9323577	5.839536176	0.002052141	1975.733105	-190.6798369	0.174212548	0.061555956	not-adaptive	0.174212548	0.112434163
ENSMUSG00000002102.15	Psmc3	8.415736825	9.682032619	0.638997886	0.824905321	-190.0327482	8.286484579	8.442792974	-0.156308395	10.15493034	0.61595457	0.854797686	-189.6451054	8.45830818	0.000245659	2173.021541	-190.2848763	0.527413255	0.257984257	not-adaptive	0.527413255	-0.026960149
ENSMUSG00000002103.16	Acp2	4.511300084	18478046.9	2.30E-06	1557827.232	-246.8852994	5.222953574	4.393842712	0.829110862	18478046.9	2.25E-06	1557827.232	-245.4699248	4.511300085	3.59E-10	1.00E+10	-246.8852998	0.242834518	0.092475157	not-adaptive	0.242834518	0.249382654
ENSMUSG00000002105.15	Slc39a13	6.249951417	8.012460973	2.803773794	0.68019232	-289.6450629	5.623321357	6.375580446	-0.752259089	10.66046413	2.130074063	0.89445098	-287.4485885	6.230454935	0.001538893	1249.701933	-289.7246661	0.102686197	0.032877339	not-adaptive	0.102686197	-0.181134199
ENSMUSG00000002107.18	Celf2	5.814454447	25.96625599	0.962896991	2.204308898	-300.5119673	5.681443869	5.84258872	-0.16114485	28.97423104	0.8733104	2.430152679	-300.3734487	5.835365963	0.000548139	3777.297072	-299.9737375	1	1	not-adaptive	1	-0.040350117
ENSMUSG00000002129.11	Sf3a1	4.796453313	20541680.45	7.48E-07	1731805.316	-246.2265711	4.948979343	4.766636194	0.182343149	19053067.66	8.04E-07	1606305.469	-245.9471097	4.796453325	1.30E-10	1.00E+10	-246.2265716	0.756190546	0.454694193	not-adaptive	0.756190546	0.054159502
ENSMUSG00000002147.18	Stat6	5.890754218	9.419771293	2.617242159	0.789409867	-293.0890446	6.196831785	5.829323112	0.367508673	10.20514465	2.423712324	0.852797499	-292.5747748	5.899721342	0.000134593	16243.19156	-293.8143333	0.289512008	0.115367004	not-adaptive	0.289512008	0.088202436
ENSMUSG00000002205.16	Vrk3	4.719410702	6.235736422	5.824817884	0.513448201	-204.5378528	4.875004843	4.683557934	0.191446908	6.186932427	5.753815718	0.519393728	-204.4832754	4.777562505	0.001867566	1729.519944	-205.4199698	0.391921247	0.171087469	not-adaptive	0.391921247	0.057798741
ENSMUSG00000002210.11	Smg9	3.977449937	10.68590203	2.608618729	0.894775607	-201.5292351	4.028986327	3.965608926	0.063377401	10.74736911	2.574057325	0.907340535	-201.5181979	3.964253991	2.46E-10	1.00E+10	-201.7579586	0.786816096	0.488639151	not-adaptive	0.786816096	0.022874498
ENSMUSG00000002221.11	Paxip1	3.577046614	7.604977928	4.923873821	0.640793894	-252.2159758	3.511120706	3.589126527	-0.078005821	7.63737408	4.906303748	0.643329467	-252.2060813	3.618437414	0.003226668	960.0354201	-251.1434739	1	1	not-adaptive	1	-0.031701189
ENSMUSG00000002227.15	Mov10	4.524261356	14.15129112	2.318850703	1.181020916	-271.0883344	4.91357927	4.449731153	0.463848117	17.77262665	1.830467995	1.496439994	-270.4298869	4.531271454	2.82E-10	1.00E+10	-271.2297068	0.449409869	0.205954247	not-adaptive	0.449409869	0.143056158
ENSMUSG00000002233.13	Rhoc	7.829092831	4.706895394	2.20078963	0.391960185	-239.8622292	8.091867932	7.773946271	0.317921661	4.897405658	2.130469193	0.405218391	-239.3802408	7.64958923	0.002501184	343.089352	-238.8964147	1	1	not-adaptive	1	0.057825637
ENSMUSG00000002250.16	Ppard	3.708485743	20.75788832	2.184704671	1.747196823	-240.963132	4.706860863	3.510695528	1.196165334	18478046.9	2.36E-06	1557827.232	-237.9717371	3.714396567	0.001501739	2460.827241	-240.680904	0.066592265	0.019926368	not-adaptive	0.066592265	0.423008326
ENSMUSG00000002274.13	Metrn	5.354970387	9.190105988	3.757405658	0.778980223	-269.9532569	5.254453553	5.374116706	-0.119663153	9.303003583	3.716506075	0.788100778	-269.921981	5.413709621	0.001361272	2187.074783	-270.0135802	0.912470805	0.668638893	not-adaptive	0.912470805	-0.032486915
ENSMUSG00000002279.19	Lmf1	4.356207924	19809304.86	2.11E-06	1670054.831	-184.4452697	4.315491339	4.362472014	-0.046980675	21309722.42	1.96E-06	1796557.398	-184.4420169	4.356207936	3.53E-10	1.00E+10	-184.4452701	0.996752107	0.935710765	not-adaptive	0.996752107	-0.01562105
ENSMUSG00000002280.11	Ciao3	5.028638855	5.932972318	3.228281669	0.4941053	-161.2380687	5.563695247	4.931927126	0.631768121	6.478046374	2.958222182	0.537697041	-160.3648202	5.057538524	0.001900949	880.4277109	-161.9376907	0.207448859	0.076125423	not-adaptive	0.207448859	0.173891915
ENSMUSG00000002297.16	Dbf4	4.974833617	3.841046893	9.779556019	0.319445626	-224.8021064	5.130117284	4.94522525	0.184892034	3.831212371	9.67459204	0.32315044	-224.7755267	5.128305553	0.014950678	227.1989252	-229.0624714	0.013746862	0.003410179	adaptive	0.013746862	0.052955573
ENSMUSG00000002307.16	Daxx	4.794144612	3097222.436	1.06E-05	261118.7283	-206.2296194	5.637396944	4.667203401	0.970193543	18478045.94	1.71E-06	1557827.151	-204.1169358	4.79332973	1.69E-05	163167.5709	-206.2294072	0.120938712	0.039833963	not-adaptive	0.120938712	0.272470812
ENSMUSG00000002319.16	Ipo4	5.914049281	18478046.9	1.58E-06	1557827.232	-231.6958902	6.13807507	5.863033507	0.275041563	18478046.9	1.57E-06	1557827.232	-231.406883	5.907792817	0.000447622	5358.727266	-231.4397364	0.967680398	0.797693387	not-adaptive	0.967680398	0.066138989
ENSMUSG00000002320.15	Tm9sf1	6.313567886	7.651044456	2.680912357	0.647135013	-251.3259296	6.248268546	6.326404587	-0.078136041	7.674628683	2.68368438	0.646351091	-251.3047052	6.322362071	1.90E-10	1.00E+10	-252.4565413	0.316055933	0.129068537	not-adaptive	0.316055933	-0.017929361
ENSMUSG00000002325.15	Irf9	5.466988249	9.645931368	2.740991063	0.810525168	-210.3748914	5.40223053	5.477472154	-0.075241624	9.704015403	2.710873571	0.820030647	-210.3624945	5.499055574	2.36E-10	1.00E+10	-210.6902421	0.720544882	0.418154846	not-adaptive	0.720544882	-0.01995504
ENSMUSG00000002326.6	Gmpr2	5.619429318	2521459.73	1.05E-05	212573.9339	-245.9646846	5.682288286	5.607850034	0.074438252	2521459.73	1.05E-05	212573.9339	-245.9427383	5.619429305	2.24E-10	1.00E+10	-245.9646848	0.97829254	0.834052688	not-adaptive	0.97829254	0.019024258
ENSMUSG00000002329.7	Mdp1	4.848748528	3069832.243	1.00E-05	258809.5124	-210.3679982	5.237300073	4.778478567	0.458821506	3069829.662	9.91E-06	258809.2945	-209.7803372	4.848748507	2.59E-10	1.00E+10	-210.3679983	0.555625364	0.278310398	not-adaptive	0.555625364	0.132271919
ENSMUSG00000002332.16	Dhrs1	6.81025989	7.739028698	2.281388481	0.650386321	-218.4882045	6.652828147	6.840126191	-0.187298043	7.915466549	2.209651707	0.67246944	-218.3569106	6.749171999	0.000733334	2102.96347	-218.9126797	0.573630943	0.291747846	not-adaptive	0.573630943	-0.040055174
ENSMUSG00000002342.17	Tmem161a	6.015416995	3130831.057	7.44E-06	263953.1525	-282.8079425	6.327585912	5.955295574	0.372290339	11142858.89	2.07E-06	939429.7792	-282.0352021	6.015417003	1.96E-10	1.00E+10	-282.8079429	0.461745742	0.213803697	not-adaptive	0.461745742	0.087482077
ENSMUSG00000002343.11	Armc6	5.097735555	14.99887381	1.344398876	1.255677259	-171.0182596	4.938465397	5.132089048	-0.193623651	15.35148977	1.309752011	1.286570156	-170.8717106	5.094072554	1.73E-10	1.00E+10	-171.0852191	0.807745254	0.513456254	not-adaptive	0.807745254	-0.055483402
ENSMUSG00000002345.18	Borcs8	6.666984982	10.72202852	1.548536706	0.897366772	-231.2394507	6.573018681	6.684674308	-0.111655626	10.95376664	1.521354416	0.913975098	-231.175254	6.706942561	0.000363595	3900.61793	-231.4034649	0.795956378	0.499301018	not-adaptive	0.795956378	-0.024301185
ENSMUSG00000002365.10	Snx9	4.493905222	6.695432224	3.774542614	0.565172627	-229.0168502	5.103968093	4.359986468	0.743981625	8.224549901	3.070451059	0.696633965	-227.4694826	4.305503345	0.002647395	807.8326189	-228.7814906	0.269278782	0.10525773	not-adaptive	0.269278782	0.227295653
ENSMUSG00000002372.9	Ranbp3	5.676804042	3108247.127	6.63E-06	262050.4305	-240.7177039	5.681203438	5.675997486	0.005205952	3108247.127	6.63E-06	262050.4305	-240.7175589	5.67680404	1.74E-10	1.00E+10	-240.7177043	0.999854632	0.986395427	not-adaptive	0.999854632	0.001322615
ENSMUSG00000002379.7	Ndufa11	8.221119064	11.26961588	0.981162379	0.945119394	-228.4327436	8.125133111	8.241454424	-0.116321314	11.59335875	0.948378536	0.978334181	-228.3024184	8.215340287	9.70E-11	1.00E+10	-228.8447269	0.581404499	0.297666969	not-adaptive	0.581404499	-0.020507514
ENSMUSG00000002395.14	Use1	6.935788429	7.448869689	1.901685528	0.622446368	-245.3968718	7.237345345	6.875773516	0.361571829	7.887173824	1.769178445	0.668202135	-244.6917623	6.869947849	0.001209847	984.4660912	-245.4936502	0.448481472	0.205368942	not-adaptive	0.448481472	0.07393859
ENSMUSG00000002396.8	Ocel1	2.717862357	21199741.89	2.06E-06	1787285.085	-184.2631241	3.195038598	2.657460301	0.537578297	21309722.26	2.03E-06	1796557.384	-183.913204	2.717862368	3.68E-10	1.00E+10	-184.2631244	0.704744173	0.402837182	not-adaptive	0.704744173	0.26578522
ENSMUSG00000002413.15	Braf	3.170880291	7.182074298	3.990552382	0.607647798	-276.1632403	3.342997174	3.136084497	0.206912677	7.23520562	4.003277777	0.604975329	-276.0604128	3.180510825	2.69E-10	1.00E+10	-277.5527936	0.224836734	0.084051667	not-adaptive	0.224836734	0.092177704
ENSMUSG00000002416.13	Ndufb2	8.534569842	5.224924776	1.061461339	0.431194589	-184.8383273	8.332866589	8.577571811	-0.244705222	5.445915437	1.00952568	0.453509565	-184.2226782	8.614286747	0.00108238	423.4942292	-184.5602062	0.713532043	0.411294435	not-adaptive	0.713532043	-0.041756417
ENSMUSG00000002455.14	Prpf6	4.519570444	20526962.37	2.03E-06	1730564.42	-272.1921861	3.950308869	4.620324705	-0.670015836	20526962.4	1.99E-06	1730564.422	-271.0961424	4.519570444	3.51E-10	1.00E+10	-272.1921866	0.334190482	0.138721126	not-adaptive	0.334190482	-0.226028784
ENSMUSG00000002458.13	Rgs19	6.108986285	18478045.94	1.12E-06	1557827.151	-227.5962936	6.14752243	6.102619444	0.044902986	18478045.67	1.12E-06	1557827.129	-227.5868944	6.10898629	1.75E-10	1.00E+10	-227.5962939	0.990644488	0.890944003	not-adaptive	0.990644488	0.010576466
ENSMUSG00000002477.5	Snrpd1	8.125602808	6.018867088	2.268665577	0.492773329	-253.9083488	7.286789327	8.28363337	-0.996844043	11.28843101	1.180813099	0.946526904	-248.1148461	8.231597392	0.001755816	643.0699252	-253.8050868	0.00337878	0.000742199	adaptive	0.00337878	-0.184980421
ENSMUSG00000002496.10	Tsc2	5.133137124	16.10646246	1.96169867	1.345838227	-294.9183918	4.965525618	5.166822417	-0.201296798	17.48327817	1.806402687	1.463364707	-294.7779477	5.101070547	0.00050597	5206.633009	-294.6829162	1	1	not-adaptive	1	-0.057330859
ENSMUSG00000002504.15	Slc9a3r2	5.023808323	3.10063404	8.075323146	0.265390938	-171.2448972	5.443038273	4.918209678	0.524828596	3.178003901	7.954741209	0.269662842	-170.9879993	5.283623451	0.018281409	125.7677511	-175.0286215	0.017586526	0.004472572	adaptive	0.017586526	0.146278938
ENSMUSG00000002524.17	Puf60	7.483929923	10331905.58	1.08E-06	871053.4314	-234.5291464	7.401422057	7.501020838	-0.09959878	10282380.24	1.08E-06	866878.0793	-234.4022245	7.483929919	9.40E-11	1.00E+10	-234.5291466	0.880802274	0.614381155	not-adaptive	0.880802274	-0.019284463
ENSMUSG00000002546.17	Golga2	4.203611639	5.987288242	4.534107704	0.49732668	-233.6821445	4.734914829	4.101788769	0.63312606	6.205433237	4.301311896	0.521233365	-232.8910571	4.141273737	0.002344061	1018.369255	-234.8075578	0.147120873	0.050252865	not-adaptive	0.147120873	0.207085276
ENSMUSG00000002550.16	Uck1	5.641719262	5.563618895	4.139479771	0.466979115	-208.6731842	5.720396048	5.629965734	0.090430314	5.584715975	4.193161001	0.460439884	-208.6597487	5.544153905	0.003730858	512.2973191	-207.8798085	1	1	not-adaptive	1	0.022988893
ENSMUSG00000002580.7	Mien1	6.875034422	9.449556754	2.497274717	0.790549841	-264.4299827	6.9593271	6.857017612	0.102309488	9.4994076	2.492430175	0.791920693	-264.3905859	6.865194148	0.000116484	17960.36107	-265.1364173	0.474339778	0.221958651	not-adaptive	0.474339778	0.02136659
ENSMUSG00000002602.16	Axl	8.09002793	2.977626048	2.418178543	0.260336438	-220.7094495	8.26292821	8.053743776	0.209184434	3.10687765	2.487743912	0.253010136	-220.5620831	7.935827535	0.004745372	133.4914446	-220.4924846	1	1	not-adaptive	1	0.036993559
ENSMUSG00000002603.15	Tgfb1	1.877078722	31872728.05	7.69E-07	2687092.86	-119.395214	2.240033312	1.772380282	0.467653029	31872476.07	7.55E-07	2687071.616	-118.7736395	1.877078727	2.07E-10	1.00E+10	-119.3952142	0.537098019	0.264864961	not-adaptive	0.537098019	0.337832005
ENSMUSG00000002608.8	Ccdc97	4.725304102	18478046.31	1.38E-06	1557827.182	-232.4696263	4.743617393	4.721943865	0.021673528	18478046.31	1.38E-06	1557827.182	-232.4677817	4.725304109	2.15E-10	1.00E+10	-232.4696265	0.998156891	0.951564494	not-adaptive	0.998156891	0.00660676
ENSMUSG00000002625.10	Akap8l	4.796626331	5132041.405	5.65E-06	432668.8985	-190.3463063	5.304152058	4.702202939	0.601949119	19270171.18	1.48E-06	1624609.162	-189.3371392	4.796626324	2.45E-10	1.00E+10	-190.3463065	0.364522394	0.15540951	not-adaptive	0.364522394	0.17378533
ENSMUSG00000002635.11	Pdcd2l	5.33021861	7.159153274	4.865576509	0.59762582	-243.6774746	5.907372141	5.225382647	0.681989494	7.863225963	4.385400662	0.663481534	-242.9166968	5.348547698	0.00258455	1154.132254	-244.1240732	0.298980656	0.120196942	not-adaptive	0.298980656	0.176979811
ENSMUSG00000002658.9	Gtf2f1	6.137815685	3108240.965	7.75E-06	262049.9108	-273.0782617	6.065542741	6.151822069	-0.086279328	3108240.965	7.75E-06	262049.9108	-273.0398766	6.102049185	0.000340814	5833.266192	-272.8678018	1	1	not-adaptive	1	-0.020377034
ENSMUSG00000002660.8	Clpp	6.278214523	18477286.31	1.59E-06	1557763.107	-277.0753118	6.409815029	6.250168514	0.159646515	18477309.56	1.59E-06	1557765.068	-276.964892	6.278214538	2.48E-10	1.00E+10	-277.075312	0.895458029	0.638400735	not-adaptive	0.895458029	0.036387637
ENSMUSG00000002679.14	Med6	6.174269989	4313932.043	4.19E-06	363690.549	-158.0377819	6.131157441	6.180942169	-0.049784728	4314495.595	4.19E-06	363738.0587	-158.0286202	6.174270006	1.52E-10	1.00E+10	-158.0377819	0.990880077	0.892323748	not-adaptive	0.990880077	-0.011667315
ENSMUSG00000002718.14	Cse1l	6.112967228	27.41209674	0.796938299	2.32086352	-269.9181271	5.765494769	6.175727341	-0.410232572	80.42175003	0.271825923	6.773705569	-269.0412545	6.111066907	3.48E-05	53462.86697	-269.9274936	0.412203085	0.183075673	not-adaptive	0.412203085	-0.09916464
ENSMUSG00000002728.14	Naa20	7.538921003	14225564.85	1.00E-06	1199315.773	-250.7295239	7.379383869	7.572691638	-0.193307769	10282380.2	1.38E-06	866878.0759	-250.3562768	7.538921006	1.20E-10	1.00E+10	-250.7295245	0.688494679	0.387588088	not-adaptive	0.688494679	-0.037305817
ENSMUSG00000002731.6	Prkra	5.059432428	5.189521935	5.756852187	0.430919617	-150.4961148	5.23040236	5.023204976	0.207197384	5.204964997	5.805703944	0.426296678	-150.4432157	4.99493082	0.00389053	676.1569	-151.1856622	0.475948068	0.223010524	not-adaptive	0.475948068	0.058313787
ENSMUSG00000002732.14	Fkbp7	6.319872618	11.00420093	2.236305829	0.911630934	-179.7412614	6.933670764	6.188937985	0.744732778	14.7530654	1.624209498	1.235339018	-177.9997301	6.392008853	0.00135255	1457.077063	-179.0472426	0.35080931	0.147779299	not-adaptive	0.35080931	0.163927468
ENSMUSG00000002733.8	Plekha3	3.632196172	3096579.675	1.10E-05	261064.5388	-219.6862115	3.676721438	3.62431149	0.052409948	3485647.387	9.73E-06	293865.0566	-219.6792725	3.64870192	0.000194187	14597.59173	-219.6779313	1	1	not-adaptive	1	0.020712924
ENSMUSG00000002741.9	Ykt6	4.367605766	6.220688807	3.438329788	0.52397825	-270.1390122	4.681635175	4.303388637	0.378246537	6.471711451	3.309514555	0.544436409	-269.71101	4.335599292	0.002251632	814.8484879	-270.106822	0.673133231	0.373609513	not-adaptive	0.673133231	0.121539379
ENSMUSG00000002748.7	Baz1b	4.246446178	6.496107723	4.615795332	0.546936903	-308.935038	3.804656175	4.335785187	-0.531129013	6.891123727	4.353401705	0.57989438	-308.2885277	4.353780695	0.002984763	868.2723351	-309.7730612	0.22660803	0.08487079	not-adaptive	0.22660803	-0.188527198
ENSMUSG00000002767.13	Mrpl2	6.606589655	6.416968493	4.37808624	0.540790812	-283.1563581	7.507780515	6.437375845	1.07040467	9.682983537	2.929012199	0.813799307	-280.073572	6.675439509	0.003917886	588.7732729	-281.6862543	0.199352186	0.072505654	not-adaptive	0.199352186	0.221913772
ENSMUSG00000002768.8	Mea1	7.331311373	2443.543853	0.007062773	205.9634888	-252.1937663	7.591774046	7.274776827	0.316997219	3078509.231	5.55E-06	259543.2609	-251.3950906	7.320464192	0.000123673	11637.00613	-252.1349411	0.477185224	0.223821293	not-adaptive	0.477185224	0.061534064
ENSMUSG00000002778.14	Kdelr1	6.285419849	11.1018716	2.232183021	0.931980142	-297.972271	5.815914613	6.383681438	-0.567766826	15.60826059	1.585668251	1.314758164	-296.5835656	6.294061489	0.000876775	2344.691266	-296.8355855	0.777229311	0.477730472	not-adaptive	0.777229311	-0.134382571
ENSMUSG00000002808.7	Epdr1	6.42488991	2.164430657	6.291632492	0.178665299	-248.7709543	7.213926651	6.258813976	0.955112675	2.230966303	5.889461681	0.190906855	-247.8034476	6.183457245	0.017559335	63.99242246	-247.9661674	0.849829249	0.568356797	not-adaptive	0.849829249	0.204895457
ENSMUSG00000002812.4	Flii	6.486662037	138.7466325	0.096653275	11.67586071	-248.5630301	6.839362427	6.413109851	0.426252576	7280589.606	1.80E-06	613809.7822	-246.6095772	6.464896947	0.000293215	3728.413581	-248.1382785	0.216817072	0.080370051	not-adaptive	0.216817072	0.092837722
ENSMUSG00000002820.6	Atg4d	3.441528805	13.64987834	3.246933781	1.143948393	-231.9737202	3.437531979	3.442312125	-0.004780146	13.65030818	3.249610202	1.142979758	-231.9736799	3.448472151	3.83E-10	1.00E+10	-232.0602868	0.917037556	0.677271338	not-adaptive	0.917037556	-0.002004782
ENSMUSG00000002833.11	Hdgfl2	5.617847655	8.503025121	1.836263353	0.721867128	-230.9219575	5.922751557	5.558787998	0.363963559	8.971036794	1.744995335	0.756627845	-230.2586858	5.61724834	0.000508097	2705.881067	-231.4569153	0.301727951	0.121610244	not-adaptive	0.301727951	0.091497209
ENSMUSG00000002835.9	Chaf1a	2.824988697	9.733626619	4.557527038	0.815502645	-269.0745739	2.129991625	2.955881677	-0.825890052	11.35316076	3.903979358	0.945897739	-267.8652727	2.819556555	3.95E-10	1.00E+10	-269.5845024	0.179204139	0.063695062	not-adaptive	0.179204139	-0.472740762
ENSMUSG00000002844.9	Adprh	5.522111454	22.62627533	1.08838022	1.90771818	-293.5266497	5.689976917	5.488049754	0.201927163	28.82315706	0.855266756	2.43152629	-293.3146731	5.523365966	2.10E-10	1.00E+10	-293.5575264	0.784386613	0.485848812	not-adaptive	0.784386613	0.052129239
ENSMUSG00000002845.14	Tmem39a	5.560475418	7.289873577	3.500136804	0.609456826	-248.4427076	5.610094399	5.552035902	0.058058497	7.302132812	3.510214232	0.607580523	-248.4349118	5.524121476	0.001094704	2054.223476	-249.3794836	0.38884603	0.169298542	not-adaptive	0.38884603	0.01500815
ENSMUSG00000002846.9	Timmdc1	5.35788851	6.862304421	2.709342457	0.57188898	-279.3627431	5.788193792	5.267538381	0.520655411	7.742520918	2.386769857	0.650239845	-278.2206863	5.466506176	0.001894383	804.8066326	-277.6648116	1	1	not-adaptive	1	0.135984304
ENSMUSG00000002870.8	Mcm2	7.087373849	7.909685881	3.635642996	0.666908341	-267.7315424	6.621559197	7.162406514	-0.540847317	8.748266484	3.275957116	0.741933953	-267.0947009	7.088296017	0.002120642	1138.888966	-267.2367757	0.86755633	0.593994185	not-adaptive	0.86755633	-0.113273431
ENSMUSG00000002871.14	Tpra1	6.63430065	18.45458432	0.720007997	1.558357085	-236.0684477	6.700945106	6.620598401	0.080346705	18.45930566	0.722571364	1.551605964	-236.010861	6.639468251	5.71E-05	19867.94855	-236.1310606	0.886743373	0.623917855	not-adaptive	0.886743373	0.017402968
ENSMUSG00000002881.14	Nab1	3.613363054	6.823802967	4.941473384	0.570506346	-149.1981041	3.640352447	3.609019468	0.031332978	6.871988722	4.943549428	0.570604128	-149.1970132	3.669154439	0.000344444	9097.889538	-149.7391778	0.581488211	0.297731108	not-adaptive	0.581488211	0.012471208
ENSMUSG00000002885.14	Adgre5	4.561371753	10.74515308	3.115661662	0.907239825	-154.9787896	4.700697497	4.539358475	0.161339021	10.67465727	3.165993735	0.891087228	-154.9437634	4.544192798	0.000621306	4668.780227	-155.068038	0.883137324	0.61809853	not-adaptive	0.883137324	0.050386419
ENSMUSG00000002900.17	Lamb1	5.507704327	7.363435337	2.634522443	0.624294997	-271.5821703	5.660426475	5.478161628	0.182264847	7.495576173	2.583886922	0.636997078	-271.4569034	5.516275683	0.000746689	2342.123131	-273.1682246	0.180626986	0.064308001	not-adaptive	0.180626986	0.047218923
ENSMUSG00000002948.19	Map2k7	4.376651587	6.146332242	4.264370661	0.516099155	-276.3691834	5.229457744	4.205305632	1.024152113	7.741666825	3.353232922	0.652494681	-273.5745948	4.273745337	0.002645167	844.8753016	-275.8322242	0.10459815	0.033593803	not-adaptive	0.10459815	0.314450702
ENSMUSG00000002949.15	Timm44	6.25252323	14.2057064	1.196527691	1.179410901	-258.3534466	6.588858535	6.183040733	0.405817802	22.21930233	0.749272704	1.885580531	-257.1903364	6.268842811	0.000465412	2993.939101	-257.7746106	0.557510374	0.279699719	not-adaptive	0.557510374	0.091712042
ENSMUSG00000002957.11	Ap2a2	5.077614842	4.470381355	3.950355201	0.375899113	-286.4810064	4.546670128	5.190092404	-0.643422276	4.902806535	3.693702677	0.402585118	-285.3688905	5.22984258	0.005497976	271.8681131	-287.3979955	0.131453111	0.043957068	not-adaptive	0.131453111	-0.190949888
ENSMUSG00000002963.17	Pnkp	5.31156803	6.870556077	3.311152811	0.573021269	-193.1704353	5.887697135	5.201983517	0.685713618	8.401118626	2.654721266	0.720681383	-192.0264296	5.45483224	0.002043918	938.106475	-193.1028229	0.34082257	0.1423114	not-adaptive	0.34082257	0.178641633
ENSMUSG00000002968.9	Med25	4.77806662	8.738084807	3.463483427	0.739329585	-297.611427	5.159355516	4.696674151	0.462681365	9.624151601	3.202865872	0.799539523	-296.970416	4.712165368	0.001577111	1635.261878	-297.4680439	0.607971104	0.318461183	not-adaptive	0.607971104	0.135551357
ENSMUSG00000002981.10	Clptm1	6.668699734	1.783676342	7.950323349	0.145573662	-277.0514022	7.304325446	6.535404638	0.768920808	1.897933777	8.137639442	0.142222084	-276.6362408	6.854241021	0.023645852	48.99277829	-274.7175574	1	1	not-adaptive	1	0.160474483
ENSMUSG00000002983.17	Relb	2.941934413	5.309553647	10.44135147	0.432105298	-164.4448482	2.969466067	2.936371625	0.033094442	5.272711316	10.40591436	0.433350554	-164.4441581	2.719637238	0.008606086	531.1078426	-164.1874301	1	1	not-adaptive	1	0.016168981
ENSMUSG00000002984.17	Tomm40	6.197563578	1.87477411	8.138238171	0.14176448	-262.1328515	7.190191198	5.991927887	1.198263312	1.931886815	7.567828518	0.152489872	-261.0735346	6.503790296	0.026608094	43.57674883	-261.5338731	0.631070016	0.337297297	not-adaptive	0.631070016	0.263009874
ENSMUSG00000002996.17	Hbp1	5.598041069	18380551.26	1.60E-06	1549607.687	-168.4344909	5.498467691	5.624687466	-0.126219775	18380551.26	1.59E-06	1549607.687	-168.3861691	5.598041055	2.47E-10	1.00E+10	-168.4344911	0.952826981	0.75589489	not-adaptive	0.952826981	-0.03274331
ENSMUSG00000002997.15	Prkar2b	5.087929504	4.227477092	7.018349268	0.353212402	-296.0536989	5.066295237	5.0926418	-0.026346563	4.203478978	6.976721775	0.355325361	-296.0527383	5.338262249	0.011766797	217.9320413	-299.6321959	0.027890823	0.00745923	adaptive	0.027890823	-0.007483094
ENSMUSG00000003031.14	Cdkn1b	4.387453315	4.300156894	2.551609319	0.356609108	-242.9868787	4.577466498	4.347946336	0.229520163	4.361258856	2.531368917	0.35932445	-242.7812068	4.669587986	0.004483132	208.7239365	-246.9235383	0.015885771	0.003998133	adaptive	0.015885771	0.074215193
ENSMUSG00000003032.8	Klf4	3.348875364	15.37713508	2.504181069	1.288263289	-256.0758393	3.211522496	3.374805993	-0.163283497	15.58999102	2.474626448	1.30310723	-256.014575	3.350177076	3.31E-10	1.00E+10	-256.1565527	0.867640583	0.594120317	not-adaptive	0.867640583	-0.071547166
ENSMUSG00000003033.15	Ap1m1	6.893583996	10.67543818	1.372999947	0.88987031	-249.7099236	6.79064239	6.915192465	-0.124550075	10.68599873	1.365658467	0.893649502	-249.6027767	6.887248809	0.000449527	2748.407062	-249.8210945	0.803869872	0.508750722	not-adaptive	0.803869872	-0.026221346
ENSMUSG00000003037.16	Rab8a	5.916778427	3221029.266	3.94E-06	271556.5873	-241.1970469	5.962054726	5.907591932	0.054462794	3221029.266	3.94E-06	271556.5873	-241.1647915	5.916778425	1.07E-10	1.00E+10	-241.197047	0.968259121	0.79950304	not-adaptive	0.968259121	0.013239443
ENSMUSG00000003038.15	Hmgn2	7.998351671	4.746085387	4.706118525	0.396275996	-287.0812053	7.101100435	8.183866344	-1.082765909	5.729660814	3.927640571	0.473530344	-284.3361821	8.297736597	0.004768629	399.276363	-287.4201047	0.04577933	0.013009297	adaptive	0.04577933	-0.204739972
ENSMUSG00000003039.9	Fam32a	5.738988959	6.359746427	2.624030835	0.538218886	-262.6714992	5.587932957	5.770024153	-0.182091196	6.461702059	2.586705552	0.546296114	-262.5411426	5.810801278	0.001385699	1062.978661	-263.6792586	0.320422124	0.131370692	not-adaptive	0.320422124	-0.046262646
ENSMUSG00000003062.13	Stard3nl	6.796752481	5.784219314	2.549727342	0.48599592	-239.2919484	6.987818425	6.756712695	0.231105729	5.880768381	2.527135001	0.489919082	-239.0767692	6.797143766	1.45E-10	1.00E+10	-242.247906	0.041955876	0.011789367	adaptive	0.041955876	0.04852061
ENSMUSG00000003068.17	Stk11	4.744531286	1397809.032	2.22E-05	117844.3588	-134.8670147	4.520774839	4.769004648	-0.248229808	2527258.521	1.22E-05	213065.3155	-134.7925909	4.744531318	2.61E-10	1.00E+10	-134.8670147	0.928278191	0.699639043	not-adaptive	0.928278191	-0.077118124
ENSMUSG00000003072.15	Atp5d	8.627418284	6.65906004	0.825229357	0.545936221	-180.4277529	8.467926368	8.661176296	-0.193249928	6.960542452	0.776255108	0.580991709	-179.9205379	8.628109047	0.000537825	838.7923952	-179.5269392	1	1	not-adaptive	1	-0.03255425
ENSMUSG00000003099.11	Ppp5c	6.690364681	7.30229565	1.030650838	0.59294398	-200.4076441	6.583404848	6.711912646	-0.128507798	7.271000934	1.020824581	0.597552478	-200.2382083	6.741086756	0.000466472	1352.607858	-201.0797057	0.431064554	0.194526983	not-adaptive	0.431064554	-0.02789002
ENSMUSG00000003119.14	Cdk12	2.852595449	3665649.528	6.56E-06	309041.4363	-248.1459951	3.150165539	2.794098764	0.356066775	18478039.26	1.29E-06	1557826.588	-247.5425826	2.852595418	2.03E-10	1.00E+10	-248.1459954	0.546941861	0.271961728	not-adaptive	0.546941861	0.173044626
ENSMUSG00000003131.7	Pafah1b2	6.773207144	5.453068765	2.042589568	0.449112048	-241.5912872	6.989790065	6.728671668	0.261118397	5.599391513	1.998623166	0.458798051	-241.2314678	6.699763296	0.001492148	607.4604236	-238.6954153	1	1	not-adaptive	1	0.0549274
ENSMUSG00000003154.15	Foxj2	2.787043786	1962966.654	1.69E-05	165487.7871	-253.175881	2.744522769	2.792959753	-0.048436984	537761.3652	6.16E-05	45336.99738	-253.1699831	2.787043792	2.79E-10	1.00E+10	-253.1758813	0.99411919	0.913511072	not-adaptive	0.99411919	-0.025239476
ENSMUSG00000003161.15	Sri	8.472923829	8.751448035	1.377420604	0.741914126	-240.955006	8.472753063	8.472958744	-0.000205681	8.750848698	1.377367861	0.741941371	-240.9550057	8.450219716	0.000313744	3392.415269	-241.6829765	0.482887838	0.227576937	not-adaptive	0.482887838	-3.50E-05
ENSMUSG00000003166.20	Dgcr2	5.340184726	15.71678839	2.048215175	1.311247445	-279.0028438	5.346344981	5.339163892	0.007181089	15.70532422	2.05153394	1.309057898	-279.0026993	5.351883055	0.001442397	1783.435026	-277.8966662	1	1	not-adaptive	1	0.001939098
ENSMUSG00000003184.15	Irf3	5.909654716	18478045.94	9.55E-07	1557827.151	-228.097197	6.339823365	5.830127738	0.509695626	18478045.95	9.33E-07	1557827.151	-226.4576216	5.909654702	1.49E-10	1.00E+10	-228.0971974	0.194062355	0.070165195	not-adaptive	0.194062355	0.120915152
ENSMUSG00000003190.12	Bcl2l12	3.731126585	22590424.77	7.90E-07	1904529.355	-124.9875696	4.637877321	3.625996065	1.011881256	26036068.84	6.42E-07	2195021.14	-122.4676882	3.731126577	1.50E-10	1.00E+10	-124.9875699	0.080469131	0.024771875	not-adaptive	0.080469131	0.3550873
ENSMUSG00000003200.10	Sh3gl1	6.186567631	6.89741139	1.531589057	0.57975329	-212.1216933	6.1395425	6.195025889	-0.055483388	6.908617632	1.525078459	0.582325882	-212.103427	6.235410949	0.00080977	1138.431473	-213.3834607	0.278027917	0.109593904	not-adaptive	0.278027917	-0.012979157
ENSMUSG00000003226.7	Ranbp2	3.079580699	7.180012563	4.151272983	0.604740261	-240.4405755	3.351074598	3.020036109	0.331038489	7.321752153	4.077790225	0.614718467	-240.1919532	3.132089477	0.001844302	1411.266236	-241.065459	0.417485357	0.186252856	not-adaptive	0.417485357	0.150058003
ENSMUSG00000003233.12	Dvl3	3.351559515	4.746822475	5.211979869	0.394488027	-289.401418	3.526486926	3.314777155	0.211709771	4.802571282	5.236184443	0.392470428	-289.3146904	3.390878589	0.004786858	452.9437845	-291.4510695	0.118081632	0.038728019	not-adaptive	0.118081632	0.089319807
ENSMUSG00000003234.16	Abcf3	5.50972912	7.14606518	2.828745847	0.597310329	-238.0776237	6.130668145	5.393980228	0.736687917	9.427438148	2.14805687	0.789230656	-236.1086656	5.446853454	0.001158413	1516.743891	-238.592355	0.083434834	0.025829764	not-adaptive	0.083434834	0.18469408
ENSMUSG00000003235.13	Eif2b5	6.120485337	6.057944668	6.497897762	0.498664729	-323.6882378	6.880807546	5.967106053	0.913701493	6.777513984	5.715030782	0.566447515	-322.250925	6.227852078	0.004718337	685.6149931	-322.4618278	0.809852754	0.516037425	not-adaptive	0.809852754	0.205546475
ENSMUSG00000003269.17	Cyth2	5.9218899	2.652049478	7.177600557	0.220607129	-267.0059243	6.463326937	5.80888587	0.654441066	2.822149182	7.305919569	0.216665415	-266.5581396	5.958008155	0.013195509	121.2669519	-265.2871824	1	1	not-adaptive	1	0.154015485
ENSMUSG00000003299.10	Mrpl4	6.441319896	10283109.05	1.25E-06	866939.5242	-238.0184542	6.740104858	6.382002293	0.358102565	10270025.26	1.23E-06	865836.474	-236.6775515	6.441319878	1.09E-10	1.00E+10	-238.0184545	0.261609316	0.101500553	not-adaptive	0.261609316	0.078761909
ENSMUSG00000003308.15	Keap1	4.483950477	7.79398812	3.550452903	0.657813121	-250.2283647	4.854826019	4.413076561	0.441749458	8.196902374	3.379195434	0.690181204	-249.744535	4.533807787	0.002099474	1110.480013	-249.8238464	0.923752236	0.690427675	not-adaptive	0.923752236	0.137634819
ENSMUSG00000003316.14	Glg1	5.915075355	5.324104857	3.809794076	0.436344892	-293.6102804	6.320458717	5.829761486	0.490697231	5.584502093	3.635058787	0.457056475	-292.9139632	6.129591131	0.00325719	514.161406	-292.8927346	1	1	not-adaptive	1	0.116592409
ENSMUSG00000003345.16	Csnk1g2	3.806215426	16.67364556	1.959266916	1.406802551	-193.6025574	3.978856229	3.78041626	0.198439969	16.04085682	2.051670873	1.339078084	-193.5283895	3.824632432	0.000415533	6641.690495	-193.555886	0.972878124	0.814592406	not-adaptive	0.972878124	0.073808672
ENSMUSG00000003348.10	Mob3a	5.310026908	5.729455099	5.55574888	0.476039735	-244.0479192	5.926360185	5.216158862	0.710201324	5.987385568	5.282376869	0.499203392	-243.3636784	5.257087832	0.003134855	898.8739131	-245.4605772	0.12283678	0.040572115	not-adaptive	0.12283678	0.184158503
ENSMUSG00000003352.14	Cacnb3	5.578587753	18478045.93	1.26E-06	1557827.15	-245.8886426	5.028850279	5.675600248	-0.646749969	18478045.94	1.23E-06	1557827.151	-243.9612209	5.578587752	1.96E-10	1.00E+10	-245.888643	0.145522866	0.049602537	not-adaptive	0.145522866	-0.174544377
ENSMUSG00000003355.7	Fkbp11	6.688679755	8.958580251	2.693022958	0.757947803	-211.3720875	6.962954345	6.635027551	0.327926794	9.686287621	2.486546878	0.823081993	-211.0632772	6.745427156	0.001140313	1784.47842	-210.5634448	1	1	not-adaptive	1	0.069597108
ENSMUSG00000003360.15	Ddx23	4.232651016	4498929.841	7.88E-06	379291.9822	-310.6943182	4.382525698	4.203130245	0.179395453	6304129.129	5.62E-06	531487.8861	-310.5772959	4.232650997	2.99E-10	1.00E+10	-310.6943185	0.889565112	0.6285405	not-adaptive	0.889565112	0.060298388
ENSMUSG00000003363.15	Pld3	6.584074604	25.34411686	0.585945785	2.143826014	-233.6898391	7.093247699	6.485259754	0.607987945	18348751.3	7.87E-07	1546926.753	-230.6022872	6.585257756	1.27E-10	1.00E+10	-233.7102103	0.044693684	0.012661182	adaptive	0.044693684	0.129281968
ENSMUSG00000003380.11	Rabac1	6.685540231	6.552209865	2.129011993	0.550960427	-227.5492151	6.832251699	6.659420257	0.172831442	6.638337098	2.125999781	0.551337617	-227.4223092	6.646622113	0.000266756	4881.344521	-229.6091848	0.112266962	0.036496562	not-adaptive	0.112266962	0.036964537
ENSMUSG00000003382.18	Etv3	2.544628853	5610048.11	3.30E-06	472959.8957	-91.9628267	2.376774381	2.564771389	-0.187997008	3720198.367	4.97E-06	313636.6716	-91.90218677	2.544628858	1.56E-10	1.00E+10	-91.9628268	0.941161975	0.7276503	not-adaptive	0.941161975	-0.109825277
ENSMUSG00000003402.14	Prkcsh	6.050005682	13.63945184	1.127957957	1.133708141	-244.3632687	5.897773021	6.078009666	-0.180236645	13.42136532	1.133069732	1.124812869	-244.1499685	6.052680329	0.000299032	4290.880426	-244.257801	0.897777962	0.64236301	not-adaptive	0.897777962	-0.043428669
ENSMUSG00000003420.8	Fcgrt	5.747654733	7.328234691	3.534514592	0.614004828	-188.7560927	5.968480231	5.712028749	0.256451481	7.449932772	3.468253405	0.625810897	-188.6338177	5.743368957	0.00057533	4052.307831	-189.2996165	0.513862885	0.248521199	not-adaptive	0.513862885	0.063360381
ENSMUSG00000003421.13	Nosip	5.878901291	6.647277111	2.154358827	0.551488561	-216.0679428	6.080316999	5.836630064	0.243686935	6.941822771	2.101353711	0.566008729	-215.793663	6.04927075	0.001853405	640.7678061	-216.4961779	0.495338034	0.235883246	not-adaptive	0.495338034	0.05901091
ENSMUSG00000003423.15	Pih1d1	5.527894459	10.43184113	1.42072288	0.875198429	-142.8254812	5.625208674	5.513851189	0.111357485	10.32204379	1.419204049	0.874933227	-142.7846319	5.528953721	1.31E-10	1.00E+10	-142.9586449	0.840285975	0.555232698	not-adaptive	0.840285975	0.028846284
ENSMUSG00000003429.11	Rps11	10.26302532	5.769688073	0.663549737	0.488159263	-154.1101703	10.143427	10.28816135	-0.144734356	5.973934956	0.64434646	0.503133768	-153.7667478	10.26034504	0.000604967	538.2125141	-154.2451955	0.619744689	0.327970332	not-adaptive	0.619744689	-0.020440019
ENSMUSG00000003435.9	Supt5	5.072913426	24.14777949	1.063707982	2.037661183	-289.7000751	5.367229133	5.021149666	0.346079468	47.03954463	0.5485153	3.953008574	-289.1581897	5.073306664	2.19E-10	1.00E+10	-289.7193328	0.570556489	0.289426709	not-adaptive	0.570556489	0.096159752
ENSMUSG00000003437.14	Paf1	5.297100536	14.95023361	2.278505647	1.254152856	-242.5845974	5.387750966	5.282873128	0.104877839	15.96609288	2.142499736	1.337025307	-242.5601752	5.301320128	2.93E-10	1.00E+10	-242.6502176	0.913892371	0.671300254	not-adaptive	0.913892371	0.028360405
ENSMUSG00000003438.17	Timm50	6.651740265	6.646065111	2.715521506	0.551394045	-260.3445171	6.742338548	6.632894655	0.109443893	6.608780238	2.666498906	0.561706969	-260.2982579	6.672909032	0.001959143	755.0622459	-258.9548601	1	1	not-adaptive	1	0.023610457
ENSMUSG00000003444.8	Med29	4.903071918	13.90456604	1.045347083	1.155846865	-203.1963095	4.888243233	4.906182348	-0.017939115	13.92847703	1.043819622	1.157598993	-203.1941684	4.901802135	1.25E-10	1.00E+10	-203.3474644	0.857875708	0.579778975	not-adaptive	0.857875708	-0.005284782
ENSMUSG00000003452.15	Bicd1	3.942582885	9.487022915	3.835002569	0.79591565	-270.6376891	3.417655598	4.047430414	-0.629774816	11.14570822	3.258748625	0.936867915	-269.7323595	3.989296256	0.001457504	2127.907166	-270.9004127	0.310971746	0.126405148	not-adaptive	0.310971746	-0.243999255
ENSMUSG00000003458.12	Ncstn	6.732191681	5.861108363	3.092930562	0.482978102	-276.603807	6.673715698	6.74429926	-0.070583562	5.825680785	3.076546065	0.4854103	-276.5866654	6.699128904	0.002721259	568.9520842	-278.9759429	0.091695916	0.028816293	not-adaptive	0.091695916	-0.015178325
ENSMUSG00000003464.13	Pex19	6.166416795	8.051014097	3.293712429	0.684799907	-301.4012127	6.008558469	6.196582817	-0.188024348	8.230484499	3.244498097	0.695728665	-301.2978978	6.12108247	0.001699098	1348.798202	-301.9346779	0.528992974	0.259099839	not-adaptive	0.528992974	-0.044453931
ENSMUSG00000003500.13	Impdh1	5.007145631	3108240.965	7.55E-06	262049.9108	-221.7920758	5.323544198	4.954412537	0.369131661	3108237.784	7.49E-06	262049.6422	-221.2587015	5.007145623	1.98E-10	1.00E+10	-221.7920759	0.586622145	0.301680984	not-adaptive	0.586622145	0.103673051
ENSMUSG00000003518.13	Dusp3	6.051370102	4.899035122	2.55260021	0.402876728	-252.7296007	6.867938077	5.881463014	0.986475063	7.325408914	1.678241333	0.614991185	-247.8409554	5.929130037	0.002101054	492.6456201	-251.0234409	0.04148242	0.011639499	adaptive	0.04148242	0.223701962
ENSMUSG00000003527.9	Ess2	5.407249146	18478046.9	9.91E-07	1557827.232	-202.8577119	5.431066215	5.402939391	0.028126824	18478046.9	9.91E-07	1557827.232	-202.8535885	5.407249132	1.54E-10	1.00E+10	-202.8577121	0.995884917	0.927640543	not-adaptive	0.995884917	0.007490954
ENSMUSG00000003528.15	Slc25a1	6.6529151	2.735784484	7.157974793	0.228629715	-265.2564172	7.415997814	6.490774429	0.925223385	2.893208528	6.845552476	0.239068958	-264.3125908	6.604045716	0.017064295	97.8305581	-266.754609	0.086985114	0.027106158	not-adaptive	0.086985114	0.192250199
ENSMUSG00000003531.15	Dgcr6	6.368129864	5.017216963	2.385258405	0.409278751	-231.9952853	6.479871681	6.345719961	0.13415172	5.042510609	2.387459415	0.408640001	-231.9206448	6.359660176	0.002500287	393.7086386	-232.0402614	0.887260498	0.624760407	not-adaptive	0.887260498	0.030181388
ENSMUSG00000003534.17	Ddr1	4.932862826	6.97039863	4.660966465	0.580303247	-313.7369814	4.622346057	4.993407891	-0.371061834	7.293733422	4.559961735	0.593569866	-313.4401738	4.920845789	0.001670587	1712.964045	-315.1990063	0.172245848	0.060717935	not-adaptive	0.172245848	-0.111399487
ENSMUSG00000003541.6	Ier3	5.914802502	7.65430358	4.878353841	0.649732184	-301.0817631	5.970320906	5.902979487	0.06734142	7.654293151	4.880352275	0.649362624	-301.0725274	5.811137622	0.002019658	1613.41183	-301.4266053	0.70182033	0.400056757	not-adaptive	0.70182033	0.01636515
ENSMUSG00000003549.9	Ercc1	5.739596336	7.617175876	3.380965522	0.64949155	-237.0392629	6.169554837	5.660659211	0.508895626	8.231442421	3.138786173	0.698928152	-236.3932326	5.628325087	0.001618238	1394.736807	-237.5119549	0.32669694	0.134703428	not-adaptive	0.32669694	0.124196324
ENSMUSG00000003573.15	Homer3	4.406618132	6.467585238	5.438741565	0.537570334	-282.9138716	4.966877587	4.289186359	0.677691228	6.895228213	5.10706975	0.570567253	-282.0415529	4.477494517	0.003880044	766.4611251	-283.4768209	0.238051553	0.090214818	not-adaptive	0.238051553	0.21163519
ENSMUSG00000003575.13	Crtc1	3.276299174	5.738550807	4.072028536	0.475759202	-260.6609606	4.206501039	3.058120636	1.148380403	8.291274828	2.759451076	0.700175576	-256.6793074	3.183153832	0.002233302	905.9230342	-260.8584287	0.015311956	0.003839417	adaptive	0.015311956	0.459975382
ENSMUSG00000003623.4	Crot	4.319093831	8.807392713	4.693200689	0.740962355	-209.5504243	4.442136511	4.294889062	0.147247449	8.628259492	4.758987047	0.728731318	-209.5199332	4.273049222	0.001015334	3566.538636	-209.8522279	0.717275924	0.414944386	not-adaptive	0.717275924	0.048632862
ENSMUSG00000003660.10	Snrnp200	4.221492684	3221525.715	9.47E-06	271598.4414	-268.5509575	3.59820626	4.348262804	-0.750056544	18478045.92	1.60E-06	1557827.149	-266.3352246	4.2214927	2.57E-10	1.00E+10	-268.5509576	0.109073536	0.035282192	not-adaptive	0.109073536	-0.273161249
ENSMUSG00000003662.10	Ciao1	5.369589794	3434955.833	6.10E-06	289591.7072	-195.9224486	4.623462694	5.473013352	-0.849550658	18478046.9	1.08E-06	1557827.232	-193.3553592	5.36958979	1.77E-10	1.00E+10	-195.9224488	0.076758616	0.023459176	not-adaptive	0.076758616	-0.243361628
ENSMUSG00000003721.14	Insig2	5.191364238	7.245081505	5.555715832	0.596532147	-255.7701823	5.942596021	5.029530421	0.9130656	9.185314897	4.303457756	0.773742683	-254.205164	5.226311019	3.69E-10	1.00E+10	-256.8375757	0.071904842	0.021760631	not-adaptive	0.071904842	0.2406696
ENSMUSG00000003731.13	Kpna6	4.169884806	18478045.87	1.55E-06	1557827.145	-249.156648	4.125852853	4.178533939	-0.052681086	18477959.56	1.55E-06	1557819.869	-249.1460728	4.169884801	2.41E-10	1.00E+10	-249.1566483	0.989480267	0.884368591	not-adaptive	0.989480267	-0.018304485
ENSMUSG00000003746.16	Man1a	3.329311433	10.33715676	2.182927674	0.86204618	-140.8342934	3.698094323	3.257547354	0.44054697	13.08272724	1.734636647	1.091362302	-140.3571153	3.330881235	1.99E-10	1.00E+10	-140.9726427	0.540355825	0.267201994	not-adaptive	0.540355825	0.182995872
ENSMUSG00000003778.14	Brd8	5.911364987	3074515.779	8.22E-06	259206.6115	-291.1811818	5.958816675	5.903112519	0.055704156	3074541.42	8.22E-06	259208.7742	-291.1663012	5.912129374	0.000113599	18640.7085	-291.1561963	1	1	not-adaptive	1	0.013550022
ENSMUSG00000003779.16	Kif20a	7.141534375	8.301776949	6.45052266	0.710516822	-232.6167593	6.655852151	7.207735205	-0.551883053	8.939066883	6.081791179	0.755607049	-232.3538313	7.131823643	4.98E-10	1.00E+10	-233.2435309	0.410779126	0.182223114	not-adaptive	0.410779126	-0.114922624
ENSMUSG00000003808.18	Farsa	6.07343978	18478045.94	1.47E-06	1557827.151	-265.6147126	6.235447709	6.036370169	0.19907754	18475702.49	1.46E-06	1557629.581	-265.4237999	6.073439764	2.28E-10	1.00E+10	-265.6147127	0.826204627	0.536627818	not-adaptive	0.826204627	0.046811871
ENSMUSG00000003809.14	Gcdh	4.490495342	4331882.457	1.41E-05	365203.9073	-248.4175424	4.072529391	4.560889608	-0.488360216	3631254.529	1.67E-05	306140.9154	-248.0992753	4.490495337	5.15E-10	1.00E+10	-248.4175426	0.727408331	0.424968466	not-adaptive	0.727408331	-0.163390141
ENSMUSG00000003810.13	Mast2	3.183451065	7.884873375	4.158304045	0.668469338	-300.907352	3.699399963	3.080661757	0.618738206	8.667219408	3.749523886	0.74027845	-299.9797011	3.087131275	0.002290554	1229.873193	-301.266314	0.276204721	0.108685892	not-adaptive	0.276204721	0.264050997
ENSMUSG00000003813.15	Rad23a	7.739081225	11.54523369	0.994273471	0.969197921	-239.9299891	7.915300606	7.703176747	0.212123858	12.60447633	0.907377369	1.062593509	-239.5002129	7.74388718	1.01E-10	1.00E+10	-240.3757289	0.416646986	0.185747055	not-adaptive	0.416646986	0.039190614
ENSMUSG00000003814.8	Calr	7.285872544	6.915558928	2.904719232	0.582940772	-291.7277352	7.027308063	7.339769358	-0.312461295	7.177009163	2.819810262	0.600412568	-291.3590554	7.32268473	0.001381319	1276.532282	-292.965462	0.200607182	0.07306376	not-adaptive	0.200607182	-0.062762584
ENSMUSG00000003847.16	Nfat5	3.829711332	6.599180577	5.541059096	0.559579012	-310.999979	4.42021237	3.711365491	0.708846879	7.278615944	5.208989964	0.594157013	-310.0423656	3.862143861	3.50E-10	1.00E+10	-312.9363599	0.055354668	0.016136041	not-adaptive	0.055354668	0.252165603
ENSMUSG00000003848.14	Nob1	6.523461141	21.66638049	0.668217287	1.831981447	-235.0201587	6.686901369	6.491821539	0.195079829	23.52623802	0.61133653	1.998202858	-234.7175123	6.532505648	0.000307457	3913.424663	-234.7517747	0.966317864	0.793496765	not-adaptive	0.966317864	0.042714497
ENSMUSG00000003865.16	Gys1	3.799816736	7.60307405	5.609526888	0.628987503	-250.8756785	3.654830319	3.824516605	-0.169686287	7.600753631	5.505820218	0.641225665	-250.8370291	3.87855531	0.004105654	829.9051626	-249.328198	1	1	not-adaptive	1	-0.065472983
ENSMUSG00000003868.14	Ruvbl2	6.180725559	6.517275309	4.104727186	0.550375417	-305.5708551	6.21865478	6.173210961	0.04544382	6.558473039	4.115443815	0.549056767	-305.565732	6.201403394	0.001177539	2080.301385	-307.8458986	0.102267171	0.032720708	not-adaptive	0.102267171	0.010581436
ENSMUSG00000003873.11	Bax	8.413073281	4.036962223	1.604181177	0.33688645	-202.7867609	8.582166215	8.377789114	0.204377101	4.09579861	1.581704579	0.341598053	-202.5319713	8.429152418	0.00185519	287.2277339	-199.8507856	1	1	not-adaptive	1	0.034772274
ENSMUSG00000003929.11	Zfp81	3.770915856	12903568.54	4.64E-06	1087855.496	-133.7230111	5.030647053	3.630945723	1.39970133	15584330.46	3.71E-06	1313858.711	-132.6569963	3.693005606	0.00149594	3240.680031	-133.5781851	0.398045567	0.174672536	not-adaptive	0.398045567	0.47039861
ENSMUSG00000003948.17	Mmd	6.102503752	4.213088765	5.701860086	0.360180348	-290.8981419	6.80395893	5.953165736	0.850793195	4.644324014	5.277957601	0.389238188	-289.5820068	5.978589644	0.008436657	245.6293304	-291.9446129	0.094174474	0.029723515	not-adaptive	0.094174474	0.192717373
ENSMUSG00000003955.8	Fam162a	8.69424963	4.936103565	2.395315043	0.409068367	-245.5956504	9.175097974	8.594058803	0.581039171	5.56756868	2.132391009	0.460165206	-244.0434756	8.678566927	0.00222644	461.763638	-247.8987001	0.021168852	0.00549021	adaptive	0.021168852	0.094383915
ENSMUSG00000003970.9	Rpl8	9.878944315	3.450860436	1.605837261	0.29383912	-193.8686595	9.554379218	9.94652055	-0.392141332	3.646455638	1.54192671	0.305879489	-192.9837742	9.835702325	0.002998801	161.4151803	-196.1553222	0.041938629	0.011783903	adaptive	0.041938629	-0.058029797
ENSMUSG00000004032.10	Gstm5	6.402747299	7.745838008	2.466772124	0.646967039	-155.7802431	6.738940568	6.335807383	0.403133185	8.345913888	2.249811494	0.709829664	-155.3214133	6.384582597	0.000510798	3314.161061	-156.3603808	0.353819807	0.149442226	not-adaptive	0.353819807	0.088993326
ENSMUSG00000004040.16	Stat3	5.71741547	7.357860426	2.720172578	0.613891858	-281.4165186	6.160400847	5.626397968	0.534002879	8.235568773	2.384244283	0.699963706	-280.2198396	5.680527907	0.000639688	2778.703957	-282.7063673	0.083198357	0.02574513	not-adaptive	0.083198357	0.130812626
ENSMUSG00000004043.14	Stat5a	3.025712742	10.94918597	3.272625256	0.912755546	-176.9967532	3.208731502	2.988067204	0.220664298	13.25523729	2.74970338	1.098792742	-176.9130663	3.039076643	3.14E-10	1.00E+10	-177.1328139	0.802721381	0.507366203	not-adaptive	0.802721381	0.102790478
ENSMUSG00000004044.9	Cavin1	9.179303378	2.806278305	1.555066709	0.243155221	-178.8542933	9.376581472	9.138008855	0.238572617	2.866875626	1.542728484	0.245080754	-178.5654956	9.375249041	0.004157102	91.95480072	-181.1513102	0.075334691	0.022958676	not-adaptive	0.075334691	0.037182198
ENSMUSG00000004054.9	Map3k11	4.161530251	3.594304798	4.940382898	0.302126645	-224.8152528	4.947584049	3.993532627	0.954051422	4.026986492	4.457500456	0.334850756	-223.1314391	4.052518837	0.008160131	188.5097375	-226.6198417	0.030549634	0.008257289	adaptive	0.030549634	0.309058715
ENSMUSG00000004056.15	Akt2	5.361834572	10.26941436	3.258207118	0.859891998	-321.071068	5.803530552	5.28322074	0.520309811	11.38817839	2.932639276	0.954023401	-320.3239602	5.365539647	2.96E-10	1.00E+10	-321.7042124	0.251515108	0.096617768	not-adaptive	0.251515108	0.135513135
ENSMUSG00000004069.17	Dnaja3	5.653549241	6.26268513	3.708323201	0.5308903	-269.6671376	6.191576989	5.548279817	0.643297172	6.926740769	3.379268695	0.581764475	-268.5316624	5.671038321	0.001752824	1195.618738	-271.5455069	0.049102541	0.01408316	adaptive	0.049102541	0.15826636
ENSMUSG00000004070.15	Hmox2	6.255243682	6.538156535	2.71191178	0.54979941	-236.9142908	6.421027368	6.224100266	0.196927102	6.643796394	2.704104888	0.551118038	-236.7835884	6.28402681	0.001566392	970.3746314	-236.8165033	0.967620928	0.797508361	not-adaptive	0.967620928	0.044938846
ENSMUSG00000004071.13	Cdip1	4.644403709	20.07946056	2.413717406	1.695550352	-338.751617	4.886713817	4.595041592	0.291672224	20.79378708	2.327911766	1.754924245	-338.5391229	4.648436553	0.000214137	19267.99259	-338.7779365	0.787561652	0.489499047	not-adaptive	0.787561652	0.088786698
ENSMUSG00000004085.14	Map3k20	3.701743987	6.847877029	4.390107442	0.569164987	-267.4291151	3.578893187	3.72505397	-0.146160783	6.883380565	4.386967436	0.569438016	-267.3847086	3.705531928	2.81E-10	1.00E+10	-269.0752252	0.18442423	0.065950701	not-adaptive	0.18442423	-0.057747841
ENSMUSG00000004096.9	Cwc15	6.984512372	10.67915288	1.821504245	0.89095258	-271.0203514	6.404816481	7.093557543	-0.688741062	20.98720242	0.923100798	1.758101684	-268.4698848	6.976350791	0.000761907	2123.728143	-270.6387154	0.114311218	0.037278099	not-adaptive	0.114311218	-0.147352113
ENSMUSG00000004099.16	Dnmt1	4.705630134	12.1600469	2.336572817	1.026830695	-243.6794274	3.922857087	4.850246536	-0.927389449	4467102.341	6.34E-06	376603.9192	-241.076441	4.651450148	0.000892973	2674.56823	-243.4495675	0.093188919	0.029362165	not-adaptive	0.093188919	-0.306153303
ENSMUSG00000004100.12	Ppan	5.260714641	15.21512557	1.533594293	1.272158457	-204.7620995	5.29787985	5.254839669	0.043040181	15.6403462	1.501022912	1.30107754	-204.7563538	5.264345907	2.00E-10	1.00E+10	-204.819378	0.938920718	0.722564827	not-adaptive	0.938920718	0.011768379
ENSMUSG00000004105.8	Angptl2	7.590586025	5.16090147	2.200185275	0.415360016	-240.791944	7.14271209	7.686817465	-0.544105375	5.693681217	1.95262375	0.467831537	-239.2593914	7.597328496	0.002402418	396.8676254	-243.9570317	0.009116764	0.002175447	adaptive	0.009116764	-0.10591444
ENSMUSG00000004207.14	Psap	7.862478625	4.156494795	1.403711311	0.346211757	-193.3453942	7.486507589	7.941783334	-0.455275746	4.591214375	1.283339562	0.378510944	-191.7969295	7.701313268	0.001723655	286.8375435	-193.5313925	0.17649495	0.062531897	not-adaptive	0.17649495	-0.085170135
ENSMUSG00000004221.16	Ikbkg	5.731946338	1919851.031	1.45E-05	161856.3307	-286.2111381	5.401313497	5.798585515	-0.397272018	3078509.231	8.98E-06	259543.2609	-285.4816401	5.729024417	0.000364466	6335.896514	-286.1266028	0.524682096	0.256061687	not-adaptive	0.524682096	-0.102390732
ENSMUSG00000004263.15	Atn1	4.831006997	4.675704731	2.514938131	0.389482243	-244.8610815	4.862831131	4.824444692	0.038386439	4.669481258	2.510419657	0.390171028	-244.855199	5.222168095	0.003341478	291.7539326	-244.984817	0.878430986	0.610645611	not-adaptive	0.878430986	0.011433599
ENSMUSG00000004264.17	Phb2	7.750505328	4.446181207	2.290391354	0.367603552	-235.99591	7.774490474	7.745451095	0.029039379	4.439525829	2.286318166	0.368251193	-235.992193	7.920220404	0.002404048	349.0003481	-234.1449125	1	1	not-adaptive	1	0.005398863
ENSMUSG00000004268.11	Emg1	8.133643497	9.626335276	1.288565699	0.81497122	-243.9449488	7.822601894	8.197645401	-0.375043507	11.12057736	1.115732214	0.939080645	-242.8218657	8.198053263	0.000651342	1573.317797	-241.9929823	1	1	not-adaptive	1	-0.06756104
ENSMUSG00000004270.13	Lpcat3	6.797458934	7.124863306	2.525842873	0.589071088	-259.1332525	6.709071747	6.815808216	-0.106736469	7.152712536	2.503315929	0.594526277	-259.0866949	6.901398658	0.001477277	1031.956666	-260.0110141	0.39680145	0.173941828	not-adaptive	0.39680145	-0.022771569
ENSMUSG00000004285.12	Atp6v1f	9.332866548	6.615402514	0.970710941	0.559747828	-196.1536007	9.543544354	9.289027496	0.254516858	7.152709578	0.920984229	0.58979754	-195.4102171	9.307317746	0.000505551	1105.745653	-196.451443	0.353021642	0.149000675	not-adaptive	0.353021642	0.038997602
ENSMUSG00000004317.14	Clcn5	3.305910146	16.67107371	2.187347377	1.398853268	-196.8431987	3.64593934	3.25150535	0.39443399	15.11412548	2.409175614	1.257843896	-196.5811104	3.311085588	3.13E-10	1.00E+10	-196.8832085	0.739265557	0.436981468	not-adaptive	0.739265557	0.165182761
ENSMUSG00000004319.15	Clcn3	4.497594369	4.804356034	5.254275355	0.397586088	-266.5847421	5.527600461	4.30122057	1.226379891	6.072556219	4.098104318	0.509879454	-263.5246911	4.452726799	0.005321231	399.8287265	-266.8038893	0.03765844	0.01043904	adaptive	0.03765844	0.361907225
ENSMUSG00000004356.8	Utp20	4.264663625	12.30404907	1.16374731	1.036525077	-241.7383038	4.21197201	4.273872594	-0.061900584	12.41901185	1.160569014	1.039418965	-241.7133541	4.284519748	0.000178051	6912.709306	-241.85558	0.867425303	0.593798115	not-adaptive	0.867425303	-0.021048052
ENSMUSG00000004364.14	Cul3	4.385819406	15.90278243	2.98638762	1.334236838	-182.437335	4.447685516	4.371894526	0.07579099	16.11540408	2.947452211	1.352360705	-182.4288895	4.400998397	0.000686556	5805.295001	-182.3518201	1	1	not-adaptive	1	0.024796187
ENSMUSG00000004383.18	Large1	4.415964176	3704273.442	6.64E-06	312297.5304	-255.0423765	4.319397365	4.433521778	-0.114124414	7175768.894	3.42E-06	604973.6637	-254.9838825	4.415964173	2.07E-10	1.00E+10	-255.0423767	0.943183717	0.732324063	not-adaptive	0.943183717	-0.037623118
ENSMUSG00000004393.10	Ddx56	5.934349661	6.516734882	3.294588184	0.551685011	-249.1979223	6.432599978	5.830837892	0.601762086	7.486018454	2.86957817	0.635304939	-248.0646707	5.956151814	0.000362239	5571.189358	-250.961686	0.055187697	0.01608068	not-adaptive	0.055187697	0.141698761
ENSMUSG00000004394.12	Tmed4	6.350684027	6.330565577	2.527350293	0.538584646	-258.1148709	7.252565881	6.168776032	1.083789849	16.5132831	0.993808967	1.372093572	-251.8952088	6.250603563	0.001860295	740.7759985	-258.3687514	0.001543747	0.00032042	adaptive	0.001543747	0.233507228
ENSMUSG00000004446.12	Bid	6.537058279	10.63550821	1.953476821	0.883671776	-248.6339214	6.199185402	6.602272973	-0.403087571	13.2789298	1.565762842	1.108469649	-247.9414307	6.539301555	1.82E-10	1.00E+10	-249.1276417	0.305376141	0.123495316	not-adaptive	0.305376141	-0.090884136
ENSMUSG00000004451.14	Ralb	5.479164522	6.748106313	3.1232353	0.568493897	-273.3714276	5.264994586	5.521834015	-0.256839428	6.798997039	3.143353686	0.56326044	-273.1601534	5.506673202	0.000540973	3606.148714	-275.6917883	0.079528892	0.024438089	not-adaptive	0.079528892	-0.068715474
ENSMUSG00000004455.16	Ppp1cc	3.698409362	18478321.69	1.21E-06	1557850.398	-180.5630626	3.97674474	3.658647165	0.318097575	18478200.49	1.20E-06	1557840.18	-180.2570325	3.698409378	1.89E-10	1.00E+10	-180.5630629	0.736364216	0.434012918	not-adaptive	0.736364216	0.12027767
ENSMUSG00000004460.17	Dnajb11	7.845754749	2.87732755	4.582680374	0.244004651	-262.529487	7.860375357	7.842686457	0.0176889	2.877282661	4.582643526	0.244004551	-262.5289475	7.981932645	0.009692209	115.624004	-262.2775961	1	1	not-adaptive	1	0.003250283
ENSMUSG00000004462.7	Tbccd1	5.369981065	5.562964695	3.802713038	0.466953096	-212.5202152	5.175540131	5.404120851	-0.22858072	5.738489374	3.739557334	0.476220156	-212.4165049	5.284221013	0.002389817	780.7643062	-213.4479359	0.356496437	0.150926463	not-adaptive	0.356496437	-0.062350504
ENSMUSG00000004530.12	Coro1c	7.603935392	2.225065114	3.109551557	0.188521157	-220.772437	7.630770038	7.598290984	0.032479054	2.221936812	3.104680413	0.188815473	-220.7702039	7.613066591	0.010837023	54.18968406	-222.5339672	0.171398623	0.060357765	not-adaptive	0.171398623	0.006153687
ENSMUSG00000004535.12	Tax1bp1	7.310363921	12.36551256	0.761337027	1.035007831	-221.2485291	7.045019875	7.364039843	-0.319019967	19.94220012	0.470243152	1.684147464	-219.9750787	7.35297098	0.000378332	2046.931894	-220.5667032	0.55342747	0.276695524	not-adaptive	0.55342747	-0.063893656
ENSMUSG00000004562.16	Arhgef40	5.205928188	11.55743066	2.56491956	0.970477762	-255.7636177	4.638709809	5.312727292	-0.674017484	16.22022128	1.814242554	1.369526855	-254.4104229	5.198041855	0.000554782	4573.026204	-255.953443	0.213734629	0.07896676	not-adaptive	0.213734629	-0.195729064
ENSMUSG00000004565.15	Pnpla6	4.498393902	18478045.85	1.66E-06	1557827.144	-200.9028649	4.438877363	4.505991758	-0.067114394	18478200.49	1.66E-06	1557840.18	-200.8936207	4.498393896	2.59E-10	1.00E+10	-200.902865	0.990798248	0.891842501	not-adaptive	0.990798248	-0.021649824
ENSMUSG00000004567.16	Mcoln1	6.254943862	3.816066079	6.964103781	0.315760222	-296.250017	7.174143052	6.064863003	1.109280049	4.213944748	6.252923867	0.351375509	-294.4989096	6.208517505	0.009200605	242.6829749	-296.0076499	0.221188436	0.082371341	not-adaptive	0.221188436	0.242331456
ENSMUSG00000004568.13	Arhgef18	3.589640169	12.83831707	2.014183125	1.077316561	-196.8663672	3.723762414	3.561105661	0.162656753	13.53930003	1.921437016	1.131045806	-196.7886746	3.639885912	0.000874782	2452.632788	-196.6934368	1	1	not-adaptive	1	0.064435786
ENSMUSG00000004591.16	Pkn2	3.746960791	8.372700963	3.193015451	0.719432483	-282.0179799	4.590860494	3.595934022	0.994926472	14.85987309	1.860390124	1.23148965	-278.7409234	3.683994752	0.001566244	1485.519048	-282.2665785	0.029432519	0.007920729	adaptive	0.029432519	0.352398042
ENSMUSG00000004610.4	Etfb	8.192497029	3078509.231	1.88E-06	259543.2609	-179.3231223	8.302692637	8.169670796	0.133021841	3078509.231	1.87E-06	259543.2609	-178.8872053	8.192497031	4.89E-11	1.00E+10	-179.3231228	0.646671033	0.350447769	not-adaptive	0.646671033	0.023301346
ENSMUSG00000004626.14	Stxbp2	6.433092407	3078509.231	8.78E-06	259543.2609	-265.4902644	6.917792557	6.322186441	0.595606116	6304129.129	4.19E-06	531487.8861	-263.7602339	6.430691409	0.000337931	6620.215871	-265.328635	0.208378083	0.076543742	not-adaptive	0.208378083	0.129888172
ENSMUSG00000004631.15	Sgce	6.376325074	1.766757947	8.590953315	0.143880166	-251.2559997	5.879385178	6.479388745	-0.600003567	1.771794854	8.436212142	0.146520992	-251.0401818	6.604245561	0.012950589	92.54470611	-240.912008	1	1	not-adaptive	1	-0.140192421
ENSMUSG00000004642.13	Slbp	6.259890263	18478045.94	1.36E-06	1557827.151	-240.5983428	6.233190063	6.264574509	-0.031384446	18478045.67	1.36E-06	1557827.129	-240.5943968	6.259890246	2.12E-10	1.00E+10	-240.5983433	0.996061276	0.929207022	not-adaptive	0.996061276	-0.007245821
ENSMUSG00000004665.10	Cnn2	8.537837645	7.498411663	2.472131115	0.630586127	-280.5636916	7.672615194	8.720637382	-1.048022188	22.90642812	0.801849494	1.939162217	-274.7242489	8.542336949	0.001286588	1219.047493	-279.9098731	0.005596442	0.00127993	adaptive	0.005596442	-0.184715183
ENSMUSG00000004667.18	Polr2e	6.60899996	3172908.541	7.50E-06	267500.9148	-252.691771	6.915395232	6.553291729	0.362103503	3970626.022	5.94E-06	334753.7613	-252.080866	6.60899997	2.01E-10	1.00E+10	-252.6917711	0.542859273	0.269005669	not-adaptive	0.542859273	0.07759195
ENSMUSG00000004677.17	Myo9b	4.713991719	5.765841047	4.143137533	0.478979556	-300.2011415	4.865879304	4.681819763	0.184059541	5.788996701	4.120160321	0.48148228	-300.1128173	4.712594403	0.003308666	610.8964453	-300.5967701	0.6163423	0.325203078	not-adaptive	0.6163423	0.05563114
ENSMUSG00000004698.11	Hdac9	5.514951426	6.080765154	4.597312908	0.50694133	-282.6734549	6.256390051	5.368400307	0.887989744	7.157962618	3.939641112	0.590533915	-280.837905	5.316389192	0.004087053	577.4364737	-283.6360834	0.060920935	0.017997866	not-adaptive	0.060920935	0.220838206
ENSMUSG00000004768.14	Rab23	4.596364635	8.644078534	4.582025421	0.729699892	-234.3163644	5.476287839	4.459760588	1.016527251	9.716636048	4.031276172	0.818420562	-232.8819364	4.612634121	0.001954486	1735.010749	-234.4483396	0.208794832	0.076731548	not-adaptive	0.208794832	0.296232014
ENSMUSG00000004771.12	Rab11a	7.466077419	2.561608998	3.510696396	0.212067739	-233.019371	7.808951511	7.393713305	0.415238205	2.639892039	3.483327919	0.21376366	-232.6525949	7.545345842	0.008234774	90.23970125	-232.1989858	1	1	not-adaptive	1	0.078829751
ENSMUSG00000004788.11	Eif2b2	6.543949804	18478045.94	9.03E-07	1557827.151	-227.3315463	6.840298366	6.484182027	0.356116339	18464748.61	8.93E-07	1556706.095	-226.4258656	6.543949805	1.41E-10	1.00E+10	-227.3315465	0.404266503	0.178344942	not-adaptive	0.404266503	0.077134664
ENSMUSG00000004789.10	Dlst	5.764785727	7.922224856	5.38572521	0.669611438	-324.9717024	4.878393333	5.944748026	-1.066354694	11.38335922	3.75480079	0.964510656	-322.7383274	5.830976243	0.002491754	1488.177241	-325.8339315	0.045247668	0.01283865	adaptive	0.045247668	-0.285209578
ENSMUSG00000004798.14	Ulk2	2.690728743	31872475.84	1.16E-06	2687071.597	-119.1963629	4.208746658	2.49023581	1.718510848	31845836.94	1.05E-06	2684825.756	-116.1090356	2.690728754	3.11E-10	1.00E+10	-119.196363	0.045623725	0.012959319	adaptive	0.045623725	0.757108307
ENSMUSG00000004843.7	Chmp2b	6.320529108	3.804253532	3.929598795	0.313524173	-243.5292724	6.727941329	6.236819845	0.491121484	3.939676536	3.822696841	0.322069204	-242.9646996	6.356280236	0.005361949	237.9009595	-244.8067452	0.158492874	0.054933898	not-adaptive	0.158492874	0.109354538
ENSMUSG00000004846.10	Plod3	6.825324225	8.601175715	1.549464785	0.736860547	-248.6929177	6.866482044	6.816722477	0.049759567	8.701619644	1.553079137	0.735353191	-248.6767718	6.837557326	0.00042844	2751.229347	-249.0384176	0.69652901	0.3950663	not-adaptive	0.69652901	0.010492892
ENSMUSG00000004849.14	Ap1s1	8.245102838	18.59853685	0.360676745	1.558296417	-192.48456	8.345774844	8.223664625	0.122110219	23.58848634	0.281532667	2.001676414	-192.1991667	8.247586287	5.17E-05	10939.80239	-192.4756807	0.758423024	0.457083112	not-adaptive	0.758423024	0.021264569
ENSMUSG00000004865.16	Srpk1	6.185979399	7280589.606	1.85E-06	613809.7822	-244.6875667	6.044329932	6.214929655	-0.170599723	7280589.606	1.85E-06	613809.7822	-244.3893705	6.185979409	1.14E-10	1.00E+10	-244.687567	0.742155562	0.439957651	not-adaptive	0.742155562	-0.040155649
ENSMUSG00000004872.15	Pax3	4.5821684	14.54841111	1.716424343	1.216748621	-277.2070624	4.232087051	4.654176413	-0.422089363	18.75576418	1.324642901	1.57575509	-276.4106148	4.583919558	2.15E-10	1.00E+10	-277.3864258	0.37688659	0.162412181	not-adaptive	0.37688659	-0.137156593
ENSMUSG00000004880.11	Lbr	5.852428535	9.339150269	2.358623876	0.782476229	-264.766208	5.471291873	5.925612559	-0.454320686	10.83381733	2.027883397	0.912181136	-263.9798745	5.833941041	0.000448301	4275.647457	-265.2221506	0.288726287	0.11496906	not-adaptive	0.288726287	-0.11508278
ENSMUSG00000004891.16	Nes	5.683429725	4.5137259	2.965992959	0.37976342	-261.4482313	6.060036948	5.603362405	0.456674543	4.830777962	2.863503094	0.393645293	-260.7151054	5.706569444	0.003653856	307.1536545	-260.8002056	0.918420228	0.679933718	not-adaptive	0.918420228	0.113033786
ENSMUSG00000004896.16	Rrnad1	2.381099927	3108240.965	1.80E-05	262049.9108	-289.6354208	2.165954597	2.421803097	-0.2558485	3172908.541	1.76E-05	267500.9148	-289.5127001	2.381099918	4.71E-10	1.00E+10	-289.635421	0.884510539	0.620303165	not-adaptive	0.884510539	-0.161078571
ENSMUSG00000004897.16	Hdgf	7.119694496	5.766774646	1.574881075	0.482437665	-226.2297416	7.185749261	7.105864547	0.079884714	5.760162261	1.566047151	0.485068713	-226.1860912	7.24832658	0.001498424	522.3902975	-228.5336673	0.095600609	0.03024782	not-adaptive	0.095600609	0.016128407
ENSMUSG00000004929.12	Thop1	4.852427286	14.42861683	1.377651806	1.201131303	-188.6271224	5.24465135	4.776797037	0.467854313	19.23972654	1.019884872	1.614605716	-187.7171915	4.853747922	1.70E-10	1.00E+10	-188.7157382	0.368414445	0.15760116	not-adaptive	0.368414445	0.134803291
ENSMUSG00000004931.11	Apba3	5.644836878	5.43165972	3.518272391	0.440637512	-209.9819888	5.531080622	5.666203545	-0.135122923	5.398154555	3.484613019	0.444699662	-209.9374244	5.634489933	0.001835009	920.1592681	-212.063707	0.119279874	0.039191087	not-adaptive	0.119279874	-0.034821057
ENSMUSG00000004934.14	Pias4	4.362415469	7.312118078	4.669021661	0.59906744	-258.9545658	4.628306672	4.308697569	0.319609103	7.286083315	4.609082788	0.60528023	-258.754002	4.346599143	0.002213336	1291.660397	-259.0010709	0.781086865	0.482087299	not-adaptive	0.781086865	0.103232623
ENSMUSG00000004936.8	Map2k1	7.080886264	3.349747936	4.28285114	0.281458715	-265.9537056	7.321993672	7.030395869	0.291597803	3.377129097	4.235030222	0.28464051	-265.7794157	7.07667398	0.006815726	176.42951	-264.5270232	1	1	not-adaptive	1	0.0586306
ENSMUSG00000004937.6	Sgta	6.781825697	3078509.231	5.98E-06	259543.2609	-272.0382742	7.13804617	6.709549079	0.428497091	7280589.606	2.49E-06	613809.7822	-270.6500307	6.749716875	0.000235618	6462.373275	-271.8332781	0.306282486	0.123965112	not-adaptive	0.306282486	0.089313421
ENSMUSG00000004945.15	Tmem242	5.416141585	64.3029114	0.394147254	5.416563496	-244.6461267	5.944419151	5.308590061	0.635829089	3596446.555	6.86E-06	303208.7249	-242.815214	5.417924794	0.000248437	8486.529915	-244.6006974	0.167715967	0.058798069	not-adaptive	0.167715967	0.163207108
ENSMUSG00000004947.15	Dtx2	4.155956464	85.37293799	0.215780295	7.193929312	-155.7255469	4.690190953	4.047877752	0.642313202	18380551.9	9.65E-07	1549607.741	-153.9252328	4.15605682	1.55E-10	1.00E+10	-155.7255968	0.165238732	0.057754276	not-adaptive	0.165238732	0.21248094
ENSMUSG00000004951.10	Hspb1	5.819170487	1.550502239	12.86111387	0.127114488	-252.2147325	6.499453704	5.674476147	0.824977558	1.564224248	12.64027052	0.129386169	-251.9590458	6.414852878	0.062115408	26.53992588	-253.9334554	0.138843263	0.04690427	not-adaptive	0.138843263	0.195831248
ENSMUSG00000004952.13	Rasa4	4.233491396	10065364.88	3.76E-06	848576.0431	-167.970305	4.215880701	4.237013535	-0.021132834	10065364.92	3.76E-06	848576.0462	-167.9694895	4.22929932	8.56E-05	37207.01439	-167.9680969	1	1	not-adaptive	1	-0.007213695
ENSMUSG00000004980.16	Hnrnpa2b1	9.992342291	3.252415207	1.54208103	0.278571668	-186.9597067	9.393500784	10.11636021	-0.722859428	3.963818551	1.276497803	0.33680663	-183.614235	10.19096508	0.003160966	138.9513951	-189.2036444	0.003737235	0.000827364	adaptive	0.003737235	-0.106955484
ENSMUSG00000004994.12	Ccdc130	5.422219371	20580115.04	1.28E-06	1735045.57	-170.9698101	5.181909855	5.475274719	-0.293364864	21308496.77	1.23E-06	1796454.067	-170.6997217	5.422219362	2.23E-10	1.00E+10	-170.9698105	0.763311749	0.462359176	not-adaptive	0.763311749	-0.079447435
ENSMUSG00000004996.9	Mri1	4.911900336	4.22392547	6.027651461	0.352836475	-232.5428068	5.682045628	4.746588454	0.935457173	4.758331966	5.44960707	0.391094433	-231.1359445	4.967833034	0.00722556	305.6176532	-233.8347079	0.067288671	0.020165308	not-adaptive	0.067288671	0.259519448
ENSMUSG00000005034.15	Prkacb	4.41478643	6.703485029	4.584073628	0.564884789	-268.0924801	4.818536566	4.353337296	0.465199271	7.483996568	4.162532212	0.627853579	-267.716461	4.429093129	0.002011338	1347.562873	-268.9970562	0.277871862	0.109516093	not-adaptive	0.277871862	0.146473249
ENSMUSG00000005054.7	Cstb	9.230934199	6.217919317	1.101876376	0.528736742	-202.7451259	9.178037511	9.24201713	-0.063979619	6.242278653	1.103179478	0.527953953	-202.7051511	9.237646996	0.000893289	638.4358921	-200.6810656	1	1	not-adaptive	1	-0.01002206
ENSMUSG00000005069.12	Pex5	4.640788222	27.85011891	1.157125298	2.34739046	-222.9876074	5.327593261	4.539949679	0.787643582	152.1309941	0.207765547	12.83439248	-221.4971533	4.641874713	2.74E-10	1.00E+10	-222.9958051	0.223431199	0.083403224	not-adaptive	0.223431199	0.230807636
ENSMUSG00000005078.16	Jkamp	6.100398581	14.86412631	1.175536908	1.230138238	-223.0075121	6.441435407	6.03757545	0.403859958	20.10140978	0.854576055	1.688979941	-222.1072686	6.145705599	0.000473903	2998.61122	-222.3570542	0.778967807	0.479688629	not-adaptive	0.778967807	0.093412901
ENSMUSG00000005087.17	Cd44	7.967722077	9.427552952	1.144701443	0.789334733	-235.8328096	8.087078684	7.942661535	0.144417149	9.72286292	1.108522628	0.815561579	-235.6456846	7.955530006	0.00010429	9127.915377	-236.6810175	0.35510814	0.150155954	not-adaptive	0.35510814	0.025996122
ENSMUSG00000005102.13	Eif2ak4	3.067683272	6.04746306	4.452598777	0.499412192	-178.6553239	3.237714403	3.035818499	0.201895904	5.990414361	4.438212576	0.499922147	-178.5886845	3.085418308	2.59E-10	1.00E+10	-180.0145992	0.24028856	0.091270021	not-adaptive	0.24028856	0.092890192
ENSMUSG00000005103.12	Wdr1	8.503655357	3.675032315	1.902160077	0.306389378	-209.582475	8.263962278	8.554350187	-0.290387909	3.801039327	1.861995804	0.313254436	-209.1652539	8.439890425	0.002718375	215.4150955	-208.7508142	1	1	not-adaptive	1	-0.049824599
ENSMUSG00000005124.10	Ccn4	5.216242923	9.730587179	5.049022975	0.827000473	-209.5665051	4.414077962	5.306970869	-0.892892907	10.81670428	4.561010997	0.911271653	-208.9141643	5.300304561	0.002965413	1382.520846	-209.1694789	0.774672734	0.474866592	not-adaptive	0.774672734	-0.265776519
ENSMUSG00000005142.10	Man2b1	4.88438122	3108240.965	8.51E-06	262049.9108	-260.2348122	4.514071549	4.955357241	-0.441285692	3970629.206	6.58E-06	334754.0323	-259.3869003	4.881555171	0.000104886	21130.72916	-260.2142812	0.437192836	0.19831206	not-adaptive	0.437192836	-0.134559782
ENSMUSG00000005150.16	Wdr83	4.896325938	21.98842679	3.210318893	1.853691202	-298.84581	5.585715133	4.757787144	0.827927988	3078508.692	2.28E-05	259543.216	-297.8164332	4.898984169	6.02E-10	1.00E+10	-298.8631896	0.351074644	0.147925589	not-adaptive	0.351074644	0.23145127
ENSMUSG00000005161.15	Prdx2	9.384642502	5.318298117	0.825418896	0.427345782	-162.7660959	9.225169185	9.417703883	-0.192534697	5.451687628	0.785455032	0.449228383	-162.271756	9.370851476	0.000762109	475.9813215	-164.0826547	0.163507124	0.05702723	not-adaptive	0.163507124	-0.029799991
ENSMUSG00000005198.15	Polr2a	3.463927398	9.178992744	3.257301472	0.779694577	-296.5797802	3.529689501	3.451992887	0.077696614	9.236022282	3.260879877	0.778863842	-296.5635988	3.485660887	0.000468211	5674.592443	-297.1463928	0.558336196	0.280309647	not-adaptive	0.558336196	0.032111786
ENSMUSG00000005204.12	Senp3	5.096415802	9.490364806	4.161435547	0.794362719	-261.7227275	5.961244953	4.889605978	1.071638975	40.2617682	0.988040617	3.373338004	-258.9049374	5.051223071	0.00199437	1657.945921	-261.6260486	0.065801594	0.019655645	not-adaptive	0.065801594	0.285895444
ENSMUSG00000005225.15	Plekha8	3.529720105	16.70115867	2.098538637	1.407367278	-240.3956907	3.627202232	3.507510139	0.119692092	17.95554632	1.946761247	1.52013165	-240.355926	3.566073715	0.000909221	3196.399343	-240.1760218	1	1	not-adaptive	1	0.04840991
ENSMUSG00000005233.16	Spc25	7.5905647	11.00040378	3.015101235	0.914982358	-202.6417911	7.057021132	7.664966558	-0.607945427	14.34303829	2.323668496	1.193597326	-202.0313936	7.578353227	0.001984236	1343.466237	-202.0231124	1	1	not-adaptive	1	-0.119220167
ENSMUSG00000005262.13	Ufd1	7.033259011	7.750300441	1.401642008	0.657529685	-236.3086386	6.704174119	7.10042016	-0.39624604	8.768517469	1.232580629	0.746871325	-235.1071947	7.124540907	0.000641006	1480.149516	-237.2422181	0.118241822	0.038789862	not-adaptive	0.118241822	-0.082844778
ENSMUSG00000005299.6	Letm1	4.674184331	4.475135191	6.520416191	0.366899067	-290.744859	4.694088817	4.669991297	0.024097521	4.468648147	6.510250212	0.367471789	-290.7439901	4.711321627	0.007702858	313.764389	-290.8685431	0.882891475	0.617705288	not-adaptive	0.882891475	0.007425278
ENSMUSG00000005312.15	Ubqln1	5.640364492	2.368950462	6.74060741	0.192844352	-277.4713787	6.284037841	5.505217458	0.778820383	2.449535919	6.540104892	0.198758658	-276.8285389	5.794391606	0.021216513	61.74815551	-279.2869568	0.085570228	0.026596186	not-adaptive	0.085570228	0.190892316
ENSMUSG00000005354.16	Txn2	7.712508195	9.167106294	1.008850968	0.77058566	-218.0610736	7.494706298	7.758406014	-0.263699716	9.85947779	0.927170419	0.836860862	-217.3338955	7.718257052	0.00026218	3054.211005	-218.4403386	0.330733256	0.136862405	not-adaptive	0.330733256	-0.049888334
ENSMUSG00000005362.14	Crbn	5.314247734	7.360692187	5.660071048	0.613902718	-229.3496868	5.57476638	5.26623142	0.30853496	7.328895948	5.591309612	0.620306813	-229.2251621	5.333389257	0.003056151	1159.340506	-229.607664	0.6821526	0.381767123	not-adaptive	0.6821526	0.082140427
ENSMUSG00000005371.15	Fbxo11	2.820172892	21.09990698	1.990130962	1.777486871	-123.4293937	3.558421546	2.672033031	0.886388516	22.72425678	1.792500842	1.91819278	-122.5236693	2.822443637	3.58E-10	1.00E+10	-123.4352372	0.401893596	0.176940464	not-adaptive	0.401893596	0.413299587
ENSMUSG00000005374.13	Tbl2	4.448898968	6.475637377	3.803669382	0.538939674	-201.4177781	4.323902556	4.465095109	-0.141192553	6.41358137	3.786968055	0.540732329	-201.386817	4.450837492	2.33E-10	1.00E+10	-202.5658499	0.307576051	0.124636638	not-adaptive	0.307576051	-0.046356895
ENSMUSG00000005378.17	Bud23	6.646282544	13.76601857	0.919449726	1.153409977	-223.7735975	6.77122631	6.618058142	0.153168168	14.85549744	0.859497999	1.234762427	-223.5596016	6.658734369	0.000283203	3740.799963	-223.6005423	0.959886094	0.774763927	not-adaptive	0.959886094	0.033009172
ENSMUSG00000005410.6	Mcm5	6.999441197	14.49784622	1.769801825	1.204922771	-215.4895136	6.726527774	7.029676277	-0.303148503	15.35156474	1.656809925	1.286565539	-215.2943641	7.007176486	2.19E-10	1.00E+10	-215.5960894	0.739541163	0.43726446	not-adaptive	0.739541163	-0.063596274
ENSMUSG00000005413.8	Hmox1	6.587087334	8.965894616	2.799276693	0.75631902	-249.9420537	7.578978867	6.400357263	1.178621604	3078509.231	8.06E-06	259543.2609	-244.9163903	6.589818585	0.001028962	2085.959652	-249.7725197	0.007780541	0.001830429	adaptive	0.007780541	0.243851046
ENSMUSG00000005417.17	Mprip	5.426125491	10280680.38	2.72E-06	866734.7698	-304.8934021	6.134988015	5.281248478	0.853739537	13746984.81	1.95E-06	1158968.222	-301.2196386	5.426125486	2.36E-10	1.00E+10	-304.8934022	0.025380767	0.006715506	adaptive	0.025380767	0.216181505
ENSMUSG00000005442.13	Cic	3.850969945	10.56077736	2.051650461	0.887751615	-283.8306835	4.41422961	3.735260099	0.678969511	14.71017343	1.479499224	1.221075213	-281.556258	3.845341689	1.92E-10	1.00E+10	-284.3836324	0.059168001	0.017408168	not-adaptive	0.059168001	0.240952968
ENSMUSG00000005447.12	Pafah1b3	5.480158474	7.667421125	2.820397997	0.647177573	-184.8654015	5.601316675	5.451551672	0.149765003	7.74739101	2.826205065	0.645355071	-184.7987219	5.480876404	0.000539359	3603.291214	-185.4410565	0.526062822	0.257032664	not-adaptive	0.526062822	0.039099073
ENSMUSG00000005469.10	Prkaca	4.739282875	6.600197106	1.784973244	0.557298986	-245.8427694	4.661682792	4.755580476	-0.093897684	6.680513535	1.787596135	0.556530887	-245.7893367	4.738859418	1.13E-10	1.00E+10	-248.6567691	0.056844693	0.016631348	not-adaptive	0.056844693	-0.028770612
ENSMUSG00000005470.8	Asf1b	7.561472571	18478046.9	1.63E-06	1557827.232	-224.2526442	6.858428532	7.655211776	-0.796783244	18478046.9	1.59E-06	1557827.232	-222.6867505	7.561472582	2.54E-10	1.00E+10	-224.2526443	0.208901202	0.076779502	not-adaptive	0.208901202	-0.158564239
ENSMUSG00000005481.18	Ddx39	8.3963372	5.9139444	2.252225996	0.493000432	-253.450776	8.213905249	8.434859065	-0.220953816	6.051410387	2.222650952	0.499500237	-253.2146082	8.494168024	0.00194239	582.7625723	-254.5071734	0.274565551	0.107871518	not-adaptive	0.274565551	-0.038295658
ENSMUSG00000005483.10	Dnajb1	5.399137853	5.447724021	2.217894822	0.446609536	-214.5509055	5.647591508	5.349096762	0.298494747	5.676603537	2.129968194	0.465836729	-214.1478553	5.419344549	0.001895701	530.7330733	-214.6390332	0.61190517	0.321617859	not-adaptive	0.61190517	0.078340441
ENSMUSG00000005501.14	Usp40	3.264369033	8.517706035	4.211554506	0.713730407	-282.3106459	3.902714762	3.138251104	0.764463658	11.25135403	3.212874701	0.942566797	-281.0851825	3.212153981	0.000258223	12462.79738	-283.1239796	0.130185227	0.043455493	not-adaptive	0.130185227	0.314517232
ENSMUSG00000005505.12	Kbtbd4	3.593604102	22565970.49	4.51E-07	1902467.678	-110.0935993	3.595426663	3.593291663	0.002135	22565626.68	4.51E-07	1902438.692	-110.0935721	3.593604105	8.58E-11	1.00E+10	-110.0935996	0.999972503	0.994083113	not-adaptive	0.999972503	0.000856941
ENSMUSG00000005506.16	Celf1	4.135064976	4.158282351	4.614272238	0.345895025	-273.3409661	4.278567536	4.104852996	0.17371454	4.121324266	4.552517205	0.350455331	-273.2780396	4.255867283	0.005790758	279.5312783	-273.3916582	0.892598327	0.633580011	not-adaptive	0.892598327	0.059797307
ENSMUSG00000005510.9	Ndufs3	6.285806696	3172956.769	3.62E-06	267504.981	-214.7189828	6.314135789	6.280007039	0.034128751	3172956.769	3.62E-06	267504.981	-214.7060158	6.285806687	9.69E-11	1.00E+10	-214.7189828	0.987116768	0.872061899	not-adaptive	0.987116768	0.007819111
ENSMUSG00000005514.14	Por	6.197784572	3130837.43	6.27E-06	263953.6902	-248.9601806	6.574747672	6.110553441	0.464194231	18476897.46	1.04E-06	1557730.325	-247.4651543	6.187832373	0.0002566	6322.115952	-248.740471	0.279342508	0.110250058	not-adaptive	0.279342508	0.105632474
ENSMUSG00000005533.10	Igf1r	4.210656738	9.718771124	1.595062014	0.812425641	-258.2299545	4.053259639	4.242020606	-0.188760967	10.07888001	1.536602155	0.843794993	-258.0171852	4.221518258	1.38E-10	1.00E+10	-258.9916418	0.377397373	0.16270401	not-adaptive	0.377397373	-0.065669036
ENSMUSG00000005534.10	Insr	4.064691592	24.55269688	1.519587611	2.085252437	-222.0400313	4.332933732	4.01903259	0.313901142	30.03430778	1.254680455	2.52387243	-221.8353203	4.071304758	0.000363076	8683.213194	-221.9893907	0.85721162	0.578823238	not-adaptive	0.85721162	0.108495896
ENSMUSG00000005566.14	Trim28	6.075018651	22.21186942	0.953234314	1.8718986	-251.9951535	6.186943916	6.05390963	0.133034285	23.19580893	0.908081799	1.964499349	-251.9054561	6.072348942	1.81E-10	1.00E+10	-252.0271515	0.885418079	0.621767842	not-adaptive	0.885418079	0.031359817
ENSMUSG00000005575.16	Ube2m	4.7863959	3172908.895	1.09E-05	267500.9447	-302.9937119	4.694458835	4.805788875	-0.111330039	3172908.539	1.09E-05	267500.9148	-302.9463829	4.786395889	2.92E-10	1.00E+10	-302.9937123	0.953773206	0.758336044	not-adaptive	0.953773206	-0.033814413
ENSMUSG00000005583.16	Mef2c	7.165976849	5.80201611	5.9719801	0.483592972	-335.0287611	7.046574137	7.191252023	-0.144677886	5.856151908	5.970994695	0.483817564	-334.9909758	7.1233061	0.005422711	538.5031996	-335.6049413	0.541200513	0.267809813	not-adaptive	0.541200513	-0.029320944
ENSMUSG00000005609.16	Ctr9	4.201333074	5.651596147	5.408396739	0.468599403	-220.285417	4.142455729	4.213527137	-0.071071408	5.660664893	5.382386261	0.471107251	-220.2773788	4.259949398	0.001960767	1436.340669	-222.4444959	0.114507255	0.037353216	not-adaptive	0.114507255	-0.024542138
ENSMUSG00000005610.17	Eif4g2	8.157332078	2.49624651	2.978918758	0.20817332	-223.3450896	8.275879069	8.13241218	0.143466889	2.497864754	2.9661482	0.20906899	-223.2951982	8.181417175	0.009047162	68.70468193	-224.9967263	0.182404585	0.065075745	not-adaptive	0.182404585	0.025229226
ENSMUSG00000005615.15	Pcyt1a	4.850084906	7.359181173	2.624276786	0.620846297	-233.5596944	4.946516478	4.830816771	0.115699706	7.362379476	2.610852172	0.623825193	-233.51289	4.918929013	0.001715512	957.7102993	-233.9569044	0.641456234	0.346012086	not-adaptive	0.641456234	0.034145749
ENSMUSG00000005621.11	Zfp592	3.027686506	10065364.92	3.54E-06	848576.0462	-163.420928	3.4256233	2.966890607	0.458732693	10068678.59	3.51E-06	848855.4112	-163.0853625	3.027686512	3.00E-10	1.00E+10	-163.4209282	0.714933542	0.412657435	not-adaptive	0.714933542	0.20741478
ENSMUSG00000005625.15	Psmd4	8.101819166	6.125329988	1.359844972	0.512699779	-218.1971365	7.942290812	8.13517689	-0.192886078	6.181434835	1.331906126	0.522678517	-217.8977938	8.137927623	0.001096169	640.4780161	-218.2285807	0.718358252	0.416004898	not-adaptive	0.718358252	-0.034618529
ENSMUSG00000005656.9	Snx6	7.034309025	7.49277656	1.60283853	0.628079262	-235.3588639	7.082229966	7.024265799	0.057964167	7.460407873	1.586152088	0.634752487	-235.336823	6.999566593	0.001071281	933.2276664	-234.740288	1	1	not-adaptive	1	0.011856252
ENSMUSG00000005667.8	Mthfd2	8.179087031	43.15003261	0.393881521	3.623837545	-257.3477952	8.076582362	8.199927505	-0.123345143	56.37192069	0.300752271	4.745227389	-257.2300882	8.17945108	1.43E-10	1.00E+10	-257.3503562	0.886682821	0.623819332	not-adaptive	0.886682821	-0.021866215
ENSMUSG00000005674.9	Tomm40l	4.973269901	3970632.084	7.75E-06	334754.273	-271.1102114	4.65209072	5.041316338	-0.389225618	3970632.083	7.69E-06	334754.2749	-270.5056628	4.973269892	2.60E-10	1.00E+10	-271.1102118	0.546320738	0.271510817	not-adaptive	0.546320738	-0.115921254
ENSMUSG00000005677.14	Nr1i3	0.782615697	133.8068366	0.034826699	11.28148933	-95.20001743	0.771741586	0.784848322	-0.013106736	163.2345342	0.02854949	13.76260919	-95.19693764	0.782629364	3.93E-11	1.00E+10	-95.20003099	0.996911429	0.937306576	not-adaptive	0.996911429	-0.024296019
ENSMUSG00000005682.9	Pan2	3.432259381	18478200.49	2.07E-06	1557840.18	-204.5471586	3.91042952	3.343297495	0.567132026	19270171.18	1.96E-06	1624609.162	-203.8712807	3.432259361	3.23E-10	1.00E+10	-204.5471588	0.508709536	0.244971337	not-adaptive	0.508709536	0.226055346
ENSMUSG00000005683.8	Cs	8.01876222	10.63413237	1.201092307	0.887038416	-247.4592643	7.64031997	8.09920082	-0.45888085	17.11549028	0.740566612	1.44416634	-245.608845	7.990002231	0.00048011	2222.780525	-247.2891753	0.186312436	0.066771283	not-adaptive	0.186312436	-0.0841465
ENSMUSG00000005686.17	Ampd3	4.649181551	6.598871504	3.78596926	0.549558157	-238.5798373	5.459852523	4.513599638	0.946252885	8.123595889	3.016450313	0.68594753	-236.3670052	4.592160146	0.003380295	580.1985684	-235.6808446	1	1	not-adaptive	1	0.274583527
ENSMUSG00000005687.14	Bcas2	6.021627371	6.100023142	3.478209092	0.517811414	-291.351461	6.083493088	6.009163674	0.074329414	6.167527912	3.483401362	0.517318709	-291.3350402	6.05052002	0.002827515	634.3130894	-290.5402508	1	1	not-adaptive	1	0.017735727
ENSMUSG00000005698.15	Ctcf	3.896324359	18478300.26	1.61E-06	1557848.592	-234.8395125	4.153865113	3.861205166	0.292659947	18478046.3	1.60E-06	1557827.181	-234.6137265	3.89632436	2.51E-10	1.00E+10	-234.8395126	0.797888698	0.501589222	not-adaptive	0.797888698	0.105403155
ENSMUSG00000005699.16	Pard6a	5.736748612	32.7508452	0.59181787	2.758062917	-149.9992547	5.996778353	5.681075032	0.315703321	10066036.02	1.92E-06	848632.6247	-149.6002021	5.737200082	1.64E-10	1.00E+10	-150.0014239	0.669501543	0.370363771	not-adaptive	0.669501543	0.078023693
ENSMUSG00000005732.14	Ranbp1	8.680430868	4.027560893	2.583323661	0.335196048	-241.2884189	8.594485394	8.698568421	-0.104083027	4.086763007	2.60860455	0.331947191	-241.2477844	8.879912961	0.004036949	216.5227261	-242.3447319	0.333888696	0.138558526	not-adaptive	0.333888696	-0.017366728
ENSMUSG00000005779.12	Psmb4	8.094281226	5.179051042	1.112859231	0.429759296	-183.1664001	8.165327683	8.079969172	0.085358511	5.318743501	1.119432715	0.427680674	-183.0992169	8.132337074	0.001093288	431.1671537	-181.4145414	1	1	not-adaptive	1	0.015160995
ENSMUSG00000005803.14	Sqor	5.659740755	21309722.37	1.71E-06	1796557.394	-182.2265012	6.556190017	5.512223788	1.043966229	21309739.76	1.64E-06	1796558.86	-180.2050018	5.659740755	3.08E-10	1.00E+10	-182.2265014	0.132456694	0.044354932	not-adaptive	0.132456694	0.250223208
ENSMUSG00000005804.14	Bloc1s6	4.959069499	49.47964503	0.742646832	4.15839503	-261.8803395	4.886195879	4.972938061	-0.086742181	55.01662721	0.665590098	4.640487457	-261.8591011	4.959347454	3.10E-10	1.00E+10	-261.8812788	0.978066416	0.833193775	not-adaptive	0.978066416	-0.025386762
ENSMUSG00000005813.12	Metap1	5.428371803	10.24654931	2.439505945	0.856485701	-268.1103142	5.412249302	5.431311948	-0.019062647	10.21490216	2.450588503	0.85231584	-268.1090879	5.440714406	2.21E-10	1.00E+10	-268.540489	0.649598278	0.352955679	not-adaptive	0.649598278	-0.005072432
ENSMUSG00000005823.9	Gpr108	5.019453346	4.45758455	5.612865809	0.368977745	-250.5030463	4.905562677	5.042822415	-0.137259738	4.47825814	5.65117937	0.366191813	-250.472451	4.973937006	0.002764061	885.3563974	-255.909188	0.004353666	0.000975514	adaptive	0.004353666	-0.039812796
ENSMUSG00000005846.12	Rsl1d1	7.188723748	9.972465338	1.390580115	0.842736711	-239.1292681	7.51009975	7.128427486	0.381672263	11.47482168	1.21164919	0.965403154	-238.1584858	7.195995538	6.20E-05	19921.56277	-239.7751817	0.19855365	0.072151106	not-adaptive	0.19855365	0.075248213
ENSMUSG00000005871.15	Apc	4.291047771	3739987.668	9.14E-06	315309.8579	-280.5081415	4.189478759	4.312385799	-0.12290704	3665671.689	9.31E-06	309043.3052	-280.4539542	4.292720066	2.43E-05	118231.2004	-280.5076496	0.947720762	0.743134512	not-adaptive	0.947720762	-0.041715492
ENSMUSG00000005873.6	Reep5	7.419310961	6.397028949	1.335373018	0.536712715	-219.9916866	7.56930493	7.387619479	0.181685451	6.609464116	1.307537049	0.54843674	-219.7208327	7.504599518	0.000852356	854.3959216	-219.9093585	0.82817912	0.539185388	not-adaptive	0.82817912	0.035051269
ENSMUSG00000005881.13	Ergic3	8.523931636	4.236255716	1.803498939	0.354264258	-216.121249	8.59681811	8.508626305	0.088191804	4.202862847	1.77876791	0.359214173	-216.0785752	8.503937032	0.002026894	322.9797502	-216.4315684	0.702581951	0.400779439	not-adaptive	0.702581951	0.014876551
ENSMUSG00000005882.18	Uqcc1	5.765088034	9.949484081	2.163112781	0.840841403	-197.074532	5.534847216	5.81689921	-0.282051994	11.76533221	1.860580829	0.985501821	-196.7905311	5.763816926	1.92E-10	1.00E+10	-197.3371229	0.578919543	0.295766914	not-adaptive	0.578919543	-0.071706813
ENSMUSG00000005886.14	Ncoa2	3.497574191	15.34779621	1.982051457	1.286197035	-224.0481373	3.644825233	3.470974191	0.173851042	16.34365842	1.860643402	1.371928447	-223.9676113	3.500284481	2.61E-10	1.00E+10	-224.1171468	0.861107913	0.584465473	not-adaptive	0.861107913	0.070509002
ENSMUSG00000005893.14	Nr2c2	3.506514956	10.19868703	3.306046046	0.858429111	-251.5327133	3.580529239	3.494439827	0.086089412	10.26960271	3.302432444	0.859463497	-251.5176003	3.507614641	3.00E-10	1.00E+10	-251.9657337	0.638819489	0.34378472	not-adaptive	0.638819489	0.035111644
ENSMUSG00000005897.14	Nr2c1	3.837839019	22785638.14	1.56E-06	1920977.696	-141.6302322	4.884313074	3.649130583	1.235182492	31872476.09	1.04E-06	2687071.618	-139.1730108	3.829182132	0.000107815	27634.10097	-141.6291438	0.085765968	0.026666636	not-adaptive	0.085765968	0.420602899
ENSMUSG00000005899.14	Smpd4	5.457772161	3172908.541	1.00E-05	267500.9148	-254.3907223	5.470212717	5.456308566	0.013904151	3739705.739	8.51E-06	315286.1009	-254.3902713	5.457772168	2.68E-10	1.00E+10	-254.3907226	0.99954874	0.976030883	not-adaptive	0.99954874	0.003671701
ENSMUSG00000005936.19	Kctd20	5.237333162	9.720734401	2.828048628	0.821938394	-250.1998081	5.304756922	5.225008217	0.079748705	9.715139212	2.847470769	0.815824244	-250.1825752	5.250366385	0.000219193	11125.26081	-250.5631239	0.683486256	0.382985292	not-adaptive	0.683486256	0.021853338
ENSMUSG00000005949.9	Ctns	3.876018294	5.036766122	6.6557991	0.408624903	-118.5442395	4.46960187	3.706728614	0.762873256	5.938957713	5.653943581	0.491975784	-117.9183763	3.793327028	0.002290513	1365.328736	-119.489648	0.207780776	0.076274777	not-adaptive	0.207780776	0.269999836
ENSMUSG00000005958.15	Ephb3	3.495293789	22565995.28	1.75E-06	1902469.767	-163.6687958	2.747873055	3.56599575	-0.818122695	22564442.95	1.72E-06	1902338.895	-163.0211751	3.495293817	3.33E-10	1.00E+10	-163.6687961	0.523289212	0.255084167	not-adaptive	0.523289212	-0.375989627
ENSMUSG00000005973.6	Rcn1	5.189222339	2.136974289	9.383355146	0.174626754	-268.8516251	5.913264988	5.037384514	0.875880475	2.185829325	9.113173946	0.179815114	-268.3268399	5.611825934	0.042667385	39.28045005	-274.1491336	0.002960806	0.000643896	adaptive	0.002960806	0.23128007
ENSMUSG00000005981.11	Trap1	6.31755263	18.62778908	1.168487048	1.574142847	-264.9519399	6.357891787	6.309663408	0.048228379	18.83842398	1.169109602	1.573316161	-264.9400415	6.321134601	1.87E-10	1.00E+10	-265.0170726	0.925861066	0.694683227	not-adaptive	0.925861066	0.010985416
ENSMUSG00000005982.14	Naa60	5.961245032	14.44449165	1.649109206	1.199569006	-218.1253914	6.197962635	5.915302075	0.282660561	15.3020613	1.546260768	1.276798855	-217.8288126	5.968056736	2.04E-10	1.00E+10	-218.2303043	0.669320869	0.370202871	not-adaptive	0.669320869	0.067342214
ENSMUSG00000006005.18	Tpr	5.510131839	14.89837999	1.203956616	1.243755696	-272.7301636	5.458138845	5.520309624	-0.06217078	14.97023672	1.200573148	1.24710283	-272.7055391	5.595664878	0.00068311	2120.742791	-271.4721861	1	1	not-adaptive	1	-0.016340093
ENSMUSG00000006010.14	Odr4	5.706924832	6.05730166	5.127294705	0.51341251	-258.6172072	6.36195181	5.563912987	0.798038823	6.995716504	4.484040366	0.588500657	-257.3647289	5.750034321	0.003393991	793.8275995	-258.7630285	0.247016622	0.094464472	not-adaptive	0.247016622	0.193369586
ENSMUSG00000006019.15	Dhx34	3.932126588	14528866.34	1.60E-06	1224888.952	-68.49468012	4.244908273	3.863705595	0.381202678	32759547.67	7.03E-07	2761862.713	-68.280964	3.932126591	1.96E-10	1.00E+10	-68.49468026	0.807577495	0.513251468	not-adaptive	0.807577495	0.135748211
ENSMUSG00000006024.13	Napa	7.599698632	10.75307454	0.818838995	0.912314844	-218.8069927	7.817297087	7.554607369	0.262689718	12.58769519	0.710358267	1.051684021	-217.9723923	7.58872605	0.000207034	3683.440154	-219.2028746	0.292151624	0.116707084	not-adaptive	0.292151624	0.04931309
ENSMUSG00000006050.12	Sra1	8.632099278	4.838055218	1.809405125	0.402775785	-219.9747729	9.20867122	8.513765179	0.694906041	6.051222169	1.439302615	0.506297389	-216.8913766	8.633931469	0.001844143	413.7648506	-222.4821234	0.00373224	0.000826172	adaptive	0.00373224	0.113195696
ENSMUSG00000006057.15	Atp5g1	9.073199021	5.418920454	0.87711703	0.446512321	-170.178631	9.202652753	9.045811854	0.1568409	5.590972063	0.859320432	0.456044343	-169.8743625	9.030748995	0.000871573	458.2982461	-171.4413158	0.208679988	0.076679782	not-adaptive	0.208679988	0.024799803
ENSMUSG00000006058.10	Snf8	5.138761927	11.72795784	2.360038194	0.985685219	-230.6892841	5.192205388	5.127755522	0.064449867	11.62971101	2.352972642	0.988245745	-230.6767889	5.142671667	0.000282098	8477.222298	-230.8440578	0.845972159	0.562999288	not-adaptive	0.845972159	0.018019974
ENSMUSG00000006095.12	Tbcb	7.572080476	7280597.36	1.23E-06	613810.4359	-216.2201323	7.673736399	7.551023178	0.122713221	7280597.36	1.23E-06	613810.4359	-215.9806899	7.572080478	7.56E-11	1.00E+10	-216.2201324	0.787066568	0.488927846	not-adaptive	0.787066568	0.023257062
ENSMUSG00000006134.4	Crkl	4.553920436	7.436720957	3.486174166	0.619523746	-285.8834475	4.273844467	4.608782554	-0.334938088	7.82784518	3.286076202	0.659040217	-285.5679898	4.573965318	0.001447441	1551.223738	-286.8227095	0.285155769	0.113166183	not-adaptive	0.285155769	-0.108851295
ENSMUSG00000006169.20	Clint1	3.575857862	20526962.37	1.69E-06	1730564.42	-226.7541874	3.610030716	3.568738518	0.041292198	18477422.66	1.87E-06	1557774.604	-226.7493552	3.575857882	2.92E-10	1.00E+10	-226.7541877	0.995179099	0.921685081	not-adaptive	0.995179099	0.016596914
ENSMUSG00000006191.17	Cdkal1	4.201039378	10.14583631	2.916650892	0.856611053	-226.3098535	4.60579579	4.131103791	0.474691999	10.52616975	2.799841537	0.88727033	-225.787989	4.204879364	2.64E-10	1.00E+10	-226.5986612	0.444559121	0.202904425	not-adaptive	0.444559121	0.15692314
ENSMUSG00000006215.12	Zbtb17	4.769787078	22565970.45	1.12E-06	1902467.674	-149.239854	4.774100253	4.768835642	0.005264611	22112997.07	1.14E-06	1864278.86	-149.2397742	4.769787065	2.13E-10	1.00E+10	-149.2398542	0.999919942	0.989903907	not-adaptive	0.999919942	0.001591801
ENSMUSG00000006219.12	Fblim1	4.886092573	6.510822125	4.866215577	0.550012593	-290.1871821	5.056411761	4.850292819	0.206118941	6.62892051	4.856001488	0.551321052	-290.0982376	4.910676149	3.04E-10	1.00E+10	-292.3380836	0.106474904	0.034299903	not-adaptive	0.106474904	0.060042104
ENSMUSG00000006262.15	Mob1b	2.992331665	10.17605328	2.603322342	0.856791986	-254.5421625	2.488455886	3.08466832	-0.596212434	12.68431357	2.105246648	1.059094709	-253.4458976	3.001034136	2.35E-10	1.00E+10	-254.8800401	0.238319654	0.0903411	not-adaptive	0.238319654	-0.30986456
ENSMUSG00000006273.14	Atp6v1b2	6.943950072	3.689389009	4.541069495	0.309195891	-276.7699304	7.688341831	6.787721363	0.900620469	4.112189799	4.0390551	0.348147613	-274.9778629	6.821753304	0.007826322	180.7946509	-277.7104383	0.06505154	0.01939938	not-adaptive	0.06505154	0.179745138
ENSMUSG00000006276.10	Eps15l1	4.375934439	8.556948824	3.39508392	0.726304601	-287.2578392	4.624069951	4.327071612	0.296998339	8.644827666	3.337039829	0.737541202	-287.014907	4.370607922	0.000428341	6094.47238	-288.051534	0.354648906	0.149901398	not-adaptive	0.354648906	0.095772225
ENSMUSG00000006281.8	Tep1	3.209222825	9.925717303	2.918240582	0.838631209	-193.0586216	3.768867238	3.09956311	0.669304128	9.628222439	2.944531566	0.812807886	-192.070485	3.201820462	0.000619162	4067.857118	-193.2080997	0.320582819	0.131455685	not-adaptive	0.320582819	0.282066097
ENSMUSG00000006288.8	Ttc5	5.762590674	10.76832769	2.511873439	0.901746675	-220.1847268	6.506540457	5.629961868	0.876578589	38.94148582	0.695009368	3.271726005	-217.9630784	5.762732138	2.38E-10	1.00E+10	-220.490388	0.079873624	0.024560379	not-adaptive	0.079873624	0.208765512
ENSMUSG00000006289.14	Osgep	4.666215506	8.502983835	6.537383274	0.728506465	-334.730876	4.868416954	4.62584018	0.242576774	8.505264155	6.53062104	0.728458329	-334.6475077	4.56754448	0.002011394	2436.574468	-334.9989596	0.703665675	0.401809673	not-adaptive	0.703665675	0.07373731
ENSMUSG00000006299.13	Aamp	7.432911977	5.568728895	2.190156204	0.456697132	-245.6724315	7.682648108	7.383172588	0.29947552	5.750689831	2.061056344	0.486417989	-245.2372814	7.36147912	0.002031352	494.6535143	-245.5752337	0.713229302	0.411000531	not-adaptive	0.713229302	0.057362792
ENSMUSG00000006301.17	Tmbim1	7.780645428	6.457660627	1.678843559	0.538877252	-236.7871417	8.175897167	7.697523093	0.478374075	7.467433052	1.439473228	0.628849435	-235.2125289	7.800526529	0.00120644	736.4337878	-234.6402777	1	1	not-adaptive	1	0.08698276
ENSMUSG00000006304.14	Arpc2	9.162895813	1.760214397	1.676053342	0.144094519	-151.1405521	9.772740201	9.035257103	0.737483098	1.95497207	1.55222853	0.155638851	-149.2246008	9.188251588	0.006824668	35.40241725	-151.8403708	0.07311147	0.022180885	not-adaptive	0.07311147	0.113197485
ENSMUSG00000006307.16	Kmt2b	2.604499505	5.952628161	5.822652261	0.503421714	-233.8815448	2.607460421	2.603931782	0.003528639	5.957055406	5.826721833	0.503072129	-233.8815271	2.785899128	0.003909287	791.1540546	-235.6797363	0.165595161	0.057904192	not-adaptive	0.165595161	0.001953701
ENSMUSG00000006315.9	Tmem147	7.319562134	19053067.66	6.13E-07	1606305.469	-218.7761786	7.322758345	7.319005218	0.003753126	18477018.16	6.32E-07	1557740.502	-218.7760386	7.31956213	9.85E-11	1.00E+10	-218.7761792	0.999859404	0.986620587	not-adaptive	0.999859404	0.000739613
ENSMUSG00000006333.14	Rps9	10.21654246	3.973436353	0.669992218	0.332509131	-128.1472443	9.930246247	10.2766333	-0.346387049	4.444922821	0.590664642	0.377511596	-126.2775532	10.22600817	0.001007709	225.1408962	-129.4829137	0.040544285	0.011343335	adaptive	0.040544285	-0.049466305
ENSMUSG00000006335.16	Tfpt	4.854670371	9.726500788	1.459273369	0.816904381	-122.7945592	5.222371292	4.770033293	0.452337999	12.36524752	1.152137	1.032309187	-121.909489	4.792241573	0.001290835	874.4431907	-122.2526728	0.709507786	0.407402644	not-adaptive	0.709507786	0.130705696
ENSMUSG00000006373.10	Pgrmc1	7.7085925	9.96864727	1.358935164	0.843516692	-247.9539261	7.461880076	7.755824839	-0.293944763	11.56340325	1.175248287	0.979018804	-247.3492713	7.695173371	0.000504327	2298.459831	-248.1221962	0.461660796	0.21374918	not-adaptive	0.461660796	-0.055741047
ENSMUSG00000006378.15	Gcat	5.601491287	17.87121661	1.213370348	1.498377252	-198.5721767	6.292440745	5.465944356	0.826496389	18478046.9	1.13E-06	1557827.232	-195.5976024	5.602495926	1.85E-10	1.00E+10	-198.6003965	0.049648155	0.01426064	adaptive	0.049648155	0.203148953
ENSMUSG00000006390.15	Elovl1	7.317577413	11.09877157	1.619767434	0.941748338	-264.105429	7.041352044	7.373115916	-0.331763872	11.86488962	1.52327377	0.998098706	-263.5004672	7.344515715	0.000572868	2683.399282	-264.2782355	0.459430187	0.212319952	not-adaptive	0.459430187	-0.066421964
ENSMUSG00000006392.16	Med8	6.417432622	18478045.97	9.99E-07	1557827.153	-218.1213024	6.556661815	6.388321063	0.168340752	18478045.41	9.96E-07	1557827.106	-217.9478567	6.417432619	1.56E-10	1.00E+10	-218.1213026	0.8407626	0.555877855	not-adaptive	0.8407626	0.037524663
ENSMUSG00000006395.16	Hyi	3.367047628	16.54561041	2.073057683	1.384878214	-185.8833396	3.89185011	3.254314845	0.637535265	20.76581331	1.615239995	1.756179158	-184.9558155	3.33407517	0.00090565	3124.825994	-185.7678201	0.443967163	0.202533646	not-adaptive	0.443967163	0.258102313
ENSMUSG00000006412.10	Pfdn2	4.684788549	25.09387248	0.712620009	2.118676679	-229.7586646	5.111190494	4.605504785	0.505685709	3970629.206	4.45E-06	334754.0323	-228.143193	4.690557398	0.000116723	12939.84243	-229.7473762	0.201053708	0.073262596	not-adaptive	0.201053708	0.15030007
ENSMUSG00000006418.17	Rnf114	5.830454012	3130837.466	1.08E-05	263953.6932	-275.7436518	5.755833819	5.844876402	-0.089042582	3130837.43	1.08E-05	263953.6902	-275.7167964	5.830454001	2.85E-10	1.00E+10	-275.7436519	0.973501817	0.816726977	not-adaptive	0.973501817	-0.022147578
ENSMUSG00000006423.15	C330007P06Rik	4.477190475	7.742137462	3.296387986	0.658886087	-208.6342086	4.11367936	4.536821624	-0.423142264	8.652750634	2.953080401	0.740772643	-208.2630233	4.479536149	2.39E-10	1.00E+10	-209.5484033	0.276545491	0.10885543	not-adaptive	0.276545491	-0.14125259
ENSMUSG00000006442.10	Srm	7.141490998	3.597358557	8.196416104	0.298240014	-301.446713	7.286801091	7.110385395	0.176415697	3.598713467	8.197996228	0.298040669	-301.4128061	7.432693747	0.015585741	165.8052913	-306.0829676	0.009370756	0.00224166	adaptive	0.009370756	0.035357851
ENSMUSG00000006456.10	Rbm14	4.403223024	6.759297254	3.634457384	0.566258697	-219.470043	4.015115939	4.462044874	-0.446928934	6.976521993	3.543551842	0.579393215	-219.0815147	4.296713348	0.001362443	1567.758876	-219.3480097	0.766059865	0.465352541	not-adaptive	0.766059865	-0.152263375
ENSMUSG00000006463.13	Zdhhc24	3.832176851	31872476.07	1.02E-06	2687071.616	-111.6635148	3.281943507	3.933240119	-0.651296612	31872477.62	1.00E-06	2687071.747	-111.0716801	3.832176854	2.75E-10	1.00E+10	-111.6635151	0.553311024	0.276610119	not-adaptive	0.553311024	-0.261167858
ENSMUSG00000006471.18	Ndor1	4.672239644	22565626.68	1.35E-06	1902438.692	-153.0886367	4.749231907	4.658849685	0.090382222	22564990.17	1.35E-06	1902385.03	-153.0723578	4.672239627	2.57E-10	1.00E+10	-153.0886368	0.983852772	0.856808381	not-adaptive	0.983852772	0.027720422
ENSMUSG00000006494.11	Pdk1	4.546505913	5.455034455	5.83030354	0.452110539	-167.9970913	4.649094473	4.520951564	0.128142909	5.404229011	5.907610533	0.444697066	-167.97546	4.583950682	3.14E-10	1.00E+10	-169.1798896	0.299862967	0.120650247	not-adaptive	0.299862967	0.040323282
ENSMUSG00000006498.16	Ptbp1	6.662104164	6.974633402	2.150683395	0.592359812	-258.1033119	6.448191484	6.705339244	-0.25714776	7.31597789	2.090850864	0.609876764	-257.7823766	6.633029829	0.000510982	2702.304973	-260.4509354	0.069352107	0.020875965	not-adaptive	0.069352107	-0.056415738
ENSMUSG00000006517.5	Mvd	5.966534851	6.598127466	3.449838203	0.557520753	-170.856931	5.697578972	6.033052134	-0.335473162	6.692260102	3.392139534	0.565069756	-170.5862311	6.019307753	2.18E-10	1.00E+10	-171.8092312	0.294345775	0.117824762	not-adaptive	0.294345775	-0.082539033
ENSMUSG00000006519.11	Cyba	6.604824274	10.55345526	1.334180372	0.878930314	-228.2309432	6.610124111	6.603664024	0.006460087	10.55167327	1.333909432	0.879106561	-228.2306551	6.610962842	3.37E-05	36521.15838	-228.6971466	0.62719891	0.334088967	not-adaptive	0.62719891	0.001410638
ENSMUSG00000006526.13	Stimate	4.049126676	10065364.78	3.11E-06	848576.0347	-133.3312976	4.830053158	3.918972262	0.911080896	22785638.14	1.32E-06	1920977.696	-131.9582926	4.049126664	2.64E-10	1.00E+10	-133.3312976	0.253344519	0.097497456	not-adaptive	0.253344519	0.301563705
ENSMUSG00000006585.3	Cdt1	5.267466232	6.033007455	3.672217482	0.502464987	-171.4684778	5.282826442	5.264799054	0.018027387	6.031914116	3.670924157	0.502643893	-171.4678763	5.292203938	0.001493432	1312.16276	-171.790887	0.723966086	0.421538713	not-adaptive	0.723966086	0.004931545
ENSMUSG00000006586.15	Runx1t1	3.107797839	20.77778415	1.612136858	1.755519664	-245.156686	3.676843389	3.002151679	0.67469171	30.41321311	1.090632768	2.559470608	-243.8564964	3.110633199	2.87E-10	1.00E+10	-245.1838097	0.265188801	0.103249006	not-adaptive	0.265188801	0.292470859
ENSMUSG00000006589.8	Aprt	9.275246634	5.449972194	1.233947261	0.451384526	-197.3118311	9.340155522	9.261685784	0.078469738	5.476262337	1.227969901	0.453657769	-197.2589748	9.180720643	0.001219417	475.8285109	-200.2020442	0.052703715	0.015260526	not-adaptive	0.052703715	0.01217176
ENSMUSG00000006599.13	Gtf2h1	5.737043313	4.592650827	4.624005531	0.384868335	-266.2492367	5.895313915	5.702453786	0.192860129	4.612398805	4.606563959	0.386203584	-266.1686044	5.814024482	0.005425696	336.0482822	-267.4867276	0.267637138	0.104450065	not-adaptive	0.267637138	0.047985787
ENSMUSG00000006673.14	Qrich1	5.405639149	9.018944363	5.047929862	0.770226863	-350.9239212	5.906748681	5.306452649	0.600296032	9.96083729	4.643843621	0.836678314	-350.2001454	5.361465466	0.001070698	3767.7559	-351.3944974	0.30290017	0.122214911	not-adaptive	0.30290017	0.154616485
ENSMUSG00000006676.16	Usp19	4.245903817	8.903388332	3.544801472	0.74394866	-288.2189892	4.835686522	4.127925327	0.707761195	10.44878504	3.012974011	0.87146823	-286.8253239	4.19252742	0.001143253	2366.787086	-288.5949287	0.170400319	0.059934016	not-adaptive	0.170400319	0.228303851
ENSMUSG00000006678.6	Pola1	3.716526732	19270451.6	1.54E-06	1624632.803	-178.2091308	3.902578124	3.699418558	0.203159566	22609795.85	1.31E-06	1906163.625	-178.14847	3.716526732	2.49E-10	1.00E+10	-178.2091313	0.941142014	0.727604571	not-adaptive	0.941142014	0.077128975
ENSMUSG00000006699.17	Cdc42	8.621621741	3108247.134	1.93E-06	262050.4305	-182.2867745	8.607019836	8.624646421	-0.017626586	3078508.355	1.95E-06	259543.187	-182.2794029	8.621621738	5.06E-11	1.00E+10	-182.2867749	0.992655155	0.903354832	not-adaptive	0.992655155	-0.002951519
ENSMUSG00000006705.13	Pknox1	4.117828491	17.081202	1.969868648	1.4310981	-147.9711075	4.637996189	4.019038523	0.618957666	50.32156112	0.662440227	4.250000138	-147.2613445	4.05851003	0.003745461	668.4389167	-147.119613	1	1	not-adaptive	1	0.206651229
ENSMUSG00000006715.11	Gmnn	6.97920128	6.209720459	3.522030529	0.516156571	-219.9614361	6.75925585	7.017626527	-0.258370677	6.293463829	3.444099157	0.528113509	-219.8076647	6.982634174	0.002635162	696.6859305	-220.0686641	0.770281363	0.469990273	not-adaptive	0.770281363	-0.054118747
ENSMUSG00000006717.7	Acot13	6.545373942	21.65374001	0.878224421	1.832531804	-212.855643	6.813349084	6.491931569	0.321417515	4467102.341	4.29E-06	376603.9192	-212.2976691	6.555675276	0.000827525	1859.554836	-212.3859859	0.915470755	0.674282274	not-adaptive	0.915470755	0.069716333
ENSMUSG00000006728.12	Cdk4	9.25510393	6.392394722	1.284652519	0.539711971	-215.8913366	8.77749805	9.356151094	-0.578653044	8.509618306	0.958660532	0.720385055	-212.6448986	9.337034131	0.000942286	728.1661255	-214.3773637	0.176847928	0.062683155	not-adaptive	0.176847928	-0.09210539
ENSMUSG00000006732.14	Mettl1	4.699593097	7.199853511	3.298403543	0.605086119	-215.2314325	4.250093224	4.808483453	-0.558390229	8.2247317	2.849431044	0.702416156	-214.3275862	4.8404231	0.002278074	888.4228427	-215.7378641	0.244075441	0.093064171	not-adaptive	0.244075441	-0.178087468
ENSMUSG00000006736.9	Tspan31	8.039913185	6.466503533	0.94979906	0.544128654	-191.0933128	8.380358654	7.970374456	0.409984198	8.142636758	0.75495807	0.686987601	-188.9944921	7.974324013	0.000727925	718.7335939	-191.6604801	0.069530617	0.020937632	not-adaptive	0.069530617	0.072364483
ENSMUSG00000006740.14	Kif5b	7.039778938	2.137372541	3.082397722	0.174247749	-213.4420072	7.509123473	6.94107352	0.568049954	2.196571937	2.96274891	0.181295162	-212.7515646	7.29617158	0.008630377	62.11117309	-212.3008238	1	1	not-adaptive	1	0.113485704
ENSMUSG00000006782.16	Cnp	5.180905715	5.577990742	4.673052963	0.462920048	-159.416434	5.968464595	4.969583268	0.998881327	8.533543799	3.066828312	0.726943928	-157.6246249	5.07128896	0.002621183	880.8541123	-160.3699738	0.064225887	0.019117911	not-adaptive	0.064225887	0.264234964
ENSMUSG00000006800.14	Sulf2	4.336093555	11.59323214	3.503010824	0.974708784	-299.6418271	4.253710972	4.352447469	-0.098736497	11.85565676	3.367927534	1.015663097	-299.6207116	4.347572927	3.56E-10	1.00E+10	-299.9184805	0.742472956	0.440285693	not-adaptive	0.742472956	-0.033104876
ENSMUSG00000006818.5	Sod2	6.814195148	7.480212439	1.807908974	0.63450565	-251.8967567	6.348934021	6.91083641	-0.561902389	9.864028203	1.376292896	0.836812948	-249.914405	6.848878972	0.001224595	911.4876276	-249.699967	1	1	not-adaptive	1	-0.122345944
ENSMUSG00000006906.10	Stambp	5.238813123	10.46566057	2.341819117	0.873265417	-252.0199564	5.516859711	5.191971012	0.324888699	10.74579091	2.261956206	0.901891603	-251.6853962	5.33197588	0.001148012	1774.878698	-252.0550937	0.690943327	0.389854767	not-adaptive	0.690943327	0.087564966
ENSMUSG00000006920.14	Ezh1	4.355801851	6.68869117	3.099565279	0.564675246	-173.2847972	5.067391553	4.158384476	0.909007078	3096854.036	7.00E-06	261087.669	-170.3044613	4.3342707	0.000404419	4760.711857	-174.1069383	0.022315428	0.005820815	adaptive	0.022315428	0.285220156
ENSMUSG00000006932.17	Ctnnb1	6.639085866	27.74503197	1.313732319	2.341319612	-325.4541619	6.376585652	6.693706964	-0.317121312	39.42444504	0.930565469	3.302883149	-325.0887651	6.640033156	3.10E-10	1.00E+10	-325.4681287	0.684296723	0.383727105	not-adaptive	0.684296723	-0.070021256
ENSMUSG00000006941.5	Eif1b	6.131193425	11.5602532	1.371437397	0.974323611	-235.9056823	6.00129077	6.15353629	-0.15224552	11.66034451	1.352251857	0.98721917	-235.7808045	6.128050374	0.000661168	1996.294633	-235.5068614	1	1	not-adaptive	1	-0.036142899
ENSMUSG00000006998.16	Psmd2	8.345382453	5.448548337	2.074171068	0.452971509	-244.9740254	8.163283888	8.384082549	-0.22079866	5.590472257	2.056003187	0.456859868	-244.7200116	8.356857477	0.00221004	431.8183117	-246.4055011	0.185353695	0.066354321	not-adaptive	0.185353695	-0.038503292
ENSMUSG00000007029.16	Vars	5.274038829	6.624934244	5.512441798	0.559279867	-318.6109508	5.822000807	5.164697132	0.657303675	7.139172735	5.143876202	0.598768589	-317.7832404	5.197014521	0.003175997	978.6248364	-317.8170972	0.966709889	0.794695216	not-adaptive	0.966709889	0.17283129
ENSMUSG00000007036.15	Abhd16a	5.749848068	8.660710393	2.40748625	0.73669208	-255.3468114	5.805690066	5.738507984	0.067182082	8.65489497	2.424113855	0.731155937	-255.3296431	5.759850506	0.000726509	2524.498783	-255.9644083	0.530059957	0.259854813	not-adaptive	0.530059957	0.016791873
ENSMUSG00000007041.9	Clic1	8.749054622	7.555140639	0.645090337	0.634659489	-170.8596742	8.726028817	8.75385841	-0.027829593	7.553292616	0.646399698	0.633181627	-170.8468138	8.766828764	0.000434145	939.641807	-170.5138653	1	1	not-adaptive	1	-0.004593811
ENSMUSG00000007050.17	Lsm2	6.071742054	78.72437126	0.372396279	6.639811621	-250.8558816	6.127526311	6.063087726	0.064438585	63.77642897	0.458897107	5.38451449	-250.8429339	6.071708183	2.12E-08	117021145.8	-250.8560502	0.986969292	0.871333308	not-adaptive	0.986969292	0.015252077
ENSMUSG00000007080.14	Pole	4.340247824	21203677.81	1.92E-06	1787616.911	-175.0736259	3.936159115	4.38169282	-0.445533705	21203342.44	1.91E-06	1787588.638	-174.8633779	4.340247816	3.43E-10	1.00E+10	-175.0736261	0.810383113	0.51668949	not-adaptive	0.810383113	-0.154699806
ENSMUSG00000007207.10	Stx1a	4.177641962	4.344081572	4.578060721	0.366471909	-114.3181047	4.348048509	4.141039	0.207009509	4.47680017	4.657849098	0.360264264	-114.2586463	4.098168284	2.20E-10	1.00E+10	-116.0225632	0.17137231	0.060346587	not-adaptive	0.17137231	0.070375246
ENSMUSG00000007338.10	Mrpl49	5.948095459	18478046.9	1.36E-06	1557827.232	-211.9054172	6.07786682	5.926252755	0.151614065	18478046.9	1.36E-06	1557827.232	-211.8266616	5.948095457	2.12E-10	1.00E+10	-211.9054176	0.924265408	0.691457545	not-adaptive	0.924265408	0.036444904
ENSMUSG00000007411.16	Mark3	4.374917668	12.59702124	3.243795428	1.051246485	-270.5072788	4.673204736	4.326118519	0.347086217	13.93489524	2.938811859	1.162889062	-270.274713	4.382640423	7.63E-05	46229.46204	-270.6765599	0.669083218	0.369991313	not-adaptive	0.669083218	0.111339054
ENSMUSG00000007415.15	Gatad1	6.244653076	4.83534359	2.335785122	0.396569547	-244.1634785	6.375492236	6.217239683	0.158252553	4.876475766	2.321642941	0.398967521	-244.0512091	6.377996136	0.002748526	336.9693411	-244.0623383	0.988932458	0.881401517	not-adaptive	0.988932458	0.036262535
ENSMUSG00000007458.14	M6pr	8.057116382	4.784503543	1.478419883	0.390391726	-204.6232294	7.609624086	8.15154115	-0.541917064	5.607904999	1.248484639	0.462847134	-202.3761198	8.171970938	0.001034258	556.7723187	-201.0610281	1	1	not-adaptive	1	-0.099247658
ENSMUSG00000007476.18	Lrrc8a	5.852535495	4.055169518	1.498375944	0.336900652	-196.9868141	6.172739123	5.785127166	0.387611957	4.294301939	1.402788076	0.35982778	-195.9696436	5.842819281	0.002132894	239.8734156	-197.7205895	0.173609654	0.061298771	not-adaptive	0.173609654	0.093562148
ENSMUSG00000007564.15	Ppp2r1a	7.510924579	10282445.62	1.15E-06	866883.591	-235.109559	7.340829878	7.545436548	-0.20460667	10282540.51	1.14E-06	866891.5914	-234.6183172	7.510924567	9.95E-11	1.00E+10	-235.1095594	0.611865836	0.321586196	not-adaptive	0.611865836	-0.039661203
ENSMUSG00000007589.9	Tinf2	3.832765636	18478046.9	3.18E-06	1557827.232	-259.6845948	3.693047575	3.856517706	-0.163470131	18478046.9	3.18E-06	1557827.232	-259.6454321	3.832765607	4.96E-10	1.00E+10	-259.6845951	0.961593889	0.77957872	not-adaptive	0.961593889	-0.062486887
ENSMUSG00000007603.9	Dus3l	4.262122205	10064287.91	4.41E-06	848485.2478	-170.4437506	4.971525447	4.14051022	0.831015227	22565995.26	1.92E-06	1902469.765	-169.4871054	4.262122203	3.74E-10	1.00E+10	-170.4437507	0.384179548	0.166598199	not-adaptive	0.384179548	0.263880035
ENSMUSG00000007610.15	Gtpbp3	4.743739363	7.924546781	3.933296204	0.668700583	-211.5865687	4.823146169	4.726085244	0.097060925	7.897823207	3.943143621	0.666501778	-211.5667971	4.748026589	0.00165239	1630.583577	-211.7998256	0.792131018	0.494806772	not-adaptive	0.792131018	0.029328881
ENSMUSG00000007655.16	Cav1	8.749608609	4.445256758	3.585329139	0.373962168	-274.7131642	8.204986858	8.863816544	-0.658829686	4.918057667	3.334991053	0.402318484	-273.4430843	8.765436775	0.005373914	261.8938841	-279.3065585	0.002841355	0.000616015	adaptive	0.002841355	-0.111426999
ENSMUSG00000007656.13	Arpp19	7.905121294	5.75607147	1.461412623	0.479858303	-219.5052272	7.786808697	7.930130353	-0.143321656	5.868101788	1.446958108	0.484882229	-219.3527051	7.980898737	0.001367833	508.026677	-218.6320281	1	1	not-adaptive	1	-0.026312397
ENSMUSG00000007659.18	Bcl2l1	8.829573691	2.35218786	2.406099233	0.198235812	-202.2628267	9.493361842	8.690470613	0.802891229	2.629048984	2.20672982	0.216091988	-200.2546139	8.694922899	0.004488099	105.8403181	-198.2209688	1	1	not-adaptive	1	0.127484768
ENSMUSG00000007670.10	Khsrp	2.247979481	13.84841434	1.088198141	1.157979814	-260.1579667	1.940051831	2.310774674	-0.370722844	18.31361935	0.812340696	1.548759175	-259.0610171	2.244835067	3.79E-05	34094.79216	-260.3134419	0.285810924	0.113496321	not-adaptive	0.285810924	-0.252281392
ENSMUSG00000007721.6	Ccdc124	6.644785891	7280589.606	1.02E-06	613809.7822	-197.9898449	6.513166875	6.67244496	-0.159278085	10282539.39	7.19E-07	866891.4976	-197.5036509	6.644785887	6.27E-11	1.00E+10	-197.989845	0.6149624	0.324085265	not-adaptive	0.6149624	-0.034856309
ENSMUSG00000007739.10	Cct4	8.419351874	3.80206334	1.561090017	0.307979941	-194.1808809	8.974493964	8.305075614	0.66941835	4.647890998	1.26556075	0.381179576	-191.0623221	8.379645808	0.002080821	233.9283912	-193.6990051	0.071598364	0.021654101	not-adaptive	0.071598364	0.11183729
ENSMUSG00000007777.9	0610009B22Rik	6.638627164	18478045.92	1.33E-06	1557827.149	-245.9892311	6.885637988	6.583978752	0.301659237	18478045.93	1.32E-06	1557827.15	-245.5376342	6.638627166	2.07E-10	1.00E+10	-245.9892316	0.636610391	0.341926488	not-adaptive	0.636610391	0.064630654
ENSMUSG00000007812.16	Zfp655	4.757292173	3108247.074	1.51E-05	262050.4258	-271.6260016	4.709986413	4.767556631	-0.057570217	3108247.074	1.51E-05	262050.4258	-271.6180695	4.75729216	3.95E-10	1.00E+10	-271.6260017	0.992099152	0.899768213	not-adaptive	0.992099152	-0.017527177
ENSMUSG00000007815.13	Rhoa	8.624121806	4.310048193	1.030551939	0.360441442	-170.0134071	8.412290484	8.668587483	-0.256296999	4.509236842	0.980178936	0.379475093	-169.3608713	8.701462054	0.001505239	249.2635336	-171.2302698	0.154216392	0.053162706	not-adaptive	0.154216392	-0.043298262
ENSMUSG00000007817.15	Zmiz1	3.70717689	19.94268597	1.020424907	1.672744375	-260.7854372	3.76732331	3.694358652	0.072964658	20.57651661	0.992621521	1.720242862	-260.7539366	3.736629888	0.000293815	5770.432994	-260.5948899	1	1	not-adaptive	1	0.028215919
ENSMUSG00000007827.10	Ankrd26	4.049675653	5.775538242	4.091758213	0.481900348	-209.4614899	3.441053963	4.15602232	-0.714968356	6.215325391	3.716995604	0.529100529	-208.4647952	4.074909746	2.31E-10	1.00E+10	-211.4110585	0.052535651	0.01520527	not-adaptive	0.052535651	-0.272352885
ENSMUSG00000007836.6	Hnrnpa0	3.564023212	7.492846834	3.324582236	0.628578915	-270.4797833	3.342401886	3.603909035	-0.261507149	7.623950728	3.241804421	0.644697906	-270.2937866	3.645737203	0.001584785	1363.608424	-271.5034424	0.298299929	0.119847583	not-adaptive	0.298299929	-0.108677386
ENSMUSG00000007837.11	Prrg2	3.852470947	22564894.24	1.67E-06	1902376.943	-157.7983815	4.226574491	3.771894799	0.454679692	22564894.24	1.66E-06	1902376.943	-157.4222195	3.852470926	3.18E-10	1.00E+10	-157.7983817	0.686491016	0.385741346	not-adaptive	0.686491016	0.164199438
ENSMUSG00000007850.16	Hnrnph1	6.123103664	18349921.32	2.06E-06	1547025.394	-307.6339502	5.697356201	6.197853219	-0.500497018	18349990.06	2.04E-06	1547031.19	-306.8598563	6.111436335	0.00032944	9529.157639	-307.5086986	0.52265049	0.254636585	not-adaptive	0.52265049	-0.121475982
ENSMUSG00000007867.9	Ift43	6.569748521	9.170063234	1.517097496	0.776132806	-209.5660059	6.534573486	6.577356623	-0.042783138	9.189260077	1.510790461	0.779493282	-209.5552412	6.607325959	0.000812389	1425.086451	-208.5567431	1	1	not-adaptive	1	-0.009414821
ENSMUSG00000007872.3	Id3	7.507792713	5.500134887	6.56404268	0.459418081	-272.7123319	7.776255452	7.468400661	0.307854791	5.581768737	6.555711063	0.459907197	-272.6047531	7.65062699	0.006322218	477.9510108	-272.7288221	0.883318966	0.618389353	not-adaptive	0.883318966	0.058276286
ENSMUSG00000007880.16	Arid1a	3.895219205	9.96127208	1.528458467	0.836803455	-258.5328629	4.036730982	3.866056521	0.170674461	9.961670265	1.517435591	0.841169551	-258.3470369	3.898595457	1.36E-10	1.00E+10	-259.190723	0.430122101	0.193947719	not-adaptive	0.430122101	0.062324716
ENSMUSG00000007888.15	Crlf1	6.074686903	1.935109651	11.69551647	0.151550946	-291.2026937	6.470160862	5.990850808	0.479310054	1.956438299	11.70729672	0.151371804	-291.0865024	6.063863052	0.048338545	37.2227694	-294.0753385	0.050346001	0.014488112	not-adaptive	0.050346001	0.111040675
ENSMUSG00000007891.16	Ctsd	9.882705473	5.008898234	1.261643076	0.414371517	-196.6652468	10.10029366	9.837538048	0.262755616	5.234726697	1.216391255	0.429740815	-196.0760585	9.858600195	0.001252045	422.3426862	-196.6514937	0.562460036	0.283367021	not-adaptive	0.562460036	0.038028024
ENSMUSG00000007892.8	Rplp1	10.96773	3.690891989	0.765031167	0.309367149	-134.5126713	10.49705749	11.06281336	-0.565755876	5.039707309	0.576782578	0.410608131	-129.7776309	10.96656046	0.001250289	191.7162759	-135.3755695	0.003705494	0.000819793	adaptive	0.003705494	-0.07573335
ENSMUSG00000007950.9	Abhd8	5.585218971	2.836188335	5.606554026	0.233861132	-263.0950463	6.050699001	5.49375398	0.556945021	2.896070427	5.49762358	0.238373874	-262.6750585	5.739685578	0.009662846	135.025342	-260.4950717	1	1	not-adaptive	1	0.139309512
ENSMUSG00000007987.12	Ift22	5.53968346	3688856.045	6.70E-06	310997.1745	-196.4898463	5.692871016	5.517343608	0.175527407	3131338.255	7.88E-06	263996.1509	-196.3994893	5.539683449	2.08E-10	1.00E+10	-196.4898464	0.9136049	0.670760226	not-adaptive	0.9136049	0.045182581
ENSMUSG00000008035.12	Mid1ip1	6.667369607	10270025.26	1.32E-06	865836.474	-240.9642345	6.413043503	6.718234828	-0.305191326	14035665.07	9.58E-07	1183306.164	-240.0453437	6.667369596	1.15E-10	1.00E+10	-240.9642349	0.398961137	0.17521107	not-adaptive	0.398961137	-0.067073031
ENSMUSG00000008036.11	Ap2s1	6.866220107	8.7599561	1.601138402	0.749551531	-255.7011722	6.591059901	6.918656454	-0.327596553	9.74241395	1.472836471	0.815517509	-255.0437779	6.844843869	0.000414687	3009.371962	-256.6166872	0.207440789	0.076121792	not-adaptive	0.207440789	-0.069981424
ENSMUSG00000008090.14	Fgfrl1	4.776913067	7.473347343	3.872337918	0.624876899	-247.2928312	4.021571546	4.941741449	-0.920169903	10.04971657	2.845717959	0.849167572	-245.0810135	4.884370792	0.001759143	1402.980259	-247.1025334	0.132453999	0.044353862	not-adaptive	0.132453999	-0.297260144
ENSMUSG00000008140.18	Emc10	6.564475848	1.332485836	4.967907845	0.112480376	-226.5682444	6.964003867	6.48043048	0.483573388	1.404266084	5.142217601	0.108664171	-226.3675736	6.838249414	0.027843231	20.21387187	-228.071339	0.181996954	0.064899495	not-adaptive	0.181996954	0.103827353
ENSMUSG00000008200.15	Fnbp4	4.005010896	3130832.792	1.16E-05	263953.2988	-308.7391836	3.55992281	4.098168868	-0.538246058	18480946.82	1.94E-06	1558071.716	-307.6770814	4.005010911	3.07E-10	1.00E+10	-308.7391838	0.345728178	0.144988007	not-adaptive	0.345728178	-0.203133473
ENSMUSG00000008206.16	Cers4	4.920734942	3630619.793	1.34E-05	306089.5423	-307.9677789	4.164655557	5.063274498	-0.89861894	18478045.94	2.56E-06	1557827.151	-306.0345521	4.920734949	4.10E-10	1.00E+10	-307.9677793	0.14468052	0.049260478	not-adaptive	0.14468052	-0.281873519
ENSMUSG00000008226.14	Scrn3	4.629459477	17233792.96	1.93E-06	1452928.146	-158.6415249	4.889402627	4.556350467	0.33305216	22565951.84	1.46E-06	1902466.105	-158.362807	4.629459468	2.81E-10	1.00E+10	-158.6415252	0.756753139	0.455295017	not-adaptive	0.756753139	0.101779491
ENSMUSG00000008301.11	Phax	5.995092727	42.87080031	0.427732468	3.59773973	-247.0459897	5.506851619	6.091369088	-0.584517469	7155726.076	2.48E-06	603283.8428	-244.7042747	6.027587024	0.000210936	7203.704615	-246.9906019	0.101639076	0.032486191	not-adaptive	0.101639076	-0.145538787
ENSMUSG00000008333.12	Snrpb2	5.330587606	15.89110443	0.955115637	1.335025982	-240.4617584	5.29174418	5.337594826	-0.045850646	15.80904296	0.967115548	1.317731429	-240.4476824	5.437935868	0.000653441	1880.613887	-239.5976254	1	1	not-adaptive	1	-0.012446477
ENSMUSG00000008348.9	Ubc	4.50628363	5.306502526	1.534558039	0.435559798	-216.6553646	4.670316967	4.472032676	0.198284292	5.484408403	1.51901261	0.440152665	-216.3786478	4.529741206	0.001550994	437.7483526	-217.5519579	0.309341303	0.125554966	not-adaptive	0.309341303	0.062589737
ENSMUSG00000008373.16	Prpf31	5.844724893	7.373650462	3.285120039	0.617998333	-237.7847202	5.030595207	6.021875245	-0.991280037	11.18321662	2.142298738	0.943130504	-234.6794432	5.841346688	0.00198986	999.1057908	-235.9776905	0.27300987	0.10710036	not-adaptive	0.27300987	-0.259483714
ENSMUSG00000008384.8	Sertad1	5.343409879	3097222.436	8.18E-06	261118.7283	-187.0123875	5.43665358	5.33008935	0.10656423	3096579.717	8.17E-06	261064.542	-186.9821287	5.3434099	2.14E-10	1.00E+10	-187.0123878	0.97019413	0.805678791	not-adaptive	0.97019413	0.028559186
ENSMUSG00000008393.9	Carhsp1	6.49747105	9.566813745	2.013518529	0.813228542	-282.5309525	6.195411501	6.562206567	-0.366795066	10.78281526	1.795955864	0.912856239	-281.8429166	6.56508831	0.000635279	2628.701849	-282.7878044	0.388723159	0.16922722	not-adaptive	0.388723159	-0.082980898
ENSMUSG00000008398.16	Elk3	4.927468042	15.74928942	0.884305556	1.335906744	-252.7069155	4.949641078	4.922780757	0.026860321	15.80593027	0.893625478	1.321684985	-252.7006959	4.913105091	0.000128788	9273.587407	-252.8086728	0.897648316	0.64214034	not-adaptive	0.897648316	0.007850424
ENSMUSG00000008435.15	Rdh13	5.068787732	6.292523821	3.837375402	0.531789436	-270.4856824	5.167857967	5.047097256	0.120760711	6.359526991	3.855877576	0.529182812	-270.4463298	5.046767379	2.34E-10	1.00E+10	-273.0599626	0.073267888	0.022235461	not-adaptive	0.073267888	0.034112532
ENSMUSG00000008450.8	Nutf2	7.248902921	6.258215144	1.024709587	0.530581225	-196.8443566	7.148924908	7.269709622	-0.120784714	6.325141429	1.013193855	0.536453409	-196.690031	7.294510753	0.000815856	679.6592901	-197.9834771	0.274323801	0.107751571	not-adaptive	0.274323801	-0.024171441
ENSMUSG00000008475.13	Arpc5	7.791087891	5.447231058	1.731382114	0.449175836	-229.0581098	7.98607707	7.75053265	0.23554442	5.587429043	1.701116898	0.456839758	-228.7093008	7.759612424	0.001452714	554.0471856	-230.5565518	0.157670003	0.054592076	not-adaptive	0.157670003	0.043191533
ENSMUSG00000008575.17	Nfib	4.31347455	5.984763584	2.834203666	0.497720395	-274.8183352	4.143919675	4.348501077	-0.204581402	6.083458902	2.781819538	0.507485629	-274.6599677	4.473202544	0.002136402	682.6969219	-276.4056365	0.174528234	0.061690724	not-adaptive	0.174528234	-0.069522153
ENSMUSG00000008604.11	Ubqln4	3.940597374	7.742522852	3.226192786	0.650613623	-274.1632011	3.622585343	4.002519615	-0.379934273	8.088905563	3.064054141	0.684916989	-273.7350075	3.950839666	2.31E-10	1.00E+10	-275.6121747	0.153022975	0.052670761	not-adaptive	0.153022975	-0.143888795
ENSMUSG00000008668.15	Rps18	11.17832884	7.243834717	0.48021432	0.604158707	-142.2221683	11.09283731	11.19617249	-0.103335181	7.46025262	0.468272383	0.619859303	-141.9787699	11.18010911	0.000284195	1044.04374	-143.1635002	0.305828638	0.123729791	not-adaptive	0.305828638	-0.013377196
ENSMUSG00000008682.13	Rpl10	10.20351989	3.213771983	1.030635808	0.27406318	-150.9508143	9.873938826	10.2723557	-0.398416872	3.495796549	0.958144769	0.294928963	-149.5570256	10.1953755	0.001934994	148.6793949	-152.0403583	0.0834646	0.02584042	not-adaptive	0.0834646	-0.057069452
ENSMUSG00000008683.16	Rps15a	9.510956491	4.443271413	0.875936131	0.372783099	-158.6114236	9.222184541	9.57064061	-0.348456069	4.944718504	0.80832358	0.403683069	-157.1243711	9.523824213	0.001112375	304.9525555	-161.2714707	0.015810206	0.003977192	adaptive	0.015810206	-0.053506959
ENSMUSG00000008690.15	Ncaph2	7.19590135	6.723512041	2.574484417	0.56573547	-271.1123084	7.280028945	7.178807899	0.101221046	6.778342201	2.551293858	0.5712745	-271.0709278	7.223704137	0.001614289	917.8748956	-271.3971695	0.721630755	0.419226203	not-adaptive	0.721630755	0.020199894
ENSMUSG00000008730.17	Hipk1	3.576535462	8.251014987	3.197921642	0.708312169	-262.5351473	3.150124398	3.657783819	-0.507659421	9.732200824	2.753931252	0.826944427	-261.786383	3.581230606	0.000696563	3405.148716	-263.1207263	0.263331045	0.102340445	not-adaptive	0.263331045	-0.21556101
ENSMUSG00000008734.9	Gprc5b	5.454043231	3.679967983	3.846125506	0.307038229	-243.8980278	5.655993413	5.413068566	0.242924847	3.726587873	3.850490808	0.306516194	-243.7625633	5.477549127	0.006388293	185.1155458	-244.1397956	0.685756736	0.385066366	not-adaptive	0.685756736	0.063333778
ENSMUSG00000008763.16	Man1a2	4.688100443	4.956134888	4.065728001	0.40615141	-261.4521883	5.265262038	4.57438576	0.690876279	5.455018023	3.660203306	0.452229747	-260.2549899	4.848826159	0.003020618	565.4317717	-261.3360072	0.339250238	0.14145728	not-adaptive	0.339250238	0.202927298
ENSMUSG00000008855.17	Hdac5	5.828692554	5.187616894	3.807546329	0.423597555	-271.0062338	6.399222268	5.70931831	0.689903957	5.70323459	3.44967295	0.466884359	-269.6140563	5.661811182	0.003827136	429.0216266	-271.8990504	0.101774655	0.032536787	not-adaptive	0.101774655	0.164578078
ENSMUSG00000008859.8	Rala	5.123784823	2.951249461	5.905345857	0.251211871	-273.3471426	5.648838856	5.01294483	0.635894026	3.116517642	5.873138696	0.252558002	-272.780165	5.116456496	0.014369925	105.8596083	-276.2157344	0.032207067	0.008759882	adaptive	0.032207067	0.172295989
ENSMUSG00000008892.12	Vdac3	9.212052897	7.457115642	0.580295387	0.622935246	-159.5583335	9.493908874	9.15272068	0.341188194	9.970233985	0.42952738	0.842977887	-157.1869236	9.157702319	0.000348107	1056.507216	-160.3025861	0.04434912	0.01255098	adaptive	0.04434912	0.052801549
ENSMUSG00000008958.14	Vps72	6.24605783	6.576767956	2.269422073	0.54730989	-225.5108367	6.472888579	6.200704027	0.272184552	6.683084805	2.193993758	0.565603652	-225.1905293	6.257369769	1.41E-10	1.00E+10	-227.2759638	0.124253117	0.0411247	not-adaptive	0.124253117	0.061977642
ENSMUSG00000009013.5	Dynll1	7.711770575	6.464750404	2.005656931	0.546202357	-252.6788643	6.938220546	7.855417956	-0.917197409	12.58548018	1.040097479	1.050718884	-247.1608366	7.792789487	0.001318841	835.8406215	-252.0487283	0.007537297	0.001768254	adaptive	0.007537297	-0.179122337
ENSMUSG00000009030.14	Pdcl	4.326850574	5.662708407	6.221362847	0.468379767	-252.2294655	5.091353802	4.179464539	0.911889263	6.229302624	5.487070202	0.530465766	-250.9688347	4.214862236	0.004763533	623.3523155	-252.2500284	0.277705605	0.109433213	not-adaptive	0.277705605	0.284731203
ENSMUSG00000009035.15	Tmem184b	5.40593577	6.630403732	3.526490134	0.548538387	-280.3643537	5.522649009	5.382703291	0.139945718	6.644244127	3.507074391	0.551464281	-280.307896	5.434730854	0.001909584	1044.109599	-280.9083439	0.548565829	0.273142674	not-adaptive	0.548565829	0.037029538
ENSMUSG00000009073.16	Nf2	4.143318748	9.483271647	3.096357502	0.799511949	-273.5484719	3.958682598	4.185122922	-0.226440325	9.715553193	3.00097519	0.82519075	-273.3894302	4.133485442	0.000413179	6260.162906	-273.9946839	0.545935889	0.271231644	not-adaptive	0.545935889	-0.080249599
ENSMUSG00000009076.10	Zmat5	5.648410922	7.176226579	1.998348455	0.605092097	-200.9787991	6.281290571	5.501387106	0.779903465	13.681402	1.076536426	1.130723724	-197.6330881	5.672926901	0.000955886	1289.212995	-200.7877985	0.042650754	0.012009808	adaptive	0.042650754	0.191265588
ENSMUSG00000009079.16	Ewsr1	7.96654322	5.577882188	1.417442844	0.455731592	-211.8730274	8.330401625	7.892752106	0.437649519	6.193465965	1.235908177	0.522727911	-210.333299	8.021823677	0.001080199	607.9275403	-211.6132084	0.278062488	0.109611144	not-adaptive	0.278062488	0.077857614
ENSMUSG00000009090.17	Ap1b1	4.594119565	11.7544218	2.49268892	1.000582508	-248.2235058	4.76039557	4.556994626	0.203400944	11.935932	2.495076643	0.998075097	-248.0935868	4.553133495	0.000550142	4600.401204	-248.2022014	0.897076126	0.641159359	not-adaptive	0.897076126	0.062998792
ENSMUSG00000009112.4	Bcl2l13	4.065401288	68.54747382	0.416234767	5.794852949	-267.8108326	3.50133298	4.162142183	-0.660809203	3739987.668	7.49E-06	315309.8579	-266.1709233	4.049996649	0.00022968	10385.55591	-267.7297087	0.210391458	0.077452167	not-adaptive	0.210391458	-0.24942198
ENSMUSG00000009207.15	Lnpk	4.796876513	18369631.28	1.40E-06	1548687.065	-272.7359909	4.863487105	4.784288685	0.079198421	18348751.07	1.40E-06	1546926.734	-272.7068062	4.796876507	2.17E-10	1.00E+10	-272.7359915	0.971236521	0.809090202	not-adaptive	0.971236521	0.023686648
ENSMUSG00000009291.13	Pttg1ip	7.131102395	7708870.595	1.61E-06	649917.6398	-233.5795632	7.010735534	7.154113706	-0.143378172	7280589.606	1.70E-06	613809.7822	-233.3649736	7.131102396	1.05E-10	1.00E+10	-233.5795636	0.80687222	0.512391621	not-adaptive	0.80687222	-0.029207235
ENSMUSG00000009293.17	Ube2g2	6.811067251	7.953808186	1.674462172	0.673915969	-234.8768558	6.756674717	6.822176058	-0.065501341	8.028285616	1.668250078	0.676719256	-234.8515155	6.841453111	0.000825627	1390.893013	-235.2886824	0.645863629	0.349758318	not-adaptive	0.645863629	-0.013918585
ENSMUSG00000009376.15	Met	5.347620323	11.47582325	2.27493515	0.966695643	-296.8644768	5.938482813	5.231415906	0.707066907	22.30491008	1.166947824	1.886971066	-294.7298072	5.347755837	0.000658998	3361.275562	-296.6932196	0.140378577	0.047521591	not-adaptive	0.140378577	0.182892922
ENSMUSG00000009406.13	Elk1	3.360609018	7.185628558	3.795532424	0.606418956	-174.9786624	3.908518637	3.249914738	0.658603899	7.605582777	3.558543501	0.640598254	-174.1574063	3.27667613	0.001473327	1619.987835	-175.1623996	0.366047063	0.156266685	not-adaptive	0.366047063	0.266220048
ENSMUSG00000009418.16	Nav1	4.822115803	27.80942079	0.792033606	2.342324406	-282.2620958	4.846877792	4.817450761	0.029427031	28.23974402	0.780979244	2.375841317	-282.2572587	4.824717768	2.09E-05	89369.28911	-282.2761815	0.9812551	0.845753456	not-adaptive	0.9812551	0.008785786
ENSMUSG00000009470.17	Tnpo1	5.137456909	16.58674847	2.587250989	1.387531113	-326.7614011	4.766445113	5.209436741	-0.442991628	21.29173847	2.006243201	1.791459811	-326.2472451	5.141129891	3.67E-10	1.00E+10	-326.8578133	0.543042207	0.269137736	not-adaptive	0.543042207	-0.128213709
ENSMUSG00000009535.13	Rnmt	4.210831087	58.54045862	0.604923602	4.927303093	-224.1092274	4.650015369	4.10020288	0.549812489	3096581.702	1.13E-05	261064.7097	-223.1726929	4.181956123	0.001081469	2611.142474	-223.153679	1	1	not-adaptive	1	0.181540188
ENSMUSG00000009549.14	Srp14	9.06239614	14.4357139	0.409786702	1.201404824	-182.1278598	9.153136484	9.043141054	0.109995431	15.79152754	0.373045522	1.321243812	-181.8811894	9.060178778	5.06E-11	1.00E+10	-182.2795249	0.671436762	0.372090588	not-adaptive	0.671436762	0.017442226
ENSMUSG00000009555.16	Cdk9	4.426137812	7.736932286	5.874414229	0.65515545	-221.8102202	4.138682427	4.481910622	-0.343228195	8.011803119	5.684143497	0.678165649	-221.660503	4.386285893	4.23E-10	1.00E+10	-222.5501469	0.410802019	0.182236808	not-adaptive	0.410802019	-0.114942328
ENSMUSG00000009563.16	Tor2a	5.437496251	4.778895102	3.752018513	0.397112716	-212.3158508	5.903115714	5.352353584	0.550762129	5.160985041	3.592760945	0.415411547	-211.6369679	5.424521151	0.003678047	407.5402956	-211.6371666	0.999801389	0.984098097	not-adaptive	0.999801389	0.141303196
ENSMUSG00000009566.12	Fpgs	4.743769416	4.511617466	4.524598184	0.37954381	-155.2329707	4.535757016	4.780561487	-0.244804471	4.508009565	4.612502006	0.370312506	-155.1460419	4.891881601	0.00371707	506.8261863	-157.2616565	0.120559165	0.039686686	not-adaptive	0.120559165	-0.07583672
ENSMUSG00000009569.14	Mrtfb	4.740471142	7.611369418	2.159580687	0.63866033	-268.5924671	4.862160345	4.714949285	0.14721106	7.660684894	2.128732694	0.647857875	-268.4845865	4.759343179	0.000681019	2127.553963	-269.8354691	0.259011558	0.100237212	not-adaptive	0.259011558	0.044355218
ENSMUSG00000009575.14	Cbx5	6.548486861	5.875824424	4.128121157	0.489688287	-301.4594562	6.200731308	6.618075431	-0.417344123	6.127984156	3.950894016	0.512218676	-301.0091626	6.63387373	0.003664471	556.9254388	-301.9053184	0.408135591	0.180644764	not-adaptive	0.408135591	-0.09397336
ENSMUSG00000009614.16	Sardh	4.491980616	18381290.14	1.79E-06	1549669.982	-177.5039736	4.046878134	4.558745988	-0.511867855	21308497.71	1.53E-06	1796454.146	-177.0088302	4.491980612	2.78E-10	1.00E+10	-177.5039739	0.609483331	0.319672152	not-adaptive	0.609483331	-0.17182762
ENSMUSG00000009630.10	Ppp2cb	4.630735842	27.7407325	1.102770604	2.346195488	-195.4958001	5.224099016	4.534682604	0.689416412	5272751.904	5.73E-06	444526.134	-194.3156998	4.635083029	2.61E-10	1.00E+10	-195.4973987	0.306757119	0.124211369	not-adaptive	0.306757119	0.204180666
ENSMUSG00000009640.11	Dmap1	5.501147354	15.58998057	1.488300226	1.313692155	-176.5711654	6.069363923	5.407365207	0.661998716	29.44051554	0.782660162	2.47511891	-175.2928944	5.500459627	2.00E-10	1.00E+10	-176.6317359	0.262149194	0.101763694	not-adaptive	0.262149194	0.166619531
ENSMUSG00000009647.13	Mcu	4.473564719	11.46481351	2.593186289	0.95906094	-293.6063351	4.707720077	4.431660641	0.276059436	12.44252683	2.393117447	1.041536441	-293.3640003	4.463723898	0.000697475	3617.021839	-293.7909375	0.652504537	0.355458602	not-adaptive	0.652504537	0.08718113
ENSMUSG00000009681.10	Bcr	2.245011565	21309714.2	1.59E-06	1796556.705	-180.6755036	2.1103767	2.257683082	-0.147306381	20526468.32	1.65E-06	1730522.768	-180.6476683	2.245011554	2.85E-10	1.00E+10	-180.6755038	0.97254838	0.813473919	not-adaptive	0.97254838	-0.097342443
ENSMUSG00000009687.14	Fxyd5	9.817864031	5.196839057	1.969409609	0.426212019	-234.8238592	9.717791429	9.838464523	-0.120673094	5.22243164	1.975559692	0.424527601	-234.7463565	9.724592848	0.002116572	415.4722615	-238.3391646	0.027520941	0.007349031	adaptive	0.027520941	-0.017804705
ENSMUSG00000009733.9	Tfcp2	3.213399373	5.236530356	6.213763617	0.428935186	-174.9035585	4.51652242	2.909423851	1.607098568	7.471200633	4.192260686	0.627251258	-171.2728283	3.140684876	0.004831801	566.1817058	-174.769544	0.030296722	0.008180936	adaptive	0.030296722	0.634478883
ENSMUSG00000009741.15	Ubp1	3.691081321	18478045.97	1.86E-06	1557827.153	-241.8880349	4.115847087	3.614218944	0.501628142	18478046.9	1.84E-06	1557827.232	-241.1852486	3.691081317	2.90E-10	1.00E+10	-241.8880353	0.495203353	0.235792597	not-adaptive	0.495203353	0.187505478
ENSMUSG00000009828.15	Cilk1	3.561124692	6.718146655	5.774132031	0.565724248	-177.3813735	4.162790624	3.449261511	0.713529113	6.919062092	5.583651798	0.579771768	-176.8033278	3.518180577	0.002653643	1281.126589	-177.7398423	0.391991738	0.171128564	not-adaptive	0.391991738	0.271263484
ENSMUSG00000009863.14	Sdhb	8.418036081	6.997612979	1.129750406	0.591214316	-212.9815918	8.475483097	8.406049758	0.069433339	7.048692759	1.133305782	0.589182025	-212.9355435	8.459262411	0.000599748	1149.074207	-213.9838657	0.350525369	0.147622807	not-adaptive	0.350525369	0.011867607
ENSMUSG00000009894.15	Snap47	7.046118573	7.302530444	1.988862105	0.609034249	-250.5310851	7.375269864	6.977746999	0.397522865	8.118677285	1.768213432	0.686696206	-249.659167	6.997379462	0.000731473	1743.337639	-252.0398601	0.092486455	0.0291051	not-adaptive	0.092486455	0.07993455
ENSMUSG00000009905.5	Kdsr	3.127595181	18.32911613	1.252118307	1.528162629	-250.512539	3.198671522	3.112866894	0.085804628	18.84306188	1.2177731	1.57184948	-250.4769581	3.133043487	1.95E-10	1.00E+10	-250.5774157	0.904423475	0.653983162	not-adaptive	0.904423475	0.039228958
ENSMUSG00000009907.17	Vps4b	5.277202388	6.195689408	4.832894855	0.523455056	-290.4107081	5.883790469	5.162500119	0.721290351	6.794194605	4.418548186	0.571788743	-289.3255306	5.194575135	0.002548	1059.986864	-292.8824696	0.028526011	0.007648947	adaptive	0.028526011	0.188675961
ENSMUSG00000009927.9	Rps25	10.48181098	6.578536815	0.753124615	0.547612381	-173.0133516	10.31440646	10.51707134	-0.20266488	6.924398491	0.708812868	0.581975321	-172.4024575	10.5237637	0.000402632	1073.225946	-174.8158574	0.089510455	0.028020598	not-adaptive	0.089510455	-0.028072213
ENSMUSG00000009995.17	Taz	5.575124219	10.71067621	2.420167604	0.89769457	-184.8460484	5.89693828	5.49505635	0.401881931	14.8365429	1.794134123	1.224023295	-184.3466888	5.578764904	2.28E-10	1.00E+10	-184.9945721	0.523151996	0.254987977	not-adaptive	0.523151996	0.101831819
ENSMUSG00000010025.19	Aldh3a2	5.384498022	4.084191583	4.545455183	0.345521462	-224.6368939	5.774982696	5.301500181	0.473482515	4.239729102	4.471510808	0.350922918	-224.1823346	5.13299823	0.006962824	229.8941823	-226.1997066	0.133004548	0.04457244	not-adaptive	0.133004548	0.123415963
ENSMUSG00000010045.2	Tmem115	5.00144673	10.3288266	1.526079025	0.863565015	-183.441792	5.255771674	4.950262598	0.305509076	11.84514811	1.325964043	0.997312863	-183.0125922	4.989148579	1.39E-10	1.00E+10	-183.7437127	0.481369324	0.226573897	not-adaptive	0.481369324	0.086397544
ENSMUSG00000010047.12	Hyal2	4.934386513	3117127.081	1.04E-05	262798.0428	-217.0410846	4.849033252	4.947450787	-0.098417536	3087526.557	1.05E-05	260302.3909	-217.0179851	4.934386498	2.73E-10	1.00E+10	-217.0410847	0.977165145	0.829814073	not-adaptive	0.977165145	-0.02898821
ENSMUSG00000010048.10	Ifrd2	5.118451611	18478045.95	9.42E-07	1557827.152	-178.8152211	5.067478907	5.125213296	-0.057734389	18477708.51	9.42E-07	1557798.704	-178.8021907	5.118451614	1.47E-10	1.00E+10	-178.8152216	0.987053597	0.871749297	not-adaptive	0.987053597	-0.016343868
ENSMUSG00000010051.15	Hyal1	4.362235273	9905735.221	3.55E-06	835118.2302	-149.1234586	4.736083201	4.237619297	0.498463903	23322169	1.48E-06	1966210.59	-148.5213703	4.362235255	2.96E-10	1.00E+10	-149.1234587	0.547666724	0.272488488	not-adaptive	0.547666724	0.160440442
ENSMUSG00000010057.8	Nprl2	5.530628571	3356594.322	6.84E-06	282985.4507	-153.9544109	5.849597282	5.470283139	0.379314143	10065364.72	2.26E-06	848576.0296	-153.5149647	5.530628581	1.94E-10	1.00E+10	-153.9544109	0.644393144	0.348505185	not-adaptive	0.644393144	0.096721797
ENSMUSG00000010067.13	Rassf1	6.47334416	7.356975167	3.410440471	0.620979512	-236.8924785	7.150333272	6.351953918	0.798379354	8.988671897	2.787820468	0.759269674	-235.3359153	6.43206441	0.000222532	10424.40245	-238.0423132	0.06677691	0.019989676	not-adaptive	0.06677691	0.17081004
ENSMUSG00000010095.13	Slc3a2	8.395779485	5.160757291	3.24720993	0.41933907	-277.2537136	8.717738391	8.328627	0.389111391	5.326534644	3.127132055	0.435356404	-276.7460711	8.384790021	0.002708956	518.2543112	-277.9439218	0.301842251	0.121669161	not-adaptive	0.301842251	0.065875228
ENSMUSG00000010097.15	Nxf1	7.010698364	10906257.72	1.28E-06	919482.231	-238.2815015	7.096840963	6.992286205	0.104554758	10906258.05	1.27E-06	919482.2588	-238.1739124	7.010698357	1.17E-10	1.00E+10	-238.2815018	0.897996252	0.642738267	not-adaptive	0.897996252	0.021412739
ENSMUSG00000010110.17	Stx5a	5.290846399	3172908.505	7.61E-06	267500.912	-228.9279964	4.998002903	5.34457915	-0.346576247	18477944.88	1.30E-06	1557818.631	-228.4277744	5.290846394	2.04E-10	1.00E+10	-228.9279964	0.606396014	0.317203088	not-adaptive	0.606396014	-0.09672461
ENSMUSG00000010205.11	Raver1	5.014436939	9.91790294	1.90311066	0.83327859	-261.2633598	4.639327073	5.088344384	-0.449017311	12.30300988	1.54180789	1.031934845	-260.293646	5.011822543	0.000793202	1986.932715	-260.4091309	0.890933961	0.63080556	not-adaptive	0.890933961	-0.133280757
ENSMUSG00000010277.7	2610507B11Rik	4.511057416	7.79984235	2.888301432	0.656761326	-282.4192257	4.967585934	4.420646477	0.546939457	8.663961762	2.555378258	0.741249674	-281.3310142	4.413574762	0.00167394	1128.210965	-281.6269424	0.743840823	0.441702146	not-adaptive	0.743840823	0.168287559
ENSMUSG00000010358.13	Ifi35	6.45964345	5.159244692	3.940386804	0.414450751	-251.6155712	6.56899083	6.437259077	0.131731754	5.123126432	3.916599674	0.416651943	-251.5723079	6.349033964	0.003153517	542.7859321	-253.1734945	0.201657091	0.073531498	not-adaptive	0.201657091	0.029225218
ENSMUSG00000010376.15	Nedd8	9.348376647	6.495122381	0.914346636	0.546798351	-187.1457918	9.152614067	9.389861739	-0.237247672	7.011053162	0.850921454	0.588609259	-186.4597647	9.459478833	0.000633002	778.5786348	-185.1352827	1	1	not-adaptive	1	-0.036920066
ENSMUSG00000010392.8	Gosr1	3.719787136	3665639.298	1.09E-05	309040.5741	-273.354001	4.134637562	3.620831989	0.513805574	18478045.67	2.13E-06	1557827.129	-272.5241168	3.719787135	3.36E-10	1.00E+10	-273.354001	0.436099753	0.197634578	not-adaptive	0.436099753	0.191439634
ENSMUSG00000010406.12	Mrpl52	7.187919285	10801520.62	1.30E-06	910652.1007	-240.4341991	7.252749438	7.174758276	0.077991162	10905609.09	1.29E-06	919427.5471	-240.3764498	7.187919269	1.18E-10	1.00E+10	-240.4341993	0.943886392	0.733968481	not-adaptive	0.943886392	0.015597782
ENSMUSG00000010453.12	Kansl3	4.441672323	6.621298671	3.410613199	0.556297714	-209.4281879	4.210858694	4.483233033	-0.272374339	6.881638606	3.339117038	0.569250534	-209.2578762	4.456999131	2.15E-10	1.00E+10	-210.6948558	0.237644477	0.09002317	not-adaptive	0.237644477	-0.090425028
ENSMUSG00000010517.7	Faf1	5.017513837	5.977885056	3.135742821	0.499482511	-227.8685804	5.532787436	4.92331267	0.609474766	7.321127097	2.639760434	0.598908633	-226.5825028	5.055313011	0.003062399	496.8098925	-226.4667342	1	1	not-adaptive	1	0.168377133
ENSMUSG00000010554.14	Mettl16	4.29751489	8.648294828	4.820710604	0.728595131	-249.5975233	3.858234275	4.3828273	-0.524593024	8.935334787	4.596752305	0.761483194	-249.1443482	4.569382946	0.003299962	1052.929474	-249.5815796	0.645821974	0.349722776	not-adaptive	0.645821974	-0.183921084
ENSMUSG00000010607.8	Pigyl	5.94207004	23.01724743	0.619030977	1.94686119	-185.1542885	6.290893874	5.878994984	0.41189889	3108237.784	4.56E-06	262049.6422	-184.0392195	5.937942448	0.000165822	7228.313287	-185.140045	0.332596412	0.13786301	not-adaptive	0.332596412	0.097695477
ENSMUSG00000010608.15	Rbm25	6.437370051	8.373553862	2.152699434	0.713980909	-279.9537228	6.232894075	6.480694298	-0.247800223	8.695784193	2.089159794	0.735571877	-279.652446	6.62036004	0.001517957	1000.464983	-279.6757922	0.976924231	0.828922146	not-adaptive	0.976924231	-0.056246187
ENSMUSG00000010609.15	Psen2	4.100297419	8.139868334	3.49372549	0.687639279	-151.6110599	3.896501963	4.145596778	-0.249094815	8.342167949	3.385138417	0.710288731	-151.4987818	4.106612872	2.62E-10	1.00E+10	-151.9743661	0.621521807	0.329422028	not-adaptive	0.621521807	-0.089400256
ENSMUSG00000010660.3	Plcd1	4.118122732	11.25468842	3.525397809	0.942500031	-230.553711	4.57132373	4.040502833	0.530820897	12.9676793	3.074539503	1.08124039	-230.0520844	4.087195743	0.001099837	3043.201503	-230.5363395	0.616156033	0.325052038	not-adaptive	0.616156033	0.178077146
ENSMUSG00000010663.5	Fads1	6.462735477	3.646316669	4.521888606	0.301197347	-282.7297415	6.689712957	6.415227111	0.274485846	3.640856169	4.441170485	0.306633295	-282.5749363	6.441859598	0.006714519	205.8236063	-282.8538074	0.756637464	0.455171416	not-adaptive	0.756637464	0.060443969
ENSMUSG00000010751.15	Tnfrsf22	4.93204852	93.34319342	0.266969031	7.851068831	-184.2971414	5.086224791	4.907948812	0.178275979	4331880.271	5.73E-06	365203.722	-184.205436	4.955356833	0.000525357	3875.694932	-184.1156804	1	1	not-adaptive	1	0.051475022
ENSMUSG00000010755.17	Cars	5.905468873	8.124785611	2.60625522	0.693517772	-250.2542222	5.888924228	5.908659873	-0.019735644	8.125794945	2.606536131	0.693430012	-250.2528893	5.855984573	0.00124538	1460.759907	-249.8565348	1	1	not-adaptive	1	-0.004826843
ENSMUSG00000010911.12	Apip	6.067641727	12.8710038	1.456058092	1.072003215	-185.7104063	5.972871634	6.079862262	-0.106990628	13.6375351	1.369338789	1.14324627	-185.6775229	6.07143475	1.62E-10	1.00E+10	-185.8593583	0.83373852	0.546474545	not-adaptive	0.83373852	-0.025613924
ENSMUSG00000010914.10	Pdhx	4.482421145	18478045.98	2.04E-06	1557827.155	-213.5879998	4.664298058	4.455041825	0.209256234	20374490.24	1.84E-06	1717709.971	-213.5039501	4.482421148	3.17E-10	1.00E+10	-213.588	0.919385366	0.681806105	not-adaptive	0.919385366	0.066221007
ENSMUSG00000010936.11	Vac14	4.007125561	6.593001942	4.816553363	0.549621819	-205.6466811	4.080467796	3.993501321	0.086966475	6.630780259	4.826716208	0.548507041	-205.6347221	4.03033455	3.01E-10	1.00E+10	-206.8511453	0.29628803	0.118816972	not-adaptive	0.29628803	0.031080365
ENSMUSG00000011096.17	Akt1s1	4.722023368	3.944403797	5.010897029	0.325326924	-277.687344	5.613134879	4.53682251	1.076312369	4.573743271	4.263473658	0.382652043	-275.2792068	4.74888364	0.006428007	255.2193236	-276.8772203	0.202297989	0.073817394	not-adaptive	0.202297989	0.307124507
ENSMUSG00000011114.18	Tbrg1	6.746174315	6.393398294	2.810054031	0.539800722	-276.6571749	7.080931756	6.678767789	0.402163967	6.751796466	2.665580881	0.569014732	-276.0427427	6.843700731	0.001673391	914.7409137	-275.7445118	1	1	not-adaptive	1	0.084357257
ENSMUSG00000011148.14	Adssl1	5.942078162	6.89404037	4.263137829	0.582307038	-236.21528	6.593693949	5.816212582	0.777481367	8.858999467	3.347587943	0.747924018	-234.8192529	5.906320561	0.002605279	963.7470997	-236.3826193	0.209429864	0.077017952	not-adaptive	0.209429864	0.181006924
ENSMUSG00000011179.8	Odc1	4.970715345	7.894687798	4.67119726	0.666401928	-265.1586615	4.626203683	5.023888975	-0.397685292	7.845294824	4.703907366	0.658590469	-264.9149544	5.033340893	0.00143853	2247.841071	-265.5000168	0.557071146	0.279375633	not-adaptive	0.557071146	-0.118975795
ENSMUSG00000011254.16	Thg1l	4.099117897	22787203.14	1.02E-06	1921109.635	-131.5391026	4.138201986	4.088518822	0.049683164	29264726.36	7.92E-07	2467207.2	-131.5311513	4.099117892	1.95E-10	1.00E+10	-131.5391029	0.992079882	0.899646217	not-adaptive	0.992079882	0.017425783
ENSMUSG00000011256.16	Adam19	5.391147214	657555.3447	5.02E-05	55436.35895	-318.5429191	5.719969195	5.321030762	0.398938433	3078509.231	1.06E-05	259543.2609	-317.8564058	5.391147192	2.78E-10	1.00E+10	-318.5429192	0.503327965	0.241292551	not-adaptive	0.503327965	0.104301633
ENSMUSG00000011257.19	Pabpc4	2.783385803	18.83568833	1.431168338	1.580441223	-214.7033267	2.898920283	2.759301874	0.139618409	18.6297706	1.446858397	1.5609853	-214.6378208	2.790525862	2.30E-10	1.00E+10	-214.7441767	0.899104644	0.644650253	not-adaptive	0.899104644	0.071212362
ENSMUSG00000011306.7	Sugp1	4.542108779	38.79338128	0.64487936	3.256248507	-249.0650704	5.051683506	4.429910449	0.621773057	3704273.442	6.57E-06	312297.5304	-247.1616648	4.542209744	8.12E-05	25832.76224	-249.0585366	0.150037237	0.05144447	not-adaptive	0.150037237	0.18948672
ENSMUSG00000011752.7	Pgam1	7.164042433	5.206775941	1.189331554	0.424223678	-193.2133477	6.926816945	7.214013224	-0.287196278	5.426139339	1.128773605	0.446360555	-192.4486852	7.106312142	0.001041664	504.3209886	-195.037093	0.075139575	0.022890236	not-adaptive	0.075139575	-0.058609519
ENSMUSG00000011832.16	Evi5l	3.9708759	6.235136911	4.937512506	0.513516322	-213.6153409	4.255034416	3.918307329	0.336727087	6.207140584	4.852485252	0.521246062	-213.4311629	3.890932846	0.002571343	1026.124489	-213.9008682	0.625186475	0.33242946	not-adaptive	0.625186475	0.118940242
ENSMUSG00000011837.4	Snapc2	6.043909056	11.01997704	1.129963396	0.926168245	-179.9813807	6.220116956	6.012177294	0.207939661	11.47607994	1.082852525	0.965281663	-179.7195278	6.064931861	0.000196836	5451.340619	-180.1150423	0.673333538	0.373789176	not-adaptive	0.673333538	0.049054154
ENSMUSG00000011877.13	Git1	3.822228834	18478045.11	1.20E-06	1557827.081	-256.5267173	4.126168021	3.760452577	0.365715445	18480908.06	1.19E-06	1558068.447	-255.7820155	3.82222883	1.88E-10	1.00E+10	-256.5267174	0.474875802	0.222308963	not-adaptive	0.474875802	0.133896267
ENSMUSG00000011884.13	Gltp	7.366895743	2.69885789	4.587475663	0.220104484	-261.7247701	7.129315613	7.416997786	-0.287682173	2.682363765	4.494723323	0.22465266	-261.5859176	7.715522228	0.012051554	84.29428138	-263.0642595	0.228015439	0.085523176	not-adaptive	0.228015439	-0.057071748
ENSMUSG00000011958.17	Bnip2	6.992398778	6.629740743	1.942210215	0.559364425	-251.7047021	6.733977968	7.047918342	-0.313940373	7.152378684	1.840418132	0.591414632	-251.1417312	7.073109856	0.001501469	721.484922	-251.2863343	0.865365642	0.590729596	not-adaptive	0.865365642	-0.065738208
ENSMUSG00000011960.12	Ccnt1	5.380888799	11.33173205	2.589218697	0.947608818	-292.621258	5.424292119	5.372404979	0.05188714	11.28600795	2.56777677	0.955557949	-292.6124584	5.381415105	0.000175162	14529.90241	-292.9677838	0.70094531	0.399227838	not-adaptive	0.70094531	0.013866814
ENSMUSG00000012076.8	Brms1l	4.797158862	6.436581019	5.336731219	0.537126064	-229.8528466	5.127841982	4.738358274	0.389483708	6.603679042	5.110553329	0.561907463	-229.6333554	4.799135582	3.30E-10	1.00E+10	-231.8924263	0.104447488	0.03353724	not-adaptive	0.104447488	0.113964518
ENSMUSG00000012114.17	Med15	6.075433556	11.33243172	1.278789488	0.941009288	-252.723067	5.783257419	6.138637205	-0.355379786	14.63828539	0.985375801	1.225091299	-251.7516221	6.071707836	0.000214454	5760.287442	-253.0981527	0.260141237	0.100786021	not-adaptive	0.260141237	-0.086036089
ENSMUSG00000012117.13	Dhdds	4.754041752	18477422.66	1.84E-06	1557774.604	-218.0387755	4.489507811	4.788778532	-0.299270721	18478042.65	1.84E-06	1557826.874	-217.8594338	4.754041717	2.87E-10	1.00E+10	-218.0387757	0.835820076	0.54923812	not-adaptive	0.835820076	-0.093100427
ENSMUSG00000012296.16	Tjap1	4.998068825	9.422197749	2.455218578	0.788807071	-248.847589	4.932196246	5.011602634	-0.079406388	9.622422311	2.425392936	0.799542711	-248.8252542	5.00029577	2.07E-10	1.00E+10	-249.4689497	0.525347417	0.256529317	not-adaptive	0.525347417	-0.023041825
ENSMUSG00000012405.16	Rpl15	9.44340174	8.488958431	0.570190622	0.728848634	-170.948119	9.439916951	9.444128118	-0.004211167	8.503951594	0.571042064	0.727769518	-170.9477972	9.412567034	0.000311836	1340.230309	-171.1379834	0.826805168	0.537404001	not-adaptive	0.826805168	-0.000643446
ENSMUSG00000012422.14	Tmem167	4.876725183	10282540.51	1.18E-06	866891.5914	-237.6451955	4.817413745	4.888759388	-0.071345643	10282380.24	1.18E-06	866878.0787	-237.5874139	4.8767252	1.03E-10	1.00E+10	-237.6451956	0.943856026	0.7338972	not-adaptive	0.943856026	-0.021209566
ENSMUSG00000012429.9	Mplkip	4.412170424	5.851099916	6.445548789	0.487209918	-160.5100422	4.839594773	4.316767425	0.522827348	5.904542107	6.333803804	0.493000116	-160.2039249	4.299309322	0.005293994	590.3556191	-160.1903855	1	1	not-adaptive	1	0.164934887
ENSMUSG00000012483.4	Rpa3	7.755727895	4.557471372	3.183211392	0.3741361	-244.3459221	7.101668932	7.887416317	-0.785747385	5.153580364	2.818659481	0.420965243	-242.3230883	7.963202295	0.003516038	337.4218936	-243.1712828	0.428187299	0.192760878	not-adaptive	0.428187299	-0.151394688
ENSMUSG00000012519.14	Mlkl	6.477962132	9.477362356	2.761491796	0.802934026	-304.2457716	6.503415417	6.472734995	0.030680422	9.530444314	2.765349673	0.801935745	-304.2424248	6.424200334	0.000640093	3575.90429	-304.774986	0.587099391	0.302049806	not-adaptive	0.587099391	0.006822143
ENSMUSG00000012535.14	Tnpo3	5.761000308	5.225324136	4.26509522	0.431156621	-289.9827644	5.578873998	5.798042887	-0.219168889	5.293832857	4.262185972	0.431334015	-289.8673978	5.764262527	0.004797278	392.1704648	-291.9276525	0.127421501	0.042366315	not-adaptive	0.127421501	-0.055592037
ENSMUSG00000012609.19	Ttll5	3.283108857	5.300426242	7.53833595	0.435415517	-154.9027366	3.692145976	3.209972301	0.482173675	5.212915455	7.518581363	0.433178711	-154.7146154	3.2358943	0.003251899	1122.627267	-155.9891951	0.279548432	0.110352951	not-adaptive	0.279548432	0.201898745
ENSMUSG00000012848.15	Rps5	10.21653916	5.041656652	0.925403272	0.409159768	-169.450669	10.0472793	10.25167148	-0.204392181	5.203967172	0.892970658	0.424014202	-168.9618922	10.15460387	0.001068136	364.7206995	-171.7635679	0.060708249	0.017926154	not-adaptive	0.060708249	-0.029054265
ENSMUSG00000013033.16	Adgrl1	2.865662368	4050607.835	9.16E-06	341495.0603	-236.7386591	2.508493996	2.921144834	-0.412650838	18478045.93	2.00E-06	1557827.15	-236.3607152	2.865662365	3.13E-10	1.00E+10	-236.7386593	0.685268814	0.384618378	not-adaptive	0.685268814	-0.219712405
ENSMUSG00000013076.17	Amotl1	4.105534954	7.308125904	2.677237133	0.611555077	-254.3455785	4.754316432	3.976475349	0.777841083	9.678131269	2.006196617	0.813493644	-251.8408465	4.107883988	0.001183194	1423.798383	-254.5904095	0.063955807	0.019025982	not-adaptive	0.063955807	0.2577477
ENSMUSG00000013089.15	Etv5	5.914849766	3045037.381	9.14E-06	256719.1573	-304.5004916	5.921255898	5.913483753	0.007772145	3076510.596	9.05E-06	259372.5521	-304.500184	5.91384356	4.87E-05	48089.25202	-304.4947483	1	1	not-adaptive	1	0.001894902
ENSMUSG00000013150.15	Gfod2	3.217531005	18380551.9	1.76E-06	1549607.741	-174.836411	3.389440207	3.186274786	0.203165421	19270425.15	1.68E-06	1624630.572	-174.7468029	3.217531008	2.73E-10	1.00E+10	-174.8364112	0.914289268	0.672047398	not-adaptive	0.914289268	0.08917633
ENSMUSG00000013155.10	Enkd1	4.182387071	14.78705396	2.975203393	1.225402018	-228.6466773	4.871954627	4.083326358	0.788628269	22.07910141	1.955705075	1.857794165	-227.6905853	4.187043364	3.75E-10	1.00E+10	-228.7373303	0.351078656	0.147927801	not-adaptive	0.351078656	0.254755818
ENSMUSG00000013160.7	Atp6v0d1	6.527934016	3.640050868	2.971293257	0.301734558	-245.9735907	7.303097453	6.368609921	0.934487532	4.348832796	2.450137602	0.366089957	-242.8958307	6.584834139	0.005247989	171.9452131	-246.8422922	0.019322956	0.00496286	adaptive	0.019322956	0.197529973
ENSMUSG00000013236.17	Ptprs	4.844177842	8.061812793	3.313380965	0.682281035	-305.3165272	4.755913472	4.86205363	-0.106140157	8.033395072	3.308748983	0.68284731	-305.2820073	4.817782118	0.001588143	1449.465841	-305.7382133	0.633683327	0.339475289	not-adaptive	0.633683327	-0.031843339
ENSMUSG00000013275.9	Slc41a1	3.001985832	6.673948401	3.622522985	0.557586933	-160.4756088	3.359997141	2.922085703	0.437911439	6.796412977	3.540794953	0.566898585	-160.070436	2.922659472	0.002921763	680.2649151	-160.1567826	0.917276245	0.677729277	not-adaptive	0.917276245	0.201461514
ENSMUSG00000013465.19	Nelfb	5.055449161	20.11173424	2.069248489	1.680119168	-333.9857466	5.386463954	4.987990872	0.398473082	24.85315628	1.644372504	2.111793623	-333.4968582	5.021280474	0.001452383	2308.47983	-333.1411051	1	1	not-adaptive	1	0.110879674
ENSMUSG00000013539.14	Tango2	5.642445667	4313918.825	4.24E-06	363689.4346	-155.3977324	5.699769605	5.633357726	0.066411879	4316093.34	4.24E-06	363872.7562	-155.3816913	5.642445652	1.54E-10	1.00E+10	-155.3977325	0.984086771	0.85784691	not-adaptive	0.984086771	0.016908516
ENSMUSG00000013593.12	Ndufs2	7.97388478	6.201040274	1.267244582	0.523176324	-207.4959663	8.214287377	7.925805531	0.288481846	6.750882098	1.189338597	0.558565922	-206.7923646	7.953588622	0.000465578	1547.725746	-210.2908343	0.030243628	0.008164919	adaptive	0.030243628	0.051577851
ENSMUSG00000013622.15	Atraid	6.685671907	3078110.923	5.62E-06	259509.6805	-204.2005772	6.752958531	6.671573757	0.081384774	3078509.231	5.62E-06	259543.2609	-204.1592825	6.685671887	1.46E-10	1.00E+10	-204.2005773	0.959546178	0.773818161	not-adaptive	0.959546178	0.017492579
ENSMUSG00000013629.16	Cad	3.574263985	3131892.331	1.25E-05	264042.614	-255.9848357	2.818452322	3.675488762	-0.85703644	18478046.9	2.07E-06	1557827.232	-254.4945068	3.574263979	3.30E-10	1.00E+10	-255.9848358	0.225298513	0.084265005	not-adaptive	0.225298513	-0.383032948
ENSMUSG00000013646.17	Sh3bp5l	4.491766851	8.189503056	3.734576188	0.68954574	-189.0440412	4.920722251	4.393404038	0.527318214	8.512297503	3.508829058	0.729246756	-188.4492623	4.505382543	0.00083949	3216.358952	-189.3509138	0.405898786	0.179313703	not-adaptive	0.405898786	0.163530904
ENSMUSG00000013662.6	Atad1	6.009522428	6.063850024	2.681765814	0.510400387	-238.1412758	6.247514025	5.96232063	0.285193395	6.15210235	2.647044993	0.516024929	-237.8444331	6.021751056	1.58E-10	1.00E+10	-240.5411838	0.067424242	0.020211876	not-adaptive	0.067424242	0.067408275
ENSMUSG00000013663.7	Pten	4.494090418	6.644069116	3.2483736	0.560607932	-296.5638422	4.690066094	4.453127695	0.236938399	6.721103837	3.209401355	0.567016063	-296.3757615	4.551341812	0.000821387	2392.588843	-298.393547	0.132949555	0.044550596	not-adaptive	0.132949555	0.074789272
ENSMUSG00000013698.12	Pea15a	9.089105937	6.597951585	0.96048327	0.557491304	-194.9553577	8.920828721	9.124745637	-0.203916916	6.972937104	0.921011637	0.581865126	-194.4783957	9.094235837	0.000442603	1275.731635	-196.7434552	0.10382386	0.033303303	not-adaptive	0.10382386	-0.032606604
ENSMUSG00000013701.13	Timm23	6.9793223	10282539.39	1.37E-06	866891.4976	-251.0609432	7.024067406	6.970308897	0.053758508	10282380.21	1.37E-06	866878.077	-251.0324942	6.979322308	1.18E-10	1.00E+10	-251.0609435	0.971951566	0.811466721	not-adaptive	0.971951566	0.011084097
ENSMUSG00000013736.16	Trnt1	6.152676683	6.71554362	3.120099838	0.556446073	-264.8611857	6.767967863	6.033682787	0.734285076	8.011642277	2.570232657	0.674989619	-263.014123	6.212853607	0.001379639	1331.80403	-266.5959207	0.02782563	0.007439792	adaptive	0.02782563	0.165683867
ENSMUSG00000013787.15	Ehmt2	4.571898996	3739705.508	6.33E-06	315286.0814	-232.8796201	4.405638064	4.601588448	-0.195950384	3665649.528	6.44E-06	309041.4363	-232.7161082	4.571899002	1.99E-10	1.00E+10	-232.8796205	0.849156047	0.567416376	not-adaptive	0.849156047	-0.062780981
ENSMUSG00000013822.7	Elof1	6.617038315	9.091890763	1.193495396	0.773939459	-209.845121	6.473688542	6.644295998	-0.170607456	9.329618856	1.16685339	0.791104745	-209.6283977	6.614200645	9.91E-11	1.00E+10	-210.7322067	0.331605566	0.137330561	not-adaptive	0.331605566	-0.037528388
ENSMUSG00000013833.15	Med16	4.300258189	2123599.633	1.61E-05	179033.6788	-161.810682	5.643892488	4.136843207	1.507049281	10068678.59	3.15E-06	848855.4112	-158.5312008	4.261217516	0.001318844	2082.385917	-161.730925	0.040773447	0.011415582	adaptive	0.040773447	0.448160228
ENSMUSG00000013846.10	St3gal1	5.237036098	7.122410043	5.380470498	0.599170474	-280.5915514	5.171638523	5.249005073	-0.07736655	7.157451643	5.461141331	0.589801047	-280.5818305	5.202593641	0.00399318	794.1054657	-279.6376544	1	1	not-adaptive	1	-0.021422552
ENSMUSG00000013858.14	Tmem259	2.716144613	8.230511027	4.798893623	0.697737492	-144.286849	3.27854781	2.621822282	0.656725529	10.22886152	3.956334352	0.855569487	-143.8265671	2.74048285	3.64E-10	1.00E+10	-144.5130401	0.503348215	0.24130634	not-adaptive	0.503348215	0.322487037
ENSMUSG00000013878.18	Rnf170	4.560587177	4.535829306	6.930898477	0.371892384	-212.318874	5.757891756	4.302340291	1.455551465	5.909519328	5.261191189	0.490497865	-209.2438958	4.759066506	0.007205037	364.9626331	-212.3610341	0.044283712	0.012530076	adaptive	0.044283712	0.420419029
ENSMUSG00000013973.12	Dedd	4.980084872	3970627.318	7.90E-06	334753.8706	-255.2662529	5.342524462	4.904984776	0.437539685	18478045.87	1.68E-06	1557827.145	-254.572774	4.980084856	2.64E-10	1.00E+10	-255.2662531	0.499834082	0.238919469	not-adaptive	0.499834082	0.12327295
ENSMUSG00000013997.10	Nit1	4.546096383	18478045.94	2.60E-06	1557827.151	-262.5612407	5.022334094	4.448999375	0.57333472	18478046.9	2.57E-06	1557827.232	-261.848034	4.546096388	4.04E-10	1.00E+10	-262.561241	0.490069997	0.232350553	not-adaptive	0.490069997	0.174877107
ENSMUSG00000014074.17	Rnf168	4.535741382	10.64206539	3.136977306	0.882697164	-261.4506241	3.943339145	4.648506193	-0.705167048	11.06256578	2.950351629	0.924350621	-260.2108835	4.541683003	0.000242396	11896.36691	-261.7539419	0.213726439	0.07896304	not-adaptive	0.213726439	-0.237349384
ENSMUSG00000014075.15	Tctex1d2	5.548034645	5306621.862	5.00E-06	447389.1292	-227.697595	5.477214307	5.560728857	-0.08351455	3739705.737	7.09E-06	315286.1009	-227.6724762	5.548034658	2.24E-10	1.00E+10	-227.6975951	0.975193896	0.822649792	not-adaptive	0.975193896	-0.021831663
ENSMUSG00000014077.13	Chp1	6.176768926	8.268265676	2.884431948	0.703900298	-298.0551866	5.88151338	6.235923136	-0.354409756	8.812836365	2.760188743	0.735668077	-297.609361	6.133073988	0.001788263	1110.181317	-296.3751659	1	1	not-adaptive	1	-0.084415721
ENSMUSG00000014177.10	Tvp23b	5.606405661	6.874479849	4.036159112	0.569349195	-246.6153626	6.326787915	5.455636848	0.871151067	9.053450855	2.998753949	0.770153935	-244.6209647	5.660530305	0.00182155	1299.895771	-246.6370028	0.133182086	0.044642973	not-adaptive	0.133182086	0.21372562
ENSMUSG00000014195.16	Dnajc7	6.865976558	14.51300609	1.671952534	1.210828022	-276.6089179	7.361174224	6.762299395	0.598874829	36.29603914	0.664001842	3.044601831	-274.832975	6.838739183	0.000560687	3592.754666	-276.3880796	0.211167293	0.077802967	not-adaptive	0.211167293	0.122422026
ENSMUSG00000014226.10	Cacybp	7.499830366	6.646189846	0.993264766	0.546965334	-193.9472819	7.457141949	7.508599896	-0.051457947	6.619483293	0.988204737	0.549607433	-193.9186653	7.571231913	0.000615158	913.4785846	-195.3855173	0.230650425	0.086748254	not-adaptive	0.230650425	-0.009921114
ENSMUSG00000014232.14	Cluap1	4.853174918	5.040712743	4.003718605	0.40894246	-165.9381682	4.939463449	4.835337862	0.104125586	5.03261318	3.954092686	0.414449788	-165.9168899	4.864833716	2.04E-10	1.00E+10	-168.7045796	0.061563275	0.018214717	not-adaptive	0.061563275	0.030737637
ENSMUSG00000014294.4	Ndufa2	9.683858219	5.84948593	0.854681783	0.490247168	-175.743773	9.795617941	9.660476993	0.135140947	6.072700613	0.860195245	0.486890526	-175.5114108	9.735985106	0.000398805	1120.182801	-177.4540454	0.14332585	0.048711454	not-adaptive	0.14332585	0.02004208
ENSMUSG00000014301.13	Pam16	6.861710262	8.298320195	1.241276354	0.707983966	-216.4920944	7.185156317	6.800814873	0.384341444	9.620458067	1.079002906	0.813755259	-215.3314805	6.851447454	0.000503556	1794.071857	-217.2705105	0.143843407	0.048921054	not-adaptive	0.143843407	0.079311923
ENSMUSG00000014303.13	Glis2	3.891531808	11304316.69	3.05E-06	953027.6798	-175.7626065	4.077765129	3.854285144	0.223479985	10065364.94	3.42E-06	848576.0481	-175.655191	3.891531808	2.91E-10	1.00E+10	-175.7626066	0.898152298	0.643006782	not-adaptive	0.898152298	0.081315374
ENSMUSG00000014313.15	Cox6c	9.871094459	3.953101727	1.562902467	0.326899088	-198.470843	9.531740058	9.942399135	-0.410659076	4.235168694	1.470782304	0.34733522	-197.382818	9.791065314	0.001716991	300.6019989	-196.8363944	1	1	not-adaptive	1	-0.060854413
ENSMUSG00000014349.7	Ube2z	4.095570214	7.741587867	2.623962803	0.650465214	-238.0244629	4.166567539	4.081443279	0.08512426	7.635626766	2.615655482	0.651825544	-237.9993961	4.069616229	0.001621249	1060.388261	-238.3229277	0.72358914	0.42116467	not-adaptive	0.72358914	0.029779958
ENSMUSG00000014353.15	Tmem87b	4.065137727	9.616297849	3.514262424	0.813198601	-167.6488017	5.019573972	3.876756838	1.142817134	22.44309977	1.489414816	1.898138924	-165.2652224	4.065633588	3.04E-10	1.00E+10	-167.8452919	0.075768738	0.023111048	not-adaptive	0.075768738	0.372714675
ENSMUSG00000014355.10	Anapc1	5.027906085	5.296254227	4.329997866	0.434959195	-279.3079024	4.440067533	5.145171055	-0.705103522	5.764791015	3.903498673	0.482714488	-278.1129645	4.996191113	0.004367933	440.2678655	-280.5191964	0.090154358	0.028254618	not-adaptive	0.090154358	-0.212637421
ENSMUSG00000014402.15	Tsg101	6.744642224	10.80305779	1.504563248	0.913686165	-265.5292488	6.537393039	6.786957891	-0.249564852	11.9606135	1.371022813	1.004820938	-265.1453601	6.764454178	0.000648816	2107.109432	-265.0487195	1	1	not-adaptive	1	-0.054049625
ENSMUSG00000014418.16	Hps5	3.993631545	34.31848686	1.194960669	2.897088406	-200.1486068	4.621849532	3.87705789	0.744791642	3621671.352	1.12E-05	305333.0069	-199.127393	3.991056596	3.48E-10	1.00E+10	-200.150728	0.359394326	0.152539493	not-adaptive	0.359394326	0.253508016
ENSMUSG00000014426.9	Map3k4	3.559565163	6.149193055	4.146179059	0.519913265	-199.0557047	3.720211194	3.534495081	0.185716113	6.13569509	4.184684055	0.513973914	-198.9996303	3.613543179	0.002255325	1011.378662	-200.377716	0.252060609	0.096879835	not-adaptive	0.252060609	0.07388039
ENSMUSG00000014444.17	Piezo1	4.830288373	13.49300852	1.870043646	1.13317759	-282.2282581	4.800693763	4.836293315	-0.035599552	13.51580789	1.866876188	1.135125563	-282.2229387	4.892469665	0.00070187	2999.033095	-281.927496	1	1	not-adaptive	1	-0.010658836
ENSMUSG00000014496.8	Ankrd28	3.376910518	8.217998156	4.639100652	0.68875451	-274.702322	4.350198583	3.209831795	1.140366788	12.13862419	3.113658237	1.023944251	-272.2372639	3.394161254	0.000620998	5479.832445	-275.5387759	0.036827442	0.010180572	adaptive	0.036827442	0.438583563
ENSMUSG00000014498.9	Ankrd52	4.345168792	10270025.26	2.13E-06	865836.474	-284.5287683	4.34693693	4.344807421	0.002129509	10282543.02	2.13E-06	866891.8023	-284.5287397	4.3451688	1.84E-10	1.00E+10	-284.5287688	0.999970931	0.993916285	not-adaptive	0.999970931	0.000706931
ENSMUSG00000014503.15	Pkd2l2	0.813747779	4.903222312	1.414265061	0.399667668	-62.86659946	0.562810272	0.859954734	-0.297144462	4.866866817	1.389661872	0.401397356	-62.54176287	0.828925964	7.06E-11	1.00E+10	-63.50521218	0.381574444	0.165098151	not-adaptive	0.381574444	-0.611612062
ENSMUSG00000014504.16	Srp19	7.234996423	93.53597969	0.148304479	7.906958365	-238.325645	7.389731894	7.204713804	0.18501809	3076511.373	4.51E-06	259372.6175	-238.007904	7.234968354	1.17E-10	1.00E+10	-238.3257649	0.727703976	0.425264226	not-adaptive	0.727703976	0.0365809
ENSMUSG00000014547.10	Wdfy2	2.565810829	11.13818148	2.389426221	0.937472476	-210.1508278	2.816073545	2.514751062	0.301322483	13.29165096	2.046152156	1.102152998	-209.8950429	2.585130428	0.00052123	4391.522925	-210.2833492	0.678204609	0.378179162	not-adaptive	0.678204609	0.163269419
ENSMUSG00000014550.14	Rbsn	4.577200509	6.160795638	3.008333185	0.51691061	-230.4698681	4.752416442	4.546300072	0.20611637	6.271463034	2.92984852	0.531757231	-230.349409	4.603826155	0.001757735	918.8258502	-231.1923728	0.430432903	0.194138665	not-adaptive	0.430432903	0.063968351
ENSMUSG00000014551.8	Mrps25	6.319818441	7.14494974	2.165073011	0.594296997	-254.0416671	5.85923296	6.403081748	-0.543848788	8.008910379	1.904252652	0.67368479	-252.6524761	6.420344097	0.001416104	915.914693	-254.1679599	0.219701868	0.081689288	not-adaptive	0.219701868	-0.128054617
ENSMUSG00000014554.13	Dguok	6.349051663	5.221139729	3.811488188	0.430911549	-244.8534966	6.756108675	6.272269681	0.483838995	5.394644026	3.68541209	0.44460384	-244.2733919	6.360872035	0.000169766	11614.17238	-248.6547351	0.012508546	0.003074559	adaptive	0.012508546	0.107204944
ENSMUSG00000014592.21	Camta1	4.596447201	4.468201624	4.21519111	0.367582281	-224.1367436	5.296722671	4.446726459	0.849996212	5.158052273	3.734072343	0.414923087	-222.370604	4.735382365	0.003863572	426.5636481	-225.8798556	0.029919298	0.008067164	adaptive	0.029919298	0.252356313
ENSMUSG00000014599.10	Csf1	4.34353205	5.557745509	5.781119647	0.467841649	-263.2700497	4.879088335	4.242148956	0.636939379	5.72665111	5.733311287	0.468671843	-262.6519689	4.525069934	0.004724139	576.1514396	-262.8025968	0.860167671	0.583096163	not-adaptive	0.860167671	0.201816324
ENSMUSG00000014601.13	Strip1	4.973186889	4.764816411	5.317724765	0.394774233	-246.7172225	5.729973931	4.797257645	0.932716285	5.633526888	4.521766908	0.467181356	-245.003356	5.018600152	0.005418066	398.5461386	-247.7009123	0.067369947	0.020193224	not-adaptive	0.067369947	0.256318651
ENSMUSG00000014606.14	Slc25a11	6.397565727	7.478505419	4.467297758	0.625418136	-321.4787933	7.307702149	6.215370083	1.092332066	11.07082315	3.009134508	0.927524348	-318.3384672	6.42121924	0.002441926	1144.061856	-320.5373538	0.11092659	0.035985887	not-adaptive	0.11092659	0.233577537
ENSMUSG00000014633.15	Cmc2	6.337794402	11.9608248	1.681940256	1.002473948	-224.2354899	6.509977083	6.307744944	0.202232139	12.32121265	1.638432773	1.028407142	-224.0724788	6.336799592	1.76E-10	1.00E+10	-224.4564736	0.681134997	0.380839731	not-adaptive	0.681134997	0.045528139
ENSMUSG00000014668.15	Chfr	5.067995414	8.783567995	1.867813895	0.739543759	-154.870746	4.949096067	5.088537076	-0.139441009	8.756620841	1.868401786	0.738147917	-154.8086332	5.125409756	0.00126797	1036.043627	-153.3404116	1	1	not-adaptive	1	-0.040085903
ENSMUSG00000014748.13	Tex261	6.451905907	7.871165552	1.059720268	0.666105271	-216.4569569	5.961370156	6.555645534	-0.594275378	17.47670492	0.48659747	1.455875411	-212.2218752	6.513532899	0.000315886	2345.206524	-217.7711433	0.003890304	0.000863959	adaptive	0.003890304	-0.137093893
ENSMUSG00000014763.8	Fam120b	4.44823984	7.612906051	3.397071444	0.638728633	-214.2957642	4.423222029	4.452980237	-0.029758209	7.601046796	3.393188972	0.639416022	-214.2937006	4.401622973	0.001408842	1577.165297	-214.2322012	1	1	not-adaptive	1	-0.009673547
ENSMUSG00000014767.17	Tbp	4.892980659	8.207440837	6.753458399	0.702860401	-339.2333673	3.54983785	5.197824357	-1.647986507	91.59251805	0.617527507	7.709357265	-334.3229834	4.875562679	0.00433579	1075.578126	-338.0993392	0.022906013	0.005991984	adaptive	0.022906013	-0.550154757
ENSMUSG00000014769.10	Psmb1	7.818531037	7.381264871	0.7056219	0.620134761	-176.7156151	7.847827934	7.812397605	0.035430329	7.453384557	0.705728415	0.620271592	-176.6964913	7.85041499	0.000471942	927.0562212	-176.4875618	1	1	not-adaptive	1	0.006528035
ENSMUSG00000014778.10	Fhod1	3.606523859	7.888200543	4.417551991	0.670629066	-285.8156774	3.984894181	3.526088579	0.458805602	8.358228307	4.125212922	0.718725102	-285.3621224	3.700862959	0.002164121	1394.176549	-286.1418439	0.458533709	0.211746803	not-adaptive	0.458533709	0.176472697
ENSMUSG00000014786.8	Slc9a5	1.846438064	11.37927609	1.752117731	0.965192609	-129.4029525	1.861511046	1.843550736	0.01796031	11.44278741	1.756167139	0.963072046	-129.4021175	1.843983298	1.77E-10	1.00E+10	-129.4919996	0.914038935	0.671575944	not-adaptive	0.914038935	0.013987056
ENSMUSG00000014856.12	Tmem208	7.724976105	5.99043921	2.195066445	0.499129045	-249.1807201	7.526952222	7.767581117	-0.240628895	6.154168919	2.120902001	0.517174908	-248.8918207	7.778328438	0.002113	510.9343699	-248.3910126	1	1	not-adaptive	1	-0.045399589
ENSMUSG00000014859.9	E2f4	4.626543085	8.64112956	2.693998253	0.728380639	-284.2138786	4.741903445	4.604006397	0.137897048	8.655032057	2.661696459	0.737096015	-284.1460746	4.655360659	0.001581136	1233.221745	-283.8073639	1	1	not-adaptive	1	0.042576449
ENSMUSG00000014867.9	Surf4	7.423903712	7.275196967	1.530690539	0.594672765	-237.4961584	7.483931068	7.411643374	0.072287695	7.177824626	1.504280363	0.604988928	-237.4594202	7.43682301	0.000763658	1228.684626	-238.3899218	0.394355822	0.172509044	not-adaptive	0.394355822	0.014002806
ENSMUSG00000014873.15	Surf2	6.065710964	18478046.9	1.36E-06	1557827.232	-208.0743129	5.771380407	6.116252574	-0.344872167	18478046.9	1.35E-06	1557827.232	-207.6651546	6.065710957	2.12E-10	1.00E+10	-208.0743133	0.664208836	0.365672598	not-adaptive	0.664208836	-0.083731559
ENSMUSG00000014905.4	Dnajb9	4.559667443	3.795491326	6.093985875	0.307656201	-199.5803056	5.457373684	4.382535976	1.074837708	4.209835581	5.331532252	0.35216053	-197.9454697	4.388679334	0.006975742	268.551262	-197.7595977	1	1	not-adaptive	1	0.316440899
ENSMUSG00000014907.10	Naf1	2.866281893	7.357660658	2.813021973	0.616629913	-182.5289061	2.752731562	2.892893344	-0.140161782	7.498504229	2.765173723	0.628274662	-182.4703023	2.943314194	0.001802916	960.0606154	-182.3290736	1	1	not-adaptive	1	-0.071649205
ENSMUSG00000014956.15	Ppp1cb	4.842032583	4.565827253	3.921931166	0.382838835	-268.7306767	4.710410492	4.870025455	-0.159614963	4.605197563	3.908309325	0.384313323	-268.6655598	5.198141675	0.005150992	299.22654	-270.8069602	0.117490193	0.038499858	not-adaptive	0.117490193	-0.048076523
ENSMUSG00000014959.12	Gorasp2	6.569484162	4.098581739	5.071625878	0.344143555	-292.7964495	6.936989745	6.494063441	0.442926304	4.198570014	4.954636133	0.352326585	-292.4223445	6.763240315	0.006921759	252.0805416	-292.3068031	1	1	not-adaptive	1	0.095188273
ENSMUSG00000014980.14	Tsen15	6.373130252	5.343399326	2.257222369	0.440207602	-173.9463971	6.801709626	6.289439701	0.512269925	5.735945212	2.065212762	0.479931014	-172.9142164	6.279271935	0.001589106	662.9524543	-175.5175415	0.074027022	0.022500647	not-adaptive	0.074027022	0.112965917
ENSMUSG00000015002.18	Efr3a	5.600479991	2.72078117	5.579325707	0.232140654	-262.6305431	5.998431376	5.517257764	0.481173612	2.773514666	5.503808114	0.235322102	-262.3143016	5.786005791	0.011690519	111.5198817	-262.1119597	1	1	not-adaptive	1	0.120633893
ENSMUSG00000015013.9	Trappc2l	6.271821427	8.478356988	1.885194658	0.724289102	-245.8802337	6.595043083	6.207710719	0.387332363	9.574992892	1.705161916	0.801296599	-245.1010257	6.310538091	0.001105246	1240.085038	-246.2321656	0.322665241	0.132558788	not-adaptive	0.322665241	0.087320755
ENSMUSG00000015023.7	Ddx19a	3.971357213	18478045.94	1.43E-06	1557827.151	-264.0167744	4.119158534	3.947709002	0.171449532	18478045.94	1.43E-06	1557827.151	-263.9032478	3.971357206	2.23E-10	1.00E+10	-264.0167748	0.892680053	0.633716831	not-adaptive	0.892680053	0.061334004
ENSMUSG00000015027.11	Galns	4.114193081	10065364.92	3.79E-06	848576.0462	-178.2796091	4.382806184	4.076311746	0.306494438	19809306.87	1.92E-06	1670055	-178.1386258	4.114193055	3.22E-10	1.00E+10	-178.2796093	0.868503602	0.595414805	not-adaptive	0.868503602	0.104590492
ENSMUSG00000015087.14	Rabl6	4.53305348	3100330.449	9.44E-06	261380.7676	-261.9065356	4.109234391	4.612070598	-0.502836207	3108241.56	9.29E-06	262049.9611	-260.9504113	4.533053493	2.47E-10	1.00E+10	-261.9065358	0.384379672	0.166713653	not-adaptive	0.384379672	-0.166544972
ENSMUSG00000015092.9	Edf1	8.271784856	5.286383435	1.483446044	0.432696475	-213.3087829	8.131778514	8.301330005	-0.169551491	5.328763821	1.444038807	0.444708631	-213.0998543	8.295890954	0.001139411	577.3472208	-213.2836465	0.832108717	0.544323956	not-adaptive	0.832108717	-0.029771577
ENSMUSG00000015094.16	Npdc1	6.740272862	5.321203412	2.543886008	0.432738897	-246.769237	6.779574653	6.731976303	0.047598351	5.296163463	2.531065154	0.434888929	-246.7598182	6.792435285	0.002581966	436.0181597	-248.1551144	0.24775964	0.094819169	not-adaptive	0.24775964	0.010164664
ENSMUSG00000015095.12	Fbxw5	5.346256724	11.73813248	1.657105484	0.988469202	-210.6121737	5.834228775	5.264194311	0.570034464	18.2392777	1.070585269	1.530705082	-209.3025975	5.349229084	0.000289361	5784.902442	-210.7529352	0.234491066	0.088542437	not-adaptive	0.234491066	0.148329216
ENSMUSG00000015120.15	Ube2i	7.886682202	7.023499544	0.726432219	0.581063469	-174.2759862	7.958974122	7.871690986	0.087283135	7.04228594	0.716455376	0.588963251	-174.1611884	7.891794644	0.000551819	763.0429379	-174.1469189	1	1	not-adaptive	1	0.015908899
ENSMUSG00000015126.9	Tsr3	5.135403245	3.972758682	5.466946729	0.338020699	-181.5287728	5.995281684	4.964407855	1.030873829	4.397707393	5.014413475	0.365689456	-179.9622136	5.24727512	0.006760492	276.3625998	-181.3105596	0.25966938	0.100556681	not-adaptive	0.25966938	0.272205893
ENSMUSG00000015133.17	Lrrk1	5.217975461	19053067.66	1.35E-06	1606305.469	-285.2604812	4.862418383	5.278551852	-0.416133469	19053067.66	1.34E-06	1606305.469	-284.4710912	5.217975478	2.17E-10	1.00E+10	-285.2604816	0.454121543	0.208936396	not-adaptive	0.454121543	-0.118468152
ENSMUSG00000015134.15	Aldh1a3	6.225174939	20.58924978	2.783173109	1.731026924	-340.614649	5.737142322	6.323761613	-0.586619291	3221017.208	1.78E-05	271555.5705	-339.8924788	6.133088236	0.002102708	2188.974319	-339.3317714	1	1	not-adaptive	1	-0.140450676
ENSMUSG00000015143.15	Actn1	5.067531285	9.552423199	2.500641566	0.80270416	-297.7997344	4.888200606	5.103021522	-0.214820916	9.741852507	2.423265455	0.828370812	-297.6193117	5.149619875	0.001118898	1796.544982	-297.519266	1	1	not-adaptive	1	-0.062048234
ENSMUSG00000015149.14	Sirt2	5.316185311	57.70454096	0.452637481	4.858451761	-257.5671547	5.473651778	5.286769196	0.186882583	4511727.444	5.78E-06	380366.1459	-257.4203482	5.315722828	2.20E-10	1.00E+10	-257.5678686	0.862844818	0.587008201	not-adaptive	0.862844818	0.050117312
ENSMUSG00000015165.16	Hnrnpl	6.679634886	4.297191738	3.408348297	0.361025712	-271.2345382	6.594420456	6.697536365	-0.103115909	4.33124614	3.416797497	0.360192257	-271.2035567	6.920512408	0.004189919	303.5059052	-272.9651831	0.171765265	0.060513569	not-adaptive	0.171765265	-0.022384634
ENSMUSG00000015176.11	Nolc1	5.499190932	11.38552649	1.941797788	0.958385544	-258.9171862	5.266079587	5.532172031	-0.266092444	11.56361515	1.907415754	0.973629517	-258.6829082	5.534296954	0.000960985	1892.379981	-257.7940662	1	1	not-adaptive	1	-0.071116695
ENSMUSG00000015189.12	Casd1	3.871671904	12.87142491	2.782259029	1.081485926	-232.373254	3.735111449	3.895619872	-0.160508424	13.43946048	2.687950978	1.120950929	-232.3188989	3.858555569	3.12E-10	1.00E+10	-232.5436104	0.798746622	0.502609087	not-adaptive	0.798746622	-0.060701618
ENSMUSG00000015222.18	Map2	4.476983418	6.533582203	7.264795451	0.546818954	-323.7026563	3.823698114	4.620346264	-0.796648151	7.316939361	6.633930546	0.59984863	-322.773312	4.581568077	0.003084386	1352.787228	-324.6016096	0.160686883	0.055847649	not-adaptive	0.160686883	-0.273032351
ENSMUSG00000015224.10	Cyp2j9	4.474479533	9.711578032	4.732250624	0.816727963	-127.4190393	4.809265231	4.404940056	0.404325175	9.02219296	5.019932252	0.760059085	-127.2764971	4.497155502	4.11E-10	1.00E+10	-127.507309	0.793888835	0.496866126	not-adaptive	0.793888835	0.126694107
ENSMUSG00000015247.10	Nipsnap3b	6.080294025	8.179836353	2.223238794	0.694251399	-215.618837	6.766370616	5.952456416	0.813914201	12.86532706	1.435944034	1.072008545	-212.9850859	6.136285461	0.001458071	1035.152197	-214.609346	0.197057422	0.071487971	not-adaptive	0.197057422	0.184897048
ENSMUSG00000015290.15	Ubl4a	6.433054101	749392.9378	1.77E-05	63178.73903	-234.403919	6.102513871	6.491816808	-0.389302937	3172908.497	4.10E-06	267500.9111	-233.0092726	6.433054103	1.12E-10	1.00E+10	-234.4039192	0.247920635	0.094896074	not-adaptive	0.247920635	-0.08921862
ENSMUSG00000015291.10	Gdi1	6.734737649	6.127108846	1.629261391	0.509666574	-227.5458422	7.130680477	6.655307229	0.475373248	7.013980091	1.425048158	0.582414834	-225.9669196	6.643585399	0.001125236	756.0619944	-228.1683026	0.110650021	0.03588069	not-adaptive	0.110650021	0.099534492
ENSMUSG00000015305.6	Sash1	2.719590421	30731845.46	1.13E-06	2590909.173	-125.1775796	2.638625617	2.738274607	-0.099648991	30731845.46	1.13E-06	2590909.173	-125.1610359	2.719590398	2.93E-10	1.00E+10	-125.1775797	0.983592249	0.855661017	not-adaptive	0.983592249	-0.053480467
ENSMUSG00000015312.9	Gadd45b	4.784515842	4.617210976	4.411852083	0.380873886	-176.8407574	5.884526416	4.623864441	1.260661975	5.230684838	3.819457134	0.431102441	-174.3908565	4.770124335	0.00421718	422.6274958	-178.4973894	0.01646476	0.004158982	adaptive	0.01646476	0.34782721
ENSMUSG00000015341.17	Golga7	6.787905395	7.042013263	2.676237061	0.58988093	-285.6430047	7.112030886	6.721131636	0.390899249	7.598829817	2.474216251	0.639339232	-285.0079966	6.710855846	0.001363661	1195.424778	-286.5807116	0.207481103	0.076139928	not-adaptive	0.207481103	0.081557429
ENSMUSG00000015357.10	Clpx	5.101538021	3.151143075	4.950786851	0.27067311	-188.7438934	5.584534516	5.010266363	0.574268153	3.254321326	4.813024812	0.278544434	-188.2717414	4.954791642	0.009344714	145.6191697	-189.457489	0.305517704	0.123568655	not-adaptive	0.305517704	0.15654973
ENSMUSG00000015363.13	Trabd	4.975213616	12.68015074	2.22345103	1.06273342	-222.0245925	5.17424054	4.94232803	0.23191251	14.10425667	2.025841407	1.170208185	-221.8774055	4.992064238	2.45E-10	1.00E+10	-222.1294302	0.7772255	0.477726189	not-adaptive	0.7772255	0.066156356
ENSMUSG00000015461.15	Atf6b	4.33732989	10.05730111	2.566755852	0.848086231	-273.054891	4.36152599	4.332187135	0.029338855	10.05063815	2.582512603	0.842624364	-273.051878	4.346363366	2.30E-10	1.00E+10	-273.5210034	0.625549081	0.332728054	not-adaptive	0.625549081	0.009737423
ENSMUSG00000015474.16	Ppt2	4.215110416	18478045.97	1.28E-06	1557827.153	-222.3680031	3.863738354	4.273672426	-0.409934072	18478045.87	1.27E-06	1557827.145	-221.7155683	4.215110415	2.00E-10	1.00E+10	-222.3680034	0.520776101	0.253325546	not-adaptive	0.520776101	-0.14547893
ENSMUSG00000015478.13	Rnf5	6.26352603	8.484526266	1.828477414	0.720305803	-197.1956104	6.361827896	6.246660848	0.115167048	8.488745497	1.812336393	0.72645824	-197.1419723	6.275222207	0.000315546	4397.768081	-197.8655883	0.484995315	0.228972606	not-adaptive	0.484995315	0.026356141
ENSMUSG00000015488.14	Cacfd1	4.531769471	3.957710144	7.067220739	0.330220487	-158.6214196	5.451518574	4.36657032	1.084948254	4.239570648	6.488397667	0.357692554	-157.5056019	4.595120631	0.008735115	263.3793455	-157.6871056	0.834015171	0.546840744	not-adaptive	0.834015171	0.320157589
ENSMUSG00000015501.10	Hivep2	2.512723125	22112850.26	1.46E-06	1864266.483	-159.2682435	2.234384815	2.564414525	-0.33002971	22112997.67	1.45E-06	1864278.911	-159.0479837	2.512723125	2.72E-10	1.00E+10	-159.2682438	0.802310129	0.506871531	not-adaptive	0.802310129	-0.198751811
ENSMUSG00000015522.18	Arnt	4.251698525	8.028619379	4.641736492	0.683660693	-276.3939295	3.482241329	4.411016909	-0.92877558	9.175108477	4.067747093	0.770693111	-274.6468219	4.242451118	0.000439634	7777.028077	-277.5960139	0.052382014	0.015154783	not-adaptive	0.052382014	-0.341095102
ENSMUSG00000015533.9	Itga2	3.234513482	6.639386377	5.608818334	0.55173237	-242.1287393	3.570994858	3.166742104	0.404252755	6.710923903	5.451543529	0.56688122	-241.8738788	3.197002212	0.003665544	852.3221497	-242.2177337	0.709031793	0.406944449	not-adaptive	0.709031793	0.173326676
ENSMUSG00000015536.14	Mocs2	6.696496204	14.07769671	1.270440914	1.168706645	-225.0078587	6.270060015	6.786438502	-0.516378486	4511727.493	3.92E-06	380366.1504	-223.3851145	6.696664329	3.61E-07	4234928.6	-225.1353022	0.173741335	0.061354923	not-adaptive	0.173741335	-0.1141754
ENSMUSG00000015542.17	Nat9	5.138335968	4.372284262	6.456687586	0.370586188	-198.7444805	5.285078158	5.10307982	0.181998337	4.467288623	6.384607905	0.376124733	-198.7020678	5.186784018	0.003038983	910.7174164	-201.4814678	0.06207574	0.018388014	not-adaptive	0.06207574	0.050556599
ENSMUSG00000015575.15	Atp6v0e	8.683803253	59.02687435	0.157042906	4.967082388	-215.0669625	8.547949629	8.712590331	-0.164640702	3040945.481	3.03E-06	256374.1803	-214.6514987	8.675370828	7.70E-05	10022.50459	-214.9898336	0.712956509	0.41073586	not-adaptive	0.712956509	-0.027523302
ENSMUSG00000015619.10	Gata3	3.012948711	13.13001212	3.209045946	1.102770842	-173.6224647	4.227582906	2.730776883	1.496806023	10065367.62	3.91E-06	848576.2739	-169.5280561	3.01588278	3.66E-10	1.00E+10	-173.6914107	0.015555289	0.003906636	adaptive	0.015555289	0.630521603
ENSMUSG00000015652.9	Steap1	6.522085035	5.456767139	2.808786779	0.451775692	-202.2011552	6.881706202	6.449681856	0.432024346	5.792554624	2.620138999	0.485227893	-201.5751816	6.491388651	0.000859839	1651.269485	-204.2584823	0.068337219	0.020525933	not-adaptive	0.068337219	0.093538303
ENSMUSG00000015653.13	Steap2	5.39404408	6.57526737	3.708726268	0.547356431	-264.2605495	5.383764046	5.396114376	-0.01235033	6.562872043	3.699982914	0.54866715	-264.26015	5.41843244	0.001013019	2164.039969	-265.7149475	0.233447624	0.088053981	not-adaptive	0.233447624	-0.003305746
ENSMUSG00000015656.17	Hspa8	10.97084745	5.77692292	1.291158789	0.488148934	-210.3513434	10.69985767	11.02812	-0.328262333	6.213815391	1.201304265	0.524515563	-209.4205368	10.99464137	0.001009078	642.1500912	-211.4400017	0.132726465	0.044462008	not-adaptive	0.132726465	-0.043595265
ENSMUSG00000015668.13	Pdzd11	7.358452777	6317182.023	2.80E-06	532588.3406	-259.1119276	7.191713281	7.390805217	-0.199091936	10906258.05	1.62E-06	919482.2588	-258.8224204	7.358452786	1.49E-10	1.00E+10	-259.1119276	0.748632362	0.446698862	not-adaptive	0.748632362	-0.039396048
ENSMUSG00000015671.11	Psma2	6.671556029	4.447466038	1.555650759	0.374059613	-207.3989754	6.394092903	6.729578633	-0.33548573	4.650394645	1.497043365	0.388172823	-206.648473	6.553390094	0.002539683	232.8184736	-210.1717179	0.029503542	0.007942073	adaptive	0.029503542	-0.073776469
ENSMUSG00000015672.4	Mrpl32	5.529727409	21.13828458	0.932241553	1.778268387	-243.3183464	5.558155042	5.523525028	0.034630014	21.14393197	0.930337811	1.781781518	-243.3112428	5.535286517	7.68E-05	21737.18103	-243.3298481	0.98156671	0.847036899	not-adaptive	0.98156671	0.009016812
ENSMUSG00000015697.14	Setdb1	3.753592864	16.93324241	1.625108724	1.42379909	-186.675516	2.591184581	3.953109241	-1.36192466	19270171.18	1.32E-06	1624609.162	-181.7419396	3.764327582	2.36E-10	1.00E+10	-186.7142642	0.006927026	0.001613176	adaptive	0.006927026	-0.609376035
ENSMUSG00000015711.8	Prune1	3.904959926	9.96758801	3.24412867	0.837750954	-177.0212453	4.712730761	3.762933698	0.949797063	24.11638176	1.335322584	2.052263538	-175.4418331	3.89711743	2.88E-10	1.00E+10	-177.2319242	0.166944958	0.058472737	not-adaptive	0.166944958	0.324705393
ENSMUSG00000015714.11	Cers2	8.157232059	10282539.39	7.12E-07	866891.4976	-197.8135232	8.196549316	8.149029178	0.047520139	10331905.58	7.08E-07	871053.4314	-197.7696007	8.157232055	6.17E-11	1.00E+10	-197.8135239	0.957027452	0.766933069	not-adaptive	0.957027452	0.008388478
ENSMUSG00000015733.13	Capza2	8.745091305	4.907194462	1.135832745	0.399813338	-185.1821703	8.819312708	8.729566691	0.089746017	4.903280738	1.126947561	0.402850153	-185.1075227	8.711890101	0.001510284	311.5447039	-188.7713656	0.025633815	0.006790042	adaptive	0.025633815	0.014756186
ENSMUSG00000015745.9	Plekho1	5.640603847	12.5669251	1.958507944	1.051511593	-280.3227664	6.286696078	5.517050526	0.769645553	44.6107383	0.545622898	3.755496085	-277.5414774	5.64593807	2.14E-10	1.00E+10	-280.6005806	0.046929764	0.013379649	adaptive	0.046929764	0.188404827
ENSMUSG00000015747.5	Vps45	5.060084322	18478045.94	2.18E-06	1557827.151	-223.2900856	5.494870118	4.986078229	0.508791889	18478200.49	2.16E-06	1557840.18	-222.7661359	5.060084324	3.39E-10	1.00E+10	-223.2900858	0.592176935	0.305991318	not-adaptive	0.592176935	0.140179862
ENSMUSG00000015748.13	Prpf3	5.299055023	56.3168418	0.340308473	4.740834459	-172.5386742	5.301915972	5.298568689	0.003347283	56.03178613	0.342326977	4.71277971	-172.5386301	5.287309548	8.85E-05	18127.51732	-172.518729	1	1	not-adaptive	1	0.000911111
ENSMUSG00000015749.12	Anp32e	6.822403242	3078509.226	6.98E-06	259543.2609	-279.7490861	6.499366072	6.883709566	-0.384343494	9173840.489	2.32E-06	773425.982	-278.8536062	6.824791588	0.000121411	14801.79206	-279.7051264	0.426765657	0.191890831	not-adaptive	0.426765657	-0.08288722
ENSMUSG00000015750.15	Aph1a	3.860344113	7.871555296	1.39566084	0.659400887	-185.424125	3.347145548	3.94168537	-0.594539822	8.910021722	1.194653814	0.758516066	-183.4381496	3.878507545	0.00020004	4914.440146	-186.228568	0.061395517	0.018158043	not-adaptive	0.061395517	-0.235881337
ENSMUSG00000015755.16	Tab2	3.442427856	3074541.42	1.08E-05	259208.7742	-317.2720818	3.884548831	3.355294525	0.529254306	7280589.606	4.51E-06	613809.7822	-316.1379762	3.442427865	2.80E-10	1.00E+10	-317.272082	0.321709649	0.1320522	not-adaptive	0.321709649	0.211307637
ENSMUSG00000015757.10	Ppil4	4.294778343	7.486590111	3.785422509	0.628230193	-221.6149718	4.504648776	4.252262229	0.252386547	7.480780127	3.737879288	0.635133257	-221.4747295	4.277707332	2.63E-10	1.00E+10	-222.5961173	0.325827293	0.134239822	not-adaptive	0.325827293	0.083184057
ENSMUSG00000015759.11	Cnih1	7.345955857	6.823596317	1.868925582	0.570777974	-239.506145	7.349450267	7.345238937	0.00421133	6.828787995	1.870784954	0.570200289	-239.5060462	7.338194943	0.000618113	1843.015926	-241.2770937	0.170154672	0.059829853	not-adaptive	0.170154672	0.00082692
ENSMUSG00000015766.14	Eps8	6.285837573	5.468125902	3.219895327	0.450726885	-280.0803211	6.808983114	6.175125071	0.633858043	6.062425606	2.848562651	0.509795744	-278.6571903	6.158794863	0.002785234	546.3819165	-282.8095451	0.015727338	0.00395424	adaptive	0.015727338	0.140970998
ENSMUSG00000015776.12	Med22	4.641614833	6.548656858	4.124603071	0.550426323	-154.4549353	5.587709431	4.493996857	1.093712574	9.738147342	2.792617921	0.822435967	-152.7143492	4.629684777	2.57E-10	1.00E+10	-154.9792608	0.103839219	0.033309061	not-adaptive	0.103839219	0.314257885
ENSMUSG00000015790.16	Surf1	5.836938313	21218100.49	1.01E-06	1788833.005	-159.6182784	6.238960242	5.759626404	0.479333838	19269755.55	1.10E-06	1624574.115	-158.8140261	5.836938304	1.81E-10	1.00E+10	-159.6182787	0.447422216	0.204702059	not-adaptive	0.447422216	0.115330381
ENSMUSG00000015804.14	Med28	7.964645983	6.633675966	1.689999818	0.550968295	-237.4926665	8.22667623	7.90975203	0.3169242	7.027434594	1.59137412	0.584999859	-236.8275795	7.975610881	0.000992309	964.6749904	-238.1976158	0.254097738	0.097860322	not-adaptive	0.254097738	0.056677199
ENSMUSG00000015806.12	Qdpr	6.552044891	6.416448611	2.685014697	0.539087365	-218.5726879	6.642953334	6.53485245	0.108100884	6.477914789	2.68367223	0.539470488	-218.5342351	6.557130609	0.001725763	856.5172241	-218.8348386	0.740371249	0.438117848	not-adaptive	0.740371249	0.023670118
ENSMUSG00000015837.15	Sqstm1	10.26701802	3.395098367	6.170394339	0.287867034	-306.212447	11.7825925	9.956369114	1.826223382	5.145937933	4.268659274	0.417489186	-300.0437988	10.23531192	0.007332128	243.7466235	-303.2945035	0.038746893	0.010778901	adaptive	0.038746893	0.242965385
ENSMUSG00000015839.6	Nfe2l2	6.111298091	9.622022801	2.389348316	0.80339482	-288.7604333	6.563602616	6.020122825	0.543479792	11.37439413	1.989854974	0.962899015	-287.4984767	6.091724187	0.000673561	2916.286592	-289.0502878	0.211863934	0.078118311	not-adaptive	0.211863934	0.124694974
ENSMUSG00000015846.15	Rxra	2.517118512	18478046.2	1.96E-06	1557827.173	-249.0751491	2.411528211	2.534716895	-0.123188685	18478046.9	1.96E-06	1557827.232	-249.0367758	2.517118506	3.05E-10	1.00E+10	-249.0751495	0.962353276	0.781754703	not-adaptive	0.962353276	-0.071876933
ENSMUSG00000015869.16	Prpsap1	6.713971552	2.960439312	5.831064146	0.255929688	-277.03264	7.409611785	6.568995846	0.840615939	3.152428033	5.585248549	0.267112355	-276.027858	6.945106446	0.010622406	140.3966392	-275.7186131	1	1	not-adaptive	1	0.173725103
ENSMUSG00000015880.13	Ncapg	5.685025104	8.212654233	2.173336983	0.694165605	-152.8548387	5.431184457	5.720726381	-0.289541924	8.274637694	2.142490148	0.701932982	-152.6554965	5.575905723	0.001130152	1336.22265	-152.6480071	1	1	not-adaptive	1	-0.074931481
ENSMUSG00000015882.18	Lcorl	4.103844535	5.869583195	5.296004775	0.489496614	-238.6128741	4.125855067	4.100124615	0.025730452	5.867097816	5.290668127	0.490009474	-238.6118946	4.024308005	0.003839627	657.1434114	-236.0802965	1	1	not-adaptive	1	0.009025385
ENSMUSG00000015889.8	Lta4h	6.640522449	20010376.58	6.42E-07	1687013.305	-231.9944994	6.70432867	6.627471176	0.076857493	19053067.66	6.74E-07	1606305.469	-231.93338	6.640522442	1.08E-10	1.00E+10	-231.9944999	0.940710426	0.726617793	not-adaptive	0.940710426	0.016634386
ENSMUSG00000015932.8	Dstn	8.171765094	4.555927672	1.97787173	0.381186688	-227.6250265	7.725747996	8.266192309	-0.540444313	5.179033088	1.783948566	0.423287303	-226.0195682	8.209669872	0.002234667	345.6702089	-228.6177866	0.074406023	0.022633238	not-adaptive	0.074406023	-0.097548308
ENSMUSG00000015937.15	Macroh2a1	4.479474254	18477307.67	1.45E-06	1557764.909	-273.9928602	4.768916853	4.421585734	0.347331119	18477307.67	1.44E-06	1557764.909	-273.4347445	4.47947425	2.26E-10	1.00E+10	-273.9928607	0.572286141	0.290731179	not-adaptive	0.572286141	0.109097766
ENSMUSG00000015943.11	Bola1	5.675926422	6.7219293	1.889242724	0.567280377	-184.8187457	6.008850056	5.607039468	0.401810589	7.333338574	1.747997046	0.612619543	-184.0433181	5.817155857	0.00143602	713.3990944	-182.347337	1	1	not-adaptive	1	0.099849697
ENSMUSG00000015944.9	Castor2	2.979946131	19270171.18	1.42E-06	1624609.162	-179.9214253	3.372047931	2.897653161	0.474394769	19270452.03	1.40E-06	1624632.839	-179.2298778	2.979946135	2.30E-10	1.00E+10	-179.9214254	0.500800473	0.239574654	not-adaptive	0.500800473	0.218740123
ENSMUSG00000015961.8	Adss	5.268130708	3108247.127	1.14E-05	262050.4305	-304.4794991	5.263227261	5.269211784	-0.005984523	3078509.231	1.15E-05	259543.2609	-304.4793611	5.268130702	2.98E-10	1.00E+10	-304.4794996	0.999861546	0.986722932	not-adaptive	0.999861546	-0.001639476
ENSMUSG00000015971.5	Actr8	5.149793437	18477708.51	1.67E-06	1557798.704	-210.5985232	5.537812372	5.074692999	0.463119373	18478045.94	1.65E-06	1557827.151	-209.9737173	5.149793437	2.60E-10	1.00E+10	-210.5985235	0.535365176	0.263626522	not-adaptive	0.535365176	0.125995627
ENSMUSG00000015994.10	Fnta	7.173485305	4.078533352	8.249591169	0.332578492	-340.0941797	7.643058625	7.07493614	0.568122485	4.109906125	7.909528536	0.346984805	-339.7044918	7.250479613	0.010304931	269.5101633	-339.8109996	0.898968048	0.644414026	not-adaptive	0.898968048	0.111432971
ENSMUSG00000016018.4	Mtrex	4.346517535	11.40114871	3.394681316	0.951306051	-261.2893558	3.705673647	4.488428009	-0.782754362	22.02115628	1.736466158	1.868266161	-259.7079715	4.403701696	0.001435936	2240.469172	-261.175298	0.230541013	0.08669729	not-adaptive	0.230541013	-0.276474425
ENSMUSG00000016128.14	Stard13	4.141864941	7133183.324	5.08E-06	601383.3254	-278.8142218	3.993003194	4.166470189	-0.173466995	18478045.94	1.96E-06	1557827.151	-278.7296585	4.141864924	3.06E-10	1.00E+10	-278.8142221	0.918913247	0.68088873	not-adaptive	0.918913247	-0.061351432
ENSMUSG00000016252.7	Atp5e	9.455281019	4.56820674	1.7467133	0.38217735	-218.6244808	9.349266488	9.477618706	-0.128352218	4.613508217	1.731164164	0.385857597	-218.5282675	9.421677704	0.001785708	365.8702942	-215.4335179	1	1	not-adaptive	1	-0.019671441
ENSMUSG00000016253.12	Nelfcd	5.87034278	28.37173181	0.781627845	2.390339196	-209.9445677	6.405167169	5.77115279	0.634014379	4317773.303	5.02E-06	364019.7312	-208.2170751	5.870708778	1.88E-10	1.00E+10	-209.9520732	0.176400532	0.062491453	not-adaptive	0.176400532	0.150376697
ENSMUSG00000016256.10	Ctsz	8.225912241	2.558520432	2.82081247	0.211385993	-207.1069901	8.434632429	8.181825046	0.252807382	2.610569247	2.832102819	0.210513614	-206.9395342	8.064088346	0.007308611	85.68726172	-210.8562355	0.019906652	0.005128946	adaptive	0.019906652	0.043902511
ENSMUSG00000016257.15	Prelid3b	7.045229057	5.734675777	1.735453894	0.480150748	-225.8737184	7.152882981	7.024383075	0.128499906	5.802109435	1.73225901	0.480979044	-225.7782201	7.009996866	0.001320664	647.3230404	-226.5934697	0.44252884	0.201634005	not-adaptive	0.44252884	0.026153315
ENSMUSG00000016308.12	Ube2a	6.167508431	7.161169837	1.734472784	0.597425486	-204.3314175	5.982117331	6.201880439	-0.219763108	7.491526949	1.633296713	0.636677723	-204.0820003	6.147581104	0.001022729	1017.462627	-203.816033	1	1	not-adaptive	1	-0.052049507
ENSMUSG00000016319.3	Slc25a5	9.421183328	4.427631916	1.088377304	0.368180589	-175.0287933	9.290181096	9.448671335	-0.158490239	4.499319953	1.079238667	0.371096134	-174.7942149	9.482192918	0.001603212	262.2239866	-179.4547888	0.009461031	0.00226524	adaptive	0.009461031	-0.024404753
ENSMUSG00000016344.14	Ppdpf	6.512776755	9.033234159	1.385767671	0.772687279	-232.7015087	5.956099774	6.623562582	-0.667462807	18.67343144	0.679159765	1.576707462	-229.4055107	6.519360406	0.000442977	2471.826284	-232.9402441	0.02916653	0.007840858	adaptive	0.02916653	-0.153239479
ENSMUSG00000016382.15	Pls3	7.834997481	1.955914859	6.94582306	0.155646506	-268.2234355	8.487989659	7.698118079	0.78987158	2.01209287	6.785326824	0.159325111	-267.6765238	7.698791484	0.023788706	45.56256699	-268.457678	0.457877206	0.211327534	not-adaptive	0.457877206	0.140917098
ENSMUSG00000016409.4	Nkap	3.037939475	14.07147867	1.183842626	1.169903254	-173.9543412	3.414674606	2.963500886	0.45117372	29.10980941	0.564196089	2.461780708	-172.9429604	3.038125132	1.43E-10	1.00E+10	-174.0286858	0.337656757	0.140593539	not-adaptive	0.337656757	0.204445618
ENSMUSG00000016427.7	Ndufa1	9.183553866	5.18392523	1.543871854	0.429883571	-215.060511	8.702681181	9.284601299	-0.581920118	6.419765838	1.234570467	0.53931385	-212.468299	9.197040976	0.001196137	562.9381389	-214.152002	0.185685103	0.06649838	not-adaptive	0.185685103	-0.093380014
ENSMUSG00000016477.18	E2f3	2.661951562	18.8474276	1.642110852	1.577085792	-228.3322922	2.709226167	2.651919991	0.057306176	18.8159464	1.637809615	1.580981452	-228.3222174	2.664296285	2.63E-10	1.00E+10	-228.3656497	0.95749738	0.768201679	not-adaptive	0.95749738	0.030843586
ENSMUSG00000016481.15	Cr1l	6.372732	20.09962749	1.59899333	1.681291907	-291.9090732	6.782111726	6.290503685	0.491608041	75.75782881	0.421920912	6.378063044	-290.9914807	6.376650914	0.000268828	10031.42138	-291.9282245	0.391901862	0.171076169	not-adaptive	0.391901862	0.108559012
ENSMUSG00000016487.15	Ppfibp1	7.975170668	2.798976693	2.563280914	0.242777422	-220.993674	8.322584682	7.902394498	0.420190184	2.914816296	2.527610674	0.24612712	-220.4447181	8.208840062	0.007065913	88.62472568	-223.2015815	0.063490601	0.018867802	not-adaptive	0.063490601	0.074741775
ENSMUSG00000016495.12	Plgrkt	6.051374853	10.48137296	1.885078292	0.878493907	-208.4514461	6.503858343	5.973561243	0.5302971	13.39514768	1.475639267	1.122558811	-207.4365114	6.04603225	1.75E-10	1.00E+10	-208.8830975	0.235372467	0.088955622	not-adaptive	0.235372467	0.122704559
ENSMUSG00000016503.18	Gtf3a	5.478829683	4.264165416	5.965579814	0.358079492	-282.8123921	5.520107181	5.469976855	0.050130325	4.278138635	5.991404943	0.356471401	-282.8083473	5.565119974	0.007929006	275.3489572	-284.028718	0.295120733	0.118220332	not-adaptive	0.295120733	0.01316155
ENSMUSG00000016510.11	Mtif3	4.223156728	3882720.036	1.73E-05	327340.6631	-260.7415612	4.342544746	4.192981735	0.149563011	4047035.627	1.66E-05	341193.9151	-260.7053825	4.223156747	5.68E-10	1.00E+10	-260.7415612	0.964467941	0.78793487	not-adaptive	0.964467941	0.050564169
ENSMUSG00000016520.7	Lnx2	2.751642822	4.563362015	5.410329043	0.382638266	-135.4788582	2.973909074	2.70721811	0.266690964	4.595570925	5.457014465	0.378206587	-135.3926934	2.675727215	0.003947997	579.9043985	-136.9594952	0.208711615	0.076694037	not-adaptive	0.208711615	0.135549414
ENSMUSG00000016528.10	Mapkapk2	4.135919917	19270171.18	1.66E-06	1624609.162	-191.5624578	4.529896722	4.077049819	0.452846902	19270171.18	1.65E-06	1624609.162	-191.1311462	4.135919912	2.70E-10	1.00E+10	-191.5624581	0.649656234	0.353005465	not-adaptive	0.649656234	0.151952572
ENSMUSG00000016534.15	Lamp2	7.354345042	4.073063406	3.361753768	0.335775139	-261.9212647	7.226615773	7.381361378	-0.154745605	4.083489497	3.335399377	0.338504717	-261.8516503	7.321783158	0.005606109	205.2028129	-264.3232033	0.0844536	0.026194924	not-adaptive	0.0844536	-0.030566733
ENSMUSG00000016541.10	Atxn10	6.981839508	7.553935919	3.216335904	0.632938238	-286.5511328	7.452146289	6.888567206	0.563579083	8.420808859	2.819293504	0.722333347	-285.5082102	6.990686453	2.25E-10	1.00E+10	-288.0958427	0.075197858	0.022910676	not-adaptive	0.075197858	0.113452056
ENSMUSG00000016554.9	Eif3d	7.077866352	8.025702112	3.16669018	0.682029964	-303.4292535	6.82960773	7.127358958	-0.297751228	8.23359872	3.083724887	0.699881163	-303.141146	7.034266292	0.000892986	2532.828412	-304.5162598	0.252810843	0.097240594	not-adaptive	0.252810843	-0.061564868
ENSMUSG00000016559.14	H3f3b	9.915958508	3.79242142	1.216969319	0.304943942	-172.4097784	10.01923982	9.894247849	0.124991974	3.795488611	1.200640414	0.309100107	-172.2874462	9.901172414	0.002366826	159.8201009	-175.4003672	0.044470864	0.012589902	adaptive	0.044470864	0.018111109
ENSMUSG00000016619.10	Nup50	4.309419187	17.54366853	1.345836177	1.476784396	-239.1510068	4.409608105	4.290405868	0.119202237	18.65140003	1.261865194	1.576938448	-239.0922152	4.280268627	0.000579857	3370.246529	-238.8285454	1	1	not-adaptive	1	0.039536313
ENSMUSG00000016637.7	Ift27	5.602406856	15.58662761	1.60440986	1.312417234	-196.5008189	5.864242371	5.550253746	0.313988625	18.34553273	1.359346246	1.549953731	-196.1964374	5.592540894	2.16E-10	1.00E+10	-196.5811793	0.680626278	0.380376785	not-adaptive	0.680626278	0.079391002
ENSMUSG00000016664.16	Pacsin2	6.580818769	5.228535206	3.263589244	0.430893487	-273.1517155	6.984222736	6.496246957	0.487975779	5.567385246	3.079136574	0.456865708	-272.3490198	6.607799905	0.003156093	454.014849	-273.8668481	0.219187384	0.081453591	not-adaptive	0.219187384	0.104493091
ENSMUSG00000016757.11	Ttll12	4.808763188	6.08312861	2.08122659	0.509578355	-195.6262056	5.150838591	4.749660006	0.401178585	6.369907269	1.995992741	0.529565982	-194.9653579	4.893754556	0.001163369	961.4924196	-197.0206696	0.12805291	0.04261465	not-adaptive	0.12805291	0.116983087
ENSMUSG00000016831.12	Tox4	4.992812191	12.56349861	1.946230191	1.061822932	-282.3635419	5.364819369	4.921400968	0.443418401	14.8225063	1.66777173	1.236282771	-281.5332789	4.994393137	2.14E-10	1.00E+10	-282.6248449	0.33569037	0.139530249	not-adaptive	0.33569037	0.124460533
ENSMUSG00000016833.14	Mrps18c	7.343405126	9.586791522	1.067015246	0.803987177	-213.5708775	7.400222879	7.330902684	0.069320195	9.668899314	1.055633523	0.81290141	-213.5267326	7.382814862	0.00064692	1305.804167	-213.0460181	1	1	not-adaptive	1	0.013577868
ENSMUSG00000016921.14	Srsf6	5.945632609	1.914301146	8.61137548	0.149640746	-284.8661956	6.149348367	5.903293559	0.246054808	1.912987625	8.575232929	0.150264268	-284.8253574	6.27012262	0.027386519	47.00200713	-283.8359163	1	1	not-adaptive	1	0.058913453
ENSMUSG00000016933.17	Plcg1	3.765868566	5.748670976	4.908359175	0.486327284	-182.355093	3.917366092	3.738131635	0.179234457	5.771760344	4.968955024	0.479432467	-182.3083602	3.777596029	0.00278621	905.5546296	-183.0833525	0.460707332	0.213137716	not-adaptive	0.460707332	0.067566587
ENSMUSG00000016946.6	Kctd5	5.20708255	2.506387454	8.750623703	0.212231998	-263.3928245	5.521670018	5.143427848	0.37824217	2.579342664	8.915169784	0.208263478	-263.2812841	5.592478208	0.026893515	69.69383185	-265.5732719	0.101065364	0.032272256	not-adaptive	0.101065364	0.102374506
ENSMUSG00000017009.3	Sdc4	8.090218577	4.4394815	2.446674433	0.37516548	-245.9039456	8.121072578	8.083742514	0.037330064	4.459385795	2.457738262	0.373447318	-245.8982349	8.108609579	0.004029718	240.9830054	-251.836532	0.002636515	0.000568438	adaptive	0.002636515	0.006646912
ENSMUSG00000017057.9	Il13ra1	4.683912947	4.744017294	5.91503997	0.39176381	-205.7993144	5.240923063	4.566816053	0.67410701	5.051703546	5.56819018	0.416878145	-205.1523195	4.750943534	0.007516351	320.4372557	-208.1523307	0.049786508	0.014305696	adaptive	0.049786508	0.19863225
ENSMUSG00000017119.19	Nbr1	3.99318552	7.271726712	7.185531805	0.606714153	-294.5757308	3.965643226	3.999044793	-0.033401567	7.314841095	7.241130996	0.601963034	-294.5742498	3.934073228	0.002676918	1706.376204	-295.4457207	0.418335761	0.186766509	not-adaptive	0.418335761	-0.012100551
ENSMUSG00000017132.17	Cyth1	3.818910358	13729606.59	2.11E-06	1157506.552	-95.14004958	4.390091868	3.728040573	0.662051295	13084876.23	2.17E-06	1103143.28	-94.59238014	3.818910349	2.44E-10	1.00E+10	-95.14004963	0.578295965	0.295291283	not-adaptive	0.578295965	0.235833569
ENSMUSG00000017144.8	Rnd3	5.261782581	7.956517426	5.035260703	0.670949917	-323.993914	5.785012647	5.16374222	0.621270427	8.277031691	4.80281596	0.699911273	-323.246502	5.285712302	0.002780421	1223.79106	-323.9567832	0.491505964	0.233310855	not-adaptive	0.491505964	0.163903132
ENSMUSG00000017146.12	Brca1	4.204404656	10825611.75	3.42E-06	912666.5633	-139.1588285	5.548423169	4.055069265	1.493353904	22785577.41	1.52E-06	1920972.576	-136.8322114	4.204404663	3.12E-10	1.00E+10	-139.1588285	0.097625444	0.030995096	not-adaptive	0.097625444	0.452351266
ENSMUSG00000017176.17	Nt5c3b	5.709826187	13.89493421	1.731971002	1.158509967	-260.0654102	5.74502703	5.702204367	0.042822663	13.85378654	1.731656028	1.158503296	-260.0573182	5.734390108	0.000523081	3831.047462	-259.894472	1	1	not-adaptive	1	0.010793934
ENSMUSG00000017188.3	Coa3	6.628705342	4.707114173	2.792118536	0.385606172	-230.1169986	7.038084027	6.544670546	0.493413481	5.162735105	2.608431744	0.414305602	-229.2310851	6.694578199	0.002556301	441.6716362	-231.669846	0.087268915	0.027208655	not-adaptive	0.087268915	0.104862169
ENSMUSG00000017210.14	Med24	3.779280465	21203356.04	1.50E-06	1787589.784	-162.5628829	3.956338064	3.750175106	0.206162958	21947587.72	1.45E-06	1850333.531	-162.4811894	3.779280473	2.68E-10	1.00E+10	-162.5628831	0.921554145	0.686056692	not-adaptive	0.921554145	0.077207747
ENSMUSG00000017221.14	Psmd3	6.159763315	2.690041599	5.762615433	0.223664107	-267.5521117	6.643861944	6.059799111	0.584062833	2.70759749	5.531933654	0.233014459	-267.0999681	6.125952764	0.012541294	102.6245005	-266.607582	1	1	not-adaptive	1	0.132752128
ENSMUSG00000017264.16	Exosc10	5.350148796	7.865289115	3.76185263	0.657637202	-269.2381688	5.987270936	5.223518046	0.76375289	8.867441241	3.247370084	0.756345724	-267.7188555	5.35039611	2.71E-10	1.00E+10	-270.3107336	0.074879277	0.022798986	not-adaptive	0.074879277	0.196876766
ENSMUSG00000017286.15	Glod4	6.223902233	9.305665691	2.419745539	0.781578934	-259.5890168	6.668484114	6.13101326	0.537470854	11.3057802	1.981626881	0.954147601	-258.3751861	6.179652981	0.000752983	2571.542797	-259.9233538	0.212637224	0.078468742	not-adaptive	0.212637224	0.121233319
ENSMUSG00000017288.15	Vps53	5.606188587	6.564588993	3.11311299	0.547943815	-227.4683716	5.893106303	5.550689815	0.342416488	6.939128043	2.932006014	0.583856489	-227.1291857	5.659688717	0.001392076	1283.989011	-228.1639457	0.355311616	0.150268793	not-adaptive	0.355311616	0.086361216
ENSMUSG00000017291.13	Taok1	3.864401729	5.304623389	2.441310973	0.435036524	-251.3128351	4.496922228	3.731166298	0.765755929	6.506763607	1.927666818	0.550241951	-248.4136165	3.846144806	0.001776571	630.5487779	-253.2534875	0.007908074	0.001863108	adaptive	0.007908074	0.269311271
ENSMUSG00000017299.13	Dnttip1	3.945426398	5.15003849	4.183938248	0.410110942	-159.2773675	4.063651653	3.921757625	0.141894028	5.122000726	4.118123906	0.416852541	-159.2409414	3.73808993	0.005063608	338.2647427	-159.6717519	0.64998203	0.353285428	not-adaptive	0.64998203	0.05127636
ENSMUSG00000017376.15	Nlk	3.599827316	4.900034569	4.921518923	0.399507295	-267.5374234	4.729144819	3.371144549	1.358000269	7.013430268	3.378273672	0.582596896	-263.1716259	3.520757878	0.004357371	460.0179269	-267.1909127	0.017965773	0.004579158	adaptive	0.017965773	0.488340832
ENSMUSG00000017386.10	Traf4	4.461269148	2.719224136	7.474335826	0.22451931	-188.4297823	5.259677583	4.294388742	0.965288841	2.820163557	6.996957335	0.239738867	-187.5146057	4.512176484	0.014588853	113.4780555	-186.6763662	1	1	not-adaptive	1	0.292521571
ENSMUSG00000017404.12	Rpl19	9.832087277	2.388845746	0.887439249	0.195998745	-116.9797765	9.82606908	9.833353379	-0.007284299	2.389699819	0.887784206	0.195920651	-116.9793591	9.684308911	0.002842376	62.00519347	-119.4938756	0.080902021	0.024925812	not-adaptive	0.080902021	-0.001069108
ENSMUSG00000017421.18	Zfp207	7.872019003	6.785820445	1.222656911	0.567646271	-216.6136987	7.760999161	7.895204992	-0.134205832	6.91190892	1.194039428	0.581778654	-216.4528355	7.941040649	0.000781474	891.9187801	-216.0097502	1	1	not-adaptive	1	-0.024734326
ENSMUSG00000017428.16	Psmd11	8.487932863	6.602012586	1.495329089	0.558219221	-232.4598398	8.95769293	8.388868007	0.568824923	9.241537224	1.081038439	0.777709402	-229.8768963	8.458941201	0.00078442	1111.905621	-234.0190867	0.015888011	0.003998753	adaptive	0.015888011	0.094651065
ENSMUSG00000017466.9	Timp2	5.402889433	5.16313332	4.174848643	0.411294663	-284.8473308	5.212068207	5.443077251	-0.231009045	5.166684561	4.079501028	0.421095643	-284.7114705	5.433091592	0.004382006	401.121788	-286.2827306	0.207783187	0.076275862	not-adaptive	0.207783187	-0.062566548
ENSMUSG00000017478.15	Zc3h18	3.394788869	6.625039174	3.024359074	0.551337318	-198.4756407	3.474956886	3.380364549	0.094592336	6.599733395	3.035021517	0.548814547	-198.4527058	3.393631485	4.96E-05	38190.90587	-200.1405693	0.184914176	0.066163385	not-adaptive	0.184914176	0.039816238
ENSMUSG00000017485.11	Top2b	3.844370757	6.4454999	3.803490793	0.546854567	-236.9047823	4.116504276	3.79584732	0.320656957	6.747846156	3.732435175	0.5581338	-236.6818471	4.022141462	0.002535677	810.6819597	-235.354645	1	1	not-adaptive	1	0.116997761
ENSMUSG00000017499.15	Cdc6	5.521786038	25326644.95	1.82E-06	2135211.886	-157.3178245	5.530998127	5.520837735	0.010160392	31827733.16	1.45E-06	2683299.769	-157.3177402	5.521786062	3.89E-10	1.00E+10	-157.3178246	0.999915626	0.989635313	not-adaptive	0.999915626	0.002652655
ENSMUSG00000017548.15	Suz12	3.456912295	18478046.9	1.56E-06	1557827.232	-231.0240104	2.953922724	3.583929864	-0.63000714	18478045.94	1.52E-06	1557827.151	-229.3728333	3.456912301	2.43E-10	1.00E+10	-231.0240105	0.191823967	0.069180663	not-adaptive	0.191823967	-0.27891032
ENSMUSG00000017550.14	Atad5	2.366781398	19809304.86	1.21E-06	1670054.831	-153.876928	2.773294419	2.325615522	0.447678897	10065364.93	2.35E-06	848576.0478	-153.5137551	2.36678141	2.01E-10	1.00E+10	-153.8769282	0.695466015	0.394070076	not-adaptive	0.695466015	0.253988179
ENSMUSG00000017561.16	Crlf3	5.212474372	4.979910502	6.132016635	0.396761956	-219.6847352	6.141384289	5.027082023	1.114302266	5.712985902	5.189196439	0.467778297	-217.8087922	5.110285002	0.006440942	380.9985997	-219.6131416	0.164581499	0.057478075	not-adaptive	0.164581499	0.288842652
ENSMUSG00000017615.12	Tnfaip1	6.039404468	2118402.762	7.74E-06	178591.9781	-259.2818208	6.46470002	5.951843619	0.512856402	7280589.606	2.19E-06	613809.7822	-257.0432233	6.062268705	0.000334082	4002.38132	-258.6217065	0.206287758	0.075603553	not-adaptive	0.206287758	0.119246806
ENSMUSG00000017631.19	Abr	3.90322274	7.25873255	4.585969599	0.594077657	-274.911841	3.77049109	3.931144143	-0.160653053	7.303187233	4.519874879	0.603148514	-274.8568035	3.916636408	0.002607918	1051.436806	-274.4592791	1	1	not-adaptive	1	-0.060196823
ENSMUSG00000017664.16	Slc35c2	5.666998447	3097212.993	7.59E-06	261117.9322	-204.2611835	5.784019901	5.645504711	0.13851519	3097224.457	7.58E-06	261118.8983	-204.1875151	5.666998443	1.98E-10	1.00E+10	-204.2611837	0.928979514	0.70109314	not-adaptive	0.928979514	0.034969952
ENSMUSG00000017670.16	Elmo2	6.148032635	7.234225291	3.108258681	0.604766645	-277.1423467	5.977925289	6.180220118	-0.20229483	7.377850577	3.04483752	0.617967817	-277.0158779	6.169123371	0.001709085	1121.417965	-277.5019213	0.615055098	0.324160276	not-adaptive	0.615055098	-0.048013356
ENSMUSG00000017677.11	Wsb1	6.064926783	5.439483325	5.897336478	0.446050433	-318.4791699	6.256430865	6.024089962	0.232340903	5.458273636	5.855129854	0.449105504	-318.3808196	5.948290227	0.004429772	614.1580993	-319.287715	0.403775854	0.178054163	not-adaptive	0.403775854	0.054596556
ENSMUSG00000017679.16	Ttpal	3.868832847	10065363.39	3.18E-06	848575.9177	-137.879763	3.431026871	3.965298571	-0.5342717	10065363.89	3.13E-06	848575.9601	-137.3115523	3.86883286	2.70E-10	1.00E+10	-137.8797631	0.566538156	0.286409714	not-adaptive	0.566538156	-0.208789074
ENSMUSG00000017686.17	Rhot1	5.338772397	2.447379791	7.372445099	0.204538186	-263.1282979	6.187964964	5.168286407	1.019678557	2.593107228	6.992049711	0.215895743	-262.1140623	5.530057159	0.015723989	95.40863033	-260.8395178	1	1	not-adaptive	1	0.259779007
ENSMUSG00000017707.9	Serinc3	6.724332793	4.339186624	2.379440071	0.368021856	-242.2584595	7.044123595	6.657370637	0.386752958	4.526490031	2.302241815	0.380121976	-241.6165533	6.561820195	0.002802984	315.88653	-242.0996633	0.616861948	0.325624699	not-adaptive	0.616861948	0.081467733
ENSMUSG00000017715.11	Pgs1	5.691651223	4.811146669	5.45621847	0.395965577	-311.644657	6.240963224	5.577158746	0.663804478	5.159172857	5.184831481	0.416763154	-310.7722929	5.822022827	0.005801077	381.5583165	-312.69307	0.146493068	0.049997152	not-adaptive	0.146493068	0.162238375
ENSMUSG00000017716.15	Birc5	8.11057127	5.008403962	8.815693865	0.41035397	-252.4826172	7.53624091	8.218348556	-0.682107646	5.208528467	8.51911772	0.424691863	-252.0366572	8.178804826	0.006156491	601.3829041	-251.4695226	1	1	not-adaptive	1	-0.125003435
ENSMUSG00000017718.15	Afmid	4.256820885	6.314931339	3.217722758	0.525780533	-90.77404483	4.085778972	4.295701112	-0.20992214	6.60466134	3.056476352	0.55806293	-90.70073484	4.240176173	0.000951105	1931.959297	-91.03976023	0.71246436	0.41025874	not-adaptive	0.71246436	-0.072282455
ENSMUSG00000017721.15	Pigt	5.198557668	6.878565853	2.957849008	0.582935133	-232.839048	4.852550534	5.267985636	-0.415435103	7.13881445	2.880506097	0.596257225	-232.2992365	4.97084078	0.002224804	753.8126957	-231.2659807	1	1	not-adaptive	1	-0.118508175
ENSMUSG00000017724.14	Etv4	3.889109909	3130837.43	9.81E-06	263953.6902	-282.2747857	3.930356444	3.880794076	0.049562369	3130831.05	9.81E-06	263953.1525	-282.2649128	3.889109905	2.59E-10	1.00E+10	-282.2747862	0.990175224	0.888246776	not-adaptive	0.990175224	0.018308274
ENSMUSG00000017734.15	Dbndd2	5.663021405	8.362982434	3.754229053	0.713477079	-254.8693418	5.227844241	5.741159397	-0.513315155	9.423145002	3.406955352	0.788580192	-254.319959	5.646646625	0.001801678	1499.363169	-254.7617596	0.642877832	0.34721725	not-adaptive	0.642877832	-0.135125953
ENSMUSG00000017747.13	Ghdc	4.78891595	19270171.18	1.40E-06	1624609.162	-181.1202749	5.33252925	4.668112994	0.664416255	19270452.03	1.36E-06	1624632.839	-179.6691123	4.788915975	2.27E-10	1.00E+10	-181.120275	0.234297726	0.088451873	not-adaptive	0.234297726	0.191980491
ENSMUSG00000017754.13	Pltp	5.410684467	9.342626858	3.080096405	0.781538045	-239.626154	5.465400701	5.402590572	0.062810129	9.234258179	3.088937813	0.778618811	-239.6182839	5.40452499	0.000935752	2632.119476	-239.823491	0.814478586	0.521759306	not-adaptive	0.814478586	0.016675919
ENSMUSG00000017756.9	Slc12a7	4.449395412	18.31942292	1.554725385	1.549243252	-222.1565594	5.067419165	4.329931793	0.737487372	4612053.941	6.11E-06	388829.9546	-220.334196	4.453879223	2.45E-10	1.00E+10	-222.2090924	0.153370849	0.052814055	not-adaptive	0.153370849	0.226906871
ENSMUSG00000017760.16	Ctsa	7.565032146	4.803761095	3.544734405	0.398731449	-278.0301216	7.919129727	7.490329019	0.428800707	5.007343467	3.417259881	0.413756973	-277.4806237	7.295973936	0.003917301	354.8750856	-276.1841709	1	1	not-adaptive	1	0.080312802
ENSMUSG00000017764.2	Zswim1	4.6618935	5.58278446	3.460809927	0.467645513	-129.8244379	4.690699831	4.657617399	0.033082433	5.561420606	3.46612918	0.466594221	-129.8227983	4.633666039	0.001085434	1664.952327	-130.8855796	0.345493535	0.144859573	not-adaptive	0.345493535	0.010211049
ENSMUSG00000017765.17	Slc12a4	6.528276826	4.221674447	4.936608752	0.361905351	-301.1101732	6.182995179	6.601107849	-0.41811267	4.488086134	4.966744428	0.360133797	-300.758665	6.520264084	0.006205114	290.13213	-300.8880464	0.878638793	0.61097141	not-adaptive	0.878638793	-0.094402288
ENSMUSG00000017774.19	Myo1c	6.905670881	3.527070585	2.343468358	0.298348045	-226.7638246	7.198949928	6.844455873	0.354494055	3.679159079	2.317049533	0.301669217	-226.2695844	6.890939893	0.004926367	143.1836363	-228.9777668	0.066657853	0.019948852	not-adaptive	0.066657853	0.07285063
ENSMUSG00000017776.15	Crk	5.328344026	3.856307376	5.640573472	0.323493415	-292.1553935	6.056221564	5.176953414	0.87926815	4.210771	5.188067009	0.351999149	-290.8016209	5.48961162	0.00930927	201.1342167	-294.4693781	0.025533674	0.006760533	adaptive	0.025533674	0.226314651
ENSMUSG00000017778.14	Cox7c	8.744555284	7.03355668	0.625717499	0.58390073	-162.0421808	8.506376566	8.793678885	-0.287302319	8.116052478	0.527106263	0.69332574	-160.5036935	8.790074453	0.000387761	944.5665531	-161.3852419	0.414141182	0.184238731	not-adaptive	0.414141182	-0.047922129
ENSMUSG00000017781.17	Pitpna	4.607666142	6.247236443	6.544229987	0.530888653	-289.0278343	5.555216552	4.384834503	1.170382049	8.233159266	5.010040007	0.69511598	-286.6928104	4.743699939	0.004374258	809.9237822	-289.2629426	0.076525433	0.023377089	not-adaptive	0.076525433	0.34132076
ENSMUSG00000017801.15	Mlx	6.447608317	8.362675986	2.02935686	0.714094632	-226.0563214	7.071873889	6.317313759	0.75456013	13.49276356	1.273326743	1.133213367	-223.1668253	6.434316913	0.000170555	9083.098835	-226.9047069	0.023804478	0.006253505	adaptive	0.023804478	0.16278132
ENSMUSG00000017831.8	Rab5a	4.956857307	3.379696983	5.722137375	0.282825684	-219.2174095	5.567455958	4.822328905	0.745127053	3.513194702	5.401347875	0.299277866	-218.3647261	4.951480491	0.010745498	157.2165747	-221.8715432	0.029992224	0.008089131	adaptive	0.029992224	0.207288188
ENSMUSG00000017837.12	Nkiras2	5.736374917	9.457272996	2.951216563	0.793356284	-243.4012716	6.594548206	5.563750376	1.03079783	74.17793161	0.375447778	6.257824304	-240.0545788	5.757616003	0.001532869	1507.427683	-242.8118467	0.063464924	0.018859077	not-adaptive	0.063464924	0.24521613
ENSMUSG00000017843.14	Ppp2r5c	6.491944334	6.690417645	2.391525172	0.564099581	-269.6864748	6.386467225	6.514347454	-0.127880229	6.820569247	2.386210454	0.565689492	-269.6125367	6.61004961	0.001554617	890.8127352	-270.8031828	0.30402477	0.122795936	not-adaptive	0.30402477	-0.028602568
ENSMUSG00000017858.12	Ift52	5.208905874	28.61264335	0.850263199	2.403090647	-218.9121995	5.604279572	5.121295414	0.482984158	3108188.56	7.72E-06	262045.4926	-217.889508	5.207682846	2.06E-10	1.00E+10	-218.9218625	0.356167405	0.150743717	not-adaptive	0.356167405	0.130020146
ENSMUSG00000017861.11	Mybl2	4.32740198	4.565535003	6.666905004	0.383382905	-143.0167799	4.336941324	4.325932274	0.011009051	4.561491052	6.666703786	0.383338616	-143.0166799	4.386799074	0.004693827	579.2215836	-143.0619398	0.955749019	0.763517292	not-adaptive	0.955749019	0.003666846
ENSMUSG00000017929.13	B4galt5	2.36237773	8.884484182	1.775236609	0.747176549	-235.4257052	2.298912682	2.375954066	-0.077041384	8.854142705	1.756793113	0.754956545	-235.3936761	2.391463496	0.000545749	2490.15435	-235.5164163	0.884493472	0.620275679	not-adaptive	0.884493472	-0.047555275
ENSMUSG00000017999.16	Ddx27	5.159650975	3078509.231	8.95E-06	259543.2609	-252.1560332	5.727294847	5.051058235	0.676236613	18478045.92	1.45E-06	1557827.149	-250.3144957	5.186665308	0.000489266	4617.422923	-251.8064488	0.224932917	0.084096091	not-adaptive	0.224932917	0.181268202
ENSMUSG00000018001.18	Cyth3	4.154058771	8.472207856	4.647916589	0.728303402	-272.1294731	4.61671855	4.061907205	0.554811346	8.92877389	4.452129036	0.757284261	-271.5457189	4.08989091	0.002967245	1133.381798	-272.0529001	0.60219066	0.313860019	not-adaptive	0.60219066	0.184710503
ENSMUSG00000018040.9	Rrp7a	5.434530844	14.83720994	1.426569487	1.238711521	-272.8513787	5.429402382	5.435575883	-0.006173501	14.85056293	1.431034874	1.234778847	-272.8511763	5.457092411	0.000691548	2502.020302	-272.2207955	1	1	not-adaptive	1	-0.001639484
ENSMUSG00000018042.18	Cyb5r3	9.761399059	7.164236572	0.717490082	0.593044262	-174.7380757	9.799420272	9.753493792	0.04592648	7.246150966	0.713884674	0.596451413	-174.7061694	9.737595082	0.000381732	1143.441004	-175.4116907	0.493851099	0.234883418	not-adaptive	0.493851099	0.006777305
ENSMUSG00000018068.13	Ints2	3.487626966	18478045.95	2.33E-06	1557827.152	-224.9604482	3.410152137	3.506115277	-0.09596314	18477708.51	2.33E-06	1557798.704	-224.9389515	3.48762696	3.63E-10	1.00E+10	-224.9604485	0.978732465	0.835736768	not-adaptive	0.978732465	-0.040037327
ENSMUSG00000018076.12	Med13l	3.427139671	7132591.876	4.14E-06	601333.074	-301.8687191	3.585716264	3.395187671	0.190528593	11142882.81	2.64E-06	939431.7967	-301.7047058	3.42713968	2.49E-10	1.00E+10	-301.8687193	0.848730527	0.566823127	not-adaptive	0.848730527	0.078770011
ENSMUSG00000018102.5	H2bc4	5.383692539	46.98831339	0.951911991	3.955509808	-327.0599747	6.329898513	5.195924507	1.133974006	19053067.66	2.24E-06	1606305.469	-323.2773653	5.383716375	3.78E-10	1.00E+10	-327.0616281	0.022725609	0.005939635	adaptive	0.022725609	0.2848019
ENSMUSG00000018143.10	Mafk	4.433685718	5.892891574	5.127037218	0.493471592	-181.0637297	4.55398979	4.408294671	0.145695119	5.81695157	5.190180311	0.485768858	-181.0333638	4.350893751	0.002625614	1016.344065	-181.6051481	0.564517282	0.284899533	not-adaptive	0.564517282	0.046910393
ENSMUSG00000018160.15	Med1	5.49878044	7.809148924	2.483818589	0.658420919	-287.5454476	5.665973423	5.463780757	0.202192665	7.920274749	2.432005124	0.672360641	-287.3688158	5.484635887	0.001164707	1444.545376	-288.5542156	0.305623967	0.123623716	not-adaptive	0.305623967	0.05242424
ENSMUSG00000018166.8	Erbb3	5.215844874	8.755813983	3.071660592	0.738213994	-284.4782398	5.539373897	5.151727363	0.387646535	8.882180582	3.016402911	0.748232809	-284.0139813	5.228959776	2.44E-10	1.00E+10	-285.4490528	0.23809833	0.090236847	not-adaptive	0.23809833	0.104666675
ENSMUSG00000018167.10	Stard3	5.534963136	8.800530966	1.912480741	0.750808007	-177.858577	5.563807727	5.5291572	0.034650527	8.806679908	1.914310441	0.750012811	-177.8540111	5.524516622	0.000667423	2181.415945	-177.7292485	1	1	not-adaptive	1	0.009012975
ENSMUSG00000018171.9	Vmp1	8.032705524	11.3891398	1.61714335	0.95751401	-276.7706543	8.830209567	7.862171546	0.968038021	10282380.2	1.71E-06	866878.0759	-269.92096	8.006823689	0.000522909	2986.231474	-276.9014602	0.000929838	0.000186642	adaptive	0.000929838	0.167519835
ENSMUSG00000018189.12	Uchl5	6.481127365	4.657714135	2.721200629	0.384496011	-211.6298234	6.680122232	6.442170406	0.237951826	4.711302757	2.687962505	0.389109193	-211.4386786	6.302520766	0.003410723	325.903018	-215.6220705	0.015246705	0.003821413	adaptive	0.015246705	0.052327678
ENSMUSG00000018196.18	Glrx2	6.171764115	3130832.807	1.23E-05	263953.3005	-299.4486918	5.912274387	6.22919217	-0.316917783	3172908.539	1.21E-05	267500.9148	-299.1073051	6.171764108	3.26E-10	1.00E+10	-299.4486918	0.710783993	0.408633345	not-adaptive	0.710783993	-0.075331854
ENSMUSG00000018199.9	Ro60	3.701335165	8.928655744	2.989964975	0.761135545	-256.7280796	3.974515672	3.643998644	0.330517029	9.229192469	2.896511984	0.78434786	-256.3948826	3.714808042	2.44E-10	1.00E+10	-257.2856471	0.410341931	0.181961689	not-adaptive	0.410341931	0.125256645
ENSMUSG00000018209.15	Stk4	3.671979866	14.9377375	2.495450499	1.251708352	-180.0959556	3.760822657	3.654444694	0.106377964	14.86266616	2.526860498	1.235045857	-180.0757947	3.664156017	3.21E-10	1.00E+10	-180.13397	0.943484564	0.733026822	not-adaptive	0.943484564	0.041396077
ENSMUSG00000018217.12	Pmp22	8.792839517	3078509.231	3.69E-06	259543.2609	-233.2529549	8.567345649	8.838262742	-0.270917092	7280589.606	1.54E-06	613809.7822	-232.3540166	8.792019388	4.25E-05	22378.76478	-233.235118	0.414326341	0.184350007	not-adaptive	0.414326341	-0.044914525
ENSMUSG00000018239.9	Zcchc10	4.305656971	19269755.55	1.78E-06	1624574.115	-181.3591179	4.402203199	4.280868075	0.121335124	22091460.03	1.55E-06	1862463.237	-181.3206352	4.305656969	2.89E-10	1.00E+10	-181.3591183	0.962247957	0.781451589	not-adaptive	0.962247957	0.040322363
ENSMUSG00000018286.6	Psmb6	9.763304788	3.170132729	1.275627764	0.269589476	-168.7009751	10.23681546	9.664863819	0.571951641	3.692906477	1.112134433	0.310074218	-166.2939915	9.777649508	0.002339959	147.5192533	-168.3381473	0.129489455	0.043180755	not-adaptive	0.129489455	0.082945672
ENSMUSG00000018287.12	Spag7	5.648028418	3739987.668	8.69E-06	315309.8579	-303.8248756	6.000031596	5.575478145	0.424553452	19053067.66	1.69E-06	1606305.469	-303.0851471	5.648028408	2.74E-10	1.00E+10	-303.824876	0.477243267	0.223859366	not-adaptive	0.477243267	0.105874564
ENSMUSG00000018293.4	Pfn1	10.55370292	1.33631394	1.999937386	0.107868598	-147.7685238	10.98696597	10.46266418	0.524301787	1.415393572	2.005949634	0.107549633	-147.1696521	10.70026776	0.008623813	25.03330801	-145.9931185	1	1	not-adaptive	1	0.070542782
ENSMUSG00000018322.10	Tomm34	5.118385709	9.644968516	3.738781231	0.810156678	-311.9266909	5.0110351	5.141052599	-0.130017499	9.710737735	3.695685365	0.819821389	-311.8832663	5.103314499	0.001508685	2025.508525	-311.950096	0.93535442	0.714667488	not-adaptive	0.93535442	-0.036955129
ENSMUSG00000018326.9	Ywhab	7.469549898	2.681669756	3.010979784	0.224218681	-229.07146	7.651564503	7.431301772	0.220262732	2.674283754	2.963053989	0.227869333	-228.9485079	7.602044166	0.006032199	111.9530067	-227.4457002	1	1	not-adaptive	1	0.042139808
ENSMUSG00000018340.13	Anxa6	8.197001531	5.01983552	1.661213239	0.41470588	-219.9603317	8.392445229	8.156439328	0.236005901	5.206837567	1.625701812	0.424107458	-219.6023894	8.133610177	0.001592514	455.1602103	-222.8441858	0.039093605	0.01088747	adaptive	0.039093605	0.041151732
ENSMUSG00000018362.14	Kpna2	7.574961155	7.641972896	4.565272326	0.641363513	-311.1703858	7.508493339	7.58808333	-0.079589991	7.637413407	4.560528839	0.641929325	-311.1567497	7.559910584	0.003096337	936.7567094	-310.5711298	1	1	not-adaptive	1	-0.015212078
ENSMUSG00000018377.10	Vezf1	1.996753441	3117131.073	3.10E-06	262798.3798	-158.0310264	2.15886483	1.954092549	0.204772281	4577274.346	2.10E-06	385897.8829	-157.5199915	1.996753436	8.15E-11	1.00E+10	-158.0310266	0.599874311	0.312028442	not-adaptive	0.599874311	0.143774119
ENSMUSG00000018378.13	Cuedc1	2.65895792	5.860954607	2.475157172	0.485392922	-138.711685	3.001045876	2.565529584	0.435516292	6.481903873	2.222971171	0.542956742	-138.0263589	2.592349745	0.001209965	1045.013408	-138.8592345	0.43479718	0.196828591	not-adaptive	0.43479718	0.226208711
ENSMUSG00000018379.17	Srsf1	2.490840533	7.026728348	2.13363995	0.584169631	-176.4840947	2.679369842	2.457779959	0.221589883	7.351845056	2.032567413	0.615515417	-176.3045413	2.532827106	6.93E-05	20016.54042	-177.5795385	0.279431739	0.11029464	not-adaptive	0.279431739	0.124537975
ENSMUSG00000018387.12	Shroom1	3.710332401	5.189878708	5.433384175	0.428673541	-157.4791304	3.630652889	3.723090079	-0.092437189	5.29195341	5.439276039	0.42912927	-157.4697914	3.818278759	0.003119847	804.2390349	-158.279276	0.44508737	0.203235555	not-adaptive	0.44508737	-0.036271515
ENSMUSG00000018395.19	Kif3a	5.230723685	11.593769	2.892655107	0.985763798	-249.2117131	5.942290639	5.09714505	0.845145589	69.00462525	0.493449087	5.830257996	-247.3858984	5.254200942	0.001105186	2583.54432	-249.2503085	0.154987609	0.053481156	not-adaptive	0.154987609	0.221329761
ENSMUSG00000018398.18	Septin8	4.931255512	4.505252751	5.628799612	0.374057813	-304.921091	5.369136202	4.840335446	0.528800756	4.672246599	5.47055984	0.384819255	-304.4122577	5.015701479	0.007123449	314.0431112	-309.3083174	0.007475983	0.001752614	adaptive	0.007475983	0.14958297
ENSMUSG00000018401.17	Mtmr4	3.873850376	18478046.9	2.20E-06	1557827.232	-250.227047	3.847020127	3.87937425	-0.032354123	18478046.9	2.20E-06	1557827.232	-250.2243851	3.873850364	3.42E-10	1.00E+10	-250.2270473	0.997341261	0.94183032	not-adaptive	0.997341261	-0.012082584
ENSMUSG00000018412.16	Kansl1	3.116548383	3739142.317	9.16E-06	315238.6023	-261.1744108	3.439238272	3.046143317	0.393094955	18477952.09	1.84E-06	1557819.239	-260.6450907	3.116548359	2.89E-10	1.00E+10	-261.1744109	0.589005263	0.303525502	not-adaptive	0.589005263	0.17510525
ENSMUSG00000018415.14	Gid4	3.738644274	7.944828981	2.996916089	0.67485982	-262.0831208	4.137452639	3.658197509	0.47925513	9.013844591	2.67626539	0.757728353	-261.3346017	3.782776916	0.001029179	2037.125527	-262.7533701	0.242011892	0.092085276	not-adaptive	0.242011892	0.177609828
ENSMUSG00000018417.14	Myo1b	4.57652187	7.488250697	3.94164904	0.635114683	-278.0763416	5.243677852	4.430205917	0.813471935	9.490304543	3.151179921	0.794336943	-276.2591007	4.573569595	2.76E-10	1.00E+10	-279.3518267	0.045378085	0.01288048	adaptive	0.045378085	0.243205298
ENSMUSG00000018428.15	Akap1	3.010747688	5.992162182	5.416987864	0.497564873	-158.320142	3.85429747	2.88593625	0.96836122	6.650216859	4.903875434	0.546586508	-157.3425624	2.991538941	3.13E-10	1.00E+10	-159.190049	0.157632856	0.054576656	not-adaptive	0.157632856	0.41742849
ENSMUSG00000018433.14	Nol11	5.215893611	4295431.539	5.38E-06	362136.1427	-213.7404646	5.47176494	5.159601918	0.312163022	4577274.454	5.01E-06	385897.8922	-213.2874219	5.215893581	1.95E-10	1.00E+10	-213.7404646	0.635690963	0.341155193	not-adaptive	0.635690963	0.084746494
ENSMUSG00000018442.13	Derl2	6.38926021	7.326404426	2.680642876	0.614060875	-283.6600487	6.620837825	6.34050413	0.280333695	7.492261083	2.585136537	0.636536766	-283.3404127	6.44462673	0.001578439	1054.753311	-283.7798082	0.6444259	0.348533064	not-adaptive	0.6444259	0.06241624
ENSMUSG00000018446.8	C1qbp	7.184906225	1.689176794	9.199946246	0.140163047	-285.3147316	8.325267645	6.946051431	1.379216214	1.790605904	8.760757917	0.147219692	-284.1795295	7.581461031	0.03946326	33.14478887	-287.088663	0.054522956	0.015860565	not-adaptive	0.054522956	0.261303561
ENSMUSG00000018449.12	Rpain	6.395256813	4.803050456	2.690899696	0.395833208	-149.0807791	6.94093685	6.264497442	0.676439408	5.778452019	2.228945393	0.482589562	-147.516606	6.300759338	0.001829787	630.2454783	-150.3551417	0.058511278	0.017188033	not-adaptive	0.058511278	0.147931627
ENSMUSG00000018474.18	Chd3	4.797362461	11.64455978	2.124480315	0.992143347	-295.1215604	4.960635464	4.763438221	0.197197243	11.93335033	2.104760832	1.000492937	-294.9574933	4.788618995	0.000166029	13128.72237	-295.5130163	0.573772115	0.291854696	not-adaptive	0.573772115	0.058521666
ENSMUSG00000018476.7	Kdm6b	1.916267328	5.164898377	2.634237917	0.409340818	-239.679937	2.909333697	1.711746475	1.197587222	11.40665918	1.127961718	0.954467892	-231.6943043	1.981421888	0.00224621	474.7728859	-237.3403583	0.003531424	0.000778373	adaptive	0.003531424	0.765219739
ENSMUSG00000018481.9	Appbp2	4.717532858	10.56202478	1.947671433	0.876676122	-270.0764534	5.035234631	4.654129168	0.381105462	11.60271602	1.744738769	0.9772159	-269.3787284	4.778475006	0.000818587	2090.748651	-270.1160757	0.47838122	0.22460644	not-adaptive	0.47838122	0.113547755
ENSMUSG00000018501.17	Ncor1	5.165893137	8.009595349	4.117919407	0.672959408	-318.1949479	5.690438939	5.056610475	0.633828464	8.84814764	3.663334752	0.755065995	-317.1354842	5.243209916	0.002322596	1196.74421	-317.9588274	0.438961645	0.19941052	not-adaptive	0.438961645	0.170369293
ENSMUSG00000018507.16	Trpv2	5.099192418	6.345145548	5.542892184	0.538137578	-256.2947918	6.434305821	4.842561192	1.59174463	26.57451155	1.35248457	2.23364274	-250.9310283	4.934917067	0.003678595	814.3718937	-255.7655663	0.00795036	0.001873955	adaptive	0.00795036	0.410014229
ENSMUSG00000018541.10	Cwc25	3.540061422	7.599635407	4.530367138	0.636212615	-193.0804709	3.876788279	3.455018153	0.421770126	8.209728232	4.195836407	0.689409117	-192.7462872	3.549794218	3.18E-10	1.00E+10	-193.7379734	0.370950682	0.159035591	not-adaptive	0.370950682	0.166168657
ENSMUSG00000018547.8	Pip4k2b	1.245690568	10.73408071	1.17174134	0.905917642	-123.6477662	1.301655077	1.236152716	0.065502361	10.92394987	1.159305893	0.916354967	-123.6300721	1.257487529	1.12E-10	1.00E+10	-123.8120639	0.833608105	0.546302033	not-adaptive	0.833608105	0.074490215
ENSMUSG00000018548.15	Trim37	4.18802268	10.34063543	2.451620942	0.864509258	-249.1314575	4.061514717	4.215021594	-0.153506878	10.40488	2.416503936	0.876757673	-249.0498185	4.183872822	0.000345151	6357.208862	-249.3896839	0.711866142	0.409679446	not-adaptive	0.711866142	-0.05352215
ENSMUSG00000018559.16	Ctdnep1	3.816484799	29.66274738	1.347050541	2.495588321	-233.274878	4.442409262	3.681409036	0.761000226	3688856.664	1.06E-05	310997.2266	-231.7919748	3.822685294	0.000158084	21289.16479	-233.2722958	0.227564629	0.08531406	not-adaptive	0.227564629	0.271084255
ENSMUSG00000018565.17	Elp5	7.1166317	6.480202368	2.995682463	0.543191766	-255.1411807	6.89122275	7.166266835	-0.275044085	6.696679837	2.916287249	0.558424069	-254.8757326	7.128270742	1.85E-10	1.00E+10	-257.3064179	0.087976521	0.027464509	not-adaptive	0.087976521	-0.056461772
ENSMUSG00000018567.14	Gabarap	8.612016777	7.198221714	1.097628683	0.607003056	-212.4815461	8.8527348	8.562736398	0.289998402	7.827555641	1.012584116	0.657704675	-211.6263071	8.630211836	0.000842811	782.997248	-211.9920721	0.693665759	0.392387673	not-adaptive	0.693665759	0.04805129
ENSMUSG00000018572.10	Phf23	4.703600355	6.02390781	2.952064598	0.499896735	-215.6491495	5.145913245	4.601671415	0.54424183	6.690895052	2.613829679	0.565513144	-214.5775553	4.767806773	0.002318601	650.6782357	-216.3839924	0.16423826	0.057333951	not-adaptive	0.16423826	0.161269164
ENSMUSG00000018574.14	Acadvl	6.057348248	3172908.539	7.49E-06	267500.9148	-252.6331964	6.373674173	5.987053599	0.386620574	18478045.93	1.27E-06	1557827.15	-251.8356591	6.057348227	2.00E-10	1.00E+10	-252.6331967	0.450436759	0.206602528	not-adaptive	0.450436759	0.090279083
ENSMUSG00000018583.5	G3bp1	6.087394413	7.881648607	1.408894726	0.663296072	-240.1791459	6.247489455	6.054219215	0.19327024	8.208095247	1.378409851	0.678000737	-239.8936885	6.099716847	0.000781012	1205.0153	-240.1300621	0.789485669	0.491726038	not-adaptive	0.789485669	0.045335647
ENSMUSG00000018585.9	Atox1	8.270472416	5.965447055	1.310668066	0.496747899	-211.5350829	8.359881631	8.251706094	0.108175537	6.034698581	1.302790347	0.499839038	-211.4381329	8.22704296	0.001179316	547.4301386	-210.7727826	1	1	not-adaptive	1	0.018790078
ENSMUSG00000018593.13	Sparc	10.23037851	3.918767805	1.604994829	0.328219434	-201.0968912	10.46907419	10.17991465	0.289159542	4.071487562	1.557785095	0.338453211	-200.5891433	10.14059997	0.003114948	173.7674055	-204.9927639	0.012232969	0.003000374	adaptive	0.012232969	0.040408401
ENSMUSG00000018604.18	Tbx3	2.708311471	49.89512074	0.578228428	4.215598601	-218.2778006	3.332675331	2.587098321	0.74557701	3362505.725	8.35E-06	283483.2215	-216.4395459	2.726710996	0.000482106	4940.427792	-218.0944209	0.191115949	0.068869971	not-adaptive	0.191115949	0.365345893
ENSMUSG00000018651.14	Tada2a	4.850357588	9383682.822	3.24E-06	791107.3739	-183.287536	5.186593553	4.757450282	0.42914327	19269980.17	1.56E-06	1624593.057	-182.6928096	4.8503576	2.56E-10	1.00E+10	-183.2875361	0.551713427	0.275439912	not-adaptive	0.551713427	0.124598738
ENSMUSG00000018661.17	Cog1	4.530631361	5.157775492	5.823182644	0.420742781	-215.5682842	5.317876979	4.358821004	0.959055975	5.858189905	4.996824701	0.49034491	-214.0548054	4.6483377	0.002982808	900.4426472	-217.2398777	0.041375255	0.011605614	adaptive	0.041375255	0.286912443
ENSMUSG00000018666.13	Cbx1	4.617580372	15.06963787	1.563706542	1.255456703	-293.5370331	4.594738536	4.622415595	-0.027677059	15.06700492	1.563306956	1.255719378	-293.5331214	4.586405761	0.000364956	5404.716196	-293.5606461	0.972850642	0.814498923	not-adaptive	0.972850642	-0.008664209
ENSMUSG00000018669.14	Cdk5rap3	5.377982502	4.872377058	4.440882703	0.404262306	-216.7824286	6.51408121	5.148363299	1.365717911	7.786053282	2.739274533	0.658417915	-212.1128902	5.428828762	0.0047845	393.391749	-219.0909377	0.000932121	0.00018713	adaptive	0.000932121	0.339447843
ENSMUSG00000018672.15	Copz2	6.962504816	3.083682891	5.397467586	0.25924305	-274.7294667	7.34252634	6.882945956	0.459580385	3.146440789	5.31635795	0.263195769	-274.4010556	7.077325733	0.009957162	141.3802346	-274.2605416	1	1	not-adaptive	1	0.093250354
ENSMUSG00000018677.9	Slc25a39	7.689394057	2.176699193	3.884596997	0.179166216	-236.0297695	8.411212687	7.538224355	0.872988332	2.306472768	3.598913542	0.193474442	-234.6787749	7.732983017	0.009610975	72.6045647	-234.237185	1	1	not-adaptive	1	0.158089083
ENSMUSG00000018678.13	Sp2	3.35967722	18477307.62	1.43E-06	1557764.904	-269.3190246	3.684039634	3.28729883	0.396740804	18477307.67	1.42E-06	1557764.909	-268.5355025	3.358351894	0.000203771	10806.2227	-269.2168403	0.505939705	0.243074322	not-adaptive	0.505939705	0.164385973
ENSMUSG00000018697.14	Aatf	5.654131929	5.72864776	3.648609639	0.474550246	-205.6236952	5.997333995	5.584218029	0.413115965	6.15398751	3.371999144	0.517104428	-205.2113415	5.708975689	0.0012925	1466.064106	-206.9737812	0.171625633	0.060454221	not-adaptive	0.171625633	0.102966048
ENSMUSG00000018707.13	Dync1h1	4.366984874	5.338928944	3.775458042	0.444906243	-285.7330437	4.724685103	4.294677989	0.430007115	5.59954569	3.662384522	0.45869373	-285.213813	4.228828065	0.003725664	473.8495949	-289.1006472	0.020510174	0.005301328	adaptive	0.020510174	0.137668215
ENSMUSG00000018736.14	Ndel1	6.196822783	3.791536587	4.205304012	0.313370164	-253.4530899	6.674579821	6.097479016	0.577100806	3.971439081	3.996939098	0.329950144	-252.6965966	6.258022317	0.006587755	200.0095912	-253.2949467	0.549717849	0.273982187	not-adaptive	0.549717849	0.130464131
ENSMUSG00000018740.14	Slc25a35	2.477823213	7.013412492	8.966451763	0.584468523	-179.2074671	3.470335558	2.29139745	1.178938109	8.929989528	6.958428257	0.761302387	-178.2359576	2.319409665	0.007958367	631.7253257	-178.4032153	0.845981565	0.563012264	not-adaptive	0.845981565	0.598847448
ENSMUSG00000018750.14	Zbtb4	1.998290209	8.985055433	2.241262378	0.761243015	-127.1469328	2.90185151	1.796009303	1.105842207	22787203.14	8.55E-07	1921109.635	-123.3506196	2.024971108	0.001208753	1361.196427	-126.2606946	0.054471644	0.015843594	not-adaptive	0.054471644	0.692178874
ENSMUSG00000018761.14	Mpdu1	5.786921979	18478046.9	1.24E-06	1557827.232	-220.1458816	5.972594246	5.747645153	0.224949092	18478046.31	1.23E-06	1557827.182	-219.9071382	5.786921974	1.93E-10	1.00E+10	-220.145882	0.787616698	0.489562602	not-adaptive	0.787616698	0.055386718
ENSMUSG00000018765.5	Fxr2	3.165748688	6.184258079	3.854088456	0.51716713	-216.6162701	3.571293664	3.074816087	0.496477577	6.648788164	3.575945778	0.558554562	-216.0184215	3.241362951	0.003344605	593.2320302	-216.5524503	0.586238347	0.301384584	not-adaptive	0.586238347	0.215946648
ENSMUSG00000018770.9	Atp5g3	7.685278601	4.411499238	5.149640966	0.368753362	-305.7272705	6.331477759	7.960433995	-1.628956237	7.383059259	3.05368384	0.62020994	-298.7483583	7.613207884	0.006999074	273.2041824	-306.3835839	0.00048313	9.32E-05	adaptive	0.00048313	-0.330304825
ENSMUSG00000018796.13	Acsl1	4.463242663	6.207813802	4.848576612	0.52859226	-210.1258631	5.563949517	4.293578622	1.270370895	7.359551026	4.082307376	0.615256079	-207.6820221	4.331287936	0.003071388	853.9146326	-210.1155413	0.087727562	0.027374443	not-adaptive	0.087727562	0.37392872
ENSMUSG00000018809.2	Smyd4	4.550042527	4.203043475	6.604184661	0.359385459	-187.4265171	5.26314743	4.377541299	0.885606131	4.817916696	5.977911204	0.40073164	-186.3737372	4.649348092	0.006642454	399.8415292	-190.8558202	0.01130983	0.002753264	adaptive	0.01130983	0.265805018
ENSMUSG00000018820.13	Zfyve27	4.851184482	3115312.237	1.04E-05	262645.0358	-240.2151124	5.380057419	4.744392831	0.635664588	18478046.9	1.72E-06	1557827.232	-238.9101941	4.818802799	0.00065604	4047.097616	-240.0211119	0.329256643	0.1360712	not-adaptive	0.329256643	0.181398102
ENSMUSG00000035351.16	Nup37	6.919343159	11.10490698	1.328440626	0.932514313	-219.68442	6.909851771	6.921056018	-0.011204247	11.0985469	1.327886452	0.93288816	-219.6837059	6.923901408	0.000228662	5562.85428	-219.9713617	0.750019715	0.448155925	not-adaptive	0.750019715	-0.002337419
ENSMUSG00000035354.9	Uvrag	4.121269875	3.814875063	5.46236384	0.315154272	-212.081153	4.796888391	3.972814717	0.824073674	4.062866861	5.031406343	0.341621282	-210.9491614	4.049740253	0.007622421	238.92672	-214.3763847	0.032476994	0.008842094	adaptive	0.032476994	0.271937362
ENSMUSG00000035365.15	Parpbp	4.49450987	19.39683183	2.690794284	1.613016108	-205.2579965	4.279802329	4.535395431	-0.255593102	19.39827859	2.63739962	1.64302539	-205.1686005	4.496612985	4.41E-10	1.00E+10	-205.2876351	0.88777705	0.625604077	not-adaptive	0.88777705	-0.083684177
ENSMUSG00000035370.9	Gm49322	2.111165024	18478046.9	8.39E-07	1557827.232	-201.8524262	1.832159543	2.171138165	-0.338978622	18478045.97	8.28E-07	1557827.153	-201.0147327	2.111165028	1.31E-10	1.00E+10	-201.8524264	0.432707354	0.195538504	not-adaptive	0.432707354	-0.2449064
ENSMUSG00000035372.2	1810055G02Rik	6.145461306	18478045.67	1.44E-06	1557827.129	-248.0035589	6.463902638	6.090557628	0.37334501	18478741.24	1.43E-06	1557885.77	-247.472198	6.14546129	2.25E-10	1.00E+10	-248.0035591	0.587804367	0.302595136	not-adaptive	0.587804367	0.085831146
ENSMUSG00000035378.17	Shq1	4.61203808	27.10977186	0.909588868	2.270724473	-139.2771615	4.656995511	4.602724903	0.054270609	31.15584394	0.789963077	2.619173043	-139.2698392	4.611001034	2.08E-10	1.00E+10	-139.2809951	0.988906092	0.881260595	not-adaptive	0.988906092	0.016911274
ENSMUSG00000035382.9	Pcsk7	4.441663615	5.340639065	5.129378478	0.440438784	-221.9003225	4.71612262	4.39941076	0.31671186	5.480754663	5.023627723	0.450780029	-221.7608769	4.401744502	0.003866426	610.1331738	-222.8218532	0.346117729	0.145201322	not-adaptive	0.346117729	0.100290921
ENSMUSG00000035392.17	Dennd1a	3.14530408	12.68104353	2.86437557	1.063627278	-149.4926175	2.38844387	3.218438174	-0.829994303	10.11132925	3.465618604	0.851130786	-148.9435759	3.136947544	0.000685102	4486.144272	-149.467882	0.591965961	0.305826906	not-adaptive	0.591965961	-0.430289782
ENSMUSG00000035397.8	Klf16	3.866269916	9.430609137	2.277384765	0.795778555	-233.7205552	3.744333161	3.888467211	-0.14413405	9.690940007	2.237264452	0.810937472	-233.6499521	3.921402504	0.000928447	1963.472949	-233.5575774	1	1	not-adaptive	1	-0.054492766
ENSMUSG00000035399.12	Oser1	5.328673857	9.894538148	1.39455105	0.837198568	-217.6318301	5.365113685	5.321805592	0.043308094	9.888293335	1.398719157	0.834431045	-217.6207693	5.309835304	0.00056981	2052.112299	-217.2906669	1	1	not-adaptive	1	0.011692933
ENSMUSG00000035401.9	Emsy	4.130549947	7.028256014	6.311416426	0.583858766	-249.8963239	4.77228041	4.000839792	0.771440618	7.564417607	5.79047678	0.634449358	-249.0701624	4.127752689	4.16E-10	1.00E+10	-251.5334289	0.085156335	0.026447328	not-adaptive	0.085156335	0.254375956
ENSMUSG00000035407.8	Kank4	3.058260841	21203356.04	1.56E-06	1787589.784	-164.2540254	2.777244546	3.100033534	-0.322788988	21203344.03	1.56E-06	1787588.771	-164.0749895	3.058260855	2.79E-10	1.00E+10	-164.2540256	0.836075718	0.549578843	not-adaptive	0.836075718	-0.158629605
ENSMUSG00000035437.15	Rabgap1	4.275570482	4511727.443	6.23E-06	380366.1461	-253.5237616	4.464423746	4.245161905	0.219261841	3078509.231	9.11E-06	259543.2609	-253.357629	4.275570451	2.37E-10	1.00E+10	-253.5237619	0.846933736	0.564328031	not-adaptive	0.846933736	0.072654391
ENSMUSG00000035439.13	Haus8	6.925499838	5.745731378	3.646457692	0.478985743	-270.5387446	6.577112599	6.99615512	-0.419042521	5.922060558	3.502729257	0.498197489	-270.0429538	7.152172126	0.003066947	568.7343498	-269.7872528	1	1	not-adaptive	1	-0.089107908
ENSMUSG00000035443.10	Thyn1	6.442434327	50.52786587	0.518769577	4.244262986	-243.1741483	6.492086212	6.433185727	0.058900486	50.03315961	0.520886102	4.226009721	-243.160372	6.478792205	0.000734384	2883.442378	-242.716931	1	1	not-adaptive	1	0.013148818
ENSMUSG00000035455.12	Fignl1	6.038977193	4.257187068	5.980658039	0.358918495	-190.0069104	6.245984601	6.007304224	0.238680377	4.261410598	5.979977063	0.358515763	-189.9459377	6.045230192	0.007525158	297.0411543	-191.726996	0.168459779	0.059112322	not-adaptive	0.168459779	0.056211285
ENSMUSG00000035469.17	Rcbtb1	4.307323213	9.213966147	3.046133179	0.78310139	-177.0608369	4.333782181	4.302520051	0.031262129	9.22754617	3.048606024	0.782461536	-177.0589447	4.304565499	2.55E-10	1.00E+10	-177.3421724	0.753348179	0.451670839	not-adaptive	0.753348179	0.010444728
ENSMUSG00000035478.14	Mbd3	4.9878074	3.940266394	7.673280386	0.33237765	-209.5247592	5.38585149	4.913572027	0.472279463	3.955140518	7.569658037	0.336218086	-209.3054714	5.05822137	7.79E-05	44006.40581	-213.7904674	0.011276932	0.002744498	adaptive	0.011276932	0.132402245
ENSMUSG00000035495.15	Tstd2	4.627826814	9.860653459	3.494047131	0.837353367	-247.7134529	4.764604215	4.600249192	0.164355022	10.13825643	3.452659279	0.848096464	-247.6532057	4.613345297	0.000290916	10545.09239	-248.1280924	0.621955515	0.329776979	not-adaptive	0.621955515	0.050644364
ENSMUSG00000035517.17	Tdrd7	4.762906423	10065364.96	3.34E-06	848576.0499	-174.6362921	3.839841134	4.891434501	-1.051593367	21309722.26	1.51E-06	1796557.384	-172.7143253	4.7629064	2.84E-10	1.00E+10	-174.6362922	0.146318877	0.049926252	not-adaptive	0.146318877	-0.349211
ENSMUSG00000035521.13	Gnptg	4.943396424	26.67946882	1.401889517	2.238962175	-179.546787	4.565593683	5.015346715	-0.449753032	5473959.532	6.80E-06	461488.0071	-179.1742077	4.945385115	3.17E-10	1.00E+10	-179.5535679	0.684299095	0.383729277	not-adaptive	0.684299095	-0.135546967
ENSMUSG00000035529.10	Prdm4	3.279217611	22564894.24	1.60E-06	1902376.943	-156.0632339	3.778317392	3.198480882	0.57983651	22564894.24	1.58E-06	1902376.943	-155.5368081	3.279217609	3.04E-10	1.00E+10	-156.0632341	0.590712378	0.304851136	not-adaptive	0.590712378	0.240357038
ENSMUSG00000035530.13	Eif1	10.33118018	2.96951846	0.985041773	0.254871003	-143.2554641	10.72924372	10.24691028	0.48233344	3.391984569	0.885578816	0.283957861	-141.151473	10.22182663	0.001679939	149.5936322	-141.3991238	0.780632515	0.481571891	not-adaptive	0.780632515	0.066359424
ENSMUSG00000035545.13	Leng8	4.303309001	11.4026662	3.754584118	0.954257648	-332.3041641	4.006146192	4.362253173	-0.356106982	12.13090647	3.513977931	1.020124908	-332.0057825	4.286173465	0.000246015	15098.4661	-332.6238895	0.538963701	0.266201936	not-adaptive	0.538963701	-0.122858434
ENSMUSG00000035547.14	Capn5	4.003999305	18478200.49	1.90E-06	1557840.18	-209.9227259	4.273219979	3.94955018	0.323669799	18478200.49	1.89E-06	1557840.18	-209.6573116	4.003999302	2.96E-10	1.00E+10	-209.9227263	0.766887901	0.466258421	not-adaptive	0.766887901	0.113635235
ENSMUSG00000035566.7	Pcdh17	1.923531124	7.559508473	3.155519256	0.634798936	-204.2553161	1.908445988	1.926482648	-0.01803666	7.599892368	3.1809831	0.629585596	-204.2545162	1.822103492	0.001158689	1787.994015	-204.4895261	0.790563022	0.492978059	not-adaptive	0.790563022	-0.013570835
ENSMUSG00000035569.17	Ankrd11	3.247816293	9.24550815	2.866986949	0.784746408	-298.2399843	3.553824172	3.18430447	0.369519702	10.0615152	2.655139289	0.848426338	-297.767719	3.280636785	0.000779888	2971.53997	-298.7267394	0.38326817	0.166072813	not-adaptive	0.38326817	0.158394018
ENSMUSG00000035575.11	Utp6	4.681734454	16.40127648	1.86841522	1.377357047	-201.6173782	4.903019999	4.642204861	0.260815138	21.89226754	1.397476252	1.852641348	-201.4588862	4.670941246	0.001236521	1989.895097	-200.7619929	1	1	not-adaptive	1	0.078860456
ENSMUSG00000035585.16	Tsen34	6.598327562	2.004537601	8.012857357	0.159294917	-268.3560003	6.505907314	6.617533692	-0.111626378	1.984618433	7.921846987	0.161138689	-268.3467192	6.89583845	0.026164742	49.17073895	-268.7398518	0.674939272	0.375231866	not-adaptive	0.674939272	-0.024543366
ENSMUSG00000035596.14	Mboat7	4.291799897	5.560951243	3.53257401	0.466932442	-220.1947062	4.616316174	4.241327892	0.374988281	5.641582199	3.51785429	0.467303922	-219.8922155	4.207492933	0.001906089	911.6620905	-220.7176913	0.438026518	0.198829455	not-adaptive	0.438026518	0.122226018
ENSMUSG00000035597.19	Prpf39	4.130999654	13.67952028	2.858531988	1.131351899	-311.1392603	4.069262511	4.14354927	-0.074286758	13.64716573	2.842724344	1.13751196	-311.1241619	4.12909294	0.000897285	3592.69953	-310.8496704	1	1	not-adaptive	1	-0.026099724
ENSMUSG00000035614.11	Togaram1	3.350480242	13.97516756	2.866035736	1.161610484	-185.1607681	3.702923532	3.300344	0.402579532	14.75035698	2.716866592	1.222921035	-184.9450292	3.334341119	0.00051972	6479.349481	-185.1885556	0.783858754	0.485244905	not-adaptive	0.783858754	0.166048351
ENSMUSG00000035620.15	Ric8b	4.15615489	8.792549009	4.042349755	0.73710163	-111.9896506	4.181175683	4.152337302	0.028838381	8.757822684	4.036352652	0.738051632	-111.9889098	4.062150688	0.001955001	1516.008073	-111.8916206	1	1	not-adaptive	1	0.009985022
ENSMUSG00000035621.13	Midn	3.672231445	4.205685854	4.438016074	0.352039584	-279.9136019	4.029496574	3.598208385	0.431288189	4.267617853	4.272380309	0.365735079	-279.5033266	3.628695077	0.006009297	265.6791374	-281.2207397	0.179529958	0.063835294	not-adaptive	0.179529958	0.163320866
ENSMUSG00000035623.14	Rsf1	3.001912282	11.00580166	2.584547475	0.911697777	-183.248538	3.250109055	2.956534154	0.293574902	10.74668442	2.585618392	0.90672293	-183.0594733	3.018044038	0.000752964	3154.137312	-183.1461798	0.916946219	0.677096285	not-adaptive	0.916946219	0.136581185
ENSMUSG00000035629.19	Rubcn	4.827840162	10.71878595	2.898341507	0.894884205	-297.2471399	5.279441251	4.74807504	0.531366211	11.84855406	2.543400076	1.016992742	-296.413496	4.809529393	0.000346713	7737.012266	-297.5410013	0.323840148	0.133182551	not-adaptive	0.323840148	0.153042514
ENSMUSG00000035632.16	Cnot3	4.308747818	17.46995521	0.961023371	1.468226548	-232.0383481	4.653777304	4.244388919	0.409388385	37.04720044	0.45399173	3.105652441	-230.9639705	4.309719055	1.44E-10	1.00E+10	-232.1028886	0.320165237	0.131234861	not-adaptive	0.320165237	0.132845317
ENSMUSG00000035642.16	Aamdc	6.072643872	36.73386333	0.780437422	3.093634176	-189.9075291	6.06446991	6.07404074	-0.00957083	36.39392473	0.787854162	3.064245767	-189.9072915	6.073493131	2.43E-10	1.00E+10	-189.9095047	0.997789196	0.946954312	not-adaptive	0.997789196	-0.002275039
ENSMUSG00000035649.17	Zcchc7	4.699302889	3739682.005	1.11E-05	315284.0999	-272.031675	5.680625223	4.545704611	1.134920612	18478045.97	2.15E-06	1557827.153	-269.1045045	4.699302882	3.50E-10	1.00E+10	-272.031675	0.053548338	0.015538675	not-adaptive	0.053548338	0.321545787
ENSMUSG00000035673.10	Sbno2	3.970014759	12.59877951	3.049475322	1.061124265	-200.3049558	3.81783383	4.007047181	-0.18921335	13.60033448	2.855201725	1.136547564	-200.2311987	3.963277291	3.36E-10	1.00E+10	-200.4232636	0.825253321	0.535401299	not-adaptive	0.825253321	-0.069785185
ENSMUSG00000035674.13	Ndufa3	9.268734735	4.917945151	1.286982803	0.410250338	-195.4099544	8.883391075	9.348460648	-0.465069573	5.596984574	1.129209578	0.467341414	-193.5523298	9.394427612	0.001611436	331.0611205	-196.6654768	0.044460815	0.012586689	adaptive	0.044460815	-0.07361832
ENSMUSG00000035683.13	Melk	5.336870303	10065427.5	3.28E-06	848581.3221	-162.1779246	5.724522132	5.301629228	0.422892904	10068678.59	3.26E-06	848855.4112	-161.9712405	5.336870286	2.78E-10	1.00E+10	-162.1779249	0.813276295	0.520264589	not-adaptive	0.813276295	0.110719488
ENSMUSG00000035692.7	Isg15	6.810859563	2.827479234	7.559042126	0.23727295	-267.8324384	6.574353654	6.857992435	-0.283638781	2.834234583	7.516724228	0.238597063	-267.7543938	6.536256221	0.015492506	124.0826004	-271.6086953	0.021188398	0.005495827	adaptive	0.021188398	-0.060937248
ENSMUSG00000035696.15	Rnf38	3.637567254	27.20546808	1.444696645	2.294642046	-212.3210318	3.921185254	3.593812762	0.327372492	34.87326142	1.129736629	2.932564287	-212.1299514	3.575854258	0.000769925	4215.898708	-212.1661049	0.964492177	0.788006772	not-adaptive	0.964492177	0.125774556
ENSMUSG00000035704.17	Alg8	5.49261397	10.42962376	3.128197294	0.879072734	-241.6073896	5.141576593	5.553785115	-0.412208522	11.37439319	2.856997992	0.963311961	-241.2293698	5.53593432	0.001410859	1937.966621	-241.3478138	0.888301524	0.626462798	not-adaptive	0.888301524	-0.111260548
ENSMUSG00000035725.13	Prkx	3.307614945	3.205766408	7.677219144	0.27499874	-143.7301009	3.194102808	3.331616355	-0.137513547	3.269346249	7.781851339	0.271537383	-143.7150426	2.619285116	0.012326111	173.0809065	-143.530468	1	1	not-adaptive	1	-0.060811531
ENSMUSG00000035726.8	Supt16	4.237329221	6.714067565	4.48918128	0.566318797	-259.1513859	4.168834338	4.251664652	-0.082830314	6.733186349	4.481632058	0.567344637	-259.1369214	4.114023254	0.002460706	1069.087704	-259.944113	0.446109145	0.203876741	not-adaptive	0.446109145	-0.028383766
ENSMUSG00000035735.10	Dagla	3.90621014	11.07518647	2.163868528	0.932474747	-286.5166948	3.819790429	3.925310616	-0.105520187	11.17206639	2.139840295	0.943046773	-286.4681324	3.833130199	0.000728052	2783.996847	-286.3053762	1	1	not-adaptive	1	-0.039313334
ENSMUSG00000035754.8	Wdr18	4.904248537	5.777295294	1.990004259	0.488726567	-216.6255379	5.214390154	4.842330831	0.372059322	6.230734531	1.842816858	0.529210792	-215.9220659	4.918166131	0.001513239	671.9719073	-218.6010756	0.068631085	0.020627187	not-adaptive	0.068631085	0.106796884
ENSMUSG00000035762.11	Tmem161b	4.489184818	8.070659933	4.279649025	0.681875744	-250.860925	5.156721962	4.363143264	0.793578698	10.96487829	3.216099496	0.914445337	-249.5067436	4.462729037	0.001173162	2591.571224	-251.1493326	0.193478477	0.069908047	not-adaptive	0.193478477	0.241086416
ENSMUSG00000035764.5	Fbxo45	2.806013316	30731845.46	9.18E-07	2590909.173	-100.0264363	3.537944606	2.659627058	0.878317547	31870966.67	8.46E-07	2686944.364	-98.78234403	2.806013314	2.38E-10	1.00E+10	-100.0264364	0.288202357	0.114703947	not-adaptive	0.288202357	0.411687499
ENSMUSG00000035765.10	Dym	4.227964044	9.513500096	4.099959889	0.799215641	-191.8550517	4.632307543	4.139754676	0.492552868	11.09663644	3.546587985	0.928632684	-191.4546824	4.181445439	0.002225289	1433.071724	-191.0064792	1	1	not-adaptive	1	0.162185763
ENSMUSG00000035770.8	Dync1li2	5.106780142	8.116039602	3.657416277	0.69350828	-303.1835452	5.690235396	4.980353702	0.709881694	9.709140155	3.115140723	0.812233329	-301.675093	5.040811213	0.001746164	1462.843691	-302.739251	0.345018237	0.14459954	not-adaptive	0.345018237	0.19224013
ENSMUSG00000035772.11	Mrps2	4.812478556	9.182152076	3.611071991	0.771600028	-254.9050451	5.137994392	4.753193833	0.384800558	9.775430065	3.366852151	0.828755421	-254.5833956	4.808782958	2.98E-10	1.00E+10	-255.4421209	0.423701811	0.190021527	not-adaptive	0.423701811	0.11230808
ENSMUSG00000035776.14	Cd99l2	4.015227657	18478045.97	2.04E-06	1557827.153	-263.7011563	3.752454056	4.067782377	-0.315328321	18478045.92	2.03E-06	1557827.149	-263.4141151	4.015227679	3.18E-10	1.00E+10	-263.7011566	0.750480586	0.44864099	not-adaptive	0.750480586	-0.11640809
ENSMUSG00000035781.14	R3hdm4	5.628955928	60.56117369	0.304181795	5.097181905	-273.7167764	5.666846129	5.621314891	0.045531238	61.71848005	0.297878397	5.204407654	-273.7013704	5.628835759	1.55E-10	1.00E+10	-273.7174868	0.984012825	0.857517901	not-adaptive	0.984012825	0.011638397
ENSMUSG00000035790.15	Cep19	4.484034112	2487532.245	1.53E-05	209714.651	-200.08998	4.957035008	4.365783889	0.591251119	3615360.294	1.03E-05	304801.0135	-199.2089935	4.490993011	0.000655408	4763.752169	-199.9427069	0.480122769	0.225752114	not-adaptive	0.480122769	0.18323673
ENSMUSG00000035799.6	Twist1	2.845223097	31872476.24	6.28E-07	2687071.63	-97.47046833	3.382172804	2.733358575	0.648814229	31845836.94	6.06E-07	2684825.756	-96.41933076	2.845223101	1.69E-10	1.00E+10	-97.47046848	0.349539844	0.147080114	not-adaptive	0.349539844	0.307275641
ENSMUSG00000035824.7	Tk2	3.373539865	6.072386763	8.642304743	0.51011955	-237.5523098	4.791661294	3.038006311	1.753654984	9.665614388	5.373086211	0.813773187	-233.711964	3.155884454	0.007281624	601.7187049	-237.0709966	0.034768875	0.00954411	adaptive	0.034768875	0.657401066
ENSMUSG00000035828.11	Pim3	6.431102318	3.381924509	8.376848891	0.287223919	-306.982791	6.856221611	6.343813311	0.5124083	3.438638707	8.288461447	0.290164226	-306.7124632	6.586465992	0.0129803	189.3777096	-307.1428842	0.650235307	0.353503187	not-adaptive	0.650235307	0.112063427
ENSMUSG00000035840.7	Lysmd3	4.065735244	6.832782382	6.312647376	0.571731984	-175.3321809	4.696047738	3.920062445	0.775985292	7.881780781	5.459254117	0.66411284	-174.5843037	3.953736117	0.00551522	629.7669468	-174.6983848	0.892185555	0.63288982	not-adaptive	0.892185555	0.260570438
ENSMUSG00000035842.10	Ddx11	4.300370875	6.364771389	4.011394707	0.537565565	-126.6265975	4.898499422	4.22053534	0.677964083	7.030270403	3.731264126	0.578380325	-126.1157987	4.291403829	3.90E-06	632241.1162	-127.2154155	0.332998658	0.13807937	not-adaptive	0.332998658	0.214913866
ENSMUSG00000035847.15	Ids	3.049280854	22.36457874	1.148288344	1.887869891	-215.5728955	3.284068205	3.001056031	0.283012175	26.81366534	0.95584712	2.264560568	-215.280224	3.029351634	0.000713196	2945.077363	-215.07218	1	1	not-adaptive	1	0.130013835
ENSMUSG00000035851.14	Ythdc1	3.460045541	13.13771383	2.965791444	1.101646668	-312.0678467	3.310703408	3.49167091	-0.180967502	13.36151559	2.909794408	1.122631153	-311.9772215	3.450523565	7.46E-05	45197.03267	-312.2932244	0.729057315	0.426620506	not-adaptive	0.729057315	-0.07677982
ENSMUSG00000035863.14	Palm	3.775672497	7.942353138	4.573239097	0.67507689	-280.6633024	4.327581658	3.673944874	0.653636783	9.299809097	3.965123397	0.781406454	-279.7900318	3.833362126	0.001044256	3100.806036	-281.1435759	0.258323125	0.099903198	not-adaptive	0.258323125	0.236231062
ENSMUSG00000035885.5	Cox8a	9.672583758	6.35155117	0.749365561	0.530180586	-170.2531592	9.337694118	9.745896575	-0.408202457	8.524460569	0.548433805	0.727961804	-167.545247	9.695543444	0.000565396	694.9959696	-168.7689198	0.294147861	0.117723806	not-adaptive	0.294147861	-0.061728583
ENSMUSG00000035890.9	Rnf126	3.682902358	5.150853608	4.710616595	0.41306672	-251.7845048	4.044759464	3.610543268	0.434216196	5.172809559	4.489410591	0.433102991	-251.3937524	3.639974493	0.004212554	475.9060011	-252.5849713	0.303850686	0.122705936	not-adaptive	0.303850686	0.163837979
ENSMUSG00000035898.13	Uba6	3.379324069	13.75142745	2.92416262	1.151525429	-206.1095186	3.211358338	3.413370024	-0.202011686	13.33578985	3.020070927	1.11124053	-206.0354953	3.381741096	3.47E-10	1.00E+10	-206.1755614	0.869300702	0.596614474	not-adaptive	0.869300702	-0.088013161
ENSMUSG00000035901.14	Dennd5a	4.507475306	3130837.466	1.32E-05	263953.6932	-310.6455213	4.523601986	4.503833798	0.019768188	3172908.762	1.30E-05	267500.9335	-310.644242	4.507475316	3.49E-10	1.00E+10	-310.6455214	0.998721406	0.959656362	not-adaptive	0.998721406	0.006318408
ENSMUSG00000035933.5	Cog5	4.455125153	3374000.648	1.24E-05	284452.9407	-186.4747604	4.564864361	4.429914794	0.134949567	3373999.813	1.24E-05	284452.8703	-186.4390571	4.455559514	1.20E-05	293205.7196	-186.4747387	0.964947497	0.789362246	not-adaptive	0.964947497	0.043293043
ENSMUSG00000035941.15	Ibtk	3.344799502	7.810841704	3.934726342	0.658123116	-183.8390339	2.96959875	3.409388712	-0.439789962	7.878779047	3.88227392	0.663382731	-183.5261405	3.306150203	0.00063351	4356.339488	-184.2255733	0.496867058	0.236913606	not-adaptive	0.496867058	-0.199245085
ENSMUSG00000035949.15	Fbxw2	5.410567897	4.427783358	6.943329892	0.373006656	-292.7398189	5.501938005	5.392835197	0.109102808	4.430589294	6.939537901	0.373172952	-292.7242693	5.396259892	0.007818376	332.8587314	-292.1086872	1	1	not-adaptive	1	0.028895937
ENSMUSG00000035953.14	Pip4p1	4.722625683	4.373040578	12.6121488	0.35973068	-336.8550717	4.965463556	4.669936095	0.295527461	4.325291015	12.37582336	0.366558044	-336.7865371	4.794176101	0.016280603	292.2412861	-339.7896949	0.049630097	0.014254761	adaptive	0.049630097	0.088525601
ENSMUSG00000035958.3	Tdp2	5.73064667	3944651.437	4.95E-06	332559.372	-148.5085115	6.1984817	5.650622257	0.547859444	2035565.295	9.38E-06	171611.8223	-147.4857535	5.730646657	1.65E-10	1.00E+10	-148.5085117	0.35960171	0.152655171	not-adaptive	0.35960171	0.133505127
ENSMUSG00000035960.14	Apex1	6.802212061	18478046.9	9.18E-07	1557827.232	-198.1520748	6.767526953	6.808488414	-0.040961461	18478042.65	9.18E-07	1557826.874	-198.1426397	6.802212068	1.43E-10	1.00E+10	-198.1520753	0.990608846	0.890736784	not-adaptive	0.990608846	-0.008705806
ENSMUSG00000035969.15	Rusc2	5.062871095	5.015395572	5.087999473	0.41310197	-303.2298176	6.073937407	4.865796327	1.20814108	6.380072864	3.952668391	0.530361944	-299.8113223	4.849893664	0.004745063	444.7260515	-302.3107758	0.082129869	0.02536333	not-adaptive	0.082129869	0.319956108
ENSMUSG00000035992.15	Fnip1	2.591904157	5.450180463	4.638510065	0.439001569	-243.2179283	3.381124399	2.421217061	0.959907338	6.375889878	3.770699597	0.5397435	-241.1168824	2.404574007	0.002875591	757.1686765	-244.9617536	0.021389157	0.005553556	adaptive	0.021389157	0.481770675
ENSMUSG00000036002.12	Fam214b	3.909556014	3096579.675	9.61E-06	261064.5388	-217.9697364	4.088086825	3.872362095	0.21572473	3097222.436	9.59E-06	261118.7283	-217.8160834	3.870919834	0.000890039	2698.565286	-217.5833761	1	1	not-adaptive	1	0.078211975
ENSMUSG00000036023.6	Parp2	5.268653236	19270452.02	2.77E-06	1624632.838	-203.9997296	4.622248668	5.363249026	-0.741000358	19270171.18	2.73E-06	1624609.162	-203.3557084	5.268653251	4.49E-10	1.00E+10	-203.9997296	0.525176335	0.256409027	not-adaptive	0.525176335	-0.214512366
ENSMUSG00000036026.15	Tmem63b	4.513886456	4553727.586	7.54E-06	383912.704	-253.5425454	4.626329121	4.493442335	0.132886786	3666615.764	9.36E-06	309122.8964	-253.4909006	4.513886433	2.89E-10	1.00E+10	-253.5425458	0.949665731	0.747916152	not-adaptive	0.949665731	0.042046816
ENSMUSG00000036053.17	Fmnl2	2.863270705	18478200.49	1.59E-06	1557840.18	-198.5176456	2.590331672	2.915405127	-0.325073455	19270171.26	1.52E-06	1624609.168	-198.2125122	2.863270714	2.48E-10	1.00E+10	-198.5176458	0.737024955	0.434687278	not-adaptive	0.737024955	-0.17055954
ENSMUSG00000036054.15	Sugp2	4.611665193	6.319253583	4.524425753	0.529582635	-210.2574289	4.687329712	4.59704457	0.090285142	6.320360599	4.525823944	0.529259891	-210.2429326	4.655273646	0.002801766	884.3090341	-211.013604	0.462702264	0.214418016	not-adaptive	0.462702264	0.028059625
ENSMUSG00000036057.11	Ptpn23	3.847053603	22.86514814	1.494192047	1.927092291	-310.5579638	3.862523298	3.844028101	0.018495197	23.00920395	1.482428652	1.942645205	-310.5567681	3.865471821	0.000229654	12560.6705	-310.5634223	0.993367964	0.908158681	not-adaptive	0.993367964	0.006924752
ENSMUSG00000036073.17	Galt	5.032720676	22112696.3	1.21E-06	1864253.503	-151.3795644	4.768234006	5.081839629	-0.313605623	22112997.67	1.20E-06	1864278.911	-151.1389856	5.032720686	2.25E-10	1.00E+10	-151.3795648	0.786172377	0.487898076	not-adaptive	0.786172377	-0.091895809
ENSMUSG00000036078.16	Sigmar1	7.060279633	7280589.606	2.17E-06	613809.7822	-256.274113	6.955970112	7.079932152	-0.123962039	7280589.606	2.17E-06	613809.7822	-256.1479109	7.060279624	1.33E-10	1.00E+10	-256.2741133	0.881436444	0.61538688	not-adaptive	0.881436444	-0.025483801
ENSMUSG00000036087.18	Slain2	2.879041469	4.300372141	9.295455884	0.360580565	-233.0501779	3.973954163	2.664791032	1.309163131	4.904150215	8.379186385	0.399720658	-231.5071399	3.050791412	0.012738495	270.2903684	-234.8624896	0.034897162	0.009583612	adaptive	0.034897162	0.576552828
ENSMUSG00000036093.7	Arl5a	4.57430783	5.634886342	3.83160339	0.467154725	-292.0031146	5.016833905	4.483323688	0.533510217	5.983642624	3.601343118	0.496796743	-291.1841472	4.476204841	0.003485332	528.8442232	-293.7909458	0.073770334	0.02241092	not-adaptive	0.073770334	0.162208512
ENSMUSG00000036097.8	Slf2	3.044133354	6.511764055	4.170867732	0.550425669	-215.0883751	2.359912785	3.174429483	-0.814516699	7.359358499	3.699805807	0.616783414	-213.7332212	2.917539197	0.001992007	1212.232293	-216.0020619	0.103432016	0.033156472	not-adaptive	0.103432016	-0.427763788
ENSMUSG00000036099.16	Vezt	4.479923246	10.53394013	2.791087396	0.886341047	-267.1791853	4.980886744	4.388518708	0.592368036	12.93967332	2.263529819	1.092110466	-266.1261432	4.489571093	2.60E-10	1.00E+10	-267.5244316	0.247019409	0.094465802	not-adaptive	0.247019409	0.18266855
ENSMUSG00000036104.12	Rab3gap1	4.047939201	8.495199222	4.513614304	0.722024994	-269.6492218	4.337746556	3.989077219	0.348669337	8.760967789	4.33687478	0.751653302	-269.4165366	4.051104097	0.001091648	3110.700887	-270.1511351	0.479698057	0.225472457	not-adaptive	0.479698057	0.120890712
ENSMUSG00000036112.15	Metap2	8.758467705	8.522372213	0.639488446	0.725522544	-180.2563415	8.911297302	8.725930374	0.185366928	9.443980145	0.5895588	0.788610222	-179.6842663	8.771000433	0.000267102	1770.641623	-180.6497192	0.380810691	0.16465938	not-adaptive	0.380810691	0.030326512
ENSMUSG00000036114.3	Rpp25l	6.2167387	4.601970374	3.531956444	0.384630237	-169.4283719	6.559201286	6.157724766	0.401476519	4.645075907	3.477855875	0.389056217	-169.0973911	6.338460442	0.004201521	316.148239	-168.3951584	1	1	not-adaptive	1	0.091122764
ENSMUSG00000036120.10	Rfxank	3.689956575	3172908.895	1.61E-05	267500.9447	-315.9807176	4.219416102	3.586647399	0.632768703	6299725.481	8.01E-06	531116.6259	-315.0421917	3.689956573	4.31E-10	1.00E+10	-315.980718	0.391203941	0.170669525	not-adaptive	0.391203941	0.234407446
ENSMUSG00000036138.16	Acaa1a	5.556382896	3.79276956	6.869348507	0.310070765	-290.2535447	5.628393697	5.542345656	0.086048041	3.798352557	6.866587594	0.310224459	-290.2441337	5.804720259	0.010619819	201.1980986	-290.2269922	1	1	not-adaptive	1	0.022226557
ENSMUSG00000036155.13	Mgat5	2.279921061	11.6323477	1.870090791	0.987993055	-134.4460811	2.291485206	2.277872623	0.013612583	11.57705228	1.873535164	0.985910817	-134.4456442	2.264250459	1.93E-10	1.00E+10	-134.5343732	0.915093547	0.67356699	not-adaptive	0.915093547	0.008595897
ENSMUSG00000036167.16	Pphln1	6.010121403	3078509.231	8.62E-06	259543.2609	-278.6638368	5.861276826	6.036455444	-0.175178617	3108247.127	8.52E-06	262050.4305	-278.5296289	6.009679806	0.000173574	12758.50362	-278.6093457	0.923377892	0.689678687	not-adaptive	0.923377892	-0.042486683
ENSMUSG00000036180.15	Gatad2a	5.11426287	7.8048253	2.175637127	0.656120685	-274.4498092	4.884686642	5.163310327	-0.278623684	8.206018215	2.033302838	0.70342322	-274.0632503	5.116203112	0.001076586	1347.53796	-274.6381807	0.562743997	0.283578263	not-adaptive	0.562743997	-0.080030295
ENSMUSG00000036181.2	H1f2	4.612991836	5.16559647	8.315023372	0.421443156	-252.3610277	5.551620521	4.441567899	1.110052622	5.769433731	7.295765874	0.481216658	-251.0619137	4.610028691	0.006280647	591.8291347	-253.982309	0.053912373	0.01565879	not-adaptive	0.053912373	0.32183991
ENSMUSG00000036188.4	Ankmy2	3.482012283	12.54529571	2.859563957	1.046743788	-246.0515177	3.453189421	3.487671093	-0.034481672	12.59201715	2.847022429	1.051579625	-246.0487708	3.504534238	0.00096896	3095.453094	-246.1428428	0.910217246	0.6644659	not-adaptive	0.910217246	-0.014334518
ENSMUSG00000036197.16	Gxylt1	3.018418195	14.90260043	2.337548939	1.239667804	-170.8432329	3.871265938	2.929428371	0.941837568	18.8222401	1.813382083	1.574026944	-169.7805536	3.019058531	2.98E-10	1.00E+10	-170.8755012	0.33455712	0.138918758	not-adaptive	0.33455712	0.402186243
ENSMUSG00000036199.9	Ndufa13	7.567557834	4.767158068	0.739691871	0.396989356	-148.6127595	7.765070636	7.526229338	0.238841299	5.149919464	0.711888023	0.412642165	-147.785056	7.612092142	0.000828546	360.4682874	-149.3862574	0.201654106	0.073530167	not-adaptive	0.201654106	0.045071797
ENSMUSG00000036202.16	Rif1	3.099333392	20251437.46	1.75E-06	1707329.035	-188.7772275	2.861329807	3.139968151	-0.278638344	8861923.348	3.99E-06	747119.0313	-188.6216735	3.099333386	2.99E-10	1.00E+10	-188.7772277	0.855940622	0.577000733	not-adaptive	0.855940622	-0.134064129
ENSMUSG00000036206.12	Sh3bp4	4.696618121	3.599973033	5.462186939	0.2966896	-249.504228	4.235045254	4.789952618	-0.554907364	3.667243445	5.262222087	0.307865381	-249.0167914	4.841778298	0.010443178	157.0843222	-251.2220938	0.110217197	0.035716179	not-adaptive	0.110217197	-0.177633999
ENSMUSG00000036223.16	Ska1	4.578217923	11.3752261	1.94027574	0.964600592	-143.7522354	5.515144929	4.491824434	1.023320494	13.87219843	1.583082319	1.154792809	-142.2858372	4.559920352	1.96E-10	1.00E+10	-143.8843098	0.20220514	0.073775958	not-adaptive	0.20220514	0.296097258
ENSMUSG00000036225.15	Kctd1	3.99817734	5.157057153	6.339503516	0.414747982	-180.2605203	4.467769933	3.89113835	0.576631583	5.153625445	6.232935856	0.418315338	-179.838524	3.822766934	0.007311873	360.1734839	-180.8113041	0.378030634	0.163066098	not-adaptive	0.378030634	0.19936262
ENSMUSG00000036241.3	Ube2r2	4.567667179	10.63674392	2.8144114	0.886383994	-294.282501	4.385338619	4.602090768	-0.21675215	10.64140955	2.812748299	0.885245895	-294.1396648	4.58893675	0.00041382	6221.563688	-294.5916172	0.636384455	0.341736839	not-adaptive	0.636384455	-0.069601192
ENSMUSG00000036246.14	Gmip	4.544799958	19270171.18	1.92E-06	1624609.162	-196.8645285	4.329066598	4.589525166	-0.260458569	19270581.85	1.92E-06	1624643.783	-196.711418	4.54479996	3.12E-10	1.00E+10	-196.8645288	0.85803464	0.580008061	not-adaptive	0.85803464	-0.084288905
ENSMUSG00000036256.13	Igfbp7	9.72784422	1.973953156	5.333211979	0.15787091	-254.4697733	9.420095558	9.79258471	-0.372489152	1.993482095	5.30528578	0.158707232	-254.3125934	10.17913468	0.021845809	39.17988074	-257.6666519	0.034942252	0.009597501	adaptive	0.034942252	-0.055948008
ENSMUSG00000036257.15	Pnpla8	4.475889525	4.693486886	8.630205568	0.391888484	-278.3179129	5.430930096	4.288590722	1.142339374	5.442643792	7.617201039	0.446185733	-276.8496938	4.317326339	0.007170236	485.1652051	-278.01252	0.312601481	0.127256869	not-adaptive	0.312601481	0.340695654
ENSMUSG00000036270.16	Edc4	4.964723311	6.476917243	3.593901393	0.537628354	-264.4224495	5.126682499	4.930265225	0.196417274	6.478797052	3.557702341	0.542670392	-264.3122546	4.990817086	0.001637432	1240.292605	-265.4587052	0.317762649	0.129966793	not-adaptive	0.317762649	0.056360294
ENSMUSG00000036273.15	Lrrk2	4.354802526	15.69270711	2.147841188	1.312679749	-288.371843	3.986382261	4.422818654	-0.436436392	21.36809512	1.575472868	1.793413592	-287.7909036	4.315857018	0.00051132	5534.529945	-288.4010219	0.543286592	0.269314222	not-adaptive	0.543286592	-0.14988603
ENSMUSG00000036275.13	9530068E07Rik	7.413721083	3.215966334	3.011242908	0.269214413	-239.6730297	8.005661743	7.291489957	0.714171786	3.532042831	2.777033266	0.29205744	-238.1181472	7.321084971	0.006084977	133.9963369	-240.4272561	0.099349745	0.031634091	not-adaptive	0.099349745	0.134807012
ENSMUSG00000036281.13	Snapc4	4.286392917	22564894.24	1.12E-06	1902376.943	-143.6455104	4.220255573	4.296936552	-0.076680979	22564894.24	1.12E-06	1902376.943	-143.6323754	4.286392924	2.12E-10	1.00E+10	-143.6455107	0.986950512	0.871240828	not-adaptive	0.986950512	-0.025978105
ENSMUSG00000036285.10	Noa1	4.334332688	8.369470195	3.051564358	0.718818089	-131.2383574	4.666194758	4.256212669	0.409982089	8.784686965	2.948870161	0.740437956	-130.8996179	4.290753042	0.000899162	2521.062963	-131.2870454	0.678800824	0.378719277	not-adaptive	0.678800824	0.132676284
ENSMUSG00000036291.6	Ap5m1	4.123867275	10065427.5	4.92E-06	848581.3221	-179.2528998	5.390206306	3.892002383	1.498203924	22112997.07	2.08E-06	1864278.86	-176.1930819	4.143802923	0.000627888	6525.252718	-179.1861139	0.050135196	0.014419342	not-adaptive	0.050135196	0.469827899
ENSMUSG00000036299.5	BC031181	7.311238547	10.36004431	1.185390248	0.871434495	-237.7243389	7.221856447	7.329119603	-0.107263156	10.6183549	1.164356528	0.887677577	-237.633754	7.351374584	0.000499737	2051.488759	-236.9260379	1	1	not-adaptive	1	-0.021270164
ENSMUSG00000036309.14	Skp1a	8.806717634	5.448447866	0.53498811	0.445853332	-129.2408779	8.889099245	8.789431822	0.099667423	5.496278181	0.52173016	0.457360831	-129.0396091	8.898079012	0.000490462	508.4288719	-132.0281461	0.050361062	0.014493028	not-adaptive	0.050361062	0.016267327
ENSMUSG00000036315.13	Znrd1	5.957615824	3079965.412	7.07E-06	259666.0342	-192.9615051	5.736160299	5.997244707	-0.261084408	3688856.045	5.88E-06	310997.1745	-192.6932586	5.957615832	1.84E-10	1.00E+10	-192.9615052	0.764719176	0.4638897	not-adaptive	0.764719176	-0.064214499
ENSMUSG00000036323.14	Srp72	5.751038828	14.4723974	1.990356645	1.206293591	-287.9712426	5.808587978	5.738493888	0.07009409	14.2281293	2.022450536	1.185879296	-287.95243	5.758276725	0.000184313	13275.7526	-288.0905179	0.871022147	0.599218791	not-adaptive	0.871022147	0.017515358
ENSMUSG00000036333.11	Kidins220	3.952500089	7.946689237	3.43806129	0.67455403	-247.7046903	4.151311308	3.912704176	0.238607132	8.140469749	3.376617467	0.687031496	-247.5588775	3.95849387	2.54E-10	1.00E+10	-248.7187221	0.31353489	0.127745543	not-adaptive	0.31353489	0.085401086
ENSMUSG00000036339.18	Tmem260	3.270372254	12.55556214	2.774020461	1.04937079	-167.5143078	3.539715222	3.236028772	0.30368645	12.57156293	2.747287919	1.05697572	-167.3979104	3.269658433	3.02E-10	1.00E+10	-167.5916548	0.823868454	0.533622352	not-adaptive	0.823868454	0.129408862
ENSMUSG00000036352.16	Ubac1	5.198171411	18381071.14	1.51E-06	1549651.517	-169.5550678	5.554253606	5.144759081	0.409494525	18381376.07	1.49E-06	1549677.226	-169.1788859	5.198171409	2.34E-10	1.00E+10	-169.555068	0.686477328	0.385728754	not-adaptive	0.686477328	0.110489532
ENSMUSG00000036371.6	Serbp1	8.81767542	1.919744869	3.053510953	0.154180868	-205.8949432	8.566553273	8.870560735	-0.304007462	1.956636216	3.057769994	0.153983963	-205.7161891	9.094994613	0.008206819	57.13055607	-202.9817679	1	1	not-adaptive	1	-0.050310447
ENSMUSG00000036372.14	Tmem258	7.975045492	5.489919331	1.451342874	0.452092845	-214.5989038	8.174383307	7.933261369	0.241121938	5.688514372	1.401018083	0.46856298	-214.1605931	8.07237757	0.001419153	456.2453812	-213.2921699	1	1	not-adaptive	1	0.043195814
ENSMUSG00000036390.8	Gadd45a	4.950482588	8.746876349	7.021954174	0.742069689	-245.8605693	5.930817357	4.696278437	1.234538919	15.30928223	4.076071457	1.280218827	-243.7513545	4.918482198	0.00219318	2457.922178	-246.29463	0.078608494	0.0241121	not-adaptive	0.078608494	0.336712997
ENSMUSG00000036391.16	Sec24a	2.889127356	21.78768222	1.109995457	1.830907538	-243.7992153	2.970578033	2.874194857	0.096383176	23.02523567	1.045911586	1.94448608	-243.7612977	2.889050425	3.68E-06	558712.1969	-243.8227076	0.940437675	0.725996086	not-adaptive	0.940437675	0.047585814
ENSMUSG00000036398.13	Ppp1r11	6.283268014	10.74457105	1.003516631	0.908927293	-227.3397424	6.09142743	6.318419201	-0.226991771	11.85313057	0.898396648	1.017019411	-226.8857856	6.304326575	0.000320889	2878.406729	-227.5606348	0.50923324	0.245330873	not-adaptive	0.50923324	-0.052783317
ENSMUSG00000036402.13	Gng12	7.190758279	4.812277378	1.683231713	0.400495118	-214.8906545	7.287396757	7.170332406	0.117064351	4.881215319	1.696322982	0.397213872	-214.8062098	7.287508418	0.001825171	379.5842931	-216.3176779	0.220585903	0.082094709	not-adaptive	0.220585903	0.023363538
ENSMUSG00000036403.15	Cep135	2.339955221	4.214445422	3.88620699	0.368007826	-102.3909375	2.932539973	2.240271599	0.692268374	4.848960116	3.6396381	0.399303699	-101.8858843	2.159490458	1.89E-10	1.00E+10	-104.2139078	0.097488246	0.030944357	not-adaptive	0.097488246	0.388477126
ENSMUSG00000036427.5	Gpi1	8.291548689	7.643866997	0.673849594	0.642692491	-175.4885265	8.338988054	8.281605668	0.057382386	7.74482205	0.666396642	0.650415872	-175.4362816	8.221782071	0.000277624	1607.701092	-176.0651454	0.53319727	0.262081659	not-adaptive	0.53319727	0.009961812
ENSMUSG00000036435.13	Exoc1	4.934730324	4.408343321	5.381477161	0.369832487	-207.7393755	5.481224061	4.820032471	0.661191589	4.667734733	5.101050498	0.390306762	-207.0339715	4.755751693	0.005456255	374.13859	-207.6580744	0.535741815	0.263895428	not-adaptive	0.535741815	0.185455245
ENSMUSG00000036438.14	Calm2	9.511698121	6.882969233	1.095335766	0.58007765	-205.2754352	9.078703255	9.599395221	-0.520691966	9.146544971	0.811963255	0.780541387	-202.3803252	9.504905045	0.000649442	952.2132754	-201.990008	1	1	not-adaptive	1	-0.08045727
ENSMUSG00000036442.8	Thap11	5.292649277	3.203014287	5.340073228	0.274723655	-195.1314408	5.715240996	5.205799912	0.509441084	3.247315752	5.249183758	0.27880779	-194.7652443	5.510330497	0.01024989	149.042938	-197.1162031	0.095277769	0.030128985	not-adaptive	0.095277769	0.134694472
ENSMUSG00000036450.4	Hif1an	3.388756739	31872476.07	8.79E-07	2687071.616	-129.3989791	3.177530391	3.428137922	-0.250607531	31872476.07	8.76E-07	2687071.616	-129.275467	3.388756728	2.36E-10	1.00E+10	-129.3989793	0.88381082	0.619178065	not-adaptive	0.88381082	-0.10951923
ENSMUSG00000036461.16	Elf1	3.61837861	12.67078388	1.727786613	1.066470981	-191.5552552	4.351008588	3.472203364	0.878805224	3688856.045	5.80E-06	310997.1745	-188.5337511	3.616007861	1.91E-10	1.00E+10	-191.6653246	0.043649061	0.012327503	adaptive	0.043649061	0.325498417
ENSMUSG00000036473.16	Tbc1d24	2.601159558	32833977.12	1.17E-06	2768133.354	-148.599171	2.924694602	2.550607207	0.374087394	32833809.62	1.17E-06	2768119.233	-148.412437	2.60115954	3.25E-10	1.00E+10	-148.5991712	0.829664208	0.541119705	not-adaptive	0.829664208	0.197445244
ENSMUSG00000036478.8	Btg1	4.042966886	6.428194871	3.347284083	0.537671112	-276.7502485	4.721358262	3.90273243	0.818625831	7.907033118	2.691308457	0.66714909	-274.4241697	4.091565004	0.002092524	895.2061165	-278.3575868	0.019576662	0.005034972	adaptive	0.019576662	0.274717405
ENSMUSG00000036499.9	Eea1	4.53336694	4.457245889	6.11594643	0.375859194	-310.17392	5.074584282	4.422760279	0.651824003	4.6659915	5.880389609	0.390596178	-309.4684212	4.599956024	0.005910376	396.5372226	-309.5912925	0.884377445	0.62008888	not-adaptive	0.884377445	0.198342591
ENSMUSG00000036501.7	Fam13b	3.808309402	8.341149837	3.867565105	0.712039169	-237.1537677	4.336786756	3.722297967	0.614488789	9.108853251	3.557150283	0.772264862	-236.4500482	3.875365002	0.00153339	1823.164598	-236.848243	0.671531182	0.372175	not-adaptive	0.671531182	0.22043296
ENSMUSG00000036503.13	Rnf13	6.371940854	7.150631092	3.632452617	0.593585035	-295.3555039	7.074385113	6.222840943	0.851544171	9.484191819	2.690368871	0.803223179	-292.987908	6.321884006	0.002779946	760.7260001	-294.1657299	0.307948746	0.124830337	not-adaptive	0.307948746	0.185031387
ENSMUSG00000036504.6	Phpt1	5.512034475	18478045.67	6.93E-07	1557827.129	-196.7728688	5.77601351	5.463406758	0.312606752	18478045.97	6.85E-07	1557827.153	-195.9660253	5.512034473	1.08E-10	1.00E+10	-196.7728692	0.446264282	0.203974173	not-adaptive	0.446264282	0.080273279
ENSMUSG00000036513.15	Commd2	6.350239523	6.375416304	1.430896393	0.539422672	-195.7050176	6.60197153	6.302515168	0.299456362	6.730452378	1.360200999	0.567221434	-195.1221112	6.360814374	0.001074298	739.7994457	-197.2802073	0.115544906	0.037751313	not-adaptive	0.115544906	0.066969232
ENSMUSG00000036528.16	Ppfibp2	4.182833672	5.940192997	4.650432089	0.494559011	-189.7778281	4.923420275	4.023187028	0.900233247	7.724559322	3.54770091	0.657291975	-188.2623476	4.186121487	0.002841701	841.2891517	-190.4261361	0.11488904	0.037499592	not-adaptive	0.11488904	0.29132209
ENSMUSG00000036529.17	Sbf1	4.811254724	7.164218216	4.535074859	0.588910941	-318.3329449	4.915417729	4.789995156	0.125422573	7.14732977	4.512016897	0.591747405	-318.2963618	4.828931528	2.98E-10	1.00E+10	-320.1427308	0.157809146	0.054649842	not-adaptive	0.157809146	0.03728983
ENSMUSG00000036533.9	Cdc42ep3	5.97128739	5.558438936	3.82822054	0.46785895	-271.078143	6.235486635	5.922546233	0.312940402	5.715558953	3.825859631	0.467742178	-270.8365787	5.959739919	0.003693194	483.1147022	-270.6277344	1	1	not-adaptive	1	0.074284601
ENSMUSG00000036534.6	Slc38a7	4.830193556	10.92891974	2.414795647	0.907900514	-232.8562823	5.854152551	4.617304732	1.236847819	18477944.88	1.33E-06	1557818.631	-226.6015556	4.733889189	0.001424671	1493.841059	-231.9409782	0.004798641	0.001083677	adaptive	0.004798641	0.342409391
ENSMUSG00000036550.16	Cnot1	5.000241876	10282380.2	2.94E-06	866878.0759	-313.2862815	4.806620213	5.039527431	-0.232907218	10282380.2	2.93E-06	866878.0759	-313.038466	5.00024187	2.55E-10	1.00E+10	-313.2862819	0.780503679	0.481425852	not-adaptive	0.780503679	-0.068265639
ENSMUSG00000036555.14	Iqce	3.916884852	15.39121705	1.715925452	1.287554658	-166.2794649	4.277191323	3.8587716	0.418419723	17.0949403	1.532275357	1.436144016	-165.8971758	3.941421025	0.000903979	2391.114039	-166.1157656	0.803651337	0.508486928	not-adaptive	0.803651337	0.148522088
ENSMUSG00000036560.14	Lgi4	3.535256809	31827733.16	1.28E-06	2683299.769	-150.6828881	3.467674423	3.551026032	-0.08335161	32833977.12	1.24E-06	2768133.354	-150.671414	3.53525682	3.44E-10	1.00E+10	-150.6828885	0.988591161	0.879590192	not-adaptive	0.988591161	-0.034267485
ENSMUSG00000036561.9	Ppp6r2	3.971184127	6.060668606	4.481764297	0.487706268	-279.9858902	4.841719443	3.792041327	1.049678116	8.481293934	3.04916258	0.724023925	-277.1114899	3.923167282	0.003304274	665.404405	-279.4653942	0.094997538	0.030025903	not-adaptive	0.094997538	0.352544796
ENSMUSG00000036564.17	Ndrg4	5.512332644	6.147991136	5.073891143	0.519901332	-202.0547746	6.104999783	5.398377394	0.706622388	6.611596195	4.733867709	0.555528257	-201.2886062	5.448164815	0.003565838	756.6945469	-202.6158412	0.265209553	0.103259169	not-adaptive	0.265209553	0.177465406
ENSMUSG00000036565.7	Ttyh3	2.093982443	6.932453175	2.338381097	0.58265474	-142.8016914	2.859063642	1.986155515	0.872908127	6.515433665	2.358527614	0.550161934	-141.0902711	2.089836401	0.001441415	943.5673831	-142.492831	0.245966511	0.093963827	not-adaptive	0.245966511	0.525564145
ENSMUSG00000036572.16	Upf3b	3.551899639	10066033.63	2.11E-06	848632.4231	-155.5507347	3.891088372	3.484954494	0.406133878	18380524.56	1.14E-06	1549605.436	-154.9690361	3.551899646	1.79E-10	1.00E+10	-155.5507348	0.558948075	0.280762063	not-adaptive	0.558948075	0.159033929
ENSMUSG00000036580.15	Spg20	4.851498699	6.479173336	4.081021447	0.539643709	-262.887632	5.361039978	4.739492003	0.621547975	7.167094792	3.701185939	0.594845005	-261.8737733	4.889200805	0.001659306	1416.987802	-264.5938805	0.065867691	0.019678253	not-adaptive	0.065867691	0.17778046
ENSMUSG00000036591.16	Arhgap21	3.662402167	13.77005267	2.346925036	1.153831858	-289.6931593	4.163203782	3.585026737	0.578177045	17.58884201	1.818434988	1.486212436	-288.7544064	3.670910109	0.000232258	11901.9434	-289.834808	0.339459164	0.141570668	not-adaptive	0.339459164	0.215710299
ENSMUSG00000036599.10	Chst12	5.292398209	8.727411051	2.990826971	0.750028267	-276.2181693	4.444781665	5.459458206	-1.01467654	16.22882059	1.632786888	1.364804929	-272.6859736	5.305332308	2.41E-10	1.00E+10	-276.9788502	0.013665559	0.003388032	adaptive	0.013665559	-0.296645232
ENSMUSG00000036602.14	Alx1	5.538826806	3665693.159	7.34E-06	309045.1149	-261.4482321	5.704023017	5.507164199	0.196858819	3704273.442	7.24E-06	312297.5304	-261.2831198	5.53882678	2.27E-10	1.00E+10	-261.4482322	0.847798451	0.565526809	not-adaptive	0.847798451	0.05067018
ENSMUSG00000036606.17	Plxnb2	6.779770119	8.626198705	2.339433755	0.738222942	-289.4774735	7.077855341	6.718293283	0.359562057	9.296122187	2.185713964	0.789978395	-288.8918666	6.717722965	0.001235499	1402.959048	-289.4607921	0.566133401	0.286106865	not-adaptive	0.566133401	0.075217499
ENSMUSG00000036613.8	Eipr1	5.1178472	18478073.66	2.04E-06	1557829.488	-203.7050149	5.475311253	5.025171334	0.450139919	19270573.62	1.94E-06	1624643.09	-203.1706341	5.117847193	3.18E-10	1.00E+10	-203.705015	0.586031937	0.301225252	not-adaptive	0.586031937	0.123768193
ENSMUSG00000036615.7	Rfxap	3.65867651	9.898144554	3.029210481	0.837622325	-141.4690173	4.257598105	3.557743585	0.699854521	14.56284539	2.110042537	1.21036204	-140.6919988	3.689981781	0.000328635	8054.776951	-141.5787436	0.411994689	0.182950797	not-adaptive	0.411994689	0.259077238
ENSMUSG00000036620.14	Mgat4b	5.826690352	2.167096665	8.32934964	0.178847986	-267.9988491	6.767145018	5.633957665	1.133187353	2.31777404	7.925961065	0.188318323	-266.9529866	5.856157611	0.024860224	60.16172425	-268.0841438	0.322659668	0.132555832	not-adaptive	0.322659668	0.264398582
ENSMUSG00000036632.9	Alg5	6.107328354	11.58972496	1.942163165	0.978514289	-251.5841142	6.136633673	6.102164126	0.034469546	11.73376259	1.906311924	0.997935275	-251.5798673	6.114889994	0.000518306	3707.981032	-251.6438568	0.938014897	0.72053686	not-adaptive	0.938014897	0.00812648
ENSMUSG00000036636.10	Clcn7	4.017089971	19270171.18	1.97E-06	1624609.162	-200.0598732	4.837050889	3.894567075	0.942483814	20374490.24	1.80E-06	1717709.971	-198.4652289	4.017089975	3.20E-10	1.00E+10	-200.0598734	0.202980667	0.07412224	not-adaptive	0.202980667	0.31266475
ENSMUSG00000036639.12	Nudt1	4.311817479	18478325.72	3.31E-06	1557850.738	-235.0821909	4.324320458	4.310050753	0.014269705	18478046.3	3.31E-06	1557827.181	-235.0819659	4.311817484	5.15E-10	1.00E+10	-235.0821911	0.999774812	0.98306755	not-adaptive	0.999774812	0.004768582
ENSMUSG00000036644.15	Tbc1d9b	4.384010496	13.5260695	1.761457142	1.126547627	-234.5002595	4.78192998	4.306913372	0.475016608	27.51266642	0.861710675	2.322046632	-233.5826537	4.38715684	2.05E-10	1.00E+10	-234.6144421	0.356369051	0.150855702	not-adaptive	0.356369051	0.150938699
ENSMUSG00000036646.13	Man1b1	4.007563176	26.71409727	0.970494219	2.245734406	-279.1299644	3.988742687	4.011747527	-0.02300484	26.78018913	0.965666982	2.257016154	-279.1273365	4.008752628	2.20E-10	1.00E+10	-279.1440247	0.983450364	0.855040003	not-adaptive	0.983450364	-0.008296757
ENSMUSG00000036667.14	Tcaf1	5.506595812	10.79418245	2.955488252	0.911264475	-296.2254258	5.457409097	5.516019626	-0.058610528	10.92206541	2.960053627	0.91010196	-296.2156685	5.483427723	0.00042565	6525.3772	-296.5335709	0.727673778	0.425234008	not-adaptive	0.727673778	-0.015411395
ENSMUSG00000036672.5	Cenpt	5.746378692	20686348.99	1.77E-06	1744001.803	-249.6561349	5.953191216	5.714123528	0.239067689	20686348.99	1.76E-06	1744001.803	-249.5195378	5.746378683	3.08E-10	1.00E+10	-249.6561355	0.872321123	0.601196331	not-adaptive	0.872321123	0.05913101
ENSMUSG00000036676.14	Tmtc3	5.440132667	7.464929175	3.04498817	0.619498303	-294.8301276	5.775888046	5.37118739	0.404700656	7.913219706	2.824874675	0.668262732	-294.2441965	5.477820577	0.001502242	1261.694939	-293.8432344	1	1	not-adaptive	1	0.104801724
ENSMUSG00000036678.8	Aaas	6.2840351	12.92287581	2.078028061	1.079951389	-207.8594298	6.765648438	6.207667079	0.557981359	15.24598067	1.75354817	1.272548208	-207.0524167	6.286186512	2.32E-10	1.00E+10	-207.990132	0.391521301	0.170854387	not-adaptive	0.391521301	0.124177026
ENSMUSG00000036686.16	Cc2d1a	3.724913229	8.693681009	2.874514466	0.736758029	-241.0484864	3.995101203	3.67158362	0.323517583	9.04463459	2.773210613	0.763066808	-240.7408379	3.785891226	0.001431504	1479.570039	-240.6392795	1	1	not-adaptive	1	0.121829592
ENSMUSG00000036693.12	Nop14	4.779034855	11.37335854	2.483040542	0.962570344	-215.6330525	5.416814187	4.676891105	0.739923083	16.163219	1.757947771	1.353542362	-214.2637859	4.784394614	0.000743655	3234.173107	-215.5135248	0.286579623	0.113884059	not-adaptive	0.286579623	0.211894765
ENSMUSG00000036698.11	Ago2	3.793090601	9.300820168	1.61140771	0.780861718	-262.3520434	3.668526395	3.818358771	-0.149832376	9.521796126	1.565092879	0.804548921	-262.211816	3.710876447	0.00082871	1514.221313	-262.0596545	1	1	not-adaptive	1	-0.057751999
ENSMUSG00000036707.16	Cab39	3.93680115	9.934522211	4.257157335	0.835144162	-266.0986787	3.910069633	3.942646772	-0.032577139	9.957594088	4.260503682	0.834519273	-266.096603	3.921473964	3.76E-10	1.00E+10	-266.4400033	0.709354194	0.407254745	not-adaptive	0.709354194	-0.011970163
ENSMUSG00000036712.15	Cyld	4.546075611	3078509.231	1.12E-05	259543.2609	-284.9233899	4.719550946	4.510233599	0.209317346	3078509.231	1.12E-05	259543.2609	-284.7667813	4.537753701	0.000523614	5416.562446	-284.733974	1	1	not-adaptive	1	0.06544744
ENSMUSG00000036718.17	Micall2	3.062345814	9.751415632	2.308191134	0.826730684	-222.8260536	3.403065539	2.99519577	0.407869769	10.56784099	2.157442843	0.882132931	-222.262932	3.08640596	0.00070812	2743.751848	-222.9523308	0.501877678	0.240306046	not-adaptive	0.501877678	0.184184634
ENSMUSG00000036733.16	Rbm42	5.773486921	4.117978214	4.510544287	0.347912692	-275.465701	6.005076359	5.725277151	0.279799207	4.124477247	4.440463946	0.353266264	-275.2990752	5.865779436	0.005999992	261.7975267	-274.9515774	1	1	not-adaptive	1	0.068837057
ENSMUSG00000036737.12	Oxsr1	3.216076464	17.33037699	1.422634477	1.451875653	-136.1301898	3.910139694	3.127285513	0.78285418	11.18695676	2.081227071	0.943280761	-135.1240668	3.213703432	2.11E-10	1.00E+10	-136.1416409	0.361470763	0.153699199	not-adaptive	0.361470763	0.32230921
ENSMUSG00000036748.16	Cuedc2	7.309434106	18.12378319	0.67216342	1.522456188	-235.993735	6.990602555	7.375384537	-0.384781981	47.17586896	0.257297453	3.959646274	-234.4511421	7.312458992	1.04E-10	1.00E+10	-236.0653913	0.199040052	0.072367015	not-adaptive	0.199040052	-0.077301456
ENSMUSG00000036751.7	Cox6b1	9.859656236	3.629900729	0.892468244	0.302088003	-145.8753493	9.533796476	9.928019155	-0.394222679	4.130451909	0.814644051	0.331661567	-144.1466366	9.951069088	0.001478341	183.642796	-146.2403938	0.123223288	0.040722762	not-adaptive	0.123223288	-0.058455071
ENSMUSG00000036752.4	Tubb4b	8.24471665	9.252081131	3.14279997	0.781475728	-303.4128754	7.372979556	8.412528684	-1.039549129	20.22910538	1.434854529	1.705610798	-299.7322884	8.213630983	0.001936884	1234.555925	-301.9200342	0.112169322	0.036459314	not-adaptive	0.112169322	-0.190291762
ENSMUSG00000036769.14	Wdr44	3.885963861	5.596316887	5.11677359	0.455576384	-157.0353836	3.458841057	3.960989674	-0.502148617	5.513329256	5.045616324	0.457869224	-156.7127908	3.976614923	0.00194817	1333.778522	-158.4633003	0.173685436	0.061331085	not-adaptive	0.173685436	-0.195572221
ENSMUSG00000036775.13	Decr2	4.259284436	17.52127241	2.273811099	1.476150926	-278.5910611	4.025088641	4.303135769	-0.278047128	18.5143828	2.148140882	1.561119088	-278.4051631	4.232229331	0.000432405	7789.459297	-278.6007533	0.822349169	0.531679591	not-adaptive	0.822349169	-0.096367805
ENSMUSG00000036777.8	Anln	6.268199674	15.19236069	2.904757405	1.267055304	-247.8281391	5.881403103	6.323245893	-0.441842789	18.25003493	2.415951586	1.52678113	-247.5338503	6.280350846	0.000185873	20196.9398	-247.9147203	0.683266665	0.382784502	not-adaptive	0.683266665	-0.104504949
ENSMUSG00000036779.12	Tent4b	3.684476456	4.413875658	6.091850648	0.364316862	-196.9362933	3.988417389	3.628192817	0.360224573	4.449820346	5.956732218	0.372862382	-196.7755177	3.919642231	0.003335955	770.2002267	-199.8867048	0.044548042	0.012614585	adaptive	0.044548042	0.136565268
ENSMUSG00000036781.13	Rps27l	9.898323414	8.801979769	0.588144686	0.751621435	-175.8879302	9.70012911	9.938890222	-0.238761112	10.12877103	0.521105417	0.847682521	-174.8460333	9.906763358	6.92E-05	6751.630636	-176.8061212	0.140846034	0.047709889	not-adaptive	0.140846034	-0.035080819
ENSMUSG00000036792.12	Mbd5	4.008599658	22.51694694	1.817296289	1.908806319	-208.7439844	4.692909649	3.901740948	0.791168701	3097222.436	1.32E-05	261118.7283	-207.6683107	4.010332741	3.51E-10	1.00E+10	-208.7570739	0.336632588	0.140039381	not-adaptive	0.336632588	0.26636469
ENSMUSG00000036810.16	Cnep1r1	6.013695798	7.18003645	4.032042246	0.605082738	-297.523732	6.37085275	5.937498465	0.433354286	7.447883449	3.908312134	0.622826569	-297.025185	6.032919077	0.00115107	2257.890632	-299.1100317	0.124326173	0.041153244	not-adaptive	0.124326173	0.101631258
ENSMUSG00000036817.14	Sun1	6.194431803	9.178254894	2.470568344	0.782109632	-287.799531	6.276729609	6.177695697	0.099033912	9.20153749	2.469409758	0.782199759	-287.7608997	6.184073217	0.001152481	1682.454749	-287.6657677	1	1	not-adaptive	1	0.022944254
ENSMUSG00000036819.14	Jmjd4	3.664145163	6.510650189	4.188800417	0.550247434	-98.5927942	3.850182598	3.633458321	0.216724278	6.536069157	4.20373862	0.547196923	-98.54525529	3.614871446	2.64E-10	1.00E+10	-99.02122586	0.621281767	0.329225689	not-adaptive	0.621281767	0.083583511
ENSMUSG00000036820.12	Amdhd2	5.596356253	4331883.021	5.20E-06	365203.9538	-177.4712848	5.898243135	5.540191252	0.358051883	3091001.21	7.23E-06	260594.2367	-177.0141662	5.59635624	1.90E-10	1.00E+10	-177.471285	0.633105134	0.338992562	not-adaptive	0.633105134	0.090349514
ENSMUSG00000036822.6	Topors	4.389048266	5.989257999	5.892506322	0.497043758	-259.9040867	4.615495313	4.344556368	0.270938945	5.961022914	5.811424229	0.503440758	-259.7910449	4.438302142	0.002975608	1025.880043	-260.0333284	0.784833678	0.486360941	not-adaptive	0.784833678	0.087276612
ENSMUSG00000036835.7	Psenen	6.522790184	6.776341431	1.833686378	0.567276043	-236.081811	6.739160774	6.478245896	0.260914877	6.950599898	1.788342592	0.580686238	-235.6886998	6.369326647	0.001430949	725.5232471	-235.9662277	0.757654413	0.45625921	not-adaptive	0.757654413	0.056965714
ENSMUSG00000036840.5	Siah1a	3.40232491	5.34974887	6.659383323	0.436502287	-136.2247057	5.149263357	3.074038644	2.075224713	4026853.678	8.63E-06	339489.7782	-131.0890934	3.285058888	0.005748699	515.5728269	-136.6350628	0.003903158	0.000867038	adaptive	0.003903158	0.744230757
ENSMUSG00000036845.12	Lin37	5.559474908	7.931516522	1.843654301	0.678737755	-131.9234049	6.048788012	5.481857229	0.566930783	8.621756754	1.69328456	0.729163775	-130.9428392	5.552457521	0.001153305	1071.871376	-131.765714	0.439167316	0.199538419	not-adaptive	0.439167316	0.141981346
ENSMUSG00000036850.4	Mrpl41	6.453166529	11.14806895	1.643439603	0.94033593	-222.1063551	6.383180727	6.467088947	-0.08390822	11.25046119	1.638073072	0.943383026	-222.0734493	6.449219137	0.000405878	3863.915625	-222.1002647	0.973540928	0.816861676	not-adaptive	0.973540928	-0.018840958
ENSMUSG00000036854.14	Hspb6	6.534985613	18478045.93	1.11E-06	1557827.15	-226.969999	6.198027506	6.59410107	-0.396073564	18478045.94	1.10E-06	1557827.151	-226.1953353	6.534985612	1.73E-10	1.00E+10	-226.9699995	0.460858488	0.2132346	not-adaptive	0.460858488	-0.089366843
ENSMUSG00000036860.14	Mrpl55	6.244428416	3529700.131	6.51E-06	297581.7727	-236.1988347	6.850030797	6.120063641	0.729967156	18477944.88	1.20E-06	1557818.631	-233.5224844	6.244428416	1.94E-10	1.00E+10	-236.1988349	0.068813832	0.020690195	not-adaptive	0.068813832	0.162563819
ENSMUSG00000036864.16	Proser3	3.668385854	3945594.165	8.07E-06	332638.8515	-110.9410527	2.870754153	3.814889636	-0.944135483	16922647.43	1.80E-06	1426687.268	-109.6506256	3.668385849	2.68E-10	1.00E+10	-110.9410528	0.275153212	0.108163265	not-adaptive	0.275153212	-0.410211535
ENSMUSG00000036873.13	2410004B18Rik	5.065440141	6.407034584	3.556894771	0.540524081	-169.3276183	5.628692159	4.952307334	0.676384825	7.203552038	3.215443685	0.596313728	-168.3698257	5.176105857	0.002881507	654.7170296	-168.7603899	0.676675022	0.376796289	not-adaptive	0.676675022	0.184698898
ENSMUSG00000036879.15	Phkb	4.408466948	6.219468955	3.983109668	0.529310091	-228.9954064	5.248747447	4.240127915	1.008619532	9.20174298	2.753337772	0.772892752	-226.4381702	4.256964068	0.002374781	920.1586199	-229.7848503	0.035201024	0.009677264	adaptive	0.035201024	0.307865393
ENSMUSG00000036880.10	Acaa2	6.631129995	10.96885352	1.264828601	0.920115199	-212.2905894	6.768709212	6.602487986	0.166221226	11.10287337	1.251141418	0.928512348	-212.109099	6.624715109	1.22E-10	1.00E+10	-212.5995977	0.612320945	0.321952681	not-adaptive	0.612320945	0.035870968
ENSMUSG00000036893.17	Ehmt1	4.630705002	17985717.69	2.78E-06	1516320.801	-312.3172416	4.261284	4.699783725	-0.438499725	17985717.68	2.77E-06	1516320.801	-311.8747259	4.630704988	4.22E-10	1.00E+10	-312.3172418	0.642418085	0.346827168	not-adaptive	0.642418085	-0.141306163
ENSMUSG00000036894.3	Rap2b	4.326455058	3.344769589	2.580053422	0.280485242	-230.7092057	5.047966075	4.176364704	0.871601371	3.961525138	2.204717306	0.328056833	-227.7942492	4.482705893	0.004220367	175.427306	-231.3824612	0.02764772	0.007386779	adaptive	0.02764772	0.273454513
ENSMUSG00000036898.16	Zfp157	4.294779362	9.9076973	3.615031032	0.840333899	-136.1208981	3.879150247	4.384015873	-0.504865626	9.425528964	3.756234039	0.796345763	-135.7785977	4.30094402	3.22E-10	1.00E+10	-136.2011008	0.655404242	0.357968926	not-adaptive	0.655404242	-0.176512366
ENSMUSG00000036932.14	Aifm1	5.623807622	10.27551832	2.730307006	0.859282624	-211.310011	5.81678624	5.599017063	0.217769177	10.3552414	2.711484193	0.864412262	-211.2221031	5.538259919	0.001326912	1734.744983	-210.5775328	1	1	not-adaptive	1	0.055048711
ENSMUSG00000036934.9	4921524J17Rik	5.888197046	3108240.965	6.69E-06	262049.9108	-268.5697636	6.078751697	5.848922424	0.229829273	3078509.231	6.73E-06	259543.2609	-268.2319118	5.888197012	1.75E-10	1.00E+10	-268.5697637	0.713300901	0.411070024	not-adaptive	0.713300901	0.055604235
ENSMUSG00000036940.15	Kdm1a	4.130410151	11.27379659	3.090739121	0.946260665	-199.6396323	5.166342483	3.911173641	1.255168843	19258655.09	1.75E-06	1623638.273	-196.1136765	4.090393407	0.000794976	3734.478283	-199.738006	0.026666971	0.007095398	adaptive	0.026666971	0.401541697
ENSMUSG00000036943.9	Rab8b	3.685550564	11.60175544	2.366068786	0.974408074	-202.3552543	3.637266397	3.695245281	-0.057978884	11.57182998	2.347710608	0.982049899	-202.3462816	3.691005681	2.41E-10	1.00E+10	-202.5730051	0.797141128	0.500702519	not-adaptive	0.797141128	-0.022815536
ENSMUSG00000036955.16	Kifbp	3.969928883	7.633624169	3.613081348	0.641837728	-148.7181612	4.391743172	3.878498914	0.513244258	8.349950434	3.230430554	0.718552609	-148.2106817	4.011599113	2.55E-10	1.00E+10	-149.1425653	0.393811216	0.172190633	not-adaptive	0.393811216	0.179295291
ENSMUSG00000036966.15	Spryd3	4.833401293	29.14357926	1.154828631	2.454306255	-250.6807114	4.197782099	4.957659767	-0.759877668	3742848.925	8.80E-06	315551.0921	-248.8845888	4.833958754	2.85E-10	1.00E+10	-250.6880131	0.164733817	0.057542059	not-adaptive	0.164733817	-0.240031986
ENSMUSG00000036968.15	Cnpy4	6.439196475	13.26898149	1.42592492	1.114204456	-238.1971317	6.842169416	6.373367097	0.468802319	2114135.786	9.05E-06	178232.2459	-237.1151976	6.458504796	0.000603638	2596.215599	-237.72328	0.544393775	0.27011461	not-adaptive	0.544393775	0.102398066
ENSMUSG00000036977.8	Anapc10	4.783945611	10.40655131	2.113962589	0.870335592	-251.6275438	5.005805281	4.738890837	0.266914444	11.31670736	1.957260013	0.942198238	-251.3433036	4.822784299	0.000632439	2946.114971	-251.5842831	0.785857724	0.487536293	not-adaptive	0.785857724	0.079052745
ENSMUSG00000036980.13	Taf6	6.004950085	14069303.84	1.69E-06	1186142.15	-287.8120157	5.832633762	6.042242423	-0.209608661	14069303.84	1.68E-06	1186142.15	-287.5498395	6.004950093	2.00E-10	1.00E+10	-287.8120162	0.769375099	0.46899057	not-adaptive	0.769375099	-0.05093658
ENSMUSG00000036985.12	Zdhhc9	4.815301637	18478046.9	1.52E-06	1557827.232	-210.7708946	5.152468561	4.760253976	0.392214585	18478046.9	1.50E-06	1557827.232	-210.3213855	4.79140238	0.000214173	10902.8063	-210.7198152	0.671373509	0.372034049	not-adaptive	0.671373509	0.114225248
ENSMUSG00000036986.16	Pml	5.052682537	9.701854351	2.818266506	0.812906615	-267.838012	5.262582922	5.014666966	0.247915956	9.744550213	2.787445899	0.820353157	-267.6592833	5.008251753	0.000966554	2401.355992	-267.8499968	0.826369335	0.536840552	not-adaptive	0.826369335	0.069617169
ENSMUSG00000036989.16	Trim3	3.784445253	10.35399187	3.302581515	0.870310997	-264.0775933	3.73948646	3.791446385	-0.051959925	10.36078824	3.318096097	0.866015901	-264.0720759	3.845647107	0.000913506	3191.01824	-263.9413009	1	1	not-adaptive	1	-0.019908162
ENSMUSG00000036990.13	Otud4	3.70004737	6.987299271	5.102735949	0.590866397	-286.2198155	3.846199596	3.66875896	0.177440636	7.014690617	5.121772788	0.588136251	-286.1588799	3.752814036	0.003411819	887.7495089	-286.0892235	1	1	not-adaptive	1	0.068141511
ENSMUSG00000036992.10	Nxt1	6.919034748	18478045.67	1.17E-06	1557827.129	-228.720296	6.688519148	6.952817207	-0.264298059	18478045.67	1.17E-06	1557827.129	-228.435914	6.919034754	1.82E-10	1.00E+10	-228.7202963	0.752478956	0.450750291	not-adaptive	0.752478956	-0.05591083
ENSMUSG00000037003.16	Tns2	4.323923902	12.67332116	3.481120275	1.064822741	-288.512023	4.106008747	4.364131232	-0.258122484	12.85265107	3.457930653	1.070527386	-288.3796215	4.331673916	3.84E-10	1.00E+10	-288.7331298	0.702220143	0.400435991	not-adaptive	0.702220143	-0.087957784
ENSMUSG00000037010.7	Apln	5.081996809	3.806452484	7.468573803	0.307665197	-195.1318737	5.299511227	5.041940687	0.257570541	3.79831197	7.44297971	0.308332389	-195.0683641	4.873643687	0.008499905	278.822966	-194.8408324	1	1	not-adaptive	1	0.07188016
ENSMUSG00000037012.18	Hk1	6.240715043	3.850619035	3.09574109	0.326460549	-253.3855358	6.45047768	6.197413418	0.253064262	3.933196551	3.086808403	0.327448147	-253.1910764	6.249509709	0.005414739	202.378054	-260.3442682	0.000782363	0.000155337	adaptive	0.000782363	0.05773979
ENSMUSG00000037013.17	Ss18	7.402579792	5.084201952	3.29850941	0.414735806	-276.2151871	7.372271925	7.408981802	-0.036709877	5.170064444	3.347428993	0.408730014	-276.2108638	7.490551541	0.003657136	379.7641173	-277.3004207	0.336365501	0.139894993	not-adaptive	0.336365501	-0.007166005
ENSMUSG00000037017.15	Zscan21	5.253507801	28.32403102	1.141788653	2.387954694	-225.1171476	5.367928937	5.23225208	0.135676857	35.81975304	0.904908101	3.018479122	-225.0655772	5.25568141	2.75E-10	1.00E+10	-225.1227682	0.944413731	0.735209547	not-adaptive	0.944413731	0.036933524
ENSMUSG00000037031.10	Tspan15	5.505088295	10.09879106	2.822958613	0.847006342	-263.153764	5.742333697	5.457343932	0.284989765	10.16721318	2.797071656	0.852349778	-262.9103232	5.474300859	0.00052902	4657.414328	-263.4033176	0.610794703	0.320724738	not-adaptive	0.610794703	0.073438203
ENSMUSG00000037049.9	Smpd1	5.821402303	15.15744891	1.133890492	1.272913194	-253.4484865	6.000198888	5.785944866	0.214254021	16.04560432	1.072487604	1.343841288	-253.1521584	5.823461507	1.48E-10	1.00E+10	-253.5844241	0.649036901	0.352473707	not-adaptive	0.649036901	0.052457746
ENSMUSG00000037058.16	Paip2	7.869233924	4.601848405	1.977391506	0.377912264	-226.8644988	8.503205066	7.737324828	0.765880238	5.848016265	1.534474629	0.486886579	-223.3448223	7.825636771	0.002176075	351.3946718	-227.6757144	0.013155807	0.00324953	adaptive	0.013155807	0.136171889
ENSMUSG00000037060.3	Cavin3	7.008346002	1.968551331	7.119870946	0.151294453	-272.6766893	7.114152386	6.986043473	0.128108913	1.960263973	7.081630322	0.152108354	-272.662843	7.299059435	0.02722904	39.96305716	-274.6377086	0.138779957	0.046878853	not-adaptive	0.138779957	0.026216257
ENSMUSG00000037062.13	Sh3glb1	7.014305216	2.516994138	5.586569027	0.205837589	-269.3403434	7.331182114	6.948467453	0.382714661	2.523756806	5.48856263	0.209553108	-269.1502529	7.207633109	0.02663095	44.60685258	-277.7415466	0.000185716	3.40E-05	adaptive	0.000185716	0.07735103
ENSMUSG00000037070.10	Rbmxl1	6.085470966	5.87822496	2.915448267	0.490306341	-261.3964811	5.154838079	6.268604403	-1.113766324	9.22349419	1.806156564	0.784970955	-256.2195349	6.091256965	0.00215152	670.553587	-260.8312459	0.009934805	0.002389385	adaptive	0.009934805	-0.282217176
ENSMUSG00000037071.3	Scd1	6.193850742	5.937950392	3.853677664	0.493978342	-301.7167306	6.412652332	6.149366877	0.263285455	6.033904469	3.768775115	0.505418482	-301.5239749	6.062238655	0.003318822	599.0272596	-304.7446768	0.039927023	0.011149051	adaptive	0.039927023	0.06048331
ENSMUSG00000037072.15	Selenof	9.992615246	4.107644101	0.790625044	0.351505368	-146.0927468	9.883235539	10.01561666	-0.132381124	4.207199102	0.788560955	0.352429165	-145.8760617	9.924725229	0.001097378	257.6930345	-147.0925411	0.296271397	0.118808464	not-adaptive	0.296271397	-0.019195922
ENSMUSG00000037075.7	Rnf139	3.974736597	51.7876093	0.764211579	4.373182926	-161.866201	4.090108844	3.963779078	0.126329766	44.40692885	0.895313066	3.728406849	-161.8510797	3.974284767	3.35E-10	1.00E+10	-161.8664846	0.984713175	0.860665516	not-adaptive	0.984713175	0.04526268
ENSMUSG00000037089.11	Slc35b2	6.836948685	7.742480091	2.680717268	0.650242321	-270.5771861	6.875776219	6.829149111	0.046627107	7.749330293	2.698586724	0.645634538	-270.5692618	6.841629378	0.000183509	10278.65115	-271.7199007	0.316434533	0.129267615	not-adaptive	0.316434533	0.009816756
ENSMUSG00000037096.6	Gm9762	3.590234831	6.470991734	1.832104348	0.538903803	-207.7263936	3.691118147	3.566256519	0.124861628	6.335225235	1.827029	0.538895385	-207.6399139	3.634686946	1.11E-10	1.00E+10	-208.9215376	0.277586214	0.109373708	not-adaptive	0.277586214	0.049647438
ENSMUSG00000037104.9	Socs5	4.350543479	4.746105435	5.765379653	0.388396154	-189.0601249	4.510776233	4.31518069	0.195595542	4.768024816	5.710629885	0.392369981	-189.0034455	4.381544288	0.005210613	447.5762052	-189.6654087	0.515837654	0.249888603	not-adaptive	0.515837654	0.063954749
ENSMUSG00000037110.20	Ralgapa2	2.612219306	31872476.01	9.80E-07	2687071.612	-112.2828053	2.686739981	2.595141651	0.09159833	31872477.62	9.80E-07	2687071.747	-112.2685461	2.612219328	2.63E-10	1.00E+10	-112.2828054	0.985841893	0.865895398	not-adaptive	0.985841893	0.050043418
ENSMUSG00000037111.9	Setd7	3.45315143	5.485018041	6.642906772	0.451507858	-280.6421326	3.39211553	3.465219614	-0.073104084	5.484678091	6.616866893	0.453403466	-280.6345623	3.514744509	0.002969497	1080.546701	-281.3203552	0.503690695	0.241539608	not-adaptive	0.503690695	-0.030761482
ENSMUSG00000037112.16	Sik2	3.594540466	7.902594956	4.377704107	0.66796669	-241.2199603	4.221677722	3.489197588	0.732480134	8.535020035	3.967955372	0.732981102	-240.2881852	3.58204675	0.001227772	2498.742465	-241.8879337	0.2019473	0.073660921	not-adaptive	0.2019473	0.274921152
ENSMUSG00000037134.17	Prmt9	3.558995927	10065364.9	6.43E-06	848576.0453	-163.2703803	3.537920317	3.563211049	-0.025290732	10065242.4	6.43E-06	848565.7172	-163.2697945	3.558995922	5.46E-10	1.00E+10	-163.2703805	0.999414178	0.972690326	not-adaptive	0.999414178	-0.010276382
ENSMUSG00000037148.8	Arhgap10	3.842736534	3.627038199	6.128347243	0.304483741	-275.2984554	3.562825324	3.902349661	-0.339524336	3.668786781	6.06537588	0.307719177	-275.129567	3.949875134	0.009800437	204.1347679	-279.6443002	0.010946525	0.00265662	adaptive	0.010946525	-0.131321299
ENSMUSG00000037149.10	Ddx1	6.422758367	11.2916663	1.605775208	0.946401171	-270.3249115	6.646175195	6.382725259	0.263449936	12.74032182	1.427948643	1.067596446	-269.9511582	6.368553083	0.000830801	1795.905724	-269.5155895	1	1	not-adaptive	1	0.058351774
ENSMUSG00000037151.8	Lrrc20	3.439030313	18.22522985	1.795754446	1.523525342	-204.6621741	3.53956487	3.418438394	0.121126476	18.46670356	1.766848558	1.548106556	-204.6252585	3.445317645	7.73E-05	35926.62964	-204.6918891	0.935540731	0.715074402	not-adaptive	0.935540731	0.05023459
ENSMUSG00000037152.11	Ndufc1	8.765325732	5.213459672	1.601126202	0.434022332	-220.0945338	8.753850847	8.767731953	-0.013881106	5.206474923	1.600454626	0.43416074	-220.0932632	8.730381937	0.001579461	442.1935912	-219.881084	1	1	not-adaptive	1	-0.00228589
ENSMUSG00000037174.18	Elf2	5.217162573	3.798381904	4.757917007	0.308127061	-224.9615211	6.3187092	4.992554055	1.326155145	4.723894508	3.762361704	0.387451372	-221.2394212	5.104950584	0.00787104	190.6708892	-226.8500964	0.003658598	0.000808616	adaptive	0.003658598	0.339851824
ENSMUSG00000037190.12	Cyb561d2	5.856014189	3621915.332	6.46E-06	305353.5749	-172.3180806	5.980949011	5.8297933	0.15115571	3622223.157	6.45E-06	305379.5282	-172.236595	5.856014198	1.97E-10	1.00E+10	-172.3180808	0.921745834	0.686435314	not-adaptive	0.921745834	0.036929686
ENSMUSG00000037197.11	Rbm17	6.110362544	3.676432351	6.951239238	0.30229108	-287.871908	6.822838961	5.960207117	0.862631844	3.841462023	6.444053256	0.326018329	-286.851098	6.174459217	0.011194482	194.5803109	-290.1611054	0.036515903	0.010083899	adaptive	0.036515903	0.1950097
ENSMUSG00000037204.7	Atg101	5.81465714	25.97111501	1.224118621	2.180020707	-225.8554484	6.368743801	5.718004312	0.650739489	3044288.078	1.03E-05	256658.1757	-224.653376	5.817269643	2.69E-10	1.00E+10	-225.8654367	0.297583439	0.119480226	not-adaptive	0.297583439	0.155497129
ENSMUSG00000037210.16	Fam193a	2.89057399	10.95306382	3.257036788	0.924087314	-193.2228927	3.409148302	2.782844175	0.626304127	9.685445231	3.567941933	0.822896392	-192.528172	2.891131925	3.15E-10	1.00E+10	-193.3562209	0.436900899	0.19813102	not-adaptive	0.436900899	0.292851232
ENSMUSG00000037214.12	Thap1	4.503637563	9.574553136	2.306048186	0.802569165	-186.0094244	4.884420412	4.424246746	0.460173666	10.74739936	2.037279864	0.906659771	-185.3427773	4.492404422	0.000799621	2358.769351	-186.1892177	0.428939069	0.193221651	not-adaptive	0.428939069	0.142755532
ENSMUSG00000037221.13	Mospd3	4.954712606	18.88083391	1.334179477	1.581682113	-219.6390036	4.828307696	4.977234677	-0.148926981	23.43990495	1.065542517	1.989245413	-219.5700892	4.959331537	2.15E-10	1.00E+10	-219.667549	0.907138767	0.65885316	not-adaptive	0.907138767	-0.043826793
ENSMUSG00000037225.13	Fgf2	3.218498599	31827733.16	8.52E-07	2683299.769	-135.5900745	2.97260879	3.256918882	-0.284310091	32833977.12	8.22E-07	2768133.354	-135.4368381	3.218498597	2.29E-10	1.00E+10	-135.5900748	0.857926613	0.579852335	not-adaptive	0.857926613	-0.131778178
ENSMUSG00000037234.17	Hook3	3.588197289	6.36109251	4.937424765	0.530088127	-283.0224687	3.40442706	3.623173713	-0.218746653	6.445260676	4.878911669	0.536814786	-282.9320603	3.622381531	0.002660415	1033.365849	-284.5347513	0.201353931	0.073396361	not-adaptive	0.201353931	-0.089841954
ENSMUSG00000037235.13	Mxd4	4.7442101	5.723436801	4.72373974	0.467713518	-148.9021087	4.878931926	4.718217438	0.160714488	5.737602333	4.645263242	0.476208338	-148.8650924	4.814074669	0.00012185	21032.89729	-149.4947478	0.532775373	0.261781594	not-adaptive	0.532775373	0.048323448
ENSMUSG00000037236.16	Matr3	7.298666627	4.462822971	3.026767522	0.375818801	-259.3816443	7.541190038	7.248100379	0.29308966	4.58748098	3.003102147	0.378722853	-259.0952051	7.372849744	0.003739159	310.5633758	-260.4910625	0.247620643	0.094752787	not-adaptive	0.247620643	0.057189271
ENSMUSG00000037239.8	Spred3	2.132592521	18380551.68	1.35E-06	1549607.722	-159.0857679	2.14632437	2.128865305	0.017459065	18380551.26	1.35E-06	1549607.687	-159.0846781	2.142421765	7.73E-05	26920.1945	-159.0802254	1	1	not-adaptive	1	0.011783452
ENSMUSG00000037242.8	Clic4	8.20686595	2.0103986	2.781539747	0.168903113	-204.2670319	8.515030186	8.142133008	0.372897178	2.081738236	2.798428103	0.167872356	-203.9595482	8.354917275	0.010035427	47.07383208	-205.5637499	0.201049981	0.073260936	not-adaptive	0.201049981	0.064604855
ENSMUSG00000037243.17	Zfp692	3.464407773	13.05036266	3.297032222	1.09197249	-143.2449812	4.927697607	3.287203655	1.640493952	17.75348844	2.280195645	1.499993198	-140.9599843	3.448612036	3.73E-10	1.00E+10	-143.2957665	0.096734781	0.03066598	not-adaptive	0.096734781	0.584052887
ENSMUSG00000037251.5	Pomk	4.796799324	18478046.9	1.58E-06	1557827.232	-222.4011226	4.927745823	4.765426725	0.162319098	18478046.9	1.58E-06	1557827.232	-222.3016558	4.796799331	2.46E-10	1.00E+10	-222.4011228	0.905319867	0.655582745	not-adaptive	0.905319867	0.048322435
ENSMUSG00000037257.8	Aagab	4.20397274	15.91502896	1.219474493	1.339719941	-167.5477446	4.44290742	4.158846038	0.284061382	15.79541374	1.215008276	1.336406761	-167.2510716	4.204384183	1.67E-10	1.00E+10	-167.5829854	0.717549168	0.415211895	not-adaptive	0.717549168	0.095320802
ENSMUSG00000037260.8	Hgsnat	6.814524003	2.808218012	7.426787664	0.228152413	-300.9544845	7.825901594	6.60396591	1.221935684	2.957385777	6.556497652	0.258438785	-299.2632725	6.634769595	0.011757582	143.9248472	-297.6381557	1	1	not-adaptive	1	0.244924296
ENSMUSG00000037262.7	Kin	4.683045091	10063992.97	3.14E-06	848460.3845	-146.9410284	5.376188767	4.602680607	0.77350816	10065364.92	3.07E-06	848576.0462	-146.1265906	4.68304508	2.66E-10	1.00E+10	-146.9410284	0.442888235	0.20185863	not-adaptive	0.442888235	0.224109461
ENSMUSG00000037266.18	Rsrp1	6.447287315	3.207943552	8.044721589	0.269980961	-316.8629106	6.697636525	6.395312321	0.302324204	3.232222695	8.03015007	0.270434071	-316.7666835	6.606810714	0.016377414	133.4018639	-317.6698441	0.405286677	0.178950163	not-adaptive	0.405286677	0.066637268
ENSMUSG00000037270.18	4932438A13Rik	4.060594703	11.85526549	3.741247731	1.01721335	-286.3613324	4.399781419	4.000208613	0.399572806	13.73823966	3.331903703	1.146160626	-286.0609646	3.951408539	0.001412481	2687.231438	-286.1709194	0.895874696	0.639108923	not-adaptive	0.895874696	0.137356613
ENSMUSG00000037275.14	Gemin5	3.316728497	15.74719536	1.897570992	1.336883721	-181.9809759	3.336022153	3.312849726	0.023172427	15.62788643	1.92791578	1.315126011	-181.979686	3.288939164	0.000741882	3379.141294	-181.8494649	1	1	not-adaptive	1	0.010056106
ENSMUSG00000037278.9	Tmem97	7.059034074	3108240.965	5.84E-06	262049.9108	-248.0677372	7.107048575	7.050473348	0.056575227	3130832.751	5.80E-06	263953.2953	-248.0473353	7.059034076	1.53E-10	1.00E+10	-248.0677378	0.979804226	0.839914801	not-adaptive	0.979804226	0.011530441
ENSMUSG00000037286.15	Stag1	4.380734498	18478046.9	2.05E-06	1557827.232	-251.7953345	4.170430498	4.420414498	-0.249984	18477944.88	2.04E-06	1557818.631	-251.6301245	4.380734472	3.19E-10	1.00E+10	-251.7953345	0.847715615	0.565411812	not-adaptive	0.847715615	-0.083985341
ENSMUSG00000037295.7	Ldlrap1	4.22515824	6.512576186	5.448273462	0.551139579	-260.5376518	4.417636945	4.191454524	0.22618242	6.566242205	5.473677269	0.548032323	-260.4603476	4.168258659	0.00339297	882.2627353	-259.3497139	1	1	not-adaptive	1	0.075823881
ENSMUSG00000037296.7	Lsm1	5.331522652	35.57573275	0.398580258	2.999528929	-231.1139853	5.893160612	5.217195007	0.675965605	18348750.55	7.35E-07	1546926.69	-226.8992374	5.329435026	0.000337096	3436.660017	-230.5899784	0.024953504	0.006589884	adaptive	0.024953504	0.175767227
ENSMUSG00000037300.19	Ttc13	4.189172212	5.767514578	5.247058273	0.489262635	-222.5830236	4.260526116	4.173431812	0.087094304	5.776768109	5.252141452	0.488699134	-222.5701888	4.200503089	0.002199963	1248.304421	-223.3357335	0.465080547	0.215949028	not-adaptive	0.465080547	0.029797395
ENSMUSG00000037306.13	Man1c1	3.561188227	8.626463217	2.713498034	0.732395007	-156.276974	3.86234426	3.494795183	0.367549077	8.618594772	2.707459753	0.728258459	-155.950564	3.60875491	0.001288054	1560.689438	-156.4951349	0.580090628	0.296661422	not-adaptive	0.580090628	0.144268854
ENSMUSG00000037313.16	Tacc3	6.920479096	3688856.045	9.24E-06	310997.1745	-214.1281153	6.864254478	6.92867852	-0.064424042	3688832.565	9.24E-06	310995.1961	-214.1192892	6.920479076	2.87E-10	1.00E+10	-214.1281153	0.991212703	0.894302656	not-adaptive	0.991212703	-0.01347718
ENSMUSG00000037316.9	Bag4	4.219626897	15.86543544	2.196180598	1.333218947	-212.4640347	4.410495231	4.18403436	0.22646087	19.04858163	1.835997353	1.601959634	-212.3513363	4.220746098	3.00E-10	1.00E+10	-212.5019875	0.860147645	0.583067053	not-adaptive	0.860147645	0.076045958
ENSMUSG00000037321.17	Tap1	4.592679943	8.945859669	2.888297912	0.753583077	-158.2159032	5.809521809	4.486117769	1.32340404	9.752047557	2.537223461	0.825793297	-156.1814641	4.584714096	0.00154405	1398.090113	-158.0421185	0.155570792	0.053722246	not-adaptive	0.155570792	0.372951924
ENSMUSG00000037325.10	Bbs7	4.355138867	13.88942397	2.496070879	1.153765411	-162.8873135	5.349802712	4.165991957	1.183810755	10068678.59	3.28E-06	848855.4112	-160.2608753	4.347705669	0.000208259	14128.62142	-162.9271424	0.069511226	0.020930932	not-adaptive	0.069511226	0.360825635
ENSMUSG00000037326.10	Capn15	3.033607761	9.450754913	2.702611647	0.7830586	-162.2883412	3.409676607	2.976258609	0.433417998	9.844114758	2.527135849	0.835265955	-161.9368347	3.084387642	0.001100721	1933.432461	-162.2295987	0.746198249	0.44415367	not-adaptive	0.746198249	0.196135024
ENSMUSG00000037331.15	Larp1	2.39762551	18477309.56	1.17E-06	1557765.068	-258.1135699	2.492047911	2.377827265	0.114220646	18477307.67	1.17E-06	1557764.909	-258.036864	2.397625495	1.83E-10	1.00E+10	-258.1135701	0.926161989	0.695295586	not-adaptive	0.926161989	0.06768789
ENSMUSG00000037343.8	Taf2	4.492394519	3.072030718	5.755834035	0.260781769	-222.8670225	4.932231798	4.407170574	0.525061224	3.115852977	5.630362591	0.266381621	-222.5074073	4.440630773	0.014621763	105.3822304	-226.2920394	0.022717219	0.005937202	adaptive	0.022717219	0.162387868
ENSMUSG00000037344.14	Slc12a9	3.856381086	6.315921382	4.288335826	0.538549126	-123.2884736	4.340110682	3.724424954	0.615685728	8.363630201	3.316025537	0.714711478	-122.6545161	3.709563049	0.00400954	547.8796625	-122.3166231	1	1	not-adaptive	1	0.220714142
ENSMUSG00000037348.15	Paqr7	3.435122504	7.570256396	5.944041831	0.634725947	-165.8760692	3.868630171	3.33863817	0.529992001	8.130549147	5.50537342	0.687026273	-165.559739	3.410838871	0.001814571	2171.642713	-165.9650703	0.666755825	0.367924379	not-adaptive	0.666755825	0.212563071
ENSMUSG00000037351.9	Actr1b	6.230240779	13.29898396	0.942421707	1.103042549	-234.0258126	6.118880103	6.252201659	-0.133321557	13.42864682	0.926040474	1.12122429	-233.8734384	6.209287117	0.000239077	4367.654497	-233.8618691	1	1	not-adaptive	1	-0.031096682
ENSMUSG00000037353.9	Letmd1	4.618565513	18477708.51	2.20E-06	1557798.704	-223.8520684	4.789894409	4.578139594	0.211754815	18478046.27	2.20E-06	1557827.179	-223.7408512	4.618565486	3.43E-10	1.00E+10	-223.8520685	0.894744304	0.637191111	not-adaptive	0.894744304	0.065232399
ENSMUSG00000037355.14	Uvssa	2.481033724	18982405.41	1.22E-06	1600348.106	-168.3385981	2.912989991	2.360085969	0.552904022	19270573.62	1.17E-06	1624643.09	-167.0368268	2.481033713	1.95E-10	1.00E+10	-168.3385981	0.272049472	0.106625131	not-adaptive	0.272049472	0.303661332
ENSMUSG00000037361.8	Sf3b6	6.628204809	3108240.965	4.10E-06	262049.9108	-221.0840877	6.625151466	6.628749204	-0.003597738	3108240.965	4.10E-06	262049.9108	-221.08397	6.628204805	1.07E-10	1.00E+10	-221.0840878	0.999882226	0.987754554	not-adaptive	0.999882226	-0.000783232
ENSMUSG00000037364.12	Srrt	5.365743065	1919851.035	1.16E-05	161856.3307	-263.7031266	5.382617335	5.362421358	0.020195977	1919851.031	1.16E-05	161856.3307	-263.7008621	5.349174251	0.000471384	3866.186954	-263.3156969	1	1	not-adaptive	1	0.005423279
ENSMUSG00000037366.14	Pafah2	4.473620143	6.037212126	4.765617304	0.505330322	-189.9028278	4.844505646	4.404497244	0.440008402	6.338407259	4.496873174	0.537408524	-189.5958432	4.53633358	0.003156039	769.5706954	-189.5775062	1	1	not-adaptive	1	0.137372104
ENSMUSG00000037369.17	Kdm6a	3.204640314	16.60715679	3.273300562	1.389358659	-198.979712	2.989541124	3.246081643	-0.256540518	15.7926756	3.447414005	1.314030656	-198.9013469	3.193234663	4.65E-10	1.00E+10	-199.026117	0.882699823	0.61739904	not-adaptive	0.882699823	-0.118775229
ENSMUSG00000037373.12	Ctbp1	4.85532017	4.935772096	7.605118978	0.400001248	-299.2770791	4.785299608	4.870454661	-0.085155053	4.97469346	7.649118945	0.397730246	-299.2674794	4.838829027	0.005952485	563.4216838	-303.5372698	0.013984714	0.003475056	adaptive	0.013984714	-0.025447201
ENSMUSG00000037376.14	Trmt6	4.38166513	5.168045741	4.779726006	0.421290561	-206.6241888	4.941365335	4.273606954	0.667758382	5.549476594	4.32637672	0.466728557	-205.7886871	4.392169106	0.002796865	774.0913204	-207.6601246	0.153902276	0.053033124	not-adaptive	0.153902276	0.209455496
ENSMUSG00000037400.17	Atp11b	4.034401618	11.14103183	2.625377698	0.937122771	-240.049465	4.26077529	3.990940316	0.269834974	11.26040559	2.60733385	0.941184969	-239.8508945	4.031764776	2.58E-10	1.00E+10	-240.3383044	0.614215185	0.323481045	not-adaptive	0.614215185	0.094387263
ENSMUSG00000037408.10	Cnnm4	5.10643125	13.39040864	1.354997336	1.112874131	-259.0182365	5.326566825	5.063704407	0.262862418	15.75035687	1.132421157	1.335582489	-258.6113496	5.188071162	0.000524886	2843.189425	-258.5158886	1	1	not-adaptive	1	0.073012771
ENSMUSG00000037411.10	Serpine1	5.459561966	3.524692367	12.29269337	0.298245135	-330.6479014	4.364416986	5.685957581	-1.321540594	3.821535141	11.57224269	0.316342411	-329.3446692	5.487428081	0.020254075	184.4671808	-331.602639	0.104562558	0.033580439	not-adaptive	0.104562558	-0.381614389
ENSMUSG00000037415.7	Ranbp10	2.577284895	8.37034316	2.911953662	0.719152619	-205.9905246	2.704400941	2.551533863	0.152867078	8.530337155	2.868637656	0.730659805	-205.9283993	2.617992738	0.001147619	1871.486087	-206.3956972	0.626693346	0.33367153	not-adaptive	0.626693346	0.083944266
ENSMUSG00000037416.13	Dmxl1	2.062655159	19270171.18	1.45E-06	1624609.162	-181.0088369	2.132743102	2.046885371	0.08585773	19270171.18	1.45E-06	1624609.162	-180.9858261	2.062655172	2.35E-10	1.00E+10	-181.0088372	0.977251616	0.830135373	not-adaptive	0.977251616	0.059279885
ENSMUSG00000037419.9	Endod1	5.38608514	5.156713814	5.423792351	0.416829152	-280.7855162	4.64365165	5.516694146	-0.873042496	5.522179497	4.936989994	0.456347106	-279.4816054	5.438930679	0.004033051	594.4551766	-282.7087926	0.03966892	0.01106795	adaptive	0.03966892	-0.248544247
ENSMUSG00000037443.13	Cep85	4.098106855	8.910938843	3.536570003	0.76053439	-233.3632258	3.938887839	4.129381479	-0.190493641	9.026280369	3.490090899	0.770698123	-233.2839593	4.137149706	0.001770517	1518.143461	-233.1163748	1	1	not-adaptive	1	-0.068137367
ENSMUSG00000037447.16	Arid5a	5.304466566	9.512152864	4.416312044	0.798281619	-257.5319711	5.454484579	5.278465404	0.176019175	9.571611581	4.352795951	0.810074439	-257.4814885	5.287716546	0.001098436	3294.804967	-257.6733709	0.825403938	0.535595244	not-adaptive	0.825403938	0.047324316
ENSMUSG00000037455.16	Slc18b1	3.636333733	18478046.9	2.05E-06	1557827.232	-231.8814923	3.412572638	3.669565579	-0.256992942	18478046.9	2.04E-06	1557827.232	-231.7461426	3.636333698	3.19E-10	1.00E+10	-231.8814924	0.873410313	0.60286282	not-adaptive	0.873410313	-0.104749525
ENSMUSG00000037458.15	Azin1	6.710262072	3.865691455	4.481935558	0.313071009	-281.1174088	6.846869234	6.681895726	0.164973508	3.839146694	4.409278378	0.318329423	-281.059761	6.491477542	0.006293986	226.0443605	-281.2900363	0.794314858	0.497366715	not-adaptive	0.794314858	0.03518699
ENSMUSG00000037461.10	Ints7	4.655467134	19053067.66	1.68E-06	1606305.469	-302.443981	4.921259335	4.603114124	0.31814521	19053067.66	1.67E-06	1606305.469	-302.0346687	4.655467125	2.69E-10	1.00E+10	-302.4439815	0.664106467	0.365582314	not-adaptive	0.664106467	0.096417332
ENSMUSG00000037465.10	Klf10	4.382458824	3.826105428	7.279715693	0.316621175	-158.6668423	4.77158969	4.31503083	0.456558861	3.94260714	6.903035422	0.337151809	-158.4720929	4.623727507	0.00419918	661.8162043	-161.1489772	0.06877711	0.020677532	not-adaptive	0.06877711	0.145099124
ENSMUSG00000037466.13	Tedc1	4.730460012	4.647867312	5.740522955	0.385009008	-139.5496302	5.570752627	4.625248095	0.945504532	4.82608429	5.462904575	0.400502578	-138.7945222	4.707668808	0.002803148	879.1043271	-140.3235054	0.216755943	0.080342158	not-adaptive	0.216755943	0.268341501
ENSMUSG00000037470.14	Uggt1	4.370158094	19053067.66	1.55E-06	1606305.469	-294.1514408	4.404118075	4.363104867	0.041013208	19053067.62	1.55E-06	1606305.465	-294.1438663	4.370158088	2.48E-10	1.00E+10	-294.1514412	0.99245377	0.902040506	not-adaptive	0.99245377	0.013497999
ENSMUSG00000037474.13	Dtl	4.652205649	10.28247509	4.4179414	0.864451874	-198.7151872	5.348130988	4.561226206	0.786904782	11.06790904	4.078890824	0.929602551	-198.0865735	4.644023788	4.04E-10	1.00E+10	-199.0069556	0.398366794	0.174861404	not-adaptive	0.398366794	0.229613081
ENSMUSG00000037475.15	Thoc2	4.092334925	9.444520063	3.059768686	0.792402606	-238.1475599	4.200557578	4.073743844	0.126813734	9.606325432	3.022605847	0.802812555	-238.10935	4.102245253	0.000212993	12030.76553	-238.6846979	0.562509148	0.283403549	not-adaptive	0.562509148	0.044225576
ENSMUSG00000037486.18	Asxl2	3.430877289	10.70901173	3.635550197	0.900797031	-229.9567772	3.736242476	3.383170115	0.353072361	11.6018752	3.365098628	0.975667462	-229.7539368	3.444426822	0.002051529	1556.575102	-229.2824554	1	1	not-adaptive	1	0.143212365
ENSMUSG00000037487.7	Ubr5	4.28062207	3078509.231	1.48E-05	259543.2609	-290.6134227	3.654790522	4.411230393	-0.756439871	18478045.92	2.41E-06	1557827.149	-289.1152469	4.280622088	3.83E-10	1.00E+10	-290.6134228	0.223537548	0.08345224	not-adaptive	0.223537548	-0.271392393
ENSMUSG00000037499.9	Nenf	6.205848442	2.473668861	6.362669768	0.207306485	-254.5938476	6.751675072	6.093151826	0.658523246	2.569268679	6.311889743	0.208858248	-254.1082873	6.467451426	0.030418926	44.77099588	-262.4474999	0.00023896	4.43E-05	adaptive	0.00023896	0.148056786
ENSMUSG00000037503.12	Fam168b	3.825932372	21.11764317	1.311415189	1.785192407	-255.3860077	3.610329451	3.8645174	-0.25418795	30.85437308	0.905959468	2.592994005	-255.1660544	3.82891597	2.37E-10	1.00E+10	-255.412184	0.781820903	0.482921264	not-adaptive	0.781820903	-0.09815777
ENSMUSG00000037514.17	Pank2	4.152077743	7.729134866	4.464631008	0.649965437	-191.2867767	3.7889051	4.233943832	-0.445038732	8.633726076	3.994057119	0.732213704	-190.9633534	4.192219607	3.17E-10	1.00E+10	-191.6496888	0.50341748	0.241353508	not-adaptive	0.50341748	-0.160221125
ENSMUSG00000037519.17	Ppfia1	4.174061871	16.1188512	1.948858032	1.349103166	-225.7479753	4.389885669	4.125964078	0.263921591	17.07530137	1.837133008	1.429211045	-225.5357482	4.183041022	2.69E-10	1.00E+10	-225.7946797	0.771875871	0.471754666	not-adaptive	0.771875871	0.089452106
ENSMUSG00000037523.13	Mavs	5.298858887	6.730043043	3.845646535	0.564358242	-248.5201191	5.233292402	5.310535683	-0.077243281	6.756372152	3.825343545	0.567645452	-248.5071472	5.300798803	0.001454762	1587.359467	-249.8932643	0.250044306	0.095912198	not-adaptive	0.250044306	-0.021138526
ENSMUSG00000037531.8	Mrpl47	4.104216122	11.35561256	3.542237802	0.962746288	-281.1884825	4.435402091	4.034906762	0.400495329	12.94446248	3.161833061	1.081426657	-280.8209786	4.108373035	3.57E-10	1.00E+10	-281.4988785	0.507682052	0.244266738	not-adaptive	0.507682052	0.136529561
ENSMUSG00000037533.20	Rapgef6	3.752126559	18477708.51	2.37E-06	1557798.704	-223.7953574	3.831386834	3.737319695	0.09406714	18478045.97	2.37E-06	1557827.154	-223.7781948	3.745442132	0.000116675	31533.87218	-223.7918057	0.986481351	0.868951815	not-adaptive	0.986481351	0.035862715
ENSMUSG00000037552.17	Plekhg2	4.020372817	18478046.01	1.81E-06	1557827.157	-209.1910019	3.789278641	4.057646071	-0.268367431	18478200.49	1.80E-06	1557840.18	-209.0256906	4.020372814	2.82E-10	1.00E+10	-209.191002	0.847629705	0.565292582	not-adaptive	0.847629705	-0.098719801
ENSMUSG00000037553.14	Zdhhc18	2.597252952	18380524.56	1.93E-06	1549605.436	-173.156349	2.846551549	2.561638867	0.284912682	21203084.18	1.67E-06	1787566.865	-173.0257913	2.597252946	3.00E-10	1.00E+10	-173.1563493	0.877605621	0.60935453	not-adaptive	0.877605621	0.152148124
ENSMUSG00000037563.15	Rps16	9.449887753	5.914661116	0.525071378	0.497945968	-135.722151	9.232182892	9.494945192	-0.2627623	6.785444169	0.458291649	0.571258635	-134.196864	9.501225739	0.000446647	605.3610059	-137.8970011	0.024720136	0.006521393	adaptive	0.024720136	-0.040487868
ENSMUSG00000037570.16	Mcrs1	5.667229541	9.594476155	1.363417968	0.804400893	-191.0505471	5.963486801	5.608508792	0.354978008	10.69670839	1.21739983	0.89850308	-190.2714781	5.653534443	0.00030796	3667.008386	-191.2779531	0.365505131	0.155961805	not-adaptive	0.365505131	0.088538875
ENSMUSG00000037572.17	Wdhd1	4.159947461	8.881009724	3.77979991	0.758169135	-164.1601588	3.499813345	4.258974872	-0.759161527	10.21853405	3.334355975	0.855819282	-163.4229286	4.170597289	0.00075785	3960.134355	-164.4929125	0.343014038	0.143504902	not-adaptive	0.343014038	-0.283228237
ENSMUSG00000037573.5	Tob1	4.667692105	3.347494508	7.157707426	0.277664853	-276.0496931	5.349137953	4.523764844	0.825373109	3.519435362	6.858936349	0.289582204	-275.199354	4.694039187	0.011264047	178.6117499	-275.6038042	0.667343634	0.368445564	not-adaptive	0.667343634	0.241782474
ENSMUSG00000037601.11	Nme1	8.185298036	4.958255401	1.273560822	0.409946456	-195.5686323	8.344787743	8.151612771	0.193174972	5.151464181	1.250257849	0.418141684	-195.2579555	8.226651651	0.001243323	426.1505365	-195.6134675	0.700814526	0.39910407	not-adaptive	0.700814526	0.033789834
ENSMUSG00000037608.16	Bclaf1	5.980866945	10.33951507	1.627000105	0.865494413	-264.6177439	6.075822279	5.961868916	0.113953363	10.28597944	1.627438248	0.864245513	-264.5430902	5.958038678	0.000599844	2348.899117	-264.0828961	1	1	not-adaptive	1	0.027315016
ENSMUSG00000037622.14	Wdtc1	2.510158663	10065322.97	2.62E-06	848572.5099	-156.3098448	2.730560796	2.470908969	0.259651827	10065322.98	2.61E-06	848572.5104	-156.1419129	2.51015865	2.22E-10	1.00E+10	-156.309845	0.845411231	0.562226261	not-adaptive	0.845411231	0.144155418
ENSMUSG00000037624.15	Kcnk2	4.626595014	5.968588219	5.473721989	0.496200637	-217.727134	5.329521582	4.482671621	0.846849961	7.493764626	4.380035136	0.630068033	-216.561044	4.738973066	0.003465921	798.2010662	-217.3086788	0.473485116	0.221400648	not-adaptive	0.473485116	0.249647213
ENSMUSG00000037643.14	Prkci	5.026477537	3.484024548	5.961936152	0.294868157	-274.7928703	5.167586079	4.996397024	0.171189055	3.54074856	6.028019508	0.291640887	-274.7501441	5.197664016	0.010561645	170.9968504	-276.6686846	0.146821094	0.050130726	not-adaptive	0.146821094	0.048602394
ENSMUSG00000037646.10	Vps13b	3.318079542	6.349060295	4.215823653	0.540084006	-222.3167084	4.100041714	3.17785858	0.922183134	7.873724934	3.415707238	0.666525802	-220.4999101	3.248499312	0.00228777	1035.129287	-223.0186822	0.080558462	0.024803628	not-adaptive	0.080558462	0.367583664
ENSMUSG00000037652.15	Phc3	5.342556482	43.89127743	0.384647077	3.684510118	-258.361138	5.276985252	5.355780142	-0.07879489	49.922666	0.33594534	4.219103728	-258.3127966	5.342904216	1.42E-10	1.00E+10	-258.3636769	0.950392425	0.749726986	not-adaptive	0.950392425	-0.021382787
ENSMUSG00000037656.9	Slc20a2	5.704047225	4.829215532	5.7637539	0.400287348	-303.7966833	6.190258429	5.600477643	0.589780786	5.162796768	5.629110842	0.409910918	-303.1539905	5.485502563	0.005333418	445.7133268	-304.3798786	0.293496913	0.117391956	not-adaptive	0.293496913	0.144449766
ENSMUSG00000037669.15	Ldah	5.824832122	7.14042469	4.310980686	0.594445569	-261.0729151	5.819744686	5.825811182	-0.006066496	7.148654463	4.316422674	0.593690581	-261.0728385	5.88757952	0.002988284	825.2003042	-258.5270471	1	1	not-adaptive	1	-0.00150308
ENSMUSG00000037674.15	Rfx7	2.982161618	13.11936941	2.179868199	1.1032175	-230.4334971	3.639311034	2.87297101	0.766340024	1996983.444	1.44E-05	168355.579	-228.8400194	2.978887941	2.49E-10	1.00E+10	-230.5936226	0.173148926	0.061102404	not-adaptive	0.173148926	0.341121921
ENSMUSG00000037679.9	Inf2	5.512357675	11.26184583	1.343481886	0.943722329	-258.5979946	5.388013105	5.538029792	-0.150016687	11.8097981	1.286396461	0.986826753	-258.4424741	5.495358372	0.000490724	2593.932398	-258.6046771	0.850268549	0.568971707	not-adaptive	0.850268549	-0.039619455
ENSMUSG00000037692.14	Ahdc1	2.082010343	18478045.95	1.31E-06	1557827.152	-196.9265405	1.818090215	2.129740578	-0.311650363	18477708.51	1.30E-06	1557798.704	-196.5818683	2.082010338	2.03E-10	1.00E+10	-196.9265408	0.708452302	0.40638723	not-adaptive	0.708452302	-0.228253919
ENSMUSG00000037697.19	Ddhd1	2.995785568	6.889049487	3.430182421	0.580603754	-107.187201	3.293069272	2.957189443	0.335879829	6.824323112	3.463554531	0.571217996	-107.0625508	2.996255906	2.24E-10	1.00E+10	-107.4957854	0.648408354	0.351934639	not-adaptive	0.648408354	0.155206192
ENSMUSG00000037706.17	Cd81	11.05714091	4.755561702	0.833372642	0.394988844	-158.3188871	11.19001948	11.02952706	0.160492426	4.879280592	0.817190863	0.402896919	-157.9951136	10.97877337	0.001164689	285.9283663	-160.162107	0.114521418	0.037358644	not-adaptive	0.114521418	0.020841618
ENSMUSG00000037710.8	Cisd1	7.445609966	13.46350382	0.525875932	1.124897573	-195.5917053	7.594423862	7.415458116	0.178965747	15.35840869	0.461902997	1.280703234	-195.0707623	7.474702918	0.000219479	2676.364363	-195.5025501	0.649347171	0.352740031	not-adaptive	0.649347171	0.034404698
ENSMUSG00000037712.16	Fermt2	6.657206013	10.32894333	1.233103304	0.869823782	-240.8104666	6.567346758	6.676196962	-0.108850204	10.62169954	1.209485638	0.887469499	-240.7183084	6.671114894	0.000360281	3026.311547	-240.9733231	0.774905127	0.475126152	not-adaptive	0.774905127	-0.023715886
ENSMUSG00000037720.16	Tmem33	6.339176521	21774293.67	1.51E-06	1835723.473	-308.6658272	6.699312235	6.269299442	0.430012793	20541680.45	1.59E-06	1731805.316	-307.9368834	6.339176513	2.77E-10	1.00E+10	-308.6658277	0.482418025	0.227266376	not-adaptive	0.482418025	0.095708754
ENSMUSG00000037722.8	Gnpnat1	5.41615912	5.755713269	3.467002543	0.478830789	-234.0163586	6.094707799	5.269835331	0.824872468	6.79060528	2.890774535	0.572622553	-231.9788698	5.361907453	0.003281366	500.8987328	-233.4205721	0.236524771	0.08949661	not-adaptive	0.236524771	0.209799173
ENSMUSG00000037725.8	Ckap2	6.290479915	21.13120318	2.773704473	1.782121036	-238.0059644	5.641577543	6.360523984	-0.718946441	25.1194801	2.325460617	2.115141439	-237.5457338	6.295029333	5.01E-10	1.00E+10	-238.0263458	0.618404822	0.326878692	not-adaptive	0.618404822	-0.173046984
ENSMUSG00000037730.13	Mynn	4.227634713	10.03913158	3.237364233	0.843043542	-184.9753946	4.776834612	4.118605953	0.658228658	10.94368612	2.922470046	0.924428221	-184.1241076	4.248177206	0.001004448	2757.052277	-184.9801458	0.424841897	0.190716193	not-adaptive	0.424841897	0.213898824
ENSMUSG00000037736.20	Limch1	5.280889762	6.618207813	4.055253794	0.556788581	-279.298047	5.271676763	5.282775112	-0.011098349	6.599959269	4.043733504	0.558375991	-279.2977452	5.135245107	0.002774324	835.3296035	-280.4460525	0.317173207	0.129656328	not-adaptive	0.317173207	-0.003034083
ENSMUSG00000037740.8	Mrps26	5.779330084	4.877060413	3.133460251	0.404354678	-252.8341805	5.557734144	5.824756569	-0.267022425	4.949240419	3.083239144	0.410896002	-252.6044361	5.918658818	0.003367956	378.5310118	-252.823282	0.803445485	0.508238592	not-adaptive	0.803445485	-0.067700933
ENSMUSG00000037742.14	Eef1a1	12.34538743	4.936067832	0.618381737	0.4089307	-135.4992432	12.0887	12.39930665	-0.310606652	5.576367124	0.553902766	0.455882273	-133.7462559	12.30525417	0.000521394	510.0183866	-137.4418623	0.024832392	0.006554328	adaptive	0.024832392	-0.036600342
ENSMUSG00000037750.16	Fam222b	3.480450335	9.173579783	3.495420751	0.771868911	-248.9245242	4.174732319	3.325407874	0.849324445	14.22035152	2.289832632	1.180163983	-247.0048833	3.486005294	0.001286195	2135.077166	-249.0975617	0.123356297	0.04077463	not-adaptive	0.123356297	0.328152392
ENSMUSG00000037772.13	Mrpl23	5.799499283	17.87845258	0.672634603	1.498665627	-234.7982349	6.126025292	5.734774406	0.391250886	3108240.965	3.84E-06	262049.9108	-233.1772577	5.79918766	1.03E-10	1.00E+10	-234.8759657	0.182919708	0.065298639	not-adaptive	0.182919708	0.095214588
ENSMUSG00000037784.14	Dzip1l	3.973692379	3108240.965	1.18E-05	262049.9108	-283.6702292	3.965200055	3.974993622	-0.009793567	3172908.47	1.16E-05	267500.909	-283.6699739	3.973692369	3.09E-10	1.00E+10	-283.6702294	0.99974448	0.981963245	not-adaptive	0.99974448	-0.00355889
ENSMUSG00000037787.14	Apopt1	5.796729331	7.901691496	3.375493419	0.666512392	-247.6289127	6.568662224	5.657484138	0.911178086	10.64391121	2.51736963	0.890448718	-245.4396124	5.738789467	0.001510314	1515.067231	-247.6359953	0.111204671	0.036091719	not-adaptive	0.111204671	0.215438946
ENSMUSG00000037788.14	Vopp1	5.093417771	3.410951198	5.952080083	0.289406883	-215.7648876	5.694037472	4.984241029	0.709796443	3.611087386	5.933812243	0.289531815	-215.1416496	4.965099189	0.010867101	162.0727926	-217.3796972	0.10666656	0.034372168	not-adaptive	0.10666656	0.192078151
ENSMUSG00000037805.15	Rpl10a	8.819165611	6.226581882	0.667209086	0.530327919	-160.5817123	8.595339116	8.865583268	-0.270244153	7.018367167	0.602209656	0.587754092	-159.3383788	8.821833945	0.000176384	2198.783103	-163.2553107	0.019902062	0.005127637	adaptive	0.019902062	-0.044660989
ENSMUSG00000037815.7	Ctnna1	7.481256967	6.221989774	1.327287047	0.529459284	-218.5756828	7.685852584	7.438887253	0.246965331	6.499136765	1.28507623	0.546467986	-218.0710481	7.548724942	0.000810171	892.216993	-219.0839449	0.363165437	0.154648117	not-adaptive	0.363165437	0.047118474
ENSMUSG00000037816.10	Fbxw17	5.817097896	10.06262809	2.560943394	0.84829651	-166.7708384	6.324723313	5.745234636	0.579488677	10.95777303	2.32897738	0.926844863	-166.1422796	5.820764431	0.001156189	1857.143579	-166.2942733	0.858993719	0.581393449	not-adaptive	0.858993719	0.138636554
ENSMUSG00000037822.12	Smim14	6.553542406	5.569943762	2.57703976	0.463421098	-233.9338649	6.982192934	6.460806729	0.521386205	6.024097154	2.364471268	0.504059512	-232.7898475	6.44404224	0.001767525	704.9427273	-235.0673019	0.102544907	0.03282451	not-adaptive	0.102544907	0.111965904
ENSMUSG00000037824.6	Tspan14	5.752495066	3130837.43	1.04E-05	263953.6902	-273.1146193	5.097438218	5.879102692	-0.781664474	18478045.94	1.71E-06	1557827.151	-270.9342555	5.752495057	2.74E-10	1.00E+10	-273.1146196	0.113000371	0.036776578	not-adaptive	0.113000371	-0.205823593
ENSMUSG00000037827.5	Gm5884	2.283671492	18478045.94	4.49E-07	1557827.151	-158.7145169	2.417300244	2.254400432	0.162899812	18478045.97	4.46E-07	1557827.153	-158.3554318	2.283671494	6.99E-11	1.00E+10	-158.7145173	0.698314705	0.396744569	not-adaptive	0.698314705	0.100652883
ENSMUSG00000037846.18	Rtkn2	2.958248788	4934711.871	1.04E-05	416029.1658	-109.8103188	2.951807623	2.959273519	-0.007465896	5203599.938	9.90E-06	438698.811	-109.81028	2.958248785	4.34E-10	1.00E+10	-109.8103188	0.999961224	0.99297355	not-adaptive	0.999961224	-0.003644347
ENSMUSG00000037851.13	Iars	5.443726511	4.794337564	6.379793298	0.399870097	-313.7599357	5.194285258	5.49465671	-0.300371451	4.898054331	6.369876039	0.400645163	-313.6196723	5.382535482	0.006425795	422.5532575	-317.2102674	0.027581911	0.007367182	adaptive	0.027581911	-0.081104103
ENSMUSG00000037852.8	Cpe	9.220081773	1.275932438	5.73029098	0.099341903	-231.1842984	9.818406608	9.094191906	0.724214701	1.290388596	5.601356246	0.101626983	-230.8054084	9.398810827	0.063401887	9.077186856	-239.9884152	0.000102771	1.82E-05	adaptive	0.000102771	0.110543466
ENSMUSG00000037855.15	Zfp365	4.413097517	12.61678276	2.54725799	1.061394343	-220.3892064	4.141229785	4.459469736	-0.318239951	14.23147756	2.286073386	1.185796981	-220.1681772	4.417405431	2.80E-10	1.00E+10	-220.4999224	0.717670151	0.415330388	not-adaptive	0.717670151	-0.106812917
ENSMUSG00000037857.16	Nufip2	3.397103074	18478045.94	2.59E-06	1557827.151	-306.7681106	3.327146047	3.413110191	-0.085964143	17985717.69	2.66E-06	1516320.801	-306.7479551	3.397103085	4.03E-10	1.00E+10	-306.768111	0.980045953	0.840872498	not-adaptive	0.980045953	-0.036801796
ENSMUSG00000037876.17	Jmjd1c	3.745775728	8.252855805	4.190131025	0.707533563	-211.7910871	3.999780893	3.693008572	0.306772322	8.75055135	3.97316958	0.748690446	-211.6166313	3.770588918	3.21E-10	1.00E+10	-212.2854908	0.512292516	0.247436629	not-adaptive	0.512292516	0.115124361
ENSMUSG00000037885.18	Stk35	3.750817667	6.05426509	6.49180998	0.498517293	-274.4841951	3.57522972	3.782680141	-0.207450421	6.050877527	6.39830346	0.505963349	-274.4262155	3.743394995	0.002802401	1236.954739	-275.8714815	0.235683376	0.089101499	not-adaptive	0.235683376	-0.081372846
ENSMUSG00000037887.11	Dusp8	3.696857231	10.35055777	2.620936658	0.873548319	-198.7390829	3.815811412	3.673724141	0.142087271	10.40055499	2.625279976	0.871377461	-198.6892048	3.707832648	0.001317261	1723.795803	-198.4593353	1	1	not-adaptive	1	0.054746572
ENSMUSG00000037894.13	H2az1	9.914517779	4.74202721	4.182211216	0.389580862	-291.8807693	9.096114433	10.08702053	-0.990906102	5.639907223	3.478268759	0.467238391	-289.1351631	10.06546605	0.004059052	402.6459725	-290.6115206	0.228468371	0.085733417	not-adaptive	0.228468371	-0.14917779
ENSMUSG00000037896.17	Rcor1	2.906884674	10050354.71	2.97E-06	847310.5895	-142.8473358	3.08015245	2.877562435	0.202590015	10065363.89	2.95E-06	848575.9601	-142.770416	2.876081533	0.000946787	2537.866537	-142.628571	1	1	not-adaptive	1	0.098154527
ENSMUSG00000037904.14	Ankrd9	4.737524636	1.998803924	8.660837549	0.159495304	-143.2128938	5.083136249	4.675213255	0.407922994	2.002651637	8.609576101	0.160341398	-143.1213048	5.094657381	0.030507609	46.18705642	-144.5855205	0.23125929	0.087032012	not-adaptive	0.23125929	0.120686728
ENSMUSG00000037905.13	Bri3bp	3.714716465	15.91152922	2.370324098	1.340528973	-250.9947995	4.510892095	3.59287184	0.918020255	36.34746061	1.029267205	3.04939125	-249.1323582	3.706633089	0.000393336	8144.237419	-251.0300791	0.149909878	0.051392304	not-adaptive	0.149909878	0.328275301
ENSMUSG00000037916.14	Ndufv1	6.954381338	14069303.84	1.14E-06	1186142.15	-251.2185005	6.906445137	6.964112748	-0.057667611	20541680.45	7.81E-07	1731805.316	-251.1909142	6.954381327	1.35E-10	1.00E+10	-251.218501	0.972790195	0.814293481	not-adaptive	0.972790195	-0.011996238
ENSMUSG00000037933.16	Bicd2	4.586458318	4.083491138	4.274357356	0.339636304	-246.284253	4.550297245	4.593751234	-0.043453989	4.110996101	4.297241665	0.337863566	-246.280263	4.572635743	0.006111191	242.8072577	-247.6457456	0.255257444	0.098419781	not-adaptive	0.255257444	-0.013711941
ENSMUSG00000037935.16	Smarce1	5.328181101	7.634427765	2.179584521	0.645996582	-266.9979788	5.67246517	5.257680245	0.414784926	8.523343171	1.976075981	0.71329196	-266.1421452	5.278180918	0.00149848	932.2433501	-266.4990706	0.699824711	0.398168404	not-adaptive	0.699824711	0.109549441
ENSMUSG00000037936.15	Scarb1	6.841326117	5.184364743	3.425438532	0.423722206	-272.6336288	6.891309526	6.831280491	0.060029036	5.208049019	3.419031933	0.424712974	-272.622877	6.757232905	0.003370229	441.0815239	-273.8117561	0.304562471	0.123074058	not-adaptive	0.304562471	0.012622128
ENSMUSG00000037938.4	Chchd5	4.638182245	14.93523768	1.819145671	1.242839557	-171.0743571	5.617271943	4.469936604	1.147335339	21309714.2	1.20E-06	1796556.705	-167.6206422	4.667866639	0.001390742	1548.937882	-170.472001	0.057765777	0.016938667	not-adaptive	0.057765777	0.329615278
ENSMUSG00000037949.8	Ano10	6.298308243	9.090608178	2.088799439	0.771993996	-239.5768264	6.58800548	6.244109123	0.343896357	9.725337962	1.95132231	0.826028111	-239.09854	6.312056368	0.001166778	1371.408559	-239.295846	0.82093939	0.529885049	not-adaptive	0.82093939	0.077346005
ENSMUSG00000037957.14	Wdr20	4.473022463	5.976200956	6.287356776	0.497226084	-166.368608	5.698507507	4.25025036	1.448257147	7.885194692	4.655378868	0.664196957	-163.9485636	4.502776141	0.004587894	664.9301032	-165.0030169	0.348382829	0.146443916	not-adaptive	0.348382829	0.423036288
ENSMUSG00000037958.13	Nsrp1	4.138387426	22.08191538	1.95106588	1.857559914	-264.7868455	4.309103565	4.099636989	0.209466576	24.58846372	1.737342885	2.087273723	-264.676445	4.149647112	0.00073417	4878.938193	-264.6968167	0.979834415	0.840034089	not-adaptive	0.979834415	0.071891604
ENSMUSG00000037960.11	Card19	7.234456762	4.720850765	2.311436446	0.393452843	-232.9200631	7.650621051	7.145328471	0.50529258	5.197862724	2.137561663	0.42585311	-231.7266112	7.160521197	0.002472982	376.7156466	-233.761385	0.130710043	0.043662966	not-adaptive	0.130710043	0.098576532
ENSMUSG00000037965.14	Zc3h7a	6.127187818	7.494957592	3.760120164	0.628338297	-317.181374	5.566374323	6.245040966	-0.678666643	9.173982039	3.068005853	0.774247687	-315.8125587	6.214044946	0.002222152	1072.300707	-317.211598	0.246833972	0.094377338	not-adaptive	0.246833972	-0.165973106
ENSMUSG00000037966.15	Ninj1	7.615839101	3.321698496	5.888123097	0.279451454	-295.0531232	8.276553922	7.477531379	0.799022543	3.506787559	5.554119873	0.296366002	-294.066052	7.339959582	0.008331502	197.0765721	-292.5966567	1	1	not-adaptive	1	0.146468144
ENSMUSG00000037972.7	Snn	2.754807454	5.323876049	4.226329512	0.435578358	-167.2961759	2.639469985	2.778442728	-0.138972743	5.317320286	4.150857784	0.444031602	-167.2613395	2.827413198	0.000790778	2733.297785	-169.4782339	0.10894693	0.035234211	not-adaptive	0.10894693	-0.074028242
ENSMUSG00000037979.13	Ccdc92	3.589153018	3.283014431	6.484189429	0.280288919	-143.7242285	4.680540399	3.384399767	1.296140632	3.585775865	5.887719523	0.303456625	-141.916746	3.546933856	0.008301142	212.0387882	-140.7736512	1	1	not-adaptive	1	0.467775118
ENSMUSG00000037991.9	Rmi2	2.118282622	4.343020856	3.157600958	0.366866396	-152.5767965	2.059556271	2.127647792	-0.06809152	4.465969506	3.214205348	0.360868353	-152.5674958	2.12499533	1.50E-10	1.00E+10	-155.7043762	0.043418035	0.012253879	adaptive	0.043418035	-0.046925804
ENSMUSG00000037992.16	Rara	3.619786687	3108247.074	8.71E-06	262050.4258	-236.2606055	3.920180254	3.554606951	0.365573303	3111905.627	8.62E-06	262357.8296	-235.7048217	3.619786674	2.28E-10	1.00E+10	-236.2606058	0.573622294	0.2917413	not-adaptive	0.573622294	0.141229949
ENSMUSG00000037993.8	Dhx38	4.24004027	11.75914064	2.228337248	0.984802492	-208.7711207	4.627417264	4.181522867	0.445894397	12.80511036	2.046644454	1.069045583	-208.2890751	4.221187325	0.00054791	4062.185272	-208.8451419	0.573460174	0.291618626	not-adaptive	0.573460174	0.146178743
ENSMUSG00000037997.12	Parp11	4.911487303	8.982651509	3.852828598	0.761284395	-260.3372192	4.471826609	4.994247622	-0.522421012	10.02939852	3.494569919	0.840177817	-259.755411	4.909569794	3.15E-10	1.00E+10	-261.0118219	0.284673916	0.112923567	not-adaptive	0.284673916	-0.159403104
ENSMUSG00000037999.13	Arap2	4.131867884	18348674.42	1.86E-06	1546920.272	-298.068238	4.419671803	4.067399806	0.352271996	18348674.42	1.85E-06	1546920.272	-297.5741206	4.131867872	2.88E-10	1.00E+10	-298.0682386	0.610108803	0.320173908	not-adaptive	0.610108803	0.119832434
ENSMUSG00000038000.10	Acd	5.546988067	10.39581963	1.327986998	0.877252255	-229.3113898	5.977216819	5.45048882	0.526728	17.13464429	0.804675035	1.448555483	-227.2559983	5.536786221	1.23E-10	1.00E+10	-229.8028315	0.078329326	0.024013371	not-adaptive	0.078329326	0.133088255
ENSMUSG00000038002.9	Cramp1l	2.260857417	4577274.536	5.80E-06	385897.8991	-227.7758783	2.286906755	2.257305234	0.02960152	3668583.623	7.24E-06	309288.8091	-227.7732966	2.260857436	2.24E-10	1.00E+10	-227.7758786	0.997421299	0.942712201	not-adaptive	0.997421299	0.018796029
ENSMUSG00000038005.15	Hpf1	6.56544115	26.71696419	0.589194767	2.245903308	-242.2718457	6.158981844	6.648660709	-0.489678865	3739987.668	4.13E-06	315309.8579	-240.3166596	6.561647997	0.000160113	8211.151949	-242.1991849	0.152205257	0.052334275	not-adaptive	0.152205257	-0.110371881
ENSMUSG00000038013.14	Wipf2	2.214778847	17.09477365	1.367677241	1.436157108	-208.3994858	2.397803479	2.173113069	0.22469041	20.09015982	1.170151853	1.681176382	-208.1930893	2.214962349	2.00E-10	1.00E+10	-208.4555904	0.769125516	0.468715649	not-adaptive	0.769125516	0.141950181
ENSMUSG00000038014.7	Fam120a	5.527604665	6.92589398	1.331538382	0.581611849	-225.6290357	5.60845723	5.510801356	0.097655874	7.015075478	1.332864299	0.580933862	-225.5513114	5.541650439	8.68E-11	1.00E+10	-227.8566138	0.09972864	0.031774825	not-adaptive	0.09972864	0.025341846
ENSMUSG00000038022.11	Mindy4	4.310884603	7121294.021	6.59E-06	600369.6787	-139.0441645	5.015713893	4.199595767	0.816118126	15584030.29	2.95E-06	1313833.405	-138.3834989	4.310884609	3.96E-10	1.00E+10	-139.0441645	0.516507408	0.250353264	not-adaptive	0.516507408	0.256204588
ENSMUSG00000038023.12	Atp6v0a2	5.339582684	4.127044852	4.947786576	0.346354461	-289.4540615	5.720826385	5.259226498	0.461599887	4.236810881	4.824729586	0.355132048	-289.0262342	5.28202929	0.008293791	209.0217809	-291.3932942	0.093755959	0.02956997	not-adaptive	0.093755959	0.121372932
ENSMUSG00000038024.17	Dennd4c	2.440217084	7.415263353	3.615029688	0.620206688	-151.2988194	3.020844415	2.328699813	0.692144602	7.493780552	3.489159419	0.630767877	-150.463433	2.450105541	2.48E-10	1.00E+10	-151.6506439	0.30507096	0.123337261	not-adaptive	0.30507096	0.375427204
ENSMUSG00000038025.8	Phf2	1.9263921	3688856.045	3.93E-06	310997.1745	-170.1415196	1.851216935	1.939844498	-0.088627563	3688856.045	3.93E-06	310997.1745	-170.0951509	1.926392115	1.22E-10	1.00E+10	-170.1415199	0.954689668	0.760724927	not-adaptive	0.954689668	-0.06746704
ENSMUSG00000038028.9	Tigar	2.647057833	21.90888156	1.52489248	1.853612533	-243.0514417	2.810186775	2.627455908	0.182730867	23.44115149	1.426730722	1.98193765	-242.9857538	2.653019832	0.000548143	5103.013699	-242.9372865	1	1	not-adaptive	1	0.096999466
ENSMUSG00000038034.15	Igsf8	6.229379703	4.084184468	3.225013774	0.340881842	-239.8191211	6.295391435	6.216144794	0.079246641	4.08386706	3.222690356	0.34106483	-239.8012457	6.17932913	0.006355431	176.0703596	-243.3945479	0.027507346	0.007344985	adaptive	0.027507346	0.018275976
ENSMUSG00000038039.13	Gcc2	4.745166255	6.343336544	3.62752128	0.535973082	-157.3554992	4.681136554	4.756212863	-0.075076309	6.34055892	3.661168405	0.530397458	-157.3457143	4.773948835	0.001271429	1638.2922	-157.994736	0.522556736	0.254570923	not-adaptive	0.522556736	-0.022954433
ENSMUSG00000038046.4	Mrm3	4.950418942	30175799.4	1.32E-06	2544030.012	-127.6703428	5.66891539	4.725888802	0.943026587	31872476.07	1.19E-06	2687071.616	-126.1255049	4.950418928	3.37E-10	1.00E+10	-127.670343	0.21334641	0.078790486	not-adaptive	0.21334641	0.262487053
ENSMUSG00000038047.18	Haus6	3.789359007	10065365.31	2.90E-06	848576.0795	-173.8294696	3.526962212	3.807455337	-0.280493125	8723128.376	3.34E-06	735418.4067	-173.7396468	3.789359021	2.46E-10	1.00E+10	-173.8294699	0.914092896	0.671677509	not-adaptive	0.914092896	-0.110400995
ENSMUSG00000038056.15	Kmt2c	2.77881613	8.026566162	4.27681995	0.67977566	-236.7630874	3.352222639	2.677590571	0.674632069	8.650478337	3.92615872	0.736853186	-235.935267	2.793371292	0.001194647	2542.097533	-237.3250568	0.24912768	0.095473233	not-adaptive	0.24912768	0.324182594
ENSMUSG00000038059.7	Smim3	5.655004018	3665586.18	6.70E-06	309036.0937	-238.9332615	6.053950169	5.572339501	0.481610668	18478047.6	1.31E-06	1557827.291	-237.8580459	5.655004031	2.07E-10	1.00E+10	-238.9332618	0.341224094	0.142529809	not-adaptive	0.341224094	0.119593642
ENSMUSG00000038069.6	Cdkn2aip	3.170708081	3096581.707	1.23E-05	261064.7097	-216.2141191	3.453869044	3.102358883	0.35151016	5115273.86	7.40E-06	431255.9455	-215.8874954	3.170708057	3.21E-10	1.00E+10	-216.2141192	0.721355089	0.418953988	not-adaptive	0.721355089	0.154847795
[truncated: 6,924 more rows]
