# Supplementary material for: Stochastic modelling of single-cell gene expression adaptation reveals non-genomic contribution to evolution of tumor subclones
Source: bioRxiv. 2024 Apr 20:2024.04.17.588869. Preprint. [Version 1] doi: 10.1101/2024.04.17.588869 (PMC11071284; doi:10.1101/2024.04.17.588869)
Supplement: Supplement 2 [file media-2.zip › Supplementary Files/Simulated Data/Constrained_Simulation/tr_1_sq_1.5_r_100_a_1.csv]

gene	species	replicate	exprval
1	C23	R1	7.31288295528436
1	C17	R1	7.4262647547021
1	C12	R1	6.96578428466209
1	C10	R1	7.24792751344359
1	C3	R1	7.32192809488736
1	C5	R1	7.29462074889163
1	C9	R1	7.61470984411521
1	C24	R1	7.02236781302845
1	C6	R1	7.37503943134692
1	C21	R1	7.04439411935845
1	C19	R1	7.20945336562895
1	C1	R1	7.27612440527424
1	C22	R1	7.16992500144231
1	C4	R1	7.16992500144231
1	C13	R1	7.35755200461808
1	C18	R1	7.07681559705083
1	C11	R1	7.2667865406949
1	C16	R1	7.21916852046216
1	C8	R1	6.97727992349992
1	C20	R1	7.16992500144231
1	C7	R1	7.25738784269265
2	C23	R1	6.96578428466209
2	C17	R1	6.82017896241519
2	C12	R1	7.10852445677817
2	C10	R1	7.11894107272351
2	C3	R1	7.57742882803575
2	C14	R1	7.4093909361377
2	C5	R1	7.34872815423108
2	C9	R1	7.21916852046216
2	C24	R1	7.52356195605701
2	C6	R1	7.32192809488736
2	C21	R1	6.83289001416474
2	C19	R1	7.23840473932508
2	C1	R1	6.96578428466209
2	C22	R1	7.38370429247405
2	C4	R1	7.29462074889163
2	C18	R1	7.3037807481771
2	C15	R1	7.20945336562895
2	C11	R1	7.27612440527424
2	C16	R1	7.51569983828404
2	C8	R1	7.16992500144231
2	C20	R1	7.20945336562895
2	C7	R1	7.467605550083
3	C23	R1	7.45121111183233
3	C17	R1	7.44294349584873
3	C12	R1	7.14974711950468
3	C10	R1	7.06608919045777
3	C3	R1	7.19967234483636
3	C14	R1	7.19967234483636
3	C5	R1	7.13955135239879
3	C24	R1	7.467605550083
3	C6	R1	6.97727992349992
3	C21	R1	7.36632221424582
3	C22	R1	7.15987133677839
3	C4	R1	7.29462074889163
3	C13	R1	7.34872815423108
3	C18	R1	7.12928301694497
3	C15	R1	7.63662462054365
3	C11	R1	7.64385618977472
3	C8	R1	7.45121111183233
3	C20	R1	7.24792751344359
4	C23	R1	7.06608919045777
4	C12	R1	7.45121111183233
4	C10	R1	7.13955135239879
4	C3	R1	7.20945336562895
4	C14	R1	7.29462074889163
4	C5	R1	7.07681559705083
4	C9	R1	7.39231742277876
4	C24	R1	7.61470984411521
4	C6	R1	7.35755200461808
4	C19	R1	7.45121111183233
4	C22	R1	7.3037807481771
4	C4	R1	7.43462822763672
4	C18	R1	6.93073733756289
4	C15	R1	7.05528243550119
4	C11	R1	7.10852445677817
4	C8	R1	7.18982455888002
4	C20	R1	7.71424551766612
4	C7	R1	7.13955135239879
5	C23	R1	7.4093909361377
5	C17	R1	7
5	C12	R1	7.31288295528436
5	C10	R1	7.33985000288462
5	C3	R1	7.45121111183233
5	C14	R1	7.39231742277876
5	C5	R1	7.36632221424582
5	C9	R1	7.27612440527424
5	C24	R1	7.16992500144231
5	C6	R1	7.05528243550119
5	C21	R1	7.4262647547021
5	C19	R1	7.467605550083
5	C1	R1	7.24792751344359
5	C22	R1	7.03342300153745
5	C4	R1	7.49984588708321
5	C13	R1	7.24792751344359
5	C18	R1	7.34872815423108
5	C15	R1	7.28540221886225
5	C11	R1	7.37503943134692
5	C16	R1	7.02236781302845
5	C8	R1	7.23840473932508
5	C20	R1	7.45121111183233
5	C7	R1	7.4093909361377
6	C23	R1	7.33985000288462
6	C17	R1	7.35755200461808
6	C12	R1	7.23840473932508
6	C3	R1	7.19967234483636
6	C14	R1	7.17990909001493
6	C5	R1	7.4757334309664
6	C9	R1	7.28540221886225
6	C24	R1	7.4093909361377
6	C6	R1	7.49185309632967
6	C21	R1	7.20945336562895
6	C19	R1	7.04439411935845
6	C1	R1	7.31288295528436
6	C22	R1	7.33091687811462
6	C4	R1	7.01122725542325
6	C13	R1	7.4093909361377
6	C18	R1	6.96578428466209
6	C15	R1	7.21916852046216
6	C11	R1	7.18982455888002
6	C16	R1	7.35755200461808
6	C8	R1	7.56224242422107
6	C20	R1	7.11894107272351
7	C23	R1	7.33091687811462
7	C17	R1	7.16992500144231
7	C12	R1	7.31288295528436
7	C10	R1	7.31288295528436
7	C3	R1	7.37503943134692
7	C14	R1	7.14974711950468
7	C5	R1	7.2667865406949
7	C9	R1	7.19967234483636
7	C24	R1	7.32192809488736
7	C6	R1	7.48381577726426
7	C21	R1	7.08746284125034
7	C19	R1	7.4178525148859
7	C1	R1	7.14974711950468
7	C22	R1	7.19967234483636
7	C4	R1	7.56985560833095
7	C13	R1	7.33985000288462
7	C18	R1	7.33091687811462
7	C15	R1	7.36632221424582
7	C11	R1	7.36632221424582
7	C16	R1	7.14974711950468
7	C8	R1	7.18982455888002
7	C20	R1	7.12928301694497
7	C7	R1	7.25738784269265
8	C23	R1	7.4178525148859
8	C17	R1	7.27612440527424
8	C12	R1	7.24792751344359
8	C10	R1	7.09803208296053
8	C3	R1	6.85798099512757
8	C14	R1	7.18982455888002
8	C5	R1	7.11894107272351
8	C9	R1	7.33985000288462
8	C24	R1	7.23840473932508
8	C6	R1	7.21916852046216
8	C21	R1	7.13955135239879
8	C19	R1	7.32192809488736
8	C1	R1	7.29462074889163
8	C22	R1	6.88264304936184
8	C4	R1	7.2667865406949
8	C13	R1	7.16992500144231
8	C15	R1	7.08746284125034
8	C8	R1	7.13955135239879
8	C20	R1	6.97727992349992
8	C7	R1	7.14974711950468
9	C23	R1	6.89481776330794
9	C17	R1	7.11894107272351
9	C12	R1	7.4178525148859
9	C10	R1	7.20945336562895
9	C3	R1	6.82017896241519
9	C14	R1	7.17990909001493
9	C5	R1	7.35755200461808
9	C9	R1	7.40087943628218
9	C24	R1	7.06608919045777
9	C6	R1	7.37503943134692
9	C21	R1	7.14974711950468
9	C19	R1	7.18982455888002
9	C1	R1	7.04439411935845
9	C22	R1	7.16992500144231
9	C4	R1	7
9	C13	R1	6.79441586635011
9	C15	R1	7.21916852046216
9	C11	R1	7.04439411935845
9	C16	R1	6.91886323727459
9	C8	R1	7.31288295528436
9	C20	R1	7.20945336562895
9	C7	R1	6.82017896241519
10	C23	R1	7.25738784269265
10	C17	R1	6.79441586635011
10	C12	R1	7.15987133677839
10	C10	R1	7.39231742277876
10	C3	R1	6.93073733756289
10	C14	R1	7.09803208296053
10	C5	R1	7.39231742277876
10	C9	R1	7.23840473932508
10	C24	R1	7.07681559705083
10	C6	R1	7.06608919045777
10	C21	R1	7
10	C19	R1	7.29462074889163
10	C1	R1	7.08746284125034
10	C4	R1	7.23840473932508
10	C13	R1	7.25738784269265
10	C18	R1	7.08746284125034
10	C15	R1	7.4178525148859
10	C11	R1	7.23840473932508
10	C16	R1	7.65821148275179
10	C20	R1	7.08746284125034
10	C7	R1	7.18982455888002
11	C23	R1	7.45121111183233
11	C17	R1	7.4594316186373
11	C12	R1	7.48381577726426
11	C10	R1	7.24792751344359
11	C3	R1	7.3037807481771
11	C14	R1	7.68650052718322
11	C5	R1	7.44294349584873
11	C9	R1	7.02236781302845
11	C24	R1	7.35755200461808
11	C6	R1	7.29462074889163
11	C21	R1	6.8703647195834
11	C19	R1	7.21916852046216
11	C1	R1	7.2667865406949
11	C22	R1	6.95419631038687
11	C4	R1	7.14974711950468
11	C13	R1	7.33091687811462
11	C18	R1	7.33985000288462
11	C15	R1	7
11	C11	R1	7.31288295528436
11	C16	R1	6.91886323727459
11	C8	R1	7.21916852046216
11	C20	R1	7.17990909001493
12	C23	R1	7.09803208296053
12	C17	R1	7.4594316186373
12	C12	R1	7.03342300153745
12	C10	R1	7.34872815423108
12	C3	R1	7.3037807481771
12	C14	R1	7.09803208296053
12	C5	R1	7.31288295528436
12	C9	R1	7.17990909001493
12	C24	R1	7.24792751344359
12	C6	R1	7.05528243550119
12	C21	R1	7.49185309632967
12	C19	R1	7.05528243550119
12	C1	R1	7.4093909361377
12	C22	R1	6.91886323727459
12	C4	R1	7.25738784269265
12	C13	R1	7.24792751344359
12	C18	R1	7.08746284125034
12	C15	R1	6.85798099512757
12	C11	R1	7.12928301694497
12	C16	R1	6.84549005094437
12	C8	R1	6.79441586635011
12	C20	R1	7.19967234483636
13	C23	R1	7.14974711950468
13	C17	R1	7.2667865406949
13	C12	R1	7.53915881110803
13	C10	R1	7.56985560833095
13	C3	R1	7.28540221886225
13	C5	R1	7.15987133677839
13	C9	R1	7.16992500144231
13	C24	R1	7.05528243550119
13	C6	R1	7.07681559705083
13	C21	R1	7.05528243550119
13	C19	R1	6.82017896241519
13	C1	R1	7.12928301694497
13	C22	R1	7.08746284125034
13	C4	R1	7.15987133677839
13	C13	R1	7.37503943134692
13	C18	R1	7.59245703726808
13	C15	R1	7.21916852046216
13	C11	R1	6.88264304936184
13	C8	R1	7.28540221886225
13	C7	R1	6.68650052718322
14	C23	R1	7.34872815423108
14	C12	R1	7.36632221424582
14	C14	R1	7.04439411935845
14	C5	R1	7.24792751344359
14	C9	R1	7.14974711950468
14	C24	R1	7.53138146051631
14	C6	R1	6.93073733756289
14	C21	R1	7.25738784269265
14	C19	R1	7.11894107272351
14	C1	R1	6.98868468677217
14	C22	R1	7.34872815423108
14	C4	R1	7.35755200461808
14	C18	R1	7.27612440527424
14	C15	R1	7.12928301694497
14	C16	R1	7.06608919045777
14	C20	R1	7.18982455888002
14	C7	R1	7.49185309632967
15	C23	R1	7.22881869049588
15	C17	R1	7.3037807481771
15	C12	R1	6.91886323727459
15	C10	R1	7.14974711950468
15	C3	R1	7.25738784269265
15	C14	R1	7.44294349584873
15	C5	R1	7.49185309632967
15	C9	R1	7.19967234483636
15	C24	R1	7.25738784269265
15	C6	R1	7.51569983828404
15	C19	R1	7.56224242422107
15	C1	R1	7.53915881110803
15	C22	R1	7.49185309632967
15	C13	R1	6.96578428466209
15	C15	R1	7.01122725542325
15	C11	R1	7.02236781302845
15	C16	R1	7.39231742277876
15	C8	R1	7.38370429247405
15	C20	R1	7.28540221886225
15	C7	R1	7.35755200461808
16	C23	R1	7.28540221886225
16	C17	R1	7.4093909361377
16	C12	R1	7.43462822763672
16	C10	R1	7.34872815423108
16	C3	R1	6.82017896241519
16	C14	R1	7.15987133677839
16	C5	R1	7.13955135239879
16	C9	R1	7.20945336562895
16	C24	R1	7.35755200461808
16	C6	R1	7.63662462054365
16	C21	R1	7.05528243550119
16	C19	R1	7.4178525148859
16	C1	R1	7.14974711950468
16	C22	R1	7.27612440527424
16	C4	R1	7.09803208296053
16	C13	R1	7.19967234483636
16	C18	R1	7.33985000288462
16	C15	R1	7.53138146051631
16	C11	R1	7.33985000288462
16	C16	R1	7.20945336562895
16	C8	R1	7.27612440527424
16	C20	R1	7.12928301694497
16	C7	R1	7.2667865406949
17	C23	R1	7.33985000288462
17	C17	R1	6.61470984411521
17	C12	R1	6.85798099512757
17	C10	R1	7.09803208296053
17	C3	R1	7.35755200461808
17	C14	R1	7.16992500144231
17	C9	R1	7.33091687811462
17	C24	R1	6.79441586635011
17	C6	R1	7.2667865406949
17	C21	R1	7.02236781302845
17	C19	R1	6.82017896241519
17	C1	R1	7.16992500144231
17	C4	R1	7.14974711950468
17	C13	R1	6.93073733756289
17	C18	R1	7.43462822763672
17	C15	R1	7.20945336562895
17	C11	R1	7.08746284125034
17	C16	R1	7.14974711950468
17	C8	R1	6.89481776330794
17	C20	R1	7.37503943134692
17	C7	R1	7.01122725542325
18	C23	R1	7.13955135239879
18	C17	R1	7.38370429247405
18	C10	R1	7.33091687811462
18	C3	R1	7.4178525148859
18	C5	R1	7.4178525148859
18	C9	R1	7.39231742277876
18	C24	R1	7.24792751344359
18	C6	R1	7.39231742277876
18	C21	R1	7.11894107272351
18	C19	R1	7.12928301694497
18	C1	R1	7.27612440527424
18	C22	R1	7.04439411935845
18	C4	R1	7.14974711950468
18	C13	R1	7.24792751344359
18	C18	R1	6.94251450533924
18	C15	R1	7.20945336562895
18	C11	R1	7.56985560833095
18	C16	R1	7.05528243550119
18	C8	R1	7.27612440527424
18	C20	R1	7.09803208296053
18	C7	R1	7.03342300153745
19	C23	R1	7.32192809488736
19	C17	R1	7.20945336562895
19	C12	R1	6.91886323727459
19	C10	R1	7.10852445677817
19	C3	R1	7.17990909001493
19	C14	R1	7.11894107272351
19	C5	R1	7.11894107272351
19	C9	R1	6.8703647195834
19	C24	R1	7.11894107272351
19	C6	R1	7.18982455888002
19	C21	R1	6.78135971352466
19	C19	R1	6.98868468677217
19	C1	R1	7.25738784269265
19	C22	R1	7.02236781302845
19	C4	R1	7.06608919045777
19	C13	R1	7.22881869049588
19	C18	R1	7.32192809488736
19	C11	R1	7
19	C16	R1	7.38370429247405
19	C8	R1	7.38370429247405
19	C20	R1	7.08746284125034
19	C7	R1	7.22881869049588
20	C23	R1	7.38370429247405
20	C17	R1	7.3037807481771
20	C12	R1	7.37503943134692
20	C10	R1	7.15987133677839
20	C14	R1	7.39231742277876
20	C5	R1	7.12928301694497
20	C9	R1	7.2667865406949
20	C24	R1	7.27612440527424
20	C6	R1	7.40087943628218
20	C21	R1	7.33091687811462
20	C19	R1	7.40087943628218
20	C22	R1	7.19967234483636
20	C4	R1	7
20	C13	R1	7.20945336562895
20	C18	R1	7.4093909361377
20	C15	R1	7.39231742277876
20	C11	R1	7.4262647547021
20	C16	R1	7.23840473932508
20	C8	R1	7.31288295528436
20	C7	R1	7.07681559705083
21	C23	R1	7.09803208296053
21	C12	R1	7.52356195605701
21	C10	R1	7.43462822763672
21	C3	R1	7.12928301694497
21	C14	R1	7.31288295528436
21	C24	R1	7.24792751344359
21	C6	R1	7.17990909001493
21	C21	R1	7.23840473932508
21	C19	R1	7.40087943628218
21	C1	R1	6.8703647195834
21	C4	R1	6.89481776330794
21	C13	R1	7.11894107272351
21	C18	R1	6.93073733756289
21	C15	R1	7.58496250072116
21	C11	R1	7.03342300153745
21	C16	R1	7.14974711950468
21	C8	R1	7.38370429247405
21	C20	R1	7.33985000288462
21	C7	R1	6.98868468677217
22	C23	R1	7.51569983828404
22	C17	R1	7.08746284125034
22	C10	R1	7.4757334309664
22	C3	R1	7.05528243550119
22	C5	R1	7.35755200461808
22	C9	R1	7.16992500144231
22	C24	R1	7.44294349584873
22	C6	R1	7.54689445988764
22	C21	R1	7.25738784269265
22	C19	R1	7.28540221886225
22	C1	R1	7
22	C22	R1	7.32192809488736
22	C4	R1	7
22	C13	R1	7.11894107272351
22	C18	R1	6.93073733756289
22	C15	R1	7.3037807481771
22	C11	R1	7.31288295528436
22	C16	R1	7.21916852046216
22	C8	R1	6.84549005094437
22	C20	R1	7.40087943628218
22	C7	R1	7.34872815423108
23	C23	R1	7.40087943628218
23	C17	R1	7.36632221424582
23	C12	R1	7.467605550083
23	C10	R1	7.09803208296053
23	C3	R1	7.3037807481771
23	C14	R1	7.06608919045777
23	C5	R1	6.91886323727459
23	C9	R1	7.4178525148859
23	C24	R1	7.37503943134692
23	C6	R1	7.35755200461808
23	C21	R1	7.31288295528436
23	C19	R1	7.27612440527424
23	C1	R1	7.12928301694497
23	C22	R1	7.32192809488736
23	C4	R1	7.14974711950468
23	C13	R1	7.14974711950468
23	C18	R1	7.19967234483636
23	C11	R1	6.88264304936184
23	C16	R1	7.4262647547021
23	C8	R1	6.83289001416474
23	C20	R1	7.49185309632967
23	C7	R1	7.03342300153745
24	C23	R1	7.38370429247405
24	C17	R1	6.89481776330794
24	C12	R1	7.37503943134692
24	C10	R1	7.12928301694497
24	C3	R1	7.13955135239879
24	C14	R1	7.59991284218713
24	C5	R1	7.09803208296053
24	C24	R1	7.02236781302845
24	C6	R1	7.33091687811462
24	C21	R1	7.59245703726808
24	C19	R1	6.96578428466209
24	C1	R1	7.33985000288462
24	C22	R1	7.17990909001493
24	C4	R1	7.4093909361377
24	C13	R1	7.3037807481771
24	C18	R1	7.19967234483636
24	C11	R1	7.21916852046216
24	C16	R1	7.35755200461808
24	C8	R1	7.13955135239879
24	C20	R1	7.18982455888002
25	C23	R1	7.2667865406949
25	C17	R1	7.21916852046216
25	C12	R1	7.20945336562895
25	C10	R1	7.23840473932508
25	C3	R1	7.22881869049588
25	C14	R1	7.10852445677817
25	C5	R1	7.07681559705083
25	C9	R1	7.05528243550119
25	C24	R1	7.25738784269265
25	C6	R1	7.08746284125034
25	C21	R1	7.11894107272351
25	C19	R1	7.51569983828404
25	C1	R1	7.16992500144231
25	C22	R1	7.06608919045777
25	C4	R1	7.43462822763672
25	C13	R1	7.2667865406949
25	C18	R1	6.76818432477693
25	C15	R1	7.03342300153745
25	C11	R1	7.12928301694497
25	C16	R1	7.15987133677839
25	C8	R1	7.25738784269265
25	C20	R1	7.01122725542325
25	C7	R1	7.29462074889163
26	C23	R1	7.06608919045777
26	C17	R1	7.12928301694497
26	C12	R1	7.33091687811462
26	C10	R1	7.14974711950468
26	C3	R1	7.51569983828404
26	C14	R1	7.20945336562895
26	C5	R1	7.08746284125034
26	C9	R1	7.49984588708321
26	C24	R1	7.3037807481771
26	C6	R1	7.49185309632967
26	C21	R1	7.14974711950468
26	C19	R1	7.29462074889163
26	C1	R1	7.01122725542325
26	C22	R1	7.4093909361377
26	C4	R1	7.08746284125034
26	C13	R1	7.3037807481771
26	C18	R1	7.31288295528436
26	C15	R1	7.44294349584873
26	C11	R1	7.18982455888002
26	C20	R1	6.82017896241519
26	C7	R1	6.95419631038687
27	C23	R1	6.91886323727459
27	C17	R1	7.05528243550119
27	C12	R1	7.61470984411521
27	C10	R1	7.43462822763672
27	C3	R1	7.12928301694497
27	C14	R1	7.14974711950468
27	C9	R1	7.08746284125034
27	C24	R1	7.58496250072116
27	C6	R1	7.17990909001493
27	C19	R1	7.33091687811462
27	C1	R1	7.15987133677839
27	C22	R1	7.20945336562895
27	C4	R1	7.17990909001493
27	C13	R1	7.09803208296053
27	C18	R1	7.40087943628218
27	C15	R1	7.22881869049588
27	C16	R1	7.53138146051631
27	C20	R1	7.17990909001493
28	C23	R1	7.04439411935845
28	C17	R1	7.08746284125034
28	C12	R1	7.04439411935845
28	C3	R1	7.13955135239879
28	C14	R1	7.44294349584873
28	C5	R1	6.90689059560852
28	C9	R1	7.07681559705083
28	C24	R1	7.4757334309664
28	C6	R1	7.31288295528436
28	C21	R1	7.23840473932508
28	C19	R1	7.12928301694497
28	C1	R1	7.39231742277876
28	C22	R1	7.2667865406949
28	C4	R1	6.84549005094437
28	C13	R1	7.21916852046216
28	C18	R1	7.35755200461808
28	C15	R1	7.32192809488736
28	C11	R1	7.5077946401987
28	C16	R1	7.23840473932508
28	C8	R1	7.06608919045777
28	C20	R1	7.14974711950468
28	C7	R1	7.16992500144231
29	C23	R1	7.29462074889163
29	C17	R1	7.36632221424582
29	C12	R1	7.10852445677817
29	C10	R1	7.15987133677839
29	C3	R1	7.29462074889163
29	C14	R1	7.44294349584873
29	C5	R1	7.24792751344359
29	C9	R1	7.23840473932508
29	C24	R1	7.31288295528436
29	C6	R1	7.56985560833095
29	C21	R1	7.17990909001493
29	C19	R1	7.38370429247405
29	C1	R1	7.21916852046216
29	C22	R1	7.4178525148859
29	C4	R1	7.40087943628218
29	C15	R1	7.22881869049588
29	C11	R1	6.95419631038687
29	C16	R1	7.05528243550119
29	C8	R1	7.39231742277876
29	C20	R1	7.45121111183233
29	C7	R1	7.08746284125034
30	C23	R1	7.43462822763672
30	C17	R1	7.05528243550119
30	C12	R1	7.2667865406949
30	C10	R1	6.8073549220576
30	C3	R1	7.09803208296053
30	C14	R1	6.90689059560852
30	C5	R1	7.3037807481771
30	C9	R1	7.09803208296053
30	C24	R1	7.25738784269265
30	C21	R1	7.22881869049588
30	C19	R1	7.4178525148859
30	C1	R1	6.95419631038687
30	C22	R1	7.34872815423108
30	C4	R1	7.4093909361377
30	C13	R1	7.37503943134692
30	C18	R1	7.05528243550119
30	C15	R1	7.15987133677839
30	C11	R1	7.44294349584873
30	C16	R1	7.31288295528436
30	C8	R1	6.96578428466209
30	C20	R1	7.40087943628218
30	C7	R1	7.2667865406949
31	C23	R1	7.05528243550119
31	C17	R1	7.4594316186373
31	C12	R1	7.44294349584873
31	C10	R1	7.53915881110803
31	C14	R1	7.09803208296053
31	C5	R1	7.44294349584873
31	C9	R1	7.17990909001493
31	C24	R1	7.44294349584873
31	C21	R1	7.11894107272351
31	C19	R1	7.22881869049588
31	C22	R1	7.15987133677839
31	C4	R1	6.98868468677217
31	C18	R1	7.18982455888002
31	C15	R1	7.43462822763672
31	C11	R1	7
31	C16	R1	7.49984588708321
31	C20	R1	7.467605550083
31	C7	R1	7.19967234483636
32	C23	R1	6.94251450533924
32	C17	R1	6.90689059560852
32	C12	R1	7.4178525148859
32	C10	R1	7.69348695749933
32	C3	R1	7.06608919045777
32	C14	R1	7.2667865406949
32	C5	R1	7.38370429247405
32	C9	R1	7.16992500144231
32	C24	R1	7.03342300153745
32	C6	R1	7.45121111183233
32	C21	R1	7.18982455888002
32	C19	R1	6.97727992349992
32	C22	R1	7.31288295528436
32	C4	R1	7.49984588708321
32	C13	R1	7.10852445677817
32	C18	R1	7.11894107272351
32	C15	R1	7.33985000288462
32	C11	R1	7.32192809488736
32	C16	R1	7.4594316186373
32	C8	R1	7.27612440527424
32	C7	R1	7.22881869049588
33	C23	R1	7.09803208296053
33	C17	R1	7.24792751344359
33	C12	R1	7.2667865406949
33	C10	R1	7.12928301694497
33	C3	R1	7.28540221886225
33	C14	R1	7.15987133677839
33	C5	R1	7.23840473932508
33	C9	R1	7.05528243550119
33	C6	R1	7.18982455888002
33	C21	R1	7.21916852046216
33	C19	R1	6.98868468677217
33	C1	R1	6.8073549220576
33	C22	R1	7.34872815423108
33	C4	R1	7.3037807481771
33	C13	R1	7.19967234483636
33	C18	R1	7.03342300153745
33	C15	R1	7.27612440527424
33	C11	R1	7.16992500144231
33	C16	R1	7.25738784269265
33	C8	R1	6.88264304936184
33	C20	R1	7.19967234483636
33	C7	R1	6.96578428466209
34	C23	R1	7.68650052718322
34	C17	R1	7.18982455888002
34	C12	R1	7.10852445677817
34	C10	R1	7.17990909001493
34	C3	R1	7.39231742277876
34	C14	R1	7.18982455888002
34	C5	R1	7.32192809488736
34	C24	R1	7.05528243550119
34	C6	R1	7.25738784269265
34	C21	R1	7.19967234483636
34	C19	R1	7.04439411935845
34	C1	R1	6.93073733756289
34	C22	R1	7.38370429247405
34	C4	R1	7.43462822763672
34	C13	R1	7.29462074889163
34	C18	R1	7.29462074889163
34	C15	R1	6.82017896241519
34	C16	R1	7.18982455888002
34	C8	R1	7.14974711950468
34	C20	R1	7.08746284125034
34	C7	R1	7.24792751344359
35	C23	R1	7.33985000288462
35	C17	R1	6.94251450533924
35	C12	R1	7.3037807481771
35	C10	R1	6.95419631038687
35	C3	R1	7.28540221886225
35	C14	R1	7.15987133677839
35	C5	R1	7.07681559705083
35	C9	R1	7.33985000288462
35	C24	R1	7.04439411935845
35	C6	R1	7.45121111183233
35	C21	R1	7.17990909001493
35	C1	R1	7.467605550083
35	C22	R1	7.01122725542325
35	C4	R1	7.08746284125034
35	C13	R1	7.22881869049588
35	C18	R1	6.95419631038687
35	C15	R1	7.18982455888002
35	C11	R1	7.5077946401987
35	C16	R1	6.90689059560852
35	C8	R1	6.97727992349992
35	C20	R1	7.68650052718322
35	C7	R1	7.55458885167764
36	C23	R1	7.29462074889163
36	C17	R1	6.8703647195834
36	C12	R1	7.38370429247405
36	C10	R1	7.31288295528436
36	C3	R1	7.20945336562895
36	C14	R1	7.38370429247405
36	C5	R1	7.10852445677817
36	C9	R1	7.33091687811462
36	C24	R1	7.4093909361377
36	C6	R1	7.25738784269265
36	C21	R1	7.25738784269265
36	C19	R1	7.02236781302845
36	C1	R1	6.88264304936184
36	C22	R1	7.34872815423108
36	C4	R1	7.15987133677839
36	C13	R1	7.4757334309664
36	C18	R1	7.07681559705083
36	C15	R1	7.10852445677817
36	C11	R1	7.40087943628218
36	C16	R1	7.33985000288462
36	C8	R1	7.22881869049588
36	C20	R1	6.8703647195834
37	C23	R1	7.03342300153745
37	C17	R1	7.32192809488736
37	C10	R1	7.43462822763672
37	C3	R1	7.12928301694497
37	C14	R1	7.20945336562895
37	C5	R1	7.14974711950468
37	C9	R1	7.49984588708321
37	C24	R1	7.57742882803575
37	C6	R1	7.3037807481771
37	C21	R1	7.18982455888002
37	C1	R1	7.23840473932508
37	C22	R1	7.29462074889163
37	C4	R1	7.36632221424582
37	C13	R1	7.31288295528436
37	C18	R1	7.04439411935845
37	C15	R1	7.13955135239879
37	C11	R1	7.17990909001493
37	C16	R1	7.02236781302845
37	C8	R1	7.25738784269265
37	C20	R1	7.05528243550119
38	C23	R1	6.97727992349992
38	C17	R1	7.11894107272351
38	C12	R1	6.97727992349992
38	C10	R1	7.03342300153745
38	C3	R1	6.89481776330794
38	C14	R1	7.17990909001493
38	C5	R1	7.18982455888002
38	C9	R1	7.15987133677839
38	C24	R1	7.22881869049588
38	C21	R1	7.40087943628218
38	C19	R1	7.23840473932508
38	C1	R1	7.20945336562895
38	C22	R1	7.2667865406949
38	C4	R1	7.03342300153745
38	C15	R1	7
38	C11	R1	6.97727992349992
38	C16	R1	7.32192809488736
38	C8	R1	7.29462074889163
38	C20	R1	6.93073733756289
38	C7	R1	7.34872815423108
39	C23	R1	7.25738784269265
39	C17	R1	6.90689059560852
39	C12	R1	7.07681559705083
39	C3	R1	7.18982455888002
39	C5	R1	7.31288295528436
39	C9	R1	7.35755200461808
39	C21	R1	7.01122725542325
39	C1	R1	7.17990909001493
39	C22	R1	7.37503943134692
39	C4	R1	7.17990909001493
39	C13	R1	7.22881869049588
39	C18	R1	7.4093909361377
39	C15	R1	7.34872815423108
39	C11	R1	7.19967234483636
39	C16	R1	7.25738784269265
39	C8	R1	7.11894107272351
39	C20	R1	7.53138146051631
39	C7	R1	7.20945336562895
40	C23	R1	7.28540221886225
40	C17	R1	7.14974711950468
40	C12	R1	7.11894107272351
40	C10	R1	7
40	C3	R1	6.94251450533924
40	C14	R1	7.49984588708321
40	C5	R1	7.27612440527424
40	C9	R1	7.39231742277876
40	C24	R1	7.32192809488736
40	C6	R1	7.22881869049588
40	C21	R1	7.44294349584873
40	C19	R1	7.35755200461808
40	C1	R1	7
40	C4	R1	7.33985000288462
40	C13	R1	7.06608919045777
40	C18	R1	7.31288295528436
40	C15	R1	7.15987133677839
40	C11	R1	7.07681559705083
40	C16	R1	7.06608919045777
40	C8	R1	7.40087943628218
40	C20	R1	7.39231742277876
40	C7	R1	7.62205181945638
41	C23	R1	7.27612440527424
41	C17	R1	7.21916852046216
41	C12	R1	7.10852445677817
41	C10	R1	7.45121111183233
41	C3	R1	7.32192809488736
41	C14	R1	7.53138146051631
41	C5	R1	7.60733031374961
41	C9	R1	7.32192809488736
41	C24	R1	7.18982455888002
41	C6	R1	7.2667865406949
41	C21	R1	7.39231742277876
41	C19	R1	7.15987133677839
41	C22	R1	7.21916852046216
41	C4	R1	6.70043971814109
41	C13	R1	7.34872815423108
41	C18	R1	7.16992500144231
41	C15	R1	7.4594316186373
41	C11	R1	7.51569983828404
41	C16	R1	7.57742882803575
41	C8	R1	7.12928301694497
41	C20	R1	7.11894107272351
41	C7	R1	7
42	C23	R1	7.53915881110803
42	C17	R1	7.3037807481771
42	C12	R1	7.06608919045777
42	C3	R1	7.05528243550119
42	C14	R1	7.20945336562895
42	C5	R1	7.32192809488736
42	C9	R1	7.55458885167764
42	C24	R1	7.07681559705083
42	C6	R1	6.96578428466209
42	C21	R1	7.04439411935845
42	C19	R1	7.14974711950468
42	C22	R1	7.45121111183233
42	C13	R1	7
42	C18	R1	7.44294349584873
42	C15	R1	7.29462074889163
42	C16	R1	6.83289001416474
42	C8	R1	7.07681559705083
42	C20	R1	7.21916852046216
42	C7	R1	7.2667865406949
43	C23	R1	7.08746284125034
43	C17	R1	7.33091687811462
43	C12	R1	7.06608919045777
43	C10	R1	7.54689445988764
43	C3	R1	7.06608919045777
43	C14	R1	7.01122725542325
43	C9	R1	6.90689059560852
43	C24	R1	7.27612440527424
43	C6	R1	7.4262647547021
43	C21	R1	7.17990909001493
43	C1	R1	6.85798099512757
43	C22	R1	7.45121111183233
43	C4	R1	6.97727992349992
43	C13	R1	7.35755200461808
43	C18	R1	7.34872815423108
43	C15	R1	7.27612440527424
43	C11	R1	7.21916852046216
43	C16	R1	7.4757334309664
43	C8	R1	7.10852445677817
43	C20	R1	7.20945336562895
43	C7	R1	7.06608919045777
44	C23	R1	7.49185309632967
44	C17	R1	7.4262647547021
44	C12	R1	7.13955135239879
44	C10	R1	7.64385618977472
44	C3	R1	7.48381577726426
44	C14	R1	7.01122725542325
44	C5	R1	7.20945336562895
44	C9	R1	7.14974711950468
44	C24	R1	7.09803208296053
44	C6	R1	7.17990909001493
44	C21	R1	7.51569983828404
44	C19	R1	7.34872815423108
44	C1	R1	7.14974711950468
44	C22	R1	7.467605550083
44	C4	R1	7.15987133677839
44	C13	R1	7.43462822763672
44	C18	R1	7.29462074889163
44	C15	R1	6.7279204545632
44	C11	R1	7.32192809488736
44	C16	R1	6.8073549220576
44	C8	R1	6.74146698640115
44	C20	R1	7.53138146051631
44	C7	R1	7.24792751344359
45	C23	R1	7.15987133677839
45	C17	R1	7.17990909001493
45	C12	R1	7.467605550083
45	C10	R1	7.20945336562895
45	C3	R1	7.16992500144231
45	C5	R1	7.28540221886225
45	C9	R1	6.8703647195834
45	C6	R1	7.13955135239879
45	C21	R1	7.19967234483636
45	C19	R1	7.16992500144231
45	C1	R1	7.16992500144231
45	C4	R1	7.35755200461808
45	C13	R1	7.22881869049588
45	C18	R1	7.53915881110803
45	C15	R1	7.11894107272351
45	C11	R1	7.10852445677817
45	C16	R1	7.11894107272351
45	C8	R1	7.12928301694497
45	C20	R1	7.5077946401987
45	C7	R1	7.03342300153745
46	C23	R1	7.53915881110803
46	C17	R1	7.3037807481771
46	C12	R1	7.11894107272351
46	C10	R1	7.27612440527424
46	C3	R1	7.2667865406949
46	C5	R1	7.33091687811462
46	C9	R1	7.40087943628218
46	C24	R1	7.39231742277876
46	C6	R1	7.17990909001493
46	C21	R1	7.21916852046216
46	C1	R1	7.36632221424582
46	C22	R1	7.3037807481771
46	C4	R1	6.91886323727459
46	C13	R1	7.01122725542325
46	C18	R1	7.22881869049588
46	C11	R1	7.20945336562895
46	C16	R1	6.88264304936184
46	C8	R1	7.15987133677839
46	C20	R1	7.45121111183233
46	C7	R1	7.18982455888002
47	C23	R1	6.90689059560852
47	C17	R1	7.4757334309664
47	C12	R1	7.27612440527424
47	C10	R1	7.10852445677817
47	C3	R1	7.12928301694497
47	C14	R1	6.93073733756289
47	C5	R1	7.14974711950468
47	C9	R1	7.24792751344359
47	C24	R1	7.01122725542325
47	C6	R1	7.09803208296053
47	C21	R1	6.97727992349992
47	C19	R1	7.04439411935845
47	C1	R1	7.18982455888002
47	C22	R1	6.95419631038687
47	C4	R1	7.48381577726426
47	C13	R1	7.3037807481771
47	C18	R1	7.09803208296053
47	C15	R1	6.97727992349992
47	C11	R1	7.10852445677817
47	C16	R1	7.5077946401987
47	C8	R1	7.32192809488736
47	C20	R1	7.21916852046216
47	C7	R1	7.36632221424582
48	C23	R1	7.04439411935845
48	C17	R1	7.83289001416474
48	C12	R1	7.25738784269265
48	C10	R1	7.35755200461808
48	C3	R1	7.29462074889163
48	C14	R1	7.28540221886225
48	C5	R1	7.17990909001493
48	C9	R1	7.07681559705083
48	C24	R1	7.18982455888002
48	C6	R1	6.83289001416474
48	C21	R1	7.58496250072116
48	C19	R1	7.34872815423108
48	C1	R1	7.11894107272351
48	C22	R1	7.25738784269265
48	C4	R1	7.09803208296053
48	C13	R1	6.98868468677217
48	C18	R1	7.4262647547021
48	C15	R1	7.49984588708321
48	C11	R1	6.93073733756289
48	C16	R1	7.28540221886225
48	C8	R1	7.19967234483636
48	C20	R1	6.94251450533924
48	C7	R1	7.33985000288462
49	C23	R1	7.56985560833095
49	C17	R1	7.01122725542325
49	C12	R1	6.82017896241519
49	C10	R1	7.33091687811462
49	C3	R1	7.31288295528436
49	C14	R1	7.25738784269265
49	C5	R1	7.55458885167764
49	C9	R1	7
49	C24	R1	7.38370429247405
49	C6	R1	7
49	C21	R1	7.17990909001493
49	C19	R1	6.93073733756289
49	C1	R1	7.33985000288462
49	C22	R1	7.28540221886225
49	C4	R1	7.11894107272351
49	C13	R1	7.38370429247405
49	C18	R1	7.16992500144231
49	C15	R1	7.21916852046216
49	C11	R1	7.49185309632967
49	C16	R1	7.24792751344359
49	C8	R1	7.32192809488736
49	C20	R1	7.4594316186373
50	C23	R1	7.38370429247405
50	C17	R1	7.01122725542325
50	C12	R1	7.07681559705083
50	C10	R1	6.88264304936184
50	C14	R1	7.22881869049588
50	C9	R1	7.45121111183233
50	C24	R1	7.31288295528436
50	C6	R1	7.14974711950468
50	C21	R1	7.29462074889163
50	C19	R1	6.84549005094437
50	C1	R1	6.90689059560852
50	C22	R1	7.12928301694497
50	C4	R1	6.75488750216347
50	C13	R1	7.27612440527424
50	C18	R1	7.35755200461808
50	C15	R1	7.34872815423108
50	C11	R1	7.13955135239879
50	C16	R1	7.39231742277876
50	C8	R1	7.28540221886225
50	C20	R1	7.44294349584873
50	C7	R1	7.35755200461808
51	C23	R1	7.44294349584873
51	C17	R1	7.02236781302845
51	C12	R1	7.37503943134692
51	C10	R1	7.44294349584873
51	C3	R1	7.48381577726426
51	C14	R1	7.4178525148859
51	C5	R1	7.51569983828404
51	C9	R1	7.34872815423108
51	C24	R1	7.3037807481771
51	C6	R1	7.33985000288462
51	C19	R1	7.12928301694497
51	C1	R1	7.467605550083
51	C22	R1	7.33985000288462
51	C4	R1	7.16992500144231
51	C13	R1	7.29462074889163
51	C18	R1	7.39231742277876
51	C15	R1	7.12928301694497
51	C11	R1	7.23840473932508
51	C16	R1	7.40087943628218
51	C8	R1	7.22881869049588
51	C20	R1	7.28540221886225
51	C7	R1	7.14974711950468
52	C23	R1	7.10852445677817
52	C17	R1	7.40087943628218
52	C12	R1	7.36632221424582
52	C3	R1	7.09803208296053
52	C14	R1	7.40087943628218
52	C5	R1	7.37503943134692
52	C24	R1	7.23840473932508
52	C6	R1	7.11894107272351
52	C21	R1	7.14974711950468
52	C19	R1	7.14974711950468
52	C1	R1	7.19967234483636
52	C22	R1	7.27612440527424
52	C4	R1	7.03342300153745
52	C13	R1	7.49185309632967
52	C18	R1	7.08746284125034
52	C15	R1	7.17990909001493
52	C11	R1	7.28540221886225
52	C16	R1	6.97727992349992
52	C8	R1	7.55458885167764
52	C20	R1	7.15987133677839
52	C7	R1	7.38370429247405
53	C23	R1	7.21916852046216
53	C17	R1	6.8703647195834
53	C12	R1	7.2667865406949
53	C10	R1	7.36632221424582
53	C3	R1	7.12928301694497
53	C14	R1	7.27612440527424
53	C5	R1	7.67948009950545
53	C9	R1	7.4594316186373
53	C24	R1	7.16992500144231
53	C6	R1	7.27612440527424
53	C21	R1	7.63662462054365
53	C19	R1	7.19967234483636
53	C1	R1	6.71424551766612
53	C22	R1	7.06608919045777
53	C4	R1	7.13955135239879
53	C18	R1	7.04439411935845
53	C15	R1	7.24792751344359
53	C11	R1	7.16992500144231
53	C16	R1	7
53	C8	R1	7.11894107272351
53	C20	R1	7.32192809488736
53	C7	R1	7.21916852046216
54	C23	R1	7.4178525148859
54	C17	R1	7.34872815423108
54	C12	R1	7.25738784269265
54	C10	R1	7.13955135239879
54	C3	R1	7.06608919045777
54	C5	R1	7.35755200461808
54	C9	R1	7.04439411935845
54	C6	R1	6.93073733756289
54	C21	R1	7.20945336562895
54	C19	R1	7.33985000288462
54	C1	R1	7.48381577726426
54	C22	R1	6.70043971814109
54	C4	R1	7.08746284125034
54	C13	R1	7.10852445677817
54	C18	R1	7.467605550083
54	C15	R1	7.4262647547021
54	C11	R1	7.29462074889163
54	C16	R1	7.01122725542325
54	C8	R1	6.98868468677217
54	C7	R1	7
55	C23	R1	7.59245703726808
55	C17	R1	6.70043971814109
55	C12	R1	7.31288295528436
55	C10	R1	7.33091687811462
55	C3	R1	7.17990909001493
55	C14	R1	7.15987133677839
55	C24	R1	7.12928301694497
55	C6	R1	7.14974711950468
55	C21	R1	7.15987133677839
55	C1	R1	7.31288295528436
55	C22	R1	7.05528243550119
55	C4	R1	7.28540221886225
55	C13	R1	7.13955135239879
55	C18	R1	7.32192809488736
55	C15	R1	7.27612440527424
55	C11	R1	7.33985000288462
55	C16	R1	7.2667865406949
55	C8	R1	7.32192809488736
55	C20	R1	7.25738784269265
55	C7	R1	7.39231742277876
56	C23	R1	7.36632221424582
56	C17	R1	6.98868468677217
56	C12	R1	7.4178525148859
56	C10	R1	7.09803208296053
56	C14	R1	7.33985000288462
56	C5	R1	6.62935662007961
56	C9	R1	7.22881869049588
56	C24	R1	7.03342300153745
56	C6	R1	7.49185309632967
56	C21	R1	7.20945336562895
56	C19	R1	7.49185309632967
56	C1	R1	7.09803208296053
56	C22	R1	7.16992500144231
56	C4	R1	7.29462074889163
56	C13	R1	7.01122725542325
56	C18	R1	7.4178525148859
56	C11	R1	7.53138146051631
56	C16	R1	7.36632221424582
56	C8	R1	7.36632221424582
56	C20	R1	7.39231742277876
56	C7	R1	6.8703647195834
57	C23	R1	6.97727992349992
57	C17	R1	7.35755200461808
57	C12	R1	7.2667865406949
57	C10	R1	7.32192809488736
57	C3	R1	7.02236781302845
57	C14	R1	7.10852445677817
57	C5	R1	7.40087943628218
57	C9	R1	7.20945336562895
57	C24	R1	6.98868468677217
57	C6	R1	7.32192809488736
57	C21	R1	7.20945336562895
57	C19	R1	7.12928301694497
57	C1	R1	7.05528243550119
57	C4	R1	7.22881869049588
57	C13	R1	7.25738784269265
57	C15	R1	7.19967234483636
57	C11	R1	7.12928301694497
57	C16	R1	6.98868468677217
57	C8	R1	7.31288295528436
57	C20	R1	7.3037807481771
57	C7	R1	7.35755200461808
58	C23	R1	7.02236781302845
58	C17	R1	7.20945336562895
58	C12	R1	7
58	C10	R1	7.03342300153745
58	C3	R1	7.16992500144231
58	C14	R1	7.37503943134692
58	C5	R1	7.24792751344359
58	C9	R1	7.22881869049588
58	C24	R1	7
58	C6	R1	7.14974711950468
58	C21	R1	7.58496250072116
58	C19	R1	7.35755200461808
58	C22	R1	7.04439411935845
58	C4	R1	7.4757334309664
58	C13	R1	7.03342300153745
58	C18	R1	7.29462074889163
58	C15	R1	7.60733031374961
58	C11	R1	7.14974711950468
58	C16	R1	7.09803208296053
58	C8	R1	7.4594316186373
58	C20	R1	7.23840473932508
58	C7	R1	7.35755200461808
59	C23	R1	7.43462822763672
59	C17	R1	7.02236781302845
59	C12	R1	7.2667865406949
59	C10	R1	7.44294349584873
59	C3	R1	6.97727992349992
59	C14	R1	7.18982455888002
59	C5	R1	7.20945336562895
59	C9	R1	7.11894107272351
59	C24	R1	7.20945336562895
59	C6	R1	7.54689445988764
59	C21	R1	7.17990909001493
59	C19	R1	7.35755200461808
59	C1	R1	7.19967234483636
59	C22	R1	7.14974711950468
59	C4	R1	6.93073733756289
59	C13	R1	7.28540221886225
59	C18	R1	7.07681559705083
59	C15	R1	7.40087943628218
59	C11	R1	7.31288295528436
59	C8	R1	7.39231742277876
59	C20	R1	7.34872815423108
59	C7	R1	7.3037807481771
60	C17	R1	7.32192809488736
60	C12	R1	7.43462822763672
60	C10	R1	7.33091687811462
60	C3	R1	7.45121111183233
60	C5	R1	7.33985000288462
60	C9	R1	7.65105169117893
60	C24	R1	7.21916852046216
60	C6	R1	7.40087943628218
60	C21	R1	7.13955135239879
60	C19	R1	7.18982455888002
60	C1	R1	7.52356195605701
60	C22	R1	7.36632221424582
60	C4	R1	7.06608919045777
60	C13	R1	7.34872815423108
60	C11	R1	7.2667865406949
60	C8	R1	7.03342300153745
60	C7	R1	7.22881869049588
61	C23	R1	7.13955135239879
61	C17	R1	7.33985000288462
61	C12	R1	7.11894107272351
61	C10	R1	7.4594316186373
61	C3	R1	7.19967234483636
61	C5	R1	7.35755200461808
61	C9	R1	7.40087943628218
61	C24	R1	7.28540221886225
61	C6	R1	7.29462074889163
61	C21	R1	7.56985560833095
61	C19	R1	7.29462074889163
61	C22	R1	7.35755200461808
61	C4	R1	7.22881869049588
61	C13	R1	6.91886323727459
61	C18	R1	7.56985560833095
61	C15	R1	7.21916852046216
61	C11	R1	7.34872815423108
61	C16	R1	7.12928301694497
61	C8	R1	7.54689445988764
61	C20	R1	7.43462822763672
61	C7	R1	7.25738784269265
62	C17	R1	7.05528243550119
62	C12	R1	7.12928301694497
62	C10	R1	7.33985000288462
62	C3	R1	7.25738784269265
62	C14	R1	7.36632221424582
62	C5	R1	7.22881869049588
62	C9	R1	7.05528243550119
62	C24	R1	7.39231742277876
62	C6	R1	7.12928301694497
62	C21	R1	7.34872815423108
62	C1	R1	7.12928301694497
62	C22	R1	7.16992500144231
62	C4	R1	7.21916852046216
62	C13	R1	7.17990909001493
62	C18	R1	7.27612440527424
62	C15	R1	6.85798099512757
62	C11	R1	7.36632221424582
62	C16	R1	6.85798099512757
62	C8	R1	6.83289001416474
62	C20	R1	7.33091687811462
63	C23	R1	7.06608919045777
63	C17	R1	7.13955135239879
63	C12	R1	7.24792751344359
63	C10	R1	7.14974711950468
63	C3	R1	7.27612440527424
63	C14	R1	6.94251450533924
63	C5	R1	7.4594316186373
63	C24	R1	7.4594316186373
63	C6	R1	7.22881869049588
63	C19	R1	7.28540221886225
63	C1	R1	7.27612440527424
63	C22	R1	7.12928301694497
63	C4	R1	7.4757334309664
63	C13	R1	7.33091687811462
63	C18	R1	7.22881869049588
63	C15	R1	7.02236781302845
63	C11	R1	7.29462074889163
63	C16	R1	7.60733031374961
63	C8	R1	7.11894107272351
63	C20	R1	7.19967234483636
63	C7	R1	7.28540221886225
64	C23	R1	7.16992500144231
64	C17	R1	7.11894107272351
64	C12	R1	7.4757334309664
64	C10	R1	7.60733031374961
64	C3	R1	7.18982455888002
64	C14	R1	7.17990909001493
64	C5	R1	7.4262647547021
64	C9	R1	7.24792751344359
64	C24	R1	6.82017896241519
64	C6	R1	7.49185309632967
64	C21	R1	7.01122725542325
64	C19	R1	7.35755200461808
64	C1	R1	7.07681559705083
64	C22	R1	7.467605550083
64	C4	R1	7.33091687811462
64	C18	R1	7.21916852046216
64	C15	R1	7.04439411935845
64	C11	R1	7.19967234483636
64	C16	R1	7.06608919045777
64	C8	R1	7.18982455888002
64	C20	R1	6.97727992349992
64	C7	R1	7.28540221886225
65	C23	R1	6.83289001416474
65	C17	R1	7.4178525148859
65	C12	R1	7.07681559705083
65	C10	R1	7.3037807481771
65	C3	R1	6.94251450533924
65	C14	R1	7.02236781302845
65	C5	R1	7.24792751344359
65	C9	R1	7.12928301694497
65	C24	R1	7.18982455888002
65	C6	R1	7.20945336562895
65	C21	R1	7.33985000288462
65	C1	R1	7.16992500144231
65	C22	R1	7.17990909001493
65	C4	R1	7.39231742277876
65	C13	R1	7.29462074889163
65	C18	R1	7.04439411935845
65	C11	R1	6.83289001416474
65	C16	R1	7.12928301694497
65	C8	R1	7.24792751344359
65	C20	R1	7.34872815423108
65	C7	R1	7.22881869049588
66	C23	R1	7.31288295528436
66	C17	R1	7.20945336562895
66	C12	R1	7.3037807481771
66	C10	R1	7.08746284125034
66	C3	R1	7.13955135239879
66	C14	R1	7.53915881110803
66	C5	R1	7.08746284125034
66	C9	R1	7.13955135239879
66	C24	R1	7.49984588708321
66	C6	R1	7.28540221886225
66	C21	R1	7.36632221424582
66	C19	R1	7.44294349584873
66	C1	R1	7.10852445677817
66	C22	R1	7.24792751344359
66	C4	R1	7.11894107272351
66	C13	R1	7.20945336562895
66	C18	R1	7.16992500144231
66	C15	R1	7.11894107272351
66	C11	R1	7.17990909001493
66	C16	R1	7.32192809488736
66	C8	R1	7.35755200461808
66	C20	R1	7.4178525148859
66	C7	R1	7.29462074889163
67	C23	R1	7.77478705960117
67	C12	R1	6.95419631038687
67	C10	R1	7.57742882803575
67	C14	R1	6.83289001416474
67	C5	R1	6.98868468677217
67	C9	R1	7.19967234483636
67	C24	R1	7.01122725542325
67	C6	R1	7.53138146051631
67	C21	R1	7.32192809488736
67	C19	R1	7.12928301694497
67	C1	R1	7.4757334309664
67	C22	R1	7.13955135239879
67	C4	R1	7.48381577726426
67	C13	R1	7.09803208296053
67	C18	R1	7.11894107272351
67	C15	R1	7.34872815423108
67	C11	R1	6.82017896241519
67	C16	R1	7.29462074889163
67	C8	R1	7.38370429247405
67	C20	R1	7.15987133677839
67	C7	R1	7.05528243550119
68	C23	R1	7.15987133677839
68	C17	R1	6.79441586635011
68	C12	R1	7.34872815423108
68	C10	R1	7.05528243550119
68	C3	R1	7.33985000288462
68	C14	R1	7.37503943134692
68	C5	R1	7.34872815423108
68	C9	R1	7.14974711950468
68	C24	R1	7.33091687811462
68	C21	R1	7.40087943628218
68	C19	R1	7.02236781302845
68	C1	R1	7.29462074889163
68	C22	R1	7.59991284218713
68	C4	R1	7.4093909361377
68	C18	R1	7.18982455888002
68	C15	R1	7.4093909361377
68	C16	R1	7.01122725542325
68	C8	R1	7.20945336562895
68	C20	R1	7.40087943628218
69	C23	R1	7.19967234483636
69	C17	R1	6.8073549220576
69	C10	R1	6.82017896241519
69	C3	R1	7.10852445677817
69	C14	R1	7.16992500144231
69	C5	R1	7.37503943134692
69	C9	R1	7.25738784269265
69	C24	R1	7.29462074889163
69	C6	R1	7.22881869049588
69	C21	R1	6.98868468677217
69	C19	R1	7.08746284125034
69	C1	R1	6.94251450533924
69	C22	R1	7.49984588708321
69	C4	R1	7.467605550083
69	C13	R1	7.29462074889163
69	C18	R1	7.38370429247405
69	C15	R1	6.94251450533924
69	C11	R1	7.04439411935845
69	C16	R1	7.21916852046216
69	C8	R1	7.22881869049588
69	C20	R1	7.25738784269265
69	C7	R1	7.20945336562895
70	C23	R1	7.11894107272351
70	C17	R1	7.36632221424582
70	C12	R1	7.3037807481771
70	C10	R1	7.53138146051631
70	C3	R1	7.31288295528436
70	C14	R1	7.27612440527424
70	C5	R1	7
70	C9	R1	7.2667865406949
70	C6	R1	7.17990909001493
70	C19	R1	7.23840473932508
70	C1	R1	7.39231742277876
70	C22	R1	7.34872815423108
70	C4	R1	7.22881869049588
70	C13	R1	7.23840473932508
70	C18	R1	7.27612440527424
70	C15	R1	6.82017896241519
70	C11	R1	7
70	C16	R1	7.34872815423108
70	C8	R1	7.16992500144231
70	C20	R1	7.49984588708321
70	C7	R1	7.34872815423108
71	C17	R1	7.05528243550119
71	C12	R1	7.13955135239879
71	C10	R1	7.3037807481771
71	C3	R1	7.08746284125034
71	C14	R1	7.18982455888002
71	C9	R1	7.19967234483636
71	C24	R1	7.37503943134692
71	C21	R1	7.20945336562895
71	C19	R1	7.4757334309664
71	C1	R1	7.467605550083
71	C22	R1	7.57742882803575
71	C4	R1	7.01122725542325
71	C13	R1	7.24792751344359
71	C18	R1	6.93073733756289
71	C15	R1	7.31288295528436
71	C11	R1	7.14974711950468
71	C16	R1	7.33985000288462
71	C8	R1	6.89481776330794
71	C20	R1	7.2667865406949
71	C7	R1	7.2667865406949
72	C23	R1	7.02236781302845
72	C17	R1	7.58496250072116
72	C12	R1	7.2667865406949
72	C10	R1	7.28540221886225
72	C3	R1	7.02236781302845
72	C14	R1	7.48381577726426
72	C5	R1	7.11894107272351
72	C9	R1	7.11894107272351
72	C24	R1	7.33985000288462
72	C6	R1	6.79441586635011
72	C21	R1	7.3037807481771
72	C1	R1	7.07681559705083
72	C22	R1	7.25738784269265
72	C4	R1	7.11894107272351
72	C13	R1	7.48381577726426
72	C18	R1	7.53138146051631
72	C15	R1	7.04439411935845
72	C16	R1	7.33985000288462
72	C8	R1	7.22881869049588
72	C20	R1	7
72	C7	R1	6.95419631038687
73	C23	R1	7.20945336562895
73	C17	R1	7.33985000288462
73	C12	R1	7.13955135239879
73	C10	R1	7.20945336562895
73	C14	R1	7.36632221424582
73	C9	R1	6.85798099512757
73	C24	R1	7.4093909361377
73	C6	R1	7.01122725542325
73	C21	R1	7.23840473932508
73	C1	R1	7.10852445677817
73	C22	R1	7.08746284125034
73	C4	R1	7.53138146051631
73	C13	R1	7.38370429247405
73	C18	R1	7.2667865406949
73	C15	R1	7.16992500144231
73	C16	R1	6.95419631038687
73	C8	R1	6.88264304936184
73	C20	R1	7.12928301694497
74	C23	R1	7.32192809488736
74	C17	R1	7.36632221424582
74	C12	R1	7.2667865406949
74	C10	R1	7.11894107272351
74	C3	R1	7.48381577726426
74	C14	R1	7.10852445677817
74	C5	R1	7.21916852046216
74	C24	R1	7.49984588708321
74	C6	R1	7.18982455888002
74	C21	R1	6.82017896241519
74	C19	R1	7.44294349584873
74	C1	R1	7.14974711950468
74	C22	R1	7.28540221886225
74	C13	R1	6.96578428466209
74	C18	R1	7.4093909361377
74	C11	R1	7.16992500144231
74	C16	R1	7.39231742277876
74	C20	R1	7.13955135239879
74	C7	R1	7.33985000288462
75	C17	R1	7.35755200461808
75	C12	R1	6.97727992349992
75	C10	R1	7.01122725542325
75	C3	R1	6.97727992349992
75	C14	R1	6.91886323727459
75	C5	R1	7.11894107272351
75	C9	R1	7.17990909001493
75	C24	R1	7.18982455888002
75	C6	R1	7.20945336562895
75	C21	R1	7.31288295528436
75	C19	R1	7.38370429247405
75	C1	R1	7.05528243550119
75	C22	R1	7.37503943134692
75	C4	R1	7.27612440527424
75	C13	R1	7.54689445988764
75	C18	R1	7.18982455888002
75	C15	R1	7.12928301694497
75	C16	R1	7.02236781302845
75	C8	R1	7.4757334309664
75	C20	R1	7.48381577726426
75	C7	R1	7.11894107272351
76	C23	R1	7.2667865406949
76	C17	R1	7.18982455888002
76	C12	R1	7.52356195605701
76	C10	R1	7.31288295528436
76	C3	R1	7.37503943134692
76	C14	R1	7.02236781302845
76	C5	R1	7.63662462054365
76	C9	R1	7.33091687811462
76	C24	R1	7.4262647547021
76	C6	R1	6.94251450533924
76	C21	R1	6.90689059560852
76	C1	R1	7.56985560833095
76	C22	R1	7.63662462054365
76	C4	R1	7.07681559705083
76	C18	R1	7.33091687811462
76	C15	R1	7.19967234483636
76	C11	R1	7.18982455888002
76	C16	R1	7.17990909001493
76	C8	R1	7.15987133677839
76	C20	R1	7.35755200461808
76	C7	R1	7.37503943134692
77	C23	R1	7.39231742277876
77	C17	R1	7.31288295528436
77	C12	R1	7.27612440527424
77	C10	R1	7.28540221886225
77	C3	R1	7.06608919045777
77	C14	R1	7.25738784269265
77	C5	R1	7.5077946401987
77	C9	R1	7.4093909361377
77	C24	R1	7.19967234483636
77	C6	R1	7.40087943628218
77	C21	R1	7.07681559705083
77	C19	R1	6.91886323727459
77	C22	R1	7.03342300153745
77	C4	R1	7.20945336562895
77	C13	R1	6.76818432477693
77	C18	R1	7.28540221886225
77	C15	R1	7.33985000288462
77	C11	R1	6.97727992349992
77	C16	R1	7.09803208296053
77	C20	R1	7.65105169117893
77	C7	R1	7.25738784269265
78	C23	R1	7.4757334309664
78	C12	R1	7.37503943134692
78	C3	R1	7.33091687811462
78	C14	R1	7.29462074889163
78	C5	R1	7.4093909361377
78	C9	R1	7.24792751344359
78	C24	R1	7.33985000288462
78	C6	R1	7.24792751344359
78	C21	R1	7.10852445677817
78	C19	R1	7.18982455888002
78	C1	R1	6.94251450533924
78	C22	R1	7.38370429247405
78	C4	R1	7.18982455888002
78	C13	R1	7.49185309632967
78	C18	R1	7.43462822763672
78	C15	R1	7.33985000288462
78	C16	R1	7.17990909001493
78	C20	R1	7.51569983828404
78	C7	R1	7.17990909001493
79	C23	R1	6.91886323727459
79	C17	R1	7.4093909361377
79	C12	R1	7.13955135239879
79	C3	R1	7.37503943134692
79	C14	R1	7.38370429247405
79	C5	R1	7.03342300153745
79	C9	R1	7.39231742277876
79	C6	R1	7.09803208296053
79	C21	R1	7.25738784269265
79	C19	R1	6.91886323727459
79	C1	R1	7.02236781302845
79	C22	R1	7.32192809488736
79	C4	R1	7.13955135239879
79	C13	R1	7.29462074889163
79	C11	R1	7.17990909001493
79	C16	R1	7.31288295528436
79	C8	R1	7.33985000288462
79	C20	R1	7.11894107272351
79	C7	R1	7.44294349584873
80	C23	R1	7.09803208296053
80	C17	R1	6.6724253419715
80	C12	R1	7.39231742277876
80	C10	R1	7.31288295528436
80	C3	R1	7.07681559705083
80	C14	R1	7.3037807481771
80	C5	R1	7.21916852046216
80	C9	R1	7.5077946401987
80	C24	R1	6.79441586635011
80	C6	R1	7.32192809488736
80	C21	R1	7.36632221424582
80	C19	R1	7.09803208296053
80	C1	R1	7.39231742277876
80	C22	R1	7.15987133677839
80	C4	R1	7.29462074889163
80	C13	R1	6.97727992349992
80	C18	R1	7.33091687811462
80	C15	R1	7.02236781302845
80	C11	R1	7.36632221424582
80	C16	R1	7.20945336562895
80	C8	R1	6.93073733756289
80	C20	R1	7.43462822763672
80	C7	R1	7.09803208296053
81	C23	R1	7.25738784269265
81	C17	R1	7.13955135239879
81	C12	R1	7.24792751344359
81	C10	R1	7.15987133677839
81	C14	R1	7.4262647547021
81	C5	R1	7.48381577726426
81	C9	R1	7.10852445677817
81	C24	R1	7.34872815423108
81	C6	R1	7.49185309632967
81	C21	R1	7.3037807481771
81	C19	R1	7.16992500144231
81	C1	R1	7.4178525148859
81	C22	R1	7.01122725542325
81	C4	R1	7.16992500144231
81	C13	R1	7.467605550083
81	C18	R1	7.15987133677839
81	C15	R1	7.05528243550119
81	C11	R1	7.36632221424582
81	C16	R1	7.06608919045777
81	C8	R1	7.28540221886225
81	C20	R1	7.02236781302845
81	C7	R1	6.98868468677217
82	C23	R1	7.39231742277876
82	C17	R1	7.10852445677817
82	C12	R1	7.07681559705083
82	C10	R1	6.93073733756289
82	C3	R1	7.4594316186373
82	C14	R1	7.4262647547021
82	C5	R1	7.27612440527424
82	C9	R1	7.19967234483636
82	C24	R1	7.4262647547021
82	C6	R1	7.25738784269265
82	C21	R1	7.52356195605701
82	C19	R1	7.13955135239879
82	C1	R1	7.43462822763672
82	C22	R1	7.36632221424582
82	C4	R1	7.24792751344359
82	C13	R1	7.48381577726426
82	C18	R1	7.33091687811462
82	C15	R1	7.52356195605701
82	C11	R1	7.22881869049588
82	C16	R1	7.17990909001493
82	C8	R1	7.20945336562895
82	C20	R1	7.18982455888002
82	C7	R1	6.88264304936184
83	C23	R1	7.44294349584873
83	C17	R1	7.03342300153745
83	C12	R1	7.39231742277876
83	C10	R1	7.07681559705083
83	C3	R1	7.43462822763672
83	C14	R1	6.94251450533924
83	C5	R1	7.11894107272351
83	C9	R1	7.28540221886225
83	C24	R1	7.38370429247405
83	C6	R1	7.03342300153745
83	C21	R1	7.68650052718322
83	C19	R1	7.25738784269265
83	C1	R1	7.25738784269265
83	C22	R1	7.16992500144231
83	C4	R1	7.49984588708321
83	C13	R1	7.28540221886225
83	C18	R1	6.94251450533924
83	C15	R1	7.24792751344359
83	C11	R1	7
83	C16	R1	7.24792751344359
83	C8	R1	7.18982455888002
83	C20	R1	7.09803208296053
83	C7	R1	7.06608919045777
84	C23	R1	7.33985000288462
84	C17	R1	7.44294349584873
84	C10	R1	7.39231742277876
84	C3	R1	7.67948009950545
84	C14	R1	7.13955135239879
84	C5	R1	7.35755200461808
84	C9	R1	7.25738784269265
84	C24	R1	7.28540221886225
84	C6	R1	7.19967234483636
84	C21	R1	7.39231742277876
84	C1	R1	7.27612440527424
84	C22	R1	7.2667865406949
84	C4	R1	7.16992500144231
84	C13	R1	7.24792751344359
84	C18	R1	7.04439411935845
84	C15	R1	7.34872815423108
84	C16	R1	7.09803208296053
84	C8	R1	7.4262647547021
84	C20	R1	7.36632221424582
84	C7	R1	7
85	C23	R1	7.31288295528436
85	C17	R1	7.31288295528436
85	C10	R1	6.8073549220576
85	C3	R1	7.09803208296053
85	C14	R1	7.43462822763672
85	C5	R1	7.10852445677817
85	C9	R1	7.45121111183233
85	C24	R1	7.33985000288462
85	C6	R1	7.13955135239879
85	C21	R1	7.13955135239879
85	C19	R1	7.15987133677839
85	C22	R1	7.23840473932508
85	C4	R1	7.39231742277876
85	C13	R1	7.13955135239879
85	C18	R1	7.35755200461808
85	C15	R1	7.39231742277876
85	C11	R1	7.11894107272351
85	C16	R1	7.12928301694497
85	C8	R1	7.23840473932508
85	C7	R1	7.49984588708321
86	C23	R1	7.22881869049588
86	C17	R1	7.06608919045777
86	C12	R1	7.39231742277876
86	C10	R1	7.55458885167764
86	C3	R1	7.60733031374961
86	C14	R1	7.38370429247405
86	C5	R1	7.5077946401987
86	C9	R1	7.4178525148859
86	C6	R1	7.24792751344359
86	C21	R1	7.21916852046216
86	C19	R1	7.09803208296053
86	C1	R1	7.33985000288462
86	C22	R1	7.4594316186373
86	C4	R1	7.31288295528436
86	C13	R1	7.35755200461808
86	C18	R1	7.28540221886225
86	C15	R1	7.05528243550119
86	C11	R1	7.11894107272351
86	C16	R1	7.16992500144231
86	C8	R1	7.29462074889163
86	C20	R1	6.98868468677217
86	C7	R1	7.4178525148859
87	C23	R1	7.33091687811462
87	C17	R1	7.07681559705083
87	C12	R1	7.44294349584873
87	C10	R1	7.21916852046216
87	C3	R1	7.32192809488736
87	C14	R1	7.33985000288462
87	C9	R1	7.15987133677839
87	C24	R1	6.91886323727459
87	C6	R1	7.28540221886225
87	C21	R1	7.25738784269265
87	C1	R1	6.95419631038687
87	C22	R1	7.06608919045777
87	C4	R1	7.44294349584873
87	C13	R1	7.36632221424582
87	C18	R1	7.57742882803575
87	C15	R1	6.61470984411521
87	C11	R1	7.40087943628218
87	C16	R1	7.43462822763672
87	C8	R1	7.4594316186373
87	C20	R1	7.29462074889163
87	C7	R1	7.2667865406949
88	C23	R1	7.11894107272351
88	C17	R1	7.467605550083
88	C10	R1	7.11894107272351
88	C3	R1	7.63662462054365
88	C14	R1	7.21916852046216
88	C5	R1	6.89481776330794
88	C9	R1	7.29462074889163
88	C24	R1	7.12928301694497
88	C6	R1	7.11894107272351
88	C21	R1	7.14974711950468
88	C19	R1	7.77478705960117
88	C1	R1	7.23840473932508
88	C4	R1	7.02236781302845
88	C13	R1	7.4594316186373
88	C18	R1	7.20945336562895
88	C15	R1	7.13955135239879
88	C11	R1	7.16992500144231
88	C16	R1	7.05528243550119
88	C20	R1	6.82017896241519
88	C7	R1	7.33091687811462
89	C17	R1	7.56224242422107
89	C12	R1	7.4093909361377
89	C10	R1	6.98868468677217
89	C3	R1	7.14974711950468
89	C14	R1	7.14974711950468
89	C5	R1	7.23840473932508
89	C9	R1	7.25738784269265
89	C24	R1	7.63662462054365
89	C19	R1	7.01122725542325
89	C1	R1	6.97727992349992
89	C22	R1	7.3037807481771
89	C4	R1	7.25738784269265
89	C13	R1	7.37503943134692
89	C18	R1	7.15987133677839
89	C15	R1	7.24792751344359
89	C11	R1	7.08746284125034
89	C16	R1	7.3037807481771
89	C8	R1	6.85798099512757
89	C20	R1	7.09803208296053
89	C7	R1	7.07681559705083
90	C23	R1	7.36632221424582
90	C17	R1	7.35755200461808
90	C12	R1	7.08746284125034
90	C10	R1	7.17990909001493
90	C3	R1	6.82017896241519
90	C14	R1	7.2667865406949
90	C5	R1	7.10852445677817
90	C9	R1	7.13955135239879
90	C6	R1	7.15987133677839
90	C21	R1	7.11894107272351
90	C19	R1	7.22881869049588
90	C1	R1	7.40087943628218
90	C22	R1	6.95419631038687
90	C4	R1	7.34872815423108
90	C13	R1	7.51569983828404
90	C18	R1	7.20945336562895
90	C15	R1	7.23840473932508
90	C11	R1	7.23840473932508
90	C16	R1	7.31288295528436
90	C8	R1	6.96578428466209
90	C20	R1	7.35755200461808
90	C7	R1	7.45121111183233
91	C23	R1	7.18982455888002
91	C17	R1	7.18982455888002
91	C12	R1	7.467605550083
91	C3	R1	7.43462822763672
91	C14	R1	7.40087943628218
91	C5	R1	6.97727992349992
91	C9	R1	7.18982455888002
91	C24	R1	7.3037807481771
91	C6	R1	6.94251450533924
91	C21	R1	7.34872815423108
91	C19	R1	7.22881869049588
91	C1	R1	7.19967234483636
91	C22	R1	7.12928301694497
91	C4	R1	7.3037807481771
91	C13	R1	7.3037807481771
91	C18	R1	6.91886323727459
91	C15	R1	7.35755200461808
91	C11	R1	7.24792751344359
91	C16	R1	7.03342300153745
91	C8	R1	7.51569983828404
91	C20	R1	7.14974711950468
91	C7	R1	6.93073733756289
92	C23	R1	7.45121111183233
92	C17	R1	7.34872815423108
92	C12	R1	7.40087943628218
92	C10	R1	7.13955135239879
92	C3	R1	6.61470984411521
92	C14	R1	7.22881869049588
92	C5	R1	7
92	C9	R1	7.39231742277876
92	C24	R1	7.04439411935845
92	C6	R1	7.12928301694497
92	C21	R1	7.01122725542325
92	C19	R1	7.20945336562895
92	C1	R1	7.21916852046216
92	C22	R1	7.25738784269265
92	C4	R1	7.54689445988764
92	C13	R1	6.89481776330794
92	C18	R1	7.11894107272351
92	C15	R1	6.97727992349992
92	C11	R1	7.39231742277876
92	C16	R1	7.25738784269265
92	C20	R1	7.24792751344359
92	C7	R1	7.17990909001493
93	C23	R1	6.91886323727459
93	C17	R1	7.27612440527424
93	C12	R1	7.17990909001493
93	C10	R1	7.29462074889163
93	C3	R1	7.4178525148859
93	C5	R1	7.67948009950545
93	C9	R1	6.89481776330794
93	C24	R1	7.23840473932508
93	C6	R1	7.4178525148859
93	C21	R1	7.28540221886225
93	C1	R1	7.4757334309664
93	C22	R1	7.01122725542325
93	C4	R1	7.11894107272351
93	C13	R1	7.06608919045777
93	C18	R1	7.24792751344359
93	C15	R1	7.09803208296053
93	C11	R1	7.38370429247405
93	C16	R1	7.29462074889163
93	C8	R1	7.18982455888002
93	C20	R1	7.39231742277876
93	C7	R1	6.94251450533924
94	C23	R1	7.32192809488736
94	C17	R1	7.15987133677839
94	C12	R1	7.01122725542325
94	C10	R1	7.18982455888002
94	C3	R1	7.21916852046216
94	C14	R1	6.85798099512757
94	C5	R1	7.49185309632967
94	C9	R1	7.55458885167764
94	C24	R1	7.17990909001493
94	C6	R1	7.25738784269265
94	C21	R1	7.35755200461808
94	C19	R1	7.40087943628218
94	C1	R1	7.10852445677817
94	C22	R1	7.20945336562895
94	C4	R1	7.38370429247405
94	C13	R1	7.20945336562895
94	C18	R1	7.18982455888002
94	C15	R1	6.98868468677217
94	C16	R1	7
94	C8	R1	7.23840473932508
94	C20	R1	7.07681559705083
94	C7	R1	7.18982455888002
95	C23	R1	7.32192809488736
95	C17	R1	7.36632221424582
95	C12	R1	7.22881869049588
95	C3	R1	7.20945336562895
95	C14	R1	7.17990909001493
95	C5	R1	7.36632221424582
95	C24	R1	7.36632221424582
95	C19	R1	7.23840473932508
95	C4	R1	7.55458885167764
95	C13	R1	7.08746284125034
95	C15	R1	6.8703647195834
95	C11	R1	6.88264304936184
95	C16	R1	7.06608919045777
95	C8	R1	7.27612440527424
95	C20	R1	7.18982455888002
95	C7	R1	7.19967234483636
96	C23	R1	7.22881869049588
96	C12	R1	7.05528243550119
96	C10	R1	7.18982455888002
96	C3	R1	7.27612440527424
96	C14	R1	7.32192809488736
96	C5	R1	7.06608919045777
96	C24	R1	7.39231742277876
96	C6	R1	7.37503943134692
96	C21	R1	7.4178525148859
96	C1	R1	7.13955135239879
96	C22	R1	7.37503943134692
96	C4	R1	7.29462074889163
96	C13	R1	7.39231742277876
96	C18	R1	7.01122725542325
96	C15	R1	7.4093909361377
96	C11	R1	7.16992500144231
[truncated: 14,553 more rows]
