# Supplementary material for: Stochastic modelling of single-cell gene expression adaptation reveals non-genomic contribution to evolution of tumor subclones
Source: bioRxiv. 2024 Apr 20:2024.04.17.588869. Preprint. [Version 1] doi: 10.1101/2024.04.17.588869 (PMC11071284; doi:10.1101/2024.04.17.588869)
Supplement: Supplement 2 [file media-2.zip › Supplementary Files/Simulated Data/Neutral_Simulation/sq_1.5_r_200.csv]

gene	species	replicate	exprval
1	C23	R1	7.32192809488736
1	C17	R1	7.06608919045777
1	C12	R1	7.44294349584873
1	C10	R1	7.19967234483636
1	C3	R1	6.97727992349992
1	C14	R1	7.02236781302845
1	C5	R1	7.24792751344359
1	C9	R1	7.34872815423108
1	C24	R1	7.49185309632967
1	C6	R1	6.94251450533924
1	C21	R1	7.28540221886225
1	C19	R1	7.10852445677817
1	C1	R1	6.94251450533924
1	C22	R1	7.10852445677817
1	C4	R1	7.4262647547021
1	C13	R1	7.56985560833095
1	C18	R1	7.66533591718518
1	C15	R1	7.20945336562895
1	C11	R1	7.19967234483636
1	C16	R1	7.70043971814109
1	C8	R1	7.32192809488736
1	C20	R1	7.06608919045777
1	C7	R1	7.5077946401987
2	C23	R1	7.16992500144231
2	C17	R1	6.95419631038687
2	C12	R1	7.01122725542325
2	C10	R1	7.48381577726426
2	C3	R1	7.21916852046216
2	C14	R1	7.17990909001493
2	C9	R1	7.53915881110803
2	C24	R1	7.39231742277876
2	C6	R1	7.4093909361377
2	C21	R1	7.43462822763672
2	C19	R1	7.5077946401987
2	C1	R1	7.32192809488736
2	C22	R1	7.31288295528436
2	C4	R1	7.10852445677817
2	C13	R1	6.93073733756289
2	C18	R1	7.48381577726426
2	C15	R1	7.10852445677817
2	C11	R1	7.12928301694497
2	C16	R1	7.23840473932508
2	C8	R1	7.31288295528436
2	C20	R1	7.11894107272351
2	C7	R1	6.8073549220576
3	C23	R1	7.03342300153745
3	C17	R1	7.48381577726426
3	C12	R1	7.16992500144231
3	C10	R1	7.15987133677839
3	C3	R1	7.34872815423108
3	C14	R1	7.22881869049588
3	C5	R1	7.14974711950468
3	C9	R1	7.32192809488736
3	C24	R1	6.75488750216347
3	C6	R1	6.98868468677217
3	C21	R1	7.19967234483636
3	C19	R1	7.11894107272351
3	C1	R1	6.96578428466209
3	C22	R1	7.20945336562895
3	C18	R1	7.33091687811462
3	C15	R1	6.76818432477693
3	C11	R1	7.04439411935845
3	C16	R1	7.38370429247405
3	C8	R1	7.16992500144231
3	C20	R1	7.28540221886225
3	C7	R1	7.20945336562895
4	C23	R1	7.23840473932508
4	C17	R1	7.4178525148859
4	C10	R1	7.22881869049588
4	C3	R1	7.02236781302845
4	C5	R1	7.18982455888002
4	C9	R1	7.53138146051631
4	C24	R1	7.38370429247405
4	C6	R1	7.24792751344359
4	C21	R1	7.52356195605701
4	C1	R1	7.17990909001493
4	C22	R1	7.14974711950468
4	C4	R1	7.35755200461808
4	C13	R1	6.84549005094437
4	C18	R1	7.35755200461808
4	C15	R1	7.39231742277876
4	C11	R1	7.4594316186373
4	C16	R1	7.53915881110803
4	C8	R1	6.88264304936184
4	C7	R1	7.43462822763672
5	C17	R1	7.27612440527424
5	C12	R1	7.37503943134692
5	C10	R1	7.14974711950468
5	C14	R1	7.4594316186373
5	C5	R1	7.24792751344359
5	C9	R1	7.44294349584873
5	C6	R1	7.08746284125034
5	C21	R1	7.28540221886225
5	C19	R1	7.20945336562895
5	C1	R1	7
5	C22	R1	7.02236781302845
5	C4	R1	7.23840473932508
5	C13	R1	7.32192809488736
5	C18	R1	7.13955135239879
5	C15	R1	6.95419631038687
5	C11	R1	7.04439411935845
5	C16	R1	7.28540221886225
5	C8	R1	7.31288295528436
5	C20	R1	7.33091687811462
5	C7	R1	7.13955135239879
6	C23	R1	7.08746284125034
6	C12	R1	7.05528243550119
6	C3	R1	7.44294349584873
6	C14	R1	7.25738784269265
6	C5	R1	7.13955135239879
6	C9	R1	6.8703647195834
6	C24	R1	6.83289001416474
6	C6	R1	7.16992500144231
6	C21	R1	7.52356195605701
6	C19	R1	7.23840473932508
6	C1	R1	6.85798099512757
6	C4	R1	7.19967234483636
6	C13	R1	7.08746284125034
6	C18	R1	7.4757334309664
6	C15	R1	7.39231742277876
6	C11	R1	7.22881869049588
6	C16	R1	7.02236781302845
6	C8	R1	7.29462074889163
6	C20	R1	6.96578428466209
6	C7	R1	7.03342300153745
7	C23	R1	7.16992500144231
7	C17	R1	7.28540221886225
7	C12	R1	7.36632221424582
7	C10	R1	7.08746284125034
7	C3	R1	7.28540221886225
7	C14	R1	7.06608919045777
7	C9	R1	7.16992500144231
7	C24	R1	7.40087943628218
7	C6	R1	7.02236781302845
7	C21	R1	6.6724253419715
7	C19	R1	6.98868468677217
7	C1	R1	7.33091687811462
7	C22	R1	7.54689445988764
7	C18	R1	7.07681559705083
7	C15	R1	7.33091687811462
7	C11	R1	6.75488750216347
7	C16	R1	7.27612440527424
7	C8	R1	7.18982455888002
7	C20	R1	7.29462074889163
7	C7	R1	7.19967234483636
8	C23	R1	7.14974711950468
8	C17	R1	7.19967234483636
8	C12	R1	7.03342300153745
8	C10	R1	7.40087943628218
8	C3	R1	7.23840473932508
8	C14	R1	7.19967234483636
8	C5	R1	7.33985000288462
8	C9	R1	7
8	C24	R1	7.15987133677839
8	C6	R1	7.09803208296053
8	C21	R1	7.33985000288462
8	C19	R1	7.10852445677817
8	C1	R1	7.22881869049588
8	C13	R1	7.44294349584873
8	C18	R1	7.25738784269265
8	C15	R1	7.4262647547021
8	C11	R1	7.29462074889163
8	C16	R1	7.62205181945638
8	C8	R1	7.04439411935845
8	C20	R1	7.34872815423108
8	C7	R1	7.3037807481771
9	C23	R1	7.24792751344359
9	C17	R1	7.4178525148859
9	C12	R1	7.36632221424582
9	C10	R1	7.36632221424582
9	C3	R1	7.2667865406949
9	C14	R1	7.07681559705083
9	C5	R1	7.03342300153745
9	C9	R1	7.18982455888002
9	C24	R1	7.28540221886225
9	C6	R1	7.04439411935845
9	C21	R1	7.18982455888002
9	C19	R1	7.10852445677817
9	C1	R1	7.19967234483636
9	C22	R1	7.4093909361377
9	C4	R1	7.22881869049588
9	C13	R1	6.83289001416474
9	C18	R1	7.24792751344359
9	C15	R1	7.04439411935845
9	C11	R1	6.8073549220576
9	C16	R1	7.32192809488736
9	C8	R1	7.15987133677839
9	C20	R1	7.29462074889163
9	C7	R1	7.59991284218713
10	C23	R1	6.75488750216347
10	C17	R1	7.22881869049588
10	C12	R1	6.96578428466209
10	C10	R1	7
10	C3	R1	7.15987133677839
10	C14	R1	7.44294349584873
10	C5	R1	7.17990909001493
10	C9	R1	7.09803208296053
10	C24	R1	7.28540221886225
10	C6	R1	7.36632221424582
10	C21	R1	7.49185309632967
10	C19	R1	7.23840473932508
10	C1	R1	7.39231742277876
10	C22	R1	7.21916852046216
10	C13	R1	7.37503943134692
10	C18	R1	6.85798099512757
10	C15	R1	6.94251450533924
10	C11	R1	7.52356195605701
10	C16	R1	7.23840473932508
10	C8	R1	7.45121111183233
10	C20	R1	7.31288295528436
10	C7	R1	7.09803208296053
11	C23	R1	7.28540221886225
11	C17	R1	7.3037807481771
11	C12	R1	7.21916852046216
11	C10	R1	7.3037807481771
11	C14	R1	6.89481776330794
11	C5	R1	7.40087943628218
11	C9	R1	7.38370429247405
11	C24	R1	7.45121111183233
11	C6	R1	7.40087943628218
11	C21	R1	7.4093909361377
11	C19	R1	6.94251450533924
11	C4	R1	6.71424551766612
11	C13	R1	7.06608919045777
11	C18	R1	7.20945336562895
11	C15	R1	6.96578428466209
11	C8	R1	7.23840473932508
11	C20	R1	7.37503943134692
11	C7	R1	7.3037807481771
12	C23	R1	7.51569983828404
12	C17	R1	7.32192809488736
12	C12	R1	7.2667865406949
12	C10	R1	7.59245703726808
12	C3	R1	7.37503943134692
12	C14	R1	7.34872815423108
12	C5	R1	6.88264304936184
12	C9	R1	6.78135971352466
12	C24	R1	7.02236781302845
12	C21	R1	6.75488750216347
12	C1	R1	7.13955135239879
12	C22	R1	7.37503943134692
12	C4	R1	7.33091687811462
12	C13	R1	7.5077946401987
12	C18	R1	7.36632221424582
12	C15	R1	7.38370429247405
12	C11	R1	7.33985000288462
12	C16	R1	7.06608919045777
12	C8	R1	7.33091687811462
12	C20	R1	7.45121111183233
12	C7	R1	7.48381577726426
13	C23	R1	7.33985000288462
13	C17	R1	7.16992500144231
13	C12	R1	7.31288295528436
13	C10	R1	7.21916852046216
13	C3	R1	7.07681559705083
13	C14	R1	7.27612440527424
13	C5	R1	6.85798099512757
13	C9	R1	7.31288295528436
13	C24	R1	7.32192809488736
13	C6	R1	7.61470984411521
13	C21	R1	7.15987133677839
13	C19	R1	7.4757334309664
13	C1	R1	7.33985000288462
13	C22	R1	7.53138146051631
13	C18	R1	7.12928301694497
13	C15	R1	7.39231742277876
13	C16	R1	7.14974711950468
13	C8	R1	7.13955135239879
13	C20	R1	7.27612440527424
13	C7	R1	7.34872815423108
14	C23	R1	7.3037807481771
14	C17	R1	7.11894107272351
14	C3	R1	6.94251450533924
14	C14	R1	7.05528243550119
14	C5	R1	7.20945336562895
14	C9	R1	7.18982455888002
14	C24	R1	7.5077946401987
14	C6	R1	6.89481776330794
14	C21	R1	7.27612440527424
14	C19	R1	7.28540221886225
14	C1	R1	7.11894107272351
14	C22	R1	7.44294349584873
14	C4	R1	7.15987133677839
14	C13	R1	7.21916852046216
14	C18	R1	7.24792751344359
14	C15	R1	7.37503943134692
14	C11	R1	7.33091687811462
14	C16	R1	7.21916852046216
14	C8	R1	7.08746284125034
14	C20	R1	7.05528243550119
14	C7	R1	7.04439411935845
15	C23	R1	7.25738784269265
15	C17	R1	7.467605550083
15	C12	R1	7.4594316186373
15	C3	R1	7.3037807481771
15	C14	R1	7.10852445677817
15	C9	R1	7.24792751344359
15	C24	R1	7.53915881110803
15	C6	R1	7.53138146051631
15	C21	R1	7.2667865406949
15	C19	R1	7.29462074889163
15	C1	R1	7.02236781302845
15	C22	R1	7.25738784269265
15	C4	R1	7.56224242422107
15	C13	R1	7.59245703726808
15	C18	R1	7.20945336562895
15	C15	R1	7.22881869049588
15	C11	R1	7.49185309632967
15	C16	R1	7.35755200461808
15	C8	R1	7.56985560833095
15	C7	R1	7.66533591718518
16	C23	R1	7.21916852046216
16	C17	R1	7.3037807481771
16	C12	R1	7.4093909361377
16	C10	R1	7.19967234483636
16	C3	R1	7.08746284125034
16	C5	R1	7.32192809488736
16	C9	R1	6.89481776330794
16	C24	R1	6.56985560833095
16	C6	R1	7.08746284125034
16	C21	R1	6.89481776330794
16	C19	R1	6.94251450533924
16	C1	R1	7.23840473932508
16	C22	R1	7.09803208296053
16	C4	R1	7.20945336562895
16	C13	R1	7.55458885167764
16	C18	R1	7.32192809488736
16	C15	R1	7.48381577726426
16	C11	R1	7.33091687811462
16	C16	R1	7.10852445677817
16	C8	R1	6.98868468677217
16	C20	R1	7.23840473932508
16	C7	R1	6.95419631038687
17	C23	R1	7.05528243550119
17	C17	R1	7.44294349584873
17	C10	R1	7.2667865406949
17	C3	R1	6.94251450533924
17	C14	R1	7.43462822763672
17	C5	R1	7.10852445677817
17	C9	R1	7.13955135239879
17	C24	R1	7.21916852046216
17	C6	R1	6.85798099512757
17	C21	R1	7.33985000288462
17	C19	R1	7.10852445677817
17	C1	R1	7.23840473932508
17	C22	R1	7.35755200461808
17	C4	R1	7.4594316186373
17	C18	R1	7.48381577726426
17	C11	R1	6.97727992349992
17	C16	R1	7.4262647547021
17	C8	R1	7.38370429247405
17	C20	R1	7.29462074889163
17	C7	R1	7.27612440527424
18	C23	R1	6.94251450533924
18	C17	R1	7.10852445677817
18	C12	R1	7.5077946401987
18	C10	R1	7.13955135239879
18	C3	R1	6.82017896241519
18	C14	R1	6.88264304936184
18	C5	R1	7.13955135239879
18	C9	R1	7.39231742277876
18	C24	R1	7.37503943134692
18	C6	R1	7.02236781302845
18	C19	R1	6.83289001416474
18	C1	R1	7.24792751344359
18	C22	R1	7.44294349584873
18	C13	R1	7.13955135239879
18	C15	R1	7.4757334309664
18	C11	R1	7.37503943134692
18	C16	R1	7.12928301694497
18	C8	R1	7.20945336562895
18	C20	R1	7.4178525148859
18	C7	R1	7.14974711950468
19	C23	R1	7.19967234483636
19	C17	R1	7.02236781302845
19	C12	R1	7.36632221424582
19	C10	R1	7.20945336562895
19	C3	R1	7.34872815423108
19	C14	R1	7.16992500144231
19	C9	R1	7.33091687811462
19	C24	R1	7.16992500144231
19	C6	R1	7.29462074889163
19	C21	R1	6.91886323727459
19	C19	R1	7.02236781302845
19	C1	R1	7.55458885167764
19	C22	R1	7.37503943134692
19	C4	R1	7.17990909001493
19	C13	R1	6.6724253419715
19	C18	R1	7.09803208296053
19	C11	R1	6.85798099512757
19	C16	R1	7.38370429247405
19	C8	R1	7.05528243550119
19	C7	R1	7.2667865406949
20	C23	R1	6.8073549220576
20	C17	R1	7.21916852046216
20	C12	R1	7.2667865406949
20	C10	R1	7.467605550083
20	C3	R1	7.19967234483636
20	C14	R1	7.16992500144231
20	C5	R1	7.18982455888002
20	C9	R1	7.33091687811462
20	C24	R1	7.31288295528436
20	C6	R1	7.05528243550119
20	C21	R1	7.40087943628218
20	C19	R1	7.32192809488736
20	C22	R1	7.12928301694497
20	C4	R1	7.19967234483636
20	C13	R1	7.07681559705083
20	C15	R1	7.70735913208088
20	C11	R1	7.12928301694497
20	C16	R1	7.08746284125034
20	C20	R1	7.14974711950468
20	C7	R1	7.28540221886225
21	C23	R1	7.07681559705083
21	C17	R1	7.65105169117893
21	C12	R1	7.15987133677839
21	C10	R1	7.29462074889163
21	C3	R1	7.13955135239879
21	C14	R1	6.94251450533924
21	C5	R1	7.18982455888002
21	C6	R1	7.59991284218713
21	C21	R1	7.29462074889163
21	C19	R1	7.53915881110803
21	C1	R1	7.3037807481771
21	C22	R1	7.2667865406949
21	C4	R1	7.18982455888002
21	C13	R1	7
21	C18	R1	7.28540221886225
21	C15	R1	7.3037807481771
21	C11	R1	7.04439411935845
21	C16	R1	7.56985560833095
21	C8	R1	7.20945336562895
21	C20	R1	6.85798099512757
21	C7	R1	7.10852445677817
22	C23	R1	6.89481776330794
22	C17	R1	7.35755200461808
22	C12	R1	7.19967234483636
22	C10	R1	7.11894107272351
22	C3	R1	7.35755200461808
22	C14	R1	7.33985000288462
22	C5	R1	7.02236781302845
22	C9	R1	7.62205181945638
22	C24	R1	7
22	C6	R1	7.18982455888002
22	C21	R1	7.15987133677839
22	C19	R1	7.21916852046216
22	C1	R1	7.33985000288462
22	C4	R1	6.8703647195834
22	C13	R1	7.27612440527424
22	C18	R1	7.49984588708321
22	C15	R1	7.54689445988764
22	C16	R1	7.32192809488736
22	C20	R1	7.25738784269265
22	C7	R1	7.15987133677839
23	C23	R1	7.33985000288462
23	C17	R1	7.03342300153745
23	C12	R1	7.27612440527424
23	C10	R1	7.4594316186373
23	C3	R1	7.06608919045777
23	C14	R1	6.97727992349992
23	C5	R1	7.29462074889163
23	C9	R1	6.8703647195834
23	C24	R1	6.90689059560852
23	C6	R1	7.55458885167764
23	C21	R1	7.27612440527424
23	C19	R1	6.96578428466209
23	C1	R1	6.91886323727459
23	C22	R1	7.15987133677839
23	C13	R1	7.28540221886225
23	C18	R1	7.27612440527424
23	C15	R1	7.19967234483636
23	C11	R1	7.14974711950468
23	C20	R1	7.01122725542325
23	C7	R1	7.15987133677839
24	C23	R1	7.18982455888002
24	C17	R1	7.25738784269265
24	C12	R1	6.91886323727459
24	C10	R1	7.13955135239879
24	C3	R1	7.21916852046216
24	C5	R1	7.13955135239879
24	C9	R1	7.25738784269265
24	C24	R1	6.93073733756289
24	C6	R1	7.18982455888002
24	C21	R1	7.24792751344359
24	C19	R1	7.3037807481771
24	C1	R1	7.15987133677839
24	C4	R1	7.38370429247405
24	C13	R1	7.27612440527424
24	C18	R1	6.98868468677217
24	C15	R1	7
24	C11	R1	7.19967234483636
24	C16	R1	7.24792751344359
24	C8	R1	7.3037807481771
24	C20	R1	7.35755200461808
24	C7	R1	7.25738784269265
25	C23	R1	7.55458885167764
25	C17	R1	7.25738784269265
25	C12	R1	7.01122725542325
25	C10	R1	7.23840473932508
25	C14	R1	7.44294349584873
25	C5	R1	7.4178525148859
25	C9	R1	6.97727992349992
25	C24	R1	6.84549005094437
25	C6	R1	7.02236781302845
25	C21	R1	6.78135971352466
25	C19	R1	6.97727992349992
25	C1	R1	7.02236781302845
25	C4	R1	7.33985000288462
25	C13	R1	7.44294349584873
25	C18	R1	7.05528243550119
25	C15	R1	7.12928301694497
25	C11	R1	7.62205181945638
25	C16	R1	7.05528243550119
25	C8	R1	7.32192809488736
25	C20	R1	7.35755200461808
25	C7	R1	7.60733031374961
26	C23	R1	7.17990909001493
26	C17	R1	7.59245703726808
26	C12	R1	7.27612440527424
26	C10	R1	7.08746284125034
26	C3	R1	7.22881869049588
26	C14	R1	7.15987133677839
26	C5	R1	7.3037807481771
26	C9	R1	7.18982455888002
26	C24	R1	6.98868468677217
26	C6	R1	7.27612440527424
26	C21	R1	7.39231742277876
26	C19	R1	7.17990909001493
26	C1	R1	7.01122725542325
26	C22	R1	7.45121111183233
26	C4	R1	6.97727992349992
26	C13	R1	7.21916852046216
26	C18	R1	7.4178525148859
26	C15	R1	7.21916852046216
26	C11	R1	6.82017896241519
26	C16	R1	7.21916852046216
26	C8	R1	6.7279204545632
26	C20	R1	7.4093909361377
26	C7	R1	6.97727992349992
27	C23	R1	7.20945336562895
27	C17	R1	7.32192809488736
27	C10	R1	7.23840473932508
27	C3	R1	7.36632221424582
27	C14	R1	7.34872815423108
27	C5	R1	7.17990909001493
27	C9	R1	7.38370429247405
27	C24	R1	7.32192809488736
27	C6	R1	7.12928301694497
27	C21	R1	7.04439411935845
27	C19	R1	7.2667865406949
27	C1	R1	7.14974711950468
27	C22	R1	7.08746284125034
27	C4	R1	7.17990909001493
27	C13	R1	6.96578428466209
27	C18	R1	7.37503943134692
27	C15	R1	7.12928301694497
27	C11	R1	7.51569983828404
27	C16	R1	7.4178525148859
27	C8	R1	7.37503943134692
27	C20	R1	7.29462074889163
27	C7	R1	7.11894107272351
28	C23	R1	7.15987133677839
28	C17	R1	7.08746284125034
28	C12	R1	7.38370429247405
28	C10	R1	7.34872815423108
28	C3	R1	7.03342300153745
28	C14	R1	7.09803208296053
28	C5	R1	7.29462074889163
28	C9	R1	7
28	C24	R1	7.21916852046216
28	C6	R1	7.29462074889163
28	C19	R1	7.59991284218713
28	C22	R1	6.96578428466209
28	C4	R1	7.3037807481771
28	C13	R1	7.3037807481771
28	C18	R1	7.20945336562895
28	C15	R1	7.22881869049588
28	C11	R1	7.3037807481771
28	C8	R1	7.18982455888002
28	C20	R1	7.54689445988764
28	C7	R1	7.38370429247405
29	C23	R1	7.18982455888002
29	C17	R1	7.27612440527424
29	C12	R1	7.24792751344359
29	C14	R1	6.90689059560852
29	C5	R1	7.22881869049588
29	C9	R1	7.53915881110803
29	C24	R1	7.60733031374961
29	C6	R1	6.96578428466209
29	C21	R1	7.5077946401987
29	C19	R1	7.52356195605701
29	C1	R1	7.14974711950468
29	C22	R1	7.34872815423108
29	C4	R1	6.96578428466209
29	C13	R1	7.15987133677839
29	C18	R1	7.48381577726426
29	C11	R1	6.76818432477693
29	C16	R1	7.34872815423108
29	C8	R1	6.98868468677217
29	C20	R1	7.27612440527424
30	C23	R1	7.23840473932508
30	C17	R1	7.33985000288462
30	C12	R1	7.44294349584873
30	C10	R1	7.10852445677817
30	C14	R1	7.48381577726426
30	C5	R1	7.36632221424582
30	C9	R1	7.21916852046216
30	C24	R1	7.21916852046216
30	C6	R1	7.40087943628218
30	C21	R1	7.07681559705083
30	C1	R1	7.04439411935845
30	C4	R1	7.34872815423108
30	C13	R1	7.10852445677817
30	C18	R1	7.15987133677839
30	C15	R1	7.76155123244448
30	C11	R1	7.44294349584873
30	C16	R1	7.32192809488736
30	C8	R1	7.27612440527424
30	C20	R1	7.15987133677839
30	C7	R1	7.2667865406949
31	C23	R1	7.4262647547021
31	C17	R1	7.14974711950468
31	C12	R1	7.5077946401987
31	C10	R1	7.29462074889163
31	C3	R1	6.89481776330794
31	C14	R1	7.11894107272351
31	C5	R1	7.22881869049588
31	C9	R1	7.32192809488736
31	C24	R1	7.36632221424582
31	C6	R1	7.25738784269265
31	C21	R1	7.51569983828404
31	C19	R1	7.22881869049588
31	C1	R1	6.64385618977472
31	C22	R1	6.85798099512757
31	C4	R1	6.65821148275179
31	C13	R1	6.84549005094437
31	C18	R1	6.96578428466209
31	C15	R1	7.06608919045777
31	C11	R1	7.10852445677817
31	C16	R1	7.35755200461808
31	C8	R1	6.93073733756289
31	C20	R1	6.70043971814109
31	C7	R1	7.33091687811462
32	C23	R1	6.85798099512757
32	C17	R1	7.28540221886225
32	C12	R1	7.19967234483636
32	C10	R1	6.8073549220576
32	C3	R1	7.62935662007961
32	C14	R1	7.33985000288462
32	C5	R1	7.45121111183233
32	C9	R1	6.94251450533924
32	C24	R1	7.03342300153745
32	C6	R1	6.98868468677217
32	C21	R1	7.34872815423108
32	C19	R1	7.27612440527424
32	C1	R1	6.98868468677217
32	C22	R1	7.15987133677839
32	C4	R1	7.49185309632967
32	C13	R1	6.90689059560852
32	C18	R1	6.82017896241519
32	C15	R1	6.65821148275179
32	C11	R1	7.07681559705083
32	C8	R1	6.97727992349992
32	C20	R1	6.91886323727459
32	C7	R1	6.79441586635011
33	C23	R1	7.4262647547021
33	C12	R1	7.44294349584873
33	C10	R1	7.15987133677839
33	C3	R1	7.05528243550119
33	C14	R1	7.05528243550119
33	C5	R1	7.66533591718518
33	C24	R1	7.13955135239879
33	C6	R1	6.89481776330794
33	C21	R1	7.4093909361377
33	C19	R1	7.21916852046216
33	C22	R1	6.94251450533924
33	C4	R1	7.35755200461808
33	C13	R1	7.39231742277876
33	C18	R1	7.04439411935845
33	C15	R1	7.39231742277876
33	C11	R1	7.33985000288462
33	C16	R1	7.11894107272351
33	C8	R1	7.08746284125034
33	C20	R1	7.33985000288462
33	C7	R1	7.15987133677839
34	C17	R1	7.19967234483636
34	C12	R1	7.4262647547021
34	C10	R1	7.16992500144231
34	C3	R1	7.18982455888002
34	C14	R1	7.15987133677839
34	C5	R1	7.16992500144231
34	C9	R1	7.20945336562895
34	C24	R1	7.31288295528436
34	C6	R1	7.06608919045777
34	C21	R1	7.35755200461808
34	C19	R1	7.18982455888002
34	C1	R1	7.36632221424582
34	C22	R1	7.22881869049588
34	C4	R1	6.90689059560852
34	C13	R1	7.3037807481771
34	C18	R1	7.15987133677839
34	C15	R1	7.2667865406949
34	C11	R1	7.23840473932508
34	C16	R1	7.34872815423108
34	C8	R1	7.10852445677817
34	C20	R1	7.4262647547021
34	C7	R1	7.24792751344359
35	C23	R1	7.39231742277876
35	C17	R1	7.15987133677839
35	C12	R1	7.32192809488736
35	C10	R1	7.17990909001493
35	C3	R1	7.24792751344359
35	C14	R1	7.4093909361377
35	C5	R1	7.56985560833095
35	C9	R1	7.20945336562895
35	C24	R1	7.53138146051631
35	C6	R1	7.27612440527424
35	C21	R1	7.38370429247405
35	C19	R1	7.58496250072116
35	C1	R1	7.18982455888002
35	C22	R1	7.32192809488736
35	C4	R1	7.22881869049588
35	C13	R1	7.4757334309664
35	C18	R1	7.25738784269265
35	C15	R1	6.90689059560852
35	C11	R1	7.34872815423108
35	C16	R1	7.09803208296053
35	C20	R1	7.48381577726426
35	C7	R1	7.29462074889163
36	C23	R1	7.11894107272351
36	C17	R1	7.17990909001493
36	C12	R1	7.49185309632967
36	C3	R1	7.4178525148859
36	C14	R1	7.21916852046216
36	C5	R1	7.03342300153745
36	C9	R1	7.22881869049588
36	C6	R1	7.07681559705083
36	C21	R1	7.34872815423108
36	C19	R1	7.24792751344359
36	C1	R1	7.24792751344359
36	C22	R1	7.13955135239879
36	C4	R1	7.22881869049588
36	C13	R1	7.31288295528436
36	C18	R1	7.23840473932508
36	C15	R1	7.15987133677839
36	C11	R1	7.13955135239879
36	C8	R1	7.25738784269265
36	C20	R1	6.94251450533924
36	C7	R1	7.27612440527424
37	C17	R1	7.31288295528436
37	C12	R1	7.16992500144231
37	C10	R1	7.3037807481771
37	C3	R1	7.69348695749933
37	C14	R1	7.39231742277876
37	C9	R1	7.14974711950468
37	C24	R1	7.59245703726808
37	C6	R1	7.67948009950545
37	C21	R1	7.24792751344359
37	C19	R1	7.40087943628218
37	C1	R1	7.24792751344359
37	C22	R1	7.03342300153745
37	C4	R1	7.33985000288462
37	C13	R1	7.04439411935845
37	C18	R1	7.14974711950468
37	C15	R1	7.20945336562895
37	C11	R1	7.21916852046216
37	C20	R1	7.19967234483636
37	C7	R1	7
38	C23	R1	7.4757334309664
38	C17	R1	7.2667865406949
38	C12	R1	6.8703647195834
38	C10	R1	7.15987133677839
38	C14	R1	7.12928301694497
38	C5	R1	7.4262647547021
38	C9	R1	7.59245703726808
38	C24	R1	7.21916852046216
38	C21	R1	7.467605550083
38	C19	R1	6.98868468677217
38	C22	R1	7.01122725542325
38	C13	R1	7.21916852046216
38	C18	R1	6.84549005094437
38	C11	R1	7.49984588708321
38	C16	R1	7.44294349584873
38	C8	R1	7.10852445677817
38	C20	R1	7.24792751344359
38	C7	R1	7.3037807481771
39	C23	R1	7.04439411935845
39	C17	R1	7.27612440527424
39	C12	R1	7.01122725542325
39	C10	R1	6.8073549220576
39	C3	R1	7.12928301694497
39	C14	R1	7.28540221886225
39	C5	R1	7.21916852046216
39	C6	R1	7.15987133677839
39	C21	R1	7.33091687811462
39	C19	R1	7.17990909001493
39	C1	R1	7.38370429247405
39	C22	R1	7.33985000288462
39	C13	R1	6.93073733756289
39	C18	R1	7.34872815423108
39	C15	R1	7.21916852046216
39	C11	R1	7.45121111183233
39	C16	R1	7.08746284125034
39	C8	R1	7.19967234483636
39	C20	R1	7.3037807481771
40	C23	R1	7.20945336562895
40	C17	R1	7.33985000288462
40	C12	R1	6.85798099512757
40	C10	R1	7.33091687811462
40	C3	R1	7.56985560833095
40	C14	R1	7.12928301694497
40	C5	R1	6.98868468677217
40	C9	R1	7.02236781302845
40	C6	R1	7.17990909001493
40	C21	R1	7.32192809488736
40	C19	R1	7.63662462054365
40	C1	R1	7.24792751344359
40	C22	R1	7.24792751344359
40	C4	R1	7.11894107272351
40	C13	R1	6.98868468677217
40	C18	R1	7.2667865406949
40	C15	R1	7.27612440527424
40	C11	R1	7.08746284125034
40	C16	R1	7.03342300153745
40	C8	R1	7
40	C20	R1	7.14974711950468
40	C7	R1	7.39231742277876
41	C23	R1	7.3037807481771
41	C17	R1	7.18982455888002
41	C12	R1	7.27612440527424
41	C10	R1	7.15987133677839
41	C14	R1	7.34872815423108
41	C5	R1	7.12928301694497
41	C9	R1	7.25738784269265
41	C24	R1	7.32192809488736
41	C6	R1	7.23840473932508
41	C21	R1	7.33985000288462
41	C19	R1	7.09803208296053
41	C22	R1	7.19967234483636
41	C4	R1	7.52356195605701
41	C13	R1	7.25738784269265
41	C18	R1	7.40087943628218
41	C15	R1	7.2667865406949
41	C11	R1	6.96578428466209
41	C16	R1	7.27612440527424
41	C8	R1	7.19967234483636
41	C20	R1	7.15987133677839
41	C7	R1	7.33985000288462
42	C23	R1	7.14974711950468
42	C12	R1	7.28540221886225
42	C10	R1	7.4262647547021
42	C3	R1	7.01122725542325
42	C14	R1	7.12928301694497
42	C5	R1	6.8703647195834
42	C9	R1	7.13955135239879
42	C24	R1	7.4178525148859
42	C6	R1	6.85798099512757
42	C21	R1	7.14974711950468
42	C19	R1	7.38370429247405
42	C1	R1	6.90689059560852
42	C22	R1	7.01122725542325
42	C4	R1	7.15987133677839
42	C13	R1	7.2667865406949
42	C18	R1	7.27612440527424
42	C15	R1	7.4093909361377
42	C11	R1	7.17990909001493
42	C16	R1	7.15987133677839
42	C8	R1	7.33091687811462
42	C20	R1	7.22881869049588
42	C7	R1	7.34872815423108
43	C23	R1	7
43	C17	R1	7.2667865406949
43	C12	R1	7.4178525148859
43	C10	R1	7.37503943134692
43	C3	R1	7.49984588708321
43	C5	R1	7.17990909001493
43	C9	R1	6.78135971352466
43	C24	R1	7.33985000288462
43	C6	R1	7.39231742277876
43	C21	R1	7.12928301694497
43	C19	R1	6.91886323727459
43	C1	R1	7.17990909001493
43	C22	R1	7.4757334309664
43	C4	R1	7.45121111183233
43	C13	R1	7.09803208296053
43	C18	R1	7.08746284125034
43	C15	R1	7.33091687811462
43	C11	R1	7.12928301694497
43	C16	R1	7.08746284125034
43	C8	R1	7.52356195605701
43	C20	R1	7.18982455888002
43	C7	R1	7.13955135239879
44	C23	R1	7.2667865406949
44	C17	R1	7.44294349584873
44	C12	R1	7.02236781302845
44	C3	R1	7.40087943628218
44	C14	R1	7.20945336562895
44	C5	R1	7.13955135239879
44	C9	R1	6.94251450533924
44	C24	R1	6.88264304936184
44	C6	R1	7.03342300153745
44	C21	R1	6.95419631038687
44	C19	R1	7.06608919045777
44	C22	R1	7.11894107272351
44	C4	R1	7.34872815423108
44	C13	R1	7.2667865406949
44	C18	R1	7.37503943134692
44	C15	R1	7.38370429247405
44	C11	R1	7.2667865406949
44	C16	R1	7.28540221886225
44	C8	R1	7.29462074889163
44	C20	R1	7.32192809488736
44	C7	R1	7.2667865406949
45	C23	R1	7.32192809488736
45	C17	R1	7.06608919045777
45	C12	R1	7.2667865406949
45	C10	R1	7.24792751344359
45	C3	R1	7.11894107272351
45	C5	R1	7.45121111183233
45	C9	R1	6.94251450533924
45	C24	R1	7.19967234483636
45	C6	R1	7.10852445677817
45	C21	R1	7.22881869049588
45	C1	R1	7.3037807481771
45	C22	R1	7.39231742277876
45	C4	R1	7.04439411935845
45	C13	R1	7.40087943628218
45	C18	R1	7.467605550083
45	C15	R1	7.4594316186373
45	C11	R1	7.12928301694497
45	C16	R1	7.48381577726426
45	C20	R1	7.27612440527424
45	C7	R1	7.37503943134692
46	C17	R1	7.10852445677817
46	C12	R1	7.09803208296053
46	C10	R1	7.21916852046216
46	C3	R1	7.21916852046216
46	C14	R1	6.93073733756289
46	C9	R1	6.98868468677217
46	C24	R1	7.25738784269265
46	C6	R1	7.2667865406949
46	C21	R1	7.35755200461808
46	C19	R1	7.05528243550119
46	C1	R1	7.49185309632967
46	C22	R1	7.4262647547021
46	C4	R1	7.23840473932508
46	C13	R1	7.3037807481771
46	C18	R1	7.22881869049588
46	C15	R1	7.09803208296053
46	C11	R1	7.06608919045777
46	C16	R1	7.64385618977472
46	C8	R1	7.44294349584873
46	C20	R1	7.09803208296053
46	C7	R1	7.48381577726426
47	C23	R1	6.70043971814109
47	C17	R1	7
47	C12	R1	7.21916852046216
47	C10	R1	7.14974711950468
47	C3	R1	7.15987133677839
47	C14	R1	6.91886323727459
47	C5	R1	7.11894107272351
47	C9	R1	7.06608919045777
47	C24	R1	7.49185309632967
47	C6	R1	7.53915881110803
47	C21	R1	7.49185309632967
47	C19	R1	7.59991284218713
47	C1	R1	7.05528243550119
47	C4	R1	7.49984588708321
47	C13	R1	7.37503943134692
47	C18	R1	7.13955135239879
47	C15	R1	7.20945336562895
47	C11	R1	7.33091687811462
47	C16	R1	7.13955135239879
47	C8	R1	6.94251450533924
47	C20	R1	7.01122725542325
47	C7	R1	6.88264304936184
48	C23	R1	7.31288295528436
48	C17	R1	7.16992500144231
48	C12	R1	7.44294349584873
48	C10	R1	7.24792751344359
48	C3	R1	7.62935662007961
48	C14	R1	7.32192809488736
48	C5	R1	7.16992500144231
48	C9	R1	7.07681559705083
48	C24	R1	7.44294349584873
48	C6	R1	6.8073549220576
48	C21	R1	7.21916852046216
48	C19	R1	7
48	C1	R1	7.10852445677817
48	C22	R1	7.40087943628218
48	C4	R1	7.23840473932508
48	C13	R1	7.2667865406949
48	C18	R1	7.28540221886225
48	C15	R1	7.44294349584873
48	C11	R1	7.37503943134692
48	C16	R1	7.25738784269265
48	C20	R1	7.34872815423108
48	C7	R1	6.96578428466209
49	C23	R1	7.4757334309664
49	C17	R1	7.65821148275179
49	C12	R1	7.03342300153745
49	C10	R1	7.10852445677817
49	C3	R1	7.13955135239879
49	C14	R1	7.16992500144231
49	C5	R1	7.35755200461808
49	C9	R1	7.24792751344359
49	C24	R1	7.12928301694497
49	C6	R1	7.39231742277876
49	C21	R1	7.05528243550119
49	C19	R1	7.3037807481771
49	C1	R1	6.82017896241519
49	C22	R1	7.10852445677817
49	C4	R1	7.34872815423108
49	C13	R1	6.79441586635011
49	C18	R1	7.24792751344359
49	C15	R1	7.08746284125034
49	C11	R1	7.24792751344359
49	C16	R1	6.94251450533924
49	C8	R1	7.39231742277876
49	C20	R1	6.95419631038687
49	C7	R1	7.33985000288462
50	C23	R1	7.40087943628218
50	C17	R1	6.98868468677217
50	C12	R1	6.94251450533924
50	C10	R1	6.97727992349992
50	C3	R1	7.09803208296053
50	C14	R1	7.23840473932508
50	C5	R1	7.25738784269265
50	C9	R1	6.70043971814109
50	C24	R1	6.75488750216347
50	C6	R1	7.34872815423108
50	C21	R1	6.8703647195834
50	C19	R1	7.23840473932508
50	C1	R1	6.91886323727459
50	C22	R1	6.84549005094437
50	C4	R1	6.65821148275179
50	C13	R1	7.38370429247405
50	C18	R1	7.01122725542325
50	C15	R1	7.08746284125034
50	C11	R1	7.29462074889163
50	C16	R1	7.11894107272351
50	C8	R1	7.4594316186373
50	C20	R1	7.78790255939143
50	C7	R1	7.68650052718322
51	C23	R1	7.13955135239879
51	C17	R1	7.08746284125034
51	C12	R1	7.44294349584873
51	C10	R1	7.25738784269265
51	C3	R1	7.40087943628218
51	C14	R1	7.34872815423108
51	C9	R1	7.06608919045777
51	C24	R1	7.35755200461808
51	C6	R1	7.37503943134692
51	C21	R1	7.2667865406949
51	C19	R1	7.23840473932508
51	C1	R1	7.4178525148859
51	C22	R1	6.75488750216347
51	C4	R1	7
51	C13	R1	7.22881869049588
51	C18	R1	7.20945336562895
51	C15	R1	7.2667865406949
51	C11	R1	7.39231742277876
51	C8	R1	7.4757334309664
51	C20	R1	7.11894107272351
51	C7	R1	7.29462074889163
52	C23	R1	7.64385618977472
52	C17	R1	7.27612440527424
52	C12	R1	7.01122725542325
52	C10	R1	7.45121111183233
52	C3	R1	7.05528243550119
52	C14	R1	6.94251450533924
52	C5	R1	7.23840473932508
52	C9	R1	7.4093909361377
52	C24	R1	7.05528243550119
52	C6	R1	7.3037807481771
52	C21	R1	7.14974711950468
52	C19	R1	7.48381577726426
52	C1	R1	7.36632221424582
52	C22	R1	7.27612440527424
52	C4	R1	7.72109918870719
52	C13	R1	7.21916852046216
52	C18	R1	7.37503943134692
52	C15	R1	7.32192809488736
52	C11	R1	7.28540221886225
52	C16	R1	7.33985000288462
52	C8	R1	7.54689445988764
52	C20	R1	7.76818432477693
52	C7	R1	7.53138146051631
53	C23	R1	7.19967234483636
53	C17	R1	7.2667865406949
53	C12	R1	7.4093909361377
53	C10	R1	6.79441586635011
53	C3	R1	7.13955135239879
53	C14	R1	6.95419631038687
53	C9	R1	7.33985000288462
53	C24	R1	7.29462074889163
53	C21	R1	7.29462074889163
53	C19	R1	7.24792751344359
53	C1	R1	6.4093909361377
53	C22	R1	7.20945336562895
53	C4	R1	7.39231742277876
53	C13	R1	7.5077946401987
53	C18	R1	6.97727992349992
53	C15	R1	7.33985000288462
53	C11	R1	7.59245703726808
53	C16	R1	7.20945336562895
53	C8	R1	7.08746284125034
53	C20	R1	7.27612440527424
53	C7	R1	6.94251450533924
54	C17	R1	7.09803208296053
54	C12	R1	7.36632221424582
54	C10	R1	7.13955135239879
54	C3	R1	7.17990909001493
54	C5	R1	7.27612440527424
54	C9	R1	7.18982455888002
54	C24	R1	7.28540221886225
54	C6	R1	6.95419631038687
54	C21	R1	7.03342300153745
54	C19	R1	7.16992500144231
54	C1	R1	7.22881869049588
54	C4	R1	7.64385618977472
54	C18	R1	7.05528243550119
54	C15	R1	7.21916852046216
54	C11	R1	7.11894107272351
54	C16	R1	7.21916852046216
54	C8	R1	6.8073549220576
54	C20	R1	7.20945336562895
54	C7	R1	7.49185309632967
55	C23	R1	7.25738784269265
55	C17	R1	7.15987133677839
55	C12	R1	7.4594316186373
55	C10	R1	6.89481776330794
55	C3	R1	7.09803208296053
55	C14	R1	7.03342300153745
55	C5	R1	7.28540221886225
55	C9	R1	6.91886323727459
55	C24	R1	7.54689445988764
55	C6	R1	7.40087943628218
55	C21	R1	7.25738784269265
55	C19	R1	7.25738784269265
55	C1	R1	7.02236781302845
55	C22	R1	7.03342300153745
55	C4	R1	7.17990909001493
55	C13	R1	6.94251450533924
55	C18	R1	6.97727992349992
55	C15	R1	6.90689059560852
55	C16	R1	7.2667865406949
55	C8	R1	6.95419631038687
55	C20	R1	7.31288295528436
55	C7	R1	7.24792751344359
56	C23	R1	7.58496250072116
56	C17	R1	7.32192809488736
56	C12	R1	7.06608919045777
56	C10	R1	7.23840473932508
56	C3	R1	7.53138146051631
56	C14	R1	7.33985000288462
56	C5	R1	7.39231742277876
56	C9	R1	7.45121111183233
56	C24	R1	7.59245703726808
56	C6	R1	7.21916852046216
56	C21	R1	7.01122725542325
56	C19	R1	7.19967234483636
56	C1	R1	6.96578428466209
56	C22	R1	7.24792751344359
56	C4	R1	7.43462822763672
56	C13	R1	6.8073549220576
56	C18	R1	7.08746284125034
56	C15	R1	6.76818432477693
56	C11	R1	7.23840473932508
56	C16	R1	7.29462074889163
56	C8	R1	7.17990909001493
56	C20	R1	7.18982455888002
56	C7	R1	6.7279204545632
57	C17	R1	7.4594316186373
57	C12	R1	7.13955135239879
57	C3	R1	7.20945336562895
57	C14	R1	7.31288295528436
57	C5	R1	7.15987133677839
57	C9	R1	6.28540221886225
57	C24	R1	7.01122725542325
57	C6	R1	6.90689059560852
57	C21	R1	7.04439411935845
57	C19	R1	7.17990909001493
57	C1	R1	7
57	C22	R1	7.03342300153745
57	C4	R1	7.53915881110803
57	C13	R1	7.27612440527424
57	C18	R1	7.22881869049588
57	C15	R1	7.34872815423108
57	C16	R1	7.19967234483636
57	C8	R1	7.16992500144231
57	C20	R1	7.33091687811462
58	C23	R1	7.22881869049588
58	C17	R1	7.19967234483636
58	C12	R1	7.23840473932508
58	C10	R1	7.5077946401987
58	C3	R1	7.65105169117893
58	C14	R1	7.16992500144231
58	C5	R1	7.3037807481771
58	C9	R1	7.60733031374961
58	C24	R1	7.4594316186373
58	C6	R1	7.4178525148859
58	C21	R1	7.28540221886225
58	C19	R1	7.12928301694497
58	C1	R1	6.90689059560852
58	C22	R1	6.8703647195834
58	C4	R1	7.19967234483636
58	C13	R1	7.15987133677839
58	C18	R1	7.13955135239879
58	C11	R1	7.40087943628218
58	C16	R1	6.91886323727459
58	C8	R1	7.28540221886225
58	C20	R1	6.96578428466209
59	C12	R1	7.467605550083
59	C10	R1	7.33091687811462
59	C3	R1	7.29462074889163
59	C14	R1	7.40087943628218
59	C5	R1	7.19967234483636
59	C9	R1	7.08746284125034
59	C24	R1	7.4594316186373
59	C6	R1	7.28540221886225
59	C21	R1	7.06608919045777
59	C19	R1	7.24792751344359
59	C1	R1	7.3037807481771
59	C22	R1	7.03342300153745
59	C4	R1	7.40087943628218
59	C13	R1	7.05528243550119
59	C18	R1	7.27612440527424
59	C11	R1	7.28540221886225
59	C8	R1	7.25738784269265
59	C20	R1	7.34872815423108
59	C7	R1	7.11894107272351
60	C23	R1	7.22881869049588
60	C17	R1	7.16992500144231
60	C12	R1	7.20945336562895
60	C10	R1	7.3037807481771
60	C3	R1	7.4262647547021
60	C5	R1	7.38370429247405
60	C9	R1	7.06608919045777
60	C24	R1	7.3037807481771
60	C6	R1	7.21916852046216
60	C21	R1	7.25738784269265
60	C19	R1	7.48381577726426
60	C1	R1	7.33091687811462
60	C22	R1	6.4757334309664
60	C4	R1	7.23840473932508
60	C13	R1	7.09803208296053
60	C18	R1	7.24792751344359
60	C15	R1	7.16992500144231
60	C11	R1	7.17990909001493
60	C16	R1	7.10852445677817
60	C8	R1	7.25738784269265
60	C20	R1	7.4262647547021
61	C23	R1	6.82017896241519
61	C17	R1	7.31288295528436
61	C12	R1	7.19967234483636
61	C10	R1	7.38370429247405
61	C3	R1	6.89481776330794
61	C9	R1	7.3037807481771
61	C24	R1	7.25738784269265
61	C6	R1	7.29462074889163
61	C21	R1	7.22881869049588
61	C19	R1	7.39231742277876
61	C1	R1	7.71424551766612
61	C22	R1	7.31288295528436
61	C4	R1	7.15987133677839
61	C13	R1	7.22881869049588
61	C18	R1	7.58496250072116
61	C15	R1	7.15987133677839
61	C11	R1	7.17990909001493
61	C16	R1	7.33985000288462
61	C8	R1	6.79441586635011
61	C20	R1	7.07681559705083
61	C7	R1	7.14974711950468
62	C23	R1	6.84549005094437
62	C17	R1	7.56224242422107
62	C12	R1	7.2667865406949
62	C3	R1	7.19967234483636
62	C14	R1	7.21916852046216
62	C5	R1	7.32192809488736
62	C9	R1	7.09803208296053
62	C24	R1	7.11894107272351
62	C21	R1	6.98868468677217
62	C19	R1	7.31288295528436
62	C1	R1	7.33985000288462
62	C22	R1	7.04439411935845
62	C4	R1	7.28540221886225
62	C13	R1	6.93073733756289
62	C18	R1	7.4262647547021
62	C15	R1	7.48381577726426
62	C11	R1	6.97727992349992
62	C16	R1	7.08746284125034
62	C8	R1	7.22881869049588
62	C20	R1	7.21916852046216
62	C7	R1	7.33091687811462
63	C23	R1	7.25738784269265
63	C17	R1	7.18982455888002
63	C12	R1	7.13955135239879
63	C10	R1	7.29462074889163
63	C14	R1	7.53138146051631
63	C5	R1	7.03342300153745
63	C9	R1	7.25738784269265
63	C6	R1	7.10852445677817
63	C21	R1	7.51569983828404
63	C19	R1	7.06608919045777
63	C1	R1	6.97727992349992
63	C22	R1	7.65105169117893
63	C4	R1	7.2667865406949
63	C13	R1	7.25738784269265
63	C18	R1	7.13955135239879
63	C15	R1	7
63	C16	R1	6.95419631038687
63	C8	R1	7.39231742277876
63	C20	R1	7.14974711950468
63	C7	R1	7.35755200461808
64	C23	R1	7.4594316186373
64	C12	R1	7.467605550083
64	C10	R1	7.38370429247405
64	C3	R1	7.24792751344359
64	C14	R1	6.88264304936184
64	C5	R1	7.467605550083
64	C9	R1	7.7279204545632
64	C24	R1	7.49185309632967
64	C6	R1	7.15987133677839
64	C21	R1	7.4178525148859
64	C19	R1	7.2667865406949
64	C1	R1	7.78135971352466
64	C22	R1	6.8703647195834
64	C4	R1	7.09803208296053
64	C13	R1	7.16992500144231
64	C18	R1	7.06608919045777
64	C15	R1	7.24792751344359
64	C11	R1	7.11894107272351
64	C16	R1	7.467605550083
64	C8	R1	7.08746284125034
64	C20	R1	7.06608919045777
64	C7	R1	7.04439411935845
65	C23	R1	7.14974711950468
65	C17	R1	6.96578428466209
65	C10	R1	7.09803208296053
65	C3	R1	7.4594316186373
65	C5	R1	7.56985560833095
65	C9	R1	7.03342300153745
65	C6	R1	7.11894107272351
65	C21	R1	6.82017896241519
65	C19	R1	6.98868468677217
65	C1	R1	7.28540221886225
65	C22	R1	6.91886323727459
65	C4	R1	7.2667865406949
65	C13	R1	7.44294349584873
65	C18	R1	7.4757334309664
65	C15	R1	7.32192809488736
65	C11	R1	7.17990909001493
65	C16	R1	7.2667865406949
65	C8	R1	7.02236781302845
65	C20	R1	6.58496250072116
65	C7	R1	6.88264304936184
66	C23	R1	7.52356195605701
66	C12	R1	7.06608919045777
66	C10	R1	7.35755200461808
66	C3	R1	7.10852445677817
66	C14	R1	7.28540221886225
66	C5	R1	7.53915881110803
66	C9	R1	7.3037807481771
66	C24	R1	7.25738784269265
66	C6	R1	6.79441586635011
66	C21	R1	7.09803208296053
66	C19	R1	7.32192809488736
66	C1	R1	6.93073733756289
66	C22	R1	7.22881869049588
66	C4	R1	7.4757334309664
66	C13	R1	7.28540221886225
66	C18	R1	7.28540221886225
66	C16	R1	7.37503943134692
66	C8	R1	6.96578428466209
66	C20	R1	7.34872815423108
66	C7	R1	7.32192809488736
67	C17	R1	7.28540221886225
67	C12	R1	7.06608919045777
67	C10	R1	6.85798099512757
67	C3	R1	7.4262647547021
67	C14	R1	7.31288295528436
67	C5	R1	7.21916852046216
67	C9	R1	7.59991284218713
67	C6	R1	7.18982455888002
67	C21	R1	7.4093909361377
67	C19	R1	7.36632221424582
67	C1	R1	7.40087943628218
67	C4	R1	7.10852445677817
67	C13	R1	7.4262647547021
67	C18	R1	7.49984588708321
67	C15	R1	7.13955135239879
67	C16	R1	7.34872815423108
67	C20	R1	7.24792751344359
67	C7	R1	7.20945336562895
68	C23	R1	7.29462074889163
68	C17	R1	7.4093909361377
68	C12	R1	7.4757334309664
68	C10	R1	7
68	C3	R1	7.31288295528436
68	C14	R1	7.25738784269265
68	C5	R1	7.08746284125034
68	C9	R1	7.40087943628218
68	C24	R1	7.2667865406949
68	C6	R1	7.4262647547021
68	C19	R1	7.33985000288462
68	C1	R1	7.02236781302845
68	C22	R1	7.43462822763672
68	C4	R1	7.25738784269265
68	C13	R1	7.05528243550119
68	C18	R1	7.33985000288462
68	C15	R1	7.33091687811462
68	C11	R1	7.13955135239879
68	C16	R1	7.27612440527424
68	C8	R1	7.06608919045777
68	C20	R1	7.16992500144231
68	C7	R1	7.3037807481771
69	C23	R1	7.40087943628218
69	C17	R1	7.58496250072116
69	C12	R1	7.15987133677839
69	C10	R1	7.39231742277876
69	C3	R1	7.4757334309664
69	C14	R1	7.4178525148859
69	C5	R1	7.2667865406949
69	C9	R1	7.39231742277876
69	C24	R1	7.62205181945638
69	C6	R1	7.14974711950468
69	C21	R1	7.48381577726426
69	C19	R1	7.17990909001493
69	C1	R1	7.56985560833095
69	C22	R1	7.58496250072116
69	C4	R1	6.93073733756289
69	C13	R1	7.34872815423108
69	C18	R1	7.25738784269265
69	C15	R1	7.07681559705083
69	C11	R1	7.15987133677839
69	C16	R1	6.97727992349992
69	C8	R1	7.02236781302845
69	C20	R1	7.33985000288462
69	C7	R1	7.21916852046216
70	C23	R1	7.19967234483636
70	C17	R1	7.17990909001493
70	C12	R1	7.11894107272351
70	C10	R1	7.18982455888002
70	C3	R1	7.49984588708321
70	C14	R1	7.07681559705083
70	C5	R1	7.4757334309664
70	C9	R1	7.62205181945638
70	C24	R1	7.07681559705083
70	C6	R1	6.97727992349992
70	C21	R1	7.33985000288462
70	C22	R1	7.34872815423108
70	C4	R1	7.4093909361377
70	C13	R1	6.98868468677217
70	C18	R1	7.4093909361377
70	C15	R1	7.06608919045777
70	C11	R1	7.32192809488736
70	C16	R1	7.05528243550119
70	C8	R1	7.24792751344359
70	C20	R1	7.3037807481771
70	C7	R1	7.25738784269265
71	C23	R1	7.3037807481771
71	C17	R1	7.20945336562895
71	C12	R1	7.35755200461808
71	C10	R1	7.13955135239879
71	C3	R1	7.51569983828404
71	C14	R1	7.32192809488736
71	C5	R1	7.33985000288462
71	C9	R1	7.3037807481771
71	C24	R1	6.90689059560852
71	C6	R1	7.16992500144231
71	C21	R1	7.24792751344359
71	C19	R1	7.01122725542325
71	C1	R1	7.19967234483636
71	C22	R1	7.11894107272351
71	C4	R1	7.3037807481771
71	C13	R1	7.5077946401987
71	C18	R1	7.16992500144231
71	C15	R1	6.96578428466209
71	C11	R1	7.2667865406949
71	C16	R1	7.23840473932508
71	C8	R1	7.11894107272351
71	C20	R1	6.74146698640115
71	C7	R1	7.08746284125034
72	C17	R1	7.16992500144231
72	C12	R1	7.23840473932508
72	C10	R1	7.49984588708321
72	C14	R1	7.33985000288462
72	C5	R1	7.12928301694497
72	C9	R1	6.79441586635011
72	C24	R1	7.21916852046216
72	C6	R1	6.82017896241519
72	C21	R1	6.91886323727459
72	C19	R1	6.55458885167764
72	C1	R1	7.34872815423108
72	C22	R1	7.17990909001493
72	C4	R1	6.96578428466209
72	C13	R1	7.10852445677817
72	C15	R1	6.62935662007961
72	C11	R1	7.10852445677817
72	C16	R1	7.51569983828404
72	C8	R1	7.14974711950468
72	C20	R1	7.14974711950468
73	C23	R1	7.29462074889163
73	C12	R1	7.08746284125034
73	C10	R1	7.09803208296053
73	C3	R1	7.33985000288462
73	C14	R1	7.01122725542325
73	C9	R1	7.4757334309664
73	C24	R1	7.5077946401987
73	C6	R1	7.25738784269265
73	C21	R1	7.53915881110803
73	C19	R1	7.39231742277876
73	C1	R1	7.33091687811462
73	C22	R1	7.34872815423108
73	C13	R1	7.61470984411521
73	C18	R1	7.33091687811462
73	C15	R1	7.56985560833095
73	C11	R1	7.32192809488736
73	C16	R1	7.06608919045777
73	C8	R1	7.36632221424582
73	C20	R1	7.16992500144231
73	C7	R1	7.04439411935845
74	C17	R1	7.06608919045777
74	C12	R1	7.4093909361377
74	C10	R1	7.14974711950468
74	C3	R1	7.09803208296053
74	C5	R1	7.15987133677839
74	C9	R1	7.21916852046216
74	C24	R1	7.29462074889163
74	C6	R1	7.05528243550119
74	C21	R1	7.27612440527424
74	C19	R1	7.15987133677839
74	C1	R1	7.32192809488736
74	C22	R1	7.49185309632967
74	C4	R1	7.05528243550119
74	C13	R1	7.51569983828404
74	C18	R1	7.27612440527424
74	C15	R1	7.20945336562895
74	C11	R1	7.3037807481771
74	C16	R1	7.4093909361377
74	C8	R1	7.11894107272351
74	C20	R1	7.13955135239879
74	C7	R1	7.03342300153745
75	C23	R1	7.28540221886225
75	C17	R1	7.34872815423108
75	C12	R1	7.3037807481771
75	C10	R1	7.29462074889163
75	C3	R1	7.24792751344359
75	C14	R1	7.3037807481771
75	C5	R1	7.29462074889163
75	C9	R1	7.35755200461808
75	C24	R1	7.10852445677817
75	C21	R1	7.51569983828404
75	C19	R1	7.43462822763672
75	C1	R1	7.28540221886225
75	C4	R1	7.32192809488736
75	C13	R1	7.36632221424582
75	C18	R1	7.27612440527424
75	C15	R1	7.56985560833095
75	C16	R1	7.25738784269265
75	C8	R1	7.4178525148859
75	C20	R1	7.49984588708321
75	C7	R1	7.62205181945638
76	C23	R1	6.94251450533924
76	C10	R1	7.38370429247405
76	C14	R1	7.21916852046216
76	C5	R1	7.25738784269265
76	C9	R1	6.95419631038687
76	C24	R1	7.44294349584873
76	C6	R1	7.51569983828404
76	C21	R1	7.13955135239879
76	C19	R1	7.23840473932508
76	C1	R1	7.53138146051631
76	C22	R1	7.4594316186373
76	C4	R1	7.08746284125034
76	C13	R1	7.07681559705083
76	C18	R1	7.3037807481771
76	C15	R1	7.51569983828404
76	C11	R1	6.94251450533924
76	C16	R1	7.05528243550119
76	C8	R1	7.14974711950468
76	C20	R1	7.34872815423108
76	C7	R1	7.12928301694497
77	C23	R1	7.59245703726808
77	C17	R1	7.34872815423108
77	C12	R1	7.25738784269265
77	C10	R1	7.21916852046216
77	C3	R1	7.20945336562895
77	C14	R1	7.49984588708321
77	C5	R1	7.18982455888002
77	C9	R1	7.20945336562895
77	C24	R1	7.18982455888002
77	C6	R1	7.49185309632967
77	C21	R1	7.17990909001493
77	C1	R1	6.85798099512757
77	C22	R1	6.96578428466209
77	C4	R1	7.21916852046216
77	C13	R1	7.06608919045777
77	C18	R1	7.04439411935845
77	C15	R1	7.19967234483636
77	C11	R1	7.37503943134692
77	C16	R1	6.74146698640115
77	C8	R1	7.08746284125034
77	C20	R1	7.04439411935845
77	C7	R1	7
78	C23	R1	7.14974711950468
78	C17	R1	7.35755200461808
78	C12	R1	7.37503943134692
78	C10	R1	7.20945336562895
78	C3	R1	7.43462822763672
78	C14	R1	7.14974711950468
78	C5	R1	7.22881869049588
78	C9	R1	7.38370429247405
78	C24	R1	7.03342300153745
78	C6	R1	7.33091687811462
78	C21	R1	7.25738784269265
78	C19	R1	7.10852445677817
78	C1	R1	7.01122725542325
78	C22	R1	7.32192809488736
78	C4	R1	7.3037807481771
78	C13	R1	7.09803208296053
78	C18	R1	7.03342300153745
78	C15	R1	7.18982455888002
78	C11	R1	6.83289001416474
78	C16	R1	7.33985000288462
78	C8	R1	7.12928301694497
78	C20	R1	7.2667865406949
78	C7	R1	7.4093909361377
79	C23	R1	7.13955135239879
79	C17	R1	7.40087943628218
79	C12	R1	7.11894107272351
79	C10	R1	7.33985000288462
79	C3	R1	7.61470984411521
79	C14	R1	7.29462074889163
79	C5	R1	7.38370429247405
79	C24	R1	7.40087943628218
79	C6	R1	7.24792751344359
79	C21	R1	6.8703647195834
79	C19	R1	6.78135971352466
79	C1	R1	7.02236781302845
79	C22	R1	7.10852445677817
79	C4	R1	7.12928301694497
79	C13	R1	7.3037807481771
79	C18	R1	7.28540221886225
79	C15	R1	7.02236781302845
79	C11	R1	6.97727992349992
79	C16	R1	7.23840473932508
79	C8	R1	7.53138146051631
79	C20	R1	7.4093909361377
80	C23	R1	6.8703647195834
80	C17	R1	7
80	C12	R1	7.09803208296053
80	C10	R1	7.35755200461808
80	C14	R1	7.33091687811462
80	C5	R1	7.13955135239879
80	C9	R1	6.7279204545632
80	C24	R1	7.19967234483636
80	C6	R1	7.06608919045777
80	C21	R1	7.16992500144231
80	C19	R1	7.3037807481771
80	C1	R1	7.20945336562895
80	C22	R1	7.15987133677839
80	C4	R1	7.27612440527424
80	C13	R1	7.40087943628218
80	C15	R1	7.56985560833095
80	C11	R1	7.08746284125034
80	C16	R1	7.24792751344359
80	C20	R1	7.24792751344359
81	C17	R1	7.43462822763672
81	C12	R1	7.3037807481771
81	C10	R1	7.3037807481771
81	C3	R1	7.65821148275179
81	C14	R1	7.43462822763672
81	C5	R1	7.29462074889163
81	C9	R1	7.45121111183233
81	C24	R1	7.33091687811462
81	C21	R1	7.43462822763672
81	C19	R1	7.25738784269265
81	C1	R1	7.4178525148859
81	C22	R1	7.2667865406949
81	C4	R1	6.75488750216347
81	C13	R1	7.32192809488736
81	C18	R1	7.2667865406949
81	C15	R1	7.40087943628218
81	C11	R1	6.89481776330794
81	C16	R1	7.12928301694497
81	C8	R1	7.4757334309664
81	C20	R1	7.16992500144231
81	C7	R1	7.20945336562895
82	C23	R1	7.22881869049588
82	C17	R1	6.91886323727459
82	C12	R1	7.21916852046216
82	C10	R1	7.43462822763672
82	C3	R1	6.94251450533924
82	C14	R1	7.20945336562895
82	C5	R1	7.06608919045777
82	C9	R1	7.15987133677839
82	C24	R1	6.91886323727459
82	C6	R1	7.4093909361377
82	C21	R1	7.19967234483636
82	C19	R1	7.33985000288462
82	C1	R1	7.70043971814109
82	C22	R1	7.08746284125034
82	C4	R1	7.52356195605701
82	C13	R1	7.25738784269265
82	C18	R1	7.19967234483636
82	C15	R1	7.39231742277876
82	C11	R1	6.95419631038687
82	C16	R1	7.22881869049588
82	C8	R1	7.3037807481771
82	C20	R1	7.27612440527424
82	C7	R1	7.25738784269265
83	C17	R1	7.22881869049588
83	C12	R1	7.12928301694497
83	C10	R1	7.04439411935845
83	C3	R1	7.39231742277876
83	C14	R1	7.22881869049588
83	C5	R1	7.28540221886225
83	C9	R1	7.29462074889163
83	C24	R1	7.36632221424582
83	C6	R1	7.09803208296053
83	C21	R1	7.14974711950468
83	C19	R1	7.40087943628218
83	C1	R1	7.5077946401987
83	C22	R1	7.12928301694497
83	C4	R1	7.17990909001493
83	C13	R1	6.90689059560852
83	C18	R1	7.22881869049588
83	C15	R1	6.97727992349992
83	C11	R1	7.22881869049588
83	C8	R1	7.07681559705083
83	C20	R1	7.19967234483636
84	C23	R1	7.06608919045777
84	C17	R1	7.35755200461808
84	C12	R1	7.45121111183233
84	C10	R1	7.16992500144231
84	C3	R1	7.05528243550119
84	C14	R1	7.24792751344359
84	C5	R1	7.14974711950468
84	C9	R1	7.29462074889163
84	C24	R1	7
84	C6	R1	7.33091687811462
84	C21	R1	7.2667865406949
84	C19	R1	7.11894107272351
84	C1	R1	7.2667865406949
84	C22	R1	7.32192809488736
84	C4	R1	7.18982455888002
84	C13	R1	7.36632221424582
84	C18	R1	7.19967234483636
84	C15	R1	7.25738784269265
84	C11	R1	7.17990909001493
84	C16	R1	7.15987133677839
84	C20	R1	7.38370429247405
84	C7	R1	7.18982455888002
85	C23	R1	7.2667865406949
85	C17	R1	7.44294349584873
85	C12	R1	6.74146698640115
85	C10	R1	7.10852445677817
85	C3	R1	7.17990909001493
85	C14	R1	7.36632221424582
85	C5	R1	7.34872815423108
85	C24	R1	6.98868468677217
85	C6	R1	7.23840473932508
85	C21	R1	7.33091687811462
85	C19	R1	7.52356195605701
85	C1	R1	7.38370429247405
85	C22	R1	7.36632221424582
85	C4	R1	7.08746284125034
85	C13	R1	7.3037807481771
85	C18	R1	7.2667865406949
85	C11	R1	7.33985000288462
85	C8	R1	7.13955135239879
85	C7	R1	7.06608919045777
86	C23	R1	7.4594316186373
86	C17	R1	7.01122725542325
86	C12	R1	7.01122725542325
86	C10	R1	7.38370429247405
86	C3	R1	6.98868468677217
86	C14	R1	7.17990909001493
86	C5	R1	7.11894107272351
86	C9	R1	7.4594316186373
86	C24	R1	7.4262647547021
86	C6	R1	7.39231742277876
86	C21	R1	7.10852445677817
86	C19	R1	7.4594316186373
86	C1	R1	7.34872815423108
86	C22	R1	7.12928301694497
86	C4	R1	7.12928301694497
86	C18	R1	7.29462074889163
86	C15	R1	7.31288295528436
86	C11	R1	7.21916852046216
86	C16	R1	7.10852445677817
86	C8	R1	6.71424551766612
86	C20	R1	6.8073549220576
86	C7	R1	7.24792751344359
87	C17	R1	7.22881869049588
87	C12	R1	7.06608919045777
87	C10	R1	6.7279204545632
87	C14	R1	7.22881869049588
87	C5	R1	6.93073733756289
87	C24	R1	7.35755200461808
87	C6	R1	7.11894107272351
87	C21	R1	7.14974711950468
87	C19	R1	7.2667865406949
87	C1	R1	7.29462074889163
87	C22	R1	7.11894107272351
87	C4	R1	7.03342300153745
87	C13	R1	7.32192809488736
87	C18	R1	7.36632221424582
87	C15	R1	7.33091687811462
87	C11	R1	7.21916852046216
87	C16	R1	7.17990909001493
87	C8	R1	7.5077946401987
87	C20	R1	7.27612440527424
87	C7	R1	7.13955135239879
88	C23	R1	7.07681559705083
88	C17	R1	7.467605550083
88	C12	R1	6.96578428466209
88	C10	R1	6.89481776330794
88	C3	R1	7.24792751344359
88	C14	R1	7.34872815423108
88	C5	R1	7.12928301694497
88	C9	R1	6.79441586635011
88	C24	R1	7.18982455888002
88	C6	R1	7.17990909001493
88	C21	R1	6.95419631038687
88	C1	R1	7.60733031374961
88	C22	R1	7.24792751344359
88	C4	R1	7.22881869049588
88	C13	R1	6.91886323727459
88	C18	R1	7.01122725542325
88	C15	R1	6.98868468677217
88	C11	R1	7.48381577726426
88	C16	R1	7.33091687811462
88	C8	R1	7.24792751344359
88	C20	R1	7.19967234483636
88	C7	R1	7.10852445677817
89	C23	R1	6.78135971352466
89	C12	R1	7.05528243550119
89	C10	R1	7.23840473932508
89	C3	R1	7.35755200461808
89	C14	R1	7.06608919045777
89	C5	R1	7.14974711950468
89	C9	R1	7.13955135239879
89	C24	R1	7.29462074889163
89	C6	R1	7.59991284218713
89	C21	R1	7.32192809488736
89	C19	R1	7.59245703726808
89	C1	R1	7.53915881110803
89	C22	R1	7.44294349584873
89	C4	R1	6.97727992349992
89	C13	R1	7.4093909361377
89	C18	R1	7.17990909001493
89	C15	R1	7.3037807481771
89	C11	R1	7.28540221886225
89	C16	R1	7.467605550083
89	C8	R1	7.08746284125034
89	C20	R1	7.31288295528436
89	C7	R1	7.22881869049588
90	C23	R1	7.27612440527424
90	C17	R1	7.18982455888002
90	C12	R1	7.08746284125034
90	C10	R1	7.13955135239879
90	C3	R1	7.33091687811462
90	C14	R1	7.29462074889163
90	C5	R1	7.32192809488736
90	C9	R1	7.3037807481771
90	C6	R1	7.18982455888002
90	C21	R1	7.28540221886225
90	C19	R1	7.25738784269265
90	C1	R1	6.98868468677217
90	C22	R1	7.18982455888002
90	C4	R1	7.29462074889163
90	C13	R1	7.16992500144231
90	C18	R1	6.98868468677217
90	C15	R1	7.01122725542325
90	C11	R1	7.31288295528436
90	C16	R1	7.33985000288462
90	C8	R1	7.2667865406949
91	C23	R1	6.75488750216347
91	C17	R1	7.21916852046216
91	C12	R1	7.38370429247405
91	C10	R1	7.21916852046216
91	C14	R1	7.27612440527424
91	C5	R1	7.35755200461808
91	C9	R1	7.28540221886225
91	C24	R1	7.11894107272351
91	C6	R1	7.11894107272351
91	C21	R1	7.22881869049588
91	C19	R1	6.83289001416474
91	C1	R1	7.20945336562895
91	C4	R1	7.09803208296053
91	C13	R1	7.4178525148859
91	C18	R1	7.35755200461808
91	C15	R1	7.04439411935845
91	C11	R1	6.94251450533924
91	C16	R1	7
91	C20	R1	7.34872815423108
91	C7	R1	6.68650052718322
92	C23	R1	7.21916852046216
92	C17	R1	7.18982455888002
92	C10	R1	6.98868468677217
92	C3	R1	7.20945336562895
92	C14	R1	7.33091687811462
92	C5	R1	7.35755200461808
92	C9	R1	7.5077946401987
92	C24	R1	6.97727992349992
92	C6	R1	7.57742882803575
92	C21	R1	7.54689445988764
92	C19	R1	7.09803208296053
92	C1	R1	7.25738784269265
92	C22	R1	7.31288295528436
92	C4	R1	7.43462822763672
92	C13	R1	7.18982455888002
92	C15	R1	7.4178525148859
92	C11	R1	6.89481776330794
92	C16	R1	7.5077946401987
92	C8	R1	7.56985560833095
92	C20	R1	7.08746284125034
92	C7	R1	7.61470984411521
93	C23	R1	6.89481776330794
93	C17	R1	7.22881869049588
93	C12	R1	7.21916852046216
93	C3	R1	7.16992500144231
93	C14	R1	6.76818432477693
93	C5	R1	7.01122725542325
93	C9	R1	6.74146698640115
93	C24	R1	7.22881869049588
93	C21	R1	7.13955135239879
93	C19	R1	6.8703647195834
93	C1	R1	7.35755200461808
93	C4	R1	7.04439411935845
93	C13	R1	7
93	C18	R1	7.22881869049588
93	C15	R1	6.88264304936184
93	C11	R1	7.10852445677817
93	C16	R1	7.04439411935845
93	C8	R1	7.21916852046216
93	C20	R1	7.33985000288462
93	C7	R1	7.08746284125034
94	C23	R1	7.44294349584873
94	C12	R1	7.18982455888002
94	C10	R1	7.14974711950468
94	C14	R1	7.27612440527424
94	C5	R1	7.55458885167764
94	C9	R1	6.93073733756289
94	C24	R1	7.27612440527424
94	C6	R1	7.3037807481771
94	C21	R1	7.12928301694497
94	C19	R1	7.06608919045777
94	C1	R1	6.61470984411521
94	C22	R1	7.02236781302845
94	C4	R1	7.13955135239879
94	C13	R1	7.22881869049588
94	C18	R1	7.02236781302845
94	C15	R1	7.17990909001493
94	C11	R1	6.75488750216347
94	C16	R1	7.06608919045777
94	C8	R1	7.10852445677817
94	C20	R1	6.96578428466209
94	C7	R1	6.64385618977472
95	C23	R1	7.27612440527424
95	C17	R1	6.93073733756289
95	C12	R1	6.8703647195834
95	C3	R1	7.4093909361377
95	C14	R1	6.95419631038687
95	C5	R1	7.40087943628218
95	C9	R1	7.29462074889163
95	C24	R1	7.53138146051631
95	C6	R1	7.17990909001493
95	C21	R1	7.38370429247405
95	C19	R1	7.15987133677839
95	C1	R1	7.45121111183233
95	C22	R1	7.70735913208088
95	C4	R1	7.21916852046216
95	C18	R1	7.02236781302845
95	C15	R1	7.45121111183233
95	C16	R1	6.94251450533924
95	C8	R1	7.27612440527424
95	C20	R1	7.07681559705083
95	C7	R1	7.02236781302845
96	C23	R1	7.02236781302845
96	C10	R1	7.08746284125034
96	C3	R1	7.69348695749933
96	C14	R1	7.45121111183233
96	C5	R1	7.14974711950468
96	C9	R1	7.10852445677817
96	C24	R1	7.15987133677839
96	C6	R1	7.04439411935845
96	C21	R1	7.06608919045777
96	C19	R1	7.12928301694497
96	C1	R1	7.03342300153745
96	C22	R1	6.95419631038687
96	C4	R1	6.7279204545632
96	C15	R1	7.19967234483636
96	C11	R1	6.8073549220576
96	C16	R1	7.43462822763672
96	C8	R1	7.03342300153745
[truncated: 14,567 more rows]
