# Supplementary material for: Stochastic modelling of single-cell gene expression adaptation reveals non-genomic contribution to evolution of tumor subclones
Source: bioRxiv. 2024 Apr 20:2024.04.17.588869. Preprint. [Version 1] doi: 10.1101/2024.04.17.588869 (PMC11071284; doi:10.1101/2024.04.17.588869)
Supplement: Supplement 2 [file media-2.zip › Supplementary Files/Simulated Data/Neutral_Simulation/sq_.15_r_150.csv]

gene	species	replicate	exprval
1	C23	R1	7.12928301694497
1	C17	R1	7.15987133677839
1	C3	R1	7.60733031374961
1	C14	R1	7.15987133677839
1	C9	R1	6.98868468677217
1	C24	R1	7.04439411935845
1	C6	R1	7.20945336562895
1	C21	R1	7.10852445677817
1	C19	R1	7.36632221424582
1	C1	R1	7.49984588708321
1	C22	R1	7.37503943134692
1	C4	R1	7.38370429247405
1	C13	R1	7.27612440527424
1	C18	R1	7.18982455888002
1	C15	R1	6.96578428466209
1	C11	R1	7.17990909001493
1	C16	R1	7.37503943134692
1	C8	R1	7.15987133677839
1	C20	R1	7.06608919045777
1	C7	R1	7.08746284125034
2	C23	R1	7.3037807481771
2	C17	R1	7.17990909001493
2	C12	R1	7.49984588708321
2	C10	R1	7.20945336562895
2	C3	R1	7.467605550083
2	C5	R1	7.17990909001493
2	C9	R1	7.35755200461808
2	C24	R1	7.18982455888002
2	C21	R1	7.49984588708321
2	C1	R1	7.33091687811462
2	C22	R1	7.54689445988764
2	C13	R1	7.09803208296053
2	C18	R1	7.19967234483636
2	C16	R1	7.17990909001493
2	C8	R1	7.73470962022584
2	C7	R1	6.82017896241519
3	C23	R1	7.27612440527424
3	C17	R1	7.24792751344359
3	C12	R1	7.37503943134692
3	C10	R1	7.23840473932508
3	C3	R1	7.3037807481771
3	C14	R1	6.89481776330794
3	C5	R1	7.28540221886225
3	C9	R1	7.31288295528436
3	C24	R1	7.28540221886225
3	C6	R1	7.55458885167764
3	C21	R1	7.49984588708321
3	C19	R1	7.17990909001493
3	C4	R1	7.22881869049588
3	C13	R1	7.39231742277876
3	C18	R1	7.35755200461808
3	C15	R1	7.31288295528436
3	C11	R1	7.16992500144231
3	C16	R1	7.09803208296053
3	C8	R1	7.22881869049588
3	C7	R1	7.27612440527424
4	C23	R1	7.52356195605701
4	C17	R1	7.10852445677817
4	C12	R1	7.2667865406949
4	C10	R1	7.38370429247405
4	C3	R1	6.91886323727459
4	C14	R1	7.28540221886225
4	C5	R1	7.09803208296053
4	C9	R1	7.43462822763672
4	C24	R1	7.32192809488736
4	C6	R1	7.28540221886225
4	C21	R1	7.14974711950468
4	C19	R1	7.05528243550119
4	C22	R1	7.35755200461808
4	C13	R1	7.4178525148859
4	C15	R1	7.51569983828404
4	C11	R1	7.33091687811462
4	C8	R1	7.39231742277876
4	C7	R1	7.08746284125034
5	C17	R1	7.36632221424582
5	C12	R1	7.03342300153745
5	C10	R1	7.2667865406949
5	C3	R1	7.56985560833095
5	C14	R1	6.90689059560852
5	C5	R1	7.65821148275179
5	C9	R1	7.24792751344359
5	C24	R1	7.15987133677839
5	C21	R1	7.10852445677817
5	C19	R1	7.24792751344359
5	C1	R1	7.18982455888002
5	C22	R1	7.33985000288462
5	C4	R1	7.15987133677839
5	C13	R1	7.13955135239879
5	C18	R1	7.49984588708321
5	C15	R1	7.4757334309664
5	C11	R1	7.32192809488736
5	C16	R1	7.51569983828404
5	C8	R1	7.3037807481771
5	C20	R1	7.55458885167764
5	C7	R1	7.45121111183233
6	C23	R1	6.96578428466209
6	C17	R1	7.43462822763672
6	C12	R1	7.14974711950468
6	C10	R1	7.31288295528436
6	C3	R1	6.7279204545632
6	C14	R1	7.23840473932508
6	C5	R1	7.4093909361377
6	C9	R1	7.13955135239879
6	C24	R1	7.37503943134692
6	C6	R1	7.31288295528436
6	C21	R1	7.24792751344359
6	C19	R1	7.14974711950468
6	C1	R1	7.04439411935845
6	C22	R1	7
6	C4	R1	7.15987133677839
6	C11	R1	7.16992500144231
6	C16	R1	7.23840473932508
6	C20	R1	6.91886323727459
6	C7	R1	7.04439411935845
7	C23	R1	7.45121111183233
7	C17	R1	7.35755200461808
7	C12	R1	7.21916852046216
7	C10	R1	7.38370429247405
7	C3	R1	6.97727992349992
7	C14	R1	7
7	C5	R1	7.4093909361377
7	C9	R1	7.24792751344359
7	C24	R1	7.23840473932508
7	C6	R1	7.22881869049588
7	C21	R1	7.34872815423108
7	C19	R1	7.11894107272351
7	C1	R1	7.07681559705083
7	C4	R1	7.69348695749933
7	C13	R1	7.03342300153745
7	C18	R1	7.27612440527424
7	C15	R1	7.54689445988764
7	C16	R1	7.01122725542325
7	C8	R1	6.96578428466209
7	C20	R1	7.11894107272351
8	C23	R1	7.03342300153745
8	C17	R1	7.33985000288462
8	C12	R1	7.06608919045777
8	C10	R1	7.25738784269265
8	C3	R1	7.35755200461808
8	C14	R1	6.95419631038687
8	C5	R1	6.85798099512757
8	C9	R1	7.19967234483636
8	C24	R1	6.96578428466209
8	C6	R1	7.58496250072116
8	C21	R1	7.13955135239879
8	C19	R1	7.18982455888002
8	C1	R1	7.25738784269265
8	C22	R1	7.43462822763672
8	C4	R1	7.56224242422107
8	C13	R1	7.58496250072116
8	C18	R1	7.25738784269265
8	C15	R1	7.39231742277876
8	C11	R1	7.22881869049588
8	C16	R1	7.12928301694497
8	C8	R1	7.11894107272351
8	C20	R1	7.03342300153745
8	C7	R1	7.49185309632967
9	C17	R1	7.27612440527424
9	C12	R1	7.2667865406949
9	C10	R1	6.84549005094437
9	C3	R1	7.23840473932508
9	C14	R1	7.13955135239879
9	C5	R1	7.28540221886225
9	C9	R1	7.22881869049588
9	C24	R1	7.48381577726426
9	C6	R1	7.07681559705083
9	C21	R1	7.03342300153745
9	C19	R1	7.24792751344359
9	C1	R1	6.88264304936184
9	C22	R1	7.36632221424582
9	C13	R1	7.43462822763672
9	C18	R1	7.3037807481771
9	C15	R1	7.06608919045777
9	C11	R1	6.95419631038687
9	C16	R1	7.11894107272351
9	C8	R1	7.04439411935845
9	C20	R1	7.29462074889163
9	C7	R1	7.2667865406949
10	C23	R1	6.98868468677217
10	C17	R1	7.18982455888002
10	C12	R1	7.32192809488736
10	C10	R1	7.21916852046216
10	C3	R1	7.35755200461808
10	C14	R1	7.24792751344359
10	C9	R1	7.37503943134692
10	C24	R1	7.44294349584873
10	C6	R1	7.35755200461808
10	C21	R1	7.52356195605701
10	C19	R1	7.34872815423108
10	C1	R1	6.96578428466209
10	C22	R1	7.31288295528436
10	C4	R1	7.02236781302845
10	C13	R1	7.25738784269265
10	C18	R1	7.34872815423108
10	C15	R1	7.17990909001493
10	C16	R1	6.95419631038687
10	C8	R1	7.18982455888002
10	C20	R1	7.08746284125034
10	C7	R1	7.32192809488736
11	C17	R1	7.22881869049588
11	C10	R1	7.14974711950468
11	C3	R1	7.40087943628218
11	C14	R1	7.34872815423108
11	C5	R1	7.07681559705083
11	C9	R1	7.37503943134692
11	C24	R1	7.37503943134692
11	C6	R1	7.24792751344359
11	C21	R1	6.78135971352466
11	C19	R1	7.13955135239879
11	C1	R1	7
11	C22	R1	7.38370429247405
11	C4	R1	7.33985000288462
11	C18	R1	7.28540221886225
11	C15	R1	7.12928301694497
11	C11	R1	7.16992500144231
11	C16	R1	7.33985000288462
11	C8	R1	7.24792751344359
11	C20	R1	7.08746284125034
11	C7	R1	6.98868468677217
12	C17	R1	7.20945336562895
12	C12	R1	7.13955135239879
12	C10	R1	7.27612440527424
12	C3	R1	7.06608919045777
12	C14	R1	7.13955135239879
12	C5	R1	7.04439411935845
12	C9	R1	7.4093909361377
12	C24	R1	7.3037807481771
12	C6	R1	7.25738784269265
12	C19	R1	7.33985000288462
12	C1	R1	6.95419631038687
12	C22	R1	7.06608919045777
12	C4	R1	7.11894107272351
12	C13	R1	7.21916852046216
12	C15	R1	7.23840473932508
12	C11	R1	7.17990909001493
12	C16	R1	7.24792751344359
12	C8	R1	7.07681559705083
12	C20	R1	6.78135971352466
12	C7	R1	7.35755200461808
13	C17	R1	7.19967234483636
13	C12	R1	7.4093909361377
13	C10	R1	7.28540221886225
13	C3	R1	7.21916852046216
13	C14	R1	6.94251450533924
13	C5	R1	7.37503943134692
13	C9	R1	7.12928301694497
13	C24	R1	7.11894107272351
13	C6	R1	7.10852445677817
13	C19	R1	7.17990909001493
13	C1	R1	7.2667865406949
13	C4	R1	7.4093909361377
13	C13	R1	7.16992500144231
13	C18	R1	7.27612440527424
13	C15	R1	7.44294349584873
13	C11	R1	7.22881869049588
13	C16	R1	7.17990909001493
13	C8	R1	7.23840473932508
13	C20	R1	7.37503943134692
14	C23	R1	6.93073733756289
14	C17	R1	7.19967234483636
14	C12	R1	7.15987133677839
14	C10	R1	6.96578428466209
14	C3	R1	7.31288295528436
14	C14	R1	7.25738784269265
14	C9	R1	6.89481776330794
14	C24	R1	6.89481776330794
14	C6	R1	6.94251450533924
14	C21	R1	7.4093909361377
14	C1	R1	7.28540221886225
14	C22	R1	7.39231742277876
14	C4	R1	7.2667865406949
14	C13	R1	7.37503943134692
14	C18	R1	7.02236781302845
14	C15	R1	7.18982455888002
14	C11	R1	7.06608919045777
14	C16	R1	7.38370429247405
14	C8	R1	7.32192809488736
14	C20	R1	7.53138146051631
14	C7	R1	7.45121111183233
15	C23	R1	7.04439411935845
15	C17	R1	7.36632221424582
15	C12	R1	7.22881869049588
15	C10	R1	7.33091687811462
15	C3	R1	6.95419631038687
15	C14	R1	7.35755200461808
15	C5	R1	7.48381577726426
15	C9	R1	7.11894107272351
15	C24	R1	7.4093909361377
15	C6	R1	7.18982455888002
15	C21	R1	7.28540221886225
15	C19	R1	7.34872815423108
15	C1	R1	7.35755200461808
15	C22	R1	7.16992500144231
15	C4	R1	7.29462074889163
15	C13	R1	6.8073549220576
15	C18	R1	7.33091687811462
15	C15	R1	7.43462822763672
15	C11	R1	7.5077946401987
15	C16	R1	6.97727992349992
15	C8	R1	7.24792751344359
15	C20	R1	7.3037807481771
15	C7	R1	7.3037807481771
16	C23	R1	7.16992500144231
16	C17	R1	7.24792751344359
16	C12	R1	7.32192809488736
16	C10	R1	7.17990909001493
16	C3	R1	7.33985000288462
16	C14	R1	7.53915881110803
16	C5	R1	7.35755200461808
16	C9	R1	7.56985560833095
16	C24	R1	7.2667865406949
16	C6	R1	7.36632221424582
16	C21	R1	7.23840473932508
16	C19	R1	7.20945336562895
16	C1	R1	7.48381577726426
16	C22	R1	7.20945336562895
16	C4	R1	7.16992500144231
16	C13	R1	7.28540221886225
16	C18	R1	7.17990909001493
16	C15	R1	7.4178525148859
16	C11	R1	7.13955135239879
16	C16	R1	7.25738784269265
16	C8	R1	7.33091687811462
16	C20	R1	7.11894107272351
16	C7	R1	7.13955135239879
17	C23	R1	7.36632221424582
17	C17	R1	7.32192809488736
17	C12	R1	7.4178525148859
17	C10	R1	7.19967234483636
17	C3	R1	6.6724253419715
17	C14	R1	7.08746284125034
17	C5	R1	7.45121111183233
17	C9	R1	7.22881869049588
17	C24	R1	7.31288295528436
17	C6	R1	7.13955135239879
17	C21	R1	7.48381577726426
17	C19	R1	7.18982455888002
17	C1	R1	7.27612440527424
17	C22	R1	7.45121111183233
17	C4	R1	6.93073733756289
17	C13	R1	7.17990909001493
17	C18	R1	7.19967234483636
17	C15	R1	7.44294349584873
17	C11	R1	7.22881869049588
17	C16	R1	7.06608919045777
17	C8	R1	7.14974711950468
17	C20	R1	7.39231742277876
17	C7	R1	7.39231742277876
18	C23	R1	7.25738784269265
18	C12	R1	7.17990909001493
18	C10	R1	7.34872815423108
18	C3	R1	7.18982455888002
18	C5	R1	7.22881869049588
18	C24	R1	7.15987133677839
18	C6	R1	7.22881869049588
18	C21	R1	7.2667865406949
18	C19	R1	7.43462822763672
18	C1	R1	7.33985000288462
18	C22	R1	7.12928301694497
18	C4	R1	7.09803208296053
18	C13	R1	7.04439411935845
18	C18	R1	7.14974711950468
18	C15	R1	7.21916852046216
18	C11	R1	7.49984588708321
18	C16	R1	7.28540221886225
18	C8	R1	7.35755200461808
18	C20	R1	7.2667865406949
18	C7	R1	7.39231742277876
19	C23	R1	7.33985000288462
19	C17	R1	7.23840473932508
19	C12	R1	6.85798099512757
19	C10	R1	7.12928301694497
19	C3	R1	7.28540221886225
19	C14	R1	7.20945336562895
19	C5	R1	7.02236781302845
19	C9	R1	7.34872815423108
19	C24	R1	6.89481776330794
19	C6	R1	6.96578428466209
19	C21	R1	7.17990909001493
19	C19	R1	7.22881869049588
19	C1	R1	7.4594316186373
19	C22	R1	7.19967234483636
19	C4	R1	7.24792751344359
19	C13	R1	7.05528243550119
19	C18	R1	7.48381577726426
19	C15	R1	7.10852445677817
19	C11	R1	7.66533591718518
19	C16	R1	7.29462074889163
19	C8	R1	7.14974711950468
19	C20	R1	7.25738784269265
19	C7	R1	7.10852445677817
20	C23	R1	7.32192809488736
20	C17	R1	7.21916852046216
20	C12	R1	7.28540221886225
20	C10	R1	7.12928301694497
20	C3	R1	7.4262647547021
20	C14	R1	7.13955135239879
20	C5	R1	7.53915881110803
20	C9	R1	7.34872815423108
20	C24	R1	7.32192809488736
20	C6	R1	7.2667865406949
20	C21	R1	7.03342300153745
20	C19	R1	7.43462822763672
20	C1	R1	7.33091687811462
20	C22	R1	6.95419631038687
20	C13	R1	7.04439411935845
20	C18	R1	7.24792751344359
20	C15	R1	7.4757334309664
20	C11	R1	7.24792751344359
20	C8	R1	7.13955135239879
20	C20	R1	7.58496250072116
20	C7	R1	7.23840473932508
21	C23	R1	7.19967234483636
21	C17	R1	7.12928301694497
21	C12	R1	7.39231742277876
21	C10	R1	7.20945336562895
21	C3	R1	7.35755200461808
21	C14	R1	7.01122725542325
21	C5	R1	7.02236781302845
21	C9	R1	7.12928301694497
21	C24	R1	7.21916852046216
21	C6	R1	7.33985000288462
21	C21	R1	7.09803208296053
21	C19	R1	7.02236781302845
21	C1	R1	7.25738784269265
21	C22	R1	7.10852445677817
21	C13	R1	7.49984588708321
21	C18	R1	7.14974711950468
21	C11	R1	7.15987133677839
21	C16	R1	7.06608919045777
21	C20	R1	7.09803208296053
21	C7	R1	7.37503943134692
22	C23	R1	7.4757334309664
22	C17	R1	7.18982455888002
22	C12	R1	7.27612440527424
22	C10	R1	7.16992500144231
22	C3	R1	7.4262647547021
22	C14	R1	6.82017896241519
22	C5	R1	7.21916852046216
22	C9	R1	7.15987133677839
22	C24	R1	7.4093909361377
22	C6	R1	7.29462074889163
22	C19	R1	7.21916852046216
22	C1	R1	7.19967234483636
22	C22	R1	7.20945336562895
22	C4	R1	7.62205181945638
22	C13	R1	7.23840473932508
22	C18	R1	7.36632221424582
22	C15	R1	7.19967234483636
22	C11	R1	7.31288295528436
22	C16	R1	7.14974711950468
22	C8	R1	7.01122725542325
22	C20	R1	7.07681559705083
23	C23	R1	7.13955135239879
23	C17	R1	7.15987133677839
23	C12	R1	7.10852445677817
23	C10	R1	7.23840473932508
23	C3	R1	7.33985000288462
23	C14	R1	7.23840473932508
23	C9	R1	7.20945336562895
23	C24	R1	7.34872815423108
23	C6	R1	7.32192809488736
23	C21	R1	7.28540221886225
23	C19	R1	7.37503943134692
23	C1	R1	7.24792751344359
23	C22	R1	7.11894107272351
23	C4	R1	7.27612440527424
23	C13	R1	7.4594316186373
23	C18	R1	7.33091687811462
23	C15	R1	7.52356195605701
23	C11	R1	7.45121111183233
23	C16	R1	7.27612440527424
23	C8	R1	7.18982455888002
23	C20	R1	7.14974711950468
23	C7	R1	7.79441586635011
24	C23	R1	7.14974711950468
24	C17	R1	7.06608919045777
24	C12	R1	6.97727992349992
24	C10	R1	7.23840473932508
24	C3	R1	7.22881869049588
24	C14	R1	7.18982455888002
24	C5	R1	7.28540221886225
24	C9	R1	7.3037807481771
24	C24	R1	7.12928301694497
24	C6	R1	6.76818432477693
24	C21	R1	7.35755200461808
24	C19	R1	7.53915881110803
24	C1	R1	7.2667865406949
24	C22	R1	7.13955135239879
24	C4	R1	7.10852445677817
24	C13	R1	7.4093909361377
24	C18	R1	7.11894107272351
24	C15	R1	7.16992500144231
24	C11	R1	7.09803208296053
24	C16	R1	7.2667865406949
24	C8	R1	6.96578428466209
24	C20	R1	7.37503943134692
25	C23	R1	7.10852445677817
25	C17	R1	7.13955135239879
25	C12	R1	7.10852445677817
25	C10	R1	7.18982455888002
25	C14	R1	7.36632221424582
25	C5	R1	6.91886323727459
25	C9	R1	7.65105169117893
25	C24	R1	7.04439411935845
25	C21	R1	7.16992500144231
25	C19	R1	7.11894107272351
25	C1	R1	7.27612440527424
25	C22	R1	7.3037807481771
25	C4	R1	7.4262647547021
25	C13	R1	7.09803208296053
25	C18	R1	7.31288295528436
25	C15	R1	7.21916852046216
25	C11	R1	6.93073733756289
25	C8	R1	7.32192809488736
25	C20	R1	7.4594316186373
25	C7	R1	7.17990909001493
26	C23	R1	7.08746284125034
26	C17	R1	7.34872815423108
26	C10	R1	7.11894107272351
26	C3	R1	7.09803208296053
26	C14	R1	7.4093909361377
26	C5	R1	7.25738784269265
26	C9	R1	7.38370429247405
26	C24	R1	7.4594316186373
26	C6	R1	7.49984588708321
26	C21	R1	7.13955135239879
26	C19	R1	7.4262647547021
26	C1	R1	7.20945336562895
26	C22	R1	7.05528243550119
26	C4	R1	7.29462074889163
26	C13	R1	7.3037807481771
26	C18	R1	7.08746284125034
26	C15	R1	7.4262647547021
26	C16	R1	7.21916852046216
26	C8	R1	7.53138146051631
26	C20	R1	6.91886323727459
26	C7	R1	6.75488750216347
27	C23	R1	7.21916852046216
27	C17	R1	7.4757334309664
27	C12	R1	7.04439411935845
27	C3	R1	6.95419631038687
27	C5	R1	7.07681559705083
27	C24	R1	6.88264304936184
27	C6	R1	7.16992500144231
27	C19	R1	6.85798099512757
27	C1	R1	7.56224242422107
27	C22	R1	7.21916852046216
27	C13	R1	7.29462074889163
27	C18	R1	7.01122725542325
27	C15	R1	7.35755200461808
27	C11	R1	7.29462074889163
27	C16	R1	7.05528243550119
27	C8	R1	7.01122725542325
27	C20	R1	7.34872815423108
27	C7	R1	7.57742882803575
28	C23	R1	6.84549005094437
28	C17	R1	7.21916852046216
28	C12	R1	7.4594316186373
28	C3	R1	7.12928301694497
28	C5	R1	7.23840473932508
28	C9	R1	7.48381577726426
28	C24	R1	7.18982455888002
28	C6	R1	7.14974711950468
28	C21	R1	7.28540221886225
28	C19	R1	6.90689059560852
28	C1	R1	7.34872815423108
28	C22	R1	7.18982455888002
28	C4	R1	7
28	C13	R1	7.22881869049588
28	C18	R1	7.29462074889163
28	C15	R1	7.17990909001493
28	C11	R1	7.32192809488736
28	C16	R1	7.31288295528436
28	C8	R1	7.08746284125034
28	C20	R1	7.28540221886225
28	C7	R1	7
29	C23	R1	7.31288295528436
29	C12	R1	7.53138146051631
29	C10	R1	7.19967234483636
29	C3	R1	7.24792751344359
29	C14	R1	6.82017896241519
29	C5	R1	7.35755200461808
29	C9	R1	7.32192809488736
29	C24	R1	7.21916852046216
29	C6	R1	7.25738784269265
29	C21	R1	7.19967234483636
29	C1	R1	6.85798099512757
29	C22	R1	7.05528243550119
29	C4	R1	6.90689059560852
29	C13	R1	7.39231742277876
29	C18	R1	7.27612440527424
29	C15	R1	7.4594316186373
29	C11	R1	7.06608919045777
29	C16	R1	7.20945336562895
29	C8	R1	7.02236781302845
29	C20	R1	6.85798099512757
29	C7	R1	7.36632221424582
30	C23	R1	7.3037807481771
30	C17	R1	7.35755200461808
30	C12	R1	7.5077946401987
30	C10	R1	7.21916852046216
30	C3	R1	7.467605550083
30	C5	R1	7.51569983828404
30	C9	R1	7.07681559705083
30	C24	R1	7.19967234483636
30	C6	R1	7.35755200461808
30	C21	R1	7.31288295528436
30	C19	R1	7.3037807481771
30	C22	R1	6.8073549220576
30	C4	R1	7.14974711950468
30	C13	R1	7.34872815423108
30	C18	R1	7.37503943134692
30	C15	R1	7.38370429247405
30	C11	R1	7.22881869049588
30	C16	R1	7.44294349584873
30	C8	R1	7.27612440527424
30	C20	R1	7.09803208296053
31	C17	R1	7.28540221886225
31	C12	R1	7.31288295528436
31	C10	R1	7.5077946401987
31	C3	R1	7.34872815423108
31	C14	R1	7.32192809488736
31	C5	R1	7.24792751344359
31	C9	R1	7.37503943134692
31	C24	R1	7.13955135239879
31	C6	R1	7.38370429247405
31	C21	R1	7.01122725542325
31	C19	R1	7.05528243550119
31	C1	R1	7.27612440527424
31	C4	R1	7.22881869049588
31	C13	R1	7.18982455888002
31	C15	R1	7.38370429247405
31	C11	R1	6.89481776330794
31	C16	R1	7.14974711950468
31	C8	R1	7.24792751344359
31	C7	R1	7.43462822763672
32	C23	R1	7.2667865406949
32	C17	R1	7.48381577726426
32	C12	R1	6.93073733756289
32	C10	R1	7.27612440527424
32	C14	R1	7.32192809488736
32	C5	R1	6.91886323727459
32	C9	R1	7.08746284125034
32	C24	R1	7.55458885167764
32	C21	R1	6.68650052718322
32	C1	R1	7.29462074889163
32	C22	R1	7.07681559705083
32	C4	R1	7.35755200461808
32	C13	R1	7.37503943134692
32	C18	R1	7.09803208296053
32	C11	R1	7.05528243550119
32	C16	R1	7.32192809488736
32	C8	R1	7.18982455888002
32	C20	R1	7.18982455888002
32	C7	R1	6.8703647195834
33	C23	R1	7.33985000288462
33	C17	R1	7.43462822763672
33	C12	R1	7.15987133677839
33	C10	R1	7.21916852046216
33	C3	R1	7.12928301694497
33	C14	R1	7.14974711950468
33	C5	R1	7.24792751344359
33	C9	R1	7.49984588708321
33	C24	R1	7
33	C6	R1	7.05528243550119
33	C21	R1	7.01122725542325
33	C19	R1	7.18982455888002
33	C1	R1	7
33	C22	R1	7.40087943628218
33	C4	R1	7.2667865406949
33	C13	R1	7.51569983828404
33	C18	R1	7.28540221886225
33	C11	R1	7.03342300153745
33	C16	R1	7
33	C8	R1	7.32192809488736
33	C20	R1	7.20945336562895
33	C7	R1	7.05528243550119
34	C23	R1	7.40087943628218
34	C17	R1	7.39231742277876
34	C12	R1	7.07681559705083
34	C3	R1	7.12928301694497
34	C14	R1	7.23840473932508
34	C5	R1	6.90689059560852
34	C9	R1	6.97727992349992
34	C24	R1	7.02236781302845
34	C6	R1	7.19967234483636
34	C21	R1	6.97727992349992
34	C19	R1	7.18982455888002
34	C1	R1	7.29462074889163
34	C22	R1	7.27612440527424
34	C4	R1	7.38370429247405
34	C13	R1	7.02236781302845
34	C18	R1	7.3037807481771
34	C15	R1	7.31288295528436
34	C11	R1	7.49984588708321
34	C16	R1	7.18982455888002
34	C8	R1	6.98868468677217
34	C20	R1	7.53915881110803
34	C7	R1	7.48381577726426
35	C23	R1	6.95419631038687
35	C12	R1	7.28540221886225
35	C3	R1	7.61470984411521
35	C14	R1	7.43462822763672
35	C5	R1	7.17990909001493
35	C9	R1	7.38370429247405
35	C6	R1	7.14974711950468
35	C21	R1	7.13955135239879
35	C1	R1	7.2667865406949
35	C22	R1	6.85798099512757
35	C4	R1	7.27612440527424
35	C18	R1	7.32192809488736
35	C15	R1	7.38370429247405
35	C11	R1	7.45121111183233
35	C16	R1	7.48381577726426
35	C8	R1	7.04439411935845
35	C20	R1	6.70043971814109
35	C7	R1	7.20945336562895
36	C23	R1	7.23840473932508
36	C17	R1	7.32192809488736
36	C12	R1	6.89481776330794
36	C10	R1	7.28540221886225
36	C3	R1	7.18982455888002
36	C5	R1	7.31288295528436
36	C9	R1	7.44294349584873
36	C24	R1	7.09803208296053
36	C6	R1	7.2667865406949
36	C21	R1	7.25738784269265
36	C19	R1	7.08746284125034
36	C22	R1	7.34872815423108
36	C4	R1	7.10852445677817
36	C13	R1	7.62935662007961
36	C15	R1	7.33091687811462
36	C11	R1	7.13955135239879
36	C16	R1	7.15987133677839
36	C8	R1	7.2667865406949
36	C20	R1	7.22881869049588
36	C7	R1	6.91886323727459
37	C23	R1	7.25738784269265
37	C17	R1	7.28540221886225
37	C12	R1	7.45121111183233
37	C10	R1	7.39231742277876
37	C3	R1	7.25738784269265
37	C14	R1	7.10852445677817
37	C5	R1	7.33091687811462
37	C24	R1	7.23840473932508
37	C6	R1	7.33985000288462
37	C19	R1	7.16992500144231
37	C22	R1	7.35755200461808
37	C4	R1	7.27612440527424
37	C13	R1	6.98868468677217
37	C18	R1	7.35755200461808
37	C15	R1	7.33091687811462
37	C11	R1	7.11894107272351
37	C16	R1	7.40087943628218
37	C8	R1	7.33091687811462
37	C20	R1	7.28540221886225
37	C7	R1	7.25738784269265
38	C17	R1	7.49984588708321
38	C12	R1	7.22881869049588
38	C10	R1	7.06608919045777
38	C3	R1	7.03342300153745
38	C14	R1	7.15987133677839
38	C9	R1	7.69348695749933
38	C24	R1	7.28540221886225
38	C6	R1	7.01122725542325
38	C21	R1	7.25738784269265
38	C19	R1	7.24792751344359
38	C1	R1	7.467605550083
38	C22	R1	7.13955135239879
38	C13	R1	7.44294349584873
38	C18	R1	7.39231742277876
38	C11	R1	7.16992500144231
38	C16	R1	6.7279204545632
38	C8	R1	7.36632221424582
38	C20	R1	7.07681559705083
39	C23	R1	7.19967234483636
39	C17	R1	7.04439411935845
39	C10	R1	7.02236781302845
39	C3	R1	7.32192809488736
39	C14	R1	7.12928301694497
39	C5	R1	7.55458885167764
39	C24	R1	7.78790255939143
39	C6	R1	7.14974711950468
39	C21	R1	7.53915881110803
39	C19	R1	7.24792751344359
39	C1	R1	7.49185309632967
39	C22	R1	7.07681559705083
39	C13	R1	7.37503943134692
39	C18	R1	7.28540221886225
39	C15	R1	6.85798099512757
39	C11	R1	6.91886323727459
39	C16	R1	7.22881869049588
39	C8	R1	7.25738784269265
39	C20	R1	7.03342300153745
39	C7	R1	7.29462074889163
40	C23	R1	7.36632221424582
40	C17	R1	6.88264304936184
40	C10	R1	7.28540221886225
40	C3	R1	7.02236781302845
40	C14	R1	7.25738784269265
40	C5	R1	7.4093909361377
40	C9	R1	6.91886323727459
40	C24	R1	7.34872815423108
40	C6	R1	7.10852445677817
40	C21	R1	6.89481776330794
40	C19	R1	7.35755200461808
40	C1	R1	6.97727992349992
40	C22	R1	7.15987133677839
40	C4	R1	7.4594316186373
40	C18	R1	7.11894107272351
40	C15	R1	7.12928301694497
40	C11	R1	7.32192809488736
40	C16	R1	7.08746284125034
40	C8	R1	7.34872815423108
40	C20	R1	7.48381577726426
40	C7	R1	7.56985560833095
41	C23	R1	7.4093909361377
41	C12	R1	7.21916852046216
41	C10	R1	7.4757334309664
41	C3	R1	7.4262647547021
41	C14	R1	7.4262647547021
41	C5	R1	7.20945336562895
41	C6	R1	7.07681559705083
41	C21	R1	7.28540221886225
41	C19	R1	7.23840473932508
41	C22	R1	7.06608919045777
41	C4	R1	7.4757334309664
41	C13	R1	7.18982455888002
41	C18	R1	7.27612440527424
41	C11	R1	7.17990909001493
41	C16	R1	7.17990909001493
41	C8	R1	7.13955135239879
41	C20	R1	7
41	C7	R1	7.29462074889163
42	C23	R1	6.88264304936184
42	C17	R1	7.08746284125034
42	C12	R1	7.57742882803575
42	C10	R1	6.96578428466209
42	C3	R1	7.18982455888002
42	C5	R1	7.10852445677817
42	C9	R1	7.54689445988764
42	C24	R1	7.34872815423108
42	C6	R1	7.08746284125034
42	C21	R1	7.4178525148859
42	C19	R1	7.33091687811462
42	C1	R1	7.36632221424582
42	C22	R1	7.54689445988764
42	C4	R1	7
42	C15	R1	6.88264304936184
42	C11	R1	7.07681559705083
42	C16	R1	7.56224242422107
42	C8	R1	7.22881869049588
42	C20	R1	7.36632221424582
42	C7	R1	7.44294349584873
43	C23	R1	7.02236781302845
43	C17	R1	7.31288295528436
43	C12	R1	7.35755200461808
43	C10	R1	7.13955135239879
43	C3	R1	7.55458885167764
43	C14	R1	7.14974711950468
43	C5	R1	7.09803208296053
43	C9	R1	7.2667865406949
43	C24	R1	7.33091687811462
43	C6	R1	7.16992500144231
43	C19	R1	7.24792751344359
43	C1	R1	7.60733031374961
43	C22	R1	7.39231742277876
43	C4	R1	7.31288295528436
43	C13	R1	7.08746284125034
43	C18	R1	7.29462074889163
43	C15	R1	6.83289001416474
43	C11	R1	6.84549005094437
43	C16	R1	6.97727992349992
43	C20	R1	7.13955135239879
43	C7	R1	7.25738784269265
44	C23	R1	7.36632221424582
44	C17	R1	7.04439411935845
44	C12	R1	7.10852445677817
44	C10	R1	7.33985000288462
44	C14	R1	7.51569983828404
44	C5	R1	7.08746284125034
44	C9	R1	7.03342300153745
44	C6	R1	7.16992500144231
44	C21	R1	7.33091687811462
44	C19	R1	7.3037807481771
44	C1	R1	7.08746284125034
44	C22	R1	7.25738784269265
44	C4	R1	7.21916852046216
44	C13	R1	7.2667865406949
44	C18	R1	7.25738784269265
44	C15	R1	7.23840473932508
44	C11	R1	7.3037807481771
44	C8	R1	7.11894107272351
44	C7	R1	7.27612440527424
45	C23	R1	6.90689059560852
45	C17	R1	7.49984588708321
45	C12	R1	7.25738784269265
45	C10	R1	7.04439411935845
45	C3	R1	7.37503943134692
45	C14	R1	6.98868468677217
45	C5	R1	7.07681559705083
45	C9	R1	7.22881869049588
45	C24	R1	7.44294349584873
45	C6	R1	7.22881869049588
45	C21	R1	7.06608919045777
45	C19	R1	7.37503943134692
45	C1	R1	7.17990909001493
45	C22	R1	7.21916852046216
45	C4	R1	7.33091687811462
45	C18	R1	7
45	C15	R1	7.11894107272351
45	C11	R1	7.14974711950468
45	C16	R1	7.70043971814109
45	C8	R1	7.4178525148859
45	C20	R1	7.3037807481771
45	C7	R1	7.32192809488736
46	C23	R1	7.62205181945638
46	C17	R1	7.3037807481771
46	C12	R1	7.15987133677839
46	C3	R1	7.01122725542325
46	C14	R1	7.68650052718322
46	C5	R1	6.58496250072116
46	C9	R1	7.3037807481771
46	C24	R1	7.37503943134692
46	C6	R1	7.40087943628218
46	C19	R1	7.54689445988764
46	C1	R1	7.35755200461808
46	C22	R1	6.97727992349992
46	C4	R1	7.17990909001493
46	C13	R1	7.65105169117893
46	C18	R1	7.15987133677839
46	C15	R1	7.14974711950468
46	C11	R1	7.22881869049588
46	C16	R1	7.17990909001493
46	C8	R1	7.23840473932508
46	C20	R1	7.18982455888002
46	C7	R1	7.15987133677839
47	C23	R1	7.3037807481771
47	C17	R1	6.96578428466209
47	C12	R1	7.4093909361377
47	C10	R1	7.4262647547021
47	C3	R1	7.08746284125034
47	C14	R1	7.32192809488736
47	C5	R1	7.40087943628218
47	C24	R1	7.32192809488736
47	C21	R1	7.55458885167764
47	C19	R1	6.91886323727459
47	C1	R1	7.18982455888002
47	C22	R1	7.22881869049588
47	C4	R1	7.33091687811462
47	C13	R1	7.14974711950468
47	C18	R1	7.18982455888002
47	C15	R1	7.25738784269265
47	C11	R1	7.36632221424582
47	C16	R1	7.17990909001493
47	C8	R1	7.09803208296053
47	C20	R1	7.33985000288462
47	C7	R1	7.37503943134692
48	C23	R1	7.18982455888002
48	C17	R1	7.23840473932508
48	C12	R1	7.05528243550119
48	C10	R1	7.19967234483636
48	C3	R1	7.12928301694497
48	C14	R1	7.06608919045777
48	C5	R1	7.38370429247405
48	C9	R1	7.28540221886225
48	C24	R1	7.44294349584873
48	C6	R1	7.25738784269265
48	C21	R1	7.3037807481771
48	C19	R1	7.14974711950468
48	C1	R1	6.97727992349992
48	C22	R1	7.13955135239879
48	C4	R1	7.12928301694497
48	C13	R1	7.39231742277876
48	C18	R1	7.49984588708321
48	C15	R1	7.22881869049588
48	C11	R1	7.29462074889163
48	C16	R1	7.2667865406949
48	C8	R1	7.25738784269265
48	C20	R1	6.93073733756289
49	C23	R1	7.77478705960117
49	C17	R1	7.03342300153745
49	C12	R1	7.09803208296053
49	C10	R1	7.07681559705083
49	C3	R1	6.95419631038687
49	C14	R1	7.24792751344359
49	C5	R1	7.49185309632967
49	C9	R1	7.09803208296053
49	C24	R1	7.4093909361377
49	C6	R1	7.06608919045777
49	C19	R1	7.4178525148859
49	C1	R1	7.40087943628218
49	C22	R1	7.21916852046216
49	C4	R1	7.36632221424582
49	C13	R1	7.32192809488736
49	C18	R1	7.15987133677839
49	C15	R1	7.40087943628218
49	C11	R1	6.82017896241519
49	C16	R1	7.09803208296053
49	C8	R1	7.21916852046216
49	C20	R1	7.37503943134692
49	C7	R1	7.19967234483636
50	C23	R1	7.33985000288462
50	C17	R1	7.04439411935845
50	C12	R1	7.24792751344359
50	C10	R1	7.19967234483636
50	C3	R1	7.27612440527424
50	C14	R1	7.53138146051631
50	C5	R1	7.01122725542325
50	C9	R1	7.29462074889163
50	C21	R1	7.53138146051631
50	C19	R1	7.15987133677839
50	C1	R1	7.09803208296053
50	C4	R1	7.14974711950468
50	C13	R1	7.31288295528436
50	C18	R1	7.19967234483636
50	C15	R1	7.4093909361377
50	C11	R1	7.22881869049588
50	C16	R1	7.24792751344359
50	C20	R1	6.89481776330794
50	C7	R1	7.36632221424582
51	C23	R1	7.14974711950468
51	C17	R1	7.25738784269265
51	C12	R1	7.32192809488736
51	C10	R1	6.96578428466209
51	C3	R1	7.2667865406949
51	C5	R1	7.76818432477693
51	C9	R1	6.8703647195834
51	C24	R1	7.4594316186373
51	C6	R1	7.22881869049588
51	C21	R1	7.25738784269265
51	C19	R1	7.03342300153745
51	C1	R1	7.15987133677839
51	C4	R1	7.12928301694497
51	C18	R1	7.10852445677817
51	C15	R1	7.01122725542325
51	C11	R1	7.33091687811462
51	C8	R1	7.12928301694497
51	C20	R1	7.22881869049588
51	C7	R1	7.09803208296053
52	C23	R1	7.13955135239879
52	C17	R1	7.05528243550119
52	C12	R1	7.4594316186373
52	C10	R1	7.19967234483636
52	C3	R1	6.6724253419715
52	C14	R1	7.02236781302845
52	C5	R1	7.16992500144231
52	C9	R1	6.90689059560852
52	C6	R1	7.63662462054365
52	C21	R1	7.21916852046216
52	C19	R1	6.88264304936184
52	C1	R1	7.33091687811462
52	C4	R1	7.48381577726426
52	C13	R1	7.13955135239879
52	C18	R1	7.25738784269265
52	C15	R1	7.33091687811462
52	C11	R1	7.05528243550119
52	C16	R1	7.33985000288462
52	C8	R1	7.21916852046216
52	C20	R1	7.34872815423108
52	C7	R1	7.05528243550119
53	C23	R1	6.8703647195834
53	C12	R1	7.3037807481771
53	C10	R1	7.3037807481771
53	C14	R1	7.23840473932508
53	C5	R1	7.06608919045777
53	C9	R1	7.22881869049588
53	C24	R1	7.04439411935845
53	C6	R1	7.02236781302845
53	C21	R1	7.59991284218713
53	C19	R1	7.2667865406949
53	C1	R1	7.40087943628218
53	C22	R1	7.28540221886225
53	C4	R1	6.83289001416474
53	C15	R1	7.09803208296053
53	C16	R1	6.76818432477693
53	C8	R1	7.11894107272351
53	C20	R1	7.57742882803575
53	C7	R1	7.17990909001493
54	C23	R1	7.15987133677839
54	C17	R1	6.97727992349992
54	C12	R1	7.32192809488736
54	C10	R1	7.31288295528436
54	C3	R1	7.40087943628218
54	C9	R1	7.16992500144231
54	C24	R1	7.01122725542325
54	C6	R1	7.23840473932508
54	C21	R1	7.3037807481771
54	C19	R1	7
54	C1	R1	7.3037807481771
54	C22	R1	7.07681559705083
54	C4	R1	7.36632221424582
54	C13	R1	7.44294349584873
54	C18	R1	7.45121111183233
54	C15	R1	7.4262647547021
54	C11	R1	7.29462074889163
54	C16	R1	7.14974711950468
54	C8	R1	7.29462074889163
54	C20	R1	7.33985000288462
54	C7	R1	7.29462074889163
55	C23	R1	7.13955135239879
55	C17	R1	7.31288295528436
55	C12	R1	7.18982455888002
55	C10	R1	7.12928301694497
55	C3	R1	7.06608919045777
55	C14	R1	7.11894107272351
55	C5	R1	7.21916852046216
55	C9	R1	7.17990909001493
55	C24	R1	7.39231742277876
55	C6	R1	7.19967234483636
55	C21	R1	7.52356195605701
55	C1	R1	7.06608919045777
55	C22	R1	6.93073733756289
55	C13	R1	7.31288295528436
55	C18	R1	7.39231742277876
55	C15	R1	7.25738784269265
55	C11	R1	7.5077946401987
55	C16	R1	7.56224242422107
55	C8	R1	7.4093909361377
55	C20	R1	7.11894107272351
55	C7	R1	7.56985560833095
56	C23	R1	7.33985000288462
56	C17	R1	7.4178525148859
56	C10	R1	7.10852445677817
56	C3	R1	7.4262647547021
56	C14	R1	7.5077946401987
56	C5	R1	7.34872815423108
56	C9	R1	7.2667865406949
56	C24	R1	7.38370429247405
56	C6	R1	7.2667865406949
56	C21	R1	7.32192809488736
56	C19	R1	7.10852445677817
56	C1	R1	7.48381577726426
56	C22	R1	6.95419631038687
56	C4	R1	7.25738784269265
56	C16	R1	7.33985000288462
56	C8	R1	7.18982455888002
56	C20	R1	7.4093909361377
56	C7	R1	6.91886323727459
57	C23	R1	7.33985000288462
57	C17	R1	7.17990909001493
57	C12	R1	7.24792751344359
57	C10	R1	7.21916852046216
57	C3	R1	7.11894107272351
57	C5	R1	7.36632221424582
57	C9	R1	7.4093909361377
57	C24	R1	7.43462822763672
57	C6	R1	7.16992500144231
57	C21	R1	7.37503943134692
57	C1	R1	7.4178525148859
57	C22	R1	7.09803208296053
57	C4	R1	7.33091687811462
57	C13	R1	7.03342300153745
57	C18	R1	7.2667865406949
57	C15	R1	7.48381577726426
57	C11	R1	7.05528243550119
57	C16	R1	7.18982455888002
57	C8	R1	7.55458885167764
57	C20	R1	7.36632221424582
57	C7	R1	7.19967234483636
58	C23	R1	7.15987133677839
58	C12	R1	7.29462074889163
58	C10	R1	7.27612440527424
58	C3	R1	6.89481776330794
58	C14	R1	7.02236781302845
58	C5	R1	7.19967234483636
58	C24	R1	7.16992500144231
58	C19	R1	7.29462074889163
58	C1	R1	7.21916852046216
58	C22	R1	7.27612440527424
58	C4	R1	7.03342300153745
58	C13	R1	7.4093909361377
58	C18	R1	7.27612440527424
58	C15	R1	7.20945336562895
58	C11	R1	7.56985560833095
58	C16	R1	7.13955135239879
58	C8	R1	7.24792751344359
58	C7	R1	7.17990909001493
59	C23	R1	7.2667865406949
59	C17	R1	6.98868468677217
59	C12	R1	7.07681559705083
59	C10	R1	7.12928301694497
59	C3	R1	7.06608919045777
59	C14	R1	7.13955135239879
59	C5	R1	7.32192809488736
59	C9	R1	7.13955135239879
59	C24	R1	7.16992500144231
59	C21	R1	7.33091687811462
59	C19	R1	7.2667865406949
59	C1	R1	7.15987133677839
59	C22	R1	7.35755200461808
59	C4	R1	7.37503943134692
59	C13	R1	7.06608919045777
59	C18	R1	7.19967234483636
59	C15	R1	7.09803208296053
59	C11	R1	7.05528243550119
59	C16	R1	7.31288295528436
59	C8	R1	7.05528243550119
59	C20	R1	7.51569983828404
59	C7	R1	7.10852445677817
60	C23	R1	6.97727992349992
60	C17	R1	7.2667865406949
60	C12	R1	7.34872815423108
60	C10	R1	7.06608919045777
60	C3	R1	7.09803208296053
60	C14	R1	7.55458885167764
60	C5	R1	7.25738784269265
60	C9	R1	7.24792751344359
60	C24	R1	7.29462074889163
60	C6	R1	7.54689445988764
60	C21	R1	7.75488750216347
60	C19	R1	7.59245703726808
60	C1	R1	7.23840473932508
60	C22	R1	7.31288295528436
60	C4	R1	7.31288295528436
60	C13	R1	7.09803208296053
60	C18	R1	7.28540221886225
60	C15	R1	7.23840473932508
60	C11	R1	7.4093909361377
60	C16	R1	7.33985000288462
60	C20	R1	7.13955135239879
60	C7	R1	7.25738784269265
61	C23	R1	7.01122725542325
61	C17	R1	7.31288295528436
61	C12	R1	7.28540221886225
61	C3	R1	7.32192809488736
61	C14	R1	7.19967234483636
61	C5	R1	7.24792751344359
61	C24	R1	6.94251450533924
61	C6	R1	7.4093909361377
61	C21	R1	7.44294349584873
61	C19	R1	7.43462822763672
61	C1	R1	7.13955135239879
61	C22	R1	6.58496250072116
61	C4	R1	7.2667865406949
61	C13	R1	7.24792751344359
61	C18	R1	7.22881869049588
61	C15	R1	7.31288295528436
61	C11	R1	7.33091687811462
61	C8	R1	7.51569983828404
61	C20	R1	7.20945336562895
62	C23	R1	7.13955135239879
62	C17	R1	7.02236781302845
62	C12	R1	7.22881869049588
62	C10	R1	7.07681559705083
62	C3	R1	7.21916852046216
62	C14	R1	7.32192809488736
62	C5	R1	6.97727992349992
62	C9	R1	7.14974711950468
62	C24	R1	7.15987133677839
62	C6	R1	7
62	C21	R1	7.3037807481771
62	C19	R1	7.5077946401987
62	C1	R1	7.19967234483636
62	C22	R1	7.08746284125034
62	C13	R1	7.08746284125034
62	C15	R1	7.40087943628218
62	C11	R1	6.89481776330794
62	C16	R1	7.09803208296053
62	C8	R1	7.20945336562895
62	C20	R1	7.24792751344359
62	C7	R1	7.4093909361377
63	C23	R1	7.15987133677839
63	C12	R1	7.25738784269265
63	C3	R1	7.34872815423108
63	C14	R1	7.13955135239879
63	C5	R1	7.31288295528436
63	C9	R1	7.4178525148859
63	C24	R1	7.3037807481771
63	C6	R1	7.03342300153745
63	C21	R1	7.23840473932508
63	C19	R1	7.21916852046216
63	C1	R1	7.43462822763672
63	C22	R1	7.16992500144231
63	C4	R1	7.24792751344359
63	C13	R1	7.13955135239879
63	C18	R1	7.21916852046216
63	C15	R1	7.4262647547021
63	C11	R1	7.20945336562895
63	C16	R1	6.98868468677217
63	C8	R1	7.4093909361377
63	C20	R1	7.23840473932508
63	C7	R1	7.16992500144231
64	C23	R1	7.33985000288462
64	C12	R1	7.09803208296053
64	C10	R1	7.16992500144231
64	C3	R1	7.01122725542325
64	C14	R1	6.89481776330794
64	C5	R1	7.32192809488736
64	C9	R1	7.53915881110803
64	C24	R1	7.45121111183233
64	C6	R1	7.14974711950468
64	C21	R1	7.4093909361377
64	C19	R1	7.10852445677817
64	C22	R1	7.21916852046216
64	C4	R1	7.29462074889163
64	C13	R1	7.18982455888002
64	C18	R1	7.2667865406949
64	C15	R1	6.68650052718322
64	C11	R1	7.5077946401987
64	C16	R1	7.08746284125034
64	C8	R1	7.18982455888002
64	C20	R1	7.24792751344359
65	C23	R1	7.32192809488736
65	C17	R1	7.19967234483636
65	C12	R1	7.25738784269265
65	C10	R1	7.27612440527424
65	C3	R1	7.37503943134692
65	C14	R1	7.29462074889163
65	C5	R1	7.13955135239879
65	C9	R1	7.25738784269265
65	C24	R1	7.34872815423108
65	C6	R1	7.35755200461808
65	C21	R1	7.22881869049588
65	C19	R1	7.33091687811462
65	C1	R1	7.15987133677839
65	C22	R1	7.13955135239879
65	C4	R1	7.31288295528436
65	C13	R1	7.28540221886225
65	C18	R1	6.93073733756289
65	C15	R1	7.59991284218713
65	C11	R1	7.467605550083
65	C16	R1	7.17990909001493
65	C8	R1	7.21916852046216
65	C20	R1	7.36632221424582
66	C23	R1	7.33985000288462
66	C17	R1	7.3037807481771
66	C12	R1	7.4178525148859
66	C10	R1	7.33091687811462
66	C3	R1	7.25738784269265
66	C14	R1	7.17990909001493
66	C5	R1	7.17990909001493
66	C9	R1	7
66	C24	R1	7.45121111183233
66	C6	R1	6.90689059560852
66	C21	R1	6.93073733756289
66	C19	R1	7.28540221886225
66	C22	R1	7.22881869049588
66	C4	R1	6.74146698640115
66	C13	R1	6.82017896241519
66	C15	R1	7.66533591718518
66	C11	R1	6.94251450533924
66	C16	R1	7.60733031374961
66	C8	R1	7.24792751344359
66	C20	R1	7.19967234483636
66	C7	R1	7.24792751344359
67	C23	R1	6.98868468677217
67	C17	R1	7.23840473932508
67	C12	R1	7.59245703726808
67	C10	R1	7.40087943628218
67	C3	R1	7.27612440527424
67	C14	R1	7.19967234483636
67	C5	R1	7.27612440527424
67	C9	R1	7.4757334309664
67	C24	R1	7.24792751344359
67	C6	R1	7.49185309632967
67	C21	R1	7.78135971352466
67	C19	R1	7.05528243550119
67	C1	R1	7.2667865406949
67	C22	R1	7.13955135239879
67	C4	R1	7.04439411935845
67	C13	R1	7.52356195605701
67	C18	R1	7.12928301694497
67	C15	R1	7.08746284125034
67	C11	R1	7.13955135239879
67	C16	R1	7.32192809488736
67	C20	R1	7.36632221424582
67	C7	R1	7.10852445677817
68	C23	R1	7.20945336562895
68	C17	R1	7.32192809488736
68	C12	R1	7.4093909361377
68	C10	R1	7.25738784269265
68	C3	R1	7.2667865406949
68	C14	R1	7.04439411935845
68	C5	R1	7.38370429247405
68	C9	R1	7.57742882803575
68	C24	R1	7.56985560833095
68	C6	R1	7.21916852046216
68	C21	R1	7.01122725542325
68	C19	R1	7.16992500144231
68	C22	R1	7.19967234483636
68	C4	R1	7.40087943628218
68	C13	R1	7.27612440527424
68	C18	R1	7.13955135239879
68	C15	R1	7.45121111183233
68	C11	R1	7.2667865406949
68	C16	R1	7.35755200461808
68	C8	R1	7.2667865406949
68	C20	R1	7.12928301694497
68	C7	R1	7.03342300153745
69	C23	R1	7.12928301694497
69	C17	R1	7.4262647547021
69	C10	R1	7.20945336562895
69	C3	R1	7.12928301694497
69	C14	R1	7.17990909001493
69	C5	R1	7.28540221886225
69	C9	R1	7.05528243550119
69	C6	R1	7.11894107272351
69	C21	R1	7.22881869049588
69	C19	R1	7.65105169117893
69	C1	R1	7.44294349584873
69	C22	R1	7.12928301694497
69	C4	R1	7.5077946401987
69	C13	R1	7.31288295528436
69	C18	R1	7.3037807481771
69	C15	R1	7.22881869049588
69	C8	R1	7.15987133677839
69	C20	R1	7.27612440527424
70	C23	R1	7.02236781302845
70	C17	R1	7.16992500144231
70	C12	R1	7.15987133677839
70	C10	R1	7.467605550083
70	C14	R1	7.15987133677839
70	C5	R1	7.11894107272351
70	C9	R1	7.44294349584873
70	C24	R1	7.60733031374961
70	C6	R1	7.06608919045777
70	C19	R1	7.4093909361377
70	C1	R1	6.96578428466209
70	C22	R1	7.35755200461808
70	C4	R1	7.36632221424582
70	C18	R1	7.51569983828404
70	C15	R1	7.17990909001493
70	C11	R1	7
70	C16	R1	7.44294349584873
70	C8	R1	7.12928301694497
70	C20	R1	7.16992500144231
70	C7	R1	7.44294349584873
71	C23	R1	7.09803208296053
71	C17	R1	7.34872815423108
71	C12	R1	7.08746284125034
71	C10	R1	7.16992500144231
71	C3	R1	6.79441586635011
71	C14	R1	7.16992500144231
71	C5	R1	7.14974711950468
71	C9	R1	6.93073733756289
71	C24	R1	7.09803208296053
71	C6	R1	6.91886323727459
71	C21	R1	7.07681559705083
71	C19	R1	7.16992500144231
71	C1	R1	7.20945336562895
71	C22	R1	7.04439411935845
71	C4	R1	7.35755200461808
71	C13	R1	7.25738784269265
71	C18	R1	7.28540221886225
71	C11	R1	7.04439411935845
71	C16	R1	7.12928301694497
71	C8	R1	7.37503943134692
71	C20	R1	7.16992500144231
71	C7	R1	7.17990909001493
72	C23	R1	7.16992500144231
72	C10	R1	7.24792751344359
72	C3	R1	7.33091687811462
72	C14	R1	7.10852445677817
72	C5	R1	7.18982455888002
72	C9	R1	7.07681559705083
72	C24	R1	7.15987133677839
72	C6	R1	7.05528243550119
72	C21	R1	7.37503943134692
72	C19	R1	7.14974711950468
72	C1	R1	7.4093909361377
72	C22	R1	7.04439411935845
72	C4	R1	6.8703647195834
72	C13	R1	7.57742882803575
72	C18	R1	7.38370429247405
72	C15	R1	7.06608919045777
72	C11	R1	7.18982455888002
72	C16	R1	7.33091687811462
72	C8	R1	7.38370429247405
72	C20	R1	7.01122725542325
73	C23	R1	7.40087943628218
73	C17	R1	7.38370429247405
73	C12	R1	7.15987133677839
73	C10	R1	7.13955135239879
73	C14	R1	7.35755200461808
73	C5	R1	7.14974711950468
73	C9	R1	7.33091687811462
73	C6	R1	7.3037807481771
73	C21	R1	7.14974711950468
73	C19	R1	7.16992500144231
73	C1	R1	7.01122725542325
73	C22	R1	6.90689059560852
73	C4	R1	7.29462074889163
73	C13	R1	7.4093909361377
73	C15	R1	7.15987133677839
73	C11	R1	7.05528243550119
73	C16	R1	7.35755200461808
73	C8	R1	7.28540221886225
73	C20	R1	7.14974711950468
73	C7	R1	7.19967234483636
74	C23	R1	7.11894107272351
74	C17	R1	7.03342300153745
74	C10	R1	7.33091687811462
74	C3	R1	7.11894107272351
74	C14	R1	6.90689059560852
74	C5	R1	7.10852445677817
74	C9	R1	7.44294349584873
74	C24	R1	7.22881869049588
74	C6	R1	7.34872815423108
74	C21	R1	7.37503943134692
74	C19	R1	7.4093909361377
74	C1	R1	7.25738784269265
74	C22	R1	6.95419631038687
74	C4	R1	7.13955135239879
74	C13	R1	7.33985000288462
74	C18	R1	7.12928301694497
74	C15	R1	7.48381577726426
74	C16	R1	7.31288295528436
74	C8	R1	7.33985000288462
74	C20	R1	7.15987133677839
74	C7	R1	6.84549005094437
75	C23	R1	7.36632221424582
75	C17	R1	7.05528243550119
75	C12	R1	6.94251450533924
75	C10	R1	7.23840473932508
75	C3	R1	7.22881869049588
75	C14	R1	7.14974711950468
75	C5	R1	7.16992500144231
75	C24	R1	7.39231742277876
75	C6	R1	7.49185309632967
75	C21	R1	7.34872815423108
75	C19	R1	7.34872815423108
75	C1	R1	7.09803208296053
75	C4	R1	7.04439411935845
75	C13	R1	7.01122725542325
75	C18	R1	7.16992500144231
75	C15	R1	6.74146698640115
75	C11	R1	6.90689059560852
75	C8	R1	7.12928301694497
75	C20	R1	6.88264304936184
76	C23	R1	7.27612440527424
76	C17	R1	7.48381577726426
76	C12	R1	7.37503943134692
76	C10	R1	7.2667865406949
76	C3	R1	7.28540221886225
76	C14	R1	7.23840473932508
76	C5	R1	7
76	C9	R1	7.24792751344359
76	C24	R1	7.45121111183233
76	C6	R1	7.4178525148859
76	C21	R1	7.33091687811462
76	C19	R1	7.20945336562895
76	C22	R1	7.34872815423108
76	C4	R1	7.05528243550119
76	C13	R1	7.48381577726426
76	C18	R1	7.467605550083
76	C15	R1	6.8073549220576
76	C11	R1	7.15987133677839
76	C16	R1	7.467605550083
76	C8	R1	7.4262647547021
76	C20	R1	7.23840473932508
76	C7	R1	7.44294349584873
77	C23	R1	6.96578428466209
77	C17	R1	6.84549005094437
77	C12	R1	7.34872815423108
77	C10	R1	7.15987133677839
77	C3	R1	7.16992500144231
77	C14	R1	7.16992500144231
77	C5	R1	7.23840473932508
77	C9	R1	7.32192809488736
77	C24	R1	7.4594316186373
77	C6	R1	7.15987133677839
77	C21	R1	7.4262647547021
77	C19	R1	7.13955135239879
77	C1	R1	7.02236781302845
77	C22	R1	6.98868468677217
77	C13	R1	7.37503943134692
77	C18	R1	7.29462074889163
77	C15	R1	7.21916852046216
77	C11	R1	6.96578428466209
77	C16	R1	7.44294349584873
77	C8	R1	6.89481776330794
77	C20	R1	6.84549005094437
77	C7	R1	7.12928301694497
78	C23	R1	7.55458885167764
78	C17	R1	7.16992500144231
78	C12	R1	7.11894107272351
78	C10	R1	7.38370429247405
78	C3	R1	7.17990909001493
78	C14	R1	7.4594316186373
78	C5	R1	7.19967234483636
78	C24	R1	7.25738784269265
78	C6	R1	7.11894107272351
78	C21	R1	6.90689059560852
78	C19	R1	7
78	C1	R1	7.2667865406949
78	C22	R1	7.31288295528436
78	C4	R1	7.25738784269265
78	C13	R1	7.48381577726426
78	C18	R1	7.18982455888002
78	C15	R1	7.22881869049588
78	C11	R1	7.20945336562895
78	C16	R1	7.43462822763672
78	C20	R1	7.39231742277876
78	C7	R1	7.31288295528436
79	C23	R1	7.24792751344359
79	C17	R1	7.17990909001493
79	C10	R1	7.19967234483636
79	C14	R1	7.2667865406949
79	C5	R1	7.02236781302845
79	C9	R1	7.52356195605701
79	C24	R1	7.33985000288462
79	C6	R1	7.56985560833095
79	C21	R1	7.20945336562895
79	C19	R1	7.2667865406949
79	C1	R1	7.03342300153745
79	C4	R1	7.3037807481771
79	C13	R1	7.20945336562895
79	C18	R1	6.59991284218713
79	C15	R1	7.57742882803575
79	C11	R1	7.32192809488736
79	C16	R1	7.39231742277876
79	C8	R1	7.28540221886225
79	C7	R1	6.6724253419715
80	C23	R1	7.4178525148859
80	C17	R1	7.07681559705083
80	C12	R1	7.36632221424582
80	C10	R1	7.3037807481771
80	C3	R1	7.10852445677817
80	C14	R1	7.07681559705083
80	C5	R1	7.13955135239879
80	C9	R1	7.2667865406949
80	C24	R1	7.31288295528436
80	C6	R1	6.94251450533924
80	C21	R1	7.31288295528436
80	C19	R1	7.29462074889163
80	C1	R1	7.19967234483636
80	C22	R1	7.49185309632967
80	C4	R1	7.28540221886225
80	C13	R1	7.10852445677817
80	C15	R1	7.21916852046216
80	C11	R1	7.49984588708321
80	C16	R1	7.01122725542325
80	C8	R1	7.19967234483636
80	C20	R1	7.12928301694497
80	C7	R1	7.29462074889163
81	C17	R1	7.51569983828404
81	C12	R1	7.11894107272351
81	C3	R1	7
81	C14	R1	6.91886323727459
81	C5	R1	7.31288295528436
81	C9	R1	7.35755200461808
81	C24	R1	7.11894107272351
81	C6	R1	7.08746284125034
81	C21	R1	7.13955135239879
81	C1	R1	7.22881869049588
81	C22	R1	7.25738784269265
81	C4	R1	7.33985000288462
81	C13	R1	6.98868468677217
81	C18	R1	6.98868468677217
81	C15	R1	7.38370429247405
81	C11	R1	7.17990909001493
81	C16	R1	7.20945336562895
81	C8	R1	7.33985000288462
81	C20	R1	7.09803208296053
81	C7	R1	7.12928301694497
82	C23	R1	7.09803208296053
82	C17	R1	7.21916852046216
82	C12	R1	7.19967234483636
82	C10	R1	7.38370429247405
82	C3	R1	7.34872815423108
82	C14	R1	7.33091687811462
82	C5	R1	7.25738784269265
82	C9	R1	6.94251450533924
82	C24	R1	7.14974711950468
82	C6	R1	7.16992500144231
82	C21	R1	7.18982455888002
82	C19	R1	6.94251450533924
82	C1	R1	7.07681559705083
82	C22	R1	7.13955135239879
82	C4	R1	7.28540221886225
82	C13	R1	7.19967234483636
82	C18	R1	7.23840473932508
82	C15	R1	7.33985000288462
82	C11	R1	7.10852445677817
82	C16	R1	7.31288295528436
82	C8	R1	7.21916852046216
82	C20	R1	7.03342300153745
82	C7	R1	7.35755200461808
83	C23	R1	7.25738784269265
83	C17	R1	7.4262647547021
83	C10	R1	7.51569983828404
83	C3	R1	6.74146698640115
83	C14	R1	7.33091687811462
83	C5	R1	7.3037807481771
83	C9	R1	7.64385618977472
83	C24	R1	7.35755200461808
83	C6	R1	6.98868468677217
83	C21	R1	7.28540221886225
83	C1	R1	7.27612440527424
83	C22	R1	7.2667865406949
83	C4	R1	7.33091687811462
83	C13	R1	7.15987133677839
83	C18	R1	7.34872815423108
83	C15	R1	7.20945336562895
83	C11	R1	7.25738784269265
83	C16	R1	7.22881869049588
83	C8	R1	7.15987133677839
83	C20	R1	7.13955135239879
83	C7	R1	7.10852445677817
84	C17	R1	7.09803208296053
84	C12	R1	7.23840473932508
84	C10	R1	7.34872815423108
84	C3	R1	7.29462074889163
84	C14	R1	7.37503943134692
84	C5	R1	7.37503943134692
84	C9	R1	7.18982455888002
84	C24	R1	7.16992500144231
84	C6	R1	7.22881869049588
84	C21	R1	7.3037807481771
84	C19	R1	7.16992500144231
84	C22	R1	7.36632221424582
84	C4	R1	7.08746284125034
84	C13	R1	7.33985000288462
84	C18	R1	7.3037807481771
84	C11	R1	7.44294349584873
84	C16	R1	7.29462074889163
84	C8	R1	7.17990909001493
84	C20	R1	7.49984588708321
84	C7	R1	7.2667865406949
85	C23	R1	7.36632221424582
85	C17	R1	7.53915881110803
85	C12	R1	7.05528243550119
85	C10	R1	6.98868468677217
85	C3	R1	7.21916852046216
85	C14	R1	7.08746284125034
85	C5	R1	7.39231742277876
85	C9	R1	7.25738784269265
85	C24	R1	7.18982455888002
85	C6	R1	7.44294349584873
85	C21	R1	6.88264304936184
85	C19	R1	7.03342300153745
85	C1	R1	7.37503943134692
85	C13	R1	7.06608919045777
85	C18	R1	7.2667865406949
85	C15	R1	6.98868468677217
85	C16	R1	7.15987133677839
85	C8	R1	7.33091687811462
85	C20	R1	7.27612440527424
86	C23	R1	7.28540221886225
86	C17	R1	7.14974711950468
86	C12	R1	7.467605550083
86	C10	R1	7.10852445677817
86	C14	R1	7.21916852046216
86	C5	R1	7.02236781302845
86	C9	R1	7.04439411935845
86	C24	R1	7.06608919045777
86	C6	R1	7.48381577726426
86	C21	R1	7.04439411935845
86	C19	R1	7.17990909001493
86	C1	R1	7.05528243550119
86	C22	R1	7.20945336562895
86	C13	R1	7.49984588708321
86	C18	R1	7.03342300153745
86	C15	R1	7.01122725542325
86	C16	R1	7.12928301694497
86	C8	R1	7.04439411935845
86	C20	R1	6.93073733756289
86	C7	R1	6.94251450533924
87	C23	R1	7.43462822763672
87	C17	R1	7.13955135239879
87	C12	R1	6.88264304936184
87	C10	R1	7.33985000288462
87	C3	R1	6.96578428466209
87	C14	R1	7.4093909361377
87	C5	R1	7.22881869049588
87	C9	R1	7.28540221886225
87	C24	R1	7.18982455888002
87	C6	R1	7.15987133677839
87	C21	R1	7.05528243550119
87	C19	R1	7.49984588708321
87	C1	R1	7.10852445677817
87	C22	R1	7.14974711950468
87	C4	R1	7.35755200461808
87	C13	R1	7.24792751344359
87	C18	R1	7.36632221424582
87	C15	R1	7.31288295528436
87	C11	R1	7.31288295528436
87	C16	R1	7.24792751344359
87	C8	R1	7.38370429247405
87	C20	R1	7.24792751344359
87	C7	R1	7.38370429247405
88	C23	R1	7.4178525148859
88	C17	R1	7.22881869049588
88	C12	R1	7.12928301694497
88	C10	R1	7.51569983828404
88	C5	R1	6.91886323727459
88	C9	R1	7.09803208296053
88	C24	R1	7.34872815423108
88	C6	R1	6.88264304936184
88	C19	R1	7.11894107272351
88	C1	R1	7.06608919045777
88	C22	R1	7.35755200461808
88	C4	R1	7.22881869049588
88	C13	R1	7.25738784269265
88	C18	R1	7.33091687811462
88	C15	R1	6.98868468677217
88	C16	R1	7.33985000288462
88	C8	R1	7.2667865406949
88	C20	R1	7.43462822763672
88	C7	R1	7.01122725542325
89	C23	R1	7.37503943134692
89	C17	R1	7.4093909361377
89	C12	R1	7.27612440527424
89	C10	R1	7.4757334309664
89	C3	R1	7.71424551766612
89	C14	R1	7.31288295528436
89	C5	R1	7.66533591718518
89	C9	R1	7.32192809488736
89	C24	R1	7.27612440527424
89	C6	R1	7.06608919045777
89	C21	R1	7.18982455888002
89	C19	R1	7.53915881110803
89	C1	R1	7.02236781302845
89	C22	R1	7.11894107272351
89	C4	R1	6.90689059560852
89	C13	R1	7.08746284125034
89	C18	R1	7.36632221424582
89	C15	R1	7.06608919045777
89	C11	R1	7.25738784269265
89	C16	R1	7.13955135239879
89	C8	R1	7.21916852046216
89	C20	R1	7.21916852046216
89	C7	R1	7.4178525148859
90	C23	R1	7.4757334309664
90	C17	R1	7.61470984411521
90	C10	R1	7.25738784269265
90	C3	R1	6.88264304936184
90	C14	R1	7.17990909001493
90	C5	R1	7.74146698640115
90	C24	R1	7.38370429247405
90	C6	R1	7.18982455888002
90	C21	R1	7.05528243550119
90	C19	R1	7.3037807481771
90	C1	R1	7.02236781302845
90	C22	R1	7.01122725542325
90	C4	R1	7.3037807481771
90	C13	R1	7.27612440527424
90	C18	R1	7.18982455888002
90	C15	R1	7.65821148275179
90	C11	R1	7.19967234483636
90	C16	R1	7.10852445677817
90	C8	R1	7.32192809488736
90	C20	R1	7.25738784269265
90	C7	R1	7.16992500144231
91	C23	R1	7.37503943134692
91	C17	R1	7
91	C12	R1	7.55458885167764
91	C10	R1	7.06608919045777
91	C3	R1	7.15987133677839
91	C14	R1	7.05528243550119
91	C5	R1	6.74146698640115
91	C9	R1	7.31288295528436
91	C6	R1	6.91886323727459
91	C21	R1	7.04439411935845
91	C19	R1	7.61470984411521
91	C22	R1	7.33091687811462
91	C4	R1	7.15987133677839
91	C13	R1	7.4757334309664
91	C18	R1	7.37503943134692
91	C15	R1	7.33091687811462
91	C16	R1	7.53915881110803
91	C8	R1	7.15987133677839
91	C20	R1	7.29462074889163
91	C7	R1	7.11894107272351
92	C23	R1	7.22881869049588
92	C17	R1	7.31288295528436
92	C10	R1	7.13955135239879
92	C3	R1	6.98868468677217
92	C14	R1	7.08746284125034
92	C5	R1	7.35755200461808
92	C24	R1	7.4594316186373
92	C21	R1	7.19967234483636
92	C19	R1	7.22881869049588
92	C1	R1	7.33985000288462
92	C22	R1	6.70043971814109
92	C4	R1	7.20945336562895
92	C13	R1	6.94251450533924
92	C18	R1	7.01122725542325
92	C15	R1	7.23840473932508
92	C11	R1	7.467605550083
92	C8	R1	7.28540221886225
92	C20	R1	6.91886323727459
93	C23	R1	7.18982455888002
93	C17	R1	7
93	C12	R1	7.12928301694497
93	C3	R1	7.45121111183233
93	C14	R1	7.11894107272351
93	C5	R1	7.23840473932508
93	C9	R1	7.38370429247405
93	C24	R1	7.36632221424582
93	C21	R1	7.16992500144231
93	C19	R1	7.35755200461808
93	C1	R1	7.4757334309664
93	C22	R1	6.89481776330794
93	C4	R1	7.04439411935845
93	C13	R1	7.37503943134692
93	C18	R1	7.19967234483636
93	C11	R1	7.45121111183233
93	C8	R1	7.07681559705083
93	C7	R1	7.14974711950468
94	C23	R1	7.29462074889163
94	C17	R1	7.32192809488736
94	C12	R1	7.2667865406949
94	C10	R1	7.31288295528436
94	C3	R1	7.32192809488736
94	C14	R1	6.94251450533924
94	C5	R1	7.13955135239879
94	C9	R1	7.63662462054365
94	C24	R1	7.39231742277876
94	C6	R1	7.4594316186373
94	C21	R1	7.10852445677817
94	C19	R1	7.33091687811462
94	C1	R1	7.27612440527424
94	C22	R1	7.13955135239879
94	C4	R1	7.4093909361377
94	C13	R1	7.21916852046216
94	C18	R1	7.33091687811462
94	C11	R1	7.10852445677817
94	C16	R1	7.48381577726426
94	C8	R1	7.58496250072116
94	C20	R1	7.24792751344359
94	C7	R1	7.16992500144231
95	C23	R1	7.21916852046216
95	C17	R1	7.62935662007961
95	C12	R1	7.40087943628218
95	C10	R1	7.07681559705083
95	C3	R1	7.20945336562895
95	C14	R1	7.54689445988764
95	C5	R1	7.05528243550119
95	C24	R1	7.33985000288462
95	C6	R1	7.22881869049588
95	C21	R1	7.22881869049588
95	C19	R1	7.15987133677839
95	C1	R1	7.4178525148859
95	C22	R1	7.33091687811462
95	C4	R1	7.20945336562895
95	C13	R1	7.34872815423108
95	C18	R1	7.27612440527424
95	C15	R1	7.09803208296053
95	C11	R1	7.4178525148859
95	C16	R1	7.01122725542325
95	C20	R1	7.07681559705083
95	C7	R1	7.33985000288462
96	C23	R1	7.27612440527424
96	C17	R1	7.08746284125034
96	C12	R1	7.15987133677839
96	C10	R1	7.22881869049588
96	C3	R1	7.10852445677817
96	C14	R1	7.16992500144231
96	C5	R1	7.11894107272351
96	C9	R1	7.4093909361377
96	C6	R1	7.38370429247405
96	C21	R1	7.4178525148859
96	C19	R1	7.4178525148859
96	C1	R1	7.04439411935845
96	C22	R1	7.05528243550119
96	C4	R1	7.34872815423108
96	C13	R1	7.25738784269265
96	C18	R1	7.18982455888002
96	C15	R1	7.22881869049588
96	C11	R1	7.62205181945638
96	C16	R1	7.14974711950468
96	C8	R1	7.33985000288462
96	C7	R1	6.8073549220576
97	C23	R1	7.20945336562895
97	C17	R1	7.4178525148859
97	C10	R1	6.96578428466209
97	C3	R1	7.08746284125034
97	C14	R1	7.4178525148859
97	C5	R1	7.12928301694497
97	C9	R1	7.16992500144231
97	C24	R1	7.12928301694497
97	C6	R1	7.52356195605701
97	C21	R1	7.25738784269265
97	C19	R1	7.15987133677839
97	C1	R1	7.24792751344359
97	C22	R1	7.2667865406949
97	C4	R1	7.24792751344359
97	C13	R1	7.10852445677817
97	C18	R1	7.20945336562895
97	C15	R1	7.23840473932508
97	C11	R1	7.28540221886225
97	C8	R1	7.51569983828404
97	C20	R1	7.19967234483636
97	C7	R1	7.4178525148859
98	C23	R1	7
98	C17	R1	7.31288295528436
98	C12	R1	7.29462074889163
98	C10	R1	7.467605550083
98	C3	R1	7.13955135239879
98	C14	R1	7.11894107272351
98	C5	R1	7.22881869049588
98	C9	R1	7.05528243550119
98	C24	R1	7.2667865406949
98	C21	R1	7.04439411935845
98	C19	R1	7.32192809488736
98	C1	R1	7.08746284125034
[truncated: 14,615 more rows]
