# Supplementary material for: Stochastic modelling of single-cell gene expression adaptation reveals non-genomic contribution to evolution of tumor subclones
Source: bioRxiv. 2024 Apr 20:2024.04.17.588869. Preprint. [Version 1] doi: 10.1101/2024.04.17.588869 (PMC11071284; doi:10.1101/2024.04.17.588869)
Supplement: Supplement 2 [file media-2.zip › Supplementary Files/Simulated Data/Constrained_Simulation/tr_1_sq_1.5_r_100_a_8.csv]

gene	species	replicate	exprval
1	C23	R1	7.12928301694497
1	C17	R1	7.4178525148859
1	C12	R1	7.19967234483636
1	C10	R1	7.2667865406949
1	C14	R1	7.53915881110803
1	C9	R1	7.25738784269265
1	C24	R1	7
1	C6	R1	7.38370429247405
1	C21	R1	7.37503943134692
1	C19	R1	7.32192809488736
1	C1	R1	7.43462822763672
1	C22	R1	7.12928301694497
1	C4	R1	7.29462074889163
1	C13	R1	7.20945336562895
1	C18	R1	6.98868468677217
1	C15	R1	7.44294349584873
1	C11	R1	6.91886323727459
1	C16	R1	7.18982455888002
1	C20	R1	7.33091687811462
1	C7	R1	7.36632221424582
2	C23	R1	7.4178525148859
2	C17	R1	7.4093909361377
2	C12	R1	7.19967234483636
2	C10	R1	7.11894107272351
2	C3	R1	7.59245703726808
2	C5	R1	7.21916852046216
2	C9	R1	7.19967234483636
2	C24	R1	7.17990909001493
2	C6	R1	7.61470984411521
2	C21	R1	7.27612440527424
2	C19	R1	7.28540221886225
2	C1	R1	6.96578428466209
2	C22	R1	6.88264304936184
2	C13	R1	7.17990909001493
2	C18	R1	7.4093909361377
2	C15	R1	7.31288295528436
2	C11	R1	7.08746284125034
2	C16	R1	7.04439411935845
2	C8	R1	7.25738784269265
2	C20	R1	7.29462074889163
2	C7	R1	7.22881869049588
3	C23	R1	7.25738784269265
3	C17	R1	7.53915881110803
3	C12	R1	7.35755200461808
3	C10	R1	7.10852445677817
3	C3	R1	7.38370429247405
3	C14	R1	7.3037807481771
3	C5	R1	6.96578428466209
3	C9	R1	6.97727992349992
3	C24	R1	7.74819284958946
3	C21	R1	7.31288295528436
3	C19	R1	7.33091687811462
3	C1	R1	7.16992500144231
3	C22	R1	6.94251450533924
3	C4	R1	7.3037807481771
3	C18	R1	7.06608919045777
3	C15	R1	7.23840473932508
3	C16	R1	7.21916852046216
3	C8	R1	7
3	C20	R1	7.04439411935845
3	C7	R1	7.11894107272351
4	C23	R1	7.11894107272351
4	C10	R1	7.4093909361377
4	C3	R1	7.18982455888002
4	C14	R1	7.33985000288462
4	C5	R1	7.4262647547021
4	C24	R1	7.33091687811462
4	C6	R1	7
4	C21	R1	7.52356195605701
4	C19	R1	7.08746284125034
4	C22	R1	7.27612440527424
4	C13	R1	7.09803208296053
4	C15	R1	7.2667865406949
4	C16	R1	7.17990909001493
4	C20	R1	7.52356195605701
4	C7	R1	7.38370429247405
5	C23	R1	7.20945336562895
5	C17	R1	7.22881869049588
5	C10	R1	7
5	C3	R1	6.89481776330794
5	C14	R1	7.09803208296053
5	C5	R1	7.03342300153745
5	C9	R1	7.56224242422107
5	C24	R1	7.17990909001493
5	C6	R1	7.16992500144231
5	C21	R1	7.08746284125034
5	C1	R1	7.27612440527424
5	C22	R1	7.23840473932508
5	C4	R1	7.467605550083
5	C18	R1	7.24792751344359
5	C15	R1	7.01122725542325
5	C11	R1	7.28540221886225
5	C16	R1	7.29462074889163
5	C20	R1	7.20945336562895
5	C7	R1	6.79441586635011
6	C17	R1	7.04439411935845
6	C12	R1	7.31288295528436
6	C10	R1	7.3037807481771
6	C3	R1	6.8073549220576
6	C14	R1	6.78135971352466
6	C5	R1	7.11894107272351
6	C9	R1	7.07681559705083
6	C24	R1	6.88264304936184
6	C6	R1	7.05528243550119
6	C21	R1	7.33091687811462
6	C19	R1	7.3037807481771
6	C1	R1	7.33985000288462
6	C22	R1	7.33985000288462
6	C4	R1	7.29462074889163
6	C13	R1	7.14974711950468
6	C18	R1	7.06608919045777
6	C15	R1	7.06608919045777
6	C11	R1	7.09803208296053
6	C16	R1	7.05528243550119
6	C8	R1	7.49984588708321
6	C20	R1	7.56224242422107
6	C7	R1	7.31288295528436
7	C23	R1	7.02236781302845
7	C17	R1	7.11894107272351
7	C12	R1	7.07681559705083
7	C10	R1	7.45121111183233
7	C3	R1	7.22881869049588
7	C14	R1	6.97727992349992
7	C5	R1	7.54689445988764
7	C9	R1	7.16992500144231
7	C24	R1	7.33985000288462
7	C6	R1	7.28540221886225
7	C21	R1	7.02236781302845
7	C19	R1	7.3037807481771
7	C1	R1	7.39231742277876
7	C22	R1	7.31288295528436
7	C4	R1	7.21916852046216
7	C18	R1	7.08746284125034
7	C15	R1	7.23840473932508
7	C11	R1	7.33091687811462
7	C8	R1	6.7279204545632
7	C20	R1	7.39231742277876
7	C7	R1	7.4757334309664
8	C23	R1	7.3037807481771
8	C17	R1	7.02236781302845
8	C12	R1	7.07681559705083
8	C3	R1	7.31288295528436
8	C14	R1	7.14974711950468
8	C5	R1	7.35755200461808
8	C9	R1	7.28540221886225
8	C24	R1	7.18982455888002
8	C6	R1	7.18982455888002
8	C21	R1	7.14974711950468
8	C19	R1	7.25738784269265
8	C1	R1	6.93073733756289
8	C22	R1	7.31288295528436
8	C4	R1	7.07681559705083
8	C13	R1	7.56985560833095
8	C18	R1	7.34872815423108
8	C15	R1	7.61470984411521
8	C11	R1	7.21916852046216
8	C16	R1	7.25738784269265
8	C8	R1	7.53915881110803
8	C20	R1	7.07681559705083
8	C7	R1	7.29462074889163
9	C23	R1	7.3037807481771
9	C17	R1	7.37503943134692
9	C12	R1	7.11894107272351
9	C10	R1	7.01122725542325
9	C3	R1	7.33091687811462
9	C9	R1	7.03342300153745
9	C24	R1	7.13955135239879
9	C6	R1	7.20945336562895
9	C21	R1	7.07681559705083
9	C19	R1	7.17990909001493
9	C1	R1	7.38370429247405
9	C22	R1	7.35755200461808
9	C13	R1	7.31288295528436
9	C18	R1	7.53138146051631
9	C15	R1	7
9	C11	R1	7.40087943628218
9	C16	R1	7.39231742277876
9	C8	R1	7.51569983828404
9	C20	R1	7.28540221886225
9	C7	R1	7.39231742277876
10	C23	R1	7.51569983828404
10	C17	R1	7.28540221886225
10	C10	R1	7.33091687811462
10	C3	R1	7.11894107272351
10	C14	R1	7.39231742277876
10	C5	R1	7.10852445677817
10	C9	R1	7.24792751344359
10	C24	R1	7.11894107272351
10	C6	R1	7.29462074889163
10	C21	R1	7.06608919045777
10	C19	R1	7.23840473932508
10	C1	R1	7.21916852046216
10	C22	R1	7.25738784269265
10	C4	R1	7.21916852046216
10	C13	R1	7.10852445677817
10	C18	R1	7.28540221886225
10	C15	R1	7.43462822763672
10	C11	R1	7.56224242422107
10	C16	R1	7.18982455888002
10	C8	R1	7.29462074889163
10	C20	R1	7.40087943628218
10	C7	R1	6.70043971814109
11	C23	R1	6.82017896241519
11	C17	R1	7.34872815423108
11	C12	R1	7.38370429247405
11	C10	R1	7.34872815423108
11	C3	R1	7.09803208296053
11	C14	R1	7.04439411935845
11	C5	R1	7.38370429247405
11	C9	R1	7.17990909001493
11	C6	R1	7.13955135239879
11	C21	R1	7.20945336562895
11	C19	R1	7.17990909001493
11	C1	R1	7.27612440527424
11	C22	R1	6.94251450533924
11	C4	R1	7.15987133677839
11	C13	R1	6.95419631038687
11	C15	R1	6.94251450533924
11	C11	R1	7.18982455888002
11	C16	R1	7.34872815423108
11	C8	R1	7.6724253419715
11	C7	R1	7.33985000288462
12	C23	R1	7.38370429247405
12	C17	R1	7.11894107272351
12	C12	R1	6.83289001416474
12	C10	R1	7.23840473932508
12	C3	R1	6.91886323727459
12	C14	R1	6.88264304936184
12	C5	R1	7.54689445988764
12	C9	R1	7.35755200461808
12	C24	R1	7.14974711950468
12	C6	R1	7.40087943628218
12	C21	R1	7.467605550083
12	C19	R1	7.17990909001493
12	C1	R1	7.03342300153745
12	C22	R1	7.37503943134692
12	C4	R1	7.11894107272351
12	C13	R1	7.45121111183233
12	C18	R1	6.97727992349992
12	C15	R1	7.09803208296053
12	C11	R1	7.3037807481771
12	C16	R1	7.39231742277876
12	C8	R1	7.467605550083
12	C20	R1	7.07681559705083
12	C7	R1	6.59991284218713
13	C23	R1	6.93073733756289
13	C17	R1	7.20945336562895
13	C12	R1	7.08746284125034
13	C10	R1	7.18982455888002
13	C3	R1	7.33985000288462
13	C14	R1	7.2667865406949
13	C5	R1	7.2667865406949
13	C9	R1	7.37503943134692
13	C24	R1	7.31288295528436
13	C6	R1	7.10852445677817
13	C21	R1	7.21916852046216
13	C19	R1	7.23840473932508
13	C1	R1	7.27612440527424
13	C22	R1	6.89481776330794
13	C4	R1	7.18982455888002
13	C13	R1	7.07681559705083
13	C15	R1	7.31288295528436
13	C11	R1	7.36632221424582
13	C8	R1	7.49185309632967
13	C20	R1	7.55458885167764
13	C7	R1	7.32192809488736
14	C23	R1	7.03342300153745
14	C17	R1	7.35755200461808
14	C10	R1	7.36632221424582
14	C3	R1	7.19967234483636
14	C14	R1	7.31288295528436
14	C5	R1	6.93073733756289
14	C9	R1	7.5077946401987
14	C24	R1	7.35755200461808
14	C6	R1	7.16992500144231
14	C21	R1	7.20945336562895
14	C19	R1	7.467605550083
14	C1	R1	7.21916852046216
14	C22	R1	7.43462822763672
14	C4	R1	7.56985560833095
14	C13	R1	7.56224242422107
14	C15	R1	7.03342300153745
14	C16	R1	7.17990909001493
14	C8	R1	7.67948009950545
14	C20	R1	7.53138146051631
14	C7	R1	7.20945336562895
15	C23	R1	7.3037807481771
15	C17	R1	7.36632221424582
15	C12	R1	7.20945336562895
15	C10	R1	7.4093909361377
15	C3	R1	7.29462074889163
15	C14	R1	7.57742882803575
15	C5	R1	7.14974711950468
15	C9	R1	7.49185309632967
15	C24	R1	7.11894107272351
15	C6	R1	7.44294349584873
15	C19	R1	7.17990909001493
15	C1	R1	7.4262647547021
15	C22	R1	7.4093909361377
15	C4	R1	7.15987133677839
15	C13	R1	7.22881869049588
15	C18	R1	7.10852445677817
15	C15	R1	7.18982455888002
15	C11	R1	7.4093909361377
15	C16	R1	7.09803208296053
15	C8	R1	7.2667865406949
15	C20	R1	7.07681559705083
15	C7	R1	7.40087943628218
16	C23	R1	7.39231742277876
16	C17	R1	6.89481776330794
16	C12	R1	7.11894107272351
16	C10	R1	7.56985560833095
16	C3	R1	7.4594316186373
16	C14	R1	7.40087943628218
16	C24	R1	7.62205181945638
16	C6	R1	7.3037807481771
16	C21	R1	7.31288295528436
16	C19	R1	7.57742882803575
16	C1	R1	7.11894107272351
16	C22	R1	7.22881869049588
16	C4	R1	7.12928301694497
16	C13	R1	7.23840473932508
16	C18	R1	7.20945336562895
16	C11	R1	6.83289001416474
16	C16	R1	7.33091687811462
16	C8	R1	7.20945336562895
16	C20	R1	7.13955135239879
16	C7	R1	7.16992500144231
17	C23	R1	7.10852445677817
17	C17	R1	7.3037807481771
17	C12	R1	7.09803208296053
17	C10	R1	7.25738784269265
17	C3	R1	7.10852445677817
17	C14	R1	7.28540221886225
17	C5	R1	7.13955135239879
17	C9	R1	7.58496250072116
17	C24	R1	7.01122725542325
17	C6	R1	7.40087943628218
17	C21	R1	7.37503943134692
17	C19	R1	7.39231742277876
17	C1	R1	7.19967234483636
17	C4	R1	7.35755200461808
17	C13	R1	7.21916852046216
17	C18	R1	7.31288295528436
17	C15	R1	7.4262647547021
17	C16	R1	7.19967234483636
17	C8	R1	7.40087943628218
17	C20	R1	6.62935662007961
17	C7	R1	7.05528243550119
18	C23	R1	7.37503943134692
18	C17	R1	7.03342300153745
18	C12	R1	7.29462074889163
18	C3	R1	7.44294349584873
18	C14	R1	7.18982455888002
18	C9	R1	7.20945336562895
18	C24	R1	6.70043971814109
18	C6	R1	7.32192809488736
18	C21	R1	7.15987133677839
18	C19	R1	7.20945336562895
18	C1	R1	7.14974711950468
18	C22	R1	7.02236781302845
18	C4	R1	7.76155123244448
18	C13	R1	7.20945336562895
18	C18	R1	6.8703647195834
18	C15	R1	7.21916852046216
18	C11	R1	7.28540221886225
18	C16	R1	7.21916852046216
18	C8	R1	7.33985000288462
18	C20	R1	7.14974711950468
18	C7	R1	6.88264304936184
19	C23	R1	6.8073549220576
19	C17	R1	7.28540221886225
19	C12	R1	7.14974711950468
19	C10	R1	7.36632221424582
19	C3	R1	7.4757334309664
19	C14	R1	6.89481776330794
19	C5	R1	7.08746284125034
19	C9	R1	7.40087943628218
19	C24	R1	7.4093909361377
19	C6	R1	7.43462822763672
19	C21	R1	7.20945336562895
19	C19	R1	6.88264304936184
19	C1	R1	7.43462822763672
19	C22	R1	7.32192809488736
19	C4	R1	7.33985000288462
19	C13	R1	7.31288295528436
19	C18	R1	7
19	C15	R1	7.12928301694497
19	C11	R1	7.3037807481771
19	C16	R1	7.31288295528436
19	C8	R1	7.4093909361377
19	C20	R1	7.35755200461808
19	C7	R1	7.25738784269265
20	C23	R1	7.53915881110803
20	C17	R1	7.12928301694497
20	C10	R1	7.2667865406949
20	C3	R1	7.10852445677817
20	C14	R1	7.15987133677839
20	C5	R1	7.22881869049588
20	C9	R1	7.36632221424582
20	C24	R1	7.13955135239879
20	C21	R1	7.22881869049588
20	C19	R1	7.48381577726426
20	C22	R1	7.40087943628218
20	C4	R1	7.37503943134692
20	C13	R1	7.33985000288462
20	C18	R1	7.14974711950468
20	C15	R1	7.25738784269265
20	C11	R1	7.39231742277876
20	C16	R1	7.39231742277876
20	C8	R1	7.11894107272351
20	C20	R1	7.07681559705083
20	C7	R1	7.29462074889163
21	C23	R1	7.34872815423108
21	C12	R1	7.4178525148859
21	C10	R1	7.37503943134692
21	C3	R1	7.3037807481771
21	C14	R1	7.22881869049588
21	C5	R1	7.35755200461808
21	C9	R1	7.49185309632967
21	C24	R1	6.83289001416474
21	C6	R1	7.32192809488736
21	C21	R1	7.21916852046216
21	C19	R1	7.06608919045777
21	C1	R1	7.21916852046216
21	C22	R1	7.53915881110803
21	C4	R1	7.29462074889163
21	C13	R1	7.33091687811462
21	C18	R1	7.01122725542325
21	C15	R1	7.08746284125034
21	C11	R1	7.07681559705083
21	C16	R1	7.4093909361377
21	C8	R1	7.20945336562895
21	C7	R1	7.20945336562895
22	C23	R1	7.09803208296053
22	C12	R1	6.83289001416474
22	C10	R1	7.27612440527424
22	C3	R1	7
22	C5	R1	7.23840473932508
22	C24	R1	7.09803208296053
22	C21	R1	6.8073549220576
22	C19	R1	7.06608919045777
22	C1	R1	7.31288295528436
22	C22	R1	7.4093909361377
22	C4	R1	7.23840473932508
22	C13	R1	7.31288295528436
22	C18	R1	6.76818432477693
22	C11	R1	7.21916852046216
22	C16	R1	7.27612440527424
22	C8	R1	7.25738784269265
22	C20	R1	7.2667865406949
22	C7	R1	7.31288295528436
23	C23	R1	7.15987133677839
23	C17	R1	7.04439411935845
23	C10	R1	7.12928301694497
23	C3	R1	7.28540221886225
23	C14	R1	6.90689059560852
23	C5	R1	7.18982455888002
23	C24	R1	7.28540221886225
23	C6	R1	6.98868468677217
23	C19	R1	7.25738784269265
23	C1	R1	7.12928301694497
23	C22	R1	7.01122725542325
23	C4	R1	7.13955135239879
23	C13	R1	7.08746284125034
23	C18	R1	7.4262647547021
23	C15	R1	7.03342300153745
23	C11	R1	7.7279204545632
23	C16	R1	7.39231742277876
23	C8	R1	7.31288295528436
23	C20	R1	7.40087943628218
23	C7	R1	7.16992500144231
24	C23	R1	7.25738784269265
24	C17	R1	7.16992500144231
24	C12	R1	7.35755200461808
24	C10	R1	7.27612440527424
24	C3	R1	7.49185309632967
24	C14	R1	7.15987133677839
24	C5	R1	7.3037807481771
24	C9	R1	7.4757334309664
24	C24	R1	6.8703647195834
24	C6	R1	7.07681559705083
24	C21	R1	7.19967234483636
24	C1	R1	7.43462822763672
24	C22	R1	6.70043971814109
24	C4	R1	7.09803208296053
24	C13	R1	6.89481776330794
24	C18	R1	7.33091687811462
24	C15	R1	7.52356195605701
24	C11	R1	7.23840473932508
24	C16	R1	7.19967234483636
24	C8	R1	6.65821148275179
24	C20	R1	7.23840473932508
24	C7	R1	7.03342300153745
25	C23	R1	7.31288295528436
25	C12	R1	7.53915881110803
25	C10	R1	7.18982455888002
25	C3	R1	7.17990909001493
25	C14	R1	7.25738784269265
25	C5	R1	7.09803208296053
25	C9	R1	7.20945336562895
25	C24	R1	7.09803208296053
25	C6	R1	7.09803208296053
25	C21	R1	6.94251450533924
25	C19	R1	7.19967234483636
25	C1	R1	7.06608919045777
25	C22	R1	7.27612440527424
25	C4	R1	7.16992500144231
25	C13	R1	7.09803208296053
25	C18	R1	7.09803208296053
25	C15	R1	7.04439411935845
25	C11	R1	7.18982455888002
25	C16	R1	7.4178525148859
25	C8	R1	7.53915881110803
25	C20	R1	7.3037807481771
26	C23	R1	6.78135971352466
26	C17	R1	7.16992500144231
26	C10	R1	7.52356195605701
26	C3	R1	7.40087943628218
26	C14	R1	7.59991284218713
26	C5	R1	7.35755200461808
26	C9	R1	7.36632221424582
26	C24	R1	7.4757334309664
26	C6	R1	7.20945336562895
26	C21	R1	7.53138146051631
26	C1	R1	7.29462074889163
26	C22	R1	7.09803208296053
26	C4	R1	7.27612440527424
26	C13	R1	7.4757334309664
26	C18	R1	7.13955135239879
26	C15	R1	7.4093909361377
26	C11	R1	7.34872815423108
26	C16	R1	7.2667865406949
26	C8	R1	7.19967234483636
26	C20	R1	7.51569983828404
26	C7	R1	7.15987133677839
27	C23	R1	7.36632221424582
27	C17	R1	7.33091687811462
27	C12	R1	7.19967234483636
27	C10	R1	6.96578428466209
27	C3	R1	6.91886323727459
27	C14	R1	7.62205181945638
27	C5	R1	7.10852445677817
27	C9	R1	7.23840473932508
27	C6	R1	6.97727992349992
27	C21	R1	7.20945336562895
27	C19	R1	7.21916852046216
27	C1	R1	6.98868468677217
27	C13	R1	6.79441586635011
27	C18	R1	7.12928301694497
27	C11	R1	7.43462822763672
27	C16	R1	6.97727992349992
27	C8	R1	7.4178525148859
27	C7	R1	7.4178525148859
28	C23	R1	7.24792751344359
28	C17	R1	7.03342300153745
28	C12	R1	7.27612440527424
28	C10	R1	7
28	C3	R1	7.29462074889163
28	C14	R1	7.54689445988764
28	C5	R1	7.22881869049588
28	C9	R1	7.08746284125034
28	C24	R1	7.01122725542325
28	C6	R1	7.06608919045777
28	C21	R1	7.69348695749933
28	C19	R1	6.84549005094437
28	C22	R1	7.17990909001493
28	C4	R1	6.84549005094437
28	C13	R1	7.02236781302845
28	C18	R1	7.18982455888002
28	C15	R1	7.52356195605701
28	C11	R1	7.23840473932508
28	C16	R1	7.22881869049588
28	C8	R1	7.49185309632967
28	C20	R1	7.23840473932508
28	C7	R1	7.05528243550119
29	C23	R1	7.39231742277876
29	C17	R1	6.96578428466209
29	C12	R1	7.34872815423108
29	C10	R1	6.78135971352466
29	C3	R1	7.24792751344359
29	C14	R1	7.36632221424582
29	C5	R1	6.98868468677217
29	C9	R1	7.09803208296053
29	C24	R1	7.03342300153745
29	C6	R1	7.28540221886225
29	C21	R1	7.25738784269265
29	C19	R1	7.02236781302845
29	C1	R1	7.32192809488736
29	C4	R1	7.32192809488736
29	C13	R1	7.16992500144231
29	C18	R1	7.08746284125034
29	C11	R1	7.11894107272351
29	C16	R1	6.97727992349992
29	C8	R1	7.03342300153745
29	C20	R1	7.25738784269265
29	C7	R1	7.4262647547021
30	C23	R1	7.08746284125034
30	C17	R1	7.06608919045777
30	C12	R1	7.3037807481771
30	C10	R1	7.16992500144231
30	C3	R1	7.24792751344359
30	C14	R1	7.2667865406949
30	C5	R1	7.02236781302845
30	C9	R1	7.3037807481771
30	C24	R1	6.93073733756289
30	C6	R1	7.48381577726426
30	C21	R1	7.13955135239879
30	C19	R1	7.18982455888002
30	C1	R1	7.28540221886225
30	C22	R1	6.85798099512757
30	C4	R1	7.24792751344359
30	C13	R1	7.24792751344359
30	C18	R1	7.10852445677817
30	C15	R1	7.38370429247405
30	C11	R1	7.4757334309664
30	C16	R1	7.22881869049588
30	C8	R1	7.08746284125034
30	C20	R1	7.01122725542325
30	C7	R1	7.24792751344359
31	C23	R1	7.15987133677839
31	C17	R1	7.33985000288462
31	C12	R1	7.25738784269265
31	C3	R1	7.40087943628218
31	C14	R1	7.04439411935845
31	C9	R1	7.29462074889163
31	C24	R1	7.29462074889163
31	C6	R1	7.38370429247405
31	C19	R1	7.15987133677839
31	C1	R1	7.29462074889163
31	C22	R1	7.36632221424582
31	C4	R1	7.15987133677839
31	C13	R1	7.15987133677839
31	C18	R1	7.06608919045777
31	C15	R1	7.3037807481771
31	C11	R1	7.32192809488736
31	C16	R1	7.53138146051631
31	C8	R1	7.01122725542325
31	C7	R1	7.28540221886225
32	C23	R1	7.52356195605701
32	C17	R1	7.06608919045777
32	C12	R1	7.19967234483636
32	C3	R1	7.4178525148859
32	C14	R1	7.28540221886225
32	C9	R1	7.43462822763672
32	C24	R1	7.15987133677839
32	C6	R1	7.22881869049588
32	C21	R1	7.15987133677839
32	C19	R1	7.64385618977472
32	C1	R1	7.44294349584873
32	C22	R1	7.21916852046216
32	C4	R1	7.23840473932508
32	C13	R1	7.34872815423108
32	C18	R1	7.16992500144231
32	C15	R1	6.98868468677217
32	C11	R1	6.8703647195834
32	C16	R1	7.34872815423108
32	C8	R1	7.23840473932508
32	C7	R1	7.28540221886225
33	C23	R1	7.07681559705083
33	C17	R1	7.21916852046216
33	C12	R1	7.22881869049588
33	C10	R1	7.02236781302845
33	C3	R1	7.10852445677817
33	C14	R1	7.25738784269265
33	C9	R1	6.97727992349992
33	C24	R1	7.21916852046216
33	C6	R1	7.15987133677839
33	C21	R1	7.29462074889163
33	C19	R1	7.16992500144231
33	C1	R1	7.01122725542325
33	C22	R1	7.3037807481771
33	C4	R1	7.33091687811462
33	C13	R1	7.36632221424582
33	C18	R1	7.3037807481771
33	C15	R1	7.37503943134692
33	C11	R1	7.13955135239879
33	C16	R1	7.2667865406949
33	C8	R1	7.09803208296053
33	C20	R1	6.8703647195834
33	C7	R1	7.28540221886225
34	C23	R1	7.15987133677839
34	C17	R1	7.31288295528436
34	C12	R1	7.59991284218713
34	C10	R1	7.27612440527424
34	C3	R1	7.28540221886225
34	C14	R1	7.4093909361377
34	C5	R1	7.39231742277876
34	C9	R1	7.29462074889163
34	C24	R1	7.14974711950468
34	C6	R1	7.37503943134692
34	C21	R1	7.3037807481771
34	C19	R1	7.06608919045777
34	C1	R1	7.28540221886225
34	C22	R1	7.4262647547021
34	C13	R1	7.4594316186373
34	C18	R1	7.24792751344359
34	C11	R1	7.12928301694497
34	C16	R1	7.06608919045777
34	C8	R1	7.61470984411521
34	C20	R1	7.23840473932508
34	C7	R1	7.11894107272351
35	C23	R1	7.28540221886225
35	C17	R1	7.07681559705083
35	C12	R1	6.94251450533924
35	C10	R1	7.12928301694497
35	C3	R1	7.43462822763672
35	C14	R1	7.02236781302845
35	C5	R1	7.34872815423108
35	C9	R1	7.49984588708321
35	C24	R1	7.35755200461808
35	C21	R1	7.07681559705083
35	C19	R1	7.24792751344359
35	C1	R1	7.12928301694497
35	C22	R1	7.45121111183233
35	C4	R1	7.4262647547021
35	C13	R1	7.02236781302845
35	C18	R1	7.29462074889163
35	C15	R1	7
35	C11	R1	7.4262647547021
35	C16	R1	7.18982455888002
35	C8	R1	6.89481776330794
35	C20	R1	7.20945336562895
35	C7	R1	6.98868468677217
36	C23	R1	7.28540221886225
36	C12	R1	7.21916852046216
36	C10	R1	7.59245703726808
36	C3	R1	7.45121111183233
36	C14	R1	7.467605550083
36	C5	R1	7.23840473932508
36	C9	R1	7.25738784269265
36	C6	R1	7.20945336562895
36	C21	R1	7.20945336562895
36	C19	R1	7.13955135239879
36	C1	R1	7.36632221424582
36	C4	R1	7.14974711950468
36	C13	R1	6.93073733756289
36	C18	R1	7.4178525148859
36	C15	R1	7.23840473932508
36	C11	R1	7.12928301694497
36	C16	R1	7.29462074889163
36	C8	R1	7.38370429247405
36	C20	R1	6.96578428466209
36	C7	R1	7.05528243550119
37	C23	R1	7.10852445677817
37	C17	R1	6.98868468677217
37	C12	R1	7.34872815423108
37	C10	R1	7.22881869049588
37	C3	R1	7.34872815423108
37	C14	R1	7.11894107272351
37	C5	R1	6.75488750216347
37	C9	R1	7.09803208296053
37	C24	R1	7.27612440527424
37	C6	R1	7.33985000288462
37	C21	R1	7.43462822763672
37	C19	R1	7.43462822763672
37	C1	R1	7.11894107272351
37	C22	R1	7.40087943628218
37	C4	R1	7.48381577726426
37	C13	R1	7.22881869049588
37	C18	R1	7.34872815423108
37	C15	R1	7.11894107272351
37	C11	R1	6.93073733756289
37	C16	R1	7.39231742277876
37	C8	R1	7.2667865406949
37	C20	R1	7.06608919045777
37	C7	R1	7.17990909001493
38	C23	R1	7.19967234483636
38	C12	R1	7.08746284125034
38	C10	R1	7.34872815423108
38	C3	R1	7.19967234483636
38	C14	R1	7.65105169117893
38	C5	R1	7.11894107272351
38	C9	R1	6.94251450533924
38	C24	R1	7.36632221424582
38	C6	R1	7.16992500144231
38	C21	R1	7.13955135239879
38	C19	R1	7.16992500144231
38	C1	R1	7.15987133677839
38	C22	R1	6.84549005094437
38	C4	R1	7.17990909001493
38	C13	R1	7.02236781302845
38	C18	R1	7.10852445677817
38	C15	R1	7.20945336562895
38	C11	R1	7.20945336562895
38	C16	R1	6.83289001416474
38	C8	R1	7.38370429247405
38	C20	R1	7.19967234483636
38	C7	R1	7.23840473932508
39	C23	R1	7.49185309632967
39	C17	R1	7.15987133677839
39	C12	R1	7.70043971814109
39	C10	R1	7.12928301694497
39	C3	R1	7.24792751344359
39	C14	R1	6.98868468677217
39	C5	R1	7.15987133677839
39	C9	R1	7.28540221886225
39	C24	R1	7.54689445988764
39	C6	R1	7.03342300153745
39	C21	R1	7.31288295528436
39	C19	R1	6.89481776330794
39	C22	R1	7.22881869049588
39	C4	R1	7.14974711950468
39	C13	R1	7.12928301694497
39	C18	R1	6.98868468677217
39	C15	R1	7.34872815423108
39	C11	R1	6.8073549220576
39	C16	R1	7.49185309632967
39	C8	R1	7.4262647547021
39	C20	R1	7.39231742277876
39	C7	R1	7.33091687811462
40	C23	R1	7.24792751344359
40	C17	R1	7.53915881110803
40	C12	R1	7.14974711950468
40	C10	R1	7.33985000288462
40	C3	R1	7.63662462054365
40	C14	R1	7.52356195605701
40	C5	R1	7.16992500144231
40	C9	R1	7.3037807481771
40	C24	R1	7.08746284125034
40	C6	R1	6.98868468677217
40	C21	R1	7.43462822763672
40	C19	R1	7.52356195605701
40	C1	R1	7.33091687811462
40	C22	R1	6.75488750216347
40	C4	R1	7.3037807481771
40	C13	R1	7.36632221424582
40	C18	R1	7.16992500144231
40	C15	R1	7.18982455888002
40	C11	R1	6.88264304936184
40	C16	R1	7.2667865406949
40	C8	R1	7.11894107272351
40	C20	R1	7.56985560833095
40	C7	R1	7.13955135239879
41	C23	R1	7.4757334309664
41	C17	R1	7.06608919045777
41	C12	R1	7.44294349584873
41	C10	R1	7.01122725542325
41	C3	R1	7.51569983828404
41	C14	R1	7.23840473932508
41	C5	R1	7.33091687811462
41	C24	R1	7.2667865406949
41	C6	R1	7.35755200461808
41	C21	R1	7.06608919045777
41	C1	R1	7.53915881110803
41	C22	R1	7.59245703726808
41	C4	R1	7.74146698640115
41	C13	R1	7.15987133677839
41	C15	R1	7.53915881110803
41	C11	R1	7.10852445677817
41	C16	R1	7.4093909361377
41	C8	R1	7.11894107272351
41	C20	R1	7.20945336562895
41	C7	R1	6.98868468677217
42	C23	R1	6.95419631038687
42	C17	R1	6.89481776330794
42	C12	R1	7.23840473932508
42	C3	R1	7.53138146051631
42	C14	R1	7.3037807481771
42	C5	R1	7.19967234483636
42	C9	R1	7.23840473932508
42	C24	R1	7.20945336562895
42	C6	R1	7.63662462054365
42	C21	R1	7.17990909001493
42	C19	R1	7.54689445988764
42	C1	R1	7.18982455888002
42	C22	R1	7.15987133677839
42	C4	R1	7.57742882803575
42	C13	R1	7.24792751344359
42	C18	R1	6.97727992349992
42	C15	R1	7.16992500144231
42	C11	R1	7.14974711950468
42	C16	R1	7.13955135239879
42	C8	R1	7.20945336562895
42	C20	R1	7.09803208296053
43	C23	R1	6.91886323727459
43	C17	R1	6.74146698640115
43	C12	R1	7.17990909001493
43	C10	R1	6.91886323727459
43	C3	R1	7.08746284125034
43	C14	R1	7.28540221886225
43	C5	R1	7.11894107272351
43	C9	R1	7.14974711950468
43	C24	R1	7.01122725542325
43	C6	R1	7.31288295528436
43	C21	R1	6.91886323727459
43	C19	R1	7.25738784269265
43	C1	R1	7.14974711950468
43	C22	R1	7.54689445988764
43	C13	R1	7.2667865406949
43	C18	R1	7.4262647547021
43	C15	R1	7.19967234483636
43	C11	R1	7.45121111183233
43	C16	R1	7.13955135239879
43	C8	R1	7.39231742277876
43	C20	R1	7.13955135239879
43	C7	R1	7.21916852046216
44	C23	R1	7.27612440527424
44	C17	R1	7.29462074889163
44	C12	R1	7.48381577726426
44	C10	R1	7.24792751344359
44	C3	R1	7.29462074889163
44	C14	R1	7.81378119121704
44	C5	R1	7.33985000288462
44	C9	R1	7.45121111183233
44	C24	R1	7.13955135239879
44	C6	R1	7.09803208296053
44	C21	R1	7.55458885167764
44	C19	R1	7.22881869049588
44	C1	R1	7.59245703726808
44	C22	R1	7.13955135239879
44	C4	R1	7.43462822763672
44	C13	R1	7.29462074889163
44	C18	R1	7.58496250072116
44	C15	R1	7.39231742277876
44	C11	R1	7.37503943134692
44	C16	R1	7.32192809488736
44	C8	R1	7.15987133677839
44	C20	R1	7.08746284125034
44	C7	R1	7.20945336562895
45	C23	R1	7.31288295528436
45	C17	R1	7.38370429247405
45	C12	R1	6.89481776330794
45	C10	R1	7.05528243550119
45	C3	R1	7.56224242422107
45	C14	R1	7.16992500144231
45	C5	R1	7.21916852046216
45	C9	R1	7.17990909001493
45	C24	R1	7.27612440527424
45	C6	R1	7.20945336562895
45	C21	R1	7.33985000288462
45	C19	R1	7.20945336562895
45	C4	R1	7.16992500144231
45	C13	R1	7.13955135239879
45	C18	R1	7.14974711950468
45	C15	R1	7.5077946401987
45	C11	R1	6.85798099512757
45	C16	R1	7.02236781302845
45	C8	R1	7.37503943134692
45	C20	R1	6.91886323727459
45	C7	R1	7.53915881110803
46	C23	R1	7.27612440527424
46	C17	R1	7.39231742277876
46	C12	R1	6.94251450533924
46	C10	R1	7.05528243550119
46	C3	R1	7.16992500144231
46	C14	R1	7.44294349584873
46	C5	R1	7.2667865406949
46	C9	R1	7.24792751344359
46	C24	R1	7.2667865406949
46	C6	R1	7.45121111183233
46	C21	R1	7.33091687811462
46	C19	R1	7.31288295528436
46	C1	R1	6.93073733756289
46	C22	R1	7.33091687811462
46	C4	R1	7.11894107272351
46	C13	R1	6.98868468677217
46	C18	R1	6.98868468677217
46	C15	R1	7.20945336562895
46	C11	R1	7.09803208296053
46	C16	R1	7.4093909361377
46	C8	R1	7.33091687811462
46	C20	R1	7.39231742277876
46	C7	R1	7.15987133677839
47	C17	R1	7.15987133677839
47	C12	R1	7.06608919045777
47	C3	R1	7.57742882803575
47	C14	R1	6.74146698640115
47	C5	R1	7.06608919045777
47	C9	R1	7.13955135239879
47	C24	R1	7.27612440527424
47	C6	R1	6.96578428466209
47	C19	R1	7.33985000288462
47	C1	R1	7.33091687811462
47	C22	R1	7.39231742277876
47	C4	R1	7.29462074889163
47	C13	R1	7.28540221886225
47	C18	R1	7.13955135239879
47	C15	R1	7.13955135239879
47	C11	R1	7.36632221424582
47	C16	R1	7.06608919045777
47	C8	R1	7.07681559705083
47	C20	R1	7.18982455888002
47	C7	R1	7.33091687811462
48	C23	R1	7.33091687811462
48	C12	R1	7.2667865406949
48	C10	R1	7.20945336562895
48	C3	R1	7.53915881110803
48	C14	R1	6.93073733756289
48	C5	R1	7.09803208296053
48	C9	R1	7.74819284958946
48	C24	R1	7.34872815423108
48	C6	R1	7.33091687811462
48	C21	R1	6.97727992349992
48	C19	R1	7.33985000288462
48	C1	R1	7.3037807481771
48	C22	R1	7.02236781302845
48	C4	R1	7.29462074889163
48	C13	R1	7.18982455888002
48	C18	R1	7.34872815423108
48	C15	R1	7.15987133677839
48	C11	R1	7.24792751344359
48	C16	R1	7.18982455888002
48	C8	R1	7.40087943628218
48	C20	R1	7.10852445677817
48	C7	R1	7.10852445677817
49	C17	R1	7.53138146051631
49	C12	R1	7.04439411935845
49	C10	R1	7.4262647547021
49	C3	R1	7.22881869049588
49	C14	R1	7.04439411935845
49	C5	R1	7.44294349584873
49	C9	R1	7.45121111183233
49	C24	R1	7.33091687811462
49	C6	R1	7.2667865406949
49	C21	R1	7.33091687811462
49	C19	R1	7.17990909001493
49	C1	R1	7.3037807481771
49	C22	R1	7.29462074889163
49	C4	R1	6.55458885167764
49	C13	R1	6.96578428466209
49	C18	R1	7.31288295528436
49	C15	R1	7.25738784269265
49	C16	R1	7.35755200461808
49	C8	R1	7.10852445677817
49	C20	R1	7.05528243550119
49	C7	R1	7.14974711950468
50	C23	R1	6.83289001416474
50	C17	R1	7.39231742277876
50	C12	R1	7.17990909001493
50	C10	R1	6.85798099512757
50	C3	R1	7.17990909001493
50	C14	R1	7.33985000288462
50	C5	R1	7.4594316186373
50	C9	R1	7.16992500144231
50	C21	R1	7.29462074889163
50	C19	R1	7.09803208296053
50	C1	R1	7.18982455888002
50	C22	R1	7.01122725542325
50	C4	R1	7.27612440527424
50	C13	R1	7.40087943628218
50	C18	R1	7.33985000288462
50	C15	R1	7.61470984411521
50	C11	R1	7.44294349584873
50	C16	R1	7.78790255939143
50	C8	R1	7.2667865406949
50	C20	R1	7.2667865406949
50	C7	R1	7.04439411935845
51	C23	R1	7.05528243550119
51	C17	R1	7.07681559705083
51	C12	R1	7.10852445677817
51	C10	R1	7.31288295528436
51	C3	R1	7.49984588708321
51	C14	R1	7.3037807481771
51	C5	R1	7.04439411935845
51	C9	R1	7.19967234483636
51	C24	R1	7.27612440527424
51	C6	R1	7.22881869049588
51	C21	R1	7.12928301694497
51	C19	R1	7.24792751344359
51	C1	R1	7.17990909001493
51	C22	R1	7.13955135239879
51	C4	R1	7.54689445988764
51	C18	R1	7.3037807481771
51	C15	R1	7.38370429247405
51	C11	R1	7.18982455888002
51	C16	R1	7.29462074889163
51	C8	R1	7.16992500144231
51	C20	R1	7.11894107272351
51	C7	R1	7.43462822763672
52	C23	R1	7.27612440527424
52	C12	R1	7.4093909361377
52	C10	R1	7.15987133677839
52	C3	R1	6.83289001416474
52	C14	R1	7.02236781302845
52	C5	R1	7.17990909001493
52	C9	R1	7.28540221886225
52	C24	R1	7.4757334309664
52	C21	R1	7.467605550083
52	C19	R1	6.95419631038687
52	C1	R1	6.97727992349992
52	C22	R1	6.85798099512757
52	C4	R1	7.28540221886225
52	C13	R1	7.56224242422107
52	C18	R1	7.13955135239879
52	C15	R1	7.3037807481771
52	C11	R1	7.32192809488736
52	C16	R1	7.6724253419715
52	C8	R1	7.10852445677817
52	C20	R1	7.3037807481771
52	C7	R1	7.14974711950468
53	C23	R1	7.21916852046216
53	C17	R1	7.01122725542325
53	C12	R1	6.90689059560852
53	C3	R1	7.4262647547021
53	C14	R1	7.16992500144231
53	C5	R1	7.37503943134692
53	C9	R1	6.84549005094437
53	C24	R1	7.12928301694497
53	C6	R1	7.2667865406949
53	C21	R1	7.13955135239879
53	C19	R1	7.06608919045777
53	C1	R1	7.11894107272351
53	C22	R1	7.33091687811462
53	C4	R1	7.21916852046216
53	C13	R1	7.06608919045777
53	C18	R1	7.04439411935845
53	C15	R1	7.14974711950468
53	C11	R1	7.5077946401987
53	C16	R1	6.95419631038687
53	C8	R1	7.04439411935845
53	C20	R1	7.09803208296053
53	C7	R1	7.60733031374961
54	C23	R1	7.10852445677817
54	C17	R1	7.14974711950468
54	C12	R1	7.08746284125034
54	C10	R1	7.33091687811462
54	C14	R1	7.38370429247405
54	C5	R1	7.4757334309664
54	C9	R1	7.18982455888002
54	C24	R1	7.44294349584873
54	C6	R1	7.52356195605701
54	C19	R1	7.40087943628218
54	C1	R1	7.11894107272351
54	C22	R1	6.82017896241519
54	C4	R1	7.11894107272351
54	C13	R1	7.4178525148859
54	C18	R1	7.32192809488736
54	C15	R1	7.54689445988764
54	C11	R1	7.18982455888002
54	C16	R1	7.19967234483636
54	C8	R1	7.22881869049588
54	C20	R1	6.78135971352466
54	C7	R1	7.25738784269265
55	C23	R1	7.10852445677817
55	C17	R1	7.34872815423108
55	C12	R1	7.4262647547021
55	C10	R1	7.10852445677817
55	C3	R1	7.06608919045777
55	C14	R1	7.04439411935845
55	C5	R1	7.29462074889163
55	C9	R1	7.05528243550119
55	C24	R1	7.14974711950468
55	C6	R1	7.02236781302845
55	C21	R1	7.10852445677817
55	C19	R1	7.27612440527424
55	C1	R1	7.40087943628218
55	C22	R1	7.03342300153745
55	C4	R1	7.3037807481771
55	C18	R1	7.53138146051631
55	C15	R1	7.16992500144231
55	C11	R1	7.01122725542325
55	C16	R1	7.27612440527424
55	C8	R1	7.24792751344359
55	C20	R1	7.11894107272351
55	C7	R1	7.15987133677839
56	C23	R1	6.96578428466209
56	C17	R1	6.89481776330794
56	C12	R1	6.78135971352466
56	C10	R1	7.36632221424582
56	C3	R1	7.05528243550119
56	C14	R1	7.37503943134692
56	C5	R1	7.05528243550119
56	C9	R1	7.55458885167764
56	C24	R1	7.34872815423108
56	C6	R1	7.24792751344359
56	C21	R1	7.56224242422107
56	C19	R1	6.94251450533924
56	C1	R1	7.22881869049588
56	C22	R1	7.14974711950468
56	C4	R1	7.467605550083
56	C18	R1	7.19967234483636
56	C15	R1	7.37503943134692
56	C11	R1	7.01122725542325
56	C16	R1	7.28540221886225
56	C8	R1	7.65105169117893
56	C20	R1	7.32192809488736
57	C23	R1	7.21916852046216
57	C17	R1	7.15987133677839
57	C12	R1	7.32192809488736
57	C10	R1	7.28540221886225
57	C3	R1	7.33985000288462
57	C14	R1	7.32192809488736
57	C5	R1	7.4093909361377
57	C9	R1	7.45121111183233
57	C24	R1	7.56985560833095
57	C6	R1	7.4757334309664
57	C21	R1	6.95419631038687
57	C19	R1	7.35755200461808
57	C1	R1	7.4178525148859
57	C22	R1	7.10852445677817
57	C4	R1	7.34872815423108
57	C13	R1	7.17990909001493
57	C18	R1	7.11894107272351
57	C15	R1	7.29462074889163
57	C11	R1	7.15987133677839
57	C16	R1	6.91886323727459
57	C8	R1	7.18982455888002
57	C20	R1	7.467605550083
57	C7	R1	7.15987133677839
58	C12	R1	7.4594316186373
58	C10	R1	7.27612440527424
58	C3	R1	6.89481776330794
58	C14	R1	7.06608919045777
58	C5	R1	7.52356195605701
58	C24	R1	7.52356195605701
58	C6	R1	7.02236781302845
58	C21	R1	7.33985000288462
58	C19	R1	7.05528243550119
58	C1	R1	7.24792751344359
58	C22	R1	7.33985000288462
58	C4	R1	7.06608919045777
58	C13	R1	7.09803208296053
58	C18	R1	7.18982455888002
58	C15	R1	7.3037807481771
58	C11	R1	7.09803208296053
58	C16	R1	7.25738784269265
58	C8	R1	7.25738784269265
58	C7	R1	7.27612440527424
59	C23	R1	7.23840473932508
59	C17	R1	7.27612440527424
59	C12	R1	7.01122725542325
59	C10	R1	6.85798099512757
59	C3	R1	7.2667865406949
59	C14	R1	7.29462074889163
59	C5	R1	7.20945336562895
59	C9	R1	7.07681559705083
59	C24	R1	7.39231742277876
59	C6	R1	7.32192809488736
59	C21	R1	7.55458885167764
59	C19	R1	7.13955135239879
59	C1	R1	7.24792751344359
59	C18	R1	7.10852445677817
59	C15	R1	6.93073733756289
59	C11	R1	7.4178525148859
59	C16	R1	7.36632221424582
59	C8	R1	7.2667865406949
59	C20	R1	7.34872815423108
59	C7	R1	7.5077946401987
60	C23	R1	7.07681559705083
60	C17	R1	7.36632221424582
60	C10	R1	7.27612440527424
60	C3	R1	7.05528243550119
60	C14	R1	7.18982455888002
60	C5	R1	7.17990909001493
60	C9	R1	7.18982455888002
60	C24	R1	7.35755200461808
60	C6	R1	7
60	C21	R1	7.34872815423108
60	C19	R1	7.31288295528436
60	C22	R1	7.08746284125034
60	C4	R1	6.90689059560852
60	C13	R1	7.4262647547021
60	C18	R1	6.89481776330794
60	C15	R1	7.31288295528436
60	C11	R1	7.10852445677817
60	C16	R1	7.45121111183233
60	C8	R1	7.36632221424582
60	C20	R1	7.24792751344359
61	C23	R1	7.02236781302845
61	C17	R1	7.27612440527424
61	C12	R1	7.19967234483636
61	C10	R1	7.03342300153745
61	C3	R1	6.96578428466209
61	C5	R1	7.15987133677839
61	C9	R1	7.05528243550119
61	C24	R1	7.19967234483636
61	C6	R1	7.35755200461808
61	C19	R1	7.43462822763672
61	C1	R1	7.23840473932508
61	C22	R1	7.22881869049588
61	C13	R1	7.40087943628218
61	C18	R1	7.08746284125034
61	C15	R1	7.04439411935845
61	C11	R1	7.5077946401987
61	C16	R1	6.65821148275179
61	C8	R1	6.83289001416474
61	C20	R1	7.25738784269265
61	C7	R1	7.20945336562895
62	C23	R1	7.34872815423108
62	C17	R1	7.36632221424582
62	C12	R1	7.17990909001493
62	C10	R1	7.02236781302845
62	C3	R1	7.22881869049588
62	C5	R1	7.22881869049588
62	C9	R1	7.12928301694497
62	C24	R1	7.20945336562895
62	C6	R1	7.05528243550119
62	C19	R1	7.19967234483636
62	C1	R1	7.15987133677839
62	C22	R1	7.35755200461808
62	C4	R1	7.19967234483636
62	C13	R1	7.33091687811462
62	C18	R1	7.23840473932508
62	C15	R1	7.16992500144231
62	C11	R1	7.65821148275179
62	C16	R1	7.06608919045777
62	C20	R1	7.03342300153745
62	C7	R1	7.17990909001493
63	C23	R1	7.44294349584873
63	C17	R1	7.2667865406949
63	C12	R1	7.15987133677839
63	C10	R1	7.14974711950468
63	C3	R1	7.15987133677839
63	C14	R1	7.14974711950468
63	C5	R1	7.45121111183233
63	C9	R1	7.33091687811462
63	C24	R1	7.13955135239879
63	C6	R1	7.33985000288462
63	C21	R1	7.20945336562895
63	C19	R1	7.27612440527424
63	C1	R1	7.05528243550119
63	C22	R1	6.88264304936184
63	C4	R1	7.33091687811462
63	C13	R1	7.33985000288462
63	C18	R1	7.54689445988764
63	C15	R1	7.3037807481771
63	C11	R1	7.4093909361377
63	C16	R1	7.23840473932508
63	C8	R1	7.12928301694497
63	C20	R1	6.85798099512757
63	C7	R1	7.45121111183233
64	C23	R1	7.11894107272351
64	C17	R1	7.31288295528436
64	C12	R1	6.95419631038687
64	C10	R1	7.29462074889163
64	C3	R1	7.19967234483636
64	C14	R1	7.15987133677839
64	C5	R1	7.33985000288462
64	C9	R1	7.35755200461808
64	C24	R1	7.17990909001493
64	C6	R1	7.31288295528436
64	C21	R1	7.35755200461808
64	C19	R1	7.33985000288462
64	C1	R1	7.19967234483636
64	C4	R1	7.35755200461808
64	C13	R1	7.37503943134692
64	C15	R1	7.34872815423108
64	C11	R1	7.07681559705083
64	C16	R1	6.88264304936184
64	C8	R1	7.7279204545632
64	C20	R1	7.12928301694497
64	C7	R1	7.22881869049588
65	C23	R1	6.98868468677217
65	C17	R1	7.09803208296053
65	C12	R1	7.23840473932508
65	C10	R1	7.28540221886225
65	C3	R1	7.06608919045777
65	C14	R1	7.09803208296053
65	C5	R1	7.10852445677817
65	C9	R1	7.14974711950468
65	C24	R1	7.18982455888002
65	C6	R1	7.14974711950468
65	C21	R1	7.15987133677839
65	C19	R1	7.43462822763672
65	C1	R1	6.8703647195834
65	C22	R1	7.07681559705083
65	C13	R1	7.02236781302845
65	C18	R1	7.24792751344359
65	C15	R1	7.31288295528436
65	C11	R1	7.33091687811462
65	C16	R1	7.4757334309664
65	C8	R1	7.36632221424582
65	C20	R1	7.15987133677839
65	C7	R1	7.20945336562895
66	C23	R1	7.4178525148859
66	C17	R1	7.2667865406949
66	C12	R1	7.33091687811462
66	C10	R1	7.4262647547021
66	C3	R1	7.49185309632967
66	C5	R1	7.16992500144231
66	C9	R1	7.28540221886225
66	C6	R1	7.24792751344359
66	C21	R1	7.24792751344359
66	C19	R1	6.90689059560852
66	C1	R1	7.32192809488736
66	C22	R1	6.84549005094437
66	C4	R1	7.05528243550119
66	C13	R1	7.12928301694497
66	C18	R1	7.36632221424582
66	C15	R1	7.15987133677839
66	C11	R1	7.33985000288462
66	C16	R1	7.4178525148859
66	C20	R1	7.24792751344359
67	C23	R1	7.03342300153745
67	C17	R1	7.37503943134692
67	C12	R1	7.4594316186373
67	C10	R1	7.27612440527424
67	C3	R1	7.27612440527424
67	C14	R1	7.27612440527424
67	C5	R1	7.02236781302845
67	C9	R1	6.91886323727459
67	C24	R1	7.08746284125034
67	C6	R1	7.49984588708321
67	C21	R1	7.4262647547021
67	C19	R1	7.51569983828404
67	C1	R1	6.95419631038687
67	C22	R1	7.08746284125034
67	C4	R1	7
67	C18	R1	7.01122725542325
67	C11	R1	7.6724253419715
67	C16	R1	7.14974711950468
67	C8	R1	7.32192809488736
67	C20	R1	6.7279204545632
67	C7	R1	7.14974711950468
68	C23	R1	7.04439411935845
68	C17	R1	7.31288295528436
68	C12	R1	6.74146698640115
68	C10	R1	7.04439411935845
68	C3	R1	7.21916852046216
68	C14	R1	6.83289001416474
68	C5	R1	7.32192809488736
68	C9	R1	6.95419631038687
68	C24	R1	7.20945336562895
68	C21	R1	7.4093909361377
68	C19	R1	7.33091687811462
68	C1	R1	7
68	C22	R1	7.12928301694497
68	C13	R1	7.45121111183233
68	C18	R1	7.28540221886225
68	C15	R1	7.15987133677839
68	C11	R1	7.06608919045777
68	C16	R1	7.18982455888002
68	C20	R1	7.25738784269265
68	C7	R1	7.4262647547021
69	C23	R1	7.12928301694497
69	C17	R1	7.10852445677817
69	C12	R1	7.01122725542325
69	C10	R1	7.05528243550119
69	C3	R1	6.96578428466209
69	C5	R1	7.33985000288462
69	C9	R1	6.93073733756289
69	C21	R1	7.33985000288462
69	C19	R1	7.08746284125034
69	C1	R1	7.03342300153745
69	C22	R1	7.29462074889163
69	C4	R1	7.38370429247405
69	C13	R1	7.14974711950468
69	C18	R1	7.21916852046216
69	C15	R1	7.23840473932508
69	C11	R1	7.04439411935845
69	C8	R1	7.36632221424582
69	C20	R1	7.4594316186373
69	C7	R1	7.06608919045777
70	C23	R1	7.33985000288462
70	C17	R1	7.28540221886225
70	C12	R1	7.15987133677839
70	C10	R1	7.36632221424582
70	C3	R1	7.10852445677817
70	C14	R1	7.28540221886225
70	C5	R1	6.95419631038687
70	C9	R1	7.34872815423108
70	C24	R1	7.28540221886225
70	C6	R1	7.17990909001493
70	C21	R1	7.11894107272351
70	C19	R1	7.2667865406949
70	C22	R1	7.33985000288462
70	C4	R1	7.37503943134692
70	C13	R1	7.04439411935845
70	C18	R1	7.22881869049588
70	C15	R1	7.34872815423108
70	C11	R1	6.94251450533924
70	C16	R1	7.34872815423108
70	C8	R1	7.17990909001493
70	C20	R1	7.38370429247405
70	C7	R1	6.88264304936184
71	C23	R1	7.24792751344359
71	C17	R1	7.53138146051631
71	C12	R1	7.4093909361377
71	C10	R1	7.10852445677817
71	C3	R1	7.24792751344359
71	C14	R1	7.09803208296053
71	C5	R1	7
71	C9	R1	6.75488750216347
71	C24	R1	7.27612440527424
71	C6	R1	7.25738784269265
71	C21	R1	6.95419631038687
71	C19	R1	7.16992500144231
71	C1	R1	7.28540221886225
71	C4	R1	6.91886323727459
71	C13	R1	7.15987133677839
71	C18	R1	7.28540221886225
71	C15	R1	7.19967234483636
71	C11	R1	7.24792751344359
71	C16	R1	7.16992500144231
71	C8	R1	7.18982455888002
71	C20	R1	6.8703647195834
71	C7	R1	7.24792751344359
72	C23	R1	7.20945336562895
72	C12	R1	7.37503943134692
72	C10	R1	7.14974711950468
72	C3	R1	7.08746284125034
72	C14	R1	7.02236781302845
72	C5	R1	6.95419631038687
72	C9	R1	7.34872815423108
72	C24	R1	6.84549005094437
72	C6	R1	7.08746284125034
72	C21	R1	6.90689059560852
72	C19	R1	7.03342300153745
72	C1	R1	7.25738784269265
72	C22	R1	7.34872815423108
72	C4	R1	7.45121111183233
72	C13	R1	7.23840473932508
72	C18	R1	7.24792751344359
72	C11	R1	6.96578428466209
72	C8	R1	7.06608919045777
72	C20	R1	6.95419631038687
72	C7	R1	6.96578428466209
73	C23	R1	7.27612440527424
73	C17	R1	7.06608919045777
73	C12	R1	7
73	C10	R1	7.36632221424582
73	C3	R1	7.4262647547021
73	C14	R1	7.16992500144231
73	C5	R1	7.02236781302845
73	C9	R1	7.35755200461808
73	C6	R1	7.25738784269265
73	C21	R1	7.12928301694497
73	C19	R1	6.98868468677217
73	C1	R1	7.4093909361377
73	C22	R1	7.24792751344359
73	C4	R1	7.22881869049588
73	C13	R1	7.36632221424582
73	C18	R1	7.4093909361377
73	C15	R1	7.03342300153745
73	C11	R1	7.32192809488736
73	C16	R1	7.4594316186373
73	C20	R1	7.10852445677817
73	C7	R1	7.65105169117893
74	C23	R1	7.28540221886225
74	C17	R1	7.13955135239879
74	C12	R1	7.4093909361377
74	C10	R1	7.4594316186373
74	C3	R1	7.19967234483636
74	C14	R1	7.04439411935845
74	C5	R1	7.59991284218713
74	C9	R1	7.22881869049588
74	C24	R1	7.34872815423108
74	C6	R1	7.34872815423108
74	C21	R1	7.29462074889163
74	C19	R1	7.25738784269265
74	C1	R1	7.11894107272351
74	C22	R1	6.78135971352466
74	C4	R1	6.91886323727459
74	C13	R1	7.38370429247405
74	C18	R1	7.01122725542325
74	C15	R1	7.10852445677817
74	C11	R1	6.58496250072116
74	C8	R1	6.91886323727459
74	C20	R1	7.15987133677839
74	C7	R1	7.08746284125034
75	C23	R1	7.08746284125034
75	C17	R1	7.35755200461808
75	C12	R1	7
75	C10	R1	7.31288295528436
75	C14	R1	7.32192809488736
75	C5	R1	7.38370429247405
75	C9	R1	7.13955135239879
75	C24	R1	7.20945336562895
75	C6	R1	7.2667865406949
75	C21	R1	7.23840473932508
75	C19	R1	7.05528243550119
75	C1	R1	7.33091687811462
75	C4	R1	7.31288295528436
75	C13	R1	7.16992500144231
75	C15	R1	7.55458885167764
75	C11	R1	7.2667865406949
75	C16	R1	7.22881869049588
75	C8	R1	7.17990909001493
75	C20	R1	7.18982455888002
75	C7	R1	7.36632221424582
76	C23	R1	7.29462074889163
76	C17	R1	7.19967234483636
76	C12	R1	7.2667865406949
76	C10	R1	7.16992500144231
76	C3	R1	7.21916852046216
76	C14	R1	7.4093909361377
76	C5	R1	7.03342300153745
76	C9	R1	7.11894107272351
76	C24	R1	7.01122725542325
76	C6	R1	7.35755200461808
76	C21	R1	7.20945336562895
76	C19	R1	7.38370429247405
76	C1	R1	7
76	C22	R1	7.20945336562895
76	C13	R1	7.20945336562895
76	C18	R1	7.20945336562895
76	C15	R1	7.28540221886225
76	C11	R1	7.24792751344359
76	C16	R1	7.4093909361377
76	C8	R1	7.29462074889163
76	C20	R1	7.22881869049588
76	C7	R1	7.467605550083
77	C23	R1	7.18982455888002
77	C17	R1	7.4178525148859
77	C12	R1	7.12928301694497
77	C3	R1	6.94251450533924
77	C14	R1	7.36632221424582
77	C5	R1	7.60733031374961
77	C9	R1	7.23840473932508
77	C24	R1	7.08746284125034
77	C6	R1	7.12928301694497
77	C21	R1	7.40087943628218
77	C1	R1	7.11894107272351
77	C22	R1	7.29462074889163
77	C13	R1	7.27612440527424
77	C18	R1	7.09803208296053
77	C15	R1	7.29462074889163
77	C16	R1	7.18982455888002
77	C8	R1	7.5077946401987
77	C7	R1	7.07681559705083
78	C23	R1	7.06608919045777
78	C17	R1	7.22881869049588
78	C12	R1	7.23840473932508
78	C10	R1	7.23840473932508
78	C3	R1	7.24792751344359
78	C14	R1	7.08746284125034
78	C9	R1	7.14974711950468
78	C24	R1	7.13955135239879
78	C6	R1	7.08746284125034
78	C21	R1	7.34872815423108
78	C19	R1	7.14974711950468
78	C1	R1	7.13955135239879
78	C22	R1	7.29462074889163
78	C4	R1	6.93073733756289
78	C13	R1	7.03342300153745
78	C18	R1	7
78	C15	R1	7.17990909001493
78	C11	R1	7.33091687811462
78	C8	R1	7.2667865406949
78	C20	R1	7.25738784269265
78	C7	R1	7.19967234483636
79	C23	R1	7.08746284125034
79	C17	R1	7.36632221424582
79	C12	R1	7.24792751344359
79	C10	R1	7.14974711950468
79	C3	R1	6.84549005094437
79	C14	R1	7.11894107272351
79	C5	R1	7.38370429247405
79	C9	R1	7.40087943628218
79	C24	R1	7.3037807481771
79	C6	R1	7.37503943134692
79	C21	R1	7.17990909001493
79	C19	R1	6.74146698640115
79	C1	R1	7.3037807481771
79	C22	R1	7.35755200461808
79	C4	R1	7.18982455888002
79	C13	R1	7.06608919045777
79	C18	R1	7.09803208296053
79	C15	R1	7.5077946401987
79	C11	R1	7.33091687811462
79	C16	R1	7.37503943134692
79	C8	R1	7.15987133677839
79	C20	R1	7.23840473932508
79	C7	R1	7.03342300153745
80	C23	R1	7.34872815423108
80	C17	R1	7.33985000288462
80	C10	R1	6.98868468677217
80	C3	R1	6.97727992349992
80	C14	R1	7.31288295528436
80	C5	R1	7.21916852046216
80	C9	R1	7.28540221886225
80	C24	R1	7.37503943134692
80	C6	R1	7.19967234483636
80	C21	R1	7.20945336562895
80	C19	R1	7.3037807481771
80	C22	R1	7.16992500144231
80	C4	R1	7.27612440527424
80	C13	R1	7.35755200461808
80	C18	R1	7.21916852046216
80	C11	R1	7.16992500144231
80	C16	R1	7.4594316186373
80	C8	R1	7.2667865406949
80	C20	R1	7.24792751344359
80	C7	R1	7.02236781302845
81	C23	R1	7.23840473932508
81	C17	R1	7.27612440527424
81	C12	R1	7.04439411935845
81	C10	R1	7.51569983828404
81	C3	R1	7.23840473932508
81	C14	R1	7.36632221424582
81	C5	R1	6.98868468677217
81	C9	R1	7.09803208296053
81	C24	R1	6.96578428466209
81	C6	R1	6.84549005094437
81	C21	R1	7.45121111183233
81	C19	R1	7.4262647547021
81	C1	R1	7.11894107272351
81	C22	R1	7.5077946401987
81	C4	R1	7.20945336562895
81	C18	R1	7.19967234483636
81	C15	R1	7.16992500144231
81	C11	R1	7.45121111183233
81	C16	R1	6.91886323727459
81	C8	R1	7.36632221424582
81	C20	R1	7.36632221424582
81	C7	R1	7.11894107272351
82	C23	R1	7.13955135239879
82	C17	R1	7.29462074889163
82	C12	R1	7.3037807481771
82	C10	R1	7
82	C3	R1	7.13955135239879
82	C14	R1	7.02236781302845
82	C5	R1	7.25738784269265
82	C9	R1	7.29462074889163
82	C24	R1	7.25738784269265
82	C6	R1	7.15987133677839
82	C21	R1	7.38370429247405
82	C19	R1	7.13955135239879
82	C1	R1	6.96578428466209
82	C22	R1	7.14974711950468
82	C13	R1	7.29462074889163
82	C15	R1	6.82017896241519
82	C11	R1	7.11894107272351
82	C16	R1	7.03342300153745
82	C8	R1	7.22881869049588
82	C20	R1	7.17990909001493
82	C7	R1	7.19967234483636
83	C23	R1	7.20945336562895
83	C17	R1	7.4093909361377
83	C12	R1	7.54689445988764
83	C10	R1	7.39231742277876
83	C3	R1	7.36632221424582
83	C14	R1	7.34872815423108
83	C5	R1	7.04439411935845
83	C24	R1	7.4262647547021
83	C6	R1	7.19967234483636
83	C21	R1	7.25738784269265
83	C19	R1	7.27612440527424
83	C1	R1	7.4262647547021
83	C22	R1	7.23840473932508
83	C4	R1	7.01122725542325
83	C13	R1	7.10852445677817
83	C18	R1	7.28540221886225
83	C15	R1	7.45121111183233
83	C11	R1	7.2667865406949
83	C16	R1	7.4262647547021
83	C8	R1	7.3037807481771
83	C20	R1	7.35755200461808
83	C7	R1	7.14974711950468
84	C23	R1	7.12928301694497
84	C17	R1	7.2667865406949
84	C12	R1	7.39231742277876
84	C10	R1	6.91886323727459
84	C3	R1	7.01122725542325
84	C14	R1	7.27612440527424
84	C5	R1	7.25738784269265
84	C9	R1	7.39231742277876
84	C24	R1	7.02236781302845
84	C6	R1	6.59991284218713
84	C21	R1	7.49984588708321
84	C19	R1	7.52356195605701
84	C1	R1	6.88264304936184
84	C22	R1	7.24792751344359
84	C4	R1	7.03342300153745
84	C13	R1	7.39231742277876
84	C18	R1	7.06608919045777
84	C15	R1	7.17990909001493
84	C11	R1	7.06608919045777
84	C16	R1	7.12928301694497
84	C8	R1	7.33985000288462
84	C20	R1	7.32192809488736
84	C7	R1	7.18982455888002
85	C23	R1	7.16992500144231
85	C17	R1	7.10852445677817
85	C12	R1	7.28540221886225
85	C10	R1	7.37503943134692
85	C3	R1	7.04439411935845
85	C14	R1	7.19967234483636
85	C5	R1	7.15987133677839
85	C9	R1	7.4757334309664
85	C24	R1	7.45121111183233
85	C6	R1	7.02236781302845
85	C19	R1	7.44294349584873
85	C1	R1	7.34872815423108
85	C4	R1	7.17990909001493
85	C13	R1	7.24792751344359
85	C18	R1	7.27612440527424
85	C11	R1	7.15987133677839
85	C16	R1	7.51569983828404
85	C7	R1	7.19967234483636
86	C23	R1	7.29462074889163
86	C17	R1	7.31288295528436
86	C12	R1	7.03342300153745
86	C10	R1	7.01122725542325
86	C3	R1	7.467605550083
86	C14	R1	7.60733031374961
86	C5	R1	7.31288295528436
86	C9	R1	7.2667865406949
86	C24	R1	7.03342300153745
86	C6	R1	7.11894107272351
86	C21	R1	7.14974711950468
86	C19	R1	6.94251450533924
86	C1	R1	7.44294349584873
86	C22	R1	7.467605550083
86	C4	R1	7.29462074889163
86	C13	R1	7.19967234483636
86	C18	R1	7.467605550083
86	C15	R1	6.82017896241519
86	C11	R1	7.14974711950468
86	C16	R1	7.467605550083
86	C8	R1	7.4178525148859
86	C20	R1	6.93073733756289
87	C23	R1	7.17990909001493
87	C12	R1	7.52356195605701
87	C10	R1	7.09803208296053
87	C3	R1	7.16992500144231
87	C14	R1	7.06608919045777
87	C5	R1	6.90689059560852
87	C9	R1	7.11894107272351
87	C24	R1	7.49984588708321
87	C6	R1	6.97727992349992
87	C21	R1	7.25738784269265
87	C19	R1	6.82017896241519
87	C1	R1	7.53138146051631
87	C22	R1	7.4594316186373
87	C4	R1	7.10852445677817
87	C13	R1	7.08746284125034
87	C18	R1	7.02236781302845
87	C15	R1	7.21916852046216
87	C11	R1	7.25738784269265
87	C16	R1	6.90689059560852
87	C8	R1	7.23840473932508
87	C20	R1	7.13955135239879
87	C7	R1	7.11894107272351
88	C23	R1	7.31288295528436
88	C17	R1	7.10852445677817
88	C12	R1	6.95419631038687
88	C10	R1	7.11894107272351
88	C3	R1	7.32192809488736
88	C14	R1	7.55458885167764
88	C5	R1	7.24792751344359
88	C9	R1	7.2667865406949
88	C24	R1	7.18982455888002
88	C6	R1	7.14974711950468
88	C19	R1	7.23840473932508
88	C1	R1	6.98868468677217
88	C18	R1	7.07681559705083
88	C15	R1	7
88	C11	R1	7.25738784269265
88	C16	R1	7.467605550083
88	C8	R1	6.95419631038687
88	C20	R1	7.10852445677817
88	C7	R1	7.16992500144231
89	C23	R1	7.40087943628218
89	C17	R1	7.14974711950468
89	C12	R1	7.11894107272351
89	C10	R1	7.27612440527424
89	C3	R1	7.03342300153745
89	C14	R1	7.13955135239879
89	C5	R1	7.34872815423108
89	C24	R1	7.54689445988764
89	C6	R1	7.44294349584873
89	C21	R1	7.43462822763672
89	C19	R1	7.12928301694497
89	C1	R1	7.02236781302845
89	C22	R1	7.28540221886225
89	C4	R1	6.96578428466209
89	C13	R1	7.12928301694497
89	C18	R1	7.5077946401987
89	C15	R1	7.53138146051631
89	C11	R1	6.94251450533924
89	C16	R1	7.31288295528436
89	C8	R1	7.31288295528436
89	C20	R1	7.3037807481771
89	C7	R1	6.90689059560852
90	C23	R1	7.25738784269265
90	C17	R1	7.2667865406949
90	C12	R1	7.39231742277876
90	C10	R1	7.38370429247405
90	C3	R1	7.06608919045777
90	C14	R1	7.33985000288462
90	C5	R1	7.4757334309664
90	C9	R1	7.08746284125034
90	C24	R1	6.94251450533924
90	C6	R1	7.03342300153745
90	C21	R1	7.11894107272351
90	C19	R1	7.09803208296053
90	C22	R1	6.94251450533924
90	C4	R1	7.28540221886225
90	C13	R1	7.12928301694497
90	C18	R1	7.55458885167764
90	C15	R1	7.19967234483636
90	C11	R1	7.19967234483636
90	C16	R1	7.19967234483636
90	C8	R1	7.23840473932508
90	C20	R1	7.13955135239879
90	C7	R1	7.08746284125034
91	C23	R1	7.40087943628218
91	C12	R1	7.49185309632967
91	C10	R1	7.05528243550119
91	C3	R1	7.3037807481771
91	C14	R1	7.04439411935845
91	C5	R1	7.33091687811462
91	C9	R1	7.19967234483636
91	C24	R1	7.20945336562895
91	C6	R1	7.27612440527424
91	C21	R1	7.37503943134692
91	C19	R1	7.3037807481771
91	C1	R1	7.02236781302845
91	C4	R1	7.35755200461808
91	C13	R1	7.29462074889163
91	C18	R1	7.34872815423108
91	C15	R1	7.32192809488736
91	C11	R1	7.12928301694497
91	C16	R1	7.21916852046216
91	C8	R1	7.27612440527424
91	C20	R1	7.11894107272351
91	C7	R1	7.54689445988764
92	C23	R1	7.19967234483636
92	C10	R1	6.95419631038687
92	C14	R1	7.01122725542325
92	C5	R1	7.19967234483636
92	C9	R1	7.14974711950468
92	C24	R1	7.24792751344359
92	C6	R1	7.23840473932508
92	C19	R1	7.04439411935845
92	C1	R1	7.19967234483636
92	C22	R1	7.24792751344359
92	C4	R1	7.39231742277876
92	C13	R1	7.08746284125034
92	C15	R1	7.36632221424582
92	C11	R1	7.21916852046216
92	C16	R1	7.55458885167764
92	C8	R1	7.13955135239879
92	C20	R1	6.85798099512757
92	C7	R1	7.4757334309664
93	C23	R1	7.29462074889163
93	C17	R1	7.09803208296053
93	C12	R1	7.13955135239879
93	C10	R1	7.49185309632967
93	C3	R1	7.21916852046216
93	C5	R1	7.08746284125034
93	C9	R1	7.05528243550119
93	C24	R1	7.22881869049588
93	C21	R1	6.7279204545632
93	C19	R1	7.29462074889163
93	C22	R1	7.22881869049588
93	C4	R1	7.01122725542325
93	C13	R1	7.3037807481771
93	C15	R1	7.5077946401987
93	C11	R1	7.10852445677817
93	C16	R1	7.10852445677817
93	C8	R1	6.83289001416474
93	C20	R1	7.05528243550119
93	C7	R1	7.06608919045777
94	C23	R1	7.05528243550119
94	C17	R1	6.84549005094437
94	C12	R1	7.17990909001493
94	C10	R1	7.09803208296053
94	C3	R1	7.14974711950468
94	C14	R1	7.27612440527424
94	C5	R1	7.49984588708321
94	C9	R1	7.13955135239879
94	C24	R1	7.32192809488736
94	C6	R1	7.467605550083
94	C21	R1	7.34872815423108
94	C19	R1	7.43462822763672
94	C1	R1	7.11894107272351
94	C22	R1	7.4262647547021
94	C4	R1	7.18982455888002
94	C13	R1	7.38370429247405
94	C18	R1	6.88264304936184
94	C11	R1	7.10852445677817
94	C20	R1	7.04439411935845
95	C17	R1	7.33091687811462
95	C12	R1	7.24792751344359
95	C3	R1	7.13955135239879
95	C14	R1	7.24792751344359
95	C5	R1	7.05528243550119
95	C9	R1	7.16992500144231
95	C24	R1	7.01122725542325
95	C6	R1	7.4757334309664
95	C21	R1	7.14974711950468
95	C1	R1	7.44294349584873
95	C22	R1	7.34872815423108
95	C4	R1	7.3037807481771
95	C13	R1	7.27612440527424
95	C18	R1	7.33091687811462
95	C15	R1	7.03342300153745
95	C11	R1	7.64385618977472
95	C16	R1	7.12928301694497
95	C8	R1	7.22881869049588
95	C20	R1	7.21916852046216
95	C7	R1	7.12928301694497
96	C23	R1	7.4594316186373
96	C17	R1	7.18982455888002
96	C12	R1	7.17990909001493
96	C10	R1	7.25738784269265
96	C3	R1	6.94251450533924
96	C14	R1	7.05528243550119
96	C5	R1	7.23840473932508
96	C9	R1	7.17990909001493
96	C24	R1	7.01122725542325
96	C6	R1	7.19967234483636
96	C21	R1	7.44294349584873
96	C19	R1	7.29462074889163
96	C1	R1	7.59991284218713
96	C4	R1	7.09803208296053
[truncated: 14,589 more rows]
