# Supplementary material for: Stochastic modelling of single-cell gene expression adaptation reveals non-genomic contribution to evolution of tumor subclones
Source: bioRxiv. 2024 Apr 20:2024.04.17.588869. Preprint. [Version 1] doi: 10.1101/2024.04.17.588869 (PMC11071284; doi:10.1101/2024.04.17.588869)
Supplement: Supplement 2 [file media-2.zip › Supplementary Files/Simulated Data/Constrained_Simulation/tr_1_sq_.15_r_200_a_8.csv]

gene	species	replicate	exprval
1	C23	R1	7.21916852046216
1	C17	R1	7.33985000288462
1	C12	R1	7.22881869049588
1	C10	R1	7.28540221886225
1	C3	R1	7.20945336562895
1	C14	R1	7.09803208296053
1	C5	R1	7.15987133677839
1	C9	R1	7.16992500144231
1	C24	R1	7.14974711950468
1	C6	R1	7.52356195605701
1	C21	R1	7.51569983828404
1	C19	R1	7.02236781302845
1	C1	R1	7.17990909001493
1	C22	R1	7.3037807481771
1	C4	R1	7.12928301694497
1	C13	R1	7.18982455888002
1	C15	R1	7.53915881110803
1	C16	R1	7.13955135239879
1	C8	R1	7.45121111183233
1	C20	R1	7.05528243550119
1	C7	R1	7.17990909001493
2	C23	R1	7.02236781302845
2	C12	R1	7.20945336562895
2	C10	R1	7.29462074889163
2	C3	R1	6.91886323727459
2	C14	R1	7.19967234483636
2	C5	R1	7.39231742277876
2	C24	R1	7.14974711950468
2	C6	R1	7.11894107272351
2	C21	R1	7.25738784269265
2	C19	R1	7.44294349584873
2	C1	R1	7.23840473932508
2	C22	R1	7
2	C13	R1	7.25738784269265
2	C18	R1	7.23840473932508
2	C15	R1	7.08746284125034
2	C11	R1	7.45121111183233
2	C16	R1	7.49984588708321
2	C8	R1	7.31288295528436
2	C20	R1	7.4178525148859
2	C7	R1	7.35755200461808
3	C23	R1	7.20945336562895
3	C17	R1	7.21916852046216
3	C12	R1	7.31288295528436
3	C10	R1	7.15987133677839
3	C3	R1	7.38370429247405
3	C5	R1	7.07681559705083
3	C9	R1	7.17990909001493
3	C24	R1	7.02236781302845
3	C6	R1	6.90689059560852
3	C19	R1	7.19967234483636
3	C1	R1	7.37503943134692
3	C22	R1	7.04439411935845
3	C4	R1	7.23840473932508
3	C13	R1	7.34872815423108
3	C18	R1	7.20945336562895
3	C15	R1	7.28540221886225
3	C16	R1	7.14974711950468
3	C8	R1	7.53138146051631
3	C20	R1	7.22881869049588
3	C7	R1	7.43462822763672
4	C23	R1	7.28540221886225
4	C12	R1	7.22881869049588
4	C10	R1	7.24792751344359
4	C3	R1	7.27612440527424
4	C14	R1	6.78135971352466
4	C5	R1	7.23840473932508
4	C9	R1	7.33091687811462
4	C24	R1	7.05528243550119
4	C6	R1	7.23840473932508
4	C19	R1	7.05528243550119
4	C1	R1	7.25738784269265
4	C22	R1	7.01122725542325
4	C4	R1	7.3037807481771
4	C13	R1	7.27612440527424
4	C18	R1	7.05528243550119
4	C15	R1	6.96578428466209
4	C11	R1	7.3037807481771
4	C16	R1	7.2667865406949
4	C8	R1	7.01122725542325
4	C20	R1	7.49185309632967
4	C7	R1	7.21916852046216
5	C23	R1	7.07681559705083
5	C17	R1	7.2667865406949
5	C12	R1	7.31288295528436
5	C10	R1	7.53915881110803
5	C3	R1	6.97727992349992
5	C14	R1	7.4262647547021
5	C5	R1	7.38370429247405
5	C9	R1	7.4178525148859
5	C24	R1	7.23840473932508
5	C6	R1	6.89481776330794
5	C21	R1	7.18982455888002
5	C19	R1	7.28540221886225
5	C1	R1	7.06608919045777
5	C22	R1	7.12928301694497
5	C13	R1	7.23840473932508
5	C18	R1	7.34872815423108
5	C15	R1	7.4594316186373
5	C11	R1	7.27612440527424
5	C16	R1	7.35755200461808
5	C8	R1	7.37503943134692
5	C20	R1	7.15987133677839
5	C7	R1	7.02236781302845
6	C23	R1	7.24792751344359
6	C17	R1	7.15987133677839
6	C12	R1	7.11894107272351
6	C10	R1	7.38370429247405
6	C14	R1	7.15987133677839
6	C5	R1	7.37503943134692
6	C9	R1	7.09803208296053
6	C24	R1	6.94251450533924
6	C6	R1	7.29462074889163
6	C21	R1	7.34872815423108
6	C19	R1	7.18982455888002
6	C1	R1	7.37503943134692
6	C22	R1	6.94251450533924
6	C4	R1	7.38370429247405
6	C13	R1	7.61470984411521
6	C18	R1	7.29462074889163
6	C11	R1	7.19967234483636
6	C16	R1	7.13955135239879
6	C8	R1	7.45121111183233
6	C20	R1	7.24792751344359
6	C7	R1	7.49984588708321
7	C23	R1	7.04439411935845
7	C17	R1	6.83289001416474
7	C12	R1	7.14974711950468
7	C10	R1	7.28540221886225
7	C3	R1	7.11894107272351
7	C14	R1	7.15987133677839
7	C5	R1	7.15987133677839
7	C9	R1	7.2667865406949
7	C24	R1	7.4178525148859
7	C6	R1	7.39231742277876
7	C21	R1	7.27612440527424
7	C19	R1	7.2667865406949
7	C1	R1	7.03342300153745
7	C22	R1	6.96578428466209
7	C4	R1	7.37503943134692
7	C13	R1	7.11894107272351
7	C18	R1	6.8703647195834
7	C15	R1	7.18982455888002
7	C11	R1	7.39231742277876
7	C16	R1	7.21916852046216
7	C8	R1	6.91886323727459
7	C7	R1	7.54689445988764
8	C23	R1	7.34872815423108
8	C17	R1	7.45121111183233
8	C12	R1	7.37503943134692
8	C10	R1	7.23840473932508
8	C3	R1	7.33985000288462
8	C14	R1	7.12928301694497
8	C5	R1	7.23840473932508
8	C9	R1	7.20945336562895
8	C24	R1	6.97727992349992
8	C6	R1	7.14974711950468
8	C21	R1	7.20945336562895
8	C19	R1	7.38370429247405
8	C1	R1	7.06608919045777
8	C22	R1	7.11894107272351
8	C4	R1	7.44294349584873
8	C13	R1	7.21916852046216
8	C18	R1	7.33091687811462
8	C15	R1	7.17990909001493
8	C11	R1	7.27612440527424
8	C16	R1	7.27612440527424
8	C8	R1	7.32192809488736
8	C20	R1	7.21916852046216
8	C7	R1	7.39231742277876
9	C23	R1	7.48381577726426
9	C17	R1	7.14974711950468
9	C12	R1	6.97727992349992
9	C10	R1	7.5077946401987
9	C3	R1	7.12928301694497
9	C14	R1	7.14974711950468
9	C5	R1	7.15987133677839
9	C9	R1	6.93073733756289
9	C24	R1	7.55458885167764
9	C6	R1	7.27612440527424
9	C21	R1	7.21916852046216
9	C19	R1	7.16992500144231
9	C1	R1	7.21916852046216
9	C22	R1	7.24792751344359
9	C4	R1	7.14974711950468
9	C13	R1	7.12928301694497
9	C18	R1	7.53138146051631
9	C15	R1	7.49185309632967
9	C11	R1	7.11894107272351
9	C16	R1	6.94251450533924
9	C8	R1	7.19967234483636
9	C20	R1	7.19967234483636
9	C7	R1	7.31288295528436
10	C17	R1	7.04439411935845
10	C10	R1	7.16992500144231
10	C3	R1	7.43462822763672
10	C14	R1	7.18982455888002
10	C5	R1	7.2667865406949
10	C9	R1	7.21916852046216
10	C24	R1	7.24792751344359
10	C21	R1	7.09803208296053
10	C19	R1	7.17990909001493
10	C1	R1	7.05528243550119
10	C22	R1	7.04439411935845
10	C4	R1	7.20945336562895
10	C13	R1	7.20945336562895
10	C18	R1	7.17990909001493
10	C15	R1	7.24792751344359
10	C11	R1	6.90689059560852
10	C16	R1	7.3037807481771
10	C8	R1	7.21916852046216
10	C20	R1	6.98868468677217
10	C7	R1	7.14974711950468
11	C23	R1	7.15987133677839
11	C17	R1	7.2667865406949
11	C12	R1	7.32192809488736
11	C10	R1	7.38370429247405
11	C3	R1	7.18982455888002
11	C5	R1	7.39231742277876
11	C9	R1	7.01122725542325
11	C24	R1	7.36632221424582
11	C6	R1	7.10852445677817
11	C19	R1	7.32192809488736
11	C22	R1	7.39231742277876
11	C4	R1	7.33091687811462
11	C13	R1	7.3037807481771
11	C18	R1	7.16992500144231
11	C15	R1	7.10852445677817
11	C11	R1	7.2667865406949
11	C16	R1	7.23840473932508
11	C8	R1	7.36632221424582
11	C20	R1	7.59245703726808
11	C7	R1	7.4594316186373
12	C23	R1	7.29462074889163
12	C17	R1	7.38370429247405
12	C12	R1	7.27612440527424
12	C10	R1	6.68650052718322
12	C3	R1	7.18982455888002
12	C14	R1	7.16992500144231
12	C5	R1	7.05528243550119
12	C24	R1	7.20945336562895
12	C6	R1	7.18982455888002
12	C21	R1	7.467605550083
12	C19	R1	6.98868468677217
12	C22	R1	7.23840473932508
12	C4	R1	7.18982455888002
12	C13	R1	7.34872815423108
12	C18	R1	7.43462822763672
12	C15	R1	7.45121111183233
12	C11	R1	7.25738784269265
12	C16	R1	7.23840473932508
12	C8	R1	7.2667865406949
12	C20	R1	7.33985000288462
12	C7	R1	7.4594316186373
13	C23	R1	7.15987133677839
13	C17	R1	7.49984588708321
13	C12	R1	7.03342300153745
13	C10	R1	7.01122725542325
13	C14	R1	7.21916852046216
13	C5	R1	7.32192809488736
13	C24	R1	6.96578428466209
13	C6	R1	6.98868468677217
13	C21	R1	7.33091687811462
13	C1	R1	7.17990909001493
13	C22	R1	7.32192809488736
13	C4	R1	7.09803208296053
13	C13	R1	7.4594316186373
13	C18	R1	7
13	C15	R1	7.38370429247405
13	C11	R1	7.4178525148859
13	C16	R1	7.3037807481771
13	C8	R1	7.12928301694497
13	C20	R1	7.17990909001493
13	C7	R1	7.18982455888002
14	C23	R1	7.04439411935845
14	C17	R1	7.11894107272351
14	C12	R1	7.20945336562895
14	C10	R1	7.3037807481771
14	C3	R1	7.28540221886225
14	C14	R1	7.4093909361377
14	C9	R1	7.4178525148859
14	C24	R1	7.45121111183233
14	C6	R1	7.23840473932508
14	C19	R1	7.16992500144231
14	C1	R1	7.28540221886225
14	C4	R1	7.3037807481771
14	C13	R1	7.13955135239879
14	C18	R1	7.28540221886225
14	C15	R1	7.2667865406949
14	C11	R1	7.13955135239879
14	C16	R1	7.12928301694497
14	C20	R1	7.40087943628218
14	C7	R1	7
15	C23	R1	7.08746284125034
15	C17	R1	7.31288295528436
15	C12	R1	7.23840473932508
15	C10	R1	7.24792751344359
15	C3	R1	7.32192809488736
15	C5	R1	7.39231742277876
15	C9	R1	7.11894107272351
15	C6	R1	6.95419631038687
15	C21	R1	7.12928301694497
15	C19	R1	7.38370429247405
15	C1	R1	7.22881869049588
15	C22	R1	7.21916852046216
15	C4	R1	7.4178525148859
15	C13	R1	7.2667865406949
15	C18	R1	7.31288295528436
15	C11	R1	7.31288295528436
15	C16	R1	7.35755200461808
15	C8	R1	7.467605550083
15	C20	R1	7.29462074889163
15	C7	R1	7.29462074889163
16	C23	R1	7.37503943134692
16	C17	R1	7.11894107272351
16	C12	R1	7.20945336562895
16	C10	R1	7.19967234483636
16	C3	R1	7.10852445677817
16	C14	R1	7.33091687811462
16	C5	R1	7.19967234483636
16	C9	R1	7.28540221886225
16	C24	R1	7.35755200461808
16	C6	R1	7.20945336562895
16	C21	R1	7.19967234483636
16	C19	R1	7.16992500144231
16	C1	R1	7.21916852046216
16	C22	R1	7.35755200461808
16	C4	R1	7.13955135239879
16	C18	R1	7.39231742277876
16	C15	R1	7.4262647547021
16	C11	R1	7.12928301694497
16	C16	R1	6.95419631038687
16	C20	R1	7.07681559705083
16	C7	R1	7.11894107272351
17	C23	R1	7.04439411935845
17	C17	R1	7.37503943134692
17	C12	R1	7.51569983828404
17	C10	R1	7.27612440527424
17	C3	R1	7.15987133677839
17	C14	R1	7.14974711950468
17	C9	R1	7.25738784269265
17	C24	R1	7.2667865406949
17	C21	R1	7.06608919045777
17	C19	R1	7
17	C1	R1	7.09803208296053
17	C22	R1	7.33985000288462
17	C4	R1	7.4093909361377
17	C18	R1	7.31288295528436
17	C15	R1	7.31288295528436
17	C11	R1	7.16992500144231
17	C16	R1	7.22881869049588
17	C8	R1	7.17990909001493
17	C20	R1	7.2667865406949
17	C7	R1	7.7279204545632
18	C23	R1	7.16992500144231
18	C17	R1	7.09803208296053
18	C12	R1	7.04439411935845
18	C10	R1	7.4178525148859
18	C3	R1	7.33091687811462
18	C14	R1	7.17990909001493
18	C5	R1	7.20945336562895
18	C9	R1	7.11894107272351
18	C24	R1	7.39231742277876
18	C6	R1	7.24792751344359
18	C19	R1	7.11894107272351
18	C1	R1	7.08746284125034
18	C22	R1	7.14974711950468
18	C4	R1	7.33985000288462
18	C18	R1	7.4178525148859
18	C15	R1	7.33985000288462
18	C11	R1	7.33091687811462
18	C16	R1	7.4178525148859
18	C8	R1	7.24792751344359
18	C20	R1	7.32192809488736
19	C23	R1	7.37503943134692
19	C17	R1	6.79441586635011
19	C12	R1	7.22881869049588
19	C10	R1	7.39231742277876
19	C3	R1	7.06608919045777
19	C14	R1	7.07681559705083
19	C9	R1	7.40087943628218
19	C24	R1	7.43462822763672
19	C6	R1	7.33091687811462
19	C19	R1	7.13955135239879
19	C1	R1	7.17990909001493
19	C22	R1	7.11894107272351
19	C4	R1	7.06608919045777
19	C13	R1	7.01122725542325
19	C18	R1	7.48381577726426
19	C15	R1	7.37503943134692
19	C11	R1	7.24792751344359
19	C16	R1	7.37503943134692
19	C20	R1	7.08746284125034
19	C7	R1	7.45121111183233
20	C23	R1	6.91886323727459
20	C17	R1	7.467605550083
20	C12	R1	7.33985000288462
20	C10	R1	7.36632221424582
20	C3	R1	7.22881869049588
20	C5	R1	7.16992500144231
20	C9	R1	6.89481776330794
20	C6	R1	7.3037807481771
20	C21	R1	7.18982455888002
20	C19	R1	6.97727992349992
20	C1	R1	7.35755200461808
20	C22	R1	6.96578428466209
20	C4	R1	7.17990909001493
20	C13	R1	7.28540221886225
20	C18	R1	7.29462074889163
20	C15	R1	7.2667865406949
20	C11	R1	7.13955135239879
20	C16	R1	6.98868468677217
20	C8	R1	7.20945336562895
20	C20	R1	7.31288295528436
20	C7	R1	7.27612440527424
21	C23	R1	7.33985000288462
21	C12	R1	6.95419631038687
21	C10	R1	7.27612440527424
21	C3	R1	7.39231742277876
21	C14	R1	7.22881869049588
21	C5	R1	7.13955135239879
21	C9	R1	7.36632221424582
21	C24	R1	7.2667865406949
21	C6	R1	7.23840473932508
21	C21	R1	7.18982455888002
21	C19	R1	7.04439411935845
21	C1	R1	7.31288295528436
21	C4	R1	7.44294349584873
21	C13	R1	7.18982455888002
21	C18	R1	7.52356195605701
21	C15	R1	7.33985000288462
21	C11	R1	7.07681559705083
21	C16	R1	6.8703647195834
21	C8	R1	7.14974711950468
21	C20	R1	7.33985000288462
21	C7	R1	7.3037807481771
22	C23	R1	7.22881869049588
22	C12	R1	7.04439411935845
22	C10	R1	7.12928301694497
22	C3	R1	6.98868468677217
22	C14	R1	7.3037807481771
22	C5	R1	7.12928301694497
22	C9	R1	7.35755200461808
22	C24	R1	7.25738784269265
22	C6	R1	7.2667865406949
22	C21	R1	7.3037807481771
22	C19	R1	7.18982455888002
22	C1	R1	7.36632221424582
22	C4	R1	7.11894107272351
22	C13	R1	7.33985000288462
22	C18	R1	7.03342300153745
22	C15	R1	7.20945336562895
22	C11	R1	7.23840473932508
22	C16	R1	7.23840473932508
22	C8	R1	7.4178525148859
22	C20	R1	7.01122725542325
22	C7	R1	7.11894107272351
23	C17	R1	7.32192809488736
23	C12	R1	7.22881869049588
23	C10	R1	7.34872815423108
23	C3	R1	7.14974711950468
23	C14	R1	7.19967234483636
23	C5	R1	7.21916852046216
23	C9	R1	7.03342300153745
23	C24	R1	7.21916852046216
23	C6	R1	7.4178525148859
23	C19	R1	7.29462074889163
23	C1	R1	7.5077946401987
23	C22	R1	7.17990909001493
23	C4	R1	7.12928301694497
23	C13	R1	7.44294349584873
23	C18	R1	7.08746284125034
23	C15	R1	7.37503943134692
23	C11	R1	7.25738784269265
23	C16	R1	7.18982455888002
23	C8	R1	7.4178525148859
23	C20	R1	7.3037807481771
23	C7	R1	7.06608919045777
24	C23	R1	7.11894107272351
24	C17	R1	7.13955135239879
24	C12	R1	7.08746284125034
24	C10	R1	7.14974711950468
24	C3	R1	7.23840473932508
24	C14	R1	7.17990909001493
24	C5	R1	7.33091687811462
24	C24	R1	6.98868468677217
24	C6	R1	7.03342300153745
24	C21	R1	7.4178525148859
24	C1	R1	7.29462074889163
24	C22	R1	7.33091687811462
24	C4	R1	7.23840473932508
24	C13	R1	7.38370429247405
24	C18	R1	7.4262647547021
24	C11	R1	7.07681559705083
24	C16	R1	7.56985560833095
24	C8	R1	7.16992500144231
24	C20	R1	7.18982455888002
24	C7	R1	7.36632221424582
25	C23	R1	7.5077946401987
25	C17	R1	7.25738784269265
25	C12	R1	7.06608919045777
25	C10	R1	7.33091687811462
25	C3	R1	7.09803208296053
25	C14	R1	7.08746284125034
25	C5	R1	6.97727992349992
25	C9	R1	7.03342300153745
25	C24	R1	7.20945336562895
25	C6	R1	7.04439411935845
25	C21	R1	7.01122725542325
25	C19	R1	6.98868468677217
25	C1	R1	7.18982455888002
25	C22	R1	7.07681559705083
25	C4	R1	7.34872815423108
25	C13	R1	7.48381577726426
25	C18	R1	7.12928301694497
25	C16	R1	7.31288295528436
25	C8	R1	7.34872815423108
25	C20	R1	7.13955135239879
25	C7	R1	7.28540221886225
26	C17	R1	7.28540221886225
26	C12	R1	7.25738784269265
26	C10	R1	7.28540221886225
26	C3	R1	7.22881869049588
26	C14	R1	7.15987133677839
26	C5	R1	7.39231742277876
26	C24	R1	7.13955135239879
26	C6	R1	7.49185309632967
26	C21	R1	7.29462074889163
26	C19	R1	7.4093909361377
26	C1	R1	7.09803208296053
26	C22	R1	7.01122725542325
26	C4	R1	7.39231742277876
26	C13	R1	7.2667865406949
26	C18	R1	7.02236781302845
26	C15	R1	7.36632221424582
26	C11	R1	7.02236781302845
26	C16	R1	7.5077946401987
26	C8	R1	7.24792751344359
26	C20	R1	7.16992500144231
26	C7	R1	7.27612440527424
27	C23	R1	7.20945336562895
27	C17	R1	7.467605550083
27	C12	R1	7.15987133677839
27	C10	R1	7.12928301694497
27	C3	R1	7.25738784269265
27	C14	R1	7.25738784269265
27	C5	R1	7.4262647547021
27	C9	R1	7.14974711950468
27	C24	R1	7.22881869049588
27	C6	R1	7.3037807481771
27	C21	R1	7.10852445677817
27	C19	R1	7.31288295528436
27	C1	R1	7.22881869049588
27	C22	R1	7.21916852046216
27	C4	R1	7.29462074889163
27	C13	R1	7.22881869049588
27	C18	R1	7.32192809488736
27	C15	R1	7.22881869049588
27	C11	R1	7.22881869049588
27	C16	R1	7.43462822763672
27	C8	R1	6.95419631038687
27	C20	R1	7.2667865406949
27	C7	R1	7.24792751344359
28	C23	R1	7.36632221424582
28	C17	R1	7.33091687811462
28	C12	R1	6.84549005094437
28	C10	R1	7.24792751344359
28	C3	R1	7.3037807481771
28	C14	R1	7.45121111183233
28	C5	R1	7.49984588708321
28	C9	R1	7.03342300153745
28	C24	R1	7.09803208296053
28	C6	R1	7.19967234483636
28	C21	R1	7.4093909361377
28	C19	R1	7.4093909361377
28	C1	R1	7.19967234483636
28	C22	R1	7.12928301694497
28	C4	R1	7.35755200461808
28	C13	R1	7.3037807481771
28	C18	R1	7.25738784269265
28	C15	R1	7.15987133677839
28	C11	R1	7.06608919045777
28	C16	R1	7.55458885167764
28	C8	R1	7.24792751344359
28	C20	R1	7.33985000288462
28	C7	R1	7.33985000288462
29	C23	R1	7.16992500144231
29	C17	R1	7.4178525148859
29	C12	R1	7.32192809488736
29	C10	R1	7.21916852046216
29	C3	R1	7.4178525148859
29	C5	R1	7.27612440527424
29	C9	R1	7.13955135239879
29	C24	R1	7.27612440527424
29	C6	R1	7.19967234483636
29	C21	R1	7.33091687811462
29	C19	R1	7.4594316186373
29	C1	R1	7.48381577726426
29	C22	R1	7.28540221886225
29	C13	R1	7.04439411935845
29	C18	R1	7.48381577726426
29	C15	R1	7.23840473932508
29	C11	R1	7.33091687811462
29	C16	R1	7.04439411935845
29	C8	R1	7.32192809488736
29	C20	R1	7.4093909361377
29	C7	R1	7.20945336562895
30	C23	R1	7.10852445677817
30	C17	R1	7.3037807481771
30	C12	R1	7.28540221886225
30	C10	R1	7.28540221886225
30	C14	R1	7.40087943628218
30	C5	R1	7.09803208296053
30	C9	R1	7.20945336562895
30	C24	R1	7.16992500144231
30	C6	R1	7.14974711950468
30	C21	R1	7.4757334309664
30	C19	R1	7.13955135239879
30	C1	R1	7.4594316186373
30	C22	R1	7.19967234483636
30	C4	R1	7.28540221886225
30	C18	R1	7.4262647547021
30	C15	R1	7.24792751344359
30	C16	R1	6.96578428466209
30	C8	R1	7.25738784269265
30	C20	R1	7.12928301694497
30	C7	R1	7.27612440527424
31	C17	R1	7.16992500144231
31	C12	R1	7.45121111183233
31	C10	R1	7.34872815423108
31	C3	R1	7.09803208296053
31	C14	R1	7.53138146051631
31	C5	R1	7.33985000288462
31	C9	R1	7.06608919045777
31	C24	R1	7.20945336562895
31	C6	R1	7.38370429247405
31	C21	R1	7.17990909001493
31	C19	R1	7.22881869049588
31	C1	R1	7.19967234483636
31	C22	R1	7.16992500144231
31	C4	R1	7.21916852046216
31	C18	R1	7.12928301694497
31	C15	R1	6.84549005094437
31	C11	R1	7.03342300153745
31	C16	R1	7.21916852046216
31	C8	R1	7.2667865406949
31	C20	R1	7.31288295528436
31	C7	R1	7.34872815423108
32	C23	R1	7.45121111183233
32	C12	R1	7.09803208296053
32	C10	R1	7.40087943628218
32	C3	R1	7.14974711950468
32	C14	R1	6.95419631038687
32	C5	R1	7.12928301694497
32	C9	R1	7.4178525148859
32	C24	R1	7
32	C6	R1	7.14974711950468
32	C19	R1	7.25738784269265
32	C1	R1	7.08746284125034
32	C22	R1	7
32	C4	R1	7.4594316186373
32	C13	R1	7.2667865406949
32	C15	R1	7.08746284125034
32	C8	R1	7.25738784269265
32	C20	R1	7.69348695749933
32	C7	R1	7.01122725542325
33	C17	R1	7.35755200461808
33	C12	R1	7.4093909361377
33	C10	R1	7.37503943134692
33	C3	R1	7.40087943628218
33	C14	R1	7.43462822763672
33	C5	R1	7.27612440527424
33	C6	R1	7.34872815423108
33	C21	R1	7.17990909001493
33	C19	R1	7.07681559705083
33	C1	R1	6.97727992349992
33	C22	R1	7.27612440527424
33	C4	R1	7.21916852046216
33	C13	R1	7.15987133677839
33	C15	R1	7.09803208296053
33	C11	R1	7.29462074889163
33	C8	R1	7.62205181945638
33	C20	R1	6.96578428466209
33	C7	R1	7.31288295528436
34	C17	R1	7.39231742277876
34	C12	R1	7.21916852046216
34	C10	R1	7.11894107272351
34	C14	R1	7.33091687811462
34	C5	R1	7.40087943628218
34	C9	R1	7.49185309632967
34	C24	R1	6.98868468677217
34	C6	R1	7.29462074889163
34	C21	R1	6.98868468677217
34	C19	R1	7.35755200461808
34	C1	R1	7.23840473932508
34	C22	R1	7.25738784269265
34	C4	R1	7.33985000288462
34	C13	R1	7.4093909361377
34	C18	R1	7.28540221886225
34	C15	R1	7.34872815423108
34	C11	R1	7.43462822763672
34	C16	R1	7.4093909361377
34	C8	R1	6.88264304936184
34	C20	R1	7.28540221886225
34	C7	R1	7.33985000288462
35	C23	R1	7.49984588708321
35	C17	R1	7.05528243550119
35	C12	R1	7.48381577726426
35	C10	R1	7.14974711950468
35	C3	R1	7.21916852046216
35	C5	R1	6.8703647195834
35	C9	R1	7.21916852046216
35	C21	R1	7.32192809488736
35	C19	R1	7.04439411935845
35	C1	R1	7.2667865406949
35	C22	R1	7.14974711950468
35	C4	R1	7.12928301694497
35	C13	R1	7.12928301694497
35	C18	R1	7.13955135239879
35	C15	R1	7.58496250072116
35	C11	R1	7.02236781302845
35	C16	R1	7.33985000288462
35	C8	R1	7.44294349584873
35	C20	R1	7.03342300153745
35	C7	R1	7.4178525148859
36	C23	R1	7.24792751344359
36	C17	R1	7.19967234483636
36	C12	R1	7.31288295528436
36	C10	R1	7.13955135239879
36	C14	R1	7.2667865406949
36	C5	R1	7.23840473932508
36	C9	R1	7.45121111183233
36	C24	R1	7.28540221886225
36	C6	R1	7.32192809488736
36	C21	R1	7.40087943628218
36	C19	R1	7.4093909361377
36	C1	R1	7.05528243550119
36	C22	R1	6.95419631038687
36	C4	R1	7.4178525148859
36	C13	R1	7.11894107272351
36	C18	R1	7.33091687811462
36	C15	R1	7.21916852046216
36	C11	R1	7.12928301694497
36	C16	R1	7.20945336562895
36	C8	R1	7.15987133677839
36	C20	R1	7.08746284125034
36	C7	R1	7.07681559705083
37	C23	R1	6.84549005094437
37	C17	R1	7.16992500144231
37	C12	R1	7.27612440527424
37	C10	R1	7.38370429247405
37	C3	R1	6.91886323727459
37	C14	R1	7.14974711950468
37	C5	R1	7.40087943628218
37	C9	R1	7.02236781302845
37	C24	R1	7.4262647547021
37	C21	R1	7.4093909361377
37	C19	R1	7.32192809488736
37	C1	R1	7.24792751344359
37	C22	R1	7.19967234483636
37	C4	R1	7.08746284125034
37	C18	R1	7.13955135239879
37	C11	R1	7.32192809488736
37	C16	R1	7.33985000288462
37	C8	R1	7.38370429247405
37	C20	R1	6.85798099512757
37	C7	R1	7.45121111183233
38	C23	R1	7.07681559705083
38	C17	R1	7.14974711950468
38	C12	R1	7.33985000288462
38	C10	R1	7.25738784269265
38	C3	R1	7.01122725542325
38	C5	R1	7.22881869049588
38	C9	R1	7.31288295528436
38	C24	R1	7.36632221424582
38	C6	R1	7.52356195605701
38	C21	R1	7.20945336562895
38	C19	R1	7.4093909361377
38	C1	R1	7.31288295528436
38	C22	R1	7.14974711950468
38	C4	R1	6.93073733756289
38	C13	R1	7.05528243550119
38	C18	R1	7.01122725542325
38	C15	R1	7.3037807481771
38	C11	R1	7.3037807481771
38	C16	R1	7.23840473932508
38	C8	R1	7.2667865406949
38	C20	R1	6.90689059560852
38	C7	R1	7.21916852046216
39	C23	R1	7.15987133677839
39	C17	R1	7.3037807481771
39	C12	R1	7.18982455888002
39	C3	R1	7.35755200461808
39	C14	R1	7.24792751344359
39	C5	R1	7.51569983828404
39	C9	R1	7.38370429247405
39	C24	R1	7.38370429247405
39	C6	R1	7.53138146051631
39	C21	R1	7.15987133677839
39	C19	R1	7.01122725542325
39	C1	R1	7.03342300153745
39	C22	R1	7.16992500144231
39	C4	R1	7.16992500144231
39	C13	R1	7.33091687811462
39	C18	R1	7.24792751344359
39	C15	R1	7.49185309632967
39	C11	R1	7.2667865406949
39	C20	R1	7.28540221886225
39	C7	R1	7.05528243550119
40	C23	R1	7.14974711950468
40	C17	R1	7.21916852046216
40	C10	R1	7.32192809488736
40	C3	R1	7.35755200461808
40	C14	R1	7.02236781302845
40	C5	R1	7.11894107272351
40	C9	R1	7.38370429247405
40	C24	R1	6.94251450533924
40	C6	R1	7.28540221886225
40	C21	R1	7.22881869049588
40	C19	R1	7.03342300153745
40	C1	R1	7.19967234483636
40	C22	R1	7.33985000288462
40	C4	R1	7.53138146051631
40	C13	R1	7.35755200461808
40	C18	R1	7.12928301694497
40	C11	R1	7.33985000288462
40	C16	R1	7.22881869049588
40	C8	R1	7.03342300153745
40	C20	R1	7.2667865406949
40	C7	R1	7.11894107272351
41	C23	R1	7.23840473932508
41	C17	R1	7.32192809488736
41	C12	R1	7.31288295528436
41	C10	R1	7.33985000288462
41	C3	R1	7.25738784269265
41	C14	R1	7.467605550083
41	C5	R1	7.32192809488736
41	C9	R1	7.10852445677817
41	C24	R1	7.10852445677817
41	C6	R1	7.33985000288462
41	C21	R1	6.85798099512757
41	C19	R1	7.02236781302845
41	C1	R1	7.45121111183233
41	C22	R1	7.22881869049588
41	C4	R1	7.23840473932508
41	C13	R1	7.43462822763672
41	C18	R1	7
41	C15	R1	7.33091687811462
41	C11	R1	7.38370429247405
41	C16	R1	7.29462074889163
41	C8	R1	7.4093909361377
41	C20	R1	6.94251450533924
41	C7	R1	7.53138146051631
42	C23	R1	6.98868468677217
42	C17	R1	7.27612440527424
42	C12	R1	7.2667865406949
42	C10	R1	7.19967234483636
42	C3	R1	7.4178525148859
42	C14	R1	7.22881869049588
42	C5	R1	7.49984588708321
42	C24	R1	7.10852445677817
42	C6	R1	7.17990909001493
42	C21	R1	7.15987133677839
42	C19	R1	7.38370429247405
42	C1	R1	7.09803208296053
42	C22	R1	7.16992500144231
42	C4	R1	7.05528243550119
42	C13	R1	7.22881869049588
42	C18	R1	7.23840473932508
42	C15	R1	7.20945336562895
42	C11	R1	7.39231742277876
42	C16	R1	7.27612440527424
42	C8	R1	7.01122725542325
42	C20	R1	7.45121111183233
42	C7	R1	7
43	C23	R1	7.16992500144231
43	C17	R1	7.12928301694497
43	C12	R1	7.21916852046216
43	C10	R1	7.04439411935845
43	C3	R1	7.04439411935845
43	C14	R1	7.04439411935845
43	C5	R1	7.44294349584873
43	C24	R1	7.14974711950468
43	C6	R1	7.33985000288462
43	C21	R1	7.49984588708321
43	C19	R1	7.16992500144231
43	C1	R1	7.22881869049588
43	C4	R1	7.33985000288462
43	C13	R1	7.43462822763672
43	C18	R1	7.16992500144231
43	C15	R1	7.38370429247405
43	C11	R1	7.49984588708321
43	C20	R1	7.27612440527424
43	C7	R1	7.19967234483636
44	C23	R1	7.38370429247405
44	C17	R1	7.15987133677839
44	C12	R1	7.32192809488736
44	C10	R1	6.88264304936184
44	C3	R1	7.36632221424582
44	C5	R1	6.95419631038687
44	C9	R1	6.91886323727459
44	C24	R1	6.8703647195834
44	C6	R1	6.96578428466209
44	C21	R1	7.05528243550119
44	C19	R1	7.17990909001493
44	C1	R1	7.17990909001493
44	C22	R1	7.21916852046216
44	C4	R1	7.14974711950468
44	C13	R1	7.13955135239879
44	C18	R1	7.10852445677817
44	C15	R1	7.4262647547021
44	C11	R1	7.17990909001493
44	C16	R1	7.38370429247405
44	C8	R1	7.15987133677839
44	C20	R1	6.7279204545632
45	C23	R1	7.35755200461808
45	C17	R1	7.2667865406949
45	C12	R1	7.32192809488736
45	C10	R1	6.95419631038687
45	C3	R1	7.37503943134692
45	C14	R1	7.4093909361377
45	C5	R1	7.27612440527424
45	C9	R1	7.06608919045777
45	C24	R1	7.27612440527424
45	C6	R1	7.39231742277876
45	C1	R1	7.27612440527424
45	C22	R1	6.76818432477693
45	C4	R1	7.33091687811462
45	C13	R1	7.36632221424582
45	C18	R1	6.65821148275179
45	C11	R1	7.01122725542325
45	C16	R1	7.07681559705083
45	C8	R1	7.13955135239879
45	C20	R1	7.33091687811462
45	C7	R1	7.05528243550119
46	C23	R1	7.17990909001493
46	C17	R1	7.24792751344359
46	C12	R1	7.21916852046216
46	C10	R1	7.02236781302845
46	C3	R1	7.18982455888002
46	C14	R1	6.98868468677217
46	C5	R1	7.03342300153745
46	C9	R1	7.10852445677817
46	C24	R1	7.31288295528436
46	C6	R1	7.5077946401987
46	C21	R1	7.13955135239879
46	C1	R1	7.09803208296053
46	C22	R1	7.27612440527424
46	C4	R1	7
46	C13	R1	7.22881869049588
46	C18	R1	7.04439411935845
46	C15	R1	7.31288295528436
46	C11	R1	7.17990909001493
46	C16	R1	7.11894107272351
46	C8	R1	7.38370429247405
46	C20	R1	7.05528243550119
46	C7	R1	7.21916852046216
47	C23	R1	7.33091687811462
47	C17	R1	7.35755200461808
47	C12	R1	7.36632221424582
47	C10	R1	7.27612440527424
47	C14	R1	6.96578428466209
47	C5	R1	7.20945336562895
47	C24	R1	6.95419631038687
47	C6	R1	7.07681559705083
47	C21	R1	6.90689059560852
47	C19	R1	7.467605550083
47	C1	R1	7.14974711950468
47	C22	R1	7.3037807481771
47	C13	R1	7.12928301694497
47	C15	R1	7.03342300153745
47	C11	R1	7.467605550083
47	C16	R1	7.18982455888002
47	C8	R1	7.04439411935845
47	C20	R1	7.24792751344359
47	C7	R1	7.33985000288462
48	C23	R1	7.32192809488736
48	C17	R1	7.4757334309664
48	C12	R1	7.07681559705083
48	C10	R1	7.23840473932508
48	C3	R1	7.14974711950468
48	C5	R1	7.39231742277876
48	C24	R1	7.15987133677839
48	C6	R1	7.29462074889163
48	C21	R1	7.25738784269265
48	C19	R1	7.12928301694497
48	C1	R1	7.34872815423108
48	C22	R1	7.06608919045777
48	C4	R1	6.89481776330794
48	C13	R1	7.37503943134692
48	C18	R1	7.21916852046216
48	C15	R1	7.21916852046216
48	C16	R1	7.20945336562895
48	C8	R1	7.15987133677839
48	C20	R1	7.17990909001493
48	C7	R1	7.16992500144231
49	C23	R1	7.09803208296053
49	C17	R1	6.90689059560852
49	C12	R1	7.31288295528436
49	C10	R1	7.27612440527424
49	C14	R1	7.14974711950468
49	C5	R1	7.19967234483636
49	C9	R1	7.24792751344359
49	C24	R1	7.07681559705083
49	C6	R1	7.32192809488736
49	C21	R1	7.29462074889163
49	C19	R1	7.33091687811462
49	C1	R1	7.28540221886225
49	C22	R1	7.40087943628218
49	C4	R1	7.4093909361377
49	C13	R1	7.38370429247405
49	C18	R1	7.52356195605701
49	C15	R1	7.22881869049588
49	C11	R1	7.25738784269265
49	C16	R1	7.03342300153745
49	C8	R1	7.35755200461808
49	C20	R1	7.33985000288462
49	C7	R1	6.82017896241519
50	C23	R1	7.05528243550119
50	C17	R1	7.01122725542325
50	C10	R1	7.22881869049588
50	C3	R1	7.13955135239879
50	C14	R1	7.12928301694497
50	C5	R1	7.19967234483636
50	C9	R1	7.33985000288462
50	C24	R1	7.33985000288462
50	C6	R1	7.22881869049588
50	C19	R1	7.06608919045777
50	C1	R1	7.49185309632967
50	C22	R1	7.33091687811462
50	C13	R1	7.4093909361377
50	C18	R1	7.14974711950468
50	C15	R1	7.34872815423108
50	C11	R1	7.22881869049588
50	C8	R1	7.53915881110803
50	C20	R1	7.14974711950468
50	C7	R1	7.11894107272351
51	C23	R1	6.89481776330794
51	C17	R1	7.35755200461808
51	C12	R1	7.35755200461808
51	C10	R1	7.17990909001493
51	C3	R1	7.33985000288462
51	C14	R1	7.49185309632967
51	C5	R1	7.33091687811462
51	C9	R1	7.35755200461808
51	C6	R1	7.17990909001493
51	C19	R1	7.19967234483636
51	C1	R1	7.3037807481771
51	C22	R1	7.20945336562895
51	C4	R1	7.19967234483636
51	C13	R1	7.3037807481771
51	C18	R1	7.02236781302845
51	C15	R1	6.98868468677217
51	C11	R1	7.13955135239879
51	C20	R1	6.96578428466209
51	C7	R1	7.28540221886225
52	C23	R1	7.2667865406949
52	C10	R1	7.17990909001493
52	C3	R1	7.34872815423108
52	C14	R1	7.31288295528436
52	C5	R1	7.4178525148859
52	C9	R1	6.93073733756289
52	C24	R1	7.2667865406949
52	C6	R1	6.90689059560852
52	C21	R1	7.33985000288462
52	C19	R1	7.01122725542325
52	C1	R1	7.02236781302845
52	C22	R1	7.24792751344359
52	C4	R1	7.19967234483636
52	C13	R1	7.51569983828404
52	C18	R1	7.21916852046216
52	C15	R1	7.24792751344359
52	C11	R1	7.44294349584873
52	C8	R1	7.23840473932508
52	C20	R1	7.17990909001493
52	C7	R1	7.09803208296053
53	C23	R1	7.34872815423108
53	C17	R1	7.17990909001493
53	C10	R1	7.11894107272351
53	C3	R1	7.08746284125034
53	C14	R1	7.13955135239879
53	C5	R1	6.97727992349992
53	C9	R1	7.16992500144231
53	C6	R1	7.44294349584873
53	C21	R1	7.28540221886225
53	C19	R1	7.4594316186373
53	C1	R1	6.97727992349992
53	C22	R1	7.34872815423108
53	C4	R1	7.44294349584873
53	C13	R1	7.2667865406949
53	C18	R1	7.22881869049588
53	C15	R1	6.84549005094437
53	C11	R1	7.31288295528436
53	C16	R1	7.08746284125034
53	C8	R1	7.18982455888002
53	C20	R1	7.05528243550119
53	C7	R1	7.16992500144231
54	C17	R1	6.97727992349992
54	C12	R1	7.29462074889163
54	C10	R1	7.39231742277876
54	C9	R1	7.38370429247405
54	C6	R1	7.25738784269265
54	C21	R1	6.94251450533924
54	C19	R1	7.17990909001493
54	C1	R1	7.27612440527424
54	C22	R1	7.31288295528436
54	C4	R1	7.12928301694497
54	C13	R1	7.03342300153745
54	C18	R1	7.09803208296053
54	C16	R1	7.20945336562895
54	C8	R1	7.20945336562895
54	C20	R1	6.98868468677217
54	C7	R1	7.33985000288462
55	C23	R1	6.96578428466209
55	C17	R1	7.21916852046216
55	C12	R1	7.05528243550119
55	C10	R1	7.4262647547021
55	C3	R1	7.44294349584873
55	C14	R1	7.28540221886225
55	C5	R1	7.08746284125034
55	C24	R1	6.93073733756289
55	C6	R1	7.22881869049588
55	C19	R1	7.4178525148859
55	C1	R1	7.07681559705083
55	C22	R1	7.08746284125034
55	C4	R1	7.28540221886225
55	C13	R1	7.33985000288462
55	C18	R1	7.45121111183233
55	C15	R1	7.02236781302845
55	C11	R1	7.37503943134692
55	C16	R1	7.14974711950468
55	C8	R1	7.20945336562895
55	C20	R1	7.33091687811462
55	C7	R1	7.04439411935845
56	C23	R1	7.04439411935845
56	C17	R1	7.4178525148859
56	C10	R1	7.6724253419715
56	C5	R1	7.39231742277876
56	C9	R1	7.17990909001493
56	C24	R1	7.21916852046216
56	C21	R1	7.21916852046216
56	C19	R1	7.07681559705083
56	C1	R1	7.24792751344359
56	C22	R1	7.03342300153745
56	C4	R1	7.18982455888002
56	C13	R1	7.43462822763672
56	C18	R1	7.11894107272351
56	C15	R1	7.25738784269265
56	C11	R1	7.07681559705083
56	C16	R1	7.13955135239879
56	C8	R1	7.20945336562895
56	C7	R1	7.40087943628218
57	C23	R1	6.96578428466209
57	C17	R1	7.25738784269265
57	C12	R1	7.37503943134692
57	C10	R1	7.21916852046216
57	C3	R1	7.25738784269265
57	C14	R1	7.08746284125034
57	C5	R1	7.31288295528436
57	C9	R1	7.14974711950468
57	C24	R1	7.09803208296053
57	C6	R1	7.45121111183233
57	C21	R1	7.15987133677839
57	C19	R1	7.51569983828404
57	C1	R1	6.94251450533924
57	C22	R1	7.22881869049588
57	C4	R1	7.18982455888002
57	C13	R1	7.52356195605701
57	C18	R1	7.21916852046216
57	C15	R1	7.16992500144231
57	C11	R1	7.4093909361377
57	C16	R1	7.66533591718518
57	C8	R1	7.39231742277876
57	C20	R1	7.22881869049588
57	C7	R1	7.33091687811462
58	C23	R1	7.15987133677839
58	C17	R1	7.05528243550119
58	C12	R1	7.5077946401987
58	C10	R1	7.53138146051631
58	C14	R1	7.16992500144231
58	C5	R1	7.13955135239879
58	C9	R1	7.69348695749933
58	C6	R1	7.12928301694497
58	C21	R1	7.10852445677817
58	C19	R1	7.17990909001493
58	C1	R1	6.98868468677217
58	C22	R1	7.32192809488736
58	C4	R1	7.28540221886225
58	C13	R1	7.45121111183233
58	C18	R1	7.53138146051631
58	C11	R1	7.14974711950468
58	C16	R1	7.3037807481771
58	C8	R1	7.09803208296053
58	C20	R1	7.3037807481771
58	C7	R1	7.40087943628218
59	C23	R1	7.24792751344359
59	C17	R1	7.37503943134692
59	C12	R1	7.33985000288462
59	C10	R1	7.25738784269265
59	C3	R1	7.06608919045777
59	C14	R1	7.13955135239879
59	C5	R1	7.12928301694497
59	C9	R1	7.14974711950468
59	C24	R1	7.27612440527424
59	C21	R1	7.4262647547021
59	C19	R1	7.20945336562895
59	C1	R1	7.45121111183233
59	C22	R1	7.25738784269265
59	C4	R1	7.2667865406949
59	C13	R1	7.2667865406949
59	C15	R1	7.52356195605701
59	C11	R1	7.14974711950468
59	C16	R1	7.15987133677839
59	C8	R1	7.18982455888002
59	C20	R1	7.39231742277876
59	C7	R1	7.4757334309664
60	C23	R1	7.4757334309664
60	C17	R1	7.15987133677839
60	C12	R1	7.19967234483636
60	C10	R1	7.06608919045777
60	C3	R1	7.20945336562895
60	C5	R1	7.13955135239879
60	C9	R1	7.28540221886225
60	C24	R1	7.32192809488736
60	C6	R1	7.22881869049588
60	C21	R1	7.15987133677839
60	C19	R1	7.12928301694497
60	C1	R1	7.38370429247405
60	C22	R1	7.15987133677839
60	C4	R1	7.37503943134692
60	C13	R1	6.82017896241519
60	C18	R1	7.22881869049588
60	C15	R1	7.29462074889163
60	C11	R1	7.22881869049588
60	C16	R1	7.35755200461808
60	C20	R1	7.01122725542325
60	C7	R1	7.03342300153745
61	C23	R1	7.36632221424582
61	C17	R1	7.29462074889163
61	C12	R1	7.33091687811462
61	C14	R1	6.95419631038687
61	C5	R1	7.37503943134692
61	C9	R1	7.12928301694497
61	C24	R1	7.24792751344359
61	C6	R1	7.17990909001493
61	C21	R1	7.4757334309664
61	C19	R1	7.33985000288462
61	C1	R1	7.27612440527424
61	C22	R1	7.4093909361377
61	C4	R1	7.18982455888002
61	C13	R1	6.89481776330794
61	C15	R1	7.19967234483636
61	C11	R1	7.18982455888002
61	C16	R1	7.33985000288462
61	C8	R1	7.18982455888002
61	C20	R1	7.29462074889163
61	C7	R1	7.11894107272351
62	C23	R1	7.3037807481771
62	C17	R1	7.23840473932508
62	C12	R1	7.33985000288462
62	C10	R1	7.22881869049588
62	C3	R1	7.16992500144231
62	C5	R1	7.22881869049588
62	C9	R1	7.10852445677817
62	C24	R1	7.14974711950468
62	C6	R1	6.94251450533924
62	C21	R1	6.95419631038687
62	C19	R1	7.4757334309664
62	C1	R1	7.11894107272351
62	C22	R1	7.09803208296053
62	C4	R1	7.3037807481771
62	C13	R1	7.19967234483636
62	C18	R1	6.93073733756289
62	C15	R1	7.19967234483636
62	C16	R1	7.43462822763672
62	C8	R1	7.31288295528436
62	C20	R1	6.95419631038687
62	C7	R1	7.25738784269265
63	C23	R1	7.28540221886225
63	C17	R1	7.22881869049588
63	C12	R1	7.15987133677839
63	C3	R1	7.31288295528436
63	C14	R1	7.11894107272351
63	C5	R1	7.14974711950468
63	C9	R1	7.10852445677817
63	C24	R1	6.84549005094437
63	C6	R1	7.4093909361377
63	C21	R1	7.17990909001493
63	C19	R1	7.06608919045777
63	C22	R1	7.12928301694497
63	C4	R1	7.33985000288462
63	C13	R1	7.28540221886225
63	C18	R1	7.12928301694497
63	C15	R1	7.10852445677817
63	C11	R1	7.34872815423108
63	C16	R1	7.51569983828404
63	C8	R1	7.11894107272351
63	C20	R1	7.15987133677839
63	C7	R1	7.31288295528436
64	C17	R1	7.07681559705083
64	C12	R1	7.32192809488736
64	C10	R1	7.25738784269265
64	C3	R1	7.16992500144231
64	C14	R1	7.20945336562895
64	C5	R1	7.45121111183233
64	C9	R1	7.19967234483636
64	C24	R1	7.23840473932508
64	C6	R1	7.24792751344359
64	C21	R1	7.53138146051631
64	C19	R1	6.88264304936184
64	C1	R1	7.24792751344359
64	C22	R1	7.33985000288462
64	C4	R1	7.38370429247405
64	C18	R1	7.19967234483636
64	C15	R1	7.16992500144231
64	C11	R1	7.32192809488736
64	C16	R1	7.40087943628218
64	C8	R1	7
64	C20	R1	7.10852445677817
64	C7	R1	7.28540221886225
65	C23	R1	7.38370429247405
65	C17	R1	7.17990909001493
65	C12	R1	7
65	C10	R1	7.38370429247405
65	C3	R1	6.90689059560852
65	C14	R1	7.467605550083
65	C5	R1	7.29462074889163
65	C9	R1	7.23840473932508
65	C6	R1	7.32192809488736
65	C21	R1	7.45121111183233
65	C19	R1	7.35755200461808
65	C1	R1	7.48381577726426
65	C22	R1	7.467605550083
65	C13	R1	7.09803208296053
65	C18	R1	7.07681559705083
65	C15	R1	7.21916852046216
65	C11	R1	7.13955135239879
65	C16	R1	7.5077946401987
65	C8	R1	6.97727992349992
65	C20	R1	7.04439411935845
65	C7	R1	7.12928301694497
66	C23	R1	7.21916852046216
66	C17	R1	7.32192809488736
66	C12	R1	7.24792751344359
66	C10	R1	7.21916852046216
66	C3	R1	7.15987133677839
66	C14	R1	7.16992500144231
66	C5	R1	7.31288295528436
66	C24	R1	7.49185309632967
66	C6	R1	7.29462074889163
66	C21	R1	7.19967234483636
66	C19	R1	7.37503943134692
66	C1	R1	7.4262647547021
66	C4	R1	7.08746284125034
66	C13	R1	7.27612440527424
66	C18	R1	7.08746284125034
66	C15	R1	7.35755200461808
66	C11	R1	7.06608919045777
66	C16	R1	7.05528243550119
66	C8	R1	6.88264304936184
66	C20	R1	7.45121111183233
66	C7	R1	7.3037807481771
67	C17	R1	7.21916852046216
67	C12	R1	7.21916852046216
67	C3	R1	7.09803208296053
67	C14	R1	7.25738784269265
67	C5	R1	6.97727992349992
67	C9	R1	7.17990909001493
67	C24	R1	7.03342300153745
67	C6	R1	7.37503943134692
67	C21	R1	7.3037807481771
67	C19	R1	7.2667865406949
67	C1	R1	7.24792751344359
67	C4	R1	7.4093909361377
67	C13	R1	7.33985000288462
67	C18	R1	7.4178525148859
67	C15	R1	7.22881869049588
67	C11	R1	7.24792751344359
67	C16	R1	7.17990909001493
67	C8	R1	7.24792751344359
68	C23	R1	7.21916852046216
68	C17	R1	7.25738784269265
68	C12	R1	7.06608919045777
68	C10	R1	7.34872815423108
68	C3	R1	7.27612440527424
68	C14	R1	7.13955135239879
68	C9	R1	7.01122725542325
68	C24	R1	7.43462822763672
68	C6	R1	7.29462074889163
68	C21	R1	7.24792751344359
68	C19	R1	7.33985000288462
68	C1	R1	7.03342300153745
68	C22	R1	7.57742882803575
68	C4	R1	7.37503943134692
68	C13	R1	7.17990909001493
68	C18	R1	7.23840473932508
68	C15	R1	7.38370429247405
68	C11	R1	7.11894107272351
68	C16	R1	7.4093909361377
68	C8	R1	7.24792751344359
68	C20	R1	7.02236781302845
68	C7	R1	7.32192809488736
69	C23	R1	7.32192809488736
69	C17	R1	7.20945336562895
69	C12	R1	7.18982455888002
69	C10	R1	7.12928301694497
69	C3	R1	7.40087943628218
69	C14	R1	7.06608919045777
69	C5	R1	7.07681559705083
69	C9	R1	7.33091687811462
69	C24	R1	7.10852445677817
69	C6	R1	7
69	C21	R1	7.33985000288462
69	C19	R1	7.16992500144231
69	C1	R1	7.25738784269265
69	C22	R1	7.16992500144231
69	C4	R1	7.28540221886225
69	C13	R1	7.07681559705083
69	C18	R1	7.25738784269265
69	C15	R1	7.28540221886225
69	C11	R1	7.18982455888002
69	C16	R1	7.24792751344359
69	C8	R1	7.07681559705083
69	C20	R1	7.10852445677817
69	C7	R1	6.90689059560852
70	C23	R1	7.17990909001493
70	C17	R1	7.25738784269265
70	C12	R1	7.11894107272351
70	C10	R1	7.27612440527424
70	C14	R1	7.17990909001493
70	C5	R1	7.35755200461808
70	C9	R1	7.35755200461808
70	C24	R1	7.25738784269265
70	C6	R1	7.36632221424582
70	C21	R1	7.33985000288462
70	C19	R1	7.29462074889163
70	C1	R1	7.21916852046216
70	C22	R1	7.2667865406949
70	C4	R1	7.14974711950468
70	C13	R1	7.24792751344359
70	C15	R1	7.08746284125034
70	C11	R1	7.25738784269265
70	C16	R1	7.18982455888002
70	C8	R1	7.40087943628218
70	C20	R1	7.59245703726808
71	C23	R1	7.45121111183233
71	C17	R1	7.03342300153745
71	C12	R1	7.44294349584873
71	C10	R1	7.06608919045777
71	C3	R1	7.33091687811462
71	C14	R1	7.23840473932508
71	C9	R1	7.28540221886225
71	C24	R1	7.09803208296053
71	C6	R1	7.35755200461808
71	C21	R1	7.10852445677817
71	C19	R1	7.01122725542325
71	C1	R1	7.32192809488736
71	C22	R1	7.33091687811462
71	C4	R1	7.10852445677817
71	C13	R1	7.18982455888002
71	C18	R1	6.98868468677217
71	C15	R1	7.10852445677817
71	C11	R1	6.97727992349992
71	C16	R1	6.96578428466209
71	C8	R1	7.10852445677817
71	C20	R1	7.40087943628218
71	C7	R1	7.3037807481771
72	C23	R1	7.49984588708321
72	C17	R1	7.3037807481771
72	C12	R1	6.84549005094437
72	C10	R1	7.23840473932508
72	C3	R1	7.18982455888002
72	C14	R1	7.22881869049588
72	C5	R1	7.40087943628218
72	C9	R1	7.3037807481771
72	C24	R1	7.28540221886225
72	C6	R1	7.08746284125034
72	C21	R1	7.02236781302845
72	C19	R1	7.16992500144231
72	C1	R1	7.35755200461808
72	C22	R1	7.3037807481771
72	C4	R1	7.15987133677839
72	C13	R1	7.12928301694497
72	C18	R1	7.39231742277876
72	C15	R1	7.32192809488736
72	C11	R1	7.33985000288462
72	C8	R1	7.09803208296053
72	C20	R1	7.24792751344359
72	C7	R1	7.20945336562895
73	C17	R1	7.19967234483636
73	C12	R1	7.13955135239879
73	C10	R1	7.20945336562895
73	C3	R1	7.25738784269265
73	C14	R1	7.02236781302845
73	C5	R1	7.16992500144231
73	C9	R1	6.94251450533924
73	C24	R1	7.11894107272351
73	C6	R1	7.23840473932508
73	C21	R1	7.29462074889163
73	C19	R1	7.10852445677817
73	C1	R1	7.3037807481771
73	C4	R1	7.23840473932508
73	C13	R1	7.31288295528436
73	C18	R1	7.14974711950468
73	C15	R1	7.3037807481771
73	C11	R1	7.02236781302845
73	C16	R1	7.24792751344359
73	C8	R1	7.12928301694497
73	C20	R1	7.04439411935845
73	C7	R1	7.21916852046216
74	C23	R1	7.13955135239879
74	C17	R1	7.38370429247405
74	C10	R1	7.32192809488736
74	C3	R1	7.13955135239879
74	C14	R1	7.15987133677839
74	C5	R1	7.34872815423108
74	C9	R1	7.55458885167764
74	C24	R1	7.4178525148859
74	C6	R1	7.04439411935845
74	C21	R1	7.03342300153745
74	C19	R1	7
74	C22	R1	7.11894107272351
74	C4	R1	7.17990909001493
74	C13	R1	6.98868468677217
74	C18	R1	7.13955135239879
74	C15	R1	7.29462074889163
74	C11	R1	7.20945336562895
74	C16	R1	7.27612440527424
74	C8	R1	7.25738784269265
74	C20	R1	7.44294349584873
75	C23	R1	7.19967234483636
75	C17	R1	7.02236781302845
75	C12	R1	7.05528243550119
75	C3	R1	7.06608919045777
75	C14	R1	7.34872815423108
75	C6	R1	7.08746284125034
75	C21	R1	7.14974711950468
75	C19	R1	7.18982455888002
75	C1	R1	7.03342300153745
75	C22	R1	7.51569983828404
75	C4	R1	7.03342300153745
75	C13	R1	7.4178525148859
75	C18	R1	7.33091687811462
75	C15	R1	7.24792751344359
75	C11	R1	7.23840473932508
75	C16	R1	7.29462074889163
75	C8	R1	7.28540221886225
75	C20	R1	7.09803208296053
75	C7	R1	7.33985000288462
76	C23	R1	7.2667865406949
76	C12	R1	7.23840473932508
76	C10	R1	7.45121111183233
76	C14	R1	7.03342300153745
76	C5	R1	7.33985000288462
76	C9	R1	7.40087943628218
76	C24	R1	7.16992500144231
76	C6	R1	7.33985000288462
76	C21	R1	7
76	C19	R1	7.21916852046216
76	C1	R1	7.17990909001493
76	C22	R1	7.05528243550119
76	C4	R1	7.20945336562895
76	C13	R1	7.28540221886225
76	C18	R1	7.27612440527424
76	C15	R1	7.06608919045777
76	C11	R1	7.44294349584873
76	C16	R1	6.97727992349992
76	C8	R1	7.4262647547021
76	C20	R1	7.20945336562895
76	C7	R1	7.14974711950468
77	C23	R1	7.14974711950468
77	C17	R1	7.34872815423108
77	C12	R1	7.53138146051631
77	C10	R1	7.23840473932508
77	C3	R1	7.35755200461808
77	C14	R1	7.02236781302845
77	C5	R1	7.33091687811462
77	C9	R1	7.49185309632967
77	C24	R1	7.33091687811462
77	C6	R1	7.24792751344359
77	C21	R1	7.32192809488736
77	C19	R1	7.70735913208088
77	C1	R1	7.23840473932508
77	C22	R1	7.08746284125034
77	C4	R1	7.11894107272351
77	C13	R1	7.22881869049588
77	C18	R1	7
77	C15	R1	7.12928301694497
77	C11	R1	7.22881869049588
77	C16	R1	7.10852445677817
77	C8	R1	7.34872815423108
77	C20	R1	6.96578428466209
77	C7	R1	6.96578428466209
78	C23	R1	7.33091687811462
78	C17	R1	7.10852445677817
78	C12	R1	7.34872815423108
78	C10	R1	7.25738784269265
78	C3	R1	7.16992500144231
78	C14	R1	7.15987133677839
78	C5	R1	7.08746284125034
78	C9	R1	7.37503943134692
78	C24	R1	7.18982455888002
78	C6	R1	7.44294349584873
78	C21	R1	7.60733031374961
78	C19	R1	7.4178525148859
78	C22	R1	7.33985000288462
78	C4	R1	7.14974711950468
78	C13	R1	7.18982455888002
78	C15	R1	7.18982455888002
78	C11	R1	7.14974711950468
78	C16	R1	7.32192809488736
78	C20	R1	7.04439411935845
78	C7	R1	7.29462074889163
79	C23	R1	7.27612440527424
79	C17	R1	7.20945336562895
79	C12	R1	7.32192809488736
79	C10	R1	7.21916852046216
79	C3	R1	7.09803208296053
79	C14	R1	7.21916852046216
79	C9	R1	7.11894107272351
79	C24	R1	7.08746284125034
79	C6	R1	7.14974711950468
79	C21	R1	7.04439411935845
79	C19	R1	7.23840473932508
79	C1	R1	7.01122725542325
79	C22	R1	7.40087943628218
79	C4	R1	7.15987133677839
79	C13	R1	7.17990909001493
79	C15	R1	7.45121111183233
79	C11	R1	7.07681559705083
79	C16	R1	7.23840473932508
79	C8	R1	7.27612440527424
79	C20	R1	7.61470984411521
79	C7	R1	7.33091687811462
80	C17	R1	7.15987133677839
80	C12	R1	7.25738784269265
80	C10	R1	7.23840473932508
80	C3	R1	7.07681559705083
80	C5	R1	7.12928301694497
80	C9	R1	7.38370429247405
80	C24	R1	7.25738784269265
80	C6	R1	7.16992500144231
80	C21	R1	7.45121111183233
80	C19	R1	7.36632221424582
80	C1	R1	7.01122725542325
80	C22	R1	7.16992500144231
80	C4	R1	7.51569983828404
80	C13	R1	7.51569983828404
80	C18	R1	7.25738784269265
80	C15	R1	7.37503943134692
80	C11	R1	7.06608919045777
80	C16	R1	7.31288295528436
80	C8	R1	7.2667865406949
80	C20	R1	7.34872815423108
80	C7	R1	7.11894107272351
81	C23	R1	7
81	C17	R1	7.12928301694497
81	C12	R1	7.33985000288462
81	C10	R1	7.4594316186373
81	C3	R1	7.48381577726426
81	C14	R1	7.38370429247405
81	C5	R1	7.34872815423108
81	C9	R1	7.40087943628218
81	C24	R1	7.21916852046216
81	C6	R1	7.12928301694497
81	C21	R1	7.22881869049588
81	C1	R1	7.34872815423108
81	C22	R1	6.88264304936184
81	C4	R1	7.21916852046216
81	C18	R1	7.25738784269265
81	C15	R1	7.09803208296053
81	C11	R1	7.10852445677817
81	C8	R1	7.32192809488736
81	C20	R1	7.34872815423108
81	C7	R1	7.3037807481771
82	C23	R1	7.2667865406949
82	C17	R1	7.24792751344359
82	C12	R1	7.25738784269265
82	C10	R1	7.27612440527424
82	C3	R1	7.09803208296053
82	C14	R1	7.11894107272351
82	C9	R1	7.12928301694497
82	C24	R1	7.38370429247405
82	C6	R1	7.24792751344359
82	C21	R1	7.5077946401987
82	C19	R1	7.34872815423108
82	C1	R1	7.49185309632967
82	C22	R1	7.33985000288462
82	C4	R1	7.03342300153745
82	C13	R1	7.43462822763672
82	C18	R1	7.36632221424582
82	C15	R1	7.35755200461808
82	C11	R1	7.33091687811462
82	C16	R1	7.02236781302845
82	C8	R1	7.4594316186373
82	C20	R1	7.11894107272351
82	C7	R1	7.13955135239879
83	C23	R1	7.22881869049588
83	C17	R1	7.25738784269265
83	C12	R1	7.31288295528436
83	C10	R1	7.44294349584873
83	C14	R1	7.38370429247405
83	C5	R1	7.12928301694497
83	C24	R1	7.63662462054365
83	C6	R1	7.27612440527424
83	C21	R1	7.11894107272351
83	C19	R1	7.20945336562895
83	C1	R1	7.27612440527424
83	C22	R1	7.27612440527424
83	C4	R1	7.21916852046216
83	C13	R1	7.29462074889163
83	C18	R1	7.22881869049588
83	C15	R1	7.09803208296053
83	C16	R1	7.25738784269265
83	C8	R1	7.05528243550119
83	C20	R1	7.18982455888002
83	C7	R1	7.37503943134692
84	C23	R1	7.4093909361377
84	C17	R1	7.02236781302845
84	C10	R1	7.25738784269265
84	C14	R1	7.19967234483636
84	C5	R1	7.39231742277876
84	C9	R1	7.08746284125034
84	C24	R1	7.12928301694497
84	C6	R1	7.09803208296053
84	C1	R1	7.09803208296053
84	C4	R1	7.34872815423108
84	C13	R1	7.12928301694497
84	C18	R1	7.14974711950468
84	C16	R1	7.06608919045777
84	C8	R1	7.10852445677817
84	C20	R1	7.31288295528436
84	C7	R1	7.20945336562895
85	C23	R1	7.28540221886225
85	C17	R1	6.95419631038687
85	C12	R1	7.06608919045777
85	C10	R1	7.18982455888002
85	C3	R1	6.96578428466209
85	C14	R1	7.34872815423108
85	C5	R1	7.34872815423108
85	C9	R1	7.14974711950468
85	C24	R1	7.07681559705083
85	C6	R1	7.55458885167764
85	C21	R1	6.82017896241519
85	C19	R1	7.29462074889163
85	C1	R1	7.19967234483636
85	C22	R1	7.4178525148859
85	C4	R1	7.33985000288462
85	C13	R1	7.34872815423108
85	C18	R1	7.33985000288462
85	C15	R1	7.37503943134692
85	C11	R1	7.34872815423108
85	C8	R1	7.20945336562895
85	C20	R1	7.22881869049588
85	C7	R1	7.13955135239879
86	C23	R1	7.23840473932508
86	C17	R1	7.24792751344359
86	C12	R1	7.36632221424582
86	C10	R1	7.32192809488736
86	C3	R1	7.4594316186373
86	C14	R1	7.04439411935845
86	C9	R1	7.03342300153745
86	C24	R1	7.17990909001493
86	C6	R1	7.27612440527424
86	C21	R1	7.33985000288462
86	C19	R1	7.34872815423108
86	C1	R1	7.23840473932508
86	C22	R1	7.3037807481771
86	C4	R1	7.14974711950468
86	C13	R1	7.03342300153745
86	C15	R1	7.20945336562895
86	C11	R1	7.36632221424582
86	C16	R1	7.36632221424582
86	C8	R1	7.29462074889163
86	C20	R1	7.08746284125034
86	C7	R1	7.11894107272351
87	C23	R1	7.04439411935845
87	C17	R1	7.16992500144231
87	C12	R1	6.79441586635011
87	C10	R1	7.17990909001493
87	C3	R1	7.12928301694497
87	C14	R1	7.14974711950468
87	C5	R1	6.8703647195834
87	C9	R1	7.34872815423108
87	C24	R1	7.51569983828404
87	C6	R1	7.13955135239879
87	C21	R1	7.22881869049588
87	C1	R1	7.18982455888002
87	C22	R1	7.31288295528436
87	C4	R1	7.14974711950468
87	C13	R1	7.19967234483636
87	C18	R1	7.49984588708321
87	C15	R1	7.05528243550119
87	C11	R1	7.13955135239879
87	C16	R1	7.32192809488736
87	C8	R1	7.36632221424582
87	C20	R1	7.31288295528436
87	C7	R1	7.23840473932508
88	C23	R1	7.16992500144231
88	C17	R1	7.14974711950468
88	C12	R1	7.27612440527424
88	C10	R1	7.28540221886225
88	C3	R1	7.39231742277876
88	C14	R1	7.15987133677839
88	C5	R1	7.2667865406949
88	C9	R1	7.32192809488736
88	C24	R1	7.15987133677839
88	C6	R1	7.15987133677839
88	C21	R1	7.4262647547021
88	C19	R1	7.37503943134692
88	C1	R1	7.35755200461808
88	C22	R1	7.07681559705083
88	C4	R1	7.23840473932508
88	C13	R1	7.19967234483636
88	C18	R1	7.16992500144231
88	C15	R1	7.31288295528436
88	C11	R1	7.07681559705083
88	C16	R1	6.90689059560852
88	C8	R1	7.48381577726426
88	C20	R1	7.31288295528436
88	C7	R1	7.18982455888002
89	C23	R1	7.22881869049588
89	C12	R1	7.60733031374961
89	C10	R1	7.14974711950468
89	C3	R1	7.11894107272351
89	C5	R1	7.20945336562895
89	C9	R1	7.18982455888002
89	C24	R1	7.467605550083
89	C6	R1	7.13955135239879
89	C21	R1	7.28540221886225
89	C19	R1	7.32192809488736
89	C1	R1	7.05528243550119
89	C22	R1	7.27612440527424
89	C4	R1	7.24792751344359
89	C18	R1	6.97727992349992
89	C15	R1	7.22881869049588
89	C11	R1	7.49984588708321
89	C16	R1	7.17990909001493
89	C8	R1	7
89	C7	R1	7.3037807481771
90	C23	R1	7.35755200461808
90	C17	R1	7.19967234483636
90	C12	R1	7.2667865406949
90	C10	R1	7.10852445677817
90	C3	R1	7.25738784269265
90	C14	R1	7.14974711950468
90	C5	R1	7.37503943134692
90	C9	R1	7.16992500144231
90	C24	R1	7.53915881110803
90	C6	R1	7.19967234483636
90	C21	R1	7.05528243550119
90	C19	R1	7.18982455888002
90	C1	R1	6.89481776330794
90	C22	R1	7.33985000288462
90	C4	R1	7.2667865406949
90	C13	R1	7.33091687811462
90	C18	R1	7.16992500144231
90	C15	R1	7.19967234483636
90	C11	R1	7.17990909001493
90	C16	R1	7.24792751344359
90	C8	R1	7.17990909001493
90	C20	R1	7.20945336562895
90	C7	R1	7.34872815423108
91	C17	R1	7.21916852046216
91	C10	R1	7.31288295528436
91	C3	R1	6.88264304936184
91	C5	R1	7
91	C9	R1	7.21916852046216
91	C24	R1	7.36632221424582
91	C6	R1	7.12928301694497
91	C21	R1	7.67948009950545
91	C19	R1	7.4178525148859
91	C1	R1	7.3037807481771
91	C22	R1	7.32192809488736
91	C4	R1	7.10852445677817
91	C13	R1	7.28540221886225
91	C18	R1	7.19967234483636
91	C15	R1	7.06608919045777
91	C11	R1	7.33091687811462
91	C16	R1	6.96578428466209
91	C8	R1	7.22881869049588
91	C20	R1	7.28540221886225
91	C7	R1	7.16992500144231
92	C23	R1	7.19967234483636
92	C17	R1	6.82017896241519
92	C12	R1	7.31288295528436
92	C10	R1	7.36632221424582
92	C3	R1	7.16992500144231
92	C14	R1	7.08746284125034
92	C5	R1	7.18982455888002
92	C9	R1	7.16992500144231
92	C24	R1	7.13955135239879
92	C6	R1	7.29462074889163
92	C19	R1	7.49185309632967
92	C1	R1	7.06608919045777
92	C22	R1	7.03342300153745
92	C4	R1	7.01122725542325
92	C13	R1	7.20945336562895
92	C18	R1	7.27612440527424
92	C11	R1	7.53138146051631
92	C8	R1	7.06608919045777
92	C20	R1	6.89481776330794
92	C7	R1	7.05528243550119
93	C23	R1	7.07681559705083
93	C17	R1	7.19967234483636
93	C12	R1	7
93	C10	R1	7.22881869049588
93	C14	R1	7.3037807481771
93	C5	R1	7.08746284125034
93	C9	R1	7.08746284125034
93	C24	R1	7.14974711950468
93	C6	R1	7.38370429247405
93	C21	R1	7.31288295528436
93	C19	R1	7.13955135239879
93	C1	R1	7.3037807481771
93	C22	R1	7.52356195605701
93	C4	R1	7.3037807481771
93	C13	R1	7.24792751344359
93	C18	R1	7.45121111183233
93	C15	R1	7.14974711950468
93	C11	R1	7.5077946401987
93	C16	R1	7.08746284125034
93	C8	R1	7.37503943134692
93	C20	R1	7.33091687811462
93	C7	R1	7.11894107272351
94	C23	R1	7.22881869049588
94	C17	R1	7.15987133677839
94	C12	R1	7.16992500144231
94	C10	R1	7.07681559705083
94	C3	R1	7.21916852046216
94	C14	R1	7.12928301694497
94	C5	R1	7.39231742277876
94	C9	R1	7.33091687811462
94	C24	R1	7.25738784269265
94	C6	R1	7.19967234483636
94	C21	R1	7.31288295528436
94	C19	R1	7.04439411935845
94	C1	R1	7.05528243550119
94	C22	R1	7
94	C4	R1	7.19967234483636
94	C13	R1	7.29462074889163
94	C18	R1	7.05528243550119
94	C15	R1	7.36632221424582
94	C16	R1	7.38370429247405
94	C8	R1	7.25738784269265
94	C20	R1	7.06608919045777
95	C23	R1	7.13955135239879
95	C17	R1	7.23840473932508
95	C12	R1	7.10852445677817
95	C10	R1	7.33985000288462
95	C3	R1	7.18982455888002
95	C14	R1	7.33091687811462
95	C5	R1	7.37503943134692
95	C9	R1	7.38370429247405
95	C24	R1	7.33985000288462
95	C6	R1	7.4093909361377
95	C21	R1	7.06608919045777
95	C19	R1	7.33091687811462
95	C1	R1	7.36632221424582
95	C22	R1	7.17990909001493
95	C4	R1	7.2667865406949
95	C13	R1	7.45121111183233
95	C18	R1	7.21916852046216
95	C11	R1	7.18982455888002
95	C16	R1	7.04439411935845
95	C20	R1	7.33091687811462
95	C7	R1	7.16992500144231
96	C23	R1	7.45121111183233
96	C17	R1	7.12928301694497
96	C12	R1	7.34872815423108
96	C10	R1	7.3037807481771
96	C3	R1	7.24792751344359
96	C5	R1	7.20945336562895
96	C24	R1	7.18982455888002
96	C6	R1	7.4594316186373
96	C19	R1	7.19967234483636
96	C1	R1	7.04439411935845
96	C22	R1	7.43462822763672
96	C4	R1	7.40087943628218
96	C13	R1	7.31288295528436
96	C18	R1	7.09803208296053
96	C15	R1	7.17990909001493
96	C11	R1	7.4757334309664
96	C16	R1	7.24792751344359
96	C8	R1	7.45121111183233
96	C20	R1	7.07681559705083
96	C7	R1	7.40087943628218
97	C23	R1	7.33091687811462
97	C17	R1	6.95419631038687
97	C12	R1	7.28540221886225
97	C10	R1	7.01122725542325
97	C3	R1	7.31288295528436
97	C14	R1	7.2667865406949
97	C5	R1	6.93073733756289
97	C9	R1	7.22881869049588
97	C24	R1	7.40087943628218
97	C6	R1	7.22881869049588
97	C21	R1	7.22881869049588
97	C19	R1	7.29462074889163
[truncated: 14,594 more rows]
