# Supplementary material for: Stochastic modelling of single-cell gene expression adaptation reveals non-genomic contribution to evolution of tumor subclones
Source: bioRxiv. 2024 Apr 20:2024.04.17.588869. Preprint. [Version 1] doi: 10.1101/2024.04.17.588869 (PMC11071284; doi:10.1101/2024.04.17.588869)
Supplement: Supplement 2 [file media-2.zip › Supplementary Files/Simulated Data/Constrained_Simulation/tr_1_sq_1.5_r_100_a_.125.csv]

gene	species	replicate	exprval
1	C23	R1	7.02236781302845
1	C17	R1	7.23840473932508
1	C12	R1	7
1	C3	R1	7.28540221886225
1	C14	R1	6.91886323727459
1	C5	R1	7.37503943134692
1	C9	R1	7.04439411935845
1	C24	R1	7.37503943134692
1	C6	R1	7.34872815423108
1	C21	R1	7.53915881110803
1	C19	R1	7.35755200461808
1	C22	R1	6.74146698640115
1	C13	R1	7.19967234483636
1	C18	R1	6.84549005094437
1	C15	R1	7.25738784269265
1	C11	R1	7.31288295528436
1	C16	R1	7.04439411935845
1	C20	R1	7.31288295528436
1	C7	R1	6.96578428466209
2	C23	R1	7.06608919045777
2	C12	R1	7.21916852046216
2	C10	R1	7.03342300153745
2	C3	R1	7.43462822763672
2	C14	R1	7.34872815423108
2	C5	R1	6.96578428466209
2	C9	R1	7.4757334309664
2	C24	R1	7.05528243550119
2	C6	R1	7.24792751344359
2	C21	R1	6.88264304936184
2	C19	R1	7.54689445988764
2	C1	R1	7.04439411935845
2	C22	R1	7.5077946401987
2	C4	R1	7.16992500144231
2	C13	R1	7.45121111183233
2	C18	R1	7.35755200461808
2	C15	R1	7.03342300153745
2	C11	R1	7.08746284125034
2	C16	R1	7.20945336562895
2	C8	R1	7.4262647547021
2	C20	R1	7.29462074889163
2	C7	R1	7.3037807481771
3	C23	R1	7.4262647547021
3	C17	R1	7.14974711950468
3	C10	R1	7.20945336562895
3	C3	R1	7.44294349584873
3	C14	R1	7.15987133677839
3	C5	R1	6.95419631038687
3	C9	R1	7.14974711950468
3	C24	R1	7.35755200461808
3	C6	R1	7.22881869049588
3	C21	R1	7.4178525148859
3	C1	R1	7.31288295528436
3	C22	R1	7.06608919045777
3	C13	R1	7.08746284125034
3	C18	R1	7.43462822763672
3	C15	R1	7.40087943628218
3	C11	R1	7.09803208296053
3	C16	R1	7.11894107272351
3	C8	R1	7.22881869049588
3	C20	R1	7.33985000288462
3	C7	R1	7.24792751344359
4	C17	R1	7.32192809488736
4	C3	R1	7.24792751344359
4	C14	R1	6.96578428466209
4	C5	R1	7.12928301694497
4	C9	R1	7.36632221424582
4	C6	R1	7.18982455888002
4	C21	R1	7.27612440527424
4	C19	R1	7.02236781302845
4	C1	R1	6.89481776330794
4	C4	R1	7.39231742277876
4	C13	R1	7.12928301694497
4	C18	R1	7.17990909001493
4	C15	R1	7.23840473932508
4	C11	R1	7.22881869049588
4	C16	R1	7.03342300153745
4	C20	R1	7.35755200461808
4	C7	R1	6.98868468677217
5	C23	R1	7.25738784269265
5	C17	R1	7.31288295528436
5	C12	R1	7.25738784269265
5	C10	R1	7.18982455888002
5	C14	R1	7.29462074889163
5	C9	R1	7.36632221424582
5	C24	R1	7.52356195605701
5	C6	R1	7.40087943628218
5	C21	R1	7.09803208296053
5	C19	R1	7
5	C4	R1	7.15987133677839
5	C18	R1	7.06608919045777
5	C15	R1	7.58496250072116
5	C11	R1	7.37503943134692
5	C16	R1	7.17990909001493
5	C8	R1	7.14974711950468
5	C20	R1	7.33091687811462
5	C7	R1	7.25738784269265
6	C23	R1	7.15987133677839
6	C17	R1	6.70043971814109
6	C12	R1	7.19967234483636
6	C3	R1	7.2667865406949
6	C14	R1	7.2667865406949
6	C5	R1	7.04439411935845
6	C9	R1	7.2667865406949
6	C24	R1	7.4262647547021
6	C6	R1	7.65821148275179
6	C21	R1	7.06608919045777
6	C19	R1	7.57742882803575
6	C1	R1	6.96578428466209
6	C22	R1	7.49984588708321
6	C4	R1	7.21916852046216
6	C13	R1	7.24792751344359
6	C18	R1	7.65105169117893
6	C15	R1	7.39231742277876
6	C16	R1	7.14974711950468
6	C8	R1	6.8703647195834
6	C20	R1	7.31288295528436
6	C7	R1	7.4178525148859
7	C23	R1	7.33091687811462
7	C17	R1	7.09803208296053
7	C12	R1	6.85798099512757
7	C10	R1	7.17990909001493
7	C3	R1	7.32192809488736
7	C14	R1	7.4594316186373
7	C5	R1	7.57742882803575
7	C9	R1	7.17990909001493
7	C24	R1	7.33091687811462
7	C21	R1	7.39231742277876
7	C19	R1	7.43462822763672
7	C1	R1	7.44294349584873
7	C22	R1	7.19967234483636
7	C4	R1	7.25738784269265
7	C13	R1	6.90689059560852
7	C18	R1	7.22881869049588
7	C15	R1	7.33985000288462
7	C11	R1	7.14974711950468
7	C16	R1	7.14974711950468
7	C8	R1	7.51569983828404
7	C20	R1	7.06608919045777
7	C7	R1	7.23840473932508
8	C23	R1	7.14974711950468
8	C17	R1	7.12928301694497
8	C14	R1	7.56985560833095
8	C5	R1	7.4093909361377
8	C9	R1	7.23840473932508
8	C24	R1	7.22881869049588
8	C6	R1	7.23840473932508
8	C21	R1	7.12928301694497
8	C19	R1	7.13955135239879
8	C1	R1	7.05528243550119
8	C22	R1	7.25738784269265
8	C4	R1	6.7279204545632
8	C13	R1	7.28540221886225
8	C18	R1	6.96578428466209
8	C15	R1	6.74146698640115
8	C11	R1	7.37503943134692
8	C16	R1	7.33091687811462
8	C8	R1	7.12928301694497
8	C7	R1	7.31288295528436
9	C23	R1	7.59245703726808
9	C17	R1	6.96578428466209
9	C12	R1	7.13955135239879
9	C10	R1	7.34872815423108
9	C3	R1	7.3037807481771
9	C14	R1	7.32192809488736
9	C5	R1	7.14974711950468
9	C9	R1	7.01122725542325
9	C24	R1	7.34872815423108
9	C6	R1	7.23840473932508
9	C19	R1	6.74146698640115
9	C1	R1	7.40087943628218
9	C22	R1	7.39231742277876
9	C4	R1	7.29462074889163
9	C18	R1	7.44294349584873
9	C15	R1	7.76155123244448
9	C11	R1	7.52356195605701
9	C16	R1	7.09803208296053
9	C8	R1	7.39231742277876
9	C20	R1	7.55458885167764
9	C7	R1	7.35755200461808
10	C12	R1	7.08746284125034
10	C10	R1	7.25738784269265
10	C3	R1	7.4178525148859
10	C14	R1	7.4262647547021
10	C5	R1	6.85798099512757
10	C9	R1	7.09803208296053
10	C24	R1	7.4262647547021
10	C6	R1	7.15987133677839
10	C21	R1	7
10	C19	R1	6.8703647195834
10	C1	R1	7.2667865406949
10	C22	R1	7.01122725542325
10	C4	R1	7.27612440527424
10	C13	R1	7.18982455888002
10	C18	R1	7.44294349584873
10	C15	R1	7.58496250072116
10	C11	R1	7.4093909361377
10	C16	R1	7.27612440527424
10	C8	R1	7.17990909001493
10	C20	R1	7.18982455888002
10	C7	R1	7.19967234483636
11	C23	R1	7.31288295528436
11	C17	R1	7.17990909001493
11	C12	R1	7.32192809488736
11	C10	R1	7.14974711950468
11	C14	R1	7.07681559705083
11	C5	R1	7.07681559705083
11	C24	R1	7.11894107272351
11	C6	R1	7.54689445988764
11	C21	R1	7.4093909361377
11	C19	R1	7.32192809488736
11	C1	R1	7.63662462054365
11	C22	R1	7.35755200461808
11	C4	R1	7.2667865406949
11	C13	R1	7.33091687811462
11	C15	R1	7.22881869049588
11	C11	R1	7.55458885167764
11	C16	R1	7.23840473932508
11	C8	R1	7.4093909361377
11	C7	R1	7.13955135239879
12	C23	R1	7.35755200461808
12	C17	R1	7.17990909001493
12	C12	R1	7.31288295528436
12	C10	R1	7.38370429247405
12	C14	R1	7.49185309632967
12	C5	R1	7.28540221886225
12	C9	R1	7.39231742277876
12	C24	R1	6.93073733756289
12	C6	R1	7.4178525148859
12	C21	R1	7.29462074889163
12	C19	R1	7.05528243550119
12	C1	R1	7.25738784269265
12	C22	R1	7.51569983828404
12	C4	R1	7.37503943134692
12	C18	R1	6.85798099512757
12	C15	R1	7.4093909361377
12	C11	R1	7.62205181945638
12	C16	R1	7.37503943134692
12	C8	R1	7.18982455888002
12	C20	R1	7.14974711950468
12	C7	R1	7.29462074889163
13	C23	R1	7.48381577726426
13	C17	R1	7.16992500144231
13	C12	R1	6.89481776330794
13	C10	R1	7.56985560833095
13	C3	R1	7.4262647547021
13	C14	R1	7.22881869049588
13	C5	R1	7.11894107272351
13	C9	R1	7.4178525148859
13	C24	R1	6.97727992349992
13	C6	R1	7.06608919045777
13	C21	R1	7.23840473932508
13	C19	R1	7.10852445677817
13	C1	R1	7.17990909001493
13	C22	R1	7.17990909001493
13	C4	R1	7.23840473932508
13	C13	R1	7.23840473932508
13	C18	R1	7.05528243550119
13	C15	R1	7.11894107272351
13	C11	R1	7.17990909001493
13	C16	R1	7.36632221424582
13	C20	R1	6.76818432477693
13	C7	R1	7.3037807481771
14	C23	R1	7.40087943628218
14	C17	R1	6.70043971814109
14	C12	R1	7.20945336562895
14	C10	R1	7.15987133677839
14	C3	R1	7.23840473932508
14	C5	R1	7.20945336562895
14	C9	R1	7.23840473932508
14	C24	R1	7.05528243550119
14	C6	R1	7.21916852046216
14	C21	R1	7.38370429247405
14	C19	R1	7.25738784269265
14	C1	R1	7.01122725542325
14	C22	R1	6.79441586635011
14	C4	R1	7.09803208296053
14	C13	R1	7.34872815423108
14	C18	R1	7.32192809488736
14	C15	R1	6.95419631038687
14	C11	R1	7.07681559705083
14	C16	R1	7.3037807481771
14	C8	R1	7
14	C20	R1	7.36632221424582
14	C7	R1	7.76155123244448
15	C23	R1	7.13955135239879
15	C17	R1	7.34872815423108
15	C12	R1	7.28540221886225
15	C10	R1	7.02236781302845
15	C3	R1	7.58496250072116
15	C14	R1	7.21916852046216
15	C9	R1	7.35755200461808
15	C24	R1	7.20945336562895
15	C6	R1	7.18982455888002
15	C21	R1	7.38370429247405
15	C19	R1	7.24792751344359
15	C1	R1	7.2667865406949
15	C22	R1	7.52356195605701
15	C4	R1	7.12928301694497
15	C13	R1	7.06608919045777
15	C15	R1	7.23840473932508
15	C11	R1	7.15987133677839
15	C16	R1	6.98868468677217
15	C20	R1	7.48381577726426
15	C7	R1	7.17990909001493
16	C17	R1	6.74146698640115
16	C12	R1	7.14974711950468
16	C10	R1	7.14974711950468
16	C3	R1	7.07681559705083
16	C14	R1	7.05528243550119
16	C5	R1	7.11894107272351
16	C9	R1	7.20945336562895
16	C6	R1	6.98868468677217
16	C21	R1	7.37503943134692
16	C22	R1	7.4178525148859
16	C4	R1	7.20945336562895
16	C13	R1	7.11894107272351
16	C18	R1	7.13955135239879
16	C15	R1	7.24792751344359
16	C11	R1	7.49185309632967
16	C8	R1	7.25738784269265
16	C20	R1	7.29462074889163
17	C23	R1	7.27612440527424
17	C17	R1	7.28540221886225
17	C12	R1	7.08746284125034
17	C10	R1	7.19967234483636
17	C3	R1	6.96578428466209
17	C14	R1	7.09803208296053
17	C5	R1	7.37503943134692
17	C9	R1	7.05528243550119
17	C24	R1	6.90689059560852
17	C6	R1	6.96578428466209
17	C21	R1	7.44294349584873
17	C19	R1	7.33091687811462
17	C22	R1	6.95419631038687
17	C4	R1	7.8073549220576
17	C18	R1	7.13955135239879
17	C15	R1	7.34872815423108
17	C11	R1	7.12928301694497
17	C16	R1	7.33091687811462
17	C20	R1	7.4262647547021
17	C7	R1	7.33985000288462
18	C23	R1	7.15987133677839
18	C17	R1	6.52356195605701
18	C12	R1	7.17990909001493
18	C10	R1	7.13955135239879
18	C14	R1	7.27612440527424
18	C5	R1	7.02236781302845
18	C9	R1	6.91886323727459
18	C24	R1	7.09803208296053
18	C21	R1	7.19967234483636
18	C19	R1	7.29462074889163
18	C1	R1	7.23840473932508
18	C22	R1	7.23840473932508
18	C4	R1	7.23840473932508
18	C13	R1	7.57742882803575
18	C15	R1	7.06608919045777
18	C11	R1	7.2667865406949
18	C16	R1	7.28540221886225
18	C20	R1	7.34872815423108
18	C7	R1	7.2667865406949
19	C23	R1	7.23840473932508
19	C17	R1	7.17990909001493
19	C12	R1	6.98868468677217
19	C10	R1	6.91886323727459
19	C14	R1	7.28540221886225
19	C5	R1	6.62935662007961
19	C9	R1	6.74146698640115
19	C24	R1	6.84549005094437
19	C6	R1	7.37503943134692
19	C21	R1	7.09803208296053
19	C19	R1	7.08746284125034
19	C1	R1	7.06608919045777
19	C22	R1	7.04439411935845
19	C4	R1	7.24792751344359
19	C13	R1	6.98868468677217
19	C18	R1	6.97727992349992
19	C15	R1	7.45121111183233
19	C11	R1	7.15987133677839
19	C16	R1	7.09803208296053
19	C8	R1	7.24792751344359
19	C20	R1	7.11894107272351
19	C7	R1	7.23840473932508
20	C23	R1	7.49984588708321
20	C17	R1	6.93073733756289
20	C12	R1	7.28540221886225
20	C10	R1	7.18982455888002
20	C3	R1	7.23840473932508
20	C5	R1	6.84549005094437
20	C9	R1	7.3037807481771
20	C24	R1	7.60733031374961
20	C6	R1	7.04439411935845
20	C21	R1	7.4093909361377
20	C19	R1	7.10852445677817
20	C1	R1	6.8073549220576
20	C22	R1	7.65821148275179
20	C4	R1	7.12928301694497
20	C13	R1	7.2667865406949
20	C18	R1	7.21916852046216
20	C15	R1	7.48381577726426
20	C11	R1	7.4178525148859
20	C16	R1	6.84549005094437
20	C8	R1	7.51569983828404
20	C20	R1	7.25738784269265
20	C7	R1	7.09803208296053
21	C17	R1	7.12928301694497
21	C12	R1	7.33091687811462
21	C10	R1	7.39231742277876
21	C3	R1	7.01122725542325
21	C14	R1	6.7279204545632
21	C5	R1	7.4594316186373
21	C9	R1	7.4262647547021
21	C24	R1	6.83289001416474
21	C6	R1	7.55458885167764
21	C19	R1	7.24792751344359
21	C1	R1	6.98868468677217
21	C22	R1	7.01122725542325
21	C4	R1	7.35755200461808
21	C13	R1	7.18982455888002
21	C18	R1	7.48381577726426
21	C15	R1	7.53138146051631
21	C11	R1	7.17990909001493
21	C16	R1	7.07681559705083
21	C8	R1	6.85798099512757
21	C20	R1	7.10852445677817
21	C7	R1	7.4262647547021
22	C23	R1	7.52356195605701
22	C17	R1	6.8703647195834
22	C12	R1	7.04439411935845
22	C10	R1	7.29462074889163
22	C3	R1	6.97727992349992
22	C14	R1	7.05528243550119
22	C5	R1	7.29462074889163
22	C9	R1	7.33091687811462
22	C24	R1	7.4757334309664
22	C6	R1	7.3037807481771
22	C21	R1	7.34872815423108
22	C19	R1	7.27612440527424
22	C1	R1	7.3037807481771
22	C22	R1	7.35755200461808
22	C4	R1	7.45121111183233
22	C13	R1	7.10852445677817
22	C18	R1	7.13955135239879
22	C15	R1	7.15987133677839
22	C11	R1	7.31288295528436
22	C16	R1	7.37503943134692
22	C8	R1	6.94251450533924
22	C20	R1	7.19967234483636
22	C7	R1	7.2667865406949
23	C17	R1	7.24792751344359
23	C12	R1	7.35755200461808
23	C10	R1	7.20945336562895
23	C3	R1	7.02236781302845
23	C5	R1	7.59245703726808
23	C9	R1	7.37503943134692
23	C24	R1	7.39231742277876
23	C6	R1	7.35755200461808
23	C21	R1	7.5077946401987
23	C19	R1	7.68650052718322
23	C1	R1	7.37503943134692
23	C22	R1	6.95419631038687
23	C4	R1	7.36632221424582
23	C13	R1	7.467605550083
23	C18	R1	7.20945336562895
23	C15	R1	7.4178525148859
23	C16	R1	7.18982455888002
23	C8	R1	7.33091687811462
23	C20	R1	7.09803208296053
23	C7	R1	7.34872815423108
24	C23	R1	7.11894107272351
24	C17	R1	7.44294349584873
24	C12	R1	7.24792751344359
24	C10	R1	7.23840473932508
24	C3	R1	7.15987133677839
24	C14	R1	7.4594316186373
24	C5	R1	7.56985560833095
24	C9	R1	6.98868468677217
24	C24	R1	7.44294349584873
24	C6	R1	7.53915881110803
24	C21	R1	7.39231742277876
24	C19	R1	7.23840473932508
24	C1	R1	6.98868468677217
24	C22	R1	7.04439411935845
24	C4	R1	7.27612440527424
24	C13	R1	7.17990909001493
24	C18	R1	7.27612440527424
24	C15	R1	7.27612440527424
24	C11	R1	7.18982455888002
24	C16	R1	6.94251450533924
24	C8	R1	7.16992500144231
24	C20	R1	7.57742882803575
25	C23	R1	7.07681559705083
25	C10	R1	7.09803208296053
25	C3	R1	6.97727992349992
25	C5	R1	7.48381577726426
25	C9	R1	7.4262647547021
25	C24	R1	7.39231742277876
25	C6	R1	7.19967234483636
25	C21	R1	6.97727992349992
25	C19	R1	7.12928301694497
25	C1	R1	7.56224242422107
25	C4	R1	7.25738784269265
25	C13	R1	7.52356195605701
25	C15	R1	7.67948009950545
25	C11	R1	7.21916852046216
25	C16	R1	7.28540221886225
25	C8	R1	7.09803208296053
25	C20	R1	7.12928301694497
25	C7	R1	6.90689059560852
26	C23	R1	7.07681559705083
26	C17	R1	7.58496250072116
26	C12	R1	7.22881869049588
26	C10	R1	7.20945336562895
26	C3	R1	7.04439411935845
26	C14	R1	7.31288295528436
26	C9	R1	7.32192809488736
26	C24	R1	6.96578428466209
26	C6	R1	7.51569983828404
26	C21	R1	7.11894107272351
26	C19	R1	7.38370429247405
26	C1	R1	7.37503943134692
26	C22	R1	7.4594316186373
26	C4	R1	7.3037807481771
26	C13	R1	7.33091687811462
26	C18	R1	7.3037807481771
26	C15	R1	6.98868468677217
26	C11	R1	7.5077946401987
26	C16	R1	7.20945336562895
26	C8	R1	6.84549005094437
26	C20	R1	7.06608919045777
26	C7	R1	7.21916852046216
27	C23	R1	7
27	C17	R1	7.5077946401987
27	C12	R1	7.31288295528436
27	C10	R1	7.4093909361377
27	C3	R1	7.39231742277876
27	C14	R1	7.38370429247405
27	C5	R1	7.03342300153745
27	C9	R1	7.37503943134692
27	C24	R1	7.27612440527424
27	C6	R1	7.18982455888002
27	C21	R1	6.78135971352466
27	C19	R1	7.4594316186373
27	C1	R1	7.35755200461808
27	C22	R1	7.4757334309664
27	C4	R1	7.33091687811462
27	C13	R1	7.07681559705083
27	C18	R1	7.63662462054365
27	C15	R1	7.11894107272351
27	C11	R1	7.29462074889163
27	C16	R1	7.02236781302845
27	C8	R1	7.27612440527424
27	C20	R1	7.59245703726808
27	C7	R1	7.19967234483636
28	C23	R1	7.13955135239879
28	C17	R1	7.28540221886225
28	C12	R1	7.33091687811462
28	C3	R1	7.34872815423108
28	C14	R1	7.36632221424582
28	C5	R1	7.4178525148859
28	C9	R1	7.56224242422107
28	C24	R1	7.07681559705083
28	C21	R1	7.49984588708321
28	C19	R1	6.8703647195834
28	C1	R1	6.88264304936184
28	C4	R1	6.90689059560852
28	C13	R1	6.97727992349992
28	C18	R1	7.33091687811462
28	C15	R1	7.33985000288462
28	C11	R1	7.33091687811462
28	C16	R1	7.08746284125034
28	C8	R1	7.52356195605701
28	C20	R1	7.18982455888002
28	C7	R1	7.33091687811462
29	C23	R1	7.25738784269265
29	C17	R1	7.40087943628218
29	C12	R1	7.38370429247405
29	C10	R1	7.2667865406949
29	C3	R1	7.43462822763672
29	C14	R1	7.33985000288462
29	C5	R1	7.43462822763672
29	C9	R1	7.11894107272351
29	C24	R1	7.04439411935845
29	C6	R1	7.13955135239879
29	C19	R1	7.36632221424582
29	C1	R1	7.21916852046216
29	C4	R1	6.8703647195834
29	C13	R1	7.51569983828404
29	C18	R1	7.20945336562895
29	C15	R1	7.22881869049588
29	C11	R1	7.3037807481771
29	C16	R1	7.05528243550119
29	C8	R1	7.28540221886225
29	C20	R1	7.12928301694497
29	C7	R1	7.21916852046216
30	C23	R1	7.33985000288462
30	C17	R1	7.07681559705083
30	C12	R1	7.01122725542325
30	C10	R1	7.27612440527424
30	C3	R1	7.4178525148859
30	C14	R1	7.39231742277876
30	C5	R1	7.08746284125034
30	C9	R1	7.49185309632967
30	C24	R1	7.18982455888002
30	C6	R1	6.97727992349992
30	C21	R1	7.12928301694497
30	C19	R1	7.44294349584873
30	C22	R1	7.12928301694497
30	C4	R1	7.49185309632967
30	C13	R1	7.56224242422107
30	C15	R1	7.33091687811462
30	C11	R1	6.55458885167764
30	C16	R1	7.07681559705083
30	C8	R1	7.31288295528436
30	C20	R1	7.467605550083
30	C7	R1	7.32192809488736
31	C23	R1	7.82654848729092
31	C17	R1	7.56985560833095
31	C12	R1	7.21916852046216
31	C10	R1	7.32192809488736
31	C3	R1	7.04439411935845
31	C14	R1	6.53915881110803
31	C9	R1	7.17990909001493
31	C24	R1	7.10852445677817
31	C6	R1	7.21916852046216
31	C21	R1	7.15987133677839
31	C19	R1	7.13955135239879
31	C22	R1	7.02236781302845
31	C4	R1	7.49984588708321
31	C13	R1	7.25738784269265
31	C18	R1	7.4594316186373
31	C15	R1	7
31	C11	R1	7.20945336562895
31	C16	R1	7.11894107272351
31	C8	R1	7.19967234483636
31	C20	R1	7.12928301694497
31	C7	R1	7.2667865406949
32	C23	R1	7.23840473932508
32	C17	R1	7.62935662007961
32	C12	R1	7.4594316186373
32	C10	R1	7.27612440527424
32	C3	R1	7.40087943628218
32	C14	R1	7.01122725542325
32	C5	R1	7.43462822763672
32	C9	R1	7.53138146051631
32	C6	R1	7.13955135239879
32	C21	R1	7.05528243550119
32	C19	R1	7.09803208296053
32	C1	R1	7.43462822763672
32	C22	R1	7.20945336562895
32	C4	R1	7.32192809488736
32	C13	R1	7.40087943628218
32	C18	R1	7.19967234483636
32	C15	R1	6.90689059560852
32	C16	R1	6.89481776330794
32	C8	R1	6.75488750216347
32	C20	R1	7.35755200461808
32	C7	R1	7.06608919045777
33	C23	R1	7.27612440527424
33	C17	R1	7.43462822763672
33	C12	R1	7.33091687811462
33	C10	R1	7.23840473932508
33	C3	R1	7.3037807481771
33	C14	R1	7.24792751344359
33	C5	R1	7.27612440527424
33	C9	R1	7.4262647547021
33	C24	R1	7.16992500144231
33	C6	R1	7.21916852046216
33	C19	R1	7.01122725542325
33	C1	R1	7.14974711950468
33	C4	R1	7.01122725542325
33	C13	R1	7.15987133677839
33	C18	R1	7.13955135239879
33	C15	R1	7.64385618977472
33	C11	R1	6.96578428466209
33	C8	R1	7.36632221424582
33	C20	R1	7.55458885167764
33	C7	R1	7.16992500144231
34	C23	R1	7.32192809488736
34	C17	R1	7.06608919045777
34	C12	R1	7.33091687811462
34	C10	R1	7.28540221886225
34	C3	R1	7.07681559705083
34	C14	R1	7.10852445677817
34	C5	R1	7.28540221886225
34	C9	R1	7.15987133677839
34	C24	R1	7.19967234483636
34	C6	R1	7.22881869049588
34	C21	R1	7.18982455888002
34	C19	R1	7.13955135239879
34	C1	R1	7.34872815423108
34	C22	R1	7.25738784269265
34	C4	R1	7.17990909001493
34	C13	R1	7.09803208296053
34	C18	R1	7.4093909361377
34	C15	R1	7.56224242422107
34	C11	R1	7.38370429247405
34	C16	R1	7.02236781302845
34	C8	R1	7.35755200461808
34	C20	R1	7.5077946401987
34	C7	R1	7.09803208296053
35	C23	R1	7.18982455888002
35	C17	R1	7.31288295528436
35	C12	R1	7.43462822763672
35	C10	R1	7.56224242422107
35	C14	R1	7.21916852046216
35	C5	R1	7.10852445677817
35	C9	R1	7.19967234483636
35	C24	R1	7.08746284125034
35	C6	R1	7.17990909001493
35	C21	R1	7
35	C19	R1	7.61470984411521
35	C1	R1	6.89481776330794
35	C4	R1	7.37503943134692
35	C13	R1	7.467605550083
35	C18	R1	7.43462822763672
35	C15	R1	7.33091687811462
35	C11	R1	7.27612440527424
35	C16	R1	6.91886323727459
35	C20	R1	7.35755200461808
35	C7	R1	7.15987133677839
36	C23	R1	7.56224242422107
36	C17	R1	7.29462074889163
36	C12	R1	7.56985560833095
36	C10	R1	6.97727992349992
36	C3	R1	7.38370429247405
36	C14	R1	7.467605550083
36	C5	R1	7.06608919045777
36	C9	R1	7.02236781302845
36	C24	R1	6.90689059560852
36	C6	R1	7.4093909361377
36	C21	R1	6.97727992349992
36	C19	R1	7.23840473932508
36	C1	R1	7.29462074889163
36	C22	R1	7.11894107272351
36	C13	R1	7.23840473932508
36	C11	R1	7.5077946401987
36	C16	R1	7.20945336562895
36	C8	R1	7.15987133677839
36	C20	R1	7.59245703726808
36	C7	R1	7.13955135239879
37	C23	R1	7.38370429247405
37	C17	R1	7.10852445677817
37	C12	R1	6.98868468677217
37	C10	R1	7.12928301694497
37	C3	R1	7.19967234483636
37	C14	R1	7.14974711950468
37	C5	R1	7.19967234483636
37	C9	R1	6.94251450533924
37	C24	R1	7.23840473932508
37	C6	R1	7.18982455888002
37	C21	R1	7.3037807481771
37	C19	R1	7.04439411935845
37	C1	R1	6.93073733756289
37	C22	R1	7.06608919045777
37	C4	R1	7.39231742277876
37	C18	R1	6.82017896241519
37	C15	R1	7.32192809488736
37	C11	R1	7.08746284125034
37	C16	R1	7.20945336562895
37	C8	R1	7.22881869049588
37	C20	R1	7.38370429247405
37	C7	R1	7.28540221886225
38	C23	R1	7.3037807481771
38	C17	R1	7.36632221424582
38	C12	R1	7.23840473932508
38	C10	R1	7.4093909361377
38	C3	R1	7.3037807481771
38	C14	R1	7.07681559705083
38	C5	R1	7.21916852046216
38	C9	R1	7.24792751344359
38	C24	R1	7.25738784269265
38	C6	R1	7.4093909361377
38	C21	R1	7.23840473932508
38	C19	R1	6.91886323727459
38	C1	R1	7.08746284125034
38	C22	R1	6.94251450533924
38	C4	R1	7.21916852046216
38	C13	R1	6.95419631038687
38	C18	R1	7.62205181945638
38	C15	R1	7.32192809488736
38	C11	R1	7.34872815423108
38	C16	R1	6.74146698640115
38	C8	R1	7.18982455888002
38	C20	R1	7
38	C7	R1	7.2667865406949
39	C23	R1	7.10852445677817
39	C17	R1	7.3037807481771
39	C12	R1	7.45121111183233
39	C10	R1	7.467605550083
39	C3	R1	7.3037807481771
39	C14	R1	7
39	C5	R1	7.21916852046216
39	C9	R1	7.62935662007961
39	C24	R1	7.09803208296053
39	C6	R1	7.18982455888002
39	C21	R1	7.43462822763672
39	C19	R1	7.36632221424582
39	C1	R1	7.04439411935845
39	C22	R1	7.45121111183233
39	C4	R1	7.29462074889163
39	C13	R1	6.93073733756289
39	C15	R1	7.4262647547021
39	C11	R1	7.38370429247405
39	C16	R1	7.32192809488736
39	C8	R1	7.43462822763672
39	C20	R1	7.25738784269265
39	C7	R1	7.29462074889163
40	C17	R1	7.17990909001493
40	C12	R1	7.14974711950468
40	C10	R1	7.48381577726426
40	C3	R1	7.43462822763672
40	C5	R1	7.49984588708321
40	C24	R1	7.07681559705083
40	C6	R1	7.07681559705083
40	C21	R1	7.12928301694497
40	C19	R1	7.03342300153745
40	C1	R1	7.8008998999203
40	C22	R1	7.03342300153745
40	C4	R1	7.2667865406949
40	C13	R1	7.07681559705083
40	C18	R1	7.36632221424582
40	C15	R1	7.28540221886225
40	C11	R1	7.44294349584873
40	C16	R1	7.29462074889163
40	C8	R1	7.34872815423108
40	C20	R1	7.29462074889163
40	C7	R1	7.36632221424582
41	C23	R1	7.49185309632967
41	C17	R1	7.3037807481771
41	C12	R1	7.05528243550119
41	C3	R1	7.03342300153745
41	C14	R1	7.17990909001493
41	C5	R1	7.05528243550119
41	C9	R1	7.19967234483636
41	C24	R1	7.2667865406949
41	C6	R1	7.5077946401987
41	C21	R1	7.17990909001493
41	C19	R1	6.91886323727459
41	C1	R1	7.01122725542325
41	C22	R1	7.18982455888002
41	C4	R1	7.59245703726808
41	C13	R1	7.39231742277876
41	C11	R1	7.22881869049588
41	C16	R1	7.17990909001493
41	C8	R1	7.16992500144231
41	C20	R1	7.16992500144231
41	C7	R1	7.4757334309664
42	C23	R1	7.54689445988764
42	C12	R1	7.33091687811462
42	C10	R1	7.40087943628218
42	C3	R1	7.11894107272351
42	C14	R1	7.32192809488736
42	C5	R1	7.4262647547021
42	C9	R1	7.11894107272351
42	C24	R1	7.4757334309664
42	C6	R1	7.22881869049588
42	C19	R1	7.24792751344359
42	C1	R1	7.51569983828404
42	C22	R1	7.33091687811462
42	C4	R1	6.84549005094437
42	C18	R1	6.91886323727459
42	C15	R1	7.23840473932508
42	C11	R1	7.14974711950468
42	C16	R1	7.24792751344359
42	C8	R1	6.95419631038687
42	C20	R1	6.7279204545632
42	C7	R1	7.25738784269265
43	C17	R1	7.15987133677839
43	C12	R1	7.21916852046216
43	C10	R1	7.4178525148859
43	C3	R1	7.01122725542325
43	C14	R1	7.32192809488736
43	C5	R1	7.3037807481771
43	C9	R1	7.04439411935845
43	C24	R1	7.12928301694497
43	C6	R1	7.21916852046216
43	C21	R1	7.4093909361377
43	C19	R1	7.33091687811462
43	C1	R1	7.3037807481771
43	C22	R1	7.13955135239879
43	C4	R1	7.15987133677839
43	C13	R1	7.28540221886225
43	C18	R1	7.09803208296053
43	C15	R1	7.48381577726426
43	C11	R1	7.28540221886225
43	C16	R1	7.33985000288462
43	C8	R1	7.21916852046216
43	C20	R1	6.78135971352466
43	C7	R1	7.24792751344359
44	C23	R1	7.15987133677839
44	C17	R1	7.40087943628218
44	C12	R1	7.13955135239879
44	C10	R1	7.45121111183233
44	C3	R1	7.29462074889163
44	C14	R1	7.3037807481771
44	C9	R1	7.11894107272351
44	C24	R1	7.467605550083
44	C6	R1	6.89481776330794
44	C21	R1	7
44	C1	R1	7.19967234483636
44	C22	R1	7.31288295528436
44	C4	R1	7
44	C13	R1	7.35755200461808
44	C18	R1	6.83289001416474
44	C15	R1	7.15987133677839
44	C11	R1	7.25738784269265
44	C16	R1	7.16992500144231
44	C8	R1	7.09803208296053
44	C20	R1	6.76818432477693
44	C7	R1	7.467605550083
45	C23	R1	7.55458885167764
45	C17	R1	7.27612440527424
45	C12	R1	7.24792751344359
45	C10	R1	6.89481776330794
45	C3	R1	7.33091687811462
45	C14	R1	6.84549005094437
45	C5	R1	7.16992500144231
45	C9	R1	6.91886323727459
45	C24	R1	7.08746284125034
45	C6	R1	7
45	C21	R1	7.03342300153745
45	C19	R1	7.19967234483636
45	C1	R1	7.58496250072116
45	C22	R1	7.12928301694497
45	C13	R1	6.94251450533924
45	C18	R1	7.01122725542325
45	C15	R1	7.37503943134692
45	C11	R1	7.20945336562895
45	C16	R1	6.71424551766612
45	C8	R1	7.16992500144231
45	C7	R1	6.8703647195834
46	C23	R1	7.24792751344359
46	C17	R1	7.48381577726426
46	C12	R1	7.33091687811462
46	C10	R1	7.2667865406949
46	C3	R1	7.09803208296053
46	C14	R1	6.96578428466209
46	C9	R1	7.04439411935845
46	C6	R1	7.21916852046216
46	C21	R1	7.48381577726426
46	C19	R1	7.3037807481771
46	C22	R1	7.54689445988764
46	C4	R1	6.76818432477693
46	C13	R1	7.3037807481771
46	C18	R1	7.51569983828404
46	C15	R1	6.95419631038687
46	C11	R1	7.5077946401987
46	C16	R1	7.4594316186373
46	C8	R1	7.01122725542325
46	C20	R1	7.37503943134692
46	C7	R1	7.45121111183233
47	C23	R1	7.10852445677817
47	C17	R1	7.37503943134692
47	C12	R1	6.96578428466209
47	C10	R1	7.05528243550119
47	C3	R1	7.02236781302845
47	C14	R1	7.24792751344359
47	C5	R1	7.65105169117893
47	C9	R1	7.49185309632967
47	C24	R1	7.33091687811462
47	C6	R1	7.02236781302845
47	C21	R1	7.31288295528436
47	C19	R1	7.43462822763672
47	C1	R1	7.16992500144231
47	C22	R1	7.31288295528436
47	C13	R1	7.5077946401987
47	C18	R1	7
47	C11	R1	6.82017896241519
47	C16	R1	7.4178525148859
47	C8	R1	7.19967234483636
47	C20	R1	7.13955135239879
47	C7	R1	7.17990909001493
48	C23	R1	7.467605550083
48	C17	R1	7.16992500144231
48	C12	R1	7
48	C10	R1	7.39231742277876
48	C3	R1	7.53138146051631
48	C14	R1	6.53915881110803
48	C5	R1	7.10852445677817
48	C24	R1	7.59245703726808
48	C6	R1	7.49185309632967
48	C21	R1	7.25738784269265
48	C19	R1	7.467605550083
48	C1	R1	7.35755200461808
48	C22	R1	7.55458885167764
48	C4	R1	7.21916852046216
48	C13	R1	7.11894107272351
48	C15	R1	7.4262647547021
48	C11	R1	7.05528243550119
48	C16	R1	7.09803208296053
48	C8	R1	7.20945336562895
48	C20	R1	6.82017896241519
48	C7	R1	7.06608919045777
49	C23	R1	7.20945336562895
49	C17	R1	7.15987133677839
49	C12	R1	7.15987133677839
49	C10	R1	7.21916852046216
49	C3	R1	7.3037807481771
49	C14	R1	7.33091687811462
49	C5	R1	7.16992500144231
49	C9	R1	7.07681559705083
49	C24	R1	7.2667865406949
49	C6	R1	7.18982455888002
49	C21	R1	7.24792751344359
49	C1	R1	7.10852445677817
49	C22	R1	7.43462822763672
49	C4	R1	7.04439411935845
49	C13	R1	7.14974711950468
49	C18	R1	7.43462822763672
49	C15	R1	7.49185309632967
49	C11	R1	7.33985000288462
49	C16	R1	7.48381577726426
49	C8	R1	7.28540221886225
49	C20	R1	7.06608919045777
50	C23	R1	7.22881869049588
50	C12	R1	7.05528243550119
50	C10	R1	6.85798099512757
50	C3	R1	7.02236781302845
50	C14	R1	7.05528243550119
50	C9	R1	7.4594316186373
50	C24	R1	7.18982455888002
50	C6	R1	7.11894107272351
50	C21	R1	6.96578428466209
50	C19	R1	7.15987133677839
50	C1	R1	7.39231742277876
50	C22	R1	7.28540221886225
50	C4	R1	6.95419631038687
50	C15	R1	7.34872815423108
50	C16	R1	7.07681559705083
50	C8	R1	7.17990909001493
50	C20	R1	7.53138146051631
51	C17	R1	7.16992500144231
51	C12	R1	7.05528243550119
51	C10	R1	7.23840473932508
51	C3	R1	7.21916852046216
51	C14	R1	7.12928301694497
51	C9	R1	6.6724253419715
51	C24	R1	7.18982455888002
51	C6	R1	7.04439411935845
51	C21	R1	6.89481776330794
51	C19	R1	7.38370429247405
51	C1	R1	7.01122725542325
51	C22	R1	7.4757334309664
51	C4	R1	7.45121111183233
51	C13	R1	6.83289001416474
51	C18	R1	7.13955135239879
51	C11	R1	7.17990909001493
51	C16	R1	7.01122725542325
51	C8	R1	7.10852445677817
51	C7	R1	7.20945336562895
52	C23	R1	7.23840473932508
52	C17	R1	7.44294349584873
52	C12	R1	7.08746284125034
52	C10	R1	7.39231742277876
52	C3	R1	7.34872815423108
52	C14	R1	7.09803208296053
52	C5	R1	7.49185309632967
52	C9	R1	7.29462074889163
52	C24	R1	6.84549005094437
52	C6	R1	6.95419631038687
52	C21	R1	7.16992500144231
52	C19	R1	7.61470984411521
52	C1	R1	7.06608919045777
52	C22	R1	7.28540221886225
52	C4	R1	7.08746284125034
52	C13	R1	7.29462074889163
52	C18	R1	7.34872815423108
52	C11	R1	7.25738784269265
52	C16	R1	7.5077946401987
52	C8	R1	7.39231742277876
52	C20	R1	7.12928301694497
52	C7	R1	7.22881869049588
53	C23	R1	7.01122725542325
53	C17	R1	7.25738784269265
53	C12	R1	7.37503943134692
53	C10	R1	7.28540221886225
53	C3	R1	7.19967234483636
53	C14	R1	7.19967234483636
53	C5	R1	7.43462822763672
53	C24	R1	7.27612440527424
53	C6	R1	7.12928301694497
53	C21	R1	7.13955135239879
53	C19	R1	7.56224242422107
53	C1	R1	7.22881869049588
53	C22	R1	7.33091687811462
53	C4	R1	7.27612440527424
53	C13	R1	6.97727992349992
53	C18	R1	7.25738784269265
53	C15	R1	7.12928301694497
53	C11	R1	7.40087943628218
53	C8	R1	7.35755200461808
53	C20	R1	7.07681559705083
53	C7	R1	7.07681559705083
54	C23	R1	7.11894107272351
54	C17	R1	7.33985000288462
54	C12	R1	7.23840473932508
54	C10	R1	7.4093909361377
54	C3	R1	7.36632221424582
54	C14	R1	7.53138146051631
54	C5	R1	7.23840473932508
54	C9	R1	7.28540221886225
54	C24	R1	7.53138146051631
54	C6	R1	7.45121111183233
54	C21	R1	7.14974711950468
54	C19	R1	7.06608919045777
54	C1	R1	7.28540221886225
54	C22	R1	7.19967234483636
54	C4	R1	7.29462074889163
54	C13	R1	6.88264304936184
54	C18	R1	7.56224242422107
54	C15	R1	6.95419631038687
54	C11	R1	7.14974711950468
54	C16	R1	7.24792751344359
54	C8	R1	7.11894107272351
54	C20	R1	7.05528243550119
54	C7	R1	7.03342300153745
55	C23	R1	7.21916852046216
55	C17	R1	7.01122725542325
55	C12	R1	7.20945336562895
55	C3	R1	6.71424551766612
55	C14	R1	7.27612440527424
55	C5	R1	7.33985000288462
55	C9	R1	7.56985560833095
55	C24	R1	7.60733031374961
55	C6	R1	7.14974711950468
55	C21	R1	7.24792751344359
55	C19	R1	7.2667865406949
55	C1	R1	7.5077946401987
55	C22	R1	7
55	C4	R1	7.05528243550119
55	C13	R1	6.88264304936184
55	C18	R1	7.38370429247405
55	C15	R1	7.31288295528436
55	C11	R1	7.22881869049588
55	C16	R1	7.24792751344359
55	C8	R1	6.85798099512757
55	C20	R1	7.54689445988764
55	C7	R1	6.78135971352466
56	C23	R1	7.62205181945638
56	C17	R1	7.16992500144231
56	C12	R1	7.33985000288462
56	C10	R1	7.09803208296053
56	C5	R1	7.10852445677817
56	C24	R1	7.23840473932508
56	C6	R1	7.32192809488736
56	C21	R1	7.22881869049588
56	C19	R1	7.39231742277876
56	C1	R1	7.3037807481771
56	C22	R1	7.12928301694497
56	C4	R1	7.33985000288462
56	C13	R1	6.98868468677217
56	C18	R1	6.97727992349992
56	C15	R1	7.62935662007961
56	C11	R1	7.18982455888002
56	C16	R1	7.33985000288462
56	C8	R1	7.3037807481771
56	C20	R1	7.37503943134692
56	C7	R1	7.20945336562895
57	C23	R1	7.21916852046216
57	C17	R1	7.08746284125034
57	C12	R1	7.02236781302845
57	C10	R1	7.35755200461808
57	C3	R1	7.12928301694497
57	C14	R1	7.4178525148859
57	C9	R1	7.07681559705083
57	C24	R1	7.4093909361377
57	C6	R1	7.15987133677839
57	C21	R1	7.06608919045777
57	C19	R1	6.98868468677217
57	C1	R1	7.56985560833095
57	C22	R1	7.4262647547021
57	C13	R1	7.18982455888002
57	C18	R1	7.44294349584873
57	C15	R1	7
57	C11	R1	7.05528243550119
57	C16	R1	7.07681559705083
57	C8	R1	7.22881869049588
57	C20	R1	6.93073733756289
57	C7	R1	7.17990909001493
58	C23	R1	6.96578428466209
58	C17	R1	7.4757334309664
58	C12	R1	7.68650052718322
58	C10	R1	7.23840473932508
58	C14	R1	7.37503943134692
58	C5	R1	7.3037807481771
58	C9	R1	7.08746284125034
58	C24	R1	7.21916852046216
58	C6	R1	7.16992500144231
58	C19	R1	7.07681559705083
58	C1	R1	7.32192809488736
58	C22	R1	7.10852445677817
58	C4	R1	7.467605550083
58	C13	R1	7.23840473932508
58	C18	R1	7.35755200461808
58	C15	R1	6.98868468677217
58	C11	R1	6.96578428466209
58	C16	R1	7.45121111183233
58	C8	R1	7.01122725542325
58	C20	R1	7.54689445988764
58	C7	R1	7.2667865406949
59	C23	R1	7.39231742277876
59	C17	R1	7.12928301694497
59	C12	R1	7.4594316186373
59	C10	R1	7.43462822763672
59	C3	R1	7.38370429247405
59	C14	R1	7.33985000288462
59	C5	R1	7.31288295528436
59	C9	R1	7.5077946401987
59	C24	R1	7.19967234483636
59	C6	R1	7.11894107272351
59	C21	R1	7.29462074889163
59	C19	R1	7.22881869049588
59	C1	R1	7.35755200461808
59	C22	R1	7.22881869049588
59	C4	R1	7.24792751344359
59	C13	R1	7.43462822763672
59	C18	R1	7.43462822763672
59	C15	R1	7.35755200461808
59	C11	R1	6.95419631038687
59	C8	R1	7.12928301694497
59	C20	R1	6.83289001416474
59	C7	R1	7.04439411935845
60	C23	R1	7.25738784269265
60	C17	R1	7.24792751344359
60	C10	R1	7.09803208296053
60	C3	R1	7.21916852046216
60	C14	R1	7.18982455888002
60	C5	R1	7.08746284125034
60	C9	R1	7.61470984411521
60	C6	R1	7.11894107272351
60	C21	R1	7.19967234483636
60	C19	R1	7.4178525148859
60	C1	R1	7.29462074889163
60	C22	R1	7.02236781302845
60	C4	R1	7.15987133677839
60	C13	R1	7.10852445677817
60	C18	R1	7.33091687811462
60	C15	R1	6.95419631038687
60	C11	R1	7.06608919045777
60	C16	R1	7.27612440527424
60	C20	R1	7.15987133677839
60	C7	R1	7.02236781302845
61	C23	R1	7.4262647547021
61	C17	R1	7.28540221886225
61	C12	R1	7.11894107272351
61	C10	R1	7.10852445677817
61	C3	R1	6.95419631038687
61	C14	R1	7.49185309632967
61	C5	R1	7.15987133677839
61	C9	R1	7.33091687811462
61	C24	R1	7.4594316186373
61	C6	R1	7.34872815423108
61	C21	R1	7.56224242422107
61	C19	R1	7.32192809488736
61	C1	R1	7.32192809488736
61	C22	R1	6.90689059560852
61	C13	R1	7.13955135239879
61	C18	R1	7.33985000288462
61	C15	R1	7.14974711950468
61	C11	R1	7.32192809488736
61	C16	R1	7.05528243550119
61	C8	R1	7.20945336562895
61	C20	R1	7.21916852046216
61	C7	R1	7.28540221886225
62	C23	R1	7.10852445677817
62	C17	R1	7.13955135239879
62	C12	R1	7.28540221886225
62	C10	R1	7.27612440527424
62	C3	R1	7.34872815423108
62	C14	R1	7.24792751344359
62	C5	R1	7.4093909361377
62	C9	R1	7.32192809488736
62	C24	R1	7.15987133677839
62	C21	R1	7.2667865406949
62	C19	R1	6.91886323727459
62	C1	R1	7.09803208296053
62	C22	R1	7.18982455888002
62	C4	R1	7.06608919045777
62	C13	R1	7.39231742277876
62	C18	R1	7.34872815423108
62	C15	R1	7.34872815423108
62	C11	R1	7.12928301694497
62	C16	R1	7.36632221424582
62	C8	R1	7.21916852046216
62	C20	R1	7.25738784269265
62	C7	R1	7.54689445988764
63	C23	R1	7.07681559705083
63	C12	R1	7.43462822763672
63	C10	R1	7.49984588708321
63	C3	R1	7.23840473932508
63	C14	R1	7.18982455888002
63	C5	R1	7.24792751344359
63	C24	R1	7.27612440527424
63	C6	R1	7.18982455888002
63	C21	R1	7.35755200461808
63	C19	R1	6.95419631038687
63	C1	R1	7.63662462054365
63	C22	R1	7.21916852046216
63	C4	R1	7.33985000288462
63	C13	R1	7.21916852046216
63	C18	R1	7.09803208296053
63	C15	R1	7.43462822763672
63	C11	R1	7.34872815423108
63	C16	R1	6.95419631038687
63	C8	R1	6.85798099512757
63	C20	R1	7.38370429247405
63	C7	R1	6.83289001416474
64	C23	R1	7.09803208296053
64	C12	R1	7.11894107272351
64	C10	R1	7.28540221886225
64	C3	R1	7.17990909001493
64	C14	R1	7.31288295528436
64	C5	R1	7.09803208296053
64	C9	R1	7.53138146051631
64	C24	R1	7.13955135239879
64	C6	R1	7.21916852046216
64	C21	R1	7.37503943134692
64	C19	R1	7.38370429247405
64	C22	R1	7.17990909001493
64	C4	R1	7.21916852046216
64	C13	R1	7.24792751344359
64	C18	R1	7.16992500144231
64	C15	R1	7.19967234483636
64	C11	R1	7.34872815423108
64	C16	R1	7.57742882803575
64	C8	R1	7.53915881110803
64	C7	R1	7.20945336562895
65	C17	R1	7.34872815423108
65	C12	R1	7.3037807481771
65	C10	R1	7.18982455888002
65	C3	R1	6.90689059560852
65	C14	R1	7.12928301694497
65	C5	R1	7.38370429247405
65	C9	R1	7.13955135239879
65	C24	R1	6.89481776330794
65	C6	R1	7.3037807481771
65	C21	R1	7.5077946401987
65	C19	R1	7.13955135239879
65	C1	R1	7.2667865406949
65	C22	R1	6.97727992349992
65	C4	R1	7.23840473932508
65	C13	R1	7.05528243550119
65	C18	R1	7.16992500144231
65	C15	R1	7.38370429247405
65	C11	R1	7.18982455888002
65	C16	R1	6.96578428466209
65	C8	R1	7.19967234483636
65	C20	R1	6.98868468677217
66	C23	R1	7.21916852046216
66	C12	R1	6.83289001416474
66	C10	R1	7.2667865406949
66	C3	R1	7.11894107272351
66	C14	R1	7.27612440527424
66	C5	R1	6.75488750216347
66	C24	R1	7.38370429247405
66	C6	R1	7.22881869049588
66	C21	R1	7.11894107272351
66	C19	R1	7.31288295528436
66	C1	R1	7
66	C22	R1	7.467605550083
66	C4	R1	7.16992500144231
66	C18	R1	7.467605550083
66	C15	R1	7.18982455888002
66	C11	R1	7
66	C8	R1	7.07681559705083
66	C20	R1	7.16992500144231
67	C17	R1	7.11894107272351
67	C12	R1	7.16992500144231
67	C10	R1	7.15987133677839
67	C3	R1	6.98868468677217
67	C14	R1	7.06608919045777
67	C5	R1	7.12928301694497
67	C9	R1	7.19967234483636
67	C24	R1	7.11894107272351
67	C6	R1	7.05528243550119
67	C21	R1	7.16992500144231
67	C19	R1	7.22881869049588
67	C1	R1	7.63662462054365
67	C22	R1	7.22881869049588
67	C4	R1	7.467605550083
67	C18	R1	7.37503943134692
67	C15	R1	7.23840473932508
67	C11	R1	6.91886323727459
67	C16	R1	7.12928301694497
67	C8	R1	7.45121111183233
67	C20	R1	7.33091687811462
67	C7	R1	7.21916852046216
68	C17	R1	6.94251450533924
68	C12	R1	7.45121111183233
68	C10	R1	7.5077946401987
68	C3	R1	7.25738784269265
68	C14	R1	7.38370429247405
68	C5	R1	7.22881869049588
68	C9	R1	7.36632221424582
68	C24	R1	6.85798099512757
68	C6	R1	7.36632221424582
68	C1	R1	6.94251450533924
68	C22	R1	7.03342300153745
68	C13	R1	7.40087943628218
68	C18	R1	7.06608919045777
68	C15	R1	7
68	C11	R1	7.5077946401987
68	C16	R1	7.54689445988764
68	C8	R1	7.29462074889163
68	C20	R1	7.28540221886225
68	C7	R1	7.29462074889163
69	C23	R1	7.13955135239879
69	C17	R1	6.96578428466209
69	C12	R1	7.08746284125034
69	C10	R1	7
69	C3	R1	7.34872815423108
69	C14	R1	7.15987133677839
69	C5	R1	7.14974711950468
69	C9	R1	7.35755200461808
69	C24	R1	7.2667865406949
69	C6	R1	7
69	C21	R1	7.33985000288462
69	C19	R1	7.19967234483636
69	C1	R1	6.7279204545632
69	C22	R1	7.05528243550119
69	C4	R1	7.18982455888002
69	C13	R1	7.40087943628218
69	C18	R1	7.16992500144231
69	C11	R1	7
69	C16	R1	7.11894107272351
69	C8	R1	6.97727992349992
69	C20	R1	6.96578428466209
69	C7	R1	7.35755200461808
70	C23	R1	7.52356195605701
70	C10	R1	7.34872815423108
70	C3	R1	7.01122725542325
70	C14	R1	7.2667865406949
70	C5	R1	7.4262647547021
70	C9	R1	7.03342300153745
70	C24	R1	7.3037807481771
70	C21	R1	7.58496250072116
70	C19	R1	7.13955135239879
70	C22	R1	7.16992500144231
70	C4	R1	7.22881869049588
70	C13	R1	7.14974711950468
70	C18	R1	6.97727992349992
70	C15	R1	7.32192809488736
70	C11	R1	7.48381577726426
70	C8	R1	7.22881869049588
70	C20	R1	7.12928301694497
70	C7	R1	7.31288295528436
71	C23	R1	7.12928301694497
71	C17	R1	7.20945336562895
71	C12	R1	7.2667865406949
71	C10	R1	7.52356195605701
71	C3	R1	7.4594316186373
71	C14	R1	7.24792751344359
71	C5	R1	7.22881869049588
71	C24	R1	7.49984588708321
71	C21	R1	7.4093909361377
71	C19	R1	7.2667865406949
71	C1	R1	7.09803208296053
71	C22	R1	7.23840473932508
71	C4	R1	7.4178525148859
71	C13	R1	7.19967234483636
71	C18	R1	7.37503943134692
71	C15	R1	7.53138146051631
71	C11	R1	6.82017896241519
71	C16	R1	7.33985000288462
71	C8	R1	7.2667865406949
71	C20	R1	7.37503943134692
71	C7	R1	7.27612440527424
72	C23	R1	7.3037807481771
72	C17	R1	7.07681559705083
72	C12	R1	7.16992500144231
72	C10	R1	7.33985000288462
72	C3	R1	6.89481776330794
72	C14	R1	6.91886323727459
72	C5	R1	7.16992500144231
72	C9	R1	7.07681559705083
72	C24	R1	7.14974711950468
72	C6	R1	7.5077946401987
72	C21	R1	7.64385618977472
72	C19	R1	7.09803208296053
72	C1	R1	6.74146698640115
72	C22	R1	7.33091687811462
72	C4	R1	7.19967234483636
72	C18	R1	6.96578428466209
72	C15	R1	7.29462074889163
72	C11	R1	7.17990909001493
72	C16	R1	7.22881869049588
72	C20	R1	6.91886323727459
72	C7	R1	7.22881869049588
73	C23	R1	7.05528243550119
73	C17	R1	7.2667865406949
73	C12	R1	7.19967234483636
73	C10	R1	7.09803208296053
73	C3	R1	7.22881869049588
73	C14	R1	7.17990909001493
73	C9	R1	7.53138146051631
73	C24	R1	7.17990909001493
73	C6	R1	7.24792751344359
73	C21	R1	7.32192809488736
73	C19	R1	7.14974711950468
73	C1	R1	7.27612440527424
73	C22	R1	7.28540221886225
73	C4	R1	6.91886323727459
73	C13	R1	6.94251450533924
73	C18	R1	7.33091687811462
73	C15	R1	6.88264304936184
73	C11	R1	7.17990909001493
73	C20	R1	7.05528243550119
73	C7	R1	6.89481776330794
74	C23	R1	7.16992500144231
74	C17	R1	7.09803208296053
74	C12	R1	7.3037807481771
74	C10	R1	6.84549005094437
74	C3	R1	7.467605550083
74	C14	R1	7.19967234483636
74	C5	R1	7.08746284125034
74	C9	R1	7.4757334309664
74	C24	R1	7.22881869049588
74	C6	R1	7.44294349584873
74	C21	R1	7.38370429247405
74	C19	R1	6.93073733756289
74	C1	R1	7.27612440527424
74	C22	R1	7.10852445677817
74	C4	R1	7.20945336562895
74	C13	R1	7.49185309632967
74	C18	R1	7.11894107272351
74	C15	R1	7.27612440527424
74	C11	R1	7.56985560833095
74	C16	R1	7.22881869049588
74	C8	R1	7.24792751344359
74	C20	R1	7.16992500144231
74	C7	R1	7.38370429247405
75	C23	R1	7.06608919045777
75	C17	R1	6.95419631038687
75	C12	R1	7.23840473932508
75	C10	R1	7.12928301694497
75	C3	R1	6.98868468677217
75	C14	R1	7.3037807481771
75	C5	R1	7.16992500144231
75	C9	R1	7.15987133677839
75	C24	R1	7.34872815423108
75	C6	R1	7.20945336562895
75	C21	R1	7.04439411935845
75	C19	R1	7.17990909001493
75	C1	R1	7.12928301694497
75	C22	R1	7.17990909001493
75	C4	R1	7.10852445677817
75	C13	R1	7.13955135239879
75	C18	R1	7.15987133677839
75	C15	R1	7.06608919045777
75	C11	R1	6.95419631038687
75	C16	R1	7.22881869049588
75	C8	R1	7.23840473932508
75	C20	R1	7.19967234483636
75	C7	R1	7.04439411935845
76	C23	R1	7.10852445677817
76	C17	R1	7.53915881110803
76	C10	R1	7.31288295528436
76	C3	R1	7.34872815423108
76	C14	R1	7.18982455888002
76	C9	R1	7.21916852046216
76	C24	R1	7.54689445988764
76	C6	R1	7.29462074889163
76	C21	R1	7.14974711950468
76	C19	R1	7.28540221886225
76	C22	R1	7.08746284125034
76	C4	R1	6.82017896241519
76	C13	R1	7.39231742277876
76	C15	R1	7.03342300153745
76	C11	R1	7.33985000288462
76	C16	R1	7.32192809488736
76	C8	R1	7.07681559705083
76	C20	R1	7.467605550083
76	C7	R1	7.01122725542325
77	C23	R1	7.12928301694497
77	C17	R1	7.4178525148859
77	C12	R1	7.28540221886225
77	C10	R1	7.52356195605701
77	C3	R1	7.40087943628218
77	C5	R1	6.94251450533924
77	C9	R1	6.96578428466209
77	C6	R1	7.3037807481771
77	C21	R1	7.35755200461808
77	C19	R1	7.53915881110803
77	C1	R1	7.24792751344359
77	C22	R1	7.19967234483636
77	C4	R1	7.21916852046216
77	C13	R1	7.25738784269265
77	C18	R1	7.03342300153745
77	C15	R1	7.05528243550119
77	C11	R1	7.40087943628218
77	C16	R1	7.33091687811462
77	C8	R1	7.24792751344359
77	C20	R1	7.22881869049588
77	C7	R1	7.4262647547021
78	C17	R1	7.17990909001493
78	C10	R1	7.31288295528436
78	C3	R1	7.51569983828404
78	C14	R1	7.27612440527424
78	C5	R1	7.8008998999203
78	C9	R1	7.17990909001493
78	C24	R1	7.62205181945638
78	C6	R1	7.24792751344359
78	C21	R1	7.06608919045777
78	C19	R1	6.95419631038687
78	C1	R1	7.28540221886225
78	C22	R1	7.19967234483636
78	C4	R1	7.37503943134692
78	C13	R1	7.49984588708321
78	C18	R1	7.07681559705083
78	C15	R1	6.96578428466209
78	C11	R1	7.08746284125034
78	C16	R1	7.24792751344359
78	C8	R1	7.08746284125034
78	C20	R1	7.35755200461808
78	C7	R1	7.61470984411521
79	C23	R1	6.96578428466209
79	C17	R1	7.18982455888002
79	C12	R1	7.10852445677817
79	C10	R1	7.5077946401987
79	C3	R1	7.20945336562895
79	C14	R1	7.10852445677817
79	C5	R1	7.44294349584873
79	C9	R1	7.40087943628218
79	C24	R1	7.14974711950468
79	C6	R1	7.31288295528436
79	C21	R1	7.55458885167764
79	C1	R1	7.14974711950468
79	C22	R1	6.89481776330794
79	C4	R1	7.05528243550119
79	C13	R1	6.95419631038687
79	C18	R1	7.27612440527424
79	C11	R1	7.04439411935845
79	C16	R1	7.39231742277876
79	C20	R1	7.23840473932508
80	C17	R1	7.36632221424582
80	C12	R1	7.16992500144231
80	C10	R1	7.39231742277876
80	C3	R1	7
80	C14	R1	7
80	C5	R1	7.37503943134692
80	C9	R1	7.19967234483636
80	C24	R1	7.4594316186373
80	C6	R1	7.467605550083
80	C21	R1	7.10852445677817
80	C19	R1	7.05528243550119
80	C1	R1	7.13955135239879
80	C22	R1	6.96578428466209
80	C4	R1	7.07681559705083
80	C13	R1	7.03342300153745
80	C18	R1	6.8703647195834
80	C15	R1	7.05528243550119
80	C11	R1	7.36632221424582
80	C16	R1	7.52356195605701
80	C8	R1	7.22881869049588
80	C20	R1	7.4757334309664
80	C7	R1	7.37503943134692
81	C23	R1	7.15987133677839
81	C17	R1	7.43462822763672
81	C12	R1	7.40087943628218
81	C10	R1	7.4178525148859
81	C3	R1	7.18982455888002
81	C14	R1	7.05528243550119
81	C5	R1	7.43462822763672
81	C9	R1	7.29462074889163
81	C24	R1	7.31288295528436
81	C6	R1	7.22881869049588
81	C21	R1	6.90689059560852
81	C19	R1	7.27612440527424
81	C22	R1	7.28540221886225
81	C4	R1	7.04439411935845
81	C13	R1	7.23840473932508
81	C15	R1	7.2667865406949
81	C11	R1	6.93073733756289
81	C16	R1	7.34872815423108
81	C8	R1	7.08746284125034
81	C20	R1	7.16992500144231
81	C7	R1	6.85798099512757
82	C23	R1	7.08746284125034
82	C17	R1	7.4093909361377
82	C12	R1	7.22881869049588
82	C10	R1	7.11894107272351
82	C3	R1	7.03342300153745
82	C14	R1	6.84549005094437
82	C5	R1	7.18982455888002
82	C9	R1	7.35755200461808
82	C24	R1	7.07681559705083
82	C6	R1	7.13955135239879
82	C21	R1	7.06608919045777
82	C19	R1	7.20945336562895
82	C22	R1	7.20945336562895
82	C4	R1	7.25738784269265
82	C13	R1	7.14974711950468
82	C18	R1	6.79441586635011
82	C15	R1	7.05528243550119
82	C11	R1	7.27612440527424
82	C16	R1	7
82	C8	R1	7.15987133677839
82	C20	R1	7.52356195605701
82	C7	R1	7.10852445677817
83	C23	R1	7.40087943628218
83	C17	R1	7.17990909001493
83	C12	R1	7.2667865406949
83	C3	R1	7.29462074889163
83	C14	R1	6.90689059560852
83	C5	R1	7.56224242422107
83	C9	R1	6.94251450533924
83	C24	R1	7.18982455888002
83	C6	R1	7.33091687811462
83	C21	R1	7.4757334309664
83	C19	R1	7.18982455888002
83	C1	R1	6.98868468677217
83	C22	R1	7.45121111183233
83	C4	R1	7.17990909001493
83	C13	R1	7.15987133677839
83	C18	R1	7.49185309632967
83	C15	R1	7.27612440527424
83	C11	R1	7.20945336562895
83	C16	R1	7.23840473932508
83	C8	R1	6.91886323727459
83	C20	R1	7.08746284125034
83	C7	R1	7.20945336562895
84	C23	R1	7.22881869049588
84	C17	R1	7.48381577726426
84	C12	R1	7.27612440527424
84	C10	R1	7.17990909001493
84	C3	R1	7.4262647547021
84	C14	R1	7.15987133677839
84	C5	R1	7.06608919045777
84	C9	R1	7.04439411935845
84	C24	R1	6.8703647195834
84	C6	R1	7.4262647547021
84	C21	R1	7.40087943628218
84	C19	R1	7.20945336562895
84	C1	R1	7.34872815423108
84	C22	R1	7.12928301694497
84	C4	R1	7.07681559705083
84	C18	R1	7.07681559705083
84	C15	R1	7.4594316186373
84	C11	R1	7.16992500144231
84	C16	R1	7.37503943134692
84	C8	R1	7.20945336562895
84	C20	R1	7.14974711950468
84	C7	R1	7.20945336562895
85	C23	R1	6.90689059560852
85	C17	R1	7.58496250072116
85	C3	R1	7.21916852046216
85	C14	R1	7.13955135239879
85	C5	R1	7.32192809488736
85	C9	R1	7.27612440527424
85	C24	R1	7.56224242422107
85	C6	R1	7.02236781302845
85	C21	R1	7.37503943134692
85	C19	R1	7.29462074889163
85	C1	R1	7.4178525148859
85	C22	R1	7.17990909001493
85	C13	R1	7.01122725542325
85	C18	R1	7.2667865406949
85	C15	R1	6.98868468677217
85	C11	R1	7.40087943628218
85	C16	R1	7.36632221424582
85	C8	R1	7.13955135239879
85	C20	R1	7.467605550083
85	C7	R1	6.96578428466209
86	C23	R1	7.17990909001493
86	C17	R1	7.31288295528436
86	C12	R1	7.2667865406949
86	C10	R1	6.90689059560852
86	C3	R1	7.10852445677817
86	C14	R1	7.12928301694497
86	C9	R1	7.43462822763672
86	C24	R1	7.37503943134692
86	C6	R1	7.12928301694497
86	C21	R1	7.12928301694497
86	C19	R1	6.97727992349992
86	C1	R1	7.32192809488736
86	C22	R1	7.24792751344359
86	C4	R1	7.54689445988764
86	C13	R1	7.23840473932508
86	C18	R1	6.97727992349992
86	C16	R1	7.38370429247405
86	C8	R1	7.38370429247405
86	C20	R1	7.19967234483636
86	C7	R1	7.16992500144231
87	C23	R1	7.14974711950468
87	C17	R1	7.3037807481771
87	C12	R1	7.05528243550119
87	C10	R1	7.18982455888002
87	C3	R1	7.23840473932508
87	C14	R1	6.97727992349992
87	C5	R1	7.19967234483636
87	C9	R1	6.97727992349992
87	C24	R1	6.90689059560852
87	C6	R1	6.91886323727459
87	C21	R1	7.56985560833095
87	C19	R1	7.21916852046216
87	C1	R1	7.09803208296053
87	C4	R1	7.27612440527424
87	C13	R1	7.31288295528436
87	C18	R1	7.37503943134692
87	C15	R1	7.40087943628218
87	C11	R1	7.06608919045777
87	C16	R1	7.44294349584873
87	C8	R1	7.28540221886225
87	C20	R1	7.20945336562895
87	C7	R1	7.05528243550119
88	C23	R1	7.08746284125034
88	C17	R1	7
88	C12	R1	7.15987133677839
88	C10	R1	7.55458885167764
88	C3	R1	7.27612440527424
88	C24	R1	7.48381577726426
88	C21	R1	7.43462822763672
88	C19	R1	7.22881869049588
88	C1	R1	6.8073549220576
88	C22	R1	7.4594316186373
88	C4	R1	7.33985000288462
88	C13	R1	7.49185309632967
88	C18	R1	7.56224242422107
88	C15	R1	7.25738784269265
88	C11	R1	7.39231742277876
88	C16	R1	7.33985000288462
88	C8	R1	6.71424551766612
88	C20	R1	7.13955135239879
88	C7	R1	7.43462822763672
89	C23	R1	7.16992500144231
89	C17	R1	7.22881869049588
89	C12	R1	7.07681559705083
89	C10	R1	6.89481776330794
89	C3	R1	7.12928301694497
89	C14	R1	7.4262647547021
89	C5	R1	7.4757334309664
89	C9	R1	7.4178525148859
89	C24	R1	7.07681559705083
89	C6	R1	7.08746284125034
89	C21	R1	7.33091687811462
89	C19	R1	7.5077946401987
89	C22	R1	6.75488750216347
89	C4	R1	7.36632221424582
89	C13	R1	7.04439411935845
89	C18	R1	7.19967234483636
89	C15	R1	7.29462074889163
89	C16	R1	7.33091687811462
89	C8	R1	7.31288295528436
89	C20	R1	7.44294349584873
89	C7	R1	7.16992500144231
90	C23	R1	6.98868468677217
90	C17	R1	7.32192809488736
90	C10	R1	7.03342300153745
90	C3	R1	6.93073733756289
90	C14	R1	7.2667865406949
90	C5	R1	7.08746284125034
90	C9	R1	7.13955135239879
90	C24	R1	6.96578428466209
90	C21	R1	7.24792751344359
90	C19	R1	7
90	C1	R1	7.4093909361377
90	C22	R1	6.94251450533924
90	C13	R1	7.03342300153745
90	C18	R1	7.67948009950545
90	C15	R1	7.02236781302845
90	C16	R1	7.4093909361377
90	C8	R1	7.23840473932508
90	C7	R1	7.24792751344359
91	C17	R1	7.4178525148859
91	C12	R1	7.3037807481771
91	C10	R1	7.16992500144231
91	C3	R1	7.20945336562895
91	C14	R1	7.34872815423108
91	C5	R1	6.8703647195834
91	C9	R1	7.18982455888002
91	C24	R1	7.23840473932508
91	C6	R1	7.49185309632967
91	C21	R1	7.33985000288462
91	C19	R1	7.39231742277876
91	C1	R1	7.32192809488736
91	C22	R1	7.2667865406949
91	C4	R1	6.94251450533924
91	C13	R1	7.22881869049588
91	C18	R1	7.11894107272351
91	C15	R1	6.95419631038687
91	C11	R1	7.04439411935845
91	C16	R1	7.09803208296053
91	C8	R1	7.07681559705083
91	C20	R1	7.17990909001493
91	C7	R1	7.3037807481771
92	C17	R1	7.2667865406949
92	C10	R1	7.18982455888002
92	C3	R1	7.31288295528436
92	C14	R1	7.28540221886225
92	C5	R1	7.35755200461808
92	C9	R1	7.17990909001493
92	C24	R1	7.07681559705083
92	C21	R1	7.37503943134692
92	C19	R1	7.13955135239879
92	C1	R1	7.4594316186373
92	C22	R1	7.4757334309664
92	C4	R1	7.37503943134692
92	C13	R1	7.28540221886225
92	C18	R1	7.35755200461808
92	C15	R1	7.12928301694497
92	C11	R1	6.88264304936184
92	C16	R1	7.35755200461808
92	C8	R1	7.35755200461808
92	C20	R1	6.97727992349992
92	C7	R1	7.23840473932508
93	C23	R1	7.10852445677817
93	C17	R1	7.43462822763672
93	C12	R1	7.05528243550119
93	C10	R1	7.13955135239879
93	C3	R1	7.01122725542325
93	C14	R1	7.32192809488736
93	C5	R1	6.94251450533924
93	C9	R1	7.34872815423108
93	C24	R1	6.94251450533924
93	C19	R1	7.34872815423108
93	C1	R1	7.10852445677817
93	C22	R1	7.20945336562895
93	C4	R1	7.20945336562895
93	C13	R1	7.05528243550119
93	C18	R1	7.16992500144231
93	C11	R1	6.88264304936184
93	C16	R1	7.23840473932508
93	C8	R1	7.17990909001493
93	C20	R1	7.31288295528436
93	C7	R1	7.21916852046216
94	C23	R1	7.3037807481771
94	C17	R1	7.61470984411521
94	C12	R1	7.10852445677817
94	C10	R1	7.17990909001493
94	C3	R1	7.4178525148859
94	C5	R1	7.18982455888002
94	C9	R1	6.97727992349992
94	C24	R1	7.33985000288462
94	C6	R1	7.04439411935845
94	C21	R1	7.11894107272351
94	C19	R1	7.2667865406949
94	C1	R1	7.10852445677817
94	C22	R1	7.4178525148859
94	C4	R1	7.37503943134692
94	C13	R1	7.3037807481771
94	C18	R1	7.14974711950468
94	C15	R1	7.22881869049588
94	C11	R1	7.24792751344359
94	C16	R1	7.6724253419715
94	C8	R1	7.34872815423108
94	C20	R1	7.10852445677817
94	C7	R1	7.23840473932508
95	C23	R1	6.96578428466209
95	C17	R1	7.27612440527424
95	C12	R1	7.17990909001493
95	C3	R1	7.22881869049588
95	C14	R1	7.45121111183233
95	C5	R1	6.96578428466209
95	C9	R1	7.4093909361377
95	C24	R1	7.33985000288462
95	C6	R1	6.89481776330794
95	C21	R1	7.25738784269265
95	C19	R1	7.49984588708321
95	C1	R1	7.22881869049588
95	C22	R1	7.05528243550119
95	C4	R1	7.12928301694497
95	C13	R1	7.2667865406949
95	C18	R1	7.33985000288462
95	C15	R1	7.07681559705083
95	C11	R1	7.24792751344359
95	C16	R1	7.29462074889163
95	C8	R1	7.13955135239879
95	C20	R1	7.20945336562895
95	C7	R1	7.17990909001493
96	C23	R1	7.16992500144231
96	C17	R1	7.36632221424582
96	C12	R1	7.20945336562895
96	C10	R1	7.33985000288462
96	C3	R1	7.28540221886225
96	C14	R1	7.4178525148859
96	C5	R1	7.4178525148859
96	C9	R1	7.20945336562895
96	C6	R1	7.32192809488736
96	C21	R1	7.36632221424582
96	C19	R1	7.18982455888002
96	C1	R1	7.06608919045777
96	C22	R1	6.84549005094437
96	C4	R1	7.11894107272351
96	C13	R1	7.11894107272351
96	C18	R1	7.4594316186373
96	C15	R1	6.91886323727459
96	C11	R1	7.33091687811462
96	C16	R1	7.25738784269265
97	C23	R1	7.29462074889163
97	C17	R1	7.11894107272351
97	C12	R1	7.56224242422107
97	C10	R1	7.33985000288462
97	C3	R1	7.31288295528436
97	C14	R1	7.43462822763672
97	C5	R1	7.33091687811462
97	C9	R1	7.2667865406949
97	C24	R1	6.82017896241519
97	C6	R1	6.91886323727459
97	C21	R1	7.4093909361377
[truncated: 14,538 more rows]
