# Supplementary material for: Stochastic modelling of single-cell gene expression adaptation reveals non-genomic contribution to evolution of tumor subclones
Source: bioRxiv. 2024 Apr 20:2024.04.17.588869. Preprint. [Version 1] doi: 10.1101/2024.04.17.588869 (PMC11071284; doi:10.1101/2024.04.17.588869)
Supplement: Supplement 2 [file media-2.zip › Supplementary Files/Simulated Data/Constrained_Simulation/tr_1_sq_.15_r_200_a_1.csv]

gene	species	replicate	exprval
1	C23	R1	7.2667865406949
1	C17	R1	7.29462074889163
1	C12	R1	7.21916852046216
1	C10	R1	7.24792751344359
1	C3	R1	7.04439411935845
1	C14	R1	7.35755200461808
1	C5	R1	7.467605550083
1	C9	R1	7.05528243550119
1	C24	R1	7.36632221424582
1	C6	R1	7.33091687811462
1	C21	R1	6.94251450533924
1	C19	R1	7.13955135239879
1	C1	R1	7.10852445677817
1	C22	R1	7.24792751344359
1	C4	R1	6.93073733756289
1	C13	R1	7.23840473932508
1	C18	R1	7
1	C15	R1	6.85798099512757
1	C11	R1	7.40087943628218
1	C16	R1	7.54689445988764
1	C20	R1	7.44294349584873
1	C7	R1	7.37503943134692
2	C17	R1	7.4757334309664
2	C12	R1	7.4178525148859
2	C10	R1	7.53915881110803
2	C3	R1	7.11894107272351
2	C14	R1	7.16992500144231
2	C5	R1	6.96578428466209
2	C9	R1	7.34872815423108
2	C24	R1	7.33091687811462
2	C6	R1	7.37503943134692
2	C21	R1	7.33091687811462
2	C19	R1	7.32192809488736
2	C1	R1	7.35755200461808
2	C22	R1	7.11894107272351
2	C4	R1	7.24792751344359
2	C13	R1	6.95419631038687
2	C18	R1	7.10852445677817
2	C15	R1	7.19967234483636
2	C11	R1	7.34872815423108
2	C16	R1	7.31288295528436
2	C8	R1	7.21916852046216
2	C20	R1	7.29462074889163
2	C7	R1	7.34872815423108
3	C23	R1	7.21916852046216
3	C17	R1	7.31288295528436
3	C12	R1	7.2667865406949
3	C3	R1	7.23840473932508
3	C14	R1	7.40087943628218
3	C5	R1	7.44294349584873
3	C9	R1	6.78135971352466
3	C24	R1	7.29462074889163
3	C21	R1	7.22881869049588
3	C19	R1	7.3037807481771
3	C1	R1	6.93073733756289
3	C22	R1	7.4178525148859
3	C4	R1	7.17990909001493
3	C13	R1	7.25738784269265
3	C18	R1	7.35755200461808
3	C15	R1	6.94251450533924
3	C11	R1	7.36632221424582
3	C16	R1	7.06608919045777
3	C8	R1	7.11894107272351
3	C20	R1	7.18982455888002
4	C23	R1	7.29462074889163
4	C17	R1	6.95419631038687
4	C12	R1	7.21916852046216
4	C10	R1	7.3037807481771
4	C3	R1	7.18982455888002
4	C14	R1	7.10852445677817
4	C5	R1	7.27612440527424
4	C9	R1	7.28540221886225
4	C24	R1	7.32192809488736
4	C6	R1	7.15987133677839
4	C21	R1	7.06608919045777
4	C19	R1	7.01122725542325
4	C1	R1	7.19967234483636
4	C22	R1	7.10852445677817
4	C4	R1	7.07681559705083
4	C13	R1	7.31288295528436
4	C18	R1	7.20945336562895
4	C15	R1	7.10852445677817
4	C11	R1	7.07681559705083
4	C16	R1	7.4178525148859
4	C8	R1	7.36632221424582
4	C20	R1	7.08746284125034
4	C7	R1	7.27612440527424
5	C23	R1	6.84549005094437
5	C17	R1	7.59245703726808
5	C12	R1	7.10852445677817
5	C10	R1	7.37503943134692
5	C3	R1	7.15987133677839
5	C14	R1	7.04439411935845
5	C5	R1	6.97727992349992
5	C24	R1	7.01122725542325
5	C6	R1	7.15987133677839
5	C21	R1	7.467605550083
5	C19	R1	7.19967234483636
5	C1	R1	7.12928301694497
5	C22	R1	7.24792751344359
5	C4	R1	7.24792751344359
5	C13	R1	7.01122725542325
5	C18	R1	7.38370429247405
5	C15	R1	7.20945336562895
5	C11	R1	7.20945336562895
5	C16	R1	7.06608919045777
5	C8	R1	7.13955135239879
5	C20	R1	7.15987133677839
5	C7	R1	7.02236781302845
6	C23	R1	7.25738784269265
6	C17	R1	7.12928301694497
6	C12	R1	7.2667865406949
6	C10	R1	7.09803208296053
6	C3	R1	7.09803208296053
6	C14	R1	7.27612440527424
6	C5	R1	7.23840473932508
6	C9	R1	7.4262647547021
6	C24	R1	6.83289001416474
6	C6	R1	7.24792751344359
6	C21	R1	7.22881869049588
6	C19	R1	7.45121111183233
6	C1	R1	7.02236781302845
6	C22	R1	7.20945336562895
6	C4	R1	7.33985000288462
6	C18	R1	7.25738784269265
6	C15	R1	7.18982455888002
6	C11	R1	7.32192809488736
6	C16	R1	7.20945336562895
6	C8	R1	7.01122725542325
6	C20	R1	7.53915881110803
6	C7	R1	7.23840473932508
7	C23	R1	7.14974711950468
7	C17	R1	7.20945336562895
7	C12	R1	7.09803208296053
7	C10	R1	7.05528243550119
7	C3	R1	7.19967234483636
7	C14	R1	7.18982455888002
7	C5	R1	7.34872815423108
7	C9	R1	7.10852445677817
7	C24	R1	7.24792751344359
7	C6	R1	7.36632221424582
7	C21	R1	7.29462074889163
7	C19	R1	7.4594316186373
7	C1	R1	7.38370429247405
7	C22	R1	7.18982455888002
7	C4	R1	7.15987133677839
7	C13	R1	7.45121111183233
7	C18	R1	7.13955135239879
7	C15	R1	6.97727992349992
7	C11	R1	6.89481776330794
7	C16	R1	7.36632221424582
7	C8	R1	7.18982455888002
7	C20	R1	7.24792751344359
8	C23	R1	7.467605550083
8	C17	R1	6.83289001416474
8	C12	R1	7.28540221886225
8	C10	R1	7.4178525148859
8	C3	R1	7.20945336562895
8	C14	R1	6.94251450533924
8	C5	R1	7.24792751344359
8	C9	R1	7.12928301694497
8	C24	R1	7.52356195605701
8	C6	R1	7.32192809488736
8	C21	R1	7.23840473932508
8	C1	R1	7.31288295528436
8	C22	R1	7.15987133677839
8	C4	R1	7.25738784269265
8	C13	R1	7.21916852046216
8	C18	R1	7.3037807481771
8	C15	R1	7.39231742277876
8	C11	R1	7.53138146051631
8	C16	R1	7.34872815423108
8	C8	R1	7.11894107272351
8	C20	R1	7.53915881110803
8	C7	R1	7.32192809488736
9	C12	R1	6.95419631038687
9	C10	R1	7.19967234483636
9	C3	R1	7.4594316186373
9	C14	R1	6.98868468677217
9	C9	R1	7.34872815423108
9	C24	R1	7.2667865406949
9	C6	R1	7.12928301694497
9	C21	R1	7.12928301694497
9	C19	R1	7.29462074889163
9	C1	R1	7.10852445677817
9	C4	R1	7.27612440527424
9	C13	R1	7.14974711950468
9	C18	R1	7.17990909001493
9	C15	R1	7.29462074889163
9	C11	R1	7.18982455888002
9	C8	R1	7.2667865406949
9	C20	R1	7.21916852046216
9	C7	R1	6.95419631038687
10	C23	R1	7.18982455888002
10	C12	R1	7.18982455888002
10	C10	R1	7.06608919045777
10	C3	R1	7.4262647547021
10	C14	R1	7.38370429247405
10	C5	R1	7.35755200461808
10	C9	R1	7.25738784269265
10	C24	R1	7.34872815423108
10	C6	R1	7.23840473932508
10	C21	R1	7.40087943628218
10	C19	R1	7.02236781302845
10	C1	R1	7.33091687811462
10	C22	R1	7.35755200461808
10	C4	R1	7.38370429247405
10	C13	R1	7.21916852046216
10	C18	R1	6.91886323727459
10	C15	R1	7.36632221424582
10	C11	R1	7.04439411935845
10	C16	R1	7.04439411935845
10	C8	R1	7.27612440527424
10	C7	R1	7.25738784269265
11	C23	R1	7.11894107272351
11	C12	R1	7.13955135239879
11	C3	R1	7.16992500144231
11	C14	R1	7.37503943134692
11	C9	R1	7.19967234483636
11	C24	R1	7.03342300153745
11	C6	R1	7.25738784269265
11	C21	R1	7.18982455888002
11	C19	R1	7.04439411935845
11	C1	R1	7.13955135239879
11	C22	R1	7.36632221424582
11	C13	R1	7.56224242422107
11	C15	R1	6.85798099512757
11	C11	R1	7.17990909001493
11	C16	R1	7.49984588708321
11	C8	R1	7.27612440527424
11	C20	R1	6.93073733756289
11	C7	R1	7.4178525148859
12	C23	R1	7.22881869049588
12	C17	R1	7.5077946401987
12	C12	R1	6.90689059560852
12	C10	R1	7
12	C3	R1	7.10852445677817
12	C5	R1	7.14974711950468
12	C9	R1	7.33985000288462
12	C24	R1	7.20945336562895
12	C6	R1	7.21916852046216
12	C21	R1	6.85798099512757
12	C1	R1	7.31288295528436
12	C22	R1	7.48381577726426
12	C4	R1	7.25738784269265
12	C13	R1	6.93073733756289
12	C18	R1	7.4093909361377
12	C15	R1	7.2667865406949
12	C11	R1	7.02236781302845
12	C16	R1	7.48381577726426
12	C8	R1	7.17990909001493
12	C20	R1	7.36632221424582
12	C7	R1	7.10852445677817
13	C23	R1	7.39231742277876
13	C17	R1	7.08746284125034
13	C12	R1	7.03342300153745
13	C3	R1	6.97727992349992
13	C14	R1	7.09803208296053
13	C5	R1	7.21916852046216
13	C24	R1	7.2667865406949
13	C21	R1	7.19967234483636
13	C19	R1	7.48381577726426
13	C1	R1	7.32192809488736
13	C22	R1	7.29462074889163
13	C4	R1	7.10852445677817
13	C13	R1	7.31288295528436
13	C18	R1	7.28540221886225
13	C15	R1	7.18982455888002
13	C11	R1	7.06608919045777
13	C16	R1	7.32192809488736
13	C8	R1	7.32192809488736
13	C20	R1	7.21916852046216
13	C7	R1	7.06608919045777
14	C23	R1	7
14	C17	R1	7.23840473932508
14	C12	R1	7.32192809488736
14	C10	R1	7.21916852046216
14	C3	R1	7.17990909001493
14	C14	R1	7.12928301694497
14	C5	R1	7.27612440527424
14	C9	R1	7.4262647547021
14	C6	R1	7.19967234483636
14	C21	R1	6.94251450533924
14	C19	R1	7.13955135239879
14	C1	R1	7.33091687811462
14	C22	R1	7.29462074889163
14	C13	R1	7.17990909001493
14	C15	R1	7.28540221886225
14	C11	R1	7.25738784269265
14	C16	R1	7.32192809488736
14	C8	R1	7.23840473932508
14	C20	R1	7.06608919045777
14	C7	R1	7.28540221886225
15	C23	R1	7.19967234483636
15	C17	R1	7.22881869049588
15	C12	R1	6.90689059560852
15	C10	R1	7.33985000288462
15	C3	R1	7.22881869049588
15	C14	R1	7.32192809488736
15	C5	R1	7.2667865406949
15	C24	R1	7.48381577726426
15	C6	R1	7.32192809488736
15	C21	R1	7.24792751344359
15	C19	R1	7.22881869049588
15	C1	R1	7.13955135239879
15	C22	R1	7.4093909361377
15	C4	R1	7.17990909001493
15	C13	R1	7.31288295528436
15	C18	R1	7.62205181945638
15	C11	R1	7.20945336562895
15	C16	R1	7.12928301694497
15	C8	R1	7.16992500144231
15	C20	R1	7.29462074889163
15	C7	R1	7.4594316186373
16	C23	R1	7.25738784269265
16	C12	R1	7.34872815423108
16	C10	R1	7.29462074889163
16	C3	R1	7.18982455888002
16	C14	R1	7.14974711950468
16	C5	R1	7.07681559705083
16	C9	R1	7.34872815423108
16	C24	R1	7.2667865406949
16	C6	R1	7.19967234483636
16	C21	R1	7.05528243550119
16	C19	R1	7.33091687811462
16	C1	R1	7.16992500144231
16	C22	R1	7.33091687811462
16	C4	R1	7.19967234483636
16	C13	R1	7.20945336562895
16	C18	R1	7.16992500144231
16	C15	R1	7.09803208296053
16	C11	R1	7.14974711950468
16	C16	R1	7.36632221424582
16	C8	R1	7.12928301694497
16	C20	R1	7.18982455888002
17	C23	R1	7.36632221424582
17	C17	R1	7.33985000288462
17	C12	R1	7.02236781302845
17	C10	R1	7.06608919045777
17	C3	R1	7.14974711950468
17	C14	R1	7.05528243550119
17	C5	R1	7.32192809488736
17	C9	R1	7.15987133677839
17	C24	R1	7.05528243550119
17	C6	R1	6.82017896241519
17	C21	R1	7.27612440527424
17	C19	R1	7.04439411935845
17	C1	R1	7.20945336562895
17	C22	R1	7.11894107272351
17	C4	R1	7.4757334309664
17	C13	R1	7.4262647547021
17	C18	R1	7.10852445677817
17	C15	R1	7.22881869049588
17	C16	R1	7.2667865406949
17	C8	R1	7.4093909361377
17	C20	R1	7.19967234483636
17	C7	R1	7.2667865406949
18	C23	R1	7.4178525148859
18	C17	R1	7.55458885167764
18	C12	R1	7.32192809488736
18	C10	R1	7.07681559705083
18	C3	R1	6.94251450533924
18	C14	R1	7.13955135239879
18	C5	R1	7.23840473932508
18	C9	R1	7.24792751344359
18	C24	R1	7.11894107272351
18	C21	R1	7.12928301694497
18	C1	R1	7.4594316186373
18	C22	R1	7.37503943134692
18	C4	R1	7.35755200461808
18	C13	R1	7.16992500144231
18	C18	R1	7.37503943134692
18	C15	R1	7.16992500144231
18	C11	R1	7.23840473932508
18	C16	R1	7.31288295528436
18	C8	R1	7.05528243550119
18	C20	R1	7.35755200461808
18	C7	R1	7.22881869049588
19	C23	R1	7.12928301694497
19	C17	R1	7.33091687811462
19	C12	R1	7.09803208296053
19	C10	R1	7.19967234483636
19	C3	R1	7.04439411935845
19	C14	R1	7.21916852046216
19	C5	R1	7.18982455888002
19	C9	R1	7.27612440527424
19	C24	R1	7.21916852046216
19	C6	R1	7.06608919045777
19	C21	R1	6.90689059560852
19	C19	R1	7.05528243550119
19	C1	R1	7.2667865406949
19	C22	R1	6.93073733756289
19	C4	R1	7.17990909001493
19	C13	R1	7.16992500144231
19	C18	R1	7.24792751344359
19	C15	R1	7.3037807481771
19	C11	R1	7.4178525148859
19	C16	R1	7.49185309632967
19	C8	R1	7.15987133677839
19	C20	R1	7.22881869049588
19	C7	R1	7.58496250072116
20	C23	R1	7.12928301694497
20	C17	R1	6.79441586635011
20	C12	R1	7.16992500144231
20	C10	R1	7.17990909001493
20	C3	R1	7.20945336562895
20	C14	R1	7.28540221886225
20	C5	R1	7.11894107272351
20	C9	R1	7.2667865406949
20	C24	R1	7.38370429247405
20	C6	R1	7.12928301694497
20	C21	R1	7.34872815423108
20	C19	R1	7.52356195605701
20	C1	R1	7.10852445677817
20	C22	R1	7.08746284125034
20	C4	R1	7.04439411935845
20	C13	R1	7.14974711950468
20	C18	R1	7.22881869049588
20	C15	R1	7.38370429247405
20	C11	R1	7.06608919045777
20	C8	R1	7.35755200461808
20	C7	R1	7.13955135239879
21	C23	R1	7.23840473932508
21	C17	R1	7.22881869049588
21	C12	R1	7.18982455888002
21	C10	R1	7.14974711950468
21	C3	R1	7.25738784269265
21	C5	R1	7.31288295528436
21	C9	R1	7.34872815423108
21	C24	R1	7.3037807481771
21	C6	R1	7.29462074889163
21	C21	R1	7.33985000288462
21	C19	R1	7.31288295528436
21	C1	R1	7.49185309632967
21	C22	R1	7.4757334309664
21	C4	R1	7.52356195605701
21	C13	R1	7.33091687811462
21	C18	R1	7.29462074889163
21	C15	R1	6.98868468677217
21	C11	R1	7.33985000288462
21	C16	R1	7.3037807481771
21	C8	R1	7.57742882803575
21	C20	R1	7.36632221424582
21	C7	R1	7.31288295528436
22	C23	R1	7.4757334309664
22	C17	R1	7.07681559705083
22	C12	R1	7.32192809488736
22	C10	R1	7.35755200461808
22	C3	R1	7.40087943628218
22	C14	R1	7.13955135239879
22	C5	R1	7.38370429247405
22	C9	R1	7.16992500144231
22	C24	R1	7.12928301694497
22	C6	R1	7.12928301694497
22	C21	R1	7.05528243550119
22	C19	R1	7.20945336562895
22	C1	R1	7.32192809488736
22	C22	R1	7.23840473932508
22	C4	R1	7.10852445677817
22	C13	R1	7.51569983828404
22	C15	R1	7.4093909361377
22	C11	R1	7.34872815423108
22	C16	R1	7.04439411935845
22	C8	R1	7.02236781302845
22	C20	R1	7.31288295528436
22	C7	R1	7.25738784269265
23	C23	R1	7.05528243550119
23	C17	R1	7.36632221424582
23	C12	R1	7.29462074889163
23	C10	R1	7.44294349584873
23	C3	R1	7.24792751344359
23	C14	R1	7.28540221886225
23	C9	R1	7.58496250072116
23	C24	R1	7.29462074889163
23	C6	R1	7.33091687811462
23	C19	R1	7.16992500144231
23	C1	R1	7.13955135239879
23	C22	R1	7.31288295528436
23	C13	R1	7.32192809488736
23	C18	R1	7.33985000288462
23	C15	R1	7.31288295528436
23	C16	R1	7.24792751344359
23	C8	R1	7.14974711950468
23	C20	R1	7.4262647547021
23	C7	R1	7.21916852046216
24	C23	R1	7.02236781302845
24	C17	R1	7.32192809488736
24	C10	R1	7.32192809488736
24	C3	R1	7.15987133677839
24	C14	R1	7.31288295528436
24	C5	R1	7.31288295528436
24	C9	R1	7.49185309632967
24	C24	R1	7.2667865406949
24	C6	R1	7.25738784269265
24	C19	R1	7.39231742277876
24	C1	R1	7.39231742277876
24	C22	R1	7.03342300153745
24	C4	R1	7.12928301694497
24	C13	R1	7.19967234483636
24	C18	R1	7.37503943134692
24	C15	R1	7.38370429247405
24	C11	R1	7.16992500144231
24	C8	R1	7.3037807481771
24	C20	R1	7.4594316186373
24	C7	R1	7.38370429247405
25	C23	R1	7.13955135239879
25	C17	R1	7.28540221886225
25	C12	R1	7.18982455888002
25	C10	R1	6.97727992349992
25	C3	R1	7.15987133677839
25	C14	R1	7
25	C5	R1	7.16992500144231
25	C9	R1	7.06608919045777
25	C24	R1	7.29462074889163
25	C6	R1	7.22881869049588
25	C21	R1	7.18982455888002
25	C19	R1	7.31288295528436
25	C1	R1	6.85798099512757
25	C4	R1	7.23840473932508
25	C18	R1	7.37503943134692
25	C15	R1	7.14974711950468
25	C11	R1	7.07681559705083
25	C8	R1	7.10852445677817
25	C20	R1	7.23840473932508
25	C7	R1	7.07681559705083
26	C23	R1	7.16992500144231
26	C17	R1	7.39231742277876
26	C12	R1	7.27612440527424
26	C3	R1	7.4594316186373
26	C14	R1	7.24792751344359
26	C5	R1	7.15987133677839
26	C9	R1	7.10852445677817
26	C24	R1	7.24792751344359
26	C6	R1	7.18982455888002
26	C21	R1	7.35755200461808
26	C19	R1	7.24792751344359
26	C1	R1	7.10852445677817
26	C22	R1	7.37503943134692
26	C4	R1	7.32192809488736
26	C13	R1	7.06608919045777
26	C18	R1	7.24792751344359
26	C15	R1	7.48381577726426
26	C11	R1	7.14974711950468
26	C16	R1	7.10852445677817
26	C8	R1	7.38370429247405
26	C20	R1	7.36632221424582
26	C7	R1	7.03342300153745
27	C23	R1	7.19967234483636
27	C17	R1	7.40087943628218
27	C12	R1	7.33985000288462
27	C10	R1	7.53915881110803
27	C3	R1	7.40087943628218
27	C14	R1	7.29462074889163
27	C24	R1	7.20945336562895
27	C6	R1	7.12928301694497
27	C21	R1	7.29462074889163
27	C19	R1	7.3037807481771
27	C1	R1	6.65821148275179
27	C22	R1	7.40087943628218
27	C4	R1	7.44294349584873
27	C18	R1	7.467605550083
27	C15	R1	6.93073733756289
27	C11	R1	7.11894107272351
27	C16	R1	7.06608919045777
27	C20	R1	7.01122725542325
27	C7	R1	7.29462074889163
28	C17	R1	7.14974711950468
28	C12	R1	7.12928301694497
28	C10	R1	7.25738784269265
28	C14	R1	7.14974711950468
28	C5	R1	7.2667865406949
28	C9	R1	7.43462822763672
28	C24	R1	7.23840473932508
28	C6	R1	7.37503943134692
28	C21	R1	7.01122725542325
28	C1	R1	7.01122725542325
28	C22	R1	7.2667865406949
28	C4	R1	7.5077946401987
28	C13	R1	7.34872815423108
28	C18	R1	7.2667865406949
28	C15	R1	7.09803208296053
28	C11	R1	7.29462074889163
28	C16	R1	7.22881869049588
28	C8	R1	7.32192809488736
28	C20	R1	7.51569983828404
28	C7	R1	7.54689445988764
29	C23	R1	7.32192809488736
29	C12	R1	7.27612440527424
29	C3	R1	7.45121111183233
29	C14	R1	7.08746284125034
29	C5	R1	7.20945336562895
29	C9	R1	6.91886323727459
29	C6	R1	7.3037807481771
29	C21	R1	7.15987133677839
29	C19	R1	7.44294349584873
29	C1	R1	7.08746284125034
29	C4	R1	7.32192809488736
29	C13	R1	7.2667865406949
29	C18	R1	7.25738784269265
29	C15	R1	7.29462074889163
29	C11	R1	7.34872815423108
29	C16	R1	7.25738784269265
29	C20	R1	7.32192809488736
30	C23	R1	7.4178525148859
30	C17	R1	7.32192809488736
30	C12	R1	7.35755200461808
30	C10	R1	7.14974711950468
30	C3	R1	7.24792751344359
30	C14	R1	7.14974711950468
30	C5	R1	6.96578428466209
30	C9	R1	7.14974711950468
30	C24	R1	7.20945336562895
30	C6	R1	7.29462074889163
30	C21	R1	7.27612440527424
30	C19	R1	7.32192809488736
30	C1	R1	7.45121111183233
30	C22	R1	7.15987133677839
30	C4	R1	6.98868468677217
30	C13	R1	7.34872815423108
30	C18	R1	7.24792751344359
30	C15	R1	7.09803208296053
30	C11	R1	6.95419631038687
30	C20	R1	7.11894107272351
30	C7	R1	7.24792751344359
31	C23	R1	7.24792751344359
31	C12	R1	7.19967234483636
31	C10	R1	6.8703647195834
31	C3	R1	7.02236781302845
31	C14	R1	7.13955135239879
31	C5	R1	7.08746284125034
31	C9	R1	7.21916852046216
31	C24	R1	7.32192809488736
31	C6	R1	7.35755200461808
31	C21	R1	7.48381577726426
31	C19	R1	7.02236781302845
31	C1	R1	7.20945336562895
31	C22	R1	6.70043971814109
31	C4	R1	7.29462074889163
31	C13	R1	7.20945336562895
31	C18	R1	7.20945336562895
31	C15	R1	7.18982455888002
31	C11	R1	7.17990909001493
31	C16	R1	7.4262647547021
31	C8	R1	7.4178525148859
31	C20	R1	6.84549005094437
31	C7	R1	7.13955135239879
32	C23	R1	7.20945336562895
32	C17	R1	6.98868468677217
32	C12	R1	7.36632221424582
32	C10	R1	7.12928301694497
32	C3	R1	7.22881869049588
32	C14	R1	7.25738784269265
32	C5	R1	7.07681559705083
32	C9	R1	7.01122725542325
32	C24	R1	7.28540221886225
32	C6	R1	7.24792751344359
32	C21	R1	7.38370429247405
32	C19	R1	7.3037807481771
32	C1	R1	7.08746284125034
32	C22	R1	7.13955135239879
32	C4	R1	7.16992500144231
32	C13	R1	7.06608919045777
32	C18	R1	6.83289001416474
32	C15	R1	7.13955135239879
32	C11	R1	7.10852445677817
32	C16	R1	7.20945336562895
32	C8	R1	7.33091687811462
32	C20	R1	7.34872815423108
32	C7	R1	7.18982455888002
33	C23	R1	7.29462074889163
33	C17	R1	7.14974711950468
33	C12	R1	7.20945336562895
33	C10	R1	7.22881869049588
33	C3	R1	7.13955135239879
33	C5	R1	7.24792751344359
33	C9	R1	7.40087943628218
33	C24	R1	7.01122725542325
33	C6	R1	7.08746284125034
33	C21	R1	7.19967234483636
33	C19	R1	7.24792751344359
33	C1	R1	7.33985000288462
33	C22	R1	7.07681559705083
33	C4	R1	7.22881869049588
33	C13	R1	7.16992500144231
33	C18	R1	7.28540221886225
33	C15	R1	7.3037807481771
33	C16	R1	7.08746284125034
33	C8	R1	7.24792751344359
33	C20	R1	7.33985000288462
33	C7	R1	7.33091687811462
34	C23	R1	7.05528243550119
34	C17	R1	7.25738784269265
34	C12	R1	7.2667865406949
34	C10	R1	7.11894107272351
34	C3	R1	6.8703647195834
34	C5	R1	7.29462074889163
34	C9	R1	7.39231742277876
34	C24	R1	7.10852445677817
34	C6	R1	7.20945336562895
34	C21	R1	7.34872815423108
34	C19	R1	7.4093909361377
34	C1	R1	7.36632221424582
34	C22	R1	7.08746284125034
34	C4	R1	7.22881869049588
34	C13	R1	7.04439411935845
34	C18	R1	6.83289001416474
34	C15	R1	7.58496250072116
34	C11	R1	7.20945336562895
34	C16	R1	7.52356195605701
34	C8	R1	7.18982455888002
34	C20	R1	7.25738784269265
35	C23	R1	7.09803208296053
35	C17	R1	7.02236781302845
35	C10	R1	7.39231742277876
35	C3	R1	7.25738784269265
35	C14	R1	7.08746284125034
35	C5	R1	7.25738784269265
35	C9	R1	7.09803208296053
35	C24	R1	6.8703647195834
35	C6	R1	7.16992500144231
35	C21	R1	7.4093909361377
35	C19	R1	7.31288295528436
35	C1	R1	7.33985000288462
35	C4	R1	7.467605550083
35	C13	R1	7.53915881110803
35	C18	R1	7.27612440527424
35	C15	R1	7.45121111183233
35	C11	R1	6.78135971352466
35	C16	R1	7.25738784269265
35	C8	R1	7.34872815423108
35	C20	R1	7.37503943134692
35	C7	R1	6.93073733756289
36	C23	R1	7.09803208296053
36	C17	R1	7.04439411935845
36	C12	R1	7.38370429247405
36	C10	R1	7.06608919045777
36	C3	R1	7.35755200461808
36	C14	R1	6.98868468677217
36	C5	R1	7.45121111183233
36	C24	R1	7.18982455888002
36	C6	R1	7.53915881110803
36	C21	R1	7.23840473932508
36	C19	R1	7.01122725542325
36	C1	R1	7.07681559705083
36	C22	R1	7.23840473932508
36	C4	R1	7.23840473932508
36	C13	R1	6.88264304936184
36	C18	R1	7.16992500144231
36	C11	R1	7.40087943628218
36	C16	R1	7.43462822763672
36	C8	R1	7
36	C20	R1	6.84549005094437
36	C7	R1	7.48381577726426
37	C23	R1	7.24792751344359
37	C17	R1	6.98868468677217
37	C12	R1	7.31288295528436
37	C10	R1	6.95419631038687
37	C3	R1	7.27612440527424
37	C14	R1	7.13955135239879
37	C5	R1	7.07681559705083
37	C24	R1	6.8703647195834
37	C6	R1	7.70043971814109
37	C19	R1	7.4093909361377
37	C1	R1	7.08746284125034
37	C22	R1	7.4757334309664
37	C4	R1	7.33091687811462
37	C13	R1	7.59245703726808
37	C18	R1	7.15987133677839
37	C15	R1	7.25738784269265
37	C11	R1	6.90689059560852
37	C16	R1	7.20945336562895
37	C8	R1	7.38370429247405
37	C20	R1	7.24792751344359
37	C7	R1	6.94251450533924
38	C23	R1	7.52356195605701
38	C17	R1	7.16992500144231
38	C12	R1	7.35755200461808
38	C10	R1	7
38	C14	R1	7.40087943628218
38	C5	R1	7.39231742277876
38	C24	R1	7.34872815423108
38	C6	R1	7.4262647547021
38	C21	R1	7.4093909361377
38	C19	R1	7.08746284125034
38	C1	R1	7.09803208296053
38	C22	R1	7.36632221424582
38	C4	R1	7.35755200461808
38	C18	R1	7.20945336562895
38	C15	R1	7.37503943134692
38	C11	R1	7.14974711950468
38	C16	R1	7.33091687811462
38	C20	R1	7.17990909001493
38	C7	R1	7.03342300153745
39	C23	R1	7.51569983828404
39	C10	R1	7.20945336562895
39	C3	R1	7.5077946401987
39	C14	R1	7.34872815423108
39	C5	R1	7.36632221424582
39	C9	R1	7.28540221886225
39	C24	R1	7.43462822763672
39	C21	R1	7.01122725542325
39	C19	R1	7.06608919045777
39	C1	R1	7.33091687811462
39	C22	R1	7.23840473932508
39	C4	R1	7.4178525148859
39	C13	R1	7.38370429247405
39	C18	R1	7.28540221886225
39	C15	R1	7.35755200461808
39	C11	R1	7.19967234483636
39	C16	R1	7.38370429247405
39	C8	R1	7.20945336562895
39	C20	R1	7.15987133677839
39	C7	R1	7.2667865406949
40	C23	R1	7.07681559705083
40	C17	R1	7.33985000288462
40	C12	R1	7.34872815423108
40	C3	R1	7.08746284125034
40	C14	R1	7.08746284125034
40	C5	R1	7.13955135239879
40	C9	R1	7.37503943134692
40	C24	R1	7.35755200461808
40	C6	R1	7.07681559705083
40	C21	R1	7.29462074889163
40	C19	R1	7.09803208296053
40	C1	R1	7.14974711950468
40	C22	R1	6.83289001416474
40	C4	R1	7.27612440527424
40	C13	R1	7.23840473932508
40	C18	R1	7.5077946401987
40	C15	R1	7.16992500144231
40	C11	R1	7.3037807481771
40	C16	R1	7.22881869049588
40	C8	R1	7.2667865406949
40	C20	R1	7.467605550083
40	C7	R1	7.33985000288462
41	C23	R1	7.28540221886225
41	C17	R1	7.12928301694497
41	C12	R1	7.2667865406949
41	C10	R1	7.44294349584873
41	C3	R1	7.4093909361377
41	C5	R1	7.08746284125034
41	C9	R1	6.88264304936184
41	C24	R1	7.17990909001493
41	C6	R1	7.17990909001493
41	C21	R1	7.3037807481771
41	C19	R1	7.29462074889163
41	C1	R1	7.4178525148859
41	C22	R1	7
41	C4	R1	6.97727992349992
41	C18	R1	7.06608919045777
41	C15	R1	7.24792751344359
41	C11	R1	7.13955135239879
41	C16	R1	7.34872815423108
41	C8	R1	7.09803208296053
41	C20	R1	7.18982455888002
41	C7	R1	7.467605550083
42	C23	R1	7.13955135239879
42	C17	R1	7.49984588708321
42	C12	R1	7.33091687811462
42	C10	R1	7.19967234483636
42	C14	R1	7.20945336562895
42	C5	R1	7.29462074889163
42	C9	R1	7.07681559705083
42	C19	R1	7.49984588708321
42	C1	R1	7.5077946401987
42	C22	R1	7.13955135239879
42	C4	R1	7.08746284125034
42	C13	R1	7.06608919045777
42	C18	R1	7.43462822763672
42	C16	R1	7.40087943628218
42	C8	R1	7.49984588708321
42	C7	R1	7.32192809488736
43	C23	R1	7.04439411935845
43	C17	R1	7.04439411935845
43	C12	R1	7.48381577726426
43	C10	R1	6.96578428466209
43	C3	R1	7.39231742277876
43	C14	R1	7.37503943134692
43	C5	R1	7.31288295528436
43	C24	R1	7.08746284125034
43	C6	R1	7.06608919045777
43	C21	R1	7.18982455888002
43	C19	R1	7.31288295528436
43	C1	R1	7.35755200461808
43	C22	R1	7.43462822763672
43	C4	R1	7.4093909361377
43	C13	R1	7.06608919045777
43	C18	R1	7.33985000288462
43	C15	R1	7.08746284125034
43	C11	R1	7.10852445677817
43	C16	R1	7.16992500144231
43	C8	R1	7.09803208296053
43	C20	R1	7.13955135239879
43	C7	R1	7.23840473932508
44	C23	R1	6.96578428466209
44	C17	R1	7.23840473932508
44	C12	R1	7.22881869049588
44	C10	R1	7.35755200461808
44	C14	R1	7.3037807481771
44	C5	R1	7.06608919045777
44	C9	R1	7.08746284125034
44	C24	R1	7.23840473932508
44	C6	R1	7.23840473932508
44	C21	R1	7.22881869049588
44	C19	R1	7.24792751344359
44	C1	R1	7.09803208296053
44	C22	R1	7.25738784269265
44	C4	R1	7.21916852046216
44	C13	R1	7.4262647547021
44	C18	R1	7.24792751344359
44	C15	R1	7.02236781302845
44	C11	R1	7.10852445677817
44	C8	R1	7.13955135239879
44	C20	R1	7.13955135239879
44	C7	R1	7.38370429247405
45	C23	R1	7.3037807481771
45	C17	R1	7.43462822763672
45	C12	R1	7.36632221424582
45	C10	R1	7.37503943134692
45	C3	R1	7.29462074889163
45	C14	R1	6.97727992349992
45	C5	R1	7.4262647547021
45	C9	R1	7.45121111183233
45	C24	R1	7.13955135239879
45	C6	R1	7.19967234483636
45	C21	R1	7.09803208296053
45	C19	R1	7.17990909001493
45	C1	R1	7.38370429247405
45	C22	R1	7.12928301694497
45	C4	R1	7.48381577726426
45	C13	R1	7.29462074889163
45	C18	R1	7.39231742277876
45	C15	R1	7.23840473932508
45	C11	R1	7.07681559705083
45	C16	R1	7.13955135239879
45	C8	R1	7.4093909361377
45	C20	R1	7.13955135239879
45	C7	R1	7.43462822763672
46	C17	R1	7.4093909361377
46	C12	R1	7.13955135239879
46	C10	R1	7.2667865406949
46	C3	R1	7.25738784269265
46	C14	R1	7.19967234483636
46	C5	R1	7.36632221424582
46	C9	R1	7.38370429247405
46	C24	R1	7.33091687811462
46	C6	R1	7.48381577726426
46	C21	R1	7.24792751344359
46	C19	R1	7.49984588708321
46	C1	R1	7.3037807481771
46	C22	R1	7.37503943134692
46	C4	R1	6.98868468677217
46	C13	R1	7.07681559705083
46	C18	R1	7.31288295528436
46	C15	R1	7.12928301694497
46	C16	R1	7.40087943628218
46	C8	R1	7.16992500144231
46	C20	R1	7.2667865406949
46	C7	R1	7.33091687811462
47	C23	R1	7.4594316186373
47	C17	R1	7.3037807481771
47	C12	R1	7.45121111183233
47	C10	R1	7.21916852046216
47	C3	R1	7.39231742277876
47	C14	R1	7.13955135239879
47	C5	R1	7.02236781302845
47	C9	R1	7.17990909001493
47	C24	R1	7.36632221424582
47	C6	R1	7.11894107272351
47	C21	R1	7.06608919045777
47	C19	R1	7.32192809488736
47	C22	R1	7.33985000288462
47	C4	R1	7.02236781302845
47	C13	R1	7.4093909361377
47	C18	R1	7.11894107272351
47	C15	R1	7.22881869049588
47	C11	R1	7.07681559705083
47	C16	R1	7.16992500144231
47	C8	R1	7.19967234483636
47	C20	R1	7.29462074889163
47	C7	R1	7.13955135239879
48	C23	R1	7.16992500144231
48	C17	R1	7
48	C12	R1	7.32192809488736
48	C10	R1	7.32192809488736
48	C3	R1	7.44294349584873
48	C14	R1	7.37503943134692
48	C5	R1	7.39231742277876
48	C24	R1	7.25738784269265
48	C21	R1	7.07681559705083
48	C19	R1	7.25738784269265
48	C1	R1	7.36632221424582
48	C22	R1	7.25738784269265
48	C4	R1	7.35755200461808
48	C13	R1	7.48381577726426
48	C18	R1	7.31288295528436
48	C15	R1	7.2667865406949
48	C11	R1	6.83289001416474
48	C8	R1	7.09803208296053
48	C20	R1	7.51569983828404
48	C7	R1	7.33985000288462
49	C23	R1	7.18982455888002
49	C17	R1	7.2667865406949
49	C12	R1	7.23840473932508
49	C10	R1	7.35755200461808
49	C3	R1	6.8073549220576
49	C14	R1	7.25738784269265
49	C5	R1	7.09803208296053
49	C24	R1	7.16992500144231
49	C6	R1	7.4093909361377
49	C21	R1	7.18982455888002
49	C19	R1	7.22881869049588
49	C1	R1	6.97727992349992
49	C22	R1	7.03342300153745
49	C4	R1	7.19967234483636
49	C13	R1	6.90689059560852
49	C18	R1	6.76818432477693
49	C15	R1	7.01122725542325
49	C11	R1	7.05528243550119
49	C16	R1	7.13955135239879
49	C8	R1	7.25738784269265
49	C20	R1	7.33091687811462
49	C7	R1	7.22881869049588
50	C23	R1	7.10852445677817
50	C17	R1	7.31288295528436
50	C12	R1	7.13955135239879
50	C10	R1	7.38370429247405
50	C3	R1	7.28540221886225
50	C14	R1	7.21916852046216
50	C9	R1	7.4093909361377
50	C24	R1	7.28540221886225
50	C6	R1	7.19967234483636
50	C21	R1	6.96578428466209
50	C19	R1	7.2667865406949
50	C1	R1	7.3037807481771
50	C22	R1	7.49984588708321
50	C4	R1	7.39231742277876
50	C18	R1	6.97727992349992
50	C11	R1	7.31288295528436
50	C16	R1	7.44294349584873
50	C8	R1	6.7279204545632
50	C20	R1	7.03342300153745
50	C7	R1	7.3037807481771
51	C23	R1	7.4178525148859
51	C17	R1	7.18982455888002
51	C12	R1	7.18982455888002
51	C10	R1	7.29462074889163
51	C3	R1	7.17990909001493
51	C14	R1	7.34872815423108
51	C5	R1	7
51	C24	R1	7.22881869049588
51	C6	R1	7.3037807481771
51	C21	R1	7.18982455888002
51	C19	R1	7.36632221424582
51	C1	R1	7.04439411935845
51	C22	R1	7.33091687811462
51	C4	R1	7.17990909001493
51	C13	R1	7.17990909001493
51	C18	R1	7.16992500144231
51	C15	R1	7.33091687811462
51	C11	R1	7.18982455888002
51	C16	R1	7.37503943134692
51	C8	R1	7.17990909001493
51	C20	R1	7.08746284125034
52	C23	R1	7.45121111183233
52	C17	R1	7.19967234483636
52	C12	R1	7.32192809488736
52	C3	R1	7.4093909361377
52	C14	R1	7.17990909001493
52	C5	R1	6.93073733756289
52	C9	R1	7.21916852046216
52	C24	R1	7.20945336562895
52	C6	R1	7.07681559705083
52	C21	R1	7.45121111183233
52	C19	R1	7.25738784269265
52	C1	R1	7.29462074889163
52	C22	R1	7.14974711950468
52	C4	R1	6.90689059560852
52	C13	R1	7.40087943628218
52	C18	R1	7.4178525148859
52	C15	R1	7.19967234483636
52	C11	R1	7.29462074889163
52	C16	R1	7.32192809488736
52	C8	R1	7.01122725542325
52	C20	R1	7.25738784269265
53	C23	R1	7.20945336562895
53	C17	R1	7.18982455888002
53	C12	R1	7.25738784269265
53	C10	R1	7.29462074889163
53	C3	R1	7.33091687811462
53	C14	R1	7.21916852046216
53	C5	R1	7.11894107272351
53	C9	R1	7.02236781302845
53	C24	R1	7.4262647547021
53	C6	R1	7.4594316186373
53	C21	R1	7.33985000288462
53	C19	R1	7.53915881110803
53	C1	R1	7.33985000288462
53	C22	R1	7.15987133677839
53	C4	R1	7.4262647547021
53	C13	R1	7.29462074889163
53	C18	R1	7.60733031374961
53	C15	R1	7.22881869049588
53	C16	R1	7.12928301694497
53	C8	R1	7.15987133677839
53	C20	R1	7.27612440527424
53	C7	R1	7.10852445677817
54	C23	R1	6.95419631038687
54	C17	R1	7.28540221886225
54	C12	R1	7.20945336562895
54	C10	R1	6.93073733756289
54	C3	R1	6.96578428466209
54	C14	R1	7.29462074889163
54	C5	R1	7.36632221424582
54	C9	R1	7.2667865406949
54	C24	R1	7.22881869049588
54	C6	R1	7.13955135239879
54	C21	R1	6.75488750216347
54	C1	R1	7.24792751344359
54	C22	R1	7.14974711950468
54	C4	R1	7.14974711950468
54	C13	R1	7.11894107272351
54	C18	R1	7.03342300153745
54	C8	R1	7.16992500144231
54	C20	R1	7.33985000288462
54	C7	R1	7.14974711950468
55	C23	R1	7.09803208296053
55	C17	R1	7.08746284125034
55	C12	R1	7.07681559705083
55	C3	R1	7.56224242422107
55	C14	R1	7.09803208296053
55	C5	R1	7.23840473932508
55	C9	R1	7.10852445677817
55	C24	R1	7.07681559705083
55	C6	R1	7.23840473932508
55	C19	R1	7.33985000288462
55	C1	R1	7.37503943134692
55	C22	R1	7.35755200461808
55	C13	R1	7.2667865406949
55	C18	R1	7.17990909001493
55	C15	R1	7.2667865406949
55	C11	R1	7.2667865406949
55	C16	R1	7.3037807481771
55	C8	R1	7.11894107272351
55	C20	R1	7.38370429247405
55	C7	R1	7.43462822763672
56	C23	R1	7.37503943134692
56	C17	R1	7.33985000288462
56	C10	R1	7.56985560833095
56	C3	R1	7.24792751344359
56	C14	R1	7.59991284218713
56	C5	R1	7.16992500144231
56	C9	R1	7.44294349584873
56	C24	R1	7.3037807481771
56	C6	R1	7.44294349584873
56	C21	R1	7.24792751344359
56	C19	R1	7.15987133677839
56	C1	R1	7.18982455888002
56	C22	R1	6.94251450533924
56	C4	R1	7.27612440527424
56	C13	R1	7.08746284125034
56	C18	R1	7.4594316186373
56	C11	R1	7.23840473932508
56	C16	R1	7.06608919045777
56	C8	R1	7.09803208296053
56	C7	R1	7.25738784269265
57	C23	R1	7.08746284125034
57	C12	R1	7.11894107272351
57	C10	R1	7.53138146051631
57	C3	R1	7
57	C14	R1	7.15987133677839
57	C5	R1	7.01122725542325
57	C9	R1	6.90689059560852
57	C24	R1	7.32192809488736
57	C6	R1	7.02236781302845
57	C21	R1	7.03342300153745
57	C1	R1	7.16992500144231
57	C22	R1	7.15987133677839
57	C4	R1	7.15987133677839
57	C13	R1	7.28540221886225
57	C18	R1	7.14974711950468
57	C15	R1	7.38370429247405
57	C11	R1	7.2667865406949
57	C16	R1	7.01122725542325
57	C8	R1	7.43462822763672
57	C20	R1	7.15987133677839
57	C7	R1	7.33985000288462
58	C23	R1	7.39231742277876
58	C17	R1	7.08746284125034
58	C12	R1	7.11894107272351
58	C10	R1	7.32192809488736
58	C3	R1	7.33091687811462
58	C14	R1	7.19967234483636
58	C5	R1	6.98868468677217
58	C9	R1	7.11894107272351
58	C24	R1	6.98868468677217
58	C6	R1	7.33091687811462
58	C19	R1	7.21916852046216
58	C1	R1	7.29462074889163
58	C22	R1	7.08746284125034
58	C4	R1	7.21916852046216
58	C13	R1	7.45121111183233
58	C18	R1	6.97727992349992
58	C11	R1	7.31288295528436
58	C16	R1	7.40087943628218
58	C8	R1	7.35755200461808
58	C20	R1	6.84549005094437
58	C7	R1	7.31288295528436
59	C23	R1	7.25738784269265
59	C17	R1	7.17990909001493
59	C12	R1	7.43462822763672
59	C10	R1	7.25738784269265
59	C3	R1	7.3037807481771
59	C14	R1	7.4757334309664
59	C5	R1	6.95419631038687
59	C9	R1	7.4178525148859
59	C24	R1	7.2667865406949
59	C6	R1	7.13955135239879
59	C21	R1	7.06608919045777
59	C19	R1	7.467605550083
59	C1	R1	7.13955135239879
59	C4	R1	6.93073733756289
59	C13	R1	7.4594316186373
59	C18	R1	7.08746284125034
59	C15	R1	7.4178525148859
59	C11	R1	7.09803208296053
59	C8	R1	7.36632221424582
59	C20	R1	7.32192809488736
59	C7	R1	7.35755200461808
60	C23	R1	7.03342300153745
60	C17	R1	7.51569983828404
60	C12	R1	7.08746284125034
60	C10	R1	7.2667865406949
60	C3	R1	7.33091687811462
60	C14	R1	7.01122725542325
60	C5	R1	7.48381577726426
60	C9	R1	6.79441586635011
60	C24	R1	7.43462822763672
60	C6	R1	6.82017896241519
60	C21	R1	7.18982455888002
60	C19	R1	7.38370429247405
60	C1	R1	7.02236781302845
60	C4	R1	7.03342300153745
60	C11	R1	7.14974711950468
60	C16	R1	7
60	C8	R1	7.07681559705083
60	C20	R1	7.08746284125034
60	C7	R1	7.33091687811462
61	C23	R1	7.29462074889163
61	C17	R1	7.08746284125034
61	C12	R1	7.14974711950468
61	C10	R1	7.27612440527424
61	C3	R1	7.06608919045777
61	C14	R1	7.09803208296053
61	C5	R1	7.03342300153745
61	C9	R1	7.35755200461808
61	C24	R1	7.15987133677839
61	C6	R1	7.18982455888002
61	C21	R1	7.17990909001493
61	C1	R1	7.25738784269265
61	C22	R1	7.03342300153745
61	C4	R1	7.36632221424582
61	C13	R1	7.02236781302845
61	C11	R1	7.38370429247405
61	C16	R1	7.19967234483636
61	C8	R1	7.28540221886225
61	C20	R1	7.13955135239879
62	C23	R1	7.36632221424582
62	C17	R1	7.36632221424582
62	C10	R1	7.17990909001493
62	C3	R1	7.4757334309664
62	C14	R1	7.24792751344359
62	C5	R1	7.28540221886225
62	C9	R1	7.17990909001493
62	C24	R1	7.10852445677817
62	C6	R1	7.09803208296053
62	C21	R1	7.31288295528436
62	C19	R1	7.23840473932508
62	C1	R1	7.17990909001493
62	C22	R1	7.37503943134692
62	C4	R1	7.09803208296053
62	C13	R1	7.34872815423108
62	C18	R1	6.8703647195834
62	C15	R1	7.40087943628218
62	C11	R1	7.11894107272351
62	C16	R1	7.03342300153745
62	C8	R1	7.07681559705083
62	C20	R1	7.27612440527424
62	C7	R1	7.4093909361377
63	C23	R1	7.59991284218713
63	C17	R1	7.25738784269265
63	C12	R1	7.15987133677839
63	C10	R1	7.12928301694497
63	C3	R1	7.24792751344359
63	C5	R1	7.21916852046216
63	C9	R1	7.32192809488736
63	C24	R1	7.45121111183233
63	C6	R1	6.93073733756289
63	C19	R1	7.29462074889163
63	C1	R1	7.24792751344359
63	C22	R1	7.35755200461808
63	C4	R1	7.33985000288462
63	C13	R1	7.16992500144231
63	C18	R1	7.11894107272351
63	C15	R1	7.25738784269265
63	C16	R1	7.16992500144231
63	C8	R1	7.32192809488736
63	C20	R1	7.03342300153745
63	C7	R1	7.31288295528436
64	C23	R1	7.13955135239879
64	C17	R1	7.25738784269265
64	C12	R1	7.31288295528436
64	C3	R1	7.18982455888002
64	C14	R1	7.11894107272351
64	C5	R1	7.467605550083
64	C9	R1	7.17990909001493
64	C24	R1	7.38370429247405
64	C6	R1	7.19967234483636
64	C21	R1	7.29462074889163
64	C19	R1	7.23840473932508
64	C1	R1	7.29462074889163
64	C22	R1	7.24792751344359
64	C4	R1	6.85798099512757
64	C13	R1	7.35755200461808
64	C18	R1	7.16992500144231
64	C15	R1	7.05528243550119
64	C11	R1	7.45121111183233
64	C16	R1	7.35755200461808
64	C8	R1	7.2667865406949
64	C20	R1	7.21916852046216
64	C7	R1	7.19967234483636
65	C17	R1	7.14974711950468
65	C12	R1	7.24792751344359
65	C10	R1	7.25738784269265
65	C3	R1	7.24792751344359
65	C14	R1	7.57742882803575
65	C5	R1	7.16992500144231
65	C9	R1	7.29462074889163
65	C24	R1	7.14974711950468
65	C6	R1	7.09803208296053
65	C21	R1	7.11894107272351
65	C1	R1	7.4594316186373
65	C22	R1	7.21916852046216
65	C4	R1	7.22881869049588
65	C13	R1	7.19967234483636
65	C18	R1	7.10852445677817
65	C15	R1	7.11894107272351
65	C11	R1	7.22881869049588
65	C16	R1	6.94251450533924
65	C20	R1	7.07681559705083
65	C7	R1	6.8703647195834
66	C17	R1	7.02236781302845
66	C12	R1	7.27612440527424
66	C10	R1	7.28540221886225
66	C3	R1	7.15987133677839
66	C14	R1	7.19967234483636
66	C9	R1	7.11894107272351
66	C24	R1	6.95419631038687
66	C6	R1	7.29462074889163
66	C21	R1	7.09803208296053
66	C19	R1	7.05528243550119
66	C1	R1	7.52356195605701
66	C22	R1	7.16992500144231
66	C4	R1	6.85798099512757
66	C13	R1	7.21916852046216
66	C18	R1	7.24792751344359
66	C15	R1	7.04439411935845
66	C11	R1	7.25738784269265
66	C8	R1	7.4262647547021
66	C20	R1	7.4757334309664
66	C7	R1	7.10852445677817
67	C23	R1	7.3037807481771
67	C17	R1	7.01122725542325
67	C12	R1	7.16992500144231
67	C10	R1	6.91886323727459
67	C3	R1	7.19967234483636
67	C14	R1	7.24792751344359
67	C5	R1	7.36632221424582
67	C9	R1	7.06608919045777
67	C24	R1	7.25738784269265
67	C6	R1	7.3037807481771
67	C21	R1	6.98868468677217
67	C19	R1	7.01122725542325
67	C1	R1	6.98868468677217
67	C22	R1	7.10852445677817
67	C4	R1	7.07681559705083
67	C13	R1	7.33091687811462
67	C18	R1	7.14974711950468
67	C15	R1	6.83289001416474
67	C11	R1	7.20945336562895
67	C16	R1	7.07681559705083
67	C8	R1	7.33091687811462
67	C20	R1	7.13955135239879
67	C7	R1	7
68	C17	R1	7.28540221886225
68	C12	R1	7.14974711950468
68	C10	R1	7.4093909361377
68	C14	R1	7.28540221886225
68	C5	R1	7.33985000288462
68	C24	R1	7.13955135239879
68	C6	R1	7.39231742277876
68	C19	R1	7.21916852046216
68	C1	R1	7.39231742277876
68	C4	R1	7.28540221886225
68	C13	R1	7.02236781302845
68	C18	R1	7.07681559705083
68	C11	R1	7.36632221424582
68	C16	R1	7.23840473932508
68	C8	R1	7.37503943134692
68	C20	R1	7.03342300153745
68	C7	R1	7.35755200461808
69	C23	R1	7.38370429247405
69	C12	R1	7.15987133677839
69	C10	R1	7.2667865406949
69	C3	R1	7.25738784269265
69	C14	R1	6.85798099512757
69	C5	R1	7.03342300153745
69	C24	R1	7.02236781302845
69	C6	R1	7.4093909361377
69	C21	R1	7.17990909001493
69	C19	R1	7.51569983828404
69	C22	R1	7.2667865406949
69	C4	R1	7.33985000288462
69	C13	R1	7.39231742277876
69	C18	R1	7.07681559705083
69	C11	R1	7.17990909001493
69	C16	R1	7.22881869049588
69	C8	R1	7.19967234483636
69	C20	R1	7.15987133677839
69	C7	R1	7.25738784269265
70	C23	R1	7.19967234483636
70	C17	R1	7.33985000288462
70	C12	R1	7.34872815423108
70	C10	R1	7.21916852046216
70	C3	R1	7.18982455888002
70	C5	R1	7.14974711950468
70	C24	R1	7.08746284125034
70	C6	R1	7.55458885167764
70	C21	R1	7.43462822763672
70	C19	R1	7.32192809488736
70	C1	R1	6.94251450533924
70	C22	R1	7.34872815423108
70	C4	R1	7.32192809488736
70	C13	R1	7.38370429247405
70	C18	R1	7.21916852046216
70	C15	R1	6.98868468677217
70	C11	R1	7.10852445677817
70	C16	R1	6.90689059560852
70	C8	R1	7.11894107272351
70	C20	R1	7.27612440527424
70	C7	R1	7.06608919045777
71	C23	R1	7.38370429247405
71	C17	R1	7.19967234483636
71	C12	R1	7.33091687811462
71	C14	R1	7.08746284125034
71	C5	R1	7.35755200461808
71	C9	R1	7.13955135239879
71	C24	R1	7.38370429247405
71	C6	R1	7.20945336562895
71	C21	R1	7.21916852046216
71	C19	R1	7.19967234483636
71	C1	R1	6.90689059560852
71	C22	R1	7.43462822763672
71	C4	R1	7.4594316186373
71	C13	R1	7.27612440527424
71	C18	R1	7.36632221424582
71	C15	R1	7.18982455888002
71	C16	R1	6.96578428466209
71	C8	R1	7.12928301694497
71	C20	R1	7.22881869049588
71	C7	R1	7.33985000288462
72	C17	R1	7.19967234483636
72	C12	R1	7.37503943134692
72	C10	R1	7.22881869049588
72	C3	R1	7.06608919045777
72	C14	R1	7.2667865406949
72	C5	R1	7.37503943134692
72	C9	R1	7.60733031374961
72	C24	R1	7.3037807481771
72	C6	R1	7.11894107272351
72	C21	R1	6.93073733756289
72	C19	R1	6.98868468677217
72	C1	R1	7.33985000288462
72	C22	R1	6.98868468677217
72	C4	R1	7.34872815423108
72	C13	R1	7.23840473932508
72	C18	R1	7.38370429247405
72	C15	R1	7.40087943628218
72	C11	R1	7.25738784269265
72	C8	R1	7.05528243550119
72	C20	R1	7.35755200461808
72	C7	R1	7.3037807481771
73	C23	R1	7.13955135239879
73	C17	R1	7.31288295528436
73	C12	R1	7.4093909361377
73	C3	R1	7.44294349584873
73	C14	R1	7.33091687811462
73	C5	R1	7.13955135239879
73	C9	R1	7.4093909361377
73	C24	R1	7
73	C6	R1	7.27612440527424
73	C21	R1	7.14974711950468
73	C19	R1	7.12928301694497
73	C1	R1	7.4178525148859
73	C22	R1	7.12928301694497
73	C4	R1	7.44294349584873
73	C13	R1	7.24792751344359
73	C18	R1	7.22881869049588
73	C15	R1	7.11894107272351
73	C11	R1	7.34872815423108
73	C16	R1	7.4594316186373
73	C8	R1	7.4594316186373
73	C20	R1	7.22881869049588
73	C7	R1	7.22881869049588
74	C17	R1	7.43462822763672
74	C12	R1	7.55458885167764
74	C10	R1	7.32192809488736
74	C3	R1	7.18982455888002
74	C14	R1	7.08746284125034
74	C9	R1	7.40087943628218
74	C6	R1	7.36632221424582
74	C21	R1	7.2667865406949
74	C19	R1	7.21916852046216
74	C1	R1	7.38370429247405
74	C22	R1	7.13955135239879
74	C4	R1	7.20945336562895
74	C13	R1	7.16992500144231
74	C18	R1	7.21916852046216
74	C15	R1	7.24792751344359
74	C11	R1	7.19967234483636
74	C16	R1	7.17990909001493
74	C8	R1	7.13955135239879
74	C20	R1	7.24792751344359
74	C7	R1	7.20945336562895
75	C23	R1	7.18982455888002
75	C17	R1	7.4594316186373
75	C12	R1	7.39231742277876
75	C10	R1	7.2667865406949
75	C3	R1	7.24792751344359
75	C14	R1	7.23840473932508
75	C5	R1	7.23840473932508
75	C24	R1	7.20945336562895
75	C6	R1	7.37503943134692
75	C21	R1	7.14974711950468
75	C1	R1	7.33985000288462
75	C22	R1	7.09803208296053
75	C4	R1	7.13955135239879
75	C13	R1	7.23840473932508
75	C18	R1	7.31288295528436
75	C15	R1	7.2667865406949
75	C11	R1	7.02236781302845
75	C16	R1	7.23840473932508
75	C8	R1	7.33985000288462
75	C20	R1	7.14974711950468
75	C7	R1	7.21916852046216
76	C23	R1	7.36632221424582
76	C17	R1	7.01122725542325
76	C12	R1	7.10852445677817
76	C10	R1	7.3037807481771
76	C3	R1	7.4757334309664
76	C14	R1	6.94251450533924
76	C5	R1	7.22881869049588
76	C9	R1	7.06608919045777
76	C6	R1	7.04439411935845
76	C21	R1	7.11894107272351
76	C19	R1	6.84549005094437
76	C1	R1	7.21916852046216
76	C22	R1	6.93073733756289
76	C4	R1	7.14974711950468
76	C13	R1	7.27612440527424
76	C18	R1	6.96578428466209
76	C15	R1	7.53138146051631
76	C11	R1	7.03342300153745
76	C16	R1	7.32192809488736
76	C8	R1	7.04439411935845
76	C20	R1	7.18982455888002
76	C7	R1	6.98868468677217
77	C23	R1	7.21916852046216
77	C17	R1	7.05528243550119
77	C12	R1	7.10852445677817
77	C3	R1	7.28540221886225
77	C5	R1	7.29462074889163
77	C9	R1	7.39231742277876
77	C24	R1	7.27612440527424
77	C6	R1	7.22881869049588
77	C21	R1	7.27612440527424
77	C19	R1	6.89481776330794
77	C1	R1	7.08746284125034
77	C22	R1	6.90689059560852
77	C4	R1	7.25738784269265
77	C13	R1	7.06608919045777
77	C18	R1	7.467605550083
77	C15	R1	7.28540221886225
77	C11	R1	7.15987133677839
77	C16	R1	7.14974711950468
77	C8	R1	7.31288295528436
77	C20	R1	7.14974711950468
77	C7	R1	7.35755200461808
78	C23	R1	7.29462074889163
78	C17	R1	7.22881869049588
78	C10	R1	6.88264304936184
78	C3	R1	7.37503943134692
78	C14	R1	7.13955135239879
78	C5	R1	7.02236781302845
78	C9	R1	7.08746284125034
78	C24	R1	7.20945336562895
78	C6	R1	7.33985000288462
78	C21	R1	7.08746284125034
78	C19	R1	7.21916852046216
78	C1	R1	7.15987133677839
78	C22	R1	7.45121111183233
78	C13	R1	7.28540221886225
78	C18	R1	7.4178525148859
78	C15	R1	6.98868468677217
78	C11	R1	7.2667865406949
78	C16	R1	7.12928301694497
78	C8	R1	7.29462074889163
78	C20	R1	6.96578428466209
78	C7	R1	7.21916852046216
79	C17	R1	7.12928301694497
79	C12	R1	7.12928301694497
79	C10	R1	7.19967234483636
79	C3	R1	7.12928301694497
79	C14	R1	7.15987133677839
79	C5	R1	7.28540221886225
79	C9	R1	7.467605550083
79	C24	R1	7.04439411935845
79	C6	R1	7.32192809488736
79	C21	R1	7.05528243550119
79	C19	R1	7.08746284125034
79	C1	R1	7.36632221424582
79	C22	R1	7
79	C4	R1	7.23840473932508
79	C13	R1	7.16992500144231
79	C18	R1	7.38370429247405
79	C15	R1	7.33091687811462
79	C11	R1	7.32192809488736
79	C16	R1	7.07681559705083
79	C8	R1	7.52356195605701
79	C20	R1	7.23840473932508
79	C7	R1	7.37503943134692
80	C17	R1	6.94251450533924
80	C12	R1	7.07681559705083
80	C10	R1	7.4594316186373
80	C3	R1	7.33985000288462
80	C14	R1	7.17990909001493
80	C24	R1	7.11894107272351
80	C6	R1	7.04439411935845
80	C21	R1	7.09803208296053
80	C19	R1	7.39231742277876
80	C1	R1	7.34872815423108
80	C22	R1	7.07681559705083
80	C4	R1	7.11894107272351
80	C18	R1	7.10852445677817
80	C11	R1	7.44294349584873
80	C16	R1	7
80	C8	R1	7.40087943628218
80	C20	R1	6.96578428466209
80	C7	R1	7.37503943134692
81	C23	R1	7.15987133677839
81	C17	R1	7.34872815423108
81	C12	R1	7.53915881110803
81	C10	R1	7.55458885167764
81	C3	R1	7.31288295528436
81	C14	R1	7.53915881110803
81	C5	R1	7.467605550083
81	C24	R1	7.2667865406949
81	C21	R1	7.467605550083
81	C19	R1	7.2667865406949
81	C1	R1	7.37503943134692
81	C22	R1	7.15987133677839
81	C4	R1	7.24792751344359
81	C13	R1	7.15987133677839
81	C18	R1	7.24792751344359
81	C15	R1	7.4594316186373
81	C11	R1	7.24792751344359
81	C16	R1	6.97727992349992
81	C8	R1	7.29462074889163
81	C20	R1	7.27612440527424
81	C7	R1	6.8703647195834
82	C23	R1	7.25738784269265
82	C17	R1	7.33091687811462
82	C12	R1	7.33091687811462
82	C10	R1	7.17990909001493
82	C3	R1	7.05528243550119
82	C14	R1	7.17990909001493
82	C5	R1	7.29462074889163
82	C9	R1	7.35755200461808
82	C24	R1	7.38370429247405
82	C6	R1	7.31288295528436
82	C21	R1	7.20945336562895
82	C19	R1	7.4594316186373
82	C1	R1	7.29462074889163
82	C22	R1	7.38370429247405
82	C4	R1	7.14974711950468
82	C13	R1	7.19967234483636
82	C18	R1	7.24792751344359
82	C15	R1	7.31288295528436
82	C11	R1	7.10852445677817
82	C16	R1	7.14974711950468
82	C8	R1	7.10852445677817
82	C20	R1	7.32192809488736
82	C7	R1	7.49185309632967
83	C23	R1	7.19967234483636
83	C17	R1	7.39231742277876
83	C12	R1	7.24792751344359
83	C3	R1	7.55458885167764
83	C14	R1	7.28540221886225
83	C5	R1	7.17990909001493
83	C9	R1	7.39231742277876
83	C24	R1	7.29462074889163
83	C6	R1	7.59245703726808
83	C21	R1	6.91886323727459
83	C19	R1	7.01122725542325
83	C1	R1	6.93073733756289
83	C22	R1	7.12928301694497
83	C4	R1	7.17990909001493
83	C13	R1	7.27612440527424
83	C18	R1	7.25738784269265
83	C15	R1	7.06608919045777
83	C16	R1	7.10852445677817
83	C8	R1	7.3037807481771
83	C20	R1	7.39231742277876
83	C7	R1	7.40087943628218
84	C23	R1	7.11894107272351
84	C17	R1	7.25738784269265
84	C12	R1	7.15987133677839
84	C10	R1	7.49984588708321
84	C3	R1	7.21916852046216
84	C14	R1	7.36632221424582
84	C5	R1	6.82017896241519
84	C9	R1	7.06608919045777
84	C24	R1	7.02236781302845
84	C19	R1	7.12928301694497
84	C1	R1	7.2667865406949
84	C22	R1	7.24792751344359
84	C4	R1	7.23840473932508
84	C13	R1	7.13955135239879
84	C18	R1	7.15987133677839
84	C15	R1	7
84	C16	R1	7.13955135239879
84	C8	R1	7.4093909361377
84	C20	R1	7.29462074889163
84	C7	R1	7.21916852046216
85	C23	R1	7.37503943134692
85	C17	R1	7.08746284125034
85	C12	R1	7.35755200461808
85	C10	R1	7.07681559705083
85	C3	R1	7.13955135239879
85	C14	R1	7.18982455888002
85	C5	R1	7.32192809488736
85	C24	R1	7.18982455888002
85	C21	R1	7.17990909001493
85	C19	R1	7.38370429247405
85	C1	R1	7.12928301694497
85	C22	R1	7.24792751344359
85	C4	R1	7.28540221886225
85	C13	R1	7.18982455888002
85	C18	R1	7.08746284125034
85	C15	R1	7.13955135239879
85	C8	R1	7.23840473932508
85	C20	R1	7.19967234483636
85	C7	R1	6.78135971352466
86	C23	R1	7.04439411935845
86	C17	R1	7
86	C10	R1	7.2667865406949
86	C3	R1	7.2667865406949
86	C14	R1	7.34872815423108
86	C9	R1	7.29462074889163
86	C24	R1	7.19967234483636
86	C6	R1	7.48381577726426
86	C21	R1	7.04439411935845
86	C19	R1	7.23840473932508
86	C1	R1	7.16992500144231
86	C22	R1	7.23840473932508
86	C4	R1	7.11894107272351
86	C18	R1	7.24792751344359
86	C15	R1	7.38370429247405
86	C11	R1	7.12928301694497
86	C16	R1	7.14974711950468
86	C8	R1	6.96578428466209
86	C7	R1	7.22881869049588
87	C23	R1	7.31288295528436
87	C17	R1	7.27612440527424
87	C12	R1	7.10852445677817
87	C10	R1	7.04439411935845
87	C14	R1	7.12928301694497
87	C5	R1	7.06608919045777
87	C9	R1	7.24792751344359
87	C24	R1	7.13955135239879
87	C6	R1	7.19967234483636
87	C19	R1	7.16992500144231
87	C1	R1	7.20945336562895
87	C22	R1	6.95419631038687
87	C4	R1	7.29462074889163
87	C13	R1	7.2667865406949
87	C18	R1	7.2667865406949
87	C15	R1	7.01122725542325
87	C11	R1	7.32192809488736
87	C16	R1	7.11894107272351
87	C8	R1	7.19967234483636
87	C20	R1	7.33985000288462
87	C7	R1	7.25738784269265
88	C23	R1	7.34872815423108
88	C17	R1	7.28540221886225
88	C12	R1	7.02236781302845
88	C10	R1	7.12928301694497
88	C3	R1	7.28540221886225
88	C14	R1	7.43462822763672
88	C5	R1	7.3037807481771
88	C24	R1	7.33091687811462
88	C21	R1	7.12928301694497
88	C19	R1	7
88	C1	R1	6.93073733756289
88	C22	R1	7.48381577726426
88	C4	R1	7.2667865406949
88	C18	R1	7.33985000288462
88	C15	R1	7.28540221886225
88	C11	R1	7.16992500144231
88	C16	R1	7.2667865406949
88	C8	R1	7.12928301694497
88	C20	R1	7.14974711950468
89	C23	R1	7.4178525148859
89	C12	R1	7.33985000288462
89	C10	R1	7.40087943628218
89	C14	R1	7.04439411935845
89	C5	R1	7.32192809488736
89	C9	R1	7.35755200461808
89	C24	R1	7.38370429247405
89	C6	R1	7.14974711950468
89	C21	R1	7.08746284125034
89	C19	R1	7.22881869049588
89	C1	R1	7.34872815423108
89	C22	R1	7.40087943628218
89	C4	R1	7.03342300153745
89	C13	R1	7.33985000288462
89	C18	R1	7.29462074889163
89	C15	R1	7.22881869049588
89	C11	R1	7.28540221886225
89	C16	R1	7.53138146051631
89	C8	R1	7.15987133677839
89	C20	R1	7.08746284125034
89	C7	R1	7.27612440527424
90	C23	R1	7.24792751344359
90	C17	R1	7.09803208296053
90	C12	R1	7.28540221886225
90	C10	R1	6.94251450533924
90	C3	R1	7.04439411935845
90	C14	R1	7.40087943628218
90	C5	R1	7.15987133677839
90	C9	R1	7.467605550083
90	C24	R1	7.14974711950468
90	C6	R1	7.15987133677839
90	C21	R1	7.40087943628218
90	C19	R1	7.20945336562895
90	C1	R1	7.08746284125034
90	C22	R1	7.16992500144231
90	C4	R1	7.04439411935845
90	C13	R1	7.33091687811462
90	C15	R1	7.2667865406949
90	C11	R1	7.11894107272351
90	C16	R1	7.23840473932508
90	C8	R1	6.98868468677217
90	C20	R1	7.11894107272351
90	C7	R1	7.22881869049588
91	C23	R1	7.09803208296053
91	C17	R1	7.3037807481771
91	C12	R1	7.2667865406949
91	C10	R1	7.29462074889163
91	C3	R1	7.33091687811462
91	C14	R1	7.31288295528436
91	C5	R1	7.467605550083
91	C9	R1	7.27612440527424
91	C24	R1	7.33091687811462
91	C6	R1	6.85798099512757
91	C21	R1	7.53915881110803
91	C19	R1	7.27612440527424
91	C1	R1	7.45121111183233
91	C22	R1	7.15987133677839
91	C4	R1	7.32192809488736
91	C13	R1	7.14974711950468
91	C18	R1	7.03342300153745
91	C15	R1	7.25738784269265
91	C16	R1	6.96578428466209
91	C8	R1	7.03342300153745
91	C20	R1	7.20945336562895
92	C23	R1	7.22881869049588
92	C17	R1	7.48381577726426
92	C12	R1	7.35755200461808
92	C3	R1	7.04439411935845
92	C14	R1	7.45121111183233
92	C5	R1	7.33091687811462
92	C9	R1	7.24792751344359
92	C24	R1	7.17990909001493
92	C6	R1	7.29462074889163
92	C21	R1	7.04439411935845
92	C1	R1	7.23840473932508
92	C22	R1	7.04439411935845
92	C4	R1	7.20945336562895
92	C13	R1	7.13955135239879
92	C18	R1	7.2667865406949
92	C15	R1	7.32192809488736
92	C11	R1	7.39231742277876
92	C16	R1	6.95419631038687
92	C8	R1	7.4262647547021
92	C20	R1	7.34872815423108
93	C23	R1	7.33985000288462
93	C17	R1	7.467605550083
93	C12	R1	7.20945336562895
93	C10	R1	6.89481776330794
93	C3	R1	7.25738784269265
93	C14	R1	7.04439411935845
93	C5	R1	7.40087943628218
93	C9	R1	7.14974711950468
93	C24	R1	7.27612440527424
93	C6	R1	7.39231742277876
93	C21	R1	7.04439411935845
93	C19	R1	7.16992500144231
93	C1	R1	7.45121111183233
93	C22	R1	7.16992500144231
93	C4	R1	7.08746284125034
93	C13	R1	7.21916852046216
93	C18	R1	7.18982455888002
93	C15	R1	7.20945336562895
93	C11	R1	7
93	C16	R1	7.24792751344359
93	C8	R1	7.15987133677839
93	C20	R1	7.22881869049588
93	C7	R1	7.12928301694497
94	C23	R1	7.39231742277876
94	C17	R1	7.43462822763672
94	C12	R1	7.13955135239879
94	C10	R1	7.28540221886225
94	C3	R1	7.27612440527424
94	C14	R1	7.13955135239879
94	C5	R1	7.31288295528436
94	C24	R1	7.32192809488736
94	C6	R1	7.21916852046216
94	C21	R1	7.15987133677839
94	C19	R1	7.33091687811462
94	C1	R1	7.25738784269265
94	C22	R1	7.33091687811462
94	C4	R1	7.23840473932508
94	C13	R1	7.31288295528436
94	C18	R1	7.07681559705083
94	C15	R1	6.98868468677217
94	C11	R1	7.31288295528436
94	C16	R1	6.96578428466209
94	C8	R1	7.32192809488736
94	C20	R1	7.12928301694497
94	C7	R1	6.90689059560852
95	C23	R1	7.35755200461808
95	C17	R1	7.22881869049588
95	C12	R1	7.59991284218713
95	C10	R1	7
95	C3	R1	7.24792751344359
95	C14	R1	7.3037807481771
95	C5	R1	7.38370429247405
95	C9	R1	7.13955135239879
95	C24	R1	6.97727992349992
95	C6	R1	7.21916852046216
95	C21	R1	7.21916852046216
95	C19	R1	7.15987133677839
95	C1	R1	7.48381577726426
95	C22	R1	7.11894107272351
95	C4	R1	7.37503943134692
95	C13	R1	7.05528243550119
95	C18	R1	7.11894107272351
95	C15	R1	7.12928301694497
95	C11	R1	7.11894107272351
95	C16	R1	7.20945336562895
95	C8	R1	7.20945336562895
95	C20	R1	7.12928301694497
95	C7	R1	7.04439411935845
96	C23	R1	7.18982455888002
96	C17	R1	7.33985000288462
96	C12	R1	7.2667865406949
96	C10	R1	7.23840473932508
96	C3	R1	7.39231742277876
96	C14	R1	7.467605550083
96	C5	R1	7.15987133677839
96	C9	R1	7.23840473932508
96	C24	R1	7.27612440527424
96	C6	R1	7.32192809488736
96	C19	R1	7.11894107272351
96	C1	R1	7.4594316186373
96	C22	R1	7.25738784269265
96	C4	R1	7.36632221424582
96	C13	R1	7.27612440527424
96	C18	R1	7.04439411935845
96	C15	R1	7.14974711950468
96	C11	R1	7.13955135239879
96	C16	R1	7.34872815423108
96	C8	R1	7.4178525148859
96	C20	R1	7.08746284125034
96	C7	R1	6.93073733756289
97	C17	R1	6.98868468677217
97	C10	R1	7.13955135239879
97	C3	R1	7.17990909001493
[truncated: 14,554 more rows]
