# Supplementary material for: Stochastic modelling of single-cell gene expression adaptation reveals non-genomic contribution to evolution of tumor subclones
Source: bioRxiv. 2024 Apr 20:2024.04.17.588869. Preprint. [Version 1] doi: 10.1101/2024.04.17.588869 (PMC11071284; doi:10.1101/2024.04.17.588869)
Supplement: Supplement 2 [file media-2.zip › Supplementary Files/Simulated Data/Constrained_Simulation/tr_1_sq_.15_r_100_a_.125.csv]

gene	species	replicate	exprval
1	C23	R1	7.4093909361377
1	C17	R1	7.31288295528436
1	C12	R1	7.03342300153745
1	C10	R1	7.31288295528436
1	C3	R1	7.32192809488736
1	C14	R1	7.01122725542325
1	C5	R1	6.94251450533924
1	C9	R1	7.09803208296053
1	C24	R1	7.19967234483636
1	C6	R1	7.01122725542325
1	C21	R1	7.22881869049588
1	C19	R1	6.95419631038687
1	C1	R1	7.38370429247405
1	C22	R1	6.74146698640115
1	C4	R1	6.68650052718322
1	C13	R1	7.38370429247405
1	C18	R1	6.97727992349992
1	C15	R1	7.09803208296053
1	C11	R1	7.12928301694497
1	C16	R1	7.28540221886225
1	C8	R1	6.91886323727459
1	C20	R1	7.08746284125034
1	C7	R1	7.32192809488736
2	C23	R1	7.52356195605701
2	C17	R1	7.53915881110803
2	C12	R1	7.33091687811462
2	C10	R1	7.14974711950468
2	C3	R1	6.93073733756289
2	C14	R1	7.33091687811462
2	C9	R1	6.93073733756289
2	C24	R1	7.16992500144231
2	C6	R1	7.20945336562895
2	C19	R1	7.23840473932508
2	C1	R1	7.18982455888002
2	C22	R1	7.32192809488736
2	C4	R1	7.28540221886225
2	C13	R1	7.33091687811462
2	C18	R1	7.27612440527424
2	C15	R1	7.19967234483636
2	C11	R1	7.14974711950468
2	C16	R1	7.19967234483636
2	C8	R1	7.22881869049588
2	C7	R1	7.09803208296053
3	C23	R1	6.91886323727459
3	C17	R1	7.12928301694497
3	C12	R1	7.28540221886225
3	C10	R1	7.19967234483636
3	C3	R1	7.22881869049588
3	C14	R1	7.22881869049588
3	C5	R1	7.2667865406949
3	C9	R1	7.22881869049588
3	C24	R1	7.25738784269265
3	C6	R1	7.07681559705083
3	C21	R1	7.2667865406949
3	C19	R1	7.39231742277876
3	C22	R1	7.4093909361377
3	C4	R1	7.15987133677839
3	C13	R1	7.04439411935845
3	C18	R1	7.13955135239879
3	C15	R1	7.35755200461808
3	C11	R1	7.2667865406949
3	C16	R1	7.16992500144231
3	C8	R1	7.24792751344359
3	C20	R1	7.02236781302845
3	C7	R1	7.45121111183233
4	C23	R1	7.02236781302845
4	C17	R1	7.13955135239879
4	C12	R1	7.25738784269265
4	C10	R1	6.79441586635011
4	C3	R1	7.49185309632967
4	C14	R1	7.4594316186373
4	C5	R1	7.13955135239879
4	C9	R1	7.40087943628218
4	C24	R1	7.3037807481771
4	C6	R1	6.93073733756289
4	C21	R1	7.2667865406949
4	C19	R1	6.94251450533924
4	C22	R1	6.93073733756289
4	C4	R1	7.3037807481771
4	C13	R1	7.2667865406949
4	C18	R1	7.14974711950468
4	C15	R1	7.27612440527424
4	C11	R1	7.45121111183233
4	C16	R1	7.14974711950468
4	C8	R1	6.91886323727459
4	C20	R1	7.33091687811462
5	C23	R1	7.467605550083
5	C17	R1	7
5	C12	R1	7.07681559705083
5	C10	R1	7.17990909001493
5	C3	R1	6.94251450533924
5	C14	R1	7.33985000288462
5	C5	R1	7.59245703726808
5	C9	R1	7.20945336562895
5	C24	R1	6.89481776330794
5	C6	R1	6.78135971352466
5	C21	R1	7.12928301694497
5	C19	R1	7.56224242422107
5	C1	R1	7.4093909361377
5	C22	R1	7.49185309632967
5	C4	R1	7.31288295528436
5	C13	R1	7.13955135239879
5	C18	R1	7.4262647547021
5	C15	R1	7.53138146051631
5	C11	R1	7.06608919045777
5	C8	R1	6.98868468677217
5	C20	R1	7.28540221886225
5	C7	R1	7.19967234483636
6	C23	R1	7.64385618977472
6	C17	R1	7.25738784269265
6	C12	R1	7.25738784269265
6	C14	R1	7.05528243550119
6	C5	R1	7.31288295528436
6	C9	R1	7.36632221424582
6	C24	R1	7.51569983828404
6	C6	R1	7.09803208296053
6	C21	R1	7.15987133677839
6	C19	R1	7.16992500144231
6	C1	R1	6.6724253419715
6	C22	R1	7.43462822763672
6	C4	R1	7.12928301694497
6	C13	R1	7.59245703726808
6	C18	R1	7.17990909001493
6	C11	R1	7.14974711950468
6	C16	R1	7.25738784269265
6	C8	R1	7.43462822763672
6	C7	R1	7.38370429247405
7	C23	R1	7.23840473932508
7	C17	R1	7.51569983828404
7	C12	R1	6.83289001416474
7	C10	R1	7.43462822763672
7	C3	R1	7.12928301694497
7	C14	R1	7.29462074889163
7	C5	R1	7.24792751344359
7	C9	R1	7.3037807481771
7	C6	R1	7.62205181945638
7	C21	R1	7.4262647547021
7	C19	R1	7.57742882803575
7	C1	R1	7.2667865406949
7	C22	R1	6.93073733756289
7	C4	R1	7.12928301694497
7	C13	R1	7.2667865406949
7	C18	R1	6.91886323727459
7	C15	R1	7.21916852046216
7	C16	R1	7.10852445677817
7	C8	R1	7
7	C20	R1	7.05528243550119
7	C7	R1	7.4178525148859
8	C23	R1	7.54689445988764
8	C17	R1	7.2667865406949
8	C12	R1	7.12928301694497
8	C10	R1	7.31288295528436
8	C14	R1	7.40087943628218
8	C24	R1	7.12928301694497
8	C6	R1	7.4093909361377
8	C21	R1	7.467605550083
8	C19	R1	7.23840473932508
8	C1	R1	7.4262647547021
8	C22	R1	7.52356195605701
8	C4	R1	7.49185309632967
8	C13	R1	7
8	C18	R1	7.17990909001493
8	C15	R1	7.14974711950468
8	C11	R1	7.37503943134692
8	C16	R1	7.11894107272351
8	C8	R1	7.51569983828404
8	C20	R1	7.31288295528436
8	C7	R1	7.21916852046216
9	C23	R1	7.20945336562895
9	C12	R1	7.33091687811462
9	C10	R1	7.27612440527424
9	C3	R1	7.23840473932508
9	C14	R1	7.22881869049588
9	C5	R1	7.13955135239879
9	C9	R1	7.04439411935845
9	C24	R1	6.76818432477693
9	C6	R1	7.15987133677839
9	C1	R1	7.14974711950468
9	C22	R1	6.98868468677217
9	C4	R1	7.17990909001493
9	C13	R1	7.06608919045777
9	C18	R1	7.21916852046216
9	C15	R1	7.27612440527424
9	C11	R1	7.14974711950468
9	C16	R1	7.37503943134692
9	C8	R1	7.18982455888002
9	C20	R1	6.89481776330794
9	C7	R1	7.36632221424582
10	C23	R1	7.31288295528436
10	C17	R1	7.43462822763672
10	C12	R1	6.83289001416474
10	C10	R1	7.29462074889163
10	C3	R1	7.21916852046216
10	C14	R1	7.51569983828404
10	C5	R1	7.33091687811462
10	C9	R1	7.23840473932508
10	C24	R1	7.18982455888002
10	C6	R1	6.95419631038687
10	C21	R1	7.11894107272351
10	C19	R1	7.03342300153745
10	C1	R1	7.19967234483636
10	C4	R1	6.98868468677217
10	C13	R1	6.82017896241519
10	C18	R1	7.17990909001493
10	C15	R1	7.10852445677817
10	C11	R1	6.94251450533924
10	C8	R1	7.13955135239879
10	C20	R1	7.2667865406949
10	C7	R1	7.32192809488736
11	C23	R1	7.56224242422107
11	C17	R1	7.17990909001493
11	C12	R1	6.84549005094437
11	C10	R1	7.12928301694497
11	C14	R1	7.15987133677839
11	C5	R1	6.95419631038687
11	C9	R1	7.17990909001493
11	C24	R1	7.04439411935845
11	C6	R1	7.4757334309664
11	C21	R1	6.91886323727459
11	C22	R1	7.19967234483636
11	C4	R1	7.49185309632967
11	C13	R1	7.20945336562895
11	C15	R1	6.85798099512757
11	C11	R1	6.88264304936184
11	C16	R1	7.4757334309664
11	C8	R1	7.3037807481771
11	C20	R1	7
11	C7	R1	7.4262647547021
12	C23	R1	7.33985000288462
12	C17	R1	7.25738784269265
12	C12	R1	7.33985000288462
12	C10	R1	7.25738784269265
12	C3	R1	6.7279204545632
12	C14	R1	7.31288295528436
12	C5	R1	7.467605550083
12	C9	R1	7.10852445677817
12	C24	R1	7.44294349584873
12	C6	R1	7.29462074889163
12	C21	R1	7.06608919045777
12	C19	R1	6.89481776330794
12	C1	R1	7
12	C22	R1	7.20945336562895
12	C13	R1	7.05528243550119
12	C18	R1	7.4178525148859
12	C11	R1	7.33985000288462
12	C16	R1	7.27612440527424
12	C8	R1	7.25738784269265
12	C20	R1	7.35755200461808
12	C7	R1	7.29462074889163
13	C23	R1	7.18982455888002
13	C17	R1	7.16992500144231
13	C10	R1	7.18982455888002
13	C3	R1	7.32192809488736
13	C14	R1	6.95419631038687
13	C5	R1	7.21916852046216
13	C9	R1	7.32192809488736
13	C6	R1	7.35755200461808
13	C21	R1	6.84549005094437
13	C19	R1	7.13955135239879
13	C1	R1	7.39231742277876
13	C22	R1	7.21916852046216
13	C4	R1	7.29462074889163
13	C13	R1	7.32192809488736
13	C18	R1	6.90689059560852
13	C11	R1	7.08746284125034
13	C16	R1	7.17990909001493
13	C8	R1	7.14974711950468
13	C20	R1	7.6724253419715
13	C7	R1	7.28540221886225
14	C23	R1	6.95419631038687
14	C17	R1	7.35755200461808
14	C12	R1	7.14974711950468
14	C10	R1	7.24792751344359
14	C3	R1	7.17990909001493
14	C14	R1	7.15987133677839
14	C5	R1	7.52356195605701
14	C9	R1	7.11894107272351
14	C6	R1	7.28540221886225
14	C21	R1	7.36632221424582
14	C19	R1	7.23840473932508
14	C1	R1	6.78135971352466
14	C22	R1	7.19967234483636
14	C4	R1	6.93073733756289
14	C18	R1	7.19967234483636
14	C15	R1	7.40087943628218
14	C11	R1	7.59991284218713
14	C8	R1	7.28540221886225
14	C20	R1	7.15987133677839
15	C23	R1	7.05528243550119
15	C17	R1	7.43462822763672
15	C12	R1	6.94251450533924
15	C10	R1	7.01122725542325
15	C3	R1	7.21916852046216
15	C5	R1	7.38370429247405
15	C9	R1	7.16992500144231
15	C24	R1	6.85798099512757
15	C6	R1	6.89481776330794
15	C21	R1	7
15	C19	R1	7.27612440527424
15	C1	R1	7.55458885167764
15	C22	R1	7.03342300153745
15	C4	R1	7.39231742277876
15	C13	R1	7.20945336562895
15	C18	R1	7.25738784269265
15	C15	R1	7.25738784269265
15	C11	R1	7.28540221886225
15	C8	R1	7.24792751344359
15	C20	R1	7.19967234483636
15	C7	R1	7.23840473932508
16	C23	R1	7.05528243550119
16	C17	R1	7.28540221886225
16	C12	R1	7.17990909001493
16	C10	R1	7.38370429247405
16	C3	R1	7.3037807481771
16	C14	R1	7.68650052718322
16	C9	R1	6.93073733756289
16	C24	R1	7.32192809488736
16	C21	R1	7.14974711950468
16	C19	R1	7.07681559705083
16	C1	R1	7.21916852046216
16	C22	R1	7.23840473932508
16	C4	R1	7.4093909361377
16	C13	R1	7.10852445677817
16	C18	R1	7.21916852046216
16	C15	R1	7.39231742277876
16	C11	R1	7.22881869049588
16	C16	R1	7.05528243550119
16	C8	R1	6.97727992349992
16	C7	R1	7.10852445677817
17	C23	R1	6.90689059560852
17	C17	R1	7.467605550083
17	C12	R1	7.08746284125034
17	C10	R1	7.25738784269265
17	C3	R1	7.39231742277876
17	C14	R1	7.63662462054365
17	C5	R1	7.37503943134692
17	C9	R1	7.62935662007961
17	C24	R1	7.11894107272351
17	C6	R1	7.08746284125034
17	C19	R1	7.24792751344359
17	C1	R1	7.14974711950468
17	C22	R1	7.19967234483636
17	C4	R1	7.01122725542325
17	C18	R1	7.32192809488736
17	C11	R1	7.23840473932508
17	C16	R1	7.33985000288462
17	C8	R1	7.09803208296053
17	C20	R1	7.23840473932508
18	C23	R1	7.18982455888002
18	C17	R1	7.66533591718518
18	C12	R1	7.32192809488736
18	C10	R1	7.16992500144231
18	C3	R1	7.11894107272351
18	C14	R1	7.2667865406949
18	C9	R1	7.09803208296053
18	C24	R1	7.45121111183233
18	C6	R1	7.07681559705083
18	C21	R1	7.21916852046216
18	C19	R1	7.11894107272351
18	C1	R1	7.3037807481771
18	C22	R1	7.38370429247405
18	C4	R1	7.11894107272351
18	C13	R1	7.15987133677839
18	C18	R1	7.57742882803575
18	C15	R1	7.2667865406949
18	C11	R1	7.33091687811462
18	C16	R1	6.74146698640115
18	C8	R1	7.07681559705083
18	C20	R1	7.49185309632967
18	C7	R1	7.3037807481771
19	C23	R1	7.17990909001493
19	C17	R1	7.38370429247405
19	C12	R1	6.85798099512757
19	C10	R1	6.76818432477693
19	C3	R1	7.05528243550119
19	C14	R1	7.06608919045777
19	C5	R1	6.7279204545632
19	C9	R1	7.13955135239879
19	C24	R1	7.3037807481771
19	C6	R1	7.38370429247405
19	C21	R1	7.56985560833095
19	C19	R1	6.96578428466209
19	C1	R1	7.10852445677817
19	C22	R1	7.4093909361377
19	C4	R1	7.18982455888002
19	C13	R1	7.31288295528436
19	C18	R1	7.15987133677839
19	C15	R1	7.21916852046216
19	C11	R1	7.24792751344359
19	C16	R1	7.05528243550119
19	C20	R1	7.20945336562895
19	C7	R1	7.29462074889163
20	C23	R1	7.36632221424582
20	C17	R1	7.51569983828404
20	C12	R1	7.19967234483636
20	C3	R1	7
20	C14	R1	6.98868468677217
20	C5	R1	7.44294349584873
20	C24	R1	7.4594316186373
20	C6	R1	7.4093909361377
20	C21	R1	7.52356195605701
20	C19	R1	7.33985000288462
20	C1	R1	7.33091687811462
20	C22	R1	7.40087943628218
20	C4	R1	7.06608919045777
20	C13	R1	6.94251450533924
20	C18	R1	7.02236781302845
20	C15	R1	7.467605550083
20	C11	R1	6.89481776330794
20	C16	R1	7.35755200461808
20	C8	R1	7.38370429247405
20	C20	R1	7.23840473932508
20	C7	R1	7.49984588708321
21	C17	R1	7.20945336562895
21	C12	R1	7.39231742277876
21	C10	R1	7.25738784269265
21	C3	R1	7.14974711950468
21	C14	R1	7.32192809488736
21	C24	R1	7.24792751344359
21	C6	R1	7.02236781302845
21	C21	R1	7.4093909361377
21	C19	R1	6.96578428466209
21	C1	R1	7.28540221886225
21	C22	R1	7.64385618977472
21	C4	R1	7.06608919045777
21	C13	R1	7.20945336562895
21	C18	R1	7.27612440527424
21	C15	R1	7.09803208296053
21	C11	R1	6.84549005094437
21	C16	R1	7.35755200461808
21	C8	R1	7.33985000288462
21	C20	R1	7.49984588708321
21	C7	R1	7.07681559705083
22	C23	R1	6.64385618977472
22	C17	R1	7.12928301694497
22	C12	R1	7
22	C10	R1	7.08746284125034
22	C3	R1	7.2667865406949
22	C14	R1	7.16992500144231
22	C5	R1	7.27612440527424
22	C9	R1	7.20945336562895
22	C24	R1	7.29462074889163
22	C6	R1	7.5077946401987
22	C21	R1	6.91886323727459
22	C19	R1	7.33091687811462
22	C1	R1	7.24792751344359
22	C22	R1	7.18982455888002
22	C4	R1	7.25738784269265
22	C13	R1	7.36632221424582
22	C18	R1	7.52356195605701
22	C15	R1	7.06608919045777
22	C11	R1	7.07681559705083
22	C16	R1	7.33985000288462
22	C8	R1	7.45121111183233
22	C20	R1	7.43462822763672
23	C23	R1	7.3037807481771
23	C17	R1	7.44294349584873
23	C12	R1	7.23840473932508
23	C3	R1	7.467605550083
23	C14	R1	7.33091687811462
23	C9	R1	7.34872815423108
23	C24	R1	7.13955135239879
23	C19	R1	7.02236781302845
23	C1	R1	7.38370429247405
23	C22	R1	7.10852445677817
23	C4	R1	6.98868468677217
23	C13	R1	6.74146698640115
23	C18	R1	7.12928301694497
23	C11	R1	7.44294349584873
23	C16	R1	7.33985000288462
23	C8	R1	7.11894107272351
23	C20	R1	7.20945336562895
24	C23	R1	7.16992500144231
24	C17	R1	7.3037807481771
24	C12	R1	7.20945336562895
24	C10	R1	7.35755200461808
24	C3	R1	6.97727992349992
24	C14	R1	7.14974711950468
24	C5	R1	6.96578428466209
24	C9	R1	7.3037807481771
24	C24	R1	7.29462074889163
24	C6	R1	7.58496250072116
24	C21	R1	7.45121111183233
24	C19	R1	7.24792751344359
24	C1	R1	7.23840473932508
24	C22	R1	6.98868468677217
24	C4	R1	7.53915881110803
24	C13	R1	7.28540221886225
24	C18	R1	7.4093909361377
24	C15	R1	7.38370429247405
24	C11	R1	7.25738784269265
24	C8	R1	7.28540221886225
24	C20	R1	7.4262647547021
24	C7	R1	6.83289001416474
25	C23	R1	7.16992500144231
25	C17	R1	7.18982455888002
25	C10	R1	7.23840473932508
25	C14	R1	7.08746284125034
25	C9	R1	7.24792751344359
25	C24	R1	7.48381577726426
25	C6	R1	7.15987133677839
25	C21	R1	7.11894107272351
25	C19	R1	7.16992500144231
25	C1	R1	7.38370429247405
25	C22	R1	7.37503943134692
25	C4	R1	7.53915881110803
25	C13	R1	7.33091687811462
25	C18	R1	7.48381577726426
25	C15	R1	6.90689059560852
25	C11	R1	7.18982455888002
25	C16	R1	7.17990909001493
25	C8	R1	7.15987133677839
25	C20	R1	7.10852445677817
26	C23	R1	7.13955135239879
26	C17	R1	7.24792751344359
26	C12	R1	7.04439411935845
26	C10	R1	7.24792751344359
26	C3	R1	7.33091687811462
26	C14	R1	7.12928301694497
26	C5	R1	7.20945336562895
26	C9	R1	7.49185309632967
26	C24	R1	7.29462074889163
26	C21	R1	7.2667865406949
26	C1	R1	7.33091687811462
26	C22	R1	7.5077946401987
26	C4	R1	7.15987133677839
26	C13	R1	7.3037807481771
26	C15	R1	6.96578428466209
26	C11	R1	7.16992500144231
26	C16	R1	7.36632221424582
26	C8	R1	7.25738784269265
26	C20	R1	7.2667865406949
26	C7	R1	7.2667865406949
27	C23	R1	7.3037807481771
27	C17	R1	7.64385618977472
27	C12	R1	7.64385618977472
27	C10	R1	7.18982455888002
27	C3	R1	7.58496250072116
27	C14	R1	6.95419631038687
27	C9	R1	7.31288295528436
27	C24	R1	7.28540221886225
27	C6	R1	7.4262647547021
27	C21	R1	7.44294349584873
27	C19	R1	7.05528243550119
27	C1	R1	7.3037807481771
27	C22	R1	7.34872815423108
27	C4	R1	7.21916852046216
27	C13	R1	7.11894107272351
27	C18	R1	7
27	C15	R1	7.13955135239879
27	C16	R1	6.89481776330794
27	C8	R1	7
27	C20	R1	7.38370429247405
27	C7	R1	7.37503943134692
28	C23	R1	7.19967234483636
28	C17	R1	6.97727992349992
28	C12	R1	7.2667865406949
28	C10	R1	7.35755200461808
28	C3	R1	7.24792751344359
28	C14	R1	7.06608919045777
28	C5	R1	7.02236781302845
28	C9	R1	7.56224242422107
28	C24	R1	7.45121111183233
28	C6	R1	6.79441586635011
28	C21	R1	7.31288295528436
28	C19	R1	7.31288295528436
28	C4	R1	6.91886323727459
28	C13	R1	7.11894107272351
28	C18	R1	7.31288295528436
28	C15	R1	7.56985560833095
28	C11	R1	7.13955135239879
28	C16	R1	7.49984588708321
28	C8	R1	7.01122725542325
28	C7	R1	7.21916852046216
29	C23	R1	7.28540221886225
29	C17	R1	7.12928301694497
29	C12	R1	6.96578428466209
29	C10	R1	7.08746284125034
29	C3	R1	7.02236781302845
29	C5	R1	7.32192809488736
29	C9	R1	7.38370429247405
29	C24	R1	6.95419631038687
29	C6	R1	7.59245703726808
29	C21	R1	7.3037807481771
29	C19	R1	7.04439411935845
29	C1	R1	7.22881869049588
29	C22	R1	7.16992500144231
29	C4	R1	7.22881869049588
29	C13	R1	7.01122725542325
29	C18	R1	7.38370429247405
29	C15	R1	7.467605550083
29	C11	R1	6.88264304936184
29	C8	R1	7.08746284125034
29	C20	R1	7.20945336562895
29	C7	R1	7.16992500144231
30	C23	R1	7.36632221424582
30	C17	R1	7.15987133677839
30	C12	R1	7.27612440527424
30	C10	R1	7.76818432477693
30	C3	R1	7.25738784269265
30	C14	R1	7.14974711950468
30	C5	R1	7.11894107272351
30	C9	R1	7.3037807481771
30	C24	R1	7.40087943628218
30	C6	R1	7.33091687811462
30	C21	R1	7.36632221424582
30	C19	R1	7.15987133677839
30	C1	R1	7.2667865406949
30	C22	R1	7.12928301694497
30	C4	R1	7.32192809488736
30	C13	R1	7.37503943134692
30	C15	R1	7.15987133677839
30	C11	R1	7.27612440527424
30	C16	R1	7.27612440527424
30	C7	R1	6.59991284218713
31	C23	R1	7.19967234483636
31	C17	R1	7.33091687811462
31	C12	R1	7.467605550083
31	C10	R1	7.17990909001493
31	C3	R1	7.18982455888002
31	C14	R1	7.52356195605701
31	C5	R1	7.13955135239879
31	C9	R1	7.01122725542325
31	C24	R1	7.33091687811462
31	C6	R1	7.39231742277876
31	C21	R1	7.29462074889163
31	C19	R1	7.22881869049588
31	C1	R1	7.01122725542325
31	C22	R1	7.09803208296053
31	C4	R1	7.36632221424582
31	C13	R1	7.35755200461808
31	C18	R1	7.37503943134692
31	C15	R1	7.19967234483636
31	C11	R1	7.21916852046216
31	C16	R1	7.33985000288462
31	C8	R1	7.05528243550119
31	C20	R1	7.22881869049588
31	C7	R1	6.93073733756289
32	C23	R1	7.09803208296053
32	C17	R1	7.29462074889163
32	C12	R1	6.97727992349992
32	C10	R1	7.34872815423108
32	C3	R1	7.40087943628218
32	C14	R1	7.11894107272351
32	C5	R1	7.19967234483636
32	C24	R1	6.89481776330794
32	C6	R1	7.15987133677839
32	C21	R1	7.01122725542325
32	C19	R1	7.01122725542325
32	C1	R1	7.07681559705083
32	C22	R1	7.52356195605701
32	C4	R1	7.28540221886225
32	C13	R1	7.3037807481771
32	C11	R1	7.01122725542325
32	C8	R1	6.94251450533924
32	C20	R1	7.40087943628218
32	C7	R1	7.01122725542325
33	C23	R1	7.23840473932508
33	C17	R1	7.08746284125034
33	C12	R1	6.85798099512757
33	C10	R1	7.05528243550119
33	C3	R1	7.25738784269265
33	C14	R1	7.27612440527424
33	C5	R1	6.95419631038687
33	C9	R1	6.88264304936184
33	C24	R1	7.35755200461808
33	C6	R1	7.27612440527424
33	C19	R1	7.06608919045777
33	C1	R1	7.28540221886225
33	C22	R1	7.20945336562895
33	C13	R1	7.33091687811462
33	C18	R1	7.20945336562895
33	C15	R1	7.49185309632967
33	C11	R1	6.95419631038687
33	C16	R1	6.90689059560852
33	C8	R1	7.48381577726426
33	C20	R1	7.68650052718322
33	C7	R1	7.28540221886225
34	C23	R1	7.17990909001493
34	C17	R1	7.43462822763672
34	C12	R1	7.03342300153745
34	C10	R1	6.89481776330794
34	C3	R1	7.04439411935845
34	C14	R1	7.20945336562895
34	C5	R1	7.29462074889163
34	C9	R1	7.22881869049588
34	C24	R1	7.23840473932508
34	C6	R1	7.19967234483636
34	C21	R1	7.44294349584873
34	C19	R1	7.31288295528436
34	C1	R1	7.19967234483636
34	C22	R1	7.21916852046216
34	C4	R1	7.12928301694497
34	C13	R1	6.96578428466209
34	C18	R1	7.53915881110803
34	C15	R1	6.8073549220576
34	C11	R1	7.23840473932508
34	C16	R1	7.04439411935845
34	C20	R1	7.45121111183233
34	C7	R1	7.98868468677217
35	C23	R1	7.29462074889163
35	C17	R1	6.90689059560852
35	C12	R1	7.27612440527424
35	C10	R1	7.38370429247405
35	C14	R1	7.36632221424582
35	C5	R1	7.4093909361377
35	C9	R1	6.90689059560852
35	C24	R1	7.33985000288462
35	C6	R1	7.21916852046216
35	C21	R1	7.14974711950468
35	C19	R1	7.24792751344359
35	C1	R1	7.33091687811462
35	C22	R1	7.13955135239879
35	C4	R1	7.17990909001493
35	C13	R1	7.467605550083
35	C18	R1	7.33985000288462
35	C15	R1	7.33985000288462
35	C11	R1	7.32192809488736
35	C16	R1	6.89481776330794
35	C8	R1	6.93073733756289
35	C7	R1	7.4594316186373
36	C23	R1	7.29462074889163
36	C17	R1	7.35755200461808
36	C12	R1	7.65105169117893
36	C10	R1	7.12928301694497
36	C3	R1	7.21916852046216
36	C14	R1	7.10852445677817
36	C5	R1	7.08746284125034
36	C9	R1	7.467605550083
36	C24	R1	7.12928301694497
36	C6	R1	7.43462822763672
36	C21	R1	7.14974711950468
36	C19	R1	7.19967234483636
36	C1	R1	7.18982455888002
36	C22	R1	7.37503943134692
36	C4	R1	7.66533591718518
36	C18	R1	7.12928301694497
36	C15	R1	7
36	C11	R1	7.15987133677839
36	C16	R1	7.16992500144231
36	C8	R1	7.35755200461808
36	C20	R1	7.09803208296053
36	C7	R1	7.09803208296053
37	C23	R1	7.22881869049588
37	C17	R1	7.37503943134692
37	C12	R1	7.09803208296053
37	C10	R1	7.20945336562895
37	C3	R1	7.11894107272351
37	C14	R1	7.23840473932508
37	C5	R1	7.27612440527424
37	C9	R1	7.15987133677839
37	C24	R1	7.33985000288462
37	C6	R1	7.33091687811462
37	C21	R1	7.24792751344359
37	C19	R1	7.4178525148859
37	C1	R1	6.88264304936184
37	C22	R1	7.10852445677817
37	C13	R1	7.21916852046216
37	C18	R1	6.98868468677217
37	C11	R1	7.36632221424582
37	C16	R1	7.10852445677817
37	C20	R1	7.467605550083
37	C7	R1	7.57742882803575
38	C23	R1	7.33091687811462
38	C17	R1	7.45121111183233
38	C12	R1	7.21916852046216
38	C10	R1	7.27612440527424
38	C14	R1	7.39231742277876
38	C5	R1	7.31288295528436
38	C9	R1	7.43462822763672
38	C24	R1	7.21916852046216
38	C6	R1	7.58496250072116
38	C21	R1	7.49984588708321
38	C19	R1	7.4093909361377
38	C1	R1	7.25738784269265
38	C22	R1	7.11894107272351
38	C13	R1	6.98868468677217
38	C18	R1	7.06608919045777
38	C15	R1	7.31288295528436
38	C11	R1	7.14974711950468
38	C16	R1	6.58496250072116
38	C8	R1	7.4093909361377
38	C20	R1	7.15987133677839
38	C7	R1	7.28540221886225
39	C23	R1	7.33091687811462
39	C17	R1	7.24792751344359
39	C12	R1	7.3037807481771
39	C10	R1	7.21916852046216
39	C3	R1	6.90689059560852
39	C14	R1	6.90689059560852
39	C5	R1	6.90689059560852
39	C9	R1	7.08746284125034
39	C21	R1	7.01122725542325
39	C19	R1	7.33091687811462
39	C1	R1	7.4093909361377
39	C22	R1	7.22881869049588
39	C4	R1	7.53915881110803
39	C13	R1	7.33091687811462
39	C18	R1	7.17990909001493
39	C15	R1	7.21916852046216
39	C11	R1	7.19967234483636
39	C16	R1	7.23840473932508
39	C8	R1	7.45121111183233
39	C20	R1	7.32192809488736
39	C7	R1	7.13955135239879
40	C23	R1	7.4178525148859
40	C17	R1	7.33985000288462
40	C12	R1	7.34872815423108
40	C10	R1	7.4093909361377
40	C3	R1	7.09803208296053
40	C14	R1	7.18982455888002
40	C5	R1	7.68650052718322
40	C9	R1	7.37503943134692
40	C24	R1	7.33985000288462
40	C6	R1	7.04439411935845
40	C21	R1	7.51569983828404
40	C19	R1	7.15987133677839
40	C1	R1	7.03342300153745
40	C22	R1	7.45121111183233
40	C4	R1	7.39231742277876
40	C13	R1	7.08746284125034
40	C18	R1	7.33985000288462
40	C15	R1	7.467605550083
40	C16	R1	7.11894107272351
40	C8	R1	7.4093909361377
40	C20	R1	6.95419631038687
40	C7	R1	7.59245703726808
41	C23	R1	7.22881869049588
41	C17	R1	7.12928301694497
41	C12	R1	7.43462822763672
41	C10	R1	7.23840473932508
41	C3	R1	7.25738784269265
41	C14	R1	7.22881869049588
41	C5	R1	7.27612440527424
41	C9	R1	7.11894107272351
41	C24	R1	7.38370429247405
41	C21	R1	6.71424551766612
41	C19	R1	7.15987133677839
41	C1	R1	7.3037807481771
41	C22	R1	7.10852445677817
41	C18	R1	7.21916852046216
41	C15	R1	7.27612440527424
41	C11	R1	6.89481776330794
41	C16	R1	6.85798099512757
41	C8	R1	7.09803208296053
41	C20	R1	7.04439411935845
41	C7	R1	7.21916852046216
42	C23	R1	7.4757334309664
42	C12	R1	7.40087943628218
42	C10	R1	7.25738784269265
42	C3	R1	7.20945336562895
42	C14	R1	7.24792751344359
42	C5	R1	7.2667865406949
42	C9	R1	7.33091687811462
42	C24	R1	7.19967234483636
42	C6	R1	7.27612440527424
42	C21	R1	7.03342300153745
42	C1	R1	7.10852445677817
42	C22	R1	7.17990909001493
42	C4	R1	7.33091687811462
42	C13	R1	7.37503943134692
42	C18	R1	7.4178525148859
42	C15	R1	7.03342300153745
42	C11	R1	7.43462822763672
42	C16	R1	7.19967234483636
42	C20	R1	7.16992500144231
42	C7	R1	7.18982455888002
43	C23	R1	7.12928301694497
43	C17	R1	7.03342300153745
43	C12	R1	7.08746284125034
43	C10	R1	7.07681559705083
43	C3	R1	7.20945336562895
43	C14	R1	7.10852445677817
43	C5	R1	6.95419631038687
43	C9	R1	6.95419631038687
43	C6	R1	7.08746284125034
43	C21	R1	7.4178525148859
43	C19	R1	7.24792751344359
43	C22	R1	7.10852445677817
43	C4	R1	7.31288295528436
43	C13	R1	7.21916852046216
43	C15	R1	7.23840473932508
43	C16	R1	7.51569983828404
43	C8	R1	6.89481776330794
43	C20	R1	7.52356195605701
43	C7	R1	7.16992500144231
44	C23	R1	6.98868468677217
44	C17	R1	7.34872815423108
44	C12	R1	7.32192809488736
44	C10	R1	6.96578428466209
44	C14	R1	7.17990909001493
44	C5	R1	7.04439411935845
44	C9	R1	7.20945336562895
44	C24	R1	7.13955135239879
44	C6	R1	7.32192809488736
44	C21	R1	6.93073733756289
44	C19	R1	7.3037807481771
44	C1	R1	7.28540221886225
44	C22	R1	7.07681559705083
44	C4	R1	7.57742882803575
44	C13	R1	7.35755200461808
44	C18	R1	7.08746284125034
44	C11	R1	7.13955135239879
44	C16	R1	7.12928301694497
44	C8	R1	7.21916852046216
44	C20	R1	7.54689445988764
44	C7	R1	7.34872815423108
45	C23	R1	7.09803208296053
45	C17	R1	7.4594316186373
45	C12	R1	7.05528243550119
45	C10	R1	7.4594316186373
45	C3	R1	7.23840473932508
45	C14	R1	7.19967234483636
45	C5	R1	7.06608919045777
45	C6	R1	7.31288295528436
45	C21	R1	7.43462822763672
45	C19	R1	7.49185309632967
45	C1	R1	7.37503943134692
45	C22	R1	7.16992500144231
45	C4	R1	7.33091687811462
45	C13	R1	7.4178525148859
45	C18	R1	7.28540221886225
45	C15	R1	6.97727992349992
45	C11	R1	7.13955135239879
45	C16	R1	7.14974711950468
45	C8	R1	7.15987133677839
45	C20	R1	7.03342300153745
45	C7	R1	7.15987133677839
46	C23	R1	7.18982455888002
46	C17	R1	7.32192809488736
46	C12	R1	7.10852445677817
46	C10	R1	7.14974711950468
46	C3	R1	7.22881869049588
46	C5	R1	7.17990909001493
46	C9	R1	7.24792751344359
46	C24	R1	7.19967234483636
46	C6	R1	7.18982455888002
46	C21	R1	7.35755200461808
46	C19	R1	6.91886323727459
46	C1	R1	7.4594316186373
46	C22	R1	6.8703647195834
46	C13	R1	7.4178525148859
46	C18	R1	7.17990909001493
46	C15	R1	7.43462822763672
46	C11	R1	7.24792751344359
46	C16	R1	7.06608919045777
46	C8	R1	7.23840473932508
46	C20	R1	7.14974711950468
46	C7	R1	6.7279204545632
47	C23	R1	6.88264304936184
47	C17	R1	7.17990909001493
47	C12	R1	6.88264304936184
47	C10	R1	7.24792751344359
47	C3	R1	7.54689445988764
47	C14	R1	7.54689445988764
47	C5	R1	6.90689059560852
47	C9	R1	7.29462074889163
47	C24	R1	7.08746284125034
47	C6	R1	6.85798099512757
47	C21	R1	7.22881869049588
47	C19	R1	7.2667865406949
47	C1	R1	7.49185309632967
47	C22	R1	7.02236781302845
47	C4	R1	7.06608919045777
47	C13	R1	7.22881869049588
47	C18	R1	7.27612440527424
47	C11	R1	7
47	C16	R1	7.69348695749933
47	C8	R1	6.94251450533924
47	C20	R1	7.14974711950468
47	C7	R1	7.37503943134692
48	C23	R1	7.15987133677839
48	C17	R1	7.32192809488736
48	C10	R1	7.16992500144231
48	C3	R1	7.23840473932508
48	C14	R1	7.34872815423108
48	C5	R1	6.8703647195834
48	C9	R1	6.95419631038687
48	C21	R1	6.88264304936184
48	C19	R1	7.3037807481771
48	C1	R1	7.35755200461808
48	C22	R1	7.25738784269265
48	C4	R1	7.18982455888002
48	C13	R1	7.14974711950468
48	C18	R1	7.27612440527424
48	C15	R1	7.13955135239879
48	C11	R1	7.40087943628218
48	C16	R1	7.25738784269265
48	C8	R1	7.31288295528436
48	C20	R1	7.4093909361377
48	C7	R1	7.12928301694497
49	C23	R1	7.27612440527424
49	C17	R1	7.19967234483636
49	C12	R1	7.19967234483636
49	C3	R1	7.31288295528436
49	C5	R1	7.33985000288462
49	C9	R1	7.52356195605701
49	C24	R1	7.4178525148859
49	C6	R1	7.3037807481771
49	C1	R1	7.51569983828404
49	C4	R1	7.19967234483636
49	C13	R1	7.24792751344359
49	C18	R1	7.20945336562895
49	C15	R1	7
49	C11	R1	7.31288295528436
49	C16	R1	7.31288295528436
49	C8	R1	7.34872815423108
49	C20	R1	7.33985000288462
49	C7	R1	7.43462822763672
50	C23	R1	7.17990909001493
50	C17	R1	7.33091687811462
50	C12	R1	7.13955135239879
50	C10	R1	7.15987133677839
50	C14	R1	7.05528243550119
50	C5	R1	7.4594316186373
50	C9	R1	7.15987133677839
50	C24	R1	7.35755200461808
50	C6	R1	7.12928301694497
50	C21	R1	7.23840473932508
50	C19	R1	7.23840473932508
50	C1	R1	7.22881869049588
50	C22	R1	6.98868468677217
50	C4	R1	7.35755200461808
50	C13	R1	7.27612440527424
50	C18	R1	7.01122725542325
50	C15	R1	6.94251450533924
50	C11	R1	6.52356195605701
50	C16	R1	7.4178525148859
50	C8	R1	7.19967234483636
50	C20	R1	6.94251450533924
50	C7	R1	7.24792751344359
51	C23	R1	7.24792751344359
51	C17	R1	7.32192809488736
51	C12	R1	7.28540221886225
51	C10	R1	7.49984588708321
51	C3	R1	7.21916852046216
51	C14	R1	7.29462074889163
51	C5	R1	7.38370429247405
51	C9	R1	6.94251450533924
51	C24	R1	7.3037807481771
51	C6	R1	7.25738784269265
51	C21	R1	7.18982455888002
51	C19	R1	7.08746284125034
51	C1	R1	7.12928301694497
51	C22	R1	7.14974711950468
51	C4	R1	6.94251450533924
51	C13	R1	7.18982455888002
51	C18	R1	7.28540221886225
51	C15	R1	7.01122725542325
51	C11	R1	7.5077946401987
51	C16	R1	7.14974711950468
51	C8	R1	7.08746284125034
51	C20	R1	6.95419631038687
51	C7	R1	7.24792751344359
52	C23	R1	7.36632221424582
52	C12	R1	7.3037807481771
52	C5	R1	7.54689445988764
52	C9	R1	7.11894107272351
52	C24	R1	7.15987133677839
52	C6	R1	6.82017896241519
52	C21	R1	7.36632221424582
52	C19	R1	7.02236781302845
52	C22	R1	6.90689059560852
52	C4	R1	7.28540221886225
52	C13	R1	7.20945336562895
52	C18	R1	7.54689445988764
52	C15	R1	7.45121111183233
52	C11	R1	7.43462822763672
52	C16	R1	7.31288295528436
52	C8	R1	7.24792751344359
52	C20	R1	7.40087943628218
52	C7	R1	7.19967234483636
53	C23	R1	7.19967234483636
53	C17	R1	7.17990909001493
53	C12	R1	7.28540221886225
53	C10	R1	7.21916852046216
53	C3	R1	7.14974711950468
53	C14	R1	7.21916852046216
53	C9	R1	7.21916852046216
53	C24	R1	7.01122725542325
53	C6	R1	7.21916852046216
53	C21	R1	7.13955135239879
53	C19	R1	7.07681559705083
53	C1	R1	7.38370429247405
53	C4	R1	6.76818432477693
53	C13	R1	7.3037807481771
53	C18	R1	7.40087943628218
53	C15	R1	7.09803208296053
53	C11	R1	7.28540221886225
53	C16	R1	7.4093909361377
53	C8	R1	7.38370429247405
53	C20	R1	7.02236781302845
53	C7	R1	6.97727992349992
54	C23	R1	7.14974711950468
54	C17	R1	7.34872815423108
54	C12	R1	6.89481776330794
54	C10	R1	7.28540221886225
54	C3	R1	7.17990909001493
54	C14	R1	7.13955135239879
54	C5	R1	7.4178525148859
54	C9	R1	7.54689445988764
54	C24	R1	7.48381577726426
54	C6	R1	6.74146698640115
54	C21	R1	7.3037807481771
54	C19	R1	7.29462074889163
54	C22	R1	7.43462822763672
54	C4	R1	7.12928301694497
54	C13	R1	7.25738784269265
54	C18	R1	7.40087943628218
54	C15	R1	7.3037807481771
54	C8	R1	7.28540221886225
54	C20	R1	7.65105169117893
54	C7	R1	7.58496250072116
55	C23	R1	7.34872815423108
55	C17	R1	6.82017896241519
55	C12	R1	7.25738784269265
55	C10	R1	7.36632221424582
55	C3	R1	7.22881869049588
55	C14	R1	6.7279204545632
55	C9	R1	7.45121111183233
55	C24	R1	6.94251450533924
55	C21	R1	7.17990909001493
55	C19	R1	7.27612440527424
55	C1	R1	7.13955135239879
55	C22	R1	7.20945336562895
55	C4	R1	6.79441586635011
55	C13	R1	7.4594316186373
55	C18	R1	7.37503943134692
55	C15	R1	7.17990909001493
55	C11	R1	7.29462074889163
55	C16	R1	6.94251450533924
55	C8	R1	7.28540221886225
55	C7	R1	7.28540221886225
56	C23	R1	7.17990909001493
56	C17	R1	6.97727992349992
56	C12	R1	6.95419631038687
56	C10	R1	7.51569983828404
56	C3	R1	7.27612440527424
56	C14	R1	7.14974711950468
56	C5	R1	6.85798099512757
56	C6	R1	7.54689445988764
56	C21	R1	7.23840473932508
56	C19	R1	7.70043971814109
56	C1	R1	7.40087943628218
56	C22	R1	7.02236781302845
56	C4	R1	7.23840473932508
56	C13	R1	6.7279204545632
56	C18	R1	7.63662462054365
56	C15	R1	7.36632221424582
56	C11	R1	7.34872815423108
56	C16	R1	7.38370429247405
56	C8	R1	7.48381577726426
56	C20	R1	7.4178525148859
56	C7	R1	7.4178525148859
57	C23	R1	7.27612440527424
57	C17	R1	7.4093909361377
57	C12	R1	7.37503943134692
57	C10	R1	7.33985000288462
57	C3	R1	7.38370429247405
57	C14	R1	7.05528243550119
57	C5	R1	7.27612440527424
57	C9	R1	7.21916852046216
57	C24	R1	7.43462822763672
57	C6	R1	7.08746284125034
57	C21	R1	7.07681559705083
57	C19	R1	7.32192809488736
57	C1	R1	7.06608919045777
57	C22	R1	7.01122725542325
57	C13	R1	6.93073733756289
57	C18	R1	7.25738784269265
57	C15	R1	7.32192809488736
57	C16	R1	7.3037807481771
57	C8	R1	7
57	C20	R1	7.05528243550119
57	C7	R1	7.51569983828404
58	C23	R1	7.13955135239879
58	C17	R1	7.4262647547021
58	C12	R1	7.27612440527424
58	C10	R1	7.12928301694497
58	C3	R1	7.21916852046216
58	C14	R1	7.31288295528436
58	C5	R1	7.11894107272351
58	C9	R1	7.29462074889163
58	C24	R1	7.57742882803575
58	C6	R1	7.37503943134692
58	C21	R1	6.85798099512757
58	C1	R1	7.05528243550119
58	C22	R1	7.27612440527424
58	C4	R1	7.01122725542325
58	C15	R1	7.27612440527424
58	C11	R1	7.38370429247405
58	C16	R1	7.14974711950468
58	C8	R1	7.40087943628218
58	C20	R1	7.27612440527424
58	C7	R1	7.32192809488736
59	C23	R1	7.13955135239879
59	C17	R1	7.07681559705083
59	C12	R1	7
59	C10	R1	7.03342300153745
59	C3	R1	7.03342300153745
59	C14	R1	7.37503943134692
59	C5	R1	7.34872815423108
59	C9	R1	7.37503943134692
59	C24	R1	7
59	C6	R1	6.91886323727459
59	C21	R1	7.19967234483636
59	C19	R1	7.36632221424582
59	C22	R1	6.83289001416474
59	C4	R1	7.55458885167764
59	C18	R1	7.16992500144231
59	C15	R1	7.4262647547021
59	C11	R1	7.38370429247405
59	C16	R1	7.35755200461808
59	C8	R1	7.14974711950468
59	C7	R1	7.36632221424582
60	C23	R1	6.98868468677217
60	C17	R1	7.37503943134692
60	C12	R1	7.17990909001493
60	C3	R1	7.21916852046216
60	C14	R1	6.94251450533924
60	C5	R1	7.18982455888002
60	C9	R1	7.51569983828404
60	C24	R1	7.39231742277876
60	C21	R1	7.11894107272351
60	C19	R1	7.25738784269265
60	C1	R1	7.6724253419715
60	C22	R1	7.19967234483636
60	C4	R1	7.17990909001493
60	C13	R1	7.25738784269265
60	C18	R1	7.38370429247405
60	C15	R1	6.97727992349992
60	C11	R1	6.89481776330794
60	C16	R1	7
60	C20	R1	7.32192809488736
60	C7	R1	7.31288295528436
61	C23	R1	7.12928301694497
61	C17	R1	7.29462074889163
61	C12	R1	7.51569983828404
61	C10	R1	7.27612440527424
61	C3	R1	7.21916852046216
61	C14	R1	7.39231742277876
61	C5	R1	7.4093909361377
61	C9	R1	7.22881869049588
61	C24	R1	6.85798099512757
61	C6	R1	7.10852445677817
61	C21	R1	7.59991284218713
61	C19	R1	7.12928301694497
61	C1	R1	7.29462074889163
61	C22	R1	7.18982455888002
61	C4	R1	7.22881869049588
61	C13	R1	6.95419631038687
61	C18	R1	7.4757334309664
61	C15	R1	7.4093909361377
61	C11	R1	7.4093909361377
61	C16	R1	6.98868468677217
61	C8	R1	7.32192809488736
61	C20	R1	6.82017896241519
61	C7	R1	7.02236781302845
62	C23	R1	7.37503943134692
62	C17	R1	7.19967234483636
62	C12	R1	6.83289001416474
62	C10	R1	7.33091687811462
62	C3	R1	7.32192809488736
62	C14	R1	6.95419631038687
62	C5	R1	7.43462822763672
62	C9	R1	7.16992500144231
62	C24	R1	7.22881869049588
62	C6	R1	7.03342300153745
62	C21	R1	7.4757334309664
62	C19	R1	7.4262647547021
62	C1	R1	7.37503943134692
62	C22	R1	7.33091687811462
62	C4	R1	7.15987133677839
62	C13	R1	7.14974711950468
62	C18	R1	7
62	C15	R1	7.48381577726426
62	C11	R1	6.85798099512757
62	C16	R1	7.33985000288462
62	C20	R1	7.28540221886225
63	C17	R1	7.05528243550119
63	C12	R1	7.34872815423108
63	C3	R1	7.11894107272351
63	C24	R1	7.18982455888002
63	C6	R1	7.33985000288462
63	C21	R1	7.2667865406949
63	C19	R1	6.70043971814109
63	C1	R1	7.23840473932508
63	C22	R1	7.40087943628218
63	C4	R1	7.18982455888002
63	C18	R1	7.33985000288462
63	C15	R1	7.4757334309664
63	C11	R1	7.60733031374961
63	C16	R1	7.4757334309664
63	C8	R1	7.21916852046216
63	C20	R1	7.63662462054365
63	C7	R1	7.18982455888002
64	C12	R1	7.31288295528436
64	C10	R1	7.3037807481771
64	C14	R1	7.05528243550119
64	C5	R1	6.98868468677217
64	C9	R1	7.27612440527424
64	C24	R1	7.53915881110803
64	C6	R1	7.10852445677817
64	C21	R1	7.37503943134692
64	C19	R1	7.31288295528436
64	C1	R1	7.29462074889163
64	C22	R1	7.39231742277876
64	C4	R1	7.44294349584873
64	C13	R1	7.12928301694497
64	C18	R1	7.10852445677817
64	C15	R1	7.33985000288462
64	C11	R1	6.78135971352466
64	C16	R1	7.18982455888002
64	C8	R1	7.19967234483636
64	C20	R1	7.27612440527424
64	C7	R1	7.05528243550119
65	C23	R1	7.18982455888002
65	C17	R1	7.27612440527424
65	C12	R1	7.13955135239879
65	C10	R1	7.11894107272351
65	C3	R1	7.4757334309664
65	C14	R1	7.14974711950468
65	C5	R1	6.98868468677217
65	C9	R1	7.65105169117893
65	C24	R1	7.33985000288462
65	C6	R1	7.49185309632967
65	C21	R1	7.4757334309664
65	C19	R1	7.28540221886225
65	C1	R1	7.19967234483636
65	C22	R1	7.03342300153745
65	C4	R1	7.4594316186373
65	C13	R1	7.2667865406949
65	C18	R1	7.4594316186373
65	C15	R1	7.59245703726808
65	C11	R1	7.56224242422107
65	C16	R1	7.05528243550119
65	C8	R1	7.18982455888002
65	C20	R1	7.33091687811462
65	C7	R1	6.91886323727459
66	C23	R1	7.39231742277876
66	C17	R1	7
66	C12	R1	7.05528243550119
66	C3	R1	7.10852445677817
66	C14	R1	7.58496250072116
66	C5	R1	7.25738784269265
66	C9	R1	7.62935662007961
66	C24	R1	7.32192809488736
66	C6	R1	7.13955135239879
66	C21	R1	7.32192809488736
66	C19	R1	7.4093909361377
66	C1	R1	6.95419631038687
66	C22	R1	7.01122725542325
66	C4	R1	7.11894107272351
66	C13	R1	7.28540221886225
66	C18	R1	7.17990909001493
66	C15	R1	6.97727992349992
66	C16	R1	7.36632221424582
66	C8	R1	7.27612440527424
66	C7	R1	7.33091687811462
67	C23	R1	6.96578428466209
67	C12	R1	7.13955135239879
67	C10	R1	7.58496250072116
67	C3	R1	6.89481776330794
67	C14	R1	7.21916852046216
67	C5	R1	7.15987133677839
67	C9	R1	7.06608919045777
67	C24	R1	7.22881869049588
67	C6	R1	7.05528243550119
67	C21	R1	7.23840473932508
67	C19	R1	7.12928301694497
67	C1	R1	7.4178525148859
67	C22	R1	7.28540221886225
67	C4	R1	7.07681559705083
67	C13	R1	7.05528243550119
67	C18	R1	7.28540221886225
67	C15	R1	7.12928301694497
67	C11	R1	7.37503943134692
67	C8	R1	7.28540221886225
67	C20	R1	7.2667865406949
68	C23	R1	6.94251450533924
68	C17	R1	7
68	C10	R1	7.20945336562895
68	C3	R1	6.89481776330794
68	C14	R1	7.35755200461808
68	C5	R1	6.85798099512757
68	C9	R1	7.40087943628218
68	C24	R1	7.4262647547021
68	C6	R1	7.15987133677839
68	C21	R1	7.07681559705083
68	C19	R1	7.3037807481771
68	C1	R1	7.20945336562895
68	C4	R1	7.2667865406949
68	C13	R1	7.22881869049588
68	C18	R1	6.85798099512757
68	C15	R1	7.23840473932508
68	C11	R1	6.82017896241519
68	C16	R1	7.13955135239879
68	C8	R1	7.43462822763672
68	C20	R1	7.24792751344359
68	C7	R1	7.34872815423108
69	C23	R1	7.39231742277876
69	C12	R1	7.03342300153745
69	C10	R1	7.13955135239879
69	C3	R1	6.93073733756289
69	C14	R1	7.36632221424582
69	C5	R1	7.17990909001493
69	C24	R1	7.2667865406949
69	C6	R1	6.8703647195834
69	C21	R1	7.18982455888002
69	C1	R1	7.23840473932508
69	C22	R1	7.5077946401987
69	C4	R1	7.3037807481771
69	C18	R1	7.59991284218713
69	C11	R1	7.28540221886225
69	C16	R1	7.11894107272351
69	C8	R1	6.96578428466209
69	C20	R1	6.94251450533924
69	C7	R1	7.49185309632967
70	C23	R1	7.57742882803575
70	C17	R1	7.23840473932508
70	C12	R1	7.67948009950545
70	C10	R1	7.09803208296053
70	C3	R1	7.25738784269265
70	C14	R1	7.38370429247405
70	C5	R1	7.14974711950468
70	C9	R1	7.17990909001493
70	C24	R1	6.91886323727459
70	C6	R1	7.29462074889163
70	C21	R1	7.33091687811462
70	C19	R1	6.83289001416474
70	C1	R1	7.3037807481771
70	C22	R1	7.59991284218713
70	C4	R1	7.20945336562895
70	C13	R1	7.22881869049588
70	C18	R1	7.24792751344359
70	C15	R1	7.28540221886225
70	C11	R1	7.51569983828404
70	C16	R1	7.14974711950468
70	C8	R1	7.16992500144231
70	C20	R1	7.12928301694497
71	C23	R1	7.51569983828404
71	C17	R1	7.60733031374961
71	C12	R1	6.70043971814109
71	C10	R1	7.37503943134692
71	C3	R1	7.09803208296053
71	C14	R1	7.16992500144231
71	C5	R1	7.14974711950468
71	C9	R1	7.27612440527424
71	C24	R1	7.38370429247405
71	C6	R1	7.13955135239879
71	C21	R1	7.14974711950468
71	C19	R1	7.13955135239879
71	C1	R1	7.06608919045777
71	C22	R1	7.29462074889163
71	C4	R1	6.90689059560852
71	C13	R1	7.28540221886225
71	C18	R1	7.02236781302845
71	C15	R1	7.09803208296053
71	C11	R1	7.35755200461808
71	C16	R1	7.18982455888002
71	C8	R1	7.08746284125034
71	C20	R1	7.33985000288462
71	C7	R1	7.32192809488736
72	C23	R1	7.27612440527424
72	C17	R1	7.25738784269265
72	C12	R1	7.16992500144231
72	C10	R1	7.31288295528436
72	C3	R1	7.3037807481771
72	C14	R1	7.40087943628218
72	C5	R1	7.25738784269265
72	C9	R1	7.25738784269265
72	C24	R1	7.32192809488736
72	C6	R1	7.16992500144231
72	C21	R1	7.21916852046216
72	C19	R1	7.07681559705083
72	C22	R1	7.20945336562895
72	C4	R1	7.48381577726426
72	C18	R1	7
72	C15	R1	7.29462074889163
72	C11	R1	6.97727992349992
72	C16	R1	7.12928301694497
72	C8	R1	7.12928301694497
72	C20	R1	7.16992500144231
72	C7	R1	7.60733031374961
73	C23	R1	7.02236781302845
73	C17	R1	7.52356195605701
73	C12	R1	7.16992500144231
73	C10	R1	7.15987133677839
73	C3	R1	7.27612440527424
73	C14	R1	7.38370429247405
73	C5	R1	7.48381577726426
73	C9	R1	7.59991284218713
73	C24	R1	7.467605550083
73	C6	R1	6.93073733756289
73	C21	R1	7.12928301694497
73	C19	R1	7.23840473932508
73	C1	R1	6.8073549220576
73	C22	R1	7.33091687811462
73	C4	R1	7.29462074889163
73	C13	R1	6.88264304936184
73	C18	R1	7.33985000288462
73	C11	R1	6.96578428466209
73	C16	R1	7.43462822763672
73	C8	R1	7.23840473932508
73	C20	R1	7.11894107272351
73	C7	R1	7.38370429247405
74	C23	R1	7.16992500144231
74	C17	R1	7.2667865406949
74	C12	R1	7.07681559705083
74	C10	R1	7.01122725542325
74	C3	R1	7.43462822763672
74	C14	R1	7.14974711950468
74	C5	R1	6.93073733756289
74	C9	R1	7.27612440527424
74	C24	R1	7.34872815423108
74	C6	R1	7.14974711950468
74	C21	R1	7.18982455888002
74	C19	R1	7.19967234483636
74	C1	R1	7.19967234483636
74	C22	R1	7.37503943134692
74	C4	R1	6.78135971352466
74	C13	R1	7.16992500144231
74	C18	R1	7.20945336562895
74	C15	R1	7.54689445988764
74	C11	R1	7.40087943628218
74	C16	R1	7.29462074889163
74	C8	R1	7.13955135239879
74	C20	R1	6.94251450533924
75	C23	R1	7.10852445677817
75	C17	R1	7.03342300153745
75	C12	R1	6.95419631038687
75	C10	R1	7.18982455888002
75	C3	R1	7.3037807481771
75	C14	R1	7.3037807481771
75	C5	R1	7.40087943628218
75	C9	R1	7.20945336562895
75	C6	R1	7.48381577726426
75	C21	R1	7.02236781302845
75	C19	R1	7.20945336562895
75	C1	R1	7.35755200461808
75	C22	R1	7.32192809488736
75	C4	R1	7.17990909001493
75	C13	R1	7.32192809488736
75	C18	R1	7.13955135239879
75	C15	R1	7.12928301694497
75	C11	R1	7.43462822763672
75	C16	R1	7.22881869049588
75	C8	R1	7.49185309632967
75	C20	R1	7.40087943628218
75	C7	R1	7.02236781302845
76	C23	R1	7.4178525148859
76	C17	R1	7.27612440527424
76	C12	R1	7.39231742277876
76	C10	R1	7.27612440527424
76	C3	R1	6.93073733756289
76	C14	R1	7.33985000288462
76	C5	R1	7.16992500144231
76	C9	R1	7.14974711950468
76	C24	R1	7.07681559705083
76	C6	R1	7.09803208296053
76	C21	R1	7.27612440527424
76	C19	R1	7.16992500144231
76	C1	R1	7.4093909361377
76	C22	R1	7.07681559705083
76	C13	R1	7.23840473932508
76	C18	R1	7.35755200461808
76	C11	R1	7.01122725542325
76	C16	R1	7.51569983828404
76	C20	R1	7.19967234483636
76	C7	R1	6.71424551766612
77	C23	R1	7.14974711950468
77	C12	R1	7.28540221886225
77	C3	R1	7.14974711950468
77	C14	R1	7.12928301694497
77	C5	R1	7.18982455888002
77	C9	R1	6.89481776330794
77	C24	R1	7.44294349584873
77	C6	R1	7
77	C21	R1	7.33985000288462
77	C19	R1	7.32192809488736
77	C1	R1	7.15987133677839
77	C22	R1	6.75488750216347
77	C4	R1	7.12928301694497
77	C13	R1	7.38370429247405
77	C18	R1	7.15987133677839
77	C15	R1	7.38370429247405
77	C11	R1	7.33985000288462
77	C16	R1	7.05528243550119
77	C20	R1	7.3037807481771
77	C7	R1	7.22881869049588
78	C23	R1	7.24792751344359
78	C17	R1	7.67948009950545
78	C12	R1	7.49984588708321
78	C10	R1	7.38370429247405
78	C3	R1	7.40087943628218
78	C14	R1	7.06608919045777
78	C5	R1	7.33091687811462
78	C9	R1	7.33091687811462
78	C6	R1	6.94251450533924
78	C19	R1	6.89481776330794
78	C1	R1	7.03342300153745
78	C22	R1	7.03342300153745
78	C4	R1	7.2667865406949
78	C13	R1	7.67948009950545
78	C18	R1	7
78	C15	R1	7.08746284125034
78	C11	R1	7.27612440527424
78	C16	R1	7.31288295528436
78	C8	R1	6.95419631038687
78	C20	R1	7.22881869049588
79	C23	R1	7.22881869049588
79	C10	R1	7.39231742277876
79	C3	R1	7.34872815423108
79	C14	R1	7.18982455888002
79	C9	R1	7.25738784269265
79	C24	R1	6.89481776330794
79	C6	R1	7.07681559705083
79	C21	R1	7.19967234483636
79	C19	R1	7.48381577726426
79	C1	R1	7.36632221424582
79	C22	R1	7.52356195605701
79	C4	R1	7.29462074889163
79	C13	R1	7.09803208296053
79	C18	R1	7.15987133677839
79	C15	R1	7.17990909001493
79	C11	R1	7.05528243550119
79	C16	R1	6.85798099512757
79	C8	R1	7.03342300153745
79	C7	R1	7.22881869049588
80	C23	R1	7.03342300153745
80	C17	R1	7.01122725542325
80	C12	R1	7.2667865406949
80	C10	R1	7.29462074889163
80	C3	R1	7.33985000288462
80	C14	R1	7.12928301694497
80	C5	R1	7.22881869049588
80	C9	R1	7.3037807481771
80	C19	R1	7.12928301694497
80	C22	R1	6.78135971352466
80	C4	R1	7.05528243550119
80	C13	R1	7.21916852046216
80	C15	R1	7.25738784269265
80	C11	R1	7.4178525148859
80	C16	R1	7.11894107272351
80	C8	R1	7.4093909361377
80	C20	R1	6.91886323727459
80	C7	R1	7.52356195605701
81	C23	R1	7.33985000288462
81	C17	R1	7.56224242422107
81	C12	R1	7
81	C10	R1	7.11894107272351
81	C3	R1	7.45121111183233
81	C14	R1	7.27612440527424
81	C5	R1	6.96578428466209
81	C9	R1	6.93073733756289
81	C24	R1	7.32192809488736
81	C6	R1	7.27612440527424
81	C21	R1	7.40087943628218
81	C19	R1	7.4178525148859
81	C1	R1	7.13955135239879
81	C22	R1	7.19967234483636
81	C4	R1	7.12928301694497
81	C18	R1	7.27612440527424
81	C15	R1	6.64385618977472
81	C11	R1	7.4178525148859
81	C16	R1	7.24792751344359
81	C8	R1	7.18982455888002
81	C20	R1	7.27612440527424
82	C23	R1	7.21916852046216
82	C17	R1	7.36632221424582
82	C12	R1	7.44294349584873
82	C10	R1	6.89481776330794
82	C3	R1	7.18982455888002
82	C14	R1	7.39231742277876
82	C5	R1	7.48381577726426
82	C9	R1	7.04439411935845
82	C24	R1	7.37503943134692
82	C21	R1	6.74146698640115
82	C19	R1	7.43462822763672
82	C1	R1	7.31288295528436
82	C22	R1	7.19967234483636
82	C4	R1	7
82	C13	R1	7.09803208296053
82	C18	R1	7.09803208296053
82	C15	R1	7.23840473932508
82	C11	R1	7.31288295528436
82	C16	R1	7.38370429247405
82	C8	R1	7.03342300153745
82	C7	R1	7.40087943628218
83	C23	R1	7.48381577726426
83	C17	R1	7.25738784269265
83	C12	R1	7.27612440527424
83	C10	R1	7.12928301694497
83	C3	R1	7.3037807481771
83	C14	R1	7.32192809488736
83	C5	R1	7.17990909001493
83	C9	R1	7.14974711950468
83	C24	R1	7.53915881110803
83	C6	R1	7.16992500144231
83	C21	R1	7.15987133677839
83	C19	R1	7.32192809488736
83	C1	R1	7.28540221886225
83	C22	R1	6.97727992349992
83	C13	R1	7.20945336562895
83	C18	R1	7.08746284125034
83	C15	R1	7.32192809488736
83	C11	R1	6.90689059560852
83	C16	R1	7.23840473932508
83	C8	R1	7.49185309632967
83	C20	R1	7.20945336562895
83	C7	R1	6.84549005094437
84	C23	R1	7.20945336562895
84	C10	R1	7.4262647547021
84	C14	R1	6.98868468677217
84	C5	R1	7.3037807481771
84	C9	R1	7.18982455888002
84	C24	R1	7.25738784269265
84	C6	R1	7.10852445677817
84	C21	R1	6.89481776330794
84	C19	R1	7.25738784269265
84	C1	R1	7.01122725542325
84	C22	R1	7.2667865406949
84	C18	R1	7.05528243550119
84	C15	R1	7.39231742277876
84	C11	R1	6.96578428466209
84	C16	R1	7.06608919045777
84	C8	R1	7.16992500144231
84	C20	R1	7.09803208296053
84	C7	R1	7.18982455888002
85	C23	R1	7.15987133677839
85	C17	R1	7.21916852046216
85	C10	R1	7.39231742277876
85	C3	R1	7.24792751344359
85	C14	R1	7.04439411935845
85	C5	R1	7.05528243550119
85	C9	R1	6.59991284218713
85	C24	R1	7.10852445677817
85	C6	R1	7.36632221424582
85	C21	R1	7.25738784269265
85	C19	R1	7.06608919045777
85	C1	R1	7.20945336562895
85	C22	R1	6.97727992349992
85	C4	R1	7.11894107272351
85	C13	R1	7.21916852046216
85	C18	R1	7.14974711950468
85	C15	R1	7.28540221886225
85	C11	R1	7.13955135239879
85	C16	R1	7.29462074889163
85	C8	R1	7.38370429247405
85	C7	R1	7.34872815423108
86	C23	R1	7.49984588708321
86	C17	R1	7.52356195605701
86	C10	R1	7.12928301694497
86	C14	R1	7.04439411935845
86	C5	R1	7.03342300153745
86	C9	R1	7.13955135239879
86	C24	R1	7.05528243550119
86	C6	R1	7.40087943628218
86	C21	R1	7.25738784269265
86	C1	R1	7.18982455888002
86	C22	R1	7.21916852046216
86	C4	R1	7.09803208296053
86	C13	R1	7.07681559705083
86	C18	R1	7.33091687811462
86	C11	R1	7.467605550083
86	C16	R1	7.4178525148859
86	C8	R1	7.52356195605701
86	C20	R1	7.14974711950468
86	C7	R1	7.21916852046216
87	C23	R1	7.3037807481771
87	C17	R1	7.3037807481771
87	C12	R1	7.35755200461808
87	C10	R1	7.23840473932508
87	C14	R1	7.59245703726808
87	C5	R1	7.24792751344359
87	C9	R1	6.90689059560852
87	C24	R1	7.10852445677817
87	C6	R1	7.37503943134692
87	C21	R1	7.36632221424582
87	C19	R1	7.25738784269265
87	C1	R1	7.49185309632967
87	C22	R1	7.19967234483636
87	C4	R1	7.11894107272351
87	C13	R1	7.56224242422107
87	C15	R1	7.38370429247405
87	C11	R1	6.91886323727459
87	C16	R1	7.3037807481771
87	C8	R1	7.36632221424582
87	C20	R1	7.4093909361377
87	C7	R1	7.58496250072116
88	C23	R1	7.37503943134692
88	C17	R1	7.20945336562895
88	C12	R1	7.22881869049588
88	C10	R1	7.40087943628218
88	C3	R1	7.32192809488736
88	C14	R1	7.48381577726426
88	C9	R1	6.75488750216347
88	C24	R1	7.17990909001493
88	C6	R1	7.29462074889163
88	C21	R1	7.36632221424582
88	C19	R1	7.11894107272351
88	C1	R1	7.29462074889163
88	C22	R1	7.40087943628218
88	C4	R1	6.78135971352466
88	C13	R1	7.33091687811462
88	C18	R1	7.12928301694497
88	C15	R1	7.34872815423108
88	C11	R1	7.14974711950468
88	C20	R1	7.02236781302845
88	C7	R1	7.33091687811462
89	C23	R1	6.94251450533924
89	C17	R1	7.01122725542325
89	C12	R1	7.25738784269265
89	C10	R1	7.19967234483636
89	C3	R1	7.34872815423108
89	C14	R1	6.94251450533924
89	C5	R1	7.4594316186373
89	C9	R1	7.18982455888002
89	C6	R1	7.33091687811462
89	C21	R1	7.3037807481771
89	C19	R1	7.07681559705083
89	C1	R1	7.06608919045777
89	C4	R1	7.20945336562895
89	C13	R1	7.22881869049588
89	C18	R1	7.10852445677817
89	C11	R1	7.23840473932508
89	C16	R1	7.39231742277876
89	C20	R1	7.19967234483636
89	C7	R1	7.14974711950468
90	C23	R1	7.06608919045777
90	C17	R1	7.20945336562895
90	C12	R1	7.20945336562895
90	C10	R1	6.94251450533924
90	C3	R1	7.19967234483636
90	C14	R1	7.13955135239879
90	C5	R1	7.66533591718518
90	C9	R1	6.84549005094437
90	C24	R1	7.15987133677839
90	C6	R1	7.29462074889163
90	C21	R1	6.62935662007961
90	C19	R1	6.82017896241519
90	C1	R1	7.05528243550119
90	C22	R1	7.32192809488736
90	C4	R1	7.62205181945638
90	C13	R1	7.27612440527424
90	C18	R1	7.17990909001493
90	C15	R1	7.21916852046216
90	C11	R1	7.17990909001493
90	C16	R1	7.16992500144231
90	C7	R1	7.19967234483636
91	C17	R1	7.07681559705083
91	C12	R1	7.29462074889163
91	C10	R1	7.10852445677817
91	C3	R1	6.89481776330794
91	C14	R1	7.17990909001493
91	C5	R1	7.19967234483636
91	C9	R1	7.01122725542325
91	C24	R1	7.25738784269265
91	C6	R1	7.53138146051631
91	C21	R1	7.35755200461808
91	C19	R1	7.4093909361377
91	C22	R1	6.82017896241519
91	C4	R1	7.21916852046216
91	C13	R1	7.05528243550119
91	C18	R1	7.20945336562895
91	C15	R1	7.4594316186373
91	C11	R1	6.90689059560852
91	C16	R1	7.4093909361377
91	C8	R1	7.08746284125034
91	C20	R1	7.34872815423108
91	C7	R1	7.45121111183233
92	C23	R1	7.15987133677839
92	C17	R1	7.15987133677839
92	C12	R1	7.4757334309664
92	C10	R1	7.12928301694497
92	C3	R1	7.49185309632967
92	C14	R1	7.04439411935845
92	C5	R1	7.55458885167764
92	C9	R1	7.4262647547021
92	C24	R1	7.45121111183233
92	C6	R1	7.29462074889163
92	C21	R1	7.33091687811462
92	C19	R1	7.36632221424582
92	C1	R1	7.31288295528436
92	C22	R1	7.56224242422107
92	C4	R1	7.20945336562895
92	C13	R1	6.95419631038687
92	C18	R1	7.33985000288462
92	C15	R1	7.2667865406949
92	C11	R1	7.16992500144231
92	C16	R1	7.36632221424582
92	C8	R1	7.34872815423108
92	C20	R1	7.15987133677839
92	C7	R1	7.4178525148859
93	C23	R1	7.43462822763672
93	C17	R1	6.98868468677217
93	C12	R1	7.2667865406949
93	C10	R1	7.19967234483636
93	C3	R1	7.14974711950468
93	C14	R1	7.04439411935845
93	C5	R1	7.18982455888002
93	C9	R1	7.49984588708321
93	C24	R1	7.33091687811462
93	C6	R1	7.13955135239879
93	C21	R1	6.93073733756289
93	C22	R1	7.25738784269265
93	C4	R1	7.32192809488736
93	C13	R1	7.18982455888002
93	C18	R1	7.33985000288462
93	C15	R1	6.89481776330794
93	C16	R1	6.91886323727459
93	C8	R1	7.21916852046216
93	C20	R1	7.33985000288462
93	C7	R1	6.82017896241519
94	C23	R1	7.10852445677817
94	C17	R1	7.04439411935845
94	C12	R1	7.19967234483636
94	C10	R1	7.55458885167764
94	C3	R1	7.20945336562895
94	C14	R1	7.53915881110803
94	C5	R1	7.12928301694497
94	C9	R1	7.53915881110803
94	C24	R1	6.91886323727459
94	C6	R1	7.21916852046216
94	C21	R1	7.24792751344359
94	C19	R1	7.75488750216347
94	C1	R1	7.19967234483636
94	C22	R1	7.31288295528436
94	C13	R1	7.45121111183233
94	C18	R1	7.07681559705083
94	C15	R1	7.35755200461808
94	C11	R1	6.98868468677217
94	C16	R1	7.32192809488736
94	C8	R1	7.25738784269265
94	C20	R1	7.4093909361377
94	C7	R1	7.29462074889163
95	C23	R1	7.49984588708321
95	C17	R1	6.71424551766612
95	C12	R1	6.85798099512757
95	C10	R1	6.90689059560852
95	C3	R1	7.3037807481771
95	C14	R1	7.31288295528436
95	C5	R1	7
95	C9	R1	7.07681559705083
95	C6	R1	7.24792751344359
95	C21	R1	7.33985000288462
95	C19	R1	7.33985000288462
95	C1	R1	7.2667865406949
95	C4	R1	7.14974711950468
95	C13	R1	7.24792751344359
95	C18	R1	7.4093909361377
95	C11	R1	7.52356195605701
95	C16	R1	7.22881869049588
95	C8	R1	7.36632221424582
95	C20	R1	7.4594316186373
95	C7	R1	7.13955135239879
96	C23	R1	7.25738784269265
96	C17	R1	7.44294349584873
96	C12	R1	7.13955135239879
96	C10	R1	7.4594316186373
96	C3	R1	7.09803208296053
96	C14	R1	7.31288295528436
96	C5	R1	7.25738784269265
96	C9	R1	7.13955135239879
96	C24	R1	7.467605550083
96	C6	R1	6.65821148275179
96	C21	R1	7.25738784269265
96	C19	R1	6.89481776330794
96	C1	R1	7.31288295528436
96	C22	R1	7.24792751344359
96	C4	R1	7.28540221886225
96	C13	R1	7.08746284125034
96	C18	R1	7.24792751344359
96	C15	R1	7.19967234483636
96	C11	R1	7.12928301694497
96	C16	R1	7.2667865406949
96	C8	R1	7.11894107272351
96	C20	R1	7.12928301694497
96	C7	R1	7.25738784269265
97	C23	R1	7.49185309632967
97	C17	R1	7.70043971814109
97	C12	R1	7.21916852046216
97	C10	R1	7.17990909001493
97	C3	R1	7.27612440527424
97	C14	R1	7.17990909001493
97	C5	R1	7.4178525148859
97	C9	R1	7.12928301694497
97	C24	R1	7.39231742277876
97	C21	R1	7.4178525148859
97	C19	R1	7.34872815423108
97	C1	R1	7.05528243550119
97	C22	R1	7.43462822763672
97	C4	R1	7.49984588708321
97	C13	R1	7.3037807481771
97	C18	R1	7.07681559705083
97	C11	R1	7.24792751344359
97	C16	R1	7.04439411935845
97	C8	R1	7.53138146051631
97	C20	R1	7.11894107272351
[truncated: 14,434 more rows]
