# Supplementary material for: Stochastic modelling of single-cell gene expression adaptation reveals non-genomic contribution to evolution of tumor subclones
Source: bioRxiv. 2024 Apr 20:2024.04.17.588869. Preprint. [Version 1] doi: 10.1101/2024.04.17.588869 (PMC11071284; doi:10.1101/2024.04.17.588869)
Supplement: Supplement 2 [file media-2.zip › Supplementary Files/Simulated Data/Constrained_Simulation/tr_1_sq_.15_r_200_a_.125.csv]

gene	species	replicate	exprval
1	C23	R1	7.09803208296053
1	C17	R1	7.14974711950468
1	C12	R1	7.14974711950468
1	C10	R1	7.11894107272351
1	C14	R1	7.08746284125034
1	C5	R1	7.40087943628218
1	C9	R1	7.23840473932508
1	C24	R1	7.34872815423108
1	C6	R1	7.22881869049588
1	C1	R1	7.28540221886225
1	C22	R1	7.19967234483636
1	C4	R1	7.22881869049588
1	C13	R1	6.83289001416474
1	C18	R1	7.25738784269265
1	C15	R1	7.70043971814109
1	C11	R1	7.09803208296053
1	C16	R1	7.20945336562895
1	C8	R1	7.01122725542325
1	C20	R1	7.3037807481771
1	C7	R1	7.25738784269265
2	C17	R1	7.06608919045777
2	C12	R1	7.08746284125034
2	C10	R1	7.36632221424582
2	C3	R1	7.29462074889163
2	C14	R1	7.28540221886225
2	C5	R1	7.29462074889163
2	C9	R1	7.18982455888002
2	C6	R1	7.28540221886225
2	C21	R1	7.29462074889163
2	C22	R1	7.12928301694497
2	C4	R1	7.07681559705083
2	C13	R1	7.04439411935845
2	C18	R1	6.91886323727459
2	C15	R1	7.10852445677817
2	C11	R1	7.24792751344359
2	C16	R1	7.19967234483636
2	C8	R1	7.3037807481771
2	C20	R1	7.09803208296053
2	C7	R1	7.18982455888002
3	C23	R1	7.21916852046216
3	C17	R1	7.34872815423108
3	C12	R1	7.4757334309664
3	C10	R1	7.31288295528436
3	C3	R1	7.17990909001493
3	C14	R1	7.4093909361377
3	C5	R1	7.27612440527424
3	C9	R1	7.20945336562895
3	C24	R1	7.08746284125034
3	C6	R1	7.14974711950468
3	C21	R1	7.22881869049588
3	C19	R1	7.34872815423108
3	C1	R1	7.4178525148859
3	C22	R1	7.35755200461808
3	C4	R1	7.08746284125034
3	C13	R1	7.12928301694497
3	C18	R1	7.33091687811462
3	C15	R1	6.91886323727459
3	C11	R1	7.18982455888002
3	C16	R1	7.32192809488736
3	C8	R1	7.4594316186373
3	C20	R1	6.95419631038687
3	C7	R1	7.5077946401987
4	C23	R1	7.05528243550119
4	C17	R1	7.20945336562895
4	C10	R1	7.07681559705083
4	C3	R1	7.4262647547021
4	C14	R1	7.22881869049588
4	C5	R1	7.18982455888002
4	C9	R1	7.4093909361377
4	C24	R1	7.16992500144231
4	C6	R1	7.40087943628218
4	C19	R1	7.23840473932508
4	C1	R1	7.15987133677839
4	C22	R1	7.4093909361377
4	C4	R1	7.21916852046216
4	C13	R1	7.08746284125034
4	C18	R1	7.15987133677839
4	C15	R1	7.43462822763672
4	C11	R1	6.90689059560852
4	C16	R1	7.19967234483636
4	C8	R1	7.28540221886225
4	C20	R1	7.06608919045777
4	C7	R1	7.51569983828404
5	C17	R1	7.04439411935845
5	C12	R1	6.88264304936184
5	C10	R1	7.04439411935845
5	C3	R1	7.17990909001493
5	C5	R1	7.4093909361377
5	C9	R1	7.06608919045777
5	C24	R1	7.10852445677817
5	C6	R1	7.13955135239879
5	C21	R1	7.21916852046216
5	C1	R1	7.24792751344359
5	C22	R1	7.07681559705083
5	C4	R1	7.2667865406949
5	C13	R1	7.33091687811462
5	C18	R1	7.17990909001493
5	C11	R1	7.19967234483636
5	C16	R1	7.13955135239879
5	C20	R1	7.35755200461808
5	C7	R1	7.31288295528436
6	C23	R1	7.23840473932508
6	C17	R1	7.2667865406949
6	C12	R1	7.14974711950468
6	C10	R1	7.2667865406949
6	C3	R1	7.4178525148859
6	C14	R1	7.22881869049588
6	C9	R1	7.17990909001493
6	C24	R1	7.16992500144231
6	C6	R1	7.28540221886225
6	C21	R1	7.22881869049588
6	C19	R1	7.01122725542325
6	C1	R1	7.27612440527424
6	C22	R1	7.24792751344359
6	C4	R1	7.33091687811462
6	C13	R1	7.18982455888002
6	C18	R1	7.11894107272351
6	C15	R1	7.04439411935845
6	C11	R1	7.28540221886225
6	C16	R1	7.33985000288462
6	C8	R1	7.09803208296053
6	C20	R1	7.18982455888002
6	C7	R1	7.3037807481771
7	C23	R1	6.83289001416474
7	C17	R1	7.31288295528436
7	C12	R1	7.22881869049588
7	C10	R1	7.06608919045777
7	C3	R1	7.35755200461808
7	C14	R1	7.22881869049588
7	C5	R1	6.91886323727459
7	C9	R1	7.29462074889163
7	C24	R1	7.07681559705083
7	C6	R1	6.96578428466209
7	C21	R1	7.05528243550119
7	C19	R1	7.36632221424582
7	C1	R1	7.33985000288462
7	C4	R1	7.37503943134692
7	C13	R1	7.19967234483636
7	C18	R1	7.31288295528436
7	C11	R1	7.23840473932508
7	C16	R1	7.31288295528436
7	C8	R1	7.33091687811462
7	C20	R1	7.24792751344359
7	C7	R1	7.23840473932508
8	C23	R1	7.04439411935845
8	C17	R1	7.03342300153745
8	C12	R1	7.22881869049588
8	C10	R1	7.10852445677817
8	C3	R1	7.3037807481771
8	C14	R1	7.2667865406949
8	C5	R1	7.29462074889163
8	C9	R1	7.28540221886225
8	C24	R1	7.2667865406949
8	C6	R1	7.24792751344359
8	C21	R1	7.45121111183233
8	C19	R1	7.27612440527424
8	C1	R1	7.21916852046216
8	C22	R1	7.16992500144231
8	C4	R1	7.22881869049588
8	C13	R1	7.29462074889163
8	C18	R1	7.21916852046216
8	C11	R1	7.06608919045777
8	C16	R1	7.15987133677839
8	C20	R1	7.15987133677839
8	C7	R1	6.90689059560852
9	C23	R1	7.15987133677839
9	C17	R1	7.21916852046216
9	C12	R1	7.22881869049588
9	C10	R1	7.33091687811462
9	C3	R1	7.54689445988764
9	C14	R1	7
9	C24	R1	7.15987133677839
9	C6	R1	7.37503943134692
9	C21	R1	7.3037807481771
9	C19	R1	7.27612440527424
9	C1	R1	7.20945336562895
9	C22	R1	7.59245703726808
9	C4	R1	7.05528243550119
9	C13	R1	7.20945336562895
9	C18	R1	7.17990909001493
9	C15	R1	7.53138146051631
9	C11	R1	7.60733031374961
9	C16	R1	7.3037807481771
9	C8	R1	7.04439411935845
9	C20	R1	7.10852445677817
9	C7	R1	7.34872815423108
10	C23	R1	7.09803208296053
10	C17	R1	7.36632221424582
10	C12	R1	7.01122725542325
10	C3	R1	6.98868468677217
10	C14	R1	7.07681559705083
10	C9	R1	7.10852445677817
10	C24	R1	7.2667865406949
10	C6	R1	7.43462822763672
10	C21	R1	7.3037807481771
10	C19	R1	7.21916852046216
10	C1	R1	7.65821148275179
10	C22	R1	7.15987133677839
10	C4	R1	7.14974711950468
10	C13	R1	7.14974711950468
10	C18	R1	7.35755200461808
10	C15	R1	7.16992500144231
10	C11	R1	6.94251450533924
10	C16	R1	7.06608919045777
10	C8	R1	7.2667865406949
10	C20	R1	7.53138146051631
10	C7	R1	7.4093909361377
11	C23	R1	7.38370429247405
11	C17	R1	7.37503943134692
11	C12	R1	7.40087943628218
11	C10	R1	6.82017896241519
11	C3	R1	7.23840473932508
11	C14	R1	7.27612440527424
11	C5	R1	7.45121111183233
11	C9	R1	7.13955135239879
11	C24	R1	7.38370429247405
11	C6	R1	7.4178525148859
11	C21	R1	6.83289001416474
11	C19	R1	7.15987133677839
11	C1	R1	7.39231742277876
11	C22	R1	7.14974711950468
11	C4	R1	7.18982455888002
11	C13	R1	6.94251450533924
11	C18	R1	7.39231742277876
11	C15	R1	7.33091687811462
11	C16	R1	6.94251450533924
11	C8	R1	7.08746284125034
11	C20	R1	7.18982455888002
11	C7	R1	7.19967234483636
12	C23	R1	7.18982455888002
12	C17	R1	7.03342300153745
12	C12	R1	7.12928301694497
12	C10	R1	7.4093909361377
12	C3	R1	7.44294349584873
12	C14	R1	7.23840473932508
12	C5	R1	7.09803208296053
12	C9	R1	7.3037807481771
12	C24	R1	7.01122725542325
12	C6	R1	7.31288295528436
12	C21	R1	7.32192809488736
12	C19	R1	7.4262647547021
12	C1	R1	7.12928301694497
12	C22	R1	7.27612440527424
12	C4	R1	6.91886323727459
12	C13	R1	7.2667865406949
12	C18	R1	7.45121111183233
12	C15	R1	7.28540221886225
12	C11	R1	7.05528243550119
12	C16	R1	6.93073733756289
12	C8	R1	7.11894107272351
12	C20	R1	7.20945336562895
12	C7	R1	7.25738784269265
13	C23	R1	7.02236781302845
13	C12	R1	7.15987133677839
13	C10	R1	7.22881869049588
13	C3	R1	7.10852445677817
13	C14	R1	6.90689059560852
13	C5	R1	7.44294349584873
13	C24	R1	7.53915881110803
13	C6	R1	7.24792751344359
13	C21	R1	7.4093909361377
13	C19	R1	7.04439411935845
13	C1	R1	7.37503943134692
13	C22	R1	7.48381577726426
13	C4	R1	7.21916852046216
13	C13	R1	7.05528243550119
13	C18	R1	7.23840473932508
13	C15	R1	7.17990909001493
13	C16	R1	7.40087943628218
13	C20	R1	7.13955135239879
13	C7	R1	6.91886323727459
14	C23	R1	7.04439411935845
14	C17	R1	7.04439411935845
14	C12	R1	7.27612440527424
14	C10	R1	7.04439411935845
14	C3	R1	7.23840473932508
14	C14	R1	7.02236781302845
14	C5	R1	7.18982455888002
14	C9	R1	7.56224242422107
14	C24	R1	7.3037807481771
14	C6	R1	7.4262647547021
14	C21	R1	7.20945336562895
14	C1	R1	7.17990909001493
14	C22	R1	7.21916852046216
14	C4	R1	7.16992500144231
14	C13	R1	7.33985000288462
14	C18	R1	7.2667865406949
14	C15	R1	7.34872815423108
14	C11	R1	7.06608919045777
14	C16	R1	7.11894107272351
14	C8	R1	7.20945336562895
14	C20	R1	7.4262647547021
14	C7	R1	7.33091687811462
15	C23	R1	7.3037807481771
15	C17	R1	7.22881869049588
15	C3	R1	7.24792751344359
15	C14	R1	6.76818432477693
15	C5	R1	6.91886323727459
15	C9	R1	7.4093909361377
15	C24	R1	7.21916852046216
15	C6	R1	7.44294349584873
15	C21	R1	7.09803208296053
15	C19	R1	7.33091687811462
15	C1	R1	7.3037807481771
15	C22	R1	7.08746284125034
15	C4	R1	7.11894107272351
15	C13	R1	7.15987133677839
15	C18	R1	7.18982455888002
15	C15	R1	7.19967234483636
15	C11	R1	7.3037807481771
15	C16	R1	7.23840473932508
15	C20	R1	7.11894107272351
15	C7	R1	7.09803208296053
16	C23	R1	7.52356195605701
16	C17	R1	7.10852445677817
16	C12	R1	7.37503943134692
16	C10	R1	7.40087943628218
16	C3	R1	7.05528243550119
16	C14	R1	7.08746284125034
16	C5	R1	7.20945336562895
16	C9	R1	7.01122725542325
16	C24	R1	7.20945336562895
16	C6	R1	7.467605550083
16	C19	R1	7.4178525148859
16	C1	R1	7.25738784269265
16	C22	R1	7.28540221886225
16	C4	R1	7.29462074889163
16	C13	R1	7.05528243550119
16	C18	R1	7.14974711950468
16	C11	R1	7.20945336562895
16	C16	R1	7.27612440527424
16	C20	R1	7.53138146051631
16	C7	R1	7.40087943628218
17	C23	R1	7.07681559705083
17	C17	R1	7.06608919045777
17	C12	R1	7.29462074889163
17	C10	R1	7.09803208296053
17	C3	R1	7.21916852046216
17	C5	R1	7.28540221886225
17	C9	R1	7.32192809488736
17	C24	R1	7.10852445677817
17	C21	R1	7.57742882803575
17	C19	R1	7.15987133677839
17	C1	R1	7.27612440527424
17	C22	R1	7.19967234483636
17	C4	R1	7.43462822763672
17	C13	R1	7.37503943134692
17	C18	R1	7.10852445677817
17	C15	R1	7.21916852046216
17	C11	R1	7.44294349584873
17	C16	R1	7.18982455888002
17	C8	R1	6.98868468677217
17	C20	R1	7.09803208296053
18	C23	R1	7.3037807481771
18	C17	R1	7.3037807481771
18	C10	R1	7.36632221424582
18	C3	R1	7.07681559705083
18	C14	R1	7.12928301694497
18	C5	R1	7.25738784269265
18	C24	R1	7.52356195605701
18	C6	R1	7.17990909001493
18	C21	R1	7.23840473932508
18	C19	R1	7.35755200461808
18	C1	R1	7.06608919045777
18	C22	R1	7.49185309632967
18	C4	R1	7.33091687811462
18	C15	R1	7.28540221886225
18	C11	R1	7.35755200461808
18	C16	R1	7.44294349584873
18	C8	R1	7.15987133677839
18	C20	R1	7.32192809488736
18	C7	R1	7.33985000288462
19	C23	R1	7.22881869049588
19	C17	R1	7.06608919045777
19	C12	R1	7.60733031374961
19	C3	R1	7.4262647547021
19	C5	R1	7.35755200461808
19	C9	R1	7.16992500144231
19	C24	R1	7.05528243550119
19	C6	R1	7.19967234483636
19	C21	R1	6.84549005094437
19	C19	R1	7.20945336562895
19	C22	R1	7.37503943134692
19	C4	R1	7.31288295528436
19	C13	R1	7.07681559705083
19	C18	R1	7.22881869049588
19	C15	R1	7.17990909001493
19	C11	R1	7.13955135239879
19	C16	R1	7.17990909001493
19	C8	R1	7.04439411935845
19	C20	R1	7.38370429247405
19	C7	R1	7.39231742277876
20	C23	R1	6.98868468677217
20	C17	R1	7.07681559705083
20	C12	R1	7.27612440527424
20	C10	R1	7.4178525148859
20	C3	R1	7.06608919045777
20	C14	R1	7.4093909361377
20	C5	R1	7.33985000288462
20	C9	R1	7.08746284125034
20	C6	R1	7.4757334309664
20	C21	R1	7.4262647547021
20	C19	R1	7.4178525148859
20	C1	R1	7.18982455888002
20	C22	R1	7.4262647547021
20	C4	R1	7.14974711950468
20	C13	R1	7.32192809488736
20	C18	R1	7.39231742277876
20	C11	R1	7.25738784269265
20	C16	R1	7.33985000288462
20	C20	R1	7.18982455888002
20	C7	R1	7.62205181945638
21	C23	R1	7.37503943134692
21	C12	R1	7.22881869049588
21	C10	R1	7.23840473932508
21	C3	R1	6.83289001416474
21	C14	R1	7.36632221424582
21	C5	R1	7.27612440527424
21	C9	R1	6.64385618977472
21	C24	R1	7.34872815423108
21	C6	R1	7.09803208296053
21	C21	R1	7.06608919045777
21	C19	R1	6.90689059560852
21	C1	R1	7.36632221424582
21	C22	R1	7.08746284125034
21	C4	R1	7.15987133677839
21	C13	R1	7.28540221886225
21	C18	R1	7.45121111183233
21	C15	R1	7.25738784269265
21	C11	R1	7.04439411935845
21	C16	R1	7.33985000288462
21	C8	R1	7.4594316186373
21	C20	R1	7.29462074889163
21	C7	R1	7.02236781302845
22	C17	R1	7.23840473932508
22	C12	R1	7.467605550083
22	C10	R1	7.19967234483636
22	C5	R1	7.18982455888002
22	C9	R1	7.33985000288462
22	C24	R1	7.28540221886225
22	C6	R1	7.31288295528436
22	C21	R1	7.27612440527424
22	C19	R1	7.18982455888002
22	C1	R1	7.15987133677839
22	C22	R1	7.28540221886225
22	C13	R1	7.22881869049588
22	C18	R1	7.09803208296053
22	C15	R1	7.11894107272351
22	C11	R1	7.25738784269265
22	C16	R1	7.17990909001493
22	C8	R1	7.13955135239879
22	C20	R1	7.4262647547021
22	C7	R1	7.2667865406949
23	C23	R1	7.22881869049588
23	C17	R1	7.13955135239879
23	C12	R1	7.4093909361377
23	C3	R1	6.97727992349992
23	C14	R1	7.35755200461808
23	C5	R1	7.19967234483636
23	C9	R1	7.5077946401987
23	C24	R1	7.15987133677839
23	C6	R1	7.19967234483636
23	C21	R1	7.4093909361377
23	C19	R1	7.34872815423108
23	C1	R1	7.01122725542325
23	C22	R1	7.23840473932508
23	C4	R1	7.16992500144231
23	C13	R1	7.38370429247405
23	C18	R1	7.467605550083
23	C15	R1	7.10852445677817
23	C11	R1	7.3037807481771
23	C16	R1	6.98868468677217
23	C8	R1	7.20945336562895
23	C20	R1	7.04439411935845
23	C7	R1	7.18982455888002
24	C23	R1	7.4178525148859
24	C17	R1	7.37503943134692
24	C12	R1	7.14974711950468
24	C10	R1	7.32192809488736
24	C3	R1	7.05528243550119
24	C14	R1	7.35755200461808
24	C5	R1	7.02236781302845
24	C9	R1	7.14974711950468
24	C24	R1	7.19967234483636
24	C6	R1	7.32192809488736
24	C1	R1	7.03342300153745
24	C22	R1	7.14974711950468
24	C4	R1	7.4178525148859
24	C13	R1	7
24	C18	R1	7.01122725542325
24	C15	R1	7.16992500144231
24	C11	R1	7.32192809488736
24	C16	R1	7.32192809488736
24	C20	R1	7.11894107272351
25	C23	R1	7.467605550083
25	C17	R1	7.16992500144231
25	C12	R1	6.96578428466209
25	C10	R1	7.28540221886225
25	C3	R1	7.27612440527424
25	C14	R1	7.29462074889163
25	C5	R1	7.33985000288462
25	C9	R1	7.32192809488736
25	C24	R1	7.04439411935845
25	C6	R1	7.34872815423108
25	C21	R1	7.27612440527424
25	C19	R1	7.19967234483636
25	C1	R1	7.06608919045777
25	C4	R1	6.90689059560852
25	C13	R1	7.19967234483636
25	C18	R1	7.14974711950468
25	C11	R1	7.25738784269265
25	C8	R1	7.20945336562895
25	C20	R1	7.08746284125034
25	C7	R1	7.467605550083
26	C23	R1	7.29462074889163
26	C17	R1	7.12928301694497
26	C12	R1	7.11894107272351
26	C10	R1	7.06608919045777
26	C14	R1	7.31288295528436
26	C5	R1	7.04439411935845
26	C9	R1	7.27612440527424
26	C24	R1	7.31288295528436
26	C6	R1	7.34872815423108
26	C21	R1	6.95419631038687
26	C19	R1	7.10852445677817
26	C1	R1	7.22881869049588
26	C22	R1	7.22881869049588
26	C4	R1	7.15987133677839
26	C13	R1	7.31288295528436
26	C18	R1	7.44294349584873
26	C15	R1	7.48381577726426
26	C11	R1	7.59245703726808
26	C16	R1	7.31288295528436
26	C8	R1	7.44294349584873
26	C20	R1	7.49185309632967
26	C7	R1	6.98868468677217
27	C23	R1	7.4594316186373
27	C17	R1	7.31288295528436
27	C12	R1	7.03342300153745
27	C10	R1	7.40087943628218
27	C3	R1	7.23840473932508
27	C14	R1	7.10852445677817
27	C5	R1	7.23840473932508
27	C9	R1	7.10852445677817
27	C24	R1	7.38370429247405
27	C21	R1	7.34872815423108
27	C19	R1	7.48381577726426
27	C1	R1	7.4262647547021
27	C22	R1	7.16992500144231
27	C4	R1	7.31288295528436
27	C13	R1	7.467605550083
27	C18	R1	7.39231742277876
27	C15	R1	6.95419631038687
27	C16	R1	7.22881869049588
27	C8	R1	7.21916852046216
27	C20	R1	7.15987133677839
27	C7	R1	7.4262647547021
28	C23	R1	7.38370429247405
28	C17	R1	7.27612440527424
28	C12	R1	7.11894107272351
28	C10	R1	7.35755200461808
28	C3	R1	7.18982455888002
28	C14	R1	7.19967234483636
28	C5	R1	7.53915881110803
28	C9	R1	7.2667865406949
28	C24	R1	7.24792751344359
28	C6	R1	7.19967234483636
28	C21	R1	7.28540221886225
28	C19	R1	7.31288295528436
28	C1	R1	7.27612440527424
28	C22	R1	7.20945336562895
28	C13	R1	7.4262647547021
28	C18	R1	7.2667865406949
28	C15	R1	7.08746284125034
28	C11	R1	7.27612440527424
28	C8	R1	7.33985000288462
28	C20	R1	7.44294349584873
28	C7	R1	7.3037807481771
29	C23	R1	7.15987133677839
29	C17	R1	7.4093909361377
29	C12	R1	7.4178525148859
29	C10	R1	7.09803208296053
29	C3	R1	7.2667865406949
29	C14	R1	7.2667865406949
29	C5	R1	6.78135971352466
29	C9	R1	7.13955135239879
29	C24	R1	7.31288295528436
29	C6	R1	7.53138146051631
29	C21	R1	7.17990909001493
29	C19	R1	6.83289001416474
29	C1	R1	7.06608919045777
29	C22	R1	7.14974711950468
29	C4	R1	7.07681559705083
29	C13	R1	7.43462822763672
29	C18	R1	7.06608919045777
29	C15	R1	7.36632221424582
29	C11	R1	7.17990909001493
29	C8	R1	7.29462074889163
29	C20	R1	7.28540221886225
30	C23	R1	7.59245703726808
30	C17	R1	7.20945336562895
30	C12	R1	7.33091687811462
30	C10	R1	7.4594316186373
30	C3	R1	7.40087943628218
30	C14	R1	7.12928301694497
30	C5	R1	7.24792751344359
30	C24	R1	7.32192809488736
30	C6	R1	7.3037807481771
30	C21	R1	7.4093909361377
30	C1	R1	7.35755200461808
30	C22	R1	6.98868468677217
30	C4	R1	7.40087943628218
30	C13	R1	7.49984588708321
30	C18	R1	7.56985560833095
30	C15	R1	6.96578428466209
30	C16	R1	7.16992500144231
30	C8	R1	7.36632221424582
30	C20	R1	7.4262647547021
30	C7	R1	7.38370429247405
31	C23	R1	7.05528243550119
31	C17	R1	7.34872815423108
31	C12	R1	7.18982455888002
31	C10	R1	7.36632221424582
31	C3	R1	6.55458885167764
31	C14	R1	7.17990909001493
31	C5	R1	7.01122725542325
31	C9	R1	7.35755200461808
31	C24	R1	7.4093909361377
31	C6	R1	7.28540221886225
31	C21	R1	7.29462074889163
31	C19	R1	7.40087943628218
31	C1	R1	7.48381577726426
31	C22	R1	7.08746284125034
31	C4	R1	7.20945336562895
31	C13	R1	7.17990909001493
31	C18	R1	7.17990909001493
31	C15	R1	7.19967234483636
31	C11	R1	7.19967234483636
31	C16	R1	7.3037807481771
31	C8	R1	6.93073733756289
31	C20	R1	7.20945336562895
31	C7	R1	7.35755200461808
32	C17	R1	7.3037807481771
32	C12	R1	7.43462822763672
32	C3	R1	7.4178525148859
32	C14	R1	7.18982455888002
32	C5	R1	7.33985000288462
32	C9	R1	7.08746284125034
32	C24	R1	7.45121111183233
32	C6	R1	7.38370429247405
32	C19	R1	7.09803208296053
32	C22	R1	7.44294349584873
32	C4	R1	6.91886323727459
32	C13	R1	7.22881869049588
32	C18	R1	7.40087943628218
32	C15	R1	7.27612440527424
32	C11	R1	7.4093909361377
32	C8	R1	7.27612440527424
32	C20	R1	7.29462074889163
32	C7	R1	7.4594316186373
33	C17	R1	7.44294349584873
33	C12	R1	7.3037807481771
33	C10	R1	7.12928301694497
33	C3	R1	7.24792751344359
33	C24	R1	7.09803208296053
33	C6	R1	7.22881869049588
33	C21	R1	7.13955135239879
33	C19	R1	7.14974711950468
33	C1	R1	6.91886323727459
33	C22	R1	7.37503943134692
33	C13	R1	7.27612440527424
33	C15	R1	7.29462074889163
33	C16	R1	7.467605550083
33	C20	R1	7.4594316186373
33	C7	R1	7.12928301694497
34	C23	R1	7.4093909361377
34	C17	R1	7.19967234483636
34	C12	R1	7.10852445677817
34	C10	R1	7.4093909361377
34	C3	R1	7.40087943628218
34	C14	R1	7.39231742277876
34	C5	R1	6.95419631038687
34	C9	R1	7.13955135239879
34	C24	R1	7.13955135239879
34	C6	R1	7.23840473932508
34	C21	R1	7.09803208296053
34	C19	R1	7
34	C1	R1	7.44294349584873
34	C22	R1	6.97727992349992
34	C4	R1	7.36632221424582
34	C13	R1	7.3037807481771
34	C18	R1	7.31288295528436
34	C15	R1	7.32192809488736
34	C11	R1	7.16992500144231
34	C16	R1	7.34872815423108
34	C8	R1	7.28540221886225
34	C20	R1	7.20945336562895
34	C7	R1	7.32192809488736
35	C23	R1	7.17990909001493
35	C17	R1	7.17990909001493
35	C12	R1	7.12928301694497
35	C10	R1	7.27612440527424
35	C3	R1	7.08746284125034
35	C5	R1	7.13955135239879
35	C9	R1	7.5077946401987
35	C24	R1	7.15987133677839
35	C6	R1	7.07681559705083
35	C21	R1	7.467605550083
35	C19	R1	7.28540221886225
35	C1	R1	7.21916852046216
35	C22	R1	7.53138146051631
35	C4	R1	6.93073733756289
35	C18	R1	7.4262647547021
35	C15	R1	7.25738784269265
35	C11	R1	7.18982455888002
35	C16	R1	7.24792751344359
35	C8	R1	7.4178525148859
35	C20	R1	7.10852445677817
35	C7	R1	6.94251450533924
36	C12	R1	7.32192809488736
36	C10	R1	7.4594316186373
36	C3	R1	7.20945336562895
36	C14	R1	7.13955135239879
36	C5	R1	6.83289001416474
36	C9	R1	7.32192809488736
36	C24	R1	6.90689059560852
36	C6	R1	7.18982455888002
36	C21	R1	7.20945336562895
36	C19	R1	7.4594316186373
36	C1	R1	7.17990909001493
36	C22	R1	7.27612440527424
36	C4	R1	7.28540221886225
36	C13	R1	7.19967234483636
36	C18	R1	7.16992500144231
36	C15	R1	7.18982455888002
36	C11	R1	7.2667865406949
36	C16	R1	7.32192809488736
36	C8	R1	7.14974711950468
36	C7	R1	7.31288295528436
37	C23	R1	7.40087943628218
37	C17	R1	7.15987133677839
37	C12	R1	7.2667865406949
37	C3	R1	7.3037807481771
37	C14	R1	7
37	C5	R1	7.32192809488736
37	C9	R1	7.22881869049588
37	C24	R1	7.31288295528436
37	C6	R1	7.35755200461808
37	C19	R1	7.36632221424582
37	C1	R1	7.23840473932508
37	C22	R1	7.08746284125034
37	C4	R1	7.23840473932508
37	C18	R1	7.48381577726426
37	C15	R1	7.45121111183233
37	C11	R1	7.54689445988764
37	C8	R1	7.11894107272351
37	C20	R1	7.15987133677839
37	C7	R1	7.12928301694497
38	C23	R1	7.23840473932508
38	C17	R1	7.06608919045777
38	C12	R1	7.29462074889163
38	C10	R1	7.31288295528436
38	C14	R1	6.97727992349992
38	C5	R1	7.05528243550119
38	C9	R1	7.18982455888002
38	C24	R1	7.07681559705083
38	C6	R1	7.06608919045777
38	C21	R1	7.32192809488736
38	C19	R1	7.12928301694497
38	C1	R1	7.27612440527424
38	C22	R1	7.39231742277876
38	C4	R1	7.15987133677839
38	C13	R1	7.12928301694497
38	C18	R1	7.31288295528436
38	C15	R1	6.98868468677217
38	C11	R1	7.17990909001493
38	C16	R1	7.17990909001493
38	C20	R1	7.16992500144231
39	C23	R1	7.33091687811462
39	C17	R1	6.91886323727459
39	C12	R1	7.13955135239879
39	C3	R1	7.33985000288462
39	C14	R1	7.37503943134692
39	C24	R1	6.94251450533924
39	C6	R1	7.15987133677839
39	C21	R1	7.15987133677839
39	C19	R1	7.34872815423108
39	C1	R1	7.37503943134692
39	C22	R1	7.3037807481771
39	C4	R1	7.23840473932508
39	C13	R1	7.18982455888002
39	C18	R1	7.14974711950468
39	C15	R1	7.09803208296053
39	C11	R1	7.36632221424582
39	C16	R1	7.31288295528436
39	C8	R1	7.22881869049588
39	C20	R1	7.13955135239879
40	C23	R1	7.35755200461808
40	C17	R1	7.10852445677817
40	C12	R1	7.29462074889163
40	C10	R1	7.3037807481771
40	C3	R1	7.20945336562895
40	C14	R1	7.21916852046216
40	C5	R1	7.17990909001493
40	C24	R1	7.3037807481771
40	C6	R1	7.49185309632967
40	C21	R1	6.93073733756289
40	C19	R1	7.58496250072116
40	C1	R1	7.4594316186373
40	C22	R1	7.10852445677817
40	C4	R1	7.20945336562895
40	C13	R1	7.19967234483636
40	C18	R1	7.12928301694497
40	C15	R1	7.49185309632967
40	C11	R1	7.34872815423108
40	C16	R1	7.38370429247405
40	C8	R1	6.98868468677217
40	C20	R1	7.21916852046216
40	C7	R1	7.18982455888002
41	C23	R1	7.21916852046216
41	C3	R1	7.48381577726426
41	C14	R1	7.58496250072116
41	C5	R1	7.21916852046216
41	C9	R1	7.28540221886225
41	C24	R1	7.3037807481771
41	C6	R1	7.16992500144231
41	C21	R1	6.94251450533924
41	C19	R1	7.40087943628218
41	C1	R1	7.36632221424582
41	C22	R1	7.17990909001493
41	C4	R1	7.16992500144231
41	C13	R1	7.25738784269265
41	C18	R1	7.3037807481771
41	C15	R1	7.19967234483636
41	C11	R1	7.02236781302845
41	C16	R1	7.38370429247405
41	C8	R1	7.39231742277876
41	C20	R1	7.3037807481771
41	C7	R1	7.54689445988764
42	C23	R1	7.20945336562895
42	C17	R1	7.08746284125034
42	C12	R1	7.13955135239879
42	C10	R1	7.39231742277876
42	C3	R1	7.10852445677817
42	C14	R1	6.98868468677217
42	C9	R1	7.29462074889163
42	C24	R1	7.35755200461808
42	C6	R1	7.22881869049588
42	C21	R1	7.2667865406949
42	C19	R1	7.36632221424582
42	C1	R1	7.37503943134692
42	C22	R1	7.11894107272351
42	C4	R1	7.17990909001493
42	C13	R1	7.05528243550119
42	C15	R1	7.15987133677839
42	C11	R1	7.01122725542325
42	C8	R1	7.16992500144231
42	C7	R1	7.32192809488736
43	C23	R1	7.15987133677839
43	C17	R1	7.14974711950468
43	C10	R1	7.22881869049588
43	C14	R1	7.49984588708321
43	C5	R1	7.22881869049588
43	C9	R1	7.14974711950468
43	C24	R1	6.94251450533924
43	C6	R1	7.05528243550119
43	C21	R1	6.85798099512757
43	C19	R1	7.31288295528436
43	C22	R1	7.33091687811462
43	C4	R1	7.06608919045777
43	C13	R1	7.32192809488736
43	C18	R1	7.17990909001493
43	C15	R1	7.38370429247405
43	C11	R1	7.32192809488736
43	C16	R1	7.28540221886225
43	C8	R1	6.8703647195834
43	C20	R1	7.13955135239879
43	C7	R1	7.28540221886225
44	C12	R1	7.467605550083
44	C10	R1	7.28540221886225
44	C3	R1	7.03342300153745
44	C14	R1	7.32192809488736
44	C5	R1	7.22881869049588
44	C9	R1	7.2667865406949
44	C24	R1	7.33985000288462
44	C6	R1	6.8703647195834
44	C21	R1	7.4594316186373
44	C19	R1	7.11894107272351
44	C1	R1	7.12928301694497
44	C22	R1	7.29462074889163
44	C4	R1	6.89481776330794
44	C13	R1	7.34872815423108
44	C18	R1	7.18982455888002
44	C15	R1	7.20945336562895
44	C11	R1	7.36632221424582
44	C16	R1	7.24792751344359
44	C8	R1	7.24792751344359
44	C20	R1	7.20945336562895
44	C7	R1	7.20945336562895
45	C23	R1	7.14974711950468
45	C17	R1	7.44294349584873
45	C12	R1	7.36632221424582
45	C10	R1	7.39231742277876
45	C3	R1	6.75488750216347
45	C14	R1	7.06608919045777
45	C5	R1	7.13955135239879
45	C9	R1	7.12928301694497
45	C24	R1	7.17990909001493
45	C6	R1	7.28540221886225
45	C21	R1	7.40087943628218
45	C19	R1	7.01122725542325
45	C1	R1	7.14974711950468
45	C22	R1	7.45121111183233
45	C4	R1	7.15987133677839
45	C13	R1	7.467605550083
45	C18	R1	7.21916852046216
45	C15	R1	7.21916852046216
45	C11	R1	7.33091687811462
45	C16	R1	7.05528243550119
45	C7	R1	7.5077946401987
46	C23	R1	7.17990909001493
46	C12	R1	7.22881869049588
46	C10	R1	7.04439411935845
46	C3	R1	7.43462822763672
46	C14	R1	7.23840473932508
46	C5	R1	7.24792751344359
46	C9	R1	7.25738784269265
46	C24	R1	7.27612440527424
46	C6	R1	7.31288295528436
46	C21	R1	7.12928301694497
46	C19	R1	7.12928301694497
46	C1	R1	7.34872815423108
46	C22	R1	7.49984588708321
46	C4	R1	7.38370429247405
46	C13	R1	7.31288295528436
46	C18	R1	7.4178525148859
46	C15	R1	7.10852445677817
46	C11	R1	7.34872815423108
46	C16	R1	7.5077946401987
46	C8	R1	7.21916852046216
46	C20	R1	7.52356195605701
46	C7	R1	7.22881869049588
47	C17	R1	7.09803208296053
47	C12	R1	7.40087943628218
47	C3	R1	7.29462074889163
47	C14	R1	7.21916852046216
47	C9	R1	7.28540221886225
47	C24	R1	7.4594316186373
47	C6	R1	7.29462074889163
47	C21	R1	7.18982455888002
47	C19	R1	7.08746284125034
47	C1	R1	6.93073733756289
47	C22	R1	7.13955135239879
47	C4	R1	7.09803208296053
47	C18	R1	7.28540221886225
47	C15	R1	7.45121111183233
47	C16	R1	6.8073549220576
47	C8	R1	7.2667865406949
47	C20	R1	7.62205181945638
47	C7	R1	6.96578428466209
48	C23	R1	7.33091687811462
48	C12	R1	7.20945336562895
48	C10	R1	7.44294349584873
48	C3	R1	7.34872815423108
48	C5	R1	7.29462074889163
48	C24	R1	7.2667865406949
48	C21	R1	7.05528243550119
48	C19	R1	7.22881869049588
48	C22	R1	7.35755200461808
48	C4	R1	7.06608919045777
48	C13	R1	7.27612440527424
48	C18	R1	7.45121111183233
48	C15	R1	7.28540221886225
48	C11	R1	6.98868468677217
48	C16	R1	7.54689445988764
48	C8	R1	7.3037807481771
48	C20	R1	7.49185309632967
48	C7	R1	7.09803208296053
49	C23	R1	7.14974711950468
49	C17	R1	7.16992500144231
49	C10	R1	7.07681559705083
49	C3	R1	7.06608919045777
49	C14	R1	7.27612440527424
49	C5	R1	7.15987133677839
49	C9	R1	7.19967234483636
49	C24	R1	7.06608919045777
49	C6	R1	6.96578428466209
49	C21	R1	7.21916852046216
49	C19	R1	7.40087943628218
49	C1	R1	7.5077946401987
49	C22	R1	7.23840473932508
49	C4	R1	7.17990909001493
49	C18	R1	7.5077946401987
49	C15	R1	7.3037807481771
49	C11	R1	7.36632221424582
49	C16	R1	6.88264304936184
49	C8	R1	6.89481776330794
49	C20	R1	7.40087943628218
49	C7	R1	7.2667865406949
50	C23	R1	7.34872815423108
50	C17	R1	7.32192809488736
50	C12	R1	7.14974711950468
50	C10	R1	7.33091687811462
50	C3	R1	7.13955135239879
50	C14	R1	7.23840473932508
50	C9	R1	7
50	C24	R1	7
50	C6	R1	7.3037807481771
50	C21	R1	7.18982455888002
50	C19	R1	7.38370429247405
50	C1	R1	7.29462074889163
50	C22	R1	7.14974711950468
50	C4	R1	7.25738784269265
50	C13	R1	7.06608919045777
50	C18	R1	7.28540221886225
50	C15	R1	7.4093909361377
50	C11	R1	7.14974711950468
50	C16	R1	7.12928301694497
50	C8	R1	7.36632221424582
50	C20	R1	7.22881869049588
50	C7	R1	7.33091687811462
51	C12	R1	7.27612440527424
51	C10	R1	7.33091687811462
51	C3	R1	7.20945336562895
51	C14	R1	7.27612440527424
51	C5	R1	7.29462074889163
51	C9	R1	7.25738784269265
51	C24	R1	7.15987133677839
51	C6	R1	6.85798099512757
51	C21	R1	7.28540221886225
51	C19	R1	7.06608919045777
51	C1	R1	7.43462822763672
51	C22	R1	7.3037807481771
51	C4	R1	7.32192809488736
51	C13	R1	6.85798099512757
51	C18	R1	7.05528243550119
51	C15	R1	6.95419631038687
51	C11	R1	7.17990909001493
51	C16	R1	7.23840473932508
51	C20	R1	7.15987133677839
51	C7	R1	7.37503943134692
52	C23	R1	7.01122725542325
52	C17	R1	7.43462822763672
52	C12	R1	7.12928301694497
52	C10	R1	7.56224242422107
52	C3	R1	7.03342300153745
52	C14	R1	6.8073549220576
52	C5	R1	7.05528243550119
52	C9	R1	7.08746284125034
52	C24	R1	7.33985000288462
52	C6	R1	7.23840473932508
52	C21	R1	7.32192809488736
52	C19	R1	7.06608919045777
52	C1	R1	7.43462822763672
52	C22	R1	7.27612440527424
52	C4	R1	7.15987133677839
52	C13	R1	7
52	C18	R1	7.24792751344359
52	C15	R1	7.20945336562895
52	C11	R1	7.57742882803575
52	C16	R1	7.03342300153745
52	C8	R1	6.98868468677217
52	C20	R1	7.07681559705083
52	C7	R1	7.13955135239879
53	C23	R1	6.95419631038687
53	C17	R1	7.33091687811462
53	C12	R1	7.4178525148859
53	C10	R1	7.31288295528436
53	C3	R1	7.18982455888002
53	C14	R1	7.16992500144231
53	C5	R1	7.16992500144231
53	C9	R1	7.36632221424582
53	C24	R1	7.3037807481771
53	C6	R1	7
53	C21	R1	7.25738784269265
53	C19	R1	7.29462074889163
53	C1	R1	7.23840473932508
53	C22	R1	7.33091687811462
53	C4	R1	7.05528243550119
53	C13	R1	7.07681559705083
53	C18	R1	7.31288295528436
53	C15	R1	7.31288295528436
53	C11	R1	7.52356195605701
53	C16	R1	7.4594316186373
53	C8	R1	7.10852445677817
53	C20	R1	7.12928301694497
53	C7	R1	7.31288295528436
54	C23	R1	7.21916852046216
54	C17	R1	7.25738784269265
54	C12	R1	7.25738784269265
54	C10	R1	7.27612440527424
54	C3	R1	6.93073733756289
54	C14	R1	7.01122725542325
54	C5	R1	7.09803208296053
54	C9	R1	7.15987133677839
54	C24	R1	7.21916852046216
54	C6	R1	7.38370429247405
54	C21	R1	7.23840473932508
54	C1	R1	7.01122725542325
54	C22	R1	7.18982455888002
54	C4	R1	7.15987133677839
54	C13	R1	7.11894107272351
54	C18	R1	7.27612440527424
54	C15	R1	7.33985000288462
54	C11	R1	7.61470984411521
54	C16	R1	7.13955135239879
54	C20	R1	6.95419631038687
54	C7	R1	7.37503943134692
55	C23	R1	7.24792751344359
55	C17	R1	7.04439411935845
55	C12	R1	7.24792751344359
55	C10	R1	7.32192809488736
55	C3	R1	7.29462074889163
55	C14	R1	7.27612440527424
55	C5	R1	7.02236781302845
55	C9	R1	7.09803208296053
55	C24	R1	7.4178525148859
55	C6	R1	7.32192809488736
55	C21	R1	7.29462074889163
55	C19	R1	7.23840473932508
55	C1	R1	7.16992500144231
55	C22	R1	6.96578428466209
55	C4	R1	7.25738784269265
55	C18	R1	7.23840473932508
55	C15	R1	7.33091687811462
55	C11	R1	6.89481776330794
55	C16	R1	7.27612440527424
55	C8	R1	7.5077946401987
55	C20	R1	7.19967234483636
55	C7	R1	7.04439411935845
56	C23	R1	7.29462074889163
56	C17	R1	7.28540221886225
56	C12	R1	7.56224242422107
56	C10	R1	7.08746284125034
56	C14	R1	7.10852445677817
56	C5	R1	7.27612440527424
56	C9	R1	7.29462074889163
56	C24	R1	7.14974711950468
56	C6	R1	7.467605550083
56	C21	R1	7.07681559705083
56	C19	R1	7.37503943134692
56	C1	R1	7.35755200461808
56	C4	R1	7.33985000288462
56	C13	R1	7.4262647547021
56	C15	R1	7.33985000288462
56	C16	R1	7.09803208296053
56	C20	R1	7.36632221424582
57	C23	R1	7.28540221886225
57	C17	R1	7.03342300153745
57	C12	R1	7.23840473932508
57	C10	R1	7.11894107272351
57	C3	R1	7.14974711950468
57	C14	R1	7.11894107272351
57	C5	R1	7.17990909001493
57	C9	R1	7.25738784269265
57	C24	R1	7
57	C6	R1	7.37503943134692
57	C21	R1	7.28540221886225
57	C19	R1	7.33985000288462
57	C1	R1	7.34872815423108
57	C22	R1	7.33091687811462
57	C4	R1	7.43462822763672
57	C13	R1	7.05528243550119
57	C18	R1	7.32192809488736
57	C15	R1	7.16992500144231
57	C11	R1	7.29462074889163
57	C16	R1	7.16992500144231
57	C8	R1	7.4594316186373
57	C20	R1	7.06608919045777
57	C7	R1	7.33985000288462
58	C23	R1	7.4178525148859
58	C17	R1	7.22881869049588
58	C12	R1	6.94251450533924
58	C10	R1	7.31288295528436
58	C3	R1	7.3037807481771
58	C14	R1	7.12928301694497
58	C5	R1	6.96578428466209
58	C9	R1	7.04439411935845
58	C6	R1	7.24792751344359
58	C21	R1	7.33091687811462
58	C19	R1	7.59991284218713
58	C1	R1	7.22881869049588
58	C22	R1	7.06608919045777
58	C4	R1	7.20945336562895
58	C13	R1	7.37503943134692
58	C18	R1	7.23840473932508
58	C15	R1	7.2667865406949
58	C11	R1	7.36632221424582
58	C16	R1	7.24792751344359
58	C8	R1	7.38370429247405
58	C20	R1	7.27612440527424
58	C7	R1	6.90689059560852
59	C23	R1	7.10852445677817
59	C12	R1	7.33985000288462
59	C10	R1	7.25738784269265
59	C3	R1	7.4093909361377
59	C14	R1	7.12928301694497
59	C5	R1	7.38370429247405
59	C9	R1	6.95419631038687
59	C24	R1	7.33091687811462
59	C6	R1	7.25738784269265
59	C21	R1	7.25738784269265
59	C19	R1	7.31288295528436
59	C1	R1	7.37503943134692
59	C22	R1	7.04439411935845
59	C4	R1	7.2667865406949
59	C13	R1	7.16992500144231
59	C18	R1	7.19967234483636
59	C15	R1	7.45121111183233
59	C11	R1	7.18982455888002
59	C16	R1	7.12928301694497
59	C8	R1	7.3037807481771
59	C20	R1	7.08746284125034
59	C7	R1	7.12928301694497
60	C23	R1	7.43462822763672
60	C17	R1	7.06608919045777
60	C12	R1	7.25738784269265
60	C10	R1	7.16992500144231
60	C3	R1	7.58496250072116
60	C14	R1	7.16992500144231
60	C5	R1	7.13955135239879
60	C9	R1	7.4093909361377
60	C24	R1	7.13955135239879
60	C6	R1	7.13955135239879
60	C21	R1	7.03342300153745
60	C19	R1	7.10852445677817
60	C1	R1	7.39231742277876
60	C22	R1	7.15987133677839
60	C4	R1	7.18982455888002
60	C13	R1	7.45121111183233
60	C18	R1	7.56985560833095
60	C15	R1	7.24792751344359
60	C11	R1	7.21916852046216
60	C16	R1	7.33985000288462
60	C8	R1	6.79441586635011
60	C20	R1	7.24792751344359
60	C7	R1	6.89481776330794
61	C23	R1	7.14974711950468
61	C17	R1	7.2667865406949
61	C12	R1	7.07681559705083
61	C10	R1	7.28540221886225
61	C3	R1	6.97727992349992
61	C14	R1	6.8703647195834
61	C5	R1	7.45121111183233
61	C9	R1	7.05528243550119
61	C24	R1	7.09803208296053
61	C6	R1	7.15987133677839
61	C21	R1	7.38370429247405
61	C19	R1	7.2667865406949
61	C1	R1	7.35755200461808
61	C22	R1	7.01122725542325
61	C4	R1	7.24792751344359
61	C13	R1	7.25738784269265
61	C18	R1	7.21916852046216
61	C11	R1	7.4093909361377
61	C16	R1	7.40087943628218
61	C8	R1	6.98868468677217
61	C20	R1	6.97727992349992
61	C7	R1	7.23840473932508
62	C23	R1	7.19967234483636
62	C17	R1	6.98868468677217
62	C12	R1	7.11894107272351
62	C10	R1	7.4093909361377
62	C3	R1	7.43462822763672
62	C5	R1	7.13955135239879
62	C9	R1	7.11894107272351
62	C24	R1	7.33985000288462
62	C6	R1	7.10852445677817
62	C21	R1	7.05528243550119
62	C19	R1	7.36632221424582
62	C1	R1	7.15987133677839
62	C22	R1	7.4178525148859
62	C4	R1	7.21916852046216
62	C13	R1	7.4178525148859
62	C15	R1	7.27612440527424
62	C11	R1	7.4262647547021
62	C8	R1	7.2667865406949
62	C20	R1	6.98868468677217
62	C7	R1	7.14974711950468
63	C23	R1	7.40087943628218
63	C17	R1	7.38370429247405
63	C12	R1	7.33091687811462
63	C10	R1	6.94251450533924
63	C3	R1	7.23840473932508
63	C5	R1	7.13955135239879
63	C9	R1	7.49185309632967
63	C24	R1	7.05528243550119
63	C6	R1	7.35755200461808
63	C21	R1	7.11894107272351
63	C19	R1	7.10852445677817
63	C1	R1	7.16992500144231
63	C22	R1	7.20945336562895
63	C4	R1	7.28540221886225
63	C13	R1	7.33091687811462
63	C18	R1	7.25738784269265
63	C15	R1	7.14974711950468
63	C11	R1	7.21916852046216
63	C16	R1	7.16992500144231
63	C8	R1	6.90689059560852
63	C20	R1	7.22881869049588
63	C7	R1	7.18982455888002
64	C23	R1	7.06608919045777
64	C17	R1	7.18982455888002
64	C12	R1	7.19967234483636
64	C10	R1	7.07681559705083
64	C3	R1	7.03342300153745
64	C14	R1	7.29462074889163
64	C5	R1	7.21916852046216
64	C9	R1	7.33985000288462
64	C24	R1	7.29462074889163
64	C6	R1	7.34872815423108
64	C21	R1	7.31288295528436
64	C19	R1	7.28540221886225
64	C22	R1	7.07681559705083
64	C4	R1	7.33091687811462
64	C13	R1	7.17990909001493
64	C18	R1	7.13955135239879
64	C15	R1	7.38370429247405
64	C16	R1	7.01122725542325
64	C8	R1	7.40087943628218
64	C20	R1	7.33985000288462
64	C7	R1	7.2667865406949
65	C23	R1	7.11894107272351
65	C17	R1	7.09803208296053
65	C12	R1	7.14974711950468
65	C10	R1	7.24792751344359
65	C3	R1	7.4178525148859
65	C14	R1	7.48381577726426
65	C5	R1	7.22881869049588
65	C9	R1	7.2667865406949
65	C24	R1	7.2667865406949
65	C6	R1	7.05528243550119
65	C21	R1	7.02236781302845
65	C19	R1	7.19967234483636
65	C1	R1	7.17990909001493
65	C22	R1	7.48381577726426
65	C4	R1	7.36632221424582
65	C13	R1	7.31288295528436
65	C18	R1	7.22881869049588
65	C15	R1	7.40087943628218
65	C11	R1	7.4178525148859
65	C16	R1	7.10852445677817
65	C8	R1	7.39231742277876
65	C20	R1	7.08746284125034
65	C7	R1	7.23840473932508
66	C23	R1	7.44294349584873
66	C17	R1	7.11894107272351
66	C12	R1	7.13955135239879
66	C10	R1	6.96578428466209
66	C3	R1	7.23840473932508
66	C14	R1	6.97727992349992
66	C5	R1	7.4178525148859
66	C24	R1	6.93073733756289
66	C6	R1	7.51569983828404
66	C21	R1	7.22881869049588
66	C19	R1	7.31288295528436
66	C22	R1	6.74146698640115
66	C4	R1	7.27612440527424
66	C13	R1	7.28540221886225
66	C18	R1	7.38370429247405
66	C15	R1	7.31288295528436
66	C11	R1	7.21916852046216
66	C16	R1	7.4757334309664
66	C8	R1	7.40087943628218
66	C7	R1	7.07681559705083
67	C23	R1	7.08746284125034
67	C17	R1	7.36632221424582
67	C10	R1	7.27612440527424
67	C3	R1	7.11894107272351
67	C14	R1	7.09803208296053
67	C5	R1	7.2667865406949
67	C9	R1	7.34872815423108
67	C24	R1	7.34872815423108
67	C6	R1	7.13955135239879
67	C21	R1	7.20945336562895
67	C1	R1	7.32192809488736
67	C22	R1	6.94251450533924
67	C4	R1	7.03342300153745
67	C13	R1	7.18982455888002
67	C18	R1	7.22881869049588
67	C15	R1	7.03342300153745
67	C11	R1	7.18982455888002
67	C16	R1	7.3037807481771
67	C8	R1	7.22881869049588
67	C20	R1	7.15987133677839
67	C7	R1	7.20945336562895
68	C23	R1	7.13955135239879
68	C17	R1	7.3037807481771
68	C12	R1	7.33985000288462
68	C10	R1	7.3037807481771
68	C3	R1	7.52356195605701
68	C5	R1	7.44294349584873
68	C9	R1	7.34872815423108
68	C24	R1	7.43462822763672
68	C6	R1	7.45121111183233
68	C21	R1	7.56224242422107
68	C19	R1	7.21916852046216
68	C1	R1	7.4093909361377
68	C22	R1	7.23840473932508
68	C4	R1	7.39231742277876
68	C13	R1	7.3037807481771
68	C18	R1	7.16992500144231
68	C15	R1	7.07681559705083
68	C11	R1	7.08746284125034
68	C16	R1	7.17990909001493
68	C8	R1	7.18982455888002
68	C20	R1	7.17990909001493
68	C7	R1	7.27612440527424
69	C23	R1	7.28540221886225
69	C17	R1	6.89481776330794
69	C12	R1	7.16992500144231
69	C10	R1	7.29462074889163
69	C3	R1	7.4178525148859
69	C14	R1	7.27612440527424
69	C5	R1	7.03342300153745
69	C9	R1	7.59245703726808
69	C24	R1	7.20945336562895
69	C6	R1	7.32192809488736
69	C21	R1	7.3037807481771
69	C19	R1	7.17990909001493
69	C1	R1	7.01122725542325
69	C22	R1	6.97727992349992
69	C4	R1	7.13955135239879
69	C13	R1	7.39231742277876
69	C18	R1	7.22881869049588
69	C15	R1	7.33091687811462
69	C16	R1	6.8703647195834
69	C8	R1	7.21916852046216
69	C20	R1	7.33091687811462
69	C7	R1	7.62935662007961
70	C23	R1	7.24792751344359
70	C17	R1	7.36632221424582
70	C12	R1	7.20945336562895
70	C10	R1	7.49984588708321
70	C3	R1	7.38370429247405
70	C14	R1	7.2667865406949
70	C5	R1	7.25738784269265
70	C9	R1	7.33985000288462
70	C6	R1	6.93073733756289
70	C19	R1	7.4262647547021
70	C1	R1	7.08746284125034
70	C22	R1	7.39231742277876
70	C4	R1	7.16992500144231
70	C13	R1	7.4757334309664
70	C18	R1	7.20945336562895
70	C15	R1	7.14974711950468
70	C11	R1	7.4757334309664
70	C16	R1	7.44294349584873
70	C8	R1	7.19967234483636
70	C7	R1	7.3037807481771
71	C17	R1	7.15987133677839
71	C12	R1	7.12928301694497
71	C10	R1	7.4178525148859
71	C3	R1	7.39231742277876
71	C14	R1	7.61470984411521
71	C5	R1	7.3037807481771
71	C9	R1	7.07681559705083
71	C24	R1	7.24792751344359
71	C6	R1	7.4178525148859
71	C21	R1	7.16992500144231
71	C19	R1	7.31288295528436
71	C1	R1	7.3037807481771
71	C4	R1	7.21916852046216
71	C13	R1	7.16992500144231
71	C18	R1	7.27612440527424
71	C15	R1	7.24792751344359
71	C11	R1	7.13955135239879
71	C16	R1	7.52356195605701
71	C20	R1	7.21916852046216
71	C7	R1	7.05528243550119
72	C23	R1	7.06608919045777
72	C17	R1	7.32192809488736
72	C12	R1	7.24792751344359
72	C10	R1	7.4178525148859
72	C3	R1	7.03342300153745
72	C14	R1	7.13955135239879
72	C5	R1	7.09803208296053
72	C9	R1	7.40087943628218
72	C24	R1	7.467605550083
72	C6	R1	7.16992500144231
72	C21	R1	7.3037807481771
72	C19	R1	6.82017896241519
72	C1	R1	7.01122725542325
72	C22	R1	6.94251450533924
72	C4	R1	7.20945336562895
72	C13	R1	7.07681559705083
72	C18	R1	7.4093909361377
72	C15	R1	7.27612440527424
72	C11	R1	7.38370429247405
72	C16	R1	7.16992500144231
72	C8	R1	7.24792751344359
72	C20	R1	7.35755200461808
72	C7	R1	7.03342300153745
73	C23	R1	7.24792751344359
73	C17	R1	7.21916852046216
73	C12	R1	7.5077946401987
73	C10	R1	7.08746284125034
73	C3	R1	7.31288295528436
73	C14	R1	7.31288295528436
73	C5	R1	6.8073549220576
73	C9	R1	7.18982455888002
73	C24	R1	7.22881869049588
73	C6	R1	7.20945336562895
73	C21	R1	7.45121111183233
73	C19	R1	7.39231742277876
73	C1	R1	7.43462822763672
73	C22	R1	7.31288295528436
73	C4	R1	7.02236781302845
73	C13	R1	7.2667865406949
73	C18	R1	7.02236781302845
73	C15	R1	7.29462074889163
73	C11	R1	7.4178525148859
73	C16	R1	7.12928301694497
73	C8	R1	7.37503943134692
73	C20	R1	7.04439411935845
74	C23	R1	7.24792751344359
74	C17	R1	7.02236781302845
74	C12	R1	7.39231742277876
74	C10	R1	7.16992500144231
74	C3	R1	6.82017896241519
74	C14	R1	7.3037807481771
74	C5	R1	7.16992500144231
74	C9	R1	7.33985000288462
74	C24	R1	7.43462822763672
74	C21	R1	7.05528243550119
74	C19	R1	7.15987133677839
74	C1	R1	7.3037807481771
74	C22	R1	6.91886323727459
74	C4	R1	7.19967234483636
74	C13	R1	7.15987133677839
74	C18	R1	7.25738784269265
74	C15	R1	7.27612440527424
74	C11	R1	7.53138146051631
74	C16	R1	7.4178525148859
74	C8	R1	7.21916852046216
74	C20	R1	7.24792751344359
74	C7	R1	7.16992500144231
75	C23	R1	7.34872815423108
75	C17	R1	7.31288295528436
75	C12	R1	7.15987133677839
75	C10	R1	7.14974711950468
75	C3	R1	7.43462822763672
75	C14	R1	7.49984588708321
75	C5	R1	7.36632221424582
75	C9	R1	7
75	C24	R1	6.93073733756289
75	C6	R1	7.12928301694497
75	C21	R1	7.38370429247405
75	C19	R1	7.27612440527424
75	C1	R1	6.96578428466209
75	C4	R1	7.2667865406949
75	C13	R1	7.4757334309664
75	C18	R1	6.71424551766612
75	C15	R1	7.05528243550119
75	C11	R1	7.5077946401987
75	C16	R1	7.19967234483636
75	C8	R1	6.96578428466209
75	C20	R1	7.28540221886225
75	C7	R1	7.33091687811462
76	C23	R1	7.22881869049588
76	C12	R1	7.05528243550119
76	C10	R1	7.12928301694497
76	C3	R1	7.4178525148859
76	C14	R1	7.35755200461808
76	C9	R1	7.29462074889163
76	C24	R1	7.36632221424582
76	C6	R1	7.24792751344359
76	C21	R1	7.4178525148859
76	C19	R1	7.2667865406949
76	C1	R1	6.78135971352466
76	C22	R1	7.02236781302845
76	C4	R1	7.20945336562895
76	C13	R1	7.02236781302845
76	C18	R1	7.33091687811462
76	C15	R1	7.10852445677817
76	C11	R1	7.35755200461808
76	C16	R1	7.23840473932508
76	C20	R1	7.2667865406949
77	C17	R1	7.25738784269265
77	C12	R1	7.27612440527424
77	C10	R1	7.34872815423108
77	C3	R1	6.97727992349992
77	C14	R1	7.09803208296053
77	C9	R1	7.24792751344359
77	C24	R1	7.37503943134692
77	C6	R1	7.34872815423108
77	C21	R1	7.37503943134692
77	C19	R1	7.06608919045777
77	C1	R1	7.35755200461808
77	C22	R1	7.13955135239879
77	C4	R1	7.05528243550119
77	C13	R1	7.31288295528436
77	C18	R1	7.467605550083
77	C15	R1	7.31288295528436
77	C11	R1	7.24792751344359
77	C16	R1	7.04439411935845
77	C8	R1	7.23840473932508
77	C20	R1	7.39231742277876
77	C7	R1	7.21916852046216
78	C23	R1	7.20945336562895
78	C17	R1	7.23840473932508
78	C12	R1	7.24792751344359
78	C10	R1	7.36632221424582
78	C3	R1	7.20945336562895
78	C14	R1	7.33091687811462
78	C5	R1	7
78	C9	R1	7.33985000288462
78	C24	R1	7.13955135239879
78	C6	R1	7.31288295528436
78	C21	R1	7.37503943134692
78	C19	R1	7.20945336562895
78	C1	R1	7.29462074889163
78	C4	R1	7.33091687811462
78	C13	R1	7.36632221424582
78	C18	R1	7.12928301694497
78	C15	R1	7.39231742277876
78	C11	R1	7.15987133677839
78	C8	R1	7.2667865406949
78	C20	R1	7.18982455888002
78	C7	R1	7.20945336562895
79	C23	R1	7.15987133677839
79	C17	R1	7.18982455888002
79	C12	R1	7.23840473932508
79	C10	R1	7.78135971352466
79	C3	R1	7
79	C14	R1	7.45121111183233
79	C5	R1	7.31288295528436
79	C9	R1	7.33985000288462
79	C24	R1	7.17990909001493
79	C19	R1	7.3037807481771
79	C1	R1	7.19967234483636
79	C4	R1	7.03342300153745
79	C13	R1	7.01122725542325
79	C18	R1	7.49984588708321
79	C15	R1	7.03342300153745
79	C11	R1	7.24792751344359
79	C8	R1	7.23840473932508
79	C20	R1	7.32192809488736
80	C23	R1	7.24792751344359
80	C17	R1	7.32192809488736
80	C12	R1	7.33985000288462
80	C10	R1	7.31288295528436
80	C3	R1	7.06608919045777
80	C14	R1	7.15987133677839
80	C5	R1	7.05528243550119
80	C9	R1	7.24792751344359
80	C24	R1	7.06608919045777
80	C6	R1	7.17990909001493
80	C21	R1	7.23840473932508
80	C19	R1	7.16992500144231
80	C1	R1	7.24792751344359
80	C22	R1	6.97727992349992
80	C4	R1	7.21916852046216
80	C13	R1	7.11894107272351
80	C18	R1	7.03342300153745
80	C15	R1	7.17990909001493
80	C11	R1	7.25738784269265
80	C16	R1	7.20945336562895
80	C8	R1	7.37503943134692
80	C20	R1	7.07681559705083
80	C7	R1	7.39231742277876
81	C23	R1	6.97727992349992
81	C17	R1	7.33091687811462
81	C12	R1	7.04439411935845
81	C10	R1	7.23840473932508
81	C14	R1	7.03342300153745
81	C9	R1	7.07681559705083
81	C24	R1	7.04439411935845
81	C6	R1	7.467605550083
81	C21	R1	7.08746284125034
81	C19	R1	7.33091687811462
81	C1	R1	6.84549005094437
81	C22	R1	7.29462074889163
81	C4	R1	7.14974711950468
81	C13	R1	7.33091687811462
81	C11	R1	7.33091687811462
81	C16	R1	7.31288295528436
81	C8	R1	7.24792751344359
81	C20	R1	7.14974711950468
82	C17	R1	7.27612440527424
82	C12	R1	7.23840473932508
82	C10	R1	7.23840473932508
82	C14	R1	7.27612440527424
82	C5	R1	7.33091687811462
82	C9	R1	7.08746284125034
82	C24	R1	7.43462822763672
82	C6	R1	7.14974711950468
82	C19	R1	7.07681559705083
82	C22	R1	7.35755200461808
82	C4	R1	7.23840473932508
82	C13	R1	7.56985560833095
82	C15	R1	7.06608919045777
82	C11	R1	7.03342300153745
82	C16	R1	7.27612440527424
82	C7	R1	7.23840473932508
83	C23	R1	7.3037807481771
83	C17	R1	7.05528243550119
83	C12	R1	7.34872815423108
83	C10	R1	7.4093909361377
83	C3	R1	7.15987133677839
83	C14	R1	7.08746284125034
83	C9	R1	7.33985000288462
83	C24	R1	7.15987133677839
83	C6	R1	7.33091687811462
83	C21	R1	7.09803208296053
83	C19	R1	7.22881869049588
83	C1	R1	7.20945336562895
83	C22	R1	7.17990909001493
83	C4	R1	7.19967234483636
83	C13	R1	7.37503943134692
83	C18	R1	7.12928301694497
83	C15	R1	7.23840473932508
83	C11	R1	7.21916852046216
83	C16	R1	7.21916852046216
83	C8	R1	7.39231742277876
83	C20	R1	7.28540221886225
83	C7	R1	7.17990909001493
84	C23	R1	7.48381577726426
84	C17	R1	7.35755200461808
84	C12	R1	7.09803208296053
84	C10	R1	7.33985000288462
84	C3	R1	7.35755200461808
84	C14	R1	7.24792751344359
84	C9	R1	7.4262647547021
84	C24	R1	7.22881869049588
84	C6	R1	7.28540221886225
84	C21	R1	7.38370429247405
84	C19	R1	7.14974711950468
84	C1	R1	7.33985000288462
84	C22	R1	6.88264304936184
84	C4	R1	7.31288295528436
84	C13	R1	7.01122725542325
84	C18	R1	7.13955135239879
84	C15	R1	7.08746284125034
84	C11	R1	7.40087943628218
84	C16	R1	7.3037807481771
84	C8	R1	7.33091687811462
84	C7	R1	7.25738784269265
85	C23	R1	7.25738784269265
85	C17	R1	7.35755200461808
85	C12	R1	7.43462822763672
85	C10	R1	7.08746284125034
85	C3	R1	6.93073733756289
85	C14	R1	7.25738784269265
85	C5	R1	7.4093909361377
85	C9	R1	7.2667865406949
85	C24	R1	7.23840473932508
85	C6	R1	6.93073733756289
85	C21	R1	7.08746284125034
85	C22	R1	7.14974711950468
85	C13	R1	7.19967234483636
85	C18	R1	7.06608919045777
85	C15	R1	7.25738784269265
85	C11	R1	7.18982455888002
85	C16	R1	7.29462074889163
85	C8	R1	7.33091687811462
85	C20	R1	7.02236781302845
85	C7	R1	7.21916852046216
86	C23	R1	7.38370429247405
86	C17	R1	7.15987133677839
86	C12	R1	7.3037807481771
86	C10	R1	7.20945336562895
86	C3	R1	7.17990909001493
86	C14	R1	7.16992500144231
86	C5	R1	7
86	C9	R1	7.11894107272351
86	C24	R1	7
86	C6	R1	7.2667865406949
86	C21	R1	7.4178525148859
86	C19	R1	7.16992500144231
86	C1	R1	7.33091687811462
86	C22	R1	7.27612440527424
86	C4	R1	7.19967234483636
86	C13	R1	7.07681559705083
86	C18	R1	7.18982455888002
86	C15	R1	7.39231742277876
86	C11	R1	7.01122725542325
86	C8	R1	6.96578428466209
86	C20	R1	7.13955135239879
86	C7	R1	7.25738784269265
87	C23	R1	7.12928301694497
87	C17	R1	7.15987133677839
87	C12	R1	7.44294349584873
87	C3	R1	7.36632221424582
87	C14	R1	7.28540221886225
87	C5	R1	7.34872815423108
87	C9	R1	7.22881869049588
87	C24	R1	7.08746284125034
87	C6	R1	6.83289001416474
87	C21	R1	6.93073733756289
87	C19	R1	7.16992500144231
87	C1	R1	7.22881869049588
87	C22	R1	7.28540221886225
87	C4	R1	7.3037807481771
87	C13	R1	7.467605550083
87	C18	R1	7.21916852046216
87	C15	R1	7.40087943628218
87	C11	R1	7.38370429247405
87	C16	R1	7.25738784269265
87	C8	R1	7.11894107272351
87	C20	R1	7.467605550083
87	C7	R1	7.08746284125034
88	C23	R1	7.11894107272351
88	C12	R1	7.37503943134692
88	C10	R1	7.27612440527424
88	C3	R1	7.55458885167764
88	C14	R1	7.3037807481771
88	C5	R1	7.33091687811462
88	C9	R1	7.15987133677839
88	C24	R1	7.31288295528436
88	C6	R1	7.467605550083
88	C21	R1	7.3037807481771
88	C19	R1	7.03342300153745
88	C1	R1	7.23840473932508
88	C22	R1	7
88	C4	R1	7.27612440527424
88	C13	R1	7.16992500144231
88	C18	R1	7.09803208296053
88	C15	R1	7.37503943134692
88	C11	R1	7.14974711950468
88	C16	R1	7.08746284125034
88	C8	R1	7.44294349584873
88	C20	R1	7.18982455888002
88	C7	R1	7.22881869049588
89	C23	R1	7.33091687811462
89	C12	R1	7.20945336562895
89	C10	R1	7.31288295528436
89	C3	R1	7.27612440527424
89	C5	R1	7.13955135239879
89	C9	R1	7.31288295528436
89	C24	R1	7.49984588708321
89	C6	R1	7.19967234483636
89	C21	R1	7.04439411935845
89	C19	R1	7.4178525148859
89	C1	R1	7.19967234483636
89	C22	R1	7.33091687811462
89	C4	R1	7.15987133677839
89	C13	R1	7.14974711950468
89	C18	R1	7.39231742277876
89	C15	R1	7.45121111183233
89	C11	R1	6.82017896241519
89	C16	R1	7.17990909001493
89	C8	R1	7.14974711950468
90	C23	R1	7.09803208296053
90	C17	R1	7.15987133677839
90	C12	R1	7.27612440527424
90	C14	R1	7.07681559705083
90	C5	R1	6.88264304936184
90	C9	R1	7.4262647547021
90	C24	R1	7.4178525148859
90	C6	R1	7.467605550083
90	C19	R1	7.19967234483636
90	C1	R1	7.18982455888002
90	C22	R1	7.23840473932508
90	C4	R1	7.28540221886225
90	C13	R1	7.21916852046216
90	C18	R1	7.467605550083
90	C15	R1	7.33091687811462
90	C11	R1	7.10852445677817
90	C16	R1	7.25738784269265
90	C8	R1	7.2667865406949
90	C20	R1	7.3037807481771
91	C23	R1	7.33985000288462
91	C17	R1	7.03342300153745
91	C12	R1	7.33985000288462
91	C10	R1	7.55458885167764
91	C3	R1	7.2667865406949
91	C14	R1	7.4093909361377
91	C5	R1	7.11894107272351
91	C9	R1	7.31288295528436
91	C24	R1	7.20945336562895
91	C6	R1	7.07681559705083
91	C21	R1	7.03342300153745
91	C19	R1	7.34872815423108
91	C22	R1	7.4757334309664
91	C4	R1	7.11894107272351
91	C18	R1	7.4093909361377
91	C15	R1	7.35755200461808
91	C11	R1	7.29462074889163
91	C16	R1	7.34872815423108
91	C8	R1	7.25738784269265
91	C7	R1	7.17990909001493
92	C23	R1	6.96578428466209
92	C17	R1	7.15987133677839
92	C12	R1	7.17990909001493
92	C10	R1	6.85798099512757
92	C3	R1	7.38370429247405
92	C14	R1	7.25738784269265
92	C5	R1	7.16992500144231
92	C9	R1	7.34872815423108
92	C24	R1	7.4594316186373
92	C6	R1	7.01122725542325
92	C21	R1	7.20945336562895
92	C19	R1	7.28540221886225
92	C1	R1	7.28540221886225
92	C22	R1	7.25738784269265
92	C4	R1	7.56224242422107
92	C13	R1	7.4757334309664
92	C18	R1	7.4093909361377
92	C15	R1	7.39231742277876
92	C11	R1	7
92	C16	R1	7.37503943134692
92	C8	R1	7.29462074889163
92	C20	R1	7.34872815423108
92	C7	R1	7.27612440527424
93	C23	R1	7.49185309632967
93	C12	R1	7.15987133677839
93	C10	R1	7.11894107272351
93	C3	R1	7.19967234483636
93	C14	R1	7.35755200461808
93	C5	R1	7.35755200461808
93	C9	R1	7.25738784269265
93	C24	R1	7.23840473932508
93	C6	R1	7.15987133677839
93	C21	R1	7.17990909001493
93	C19	R1	7.11894107272351
93	C22	R1	7.11894107272351
93	C4	R1	7.01122725542325
93	C13	R1	7.38370429247405
93	C18	R1	7.02236781302845
93	C15	R1	6.94251450533924
93	C11	R1	7.28540221886225
93	C16	R1	7.05528243550119
93	C8	R1	7.09803208296053
93	C20	R1	7.36632221424582
94	C23	R1	7.14974711950468
94	C17	R1	7.49185309632967
94	C12	R1	7.35755200461808
94	C10	R1	7.34872815423108
94	C3	R1	7.06608919045777
94	C14	R1	7.28540221886225
94	C5	R1	7.13955135239879
94	C9	R1	7.15987133677839
94	C24	R1	7.36632221424582
94	C6	R1	7.19967234483636
94	C21	R1	7.25738784269265
94	C19	R1	7.14974711950468
94	C1	R1	7.27612440527424
94	C22	R1	7.12928301694497
94	C4	R1	7.4594316186373
94	C13	R1	7.28540221886225
94	C18	R1	6.89481776330794
94	C15	R1	7.23840473932508
94	C11	R1	7.59245703726808
94	C16	R1	7.28540221886225
94	C8	R1	7.49185309632967
94	C20	R1	7.06608919045777
94	C7	R1	7.21916852046216
95	C23	R1	7.38370429247405
95	C17	R1	7.23840473932508
95	C12	R1	7.10852445677817
95	C10	R1	7.19967234483636
95	C14	R1	7.44294349584873
95	C5	R1	7.34872815423108
95	C9	R1	6.98868468677217
95	C24	R1	7.24792751344359
95	C6	R1	7.11894107272351
95	C21	R1	7.36632221424582
95	C19	R1	7.23840473932508
95	C22	R1	7.37503943134692
95	C4	R1	7.27612440527424
95	C13	R1	7.32192809488736
95	C18	R1	7.18982455888002
95	C15	R1	6.96578428466209
95	C16	R1	7.14974711950468
95	C8	R1	7.31288295528436
95	C20	R1	7.43462822763672
95	C7	R1	7.27612440527424
96	C23	R1	7.4262647547021
96	C17	R1	7.49185309632967
96	C12	R1	7.34872815423108
96	C10	R1	7.21916852046216
96	C3	R1	7.27612440527424
96	C14	R1	7.2667865406949
96	C5	R1	7.37503943134692
96	C9	R1	7.55458885167764
96	C24	R1	7.33985000288462
96	C6	R1	7.19967234483636
96	C21	R1	7.11894107272351
96	C19	R1	7.3037807481771
96	C22	R1	7.22881869049588
96	C4	R1	6.98868468677217
96	C13	R1	7.22881869049588
96	C18	R1	7.04439411935845
96	C16	R1	7.02236781302845
96	C8	R1	7.19967234483636
96	C20	R1	7.4093909361377
96	C7	R1	7.2667865406949
97	C23	R1	7.37503943134692
97	C17	R1	7.35755200461808
97	C12	R1	7.15987133677839
97	C10	R1	7.10852445677817
97	C3	R1	7.03342300153745
97	C14	R1	7.15987133677839
97	C5	R1	7.39231742277876
97	C24	R1	7.53915881110803
97	C6	R1	7.23840473932508
97	C19	R1	7.11894107272351
97	C1	R1	6.96578428466209
[truncated: 14,509 more rows]
