# Supplementary material for: Stochastic modelling of single-cell gene expression adaptation reveals non-genomic contribution to evolution of tumor subclones
Source: bioRxiv. 2024 Apr 20:2024.04.17.588869. Preprint. [Version 1] doi: 10.1101/2024.04.17.588869 (PMC11071284; doi:10.1101/2024.04.17.588869)
Supplement: Supplement 2 [file media-2.zip › Supplementary Files/Simulated Data/Constrained_Simulation/tr_1_sq_.15_r_100_a_8.csv]

gene	species	replicate	exprval
1	C17	R1	7.21916852046216
1	C12	R1	7.39231742277876
1	C10	R1	7.33985000288462
1	C14	R1	7.55458885167764
1	C5	R1	7.16992500144231
1	C9	R1	7.03342300153745
1	C24	R1	7.18982455888002
1	C6	R1	6.97727992349992
1	C21	R1	7.04439411935845
1	C19	R1	7.14974711950468
1	C1	R1	7.08746284125034
1	C22	R1	7.39231742277876
1	C4	R1	6.89481776330794
1	C13	R1	7.27612440527424
1	C18	R1	7.10852445677817
1	C15	R1	7.63662462054365
1	C11	R1	7.2667865406949
1	C16	R1	7.20945336562895
1	C8	R1	7.01122725542325
1	C20	R1	7.11894107272351
1	C7	R1	6.93073733756289
2	C23	R1	7.4262647547021
2	C17	R1	7.48381577726426
2	C12	R1	7.31288295528436
2	C10	R1	7.2667865406949
2	C3	R1	7.18982455888002
2	C14	R1	7.04439411935845
2	C5	R1	7.52356195605701
2	C9	R1	7.34872815423108
2	C24	R1	7.07681559705083
2	C6	R1	7.29462074889163
2	C21	R1	6.8703647195834
2	C19	R1	7.25738784269265
2	C1	R1	7.34872815423108
2	C22	R1	7.07681559705083
2	C13	R1	7.08746284125034
2	C18	R1	7.28540221886225
2	C15	R1	7.07681559705083
2	C11	R1	7.3037807481771
2	C16	R1	7.37503943134692
2	C8	R1	7.31288295528436
2	C20	R1	7.21916852046216
2	C7	R1	7.02236781302845
3	C23	R1	7.01122725542325
3	C17	R1	6.97727992349992
3	C10	R1	7.32192809488736
3	C3	R1	7.25738784269265
3	C14	R1	7.4093909361377
3	C5	R1	7.15987133677839
3	C9	R1	7.14974711950468
3	C24	R1	7.58496250072116
3	C6	R1	6.96578428466209
3	C21	R1	7.17990909001493
3	C19	R1	6.93073733756289
3	C1	R1	6.85798099512757
3	C22	R1	7.32192809488736
3	C4	R1	6.89481776330794
3	C13	R1	7.08746284125034
3	C18	R1	7.48381577726426
3	C15	R1	7.33091687811462
3	C16	R1	7.17990909001493
3	C8	R1	7.48381577726426
3	C20	R1	7.32192809488736
3	C7	R1	7.32192809488736
4	C23	R1	7.29462074889163
4	C17	R1	7.27612440527424
4	C12	R1	7.11894107272351
4	C10	R1	7.38370429247405
4	C3	R1	7.12928301694497
4	C14	R1	7.13955135239879
4	C9	R1	7.35755200461808
4	C24	R1	7.25738784269265
4	C6	R1	7
4	C21	R1	7.14974711950468
4	C19	R1	6.84549005094437
4	C1	R1	7.27612440527424
4	C22	R1	7.14974711950468
4	C4	R1	7.43462822763672
4	C13	R1	7.3037807481771
4	C18	R1	7.29462074889163
4	C20	R1	7.28540221886225
4	C7	R1	7.25738784269265
5	C23	R1	7.39231742277876
5	C17	R1	7.25738784269265
5	C12	R1	7.61470984411521
5	C10	R1	7.28540221886225
5	C3	R1	7.20945336562895
5	C14	R1	6.96578428466209
5	C5	R1	7.31288295528436
5	C9	R1	7.96578428466209
5	C24	R1	7.53138146051631
5	C6	R1	7.31288295528436
5	C21	R1	7.49984588708321
5	C19	R1	7.37503943134692
5	C1	R1	7.33985000288462
5	C22	R1	7.37503943134692
5	C4	R1	6.96578428466209
5	C13	R1	7.10852445677817
5	C18	R1	7.74146698640115
5	C15	R1	7.06608919045777
5	C11	R1	6.89481776330794
5	C8	R1	7.14974711950468
5	C20	R1	6.96578428466209
5	C7	R1	7.48381577726426
6	C23	R1	7.12928301694497
6	C17	R1	7.4594316186373
6	C12	R1	6.91886323727459
6	C10	R1	7.08746284125034
6	C3	R1	7.2667865406949
6	C14	R1	7.3037807481771
6	C5	R1	7.28540221886225
6	C9	R1	7.2667865406949
6	C24	R1	7.10852445677817
6	C6	R1	7.3037807481771
6	C21	R1	7.34872815423108
6	C19	R1	7.18982455888002
6	C1	R1	6.94251450533924
6	C22	R1	7.16992500144231
6	C4	R1	7.20945336562895
6	C13	R1	7.32192809488736
6	C18	R1	7.63662462054365
6	C15	R1	7.25738784269265
6	C11	R1	7.31288295528436
6	C8	R1	7.17990909001493
6	C7	R1	7.4093909361377
7	C23	R1	6.98868468677217
7	C17	R1	7.49984588708321
7	C12	R1	7.29462074889163
7	C10	R1	7.56985560833095
7	C3	R1	7.43462822763672
7	C14	R1	7.08746284125034
7	C5	R1	7.38370429247405
7	C9	R1	6.97727992349992
7	C24	R1	7.22881869049588
7	C6	R1	7.33091687811462
7	C21	R1	7.3037807481771
7	C19	R1	7.17990909001493
7	C1	R1	7.40087943628218
7	C22	R1	7.45121111183233
7	C4	R1	7.22881869049588
7	C13	R1	7.27612440527424
7	C18	R1	7.31288295528436
7	C15	R1	7.02236781302845
7	C11	R1	7.16992500144231
7	C16	R1	7.28540221886225
7	C8	R1	7.17990909001493
7	C20	R1	7.40087943628218
7	C7	R1	7.2667865406949
8	C23	R1	7.21916852046216
8	C17	R1	6.91886323727459
8	C12	R1	7.12928301694497
8	C3	R1	7.2667865406949
8	C14	R1	6.97727992349992
8	C5	R1	7.13955135239879
8	C9	R1	7.33985000288462
8	C24	R1	7.4178525148859
8	C6	R1	7
8	C21	R1	7.19967234483636
8	C19	R1	7.33985000288462
8	C1	R1	7.59991284218713
8	C22	R1	7.33985000288462
8	C4	R1	7.33985000288462
8	C13	R1	7.34872815423108
8	C18	R1	7.17990909001493
8	C11	R1	6.79441586635011
8	C16	R1	6.98868468677217
8	C20	R1	7.36632221424582
8	C7	R1	7.22881869049588
9	C23	R1	7.4262647547021
9	C17	R1	7.19967234483636
9	C12	R1	7.15987133677839
9	C10	R1	7.03342300153745
9	C3	R1	7.60733031374961
9	C14	R1	7.23840473932508
9	C5	R1	7.35755200461808
9	C9	R1	7.19967234483636
9	C6	R1	7.12928301694497
9	C21	R1	7.08746284125034
9	C19	R1	7.24792751344359
9	C1	R1	7.2667865406949
9	C22	R1	7.14974711950468
9	C4	R1	7.4757334309664
9	C13	R1	7.25738784269265
9	C18	R1	7.19967234483636
9	C11	R1	7.03342300153745
9	C16	R1	7.5077946401987
9	C8	R1	7.467605550083
9	C20	R1	7.60733031374961
9	C7	R1	7.2667865406949
10	C17	R1	7.22881869049588
10	C12	R1	7.4262647547021
10	C10	R1	7.10852445677817
10	C3	R1	7.23840473932508
10	C14	R1	7.59991284218713
10	C5	R1	7.3037807481771
10	C9	R1	7.08746284125034
10	C24	R1	7.23840473932508
10	C6	R1	7.05528243550119
10	C21	R1	7.04439411935845
10	C19	R1	7.25738784269265
10	C1	R1	7.28540221886225
10	C22	R1	7.05528243550119
10	C4	R1	7.32192809488736
10	C13	R1	7.4757334309664
10	C18	R1	7.11894107272351
10	C15	R1	7
10	C11	R1	7.66533591718518
10	C16	R1	7.39231742277876
10	C8	R1	7.4757334309664
10	C20	R1	7.29462074889163
10	C7	R1	6.98868468677217
11	C23	R1	7.14974711950468
11	C17	R1	6.94251450533924
11	C12	R1	7.04439411935845
11	C10	R1	7.23840473932508
11	C3	R1	7.13955135239879
11	C14	R1	7.33985000288462
11	C5	R1	7.25738784269265
11	C9	R1	7.22881869049588
11	C24	R1	7.13955135239879
11	C21	R1	7.27612440527424
11	C19	R1	7.43462822763672
11	C1	R1	7.25738784269265
11	C22	R1	7.01122725542325
11	C4	R1	7.29462074889163
11	C13	R1	7.28540221886225
11	C18	R1	7.24792751344359
11	C15	R1	7.19967234483636
11	C11	R1	7.05528243550119
11	C16	R1	7.35755200461808
11	C8	R1	7.38370429247405
11	C20	R1	7.24792751344359
11	C7	R1	7.13955135239879
12	C23	R1	7.4594316186373
12	C17	R1	7.04439411935845
12	C12	R1	7.06608919045777
12	C10	R1	7.37503943134692
12	C3	R1	6.98868468677217
12	C14	R1	7.33091687811462
12	C5	R1	7.03342300153745
12	C24	R1	7.43462822763672
12	C21	R1	7.12928301694497
12	C19	R1	7.17990909001493
12	C1	R1	7.38370429247405
12	C4	R1	7.19967234483636
12	C18	R1	6.98868468677217
12	C15	R1	7.2667865406949
12	C11	R1	7.49984588708321
12	C16	R1	7.29462074889163
12	C20	R1	7.31288295528436
12	C7	R1	7.25738784269265
13	C23	R1	7.17990909001493
13	C17	R1	6.96578428466209
13	C12	R1	7.36632221424582
13	C10	R1	7.25738784269265
13	C14	R1	7.36632221424582
13	C9	R1	7.4093909361377
13	C24	R1	7.09803208296053
13	C6	R1	7.4093909361377
13	C21	R1	7.19967234483636
13	C19	R1	7.51569983828404
13	C1	R1	7.4093909361377
13	C22	R1	7.20945336562895
13	C4	R1	7.25738784269265
13	C13	R1	7.43462822763672
13	C18	R1	7.467605550083
13	C15	R1	7.4093909361377
13	C11	R1	7.17990909001493
13	C16	R1	7.10852445677817
13	C8	R1	6.93073733756289
13	C20	R1	7.23840473932508
13	C7	R1	7.34872815423108
14	C23	R1	6.8703647195834
14	C17	R1	7.33091687811462
14	C12	R1	7.65821148275179
14	C10	R1	7.03342300153745
14	C3	R1	7.05528243550119
14	C14	R1	7.09803208296053
14	C5	R1	7.467605550083
14	C9	R1	7.25738784269265
14	C24	R1	7.27612440527424
14	C6	R1	7.28540221886225
14	C21	R1	7.17990909001493
14	C19	R1	7.13955135239879
14	C1	R1	7.23840473932508
14	C4	R1	7.21916852046216
14	C13	R1	7.38370429247405
14	C18	R1	7.23840473932508
14	C15	R1	7.45121111183233
14	C11	R1	7.02236781302845
14	C16	R1	7.4093909361377
14	C8	R1	7.34872815423108
14	C20	R1	7.49984588708321
14	C7	R1	6.83289001416474
15	C23	R1	7.05528243550119
15	C12	R1	7.44294349584873
15	C10	R1	7.43462822763672
15	C3	R1	7.62935662007961
15	C5	R1	7.13955135239879
15	C9	R1	7.18982455888002
15	C24	R1	7
15	C6	R1	7.27612440527424
15	C21	R1	7.29462074889163
15	C19	R1	7.19967234483636
15	C1	R1	7.17990909001493
15	C22	R1	7.44294349584873
15	C4	R1	7.43462822763672
15	C13	R1	7.05528243550119
15	C18	R1	7.17990909001493
15	C15	R1	7.17990909001493
15	C11	R1	7.3037807481771
15	C16	R1	7.15987133677839
15	C20	R1	7.32192809488736
15	C7	R1	7.08746284125034
16	C23	R1	7.4178525148859
16	C17	R1	7.31288295528436
16	C12	R1	7.52356195605701
16	C10	R1	7.467605550083
16	C5	R1	7.03342300153745
16	C24	R1	7.28540221886225
16	C6	R1	7.17990909001493
16	C21	R1	7.11894107272351
16	C19	R1	6.91886323727459
16	C1	R1	7.24792751344359
16	C22	R1	7.32192809488736
16	C4	R1	6.90689059560852
16	C13	R1	7.25738784269265
16	C18	R1	7.35755200461808
16	C15	R1	7.4262647547021
16	C11	R1	7.09803208296053
16	C16	R1	7.08746284125034
16	C8	R1	7.43462822763672
16	C20	R1	7.32192809488736
16	C7	R1	7.17990909001493
17	C23	R1	7.28540221886225
17	C17	R1	6.95419631038687
17	C12	R1	7.22881869049588
17	C10	R1	7.28540221886225
17	C14	R1	7.16992500144231
17	C9	R1	7.33091687811462
17	C24	R1	7.14974711950468
17	C6	R1	6.95419631038687
17	C21	R1	7.13955135239879
17	C19	R1	7.14974711950468
17	C22	R1	6.75488750216347
17	C4	R1	6.85798099512757
17	C13	R1	7.55458885167764
17	C18	R1	7.07681559705083
17	C15	R1	7.4594316186373
17	C11	R1	7.61470984411521
17	C16	R1	7.19967234483636
17	C8	R1	7.18982455888002
17	C20	R1	7.24792751344359
17	C7	R1	7.37503943134692
18	C17	R1	7.2667865406949
18	C12	R1	7.35755200461808
18	C10	R1	7.22881869049588
18	C3	R1	7.57742882803575
18	C14	R1	7.10852445677817
18	C5	R1	7.15987133677839
18	C9	R1	7.34872815423108
18	C24	R1	6.98868468677217
18	C6	R1	7.19967234483636
18	C19	R1	7.3037807481771
18	C1	R1	7.10852445677817
18	C22	R1	7.14974711950468
18	C4	R1	7.31288295528436
18	C13	R1	7.4757334309664
18	C18	R1	7.19967234483636
18	C15	R1	7.49185309632967
18	C11	R1	7.13955135239879
18	C16	R1	6.98868468677217
18	C8	R1	6.83289001416474
18	C20	R1	7.11894107272351
18	C7	R1	7.31288295528436
19	C23	R1	7.52356195605701
19	C17	R1	7.14974711950468
19	C12	R1	7.37503943134692
19	C10	R1	7.15987133677839
19	C3	R1	7.13955135239879
19	C14	R1	7.35755200461808
19	C5	R1	7.18982455888002
19	C9	R1	7.32192809488736
19	C24	R1	7.11894107272351
19	C6	R1	7.21916852046216
19	C21	R1	7.34872815423108
19	C19	R1	7.18982455888002
19	C1	R1	7.16992500144231
19	C22	R1	7.34872815423108
19	C13	R1	7.24792751344359
19	C18	R1	7.11894107272351
19	C15	R1	7.2667865406949
19	C11	R1	7.18982455888002
19	C16	R1	7.24792751344359
19	C8	R1	7.03342300153745
19	C20	R1	7.33985000288462
19	C7	R1	7.37503943134692
20	C17	R1	7.25738784269265
20	C12	R1	6.91886323727459
20	C10	R1	6.95419631038687
20	C3	R1	7.467605550083
20	C14	R1	7.36632221424582
20	C5	R1	6.65821148275179
20	C24	R1	7.05528243550119
20	C6	R1	7.54689445988764
20	C21	R1	7.18982455888002
20	C1	R1	6.84549005094437
20	C22	R1	7.57742882803575
20	C4	R1	7.34872815423108
20	C18	R1	7.15987133677839
20	C15	R1	7.09803208296053
20	C11	R1	7.07681559705083
20	C16	R1	6.88264304936184
20	C8	R1	7.17990909001493
20	C20	R1	7.12928301694497
20	C7	R1	7.3037807481771
21	C23	R1	7.19967234483636
21	C17	R1	7.10852445677817
21	C12	R1	7.36632221424582
21	C10	R1	7.35755200461808
21	C3	R1	7.16992500144231
21	C14	R1	7.05528243550119
21	C5	R1	7.49984588708321
21	C9	R1	7.18982455888002
21	C24	R1	7.18982455888002
21	C6	R1	7.15987133677839
21	C21	R1	7.29462074889163
21	C19	R1	7.28540221886225
21	C22	R1	7.39231742277876
21	C4	R1	7.56224242422107
21	C13	R1	7.19967234483636
21	C15	R1	7.29462074889163
21	C11	R1	7.37503943134692
21	C16	R1	7.37503943134692
21	C8	R1	7.09803208296053
21	C20	R1	7.18982455888002
21	C7	R1	7.11894107272351
22	C23	R1	7.11894107272351
22	C17	R1	7.21916852046216
22	C12	R1	7.29462074889163
22	C10	R1	6.65821148275179
22	C3	R1	7.11894107272351
22	C14	R1	7.39231742277876
22	C5	R1	7.16992500144231
22	C9	R1	7.4262647547021
22	C24	R1	7.36632221424582
22	C6	R1	7.05528243550119
22	C21	R1	7.4262647547021
22	C19	R1	7.3037807481771
22	C1	R1	6.93073733756289
22	C22	R1	7.18982455888002
22	C4	R1	7.08746284125034
22	C13	R1	7.22881869049588
22	C18	R1	6.89481776330794
22	C15	R1	7.4178525148859
22	C11	R1	7.28540221886225
22	C16	R1	6.94251450533924
22	C8	R1	7.33985000288462
22	C20	R1	7.31288295528436
22	C7	R1	7.14974711950468
23	C23	R1	7.04439411935845
23	C17	R1	7.15987133677839
23	C12	R1	7.6724253419715
23	C10	R1	7.03342300153745
23	C14	R1	7.34872815423108
23	C5	R1	6.76818432477693
23	C6	R1	7.3037807481771
23	C21	R1	7.24792751344359
23	C19	R1	7.21916852046216
23	C1	R1	7.4262647547021
23	C4	R1	6.96578428466209
23	C13	R1	7.37503943134692
23	C15	R1	7.24792751344359
23	C11	R1	7.17990909001493
23	C16	R1	7.04439411935845
23	C8	R1	7.09803208296053
23	C20	R1	7.04439411935845
23	C7	R1	7.18982455888002
24	C23	R1	7.40087943628218
24	C12	R1	7.39231742277876
24	C10	R1	7.19967234483636
24	C3	R1	7.53138146051631
24	C14	R1	7.38370429247405
24	C5	R1	6.94251450533924
24	C9	R1	7.15987133677839
24	C24	R1	7.27612440527424
24	C6	R1	7.52356195605701
24	C21	R1	7.35755200461808
24	C19	R1	7.19967234483636
24	C1	R1	7.22881869049588
24	C4	R1	6.83289001416474
24	C13	R1	7.18982455888002
24	C18	R1	7.3037807481771
24	C15	R1	7.12928301694497
24	C11	R1	7.22881869049588
24	C16	R1	7.49185309632967
24	C8	R1	7.4093909361377
24	C7	R1	7.40087943628218
25	C23	R1	7.27612440527424
25	C17	R1	7.38370429247405
25	C10	R1	7.53915881110803
25	C3	R1	7.17990909001493
25	C14	R1	7.35755200461808
25	C5	R1	7.33091687811462
25	C9	R1	7.18982455888002
25	C24	R1	7.70735913208088
25	C6	R1	7.03342300153745
25	C21	R1	7.33985000288462
25	C19	R1	7.02236781302845
25	C1	R1	7.23840473932508
25	C22	R1	6.94251450533924
25	C4	R1	7.14974711950468
25	C13	R1	7.2667865406949
25	C18	R1	7.4594316186373
25	C15	R1	7.14974711950468
25	C11	R1	6.96578428466209
25	C16	R1	6.93073733756289
25	C20	R1	7.37503943134692
25	C7	R1	7.29462074889163
26	C23	R1	7.20945336562895
26	C17	R1	7.01122725542325
26	C10	R1	7.37503943134692
26	C3	R1	7.06608919045777
26	C14	R1	7.07681559705083
26	C5	R1	7.38370429247405
26	C9	R1	6.84549005094437
26	C24	R1	7.3037807481771
26	C6	R1	7.32192809488736
26	C19	R1	7.10852445677817
26	C22	R1	7.35755200461808
26	C4	R1	7.33091687811462
26	C13	R1	7.10852445677817
26	C18	R1	7.19967234483636
26	C15	R1	7.4093909361377
26	C11	R1	6.8703647195834
26	C16	R1	7.48381577726426
26	C8	R1	7.20945336562895
26	C20	R1	7.49185309632967
26	C7	R1	7.13955135239879
27	C23	R1	7.13955135239879
27	C17	R1	7.53915881110803
27	C12	R1	7.23840473932508
27	C10	R1	7.22881869049588
27	C14	R1	7.29462074889163
27	C5	R1	7.28540221886225
27	C9	R1	7.17990909001493
27	C6	R1	7.35755200461808
27	C21	R1	7.15987133677839
27	C19	R1	7.19967234483636
27	C1	R1	7.56224242422107
27	C22	R1	7.38370429247405
27	C4	R1	7.12928301694497
27	C13	R1	7.11894107272351
27	C18	R1	6.88264304936184
27	C15	R1	7.29462074889163
27	C11	R1	7.07681559705083
27	C16	R1	7.05528243550119
27	C8	R1	7.33985000288462
27	C20	R1	7.06608919045777
27	C7	R1	7.21916852046216
28	C23	R1	7.29462074889163
28	C12	R1	7.12928301694497
28	C10	R1	7.4594316186373
28	C3	R1	7.22881869049588
28	C14	R1	7.37503943134692
28	C5	R1	7.31288295528436
28	C9	R1	7.07681559705083
28	C24	R1	7.22881869049588
28	C6	R1	7.23840473932508
28	C21	R1	7.14974711950468
28	C19	R1	7.05528243550119
28	C22	R1	7.01122725542325
28	C4	R1	7.15987133677839
28	C13	R1	6.85798099512757
28	C15	R1	7.35755200461808
28	C11	R1	7.05528243550119
28	C16	R1	7.21916852046216
28	C8	R1	6.97727992349992
28	C20	R1	7.33985000288462
28	C7	R1	7.29462074889163
29	C23	R1	7.33985000288462
29	C17	R1	7.56224242422107
29	C12	R1	7.37503943134692
29	C10	R1	6.75488750216347
29	C3	R1	7.33091687811462
29	C14	R1	7.17990909001493
29	C5	R1	7.21916852046216
29	C9	R1	7.15987133677839
29	C24	R1	7.53138146051631
29	C6	R1	7.15987133677839
29	C21	R1	7.49984588708321
29	C19	R1	7.01122725542325
29	C22	R1	7.06608919045777
29	C4	R1	7.36632221424582
29	C13	R1	7.08746284125034
29	C18	R1	7.2667865406949
29	C15	R1	7.06608919045777
29	C11	R1	7.04439411935845
29	C16	R1	7.4757334309664
29	C8	R1	7.37503943134692
29	C20	R1	7.43462822763672
29	C7	R1	7.2667865406949
30	C23	R1	7.11894107272351
30	C17	R1	7.39231742277876
30	C12	R1	7.31288295528436
30	C10	R1	6.85798099512757
30	C3	R1	7.08746284125034
30	C14	R1	7.08746284125034
30	C6	R1	6.64385618977472
30	C21	R1	7.24792751344359
30	C1	R1	7.14974711950468
30	C22	R1	6.97727992349992
30	C4	R1	7.28540221886225
30	C13	R1	7.07681559705083
30	C18	R1	7.20945336562895
30	C15	R1	7.12928301694497
30	C11	R1	7.10852445677817
30	C16	R1	7.34872815423108
30	C8	R1	7.11894107272351
30	C7	R1	7.4093909361377
31	C23	R1	7.08746284125034
31	C17	R1	7.01122725542325
31	C10	R1	6.7279204545632
31	C3	R1	6.95419631038687
31	C14	R1	7.58496250072116
31	C9	R1	6.82017896241519
31	C24	R1	7.05528243550119
31	C6	R1	7.20945336562895
31	C19	R1	7.25738784269265
31	C1	R1	6.84549005094437
31	C22	R1	6.97727992349992
31	C4	R1	6.98868468677217
31	C13	R1	6.91886323727459
31	C18	R1	6.84549005094437
31	C15	R1	7.13955135239879
31	C11	R1	7.32192809488736
31	C16	R1	7.19967234483636
31	C8	R1	7.22881869049588
31	C20	R1	7.2667865406949
31	C7	R1	7.21916852046216
32	C23	R1	7.4178525148859
32	C17	R1	7.14974711950468
32	C12	R1	7.27612440527424
32	C10	R1	7.18982455888002
32	C3	R1	7.27612440527424
32	C14	R1	7.40087943628218
32	C24	R1	7.62935662007961
32	C6	R1	7.05528243550119
32	C21	R1	6.96578428466209
32	C19	R1	6.97727992349992
32	C1	R1	7.43462822763672
32	C22	R1	7.4178525148859
32	C4	R1	7.40087943628218
32	C13	R1	7.06608919045777
32	C18	R1	7.4757334309664
32	C15	R1	7.08746284125034
32	C11	R1	6.68650052718322
32	C8	R1	7.4757334309664
32	C20	R1	6.82017896241519
32	C7	R1	7.31288295528436
33	C23	R1	6.8073549220576
33	C17	R1	7.36632221424582
33	C12	R1	7.35755200461808
33	C10	R1	7.5077946401987
33	C3	R1	6.97727992349992
33	C14	R1	7.23840473932508
33	C5	R1	6.93073733756289
33	C9	R1	7.4757334309664
33	C24	R1	7.38370429247405
33	C6	R1	7.11894107272351
33	C21	R1	7.32192809488736
33	C19	R1	7.3037807481771
33	C1	R1	6.95419631038687
33	C22	R1	6.95419631038687
33	C4	R1	7.22881869049588
33	C18	R1	7.23840473932508
33	C15	R1	7.12928301694497
33	C11	R1	7.11894107272351
33	C16	R1	7.21916852046216
33	C8	R1	7.33985000288462
33	C20	R1	6.93073733756289
33	C7	R1	7.27612440527424
34	C23	R1	7.13955135239879
34	C17	R1	7.27612440527424
34	C12	R1	6.96578428466209
34	C10	R1	7.10852445677817
34	C3	R1	7.23840473932508
34	C5	R1	7.45121111183233
34	C9	R1	7.23840473932508
34	C24	R1	7.29462074889163
34	C6	R1	6.96578428466209
34	C21	R1	7.37503943134692
34	C19	R1	7.21916852046216
34	C22	R1	7.27612440527424
34	C4	R1	7.36632221424582
34	C13	R1	7.37503943134692
34	C18	R1	7.35755200461808
34	C15	R1	7.08746284125034
34	C11	R1	7.01122725542325
34	C16	R1	7.54689445988764
34	C8	R1	6.75488750216347
34	C20	R1	7.19967234483636
35	C23	R1	7.31288295528436
35	C17	R1	7.28540221886225
35	C12	R1	7.07681559705083
35	C10	R1	7.43462822763672
35	C3	R1	7.22881869049588
35	C14	R1	7.09803208296053
35	C5	R1	7.23840473932508
35	C9	R1	7.14974711950468
35	C24	R1	7.4093909361377
35	C6	R1	7.25738784269265
35	C21	R1	7.09803208296053
35	C19	R1	6.85798099512757
35	C1	R1	7.34872815423108
35	C4	R1	7.18982455888002
35	C13	R1	7.13955135239879
35	C18	R1	7.3037807481771
35	C15	R1	7.17990909001493
35	C11	R1	7.43462822763672
35	C16	R1	7.03342300153745
35	C8	R1	7.36632221424582
35	C20	R1	7.27612440527424
35	C7	R1	7.04439411935845
36	C23	R1	7.13955135239879
36	C17	R1	7.14974711950468
36	C12	R1	7.18982455888002
36	C10	R1	7.38370429247405
36	C3	R1	7.23840473932508
36	C14	R1	7.10852445677817
36	C5	R1	7.45121111183233
36	C9	R1	7.16992500144231
36	C24	R1	6.95419631038687
36	C6	R1	7.40087943628218
36	C22	R1	7.24792751344359
36	C4	R1	7.11894107272351
36	C13	R1	7.22881869049588
36	C18	R1	7.18982455888002
36	C15	R1	7.34872815423108
36	C11	R1	7.53915881110803
36	C16	R1	7.06608919045777
36	C8	R1	7.10852445677817
36	C20	R1	7.39231742277876
36	C7	R1	7.48381577726426
37	C23	R1	6.85798099512757
37	C17	R1	7.4757334309664
37	C12	R1	7.35755200461808
37	C3	R1	6.76818432477693
37	C14	R1	7.44294349584873
37	C5	R1	7.31288295528436
37	C9	R1	7.35755200461808
37	C24	R1	7.11894107272351
37	C6	R1	7.31288295528436
37	C21	R1	7.23840473932508
37	C19	R1	7
37	C1	R1	7.28540221886225
37	C22	R1	7.18982455888002
37	C13	R1	7.29462074889163
37	C18	R1	7.20945336562895
37	C15	R1	7.33985000288462
37	C11	R1	7.14974711950468
37	C16	R1	7.17990909001493
37	C8	R1	6.94251450533924
37	C20	R1	7.18982455888002
37	C7	R1	7.09803208296053
38	C23	R1	7.22881869049588
38	C17	R1	7.4093909361377
38	C12	R1	6.74146698640115
38	C10	R1	7.10852445677817
38	C3	R1	7.02236781302845
38	C14	R1	7.24792751344359
38	C5	R1	7.2667865406949
38	C9	R1	6.71424551766612
38	C24	R1	7.5077946401987
38	C6	R1	7.39231742277876
38	C21	R1	7.20945336562895
38	C19	R1	7.02236781302845
38	C1	R1	7.10852445677817
38	C13	R1	7.31288295528436
38	C18	R1	7.65105169117893
38	C15	R1	7.51569983828404
38	C11	R1	7.31288295528436
38	C16	R1	7.23840473932508
38	C8	R1	7.05528243550119
38	C7	R1	7.03342300153745
39	C23	R1	7.17990909001493
39	C17	R1	7
39	C12	R1	7.31288295528436
39	C10	R1	7.23840473932508
39	C14	R1	7.04439411935845
39	C5	R1	7.23840473932508
39	C9	R1	7.21916852046216
39	C24	R1	7.17990909001493
39	C6	R1	7.4262647547021
39	C21	R1	7.54689445988764
39	C19	R1	7.19967234483636
39	C1	R1	7.20945336562895
39	C22	R1	7.14974711950468
39	C4	R1	7.20945336562895
39	C13	R1	7.25738784269265
39	C18	R1	7.17990909001493
39	C15	R1	7.02236781302845
39	C11	R1	6.91886323727459
39	C16	R1	7.24792751344359
39	C8	R1	7.33985000288462
39	C20	R1	7.22881869049588
39	C7	R1	6.96578428466209
40	C23	R1	6.83289001416474
40	C17	R1	7.4757334309664
40	C12	R1	7.09803208296053
40	C3	R1	7.22881869049588
40	C14	R1	7.37503943134692
40	C24	R1	7.36632221424582
40	C6	R1	7.29462074889163
40	C21	R1	7.40087943628218
40	C19	R1	7.18982455888002
40	C1	R1	7.34872815423108
40	C22	R1	7.39231742277876
40	C4	R1	7.19967234483636
40	C18	R1	6.85798099512757
40	C15	R1	7
40	C11	R1	7.34872815423108
40	C16	R1	7.19967234483636
40	C8	R1	7.27612440527424
40	C20	R1	7.28540221886225
40	C7	R1	7.20945336562895
41	C23	R1	7.36632221424582
41	C17	R1	7.34872815423108
41	C12	R1	7.22881869049588
41	C10	R1	7.49984588708321
41	C3	R1	7.02236781302845
41	C14	R1	7.4093909361377
41	C5	R1	7.64385618977472
41	C9	R1	7.01122725542325
41	C6	R1	7.35755200461808
41	C21	R1	7.33985000288462
41	C19	R1	7.03342300153745
41	C1	R1	7.37503943134692
41	C22	R1	7.35755200461808
41	C4	R1	6.90689059560852
41	C13	R1	7.04439411935845
41	C18	R1	7.34872815423108
41	C15	R1	7.08746284125034
41	C11	R1	7.21916852046216
41	C16	R1	7.17990909001493
41	C8	R1	7.49984588708321
41	C20	R1	7.53138146051631
41	C7	R1	7.13955135239879
42	C23	R1	7.49185309632967
42	C17	R1	7.35755200461808
42	C12	R1	7.65105169117893
42	C10	R1	7.14974711950468
42	C14	R1	6.91886323727459
42	C5	R1	6.98868468677217
42	C9	R1	7.37503943134692
42	C24	R1	6.78135971352466
42	C6	R1	7.03342300153745
42	C21	R1	7.2667865406949
42	C19	R1	7.33985000288462
42	C1	R1	7.20945336562895
42	C22	R1	7.31288295528436
42	C4	R1	7.13955135239879
42	C13	R1	7.33091687811462
42	C18	R1	7.06608919045777
42	C15	R1	7.13955135239879
42	C16	R1	7.51569983828404
42	C20	R1	7.10852445677817
42	C7	R1	7.19967234483636
43	C23	R1	7.37503943134692
43	C17	R1	7.33091687811462
43	C12	R1	7.38370429247405
43	C10	R1	7.08746284125034
43	C3	R1	7.05528243550119
43	C14	R1	6.94251450533924
43	C5	R1	7.18982455888002
43	C9	R1	7.05528243550119
43	C24	R1	7.36632221424582
43	C6	R1	7.04439411935845
43	C21	R1	7.31288295528436
43	C19	R1	6.95419631038687
43	C1	R1	7.28540221886225
43	C22	R1	7.57742882803575
43	C4	R1	6.64385618977472
43	C13	R1	7.69348695749933
43	C18	R1	6.75488750216347
43	C15	R1	6.94251450533924
43	C11	R1	7.35755200461808
43	C8	R1	7.4594316186373
43	C20	R1	7.17990909001493
43	C7	R1	7.12928301694497
44	C23	R1	7
44	C17	R1	7.27612440527424
44	C12	R1	7.25738784269265
44	C10	R1	6.89481776330794
44	C3	R1	7.16992500144231
44	C14	R1	7.38370429247405
44	C5	R1	7.06608919045777
44	C9	R1	7.25738784269265
44	C24	R1	7.31288295528436
44	C6	R1	7.37503943134692
44	C21	R1	6.8703647195834
44	C1	R1	7.14974711950468
44	C22	R1	7.34872815423108
44	C4	R1	7.34872815423108
44	C13	R1	7.33985000288462
44	C15	R1	7.31288295528436
44	C11	R1	7.44294349584873
44	C8	R1	7.65105169117893
44	C20	R1	7.20945336562895
45	C23	R1	7.13955135239879
45	C17	R1	7.13955135239879
45	C12	R1	7.16992500144231
45	C10	R1	7.23840473932508
45	C3	R1	7.2667865406949
45	C14	R1	7.24792751344359
45	C9	R1	7.45121111183233
45	C24	R1	7
45	C21	R1	7.4093909361377
45	C19	R1	7.20945336562895
45	C22	R1	7.37503943134692
45	C4	R1	6.95419631038687
45	C13	R1	7.79441586635011
45	C11	R1	7.59245703726808
45	C8	R1	7.43462822763672
46	C23	R1	7.3037807481771
46	C17	R1	7.4262647547021
46	C12	R1	7.16992500144231
46	C10	R1	7.19967234483636
46	C3	R1	7.4757334309664
46	C14	R1	7.33091687811462
46	C5	R1	7.54689445988764
46	C9	R1	6.91886323727459
46	C24	R1	7.2667865406949
46	C6	R1	6.8073549220576
46	C21	R1	7.34872815423108
46	C19	R1	7.28540221886225
46	C22	R1	7.3037807481771
46	C13	R1	7.23840473932508
46	C18	R1	7.14974711950468
46	C15	R1	7.13955135239879
46	C11	R1	6.95419631038687
46	C16	R1	7.29462074889163
46	C8	R1	7.25738784269265
46	C20	R1	7.02236781302845
46	C7	R1	7.36632221424582
47	C17	R1	7.3037807481771
47	C12	R1	7.39231742277876
47	C10	R1	7.33091687811462
47	C3	R1	7.13955135239879
47	C14	R1	7.43462822763672
47	C5	R1	7.53138146051631
47	C6	R1	7.32192809488736
47	C21	R1	7.21916852046216
47	C19	R1	7.54689445988764
47	C1	R1	7.05528243550119
47	C22	R1	7.32192809488736
47	C4	R1	7.06608919045777
47	C13	R1	7.19967234483636
47	C18	R1	7.15987133677839
47	C15	R1	7.44294349584873
47	C11	R1	7.35755200461808
47	C16	R1	6.93073733756289
47	C20	R1	7.31288295528436
47	C7	R1	6.98868468677217
48	C23	R1	7.25738784269265
48	C12	R1	7.49185309632967
48	C10	R1	6.84549005094437
48	C3	R1	7.27612440527424
48	C14	R1	7.02236781302845
48	C5	R1	7.19967234483636
48	C9	R1	7.39231742277876
48	C24	R1	7.18982455888002
48	C6	R1	7.40087943628218
48	C21	R1	7.14974711950468
48	C19	R1	6.90689059560852
48	C1	R1	7.18982455888002
48	C22	R1	7.20945336562895
48	C4	R1	7.57742882803575
48	C13	R1	7.06608919045777
48	C18	R1	7.05528243550119
48	C15	R1	7.24792751344359
48	C11	R1	6.96578428466209
48	C16	R1	7.11894107272351
48	C8	R1	7
48	C20	R1	7.09803208296053
48	C7	R1	7.27612440527424
49	C23	R1	7.4093909361377
49	C17	R1	7.48381577726426
49	C12	R1	6.95419631038687
49	C14	R1	7.11894107272351
49	C5	R1	7.4178525148859
49	C9	R1	7.44294349584873
49	C24	R1	7.27612440527424
49	C6	R1	7.12928301694497
49	C21	R1	7.18982455888002
49	C19	R1	7.3037807481771
49	C1	R1	7.62205181945638
49	C22	R1	7.22881869049588
49	C4	R1	7
49	C13	R1	7.34872815423108
49	C18	R1	6.91886323727459
49	C15	R1	7.21916852046216
49	C11	R1	6.78135971352466
49	C16	R1	7.44294349584873
49	C8	R1	7.10852445677817
49	C20	R1	6.97727992349992
49	C7	R1	7.20945336562895
50	C23	R1	7.01122725542325
50	C17	R1	7.13955135239879
50	C12	R1	7.23840473932508
50	C10	R1	7.28540221886225
50	C3	R1	7.37503943134692
50	C14	R1	7.38370429247405
50	C5	R1	7.4093909361377
50	C9	R1	7.06608919045777
50	C24	R1	6.97727992349992
50	C6	R1	7.40087943628218
50	C21	R1	7.20945336562895
50	C19	R1	7.14974711950468
50	C1	R1	6.93073733756289
50	C4	R1	7.45121111183233
50	C13	R1	7.21916852046216
50	C18	R1	7.13955135239879
50	C15	R1	7.07681559705083
50	C11	R1	7.35755200461808
50	C16	R1	7.13955135239879
50	C8	R1	6.95419631038687
50	C20	R1	7.08746284125034
50	C7	R1	7.21916852046216
51	C23	R1	6.78135971352466
51	C12	R1	7.19967234483636
51	C10	R1	7.28540221886225
51	C3	R1	7.03342300153745
51	C14	R1	7.12928301694497
51	C5	R1	7.467605550083
51	C9	R1	7.06608919045777
51	C24	R1	7.19967234483636
51	C6	R1	7.19967234483636
51	C21	R1	7.44294349584873
51	C19	R1	7.17990909001493
51	C1	R1	7.4262647547021
51	C22	R1	7.33985000288462
51	C4	R1	7.59991284218713
51	C13	R1	7.06608919045777
51	C18	R1	7.44294349584873
51	C15	R1	7.43462822763672
51	C11	R1	7.20945336562895
51	C16	R1	7.3037807481771
51	C8	R1	7.27612440527424
51	C20	R1	7.16992500144231
51	C7	R1	6.97727992349992
52	C23	R1	6.95419631038687
52	C17	R1	7.36632221424582
52	C12	R1	7.14974711950468
52	C10	R1	7.17990909001493
52	C3	R1	6.7279204545632
52	C14	R1	7.37503943134692
52	C5	R1	7.3037807481771
52	C24	R1	7.22881869049588
52	C6	R1	7.57742882803575
52	C21	R1	7.16992500144231
52	C19	R1	7.04439411935845
52	C1	R1	7.40087943628218
52	C22	R1	7.29462074889163
52	C4	R1	6.85798099512757
52	C13	R1	7.23840473932508
52	C18	R1	6.98868468677217
52	C15	R1	7.25738784269265
52	C11	R1	7.3037807481771
52	C16	R1	7.29462074889163
52	C20	R1	7.48381577726426
52	C7	R1	7.27612440527424
53	C23	R1	7.24792751344359
53	C17	R1	7.4093909361377
53	C12	R1	7.03342300153745
53	C10	R1	7.16992500144231
53	C3	R1	7.53915881110803
53	C14	R1	7.05528243550119
53	C5	R1	7.39231742277876
53	C9	R1	7.25738784269265
53	C24	R1	7
53	C6	R1	7.45121111183233
53	C21	R1	7.15987133677839
53	C22	R1	7.19967234483636
53	C4	R1	6.93073733756289
53	C13	R1	7.22881869049588
53	C18	R1	7.32192809488736
53	C15	R1	6.94251450533924
53	C11	R1	7.36632221424582
53	C16	R1	7.36632221424582
53	C8	R1	7.28540221886225
53	C7	R1	7.3037807481771
54	C23	R1	7.33985000288462
54	C17	R1	7.60733031374961
54	C12	R1	7.38370429247405
54	C10	R1	7.4262647547021
54	C3	R1	7.2667865406949
54	C14	R1	7.19967234483636
54	C9	R1	7.29462074889163
54	C6	R1	7.33985000288462
54	C21	R1	7.44294349584873
54	C19	R1	7.02236781302845
54	C1	R1	7.25738784269265
54	C22	R1	7.28540221886225
54	C4	R1	7.10852445677817
54	C18	R1	7.31288295528436
54	C15	R1	7.49185309632967
54	C11	R1	7.45121111183233
54	C16	R1	7.06608919045777
54	C8	R1	7.28540221886225
54	C20	R1	7.15987133677839
54	C7	R1	7.12928301694497
55	C23	R1	7.06608919045777
55	C17	R1	6.94251450533924
55	C12	R1	7.06608919045777
55	C10	R1	7.06608919045777
55	C3	R1	7.03342300153745
55	C14	R1	7.57742882803575
55	C9	R1	7.29462074889163
55	C24	R1	7.09803208296053
55	C6	R1	7.13955135239879
55	C21	R1	7.4594316186373
55	C19	R1	7.38370429247405
55	C1	R1	7.14974711950468
55	C22	R1	7.44294349584873
55	C4	R1	7.34872815423108
55	C13	R1	7.06608919045777
55	C18	R1	7.37503943134692
55	C15	R1	7.07681559705083
55	C11	R1	7.12928301694497
55	C16	R1	7.14974711950468
55	C8	R1	7.17990909001493
55	C7	R1	7.22881869049588
56	C23	R1	6.79441586635011
56	C17	R1	6.91886323727459
56	C12	R1	7.36632221424582
56	C10	R1	7.20945336562895
56	C3	R1	7.15987133677839
56	C14	R1	7.4093909361377
56	C5	R1	6.98868468677217
56	C24	R1	7.16992500144231
56	C21	R1	7
56	C19	R1	7.12928301694497
56	C1	R1	7.04439411935845
56	C22	R1	6.84549005094437
56	C4	R1	7.17990909001493
56	C13	R1	7.36632221424582
56	C18	R1	7.3037807481771
56	C15	R1	7.40087943628218
56	C11	R1	6.93073733756289
56	C16	R1	7.22881869049588
56	C8	R1	6.74146698640115
56	C20	R1	7.4178525148859
56	C7	R1	7.34872815423108
57	C23	R1	7.16992500144231
57	C17	R1	7.10852445677817
57	C12	R1	7.01122725542325
57	C10	R1	7.09803208296053
57	C3	R1	7.25738784269265
57	C14	R1	7.2667865406949
57	C9	R1	7.02236781302845
57	C24	R1	7.24792751344359
57	C6	R1	7.21916852046216
57	C21	R1	7.01122725542325
57	C19	R1	7.4093909361377
57	C22	R1	6.88264304936184
57	C4	R1	7.23840473932508
57	C18	R1	7.15987133677839
57	C15	R1	7.28540221886225
57	C11	R1	7.39231742277876
57	C16	R1	7.02236781302845
57	C20	R1	7.12928301694497
57	C7	R1	7.09803208296053
58	C23	R1	7.07681559705083
58	C12	R1	7.2667865406949
58	C10	R1	7.20945336562895
58	C3	R1	6.85798099512757
58	C14	R1	7.14974711950468
58	C5	R1	7.22881869049588
58	C9	R1	7.22881869049588
58	C24	R1	7.45121111183233
58	C6	R1	7.24792751344359
58	C21	R1	7.32192809488736
58	C19	R1	7.35755200461808
58	C22	R1	6.94251450533924
58	C4	R1	7.02236781302845
58	C13	R1	6.98868468677217
58	C18	R1	7.27612440527424
58	C11	R1	7.3037807481771
58	C16	R1	7.23840473932508
58	C8	R1	7.4262647547021
58	C20	R1	7.12928301694497
58	C7	R1	7.4093909361377
59	C23	R1	7.08746284125034
59	C17	R1	7.28540221886225
59	C12	R1	7.10852445677817
59	C10	R1	7.24792751344359
59	C3	R1	7.33091687811462
59	C14	R1	7.29462074889163
59	C5	R1	7.38370429247405
59	C24	R1	7.24792751344359
59	C6	R1	7.08746284125034
59	C21	R1	6.52356195605701
59	C19	R1	6.95419631038687
59	C1	R1	6.8703647195834
59	C22	R1	7.23840473932508
59	C4	R1	7.09803208296053
59	C13	R1	6.91886323727459
59	C18	R1	7.33091687811462
59	C15	R1	7.56985560833095
59	C11	R1	7.02236781302845
59	C16	R1	7.16992500144231
59	C8	R1	6.83289001416474
59	C20	R1	6.98868468677217
59	C7	R1	7.12928301694497
60	C23	R1	7.05528243550119
60	C17	R1	7.34872815423108
60	C12	R1	7.29462074889163
60	C10	R1	7.07681559705083
60	C3	R1	7.35755200461808
60	C14	R1	7.32192809488736
60	C5	R1	7.54689445988764
60	C9	R1	7.40087943628218
60	C24	R1	7.14974711950468
60	C6	R1	7.55458885167764
60	C21	R1	7.28540221886225
60	C19	R1	7.36632221424582
60	C1	R1	6.91886323727459
60	C22	R1	7.31288295528436
60	C4	R1	7.67948009950545
60	C18	R1	7.15987133677839
60	C15	R1	7.23840473932508
60	C11	R1	7.22881869049588
60	C16	R1	7.14974711950468
60	C8	R1	6.91886323727459
60	C20	R1	7.07681559705083
60	C7	R1	7.13955135239879
61	C23	R1	6.94251450533924
61	C12	R1	6.95419631038687
61	C10	R1	7
61	C3	R1	7.49185309632967
61	C14	R1	7.11894107272351
61	C5	R1	7.01122725542325
61	C9	R1	7.20945336562895
61	C6	R1	7.2667865406949
61	C21	R1	7.32192809488736
61	C19	R1	7.29462074889163
61	C1	R1	7.17990909001493
61	C4	R1	7.14974711950468
61	C13	R1	7.10852445677817
61	C18	R1	7.2667865406949
61	C15	R1	7.04439411935845
61	C11	R1	7.28540221886225
61	C16	R1	7.01122725542325
61	C8	R1	7.36632221424582
61	C7	R1	7.18982455888002
62	C23	R1	6.8703647195834
62	C17	R1	7.07681559705083
62	C10	R1	7.04439411935845
62	C3	R1	7.18982455888002
62	C14	R1	6.82017896241519
62	C5	R1	7.29462074889163
62	C9	R1	7.09803208296053
62	C24	R1	7.20945336562895
62	C21	R1	7.37503943134692
62	C19	R1	7.16992500144231
62	C1	R1	7.12928301694497
62	C4	R1	6.96578428466209
62	C13	R1	7.35755200461808
62	C18	R1	7.32192809488736
62	C15	R1	7.19967234483636
62	C11	R1	7.36632221424582
62	C16	R1	7.37503943134692
62	C8	R1	7.02236781302845
62	C20	R1	7.37503943134692
62	C7	R1	7.32192809488736
63	C17	R1	7.29462074889163
63	C12	R1	7.05528243550119
63	C10	R1	6.84549005094437
63	C3	R1	7.24792751344359
63	C14	R1	7.33985000288462
63	C5	R1	7.22881869049588
63	C9	R1	7.4178525148859
63	C24	R1	7.01122725542325
63	C6	R1	7.10852445677817
63	C21	R1	7.15987133677839
63	C19	R1	7.21916852046216
63	C1	R1	6.98868468677217
63	C22	R1	6.89481776330794
63	C4	R1	7.18982455888002
63	C13	R1	7.03342300153745
63	C18	R1	6.8073549220576
63	C15	R1	7.23840473932508
63	C11	R1	6.88264304936184
63	C16	R1	7.25738784269265
63	C8	R1	7.17990909001493
63	C20	R1	7.04439411935845
63	C7	R1	7.23840473932508
64	C23	R1	7.33091687811462
64	C17	R1	7.48381577726426
64	C12	R1	7.53138146051631
64	C10	R1	7.28540221886225
64	C3	R1	6.83289001416474
64	C5	R1	7.20945336562895
64	C9	R1	7.44294349584873
64	C24	R1	7.06608919045777
64	C6	R1	7.33985000288462
64	C21	R1	7.15987133677839
64	C19	R1	7.32192809488736
64	C1	R1	7.56224242422107
64	C22	R1	7.53915881110803
64	C4	R1	7
64	C13	R1	7.21916852046216
64	C18	R1	7.5077946401987
64	C15	R1	7.2667865406949
64	C11	R1	7.2667865406949
64	C16	R1	7.13955135239879
64	C8	R1	7.15987133677839
64	C7	R1	7.06608919045777
65	C23	R1	7.10852445677817
65	C17	R1	6.8073549220576
65	C12	R1	7.03342300153745
65	C10	R1	6.8703647195834
65	C3	R1	7.14974711950468
65	C14	R1	7.25738784269265
65	C9	R1	7.27612440527424
65	C6	R1	7.33091687811462
65	C21	R1	7.16992500144231
65	C19	R1	7.11894107272351
65	C1	R1	7.19967234483636
65	C4	R1	7.09803208296053
65	C13	R1	6.91886323727459
65	C18	R1	7.17990909001493
65	C15	R1	6.95419631038687
65	C11	R1	7.10852445677817
65	C8	R1	7.467605550083
65	C7	R1	7.22881869049588
66	C23	R1	7.25738784269265
66	C17	R1	7.4262647547021
66	C12	R1	7.07681559705083
66	C10	R1	7.24792751344359
66	C3	R1	7.03342300153745
66	C14	R1	7.14974711950468
66	C9	R1	7.01122725542325
66	C24	R1	7.48381577726426
66	C6	R1	7.25738784269265
66	C21	R1	6.96578428466209
66	C19	R1	7.18982455888002
66	C1	R1	7.12928301694497
66	C22	R1	7.60733031374961
66	C18	R1	7.09803208296053
66	C15	R1	7.07681559705083
66	C16	R1	7.35755200461808
66	C8	R1	7.07681559705083
66	C20	R1	7.32192809488736
66	C7	R1	6.91886323727459
67	C23	R1	7.37503943134692
67	C17	R1	7.14974711950468
67	C12	R1	7.23840473932508
67	C10	R1	7.36632221424582
67	C14	R1	7.28540221886225
67	C5	R1	7.03342300153745
67	C9	R1	7.11894107272351
67	C24	R1	7.32192809488736
67	C6	R1	6.8703647195834
67	C21	R1	7.14974711950468
67	C19	R1	7.33985000288462
67	C1	R1	7.02236781302845
67	C22	R1	7.18982455888002
67	C4	R1	6.98868468677217
67	C13	R1	7.04439411935845
67	C18	R1	7.49984588708321
67	C15	R1	7.35755200461808
67	C11	R1	7.08746284125034
67	C16	R1	7.27612440527424
67	C8	R1	6.79441586635011
67	C20	R1	7.38370429247405
67	C7	R1	7.25738784269265
68	C17	R1	7.06608919045777
68	C12	R1	7.33985000288462
68	C10	R1	7.14974711950468
68	C3	R1	7.37503943134692
68	C14	R1	7.19967234483636
68	C9	R1	7.37503943134692
68	C24	R1	7.39231742277876
68	C6	R1	7.14974711950468
68	C21	R1	7.11894107272351
68	C19	R1	7.27612440527424
68	C1	R1	7.43462822763672
68	C22	R1	7.15987133677839
68	C4	R1	7.20945336562895
68	C13	R1	7.24792751344359
68	C18	R1	7.18982455888002
68	C15	R1	7.4178525148859
68	C11	R1	6.8703647195834
68	C16	R1	7.09803208296053
68	C8	R1	7.05528243550119
68	C20	R1	7.05528243550119
68	C7	R1	7.33985000288462
69	C23	R1	7.21916852046216
69	C17	R1	7.09803208296053
69	C12	R1	7.29462074889163
69	C10	R1	7.16992500144231
69	C3	R1	7.4178525148859
69	C14	R1	7.34872815423108
69	C24	R1	7.18982455888002
69	C6	R1	7.27612440527424
69	C21	R1	6.91886323727459
69	C19	R1	7.06608919045777
69	C1	R1	7.22881869049588
69	C22	R1	7.17990909001493
69	C4	R1	7.4178525148859
69	C13	R1	7.33985000288462
69	C18	R1	7.14974711950468
69	C15	R1	7.27612440527424
69	C11	R1	7.22881869049588
69	C16	R1	7.40087943628218
69	C8	R1	7.27612440527424
69	C20	R1	7.10852445677817
69	C7	R1	6.91886323727459
70	C23	R1	7.20945336562895
70	C17	R1	7.18982455888002
70	C12	R1	7.16992500144231
70	C10	R1	7.19967234483636
70	C3	R1	6.82017896241519
70	C14	R1	7.24792751344359
70	C5	R1	7.61470984411521
70	C9	R1	7.07681559705083
70	C24	R1	7.16992500144231
70	C6	R1	7.38370429247405
70	C21	R1	7.3037807481771
70	C19	R1	7.34872815423108
70	C1	R1	7.22881869049588
70	C22	R1	7.56985560833095
70	C13	R1	7.10852445677817
70	C18	R1	7.24792751344359
70	C15	R1	7.18982455888002
70	C11	R1	7.06608919045777
70	C16	R1	7.20945336562895
70	C8	R1	7.28540221886225
70	C20	R1	7.54689445988764
70	C7	R1	7.19967234483636
71	C23	R1	6.97727992349992
71	C17	R1	7.3037807481771
71	C12	R1	7.13955135239879
71	C10	R1	7.62205181945638
71	C3	R1	7.34872815423108
71	C5	R1	7.23840473932508
71	C9	R1	7.22881869049588
71	C24	R1	7.4178525148859
71	C6	R1	6.89481776330794
71	C21	R1	7
71	C19	R1	7.39231742277876
71	C1	R1	7.52356195605701
71	C22	R1	7.25738784269265
71	C4	R1	7.52356195605701
71	C15	R1	7.3037807481771
71	C11	R1	7.15987133677839
71	C16	R1	7.31288295528436
71	C8	R1	7.45121111183233
71	C20	R1	7.15987133677839
71	C7	R1	7.05528243550119
72	C17	R1	7.20945336562895
72	C12	R1	7.18982455888002
72	C10	R1	6.98868468677217
72	C3	R1	7.03342300153745
72	C14	R1	7.11894107272351
72	C5	R1	6.8073549220576
72	C9	R1	7.40087943628218
72	C24	R1	6.89481776330794
72	C21	R1	7.11894107272351
72	C19	R1	7.24792751344359
72	C1	R1	7.59991284218713
72	C22	R1	6.8703647195834
72	C4	R1	7.17990909001493
72	C13	R1	7.04439411935845
72	C18	R1	7.31288295528436
72	C15	R1	7.03342300153745
72	C11	R1	7.18982455888002
72	C16	R1	7.25738784269265
72	C8	R1	7.28540221886225
72	C20	R1	7.44294349584873
72	C7	R1	7.2667865406949
73	C23	R1	6.96578428466209
73	C17	R1	6.96578428466209
73	C12	R1	7.23840473932508
73	C10	R1	7.33985000288462
73	C3	R1	7.40087943628218
73	C14	R1	7.08746284125034
73	C5	R1	7.3037807481771
73	C9	R1	7.39231742277876
73	C24	R1	7.31288295528436
73	C6	R1	7.07681559705083
73	C21	R1	7.28540221886225
73	C19	R1	7.06608919045777
73	C1	R1	7.4178525148859
73	C22	R1	7.14974711950468
73	C4	R1	7.01122725542325
73	C13	R1	7.31288295528436
73	C18	R1	6.82017896241519
73	C15	R1	7.05528243550119
73	C11	R1	7.39231742277876
73	C16	R1	6.96578428466209
73	C8	R1	7
73	C20	R1	7.51569983828404
73	C7	R1	7.44294349584873
74	C23	R1	7.17990909001493
74	C17	R1	7.32192809488736
74	C12	R1	7.53915881110803
74	C3	R1	7.29462074889163
74	C14	R1	7.28540221886225
74	C5	R1	7.13955135239879
74	C9	R1	7.53915881110803
74	C24	R1	7.39231742277876
74	C6	R1	7.10852445677817
74	C21	R1	7.09803208296053
74	C1	R1	7.4262647547021
74	C22	R1	7.52356195605701
74	C4	R1	6.90689059560852
74	C13	R1	7.18982455888002
74	C18	R1	7.45121111183233
74	C15	R1	7.12928301694497
74	C11	R1	7.43462822763672
74	C16	R1	7.3037807481771
74	C8	R1	7.34872815423108
74	C20	R1	7.15987133677839
75	C23	R1	7.44294349584873
75	C17	R1	7.33985000288462
75	C12	R1	7.13955135239879
75	C10	R1	7.09803208296053
75	C14	R1	7.14974711950468
75	C5	R1	7.25738784269265
75	C24	R1	7.2667865406949
75	C6	R1	7.11894107272351
75	C21	R1	6.88264304936184
75	C19	R1	7.2667865406949
75	C22	R1	7.37503943134692
75	C4	R1	7.04439411935845
75	C13	R1	6.94251450533924
75	C18	R1	7.16992500144231
75	C15	R1	7.09803208296053
75	C11	R1	7.27612440527424
75	C16	R1	7.21916852046216
75	C8	R1	7.4262647547021
75	C20	R1	7.39231742277876
75	C7	R1	7.5077946401987
76	C23	R1	7.02236781302845
76	C17	R1	7.2667865406949
76	C12	R1	7.49185309632967
76	C10	R1	7.2667865406949
76	C3	R1	6.96578428466209
76	C14	R1	7.12928301694497
76	C5	R1	6.93073733756289
76	C24	R1	7.34872815423108
76	C6	R1	7.12928301694497
76	C21	R1	7.05528243550119
76	C1	R1	7.48381577726426
76	C22	R1	7.2667865406949
76	C4	R1	7.4262647547021
76	C13	R1	7.24792751344359
76	C15	R1	7.27612440527424
76	C11	R1	7.14974711950468
76	C16	R1	7.20945336562895
76	C8	R1	7.23840473932508
76	C20	R1	6.91886323727459
76	C7	R1	7.2667865406949
77	C23	R1	7.35755200461808
77	C12	R1	7.16992500144231
77	C10	R1	7.20945336562895
77	C3	R1	7.36632221424582
77	C14	R1	7.33985000288462
77	C5	R1	7.29462074889163
77	C9	R1	7.38370429247405
77	C24	R1	7.01122725542325
77	C6	R1	6.93073733756289
77	C21	R1	6.94251450533924
77	C19	R1	7.04439411935845
77	C1	R1	7.10852445677817
77	C22	R1	7.2667865406949
77	C4	R1	7.07681559705083
77	C13	R1	7.28540221886225
77	C11	R1	7.10852445677817
77	C16	R1	7.53138146051631
77	C8	R1	7.40087943628218
77	C20	R1	7.49984588708321
77	C7	R1	7.02236781302845
78	C23	R1	7.18982455888002
78	C17	R1	7.13955135239879
78	C12	R1	7.35755200461808
78	C10	R1	7.10852445677817
78	C3	R1	7.19967234483636
78	C14	R1	7.12928301694497
78	C5	R1	7.32192809488736
78	C9	R1	7.51569983828404
78	C24	R1	7.10852445677817
78	C6	R1	7.32192809488736
78	C21	R1	6.95419631038687
78	C1	R1	7.34872815423108
78	C22	R1	7.06608919045777
78	C4	R1	6.84549005094437
78	C13	R1	6.96578428466209
78	C18	R1	7.06608919045777
78	C15	R1	7.21916852046216
78	C11	R1	7.17990909001493
78	C16	R1	7.31288295528436
78	C8	R1	7.33091687811462
78	C20	R1	7.36632221424582
79	C23	R1	7.2667865406949
79	C17	R1	7.4093909361377
79	C12	R1	7.22881869049588
79	C10	R1	7.16992500144231
79	C3	R1	7.19967234483636
79	C14	R1	7.2667865406949
79	C5	R1	7.28540221886225
79	C9	R1	7.20945336562895
79	C24	R1	7.31288295528436
79	C6	R1	7.31288295528436
79	C21	R1	7.3037807481771
79	C19	R1	7.40087943628218
79	C22	R1	7.34872815423108
79	C4	R1	7.15987133677839
79	C13	R1	7.13955135239879
79	C18	R1	7.36632221424582
79	C15	R1	7.36632221424582
79	C11	R1	7.23840473932508
79	C8	R1	7.35755200461808
79	C20	R1	7.33091687811462
79	C7	R1	6.90689059560852
80	C23	R1	7.24792751344359
80	C17	R1	7.06608919045777
80	C12	R1	7.67948009950545
80	C10	R1	7.06608919045777
80	C5	R1	7.08746284125034
80	C9	R1	7.56985560833095
80	C24	R1	7.28540221886225
80	C21	R1	7.3037807481771
80	C19	R1	7.18982455888002
80	C22	R1	7.33985000288462
80	C4	R1	7.36632221424582
80	C13	R1	7.09803208296053
80	C18	R1	7.22881869049588
80	C15	R1	7.11894107272351
80	C11	R1	7.32192809488736
80	C16	R1	7.08746284125034
80	C8	R1	7.09803208296053
80	C20	R1	7.4093909361377
80	C7	R1	7.04439411935845
81	C23	R1	7.20945336562895
81	C17	R1	7.2667865406949
81	C12	R1	7.06608919045777
81	C10	R1	7.48381577726426
81	C3	R1	7.51569983828404
81	C14	R1	6.95419631038687
81	C5	R1	7.06608919045777
81	C9	R1	6.89481776330794
81	C24	R1	7.2667865406949
81	C6	R1	7.22881869049588
81	C19	R1	7.2667865406949
81	C1	R1	7.08746284125034
81	C22	R1	7.24792751344359
81	C4	R1	7.32192809488736
81	C13	R1	7.17990909001493
81	C18	R1	7.28540221886225
81	C15	R1	6.76818432477693
81	C11	R1	6.98868468677217
81	C8	R1	7.33091687811462
81	C20	R1	7.07681559705083
81	C7	R1	7.4178525148859
82	C23	R1	7.29462074889163
82	C17	R1	7.14974711950468
82	C12	R1	7.17990909001493
82	C10	R1	7.29462074889163
82	C3	R1	7.19967234483636
82	C14	R1	7.32192809488736
82	C5	R1	7.06608919045777
82	C9	R1	6.95419631038687
82	C24	R1	7.22881869049588
82	C6	R1	6.95419631038687
82	C19	R1	7.01122725542325
82	C1	R1	6.58496250072116
82	C22	R1	7.59245703726808
82	C4	R1	7.45121111183233
82	C13	R1	7.33091687811462
82	C18	R1	7.14974711950468
82	C11	R1	7.21916852046216
82	C16	R1	7.15987133677839
82	C8	R1	6.79441586635011
82	C20	R1	6.8703647195834
82	C7	R1	7.21916852046216
83	C17	R1	7.10852445677817
83	C12	R1	7.29462074889163
83	C10	R1	7.71424551766612
83	C3	R1	7.20945336562895
83	C14	R1	7.32192809488736
83	C5	R1	7.467605550083
83	C9	R1	6.88264304936184
83	C24	R1	7.11894107272351
83	C6	R1	7.23840473932508
83	C21	R1	6.97727992349992
83	C1	R1	7.19967234483636
83	C22	R1	7.03342300153745
83	C13	R1	7.32192809488736
83	C18	R1	7.06608919045777
83	C15	R1	7.22881869049588
83	C11	R1	7.25738784269265
83	C16	R1	7.35755200461808
83	C8	R1	7.13955135239879
83	C20	R1	7.08746284125034
83	C7	R1	7.06608919045777
84	C23	R1	7.23840473932508
84	C17	R1	6.85798099512757
84	C12	R1	7.2667865406949
84	C3	R1	6.84549005094437
84	C14	R1	7.11894107272351
84	C5	R1	7.18982455888002
84	C9	R1	7.59245703726808
84	C24	R1	7.14974711950468
84	C6	R1	7.2667865406949
84	C21	R1	7.21916852046216
84	C19	R1	7.4178525148859
84	C1	R1	7.5077946401987
84	C4	R1	7.22881869049588
84	C13	R1	7.44294349584873
84	C18	R1	7.45121111183233
84	C15	R1	7.02236781302845
84	C11	R1	7.33985000288462
84	C16	R1	7.31288295528436
84	C8	R1	7.04439411935845
84	C20	R1	7.4594316186373
84	C7	R1	7.39231742277876
85	C23	R1	7.31288295528436
85	C17	R1	7.06608919045777
85	C12	R1	7.21916852046216
85	C10	R1	7.53138146051631
85	C14	R1	7.22881869049588
85	C5	R1	7.36632221424582
85	C9	R1	7.17990909001493
85	C24	R1	7.33091687811462
85	C6	R1	7.13955135239879
85	C21	R1	7.40087943628218
85	C19	R1	7.18982455888002
85	C1	R1	7.17990909001493
85	C22	R1	7.07681559705083
85	C4	R1	7.13955135239879
85	C18	R1	7.29462074889163
85	C15	R1	7.22881869049588
85	C11	R1	7.10852445677817
85	C16	R1	7.38370429247405
85	C8	R1	6.98868468677217
85	C20	R1	7.29462074889163
85	C7	R1	7.27612440527424
86	C23	R1	7.51569983828404
86	C17	R1	7.02236781302845
86	C12	R1	7.4757334309664
86	C10	R1	7.32192809488736
86	C3	R1	7.15987133677839
86	C14	R1	7.37503943134692
86	C5	R1	7.17990909001493
86	C9	R1	7.467605550083
86	C24	R1	6.97727992349992
86	C6	R1	7.08746284125034
86	C19	R1	7.56985560833095
86	C1	R1	7.27612440527424
86	C22	R1	7.16992500144231
86	C4	R1	7.10852445677817
86	C13	R1	7.33091687811462
86	C18	R1	7.23840473932508
86	C11	R1	6.85798099512757
86	C16	R1	7.33091687811462
86	C8	R1	7.44294349584873
86	C20	R1	7.10852445677817
86	C7	R1	7.31288295528436
87	C23	R1	7.35755200461808
87	C17	R1	7.29462074889163
87	C12	R1	6.97727992349992
87	C10	R1	7.09803208296053
87	C3	R1	7.4594316186373
87	C14	R1	7.15987133677839
87	C9	R1	7.29462074889163
87	C24	R1	6.89481776330794
87	C6	R1	7.13955135239879
87	C21	R1	7.16992500144231
87	C19	R1	7.4178525148859
87	C1	R1	6.95419631038687
87	C22	R1	7.19967234483636
87	C4	R1	7.27612440527424
87	C13	R1	7.55458885167764
87	C18	R1	7.17990909001493
87	C15	R1	7.03342300153745
87	C11	R1	7.32192809488736
87	C16	R1	7.01122725542325
87	C20	R1	7.09803208296053
88	C17	R1	7.23840473932508
88	C12	R1	7.14974711950468
88	C3	R1	7.37503943134692
88	C14	R1	7.59991284218713
88	C5	R1	6.88264304936184
88	C9	R1	7.17990909001493
88	C24	R1	7.12928301694497
88	C6	R1	7.12928301694497
88	C21	R1	7.24792751344359
88	C19	R1	7.07681559705083
88	C1	R1	7.35755200461808
88	C22	R1	7.08746284125034
88	C4	R1	6.7279204545632
88	C13	R1	7.51569983828404
88	C18	R1	7.29462074889163
88	C15	R1	6.96578428466209
88	C16	R1	7.25738784269265
88	C8	R1	7.20945336562895
88	C20	R1	7.5077946401987
88	C7	R1	7.04439411935845
89	C23	R1	7.20945336562895
89	C17	R1	7.20945336562895
89	C12	R1	7.17990909001493
89	C10	R1	7.37503943134692
89	C3	R1	7.15987133677839
89	C14	R1	6.76818432477693
89	C5	R1	7.13955135239879
89	C9	R1	7.07681559705083
89	C24	R1	7.61470984411521
89	C6	R1	7.01122725542325
89	C21	R1	7.33091687811462
89	C19	R1	7.19967234483636
89	C1	R1	7.24792751344359
89	C22	R1	7.07681559705083
89	C13	R1	7.04439411935845
89	C15	R1	7.05528243550119
89	C11	R1	7.24792751344359
89	C16	R1	7.33091687811462
89	C8	R1	7.35755200461808
89	C20	R1	7.10852445677817
89	C7	R1	7.2667865406949
90	C23	R1	7.44294349584873
90	C17	R1	7.48381577726426
90	C12	R1	7.4757334309664
90	C10	R1	6.94251450533924
90	C3	R1	7.10852445677817
90	C5	R1	7.17990909001493
90	C9	R1	7.06608919045777
90	C24	R1	6.90689059560852
90	C6	R1	7.27612440527424
90	C21	R1	7.34872815423108
90	C19	R1	7.22881869049588
90	C1	R1	7.27612440527424
90	C4	R1	7.21916852046216
90	C13	R1	7.20945336562895
90	C15	R1	7.3037807481771
90	C11	R1	7.36632221424582
90	C16	R1	7.27612440527424
90	C8	R1	7.24792751344359
90	C20	R1	7.31288295528436
90	C7	R1	6.76818432477693
91	C17	R1	7.03342300153745
91	C12	R1	7.23840473932508
91	C10	R1	7.4178525148859
91	C3	R1	6.98868468677217
91	C14	R1	7.3037807481771
91	C5	R1	7.33091687811462
91	C9	R1	7.27612440527424
91	C24	R1	7.22881869049588
91	C6	R1	7.17990909001493
91	C21	R1	7.03342300153745
91	C19	R1	7.39231742277876
91	C1	R1	7.32192809488736
91	C22	R1	6.95419631038687
91	C4	R1	6.96578428466209
91	C13	R1	7.13955135239879
91	C18	R1	7.31288295528436
91	C15	R1	7.35755200461808
91	C11	R1	7.08746284125034
91	C16	R1	6.8073549220576
91	C20	R1	7.13955135239879
91	C7	R1	6.91886323727459
92	C23	R1	7.15987133677839
92	C17	R1	6.82017896241519
92	C10	R1	7.22881869049588
92	C3	R1	7.3037807481771
92	C14	R1	7.45121111183233
92	C5	R1	7.06608919045777
92	C9	R1	6.91886323727459
92	C24	R1	7.45121111183233
92	C6	R1	7.06608919045777
92	C21	R1	7.05528243550119
92	C19	R1	7.3037807481771
92	C1	R1	7.11894107272351
92	C22	R1	7.56985560833095
92	C4	R1	7.467605550083
92	C13	R1	7.11894107272351
92	C15	R1	7.37503943134692
92	C11	R1	7.22881869049588
92	C16	R1	7.34872815423108
92	C8	R1	7.24792751344359
92	C20	R1	7.16992500144231
92	C7	R1	6.7279204545632
93	C23	R1	7.10852445677817
93	C17	R1	7.28540221886225
93	C12	R1	7.24792751344359
93	C10	R1	7.28540221886225
93	C3	R1	7
93	C14	R1	7.39231742277876
93	C5	R1	7.11894107272351
93	C9	R1	7.39231742277876
93	C24	R1	7.20945336562895
93	C6	R1	7.34872815423108
93	C19	R1	7.34872815423108
93	C1	R1	7.17990909001493
93	C22	R1	7.38370429247405
93	C4	R1	7.58496250072116
93	C18	R1	7.27612440527424
93	C15	R1	7.14974711950468
93	C16	R1	7.19967234483636
93	C8	R1	7.37503943134692
93	C20	R1	7.35755200461808
93	C7	R1	7.06608919045777
94	C23	R1	6.95419631038687
94	C17	R1	7.02236781302845
94	C12	R1	7.3037807481771
94	C10	R1	7.24792751344359
94	C3	R1	7.14974711950468
94	C14	R1	7.31288295528436
94	C5	R1	6.88264304936184
94	C9	R1	6.97727992349992
94	C24	R1	7.02236781302845
94	C21	R1	7.24792751344359
94	C19	R1	7.43462822763672
94	C1	R1	7.06608919045777
94	C22	R1	7.23840473932508
94	C4	R1	7.05528243550119
94	C13	R1	7.13955135239879
94	C18	R1	7.53138146051631
94	C15	R1	7.09803208296053
94	C11	R1	7.15987133677839
94	C16	R1	7.27612440527424
94	C8	R1	7.28540221886225
94	C20	R1	7.2667865406949
94	C7	R1	7.10852445677817
95	C23	R1	7.21916852046216
95	C17	R1	7.38370429247405
95	C12	R1	6.7279204545632
95	C10	R1	7.33985000288462
95	C3	R1	7.2667865406949
95	C14	R1	7.38370429247405
95	C5	R1	7.51569983828404
95	C24	R1	7.68650052718322
95	C6	R1	7.20945336562895
95	C21	R1	7.02236781302845
95	C19	R1	7.49984588708321
95	C1	R1	6.88264304936184
95	C22	R1	7.70735913208088
95	C4	R1	7.20945336562895
95	C13	R1	7.15987133677839
95	C18	R1	7.49185309632967
95	C15	R1	7.33091687811462
95	C11	R1	6.94251450533924
95	C16	R1	7.40087943628218
95	C8	R1	7.27612440527424
95	C20	R1	7.53915881110803
95	C7	R1	7.3037807481771
96	C23	R1	6.88264304936184
96	C17	R1	6.91886323727459
96	C12	R1	7.15987133677839
96	C10	R1	7.34872815423108
96	C3	R1	7.52356195605701
96	C9	R1	7.21916852046216
96	C24	R1	7.03342300153745
96	C6	R1	7.13955135239879
96	C21	R1	7.08746284125034
96	C19	R1	6.84549005094437
96	C22	R1	7.22881869049588
96	C4	R1	7.23840473932508
96	C18	R1	7.10852445677817
96	C15	R1	7.27612440527424
96	C11	R1	7.43462822763672
96	C16	R1	7.20945336562895
96	C8	R1	7.06608919045777
96	C7	R1	7.44294349584873
97	C23	R1	7.31288295528436
97	C17	R1	7.36632221424582
97	C12	R1	7.60733031374961
97	C10	R1	7.22881869049588
97	C3	R1	7.40087943628218
97	C5	R1	7.22881869049588
97	C24	R1	6.85798099512757
97	C6	R1	7.10852445677817
97	C21	R1	7.38370429247405
97	C19	R1	7.36632221424582
97	C1	R1	7.14974711950468
97	C22	R1	7.27612440527424
97	C4	R1	7.25738784269265
97	C13	R1	7.2667865406949
97	C18	R1	7.44294349584873
97	C11	R1	6.89481776330794
97	C16	R1	7.10852445677817
97	C8	R1	7.14974711950468
97	C20	R1	7.06608919045777
97	C7	R1	6.93073733756289
98	C23	R1	7.05528243550119
98	C17	R1	7.11894107272351
[truncated: 14,536 more rows]
