# Supplementary material for: Stochastic modelling of single-cell gene expression adaptation reveals non-genomic contribution to evolution of tumor subclones
Source: bioRxiv. 2024 Apr 20:2024.04.17.588869. Preprint. [Version 1] doi: 10.1101/2024.04.17.588869 (PMC11071284; doi:10.1101/2024.04.17.588869)
Supplement: Supplement 2 [file media-2.zip › Supplementary Files/Simulated Data/Constrained_Simulation/tr_1_sq_.15_r_150_a_1.csv]

gene	species	replicate	exprval
1	C23	R1	7.29462074889163
1	C17	R1	7.01122725542325
1	C10	R1	7.53138146051631
1	C3	R1	7.18982455888002
1	C14	R1	7.73470962022584
1	C5	R1	7.29462074889163
1	C9	R1	7.25738784269265
1	C24	R1	7.07681559705083
1	C6	R1	7.14974711950468
1	C21	R1	7.21916852046216
1	C1	R1	7.52356195605701
1	C22	R1	7.23840473932508
1	C4	R1	7.22881869049588
1	C13	R1	7.04439411935845
1	C18	R1	7.4262647547021
1	C11	R1	7.19967234483636
1	C8	R1	7.4262647547021
1	C7	R1	7.02236781302845
2	C23	R1	7.29462074889163
2	C17	R1	7.19967234483636
2	C12	R1	7.4757334309664
2	C10	R1	7.11894107272351
2	C3	R1	7.28540221886225
2	C14	R1	7.37503943134692
2	C9	R1	7.2667865406949
2	C6	R1	7.38370429247405
2	C19	R1	7.03342300153745
2	C1	R1	7.38370429247405
2	C13	R1	7.36632221424582
2	C18	R1	7.25738784269265
2	C15	R1	7.05528243550119
2	C11	R1	7.22881869049588
2	C16	R1	6.93073733756289
2	C8	R1	7.22881869049588
2	C20	R1	7.17990909001493
2	C7	R1	7.35755200461808
3	C23	R1	7.15987133677839
3	C17	R1	7.19967234483636
3	C12	R1	7.37503943134692
3	C10	R1	7.5077946401987
3	C3	R1	7.4093909361377
3	C14	R1	7.3037807481771
3	C5	R1	7.17990909001493
3	C9	R1	7.17990909001493
3	C24	R1	7.18982455888002
3	C6	R1	7.33091687811462
3	C21	R1	7.22881869049588
3	C19	R1	6.94251450533924
3	C1	R1	7.13955135239879
3	C22	R1	7.22881869049588
3	C4	R1	7.4178525148859
3	C13	R1	7.07681559705083
3	C18	R1	7
3	C15	R1	7.10852445677817
3	C11	R1	6.90689059560852
3	C16	R1	7.38370429247405
3	C8	R1	7.28540221886225
3	C20	R1	7.27612440527424
3	C7	R1	7.18982455888002
4	C23	R1	7.18982455888002
4	C17	R1	7.15987133677839
4	C12	R1	7.12928301694497
4	C3	R1	7.15987133677839
4	C5	R1	7
4	C9	R1	7.53915881110803
4	C24	R1	7.02236781302845
4	C6	R1	7.53915881110803
4	C21	R1	7.07681559705083
4	C19	R1	7.32192809488736
4	C1	R1	7.25738784269265
4	C22	R1	6.93073733756289
4	C4	R1	7.11894107272351
4	C18	R1	7.14974711950468
4	C15	R1	7.19967234483636
4	C11	R1	7.24792751344359
4	C16	R1	7.14974711950468
4	C8	R1	7.3037807481771
4	C20	R1	7.20945336562895
4	C7	R1	7.4594316186373
5	C23	R1	7.23840473932508
5	C17	R1	7.45121111183233
5	C12	R1	6.88264304936184
5	C10	R1	7.05528243550119
5	C3	R1	7.4262647547021
5	C14	R1	7.22881869049588
5	C5	R1	7.34872815423108
5	C9	R1	7.23840473932508
5	C24	R1	7.36632221424582
5	C21	R1	7
5	C19	R1	7.19967234483636
5	C1	R1	7.4093909361377
5	C22	R1	7.31288295528436
5	C4	R1	7.28540221886225
5	C13	R1	7.32192809488736
5	C18	R1	7.10852445677817
5	C15	R1	7.4178525148859
5	C11	R1	7.4178525148859
5	C16	R1	7.07681559705083
5	C8	R1	7.08746284125034
5	C7	R1	7.12928301694497
6	C23	R1	7.28540221886225
6	C17	R1	7.05528243550119
6	C12	R1	7.2667865406949
6	C10	R1	7.27612440527424
6	C3	R1	7.20945336562895
6	C14	R1	7.20945336562895
6	C5	R1	7.17990909001493
6	C9	R1	7.13955135239879
6	C24	R1	7.20945336562895
6	C6	R1	7.38370429247405
6	C21	R1	7.14974711950468
6	C19	R1	7.27612440527424
6	C22	R1	7.08746284125034
6	C18	R1	7.09803208296053
6	C15	R1	7.29462074889163
6	C11	R1	7.35755200461808
6	C16	R1	7.13955135239879
6	C8	R1	7.2667865406949
6	C20	R1	7.24792751344359
6	C7	R1	7.14974711950468
7	C23	R1	7.36632221424582
7	C17	R1	7.02236781302845
7	C12	R1	7.11894107272351
7	C10	R1	7.05528243550119
7	C3	R1	7.37503943134692
7	C14	R1	7.15987133677839
7	C5	R1	7.15987133677839
7	C9	R1	7.23840473932508
7	C6	R1	7.55458885167764
7	C21	R1	7.07681559705083
7	C19	R1	7.15987133677839
7	C1	R1	7.19967234483636
7	C4	R1	7.17990909001493
7	C13	R1	7.37503943134692
7	C18	R1	6.83289001416474
7	C15	R1	7.2667865406949
7	C11	R1	7.467605550083
7	C8	R1	7.2667865406949
7	C20	R1	7.08746284125034
7	C7	R1	6.90689059560852
8	C17	R1	7.48381577726426
8	C12	R1	6.94251450533924
8	C10	R1	7.31288295528436
8	C3	R1	7.27612440527424
8	C5	R1	7.53915881110803
8	C9	R1	7.17990909001493
8	C24	R1	7.09803208296053
8	C6	R1	7.29462074889163
8	C21	R1	6.94251450533924
8	C19	R1	7.12928301694497
8	C1	R1	7.17990909001493
8	C22	R1	7.11894107272351
8	C4	R1	7.34872815423108
8	C13	R1	6.85798099512757
8	C18	R1	7.08746284125034
8	C15	R1	7.20945336562895
8	C11	R1	7.14974711950468
8	C16	R1	7.19967234483636
8	C8	R1	7.4093909361377
8	C7	R1	7.3037807481771
9	C23	R1	7.10852445677817
9	C17	R1	7.16992500144231
9	C12	R1	7.32192809488736
9	C3	R1	6.88264304936184
9	C14	R1	7.21916852046216
9	C5	R1	7.09803208296053
9	C9	R1	7.4594316186373
9	C24	R1	7.23840473932508
9	C6	R1	7.27612440527424
9	C21	R1	7.48381577726426
9	C19	R1	7.18982455888002
9	C1	R1	7.37503943134692
9	C22	R1	7.34872815423108
9	C4	R1	7.03342300153745
9	C13	R1	7.25738784269265
9	C18	R1	7.23840473932508
9	C15	R1	7.52356195605701
9	C11	R1	7.23840473932508
9	C16	R1	7.22881869049588
9	C8	R1	7.2667865406949
9	C20	R1	7.04439411935845
9	C7	R1	7.11894107272351
10	C23	R1	7.4093909361377
10	C17	R1	7.36632221424582
10	C12	R1	7.35755200461808
10	C10	R1	7.11894107272351
10	C3	R1	7.03342300153745
10	C14	R1	7.23840473932508
10	C9	R1	7.49984588708321
10	C24	R1	7.58496250072116
10	C6	R1	7.35755200461808
10	C21	R1	7.29462074889163
10	C1	R1	7.17990909001493
10	C22	R1	7.23840473932508
10	C13	R1	7.28540221886225
10	C18	R1	7.12928301694497
10	C15	R1	7.10852445677817
10	C11	R1	7.21916852046216
10	C16	R1	7.15987133677839
10	C8	R1	7.16992500144231
10	C20	R1	7.17990909001493
10	C7	R1	6.93073733756289
11	C23	R1	7.34872815423108
11	C12	R1	7.61470984411521
11	C10	R1	7.23840473932508
11	C3	R1	7.16992500144231
11	C14	R1	7.20945336562895
11	C5	R1	7.33985000288462
11	C24	R1	7.10852445677817
11	C6	R1	7.4178525148859
11	C21	R1	6.91886323727459
11	C19	R1	7.29462074889163
11	C1	R1	7.02236781302845
11	C22	R1	7.09803208296053
11	C13	R1	7.40087943628218
11	C18	R1	7.25738784269265
11	C15	R1	7.36632221424582
11	C11	R1	6.94251450533924
11	C16	R1	7.34872815423108
11	C8	R1	7.24792751344359
11	C20	R1	7.20945336562895
11	C7	R1	6.91886323727459
12	C23	R1	6.83289001416474
12	C17	R1	7.35755200461808
12	C12	R1	7.38370429247405
12	C10	R1	7.17990909001493
12	C3	R1	7.28540221886225
12	C14	R1	7.467605550083
12	C5	R1	7.56224242422107
12	C9	R1	7.4262647547021
12	C24	R1	7.36632221424582
12	C6	R1	7.3037807481771
12	C21	R1	7.33985000288462
12	C19	R1	7.29462074889163
12	C1	R1	7.31288295528436
12	C22	R1	6.84549005094437
12	C4	R1	7.18982455888002
12	C13	R1	7.20945336562895
12	C15	R1	7.10852445677817
12	C11	R1	7.56224242422107
12	C16	R1	7.12928301694497
12	C8	R1	7.16992500144231
12	C20	R1	7.3037807481771
12	C7	R1	7.13955135239879
13	C23	R1	7.23840473932508
13	C17	R1	7.17990909001493
13	C12	R1	7.27612440527424
13	C10	R1	7.39231742277876
13	C14	R1	7.33091687811462
13	C5	R1	6.90689059560852
13	C9	R1	7.29462074889163
13	C24	R1	7.17990909001493
13	C6	R1	7.52356195605701
13	C21	R1	7.40087943628218
13	C19	R1	7.4093909361377
13	C1	R1	7.33091687811462
13	C22	R1	7.11894107272351
13	C4	R1	7.19967234483636
13	C13	R1	7.25738784269265
13	C18	R1	7.59991284218713
13	C11	R1	7.38370429247405
13	C16	R1	7.15987133677839
13	C8	R1	7.36632221424582
13	C20	R1	7.18982455888002
13	C7	R1	7.27612440527424
14	C23	R1	7.03342300153745
14	C17	R1	7.31288295528436
14	C12	R1	7.09803208296053
14	C10	R1	6.96578428466209
14	C3	R1	7.07681559705083
14	C14	R1	7
14	C5	R1	7.12928301694497
14	C9	R1	7.20945336562895
14	C24	R1	7.37503943134692
14	C6	R1	7.28540221886225
14	C19	R1	7.11894107272351
14	C1	R1	7.22881869049588
14	C22	R1	7.10852445677817
14	C4	R1	7.12928301694497
14	C13	R1	7.07681559705083
14	C18	R1	7.19967234483636
14	C15	R1	7.467605550083
14	C11	R1	7.14974711950468
14	C16	R1	7.18982455888002
14	C8	R1	7.4093909361377
14	C20	R1	7.01122725542325
14	C7	R1	7.34872815423108
15	C23	R1	7.43462822763672
15	C17	R1	7.08746284125034
15	C12	R1	7.29462074889163
15	C10	R1	7.16992500144231
15	C3	R1	7.08746284125034
15	C14	R1	6.59991284218713
15	C5	R1	7.36632221424582
15	C9	R1	7.20945336562895
15	C24	R1	7.33091687811462
15	C6	R1	7.18982455888002
15	C21	R1	7.32192809488736
15	C19	R1	7.29462074889163
15	C1	R1	7.13955135239879
15	C22	R1	7.22881869049588
15	C4	R1	7.29462074889163
15	C13	R1	7.4093909361377
15	C18	R1	7.22881869049588
15	C15	R1	7.27612440527424
15	C11	R1	7.14974711950468
15	C20	R1	7.12928301694497
16	C23	R1	7.07681559705083
16	C17	R1	7.15987133677839
16	C12	R1	6.88264304936184
16	C10	R1	7.17990909001493
16	C3	R1	7.22881869049588
16	C14	R1	7.13955135239879
16	C5	R1	7.4594316186373
16	C9	R1	7.31288295528436
16	C24	R1	7.25738784269265
16	C6	R1	7.19967234483636
16	C21	R1	7.20945336562895
16	C1	R1	7.14974711950468
16	C22	R1	7.24792751344359
16	C4	R1	7.17990909001493
16	C13	R1	7.13955135239879
16	C18	R1	7.20945336562895
16	C15	R1	7.40087943628218
16	C11	R1	7.52356195605701
16	C16	R1	7.10852445677817
16	C8	R1	7.35755200461808
16	C20	R1	7.22881869049588
16	C7	R1	7.22881869049588
17	C23	R1	7.19967234483636
17	C12	R1	7.17990909001493
17	C10	R1	6.84549005094437
17	C3	R1	7.16992500144231
17	C14	R1	6.82017896241519
17	C5	R1	7.4093909361377
17	C9	R1	7.19967234483636
17	C21	R1	7.20945336562895
17	C19	R1	7.24792751344359
17	C1	R1	7.22881869049588
17	C22	R1	7.01122725542325
17	C4	R1	7.02236781302845
17	C18	R1	7.16992500144231
17	C15	R1	7.20945336562895
17	C11	R1	7.06608919045777
17	C16	R1	7.17990909001493
17	C8	R1	7.22881869049588
17	C20	R1	7.4178525148859
17	C7	R1	7.59991284218713
18	C23	R1	7.23840473932508
18	C17	R1	7.25738784269265
18	C12	R1	7.08746284125034
18	C10	R1	7.2667865406949
18	C3	R1	7.2667865406949
18	C14	R1	7.40087943628218
18	C5	R1	7.29462074889163
18	C9	R1	7.12928301694497
18	C24	R1	7.37503943134692
18	C6	R1	6.8073549220576
18	C21	R1	7.35755200461808
18	C19	R1	7.4262647547021
18	C1	R1	7.18982455888002
18	C22	R1	7.05528243550119
18	C4	R1	7.14974711950468
18	C13	R1	7.16992500144231
18	C18	R1	7.31288295528436
18	C11	R1	6.94251450533924
18	C8	R1	6.96578428466209
18	C20	R1	7.33985000288462
18	C7	R1	7.39231742277876
19	C17	R1	7.48381577726426
19	C12	R1	7.35755200461808
19	C10	R1	7.19967234483636
19	C3	R1	7.11894107272351
19	C14	R1	7.3037807481771
19	C5	R1	7.09803208296053
19	C9	R1	7.56224242422107
19	C24	R1	7.05528243550119
19	C1	R1	6.94251450533924
19	C22	R1	7.09803208296053
19	C4	R1	7.18982455888002
19	C13	R1	7.21916852046216
19	C18	R1	7.15987133677839
19	C15	R1	7.4093909361377
19	C11	R1	7.18982455888002
19	C16	R1	7.53915881110803
19	C8	R1	7.2667865406949
19	C20	R1	7.25738784269265
19	C7	R1	7.3037807481771
20	C23	R1	6.94251450533924
20	C17	R1	7.16992500144231
20	C12	R1	7.36632221424582
20	C10	R1	7.16992500144231
20	C3	R1	7.2667865406949
20	C14	R1	7.37503943134692
20	C5	R1	6.89481776330794
20	C9	R1	7.08746284125034
20	C24	R1	7.32192809488736
20	C6	R1	7.19967234483636
20	C21	R1	7.39231742277876
20	C19	R1	7.40087943628218
20	C1	R1	7.12928301694497
20	C22	R1	7.39231742277876
20	C4	R1	7.02236781302845
20	C13	R1	7.22881869049588
20	C18	R1	7.4594316186373
20	C15	R1	7
20	C11	R1	7.09803208296053
20	C16	R1	7.15987133677839
20	C8	R1	6.91886323727459
20	C20	R1	7.01122725542325
20	C7	R1	7.14974711950468
21	C23	R1	7.16992500144231
21	C17	R1	7.19967234483636
21	C12	R1	7.4262647547021
21	C10	R1	7.34872815423108
21	C3	R1	7.09803208296053
21	C14	R1	7.07681559705083
21	C5	R1	7.07681559705083
21	C9	R1	7.09803208296053
21	C24	R1	7.28540221886225
21	C6	R1	7.2667865406949
21	C21	R1	7.4594316186373
21	C19	R1	7.37503943134692
21	C22	R1	7.70735913208088
21	C4	R1	7.23840473932508
21	C15	R1	7.23840473932508
21	C16	R1	7.25738784269265
21	C7	R1	7.36632221424582
22	C23	R1	7.53915881110803
22	C12	R1	6.96578428466209
22	C3	R1	7.29462074889163
22	C5	R1	7.37503943134692
22	C9	R1	6.98868468677217
22	C24	R1	7.09803208296053
22	C6	R1	7.43462822763672
22	C21	R1	7.06608919045777
22	C19	R1	7.5077946401987
22	C1	R1	7.39231742277876
22	C22	R1	7.34872815423108
22	C13	R1	7.2667865406949
22	C18	R1	7.14974711950468
22	C15	R1	7.11894107272351
22	C16	R1	7.38370429247405
22	C8	R1	7.56224242422107
22	C20	R1	7.07681559705083
22	C7	R1	7.5077946401987
23	C23	R1	7.27612440527424
23	C17	R1	7.20945336562895
23	C12	R1	7.3037807481771
23	C3	R1	7
23	C14	R1	7.07681559705083
23	C9	R1	7.22881869049588
23	C24	R1	7.2667865406949
23	C6	R1	7.06608919045777
23	C21	R1	7.08746284125034
23	C1	R1	6.95419631038687
23	C22	R1	7.4262647547021
23	C4	R1	7.45121111183233
23	C13	R1	7.20945336562895
23	C18	R1	7.11894107272351
23	C15	R1	7.4178525148859
23	C11	R1	7.16992500144231
23	C16	R1	7.3037807481771
23	C8	R1	7.06608919045777
23	C20	R1	7.39231742277876
23	C7	R1	7.19967234483636
24	C23	R1	7.08746284125034
24	C17	R1	7.13955135239879
24	C12	R1	7.29462074889163
24	C10	R1	7.09803208296053
24	C3	R1	7.29462074889163
24	C14	R1	7.01122725542325
24	C5	R1	7.19967234483636
24	C9	R1	7.03342300153745
24	C24	R1	6.96578428466209
24	C6	R1	7.25738784269265
24	C21	R1	6.95419631038687
24	C19	R1	7.08746284125034
24	C1	R1	7.16992500144231
24	C22	R1	7.35755200461808
24	C4	R1	7.22881869049588
24	C13	R1	7.21916852046216
24	C18	R1	7.20945336562895
24	C15	R1	6.8703647195834
24	C11	R1	7.09803208296053
24	C16	R1	7.13955135239879
24	C8	R1	7.15987133677839
24	C20	R1	7.66533591718518
24	C7	R1	7.04439411935845
25	C23	R1	7.55458885167764
25	C17	R1	7.27612440527424
25	C12	R1	7.04439411935845
25	C10	R1	7.23840473932508
25	C3	R1	7.27612440527424
25	C14	R1	7.08746284125034
25	C5	R1	7.36632221424582
25	C6	R1	7.25738784269265
25	C21	R1	7.09803208296053
25	C19	R1	7.04439411935845
25	C4	R1	7.37503943134692
25	C13	R1	7.33985000288462
25	C18	R1	7.35755200461808
25	C15	R1	7.01122725542325
25	C11	R1	7.31288295528436
25	C16	R1	7.51569983828404
25	C8	R1	7.3037807481771
25	C20	R1	7.29462074889163
25	C7	R1	7.13955135239879
26	C23	R1	7.37503943134692
26	C17	R1	6.85798099512757
26	C12	R1	7.25738784269265
26	C10	R1	7.3037807481771
26	C14	R1	7.43462822763672
26	C5	R1	7.2667865406949
26	C9	R1	7.32192809488736
26	C24	R1	7.07681559705083
26	C6	R1	7.07681559705083
26	C21	R1	7.28540221886225
26	C19	R1	7.40087943628218
26	C1	R1	7.2667865406949
26	C22	R1	7.11894107272351
26	C4	R1	7.03342300153745
26	C13	R1	7.65105169117893
26	C18	R1	7.53138146051631
26	C15	R1	7.28540221886225
26	C11	R1	7.35755200461808
26	C16	R1	7.23840473932508
26	C8	R1	7.36632221424582
26	C20	R1	7.34872815423108
27	C23	R1	6.98868468677217
27	C17	R1	7.06608919045777
27	C12	R1	7.14974711950468
27	C10	R1	7.33091687811462
27	C3	R1	7.36632221424582
27	C14	R1	7.25738784269265
27	C5	R1	7.17990909001493
27	C9	R1	7.34872815423108
27	C24	R1	7.31288295528436
27	C6	R1	7.07681559705083
27	C21	R1	7.17990909001493
27	C19	R1	7.55458885167764
27	C1	R1	7.32192809488736
27	C22	R1	7.3037807481771
27	C4	R1	6.98868468677217
27	C13	R1	7.35755200461808
27	C18	R1	7.13955135239879
27	C15	R1	7.05528243550119
27	C11	R1	7.29462074889163
27	C16	R1	7.18982455888002
27	C8	R1	7.4093909361377
27	C20	R1	7.24792751344359
27	C7	R1	7.48381577726426
28	C23	R1	7.35755200461808
28	C17	R1	7.34872815423108
28	C10	R1	7.24792751344359
28	C3	R1	7.45121111183233
28	C5	R1	7.49185309632967
28	C9	R1	7.13955135239879
28	C24	R1	7.29462074889163
28	C6	R1	7.3037807481771
28	C21	R1	7
28	C19	R1	7.19967234483636
28	C1	R1	6.8073549220576
28	C22	R1	7.51569983828404
28	C4	R1	7.51569983828404
28	C13	R1	7.24792751344359
28	C18	R1	7
28	C15	R1	7.29462074889163
28	C11	R1	7.21916852046216
28	C16	R1	7.33985000288462
28	C8	R1	6.98868468677217
28	C20	R1	6.93073733756289
28	C7	R1	7.35755200461808
29	C23	R1	7.4757334309664
29	C17	R1	7.14974711950468
29	C12	R1	7.18982455888002
29	C10	R1	7.36632221424582
29	C3	R1	7.17990909001493
29	C14	R1	7.4093909361377
29	C5	R1	7.56985560833095
29	C24	R1	7.08746284125034
29	C6	R1	6.97727992349992
29	C21	R1	7.19967234483636
29	C19	R1	6.93073733756289
29	C1	R1	7.09803208296053
29	C4	R1	7.10852445677817
29	C13	R1	7.14974711950468
29	C18	R1	7.14974711950468
29	C15	R1	7.29462074889163
29	C11	R1	7.33985000288462
29	C16	R1	7.10852445677817
29	C8	R1	7.4093909361377
29	C20	R1	7.32192809488736
29	C7	R1	7.2667865406949
30	C23	R1	7
30	C17	R1	7.13955135239879
30	C14	R1	7.06608919045777
30	C9	R1	7.15987133677839
30	C24	R1	7.3037807481771
30	C6	R1	7.35755200461808
30	C21	R1	6.78135971352466
30	C19	R1	7.24792751344359
30	C1	R1	6.93073733756289
30	C22	R1	7.13955135239879
30	C4	R1	7.37503943134692
30	C13	R1	7.36632221424582
30	C18	R1	7.25738784269265
30	C15	R1	7.21916852046216
30	C11	R1	7.4594316186373
30	C16	R1	7.2667865406949
30	C8	R1	7.19967234483636
30	C20	R1	7.22881869049588
30	C7	R1	7.37503943134692
31	C23	R1	7.22881869049588
31	C17	R1	7.18982455888002
31	C12	R1	7.23840473932508
31	C3	R1	7.02236781302845
31	C14	R1	7.13955135239879
31	C5	R1	7.18982455888002
31	C9	R1	6.98868468677217
31	C24	R1	7
31	C6	R1	6.65821148275179
31	C19	R1	7.25738784269265
31	C1	R1	7.12928301694497
31	C22	R1	7.13955135239879
31	C4	R1	7.14974711950468
31	C13	R1	7.29462074889163
31	C18	R1	7.37503943134692
31	C15	R1	7.38370429247405
31	C11	R1	7.29462074889163
31	C16	R1	7.29462074889163
31	C8	R1	7.24792751344359
31	C20	R1	7.15987133677839
31	C7	R1	6.78135971352466
32	C23	R1	7.09803208296053
32	C17	R1	7.21916852046216
32	C12	R1	7.12928301694497
32	C10	R1	7.17990909001493
32	C3	R1	7.43462822763672
32	C14	R1	7.34872815423108
32	C5	R1	7.37503943134692
32	C9	R1	6.88264304936184
32	C6	R1	6.95419631038687
32	C21	R1	6.88264304936184
32	C19	R1	7.21916852046216
32	C1	R1	7.34872815423108
32	C22	R1	7.14974711950468
32	C4	R1	7.3037807481771
32	C13	R1	7.11894107272351
32	C18	R1	7.19967234483636
32	C15	R1	7.33091687811462
32	C11	R1	7.36632221424582
32	C16	R1	7
32	C8	R1	7.25738784269265
32	C20	R1	7.33985000288462
33	C23	R1	7.11894107272351
33	C17	R1	7.48381577726426
33	C12	R1	7.44294349584873
33	C10	R1	7.35755200461808
33	C3	R1	7.17990909001493
33	C14	R1	7.14974711950468
33	C5	R1	7.22881869049588
33	C9	R1	7.16992500144231
33	C6	R1	7.33985000288462
33	C19	R1	6.93073733756289
33	C1	R1	7.64385618977472
33	C22	R1	7.28540221886225
33	C4	R1	7.24792751344359
33	C13	R1	7.33091687811462
33	C18	R1	7.21916852046216
33	C15	R1	7.51569983828404
33	C11	R1	7.45121111183233
33	C16	R1	6.89481776330794
33	C8	R1	7.35755200461808
33	C20	R1	7.39231742277876
33	C7	R1	7.37503943134692
34	C23	R1	7.22881869049588
34	C17	R1	7.07681559705083
34	C12	R1	7.34872815423108
34	C10	R1	7.11894107272351
34	C3	R1	7.10852445677817
34	C14	R1	7.24792751344359
34	C5	R1	7.19967234483636
34	C9	R1	7.22881869049588
34	C24	R1	7.22881869049588
34	C21	R1	6.98868468677217
34	C19	R1	7.21916852046216
34	C1	R1	7.27612440527424
34	C4	R1	7.38370429247405
34	C13	R1	7.06608919045777
34	C18	R1	7.19967234483636
34	C15	R1	7.44294349584873
34	C11	R1	7.03342300153745
34	C16	R1	7.01122725542325
34	C8	R1	7.11894107272351
34	C20	R1	7.17990909001493
34	C7	R1	7.09803208296053
35	C23	R1	7.16992500144231
35	C17	R1	7.28540221886225
35	C12	R1	7.20945336562895
35	C10	R1	6.95419631038687
35	C3	R1	7.37503943134692
35	C14	R1	7.25738784269265
35	C5	R1	7.2667865406949
35	C9	R1	7.32192809488736
35	C6	R1	7.37503943134692
35	C19	R1	7.38370429247405
35	C1	R1	7.467605550083
35	C4	R1	7.4757334309664
35	C13	R1	7.4178525148859
35	C18	R1	7.27612440527424
35	C15	R1	7.44294349584873
35	C11	R1	7.43462822763672
35	C8	R1	7.05528243550119
35	C20	R1	7.52356195605701
35	C7	R1	7.12928301694497
36	C23	R1	7.35755200461808
36	C17	R1	7.18982455888002
36	C12	R1	7.10852445677817
36	C10	R1	7.10852445677817
36	C3	R1	7.29462074889163
36	C14	R1	7.01122725542325
36	C5	R1	7.28540221886225
36	C24	R1	7.44294349584873
36	C6	R1	7.06608919045777
36	C21	R1	7.19967234483636
36	C19	R1	7.51569983828404
36	C1	R1	7.12928301694497
36	C22	R1	7.22881869049588
36	C4	R1	6.91886323727459
36	C13	R1	7.07681559705083
36	C18	R1	7.36632221424582
36	C15	R1	7.22881869049588
36	C11	R1	7.29462074889163
36	C16	R1	7.38370429247405
36	C20	R1	6.78135971352466
36	C7	R1	6.96578428466209
37	C23	R1	7.4093909361377
37	C17	R1	7
37	C12	R1	7.14974711950468
37	C10	R1	7.3037807481771
37	C3	R1	7.34872815423108
37	C14	R1	7.33091687811462
37	C5	R1	7.25738784269265
37	C9	R1	7.21916852046216
37	C6	R1	7.3037807481771
37	C21	R1	7.22881869049588
37	C19	R1	7.39231742277876
37	C1	R1	7.38370429247405
37	C4	R1	7.3037807481771
37	C13	R1	7.12928301694497
37	C18	R1	7.28540221886225
37	C15	R1	7.25738784269265
37	C11	R1	7.44294349584873
37	C16	R1	7.4757334309664
37	C8	R1	7.17990909001493
37	C20	R1	7.17990909001493
37	C7	R1	7.17990909001493
38	C23	R1	6.83289001416474
38	C17	R1	7.15987133677839
38	C12	R1	7.23840473932508
38	C10	R1	7.39231742277876
38	C3	R1	7.14974711950468
38	C14	R1	6.93073733756289
38	C9	R1	7.17990909001493
38	C24	R1	7.57742882803575
38	C6	R1	7.09803208296053
38	C21	R1	6.95419631038687
38	C19	R1	6.95419631038687
38	C1	R1	7
38	C4	R1	7.18982455888002
38	C13	R1	7.24792751344359
38	C15	R1	7.3037807481771
38	C16	R1	7.06608919045777
38	C8	R1	7.08746284125034
38	C20	R1	7.4093909361377
38	C7	R1	7.32192809488736
39	C23	R1	6.83289001416474
39	C17	R1	7.07681559705083
39	C12	R1	7.40087943628218
39	C10	R1	7.14974711950468
39	C3	R1	7.33985000288462
39	C14	R1	7.34872815423108
39	C5	R1	6.96578428466209
39	C9	R1	7.24792751344359
39	C24	R1	7.24792751344359
39	C6	R1	7.4594316186373
39	C21	R1	7.25738784269265
39	C19	R1	7
39	C22	R1	7.45121111183233
39	C4	R1	7.49185309632967
39	C13	R1	7.13955135239879
39	C18	R1	7.34872815423108
39	C15	R1	7.14974711950468
39	C16	R1	7.06608919045777
39	C8	R1	7.44294349584873
39	C7	R1	7.4178525148859
40	C23	R1	7.4178525148859
40	C17	R1	7.39231742277876
40	C12	R1	7.09803208296053
40	C10	R1	7.31288295528436
40	C14	R1	7
40	C5	R1	7.02236781302845
40	C9	R1	7.25738784269265
40	C24	R1	7.25738784269265
40	C6	R1	7.15987133677839
40	C21	R1	7.4594316186373
40	C19	R1	7.27612440527424
40	C1	R1	7.06608919045777
40	C22	R1	7.31288295528436
40	C4	R1	7.4262647547021
40	C13	R1	7.33091687811462
40	C18	R1	7.02236781302845
40	C11	R1	7.3037807481771
40	C16	R1	7.20945336562895
40	C8	R1	7.03342300153745
40	C20	R1	7.3037807481771
41	C23	R1	7.28540221886225
41	C17	R1	7.37503943134692
41	C12	R1	7.14974711950468
41	C10	R1	7.33985000288462
41	C3	R1	7.23840473932508
41	C14	R1	7.4594316186373
41	C24	R1	7.2667865406949
41	C6	R1	7.19967234483636
41	C21	R1	7.01122725542325
41	C19	R1	7.11894107272351
41	C1	R1	7.33091687811462
41	C22	R1	7.3037807481771
41	C4	R1	7.19967234483636
41	C13	R1	7.19967234483636
41	C18	R1	7.11894107272351
41	C15	R1	7.08746284125034
41	C11	R1	7.25738784269265
41	C8	R1	7.15987133677839
41	C20	R1	7.3037807481771
41	C7	R1	6.94251450533924
42	C23	R1	7.09803208296053
42	C17	R1	6.91886323727459
42	C12	R1	7.28540221886225
42	C10	R1	7.33091687811462
42	C3	R1	7.18982455888002
42	C14	R1	7.25738784269265
42	C9	R1	7.4178525148859
42	C24	R1	6.98868468677217
42	C6	R1	7.21916852046216
42	C21	R1	7.01122725542325
42	C1	R1	7.44294349584873
42	C22	R1	7.32192809488736
42	C4	R1	7.4178525148859
42	C13	R1	7.10852445677817
42	C18	R1	7.53138146051631
42	C15	R1	7.21916852046216
42	C8	R1	7.06608919045777
42	C20	R1	7.5077946401987
42	C7	R1	7.04439411935845
43	C17	R1	7.15987133677839
43	C12	R1	7.31288295528436
43	C10	R1	7.32192809488736
43	C3	R1	7.33091687811462
43	C5	R1	7.11894107272351
43	C9	R1	7.23840473932508
43	C24	R1	7.4594316186373
43	C6	R1	7.38370429247405
43	C19	R1	7.36632221424582
43	C22	R1	7.51569983828404
43	C13	R1	7.16992500144231
43	C18	R1	7.49185309632967
43	C15	R1	7.12928301694497
43	C11	R1	7.52356195605701
43	C16	R1	7.21916852046216
43	C20	R1	6.85798099512757
43	C7	R1	7.28540221886225
44	C23	R1	7.18982455888002
44	C17	R1	7.23840473932508
44	C12	R1	7.49185309632967
44	C10	R1	6.97727992349992
44	C3	R1	7.40087943628218
44	C14	R1	7.18982455888002
44	C5	R1	7.12928301694497
44	C9	R1	7.21916852046216
44	C24	R1	7.33091687811462
44	C21	R1	7.24792751344359
44	C19	R1	7.24792751344359
44	C1	R1	7.12928301694497
44	C22	R1	7.32192809488736
44	C13	R1	7.13955135239879
44	C18	R1	7.24792751344359
44	C15	R1	7.31288295528436
44	C11	R1	7.18982455888002
44	C16	R1	7.14974711950468
44	C8	R1	7.44294349584873
44	C20	R1	6.89481776330794
44	C7	R1	7.06608919045777
45	C23	R1	7.38370429247405
45	C17	R1	7.40087943628218
45	C12	R1	7.44294349584873
45	C10	R1	7.32192809488736
45	C3	R1	7.21916852046216
45	C14	R1	7.15987133677839
45	C5	R1	7.20945336562895
45	C24	R1	7.36632221424582
45	C6	R1	7.13955135239879
45	C21	R1	7.28540221886225
45	C19	R1	7.08746284125034
45	C1	R1	7.12928301694497
45	C22	R1	7.05528243550119
45	C4	R1	7.09803208296053
45	C13	R1	7.28540221886225
45	C18	R1	7.35755200461808
45	C15	R1	7.01122725542325
45	C11	R1	7.16992500144231
45	C16	R1	7.18982455888002
45	C8	R1	7.19967234483636
45	C20	R1	7.28540221886225
46	C23	R1	7.33091687811462
46	C17	R1	7.24792751344359
46	C10	R1	7.5077946401987
46	C3	R1	7.16992500144231
46	C14	R1	7.40087943628218
46	C5	R1	7.28540221886225
46	C9	R1	6.98868468677217
46	C24	R1	7.14974711950468
46	C6	R1	6.95419631038687
46	C21	R1	7.57742882803575
46	C19	R1	7.08746284125034
46	C1	R1	7.34872815423108
46	C4	R1	7.36632221424582
46	C13	R1	7.49984588708321
46	C18	R1	7.23840473932508
46	C15	R1	7.69348695749933
46	C11	R1	7.23840473932508
46	C16	R1	7.20945336562895
46	C8	R1	7.54689445988764
46	C20	R1	7.5077946401987
46	C7	R1	7.27612440527424
47	C23	R1	7.53915881110803
47	C17	R1	7.09803208296053
47	C12	R1	7.3037807481771
47	C10	R1	7.04439411935845
47	C3	R1	7.03342300153745
47	C5	R1	7
47	C24	R1	7.22881869049588
47	C6	R1	7.31288295528436
47	C21	R1	7.20945336562895
47	C1	R1	7.02236781302845
47	C22	R1	7.21916852046216
47	C4	R1	7.29462074889163
47	C13	R1	7.02236781302845
47	C18	R1	7.31288295528436
47	C15	R1	7.04439411935845
47	C11	R1	7.4757334309664
47	C16	R1	7.19967234483636
47	C8	R1	7.09803208296053
47	C20	R1	7.31288295528436
48	C23	R1	7.27612440527424
48	C17	R1	7.33985000288462
48	C12	R1	7.31288295528436
48	C10	R1	7.08746284125034
48	C14	R1	7.18982455888002
48	C9	R1	7.06608919045777
48	C24	R1	7.19967234483636
48	C6	R1	7.25738784269265
48	C19	R1	6.95419631038687
48	C1	R1	7.10852445677817
48	C22	R1	7.40087943628218
48	C4	R1	7.4093909361377
48	C13	R1	7.4757334309664
48	C18	R1	7.33985000288462
48	C15	R1	7.17990909001493
48	C11	R1	7.32192809488736
48	C16	R1	7.28540221886225
48	C8	R1	7.15987133677839
48	C20	R1	7.11894107272351
48	C7	R1	7.06608919045777
49	C23	R1	7.40087943628218
49	C17	R1	7.37503943134692
49	C12	R1	7.39231742277876
49	C10	R1	7.44294349584873
49	C3	R1	7.29462074889163
49	C14	R1	7.33091687811462
49	C5	R1	7.49984588708321
49	C9	R1	7.52356195605701
49	C24	R1	7.467605550083
49	C6	R1	7.34872815423108
49	C21	R1	7.08746284125034
49	C19	R1	7.2667865406949
49	C1	R1	7.37503943134692
49	C22	R1	7.14974711950468
49	C4	R1	7.22881869049588
49	C13	R1	7.01122725542325
49	C18	R1	7.39231742277876
49	C11	R1	7.11894107272351
49	C16	R1	6.94251450533924
49	C8	R1	7.40087943628218
49	C7	R1	7.4594316186373
50	C23	R1	6.83289001416474
50	C17	R1	7.3037807481771
50	C12	R1	7.33985000288462
50	C10	R1	7.15987133677839
50	C3	R1	7.31288295528436
50	C14	R1	7.20945336562895
50	C24	R1	7.15987133677839
50	C21	R1	7.12928301694497
50	C19	R1	7.4757334309664
50	C1	R1	7.16992500144231
50	C22	R1	7.2667865406949
50	C4	R1	7.03342300153745
50	C13	R1	6.6724253419715
50	C18	R1	7.09803208296053
50	C15	R1	7.48381577726426
50	C11	R1	7.14974711950468
50	C16	R1	7.38370429247405
50	C8	R1	7.49984588708321
50	C20	R1	7.4093909361377
50	C7	R1	7.23840473932508
51	C23	R1	7.48381577726426
51	C17	R1	7.24792751344359
51	C12	R1	7.33091687811462
51	C10	R1	7.44294349584873
51	C3	R1	7.58496250072116
51	C14	R1	7.17990909001493
51	C5	R1	7.02236781302845
51	C9	R1	7.45121111183233
51	C6	R1	7.3037807481771
51	C21	R1	7.09803208296053
51	C19	R1	7.08746284125034
51	C1	R1	6.8073549220576
51	C22	R1	7.10852445677817
51	C4	R1	7.05528243550119
51	C13	R1	7.20945336562895
51	C15	R1	7.31288295528436
51	C11	R1	7.16992500144231
51	C16	R1	7.14974711950468
51	C8	R1	7.51569983828404
51	C20	R1	7.69348695749933
51	C7	R1	7.21916852046216
52	C17	R1	7.03342300153745
52	C10	R1	7.3037807481771
52	C3	R1	7.33985000288462
52	C14	R1	7.33091687811462
52	C5	R1	7.20945336562895
52	C9	R1	7.54689445988764
52	C24	R1	7.49185309632967
52	C21	R1	7.38370429247405
52	C19	R1	7.33091687811462
52	C1	R1	7.4178525148859
52	C22	R1	7.48381577726426
52	C4	R1	7.21916852046216
52	C13	R1	7.25738784269265
52	C18	R1	7.21916852046216
52	C15	R1	6.91886323727459
52	C11	R1	7.54689445988764
52	C16	R1	7.39231742277876
52	C8	R1	7.25738784269265
52	C20	R1	7.37503943134692
52	C7	R1	7.18982455888002
53	C23	R1	7.03342300153745
53	C17	R1	7.24792751344359
53	C12	R1	7.17990909001493
53	C10	R1	7.31288295528436
53	C3	R1	7.04439411935845
53	C5	R1	7.17990909001493
53	C9	R1	7.07681559705083
53	C24	R1	7.16992500144231
53	C21	R1	7.29462074889163
53	C19	R1	7.16992500144231
53	C22	R1	7.28540221886225
53	C4	R1	7.13955135239879
53	C13	R1	7.3037807481771
53	C18	R1	7.20945336562895
53	C15	R1	7.48381577726426
53	C11	R1	7.15987133677839
53	C16	R1	7.11894107272351
53	C8	R1	7.13955135239879
53	C20	R1	7.24792751344359
53	C7	R1	7.53915881110803
54	C23	R1	7.32192809488736
54	C17	R1	7.25738784269265
54	C12	R1	6.78135971352466
54	C3	R1	7.21916852046216
54	C14	R1	7.04439411935845
54	C5	R1	7.02236781302845
54	C9	R1	7.35755200461808
54	C24	R1	7.4757334309664
54	C6	R1	7.4757334309664
54	C21	R1	7.05528243550119
54	C19	R1	7.10852445677817
54	C22	R1	7.53915881110803
54	C4	R1	7.4262647547021
54	C13	R1	7.19967234483636
54	C15	R1	7.12928301694497
54	C11	R1	7.05528243550119
54	C16	R1	7.52356195605701
54	C8	R1	7.22881869049588
54	C20	R1	7.28540221886225
54	C7	R1	7.33985000288462
55	C23	R1	7.19967234483636
55	C17	R1	6.84549005094437
55	C12	R1	7.22881869049588
55	C10	R1	7.21916852046216
55	C3	R1	7.19967234483636
55	C14	R1	7.36632221424582
55	C5	R1	7.35755200461808
55	C9	R1	7.24792751344359
55	C24	R1	7.19967234483636
55	C21	R1	7.4262647547021
55	C19	R1	7.11894107272351
55	C1	R1	7.11894107272351
55	C22	R1	7.13955135239879
55	C4	R1	7.18982455888002
55	C13	R1	7.22881869049588
55	C18	R1	7.4757334309664
55	C15	R1	7.15987133677839
55	C11	R1	7.33985000288462
55	C16	R1	7.40087943628218
55	C8	R1	7.45121111183233
55	C20	R1	7.12928301694497
55	C7	R1	7.29462074889163
56	C23	R1	7.36632221424582
56	C17	R1	7.37503943134692
56	C12	R1	7.21916852046216
56	C10	R1	7
56	C14	R1	7.35755200461808
56	C5	R1	7.07681559705083
56	C9	R1	7.467605550083
56	C24	R1	6.91886323727459
56	C6	R1	7.22881869049588
56	C21	R1	7.22881869049588
56	C19	R1	7.10852445677817
56	C1	R1	7.29462074889163
56	C22	R1	7.44294349584873
56	C4	R1	6.97727992349992
56	C13	R1	7.05528243550119
56	C18	R1	7.19967234483636
56	C15	R1	7.19967234483636
56	C16	R1	7.08746284125034
56	C8	R1	7.49984588708321
56	C7	R1	7.62935662007961
57	C23	R1	7.29462074889163
57	C17	R1	7.2667865406949
57	C10	R1	7.20945336562895
57	C3	R1	7.10852445677817
57	C14	R1	7.4262647547021
57	C5	R1	7.27612440527424
57	C9	R1	7.01122725542325
57	C24	R1	7.28540221886225
57	C6	R1	6.93073733756289
57	C21	R1	7.33985000288462
57	C19	R1	7.39231742277876
57	C1	R1	7.16992500144231
57	C22	R1	7.15987133677839
57	C4	R1	7.12928301694497
57	C13	R1	7.21916852046216
57	C18	R1	7.20945336562895
57	C15	R1	7.4178525148859
57	C11	R1	7.12928301694497
57	C16	R1	7
57	C8	R1	7.35755200461808
57	C20	R1	7.4262647547021
58	C10	R1	7.27612440527424
58	C3	R1	7.31288295528436
58	C5	R1	6.88264304936184
58	C9	R1	7.35755200461808
58	C24	R1	7.16992500144231
58	C6	R1	7.3037807481771
58	C21	R1	6.62935662007961
58	C19	R1	7.14974711950468
58	C1	R1	7.4178525148859
58	C22	R1	7.35755200461808
58	C13	R1	7.16992500144231
58	C18	R1	7.01122725542325
58	C15	R1	7.29462074889163
58	C11	R1	7.24792751344359
58	C16	R1	6.94251450533924
58	C8	R1	7.06608919045777
58	C7	R1	7.2667865406949
59	C23	R1	7.33985000288462
59	C17	R1	7.3037807481771
59	C12	R1	6.8073549220576
59	C10	R1	7.07681559705083
59	C3	R1	7.03342300153745
59	C14	R1	7.43462822763672
59	C5	R1	7.16992500144231
59	C9	R1	7.24792751344359
59	C24	R1	7.18982455888002
59	C6	R1	7.23840473932508
59	C21	R1	7.27612440527424
59	C19	R1	7.65105169117893
59	C22	R1	7.25738784269265
59	C4	R1	7.09803208296053
59	C18	R1	7.27612440527424
59	C15	R1	7.15987133677839
59	C11	R1	7.44294349584873
59	C16	R1	7.11894107272351
59	C8	R1	7.09803208296053
59	C20	R1	7.08746284125034
59	C7	R1	7.13955135239879
60	C23	R1	7.4178525148859
60	C17	R1	7.35755200461808
60	C12	R1	7.48381577726426
60	C10	R1	7.10852445677817
60	C3	R1	7.4757334309664
60	C14	R1	7.21916852046216
60	C5	R1	6.82017896241519
60	C9	R1	7.38370429247405
60	C24	R1	7.54689445988764
60	C6	R1	7.08746284125034
60	C21	R1	7.32192809488736
60	C19	R1	7.28540221886225
60	C1	R1	7.29462074889163
60	C22	R1	7.23840473932508
60	C4	R1	7.39231742277876
60	C13	R1	7.17990909001493
60	C18	R1	7.16992500144231
60	C11	R1	7.01122725542325
60	C16	R1	7.07681559705083
60	C8	R1	6.8703647195834
60	C20	R1	7.15987133677839
60	C7	R1	7.4093909361377
61	C23	R1	7.36632221424582
61	C17	R1	7.33091687811462
61	C12	R1	7.3037807481771
61	C10	R1	7.31288295528436
61	C3	R1	6.98868468677217
61	C14	R1	7.32192809488736
61	C5	R1	7.39231742277876
61	C9	R1	7.40087943628218
61	C24	R1	7.25738784269265
61	C6	R1	7.45121111183233
61	C21	R1	7.40087943628218
61	C19	R1	7.28540221886225
61	C1	R1	7.36632221424582
61	C22	R1	6.96578428466209
61	C13	R1	7.27612440527424
61	C18	R1	7.49185309632967
61	C15	R1	7.45121111183233
61	C11	R1	7.22881869049588
61	C16	R1	7.17990909001493
61	C8	R1	7.21916852046216
61	C7	R1	6.89481776330794
62	C23	R1	7.20945336562895
62	C17	R1	7.13955135239879
62	C12	R1	7.4178525148859
62	C10	R1	7.21916852046216
62	C3	R1	7.58496250072116
62	C14	R1	7.18982455888002
62	C5	R1	7.40087943628218
62	C9	R1	6.98868468677217
62	C24	R1	7.2667865406949
62	C6	R1	7.20945336562895
62	C21	R1	7.23840473932508
62	C1	R1	7.17990909001493
62	C22	R1	7.34872815423108
62	C4	R1	7.39231742277876
62	C13	R1	6.94251450533924
62	C18	R1	7.43462822763672
62	C15	R1	7.49984588708321
62	C11	R1	7.22881869049588
62	C16	R1	6.90689059560852
62	C8	R1	7.09803208296053
62	C20	R1	7.35755200461808
62	C7	R1	7.23840473932508
63	C23	R1	7.34872815423108
63	C12	R1	7.24792751344359
63	C3	R1	7.10852445677817
63	C14	R1	7.32192809488736
63	C5	R1	7.31288295528436
63	C9	R1	6.84549005094437
63	C6	R1	7.49984588708321
63	C21	R1	7.62205181945638
63	C19	R1	7.14974711950468
63	C1	R1	7.18982455888002
63	C22	R1	7.39231742277876
63	C13	R1	7.23840473932508
63	C18	R1	7.10852445677817
63	C11	R1	7.11894107272351
63	C20	R1	7.33091687811462
63	C7	R1	7.13955135239879
64	C23	R1	7.28540221886225
64	C17	R1	7.3037807481771
64	C12	R1	7.32192809488736
64	C10	R1	7.3037807481771
64	C14	R1	7.29462074889163
64	C5	R1	7.24792751344359
64	C9	R1	7.18982455888002
64	C24	R1	7.27612440527424
64	C21	R1	7.4178525148859
64	C19	R1	7.36632221424582
64	C1	R1	7.39231742277876
64	C22	R1	7.22881869049588
64	C18	R1	7.22881869049588
64	C15	R1	7.4757334309664
64	C11	R1	7.07681559705083
64	C8	R1	7.03342300153745
64	C20	R1	7.22881869049588
64	C7	R1	6.84549005094437
65	C23	R1	7.21916852046216
65	C17	R1	7.32192809488736
65	C12	R1	7.02236781302845
65	C10	R1	7.08746284125034
65	C3	R1	7.19967234483636
65	C14	R1	6.97727992349992
65	C5	R1	7.06608919045777
65	C9	R1	7.4093909361377
65	C24	R1	7.13955135239879
65	C6	R1	7.22881869049588
65	C21	R1	7.22881869049588
65	C19	R1	7.16992500144231
65	C1	R1	7.15987133677839
65	C22	R1	7.19967234483636
65	C4	R1	7.6724253419715
65	C13	R1	7.22881869049588
65	C18	R1	7.08746284125034
65	C15	R1	7.11894107272351
65	C11	R1	6.93073733756289
65	C16	R1	7
65	C8	R1	7.53138146051631
65	C20	R1	7.03342300153745
65	C7	R1	7.15987133677839
66	C17	R1	7.06608919045777
66	C12	R1	7.27612440527424
66	C10	R1	7.27612440527424
66	C3	R1	7.20945336562895
66	C14	R1	7.29462074889163
66	C5	R1	7.11894107272351
66	C9	R1	7.17990909001493
66	C24	R1	7.18982455888002
66	C6	R1	7.61470984411521
66	C19	R1	7.29462074889163
66	C1	R1	7.04439411935845
66	C22	R1	7.37503943134692
66	C4	R1	7.4093909361377
66	C13	R1	7.09803208296053
66	C18	R1	7.36632221424582
66	C15	R1	6.83289001416474
66	C11	R1	7.03342300153745
66	C16	R1	7.29462074889163
66	C8	R1	7.52356195605701
66	C20	R1	7.14974711950468
66	C7	R1	7.27612440527424
67	C23	R1	7.33985000288462
67	C17	R1	7.21916852046216
67	C12	R1	7.20945336562895
67	C3	R1	7.21916852046216
67	C14	R1	7.05528243550119
67	C5	R1	7.23840473932508
67	C9	R1	7.31288295528436
67	C24	R1	7.28540221886225
67	C21	R1	7.32192809488736
67	C19	R1	7.22881869049588
67	C22	R1	7.16992500144231
67	C4	R1	7.17990909001493
67	C13	R1	7.19967234483636
67	C18	R1	7.49185309632967
67	C15	R1	7.36632221424582
67	C11	R1	6.79441586635011
67	C16	R1	7.21916852046216
67	C20	R1	7.39231742277876
67	C7	R1	7.13955135239879
68	C23	R1	7.10852445677817
68	C17	R1	7.19967234483636
68	C12	R1	7.17990909001493
68	C10	R1	6.94251450533924
68	C3	R1	7.27612440527424
68	C14	R1	7.28540221886225
68	C5	R1	7.11894107272351
68	C9	R1	7.62935662007961
68	C24	R1	6.95419631038687
68	C6	R1	7.24792751344359
68	C21	R1	7.2667865406949
68	C19	R1	7.13955135239879
68	C1	R1	7.12928301694497
68	C4	R1	7
68	C13	R1	7.12928301694497
68	C15	R1	7.09803208296053
68	C11	R1	7.31288295528436
68	C16	R1	7.22881869049588
68	C8	R1	7.09803208296053
68	C7	R1	7.38370429247405
69	C23	R1	7.25738784269265
69	C12	R1	7.48381577726426
69	C3	R1	7.16992500144231
69	C14	R1	7.59245703726808
69	C5	R1	7.12928301694497
69	C9	R1	7.12928301694497
69	C24	R1	7.27612440527424
69	C21	R1	7.20945336562895
69	C19	R1	7.32192809488736
69	C1	R1	7.2667865406949
69	C22	R1	7.06608919045777
69	C4	R1	7.4093909361377
69	C13	R1	6.95419631038687
69	C18	R1	7.29462074889163
69	C15	R1	7.4262647547021
69	C11	R1	7.04439411935845
69	C16	R1	7.18982455888002
69	C8	R1	7.34872815423108
69	C20	R1	7.33985000288462
69	C7	R1	6.8073549220576
70	C23	R1	7.12928301694497
70	C17	R1	7.19967234483636
70	C12	R1	7.52356195605701
70	C10	R1	7.20945336562895
70	C3	R1	7.62205181945638
70	C14	R1	7.52356195605701
70	C5	R1	7.12928301694497
70	C9	R1	7.19967234483636
70	C24	R1	7.02236781302845
70	C21	R1	7.4093909361377
70	C19	R1	7.23840473932508
70	C1	R1	7.13955135239879
70	C22	R1	7
70	C4	R1	7.15987133677839
70	C13	R1	7.13955135239879
70	C18	R1	7.4262647547021
70	C15	R1	7.18982455888002
70	C11	R1	7.13955135239879
70	C16	R1	7.45121111183233
70	C8	R1	7.12928301694497
70	C20	R1	7.49984588708321
70	C7	R1	7.22881869049588
71	C23	R1	7.19967234483636
71	C17	R1	7.4262647547021
71	C10	R1	7.14974711950468
71	C3	R1	7.33091687811462
71	C14	R1	7.19967234483636
71	C9	R1	7.01122725542325
71	C24	R1	7.34872815423108
71	C6	R1	7.467605550083
71	C21	R1	7.31288295528436
71	C19	R1	7.08746284125034
71	C1	R1	7.33091687811462
71	C22	R1	7.59245703726808
71	C4	R1	7.35755200461808
71	C13	R1	7.05528243550119
71	C15	R1	7.16992500144231
71	C11	R1	7.22881869049588
71	C8	R1	6.83289001416474
71	C7	R1	7.08746284125034
72	C23	R1	7.39231742277876
72	C17	R1	7.14974711950468
72	C12	R1	7.48381577726426
72	C10	R1	7.08746284125034
72	C14	R1	6.96578428466209
72	C5	R1	7.48381577726426
72	C9	R1	7.35755200461808
72	C24	R1	7.20945336562895
72	C6	R1	6.84549005094437
72	C21	R1	7.33985000288462
72	C19	R1	7.25738784269265
72	C1	R1	7.53915881110803
72	C22	R1	7.33985000288462
72	C4	R1	7.37503943134692
72	C13	R1	7.11894107272351
72	C18	R1	7.03342300153745
72	C11	R1	6.97727992349992
72	C16	R1	7.22881869049588
72	C8	R1	6.95419631038687
72	C20	R1	7.39231742277876
72	C7	R1	7.38370429247405
73	C23	R1	7.21916852046216
73	C17	R1	7.22881869049588
73	C12	R1	7.20945336562895
73	C10	R1	7.29462074889163
73	C3	R1	6.93073733756289
73	C14	R1	7.24792751344359
73	C5	R1	7.10852445677817
73	C9	R1	7.33985000288462
73	C24	R1	7.16992500144231
73	C6	R1	7.03342300153745
73	C21	R1	7.24792751344359
73	C19	R1	7.21916852046216
73	C1	R1	7.11894107272351
73	C22	R1	6.71424551766612
73	C13	R1	7.4594316186373
73	C18	R1	7.22881869049588
73	C15	R1	7.33985000288462
73	C11	R1	7.07681559705083
73	C8	R1	7.07681559705083
73	C7	R1	7.15987133677839
74	C23	R1	7.11894107272351
74	C17	R1	7.31288295528436
74	C12	R1	7.28540221886225
74	C10	R1	6.94251450533924
74	C3	R1	7.06608919045777
74	C14	R1	7.11894107272351
74	C5	R1	7.15987133677839
74	C9	R1	7.55458885167764
74	C6	R1	7.4093909361377
74	C21	R1	6.94251450533924
74	C19	R1	7.19967234483636
74	C1	R1	6.98868468677217
74	C22	R1	7.17990909001493
74	C4	R1	7.36632221424582
74	C13	R1	7.09803208296053
74	C18	R1	6.85798099512757
74	C15	R1	7.22881869049588
74	C11	R1	7.2667865406949
74	C16	R1	7.18982455888002
74	C8	R1	7.59991284218713
74	C20	R1	7.45121111183233
74	C7	R1	7.29462074889163
75	C17	R1	6.84549005094437
75	C12	R1	7.15987133677839
75	C10	R1	7.49984588708321
75	C3	R1	7.34872815423108
75	C14	R1	7.22881869049588
75	C5	R1	7.24792751344359
75	C9	R1	7.13955135239879
75	C24	R1	7.14974711950468
75	C6	R1	7.20945336562895
75	C19	R1	7.29462074889163
75	C1	R1	7.27612440527424
75	C22	R1	7.16992500144231
75	C13	R1	7.49185309632967
75	C18	R1	7.39231742277876
75	C15	R1	7.3037807481771
75	C11	R1	6.91886323727459
75	C16	R1	7.17990909001493
75	C8	R1	7.29462074889163
75	C20	R1	7.05528243550119
75	C7	R1	7.33091687811462
76	C23	R1	7.4178525148859
76	C17	R1	7.15987133677839
76	C12	R1	7.38370429247405
76	C10	R1	7.37503943134692
76	C3	R1	7.3037807481771
76	C14	R1	7.16992500144231
76	C5	R1	7.23840473932508
76	C9	R1	7.21916852046216
76	C24	R1	7.49185309632967
76	C6	R1	7.31288295528436
76	C21	R1	7.24792751344359
76	C19	R1	7.4262647547021
76	C1	R1	7.17990909001493
76	C22	R1	7.34872815423108
76	C4	R1	7.23840473932508
76	C13	R1	7.18982455888002
76	C18	R1	7.29462074889163
76	C15	R1	7.35755200461808
76	C11	R1	7.39231742277876
76	C16	R1	7.21916852046216
76	C8	R1	7.4757334309664
76	C20	R1	7.25738784269265
76	C7	R1	7.21916852046216
77	C23	R1	6.96578428466209
77	C17	R1	7.27612440527424
77	C12	R1	7.13955135239879
77	C10	R1	7.14974711950468
77	C3	R1	7.16992500144231
77	C14	R1	7.59991284218713
77	C5	R1	7.18982455888002
77	C9	R1	7.27612440527424
77	C24	R1	7.07681559705083
77	C6	R1	7
77	C21	R1	7.34872815423108
77	C19	R1	7.56985560833095
77	C1	R1	7.19967234483636
77	C22	R1	6.76818432477693
77	C4	R1	7.17990909001493
77	C13	R1	7.09803208296053
77	C18	R1	7.18982455888002
77	C11	R1	7.04439411935845
77	C16	R1	6.90689059560852
77	C8	R1	7.01122725542325
77	C20	R1	7.2667865406949
77	C7	R1	6.88264304936184
78	C23	R1	7.09803208296053
78	C17	R1	7.27612440527424
78	C12	R1	6.96578428466209
78	C10	R1	7
78	C3	R1	7.13955135239879
78	C14	R1	7.04439411935845
78	C5	R1	7.17990909001493
78	C9	R1	7.18982455888002
78	C24	R1	6.96578428466209
78	C6	R1	7.22881869049588
78	C21	R1	7.04439411935845
78	C19	R1	7.32192809488736
78	C1	R1	7.06608919045777
78	C22	R1	7.27612440527424
78	C4	R1	7.21916852046216
78	C13	R1	7.52356195605701
78	C18	R1	7.2667865406949
78	C11	R1	7.32192809488736
78	C16	R1	7.36632221424582
78	C8	R1	7.4262647547021
78	C20	R1	7.13955135239879
78	C7	R1	7.06608919045777
79	C23	R1	7.23840473932508
79	C17	R1	7.4757334309664
79	C12	R1	7.34872815423108
79	C10	R1	7.43462822763672
79	C14	R1	7.37503943134692
79	C5	R1	6.79441586635011
79	C9	R1	7.18982455888002
79	C24	R1	7.4594316186373
79	C6	R1	7.18982455888002
79	C21	R1	7.20945336562895
79	C19	R1	7.24792751344359
79	C1	R1	7.32192809488736
79	C22	R1	7.4178525148859
79	C4	R1	7.21916852046216
79	C13	R1	7.04439411935845
79	C18	R1	7.12928301694497
79	C15	R1	7.23840473932508
79	C11	R1	7.56224242422107
79	C16	R1	7.14974711950468
79	C8	R1	7.44294349584873
79	C7	R1	7.56224242422107
80	C23	R1	7.18982455888002
80	C17	R1	7
80	C12	R1	7.02236781302845
80	C10	R1	7.12928301694497
80	C3	R1	7.08746284125034
80	C14	R1	7.40087943628218
80	C5	R1	7.467605550083
80	C9	R1	7.20945336562895
80	C24	R1	7.29462074889163
80	C6	R1	7.2667865406949
80	C21	R1	7.4262647547021
80	C19	R1	7.34872815423108
80	C1	R1	7.52356195605701
80	C22	R1	7.04439411935845
80	C4	R1	7.35755200461808
80	C13	R1	7.11894107272351
80	C18	R1	7.33091687811462
80	C15	R1	7.53915881110803
80	C11	R1	7.29462074889163
80	C16	R1	7.36632221424582
80	C8	R1	7.23840473932508
80	C20	R1	7.16992500144231
80	C7	R1	7.44294349584873
81	C23	R1	6.93073733756289
81	C17	R1	7.03342300153745
81	C12	R1	7.34872815423108
81	C10	R1	7.16992500144231
81	C3	R1	7.22881869049588
81	C14	R1	7.55458885167764
81	C24	R1	7.16992500144231
81	C6	R1	7.01122725542325
81	C21	R1	7.21916852046216
81	C19	R1	7.22881869049588
81	C1	R1	7.58496250072116
81	C22	R1	7.54689445988764
81	C4	R1	7.21916852046216
81	C13	R1	7.53915881110803
81	C18	R1	7.43462822763672
81	C15	R1	7.21916852046216
81	C11	R1	7.23840473932508
81	C16	R1	6.7279204545632
81	C8	R1	6.89481776330794
81	C20	R1	7.04439411935845
81	C7	R1	7.19967234483636
82	C23	R1	7.08746284125034
82	C17	R1	7.16992500144231
82	C12	R1	7.467605550083
82	C10	R1	7.29462074889163
82	C3	R1	7.22881869049588
82	C14	R1	6.95419631038687
82	C5	R1	7.29462074889163
82	C9	R1	7.23840473932508
82	C6	R1	7.19967234483636
82	C21	R1	7.15987133677839
82	C19	R1	7.23840473932508
82	C1	R1	7.13955135239879
82	C22	R1	6.97727992349992
82	C4	R1	7.65821148275179
82	C13	R1	7.07681559705083
82	C18	R1	7.32192809488736
82	C15	R1	7.2667865406949
82	C11	R1	7.60733031374961
82	C16	R1	7.17990909001493
82	C8	R1	7.39231742277876
82	C20	R1	6.96578428466209
82	C7	R1	7.15987133677839
83	C23	R1	7.2667865406949
83	C17	R1	6.85798099512757
83	C12	R1	7.23840473932508
83	C10	R1	6.98868468677217
83	C3	R1	7.12928301694497
83	C14	R1	7.2667865406949
83	C5	R1	7.25738784269265
83	C9	R1	7.28540221886225
83	C24	R1	7.4093909361377
83	C6	R1	7.35755200461808
83	C21	R1	7.28540221886225
83	C19	R1	7.35755200461808
83	C1	R1	7.4262647547021
83	C4	R1	7.33985000288462
83	C13	R1	7.35755200461808
83	C18	R1	7.16992500144231
83	C11	R1	7.13955135239879
83	C16	R1	7.18982455888002
83	C8	R1	7.07681559705083
83	C20	R1	7.23840473932508
83	C7	R1	7.33985000288462
84	C23	R1	7.18982455888002
84	C17	R1	7.33985000288462
84	C10	R1	6.96578428466209
84	C3	R1	7.32192809488736
84	C14	R1	7.4757334309664
84	C5	R1	7.4262647547021
84	C9	R1	7.22881869049588
84	C24	R1	7.34872815423108
84	C6	R1	7.38370429247405
84	C21	R1	7.12928301694497
84	C19	R1	7.3037807481771
84	C1	R1	7.17990909001493
84	C22	R1	7.02236781302845
84	C4	R1	7.15987133677839
84	C13	R1	7.01122725542325
84	C18	R1	7.37503943134692
84	C15	R1	7.23840473932508
84	C11	R1	7.21916852046216
84	C16	R1	7.3037807481771
84	C8	R1	6.94251450533924
84	C20	R1	7.33091687811462
84	C7	R1	7.04439411935845
85	C17	R1	7.28540221886225
85	C12	R1	7.09803208296053
85	C10	R1	7.01122725542325
85	C3	R1	7.19967234483636
85	C14	R1	7.22881869049588
85	C24	R1	7.28540221886225
85	C6	R1	7.4178525148859
85	C21	R1	7.61470984411521
85	C19	R1	7.51569983828404
85	C1	R1	7.52356195605701
85	C22	R1	7.06608919045777
85	C13	R1	7.37503943134692
85	C15	R1	7.3037807481771
85	C11	R1	7.20945336562895
85	C16	R1	7.16992500144231
85	C8	R1	7.15987133677839
85	C20	R1	7.06608919045777
85	C7	R1	7.2667865406949
86	C23	R1	6.7279204545632
86	C17	R1	7.33091687811462
86	C12	R1	7.65821148275179
86	C10	R1	7.28540221886225
86	C3	R1	7.31288295528436
86	C14	R1	7.29462074889163
86	C5	R1	7.38370429247405
86	C9	R1	7.23840473932508
86	C24	R1	7.02236781302845
86	C6	R1	7.32192809488736
86	C21	R1	7.05528243550119
86	C19	R1	7.4757334309664
86	C1	R1	7.36632221424582
86	C22	R1	7.37503943134692
86	C13	R1	7.04439411935845
86	C18	R1	7.33985000288462
86	C15	R1	7.08746284125034
86	C11	R1	7.24792751344359
86	C16	R1	7.38370429247405
86	C8	R1	7.45121111183233
86	C20	R1	7.25738784269265
86	C7	R1	6.88264304936184
87	C23	R1	7.4757334309664
87	C17	R1	7.10852445677817
87	C12	R1	7.52356195605701
87	C10	R1	7.11894107272351
87	C3	R1	7.57742882803575
87	C14	R1	6.97727992349992
87	C5	R1	7.48381577726426
87	C9	R1	7.18982455888002
87	C24	R1	7.4757334309664
87	C6	R1	7.29462074889163
87	C21	R1	7.4757334309664
87	C22	R1	6.94251450533924
87	C13	R1	7.11894107272351
87	C18	R1	7.3037807481771
87	C15	R1	7.31288295528436
87	C11	R1	7.27612440527424
87	C16	R1	6.90689059560852
87	C8	R1	6.90689059560852
87	C7	R1	7.02236781302845
88	C23	R1	7.43462822763672
88	C17	R1	7.12928301694497
88	C12	R1	6.89481776330794
88	C10	R1	7.3037807481771
88	C3	R1	7.24792751344359
88	C14	R1	7.18982455888002
88	C5	R1	7.33985000288462
88	C9	R1	7.29462074889163
88	C24	R1	7.4093909361377
88	C6	R1	7.57742882803575
88	C21	R1	7.07681559705083
88	C19	R1	7.09803208296053
88	C1	R1	7.33091687811462
88	C22	R1	7.09803208296053
88	C4	R1	7.34872815423108
88	C13	R1	7.3037807481771
88	C18	R1	7.27612440527424
88	C15	R1	7.37503943134692
88	C11	R1	7.23840473932508
88	C16	R1	7.44294349584873
88	C8	R1	7.4594316186373
88	C20	R1	7.45121111183233
89	C23	R1	7.4262647547021
89	C17	R1	7.52356195605701
89	C12	R1	7.08746284125034
89	C10	R1	7.3037807481771
89	C3	R1	7.17990909001493
89	C14	R1	7.5077946401987
89	C5	R1	7.02236781302845
89	C9	R1	7.39231742277876
89	C24	R1	7.3037807481771
89	C6	R1	7.10852445677817
89	C21	R1	7.04439411935845
89	C22	R1	7.07681559705083
89	C4	R1	7.21916852046216
89	C13	R1	7.4262647547021
89	C18	R1	7.4178525148859
89	C15	R1	7.20945336562895
89	C11	R1	7.35755200461808
89	C16	R1	7.17990909001493
89	C8	R1	7
89	C20	R1	7.25738784269265
89	C7	R1	7.02236781302845
90	C23	R1	7.28540221886225
90	C12	R1	7.32192809488736
90	C10	R1	7.2667865406949
90	C3	R1	7.12928301694497
90	C14	R1	7.39231742277876
90	C5	R1	6.85798099512757
90	C9	R1	7.3037807481771
90	C24	R1	7.12928301694497
90	C6	R1	6.96578428466209
90	C21	R1	7.45121111183233
90	C19	R1	7.09803208296053
90	C22	R1	7.11894107272351
90	C4	R1	7.05528243550119
90	C13	R1	6.95419631038687
90	C18	R1	7.29462074889163
90	C11	R1	7.33985000288462
90	C16	R1	7.43462822763672
90	C20	R1	7.15987133677839
90	C7	R1	7.34872815423108
91	C23	R1	7.44294349584873
91	C17	R1	7.33091687811462
91	C10	R1	7.33985000288462
91	C3	R1	7.28540221886225
91	C14	R1	7.31288295528436
91	C5	R1	7.21916852046216
91	C9	R1	7.24792751344359
91	C24	R1	7.3037807481771
91	C6	R1	7.16992500144231
91	C21	R1	7.27612440527424
91	C19	R1	7.38370429247405
91	C1	R1	7.15987133677839
91	C22	R1	7.39231742277876
91	C4	R1	7.20945336562895
91	C13	R1	7.39231742277876
91	C18	R1	7.12928301694497
91	C15	R1	7.48381577726426
91	C11	R1	7.18982455888002
91	C16	R1	7.08746284125034
91	C8	R1	7.14974711950468
91	C20	R1	7.2667865406949
91	C7	R1	6.83289001416474
92	C17	R1	7.12928301694497
92	C12	R1	7.40087943628218
92	C10	R1	7.12928301694497
92	C3	R1	7.4594316186373
92	C14	R1	7.27612440527424
92	C5	R1	7.34872815423108
92	C9	R1	7.21916852046216
92	C24	R1	7.03342300153745
92	C6	R1	7.40087943628218
92	C21	R1	7.23840473932508
92	C19	R1	7.4757334309664
92	C1	R1	7.22881869049588
92	C22	R1	6.83289001416474
92	C4	R1	6.70043971814109
92	C13	R1	7.40087943628218
92	C18	R1	7.06608919045777
92	C11	R1	7.28540221886225
92	C16	R1	7.28540221886225
92	C8	R1	7.10852445677817
92	C20	R1	7.3037807481771
92	C7	R1	6.83289001416474
93	C23	R1	7.4594316186373
93	C17	R1	7.29462074889163
93	C10	R1	7.40087943628218
93	C3	R1	7.16992500144231
93	C5	R1	7.11894107272351
93	C9	R1	7.07681559705083
93	C24	R1	7.19967234483636
93	C6	R1	7.40087943628218
93	C21	R1	6.84549005094437
93	C19	R1	7.28540221886225
93	C1	R1	7.37503943134692
93	C4	R1	7.51569983828404
93	C13	R1	7.27612440527424
93	C18	R1	7.21916852046216
93	C15	R1	7.38370429247405
93	C11	R1	7.32192809488736
93	C8	R1	7.15987133677839
93	C20	R1	7.43462822763672
93	C7	R1	7.4594316186373
94	C23	R1	6.8703647195834
94	C17	R1	7.21916852046216
94	C12	R1	7.44294349584873
94	C10	R1	7.11894107272351
94	C3	R1	7.31288295528436
94	C14	R1	7.19967234483636
94	C9	R1	7.18982455888002
94	C24	R1	7.28540221886225
94	C6	R1	7.32192809488736
94	C21	R1	7.38370429247405
94	C19	R1	7.24792751344359
94	C1	R1	7.19967234483636
94	C22	R1	7.34872815423108
94	C4	R1	7.13955135239879
94	C13	R1	6.95419631038687
94	C15	R1	7.31288295528436
94	C11	R1	7.15987133677839
94	C16	R1	7.01122725542325
94	C8	R1	7.43462822763672
94	C20	R1	7.29462074889163
94	C7	R1	7.37503943134692
95	C23	R1	7.38370429247405
95	C17	R1	7.44294349584873
95	C12	R1	7.38370429247405
95	C10	R1	7.2667865406949
95	C14	R1	7.34872815423108
95	C9	R1	7.29462074889163
95	C24	R1	7.4093909361377
95	C6	R1	7.28540221886225
95	C21	R1	7.20945336562895
95	C19	R1	7.23840473932508
95	C1	R1	7.45121111183233
95	C22	R1	7.4594316186373
95	C4	R1	7.15987133677839
95	C13	R1	7.20945336562895
95	C18	R1	7.36632221424582
95	C15	R1	7.22881869049588
95	C11	R1	7.11894107272351
95	C16	R1	7.4093909361377
95	C8	R1	7.61470984411521
95	C20	R1	7.37503943134692
95	C7	R1	7.13955135239879
96	C23	R1	7.18982455888002
96	C17	R1	7.29462074889163
96	C12	R1	7.27612440527424
96	C10	R1	7.17990909001493
96	C3	R1	7.04439411935845
96	C14	R1	7.27612440527424
96	C5	R1	7.53915881110803
96	C9	R1	7.5077946401987
96	C6	R1	7.36632221424582
96	C21	R1	7.27612440527424
96	C19	R1	7.33985000288462
96	C1	R1	7.4093909361377
96	C22	R1	7.4178525148859
96	C4	R1	7.16992500144231
96	C13	R1	7.20945336562895
96	C18	R1	6.95419631038687
96	C15	R1	7.28540221886225
96	C11	R1	6.93073733756289
96	C16	R1	7.13955135239879
96	C8	R1	7.07681559705083
96	C20	R1	7.34872815423108
96	C7	R1	7.39231742277876
97	C23	R1	7.40087943628218
97	C17	R1	7.06608919045777
97	C12	R1	7.33091687811462
97	C10	R1	7.54689445988764
97	C3	R1	7.19967234483636
97	C14	R1	7.4093909361377
97	C5	R1	7.08746284125034
97	C9	R1	7.33985000288462
97	C24	R1	7.12928301694497
97	C6	R1	7.36632221424582
97	C21	R1	7.27612440527424
97	C19	R1	7.37503943134692
97	C22	R1	7.14974711950468
97	C4	R1	6.93073733756289
97	C13	R1	7.31288295528436
97	C18	R1	7.36632221424582
97	C15	R1	7.36632221424582
97	C11	R1	7.18982455888002
97	C16	R1	7.34872815423108
97	C8	R1	7.01122725542325
97	C20	R1	7.13955135239879
97	C7	R1	7.60733031374961
98	C23	R1	7.4262647547021
98	C17	R1	7.23840473932508
98	C3	R1	7.2667865406949
98	C14	R1	7.05528243550119
98	C5	R1	7.33985000288462
98	C9	R1	7.52356195605701
98	C24	R1	7.19967234483636
98	C6	R1	7.34872815423108
98	C21	R1	7.12928301694497
98	C19	R1	7.01122725542325
[truncated: 14,606 more rows]
