# Supplementary material for: Stochastic modelling of single-cell gene expression adaptation reveals non-genomic contribution to evolution of tumor subclones
Source: bioRxiv. 2024 Apr 20:2024.04.17.588869. Preprint. [Version 1] doi: 10.1101/2024.04.17.588869 (PMC11071284; doi:10.1101/2024.04.17.588869)
Supplement: Supplement 2 [file media-2.zip › Supplementary Files/Simulated Data/Constrained_Simulation/tr_1_sq_.15_r_150_a_.125.csv]

gene	species	replicate	exprval
1	C23	R1	7.467605550083
1	C17	R1	7.15987133677839
1	C12	R1	7.44294349584873
1	C10	R1	7.44294349584873
1	C3	R1	7.19967234483636
1	C14	R1	7.09803208296053
1	C5	R1	7.32192809488736
1	C9	R1	7.4594316186373
1	C24	R1	7.06608919045777
1	C6	R1	7.23840473932508
1	C21	R1	7.33985000288462
1	C19	R1	7.06608919045777
1	C1	R1	7.17990909001493
1	C22	R1	7.27612440527424
1	C4	R1	7.38370429247405
1	C13	R1	7.13955135239879
1	C15	R1	7.2667865406949
1	C11	R1	7.40087943628218
1	C8	R1	7.03342300153745
1	C20	R1	7.04439411935845
1	C7	R1	7.31288295528436
2	C23	R1	6.98868468677217
2	C17	R1	7.10852445677817
2	C12	R1	7.35755200461808
2	C10	R1	7.34872815423108
2	C3	R1	7.44294349584873
2	C14	R1	7.05528243550119
2	C9	R1	7.36632221424582
2	C24	R1	7.28540221886225
2	C6	R1	7.37503943134692
2	C21	R1	7.10852445677817
2	C19	R1	7.4757334309664
2	C1	R1	7.32192809488736
2	C22	R1	7.3037807481771
2	C4	R1	7.21916852046216
2	C13	R1	7.14974711950468
2	C18	R1	7.40087943628218
2	C11	R1	7.20945336562895
2	C8	R1	7.17990909001493
2	C20	R1	7.2667865406949
2	C7	R1	7.22881869049588
3	C17	R1	7.34872815423108
3	C12	R1	7.08746284125034
3	C3	R1	7.45121111183233
3	C14	R1	7.04439411935845
3	C5	R1	7.08746284125034
3	C9	R1	7.18982455888002
3	C6	R1	7.2667865406949
3	C21	R1	7.04439411935845
3	C19	R1	7.04439411935845
3	C1	R1	7.27612440527424
3	C22	R1	7.13955135239879
3	C4	R1	7.25738784269265
3	C13	R1	6.8073549220576
3	C18	R1	7.38370429247405
3	C11	R1	7.27612440527424
3	C16	R1	7.11894107272351
3	C8	R1	7.11894107272351
3	C20	R1	6.91886323727459
4	C23	R1	7.467605550083
4	C17	R1	7.24792751344359
4	C12	R1	7.16992500144231
4	C3	R1	7.33091687811462
4	C14	R1	7.19967234483636
4	C24	R1	7.06608919045777
4	C6	R1	6.8703647195834
4	C21	R1	7.29462074889163
4	C19	R1	7.23840473932508
4	C1	R1	7.51569983828404
4	C22	R1	7.28540221886225
4	C4	R1	7.20945336562895
4	C13	R1	7.18982455888002
4	C18	R1	7.05528243550119
4	C15	R1	7.38370429247405
4	C11	R1	7.16992500144231
4	C16	R1	7.07681559705083
4	C8	R1	7.3037807481771
4	C20	R1	7.39231742277876
4	C7	R1	7.21916852046216
5	C23	R1	7.28540221886225
5	C17	R1	7.11894107272351
5	C12	R1	7.31288295528436
5	C10	R1	7.2667865406949
5	C3	R1	7.43462822763672
5	C14	R1	7.02236781302845
5	C5	R1	7.10852445677817
5	C9	R1	7.07681559705083
5	C24	R1	7.33985000288462
5	C6	R1	7.35755200461808
5	C21	R1	7.3037807481771
5	C19	R1	7.02236781302845
5	C22	R1	7.52356195605701
5	C4	R1	6.95419631038687
5	C13	R1	7.45121111183233
5	C18	R1	7.05528243550119
5	C15	R1	7.4178525148859
5	C16	R1	7.12928301694497
5	C8	R1	7.20945336562895
5	C20	R1	7.24792751344359
5	C7	R1	7.01122725542325
6	C23	R1	7.467605550083
6	C17	R1	7.3037807481771
6	C12	R1	7.10852445677817
6	C10	R1	7.39231742277876
6	C3	R1	7.33985000288462
6	C14	R1	7.22881869049588
6	C5	R1	7.3037807481771
6	C9	R1	7.48381577726426
6	C24	R1	7.18982455888002
6	C6	R1	7.22881869049588
6	C21	R1	7.32192809488736
6	C22	R1	7.02236781302845
6	C4	R1	7.06608919045777
6	C13	R1	7.11894107272351
6	C18	R1	7.21916852046216
6	C15	R1	7.11894107272351
6	C11	R1	7.2667865406949
6	C16	R1	7.49185309632967
6	C8	R1	7.22881869049588
6	C20	R1	7.08746284125034
6	C7	R1	7.24792751344359
7	C23	R1	7.14974711950468
7	C17	R1	7.11894107272351
7	C12	R1	7.21916852046216
7	C10	R1	7.09803208296053
7	C3	R1	7.17990909001493
7	C14	R1	7.38370429247405
7	C5	R1	7.4262647547021
7	C9	R1	7.12928301694497
7	C24	R1	7.29462074889163
7	C6	R1	6.88264304936184
7	C21	R1	7.23840473932508
7	C19	R1	7.53138146051631
7	C1	R1	7.40087943628218
7	C22	R1	7.34872815423108
7	C4	R1	7.14974711950468
7	C13	R1	7.17990909001493
7	C18	R1	7.2667865406949
7	C15	R1	7.21916852046216
7	C11	R1	7.24792751344359
7	C16	R1	7.17990909001493
7	C8	R1	7.10852445677817
7	C20	R1	7.27612440527424
7	C7	R1	7.12928301694497
8	C23	R1	7.06608919045777
8	C17	R1	7.16992500144231
8	C12	R1	7.51569983828404
8	C3	R1	7.23840473932508
8	C14	R1	7.06608919045777
8	C5	R1	7.19967234483636
8	C24	R1	7.36632221424582
8	C6	R1	7.20945336562895
8	C21	R1	7.09803208296053
8	C19	R1	7.27612440527424
8	C22	R1	7.17990909001493
8	C4	R1	7.06608919045777
8	C13	R1	7.37503943134692
8	C18	R1	6.98868468677217
8	C15	R1	7.33091687811462
8	C11	R1	7.13955135239879
8	C16	R1	7.02236781302845
8	C8	R1	7.20945336562895
8	C7	R1	7.16992500144231
9	C23	R1	7.4757334309664
9	C17	R1	7.10852445677817
9	C10	R1	7.14974711950468
9	C3	R1	7.4262647547021
9	C14	R1	7.3037807481771
9	C5	R1	7.28540221886225
9	C9	R1	7.3037807481771
9	C24	R1	7.27612440527424
9	C6	R1	7.3037807481771
9	C21	R1	6.94251450533924
9	C19	R1	7.28540221886225
9	C22	R1	7.12928301694497
9	C4	R1	7.58496250072116
9	C13	R1	7.11894107272351
9	C18	R1	7.22881869049588
9	C15	R1	7.22881869049588
9	C11	R1	7.4757334309664
9	C16	R1	7.4262647547021
9	C8	R1	7.06608919045777
9	C7	R1	7.12928301694497
10	C23	R1	7.10852445677817
10	C17	R1	7.29462074889163
10	C12	R1	6.96578428466209
10	C10	R1	7.21916852046216
10	C3	R1	7.27612440527424
10	C5	R1	7.54689445988764
10	C9	R1	7.45121111183233
10	C24	R1	6.89481776330794
10	C6	R1	7.3037807481771
10	C21	R1	7.33091687811462
10	C19	R1	7.31288295528436
10	C1	R1	7.03342300153745
10	C22	R1	7.20945336562895
10	C4	R1	7.40087943628218
10	C13	R1	7.22881869049588
10	C18	R1	7.07681559705083
10	C15	R1	7.5077946401987
10	C11	R1	6.98868468677217
10	C16	R1	7.12928301694497
10	C8	R1	6.95419631038687
10	C20	R1	7.20945336562895
10	C7	R1	7.12928301694497
11	C23	R1	7.22881869049588
11	C12	R1	7.21916852046216
11	C10	R1	7.22881869049588
11	C3	R1	7.33985000288462
11	C14	R1	7.20945336562895
11	C5	R1	7.37503943134692
11	C9	R1	7.03342300153745
11	C24	R1	7.3037807481771
11	C6	R1	7.49984588708321
11	C21	R1	7.20945336562895
11	C19	R1	7.45121111183233
11	C1	R1	7.20945336562895
11	C22	R1	7.28540221886225
11	C4	R1	7.3037807481771
11	C13	R1	7.21916852046216
11	C18	R1	7.08746284125034
11	C15	R1	7.11894107272351
11	C11	R1	6.94251450533924
11	C16	R1	7.10852445677817
11	C8	R1	7.4757334309664
11	C20	R1	6.83289001416474
11	C7	R1	7.38370429247405
12	C23	R1	7.09803208296053
12	C17	R1	7.40087943628218
12	C12	R1	7.07681559705083
12	C10	R1	7.10852445677817
12	C3	R1	7.25738784269265
12	C14	R1	7.17990909001493
12	C5	R1	7.3037807481771
12	C9	R1	7.10852445677817
12	C24	R1	7.36632221424582
12	C6	R1	7.4093909361377
12	C21	R1	7.2667865406949
12	C19	R1	7.3037807481771
12	C1	R1	7.38370429247405
12	C22	R1	7.34872815423108
12	C13	R1	7.59991284218713
12	C18	R1	7.4262647547021
12	C15	R1	7.5077946401987
12	C11	R1	7.22881869049588
12	C16	R1	7.12928301694497
12	C8	R1	7.27612440527424
12	C20	R1	7.35755200461808
12	C7	R1	7.33091687811462
13	C23	R1	7.24792751344359
13	C17	R1	7.15987133677839
13	C12	R1	7.33985000288462
13	C10	R1	7.14974711950468
13	C3	R1	7.39231742277876
13	C14	R1	7.12928301694497
13	C5	R1	7.10852445677817
13	C24	R1	7
13	C6	R1	7.33091687811462
13	C21	R1	7.02236781302845
13	C1	R1	7.25738784269265
13	C4	R1	7.17990909001493
13	C18	R1	7.34872815423108
13	C15	R1	7.25738784269265
13	C11	R1	7.25738784269265
13	C16	R1	7.35755200461808
13	C8	R1	7.19967234483636
13	C7	R1	7.03342300153745
14	C23	R1	7.32192809488736
14	C17	R1	7.2667865406949
14	C12	R1	7.17990909001493
14	C10	R1	7.14974711950468
14	C3	R1	7.33091687811462
14	C14	R1	7.27612440527424
14	C5	R1	7.08746284125034
14	C9	R1	7.27612440527424
14	C24	R1	7.23840473932508
14	C6	R1	6.83289001416474
14	C21	R1	7.13955135239879
14	C19	R1	7.05528243550119
14	C1	R1	7.19967234483636
14	C22	R1	7.4178525148859
14	C4	R1	6.98868468677217
14	C13	R1	7.467605550083
14	C18	R1	6.8703647195834
14	C15	R1	7.21916852046216
14	C16	R1	7.23840473932508
14	C20	R1	7.36632221424582
14	C7	R1	7.19967234483636
15	C23	R1	7.44294349584873
15	C17	R1	7.38370429247405
15	C12	R1	7.19967234483636
15	C10	R1	7.21916852046216
15	C3	R1	7.31288295528436
15	C14	R1	7.36632221424582
15	C5	R1	7.34872815423108
15	C24	R1	7.10852445677817
15	C6	R1	7.28540221886225
15	C21	R1	6.8073549220576
15	C1	R1	7.09803208296053
15	C22	R1	7.2667865406949
15	C4	R1	6.93073733756289
15	C13	R1	7.06608919045777
15	C15	R1	7.44294349584873
15	C11	R1	7.23840473932508
15	C16	R1	7.20945336562895
15	C8	R1	6.95419631038687
15	C20	R1	7.38370429247405
15	C7	R1	7.33091687811462
16	C23	R1	7.33091687811462
16	C17	R1	7.21916852046216
16	C12	R1	7.25738784269265
16	C10	R1	6.96578428466209
16	C14	R1	7.36632221424582
16	C5	R1	7.11894107272351
16	C9	R1	7.21916852046216
16	C24	R1	7.33091687811462
16	C21	R1	7.31288295528436
16	C19	R1	7.33091687811462
16	C1	R1	7.37503943134692
16	C22	R1	7.06608919045777
16	C4	R1	7.20945336562895
16	C13	R1	7.02236781302845
16	C18	R1	7.4594316186373
16	C15	R1	7.09803208296053
16	C11	R1	7.34872815423108
16	C16	R1	6.84549005094437
16	C8	R1	7.17990909001493
16	C20	R1	7.36632221424582
16	C7	R1	7.2667865406949
17	C23	R1	7.33985000288462
17	C12	R1	7.01122725542325
17	C10	R1	7.48381577726426
17	C3	R1	7.39231742277876
17	C14	R1	7.35755200461808
17	C5	R1	6.98868468677217
17	C9	R1	7.23840473932508
17	C24	R1	7.49185309632967
17	C6	R1	7.09803208296053
17	C21	R1	7.11894107272351
17	C19	R1	7.22881869049588
17	C1	R1	7.21916852046216
17	C22	R1	7.24792751344359
17	C13	R1	7.33985000288462
17	C18	R1	7.18982455888002
17	C15	R1	7.17990909001493
17	C11	R1	7.05528243550119
17	C16	R1	7.12928301694497
17	C8	R1	7.12928301694497
17	C20	R1	7.66533591718518
17	C7	R1	7.27612440527424
18	C23	R1	7.33091687811462
18	C17	R1	7.36632221424582
18	C12	R1	7.25738784269265
18	C10	R1	7.19967234483636
18	C3	R1	7.03342300153745
18	C14	R1	7.36632221424582
18	C5	R1	7.18982455888002
18	C24	R1	7.09803208296053
18	C6	R1	7.08746284125034
18	C21	R1	7.09803208296053
18	C19	R1	7.11894107272351
18	C1	R1	7.07681559705083
18	C22	R1	7.40087943628218
18	C4	R1	7.22881869049588
18	C13	R1	7.44294349584873
18	C18	R1	7.31288295528436
18	C15	R1	7.05528243550119
18	C11	R1	7.33091687811462
18	C16	R1	7.5077946401987
18	C8	R1	7.11894107272351
18	C20	R1	6.91886323727459
18	C7	R1	7.40087943628218
19	C23	R1	7.31288295528436
19	C17	R1	7.4093909361377
19	C12	R1	7.25738784269265
19	C10	R1	7.18982455888002
19	C3	R1	7.06608919045777
19	C14	R1	7.4178525148859
19	C9	R1	7.17990909001493
19	C24	R1	7.29462074889163
19	C6	R1	6.89481776330794
19	C21	R1	7.2667865406949
19	C19	R1	7.06608919045777
19	C1	R1	6.91886323727459
19	C22	R1	7.40087943628218
19	C4	R1	7.35755200461808
19	C13	R1	7.01122725542325
19	C18	R1	7.10852445677817
19	C11	R1	7.21916852046216
19	C16	R1	7.09803208296053
19	C8	R1	7.56985560833095
19	C20	R1	7.4262647547021
19	C7	R1	7.28540221886225
20	C23	R1	7.4178525148859
20	C17	R1	7.10852445677817
20	C12	R1	7.33091687811462
20	C10	R1	7.24792751344359
20	C3	R1	6.93073733756289
20	C14	R1	7.29462074889163
20	C5	R1	7.38370429247405
20	C9	R1	7.53915881110803
20	C6	R1	7.12928301694497
20	C21	R1	7.22881869049588
20	C19	R1	7.36632221424582
20	C1	R1	7.43462822763672
20	C22	R1	7.20945336562895
20	C4	R1	7.13955135239879
20	C13	R1	7.40087943628218
20	C18	R1	7.2667865406949
20	C15	R1	7.01122725542325
20	C11	R1	7.07681559705083
20	C16	R1	7.38370429247405
20	C20	R1	7.4178525148859
20	C7	R1	6.96578428466209
21	C17	R1	7.25738784269265
21	C12	R1	7.27612440527424
21	C10	R1	7.37503943134692
21	C3	R1	7.25738784269265
21	C14	R1	7.2667865406949
21	C9	R1	7.33091687811462
21	C24	R1	6.85798099512757
21	C6	R1	7.16992500144231
21	C21	R1	7.21916852046216
21	C1	R1	7.12928301694497
21	C22	R1	7.34872815423108
21	C4	R1	7.31288295528436
21	C13	R1	7.27612440527424
21	C18	R1	7.05528243550119
21	C15	R1	7.25738784269265
21	C11	R1	7.49984588708321
21	C16	R1	7.4757334309664
21	C8	R1	7.33091687811462
21	C20	R1	7.33091687811462
21	C7	R1	7.27612440527424
22	C23	R1	7.10852445677817
22	C17	R1	7.49185309632967
22	C12	R1	7.28540221886225
22	C10	R1	7.40087943628218
22	C3	R1	7.17990909001493
22	C14	R1	6.98868468677217
22	C5	R1	7.44294349584873
22	C9	R1	6.91886323727459
22	C24	R1	7.21916852046216
22	C6	R1	7.58496250072116
22	C21	R1	7.27612440527424
22	C19	R1	7.17990909001493
22	C1	R1	7.4093909361377
22	C22	R1	6.98868468677217
22	C4	R1	7.05528243550119
22	C13	R1	7.24792751344359
22	C18	R1	7.33985000288462
22	C15	R1	7.21916852046216
22	C11	R1	6.8073549220576
22	C16	R1	7.06608919045777
22	C8	R1	7.10852445677817
22	C20	R1	7.28540221886225
22	C7	R1	7.25738784269265
23	C23	R1	7.20945336562895
23	C17	R1	7.14974711950468
23	C12	R1	7.20945336562895
23	C10	R1	7.17990909001493
23	C3	R1	7.21916852046216
23	C14	R1	7.3037807481771
23	C5	R1	7.21916852046216
23	C9	R1	7.38370429247405
23	C24	R1	7.36632221424582
23	C6	R1	7.28540221886225
23	C21	R1	7.20945336562895
23	C19	R1	7.39231742277876
23	C1	R1	7.38370429247405
23	C22	R1	6.96578428466209
23	C4	R1	7.08746284125034
23	C13	R1	7.02236781302845
23	C18	R1	7.35755200461808
23	C15	R1	7.10852445677817
23	C11	R1	7.03342300153745
23	C8	R1	7.21916852046216
23	C20	R1	7.2667865406949
23	C7	R1	7.37503943134692
24	C23	R1	7.09803208296053
24	C17	R1	7.31288295528436
24	C12	R1	7.75488750216347
24	C10	R1	7.33091687811462
24	C3	R1	6.96578428466209
24	C14	R1	7.24792751344359
24	C5	R1	7.03342300153745
24	C9	R1	7.12928301694497
24	C6	R1	7.08746284125034
24	C21	R1	7.5077946401987
24	C19	R1	7.38370429247405
24	C1	R1	7.4262647547021
24	C22	R1	7.14974711950468
24	C4	R1	7.33091687811462
24	C13	R1	6.90689059560852
24	C18	R1	7.31288295528436
24	C15	R1	7.3037807481771
24	C11	R1	7.15987133677839
24	C16	R1	7.40087943628218
24	C8	R1	7.12928301694497
24	C20	R1	7.07681559705083
24	C7	R1	7.07681559705083
25	C23	R1	7.23840473932508
25	C17	R1	7.19967234483636
25	C10	R1	7.09803208296053
25	C3	R1	6.96578428466209
25	C14	R1	7.31288295528436
25	C5	R1	7.20945336562895
25	C9	R1	7.44294349584873
25	C24	R1	7.24792751344359
25	C6	R1	7.32192809488736
25	C21	R1	7.13955135239879
25	C1	R1	7.34872815423108
25	C22	R1	7.36632221424582
25	C4	R1	7.31288295528436
25	C13	R1	7.19967234483636
25	C18	R1	7.17990909001493
25	C15	R1	7.14974711950468
25	C11	R1	7.58496250072116
25	C16	R1	7.10852445677817
25	C8	R1	7.3037807481771
25	C20	R1	7.19967234483636
25	C7	R1	7.4178525148859
26	C23	R1	7.3037807481771
26	C17	R1	7.23840473932508
26	C12	R1	7.14974711950468
26	C3	R1	7.11894107272351
26	C9	R1	7.2667865406949
26	C24	R1	7
26	C21	R1	7.43462822763672
26	C19	R1	7.2667865406949
26	C22	R1	7.34872815423108
26	C4	R1	7.44294349584873
26	C13	R1	7.29462074889163
26	C18	R1	7.34872815423108
26	C11	R1	7.29462074889163
26	C16	R1	7.20945336562895
26	C8	R1	7.06608919045777
26	C20	R1	7.27612440527424
26	C7	R1	7.29462074889163
27	C23	R1	7.5077946401987
27	C17	R1	6.93073733756289
27	C12	R1	7.11894107272351
27	C10	R1	7.4757334309664
27	C3	R1	7.39231742277876
27	C14	R1	7.13955135239879
27	C9	R1	6.98868468677217
27	C6	R1	7.2667865406949
27	C21	R1	7.55458885167764
27	C19	R1	7.05528243550119
27	C1	R1	7.14974711950468
27	C22	R1	7.25738784269265
27	C4	R1	7.2667865406949
27	C13	R1	7.11894107272351
27	C18	R1	7.05528243550119
27	C15	R1	7.51569983828404
27	C11	R1	7.34872815423108
27	C16	R1	6.97727992349992
27	C8	R1	7.25738784269265
27	C20	R1	7.35755200461808
28	C23	R1	7.29462074889163
28	C17	R1	6.90689059560852
28	C3	R1	6.98868468677217
28	C14	R1	7.15987133677839
28	C5	R1	7.2667865406949
28	C9	R1	7.12928301694497
28	C24	R1	7.37503943134692
28	C6	R1	7.10852445677817
28	C19	R1	7.3037807481771
28	C1	R1	7.13955135239879
28	C22	R1	7.15987133677839
28	C4	R1	7.40087943628218
28	C13	R1	6.95419631038687
28	C18	R1	7.28540221886225
28	C15	R1	7.4093909361377
28	C11	R1	7.15987133677839
28	C16	R1	7.21916852046216
28	C8	R1	7.15987133677839
28	C7	R1	7.44294349584873
29	C23	R1	7.11894107272351
29	C17	R1	7.23840473932508
29	C12	R1	7.16992500144231
29	C10	R1	7.36632221424582
29	C3	R1	7.25738784269265
29	C14	R1	7.33985000288462
29	C5	R1	7.33985000288462
29	C9	R1	7.12928301694497
29	C24	R1	7.43462822763672
29	C21	R1	7.3037807481771
29	C19	R1	7.23840473932508
29	C1	R1	7.19967234483636
29	C22	R1	7.13955135239879
29	C4	R1	7.13955135239879
29	C13	R1	7.34872815423108
29	C18	R1	7.11894107272351
29	C15	R1	7.16992500144231
29	C11	R1	7.22881869049588
29	C16	R1	7.28540221886225
29	C8	R1	7.20945336562895
29	C20	R1	7.07681559705083
29	C7	R1	7.22881869049588
30	C23	R1	6.83289001416474
30	C17	R1	6.85798099512757
30	C12	R1	7.18982455888002
30	C10	R1	6.91886323727459
30	C3	R1	7.14974711950468
30	C14	R1	7.43462822763672
30	C5	R1	7.36632221424582
30	C9	R1	7.2667865406949
30	C24	R1	7.38370429247405
30	C6	R1	7.36632221424582
30	C21	R1	7.35755200461808
30	C19	R1	7.04439411935845
30	C1	R1	7.22881869049588
30	C22	R1	7.10852445677817
30	C4	R1	7.17990909001493
30	C13	R1	7.25738784269265
30	C15	R1	7.4757334309664
30	C11	R1	7.15987133677839
30	C16	R1	7.23840473932508
30	C8	R1	7.22881869049588
30	C20	R1	7.07681559705083
31	C23	R1	7.11894107272351
31	C17	R1	7.10852445677817
31	C12	R1	7.22881869049588
31	C3	R1	7.10852445677817
31	C14	R1	7.2667865406949
31	C5	R1	6.91886323727459
31	C9	R1	7.05528243550119
31	C24	R1	7.8008998999203
31	C6	R1	7.33091687811462
31	C21	R1	7.10852445677817
31	C19	R1	7.05528243550119
31	C1	R1	6.91886323727459
31	C22	R1	6.93073733756289
31	C4	R1	7.06608919045777
31	C13	R1	7.06608919045777
31	C18	R1	7.32192809488736
31	C15	R1	7.49984588708321
31	C11	R1	7.02236781302845
31	C16	R1	7.20945336562895
31	C8	R1	7.09803208296053
31	C20	R1	7.34872815423108
31	C7	R1	7.38370429247405
32	C23	R1	7.04439411935845
32	C17	R1	7.44294349584873
32	C12	R1	6.91886323727459
32	C10	R1	7.06608919045777
32	C3	R1	7.35755200461808
32	C14	R1	7.58496250072116
32	C5	R1	7.40087943628218
32	C9	R1	7.25738784269265
32	C24	R1	7.57742882803575
32	C6	R1	7.2667865406949
32	C21	R1	7.33985000288462
32	C19	R1	7.09803208296053
32	C1	R1	7.21916852046216
32	C22	R1	7.28540221886225
32	C4	R1	7.05528243550119
32	C13	R1	7.4093909361377
32	C18	R1	7.21916852046216
32	C15	R1	7.32192809488736
32	C11	R1	7.08746284125034
32	C16	R1	7.31288295528436
32	C8	R1	7.20945336562895
32	C20	R1	7.22881869049588
32	C7	R1	7.33985000288462
33	C23	R1	7.38370429247405
33	C17	R1	7.40087943628218
33	C12	R1	7.17990909001493
33	C10	R1	7.06608919045777
33	C3	R1	7.3037807481771
33	C14	R1	7.35755200461808
33	C5	R1	7.27612440527424
33	C9	R1	7.19967234483636
33	C24	R1	7.02236781302845
33	C6	R1	7.4178525148859
33	C21	R1	7.23840473932508
33	C19	R1	7.34872815423108
33	C1	R1	7.07681559705083
33	C22	R1	7.22881869049588
33	C4	R1	7.07681559705083
33	C13	R1	7.27612440527424
33	C18	R1	7.21916852046216
33	C15	R1	7.05528243550119
33	C11	R1	7.05528243550119
33	C8	R1	7.16992500144231
33	C20	R1	7.27612440527424
33	C7	R1	7.4262647547021
34	C23	R1	7.467605550083
34	C17	R1	7.27612440527424
34	C12	R1	7.51569983828404
34	C10	R1	7.467605550083
34	C3	R1	7.4262647547021
34	C14	R1	7.18982455888002
34	C5	R1	6.96578428466209
34	C24	R1	7.18982455888002
34	C6	R1	6.84549005094437
34	C21	R1	7.4594316186373
34	C19	R1	6.95419631038687
34	C13	R1	7.25738784269265
34	C15	R1	6.91886323727459
34	C11	R1	7.02236781302845
34	C16	R1	7.22881869049588
34	C8	R1	7.19967234483636
34	C20	R1	6.90689059560852
34	C7	R1	7.17990909001493
35	C23	R1	6.97727992349992
35	C17	R1	7.4093909361377
35	C12	R1	7.32192809488736
35	C10	R1	7.24792751344359
35	C3	R1	7.60733031374961
35	C14	R1	7.16992500144231
35	C9	R1	7.12928301694497
35	C24	R1	7.05528243550119
35	C6	R1	7.09803208296053
35	C21	R1	7.27612440527424
35	C19	R1	7.21916852046216
35	C1	R1	7.35755200461808
35	C22	R1	7.34872815423108
35	C4	R1	7.04439411935845
35	C13	R1	6.96578428466209
35	C18	R1	7.28540221886225
35	C15	R1	7.27612440527424
35	C11	R1	7.29462074889163
35	C16	R1	7.12928301694497
35	C8	R1	7.17990909001493
35	C20	R1	7.25738784269265
35	C7	R1	7.35755200461808
36	C23	R1	7.35755200461808
36	C17	R1	7.21916852046216
36	C12	R1	7.56224242422107
36	C10	R1	7.19967234483636
36	C3	R1	7.5077946401987
36	C14	R1	7.10852445677817
36	C5	R1	7.21916852046216
36	C9	R1	7.15987133677839
36	C24	R1	7.08746284125034
36	C6	R1	7.04439411935845
36	C19	R1	7.24792751344359
36	C1	R1	7.3037807481771
36	C22	R1	7.36632221424582
36	C4	R1	7.15987133677839
36	C13	R1	7.48381577726426
36	C18	R1	7.23840473932508
36	C15	R1	7.27612440527424
36	C11	R1	7.35755200461808
36	C16	R1	7.37503943134692
36	C8	R1	7.3037807481771
36	C20	R1	7.37503943134692
36	C7	R1	7.03342300153745
37	C23	R1	7.16992500144231
37	C17	R1	7.22881869049588
37	C12	R1	7.02236781302845
37	C10	R1	7.06608919045777
37	C3	R1	7.07681559705083
37	C14	R1	7.07681559705083
37	C5	R1	7.38370429247405
37	C9	R1	7.32192809488736
37	C24	R1	7.34872815423108
37	C6	R1	7.02236781302845
37	C21	R1	7.40087943628218
37	C19	R1	7.39231742277876
37	C1	R1	7.20945336562895
37	C22	R1	7.34872815423108
37	C4	R1	7.02236781302845
37	C13	R1	7.18982455888002
37	C18	R1	7.22881869049588
37	C15	R1	7.19967234483636
37	C11	R1	7.13955135239879
37	C16	R1	7.20945336562895
37	C8	R1	7.2667865406949
37	C20	R1	7.3037807481771
37	C7	R1	7.10852445677817
38	C23	R1	7.45121111183233
38	C17	R1	7.11894107272351
38	C12	R1	7.4262647547021
38	C10	R1	7.33091687811462
38	C3	R1	7.25738784269265
38	C14	R1	7.34872815423108
38	C5	R1	6.93073733756289
38	C9	R1	7.03342300153745
38	C24	R1	6.97727992349992
38	C6	R1	7.33091687811462
38	C21	R1	7.10852445677817
38	C19	R1	7.38370429247405
38	C1	R1	7.37503943134692
38	C22	R1	7.39231742277876
38	C4	R1	7.38370429247405
38	C13	R1	7.27612440527424
38	C15	R1	7.21916852046216
38	C11	R1	7.36632221424582
38	C16	R1	7.25738784269265
38	C8	R1	7.14974711950468
38	C20	R1	7.38370429247405
38	C7	R1	7.32192809488736
39	C23	R1	7.32192809488736
39	C17	R1	7.28540221886225
39	C12	R1	7.27612440527424
39	C10	R1	6.95419631038687
39	C3	R1	7.16992500144231
39	C14	R1	7.4093909361377
39	C5	R1	7.33985000288462
39	C9	R1	7.04439411935845
39	C24	R1	7.22881869049588
39	C6	R1	7.10852445677817
39	C21	R1	7.16992500144231
39	C19	R1	7.21916852046216
39	C1	R1	7.02236781302845
39	C4	R1	7.31288295528436
39	C13	R1	7.04439411935845
39	C15	R1	7.467605550083
39	C11	R1	7.20945336562895
39	C16	R1	6.98868468677217
39	C8	R1	7.16992500144231
39	C20	R1	7.27612440527424
39	C7	R1	7.10852445677817
40	C23	R1	7.07681559705083
40	C12	R1	7.14974711950468
40	C10	R1	7.11894107272351
40	C3	R1	7.07681559705083
40	C14	R1	6.96578428466209
40	C9	R1	7.15987133677839
40	C24	R1	7.3037807481771
40	C6	R1	7.17990909001493
40	C21	R1	7.23840473932508
40	C1	R1	7.31288295528436
40	C22	R1	7.23840473932508
40	C4	R1	7.51569983828404
40	C18	R1	7.07681559705083
40	C15	R1	7.45121111183233
40	C11	R1	7.44294349584873
40	C16	R1	7.17990909001493
40	C8	R1	7.59991284218713
40	C20	R1	6.97727992349992
40	C7	R1	7.27612440527424
41	C23	R1	7.28540221886225
41	C12	R1	6.76818432477693
41	C10	R1	7.32192809488736
41	C3	R1	7.18982455888002
41	C14	R1	7.17990909001493
41	C5	R1	7.02236781302845
41	C9	R1	7.28540221886225
41	C6	R1	7.06608919045777
41	C21	R1	7.51569983828404
41	C1	R1	7.23840473932508
41	C22	R1	7.11894107272351
41	C4	R1	7.24792751344359
41	C13	R1	7.53138146051631
41	C18	R1	7.24792751344359
41	C15	R1	7.03342300153745
41	C11	R1	6.93073733756289
41	C16	R1	7.24792751344359
41	C8	R1	7.13955135239879
41	C20	R1	7.37503943134692
41	C7	R1	7.40087943628218
42	C17	R1	7.37503943134692
42	C12	R1	7.23840473932508
42	C10	R1	7.19967234483636
42	C3	R1	7.29462074889163
42	C14	R1	7.09803208296053
42	C5	R1	7.25738784269265
42	C9	R1	7.40087943628218
42	C6	R1	7.07681559705083
42	C21	R1	7.08746284125034
42	C19	R1	7.04439411935845
42	C1	R1	7.21916852046216
42	C4	R1	7.25738784269265
42	C13	R1	7.14974711950468
42	C18	R1	7.06608919045777
42	C15	R1	7.17990909001493
42	C11	R1	7.17990909001493
42	C16	R1	7.25738784269265
42	C8	R1	7.06608919045777
42	C20	R1	7.28540221886225
42	C7	R1	7.03342300153745
43	C23	R1	7.33985000288462
43	C17	R1	7.3037807481771
43	C12	R1	6.88264304936184
43	C10	R1	7.36632221424582
43	C3	R1	7.08746284125034
43	C14	R1	7
43	C5	R1	7.12928301694497
43	C9	R1	7.35755200461808
43	C6	R1	6.94251450533924
43	C21	R1	7.4178525148859
43	C19	R1	7.08746284125034
43	C1	R1	7.23840473932508
43	C4	R1	7.29462074889163
43	C13	R1	7.19967234483636
43	C18	R1	7.37503943134692
43	C15	R1	7.35755200461808
43	C11	R1	7.21916852046216
43	C16	R1	7.19967234483636
43	C8	R1	7.23840473932508
43	C20	R1	7.2667865406949
43	C7	R1	7.21916852046216
44	C23	R1	6.83289001416474
44	C10	R1	7.24792751344359
44	C3	R1	7.32192809488736
44	C5	R1	7.25738784269265
44	C9	R1	7.02236781302845
44	C6	R1	7.12928301694497
44	C21	R1	7.43462822763672
44	C1	R1	6.94251450533924
44	C22	R1	7.37503943134692
44	C4	R1	7.20945336562895
44	C13	R1	7.51569983828404
44	C18	R1	7.28540221886225
44	C15	R1	7.23840473932508
44	C11	R1	6.98868468677217
44	C16	R1	7.25738784269265
44	C8	R1	7
44	C20	R1	7.23840473932508
44	C7	R1	6.70043971814109
45	C23	R1	7.15987133677839
45	C17	R1	7.01122725542325
45	C12	R1	7.15987133677839
45	C10	R1	7.19967234483636
45	C3	R1	7.11894107272351
45	C14	R1	6.90689059560852
45	C5	R1	7.34872815423108
45	C9	R1	7.03342300153745
45	C6	R1	7.13955135239879
45	C19	R1	7.16992500144231
45	C1	R1	7.4757334309664
45	C22	R1	6.97727992349992
45	C4	R1	7.17990909001493
45	C13	R1	7.13955135239879
45	C18	R1	7.23840473932508
45	C15	R1	7.34872815423108
45	C11	R1	7
45	C16	R1	7.40087943628218
45	C8	R1	7.03342300153745
45	C20	R1	7.25738784269265
45	C7	R1	7.29462074889163
46	C23	R1	6.96578428466209
46	C17	R1	7.23840473932508
46	C12	R1	7.28540221886225
46	C10	R1	7.3037807481771
46	C3	R1	7.4178525148859
46	C14	R1	7.07681559705083
46	C5	R1	7.43462822763672
46	C9	R1	7.24792751344359
46	C24	R1	7.22881869049588
46	C6	R1	7.467605550083
46	C21	R1	6.83289001416474
46	C19	R1	7.16992500144231
46	C22	R1	7.21916852046216
46	C4	R1	7.25738784269265
46	C13	R1	7.38370429247405
46	C18	R1	7.24792751344359
46	C15	R1	7.15987133677839
46	C11	R1	7.19967234483636
46	C8	R1	7.4757334309664
46	C20	R1	7.23840473932508
46	C7	R1	7.23840473932508
47	C23	R1	7.25738784269265
47	C12	R1	7.27612440527424
47	C10	R1	7.49984588708321
47	C3	R1	7.40087943628218
47	C14	R1	7.33091687811462
47	C5	R1	6.96578428466209
47	C9	R1	7.17990909001493
47	C24	R1	7.31288295528436
47	C6	R1	7.09803208296053
47	C21	R1	7.20945336562895
47	C19	R1	7.56224242422107
47	C1	R1	7.18982455888002
47	C22	R1	6.88264304936184
47	C4	R1	7.35755200461808
47	C13	R1	6.96578428466209
47	C18	R1	7.33985000288462
47	C15	R1	7.24792751344359
47	C11	R1	7.38370429247405
47	C16	R1	7.33985000288462
47	C8	R1	7.06608919045777
47	C20	R1	7.33091687811462
47	C7	R1	7.29462074889163
48	C23	R1	7.25738784269265
48	C17	R1	7
48	C12	R1	7.33985000288462
48	C10	R1	7.09803208296053
48	C3	R1	7.32192809488736
48	C14	R1	7.08746284125034
48	C5	R1	7.24792751344359
48	C9	R1	7.52356195605701
48	C24	R1	7.10852445677817
48	C6	R1	6.8703647195834
48	C21	R1	7.03342300153745
48	C19	R1	7.05528243550119
48	C1	R1	7.43462822763672
48	C22	R1	6.95419631038687
48	C4	R1	7.24792751344359
48	C13	R1	7.22881869049588
48	C15	R1	7.13955135239879
48	C11	R1	7.33985000288462
48	C16	R1	7.05528243550119
48	C8	R1	7.49185309632967
48	C20	R1	7.4594316186373
48	C7	R1	7.49984588708321
49	C12	R1	7.29462074889163
49	C10	R1	7.43462822763672
49	C3	R1	7.29462074889163
49	C14	R1	6.83289001416474
49	C5	R1	7.49185309632967
49	C9	R1	7.33985000288462
49	C24	R1	7.17990909001493
49	C6	R1	6.98868468677217
49	C21	R1	7.27612440527424
49	C19	R1	6.96578428466209
49	C1	R1	7.17990909001493
49	C22	R1	7.45121111183233
49	C4	R1	7.21916852046216
49	C13	R1	7.18982455888002
49	C18	R1	7.65105169117893
49	C11	R1	7.13955135239879
49	C16	R1	7.53138146051631
49	C8	R1	7.12928301694497
49	C20	R1	7.19967234483636
49	C7	R1	7.19967234483636
50	C23	R1	7.37503943134692
50	C17	R1	7.19967234483636
50	C12	R1	7.20945336562895
50	C10	R1	7.45121111183233
50	C3	R1	7.34872815423108
50	C14	R1	7.02236781302845
50	C9	R1	7.19967234483636
50	C24	R1	7.44294349584873
50	C21	R1	7.07681559705083
50	C19	R1	7.29462074889163
50	C1	R1	7.34872815423108
50	C22	R1	7.33091687811462
50	C4	R1	7.4262647547021
50	C13	R1	7.11894107272351
50	C18	R1	7.17990909001493
50	C15	R1	6.83289001416474
50	C11	R1	7.31288295528436
50	C16	R1	7.21916852046216
50	C8	R1	7.06608919045777
50	C20	R1	7.31288295528436
50	C7	R1	7.23840473932508
51	C23	R1	7.23840473932508
51	C17	R1	6.89481776330794
51	C10	R1	7.16992500144231
51	C3	R1	7.34872815423108
51	C14	R1	7.45121111183233
51	C5	R1	7.07681559705083
51	C9	R1	7.15987133677839
51	C6	R1	7.14974711950468
51	C21	R1	7.06608919045777
51	C19	R1	7.21916852046216
51	C1	R1	6.96578428466209
51	C22	R1	7.61470984411521
51	C13	R1	7.16992500144231
51	C18	R1	7.04439411935845
51	C15	R1	7.07681559705083
51	C11	R1	7.22881869049588
51	C16	R1	7.01122725542325
51	C8	R1	7.33985000288462
51	C20	R1	7.3037807481771
51	C7	R1	7.62205181945638
52	C23	R1	7.51569983828404
52	C17	R1	7.19967234483636
52	C10	R1	7.09803208296053
52	C3	R1	7.28540221886225
52	C14	R1	7.05528243550119
52	C5	R1	7.4594316186373
52	C9	R1	7.17990909001493
52	C24	R1	7.17990909001493
52	C19	R1	6.97727992349992
52	C1	R1	7.25738784269265
52	C22	R1	7.33985000288462
52	C4	R1	7.43462822763672
52	C13	R1	7.4093909361377
52	C15	R1	7.48381577726426
52	C16	R1	7.34872815423108
52	C8	R1	7.08746284125034
52	C20	R1	7.22881869049588
52	C7	R1	7.03342300153745
53	C23	R1	7.16992500144231
53	C17	R1	7.12928301694497
53	C12	R1	7.36632221424582
53	C10	R1	7.25738784269265
53	C3	R1	7.32192809488736
53	C14	R1	7.06608919045777
53	C5	R1	7.22881869049588
53	C9	R1	7.35755200461808
53	C24	R1	7.25738784269265
53	C6	R1	7.37503943134692
53	C21	R1	7.09803208296053
53	C19	R1	6.94251450533924
53	C1	R1	7.59991284218713
53	C22	R1	7.3037807481771
53	C4	R1	6.83289001416474
53	C13	R1	7.07681559705083
53	C18	R1	7.18982455888002
53	C15	R1	7
53	C11	R1	7.38370429247405
53	C16	R1	7.13955135239879
53	C8	R1	7.05528243550119
53	C20	R1	7.28540221886225
53	C7	R1	7.3037807481771
54	C23	R1	7.3037807481771
54	C17	R1	7.34872815423108
54	C10	R1	7.05528243550119
54	C14	R1	7.33985000288462
54	C5	R1	7.34872815423108
54	C9	R1	7.09803208296053
54	C24	R1	7.3037807481771
54	C6	R1	7.3037807481771
54	C21	R1	7.19967234483636
54	C1	R1	7.07681559705083
54	C22	R1	7.17990909001493
54	C4	R1	7.02236781302845
54	C13	R1	7.13955135239879
54	C18	R1	7.27612440527424
54	C15	R1	7.22881869049588
54	C11	R1	7.11894107272351
54	C16	R1	7.11894107272351
54	C8	R1	7.16992500144231
54	C20	R1	7.56985560833095
54	C7	R1	7.32192809488736
55	C23	R1	7.22881869049588
55	C17	R1	7.14974711950468
55	C12	R1	7.3037807481771
55	C10	R1	7.12928301694497
55	C3	R1	7.04439411935845
55	C14	R1	7.4178525148859
55	C5	R1	6.97727992349992
55	C9	R1	7.06608919045777
55	C24	R1	7.39231742277876
55	C6	R1	7.32192809488736
55	C21	R1	7.20945336562895
55	C19	R1	7.16992500144231
55	C22	R1	7.23840473932508
55	C4	R1	7
55	C13	R1	7.09803208296053
55	C18	R1	7.20945336562895
55	C15	R1	7
55	C11	R1	7.22881869049588
55	C16	R1	7.31288295528436
55	C8	R1	7.33985000288462
55	C20	R1	7.22881869049588
55	C7	R1	7.4594316186373
56	C23	R1	7.24792751344359
56	C17	R1	7.40087943628218
56	C12	R1	7.14974711950468
56	C10	R1	6.96578428466209
56	C14	R1	7.29462074889163
56	C5	R1	7.38370429247405
56	C9	R1	7.09803208296053
56	C24	R1	7.29462074889163
56	C6	R1	7.29462074889163
56	C21	R1	7.11894107272351
56	C19	R1	7.29462074889163
56	C22	R1	7.34872815423108
56	C13	R1	7.4178525148859
56	C18	R1	7.4757334309664
56	C15	R1	7.20945336562895
56	C11	R1	7.43462822763672
56	C16	R1	7.32192809488736
56	C8	R1	7.55458885167764
56	C20	R1	7.31288295528436
56	C7	R1	7.23840473932508
57	C23	R1	7.17990909001493
57	C17	R1	7.40087943628218
57	C12	R1	7.05528243550119
57	C10	R1	7.21916852046216
57	C3	R1	7.17990909001493
57	C14	R1	7.07681559705083
57	C5	R1	7.18982455888002
57	C9	R1	7.16992500144231
57	C24	R1	7.08746284125034
57	C6	R1	7
57	C21	R1	7.31288295528436
57	C19	R1	7.33091687811462
57	C1	R1	7.21916852046216
57	C22	R1	6.88264304936184
57	C4	R1	7.34872815423108
57	C13	R1	6.65821148275179
57	C18	R1	7.4093909361377
57	C15	R1	7.10852445677817
57	C11	R1	6.82017896241519
57	C16	R1	7.06608919045777
57	C8	R1	7.19967234483636
57	C20	R1	7.36632221424582
57	C7	R1	7.16992500144231
58	C23	R1	7.37503943134692
58	C17	R1	7.28540221886225
58	C12	R1	7.33091687811462
58	C3	R1	7.06608919045777
58	C14	R1	6.88264304936184
58	C5	R1	7.32192809488736
58	C9	R1	7.60733031374961
58	C24	R1	6.70043971814109
58	C6	R1	7.43462822763672
58	C21	R1	7.40087943628218
58	C19	R1	7.64385618977472
58	C1	R1	7.45121111183233
58	C22	R1	7.2667865406949
58	C4	R1	6.97727992349992
58	C13	R1	7.32192809488736
58	C18	R1	7.08746284125034
58	C15	R1	7.19967234483636
58	C16	R1	7.33091687811462
58	C8	R1	7.11894107272351
58	C20	R1	7.40087943628218
58	C7	R1	7.23840473932508
59	C23	R1	7.11894107272351
59	C17	R1	7.40087943628218
59	C12	R1	7.33985000288462
59	C10	R1	7.17990909001493
59	C3	R1	7.39231742277876
59	C14	R1	6.90689059560852
59	C5	R1	6.82017896241519
59	C9	R1	7.12928301694497
59	C24	R1	7.39231742277876
59	C6	R1	7.19967234483636
59	C19	R1	7.19967234483636
59	C1	R1	7.32192809488736
59	C22	R1	7.21916852046216
59	C4	R1	7.18982455888002
59	C13	R1	7.09803208296053
59	C18	R1	7.45121111183233
59	C15	R1	7.28540221886225
59	C11	R1	7.06608919045777
59	C16	R1	7.35755200461808
59	C8	R1	7.37503943134692
59	C20	R1	7.01122725542325
59	C7	R1	7.15987133677839
60	C23	R1	7.06608919045777
60	C17	R1	7.32192809488736
60	C12	R1	7.14974711950468
60	C10	R1	7.31288295528436
60	C3	R1	7.28540221886225
60	C14	R1	7.467605550083
60	C5	R1	7.32192809488736
60	C9	R1	7.09803208296053
60	C24	R1	7.4262647547021
60	C6	R1	7.17990909001493
60	C21	R1	7.37503943134692
60	C1	R1	7.19967234483636
60	C22	R1	7.22881869049588
60	C4	R1	7.37503943134692
60	C13	R1	7.14974711950468
60	C18	R1	7.28540221886225
60	C11	R1	7
60	C16	R1	7.19967234483636
60	C8	R1	6.88264304936184
60	C20	R1	7.03342300153745
60	C7	R1	7.4093909361377
61	C23	R1	7.27612440527424
61	C17	R1	7.17990909001493
61	C12	R1	6.78135971352466
61	C10	R1	7.5077946401987
61	C3	R1	6.94251450533924
61	C14	R1	7.09803208296053
61	C5	R1	7.3037807481771
61	C9	R1	7.13955135239879
61	C24	R1	7.20945336562895
61	C6	R1	7.33091687811462
61	C19	R1	7.02236781302845
61	C22	R1	7
61	C4	R1	6.88264304936184
61	C13	R1	7.24792751344359
61	C18	R1	7.33985000288462
61	C15	R1	7.10852445677817
61	C16	R1	7.27612440527424
61	C8	R1	6.91886323727459
61	C20	R1	7.4093909361377
61	C7	R1	7.06608919045777
62	C23	R1	7.40087943628218
62	C17	R1	7.31288295528436
62	C12	R1	7.23840473932508
62	C10	R1	7.10852445677817
62	C3	R1	7.21916852046216
62	C14	R1	6.91886323727459
62	C5	R1	7.02236781302845
62	C9	R1	7.07681559705083
62	C24	R1	7.09803208296053
62	C21	R1	7.24792751344359
62	C19	R1	7.34872815423108
62	C1	R1	7.4093909361377
62	C22	R1	7.27612440527424
62	C15	R1	6.95419631038687
62	C11	R1	7.28540221886225
62	C16	R1	7.10852445677817
62	C8	R1	7.04439411935845
62	C20	R1	7.12928301694497
62	C7	R1	6.95419631038687
63	C23	R1	7.08746284125034
63	C17	R1	7.4093909361377
63	C12	R1	7.22881869049588
63	C10	R1	7.04439411935845
63	C3	R1	7.13955135239879
63	C14	R1	7.16992500144231
63	C5	R1	7.33985000288462
63	C9	R1	7.11894107272351
63	C24	R1	7.57742882803575
63	C21	R1	7.24792751344359
63	C19	R1	7.56224242422107
63	C1	R1	7.33091687811462
63	C22	R1	7.19967234483636
63	C4	R1	7.27612440527424
63	C18	R1	7.4594316186373
63	C15	R1	7.33091687811462
63	C16	R1	7.11894107272351
63	C8	R1	7.33091687811462
63	C20	R1	6.65821148275179
63	C7	R1	7.49984588708321
64	C23	R1	7.18982455888002
64	C17	R1	7.37503943134692
64	C10	R1	7.20945336562895
64	C3	R1	7.4178525148859
64	C14	R1	7.27612440527424
64	C5	R1	7.33985000288462
64	C6	R1	7.21916852046216
64	C21	R1	7.10852445677817
64	C1	R1	7.34872815423108
64	C22	R1	6.94251450533924
64	C4	R1	7.28540221886225
64	C13	R1	7.33985000288462
64	C15	R1	7.22881869049588
64	C11	R1	7.43462822763672
64	C16	R1	6.94251450533924
64	C8	R1	7.31288295528436
64	C20	R1	7.11894107272351
64	C7	R1	7.29462074889163
65	C23	R1	7.43462822763672
65	C17	R1	7.36632221424582
65	C10	R1	7.06608919045777
65	C3	R1	7.33985000288462
65	C14	R1	7.16992500144231
65	C5	R1	7.01122725542325
65	C9	R1	7.4262647547021
65	C24	R1	7.23840473932508
65	C6	R1	7.27612440527424
65	C21	R1	7.07681559705083
65	C19	R1	7.35755200461808
65	C1	R1	7.34872815423108
65	C22	R1	7.09803208296053
65	C4	R1	7.62935662007961
65	C13	R1	7.23840473932508
65	C15	R1	7.4594316186373
65	C11	R1	7.22881869049588
65	C16	R1	7.4594316186373
65	C8	R1	7.35755200461808
65	C7	R1	7.39231742277876
66	C23	R1	7.4262647547021
66	C17	R1	7.14974711950468
66	C12	R1	7.04439411935845
66	C10	R1	7.23840473932508
66	C3	R1	7.02236781302845
66	C14	R1	7.49185309632967
66	C5	R1	7.07681559705083
66	C24	R1	7.33985000288462
66	C6	R1	7.38370429247405
66	C21	R1	7.3037807481771
66	C19	R1	7.09803208296053
66	C1	R1	7.25738784269265
66	C22	R1	7.4594316186373
66	C4	R1	6.95419631038687
66	C13	R1	7.19967234483636
66	C18	R1	7.16992500144231
66	C15	R1	7.09803208296053
66	C11	R1	7.14974711950468
66	C16	R1	7.08746284125034
66	C8	R1	7.03342300153745
66	C20	R1	7.09803208296053
66	C7	R1	7.53915881110803
67	C17	R1	7.4757334309664
67	C12	R1	7.17990909001493
67	C10	R1	7.23840473932508
67	C3	R1	7.35755200461808
67	C14	R1	6.70043971814109
67	C5	R1	7.36632221424582
67	C9	R1	7.31288295528436
67	C24	R1	6.95419631038687
67	C6	R1	7.19967234483636
67	C21	R1	7.03342300153745
67	C19	R1	7.17990909001493
67	C1	R1	7.21916852046216
67	C22	R1	7.17990909001493
67	C13	R1	7.4093909361377
67	C18	R1	7.14974711950468
67	C15	R1	7.40087943628218
67	C11	R1	7.2667865406949
67	C8	R1	7.08746284125034
67	C20	R1	7.15987133677839
67	C7	R1	7.36632221424582
68	C23	R1	7.36632221424582
68	C17	R1	7.23840473932508
68	C12	R1	7.33985000288462
68	C10	R1	7.17990909001493
68	C3	R1	7.31288295528436
68	C14	R1	7.4594316186373
68	C5	R1	7.29462074889163
68	C9	R1	6.98868468677217
68	C6	R1	7.33985000288462
68	C21	R1	7.07681559705083
68	C19	R1	7.39231742277876
68	C22	R1	7.27612440527424
68	C4	R1	7.27612440527424
68	C13	R1	7.20945336562895
68	C18	R1	7.08746284125034
68	C15	R1	7.18982455888002
68	C11	R1	7.28540221886225
68	C16	R1	7.13955135239879
68	C8	R1	7.21916852046216
68	C20	R1	7.17990909001493
68	C7	R1	7.28540221886225
69	C10	R1	6.95419631038687
69	C3	R1	7.36632221424582
69	C5	R1	7.25738784269265
69	C9	R1	7.06608919045777
69	C24	R1	7.54689445988764
69	C6	R1	7.34872815423108
69	C21	R1	7.14974711950468
69	C19	R1	7.33985000288462
69	C1	R1	7.24792751344359
69	C22	R1	7.03342300153745
69	C4	R1	7.11894107272351
69	C13	R1	7.36632221424582
69	C18	R1	7.4594316186373
69	C11	R1	7.37503943134692
69	C16	R1	7.23840473932508
69	C8	R1	7.33985000288462
69	C20	R1	7.35755200461808
69	C7	R1	7.17990909001493
70	C23	R1	7.53138146051631
70	C12	R1	7.06608919045777
70	C10	R1	7.40087943628218
70	C3	R1	7.22881869049588
70	C14	R1	7.19967234483636
70	C5	R1	7.14974711950468
70	C9	R1	7.20945336562895
70	C24	R1	7.22881869049588
70	C6	R1	7.12928301694497
70	C21	R1	7.22881869049588
70	C19	R1	7.16992500144231
70	C1	R1	6.89481776330794
70	C22	R1	7.2667865406949
70	C4	R1	6.95419631038687
70	C13	R1	7.13955135239879
70	C18	R1	7.4093909361377
70	C15	R1	7.37503943134692
70	C11	R1	7.22881869049588
70	C8	R1	7.38370429247405
70	C20	R1	7.12928301694497
71	C17	R1	7.31288295528436
71	C12	R1	7.19967234483636
71	C10	R1	7.21916852046216
71	C3	R1	7.37503943134692
71	C14	R1	7.33985000288462
71	C5	R1	7.43462822763672
71	C24	R1	6.7279204545632
71	C6	R1	7.11894107272351
71	C21	R1	7.3037807481771
71	C1	R1	7.28540221886225
71	C22	R1	7.20945336562895
71	C4	R1	7.2667865406949
71	C13	R1	6.94251450533924
71	C18	R1	7.25738784269265
71	C15	R1	7.25738784269265
71	C11	R1	7.21916852046216
71	C16	R1	7.02236781302845
71	C8	R1	7.38370429247405
71	C20	R1	7.19967234483636
71	C7	R1	7.27612440527424
72	C23	R1	7
72	C17	R1	7.39231742277876
72	C12	R1	7.02236781302845
72	C10	R1	6.96578428466209
72	C3	R1	7.49984588708321
72	C14	R1	7.16992500144231
72	C5	R1	7.2667865406949
72	C9	R1	7.20945336562895
72	C24	R1	7.38370429247405
72	C6	R1	7.18982455888002
72	C21	R1	7.21916852046216
72	C19	R1	7.17990909001493
72	C1	R1	7.28540221886225
72	C22	R1	7.28540221886225
72	C4	R1	7.18982455888002
72	C13	R1	7.2667865406949
72	C18	R1	7.13955135239879
72	C11	R1	6.93073733756289
72	C16	R1	7.38370429247405
72	C8	R1	7.16992500144231
72	C20	R1	7.36632221424582
72	C7	R1	7.33091687811462
73	C23	R1	7.34872815423108
73	C17	R1	7.17990909001493
73	C10	R1	7.12928301694497
73	C3	R1	7.23840473932508
73	C14	R1	7.40087943628218
73	C5	R1	7.57742882803575
73	C9	R1	7.06608919045777
73	C24	R1	7.27612440527424
73	C6	R1	7.10852445677817
73	C21	R1	7.12928301694497
73	C19	R1	7.28540221886225
73	C1	R1	7.33091687811462
73	C22	R1	7.01122725542325
73	C4	R1	7.34872815423108
73	C13	R1	7.03342300153745
73	C18	R1	7.11894107272351
73	C15	R1	7.19967234483636
73	C11	R1	7.19967234483636
73	C8	R1	7.29462074889163
73	C20	R1	7.18982455888002
73	C7	R1	7.4262647547021
74	C12	R1	7.27612440527424
74	C10	R1	7.19967234483636
74	C3	R1	7.25738784269265
74	C14	R1	6.85798099512757
74	C5	R1	7.19967234483636
74	C9	R1	7.03342300153745
74	C24	R1	7.33985000288462
74	C21	R1	7
74	C19	R1	6.76818432477693
74	C1	R1	7.44294349584873
74	C22	R1	7.2667865406949
74	C4	R1	7.22881869049588
74	C13	R1	7.09803208296053
74	C18	R1	7.19967234483636
74	C15	R1	7.16992500144231
74	C11	R1	7.38370429247405
74	C16	R1	7.14974711950468
74	C8	R1	7.21916852046216
74	C7	R1	7.33091687811462
75	C23	R1	7.32192809488736
75	C17	R1	7.10852445677817
75	C12	R1	7.38370429247405
75	C10	R1	7.5077946401987
75	C14	R1	7.07681559705083
75	C9	R1	7.34872815423108
75	C24	R1	7.33985000288462
75	C6	R1	7.16992500144231
75	C21	R1	7.19967234483636
75	C19	R1	7.53138146051631
75	C1	R1	7.40087943628218
75	C22	R1	7.34872815423108
75	C4	R1	7.15987133677839
75	C13	R1	7.2667865406949
75	C18	R1	7.10852445677817
75	C15	R1	7.35755200461808
75	C11	R1	7.31288295528436
75	C16	R1	7.16992500144231
75	C8	R1	7.27612440527424
75	C20	R1	7.49185309632967
75	C7	R1	7.17990909001493
76	C23	R1	7.19967234483636
76	C17	R1	7.5077946401987
76	C12	R1	7.32192809488736
76	C10	R1	7.22881869049588
76	C3	R1	7.60733031374961
76	C14	R1	7.35755200461808
76	C5	R1	7.2667865406949
76	C9	R1	7.20945336562895
76	C24	R1	6.90689059560852
76	C6	R1	7.15987133677839
76	C21	R1	6.94251450533924
76	C19	R1	7.23840473932508
76	C1	R1	7.33091687811462
76	C22	R1	7
76	C4	R1	7.31288295528436
76	C13	R1	7.34872815423108
76	C15	R1	7.58496250072116
76	C11	R1	7.23840473932508
76	C16	R1	7.38370429247405
76	C8	R1	7.32192809488736
76	C20	R1	7.24792751344359
76	C7	R1	7.2667865406949
77	C23	R1	7.11894107272351
77	C12	R1	7.2667865406949
77	C10	R1	7.04439411935845
77	C3	R1	7.21916852046216
77	C14	R1	7.09803208296053
77	C5	R1	7.17990909001493
77	C9	R1	7.23840473932508
77	C24	R1	6.93073733756289
77	C6	R1	7.33985000288462
77	C21	R1	7.39231742277876
77	C19	R1	7.11894107272351
77	C1	R1	7.4093909361377
77	C22	R1	7.17990909001493
77	C4	R1	7.35755200461808
77	C13	R1	7.43462822763672
77	C18	R1	7.17990909001493
77	C15	R1	7.33985000288462
77	C16	R1	7.03342300153745
77	C8	R1	7.22881869049588
77	C20	R1	7.38370429247405
78	C23	R1	6.98868468677217
78	C17	R1	7.29462074889163
78	C12	R1	7.25738784269265
78	C10	R1	7.31288295528436
78	C3	R1	7.18982455888002
78	C14	R1	7.38370429247405
78	C9	R1	7.35755200461808
78	C24	R1	7.20945336562895
78	C6	R1	7.52356195605701
78	C21	R1	7.21916852046216
78	C19	R1	7.40087943628218
78	C22	R1	7.22881869049588
78	C4	R1	7.25738784269265
78	C13	R1	7.07681559705083
78	C18	R1	7.11894107272351
78	C15	R1	7.13955135239879
78	C11	R1	7.06608919045777
78	C16	R1	7.36632221424582
78	C8	R1	7.04439411935845
78	C20	R1	7.38370429247405
78	C7	R1	7.40087943628218
79	C23	R1	7.467605550083
79	C17	R1	7.29462074889163
79	C10	R1	7.19967234483636
79	C3	R1	7.14974711950468
79	C14	R1	7.33091687811462
79	C5	R1	7.16992500144231
79	C9	R1	7.22881869049588
79	C24	R1	7.25738784269265
79	C6	R1	7.27612440527424
79	C19	R1	7.19967234483636
79	C1	R1	7.14974711950468
79	C22	R1	7.34872815423108
79	C4	R1	7.32192809488736
79	C13	R1	7.07681559705083
79	C18	R1	7.33091687811462
79	C15	R1	7.32192809488736
79	C11	R1	6.89481776330794
79	C16	R1	7.25738784269265
79	C8	R1	7.53915881110803
79	C20	R1	7.01122725542325
80	C23	R1	7.13955135239879
80	C17	R1	6.91886323727459
80	C12	R1	7.17990909001493
80	C10	R1	7.04439411935845
80	C3	R1	7.10852445677817
80	C14	R1	7.13955135239879
80	C5	R1	7.12928301694497
80	C9	R1	7.05528243550119
80	C24	R1	7.49185309632967
80	C6	R1	7.34872815423108
80	C21	R1	7.39231742277876
80	C19	R1	7.24792751344359
80	C1	R1	7.11894107272351
80	C22	R1	7.40087943628218
80	C4	R1	7.16992500144231
80	C13	R1	7.25738784269265
80	C18	R1	6.93073733756289
80	C15	R1	7.31288295528436
80	C11	R1	7.05528243550119
80	C16	R1	7.33091687811462
80	C8	R1	7.38370429247405
80	C20	R1	7.25738784269265
80	C7	R1	7.18982455888002
81	C23	R1	7.2667865406949
81	C17	R1	6.91886323727459
81	C12	R1	7.32192809488736
81	C10	R1	7.35755200461808
81	C3	R1	7.49185309632967
81	C14	R1	7.67948009950545
81	C5	R1	7.467605550083
81	C9	R1	7.32192809488736
81	C24	R1	7.35755200461808
81	C6	R1	7.09803208296053
81	C21	R1	7.3037807481771
81	C19	R1	7.12928301694497
81	C22	R1	7.24792751344359
81	C4	R1	7.20945336562895
81	C13	R1	7.24792751344359
81	C18	R1	7.10852445677817
81	C15	R1	7.54689445988764
81	C11	R1	7.4262647547021
81	C16	R1	6.95419631038687
81	C20	R1	7.09803208296053
82	C23	R1	7.07681559705083
82	C12	R1	7.33091687811462
82	C10	R1	7.25738784269265
82	C3	R1	7.05528243550119
82	C5	R1	7.49185309632967
82	C9	R1	7.35755200461808
82	C24	R1	7.15987133677839
82	C6	R1	7.39231742277876
82	C19	R1	7.2667865406949
82	C1	R1	7.5077946401987
82	C22	R1	7.19967234483636
82	C13	R1	7.2667865406949
82	C18	R1	7.68650052718322
82	C11	R1	7.08746284125034
82	C16	R1	7.29462074889163
82	C8	R1	7.4757334309664
82	C20	R1	7.27612440527424
82	C7	R1	7.14974711950468
83	C23	R1	6.90689059560852
83	C17	R1	7.39231742277876
83	C12	R1	7.4262647547021
83	C10	R1	7.59245703726808
83	C3	R1	7.15987133677839
83	C14	R1	7.24792751344359
83	C5	R1	7.54689445988764
83	C9	R1	6.8703647195834
83	C24	R1	7.25738784269265
83	C6	R1	7.31288295528436
83	C21	R1	7.14974711950468
83	C19	R1	7.22881869049588
83	C1	R1	7.33985000288462
83	C22	R1	7.4262647547021
83	C4	R1	7.03342300153745
83	C13	R1	7.22881869049588
83	C18	R1	7.29462074889163
83	C15	R1	7.4757334309664
83	C16	R1	7.03342300153745
83	C8	R1	7.14974711950468
83	C20	R1	7.25738784269265
83	C7	R1	7.36632221424582
84	C23	R1	7.3037807481771
84	C17	R1	7.28540221886225
84	C12	R1	7.33091687811462
84	C3	R1	7.14974711950468
84	C14	R1	7.22881869049588
84	C9	R1	7.14974711950468
84	C24	R1	7.5077946401987
84	C6	R1	7.467605550083
84	C21	R1	7.4093909361377
84	C19	R1	7.20945336562895
84	C22	R1	7.35755200461808
84	C4	R1	7.2667865406949
84	C13	R1	7
84	C18	R1	6.95419631038687
84	C15	R1	7.4178525148859
84	C11	R1	7.04439411935845
84	C16	R1	7.06608919045777
84	C8	R1	7.16992500144231
84	C20	R1	7.62935662007961
84	C7	R1	7.4594316186373
85	C23	R1	7.34872815423108
85	C17	R1	7.06608919045777
85	C12	R1	7.25738784269265
85	C3	R1	7.27612440527424
85	C14	R1	7.39231742277876
85	C5	R1	7.18982455888002
85	C9	R1	6.65821148275179
85	C6	R1	7.4262647547021
85	C21	R1	7.3037807481771
85	C19	R1	7.28540221886225
85	C1	R1	7.4594316186373
85	C22	R1	7.27612440527424
85	C4	R1	7.09803208296053
85	C13	R1	7
85	C18	R1	7.20945336562895
85	C15	R1	6.94251450533924
85	C11	R1	7.19967234483636
85	C16	R1	7.48381577726426
85	C8	R1	7.4757334309664
85	C20	R1	7.28540221886225
85	C7	R1	7.20945336562895
86	C23	R1	7.33091687811462
86	C17	R1	7.27612440527424
86	C12	R1	7.38370429247405
86	C10	R1	7.34872815423108
86	C3	R1	7.37503943134692
86	C14	R1	7.18982455888002
86	C5	R1	7.24792751344359
86	C9	R1	7.38370429247405
86	C24	R1	7.43462822763672
86	C6	R1	7.44294349584873
86	C21	R1	7.36632221424582
86	C19	R1	7.61470984411521
86	C1	R1	7.19967234483636
86	C22	R1	7.25738784269265
86	C13	R1	7.52356195605701
86	C11	R1	7.18982455888002
86	C16	R1	7.16992500144231
86	C8	R1	7.32192809488736
86	C20	R1	7.35755200461808
87	C23	R1	7.33091687811462
87	C17	R1	7.36632221424582
87	C12	R1	7.31288295528436
87	C10	R1	7.33091687811462
87	C3	R1	7.15987133677839
87	C14	R1	7.4262647547021
87	C5	R1	7.13955135239879
87	C9	R1	7.07681559705083
87	C24	R1	7.01122725542325
87	C6	R1	7.58496250072116
87	C21	R1	7.22881869049588
87	C19	R1	7.33091687811462
87	C1	R1	7.44294349584873
87	C22	R1	7.09803208296053
87	C4	R1	7.09803208296053
87	C13	R1	7.02236781302845
87	C18	R1	7.11894107272351
87	C15	R1	7.39231742277876
87	C11	R1	7.21916852046216
87	C16	R1	7.4178525148859
87	C8	R1	7.37503943134692
87	C20	R1	7.37503943134692
87	C7	R1	7.24792751344359
88	C23	R1	6.96578428466209
88	C17	R1	7.03342300153745
88	C12	R1	7.36632221424582
88	C10	R1	7.27612440527424
88	C3	R1	7.19967234483636
88	C14	R1	7.28540221886225
88	C5	R1	7.07681559705083
88	C9	R1	7.02236781302845
88	C24	R1	7.13955135239879
88	C6	R1	7.17990909001493
88	C21	R1	7.51569983828404
88	C1	R1	7.34872815423108
88	C22	R1	7.4178525148859
88	C4	R1	7.467605550083
88	C13	R1	6.78135971352466
88	C18	R1	7.32192809488736
88	C15	R1	7.40087943628218
88	C11	R1	7.34872815423108
88	C8	R1	7.37503943134692
88	C7	R1	7.21916852046216
89	C17	R1	7.35755200461808
89	C12	R1	7.4757334309664
89	C14	R1	7.43462822763672
89	C5	R1	7.23840473932508
89	C9	R1	7.23840473932508
89	C24	R1	7.27612440527424
89	C6	R1	7.4093909361377
89	C21	R1	7.23840473932508
89	C19	R1	7.3037807481771
89	C1	R1	7.43462822763672
89	C4	R1	7.55458885167764
89	C13	R1	7.27612440527424
89	C18	R1	7.45121111183233
89	C15	R1	7.34872815423108
89	C11	R1	7.37503943134692
89	C16	R1	7.10852445677817
89	C8	R1	7.34872815423108
89	C20	R1	6.98868468677217
89	C7	R1	7.16992500144231
90	C23	R1	7.14974711950468
90	C17	R1	7.36632221424582
90	C12	R1	7.29462074889163
90	C10	R1	7.03342300153745
90	C3	R1	7.467605550083
90	C14	R1	7.34872815423108
90	C5	R1	7.01122725542325
90	C9	R1	6.89481776330794
90	C24	R1	7.17990909001493
90	C6	R1	7.09803208296053
90	C21	R1	7.19967234483636
90	C19	R1	7.12928301694497
90	C1	R1	7.22881869049588
90	C22	R1	7.05528243550119
90	C4	R1	7.27612440527424
90	C13	R1	7.51569983828404
90	C18	R1	7.38370429247405
90	C15	R1	7.08746284125034
90	C16	R1	7.51569983828404
90	C8	R1	7.35755200461808
90	C20	R1	7.16992500144231
90	C7	R1	7.28540221886225
91	C23	R1	7.38370429247405
91	C17	R1	7.45121111183233
91	C12	R1	7.34872815423108
91	C10	R1	7.40087943628218
91	C3	R1	7.33091687811462
91	C14	R1	7.32192809488736
91	C5	R1	7.06608919045777
91	C9	R1	7.36632221424582
91	C24	R1	7.02236781302845
91	C6	R1	7.17990909001493
91	C21	R1	7.24792751344359
91	C1	R1	7.3037807481771
91	C22	R1	7.22881869049588
91	C4	R1	7.3037807481771
91	C13	R1	7.11894107272351
91	C18	R1	7.03342300153745
91	C15	R1	6.79441586635011
91	C11	R1	7.34872815423108
91	C16	R1	7.40087943628218
91	C8	R1	7.17990909001493
91	C20	R1	7.53915881110803
92	C23	R1	7.33985000288462
92	C17	R1	7.34872815423108
92	C12	R1	7.24792751344359
92	C10	R1	7.4178525148859
92	C5	R1	7.01122725542325
92	C9	R1	7.28540221886225
92	C24	R1	7.10852445677817
92	C6	R1	7.22881869049588
92	C21	R1	7.31288295528436
92	C1	R1	7.19967234483636
92	C22	R1	7.14974711950468
92	C4	R1	7.54689445988764
92	C13	R1	7.28540221886225
92	C18	R1	6.85798099512757
92	C15	R1	7.467605550083
92	C11	R1	7.05528243550119
92	C16	R1	7.21916852046216
92	C8	R1	7.31288295528436
92	C20	R1	7.31288295528436
92	C7	R1	7.5077946401987
93	C23	R1	7.2667865406949
93	C17	R1	7.12928301694497
93	C12	R1	7.36632221424582
93	C10	R1	7.05528243550119
93	C3	R1	7.02236781302845
93	C9	R1	7.59991284218713
93	C24	R1	7.01122725542325
93	C21	R1	7.07681559705083
93	C19	R1	7.3037807481771
93	C1	R1	7.24792751344359
93	C22	R1	7.40087943628218
93	C4	R1	7.09803208296053
93	C18	R1	7.2667865406949
93	C15	R1	7.24792751344359
93	C11	R1	7.23840473932508
93	C16	R1	6.70043971814109
93	C8	R1	7.33985000288462
93	C20	R1	7.02236781302845
93	C7	R1	7.17990909001493
94	C23	R1	7.35755200461808
94	C17	R1	7.14974711950468
94	C12	R1	7.25738784269265
94	C10	R1	7.31288295528436
94	C3	R1	7.18982455888002
94	C14	R1	7.2667865406949
94	C5	R1	7.33985000288462
94	C9	R1	7.19967234483636
94	C24	R1	7.18982455888002
94	C6	R1	7.28540221886225
94	C21	R1	7.22881869049588
94	C19	R1	7.24792751344359
94	C1	R1	7.49185309632967
94	C22	R1	7.11894107272351
94	C4	R1	7.27612440527424
94	C13	R1	7.16992500144231
94	C18	R1	7.44294349584873
94	C11	R1	7.36632221424582
94	C16	R1	7.17990909001493
94	C8	R1	7.20945336562895
94	C20	R1	7.20945336562895
95	C23	R1	7.33985000288462
95	C17	R1	6.85798099512757
95	C12	R1	7.04439411935845
95	C10	R1	7.15987133677839
95	C3	R1	7.23840473932508
95	C14	R1	7.5077946401987
95	C5	R1	7.14974711950468
95	C9	R1	6.93073733756289
95	C24	R1	7.64385618977472
95	C6	R1	7.39231742277876
95	C21	R1	7.31288295528436
95	C19	R1	7.11894107272351
95	C1	R1	7.35755200461808
95	C22	R1	7.23840473932508
95	C4	R1	7.21916852046216
95	C13	R1	7.20945336562895
95	C18	R1	7.34872815423108
95	C15	R1	7.33985000288462
95	C11	R1	7.16992500144231
95	C16	R1	7.12928301694497
95	C20	R1	7.12928301694497
95	C7	R1	6.95419631038687
96	C23	R1	7.54689445988764
96	C17	R1	7.08746284125034
96	C12	R1	7.34872815423108
96	C10	R1	6.94251450533924
96	C3	R1	7.49984588708321
96	C14	R1	7.38370429247405
96	C5	R1	7.18982455888002
96	C9	R1	7.08746284125034
96	C24	R1	7.29462074889163
96	C21	R1	7.35755200461808
96	C19	R1	7.37503943134692
96	C1	R1	7.09803208296053
96	C22	R1	7.467605550083
96	C4	R1	6.83289001416474
96	C13	R1	6.94251450533924
96	C18	R1	7.15987133677839
96	C15	R1	7.32192809488736
96	C11	R1	7.20945336562895
96	C16	R1	7.55458885167764
96	C8	R1	7.66533591718518
96	C20	R1	7.20945336562895
96	C7	R1	6.97727992349992
97	C17	R1	7.21916852046216
97	C12	R1	7.22881869049588
97	C10	R1	7.14974711950468
97	C3	R1	7.36632221424582
97	C14	R1	7.21916852046216
97	C5	R1	7.3037807481771
97	C9	R1	7.32192809488736
97	C24	R1	7.12928301694497
97	C6	R1	7.23840473932508
97	C21	R1	7.467605550083
97	C19	R1	6.95419631038687
97	C1	R1	7.49984588708321
[truncated: 14,592 more rows]
