# Supplementary material for: Stochastic modelling of single-cell gene expression adaptation reveals non-genomic contribution to evolution of tumor subclones
Source: bioRxiv. 2024 Apr 20:2024.04.17.588869. Preprint. [Version 1] doi: 10.1101/2024.04.17.588869 (PMC11071284; doi:10.1101/2024.04.17.588869)
Supplement: Supplement 2 [file media-2.zip › Supplementary Files/Simulated Data/Neutral_Simulation/sq_.15_r_100.csv]

gene	species	replicate	exprval
1	C23	R1	7.3037807481771
1	C17	R1	7.35755200461808
1	C12	R1	7.33985000288462
1	C14	R1	7.16992500144231
1	C5	R1	6.83289001416474
1	C9	R1	7.09803208296053
1	C24	R1	7.38370429247405
1	C6	R1	7.06608919045777
1	C21	R1	7.25738784269265
1	C19	R1	7.20945336562895
1	C1	R1	7.13955135239879
1	C22	R1	7.48381577726426
1	C4	R1	7.37503943134692
1	C13	R1	7
1	C18	R1	7.03342300153745
1	C15	R1	7.17990909001493
1	C11	R1	7.37503943134692
1	C16	R1	7.21916852046216
1	C20	R1	7.32192809488736
1	C7	R1	7.73470962022584
2	C23	R1	7.05528243550119
2	C12	R1	7.20945336562895
2	C10	R1	7.13955135239879
2	C3	R1	7.03342300153745
2	C14	R1	7.4262647547021
2	C5	R1	7.4594316186373
2	C9	R1	7.33985000288462
2	C24	R1	7.69348695749933
2	C6	R1	7.4594316186373
2	C21	R1	6.83289001416474
2	C22	R1	7.01122725542325
2	C4	R1	6.8703647195834
2	C13	R1	7.38370429247405
2	C18	R1	7.27612440527424
2	C11	R1	7.45121111183233
2	C16	R1	7.18982455888002
2	C8	R1	7.38370429247405
2	C20	R1	7.25738784269265
2	C7	R1	7.22881869049588
3	C17	R1	7.02236781302845
3	C12	R1	7.4178525148859
3	C10	R1	7.22881869049588
3	C14	R1	6.98868468677217
3	C5	R1	6.97727992349992
3	C9	R1	7
3	C24	R1	7.2667865406949
3	C6	R1	7.59991284218713
3	C21	R1	7.29462074889163
3	C19	R1	7.34872815423108
3	C1	R1	6.94251450533924
3	C22	R1	6.93073733756289
3	C4	R1	7.39231742277876
3	C13	R1	7.15987133677839
3	C18	R1	7.05528243550119
3	C15	R1	7.15987133677839
3	C11	R1	6.97727992349992
3	C16	R1	7.29462074889163
3	C8	R1	7.56224242422107
3	C20	R1	7.4757334309664
3	C7	R1	6.98868468677217
4	C23	R1	6.94251450533924
4	C17	R1	7.25738784269265
4	C12	R1	7.02236781302845
4	C10	R1	7.17990909001493
4	C3	R1	7.19967234483636
4	C14	R1	7.17990909001493
4	C5	R1	7.37503943134692
4	C9	R1	7.2667865406949
4	C24	R1	7.28540221886225
4	C6	R1	6.95419631038687
4	C21	R1	7.10852445677817
4	C19	R1	7.01122725542325
4	C1	R1	6.6724253419715
4	C22	R1	7.06608919045777
4	C4	R1	7.55458885167764
4	C13	R1	7.09803208296053
4	C18	R1	7.34872815423108
4	C15	R1	7.467605550083
4	C11	R1	7.36632221424582
4	C16	R1	6.78135971352466
4	C8	R1	7.08746284125034
4	C20	R1	7.18982455888002
4	C7	R1	7.05528243550119
5	C23	R1	7.02236781302845
5	C17	R1	7.15987133677839
5	C10	R1	7.35755200461808
5	C3	R1	7.13955135239879
5	C14	R1	7.15987133677839
5	C9	R1	7
5	C24	R1	7.03342300153745
5	C21	R1	7.27612440527424
5	C19	R1	7.09803208296053
5	C1	R1	7.16992500144231
5	C22	R1	7.03342300153745
5	C4	R1	6.95419631038687
5	C13	R1	7.02236781302845
5	C18	R1	7.55458885167764
5	C15	R1	7.17990909001493
5	C11	R1	7.21916852046216
5	C8	R1	7.2667865406949
5	C20	R1	7.38370429247405
6	C23	R1	7
6	C17	R1	7.08746284125034
6	C12	R1	7.21916852046216
6	C10	R1	7.27612440527424
6	C3	R1	7.4262647547021
6	C14	R1	7.37503943134692
6	C5	R1	7.48381577726426
6	C9	R1	7.33091687811462
6	C24	R1	7.02236781302845
6	C6	R1	7.22881869049588
6	C21	R1	7.3037807481771
6	C19	R1	7.24792751344359
6	C1	R1	7.23840473932508
6	C22	R1	7.17990909001493
6	C4	R1	7.2667865406949
6	C13	R1	7.31288295528436
6	C18	R1	7.15987133677839
6	C15	R1	7.4262647547021
6	C11	R1	7.56224242422107
6	C16	R1	7.08746284125034
6	C8	R1	7.62935662007961
6	C20	R1	7.4594316186373
6	C7	R1	6.91886323727459
7	C23	R1	7.14974711950468
7	C17	R1	6.75488750216347
7	C12	R1	7.49984588708321
7	C10	R1	7.33091687811462
7	C3	R1	7.17990909001493
7	C5	R1	7.32192809488736
7	C9	R1	7.40087943628218
7	C24	R1	7.48381577726426
7	C6	R1	7.22881869049588
7	C21	R1	7.43462822763672
7	C19	R1	7.53138146051631
7	C1	R1	7.17990909001493
7	C22	R1	7.33091687811462
7	C4	R1	7.29462074889163
7	C13	R1	7.38370429247405
7	C18	R1	7.44294349584873
7	C15	R1	7.27612440527424
7	C11	R1	7.05528243550119
7	C16	R1	7.03342300153745
7	C8	R1	7.2667865406949
7	C20	R1	7.45121111183233
7	C7	R1	7.24792751344359
8	C23	R1	6.85798099512757
8	C17	R1	7.06608919045777
8	C10	R1	7.25738784269265
8	C3	R1	7.24792751344359
8	C14	R1	7.31288295528436
8	C5	R1	7.32192809488736
8	C24	R1	7.17990909001493
8	C6	R1	6.90689059560852
8	C21	R1	7.37503943134692
8	C19	R1	7.27612440527424
8	C1	R1	7.4262647547021
8	C22	R1	7.04439411935845
8	C4	R1	7.31288295528436
8	C13	R1	7.27612440527424
8	C18	R1	7
8	C11	R1	7.43462822763672
8	C16	R1	7.21916852046216
8	C8	R1	6.94251450533924
8	C20	R1	7.18982455888002
8	C7	R1	7.37503943134692
9	C23	R1	7.21916852046216
9	C17	R1	6.97727992349992
9	C12	R1	7.13955135239879
9	C10	R1	7.18982455888002
9	C14	R1	7.24792751344359
9	C5	R1	7.01122725542325
9	C9	R1	7.03342300153745
9	C24	R1	7.23840473932508
9	C6	R1	7.3037807481771
9	C21	R1	7.20945336562895
9	C19	R1	7.33091687811462
9	C22	R1	7.4594316186373
9	C4	R1	7.29462074889163
9	C13	R1	7.33091687811462
9	C18	R1	7.23840473932508
9	C15	R1	7.19967234483636
9	C11	R1	7.38370429247405
9	C16	R1	7.06608919045777
9	C8	R1	7.11894107272351
9	C20	R1	7.54689445988764
9	C7	R1	7.16992500144231
10	C17	R1	7.18982455888002
10	C12	R1	7.31288295528436
10	C10	R1	7.12928301694497
10	C3	R1	7.15987133677839
10	C14	R1	7.13955135239879
10	C9	R1	7.25738784269265
10	C6	R1	7.28540221886225
10	C21	R1	7.43462822763672
10	C19	R1	7.01122725542325
10	C1	R1	6.90689059560852
10	C22	R1	7.24792751344359
10	C4	R1	7.15987133677839
10	C18	R1	7.19967234483636
10	C15	R1	7.07681559705083
10	C11	R1	6.8703647195834
10	C16	R1	7.10852445677817
10	C8	R1	7.38370429247405
10	C7	R1	7.54689445988764
11	C23	R1	7.22881869049588
11	C17	R1	7.32192809488736
11	C12	R1	7.20945336562895
11	C10	R1	7.39231742277876
11	C3	R1	7.35755200461808
11	C14	R1	7.28540221886225
11	C5	R1	7.10852445677817
11	C9	R1	7.2667865406949
11	C24	R1	7.06608919045777
11	C6	R1	6.94251450533924
11	C21	R1	7.3037807481771
11	C19	R1	6.75488750216347
11	C1	R1	7.14974711950468
11	C22	R1	7.17990909001493
11	C4	R1	7.5077946401987
11	C13	R1	6.93073733756289
11	C15	R1	7.48381577726426
11	C11	R1	7.20945336562895
11	C16	R1	7.13955135239879
11	C8	R1	7.21916852046216
11	C20	R1	7.11894107272351
11	C7	R1	7.467605550083
12	C23	R1	7.33985000288462
12	C17	R1	7.06608919045777
12	C12	R1	7.22881869049588
12	C10	R1	6.88264304936184
12	C3	R1	7.40087943628218
12	C14	R1	7.29462074889163
12	C5	R1	7.2667865406949
12	C9	R1	7.36632221424582
12	C6	R1	7.34872815423108
12	C21	R1	7.4178525148859
12	C19	R1	7.33091687811462
12	C1	R1	7.11894107272351
12	C4	R1	7.36632221424582
12	C18	R1	7.44294349584873
12	C15	R1	7.2667865406949
12	C11	R1	7.13955135239879
12	C8	R1	7.11894107272351
12	C20	R1	7.34872815423108
12	C7	R1	7.13955135239879
13	C23	R1	6.96578428466209
13	C17	R1	7.19967234483636
13	C12	R1	7.34872815423108
13	C10	R1	7.56985560833095
13	C3	R1	7.16992500144231
13	C14	R1	7.37503943134692
13	C5	R1	7.52356195605701
13	C9	R1	7.56985560833095
13	C24	R1	6.94251450533924
13	C6	R1	7.12928301694497
13	C21	R1	7.59991284218713
13	C19	R1	7.23840473932508
13	C1	R1	7.22881869049588
13	C22	R1	7.3037807481771
13	C4	R1	6.93073733756289
13	C13	R1	7.13955135239879
13	C18	R1	7.19967234483636
13	C15	R1	7.21916852046216
13	C11	R1	7.45121111183233
13	C16	R1	7.38370429247405
13	C8	R1	6.84549005094437
13	C20	R1	7.17990909001493
13	C7	R1	7.28540221886225
14	C23	R1	7.23840473932508
14	C12	R1	7.24792751344359
14	C3	R1	7.08746284125034
14	C14	R1	7.39231742277876
14	C5	R1	7.467605550083
14	C9	R1	7.4757334309664
14	C6	R1	7.15987133677839
14	C21	R1	7.23840473932508
14	C19	R1	7.39231742277876
14	C1	R1	7.4262647547021
14	C22	R1	7.24792751344359
14	C4	R1	7.08746284125034
14	C13	R1	7.24792751344359
14	C18	R1	7.35755200461808
14	C15	R1	7.06608919045777
14	C11	R1	7.53915881110803
14	C16	R1	7.56224242422107
14	C8	R1	7.35755200461808
14	C20	R1	6.98868468677217
14	C7	R1	7.4262647547021
15	C17	R1	7.13955135239879
15	C12	R1	6.98868468677217
15	C10	R1	7.11894107272351
15	C3	R1	7.35755200461808
15	C5	R1	7.13955135239879
15	C9	R1	6.8703647195834
15	C24	R1	7.36632221424582
15	C6	R1	7.2667865406949
15	C19	R1	7.25738784269265
15	C1	R1	7.37503943134692
15	C22	R1	7.27612440527424
15	C4	R1	7.36632221424582
15	C18	R1	7.31288295528436
15	C15	R1	7.3037807481771
15	C11	R1	7.23840473932508
15	C16	R1	7.467605550083
15	C20	R1	7.2667865406949
15	C7	R1	7.20945336562895
16	C23	R1	7.2667865406949
16	C17	R1	7.65105169117893
16	C12	R1	7.43462822763672
16	C10	R1	6.96578428466209
16	C3	R1	7.29462074889163
16	C14	R1	7.35755200461808
16	C5	R1	7.23840473932508
16	C9	R1	7.55458885167764
16	C24	R1	7
16	C6	R1	7.23840473932508
16	C19	R1	7.33091687811462
16	C1	R1	7.32192809488736
16	C22	R1	7.33091687811462
16	C13	R1	7.15987133677839
16	C18	R1	7.13955135239879
16	C11	R1	7.38370429247405
16	C16	R1	7.31288295528436
16	C8	R1	7.08746284125034
16	C20	R1	7.5077946401987
16	C7	R1	7.10852445677817
17	C23	R1	7.33091687811462
17	C17	R1	7.07681559705083
17	C12	R1	7.33985000288462
17	C10	R1	7.34872815423108
17	C3	R1	7.3037807481771
17	C14	R1	7.39231742277876
17	C5	R1	7.13955135239879
17	C9	R1	7.28540221886225
17	C24	R1	7.03342300153745
17	C21	R1	7.3037807481771
17	C19	R1	6.88264304936184
17	C1	R1	6.93073733756289
17	C22	R1	7.01122725542325
17	C4	R1	6.95419631038687
17	C13	R1	7.28540221886225
17	C18	R1	7.40087943628218
17	C15	R1	7.28540221886225
17	C11	R1	7.54689445988764
17	C16	R1	6.98868468677217
17	C8	R1	7.10852445677817
17	C7	R1	7.52356195605701
18	C23	R1	7.24792751344359
18	C17	R1	7.60733031374961
18	C12	R1	7.27612440527424
18	C10	R1	7.14974711950468
18	C3	R1	7.07681559705083
18	C14	R1	6.95419631038687
18	C5	R1	7.31288295528436
18	C9	R1	7.14974711950468
18	C24	R1	7.23840473932508
18	C6	R1	7.09803208296053
18	C21	R1	7.21916852046216
18	C19	R1	7.09803208296053
18	C1	R1	7.17990909001493
18	C22	R1	7.05528243550119
18	C4	R1	7.63662462054365
18	C13	R1	6.79441586635011
18	C18	R1	7.52356195605701
18	C15	R1	7.28540221886225
18	C11	R1	7.38370429247405
18	C16	R1	6.96578428466209
18	C8	R1	7.467605550083
18	C20	R1	7.12928301694497
18	C7	R1	7.21916852046216
19	C23	R1	7.17990909001493
19	C17	R1	7.39231742277876
19	C12	R1	6.96578428466209
19	C10	R1	7.07681559705083
19	C3	R1	7.20945336562895
19	C14	R1	7.07681559705083
19	C5	R1	7.62205181945638
19	C9	R1	7.31288295528436
19	C24	R1	7.52356195605701
19	C6	R1	7.25738784269265
19	C19	R1	7.31288295528436
19	C1	R1	7.21916852046216
19	C22	R1	7.18982455888002
19	C13	R1	7.07681559705083
19	C18	R1	7.3037807481771
19	C15	R1	7.16992500144231
19	C16	R1	7.3037807481771
19	C8	R1	7.72109918870719
19	C20	R1	7.70043971814109
19	C7	R1	7.4093909361377
20	C23	R1	7.25738784269265
20	C17	R1	7.36632221424582
20	C12	R1	7.45121111183233
20	C10	R1	7.10852445677817
20	C3	R1	7.40087943628218
20	C14	R1	6.93073733756289
20	C9	R1	7.3037807481771
20	C24	R1	7.08746284125034
20	C6	R1	7.16992500144231
20	C21	R1	7.01122725542325
20	C19	R1	7.16992500144231
20	C22	R1	7.19967234483636
20	C4	R1	7.03342300153745
20	C13	R1	7
20	C18	R1	7.24792751344359
20	C15	R1	7.20945336562895
20	C11	R1	7.21916852046216
20	C16	R1	7.21916852046216
20	C8	R1	6.94251450533924
20	C20	R1	7.11894107272351
21	C23	R1	7.38370429247405
21	C17	R1	7.37503943134692
21	C12	R1	7.44294349584873
21	C10	R1	6.82017896241519
21	C3	R1	7.27612440527424
21	C5	R1	7.12928301694497
21	C9	R1	7.55458885167764
21	C24	R1	7.29462074889163
21	C6	R1	7.25738784269265
21	C21	R1	7.49984588708321
21	C19	R1	7.09803208296053
21	C1	R1	7.08746284125034
21	C22	R1	6.94251450533924
21	C4	R1	7.10852445677817
21	C13	R1	7.08746284125034
21	C18	R1	7.37503943134692
21	C15	R1	7.37503943134692
21	C11	R1	7.22881869049588
21	C16	R1	7.25738784269265
21	C8	R1	7.3037807481771
21	C7	R1	7.4757334309664
22	C23	R1	7.29462074889163
22	C17	R1	7.01122725542325
22	C12	R1	7.2667865406949
22	C10	R1	7.27612440527424
22	C3	R1	7.5077946401987
22	C5	R1	7.3037807481771
22	C9	R1	7.27612440527424
22	C24	R1	7.34872815423108
22	C6	R1	7.4262647547021
22	C21	R1	7.34872815423108
22	C19	R1	7.4262647547021
22	C1	R1	6.88264304936184
22	C22	R1	7
22	C4	R1	6.90689059560852
22	C13	R1	7.03342300153745
22	C18	R1	7.06608919045777
22	C15	R1	7.16992500144231
22	C16	R1	7.61470984411521
22	C8	R1	7.33985000288462
22	C20	R1	7.49984588708321
22	C7	R1	7.07681559705083
23	C23	R1	7.11894107272351
23	C17	R1	7.28540221886225
23	C12	R1	7.20945336562895
23	C3	R1	7.33091687811462
23	C14	R1	7.17990909001493
23	C5	R1	7.28540221886225
23	C9	R1	6.64385618977472
23	C24	R1	7.29462074889163
23	C6	R1	7.09803208296053
23	C21	R1	7.20945336562895
23	C19	R1	7.16992500144231
23	C1	R1	6.79441586635011
23	C22	R1	7.18982455888002
23	C4	R1	7.27612440527424
23	C13	R1	6.88264304936184
23	C18	R1	7.36632221424582
23	C15	R1	7.03342300153745
23	C16	R1	7.78135971352466
23	C8	R1	7.08746284125034
23	C20	R1	7.34872815423108
23	C7	R1	7.4093909361377
24	C23	R1	7.48381577726426
24	C17	R1	6.78135971352466
24	C12	R1	7.27612440527424
24	C10	R1	7.19967234483636
24	C3	R1	7.36632221424582
24	C5	R1	6.96578428466209
24	C9	R1	7.17990909001493
24	C24	R1	7.08746284125034
24	C6	R1	7.32192809488736
24	C21	R1	7.18982455888002
24	C19	R1	7.14974711950468
24	C1	R1	7.23840473932508
24	C22	R1	7.4093909361377
24	C4	R1	7.06608919045777
24	C13	R1	7.71424551766612
24	C18	R1	7.24792751344359
24	C15	R1	7.32192809488736
24	C11	R1	7.19967234483636
24	C16	R1	6.98868468677217
24	C8	R1	7.24792751344359
24	C20	R1	6.91886323727459
24	C7	R1	7.39231742277876
25	C23	R1	7.20945336562895
25	C17	R1	6.95419631038687
25	C12	R1	7.02236781302845
25	C10	R1	7.4178525148859
25	C3	R1	7.14974711950468
25	C14	R1	7.25738784269265
25	C5	R1	7.28540221886225
25	C24	R1	7.2667865406949
25	C6	R1	7.21916852046216
25	C21	R1	7.23840473932508
25	C19	R1	7.40087943628218
25	C1	R1	6.85798099512757
25	C22	R1	7.14974711950468
25	C4	R1	7.22881869049588
25	C13	R1	7.44294349584873
25	C18	R1	7.06608919045777
25	C15	R1	7.33985000288462
25	C11	R1	7.4757334309664
25	C16	R1	7.59245703726808
25	C8	R1	7.11894107272351
25	C20	R1	7.40087943628218
26	C23	R1	6.94251450533924
26	C12	R1	7.34872815423108
26	C10	R1	7.33091687811462
26	C14	R1	7.34872815423108
26	C5	R1	7.27612440527424
26	C24	R1	7.52356195605701
26	C6	R1	7.49984588708321
26	C21	R1	7.28540221886225
26	C19	R1	7.21916852046216
26	C1	R1	7.16992500144231
26	C22	R1	7.29462074889163
26	C4	R1	7.39231742277876
26	C13	R1	7.38370429247405
26	C18	R1	7.09803208296053
26	C15	R1	7.16992500144231
26	C11	R1	7.33985000288462
26	C16	R1	7.4594316186373
26	C8	R1	6.85798099512757
26	C20	R1	7.15987133677839
26	C7	R1	7.57742882803575
27	C23	R1	7.20945336562895
27	C17	R1	7.33091687811462
27	C12	R1	7.05528243550119
27	C10	R1	7.12928301694497
27	C3	R1	7.29462074889163
27	C14	R1	7.21916852046216
27	C5	R1	7.2667865406949
27	C9	R1	7.18982455888002
27	C24	R1	7.25738784269265
27	C6	R1	7.52356195605701
27	C21	R1	7.16992500144231
27	C19	R1	7.17990909001493
27	C1	R1	7.19967234483636
27	C22	R1	7.17990909001493
27	C4	R1	6.79441586635011
27	C13	R1	7.22881869049588
27	C15	R1	7.40087943628218
27	C11	R1	7.19967234483636
27	C16	R1	7.4262647547021
27	C8	R1	7.52356195605701
27	C20	R1	7.20945336562895
27	C7	R1	7.15987133677839
28	C23	R1	7.43462822763672
28	C17	R1	7.21916852046216
28	C12	R1	7.24792751344359
28	C3	R1	7.32192809488736
28	C14	R1	7.29462074889163
28	C5	R1	7.25738784269265
28	C9	R1	7.29462074889163
28	C24	R1	7.24792751344359
28	C6	R1	7.2667865406949
28	C21	R1	7.20945336562895
28	C1	R1	7.29462074889163
28	C22	R1	7.19967234483636
28	C4	R1	7.44294349584873
28	C13	R1	6.97727992349992
28	C18	R1	7.25738784269265
28	C15	R1	7.21916852046216
28	C11	R1	7.51569983828404
28	C16	R1	7.2667865406949
28	C8	R1	7.23840473932508
28	C20	R1	7.28540221886225
29	C23	R1	7.22881869049588
29	C17	R1	7.19967234483636
29	C12	R1	7.10852445677817
29	C10	R1	7.4178525148859
29	C3	R1	7.11894107272351
29	C14	R1	7.4757334309664
29	C5	R1	7.24792751344359
29	C6	R1	7.03342300153745
29	C19	R1	7.36632221424582
29	C1	R1	6.90689059560852
29	C22	R1	6.8073549220576
29	C4	R1	7.18982455888002
29	C13	R1	7.22881869049588
29	C18	R1	7.29462074889163
29	C15	R1	7.53915881110803
29	C11	R1	7.14974711950468
29	C16	R1	7.12928301694497
29	C8	R1	7.13955135239879
29	C7	R1	7.13955135239879
30	C23	R1	7.56985560833095
30	C17	R1	7.13955135239879
30	C12	R1	7.37503943134692
30	C3	R1	7.16992500144231
30	C14	R1	7.04439411935845
30	C5	R1	7.22881869049588
30	C9	R1	7.22881869049588
30	C6	R1	7.49185309632967
30	C19	R1	7.53138146051631
30	C1	R1	7.13955135239879
30	C22	R1	7.4093909361377
30	C4	R1	6.96578428466209
30	C13	R1	6.61470984411521
30	C18	R1	7.52356195605701
30	C15	R1	7.12928301694497
30	C11	R1	6.8073549220576
30	C16	R1	7.33091687811462
30	C8	R1	7.2667865406949
30	C7	R1	7.53915881110803
31	C23	R1	7.18982455888002
31	C17	R1	7.35755200461808
31	C12	R1	7.4178525148859
31	C10	R1	7.45121111183233
31	C3	R1	7.10852445677817
31	C14	R1	7.20945336562895
31	C5	R1	6.84549005094437
31	C9	R1	7.18982455888002
31	C24	R1	7.18982455888002
31	C6	R1	7.39231742277876
31	C21	R1	7.27612440527424
31	C19	R1	7.49984588708321
31	C1	R1	7
31	C22	R1	7.13955135239879
31	C4	R1	7.36632221424582
31	C13	R1	7.07681559705083
31	C18	R1	7.44294349584873
31	C15	R1	7.19967234483636
31	C11	R1	7.16992500144231
31	C16	R1	7.05528243550119
31	C8	R1	7.10852445677817
31	C20	R1	7.12928301694497
31	C7	R1	7.05528243550119
32	C23	R1	7.11894107272351
32	C17	R1	7.02236781302845
32	C12	R1	7.34872815423108
32	C10	R1	7.08746284125034
32	C3	R1	7
32	C14	R1	7.31288295528436
32	C5	R1	7.17990909001493
32	C9	R1	7.11894107272351
32	C24	R1	7.05528243550119
32	C6	R1	7.08746284125034
32	C19	R1	7.43462822763672
32	C1	R1	7.53138146051631
32	C22	R1	6.96578428466209
32	C4	R1	7.14974711950468
32	C13	R1	7.14974711950468
32	C18	R1	6.75488750216347
32	C11	R1	6.98868468677217
32	C16	R1	7.7279204545632
32	C8	R1	6.95419631038687
32	C20	R1	6.97727992349992
32	C7	R1	7.49984588708321
33	C23	R1	7.18982455888002
33	C12	R1	7.10852445677817
33	C10	R1	7.37503943134692
33	C3	R1	7.29462074889163
33	C14	R1	7.25738784269265
33	C5	R1	7.05528243550119
33	C9	R1	7.27612440527424
33	C24	R1	7.20945336562895
33	C21	R1	7.04439411935845
33	C19	R1	7
33	C1	R1	6.70043971814109
33	C4	R1	7.12928301694497
33	C13	R1	7.60733031374961
33	C18	R1	7.13955135239879
33	C15	R1	7.19967234483636
33	C11	R1	7.38370429247405
33	C16	R1	7.19967234483636
33	C8	R1	7.21916852046216
33	C20	R1	7.4093909361377
33	C7	R1	7.07681559705083
34	C23	R1	7.36632221424582
34	C17	R1	7.16992500144231
34	C12	R1	7.37503943134692
34	C10	R1	7.39231742277876
34	C3	R1	7.4594316186373
34	C14	R1	7.20945336562895
34	C5	R1	7.36632221424582
34	C9	R1	7.23840473932508
34	C24	R1	7.05528243550119
34	C6	R1	7.44294349584873
34	C21	R1	7.08746284125034
34	C19	R1	7.32192809488736
34	C1	R1	7.28540221886225
34	C22	R1	7.48381577726426
34	C13	R1	7.40087943628218
34	C18	R1	7.04439411935845
34	C15	R1	7.69348695749933
34	C11	R1	7.16992500144231
34	C16	R1	7.18982455888002
34	C8	R1	7.35755200461808
34	C20	R1	7.29462074889163
34	C7	R1	7.12928301694497
35	C23	R1	7.35755200461808
35	C17	R1	7.23840473932508
35	C12	R1	7.29462074889163
35	C10	R1	7.03342300153745
35	C3	R1	7.24792751344359
35	C14	R1	7.13955135239879
35	C5	R1	7.28540221886225
35	C9	R1	7.21916852046216
35	C24	R1	7.06608919045777
35	C6	R1	7.03342300153745
35	C21	R1	7.08746284125034
35	C19	R1	7.03342300153745
35	C1	R1	7.21916852046216
35	C4	R1	7.33091687811462
35	C13	R1	6.93073733756289
35	C18	R1	7.36632221424582
35	C15	R1	6.94251450533924
35	C11	R1	6.98868468677217
35	C16	R1	7.16992500144231
35	C8	R1	7.08746284125034
35	C20	R1	7.29462074889163
35	C7	R1	7.24792751344359
36	C23	R1	7.11894107272351
36	C17	R1	6.94251450533924
36	C12	R1	7
36	C10	R1	7.14974711950468
36	C3	R1	7.24792751344359
36	C14	R1	7.5077946401987
36	C5	R1	7.33091687811462
36	C9	R1	7.01122725542325
36	C24	R1	7.15987133677839
36	C6	R1	7.02236781302845
36	C21	R1	7.23840473932508
36	C19	R1	7.21916852046216
36	C1	R1	7.22881869049588
36	C22	R1	7.4594316186373
36	C4	R1	7.49984588708321
36	C13	R1	7.31288295528436
36	C18	R1	7.4178525148859
36	C15	R1	7.40087943628218
36	C11	R1	7.32192809488736
36	C16	R1	6.93073733756289
36	C8	R1	7.25738784269265
36	C20	R1	7.24792751344359
36	C7	R1	7.4594316186373
37	C23	R1	7.24792751344359
37	C17	R1	7.19967234483636
37	C12	R1	7.4757334309664
37	C10	R1	7.23840473932508
37	C3	R1	7.19967234483636
37	C14	R1	7.14974711950468
37	C5	R1	7.22881869049588
37	C9	R1	7.55458885167764
37	C24	R1	7.3037807481771
37	C6	R1	7.05528243550119
37	C21	R1	7.2667865406949
37	C19	R1	7.24792751344359
37	C1	R1	7.11894107272351
37	C22	R1	6.96578428466209
37	C4	R1	7.31288295528436
37	C13	R1	7.05528243550119
37	C18	R1	7.14974711950468
37	C15	R1	7.17990909001493
37	C11	R1	7.40087943628218
37	C16	R1	7.3037807481771
37	C8	R1	7.23840473932508
37	C20	R1	7.4178525148859
37	C7	R1	7.3037807481771
38	C23	R1	7.24792751344359
38	C12	R1	6.8703647195834
38	C10	R1	7.35755200461808
38	C3	R1	6.8073549220576
38	C14	R1	7.55458885167764
38	C5	R1	7.38370429247405
38	C9	R1	7.52356195605701
38	C24	R1	7.36632221424582
38	C6	R1	7.62935662007961
38	C21	R1	6.97727992349992
38	C19	R1	7.22881869049588
38	C1	R1	7.02236781302845
38	C22	R1	7.3037807481771
38	C4	R1	7.29462074889163
38	C13	R1	7.33985000288462
38	C18	R1	7.09803208296053
38	C15	R1	7.16992500144231
38	C11	R1	7.467605550083
38	C16	R1	7.27612440527424
38	C8	R1	7.27612440527424
38	C20	R1	6.88264304936184
38	C7	R1	7.12928301694497
39	C23	R1	6.89481776330794
39	C17	R1	7.16992500144231
39	C3	R1	7.29462074889163
39	C5	R1	7.18982455888002
39	C9	R1	7.32192809488736
39	C24	R1	7.28540221886225
39	C6	R1	7.27612440527424
39	C21	R1	7.28540221886225
39	C19	R1	7.54689445988764
39	C1	R1	7.55458885167764
39	C22	R1	7.15987133677839
39	C4	R1	7.38370429247405
39	C13	R1	7.10852445677817
39	C18	R1	7.13955135239879
39	C15	R1	7.18982455888002
39	C11	R1	7.2667865406949
39	C16	R1	7.4594316186373
39	C8	R1	7.15987133677839
39	C20	R1	7.4262647547021
39	C7	R1	7.03342300153745
40	C23	R1	7.01122725542325
40	C17	R1	7.02236781302845
40	C12	R1	6.94251450533924
40	C10	R1	7.10852445677817
40	C3	R1	6.90689059560852
40	C14	R1	7.24792751344359
40	C5	R1	7.12928301694497
40	C9	R1	7.09803208296053
40	C24	R1	7.24792751344359
40	C6	R1	7.4262647547021
40	C21	R1	7
40	C19	R1	7.21916852046216
40	C1	R1	7.34872815423108
40	C22	R1	7.17990909001493
40	C4	R1	7.08746284125034
40	C13	R1	7.20945336562895
40	C18	R1	7.17990909001493
40	C15	R1	6.76818432477693
40	C11	R1	7.53138146051631
40	C16	R1	7.4093909361377
40	C8	R1	7.39231742277876
40	C20	R1	7.10852445677817
40	C7	R1	7.20945336562895
41	C23	R1	7.15987133677839
41	C12	R1	7.4178525148859
41	C10	R1	7.17990909001493
41	C3	R1	7.40087943628218
41	C14	R1	6.90689059560852
41	C5	R1	7.63662462054365
41	C9	R1	7.15987133677839
41	C24	R1	7.06608919045777
41	C19	R1	7.3037807481771
41	C1	R1	7.54689445988764
41	C22	R1	6.55458885167764
41	C4	R1	7.5077946401987
41	C13	R1	7.82017896241519
41	C18	R1	7.17990909001493
41	C11	R1	7.06608919045777
41	C16	R1	7.38370429247405
41	C8	R1	7.20945336562895
41	C20	R1	7.33985000288462
41	C7	R1	7.23840473932508
42	C23	R1	7.18982455888002
42	C17	R1	7.01122725542325
42	C12	R1	7.27612440527424
42	C10	R1	7.34872815423108
42	C3	R1	7.19967234483636
42	C14	R1	7.39231742277876
42	C24	R1	7.38370429247405
42	C6	R1	7.25738784269265
42	C21	R1	7.13955135239879
42	C19	R1	6.95419631038687
42	C1	R1	7.31288295528436
42	C22	R1	7.06608919045777
42	C4	R1	7.19967234483636
42	C13	R1	7.2667865406949
42	C18	R1	7.33091687811462
42	C15	R1	7.03342300153745
42	C11	R1	7.01122725542325
42	C16	R1	7.09803208296053
42	C8	R1	6.94251450533924
42	C20	R1	7.31288295528436
42	C7	R1	7.09803208296053
43	C23	R1	7.2667865406949
43	C17	R1	7.23840473932508
43	C12	R1	7.3037807481771
43	C10	R1	7.15987133677839
43	C3	R1	7.33091687811462
43	C14	R1	6.90689059560852
43	C5	R1	6.90689059560852
43	C9	R1	7.28540221886225
43	C6	R1	7.22881869049588
43	C21	R1	7.24792751344359
43	C19	R1	7.3037807481771
43	C1	R1	7.20945336562895
43	C22	R1	6.84549005094437
43	C4	R1	7.06608919045777
43	C13	R1	7.25738784269265
43	C18	R1	7.03342300153745
43	C15	R1	7.3037807481771
43	C11	R1	7.2667865406949
43	C16	R1	7.4594316186373
43	C8	R1	7.59991284218713
43	C20	R1	7.08746284125034
43	C7	R1	7.3037807481771
44	C23	R1	7.32192809488736
44	C17	R1	7.16992500144231
44	C12	R1	7.20945336562895
44	C10	R1	7.10852445677817
44	C3	R1	7.16992500144231
44	C14	R1	7.4093909361377
44	C5	R1	7.22881869049588
44	C9	R1	7.06608919045777
44	C24	R1	7.21916852046216
44	C21	R1	7.4093909361377
44	C1	R1	7.29462074889163
44	C22	R1	7.20945336562895
44	C13	R1	7.34872815423108
44	C18	R1	7.2667865406949
44	C15	R1	7.22881869049588
44	C11	R1	7.06608919045777
44	C16	R1	7.21916852046216
44	C8	R1	7.33985000288462
44	C20	R1	7.05528243550119
44	C7	R1	6.85798099512757
45	C23	R1	7.24792751344359
45	C17	R1	7.23840473932508
45	C12	R1	7.32192809488736
45	C10	R1	7.10852445677817
45	C3	R1	7.25738784269265
45	C5	R1	7.15987133677839
45	C9	R1	7.23840473932508
45	C24	R1	7.19967234483636
45	C6	R1	7.06608919045777
45	C21	R1	7.23840473932508
45	C19	R1	7.29462074889163
45	C1	R1	7.37503943134692
45	C22	R1	7.34872815423108
45	C4	R1	7.43462822763672
45	C13	R1	7.16992500144231
45	C18	R1	7.21916852046216
45	C15	R1	7.08746284125034
45	C11	R1	7.4093909361377
45	C16	R1	7.29462074889163
45	C8	R1	7.43462822763672
45	C20	R1	7.2667865406949
45	C7	R1	7.33091687811462
46	C23	R1	7
46	C17	R1	7.10852445677817
46	C12	R1	7.37503943134692
46	C10	R1	7.29462074889163
46	C3	R1	7.01122725542325
46	C14	R1	6.5077946401987
46	C5	R1	7.25738784269265
46	C9	R1	7.3037807481771
46	C24	R1	6.88264304936184
46	C6	R1	7.33091687811462
46	C21	R1	7.18982455888002
46	C1	R1	7.32192809488736
46	C22	R1	7.03342300153745
46	C4	R1	7.38370429247405
46	C13	R1	7.05528243550119
46	C18	R1	7.17990909001493
46	C15	R1	7.03342300153745
46	C11	R1	7.48381577726426
46	C16	R1	7.29462074889163
46	C8	R1	7.25738784269265
46	C20	R1	7.10852445677817
46	C7	R1	7.53915881110803
47	C23	R1	7.05528243550119
47	C17	R1	7.22881869049588
47	C12	R1	6.78135971352466
47	C10	R1	7.4757334309664
47	C3	R1	7.07681559705083
47	C14	R1	7.14974711950468
47	C5	R1	7.29462074889163
47	C9	R1	7.15987133677839
47	C24	R1	7.14974711950468
47	C21	R1	7.4093909361377
47	C19	R1	7.12928301694497
47	C1	R1	7.12928301694497
47	C22	R1	7.21916852046216
47	C4	R1	7.2667865406949
47	C13	R1	7.29462074889163
47	C18	R1	7.25738784269265
47	C15	R1	7.10852445677817
47	C11	R1	7.44294349584873
47	C16	R1	7.45121111183233
47	C8	R1	7.4093909361377
47	C20	R1	7.04439411935845
48	C17	R1	7.05528243550119
48	C12	R1	7.4757334309664
48	C3	R1	7.20945336562895
48	C5	R1	7.09803208296053
48	C9	R1	7.23840473932508
48	C6	R1	7.35755200461808
48	C21	R1	7.28540221886225
48	C19	R1	7.08746284125034
48	C1	R1	7.24792751344359
48	C22	R1	7.13955135239879
48	C4	R1	7.21916852046216
48	C13	R1	7.28540221886225
48	C18	R1	7.06608919045777
48	C15	R1	7.12928301694497
48	C11	R1	7.16992500144231
48	C16	R1	7.16992500144231
48	C8	R1	6.96578428466209
48	C20	R1	7.01122725542325
48	C7	R1	7.27612440527424
49	C23	R1	6.95419631038687
49	C17	R1	7.40087943628218
49	C12	R1	7.12928301694497
49	C10	R1	7.27612440527424
49	C3	R1	7.27612440527424
49	C14	R1	7.22881869049588
49	C5	R1	7.15987133677839
49	C9	R1	7
49	C24	R1	7.19967234483636
49	C6	R1	7.01122725542325
49	C21	R1	7.19967234483636
49	C19	R1	7
49	C1	R1	7.467605550083
49	C4	R1	7.29462074889163
49	C13	R1	7.15987133677839
49	C18	R1	7.35755200461808
49	C15	R1	7.39231742277876
49	C11	R1	7.15987133677839
49	C16	R1	7.43462822763672
49	C8	R1	7.08746284125034
49	C20	R1	7.16992500144231
49	C7	R1	7.36632221424582
50	C23	R1	7.35755200461808
50	C17	R1	7.55458885167764
50	C12	R1	7.49185309632967
50	C10	R1	7.14974711950468
50	C3	R1	7.23840473932508
50	C14	R1	7.28540221886225
50	C5	R1	6.93073733756289
50	C9	R1	7.5077946401987
50	C24	R1	7.39231742277876
50	C6	R1	7.29462074889163
50	C21	R1	7.32192809488736
50	C19	R1	7.5077946401987
50	C1	R1	7.5077946401987
50	C4	R1	7.44294349584873
50	C13	R1	7.19967234483636
50	C18	R1	7
50	C15	R1	7.19967234483636
50	C11	R1	7.22881869049588
50	C16	R1	7.56224242422107
50	C8	R1	7.38370429247405
50	C20	R1	7.02236781302845
50	C7	R1	7.04439411935845
51	C23	R1	7.23840473932508
51	C17	R1	7.17990909001493
51	C12	R1	7.36632221424582
51	C10	R1	7.04439411935845
51	C3	R1	6.97727992349992
51	C5	R1	7.39231742277876
51	C9	R1	6.56985560833095
51	C6	R1	7.31288295528436
51	C21	R1	7.05528243550119
51	C19	R1	7.39231742277876
51	C1	R1	7.5077946401987
51	C22	R1	7.21916852046216
51	C4	R1	7.3037807481771
51	C13	R1	7.11894107272351
51	C15	R1	7.27612440527424
51	C11	R1	7.53915881110803
51	C16	R1	7.21916852046216
51	C8	R1	7.21916852046216
51	C20	R1	7.22881869049588
51	C7	R1	7.17990909001493
52	C23	R1	7.32192809488736
52	C12	R1	7.34872815423108
52	C10	R1	7.29462074889163
52	C3	R1	7.52356195605701
52	C14	R1	7.40087943628218
52	C5	R1	7.28540221886225
52	C24	R1	7.10852445677817
52	C6	R1	7.20945336562895
52	C19	R1	7.28540221886225
52	C1	R1	7.36632221424582
52	C22	R1	7.04439411935845
52	C13	R1	7.19967234483636
52	C18	R1	7
52	C15	R1	6.94251450533924
52	C11	R1	7.4093909361377
52	C16	R1	7.14974711950468
52	C8	R1	7.65821148275179
52	C20	R1	7.57742882803575
52	C7	R1	7.4178525148859
53	C23	R1	7.04439411935845
53	C17	R1	7.36632221424582
53	C12	R1	7.20945336562895
53	C10	R1	7.39231742277876
53	C3	R1	7.2667865406949
53	C14	R1	7.07681559705083
53	C5	R1	7.29462074889163
53	C24	R1	6.95419631038687
53	C6	R1	7.28540221886225
53	C21	R1	7
53	C19	R1	7.13955135239879
53	C1	R1	7.37503943134692
53	C22	R1	7.15987133677839
53	C4	R1	7.27612440527424
53	C13	R1	7
53	C18	R1	7.35755200461808
53	C15	R1	7.29462074889163
53	C11	R1	7.28540221886225
53	C16	R1	7.55458885167764
53	C8	R1	7.52356195605701
53	C20	R1	7.4262647547021
53	C7	R1	7.24792751344359
54	C23	R1	7.08746284125034
54	C17	R1	7.4093909361377
54	C12	R1	7.62205181945638
54	C3	R1	7.06608919045777
54	C14	R1	7.31288295528436
54	C5	R1	7.4178525148859
54	C9	R1	7.11894107272351
54	C6	R1	7.2667865406949
54	C21	R1	7.19967234483636
54	C1	R1	7.27612440527424
54	C22	R1	7.04439411935845
54	C4	R1	7.12928301694497
54	C13	R1	7.37503943134692
54	C18	R1	6.6724253419715
54	C11	R1	7.22881869049588
54	C16	R1	7.25738784269265
54	C8	R1	7.3037807481771
54	C20	R1	7.12928301694497
54	C7	R1	6.98868468677217
55	C17	R1	7.15987133677839
55	C12	R1	6.95419631038687
55	C10	R1	7.25738784269265
55	C3	R1	7.15987133677839
55	C14	R1	7.21916852046216
55	C5	R1	7.01122725542325
55	C9	R1	7.54689445988764
55	C24	R1	7.32192809488736
55	C6	R1	7.52356195605701
55	C21	R1	7.21916852046216
55	C19	R1	7.21916852046216
55	C1	R1	7.14974711950468
55	C22	R1	7.21916852046216
55	C4	R1	7.44294349584873
55	C13	R1	7.05528243550119
55	C15	R1	7.467605550083
55	C11	R1	7.467605550083
55	C16	R1	7.04439411935845
55	C20	R1	7.35755200461808
56	C23	R1	7.11894107272351
56	C17	R1	7.11894107272351
56	C3	R1	7.33091687811462
56	C14	R1	7.29462074889163
56	C5	R1	7.09803208296053
56	C9	R1	7.24792751344359
56	C24	R1	7.4178525148859
56	C6	R1	7.57742882803575
56	C21	R1	7.67948009950545
56	C19	R1	7.43462822763672
56	C22	R1	7.18982455888002
56	C4	R1	7.20945336562895
56	C13	R1	7.03342300153745
56	C18	R1	7.19967234483636
56	C15	R1	7.12928301694497
56	C11	R1	7.02236781302845
56	C16	R1	7.16992500144231
56	C8	R1	7.29462074889163
56	C20	R1	7.45121111183233
56	C7	R1	7.18982455888002
57	C23	R1	7.19967234483636
57	C17	R1	7.54689445988764
57	C10	R1	7.38370429247405
57	C3	R1	7.4093909361377
57	C14	R1	7.4262647547021
57	C5	R1	7.09803208296053
57	C9	R1	6.89481776330794
57	C24	R1	6.8073549220576
57	C6	R1	7.33091687811462
57	C21	R1	7.29462074889163
57	C19	R1	7.04439411935845
57	C1	R1	7.03342300153745
57	C4	R1	7.48381577726426
57	C13	R1	6.62935662007961
57	C18	R1	7.04439411935845
57	C15	R1	6.98868468677217
57	C11	R1	7.4178525148859
57	C16	R1	7.38370429247405
57	C8	R1	6.8703647195834
57	C20	R1	7.22881869049588
57	C7	R1	7.52356195605701
58	C23	R1	6.95419631038687
58	C17	R1	7.01122725542325
58	C12	R1	7.17990909001493
58	C10	R1	7.20945336562895
58	C3	R1	7.4093909361377
58	C14	R1	7.58496250072116
58	C5	R1	7.20945336562895
58	C9	R1	7.04439411935845
58	C24	R1	7.467605550083
58	C6	R1	6.74146698640115
58	C1	R1	7.04439411935845
58	C22	R1	7.17990909001493
58	C4	R1	7.24792751344359
58	C13	R1	7.28540221886225
58	C18	R1	7.20945336562895
58	C15	R1	6.90689059560852
58	C11	R1	7.08746284125034
58	C16	R1	7.07681559705083
58	C8	R1	7.34872815423108
58	C20	R1	7.49185309632967
58	C7	R1	7.05528243550119
59	C23	R1	7.23840473932508
59	C17	R1	7.29462074889163
59	C12	R1	7.34872815423108
59	C10	R1	7.40087943628218
59	C3	R1	7.04439411935845
59	C14	R1	6.96578428466209
59	C5	R1	6.96578428466209
59	C9	R1	7.5077946401987
59	C24	R1	6.90689059560852
59	C6	R1	7.17990909001493
59	C21	R1	7.48381577726426
59	C19	R1	7.22881869049588
59	C1	R1	7.14974711950468
59	C22	R1	7.03342300153745
59	C4	R1	7.33985000288462
59	C13	R1	7.02236781302845
59	C15	R1	7.11894107272351
59	C11	R1	7.44294349584873
59	C16	R1	7.28540221886225
59	C8	R1	6.94251450533924
59	C20	R1	6.82017896241519
59	C7	R1	7.25738784269265
60	C23	R1	7.52356195605701
60	C17	R1	7.4262647547021
60	C12	R1	7.48381577726426
60	C10	R1	7.4178525148859
60	C3	R1	7.70735913208088
60	C14	R1	7.467605550083
60	C5	R1	7.23840473932508
60	C9	R1	7.09803208296053
60	C24	R1	7.31288295528436
60	C6	R1	7.16992500144231
60	C21	R1	7.11894107272351
60	C1	R1	7.02236781302845
60	C22	R1	7.14974711950468
60	C4	R1	7.35755200461808
60	C13	R1	6.97727992349992
60	C18	R1	7.03342300153745
60	C15	R1	7.2667865406949
60	C11	R1	6.93073733756289
60	C16	R1	7.31288295528436
60	C8	R1	7.09803208296053
60	C20	R1	7.2667865406949
60	C7	R1	7.22881869049588
61	C23	R1	7.39231742277876
61	C17	R1	7.4178525148859
61	C12	R1	7.12928301694497
61	C10	R1	7.10852445677817
61	C3	R1	7.10852445677817
61	C14	R1	7.35755200461808
61	C5	R1	7.4262647547021
61	C9	R1	7.45121111183233
61	C24	R1	7.31288295528436
61	C6	R1	6.8703647195834
61	C21	R1	7.34872815423108
61	C19	R1	7.06608919045777
61	C1	R1	7.08746284125034
61	C22	R1	7.10852445677817
61	C4	R1	7.39231742277876
61	C13	R1	7.08746284125034
61	C18	R1	6.4757334309664
61	C15	R1	7.60733031374961
61	C11	R1	7.20945336562895
61	C16	R1	7.34872815423108
61	C8	R1	7.31288295528436
61	C20	R1	7.16992500144231
61	C7	R1	7
62	C23	R1	7.4178525148859
62	C12	R1	7.06608919045777
62	C10	R1	7.23840473932508
62	C3	R1	7.37503943134692
62	C14	R1	7.37503943134692
62	C5	R1	7
62	C9	R1	7.64385618977472
62	C24	R1	6.98868468677217
62	C6	R1	7.48381577726426
62	C21	R1	7.21916852046216
62	C19	R1	6.94251450533924
62	C1	R1	6.98868468677217
62	C22	R1	7.56224242422107
62	C4	R1	6.91886323727459
62	C13	R1	7.27612440527424
62	C15	R1	7.02236781302845
62	C11	R1	7.24792751344359
62	C16	R1	7.17990909001493
62	C8	R1	7.07681559705083
62	C20	R1	6.94251450533924
62	C7	R1	7.2667865406949
63	C23	R1	7.11894107272351
63	C17	R1	7.2667865406949
63	C12	R1	7.39231742277876
63	C10	R1	7.17990909001493
63	C3	R1	7.40087943628218
63	C14	R1	7.68650052718322
63	C5	R1	7.49984588708321
63	C9	R1	7.14974711950468
63	C24	R1	6.96578428466209
63	C6	R1	7.37503943134692
63	C21	R1	7.29462074889163
63	C19	R1	7.14974711950468
63	C1	R1	7.43462822763672
63	C22	R1	7.16992500144231
63	C4	R1	7.02236781302845
63	C13	R1	7.18982455888002
63	C18	R1	7.13955135239879
63	C15	R1	7.33091687811462
63	C11	R1	6.95419631038687
63	C16	R1	7.22881869049588
63	C20	R1	7.38370429247405
63	C7	R1	7.14974711950468
64	C23	R1	7.40087943628218
64	C17	R1	7.4178525148859
64	C12	R1	7.08746284125034
64	C10	R1	7.14974711950468
64	C3	R1	7.13955135239879
64	C14	R1	7.17990909001493
64	C9	R1	7.19967234483636
64	C24	R1	7.02236781302845
64	C6	R1	7.11894107272351
64	C21	R1	7.14974711950468
64	C19	R1	7.3037807481771
64	C1	R1	6.78135971352466
64	C22	R1	7.01122725542325
64	C4	R1	7.44294349584873
64	C13	R1	7.21916852046216
64	C18	R1	7.49984588708321
64	C15	R1	7.05528243550119
64	C11	R1	7.07681559705083
64	C16	R1	7.44294349584873
64	C8	R1	7.29462074889163
64	C20	R1	7.53138146051631
64	C7	R1	7.37503943134692
65	C23	R1	7.13955135239879
65	C17	R1	7.20945336562895
65	C12	R1	7.24792751344359
65	C10	R1	7.21916852046216
65	C3	R1	6.97727992349992
65	C14	R1	7.12928301694497
65	C5	R1	7.36632221424582
65	C9	R1	7.02236781302845
65	C24	R1	7.19967234483636
65	C6	R1	7.18982455888002
65	C21	R1	7.10852445677817
65	C19	R1	6.90689059560852
65	C1	R1	7.22881869049588
65	C22	R1	6.91886323727459
65	C4	R1	7.33985000288462
65	C13	R1	7.13955135239879
65	C18	R1	6.95419631038687
65	C15	R1	7.56985560833095
65	C11	R1	6.85798099512757
65	C16	R1	6.75488750216347
65	C8	R1	7.01122725542325
65	C20	R1	7.16992500144231
65	C7	R1	7.24792751344359
66	C23	R1	7.19967234483636
66	C10	R1	7.23840473932508
66	C3	R1	7.06608919045777
66	C14	R1	7.35755200461808
66	C5	R1	7.53138146051631
66	C9	R1	7.09803208296053
66	C24	R1	7.3037807481771
66	C6	R1	6.95419631038687
66	C21	R1	6.71424551766612
66	C19	R1	6.97727992349992
66	C1	R1	7.03342300153745
66	C22	R1	7.28540221886225
66	C4	R1	7.48381577726426
66	C13	R1	6.93073733756289
66	C18	R1	7.09803208296053
66	C15	R1	7.17990909001493
66	C11	R1	7.45121111183233
66	C16	R1	6.98868468677217
66	C8	R1	7.37503943134692
66	C20	R1	7.48381577726426
66	C7	R1	7.10852445677817
67	C23	R1	7.05528243550119
67	C17	R1	7.09803208296053
67	C10	R1	6.84549005094437
67	C3	R1	7.33985000288462
67	C14	R1	7.12928301694497
67	C5	R1	7.08746284125034
67	C9	R1	7.08746284125034
67	C24	R1	6.85798099512757
67	C6	R1	7.31288295528436
67	C21	R1	7.19967234483636
67	C19	R1	7.44294349584873
67	C1	R1	6.93073733756289
67	C22	R1	7.02236781302845
67	C4	R1	6.85798099512757
67	C13	R1	7.27612440527424
67	C18	R1	7.13955135239879
67	C15	R1	7.16992500144231
67	C11	R1	6.8073549220576
67	C16	R1	7.20945336562895
67	C8	R1	7.52356195605701
67	C20	R1	7.31288295528436
67	C7	R1	7.13955135239879
68	C23	R1	7.34872815423108
68	C17	R1	7.14974711950468
68	C12	R1	7.22881869049588
68	C10	R1	7.24792751344359
68	C3	R1	7.3037807481771
68	C14	R1	7.44294349584873
68	C5	R1	7.4594316186373
68	C24	R1	7.36632221424582
68	C6	R1	7.12928301694497
68	C21	R1	7.23840473932508
68	C19	R1	7.35755200461808
68	C1	R1	6.96578428466209
68	C22	R1	7.4093909361377
68	C4	R1	7.21916852046216
68	C13	R1	7.21916852046216
68	C18	R1	7.56985560833095
68	C15	R1	7.03342300153745
68	C11	R1	6.97727992349992
68	C8	R1	7.4262647547021
68	C20	R1	7.17990909001493
68	C7	R1	7.05528243550119
69	C23	R1	7.40087943628218
69	C17	R1	6.98868468677217
69	C12	R1	7.36632221424582
69	C10	R1	7.49984588708321
69	C3	R1	7.23840473932508
69	C14	R1	7.38370429247405
69	C5	R1	7.20945336562895
69	C9	R1	7.32192809488736
69	C6	R1	6.94251450533924
69	C21	R1	7.27612440527424
69	C19	R1	7.2667865406949
69	C1	R1	7.29462074889163
69	C22	R1	6.94251450533924
69	C4	R1	7.62205181945638
69	C13	R1	7.15987133677839
69	C15	R1	7.48381577726426
69	C11	R1	7.29462074889163
69	C16	R1	7.4594316186373
69	C20	R1	7.21916852046216
69	C7	R1	7.43462822763672
70	C23	R1	7.38370429247405
70	C17	R1	7.24792751344359
70	C12	R1	7.04439411935845
70	C10	R1	7.3037807481771
70	C3	R1	7.08746284125034
70	C5	R1	7.2667865406949
70	C9	R1	7.07681559705083
70	C24	R1	7.09803208296053
70	C6	R1	6.83289001416474
70	C21	R1	7.13955135239879
70	C1	R1	7.28540221886225
70	C22	R1	7.43462822763672
70	C4	R1	7.36632221424582
70	C18	R1	6.88264304936184
70	C15	R1	7.24792751344359
70	C11	R1	7.55458885167764
70	C16	R1	6.95419631038687
70	C8	R1	6.90689059560852
70	C20	R1	6.96578428466209
70	C7	R1	7.4262647547021
71	C17	R1	7.23840473932508
71	C12	R1	7.43462822763672
71	C3	R1	7.37503943134692
71	C14	R1	7.16992500144231
71	C5	R1	7.19967234483636
71	C9	R1	6.94251450533924
71	C24	R1	7.03342300153745
71	C6	R1	7.10852445677817
71	C21	R1	7.23840473932508
71	C19	R1	7.467605550083
71	C1	R1	6.98868468677217
71	C22	R1	7.29462074889163
71	C4	R1	7.33985000288462
71	C13	R1	7.14974711950468
71	C18	R1	7.33091687811462
71	C15	R1	7.36632221424582
71	C11	R1	7.31288295528436
71	C16	R1	7.33091687811462
71	C8	R1	7.25738784269265
71	C20	R1	7.09803208296053
71	C7	R1	7.05528243550119
72	C23	R1	7.02236781302845
72	C17	R1	7.29462074889163
72	C12	R1	7.25738784269265
72	C10	R1	7.21916852046216
72	C3	R1	7.29462074889163
72	C5	R1	7.16992500144231
72	C9	R1	7.74819284958946
72	C24	R1	7.08746284125034
72	C6	R1	7.33985000288462
72	C21	R1	7.33091687811462
72	C19	R1	7.12928301694497
72	C1	R1	7.21916852046216
72	C22	R1	7.25738784269265
72	C4	R1	6.95419631038687
72	C13	R1	7.04439411935845
72	C15	R1	7.22881869049588
72	C11	R1	7.11894107272351
72	C8	R1	7.38370429247405
72	C20	R1	7.2667865406949
72	C7	R1	7.03342300153745
73	C23	R1	7.40087943628218
73	C17	R1	7.49185309632967
73	C12	R1	7.2667865406949
73	C10	R1	7.20945336562895
73	C3	R1	7.28540221886225
73	C14	R1	6.95419631038687
73	C5	R1	7.36632221424582
73	C9	R1	7.11894107272351
73	C6	R1	7.19967234483636
73	C19	R1	7.11894107272351
73	C1	R1	7.57742882803575
73	C22	R1	7.05528243550119
73	C4	R1	7.35755200461808
73	C13	R1	7.4178525148859
73	C18	R1	7.38370429247405
73	C15	R1	7.40087943628218
73	C11	R1	7.36632221424582
73	C16	R1	7.56224242422107
73	C8	R1	7.05528243550119
73	C20	R1	7.2667865406949
73	C7	R1	7.39231742277876
74	C23	R1	7.36632221424582
74	C17	R1	7.34872815423108
74	C10	R1	7.40087943628218
74	C3	R1	7.29462074889163
74	C14	R1	7.03342300153745
74	C5	R1	7.51569983828404
74	C9	R1	7.01122725542325
74	C24	R1	7.15987133677839
74	C6	R1	7.18982455888002
74	C21	R1	7.24792751344359
74	C19	R1	7.39231742277876
74	C22	R1	7.51569983828404
74	C4	R1	7.10852445677817
74	C13	R1	7.24792751344359
74	C18	R1	7.19967234483636
74	C15	R1	7.43462822763672
74	C11	R1	7.09803208296053
74	C16	R1	7.06608919045777
74	C8	R1	7.15987133677839
74	C20	R1	7.01122725542325
75	C23	R1	7.52356195605701
75	C10	R1	7.16992500144231
75	C3	R1	7.34872815423108
75	C5	R1	7.01122725542325
75	C9	R1	7.36632221424582
75	C24	R1	7.467605550083
75	C6	R1	7.01122725542325
75	C21	R1	7.20945336562895
75	C19	R1	7.70735913208088
75	C1	R1	7.56224242422107
75	C22	R1	7.4262647547021
75	C4	R1	7.14974711950468
75	C13	R1	7.24792751344359
75	C18	R1	6.88264304936184
75	C15	R1	7.39231742277876
75	C11	R1	7.27612440527424
75	C16	R1	7.11894107272351
75	C8	R1	7.2667865406949
75	C20	R1	7.44294349584873
75	C7	R1	7.23840473932508
76	C23	R1	7.4594316186373
76	C17	R1	7.467605550083
76	C12	R1	7.55458885167764
76	C10	R1	6.97727992349992
76	C3	R1	7.36632221424582
76	C14	R1	7.06608919045777
76	C5	R1	7.4757334309664
76	C9	R1	7.16992500144231
76	C24	R1	7.10852445677817
76	C6	R1	7.43462822763672
76	C21	R1	6.7279204545632
76	C19	R1	6.98868468677217
76	C1	R1	7.28540221886225
76	C22	R1	7.17990909001493
76	C4	R1	6.76818432477693
76	C13	R1	6.96578428466209
76	C18	R1	7.08746284125034
76	C11	R1	7.39231742277876
76	C16	R1	7.35755200461808
76	C8	R1	7.2667865406949
76	C20	R1	7.23840473932508
76	C7	R1	7.29462074889163
77	C23	R1	6.58496250072116
77	C17	R1	7.2667865406949
77	C12	R1	6.97727992349992
77	C10	R1	7.55458885167764
77	C14	R1	7.29462074889163
77	C5	R1	7.37503943134692
77	C9	R1	7.08746284125034
77	C24	R1	7.35755200461808
77	C6	R1	7.35755200461808
77	C21	R1	7.14974711950468
77	C19	R1	7.18982455888002
77	C1	R1	7.08746284125034
77	C22	R1	7.35755200461808
77	C4	R1	6.95419631038687
77	C13	R1	7.78790255939143
77	C15	R1	7.22881869049588
77	C11	R1	7.02236781302845
77	C16	R1	7.4594316186373
77	C8	R1	7.16992500144231
77	C20	R1	7.32192809488736
77	C7	R1	7.24792751344359
78	C23	R1	7.52356195605701
78	C17	R1	7.02236781302845
78	C12	R1	7.13955135239879
78	C10	R1	7.31288295528436
78	C3	R1	6.84549005094437
78	C14	R1	7.24792751344359
78	C5	R1	7.03342300153745
78	C6	R1	7.44294349584873
78	C19	R1	7.45121111183233
78	C1	R1	7.33091687811462
78	C22	R1	7.16992500144231
78	C4	R1	7.52356195605701
78	C13	R1	7.10852445677817
78	C18	R1	7.25738784269265
78	C15	R1	7.10852445677817
78	C11	R1	7.05528243550119
78	C16	R1	7.06608919045777
78	C8	R1	7.21916852046216
78	C20	R1	6.97727992349992
78	C7	R1	7.23840473932508
79	C23	R1	7.4178525148859
79	C17	R1	7.18982455888002
79	C12	R1	6.8073549220576
79	C10	R1	7.48381577726426
79	C3	R1	7.56224242422107
79	C14	R1	7.62205181945638
79	C5	R1	6.95419631038687
79	C9	R1	7.39231742277876
79	C24	R1	7.13955135239879
79	C6	R1	7.38370429247405
79	C21	R1	7.4093909361377
79	C19	R1	7.03342300153745
79	C1	R1	7.27612440527424
79	C22	R1	7.4594316186373
79	C4	R1	6.88264304936184
79	C13	R1	6.90689059560852
79	C18	R1	7.28540221886225
79	C15	R1	7.40087943628218
79	C11	R1	7.31288295528436
79	C16	R1	7.13955135239879
79	C8	R1	7.15987133677839
79	C20	R1	7.19967234483636
79	C7	R1	7.23840473932508
80	C23	R1	7.22881869049588
80	C17	R1	7.03342300153745
80	C12	R1	7.37503943134692
80	C10	R1	7.21916852046216
80	C3	R1	7.12928301694497
80	C5	R1	7.10852445677817
80	C9	R1	7.5077946401987
80	C24	R1	6.84549005094437
80	C6	R1	7.2667865406949
80	C21	R1	7.23840473932508
80	C19	R1	7.28540221886225
80	C1	R1	7.14974711950468
80	C22	R1	6.90689059560852
80	C13	R1	7.10852445677817
80	C18	R1	7.4757334309664
80	C15	R1	7.2667865406949
80	C11	R1	7.18982455888002
80	C16	R1	7.65105169117893
80	C8	R1	7.13955135239879
80	C20	R1	7.4178525148859
80	C7	R1	7.33985000288462
81	C23	R1	7.4262647547021
81	C12	R1	7.13955135239879
81	C10	R1	7.3037807481771
81	C3	R1	7.4262647547021
81	C9	R1	7.12928301694497
81	C24	R1	7.32192809488736
81	C6	R1	7.29462074889163
81	C21	R1	7.27612440527424
81	C19	R1	7.27612440527424
81	C1	R1	7.15987133677839
81	C22	R1	7.12928301694497
81	C13	R1	7.4262647547021
81	C18	R1	7.37503943134692
81	C15	R1	7.57742882803575
81	C11	R1	7.25738784269265
81	C16	R1	7.08746284125034
81	C8	R1	7.03342300153745
81	C20	R1	7.45121111183233
81	C7	R1	7.38370429247405
82	C23	R1	7.21916852046216
82	C17	R1	7.33091687811462
82	C12	R1	7.27612440527424
82	C10	R1	7.29462074889163
82	C3	R1	6.8703647195834
82	C14	R1	7.40087943628218
82	C5	R1	7.14974711950468
82	C9	R1	7.38370429247405
82	C21	R1	7.13955135239879
82	C19	R1	7.25738784269265
82	C1	R1	7.04439411935845
82	C22	R1	7.09803208296053
82	C4	R1	7.13955135239879
82	C13	R1	7.4178525148859
82	C18	R1	7.07681559705083
82	C15	R1	7.22881869049588
82	C11	R1	7.32192809488736
82	C16	R1	7.43462822763672
82	C8	R1	7.44294349584873
82	C20	R1	7.3037807481771
82	C7	R1	6.88264304936184
83	C23	R1	7.22881869049588
83	C17	R1	7
83	C12	R1	7.15987133677839
83	C10	R1	7.32192809488736
83	C3	R1	7.10852445677817
83	C14	R1	6.98868468677217
83	C5	R1	7.02236781302845
83	C9	R1	7.22881869049588
83	C24	R1	7.53138146051631
83	C6	R1	7.12928301694497
83	C21	R1	7.22881869049588
83	C19	R1	7.22881869049588
83	C1	R1	6.94251450533924
83	C22	R1	7.36632221424582
83	C4	R1	7.4594316186373
83	C13	R1	7.44294349584873
83	C15	R1	7.56985560833095
83	C11	R1	6.94251450533924
83	C16	R1	7.52356195605701
83	C8	R1	7.24792751344359
83	C20	R1	7.18982455888002
83	C7	R1	7.64385618977472
84	C23	R1	7.35755200461808
84	C17	R1	7.10852445677817
84	C12	R1	7.23840473932508
84	C10	R1	7.40087943628218
84	C14	R1	7.22881869049588
84	C5	R1	7.20945336562895
84	C9	R1	6.93073733756289
84	C24	R1	7.36632221424582
84	C6	R1	7.19967234483636
84	C19	R1	7.35755200461808
84	C1	R1	7.53915881110803
84	C22	R1	7.4178525148859
84	C4	R1	7.40087943628218
84	C13	R1	6.88264304936184
84	C18	R1	7.25738784269265
84	C11	R1	6.91886323727459
84	C16	R1	7.3037807481771
84	C8	R1	7.24792751344359
84	C20	R1	7.19967234483636
84	C7	R1	7.08746284125034
85	C23	R1	7.22881869049588
85	C12	R1	7.4757334309664
85	C10	R1	7.33091687811462
85	C14	R1	7.36632221424582
85	C5	R1	7.5077946401987
85	C9	R1	7.11894107272351
85	C24	R1	7.05528243550119
85	C6	R1	7.12928301694497
85	C21	R1	7.23840473932508
85	C19	R1	7.70043971814109
85	C1	R1	7.27612440527424
85	C22	R1	7.27612440527424
85	C4	R1	7.08746284125034
85	C13	R1	7.17990909001493
85	C18	R1	6.94251450533924
85	C15	R1	7.39231742277876
85	C11	R1	7.02236781302845
85	C16	R1	7.10852445677817
85	C8	R1	7.36632221424582
85	C20	R1	7.32192809488736
85	C7	R1	7.2667865406949
86	C17	R1	6.96578428466209
86	C12	R1	7.19967234483636
86	C10	R1	7.39231742277876
86	C3	R1	7.48381577726426
86	C14	R1	6.93073733756289
86	C5	R1	6.89481776330794
86	C24	R1	7.29462074889163
86	C6	R1	7.33985000288462
86	C21	R1	7.01122725542325
86	C19	R1	7.22881869049588
86	C1	R1	7.40087943628218
86	C22	R1	6.84549005094437
86	C4	R1	6.98868468677217
86	C18	R1	7.09803208296053
86	C15	R1	7.32192809488736
86	C11	R1	7.12928301694497
86	C8	R1	7.04439411935845
86	C20	R1	7.55458885167764
86	C7	R1	7.27612440527424
87	C23	R1	7.13955135239879
87	C17	R1	7.16992500144231
87	C12	R1	7.25738784269265
87	C3	R1	6.96578428466209
87	C14	R1	7.4262647547021
87	C5	R1	7.12928301694497
87	C9	R1	7.24792751344359
87	C24	R1	6.98868468677217
87	C21	R1	6.97727992349992
87	C1	R1	7.54689445988764
87	C4	R1	7.31288295528436
87	C13	R1	7.06608919045777
87	C15	R1	7.2667865406949
87	C11	R1	7.12928301694497
87	C16	R1	7.36632221424582
87	C8	R1	7.27612440527424
87	C20	R1	7.16992500144231
87	C7	R1	7.18982455888002
88	C23	R1	7.4757334309664
88	C17	R1	7.35755200461808
88	C12	R1	7.37503943134692
88	C10	R1	7.4178525148859
88	C3	R1	6.98868468677217
88	C14	R1	7.37503943134692
88	C5	R1	7.29462074889163
88	C9	R1	7.31288295528436
88	C6	R1	7.29462074889163
88	C21	R1	7.23840473932508
88	C19	R1	6.64385618977472
88	C1	R1	7.01122725542325
88	C22	R1	7.31288295528436
88	C4	R1	7.4757334309664
88	C13	R1	7.49185309632967
88	C18	R1	7.20945336562895
88	C15	R1	6.76818432477693
88	C11	R1	7.20945336562895
88	C16	R1	6.91886323727459
88	C8	R1	7.22881869049588
88	C20	R1	7.53915881110803
88	C7	R1	7.38370429247405
89	C23	R1	7.32192809488736
89	C17	R1	7.18982455888002
89	C10	R1	7.24792751344359
89	C3	R1	7.06608919045777
89	C14	R1	7.69348695749933
89	C9	R1	7.4262647547021
89	C6	R1	7.48381577726426
89	C21	R1	7.3037807481771
89	C19	R1	7.13955135239879
89	C22	R1	7.4757334309664
89	C4	R1	7.40087943628218
89	C13	R1	7.15987133677839
89	C18	R1	7.57742882803575
89	C15	R1	7.2667865406949
89	C11	R1	7.07681559705083
89	C20	R1	7.22881869049588
89	C7	R1	7.45121111183233
90	C23	R1	7.2667865406949
90	C17	R1	7.07681559705083
90	C10	R1	7.29462074889163
90	C3	R1	7
90	C14	R1	7.17990909001493
90	C5	R1	7.4757334309664
90	C24	R1	6.85798099512757
90	C6	R1	7.36632221424582
90	C21	R1	7.32192809488736
90	C19	R1	7.15987133677839
90	C1	R1	7.28540221886225
90	C22	R1	7.25738784269265
90	C13	R1	7
90	C18	R1	7.2667865406949
90	C11	R1	7.34872815423108
90	C16	R1	7.09803208296053
90	C7	R1	7.32192809488736
91	C23	R1	7.16992500144231
91	C17	R1	7.15987133677839
91	C10	R1	7.4262647547021
91	C3	R1	7.17990909001493
91	C14	R1	7.29462074889163
91	C5	R1	7.33091687811462
91	C9	R1	7.36632221424582
91	C24	R1	7.18982455888002
91	C21	R1	7.23840473932508
91	C19	R1	7.62935662007961
91	C22	R1	6.8073549220576
91	C4	R1	7.14974711950468
91	C18	R1	7.32192809488736
91	C15	R1	7.44294349584873
91	C11	R1	7.34872815423108
91	C16	R1	7.4262647547021
91	C8	R1	7.27612440527424
91	C20	R1	7.2667865406949
91	C7	R1	7.37503943134692
92	C23	R1	7.44294349584873
92	C12	R1	7.15987133677839
92	C10	R1	7.25738784269265
92	C3	R1	7.07681559705083
92	C14	R1	7.33091687811462
92	C5	R1	7.22881869049588
92	C9	R1	7.08746284125034
92	C24	R1	7.3037807481771
92	C6	R1	7.4178525148859
92	C21	R1	7.36632221424582
92	C19	R1	7.48381577726426
92	C1	R1	7.25738784269265
92	C22	R1	7.5077946401987
92	C4	R1	7.15987133677839
92	C13	R1	7.06608919045777
92	C18	R1	6.97727992349992
92	C15	R1	7.01122725542325
92	C11	R1	7.24792751344359
92	C16	R1	7.467605550083
92	C8	R1	7.40087943628218
92	C20	R1	7.17990909001493
92	C7	R1	7.45121111183233
93	C17	R1	6.90689059560852
93	C10	R1	7.09803208296053
93	C14	R1	7.07681559705083
93	C5	R1	7.4594316186373
93	C9	R1	7.02236781302845
93	C24	R1	6.7279204545632
93	C6	R1	7.3037807481771
93	C21	R1	7.15987133677839
93	C19	R1	7.33091687811462
93	C1	R1	7.16992500144231
93	C4	R1	7.20945336562895
93	C13	R1	7.34872815423108
93	C18	R1	7.31288295528436
93	C15	R1	6.95419631038687
93	C16	R1	6.96578428466209
93	C8	R1	7
93	C20	R1	7.27612440527424
93	C7	R1	7.73470962022584
94	C23	R1	6.93073733756289
94	C12	R1	7.33985000288462
94	C10	R1	7.17990909001493
94	C3	R1	7.08746284125034
94	C14	R1	7.24792751344359
94	C5	R1	7.33985000288462
94	C9	R1	7.4594316186373
94	C24	R1	7.43462822763672
94	C6	R1	7.02236781302845
94	C21	R1	7.21916852046216
94	C19	R1	7.34872815423108
94	C1	R1	7.43462822763672
94	C22	R1	7.34872815423108
94	C4	R1	7.22881869049588
94	C13	R1	7.04439411935845
94	C18	R1	7.4093909361377
94	C15	R1	7.24792751344359
94	C11	R1	7.40087943628218
94	C8	R1	7
94	C20	R1	7.06608919045777
94	C7	R1	7.48381577726426
95	C23	R1	7.23840473932508
95	C17	R1	6.96578428466209
95	C10	R1	6.75488750216347
95	C3	R1	7.07681559705083
95	C14	R1	6.96578428466209
95	C9	R1	7.07681559705083
95	C24	R1	7.33985000288462
95	C6	R1	7.18982455888002
95	C21	R1	6.95419631038687
95	C19	R1	7.02236781302845
95	C1	R1	7.29462074889163
95	C4	R1	7.4178525148859
95	C13	R1	6.8073549220576
95	C18	R1	7.14974711950468
95	C15	R1	6.98868468677217
95	C11	R1	7.12928301694497
95	C16	R1	7.02236781302845
95	C8	R1	7.28540221886225
95	C20	R1	7.33091687811462
95	C7	R1	6.98868468677217
96	C23	R1	7.01122725542325
96	C17	R1	7.04439411935845
96	C12	R1	7.15987133677839
96	C10	R1	7.21916852046216
96	C3	R1	7.62205181945638
96	C14	R1	7.56985560833095
96	C5	R1	7.18982455888002
96	C9	R1	7.13955135239879
96	C24	R1	7.53915881110803
96	C6	R1	7.20945336562895
96	C21	R1	7.09803208296053
96	C19	R1	7.34872815423108
96	C1	R1	7.44294349584873
96	C22	R1	7.3037807481771
96	C4	R1	7.2667865406949
96	C13	R1	7.36632221424582
96	C18	R1	7.07681559705083
96	C15	R1	6.90689059560852
96	C11	R1	7.08746284125034
96	C16	R1	6.97727992349992
96	C8	R1	7.2667865406949
96	C20	R1	7.32192809488736
97	C23	R1	6.95419631038687
97	C12	R1	7.48381577726426
97	C10	R1	7.3037807481771
97	C3	R1	7.05528243550119
97	C14	R1	7.4093909361377
97	C5	R1	7.49984588708321
[truncated: 14,525 more rows]
