# Supplementary material for: Stochastic modelling of single-cell gene expression adaptation reveals non-genomic contribution to evolution of tumor subclones
Source: bioRxiv. 2024 Apr 20:2024.04.17.588869. Preprint. [Version 1] doi: 10.1101/2024.04.17.588869 (PMC11071284; doi:10.1101/2024.04.17.588869)
Supplement: Supplement 2 [file media-2.zip › Supplementary Files/Simulated Data/Constrained_Simulation/tr_1_sq_.15_r_100_a_1.csv]

gene	species	replicate	exprval
1	C23	R1	7.21916852046216
1	C17	R1	7.08746284125034
1	C12	R1	7.11894107272351
1	C10	R1	7.40087943628218
1	C14	R1	7.4594316186373
1	C5	R1	7.31288295528436
1	C9	R1	6.98868468677217
1	C24	R1	7.22881869049588
1	C6	R1	7.09803208296053
1	C21	R1	7.3037807481771
1	C19	R1	7.48381577726426
1	C1	R1	7.4757334309664
1	C22	R1	7.33091687811462
1	C4	R1	7.21916852046216
1	C13	R1	7.29462074889163
1	C18	R1	7.34872815423108
1	C15	R1	7.33091687811462
1	C11	R1	7.56224242422107
1	C16	R1	7.09803208296053
1	C8	R1	7.23840473932508
1	C7	R1	7.19967234483636
2	C23	R1	7.51569983828404
2	C17	R1	7.17990909001493
2	C12	R1	7.16992500144231
2	C10	R1	7.39231742277876
2	C3	R1	7.20945336562895
2	C14	R1	7.36632221424582
2	C5	R1	6.93073733756289
2	C9	R1	7.05528243550119
2	C6	R1	7.32192809488736
2	C21	R1	7.18982455888002
2	C19	R1	7.15987133677839
2	C1	R1	7.11894107272351
2	C22	R1	7.05528243550119
2	C13	R1	7.36632221424582
2	C18	R1	7.14974711950468
2	C15	R1	7.09803208296053
2	C11	R1	7.32192809488736
2	C16	R1	7.23840473932508
2	C8	R1	7.22881869049588
2	C20	R1	6.95419631038687
2	C7	R1	7.25738784269265
3	C23	R1	7.32192809488736
3	C17	R1	6.85798099512757
3	C12	R1	7.08746284125034
3	C10	R1	7.69348695749933
3	C14	R1	7.19967234483636
3	C5	R1	7.4178525148859
3	C9	R1	7.03342300153745
3	C24	R1	7.36632221424582
3	C6	R1	7.37503943134692
3	C21	R1	7.23840473932508
3	C19	R1	6.94251450533924
3	C1	R1	6.90689059560852
3	C22	R1	7.21916852046216
3	C4	R1	7.29462074889163
3	C13	R1	7.13955135239879
3	C18	R1	7.01122725542325
3	C15	R1	7.3037807481771
3	C11	R1	7.32192809488736
3	C16	R1	7.14974711950468
3	C8	R1	7.11894107272351
3	C20	R1	7.28540221886225
3	C7	R1	6.88264304936184
4	C23	R1	7.65821148275179
4	C17	R1	7.08746284125034
4	C12	R1	7.09803208296053
4	C10	R1	7.12928301694497
4	C3	R1	7.10852445677817
4	C14	R1	6.82017896241519
4	C9	R1	7.44294349584873
4	C24	R1	6.83289001416474
4	C6	R1	7.24792751344359
4	C21	R1	7.24792751344359
4	C19	R1	7.33091687811462
4	C1	R1	7.34872815423108
4	C22	R1	6.93073733756289
4	C4	R1	7.51569983828404
4	C13	R1	7.25738784269265
4	C15	R1	7.03342300153745
4	C11	R1	7.21916852046216
4	C16	R1	7.14974711950468
4	C8	R1	7.06608919045777
4	C20	R1	7.38370429247405
4	C7	R1	7.35755200461808
5	C23	R1	6.95419631038687
5	C17	R1	7.18982455888002
5	C12	R1	7.11894107272351
5	C10	R1	7.34872815423108
5	C14	R1	7.15987133677839
5	C5	R1	7.40087943628218
5	C24	R1	7.34872815423108
5	C6	R1	7.31288295528436
5	C19	R1	6.98868468677217
5	C1	R1	7.28540221886225
5	C22	R1	6.98868468677217
5	C4	R1	7.34872815423108
5	C13	R1	7.21916852046216
5	C18	R1	7.40087943628218
5	C15	R1	7.22881869049588
5	C16	R1	7.22881869049588
5	C8	R1	7.23840473932508
5	C20	R1	7.28540221886225
5	C7	R1	7.3037807481771
6	C23	R1	7.15987133677839
6	C17	R1	7.27612440527424
6	C10	R1	7.17990909001493
6	C3	R1	6.85798099512757
6	C14	R1	7.32192809488736
6	C5	R1	7.08746284125034
6	C9	R1	7.3037807481771
6	C24	R1	7.16992500144231
6	C6	R1	7.25738784269265
6	C21	R1	7.4594316186373
6	C19	R1	7.27612440527424
6	C1	R1	7.05528243550119
6	C22	R1	7.23840473932508
6	C4	R1	7.39231742277876
6	C13	R1	7.45121111183233
6	C15	R1	7.15987133677839
6	C11	R1	6.95419631038687
6	C8	R1	7.22881869049588
6	C20	R1	7.33985000288462
6	C7	R1	7.14974711950468
7	C23	R1	7.28540221886225
7	C17	R1	7.05528243550119
7	C12	R1	7.33091687811462
7	C10	R1	6.98868468677217
7	C3	R1	7.33091687811462
7	C14	R1	7.25738784269265
7	C5	R1	7.40087943628218
7	C9	R1	7.36632221424582
7	C24	R1	7.24792751344359
7	C6	R1	7.4757334309664
7	C21	R1	7.27612440527424
7	C19	R1	6.74146698640115
7	C1	R1	7.2667865406949
7	C4	R1	7.32192809488736
7	C13	R1	7.29462074889163
7	C18	R1	7.39231742277876
7	C15	R1	7.02236781302845
7	C11	R1	7.36632221424582
7	C16	R1	7.22881869049588
7	C8	R1	7.22881869049588
7	C20	R1	6.97727992349992
7	C7	R1	7.2667865406949
8	C23	R1	7.23840473932508
8	C17	R1	7.08746284125034
8	C12	R1	7.4178525148859
8	C10	R1	7.49185309632967
8	C3	R1	7.19967234483636
8	C14	R1	7.32192809488736
8	C5	R1	7
8	C9	R1	7.20945336562895
8	C6	R1	7.32192809488736
8	C19	R1	6.91886323727459
8	C1	R1	7.34872815423108
8	C13	R1	7.70735913208088
8	C15	R1	7.09803208296053
8	C16	R1	7.32192809488736
8	C8	R1	7.23840473932508
8	C20	R1	7.12928301694497
8	C7	R1	7.06608919045777
9	C23	R1	6.96578428466209
9	C17	R1	6.97727992349992
9	C12	R1	7.3037807481771
9	C10	R1	7.03342300153745
9	C3	R1	7.59991284218713
9	C14	R1	7.20945336562895
9	C5	R1	7.08746284125034
9	C9	R1	7.33091687811462
9	C24	R1	7.43462822763672
9	C6	R1	7.34872815423108
9	C21	R1	7.05528243550119
9	C19	R1	7.19967234483636
9	C1	R1	7.4757334309664
9	C22	R1	7.14974711950468
9	C13	R1	7.21916852046216
9	C18	R1	7.33091687811462
9	C15	R1	7.18982455888002
9	C11	R1	7.14974711950468
9	C16	R1	7.01122725542325
9	C8	R1	7.20945336562895
9	C7	R1	7.13955135239879
10	C23	R1	7.19967234483636
10	C17	R1	7.2667865406949
10	C12	R1	7.18982455888002
10	C10	R1	6.94251450533924
10	C3	R1	7.21916852046216
10	C14	R1	7.35755200461808
10	C5	R1	7.49984588708321
10	C9	R1	7.14974711950468
10	C24	R1	7.12928301694497
10	C6	R1	6.91886323727459
10	C21	R1	7.12928301694497
10	C19	R1	7.14974711950468
10	C1	R1	7.35755200461808
10	C4	R1	7.24792751344359
10	C18	R1	7.2667865406949
10	C15	R1	6.74146698640115
10	C11	R1	7.31288295528436
10	C16	R1	7.04439411935845
10	C20	R1	7.15987133677839
10	C7	R1	7.33985000288462
11	C23	R1	7.28540221886225
11	C17	R1	7.33985000288462
11	C12	R1	7.20945336562895
11	C10	R1	7.43462822763672
11	C3	R1	7.31288295528436
11	C5	R1	7.18982455888002
11	C9	R1	7.15987133677839
11	C24	R1	7.01122725542325
11	C21	R1	7.53915881110803
11	C19	R1	7.4178525148859
11	C1	R1	6.96578428466209
11	C22	R1	7.52356195605701
11	C4	R1	7.16992500144231
11	C13	R1	6.90689059560852
11	C18	R1	7.06608919045777
11	C15	R1	7.17990909001493
11	C11	R1	7.27612440527424
11	C16	R1	7.11894107272351
11	C8	R1	7.40087943628218
11	C20	R1	7.467605550083
11	C7	R1	6.8703647195834
12	C23	R1	7
12	C17	R1	6.98868468677217
12	C12	R1	7.06608919045777
12	C10	R1	7.28540221886225
12	C3	R1	7.25738784269265
12	C14	R1	7.21916852046216
12	C5	R1	7.29462074889163
12	C9	R1	7.36632221424582
12	C24	R1	7.35755200461808
12	C6	R1	7.2667865406949
12	C21	R1	7.16992500144231
12	C19	R1	7.04439411935845
12	C1	R1	7.05528243550119
12	C22	R1	7.34872815423108
12	C4	R1	7.17990909001493
12	C13	R1	7.06608919045777
12	C18	R1	7.18982455888002
12	C15	R1	7.51569983828404
12	C11	R1	7.11894107272351
12	C16	R1	7.05528243550119
12	C8	R1	7.24792751344359
12	C20	R1	7.33985000288462
12	C7	R1	7.49185309632967
13	C17	R1	7.25738784269265
13	C12	R1	7.24792751344359
13	C3	R1	7.36632221424582
13	C14	R1	6.7279204545632
13	C5	R1	7.33091687811462
13	C9	R1	7.40087943628218
13	C24	R1	7.44294349584873
13	C6	R1	7.22881869049588
13	C21	R1	7.27612440527424
13	C19	R1	7.12928301694497
13	C1	R1	7.4178525148859
13	C22	R1	7.11894107272351
13	C4	R1	7.16992500144231
13	C13	R1	7.11894107272351
13	C18	R1	7.14974711950468
13	C15	R1	7.20945336562895
13	C11	R1	7.04439411935845
13	C16	R1	7.22881869049588
13	C8	R1	7.18982455888002
13	C20	R1	7.21916852046216
13	C7	R1	7.38370429247405
14	C23	R1	7.4178525148859
14	C17	R1	7.51569983828404
14	C12	R1	7.33091687811462
14	C10	R1	7.11894107272351
14	C3	R1	7.20945336562895
14	C5	R1	7.33985000288462
14	C9	R1	7.04439411935845
14	C21	R1	7.08746284125034
14	C19	R1	7.09803208296053
14	C1	R1	7.28540221886225
14	C22	R1	7.58496250072116
14	C4	R1	7.29462074889163
14	C18	R1	7.18982455888002
14	C15	R1	7.10852445677817
14	C11	R1	6.85798099512757
14	C16	R1	7.4757334309664
14	C8	R1	7.14974711950468
14	C20	R1	6.91886323727459
15	C23	R1	7.14974711950468
15	C17	R1	7.45121111183233
15	C12	R1	7.10852445677817
15	C10	R1	7.25738784269265
15	C3	R1	6.8703647195834
15	C14	R1	7.54689445988764
15	C5	R1	7.20945336562895
15	C9	R1	7.37503943134692
15	C24	R1	6.8703647195834
15	C21	R1	7.5077946401987
15	C19	R1	7.13955135239879
15	C1	R1	7.13955135239879
15	C22	R1	7.4262647547021
15	C4	R1	7.01122725542325
15	C13	R1	7.23840473932508
15	C18	R1	7.17990909001493
15	C15	R1	7.3037807481771
15	C16	R1	7.10852445677817
15	C8	R1	7.45121111183233
15	C20	R1	7.05528243550119
15	C7	R1	7.19967234483636
16	C23	R1	7.01122725542325
16	C17	R1	7.43462822763672
16	C12	R1	7.40087943628218
16	C10	R1	7.07681559705083
16	C3	R1	7.23840473932508
16	C14	R1	7.12928301694497
16	C5	R1	6.94251450533924
16	C24	R1	7.35755200461808
16	C21	R1	7.10852445677817
16	C19	R1	6.93073733756289
16	C1	R1	7.3037807481771
16	C22	R1	7.29462074889163
16	C4	R1	7.4262647547021
16	C13	R1	7.14974711950468
16	C18	R1	6.65821148275179
16	C15	R1	7.33985000288462
16	C11	R1	7.29462074889163
16	C16	R1	7.49185309632967
16	C8	R1	7.20945336562895
16	C20	R1	7.11894107272351
16	C7	R1	7.21916852046216
17	C17	R1	7.37503943134692
17	C12	R1	7.38370429247405
17	C10	R1	7.04439411935845
17	C14	R1	7.21916852046216
17	C5	R1	7.4594316186373
17	C9	R1	7.39231742277876
17	C24	R1	7.4594316186373
17	C6	R1	7.29462074889163
17	C21	R1	7.28540221886225
17	C19	R1	7.12928301694497
17	C1	R1	7.12928301694497
17	C22	R1	7.20945336562895
17	C4	R1	7.18982455888002
17	C13	R1	7.31288295528436
17	C18	R1	7.05528243550119
17	C11	R1	7.19967234483636
17	C8	R1	7.38370429247405
17	C20	R1	7.19967234483636
17	C7	R1	7.01122725542325
18	C23	R1	7.04439411935845
18	C17	R1	7.3037807481771
18	C12	R1	7.11894107272351
18	C10	R1	7.08746284125034
18	C3	R1	7.05528243550119
18	C14	R1	7.34872815423108
18	C5	R1	7.34872815423108
18	C9	R1	7.4093909361377
18	C24	R1	7.27612440527424
18	C6	R1	7.33985000288462
18	C21	R1	7.64385618977472
18	C1	R1	7
18	C22	R1	7.19967234483636
18	C4	R1	7.64385618977472
18	C13	R1	7.33985000288462
18	C18	R1	6.88264304936184
18	C11	R1	7.23840473932508
18	C16	R1	7.11894107272351
18	C8	R1	7.17990909001493
18	C20	R1	7.2667865406949
19	C17	R1	6.75488750216347
19	C12	R1	7.31288295528436
19	C10	R1	7
19	C14	R1	7.40087943628218
19	C5	R1	7.10852445677817
19	C9	R1	7.15987133677839
19	C24	R1	7.11894107272351
19	C6	R1	7.04439411935845
19	C21	R1	7.32192809488736
19	C19	R1	7.4093909361377
19	C1	R1	7.05528243550119
19	C22	R1	7.21916852046216
19	C13	R1	7.15987133677839
19	C18	R1	7.19967234483636
19	C15	R1	7.21916852046216
19	C11	R1	7.4594316186373
19	C16	R1	7.4178525148859
19	C8	R1	7.18982455888002
19	C20	R1	7.53915881110803
19	C7	R1	7.20945336562895
20	C23	R1	6.75488750216347
20	C17	R1	7.06608919045777
20	C12	R1	7.3037807481771
20	C3	R1	7.17990909001493
20	C14	R1	7.3037807481771
20	C5	R1	7.14974711950468
20	C9	R1	7.29462074889163
20	C6	R1	7.10852445677817
20	C21	R1	7.08746284125034
20	C19	R1	7.11894107272351
20	C1	R1	7.45121111183233
20	C22	R1	7
20	C4	R1	6.94251450533924
20	C13	R1	7.34872815423108
20	C18	R1	7.20945336562895
20	C15	R1	7.34872815423108
20	C11	R1	7.07681559705083
20	C16	R1	6.88264304936184
20	C8	R1	7.06608919045777
20	C20	R1	7.16992500144231
20	C7	R1	7.4594316186373
21	C23	R1	7.25738784269265
21	C17	R1	6.94251450533924
21	C12	R1	7.4178525148859
21	C10	R1	7.27612440527424
21	C3	R1	6.96578428466209
21	C5	R1	7.08746284125034
21	C24	R1	7.3037807481771
21	C6	R1	7.33091687811462
21	C21	R1	7.36632221424582
21	C19	R1	6.89481776330794
21	C1	R1	7.31288295528436
21	C22	R1	7.40087943628218
21	C13	R1	7.48381577726426
21	C18	R1	7.17990909001493
21	C11	R1	7.34872815423108
21	C16	R1	7.40087943628218
21	C8	R1	7.19967234483636
21	C20	R1	7.01122725542325
21	C7	R1	7.27612440527424
22	C17	R1	7.20945336562895
22	C10	R1	7.22881869049588
22	C3	R1	7.20945336562895
22	C14	R1	7.03342300153745
22	C5	R1	7.17990909001493
22	C9	R1	7.18982455888002
22	C24	R1	7.28540221886225
22	C6	R1	7.17990909001493
22	C21	R1	7.4757334309664
22	C19	R1	7.21916852046216
22	C22	R1	7.62205181945638
22	C4	R1	7.04439411935845
22	C13	R1	7.32192809488736
22	C18	R1	7.18982455888002
22	C15	R1	7.66533591718518
22	C11	R1	7.10852445677817
22	C8	R1	7.18982455888002
22	C7	R1	7.07681559705083
23	C23	R1	7.06608919045777
23	C17	R1	7.22881869049588
23	C12	R1	7.44294349584873
23	C10	R1	7.19967234483636
23	C3	R1	7.04439411935845
23	C14	R1	7.09803208296053
23	C5	R1	7.32192809488736
23	C24	R1	7.22881869049588
23	C6	R1	6.88264304936184
23	C21	R1	7.4594316186373
23	C19	R1	7.01122725542325
23	C1	R1	7.06608919045777
23	C22	R1	7.10852445677817
23	C4	R1	7.2667865406949
23	C13	R1	6.78135971352466
23	C18	R1	7.22881869049588
23	C16	R1	7.34872815423108
23	C8	R1	7.03342300153745
23	C20	R1	7.13955135239879
23	C7	R1	7.03342300153745
24	C23	R1	7.54689445988764
24	C17	R1	7.4757334309664
24	C12	R1	7.53138146051631
24	C10	R1	7.29462074889163
24	C3	R1	7.17990909001493
24	C14	R1	7.17990909001493
24	C5	R1	7.24792751344359
24	C24	R1	7.15987133677839
24	C6	R1	7.08746284125034
24	C21	R1	7.20945336562895
24	C19	R1	7.21916852046216
24	C1	R1	7.27612440527424
24	C22	R1	7.39231742277876
24	C4	R1	7.15987133677839
24	C13	R1	7.12928301694497
24	C18	R1	7.32192809488736
24	C15	R1	7.51569983828404
24	C11	R1	7.06608919045777
24	C16	R1	6.96578428466209
24	C20	R1	7.02236781302845
24	C7	R1	7.40087943628218
25	C23	R1	6.88264304936184
25	C12	R1	7.07681559705083
25	C10	R1	7.14974711950468
25	C3	R1	7.44294349584873
25	C14	R1	7
25	C9	R1	7.45121111183233
25	C24	R1	7.27612440527424
25	C6	R1	7.04439411935845
25	C21	R1	7.28540221886225
25	C1	R1	7.16992500144231
25	C22	R1	7.10852445677817
25	C4	R1	7.09803208296053
25	C18	R1	6.98868468677217
25	C11	R1	7.3037807481771
25	C16	R1	7.13955135239879
25	C8	R1	7.13955135239879
25	C20	R1	7.33091687811462
25	C7	R1	7.20945336562895
26	C23	R1	7.4262647547021
26	C17	R1	7.10852445677817
26	C12	R1	7.13955135239879
26	C10	R1	6.98868468677217
26	C3	R1	7.27612440527424
26	C5	R1	7.62205181945638
26	C9	R1	7.13955135239879
26	C24	R1	7.05528243550119
26	C6	R1	6.98868468677217
26	C21	R1	7.31288295528436
26	C19	R1	7.28540221886225
26	C1	R1	7.35755200461808
26	C22	R1	7.13955135239879
26	C4	R1	7.11894107272351
26	C18	R1	7.14974711950468
26	C15	R1	7.22881869049588
26	C11	R1	7.35755200461808
26	C16	R1	7.38370429247405
26	C8	R1	7.18982455888002
26	C20	R1	7.13955135239879
26	C7	R1	7.63662462054365
27	C23	R1	7.15987133677839
27	C17	R1	7.39231742277876
27	C12	R1	7.32192809488736
27	C10	R1	7.31288295528436
27	C3	R1	7.19967234483636
27	C14	R1	7.15987133677839
27	C5	R1	7
27	C9	R1	7.09803208296053
27	C24	R1	7.39231742277876
27	C6	R1	7.32192809488736
27	C21	R1	7.37503943134692
27	C19	R1	7.4757334309664
27	C1	R1	6.98868468677217
27	C4	R1	7.09803208296053
27	C13	R1	7
27	C18	R1	7.10852445677817
27	C15	R1	7.4594316186373
27	C16	R1	7.24792751344359
27	C8	R1	7.13955135239879
27	C20	R1	7.4262647547021
28	C23	R1	7.27612440527424
28	C12	R1	7.10852445677817
28	C10	R1	7.24792751344359
28	C3	R1	7.21916852046216
28	C14	R1	7.10852445677817
28	C5	R1	7.49984588708321
28	C24	R1	7.31288295528436
28	C6	R1	7.49984588708321
28	C21	R1	7.53915881110803
28	C19	R1	7.09803208296053
28	C1	R1	7.07681559705083
28	C22	R1	7.55458885167764
28	C4	R1	7.4757334309664
28	C13	R1	7.22881869049588
28	C18	R1	6.97727992349992
28	C15	R1	7.27612440527424
28	C11	R1	7.09803208296053
28	C16	R1	7.13955135239879
28	C8	R1	6.79441586635011
28	C20	R1	7.20945336562895
28	C7	R1	7.22881869049588
29	C23	R1	7.23840473932508
29	C17	R1	7.58496250072116
29	C10	R1	7.09803208296053
29	C14	R1	7.03342300153745
29	C9	R1	7.18982455888002
29	C24	R1	7.11894107272351
29	C6	R1	7.17990909001493
29	C21	R1	7.09803208296053
29	C19	R1	7.39231742277876
29	C1	R1	7.31288295528436
29	C22	R1	6.96578428466209
29	C4	R1	7.22881869049588
29	C18	R1	7.39231742277876
29	C15	R1	7.35755200461808
29	C16	R1	7.11894107272351
29	C8	R1	7.08746284125034
29	C20	R1	7.38370429247405
29	C7	R1	6.97727992349992
30	C23	R1	7.33091687811462
30	C17	R1	7.39231742277876
30	C10	R1	7.53915881110803
30	C3	R1	7.15987133677839
30	C14	R1	7.17990909001493
30	C5	R1	7.31288295528436
30	C9	R1	7.4757334309664
30	C24	R1	7.27612440527424
30	C6	R1	6.70043971814109
30	C21	R1	6.8073549220576
30	C19	R1	7.07681559705083
30	C1	R1	7.4594316186373
30	C22	R1	7.29462074889163
30	C4	R1	7.05528243550119
30	C13	R1	7.24792751344359
30	C18	R1	7.21916852046216
30	C15	R1	7.18982455888002
30	C11	R1	7.55458885167764
30	C16	R1	7.19967234483636
30	C20	R1	7.45121111183233
30	C7	R1	7.10852445677817
31	C23	R1	6.84549005094437
31	C12	R1	6.79441586635011
31	C10	R1	7.01122725542325
31	C3	R1	7.19967234483636
31	C14	R1	7.24792751344359
31	C5	R1	7.28540221886225
31	C24	R1	7.24792751344359
31	C6	R1	7.4757334309664
31	C21	R1	7
31	C1	R1	6.75488750216347
31	C4	R1	7.02236781302845
31	C13	R1	7.19967234483636
31	C18	R1	7.21916852046216
31	C15	R1	7.37503943134692
31	C11	R1	7.24792751344359
31	C16	R1	6.98868468677217
31	C8	R1	6.97727992349992
31	C20	R1	7.20945336562895
31	C7	R1	7.4262647547021
32	C23	R1	7.01122725542325
32	C17	R1	7.4093909361377
32	C12	R1	7.40087943628218
32	C10	R1	7.11894107272351
32	C3	R1	7.03342300153745
32	C14	R1	7.34872815423108
32	C5	R1	7.14974711950468
32	C9	R1	7.51569983828404
32	C24	R1	7.09803208296053
32	C6	R1	7.3037807481771
32	C21	R1	7.18982455888002
32	C19	R1	7.2667865406949
32	C1	R1	7.33091687811462
32	C4	R1	6.89481776330794
32	C18	R1	7.04439411935845
32	C15	R1	7.06608919045777
32	C11	R1	7.65821148275179
32	C16	R1	7.07681559705083
32	C8	R1	7.18982455888002
32	C20	R1	6.8073549220576
32	C7	R1	7.55458885167764
33	C23	R1	7.33985000288462
33	C17	R1	6.8703647195834
33	C12	R1	7.21916852046216
33	C10	R1	7.3037807481771
33	C3	R1	7.05528243550119
33	C14	R1	7.32192809488736
33	C5	R1	7.07681559705083
33	C9	R1	7.21916852046216
33	C24	R1	7.2667865406949
33	C6	R1	7.467605550083
33	C21	R1	6.93073733756289
33	C1	R1	7.33091687811462
33	C22	R1	6.89481776330794
33	C4	R1	7.43462822763672
33	C13	R1	7.28540221886225
33	C18	R1	7.31288295528436
33	C15	R1	7.13955135239879
33	C11	R1	6.93073733756289
33	C16	R1	7.17990909001493
33	C8	R1	7.31288295528436
33	C20	R1	7.24792751344359
34	C17	R1	7.09803208296053
34	C12	R1	6.96578428466209
34	C10	R1	7.36632221424582
34	C14	R1	7.27612440527424
34	C5	R1	7.4093909361377
34	C9	R1	7.23840473932508
34	C24	R1	7.31288295528436
34	C6	R1	7.33985000288462
34	C21	R1	7.35755200461808
34	C19	R1	7.52356195605701
34	C1	R1	7.5077946401987
34	C22	R1	7.62935662007961
34	C13	R1	7.5077946401987
34	C18	R1	7.40087943628218
34	C11	R1	7.11894107272351
34	C16	R1	7.3037807481771
34	C8	R1	7.4178525148859
34	C20	R1	7.04439411935845
34	C7	R1	7.17990909001493
35	C23	R1	7.3037807481771
35	C17	R1	7.11894107272351
35	C12	R1	7.2667865406949
35	C10	R1	7.20945336562895
35	C3	R1	7.18982455888002
35	C14	R1	6.94251450533924
35	C5	R1	6.98868468677217
35	C9	R1	7.56985560833095
35	C24	R1	7.2667865406949
35	C6	R1	7.31288295528436
35	C21	R1	7.467605550083
35	C19	R1	7.29462074889163
35	C22	R1	7.11894107272351
35	C4	R1	7.09803208296053
35	C13	R1	7.34872815423108
35	C15	R1	7.27612440527424
35	C11	R1	7.34872815423108
35	C16	R1	7.08746284125034
35	C8	R1	7.14974711950468
35	C20	R1	7.20945336562895
35	C7	R1	7.25738784269265
36	C23	R1	6.76818432477693
36	C17	R1	7.27612440527424
36	C12	R1	7.4757334309664
36	C10	R1	7.16992500144231
36	C3	R1	7.08746284125034
36	C5	R1	7.20945336562895
36	C9	R1	7.37503943134692
36	C24	R1	7.08746284125034
36	C6	R1	7.64385618977472
36	C21	R1	7.25738784269265
36	C19	R1	7.22881869049588
36	C1	R1	6.93073733756289
36	C22	R1	7.11894107272351
36	C13	R1	6.98868468677217
36	C18	R1	6.98868468677217
36	C11	R1	6.88264304936184
36	C16	R1	7.17990909001493
36	C8	R1	6.89481776330794
36	C20	R1	7.55458885167764
36	C7	R1	7.22881869049588
37	C23	R1	7.39231742277876
37	C17	R1	7.08746284125034
37	C12	R1	7.49185309632967
37	C10	R1	7.4594316186373
37	C3	R1	7.52356195605701
37	C14	R1	7.39231742277876
37	C5	R1	7.39231742277876
37	C9	R1	7.4093909361377
37	C24	R1	7.64385618977472
37	C6	R1	7.4262647547021
37	C21	R1	7.54689445988764
37	C19	R1	7.2667865406949
37	C1	R1	6.94251450533924
37	C22	R1	7.14974711950468
37	C4	R1	7.34872815423108
37	C13	R1	7.4757334309664
37	C18	R1	7.03342300153745
37	C15	R1	7.32192809488736
37	C11	R1	7.35755200461808
37	C16	R1	6.98868468677217
37	C20	R1	6.79441586635011
38	C23	R1	6.96578428466209
38	C17	R1	6.71424551766612
38	C12	R1	7.16992500144231
38	C10	R1	7.07681559705083
38	C3	R1	6.75488750216347
38	C14	R1	7.4757334309664
38	C5	R1	6.83289001416474
38	C9	R1	7.11894107272351
38	C24	R1	7.3037807481771
38	C6	R1	7.08746284125034
38	C21	R1	7.4262647547021
38	C1	R1	7.54689445988764
38	C22	R1	7.36632221424582
38	C4	R1	7.59245703726808
38	C13	R1	7.21916852046216
38	C18	R1	7.59991284218713
38	C15	R1	7.12928301694497
38	C11	R1	7.06608919045777
38	C16	R1	7.48381577726426
38	C8	R1	7.33091687811462
38	C7	R1	7.07681559705083
39	C17	R1	7.11894107272351
39	C12	R1	7.21916852046216
39	C10	R1	7.39231742277876
39	C3	R1	7.13955135239879
39	C5	R1	7.19967234483636
39	C9	R1	7.17990909001493
39	C24	R1	7.25738784269265
39	C6	R1	7.39231742277876
39	C21	R1	7.4178525148859
39	C19	R1	7.4178525148859
39	C1	R1	7.3037807481771
39	C22	R1	7.31288295528436
39	C4	R1	7.15987133677839
39	C13	R1	7.38370429247405
39	C18	R1	7.27612440527424
39	C15	R1	7.15987133677839
39	C11	R1	7.04439411935845
39	C16	R1	7.4757334309664
39	C8	R1	7.09803208296053
39	C20	R1	7.38370429247405
39	C7	R1	7.18982455888002
40	C23	R1	7.07681559705083
40	C17	R1	7.09803208296053
40	C12	R1	7.4178525148859
40	C10	R1	7.4262647547021
40	C3	R1	7.01122725542325
40	C14	R1	7.33985000288462
40	C5	R1	7.62935662007961
40	C9	R1	7.08746284125034
40	C24	R1	7.49185309632967
40	C21	R1	7.53138146051631
40	C19	R1	7.45121111183233
40	C1	R1	7.4093909361377
40	C22	R1	7.2667865406949
40	C4	R1	7.43462822763672
40	C13	R1	7.40087943628218
40	C18	R1	7.45121111183233
40	C15	R1	7.09803208296053
40	C11	R1	7.34872815423108
40	C8	R1	7.4178525148859
40	C20	R1	7.23840473932508
40	C7	R1	7.3037807481771
41	C23	R1	7.32192809488736
41	C17	R1	7.01122725542325
41	C12	R1	7.23840473932508
41	C10	R1	7.467605550083
41	C14	R1	7.13955135239879
41	C9	R1	7.34872815423108
41	C24	R1	7.19967234483636
41	C6	R1	7.02236781302845
41	C21	R1	7.34872815423108
41	C1	R1	7.45121111183233
41	C22	R1	7.34872815423108
41	C4	R1	7.60733031374961
41	C13	R1	7.22881869049588
41	C18	R1	7.4093909361377
41	C15	R1	7.19967234483636
41	C11	R1	7.17990909001493
41	C16	R1	7.3037807481771
41	C8	R1	7.11894107272351
41	C20	R1	7.05528243550119
41	C7	R1	7.18982455888002
42	C23	R1	7.18982455888002
42	C17	R1	7.14974711950468
42	C12	R1	7.33091687811462
42	C10	R1	7.45121111183233
42	C3	R1	7.16992500144231
42	C14	R1	7.5077946401987
42	C5	R1	7.23840473932508
42	C9	R1	6.96578428466209
42	C24	R1	7.24792751344359
42	C6	R1	6.95419631038687
42	C21	R1	7.4757334309664
42	C19	R1	7.21916852046216
42	C1	R1	7.19967234483636
42	C22	R1	7.01122725542325
42	C4	R1	7.34872815423108
42	C13	R1	7.15987133677839
42	C18	R1	7.15987133677839
42	C15	R1	7.20945336562895
42	C11	R1	7.27612440527424
42	C16	R1	7.16992500144231
42	C20	R1	7.31288295528436
42	C7	R1	7.19967234483636
43	C23	R1	7.09803208296053
43	C12	R1	7.34872815423108
43	C10	R1	7.58496250072116
43	C3	R1	7.25738784269265
43	C14	R1	7.08746284125034
43	C5	R1	7.43462822763672
43	C9	R1	7.55458885167764
43	C24	R1	7.44294349584873
43	C6	R1	7.35755200461808
43	C21	R1	7.48381577726426
43	C19	R1	7.06608919045777
43	C1	R1	7.49185309632967
43	C4	R1	7.35755200461808
43	C13	R1	7.07681559705083
43	C18	R1	7.33091687811462
43	C15	R1	7.48381577726426
43	C11	R1	7.53915881110803
43	C16	R1	6.94251450533924
43	C8	R1	7.3037807481771
43	C20	R1	6.8703647195834
43	C7	R1	7.11894107272351
44	C23	R1	7.44294349584873
44	C17	R1	7.17990909001493
44	C12	R1	7.22881869049588
44	C10	R1	7.54689445988764
44	C3	R1	7.45121111183233
44	C14	R1	7.17990909001493
44	C9	R1	7.37503943134692
44	C24	R1	7.20945336562895
44	C6	R1	7.07681559705083
44	C21	R1	6.89481776330794
44	C19	R1	6.96578428466209
44	C1	R1	6.58496250072116
44	C22	R1	7.37503943134692
44	C4	R1	7.3037807481771
44	C18	R1	7.29462074889163
44	C15	R1	6.74146698640115
44	C11	R1	7.52356195605701
44	C16	R1	6.98868468677217
44	C8	R1	7.20945336562895
44	C20	R1	6.95419631038687
44	C7	R1	7.23840473932508
45	C23	R1	7.4262647547021
45	C17	R1	7.38370429247405
45	C12	R1	7.3037807481771
45	C10	R1	7.23840473932508
45	C3	R1	7.33985000288462
45	C14	R1	6.91886323727459
45	C5	R1	7.33091687811462
45	C24	R1	7.15987133677839
45	C6	R1	6.91886323727459
45	C19	R1	7.3037807481771
45	C1	R1	7.22881869049588
45	C22	R1	7.45121111183233
45	C4	R1	7.23840473932508
45	C13	R1	7.35755200461808
45	C18	R1	7.36632221424582
45	C15	R1	7.15987133677839
45	C11	R1	7.39231742277876
45	C16	R1	7.19967234483636
45	C8	R1	7.12928301694497
45	C20	R1	7.45121111183233
45	C7	R1	7.49984588708321
46	C23	R1	7.13955135239879
46	C17	R1	7.55458885167764
46	C12	R1	7.467605550083
46	C10	R1	7.29462074889163
46	C3	R1	7.27612440527424
46	C14	R1	7.39231742277876
46	C5	R1	7.52356195605701
46	C9	R1	7.31288295528436
46	C24	R1	7.51569983828404
46	C6	R1	7.32192809488736
46	C21	R1	7.28540221886225
46	C19	R1	7.33091687811462
46	C1	R1	7.07681559705083
46	C22	R1	7.05528243550119
46	C4	R1	6.91886323727459
46	C13	R1	7.01122725542325
46	C18	R1	7.53138146051631
46	C15	R1	7.56224242422107
46	C11	R1	6.96578428466209
46	C16	R1	7.15987133677839
46	C8	R1	7.27612440527424
46	C7	R1	7.14974711950468
47	C23	R1	7.20945336562895
47	C17	R1	7.60733031374961
47	C10	R1	7.04439411935845
47	C3	R1	7.16992500144231
47	C14	R1	7.32192809488736
47	C5	R1	7.23840473932508
47	C9	R1	6.91886323727459
47	C24	R1	7.25738784269265
47	C21	R1	7.49185309632967
47	C19	R1	6.83289001416474
47	C1	R1	6.79441586635011
47	C22	R1	7.04439411935845
47	C4	R1	6.95419631038687
47	C13	R1	7.25738784269265
47	C18	R1	7.35755200461808
47	C15	R1	7.03342300153745
47	C16	R1	7.3037807481771
47	C8	R1	6.82017896241519
47	C7	R1	7.14974711950468
48	C23	R1	7.08746284125034
48	C12	R1	7.3037807481771
48	C10	R1	7.4178525148859
48	C3	R1	7.14974711950468
48	C14	R1	7.62205181945638
48	C5	R1	6.96578428466209
48	C9	R1	7.40087943628218
48	C24	R1	7.60733031374961
48	C19	R1	7.32192809488736
48	C1	R1	7
48	C22	R1	7.19967234483636
48	C4	R1	7.36632221424582
48	C13	R1	7.05528243550119
48	C18	R1	7.39231742277876
48	C15	R1	7
48	C11	R1	7.03342300153745
48	C16	R1	7.58496250072116
48	C8	R1	7.23840473932508
48	C20	R1	7.39231742277876
48	C7	R1	7.17990909001493
49	C23	R1	7.27612440527424
49	C17	R1	7.25738784269265
49	C12	R1	7.34872815423108
49	C10	R1	6.98868468677217
49	C3	R1	7.08746284125034
49	C14	R1	7.25738784269265
49	C5	R1	7.15987133677839
49	C9	R1	7.37503943134692
49	C24	R1	7.01122725542325
49	C6	R1	7.25738784269265
49	C19	R1	7.44294349584873
49	C1	R1	7.06608919045777
49	C22	R1	7.18982455888002
49	C4	R1	7.16992500144231
49	C15	R1	7.20945336562895
49	C16	R1	7.09803208296053
49	C8	R1	7.16992500144231
49	C20	R1	7.10852445677817
50	C23	R1	7.51569983828404
50	C17	R1	7.13955135239879
50	C12	R1	7.09803208296053
50	C10	R1	7.05528243550119
50	C3	R1	7.28540221886225
50	C14	R1	7.17990909001493
50	C5	R1	7.20945336562895
50	C9	R1	6.88264304936184
50	C24	R1	7.05528243550119
50	C6	R1	7.25738784269265
50	C21	R1	7.15987133677839
50	C19	R1	7.24792751344359
50	C1	R1	7.45121111183233
50	C4	R1	7.28540221886225
50	C13	R1	7.15987133677839
50	C18	R1	6.96578428466209
50	C15	R1	7.25738784269265
50	C11	R1	7.03342300153745
50	C16	R1	6.95419631038687
50	C8	R1	7.33985000288462
50	C20	R1	7.48381577726426
50	C7	R1	7.35755200461808
51	C23	R1	7.23840473932508
51	C17	R1	7.28540221886225
51	C12	R1	7.25738784269265
51	C10	R1	7.19967234483636
51	C3	R1	7.01122725542325
51	C14	R1	7.27612440527424
51	C5	R1	7.31288295528436
51	C9	R1	7.3037807481771
51	C24	R1	7.32192809488736
51	C6	R1	7.23840473932508
51	C21	R1	7.44294349584873
51	C19	R1	6.71424551766612
51	C1	R1	7
51	C22	R1	7.3037807481771
51	C4	R1	7.29462074889163
51	C13	R1	7.32192809488736
51	C18	R1	7.29462074889163
51	C15	R1	6.78135971352466
51	C11	R1	7.33091687811462
51	C8	R1	7.4178525148859
51	C20	R1	7.31288295528436
51	C7	R1	7.13955135239879
52	C23	R1	7.14974711950468
52	C17	R1	7.44294349584873
52	C12	R1	7.22881869049588
52	C10	R1	7.48381577726426
52	C3	R1	7.49984588708321
52	C14	R1	7.12928301694497
52	C5	R1	7.29462074889163
52	C24	R1	7.32192809488736
52	C6	R1	7.24792751344359
52	C21	R1	7.10852445677817
52	C19	R1	7.05528243550119
52	C1	R1	7.2667865406949
52	C22	R1	7.10852445677817
52	C4	R1	7.4757334309664
52	C13	R1	7.22881869049588
52	C18	R1	7.40087943628218
52	C15	R1	7.02236781302845
52	C11	R1	7.40087943628218
52	C16	R1	7.29462074889163
52	C20	R1	7.08746284125034
52	C7	R1	7.01122725542325
53	C23	R1	7.7279204545632
53	C17	R1	7.3037807481771
53	C12	R1	7.25738784269265
53	C10	R1	6.85798099512757
53	C3	R1	7.44294349584873
53	C14	R1	7.23840473932508
53	C5	R1	7.17990909001493
53	C9	R1	7.22881869049588
53	C24	R1	7.90689059560852
53	C6	R1	6.89481776330794
53	C21	R1	6.74146698640115
53	C19	R1	6.91886323727459
53	C1	R1	7.21916852046216
53	C22	R1	7.56224242422107
53	C4	R1	7.31288295528436
53	C13	R1	7.14974711950468
53	C18	R1	7.51569983828404
53	C15	R1	7.36632221424582
53	C11	R1	7.13955135239879
53	C16	R1	7.16992500144231
53	C8	R1	7.48381577726426
53	C20	R1	7.32192809488736
53	C7	R1	6.85798099512757
54	C23	R1	7.467605550083
54	C17	R1	7.28540221886225
54	C12	R1	7.08746284125034
54	C10	R1	7.43462822763672
54	C3	R1	7.21916852046216
54	C14	R1	7.10852445677817
54	C5	R1	7.17990909001493
54	C9	R1	7.13955135239879
54	C24	R1	7.21916852046216
54	C21	R1	7.03342300153745
54	C1	R1	7.37503943134692
54	C22	R1	7.20945336562895
54	C4	R1	7.01122725542325
54	C13	R1	7.3037807481771
54	C18	R1	7.11894107272351
54	C15	R1	7.25738784269265
54	C11	R1	7.33985000288462
54	C16	R1	7.33091687811462
54	C8	R1	7.27612440527424
54	C20	R1	7.34872815423108
54	C7	R1	7.37503943134692
55	C23	R1	6.98868468677217
55	C17	R1	7.09803208296053
55	C12	R1	7.18982455888002
55	C10	R1	7.14974711950468
55	C14	R1	7.36632221424582
55	C5	R1	6.94251450533924
55	C9	R1	7.12928301694497
55	C24	R1	7.59245703726808
55	C6	R1	7.53915881110803
55	C21	R1	7.15987133677839
55	C19	R1	7.10852445677817
55	C1	R1	7.32192809488736
55	C4	R1	7.14974711950468
55	C13	R1	7.36632221424582
55	C18	R1	7.17990909001493
55	C15	R1	7.4594316186373
55	C11	R1	7.27612440527424
55	C16	R1	7.19967234483636
55	C8	R1	7.4262647547021
55	C20	R1	7.08746284125034
55	C7	R1	7.14974711950468
56	C23	R1	7.03342300153745
56	C17	R1	7.20945336562895
56	C12	R1	7.44294349584873
56	C10	R1	7.11894107272351
56	C9	R1	7.23840473932508
56	C24	R1	7.03342300153745
56	C6	R1	7.40087943628218
56	C21	R1	7.06608919045777
56	C19	R1	7.3037807481771
56	C1	R1	7.4594316186373
56	C22	R1	7.16992500144231
56	C4	R1	7.48381577726426
56	C13	R1	6.8073549220576
56	C18	R1	7.65105169117893
56	C15	R1	7.4594316186373
56	C11	R1	7.4093909361377
56	C8	R1	7.23840473932508
56	C20	R1	7.48381577726426
56	C7	R1	7.45121111183233
57	C23	R1	7.17990909001493
57	C10	R1	7.27612440527424
57	C3	R1	7.4093909361377
57	C14	R1	6.95419631038687
57	C5	R1	7.39231742277876
57	C9	R1	7.58496250072116
57	C24	R1	7.17990909001493
57	C6	R1	7.28540221886225
57	C21	R1	6.85798099512757
57	C19	R1	7.3037807481771
57	C1	R1	7.39231742277876
57	C22	R1	7.27612440527424
57	C4	R1	7.09803208296053
57	C13	R1	7.12928301694497
57	C18	R1	7.4262647547021
57	C15	R1	7.17990909001493
57	C11	R1	7.35755200461808
57	C16	R1	7.19967234483636
57	C8	R1	7.08746284125034
57	C20	R1	6.90689059560852
57	C7	R1	6.98868468677217
58	C23	R1	7
58	C17	R1	7.45121111183233
58	C12	R1	7.51569983828404
58	C10	R1	7.25738784269265
58	C3	R1	7.13955135239879
58	C14	R1	7.20945336562895
58	C5	R1	7.09803208296053
58	C9	R1	7.52356195605701
58	C24	R1	7.4178525148859
58	C6	R1	7.467605550083
58	C21	R1	7.11894107272351
58	C19	R1	6.97727992349992
58	C1	R1	7.12928301694497
58	C22	R1	7.22881869049588
58	C13	R1	6.95419631038687
58	C18	R1	7.16992500144231
58	C15	R1	7.16992500144231
58	C11	R1	7.17990909001493
58	C8	R1	7.21916852046216
58	C20	R1	7.60733031374961
58	C7	R1	7.49185309632967
59	C23	R1	6.97727992349992
59	C17	R1	7.12928301694497
59	C12	R1	7.35755200461808
59	C10	R1	7.12928301694497
59	C3	R1	7.4093909361377
59	C14	R1	7.4178525148859
59	C5	R1	7.24792751344359
59	C9	R1	7.3037807481771
59	C24	R1	7.31288295528436
59	C6	R1	7.53915881110803
59	C21	R1	7.09803208296053
59	C19	R1	7.2667865406949
59	C1	R1	7.32192809488736
59	C22	R1	7.05528243550119
59	C4	R1	7.24792751344359
59	C13	R1	7.56985560833095
59	C18	R1	7.3037807481771
59	C15	R1	7.25738784269265
59	C11	R1	7.19967234483636
59	C16	R1	7.4178525148859
59	C8	R1	7.31288295528436
59	C20	R1	7.31288295528436
59	C7	R1	7.17990909001493
60	C23	R1	7.16992500144231
60	C17	R1	7.14974711950468
60	C12	R1	7.33985000288462
60	C10	R1	7.20945336562895
60	C3	R1	7.03342300153745
60	C14	R1	6.96578428466209
60	C9	R1	7.35755200461808
60	C6	R1	7.09803208296053
60	C21	R1	7.21916852046216
60	C19	R1	6.93073733756289
60	C22	R1	7.09803208296053
60	C13	R1	7.49185309632967
60	C18	R1	7.70735913208088
60	C15	R1	6.95419631038687
60	C11	R1	7.467605550083
60	C16	R1	7.09803208296053
60	C8	R1	7.6724253419715
60	C20	R1	7.11894107272351
60	C7	R1	7.33091687811462
61	C23	R1	7.48381577726426
61	C17	R1	6.93073733756289
61	C12	R1	7.04439411935845
61	C10	R1	7
61	C3	R1	7.31288295528436
61	C14	R1	7.17990909001493
61	C9	R1	7.16992500144231
61	C24	R1	7.03342300153745
61	C6	R1	6.79441586635011
61	C21	R1	7.31288295528436
61	C19	R1	7.43462822763672
61	C1	R1	7.18982455888002
61	C22	R1	7.21916852046216
61	C4	R1	7.4093909361377
61	C18	R1	7.27612440527424
61	C15	R1	6.88264304936184
61	C11	R1	7.36632221424582
61	C16	R1	7.5077946401987
61	C8	R1	7.49984588708321
61	C7	R1	7.40087943628218
62	C23	R1	7.05528243550119
62	C17	R1	7.40087943628218
62	C3	R1	7.20945336562895
62	C14	R1	7.74819284958946
62	C5	R1	7.24792751344359
62	C9	R1	7.4093909361377
62	C24	R1	7.20945336562895
62	C6	R1	7.4093909361377
62	C21	R1	6.89481776330794
62	C19	R1	7.38370429247405
62	C1	R1	7.08746284125034
62	C22	R1	7.18982455888002
62	C4	R1	7.44294349584873
62	C13	R1	7.08746284125034
62	C18	R1	7.22881869049588
62	C15	R1	7.09803208296053
62	C11	R1	7.23840473932508
62	C16	R1	7.43462822763672
62	C8	R1	7.31288295528436
62	C20	R1	7.62205181945638
62	C7	R1	7.5077946401987
63	C23	R1	7.33091687811462
63	C17	R1	6.96578428466209
63	C12	R1	7.37503943134692
63	C10	R1	7.36632221424582
63	C3	R1	7.43462822763672
63	C14	R1	6.75488750216347
63	C5	R1	7.3037807481771
63	C24	R1	7.15987133677839
63	C6	R1	7.53915881110803
63	C21	R1	7.23840473932508
63	C19	R1	7.45121111183233
63	C1	R1	7.4093909361377
63	C22	R1	7.02236781302845
63	C4	R1	6.8703647195834
63	C13	R1	7.05528243550119
63	C15	R1	7.49185309632967
63	C11	R1	6.98868468677217
63	C16	R1	7.22881869049588
63	C8	R1	7.58496250072116
63	C20	R1	6.96578428466209
63	C7	R1	7.19967234483636
64	C23	R1	7.01122725542325
64	C17	R1	7.01122725542325
64	C12	R1	7.33091687811462
64	C10	R1	7.16992500144231
64	C3	R1	7.24792751344359
64	C14	R1	6.96578428466209
64	C5	R1	7.31288295528436
64	C9	R1	7.20945336562895
64	C24	R1	6.97727992349992
64	C6	R1	7.4757334309664
64	C21	R1	7.29462074889163
64	C19	R1	7.33091687811462
64	C1	R1	7.06608919045777
64	C4	R1	7.38370429247405
64	C13	R1	7.31288295528436
64	C18	R1	7.39231742277876
64	C15	R1	7.38370429247405
64	C11	R1	7.14974711950468
64	C16	R1	7.43462822763672
64	C8	R1	7.17990909001493
64	C20	R1	7.01122725542325
64	C7	R1	7.21916852046216
65	C23	R1	7.11894107272351
65	C12	R1	7.11894107272351
65	C10	R1	7.19967234483636
65	C3	R1	7.39231742277876
65	C14	R1	7.56224242422107
65	C5	R1	7.28540221886225
65	C9	R1	7.21916852046216
65	C24	R1	7.21916852046216
65	C6	R1	7.39231742277876
65	C21	R1	7.05528243550119
65	C19	R1	7.13955135239879
65	C22	R1	7.29462074889163
65	C4	R1	7.24792751344359
65	C13	R1	7.44294349584873
65	C18	R1	7.02236781302845
65	C15	R1	7.33091687811462
65	C11	R1	7.43462822763672
65	C16	R1	7.44294349584873
65	C8	R1	7.22881869049588
65	C7	R1	7.467605550083
66	C23	R1	7.4262647547021
66	C17	R1	7.44294349584873
66	C12	R1	7.62935662007961
66	C10	R1	7.38370429247405
66	C3	R1	6.91886323727459
66	C14	R1	7.20945336562895
66	C5	R1	7.03342300153745
66	C9	R1	7.09803208296053
66	C24	R1	7.29462074889163
66	C6	R1	7.4757334309664
66	C21	R1	7.4757334309664
66	C19	R1	7.15987133677839
66	C1	R1	7.44294349584873
66	C22	R1	7.34872815423108
66	C4	R1	7.60733031374961
66	C13	R1	7.21916852046216
66	C18	R1	7.11894107272351
66	C15	R1	7.27612440527424
66	C11	R1	7.48381577726426
66	C16	R1	7.25738784269265
66	C8	R1	6.97727992349992
66	C20	R1	7.21916852046216
66	C7	R1	7.37503943134692
67	C23	R1	7.21916852046216
67	C17	R1	7.33091687811462
67	C12	R1	7.22881869049588
67	C10	R1	6.94251450533924
67	C3	R1	7.10852445677817
67	C14	R1	7.16992500144231
67	C5	R1	7.29462074889163
67	C9	R1	7.33985000288462
67	C24	R1	7.49984588708321
67	C6	R1	7.17990909001493
67	C21	R1	7.02236781302845
67	C19	R1	7.38370429247405
67	C4	R1	6.98868468677217
67	C13	R1	7.53915881110803
67	C18	R1	7
67	C15	R1	7.10852445677817
67	C16	R1	7.4262647547021
67	C20	R1	7.22881869049588
67	C7	R1	7.10852445677817
68	C17	R1	7.18982455888002
68	C12	R1	7.23840473932508
68	C10	R1	7.15987133677839
68	C3	R1	7.19967234483636
68	C14	R1	7.10852445677817
68	C5	R1	7.59991284218713
68	C9	R1	6.98868468677217
68	C24	R1	7.51569983828404
68	C6	R1	7.15987133677839
68	C21	R1	7
68	C19	R1	7.24792751344359
68	C1	R1	7.49984588708321
68	C22	R1	7.28540221886225
68	C4	R1	7.31288295528436
68	C13	R1	7.05528243550119
68	C18	R1	7.01122725542325
68	C15	R1	7.04439411935845
68	C11	R1	7.13955135239879
68	C16	R1	7.4178525148859
68	C8	R1	7.2667865406949
68	C20	R1	7.01122725542325
68	C7	R1	7.24792751344359
69	C17	R1	7.11894107272351
69	C12	R1	7.37503943134692
69	C3	R1	7.04439411935845
69	C14	R1	7.23840473932508
69	C5	R1	7.43462822763672
69	C9	R1	7.48381577726426
69	C24	R1	6.94251450533924
69	C6	R1	7.18982455888002
69	C21	R1	7.32192809488736
69	C19	R1	6.97727992349992
69	C1	R1	7.34872815423108
69	C22	R1	7.27612440527424
69	C4	R1	6.89481776330794
69	C13	R1	7.27612440527424
69	C18	R1	7.03342300153745
69	C15	R1	7.64385618977472
69	C11	R1	7.12928301694497
69	C16	R1	7.07681559705083
69	C8	R1	7.40087943628218
69	C20	R1	6.8703647195834
69	C7	R1	6.96578428466209
70	C23	R1	6.89481776330794
70	C17	R1	7.54689445988764
70	C12	R1	6.97727992349992
70	C10	R1	7.4262647547021
70	C14	R1	7.38370429247405
70	C5	R1	7.16992500144231
70	C9	R1	7.24792751344359
70	C24	R1	7.12928301694497
70	C6	R1	7.12928301694497
70	C21	R1	7.07681559705083
70	C19	R1	7.3037807481771
70	C1	R1	7.05528243550119
70	C22	R1	7.37503943134692
70	C4	R1	7.32192809488736
70	C13	R1	7.4594316186373
70	C18	R1	6.89481776330794
70	C15	R1	7.29462074889163
70	C11	R1	7.36632221424582
70	C16	R1	7.56224242422107
70	C8	R1	7.49185309632967
70	C20	R1	7.22881869049588
70	C7	R1	7.24792751344359
71	C17	R1	6.95419631038687
71	C12	R1	7.25738784269265
71	C10	R1	7.13955135239879
71	C3	R1	7.20945336562895
71	C14	R1	7.06608919045777
71	C5	R1	7.48381577726426
71	C9	R1	7.3037807481771
71	C24	R1	7.13955135239879
71	C6	R1	7.31288295528436
71	C21	R1	7.12928301694497
71	C19	R1	7.23840473932508
71	C1	R1	7.11894107272351
71	C22	R1	7.40087943628218
71	C4	R1	7.28540221886225
71	C13	R1	7.20945336562895
71	C18	R1	7.14974711950468
71	C15	R1	6.90689059560852
71	C11	R1	7.2667865406949
71	C16	R1	7.06608919045777
71	C8	R1	7.467605550083
71	C20	R1	7.01122725542325
71	C7	R1	7.13955135239879
72	C17	R1	7.2667865406949
72	C12	R1	7.39231742277876
72	C10	R1	7.2667865406949
72	C3	R1	7.57742882803575
72	C5	R1	7.07681559705083
72	C9	R1	7.45121111183233
72	C24	R1	7.4594316186373
72	C6	R1	6.98868468677217
72	C21	R1	7.20945336562895
72	C19	R1	7.07681559705083
72	C1	R1	7.32192809488736
72	C22	R1	7.18982455888002
72	C4	R1	7.19967234483636
72	C13	R1	7.15987133677839
72	C18	R1	7.31288295528436
72	C15	R1	7.14974711950468
72	C16	R1	7.20945336562895
72	C8	R1	7.15987133677839
72	C20	R1	7.33091687811462
72	C7	R1	7.04439411935845
73	C23	R1	7.19967234483636
73	C17	R1	7.03342300153745
73	C12	R1	7.19967234483636
73	C10	R1	7.4594316186373
73	C3	R1	7.08746284125034
73	C14	R1	7.11894107272351
73	C5	R1	7.43462822763672
73	C9	R1	7.14974711950468
73	C24	R1	7.38370429247405
73	C6	R1	7.23840473932508
73	C21	R1	7.12928301694497
73	C19	R1	7.40087943628218
73	C1	R1	6.8073549220576
73	C4	R1	7.28540221886225
73	C13	R1	6.83289001416474
73	C18	R1	7.06608919045777
73	C15	R1	7.3037807481771
73	C11	R1	7.59991284218713
73	C16	R1	7.4594316186373
73	C8	R1	7.33985000288462
73	C20	R1	7.16992500144231
73	C7	R1	7.19967234483636
74	C23	R1	7.3037807481771
74	C17	R1	7.24792751344359
74	C12	R1	7.18982455888002
74	C10	R1	7.32192809488736
74	C3	R1	6.94251450533924
74	C14	R1	7.22881869049588
74	C5	R1	7.40087943628218
74	C9	R1	7.36632221424582
74	C24	R1	7.23840473932508
74	C6	R1	7.4262647547021
74	C1	R1	7.28540221886225
74	C22	R1	7.16992500144231
74	C4	R1	7.4093909361377
74	C13	R1	6.95419631038687
74	C18	R1	7.49185309632967
74	C15	R1	6.91886323727459
74	C11	R1	7.32192809488736
74	C8	R1	7.25738784269265
74	C20	R1	7.33091687811462
74	C7	R1	7.19967234483636
75	C23	R1	7.18982455888002
75	C17	R1	7.56224242422107
75	C12	R1	7.08746284125034
75	C10	R1	7.4178525148859
75	C3	R1	7.2667865406949
75	C14	R1	7.56224242422107
75	C5	R1	7.23840473932508
75	C9	R1	7.56985560833095
75	C24	R1	7.23840473932508
75	C6	R1	6.97727992349992
75	C21	R1	7.4093909361377
75	C19	R1	7.16992500144231
75	C1	R1	7.15987133677839
75	C13	R1	7.24792751344359
75	C18	R1	7.39231742277876
75	C15	R1	6.98868468677217
75	C11	R1	7.27612440527424
75	C16	R1	7.04439411935845
75	C8	R1	7.33091687811462
75	C20	R1	7.4093909361377
75	C7	R1	7.06608919045777
76	C23	R1	7.23840473932508
76	C17	R1	7.12928301694497
76	C12	R1	7.37503943134692
76	C10	R1	7.27612440527424
76	C3	R1	6.88264304936184
76	C14	R1	7.11894107272351
76	C9	R1	7.3037807481771
76	C24	R1	7.31288295528436
76	C6	R1	7.35755200461808
76	C21	R1	7.31288295528436
76	C19	R1	7.65105169117893
76	C1	R1	7.32192809488736
76	C22	R1	7.35755200461808
76	C4	R1	7.55458885167764
76	C13	R1	7.01122725542325
76	C18	R1	6.94251450533924
76	C11	R1	7.2667865406949
76	C16	R1	7.20945336562895
76	C8	R1	7.19967234483636
76	C20	R1	7.56985560833095
76	C7	R1	7.02236781302845
77	C23	R1	7.25738784269265
77	C12	R1	7.33985000288462
77	C10	R1	7.12928301694497
77	C3	R1	7.48381577726426
77	C14	R1	7.28540221886225
77	C5	R1	7.27612440527424
77	C9	R1	7.62205181945638
77	C24	R1	7.25738784269265
77	C21	R1	7.36632221424582
77	C19	R1	7.11894107272351
77	C1	R1	7.35755200461808
77	C22	R1	7.2667865406949
77	C4	R1	6.91886323727459
77	C13	R1	7.11894107272351
77	C18	R1	7.4178525148859
77	C15	R1	7.11894107272351
77	C11	R1	7.467605550083
77	C16	R1	7.14974711950468
77	C8	R1	7.23840473932508
77	C20	R1	7.49185309632967
77	C7	R1	7.27612440527424
78	C23	R1	7.05528243550119
78	C17	R1	7.06608919045777
78	C12	R1	7.01122725542325
78	C10	R1	7.31288295528436
78	C3	R1	7.3037807481771
78	C14	R1	7.38370429247405
78	C5	R1	7.49185309632967
78	C9	R1	7.38370429247405
78	C24	R1	7.33985000288462
78	C6	R1	7.10852445677817
78	C21	R1	7.15987133677839
78	C19	R1	7.17990909001493
78	C1	R1	7.51569983828404
78	C22	R1	7.14974711950468
78	C4	R1	7.28540221886225
78	C13	R1	6.65821148275179
78	C18	R1	7.19967234483636
78	C15	R1	7.38370429247405
78	C11	R1	7.33091687811462
78	C16	R1	7.33091687811462
78	C8	R1	7.44294349584873
78	C20	R1	7.09803208296053
78	C7	R1	7.06608919045777
79	C23	R1	6.79441586635011
79	C17	R1	7.55458885167764
79	C12	R1	7.33091687811462
79	C10	R1	7.16992500144231
79	C3	R1	7.16992500144231
79	C14	R1	7.33985000288462
79	C5	R1	7.39231742277876
79	C9	R1	6.97727992349992
79	C24	R1	6.84549005094437
79	C6	R1	7.29462074889163
79	C21	R1	7.33985000288462
79	C19	R1	7.4178525148859
79	C1	R1	7.25738784269265
79	C4	R1	7.18982455888002
79	C13	R1	7.16992500144231
79	C18	R1	7.18982455888002
79	C15	R1	7.27612440527424
79	C11	R1	7.08746284125034
79	C16	R1	7.3037807481771
79	C8	R1	7.22881869049588
79	C20	R1	7.37503943134692
79	C7	R1	7.45121111183233
80	C23	R1	7.59991284218713
80	C17	R1	6.93073733756289
80	C12	R1	7.3037807481771
80	C10	R1	7.06608919045777
80	C3	R1	6.83289001416474
80	C14	R1	7.15987133677839
80	C5	R1	7.07681559705083
80	C9	R1	6.97727992349992
80	C24	R1	7.19967234483636
80	C6	R1	7.21916852046216
80	C19	R1	7
80	C1	R1	6.89481776330794
80	C22	R1	7.24792751344359
80	C18	R1	7.01122725542325
80	C15	R1	7.24792751344359
80	C11	R1	7.15987133677839
80	C16	R1	7.14974711950468
80	C8	R1	7.22881869049588
80	C20	R1	7.33985000288462
80	C7	R1	7.4757334309664
81	C23	R1	6.91886323727459
81	C17	R1	7.21916852046216
81	C12	R1	7.10852445677817
81	C10	R1	6.89481776330794
81	C3	R1	6.76818432477693
81	C14	R1	6.95419631038687
81	C5	R1	7.2667865406949
81	C9	R1	7.35755200461808
81	C24	R1	7.14974711950468
81	C6	R1	6.84549005094437
81	C21	R1	7.22881869049588
81	C19	R1	7.19967234483636
81	C1	R1	7.31288295528436
81	C22	R1	7.32192809488736
81	C13	R1	7.17990909001493
81	C18	R1	7.35755200461808
81	C15	R1	7.33985000288462
81	C11	R1	7.4757334309664
81	C16	R1	7.43462822763672
81	C8	R1	7.48381577726426
81	C20	R1	7.22881869049588
81	C7	R1	7.34872815423108
82	C23	R1	7.39231742277876
82	C17	R1	7.01122725542325
82	C12	R1	7.20945336562895
82	C10	R1	7.4262647547021
82	C3	R1	7.3037807481771
82	C5	R1	7.4594316186373
82	C9	R1	7.14974711950468
82	C24	R1	7.29462074889163
82	C6	R1	7.29462074889163
82	C19	R1	7.08746284125034
82	C1	R1	7.28540221886225
82	C22	R1	7.13955135239879
82	C4	R1	7.33091687811462
82	C13	R1	7.10852445677817
82	C18	R1	7.25738784269265
82	C15	R1	7.37503943134692
82	C11	R1	7.65105169117893
82	C16	R1	7.33091687811462
82	C8	R1	7.29462074889163
82	C20	R1	7.03342300153745
82	C7	R1	7.13955135239879
83	C23	R1	7.45121111183233
83	C17	R1	7.49185309632967
83	C12	R1	7.21916852046216
83	C3	R1	7.33091687811462
83	C14	R1	7.39231742277876
83	C5	R1	7.35755200461808
83	C24	R1	7.16992500144231
83	C6	R1	7.4093909361377
83	C21	R1	7.32192809488736
83	C19	R1	7.24792751344359
83	C22	R1	7.25738784269265
83	C4	R1	7.24792751344359
83	C13	R1	7.02236781302845
83	C18	R1	7.48381577726426
83	C15	R1	7.49984588708321
83	C11	R1	7.32192809488736
83	C16	R1	7.09803208296053
83	C8	R1	7.16992500144231
83	C20	R1	7.4093909361377
83	C7	R1	7.8073549220576
84	C23	R1	7.20945336562895
84	C17	R1	7.22881869049588
84	C12	R1	7.48381577726426
84	C10	R1	7.17990909001493
84	C3	R1	6.91886323727459
84	C14	R1	7.23840473932508
84	C9	R1	7.20945336562895
84	C24	R1	7.16992500144231
84	C6	R1	7.19967234483636
84	C21	R1	7.25738784269265
84	C1	R1	7.02236781302845
84	C22	R1	6.6724253419715
84	C4	R1	7.29462074889163
84	C13	R1	7.12928301694497
84	C18	R1	7.25738784269265
84	C15	R1	7.29462074889163
84	C11	R1	7.03342300153745
84	C16	R1	7.22881869049588
84	C20	R1	7.18982455888002
84	C7	R1	7.19967234483636
85	C23	R1	7.09803208296053
85	C12	R1	7.31288295528436
85	C10	R1	7.29462074889163
85	C3	R1	6.83289001416474
85	C14	R1	7.06608919045777
85	C5	R1	7.4178525148859
85	C9	R1	7.39231742277876
85	C24	R1	7.01122725542325
85	C6	R1	7.21916852046216
85	C21	R1	7.02236781302845
85	C19	R1	7.18982455888002
85	C1	R1	7.23840473932508
85	C22	R1	7.01122725542325
85	C4	R1	7.13955135239879
85	C13	R1	7.43462822763672
85	C18	R1	7.21916852046216
85	C15	R1	6.88264304936184
85	C11	R1	7.3037807481771
85	C16	R1	7.19967234483636
85	C8	R1	7.34872815423108
85	C20	R1	7.4093909361377
85	C7	R1	7.39231742277876
86	C23	R1	7.14974711950468
86	C17	R1	7.05528243550119
86	C12	R1	6.84549005094437
86	C10	R1	7.43462822763672
86	C3	R1	7.18982455888002
86	C14	R1	6.89481776330794
86	C5	R1	7.40087943628218
86	C9	R1	7.04439411935845
86	C24	R1	7.39231742277876
86	C6	R1	7.13955135239879
86	C21	R1	7.21916852046216
86	C19	R1	7.4093909361377
86	C1	R1	7.43462822763672
86	C22	R1	7.39231742277876
86	C4	R1	7.31288295528436
86	C13	R1	7.62935662007961
86	C18	R1	7.23840473932508
86	C15	R1	7.27612440527424
86	C11	R1	7.25738784269265
86	C16	R1	7.01122725542325
86	C8	R1	7.22881869049588
86	C20	R1	7.10852445677817
86	C7	R1	7.48381577726426
87	C17	R1	7.32192809488736
87	C12	R1	7.39231742277876
87	C10	R1	7.33985000288462
87	C3	R1	6.98868468677217
87	C14	R1	6.90689059560852
87	C5	R1	7.13955135239879
87	C9	R1	7.13955135239879
87	C24	R1	7.19967234483636
87	C6	R1	7.07681559705083
87	C21	R1	7.35755200461808
87	C19	R1	6.95419631038687
87	C1	R1	7.29462074889163
87	C22	R1	6.90689059560852
87	C4	R1	7.5077946401987
87	C13	R1	7.14974711950468
87	C18	R1	7.31288295528436
87	C15	R1	6.75488750216347
87	C11	R1	7.3037807481771
87	C16	R1	7
87	C8	R1	7.23840473932508
87	C20	R1	7.2667865406949
87	C7	R1	7.35755200461808
88	C23	R1	7.14974711950468
88	C17	R1	7.37503943134692
88	C12	R1	7.24792751344359
88	C10	R1	6.98868468677217
88	C3	R1	7.03342300153745
88	C14	R1	7.18982455888002
88	C9	R1	7.37503943134692
88	C24	R1	7.48381577726426
88	C6	R1	7.21916852046216
88	C21	R1	7.16992500144231
88	C19	R1	7.17990909001493
88	C1	R1	7.4594316186373
88	C22	R1	7.13955135239879
88	C4	R1	7.19967234483636
88	C13	R1	7.43462822763672
88	C15	R1	7.44294349584873
88	C16	R1	7.19967234483636
88	C8	R1	7.09803208296053
88	C20	R1	6.83289001416474
88	C7	R1	7.16992500144231
89	C23	R1	6.97727992349992
89	C17	R1	7.09803208296053
89	C12	R1	7.09803208296053
89	C10	R1	7.49185309632967
89	C3	R1	7.4262647547021
89	C14	R1	7.4093909361377
89	C5	R1	7.51569983828404
89	C9	R1	6.93073733756289
89	C6	R1	7.36632221424582
89	C19	R1	7.37503943134692
89	C1	R1	7.40087943628218
89	C4	R1	7.39231742277876
89	C13	R1	7.29462074889163
89	C18	R1	7.31288295528436
89	C15	R1	7.23840473932508
89	C11	R1	7.40087943628218
89	C16	R1	7.28540221886225
89	C8	R1	7.21916852046216
89	C20	R1	7.2667865406949
89	C7	R1	7.38370429247405
90	C23	R1	7.28540221886225
90	C17	R1	7.38370429247405
90	C12	R1	7.01122725542325
90	C10	R1	7.35755200461808
90	C3	R1	7.12928301694497
90	C14	R1	7.29462074889163
90	C5	R1	6.93073733756289
90	C9	R1	7.17990909001493
90	C24	R1	7.40087943628218
90	C6	R1	7.01122725542325
90	C21	R1	7.25738784269265
90	C19	R1	7.19967234483636
90	C1	R1	7.43462822763672
90	C22	R1	7.4757334309664
90	C4	R1	7.20945336562895
90	C18	R1	7.48381577726426
90	C15	R1	7.25738784269265
90	C11	R1	7.16992500144231
90	C16	R1	7.3037807481771
90	C8	R1	7.01122725542325
90	C7	R1	6.90689059560852
91	C23	R1	6.84549005094437
91	C17	R1	7.10852445677817
91	C12	R1	6.75488750216347
91	C10	R1	7.27612440527424
91	C3	R1	7.15987133677839
91	C14	R1	7.467605550083
91	C5	R1	7.18982455888002
91	C9	R1	7.4262647547021
91	C24	R1	7.36632221424582
91	C6	R1	6.88264304936184
91	C21	R1	7.28540221886225
91	C19	R1	7.36632221424582
91	C1	R1	7.24792751344359
91	C22	R1	6.7279204545632
91	C4	R1	7.48381577726426
91	C13	R1	7.31288295528436
91	C18	R1	7.20945336562895
91	C15	R1	7.69348695749933
91	C11	R1	7.39231742277876
91	C16	R1	7.12928301694497
91	C8	R1	6.62935662007961
91	C20	R1	7.44294349584873
91	C7	R1	7.39231742277876
92	C17	R1	7.14974711950468
92	C12	R1	7.40087943628218
92	C10	R1	7.38370429247405
92	C3	R1	7.15987133677839
92	C14	R1	7.03342300153745
92	C5	R1	7.07681559705083
92	C9	R1	6.8703647195834
92	C24	R1	7.39231742277876
92	C6	R1	7.06608919045777
92	C21	R1	6.91886323727459
92	C19	R1	7.08746284125034
92	C1	R1	7.21916852046216
92	C22	R1	7.03342300153745
92	C4	R1	7.31288295528436
92	C13	R1	7.34872815423108
92	C18	R1	7.21916852046216
92	C15	R1	7.15987133677839
92	C11	R1	7.13955135239879
92	C16	R1	7.62935662007961
92	C8	R1	7.18982455888002
92	C20	R1	7.27612440527424
92	C7	R1	7.20945336562895
93	C23	R1	7.29462074889163
93	C17	R1	6.88264304936184
93	C12	R1	7.16992500144231
93	C10	R1	7
93	C3	R1	7.12928301694497
93	C14	R1	7.4757334309664
93	C5	R1	7.03342300153745
93	C9	R1	6.98868468677217
93	C6	R1	6.82017896241519
93	C21	R1	7.13955135239879
93	C19	R1	7.36632221424582
93	C1	R1	6.89481776330794
93	C22	R1	7.32192809488736
93	C4	R1	7.21916852046216
93	C13	R1	7.52356195605701
93	C18	R1	7.54689445988764
93	C15	R1	7.4594316186373
93	C11	R1	7.27612440527424
93	C16	R1	7.35755200461808
93	C8	R1	7.08746284125034
93	C20	R1	7.4757334309664
93	C7	R1	7.4178525148859
94	C23	R1	7.25738784269265
94	C17	R1	7.12928301694497
94	C12	R1	7.15987133677839
94	C10	R1	7.31288295528436
94	C3	R1	6.75488750216347
94	C14	R1	7.4594316186373
94	C5	R1	7.37503943134692
94	C9	R1	7.32192809488736
94	C24	R1	7.4178525148859
94	C6	R1	7.33985000288462
94	C21	R1	7.40087943628218
94	C19	R1	7.49185309632967
94	C1	R1	7.27612440527424
94	C22	R1	7.23840473932508
94	C4	R1	7.31288295528436
94	C13	R1	7.3037807481771
94	C18	R1	7.24792751344359
94	C15	R1	7.17990909001493
94	C11	R1	7.35755200461808
94	C16	R1	6.6724253419715
94	C8	R1	7.4757334309664
94	C20	R1	7.10852445677817
94	C7	R1	7.17990909001493
95	C23	R1	6.96578428466209
95	C17	R1	7.35755200461808
95	C12	R1	7.06608919045777
95	C10	R1	7.54689445988764
95	C3	R1	7.10852445677817
95	C14	R1	7.22881869049588
95	C5	R1	7.13955135239879
95	C9	R1	7.61470984411521
95	C24	R1	7.13955135239879
95	C6	R1	7.4093909361377
95	C19	R1	7.28540221886225
95	C1	R1	7.58496250072116
95	C22	R1	7.2667865406949
95	C13	R1	7.32192809488736
95	C18	R1	7.17990909001493
95	C15	R1	7.04439411935845
95	C11	R1	7
95	C16	R1	7.17990909001493
95	C8	R1	7.17990909001493
95	C20	R1	7.21916852046216
95	C7	R1	7.62935662007961
96	C23	R1	7.4757334309664
96	C17	R1	7.23840473932508
96	C12	R1	7.44294349584873
96	C10	R1	6.97727992349992
96	C3	R1	7.35755200461808
96	C14	R1	7.08746284125034
96	C5	R1	7.22881869049588
96	C9	R1	7.15987133677839
96	C24	R1	7.20945336562895
96	C6	R1	7.29462074889163
96	C21	R1	7.05528243550119
96	C1	R1	7.09803208296053
96	C22	R1	7.04439411935845
96	C4	R1	7.34872815423108
96	C13	R1	7.14974711950468
96	C18	R1	7.22881869049588
96	C15	R1	7.34872815423108
96	C16	R1	7.25738784269265
96	C8	R1	7.31288295528436
96	C20	R1	7.22881869049588
96	C7	R1	6.8703647195834
97	C23	R1	7.49185309632967
97	C17	R1	7.15987133677839
97	C12	R1	7.19967234483636
97	C10	R1	7.32192809488736
97	C3	R1	7.49984588708321
[truncated: 14,619 more rows]
