# Supplementary material for: Stochastic modelling of single-cell gene expression adaptation reveals non-genomic contribution to evolution of tumor subclones
Source: bioRxiv. 2024 Apr 20:2024.04.17.588869. Preprint. [Version 1] doi: 10.1101/2024.04.17.588869 (PMC11071284; doi:10.1101/2024.04.17.588869)
Supplement: Supplement 2 [file media-2.zip › Supplementary Files/Simulated Data/Constrained_Simulation/tr_1_sq_.15_r_150_a_8.csv]

gene	species	replicate	exprval
1	C23	R1	7.09803208296053
1	C17	R1	7.44294349584873
1	C12	R1	7.37503943134692
1	C10	R1	7.07681559705083
1	C3	R1	7.33091687811462
1	C5	R1	7.60733031374961
1	C9	R1	7.27612440527424
1	C24	R1	7.22881869049588
1	C6	R1	7.19967234483636
1	C21	R1	7.31288295528436
1	C19	R1	7.19967234483636
1	C1	R1	7.11894107272351
1	C22	R1	7.13955135239879
1	C4	R1	7.31288295528436
1	C13	R1	7.35755200461808
1	C18	R1	6.83289001416474
1	C15	R1	7.25738784269265
1	C11	R1	7.10852445677817
1	C16	R1	7.19967234483636
1	C8	R1	7.17990909001493
1	C20	R1	7.01122725542325
1	C7	R1	7.25738784269265
2	C23	R1	6.98868468677217
2	C17	R1	7.27612440527424
2	C12	R1	7.4262647547021
2	C10	R1	6.90689059560852
2	C3	R1	7.35755200461808
2	C14	R1	7.22881869049588
2	C9	R1	7.53138146051631
2	C24	R1	7.37503943134692
2	C6	R1	7.21916852046216
2	C21	R1	6.98868468677217
2	C19	R1	7.28540221886225
2	C1	R1	7.20945336562895
2	C22	R1	7.01122725542325
2	C4	R1	7.31288295528436
2	C18	R1	7.18982455888002
2	C15	R1	7.22881869049588
2	C11	R1	7.33091687811462
2	C16	R1	6.7279204545632
2	C8	R1	7.28540221886225
2	C20	R1	7.03342300153745
2	C7	R1	7
3	C23	R1	7.4262647547021
3	C17	R1	7.12928301694497
3	C12	R1	7.40087943628218
3	C10	R1	7.06608919045777
3	C3	R1	7.37503943134692
3	C14	R1	7.22881869049588
3	C5	R1	7.12928301694497
3	C9	R1	7.35755200461808
3	C24	R1	7.28540221886225
3	C6	R1	7.02236781302845
3	C21	R1	7.2667865406949
3	C1	R1	7.33091687811462
3	C22	R1	7.33985000288462
3	C4	R1	7.12928301694497
3	C13	R1	7.25738784269265
3	C18	R1	7.27612440527424
3	C15	R1	7.28540221886225
3	C11	R1	7.28540221886225
3	C16	R1	7.4093909361377
3	C8	R1	7.4093909361377
3	C20	R1	7.23840473932508
3	C7	R1	7.39231742277876
4	C23	R1	7.24792751344359
4	C17	R1	7.25738784269265
4	C10	R1	7.10852445677817
4	C3	R1	7.09803208296053
4	C14	R1	6.91886323727459
4	C5	R1	7.20945336562895
4	C9	R1	7.10852445677817
4	C24	R1	7.11894107272351
4	C19	R1	7.13955135239879
4	C1	R1	7.54689445988764
4	C22	R1	7.24792751344359
4	C4	R1	7.09803208296053
4	C13	R1	7.01122725542325
4	C18	R1	7.16992500144231
4	C15	R1	7
4	C11	R1	7.5077946401987
4	C16	R1	7.32192809488736
4	C8	R1	7.01122725542325
4	C20	R1	7.08746284125034
4	C7	R1	7.57742882803575
5	C17	R1	7.53138146051631
5	C12	R1	7.19967234483636
5	C10	R1	7.56985560833095
5	C3	R1	7.34872815423108
5	C14	R1	7.14974711950468
5	C5	R1	7.18982455888002
5	C9	R1	7.08746284125034
5	C24	R1	7.21916852046216
5	C6	R1	7.07681559705083
5	C21	R1	7.13955135239879
5	C19	R1	6.97727992349992
5	C1	R1	7.20945336562895
5	C22	R1	6.84549005094437
5	C4	R1	7.28540221886225
5	C13	R1	7.06608919045777
5	C18	R1	7.02236781302845
5	C15	R1	6.96578428466209
5	C11	R1	7.16992500144231
5	C8	R1	7.31288295528436
5	C20	R1	7.5077946401987
6	C23	R1	7.21916852046216
6	C17	R1	7.22881869049588
6	C12	R1	7.11894107272351
6	C10	R1	7.10852445677817
6	C3	R1	7.31288295528436
6	C14	R1	6.70043971814109
6	C5	R1	7.02236781302845
6	C9	R1	7.24792751344359
6	C24	R1	7.31288295528436
6	C19	R1	7.27612440527424
6	C1	R1	7.4262647547021
6	C22	R1	7.14974711950468
6	C4	R1	7.40087943628218
6	C13	R1	7.23840473932508
6	C18	R1	7.09803208296053
6	C15	R1	7.32192809488736
6	C11	R1	7.3037807481771
6	C16	R1	7.17990909001493
6	C8	R1	7.5077946401987
6	C20	R1	7.15987133677839
7	C23	R1	7.22881869049588
7	C17	R1	7.467605550083
7	C12	R1	7.33985000288462
7	C10	R1	6.96578428466209
7	C3	R1	7.44294349584873
7	C14	R1	7.16992500144231
7	C5	R1	7.27612440527424
7	C9	R1	7.12928301694497
7	C24	R1	7.4262647547021
7	C6	R1	7.02236781302845
7	C21	R1	7.35755200461808
7	C19	R1	7.28540221886225
7	C1	R1	7.25738784269265
7	C22	R1	7.29462074889163
7	C4	R1	7.31288295528436
7	C13	R1	7.45121111183233
7	C18	R1	7.25738784269265
7	C15	R1	7.19967234483636
7	C11	R1	7.23840473932508
7	C16	R1	7.15987133677839
7	C8	R1	7.39231742277876
7	C20	R1	7.08746284125034
7	C7	R1	7.11894107272351
8	C23	R1	7.12928301694497
8	C17	R1	6.85798099512757
8	C12	R1	7.28540221886225
8	C10	R1	7.2667865406949
8	C14	R1	7.27612440527424
8	C5	R1	7.51569983828404
8	C9	R1	7.23840473932508
8	C24	R1	7.11894107272351
8	C6	R1	7.467605550083
8	C21	R1	7.20945336562895
8	C19	R1	7.4178525148859
8	C1	R1	6.97727992349992
8	C22	R1	7.15987133677839
8	C4	R1	7.4178525148859
8	C13	R1	7.28540221886225
8	C15	R1	7.19967234483636
8	C11	R1	7.08746284125034
8	C16	R1	7.37503943134692
8	C8	R1	7.24792751344359
8	C20	R1	7.4262647547021
9	C23	R1	7.12928301694497
9	C17	R1	7.28540221886225
9	C12	R1	7.59991284218713
9	C10	R1	7.22881869049588
9	C3	R1	7.16992500144231
9	C14	R1	7.07681559705083
9	C5	R1	7.15987133677839
9	C9	R1	7.35755200461808
9	C24	R1	7.40087943628218
9	C6	R1	7.2667865406949
9	C21	R1	7.12928301694497
9	C1	R1	7.2667865406949
9	C22	R1	7.21916852046216
9	C4	R1	7.12928301694497
9	C13	R1	7.29462074889163
9	C18	R1	7.35755200461808
9	C15	R1	7.49984588708321
9	C16	R1	7.27612440527424
9	C8	R1	7.2667865406949
9	C20	R1	7.07681559705083
9	C7	R1	7.54689445988764
10	C23	R1	7.27612440527424
10	C17	R1	7.37503943134692
10	C12	R1	7.17990909001493
10	C10	R1	7.13955135239879
10	C3	R1	6.97727992349992
10	C5	R1	7.16992500144231
10	C9	R1	7.25738784269265
10	C24	R1	7.3037807481771
10	C6	R1	7.01122725542325
10	C21	R1	7.05528243550119
10	C19	R1	7.19967234483636
10	C22	R1	7.28540221886225
10	C4	R1	7.37503943134692
10	C18	R1	7.29462074889163
10	C15	R1	7.21916852046216
10	C11	R1	7.32192809488736
10	C16	R1	7.13955135239879
10	C20	R1	7.21916852046216
10	C7	R1	7.08746284125034
11	C23	R1	7.07681559705083
11	C17	R1	7.09803208296053
11	C12	R1	6.79441586635011
11	C10	R1	6.98868468677217
11	C3	R1	7.22881869049588
11	C14	R1	7.16992500144231
11	C5	R1	7.45121111183233
11	C9	R1	7.15987133677839
11	C6	R1	7.22881869049588
11	C19	R1	7.25738784269265
11	C1	R1	7.3037807481771
11	C22	R1	7.12928301694497
11	C4	R1	7.15987133677839
11	C13	R1	7.01122725542325
11	C18	R1	7.16992500144231
11	C15	R1	7.33091687811462
11	C11	R1	7.09803208296053
11	C16	R1	7.17990909001493
11	C8	R1	7.19967234483636
11	C20	R1	7.33091687811462
11	C7	R1	6.88264304936184
12	C23	R1	6.94251450533924
12	C17	R1	7.37503943134692
12	C12	R1	7.33091687811462
12	C10	R1	7.51569983828404
12	C3	R1	7.24792751344359
12	C14	R1	7.22881869049588
12	C24	R1	7.24792751344359
12	C6	R1	7.23840473932508
12	C21	R1	7.11894107272351
12	C19	R1	7.21916852046216
12	C1	R1	7.43462822763672
12	C4	R1	7.27612440527424
12	C13	R1	6.97727992349992
12	C18	R1	7.28540221886225
12	C15	R1	7.19967234483636
12	C11	R1	7.25738784269265
12	C16	R1	7.18982455888002
12	C8	R1	7.40087943628218
12	C20	R1	7.34872815423108
12	C7	R1	7.14974711950468
13	C23	R1	7.09803208296053
13	C12	R1	7.44294349584873
13	C10	R1	7.467605550083
13	C3	R1	7.08746284125034
13	C14	R1	7.19967234483636
13	C5	R1	7.24792751344359
13	C24	R1	7.15987133677839
13	C6	R1	7.38370429247405
13	C21	R1	7.09803208296053
13	C19	R1	7.31288295528436
13	C1	R1	7.25738784269265
13	C22	R1	7.06608919045777
13	C4	R1	7.23840473932508
13	C13	R1	7.3037807481771
13	C18	R1	7.36632221424582
13	C15	R1	7.33985000288462
13	C11	R1	7.16992500144231
13	C16	R1	7.33091687811462
13	C8	R1	7.32192809488736
13	C20	R1	7.17990909001493
13	C7	R1	7.37503943134692
14	C23	R1	7.06608919045777
14	C17	R1	7.02236781302845
14	C12	R1	7.34872815423108
14	C10	R1	7.33985000288462
14	C3	R1	7.54689445988764
14	C14	R1	7.28540221886225
14	C5	R1	7.49185309632967
14	C9	R1	7.27612440527424
14	C24	R1	7.07681559705083
14	C6	R1	7.11894107272351
14	C21	R1	7.19967234483636
14	C19	R1	7.27612440527424
14	C1	R1	7.2667865406949
14	C22	R1	7.4178525148859
14	C4	R1	7.33985000288462
14	C13	R1	7.44294349584873
14	C18	R1	7.10852445677817
14	C15	R1	7.37503943134692
14	C11	R1	7.08746284125034
14	C16	R1	7.09803208296053
14	C8	R1	7.27612440527424
14	C20	R1	7.34872815423108
14	C7	R1	7.45121111183233
15	C23	R1	7.13955135239879
15	C17	R1	7.48381577726426
15	C12	R1	7.18982455888002
15	C10	R1	7.467605550083
15	C3	R1	7.28540221886225
15	C9	R1	7.01122725542325
15	C6	R1	7.31288295528436
15	C21	R1	7.09803208296053
15	C19	R1	7.44294349584873
15	C1	R1	7
15	C22	R1	7.33985000288462
15	C4	R1	7.39231742277876
15	C18	R1	7.25738784269265
15	C15	R1	7.3037807481771
15	C11	R1	7.18982455888002
15	C16	R1	7.09803208296053
15	C8	R1	7.37503943134692
15	C20	R1	7.59991284218713
15	C7	R1	7.5077946401987
16	C23	R1	7.19967234483636
16	C17	R1	7.23840473932508
16	C10	R1	7.06608919045777
16	C3	R1	7.3037807481771
16	C14	R1	7.32192809488736
16	C5	R1	7.29462074889163
16	C9	R1	7.36632221424582
16	C24	R1	7.33091687811462
16	C6	R1	6.91886323727459
16	C21	R1	7.09803208296053
16	C19	R1	6.96578428466209
16	C1	R1	7.28540221886225
16	C22	R1	7.39231742277876
16	C4	R1	7.4093909361377
16	C13	R1	7.04439411935845
16	C18	R1	6.97727992349992
16	C11	R1	7.33985000288462
16	C16	R1	7.27612440527424
16	C8	R1	7.06608919045777
16	C20	R1	7.25738784269265
16	C7	R1	7.4178525148859
17	C23	R1	7.12928301694497
17	C17	R1	7.17990909001493
17	C12	R1	7.52356195605701
17	C10	R1	7.09803208296053
17	C3	R1	6.79441586635011
17	C14	R1	7.59991284218713
17	C5	R1	7.45121111183233
17	C9	R1	7.2667865406949
17	C6	R1	7.27612440527424
17	C21	R1	7.22881869049588
17	C19	R1	7.53138146051631
17	C1	R1	7.11894107272351
17	C22	R1	7.33985000288462
17	C4	R1	7.53915881110803
17	C13	R1	7.13955135239879
17	C18	R1	7.4178525148859
17	C15	R1	7.18982455888002
17	C11	R1	7.03342300153745
17	C16	R1	7.14974711950468
17	C8	R1	6.95419631038687
17	C20	R1	7.4594316186373
17	C7	R1	7.34872815423108
18	C23	R1	6.79441586635011
18	C12	R1	7.29462074889163
18	C10	R1	7.17990909001493
18	C3	R1	7.16992500144231
18	C14	R1	7.06608919045777
18	C5	R1	7.17990909001493
18	C9	R1	7.37503943134692
18	C24	R1	7.4262647547021
18	C6	R1	7.06608919045777
18	C21	R1	7.11894107272351
18	C19	R1	7.15987133677839
18	C1	R1	7.2667865406949
18	C22	R1	7.29462074889163
18	C4	R1	7.33091687811462
18	C13	R1	7.3037807481771
18	C18	R1	7.54689445988764
18	C15	R1	7.18982455888002
18	C11	R1	7.23840473932508
18	C16	R1	7.4093909361377
18	C8	R1	6.95419631038687
18	C20	R1	7.55458885167764
18	C7	R1	7.45121111183233
19	C23	R1	6.96578428466209
19	C17	R1	7.4262647547021
19	C12	R1	7.49185309632967
19	C10	R1	7.06608919045777
19	C3	R1	7.34872815423108
19	C14	R1	7.22881869049588
19	C5	R1	7.08746284125034
19	C9	R1	7.16992500144231
19	C24	R1	7.21916852046216
19	C6	R1	7.16992500144231
19	C19	R1	7.22881869049588
19	C1	R1	7.33091687811462
19	C4	R1	7.06608919045777
19	C13	R1	7.34872815423108
19	C18	R1	7.09803208296053
19	C15	R1	7.15987133677839
19	C11	R1	7.48381577726426
19	C16	R1	7.06608919045777
19	C8	R1	7.34872815423108
19	C20	R1	7.13955135239879
19	C7	R1	7.09803208296053
20	C23	R1	7.4262647547021
20	C17	R1	7.12928301694497
20	C12	R1	7.08746284125034
20	C10	R1	7.10852445677817
20	C3	R1	7.44294349584873
20	C14	R1	7.3037807481771
20	C5	R1	7.44294349584873
20	C9	R1	7.02236781302845
20	C24	R1	7.3037807481771
20	C6	R1	7.23840473932508
20	C21	R1	7.14974711950468
20	C19	R1	7.2667865406949
20	C1	R1	7.07681559705083
20	C4	R1	7.10852445677817
20	C13	R1	7.4594316186373
20	C18	R1	7.19967234483636
20	C15	R1	7.10852445677817
20	C11	R1	7.23840473932508
20	C16	R1	7.22881869049588
20	C8	R1	6.89481776330794
20	C20	R1	7.29462074889163
20	C7	R1	7.32192809488736
21	C23	R1	7.27612440527424
21	C17	R1	7.54689445988764
21	C12	R1	7.4594316186373
21	C10	R1	7.21916852046216
21	C3	R1	7.08746284125034
21	C14	R1	7.18982455888002
21	C5	R1	7.43462822763672
21	C9	R1	7.05528243550119
21	C24	R1	7.08746284125034
21	C6	R1	7.16992500144231
21	C21	R1	7.16992500144231
21	C19	R1	7.21916852046216
21	C1	R1	7.19967234483636
21	C22	R1	7.28540221886225
21	C4	R1	7.03342300153745
21	C13	R1	7.61470984411521
21	C18	R1	7.10852445677817
21	C15	R1	7.3037807481771
21	C11	R1	7.22881869049588
21	C16	R1	7.19967234483636
21	C8	R1	7.29462074889163
21	C7	R1	7.12928301694497
22	C23	R1	7.14974711950468
22	C17	R1	7.20945336562895
22	C12	R1	7.29462074889163
22	C10	R1	7.06608919045777
22	C3	R1	7.01122725542325
22	C14	R1	7.16992500144231
22	C5	R1	7.14974711950468
22	C9	R1	7.61470984411521
22	C24	R1	7.16992500144231
22	C6	R1	7.28540221886225
22	C21	R1	7.28540221886225
22	C19	R1	7.09803208296053
22	C1	R1	7.34872815423108
22	C22	R1	7.13955135239879
22	C4	R1	7.4594316186373
22	C13	R1	7.24792751344359
22	C18	R1	7.03342300153745
22	C15	R1	7.3037807481771
22	C11	R1	7.19967234483636
22	C16	R1	7.38370429247405
22	C8	R1	7.08746284125034
22	C20	R1	7.4178525148859
22	C7	R1	7.19967234483636
23	C23	R1	7.22881869049588
23	C12	R1	7.36632221424582
23	C10	R1	7.40087943628218
23	C3	R1	7.23840473932508
23	C14	R1	7.25738784269265
23	C5	R1	7.24792751344359
23	C9	R1	6.68650052718322
23	C24	R1	7.12928301694497
23	C6	R1	7.10852445677817
23	C21	R1	7.08746284125034
23	C19	R1	7.16992500144231
23	C1	R1	7.56224242422107
23	C22	R1	6.83289001416474
23	C4	R1	7.4093909361377
23	C13	R1	7.24792751344359
23	C18	R1	7.04439411935845
23	C11	R1	7.54689445988764
23	C16	R1	7.08746284125034
23	C8	R1	7.15987133677839
23	C20	R1	7.10852445677817
23	C7	R1	7.17990909001493
24	C23	R1	7.31288295528436
24	C17	R1	7.40087943628218
24	C12	R1	7.14974711950468
24	C10	R1	7.14974711950468
24	C3	R1	7.04439411935845
24	C14	R1	7.17990909001493
24	C24	R1	7.15987133677839
24	C6	R1	6.70043971814109
24	C19	R1	7.35755200461808
24	C22	R1	7.31288295528436
24	C4	R1	6.96578428466209
24	C13	R1	7.04439411935845
24	C18	R1	7.22881869049588
24	C11	R1	7.39231742277876
24	C16	R1	7.33091687811462
24	C8	R1	7.22881869049588
24	C20	R1	7.35755200461808
25	C23	R1	7
25	C17	R1	7.20945336562895
25	C10	R1	7.15987133677839
25	C3	R1	7.4594316186373
25	C14	R1	7.53915881110803
25	C5	R1	7.27612440527424
25	C9	R1	7.33985000288462
25	C24	R1	7.40087943628218
25	C6	R1	7.06608919045777
25	C21	R1	6.91886323727459
25	C19	R1	7.10852445677817
25	C1	R1	7.01122725542325
25	C22	R1	7.13955135239879
25	C4	R1	6.94251450533924
25	C13	R1	7.34872815423108
25	C18	R1	7.17990909001493
25	C15	R1	7.36632221424582
25	C11	R1	6.97727992349992
25	C8	R1	7.19967234483636
25	C20	R1	7.36632221424582
25	C7	R1	7.34872815423108
26	C23	R1	7.35755200461808
26	C17	R1	7.17990909001493
26	C10	R1	6.97727992349992
26	C3	R1	7.01122725542325
26	C14	R1	7.4594316186373
26	C9	R1	7.2667865406949
26	C6	R1	7.16992500144231
26	C21	R1	7.19967234483636
26	C19	R1	7.3037807481771
26	C1	R1	7.3037807481771
26	C22	R1	7.03342300153745
26	C4	R1	7.18982455888002
26	C13	R1	7.38370429247405
26	C18	R1	7.24792751344359
26	C15	R1	7.56224242422107
26	C11	R1	7.23840473932508
26	C16	R1	7.11894107272351
26	C20	R1	7.55458885167764
26	C7	R1	7.21916852046216
27	C23	R1	7.25738784269265
27	C17	R1	7.36632221424582
27	C12	R1	7.04439411935845
27	C10	R1	7.59991284218713
27	C3	R1	7.18982455888002
27	C14	R1	7.20945336562895
27	C5	R1	6.8703647195834
27	C9	R1	7.11894107272351
27	C24	R1	7.18982455888002
27	C6	R1	7.19967234483636
27	C21	R1	7.31288295528436
27	C1	R1	7.11894107272351
27	C22	R1	7.22881869049588
27	C4	R1	7.15987133677839
27	C18	R1	6.82017896241519
27	C15	R1	7.11894107272351
27	C11	R1	7.40087943628218
27	C8	R1	7.13955135239879
27	C20	R1	7.37503943134692
27	C7	R1	7.17990909001493
28	C23	R1	6.76818432477693
28	C12	R1	7.36632221424582
28	C10	R1	7.32192809488736
28	C3	R1	7.2667865406949
28	C14	R1	7.53915881110803
28	C5	R1	7.68650052718322
28	C9	R1	7.05528243550119
28	C24	R1	7.11894107272351
28	C6	R1	7.4178525148859
28	C21	R1	7.19967234483636
28	C19	R1	7.16992500144231
28	C1	R1	7.17990909001493
28	C22	R1	7.15987133677839
28	C4	R1	7.54689445988764
28	C13	R1	7.467605550083
28	C18	R1	7.19967234483636
28	C15	R1	7.2667865406949
28	C11	R1	7.23840473932508
28	C16	R1	7.2667865406949
28	C8	R1	7.31288295528436
28	C20	R1	7.10852445677817
28	C7	R1	7.22881869049588
29	C23	R1	7.23840473932508
29	C10	R1	7.07681559705083
29	C14	R1	7.23840473932508
29	C5	R1	7.03342300153745
29	C9	R1	7.33091687811462
29	C6	R1	7.09803208296053
29	C21	R1	7.16992500144231
29	C19	R1	7.53138146051631
29	C1	R1	7.03342300153745
29	C22	R1	7.27612440527424
29	C13	R1	7.2667865406949
29	C18	R1	7.33985000288462
29	C15	R1	7.14974711950468
29	C16	R1	7.11894107272351
29	C8	R1	7.467605550083
30	C23	R1	7.22881869049588
30	C17	R1	7.3037807481771
30	C12	R1	7.38370429247405
30	C10	R1	7.38370429247405
30	C3	R1	7.4093909361377
30	C14	R1	7.36632221424582
30	C5	R1	7.63662462054365
30	C9	R1	7.19967234483636
30	C24	R1	7.17990909001493
30	C21	R1	7.39231742277876
30	C19	R1	7.33091687811462
30	C1	R1	7.14974711950468
30	C22	R1	7.25738784269265
30	C4	R1	7.59991284218713
30	C13	R1	7.15987133677839
30	C18	R1	7.17990909001493
30	C15	R1	7.16992500144231
30	C16	R1	7.25738784269265
30	C8	R1	7.21916852046216
30	C20	R1	7.14974711950468
30	C7	R1	6.8703647195834
31	C23	R1	7.37503943134692
31	C17	R1	7.33985000288462
31	C12	R1	7.11894107272351
31	C10	R1	7.21916852046216
31	C3	R1	7.39231742277876
31	C14	R1	7.33091687811462
31	C5	R1	7.27612440527424
31	C9	R1	7.36632221424582
31	C24	R1	6.95419631038687
31	C6	R1	7.52356195605701
31	C21	R1	7.52356195605701
31	C19	R1	7.22881869049588
31	C1	R1	7.4262647547021
31	C22	R1	7.21916852046216
31	C13	R1	7.05528243550119
31	C18	R1	7.22881869049588
31	C15	R1	7.44294349584873
31	C11	R1	7.4262647547021
31	C16	R1	6.74146698640115
31	C8	R1	7.39231742277876
31	C20	R1	7.08746284125034
31	C7	R1	7.51569983828404
32	C17	R1	7.36632221424582
32	C12	R1	6.90689059560852
32	C10	R1	7.06608919045777
32	C3	R1	6.96578428466209
32	C5	R1	7.36632221424582
32	C9	R1	7.33985000288462
32	C24	R1	7.20945336562895
32	C6	R1	7.24792751344359
32	C21	R1	7.21916852046216
32	C19	R1	7.14974711950468
32	C1	R1	7.17990909001493
32	C22	R1	7.10852445677817
32	C4	R1	7.12928301694497
32	C13	R1	7.2667865406949
32	C18	R1	7.29462074889163
32	C15	R1	7.4594316186373
32	C11	R1	7.11894107272351
32	C16	R1	7.18982455888002
32	C8	R1	7.22881869049588
32	C20	R1	7.03342300153745
32	C7	R1	7.4178525148859
33	C23	R1	7.36632221424582
33	C17	R1	7.20945336562895
33	C12	R1	6.8703647195834
33	C10	R1	7.13955135239879
33	C3	R1	6.96578428466209
33	C14	R1	7.37503943134692
33	C5	R1	7.13955135239879
33	C9	R1	7.06608919045777
33	C24	R1	7.36632221424582
33	C6	R1	7.21916852046216
33	C21	R1	7.4594316186373
33	C19	R1	7.4757334309664
33	C1	R1	6.78135971352466
33	C22	R1	7.4262647547021
33	C4	R1	7.2667865406949
33	C13	R1	7.14974711950468
33	C18	R1	7.09803208296053
33	C15	R1	7.21916852046216
33	C11	R1	7.23840473932508
33	C16	R1	7.43462822763672
33	C8	R1	7.11894107272351
33	C7	R1	7.2667865406949
34	C23	R1	6.97727992349992
34	C17	R1	7.35755200461808
34	C12	R1	7.38370429247405
34	C10	R1	7.35755200461808
34	C3	R1	7.24792751344359
34	C14	R1	7.20945336562895
34	C9	R1	7.29462074889163
34	C24	R1	7.43462822763672
34	C6	R1	7.61470984411521
34	C21	R1	7.38370429247405
34	C19	R1	7.07681559705083
34	C1	R1	7.08746284125034
34	C22	R1	7.22881869049588
34	C4	R1	7
34	C13	R1	7.21916852046216
34	C15	R1	7.27612440527424
34	C11	R1	7.39231742277876
34	C16	R1	7.15987133677839
34	C8	R1	7.34872815423108
34	C20	R1	7.06608919045777
34	C7	R1	7.4093909361377
35	C23	R1	7.33985000288462
35	C17	R1	6.96578428466209
35	C12	R1	7.17990909001493
35	C10	R1	7.23840473932508
35	C3	R1	7.34872815423108
35	C14	R1	7.13955135239879
35	C5	R1	7.10852445677817
35	C9	R1	6.75488750216347
35	C24	R1	7.16992500144231
35	C6	R1	7.08746284125034
35	C21	R1	7.01122725542325
35	C19	R1	7.35755200461808
35	C1	R1	6.95419631038687
35	C4	R1	7.13955135239879
35	C15	R1	7.39231742277876
35	C11	R1	7.22881869049588
35	C16	R1	7.16992500144231
35	C8	R1	7.06608919045777
35	C20	R1	7.01122725542325
35	C7	R1	7.08746284125034
36	C23	R1	7.28540221886225
36	C17	R1	7.05528243550119
36	C3	R1	7.32192809488736
36	C9	R1	7.43462822763672
36	C24	R1	7.16992500144231
36	C6	R1	7.43462822763672
36	C21	R1	7.13955135239879
36	C19	R1	7.21916852046216
36	C1	R1	7.33091687811462
36	C22	R1	7.23840473932508
36	C4	R1	7.39231742277876
36	C13	R1	7.31288295528436
36	C11	R1	7.3037807481771
36	C8	R1	7.34872815423108
36	C7	R1	7.12928301694497
37	C23	R1	7.19967234483636
37	C17	R1	7.33091687811462
37	C12	R1	7.29462074889163
37	C10	R1	7.3037807481771
37	C3	R1	7.14974711950468
37	C14	R1	7.23840473932508
37	C5	R1	7.07681559705083
37	C24	R1	7.32192809488736
37	C6	R1	7.34872815423108
37	C21	R1	6.95419631038687
37	C19	R1	7.32192809488736
37	C1	R1	7.33091687811462
37	C22	R1	6.85798099512757
37	C13	R1	7.4178525148859
37	C18	R1	7.4093909361377
37	C15	R1	7.23840473932508
37	C11	R1	7.57742882803575
37	C16	R1	7.14974711950468
37	C8	R1	7.19967234483636
37	C7	R1	6.89481776330794
38	C23	R1	7.15987133677839
38	C17	R1	7.23840473932508
38	C12	R1	7.25738784269265
38	C10	R1	7.01122725542325
38	C3	R1	6.95419631038687
38	C14	R1	7.35755200461808
38	C5	R1	7.4594316186373
38	C9	R1	7.09803208296053
38	C6	R1	7.05528243550119
38	C21	R1	7.02236781302845
38	C19	R1	6.97727992349992
38	C1	R1	7.23840473932508
38	C22	R1	7.24792751344359
38	C4	R1	7.11894107272351
38	C18	R1	7.19967234483636
38	C15	R1	7.17990909001493
38	C11	R1	7.05528243550119
38	C8	R1	7.32192809488736
38	C20	R1	7.2667865406949
38	C7	R1	7.43462822763672
39	C23	R1	7.34872815423108
39	C12	R1	7.21916852046216
39	C10	R1	7.15987133677839
39	C3	R1	7.29462074889163
39	C14	R1	7.20945336562895
39	C5	R1	7.29462074889163
39	C9	R1	7.31288295528436
39	C24	R1	7.5077946401987
39	C6	R1	7.33985000288462
39	C21	R1	7.24792751344359
39	C19	R1	7.13955135239879
39	C1	R1	7.29462074889163
39	C22	R1	7.36632221424582
39	C4	R1	7.33091687811462
39	C13	R1	7.33091687811462
39	C15	R1	7.4262647547021
39	C11	R1	7.24792751344359
39	C8	R1	7.4594316186373
39	C7	R1	7.24792751344359
40	C23	R1	7.28540221886225
40	C17	R1	7.18982455888002
40	C12	R1	7.22881869049588
40	C10	R1	7.31288295528436
40	C3	R1	7.25738784269265
40	C14	R1	7.37503943134692
40	C5	R1	6.93073733756289
40	C9	R1	7.4178525148859
40	C24	R1	7.39231742277876
40	C21	R1	7.38370429247405
40	C19	R1	7.12928301694497
40	C1	R1	7.22881869049588
40	C22	R1	6.89481776330794
40	C4	R1	7.22881869049588
40	C13	R1	7
40	C18	R1	7.29462074889163
40	C15	R1	6.90689059560852
40	C11	R1	7.13955135239879
40	C16	R1	7.21916852046216
40	C8	R1	7.17990909001493
40	C20	R1	7.11894107272351
40	C7	R1	7.17990909001493
41	C23	R1	7.25738784269265
41	C17	R1	7.23840473932508
41	C12	R1	7.07681559705083
41	C10	R1	7.3037807481771
41	C3	R1	7.49984588708321
41	C14	R1	7.28540221886225
41	C5	R1	7.01122725542325
41	C9	R1	7.21916852046216
41	C24	R1	7.22881869049588
41	C6	R1	7.02236781302845
41	C21	R1	7.12928301694497
41	C19	R1	7.4178525148859
41	C1	R1	7.3037807481771
41	C22	R1	7.35755200461808
41	C4	R1	7.4594316186373
41	C13	R1	7.53138146051631
41	C18	R1	7.14974711950468
41	C11	R1	7.38370429247405
41	C16	R1	7.4178525148859
41	C8	R1	7.22881869049588
41	C20	R1	7.37503943134692
41	C7	R1	7.23840473932508
42	C23	R1	7.20945336562895
42	C12	R1	7.10852445677817
42	C10	R1	7.34872815423108
42	C3	R1	7.05528243550119
42	C14	R1	7.12928301694497
42	C5	R1	7.32192809488736
42	C9	R1	6.91886323727459
42	C24	R1	7.27612440527424
42	C6	R1	7.16992500144231
42	C21	R1	7.33985000288462
42	C19	R1	7.4262647547021
42	C1	R1	7.13955135239879
42	C22	R1	7.64385618977472
42	C4	R1	7.29462074889163
42	C13	R1	7.05528243550119
42	C18	R1	7.4262647547021
42	C15	R1	7.3037807481771
42	C11	R1	7.34872815423108
42	C16	R1	7.45121111183233
42	C8	R1	7.14974711950468
42	C20	R1	7.36632221424582
42	C7	R1	7.43462822763672
43	C23	R1	7.35755200461808
43	C17	R1	7.35755200461808
43	C12	R1	6.98868468677217
43	C10	R1	7.22881869049588
43	C3	R1	7.23840473932508
43	C14	R1	7.3037807481771
43	C5	R1	7.3037807481771
43	C9	R1	7.06608919045777
43	C24	R1	7.28540221886225
43	C6	R1	7.02236781302845
43	C21	R1	7.37503943134692
43	C19	R1	7.49984588708321
43	C22	R1	7.33091687811462
43	C13	R1	7.11894107272351
43	C18	R1	7.02236781302845
43	C15	R1	7.14974711950468
43	C11	R1	7.03342300153745
43	C8	R1	7.31288295528436
43	C20	R1	7.25738784269265
43	C7	R1	7.56224242422107
44	C23	R1	7.22881869049588
44	C17	R1	7.27612440527424
44	C12	R1	7.33985000288462
44	C10	R1	7.3037807481771
44	C3	R1	7.21916852046216
44	C14	R1	7.28540221886225
44	C5	R1	6.96578428466209
44	C6	R1	7.4093909361377
44	C21	R1	7.29462074889163
44	C19	R1	7.34872815423108
44	C1	R1	7.23840473932508
44	C22	R1	7.14974711950468
44	C4	R1	7.5077946401987
44	C13	R1	7.23840473932508
44	C18	R1	7.01122725542325
44	C15	R1	7.21916852046216
44	C11	R1	7.06608919045777
44	C16	R1	7.09803208296053
44	C8	R1	7.18982455888002
44	C20	R1	7.38370429247405
44	C7	R1	7.05528243550119
45	C23	R1	7.10852445677817
45	C17	R1	7.05528243550119
45	C12	R1	7.32192809488736
45	C10	R1	7.28540221886225
45	C3	R1	7.14974711950468
45	C14	R1	7.22881869049588
45	C5	R1	7.2667865406949
45	C9	R1	7.40087943628218
45	C24	R1	7.28540221886225
45	C6	R1	6.90689059560852
45	C21	R1	7.13955135239879
45	C19	R1	6.96578428466209
45	C1	R1	7.27612440527424
45	C22	R1	7.4262647547021
45	C4	R1	7
45	C18	R1	7.29462074889163
45	C15	R1	7.21916852046216
45	C11	R1	7.4594316186373
45	C16	R1	7.25738784269265
45	C8	R1	7.3037807481771
45	C20	R1	7.11894107272351
45	C7	R1	6.88264304936184
46	C23	R1	7.12928301694497
46	C17	R1	7.32192809488736
46	C12	R1	7.16992500144231
46	C10	R1	7.467605550083
46	C14	R1	7.08746284125034
46	C5	R1	7.37503943134692
46	C9	R1	7.27612440527424
46	C24	R1	7.17990909001493
46	C6	R1	7.11894107272351
46	C21	R1	7.11894107272351
46	C19	R1	7.37503943134692
46	C1	R1	6.96578428466209
46	C22	R1	7.20945336562895
46	C4	R1	7.4093909361377
46	C18	R1	7.4178525148859
46	C15	R1	7.33985000288462
46	C11	R1	6.82017896241519
46	C16	R1	7.17990909001493
46	C8	R1	7.43462822763672
46	C20	R1	6.91886323727459
46	C7	R1	7.34872815423108
47	C23	R1	7.28540221886225
47	C17	R1	7.19967234483636
47	C12	R1	7.31288295528436
47	C10	R1	7.16992500144231
47	C3	R1	7.67948009950545
47	C14	R1	7.08746284125034
47	C5	R1	7.44294349584873
47	C9	R1	7.18982455888002
47	C24	R1	7.34872815423108
47	C6	R1	7.21916852046216
47	C21	R1	7.27612440527424
47	C1	R1	7.18982455888002
47	C22	R1	7.13955135239879
47	C4	R1	7.45121111183233
47	C13	R1	7.22881869049588
47	C18	R1	7.15987133677839
47	C15	R1	7.34872815423108
47	C16	R1	7.12928301694497
47	C8	R1	7.04439411935845
47	C20	R1	7.15987133677839
47	C7	R1	7.22881869049588
48	C23	R1	7.4178525148859
48	C17	R1	7.06608919045777
48	C12	R1	7.2667865406949
48	C10	R1	7.13955135239879
48	C3	R1	7.13955135239879
48	C14	R1	7.18982455888002
48	C5	R1	7.19967234483636
48	C9	R1	7.12928301694497
48	C24	R1	6.97727992349992
48	C6	R1	7.17990909001493
48	C21	R1	7.23840473932508
48	C19	R1	7.01122725542325
48	C1	R1	7.16992500144231
48	C22	R1	7.12928301694497
48	C4	R1	7.45121111183233
48	C13	R1	7.5077946401987
48	C18	R1	7.2667865406949
48	C15	R1	7.04439411935845
48	C11	R1	7.04439411935845
48	C16	R1	7.34872815423108
48	C8	R1	6.98868468677217
48	C20	R1	7.18982455888002
48	C7	R1	7.12928301694497
49	C23	R1	7.25738784269265
49	C17	R1	7.18982455888002
49	C12	R1	7.23840473932508
49	C10	R1	7.14974711950468
49	C3	R1	7.19967234483636
49	C14	R1	7.2667865406949
49	C5	R1	7.21916852046216
49	C9	R1	7.48381577726426
49	C24	R1	7.22881869049588
49	C6	R1	7.5077946401987
49	C19	R1	7.13955135239879
49	C1	R1	7.33091687811462
49	C22	R1	7.04439411935845
49	C4	R1	7.40087943628218
49	C13	R1	7.05528243550119
49	C18	R1	7.19967234483636
49	C15	R1	7.27612440527424
49	C11	R1	7.18982455888002
49	C16	R1	7.45121111183233
49	C8	R1	7.35755200461808
49	C20	R1	7.4594316186373
49	C7	R1	7.24792751344359
50	C23	R1	7.4262647547021
50	C17	R1	7.21916852046216
50	C12	R1	7.04439411935845
50	C10	R1	7.21916852046216
50	C3	R1	7.22881869049588
50	C14	R1	7.12928301694497
50	C5	R1	7.36632221424582
50	C9	R1	7.31288295528436
50	C24	R1	7.25738784269265
50	C6	R1	7.3037807481771
50	C21	R1	7.40087943628218
50	C19	R1	7.15987133677839
50	C1	R1	7.19967234483636
50	C22	R1	6.96578428466209
50	C4	R1	7.18982455888002
50	C13	R1	7.19967234483636
50	C18	R1	7.32192809488736
50	C15	R1	7.49185309632967
50	C11	R1	7.27612440527424
50	C16	R1	7.05528243550119
50	C8	R1	7.38370429247405
50	C20	R1	7.17990909001493
50	C7	R1	7.04439411935845
51	C23	R1	7.16992500144231
51	C17	R1	7.04439411935845
51	C12	R1	7.05528243550119
51	C10	R1	7.19967234483636
51	C3	R1	7.02236781302845
51	C14	R1	7.18982455888002
51	C5	R1	7.22881869049588
51	C9	R1	7.06608919045777
51	C24	R1	7.39231742277876
51	C6	R1	7.34872815423108
51	C21	R1	7.06608919045777
51	C19	R1	7.3037807481771
51	C1	R1	7
51	C22	R1	7.18982455888002
51	C4	R1	7.18982455888002
51	C18	R1	7.01122725542325
51	C15	R1	7.4262647547021
51	C11	R1	6.71424551766612
51	C16	R1	6.94251450533924
51	C8	R1	7.04439411935845
51	C20	R1	6.93073733756289
51	C7	R1	6.95419631038687
52	C23	R1	7.05528243550119
52	C17	R1	7.32192809488736
52	C12	R1	7.4262647547021
52	C10	R1	7.19967234483636
52	C14	R1	7.4178525148859
52	C5	R1	7.28540221886225
52	C9	R1	7.11894107272351
52	C24	R1	7.13955135239879
52	C6	R1	7.62205181945638
52	C19	R1	7.36632221424582
52	C1	R1	7.44294349584873
52	C22	R1	7.33091687811462
52	C4	R1	7.14974711950468
52	C13	R1	7.28540221886225
52	C18	R1	7.11894107272351
52	C15	R1	7.13955135239879
52	C11	R1	7.18982455888002
52	C16	R1	7.40087943628218
52	C8	R1	7.11894107272351
52	C20	R1	7.4093909361377
52	C7	R1	7.60733031374961
53	C23	R1	7.31288295528436
53	C17	R1	7.15987133677839
53	C12	R1	7.27612440527424
53	C10	R1	7.39231742277876
53	C3	R1	7.24792751344359
53	C14	R1	7.38370429247405
53	C9	R1	7.43462822763672
53	C24	R1	7.18982455888002
53	C6	R1	7.43462822763672
53	C21	R1	6.8073549220576
53	C19	R1	7.24792751344359
53	C1	R1	7.27612440527424
53	C22	R1	7.28540221886225
53	C4	R1	7.06608919045777
53	C13	R1	7.19967234483636
53	C18	R1	7.09803208296053
53	C15	R1	7.20945336562895
53	C11	R1	7.21916852046216
53	C16	R1	7.4757334309664
53	C8	R1	7.12928301694497
53	C20	R1	7.31288295528436
53	C7	R1	7.37503943134692
54	C17	R1	7.01122725542325
54	C14	R1	7.40087943628218
54	C5	R1	7.4262647547021
54	C9	R1	6.68650052718322
54	C24	R1	7.20945336562895
54	C21	R1	7.34872815423108
54	C19	R1	7.58496250072116
54	C22	R1	7.11894107272351
54	C4	R1	6.93073733756289
54	C13	R1	7.04439411935845
54	C15	R1	7.37503943134692
54	C11	R1	7.22881869049588
54	C16	R1	7.24792751344359
54	C8	R1	7.36632221424582
54	C20	R1	7.08746284125034
54	C7	R1	7.36632221424582
55	C23	R1	7.03342300153745
55	C17	R1	7.21916852046216
55	C10	R1	7.467605550083
55	C3	R1	7.2667865406949
55	C14	R1	7.33985000288462
55	C5	R1	7.23840473932508
55	C9	R1	6.68650052718322
55	C6	R1	7.3037807481771
55	C19	R1	7.16992500144231
55	C1	R1	7.17990909001493
55	C22	R1	7.04439411935845
55	C4	R1	7.23840473932508
55	C13	R1	7.37503943134692
55	C18	R1	7.2667865406949
55	C15	R1	7.28540221886225
55	C11	R1	7.17990909001493
55	C16	R1	7.19967234483636
55	C7	R1	6.90689059560852
56	C23	R1	7.2667865406949
56	C17	R1	7.02236781302845
56	C12	R1	7.36632221424582
56	C10	R1	7.28540221886225
56	C3	R1	7.09803208296053
56	C14	R1	7.10852445677817
56	C5	R1	7.467605550083
56	C9	R1	7.05528243550119
56	C24	R1	6.96578428466209
56	C6	R1	7.21916852046216
56	C21	R1	7.3037807481771
56	C19	R1	7.18982455888002
56	C4	R1	7.15987133677839
56	C13	R1	7.18982455888002
56	C18	R1	7.40087943628218
56	C15	R1	6.96578428466209
56	C11	R1	7.14974711950468
56	C16	R1	7.43462822763672
56	C8	R1	7.24792751344359
56	C20	R1	7.16992500144231
57	C23	R1	7.22881869049588
57	C17	R1	7.10852445677817
57	C12	R1	7.03342300153745
57	C10	R1	7.03342300153745
57	C3	R1	7.08746284125034
57	C14	R1	7.22881869049588
57	C5	R1	7.33985000288462
57	C9	R1	7.49984588708321
57	C24	R1	7.16992500144231
57	C6	R1	6.76818432477693
57	C21	R1	7.21916852046216
57	C1	R1	7.19967234483636
57	C22	R1	7.27612440527424
57	C4	R1	7.13955135239879
57	C13	R1	7.17990909001493
57	C18	R1	7.05528243550119
57	C15	R1	7.05528243550119
57	C11	R1	7.33091687811462
57	C16	R1	7.05528243550119
57	C8	R1	6.93073733756289
57	C20	R1	7.09803208296053
57	C7	R1	7.35755200461808
58	C23	R1	6.97727992349992
58	C17	R1	7.27612440527424
58	C12	R1	7.34872815423108
58	C10	R1	7.28540221886225
58	C14	R1	7.43462822763672
58	C5	R1	7.22881869049588
58	C9	R1	7.25738784269265
58	C24	R1	7.15987133677839
58	C6	R1	7.36632221424582
58	C21	R1	7.4757334309664
58	C19	R1	7.5077946401987
58	C22	R1	7.43462822763672
58	C4	R1	7.19967234483636
58	C13	R1	7.14974711950468
58	C18	R1	7.01122725542325
58	C15	R1	7.33091687811462
58	C11	R1	7.22881869049588
58	C8	R1	7.37503943134692
58	C20	R1	7.16992500144231
58	C7	R1	7.14974711950468
59	C23	R1	7.08746284125034
59	C12	R1	7.4262647547021
59	C10	R1	7.24792751344359
59	C3	R1	7.33091687811462
59	C14	R1	7.17990909001493
59	C5	R1	7.23840473932508
59	C9	R1	6.97727992349992
59	C24	R1	7.15987133677839
59	C21	R1	7.4093909361377
59	C19	R1	7.05528243550119
59	C1	R1	7.20945336562895
59	C22	R1	7.10852445677817
59	C4	R1	7.27612440527424
59	C13	R1	7.4262647547021
59	C18	R1	7.36632221424582
59	C15	R1	7.17990909001493
59	C16	R1	7.32192809488736
59	C8	R1	7.19967234483636
59	C20	R1	7.09803208296053
59	C7	R1	7.11894107272351
60	C23	R1	7.21916852046216
60	C12	R1	7.10852445677817
60	C10	R1	7.13955135239879
60	C3	R1	7.44294349584873
60	C14	R1	7.24792751344359
60	C5	R1	7.3037807481771
60	C9	R1	7.11894107272351
60	C24	R1	7.29462074889163
60	C21	R1	6.59991284218713
60	C19	R1	7.18982455888002
60	C1	R1	7.05528243550119
60	C22	R1	6.96578428466209
60	C4	R1	7.17990909001493
60	C13	R1	7.34872815423108
60	C18	R1	7.33091687811462
60	C15	R1	7.17990909001493
60	C16	R1	7.12928301694497
60	C8	R1	7.29462074889163
60	C20	R1	7.13955135239879
61	C23	R1	7.4262647547021
61	C17	R1	7.25738784269265
61	C12	R1	7.32192809488736
61	C10	R1	6.62935662007961
61	C3	R1	6.83289001416474
61	C14	R1	7.16992500144231
61	C5	R1	7.32192809488736
61	C9	R1	7.20945336562895
61	C6	R1	7.39231742277876
61	C21	R1	7.17990909001493
61	C19	R1	7.24792751344359
61	C1	R1	7.33091687811462
61	C4	R1	7.02236781302845
61	C13	R1	7.39231742277876
61	C18	R1	7.23840473932508
61	C11	R1	7.33985000288462
61	C16	R1	7.45121111183233
61	C8	R1	7.08746284125034
61	C20	R1	7.32192809488736
61	C7	R1	7.33091687811462
62	C23	R1	7.17990909001493
62	C17	R1	7.49984588708321
62	C12	R1	6.97727992349992
62	C10	R1	7.05528243550119
62	C3	R1	7.16992500144231
62	C14	R1	6.75488750216347
62	C5	R1	7.31288295528436
62	C9	R1	7.23840473932508
62	C24	R1	6.97727992349992
62	C6	R1	6.98868468677217
62	C21	R1	7.21916852046216
62	C19	R1	7.36632221424582
62	C1	R1	7.44294349584873
62	C4	R1	7.25738784269265
62	C13	R1	7.18982455888002
62	C18	R1	7.22881869049588
62	C15	R1	7.3037807481771
62	C11	R1	7.38370429247405
62	C16	R1	7.14974711950468
62	C8	R1	6.85798099512757
62	C7	R1	7.08746284125034
63	C23	R1	7.33091687811462
63	C17	R1	7.34872815423108
63	C12	R1	6.97727992349992
63	C10	R1	7.13955135239879
63	C3	R1	7.27612440527424
63	C14	R1	7.44294349584873
63	C5	R1	7.02236781302845
63	C9	R1	7.3037807481771
63	C24	R1	7.19967234483636
63	C6	R1	7.33091687811462
63	C21	R1	7.467605550083
63	C19	R1	7.13955135239879
63	C22	R1	7.02236781302845
63	C4	R1	7.35755200461808
63	C13	R1	6.96578428466209
63	C18	R1	7.17990909001493
63	C15	R1	7.35755200461808
63	C11	R1	7.2667865406949
63	C16	R1	7.22881869049588
63	C8	R1	6.95419631038687
63	C20	R1	7.12928301694497
63	C7	R1	7.32192809488736
64	C23	R1	7.32192809488736
64	C17	R1	7.10852445677817
64	C10	R1	7.37503943134692
64	C3	R1	7.29462074889163
64	C14	R1	7.3037807481771
64	C5	R1	7.23840473932508
64	C9	R1	7.4093909361377
64	C24	R1	7.22881869049588
64	C6	R1	7.24792751344359
64	C21	R1	7.20945336562895
64	C19	R1	7.06608919045777
64	C1	R1	7.10852445677817
64	C22	R1	7.11894107272351
64	C4	R1	7.2667865406949
64	C13	R1	7.18982455888002
64	C15	R1	7.35755200461808
64	C11	R1	7.27612440527424
64	C16	R1	7.22881869049588
64	C8	R1	7.21916852046216
64	C20	R1	7.48381577726426
64	C7	R1	7.32192809488736
65	C17	R1	7.14974711950468
65	C12	R1	7.21916852046216
65	C10	R1	7.15987133677839
65	C14	R1	6.8073549220576
65	C5	R1	7.43462822763672
65	C9	R1	7.18982455888002
65	C24	R1	7.40087943628218
65	C6	R1	7.18982455888002
65	C21	R1	7.18982455888002
65	C19	R1	7.35755200461808
65	C1	R1	7.25738784269265
65	C22	R1	7.19967234483636
65	C4	R1	7.21916852046216
65	C13	R1	7.34872815423108
65	C18	R1	7.3037807481771
65	C15	R1	7.33091687811462
65	C11	R1	7.22881869049588
65	C16	R1	7.19967234483636
65	C8	R1	7.36632221424582
65	C20	R1	7.34872815423108
66	C23	R1	6.88264304936184
66	C17	R1	7.04439411935845
66	C12	R1	7.49984588708321
66	C10	R1	6.76818432477693
66	C3	R1	7.3037807481771
66	C14	R1	7.36632221424582
66	C5	R1	6.84549005094437
66	C9	R1	7.20945336562895
66	C24	R1	7.62935662007961
66	C6	R1	7.29462074889163
66	C21	R1	7.12928301694497
66	C19	R1	7.54689445988764
66	C1	R1	6.89481776330794
66	C22	R1	7.04439411935845
66	C4	R1	7.27612440527424
66	C18	R1	7.33985000288462
66	C11	R1	7.12928301694497
66	C16	R1	7.4178525148859
66	C20	R1	7.21916852046216
67	C23	R1	7.5077946401987
67	C17	R1	7.16992500144231
67	C12	R1	7.25738784269265
67	C10	R1	7.51569983828404
67	C3	R1	7.10852445677817
67	C5	R1	7.45121111183233
67	C9	R1	7.25738784269265
67	C24	R1	7.48381577726426
67	C6	R1	7.16992500144231
67	C21	R1	7.44294349584873
67	C19	R1	7.33985000288462
67	C1	R1	7.07681559705083
67	C22	R1	7.36632221424582
67	C4	R1	7.27612440527424
67	C13	R1	7.09803208296053
67	C18	R1	7.23840473932508
67	C15	R1	7.23840473932508
67	C16	R1	7.38370429247405
67	C8	R1	7.45121111183233
67	C20	R1	7.4262647547021
67	C7	R1	6.84549005094437
68	C23	R1	6.95419631038687
68	C17	R1	7.36632221424582
68	C12	R1	7.27612440527424
68	C10	R1	7.32192809488736
68	C3	R1	7.25738784269265
68	C14	R1	7.28540221886225
68	C5	R1	7.34872815423108
68	C9	R1	7.04439411935845
68	C24	R1	6.90689059560852
68	C6	R1	7.37503943134692
68	C21	R1	7.3037807481771
68	C19	R1	7.40087943628218
68	C1	R1	7.15987133677839
68	C22	R1	7.27612440527424
68	C4	R1	7.4178525148859
68	C18	R1	7.19967234483636
68	C15	R1	7.43462822763672
68	C11	R1	7.2667865406949
68	C16	R1	7.22881869049588
68	C8	R1	7.3037807481771
68	C20	R1	7.33985000288462
68	C7	R1	7.17990909001493
69	C23	R1	6.93073733756289
69	C17	R1	7
69	C12	R1	7.49984588708321
69	C10	R1	7.23840473932508
69	C3	R1	6.85798099512757
69	C14	R1	7.06608919045777
69	C5	R1	7.11894107272351
69	C9	R1	7.4757334309664
69	C24	R1	7.4178525148859
69	C6	R1	7.10852445677817
69	C21	R1	7.28540221886225
69	C19	R1	7.32192809488736
69	C1	R1	7.03342300153745
69	C22	R1	7.24792751344359
69	C4	R1	7.24792751344359
69	C13	R1	7.37503943134692
69	C18	R1	7.33091687811462
69	C15	R1	7.4093909361377
69	C11	R1	7.5077946401987
69	C16	R1	7.15987133677839
69	C8	R1	7.29462074889163
69	C20	R1	6.91886323727459
69	C7	R1	7.17990909001493
70	C23	R1	7.27612440527424
70	C17	R1	7.45121111183233
70	C12	R1	7.38370429247405
70	C10	R1	7.32192809488736
70	C3	R1	7.35755200461808
70	C14	R1	7.27612440527424
70	C5	R1	7.06608919045777
70	C9	R1	7.28540221886225
70	C6	R1	7.10852445677817
70	C21	R1	7.25738784269265
70	C19	R1	7.05528243550119
70	C1	R1	7.21916852046216
70	C22	R1	7.19967234483636
70	C4	R1	7.31288295528436
70	C13	R1	7.10852445677817
70	C18	R1	7.34872815423108
70	C15	R1	7.39231742277876
70	C11	R1	6.98868468677217
70	C16	R1	7.4093909361377
70	C8	R1	7.467605550083
70	C20	R1	7.23840473932508
70	C7	R1	7.31288295528436
71	C23	R1	7.2667865406949
71	C17	R1	6.95419631038687
71	C12	R1	7.22881869049588
71	C10	R1	7.37503943134692
71	C3	R1	6.98868468677217
71	C14	R1	6.94251450533924
71	C5	R1	7.17990909001493
71	C9	R1	6.83289001416474
71	C24	R1	7.10852445677817
71	C6	R1	7.39231742277876
71	C21	R1	7.20945336562895
71	C19	R1	7.19967234483636
71	C1	R1	7.05528243550119
71	C22	R1	7.13955135239879
71	C4	R1	7.23840473932508
71	C13	R1	7.22881869049588
71	C18	R1	7.16992500144231
71	C15	R1	7.12928301694497
71	C11	R1	7.07681559705083
71	C16	R1	7.18982455888002
71	C8	R1	7.36632221424582
71	C20	R1	7.25738784269265
71	C7	R1	7.15987133677839
72	C23	R1	7.39231742277876
72	C17	R1	7.15987133677839
72	C12	R1	7.4262647547021
72	C10	R1	7.38370429247405
72	C3	R1	7.14974711950468
72	C14	R1	7.07681559705083
72	C5	R1	7.22881869049588
72	C24	R1	7.48381577726426
72	C21	R1	7.28540221886225
72	C19	R1	7.21916852046216
72	C1	R1	7.2667865406949
72	C22	R1	7.19967234483636
72	C13	R1	7.09803208296053
72	C18	R1	6.89481776330794
72	C15	R1	7.05528243550119
72	C11	R1	7.17990909001493
72	C16	R1	7.52356195605701
72	C20	R1	7.33985000288462
72	C7	R1	7.4594316186373
73	C23	R1	7.11894107272351
73	C12	R1	6.93073733756289
73	C10	R1	7.33091687811462
73	C3	R1	7.37503943134692
73	C14	R1	7.08746284125034
73	C5	R1	7.17990909001493
73	C9	R1	7.56985560833095
73	C24	R1	7.31288295528436
73	C6	R1	7.38370429247405
73	C21	R1	7.01122725542325
73	C19	R1	7.2667865406949
73	C1	R1	7.44294349584873
73	C22	R1	7.20945336562895
73	C4	R1	7.53138146051631
73	C13	R1	7.35755200461808
73	C18	R1	7.09803208296053
73	C15	R1	7.33091687811462
73	C11	R1	7.22881869049588
73	C16	R1	7.27612440527424
73	C8	R1	7.15987133677839
73	C20	R1	7.02236781302845
73	C7	R1	7.24792751344359
74	C23	R1	7.06608919045777
74	C17	R1	7.55458885167764
74	C12	R1	7.10852445677817
74	C10	R1	6.96578428466209
74	C14	R1	6.88264304936184
74	C5	R1	7.31288295528436
74	C9	R1	7.48381577726426
74	C24	R1	7.25738784269265
74	C6	R1	7.29462074889163
74	C21	R1	7.17990909001493
74	C1	R1	7.23840473932508
74	C22	R1	7.25738784269265
74	C4	R1	7.10852445677817
74	C13	R1	7.22881869049588
74	C18	R1	7.28540221886225
74	C15	R1	7.16992500144231
74	C11	R1	7.73470962022584
74	C16	R1	7.49984588708321
74	C8	R1	7.4093909361377
74	C20	R1	7.37503943134692
74	C7	R1	7.09803208296053
75	C23	R1	7.24792751344359
75	C17	R1	7.4093909361377
75	C12	R1	7.15987133677839
75	C10	R1	6.91886323727459
75	C3	R1	7.22881869049588
75	C14	R1	6.84549005094437
75	C5	R1	7.12928301694497
75	C9	R1	7.33091687811462
75	C24	R1	7.29462074889163
75	C6	R1	7
75	C21	R1	6.83289001416474
75	C1	R1	7.04439411935845
75	C22	R1	7.2667865406949
75	C4	R1	7.35755200461808
75	C13	R1	7.05528243550119
75	C18	R1	7.4093909361377
75	C15	R1	7.31288295528436
75	C16	R1	7.01122725542325
75	C8	R1	7.23840473932508
75	C20	R1	7.16992500144231
75	C7	R1	7.12928301694497
76	C23	R1	6.85798099512757
76	C12	R1	7.44294349584873
76	C10	R1	7.07681559705083
76	C3	R1	7.3037807481771
76	C14	R1	7.36632221424582
76	C5	R1	7.18982455888002
76	C9	R1	7.4093909361377
76	C24	R1	7.63662462054365
76	C6	R1	7.55458885167764
76	C21	R1	6.97727992349992
76	C19	R1	6.98868468677217
76	C1	R1	7.20945336562895
76	C22	R1	6.98868468677217
76	C4	R1	7.59245703726808
76	C13	R1	7.09803208296053
76	C18	R1	7.08746284125034
76	C15	R1	7.28540221886225
76	C11	R1	7.31288295528436
76	C16	R1	7.06608919045777
76	C20	R1	7.467605550083
76	C7	R1	7.10852445677817
77	C23	R1	7.53138146051631
77	C17	R1	7.53915881110803
77	C10	R1	7.20945336562895
77	C3	R1	7.27612440527424
77	C14	R1	7.33985000288462
77	C5	R1	7.19967234483636
77	C9	R1	7.23840473932508
77	C24	R1	7.25738784269265
77	C6	R1	7.49984588708321
77	C19	R1	7.44294349584873
77	C1	R1	7.4093909361377
77	C22	R1	7.3037807481771
77	C13	R1	7.07681559705083
77	C15	R1	7.25738784269265
77	C11	R1	7.43462822763672
77	C16	R1	6.97727992349992
77	C8	R1	7.31288295528436
77	C20	R1	7.7279204545632
77	C7	R1	7.20945336562895
78	C23	R1	7.52356195605701
78	C17	R1	6.93073733756289
78	C12	R1	7.40087943628218
78	C10	R1	7.45121111183233
78	C3	R1	7
78	C14	R1	7.07681559705083
78	C9	R1	7.04439411935845
78	C24	R1	7.17990909001493
78	C6	R1	6.96578428466209
78	C21	R1	7.03342300153745
78	C19	R1	6.93073733756289
78	C1	R1	7.15987133677839
78	C4	R1	7.13955135239879
78	C13	R1	7.18982455888002
78	C18	R1	7.25738784269265
78	C15	R1	7.2667865406949
78	C8	R1	6.95419631038687
78	C7	R1	7.31288295528436
79	C23	R1	7.36632221424582
79	C12	R1	7.4178525148859
79	C14	R1	7.33091687811462
79	C5	R1	7.10852445677817
79	C9	R1	7.15987133677839
79	C24	R1	7.25738784269265
79	C6	R1	7.53915881110803
79	C21	R1	7.32192809488736
79	C19	R1	6.96578428466209
79	C22	R1	7.4178525148859
79	C13	R1	7.2667865406949
79	C18	R1	7.4093909361377
79	C15	R1	7.10852445677817
79	C11	R1	7.01122725542325
79	C16	R1	7.2667865406949
79	C8	R1	7.20945336562895
79	C20	R1	7.33091687811462
79	C7	R1	6.93073733756289
80	C23	R1	7.38370429247405
80	C17	R1	7.08746284125034
80	C12	R1	7.29462074889163
80	C10	R1	6.84549005094437
80	C14	R1	7.10852445677817
80	C5	R1	7.05528243550119
80	C9	R1	7.23840473932508
80	C24	R1	7.4178525148859
80	C6	R1	6.84549005094437
80	C19	R1	7.25738784269265
80	C1	R1	6.97727992349992
80	C22	R1	7.17990909001493
80	C4	R1	7.15987133677839
80	C13	R1	7.11894107272351
80	C18	R1	7.24792751344359
80	C11	R1	7.70043971814109
80	C16	R1	7.32192809488736
80	C8	R1	7.24792751344359
80	C20	R1	7.32192809488736
80	C7	R1	7.36632221424582
81	C23	R1	7.31288295528436
81	C17	R1	7.02236781302845
81	C12	R1	7.24792751344359
81	C10	R1	7.09803208296053
81	C3	R1	7.28540221886225
81	C14	R1	7
81	C5	R1	7.22881869049588
81	C9	R1	7.4178525148859
81	C24	R1	7.34872815423108
81	C21	R1	7.18982455888002
81	C19	R1	7.07681559705083
81	C4	R1	7.31288295528436
81	C13	R1	7.43462822763672
81	C18	R1	7.05528243550119
81	C15	R1	7.3037807481771
81	C11	R1	7.04439411935845
81	C16	R1	7.21916852046216
81	C8	R1	7.27612440527424
81	C20	R1	7.25738784269265
81	C7	R1	7.19967234483636
82	C23	R1	7.23840473932508
82	C17	R1	7.16992500144231
82	C12	R1	7.40087943628218
82	C10	R1	7.38370429247405
82	C3	R1	7.09803208296053
82	C14	R1	7.12928301694497
82	C5	R1	7.36632221424582
82	C24	R1	7.16992500144231
82	C6	R1	7.24792751344359
82	C21	R1	7.2667865406949
82	C19	R1	7.03342300153745
82	C1	R1	7.21916852046216
82	C22	R1	7.5077946401987
82	C13	R1	7.48381577726426
82	C18	R1	7.40087943628218
82	C11	R1	7.467605550083
82	C16	R1	7.24792751344359
82	C8	R1	7.10852445677817
82	C20	R1	7.18982455888002
82	C7	R1	7.32192809488736
83	C23	R1	7.02236781302845
83	C17	R1	7.18982455888002
83	C10	R1	7.24792751344359
83	C3	R1	6.98868468677217
83	C14	R1	7.08746284125034
83	C5	R1	7.24792751344359
83	C9	R1	7.18982455888002
83	C6	R1	7.08746284125034
83	C21	R1	7.45121111183233
83	C19	R1	7.09803208296053
83	C1	R1	7.09803208296053
83	C22	R1	7.4093909361377
83	C4	R1	7.04439411935845
83	C13	R1	7.39231742277876
83	C18	R1	7.03342300153745
83	C11	R1	7.06608919045777
83	C16	R1	7.467605550083
83	C8	R1	7.2667865406949
83	C20	R1	7.24792751344359
83	C7	R1	7.23840473932508
84	C23	R1	7.31288295528436
84	C17	R1	7.2667865406949
84	C12	R1	7.31288295528436
84	C3	R1	7.4757334309664
84	C5	R1	7.37503943134692
84	C9	R1	7.13955135239879
84	C24	R1	7.35755200461808
84	C6	R1	7.10852445677817
84	C21	R1	7.22881869049588
84	C19	R1	7.11894107272351
84	C1	R1	7.52356195605701
84	C22	R1	7.06608919045777
84	C4	R1	6.93073733756289
84	C13	R1	7.34872815423108
84	C18	R1	7.13955135239879
84	C15	R1	7.09803208296053
84	C11	R1	7.06608919045777
84	C16	R1	7.08746284125034
84	C8	R1	7.15987133677839
84	C20	R1	7.5077946401987
84	C7	R1	7.32192809488736
85	C23	R1	7.3037807481771
85	C17	R1	7.25738784269265
85	C12	R1	7.33091687811462
85	C10	R1	7.16992500144231
85	C3	R1	7.18982455888002
85	C14	R1	7.38370429247405
85	C5	R1	7.53915881110803
85	C9	R1	7.38370429247405
85	C24	R1	7.24792751344359
85	C6	R1	7.20945336562895
85	C21	R1	7.31288295528436
85	C19	R1	7.28540221886225
85	C1	R1	7.3037807481771
85	C4	R1	7.3037807481771
85	C13	R1	7.4093909361377
85	C18	R1	7.33985000288462
85	C15	R1	7.24792751344359
85	C11	R1	7.05528243550119
85	C16	R1	7.04439411935845
85	C8	R1	7.33985000288462
85	C20	R1	7.27612440527424
85	C7	R1	7.44294349584873
86	C23	R1	7.52356195605701
86	C3	R1	7.49185309632967
86	C14	R1	7.25738784269265
86	C5	R1	7.17990909001493
86	C9	R1	7.54689445988764
86	C24	R1	7.5077946401987
86	C6	R1	7.45121111183233
86	C21	R1	7.09803208296053
86	C1	R1	7.27612440527424
86	C22	R1	7.33985000288462
86	C4	R1	7.08746284125034
86	C13	R1	7.32192809488736
86	C18	R1	7.17990909001493
86	C15	R1	7.2667865406949
86	C11	R1	7.19967234483636
86	C16	R1	7.4093909361377
86	C8	R1	7.29462074889163
86	C20	R1	7.40087943628218
86	C7	R1	6.90689059560852
87	C23	R1	7.10852445677817
87	C17	R1	7.27612440527424
87	C12	R1	7.05528243550119
87	C10	R1	7
87	C3	R1	7
87	C14	R1	7.21916852046216
87	C5	R1	7.15987133677839
87	C9	R1	7.39231742277876
87	C24	R1	7.13955135239879
87	C6	R1	7.34872815423108
87	C21	R1	7.04439411935845
87	C19	R1	7.06608919045777
87	C1	R1	7.32192809488736
87	C22	R1	7.40087943628218
87	C4	R1	7.4093909361377
87	C13	R1	7.38370429247405
87	C18	R1	7.51569983828404
87	C15	R1	7.4594316186373
87	C11	R1	7.74146698640115
87	C16	R1	6.98868468677217
87	C8	R1	7.21916852046216
87	C20	R1	7.08746284125034
87	C7	R1	7.4093909361377
88	C23	R1	7.57742882803575
88	C17	R1	7.11894107272351
88	C12	R1	7.18982455888002
88	C10	R1	7.3037807481771
88	C3	R1	7.44294349584873
88	C14	R1	7.35755200461808
88	C5	R1	7.63662462054365
88	C9	R1	6.95419631038687
88	C24	R1	7.16992500144231
88	C6	R1	7.28540221886225
88	C21	R1	6.82017896241519
88	C19	R1	7.29462074889163
88	C1	R1	7.5077946401987
88	C22	R1	7.43462822763672
88	C4	R1	7.32192809488736
88	C13	R1	7.22881869049588
88	C18	R1	7.22881869049588
88	C11	R1	7.32192809488736
88	C16	R1	7.31288295528436
88	C8	R1	7.40087943628218
88	C20	R1	7.03342300153745
88	C7	R1	7.14974711950468
89	C23	R1	7.10852445677817
89	C17	R1	6.8703647195834
89	C12	R1	7.11894107272351
89	C10	R1	7.14974711950468
89	C3	R1	7.31288295528436
89	C14	R1	7.12928301694497
89	C5	R1	6.91886323727459
89	C9	R1	7.14974711950468
89	C6	R1	7.27612440527424
89	C21	R1	7.23840473932508
89	C19	R1	7.03342300153745
89	C1	R1	7.33985000288462
89	C22	R1	7.4594316186373
89	C4	R1	7.33985000288462
89	C13	R1	7.40087943628218
89	C15	R1	7.03342300153745
89	C11	R1	7.17990909001493
89	C16	R1	7.21916852046216
89	C8	R1	7.32192809488736
89	C20	R1	7.36632221424582
89	C7	R1	7.4178525148859
90	C23	R1	7.28540221886225
90	C17	R1	7.37503943134692
90	C12	R1	7.22881869049588
90	C10	R1	7.27612440527424
90	C3	R1	7.21916852046216
90	C14	R1	7.11894107272351
90	C5	R1	7.24792751344359
90	C9	R1	7.49185309632967
90	C24	R1	7.4178525148859
90	C6	R1	7.2667865406949
90	C21	R1	7.05528243550119
90	C19	R1	7.06608919045777
90	C1	R1	7.37503943134692
90	C22	R1	7.08746284125034
90	C4	R1	7.29462074889163
90	C13	R1	7
90	C18	R1	6.90689059560852
90	C15	R1	7.25738784269265
90	C11	R1	7.06608919045777
90	C16	R1	6.89481776330794
90	C8	R1	7.54689445988764
90	C7	R1	7.4093909361377
91	C23	R1	7.23840473932508
91	C17	R1	7.14974711950468
91	C12	R1	7.18982455888002
91	C3	R1	7.43462822763672
91	C14	R1	7.03342300153745
91	C5	R1	7.2667865406949
91	C9	R1	7.21916852046216
91	C24	R1	7.08746284125034
91	C6	R1	7.19967234483636
91	C21	R1	7.23840473932508
91	C19	R1	7.08746284125034
91	C1	R1	7.16992500144231
91	C22	R1	7.2667865406949
91	C4	R1	7.36632221424582
91	C13	R1	7.32192809488736
91	C18	R1	7.40087943628218
91	C15	R1	7.09803208296053
91	C11	R1	7.57742882803575
91	C16	R1	7.29462074889163
91	C8	R1	7.60733031374961
91	C20	R1	7.07681559705083
91	C7	R1	7.08746284125034
92	C23	R1	7.06608919045777
92	C17	R1	7.17990909001493
92	C12	R1	7.4757334309664
92	C10	R1	7.19967234483636
92	C3	R1	7.13955135239879
92	C14	R1	7.15987133677839
92	C5	R1	7.02236781302845
92	C9	R1	7.10852445677817
92	C6	R1	7.25738784269265
92	C21	R1	7.45121111183233
92	C19	R1	7.23840473932508
92	C1	R1	7.17990909001493
92	C22	R1	7.09803208296053
92	C4	R1	7.29462074889163
92	C13	R1	6.78135971352466
92	C18	R1	7.11894107272351
92	C15	R1	7.22881869049588
92	C8	R1	7.34872815423108
92	C7	R1	7.11894107272351
93	C23	R1	7.17990909001493
93	C12	R1	7.35755200461808
93	C10	R1	7.24792751344359
93	C3	R1	7.17990909001493
93	C14	R1	7.4262647547021
93	C5	R1	7.4757334309664
93	C9	R1	7.17990909001493
93	C24	R1	7.31288295528436
93	C6	R1	6.96578428466209
93	C21	R1	7.13955135239879
93	C19	R1	7.43462822763672
93	C1	R1	7.48381577726426
93	C22	R1	7.03342300153745
93	C13	R1	7.4262647547021
93	C18	R1	7.22881869049588
93	C15	R1	6.8703647195834
93	C11	R1	7.16992500144231
93	C16	R1	6.93073733756289
93	C8	R1	7.24792751344359
93	C20	R1	7.31288295528436
93	C7	R1	7.49984588708321
94	C23	R1	7.25738784269265
94	C17	R1	7.3037807481771
94	C12	R1	7.13955135239879
94	C10	R1	7.36632221424582
94	C3	R1	7.59991284218713
94	C14	R1	7.21916852046216
94	C9	R1	6.94251450533924
94	C24	R1	7.25738784269265
94	C6	R1	7.15987133677839
94	C21	R1	7.16992500144231
94	C19	R1	7.08746284125034
94	C1	R1	7.03342300153745
94	C22	R1	7.52356195605701
94	C4	R1	7.33091687811462
94	C13	R1	7.09803208296053
94	C18	R1	7.20945336562895
94	C15	R1	7.16992500144231
94	C11	R1	7.18982455888002
94	C16	R1	7.19967234483636
94	C8	R1	7.03342300153745
94	C20	R1	7.04439411935845
94	C7	R1	7.31288295528436
95	C23	R1	7.37503943134692
95	C17	R1	7.12928301694497
95	C12	R1	7.38370429247405
95	C10	R1	7.44294349584873
95	C14	R1	7.4178525148859
95	C5	R1	7.29462074889163
95	C9	R1	7.09803208296053
95	C6	R1	7.44294349584873
95	C21	R1	7.2667865406949
95	C19	R1	7.24792751344359
95	C1	R1	7.08746284125034
95	C22	R1	7.39231742277876
95	C4	R1	7.06608919045777
95	C15	R1	7.27612440527424
95	C11	R1	7.17990909001493
95	C16	R1	7.19967234483636
95	C8	R1	7.13955135239879
95	C20	R1	7.22881869049588
95	C7	R1	6.98868468677217
96	C23	R1	7.49185309632967
96	C17	R1	7.27612440527424
96	C12	R1	7.17990909001493
96	C10	R1	7.19967234483636
96	C3	R1	7.37503943134692
96	C14	R1	7.11894107272351
96	C5	R1	7.4093909361377
96	C9	R1	7.467605550083
96	C24	R1	7.25738784269265
96	C6	R1	7.53138146051631
96	C21	R1	6.97727992349992
96	C19	R1	7.18982455888002
96	C1	R1	7.23840473932508
96	C4	R1	6.88264304936184
96	C13	R1	7.15987133677839
96	C18	R1	7.31288295528436
96	C15	R1	7.10852445677817
96	C11	R1	7.12928301694497
96	C16	R1	7.2667865406949
96	C8	R1	7.15987133677839
96	C7	R1	7.14974711950468
97	C23	R1	6.96578428466209
97	C12	R1	7.31288295528436
97	C10	R1	7.25738784269265
97	C3	R1	7.35755200461808
97	C14	R1	7.02236781302845
97	C5	R1	7.34872815423108
97	C9	R1	7.467605550083
97	C24	R1	7.10852445677817
97	C6	R1	7.01122725542325
97	C21	R1	7.60733031374961
97	C19	R1	7.33985000288462
97	C1	R1	7.24792751344359
[truncated: 14,571 more rows]
