# Supplementary material for: Stochastic modelling of single-cell gene expression adaptation reveals non-genomic contribution to evolution of tumor subclones
Source: bioRxiv. 2024 Apr 20:2024.04.17.588869. Preprint. [Version 1] doi: 10.1101/2024.04.17.588869 (PMC11071284; doi:10.1101/2024.04.17.588869)
Supplement: Supplement 2 [file media-2.zip › Supplementary Files/Simulated Data/Adaptive_Simulation/tr_1.02_sq_1.5_r_100_a_8.csv]

gene	species	replicate	exprval
1	C23	R1	7.36632221424582
1	C17	R1	7.01122725542325
1	C12	R1	7.23840473932508
1	C10	R1	7.11894107272351
1	C3	R1	7.53915881110803
1	C14	R1	7.10852445677817
1	C5	R1	7.25738784269265
1	C9	R1	6.96578428466209
1	C24	R1	7.45121111183233
1	C6	R1	7.19967234483636
1	C21	R1	7.4178525148859
1	C19	R1	7.3037807481771
1	C1	R1	7.4178525148859
1	C22	R1	7.20945336562895
1	C4	R1	6.97727992349992
1	C18	R1	7.28540221886225
1	C15	R1	7.49185309632967
1	C11	R1	7.32192809488736
1	C16	R1	7.35755200461808
1	C8	R1	6.94251450533924
1	C20	R1	7.02236781302845
1	C7	R1	7.27612440527424
2	C23	R1	7.18982455888002
2	C17	R1	7.45121111183233
2	C12	R1	7.4178525148859
2	C10	R1	6.94251450533924
2	C3	R1	7.37503943134692
2	C14	R1	7.23840473932508
2	C5	R1	6.82017896241519
2	C24	R1	7.27612440527424
2	C6	R1	7.21916852046216
2	C19	R1	7.25738784269265
2	C1	R1	7.52356195605701
2	C22	R1	7.24792751344359
2	C4	R1	7.39231742277876
2	C13	R1	6.93073733756289
2	C18	R1	7.25738784269265
2	C15	R1	6.94251450533924
2	C11	R1	6.97727992349992
2	C16	R1	7.13955135239879
2	C8	R1	7.49185309632967
2	C7	R1	7.31288295528436
3	C23	R1	7.4262647547021
3	C17	R1	6.91886323727459
3	C12	R1	7.31288295528436
3	C10	R1	7.15987133677839
3	C3	R1	6.97727992349992
3	C14	R1	7.2667865406949
3	C5	R1	6.89481776330794
3	C9	R1	7.04439411935845
3	C24	R1	7.54689445988764
3	C6	R1	7.33091687811462
3	C21	R1	7.06608919045777
3	C19	R1	7.39231742277876
3	C1	R1	7.27612440527424
3	C22	R1	6.88264304936184
3	C4	R1	7.33091687811462
3	C13	R1	7.18982455888002
3	C18	R1	7.32192809488736
3	C11	R1	7.19967234483636
3	C16	R1	7.27612440527424
3	C8	R1	7.07681559705083
3	C7	R1	6.85798099512757
4	C23	R1	7.59991284218713
4	C17	R1	7.2667865406949
4	C12	R1	7
4	C10	R1	7.18982455888002
4	C3	R1	7.14974711950468
4	C14	R1	7.10852445677817
4	C5	R1	7.2667865406949
4	C9	R1	7.49185309632967
4	C24	R1	7.34872815423108
4	C6	R1	7.37503943134692
4	C21	R1	7.32192809488736
4	C19	R1	7.27612440527424
4	C1	R1	7.31288295528436
4	C22	R1	7.04439411935845
4	C4	R1	6.97727992349992
4	C13	R1	7.27612440527424
4	C18	R1	7.14974711950468
4	C15	R1	7.24792751344359
4	C11	R1	7.36632221424582
4	C16	R1	6.88264304936184
4	C8	R1	7.24792751344359
4	C20	R1	7.15987133677839
4	C7	R1	7.62205181945638
5	C23	R1	7.4262647547021
5	C17	R1	7.28540221886225
5	C12	R1	7.22881869049588
5	C10	R1	7.10852445677817
5	C3	R1	6.84549005094437
5	C14	R1	7.32192809488736
5	C5	R1	7.08746284125034
5	C9	R1	7.4093909361377
5	C24	R1	7.23840473932508
5	C6	R1	7.18982455888002
5	C21	R1	6.94251450533924
5	C1	R1	7.18982455888002
5	C22	R1	6.82017896241519
5	C4	R1	7.33985000288462
5	C18	R1	7.05528243550119
5	C15	R1	6.97727992349992
5	C11	R1	7.11894107272351
5	C16	R1	7.32192809488736
5	C8	R1	7.62205181945638
5	C20	R1	7.36632221424582
6	C23	R1	7.34872815423108
6	C17	R1	7.23840473932508
6	C12	R1	7.2667865406949
6	C10	R1	7.12928301694497
6	C3	R1	7.09803208296053
6	C14	R1	7.19967234483636
6	C5	R1	7.4594316186373
6	C9	R1	7.08746284125034
6	C24	R1	7.37503943134692
6	C6	R1	7.08746284125034
6	C19	R1	7.23840473932508
6	C4	R1	7.13955135239879
6	C13	R1	7.23840473932508
6	C18	R1	7.03342300153745
6	C15	R1	7.11894107272351
6	C11	R1	7.39231742277876
6	C16	R1	6.84549005094437
6	C8	R1	7.38370429247405
6	C20	R1	7.64385618977472
6	C7	R1	7.44294349584873
7	C23	R1	7.23840473932508
7	C17	R1	7.24792751344359
7	C12	R1	7.24792751344359
7	C10	R1	7.4178525148859
7	C3	R1	7.52356195605701
7	C14	R1	7.65105169117893
7	C5	R1	7.06608919045777
7	C9	R1	7.18982455888002
7	C24	R1	7.11894107272351
7	C6	R1	7.4093909361377
7	C21	R1	7.06608919045777
7	C19	R1	6.88264304936184
7	C22	R1	7.01122725542325
7	C4	R1	7.23840473932508
7	C13	R1	7.13955135239879
7	C18	R1	7.24792751344359
7	C15	R1	7.3037807481771
7	C11	R1	7.13955135239879
7	C16	R1	7.28540221886225
7	C8	R1	7.29462074889163
7	C20	R1	7.10852445677817
7	C7	R1	7.4178525148859
8	C23	R1	7.27612440527424
8	C17	R1	7.23840473932508
8	C12	R1	7.4262647547021
8	C10	R1	7.18982455888002
8	C3	R1	7.29462074889163
8	C14	R1	7.20945336562895
8	C5	R1	7.04439411935845
8	C9	R1	7.11894107272351
8	C24	R1	7.13955135239879
8	C6	R1	7.17990909001493
8	C21	R1	6.96578428466209
8	C19	R1	7.5077946401987
8	C1	R1	7.10852445677817
8	C22	R1	7.14974711950468
8	C4	R1	6.82017896241519
8	C13	R1	7.18982455888002
8	C18	R1	7.32192809488736
8	C15	R1	7.2667865406949
8	C11	R1	7.15987133677839
8	C16	R1	7.49984588708321
8	C8	R1	7.18982455888002
8	C20	R1	7.05528243550119
8	C7	R1	7.24792751344359
9	C23	R1	7.4262647547021
9	C12	R1	6.95419631038687
9	C14	R1	6.52356195605701
9	C9	R1	7.25738784269265
9	C24	R1	7.4178525148859
9	C6	R1	7.25738784269265
9	C21	R1	7.39231742277876
9	C19	R1	7.27612440527424
9	C1	R1	7.3037807481771
9	C22	R1	7.27612440527424
9	C4	R1	6.94251450533924
9	C13	R1	7.25738784269265
9	C18	R1	7.01122725542325
9	C15	R1	7.25738784269265
9	C11	R1	7.28540221886225
9	C16	R1	7.06608919045777
9	C8	R1	7.33091687811462
9	C20	R1	7.22881869049588
9	C7	R1	7.33091687811462
10	C23	R1	7.35755200461808
10	C17	R1	7.27612440527424
10	C12	R1	7.40087943628218
10	C3	R1	7.3037807481771
10	C14	R1	7.34872815423108
10	C5	R1	7.36632221424582
10	C9	R1	7.09803208296053
10	C24	R1	7.11894107272351
10	C6	R1	7.4757334309664
10	C21	R1	7.25738784269265
10	C1	R1	7.38370429247405
10	C22	R1	7.02236781302845
10	C4	R1	7.37503943134692
10	C13	R1	7.27612440527424
10	C18	R1	7.20945336562895
10	C15	R1	7.32192809488736
10	C11	R1	6.94251450533924
10	C16	R1	7.2667865406949
10	C8	R1	7.4093909361377
10	C20	R1	7.60733031374961
10	C7	R1	7.4757334309664
11	C23	R1	7.02236781302845
11	C17	R1	7.25738784269265
11	C12	R1	7.74819284958946
11	C14	R1	7.43462822763672
11	C5	R1	7.07681559705083
11	C6	R1	7.38370429247405
11	C21	R1	6.91886323727459
11	C19	R1	7.13955135239879
11	C1	R1	7.16992500144231
11	C22	R1	6.95419631038687
11	C4	R1	7.32192809488736
11	C15	R1	7.22881869049588
11	C11	R1	7.5077946401987
11	C16	R1	7.33985000288462
11	C8	R1	7.33985000288462
11	C7	R1	7.13955135239879
12	C23	R1	7.38370429247405
12	C17	R1	7.34872815423108
12	C12	R1	7.29462074889163
12	C3	R1	7.20945336562895
12	C14	R1	7.17990909001493
12	C5	R1	7.66533591718518
12	C9	R1	7.4178525148859
12	C24	R1	7.37503943134692
12	C6	R1	7.3037807481771
12	C21	R1	7.34872815423108
12	C19	R1	7.25738784269265
12	C1	R1	7.21916852046216
12	C22	R1	7.10852445677817
12	C18	R1	7.28540221886225
12	C15	R1	7.08746284125034
12	C11	R1	6.94251450533924
12	C16	R1	6.82017896241519
12	C8	R1	7.27612440527424
12	C20	R1	7.32192809488736
12	C7	R1	7.19967234483636
13	C23	R1	7.28540221886225
13	C17	R1	7.18982455888002
13	C12	R1	7.03342300153745
13	C10	R1	7.25738784269265
13	C3	R1	7.27612440527424
13	C14	R1	7.52356195605701
13	C5	R1	7.03342300153745
13	C9	R1	7.33985000288462
13	C6	R1	6.93073733756289
13	C21	R1	7.05528243550119
13	C19	R1	7.32192809488736
13	C1	R1	7.12928301694497
13	C22	R1	7.467605550083
13	C4	R1	7.38370429247405
13	C13	R1	7.03342300153745
13	C18	R1	7.2667865406949
13	C15	R1	7.4178525148859
13	C11	R1	7.08746284125034
13	C16	R1	6.83289001416474
13	C8	R1	7.4594316186373
13	C20	R1	6.95419631038687
13	C7	R1	7.34872815423108
14	C23	R1	7.19967234483636
14	C17	R1	7.13955135239879
14	C12	R1	7.5077946401987
14	C10	R1	7.33091687811462
14	C3	R1	7.05528243550119
14	C14	R1	7.10852445677817
14	C5	R1	7.11894107272351
14	C9	R1	7.33985000288462
14	C24	R1	7.34872815423108
14	C6	R1	7.38370429247405
14	C19	R1	7.467605550083
14	C1	R1	7.49185309632967
14	C22	R1	7.24792751344359
14	C4	R1	7.24792751344359
14	C13	R1	7.32192809488736
14	C18	R1	7.24792751344359
14	C15	R1	7.39231742277876
14	C11	R1	7.3037807481771
14	C16	R1	7.11894107272351
14	C8	R1	7.19967234483636
14	C20	R1	7.21916852046216
14	C7	R1	7.06608919045777
15	C23	R1	7.3037807481771
15	C17	R1	7.33985000288462
15	C10	R1	6.7279204545632
15	C3	R1	7.10852445677817
15	C14	R1	7.34872815423108
15	C5	R1	7.09803208296053
15	C9	R1	7.21916852046216
15	C24	R1	7.13955135239879
15	C6	R1	6.88264304936184
15	C19	R1	7.49984588708321
15	C1	R1	7.16992500144231
15	C22	R1	7.467605550083
15	C4	R1	7.5077946401987
15	C13	R1	6.88264304936184
15	C18	R1	7
15	C15	R1	7.09803208296053
15	C11	R1	7.49185309632967
15	C16	R1	7.20945336562895
15	C8	R1	6.89481776330794
15	C20	R1	7.40087943628218
15	C7	R1	7.10852445677817
16	C23	R1	7.09803208296053
16	C17	R1	7.32192809488736
16	C12	R1	6.8073549220576
16	C10	R1	7.43462822763672
16	C3	R1	7.43462822763672
16	C14	R1	7.2667865406949
16	C5	R1	7.3037807481771
16	C9	R1	6.96578428466209
16	C24	R1	6.79441586635011
16	C6	R1	7.08746284125034
16	C21	R1	7.09803208296053
16	C19	R1	7.24792751344359
16	C1	R1	7.24792751344359
16	C4	R1	7.25738784269265
16	C13	R1	7.22881869049588
16	C18	R1	7
16	C11	R1	6.94251450533924
16	C16	R1	7.52356195605701
16	C8	R1	7.33091687811462
16	C20	R1	7.38370429247405
17	C23	R1	7.25738784269265
17	C17	R1	7.24792751344359
17	C12	R1	7.40087943628218
17	C10	R1	7.09803208296053
17	C3	R1	7.39231742277876
17	C14	R1	7.3037807481771
17	C5	R1	6.88264304936184
17	C9	R1	7.08746284125034
17	C24	R1	7.33985000288462
17	C6	R1	7.12928301694497
17	C21	R1	7.54689445988764
17	C19	R1	7.49984588708321
17	C1	R1	7.33091687811462
17	C22	R1	7.49984588708321
17	C4	R1	7.467605550083
17	C13	R1	7.35755200461808
17	C18	R1	6.68650052718322
17	C15	R1	6.93073733756289
17	C11	R1	7.16992500144231
17	C8	R1	7.60733031374961
17	C20	R1	7.39231742277876
17	C7	R1	7.12928301694497
18	C23	R1	7.36632221424582
18	C17	R1	7.06608919045777
18	C12	R1	7.18982455888002
18	C10	R1	7.31288295528436
18	C3	R1	7.53915881110803
18	C14	R1	7.14974711950468
18	C5	R1	7.33091687811462
18	C9	R1	7.39231742277876
18	C24	R1	7.25738784269265
18	C6	R1	7.65105169117893
18	C21	R1	7.12928301694497
18	C19	R1	7.31288295528436
18	C1	R1	7.28540221886225
18	C22	R1	7.25738784269265
18	C4	R1	7.34872815423108
18	C13	R1	7.40087943628218
18	C18	R1	7.34872815423108
18	C15	R1	7.22881869049588
18	C11	R1	7.31288295528436
18	C16	R1	7
18	C20	R1	7.4594316186373
18	C7	R1	7.70043971814109
19	C23	R1	7.34872815423108
19	C17	R1	7.2667865406949
19	C12	R1	7.13955135239879
19	C10	R1	7.11894107272351
19	C3	R1	7.33091687811462
19	C5	R1	7.4594316186373
19	C9	R1	7.16992500144231
19	C24	R1	7.12928301694497
19	C6	R1	7.40087943628218
19	C21	R1	7.18982455888002
19	C19	R1	7.22881869049588
19	C22	R1	7.09803208296053
19	C4	R1	7.39231742277876
19	C13	R1	7.3037807481771
19	C18	R1	7.3037807481771
19	C15	R1	7.12928301694497
19	C11	R1	7.12928301694497
19	C16	R1	7.35755200461808
19	C8	R1	7.33091687811462
19	C20	R1	7.17990909001493
19	C7	R1	7.38370429247405
20	C17	R1	7.12928301694497
20	C12	R1	7.34872815423108
20	C10	R1	7.02236781302845
20	C3	R1	7.23840473932508
20	C14	R1	7.05528243550119
20	C5	R1	7.4757334309664
20	C9	R1	7.6724253419715
20	C24	R1	7.4093909361377
20	C6	R1	7.45121111183233
20	C21	R1	7.2667865406949
20	C19	R1	7.21916852046216
20	C1	R1	7.03342300153745
20	C22	R1	7.09803208296053
20	C4	R1	7.11894107272351
20	C13	R1	7.54689445988764
20	C18	R1	7.14974711950468
20	C15	R1	7.2667865406949
20	C11	R1	7.52356195605701
20	C16	R1	7.19967234483636
20	C8	R1	7.08746284125034
20	C20	R1	6.85798099512757
20	C7	R1	7.03342300153745
21	C23	R1	7.08746284125034
21	C17	R1	6.84549005094437
21	C12	R1	7.4594316186373
21	C10	R1	7.52356195605701
21	C3	R1	7.15987133677839
21	C5	R1	7.59245703726808
21	C9	R1	6.82017896241519
21	C6	R1	7.31288295528436
21	C21	R1	7.12928301694497
21	C19	R1	7.33985000288462
21	C1	R1	7.3037807481771
21	C22	R1	7.29462074889163
21	C4	R1	7.22881869049588
21	C13	R1	7.14974711950468
21	C18	R1	7.04439411935845
21	C15	R1	7.25738784269265
21	C11	R1	7.32192809488736
21	C16	R1	6.82017896241519
21	C8	R1	7.17990909001493
21	C20	R1	7.02236781302845
22	C23	R1	7.24792751344359
22	C17	R1	7.36632221424582
22	C10	R1	7.3037807481771
22	C3	R1	7.25738784269265
22	C14	R1	7.3037807481771
22	C5	R1	7.38370429247405
22	C24	R1	7.04439411935845
22	C6	R1	6.88264304936184
22	C19	R1	7.09803208296053
22	C1	R1	7.4093909361377
22	C22	R1	7.33091687811462
22	C4	R1	6.98868468677217
22	C13	R1	7.40087943628218
22	C18	R1	7.08746284125034
22	C15	R1	7.44294349584873
22	C11	R1	7.35755200461808
22	C16	R1	7.51569983828404
22	C7	R1	7.35755200461808
23	C23	R1	7.45121111183233
23	C12	R1	7.24792751344359
23	C10	R1	7.20945336562895
23	C3	R1	7.32192809488736
23	C14	R1	7.09803208296053
23	C5	R1	6.91886323727459
23	C9	R1	7.10852445677817
23	C24	R1	7.12928301694497
23	C6	R1	7.03342300153745
23	C21	R1	7.44294349584873
23	C19	R1	7.38370429247405
23	C1	R1	7.13955135239879
23	C22	R1	7.48381577726426
23	C4	R1	6.98868468677217
23	C13	R1	6.96578428466209
23	C18	R1	7.08746284125034
23	C15	R1	7.33985000288462
23	C11	R1	7.2667865406949
23	C16	R1	7.29462074889163
23	C8	R1	7.01122725542325
23	C20	R1	7.24792751344359
23	C7	R1	7.17990909001493
24	C23	R1	7.35755200461808
24	C17	R1	7.27612440527424
24	C12	R1	7.15987133677839
24	C10	R1	7.13955135239879
24	C3	R1	7.16992500144231
24	C14	R1	7.31288295528436
24	C5	R1	7.5077946401987
24	C9	R1	7.22881869049588
24	C24	R1	7.22881869049588
24	C6	R1	7.37503943134692
24	C21	R1	6.89481776330794
24	C19	R1	7.13955135239879
24	C1	R1	7.17990909001493
24	C22	R1	7.4178525148859
24	C13	R1	7.37503943134692
24	C18	R1	6.98868468677217
24	C15	R1	7.40087943628218
24	C11	R1	7.33091687811462
24	C16	R1	6.78135971352466
24	C8	R1	7.4178525148859
24	C20	R1	7.04439411935845
24	C7	R1	7.10852445677817
25	C23	R1	7.09803208296053
25	C17	R1	7.23840473932508
25	C12	R1	7.18982455888002
25	C10	R1	7.13955135239879
25	C3	R1	7.39231742277876
25	C5	R1	7.4757334309664
25	C24	R1	7.43462822763672
25	C6	R1	6.97727992349992
25	C21	R1	7.61470984411521
25	C19	R1	7.4178525148859
25	C1	R1	7.06608919045777
25	C22	R1	7.3037807481771
25	C4	R1	7.15987133677839
25	C13	R1	7.02236781302845
25	C18	R1	7.27612440527424
25	C15	R1	7.43462822763672
25	C11	R1	7.18982455888002
25	C16	R1	7.35755200461808
25	C8	R1	7.33091687811462
25	C20	R1	7.24792751344359
25	C7	R1	6.89481776330794
26	C23	R1	7.07681559705083
26	C17	R1	7.52356195605701
26	C12	R1	7.25738784269265
26	C10	R1	7.10852445677817
26	C3	R1	6.96578428466209
26	C14	R1	7.19967234483636
26	C5	R1	7.25738784269265
26	C9	R1	7.38370429247405
26	C24	R1	7.52356195605701
26	C6	R1	7.34872815423108
26	C21	R1	7.08746284125034
26	C19	R1	7.53915881110803
26	C1	R1	7.01122725542325
26	C22	R1	7.67948009950545
26	C13	R1	7.14974711950468
26	C18	R1	7.28540221886225
26	C15	R1	6.91886323727459
26	C11	R1	7.19967234483636
26	C16	R1	6.96578428466209
26	C8	R1	7.16992500144231
26	C20	R1	7.16992500144231
26	C7	R1	7.467605550083
27	C23	R1	7.49185309632967
27	C17	R1	7.17990909001493
27	C12	R1	6.89481776330794
27	C10	R1	6.97727992349992
27	C3	R1	6.97727992349992
27	C14	R1	7.14974711950468
27	C5	R1	7.24792751344359
27	C24	R1	7.10852445677817
27	C6	R1	7.18982455888002
27	C21	R1	7.22881869049588
27	C19	R1	7.4093909361377
27	C1	R1	7.2667865406949
27	C22	R1	7.13955135239879
27	C4	R1	7.20945336562895
27	C18	R1	7.52356195605701
27	C15	R1	7.3037807481771
27	C11	R1	6.90689059560852
27	C16	R1	7.09803208296053
27	C8	R1	7.14974711950468
27	C7	R1	7.11894107272351
28	C23	R1	7.07681559705083
28	C17	R1	7.22881869049588
28	C10	R1	7.25738784269265
28	C3	R1	7.21916852046216
28	C14	R1	7.52356195605701
28	C9	R1	6.74146698640115
28	C24	R1	7.13955135239879
28	C6	R1	7.05528243550119
28	C21	R1	7.37503943134692
28	C19	R1	7.39231742277876
28	C1	R1	7.08746284125034
28	C4	R1	6.91886323727459
28	C18	R1	7.15987133677839
28	C15	R1	7
28	C11	R1	7.06608919045777
28	C16	R1	7.14974711950468
28	C8	R1	7.5077946401987
28	C20	R1	7.11894107272351
29	C23	R1	7.05528243550119
29	C17	R1	7.33985000288462
29	C12	R1	7.01122725542325
29	C10	R1	7.05528243550119
29	C3	R1	7
29	C14	R1	7.19967234483636
29	C5	R1	7.10852445677817
29	C9	R1	7.10852445677817
29	C6	R1	7.06608919045777
29	C21	R1	6.96578428466209
29	C19	R1	7.23840473932508
29	C1	R1	7.33985000288462
29	C22	R1	7.2667865406949
29	C4	R1	6.97727992349992
29	C13	R1	7.21916852046216
29	C18	R1	7.35755200461808
29	C15	R1	6.8703647195834
29	C16	R1	7.22881869049588
29	C8	R1	7.40087943628218
29	C20	R1	7.09803208296053
29	C7	R1	7.09803208296053
30	C17	R1	7.22881869049588
30	C12	R1	7.33985000288462
30	C10	R1	7.01122725542325
30	C3	R1	7.25738784269265
30	C14	R1	7.59245703726808
30	C5	R1	7.35755200461808
30	C9	R1	7.27612440527424
30	C24	R1	7.36632221424582
30	C6	R1	7.32192809488736
30	C21	R1	7.38370429247405
30	C19	R1	7.19967234483636
30	C1	R1	7.31288295528436
30	C22	R1	7.27612440527424
30	C4	R1	7.24792751344359
30	C13	R1	6.6724253419715
30	C18	R1	7.32192809488736
30	C15	R1	7.25738784269265
30	C11	R1	7.28540221886225
30	C16	R1	6.98868468677217
30	C8	R1	7.04439411935845
30	C20	R1	7.08746284125034
30	C7	R1	7.44294349584873
31	C23	R1	7.40087943628218
31	C17	R1	7.25738784269265
31	C10	R1	7.23840473932508
31	C14	R1	6.88264304936184
31	C5	R1	7.60733031374961
31	C24	R1	7.38370429247405
31	C6	R1	7.68650052718322
31	C21	R1	7.17990909001493
31	C19	R1	7.17990909001493
31	C4	R1	7.08746284125034
31	C13	R1	7.36632221424582
31	C18	R1	7.21916852046216
31	C15	R1	7.25738784269265
31	C11	R1	7.27612440527424
31	C16	R1	7.32192809488736
31	C8	R1	7.19967234483636
31	C20	R1	7.23840473932508
31	C7	R1	7.22881869049588
32	C23	R1	7.17990909001493
32	C17	R1	7.49185309632967
32	C12	R1	7.4262647547021
32	C10	R1	7.10852445677817
32	C3	R1	7.35755200461808
32	C14	R1	7.33985000288462
32	C9	R1	6.90689059560852
32	C24	R1	7.05528243550119
32	C6	R1	7.4093909361377
32	C19	R1	7.2667865406949
32	C1	R1	7.19967234483636
32	C22	R1	7.15987133677839
32	C4	R1	7.3037807481771
32	C13	R1	7.07681559705083
32	C18	R1	7.21916852046216
32	C15	R1	6.70043971814109
32	C11	R1	7.45121111183233
32	C16	R1	7.20945336562895
32	C8	R1	7.53138146051631
32	C20	R1	7.15987133677839
32	C7	R1	7.13955135239879
33	C23	R1	7.20945336562895
33	C17	R1	6.89481776330794
33	C12	R1	7.08746284125034
33	C10	R1	7.19967234483636
33	C3	R1	7.11894107272351
33	C14	R1	7.14974711950468
33	C5	R1	7.37503943134692
33	C9	R1	7.27612440527424
33	C24	R1	7.19967234483636
33	C6	R1	7.16992500144231
33	C21	R1	7.40087943628218
33	C19	R1	7.11894107272351
33	C1	R1	7.03342300153745
33	C22	R1	6.74146698640115
33	C4	R1	7.67948009950545
33	C13	R1	7.17990909001493
33	C18	R1	7.28540221886225
33	C15	R1	7.33091687811462
33	C11	R1	7.13955135239879
33	C16	R1	7.14974711950468
33	C8	R1	7.29462074889163
33	C20	R1	6.83289001416474
33	C7	R1	7.49185309632967
34	C23	R1	7.27612440527424
34	C17	R1	7.07681559705083
34	C12	R1	7.28540221886225
34	C10	R1	7.34872815423108
34	C3	R1	7.37503943134692
34	C14	R1	7.15987133677839
34	C5	R1	7.4093909361377
34	C9	R1	6.94251450533924
34	C24	R1	7.32192809488736
34	C6	R1	7.29462074889163
34	C21	R1	7.09803208296053
34	C19	R1	7.16992500144231
34	C1	R1	7.18982455888002
34	C22	R1	7.48381577726426
34	C4	R1	7.08746284125034
34	C13	R1	7.24792751344359
34	C18	R1	7.22881869049588
34	C15	R1	7.22881869049588
34	C11	R1	6.84549005094437
34	C16	R1	7.25738784269265
34	C8	R1	7.25738784269265
34	C20	R1	7.53915881110803
34	C7	R1	6.97727992349992
35	C23	R1	7.22881869049588
35	C17	R1	7.21916852046216
35	C12	R1	7.02236781302845
35	C3	R1	7.05528243550119
35	C14	R1	7.12928301694497
35	C5	R1	7.09803208296053
35	C9	R1	7.17990909001493
35	C24	R1	7.45121111183233
35	C6	R1	7.18982455888002
35	C21	R1	7.37503943134692
35	C19	R1	7.12928301694497
35	C1	R1	7.2667865406949
35	C4	R1	7.12928301694497
35	C13	R1	7.52356195605701
35	C18	R1	7.16992500144231
35	C15	R1	7.70735913208088
35	C11	R1	6.98868468677217
35	C16	R1	7.19967234483636
35	C8	R1	7.31288295528436
35	C20	R1	7.11894107272351
35	C7	R1	7.08746284125034
36	C23	R1	7.35755200461808
36	C17	R1	7.45121111183233
36	C12	R1	7.36632221424582
36	C10	R1	7.09803208296053
36	C3	R1	6.94251450533924
36	C14	R1	7.20945336562895
36	C5	R1	7.17990909001493
36	C9	R1	7.25738784269265
36	C24	R1	7.05528243550119
36	C6	R1	7.2667865406949
36	C21	R1	7.33985000288462
36	C19	R1	6.85798099512757
36	C1	R1	7.33985000288462
36	C22	R1	7.4093909361377
36	C4	R1	7.29462074889163
36	C13	R1	7.467605550083
36	C18	R1	7.38370429247405
36	C15	R1	7.07681559705083
36	C11	R1	7.23840473932508
36	C16	R1	7.09803208296053
36	C8	R1	7.35755200461808
36	C20	R1	7.07681559705083
36	C7	R1	7.4093909361377
37	C23	R1	7.32192809488736
37	C17	R1	7.43462822763672
37	C12	R1	6.8703647195834
37	C10	R1	7.71424551766612
37	C3	R1	6.85798099512757
37	C14	R1	6.96578428466209
37	C5	R1	7.39231742277876
37	C9	R1	7.31288295528436
37	C24	R1	7.14974711950468
37	C21	R1	6.91886323727459
37	C19	R1	7.32192809488736
37	C1	R1	7.11894107272351
37	C22	R1	7.40087943628218
37	C4	R1	7.19967234483636
37	C13	R1	7.24792751344359
37	C18	R1	7.16992500144231
37	C15	R1	7.09803208296053
37	C11	R1	7.33091687811462
37	C16	R1	6.97727992349992
37	C8	R1	7.33985000288462
37	C20	R1	7.32192809488736
37	C7	R1	7.05528243550119
38	C10	R1	7.36632221424582
38	C3	R1	7.38370429247405
38	C14	R1	7.16992500144231
38	C5	R1	7.05528243550119
38	C9	R1	7.28540221886225
38	C24	R1	7.32192809488736
38	C6	R1	7.37503943134692
38	C21	R1	7.33091687811462
38	C19	R1	7.33091687811462
38	C1	R1	7.23840473932508
38	C22	R1	7.43462822763672
38	C4	R1	7.38370429247405
38	C13	R1	6.96578428466209
38	C18	R1	7.29462074889163
38	C15	R1	7.17990909001493
38	C11	R1	7.13955135239879
38	C16	R1	7.51569983828404
38	C8	R1	6.96578428466209
38	C20	R1	7.48381577726426
38	C7	R1	7.05528243550119
39	C23	R1	6.94251450533924
39	C17	R1	7.3037807481771
39	C12	R1	7.29462074889163
39	C10	R1	7.22881869049588
39	C3	R1	7.15987133677839
39	C14	R1	7.06608919045777
39	C5	R1	7.06608919045777
39	C9	R1	7.4178525148859
39	C24	R1	7.09803208296053
39	C6	R1	7.04439411935845
39	C21	R1	6.76818432477693
39	C1	R1	7.2667865406949
39	C22	R1	7.467605550083
39	C4	R1	7.13955135239879
39	C13	R1	7.28540221886225
39	C18	R1	7.33091687811462
39	C15	R1	7.20945336562895
39	C11	R1	7.23840473932508
39	C16	R1	7.22881869049588
39	C8	R1	7.33985000288462
39	C20	R1	7.02236781302845
39	C7	R1	7.09803208296053
40	C23	R1	6.74146698640115
40	C17	R1	7.23840473932508
40	C12	R1	7.15987133677839
40	C10	R1	7.2667865406949
40	C3	R1	7.03342300153745
40	C14	R1	7.4757334309664
40	C5	R1	7.17990909001493
40	C9	R1	7.12928301694497
40	C24	R1	7.28540221886225
40	C6	R1	7.15987133677839
40	C21	R1	6.82017896241519
40	C19	R1	7.2667865406949
40	C1	R1	7.06608919045777
40	C22	R1	7.45121111183233
40	C4	R1	7.02236781302845
40	C13	R1	7.31288295528436
40	C18	R1	7.33985000288462
40	C15	R1	7.21916852046216
40	C11	R1	7.24792751344359
40	C16	R1	7.01122725542325
40	C8	R1	7.48381577726426
40	C20	R1	6.85798099512757
40	C7	R1	7.49185309632967
41	C23	R1	7.45121111183233
41	C17	R1	7.18982455888002
41	C12	R1	7.29462074889163
41	C10	R1	7.32192809488736
41	C3	R1	7.28540221886225
41	C14	R1	7.27612440527424
41	C9	R1	7.4262647547021
41	C24	R1	7.19967234483636
41	C6	R1	7.07681559705083
41	C21	R1	7.03342300153745
41	C19	R1	6.91886323727459
41	C1	R1	7.16992500144231
41	C4	R1	7.07681559705083
41	C13	R1	7.13955135239879
41	C18	R1	7.17990909001493
41	C15	R1	7.07681559705083
41	C16	R1	7.2667865406949
41	C8	R1	7.57742882803575
41	C20	R1	7.33091687811462
41	C7	R1	7.24792751344359
42	C23	R1	7.14974711950468
42	C12	R1	7.56224242422107
42	C10	R1	7.09803208296053
42	C3	R1	7.62205181945638
42	C14	R1	7.05528243550119
42	C5	R1	7.12928301694497
42	C9	R1	7.01122725542325
42	C24	R1	7.35755200461808
42	C21	R1	7.29462074889163
42	C19	R1	7.25738784269265
42	C1	R1	7.02236781302845
42	C22	R1	7.28540221886225
42	C4	R1	6.97727992349992
42	C15	R1	7.49984588708321
42	C11	R1	7.28540221886225
42	C16	R1	7.31288295528436
42	C8	R1	7.04439411935845
42	C20	R1	7.32192809488736
42	C7	R1	7.74819284958946
43	C23	R1	7.45121111183233
43	C17	R1	7.05528243550119
43	C12	R1	7.28540221886225
43	C10	R1	7.3037807481771
43	C3	R1	7.33985000288462
43	C14	R1	7.37503943134692
43	C24	R1	7.36632221424582
43	C6	R1	6.89481776330794
43	C21	R1	7.20945336562895
43	C19	R1	7.13955135239879
43	C1	R1	7.11894107272351
43	C4	R1	7.16992500144231
43	C13	R1	7.29462074889163
43	C18	R1	7.43462822763672
43	C15	R1	7.16992500144231
43	C11	R1	7.24792751344359
43	C16	R1	7.33985000288462
43	C8	R1	7.27612440527424
43	C20	R1	7.40087943628218
43	C7	R1	7.4093909361377
44	C23	R1	7.56224242422107
44	C17	R1	7.31288295528436
44	C12	R1	7.05528243550119
44	C3	R1	7.19967234483636
44	C14	R1	7.62205181945638
44	C5	R1	7.4757334309664
44	C9	R1	7.35755200461808
44	C24	R1	7.20945336562895
44	C6	R1	7.05528243550119
44	C21	R1	7.22881869049588
44	C19	R1	7.43462822763672
44	C1	R1	7.37503943134692
44	C22	R1	7.5077946401987
44	C4	R1	7.28540221886225
44	C18	R1	7.24792751344359
44	C15	R1	7.06608919045777
44	C11	R1	7.44294349584873
44	C16	R1	6.84549005094437
44	C20	R1	7.12928301694497
44	C7	R1	7.15987133677839
45	C23	R1	7.20945336562895
45	C17	R1	7.20945336562895
45	C12	R1	7.53138146051631
45	C10	R1	7.23840473932508
45	C3	R1	7.07681559705083
45	C14	R1	7.28540221886225
45	C5	R1	7.29462074889163
45	C24	R1	7.2667865406949
45	C19	R1	7.21916852046216
45	C1	R1	7.27612440527424
45	C22	R1	7.4093909361377
45	C4	R1	7.4178525148859
45	C13	R1	7.14974711950468
45	C18	R1	7.15987133677839
45	C15	R1	7.2667865406949
45	C11	R1	7.27612440527424
45	C16	R1	7.38370429247405
45	C8	R1	7.07681559705083
45	C20	R1	7.33091687811462
45	C7	R1	7.4594316186373
46	C17	R1	6.95419631038687
46	C12	R1	7.20945336562895
46	C10	R1	7.43462822763672
46	C3	R1	7.45121111183233
46	C5	R1	7.09803208296053
46	C9	R1	7.44294349584873
46	C24	R1	7.24792751344359
46	C6	R1	7.07681559705083
46	C21	R1	7.33091687811462
46	C19	R1	7.33985000288462
46	C1	R1	7.53138146051631
46	C22	R1	7.02236781302845
46	C4	R1	6.55458885167764
46	C13	R1	7.33985000288462
46	C18	R1	7.59991284218713
46	C15	R1	6.94251450533924
46	C11	R1	7.35755200461808
46	C16	R1	7.38370429247405
46	C8	R1	7.28540221886225
46	C20	R1	7.22881869049588
46	C7	R1	7.4093909361377
47	C23	R1	7.22881869049588
47	C17	R1	7.13955135239879
47	C12	R1	7.55458885167764
47	C14	R1	7.48381577726426
47	C5	R1	7.12928301694497
47	C9	R1	7.29462074889163
47	C24	R1	7.31288295528436
47	C6	R1	7.11894107272351
47	C21	R1	7.52356195605701
47	C19	R1	7.32192809488736
47	C1	R1	6.96578428466209
47	C22	R1	7.2667865406949
47	C4	R1	7.23840473932508
47	C13	R1	7.4757334309664
47	C15	R1	7.34872815423108
47	C11	R1	6.74146698640115
47	C16	R1	6.82017896241519
47	C8	R1	7.27612440527424
47	C7	R1	7.43462822763672
48	C23	R1	7.21916852046216
48	C17	R1	7.3037807481771
48	C10	R1	7.43462822763672
48	C3	R1	7.2667865406949
48	C14	R1	7.36632221424582
48	C9	R1	7.36632221424582
48	C6	R1	7.21916852046216
48	C1	R1	7.28540221886225
48	C22	R1	7.34872815423108
48	C13	R1	7.17990909001493
48	C18	R1	7.15987133677839
48	C15	R1	7.38370429247405
48	C11	R1	6.93073733756289
48	C16	R1	7.01122725542325
48	C8	R1	7.05528243550119
48	C20	R1	7.35755200461808
48	C7	R1	7.16992500144231
49	C23	R1	7.04439411935845
49	C17	R1	6.91886323727459
49	C12	R1	7.10852445677817
49	C10	R1	7.18982455888002
49	C3	R1	7.28540221886225
49	C14	R1	7.28540221886225
49	C5	R1	7.39231742277876
49	C9	R1	7.15987133677839
49	C24	R1	7.27612440527424
49	C6	R1	7.28540221886225
49	C21	R1	7.14974711950468
49	C19	R1	7.2667865406949
49	C1	R1	6.91886323727459
49	C22	R1	7.13955135239879
49	C4	R1	7.33091687811462
49	C13	R1	7.2667865406949
49	C18	R1	7.44294349584873
49	C15	R1	7.22881869049588
49	C11	R1	6.91886323727459
49	C16	R1	7.25738784269265
49	C8	R1	7.23840473932508
49	C20	R1	7.49984588708321
49	C7	R1	7.22881869049588
50	C23	R1	7.3037807481771
50	C12	R1	7.53915881110803
50	C10	R1	7.56985560833095
50	C3	R1	7.06608919045777
50	C14	R1	7.23840473932508
50	C5	R1	7.22881869049588
50	C9	R1	6.89481776330794
50	C24	R1	7.59245703726808
50	C6	R1	7.11894107272351
50	C21	R1	7.06608919045777
50	C19	R1	6.79441586635011
50	C1	R1	7.22881869049588
50	C22	R1	7.56224242422107
50	C4	R1	7.07681559705083
50	C13	R1	7.16992500144231
50	C18	R1	7.28540221886225
50	C15	R1	7.7279204545632
50	C11	R1	7.12928301694497
50	C16	R1	7.03342300153745
50	C8	R1	7.24792751344359
50	C20	R1	7.08746284125034
51	C23	R1	7.27612440527424
51	C17	R1	7.17990909001493
51	C12	R1	7.01122725542325
51	C10	R1	7.13955135239879
51	C5	R1	7.19967234483636
51	C9	R1	7.27612440527424
51	C24	R1	7.19967234483636
51	C6	R1	7.31288295528436
51	C21	R1	7.2667865406949
51	C19	R1	7.09803208296053
51	C1	R1	7.05528243550119
51	C22	R1	7.39231742277876
51	C4	R1	7.43462822763672
51	C13	R1	6.98868468677217
51	C18	R1	6.98868468677217
51	C15	R1	7.35755200461808
51	C11	R1	6.93073733756289
51	C16	R1	7.33985000288462
51	C8	R1	7.32192809488736
51	C20	R1	7.05528243550119
51	C7	R1	6.95419631038687
52	C17	R1	6.98868468677217
52	C12	R1	7.21916852046216
52	C10	R1	7.22881869049588
52	C3	R1	6.96578428466209
52	C14	R1	7.32192809488736
52	C9	R1	7.08746284125034
52	C24	R1	7.48381577726426
52	C6	R1	6.78135971352466
52	C21	R1	7.4178525148859
52	C19	R1	7.81378119121704
52	C1	R1	7.07681559705083
52	C22	R1	7.53138146051631
52	C4	R1	7.66533591718518
52	C13	R1	6.85798099512757
52	C18	R1	7.21916852046216
52	C15	R1	7.36632221424582
52	C11	R1	7.38370429247405
52	C16	R1	7.06608919045777
52	C8	R1	7
52	C7	R1	7.40087943628218
53	C23	R1	7.09803208296053
53	C17	R1	7.12928301694497
53	C12	R1	7.51569983828404
53	C10	R1	7.33091687811462
53	C3	R1	7.28540221886225
53	C14	R1	7.18982455888002
53	C5	R1	6.91886323727459
53	C9	R1	7.38370429247405
53	C24	R1	6.98868468677217
53	C6	R1	7.28540221886225
53	C21	R1	7.4262647547021
53	C19	R1	7.53915881110803
53	C1	R1	7.10852445677817
53	C4	R1	7.25738784269265
53	C13	R1	7.28540221886225
53	C18	R1	7.15987133677839
53	C15	R1	7.12928301694497
53	C8	R1	7.25738784269265
53	C20	R1	7.12928301694497
53	C7	R1	7.16992500144231
54	C23	R1	7.28540221886225
54	C12	R1	7.24792751344359
54	C10	R1	6.93073733756289
54	C3	R1	7.21916852046216
54	C14	R1	7.32192809488736
54	C5	R1	6.89481776330794
54	C9	R1	7.08746284125034
54	C24	R1	7.4594316186373
54	C6	R1	7.2667865406949
54	C21	R1	7.45121111183233
54	C19	R1	7.11894107272351
54	C22	R1	7.09803208296053
54	C4	R1	7.20945336562895
54	C13	R1	7.24792751344359
54	C18	R1	7.39231742277876
54	C15	R1	7.01122725542325
54	C11	R1	7.39231742277876
54	C16	R1	7.4594316186373
54	C8	R1	7.33985000288462
54	C20	R1	6.88264304936184
54	C7	R1	7
55	C23	R1	7.467605550083
55	C17	R1	7.17990909001493
55	C12	R1	7.79441586635011
55	C10	R1	7.27612440527424
55	C3	R1	7.2667865406949
55	C14	R1	6.84549005094437
55	C5	R1	7.33091687811462
55	C9	R1	7.4262647547021
55	C24	R1	7.21916852046216
55	C6	R1	7.36632221424582
55	C21	R1	7.4093909361377
55	C19	R1	7.33985000288462
55	C1	R1	6.88264304936184
55	C22	R1	7.34872815423108
55	C4	R1	7.13955135239879
55	C13	R1	7.24792751344359
55	C18	R1	7.04439411935845
55	C15	R1	7.21916852046216
55	C16	R1	7.28540221886225
55	C8	R1	7.20945336562895
55	C20	R1	7.02236781302845
55	C7	R1	7.5077946401987
56	C17	R1	7.32192809488736
56	C12	R1	7.4262647547021
56	C10	R1	7.06608919045777
56	C3	R1	7.11894107272351
56	C14	R1	7.34872815423108
56	C5	R1	7.10852445677817
56	C9	R1	7.4178525148859
56	C24	R1	7.29462074889163
56	C6	R1	7.32192809488736
56	C21	R1	7.28540221886225
56	C19	R1	7.31288295528436
56	C1	R1	7.40087943628218
56	C22	R1	7.10852445677817
56	C13	R1	7.03342300153745
56	C18	R1	7.29462074889163
56	C15	R1	7.17990909001493
56	C11	R1	7.10852445677817
56	C16	R1	7.14974711950468
56	C8	R1	7.17990909001493
56	C20	R1	7.48381577726426
56	C7	R1	7.4093909361377
57	C23	R1	7.07681559705083
57	C17	R1	7.09803208296053
57	C12	R1	7.21916852046216
57	C10	R1	6.88264304936184
57	C3	R1	6.8703647195834
57	C14	R1	7.12928301694497
57	C5	R1	7.4178525148859
57	C9	R1	7.06608919045777
57	C24	R1	7.14974711950468
57	C6	R1	7.18982455888002
57	C21	R1	7.20945336562895
57	C19	R1	7.12928301694497
57	C1	R1	7.17990909001493
57	C22	R1	7.67948009950545
57	C4	R1	7.04439411935845
57	C13	R1	7.15987133677839
57	C18	R1	6.98868468677217
57	C15	R1	6.8073549220576
57	C11	R1	7.4178525148859
57	C16	R1	7.22881869049588
57	C8	R1	7.19967234483636
57	C20	R1	7.2667865406949
57	C7	R1	7.44294349584873
58	C23	R1	7.19967234483636
58	C17	R1	7.24792751344359
58	C12	R1	7.37503943134692
58	C10	R1	6.89481776330794
58	C3	R1	6.93073733756289
58	C14	R1	7.39231742277876
58	C5	R1	6.96578428466209
58	C9	R1	7.09803208296053
58	C6	R1	7.4594316186373
58	C21	R1	7.4178525148859
58	C19	R1	7.61470984411521
58	C1	R1	7.02236781302845
58	C4	R1	7.37503943134692
58	C13	R1	7.4757334309664
58	C18	R1	7.4093909361377
58	C11	R1	7.18982455888002
58	C16	R1	7.25738784269265
58	C8	R1	7.4093909361377
58	C20	R1	7.55458885167764
58	C7	R1	7.36632221424582
59	C23	R1	7.44294349584873
59	C17	R1	7.12928301694497
59	C12	R1	7.4093909361377
59	C10	R1	7.12928301694497
59	C3	R1	7.11894107272351
59	C14	R1	7.07681559705083
59	C24	R1	7.33985000288462
59	C19	R1	7.4594316186373
59	C1	R1	7
59	C22	R1	6.97727992349992
59	C4	R1	7.4594316186373
59	C13	R1	6.90689059560852
59	C18	R1	7.04439411935845
59	C15	R1	7.24792751344359
59	C11	R1	6.98868468677217
59	C8	R1	7.04439411935845
59	C20	R1	6.98868468677217
59	C7	R1	6.96578428466209
60	C23	R1	7.02236781302845
60	C17	R1	7.19967234483636
60	C10	R1	7.467605550083
60	C3	R1	6.95419631038687
60	C14	R1	7.04439411935845
60	C24	R1	7.33091687811462
60	C6	R1	7.4262647547021
60	C21	R1	7.23840473932508
60	C19	R1	7.35755200461808
60	C1	R1	6.84549005094437
60	C22	R1	7.17990909001493
60	C18	R1	7.21916852046216
60	C11	R1	7.31288295528436
60	C16	R1	7.37503943134692
60	C20	R1	7.22881869049588
60	C7	R1	7.35755200461808
61	C23	R1	7.4262647547021
61	C17	R1	7.33091687811462
61	C12	R1	7.35755200461808
61	C10	R1	7.29462074889163
61	C3	R1	7.4594316186373
61	C14	R1	7.10852445677817
61	C5	R1	7.22881869049588
61	C9	R1	7.2667865406949
61	C6	R1	7.01122725542325
61	C21	R1	7.20945336562895
61	C1	R1	7.10852445677817
61	C4	R1	7.11894107272351
61	C13	R1	7.04439411935845
61	C18	R1	7.28540221886225
61	C15	R1	7.06608919045777
61	C16	R1	6.97727992349992
61	C8	R1	7.4757334309664
61	C20	R1	7.48381577726426
61	C7	R1	7.16992500144231
62	C23	R1	7.04439411935845
62	C17	R1	7.36632221424582
62	C12	R1	7.38370429247405
62	C10	R1	7.45121111183233
62	C3	R1	7.32192809488736
62	C14	R1	6.96578428466209
62	C5	R1	7.28540221886225
62	C9	R1	7.07681559705083
62	C24	R1	7.43462822763672
62	C6	R1	6.96578428466209
62	C21	R1	7.35755200461808
62	C19	R1	7.15987133677839
62	C1	R1	6.84549005094437
62	C22	R1	7.23840473932508
62	C4	R1	7.15987133677839
62	C13	R1	7.38370429247405
62	C18	R1	7.32192809488736
62	C15	R1	7.14974711950468
62	C16	R1	7.3037807481771
62	C8	R1	7.2667865406949
62	C20	R1	7.37503943134692
62	C7	R1	7.22881869049588
63	C23	R1	7.03342300153745
63	C17	R1	7.17990909001493
63	C12	R1	7.22881869049588
63	C10	R1	7.25738784269265
63	C3	R1	7.40087943628218
63	C14	R1	7.22881869049588
63	C5	R1	7.19967234483636
63	C9	R1	7.38370429247405
63	C24	R1	6.97727992349992
63	C6	R1	7.24792751344359
63	C21	R1	7.467605550083
63	C19	R1	7.02236781302845
63	C1	R1	7.44294349584873
63	C22	R1	7.33091687811462
63	C4	R1	7.40087943628218
63	C13	R1	7.39231742277876
63	C18	R1	7.15987133677839
63	C15	R1	7.44294349584873
63	C11	R1	6.8073549220576
63	C16	R1	7.06608919045777
63	C8	R1	7.27612440527424
63	C20	R1	7.54689445988764
63	C7	R1	7.02236781302845
64	C23	R1	7.10852445677817
64	C17	R1	7.36632221424582
64	C12	R1	7.21916852046216
64	C10	R1	7.15987133677839
64	C3	R1	7.49185309632967
64	C14	R1	7.28540221886225
64	C5	R1	6.97727992349992
64	C9	R1	7.4178525148859
64	C24	R1	6.91886323727459
64	C6	R1	7.16992500144231
64	C21	R1	7.29462074889163
64	C22	R1	7.14974711950468
64	C4	R1	7.55458885167764
64	C13	R1	7.14974711950468
64	C18	R1	7.2667865406949
64	C15	R1	6.76818432477693
64	C11	R1	7.31288295528436
64	C16	R1	7.54689445988764
64	C8	R1	7.16992500144231
64	C20	R1	7.2667865406949
64	C7	R1	7.05528243550119
65	C23	R1	7.09803208296053
65	C17	R1	7.36632221424582
65	C10	R1	7.35755200461808
65	C3	R1	7.28540221886225
65	C14	R1	7.04439411935845
65	C5	R1	7.3037807481771
65	C9	R1	7.43462822763672
65	C24	R1	7.34872815423108
65	C6	R1	7.18982455888002
65	C21	R1	7.467605550083
65	C19	R1	7.20945336562895
65	C1	R1	7.20945336562895
65	C22	R1	7.11894107272351
65	C4	R1	7.36632221424582
65	C13	R1	7.06608919045777
65	C18	R1	6.98868468677217
65	C15	R1	6.6724253419715
65	C11	R1	7.15987133677839
65	C16	R1	7.06608919045777
65	C8	R1	7.4093909361377
65	C20	R1	7.4262647547021
65	C7	R1	7.18982455888002
66	C23	R1	7.43462822763672
66	C17	R1	7.23840473932508
66	C12	R1	7.20945336562895
66	C10	R1	7.5077946401987
66	C3	R1	7.19967234483636
66	C5	R1	7.3037807481771
66	C9	R1	7.29462074889163
66	C24	R1	7.51569983828404
66	C6	R1	6.56985560833095
66	C21	R1	7.21916852046216
66	C19	R1	7.34872815423108
66	C1	R1	7.04439411935845
66	C22	R1	7.06608919045777
66	C4	R1	7.4178525148859
66	C13	R1	7.04439411935845
66	C18	R1	7.34872815423108
66	C11	R1	7.11894107272351
66	C16	R1	7.04439411935845
66	C8	R1	7.38370429247405
66	C20	R1	6.95419631038687
66	C7	R1	7.59991284218713
67	C23	R1	7.33091687811462
67	C12	R1	7.19967234483636
67	C10	R1	7.17990909001493
67	C3	R1	7.03342300153745
67	C14	R1	6.89481776330794
67	C9	R1	7.18982455888002
67	C24	R1	7.07681559705083
67	C6	R1	7.21916852046216
67	C21	R1	7.20945336562895
67	C1	R1	7.32192809488736
67	C22	R1	7.4262647547021
67	C4	R1	7.22881869049588
67	C13	R1	7.17990909001493
67	C18	R1	7.38370429247405
67	C15	R1	7.21916852046216
67	C11	R1	7.10852445677817
67	C8	R1	7.3037807481771
67	C20	R1	6.89481776330794
67	C7	R1	7.38370429247405
68	C23	R1	6.94251450533924
68	C17	R1	7.13955135239879
68	C12	R1	6.71424551766612
68	C10	R1	7.4594316186373
68	C5	R1	7.33985000288462
68	C9	R1	7.54689445988764
68	C24	R1	7.3037807481771
68	C6	R1	7.23840473932508
68	C21	R1	7.467605550083
68	C19	R1	7.28540221886225
68	C1	R1	7.18982455888002
68	C22	R1	7.17990909001493
68	C4	R1	7.23840473932508
68	C13	R1	7.28540221886225
68	C18	R1	7.37503943134692
68	C15	R1	7.35755200461808
68	C11	R1	7.09803208296053
68	C16	R1	6.97727992349992
68	C20	R1	7.4594316186373
69	C23	R1	7.49984588708321
69	C17	R1	7.35755200461808
69	C12	R1	7.37503943134692
69	C3	R1	7.19967234483636
69	C14	R1	7.27612440527424
69	C5	R1	7.02236781302845
69	C9	R1	7.49185309632967
69	C6	R1	7.36632221424582
69	C21	R1	7.23840473932508
69	C19	R1	7.15987133677839
69	C1	R1	7.25738784269265
69	C22	R1	7.23840473932508
69	C13	R1	7.25738784269265
69	C18	R1	6.96578428466209
69	C15	R1	7.36632221424582
69	C11	R1	7.23840473932508
69	C16	R1	7.19967234483636
69	C8	R1	7.17990909001493
69	C20	R1	6.98868468677217
69	C7	R1	7.34872815423108
70	C17	R1	7.33091687811462
70	C12	R1	7.4093909361377
70	C10	R1	7.01122725542325
70	C3	R1	7.20945336562895
70	C14	R1	7.51569983828404
70	C9	R1	7.04439411935845
70	C24	R1	7.38370429247405
70	C6	R1	6.88264304936184
70	C21	R1	7.31288295528436
70	C19	R1	7.56224242422107
70	C1	R1	7.467605550083
70	C22	R1	7.33091687811462
70	C4	R1	7.21916852046216
70	C13	R1	7.34872815423108
70	C18	R1	7.4262647547021
70	C15	R1	7.23840473932508
70	C11	R1	7.04439411935845
70	C16	R1	6.94251450533924
70	C8	R1	7.60733031374961
70	C20	R1	7.05528243550119
70	C7	R1	7.38370429247405
71	C23	R1	7.15987133677839
71	C17	R1	7.01122725542325
71	C12	R1	7.25738784269265
71	C10	R1	6.82017896241519
71	C3	R1	7.21916852046216
71	C14	R1	7.59245703726808
71	C5	R1	7.2667865406949
71	C24	R1	7.18982455888002
71	C6	R1	7.48381577726426
71	C21	R1	6.84549005094437
71	C19	R1	7.33985000288462
71	C1	R1	7.27612440527424
71	C22	R1	7.05528243550119
71	C4	R1	7.16992500144231
71	C13	R1	7.12928301694497
71	C18	R1	7.33091687811462
71	C15	R1	7.16992500144231
71	C11	R1	7.05528243550119
71	C16	R1	7.2667865406949
71	C8	R1	7.08746284125034
71	C20	R1	7.39231742277876
72	C23	R1	7.37503943134692
72	C17	R1	7.17990909001493
72	C12	R1	7.21916852046216
72	C10	R1	7.13955135239879
72	C14	R1	7.19967234483636
72	C5	R1	7.14974711950468
72	C9	R1	6.90689059560852
72	C24	R1	6.94251450533924
72	C6	R1	7.07681559705083
72	C21	R1	7.14974711950468
72	C19	R1	7.05528243550119
72	C1	R1	7.18982455888002
72	C22	R1	7.48381577726426
72	C4	R1	6.84549005094437
72	C13	R1	7.467605550083
72	C18	R1	7.19967234483636
72	C15	R1	7.53138146051631
72	C11	R1	6.8703647195834
72	C16	R1	7.18982455888002
72	C20	R1	7.35755200461808
72	C7	R1	7.56985560833095
73	C23	R1	7.13955135239879
73	C17	R1	7.29462074889163
73	C12	R1	7.33985000288462
73	C10	R1	7.40087943628218
73	C3	R1	7.01122725542325
73	C14	R1	7.29462074889163
73	C5	R1	6.93073733756289
73	C9	R1	7.10852445677817
73	C21	R1	7.21916852046216
73	C19	R1	7.25738784269265
73	C1	R1	7.4262647547021
73	C22	R1	7.48381577726426
73	C4	R1	7
73	C13	R1	7.33091687811462
73	C18	R1	6.89481776330794
73	C15	R1	7.23840473932508
73	C11	R1	7.20945336562895
73	C16	R1	7.12928301694497
73	C8	R1	7.03342300153745
73	C20	R1	7.53138146051631
73	C7	R1	7.11894107272351
74	C23	R1	7.4178525148859
74	C17	R1	7.52356195605701
74	C12	R1	7.4262647547021
74	C10	R1	7.17990909001493
74	C3	R1	7.07681559705083
74	C14	R1	7.62205181945638
74	C5	R1	7.4178525148859
74	C9	R1	7.16992500144231
74	C24	R1	7.27612440527424
74	C6	R1	7.467605550083
74	C21	R1	7.4262647547021
74	C19	R1	7.04439411935845
74	C1	R1	7.22881869049588
74	C22	R1	7.20945336562895
74	C4	R1	7.3037807481771
74	C13	R1	7.58496250072116
74	C15	R1	7.36632221424582
74	C11	R1	7.31288295528436
74	C16	R1	7.37503943134692
74	C8	R1	7.34872815423108
74	C20	R1	7.36632221424582
74	C7	R1	7.15987133677839
75	C17	R1	7.33985000288462
75	C12	R1	6.8073549220576
75	C10	R1	7.4757334309664
75	C3	R1	7.19967234483636
75	C14	R1	7.20945336562895
75	C5	R1	7.37503943134692
75	C9	R1	7.19967234483636
75	C24	R1	7.03342300153745
75	C6	R1	7.22881869049588
75	C21	R1	7.37503943134692
75	C19	R1	7.38370429247405
75	C1	R1	7.4093909361377
75	C22	R1	7.33985000288462
75	C4	R1	7.18982455888002
75	C18	R1	7.28540221886225
75	C15	R1	7.29462074889163
75	C11	R1	6.98868468677217
75	C16	R1	7.04439411935845
75	C8	R1	7.14974711950468
75	C7	R1	7.15987133677839
76	C23	R1	7.34872815423108
76	C17	R1	7.3037807481771
76	C12	R1	7.02236781302845
76	C10	R1	7.13955135239879
76	C3	R1	7.07681559705083
76	C5	R1	7.44294349584873
76	C9	R1	7.29462074889163
76	C24	R1	7.3037807481771
76	C6	R1	7.33091687811462
76	C21	R1	7.40087943628218
76	C19	R1	7.49984588708321
76	C1	R1	7.31288295528436
76	C22	R1	7.33091687811462
76	C4	R1	7.34872815423108
76	C13	R1	7.17990909001493
76	C18	R1	7.16992500144231
76	C15	R1	7.10852445677817
76	C16	R1	7.12928301694497
76	C8	R1	7.22881869049588
76	C20	R1	7.60733031374961
76	C7	R1	7.35755200461808
77	C23	R1	7.32192809488736
77	C17	R1	7.25738784269265
77	C12	R1	7.12928301694497
77	C10	R1	7.52356195605701
77	C3	R1	7.06608919045777
77	C14	R1	7.53915881110803
77	C5	R1	6.98868468677217
77	C9	R1	7.35755200461808
77	C6	R1	7.03342300153745
77	C19	R1	7.4178525148859
77	C1	R1	7.20945336562895
77	C22	R1	7.24792751344359
77	C4	R1	7.3037807481771
77	C13	R1	7.22881869049588
77	C18	R1	7.33091687811462
77	C15	R1	7.36632221424582
77	C11	R1	7.20945336562895
77	C16	R1	7.54689445988764
77	C20	R1	7.18982455888002
77	C7	R1	7.48381577726426
78	C23	R1	7.27612440527424
78	C17	R1	7.25738784269265
78	C12	R1	7.20945336562895
78	C10	R1	7.33091687811462
78	C3	R1	7.4262647547021
78	C5	R1	7.10852445677817
78	C9	R1	7.04439411935845
78	C24	R1	6.98868468677217
78	C6	R1	7.28540221886225
78	C21	R1	7.51569983828404
78	C19	R1	7.18982455888002
78	C1	R1	6.95419631038687
78	C4	R1	7.02236781302845
78	C13	R1	7.19967234483636
78	C18	R1	7.2667865406949
78	C15	R1	7.18982455888002
78	C11	R1	7.18982455888002
78	C16	R1	7.54689445988764
78	C8	R1	7.22881869049588
78	C20	R1	7.10852445677817
78	C7	R1	6.98868468677217
79	C23	R1	7.12928301694497
79	C17	R1	7.33985000288462
79	C12	R1	7.467605550083
79	C10	R1	7.17990909001493
79	C3	R1	7.22881869049588
79	C14	R1	6.89481776330794
79	C5	R1	6.8073549220576
79	C9	R1	7.31288295528436
79	C24	R1	7.2667865406949
79	C6	R1	7.20945336562895
79	C21	R1	7.4594316186373
79	C19	R1	7.27612440527424
79	C1	R1	7.45121111183233
79	C22	R1	7.25738784269265
79	C4	R1	7.4594316186373
79	C13	R1	7.67948009950545
79	C18	R1	7.38370429247405
79	C15	R1	7.21916852046216
79	C11	R1	6.94251450533924
79	C16	R1	7.23840473932508
79	C8	R1	7.53915881110803
79	C7	R1	7.11894107272351
80	C23	R1	7.39231742277876
80	C17	R1	7.04439411935845
80	C12	R1	7.34872815423108
80	C10	R1	7.43462822763672
80	C14	R1	7.24792751344359
80	C5	R1	7.17990909001493
80	C9	R1	7.23840473932508
80	C24	R1	7.4262647547021
80	C21	R1	7.29462074889163
80	C19	R1	7.10852445677817
80	C1	R1	7.36632221424582
80	C22	R1	7.08746284125034
80	C18	R1	7.17990909001493
80	C15	R1	7.16992500144231
80	C16	R1	7.04439411935845
80	C8	R1	7.21916852046216
80	C20	R1	6.98868468677217
80	C7	R1	7.16992500144231
81	C17	R1	7.49984588708321
81	C12	R1	7.07681559705083
81	C10	R1	7.33091687811462
81	C3	R1	6.62935662007961
81	C14	R1	7.04439411935845
81	C5	R1	6.91886323727459
81	C24	R1	7.45121111183233
81	C6	R1	7.24792751344359
81	C21	R1	7.27612440527424
81	C19	R1	7.01122725542325
81	C1	R1	6.98868468677217
81	C22	R1	7.16992500144231
81	C4	R1	7.31288295528436
81	C13	R1	7.4093909361377
81	C18	R1	7.33985000288462
81	C15	R1	7.16992500144231
81	C16	R1	7.21916852046216
81	C8	R1	7.11894107272351
81	C20	R1	7.19967234483636
81	C7	R1	7.62205181945638
82	C23	R1	7.20945336562895
82	C17	R1	7.05528243550119
82	C12	R1	6.91886323727459
82	C10	R1	7.73470962022584
82	C3	R1	7.32192809488736
82	C5	R1	7.53915881110803
82	C9	R1	7.40087943628218
82	C24	R1	6.96578428466209
82	C21	R1	7.33091687811462
82	C19	R1	7.2667865406949
82	C22	R1	7.07681559705083
82	C4	R1	7.12928301694497
82	C13	R1	7.4262647547021
82	C18	R1	6.95419631038687
82	C15	R1	7.01122725542325
82	C11	R1	7.34872815423108
82	C16	R1	7.31288295528436
82	C8	R1	7.12928301694497
82	C7	R1	7.14974711950468
83	C23	R1	7.4594316186373
83	C17	R1	7.20945336562895
83	C12	R1	6.84549005094437
83	C10	R1	7.01122725542325
83	C3	R1	7.34872815423108
83	C14	R1	7.27612440527424
83	C5	R1	7.12928301694497
83	C9	R1	7.23840473932508
83	C24	R1	7.01122725542325
83	C6	R1	7.39231742277876
83	C21	R1	7.15987133677839
83	C1	R1	7.20945336562895
83	C22	R1	7.13955135239879
83	C4	R1	7.19967234483636
83	C13	R1	7.36632221424582
83	C18	R1	7.19967234483636
83	C15	R1	7.25738784269265
83	C11	R1	7.35755200461808
83	C16	R1	7.33985000288462
83	C8	R1	7.55458885167764
83	C7	R1	7.05528243550119
84	C23	R1	7.44294349584873
84	C17	R1	7.62205181945638
84	C12	R1	7.17990909001493
84	C10	R1	7.37503943134692
84	C3	R1	7.03342300153745
84	C14	R1	7.39231742277876
84	C5	R1	7.15987133677839
84	C9	R1	7.2667865406949
84	C6	R1	7.22881869049588
84	C21	R1	7.24792751344359
84	C19	R1	7.03342300153745
84	C1	R1	7.32192809488736
84	C22	R1	7.32192809488736
84	C4	R1	7.45121111183233
84	C13	R1	7.12928301694497
84	C18	R1	7.06608919045777
84	C15	R1	6.68650052718322
84	C11	R1	6.83289001416474
84	C8	R1	6.83289001416474
84	C20	R1	7.55458885167764
84	C7	R1	7.12928301694497
85	C23	R1	7.03342300153745
85	C12	R1	7.40087943628218
85	C10	R1	7.32192809488736
85	C3	R1	7
85	C9	R1	7.33985000288462
85	C24	R1	7.40087943628218
85	C6	R1	7.18982455888002
85	C21	R1	6.98868468677217
85	C1	R1	7.34872815423108
85	C22	R1	7.15987133677839
85	C4	R1	6.65821148275179
85	C13	R1	7.07681559705083
85	C18	R1	7.14974711950468
85	C15	R1	6.88264304936184
85	C16	R1	7.01122725542325
85	C8	R1	7.48381577726426
85	C20	R1	6.94251450533924
85	C7	R1	7.07681559705083
86	C23	R1	7.17990909001493
86	C17	R1	7.53915881110803
86	C10	R1	7.22881869049588
86	C3	R1	7.13955135239879
86	C14	R1	7.19967234483636
86	C5	R1	7.07681559705083
86	C9	R1	7.25738784269265
86	C24	R1	7.29462074889163
86	C6	R1	7.39231742277876
86	C21	R1	7.19967234483636
86	C19	R1	7.34872815423108
86	C1	R1	7.01122725542325
86	C22	R1	7
86	C4	R1	7.20945336562895
86	C13	R1	7.467605550083
86	C18	R1	7.21916852046216
86	C15	R1	7.18982455888002
86	C11	R1	7.14974711950468
86	C16	R1	7.33091687811462
86	C8	R1	7.32192809488736
86	C20	R1	7.13955135239879
86	C7	R1	7.14974711950468
87	C23	R1	7.07681559705083
87	C17	R1	7.54689445988764
87	C12	R1	7.62935662007961
87	C10	R1	7.4262647547021
87	C3	R1	7.55458885167764
87	C14	R1	7.61470984411521
87	C5	R1	7.55458885167764
87	C9	R1	6.90689059560852
87	C24	R1	7.13955135239879
87	C6	R1	7.36632221424582
87	C21	R1	7.49185309632967
87	C19	R1	7.33091687811462
87	C1	R1	7.4757334309664
87	C4	R1	7.19967234483636
87	C13	R1	7.27612440527424
87	C18	R1	7.16992500144231
87	C11	R1	7.4178525148859
87	C8	R1	7.38370429247405
87	C20	R1	7.4757334309664
87	C7	R1	6.83289001416474
88	C23	R1	7.33091687811462
88	C17	R1	7.53138146051631
88	C12	R1	7.17990909001493
88	C10	R1	7.43462822763672
88	C3	R1	7.24792751344359
88	C14	R1	7.29462074889163
88	C5	R1	6.85798099512757
88	C9	R1	7.25738784269265
88	C6	R1	7.25738784269265
88	C21	R1	7.03342300153745
88	C19	R1	7.08746284125034
88	C1	R1	7.4093909361377
88	C22	R1	7.34872815423108
88	C4	R1	6.98868468677217
88	C13	R1	7.25738784269265
88	C18	R1	7.40087943628218
88	C11	R1	6.97727992349992
88	C16	R1	7.11894107272351
88	C8	R1	6.88264304936184
88	C20	R1	7.32192809488736
88	C7	R1	7.62205181945638
89	C23	R1	7.4262647547021
89	C17	R1	7.09803208296053
89	C12	R1	7.27612440527424
89	C10	R1	7.11894107272351
89	C3	R1	7.4262647547021
89	C14	R1	7.55458885167764
89	C5	R1	7.49984588708321
89	C9	R1	7.24792751344359
89	C24	R1	7.37503943134692
89	C6	R1	7.27612440527424
89	C21	R1	7.52356195605701
89	C19	R1	7.20945336562895
89	C22	R1	6.90689059560852
89	C4	R1	6.88264304936184
89	C13	R1	7.24792751344359
89	C18	R1	7.4093909361377
89	C15	R1	7.08746284125034
89	C11	R1	7.08746284125034
89	C20	R1	7.44294349584873
89	C7	R1	7.13955135239879
90	C23	R1	7.21916852046216
90	C17	R1	7.4178525148859
90	C12	R1	7.20945336562895
90	C10	R1	7.29462074889163
90	C3	R1	7.16992500144231
90	C14	R1	7.4262647547021
90	C5	R1	7.4093909361377
90	C9	R1	7.35755200461808
90	C24	R1	7.24792751344359
90	C21	R1	7.29462074889163
90	C19	R1	7.4757334309664
90	C1	R1	7.4594316186373
90	C4	R1	7.4262647547021
90	C13	R1	7.2667865406949
90	C18	R1	7.27612440527424
90	C15	R1	7.14974711950468
90	C11	R1	7.29462074889163
90	C16	R1	7.12928301694497
90	C8	R1	7.37503943134692
90	C7	R1	7.31288295528436
91	C17	R1	7.34872815423108
91	C12	R1	7.37503943134692
91	C10	R1	7.15987133677839
91	C14	R1	7.4757334309664
91	C9	R1	7.20945336562895
91	C24	R1	7.27612440527424
91	C6	R1	7.17990909001493
91	C21	R1	7.29462074889163
91	C19	R1	7
91	C1	R1	7.22881869049588
91	C22	R1	7.31288295528436
91	C4	R1	7.29462074889163
91	C13	R1	7.05528243550119
91	C18	R1	7.37503943134692
91	C15	R1	7.22881869049588
91	C11	R1	7.32192809488736
91	C16	R1	7.40087943628218
91	C8	R1	7.09803208296053
91	C20	R1	7.39231742277876
91	C7	R1	6.96578428466209
92	C23	R1	7.28540221886225
92	C17	R1	7.19967234483636
92	C3	R1	7.07681559705083
92	C14	R1	7.18982455888002
92	C5	R1	7.43462822763672
92	C9	R1	7.20945336562895
92	C24	R1	7.12928301694497
92	C6	R1	6.97727992349992
92	C21	R1	7.33985000288462
92	C19	R1	7.29462074889163
92	C1	R1	7.05528243550119
92	C22	R1	7.27612440527424
92	C4	R1	7.08746284125034
92	C13	R1	6.83289001416474
92	C18	R1	6.98868468677217
92	C11	R1	7.55458885167764
92	C16	R1	7.01122725542325
92	C20	R1	7.04439411935845
92	C7	R1	7.09803208296053
93	C23	R1	7.44294349584873
93	C17	R1	7.15987133677839
93	C12	R1	7.08746284125034
93	C10	R1	7.28540221886225
93	C3	R1	7.29462074889163
93	C14	R1	7.27612440527424
93	C5	R1	7.51569983828404
93	C9	R1	7.4093909361377
93	C6	R1	7.59991284218713
93	C21	R1	7.07681559705083
93	C19	R1	7.07681559705083
93	C1	R1	7.32192809488736
93	C22	R1	7.31288295528436
93	C4	R1	7.36632221424582
93	C13	R1	7.24792751344359
93	C18	R1	7.17990909001493
93	C15	R1	6.90689059560852
93	C11	R1	7.09803208296053
93	C16	R1	7.03342300153745
93	C8	R1	7.35755200461808
93	C20	R1	7.06608919045777
93	C7	R1	7.2667865406949
94	C23	R1	7.62935662007961
94	C17	R1	7.4262647547021
94	C12	R1	7.39231742277876
94	C10	R1	7.52356195605701
94	C14	R1	7.06608919045777
94	C9	R1	7.2667865406949
94	C24	R1	7.25738784269265
94	C6	R1	7.3037807481771
94	C21	R1	7
94	C19	R1	7.34872815423108
94	C1	R1	7.05528243550119
94	C22	R1	7.53138146051631
94	C4	R1	7.32192809488736
94	C18	R1	6.90689059560852
94	C15	R1	7.34872815423108
94	C11	R1	7.38370429247405
94	C16	R1	7.02236781302845
94	C20	R1	7.25738784269265
94	C7	R1	7.14974711950468
95	C23	R1	6.91886323727459
95	C17	R1	7.33091687811462
95	C12	R1	7.43462822763672
95	C10	R1	7.31288295528436
95	C3	R1	7.23840473932508
95	C14	R1	7.4594316186373
95	C9	R1	7.23840473932508
95	C24	R1	7.07681559705083
95	C6	R1	7.14974711950468
95	C21	R1	7.40087943628218
95	C19	R1	7.12928301694497
95	C1	R1	7.2667865406949
95	C22	R1	7.31288295528436
95	C13	R1	7.08746284125034
95	C15	R1	7.14974711950468
95	C11	R1	7
95	C8	R1	7.32192809488736
95	C20	R1	7.02236781302845
95	C7	R1	7.18982455888002
96	C23	R1	7.04439411935845
96	C17	R1	7.02236781302845
96	C12	R1	7.39231742277876
96	C10	R1	7.37503943134692
96	C3	R1	7.3037807481771
96	C14	R1	7.07681559705083
96	C9	R1	7.01122725542325
96	C24	R1	7.43462822763672
96	C6	R1	7.22881869049588
96	C21	R1	7.12928301694497
96	C19	R1	7.17990909001493
96	C1	R1	7.39231742277876
96	C22	R1	7.33985000288462
96	C4	R1	7.53138146051631
96	C13	R1	7.22881869049588
96	C18	R1	7.20945336562895
96	C15	R1	7.16992500144231
96	C11	R1	7.11894107272351
96	C16	R1	7.20945336562895
96	C8	R1	7.2667865406949
96	C20	R1	7.08746284125034
96	C7	R1	7.31288295528436
97	C23	R1	7.01122725542325
97	C17	R1	7.09803208296053
97	C12	R1	7.27612440527424
97	C10	R1	7.37503943134692
97	C3	R1	7.3037807481771
97	C14	R1	6.71424551766612
97	C5	R1	6.91886323727459
97	C9	R1	7.32192809488736
97	C24	R1	7.19967234483636
97	C6	R1	7.29462074889163
97	C21	R1	7.15987133677839
97	C19	R1	7.27612440527424
97	C1	R1	7.37503943134692
97	C22	R1	7.27612440527424
97	C4	R1	7.4757334309664
97	C18	R1	7.01122725542325
97	C15	R1	7.22881869049588
97	C11	R1	7.4178525148859
97	C16	R1	7.48381577726426
[truncated: 14,576 more rows]
