# Supplementary material for: Stochastic modelling of single-cell gene expression adaptation reveals non-genomic contribution to evolution of tumor subclones
Source: bioRxiv. 2024 Apr 20:2024.04.17.588869. Preprint. [Version 1] doi: 10.1101/2024.04.17.588869 (PMC11071284; doi:10.1101/2024.04.17.588869)
Supplement: Supplement 2 [file media-2.zip › Supplementary Files/Simulated Data/Adaptive_Simulation/tr_1.02_sq_1.5_r_150_a_.125.csv]

gene	species	replicate	exprval
1	C23	R1	6.94251450533924
1	C17	R1	7.11894107272351
1	C12	R1	7.25738784269265
1	C10	R1	7.28540221886225
1	C3	R1	7.17990909001493
1	C14	R1	7.09803208296053
1	C5	R1	7.07681559705083
1	C9	R1	7.32192809488736
1	C24	R1	6.93073733756289
1	C6	R1	7.19967234483636
1	C21	R1	6.95419631038687
1	C19	R1	7.32192809488736
1	C1	R1	7.33985000288462
1	C22	R1	7.19967234483636
1	C4	R1	7.4178525148859
1	C13	R1	7.27612440527424
1	C18	R1	7.17990909001493
1	C15	R1	7.20945336562895
1	C11	R1	7.22881869049588
1	C8	R1	7.19967234483636
1	C20	R1	7.24792751344359
2	C23	R1	7.23840473932508
2	C17	R1	7.10852445677817
2	C12	R1	7.27612440527424
2	C10	R1	7.3037807481771
2	C3	R1	7.16992500144231
2	C14	R1	7.4262647547021
2	C5	R1	7.20945336562895
2	C9	R1	7.17990909001493
2	C24	R1	7.28540221886225
2	C6	R1	7.28540221886225
2	C19	R1	7.08746284125034
2	C1	R1	6.94251450533924
2	C22	R1	6.96578428466209
2	C4	R1	7.2667865406949
2	C13	R1	7.58496250072116
2	C18	R1	7.4178525148859
2	C15	R1	7.04439411935845
2	C11	R1	7.13955135239879
2	C16	R1	7.13955135239879
2	C8	R1	7.4757334309664
2	C20	R1	7.2667865406949
2	C7	R1	7.13955135239879
3	C23	R1	6.90689059560852
3	C17	R1	6.8703647195834
3	C12	R1	7.23840473932508
3	C3	R1	7.49185309632967
3	C14	R1	7.25738784269265
3	C5	R1	7.43462822763672
3	C9	R1	7.35755200461808
3	C24	R1	7.3037807481771
3	C6	R1	7.04439411935845
3	C21	R1	7.28540221886225
3	C19	R1	7.4262647547021
3	C4	R1	7.04439411935845
3	C13	R1	7.23840473932508
3	C15	R1	6.98868468677217
3	C11	R1	6.85798099512757
3	C16	R1	7.17990909001493
3	C8	R1	7.3037807481771
3	C20	R1	7.25738784269265
3	C7	R1	7.19967234483636
4	C23	R1	7.20945336562895
4	C17	R1	7.17990909001493
4	C12	R1	7.40087943628218
4	C10	R1	7.19967234483636
4	C14	R1	7.23840473932508
4	C5	R1	6.91886323727459
4	C9	R1	7.2667865406949
4	C24	R1	7.39231742277876
4	C6	R1	7.39231742277876
4	C21	R1	7.4262647547021
4	C1	R1	7.23840473932508
4	C22	R1	7.23840473932508
4	C4	R1	7.12928301694497
4	C13	R1	7.21916852046216
4	C18	R1	7.02236781302845
4	C11	R1	7.37503943134692
4	C16	R1	7.3037807481771
4	C8	R1	7.4178525148859
4	C20	R1	7.16992500144231
4	C7	R1	7.28540221886225
5	C23	R1	7.35755200461808
5	C12	R1	7.29462074889163
5	C10	R1	7.12928301694497
5	C3	R1	7.55458885167764
5	C14	R1	6.78135971352466
5	C5	R1	7.08746284125034
5	C9	R1	7.32192809488736
5	C24	R1	7.21916852046216
5	C6	R1	7.29462074889163
5	C21	R1	7.2667865406949
5	C19	R1	7.19967234483636
5	C1	R1	7
5	C22	R1	7.15987133677839
5	C4	R1	7.3037807481771
5	C13	R1	7.03342300153745
5	C18	R1	7.11894107272351
5	C15	R1	7.20945336562895
5	C11	R1	7.08746284125034
5	C16	R1	7.10852445677817
5	C8	R1	7.38370429247405
5	C20	R1	7.5077946401987
5	C7	R1	7.29462074889163
6	C23	R1	7.51569983828404
6	C17	R1	7.19967234483636
6	C12	R1	7.09803208296053
6	C10	R1	6.78135971352466
6	C3	R1	7.17990909001493
6	C14	R1	7.36632221424582
6	C5	R1	6.84549005094437
6	C9	R1	7.02236781302845
6	C24	R1	7.28540221886225
6	C6	R1	7.06608919045777
6	C21	R1	7.15987133677839
6	C19	R1	7.4262647547021
6	C1	R1	7.33985000288462
6	C22	R1	7.21916852046216
6	C4	R1	7.38370429247405
6	C13	R1	7.23840473932508
6	C18	R1	7.38370429247405
6	C15	R1	7.4757334309664
6	C11	R1	6.91886323727459
6	C8	R1	7.33985000288462
6	C20	R1	6.83289001416474
6	C7	R1	7.06608919045777
7	C23	R1	7.29462074889163
7	C17	R1	7.25738784269265
7	C12	R1	7.4178525148859
7	C10	R1	7.40087943628218
7	C14	R1	7.32192809488736
7	C5	R1	7.45121111183233
7	C9	R1	7.27612440527424
7	C6	R1	7.25738784269265
7	C21	R1	7.18982455888002
7	C19	R1	7.14974711950468
7	C1	R1	6.8073549220576
7	C22	R1	7.24792751344359
7	C4	R1	7.14974711950468
7	C13	R1	7.22881869049588
7	C18	R1	7.19967234483636
7	C15	R1	7.34872815423108
7	C11	R1	7.51569983828404
7	C16	R1	7.11894107272351
7	C8	R1	7.24792751344359
7	C20	R1	7.52356195605701
7	C7	R1	7.18982455888002
8	C23	R1	7.38370429247405
8	C17	R1	7.38370429247405
8	C12	R1	7.43462822763672
8	C10	R1	7.3037807481771
8	C3	R1	7.36632221424582
8	C14	R1	7.04439411935845
8	C5	R1	7.12928301694497
8	C9	R1	7.34872815423108
8	C24	R1	7.56224242422107
8	C6	R1	7.4093909361377
8	C21	R1	7.24792751344359
8	C19	R1	7.04439411935845
8	C1	R1	7.25738784269265
8	C22	R1	7.40087943628218
8	C4	R1	7.14974711950468
8	C13	R1	7.15987133677839
8	C18	R1	7.20945336562895
8	C15	R1	7.13955135239879
8	C11	R1	7.27612440527424
8	C16	R1	7.27612440527424
8	C8	R1	7.36632221424582
8	C20	R1	7.35755200461808
8	C7	R1	7.25738784269265
9	C17	R1	7.25738784269265
9	C12	R1	7.43462822763672
9	C10	R1	7.01122725542325
9	C3	R1	7.04439411935845
9	C14	R1	7.28540221886225
9	C5	R1	7.23840473932508
9	C9	R1	7.33985000288462
9	C6	R1	7.467605550083
9	C21	R1	7.68650052718322
9	C1	R1	7.35755200461808
9	C22	R1	7
9	C4	R1	7.15987133677839
9	C13	R1	7.37503943134692
9	C18	R1	7.22881869049588
9	C15	R1	7.38370429247405
9	C11	R1	7.29462074889163
9	C16	R1	7.29462074889163
9	C8	R1	6.71424551766612
9	C20	R1	7.20945336562895
9	C7	R1	7.06608919045777
10	C23	R1	7
10	C17	R1	7.22881869049588
10	C12	R1	7.22881869049588
10	C3	R1	7.16992500144231
10	C14	R1	7.27612440527424
10	C5	R1	7.35755200461808
10	C24	R1	7.14974711950468
10	C6	R1	7.22881869049588
10	C21	R1	7.17990909001493
10	C19	R1	7.19967234483636
10	C1	R1	7.20945336562895
10	C22	R1	7.12928301694497
10	C4	R1	7.10852445677817
10	C13	R1	7.18982455888002
10	C18	R1	7.07681559705083
10	C15	R1	7.22881869049588
10	C11	R1	7.2667865406949
10	C16	R1	7.33091687811462
10	C8	R1	6.95419631038687
10	C20	R1	6.79441586635011
10	C7	R1	7.06608919045777
11	C17	R1	7.19967234483636
11	C12	R1	7.27612440527424
11	C10	R1	7.3037807481771
11	C3	R1	7.22881869049588
11	C5	R1	7.08746284125034
11	C9	R1	7.03342300153745
11	C24	R1	7.15987133677839
11	C6	R1	7.37503943134692
11	C21	R1	7.19967234483636
11	C19	R1	7.12928301694497
11	C1	R1	6.82017896241519
11	C22	R1	7.17990909001493
11	C13	R1	7.44294349584873
11	C18	R1	7.3037807481771
11	C15	R1	7.24792751344359
11	C16	R1	7.27612440527424
11	C8	R1	7.4178525148859
11	C7	R1	7.36632221424582
12	C23	R1	6.95419631038687
12	C17	R1	7.22881869049588
12	C12	R1	7.15987133677839
12	C10	R1	7.03342300153745
12	C3	R1	7.18982455888002
12	C5	R1	7.36632221424582
12	C9	R1	7.13955135239879
12	C6	R1	7.24792751344359
12	C21	R1	6.93073733756289
12	C19	R1	7.2667865406949
12	C1	R1	7.29462074889163
12	C22	R1	7.10852445677817
12	C4	R1	6.98868468677217
12	C13	R1	7.59245703726808
12	C18	R1	7.17990909001493
12	C11	R1	7.03342300153745
12	C8	R1	7.4093909361377
13	C23	R1	7.5077946401987
13	C17	R1	7.23840473932508
13	C12	R1	7.23840473932508
13	C10	R1	7.53915881110803
13	C3	R1	7.2667865406949
13	C14	R1	7.12928301694497
13	C5	R1	7.03342300153745
13	C9	R1	7.36632221424582
13	C24	R1	7.11894107272351
13	C6	R1	7.33091687811462
13	C21	R1	6.89481776330794
13	C19	R1	7.4262647547021
13	C1	R1	6.91886323727459
13	C22	R1	7.51569983828404
13	C4	R1	7.2667865406949
13	C13	R1	7.25738784269265
13	C18	R1	7.40087943628218
13	C15	R1	7.35755200461808
13	C11	R1	7.22881869049588
13	C16	R1	7.02236781302845
13	C8	R1	7.35755200461808
13	C7	R1	7
14	C23	R1	7.35755200461808
14	C17	R1	7.29462074889163
14	C10	R1	7.04439411935845
14	C3	R1	7.36632221424582
14	C14	R1	7.25738784269265
14	C5	R1	7.33091687811462
14	C9	R1	6.97727992349992
14	C24	R1	7.20945336562895
14	C6	R1	7.28540221886225
14	C21	R1	7.22881869049588
14	C19	R1	7.40087943628218
14	C22	R1	7.3037807481771
14	C4	R1	7.17990909001493
14	C13	R1	7.2667865406949
14	C15	R1	7.03342300153745
14	C11	R1	7.27612440527424
14	C8	R1	7.10852445677817
14	C20	R1	7.09803208296053
14	C7	R1	7.3037807481771
15	C23	R1	7.16992500144231
15	C17	R1	7.12928301694497
15	C12	R1	6.98868468677217
15	C10	R1	7.04439411935845
15	C3	R1	7.4178525148859
15	C14	R1	7.55458885167764
15	C5	R1	7.38370429247405
15	C9	R1	7.29462074889163
15	C24	R1	7.38370429247405
15	C6	R1	7.34872815423108
15	C21	R1	7.09803208296053
15	C19	R1	7.19967234483636
15	C1	R1	7.25738784269265
15	C22	R1	7.18982455888002
15	C4	R1	7.15987133677839
15	C13	R1	6.88264304936184
15	C18	R1	7.39231742277876
15	C15	R1	7.31288295528436
15	C11	R1	7.15987133677839
15	C16	R1	7.467605550083
15	C8	R1	7.40087943628218
15	C20	R1	7.17990909001493
15	C7	R1	7.19967234483636
16	C17	R1	7.40087943628218
16	C12	R1	7.03342300153745
16	C10	R1	7.03342300153745
16	C3	R1	7.49185309632967
16	C14	R1	7.19967234483636
16	C5	R1	7.31288295528436
16	C9	R1	7.23840473932508
16	C24	R1	7.2667865406949
16	C6	R1	7.10852445677817
16	C21	R1	7.27612440527424
16	C19	R1	6.91886323727459
16	C1	R1	7.27612440527424
16	C4	R1	7.02236781302845
16	C13	R1	7.24792751344359
16	C18	R1	7.19967234483636
16	C15	R1	7.29462074889163
16	C11	R1	7.4594316186373
16	C16	R1	7.03342300153745
16	C8	R1	6.78135971352466
16	C20	R1	7.05528243550119
16	C7	R1	7.60733031374961
17	C23	R1	7.33091687811462
17	C17	R1	7.13955135239879
17	C12	R1	7.14974711950468
17	C10	R1	7.11894107272351
17	C3	R1	7.4178525148859
17	C14	R1	7.15987133677839
17	C24	R1	7.06608919045777
17	C6	R1	7.35755200461808
17	C21	R1	7.32192809488736
17	C19	R1	6.85798099512757
17	C1	R1	7.34872815423108
17	C22	R1	7.4093909361377
17	C4	R1	7
17	C18	R1	7.75488750216347
17	C15	R1	7.60733031374961
17	C11	R1	6.93073733756289
17	C16	R1	7.16992500144231
17	C8	R1	7.40087943628218
17	C20	R1	7.45121111183233
17	C7	R1	7.01122725542325
18	C23	R1	7.14974711950468
18	C17	R1	7.17990909001493
18	C12	R1	7.09803208296053
18	C10	R1	7.13955135239879
18	C3	R1	6.8703647195834
18	C14	R1	7.15987133677839
18	C5	R1	7.37503943134692
18	C9	R1	7.01122725542325
18	C24	R1	6.98868468677217
18	C21	R1	7.25738784269265
18	C1	R1	7.28540221886225
18	C4	R1	7.16992500144231
18	C13	R1	7.28540221886225
18	C15	R1	7.25738784269265
18	C11	R1	7.23840473932508
18	C16	R1	7.2667865406949
18	C20	R1	7.29462074889163
18	C7	R1	7.28540221886225
19	C23	R1	7.14974711950468
19	C17	R1	7.12928301694497
19	C12	R1	7.36632221424582
19	C10	R1	7.13955135239879
19	C3	R1	7.20945336562895
19	C14	R1	7.19967234483636
19	C5	R1	7.25738784269265
19	C9	R1	7.27612440527424
19	C24	R1	7.15987133677839
19	C6	R1	7.49984588708321
19	C21	R1	7.29462074889163
19	C19	R1	7.22881869049588
19	C1	R1	7.4262647547021
19	C22	R1	7.49984588708321
19	C4	R1	7.39231742277876
19	C13	R1	7.06608919045777
19	C18	R1	7.19967234483636
19	C15	R1	7.34872815423108
19	C16	R1	7.17990909001493
19	C8	R1	7.36632221424582
19	C20	R1	7.38370429247405
19	C7	R1	6.90689059560852
20	C23	R1	7.29462074889163
20	C17	R1	7.4757334309664
20	C12	R1	7.4757334309664
20	C10	R1	7.17990909001493
20	C3	R1	7.40087943628218
20	C5	R1	7.13955135239879
20	C9	R1	7.23840473932508
20	C24	R1	7.2667865406949
20	C6	R1	7.3037807481771
20	C19	R1	7.17990909001493
20	C1	R1	7.32192809488736
20	C22	R1	7.49984588708321
20	C4	R1	7.59991284218713
20	C13	R1	7.19967234483636
20	C18	R1	7.25738784269265
20	C15	R1	7.34872815423108
20	C11	R1	7.28540221886225
20	C16	R1	7.34872815423108
20	C8	R1	7.34872815423108
20	C20	R1	7.37503943134692
20	C7	R1	7.44294349584873
21	C23	R1	7.27612440527424
21	C17	R1	7.23840473932508
21	C12	R1	7.20945336562895
21	C3	R1	7.33985000288462
21	C14	R1	7
21	C5	R1	6.88264304936184
21	C24	R1	7.2667865406949
21	C6	R1	7.34872815423108
21	C21	R1	7.09803208296053
21	C19	R1	7.40087943628218
21	C1	R1	7.33091687811462
21	C22	R1	6.91886323727459
21	C4	R1	7.19967234483636
21	C13	R1	7.17990909001493
21	C18	R1	7.21916852046216
21	C15	R1	7.10852445677817
21	C11	R1	7.22881869049588
21	C16	R1	7.17990909001493
21	C8	R1	7.28540221886225
21	C20	R1	7.19967234483636
21	C7	R1	6.79441586635011
22	C23	R1	6.91886323727459
22	C17	R1	7.02236781302845
22	C12	R1	7.44294349584873
22	C10	R1	7.01122725542325
22	C3	R1	7.23840473932508
22	C14	R1	7.467605550083
22	C5	R1	7.49984588708321
22	C9	R1	7.01122725542325
22	C24	R1	7.4262647547021
22	C6	R1	7.17990909001493
22	C21	R1	7.15987133677839
22	C19	R1	7.31288295528436
22	C1	R1	7.20945336562895
22	C22	R1	7.22881869049588
22	C4	R1	7.21916852046216
22	C18	R1	7.3037807481771
22	C15	R1	7.08746284125034
22	C11	R1	7.14974711950468
22	C16	R1	7.21916852046216
22	C8	R1	6.95419631038687
22	C20	R1	7.21916852046216
23	C23	R1	7.49185309632967
23	C17	R1	7.3037807481771
23	C12	R1	6.97727992349992
23	C3	R1	6.82017896241519
23	C14	R1	7.12928301694497
23	C5	R1	7.4178525148859
23	C9	R1	7.51569983828404
23	C24	R1	7.18982455888002
23	C6	R1	6.97727992349992
23	C21	R1	7.21916852046216
23	C19	R1	7.2667865406949
23	C1	R1	7.14974711950468
23	C22	R1	7.11894107272351
23	C4	R1	7.4178525148859
23	C13	R1	7.56985560833095
23	C18	R1	6.98868468677217
23	C15	R1	7.11894107272351
23	C11	R1	7.04439411935845
23	C16	R1	7.28540221886225
23	C20	R1	7.19967234483636
23	C7	R1	7.20945336562895
24	C23	R1	7.22881869049588
24	C17	R1	7.07681559705083
24	C12	R1	7.21916852046216
24	C10	R1	7.38370429247405
24	C14	R1	7.45121111183233
24	C9	R1	7.40087943628218
24	C6	R1	7.32192809488736
24	C21	R1	7.09803208296053
24	C19	R1	7.23840473932508
24	C1	R1	7.24792751344359
24	C22	R1	7.11894107272351
24	C4	R1	7.20945336562895
24	C13	R1	7.49185309632967
24	C18	R1	7.25738784269265
24	C15	R1	7.33985000288462
24	C16	R1	7.43462822763672
24	C8	R1	7.10852445677817
24	C20	R1	7.18982455888002
24	C7	R1	7.28540221886225
25	C23	R1	7.5077946401987
25	C17	R1	7.57742882803575
25	C12	R1	7.33091687811462
25	C10	R1	7.3037807481771
25	C14	R1	7.08746284125034
25	C5	R1	7.49984588708321
25	C9	R1	7.17990909001493
25	C24	R1	7.18982455888002
25	C6	R1	7.24792751344359
25	C21	R1	7.4178525148859
25	C19	R1	7.19967234483636
25	C1	R1	7.22881869049588
25	C22	R1	6.88264304936184
25	C4	R1	7.33985000288462
25	C13	R1	7.31288295528436
25	C18	R1	7.17990909001493
25	C15	R1	7.37503943134692
25	C11	R1	6.93073733756289
25	C8	R1	7.2667865406949
25	C20	R1	7.36632221424582
25	C7	R1	7.4093909361377
26	C23	R1	7.4594316186373
26	C17	R1	7.35755200461808
26	C12	R1	7.34872815423108
26	C10	R1	7.25738784269265
26	C3	R1	7.27612440527424
26	C14	R1	7.2667865406949
26	C5	R1	7.33091687811462
26	C9	R1	7.32192809488736
26	C24	R1	7.27612440527424
26	C6	R1	7.14974711950468
26	C21	R1	7.28540221886225
26	C19	R1	7.19967234483636
26	C1	R1	7.39231742277876
26	C22	R1	7.49984588708321
26	C4	R1	7.19967234483636
26	C13	R1	7.48381577726426
26	C18	R1	7.32192809488736
26	C15	R1	7.53915881110803
26	C11	R1	7.24792751344359
26	C16	R1	7.37503943134692
26	C8	R1	7.27612440527424
26	C20	R1	7.16992500144231
26	C7	R1	7.4594316186373
27	C23	R1	6.95419631038687
27	C17	R1	7.2667865406949
27	C12	R1	7.49185309632967
27	C10	R1	7.24792751344359
27	C3	R1	7.21916852046216
27	C14	R1	7.15987133677839
27	C5	R1	7.31288295528436
27	C9	R1	7.56985560833095
27	C6	R1	7.2667865406949
27	C21	R1	7.09803208296053
27	C19	R1	7.17990909001493
27	C1	R1	7.15987133677839
27	C22	R1	7.14974711950468
27	C4	R1	7.21916852046216
27	C13	R1	7.18982455888002
27	C18	R1	7.22881869049588
27	C11	R1	7.04439411935845
27	C16	R1	7.33091687811462
27	C8	R1	7.02236781302845
27	C20	R1	7.22881869049588
27	C7	R1	7.4262647547021
28	C23	R1	7.19967234483636
28	C17	R1	7.11894107272351
28	C12	R1	6.90689059560852
28	C10	R1	7.11894107272351
28	C3	R1	7.62205181945638
28	C14	R1	7.25738784269265
28	C5	R1	7.48381577726426
28	C9	R1	7.4178525148859
28	C6	R1	7.05528243550119
28	C21	R1	7.22881869049588
28	C19	R1	7.33985000288462
28	C1	R1	7.08746284125034
28	C22	R1	7.11894107272351
28	C4	R1	7.2667865406949
28	C13	R1	7.63662462054365
28	C18	R1	7.04439411935845
28	C15	R1	7.35755200461808
28	C11	R1	7.17990909001493
28	C16	R1	7.29462074889163
28	C8	R1	7.03342300153745
28	C20	R1	7.22881869049588
28	C7	R1	7.59245703726808
29	C17	R1	7.07681559705083
29	C12	R1	7.10852445677817
29	C10	R1	7.36632221424582
29	C3	R1	6.94251450533924
29	C14	R1	7.32192809488736
29	C5	R1	7.12928301694497
29	C9	R1	7.32192809488736
29	C24	R1	7.4093909361377
29	C6	R1	7.35755200461808
29	C21	R1	7.2667865406949
29	C19	R1	7.33985000288462
29	C1	R1	7.10852445677817
29	C22	R1	7.32192809488736
29	C4	R1	7.53915881110803
29	C18	R1	7.06608919045777
29	C15	R1	7.2667865406949
29	C11	R1	7.40087943628218
29	C16	R1	7.44294349584873
29	C8	R1	7.07681559705083
29	C20	R1	7.32192809488736
29	C7	R1	7.4178525148859
30	C23	R1	7.33091687811462
30	C12	R1	7.09803208296053
30	C10	R1	7.33091687811462
30	C3	R1	7.3037807481771
30	C14	R1	7.2667865406949
30	C5	R1	7.12928301694497
30	C9	R1	7.21916852046216
30	C24	R1	7.16992500144231
30	C21	R1	7.17990909001493
30	C19	R1	7.27612440527424
30	C1	R1	7.20945336562895
30	C22	R1	7.15987133677839
30	C13	R1	7.32192809488736
30	C18	R1	7
30	C15	R1	6.6724253419715
30	C11	R1	7.34872815423108
30	C16	R1	7.20945336562895
30	C8	R1	7.4178525148859
30	C20	R1	7.17990909001493
30	C7	R1	7.25738784269265
31	C23	R1	7.31288295528436
31	C17	R1	7.19967234483636
31	C12	R1	7.32192809488736
31	C10	R1	7.09803208296053
31	C3	R1	7.22881869049588
31	C14	R1	7.33091687811462
31	C5	R1	7.19967234483636
31	C9	R1	7.21916852046216
31	C24	R1	7.4178525148859
31	C21	R1	7.07681559705083
31	C19	R1	7.62205181945638
31	C1	R1	7.22881869049588
31	C22	R1	7.27612440527424
31	C4	R1	7.20945336562895
31	C13	R1	7.22881869049588
31	C18	R1	7.38370429247405
31	C15	R1	7.40087943628218
31	C11	R1	7.35755200461808
31	C16	R1	6.94251450533924
31	C20	R1	7.22881869049588
31	C7	R1	7.24792751344359
32	C23	R1	7.38370429247405
32	C17	R1	7.4262647547021
32	C12	R1	7.34872815423108
32	C10	R1	7.3037807481771
32	C3	R1	7.38370429247405
32	C14	R1	7.28540221886225
32	C5	R1	7.32192809488736
32	C9	R1	7.37503943134692
32	C24	R1	7.32192809488736
32	C6	R1	7.2667865406949
32	C21	R1	7.31288295528436
32	C19	R1	7.25738784269265
32	C1	R1	7.05528243550119
32	C22	R1	7.18982455888002
32	C4	R1	7.19967234483636
32	C13	R1	7.52356195605701
32	C18	R1	7.33985000288462
32	C15	R1	7.24792751344359
32	C11	R1	7.28540221886225
32	C16	R1	7.4093909361377
32	C8	R1	6.96578428466209
32	C20	R1	7.07681559705083
32	C7	R1	7.17990909001493
33	C23	R1	7.13955135239879
33	C17	R1	7.23840473932508
33	C10	R1	7.44294349584873
33	C14	R1	7.21916852046216
33	C5	R1	6.85798099512757
33	C9	R1	7.48381577726426
33	C24	R1	6.98868468677217
33	C21	R1	7.28540221886225
33	C19	R1	7.43462822763672
33	C1	R1	6.98868468677217
33	C22	R1	7.14974711950468
33	C4	R1	6.96578428466209
33	C13	R1	7.29462074889163
33	C15	R1	7.29462074889163
33	C11	R1	6.85798099512757
33	C16	R1	7.13955135239879
33	C8	R1	7.21916852046216
33	C20	R1	7.15987133677839
33	C7	R1	7.31288295528436
34	C23	R1	7.467605550083
34	C17	R1	7.17990909001493
34	C12	R1	7.27612440527424
34	C10	R1	7.18982455888002
34	C14	R1	7.17990909001493
34	C5	R1	6.96578428466209
34	C9	R1	7.31288295528436
34	C24	R1	7.18982455888002
34	C21	R1	7.3037807481771
34	C19	R1	7
34	C1	R1	7.39231742277876
34	C22	R1	7.35755200461808
34	C4	R1	7.29462074889163
34	C13	R1	6.97727992349992
34	C18	R1	7.24792751344359
34	C15	R1	7.3037807481771
34	C11	R1	7.27612440527424
34	C16	R1	7.27612440527424
34	C8	R1	7.17990909001493
34	C20	R1	7.20945336562895
34	C7	R1	7.23840473932508
35	C23	R1	7.48381577726426
35	C17	R1	7.37503943134692
35	C12	R1	7.28540221886225
35	C3	R1	7.21916852046216
35	C14	R1	7.09803208296053
35	C5	R1	7.24792751344359
35	C24	R1	6.98868468677217
35	C6	R1	7.31288295528436
35	C21	R1	7.37503943134692
35	C19	R1	7.28540221886225
35	C1	R1	7.48381577726426
35	C22	R1	7.37503943134692
35	C4	R1	7.4757334309664
35	C13	R1	7.03342300153745
35	C18	R1	7.31288295528436
35	C15	R1	7.34872815423108
35	C11	R1	7.25738784269265
35	C16	R1	7.03342300153745
35	C8	R1	7.4262647547021
35	C20	R1	7.4262647547021
35	C7	R1	7.27612440527424
36	C23	R1	6.78135971352466
36	C17	R1	7.3037807481771
36	C12	R1	7.27612440527424
36	C10	R1	6.88264304936184
36	C3	R1	6.94251450533924
36	C14	R1	6.8073549220576
36	C5	R1	7.16992500144231
36	C9	R1	7.10852445677817
36	C24	R1	7.37503943134692
36	C6	R1	7.09803208296053
36	C21	R1	7.51569983828404
36	C19	R1	7.34872815423108
36	C1	R1	6.89481776330794
36	C22	R1	7.4594316186373
36	C4	R1	7.38370429247405
36	C13	R1	7.31288295528436
36	C18	R1	7.45121111183233
36	C15	R1	7.35755200461808
36	C11	R1	6.94251450533924
36	C16	R1	7.31288295528436
36	C8	R1	6.97727992349992
36	C20	R1	7.4757334309664
36	C7	R1	7.36632221424582
37	C23	R1	6.89481776330794
37	C17	R1	7.12928301694497
37	C12	R1	7.09803208296053
37	C3	R1	7.29462074889163
37	C5	R1	7.53915881110803
37	C9	R1	7.32192809488736
37	C24	R1	7.29462074889163
37	C6	R1	6.96578428466209
37	C21	R1	7.05528243550119
37	C1	R1	7.33091687811462
37	C22	R1	7.20945336562895
37	C13	R1	7.07681559705083
37	C18	R1	7.10852445677817
37	C15	R1	7.14974711950468
37	C11	R1	7.33985000288462
37	C16	R1	7.21916852046216
37	C8	R1	7.13955135239879
37	C20	R1	7.23840473932508
37	C7	R1	7.27612440527424
38	C23	R1	7.03342300153745
38	C17	R1	7.16992500144231
38	C12	R1	7.29462074889163
38	C10	R1	7.33091687811462
38	C3	R1	7.14974711950468
38	C14	R1	7.09803208296053
38	C5	R1	7.10852445677817
38	C9	R1	7.4093909361377
38	C24	R1	7.15987133677839
38	C6	R1	7.23840473932508
38	C21	R1	7.35755200461808
38	C19	R1	7.14974711950468
38	C1	R1	7.39231742277876
38	C22	R1	7.21916852046216
38	C4	R1	7.25738784269265
38	C13	R1	7.24792751344359
38	C18	R1	7.08746284125034
38	C15	R1	7.21916852046216
38	C11	R1	7.25738784269265
38	C16	R1	7.16992500144231
38	C8	R1	7.16992500144231
38	C20	R1	7.4262647547021
38	C7	R1	7.3037807481771
39	C23	R1	7.12928301694497
39	C17	R1	7.18982455888002
39	C12	R1	7.18982455888002
39	C3	R1	7.39231742277876
39	C14	R1	7.14974711950468
39	C5	R1	7.17990909001493
39	C9	R1	7.5077946401987
39	C24	R1	7.29462074889163
39	C6	R1	7.28540221886225
39	C21	R1	7.18982455888002
39	C1	R1	7.34872815423108
39	C22	R1	7.49984588708321
39	C13	R1	7.18982455888002
39	C18	R1	6.94251450533924
39	C15	R1	7.25738784269265
39	C11	R1	7.08746284125034
39	C16	R1	7.39231742277876
39	C8	R1	7.25738784269265
39	C20	R1	6.93073733756289
39	C7	R1	6.76818432477693
40	C23	R1	7.38370429247405
40	C17	R1	7.35755200461808
40	C12	R1	7.35755200461808
40	C10	R1	7.36632221424582
40	C3	R1	7.22881869049588
40	C14	R1	7.09803208296053
40	C5	R1	7.01122725542325
40	C9	R1	7.24792751344359
40	C6	R1	7.57742882803575
40	C21	R1	6.93073733756289
40	C19	R1	7.48381577726426
40	C1	R1	7.15987133677839
40	C22	R1	7.05528243550119
40	C4	R1	7.2667865406949
40	C13	R1	7.28540221886225
40	C18	R1	7.27612440527424
40	C15	R1	7.15987133677839
40	C11	R1	7.61470984411521
40	C16	R1	7.27612440527424
40	C8	R1	7.12928301694497
40	C20	R1	7.22881869049588
40	C7	R1	7.03342300153745
41	C23	R1	7.24792751344359
41	C17	R1	7.17990909001493
41	C12	R1	7.22881869049588
41	C10	R1	7.28540221886225
41	C3	R1	7.40087943628218
41	C14	R1	7.2667865406949
41	C5	R1	7.27612440527424
41	C9	R1	7.06608919045777
41	C24	R1	7.31288295528436
41	C6	R1	6.93073733756289
41	C21	R1	7.07681559705083
41	C19	R1	7.18982455888002
41	C1	R1	7.53138146051631
41	C22	R1	6.75488750216347
41	C4	R1	7.31288295528436
41	C13	R1	7.40087943628218
41	C18	R1	7.4093909361377
41	C15	R1	7.08746284125034
41	C16	R1	7.59245703726808
41	C8	R1	6.90689059560852
41	C20	R1	7.24792751344359
41	C7	R1	7.09803208296053
42	C23	R1	7.39231742277876
42	C17	R1	7.13955135239879
42	C12	R1	7.18982455888002
42	C10	R1	7.45121111183233
42	C3	R1	7.35755200461808
42	C5	R1	7.24792751344359
42	C9	R1	7.09803208296053
42	C24	R1	7.40087943628218
42	C6	R1	7.03342300153745
42	C21	R1	7.07681559705083
42	C19	R1	7.08746284125034
42	C1	R1	6.8703647195834
42	C22	R1	7.25738784269265
42	C4	R1	7.36632221424582
42	C13	R1	7.33091687811462
42	C18	R1	7.03342300153745
42	C15	R1	7.29462074889163
42	C11	R1	7.01122725542325
42	C16	R1	7.48381577726426
42	C8	R1	6.97727992349992
42	C20	R1	7.4757334309664
42	C7	R1	7.39231742277876
43	C23	R1	7.38370429247405
43	C17	R1	7.10852445677817
43	C12	R1	7.07681559705083
43	C10	R1	7.24792751344359
43	C3	R1	7.17990909001493
43	C14	R1	7.07681559705083
43	C5	R1	6.91886323727459
43	C9	R1	7.59245703726808
43	C6	R1	7.27612440527424
43	C21	R1	7.52356195605701
43	C19	R1	7.18982455888002
43	C22	R1	7.52356195605701
43	C13	R1	7.21916852046216
43	C18	R1	6.98868468677217
43	C15	R1	7.44294349584873
43	C11	R1	7.53138146051631
43	C16	R1	7.40087943628218
43	C8	R1	7.39231742277876
43	C7	R1	7.36632221424582
44	C23	R1	7.38370429247405
44	C17	R1	7.04439411935845
44	C12	R1	7.4178525148859
44	C10	R1	7.39231742277876
44	C3	R1	7.32192809488736
44	C14	R1	7.45121111183233
44	C5	R1	7.19967234483636
44	C9	R1	7.38370429247405
44	C24	R1	7.31288295528436
44	C6	R1	7.27612440527424
44	C21	R1	7.29462074889163
44	C1	R1	7.24792751344359
44	C22	R1	7.11894107272351
44	C13	R1	7.16992500144231
44	C18	R1	7.28540221886225
44	C15	R1	7.17990909001493
44	C11	R1	7.29462074889163
44	C16	R1	7.28540221886225
44	C8	R1	7.39231742277876
44	C20	R1	7.13955135239879
44	C7	R1	7.21916852046216
45	C23	R1	7.55458885167764
45	C17	R1	7.48381577726426
45	C12	R1	7.33091687811462
45	C10	R1	6.84549005094437
45	C3	R1	7.08746284125034
45	C5	R1	7.32192809488736
45	C9	R1	7.53138146051631
45	C24	R1	7.38370429247405
45	C6	R1	7.32192809488736
45	C21	R1	7.09803208296053
45	C19	R1	7.20945336562895
45	C1	R1	7.31288295528436
45	C22	R1	7.17990909001493
45	C4	R1	7.4757334309664
45	C18	R1	7.3037807481771
45	C11	R1	7.45121111183233
45	C16	R1	7.4757334309664
45	C8	R1	7.08746284125034
45	C7	R1	7.05528243550119
46	C23	R1	7.21916852046216
46	C17	R1	7.13955135239879
46	C10	R1	7.25738784269265
46	C3	R1	7.16992500144231
46	C14	R1	7
46	C5	R1	7.32192809488736
46	C9	R1	7.21916852046216
46	C24	R1	7.56224242422107
46	C6	R1	7.03342300153745
46	C21	R1	7.17990909001493
46	C19	R1	7.38370429247405
46	C1	R1	7.06608919045777
46	C22	R1	7.21916852046216
46	C4	R1	7.4093909361377
46	C13	R1	7.12928301694497
46	C18	R1	7.12928301694497
46	C15	R1	6.94251450533924
46	C16	R1	7.4757334309664
46	C20	R1	7.02236781302845
46	C7	R1	7.23840473932508
47	C23	R1	7.11894107272351
47	C17	R1	7.20945336562895
47	C12	R1	7.15987133677839
47	C10	R1	7.33985000288462
47	C3	R1	7.4262647547021
47	C14	R1	7.21916852046216
47	C5	R1	7.21916852046216
47	C9	R1	7.10852445677817
47	C24	R1	7.04439411935845
47	C6	R1	7.32192809488736
47	C21	R1	7.07681559705083
47	C19	R1	7.38370429247405
47	C1	R1	7.36632221424582
47	C22	R1	7.55458885167764
47	C4	R1	7.20945336562895
47	C13	R1	7.16992500144231
47	C15	R1	7.35755200461808
47	C11	R1	7.16992500144231
47	C16	R1	7.06608919045777
47	C20	R1	7.32192809488736
47	C7	R1	7.20945336562895
48	C23	R1	7.24792751344359
48	C12	R1	7.19967234483636
48	C10	R1	7.31288295528436
48	C3	R1	7.25738784269265
48	C14	R1	7.33091687811462
48	C5	R1	7.19967234483636
48	C9	R1	7.35755200461808
48	C24	R1	7.17990909001493
48	C6	R1	7.14974711950468
48	C21	R1	7.4262647547021
48	C19	R1	7.15987133677839
48	C1	R1	7.07681559705083
48	C4	R1	7.13955135239879
48	C13	R1	6.96578428466209
48	C18	R1	7.04439411935845
48	C15	R1	7.48381577726426
48	C11	R1	7.07681559705083
48	C16	R1	7.51569983828404
48	C8	R1	7.09803208296053
48	C20	R1	7.63662462054365
48	C7	R1	7.20945336562895
49	C23	R1	7.19967234483636
49	C17	R1	7.17990909001493
49	C12	R1	7.37503943134692
49	C10	R1	7.4757334309664
49	C3	R1	7.33985000288462
49	C5	R1	7.39231742277876
49	C9	R1	7.27612440527424
49	C24	R1	7.3037807481771
49	C21	R1	7.08746284125034
49	C19	R1	7.05528243550119
49	C1	R1	7.23840473932508
49	C22	R1	7.11894107272351
49	C4	R1	7.13955135239879
49	C13	R1	7.4262647547021
49	C18	R1	7.5077946401987
49	C11	R1	7.19967234483636
49	C16	R1	7.28540221886225
49	C8	R1	7.04439411935845
49	C20	R1	7.21916852046216
49	C7	R1	7.38370429247405
50	C23	R1	7.10852445677817
50	C17	R1	7.38370429247405
50	C12	R1	7.10852445677817
50	C10	R1	7
50	C3	R1	7.29462074889163
50	C14	R1	7.05528243550119
50	C9	R1	7.2667865406949
50	C24	R1	7.3037807481771
50	C6	R1	7.29462074889163
50	C21	R1	6.96578428466209
50	C19	R1	7.33985000288462
50	C1	R1	7.21916852046216
50	C22	R1	7.28540221886225
50	C4	R1	7.27612440527424
50	C13	R1	6.97727992349992
50	C18	R1	6.96578428466209
50	C15	R1	7.07681559705083
50	C16	R1	7.10852445677817
50	C8	R1	7.08746284125034
50	C20	R1	7.33091687811462
50	C7	R1	7.21916852046216
51	C23	R1	7.4178525148859
51	C17	R1	7.20945336562895
51	C12	R1	7.56985560833095
51	C10	R1	7.5077946401987
51	C3	R1	7.4757334309664
51	C14	R1	6.89481776330794
51	C9	R1	7.31288295528436
51	C24	R1	7.16992500144231
51	C6	R1	7.35755200461808
51	C21	R1	7.13955135239879
51	C19	R1	7.23840473932508
51	C1	R1	7.3037807481771
51	C22	R1	7.33985000288462
51	C4	R1	7.2667865406949
51	C13	R1	7.13955135239879
51	C18	R1	7.31288295528436
51	C15	R1	7.32192809488736
51	C11	R1	7.3037807481771
51	C16	R1	7.3037807481771
51	C8	R1	7.63662462054365
51	C20	R1	7.32192809488736
51	C7	R1	7.04439411935845
52	C23	R1	7.51569983828404
52	C17	R1	7.11894107272351
52	C12	R1	6.8703647195834
52	C10	R1	7.07681559705083
52	C3	R1	7.17990909001493
52	C14	R1	7.14974711950468
52	C5	R1	7.11894107272351
52	C9	R1	7.57742882803575
52	C24	R1	7.39231742277876
52	C6	R1	6.97727992349992
52	C21	R1	7.17990909001493
52	C19	R1	6.97727992349992
52	C1	R1	6.95419631038687
52	C22	R1	7.23840473932508
52	C13	R1	7.19967234483636
52	C18	R1	7.34872815423108
52	C15	R1	7.10852445677817
52	C11	R1	7.21916852046216
52	C16	R1	7.20945336562895
52	C8	R1	7.37503943134692
52	C20	R1	7.24792751344359
52	C7	R1	7.20945336562895
53	C23	R1	7.33091687811462
53	C17	R1	7.04439411935845
53	C10	R1	7.2667865406949
53	C3	R1	7.5077946401987
53	C14	R1	6.95419631038687
53	C5	R1	7.21916852046216
53	C9	R1	7
53	C24	R1	7.4178525148859
53	C6	R1	7.01122725542325
53	C21	R1	7.23840473932508
53	C19	R1	7.37503943134692
53	C1	R1	7.12928301694497
53	C22	R1	7.11894107272351
53	C4	R1	7.08746284125034
53	C18	R1	7.07681559705083
53	C15	R1	6.95419631038687
53	C16	R1	7.25738784269265
53	C8	R1	7.12928301694497
53	C20	R1	7.40087943628218
53	C7	R1	7.12928301694497
54	C23	R1	7.04439411935845
54	C17	R1	7.11894107272351
54	C12	R1	7.49185309632967
54	C10	R1	7.4093909361377
54	C14	R1	6.76818432477693
54	C5	R1	7.2667865406949
54	C9	R1	7.15987133677839
54	C24	R1	7.4757334309664
54	C6	R1	6.97727992349992
54	C21	R1	6.98868468677217
54	C19	R1	7.4757334309664
54	C1	R1	7.16992500144231
54	C22	R1	7.51569983828404
54	C4	R1	7.05528243550119
54	C13	R1	7.35755200461808
54	C18	R1	7.40087943628218
54	C15	R1	7.36632221424582
54	C11	R1	7.23840473932508
54	C16	R1	7
54	C8	R1	7.20945336562895
54	C20	R1	7.36632221424582
54	C7	R1	7.24792751344359
55	C23	R1	7.22881869049588
55	C17	R1	7.08746284125034
55	C12	R1	7.40087943628218
55	C10	R1	7.45121111183233
55	C3	R1	7.14974711950468
55	C14	R1	7.27612440527424
55	C5	R1	7.36632221424582
55	C24	R1	7.467605550083
55	C21	R1	7.34872815423108
55	C1	R1	7.22881869049588
55	C22	R1	7.18982455888002
55	C4	R1	6.97727992349992
55	C13	R1	7.49984588708321
55	C18	R1	7.56224242422107
55	C11	R1	7.06608919045777
55	C16	R1	7.22881869049588
55	C8	R1	7.22881869049588
55	C20	R1	7.15987133677839
55	C7	R1	7.33091687811462
56	C23	R1	7.13955135239879
56	C17	R1	7.32192809488736
56	C12	R1	7.13955135239879
56	C10	R1	7.33091687811462
56	C3	R1	7.02236781302845
56	C5	R1	7.33985000288462
56	C9	R1	7.3037807481771
56	C24	R1	7.44294349584873
56	C6	R1	6.95419631038687
56	C21	R1	7.17990909001493
56	C19	R1	7
56	C1	R1	7.36632221424582
56	C4	R1	7.21916852046216
56	C13	R1	7.37503943134692
56	C18	R1	7.29462074889163
56	C15	R1	7.2667865406949
56	C11	R1	7.19967234483636
56	C8	R1	7.36632221424582
56	C20	R1	7.11894107272351
56	C7	R1	7.06608919045777
57	C23	R1	7.49185309632967
57	C17	R1	7.25738784269265
57	C12	R1	7.05528243550119
57	C10	R1	7.01122725542325
57	C3	R1	7.24792751344359
57	C14	R1	7.36632221424582
57	C5	R1	6.88264304936184
57	C9	R1	7.31288295528436
57	C24	R1	7.03342300153745
57	C6	R1	7.03342300153745
57	C21	R1	7.12928301694497
57	C19	R1	7.32192809488736
57	C1	R1	7.4178525148859
57	C22	R1	7.19967234483636
57	C4	R1	6.85798099512757
57	C13	R1	7.53138146051631
57	C18	R1	7.04439411935845
57	C15	R1	7.36632221424582
57	C11	R1	7
57	C16	R1	7.15987133677839
57	C8	R1	7.36632221424582
57	C20	R1	7.18982455888002
57	C7	R1	7.13955135239879
58	C23	R1	6.94251450533924
58	C17	R1	7.49984588708321
58	C12	R1	7.36632221424582
58	C10	R1	7.14974711950468
58	C3	R1	7.35755200461808
58	C14	R1	7.07681559705083
58	C5	R1	7.2667865406949
58	C9	R1	7.55458885167764
58	C24	R1	7.22881869049588
58	C6	R1	7.22881869049588
58	C21	R1	7.08746284125034
58	C19	R1	7.13955135239879
58	C1	R1	7.38370429247405
58	C22	R1	7.25738784269265
58	C4	R1	7.02236781302845
58	C13	R1	7.25738784269265
58	C18	R1	7.28540221886225
58	C15	R1	7.14974711950468
58	C11	R1	7.2667865406949
58	C16	R1	7.34872815423108
58	C8	R1	7.09803208296053
58	C20	R1	7.48381577726426
58	C7	R1	7.32192809488736
59	C23	R1	7.45121111183233
59	C17	R1	7.23840473932508
59	C12	R1	7.467605550083
59	C3	R1	7.16992500144231
59	C5	R1	7.17990909001493
59	C24	R1	7.11894107272351
59	C19	R1	7.28540221886225
59	C1	R1	7.2667865406949
59	C22	R1	6.93073733756289
59	C4	R1	6.96578428466209
59	C18	R1	7.34872815423108
59	C15	R1	7.25738784269265
59	C11	R1	7.09803208296053
59	C16	R1	7.12928301694497
59	C8	R1	7.37503943134692
59	C20	R1	7.28540221886225
59	C7	R1	7.27612440527424
60	C23	R1	7.4178525148859
60	C17	R1	7.07681559705083
60	C12	R1	7.15987133677839
60	C10	R1	7.27612440527424
60	C14	R1	6.90689059560852
60	C5	R1	7.34872815423108
60	C9	R1	7.23840473932508
60	C24	R1	7.5077946401987
60	C6	R1	7.21916852046216
60	C21	R1	7.56224242422107
60	C19	R1	7.27612440527424
60	C1	R1	7.33985000288462
60	C4	R1	7.12928301694497
60	C13	R1	6.91886323727459
60	C15	R1	6.78135971352466
60	C11	R1	7.19967234483636
60	C16	R1	7.36632221424582
60	C8	R1	7.16992500144231
60	C20	R1	7.54689445988764
60	C7	R1	7.43462822763672
61	C23	R1	7.27612440527424
61	C17	R1	7.27612440527424
61	C12	R1	7.59245703726808
61	C3	R1	7.22881869049588
61	C5	R1	7.34872815423108
61	C9	R1	7.18982455888002
61	C6	R1	7.29462074889163
61	C21	R1	7.21916852046216
61	C19	R1	7.17990909001493
61	C1	R1	7.08746284125034
61	C4	R1	7.25738784269265
61	C13	R1	7.18982455888002
61	C18	R1	7.32192809488736
61	C15	R1	7.23840473932508
61	C11	R1	7.20945336562895
61	C8	R1	7.4262647547021
61	C20	R1	7.2667865406949
61	C7	R1	7.14974711950468
62	C23	R1	7
62	C17	R1	7.2667865406949
62	C12	R1	7.40087943628218
62	C10	R1	7.29462074889163
62	C3	R1	7.36632221424582
62	C14	R1	7.17990909001493
62	C5	R1	7.4757334309664
62	C9	R1	7.34872815423108
62	C24	R1	7.16992500144231
62	C6	R1	6.82017896241519
62	C21	R1	6.75488750216347
62	C19	R1	7.31288295528436
62	C1	R1	7.04439411935845
62	C22	R1	7.33985000288462
62	C4	R1	7.10852445677817
62	C13	R1	7.08746284125034
62	C18	R1	7.23840473932508
62	C15	R1	7.17990909001493
62	C11	R1	6.6724253419715
62	C16	R1	7.08746284125034
62	C8	R1	7.39231742277876
62	C20	R1	7.12928301694497
62	C7	R1	7.24792751344359
63	C23	R1	7.22881869049588
63	C17	R1	7.03342300153745
63	C12	R1	7.14974711950468
63	C10	R1	7.2667865406949
63	C3	R1	6.96578428466209
63	C14	R1	7.20945336562895
63	C5	R1	7.29462074889163
63	C24	R1	7.24792751344359
63	C6	R1	6.91886323727459
63	C21	R1	7.23840473932508
63	C19	R1	7.24792751344359
63	C1	R1	7.3037807481771
63	C22	R1	7.01122725542325
63	C4	R1	7.43462822763672
63	C13	R1	6.98868468677217
63	C18	R1	7.05528243550119
63	C15	R1	7.35755200461808
63	C11	R1	7.17990909001493
63	C16	R1	7.19967234483636
63	C8	R1	7.06608919045777
63	C20	R1	6.95419631038687
63	C7	R1	7.37503943134692
64	C23	R1	7
64	C17	R1	7.44294349584873
64	C12	R1	7.13955135239879
64	C10	R1	7.05528243550119
64	C3	R1	7
64	C14	R1	7.17990909001493
64	C5	R1	7.18982455888002
64	C24	R1	7.33091687811462
64	C6	R1	6.97727992349992
64	C21	R1	7.5077946401987
64	C19	R1	7.13955135239879
64	C1	R1	6.70043971814109
64	C22	R1	7.13955135239879
64	C4	R1	7.13955135239879
64	C13	R1	7.14974711950468
64	C18	R1	7.36632221424582
64	C16	R1	7.05528243550119
64	C8	R1	7.52356195605701
64	C7	R1	7.34872815423108
65	C23	R1	6.96578428466209
65	C17	R1	7.52356195605701
65	C12	R1	7.33091687811462
65	C10	R1	7.02236781302845
65	C3	R1	7.39231742277876
65	C14	R1	7.06608919045777
65	C5	R1	6.85798099512757
65	C9	R1	7.4178525148859
65	C24	R1	7.53138146051631
65	C6	R1	7.15987133677839
65	C21	R1	7.11894107272351
65	C19	R1	7.43462822763672
65	C1	R1	7.03342300153745
65	C22	R1	7.23840473932508
65	C4	R1	7.27612440527424
65	C13	R1	7.21916852046216
65	C18	R1	6.74146698640115
65	C16	R1	6.89481776330794
65	C8	R1	7.33091687811462
65	C20	R1	7.27612440527424
65	C7	R1	7.38370429247405
66	C23	R1	7.12928301694497
66	C17	R1	7.05528243550119
66	C12	R1	7.35755200461808
66	C10	R1	7.01122725542325
66	C3	R1	7.4594316186373
66	C14	R1	7.18982455888002
66	C5	R1	7.34872815423108
66	C9	R1	7.40087943628218
66	C24	R1	7.15987133677839
66	C6	R1	7.61470984411521
66	C21	R1	7.22881869049588
66	C19	R1	7.38370429247405
66	C1	R1	7.23840473932508
66	C22	R1	7.05528243550119
66	C4	R1	7.25738784269265
66	C13	R1	7
66	C18	R1	7.09803208296053
66	C15	R1	7.19967234483636
66	C11	R1	7.4093909361377
66	C16	R1	7.4093909361377
66	C20	R1	7.18982455888002
66	C7	R1	7.18982455888002
67	C23	R1	7.39231742277876
67	C10	R1	7.33985000288462
67	C3	R1	7.20945336562895
67	C5	R1	7.4093909361377
67	C9	R1	7.16992500144231
67	C24	R1	6.98868468677217
67	C6	R1	7.31288295528436
67	C21	R1	7.21916852046216
67	C19	R1	7.28540221886225
67	C1	R1	7.10852445677817
67	C22	R1	7.06608919045777
67	C4	R1	7
67	C13	R1	7.56985560833095
67	C15	R1	7.4093909361377
67	C16	R1	7.27612440527424
67	C8	R1	7.25738784269265
67	C20	R1	7.29462074889163
67	C7	R1	7.24792751344359
68	C23	R1	7.53138146051631
68	C17	R1	6.96578428466209
68	C12	R1	7.07681559705083
68	C3	R1	7.28540221886225
68	C14	R1	7.08746284125034
68	C5	R1	7.34872815423108
68	C9	R1	7.12928301694497
68	C24	R1	7.17990909001493
68	C21	R1	7.3037807481771
68	C19	R1	7.31288295528436
68	C1	R1	7.36632221424582
68	C22	R1	7.13955135239879
68	C4	R1	7.13955135239879
68	C13	R1	7.35755200461808
68	C18	R1	7.3037807481771
68	C15	R1	7.31288295528436
68	C11	R1	7.35755200461808
68	C16	R1	7.32192809488736
68	C8	R1	7.43462822763672
68	C20	R1	6.8703647195834
69	C23	R1	7.09803208296053
69	C12	R1	7.09803208296053
69	C10	R1	6.83289001416474
69	C3	R1	7.34872815423108
69	C14	R1	7.4757334309664
69	C5	R1	7.25738784269265
69	C9	R1	6.90689059560852
69	C24	R1	7
69	C6	R1	7.57742882803575
69	C21	R1	7.35755200461808
69	C19	R1	7.34872815423108
69	C1	R1	7.10852445677817
69	C22	R1	7.18982455888002
69	C4	R1	6.88264304936184
69	C18	R1	7.28540221886225
69	C15	R1	7.12928301694497
69	C11	R1	7.11894107272351
69	C16	R1	7.03342300153745
69	C20	R1	6.91886323727459
70	C23	R1	7.10852445677817
70	C17	R1	7.15987133677839
70	C10	R1	7.25738784269265
70	C3	R1	7.39231742277876
70	C14	R1	6.88264304936184
70	C5	R1	7.16992500144231
70	C9	R1	7.43462822763672
70	C24	R1	7.22881869049588
70	C6	R1	7.12928301694497
70	C21	R1	7.2667865406949
70	C19	R1	7.15987133677839
70	C1	R1	7.4178525148859
70	C22	R1	7.49185309632967
70	C4	R1	7.44294349584873
70	C13	R1	7.05528243550119
70	C18	R1	7.21916852046216
70	C15	R1	6.8073549220576
70	C11	R1	7.467605550083
70	C16	R1	7.23840473932508
70	C8	R1	7.58496250072116
70	C20	R1	7.4262647547021
70	C7	R1	7.13955135239879
71	C23	R1	7.38370429247405
71	C17	R1	6.96578428466209
71	C12	R1	7.33091687811462
71	C10	R1	7.22881869049588
71	C3	R1	7.35755200461808
71	C14	R1	7.39231742277876
71	C5	R1	7.02236781302845
71	C9	R1	6.94251450533924
71	C24	R1	7.36632221424582
71	C6	R1	7.48381577726426
71	C21	R1	7.38370429247405
71	C19	R1	7.33985000288462
71	C22	R1	7.57742882803575
71	C13	R1	7.05528243550119
71	C18	R1	7.23840473932508
71	C15	R1	7.37503943134692
71	C11	R1	7.2667865406949
71	C16	R1	7.06608919045777
71	C8	R1	7.07681559705083
71	C20	R1	7.39231742277876
71	C7	R1	7.49185309632967
72	C23	R1	7.09803208296053
72	C17	R1	7.33985000288462
72	C12	R1	7.07681559705083
72	C10	R1	7.39231742277876
72	C3	R1	7.33091687811462
72	C14	R1	7.40087943628218
72	C5	R1	7.44294349584873
72	C9	R1	7.29462074889163
72	C24	R1	7.06608919045777
72	C6	R1	7.05528243550119
72	C21	R1	7.33091687811462
72	C19	R1	7.23840473932508
72	C22	R1	7.29462074889163
72	C4	R1	7.20945336562895
72	C13	R1	7.31288295528436
72	C18	R1	7.3037807481771
72	C15	R1	7.07681559705083
72	C11	R1	7.49185309632967
72	C16	R1	7.24792751344359
72	C8	R1	7.16992500144231
72	C20	R1	7.45121111183233
72	C7	R1	7.2667865406949
73	C23	R1	7.4262647547021
73	C17	R1	7.10852445677817
73	C12	R1	7.10852445677817
73	C3	R1	7.13955135239879
73	C14	R1	7.02236781302845
73	C5	R1	7.39231742277876
73	C9	R1	7.44294349584873
73	C24	R1	7.32192809488736
73	C19	R1	7.28540221886225
73	C1	R1	7.21916852046216
73	C22	R1	7.56985560833095
73	C4	R1	7.31288295528436
73	C13	R1	7.35755200461808
73	C18	R1	7.14974711950468
73	C15	R1	7.12928301694497
73	C16	R1	7.25738784269265
73	C8	R1	7.33091687811462
73	C20	R1	7.2667865406949
73	C7	R1	7.32192809488736
74	C23	R1	7.12928301694497
74	C17	R1	7.33091687811462
74	C10	R1	7.33985000288462
74	C3	R1	7.43462822763672
74	C14	R1	7.24792751344359
74	C5	R1	7.03342300153745
74	C9	R1	7.3037807481771
74	C24	R1	7.467605550083
74	C6	R1	7.29462074889163
74	C21	R1	7.29462074889163
74	C19	R1	7.32192809488736
74	C1	R1	7.33091687811462
74	C22	R1	7.01122725542325
74	C18	R1	7.11894107272351
74	C15	R1	7.39231742277876
74	C11	R1	7.07681559705083
74	C16	R1	7.4594316186373
74	C8	R1	7.21916852046216
74	C20	R1	7.05528243550119
75	C23	R1	7.32192809488736
75	C17	R1	7.37503943134692
75	C12	R1	7.12928301694497
75	C10	R1	6.93073733756289
75	C3	R1	7.4093909361377
75	C14	R1	7.07681559705083
75	C5	R1	7
75	C9	R1	7.56224242422107
75	C24	R1	7.29462074889163
75	C6	R1	7.56224242422107
75	C21	R1	7.14974711950468
75	C19	R1	7.28540221886225
75	C1	R1	7.23840473932508
75	C4	R1	7.17990909001493
75	C13	R1	7.51569983828404
75	C18	R1	7.25738784269265
75	C15	R1	7.37503943134692
75	C11	R1	7.17990909001493
75	C16	R1	7.76155123244448
75	C8	R1	7.06608919045777
75	C20	R1	7.11894107272351
75	C7	R1	7.34872815423108
76	C17	R1	7.29462074889163
76	C12	R1	6.95419631038687
76	C10	R1	7.10852445677817
76	C3	R1	7.13955135239879
76	C14	R1	7.14974711950468
76	C5	R1	7.01122725542325
76	C9	R1	7.52356195605701
76	C24	R1	7.31288295528436
76	C6	R1	7.27612440527424
76	C21	R1	7.14974711950468
76	C19	R1	7.20945336562895
76	C1	R1	7.20945336562895
76	C22	R1	7.16992500144231
76	C4	R1	7.09803208296053
76	C13	R1	7.4093909361377
76	C18	R1	7.2667865406949
76	C15	R1	7.25738784269265
76	C16	R1	7.3037807481771
76	C8	R1	7.2667865406949
76	C20	R1	7.29462074889163
76	C7	R1	7.33091687811462
77	C23	R1	7.28540221886225
77	C17	R1	7.38370429247405
77	C12	R1	7.45121111183233
77	C10	R1	7.37503943134692
77	C3	R1	6.76818432477693
77	C5	R1	7.35755200461808
77	C9	R1	7.07681559705083
77	C6	R1	7.11894107272351
77	C21	R1	7.18982455888002
77	C19	R1	7.14974711950468
77	C1	R1	7.05528243550119
77	C22	R1	6.83289001416474
77	C4	R1	7.03342300153745
77	C18	R1	7.38370429247405
77	C15	R1	7.08746284125034
77	C16	R1	7.21916852046216
77	C8	R1	7.27612440527424
77	C20	R1	6.97727992349992
77	C7	R1	7.27612440527424
78	C23	R1	7.2667865406949
78	C17	R1	7.04439411935845
78	C12	R1	7.23840473932508
78	C10	R1	7.38370429247405
78	C14	R1	7.15987133677839
78	C5	R1	7.28540221886225
78	C9	R1	7.40087943628218
78	C24	R1	7.4757334309664
78	C6	R1	7.44294349584873
78	C21	R1	7.08746284125034
78	C19	R1	7.25738784269265
78	C1	R1	7.2667865406949
78	C4	R1	7.34872815423108
78	C13	R1	7.39231742277876
78	C15	R1	7.35755200461808
78	C11	R1	7.21916852046216
78	C16	R1	6.78135971352466
78	C8	R1	7.4093909361377
78	C20	R1	7.13955135239879
79	C23	R1	7.23840473932508
79	C17	R1	6.98868468677217
79	C12	R1	7.29462074889163
79	C10	R1	7.01122725542325
79	C3	R1	7.21916852046216
79	C14	R1	7.06608919045777
79	C9	R1	7.73470962022584
79	C24	R1	7.15987133677839
79	C6	R1	7.03342300153745
79	C21	R1	7.15987133677839
79	C19	R1	7.28540221886225
79	C1	R1	7.19967234483636
79	C22	R1	7.33091687811462
79	C4	R1	7.38370429247405
79	C13	R1	7.18982455888002
79	C18	R1	7.33985000288462
79	C15	R1	7.4178525148859
79	C11	R1	7.37503943134692
79	C16	R1	7.13955135239879
79	C8	R1	7.02236781302845
79	C20	R1	7.2667865406949
79	C7	R1	7.33985000288462
80	C17	R1	7.03342300153745
80	C12	R1	7.08746284125034
80	C10	R1	7.467605550083
80	C3	R1	7.08746284125034
80	C14	R1	7.10852445677817
80	C5	R1	7.31288295528436
80	C9	R1	7.39231742277876
80	C6	R1	7.2667865406949
80	C21	R1	7.18982455888002
80	C19	R1	7.09803208296053
80	C1	R1	7.35755200461808
80	C22	R1	7.22881869049588
80	C4	R1	7.4757334309664
80	C13	R1	7.21916852046216
80	C18	R1	7.14974711950468
80	C11	R1	7.01122725542325
80	C16	R1	7.18982455888002
80	C8	R1	7.38370429247405
80	C20	R1	6.91886323727459
80	C7	R1	6.88264304936184
81	C23	R1	7.18982455888002
81	C17	R1	7.40087943628218
81	C12	R1	7.4178525148859
81	C10	R1	7.25738784269265
81	C3	R1	7.4262647547021
81	C14	R1	7.29462074889163
81	C5	R1	7.36632221424582
81	C9	R1	7.18982455888002
81	C24	R1	7.48381577726426
81	C6	R1	7.63662462054365
81	C21	R1	7.4757334309664
81	C19	R1	7.23840473932508
81	C1	R1	7.22881869049588
81	C22	R1	7.36632221424582
81	C13	R1	7.55458885167764
81	C18	R1	7.20945336562895
81	C15	R1	7.45121111183233
81	C11	R1	7.3037807481771
81	C16	R1	7.15987133677839
81	C8	R1	7.20945336562895
81	C20	R1	7.2667865406949
81	C7	R1	7.4178525148859
82	C23	R1	6.93073733756289
82	C17	R1	7.40087943628218
82	C12	R1	7.05528243550119
82	C10	R1	7.49984588708321
82	C3	R1	6.93073733756289
82	C14	R1	7.09803208296053
82	C5	R1	7.27612440527424
82	C9	R1	7.12928301694497
82	C24	R1	7.14974711950468
82	C6	R1	7.25738784269265
82	C21	R1	7.44294349584873
82	C19	R1	7.33091687811462
82	C1	R1	7.25738784269265
82	C22	R1	7.4757334309664
82	C4	R1	6.96578428466209
82	C13	R1	7.33985000288462
82	C18	R1	7.25738784269265
82	C15	R1	7.4093909361377
82	C11	R1	7.17990909001493
82	C16	R1	6.93073733756289
82	C8	R1	7.07681559705083
82	C20	R1	7.33091687811462
82	C7	R1	7.59245703726808
83	C23	R1	7.12928301694497
83	C17	R1	7.07681559705083
83	C3	R1	7.2667865406949
83	C14	R1	7.07681559705083
83	C5	R1	7.28540221886225
83	C9	R1	7.23840473932508
83	C24	R1	7.18982455888002
83	C6	R1	7.13955135239879
83	C19	R1	7.08746284125034
83	C1	R1	7.19967234483636
83	C22	R1	7.04439411935845
83	C4	R1	7.53915881110803
83	C13	R1	7.10852445677817
83	C18	R1	7.39231742277876
83	C15	R1	7.16992500144231
83	C11	R1	7
83	C16	R1	7.4594316186373
83	C8	R1	7.12928301694497
83	C7	R1	7.09803208296053
84	C23	R1	7.09803208296053
84	C17	R1	6.82017896241519
84	C12	R1	7.39231742277876
84	C10	R1	6.94251450533924
84	C3	R1	7.17990909001493
84	C14	R1	7.29462074889163
84	C5	R1	7.4757334309664
84	C9	R1	7.21916852046216
84	C24	R1	7.11894107272351
84	C6	R1	7.53915881110803
84	C19	R1	7.35755200461808
84	C1	R1	7.02236781302845
84	C22	R1	7.2667865406949
84	C4	R1	6.90689059560852
84	C13	R1	7.32192809488736
84	C18	R1	7.12928301694497
84	C11	R1	7.31288295528436
84	C16	R1	7.36632221424582
84	C8	R1	7.33985000288462
84	C20	R1	7.31288295528436
84	C7	R1	7.31288295528436
85	C23	R1	7.33091687811462
85	C17	R1	7.25738784269265
85	C12	R1	7.17990909001493
85	C10	R1	7.25738784269265
85	C3	R1	7.33985000288462
85	C14	R1	7.21916852046216
85	C5	R1	7.25738784269265
85	C9	R1	7.4178525148859
85	C24	R1	7.12928301694497
85	C6	R1	6.98868468677217
85	C21	R1	7.12928301694497
85	C19	R1	7.05528243550119
85	C1	R1	6.84549005094437
85	C22	R1	7.2667865406949
85	C4	R1	7.14974711950468
85	C13	R1	7.23840473932508
85	C18	R1	7.34872815423108
85	C15	R1	7.13955135239879
85	C11	R1	7.03342300153745
85	C16	R1	7.29462074889163
85	C8	R1	7.29462074889163
85	C20	R1	7.36632221424582
85	C7	R1	7.19967234483636
86	C23	R1	7.15987133677839
86	C17	R1	7.36632221424582
86	C12	R1	7.33091687811462
86	C10	R1	7.37503943134692
86	C3	R1	7.53915881110803
86	C14	R1	7.34872815423108
86	C5	R1	7.33985000288462
86	C9	R1	7.05528243550119
86	C24	R1	7.05528243550119
86	C6	R1	7.06608919045777
86	C21	R1	7.66533591718518
86	C19	R1	6.8073549220576
86	C1	R1	6.97727992349992
86	C4	R1	7.03342300153745
86	C18	R1	7.17990909001493
86	C15	R1	7.27612440527424
86	C11	R1	7.31288295528436
86	C16	R1	7.16992500144231
86	C8	R1	7.14974711950468
86	C20	R1	7.83920378809694
86	C7	R1	7.25738784269265
87	C23	R1	7.19967234483636
87	C17	R1	7.18982455888002
87	C12	R1	7.29462074889163
87	C10	R1	7.14974711950468
87	C14	R1	7.36632221424582
87	C5	R1	7.35755200461808
87	C24	R1	6.85798099512757
87	C6	R1	7.52356195605701
87	C21	R1	7.10852445677817
87	C19	R1	7.01122725542325
87	C1	R1	6.95419631038687
87	C22	R1	7.23840473932508
87	C4	R1	7.4262647547021
87	C13	R1	7.22881869049588
87	C18	R1	7.16992500144231
87	C15	R1	7.27612440527424
87	C11	R1	6.83289001416474
87	C16	R1	7.2667865406949
87	C8	R1	7.05528243550119
87	C20	R1	7.09803208296053
87	C7	R1	6.83289001416474
88	C17	R1	7.2667865406949
88	C12	R1	7.57742882803575
88	C10	R1	7.12928301694497
88	C3	R1	6.97727992349992
88	C5	R1	7.21916852046216
88	C9	R1	7.12928301694497
88	C24	R1	7.32192809488736
88	C6	R1	7.27612440527424
88	C21	R1	7.36632221424582
88	C19	R1	7.25738784269265
88	C1	R1	7.21916852046216
88	C22	R1	7.09803208296053
88	C4	R1	7.23840473932508
88	C13	R1	7.4594316186373
88	C18	R1	7.3037807481771
88	C15	R1	7.13955135239879
88	C11	R1	7.05528243550119
88	C16	R1	7.22881869049588
88	C8	R1	7.34872815423108
88	C20	R1	7.56985560833095
88	C7	R1	7.23840473932508
89	C23	R1	7.08746284125034
89	C17	R1	7.38370429247405
89	C12	R1	7.01122725542325
89	C10	R1	7.25738784269265
89	C3	R1	7.18982455888002
89	C14	R1	6.90689059560852
89	C9	R1	7.18982455888002
89	C24	R1	7.43462822763672
89	C6	R1	7.22881869049588
89	C21	R1	7.33985000288462
89	C19	R1	7.29462074889163
89	C1	R1	7.20945336562895
89	C13	R1	6.83289001416474
89	C18	R1	7.5077946401987
89	C15	R1	7.3037807481771
89	C11	R1	7.38370429247405
89	C16	R1	7.16992500144231
89	C8	R1	7.4093909361377
89	C20	R1	7.58496250072116
89	C7	R1	7.17990909001493
90	C23	R1	7.56985560833095
90	C17	R1	7.44294349584873
90	C12	R1	7.35755200461808
90	C10	R1	7.43462822763672
90	C14	R1	7.40087943628218
90	C9	R1	7.27612440527424
90	C24	R1	7.25738784269265
90	C6	R1	7.06608919045777
90	C21	R1	7.22881869049588
90	C19	R1	7.18982455888002
90	C22	R1	7.2667865406949
90	C13	R1	7.22881869049588
90	C18	R1	7.03342300153745
90	C15	R1	7.08746284125034
90	C11	R1	7.22881869049588
90	C16	R1	7.56985560833095
90	C8	R1	7.4262647547021
90	C20	R1	7.24792751344359
90	C7	R1	6.85798099512757
91	C23	R1	7.17990909001493
91	C17	R1	7.04439411935845
91	C12	R1	7.22881869049588
91	C10	R1	7.31288295528436
91	C3	R1	7.11894107272351
91	C14	R1	7.55458885167764
91	C5	R1	7.21916852046216
91	C9	R1	7.19967234483636
91	C24	R1	7.22881869049588
91	C6	R1	7.16992500144231
91	C21	R1	7.36632221424582
91	C1	R1	7.33091687811462
91	C22	R1	7.27612440527424
91	C4	R1	7.27612440527424
91	C13	R1	7.4757334309664
91	C18	R1	7.34872815423108
91	C15	R1	7.40087943628218
91	C16	R1	7.04439411935845
91	C8	R1	7.53138146051631
91	C20	R1	7.53915881110803
91	C7	R1	7.23840473932508
92	C23	R1	7.21916852046216
92	C17	R1	6.85798099512757
92	C12	R1	7.2667865406949
92	C10	R1	7.2667865406949
92	C3	R1	7.23840473932508
92	C14	R1	7.15987133677839
92	C5	R1	7.13955135239879
92	C9	R1	7.24792751344359
92	C6	R1	7.37503943134692
92	C21	R1	7.16992500144231
92	C19	R1	7.10852445677817
92	C22	R1	7.19967234483636
92	C4	R1	7.05528243550119
92	C18	R1	7.12928301694497
92	C15	R1	6.84549005094437
92	C16	R1	7.3037807481771
92	C20	R1	7.39231742277876
92	C7	R1	7.12928301694497
93	C23	R1	7.25738784269265
93	C17	R1	6.93073733756289
93	C12	R1	7.31288295528436
93	C10	R1	6.7279204545632
93	C3	R1	7.20945336562895
93	C14	R1	7.22881869049588
93	C5	R1	7.12928301694497
93	C9	R1	7.35755200461808
93	C24	R1	6.96578428466209
93	C6	R1	7.52356195605701
93	C21	R1	7.11894107272351
93	C19	R1	7.51569983828404
93	C1	R1	7.21916852046216
93	C22	R1	7.07681559705083
93	C4	R1	7.31288295528436
93	C13	R1	7.08746284125034
93	C18	R1	7.11894107272351
93	C15	R1	7.45121111183233
93	C16	R1	7.15987133677839
93	C8	R1	7.15987133677839
93	C20	R1	6.65821148275179
93	C7	R1	7.54689445988764
94	C23	R1	7.06608919045777
94	C17	R1	7.14974711950468
94	C12	R1	7.14974711950468
94	C10	R1	7.23840473932508
94	C3	R1	7.21916852046216
94	C5	R1	7.2667865406949
94	C9	R1	6.91886323727459
94	C24	R1	7.29462074889163
94	C6	R1	7.4594316186373
94	C21	R1	7.21916852046216
94	C19	R1	7.58496250072116
94	C1	R1	6.88264304936184
94	C22	R1	7.2667865406949
94	C4	R1	7.20945336562895
94	C13	R1	7.29462074889163
94	C18	R1	7.07681559705083
94	C15	R1	7.11894107272351
94	C11	R1	7.08746284125034
94	C16	R1	7.21916852046216
94	C8	R1	7.22881869049588
94	C20	R1	7.24792751344359
94	C7	R1	7.35755200461808
95	C23	R1	7.29462074889163
95	C17	R1	7.54689445988764
95	C12	R1	7.27612440527424
95	C10	R1	7.43462822763672
95	C3	R1	7.16992500144231
95	C14	R1	7.2667865406949
95	C9	R1	7.36632221424582
95	C24	R1	7.24792751344359
95	C6	R1	7.39231742277876
95	C21	R1	7.29462074889163
95	C19	R1	7.24792751344359
95	C1	R1	7.3037807481771
95	C22	R1	7.01122725542325
95	C4	R1	7.05528243550119
95	C13	R1	7.17990909001493
95	C18	R1	7.57742882803575
95	C15	R1	7.4262647547021
95	C11	R1	7.33091687811462
95	C16	R1	6.91886323727459
95	C8	R1	7.35755200461808
95	C20	R1	7.38370429247405
95	C7	R1	6.8703647195834
96	C23	R1	7.09803208296053
96	C17	R1	7.33091687811462
96	C12	R1	6.95419631038687
96	C10	R1	7.36632221424582
96	C3	R1	7.63662462054365
96	C14	R1	7.29462074889163
96	C5	R1	7.32192809488736
96	C9	R1	7.40087943628218
96	C24	R1	7.14974711950468
96	C6	R1	7.01122725542325
96	C21	R1	7.23840473932508
96	C19	R1	7.09803208296053
96	C1	R1	7.14974711950468
96	C22	R1	7.21916852046216
96	C4	R1	7.31288295528436
96	C13	R1	7.09803208296053
96	C18	R1	7.13955135239879
96	C15	R1	7.10852445677817
96	C11	R1	7.05528243550119
96	C16	R1	7.21916852046216
96	C8	R1	7.12928301694497
96	C20	R1	6.93073733756289
96	C7	R1	7.17990909001493
97	C23	R1	7.36632221424582
97	C17	R1	7.06608919045777
97	C12	R1	7.35755200461808
97	C10	R1	7.12928301694497
97	C3	R1	7.27612440527424
[truncated: 14,556 more rows]
