# Supplementary material for: Stochastic modelling of single-cell gene expression adaptation reveals non-genomic contribution to evolution of tumor subclones
Source: bioRxiv. 2024 Apr 20:2024.04.17.588869. Preprint. [Version 1] doi: 10.1101/2024.04.17.588869 (PMC11071284; doi:10.1101/2024.04.17.588869)
Supplement: Supplement 2 [file media-2.zip › Supplementary Files/Simulated Data/Adaptive_Simulation/tr_1.02_sq_15_r_100_a_.125.csv]

gene	species	replicate	exprval
1	C23	R1	7.17990909001493
1	C17	R1	7.16992500144231
1	C10	R1	7.04439411935845
1	C3	R1	7.18982455888002
1	C14	R1	7.48381577726426
1	C5	R1	7.20945336562895
1	C9	R1	6.94251450533924
1	C24	R1	7.43462822763672
1	C6	R1	7.12928301694497
1	C21	R1	7.19967234483636
1	C19	R1	6.98868468677217
1	C1	R1	7.49984588708321
1	C22	R1	7.17990909001493
1	C4	R1	6.98868468677217
1	C13	R1	6.82017896241519
1	C18	R1	7.19967234483636
1	C15	R1	7.20945336562895
1	C11	R1	7.21916852046216
1	C16	R1	7.04439411935845
1	C8	R1	7.17990909001493
1	C7	R1	7.14974711950468
2	C23	R1	7.4262647547021
2	C17	R1	7.11894107272351
2	C12	R1	7.15987133677839
2	C10	R1	6.62935662007961
2	C3	R1	7.36632221424582
2	C14	R1	7.20945336562895
2	C5	R1	7.35755200461808
2	C9	R1	7.18982455888002
2	C6	R1	7.31288295528436
2	C21	R1	7.32192809488736
2	C19	R1	7.31288295528436
2	C1	R1	7.5077946401987
2	C22	R1	7.29462074889163
2	C4	R1	6.90689059560852
2	C13	R1	7.35755200461808
2	C18	R1	7.13955135239879
2	C15	R1	7.16992500144231
2	C11	R1	7.07681559705083
2	C16	R1	7.33091687811462
2	C8	R1	7.49185309632967
2	C20	R1	7
2	C7	R1	7.09803208296053
3	C23	R1	7.44294349584873
3	C12	R1	7.45121111183233
3	C10	R1	7.23840473932508
3	C3	R1	7.22881869049588
3	C14	R1	7.06608919045777
3	C5	R1	7.17990909001493
3	C9	R1	6.79441586635011
3	C24	R1	7.4757334309664
3	C6	R1	7.3037807481771
3	C21	R1	7.07681559705083
3	C19	R1	7.15987133677839
3	C1	R1	7.34872815423108
3	C22	R1	7.16992500144231
3	C4	R1	7.33091687811462
3	C13	R1	6.93073733756289
3	C18	R1	7.4093909361377
3	C15	R1	7.10852445677817
3	C11	R1	7.2667865406949
3	C16	R1	7.27612440527424
3	C8	R1	7.27612440527424
3	C20	R1	7.467605550083
3	C7	R1	7.2667865406949
4	C23	R1	7.33091687811462
4	C17	R1	7.02236781302845
4	C12	R1	7.33985000288462
4	C10	R1	7.02236781302845
4	C3	R1	6.83289001416474
4	C14	R1	7.31288295528436
4	C5	R1	7.4093909361377
4	C9	R1	6.90689059560852
4	C6	R1	7.03342300153745
4	C21	R1	7.08746284125034
4	C19	R1	7.01122725542325
4	C1	R1	7.14974711950468
4	C4	R1	7.25738784269265
4	C13	R1	7.49984588708321
4	C18	R1	7.56224242422107
4	C15	R1	6.96578428466209
4	C11	R1	7.33091687811462
4	C16	R1	7.01122725542325
4	C8	R1	7.02236781302845
4	C20	R1	7.39231742277876
4	C7	R1	7.38370429247405
5	C23	R1	6.79441586635011
5	C17	R1	7.11894107272351
5	C12	R1	7.2667865406949
5	C10	R1	7.15987133677839
5	C3	R1	7.22881869049588
5	C5	R1	7.29462074889163
5	C9	R1	7.43462822763672
5	C24	R1	7.39231742277876
5	C21	R1	7.4757334309664
5	C19	R1	7.37503943134692
5	C1	R1	7.31288295528436
5	C22	R1	7.22881869049588
5	C4	R1	7.4594316186373
5	C13	R1	7.31288295528436
5	C18	R1	7.17990909001493
5	C15	R1	7.10852445677817
5	C11	R1	6.89481776330794
5	C16	R1	7.4262647547021
5	C8	R1	7.33985000288462
5	C20	R1	6.88264304936184
5	C7	R1	7.36632221424582
6	C23	R1	7.22881869049588
6	C17	R1	7.20945336562895
6	C12	R1	7.22881869049588
6	C10	R1	7.29462074889163
6	C3	R1	7.5077946401987
6	C14	R1	7.22881869049588
6	C5	R1	7.3037807481771
6	C24	R1	7.17990909001493
6	C21	R1	6.97727992349992
6	C1	R1	7.18982455888002
6	C22	R1	7.22881869049588
6	C4	R1	7.33091687811462
6	C13	R1	7.31288295528436
6	C18	R1	7.29462074889163
6	C15	R1	7.19967234483636
6	C11	R1	7.24792751344359
6	C16	R1	7.19967234483636
6	C8	R1	7.53138146051631
6	C20	R1	7.21916852046216
6	C7	R1	7.31288295528436
7	C23	R1	6.94251450533924
7	C17	R1	6.94251450533924
7	C10	R1	7.14974711950468
7	C3	R1	7.09803208296053
7	C5	R1	7.28540221886225
7	C9	R1	7.03342300153745
7	C24	R1	7.65105169117893
7	C6	R1	7.07681559705083
7	C21	R1	7.34872815423108
7	C19	R1	7.29462074889163
7	C1	R1	7.28540221886225
7	C22	R1	6.95419631038687
7	C4	R1	7.44294349584873
7	C13	R1	7.22881869049588
7	C18	R1	7.4594316186373
7	C15	R1	7.59991284218713
7	C11	R1	7.40087943628218
7	C16	R1	7.19967234483636
7	C8	R1	7.23840473932508
7	C20	R1	7.06608919045777
7	C7	R1	7.18982455888002
8	C17	R1	7.55458885167764
8	C12	R1	7.19967234483636
8	C10	R1	7.36632221424582
8	C3	R1	7.39231742277876
8	C14	R1	7.27612440527424
8	C5	R1	7.31288295528436
8	C9	R1	7.467605550083
8	C24	R1	7.4093909361377
8	C6	R1	7.15987133677839
8	C21	R1	6.8703647195834
8	C19	R1	7.467605550083
8	C1	R1	7.27612440527424
8	C22	R1	7.13955135239879
8	C4	R1	7.31288295528436
8	C13	R1	7.12928301694497
8	C18	R1	7.33985000288462
8	C15	R1	7.5077946401987
8	C11	R1	7.11894107272351
8	C16	R1	7.48381577726426
8	C8	R1	7.467605550083
8	C20	R1	7.66533591718518
8	C7	R1	6.95419631038687
9	C23	R1	7.51569983828404
9	C17	R1	7.53138146051631
9	C12	R1	7.38370429247405
9	C10	R1	7.16992500144231
9	C3	R1	7.32192809488736
9	C14	R1	7.32192809488736
9	C24	R1	7.58496250072116
9	C6	R1	7.2667865406949
9	C21	R1	7.18982455888002
9	C1	R1	7.21916852046216
9	C22	R1	7.63662462054365
9	C4	R1	7.25738784269265
9	C13	R1	6.91886323727459
9	C18	R1	6.83289001416474
9	C15	R1	7.27612440527424
9	C11	R1	7.24792751344359
9	C8	R1	6.96578428466209
9	C20	R1	7.2667865406949
9	C7	R1	7.03342300153745
10	C23	R1	7.20945336562895
10	C17	R1	7.39231742277876
10	C12	R1	7.33985000288462
10	C10	R1	7.17990909001493
10	C14	R1	7.12928301694497
10	C5	R1	7.10852445677817
10	C9	R1	7.45121111183233
10	C24	R1	7.32192809488736
10	C6	R1	7.31288295528436
10	C21	R1	7.16992500144231
10	C19	R1	7.62205181945638
10	C1	R1	7.16992500144231
10	C22	R1	7.18982455888002
10	C4	R1	7.38370429247405
10	C13	R1	7.17990909001493
10	C18	R1	7.4594316186373
10	C15	R1	7.38370429247405
10	C11	R1	7.21916852046216
10	C16	R1	7.34872815423108
10	C8	R1	7.27612440527424
10	C20	R1	7.65105169117893
11	C23	R1	6.96578428466209
11	C12	R1	7.05528243550119
11	C10	R1	7.33985000288462
11	C3	R1	7.20945336562895
11	C14	R1	7.28540221886225
11	C5	R1	6.85798099512757
11	C9	R1	7.36632221424582
11	C24	R1	7.01122725542325
11	C6	R1	7.05528243550119
11	C21	R1	7.51569983828404
11	C19	R1	7
11	C1	R1	7.18982455888002
11	C22	R1	7.22881869049588
11	C4	R1	7.15987133677839
11	C13	R1	7.15987133677839
11	C18	R1	7.19967234483636
11	C15	R1	7
11	C11	R1	7.12928301694497
11	C8	R1	7.43462822763672
11	C20	R1	7.21916852046216
11	C7	R1	7.01122725542325
12	C17	R1	7.53138146051631
12	C12	R1	7.45121111183233
12	C10	R1	7.23840473932508
12	C3	R1	7.11894107272351
12	C14	R1	6.91886323727459
12	C5	R1	7.44294349584873
12	C9	R1	6.6724253419715
12	C24	R1	7.03342300153745
12	C6	R1	7.19967234483636
12	C19	R1	7.24792751344359
12	C22	R1	7.49185309632967
12	C4	R1	6.76818432477693
12	C13	R1	7.21916852046216
12	C18	R1	7.15987133677839
12	C11	R1	7.23840473932508
12	C16	R1	7.37503943134692
12	C8	R1	7.3037807481771
12	C20	R1	6.98868468677217
12	C7	R1	7.17990909001493
13	C23	R1	7.21916852046216
13	C17	R1	7.03342300153745
13	C12	R1	7.57742882803575
13	C10	R1	7.11894107272351
13	C3	R1	7.14974711950468
13	C14	R1	7.33985000288462
13	C5	R1	6.76818432477693
13	C9	R1	7.15987133677839
13	C24	R1	6.91886323727459
13	C6	R1	7.33091687811462
13	C21	R1	7.32192809488736
13	C1	R1	7.23840473932508
13	C22	R1	7.12928301694497
13	C4	R1	7.10852445677817
13	C13	R1	7.12928301694497
13	C18	R1	7.12928301694497
13	C15	R1	7.14974711950468
13	C16	R1	7.10852445677817
13	C8	R1	6.96578428466209
13	C20	R1	7.52356195605701
13	C7	R1	7.27612440527424
14	C23	R1	7.06608919045777
14	C17	R1	7.43462822763672
14	C12	R1	7.28540221886225
14	C14	R1	7.12928301694497
14	C5	R1	7.22881869049588
14	C9	R1	7.12928301694497
14	C24	R1	7.18982455888002
14	C6	R1	7
14	C21	R1	7.58496250072116
14	C19	R1	7.31288295528436
14	C1	R1	7.33985000288462
14	C4	R1	6.96578428466209
14	C13	R1	7.05528243550119
14	C18	R1	7.4594316186373
14	C15	R1	6.90689059560852
14	C11	R1	7.18982455888002
14	C16	R1	7.18982455888002
14	C8	R1	7.28540221886225
14	C20	R1	7.05528243550119
14	C7	R1	7.37503943134692
15	C23	R1	7.4093909361377
15	C17	R1	7.78790255939143
15	C12	R1	7.35755200461808
15	C10	R1	7.4594316186373
15	C3	R1	7.25738784269265
15	C5	R1	7.15987133677839
15	C9	R1	7.23840473932508
15	C24	R1	7.48381577726426
15	C6	R1	7.53915881110803
15	C21	R1	7.35755200461808
15	C19	R1	6.98868468677217
15	C1	R1	7.68650052718322
15	C22	R1	7.4178525148859
15	C4	R1	7.3037807481771
15	C13	R1	7.14974711950468
15	C18	R1	6.98868468677217
15	C11	R1	7.32192809488736
15	C16	R1	6.79441586635011
15	C8	R1	7.61470984411521
15	C20	R1	7.22881869049588
15	C7	R1	7.01122725542325
16	C23	R1	6.8073549220576
16	C17	R1	7.07681559705083
16	C10	R1	7.16992500144231
16	C3	R1	7.12928301694497
16	C14	R1	7.12928301694497
16	C5	R1	7.05528243550119
16	C9	R1	7.18982455888002
16	C24	R1	7.23840473932508
16	C21	R1	7.2667865406949
16	C19	R1	7.13955135239879
16	C1	R1	7.3037807481771
16	C22	R1	7.72109918870719
16	C4	R1	7.36632221424582
16	C18	R1	7.3037807481771
16	C15	R1	7.31288295528436
16	C11	R1	7.2667865406949
16	C8	R1	7.15987133677839
16	C20	R1	7.31288295528436
16	C7	R1	7.24792751344359
17	C23	R1	6.94251450533924
17	C17	R1	7.32192809488736
17	C12	R1	6.74146698640115
17	C10	R1	6.91886323727459
17	C3	R1	7.36632221424582
17	C14	R1	6.90689059560852
17	C5	R1	7.44294349584873
17	C9	R1	7.24792751344359
17	C24	R1	7.17990909001493
17	C6	R1	7.21916852046216
17	C21	R1	7.49185309632967
17	C19	R1	6.89481776330794
17	C1	R1	7.05528243550119
17	C22	R1	7.20945336562895
17	C4	R1	7.4757334309664
17	C13	R1	7.4093909361377
17	C18	R1	7.34872815423108
17	C15	R1	7.64385618977472
17	C11	R1	7.25738784269265
17	C8	R1	7.20945336562895
17	C20	R1	7.06608919045777
17	C7	R1	7.28540221886225
18	C23	R1	7.16992500144231
18	C17	R1	7.4178525148859
18	C12	R1	7.34872815423108
18	C10	R1	7.27612440527424
18	C14	R1	6.97727992349992
18	C9	R1	7.43462822763672
18	C24	R1	7.44294349584873
18	C6	R1	7.23840473932508
18	C21	R1	7.2667865406949
18	C19	R1	7.17990909001493
18	C1	R1	7.35755200461808
18	C22	R1	7.48381577726426
18	C4	R1	6.98868468677217
18	C13	R1	7.13955135239879
18	C15	R1	7.45121111183233
18	C11	R1	7.467605550083
18	C8	R1	7.22881869049588
18	C20	R1	7.68650052718322
18	C7	R1	7.06608919045777
19	C23	R1	7.21916852046216
19	C17	R1	7.67948009950545
19	C12	R1	7.4178525148859
19	C10	R1	7.39231742277876
19	C3	R1	7.20945336562895
19	C14	R1	6.78135971352466
19	C24	R1	7.29462074889163
19	C6	R1	7.2667865406949
19	C21	R1	7.40087943628218
19	C19	R1	7.18982455888002
19	C1	R1	7.29462074889163
19	C22	R1	7.31288295528436
19	C4	R1	7.32192809488736
19	C13	R1	7.08746284125034
19	C18	R1	7.40087943628218
19	C15	R1	7.07681559705083
19	C11	R1	7.33091687811462
19	C16	R1	7.01122725542325
19	C8	R1	6.95419631038687
19	C20	R1	7.33091687811462
19	C7	R1	7.31288295528436
20	C23	R1	7.48381577726426
20	C17	R1	7.4757334309664
20	C12	R1	7.18982455888002
20	C10	R1	7.4093909361377
20	C3	R1	7.17990909001493
20	C14	R1	7.2667865406949
20	C5	R1	7.20945336562895
20	C9	R1	7.56224242422107
20	C24	R1	7.21916852046216
20	C6	R1	7.29462074889163
20	C21	R1	7.12928301694497
20	C19	R1	7.49185309632967
20	C1	R1	7.29462074889163
20	C22	R1	7.15987133677839
20	C4	R1	6.88264304936184
20	C13	R1	7.13955135239879
20	C18	R1	7
20	C15	R1	7.29462074889163
20	C11	R1	7.06608919045777
20	C16	R1	7.16992500144231
20	C8	R1	7.52356195605701
20	C20	R1	7.25738784269265
20	C7	R1	7.20945336562895
21	C23	R1	7.35755200461808
21	C17	R1	7.08746284125034
21	C12	R1	7.22881869049588
21	C10	R1	7.14974711950468
21	C9	R1	7.19967234483636
21	C24	R1	7.3037807481771
21	C6	R1	7.07681559705083
21	C21	R1	7.45121111183233
21	C19	R1	7.15987133677839
21	C1	R1	7.4262647547021
21	C22	R1	7.12928301694497
21	C4	R1	6.98868468677217
21	C13	R1	7.36632221424582
21	C18	R1	7.14974711950468
21	C15	R1	7.3037807481771
21	C11	R1	7.36632221424582
21	C16	R1	7.467605550083
21	C8	R1	7.25738784269265
21	C20	R1	7.18982455888002
21	C7	R1	6.94251450533924
22	C23	R1	7.13955135239879
22	C17	R1	7.25738784269265
22	C12	R1	7.36632221424582
22	C10	R1	6.98868468677217
22	C3	R1	7.13955135239879
22	C14	R1	6.98868468677217
22	C5	R1	7.49185309632967
22	C9	R1	7.29462074889163
22	C24	R1	6.96578428466209
22	C6	R1	7.08746284125034
22	C21	R1	7.60733031374961
22	C19	R1	7.08746284125034
22	C22	R1	7.32192809488736
22	C13	R1	7.28540221886225
22	C15	R1	6.84549005094437
22	C11	R1	6.98868468677217
22	C16	R1	7.04439411935845
22	C8	R1	6.96578428466209
22	C20	R1	7.13955135239879
22	C7	R1	7.32192809488736
23	C23	R1	7.06608919045777
23	C17	R1	7.54689445988764
23	C12	R1	6.8703647195834
23	C3	R1	7.40087943628218
23	C14	R1	7.23840473932508
23	C5	R1	7.03342300153745
23	C9	R1	7.02236781302845
23	C21	R1	7.09803208296053
23	C1	R1	7.38370429247405
23	C22	R1	7.4262647547021
23	C4	R1	7.40087943628218
23	C13	R1	7.2667865406949
23	C18	R1	7.23840473932508
23	C15	R1	7.04439411935845
23	C11	R1	7.10852445677817
23	C16	R1	7.19967234483636
23	C8	R1	7.33091687811462
23	C20	R1	7.23840473932508
23	C7	R1	7.12928301694497
24	C23	R1	7.29462074889163
24	C17	R1	7.49185309632967
24	C12	R1	7.37503943134692
24	C10	R1	7.39231742277876
24	C3	R1	7.2667865406949
24	C14	R1	7.21916852046216
24	C5	R1	7.15987133677839
24	C9	R1	7.14974711950468
24	C24	R1	7.22881869049588
24	C21	R1	7.33091687811462
24	C1	R1	7.23840473932508
24	C22	R1	7.3037807481771
24	C4	R1	7.11894107272351
24	C13	R1	7.16992500144231
24	C18	R1	6.97727992349992
24	C15	R1	7.22881869049588
24	C11	R1	7.40087943628218
24	C16	R1	7.33985000288462
24	C8	R1	7.28540221886225
24	C20	R1	7.17990909001493
24	C7	R1	7.49185309632967
25	C23	R1	7.2667865406949
25	C17	R1	7.2667865406949
25	C12	R1	7.13955135239879
25	C10	R1	7.15987133677839
25	C3	R1	7.44294349584873
25	C14	R1	7.06608919045777
25	C9	R1	7.59245703726808
25	C24	R1	7.13955135239879
25	C6	R1	7.09803208296053
25	C21	R1	7.19967234483636
25	C19	R1	7.34872815423108
25	C1	R1	7.36632221424582
25	C22	R1	7.55458885167764
25	C4	R1	7.52356195605701
25	C13	R1	7.19967234483636
25	C18	R1	6.7279204545632
25	C15	R1	7.18982455888002
25	C11	R1	7.15987133677839
25	C16	R1	6.85798099512757
25	C8	R1	7.10852445677817
25	C20	R1	7.4093909361377
25	C7	R1	6.90689059560852
26	C23	R1	7.11894107272351
26	C17	R1	7.09803208296053
26	C12	R1	7.53915881110803
26	C10	R1	7.52356195605701
26	C3	R1	7.19967234483636
26	C9	R1	7.01122725542325
26	C24	R1	7.20945336562895
26	C6	R1	6.88264304936184
26	C21	R1	7.17990909001493
26	C19	R1	7.54689445988764
26	C1	R1	7.24792751344359
26	C4	R1	7.33985000288462
26	C13	R1	6.82017896241519
26	C18	R1	7.29462074889163
26	C15	R1	7.49984588708321
26	C11	R1	6.96578428466209
26	C16	R1	7.4262647547021
26	C20	R1	7.04439411935845
26	C7	R1	7.22881869049588
27	C23	R1	7.78790255939143
27	C17	R1	7.23840473932508
27	C12	R1	7.09803208296053
27	C10	R1	7.31288295528436
27	C3	R1	7.68650052718322
27	C14	R1	7.62935662007961
27	C5	R1	7.31288295528436
27	C9	R1	7.04439411935845
27	C24	R1	7.17990909001493
27	C22	R1	7.02236781302845
27	C4	R1	7.33985000288462
27	C13	R1	7.40087943628218
27	C18	R1	7.36632221424582
27	C15	R1	7.2667865406949
27	C11	R1	7.32192809488736
27	C8	R1	7.4594316186373
27	C20	R1	7.4093909361377
28	C23	R1	7.11894107272351
28	C17	R1	7.5077946401987
28	C12	R1	7.24792751344359
28	C10	R1	7.14974711950468
28	C3	R1	7.28540221886225
28	C14	R1	7.09803208296053
28	C5	R1	7.12928301694497
28	C9	R1	7.24792751344359
28	C6	R1	7.25738784269265
28	C21	R1	7.4262647547021
28	C19	R1	7.2667865406949
28	C22	R1	7.40087943628218
28	C4	R1	6.94251450533924
28	C13	R1	7.01122725542325
28	C18	R1	7.29462074889163
28	C15	R1	7.22881869049588
28	C11	R1	7.36632221424582
28	C16	R1	7.4093909361377
28	C8	R1	7.06608919045777
28	C20	R1	6.88264304936184
28	C7	R1	7.38370429247405
29	C23	R1	7.4093909361377
29	C17	R1	7.23840473932508
29	C12	R1	6.84549005094437
29	C10	R1	7.09803208296053
29	C3	R1	7.43462822763672
29	C14	R1	7.16992500144231
29	C5	R1	7.21916852046216
29	C9	R1	7.27612440527424
29	C24	R1	7.13955135239879
29	C21	R1	7.17990909001493
29	C19	R1	7.16992500144231
29	C1	R1	7.31288295528436
29	C22	R1	7.29462074889163
29	C4	R1	6.94251450533924
29	C13	R1	7.3037807481771
29	C18	R1	6.90689059560852
29	C15	R1	7.13955135239879
29	C11	R1	7.29462074889163
29	C8	R1	7.5077946401987
29	C20	R1	7.3037807481771
29	C7	R1	7.17990909001493
30	C23	R1	6.8073549220576
30	C17	R1	7.40087943628218
30	C12	R1	7.18982455888002
30	C10	R1	7.38370429247405
30	C3	R1	7.28540221886225
30	C14	R1	7.34872815423108
30	C9	R1	7.12928301694497
30	C24	R1	7.24792751344359
30	C6	R1	7.05528243550119
30	C21	R1	7.56985560833095
30	C19	R1	7.15987133677839
30	C1	R1	7
30	C22	R1	7.31288295528436
30	C4	R1	7.48381577726426
30	C13	R1	7.34872815423108
30	C18	R1	7.4262647547021
30	C15	R1	7.76818432477693
30	C11	R1	7.5077946401987
30	C16	R1	7.22881869049588
30	C8	R1	7.40087943628218
30	C7	R1	7.02236781302845
31	C23	R1	7.15987133677839
31	C17	R1	7.2667865406949
31	C12	R1	7.32192809488736
31	C10	R1	7.20945336562895
31	C14	R1	7.21916852046216
31	C5	R1	7.35755200461808
31	C9	R1	7.16992500144231
31	C24	R1	7.27612440527424
31	C6	R1	7.4594316186373
31	C21	R1	7.37503943134692
31	C19	R1	7.45121111183233
31	C1	R1	7.22881869049588
31	C22	R1	7.23840473932508
31	C4	R1	7.15987133677839
31	C13	R1	7.13955135239879
31	C18	R1	7.20945336562895
31	C15	R1	7.36632221424582
31	C11	R1	6.95419631038687
31	C16	R1	7.40087943628218
31	C8	R1	7.12928301694497
31	C20	R1	7.14974711950468
31	C7	R1	6.98868468677217
32	C23	R1	6.74146698640115
32	C17	R1	7.22881869049588
32	C10	R1	7.05528243550119
32	C3	R1	7.6724253419715
32	C14	R1	7.07681559705083
32	C5	R1	7.28540221886225
32	C9	R1	7.14974711950468
32	C6	R1	7.32192809488736
32	C21	R1	6.90689059560852
32	C19	R1	7.54689445988764
32	C1	R1	7.33091687811462
32	C22	R1	7.45121111183233
32	C4	R1	7.03342300153745
32	C13	R1	7.27612440527424
32	C18	R1	7.28540221886225
32	C15	R1	7.07681559705083
32	C11	R1	7.14974711950468
32	C16	R1	7.24792751344359
32	C8	R1	6.58496250072116
32	C20	R1	7.2667865406949
32	C7	R1	7.43462822763672
33	C23	R1	7.58496250072116
33	C17	R1	7.29462074889163
33	C12	R1	7.67948009950545
33	C3	R1	7.32192809488736
33	C14	R1	7.43462822763672
33	C5	R1	7.29462074889163
33	C9	R1	6.88264304936184
33	C6	R1	6.7279204545632
33	C21	R1	7.06608919045777
33	C19	R1	7.27612440527424
33	C1	R1	7.37503943134692
33	C22	R1	7.59245703726808
33	C4	R1	7.22881869049588
33	C13	R1	7.11894107272351
33	C18	R1	7.53915881110803
33	C15	R1	7.24792751344359
33	C11	R1	6.52356195605701
33	C16	R1	7.35755200461808
33	C8	R1	7.24792751344359
33	C20	R1	7.13955135239879
33	C7	R1	6.93073733756289
34	C23	R1	7.36632221424582
34	C17	R1	7.11894107272351
34	C12	R1	7.15987133677839
34	C10	R1	7.07681559705083
34	C3	R1	7.08746284125034
34	C14	R1	7.5077946401987
34	C5	R1	6.98868468677217
34	C9	R1	7.35755200461808
34	C24	R1	7.25738784269265
34	C6	R1	7.4262647547021
34	C21	R1	7.37503943134692
34	C19	R1	7.07681559705083
34	C22	R1	7.40087943628218
34	C4	R1	7.16992500144231
34	C13	R1	7.05528243550119
34	C18	R1	7.27612440527424
34	C15	R1	7.21916852046216
34	C11	R1	7.01122725542325
34	C16	R1	7.40087943628218
34	C8	R1	7.22881869049588
34	C20	R1	7.29462074889163
34	C7	R1	7.33091687811462
35	C23	R1	7.38370429247405
35	C17	R1	7.10852445677817
35	C10	R1	7.56224242422107
35	C3	R1	7.3037807481771
35	C14	R1	7.5077946401987
35	C5	R1	6.78135971352466
35	C9	R1	7.15987133677839
35	C6	R1	7.15987133677839
35	C21	R1	7.04439411935845
35	C19	R1	7.39231742277876
35	C1	R1	7.10852445677817
35	C22	R1	7.4757334309664
35	C4	R1	6.79441586635011
35	C13	R1	7.14974711950468
35	C18	R1	7.22881869049588
35	C15	R1	7.09803208296053
35	C11	R1	6.97727992349992
35	C16	R1	7.08746284125034
35	C8	R1	7.02236781302845
35	C20	R1	7.23840473932508
35	C7	R1	7.23840473932508
36	C23	R1	7.40087943628218
36	C17	R1	7.58496250072116
36	C12	R1	7.49185309632967
36	C10	R1	7.56985560833095
36	C3	R1	7.06608919045777
36	C14	R1	7.20945336562895
36	C9	R1	7.34872815423108
36	C24	R1	7.49984588708321
36	C6	R1	7.24792751344359
36	C21	R1	6.90689059560852
36	C19	R1	7.36632221424582
36	C1	R1	7.08746284125034
36	C22	R1	7.4594316186373
36	C4	R1	7.16992500144231
36	C13	R1	7.39231742277876
36	C11	R1	7.4178525148859
36	C16	R1	7.53138146051631
36	C8	R1	7.45121111183233
36	C20	R1	7.06608919045777
36	C7	R1	7.39231742277876
37	C23	R1	7.18982455888002
37	C17	R1	7.02236781302845
37	C12	R1	7.09803208296053
37	C3	R1	7.28540221886225
37	C14	R1	6.94251450533924
37	C9	R1	7.17990909001493
37	C24	R1	7.34872815423108
37	C6	R1	7.03342300153745
37	C21	R1	7.4594316186373
37	C19	R1	7.40087943628218
37	C1	R1	6.76818432477693
37	C22	R1	7.60733031374961
37	C4	R1	7.18982455888002
37	C13	R1	7.4093909361377
37	C18	R1	7.19967234483636
37	C11	R1	7.14974711950468
37	C16	R1	7.19967234483636
37	C8	R1	7.29462074889163
37	C20	R1	7.52356195605701
37	C7	R1	7.32192809488736
38	C23	R1	7.32192809488736
38	C17	R1	7.02236781302845
38	C12	R1	7.07681559705083
38	C10	R1	7.20945336562895
38	C3	R1	7.36632221424582
38	C14	R1	7.27612440527424
38	C5	R1	7.13955135239879
38	C9	R1	6.94251450533924
38	C24	R1	7.19967234483636
38	C6	R1	7.21916852046216
38	C21	R1	7.45121111183233
38	C19	R1	7.35755200461808
38	C1	R1	7.33985000288462
38	C22	R1	7.467605550083
38	C13	R1	7.29462074889163
38	C18	R1	7.2667865406949
38	C15	R1	7.31288295528436
38	C11	R1	7.34872815423108
38	C16	R1	7.16992500144231
38	C8	R1	7.38370429247405
38	C20	R1	7.4757334309664
39	C23	R1	7.38370429247405
39	C17	R1	7.39231742277876
39	C12	R1	7.35755200461808
39	C10	R1	7.31288295528436
39	C3	R1	7.29462074889163
39	C14	R1	7.04439411935845
39	C5	R1	6.95419631038687
39	C9	R1	7.22881869049588
39	C6	R1	7.07681559705083
39	C21	R1	7.27612440527424
39	C19	R1	7.08746284125034
39	C1	R1	6.94251450533924
39	C22	R1	7.33091687811462
39	C4	R1	7.52356195605701
39	C13	R1	7.467605550083
39	C18	R1	7.52356195605701
39	C15	R1	6.58496250072116
39	C11	R1	7.12928301694497
39	C16	R1	7.12928301694497
39	C8	R1	7.49185309632967
39	C20	R1	7.32192809488736
39	C7	R1	7.06608919045777
40	C23	R1	7.22881869049588
40	C17	R1	7.3037807481771
40	C12	R1	7.34872815423108
40	C10	R1	7.45121111183233
40	C3	R1	7.37503943134692
40	C14	R1	7.21916852046216
40	C5	R1	7.16992500144231
40	C9	R1	7.2667865406949
40	C24	R1	7.21916852046216
40	C6	R1	7.51569983828404
40	C21	R1	7.32192809488736
40	C19	R1	7.04439411935845
40	C1	R1	7.27612440527424
40	C22	R1	7.23840473932508
40	C4	R1	7.21916852046216
40	C13	R1	7.16992500144231
40	C18	R1	7.44294349584873
40	C15	R1	7.33985000288462
40	C11	R1	7.01122725542325
40	C16	R1	7.14974711950468
40	C8	R1	7.13955135239879
40	C20	R1	7.33985000288462
40	C7	R1	7.59245703726808
41	C23	R1	7.37503943134692
41	C17	R1	7.18982455888002
41	C10	R1	7.33985000288462
41	C3	R1	7.07681559705083
41	C14	R1	7.23840473932508
41	C5	R1	7.37503943134692
41	C9	R1	7.20945336562895
41	C24	R1	7.21916852046216
41	C6	R1	7.43462822763672
41	C19	R1	7.56985560833095
41	C1	R1	7.19967234483636
41	C22	R1	7.28540221886225
41	C4	R1	7.31288295528436
41	C13	R1	7.27612440527424
41	C18	R1	7.49185309632967
41	C15	R1	7.20945336562895
41	C11	R1	7.04439411935845
41	C16	R1	7.51569983828404
41	C8	R1	7.11894107272351
41	C20	R1	7.40087943628218
41	C7	R1	7.06608919045777
42	C23	R1	6.53915881110803
42	C12	R1	7.11894107272351
42	C10	R1	7.35755200461808
42	C3	R1	7.09803208296053
42	C5	R1	7.13955135239879
42	C9	R1	7.27612440527424
42	C24	R1	7.21916852046216
42	C6	R1	7.467605550083
42	C21	R1	7.09803208296053
42	C19	R1	7.12928301694497
42	C1	R1	7.16992500144231
42	C22	R1	7.15987133677839
42	C4	R1	7.37503943134692
42	C13	R1	7.15987133677839
42	C18	R1	7
42	C15	R1	7.31288295528436
42	C16	R1	7.29462074889163
42	C8	R1	7.16992500144231
42	C20	R1	6.97727992349992
42	C7	R1	7.44294349584873
43	C23	R1	6.90689059560852
43	C17	R1	7.10852445677817
43	C12	R1	7.467605550083
43	C10	R1	7.64385618977472
43	C14	R1	7.16992500144231
43	C5	R1	7.43462822763672
43	C9	R1	7.53915881110803
43	C24	R1	7.54689445988764
43	C6	R1	7.14974711950468
43	C21	R1	7.28540221886225
43	C19	R1	7.04439411935845
43	C1	R1	7.01122725542325
43	C22	R1	7.16992500144231
43	C4	R1	7.25738784269265
43	C13	R1	7.28540221886225
43	C18	R1	7.24792751344359
43	C15	R1	7.04439411935845
43	C11	R1	7.11894107272351
43	C16	R1	6.94251450533924
43	C8	R1	7.23840473932508
43	C20	R1	7.27612440527424
43	C7	R1	7.23840473932508
44	C23	R1	7.22881869049588
44	C17	R1	7.08746284125034
44	C10	R1	7.07681559705083
44	C3	R1	7.10852445677817
44	C14	R1	7.3037807481771
44	C5	R1	7.36632221424582
44	C24	R1	6.83289001416474
44	C6	R1	7.43462822763672
44	C21	R1	7.54689445988764
44	C19	R1	7.38370429247405
44	C1	R1	7.16992500144231
44	C22	R1	7.13955135239879
44	C4	R1	7.36632221424582
44	C13	R1	7.08746284125034
44	C18	R1	7.08746284125034
44	C11	R1	7.4594316186373
44	C16	R1	7.44294349584873
44	C8	R1	7.19967234483636
44	C20	R1	7.60733031374961
44	C7	R1	7.16992500144231
45	C23	R1	7.11894107272351
45	C17	R1	7.19967234483636
45	C10	R1	7.28540221886225
45	C3	R1	6.82017896241519
45	C14	R1	7.22881869049588
45	C9	R1	7.33985000288462
45	C24	R1	7.03342300153745
45	C6	R1	7.21916852046216
45	C21	R1	7.05528243550119
45	C19	R1	7.4594316186373
45	C1	R1	6.96578428466209
45	C22	R1	7.27612440527424
45	C4	R1	7.08746284125034
45	C13	R1	7.19967234483636
45	C18	R1	6.97727992349992
45	C15	R1	6.98868468677217
45	C11	R1	6.88264304936184
45	C16	R1	6.84549005094437
45	C8	R1	6.93073733756289
45	C7	R1	7.33985000288462
46	C23	R1	7.36632221424582
46	C17	R1	7.4178525148859
46	C12	R1	7.09803208296053
46	C10	R1	7.16992500144231
46	C3	R1	7.2667865406949
46	C14	R1	7.29462074889163
46	C5	R1	7.60733031374961
46	C9	R1	7.3037807481771
46	C24	R1	7.10852445677817
46	C6	R1	7.32192809488736
46	C21	R1	7.12928301694497
46	C19	R1	7.57742882803575
46	C1	R1	7.25738784269265
46	C22	R1	7.12928301694497
46	C4	R1	7.467605550083
46	C13	R1	7.25738784269265
46	C18	R1	7
46	C15	R1	6.96578428466209
46	C16	R1	7.19967234483636
46	C8	R1	7.21916852046216
46	C20	R1	7.54689445988764
46	C7	R1	7.12928301694497
47	C23	R1	7.03342300153745
47	C12	R1	7.35755200461808
47	C10	R1	7.52356195605701
47	C3	R1	7.467605550083
47	C14	R1	7.49185309632967
47	C5	R1	7.17990909001493
47	C9	R1	7.25738784269265
47	C24	R1	7.19967234483636
47	C6	R1	6.91886323727459
47	C21	R1	7.4262647547021
47	C19	R1	7.06608919045777
47	C1	R1	7.37503943134692
47	C22	R1	7.11894107272351
47	C4	R1	7.48381577726426
47	C13	R1	7.25738784269265
47	C18	R1	7.16992500144231
47	C15	R1	7.34872815423108
47	C11	R1	7.20945336562895
47	C16	R1	7.32192809488736
47	C8	R1	7.09803208296053
47	C20	R1	7.17990909001493
47	C7	R1	7.04439411935845
48	C23	R1	7.32192809488736
48	C12	R1	7.36632221424582
48	C10	R1	7.12928301694497
48	C3	R1	7.24792751344359
48	C14	R1	7.39231742277876
48	C5	R1	7.33985000288462
48	C9	R1	7.74819284958946
48	C24	R1	7.31288295528436
48	C6	R1	7.58496250072116
48	C21	R1	7.22881869049588
48	C19	R1	6.88264304936184
48	C1	R1	7.49984588708321
48	C22	R1	7.14974711950468
48	C4	R1	7.4262647547021
48	C13	R1	7.34872815423108
48	C18	R1	7.6724253419715
48	C15	R1	7.61470984411521
48	C16	R1	7
48	C8	R1	7.33985000288462
48	C20	R1	7.25738784269265
48	C7	R1	7.24792751344359
49	C23	R1	7.08746284125034
49	C17	R1	7.62205181945638
49	C12	R1	7.64385618977472
49	C10	R1	7.3037807481771
49	C3	R1	7.20945336562895
49	C14	R1	7.22881869049588
49	C5	R1	7.40087943628218
49	C9	R1	7.23840473932508
49	C24	R1	7.27612440527424
49	C6	R1	7.36632221424582
49	C21	R1	7.45121111183233
49	C19	R1	7.16992500144231
49	C1	R1	7.07681559705083
49	C22	R1	7.01122725542325
49	C4	R1	7.07681559705083
49	C13	R1	7.27612440527424
49	C15	R1	7.09803208296053
49	C11	R1	7.4178525148859
49	C16	R1	7.37503943134692
49	C8	R1	7.37503943134692
49	C20	R1	7.31288295528436
49	C7	R1	7.22881869049588
50	C23	R1	7.24792751344359
50	C17	R1	7.03342300153745
50	C12	R1	7.33985000288462
50	C10	R1	7.02236781302845
50	C3	R1	7.2667865406949
50	C14	R1	7.3037807481771
50	C5	R1	7.39231742277876
50	C9	R1	7.69348695749933
50	C24	R1	7.17990909001493
50	C6	R1	7.19967234483636
50	C19	R1	7.25738784269265
50	C1	R1	7.11894107272351
50	C22	R1	7.22881869049588
50	C4	R1	7.22881869049588
50	C13	R1	7.28540221886225
50	C18	R1	7.59245703726808
50	C15	R1	7.5077946401987
50	C11	R1	7.3037807481771
50	C16	R1	7.19967234483636
50	C8	R1	7
50	C20	R1	7.17990909001493
50	C7	R1	7.4178525148859
51	C23	R1	7.13955135239879
51	C12	R1	7.4093909361377
51	C10	R1	7.22881869049588
51	C3	R1	7.25738784269265
51	C14	R1	6.96578428466209
51	C5	R1	7.22881869049588
51	C9	R1	7.13955135239879
51	C24	R1	7.3037807481771
51	C6	R1	7.12928301694497
51	C21	R1	7.13955135239879
51	C19	R1	7.05528243550119
51	C1	R1	7.12928301694497
51	C22	R1	7.16992500144231
51	C4	R1	7.34872815423108
51	C13	R1	7.31288295528436
51	C18	R1	7.37503943134692
51	C15	R1	7.17990909001493
51	C11	R1	7.01122725542325
51	C16	R1	7.16992500144231
51	C8	R1	7.08746284125034
51	C20	R1	7.52356195605701
51	C7	R1	7.53915881110803
52	C23	R1	7.03342300153745
52	C17	R1	7.54689445988764
52	C10	R1	7.22881869049588
52	C3	R1	7.10852445677817
52	C14	R1	7.4262647547021
52	C5	R1	7.57742882803575
52	C9	R1	7.11894107272351
52	C24	R1	7.25738784269265
52	C6	R1	6.93073733756289
52	C21	R1	6.98868468677217
52	C19	R1	7.24792751344359
52	C22	R1	7.28540221886225
52	C4	R1	7.21916852046216
52	C18	R1	7.15987133677839
52	C15	R1	7.44294349584873
52	C11	R1	7.33985000288462
52	C16	R1	7.17990909001493
52	C8	R1	7.3037807481771
52	C20	R1	7.25738784269265
52	C7	R1	7.05528243550119
53	C23	R1	7.4262647547021
53	C17	R1	6.96578428466209
53	C12	R1	6.98868468677217
53	C10	R1	7.51569983828404
53	C3	R1	7.18982455888002
53	C14	R1	7.12928301694497
53	C5	R1	7.16992500144231
53	C9	R1	7.40087943628218
53	C24	R1	7.15987133677839
53	C6	R1	7.24792751344359
53	C21	R1	7.13955135239879
53	C1	R1	7.28540221886225
53	C22	R1	7.56985560833095
53	C4	R1	7.33985000288462
53	C13	R1	7.37503943134692
53	C18	R1	7.18982455888002
53	C15	R1	7.48381577726426
53	C8	R1	7.467605550083
53	C20	R1	7.18982455888002
53	C7	R1	7.467605550083
54	C23	R1	7.24792751344359
54	C17	R1	7.21916852046216
54	C12	R1	7.29462074889163
54	C10	R1	7.17990909001493
54	C3	R1	7.38370429247405
54	C14	R1	7.56224242422107
54	C5	R1	7.14974711950468
54	C9	R1	7.37503943134692
54	C24	R1	7.19967234483636
54	C6	R1	7.19967234483636
54	C21	R1	7.16992500144231
54	C19	R1	7.65105169117893
54	C1	R1	7.27612440527424
54	C22	R1	7.09803208296053
54	C4	R1	7.16992500144231
54	C13	R1	7.04439411935845
54	C18	R1	7.20945336562895
54	C15	R1	7.36632221424582
54	C11	R1	7.4093909361377
54	C16	R1	6.93073733756289
54	C8	R1	6.90689059560852
54	C20	R1	6.76818432477693
55	C23	R1	7.18982455888002
55	C17	R1	7.19967234483636
55	C12	R1	6.8073549220576
55	C10	R1	7.37503943134692
55	C3	R1	7.08746284125034
55	C14	R1	7.17990909001493
55	C9	R1	7.09803208296053
55	C24	R1	7.37503943134692
55	C6	R1	7.4594316186373
55	C21	R1	7.4594316186373
55	C19	R1	7.24792751344359
55	C1	R1	7.35755200461808
55	C22	R1	7.62205181945638
55	C4	R1	7.20945336562895
55	C13	R1	7.34872815423108
55	C18	R1	7.4594316186373
55	C15	R1	7.4262647547021
55	C11	R1	7.4594316186373
55	C16	R1	7.2667865406949
55	C8	R1	7.05528243550119
55	C20	R1	6.96578428466209
55	C7	R1	7.44294349584873
56	C23	R1	7.14974711950468
56	C17	R1	7.23840473932508
56	C12	R1	7.19967234483636
56	C10	R1	7.04439411935845
56	C3	R1	7.24792751344359
56	C14	R1	7.3037807481771
56	C5	R1	7.24792751344359
56	C9	R1	7.34872815423108
56	C24	R1	7.4594316186373
56	C21	R1	7.01122725542325
56	C19	R1	7.03342300153745
56	C1	R1	7.22881869049588
56	C22	R1	7.24792751344359
56	C4	R1	7.14974711950468
56	C13	R1	7.34872815423108
56	C18	R1	7.35755200461808
56	C15	R1	7.19967234483636
56	C11	R1	7.04439411935845
56	C8	R1	7.17990909001493
56	C20	R1	7.07681559705083
57	C23	R1	7.4178525148859
57	C17	R1	7.23840473932508
57	C12	R1	7.20945336562895
57	C10	R1	7.65105169117893
57	C3	R1	7.29462074889163
57	C14	R1	7.4262647547021
57	C5	R1	7.35755200461808
57	C24	R1	7.19967234483636
57	C6	R1	7.07681559705083
57	C21	R1	7.15987133677839
57	C19	R1	7.19967234483636
57	C22	R1	7.32192809488736
57	C4	R1	7.22881869049588
57	C13	R1	7.33091687811462
57	C18	R1	7.24792751344359
57	C15	R1	7.17990909001493
57	C11	R1	7.06608919045777
57	C16	R1	7.13955135239879
57	C8	R1	7.23840473932508
57	C20	R1	7.14974711950468
57	C7	R1	7.3037807481771
58	C23	R1	7.4178525148859
58	C17	R1	7.19967234483636
58	C12	R1	7.51569983828404
58	C10	R1	7.18982455888002
58	C3	R1	7.18982455888002
58	C14	R1	7.11894107272351
58	C5	R1	7.18982455888002
58	C24	R1	7.3037807481771
58	C6	R1	7.34872815423108
58	C21	R1	7.20945336562895
58	C19	R1	6.8703647195834
58	C1	R1	7.05528243550119
58	C22	R1	7.33091687811462
58	C4	R1	7.02236781302845
58	C13	R1	7.19967234483636
58	C18	R1	7.03342300153745
58	C15	R1	7.70043971814109
58	C11	R1	7.35755200461808
58	C16	R1	7.44294349584873
58	C8	R1	7.27612440527424
58	C20	R1	7.40087943628218
58	C7	R1	7.56224242422107
59	C23	R1	7.20945336562895
59	C17	R1	7.31288295528436
59	C12	R1	7.01122725542325
59	C10	R1	7
59	C3	R1	7.20945336562895
59	C14	R1	7.28540221886225
59	C5	R1	7.04439411935845
59	C9	R1	7.36632221424582
59	C24	R1	7.4178525148859
59	C6	R1	7.45121111183233
59	C21	R1	6.76818432477693
59	C19	R1	7.33985000288462
59	C22	R1	7.01122725542325
59	C13	R1	7.45121111183233
59	C18	R1	6.98868468677217
59	C15	R1	7.06608919045777
59	C11	R1	7.54689445988764
59	C16	R1	7.49185309632967
59	C20	R1	7.4594316186373
59	C7	R1	7.32192809488736
60	C23	R1	7.35755200461808
60	C17	R1	7.48381577726426
60	C12	R1	7.25738784269265
60	C10	R1	7.10852445677817
60	C3	R1	7.02236781302845
60	C14	R1	6.93073733756289
60	C5	R1	7.36632221424582
60	C24	R1	7.49185309632967
60	C6	R1	7.06608919045777
60	C21	R1	7.14974711950468
60	C22	R1	7.07681559705083
60	C4	R1	7.37503943134692
60	C18	R1	7.25738784269265
60	C15	R1	7.06608919045777
60	C11	R1	7.24792751344359
60	C16	R1	7.13955135239879
60	C8	R1	7.37503943134692
60	C20	R1	7.467605550083
60	C7	R1	7.34872815423108
61	C23	R1	7.2667865406949
61	C17	R1	7.4594316186373
61	C12	R1	7.38370429247405
61	C10	R1	7.39231742277876
61	C3	R1	7.17990909001493
61	C14	R1	6.70043971814109
61	C5	R1	7.10852445677817
61	C24	R1	7.14974711950468
61	C6	R1	7.24792751344359
61	C21	R1	7.02236781302845
61	C19	R1	7.4093909361377
61	C1	R1	7.33091687811462
61	C4	R1	7.16992500144231
61	C13	R1	7.4594316186373
61	C18	R1	7.38370429247405
61	C15	R1	7.25738784269265
61	C11	R1	7.49984588708321
61	C16	R1	7.15987133677839
61	C8	R1	7.24792751344359
61	C20	R1	7.02236781302845
61	C7	R1	7.28540221886225
62	C23	R1	7.35755200461808
62	C17	R1	7.4262647547021
62	C12	R1	7.08746284125034
62	C10	R1	7.17990909001493
62	C3	R1	7.29462074889163
62	C14	R1	7
62	C5	R1	7.4262647547021
62	C9	R1	7.19967234483636
62	C24	R1	6.93073733756289
62	C6	R1	7.4262647547021
62	C21	R1	7.39231742277876
62	C19	R1	7.38370429247405
62	C1	R1	6.98868468677217
62	C22	R1	7.39231742277876
62	C4	R1	6.85798099512757
62	C13	R1	7.4594316186373
62	C15	R1	7.35755200461808
62	C11	R1	7.61470984411521
62	C16	R1	7.54689445988764
62	C8	R1	7.33091687811462
62	C20	R1	7.4093909361377
62	C7	R1	7.55458885167764
63	C23	R1	7.38370429247405
63	C17	R1	7.11894107272351
63	C12	R1	7.4757334309664
63	C10	R1	7.48381577726426
63	C3	R1	7.14974711950468
63	C14	R1	7.29462074889163
63	C5	R1	7.25738784269265
63	C9	R1	7.51569983828404
63	C24	R1	7.34872815423108
63	C6	R1	7.20945336562895
63	C21	R1	7.27612440527424
63	C19	R1	7.38370429247405
63	C1	R1	7.21916852046216
63	C22	R1	7.49984588708321
63	C4	R1	6.88264304936184
63	C13	R1	7.14974711950468
63	C18	R1	6.97727992349992
63	C15	R1	7.09803208296053
63	C11	R1	7.4594316186373
63	C16	R1	7.23840473932508
63	C8	R1	7.4093909361377
63	C20	R1	7.21916852046216
63	C7	R1	7.39231742277876
64	C23	R1	7.34872815423108
64	C17	R1	7.2667865406949
64	C12	R1	7.20945336562895
64	C14	R1	7.33985000288462
64	C5	R1	6.8703647195834
64	C9	R1	7.467605550083
64	C24	R1	7.21916852046216
64	C21	R1	7.09803208296053
64	C19	R1	7.15987133677839
64	C1	R1	7.70043971814109
64	C22	R1	7.4262647547021
64	C4	R1	7.13955135239879
64	C13	R1	6.82017896241519
64	C18	R1	7.14974711950468
64	C15	R1	7.56985560833095
64	C11	R1	7.39231742277876
64	C16	R1	7.14974711950468
64	C8	R1	7.19967234483636
64	C20	R1	7.48381577726426
64	C7	R1	7.24792751344359
65	C23	R1	7.37503943134692
65	C17	R1	7.4093909361377
65	C12	R1	7.4262647547021
65	C10	R1	7.14974711950468
65	C3	R1	7.19967234483636
65	C14	R1	7.33985000288462
65	C5	R1	6.91886323727459
65	C9	R1	7.4594316186373
65	C24	R1	7.4262647547021
65	C6	R1	6.85798099512757
65	C19	R1	7.43462822763672
65	C1	R1	7.08746284125034
65	C22	R1	7.35755200461808
65	C4	R1	7.31288295528436
65	C13	R1	7.23840473932508
65	C18	R1	7.20945336562895
65	C15	R1	7.07681559705083
65	C11	R1	7.38370429247405
65	C16	R1	6.8703647195834
65	C20	R1	7.43462822763672
65	C7	R1	7.32192809488736
66	C23	R1	7.18982455888002
66	C17	R1	7.53915881110803
66	C12	R1	7.33091687811462
66	C10	R1	7.52356195605701
66	C3	R1	7.19967234483636
66	C14	R1	7.33985000288462
66	C5	R1	7.467605550083
66	C9	R1	7.06608919045777
66	C24	R1	7.18982455888002
66	C6	R1	7.34872815423108
66	C21	R1	7.21916852046216
66	C1	R1	7.49984588708321
66	C22	R1	7.25738784269265
66	C4	R1	7.4262647547021
66	C13	R1	7.13955135239879
66	C18	R1	6.96578428466209
66	C15	R1	7.31288295528436
66	C11	R1	7.28540221886225
66	C16	R1	7.12928301694497
66	C8	R1	7.18982455888002
66	C20	R1	7.65821148275179
66	C7	R1	7.4093909361377
67	C23	R1	7.23840473932508
67	C17	R1	7.40087943628218
67	C12	R1	6.93073733756289
67	C10	R1	7.08746284125034
67	C3	R1	7.23840473932508
67	C14	R1	7.15987133677839
67	C5	R1	6.82017896241519
67	C9	R1	6.94251450533924
67	C24	R1	7.29462074889163
67	C6	R1	7.16992500144231
67	C21	R1	7.22881869049588
67	C19	R1	7.15987133677839
67	C1	R1	7.4594316186373
67	C22	R1	7.29462074889163
67	C4	R1	7.08746284125034
67	C13	R1	7.14974711950468
67	C18	R1	7.53915881110803
67	C15	R1	7.02236781302845
67	C16	R1	7.11894107272351
67	C8	R1	7.56224242422107
67	C20	R1	7.4262647547021
67	C7	R1	7.17990909001493
68	C23	R1	7.467605550083
68	C17	R1	7.22881869049588
68	C12	R1	7.28540221886225
68	C10	R1	7.33985000288462
68	C3	R1	7.28540221886225
68	C14	R1	6.95419631038687
68	C5	R1	7.39231742277876
68	C9	R1	7.06608919045777
68	C24	R1	7.44294349584873
68	C6	R1	7.11894107272351
68	C19	R1	7.20945336562895
68	C1	R1	7.20945336562895
68	C22	R1	7.37503943134692
68	C4	R1	7.35755200461808
68	C13	R1	6.76818432477693
68	C18	R1	6.79441586635011
68	C15	R1	7.4093909361377
68	C11	R1	7.49984588708321
68	C16	R1	7.14974711950468
68	C20	R1	7
69	C23	R1	7.20945336562895
69	C17	R1	6.98868468677217
69	C12	R1	7.27612440527424
69	C10	R1	7.04439411935845
69	C3	R1	7.18982455888002
69	C14	R1	7.21916852046216
69	C5	R1	6.89481776330794
69	C9	R1	7.40087943628218
69	C24	R1	7.3037807481771
69	C6	R1	7.31288295528436
69	C21	R1	7.07681559705083
69	C19	R1	7.40087943628218
69	C22	R1	7.467605550083
69	C4	R1	7.56224242422107
69	C13	R1	7.15987133677839
69	C18	R1	6.93073733756289
69	C15	R1	7.08746284125034
69	C11	R1	7.4757334309664
69	C16	R1	7.12928301694497
69	C8	R1	7.27612440527424
69	C20	R1	7.31288295528436
69	C7	R1	7.467605550083
70	C23	R1	6.8703647195834
70	C17	R1	7.31288295528436
70	C12	R1	7.24792751344359
70	C10	R1	7.09803208296053
70	C3	R1	7.38370429247405
70	C14	R1	7.4262647547021
70	C5	R1	7.37503943134692
70	C9	R1	7.02236781302845
70	C24	R1	7.4757334309664
70	C6	R1	7.56985560833095
70	C21	R1	7.43462822763672
70	C19	R1	7.33091687811462
70	C1	R1	7.38370429247405
70	C22	R1	7.32192809488736
70	C4	R1	7.4262647547021
70	C13	R1	7.6724253419715
70	C18	R1	7.08746284125034
70	C15	R1	7.44294349584873
70	C11	R1	7.04439411935845
70	C16	R1	7.40087943628218
70	C8	R1	6.93073733756289
70	C20	R1	7.38370429247405
70	C7	R1	7.35755200461808
71	C17	R1	7.25738784269265
71	C12	R1	7.19967234483636
71	C10	R1	7.10852445677817
71	C3	R1	7.38370429247405
71	C14	R1	7.2667865406949
71	C5	R1	7.2667865406949
71	C9	R1	7.04439411935845
71	C24	R1	7.18982455888002
71	C6	R1	7.28540221886225
71	C21	R1	7.48381577726426
71	C19	R1	7.21916852046216
71	C1	R1	7.34872815423108
71	C22	R1	7.56985560833095
71	C4	R1	7.3037807481771
71	C13	R1	7.13955135239879
71	C18	R1	7.467605550083
71	C15	R1	6.79441586635011
71	C11	R1	7.45121111183233
71	C16	R1	7.11894107272351
71	C8	R1	7.32192809488736
71	C20	R1	7.2667865406949
71	C7	R1	7.43462822763672
72	C23	R1	7.32192809488736
72	C17	R1	7.19967234483636
72	C12	R1	7.19967234483636
72	C10	R1	6.8073549220576
72	C3	R1	7.32192809488736
72	C14	R1	7.05528243550119
72	C5	R1	7.11894107272351
72	C9	R1	7.54689445988764
72	C24	R1	7.02236781302845
72	C21	R1	7.25738784269265
72	C19	R1	7.38370429247405
72	C1	R1	7.22881869049588
72	C22	R1	6.96578428466209
72	C4	R1	6.95419631038687
72	C13	R1	7.53138146051631
72	C18	R1	7.19967234483636
72	C15	R1	7.16992500144231
72	C11	R1	7.11894107272351
72	C20	R1	7.09803208296053
72	C7	R1	7.25738784269265
73	C23	R1	7.3037807481771
73	C17	R1	7.06608919045777
73	C12	R1	7.18982455888002
73	C10	R1	7.20945336562895
73	C3	R1	7.49185309632967
73	C14	R1	7.45121111183233
73	C5	R1	7.01122725542325
73	C9	R1	7.467605550083
73	C24	R1	7.17990909001493
73	C6	R1	7.19967234483636
73	C21	R1	7.21916852046216
73	C19	R1	6.94251450533924
73	C1	R1	7.36632221424582
73	C22	R1	7.467605550083
73	C4	R1	7.19967234483636
73	C13	R1	7.62935662007961
73	C18	R1	7.65105169117893
73	C15	R1	7.43462822763672
73	C11	R1	7.28540221886225
73	C16	R1	6.85798099512757
73	C8	R1	7.12928301694497
73	C7	R1	7.09803208296053
74	C23	R1	7.59245703726808
74	C17	R1	7.27612440527424
74	C12	R1	7.27612440527424
74	C10	R1	7.33091687811462
74	C3	R1	7.21916852046216
74	C14	R1	7.55458885167764
74	C9	R1	7.55458885167764
74	C24	R1	7
74	C6	R1	7.2667865406949
74	C21	R1	7.11894107272351
74	C19	R1	7.27612440527424
74	C1	R1	7.44294349584873
74	C22	R1	7.37503943134692
74	C4	R1	7.2667865406949
74	C13	R1	7.05528243550119
74	C18	R1	7.13955135239879
74	C11	R1	7.39231742277876
74	C16	R1	7.03342300153745
74	C8	R1	7.02236781302845
74	C20	R1	7.12928301694497
74	C7	R1	7.37503943134692
75	C23	R1	7.33985000288462
75	C17	R1	7.34872815423108
75	C12	R1	7.3037807481771
75	C10	R1	7.58496250072116
75	C3	R1	7.15987133677839
75	C14	R1	7.40087943628218
75	C5	R1	7.33985000288462
75	C9	R1	7.17990909001493
75	C24	R1	7.49984588708321
75	C6	R1	7.15987133677839
75	C19	R1	6.98868468677217
75	C1	R1	7.02236781302845
75	C4	R1	7.15987133677839
75	C13	R1	7.38370429247405
75	C18	R1	6.96578428466209
75	C15	R1	6.95419631038687
75	C11	R1	6.91886323727459
75	C16	R1	7.05528243550119
75	C20	R1	7.33091687811462
75	C7	R1	6.8073549220576
76	C23	R1	7.15987133677839
76	C17	R1	6.78135971352466
76	C12	R1	7.3037807481771
76	C10	R1	7.4594316186373
76	C3	R1	7.4757334309664
76	C14	R1	7.57742882803575
76	C5	R1	7.61470984411521
76	C9	R1	6.65821148275179
76	C24	R1	7.09803208296053
76	C6	R1	7.12928301694497
76	C21	R1	7.09803208296053
76	C19	R1	7.2667865406949
76	C1	R1	7.27612440527424
76	C13	R1	7.11894107272351
76	C18	R1	7.34872815423108
76	C15	R1	7.18982455888002
76	C11	R1	7.11894107272351
76	C16	R1	7.4093909361377
76	C8	R1	7.63662462054365
76	C20	R1	7.35755200461808
76	C7	R1	7.02236781302845
77	C23	R1	6.93073733756289
77	C17	R1	6.91886323727459
77	C10	R1	7.23840473932508
77	C3	R1	7.24792751344359
77	C14	R1	7.43462822763672
77	C5	R1	7.2667865406949
77	C9	R1	7.39231742277876
77	C24	R1	7.27612440527424
77	C6	R1	7.49984588708321
77	C21	R1	7.56224242422107
77	C19	R1	7.52356195605701
77	C1	R1	7.19967234483636
77	C22	R1	7.33091687811462
77	C4	R1	7.21916852046216
77	C18	R1	6.94251450533924
77	C15	R1	7.13955135239879
77	C11	R1	7.13955135239879
77	C16	R1	7.07681559705083
77	C8	R1	6.98868468677217
77	C7	R1	7.10852445677817
78	C23	R1	7.4757334309664
78	C12	R1	7.05528243550119
78	C10	R1	7.56224242422107
78	C3	R1	7.11894107272351
78	C14	R1	7.05528243550119
78	C5	R1	7.17990909001493
78	C9	R1	7.20945336562895
78	C6	R1	7.12928301694497
78	C21	R1	7.36632221424582
78	C19	R1	6.88264304936184
78	C22	R1	7.4757334309664
78	C4	R1	6.90689059560852
78	C13	R1	6.95419631038687
78	C18	R1	7.10852445677817
78	C11	R1	7.07681559705083
78	C16	R1	7.07681559705083
78	C8	R1	7.59991284218713
78	C20	R1	7.467605550083
78	C7	R1	7.48381577726426
79	C23	R1	6.96578428466209
79	C17	R1	7.3037807481771
79	C12	R1	7.15987133677839
79	C10	R1	7.27612440527424
79	C3	R1	7.15987133677839
79	C14	R1	6.93073733756289
79	C5	R1	7.28540221886225
79	C9	R1	7.31288295528436
79	C24	R1	7.5077946401987
79	C6	R1	7.10852445677817
79	C21	R1	7.25738784269265
79	C1	R1	7.36632221424582
79	C22	R1	7.35755200461808
79	C4	R1	6.8703647195834
79	C13	R1	6.98868468677217
79	C18	R1	6.6724253419715
79	C15	R1	7.4178525148859
79	C11	R1	7.12928301694497
79	C16	R1	6.68650052718322
79	C8	R1	7.18982455888002
79	C20	R1	7.35755200461808
79	C7	R1	7.24792751344359
80	C23	R1	7.3037807481771
80	C12	R1	7.63662462054365
80	C10	R1	6.98868468677217
80	C3	R1	7.29462074889163
80	C5	R1	7.31288295528436
80	C9	R1	7.33985000288462
80	C24	R1	7.03342300153745
80	C6	R1	7.16992500144231
80	C21	R1	7.14974711950468
80	C19	R1	7.36632221424582
80	C1	R1	7.06608919045777
80	C22	R1	7.4093909361377
80	C4	R1	7.37503943134692
80	C13	R1	7.33985000288462
80	C18	R1	7.28540221886225
80	C15	R1	7.40087943628218
80	C11	R1	7.12928301694497
80	C16	R1	6.89481776330794
80	C8	R1	7.05528243550119
80	C7	R1	7.32192809488736
81	C23	R1	6.96578428466209
81	C17	R1	7.39231742277876
81	C12	R1	6.82017896241519
81	C10	R1	7.33091687811462
81	C3	R1	7.23840473932508
81	C14	R1	7.28540221886225
81	C5	R1	7.4262647547021
81	C9	R1	6.88264304936184
81	C24	R1	7.19967234483636
81	C6	R1	7.27612440527424
81	C21	R1	7.59245703726808
81	C19	R1	7.55458885167764
81	C1	R1	7.4262647547021
81	C22	R1	6.8073549220576
81	C13	R1	7.56985560833095
81	C18	R1	7.02236781302845
81	C15	R1	7.11894107272351
81	C11	R1	7.09803208296053
81	C16	R1	7.11894107272351
81	C8	R1	7.25738784269265
81	C20	R1	7.20945336562895
82	C23	R1	7.18982455888002
82	C17	R1	7.08746284125034
82	C12	R1	7.4093909361377
82	C10	R1	7.22881869049588
82	C3	R1	7.4262647547021
82	C14	R1	7.36632221424582
82	C5	R1	7.36632221424582
82	C9	R1	7.04439411935845
82	C24	R1	7.23840473932508
82	C6	R1	7
82	C21	R1	7.44294349584873
82	C1	R1	7.02236781302845
82	C22	R1	7.4093909361377
82	C4	R1	7.08746284125034
82	C18	R1	7.24792751344359
82	C15	R1	6.96578428466209
82	C8	R1	7.21916852046216
82	C20	R1	7.21916852046216
82	C7	R1	6.97727992349992
83	C23	R1	7.3037807481771
83	C17	R1	7.33091687811462
83	C12	R1	7.20945336562895
83	C10	R1	7.37503943134692
83	C14	R1	7.3037807481771
83	C9	R1	7.15987133677839
83	C24	R1	7.23840473932508
83	C6	R1	7.56985560833095
83	C21	R1	7.27612440527424
83	C19	R1	7.12928301694497
83	C1	R1	7.70735913208088
83	C22	R1	7.4178525148859
83	C4	R1	7.21916852046216
83	C13	R1	7.35755200461808
83	C15	R1	7.28540221886225
83	C16	R1	7.4093909361377
83	C8	R1	7.18982455888002
83	C20	R1	7.36632221424582
83	C7	R1	7.23840473932508
84	C23	R1	6.91886323727459
84	C17	R1	7.20945336562895
84	C10	R1	7.48381577726426
84	C3	R1	7.22881869049588
84	C14	R1	7.51569983828404
84	C5	R1	7.467605550083
84	C9	R1	7.24792751344359
84	C24	R1	7.19967234483636
84	C6	R1	7.24792751344359
84	C21	R1	7.27612440527424
84	C19	R1	7.35755200461808
84	C1	R1	7.28540221886225
84	C22	R1	7.01122725542325
84	C4	R1	7.02236781302845
84	C13	R1	7.09803208296053
84	C18	R1	7
84	C15	R1	7.2667865406949
84	C11	R1	7.25738784269265
84	C16	R1	7.02236781302845
84	C8	R1	7.06608919045777
84	C20	R1	7.43462822763672
84	C7	R1	7.2667865406949
85	C23	R1	7.58496250072116
85	C17	R1	7.13955135239879
85	C10	R1	7.54689445988764
85	C3	R1	7.15987133677839
85	C14	R1	7.17990909001493
85	C5	R1	7.59991284218713
85	C9	R1	7.19967234483636
85	C24	R1	7.56985560833095
85	C6	R1	7.24792751344359
85	C21	R1	7.4757334309664
85	C19	R1	7.13955135239879
85	C1	R1	7.31288295528436
85	C22	R1	7.3037807481771
85	C4	R1	6.97727992349992
85	C13	R1	7.04439411935845
85	C18	R1	7.21916852046216
85	C15	R1	7.28540221886225
85	C11	R1	7.11894107272351
85	C16	R1	7.31288295528436
85	C8	R1	7.17990909001493
85	C20	R1	7.15987133677839
85	C7	R1	7.56985560833095
86	C23	R1	7.23840473932508
86	C17	R1	7.33091687811462
86	C12	R1	7.32192809488736
86	C10	R1	7.55458885167764
86	C3	R1	7.13955135239879
86	C14	R1	6.91886323727459
86	C5	R1	7.2667865406949
86	C9	R1	7.16992500144231
86	C24	R1	6.93073733756289
86	C6	R1	7.39231742277876
86	C19	R1	7.24792751344359
86	C1	R1	7.45121111183233
86	C22	R1	7.19967234483636
86	C4	R1	7.37503943134692
86	C13	R1	7.28540221886225
86	C18	R1	7.48381577726426
86	C15	R1	7
86	C11	R1	7.29462074889163
86	C16	R1	7.13955135239879
86	C20	R1	7.38370429247405
86	C7	R1	6.98868468677217
87	C23	R1	7.24792751344359
87	C17	R1	7.06608919045777
87	C12	R1	7.35755200461808
87	C10	R1	7.19967234483636
87	C3	R1	7.18982455888002
87	C14	R1	7.32192809488736
87	C5	R1	7.29462074889163
87	C9	R1	7.38370429247405
87	C6	R1	6.93073733756289
87	C21	R1	7.2667865406949
87	C19	R1	7.4093909361377
87	C1	R1	7.29462074889163
87	C22	R1	7.10852445677817
87	C4	R1	7.33091687811462
87	C13	R1	6.93073733756289
87	C15	R1	7.25738784269265
87	C11	R1	7.09803208296053
87	C16	R1	7.09803208296053
87	C8	R1	7.29462074889163
87	C20	R1	7.20945336562895
87	C7	R1	7.44294349584873
88	C23	R1	7.56985560833095
88	C12	R1	7.49185309632967
88	C10	R1	7.39231742277876
88	C3	R1	7.08746284125034
88	C14	R1	7.15987133677839
88	C24	R1	7.32192809488736
88	C6	R1	7.39231742277876
88	C1	R1	7.3037807481771
88	C22	R1	7.14974711950468
88	C4	R1	7.25738784269265
88	C13	R1	7.10852445677817
88	C18	R1	7.10852445677817
88	C15	R1	7.49984588708321
88	C11	R1	7.04439411935845
88	C16	R1	6.70043971814109
88	C8	R1	7.67948009950545
88	C20	R1	7.37503943134692
88	C7	R1	7.06608919045777
89	C23	R1	7.14974711950468
89	C17	R1	6.90689059560852
89	C12	R1	7.36632221424582
89	C10	R1	6.89481776330794
89	C3	R1	7.28540221886225
89	C14	R1	7.29462074889163
89	C5	R1	6.88264304936184
89	C9	R1	7.2667865406949
89	C24	R1	6.97727992349992
89	C6	R1	7.21916852046216
89	C21	R1	6.8703647195834
89	C19	R1	7.33985000288462
89	C1	R1	7.33985000288462
89	C4	R1	7.07681559705083
89	C13	R1	7.14974711950468
89	C15	R1	7.3037807481771
89	C11	R1	7.31288295528436
89	C16	R1	7.35755200461808
89	C8	R1	7.5077946401987
89	C20	R1	7.02236781302845
89	C7	R1	6.78135971352466
90	C17	R1	6.76818432477693
90	C12	R1	7.03342300153745
90	C10	R1	7.25738784269265
90	C3	R1	7.2667865406949
90	C14	R1	7.63662462054365
90	C5	R1	7.48381577726426
90	C24	R1	7.09803208296053
90	C6	R1	7.17990909001493
90	C21	R1	7.12928301694497
90	C19	R1	7.25738784269265
90	C1	R1	7.11894107272351
90	C22	R1	7.04439411935845
90	C4	R1	6.96578428466209
90	C13	R1	7.2667865406949
90	C18	R1	7.4757334309664
90	C15	R1	7.2667865406949
90	C11	R1	7.07681559705083
90	C16	R1	7.14974711950468
90	C8	R1	7.4093909361377
90	C20	R1	7.12928301694497
90	C7	R1	7.21916852046216
91	C17	R1	7.08746284125034
91	C12	R1	7.19967234483636
91	C10	R1	7.44294349584873
91	C3	R1	7.22881869049588
91	C14	R1	7.25738784269265
91	C5	R1	7.23840473932508
91	C9	R1	7.33091687811462
91	C24	R1	7.37503943134692
91	C6	R1	7.28540221886225
91	C21	R1	7.39231742277876
91	C19	R1	7.45121111183233
91	C1	R1	6.95419631038687
91	C4	R1	7.29462074889163
91	C13	R1	7.4594316186373
91	C18	R1	7.4178525148859
91	C15	R1	7.14974711950468
91	C11	R1	7.49984588708321
91	C16	R1	6.90689059560852
91	C8	R1	7.16992500144231
91	C20	R1	7.16992500144231
92	C23	R1	6.83289001416474
92	C17	R1	7.05528243550119
92	C12	R1	7.44294349584873
92	C10	R1	7.32192809488736
92	C3	R1	7.4757334309664
92	C14	R1	7.4093909361377
92	C5	R1	7.45121111183233
92	C9	R1	7.22881869049588
92	C24	R1	7.3037807481771
92	C6	R1	7.33985000288462
92	C21	R1	7.35755200461808
92	C19	R1	7.07681559705083
92	C1	R1	7.5077946401987
92	C22	R1	7.29462074889163
92	C4	R1	7.3037807481771
92	C13	R1	7.24792751344359
92	C18	R1	7.4178525148859
92	C15	R1	7.53138146051631
92	C11	R1	7.20945336562895
92	C16	R1	7.17990909001493
92	C8	R1	7.33091687811462
92	C20	R1	7.33091687811462
92	C7	R1	7.13955135239879
93	C23	R1	7.25738784269265
93	C17	R1	7.10852445677817
93	C12	R1	6.89481776330794
93	C10	R1	7.24792751344359
93	C3	R1	7.3037807481771
93	C14	R1	6.93073733756289
93	C5	R1	7.08746284125034
93	C9	R1	7.12928301694497
93	C6	R1	7.40087943628218
93	C21	R1	7.04439411935845
93	C19	R1	7.33985000288462
93	C1	R1	7.37503943134692
93	C22	R1	7.4093909361377
93	C4	R1	7.34872815423108
93	C13	R1	7.23840473932508
93	C18	R1	7.4262647547021
93	C15	R1	7.15987133677839
93	C11	R1	7.4093909361377
93	C16	R1	7.11894107272351
93	C8	R1	7.23840473932508
93	C20	R1	7.20945336562895
93	C7	R1	7.2667865406949
94	C23	R1	7.29462074889163
94	C17	R1	7.12928301694497
94	C12	R1	6.96578428466209
94	C10	R1	7.09803208296053
94	C3	R1	7.23840473932508
94	C14	R1	6.96578428466209
94	C9	R1	7.4594316186373
94	C24	R1	6.96578428466209
94	C6	R1	7.29462074889163
94	C21	R1	7.34872815423108
94	C22	R1	7.59991284218713
94	C4	R1	7.35755200461808
94	C18	R1	7.3037807481771
94	C11	R1	7.27612440527424
94	C16	R1	7.36632221424582
94	C8	R1	7.39231742277876
94	C20	R1	7.11894107272351
94	C7	R1	7.37503943134692
95	C23	R1	7.33985000288462
95	C17	R1	7.14974711950468
95	C10	R1	7.48381577726426
95	C3	R1	7.21916852046216
95	C14	R1	7.02236781302845
95	C5	R1	6.8073549220576
95	C9	R1	7.16992500144231
95	C24	R1	7.45121111183233
95	C6	R1	7.467605550083
95	C21	R1	7.01122725542325
95	C19	R1	7.27612440527424
95	C1	R1	6.97727992349992
95	C22	R1	7.37503943134692
95	C4	R1	7.467605550083
95	C13	R1	7.28540221886225
95	C18	R1	7.59245703726808
95	C15	R1	6.84549005094437
95	C16	R1	7.44294349584873
95	C20	R1	7.31288295528436
95	C7	R1	6.82017896241519
96	C17	R1	7.27612440527424
96	C12	R1	7.19967234483636
96	C3	R1	7.28540221886225
96	C14	R1	7.21916852046216
96	C5	R1	7.62935662007961
96	C9	R1	7.08746284125034
96	C24	R1	7.07681559705083
96	C6	R1	7.38370429247405
96	C21	R1	7.16992500144231
96	C19	R1	7.43462822763672
96	C1	R1	6.94251450533924
96	C22	R1	7.19967234483636
96	C4	R1	7.07681559705083
96	C13	R1	7.53138146051631
96	C18	R1	7.48381577726426
96	C11	R1	7.28540221886225
96	C16	R1	6.89481776330794
96	C8	R1	7.31288295528436
[truncated: 14,581 more rows]
