# Supplementary material for: Stochastic modelling of single-cell gene expression adaptation reveals non-genomic contribution to evolution of tumor subclones
Source: bioRxiv. 2024 Apr 20:2024.04.17.588869. Preprint. [Version 1] doi: 10.1101/2024.04.17.588869 (PMC11071284; doi:10.1101/2024.04.17.588869)
Supplement: Supplement 2 [file media-2.zip › Supplementary Files/Simulated Data/Adaptive_Simulation/tr_1.02_sq_.15_r_200_a_8.csv]

gene	species	replicate	exprval
1	C23	R1	7.20945336562895
1	C17	R1	7.2667865406949
1	C12	R1	7.33091687811462
1	C10	R1	7.16992500144231
1	C3	R1	7.40087943628218
1	C14	R1	7.28540221886225
1	C5	R1	7.21916852046216
1	C9	R1	6.97727992349992
1	C24	R1	7.13955135239879
1	C19	R1	7.16992500144231
1	C1	R1	6.90689059560852
1	C22	R1	7.28540221886225
1	C13	R1	7.24792751344359
1	C18	R1	7.17990909001493
1	C15	R1	7.02236781302845
1	C11	R1	7.22881869049588
1	C16	R1	6.94251450533924
1	C8	R1	7.20945336562895
1	C20	R1	7.17990909001493
1	C7	R1	7.18982455888002
2	C23	R1	7.12928301694497
2	C17	R1	7.43462822763672
2	C12	R1	7.36632221424582
2	C10	R1	7.53915881110803
2	C3	R1	7.467605550083
2	C14	R1	7.27612440527424
2	C5	R1	7.29462074889163
2	C9	R1	7.14974711950468
2	C6	R1	7.32192809488736
2	C21	R1	7.28540221886225
2	C19	R1	7.12928301694497
2	C1	R1	6.94251450533924
2	C22	R1	7.06608919045777
2	C4	R1	7.04439411935845
2	C13	R1	7.16992500144231
2	C18	R1	7.31288295528436
2	C15	R1	7.12928301694497
2	C11	R1	7.34872815423108
2	C8	R1	7.39231742277876
2	C20	R1	7.08746284125034
2	C7	R1	7.08746284125034
3	C23	R1	7.4093909361377
3	C17	R1	7.19967234483636
3	C12	R1	7.33091687811462
3	C3	R1	7.37503943134692
3	C14	R1	7.23840473932508
3	C5	R1	7.08746284125034
3	C9	R1	7.4178525148859
3	C6	R1	7.18982455888002
3	C19	R1	7.14974711950468
3	C1	R1	7.11894107272351
3	C22	R1	7.45121111183233
3	C4	R1	7.06608919045777
3	C13	R1	7.35755200461808
3	C18	R1	7.22881869049588
3	C15	R1	7.33985000288462
3	C11	R1	7.31288295528436
3	C16	R1	7.08746284125034
3	C8	R1	7.23840473932508
3	C7	R1	7.12928301694497
4	C23	R1	7.2667865406949
4	C17	R1	7.65821148275179
4	C12	R1	7.02236781302845
4	C10	R1	7.01122725542325
4	C14	R1	7.09803208296053
4	C5	R1	7.14974711950468
4	C9	R1	7.10852445677817
4	C24	R1	7.05528243550119
4	C6	R1	7.04439411935845
4	C21	R1	7.23840473932508
4	C19	R1	7.06608919045777
4	C1	R1	7.21916852046216
4	C22	R1	7.58496250072116
4	C4	R1	7.14974711950468
4	C13	R1	7.25738784269265
4	C18	R1	7.29462074889163
4	C15	R1	7.39231742277876
4	C11	R1	7.28540221886225
4	C16	R1	7.38370429247405
4	C8	R1	7.3037807481771
4	C20	R1	7.18982455888002
4	C7	R1	7.11894107272351
5	C23	R1	7.2667865406949
5	C17	R1	7.5077946401987
5	C12	R1	7.33985000288462
5	C10	R1	7.09803208296053
5	C3	R1	7.20945336562895
5	C14	R1	7.29462074889163
5	C9	R1	7.28540221886225
5	C24	R1	7.04439411935845
5	C6	R1	7.39231742277876
5	C21	R1	7.07681559705083
5	C19	R1	7.49984588708321
5	C1	R1	7.33091687811462
5	C22	R1	6.82017896241519
5	C4	R1	7.29462074889163
5	C13	R1	7.43462822763672
5	C18	R1	7.27612440527424
5	C15	R1	7.07681559705083
5	C11	R1	7.20945336562895
5	C16	R1	7.08746284125034
5	C8	R1	7.467605550083
5	C20	R1	7.45121111183233
5	C7	R1	7.38370429247405
6	C23	R1	7.4093909361377
6	C17	R1	7.2667865406949
6	C12	R1	7.04439411935845
6	C10	R1	7.4178525148859
6	C3	R1	7.19967234483636
6	C14	R1	7.3037807481771
6	C5	R1	7.38370429247405
6	C9	R1	7.4594316186373
6	C24	R1	6.98868468677217
6	C6	R1	7.33985000288462
6	C1	R1	7.07681559705083
6	C22	R1	6.98868468677217
6	C4	R1	7.09803208296053
6	C13	R1	7.53915881110803
6	C18	R1	7.28540221886225
6	C15	R1	7.10852445677817
6	C11	R1	7.14974711950468
6	C16	R1	7.10852445677817
6	C8	R1	7.12928301694497
6	C20	R1	7.04439411935845
6	C7	R1	7.21916852046216
7	C23	R1	7.28540221886225
7	C17	R1	7.43462822763672
7	C12	R1	7.35755200461808
7	C10	R1	7.33091687811462
7	C3	R1	7.25738784269265
7	C14	R1	6.97727992349992
7	C5	R1	7.35755200461808
7	C9	R1	7.03342300153745
7	C24	R1	7.2667865406949
7	C6	R1	7.4594316186373
7	C21	R1	7.27612440527424
7	C19	R1	7.07681559705083
7	C22	R1	7.36632221424582
7	C13	R1	7.38370429247405
7	C18	R1	7.54689445988764
7	C15	R1	7.55458885167764
7	C11	R1	7.2667865406949
7	C16	R1	7.13955135239879
7	C8	R1	7.36632221424582
7	C20	R1	7.15987133677839
7	C7	R1	7.40087943628218
8	C23	R1	7.24792751344359
8	C17	R1	7.33985000288462
8	C12	R1	7.02236781302845
8	C10	R1	7.57742882803575
8	C3	R1	7.18982455888002
8	C14	R1	7.24792751344359
8	C5	R1	7
8	C9	R1	7.11894107272351
8	C24	R1	7.2667865406949
8	C6	R1	7.24792751344359
8	C21	R1	7.11894107272351
8	C19	R1	7.33091687811462
8	C1	R1	7.33985000288462
8	C22	R1	7.08746284125034
8	C4	R1	7.27612440527424
8	C13	R1	6.75488750216347
8	C18	R1	7.11894107272351
8	C15	R1	7.13955135239879
8	C16	R1	7.4178525148859
8	C8	R1	7.28540221886225
8	C20	R1	7.21916852046216
8	C7	R1	7.49185309632967
9	C23	R1	6.90689059560852
9	C17	R1	7.35755200461808
9	C12	R1	7.23840473932508
9	C10	R1	7.4757334309664
9	C3	R1	7.35755200461808
9	C14	R1	7.23840473932508
9	C5	R1	7.24792751344359
9	C9	R1	7.06608919045777
9	C24	R1	7.14974711950468
9	C6	R1	6.95419631038687
9	C21	R1	7.33091687811462
9	C19	R1	7.29462074889163
9	C1	R1	7.25738784269265
9	C22	R1	7.28540221886225
9	C4	R1	7.4178525148859
9	C18	R1	7.40087943628218
9	C11	R1	7.24792751344359
9	C16	R1	7.22881869049588
9	C8	R1	7.28540221886225
9	C20	R1	7.32192809488736
9	C7	R1	7.12928301694497
10	C23	R1	7.4262647547021
10	C17	R1	7.25738784269265
10	C12	R1	7.24792751344359
10	C10	R1	7.18982455888002
10	C3	R1	7.20945336562895
10	C14	R1	7.13955135239879
10	C5	R1	7.43462822763672
10	C9	R1	7.27612440527424
10	C6	R1	7.01122725542325
10	C21	R1	7.34872815423108
10	C19	R1	7.14974711950468
10	C22	R1	7.36632221424582
10	C4	R1	7.4093909361377
10	C18	R1	7.2667865406949
10	C15	R1	7.17990909001493
10	C11	R1	7.11894107272351
10	C16	R1	7.2667865406949
10	C8	R1	7.39231742277876
10	C20	R1	7.29462074889163
10	C7	R1	7.18982455888002
11	C23	R1	7.35755200461808
11	C17	R1	6.83289001416474
11	C12	R1	7.39231742277876
11	C10	R1	7.27612440527424
11	C3	R1	7.12928301694497
11	C14	R1	7.4262647547021
11	C5	R1	7.4757334309664
11	C9	R1	7.09803208296053
11	C6	R1	7.33985000288462
11	C21	R1	7.29462074889163
11	C19	R1	7.11894107272351
11	C1	R1	7.09803208296053
11	C4	R1	7.17990909001493
11	C13	R1	7.40087943628218
11	C18	R1	7.33985000288462
11	C15	R1	7.27612440527424
11	C11	R1	7.33091687811462
11	C16	R1	7.22881869049588
11	C8	R1	7.2667865406949
11	C20	R1	7.35755200461808
11	C7	R1	6.85798099512757
12	C23	R1	7.36632221424582
12	C17	R1	7.11894107272351
12	C12	R1	7.03342300153745
12	C10	R1	7.20945336562895
12	C3	R1	6.89481776330794
12	C14	R1	7.33091687811462
12	C5	R1	7.28540221886225
12	C9	R1	7.08746284125034
12	C24	R1	7.4093909361377
12	C6	R1	7.48381577726426
12	C19	R1	7.18982455888002
12	C1	R1	7.29462074889163
12	C13	R1	7.35755200461808
12	C18	R1	7.4594316186373
12	C15	R1	6.98868468677217
12	C11	R1	7.15987133677839
12	C16	R1	7.52356195605701
12	C8	R1	7.17990909001493
12	C20	R1	7.21916852046216
12	C7	R1	7.3037807481771
13	C23	R1	7.23840473932508
13	C17	R1	6.88264304936184
13	C12	R1	7.19967234483636
13	C10	R1	7.2667865406949
13	C3	R1	6.76818432477693
13	C5	R1	7.18982455888002
13	C9	R1	7.51569983828404
13	C24	R1	7.22881869049588
13	C6	R1	7.03342300153745
13	C21	R1	7.18982455888002
13	C19	R1	7.4093909361377
13	C1	R1	7.12928301694497
13	C22	R1	7.32192809488736
13	C4	R1	7.4262647547021
13	C13	R1	7.12928301694497
13	C18	R1	7.04439411935845
13	C15	R1	7.4262647547021
13	C11	R1	7.35755200461808
13	C16	R1	7.4262647547021
13	C8	R1	7.10852445677817
13	C7	R1	7.49185309632967
14	C23	R1	7.20945336562895
14	C17	R1	7.4178525148859
14	C12	R1	7.34872815423108
14	C10	R1	7.2667865406949
14	C3	R1	7.37503943134692
14	C14	R1	7.23840473932508
14	C5	R1	7.4262647547021
14	C9	R1	7.04439411935845
14	C24	R1	7.24792751344359
14	C6	R1	7.12928301694497
14	C21	R1	7.4178525148859
14	C19	R1	7.21916852046216
14	C1	R1	7.22881869049588
14	C22	R1	7.02236781302845
14	C4	R1	7.31288295528436
14	C13	R1	7.31288295528436
14	C18	R1	7.08746284125034
14	C15	R1	7.37503943134692
14	C11	R1	7.13955135239879
14	C16	R1	7.22881869049588
14	C20	R1	7.4093909361377
14	C7	R1	7.34872815423108
15	C23	R1	7.4594316186373
15	C17	R1	7.21916852046216
15	C12	R1	7.11894107272351
15	C10	R1	7.49185309632967
15	C3	R1	7.18982455888002
15	C14	R1	7.54689445988764
15	C5	R1	7.2667865406949
15	C9	R1	7.23840473932508
15	C24	R1	7.40087943628218
15	C6	R1	7.04439411935845
15	C21	R1	7.14974711950468
15	C19	R1	7.53138146051631
15	C1	R1	7.14974711950468
15	C22	R1	7.06608919045777
15	C4	R1	7.52356195605701
15	C13	R1	7.17990909001493
15	C18	R1	7
15	C15	R1	7.12928301694497
15	C11	R1	7.48381577726426
15	C16	R1	7.34872815423108
15	C8	R1	7.05528243550119
15	C20	R1	7.35755200461808
15	C7	R1	7.21916852046216
16	C23	R1	7.18982455888002
16	C17	R1	7.23840473932508
16	C12	R1	7.63662462054365
16	C10	R1	7.03342300153745
16	C3	R1	7.37503943134692
16	C14	R1	7.06608919045777
16	C5	R1	7.08746284125034
16	C9	R1	7.08746284125034
16	C24	R1	7.33985000288462
16	C6	R1	7
16	C21	R1	7
16	C19	R1	7.37503943134692
16	C1	R1	7.24792751344359
16	C22	R1	7.35755200461808
16	C4	R1	6.88264304936184
16	C13	R1	7.20945336562895
16	C18	R1	7.32192809488736
16	C11	R1	7.13955135239879
16	C8	R1	7.16992500144231
16	C7	R1	7.22881869049588
17	C23	R1	7.23840473932508
17	C17	R1	7.29462074889163
17	C12	R1	6.88264304936184
17	C10	R1	7.76818432477693
17	C3	R1	7.04439411935845
17	C14	R1	7.33985000288462
17	C5	R1	7.23840473932508
17	C9	R1	7.18982455888002
17	C24	R1	7.45121111183233
17	C6	R1	7.4093909361377
17	C21	R1	7.4262647547021
17	C19	R1	7.07681559705083
17	C1	R1	7.31288295528436
17	C22	R1	7.35755200461808
17	C4	R1	7.16992500144231
17	C13	R1	7.09803208296053
17	C18	R1	7.49185309632967
17	C15	R1	7.15987133677839
17	C11	R1	7.29462074889163
17	C8	R1	7.32192809488736
17	C20	R1	7.58496250072116
17	C7	R1	7.3037807481771
18	C17	R1	7.16992500144231
18	C12	R1	7.44294349584873
18	C10	R1	7.29462074889163
18	C3	R1	7.33091687811462
18	C14	R1	7.4757334309664
18	C5	R1	7
18	C9	R1	7.14974711950468
18	C24	R1	7.07681559705083
18	C6	R1	7.22881869049588
18	C21	R1	7.32192809488736
18	C19	R1	7.35755200461808
18	C1	R1	7.20945336562895
18	C4	R1	7.49185309632967
18	C13	R1	7.28540221886225
18	C18	R1	6.93073733756289
18	C15	R1	7.19967234483636
18	C11	R1	7.3037807481771
18	C16	R1	7.43462822763672
18	C8	R1	7.17990909001493
18	C20	R1	7.12928301694497
18	C7	R1	7.37503943134692
19	C23	R1	7.13955135239879
19	C17	R1	6.8073549220576
19	C12	R1	7.45121111183233
19	C10	R1	7.2667865406949
19	C3	R1	7.467605550083
19	C14	R1	6.89481776330794
19	C5	R1	7.25738784269265
19	C9	R1	7.08746284125034
19	C24	R1	7.32192809488736
19	C6	R1	7.10852445677817
19	C19	R1	7.23840473932508
19	C1	R1	7.33091687811462
19	C22	R1	7.07681559705083
19	C4	R1	7.10852445677817
19	C13	R1	7.29462074889163
19	C18	R1	7.37503943134692
19	C15	R1	7.2667865406949
19	C11	R1	7.24792751344359
19	C16	R1	7.37503943134692
19	C8	R1	7.55458885167764
19	C7	R1	7.21916852046216
20	C23	R1	7.12928301694497
20	C17	R1	7.14974711950468
20	C12	R1	7.06608919045777
20	C10	R1	7.28540221886225
20	C3	R1	7.467605550083
20	C14	R1	7.21916852046216
20	C5	R1	7.29462074889163
20	C9	R1	7.34872815423108
20	C24	R1	7.11894107272351
20	C6	R1	7.24792751344359
20	C21	R1	6.97727992349992
20	C19	R1	7.4757334309664
20	C1	R1	7.25738784269265
20	C22	R1	6.90689059560852
20	C4	R1	7.25738784269265
20	C13	R1	7.11894107272351
20	C18	R1	7.36632221424582
20	C15	R1	7.3037807481771
20	C11	R1	7.27612440527424
20	C16	R1	7.09803208296053
20	C8	R1	7.07681559705083
20	C20	R1	7.05528243550119
21	C23	R1	7.31288295528436
21	C17	R1	6.97727992349992
21	C12	R1	7.2667865406949
21	C10	R1	7.40087943628218
21	C3	R1	7.35755200461808
21	C14	R1	7.35755200461808
21	C5	R1	7.37503943134692
21	C24	R1	7.14974711950468
21	C6	R1	7.02236781302845
21	C21	R1	7.28540221886225
21	C19	R1	7.3037807481771
21	C22	R1	7.53915881110803
21	C18	R1	7.19967234483636
21	C15	R1	7.10852445677817
21	C11	R1	7.17990909001493
21	C16	R1	6.95419631038687
21	C8	R1	7.22881869049588
21	C7	R1	7.18982455888002
22	C23	R1	7.01122725542325
22	C17	R1	7.467605550083
22	C12	R1	7.18982455888002
22	C10	R1	7.4262647547021
22	C3	R1	7.12928301694497
22	C14	R1	7.32192809488736
22	C5	R1	7.27612440527424
22	C9	R1	7.07681559705083
22	C24	R1	7.01122725542325
22	C21	R1	7.32192809488736
22	C19	R1	7.18982455888002
22	C1	R1	7.11894107272351
22	C22	R1	7.12928301694497
22	C4	R1	7.53915881110803
22	C15	R1	7.43462822763672
22	C11	R1	7.20945336562895
22	C16	R1	7.13955135239879
22	C8	R1	6.83289001416474
22	C20	R1	7.53138146051631
22	C7	R1	7.4262647547021
23	C23	R1	7.07681559705083
23	C17	R1	6.93073733756289
23	C12	R1	7.27612440527424
23	C10	R1	6.90689059560852
23	C3	R1	7.11894107272351
23	C14	R1	7.24792751344359
23	C5	R1	7.24792751344359
23	C9	R1	7.04439411935845
23	C24	R1	7.31288295528436
23	C6	R1	7.16992500144231
23	C21	R1	7
23	C19	R1	7.23840473932508
23	C1	R1	7.36632221424582
23	C22	R1	7.24792751344359
23	C4	R1	7.25738784269265
23	C13	R1	7.31288295528436
23	C18	R1	7.4178525148859
23	C15	R1	7.01122725542325
23	C11	R1	7.24792751344359
23	C16	R1	6.97727992349992
23	C8	R1	7.13955135239879
23	C20	R1	7.39231742277876
23	C7	R1	7.4594316186373
24	C23	R1	7.03342300153745
24	C17	R1	7.27612440527424
24	C12	R1	7
24	C10	R1	7.19967234483636
24	C3	R1	7.04439411935845
24	C14	R1	7.25738784269265
24	C5	R1	7.19967234483636
24	C9	R1	7.09803208296053
24	C24	R1	7.25738784269265
24	C6	R1	7.37503943134692
24	C21	R1	7.12928301694497
24	C19	R1	7.28540221886225
24	C4	R1	7.20945336562895
24	C13	R1	7.33091687811462
24	C18	R1	7.04439411935845
24	C11	R1	7.44294349584873
24	C8	R1	7.24792751344359
24	C20	R1	7.53915881110803
24	C7	R1	7.06608919045777
25	C23	R1	7.20945336562895
25	C17	R1	7.19967234483636
25	C12	R1	7.15987133677839
25	C10	R1	7.02236781302845
25	C3	R1	7
25	C14	R1	7.64385618977472
25	C5	R1	6.78135971352466
25	C9	R1	7.21916852046216
25	C24	R1	7.29462074889163
25	C6	R1	7.48381577726426
25	C21	R1	7.3037807481771
25	C19	R1	7.12928301694497
25	C1	R1	7.25738784269265
25	C22	R1	7.23840473932508
25	C4	R1	6.76818432477693
25	C18	R1	7.25738784269265
25	C15	R1	7
25	C11	R1	7.06608919045777
25	C16	R1	7.07681559705083
25	C20	R1	7.08746284125034
25	C7	R1	7.18982455888002
26	C23	R1	7.05528243550119
26	C17	R1	7.05528243550119
26	C12	R1	7.19967234483636
26	C10	R1	7.34872815423108
26	C14	R1	7.09803208296053
26	C5	R1	7.39231742277876
26	C24	R1	7.49185309632967
26	C6	R1	7.07681559705083
26	C21	R1	7.13955135239879
26	C19	R1	7.03342300153745
26	C1	R1	7.59991284218713
26	C22	R1	7.11894107272351
26	C4	R1	7.23840473932508
26	C13	R1	7.40087943628218
26	C18	R1	7.51569983828404
26	C15	R1	7.19967234483636
26	C11	R1	7.25738784269265
26	C16	R1	7.29462074889163
26	C20	R1	7.43462822763672
26	C7	R1	7.15987133677839
27	C23	R1	7.3037807481771
27	C17	R1	7.20945336562895
27	C10	R1	7.13955135239879
27	C3	R1	7.32192809488736
27	C14	R1	7.25738784269265
27	C5	R1	7.33985000288462
27	C9	R1	7.32192809488736
27	C24	R1	7.34872815423108
27	C6	R1	6.97727992349992
27	C21	R1	7.33985000288462
27	C19	R1	7.37503943134692
27	C22	R1	7.33985000288462
27	C4	R1	7.28540221886225
27	C13	R1	7.53915881110803
27	C18	R1	7.32192809488736
27	C15	R1	7.08746284125034
27	C11	R1	7.11894107272351
27	C16	R1	7.20945336562895
27	C8	R1	7.34872815423108
27	C20	R1	7.18982455888002
27	C7	R1	7.40087943628218
28	C23	R1	7.33091687811462
28	C17	R1	7.51569983828404
28	C12	R1	7.28540221886225
28	C10	R1	7.15987133677839
28	C3	R1	7.35755200461808
28	C14	R1	7.22881869049588
28	C5	R1	6.8073549220576
28	C9	R1	7.20945336562895
28	C24	R1	7.29462074889163
28	C6	R1	7.3037807481771
28	C21	R1	7.23840473932508
28	C19	R1	7.24792751344359
28	C1	R1	6.76818432477693
28	C22	R1	7.37503943134692
28	C13	R1	7.2667865406949
28	C18	R1	7.31288295528436
28	C11	R1	7.23840473932508
28	C16	R1	7.21916852046216
28	C8	R1	7.11894107272351
28	C20	R1	7.2667865406949
28	C7	R1	7.11894107272351
29	C23	R1	7.28540221886225
29	C17	R1	7.19967234483636
29	C12	R1	7.28540221886225
29	C10	R1	7.2667865406949
29	C3	R1	7.15987133677839
29	C14	R1	7.16992500144231
29	C5	R1	7.32192809488736
29	C9	R1	7.29462074889163
29	C24	R1	7.4594316186373
29	C6	R1	6.93073733756289
29	C21	R1	7.36632221424582
29	C19	R1	7.12928301694497
29	C1	R1	7.24792751344359
29	C22	R1	7.04439411935845
29	C4	R1	7.27612440527424
29	C13	R1	7.34872815423108
29	C18	R1	7.17990909001493
29	C15	R1	7.5077946401987
29	C11	R1	7.18982455888002
29	C16	R1	7.22881869049588
29	C8	R1	7.37503943134692
29	C20	R1	7.33985000288462
29	C7	R1	7.52356195605701
30	C23	R1	7.25738784269265
30	C17	R1	7.12928301694497
30	C10	R1	7.4594316186373
30	C3	R1	7.31288295528436
30	C5	R1	7.3037807481771
30	C9	R1	7.22881869049588
30	C6	R1	7.07681559705083
30	C21	R1	7.07681559705083
30	C19	R1	7.21916852046216
30	C1	R1	7.23840473932508
30	C22	R1	6.97727992349992
30	C4	R1	7.15987133677839
30	C15	R1	7.39231742277876
30	C11	R1	7.40087943628218
30	C16	R1	7.20945336562895
30	C8	R1	7.07681559705083
30	C20	R1	7.53915881110803
30	C7	R1	7.28540221886225
31	C23	R1	7.17990909001493
31	C17	R1	7.4262647547021
31	C12	R1	7.36632221424582
31	C3	R1	7.31288295528436
31	C14	R1	7.01122725542325
31	C5	R1	7.467605550083
31	C9	R1	7.27612440527424
31	C24	R1	7.34872815423108
31	C6	R1	7.3037807481771
31	C21	R1	6.90689059560852
31	C1	R1	7.13955135239879
31	C22	R1	6.98868468677217
31	C4	R1	7.12928301694497
31	C13	R1	7.32192809488736
31	C18	R1	7.33091687811462
31	C15	R1	7.49185309632967
31	C11	R1	7.37503943134692
31	C16	R1	7.36632221424582
31	C8	R1	7.08746284125034
31	C20	R1	7.34872815423108
31	C7	R1	7.49185309632967
32	C23	R1	7.40087943628218
32	C17	R1	7.13955135239879
32	C12	R1	7.10852445677817
32	C10	R1	7.16992500144231
32	C3	R1	7.24792751344359
32	C14	R1	7.3037807481771
32	C5	R1	7.3037807481771
32	C9	R1	7.28540221886225
32	C24	R1	7.4178525148859
32	C6	R1	7.40087943628218
32	C21	R1	7.2667865406949
32	C19	R1	7.29462074889163
32	C1	R1	7.20945336562895
32	C22	R1	7.34872815423108
32	C4	R1	7.4262647547021
32	C13	R1	7.25738784269265
32	C18	R1	7.23840473932508
32	C15	R1	7.24792751344359
32	C11	R1	6.8703647195834
32	C16	R1	7.31288295528436
32	C8	R1	6.94251450533924
32	C20	R1	7.21916852046216
32	C7	R1	7.23840473932508
33	C23	R1	7.38370429247405
33	C12	R1	7.467605550083
33	C10	R1	7.29462074889163
33	C3	R1	7.49185309632967
33	C5	R1	7.40087943628218
33	C9	R1	7.4262647547021
33	C24	R1	7.04439411935845
33	C6	R1	7.22881869049588
33	C21	R1	7.36632221424582
33	C19	R1	7.18982455888002
33	C22	R1	7.21916852046216
33	C4	R1	7.70043971814109
33	C13	R1	7.33091687811462
33	C18	R1	7.21916852046216
33	C15	R1	7.31288295528436
33	C11	R1	7.33985000288462
33	C16	R1	7.04439411935845
33	C8	R1	7.39231742277876
33	C20	R1	7.33985000288462
33	C7	R1	7.20945336562895
34	C23	R1	7.52356195605701
34	C17	R1	7.09803208296053
34	C12	R1	7.06608919045777
34	C10	R1	7.24792751344359
34	C3	R1	7.19967234483636
34	C14	R1	6.96578428466209
34	C5	R1	7.09803208296053
34	C9	R1	7.4093909361377
34	C24	R1	7.12928301694497
34	C6	R1	7.40087943628218
34	C21	R1	7.33985000288462
34	C19	R1	7.17990909001493
34	C1	R1	7.24792751344359
34	C4	R1	7.11894107272351
34	C13	R1	7.2667865406949
34	C18	R1	7.11894107272351
34	C15	R1	7
34	C11	R1	7.13955135239879
34	C16	R1	7.2667865406949
34	C8	R1	7.18982455888002
34	C7	R1	6.96578428466209
35	C23	R1	7.32192809488736
35	C17	R1	7.14974711950468
35	C12	R1	7.34872815423108
35	C10	R1	7.03342300153745
35	C3	R1	7.39231742277876
35	C14	R1	7.11894107272351
35	C5	R1	7.2667865406949
35	C9	R1	7.23840473932508
35	C24	R1	7.33985000288462
35	C6	R1	7.02236781302845
35	C21	R1	7.49984588708321
35	C19	R1	7.4093909361377
35	C1	R1	7.5077946401987
35	C22	R1	6.89481776330794
35	C4	R1	7.10852445677817
35	C13	R1	7.19967234483636
35	C18	R1	7.44294349584873
35	C15	R1	7.19967234483636
35	C11	R1	7.19967234483636
35	C16	R1	7.19967234483636
35	C20	R1	7.32192809488736
35	C7	R1	7.22881869049588
36	C23	R1	7.3037807481771
36	C17	R1	7.31288295528436
36	C12	R1	6.84549005094437
36	C10	R1	7.467605550083
36	C3	R1	7.12928301694497
36	C14	R1	7.08746284125034
36	C5	R1	7.02236781302845
36	C9	R1	7.24792751344359
36	C24	R1	7.13955135239879
36	C6	R1	7.13955135239879
36	C21	R1	7.53138146051631
36	C19	R1	7.5077946401987
36	C1	R1	7.37503943134692
36	C4	R1	7.14974711950468
36	C13	R1	7.32192809488736
36	C18	R1	7.01122725542325
36	C16	R1	7.17990909001493
36	C8	R1	7.09803208296053
36	C20	R1	7.20945336562895
36	C7	R1	7.2667865406949
37	C23	R1	7.43462822763672
37	C17	R1	7.52356195605701
37	C3	R1	7.11894107272351
37	C14	R1	7.27612440527424
37	C5	R1	7.14974711950468
37	C9	R1	7.14974711950468
37	C24	R1	7.11894107272351
37	C6	R1	7.19967234483636
37	C19	R1	7.37503943134692
37	C1	R1	7.02236781302845
37	C22	R1	7.08746284125034
37	C4	R1	7.34872815423108
37	C13	R1	7.37503943134692
37	C18	R1	7.33091687811462
37	C15	R1	7.18982455888002
37	C11	R1	7.06608919045777
37	C16	R1	7.4178525148859
37	C8	R1	7.35755200461808
37	C20	R1	7.13955135239879
37	C7	R1	7.06608919045777
38	C17	R1	7.25738784269265
38	C12	R1	7.33091687811462
38	C10	R1	7.23840473932508
38	C14	R1	7.28540221886225
38	C5	R1	7.22881869049588
38	C9	R1	7.4093909361377
38	C24	R1	7.40087943628218
38	C6	R1	7.27612440527424
38	C21	R1	7.27612440527424
38	C19	R1	7.15987133677839
38	C1	R1	7.19967234483636
38	C4	R1	7.38370429247405
38	C13	R1	7.43462822763672
38	C18	R1	7.33091687811462
38	C15	R1	7.03342300153745
38	C11	R1	7.14974711950468
38	C16	R1	7.35755200461808
38	C8	R1	7.24792751344359
38	C20	R1	7.22881869049588
38	C7	R1	7.19967234483636
39	C23	R1	7.13955135239879
39	C17	R1	7.49185309632967
39	C12	R1	7.4178525148859
39	C10	R1	6.91886323727459
39	C3	R1	7.43462822763672
39	C14	R1	7.22881869049588
39	C24	R1	7.44294349584873
39	C6	R1	7.22881869049588
39	C21	R1	7.25738784269265
39	C19	R1	7.15987133677839
39	C1	R1	7.32192809488736
39	C22	R1	7.02236781302845
39	C4	R1	7
39	C13	R1	7.29462074889163
39	C18	R1	7.14974711950468
39	C15	R1	7.29462074889163
39	C11	R1	7.31288295528436
39	C16	R1	7.12928301694497
39	C8	R1	7.49984588708321
39	C20	R1	7.17990909001493
39	C7	R1	6.94251450533924
40	C23	R1	7.4262647547021
40	C17	R1	6.98868468677217
40	C12	R1	7.3037807481771
40	C10	R1	7.23840473932508
40	C14	R1	7.43462822763672
40	C5	R1	7.02236781302845
40	C9	R1	7.08746284125034
40	C24	R1	7.28540221886225
40	C6	R1	7.32192809488736
40	C21	R1	7
40	C19	R1	7.19967234483636
40	C1	R1	7.03342300153745
40	C22	R1	7.25738784269265
40	C4	R1	7.51569983828404
40	C13	R1	7.19967234483636
40	C18	R1	7.27612440527424
40	C15	R1	7.32192809488736
40	C11	R1	7.06608919045777
40	C16	R1	7.11894107272351
40	C8	R1	7.28540221886225
40	C20	R1	6.74146698640115
40	C7	R1	7.56224242422107
41	C23	R1	7.37503943134692
41	C17	R1	7.16992500144231
41	C12	R1	6.98868468677217
41	C10	R1	7.19967234483636
41	C3	R1	7.40087943628218
41	C14	R1	7.24792751344359
41	C5	R1	7.2667865406949
41	C9	R1	7.37503943134692
41	C24	R1	7.4093909361377
41	C6	R1	7.2667865406949
41	C21	R1	7.32192809488736
41	C19	R1	7.5077946401987
41	C1	R1	7.12928301694497
41	C22	R1	7.22881869049588
41	C4	R1	7.13955135239879
41	C13	R1	7.2667865406949
41	C18	R1	7.15987133677839
41	C15	R1	7.16992500144231
41	C11	R1	7.17990909001493
41	C16	R1	7.4262647547021
41	C8	R1	7.20945336562895
41	C20	R1	7.28540221886225
41	C7	R1	7.36632221424582
42	C23	R1	7.56224242422107
42	C17	R1	7.09803208296053
42	C12	R1	7.39231742277876
42	C10	R1	7.4594316186373
42	C14	R1	7.4262647547021
42	C5	R1	7.36632221424582
42	C9	R1	7.467605550083
42	C24	R1	7.38370429247405
42	C6	R1	7.16992500144231
42	C19	R1	7.03342300153745
42	C1	R1	7.15987133677839
42	C22	R1	7.21916852046216
42	C4	R1	7.13955135239879
42	C13	R1	7.3037807481771
42	C18	R1	7.39231742277876
42	C15	R1	7.13955135239879
42	C11	R1	7.29462074889163
42	C16	R1	7.467605550083
42	C8	R1	7.4093909361377
42	C20	R1	7.25738784269265
42	C7	R1	7.44294349584873
43	C23	R1	7.21916852046216
43	C17	R1	6.71424551766612
43	C12	R1	7.21916852046216
43	C10	R1	6.96578428466209
43	C3	R1	7.06608919045777
43	C14	R1	7.36632221424582
43	C5	R1	7.35755200461808
43	C6	R1	7.24792751344359
43	C21	R1	7.17990909001493
43	C19	R1	7.25738784269265
43	C1	R1	7.40087943628218
43	C4	R1	7.2667865406949
43	C13	R1	7.2667865406949
43	C18	R1	7.20945336562895
43	C15	R1	7
43	C11	R1	7.36632221424582
43	C16	R1	6.95419631038687
43	C8	R1	7.08746284125034
43	C20	R1	6.95419631038687
43	C7	R1	7.3037807481771
44	C23	R1	7.28540221886225
44	C17	R1	6.97727992349992
44	C12	R1	7.48381577726426
44	C10	R1	7.21916852046216
44	C3	R1	7.31288295528436
44	C14	R1	7.16992500144231
44	C5	R1	7.36632221424582
44	C9	R1	7.34872815423108
44	C24	R1	7.06608919045777
44	C6	R1	7.21916852046216
44	C19	R1	7.4178525148859
44	C1	R1	7.01122725542325
44	C13	R1	7.27612440527424
44	C18	R1	7.06608919045777
44	C15	R1	7.2667865406949
44	C11	R1	7.31288295528436
44	C16	R1	7.22881869049588
44	C8	R1	7.27612440527424
44	C7	R1	7.24792751344359
45	C23	R1	7.38370429247405
45	C17	R1	7.27612440527424
45	C12	R1	7.19967234483636
45	C10	R1	7.13955135239879
45	C14	R1	7.10852445677817
45	C5	R1	7.28540221886225
45	C9	R1	6.95419631038687
45	C24	R1	7.33091687811462
45	C6	R1	7.467605550083
45	C21	R1	7.06608919045777
45	C19	R1	7.11894107272351
45	C1	R1	7.33985000288462
45	C22	R1	7.32192809488736
45	C4	R1	7.18982455888002
45	C13	R1	7.33985000288462
45	C18	R1	7.16992500144231
45	C15	R1	7.29462074889163
45	C11	R1	7.06608919045777
45	C8	R1	7.12928301694497
45	C20	R1	7.35755200461808
45	C7	R1	7.03342300153745
46	C23	R1	7.04439411935845
46	C17	R1	7.4178525148859
46	C12	R1	7.11894107272351
46	C10	R1	7.3037807481771
46	C14	R1	7.52356195605701
46	C5	R1	7.19967234483636
46	C9	R1	7.24792751344359
46	C24	R1	7.33985000288462
46	C6	R1	7.28540221886225
46	C21	R1	7.29462074889163
46	C19	R1	6.96578428466209
46	C1	R1	7.17990909001493
46	C22	R1	6.88264304936184
46	C4	R1	7.15987133677839
46	C13	R1	7.22881869049588
46	C15	R1	7.33985000288462
46	C11	R1	7.37503943134692
46	C16	R1	7.4178525148859
46	C8	R1	7.2667865406949
46	C20	R1	7.29462074889163
46	C7	R1	6.84549005094437
47	C23	R1	7.34872815423108
47	C17	R1	7.25738784269265
47	C12	R1	7.16992500144231
47	C10	R1	7.22881869049588
47	C3	R1	6.84549005094437
47	C14	R1	7.28540221886225
47	C5	R1	7.29462074889163
47	C9	R1	7.17990909001493
47	C6	R1	7.21916852046216
47	C19	R1	7.31288295528436
47	C1	R1	7.15987133677839
47	C22	R1	7.32192809488736
47	C4	R1	7.49984588708321
47	C13	R1	7.22881869049588
47	C18	R1	6.97727992349992
47	C15	R1	7.21916852046216
47	C11	R1	7.09803208296053
47	C16	R1	6.97727992349992
47	C8	R1	7.32192809488736
47	C20	R1	7.55458885167764
47	C7	R1	7.11894107272351
48	C23	R1	7.17990909001493
48	C17	R1	7.45121111183233
48	C12	R1	7.21916852046216
48	C10	R1	7.34872815423108
48	C3	R1	7.4262647547021
48	C14	R1	7.10852445677817
48	C5	R1	7.11894107272351
48	C9	R1	6.93073733756289
48	C24	R1	7.19967234483636
48	C21	R1	7.36632221424582
48	C19	R1	7.15987133677839
48	C1	R1	7.35755200461808
48	C22	R1	7.34872815423108
48	C4	R1	7.14974711950468
48	C13	R1	7.29462074889163
48	C18	R1	6.96578428466209
48	C15	R1	7.3037807481771
48	C16	R1	7.01122725542325
48	C8	R1	7.467605550083
48	C20	R1	7.17990909001493
48	C7	R1	7.13955135239879
49	C23	R1	7.16992500144231
49	C17	R1	7.4178525148859
49	C12	R1	7.08746284125034
49	C10	R1	7.2667865406949
49	C14	R1	7.29462074889163
49	C9	R1	7.27612440527424
49	C24	R1	6.93073733756289
49	C6	R1	7.2667865406949
49	C21	R1	7.37503943134692
49	C19	R1	7.22881869049588
49	C1	R1	7.36632221424582
49	C22	R1	7.31288295528436
49	C4	R1	7.4178525148859
49	C13	R1	7.12928301694497
49	C18	R1	7.3037807481771
49	C15	R1	6.97727992349992
49	C11	R1	7.44294349584873
49	C16	R1	7.19967234483636
49	C8	R1	7.40087943628218
49	C20	R1	7.19967234483636
49	C7	R1	7.36632221424582
50	C23	R1	7.03342300153745
50	C17	R1	7.18982455888002
50	C12	R1	7.24792751344359
50	C10	R1	7.38370429247405
50	C3	R1	7.16992500144231
50	C14	R1	7.20945336562895
50	C5	R1	7.13955135239879
50	C9	R1	7.23840473932508
50	C24	R1	7.24792751344359
50	C21	R1	7.31288295528436
50	C19	R1	7.33985000288462
50	C1	R1	7.15987133677839
50	C22	R1	7.33091687811462
50	C4	R1	7.08746284125034
50	C13	R1	7.05528243550119
50	C18	R1	7.40087943628218
50	C15	R1	7.13955135239879
50	C16	R1	7.17990909001493
50	C8	R1	7.33091687811462
50	C7	R1	7.4093909361377
51	C23	R1	7.31288295528436
51	C17	R1	7
51	C12	R1	7.10852445677817
51	C10	R1	7.19967234483636
51	C3	R1	7.4093909361377
51	C14	R1	7.33985000288462
51	C5	R1	7.28540221886225
51	C9	R1	7.36632221424582
51	C24	R1	7.18982455888002
51	C6	R1	7.12928301694497
51	C21	R1	7.23840473932508
51	C19	R1	7.35755200461808
51	C1	R1	7.38370429247405
51	C22	R1	7.34872815423108
51	C4	R1	7.43462822763672
51	C13	R1	7.11894107272351
51	C18	R1	6.96578428466209
51	C15	R1	7.52356195605701
51	C11	R1	7.33985000288462
51	C16	R1	7.20945336562895
51	C8	R1	7.18982455888002
51	C20	R1	7.27612440527424
51	C7	R1	7.08746284125034
52	C17	R1	7.29462074889163
52	C3	R1	7.03342300153745
52	C14	R1	7.21916852046216
52	C5	R1	7.12928301694497
52	C9	R1	7.36632221424582
52	C24	R1	7.18982455888002
52	C6	R1	6.97727992349992
52	C19	R1	7.17990909001493
52	C1	R1	7.37503943134692
52	C22	R1	7.12928301694497
52	C4	R1	7.31288295528436
52	C13	R1	7.2667865406949
52	C18	R1	7.14974711950468
52	C15	R1	7.06608919045777
52	C11	R1	7.28540221886225
52	C16	R1	7.19967234483636
52	C8	R1	7.4757334309664
52	C20	R1	7.25738784269265
52	C7	R1	7.48381577726426
53	C23	R1	7.33985000288462
53	C12	R1	7.20945336562895
53	C10	R1	7.14974711950468
53	C3	R1	7.08746284125034
53	C14	R1	6.98868468677217
53	C5	R1	7.25738784269265
53	C9	R1	7.31288295528436
53	C24	R1	7.18982455888002
53	C6	R1	7.32192809488736
53	C21	R1	7.24792751344359
53	C19	R1	7.19967234483636
53	C22	R1	7.21916852046216
53	C4	R1	7.07681559705083
53	C13	R1	6.88264304936184
53	C18	R1	7.43462822763672
53	C15	R1	7.14974711950468
53	C11	R1	7.52356195605701
53	C16	R1	7.31288295528436
53	C20	R1	7.51569983828404
53	C7	R1	7.43462822763672
54	C23	R1	7.5077946401987
54	C17	R1	7.17990909001493
54	C12	R1	7.03342300153745
54	C10	R1	7.27612440527424
54	C3	R1	7.10852445677817
54	C14	R1	7.2667865406949
54	C9	R1	7.19967234483636
54	C24	R1	7.33985000288462
54	C6	R1	7.23840473932508
54	C21	R1	7.31288295528436
54	C19	R1	7.10852445677817
54	C1	R1	7.34872815423108
54	C22	R1	7.27612440527424
54	C4	R1	7.13955135239879
54	C13	R1	7.467605550083
54	C18	R1	7.12928301694497
54	C15	R1	6.91886323727459
54	C11	R1	7.38370429247405
54	C8	R1	6.94251450533924
54	C20	R1	7.29462074889163
54	C7	R1	7.16992500144231
55	C23	R1	7.33091687811462
55	C17	R1	7.39231742277876
55	C12	R1	7.35755200461808
55	C3	R1	7.25738784269265
55	C14	R1	7.4262647547021
55	C9	R1	7.4594316186373
55	C24	R1	7.02236781302845
55	C6	R1	7.31288295528436
55	C21	R1	7.38370429247405
55	C19	R1	7.12928301694497
55	C1	R1	7.39231742277876
55	C22	R1	7.28540221886225
55	C4	R1	7
55	C13	R1	7.28540221886225
55	C18	R1	7.3037807481771
55	C15	R1	6.90689059560852
55	C11	R1	7.467605550083
55	C16	R1	7.2667865406949
55	C8	R1	7.3037807481771
55	C20	R1	7.33985000288462
55	C7	R1	7.2667865406949
56	C23	R1	7.13955135239879
56	C17	R1	7.14974711950468
56	C12	R1	7.56985560833095
56	C10	R1	7.18982455888002
56	C3	R1	7.06608919045777
56	C14	R1	7.21916852046216
56	C5	R1	7.18982455888002
56	C24	R1	7.23840473932508
56	C21	R1	7.27612440527424
56	C1	R1	7.25738784269265
56	C22	R1	7
56	C4	R1	7.2667865406949
56	C13	R1	7.07681559705083
56	C18	R1	7.21916852046216
56	C15	R1	7.04439411935845
56	C11	R1	7.35755200461808
56	C16	R1	6.95419631038687
56	C8	R1	7.19967234483636
56	C20	R1	7.33091687811462
56	C7	R1	7.2667865406949
57	C23	R1	7.03342300153745
57	C17	R1	7.10852445677817
57	C12	R1	7.37503943134692
57	C10	R1	6.8703647195834
57	C3	R1	7.49984588708321
57	C14	R1	7.29462074889163
57	C9	R1	7.32192809488736
57	C24	R1	7.33985000288462
57	C6	R1	7.467605550083
57	C21	R1	6.97727992349992
57	C19	R1	7.36632221424582
57	C1	R1	6.91886323727459
57	C22	R1	7.25738784269265
57	C4	R1	7.23840473932508
57	C13	R1	7.07681559705083
57	C18	R1	6.93073733756289
57	C15	R1	7.07681559705083
57	C11	R1	7.05528243550119
57	C16	R1	7.12928301694497
57	C8	R1	7.2667865406949
57	C20	R1	7.06608919045777
57	C7	R1	7.37503943134692
58	C23	R1	7.33091687811462
58	C17	R1	7.33091687811462
58	C12	R1	7.16992500144231
58	C10	R1	7.14974711950468
58	C3	R1	7.4594316186373
58	C14	R1	7.23840473932508
58	C5	R1	7.10852445677817
58	C9	R1	7.35755200461808
58	C24	R1	7.28540221886225
58	C21	R1	7.22881869049588
58	C19	R1	7.17990909001493
58	C1	R1	7.25738784269265
58	C22	R1	7.4757334309664
58	C4	R1	7
58	C13	R1	7.12928301694497
58	C18	R1	7.12928301694497
58	C11	R1	7.23840473932508
58	C16	R1	7.4262647547021
58	C8	R1	7.13955135239879
58	C20	R1	7.27612440527424
58	C7	R1	7.35755200461808
59	C23	R1	6.79441586635011
59	C17	R1	7.07681559705083
59	C12	R1	7.11894107272351
59	C10	R1	7.38370429247405
59	C3	R1	7.28540221886225
59	C5	R1	7.36632221424582
59	C9	R1	7.45121111183233
59	C24	R1	7.18982455888002
59	C6	R1	7.5077946401987
59	C21	R1	7.25738784269265
59	C19	R1	7.31288295528436
59	C22	R1	7.21916852046216
59	C4	R1	7.18982455888002
59	C13	R1	7.20945336562895
59	C18	R1	7.07681559705083
59	C15	R1	7.07681559705083
59	C11	R1	7.13955135239879
59	C16	R1	7.06608919045777
59	C8	R1	7.12928301694497
59	C7	R1	7.16992500144231
60	C17	R1	7.37503943134692
60	C12	R1	7.24792751344359
60	C3	R1	7.4594316186373
60	C14	R1	7.32192809488736
60	C5	R1	7.13955135239879
60	C9	R1	7.16992500144231
60	C24	R1	7.53915881110803
60	C6	R1	7.19967234483636
60	C21	R1	7.4594316186373
60	C1	R1	7.04439411935845
60	C22	R1	6.96578428466209
60	C4	R1	7.57742882803575
60	C13	R1	7.17990909001493
60	C18	R1	7.25738784269265
60	C15	R1	7.19967234483636
60	C16	R1	7.54689445988764
60	C8	R1	7.40087943628218
60	C20	R1	7.19967234483636
60	C7	R1	7.27612440527424
61	C23	R1	7.33985000288462
61	C17	R1	7.17990909001493
61	C12	R1	7.14974711950468
61	C10	R1	7.2667865406949
61	C3	R1	7.02236781302845
61	C14	R1	7.18982455888002
61	C5	R1	7.23840473932508
61	C24	R1	7.25738784269265
61	C6	R1	6.95419631038687
61	C21	R1	7.05528243550119
61	C19	R1	7.33091687811462
61	C1	R1	7.4093909361377
61	C22	R1	7.12928301694497
61	C4	R1	7.07681559705083
61	C13	R1	7.29462074889163
61	C18	R1	7.4178525148859
61	C15	R1	7.19967234483636
61	C11	R1	7.07681559705083
61	C16	R1	7.25738784269265
61	C8	R1	7.10852445677817
61	C20	R1	7.24792751344359
61	C7	R1	7.3037807481771
62	C23	R1	7.18982455888002
62	C12	R1	7.18982455888002
62	C10	R1	7.34872815423108
62	C3	R1	7.08746284125034
62	C14	R1	7.07681559705083
62	C5	R1	7.63662462054365
62	C9	R1	7.49185309632967
62	C24	R1	7.02236781302845
62	C6	R1	7.27612440527424
62	C1	R1	7.13955135239879
62	C22	R1	7
62	C4	R1	7.21916852046216
62	C13	R1	7.33091687811462
62	C18	R1	7.4093909361377
62	C15	R1	7.31288295528436
62	C11	R1	7.13955135239879
62	C8	R1	7.19967234483636
62	C20	R1	7.23840473932508
63	C17	R1	7.39231742277876
63	C12	R1	7.45121111183233
63	C10	R1	7.09803208296053
63	C3	R1	7.18982455888002
63	C14	R1	7.35755200461808
63	C5	R1	7.20945336562895
63	C9	R1	7.43462822763672
63	C24	R1	7.21916852046216
63	C6	R1	7.06608919045777
63	C21	R1	7.35755200461808
63	C19	R1	7.01122725542325
63	C1	R1	7.3037807481771
63	C22	R1	7.4757334309664
63	C4	R1	7.29462074889163
63	C13	R1	7.20945336562895
63	C18	R1	7.16992500144231
63	C15	R1	7.25738784269265
63	C11	R1	7.56224242422107
63	C16	R1	7.4178525148859
63	C8	R1	7.01122725542325
64	C23	R1	7.10852445677817
64	C17	R1	7.14974711950468
64	C12	R1	7.12928301694497
64	C10	R1	7.22881869049588
64	C3	R1	7.55458885167764
64	C14	R1	7.53138146051631
64	C5	R1	7.13955135239879
64	C9	R1	6.89481776330794
64	C24	R1	7.10852445677817
64	C6	R1	7.09803208296053
64	C21	R1	7.17990909001493
64	C19	R1	7.44294349584873
64	C1	R1	7.10852445677817
64	C22	R1	7.31288295528436
64	C13	R1	7
64	C18	R1	7.14974711950468
64	C15	R1	7.33985000288462
64	C11	R1	7.32192809488736
64	C16	R1	7.3037807481771
64	C8	R1	7.04439411935845
64	C7	R1	7.20945336562895
65	C23	R1	7.24792751344359
65	C17	R1	7.53915881110803
65	C12	R1	7.29462074889163
65	C10	R1	7.11894107272351
65	C3	R1	7.25738784269265
65	C14	R1	7.24792751344359
65	C5	R1	7.48381577726426
65	C9	R1	7.13955135239879
65	C24	R1	7.06608919045777
65	C6	R1	7.20945336562895
65	C21	R1	7.22881869049588
65	C19	R1	7.37503943134692
65	C22	R1	7.37503943134692
65	C4	R1	7.25738784269265
65	C13	R1	7.35755200461808
65	C18	R1	7.4093909361377
65	C15	R1	7.16992500144231
65	C11	R1	7.38370429247405
65	C16	R1	7.18982455888002
65	C8	R1	7.33985000288462
65	C7	R1	7.5077946401987
66	C23	R1	7.43462822763672
66	C17	R1	7.27612440527424
66	C12	R1	7.16992500144231
66	C10	R1	7.32192809488736
66	C14	R1	7.24792751344359
66	C5	R1	7.35755200461808
66	C9	R1	7.64385618977472
66	C24	R1	7.24792751344359
66	C6	R1	7.21916852046216
66	C19	R1	7.31288295528436
66	C1	R1	7.38370429247405
66	C22	R1	7.36632221424582
66	C4	R1	7.3037807481771
66	C13	R1	7.40087943628218
66	C18	R1	7.13955135239879
66	C15	R1	7.10852445677817
66	C11	R1	7.28540221886225
66	C16	R1	7.21916852046216
66	C20	R1	7.21916852046216
66	C7	R1	7.53915881110803
67	C23	R1	7.21916852046216
67	C17	R1	7.22881869049588
67	C12	R1	7.18982455888002
67	C10	R1	7.14974711950468
67	C3	R1	7.43462822763672
67	C14	R1	7.40087943628218
67	C5	R1	7.4093909361377
67	C9	R1	7.25738784269265
67	C24	R1	7.40087943628218
67	C6	R1	7.03342300153745
67	C21	R1	7.24792751344359
67	C19	R1	7.25738784269265
67	C1	R1	7.4178525148859
67	C22	R1	7.27612440527424
67	C4	R1	7.49185309632967
67	C13	R1	7.34872815423108
67	C18	R1	7.33091687811462
67	C15	R1	7.27612440527424
67	C11	R1	7.35755200461808
67	C16	R1	7.23840473932508
67	C20	R1	7.07681559705083
67	C7	R1	7.20945336562895
68	C23	R1	7.08746284125034
68	C17	R1	6.94251450533924
68	C12	R1	7.25738784269265
68	C3	R1	7.22881869049588
68	C14	R1	7.3037807481771
68	C5	R1	7.2667865406949
68	C9	R1	6.94251450533924
68	C24	R1	7.33091687811462
68	C6	R1	7.14974711950468
68	C21	R1	7.16992500144231
68	C19	R1	7.3037807481771
68	C1	R1	6.84549005094437
68	C22	R1	7.03342300153745
68	C4	R1	7.43462822763672
68	C13	R1	6.83289001416474
68	C18	R1	7.2667865406949
68	C15	R1	7.23840473932508
68	C16	R1	6.8073549220576
68	C8	R1	7.21916852046216
68	C20	R1	6.8073549220576
68	C7	R1	7.36632221424582
69	C23	R1	7.14974711950468
69	C17	R1	7.4093909361377
69	C12	R1	7.56224242422107
69	C10	R1	7.15987133677839
69	C3	R1	6.96578428466209
69	C14	R1	7.22881869049588
69	C5	R1	6.88264304936184
69	C9	R1	7.21916852046216
69	C6	R1	6.98868468677217
69	C21	R1	7.17990909001493
69	C19	R1	7.25738784269265
69	C1	R1	7.39231742277876
69	C4	R1	6.93073733756289
69	C13	R1	6.89481776330794
69	C18	R1	7.24792751344359
69	C15	R1	7.44294349584873
69	C16	R1	7.22881869049588
69	C20	R1	7.04439411935845
69	C7	R1	7.29462074889163
70	C23	R1	7.22881869049588
70	C17	R1	7.34872815423108
70	C12	R1	7.45121111183233
70	C10	R1	7.53138146051631
70	C3	R1	7.15987133677839
70	C14	R1	7.03342300153745
70	C5	R1	7.33091687811462
70	C9	R1	7.11894107272351
70	C24	R1	7.2667865406949
70	C6	R1	7.28540221886225
70	C21	R1	7.07681559705083
70	C1	R1	7.19967234483636
70	C4	R1	7.43462822763672
70	C13	R1	7.4757334309664
70	C18	R1	7.16992500144231
70	C15	R1	7.59991284218713
70	C11	R1	7.2667865406949
70	C16	R1	7.02236781302845
70	C8	R1	7.33985000288462
70	C20	R1	7.08746284125034
70	C7	R1	7.4178525148859
71	C23	R1	7.45121111183233
71	C17	R1	6.94251450533924
71	C12	R1	7.13955135239879
71	C3	R1	7.3037807481771
71	C14	R1	7.14974711950468
71	C5	R1	7.11894107272351
71	C9	R1	6.74146698640115
71	C24	R1	7.32192809488736
71	C6	R1	7.27612440527424
71	C21	R1	7.24792751344359
71	C19	R1	6.96578428466209
71	C1	R1	7.37503943134692
71	C22	R1	7.20945336562895
71	C4	R1	7.29462074889163
71	C13	R1	7.38370429247405
71	C18	R1	7.10852445677817
71	C15	R1	7.35755200461808
71	C11	R1	7.23840473932508
71	C16	R1	7.32192809488736
71	C8	R1	7.08746284125034
71	C20	R1	7.2667865406949
71	C7	R1	7.28540221886225
72	C17	R1	7.32192809488736
72	C12	R1	7.12928301694497
72	C10	R1	7.07681559705083
72	C3	R1	7.31288295528436
72	C14	R1	7.32192809488736
72	C5	R1	7.20945336562895
72	C9	R1	7.10852445677817
72	C24	R1	7.05528243550119
72	C6	R1	7.27612440527424
72	C21	R1	6.98868468677217
72	C19	R1	7.35755200461808
72	C1	R1	7.17990909001493
72	C22	R1	7.467605550083
72	C4	R1	6.91886323727459
72	C13	R1	7.3037807481771
72	C18	R1	7.12928301694497
72	C15	R1	7.15987133677839
72	C11	R1	7.4178525148859
72	C16	R1	7.49984588708321
72	C8	R1	7.15987133677839
72	C20	R1	6.85798099512757
72	C7	R1	7.20945336562895
73	C23	R1	7.04439411935845
73	C17	R1	7.33985000288462
73	C12	R1	7.4757334309664
73	C10	R1	7.22881869049588
73	C3	R1	7.19967234483636
73	C14	R1	7.32192809488736
73	C5	R1	7.467605550083
73	C9	R1	7.23840473932508
73	C6	R1	7.18982455888002
73	C21	R1	7.14974711950468
73	C19	R1	7.19967234483636
73	C1	R1	7.18982455888002
73	C22	R1	7.11894107272351
73	C4	R1	7.32192809488736
73	C13	R1	7.15987133677839
73	C18	R1	7.02236781302845
73	C15	R1	7.11894107272351
73	C11	R1	7.29462074889163
73	C16	R1	7.4757334309664
73	C8	R1	7.23840473932508
73	C20	R1	7.05528243550119
74	C23	R1	7.24792751344359
74	C17	R1	7.12928301694497
74	C12	R1	7.4093909361377
74	C10	R1	7.11894107272351
74	C3	R1	6.90689059560852
74	C14	R1	7.28540221886225
74	C5	R1	7.18982455888002
74	C24	R1	7.16992500144231
74	C6	R1	7.34872815423108
74	C21	R1	7.17990909001493
74	C19	R1	7.04439411935845
74	C22	R1	7.31288295528436
74	C4	R1	7.33985000288462
74	C13	R1	7.28540221886225
74	C18	R1	7.22881869049588
74	C15	R1	7.40087943628218
74	C11	R1	7.15987133677839
74	C16	R1	7.06608919045777
74	C8	R1	7.44294349584873
74	C20	R1	7.21916852046216
74	C7	R1	7.21916852046216
75	C23	R1	7.16992500144231
75	C17	R1	7.15987133677839
75	C12	R1	7.20945336562895
75	C10	R1	7.467605550083
75	C3	R1	7.49984588708321
75	C14	R1	7.08746284125034
75	C5	R1	7.06608919045777
75	C9	R1	7.08746284125034
75	C24	R1	7.10852445677817
75	C6	R1	7.11894107272351
75	C21	R1	7.32192809488736
75	C19	R1	7.12928301694497
75	C1	R1	7.32192809488736
75	C4	R1	7.49185309632967
75	C13	R1	7.3037807481771
75	C18	R1	7.40087943628218
75	C11	R1	7.05528243550119
75	C16	R1	7.29462074889163
75	C8	R1	7.19967234483636
75	C20	R1	7.04439411935845
76	C23	R1	7.18982455888002
76	C17	R1	7.05528243550119
76	C12	R1	7.17990909001493
76	C10	R1	7.37503943134692
76	C3	R1	7.23840473932508
76	C14	R1	7.22881869049588
76	C5	R1	7.17990909001493
76	C9	R1	7.20945336562895
76	C24	R1	7.18982455888002
76	C6	R1	6.98868468677217
76	C21	R1	7.37503943134692
76	C19	R1	7.21916852046216
76	C1	R1	7.33091687811462
76	C22	R1	7.27612440527424
76	C4	R1	7.25738784269265
76	C13	R1	7.06608919045777
76	C18	R1	7.20945336562895
76	C15	R1	7.49984588708321
76	C11	R1	7.22881869049588
76	C16	R1	7.17990909001493
76	C8	R1	7.11894107272351
76	C7	R1	7.11894107272351
77	C17	R1	7.22881869049588
77	C12	R1	7.14974711950468
77	C10	R1	7.33985000288462
77	C3	R1	7.4262647547021
77	C14	R1	7.07681559705083
77	C5	R1	7.25738784269265
77	C9	R1	7.24792751344359
77	C24	R1	7.33091687811462
77	C19	R1	7.06608919045777
77	C1	R1	7.65821148275179
77	C22	R1	7.20945336562895
77	C4	R1	7.14974711950468
77	C13	R1	7.22881869049588
77	C18	R1	7.11894107272351
77	C15	R1	6.97727992349992
77	C11	R1	7.16992500144231
77	C8	R1	7.14974711950468
77	C20	R1	7.18982455888002
77	C7	R1	6.85798099512757
78	C23	R1	7.59245703726808
78	C17	R1	7.53915881110803
78	C12	R1	6.93073733756289
78	C10	R1	7.19967234483636
78	C3	R1	7.38370429247405
78	C14	R1	7.27612440527424
78	C5	R1	7.14974711950468
78	C9	R1	7.27612440527424
78	C24	R1	7.44294349584873
78	C6	R1	7.21916852046216
78	C21	R1	7.3037807481771
78	C1	R1	7.25738784269265
78	C22	R1	7.24792751344359
78	C4	R1	7.12928301694497
78	C13	R1	6.97727992349992
78	C18	R1	7.24792751344359
78	C15	R1	7.3037807481771
78	C11	R1	7.25738784269265
78	C16	R1	7.22881869049588
78	C8	R1	7.22881869049588
78	C20	R1	7.35755200461808
78	C7	R1	7.17990909001493
79	C23	R1	7.20945336562895
79	C17	R1	7.18982455888002
79	C10	R1	7.53915881110803
79	C3	R1	7.34872815423108
79	C14	R1	7.12928301694497
79	C5	R1	7.10852445677817
79	C9	R1	7.4178525148859
79	C24	R1	7.18982455888002
79	C6	R1	6.98868468677217
79	C21	R1	7.11894107272351
79	C19	R1	7.11894107272351
79	C1	R1	7.12928301694497
79	C22	R1	7.2667865406949
79	C4	R1	7.11894107272351
79	C13	R1	7.04439411935845
79	C18	R1	7.21916852046216
79	C15	R1	7.43462822763672
79	C11	R1	7.19967234483636
79	C16	R1	7.53915881110803
79	C8	R1	7.34872815423108
79	C20	R1	7.05528243550119
79	C7	R1	6.97727992349992
80	C23	R1	7.32192809488736
80	C17	R1	7.10852445677817
80	C12	R1	7.23840473932508
80	C10	R1	7.05528243550119
80	C14	R1	7.40087943628218
80	C9	R1	7.06608919045777
80	C24	R1	7.17990909001493
80	C6	R1	7.01122725542325
80	C21	R1	7.23840473932508
80	C19	R1	7.44294349584873
80	C22	R1	7.39231742277876
80	C4	R1	7.22881869049588
80	C13	R1	7.36632221424582
80	C18	R1	7.11894107272351
80	C15	R1	7.27612440527424
80	C11	R1	7.11894107272351
80	C16	R1	7.23840473932508
80	C20	R1	7.39231742277876
80	C7	R1	7.22881869049588
81	C17	R1	6.94251450533924
81	C12	R1	7.11894107272351
81	C10	R1	7.4262647547021
81	C3	R1	7.01122725542325
81	C14	R1	7.44294349584873
81	C5	R1	7.23840473932508
81	C9	R1	7.15987133677839
81	C24	R1	7.10852445677817
81	C6	R1	7.23840473932508
81	C21	R1	7.20945336562895
81	C19	R1	7.24792751344359
81	C1	R1	7.07681559705083
81	C22	R1	7.31288295528436
81	C13	R1	7.24792751344359
81	C18	R1	7.32192809488736
81	C15	R1	7.2667865406949
81	C11	R1	7.18982455888002
81	C16	R1	7.35755200461808
81	C20	R1	7.3037807481771
81	C7	R1	7.53915881110803
82	C23	R1	7.28540221886225
82	C17	R1	7.25738784269265
82	C12	R1	7.29462074889163
82	C10	R1	7.22881869049588
82	C3	R1	7.33985000288462
82	C14	R1	7.51569983828404
82	C5	R1	7.12928301694497
82	C9	R1	6.97727992349992
82	C24	R1	7.20945336562895
82	C6	R1	7.11894107272351
82	C21	R1	7.4262647547021
82	C19	R1	7.15987133677839
82	C1	R1	7.32192809488736
82	C4	R1	7.24792751344359
82	C13	R1	6.91886323727459
82	C15	R1	7.43462822763672
82	C11	R1	7.19967234483636
82	C8	R1	7.36632221424582
82	C20	R1	7.15987133677839
82	C7	R1	7.19967234483636
83	C23	R1	7.10852445677817
83	C17	R1	7.28540221886225
83	C12	R1	7.10852445677817
83	C10	R1	7.10852445677817
83	C3	R1	7.4178525148859
83	C14	R1	7.23840473932508
83	C5	R1	7.20945336562895
83	C24	R1	7.34872815423108
83	C6	R1	7.14974711950468
83	C21	R1	7.19967234483636
83	C19	R1	7.16992500144231
83	C1	R1	7.19967234483636
83	C22	R1	7.11894107272351
83	C4	R1	7.16992500144231
83	C13	R1	7.53138146051631
83	C18	R1	7.33985000288462
83	C15	R1	7.27612440527424
83	C11	R1	7.06608919045777
83	C8	R1	6.93073733756289
83	C20	R1	6.95419631038687
83	C7	R1	7.15987133677839
84	C23	R1	7.32192809488736
84	C17	R1	7.11894107272351
84	C12	R1	7.32192809488736
84	C10	R1	7.32192809488736
84	C3	R1	7.09803208296053
84	C14	R1	7.62935662007961
84	C5	R1	7.38370429247405
84	C9	R1	7.52356195605701
84	C6	R1	7.25738784269265
84	C21	R1	7.15987133677839
84	C19	R1	7.05528243550119
84	C1	R1	7.07681559705083
84	C22	R1	7.13955135239879
84	C4	R1	7.33091687811462
84	C13	R1	7.27612440527424
84	C15	R1	7.21916852046216
84	C11	R1	7.3037807481771
84	C16	R1	7.17990909001493
84	C20	R1	7.4757334309664
84	C7	R1	7.15987133677839
85	C23	R1	7.01122725542325
85	C17	R1	7.11894107272351
85	C12	R1	7.15987133677839
85	C10	R1	7.13955135239879
85	C3	R1	7.24792751344359
85	C14	R1	7.40087943628218
85	C5	R1	7.22881869049588
85	C9	R1	7.19967234483636
85	C24	R1	7.36632221424582
85	C6	R1	7.03342300153745
85	C21	R1	7.23840473932508
85	C19	R1	7.03342300153745
85	C1	R1	7.39231742277876
85	C22	R1	7.22881869049588
85	C13	R1	7.49185309632967
85	C18	R1	6.84549005094437
85	C15	R1	7.12928301694497
85	C11	R1	7.29462074889163
85	C16	R1	7.24792751344359
85	C8	R1	7.62205181945638
85	C20	R1	7.06608919045777
85	C7	R1	7.25738784269265
86	C23	R1	7.23840473932508
86	C17	R1	7.33985000288462
86	C12	R1	7.14974711950468
86	C10	R1	7.23840473932508
86	C3	R1	7.13955135239879
86	C14	R1	7.4178525148859
86	C5	R1	7.16992500144231
86	C9	R1	7.45121111183233
86	C6	R1	7.32192809488736
86	C21	R1	7.36632221424582
86	C19	R1	7.14974711950468
86	C1	R1	7.2667865406949
86	C4	R1	7.06608919045777
86	C13	R1	7.20945336562895
86	C18	R1	7.11894107272351
86	C15	R1	7.22881869049588
86	C16	R1	7.44294349584873
86	C8	R1	7.51569983828404
86	C20	R1	7.08746284125034
86	C7	R1	7.35755200461808
87	C23	R1	7.33985000288462
87	C17	R1	7.35755200461808
87	C12	R1	7.37503943134692
87	C10	R1	7.4093909361377
87	C3	R1	7.17990909001493
87	C14	R1	7.11894107272351
87	C5	R1	6.95419631038687
87	C24	R1	7.33985000288462
87	C6	R1	7.3037807481771
87	C21	R1	7.06608919045777
87	C19	R1	7.21916852046216
87	C1	R1	7.44294349584873
87	C22	R1	7.2667865406949
87	C4	R1	7.17990909001493
87	C13	R1	7.38370429247405
87	C16	R1	7.21916852046216
87	C8	R1	7.19967234483636
87	C20	R1	7.2667865406949
87	C7	R1	7.28540221886225
88	C23	R1	7.4093909361377
88	C17	R1	7.23840473932508
88	C12	R1	7.21916852046216
88	C10	R1	7.19967234483636
88	C3	R1	7.35755200461808
88	C14	R1	7.29462074889163
88	C5	R1	7.06608919045777
88	C9	R1	7.20945336562895
88	C24	R1	7.39231742277876
88	C6	R1	7.3037807481771
88	C21	R1	7.23840473932508
88	C19	R1	7.14974711950468
88	C1	R1	7.16992500144231
88	C22	R1	7.14974711950468
88	C4	R1	7.29462074889163
88	C13	R1	7.31288295528436
88	C18	R1	7.33091687811462
88	C15	R1	7.01122725542325
88	C11	R1	7.44294349584873
88	C16	R1	7.38370429247405
88	C8	R1	7.17990909001493
88	C20	R1	7.28540221886225
88	C7	R1	7.15987133677839
89	C23	R1	7.2667865406949
89	C17	R1	7.3037807481771
89	C12	R1	7.49185309632967
89	C3	R1	7.27612440527424
89	C14	R1	6.93073733756289
89	C5	R1	7.55458885167764
89	C9	R1	7.31288295528436
89	C24	R1	7.43462822763672
89	C6	R1	6.88264304936184
89	C21	R1	7.15987133677839
89	C19	R1	7.35755200461808
89	C1	R1	7.33091687811462
89	C22	R1	7.11894107272351
89	C4	R1	7.04439411935845
89	C13	R1	7.27612440527424
89	C15	R1	7.27612440527424
89	C11	R1	7.2667865406949
89	C16	R1	7.4178525148859
89	C7	R1	7.06608919045777
90	C23	R1	7.15987133677839
90	C17	R1	7.3037807481771
90	C10	R1	7.32192809488736
90	C3	R1	7.3037807481771
90	C14	R1	7.19967234483636
90	C5	R1	7.17990909001493
90	C9	R1	6.90689059560852
90	C24	R1	7.39231742277876
90	C6	R1	7.13955135239879
90	C21	R1	7.20945336562895
90	C1	R1	7.38370429247405
90	C22	R1	7.17990909001493
90	C4	R1	7.36632221424582
90	C13	R1	7.28540221886225
90	C18	R1	7.07681559705083
90	C15	R1	7.18982455888002
90	C11	R1	7.44294349584873
90	C20	R1	7.36632221424582
90	C7	R1	7.4262647547021
91	C23	R1	7.08746284125034
91	C17	R1	7.5077946401987
91	C12	R1	7.49984588708321
91	C10	R1	7.27612440527424
91	C3	R1	7.18982455888002
91	C14	R1	7.27612440527424
91	C24	R1	7.22881869049588
91	C6	R1	6.93073733756289
91	C21	R1	7.20945336562895
91	C1	R1	7.4262647547021
91	C22	R1	7.19967234483636
91	C4	R1	7.02236781302845
91	C13	R1	7.13955135239879
91	C18	R1	7.29462074889163
91	C15	R1	7.15987133677839
91	C11	R1	7.22881869049588
91	C16	R1	7.29462074889163
91	C8	R1	7.28540221886225
91	C20	R1	7.25738784269265
91	C7	R1	6.82017896241519
92	C23	R1	7.05528243550119
92	C12	R1	7.24792751344359
92	C10	R1	7.29462074889163
92	C3	R1	7.36632221424582
92	C14	R1	7.14974711950468
92	C5	R1	7.27612440527424
92	C9	R1	7.16992500144231
92	C24	R1	7.43462822763672
92	C6	R1	7.19967234483636
92	C21	R1	7.19967234483636
92	C19	R1	7.23840473932508
92	C1	R1	7.13955135239879
92	C22	R1	7.51569983828404
92	C4	R1	7.37503943134692
92	C13	R1	7.3037807481771
92	C18	R1	7.2667865406949
92	C15	R1	7.32192809488736
92	C11	R1	7.49185309632967
92	C16	R1	7.33985000288462
92	C8	R1	7.16992500144231
92	C20	R1	7.07681559705083
92	C7	R1	7.14974711950468
93	C23	R1	7.2667865406949
93	C17	R1	7.18982455888002
93	C12	R1	7.32192809488736
93	C3	R1	7.2667865406949
93	C14	R1	7.17990909001493
93	C9	R1	7.48381577726426
93	C24	R1	7.45121111183233
93	C6	R1	7.08746284125034
93	C19	R1	7.3037807481771
93	C1	R1	6.98868468677217
93	C22	R1	7.56224242422107
93	C4	R1	7.16992500144231
93	C13	R1	7.35755200461808
93	C18	R1	7.467605550083
93	C15	R1	7.17990909001493
93	C16	R1	7.3037807481771
93	C8	R1	7.25738784269265
93	C20	R1	7.22881869049588
93	C7	R1	7.34872815423108
94	C23	R1	7.24792751344359
94	C17	R1	7.01122725542325
94	C12	R1	7.10852445677817
94	C10	R1	7.16992500144231
94	C3	R1	7.33985000288462
94	C5	R1	7.35755200461808
94	C9	R1	7.44294349584873
94	C24	R1	7.04439411935845
94	C6	R1	7.20945336562895
94	C21	R1	7.14974711950468
94	C19	R1	7.28540221886225
94	C1	R1	7.33985000288462
94	C22	R1	7.20945336562895
94	C4	R1	7.06608919045777
94	C13	R1	7.43462822763672
94	C18	R1	7.04439411935845
94	C15	R1	7.2667865406949
94	C11	R1	7.40087943628218
94	C16	R1	7.22881869049588
94	C8	R1	7.43462822763672
94	C20	R1	7.4178525148859
94	C7	R1	6.8703647195834
95	C23	R1	7.25738784269265
95	C17	R1	7.18982455888002
95	C12	R1	7.34872815423108
95	C10	R1	7.3037807481771
95	C3	R1	7.06608919045777
95	C14	R1	7.07681559705083
95	C5	R1	7.45121111183233
95	C9	R1	7.48381577726426
95	C24	R1	6.96578428466209
95	C6	R1	7.06608919045777
95	C21	R1	7
95	C19	R1	6.91886323727459
95	C1	R1	6.8703647195834
95	C22	R1	7.10852445677817
95	C13	R1	7.32192809488736
95	C18	R1	7.2667865406949
95	C15	R1	7.16992500144231
95	C11	R1	7.4262647547021
95	C16	R1	7.36632221424582
95	C20	R1	7.18982455888002
95	C7	R1	7.14974711950468
96	C12	R1	7.21916852046216
96	C10	R1	7.60733031374961
96	C3	R1	7.51569983828404
96	C14	R1	7.49984588708321
96	C5	R1	7.40087943628218
96	C9	R1	7.4757334309664
96	C24	R1	7.33985000288462
96	C6	R1	7.08746284125034
96	C21	R1	7.02236781302845
96	C19	R1	7.07681559705083
96	C1	R1	7.35755200461808
96	C22	R1	7.28540221886225
96	C4	R1	7.13955135239879
96	C13	R1	7.59991284218713
96	C18	R1	7.23840473932508
96	C15	R1	7.12928301694497
96	C11	R1	7.04439411935845
96	C8	R1	7.22881869049588
96	C20	R1	7.16992500144231
96	C7	R1	7.05528243550119
97	C23	R1	7.21916852046216
97	C17	R1	7.19967234483636
97	C12	R1	7.15987133677839
97	C10	R1	7
97	C14	R1	7.15987133677839
97	C5	R1	7.40087943628218
97	C9	R1	7.05528243550119
[truncated: 14,619 more rows]
