# Supplementary material for: Stochastic modelling of single-cell gene expression adaptation reveals non-genomic contribution to evolution of tumor subclones
Source: bioRxiv. 2024 Apr 20:2024.04.17.588869. Preprint. [Version 1] doi: 10.1101/2024.04.17.588869 (PMC11071284; doi:10.1101/2024.04.17.588869)
Supplement: Supplement 2 [file media-2.zip › Supplementary Files/Simulated Data/Adaptive_Simulation/tr_1.02_sq_15_r_100_a_8.csv]

gene	species	replicate	exprval
1	C23	R1	7.48381577726426
1	C17	R1	7.25738784269265
1	C12	R1	7.19967234483636
1	C10	R1	7.18982455888002
1	C3	R1	6.95419631038687
1	C14	R1	7.19967234483636
1	C5	R1	7.57742882803575
1	C9	R1	7.28540221886225
1	C6	R1	7.16992500144231
1	C21	R1	7.20945336562895
1	C1	R1	7.44294349584873
1	C22	R1	7.39231742277876
1	C4	R1	7.27612440527424
1	C13	R1	7.19967234483636
1	C18	R1	7.09803208296053
1	C15	R1	7.31288295528436
1	C11	R1	7.24792751344359
1	C16	R1	7.29462074889163
1	C8	R1	7.01122725542325
1	C20	R1	7.4178525148859
1	C7	R1	7.06608919045777
2	C17	R1	7.23840473932508
2	C12	R1	7.61470984411521
2	C10	R1	7.33985000288462
2	C3	R1	7.14974711950468
2	C5	R1	6.97727992349992
2	C9	R1	7.52356195605701
2	C24	R1	7.08746284125034
2	C6	R1	7.3037807481771
2	C19	R1	7.28540221886225
2	C1	R1	7.23840473932508
2	C22	R1	7.05528243550119
2	C4	R1	6.82017896241519
2	C13	R1	7.01122725542325
2	C18	R1	7.3037807481771
2	C15	R1	7.25738784269265
2	C11	R1	7.36632221424582
2	C16	R1	6.91886323727459
2	C8	R1	7.21916852046216
2	C20	R1	7.14974711950468
2	C7	R1	7.44294349584873
3	C23	R1	7.17990909001493
3	C17	R1	7.07681559705083
3	C12	R1	7.02236781302845
3	C10	R1	7.07681559705083
3	C3	R1	7.40087943628218
3	C14	R1	7.467605550083
3	C5	R1	7.49185309632967
3	C9	R1	7.18982455888002
3	C24	R1	7.12928301694497
3	C6	R1	7.20945336562895
3	C21	R1	7.25738784269265
3	C19	R1	7.62205181945638
3	C1	R1	7.49185309632967
3	C22	R1	7.04439411935845
3	C4	R1	7.59245703726808
3	C13	R1	7.4178525148859
3	C18	R1	6.91886323727459
3	C15	R1	7.15987133677839
3	C11	R1	6.95419631038687
3	C16	R1	7.18982455888002
3	C8	R1	7.2667865406949
3	C20	R1	7.48381577726426
3	C7	R1	7.25738784269265
4	C23	R1	7.71424551766612
4	C17	R1	7.11894107272351
4	C12	R1	6.8073549220576
4	C3	R1	7.07681559705083
4	C14	R1	7.4262647547021
4	C5	R1	7.17990909001493
4	C9	R1	7.17990909001493
4	C24	R1	6.90689059560852
4	C21	R1	7.29462074889163
4	C19	R1	7.36632221424582
4	C1	R1	7.12928301694497
4	C22	R1	7.01122725542325
4	C4	R1	7.22881869049588
4	C13	R1	7.14974711950468
4	C18	R1	6.85798099512757
4	C15	R1	7.35755200461808
4	C11	R1	6.97727992349992
4	C8	R1	7.4757334309664
4	C20	R1	7.45121111183233
4	C7	R1	7.21916852046216
5	C23	R1	7.07681559705083
5	C17	R1	6.98868468677217
5	C12	R1	7.22881869049588
5	C14	R1	7.01122725542325
5	C5	R1	7.23840473932508
5	C24	R1	7.17990909001493
5	C6	R1	7
5	C21	R1	7.49185309632967
5	C19	R1	7.62935662007961
5	C1	R1	7.21916852046216
5	C22	R1	7.09803208296053
5	C4	R1	7.12928301694497
5	C13	R1	7.31288295528436
5	C18	R1	7.11894107272351
5	C15	R1	7.27612440527424
5	C11	R1	7.12928301694497
5	C16	R1	7.4757334309664
5	C8	R1	7.13955135239879
5	C20	R1	7.06608919045777
5	C7	R1	7.4594316186373
6	C23	R1	7.08746284125034
6	C17	R1	7.49984588708321
6	C12	R1	6.94251450533924
6	C14	R1	7.25738784269265
6	C5	R1	7.28540221886225
6	C9	R1	7.37503943134692
6	C24	R1	7.22881869049588
6	C6	R1	7.43462822763672
6	C1	R1	7
6	C22	R1	7.53138146051631
6	C4	R1	7.49984588708321
6	C13	R1	7.44294349584873
6	C18	R1	7.45121111183233
6	C15	R1	6.94251450533924
6	C11	R1	7.12928301694497
6	C16	R1	7.34872815423108
6	C8	R1	7.01122725542325
6	C20	R1	7.12928301694497
6	C7	R1	7.3037807481771
7	C17	R1	7.28540221886225
7	C12	R1	6.76818432477693
7	C10	R1	7.27612440527424
7	C3	R1	7.12928301694497
7	C14	R1	7.39231742277876
7	C5	R1	7.16992500144231
7	C9	R1	7.36632221424582
7	C24	R1	7.20945336562895
7	C6	R1	7.06608919045777
7	C21	R1	7.34872815423108
7	C19	R1	7.35755200461808
7	C1	R1	7
7	C22	R1	7.31288295528436
7	C4	R1	6.90689059560852
7	C13	R1	7.13955135239879
7	C18	R1	7.58496250072116
7	C15	R1	7.02236781302845
7	C11	R1	7.49984588708321
7	C16	R1	7.35755200461808
7	C8	R1	7.32192809488736
7	C20	R1	7.2667865406949
7	C7	R1	7.09803208296053
8	C23	R1	7.35755200461808
8	C12	R1	7.15987133677839
8	C10	R1	7.25738784269265
8	C3	R1	7.31288295528436
8	C14	R1	7.29462074889163
8	C5	R1	7.6724253419715
8	C9	R1	6.90689059560852
8	C24	R1	7.32192809488736
8	C19	R1	7.35755200461808
8	C1	R1	7.22881869049588
8	C22	R1	7.13955135239879
8	C4	R1	7.36632221424582
8	C13	R1	7.10852445677817
8	C18	R1	7.33985000288462
8	C15	R1	7.03342300153745
8	C16	R1	7.15987133677839
8	C8	R1	7.04439411935845
8	C20	R1	7.35755200461808
8	C7	R1	7.12928301694497
9	C23	R1	7.38370429247405
9	C17	R1	7.52356195605701
9	C12	R1	7.13955135239879
9	C10	R1	7.2667865406949
9	C3	R1	7.03342300153745
9	C14	R1	7.23840473932508
9	C5	R1	7.40087943628218
9	C9	R1	6.91886323727459
9	C24	R1	7.25738784269265
9	C6	R1	7.20945336562895
9	C21	R1	6.93073733756289
9	C19	R1	7.35755200461808
9	C1	R1	7.20945336562895
9	C22	R1	7.61470984411521
9	C4	R1	7.49185309632967
9	C13	R1	7.39231742277876
9	C18	R1	7.11894107272351
9	C15	R1	7.04439411935845
9	C11	R1	6.90689059560852
9	C16	R1	6.91886323727459
9	C8	R1	7.06608919045777
9	C20	R1	7.19967234483636
9	C7	R1	7.27612440527424
10	C23	R1	7.45121111183233
10	C17	R1	7.48381577726426
10	C12	R1	7.03342300153745
10	C10	R1	7.73470962022584
10	C3	R1	7.12928301694497
10	C14	R1	7.11894107272351
10	C5	R1	7.31288295528436
10	C9	R1	7.22881869049588
10	C24	R1	7.23840473932508
10	C6	R1	7.56985560833095
10	C21	R1	7.25738784269265
10	C19	R1	7.37503943134692
10	C1	R1	7.37503943134692
10	C22	R1	7.24792751344359
10	C4	R1	7.13955135239879
10	C13	R1	7.19967234483636
10	C18	R1	7.27612440527424
10	C15	R1	7.12928301694497
10	C11	R1	7.53915881110803
10	C16	R1	7.22881869049588
10	C8	R1	7.20945336562895
10	C20	R1	7.12928301694497
10	C7	R1	7.37503943134692
11	C23	R1	7.58496250072116
11	C17	R1	7.2667865406949
11	C12	R1	7.58496250072116
11	C10	R1	7.10852445677817
11	C3	R1	7.31288295528436
11	C14	R1	7.31288295528436
11	C5	R1	7.5077946401987
11	C9	R1	7.27612440527424
11	C24	R1	7.23840473932508
11	C6	R1	7.14974711950468
11	C21	R1	7.03342300153745
11	C19	R1	7.03342300153745
11	C1	R1	7.45121111183233
11	C22	R1	7.37503943134692
11	C4	R1	7.05528243550119
11	C13	R1	7.49984588708321
11	C18	R1	7.23840473932508
11	C15	R1	7.19967234483636
11	C11	R1	7.15987133677839
11	C8	R1	7.12928301694497
11	C20	R1	7.15987133677839
11	C7	R1	7.08746284125034
12	C17	R1	7.49984588708321
12	C12	R1	7.4093909361377
12	C10	R1	7.07681559705083
12	C3	R1	7.22881869049588
12	C14	R1	6.98868468677217
12	C5	R1	7.09803208296053
12	C9	R1	7.2667865406949
12	C24	R1	7.11894107272351
12	C6	R1	7.06608919045777
12	C21	R1	7.40087943628218
12	C19	R1	7.13955135239879
12	C1	R1	7.33091687811462
12	C22	R1	7.23840473932508
12	C4	R1	7.4594316186373
12	C13	R1	7.32192809488736
12	C18	R1	7.48381577726426
12	C15	R1	7.33985000288462
12	C11	R1	7.13955135239879
12	C16	R1	7.17990909001493
12	C8	R1	7.4093909361377
12	C20	R1	7.39231742277876
12	C7	R1	7.06608919045777
13	C23	R1	7.25738784269265
13	C12	R1	7.32192809488736
13	C10	R1	7.53138146051631
13	C3	R1	7.3037807481771
13	C5	R1	7.18982455888002
13	C9	R1	7.60733031374961
13	C24	R1	7.20945336562895
13	C6	R1	7.35755200461808
13	C21	R1	7.40087943628218
13	C19	R1	7.38370429247405
13	C1	R1	7.49185309632967
13	C22	R1	7.28540221886225
13	C4	R1	7.43462822763672
13	C13	R1	7.07681559705083
13	C18	R1	7.23840473932508
13	C11	R1	7.22881869049588
13	C16	R1	7.2667865406949
13	C8	R1	7.19967234483636
13	C20	R1	7.5077946401987
13	C7	R1	7.06608919045777
14	C23	R1	7.28540221886225
14	C17	R1	7.49185309632967
14	C12	R1	7.15987133677839
14	C10	R1	7.53138146051631
14	C3	R1	7.49984588708321
14	C14	R1	7.15987133677839
14	C5	R1	7.29462074889163
14	C9	R1	7.18982455888002
14	C24	R1	7.38370429247405
14	C6	R1	7.20945336562895
14	C21	R1	7.25738784269265
14	C19	R1	7.34872815423108
14	C1	R1	7.05528243550119
14	C22	R1	7.09803208296053
14	C4	R1	6.89481776330794
14	C13	R1	7.51569983828404
14	C18	R1	6.88264304936184
14	C15	R1	7.16992500144231
14	C16	R1	7.52356195605701
14	C8	R1	7.14974711950468
14	C20	R1	7.14974711950468
14	C7	R1	7.40087943628218
15	C17	R1	6.8073549220576
15	C12	R1	7.65105169117893
15	C3	R1	7.20945336562895
15	C5	R1	7.55458885167764
15	C9	R1	7.25738784269265
15	C24	R1	7.45121111183233
15	C6	R1	7.43462822763672
15	C21	R1	7.04439411935845
15	C19	R1	7.49984588708321
15	C1	R1	7.09803208296053
15	C22	R1	7.23840473932508
15	C4	R1	7.17990909001493
15	C13	R1	6.91886323727459
15	C18	R1	7.17990909001493
15	C15	R1	7.27612440527424
15	C16	R1	7.21916852046216
15	C8	R1	7.33091687811462
15	C20	R1	7.49185309632967
15	C7	R1	7.31288295528436
16	C23	R1	7.31288295528436
16	C12	R1	7.28540221886225
16	C10	R1	7.35755200461808
16	C3	R1	7.06608919045777
16	C14	R1	7.23840473932508
16	C5	R1	7.34872815423108
16	C9	R1	7.20945336562895
16	C24	R1	7.35755200461808
16	C6	R1	7.27612440527424
16	C21	R1	7.03342300153745
16	C19	R1	7.3037807481771
16	C22	R1	6.93073733756289
16	C4	R1	7.27612440527424
16	C13	R1	7.19967234483636
16	C18	R1	7.02236781302845
16	C15	R1	7.11894107272351
16	C11	R1	7.33985000288462
16	C16	R1	7.08746284125034
16	C8	R1	7.24792751344359
16	C20	R1	7.32192809488736
16	C7	R1	7.12928301694497
17	C23	R1	7.18982455888002
17	C17	R1	7.08746284125034
17	C12	R1	7.15987133677839
17	C10	R1	7.4093909361377
17	C3	R1	7.73470962022584
17	C14	R1	7.62205181945638
17	C9	R1	7.28540221886225
17	C24	R1	6.98868468677217
17	C6	R1	7.36632221424582
17	C21	R1	7.22881869049588
17	C19	R1	7.22881869049588
17	C1	R1	7.22881869049588
17	C22	R1	7.43462822763672
17	C4	R1	6.88264304936184
17	C13	R1	7.04439411935845
17	C18	R1	6.96578428466209
17	C15	R1	6.93073733756289
17	C11	R1	7.12928301694497
17	C16	R1	7.10852445677817
17	C20	R1	6.91886323727459
17	C7	R1	7.28540221886225
18	C23	R1	7.36632221424582
18	C17	R1	7.34872815423108
18	C12	R1	7.17990909001493
18	C10	R1	7.33985000288462
18	C3	R1	7.21916852046216
18	C5	R1	7.23840473932508
18	C9	R1	7.31288295528436
18	C24	R1	7.06608919045777
18	C21	R1	7.24792751344359
18	C19	R1	7.3037807481771
18	C1	R1	6.85798099512757
18	C22	R1	7.27612440527424
18	C4	R1	7.58496250072116
18	C13	R1	7.32192809488736
18	C18	R1	7.10852445677817
18	C15	R1	7.40087943628218
18	C11	R1	7.08746284125034
18	C16	R1	7.51569983828404
18	C20	R1	7.4178525148859
18	C7	R1	7.18982455888002
19	C23	R1	6.75488750216347
19	C17	R1	7.17990909001493
19	C12	R1	7.15987133677839
19	C10	R1	7.28540221886225
19	C3	R1	7.2667865406949
19	C14	R1	7.35755200461808
19	C5	R1	7.03342300153745
19	C9	R1	7.25738784269265
19	C24	R1	7.4262647547021
19	C6	R1	7.17990909001493
19	C21	R1	7.18982455888002
19	C19	R1	7.20945336562895
19	C1	R1	7.07681559705083
19	C22	R1	6.98868468677217
19	C4	R1	7.20945336562895
19	C13	R1	7.32192809488736
19	C18	R1	7.22881869049588
19	C15	R1	7.05528243550119
19	C20	R1	7.29462074889163
19	C7	R1	7.52356195605701
20	C23	R1	7.4757334309664
20	C12	R1	7.10852445677817
20	C10	R1	7.13955135239879
20	C3	R1	6.88264304936184
20	C14	R1	7.467605550083
20	C5	R1	7.40087943628218
20	C9	R1	7.17990909001493
20	C24	R1	7.22881869049588
20	C6	R1	7.09803208296053
20	C21	R1	7.24792751344359
20	C19	R1	7.2667865406949
20	C1	R1	7.16992500144231
20	C22	R1	7.18982455888002
20	C4	R1	7.09803208296053
20	C13	R1	7.467605550083
20	C18	R1	7.37503943134692
20	C15	R1	7.28540221886225
20	C11	R1	6.93073733756289
20	C16	R1	7.4594316186373
20	C8	R1	7.08746284125034
20	C20	R1	7.44294349584873
20	C7	R1	7.10852445677817
21	C23	R1	7.64385618977472
21	C17	R1	7.4093909361377
21	C12	R1	7.27612440527424
21	C10	R1	6.97727992349992
21	C3	R1	7.4594316186373
21	C14	R1	7.22881869049588
21	C5	R1	7.01122725542325
21	C9	R1	7.11894107272351
21	C24	R1	7.33091687811462
21	C6	R1	7.15987133677839
21	C21	R1	7.58496250072116
21	C19	R1	7.59245703726808
21	C1	R1	7.11894107272351
21	C22	R1	7.10852445677817
21	C13	R1	7.49185309632967
21	C15	R1	7.17990909001493
21	C11	R1	7.12928301694497
21	C16	R1	6.90689059560852
21	C8	R1	7.29462074889163
21	C20	R1	6.95419631038687
21	C7	R1	7.16992500144231
22	C23	R1	6.95419631038687
22	C17	R1	7.35755200461808
22	C12	R1	7.60733031374961
22	C10	R1	7.31288295528436
22	C3	R1	6.97727992349992
22	C14	R1	6.98868468677217
22	C5	R1	7.57742882803575
22	C9	R1	7.17990909001493
22	C24	R1	7.03342300153745
22	C21	R1	7.17990909001493
22	C19	R1	7.5077946401987
22	C13	R1	7.28540221886225
22	C18	R1	7.29462074889163
22	C15	R1	7.24792751344359
22	C11	R1	7.02236781302845
22	C16	R1	7.58496250072116
22	C20	R1	7.3037807481771
22	C7	R1	7.07681559705083
23	C23	R1	7.19967234483636
23	C17	R1	7.03342300153745
23	C12	R1	7.44294349584873
23	C10	R1	7.04439411935845
23	C5	R1	7
23	C9	R1	7.06608919045777
23	C6	R1	7.03342300153745
23	C21	R1	7.36632221424582
23	C19	R1	7.13955135239879
23	C1	R1	7.28540221886225
23	C22	R1	7.5077946401987
23	C4	R1	7.23840473932508
23	C13	R1	7.14974711950468
23	C18	R1	7.4594316186373
23	C15	R1	7.23840473932508
23	C11	R1	7.11894107272351
23	C16	R1	7.2667865406949
23	C8	R1	7.17990909001493
23	C20	R1	6.96578428466209
23	C7	R1	7.53138146051631
24	C23	R1	7.21916852046216
24	C12	R1	7.06608919045777
24	C10	R1	7.20945336562895
24	C3	R1	7.12928301694497
24	C14	R1	7.18982455888002
24	C9	R1	7.20945336562895
24	C24	R1	7.17990909001493
24	C6	R1	7.15987133677839
24	C21	R1	7.65105169117893
24	C1	R1	7.24792751344359
24	C22	R1	7.25738784269265
24	C13	R1	7.19967234483636
24	C18	R1	7.35755200461808
24	C15	R1	7.18982455888002
24	C11	R1	7.09803208296053
24	C16	R1	7.20945336562895
24	C8	R1	7.14974711950468
24	C20	R1	7.38370429247405
24	C7	R1	7.36632221424582
25	C23	R1	7.15987133677839
25	C12	R1	7.08746284125034
25	C3	R1	7.19967234483636
25	C14	R1	7.15987133677839
25	C5	R1	7.20945336562895
25	C9	R1	7.16992500144231
25	C24	R1	7.16992500144231
25	C6	R1	7.4178525148859
25	C19	R1	7.3037807481771
25	C1	R1	7.27612440527424
25	C22	R1	7.19967234483636
25	C13	R1	7.33091687811462
25	C18	R1	7.32192809488736
25	C11	R1	7.13955135239879
25	C16	R1	7.57742882803575
25	C8	R1	7.23840473932508
25	C20	R1	7.01122725542325
25	C7	R1	7.09803208296053
26	C23	R1	7.35755200461808
26	C17	R1	7.27612440527424
26	C12	R1	7.20945336562895
26	C10	R1	7.22881869049588
26	C14	R1	7.16992500144231
26	C5	R1	7.19967234483636
26	C9	R1	7.21916852046216
26	C24	R1	6.82017896241519
26	C6	R1	7.28540221886225
26	C21	R1	7.43462822763672
26	C1	R1	6.8703647195834
26	C22	R1	7.37503943134692
26	C4	R1	7.62935662007961
26	C13	R1	7.04439411935845
26	C18	R1	7.48381577726426
26	C15	R1	7.37503943134692
26	C11	R1	7.18982455888002
26	C16	R1	7.24792751344359
26	C20	R1	6.83289001416474
26	C7	R1	7.24792751344359
27	C23	R1	7.49185309632967
27	C17	R1	7.27612440527424
27	C12	R1	7.01122725542325
27	C10	R1	7.44294349584873
27	C3	R1	7.33091687811462
27	C5	R1	7.23840473932508
27	C9	R1	6.97727992349992
27	C24	R1	7.29462074889163
27	C6	R1	7.16992500144231
27	C21	R1	7.33985000288462
27	C19	R1	7.59991284218713
27	C1	R1	7.15987133677839
27	C22	R1	7.53138146051631
27	C4	R1	7.36632221424582
27	C13	R1	7.11894107272351
27	C18	R1	7.4093909361377
27	C15	R1	6.98868468677217
27	C11	R1	6.91886323727459
27	C16	R1	6.97727992349992
27	C8	R1	7.28540221886225
28	C23	R1	7.12928301694497
28	C17	R1	7.34872815423108
28	C12	R1	7.12928301694497
28	C10	R1	7.4093909361377
28	C3	R1	7.39231742277876
28	C5	R1	7.34872815423108
28	C9	R1	7.4178525148859
28	C24	R1	7.22881869049588
28	C6	R1	7.17990909001493
28	C21	R1	7.11894107272351
28	C22	R1	7.62935662007961
28	C13	R1	7.18982455888002
28	C18	R1	6.85798099512757
28	C15	R1	6.91886323727459
28	C11	R1	7.07681559705083
28	C16	R1	7.17990909001493
28	C8	R1	7.36632221424582
28	C20	R1	7.05528243550119
28	C7	R1	7.2667865406949
29	C23	R1	7.33091687811462
29	C12	R1	7.56224242422107
29	C10	R1	7.23840473932508
29	C3	R1	7.16992500144231
29	C14	R1	7.22881869049588
29	C5	R1	7.33091687811462
29	C9	R1	7
29	C24	R1	7.4262647547021
29	C21	R1	7.54689445988764
29	C19	R1	6.90689059560852
29	C1	R1	6.96578428466209
29	C22	R1	7.19967234483636
29	C4	R1	7.20945336562895
29	C13	R1	7.5077946401987
29	C18	R1	7.3037807481771
29	C15	R1	7.33091687811462
29	C11	R1	7.22881869049588
29	C16	R1	7.19967234483636
29	C8	R1	7.01122725542325
29	C20	R1	7.17990909001493
29	C7	R1	7.33985000288462
30	C23	R1	7.3037807481771
30	C17	R1	7.70043971814109
30	C12	R1	7.35755200461808
30	C10	R1	7.11894107272351
30	C3	R1	7.29462074889163
30	C14	R1	7.27612440527424
30	C5	R1	6.79441586635011
30	C9	R1	6.93073733756289
30	C24	R1	6.90689059560852
30	C6	R1	7.15987133677839
30	C21	R1	7.48381577726426
30	C19	R1	6.96578428466209
30	C22	R1	7.4262647547021
30	C4	R1	7.59245703726808
30	C13	R1	7.12928301694497
30	C15	R1	7.11894107272351
30	C11	R1	7.40087943628218
30	C16	R1	7.37503943134692
30	C20	R1	7.33091687811462
30	C7	R1	7.23840473932508
31	C23	R1	7.08746284125034
31	C17	R1	7.03342300153745
31	C12	R1	7.33985000288462
31	C10	R1	7.25738784269265
31	C3	R1	7.54689445988764
31	C14	R1	7.05528243550119
31	C5	R1	7.11894107272351
31	C24	R1	7.32192809488736
31	C6	R1	7.18982455888002
31	C21	R1	7.10852445677817
31	C19	R1	7.38370429247405
31	C1	R1	7.13955135239879
31	C22	R1	7.17990909001493
31	C4	R1	7.14974711950468
31	C13	R1	7.25738784269265
31	C18	R1	7.25738784269265
31	C15	R1	7.15987133677839
31	C11	R1	7.34872815423108
31	C20	R1	6.96578428466209
31	C7	R1	7.32192809488736
32	C23	R1	7.54689445988764
32	C12	R1	7.12928301694497
32	C10	R1	7.39231742277876
32	C3	R1	7.14974711950468
32	C14	R1	7.27612440527424
32	C9	R1	7.66533591718518
32	C24	R1	7.06608919045777
32	C6	R1	6.88264304936184
32	C21	R1	7.01122725542325
32	C1	R1	7.14974711950468
32	C4	R1	7.33985000288462
32	C13	R1	7.24792751344359
32	C18	R1	7.28540221886225
32	C11	R1	7.23840473932508
32	C16	R1	7.21916852046216
32	C8	R1	6.85798099512757
32	C20	R1	7.27612440527424
32	C7	R1	7.09803208296053
33	C23	R1	7.18982455888002
33	C17	R1	7.35755200461808
33	C12	R1	7.53915881110803
33	C10	R1	7.33091687811462
33	C14	R1	6.94251450533924
33	C5	R1	7.43462822763672
33	C9	R1	7.28540221886225
33	C24	R1	7.33091687811462
33	C6	R1	7.18982455888002
33	C19	R1	7.18982455888002
33	C1	R1	7.23840473932508
33	C22	R1	7.16992500144231
33	C4	R1	6.83289001416474
33	C13	R1	7.19967234483636
33	C18	R1	7.25738784269265
33	C15	R1	7.45121111183233
33	C11	R1	7.29462074889163
33	C16	R1	7.2667865406949
33	C8	R1	7.14974711950468
33	C20	R1	7.51569983828404
33	C7	R1	7.39231742277876
34	C23	R1	7.19967234483636
34	C17	R1	6.90689059560852
34	C12	R1	7.4757334309664
34	C10	R1	7.18982455888002
34	C3	R1	7.24792751344359
34	C14	R1	7.05528243550119
34	C5	R1	7.10852445677817
34	C6	R1	7.07681559705083
34	C21	R1	6.91886323727459
34	C19	R1	7.17990909001493
34	C1	R1	7.54689445988764
34	C22	R1	7.4594316186373
34	C4	R1	7.43462822763672
34	C13	R1	7.06608919045777
34	C15	R1	7.23840473932508
34	C11	R1	7.2667865406949
34	C16	R1	7.18982455888002
34	C8	R1	7.24792751344359
34	C7	R1	7.29462074889163
35	C23	R1	7.39231742277876
35	C17	R1	7.25738784269265
35	C12	R1	6.85798099512757
35	C10	R1	7.4757334309664
35	C3	R1	7.31288295528436
35	C14	R1	7.59991284218713
35	C5	R1	7.19967234483636
35	C9	R1	7.25738784269265
35	C24	R1	7.12928301694497
35	C21	R1	7.18982455888002
35	C19	R1	7.45121111183233
35	C1	R1	7.01122725542325
35	C22	R1	7.49185309632967
35	C4	R1	7.467605550083
35	C18	R1	7.53915881110803
35	C15	R1	7.3037807481771
35	C11	R1	7.54689445988764
35	C16	R1	7.16992500144231
35	C8	R1	7.54689445988764
35	C20	R1	7.22881869049588
35	C7	R1	7.29462074889163
36	C23	R1	7.20945336562895
36	C17	R1	6.98868468677217
36	C12	R1	7.39231742277876
36	C10	R1	7.16992500144231
36	C3	R1	7.40087943628218
36	C14	R1	7.34872815423108
36	C5	R1	6.96578428466209
36	C9	R1	7.12928301694497
36	C21	R1	7.2667865406949
36	C19	R1	7.21916852046216
36	C1	R1	7.08746284125034
36	C22	R1	7.34872815423108
36	C4	R1	7.10852445677817
36	C18	R1	7.03342300153745
36	C15	R1	6.8703647195834
36	C11	R1	7.28540221886225
36	C16	R1	7.52356195605701
36	C8	R1	7.39231742277876
36	C20	R1	7.32192809488736
37	C23	R1	7.52356195605701
37	C17	R1	7.11894107272351
37	C12	R1	7.29462074889163
37	C10	R1	7.53915881110803
37	C3	R1	7.3037807481771
37	C14	R1	7.25738784269265
37	C9	R1	7.4262647547021
37	C24	R1	7.70043971814109
37	C6	R1	7.07681559705083
37	C21	R1	7.2667865406949
37	C19	R1	7.21916852046216
37	C1	R1	7.49185309632967
37	C22	R1	7.23840473932508
37	C4	R1	7.4757334309664
37	C13	R1	7
37	C11	R1	7.18982455888002
37	C16	R1	7.4093909361377
37	C8	R1	7.11894107272351
37	C20	R1	7.35755200461808
38	C23	R1	7.53915881110803
38	C17	R1	7.05528243550119
38	C12	R1	7.38370429247405
38	C10	R1	7.40087943628218
38	C3	R1	7.23840473932508
38	C14	R1	7.12928301694497
38	C5	R1	7.24792751344359
38	C9	R1	7.08746284125034
38	C24	R1	7.53138146051631
38	C6	R1	7.4178525148859
38	C21	R1	7.11894107272351
38	C19	R1	7
38	C1	R1	7.22881869049588
38	C22	R1	7.49185309632967
38	C4	R1	7.28540221886225
38	C13	R1	7.36632221424582
38	C18	R1	7.04439411935845
38	C11	R1	7.38370429247405
38	C8	R1	7.36632221424582
38	C20	R1	7.21916852046216
38	C7	R1	7.19967234483636
39	C23	R1	7.16992500144231
39	C17	R1	7.44294349584873
39	C12	R1	7.33985000288462
39	C3	R1	7.21916852046216
39	C14	R1	7.63662462054365
39	C5	R1	7.25738784269265
39	C9	R1	6.97727992349992
39	C24	R1	6.84549005094437
39	C6	R1	7.06608919045777
39	C21	R1	7.12928301694497
39	C22	R1	7.32192809488736
39	C4	R1	7.25738784269265
39	C13	R1	7.21916852046216
39	C18	R1	7.06608919045777
39	C15	R1	7.22881869049588
39	C11	R1	7.11894107272351
39	C16	R1	7.35755200461808
39	C8	R1	7.38370429247405
39	C20	R1	7.03342300153745
39	C7	R1	7.23840473932508
40	C23	R1	7.38370429247405
40	C17	R1	7.02236781302845
40	C12	R1	7.03342300153745
40	C10	R1	7.22881869049588
40	C3	R1	7.25738784269265
40	C5	R1	7.16992500144231
40	C9	R1	7.33091687811462
40	C6	R1	6.95419631038687
40	C21	R1	7.09803208296053
40	C19	R1	7.08746284125034
40	C1	R1	7.34872815423108
40	C22	R1	7.4262647547021
40	C4	R1	6.97727992349992
40	C13	R1	7.20945336562895
40	C18	R1	7.39231742277876
40	C15	R1	7.51569983828404
40	C11	R1	7.28540221886225
40	C16	R1	7.13955135239879
40	C8	R1	7.27612440527424
40	C20	R1	7.02236781302845
40	C7	R1	6.88264304936184
41	C23	R1	6.94251450533924
41	C12	R1	7.28540221886225
41	C10	R1	7.16992500144231
41	C3	R1	7.29462074889163
41	C14	R1	7.4178525148859
41	C5	R1	7.14974711950468
41	C9	R1	7.08746284125034
41	C24	R1	7.18982455888002
41	C6	R1	7.56985560833095
41	C21	R1	7.39231742277876
41	C19	R1	6.78135971352466
41	C1	R1	7.29462074889163
41	C22	R1	7.29462074889163
41	C4	R1	7.01122725542325
41	C13	R1	7.20945336562895
41	C18	R1	7.39231742277876
41	C15	R1	7.20945336562895
41	C11	R1	7.04439411935845
41	C16	R1	7.19967234483636
41	C8	R1	7.57742882803575
41	C20	R1	7.24792751344359
41	C7	R1	7.15987133677839
42	C23	R1	7
42	C17	R1	7.11894107272351
42	C12	R1	7.33091687811462
42	C3	R1	7.40087943628218
42	C14	R1	7.16992500144231
42	C5	R1	6.98868468677217
42	C9	R1	7.53915881110803
42	C24	R1	6.82017896241519
42	C21	R1	7.22881869049588
42	C19	R1	7.4757334309664
42	C1	R1	7.29462074889163
42	C22	R1	7.35755200461808
42	C13	R1	7.62935662007961
42	C18	R1	7.15987133677839
42	C11	R1	7.02236781302845
42	C16	R1	6.96578428466209
42	C8	R1	7.467605550083
42	C20	R1	7.55458885167764
42	C7	R1	7.4178525148859
43	C23	R1	7.4178525148859
43	C17	R1	7.19967234483636
43	C12	R1	6.85798099512757
43	C10	R1	7.04439411935845
43	C3	R1	7.29462074889163
43	C14	R1	7.31288295528436
43	C5	R1	6.94251450533924
43	C9	R1	7.02236781302845
43	C24	R1	7.52356195605701
43	C21	R1	7.38370429247405
43	C19	R1	7.09803208296053
43	C1	R1	7.59991284218713
43	C22	R1	7.05528243550119
43	C4	R1	7.31288295528436
43	C13	R1	7.34872815423108
43	C18	R1	7.07681559705083
43	C11	R1	7.13955135239879
43	C16	R1	7.39231742277876
43	C8	R1	7.18982455888002
43	C20	R1	7.2667865406949
43	C7	R1	7.37503943134692
44	C23	R1	7
44	C17	R1	7.07681559705083
44	C12	R1	7.25738784269265
44	C10	R1	7.36632221424582
44	C3	R1	7.53915881110803
44	C14	R1	6.85798099512757
44	C5	R1	6.85798099512757
44	C9	R1	7.20945336562895
44	C24	R1	7.38370429247405
44	C6	R1	7.24792751344359
44	C21	R1	6.78135971352466
44	C19	R1	6.88264304936184
44	C1	R1	7
44	C22	R1	7.33091687811462
44	C4	R1	7.45121111183233
44	C13	R1	7.49185309632967
44	C18	R1	7.04439411935845
44	C15	R1	6.61470984411521
44	C11	R1	6.89481776330794
44	C16	R1	7.34872815423108
44	C8	R1	7.32192809488736
44	C20	R1	7.60733031374961
44	C7	R1	6.93073733756289
45	C23	R1	7.23840473932508
45	C17	R1	7.08746284125034
45	C12	R1	7.28540221886225
45	C3	R1	7.3037807481771
45	C14	R1	7.4178525148859
45	C5	R1	7.467605550083
45	C9	R1	7.21916852046216
45	C24	R1	7.18982455888002
45	C6	R1	7.32192809488736
45	C21	R1	6.93073733756289
45	C19	R1	7.2667865406949
45	C1	R1	6.88264304936184
45	C22	R1	7.33985000288462
45	C4	R1	7.19967234483636
45	C13	R1	6.89481776330794
45	C18	R1	7.4178525148859
45	C15	R1	7.24792751344359
45	C8	R1	7.38370429247405
45	C20	R1	7.44294349584873
45	C7	R1	6.7279204545632
46	C23	R1	7.07681559705083
46	C17	R1	7.24792751344359
46	C12	R1	7.03342300153745
46	C10	R1	7.18982455888002
46	C3	R1	7.4757334309664
46	C14	R1	7.12928301694497
46	C5	R1	7.06608919045777
46	C9	R1	7.24792751344359
46	C6	R1	7.34872815423108
46	C21	R1	7.19967234483636
46	C19	R1	6.97727992349992
46	C1	R1	7.34872815423108
46	C22	R1	7.28540221886225
46	C4	R1	7.33091687811462
46	C13	R1	7.34872815423108
46	C18	R1	7.38370429247405
46	C15	R1	7.28540221886225
46	C11	R1	6.91886323727459
46	C16	R1	7.61470984411521
46	C8	R1	7.27612440527424
46	C20	R1	7.13955135239879
46	C7	R1	7.10852445677817
47	C23	R1	7.33091687811462
47	C17	R1	7.27612440527424
47	C12	R1	6.89481776330794
47	C10	R1	7.11894107272351
47	C3	R1	7.10852445677817
47	C14	R1	7.36632221424582
47	C5	R1	7.08746284125034
47	C9	R1	7.19967234483636
47	C24	R1	7.20945336562895
47	C6	R1	7.20945336562895
47	C21	R1	7.18982455888002
47	C19	R1	7.07681559705083
47	C1	R1	7.33091687811462
47	C22	R1	7.5077946401987
47	C4	R1	7.15987133677839
47	C13	R1	7.37503943134692
47	C18	R1	7.31288295528436
47	C15	R1	7.19967234483636
47	C11	R1	7.14974711950468
47	C16	R1	7.40087943628218
47	C20	R1	6.95419631038687
48	C23	R1	7.53138146051631
48	C17	R1	7.10852445677817
48	C12	R1	7.21916852046216
48	C10	R1	7.40087943628218
48	C3	R1	7.467605550083
48	C14	R1	7.4594316186373
48	C5	R1	7.03342300153745
48	C24	R1	7.34872815423108
48	C6	R1	7.07681559705083
48	C21	R1	7.24792751344359
48	C1	R1	7.13955135239879
48	C22	R1	7.07681559705083
48	C4	R1	7.23840473932508
48	C13	R1	7.04439411935845
48	C18	R1	7.54689445988764
48	C15	R1	7.33091687811462
48	C11	R1	7.27612440527424
48	C16	R1	7.49984588708321
48	C8	R1	7.06608919045777
48	C20	R1	7.19967234483636
48	C7	R1	7.21916852046216
49	C23	R1	7.32192809488736
49	C17	R1	7
49	C3	R1	7.25738784269265
49	C14	R1	7.45121111183233
49	C9	R1	7.44294349584873
49	C24	R1	7.05528243550119
49	C6	R1	7.02236781302845
49	C19	R1	7.45121111183233
49	C1	R1	7.48381577726426
49	C22	R1	7.09803208296053
49	C4	R1	7.21916852046216
49	C13	R1	7.04439411935845
49	C18	R1	6.96578428466209
49	C15	R1	7.02236781302845
49	C11	R1	7.25738784269265
49	C16	R1	7.18982455888002
49	C8	R1	7.10852445677817
49	C20	R1	7.12928301694497
49	C7	R1	7.16992500144231
50	C23	R1	7.03342300153745
50	C17	R1	7.19967234483636
50	C12	R1	7.2667865406949
50	C10	R1	7.23840473932508
50	C3	R1	7.01122725542325
50	C14	R1	7
50	C5	R1	7.35755200461808
50	C9	R1	7.34872815423108
50	C24	R1	7.04439411935845
50	C6	R1	7.44294349584873
50	C1	R1	7.59991284218713
50	C22	R1	6.98868468677217
50	C4	R1	7.61470984411521
50	C13	R1	7.17990909001493
50	C18	R1	7.01122725542325
50	C15	R1	6.84549005094437
50	C11	R1	7.35755200461808
50	C16	R1	7.20945336562895
50	C8	R1	7.28540221886225
50	C20	R1	7.25738784269265
50	C7	R1	7.35755200461808
51	C23	R1	7.23840473932508
51	C17	R1	7.22881869049588
51	C12	R1	7.4178525148859
51	C10	R1	7.15987133677839
51	C3	R1	7.04439411935845
51	C5	R1	6.84549005094437
51	C9	R1	7.38370429247405
51	C24	R1	7.28540221886225
51	C6	R1	7.24792751344359
51	C21	R1	7.17990909001493
51	C19	R1	7.37503943134692
51	C1	R1	7.08746284125034
51	C22	R1	7.07681559705083
51	C4	R1	7.34872815423108
51	C13	R1	7.24792751344359
51	C18	R1	7.11894107272351
51	C15	R1	7.10852445677817
51	C11	R1	7.29462074889163
51	C16	R1	7.20945336562895
51	C8	R1	7.4594316186373
51	C20	R1	7.59245703726808
51	C7	R1	7.04439411935845
52	C23	R1	7.20945336562895
52	C17	R1	7.36632221424582
52	C12	R1	7.53915881110803
52	C10	R1	6.95419631038687
52	C3	R1	6.95419631038687
52	C14	R1	7.11894107272351
52	C5	R1	7.38370429247405
52	C9	R1	7.25738784269265
52	C24	R1	7.21916852046216
52	C21	R1	7.32192809488736
52	C19	R1	7.06608919045777
52	C1	R1	7.37503943134692
52	C22	R1	7.4262647547021
52	C4	R1	7.49185309632967
52	C13	R1	7.13955135239879
52	C18	R1	7.4262647547021
52	C15	R1	6.97727992349992
52	C11	R1	7.27612440527424
52	C16	R1	6.84549005094437
52	C8	R1	6.97727992349992
52	C20	R1	6.98868468677217
52	C7	R1	7.45121111183233
53	C23	R1	7.18982455888002
53	C10	R1	7.22881869049588
53	C3	R1	7.18982455888002
53	C14	R1	7.20945336562895
53	C5	R1	7.01122725542325
53	C9	R1	7.11894107272351
53	C6	R1	7.33985000288462
53	C21	R1	7.32192809488736
53	C19	R1	7.16992500144231
53	C1	R1	7.37503943134692
53	C22	R1	7.33985000288462
53	C4	R1	7.04439411935845
53	C13	R1	7.34872815423108
53	C18	R1	7.40087943628218
53	C15	R1	7.15987133677839
53	C11	R1	7.39231742277876
53	C16	R1	7.24792751344359
53	C8	R1	7.39231742277876
53	C20	R1	7.467605550083
53	C7	R1	7.19967234483636
54	C23	R1	7.45121111183233
54	C17	R1	7.36632221424582
54	C12	R1	7.37503943134692
54	C10	R1	6.96578428466209
54	C3	R1	7.31288295528436
54	C14	R1	7.02236781302845
54	C5	R1	7.2667865406949
54	C9	R1	7.31288295528436
54	C24	R1	7.01122725542325
54	C6	R1	7.16992500144231
54	C21	R1	7.13955135239879
54	C19	R1	6.94251450533924
54	C1	R1	7.04439411935845
54	C22	R1	7.44294349584873
54	C4	R1	6.90689059560852
54	C13	R1	7.14974711950468
54	C18	R1	7.6724253419715
54	C15	R1	7.09803208296053
54	C11	R1	7.15987133677839
54	C16	R1	6.78135971352466
54	C8	R1	7.35755200461808
54	C20	R1	7.23840473932508
54	C7	R1	6.95419631038687
55	C23	R1	7.34872815423108
55	C17	R1	7.20945336562895
55	C12	R1	6.61470984411521
55	C10	R1	7.14974711950468
55	C5	R1	7.33091687811462
55	C9	R1	7.33985000288462
55	C24	R1	7.06608919045777
55	C6	R1	7.31288295528436
55	C21	R1	7.5077946401987
55	C19	R1	7.11894107272351
55	C1	R1	7.4594316186373
55	C22	R1	7.52356195605701
55	C13	R1	7.36632221424582
55	C18	R1	7.5077946401987
55	C15	R1	7.21916852046216
55	C11	R1	7.06608919045777
55	C16	R1	7.33985000288462
55	C8	R1	7.4262647547021
55	C20	R1	6.98868468677217
55	C7	R1	7.3037807481771
56	C23	R1	7.31288295528436
56	C17	R1	7.16992500144231
56	C12	R1	7.16992500144231
56	C3	R1	7.17990909001493
56	C14	R1	7.43462822763672
56	C5	R1	7.59245703726808
56	C9	R1	7
56	C24	R1	7.37503943134692
56	C6	R1	7.2667865406949
56	C21	R1	7.25738784269265
56	C1	R1	6.84549005094437
56	C22	R1	7.33985000288462
56	C4	R1	7.28540221886225
56	C13	R1	7.35755200461808
56	C18	R1	7.15987133677839
56	C15	R1	7.15987133677839
56	C11	R1	7.33091687811462
56	C16	R1	7.28540221886225
56	C8	R1	7.4093909361377
56	C20	R1	7.5077946401987
56	C7	R1	7.2667865406949
57	C23	R1	7.21916852046216
57	C17	R1	6.8703647195834
57	C12	R1	7.2667865406949
57	C10	R1	7.32192809488736
57	C3	R1	7.22881869049588
57	C5	R1	7.4757334309664
57	C9	R1	7.06608919045777
57	C24	R1	7.33985000288462
57	C6	R1	7.32192809488736
57	C21	R1	7.18982455888002
57	C1	R1	7.4757334309664
57	C4	R1	7.21916852046216
57	C13	R1	7.28540221886225
57	C18	R1	7.35755200461808
57	C15	R1	7.19967234483636
57	C16	R1	7.09803208296053
57	C8	R1	6.8703647195834
57	C20	R1	7.38370429247405
57	C7	R1	7.04439411935845
58	C23	R1	7.01122725542325
58	C17	R1	7.52356195605701
58	C12	R1	7.25738784269265
58	C10	R1	7.12928301694497
58	C3	R1	6.8703647195834
58	C14	R1	7.37503943134692
58	C5	R1	6.91886323727459
58	C9	R1	7.35755200461808
58	C24	R1	7.3037807481771
58	C6	R1	7.36632221424582
58	C21	R1	7.34872815423108
58	C19	R1	7.15987133677839
58	C1	R1	7.21916852046216
58	C22	R1	7.04439411935845
58	C4	R1	7.45121111183233
58	C13	R1	7.15987133677839
58	C18	R1	7.15987133677839
58	C15	R1	7.15987133677839
58	C11	R1	7.39231742277876
58	C16	R1	7.37503943134692
58	C8	R1	7.18982455888002
58	C20	R1	7.45121111183233
58	C7	R1	7.36632221424582
59	C23	R1	7.20945336562895
59	C17	R1	7.4594316186373
59	C10	R1	7.21916852046216
59	C3	R1	7.20945336562895
59	C14	R1	7.17990909001493
59	C5	R1	7.10852445677817
59	C9	R1	7.4178525148859
59	C24	R1	7.15987133677839
59	C6	R1	7.25738784269265
59	C21	R1	7.467605550083
59	C19	R1	7.5077946401987
59	C1	R1	7.22881869049588
59	C22	R1	7.4757334309664
59	C4	R1	6.85798099512757
59	C13	R1	7.57742882803575
59	C18	R1	7.08746284125034
59	C15	R1	7.20945336562895
59	C11	R1	7.10852445677817
59	C8	R1	7.35755200461808
59	C7	R1	7.33985000288462
60	C23	R1	7.22881869049588
60	C17	R1	7.38370429247405
60	C12	R1	7.4178525148859
60	C10	R1	7.17990909001493
60	C3	R1	7.45121111183233
60	C5	R1	7.63662462054365
60	C9	R1	7.13955135239879
60	C24	R1	6.90689059560852
60	C6	R1	7.11894107272351
60	C21	R1	6.88264304936184
60	C1	R1	6.93073733756289
60	C22	R1	7.19967234483636
60	C18	R1	6.96578428466209
60	C11	R1	7.22881869049588
60	C16	R1	7.08746284125034
60	C8	R1	7.15987133677839
60	C20	R1	7.33985000288462
60	C7	R1	7.28540221886225
61	C23	R1	7.23840473932508
61	C17	R1	7.21916852046216
61	C12	R1	7.03342300153745
61	C10	R1	7.18982455888002
61	C3	R1	7.09803208296053
61	C14	R1	7.04439411935845
61	C5	R1	7.02236781302845
61	C9	R1	7.06608919045777
61	C6	R1	7.04439411935845
61	C21	R1	7.467605550083
61	C19	R1	7.28540221886225
61	C1	R1	7.11894107272351
61	C22	R1	7.20945336562895
61	C4	R1	7.63662462054365
61	C18	R1	7.06608919045777
61	C15	R1	7.03342300153745
61	C11	R1	7.27612440527424
61	C16	R1	7.11894107272351
61	C8	R1	7.4093909361377
61	C20	R1	7.28540221886225
61	C7	R1	7.23840473932508
62	C23	R1	7.05528243550119
62	C17	R1	6.84549005094437
62	C12	R1	7.14974711950468
62	C10	R1	7.38370429247405
62	C3	R1	7.4594316186373
62	C14	R1	7.33985000288462
62	C5	R1	7.18982455888002
62	C24	R1	7.31288295528436
62	C6	R1	7.25738784269265
62	C21	R1	7.4262647547021
62	C19	R1	7.467605550083
62	C1	R1	7.4093909361377
62	C22	R1	7.45121111183233
62	C4	R1	7.38370429247405
62	C13	R1	7.467605550083
62	C18	R1	7.4262647547021
62	C15	R1	7.16992500144231
62	C11	R1	6.91886323727459
62	C16	R1	7.54689445988764
62	C8	R1	7.467605550083
62	C20	R1	6.94251450533924
62	C7	R1	6.93073733756289
63	C23	R1	6.90689059560852
63	C17	R1	7.39231742277876
63	C12	R1	7.21916852046216
63	C10	R1	7.33985000288462
63	C3	R1	7.4093909361377
63	C5	R1	7.4178525148859
63	C9	R1	7.08746284125034
63	C24	R1	7.2667865406949
63	C6	R1	7.15987133677839
63	C21	R1	7.35755200461808
63	C19	R1	7.17990909001493
63	C1	R1	7.11894107272351
63	C22	R1	7.49984588708321
63	C4	R1	7.03342300153745
63	C13	R1	7.17990909001493
63	C18	R1	7.2667865406949
63	C11	R1	6.89481776330794
63	C16	R1	7.31288295528436
63	C8	R1	7.3037807481771
63	C20	R1	7.23840473932508
63	C7	R1	7.08746284125034
64	C23	R1	7.27612440527424
64	C17	R1	7.09803208296053
64	C12	R1	7.48381577726426
64	C10	R1	7.35755200461808
64	C3	R1	6.97727992349992
64	C14	R1	6.84549005094437
64	C5	R1	7.43462822763672
64	C24	R1	7.37503943134692
64	C6	R1	7.29462074889163
64	C19	R1	7.2667865406949
64	C1	R1	7.07681559705083
64	C22	R1	6.83289001416474
64	C4	R1	7.44294349584873
64	C13	R1	6.94251450533924
64	C18	R1	7.16992500144231
64	C15	R1	7.07681559705083
64	C11	R1	7.16992500144231
64	C16	R1	7.03342300153745
64	C8	R1	7.4093909361377
64	C20	R1	7.40087943628218
64	C7	R1	7.35755200461808
65	C23	R1	7.49185309632967
65	C17	R1	7.67948009950545
65	C12	R1	7.02236781302845
65	C10	R1	7.23840473932508
65	C3	R1	7.07681559705083
65	C5	R1	7.40087943628218
65	C9	R1	7.49984588708321
65	C24	R1	7.38370429247405
65	C21	R1	7.22881869049588
65	C19	R1	7.24792751344359
65	C1	R1	7.467605550083
65	C22	R1	7.09803208296053
65	C4	R1	7.18982455888002
65	C15	R1	7.36632221424582
65	C11	R1	7.02236781302845
65	C16	R1	7.05528243550119
65	C20	R1	7
65	C7	R1	7.16992500144231
66	C23	R1	7.59991284218713
66	C17	R1	6.90689059560852
66	C12	R1	7.19967234483636
66	C10	R1	7.06608919045777
66	C3	R1	7.4262647547021
66	C14	R1	7.11894107272351
66	C5	R1	6.79441586635011
66	C9	R1	7.33091687811462
66	C24	R1	7.11894107272351
66	C6	R1	7.14974711950468
66	C21	R1	6.79441586635011
66	C19	R1	6.93073733756289
66	C1	R1	7.31288295528436
66	C22	R1	7.22881869049588
66	C4	R1	6.98868468677217
66	C18	R1	6.90689059560852
66	C15	R1	7.37503943134692
66	C11	R1	7.43462822763672
66	C16	R1	7.18982455888002
66	C8	R1	7.13955135239879
66	C20	R1	7.55458885167764
66	C7	R1	7.44294349584873
67	C23	R1	7.39231742277876
67	C17	R1	7.25738784269265
67	C12	R1	7.13955135239879
67	C10	R1	7.57742882803575
67	C3	R1	7.18982455888002
67	C14	R1	7.4262647547021
67	C5	R1	7.31288295528436
67	C9	R1	7.22881869049588
67	C24	R1	7.34872815423108
67	C6	R1	7.19967234483636
67	C21	R1	7.65821148275179
67	C19	R1	7.27612440527424
67	C22	R1	7.02236781302845
67	C4	R1	7.06608919045777
67	C13	R1	7.4262647547021
67	C18	R1	7.09803208296053
67	C15	R1	7.35755200461808
67	C11	R1	7.18982455888002
67	C16	R1	6.90689059560852
67	C8	R1	7.17990909001493
67	C20	R1	7.24792751344359
67	C7	R1	7.4178525148859
68	C23	R1	7.2667865406949
68	C17	R1	6.89481776330794
68	C12	R1	6.95419631038687
68	C10	R1	7.09803208296053
68	C3	R1	7.17990909001493
68	C14	R1	7.38370429247405
68	C5	R1	6.82017896241519
68	C9	R1	6.97727992349992
68	C6	R1	6.96578428466209
68	C21	R1	7.27612440527424
68	C19	R1	7.03342300153745
68	C1	R1	7.23840473932508
68	C4	R1	7.03342300153745
68	C18	R1	7.467605550083
68	C15	R1	7.21916852046216
68	C11	R1	7.09803208296053
68	C16	R1	7.31288295528436
68	C8	R1	7.3037807481771
68	C20	R1	7.27612440527424
68	C7	R1	7.37503943134692
69	C23	R1	7.55458885167764
69	C17	R1	7.35755200461808
69	C12	R1	7.34872815423108
69	C10	R1	7.73470962022584
69	C3	R1	7.21916852046216
69	C5	R1	7.33091687811462
69	C9	R1	7.20945336562895
69	C6	R1	7.23840473932508
69	C21	R1	7.49984588708321
69	C19	R1	7.19967234483636
69	C1	R1	7.36632221424582
69	C22	R1	7.07681559705083
69	C4	R1	7.23840473932508
69	C18	R1	7.35755200461808
69	C15	R1	7.64385618977472
69	C11	R1	6.94251450533924
69	C16	R1	7.19967234483636
69	C8	R1	7.03342300153745
69	C20	R1	7.06608919045777
69	C7	R1	7.05528243550119
70	C23	R1	7.05528243550119
70	C17	R1	6.96578428466209
70	C12	R1	7.72109918870719
70	C10	R1	7.23840473932508
70	C3	R1	7.33091687811462
70	C14	R1	7.08746284125034
70	C5	R1	7.25738784269265
70	C9	R1	7.3037807481771
70	C24	R1	7.52356195605701
70	C6	R1	7.03342300153745
70	C21	R1	7.33985000288462
70	C19	R1	7.34872815423108
70	C1	R1	7.36632221424582
70	C22	R1	7.17990909001493
70	C4	R1	7.3037807481771
70	C18	R1	7.17990909001493
70	C15	R1	7.20945336562895
70	C11	R1	7.22881869049588
70	C16	R1	7.28540221886225
70	C8	R1	7.14974711950468
70	C7	R1	7.19967234483636
71	C23	R1	7.3037807481771
71	C17	R1	7.27612440527424
71	C12	R1	7.14974711950468
71	C10	R1	7.49984588708321
71	C3	R1	7.56224242422107
71	C14	R1	6.83289001416474
71	C5	R1	7.23840473932508
71	C24	R1	7.3037807481771
71	C6	R1	7.04439411935845
71	C21	R1	7.24792751344359
71	C19	R1	7.4594316186373
71	C1	R1	7.27612440527424
71	C22	R1	7.25738784269265
71	C4	R1	7.31288295528436
71	C13	R1	6.49185309632967
71	C18	R1	7.31288295528436
71	C15	R1	7.29462074889163
71	C11	R1	7.29462074889163
71	C16	R1	7.2667865406949
71	C8	R1	6.93073733756289
71	C7	R1	7.40087943628218
72	C17	R1	7.63662462054365
72	C12	R1	7.37503943134692
72	C10	R1	7.35755200461808
72	C3	R1	6.93073733756289
72	C14	R1	7.29462074889163
72	C5	R1	7.27612440527424
72	C9	R1	7.25738784269265
72	C24	R1	6.90689059560852
72	C6	R1	7.36632221424582
72	C21	R1	7.32192809488736
72	C19	R1	7.31288295528436
72	C1	R1	7.12928301694497
72	C4	R1	7.25738784269265
72	C13	R1	7.10852445677817
72	C18	R1	7.05528243550119
72	C15	R1	7.22881869049588
72	C11	R1	7.18982455888002
72	C16	R1	7.33091687811462
72	C8	R1	7.29462074889163
72	C20	R1	7.24792751344359
72	C7	R1	7.35755200461808
73	C17	R1	7.07681559705083
73	C12	R1	7.11894107272351
73	C10	R1	6.71424551766612
73	C3	R1	7.06608919045777
73	C14	R1	7.18982455888002
73	C9	R1	6.98868468677217
73	C24	R1	7.55458885167764
73	C6	R1	7.37503943134692
73	C21	R1	7.51569983828404
73	C19	R1	7.13955135239879
73	C1	R1	7.16992500144231
73	C22	R1	6.85798099512757
73	C4	R1	7.40087943628218
73	C13	R1	7.32192809488736
73	C18	R1	7.09803208296053
73	C15	R1	7.18982455888002
73	C11	R1	7.38370429247405
73	C16	R1	7.67948009950545
73	C8	R1	7.07681559705083
73	C20	R1	7.13955135239879
73	C7	R1	7.32192809488736
74	C17	R1	6.89481776330794
74	C12	R1	7.43462822763672
74	C10	R1	7.44294349584873
74	C3	R1	7.17990909001493
74	C14	R1	7.12928301694497
74	C5	R1	7.20945336562895
74	C9	R1	6.90689059560852
74	C24	R1	7.56224242422107
74	C6	R1	7.12928301694497
74	C21	R1	6.94251450533924
74	C19	R1	7.16992500144231
74	C1	R1	7.33091687811462
74	C22	R1	7.05528243550119
74	C4	R1	7.17990909001493
74	C13	R1	7.19967234483636
74	C18	R1	7.09803208296053
74	C15	R1	7.06608919045777
74	C11	R1	7.57742882803575
74	C16	R1	7.02236781302845
74	C20	R1	7.24792751344359
74	C7	R1	7.19967234483636
75	C23	R1	7.63662462054365
75	C17	R1	7.23840473932508
75	C10	R1	7.15987133677839
75	C3	R1	6.90689059560852
75	C5	R1	7.43462822763672
75	C9	R1	7.08746284125034
75	C24	R1	6.91886323727459
75	C6	R1	7.04439411935845
75	C19	R1	7.33091687811462
75	C1	R1	7.4178525148859
75	C22	R1	7.27612440527424
75	C4	R1	7.467605550083
75	C13	R1	7.2667865406949
75	C18	R1	7.19967234483636
75	C15	R1	7.10852445677817
75	C16	R1	7.59245703726808
75	C8	R1	7.20945336562895
75	C20	R1	7.35755200461808
75	C7	R1	7.33091687811462
76	C23	R1	7.34872815423108
76	C17	R1	6.82017896241519
76	C12	R1	7.2667865406949
76	C10	R1	7.32192809488736
76	C3	R1	7.14974711950468
76	C14	R1	7.24792751344359
76	C5	R1	6.97727992349992
76	C9	R1	7.25738784269265
76	C24	R1	7.05528243550119
76	C21	R1	7.29462074889163
76	C19	R1	7.12928301694497
76	C1	R1	6.95419631038687
76	C22	R1	7.38370429247405
76	C4	R1	6.93073733756289
76	C13	R1	7.12928301694497
76	C18	R1	7.02236781302845
76	C15	R1	7.70043971814109
76	C11	R1	6.88264304936184
76	C16	R1	6.79441586635011
76	C8	R1	7.20945336562895
76	C20	R1	6.91886323727459
76	C7	R1	7.53138146051631
77	C23	R1	7.25738784269265
77	C17	R1	7.33985000288462
77	C10	R1	7.20945336562895
77	C3	R1	7.36632221424582
77	C14	R1	7.43462822763672
77	C5	R1	7.03342300153745
77	C9	R1	7.07681559705083
77	C24	R1	7.55458885167764
77	C6	R1	7.09803208296053
77	C21	R1	7.2667865406949
77	C19	R1	7.43462822763672
77	C1	R1	6.98868468677217
77	C22	R1	7.24792751344359
77	C4	R1	7.40087943628218
77	C13	R1	7.4594316186373
77	C18	R1	7.37503943134692
77	C15	R1	6.82017896241519
77	C11	R1	7.13955135239879
77	C16	R1	7.12928301694497
77	C8	R1	6.98868468677217
77	C20	R1	7.4594316186373
77	C7	R1	7.18982455888002
78	C23	R1	7.4594316186373
78	C10	R1	7.2667865406949
78	C3	R1	7.22881869049588
78	C14	R1	6.98868468677217
78	C5	R1	7.29462074889163
78	C9	R1	7.62205181945638
78	C24	R1	7.49984588708321
78	C6	R1	7.24792751344359
78	C21	R1	7.16992500144231
78	C19	R1	7.35755200461808
78	C22	R1	7.4262647547021
78	C13	R1	7.37503943134692
78	C18	R1	7.22881869049588
78	C11	R1	7.21916852046216
78	C16	R1	6.82017896241519
78	C8	R1	7.4594316186373
78	C20	R1	7.38370429247405
79	C23	R1	7.27612440527424
79	C17	R1	7.56224242422107
79	C10	R1	7.37503943134692
79	C3	R1	7.2667865406949
79	C14	R1	7.55458885167764
79	C5	R1	6.95419631038687
79	C9	R1	7.23840473932508
79	C24	R1	7.05528243550119
79	C6	R1	7.33985000288462
79	C21	R1	7.54689445988764
79	C19	R1	7.28540221886225
79	C22	R1	7.22881869049588
79	C4	R1	7.04439411935845
79	C13	R1	7.32192809488736
79	C18	R1	7.25738784269265
79	C15	R1	7.04439411935845
79	C11	R1	7.44294349584873
79	C8	R1	7.49984588708321
79	C20	R1	7.44294349584873
79	C7	R1	7.16992500144231
80	C17	R1	7.25738784269265
80	C12	R1	6.90689059560852
80	C10	R1	7.33091687811462
80	C3	R1	7.13955135239879
80	C14	R1	7.17990909001493
80	C5	R1	7.19967234483636
80	C6	R1	7.16992500144231
80	C21	R1	7.59991284218713
80	C19	R1	7.14974711950468
80	C1	R1	7.40087943628218
80	C22	R1	7.06608919045777
80	C4	R1	7.4093909361377
80	C13	R1	7.05528243550119
80	C18	R1	7.08746284125034
80	C15	R1	6.94251450533924
80	C11	R1	7.67948009950545
80	C16	R1	7.13955135239879
80	C8	R1	7.28540221886225
80	C20	R1	7.61470984411521
80	C7	R1	7
81	C17	R1	7.23840473932508
81	C12	R1	7.28540221886225
81	C10	R1	7.24792751344359
81	C3	R1	7.58496250072116
81	C14	R1	7.32192809488736
81	C9	R1	7.12928301694497
81	C24	R1	7.22881869049588
81	C6	R1	7.29462074889163
81	C21	R1	7.2667865406949
81	C19	R1	7.20945336562895
81	C1	R1	7.07681559705083
81	C22	R1	7.02236781302845
81	C4	R1	6.93073733756289
81	C13	R1	7.11894107272351
81	C18	R1	7.53915881110803
81	C15	R1	7.10852445677817
81	C11	R1	6.8073549220576
81	C8	R1	7.19967234483636
81	C20	R1	7.25738784269265
81	C7	R1	6.8703647195834
82	C17	R1	7.52356195605701
82	C12	R1	7.17990909001493
82	C10	R1	7
82	C14	R1	7.52356195605701
82	C5	R1	7.13955135239879
82	C9	R1	7.38370429247405
82	C24	R1	7.2667865406949
82	C6	R1	7.23840473932508
82	C21	R1	7.43462822763672
82	C19	R1	7.2667865406949
82	C1	R1	7.467605550083
82	C22	R1	7.29462074889163
82	C4	R1	7.2667865406949
82	C13	R1	7.10852445677817
82	C18	R1	7.25738784269265
82	C15	R1	6.8703647195834
82	C11	R1	7.03342300153745
82	C16	R1	7.28540221886225
82	C8	R1	7.31288295528436
82	C20	R1	7.01122725542325
82	C7	R1	7.4178525148859
83	C23	R1	7.34872815423108
83	C17	R1	7.15987133677839
83	C12	R1	7.37503943134692
83	C10	R1	7.06608919045777
83	C3	R1	7.4178525148859
83	C14	R1	6.91886323727459
83	C5	R1	7.31288295528436
83	C9	R1	7.08746284125034
83	C24	R1	7.63662462054365
83	C6	R1	7.04439411935845
83	C21	R1	7.06608919045777
83	C19	R1	7.11894107272351
83	C1	R1	7.56985560833095
83	C22	R1	7.34872815423108
83	C4	R1	7.10852445677817
83	C13	R1	7.5077946401987
83	C18	R1	7.467605550083
83	C15	R1	7.17990909001493
83	C11	R1	7.57742882803575
83	C16	R1	7.08746284125034
83	C8	R1	7.11894107272351
83	C20	R1	7.25738784269265
83	C7	R1	7.35755200461808
84	C23	R1	7.43462822763672
84	C17	R1	7.18982455888002
84	C12	R1	7.4594316186373
84	C10	R1	7.2667865406949
84	C3	R1	7.08746284125034
84	C14	R1	7.56985560833095
84	C5	R1	7.2667865406949
84	C9	R1	7.35755200461808
84	C24	R1	7.45121111183233
84	C6	R1	7.40087943628218
84	C21	R1	7.09803208296053
84	C1	R1	6.8703647195834
84	C22	R1	7.33091687811462
84	C4	R1	6.94251450533924
84	C13	R1	7.33091687811462
84	C15	R1	7.2667865406949
84	C11	R1	7.65105169117893
84	C16	R1	7.4262647547021
84	C8	R1	7.13955135239879
84	C20	R1	7.16992500144231
85	C23	R1	7.02236781302845
85	C12	R1	7.45121111183233
85	C10	R1	7.10852445677817
85	C3	R1	6.89481776330794
85	C24	R1	7.14974711950468
85	C6	R1	7.09803208296053
85	C21	R1	7.56224242422107
85	C19	R1	6.95419631038687
85	C1	R1	7.33091687811462
85	C4	R1	7.01122725542325
85	C13	R1	7.16992500144231
85	C18	R1	7.48381577726426
85	C15	R1	7.24792751344359
85	C16	R1	6.79441586635011
85	C20	R1	7.4178525148859
85	C7	R1	7.23840473932508
86	C23	R1	7.4262647547021
86	C17	R1	7.27612440527424
86	C12	R1	7.17990909001493
86	C10	R1	7.11894107272351
86	C3	R1	7.4178525148859
86	C14	R1	7.13955135239879
86	C5	R1	7.59991284218713
86	C9	R1	7.20945336562895
86	C24	R1	7.2667865406949
86	C6	R1	7.05528243550119
86	C21	R1	7.25738784269265
86	C19	R1	7.21916852046216
86	C1	R1	7.18982455888002
86	C22	R1	7.09803208296053
86	C4	R1	7.27612440527424
86	C13	R1	7.45121111183233
86	C18	R1	7.13955135239879
86	C15	R1	7.20945336562895
86	C11	R1	7
86	C16	R1	7.12928301694497
86	C8	R1	7.33985000288462
86	C20	R1	7.33985000288462
86	C7	R1	7.16992500144231
87	C23	R1	7.12928301694497
87	C17	R1	6.98868468677217
87	C12	R1	7.03342300153745
87	C10	R1	7.40087943628218
87	C3	R1	6.75488750216347
87	C14	R1	6.91886323727459
87	C5	R1	7.43462822763672
87	C9	R1	7.21916852046216
87	C24	R1	6.8703647195834
87	C6	R1	7.13955135239879
87	C21	R1	7.11894107272351
87	C19	R1	7.21916852046216
87	C1	R1	7.4262647547021
87	C4	R1	7.16992500144231
87	C13	R1	7.33985000288462
87	C18	R1	7
87	C15	R1	6.94251450533924
87	C16	R1	7
87	C8	R1	7.19967234483636
87	C20	R1	7.35755200461808
87	C7	R1	7.12928301694497
88	C23	R1	7.467605550083
88	C12	R1	7.3037807481771
88	C10	R1	7.11894107272351
88	C3	R1	6.94251450533924
88	C14	R1	7.16992500144231
88	C5	R1	7.16992500144231
88	C9	R1	7.70043971814109
88	C24	R1	7.09803208296053
88	C21	R1	7.3037807481771
88	C19	R1	7.18982455888002
88	C1	R1	7.57742882803575
88	C22	R1	7.48381577726426
88	C4	R1	7.21916852046216
88	C13	R1	7.44294349584873
88	C15	R1	7.18982455888002
88	C11	R1	7.08746284125034
88	C16	R1	7.20945336562895
88	C8	R1	7.467605550083
88	C20	R1	7.32192809488736
88	C7	R1	6.90689059560852
89	C23	R1	7.43462822763672
89	C17	R1	7.10852445677817
89	C12	R1	7.4178525148859
89	C10	R1	7.49185309632967
89	C3	R1	6.94251450533924
89	C14	R1	7.28540221886225
89	C5	R1	7.14974711950468
89	C9	R1	7.25738784269265
89	C24	R1	7.06608919045777
89	C21	R1	7.08746284125034
89	C19	R1	7.27612440527424
89	C1	R1	6.91886323727459
89	C22	R1	7.16992500144231
89	C4	R1	7.2667865406949
89	C13	R1	7.17990909001493
89	C18	R1	7.01122725542325
89	C15	R1	7.20945336562895
89	C11	R1	7.10852445677817
89	C16	R1	6.91886323727459
89	C8	R1	6.96578428466209
89	C20	R1	7.14974711950468
89	C7	R1	7.2667865406949
90	C23	R1	7.48381577726426
90	C17	R1	7.2667865406949
90	C12	R1	7.4594316186373
90	C10	R1	7.59245703726808
90	C3	R1	7.5077946401987
90	C14	R1	7.21916852046216
90	C5	R1	7.53138146051631
90	C9	R1	7.22881869049588
90	C24	R1	7.17990909001493
90	C6	R1	7.27612440527424
90	C21	R1	7.34872815423108
90	C19	R1	7.05528243550119
90	C1	R1	7.27612440527424
90	C22	R1	7.17990909001493
90	C4	R1	7.04439411935845
90	C13	R1	7.33091687811462
90	C18	R1	7.10852445677817
90	C15	R1	7.06608919045777
90	C11	R1	7.18982455888002
90	C16	R1	7.08746284125034
90	C8	R1	7.39231742277876
90	C20	R1	7.43462822763672
90	C7	R1	7.20945336562895
91	C23	R1	7.45121111183233
91	C17	R1	7.09803208296053
91	C12	R1	7.17990909001493
91	C10	R1	6.8703647195834
91	C3	R1	7.21916852046216
91	C14	R1	7.17990909001493
91	C5	R1	7.28540221886225
91	C9	R1	7.2667865406949
91	C24	R1	7.43462822763672
91	C21	R1	7.49185309632967
91	C19	R1	7.03342300153745
91	C1	R1	7.10852445677817
91	C22	R1	7.36632221424582
91	C4	R1	7.35755200461808
91	C13	R1	7.08746284125034
91	C11	R1	7
91	C16	R1	7.16992500144231
91	C8	R1	7.71424551766612
91	C20	R1	7.16992500144231
91	C7	R1	7.01122725542325
92	C23	R1	7.35755200461808
92	C17	R1	7.07681559705083
92	C12	R1	7.44294349584873
92	C10	R1	7.78135971352466
92	C3	R1	7.17990909001493
92	C14	R1	7.54689445988764
92	C5	R1	7.37503943134692
92	C9	R1	7.31288295528436
92	C24	R1	7.12928301694497
92	C6	R1	7.12928301694497
92	C21	R1	7.35755200461808
92	C19	R1	7.33091687811462
92	C1	R1	7.19967234483636
92	C22	R1	7.23840473932508
92	C4	R1	7.38370429247405
92	C13	R1	7.11894107272351
92	C18	R1	7.08746284125034
92	C15	R1	7.12928301694497
92	C16	R1	7.4757334309664
92	C8	R1	7.64385618977472
92	C20	R1	7.45121111183233
92	C7	R1	7.25738784269265
93	C23	R1	7.4262647547021
93	C12	R1	7.3037807481771
93	C10	R1	7.15987133677839
93	C3	R1	6.64385618977472
93	C14	R1	7.34872815423108
93	C5	R1	7.17990909001493
93	C9	R1	7.16992500144231
93	C24	R1	7.13955135239879
93	C6	R1	7.14974711950468
93	C21	R1	7.2667865406949
93	C19	R1	7.01122725542325
93	C1	R1	7.20945336562895
93	C13	R1	6.97727992349992
93	C18	R1	7.4262647547021
93	C15	R1	7.49185309632967
93	C11	R1	7.24792751344359
93	C16	R1	7.06608919045777
93	C8	R1	7.40087943628218
93	C7	R1	7.12928301694497
94	C23	R1	7.4262647547021
94	C17	R1	7.37503943134692
94	C12	R1	7.33091687811462
94	C10	R1	7.34872815423108
94	C3	R1	7.06608919045777
94	C14	R1	7.18982455888002
94	C5	R1	6.82017896241519
94	C9	R1	7.18982455888002
94	C24	R1	7.16992500144231
94	C6	R1	7.23840473932508
94	C21	R1	7.19967234483636
94	C19	R1	7.28540221886225
94	C22	R1	7.08746284125034
94	C4	R1	7.20945336562895
94	C13	R1	7.21916852046216
94	C18	R1	6.93073733756289
94	C11	R1	7.01122725542325
94	C16	R1	7.34872815423108
94	C8	R1	7.51569983828404
94	C20	R1	7.02236781302845
94	C7	R1	7.3037807481771
95	C23	R1	7.17990909001493
95	C17	R1	6.85798099512757
95	C12	R1	7.37503943134692
95	C10	R1	6.97727992349992
95	C3	R1	7.36632221424582
95	C14	R1	7.34872815423108
95	C9	R1	7.23840473932508
95	C24	R1	6.8073549220576
95	C6	R1	7.14974711950468
95	C21	R1	7.12928301694497
95	C19	R1	7.01122725542325
95	C1	R1	7.39231742277876
95	C22	R1	7.55458885167764
95	C4	R1	7.14974711950468
95	C13	R1	7.12928301694497
95	C18	R1	7.24792751344359
95	C15	R1	7.09803208296053
95	C11	R1	7.10852445677817
95	C16	R1	7.09803208296053
95	C8	R1	7.18982455888002
95	C20	R1	7.4262647547021
95	C7	R1	7.38370429247405
96	C23	R1	6.95419631038687
96	C17	R1	7.27612440527424
96	C12	R1	7.29462074889163
96	C10	R1	7.07681559705083
96	C3	R1	7.33091687811462
96	C14	R1	7.31288295528436
96	C9	R1	7.21916852046216
96	C24	R1	7.16992500144231
96	C6	R1	6.96578428466209
96	C21	R1	7.53915881110803
96	C19	R1	7.57742882803575
96	C1	R1	7.02236781302845
96	C22	R1	7.40087943628218
96	C13	R1	7.10852445677817
96	C18	R1	7.22881869049588
96	C15	R1	6.93073733756289
96	C11	R1	7.04439411935845
96	C16	R1	7.18982455888002
96	C8	R1	7.65821148275179
96	C7	R1	7.4093909361377
97	C17	R1	7.5077946401987
97	C12	R1	7.31288295528436
97	C10	R1	6.97727992349992
97	C3	R1	6.97727992349992
97	C14	R1	7.43462822763672
97	C5	R1	7.5077946401987
97	C9	R1	7.35755200461808
97	C24	R1	7.19967234483636
97	C6	R1	7.20945336562895
97	C21	R1	6.97727992349992
97	C19	R1	7.20945336562895
97	C22	R1	7.09803208296053
97	C4	R1	7.23840473932508
97	C18	R1	7.10852445677817
97	C15	R1	7.34872815423108
97	C11	R1	6.65821148275179
97	C16	R1	7.2667865406949
97	C8	R1	7.20945336562895
97	C20	R1	7.10852445677817
97	C7	R1	7.09803208296053
98	C23	R1	7.62205181945638
98	C17	R1	7.09803208296053
98	C12	R1	7.20945336562895
[truncated: 14,573 more rows]
