# Supplementary material for: Stochastic modelling of single-cell gene expression adaptation reveals non-genomic contribution to evolution of tumor subclones
Source: bioRxiv. 2024 Apr 20:2024.04.17.588869. Preprint. [Version 1] doi: 10.1101/2024.04.17.588869 (PMC11071284; doi:10.1101/2024.04.17.588869)
Supplement: Supplement 2 [file media-2.zip › Supplementary Files/Simulated Data/Adaptive_Simulation/tr_1.02_sq_15_r_200_a_.125.csv]

gene	species	replicate	exprval
1	C23	R1	7
1	C17	R1	7.21916852046216
1	C12	R1	7.22881869049588
1	C3	R1	7.16992500144231
1	C14	R1	7.35755200461808
1	C5	R1	7.17990909001493
1	C9	R1	7.4262647547021
1	C24	R1	7.09803208296053
1	C21	R1	7.17990909001493
1	C19	R1	7.49185309632967
1	C1	R1	7.14974711950468
1	C22	R1	7.24792751344359
1	C4	R1	7.43462822763672
1	C13	R1	7.3037807481771
1	C18	R1	7.33091687811462
1	C15	R1	6.96578428466209
1	C16	R1	7.12928301694497
1	C8	R1	7.4262647547021
1	C20	R1	7.44294349584873
1	C7	R1	7.16992500144231
2	C23	R1	7.28540221886225
2	C17	R1	6.95419631038687
2	C12	R1	7.07681559705083
2	C10	R1	7.05528243550119
2	C3	R1	7.02236781302845
2	C14	R1	7.52356195605701
2	C9	R1	7.32192809488736
2	C24	R1	7.37503943134692
2	C6	R1	7.03342300153745
2	C21	R1	7.33091687811462
2	C19	R1	6.82017896241519
2	C1	R1	7.22881869049588
2	C22	R1	7.35755200461808
2	C4	R1	7.4262647547021
2	C13	R1	7.39231742277876
2	C18	R1	7.22881869049588
2	C15	R1	6.95419631038687
2	C16	R1	7.15987133677839
2	C8	R1	7.3037807481771
2	C20	R1	7.19967234483636
2	C7	R1	7.33091687811462
3	C23	R1	7.04439411935845
3	C17	R1	7.33985000288462
3	C12	R1	7.21916852046216
3	C3	R1	7.40087943628218
3	C14	R1	7.58496250072116
3	C5	R1	7.45121111183233
3	C9	R1	7.33091687811462
3	C24	R1	7.08746284125034
3	C6	R1	7.23840473932508
3	C19	R1	7.21916852046216
3	C1	R1	7.29462074889163
3	C22	R1	7.15987133677839
3	C4	R1	7.16992500144231
3	C13	R1	7.36632221424582
3	C18	R1	7.49984588708321
3	C15	R1	7.4093909361377
3	C11	R1	7.08746284125034
3	C16	R1	7.4757334309664
3	C8	R1	7.07681559705083
3	C20	R1	7.4594316186373
4	C23	R1	6.90689059560852
4	C17	R1	7.12928301694497
4	C12	R1	7.44294349584873
4	C10	R1	7.33985000288462
4	C3	R1	7.04439411935845
4	C14	R1	7.25738784269265
4	C9	R1	7.17990909001493
4	C24	R1	7.40087943628218
4	C6	R1	7.4178525148859
4	C21	R1	7.17990909001493
4	C19	R1	7.09803208296053
4	C1	R1	7.33091687811462
4	C22	R1	7.25738784269265
4	C4	R1	7.4757334309664
4	C18	R1	6.97727992349992
4	C15	R1	7.28540221886225
4	C11	R1	7.09803208296053
4	C16	R1	7.31288295528436
4	C8	R1	7.15987133677839
4	C20	R1	7.22881869049588
4	C7	R1	7.21916852046216
5	C23	R1	7.31288295528436
5	C17	R1	7.36632221424582
5	C12	R1	7.25738784269265
5	C10	R1	7.29462074889163
5	C3	R1	6.90689059560852
5	C14	R1	7.31288295528436
5	C5	R1	7.17990909001493
5	C9	R1	7.57742882803575
5	C6	R1	7.01122725542325
5	C21	R1	7.5077946401987
5	C19	R1	6.95419631038687
5	C1	R1	7.15987133677839
5	C22	R1	7.32192809488736
5	C4	R1	7.16992500144231
5	C13	R1	7.17990909001493
5	C18	R1	7.33985000288462
5	C15	R1	7.01122725542325
5	C11	R1	7.53915881110803
5	C16	R1	7.09803208296053
5	C8	R1	7.38370429247405
5	C20	R1	7.21916852046216
5	C7	R1	7.25738784269265
6	C23	R1	7.29462074889163
6	C12	R1	7.14974711950468
6	C3	R1	7.3037807481771
6	C14	R1	7.18982455888002
6	C5	R1	7.22881869049588
6	C9	R1	7.13955135239879
6	C24	R1	7.16992500144231
6	C6	R1	7.38370429247405
6	C21	R1	7.10852445677817
6	C19	R1	6.98868468677217
6	C1	R1	7.22881869049588
6	C4	R1	6.96578428466209
6	C13	R1	7.40087943628218
6	C15	R1	7.31288295528436
6	C11	R1	7.18982455888002
6	C8	R1	7.05528243550119
6	C20	R1	6.96578428466209
6	C7	R1	7.4262647547021
7	C23	R1	7.18982455888002
7	C17	R1	7.16992500144231
7	C12	R1	7.15987133677839
7	C10	R1	7.27612440527424
7	C14	R1	7.36632221424582
7	C9	R1	7.56985560833095
7	C21	R1	7.2667865406949
7	C19	R1	7.07681559705083
7	C1	R1	6.88264304936184
7	C22	R1	7.25738784269265
7	C4	R1	7.39231742277876
7	C13	R1	7.13955135239879
7	C18	R1	7.24792751344359
7	C15	R1	6.96578428466209
7	C11	R1	7.24792751344359
7	C16	R1	7.4594316186373
7	C8	R1	7.4757334309664
7	C20	R1	7.32192809488736
7	C7	R1	7.44294349584873
8	C23	R1	7.3037807481771
8	C17	R1	7.467605550083
8	C12	R1	7.36632221424582
8	C10	R1	6.95419631038687
8	C3	R1	7.18982455888002
8	C14	R1	7.03342300153745
8	C5	R1	7.4594316186373
8	C9	R1	7.34872815423108
8	C6	R1	7.39231742277876
8	C21	R1	7.39231742277876
8	C19	R1	7.13955135239879
8	C1	R1	7.13955135239879
8	C22	R1	7.37503943134692
8	C4	R1	7.4178525148859
8	C13	R1	7.40087943628218
8	C18	R1	7.18982455888002
8	C15	R1	7.49185309632967
8	C11	R1	7.29462074889163
8	C16	R1	7.4093909361377
8	C8	R1	7.22881869049588
8	C20	R1	6.8703647195834
8	C7	R1	7.20945336562895
9	C23	R1	7.33985000288462
9	C17	R1	7.15987133677839
9	C12	R1	7.02236781302845
9	C3	R1	7.20945336562895
9	C14	R1	7.39231742277876
9	C5	R1	7.07681559705083
9	C9	R1	7.10852445677817
9	C24	R1	7.53915881110803
9	C6	R1	7.17990909001493
9	C21	R1	7.17990909001493
9	C19	R1	7.22881869049588
9	C1	R1	7.20945336562895
9	C22	R1	7.13955135239879
9	C4	R1	7.40087943628218
9	C13	R1	7.01122725542325
9	C18	R1	7.12928301694497
9	C15	R1	7.55458885167764
9	C16	R1	7.16992500144231
9	C8	R1	7.24792751344359
9	C7	R1	7.54689445988764
10	C23	R1	7.29462074889163
10	C17	R1	7.4262647547021
10	C12	R1	7.56224242422107
10	C10	R1	7.19967234483636
10	C3	R1	7.17990909001493
10	C14	R1	7.53138146051631
10	C5	R1	7.21916852046216
10	C9	R1	7.38370429247405
10	C6	R1	7.12928301694497
10	C19	R1	6.88264304936184
10	C1	R1	7.32192809488736
10	C4	R1	7.11894107272351
10	C13	R1	7.33091687811462
10	C18	R1	7.20945336562895
10	C15	R1	7.20945336562895
10	C11	R1	7.33985000288462
10	C16	R1	7.28540221886225
10	C8	R1	7.09803208296053
10	C20	R1	7.32192809488736
10	C7	R1	7.24792751344359
11	C23	R1	7.18982455888002
11	C17	R1	6.93073733756289
11	C12	R1	7.16992500144231
11	C10	R1	7.06608919045777
11	C3	R1	7.13955135239879
11	C14	R1	7.05528243550119
11	C5	R1	7.31288295528436
11	C9	R1	7.4594316186373
11	C24	R1	7.08746284125034
11	C6	R1	7.15987133677839
11	C21	R1	7.35755200461808
11	C1	R1	7.35755200461808
11	C22	R1	7.21916852046216
11	C4	R1	7.17990909001493
11	C13	R1	7.43462822763672
11	C15	R1	7.19967234483636
11	C11	R1	7.32192809488736
11	C16	R1	7.16992500144231
11	C8	R1	7.25738784269265
11	C20	R1	7.28540221886225
11	C7	R1	7.18982455888002
12	C23	R1	6.98868468677217
12	C17	R1	7.32192809488736
12	C12	R1	7.53138146051631
12	C10	R1	7.29462074889163
12	C3	R1	7.33985000288462
12	C14	R1	7.4262647547021
12	C5	R1	7.23840473932508
12	C9	R1	7.25738784269265
12	C24	R1	7.02236781302845
12	C6	R1	7.37503943134692
12	C21	R1	7.31288295528436
12	C19	R1	7.4178525148859
12	C1	R1	7.3037807481771
12	C22	R1	7.05528243550119
12	C4	R1	7.43462822763672
12	C13	R1	7.33091687811462
12	C18	R1	7.16992500144231
12	C15	R1	7.04439411935845
12	C11	R1	7.17990909001493
12	C20	R1	7.09803208296053
12	C7	R1	7.23840473932508
13	C23	R1	7
13	C17	R1	7.33091687811462
13	C12	R1	7.4178525148859
13	C10	R1	7.36632221424582
13	C3	R1	7.07681559705083
13	C14	R1	7.07681559705083
13	C5	R1	7.09803208296053
13	C9	R1	7.28540221886225
13	C24	R1	7.467605550083
13	C6	R1	7.56224242422107
13	C21	R1	7.32192809488736
13	C1	R1	7.3037807481771
13	C22	R1	7.19967234483636
13	C4	R1	7.22881869049588
13	C13	R1	7.32192809488736
13	C18	R1	7.11894107272351
13	C11	R1	7.23840473932508
13	C16	R1	7.19967234483636
13	C8	R1	7.22881869049588
13	C20	R1	7.28540221886225
14	C23	R1	6.98868468677217
14	C17	R1	7.23840473932508
14	C12	R1	7.37503943134692
14	C10	R1	7.25738784269265
14	C3	R1	7.09803208296053
14	C14	R1	7.32192809488736
14	C5	R1	7.35755200461808
14	C9	R1	7.31288295528436
14	C24	R1	7.53138146051631
14	C6	R1	7.34872815423108
14	C21	R1	7.15987133677839
14	C19	R1	7.34872815423108
14	C1	R1	7.08746284125034
14	C22	R1	7.09803208296053
14	C4	R1	7.40087943628218
14	C13	R1	7.15987133677839
14	C18	R1	7.33985000288462
14	C15	R1	7.22881869049588
14	C11	R1	7.17990909001493
14	C16	R1	7.14974711950468
14	C8	R1	7.39231742277876
14	C20	R1	7.4093909361377
14	C7	R1	7.20945336562895
15	C23	R1	7.34872815423108
15	C17	R1	7.2667865406949
15	C12	R1	7.2667865406949
15	C10	R1	7.3037807481771
15	C3	R1	6.96578428466209
15	C14	R1	7.49185309632967
15	C9	R1	7.05528243550119
15	C24	R1	7.08746284125034
15	C6	R1	7.17990909001493
15	C21	R1	7.13955135239879
15	C19	R1	7.08746284125034
15	C1	R1	7.23840473932508
15	C22	R1	7.06608919045777
15	C4	R1	7.39231742277876
15	C18	R1	7.27612440527424
15	C15	R1	7.28540221886225
15	C11	R1	7.49984588708321
15	C16	R1	7.37503943134692
15	C8	R1	7.10852445677817
15	C20	R1	7.14974711950468
15	C7	R1	7.13955135239879
16	C23	R1	6.90689059560852
16	C17	R1	7.17990909001493
16	C10	R1	7.32192809488736
16	C3	R1	7.33985000288462
16	C14	R1	7.43462822763672
16	C5	R1	7.33985000288462
16	C9	R1	7.19967234483636
16	C24	R1	7.53915881110803
16	C6	R1	7.4757334309664
16	C21	R1	7.4178525148859
16	C19	R1	7.17990909001493
16	C1	R1	7.31288295528436
16	C22	R1	7.33985000288462
16	C4	R1	7.33091687811462
16	C13	R1	7.22881869049588
16	C18	R1	7.25738784269265
16	C15	R1	7.02236781302845
16	C11	R1	7.18982455888002
16	C16	R1	7.16992500144231
16	C8	R1	7.36632221424582
16	C20	R1	7.3037807481771
16	C7	R1	7.43462822763672
17	C17	R1	7.45121111183233
17	C12	R1	7.01122725542325
17	C10	R1	7.03342300153745
17	C3	R1	7.64385618977472
17	C14	R1	7.31288295528436
17	C5	R1	7.14974711950468
17	C9	R1	7.15987133677839
17	C24	R1	7.32192809488736
17	C6	R1	7.25738784269265
17	C21	R1	7.34872815423108
17	C19	R1	7.34872815423108
17	C1	R1	7.39231742277876
17	C4	R1	7.4594316186373
17	C13	R1	7.54689445988764
17	C18	R1	7.27612440527424
17	C15	R1	7.39231742277876
17	C11	R1	7.27612440527424
17	C16	R1	7.08746284125034
17	C8	R1	7.39231742277876
17	C20	R1	7.29462074889163
17	C7	R1	7.15987133677839
18	C23	R1	7.33091687811462
18	C17	R1	7.14974711950468
18	C12	R1	7.4178525148859
18	C10	R1	7.36632221424582
18	C3	R1	7.09803208296053
18	C14	R1	7.24792751344359
18	C5	R1	7.40087943628218
18	C9	R1	6.97727992349992
18	C24	R1	7.11894107272351
18	C6	R1	7.37503943134692
18	C21	R1	7.52356195605701
18	C19	R1	7.29462074889163
18	C1	R1	7.06608919045777
18	C22	R1	7.24792751344359
18	C4	R1	7.4262647547021
18	C13	R1	7.35755200461808
18	C18	R1	7.16992500144231
18	C11	R1	7.15987133677839
18	C8	R1	7.03342300153745
18	C20	R1	7.03342300153745
18	C7	R1	7.10852445677817
19	C17	R1	7.34872815423108
19	C12	R1	7.19967234483636
19	C10	R1	7.28540221886225
19	C14	R1	7.51569983828404
19	C5	R1	7.2667865406949
19	C9	R1	7.08746284125034
19	C6	R1	7.3037807481771
19	C21	R1	7.22881869049588
19	C19	R1	6.94251450533924
19	C1	R1	7.29462074889163
19	C22	R1	7.23840473932508
19	C13	R1	7.07681559705083
19	C18	R1	7.35755200461808
19	C15	R1	7.05528243550119
19	C11	R1	7.27612440527424
19	C16	R1	7.57742882803575
19	C8	R1	7.01122725542325
19	C20	R1	7.28540221886225
19	C7	R1	7.13955135239879
20	C23	R1	7.4594316186373
20	C12	R1	7.22881869049588
20	C10	R1	7.13955135239879
20	C3	R1	7.31288295528436
20	C14	R1	7.29462074889163
20	C5	R1	7.18982455888002
20	C9	R1	7.12928301694497
20	C24	R1	7.21916852046216
20	C6	R1	7.52356195605701
20	C21	R1	7.467605550083
20	C19	R1	7.5077946401987
20	C1	R1	7.3037807481771
20	C22	R1	7.24792751344359
20	C4	R1	7.3037807481771
20	C13	R1	7.16992500144231
20	C18	R1	7.40087943628218
20	C15	R1	7
20	C11	R1	7.11894107272351
20	C16	R1	7.36632221424582
20	C8	R1	7.65821148275179
20	C20	R1	7.37503943134692
20	C7	R1	7.18982455888002
21	C23	R1	7.02236781302845
21	C17	R1	6.96578428466209
21	C12	R1	7.34872815423108
21	C10	R1	7.45121111183233
21	C3	R1	7.2667865406949
21	C14	R1	7.21916852046216
21	C5	R1	7.48381577726426
21	C9	R1	7.21916852046216
21	C24	R1	7.09803208296053
21	C6	R1	7.08746284125034
21	C21	R1	7.44294349584873
21	C19	R1	7.13955135239879
21	C1	R1	7.13955135239879
21	C22	R1	7.22881869049588
21	C4	R1	7.34872815423108
21	C13	R1	7.20945336562895
21	C18	R1	7.02236781302845
21	C15	R1	7.12928301694497
21	C11	R1	7.17990909001493
21	C16	R1	7.09803208296053
21	C8	R1	6.95419631038687
21	C20	R1	7.16992500144231
21	C7	R1	7.27612440527424
22	C23	R1	7.21916852046216
22	C17	R1	7.09803208296053
22	C12	R1	6.76818432477693
22	C10	R1	7.2667865406949
22	C3	R1	7.07681559705083
22	C14	R1	7.2667865406949
22	C5	R1	7.28540221886225
22	C9	R1	7.37503943134692
22	C24	R1	7.06608919045777
22	C6	R1	7.24792751344359
22	C21	R1	7.20945336562895
22	C19	R1	7.13955135239879
22	C1	R1	7.28540221886225
22	C22	R1	7.48381577726426
22	C4	R1	7.52356195605701
22	C13	R1	7.39231742277876
22	C18	R1	7.24792751344359
22	C15	R1	7.19967234483636
22	C11	R1	7.34872815423108
22	C16	R1	7.43462822763672
22	C8	R1	7.18982455888002
22	C7	R1	7.17990909001493
23	C23	R1	7.24792751344359
23	C17	R1	7.34872815423108
23	C12	R1	7.34872815423108
23	C10	R1	7.06608919045777
23	C3	R1	7.11894107272351
23	C14	R1	7.13955135239879
23	C5	R1	7.10852445677817
23	C24	R1	7.40087943628218
23	C6	R1	7.48381577726426
23	C21	R1	7.09803208296053
23	C19	R1	7.2667865406949
23	C1	R1	7.20945336562895
23	C22	R1	7.16992500144231
23	C4	R1	7.28540221886225
23	C13	R1	7.16992500144231
23	C18	R1	6.85798099512757
23	C15	R1	7.3037807481771
23	C16	R1	7.14974711950468
23	C20	R1	7.6724253419715
23	C7	R1	7.24792751344359
24	C23	R1	7.06608919045777
24	C17	R1	7.19967234483636
24	C12	R1	7.15987133677839
24	C10	R1	7.4093909361377
24	C3	R1	7.20945336562895
24	C14	R1	7.17990909001493
24	C5	R1	7.19967234483636
24	C9	R1	7.34872815423108
24	C24	R1	7.28540221886225
24	C6	R1	7.4093909361377
24	C21	R1	7.38370429247405
24	C19	R1	7.20945336562895
24	C1	R1	7.3037807481771
24	C22	R1	7.5077946401987
24	C4	R1	7.4262647547021
24	C13	R1	7.32192809488736
24	C18	R1	7.23840473932508
24	C15	R1	7.08746284125034
24	C11	R1	7.13955135239879
24	C16	R1	6.8703647195834
24	C8	R1	7.06608919045777
24	C20	R1	7.43462822763672
24	C7	R1	7.20945336562895
25	C23	R1	7.05528243550119
25	C17	R1	7.3037807481771
25	C12	R1	7.15987133677839
25	C10	R1	7.3037807481771
25	C3	R1	7.17990909001493
25	C14	R1	7.52356195605701
25	C5	R1	7.16992500144231
25	C9	R1	7.37503943134692
25	C24	R1	7.4178525148859
25	C6	R1	7.16992500144231
25	C21	R1	7
25	C19	R1	7.37503943134692
25	C1	R1	7.17990909001493
25	C22	R1	6.96578428466209
25	C4	R1	7.22881869049588
25	C18	R1	7.32192809488736
25	C11	R1	7.19967234483636
25	C16	R1	6.8703647195834
25	C8	R1	7.48381577726426
25	C20	R1	7.39231742277876
25	C7	R1	7.23840473932508
26	C23	R1	7.3037807481771
26	C12	R1	7.02236781302845
26	C10	R1	7.23840473932508
26	C3	R1	7.28540221886225
26	C5	R1	7.24792751344359
26	C6	R1	7.20945336562895
26	C21	R1	7.15987133677839
26	C19	R1	7.14974711950468
26	C1	R1	7.38370429247405
26	C22	R1	7.05528243550119
26	C13	R1	7.34872815423108
26	C18	R1	7.4262647547021
26	C15	R1	7.04439411935845
26	C11	R1	7.43462822763672
26	C16	R1	7.2667865406949
26	C8	R1	7.19967234483636
26	C20	R1	7.04439411935845
26	C7	R1	7.34872815423108
27	C17	R1	7.15987133677839
27	C12	R1	7.38370429247405
27	C3	R1	7.07681559705083
27	C5	R1	7.28540221886225
27	C9	R1	7.17990909001493
27	C24	R1	7.54689445988764
27	C6	R1	6.89481776330794
27	C21	R1	7.13955135239879
27	C1	R1	7
27	C22	R1	7.06608919045777
27	C4	R1	7.17990909001493
27	C13	R1	7.33985000288462
27	C18	R1	7.24792751344359
27	C11	R1	7.13955135239879
27	C16	R1	7.52356195605701
27	C8	R1	7.24792751344359
27	C20	R1	7.28540221886225
27	C7	R1	7.37503943134692
28	C23	R1	7.02236781302845
28	C17	R1	7.28540221886225
28	C12	R1	7.02236781302845
28	C3	R1	7
28	C14	R1	7.2667865406949
28	C5	R1	7.25738784269265
28	C24	R1	7.12928301694497
28	C6	R1	7.15987133677839
28	C1	R1	7.467605550083
28	C22	R1	7.15987133677839
28	C4	R1	7.4594316186373
28	C13	R1	7.17990909001493
28	C18	R1	7.33985000288462
28	C15	R1	7.29462074889163
28	C11	R1	7.4594316186373
28	C16	R1	7.28540221886225
28	C8	R1	7.13955135239879
28	C20	R1	7.2667865406949
28	C7	R1	7.05528243550119
29	C23	R1	7.32192809488736
29	C17	R1	7.48381577726426
29	C12	R1	7.2667865406949
29	C10	R1	7.38370429247405
29	C3	R1	7.37503943134692
29	C14	R1	7.43462822763672
29	C5	R1	7.40087943628218
29	C9	R1	7.38370429247405
29	C24	R1	7.4093909361377
29	C21	R1	7.14974711950468
29	C19	R1	7.56224242422107
29	C1	R1	7.16992500144231
29	C22	R1	7.22881869049588
29	C4	R1	7.33091687811462
29	C13	R1	7.16992500144231
29	C18	R1	6.78135971352466
29	C15	R1	7.23840473932508
29	C11	R1	7.20945336562895
29	C16	R1	7.13955135239879
29	C8	R1	7.14974711950468
29	C20	R1	7.32192809488736
29	C7	R1	7.11894107272351
30	C17	R1	7.19967234483636
30	C12	R1	7.29462074889163
30	C10	R1	7.36632221424582
30	C3	R1	7.23840473932508
30	C14	R1	7.4178525148859
30	C5	R1	7.19967234483636
30	C24	R1	7.31288295528436
30	C6	R1	7.19967234483636
30	C21	R1	7.08746284125034
30	C19	R1	7.14974711950468
30	C1	R1	7.25738784269265
30	C22	R1	7.44294349584873
30	C4	R1	7.49185309632967
30	C13	R1	7.21916852046216
30	C18	R1	7.21916852046216
30	C15	R1	7.02236781302845
30	C11	R1	7.23840473932508
30	C16	R1	7.35755200461808
30	C8	R1	7.15987133677839
30	C20	R1	7.2667865406949
30	C7	R1	7.16992500144231
31	C23	R1	7.4178525148859
31	C17	R1	7.4594316186373
31	C12	R1	6.88264304936184
31	C10	R1	7.31288295528436
31	C3	R1	7.32192809488736
31	C14	R1	7.38370429247405
31	C5	R1	7.15987133677839
31	C24	R1	7.18982455888002
31	C6	R1	7.32192809488736
31	C21	R1	7.4262647547021
31	C19	R1	7.33985000288462
31	C1	R1	7.02236781302845
31	C22	R1	7.33091687811462
31	C4	R1	7.25738784269265
31	C13	R1	7.28540221886225
31	C18	R1	7.02236781302845
31	C15	R1	7.4178525148859
31	C11	R1	7.56224242422107
31	C16	R1	7.33985000288462
31	C8	R1	7.08746284125034
31	C20	R1	7.08746284125034
31	C7	R1	7.08746284125034
32	C23	R1	7.13955135239879
32	C17	R1	7.49185309632967
32	C10	R1	7.22881869049588
32	C3	R1	7.15987133677839
32	C14	R1	6.93073733756289
32	C5	R1	6.98868468677217
32	C9	R1	7.32192809488736
32	C24	R1	7.53915881110803
32	C6	R1	7.25738784269265
32	C21	R1	7.24792751344359
32	C1	R1	7.18982455888002
32	C22	R1	7.11894107272351
32	C4	R1	7.04439411935845
32	C15	R1	7.31288295528436
32	C11	R1	7.31288295528436
32	C16	R1	7.01122725542325
32	C8	R1	7.44294349584873
32	C20	R1	7.2667865406949
32	C7	R1	7.39231742277876
33	C23	R1	7.23840473932508
33	C17	R1	6.84549005094437
33	C12	R1	6.70043971814109
33	C10	R1	7.52356195605701
33	C3	R1	7.4178525148859
33	C14	R1	7.21916852046216
33	C5	R1	7.23840473932508
33	C9	R1	6.91886323727459
33	C24	R1	7.18982455888002
33	C6	R1	7.18982455888002
33	C21	R1	6.94251450533924
33	C19	R1	6.82017896241519
33	C1	R1	7.09803208296053
33	C22	R1	7.21916852046216
33	C4	R1	6.96578428466209
33	C13	R1	7.28540221886225
33	C18	R1	6.8073549220576
33	C15	R1	7.24792751344359
33	C11	R1	7.19967234483636
33	C16	R1	7.10852445677817
33	C8	R1	7.06608919045777
33	C20	R1	7.4178525148859
33	C7	R1	7.2667865406949
34	C23	R1	7.22881869049588
34	C17	R1	7.08746284125034
34	C12	R1	6.76818432477693
34	C10	R1	7.19967234483636
34	C3	R1	7.21916852046216
34	C14	R1	7.11894107272351
34	C5	R1	7.01122725542325
34	C9	R1	7.43462822763672
34	C24	R1	7.10852445677817
34	C6	R1	7.4093909361377
34	C21	R1	7.32192809488736
34	C1	R1	7.4178525148859
34	C22	R1	7.10852445677817
34	C4	R1	7.3037807481771
34	C18	R1	7.36632221424582
34	C11	R1	7.32192809488736
34	C16	R1	7.21916852046216
34	C8	R1	6.88264304936184
34	C20	R1	7.39231742277876
34	C7	R1	7.05528243550119
35	C23	R1	7.31288295528436
35	C17	R1	7.11894107272351
35	C12	R1	6.96578428466209
35	C10	R1	7.15987133677839
35	C3	R1	7.37503943134692
35	C14	R1	7.28540221886225
35	C5	R1	7.19967234483636
35	C9	R1	7.11894107272351
35	C24	R1	7.05528243550119
35	C6	R1	7.38370429247405
35	C21	R1	7.13955135239879
35	C19	R1	7.01122725542325
35	C1	R1	7.16992500144231
35	C22	R1	7.32192809488736
35	C4	R1	6.98868468677217
35	C13	R1	7.19967234483636
35	C18	R1	7.05528243550119
35	C15	R1	7.15987133677839
35	C11	R1	7.14974711950468
35	C16	R1	7.24792751344359
35	C20	R1	7.3037807481771
35	C7	R1	7.15987133677839
36	C23	R1	7.57742882803575
36	C17	R1	7.22881869049588
36	C12	R1	7.19967234483636
36	C10	R1	7.07681559705083
36	C3	R1	7.14974711950468
36	C14	R1	7.3037807481771
36	C5	R1	7.08746284125034
36	C9	R1	7.09803208296053
36	C24	R1	7.10852445677817
36	C6	R1	7.55458885167764
36	C19	R1	7.4178525148859
36	C1	R1	7.15987133677839
36	C22	R1	7.02236781302845
36	C4	R1	7.4262647547021
36	C13	R1	7.33985000288462
36	C18	R1	7.37503943134692
36	C15	R1	7.31288295528436
36	C11	R1	7.27612440527424
36	C16	R1	7.38370429247405
36	C8	R1	7.467605550083
36	C20	R1	7.07681559705083
36	C7	R1	7.35755200461808
37	C23	R1	6.91886323727459
37	C17	R1	7.24792751344359
37	C12	R1	6.95419631038687
37	C10	R1	7.33091687811462
37	C3	R1	7.02236781302845
37	C14	R1	7.33091687811462
37	C5	R1	7.467605550083
37	C9	R1	7.18982455888002
37	C24	R1	7.39231742277876
37	C6	R1	7.45121111183233
37	C21	R1	7.3037807481771
37	C19	R1	7.59991284218713
37	C1	R1	7.18982455888002
37	C22	R1	7.4093909361377
37	C4	R1	7.66533591718518
37	C13	R1	7.28540221886225
37	C18	R1	7.32192809488736
37	C15	R1	7.22881869049588
37	C11	R1	7.5077946401987
37	C16	R1	7.34872815423108
37	C8	R1	7.14974711950468
37	C20	R1	7.4594316186373
37	C7	R1	7.23840473932508
38	C23	R1	7.13955135239879
38	C17	R1	7.22881869049588
38	C12	R1	7.23840473932508
38	C10	R1	7.16992500144231
38	C3	R1	7.38370429247405
38	C14	R1	7.38370429247405
38	C9	R1	7.4093909361377
38	C24	R1	7.36632221424582
38	C6	R1	7.31288295528436
38	C21	R1	7.4178525148859
38	C19	R1	7.11894107272351
38	C22	R1	7.14974711950468
38	C13	R1	7.38370429247405
38	C18	R1	7.15987133677839
38	C15	R1	7.3037807481771
38	C11	R1	7.17990909001493
38	C16	R1	7.19967234483636
38	C8	R1	7.2667865406949
38	C20	R1	6.95419631038687
39	C23	R1	7.29462074889163
39	C17	R1	6.76818432477693
39	C12	R1	7.34872815423108
39	C3	R1	7.44294349584873
39	C14	R1	7.25738784269265
39	C5	R1	7.24792751344359
39	C9	R1	7.07681559705083
39	C24	R1	7.33091687811462
39	C21	R1	7.17990909001493
39	C19	R1	7.16992500144231
39	C1	R1	7.19967234483636
39	C22	R1	7.54689445988764
39	C4	R1	7.35755200461808
39	C13	R1	7.35755200461808
39	C18	R1	7.44294349584873
39	C15	R1	7.25738784269265
39	C11	R1	7.06608919045777
39	C16	R1	7.28540221886225
39	C8	R1	7.32192809488736
39	C20	R1	7.52356195605701
39	C7	R1	7.27612440527424
40	C23	R1	7.02236781302845
40	C17	R1	7.467605550083
40	C12	R1	7.3037807481771
40	C10	R1	7.12928301694497
40	C3	R1	7.06608919045777
40	C14	R1	7.43462822763672
40	C5	R1	7.10852445677817
40	C9	R1	7.16992500144231
40	C24	R1	6.71424551766612
40	C6	R1	7.29462074889163
40	C21	R1	7.39231742277876
40	C19	R1	7.27612440527424
40	C1	R1	7.22881869049588
40	C22	R1	7.15987133677839
40	C13	R1	7.35755200461808
40	C18	R1	6.93073733756289
40	C15	R1	7.33985000288462
40	C11	R1	7.34872815423108
40	C8	R1	7.32192809488736
40	C20	R1	7.17990909001493
41	C23	R1	7.08746284125034
41	C17	R1	7.07681559705083
41	C12	R1	7.59245703726808
41	C10	R1	7.22881869049588
41	C3	R1	7.27612440527424
41	C14	R1	7.51569983828404
41	C5	R1	7.49984588708321
41	C9	R1	7.62935662007961
41	C6	R1	7.32192809488736
41	C21	R1	7.02236781302845
41	C19	R1	6.96578428466209
41	C1	R1	7.39231742277876
41	C22	R1	7.48381577726426
41	C4	R1	7.21916852046216
41	C18	R1	7.3037807481771
41	C15	R1	7.20945336562895
41	C11	R1	7.33091687811462
41	C16	R1	7.25738784269265
41	C8	R1	7.4757334309664
41	C20	R1	6.98868468677217
41	C7	R1	7.56224242422107
42	C23	R1	7.29462074889163
42	C17	R1	7.36632221424582
42	C12	R1	7.08746284125034
42	C10	R1	7.5077946401987
42	C3	R1	7.10852445677817
42	C14	R1	7.31288295528436
42	C5	R1	6.83289001416474
42	C9	R1	7.38370429247405
42	C24	R1	7.32192809488736
42	C6	R1	6.84549005094437
42	C21	R1	7.28540221886225
42	C19	R1	7.24792751344359
42	C1	R1	6.98868468677217
42	C22	R1	7.33985000288462
42	C4	R1	7.52356195605701
42	C13	R1	7.45121111183233
42	C18	R1	7.4093909361377
42	C15	R1	6.96578428466209
42	C11	R1	7.20945336562895
42	C16	R1	7.19967234483636
42	C8	R1	7.08746284125034
42	C20	R1	7.51569983828404
42	C7	R1	7.07681559705083
43	C23	R1	7.15987133677839
43	C17	R1	7.39231742277876
43	C12	R1	7.467605550083
43	C10	R1	7.39231742277876
43	C3	R1	7.22881869049588
43	C14	R1	7.35755200461808
43	C5	R1	7.4093909361377
43	C24	R1	7.36632221424582
43	C6	R1	7.09803208296053
43	C21	R1	7.28540221886225
43	C19	R1	7.56224242422107
43	C1	R1	7.04439411935845
43	C22	R1	7.29462074889163
43	C4	R1	7.15987133677839
43	C13	R1	6.82017896241519
43	C18	R1	7.12928301694497
43	C15	R1	7.03342300153745
43	C11	R1	7.27612440527424
43	C16	R1	7.39231742277876
43	C8	R1	7
43	C20	R1	7.29462074889163
43	C7	R1	7.16992500144231
44	C23	R1	7.3037807481771
44	C17	R1	7.32192809488736
44	C12	R1	7
44	C10	R1	7.4093909361377
44	C3	R1	7.16992500144231
44	C14	R1	7.61470984411521
44	C5	R1	7.19967234483636
44	C9	R1	6.76818432477693
44	C24	R1	6.82017896241519
44	C6	R1	7.08746284125034
44	C21	R1	7.34872815423108
44	C19	R1	7.08746284125034
44	C1	R1	7.36632221424582
44	C4	R1	7.467605550083
44	C13	R1	6.98868468677217
44	C15	R1	6.98868468677217
44	C11	R1	7.09803208296053
44	C16	R1	7.49984588708321
44	C8	R1	7.17990909001493
44	C20	R1	7.467605550083
44	C7	R1	7.32192809488736
45	C23	R1	7.20945336562895
45	C17	R1	6.96578428466209
45	C12	R1	7.31288295528436
45	C10	R1	7.25738784269265
45	C3	R1	7.25738784269265
45	C14	R1	7.11894107272351
45	C5	R1	7.11894107272351
45	C9	R1	7.31288295528436
45	C24	R1	7.49185309632967
45	C6	R1	6.95419631038687
45	C21	R1	7.13955135239879
45	C19	R1	7.57742882803575
45	C1	R1	7.25738784269265
45	C22	R1	7.17990909001493
45	C4	R1	7.29462074889163
45	C13	R1	7.23840473932508
45	C18	R1	7.08746284125034
45	C15	R1	7
45	C11	R1	7.17990909001493
45	C16	R1	6.96578428466209
45	C8	R1	7.51569983828404
45	C20	R1	6.89481776330794
46	C23	R1	7.12928301694497
46	C17	R1	6.98868468677217
46	C12	R1	7.31288295528436
46	C10	R1	7.29462074889163
46	C3	R1	7.38370429247405
46	C14	R1	7.11894107272351
46	C5	R1	7.20945336562895
46	C9	R1	7.34872815423108
46	C24	R1	7.4093909361377
46	C6	R1	7.15987133677839
46	C21	R1	7.27612440527424
46	C19	R1	7.29462074889163
46	C1	R1	7.14974711950468
46	C22	R1	7.06608919045777
46	C4	R1	7.15987133677839
46	C13	R1	7.467605550083
46	C18	R1	7.4757334309664
46	C15	R1	7.33985000288462
46	C11	R1	6.97727992349992
46	C16	R1	7.17990909001493
46	C8	R1	7.34872815423108
46	C20	R1	7.11894107272351
46	C7	R1	7.4093909361377
47	C23	R1	7.17990909001493
47	C17	R1	7.29462074889163
47	C12	R1	7.10852445677817
47	C10	R1	7.18982455888002
47	C3	R1	7.38370429247405
47	C14	R1	7.02236781302845
47	C5	R1	7.35755200461808
47	C9	R1	7.25738784269265
47	C24	R1	7.40087943628218
47	C6	R1	7.29462074889163
47	C19	R1	7.2667865406949
47	C1	R1	7.02236781302845
47	C22	R1	7.55458885167764
47	C4	R1	7.33091687811462
47	C13	R1	7.49984588708321
47	C15	R1	7.4093909361377
47	C11	R1	7.39231742277876
47	C16	R1	7.35755200461808
47	C8	R1	7.12928301694497
47	C20	R1	6.98868468677217
47	C7	R1	7.4178525148859
48	C12	R1	6.90689059560852
48	C10	R1	7.57742882803575
48	C3	R1	7.03342300153745
48	C14	R1	7.18982455888002
48	C5	R1	7.38370429247405
48	C9	R1	6.85798099512757
48	C24	R1	7.23840473932508
48	C6	R1	7.21916852046216
48	C21	R1	7.43462822763672
48	C19	R1	7.2667865406949
48	C1	R1	6.97727992349992
48	C22	R1	7.4757334309664
48	C4	R1	7.2667865406949
48	C18	R1	7.18982455888002
48	C15	R1	7.31288295528436
48	C11	R1	6.88264304936184
48	C16	R1	7.16992500144231
48	C8	R1	7.03342300153745
48	C20	R1	7.4093909361377
48	C7	R1	7.2667865406949
49	C23	R1	7.06608919045777
49	C17	R1	7.2667865406949
49	C12	R1	7.29462074889163
49	C3	R1	7.34872815423108
49	C5	R1	7.29462074889163
49	C24	R1	7.16992500144231
49	C6	R1	7.45121111183233
49	C21	R1	7.4262647547021
49	C19	R1	7.20945336562895
49	C22	R1	7.33985000288462
49	C4	R1	7.33985000288462
49	C13	R1	7
49	C18	R1	7.12928301694497
49	C15	R1	7.03342300153745
49	C11	R1	7.02236781302845
49	C16	R1	7.14974711950468
49	C8	R1	7.14974711950468
49	C20	R1	7.4093909361377
49	C7	R1	6.95419631038687
50	C23	R1	7.52356195605701
50	C17	R1	7.17990909001493
50	C3	R1	7.37503943134692
50	C14	R1	7.10852445677817
50	C5	R1	7.24792751344359
50	C24	R1	7.06608919045777
50	C6	R1	7.31288295528436
50	C21	R1	7.31288295528436
50	C19	R1	7.53915881110803
50	C22	R1	7.3037807481771
50	C13	R1	7.25738784269265
50	C18	R1	6.95419631038687
50	C15	R1	7.08746284125034
50	C11	R1	7.25738784269265
50	C16	R1	7.05528243550119
50	C8	R1	7.14974711950468
50	C20	R1	6.98868468677217
50	C7	R1	7.28540221886225
51	C23	R1	7.4262647547021
51	C17	R1	7.19967234483636
51	C12	R1	7.38370429247405
51	C10	R1	7.08746284125034
51	C3	R1	7.34872815423108
51	C14	R1	7.4093909361377
51	C5	R1	7.29462074889163
51	C9	R1	6.8703647195834
51	C24	R1	7.2667865406949
51	C6	R1	7.29462074889163
51	C21	R1	7.23840473932508
51	C19	R1	7.51569983828404
51	C1	R1	7.19967234483636
51	C22	R1	7.01122725542325
51	C4	R1	7.19967234483636
51	C13	R1	7.56985560833095
51	C18	R1	7.34872815423108
51	C15	R1	7.27612440527424
51	C11	R1	7.15987133677839
51	C16	R1	7.11894107272351
51	C8	R1	7.4178525148859
51	C20	R1	6.85798099512757
51	C7	R1	7.19967234483636
52	C23	R1	7.33091687811462
52	C12	R1	7.09803208296053
52	C10	R1	7.25738784269265
52	C3	R1	7.4178525148859
52	C14	R1	7.10852445677817
52	C9	R1	7.05528243550119
52	C24	R1	7.22881869049588
52	C6	R1	7.38370429247405
52	C21	R1	7.4093909361377
52	C19	R1	7.32192809488736
52	C1	R1	7.3037807481771
52	C4	R1	7.23840473932508
52	C13	R1	7.4757334309664
52	C18	R1	6.83289001416474
52	C15	R1	7
52	C11	R1	7.05528243550119
52	C16	R1	7.3037807481771
52	C8	R1	7.25738784269265
52	C20	R1	7.53915881110803
52	C7	R1	7.37503943134692
53	C23	R1	7.40087943628218
53	C17	R1	7.49984588708321
53	C12	R1	7.25738784269265
53	C10	R1	7.58496250072116
53	C3	R1	7.33985000288462
53	C14	R1	7.40087943628218
53	C5	R1	7.37503943134692
53	C9	R1	7.22881869049588
53	C24	R1	7.39231742277876
53	C6	R1	7.53138146051631
53	C21	R1	7.21916852046216
53	C19	R1	7.53915881110803
53	C22	R1	7.33985000288462
53	C4	R1	7.3037807481771
53	C13	R1	7.13955135239879
53	C18	R1	7.43462822763672
53	C15	R1	7.06608919045777
53	C11	R1	7.22881869049588
53	C16	R1	6.97727992349992
53	C8	R1	7
53	C20	R1	7.36632221424582
53	C7	R1	7.15987133677839
54	C23	R1	7.24792751344359
54	C17	R1	7.10852445677817
54	C12	R1	7.36632221424582
54	C10	R1	7.3037807481771
54	C3	R1	7.15987133677839
54	C14	R1	7.29462074889163
54	C5	R1	7.21916852046216
54	C9	R1	7.3037807481771
54	C24	R1	6.83289001416474
54	C21	R1	7.29462074889163
54	C19	R1	7.25738784269265
54	C1	R1	7.52356195605701
54	C22	R1	7.08746284125034
54	C4	R1	7.18982455888002
54	C13	R1	7.01122725542325
54	C18	R1	7.14974711950468
54	C15	R1	7.03342300153745
54	C11	R1	7.10852445677817
54	C16	R1	7.39231742277876
54	C8	R1	7.2667865406949
54	C20	R1	7.24792751344359
54	C7	R1	7.11894107272351
55	C23	R1	7.25738784269265
55	C17	R1	7.53915881110803
55	C12	R1	7.18982455888002
55	C3	R1	7.35755200461808
55	C5	R1	7.14974711950468
55	C9	R1	7.38370429247405
55	C24	R1	7.09803208296053
55	C6	R1	7.03342300153745
55	C19	R1	7.04439411935845
55	C1	R1	7.18982455888002
55	C22	R1	7.28540221886225
55	C4	R1	7.37503943134692
55	C13	R1	7.29462074889163
55	C18	R1	7.23840473932508
55	C15	R1	7.10852445677817
55	C11	R1	7.20945336562895
55	C16	R1	7.05528243550119
55	C8	R1	7.33091687811462
55	C20	R1	7.25738784269265
55	C7	R1	6.94251450533924
56	C23	R1	7.2667865406949
56	C17	R1	7.36632221424582
56	C12	R1	7.58496250072116
56	C10	R1	7.31288295528436
56	C3	R1	7.32192809488736
56	C14	R1	7.09803208296053
56	C5	R1	7.15987133677839
56	C9	R1	7.23840473932508
56	C24	R1	7.27612440527424
56	C6	R1	7.56224242422107
56	C21	R1	7.6724253419715
56	C19	R1	7.21916852046216
56	C1	R1	7.07681559705083
56	C22	R1	7.01122725542325
56	C4	R1	7.05528243550119
56	C13	R1	7.3037807481771
56	C18	R1	6.90689059560852
56	C15	R1	7.10852445677817
56	C11	R1	7.09803208296053
56	C16	R1	7.27612440527424
56	C8	R1	7.18982455888002
56	C20	R1	7.06608919045777
56	C7	R1	7.48381577726426
57	C23	R1	7.03342300153745
57	C17	R1	7.4178525148859
57	C12	R1	7.36632221424582
57	C10	R1	7.19967234483636
57	C3	R1	7.48381577726426
57	C14	R1	7.28540221886225
57	C5	R1	7.34872815423108
57	C9	R1	7.21916852046216
57	C24	R1	7.28540221886225
57	C6	R1	7.19967234483636
57	C21	R1	7.11894107272351
57	C19	R1	7.38370429247405
57	C1	R1	7.02236781302845
57	C22	R1	7.17990909001493
57	C4	R1	7.43462822763672
57	C13	R1	6.97727992349992
57	C18	R1	7.29462074889163
57	C15	R1	7.467605550083
57	C11	R1	7.01122725542325
57	C16	R1	7.20945336562895
57	C8	R1	7.24792751344359
57	C20	R1	7.31288295528436
57	C7	R1	7.05528243550119
58	C23	R1	7.07681559705083
58	C17	R1	7.11894107272351
58	C12	R1	7.13955135239879
58	C10	R1	7.73470962022584
58	C3	R1	7.19967234483636
58	C14	R1	7.16992500144231
58	C5	R1	7.4757334309664
58	C9	R1	7.15987133677839
58	C24	R1	7.4178525148859
58	C6	R1	7.467605550083
58	C21	R1	7.33091687811462
58	C19	R1	7.20945336562895
58	C1	R1	7.15987133677839
58	C22	R1	7.3037807481771
58	C4	R1	7.53138146051631
58	C13	R1	7.31288295528436
58	C18	R1	7.28540221886225
58	C11	R1	7.12928301694497
58	C16	R1	7.06608919045777
58	C8	R1	7
58	C20	R1	7.20945336562895
58	C7	R1	7.24792751344359
59	C23	R1	7.39231742277876
59	C17	R1	7.02236781302845
59	C12	R1	6.89481776330794
59	C10	R1	7.05528243550119
59	C14	R1	7.05528243550119
59	C5	R1	7.05528243550119
59	C9	R1	7.06608919045777
59	C24	R1	7.27612440527424
59	C6	R1	7.3037807481771
59	C19	R1	6.85798099512757
59	C1	R1	7.14974711950468
59	C4	R1	7.2667865406949
59	C13	R1	7.34872815423108
59	C15	R1	7.31288295528436
59	C11	R1	7.01122725542325
59	C16	R1	6.8703647195834
59	C8	R1	7.37503943134692
59	C7	R1	7.06608919045777
60	C23	R1	7.10852445677817
60	C10	R1	6.8073549220576
60	C3	R1	7.07681559705083
60	C14	R1	7.20945336562895
60	C5	R1	7.33091687811462
60	C9	R1	7.39231742277876
60	C24	R1	7.21916852046216
60	C6	R1	7.70043971814109
60	C21	R1	7.34872815423108
60	C19	R1	7.34872815423108
60	C1	R1	7.21916852046216
60	C22	R1	7.4262647547021
60	C4	R1	7.14974711950468
60	C13	R1	7.37503943134692
60	C18	R1	7.08746284125034
60	C15	R1	7.25738784269265
60	C11	R1	7.49984588708321
60	C16	R1	7.4093909361377
60	C8	R1	7.35755200461808
60	C20	R1	7.17990909001493
60	C7	R1	7.28540221886225
61	C23	R1	7.32192809488736
61	C17	R1	7.01122725542325
61	C12	R1	7.17990909001493
61	C10	R1	6.91886323727459
61	C3	R1	6.96578428466209
61	C14	R1	7.14974711950468
61	C9	R1	7.08746284125034
61	C24	R1	7.49984588708321
61	C6	R1	7.34872815423108
61	C21	R1	7.23840473932508
61	C1	R1	7.13955135239879
61	C22	R1	6.90689059560852
61	C4	R1	7.21916852046216
61	C13	R1	7.17990909001493
61	C18	R1	7.467605550083
61	C15	R1	7.40087943628218
61	C11	R1	6.8073549220576
61	C16	R1	7.62935662007961
61	C8	R1	6.97727992349992
61	C20	R1	7.38370429247405
61	C7	R1	7
62	C23	R1	7.19967234483636
62	C17	R1	7.07681559705083
62	C12	R1	7.38370429247405
62	C10	R1	7.38370429247405
62	C3	R1	7.24792751344359
62	C5	R1	7.16992500144231
62	C24	R1	7.33091687811462
62	C6	R1	7.14974711950468
62	C21	R1	7.37503943134692
62	C19	R1	7.53138146051631
62	C1	R1	7.33091687811462
62	C22	R1	6.91886323727459
62	C13	R1	7.37503943134692
62	C18	R1	7.24792751344359
62	C15	R1	7.2667865406949
62	C11	R1	7.32192809488736
62	C16	R1	7.07681559705083
62	C8	R1	7.4262647547021
62	C20	R1	7.38370429247405
62	C7	R1	7.4093909361377
63	C23	R1	7.3037807481771
63	C17	R1	7.2667865406949
63	C12	R1	7.17990909001493
63	C10	R1	7.4178525148859
63	C3	R1	7.2667865406949
63	C14	R1	7.33985000288462
63	C5	R1	7.34872815423108
63	C9	R1	7.08746284125034
63	C24	R1	7.27612440527424
63	C6	R1	7.08746284125034
63	C19	R1	7.27612440527424
63	C1	R1	7.36632221424582
63	C4	R1	7.19967234483636
63	C13	R1	7.33985000288462
63	C18	R1	7.37503943134692
63	C15	R1	7.21916852046216
63	C11	R1	7.36632221424582
63	C8	R1	7.39231742277876
63	C20	R1	7.25738784269265
63	C7	R1	7.3037807481771
64	C17	R1	7.33985000288462
64	C12	R1	7.51569983828404
64	C3	R1	7.29462074889163
64	C14	R1	6.75488750216347
64	C5	R1	7.16992500144231
64	C24	R1	7.4262647547021
64	C6	R1	7.09803208296053
64	C21	R1	7.24792751344359
64	C19	R1	7.33091687811462
64	C1	R1	7.31288295528436
64	C22	R1	7.12928301694497
64	C4	R1	7.27612440527424
64	C13	R1	7.4093909361377
64	C15	R1	6.94251450533924
64	C11	R1	7.13955135239879
64	C8	R1	7.44294349584873
64	C20	R1	7.18982455888002
64	C7	R1	7.10852445677817
65	C23	R1	6.95419631038687
65	C17	R1	7.4178525148859
65	C12	R1	7.53915881110803
65	C10	R1	7.59245703726808
65	C14	R1	7.44294349584873
65	C5	R1	6.97727992349992
65	C9	R1	7.31288295528436
65	C6	R1	7.38370429247405
65	C21	R1	7.22881869049588
65	C19	R1	7.09803208296053
65	C1	R1	6.96578428466209
65	C22	R1	7.20945336562895
65	C4	R1	7.33985000288462
65	C13	R1	7.31288295528436
65	C18	R1	7.31288295528436
65	C15	R1	7.01122725542325
65	C11	R1	7.22881869049588
65	C16	R1	7.13955135239879
65	C8	R1	7.37503943134692
65	C20	R1	7.18982455888002
65	C7	R1	7.19967234483636
66	C23	R1	7.33091687811462
66	C12	R1	7.33091687811462
66	C10	R1	6.90689059560852
66	C14	R1	7.35755200461808
66	C5	R1	7.04439411935845
66	C24	R1	7.59245703726808
66	C6	R1	7.2667865406949
66	C22	R1	7.20945336562895
66	C4	R1	6.8073549220576
66	C13	R1	7.34872815423108
66	C18	R1	7.45121111183233
66	C15	R1	7.16992500144231
66	C11	R1	7.33985000288462
66	C16	R1	7.4093909361377
66	C8	R1	7.12928301694497
66	C7	R1	7.467605550083
67	C23	R1	7.39231742277876
67	C17	R1	7.13955135239879
67	C12	R1	7.06608919045777
67	C10	R1	7.4178525148859
67	C3	R1	7.15987133677839
67	C14	R1	6.98868468677217
67	C5	R1	7
67	C9	R1	6.88264304936184
67	C24	R1	7.24792751344359
67	C6	R1	7.04439411935845
67	C21	R1	7.28540221886225
67	C19	R1	7.34872815423108
67	C1	R1	7.4093909361377
67	C22	R1	7.17990909001493
67	C13	R1	7
67	C15	R1	6.93073733756289
67	C11	R1	7.2667865406949
67	C16	R1	7.4594316186373
67	C8	R1	7.17990909001493
67	C20	R1	7.16992500144231
67	C7	R1	7.17990909001493
68	C23	R1	7.10852445677817
68	C17	R1	7.2667865406949
68	C12	R1	7.16992500144231
68	C10	R1	7
68	C3	R1	7.36632221424582
68	C14	R1	7.04439411935845
68	C5	R1	7.06608919045777
68	C9	R1	7.12928301694497
68	C24	R1	7.14974711950468
68	C6	R1	7.28540221886225
68	C21	R1	6.98868468677217
68	C19	R1	7.23840473932508
68	C22	R1	7.28540221886225
68	C4	R1	7.06608919045777
68	C13	R1	7.05528243550119
68	C18	R1	7.17990909001493
68	C15	R1	7.27612440527424
68	C11	R1	6.89481776330794
68	C16	R1	7.39231742277876
68	C8	R1	7.36632221424582
68	C7	R1	7.12928301694497
69	C23	R1	7.27612440527424
69	C17	R1	7.11894107272351
69	C12	R1	7.24792751344359
69	C10	R1	7.33091687811462
69	C3	R1	7.27612440527424
69	C14	R1	7.02236781302845
69	C5	R1	7.58496250072116
69	C9	R1	6.97727992349992
69	C6	R1	7.22881869049588
69	C21	R1	7.01122725542325
69	C19	R1	7.16992500144231
69	C1	R1	7.4093909361377
69	C22	R1	7.11894107272351
69	C4	R1	7.49185309632967
69	C13	R1	6.76818432477693
69	C18	R1	7.15987133677839
69	C15	R1	7.32192809488736
69	C11	R1	7.12928301694497
69	C16	R1	6.83289001416474
69	C8	R1	7.19967234483636
69	C20	R1	7.14974711950468
70	C23	R1	7.04439411935845
70	C17	R1	7.06608919045777
70	C12	R1	7.2667865406949
70	C14	R1	7.4262647547021
70	C5	R1	7.23840473932508
70	C9	R1	7.12928301694497
70	C24	R1	7.467605550083
70	C21	R1	7.4178525148859
70	C19	R1	7.4178525148859
70	C22	R1	7.20945336562895
70	C4	R1	7.12928301694497
70	C18	R1	7.33985000288462
70	C15	R1	7.05528243550119
70	C11	R1	7.2667865406949
70	C16	R1	7.17990909001493
70	C8	R1	7.32192809488736
70	C20	R1	7.22881869049588
70	C7	R1	7.2667865406949
71	C23	R1	7.38370429247405
71	C17	R1	7.21916852046216
71	C12	R1	7.14974711950468
71	C10	R1	7.49185309632967
71	C3	R1	7.4178525148859
71	C14	R1	7.19967234483636
71	C5	R1	7.08746284125034
71	C9	R1	7.33091687811462
71	C24	R1	6.8703647195834
71	C6	R1	7.23840473932508
71	C21	R1	7.17990909001493
71	C19	R1	7.34872815423108
71	C22	R1	7.22881869049588
71	C4	R1	7.32192809488736
71	C18	R1	7.33091687811462
71	C15	R1	7.29462074889163
71	C16	R1	7.56224242422107
71	C8	R1	7.27612440527424
71	C20	R1	7.11894107272351
72	C23	R1	7.3037807481771
72	C17	R1	7.4093909361377
72	C12	R1	7.33091687811462
72	C10	R1	7.25738784269265
72	C3	R1	7.32192809488736
72	C14	R1	7.23840473932508
72	C5	R1	7.02236781302845
72	C24	R1	7.20945336562895
72	C6	R1	7.5077946401987
72	C21	R1	7.10852445677817
72	C19	R1	7.48381577726426
72	C1	R1	7.15987133677839
72	C22	R1	7.37503943134692
72	C4	R1	7.31288295528436
72	C13	R1	7.27612440527424
72	C18	R1	7.27612440527424
72	C15	R1	7.10852445677817
72	C11	R1	7.13955135239879
72	C16	R1	7.13955135239879
72	C20	R1	7.2667865406949
72	C7	R1	7.24792751344359
73	C23	R1	7.18982455888002
73	C17	R1	7.11894107272351
73	C12	R1	7.13955135239879
73	C10	R1	7.45121111183233
73	C3	R1	7.37503943134692
73	C14	R1	7.53915881110803
73	C5	R1	7.21916852046216
73	C19	R1	7.02236781302845
73	C1	R1	7.21916852046216
73	C22	R1	7.3037807481771
73	C4	R1	7.37503943134692
73	C18	R1	7.16992500144231
73	C15	R1	7.03342300153745
73	C11	R1	7.35755200461808
73	C16	R1	7.23840473932508
73	C8	R1	7.29462074889163
73	C20	R1	7.37503943134692
73	C7	R1	7.24792751344359
74	C23	R1	7.40087943628218
74	C17	R1	7.2667865406949
74	C12	R1	7.56224242422107
74	C10	R1	7.14974711950468
74	C3	R1	7.37503943134692
74	C14	R1	7.14974711950468
74	C5	R1	7.48381577726426
74	C24	R1	7.38370429247405
74	C6	R1	7.04439411935845
74	C21	R1	7.36632221424582
74	C19	R1	6.79441586635011
74	C1	R1	7.18982455888002
74	C22	R1	7.32192809488736
74	C4	R1	7.20945336562895
74	C13	R1	7.32192809488736
74	C18	R1	7.32192809488736
74	C15	R1	7.4262647547021
74	C11	R1	7.24792751344359
74	C16	R1	7.24792751344359
74	C8	R1	7.36632221424582
74	C20	R1	6.90689059560852
75	C23	R1	7.2667865406949
75	C17	R1	7.28540221886225
75	C12	R1	7.22881869049588
75	C10	R1	7.21916852046216
75	C3	R1	7.55458885167764
75	C14	R1	7.29462074889163
75	C9	R1	7.04439411935845
75	C6	R1	7.10852445677817
75	C21	R1	7.27612440527424
75	C19	R1	6.90689059560852
75	C1	R1	7.52356195605701
75	C22	R1	6.98868468677217
75	C4	R1	7.32192809488736
75	C13	R1	7.37503943134692
75	C18	R1	7.13955135239879
75	C15	R1	7.27612440527424
75	C8	R1	7.467605550083
75	C20	R1	7.17990909001493
75	C7	R1	7.03342300153745
76	C23	R1	7.36632221424582
76	C17	R1	7.49984588708321
76	C12	R1	7.14974711950468
76	C10	R1	7.25738784269265
76	C3	R1	7.18982455888002
76	C14	R1	7.36632221424582
76	C5	R1	7.49984588708321
76	C9	R1	7.08746284125034
76	C24	R1	7.53138146051631
76	C6	R1	6.97727992349992
76	C21	R1	7.09803208296053
76	C19	R1	7.49185309632967
76	C1	R1	7.15987133677839
76	C22	R1	7.10852445677817
76	C4	R1	7.29462074889163
76	C13	R1	7.12928301694497
76	C11	R1	7.3037807481771
76	C16	R1	7.20945336562895
76	C8	R1	6.95419631038687
76	C20	R1	6.96578428466209
76	C7	R1	6.98868468677217
77	C23	R1	7.34872815423108
77	C17	R1	7.3037807481771
77	C12	R1	7.23840473932508
77	C10	R1	7.31288295528436
77	C3	R1	6.88264304936184
77	C14	R1	7.17990909001493
77	C5	R1	7.20945336562895
77	C9	R1	7.36632221424582
77	C24	R1	7.4757334309664
77	C6	R1	7.56224242422107
77	C21	R1	7.2667865406949
77	C19	R1	7.40087943628218
77	C1	R1	7.20945336562895
77	C22	R1	7.33091687811462
77	C4	R1	7.29462074889163
77	C13	R1	7.16992500144231
77	C15	R1	7.5077946401987
77	C11	R1	7.05528243550119
77	C8	R1	7.21916852046216
77	C20	R1	7.49185309632967
77	C7	R1	7.44294349584873
78	C23	R1	7.13955135239879
78	C17	R1	7.48381577726426
78	C10	R1	7.11894107272351
78	C3	R1	7.15987133677839
78	C14	R1	7.2667865406949
78	C5	R1	7.05528243550119
78	C9	R1	7.35755200461808
78	C24	R1	7.32192809488736
78	C6	R1	7.07681559705083
78	C21	R1	7.18982455888002
78	C1	R1	7.4594316186373
78	C4	R1	7.16992500144231
78	C13	R1	7.25738784269265
78	C18	R1	7.24792751344359
78	C15	R1	7.02236781302845
78	C11	R1	6.93073733756289
78	C16	R1	7.22881869049588
78	C8	R1	7.40087943628218
78	C20	R1	7.27612440527424
78	C7	R1	7.33091687811462
79	C23	R1	7.19967234483636
79	C17	R1	7.43462822763672
79	C12	R1	7.52356195605701
79	C10	R1	7.467605550083
79	C3	R1	7.23840473932508
79	C14	R1	7.20945336562895
79	C5	R1	7.15987133677839
79	C24	R1	7.48381577726426
79	C6	R1	7.16992500144231
79	C21	R1	7.38370429247405
79	C19	R1	7.22881869049588
79	C1	R1	7.16992500144231
79	C22	R1	7.20945336562895
79	C4	R1	7.4262647547021
79	C13	R1	7.33091687811462
79	C18	R1	7.31288295528436
79	C15	R1	7.16992500144231
79	C11	R1	6.93073733756289
79	C16	R1	7.24792751344359
79	C8	R1	7.22881869049588
79	C20	R1	7.18982455888002
79	C7	R1	7.08746284125034
80	C23	R1	7.10852445677817
80	C17	R1	7.05528243550119
80	C10	R1	7.25738784269265
80	C3	R1	7.56224242422107
80	C14	R1	7.17990909001493
80	C5	R1	7.29462074889163
80	C9	R1	7.4594316186373
80	C24	R1	7.16992500144231
80	C6	R1	7.12928301694497
80	C21	R1	7.22881869049588
80	C19	R1	7.16992500144231
80	C1	R1	7.14974711950468
80	C22	R1	7.09803208296053
80	C4	R1	7.13955135239879
80	C13	R1	7.28540221886225
80	C18	R1	7.18982455888002
80	C15	R1	7.22881869049588
80	C11	R1	7.01122725542325
80	C16	R1	6.89481776330794
80	C8	R1	7.29462074889163
80	C7	R1	7.04439411935845
81	C23	R1	7.24792751344359
81	C17	R1	7.22881869049588
81	C12	R1	7.17990909001493
81	C10	R1	7.25738784269265
81	C3	R1	7.28540221886225
81	C5	R1	7.4594316186373
81	C9	R1	7.06608919045777
81	C24	R1	7.09803208296053
81	C6	R1	7.28540221886225
81	C21	R1	7.14974711950468
81	C19	R1	7.13955135239879
81	C1	R1	7.49984588708321
81	C22	R1	7.18982455888002
81	C13	R1	7.09803208296053
81	C18	R1	7.09803208296053
81	C15	R1	7.25738784269265
81	C11	R1	7.34872815423108
81	C16	R1	7.23840473932508
81	C20	R1	7.36632221424582
81	C7	R1	7.4262647547021
82	C23	R1	7.07681559705083
82	C17	R1	7.16992500144231
82	C12	R1	7.45121111183233
82	C10	R1	7.09803208296053
82	C3	R1	7.4178525148859
82	C14	R1	7.06608919045777
82	C9	R1	7.21916852046216
82	C24	R1	7.4262647547021
82	C6	R1	7.06608919045777
82	C21	R1	7.38370429247405
82	C1	R1	7.24792751344359
82	C22	R1	7.19967234483636
82	C4	R1	7.45121111183233
82	C13	R1	7.45121111183233
82	C15	R1	7.38370429247405
82	C11	R1	7.32192809488736
82	C16	R1	7.13955135239879
82	C20	R1	7
82	C7	R1	7.22881869049588
83	C23	R1	6.71424551766612
83	C12	R1	7.13955135239879
83	C10	R1	7.33985000288462
83	C3	R1	7.55458885167764
83	C14	R1	7.17990909001493
83	C5	R1	7.06608919045777
83	C9	R1	7.40087943628218
83	C24	R1	7.31288295528436
83	C6	R1	7.48381577726426
83	C21	R1	6.95419631038687
83	C19	R1	7.11894107272351
83	C1	R1	7.16992500144231
83	C22	R1	7.32192809488736
83	C4	R1	7.39231742277876
83	C13	R1	7.28540221886225
83	C18	R1	7.20945336562895
83	C15	R1	7.03342300153745
83	C11	R1	7.37503943134692
83	C16	R1	7.4594316186373
83	C8	R1	7.24792751344359
83	C20	R1	6.97727992349992
83	C7	R1	7.18982455888002
84	C23	R1	7.13955135239879
84	C17	R1	7.38370429247405
84	C12	R1	7.32192809488736
84	C10	R1	7.17990909001493
84	C3	R1	7.18982455888002
84	C14	R1	7.15987133677839
84	C5	R1	7.33985000288462
84	C9	R1	7.59245703726808
84	C24	R1	7.08746284125034
84	C6	R1	7.4093909361377
84	C21	R1	6.91886323727459
84	C19	R1	7.31288295528436
84	C1	R1	7.24792751344359
84	C13	R1	7.29462074889163
84	C18	R1	7.3037807481771
84	C15	R1	7.4757334309664
84	C11	R1	7.12928301694497
84	C16	R1	6.91886323727459
84	C8	R1	7.20945336562895
84	C20	R1	7.27612440527424
84	C7	R1	7.24792751344359
85	C23	R1	6.91886323727459
85	C12	R1	7.59245703726808
85	C10	R1	7.15987133677839
85	C3	R1	7.21916852046216
85	C14	R1	6.97727992349992
85	C5	R1	7.12928301694497
85	C9	R1	7.49185309632967
85	C24	R1	7.16992500144231
85	C6	R1	7.07681559705083
85	C21	R1	7.15987133677839
85	C19	R1	6.97727992349992
85	C1	R1	7.35755200461808
85	C22	R1	7.22881869049588
85	C4	R1	7.49984588708321
85	C13	R1	7.38370429247405
85	C18	R1	6.98868468677217
85	C15	R1	7.20945336562895
85	C11	R1	7.31288295528436
85	C16	R1	7.02236781302845
85	C8	R1	7.13955135239879
85	C20	R1	7.39231742277876
85	C7	R1	7.4262647547021
86	C23	R1	7.36632221424582
86	C17	R1	7.22881869049588
86	C12	R1	7.4178525148859
86	C10	R1	7.33985000288462
86	C3	R1	7.43462822763672
86	C14	R1	7.32192809488736
86	C5	R1	7.28540221886225
86	C9	R1	7.36632221424582
86	C6	R1	7.5077946401987
86	C21	R1	7.02236781302845
86	C19	R1	7.18982455888002
86	C1	R1	7.20945336562895
86	C22	R1	7.13955135239879
86	C4	R1	7.24792751344359
86	C13	R1	7.02236781302845
86	C18	R1	7.32192809488736
86	C15	R1	7.16992500144231
86	C11	R1	7.22881869049588
86	C8	R1	7.20945336562895
86	C20	R1	7.34872815423108
86	C7	R1	7.07681559705083
87	C23	R1	7.38370429247405
87	C12	R1	7.4178525148859
87	C3	R1	7.3037807481771
87	C14	R1	7.21916852046216
87	C5	R1	7.38370429247405
87	C9	R1	7.29462074889163
87	C24	R1	7.2667865406949
87	C6	R1	7.01122725542325
87	C21	R1	7.43462822763672
87	C19	R1	7.25738784269265
87	C1	R1	7.18982455888002
87	C22	R1	7.08746284125034
87	C4	R1	6.90689059560852
87	C13	R1	7.49185309632967
87	C18	R1	7.11894107272351
87	C15	R1	6.97727992349992
87	C11	R1	7.21916852046216
87	C16	R1	7.23840473932508
87	C8	R1	7.16992500144231
87	C20	R1	7.56224242422107
87	C7	R1	6.8703647195834
88	C23	R1	7.12928301694497
88	C17	R1	7.33091687811462
88	C12	R1	7.2667865406949
88	C10	R1	7.12928301694497
88	C14	R1	7.66533591718518
88	C5	R1	7.467605550083
88	C9	R1	7.31288295528436
88	C6	R1	7.25738784269265
88	C21	R1	7.13955135239879
88	C19	R1	7.37503943134692
88	C1	R1	7.20945336562895
88	C22	R1	6.96578428466209
88	C4	R1	7.40087943628218
88	C13	R1	7.02236781302845
88	C18	R1	7.31288295528436
88	C15	R1	7.3037807481771
88	C11	R1	7.3037807481771
88	C16	R1	7.12928301694497
88	C8	R1	7.52356195605701
88	C20	R1	7.31288295528436
88	C7	R1	7.49984588708321
89	C23	R1	7.15987133677839
89	C17	R1	7.29462074889163
89	C12	R1	7.33091687811462
89	C10	R1	7.37503943134692
89	C14	R1	7.05528243550119
89	C5	R1	7.05528243550119
89	C24	R1	7.39231742277876
89	C6	R1	7.29462074889163
89	C21	R1	7.33985000288462
89	C19	R1	7.10852445677817
89	C1	R1	7.33091687811462
89	C22	R1	7.4093909361377
89	C13	R1	7.14974711950468
89	C18	R1	7.3037807481771
89	C15	R1	7.45121111183233
89	C11	R1	7.22881869049588
89	C16	R1	7.37503943134692
89	C8	R1	7.37503943134692
89	C7	R1	7.32192809488736
90	C23	R1	7.32192809488736
90	C17	R1	7.03342300153745
90	C12	R1	7.35755200461808
90	C10	R1	6.70043971814109
90	C3	R1	7.28540221886225
90	C14	R1	7.45121111183233
90	C5	R1	7.32192809488736
90	C9	R1	7.23840473932508
90	C24	R1	7.22881869049588
90	C21	R1	7.4594316186373
90	C19	R1	7.21916852046216
90	C1	R1	7.02236781302845
90	C22	R1	7.39231742277876
90	C4	R1	7.20945336562895
90	C18	R1	7.09803208296053
90	C15	R1	7.01122725542325
90	C11	R1	7.10852445677817
90	C16	R1	7.31288295528436
90	C8	R1	7.467605550083
90	C7	R1	7.21916852046216
91	C23	R1	7.07681559705083
91	C17	R1	7.36632221424582
91	C12	R1	6.95419631038687
91	C10	R1	7.31288295528436
91	C3	R1	7.16992500144231
91	C14	R1	7.467605550083
91	C5	R1	7.48381577726426
91	C9	R1	7.02236781302845
91	C24	R1	7.3037807481771
91	C6	R1	7.25738784269265
91	C21	R1	7.08746284125034
91	C19	R1	7.4093909361377
91	C1	R1	7.05528243550119
91	C22	R1	7.36632221424582
91	C4	R1	7.72109918870719
91	C13	R1	7.29462074889163
91	C15	R1	7.4594316186373
91	C11	R1	7.07681559705083
91	C16	R1	7.16992500144231
91	C8	R1	7.23840473932508
91	C20	R1	7.21916852046216
91	C7	R1	7.54689445988764
92	C17	R1	7.3037807481771
92	C12	R1	7.24792751344359
92	C10	R1	7.11894107272351
92	C3	R1	7.16992500144231
92	C14	R1	7.49984588708321
92	C5	R1	7.34872815423108
92	C9	R1	7.08746284125034
92	C6	R1	7.23840473932508
92	C21	R1	7.09803208296053
92	C19	R1	7.05528243550119
92	C1	R1	7.4262647547021
92	C22	R1	7.11894107272351
92	C4	R1	7.34872815423108
92	C13	R1	7.36632221424582
92	C18	R1	7.33091687811462
92	C15	R1	7.07681559705083
92	C11	R1	7.23840473932508
92	C16	R1	7.08746284125034
92	C7	R1	7.2667865406949
93	C23	R1	6.94251450533924
93	C12	R1	7.33985000288462
93	C10	R1	6.91886323727459
93	C3	R1	7.17990909001493
93	C14	R1	7.29462074889163
93	C5	R1	7.3037807481771
93	C9	R1	7.4093909361377
93	C24	R1	7.4757334309664
93	C6	R1	7.14974711950468
93	C19	R1	7.07681559705083
93	C1	R1	7.31288295528436
93	C22	R1	7.38370429247405
93	C4	R1	7.32192809488736
93	C13	R1	7.2667865406949
93	C18	R1	6.97727992349992
93	C15	R1	7.08746284125034
93	C11	R1	7.09803208296053
93	C16	R1	7.22881869049588
93	C8	R1	7.05528243550119
93	C20	R1	7.06608919045777
93	C7	R1	6.71424551766612
94	C23	R1	7.15987133677839
94	C17	R1	7.21916852046216
94	C12	R1	7.33091687811462
94	C10	R1	7.32192809488736
94	C14	R1	7.33091687811462
94	C5	R1	7.21916852046216
94	C9	R1	7.36632221424582
94	C24	R1	7.15987133677839
94	C6	R1	6.65821148275179
94	C21	R1	7.2667865406949
94	C19	R1	7.33985000288462
94	C1	R1	7.35755200461808
94	C22	R1	7.11894107272351
94	C13	R1	7.33091687811462
94	C18	R1	7.03342300153745
94	C15	R1	7.12928301694497
94	C11	R1	7.35755200461808
94	C16	R1	7.09803208296053
94	C8	R1	7.18982455888002
94	C20	R1	7.14974711950468
94	C7	R1	7.4093909361377
95	C23	R1	7.52356195605701
95	C17	R1	7.4093909361377
95	C12	R1	7.09803208296053
95	C10	R1	7.12928301694497
95	C3	R1	7.2667865406949
95	C14	R1	7.4594316186373
95	C5	R1	7.27612440527424
95	C9	R1	7.13955135239879
95	C24	R1	7.12928301694497
95	C6	R1	7.4093909361377
95	C21	R1	7.15987133677839
95	C1	R1	7.24792751344359
95	C4	R1	7.28540221886225
95	C13	R1	7.02236781302845
95	C18	R1	7.3037807481771
95	C11	R1	7.13955135239879
95	C16	R1	7.15987133677839
95	C8	R1	7.4093909361377
95	C20	R1	7.12928301694497
95	C7	R1	6.97727992349992
96	C23	R1	7.03342300153745
96	C12	R1	6.98868468677217
96	C10	R1	7.4178525148859
96	C3	R1	7.36632221424582
96	C5	R1	7.33091687811462
96	C24	R1	7.32192809488736
96	C6	R1	7.33985000288462
96	C21	R1	7
96	C19	R1	7.02236781302845
96	C22	R1	7.35755200461808
96	C4	R1	7.17990909001493
96	C13	R1	7.06608919045777
96	C11	R1	7.33985000288462
96	C16	R1	7.45121111183233
96	C8	R1	7.19967234483636
96	C20	R1	7
96	C7	R1	7.3037807481771
97	C23	R1	6.96578428466209
97	C17	R1	7.25738784269265
97	C12	R1	7.4178525148859
97	C10	R1	7.3037807481771
97	C3	R1	7.4594316186373
97	C14	R1	7.62935662007961
97	C5	R1	7.08746284125034
97	C9	R1	7.10852445677817
97	C24	R1	7.21916852046216
97	C6	R1	7.21916852046216
97	C21	R1	7.23840473932508
97	C19	R1	7.49185309632967
97	C1	R1	7.34872815423108
97	C4	R1	7.4594316186373
97	C13	R1	7.3037807481771
97	C18	R1	7.32192809488736
97	C15	R1	7.33091687811462
[truncated: 14,521 more rows]
