# Supplementary material for: Stochastic modelling of single-cell gene expression adaptation reveals non-genomic contribution to evolution of tumor subclones
Source: bioRxiv. 2024 Apr 20:2024.04.17.588869. Preprint. [Version 1] doi: 10.1101/2024.04.17.588869 (PMC11071284; doi:10.1101/2024.04.17.588869)
Supplement: Supplement 2 [file media-2.zip › Supplementary Files/Simulated Data/Adaptive_Simulation/tr_1.02_sq_.15_r_200_a_1.csv]

gene	species	replicate	exprval
1	C23	R1	7.34872815423108
1	C17	R1	7.24792751344359
1	C12	R1	7.02236781302845
1	C10	R1	7.38370429247405
1	C3	R1	7.21916852046216
1	C14	R1	7.03342300153745
1	C5	R1	7.29462074889163
1	C9	R1	7.11894107272351
1	C24	R1	7.32192809488736
1	C6	R1	7.13955135239879
1	C19	R1	7.18982455888002
1	C1	R1	7.22881869049588
1	C22	R1	7.17990909001493
1	C13	R1	7.45121111183233
1	C18	R1	7.45121111183233
1	C15	R1	7.06608919045777
1	C11	R1	7.4093909361377
1	C16	R1	7.28540221886225
1	C8	R1	7.15987133677839
1	C7	R1	7.28540221886225
2	C23	R1	7.17990909001493
2	C17	R1	7.07681559705083
2	C12	R1	7.24792751344359
2	C10	R1	7.32192809488736
2	C14	R1	6.93073733756289
2	C5	R1	7.4093909361377
2	C9	R1	7.11894107272351
2	C24	R1	7.08746284125034
2	C6	R1	7.45121111183233
2	C21	R1	7.40087943628218
2	C19	R1	7
2	C1	R1	7.36632221424582
2	C22	R1	6.83289001416474
2	C4	R1	7.33985000288462
2	C13	R1	7.07681559705083
2	C18	R1	7.23840473932508
2	C15	R1	7.10852445677817
2	C11	R1	7.3037807481771
2	C16	R1	7.02236781302845
2	C8	R1	7.44294349584873
2	C20	R1	7.28540221886225
2	C7	R1	7.24792751344359
3	C23	R1	7.24792751344359
3	C17	R1	7.15987133677839
3	C12	R1	7.11894107272351
3	C10	R1	7.4594316186373
3	C3	R1	7.21916852046216
3	C14	R1	7.05528243550119
3	C9	R1	7.29462074889163
3	C24	R1	7.23840473932508
3	C6	R1	6.82017896241519
3	C21	R1	7.40087943628218
3	C19	R1	7.20945336562895
3	C1	R1	7.33985000288462
3	C22	R1	7.48381577726426
3	C4	R1	7.21916852046216
3	C13	R1	7.13955135239879
3	C18	R1	7.20945336562895
3	C15	R1	7.33091687811462
3	C11	R1	7.4093909361377
3	C16	R1	6.85798099512757
3	C8	R1	7.51569983828404
3	C7	R1	7.35755200461808
4	C23	R1	7.07681559705083
4	C17	R1	7.28540221886225
4	C12	R1	7.4178525148859
4	C10	R1	7.60733031374961
4	C3	R1	7.10852445677817
4	C14	R1	7.4178525148859
4	C5	R1	7.44294349584873
4	C9	R1	7.25738784269265
4	C24	R1	7.4093909361377
4	C19	R1	7.21916852046216
4	C1	R1	7.21916852046216
4	C22	R1	7.2667865406949
4	C4	R1	7.37503943134692
4	C13	R1	7.35755200461808
4	C15	R1	7.36632221424582
4	C11	R1	7.43462822763672
4	C8	R1	7.18982455888002
4	C7	R1	7.35755200461808
5	C23	R1	7.05528243550119
5	C17	R1	7.07681559705083
5	C12	R1	7.17990909001493
5	C10	R1	7.33091687811462
5	C3	R1	7.33091687811462
5	C14	R1	7.49984588708321
5	C5	R1	7.29462074889163
5	C24	R1	7.09803208296053
5	C6	R1	7.16992500144231
5	C21	R1	7.21916852046216
5	C19	R1	7.04439411935845
5	C1	R1	7.45121111183233
5	C22	R1	7.4594316186373
5	C4	R1	7.3037807481771
5	C13	R1	7.33985000288462
5	C18	R1	7.11894107272351
5	C15	R1	7.17990909001493
5	C11	R1	7.23840473932508
5	C16	R1	6.97727992349992
5	C8	R1	7.20945336562895
5	C20	R1	7.06608919045777
5	C7	R1	7.20945336562895
6	C23	R1	7.467605550083
6	C17	R1	7.15987133677839
6	C12	R1	7.32192809488736
6	C10	R1	7.10852445677817
6	C3	R1	7.03342300153745
6	C14	R1	7.29462074889163
6	C5	R1	7.05528243550119
6	C9	R1	7.17990909001493
6	C24	R1	7.27612440527424
6	C6	R1	7.09803208296053
6	C21	R1	7.45121111183233
6	C19	R1	7.15987133677839
6	C1	R1	7.10852445677817
6	C22	R1	7.21916852046216
6	C4	R1	7.4093909361377
6	C13	R1	7.4757334309664
6	C18	R1	6.94251450533924
6	C15	R1	7.21916852046216
6	C11	R1	7.36632221424582
6	C16	R1	7.10852445677817
6	C8	R1	7.08746284125034
6	C20	R1	7.09803208296053
6	C7	R1	7.04439411935845
7	C23	R1	7.17990909001493
7	C17	R1	7.14974711950468
7	C12	R1	7.39231742277876
7	C10	R1	7.18982455888002
7	C3	R1	7.4262647547021
7	C14	R1	7.33091687811462
7	C5	R1	7.20945336562895
7	C9	R1	7.54689445988764
7	C24	R1	7.32192809488736
7	C21	R1	7.23840473932508
7	C19	R1	7
7	C1	R1	7.13955135239879
7	C22	R1	7.57742882803575
7	C13	R1	7.18982455888002
7	C18	R1	7.4178525148859
7	C15	R1	7.24792751344359
7	C11	R1	7.32192809488736
7	C16	R1	7.17990909001493
7	C8	R1	7.53915881110803
7	C20	R1	7.29462074889163
7	C7	R1	7.40087943628218
8	C23	R1	7.21916852046216
8	C17	R1	7.25738784269265
8	C12	R1	7.16992500144231
8	C10	R1	7.24792751344359
8	C3	R1	7.19967234483636
8	C5	R1	7.33985000288462
8	C9	R1	7.44294349584873
8	C24	R1	7.05528243550119
8	C6	R1	7.37503943134692
8	C21	R1	7.27612440527424
8	C19	R1	6.8703647195834
8	C1	R1	7.56985560833095
8	C22	R1	7.22881869049588
8	C4	R1	7.4594316186373
8	C13	R1	7.52356195605701
8	C18	R1	7.24792751344359
8	C15	R1	7.14974711950468
8	C11	R1	7.33091687811462
8	C16	R1	7.27612440527424
8	C8	R1	7.31288295528436
8	C20	R1	7.36632221424582
8	C7	R1	7.13955135239879
9	C23	R1	7.22881869049588
9	C17	R1	7.23840473932508
9	C12	R1	7.13955135239879
9	C10	R1	7.49185309632967
9	C14	R1	6.93073733756289
9	C5	R1	7.27612440527424
9	C9	R1	7.27612440527424
9	C24	R1	7.25738784269265
9	C6	R1	7.01122725542325
9	C21	R1	7.43462822763672
9	C19	R1	7.24792751344359
9	C1	R1	7.09803208296053
9	C22	R1	7.34872815423108
9	C4	R1	7.10852445677817
9	C18	R1	7.03342300153745
9	C15	R1	7.23840473932508
9	C11	R1	7.25738784269265
9	C16	R1	7.40087943628218
9	C8	R1	6.74146698640115
9	C20	R1	7.07681559705083
9	C7	R1	7.40087943628218
10	C23	R1	7.51569983828404
10	C17	R1	6.97727992349992
10	C12	R1	7.3037807481771
10	C10	R1	7.4757334309664
10	C3	R1	7.24792751344359
10	C14	R1	7.54689445988764
10	C5	R1	7.28540221886225
10	C9	R1	7.39231742277876
10	C24	R1	7.02236781302845
10	C6	R1	7
10	C21	R1	7.09803208296053
10	C19	R1	6.93073733756289
10	C1	R1	7.20945336562895
10	C22	R1	7.40087943628218
10	C4	R1	7.32192809488736
10	C13	R1	7.17990909001493
10	C18	R1	7.09803208296053
10	C15	R1	7.51569983828404
10	C11	R1	7.20945336562895
10	C16	R1	7.38370429247405
10	C8	R1	7.05528243550119
10	C20	R1	7.16992500144231
10	C7	R1	7.20945336562895
11	C23	R1	7.31288295528436
11	C17	R1	7.14974711950468
11	C10	R1	7.14974711950468
11	C3	R1	7.09803208296053
11	C14	R1	7.18982455888002
11	C5	R1	7.4757334309664
11	C6	R1	7.25738784269265
11	C21	R1	7.31288295528436
11	C19	R1	7.39231742277876
11	C1	R1	7.39231742277876
11	C22	R1	7.04439411935845
11	C4	R1	7.18982455888002
11	C13	R1	7.3037807481771
11	C18	R1	7.12928301694497
11	C11	R1	7.08746284125034
11	C16	R1	7.4093909361377
11	C8	R1	7.54689445988764
11	C20	R1	7.33985000288462
11	C7	R1	7.3037807481771
12	C23	R1	7.28540221886225
12	C17	R1	7.16992500144231
12	C12	R1	7.20945336562895
12	C10	R1	7.09803208296053
12	C3	R1	7.18982455888002
12	C14	R1	7.21916852046216
12	C5	R1	7.36632221424582
12	C9	R1	7.05528243550119
12	C24	R1	7.12928301694497
12	C6	R1	6.97727992349992
12	C19	R1	7.19967234483636
12	C13	R1	7.3037807481771
12	C18	R1	7.13955135239879
12	C15	R1	7.22881869049588
12	C11	R1	7.09803208296053
12	C16	R1	7.06608919045777
12	C8	R1	7.20945336562895
12	C20	R1	7.33985000288462
12	C7	R1	6.79441586635011
13	C23	R1	6.90689059560852
13	C12	R1	7.15987133677839
13	C10	R1	7.16992500144231
13	C3	R1	7.39231742277876
13	C14	R1	7.23840473932508
13	C9	R1	7.24792751344359
13	C24	R1	7.20945336562895
13	C6	R1	7.49984588708321
13	C21	R1	7.15987133677839
13	C19	R1	7.22881869049588
13	C1	R1	7.27612440527424
13	C22	R1	7.13955135239879
13	C4	R1	7.10852445677817
13	C13	R1	7.28540221886225
13	C18	R1	7.23840473932508
13	C15	R1	7.4594316186373
13	C11	R1	7.33985000288462
13	C16	R1	7.32192809488736
13	C20	R1	7.23840473932508
13	C7	R1	7.40087943628218
14	C23	R1	7.35755200461808
14	C17	R1	6.95419631038687
14	C12	R1	7.06608919045777
14	C10	R1	7.08746284125034
14	C3	R1	7.36632221424582
14	C5	R1	7.51569983828404
14	C9	R1	7.21916852046216
14	C24	R1	7.56985560833095
14	C6	R1	7.32192809488736
14	C21	R1	7.32192809488736
14	C19	R1	7.3037807481771
14	C1	R1	7.44294349584873
14	C22	R1	7.38370429247405
14	C4	R1	6.98868468677217
14	C13	R1	7.09803208296053
14	C18	R1	7.15987133677839
14	C15	R1	7.11894107272351
14	C11	R1	7.09803208296053
14	C16	R1	7.15987133677839
14	C8	R1	7.3037807481771
14	C20	R1	7.07681559705083
14	C7	R1	7.23840473932508
15	C23	R1	7.5077946401987
15	C10	R1	7.01122725542325
15	C14	R1	7.33985000288462
15	C5	R1	7.29462074889163
15	C9	R1	7.37503943134692
15	C24	R1	7.33985000288462
15	C6	R1	7.09803208296053
15	C21	R1	7.07681559705083
15	C19	R1	7.16992500144231
15	C1	R1	7.29462074889163
15	C22	R1	7.49984588708321
15	C4	R1	7.10852445677817
15	C13	R1	7
15	C18	R1	7.32192809488736
15	C15	R1	7.14974711950468
15	C11	R1	7.31288295528436
15	C8	R1	7.37503943134692
15	C20	R1	7.2667865406949
15	C7	R1	7.31288295528436
16	C17	R1	7.02236781302845
16	C12	R1	7.23840473932508
16	C10	R1	7.02236781302845
16	C3	R1	7.27612440527424
16	C5	R1	7.16992500144231
16	C9	R1	7.33091687811462
16	C21	R1	7.33985000288462
16	C19	R1	7.20945336562895
16	C1	R1	7.35755200461808
16	C22	R1	7.19967234483636
16	C4	R1	7.24792751344359
16	C13	R1	7.23840473932508
16	C11	R1	7.09803208296053
16	C16	R1	7.17990909001493
16	C8	R1	7.4757334309664
16	C20	R1	7.33985000288462
16	C7	R1	7.14974711950468
17	C23	R1	7.45121111183233
17	C12	R1	7.38370429247405
17	C10	R1	7.13955135239879
17	C3	R1	7.11894107272351
17	C14	R1	7.25738784269265
17	C9	R1	7.13955135239879
17	C24	R1	7.07681559705083
17	C6	R1	7.04439411935845
17	C21	R1	7.14974711950468
17	C19	R1	7.13955135239879
17	C1	R1	7.06608919045777
17	C22	R1	7.64385618977472
17	C4	R1	7.18982455888002
17	C13	R1	7.52356195605701
17	C18	R1	7.40087943628218
17	C15	R1	7.31288295528436
17	C11	R1	7.22881869049588
17	C16	R1	7
17	C8	R1	7.22881869049588
17	C20	R1	7.17990909001493
17	C7	R1	7.5077946401987
18	C23	R1	7.07681559705083
18	C17	R1	7.23840473932508
18	C12	R1	7.11894107272351
18	C10	R1	7.21916852046216
18	C3	R1	7.14974711950468
18	C14	R1	7.40087943628218
18	C5	R1	7.27612440527424
18	C9	R1	7.48381577726426
18	C24	R1	7.33985000288462
18	C6	R1	7.4262647547021
18	C21	R1	7.25738784269265
18	C19	R1	7.4262647547021
18	C1	R1	7.2667865406949
18	C22	R1	7.29462074889163
18	C4	R1	7.48381577726426
18	C13	R1	7.24792751344359
18	C18	R1	7.05528243550119
18	C15	R1	7.18982455888002
18	C11	R1	7.39231742277876
18	C16	R1	7.21916852046216
18	C8	R1	7.52356195605701
18	C20	R1	7.44294349584873
18	C7	R1	6.88264304936184
19	C23	R1	7.31288295528436
19	C17	R1	7.38370429247405
19	C12	R1	7.19967234483636
19	C10	R1	7.4757334309664
19	C3	R1	7.16992500144231
19	C14	R1	7.13955135239879
19	C5	R1	7.43462822763672
19	C9	R1	7.15987133677839
19	C24	R1	7.24792751344359
19	C6	R1	7.22881869049588
19	C21	R1	6.95419631038687
19	C19	R1	7.19967234483636
19	C1	R1	7.29462074889163
19	C4	R1	7.07681559705083
19	C13	R1	7.31288295528436
19	C18	R1	7.27612440527424
19	C15	R1	7.36632221424582
19	C11	R1	7.16992500144231
19	C16	R1	7.03342300153745
19	C8	R1	7.21916852046216
19	C20	R1	7.4093909361377
19	C7	R1	7.02236781302845
20	C23	R1	7.28540221886225
20	C17	R1	7.38370429247405
20	C12	R1	7.06608919045777
20	C10	R1	7.49984588708321
20	C3	R1	7.38370429247405
20	C14	R1	7.08746284125034
20	C5	R1	7.37503943134692
20	C9	R1	7.32192809488736
20	C24	R1	7.28540221886225
20	C6	R1	7.38370429247405
20	C21	R1	7.24792751344359
20	C19	R1	7.33091687811462
20	C1	R1	7.33091687811462
20	C22	R1	7.53138146051631
20	C4	R1	7.27612440527424
20	C13	R1	7.37503943134692
20	C18	R1	7.21916852046216
20	C15	R1	7.32192809488736
20	C11	R1	7.4093909361377
20	C16	R1	7.11894107272351
20	C8	R1	7.2667865406949
20	C20	R1	7.51569983828404
20	C7	R1	7.4757334309664
21	C23	R1	7.05528243550119
21	C17	R1	7.40087943628218
21	C12	R1	7.15987133677839
21	C10	R1	6.91886323727459
21	C3	R1	7.28540221886225
21	C14	R1	7.43462822763672
21	C5	R1	7.31288295528436
21	C9	R1	7.60733031374961
21	C6	R1	7.32192809488736
21	C21	R1	7.2667865406949
21	C19	R1	7.34872815423108
21	C1	R1	7.4178525148859
21	C22	R1	7.28540221886225
21	C4	R1	7.04439411935845
21	C13	R1	7.16992500144231
21	C15	R1	7.03342300153745
21	C11	R1	7.4262647547021
21	C16	R1	7.17990909001493
21	C8	R1	6.96578428466209
21	C7	R1	7.02236781302845
22	C23	R1	7.18982455888002
22	C17	R1	7.23840473932508
22	C12	R1	7.19967234483636
22	C10	R1	7.16992500144231
22	C3	R1	7.10852445677817
22	C14	R1	7.03342300153745
22	C5	R1	7.05528243550119
22	C9	R1	7.20945336562895
22	C24	R1	7.28540221886225
22	C6	R1	7.28540221886225
22	C21	R1	7.4757334309664
22	C19	R1	7.53138146051631
22	C1	R1	7.05528243550119
22	C22	R1	7.4178525148859
22	C4	R1	7.21916852046216
22	C13	R1	7.25738784269265
22	C18	R1	7.04439411935845
22	C11	R1	7.55458885167764
22	C16	R1	7.31288295528436
22	C8	R1	7.4178525148859
22	C20	R1	6.96578428466209
22	C7	R1	7.3037807481771
23	C23	R1	7.3037807481771
23	C17	R1	7.53915881110803
23	C12	R1	7.18982455888002
23	C10	R1	7.23840473932508
23	C3	R1	7.34872815423108
23	C14	R1	7.27612440527424
23	C5	R1	7.467605550083
23	C9	R1	7.23840473932508
23	C24	R1	7.10852445677817
23	C6	R1	7.12928301694497
23	C21	R1	7.4262647547021
23	C19	R1	7.11894107272351
23	C1	R1	6.7279204545632
23	C22	R1	7.13955135239879
23	C4	R1	7.27612440527424
23	C13	R1	6.95419631038687
23	C18	R1	7.16992500144231
23	C15	R1	7.43462822763672
23	C16	R1	7.3037807481771
23	C8	R1	7.4178525148859
23	C20	R1	7.03342300153745
23	C7	R1	7.15987133677839
24	C17	R1	7.25738784269265
24	C14	R1	7.22881869049588
24	C9	R1	6.89481776330794
24	C24	R1	7.05528243550119
24	C6	R1	7.35755200461808
24	C21	R1	7.29462074889163
24	C19	R1	7.29462074889163
24	C1	R1	7.22881869049588
24	C22	R1	7.38370429247405
24	C4	R1	7.49984588708321
24	C13	R1	7.10852445677817
24	C18	R1	7.3037807481771
24	C15	R1	7.4262647547021
24	C11	R1	7.2667865406949
24	C8	R1	7.35755200461808
24	C20	R1	7.37503943134692
24	C7	R1	7.22881869049588
25	C23	R1	7.23840473932508
25	C17	R1	7.31288295528436
25	C10	R1	7.45121111183233
25	C3	R1	7.3037807481771
25	C14	R1	7.48381577726426
25	C9	R1	7.07681559705083
25	C24	R1	7.04439411935845
25	C6	R1	7.12928301694497
25	C21	R1	7.11894107272351
25	C19	R1	7.15987133677839
25	C1	R1	7.08746284125034
25	C22	R1	7.3037807481771
25	C4	R1	7.36632221424582
25	C13	R1	7.18982455888002
25	C18	R1	7.45121111183233
25	C15	R1	7.44294349584873
25	C11	R1	7.18982455888002
25	C16	R1	7.48381577726426
25	C8	R1	7.40087943628218
25	C20	R1	7.2667865406949
25	C7	R1	7.32192809488736
26	C23	R1	7.07681559705083
26	C12	R1	7.11894107272351
26	C3	R1	7.21916852046216
26	C14	R1	7.22881869049588
26	C5	R1	7.3037807481771
26	C9	R1	7.29462074889163
26	C24	R1	7.27612440527424
26	C21	R1	7.15987133677839
26	C19	R1	7.38370429247405
26	C1	R1	7.01122725542325
26	C22	R1	7.07681559705083
26	C4	R1	7.33091687811462
26	C13	R1	7.16992500144231
26	C18	R1	7.17990909001493
26	C15	R1	7.15987133677839
26	C11	R1	7.2667865406949
26	C16	R1	7.04439411935845
26	C8	R1	7.04439411935845
26	C20	R1	7.2667865406949
26	C7	R1	7.31288295528436
27	C23	R1	7.19967234483636
27	C17	R1	7.43462822763672
27	C12	R1	7.01122725542325
27	C10	R1	7.4093909361377
27	C3	R1	7.33091687811462
27	C14	R1	7.4594316186373
27	C5	R1	7.19967234483636
27	C9	R1	7.01122725542325
27	C24	R1	7.20945336562895
27	C6	R1	7.3037807481771
27	C21	R1	7.15987133677839
27	C19	R1	7.16992500144231
27	C1	R1	7.11894107272351
27	C22	R1	7.4594316186373
27	C4	R1	7.31288295528436
27	C18	R1	7.4178525148859
27	C15	R1	7.51569983828404
27	C11	R1	7.16992500144231
27	C16	R1	7.08746284125034
27	C8	R1	7.06608919045777
27	C20	R1	7.21916852046216
27	C7	R1	7.27612440527424
28	C23	R1	7.3037807481771
28	C17	R1	6.8073549220576
28	C12	R1	7.27612440527424
28	C10	R1	7.16992500144231
28	C3	R1	7.27612440527424
28	C14	R1	7.02236781302845
28	C5	R1	7.12928301694497
28	C9	R1	6.85798099512757
28	C24	R1	7.25738784269265
28	C6	R1	7.21916852046216
28	C21	R1	7.13955135239879
28	C19	R1	7.08746284125034
28	C1	R1	7.18982455888002
28	C22	R1	6.96578428466209
28	C4	R1	7.06608919045777
28	C13	R1	7.35755200461808
28	C18	R1	6.96578428466209
28	C15	R1	7.33985000288462
28	C11	R1	7.22881869049588
28	C16	R1	7.29462074889163
28	C8	R1	7.18982455888002
28	C20	R1	7.24792751344359
28	C7	R1	7.21916852046216
29	C23	R1	7.34872815423108
29	C17	R1	7.22881869049588
29	C12	R1	7.08746284125034
29	C3	R1	7.27612440527424
29	C14	R1	7.35755200461808
29	C5	R1	7.19967234483636
29	C24	R1	7.23840473932508
29	C6	R1	7.49185309632967
29	C21	R1	6.88264304936184
29	C1	R1	7.25738784269265
29	C22	R1	7.5077946401987
29	C4	R1	7.36632221424582
29	C13	R1	6.97727992349992
29	C18	R1	7.31288295528436
29	C15	R1	7.19967234483636
29	C11	R1	7.24792751344359
29	C16	R1	6.96578428466209
29	C8	R1	7.17990909001493
29	C20	R1	7.21916852046216
29	C7	R1	7.13955135239879
30	C23	R1	7.39231742277876
30	C17	R1	6.96578428466209
30	C12	R1	7.20945336562895
30	C10	R1	7.18982455888002
30	C3	R1	7.20945336562895
30	C14	R1	7.3037807481771
30	C5	R1	6.98868468677217
30	C24	R1	7.17990909001493
30	C6	R1	7.39231742277876
30	C21	R1	7.27612440527424
30	C19	R1	7.21916852046216
30	C1	R1	7.39231742277876
30	C22	R1	7.49185309632967
30	C4	R1	7.37503943134692
30	C13	R1	7.54689445988764
30	C18	R1	7.32192809488736
30	C15	R1	7.32192809488736
30	C11	R1	7.25738784269265
30	C16	R1	7.19967234483636
30	C8	R1	7.44294349584873
30	C20	R1	7.39231742277876
30	C7	R1	7.40087943628218
31	C23	R1	7.20945336562895
31	C17	R1	7.36632221424582
31	C12	R1	7.16992500144231
31	C10	R1	7.10852445677817
31	C3	R1	7.19967234483636
31	C14	R1	7.21916852046216
31	C5	R1	7.37503943134692
31	C9	R1	7.33091687811462
31	C24	R1	7.31288295528436
31	C6	R1	6.98868468677217
31	C21	R1	7.13955135239879
31	C19	R1	7.09803208296053
31	C1	R1	7.23840473932508
31	C22	R1	6.97727992349992
31	C13	R1	7.25738784269265
31	C18	R1	7.21916852046216
31	C15	R1	7.03342300153745
31	C11	R1	7.32192809488736
31	C16	R1	7.34872815423108
31	C8	R1	7.17990909001493
31	C20	R1	7.467605550083
31	C7	R1	7.3037807481771
32	C23	R1	7.38370429247405
32	C17	R1	7.29462074889163
32	C10	R1	7.07681559705083
32	C3	R1	7.467605550083
32	C14	R1	7.4757334309664
32	C5	R1	7.34872815423108
32	C9	R1	7.22881869049588
32	C6	R1	7.39231742277876
32	C21	R1	7.25738784269265
32	C19	R1	7.28540221886225
32	C1	R1	7.32192809488736
32	C22	R1	6.96578428466209
32	C4	R1	7.5077946401987
32	C13	R1	7.2667865406949
32	C18	R1	7.32192809488736
32	C15	R1	7.13955135239879
32	C11	R1	7.43462822763672
32	C8	R1	7.35755200461808
32	C20	R1	7.2667865406949
32	C7	R1	7.07681559705083
33	C23	R1	7.37503943134692
33	C17	R1	7.01122725542325
33	C12	R1	7.38370429247405
33	C10	R1	7.31288295528436
33	C3	R1	7.08746284125034
33	C14	R1	7.23840473932508
33	C5	R1	7.4757334309664
33	C9	R1	7.24792751344359
33	C24	R1	7.36632221424582
33	C6	R1	6.94251450533924
33	C21	R1	7.37503943134692
33	C1	R1	7.23840473932508
33	C22	R1	7.36632221424582
33	C4	R1	7.31288295528436
33	C13	R1	7.4178525148859
33	C18	R1	7.23840473932508
33	C15	R1	7.28540221886225
33	C11	R1	7.13955135239879
33	C16	R1	7.28540221886225
33	C8	R1	7.21916852046216
33	C20	R1	7.28540221886225
33	C7	R1	7.22881869049588
34	C23	R1	7.03342300153745
34	C17	R1	7.23840473932508
34	C12	R1	7.11894107272351
34	C3	R1	7.28540221886225
34	C14	R1	7
34	C5	R1	7.22881869049588
34	C9	R1	7.15987133677839
34	C24	R1	7.2667865406949
34	C6	R1	7.11894107272351
34	C21	R1	7.19967234483636
34	C19	R1	7.05528243550119
34	C22	R1	7.4757334309664
34	C4	R1	7.13955135239879
34	C13	R1	7.03342300153745
34	C18	R1	6.96578428466209
34	C15	R1	7.3037807481771
34	C11	R1	6.84549005094437
34	C16	R1	7.18982455888002
34	C8	R1	7.25738784269265
34	C20	R1	7.32192809488736
34	C7	R1	7.33985000288462
35	C23	R1	7.37503943134692
35	C17	R1	7.19967234483636
35	C12	R1	7.11894107272351
35	C10	R1	7.40087943628218
35	C3	R1	7.31288295528436
35	C14	R1	7.25738784269265
35	C9	R1	7.05528243550119
35	C24	R1	7.10852445677817
35	C6	R1	7.25738784269265
35	C21	R1	7.4262647547021
35	C1	R1	6.93073733756289
35	C22	R1	6.96578428466209
35	C4	R1	7.17990909001493
35	C18	R1	7.38370429247405
35	C15	R1	7.32192809488736
35	C11	R1	7.21916852046216
35	C8	R1	7.15987133677839
35	C20	R1	7.31288295528436
36	C23	R1	7.03342300153745
36	C17	R1	7.08746284125034
36	C12	R1	7.14974711950468
36	C10	R1	7.36632221424582
36	C3	R1	7.19967234483636
36	C14	R1	7.24792751344359
36	C5	R1	7.23840473932508
36	C24	R1	7.17990909001493
36	C6	R1	7.2667865406949
36	C19	R1	7.34872815423108
36	C1	R1	7.56985560833095
36	C22	R1	7.13955135239879
36	C4	R1	7.32192809488736
36	C13	R1	7.19967234483636
36	C18	R1	7.43462822763672
36	C15	R1	7.16992500144231
36	C11	R1	7.31288295528436
36	C16	R1	7.21916852046216
36	C8	R1	7.467605550083
36	C20	R1	7.4262647547021
36	C7	R1	7.34872815423108
37	C23	R1	6.91886323727459
37	C17	R1	7.16992500144231
37	C3	R1	7.48381577726426
37	C14	R1	7.10852445677817
37	C5	R1	7.33985000288462
37	C9	R1	7.27612440527424
37	C24	R1	7.33985000288462
37	C6	R1	7.49185309632967
37	C21	R1	7.22881869049588
37	C19	R1	7.25738784269265
37	C22	R1	7.13955135239879
37	C13	R1	7.39231742277876
37	C18	R1	7.29462074889163
37	C15	R1	6.96578428466209
37	C11	R1	7.06608919045777
37	C16	R1	7.32192809488736
37	C8	R1	7.22881869049588
37	C20	R1	7.44294349584873
37	C7	R1	7.35755200461808
38	C23	R1	7.06608919045777
38	C17	R1	7.19967234483636
38	C12	R1	7.29462074889163
38	C10	R1	7.4178525148859
38	C3	R1	7.12928301694497
38	C14	R1	7.45121111183233
38	C9	R1	7.17990909001493
38	C24	R1	7.11894107272351
38	C6	R1	7.08746284125034
38	C21	R1	7.11894107272351
38	C19	R1	7.38370429247405
38	C1	R1	7.21916852046216
38	C22	R1	7.12928301694497
38	C4	R1	7.31288295528436
38	C13	R1	7.05528243550119
38	C18	R1	7.22881869049588
38	C15	R1	7.4594316186373
38	C11	R1	7.13955135239879
38	C16	R1	7.21916852046216
38	C8	R1	7.49984588708321
38	C20	R1	7.56224242422107
39	C23	R1	7.27612440527424
39	C17	R1	7.18982455888002
39	C12	R1	7.48381577726426
39	C10	R1	7.22881869049588
39	C3	R1	7.14974711950468
39	C14	R1	7.24792751344359
39	C5	R1	7.39231742277876
39	C9	R1	7.15987133677839
39	C24	R1	7.13955135239879
39	C6	R1	7.3037807481771
39	C21	R1	7.15987133677839
39	C19	R1	7.10852445677817
39	C1	R1	7.32192809488736
39	C22	R1	7.21916852046216
39	C4	R1	7.4262647547021
39	C13	R1	7.04439411935845
39	C18	R1	7.19967234483636
39	C15	R1	7.20945336562895
39	C11	R1	7.38370429247405
39	C16	R1	7.10852445677817
39	C8	R1	7.48381577726426
39	C7	R1	7.23840473932508
40	C23	R1	7.16992500144231
40	C17	R1	7.18982455888002
40	C12	R1	7.25738784269265
40	C10	R1	7.02236781302845
40	C3	R1	7.12928301694497
40	C14	R1	7.08746284125034
40	C5	R1	7.38370429247405
40	C9	R1	7.14974711950468
40	C24	R1	7.13955135239879
40	C6	R1	6.8703647195834
40	C19	R1	7.24792751344359
40	C1	R1	7.3037807481771
40	C22	R1	7.09803208296053
40	C4	R1	7.29462074889163
40	C13	R1	7.33091687811462
40	C18	R1	7.32192809488736
40	C11	R1	7.09803208296053
40	C16	R1	7.3037807481771
40	C8	R1	7.31288295528436
41	C23	R1	7.31288295528436
41	C17	R1	7.61470984411521
41	C12	R1	7.3037807481771
41	C10	R1	7.38370429247405
41	C3	R1	7.06608919045777
41	C14	R1	7.48381577726426
41	C5	R1	7.32192809488736
41	C9	R1	6.89481776330794
41	C24	R1	7.09803208296053
41	C6	R1	7.10852445677817
41	C21	R1	7.15987133677839
41	C19	R1	7.37503943134692
41	C1	R1	7.23840473932508
41	C22	R1	7.49984588708321
41	C13	R1	7.4594316186373
41	C18	R1	6.97727992349992
41	C15	R1	7.29462074889163
41	C11	R1	7.38370429247405
41	C16	R1	7.39231742277876
41	C8	R1	7.33985000288462
41	C20	R1	6.91886323727459
41	C7	R1	7.38370429247405
42	C23	R1	7.4178525148859
42	C17	R1	7.32192809488736
42	C12	R1	7.39231742277876
42	C10	R1	7.467605550083
42	C3	R1	7.3037807481771
42	C14	R1	7.15987133677839
42	C5	R1	7.13955135239879
42	C9	R1	7.36632221424582
42	C24	R1	7.43462822763672
42	C6	R1	7.37503943134692
42	C21	R1	7.07681559705083
42	C19	R1	7.16992500144231
42	C1	R1	7.2667865406949
42	C22	R1	7.33091687811462
42	C4	R1	7.12928301694497
42	C13	R1	7.31288295528436
42	C18	R1	7.10852445677817
42	C15	R1	7.23840473932508
42	C16	R1	7.32192809488736
42	C8	R1	7.10852445677817
42	C7	R1	7.20945336562895
43	C23	R1	7.22881869049588
43	C17	R1	7.12928301694497
43	C12	R1	7.48381577726426
43	C10	R1	7.23840473932508
43	C3	R1	7.34872815423108
43	C14	R1	7.22881869049588
43	C5	R1	7.32192809488736
43	C9	R1	7.18982455888002
43	C6	R1	7.07681559705083
43	C19	R1	7.4594316186373
43	C22	R1	7.04439411935845
43	C4	R1	7.3037807481771
43	C13	R1	7.45121111183233
43	C18	R1	7.44294349584873
43	C15	R1	7.19967234483636
43	C11	R1	7.31288295528436
43	C16	R1	7.08746284125034
43	C8	R1	7.17990909001493
43	C20	R1	7.16992500144231
43	C7	R1	7.4262647547021
44	C23	R1	7.31288295528436
44	C17	R1	7.2667865406949
44	C12	R1	7.05528243550119
44	C10	R1	7.23840473932508
44	C3	R1	7.53915881110803
44	C14	R1	7.24792751344359
44	C5	R1	7.28540221886225
44	C9	R1	6.97727992349992
44	C24	R1	7.23840473932508
44	C6	R1	7.03342300153745
44	C21	R1	7.4757334309664
44	C19	R1	7.35755200461808
44	C1	R1	7.06608919045777
44	C22	R1	7.2667865406949
44	C4	R1	7.44294349584873
44	C13	R1	7.2667865406949
44	C18	R1	7.12928301694497
44	C15	R1	7.34872815423108
44	C11	R1	7.10852445677817
44	C16	R1	7.32192809488736
44	C8	R1	7.4178525148859
44	C20	R1	7.20945336562895
44	C7	R1	7.3037807481771
45	C23	R1	7.37503943134692
45	C17	R1	7.36632221424582
45	C10	R1	7.51569983828404
45	C3	R1	7.18982455888002
45	C14	R1	7.13955135239879
45	C5	R1	7.16992500144231
45	C9	R1	7.57742882803575
45	C24	R1	6.90689059560852
45	C6	R1	7.32192809488736
45	C21	R1	7.17990909001493
45	C19	R1	7.10852445677817
45	C1	R1	7.35755200461808
45	C22	R1	7.18982455888002
45	C4	R1	7.12928301694497
45	C18	R1	7.09803208296053
45	C15	R1	7.28540221886225
45	C11	R1	7
45	C16	R1	7.13955135239879
45	C8	R1	7.01122725542325
45	C20	R1	7.29462074889163
45	C7	R1	7.29462074889163
46	C23	R1	7.19967234483636
46	C17	R1	7.33091687811462
46	C12	R1	7.06608919045777
46	C10	R1	7.52356195605701
46	C3	R1	7.4757334309664
46	C14	R1	7.23840473932508
46	C5	R1	7.20945336562895
46	C6	R1	7.3037807481771
46	C21	R1	7.10852445677817
46	C19	R1	7.01122725542325
46	C1	R1	7.19967234483636
46	C22	R1	7.35755200461808
46	C4	R1	7.33091687811462
46	C13	R1	7.58496250072116
46	C18	R1	7.16992500144231
46	C15	R1	7.28540221886225
46	C11	R1	7.07681559705083
46	C16	R1	7.23840473932508
46	C8	R1	7.2667865406949
46	C20	R1	7.34872815423108
46	C7	R1	7.02236781302845
47	C23	R1	6.95419631038687
47	C17	R1	7.35755200461808
47	C12	R1	7.23840473932508
47	C10	R1	7.09803208296053
47	C3	R1	7.21916852046216
47	C5	R1	7.3037807481771
47	C9	R1	7.15987133677839
47	C24	R1	7.35755200461808
47	C6	R1	7.19967234483636
47	C21	R1	7.53915881110803
47	C19	R1	7.4262647547021
47	C1	R1	6.97727992349992
47	C13	R1	7.16992500144231
47	C15	R1	7.4262647547021
47	C16	R1	6.98868468677217
47	C8	R1	7.23840473932508
47	C20	R1	7.31288295528436
47	C7	R1	7.01122725542325
48	C23	R1	7.31288295528436
48	C17	R1	7.36632221424582
48	C12	R1	7.18982455888002
48	C10	R1	7.4594316186373
48	C3	R1	7.15987133677839
48	C14	R1	7.48381577726426
48	C5	R1	7.22881869049588
48	C9	R1	7.39231742277876
48	C24	R1	7.11894107272351
48	C6	R1	7.37503943134692
48	C19	R1	7.12928301694497
48	C1	R1	7.14974711950468
48	C22	R1	6.85798099512757
48	C13	R1	7.23840473932508
48	C18	R1	7.2667865406949
48	C15	R1	7.33985000288462
48	C11	R1	7.10852445677817
48	C16	R1	7.21916852046216
48	C8	R1	7.17990909001493
48	C20	R1	7.34872815423108
48	C7	R1	7.40087943628218
49	C23	R1	7.24792751344359
49	C17	R1	7.31288295528436
49	C12	R1	7.21916852046216
49	C10	R1	6.97727992349992
49	C14	R1	7.31288295528436
49	C9	R1	7.23840473932508
49	C24	R1	7.20945336562895
49	C6	R1	7.39231742277876
49	C21	R1	7.07681559705083
49	C19	R1	7.62935662007961
49	C1	R1	7.4178525148859
49	C22	R1	7.19967234483636
49	C4	R1	7.67948009950545
49	C13	R1	7.33985000288462
49	C18	R1	7.33985000288462
49	C15	R1	7.38370429247405
49	C11	R1	7.20945336562895
49	C16	R1	7.25738784269265
49	C8	R1	7.11894107272351
49	C20	R1	7.04439411935845
49	C7	R1	7.14974711950468
50	C17	R1	7.34872815423108
50	C12	R1	7.44294349584873
50	C10	R1	7.35755200461808
50	C3	R1	7.3037807481771
50	C14	R1	7.4594316186373
50	C5	R1	7.23840473932508
50	C9	R1	7.3037807481771
50	C24	R1	7.28540221886225
50	C6	R1	7.27612440527424
50	C21	R1	7.43462822763672
50	C19	R1	7.02236781302845
50	C1	R1	7.63662462054365
50	C22	R1	7.25738784269265
50	C4	R1	7.17990909001493
50	C13	R1	6.95419631038687
50	C18	R1	7.27612440527424
50	C11	R1	7.33985000288462
50	C16	R1	7.34872815423108
50	C8	R1	7.27612440527424
50	C20	R1	7.33091687811462
50	C7	R1	7.14974711950468
51	C23	R1	7.25738784269265
51	C17	R1	7.17990909001493
51	C10	R1	7.37503943134692
51	C3	R1	7.17990909001493
51	C14	R1	7.27612440527424
51	C5	R1	7.24792751344359
51	C9	R1	7.33091687811462
51	C24	R1	7.38370429247405
51	C6	R1	7.34872815423108
51	C21	R1	7.29462074889163
51	C19	R1	7.33985000288462
51	C1	R1	7.27612440527424
51	C22	R1	6.91886323727459
51	C4	R1	7.34872815423108
51	C13	R1	7.33091687811462
51	C18	R1	6.88264304936184
51	C15	R1	7.17990909001493
51	C16	R1	7.29462074889163
51	C8	R1	6.85798099512757
51	C20	R1	7.21916852046216
51	C7	R1	7.12928301694497
52	C23	R1	7.60733031374961
52	C17	R1	7.06608919045777
52	C12	R1	7.43462822763672
52	C10	R1	7.49984588708321
52	C3	R1	7.3037807481771
52	C14	R1	7.40087943628218
52	C5	R1	7.35755200461808
52	C9	R1	7.19967234483636
52	C24	R1	7.17990909001493
52	C6	R1	7.28540221886225
52	C21	R1	6.83289001416474
52	C19	R1	7.16992500144231
52	C1	R1	7.35755200461808
52	C22	R1	7.28540221886225
52	C4	R1	7.19967234483636
52	C13	R1	7.24792751344359
52	C18	R1	7.16992500144231
52	C15	R1	7.05528243550119
52	C11	R1	7.31288295528436
52	C16	R1	7.24792751344359
52	C8	R1	7.33091687811462
52	C20	R1	7.25738784269265
52	C7	R1	7.4262647547021
53	C23	R1	7
53	C17	R1	7.34872815423108
53	C12	R1	7.28540221886225
53	C10	R1	6.97727992349992
53	C3	R1	7.2667865406949
53	C14	R1	7.36632221424582
53	C5	R1	7.08746284125034
53	C9	R1	7.24792751344359
53	C24	R1	7.06608919045777
53	C6	R1	7.45121111183233
53	C21	R1	7.34872815423108
53	C1	R1	7.09803208296053
53	C22	R1	7.19967234483636
53	C4	R1	7.19967234483636
53	C11	R1	7.20945336562895
53	C16	R1	7.2667865406949
53	C8	R1	7.20945336562895
53	C7	R1	7.4093909361377
54	C23	R1	7.33985000288462
54	C17	R1	7.15987133677839
54	C12	R1	7.09803208296053
54	C10	R1	7.24792751344359
54	C3	R1	7.09803208296053
54	C14	R1	7.17990909001493
54	C5	R1	6.79441586635011
54	C9	R1	7.23840473932508
54	C6	R1	7.21916852046216
54	C21	R1	7.04439411935845
54	C19	R1	7.27612440527424
54	C1	R1	7.25738784269265
54	C22	R1	7.467605550083
54	C4	R1	7.4093909361377
54	C13	R1	7.35755200461808
54	C18	R1	7.27612440527424
54	C11	R1	7.35755200461808
54	C16	R1	7.12928301694497
54	C8	R1	7.31288295528436
54	C20	R1	7.38370429247405
54	C7	R1	7.25738784269265
55	C23	R1	7.27612440527424
55	C17	R1	6.95419631038687
55	C12	R1	7.32192809488736
55	C10	R1	7.35755200461808
55	C3	R1	7.20945336562895
55	C14	R1	7.43462822763672
55	C5	R1	7.32192809488736
55	C9	R1	7.2667865406949
55	C24	R1	6.94251450533924
55	C19	R1	7.33985000288462
55	C1	R1	7.16992500144231
55	C22	R1	7.22881869049588
55	C4	R1	7.17990909001493
55	C13	R1	7.25738784269265
55	C18	R1	7.32192809488736
55	C15	R1	6.91886323727459
55	C11	R1	7.33091687811462
55	C16	R1	7.43462822763672
55	C8	R1	7.2667865406949
55	C20	R1	7.10852445677817
55	C7	R1	7.3037807481771
56	C23	R1	7.19967234483636
56	C17	R1	7.38370429247405
56	C12	R1	7.4262647547021
56	C10	R1	7.23840473932508
56	C3	R1	7.19967234483636
56	C5	R1	7.15987133677839
56	C9	R1	7.34872815423108
56	C24	R1	7.08746284125034
56	C6	R1	7.18982455888002
56	C21	R1	7.2667865406949
56	C19	R1	6.8073549220576
56	C1	R1	7.17990909001493
56	C22	R1	7.2667865406949
56	C4	R1	7.4262647547021
56	C13	R1	7.18982455888002
56	C18	R1	7.24792751344359
56	C15	R1	6.98868468677217
56	C11	R1	7.06608919045777
56	C16	R1	7.15987133677839
56	C8	R1	7.17990909001493
56	C7	R1	7.24792751344359
57	C23	R1	7.51569983828404
57	C17	R1	7.37503943134692
57	C12	R1	7.05528243550119
57	C3	R1	7.16992500144231
57	C14	R1	7.08746284125034
57	C5	R1	7.32192809488736
57	C9	R1	6.88264304936184
57	C24	R1	7.4262647547021
57	C6	R1	7.12928301694497
57	C21	R1	7.48381577726426
57	C19	R1	7.31288295528436
57	C1	R1	7.27612440527424
57	C22	R1	7.06608919045777
57	C13	R1	7.467605550083
57	C18	R1	7.37503943134692
57	C15	R1	7.20945336562895
57	C11	R1	7.18982455888002
57	C16	R1	7.10852445677817
57	C8	R1	7.13955135239879
57	C20	R1	7.33985000288462
57	C7	R1	7.4262647547021
58	C23	R1	7.27612440527424
58	C17	R1	7.32192809488736
58	C12	R1	7.3037807481771
58	C10	R1	6.98868468677217
58	C3	R1	7.4093909361377
58	C14	R1	7.12928301694497
58	C9	R1	7.10852445677817
58	C24	R1	7.62205181945638
58	C6	R1	7.20945336562895
58	C21	R1	7.10852445677817
58	C1	R1	7.11894107272351
58	C4	R1	7.15987133677839
58	C18	R1	7.13955135239879
58	C15	R1	7.23840473932508
58	C11	R1	7.16992500144231
58	C8	R1	7.36632221424582
58	C20	R1	7.12928301694497
58	C7	R1	7.49185309632967
59	C23	R1	7.29462074889163
59	C17	R1	7.23840473932508
59	C12	R1	7.28540221886225
59	C3	R1	7.3037807481771
59	C14	R1	7.07681559705083
59	C5	R1	7.27612440527424
59	C9	R1	7.09803208296053
59	C24	R1	7.24792751344359
59	C6	R1	7.22881869049588
59	C21	R1	7.25738784269265
59	C19	R1	7.27612440527424
59	C1	R1	7.36632221424582
59	C22	R1	7.09803208296053
59	C4	R1	7.21916852046216
59	C13	R1	7.33091687811462
59	C18	R1	7.09803208296053
59	C15	R1	6.97727992349992
59	C11	R1	7.05528243550119
59	C16	R1	7.4178525148859
59	C8	R1	7.33985000288462
59	C20	R1	7.33091687811462
59	C7	R1	7.35755200461808
60	C23	R1	7.44294349584873
60	C17	R1	6.74146698640115
60	C12	R1	7.36632221424582
60	C10	R1	7.10852445677817
60	C14	R1	7.33985000288462
60	C5	R1	7.53915881110803
60	C9	R1	7
60	C6	R1	7.33091687811462
60	C21	R1	7.28540221886225
60	C1	R1	7.40087943628218
60	C22	R1	7.35755200461808
60	C4	R1	7.17990909001493
60	C13	R1	7.23840473932508
60	C18	R1	7.2667865406949
60	C15	R1	7.29462074889163
60	C11	R1	7.16992500144231
60	C16	R1	7.23840473932508
60	C8	R1	7.5077946401987
60	C20	R1	7.33091687811462
60	C7	R1	6.96578428466209
61	C23	R1	7.3037807481771
61	C17	R1	7.38370429247405
61	C12	R1	7.31288295528436
61	C3	R1	7.33091687811462
61	C14	R1	7.43462822763672
61	C5	R1	7.34872815423108
61	C9	R1	7.5077946401987
61	C24	R1	7.34872815423108
61	C6	R1	7.01122725542325
61	C19	R1	7
61	C1	R1	6.98868468677217
61	C22	R1	7.15987133677839
61	C13	R1	7.18982455888002
61	C18	R1	7.25738784269265
61	C11	R1	6.89481776330794
61	C16	R1	7.12928301694497
61	C20	R1	6.96578428466209
61	C7	R1	7.36632221424582
62	C23	R1	7.29462074889163
62	C17	R1	7.34872815423108
62	C12	R1	7.18982455888002
62	C3	R1	7.23840473932508
62	C14	R1	7.27612440527424
62	C5	R1	7.32192809488736
62	C9	R1	7.33091687811462
62	C24	R1	7.16992500144231
62	C6	R1	7.35755200461808
62	C19	R1	7.18982455888002
62	C1	R1	7.37503943134692
62	C22	R1	6.95419631038687
62	C4	R1	7.60733031374961
62	C13	R1	7.29462074889163
62	C18	R1	6.84549005094437
62	C15	R1	7.20945336562895
62	C11	R1	7.32192809488736
62	C16	R1	7.08746284125034
62	C8	R1	7.53138146051631
62	C20	R1	7.31288295528436
62	C7	R1	7.17990909001493
63	C17	R1	7.34872815423108
63	C12	R1	7.13955135239879
63	C10	R1	7.07681559705083
63	C3	R1	7.33091687811462
63	C14	R1	7.31288295528436
63	C5	R1	7.19967234483636
63	C9	R1	7.24792751344359
63	C6	R1	7.37503943134692
63	C19	R1	7.33091687811462
63	C1	R1	7.02236781302845
63	C22	R1	7.28540221886225
63	C4	R1	7.09803208296053
63	C13	R1	7.3037807481771
63	C18	R1	7.15987133677839
63	C15	R1	7.29462074889163
63	C11	R1	7.27612440527424
63	C16	R1	7.12928301694497
63	C8	R1	7.33091687811462
63	C20	R1	7.49185309632967
63	C7	R1	7.48381577726426
64	C23	R1	7.25738784269265
64	C17	R1	7.45121111183233
64	C12	R1	7.38370429247405
64	C10	R1	7.33985000288462
64	C3	R1	7.3037807481771
64	C14	R1	6.89481776330794
64	C5	R1	7.23840473932508
64	C9	R1	7.34872815423108
64	C24	R1	7.3037807481771
64	C6	R1	7.29462074889163
64	C21	R1	7.06608919045777
64	C19	R1	7.18982455888002
64	C1	R1	7.2667865406949
64	C13	R1	7.18982455888002
64	C18	R1	7.35755200461808
64	C15	R1	7.07681559705083
64	C11	R1	7.19967234483636
64	C16	R1	7.12928301694497
64	C8	R1	7.09803208296053
64	C20	R1	6.97727992349992
64	C7	R1	7.31288295528436
65	C23	R1	6.88264304936184
65	C17	R1	7.35755200461808
65	C12	R1	7.25738784269265
65	C10	R1	7.10852445677817
65	C3	R1	7.4594316186373
65	C5	R1	7.15987133677839
65	C24	R1	6.8073549220576
65	C6	R1	7.31288295528436
65	C21	R1	7.31288295528436
65	C19	R1	7.37503943134692
65	C22	R1	7.23840473932508
65	C4	R1	7.13955135239879
65	C13	R1	7.31288295528436
65	C18	R1	7.13955135239879
65	C15	R1	7.19967234483636
65	C11	R1	7.25738784269265
65	C16	R1	7.4262647547021
65	C8	R1	7.29462074889163
65	C20	R1	7.12928301694497
65	C7	R1	7.31288295528436
66	C23	R1	7.12928301694497
66	C17	R1	7.13955135239879
66	C12	R1	7.16992500144231
66	C10	R1	7.2667865406949
66	C3	R1	7.12928301694497
66	C14	R1	6.82017896241519
66	C5	R1	7.29462074889163
66	C24	R1	7.28540221886225
66	C6	R1	7.27612440527424
66	C21	R1	7.48381577726426
66	C19	R1	7.36632221424582
66	C1	R1	7.36632221424582
66	C22	R1	7.17990909001493
66	C4	R1	7.19967234483636
66	C15	R1	7.21916852046216
66	C11	R1	7.16992500144231
66	C16	R1	7.25738784269265
66	C8	R1	7.03342300153745
66	C7	R1	7.27612440527424
67	C23	R1	7.16992500144231
67	C17	R1	7.40087943628218
67	C12	R1	7.19967234483636
67	C10	R1	7.05528243550119
67	C14	R1	7.33985000288462
67	C5	R1	7.53138146051631
67	C24	R1	7.07681559705083
67	C6	R1	7.01122725542325
67	C21	R1	7.21916852046216
67	C1	R1	7.15987133677839
67	C22	R1	7.22881869049588
67	C4	R1	7.05528243550119
67	C13	R1	6.97727992349992
67	C18	R1	7.45121111183233
67	C11	R1	7.17990909001493
67	C16	R1	7.15987133677839
67	C8	R1	7.18982455888002
67	C7	R1	7.17990909001493
68	C23	R1	7.12928301694497
68	C17	R1	7.05528243550119
68	C12	R1	7.63662462054365
68	C10	R1	7.07681559705083
68	C3	R1	7.13955135239879
68	C9	R1	7.18982455888002
68	C24	R1	7.56985560833095
68	C6	R1	7.31288295528436
68	C21	R1	7.53138146051631
68	C19	R1	7.20945336562895
68	C1	R1	7.24792751344359
68	C22	R1	7.09803208296053
68	C13	R1	7.45121111183233
68	C15	R1	7.06608919045777
68	C11	R1	7.31288295528436
68	C16	R1	7.31288295528436
68	C8	R1	6.95419631038687
68	C20	R1	7.29462074889163
68	C7	R1	7.35755200461808
69	C23	R1	7.33091687811462
69	C12	R1	7.20945336562895
69	C10	R1	7.33091687811462
69	C3	R1	7.12928301694497
69	C14	R1	7.07681559705083
69	C5	R1	7.14974711950468
69	C9	R1	7.04439411935845
69	C24	R1	7.11894107272351
69	C6	R1	7.10852445677817
69	C21	R1	7.33985000288462
69	C19	R1	7.25738784269265
69	C1	R1	7.45121111183233
69	C22	R1	7.17990909001493
69	C4	R1	7.19967234483636
69	C13	R1	7.23840473932508
69	C18	R1	7.04439411935845
69	C15	R1	7.35755200461808
69	C11	R1	7.23840473932508
69	C16	R1	7.18982455888002
69	C20	R1	7.21916852046216
69	C7	R1	7.43462822763672
70	C23	R1	7.2667865406949
70	C17	R1	7.20945336562895
70	C10	R1	7.10852445677817
70	C3	R1	7.4594316186373
70	C14	R1	7.36632221424582
70	C9	R1	7.24792751344359
70	C24	R1	7.09803208296053
70	C6	R1	7.32192809488736
70	C21	R1	7.32192809488736
70	C19	R1	6.96578428466209
70	C1	R1	7.16992500144231
70	C22	R1	7.10852445677817
70	C4	R1	7.19967234483636
70	C13	R1	7.48381577726426
70	C15	R1	7.11894107272351
70	C11	R1	7.10852445677817
70	C16	R1	7.22881869049588
70	C8	R1	7.24792751344359
70	C20	R1	7.06608919045777
70	C7	R1	7.48381577726426
71	C23	R1	7.33985000288462
71	C17	R1	7.34872815423108
71	C12	R1	7.09803208296053
71	C10	R1	7.13955135239879
71	C3	R1	7.39231742277876
71	C14	R1	7.22881869049588
71	C5	R1	7.4594316186373
71	C24	R1	7.49984588708321
71	C6	R1	7.33985000288462
71	C21	R1	7.16992500144231
71	C19	R1	7.21916852046216
71	C1	R1	7.4093909361377
71	C22	R1	7.03342300153745
71	C4	R1	7.44294349584873
71	C13	R1	7.29462074889163
71	C18	R1	7.3037807481771
71	C15	R1	7.32192809488736
71	C11	R1	7.19967234483636
71	C16	R1	7.13955135239879
71	C8	R1	7.4262647547021
71	C20	R1	7.12928301694497
71	C7	R1	7.53138146051631
72	C23	R1	7.09803208296053
72	C17	R1	7.27612440527424
72	C12	R1	7.13955135239879
72	C10	R1	7.32192809488736
72	C3	R1	7.32192809488736
72	C14	R1	7.14974711950468
72	C5	R1	6.90689059560852
72	C9	R1	6.88264304936184
72	C24	R1	6.97727992349992
72	C6	R1	7.33091687811462
72	C21	R1	7.24792751344359
72	C19	R1	6.95419631038687
72	C1	R1	7.36632221424582
72	C22	R1	7.11894107272351
72	C4	R1	7.14974711950468
72	C13	R1	7.29462074889163
72	C18	R1	7
72	C15	R1	7.01122725542325
72	C11	R1	7.32192809488736
72	C16	R1	7.27612440527424
72	C8	R1	6.97727992349992
72	C20	R1	7.20945336562895
72	C7	R1	7.38370429247405
73	C23	R1	7.52356195605701
73	C17	R1	7.18982455888002
73	C12	R1	7.21916852046216
73	C10	R1	7.17990909001493
73	C3	R1	7.22881869049588
73	C14	R1	7.35755200461808
73	C5	R1	7.3037807481771
73	C24	R1	7.31288295528436
73	C6	R1	7.39231742277876
73	C21	R1	6.95419631038687
73	C19	R1	7.33091687811462
73	C1	R1	7.37503943134692
73	C4	R1	7.467605550083
73	C13	R1	7.19967234483636
73	C18	R1	7.38370429247405
73	C15	R1	7.25738784269265
73	C11	R1	7.40087943628218
73	C16	R1	7.4093909361377
73	C20	R1	7.3037807481771
74	C23	R1	7.19967234483636
74	C17	R1	7.3037807481771
74	C12	R1	7.4262647547021
74	C10	R1	7.39231742277876
74	C14	R1	6.89481776330794
74	C9	R1	7.43462822763672
74	C24	R1	7.24792751344359
74	C6	R1	7.10852445677817
74	C21	R1	7.20945336562895
74	C19	R1	7.49185309632967
74	C1	R1	6.91886323727459
74	C22	R1	6.98868468677217
74	C4	R1	7.03342300153745
74	C13	R1	7.20945336562895
74	C18	R1	7.49185309632967
74	C15	R1	6.95419631038687
74	C11	R1	7.4178525148859
74	C8	R1	7.24792751344359
74	C20	R1	7.62205181945638
74	C7	R1	7.12928301694497
75	C23	R1	7.3037807481771
75	C17	R1	7.13955135239879
75	C12	R1	7.27612440527424
75	C10	R1	7.17990909001493
75	C3	R1	7.25738784269265
75	C14	R1	7.4093909361377
75	C5	R1	7.27612440527424
75	C9	R1	7.12928301694497
75	C24	R1	7.28540221886225
75	C6	R1	7.33091687811462
75	C21	R1	7.3037807481771
75	C19	R1	6.91886323727459
75	C1	R1	7.10852445677817
75	C22	R1	7.09803208296053
75	C4	R1	7.31288295528436
75	C13	R1	7.27612440527424
75	C18	R1	7.05528243550119
75	C15	R1	7.55458885167764
75	C11	R1	7.44294349584873
75	C16	R1	7.2667865406949
75	C8	R1	7.22881869049588
75	C20	R1	7.20945336562895
75	C7	R1	7.467605550083
76	C23	R1	7.15987133677839
76	C17	R1	7.33985000288462
76	C12	R1	7.23840473932508
76	C10	R1	7.51569983828404
76	C3	R1	7.29462074889163
76	C5	R1	7.33985000288462
76	C9	R1	7.21916852046216
76	C24	R1	7.25738784269265
76	C6	R1	7.35755200461808
76	C21	R1	7.44294349584873
76	C19	R1	7.54689445988764
76	C1	R1	7.19967234483636
76	C22	R1	7.2667865406949
76	C4	R1	7.32192809488736
76	C13	R1	7
76	C18	R1	7.13955135239879
76	C15	R1	7.34872815423108
76	C11	R1	7.14974711950468
76	C16	R1	7.25738784269265
76	C20	R1	7.2667865406949
76	C7	R1	7.10852445677817
77	C23	R1	6.91886323727459
77	C17	R1	6.85798099512757
77	C12	R1	7.38370429247405
77	C10	R1	7.15987133677839
77	C3	R1	7.20945336562895
77	C14	R1	7.01122725542325
77	C9	R1	7.33091687811462
77	C21	R1	7.37503943134692
77	C19	R1	7.33985000288462
77	C1	R1	7.58496250072116
77	C22	R1	7.23840473932508
77	C4	R1	7.20945336562895
77	C13	R1	7.35755200461808
77	C18	R1	7.27612440527424
77	C15	R1	7.56224242422107
77	C11	R1	7.53138146051631
77	C16	R1	7.17990909001493
77	C20	R1	7.12928301694497
77	C7	R1	7.21916852046216
78	C23	R1	7.36632221424582
78	C17	R1	7.15987133677839
78	C12	R1	7.15987133677839
78	C10	R1	7.04439411935845
78	C3	R1	7.467605550083
78	C14	R1	7.3037807481771
78	C5	R1	7.28540221886225
78	C9	R1	7.33091687811462
78	C24	R1	7.35755200461808
78	C6	R1	7.17990909001493
78	C21	R1	7.10852445677817
78	C1	R1	7.23840473932508
78	C22	R1	7.5077946401987
78	C4	R1	7.44294349584873
78	C13	R1	7.11894107272351
78	C18	R1	6.90689059560852
78	C15	R1	7.18982455888002
78	C11	R1	7.17990909001493
78	C16	R1	7.21916852046216
78	C8	R1	7.13955135239879
78	C20	R1	7.37503943134692
78	C7	R1	7.27612440527424
79	C23	R1	7.48381577726426
79	C17	R1	7.38370429247405
79	C12	R1	7.12928301694497
79	C10	R1	7.23840473932508
79	C3	R1	7.22881869049588
79	C14	R1	7.18982455888002
79	C5	R1	7.18982455888002
79	C9	R1	7.17990909001493
79	C24	R1	7.22881869049588
79	C6	R1	7.37503943134692
79	C21	R1	7.32192809488736
79	C1	R1	7.02236781302845
79	C4	R1	7.10852445677817
79	C13	R1	7.16992500144231
79	C18	R1	7.22881869049588
79	C15	R1	7.20945336562895
79	C11	R1	7.14974711950468
79	C16	R1	7.3037807481771
79	C20	R1	7.36632221424582
79	C7	R1	7.17990909001493
80	C23	R1	7.4093909361377
80	C12	R1	6.94251450533924
80	C10	R1	7.17990909001493
80	C3	R1	7.5077946401987
80	C14	R1	7.25738784269265
80	C5	R1	7.15987133677839
80	C9	R1	7.11894107272351
80	C24	R1	7.25738784269265
80	C6	R1	7.33985000288462
80	C21	R1	7.25738784269265
80	C19	R1	7.40087943628218
80	C1	R1	7.17990909001493
80	C4	R1	7.28540221886225
80	C13	R1	7.13955135239879
80	C18	R1	7.18982455888002
80	C15	R1	7.29462074889163
80	C11	R1	7.16992500144231
80	C16	R1	7.23840473932508
80	C8	R1	7.37503943134692
80	C20	R1	7.07681559705083
80	C7	R1	7.14974711950468
81	C23	R1	7.19967234483636
81	C17	R1	7.45121111183233
81	C12	R1	7.33091687811462
81	C10	R1	7.20945336562895
81	C3	R1	7.25738784269265
81	C14	R1	7.40087943628218
81	C9	R1	7.14974711950468
81	C24	R1	7.25738784269265
81	C6	R1	7.37503943134692
81	C21	R1	7.24792751344359
81	C19	R1	7.4178525148859
81	C1	R1	7.25738784269265
81	C22	R1	7.39231742277876
81	C4	R1	7.29462074889163
81	C13	R1	7.24792751344359
81	C18	R1	6.98868468677217
81	C15	R1	7.28540221886225
81	C11	R1	7.12928301694497
81	C16	R1	7.14974711950468
81	C8	R1	7.53915881110803
81	C20	R1	7.12928301694497
81	C7	R1	7.32192809488736
82	C23	R1	7.03342300153745
82	C17	R1	7.31288295528436
82	C12	R1	7.3037807481771
82	C10	R1	7.38370429247405
82	C3	R1	7.13955135239879
82	C14	R1	7.14974711950468
82	C5	R1	7.24792751344359
82	C9	R1	7.53138146051631
82	C24	R1	7.28540221886225
82	C6	R1	7.22881869049588
82	C21	R1	7.2667865406949
82	C19	R1	7.06608919045777
82	C1	R1	7.22881869049588
82	C22	R1	7.29462074889163
82	C4	R1	7.13955135239879
82	C13	R1	7.04439411935845
82	C18	R1	7.01122725542325
82	C15	R1	7.17990909001493
82	C16	R1	7.52356195605701
82	C20	R1	7.24792751344359
82	C7	R1	7.2667865406949
83	C23	R1	7.13955135239879
83	C17	R1	7.4093909361377
83	C12	R1	7.20945336562895
83	C10	R1	7.33091687811462
83	C3	R1	7.32192809488736
83	C14	R1	7.51569983828404
83	C5	R1	7.34872815423108
83	C24	R1	7.2667865406949
83	C21	R1	7.22881869049588
83	C19	R1	7.09803208296053
83	C1	R1	7.11894107272351
83	C4	R1	7.4594316186373
83	C18	R1	7.02236781302845
83	C15	R1	7.01122725542325
83	C11	R1	7.21916852046216
83	C16	R1	7.21916852046216
83	C8	R1	7.12928301694497
83	C7	R1	7.40087943628218
84	C23	R1	7.27612440527424
84	C17	R1	7.25738784269265
84	C12	R1	7.4178525148859
84	C10	R1	7.16992500144231
84	C3	R1	7.23840473932508
84	C14	R1	7.19967234483636
84	C5	R1	7.22881869049588
84	C9	R1	7.14974711950468
84	C24	R1	7.31288295528436
84	C6	R1	6.97727992349992
84	C21	R1	7.55458885167764
84	C19	R1	7.13955135239879
84	C1	R1	7.2667865406949
84	C22	R1	7.3037807481771
84	C13	R1	7.17990909001493
84	C15	R1	7.11894107272351
84	C11	R1	7.12928301694497
84	C16	R1	7.49185309632967
84	C20	R1	7.13955135239879
84	C7	R1	7.49984588708321
85	C23	R1	7.43462822763672
85	C17	R1	7.38370429247405
85	C12	R1	7.05528243550119
85	C10	R1	7.2667865406949
85	C3	R1	7.11894107272351
85	C14	R1	7.59245703726808
85	C5	R1	7.2667865406949
85	C9	R1	7.28540221886225
85	C21	R1	6.95419631038687
85	C19	R1	7.28540221886225
85	C1	R1	7.04439411935845
85	C22	R1	7.3037807481771
85	C4	R1	7.19967234483636
85	C13	R1	6.90689059560852
85	C18	R1	7.27612440527424
85	C15	R1	7.35755200461808
85	C11	R1	7.23840473932508
85	C16	R1	7.12928301694497
85	C8	R1	7.11894107272351
85	C20	R1	7.56985560833095
85	C7	R1	6.96578428466209
86	C23	R1	7.19967234483636
86	C17	R1	7.22881869049588
86	C10	R1	7.03342300153745
86	C3	R1	7.25738784269265
86	C14	R1	7.20945336562895
86	C5	R1	7.29462074889163
86	C24	R1	7.18982455888002
86	C6	R1	7.34872815423108
86	C21	R1	7.16992500144231
86	C19	R1	7.467605550083
86	C1	R1	7.31288295528436
86	C22	R1	7.31288295528436
86	C4	R1	7.08746284125034
86	C13	R1	7.24792751344359
86	C18	R1	7.13955135239879
86	C11	R1	7.33091687811462
86	C16	R1	7.37503943134692
86	C20	R1	7.21916852046216
87	C23	R1	7.11894107272351
87	C17	R1	7.4757334309664
87	C12	R1	7.45121111183233
87	C3	R1	7.29462074889163
87	C14	R1	7.49984588708321
87	C5	R1	7.17990909001493
87	C9	R1	7.08746284125034
87	C6	R1	7.29462074889163
87	C21	R1	7.29462074889163
87	C19	R1	7.19967234483636
87	C1	R1	7.32192809488736
87	C22	R1	7.39231742277876
87	C4	R1	7.2667865406949
87	C13	R1	7.01122725542325
87	C18	R1	7.33985000288462
87	C15	R1	7.17990909001493
87	C11	R1	7.23840473932508
87	C16	R1	7.15987133677839
87	C8	R1	7.01122725542325
87	C20	R1	7.33091687811462
87	C7	R1	7.19967234483636
88	C23	R1	7.37503943134692
88	C17	R1	7.48381577726426
88	C12	R1	7.14974711950468
88	C10	R1	6.89481776330794
88	C3	R1	7.32192809488736
88	C5	R1	7.33091687811462
88	C9	R1	7.29462074889163
88	C24	R1	7.22881869049588
88	C6	R1	7.24792751344359
88	C21	R1	7.03342300153745
88	C19	R1	7.15987133677839
88	C1	R1	7.5077946401987
88	C4	R1	7.36632221424582
88	C13	R1	7.15987133677839
88	C18	R1	7.05528243550119
88	C15	R1	7.467605550083
88	C11	R1	7.14974711950468
88	C16	R1	7.11894107272351
88	C8	R1	6.96578428466209
88	C20	R1	7.22881869049588
88	C7	R1	7.23840473932508
89	C17	R1	6.98868468677217
89	C12	R1	7.37503943134692
89	C10	R1	7.22881869049588
89	C3	R1	7.39231742277876
89	C14	R1	7.01122725542325
89	C5	R1	7.18982455888002
89	C9	R1	7.24792751344359
89	C24	R1	7.02236781302845
89	C6	R1	7.11894107272351
89	C21	R1	7.29462074889163
89	C1	R1	7.35755200461808
89	C4	R1	7.19967234483636
89	C13	R1	7.4262647547021
89	C15	R1	7.34872815423108
89	C11	R1	6.84549005094437
89	C16	R1	6.96578428466209
89	C8	R1	7.22881869049588
89	C7	R1	7.22881869049588
90	C23	R1	7.18982455888002
90	C17	R1	7.33091687811462
90	C12	R1	7.24792751344359
90	C10	R1	7.48381577726426
90	C14	R1	7.24792751344359
90	C5	R1	7.20945336562895
90	C9	R1	7.07681559705083
90	C24	R1	7.25738784269265
90	C6	R1	7.34872815423108
90	C21	R1	7.22881869049588
90	C19	R1	7.03342300153745
90	C1	R1	7.20945336562895
90	C22	R1	7.4262647547021
90	C4	R1	7.16992500144231
90	C13	R1	7.25738784269265
90	C18	R1	7.01122725542325
90	C11	R1	7.31288295528436
90	C16	R1	7.24792751344359
90	C20	R1	7.53915881110803
90	C7	R1	7.22881869049588
91	C23	R1	7.5077946401987
91	C17	R1	7.27612440527424
91	C12	R1	7.35755200461808
91	C10	R1	7
91	C3	R1	7.21916852046216
91	C14	R1	7.27612440527424
91	C5	R1	7.05528243550119
91	C9	R1	7.33985000288462
91	C24	R1	7.73470962022584
91	C6	R1	7.04439411935845
91	C21	R1	7.02236781302845
91	C19	R1	6.93073733756289
91	C1	R1	7.24792751344359
91	C22	R1	7.11894107272351
91	C4	R1	7.15987133677839
91	C13	R1	7.29462074889163
91	C18	R1	6.97727992349992
91	C11	R1	7.12928301694497
91	C16	R1	7.2667865406949
91	C8	R1	7.40087943628218
91	C20	R1	7.37503943134692
92	C23	R1	7.43462822763672
92	C17	R1	7.14974711950468
92	C12	R1	7.21916852046216
92	C10	R1	7.28540221886225
92	C3	R1	7.35755200461808
92	C5	R1	7.33091687811462
92	C9	R1	7.22881869049588
92	C24	R1	7.4594316186373
92	C6	R1	7.23840473932508
92	C1	R1	7.35755200461808
92	C22	R1	7.06608919045777
92	C4	R1	7.31288295528436
92	C13	R1	7.20945336562895
92	C18	R1	7.23840473932508
92	C15	R1	7.02236781302845
92	C11	R1	7.4093909361377
92	C16	R1	7.23840473932508
92	C8	R1	7.28540221886225
92	C20	R1	7.3037807481771
92	C7	R1	6.91886323727459
93	C17	R1	7.15987133677839
93	C12	R1	7.4757334309664
93	C10	R1	6.82017896241519
93	C3	R1	7.32192809488736
93	C14	R1	7.51569983828404
93	C5	R1	7.04439411935845
93	C9	R1	7.39231742277876
93	C24	R1	7.35755200461808
93	C6	R1	7.43462822763672
93	C21	R1	7.38370429247405
93	C19	R1	7.13955135239879
93	C1	R1	7.31288295528436
93	C22	R1	7.02236781302845
93	C4	R1	7.59991284218713
93	C18	R1	7.14974711950468
93	C15	R1	7.16992500144231
93	C11	R1	6.61470984411521
93	C16	R1	7.12928301694497
93	C8	R1	7.23840473932508
93	C20	R1	7.21916852046216
94	C23	R1	7.11894107272351
94	C17	R1	6.97727992349992
94	C12	R1	7.29462074889163
94	C10	R1	7.23840473932508
94	C3	R1	7.39231742277876
94	C14	R1	7.34872815423108
94	C5	R1	7.11894107272351
94	C9	R1	7.4093909361377
94	C24	R1	7.3037807481771
94	C6	R1	7.04439411935845
94	C21	R1	6.90689059560852
94	C19	R1	7.69348695749933
94	C1	R1	6.90689059560852
94	C22	R1	7.33091687811462
94	C4	R1	7.25738784269265
94	C13	R1	7.13955135239879
94	C18	R1	7.03342300153745
94	C11	R1	7.14974711950468
94	C16	R1	6.78135971352466
94	C8	R1	7.22881869049588
94	C20	R1	7.25738784269265
94	C7	R1	7.28540221886225
95	C23	R1	7.17990909001493
95	C17	R1	7.40087943628218
95	C12	R1	7.12928301694497
95	C10	R1	7.34872815423108
95	C3	R1	7.27612440527424
95	C14	R1	7.22881869049588
95	C5	R1	7.2667865406949
95	C9	R1	6.78135971352466
95	C24	R1	7.03342300153745
95	C6	R1	7.09803208296053
95	C21	R1	7.43462822763672
95	C22	R1	7.33985000288462
95	C4	R1	7.08746284125034
95	C13	R1	7.25738784269265
95	C18	R1	7.03342300153745
95	C15	R1	7.37503943134692
95	C16	R1	6.96578428466209
95	C8	R1	7.16992500144231
95	C20	R1	7.11894107272351
95	C7	R1	7.4178525148859
96	C23	R1	6.94251450533924
96	C17	R1	7.19967234483636
96	C12	R1	7.5077946401987
96	C3	R1	7.43462822763672
96	C5	R1	7.34872815423108
96	C9	R1	7.36632221424582
96	C24	R1	7.33985000288462
96	C6	R1	7.34872815423108
96	C21	R1	7.29462074889163
96	C19	R1	6.97727992349992
96	C1	R1	7.43462822763672
96	C22	R1	7.08746284125034
96	C4	R1	7.29462074889163
96	C13	R1	7.17990909001493
96	C18	R1	7.12928301694497
96	C15	R1	7.10852445677817
96	C16	R1	7.48381577726426
96	C8	R1	7.19967234483636
96	C20	R1	7.33091687811462
97	C23	R1	7.28540221886225
97	C17	R1	7.17990909001493
97	C10	R1	6.95419631038687
97	C14	R1	7.22881869049588
97	C5	R1	7.37503943134692
97	C9	R1	7.14974711950468
97	C24	R1	7.12928301694497
97	C6	R1	7.06608919045777
97	C21	R1	7.58496250072116
97	C19	R1	7.35755200461808
97	C1	R1	7.33985000288462
97	C22	R1	7.29462074889163
97	C4	R1	7.33091687811462
97	C13	R1	7.33091687811462
97	C18	R1	7.13955135239879
97	C15	R1	7.4262647547021
97	C11	R1	7.36632221424582
97	C8	R1	7.59991284218713
97	C20	R1	7.09803208296053
97	C7	R1	7.40087943628218
98	C23	R1	7.14974711950468
98	C12	R1	7.16992500144231
98	C3	R1	7.22881869049588
[truncated: 14,511 more rows]
