# Supplementary material for: Stochastic modelling of single-cell gene expression adaptation reveals non-genomic contribution to evolution of tumor subclones
Source: bioRxiv. 2024 Apr 20:2024.04.17.588869. Preprint. [Version 1] doi: 10.1101/2024.04.17.588869 (PMC11071284; doi:10.1101/2024.04.17.588869)
Supplement: Supplement 2 [file media-2.zip › Supplementary Files/Simulated Data/Adaptive_Simulation/tr_1.02_sq_15_r_150_a_8.csv]

gene	species	replicate	exprval
1	C23	R1	7.56224242422107
1	C17	R1	7.18982455888002
1	C12	R1	7.25738784269265
1	C10	R1	7.08746284125034
1	C3	R1	7.4093909361377
1	C14	R1	7.44294349584873
1	C9	R1	7.06608919045777
1	C24	R1	7.21916852046216
1	C6	R1	7.24792751344359
1	C21	R1	7.28540221886225
1	C19	R1	7.33985000288462
1	C1	R1	6.59991284218713
1	C22	R1	7.35755200461808
1	C4	R1	7.22881869049588
1	C13	R1	7.40087943628218
1	C18	R1	7.15987133677839
1	C15	R1	7.08746284125034
1	C11	R1	7.11894107272351
1	C16	R1	6.97727992349992
1	C8	R1	7.25738784269265
1	C20	R1	7.08746284125034
1	C7	R1	7.01122725542325
2	C23	R1	7.35755200461808
2	C17	R1	7.43462822763672
2	C12	R1	7.3037807481771
2	C10	R1	7.03342300153745
2	C3	R1	7.36632221424582
2	C14	R1	7.4594316186373
2	C5	R1	7.15987133677839
2	C9	R1	7.3037807481771
2	C24	R1	7.40087943628218
2	C21	R1	7.33091687811462
2	C19	R1	7.14974711950468
2	C1	R1	7.39231742277876
2	C22	R1	6.98868468677217
2	C4	R1	7.33091687811462
2	C13	R1	7.32192809488736
2	C15	R1	7.29462074889163
2	C11	R1	7.4178525148859
2	C16	R1	7.17990909001493
2	C8	R1	7.39231742277876
2	C20	R1	6.93073733756289
2	C7	R1	7.59245703726808
3	C23	R1	7.25738784269265
3	C17	R1	7.39231742277876
3	C12	R1	7.12928301694497
3	C3	R1	7.3037807481771
3	C14	R1	7.13955135239879
3	C9	R1	7.32192809488736
3	C24	R1	7.38370429247405
3	C6	R1	7.4594316186373
3	C21	R1	7.32192809488736
3	C19	R1	7.10852445677817
3	C1	R1	7.52356195605701
3	C22	R1	7.20945336562895
3	C13	R1	6.97727992349992
3	C18	R1	7.18982455888002
3	C15	R1	7.34872815423108
3	C11	R1	7.33091687811462
3	C16	R1	7.21916852046216
3	C8	R1	7.32192809488736
3	C20	R1	7.22881869049588
3	C7	R1	7.17990909001493
4	C23	R1	7.25738784269265
4	C17	R1	7.21916852046216
4	C12	R1	7.36632221424582
4	C10	R1	7.21916852046216
4	C3	R1	7.03342300153745
4	C14	R1	7.5077946401987
4	C5	R1	7.39231742277876
4	C9	R1	7.20945336562895
4	C24	R1	7.4093909361377
4	C6	R1	7.24792751344359
4	C21	R1	7.10852445677817
4	C19	R1	7.37503943134692
4	C1	R1	7.13955135239879
4	C22	R1	7.467605550083
4	C13	R1	7.13955135239879
4	C18	R1	7.17990909001493
4	C15	R1	7.33091687811462
4	C11	R1	7.56985560833095
4	C16	R1	7.45121111183233
4	C8	R1	7.37503943134692
4	C20	R1	7.23840473932508
4	C7	R1	7.45121111183233
5	C23	R1	7.13955135239879
5	C17	R1	7.40087943628218
5	C12	R1	7.29462074889163
5	C10	R1	7.5077946401987
5	C3	R1	7.39231742277876
5	C14	R1	7.27612440527424
5	C5	R1	7.38370429247405
5	C9	R1	7.37503943134692
5	C24	R1	7.4262647547021
5	C6	R1	7.52356195605701
5	C21	R1	6.95419631038687
5	C19	R1	7.17990909001493
5	C1	R1	7.08746284125034
5	C22	R1	7.15987133677839
5	C4	R1	7.23840473932508
5	C13	R1	7.32192809488736
5	C15	R1	7.21916852046216
5	C11	R1	7.02236781302845
5	C16	R1	7.23840473932508
5	C8	R1	6.96578428466209
5	C20	R1	7.40087943628218
5	C7	R1	7.32192809488736
6	C23	R1	7.2667865406949
6	C17	R1	7.09803208296053
6	C12	R1	7.14974711950468
6	C10	R1	7.34872815423108
6	C3	R1	6.93073733756289
6	C14	R1	7.27612440527424
6	C5	R1	7.35755200461808
6	C9	R1	7.48381577726426
6	C24	R1	7.4093909361377
6	C6	R1	7.02236781302845
6	C21	R1	7.29462074889163
6	C19	R1	7.44294349584873
6	C1	R1	7.38370429247405
6	C22	R1	7.12928301694497
6	C4	R1	7.37503943134692
6	C13	R1	7.39231742277876
6	C18	R1	7.53915881110803
6	C15	R1	7.35755200461808
6	C16	R1	7.2667865406949
6	C8	R1	7.19967234483636
6	C7	R1	7.13955135239879
7	C23	R1	7.33985000288462
7	C17	R1	7.08746284125034
7	C12	R1	7.10852445677817
7	C3	R1	7.33985000288462
7	C14	R1	7.38370429247405
7	C5	R1	7.23840473932508
7	C9	R1	7.4262647547021
7	C24	R1	7.63662462054365
7	C6	R1	7.2667865406949
7	C21	R1	7.16992500144231
7	C19	R1	6.4757334309664
7	C1	R1	7.3037807481771
7	C22	R1	6.89481776330794
7	C4	R1	7.20945336562895
7	C13	R1	7.27612440527424
7	C18	R1	7.11894107272351
7	C15	R1	7.04439411935845
7	C11	R1	6.97727992349992
7	C16	R1	7.35755200461808
7	C8	R1	7.36632221424582
7	C20	R1	7.10852445677817
8	C23	R1	7.3037807481771
8	C17	R1	7.02236781302845
8	C10	R1	6.88264304936184
8	C3	R1	7.37503943134692
8	C14	R1	7.3037807481771
8	C5	R1	7.4178525148859
8	C9	R1	7.27612440527424
8	C24	R1	7.39231742277876
8	C6	R1	6.97727992349992
8	C21	R1	7.21916852046216
8	C19	R1	7.08746284125034
8	C1	R1	7.16992500144231
8	C22	R1	7.43462822763672
8	C4	R1	7.34872815423108
8	C13	R1	7.33091687811462
8	C18	R1	7.16992500144231
8	C15	R1	7.44294349584873
8	C11	R1	7.08746284125034
8	C16	R1	7.02236781302845
8	C8	R1	7.14974711950468
8	C20	R1	7.20945336562895
8	C7	R1	7.49984588708321
9	C17	R1	7.17990909001493
9	C12	R1	7.07681559705083
9	C10	R1	7.24792751344359
9	C3	R1	7.36632221424582
9	C14	R1	7.27612440527424
9	C5	R1	7.11894107272351
9	C9	R1	7.22881869049588
9	C24	R1	7.39231742277876
9	C21	R1	7.12928301694497
9	C19	R1	7.17990909001493
9	C1	R1	7.33091687811462
9	C22	R1	7.24792751344359
9	C4	R1	7.4093909361377
9	C13	R1	7.14974711950468
9	C15	R1	7.15987133677839
9	C11	R1	7.16992500144231
9	C16	R1	7.11894107272351
9	C8	R1	7.07681559705083
9	C20	R1	7.21916852046216
9	C7	R1	7.13955135239879
10	C23	R1	7.04439411935845
10	C17	R1	6.90689059560852
10	C12	R1	7.32192809488736
10	C10	R1	7.27612440527424
10	C3	R1	7.29462074889163
10	C14	R1	7.27612440527424
10	C9	R1	6.91886323727459
10	C24	R1	7.21916852046216
10	C6	R1	7.03342300153745
10	C21	R1	7.11894107272351
10	C19	R1	7.70043971814109
10	C22	R1	7.65821148275179
10	C4	R1	7.33091687811462
10	C13	R1	7.17990909001493
10	C18	R1	7.25738784269265
10	C15	R1	7.11894107272351
10	C16	R1	7.33091687811462
10	C20	R1	6.95419631038687
11	C23	R1	7.28540221886225
11	C12	R1	7.02236781302845
11	C10	R1	7.19967234483636
11	C3	R1	7.23840473932508
11	C14	R1	7.4093909361377
11	C5	R1	7.29462074889163
11	C9	R1	7.28540221886225
11	C24	R1	7.4093909361377
11	C6	R1	7.11894107272351
11	C21	R1	7.14974711950468
11	C19	R1	7.05528243550119
11	C1	R1	7.13955135239879
11	C22	R1	7.10852445677817
11	C4	R1	7.33091687811462
11	C13	R1	7.32192809488736
11	C18	R1	7.34872815423108
11	C15	R1	7.17990909001493
11	C11	R1	7.2667865406949
11	C16	R1	7.24792751344359
11	C8	R1	7.07681559705083
11	C20	R1	7.08746284125034
11	C7	R1	7.27612440527424
12	C17	R1	7.12928301694497
12	C12	R1	7.3037807481771
12	C10	R1	7.83920378809694
12	C3	R1	7.25738784269265
12	C14	R1	7.10852445677817
12	C5	R1	7.22881869049588
12	C9	R1	7.14974711950468
12	C24	R1	7.22881869049588
12	C6	R1	7.32192809488736
12	C21	R1	7.35755200461808
12	C19	R1	7.43462822763672
12	C1	R1	7.17990909001493
12	C22	R1	7.57742882803575
12	C4	R1	6.88264304936184
12	C13	R1	7.10852445677817
12	C18	R1	7.35755200461808
12	C15	R1	6.88264304936184
12	C11	R1	6.96578428466209
12	C16	R1	7.38370429247405
12	C8	R1	7.22881869049588
12	C20	R1	7.54689445988764
12	C7	R1	7.31288295528436
13	C23	R1	7.467605550083
13	C12	R1	7.20945336562895
13	C10	R1	7.06608919045777
13	C3	R1	7.33985000288462
13	C14	R1	7.53138146051631
13	C5	R1	7.22881869049588
13	C9	R1	7.27612440527424
13	C6	R1	7.28540221886225
13	C21	R1	7.08746284125034
13	C19	R1	7.4594316186373
13	C1	R1	7.20945336562895
13	C22	R1	7.44294349584873
13	C4	R1	7.28540221886225
13	C13	R1	7.2667865406949
13	C18	R1	6.78135971352466
13	C15	R1	7.06608919045777
13	C11	R1	7.07681559705083
13	C16	R1	7.45121111183233
13	C8	R1	6.83289001416474
13	C20	R1	7.14974711950468
13	C7	R1	7.467605550083
14	C23	R1	7.28540221886225
14	C17	R1	7.04439411935845
14	C12	R1	7.35755200461808
14	C10	R1	7.4178525148859
14	C3	R1	7.24792751344359
14	C14	R1	7.06608919045777
14	C5	R1	7.2667865406949
14	C9	R1	7.02236781302845
14	C24	R1	7.24792751344359
14	C6	R1	7.29462074889163
14	C21	R1	7.14974711950468
14	C19	R1	7.22881869049588
14	C1	R1	7.02236781302845
14	C4	R1	7.4093909361377
14	C13	R1	7.10852445677817
14	C18	R1	7.25738784269265
14	C15	R1	7.36632221424582
14	C11	R1	7.28540221886225
14	C16	R1	6.90689059560852
14	C8	R1	7.24792751344359
14	C20	R1	7.22881869049588
14	C7	R1	7.17990909001493
15	C23	R1	7.52356195605701
15	C17	R1	7.04439411935845
15	C10	R1	7.27612440527424
15	C3	R1	7.22881869049588
15	C14	R1	7.04439411935845
15	C9	R1	7.18982455888002
15	C24	R1	7.36632221424582
15	C6	R1	7.18982455888002
15	C21	R1	7.18982455888002
15	C19	R1	6.97727992349992
15	C1	R1	7.31288295528436
15	C22	R1	7.15987133677839
15	C4	R1	7.06608919045777
15	C13	R1	7.3037807481771
15	C18	R1	7.19967234483636
15	C15	R1	7.45121111183233
15	C11	R1	7.17990909001493
15	C16	R1	7.10852445677817
15	C8	R1	7.32192809488736
15	C20	R1	7.28540221886225
15	C7	R1	7.24792751344359
16	C23	R1	7.24792751344359
16	C17	R1	6.91886323727459
16	C12	R1	7.12928301694497
16	C10	R1	7.27612440527424
16	C3	R1	7.15987133677839
16	C14	R1	7.44294349584873
16	C9	R1	7.2667865406949
16	C24	R1	7.19967234483636
16	C6	R1	7.3037807481771
16	C21	R1	7.35755200461808
16	C19	R1	7.39231742277876
16	C1	R1	7.04439411935845
16	C22	R1	7.39231742277876
16	C4	R1	7.28540221886225
16	C13	R1	7.35755200461808
16	C18	R1	7.16992500144231
16	C15	R1	7.08746284125034
16	C11	R1	7.31288295528436
16	C16	R1	7.19967234483636
16	C8	R1	7.34872815423108
16	C20	R1	7.20945336562895
16	C7	R1	7.12928301694497
17	C23	R1	7.03342300153745
17	C17	R1	7.32192809488736
17	C12	R1	7.15987133677839
17	C10	R1	7.33985000288462
17	C3	R1	6.8703647195834
17	C14	R1	7.22881869049588
17	C5	R1	7.33091687811462
17	C9	R1	7.23840473932508
17	C6	R1	7.38370429247405
17	C21	R1	7.34872815423108
17	C19	R1	7.4262647547021
17	C1	R1	7.21916852046216
17	C22	R1	7.44294349584873
17	C13	R1	7.3037807481771
17	C18	R1	7.4178525148859
17	C15	R1	7.02236781302845
17	C11	R1	7.59245703726808
17	C8	R1	7.39231742277876
17	C20	R1	7.17990909001493
17	C7	R1	6.91886323727459
18	C23	R1	7.24792751344359
18	C17	R1	7.02236781302845
18	C10	R1	7.10852445677817
18	C3	R1	7.01122725542325
18	C14	R1	7.21916852046216
18	C5	R1	7.06608919045777
18	C9	R1	7.31288295528436
18	C24	R1	7.27612440527424
18	C6	R1	7.24792751344359
18	C21	R1	7.29462074889163
18	C19	R1	7.12928301694497
18	C1	R1	7.02236781302845
18	C22	R1	7.23840473932508
18	C4	R1	7.11894107272351
18	C13	R1	7.01122725542325
18	C18	R1	7.29462074889163
18	C15	R1	7.14974711950468
18	C11	R1	7.06608919045777
18	C16	R1	7
18	C8	R1	7.53915881110803
18	C20	R1	7.11894107272351
18	C7	R1	7.35755200461808
19	C23	R1	7.25738784269265
19	C17	R1	7.33091687811462
19	C12	R1	7.29462074889163
19	C3	R1	7.5077946401987
19	C14	R1	7.20945336562895
19	C5	R1	7.4757334309664
19	C9	R1	7.28540221886225
19	C24	R1	7.5077946401987
19	C6	R1	7.35755200461808
19	C21	R1	7.29462074889163
19	C19	R1	6.8073549220576
19	C1	R1	7.04439411935845
19	C22	R1	7.37503943134692
19	C4	R1	7.22881869049588
19	C13	R1	6.71424551766612
19	C18	R1	7.52356195605701
19	C16	R1	7.37503943134692
19	C8	R1	7.54689445988764
19	C20	R1	7.27612440527424
19	C7	R1	7.52356195605701
20	C23	R1	7.12928301694497
20	C17	R1	7.27612440527424
20	C12	R1	7.10852445677817
20	C10	R1	7.48381577726426
20	C3	R1	7.36632221424582
20	C14	R1	7.24792751344359
20	C5	R1	7.14974711950468
20	C9	R1	7.31288295528436
20	C24	R1	6.90689059560852
20	C6	R1	7.4093909361377
20	C21	R1	7.37503943134692
20	C19	R1	7.13955135239879
20	C1	R1	7.4594316186373
20	C22	R1	7.13955135239879
20	C4	R1	7.3037807481771
20	C13	R1	7.25738784269265
20	C18	R1	7.15987133677839
20	C15	R1	7.3037807481771
20	C11	R1	7.08746284125034
20	C8	R1	7.09803208296053
20	C20	R1	7.17990909001493
20	C7	R1	7.24792751344359
21	C23	R1	7.55458885167764
21	C17	R1	7.60733031374961
21	C12	R1	7.12928301694497
21	C10	R1	7.33091687811462
21	C3	R1	7.55458885167764
21	C14	R1	7.4093909361377
21	C5	R1	7.11894107272351
21	C9	R1	7.39231742277876
21	C24	R1	7.467605550083
21	C6	R1	7.06608919045777
21	C21	R1	7.18982455888002
21	C19	R1	6.93073733756289
21	C1	R1	7.27612440527424
21	C22	R1	7.467605550083
21	C4	R1	7.48381577726426
21	C13	R1	7.49185309632967
21	C18	R1	7.4262647547021
21	C15	R1	6.97727992349992
21	C11	R1	7.36632221424582
21	C16	R1	7.2667865406949
21	C20	R1	7.4093909361377
21	C7	R1	7.22881869049588
22	C17	R1	7.33985000288462
22	C12	R1	7.35755200461808
22	C10	R1	7.01122725542325
22	C3	R1	7.29462074889163
22	C14	R1	7.43462822763672
22	C5	R1	7.40087943628218
22	C9	R1	7.20945336562895
22	C24	R1	7.37503943134692
22	C6	R1	7.39231742277876
22	C21	R1	7.13955135239879
22	C19	R1	7.07681559705083
22	C1	R1	7.25738784269265
22	C22	R1	7.20945336562895
22	C4	R1	7.35755200461808
22	C13	R1	7.31288295528436
22	C18	R1	7.13955135239879
22	C15	R1	7.4757334309664
22	C11	R1	7.33091687811462
22	C16	R1	7.19967234483636
22	C8	R1	7.49984588708321
22	C20	R1	7.21916852046216
22	C7	R1	7.19967234483636
23	C23	R1	7.25738784269265
23	C12	R1	7.15987133677839
23	C14	R1	7.06608919045777
23	C5	R1	7.34872815423108
23	C9	R1	7.5077946401987
23	C24	R1	7.2667865406949
23	C6	R1	7.27612440527424
23	C21	R1	7.64385618977472
23	C19	R1	7.4594316186373
23	C4	R1	7.3037807481771
23	C13	R1	7.23840473932508
23	C18	R1	7.4178525148859
23	C15	R1	7.45121111183233
23	C11	R1	7.29462074889163
23	C16	R1	7.14974711950468
23	C20	R1	7.3037807481771
23	C7	R1	7.17990909001493
24	C23	R1	7.17990909001493
24	C17	R1	7.29462074889163
24	C12	R1	7.02236781302845
24	C10	R1	7.02236781302845
24	C3	R1	7.25738784269265
24	C5	R1	7.33091687811462
24	C9	R1	6.8073549220576
24	C24	R1	7.40087943628218
24	C6	R1	7.20945336562895
24	C21	R1	7.03342300153745
24	C19	R1	7.25738784269265
24	C1	R1	7.22881869049588
24	C22	R1	7.25738784269265
24	C4	R1	7.4594316186373
24	C13	R1	7.70043971814109
24	C18	R1	7.49984588708321
24	C15	R1	7.08746284125034
24	C11	R1	7.49185309632967
24	C16	R1	7.21916852046216
24	C8	R1	7.25738784269265
24	C20	R1	7.33091687811462
24	C7	R1	7.12928301694497
25	C17	R1	7.31288295528436
25	C12	R1	7.36632221424582
25	C10	R1	7.53138146051631
25	C3	R1	7.4262647547021
25	C14	R1	7.35755200461808
25	C5	R1	7.14974711950468
25	C9	R1	7.18982455888002
25	C24	R1	6.96578428466209
25	C6	R1	7.467605550083
25	C21	R1	7.13955135239879
25	C19	R1	7.4757334309664
25	C1	R1	7.49185309632967
25	C4	R1	7.34872815423108
25	C13	R1	7.2667865406949
25	C18	R1	7
25	C15	R1	7.3037807481771
25	C11	R1	7.04439411935845
25	C16	R1	7.24792751344359
25	C8	R1	7.32192809488736
25	C20	R1	7.12928301694497
26	C23	R1	7.58496250072116
26	C17	R1	7.39231742277876
26	C12	R1	7.03342300153745
26	C10	R1	7.27612440527424
26	C3	R1	7.17990909001493
26	C14	R1	7.25738784269265
26	C5	R1	7.22881869049588
26	C9	R1	7.5077946401987
26	C24	R1	6.96578428466209
26	C6	R1	7.22881869049588
26	C21	R1	7.35755200461808
26	C19	R1	7.19967234483636
26	C1	R1	7.20945336562895
26	C4	R1	7.20945336562895
26	C13	R1	7.06608919045777
26	C18	R1	7
26	C15	R1	7.02236781302845
26	C11	R1	7.04439411935845
26	C16	R1	7.34872815423108
26	C8	R1	7.22881869049588
26	C20	R1	7.14974711950468
26	C7	R1	7.20945336562895
27	C23	R1	7.14974711950468
27	C17	R1	7.02236781302845
27	C12	R1	7.21916852046216
27	C10	R1	7.467605550083
27	C3	R1	7.32192809488736
27	C5	R1	7.14974711950468
27	C9	R1	7.12928301694497
27	C24	R1	7.20945336562895
27	C21	R1	7.11894107272351
27	C19	R1	7.14974711950468
27	C1	R1	7.4262647547021
27	C22	R1	7.13955135239879
27	C4	R1	7.38370429247405
27	C13	R1	7.11894107272351
27	C18	R1	7.21916852046216
27	C15	R1	7.21916852046216
27	C11	R1	7.10852445677817
27	C8	R1	7.25738784269265
27	C20	R1	7.4594316186373
28	C23	R1	7.36632221424582
28	C17	R1	7.03342300153745
28	C12	R1	7.33091687811462
28	C10	R1	6.94251450533924
28	C3	R1	7.33985000288462
28	C14	R1	7.2667865406949
28	C5	R1	7.13955135239879
28	C9	R1	7.13955135239879
28	C24	R1	7.4178525148859
28	C6	R1	7.38370429247405
28	C21	R1	7.07681559705083
28	C19	R1	7.14974711950468
28	C1	R1	7.4178525148859
28	C22	R1	7.33091687811462
28	C4	R1	7.53915881110803
28	C18	R1	7.2667865406949
28	C11	R1	7.13955135239879
28	C16	R1	6.82017896241519
28	C8	R1	7.18982455888002
28	C20	R1	7.33091687811462
28	C7	R1	7.05528243550119
29	C17	R1	7.39231742277876
29	C12	R1	7.53915881110803
29	C10	R1	7.12928301694497
29	C3	R1	7.03342300153745
29	C14	R1	7.12928301694497
29	C5	R1	7.4594316186373
29	C9	R1	7.02236781302845
29	C24	R1	7.37503943134692
29	C6	R1	7.25738784269265
29	C21	R1	7.467605550083
29	C19	R1	7.32192809488736
29	C1	R1	7.13955135239879
29	C22	R1	7.20945336562895
29	C4	R1	7.33091687811462
29	C13	R1	7.43462822763672
29	C18	R1	7.06608919045777
29	C15	R1	7.25738784269265
29	C11	R1	7.53138146051631
29	C16	R1	7.18982455888002
29	C8	R1	7.07681559705083
29	C20	R1	7.25738784269265
29	C7	R1	7.28540221886225
30	C23	R1	7.37503943134692
30	C17	R1	7.38370429247405
30	C12	R1	7.16992500144231
30	C10	R1	6.98868468677217
30	C3	R1	7.4178525148859
30	C14	R1	7.27612440527424
30	C5	R1	7.09803208296053
30	C9	R1	7.33091687811462
30	C24	R1	6.98868468677217
30	C6	R1	7.43462822763672
30	C21	R1	7.14974711950468
30	C19	R1	7.18982455888002
30	C1	R1	7.4757334309664
30	C22	R1	7.09803208296053
30	C4	R1	7.24792751344359
30	C13	R1	7.27612440527424
30	C15	R1	7.40087943628218
30	C11	R1	7.35755200461808
30	C16	R1	6.98868468677217
30	C8	R1	7.29462074889163
30	C20	R1	7.3037807481771
30	C7	R1	7.28540221886225
31	C23	R1	7.07681559705083
31	C12	R1	7.12928301694497
31	C10	R1	7.53138146051631
31	C3	R1	7.35755200461808
31	C14	R1	7.33091687811462
31	C5	R1	7.53915881110803
31	C9	R1	7.4262647547021
31	C24	R1	7.29462074889163
31	C21	R1	7.16992500144231
31	C19	R1	7.22881869049588
31	C1	R1	7.33985000288462
31	C22	R1	7.65821148275179
31	C4	R1	7.38370429247405
31	C13	R1	7.43462822763672
31	C18	R1	7.4262647547021
31	C15	R1	7.15987133677839
31	C11	R1	7.10852445677817
31	C8	R1	7.39231742277876
31	C20	R1	7.25738784269265
31	C7	R1	7.39231742277876
32	C23	R1	7.01122725542325
32	C17	R1	7.56985560833095
32	C12	R1	7.21916852046216
32	C10	R1	7.56985560833095
32	C3	R1	7.37503943134692
32	C14	R1	7.34872815423108
32	C5	R1	7.33985000288462
32	C9	R1	7.01122725542325
32	C24	R1	7.08746284125034
32	C6	R1	7.14974711950468
32	C21	R1	7.18982455888002
32	C19	R1	7.16992500144231
32	C22	R1	7.51569983828404
32	C4	R1	7.24792751344359
32	C13	R1	7.12928301694497
32	C18	R1	7.24792751344359
32	C15	R1	7.32192809488736
32	C11	R1	7.2667865406949
32	C16	R1	7.34872815423108
32	C8	R1	6.93073733756289
32	C20	R1	7.21916852046216
32	C7	R1	7.20945336562895
33	C12	R1	7.07681559705083
33	C10	R1	7.22881869049588
33	C3	R1	7.24792751344359
33	C14	R1	7.21916852046216
33	C5	R1	6.98868468677217
33	C9	R1	7.13955135239879
33	C24	R1	6.97727992349992
33	C6	R1	7.08746284125034
33	C21	R1	7.4178525148859
33	C19	R1	7.28540221886225
33	C1	R1	7.58496250072116
33	C22	R1	7.4178525148859
33	C4	R1	7.32192809488736
33	C13	R1	7.07681559705083
33	C18	R1	7.33985000288462
33	C15	R1	7.04439411935845
33	C11	R1	7.19967234483636
33	C16	R1	7.06608919045777
33	C8	R1	7.17990909001493
33	C20	R1	7.34872815423108
33	C7	R1	7.45121111183233
34	C23	R1	7.07681559705083
34	C17	R1	7.27612440527424
34	C12	R1	7.31288295528436
34	C10	R1	7.18982455888002
34	C3	R1	7.57742882803575
34	C14	R1	7.44294349584873
34	C5	R1	7.37503943134692
34	C9	R1	7.23840473932508
34	C24	R1	7.17990909001493
34	C6	R1	7.12928301694497
34	C21	R1	7.16992500144231
34	C19	R1	7.24792751344359
34	C1	R1	7.27612440527424
34	C22	R1	7.01122725542325
34	C4	R1	7.23840473932508
34	C13	R1	7.33091687811462
34	C18	R1	6.90689059560852
34	C15	R1	7
34	C11	R1	7.15987133677839
34	C16	R1	7.51569983828404
34	C8	R1	7.31288295528436
34	C20	R1	7.10852445677817
34	C7	R1	7.29462074889163
35	C23	R1	7.16992500144231
35	C17	R1	7.28540221886225
35	C12	R1	7.35755200461808
35	C3	R1	7.20945336562895
35	C14	R1	7.14974711950468
35	C5	R1	7.10852445677817
35	C9	R1	7.15987133677839
35	C24	R1	6.96578428466209
35	C6	R1	7.49984588708321
35	C21	R1	7.12928301694497
35	C19	R1	7.53138146051631
35	C1	R1	7.32192809488736
35	C22	R1	7.45121111183233
35	C4	R1	7.49984588708321
35	C13	R1	7.55458885167764
35	C18	R1	7.08746284125034
35	C15	R1	7.21916852046216
35	C11	R1	7.31288295528436
35	C16	R1	7.59991284218713
35	C8	R1	7.35755200461808
35	C20	R1	7.05528243550119
35	C7	R1	7.06608919045777
36	C23	R1	7.05528243550119
36	C17	R1	7.3037807481771
36	C12	R1	7.34872815423108
36	C10	R1	7.60733031374961
36	C3	R1	7.08746284125034
36	C14	R1	7.06608919045777
36	C5	R1	7.13955135239879
36	C9	R1	6.94251450533924
36	C24	R1	7.31288295528436
36	C6	R1	7.51569983828404
36	C21	R1	7.18982455888002
36	C19	R1	7.38370429247405
36	C1	R1	7.14974711950468
36	C22	R1	7.4093909361377
36	C4	R1	7.33091687811462
36	C18	R1	7.64385618977472
36	C15	R1	7.4594316186373
36	C11	R1	7.33985000288462
36	C16	R1	6.93073733756289
36	C8	R1	7.11894107272351
36	C20	R1	7.4178525148859
36	C7	R1	7.22881869049588
37	C23	R1	7.09803208296053
37	C17	R1	7.2667865406949
37	C12	R1	7.15987133677839
37	C10	R1	7.37503943134692
37	C3	R1	7.19967234483636
37	C14	R1	7.31288295528436
37	C5	R1	7.467605550083
37	C9	R1	6.97727992349992
37	C24	R1	7.12928301694497
37	C21	R1	6.8703647195834
37	C19	R1	7.2667865406949
37	C1	R1	7.15987133677839
37	C22	R1	7.35755200461808
37	C4	R1	7.21916852046216
37	C13	R1	7.12928301694497
37	C18	R1	6.88264304936184
37	C15	R1	7.22881869049588
37	C11	R1	7.35755200461808
37	C16	R1	7.4757334309664
37	C8	R1	7.4757334309664
37	C20	R1	7.19967234483636
37	C7	R1	7.31288295528436
38	C23	R1	7.61470984411521
38	C17	R1	7.27612440527424
38	C12	R1	7.25738784269265
38	C10	R1	7.03342300153745
38	C3	R1	7.3037807481771
38	C14	R1	7.36632221424582
38	C5	R1	7.11894107272351
38	C9	R1	7.21916852046216
38	C24	R1	6.82017896241519
38	C6	R1	7.45121111183233
38	C21	R1	7.4594316186373
38	C1	R1	7.20945336562895
38	C22	R1	6.93073733756289
38	C4	R1	7.45121111183233
38	C13	R1	7.28540221886225
38	C18	R1	7.09803208296053
38	C15	R1	7.23840473932508
38	C11	R1	6.83289001416474
38	C16	R1	7.33985000288462
38	C8	R1	7.24792751344359
38	C20	R1	7.11894107272351
38	C7	R1	7.12928301694497
39	C23	R1	7.36632221424582
39	C12	R1	7.23840473932508
39	C10	R1	7.13955135239879
39	C3	R1	7.4757334309664
39	C14	R1	7.4093909361377
39	C5	R1	7.33985000288462
39	C9	R1	6.70043971814109
39	C24	R1	7.02236781302845
39	C6	R1	7.29462074889163
39	C21	R1	7.20945336562895
39	C19	R1	7.21916852046216
39	C1	R1	7.31288295528436
39	C22	R1	7.34872815423108
39	C4	R1	7.18982455888002
39	C13	R1	7.35755200461808
39	C18	R1	6.98868468677217
39	C15	R1	7.37503943134692
39	C11	R1	7.3037807481771
39	C8	R1	7.59245703726808
39	C20	R1	7.59245703726808
40	C17	R1	7.3037807481771
40	C12	R1	7.4757334309664
40	C10	R1	7.22881869049588
40	C14	R1	7.31288295528436
40	C5	R1	7.01122725542325
40	C9	R1	7.23840473932508
40	C24	R1	6.89481776330794
40	C6	R1	7.32192809488736
40	C21	R1	7.56224242422107
40	C19	R1	7.39231742277876
40	C1	R1	7.3037807481771
40	C22	R1	7.3037807481771
40	C4	R1	7.07681559705083
40	C13	R1	7.38370429247405
40	C18	R1	7.19967234483636
40	C15	R1	7.25738784269265
40	C16	R1	7.40087943628218
40	C8	R1	7.11894107272351
40	C20	R1	7.10852445677817
40	C7	R1	7.21916852046216
41	C23	R1	7.34872815423108
41	C17	R1	7.10852445677817
41	C12	R1	7.22881869049588
41	C10	R1	7.03342300153745
41	C3	R1	7.33985000288462
41	C14	R1	7.23840473932508
41	C5	R1	7.05528243550119
41	C9	R1	7.45121111183233
41	C6	R1	7.07681559705083
41	C21	R1	7.29462074889163
41	C19	R1	7.33091687811462
41	C1	R1	7.20945336562895
41	C22	R1	7.16992500144231
41	C13	R1	7.4262647547021
41	C18	R1	6.97727992349992
41	C15	R1	7.37503943134692
41	C11	R1	7.12928301694497
41	C8	R1	7.44294349584873
41	C20	R1	7.33985000288462
41	C7	R1	7.34872815423108
42	C23	R1	7.13955135239879
42	C17	R1	7.09803208296053
42	C12	R1	7.25738784269265
42	C10	R1	7.21916852046216
42	C3	R1	7.15987133677839
42	C14	R1	7.12928301694497
42	C5	R1	7.49984588708321
42	C9	R1	7.22881869049588
42	C24	R1	7.18982455888002
42	C6	R1	7.21916852046216
42	C21	R1	7.21916852046216
42	C1	R1	7.25738784269265
42	C4	R1	7.25738784269265
42	C13	R1	7.49984588708321
42	C18	R1	7.16992500144231
42	C15	R1	7.4093909361377
42	C11	R1	7.28540221886225
42	C16	R1	6.89481776330794
42	C8	R1	7.63662462054365
42	C20	R1	7.18982455888002
42	C7	R1	7.28540221886225
43	C23	R1	7.16992500144231
43	C17	R1	7.27612440527424
43	C12	R1	7.15987133677839
43	C10	R1	6.98868468677217
43	C3	R1	7.16992500144231
43	C14	R1	6.98868468677217
43	C5	R1	7.37503943134692
43	C9	R1	7.27612440527424
43	C24	R1	7.19967234483636
43	C6	R1	6.79441586635011
43	C19	R1	7.08746284125034
43	C1	R1	7.37503943134692
43	C22	R1	7.19967234483636
43	C4	R1	7.08746284125034
43	C13	R1	6.97727992349992
43	C18	R1	7.23840473932508
43	C15	R1	7.4757334309664
43	C11	R1	7.03342300153745
43	C8	R1	7.45121111183233
43	C20	R1	7.05528243550119
43	C7	R1	7.49984588708321
44	C23	R1	7.39231742277876
44	C17	R1	7.15987133677839
44	C12	R1	7.14974711950468
44	C10	R1	7.22881869049588
44	C14	R1	7.04439411935845
44	C5	R1	7.43462822763672
44	C9	R1	7.14974711950468
44	C24	R1	7.16992500144231
44	C6	R1	7.49185309632967
44	C21	R1	7.32192809488736
44	C19	R1	7.2667865406949
44	C1	R1	7.22881869049588
44	C22	R1	7.35755200461808
44	C13	R1	7.08746284125034
44	C18	R1	7.27612440527424
44	C15	R1	7.20945336562895
44	C11	R1	7.2667865406949
44	C16	R1	7.07681559705083
44	C8	R1	7.2667865406949
44	C20	R1	7.17990909001493
44	C7	R1	7
45	C17	R1	7.33985000288462
45	C12	R1	7.08746284125034
45	C10	R1	7.4178525148859
45	C3	R1	7.3037807481771
45	C14	R1	7.48381577726426
45	C5	R1	7.17990909001493
45	C9	R1	6.93073733756289
45	C6	R1	7.2667865406949
45	C21	R1	7.07681559705083
45	C19	R1	7.08746284125034
45	C1	R1	7.14974711950468
45	C22	R1	7.18982455888002
45	C4	R1	7.15987133677839
45	C18	R1	7.10852445677817
45	C15	R1	7.02236781302845
45	C11	R1	7.29462074889163
45	C16	R1	7.22881869049588
45	C8	R1	7.4262647547021
45	C20	R1	7.37503943134692
45	C7	R1	7.38370429247405
46	C23	R1	7.17990909001493
46	C17	R1	7.01122725542325
46	C12	R1	7.27612440527424
46	C10	R1	7.29462074889163
46	C3	R1	7.2667865406949
46	C14	R1	7.05528243550119
46	C5	R1	7.4093909361377
46	C9	R1	7.45121111183233
46	C24	R1	7.10852445677817
46	C6	R1	7.11894107272351
46	C21	R1	7.29462074889163
46	C19	R1	7.4093909361377
46	C1	R1	7.54689445988764
46	C4	R1	7.24792751344359
46	C13	R1	7.22881869049588
46	C18	R1	6.96578428466209
46	C15	R1	7.10852445677817
46	C11	R1	7.27612440527424
46	C16	R1	7.18982455888002
46	C8	R1	7.4178525148859
46	C20	R1	7.37503943134692
46	C7	R1	7.19967234483636
47	C23	R1	7.09803208296053
47	C17	R1	6.95419631038687
47	C12	R1	6.90689059560852
47	C3	R1	7.13955135239879
47	C14	R1	7.4262647547021
47	C5	R1	7.03342300153745
47	C9	R1	7.18982455888002
47	C24	R1	7.33091687811462
47	C6	R1	7.07681559705083
47	C19	R1	7.49984588708321
47	C1	R1	7.37503943134692
47	C22	R1	7.36632221424582
47	C4	R1	7.38370429247405
47	C13	R1	7.07681559705083
47	C18	R1	7.17990909001493
47	C15	R1	7.27612440527424
47	C11	R1	7.08746284125034
47	C16	R1	7.467605550083
47	C8	R1	6.93073733756289
47	C20	R1	7.04439411935845
47	C7	R1	7.48381577726426
48	C23	R1	7.4757334309664
48	C17	R1	7.17990909001493
48	C12	R1	7.19967234483636
48	C10	R1	7.10852445677817
48	C3	R1	7.2667865406949
48	C14	R1	7.13955135239879
48	C5	R1	7.24792751344359
48	C9	R1	7.29462074889163
48	C24	R1	7.12928301694497
48	C21	R1	7.11894107272351
48	C19	R1	7.17990909001493
48	C1	R1	7.20945336562895
48	C22	R1	7.04439411935845
48	C4	R1	7.02236781302845
48	C18	R1	7.17990909001493
48	C15	R1	7.38370429247405
48	C11	R1	7.33985000288462
48	C16	R1	7.32192809488736
48	C7	R1	7.64385618977472
49	C23	R1	7.38370429247405
49	C12	R1	7.23840473932508
49	C10	R1	7.13955135239879
49	C14	R1	7.40087943628218
49	C9	R1	7.21916852046216
49	C24	R1	7.43462822763672
49	C6	R1	6.75488750216347
49	C21	R1	7.36632221424582
49	C19	R1	7.3037807481771
49	C1	R1	7.08746284125034
49	C22	R1	6.93073733756289
49	C4	R1	7.04439411935845
49	C13	R1	7.32192809488736
49	C18	R1	6.97727992349992
49	C15	R1	7.48381577726426
49	C11	R1	6.79441586635011
49	C16	R1	7.20945336562895
49	C8	R1	7.21916852046216
49	C7	R1	7.34872815423108
50	C12	R1	7.35755200461808
50	C10	R1	7.3037807481771
50	C14	R1	7.44294349584873
50	C5	R1	7.12928301694497
50	C9	R1	7.25738784269265
50	C24	R1	7.37503943134692
50	C6	R1	7.09803208296053
50	C21	R1	7.35755200461808
50	C19	R1	7.37503943134692
50	C1	R1	7.22881869049588
50	C22	R1	7.3037807481771
50	C4	R1	7.14974711950468
50	C13	R1	7.24792751344359
50	C18	R1	7.17990909001493
50	C15	R1	7.06608919045777
50	C11	R1	7.36632221424582
50	C16	R1	7.44294349584873
50	C8	R1	6.97727992349992
50	C20	R1	7.2667865406949
50	C7	R1	7.15987133677839
51	C23	R1	7.25738784269265
51	C17	R1	7.23840473932508
51	C12	R1	7.4262647547021
51	C10	R1	7.35755200461808
51	C3	R1	7.33985000288462
51	C14	R1	7.53915881110803
51	C5	R1	6.94251450533924
51	C9	R1	7.33985000288462
51	C24	R1	7.03342300153745
51	C6	R1	7.21916852046216
51	C21	R1	7.21916852046216
51	C19	R1	7.10852445677817
51	C22	R1	7.3037807481771
51	C4	R1	7.56985560833095
51	C13	R1	7.08746284125034
51	C15	R1	6.96578428466209
51	C11	R1	7.45121111183233
51	C16	R1	7.28540221886225
51	C8	R1	7.22881869049588
51	C7	R1	7.38370429247405
52	C23	R1	7.27612440527424
52	C17	R1	7.40087943628218
52	C12	R1	7.65105169117893
52	C10	R1	7.31288295528436
52	C3	R1	7.21916852046216
52	C14	R1	7.29462074889163
52	C5	R1	7.28540221886225
52	C9	R1	6.98868468677217
52	C24	R1	6.97727992349992
52	C6	R1	7.25738784269265
52	C21	R1	7.01122725542325
52	C1	R1	7.24792751344359
52	C22	R1	7.16992500144231
52	C4	R1	7.28540221886225
52	C13	R1	7.15987133677839
52	C18	R1	7.08746284125034
52	C15	R1	7.25738784269265
52	C11	R1	7.49984588708321
52	C16	R1	7.4093909361377
52	C8	R1	7.17990909001493
52	C20	R1	7.36632221424582
52	C7	R1	6.6724253419715
53	C23	R1	7.49984588708321
53	C17	R1	7.18982455888002
53	C12	R1	7.36632221424582
53	C10	R1	7.4178525148859
53	C3	R1	7.49984588708321
53	C5	R1	6.91886323727459
53	C9	R1	7.36632221424582
53	C24	R1	7.23840473932508
53	C6	R1	7.3037807481771
53	C21	R1	7.13955135239879
53	C19	R1	7.22881869049588
53	C1	R1	7.3037807481771
53	C22	R1	7.25738784269265
53	C13	R1	7.06608919045777
53	C18	R1	7.24792751344359
53	C15	R1	7.25738784269265
53	C11	R1	7.21916852046216
53	C16	R1	7.24792751344359
53	C8	R1	6.98868468677217
53	C20	R1	7.16992500144231
54	C23	R1	7.13955135239879
54	C17	R1	7.19967234483636
54	C12	R1	6.98868468677217
54	C10	R1	7.27612440527424
54	C3	R1	7.21916852046216
54	C14	R1	7.55458885167764
54	C5	R1	7.2667865406949
54	C24	R1	7.15987133677839
54	C6	R1	7.08746284125034
54	C21	R1	7.13955135239879
54	C19	R1	7.03342300153745
54	C1	R1	7.13955135239879
54	C22	R1	7.4178525148859
54	C4	R1	7.27612440527424
54	C13	R1	7.15987133677839
54	C18	R1	7.34872815423108
54	C15	R1	7.28540221886225
54	C11	R1	7.27612440527424
54	C8	R1	7.52356195605701
54	C20	R1	7.10852445677817
54	C7	R1	7.14974711950468
55	C17	R1	7.33091687811462
55	C12	R1	6.88264304936184
55	C10	R1	7.29462074889163
55	C3	R1	7.15987133677839
55	C14	R1	7.29462074889163
55	C5	R1	7.38370429247405
55	C9	R1	7.28540221886225
55	C24	R1	7.10852445677817
55	C21	R1	7.05528243550119
55	C19	R1	7.467605550083
55	C1	R1	7.35755200461808
55	C4	R1	7.23840473932508
55	C13	R1	7.20945336562895
55	C18	R1	7.37503943134692
55	C15	R1	7.24792751344359
55	C11	R1	7.32192809488736
55	C20	R1	7.34872815423108
56	C23	R1	7.29462074889163
56	C17	R1	6.83289001416474
56	C12	R1	7.14974711950468
56	C10	R1	7.38370429247405
56	C3	R1	7.40087943628218
56	C14	R1	7.20945336562895
56	C5	R1	7.23840473932508
56	C9	R1	7.43462822763672
56	C24	R1	6.89481776330794
56	C6	R1	7.25738784269265
56	C21	R1	7.09803208296053
56	C19	R1	7.21916852046216
56	C22	R1	7.4594316186373
56	C4	R1	7.02236781302845
56	C13	R1	7.33985000288462
56	C18	R1	7.08746284125034
56	C15	R1	7.17990909001493
56	C11	R1	7.45121111183233
56	C16	R1	7.22881869049588
56	C8	R1	7.21916852046216
56	C20	R1	7.33985000288462
56	C7	R1	7.18982455888002
57	C17	R1	7.32192809488736
57	C12	R1	7.51569983828404
57	C3	R1	7.09803208296053
57	C14	R1	7.37503943134692
57	C5	R1	7.29462074889163
57	C9	R1	7.05528243550119
57	C24	R1	7.29462074889163
57	C6	R1	7.16992500144231
57	C21	R1	7.39231742277876
57	C19	R1	7.13955135239879
57	C1	R1	7.28540221886225
57	C22	R1	7.37503943134692
57	C4	R1	7.37503943134692
57	C13	R1	7.56224242422107
57	C18	R1	7.28540221886225
57	C15	R1	7.05528243550119
57	C11	R1	7.29462074889163
57	C16	R1	7.467605550083
57	C8	R1	7.5077946401987
57	C20	R1	7.36632221424582
57	C7	R1	7.49984588708321
58	C23	R1	7.02236781302845
58	C17	R1	7.60733031374961
58	C12	R1	7.20945336562895
58	C3	R1	7.21916852046216
58	C14	R1	7.3037807481771
58	C5	R1	7.467605550083
58	C9	R1	7.23840473932508
58	C24	R1	7.24792751344359
58	C6	R1	7.51569983828404
58	C21	R1	7.37503943134692
58	C19	R1	7.04439411935845
58	C1	R1	6.96578428466209
58	C22	R1	7.20945336562895
58	C4	R1	7.09803208296053
58	C13	R1	7.34872815423108
58	C18	R1	7.02236781302845
58	C15	R1	7.17990909001493
58	C11	R1	7.22881869049588
58	C16	R1	7.27612440527424
58	C8	R1	7.18982455888002
58	C20	R1	7.11894107272351
58	C7	R1	7.36632221424582
59	C23	R1	7.18982455888002
59	C17	R1	7.27612440527424
59	C12	R1	7.10852445677817
59	C14	R1	7.35755200461808
59	C5	R1	7.55458885167764
59	C9	R1	7.21916852046216
59	C24	R1	7.31288295528436
59	C21	R1	7.4178525148859
59	C19	R1	7.37503943134692
59	C1	R1	7.18982455888002
59	C4	R1	7.35755200461808
59	C13	R1	7.18982455888002
59	C18	R1	7.07681559705083
59	C15	R1	7.13955135239879
59	C11	R1	7.12928301694497
59	C16	R1	7.15987133677839
59	C8	R1	7.20945336562895
59	C7	R1	7.22881869049588
60	C23	R1	7.29462074889163
60	C17	R1	7.05528243550119
60	C12	R1	7.20945336562895
60	C10	R1	7.28540221886225
60	C3	R1	7.12928301694497
60	C14	R1	7.34872815423108
60	C5	R1	6.76818432477693
60	C9	R1	7.27612440527424
60	C24	R1	7.37503943134692
60	C6	R1	7.31288295528436
60	C21	R1	7.23840473932508
60	C19	R1	7.32192809488736
60	C1	R1	7.19967234483636
60	C22	R1	7.28540221886225
60	C4	R1	7.12928301694497
60	C13	R1	7.01122725542325
60	C18	R1	7.14974711950468
60	C15	R1	7.22881869049588
60	C11	R1	7.56224242422107
60	C16	R1	7.01122725542325
60	C20	R1	7.02236781302845
60	C7	R1	7.33985000288462
61	C23	R1	7.467605550083
61	C12	R1	7.33091687811462
61	C10	R1	7.33091687811462
61	C3	R1	7.36632221424582
61	C14	R1	7.23840473932508
61	C5	R1	7.10852445677817
61	C9	R1	7.4262647547021
61	C24	R1	7.21916852046216
61	C6	R1	7.08746284125034
61	C21	R1	7.23840473932508
61	C19	R1	7.2667865406949
61	C1	R1	7.05528243550119
61	C22	R1	7.31288295528436
61	C4	R1	7.33091687811462
61	C13	R1	7.31288295528436
61	C18	R1	7.23840473932508
61	C15	R1	7.08746284125034
61	C11	R1	7.02236781302845
61	C16	R1	7.29462074889163
61	C8	R1	7.01122725542325
61	C20	R1	7.18982455888002
61	C7	R1	7.19967234483636
62	C23	R1	7.49984588708321
62	C17	R1	7.17990909001493
62	C10	R1	7.17990909001493
62	C3	R1	7.13955135239879
62	C14	R1	7.19967234483636
62	C5	R1	7.28540221886225
62	C9	R1	7.45121111183233
62	C24	R1	7.10852445677817
62	C6	R1	6.74146698640115
62	C21	R1	7.40087943628218
62	C19	R1	7.35755200461808
62	C1	R1	7.19967234483636
62	C22	R1	7.21916852046216
62	C4	R1	7.21916852046216
62	C13	R1	7.05528243550119
62	C18	R1	7.12928301694497
62	C15	R1	7.02236781302845
62	C11	R1	6.89481776330794
62	C16	R1	7.17990909001493
62	C8	R1	7.22881869049588
62	C20	R1	7.09803208296053
62	C7	R1	7.44294349584873
63	C23	R1	7.20945336562895
63	C17	R1	6.8703647195834
63	C12	R1	6.94251450533924
63	C10	R1	6.78135971352466
63	C3	R1	7.53138146051631
63	C14	R1	7.10852445677817
63	C5	R1	6.85798099512757
63	C9	R1	7.24792751344359
63	C24	R1	7.35755200461808
63	C6	R1	7.60733031374961
63	C21	R1	6.98868468677217
63	C19	R1	7.58496250072116
63	C1	R1	7.23840473932508
63	C22	R1	7.24792751344359
63	C4	R1	7.5077946401987
63	C13	R1	7.4178525148859
63	C18	R1	7.12928301694497
63	C15	R1	7.02236781302845
63	C11	R1	7.16992500144231
63	C16	R1	6.79441586635011
63	C8	R1	7.18982455888002
63	C20	R1	7.16992500144231
63	C7	R1	7.17990909001493
64	C23	R1	7.38370429247405
64	C17	R1	7.40087943628218
64	C12	R1	7.21916852046216
64	C10	R1	7.14974711950468
64	C3	R1	7.14974711950468
64	C14	R1	7.2667865406949
64	C5	R1	7.12928301694497
64	C9	R1	6.89481776330794
64	C24	R1	7.09803208296053
64	C6	R1	7.31288295528436
64	C21	R1	6.97727992349992
64	C19	R1	6.88264304936184
64	C1	R1	6.95419631038687
64	C22	R1	7.65105169117893
64	C4	R1	7.32192809488736
64	C13	R1	7.33091687811462
64	C18	R1	7.11894107272351
64	C15	R1	7.02236781302845
64	C11	R1	7.18982455888002
64	C16	R1	6.93073733756289
64	C8	R1	7.37503943134692
64	C20	R1	7.25738784269265
64	C7	R1	7.4262647547021
65	C17	R1	6.96578428466209
65	C12	R1	7.4757334309664
65	C10	R1	7.34872815423108
65	C3	R1	7.18982455888002
65	C14	R1	7.18982455888002
65	C5	R1	7.29462074889163
65	C9	R1	7.29462074889163
65	C24	R1	7.20945336562895
65	C6	R1	7.21916852046216
65	C21	R1	7.16992500144231
65	C19	R1	7.65821148275179
65	C1	R1	7.03342300153745
65	C13	R1	7.32192809488736
65	C18	R1	7.01122725542325
65	C15	R1	7.15987133677839
65	C11	R1	7.2667865406949
65	C16	R1	7.09803208296053
65	C20	R1	7.16992500144231
65	C7	R1	7.20945336562895
66	C23	R1	7.4594316186373
66	C17	R1	6.94251450533924
66	C12	R1	7.4262647547021
66	C10	R1	7.39231742277876
66	C3	R1	7.52356195605701
66	C14	R1	7.36632221424582
66	C5	R1	7.4093909361377
66	C9	R1	7.4757334309664
66	C24	R1	7.05528243550119
66	C6	R1	7.18982455888002
66	C21	R1	7.04439411935845
66	C19	R1	7.40087943628218
66	C1	R1	7.17990909001493
66	C4	R1	7.33985000288462
66	C13	R1	7.27612440527424
66	C18	R1	7.10852445677817
66	C15	R1	7.01122725542325
66	C11	R1	7.52356195605701
66	C16	R1	7.25738784269265
66	C8	R1	7.02236781302845
66	C20	R1	7.67948009950545
66	C7	R1	7.4262647547021
67	C23	R1	7.18982455888002
67	C17	R1	7.07681559705083
67	C12	R1	7.28540221886225
67	C10	R1	7.29462074889163
67	C3	R1	7.22881869049588
67	C14	R1	7.32192809488736
67	C5	R1	7.33985000288462
67	C9	R1	7.28540221886225
67	C24	R1	7.31288295528436
67	C6	R1	7.27612440527424
67	C21	R1	7.14974711950468
67	C19	R1	7.23840473932508
67	C1	R1	7.29462074889163
67	C22	R1	7.06608919045777
67	C4	R1	7.37503943134692
67	C13	R1	7.4262647547021
67	C18	R1	7.23840473932508
67	C15	R1	6.96578428466209
67	C11	R1	7.31288295528436
67	C16	R1	6.90689059560852
67	C8	R1	7.467605550083
67	C20	R1	7.40087943628218
67	C7	R1	7.35755200461808
68	C23	R1	7.21916852046216
68	C17	R1	7.14974711950468
68	C12	R1	7.4178525148859
68	C10	R1	7.37503943134692
68	C3	R1	7.31288295528436
68	C14	R1	7.02236781302845
68	C5	R1	7.33091687811462
68	C9	R1	7.33985000288462
68	C24	R1	7.28540221886225
68	C6	R1	7.59245703726808
68	C19	R1	7.24792751344359
68	C1	R1	7.11894107272351
68	C22	R1	7.2667865406949
68	C4	R1	7.07681559705083
68	C13	R1	7.14974711950468
68	C18	R1	7.29462074889163
68	C15	R1	7.13955135239879
68	C11	R1	7
68	C16	R1	7.31288295528436
68	C8	R1	7.16992500144231
68	C7	R1	7.44294349584873
69	C23	R1	7.05528243550119
69	C17	R1	6.83289001416474
69	C12	R1	7.3037807481771
69	C10	R1	7.21916852046216
69	C3	R1	7.09803208296053
69	C14	R1	7.31288295528436
69	C5	R1	7.19967234483636
69	C9	R1	7.5077946401987
69	C24	R1	7.08746284125034
69	C21	R1	7.01122725542325
69	C19	R1	7.55458885167764
69	C1	R1	7.2667865406949
69	C13	R1	7.10852445677817
69	C18	R1	7.23840473932508
69	C15	R1	7.49185309632967
69	C11	R1	7.21916852046216
69	C16	R1	7.24792751344359
69	C8	R1	7.13955135239879
69	C20	R1	6.8073549220576
69	C7	R1	7.24792751344359
70	C23	R1	7.52356195605701
70	C17	R1	7.02236781302845
70	C10	R1	7.14974711950468
70	C3	R1	7.15987133677839
70	C14	R1	7.64385618977472
70	C5	R1	7.04439411935845
70	C9	R1	7.37503943134692
70	C21	R1	7.35755200461808
70	C19	R1	7.29462074889163
70	C1	R1	7.11894107272351
70	C22	R1	7.19967234483636
70	C4	R1	7.24792751344359
70	C13	R1	7.07681559705083
70	C18	R1	6.98868468677217
70	C15	R1	7.16992500144231
70	C11	R1	7.15987133677839
70	C16	R1	7.03342300153745
70	C20	R1	7.37503943134692
71	C23	R1	7.17990909001493
71	C17	R1	7.17990909001493
71	C12	R1	6.98868468677217
71	C10	R1	7.14974711950468
71	C3	R1	7.51569983828404
71	C14	R1	7.4757334309664
71	C5	R1	7.40087943628218
71	C9	R1	7.13955135239879
71	C24	R1	7.31288295528436
71	C6	R1	6.59991284218713
71	C19	R1	7.23840473932508
71	C1	R1	7.12928301694497
71	C4	R1	7.33985000288462
71	C13	R1	7.48381577726426
71	C18	R1	7.54689445988764
71	C15	R1	7.06608919045777
71	C11	R1	7.23840473932508
71	C16	R1	7.44294349584873
71	C8	R1	7.38370429247405
71	C20	R1	7.12928301694497
71	C7	R1	7.2667865406949
72	C23	R1	7.22881869049588
72	C17	R1	7.27612440527424
72	C12	R1	7.34872815423108
72	C10	R1	6.96578428466209
72	C3	R1	7.31288295528436
72	C14	R1	7.17990909001493
72	C5	R1	7.05528243550119
72	C9	R1	7.27612440527424
72	C24	R1	7.27612440527424
72	C6	R1	7.24792751344359
72	C21	R1	7.33985000288462
72	C19	R1	7.32192809488736
72	C1	R1	7.21916852046216
72	C22	R1	7.59991284218713
72	C4	R1	7.14974711950468
72	C13	R1	7.20945336562895
72	C18	R1	7.31288295528436
72	C15	R1	7.06608919045777
72	C11	R1	7.17990909001493
72	C16	R1	7.40087943628218
72	C8	R1	7.34872815423108
72	C20	R1	6.90689059560852
73	C23	R1	7.33985000288462
73	C17	R1	7.33985000288462
73	C12	R1	6.96578428466209
73	C10	R1	7.4594316186373
73	C3	R1	7.28540221886225
73	C14	R1	7.3037807481771
73	C5	R1	7.49185309632967
73	C9	R1	7.4178525148859
73	C24	R1	7.04439411935845
73	C6	R1	7.36632221424582
73	C21	R1	7.03342300153745
73	C19	R1	7.10852445677817
73	C1	R1	7.20945336562895
73	C22	R1	7.17990909001493
73	C13	R1	7.34872815423108
73	C18	R1	7.27612440527424
73	C15	R1	7.25738784269265
73	C16	R1	7.13955135239879
73	C8	R1	7.23840473932508
73	C20	R1	7.4262647547021
74	C23	R1	7.28540221886225
74	C17	R1	7.20945336562895
74	C12	R1	7.34872815423108
74	C10	R1	7.40087943628218
74	C3	R1	7.20945336562895
74	C14	R1	7.08746284125034
74	C5	R1	7.31288295528436
74	C9	R1	7.02236781302845
74	C24	R1	7.24792751344359
74	C21	R1	7.28540221886225
74	C1	R1	7.05528243550119
74	C22	R1	7.07681559705083
74	C4	R1	7.12928301694497
74	C13	R1	6.96578428466209
74	C15	R1	7.23840473932508
74	C11	R1	7.49984588708321
74	C16	R1	6.97727992349992
74	C8	R1	7.21916852046216
74	C20	R1	7.15987133677839
74	C7	R1	7.36632221424582
75	C23	R1	7.14974711950468
75	C17	R1	7.07681559705083
75	C12	R1	7
75	C10	R1	7.08746284125034
75	C3	R1	7.18982455888002
75	C14	R1	7.34872815423108
75	C5	R1	7.44294349584873
75	C9	R1	7.40087943628218
75	C24	R1	7.19967234483636
75	C6	R1	7.3037807481771
75	C21	R1	7.33985000288462
75	C22	R1	7.37503943134692
75	C13	R1	7.21916852046216
75	C15	R1	7.18982455888002
75	C8	R1	7.20945336562895
75	C20	R1	7.38370429247405
75	C7	R1	7.34872815423108
76	C23	R1	7.27612440527424
76	C17	R1	7.18982455888002
76	C12	R1	7.33985000288462
76	C10	R1	7.29462074889163
76	C3	R1	7.467605550083
76	C14	R1	7.34872815423108
76	C5	R1	7.33091687811462
76	C9	R1	7.18982455888002
76	C24	R1	6.97727992349992
76	C6	R1	7.40087943628218
76	C21	R1	7.4262647547021
76	C19	R1	7.03342300153745
76	C22	R1	7.10852445677817
76	C4	R1	7.28540221886225
76	C13	R1	7.45121111183233
76	C18	R1	6.91886323727459
76	C15	R1	7.27612440527424
76	C11	R1	7
76	C16	R1	7.34872815423108
76	C8	R1	7.15987133677839
76	C20	R1	7.3037807481771
76	C7	R1	7.54689445988764
77	C23	R1	6.98868468677217
77	C17	R1	7.40087943628218
77	C12	R1	7.21916852046216
77	C10	R1	7.23840473932508
77	C14	R1	7.25738784269265
77	C5	R1	7.25738784269265
77	C9	R1	7.12928301694497
77	C24	R1	7.22881869049588
77	C6	R1	7.33091687811462
77	C21	R1	7.37503943134692
77	C1	R1	7.27612440527424
77	C22	R1	7.48381577726426
77	C4	R1	7.39231742277876
77	C13	R1	7.4093909361377
77	C18	R1	7.02236781302845
77	C15	R1	7.3037807481771
77	C11	R1	7.21916852046216
77	C16	R1	7.4262647547021
77	C8	R1	7.52356195605701
77	C20	R1	7.02236781302845
77	C7	R1	7.56985560833095
78	C23	R1	7.05528243550119
78	C17	R1	7.09803208296053
78	C12	R1	7.13955135239879
78	C10	R1	7.11894107272351
78	C3	R1	7.13955135239879
78	C14	R1	7.33985000288462
78	C5	R1	7.23840473932508
78	C9	R1	7.09803208296053
78	C24	R1	7.51569983828404
78	C6	R1	7.02236781302845
78	C21	R1	7.14974711950468
78	C19	R1	7.56224242422107
78	C1	R1	7.4093909361377
78	C22	R1	7.10852445677817
78	C4	R1	7.13955135239879
78	C13	R1	7.4178525148859
78	C18	R1	7.29462074889163
78	C15	R1	7.37503943134692
78	C11	R1	7.40087943628218
78	C16	R1	7.29462074889163
78	C8	R1	7.29462074889163
78	C20	R1	7.2667865406949
78	C7	R1	7.49185309632967
79	C23	R1	7.18982455888002
79	C17	R1	7.37503943134692
79	C12	R1	7.31288295528436
79	C10	R1	7.33985000288462
79	C3	R1	7.04439411935845
79	C14	R1	7.28540221886225
79	C5	R1	7.18982455888002
79	C9	R1	7.61470984411521
79	C24	R1	7.01122725542325
79	C6	R1	7.23840473932508
79	C21	R1	7.15987133677839
79	C19	R1	7.36632221424582
79	C1	R1	7.11894107272351
79	C22	R1	7.44294349584873
79	C13	R1	7.33091687811462
79	C18	R1	7.20945336562895
79	C15	R1	7.18982455888002
79	C11	R1	7.21916852046216
79	C16	R1	7.12928301694497
79	C8	R1	7.24792751344359
79	C20	R1	7.37503943134692
79	C7	R1	7.02236781302845
80	C23	R1	7.15987133677839
80	C17	R1	7
80	C12	R1	6.96578428466209
80	C10	R1	7.09803208296053
80	C3	R1	6.97727992349992
80	C14	R1	7.38370429247405
80	C5	R1	7.31288295528436
80	C9	R1	7.49185309632967
80	C24	R1	7.4757334309664
80	C6	R1	6.8703647195834
80	C21	R1	7.22881869049588
80	C19	R1	7.25738784269265
80	C1	R1	7.09803208296053
80	C22	R1	7.28540221886225
80	C4	R1	7.39231742277876
80	C13	R1	7.44294349584873
80	C18	R1	7.25738784269265
80	C15	R1	7.08746284125034
80	C11	R1	7.12928301694497
80	C16	R1	7.44294349584873
80	C8	R1	6.82017896241519
80	C20	R1	7.28540221886225
80	C7	R1	7.09803208296053
81	C23	R1	7.11894107272351
81	C17	R1	7.09803208296053
81	C12	R1	7.27612440527424
81	C10	R1	7.22881869049588
81	C3	R1	7.34872815423108
81	C14	R1	7.23840473932508
81	C5	R1	7.08746284125034
81	C9	R1	7.49984588708321
81	C24	R1	7.12928301694497
81	C6	R1	7.32192809488736
81	C21	R1	7.07681559705083
81	C19	R1	7.4262647547021
81	C1	R1	7.05528243550119
81	C22	R1	7.18982455888002
81	C4	R1	7.21916852046216
81	C13	R1	7.44294349584873
81	C18	R1	6.95419631038687
81	C15	R1	7.39231742277876
81	C11	R1	7.2667865406949
81	C16	R1	7.10852445677817
81	C8	R1	7.09803208296053
81	C20	R1	7.39231742277876
81	C7	R1	7.19967234483636
82	C23	R1	6.90689059560852
82	C17	R1	7.35755200461808
82	C12	R1	7.33091687811462
82	C10	R1	7.44294349584873
82	C3	R1	7.38370429247405
82	C14	R1	7.23840473932508
82	C9	R1	7.07681559705083
82	C24	R1	7.09803208296053
82	C6	R1	7.14974711950468
82	C21	R1	7.29462074889163
82	C19	R1	7.4594316186373
82	C1	R1	7
82	C22	R1	7.25738784269265
82	C4	R1	7.64385618977472
82	C13	R1	7.29462074889163
82	C18	R1	7.29462074889163
82	C15	R1	6.8703647195834
82	C16	R1	7.32192809488736
82	C8	R1	7.24792751344359
82	C20	R1	7.24792751344359
82	C7	R1	7.40087943628218
83	C23	R1	7.09803208296053
83	C17	R1	7.23840473932508
83	C12	R1	7.4262647547021
83	C10	R1	6.71424551766612
83	C3	R1	7.39231742277876
83	C14	R1	7.09803208296053
83	C5	R1	7.03342300153745
83	C9	R1	7.4594316186373
83	C24	R1	7.34872815423108
83	C6	R1	7.25738784269265
83	C21	R1	7.25738784269265
83	C19	R1	7.39231742277876
83	C1	R1	7.48381577726426
83	C22	R1	7.3037807481771
83	C4	R1	7.38370429247405
83	C13	R1	7.56985560833095
83	C18	R1	7.28540221886225
83	C15	R1	7.02236781302845
83	C11	R1	7.16992500144231
83	C16	R1	7.33985000288462
83	C8	R1	7.27612440527424
83	C20	R1	7.22881869049588
83	C7	R1	7.15987133677839
84	C23	R1	7.52356195605701
84	C17	R1	7.48381577726426
84	C12	R1	6.93073733756289
84	C10	R1	7.20945336562895
84	C3	R1	7.20945336562895
84	C14	R1	7.20945336562895
84	C5	R1	7.11894107272351
84	C9	R1	7.45121111183233
84	C24	R1	7.19967234483636
84	C6	R1	7.22881869049588
84	C21	R1	7.51569983828404
84	C19	R1	7.16992500144231
84	C1	R1	7.21916852046216
84	C22	R1	6.95419631038687
84	C4	R1	7.2667865406949
84	C13	R1	7.02236781302845
84	C18	R1	7.35755200461808
84	C15	R1	7.18982455888002
84	C11	R1	7.2667865406949
84	C16	R1	7.31288295528436
84	C8	R1	7.51569983828404
84	C20	R1	7.31288295528436
84	C7	R1	7.35755200461808
85	C23	R1	7.2667865406949
85	C17	R1	7.35755200461808
85	C12	R1	7.4757334309664
85	C10	R1	7.43462822763672
85	C3	R1	7.27612440527424
85	C14	R1	7.20945336562895
85	C5	R1	7.12928301694497
85	C9	R1	7.467605550083
85	C24	R1	7.27612440527424
85	C6	R1	7.14974711950468
85	C21	R1	7.29462074889163
85	C19	R1	7.33985000288462
85	C1	R1	7.15987133677839
85	C22	R1	7.23840473932508
85	C4	R1	7.18982455888002
85	C13	R1	7.16992500144231
85	C18	R1	7.36632221424582
85	C15	R1	7.57742882803575
85	C11	R1	7.06608919045777
85	C8	R1	7.10852445677817
85	C20	R1	7.22881869049588
85	C7	R1	7.3037807481771
86	C17	R1	7.24792751344359
86	C10	R1	7.15987133677839
86	C3	R1	7.18982455888002
86	C14	R1	7.64385618977472
86	C5	R1	7.4093909361377
86	C9	R1	7.15987133677839
86	C24	R1	7.44294349584873
86	C6	R1	6.98868468677217
86	C21	R1	7.16992500144231
86	C19	R1	7.01122725542325
86	C1	R1	6.8703647195834
86	C22	R1	7.04439411935845
86	C4	R1	7.35755200461808
86	C13	R1	6.98868468677217
86	C18	R1	7.19967234483636
86	C15	R1	7
86	C11	R1	7.27612440527424
86	C16	R1	7.33091687811462
86	C8	R1	7.39231742277876
86	C7	R1	7.25738784269265
87	C17	R1	7.53138146051631
87	C10	R1	7.35755200461808
87	C3	R1	7.21916852046216
87	C14	R1	7.467605550083
87	C5	R1	7.34872815423108
87	C9	R1	7.27612440527424
87	C6	R1	7.03342300153745
87	C21	R1	7.37503943134692
87	C19	R1	7.22881869049588
87	C1	R1	7.28540221886225
87	C22	R1	7.06608919045777
87	C4	R1	7.4594316186373
87	C13	R1	7.33091687811462
87	C18	R1	7.48381577726426
87	C15	R1	7.16992500144231
87	C11	R1	7.16992500144231
87	C16	R1	7.15987133677839
87	C8	R1	7.19967234483636
87	C20	R1	7.07681559705083
87	C7	R1	7.31288295528436
88	C23	R1	7.17990909001493
88	C17	R1	7.06608919045777
88	C10	R1	7.10852445677817
88	C3	R1	7.36632221424582
88	C14	R1	7.2667865406949
88	C5	R1	7.4262647547021
88	C9	R1	7.23840473932508
88	C24	R1	7.3037807481771
88	C21	R1	7.3037807481771
88	C19	R1	7.27612440527424
88	C22	R1	7.27612440527424
88	C4	R1	7.37503943134692
88	C13	R1	7.22881869049588
88	C18	R1	7.13955135239879
88	C11	R1	7.13955135239879
88	C16	R1	7.32192809488736
88	C8	R1	7.45121111183233
88	C20	R1	7.36632221424582
88	C7	R1	6.97727992349992
89	C23	R1	7.11894107272351
89	C17	R1	7.53915881110803
89	C10	R1	7.22881869049588
89	C3	R1	7.44294349584873
89	C14	R1	7.49984588708321
89	C5	R1	7.33091687811462
89	C9	R1	7.44294349584873
89	C24	R1	7.09803208296053
89	C6	R1	7.32192809488736
89	C21	R1	7.15987133677839
89	C1	R1	7.33091687811462
89	C4	R1	7.21916852046216
89	C13	R1	7.19967234483636
89	C18	R1	7.49185309632967
89	C15	R1	7.29462074889163
89	C11	R1	7.36632221424582
89	C16	R1	7.29462074889163
89	C8	R1	7.4262647547021
89	C20	R1	7.16992500144231
89	C7	R1	7.16992500144231
90	C23	R1	7.25738784269265
90	C17	R1	7.4178525148859
90	C12	R1	7.01122725542325
90	C10	R1	7.49984588708321
90	C3	R1	6.95419631038687
90	C14	R1	7.25738784269265
90	C5	R1	7.34872815423108
90	C9	R1	7.31288295528436
90	C24	R1	7.49185309632967
90	C6	R1	7.32192809488736
90	C21	R1	7.23840473932508
90	C19	R1	7.29462074889163
90	C1	R1	7.34872815423108
90	C22	R1	7.11894107272351
90	C4	R1	7.22881869049588
90	C13	R1	7.44294349584873
90	C18	R1	6.94251450533924
90	C15	R1	6.98868468677217
90	C11	R1	7.15987133677839
90	C16	R1	7.13955135239879
90	C8	R1	7.14974711950468
90	C20	R1	7.20945336562895
90	C7	R1	7.15987133677839
91	C23	R1	7.07681559705083
91	C17	R1	7.01122725542325
91	C12	R1	7.4262647547021
91	C10	R1	7.28540221886225
91	C3	R1	7.37503943134692
91	C14	R1	7.14974711950468
91	C5	R1	7.16992500144231
91	C24	R1	7.28540221886225
91	C6	R1	7.31288295528436
91	C21	R1	7.32192809488736
91	C19	R1	7.20945336562895
91	C1	R1	7.4594316186373
91	C22	R1	7.10852445677817
91	C4	R1	7.33091687811462
91	C13	R1	7.21916852046216
91	C18	R1	7.37503943134692
91	C15	R1	7.15987133677839
91	C16	R1	7.01122725542325
91	C8	R1	7.07681559705083
91	C20	R1	7.11894107272351
91	C7	R1	7.29462074889163
92	C23	R1	7.44294349584873
92	C17	R1	7.31288295528436
92	C12	R1	7.3037807481771
92	C10	R1	7.35755200461808
92	C3	R1	7.43462822763672
92	C14	R1	7.17990909001493
92	C5	R1	7.2667865406949
92	C9	R1	7.01122725542325
92	C24	R1	7.11894107272351
92	C6	R1	7.09803208296053
92	C21	R1	7.35755200461808
92	C1	R1	6.91886323727459
92	C22	R1	7.24792751344359
92	C4	R1	7.18982455888002
92	C13	R1	7.15987133677839
92	C18	R1	7.03342300153745
92	C15	R1	7.11894107272351
92	C11	R1	7.20945336562895
92	C16	R1	7.23840473932508
92	C20	R1	7.37503943134692
92	C7	R1	7.2667865406949
93	C23	R1	6.95419631038687
93	C17	R1	7.06608919045777
93	C12	R1	7.17990909001493
93	C10	R1	7.31288295528436
93	C3	R1	7.45121111183233
93	C14	R1	7.35755200461808
93	C5	R1	7.18982455888002
93	C24	R1	7.35755200461808
93	C6	R1	7.11894107272351
93	C21	R1	7.08746284125034
93	C19	R1	6.95419631038687
93	C1	R1	7.56224242422107
93	C4	R1	7.01122725542325
93	C13	R1	7.07681559705083
93	C18	R1	7.17990909001493
93	C15	R1	7.17990909001493
93	C11	R1	7.09803208296053
93	C16	R1	6.85798099512757
93	C8	R1	7.24792751344359
93	C20	R1	7.62205181945638
93	C7	R1	7.15987133677839
94	C23	R1	7.13955135239879
94	C17	R1	7.13955135239879
94	C12	R1	7.19967234483636
94	C10	R1	7.06608919045777
94	C3	R1	7.56985560833095
94	C5	R1	7.04439411935845
94	C9	R1	7.37503943134692
94	C21	R1	7.04439411935845
94	C1	R1	7.23840473932508
94	C22	R1	7.27612440527424
94	C4	R1	7.15987133677839
94	C13	R1	7.18982455888002
94	C18	R1	7.09803208296053
94	C15	R1	7.23840473932508
94	C11	R1	7.27612440527424
94	C16	R1	6.88264304936184
94	C8	R1	7.22881869049588
94	C20	R1	7.14974711950468
94	C7	R1	7.40087943628218
95	C23	R1	7.33091687811462
95	C17	R1	7.05528243550119
95	C12	R1	7.4757334309664
95	C10	R1	7.20945336562895
95	C3	R1	7.16992500144231
95	C14	R1	7.2667865406949
95	C5	R1	7.45121111183233
95	C9	R1	7.4093909361377
95	C24	R1	7.3037807481771
95	C6	R1	7.02236781302845
95	C21	R1	7.12928301694497
95	C19	R1	7.15987133677839
95	C1	R1	7.34872815423108
95	C22	R1	7.31288295528436
95	C4	R1	6.98868468677217
95	C13	R1	7.19967234483636
95	C18	R1	7.27612440527424
95	C15	R1	6.94251450533924
95	C11	R1	7.28540221886225
95	C16	R1	7.38370429247405
95	C8	R1	7.5077946401987
95	C20	R1	7.18982455888002
95	C7	R1	7.38370429247405
96	C23	R1	6.94251450533924
[truncated: 14,612 more rows]
