# Supplementary material for: Stochastic modelling of single-cell gene expression adaptation reveals non-genomic contribution to evolution of tumor subclones
Source: bioRxiv. 2024 Apr 20:2024.04.17.588869. Preprint. [Version 1] doi: 10.1101/2024.04.17.588869 (PMC11071284; doi:10.1101/2024.04.17.588869)
Supplement: Supplement 2 [file media-2.zip › Supplementary Files/Simulated Data/Adaptive_Simulation/tr_1.02_sq_1.5_r_200_a_1.csv]

gene	species	replicate	exprval
1	C23	R1	7.27612440527424
1	C17	R1	6.89481776330794
1	C12	R1	7.21916852046216
1	C10	R1	7
1	C3	R1	7.32192809488736
1	C14	R1	7.63662462054365
1	C5	R1	7.2667865406949
1	C9	R1	7.19967234483636
1	C24	R1	7.03342300153745
1	C6	R1	7.06608919045777
1	C21	R1	7.20945336562895
1	C19	R1	7.25738784269265
1	C1	R1	6.98868468677217
1	C22	R1	7.4093909361377
1	C4	R1	7.3037807481771
1	C13	R1	7.37503943134692
1	C18	R1	7.31288295528436
1	C15	R1	7.03342300153745
1	C16	R1	7.33985000288462
1	C8	R1	7.2667865406949
1	C20	R1	7.35755200461808
1	C7	R1	7.29462074889163
2	C23	R1	7.4093909361377
2	C12	R1	7.32192809488736
2	C10	R1	7.62205181945638
2	C14	R1	7.12928301694497
2	C5	R1	7.2667865406949
2	C9	R1	7.06608919045777
2	C24	R1	7.57742882803575
2	C6	R1	7.44294349584873
2	C19	R1	7.48381577726426
2	C1	R1	7.49984588708321
2	C4	R1	6.89481776330794
2	C13	R1	7.35755200461808
2	C18	R1	7.33091687811462
2	C15	R1	7.12928301694497
2	C11	R1	7.04439411935845
2	C16	R1	7.33091687811462
2	C8	R1	7.36632221424582
2	C20	R1	7.39231742277876
2	C7	R1	7.16992500144231
3	C23	R1	7.34872815423108
3	C17	R1	7.13955135239879
3	C12	R1	7.22881869049588
3	C10	R1	7.25738784269265
3	C3	R1	7.27612440527424
3	C14	R1	7.49984588708321
3	C5	R1	7.03342300153745
3	C9	R1	7.19967234483636
3	C24	R1	7.10852445677817
3	C6	R1	7.03342300153745
3	C21	R1	7.09803208296053
3	C19	R1	7.2667865406949
3	C1	R1	7.38370429247405
3	C22	R1	7.13955135239879
3	C18	R1	7.07681559705083
3	C15	R1	6.97727992349992
3	C11	R1	7.24792751344359
3	C16	R1	7.29462074889163
3	C8	R1	7.28540221886225
3	C20	R1	7.27612440527424
3	C7	R1	7.12928301694497
4	C23	R1	7.28540221886225
4	C17	R1	7.20945336562895
4	C12	R1	7.22881869049588
4	C3	R1	7.23840473932508
4	C14	R1	7.22881869049588
4	C5	R1	7.15987133677839
4	C9	R1	7.17990909001493
4	C24	R1	7.04439411935845
4	C6	R1	7.34872815423108
4	C19	R1	7.33091687811462
4	C1	R1	7.33091687811462
4	C4	R1	7.25738784269265
4	C13	R1	7.2667865406949
4	C18	R1	7.18982455888002
4	C15	R1	7
4	C11	R1	7.20945336562895
4	C16	R1	7.07681559705083
4	C8	R1	7.07681559705083
4	C7	R1	7.4093909361377
5	C23	R1	7.22881869049588
5	C17	R1	7.18982455888002
5	C12	R1	7.33091687811462
5	C10	R1	7.45121111183233
5	C14	R1	7.35755200461808
5	C5	R1	7.12928301694497
5	C9	R1	7.04439411935845
5	C24	R1	7.43462822763672
5	C6	R1	7.11894107272351
5	C19	R1	7.15987133677839
5	C1	R1	7.14974711950468
5	C22	R1	7.53915881110803
5	C4	R1	7.24792751344359
5	C15	R1	7.10852445677817
5	C11	R1	7.49185309632967
5	C16	R1	7.33985000288462
5	C8	R1	7.06608919045777
5	C20	R1	7.33985000288462
5	C7	R1	7.53915881110803
6	C23	R1	6.91886323727459
6	C17	R1	7.4262647547021
6	C12	R1	7.06608919045777
6	C10	R1	7.45121111183233
6	C3	R1	7.32192809488736
6	C14	R1	7.19967234483636
6	C5	R1	7.17990909001493
6	C9	R1	7.40087943628218
6	C24	R1	7.02236781302845
6	C6	R1	7.23840473932508
6	C21	R1	7.10852445677817
6	C19	R1	7.22881869049588
6	C1	R1	7.01122725542325
6	C22	R1	7.3037807481771
6	C4	R1	7.28540221886225
6	C13	R1	6.94251450533924
6	C18	R1	7.25738784269265
6	C11	R1	7.20945336562895
6	C16	R1	7.15987133677839
6	C20	R1	7.23840473932508
6	C7	R1	7.09803208296053
7	C23	R1	7.02236781302845
7	C17	R1	7.22881869049588
7	C10	R1	7.23840473932508
7	C3	R1	7.14974711950468
7	C5	R1	7.20945336562895
7	C9	R1	6.98868468677217
7	C24	R1	6.93073733756289
7	C6	R1	7.4594316186373
7	C19	R1	7.20945336562895
7	C1	R1	7.38370429247405
7	C22	R1	7.29462074889163
7	C4	R1	7.33985000288462
7	C13	R1	7.3037807481771
7	C18	R1	7.39231742277876
7	C15	R1	7.03342300153745
7	C11	R1	7.04439411935845
7	C16	R1	7.22881869049588
7	C8	R1	7.16992500144231
7	C20	R1	7.38370429247405
7	C7	R1	7.31288295528436
8	C17	R1	7.37503943134692
8	C12	R1	7.32192809488736
8	C10	R1	7.13955135239879
8	C3	R1	7.43462822763672
8	C14	R1	7.33985000288462
8	C5	R1	6.83289001416474
8	C9	R1	7.16992500144231
8	C6	R1	7.28540221886225
8	C21	R1	7.06608919045777
8	C19	R1	7.51569983828404
8	C1	R1	7.13955135239879
8	C22	R1	7.19967234483636
8	C4	R1	7.14974711950468
8	C13	R1	7.04439411935845
8	C18	R1	7.35755200461808
8	C15	R1	7.02236781302845
8	C11	R1	6.96578428466209
8	C16	R1	7.11894107272351
8	C8	R1	7.32192809488736
8	C20	R1	7.40087943628218
8	C7	R1	7.20945336562895
9	C17	R1	7.11894107272351
9	C10	R1	7.52356195605701
9	C3	R1	7.13955135239879
9	C14	R1	7.19967234483636
9	C5	R1	7.25738784269265
9	C9	R1	7.33985000288462
9	C6	R1	7.4093909361377
9	C21	R1	7.37503943134692
9	C19	R1	7.15987133677839
9	C1	R1	7.17990909001493
9	C22	R1	7.22881869049588
9	C4	R1	7.34872815423108
9	C13	R1	7.52356195605701
9	C18	R1	7.54689445988764
9	C15	R1	7.3037807481771
9	C11	R1	7.12928301694497
9	C16	R1	7.08746284125034
9	C8	R1	7.16992500144231
9	C20	R1	7.23840473932508
9	C7	R1	7.35755200461808
10	C23	R1	6.97727992349992
10	C17	R1	7.33091687811462
10	C12	R1	7.467605550083
10	C10	R1	7.18982455888002
10	C3	R1	7.32192809488736
10	C14	R1	7.16992500144231
10	C5	R1	7.35755200461808
10	C9	R1	7.4178525148859
10	C24	R1	7.02236781302845
10	C6	R1	7.25738784269265
10	C21	R1	7.23840473932508
10	C1	R1	7.09803208296053
10	C22	R1	7.01122725542325
10	C4	R1	7.40087943628218
10	C13	R1	7.20945336562895
10	C18	R1	7.45121111183233
10	C15	R1	7.22881869049588
10	C11	R1	7.25738784269265
10	C16	R1	7.13955135239879
10	C20	R1	7.45121111183233
10	C7	R1	7.09803208296053
11	C23	R1	7.17990909001493
11	C17	R1	7.20945336562895
11	C12	R1	7.35755200461808
11	C3	R1	7.09803208296053
11	C14	R1	7.16992500144231
11	C5	R1	7.05528243550119
11	C24	R1	7.22881869049588
11	C6	R1	7.27612440527424
11	C21	R1	7.21916852046216
11	C19	R1	7.22881869049588
11	C1	R1	7.05528243550119
11	C22	R1	7.09803208296053
11	C4	R1	7.22881869049588
11	C13	R1	7.32192809488736
11	C18	R1	7.49984588708321
11	C15	R1	7.34872815423108
11	C16	R1	7.09803208296053
11	C8	R1	7.39231742277876
11	C20	R1	7.24792751344359
11	C7	R1	7.34872815423108
12	C23	R1	7.10852445677817
12	C17	R1	7.19967234483636
12	C12	R1	7.36632221424582
12	C10	R1	7.38370429247405
12	C3	R1	7.2667865406949
12	C14	R1	7.02236781302845
12	C5	R1	7.18982455888002
12	C9	R1	7.12928301694497
12	C24	R1	7.15987133677839
12	C6	R1	7.25738784269265
12	C21	R1	7.467605550083
12	C19	R1	7.33985000288462
12	C1	R1	7.06608919045777
12	C4	R1	7.16992500144231
12	C13	R1	7.36632221424582
12	C18	R1	7.53138146051631
12	C15	R1	7.11894107272351
12	C11	R1	6.75488750216347
12	C16	R1	7.18982455888002
12	C8	R1	7.20945336562895
12	C20	R1	7.01122725542325
12	C7	R1	7.17990909001493
13	C23	R1	7.24792751344359
13	C17	R1	7.38370429247405
13	C12	R1	7.16992500144231
13	C10	R1	7.32192809488736
13	C3	R1	7.17990909001493
13	C14	R1	7.22881869049588
13	C5	R1	7.17990909001493
13	C24	R1	7.13955135239879
13	C6	R1	7.23840473932508
13	C21	R1	7.05528243550119
13	C19	R1	7.3037807481771
13	C1	R1	7.25738784269265
13	C4	R1	7.09803208296053
13	C13	R1	7.38370429247405
13	C18	R1	7.3037807481771
13	C15	R1	7.24792751344359
13	C11	R1	7.06608919045777
13	C16	R1	7.28540221886225
13	C8	R1	6.98868468677217
13	C20	R1	7.15987133677839
14	C23	R1	7.03342300153745
14	C17	R1	7.09803208296053
14	C12	R1	7.13955135239879
14	C10	R1	7.33985000288462
14	C3	R1	6.89481776330794
14	C14	R1	7.07681559705083
14	C5	R1	7.18982455888002
14	C9	R1	7.28540221886225
14	C24	R1	7.21916852046216
14	C6	R1	7.4093909361377
14	C21	R1	7.08746284125034
14	C1	R1	7.12928301694497
14	C22	R1	7.37503943134692
14	C4	R1	7.12928301694497
14	C13	R1	7.12928301694497
14	C18	R1	7.04439411935845
14	C11	R1	7.11894107272351
14	C16	R1	6.89481776330794
14	C20	R1	7.10852445677817
14	C7	R1	7.11894107272351
15	C23	R1	7.34872815423108
15	C17	R1	7.38370429247405
15	C12	R1	7.25738784269265
15	C10	R1	7.20945336562895
15	C3	R1	7.18982455888002
15	C14	R1	7.19967234483636
15	C5	R1	7.03342300153745
15	C9	R1	7.06608919045777
15	C24	R1	7.3037807481771
15	C6	R1	7.36632221424582
15	C21	R1	7.06608919045777
15	C1	R1	7.44294349584873
15	C22	R1	7.04439411935845
15	C4	R1	7.03342300153745
15	C13	R1	7.4757334309664
15	C18	R1	7.21916852046216
15	C15	R1	7.16992500144231
15	C11	R1	7.34872815423108
15	C16	R1	7.32192809488736
15	C8	R1	7.4093909361377
15	C20	R1	7.04439411935845
16	C23	R1	7.12928301694497
16	C17	R1	7.23840473932508
16	C12	R1	7.34872815423108
16	C10	R1	7.37503943134692
16	C14	R1	6.8703647195834
16	C5	R1	7.21916852046216
16	C9	R1	7.28540221886225
16	C24	R1	7.24792751344359
16	C6	R1	7.27612440527424
16	C21	R1	6.96578428466209
16	C19	R1	7.39231742277876
16	C1	R1	7.2667865406949
16	C22	R1	7.35755200461808
16	C4	R1	7.29462074889163
16	C13	R1	7.38370429247405
16	C18	R1	7.49185309632967
16	C15	R1	7.33091687811462
16	C16	R1	7.34872815423108
16	C8	R1	7.07681559705083
16	C20	R1	7.59991284218713
16	C7	R1	7.32192809488736
17	C23	R1	7.5077946401987
17	C17	R1	7.17990909001493
17	C12	R1	7.43462822763672
17	C10	R1	7.25738784269265
17	C3	R1	7.18982455888002
17	C14	R1	7.24792751344359
17	C5	R1	7.31288295528436
17	C9	R1	7.52356195605701
17	C24	R1	7.20945336562895
17	C21	R1	7.06608919045777
17	C19	R1	7.48381577726426
17	C1	R1	7.49185309632967
17	C22	R1	7.39231742277876
17	C4	R1	7.2667865406949
17	C13	R1	7.4093909361377
17	C18	R1	7.20945336562895
17	C15	R1	7.22881869049588
17	C11	R1	7.23840473932508
17	C16	R1	7.20945336562895
17	C8	R1	7.25738784269265
17	C20	R1	7.33985000288462
17	C7	R1	7.13955135239879
18	C17	R1	6.95419631038687
18	C12	R1	7.29462074889163
18	C10	R1	7.38370429247405
18	C3	R1	7.28540221886225
18	C14	R1	7.58496250072116
18	C5	R1	7.32192809488736
18	C9	R1	7.31288295528436
18	C24	R1	7.22881869049588
18	C6	R1	7.24792751344359
18	C19	R1	7.25738784269265
18	C1	R1	7.3037807481771
18	C22	R1	7.07681559705083
18	C4	R1	7.24792751344359
18	C13	R1	7.22881869049588
18	C18	R1	7.03342300153745
18	C15	R1	7.28540221886225
18	C11	R1	7.11894107272351
18	C16	R1	7.19967234483636
18	C8	R1	7.20945336562895
18	C20	R1	7.12928301694497
18	C7	R1	7.23840473932508
19	C23	R1	7.03342300153745
19	C17	R1	7.10852445677817
19	C12	R1	6.90689059560852
19	C10	R1	7.09803208296053
19	C3	R1	7.27612440527424
19	C14	R1	7.35755200461808
19	C5	R1	7.27612440527424
19	C9	R1	7.49185309632967
19	C24	R1	7.20945336562895
19	C6	R1	7.25738784269265
19	C19	R1	7.01122725542325
19	C1	R1	7.11894107272351
19	C22	R1	7.02236781302845
19	C4	R1	7.34872815423108
19	C13	R1	7.4178525148859
19	C15	R1	7.34872815423108
19	C11	R1	6.89481776330794
19	C16	R1	7.28540221886225
19	C8	R1	7.18982455888002
19	C20	R1	7.54689445988764
20	C17	R1	7.32192809488736
20	C12	R1	7.19967234483636
20	C10	R1	7.57742882803575
20	C3	R1	7.25738784269265
20	C14	R1	7.21916852046216
20	C5	R1	7.25738784269265
20	C24	R1	7.49984588708321
20	C6	R1	7.32192809488736
20	C21	R1	7.13955135239879
20	C19	R1	7.08746284125034
20	C22	R1	7.43462822763672
20	C4	R1	7.10852445677817
20	C13	R1	7.4178525148859
20	C11	R1	7.29462074889163
20	C16	R1	7.39231742277876
20	C8	R1	7.4093909361377
20	C7	R1	7.31288295528436
21	C23	R1	7.4594316186373
21	C17	R1	7.06608919045777
21	C10	R1	7.33091687811462
21	C3	R1	7.24792751344359
21	C14	R1	7.24792751344359
21	C5	R1	7.3037807481771
21	C9	R1	7.08746284125034
21	C24	R1	7.33985000288462
21	C6	R1	7.33985000288462
21	C21	R1	7.12928301694497
21	C19	R1	7.51569983828404
21	C1	R1	7.32192809488736
21	C22	R1	7.27612440527424
21	C4	R1	6.93073733756289
21	C13	R1	7.15987133677839
21	C18	R1	7.21916852046216
21	C15	R1	7.32192809488736
21	C11	R1	7.45121111183233
21	C16	R1	7.08746284125034
21	C8	R1	7.20945336562895
21	C7	R1	7.49185309632967
22	C17	R1	6.89481776330794
22	C12	R1	7.24792751344359
22	C3	R1	7.48381577726426
22	C14	R1	7.12928301694497
22	C5	R1	7.19967234483636
22	C9	R1	7.4178525148859
22	C24	R1	7.43462822763672
22	C6	R1	7.33985000288462
22	C19	R1	6.97727992349992
22	C1	R1	7.28540221886225
22	C22	R1	7.19967234483636
22	C4	R1	7.36632221424582
22	C13	R1	7.21916852046216
22	C18	R1	7.29462074889163
22	C15	R1	7.20945336562895
22	C11	R1	7.33091687811462
22	C16	R1	7.44294349584873
22	C20	R1	7.3037807481771
22	C7	R1	7.25738784269265
23	C23	R1	7
23	C17	R1	7.29462074889163
23	C12	R1	7.39231742277876
23	C10	R1	7.14974711950468
23	C3	R1	7.31288295528436
23	C14	R1	7.36632221424582
23	C5	R1	7.25738784269265
23	C9	R1	7.35755200461808
23	C24	R1	7.11894107272351
23	C6	R1	7.32192809488736
23	C21	R1	7.17990909001493
23	C19	R1	7.20945336562895
23	C1	R1	7.43462822763672
23	C22	R1	7.19967234483636
23	C4	R1	7.22881869049588
23	C13	R1	6.91886323727459
23	C18	R1	7.25738784269265
23	C15	R1	7.36632221424582
23	C11	R1	7.18982455888002
23	C16	R1	7.06608919045777
23	C8	R1	7.08746284125034
23	C20	R1	7.21916852046216
23	C7	R1	7.4757334309664
24	C23	R1	7.05528243550119
24	C17	R1	7.13955135239879
24	C10	R1	7.39231742277876
24	C3	R1	7.08746284125034
24	C14	R1	7.18982455888002
24	C5	R1	7.21916852046216
24	C9	R1	7.3037807481771
24	C24	R1	7.24792751344359
24	C6	R1	7.43462822763672
24	C21	R1	7.29462074889163
24	C19	R1	7.16992500144231
24	C1	R1	7.44294349584873
24	C22	R1	7.467605550083
24	C4	R1	7.33985000288462
24	C13	R1	7.11894107272351
24	C18	R1	7.19967234483636
24	C15	R1	7.2667865406949
24	C11	R1	7.45121111183233
24	C16	R1	7.14974711950468
24	C8	R1	7.27612440527424
24	C20	R1	7.49984588708321
24	C7	R1	7.19967234483636
25	C23	R1	7.36632221424582
25	C17	R1	7.35755200461808
25	C12	R1	7.17990909001493
25	C10	R1	7.07681559705083
25	C3	R1	7.03342300153745
25	C14	R1	7.25738784269265
25	C5	R1	7.27612440527424
25	C9	R1	7.19967234483636
25	C24	R1	6.64385618977472
25	C6	R1	7.25738784269265
25	C21	R1	7.19967234483636
25	C19	R1	6.94251450533924
25	C22	R1	7.53915881110803
25	C4	R1	7.08746284125034
25	C13	R1	7.34872815423108
25	C15	R1	7.19967234483636
25	C11	R1	7.08746284125034
25	C16	R1	7.08746284125034
25	C8	R1	7.33091687811462
25	C20	R1	7.44294349584873
25	C7	R1	7.29462074889163
26	C23	R1	7.20945336562895
26	C17	R1	7.33985000288462
26	C12	R1	7.21916852046216
26	C10	R1	7.23840473932508
26	C3	R1	7.25738784269265
26	C14	R1	7.27612440527424
26	C5	R1	7.31288295528436
26	C9	R1	7.07681559705083
26	C24	R1	7.39231742277876
26	C21	R1	7.4757334309664
26	C19	R1	7.4178525148859
26	C1	R1	7.3037807481771
26	C22	R1	7.27612440527424
26	C13	R1	7.4178525148859
26	C18	R1	6.98868468677217
26	C15	R1	7.35755200461808
26	C16	R1	7.14974711950468
26	C8	R1	6.6724253419715
26	C20	R1	7.29462074889163
26	C7	R1	7.33985000288462
27	C23	R1	7.28540221886225
27	C17	R1	7.62205181945638
27	C12	R1	7.31288295528436
27	C10	R1	7.09803208296053
27	C14	R1	7.03342300153745
27	C5	R1	7.467605550083
27	C9	R1	7.34872815423108
27	C24	R1	6.94251450533924
27	C6	R1	6.88264304936184
27	C21	R1	7.04439411935845
27	C19	R1	7
27	C1	R1	7.37503943134692
27	C22	R1	7.22881869049588
27	C4	R1	7.45121111183233
27	C18	R1	7
27	C15	R1	7.2667865406949
27	C11	R1	7.25738784269265
27	C16	R1	7.33091687811462
27	C8	R1	7.11894107272351
27	C20	R1	7.33985000288462
27	C7	R1	7.4262647547021
28	C23	R1	7.33091687811462
28	C17	R1	7.40087943628218
28	C12	R1	7.09803208296053
28	C10	R1	7.31288295528436
28	C3	R1	7.3037807481771
28	C14	R1	7.27612440527424
28	C5	R1	7.36632221424582
28	C9	R1	7.13955135239879
28	C24	R1	7.3037807481771
28	C6	R1	7.01122725542325
28	C19	R1	7.3037807481771
28	C1	R1	7.467605550083
28	C22	R1	7.44294349584873
28	C4	R1	7.37503943134692
28	C13	R1	7.13955135239879
28	C18	R1	7.13955135239879
28	C15	R1	7.11894107272351
28	C11	R1	7.08746284125034
28	C16	R1	7.12928301694497
28	C8	R1	7.34872815423108
28	C20	R1	7.37503943134692
28	C7	R1	7.5077946401987
29	C23	R1	7.38370429247405
29	C12	R1	7.25738784269265
29	C10	R1	7.33091687811462
29	C3	R1	7.34872815423108
29	C5	R1	7.48381577726426
29	C9	R1	7.35755200461808
29	C24	R1	7.07681559705083
29	C6	R1	7.4262647547021
29	C21	R1	7.10852445677817
29	C19	R1	7.22881869049588
29	C1	R1	7.35755200461808
29	C22	R1	7.07681559705083
29	C4	R1	7.17990909001493
29	C13	R1	7.33985000288462
29	C18	R1	6.97727992349992
29	C11	R1	7.15987133677839
29	C8	R1	7.01122725542325
29	C20	R1	7.06608919045777
29	C7	R1	7.16992500144231
30	C23	R1	7.08746284125034
30	C12	R1	7.17990909001493
30	C10	R1	7.13955135239879
30	C3	R1	7.28540221886225
30	C14	R1	7.44294349584873
30	C5	R1	7.12928301694497
30	C9	R1	7.27612440527424
30	C24	R1	7.4594316186373
30	C6	R1	7.06608919045777
30	C21	R1	7.28540221886225
30	C19	R1	7.24792751344359
30	C1	R1	7.15987133677839
30	C22	R1	7.11894107272351
30	C4	R1	7.24792751344359
30	C13	R1	7.4757334309664
30	C18	R1	7.14974711950468
30	C15	R1	7.31288295528436
30	C11	R1	7.19967234483636
30	C16	R1	7.39231742277876
30	C8	R1	7.11894107272351
30	C20	R1	7.07681559705083
30	C7	R1	7.4093909361377
31	C23	R1	7.16992500144231
31	C17	R1	7.10852445677817
31	C12	R1	7.40087943628218
31	C10	R1	7.5077946401987
31	C3	R1	7.51569983828404
31	C14	R1	7.52356195605701
31	C5	R1	6.98868468677217
31	C9	R1	7.3037807481771
31	C6	R1	7.04439411935845
31	C21	R1	7.43462822763672
31	C1	R1	7.17990909001493
31	C22	R1	7.02236781302845
31	C4	R1	7.4178525148859
31	C18	R1	7.19967234483636
31	C15	R1	7.2667865406949
31	C11	R1	7.20945336562895
31	C16	R1	7.51569983828404
31	C8	R1	6.91886323727459
31	C20	R1	7.2667865406949
31	C7	R1	7.32192809488736
32	C23	R1	7.34872815423108
32	C12	R1	7.34872815423108
32	C10	R1	7.16992500144231
32	C3	R1	7.09803208296053
32	C5	R1	7.15987133677839
32	C9	R1	7.12928301694497
32	C24	R1	7.27612440527424
32	C6	R1	7.25738784269265
32	C21	R1	7.24792751344359
32	C19	R1	7.45121111183233
32	C22	R1	7.22881869049588
32	C4	R1	7.4178525148859
32	C13	R1	7.4594316186373
32	C18	R1	7.38370429247405
32	C15	R1	7.25738784269265
32	C11	R1	7.31288295528436
32	C16	R1	6.98868468677217
32	C8	R1	7.2667865406949
32	C20	R1	7.4594316186373
32	C7	R1	7.15987133677839
33	C17	R1	7.4594316186373
33	C12	R1	7.08746284125034
33	C10	R1	7.33985000288462
33	C14	R1	7.18982455888002
33	C5	R1	7.16992500144231
33	C9	R1	7.29462074889163
33	C24	R1	7.4093909361377
33	C6	R1	7.35755200461808
33	C19	R1	7.07681559705083
33	C1	R1	7.33985000288462
33	C22	R1	7.35755200461808
33	C4	R1	7.55458885167764
33	C13	R1	6.93073733756289
33	C18	R1	7.14974711950468
33	C15	R1	7.25738784269265
33	C11	R1	7.04439411935845
33	C16	R1	7.07681559705083
33	C8	R1	7.43462822763672
33	C20	R1	7.35755200461808
33	C7	R1	7.23840473932508
34	C23	R1	7.10852445677817
34	C17	R1	7.21916852046216
34	C12	R1	7.16992500144231
34	C10	R1	7.3037807481771
34	C3	R1	7.34872815423108
34	C14	R1	7.3037807481771
34	C9	R1	7.24792751344359
34	C24	R1	7.10852445677817
34	C19	R1	7.39231742277876
34	C1	R1	7.25738784269265
34	C22	R1	7.28540221886225
34	C4	R1	7.3037807481771
34	C13	R1	7.15987133677839
34	C18	R1	7.2667865406949
34	C15	R1	7.27612440527424
34	C11	R1	7.01122725542325
34	C8	R1	7.37503943134692
34	C20	R1	7.44294349584873
35	C23	R1	7.11894107272351
35	C17	R1	7.38370429247405
35	C12	R1	7.12928301694497
35	C10	R1	7.38370429247405
35	C3	R1	7.27612440527424
35	C14	R1	7.14974711950468
35	C5	R1	7.08746284125034
35	C9	R1	7.21916852046216
35	C24	R1	7.37503943134692
35	C6	R1	7.40087943628218
35	C21	R1	7
35	C19	R1	7.4093909361377
35	C22	R1	7.18982455888002
35	C4	R1	6.97727992349992
35	C13	R1	7.21916852046216
35	C18	R1	7.35755200461808
35	C15	R1	7.24792751344359
35	C11	R1	7
35	C16	R1	7.11894107272351
35	C8	R1	7.16992500144231
35	C20	R1	7.467605550083
35	C7	R1	7.3037807481771
36	C23	R1	7.12928301694497
36	C12	R1	7.36632221424582
36	C10	R1	7.34872815423108
36	C3	R1	7.15987133677839
36	C14	R1	7.29462074889163
36	C5	R1	7.37503943134692
36	C9	R1	7.03342300153745
36	C24	R1	7.51569983828404
36	C6	R1	7.13955135239879
36	C21	R1	7.16992500144231
36	C19	R1	7.16992500144231
36	C1	R1	7.19967234483636
36	C22	R1	7.16992500144231
36	C4	R1	7.25738784269265
36	C13	R1	7.4178525148859
36	C18	R1	7.09803208296053
36	C15	R1	7.23840473932508
36	C11	R1	6.8073549220576
36	C8	R1	7.07681559705083
36	C20	R1	7.40087943628218
36	C7	R1	7.35755200461808
37	C23	R1	7.01122725542325
37	C17	R1	7.06608919045777
37	C12	R1	7.15987133677839
37	C3	R1	6.95419631038687
37	C14	R1	7.48381577726426
37	C5	R1	7.2667865406949
37	C9	R1	7.16992500144231
37	C24	R1	7.20945336562895
37	C6	R1	7.23840473932508
37	C21	R1	7.27612440527424
37	C19	R1	7.11894107272351
37	C1	R1	7.28540221886225
37	C22	R1	7.40087943628218
37	C18	R1	7.32192809488736
37	C15	R1	7.15987133677839
37	C16	R1	7.02236781302845
37	C8	R1	7.32192809488736
37	C20	R1	7.16992500144231
37	C7	R1	7.3037807481771
38	C17	R1	7.2667865406949
38	C12	R1	7.03342300153745
38	C10	R1	7.04439411935845
38	C3	R1	7.4262647547021
38	C14	R1	7.4178525148859
38	C5	R1	7.33985000288462
38	C9	R1	7.48381577726426
38	C24	R1	7.4594316186373
38	C6	R1	7.20945336562895
38	C21	R1	7.467605550083
38	C19	R1	7.15987133677839
38	C22	R1	7.23840473932508
38	C4	R1	6.97727992349992
38	C13	R1	7.20945336562895
38	C18	R1	7.25738784269265
38	C15	R1	7.39231742277876
38	C11	R1	7.4093909361377
38	C16	R1	7.4093909361377
38	C20	R1	7.3037807481771
38	C7	R1	7.4178525148859
39	C23	R1	7.34872815423108
39	C17	R1	7.53138146051631
39	C12	R1	7.09803208296053
39	C10	R1	7.23840473932508
39	C3	R1	7.15987133677839
39	C14	R1	7.15987133677839
39	C5	R1	7.28540221886225
39	C9	R1	7.32192809488736
39	C24	R1	6.97727992349992
39	C6	R1	7.28540221886225
39	C21	R1	6.91886323727459
39	C19	R1	7.51569983828404
39	C1	R1	7.23840473932508
39	C22	R1	7.49185309632967
39	C4	R1	7.51569983828404
39	C13	R1	7.23840473932508
39	C18	R1	6.93073733756289
39	C15	R1	7.06608919045777
39	C11	R1	7.15987133677839
39	C16	R1	7
39	C8	R1	6.93073733756289
39	C20	R1	7.10852445677817
39	C7	R1	7.19967234483636
40	C23	R1	7.31288295528436
40	C17	R1	7.39231742277876
40	C12	R1	7.2667865406949
40	C10	R1	6.95419631038687
40	C14	R1	7.15987133677839
40	C9	R1	7.31288295528436
40	C24	R1	7.01122725542325
40	C6	R1	7.07681559705083
40	C21	R1	7.28540221886225
40	C19	R1	7.02236781302845
40	C22	R1	7.31288295528436
40	C4	R1	7.3037807481771
40	C13	R1	7.15987133677839
40	C18	R1	7.22881869049588
40	C15	R1	7.08746284125034
40	C11	R1	7.17990909001493
40	C16	R1	7.06608919045777
40	C8	R1	6.90689059560852
40	C20	R1	7.22881869049588
40	C7	R1	7.32192809488736
41	C17	R1	7.33091687811462
41	C12	R1	7.39231742277876
41	C10	R1	7
41	C3	R1	7.20945336562895
41	C14	R1	7.29462074889163
41	C5	R1	7.5077946401987
41	C9	R1	7.4594316186373
41	C6	R1	7.07681559705083
41	C21	R1	7.43462822763672
41	C19	R1	7.33091687811462
41	C1	R1	7.52356195605701
41	C22	R1	7
41	C4	R1	7.27612440527424
41	C13	R1	7.4178525148859
41	C18	R1	7.21916852046216
41	C15	R1	6.96578428466209
41	C11	R1	7.25738784269265
41	C16	R1	7.14974711950468
41	C8	R1	6.98868468677217
41	C20	R1	7.28540221886225
41	C7	R1	7.35755200461808
42	C23	R1	7.13955135239879
42	C17	R1	7.17990909001493
42	C12	R1	7.15987133677839
42	C10	R1	7.18982455888002
42	C3	R1	7.24792751344359
42	C14	R1	7.14974711950468
42	C5	R1	7.2667865406949
42	C9	R1	7.05528243550119
42	C24	R1	7.15987133677839
42	C6	R1	7.35755200461808
42	C21	R1	7.14974711950468
42	C19	R1	7.4757334309664
42	C1	R1	7.39231742277876
42	C22	R1	7.467605550083
42	C4	R1	7.29462074889163
42	C15	R1	7.16992500144231
42	C16	R1	7.23840473932508
42	C8	R1	7.3037807481771
42	C20	R1	7.33091687811462
42	C7	R1	6.84549005094437
43	C23	R1	7.2667865406949
43	C17	R1	7.02236781302845
43	C12	R1	7.32192809488736
43	C10	R1	7.467605550083
43	C3	R1	7.11894107272351
43	C14	R1	7.4594316186373
43	C5	R1	7.33091687811462
43	C9	R1	7.07681559705083
43	C24	R1	7.06608919045777
43	C6	R1	7.33985000288462
43	C21	R1	7.29462074889163
43	C19	R1	7.12928301694497
43	C1	R1	7.28540221886225
43	C22	R1	7.09803208296053
43	C4	R1	7.45121111183233
43	C13	R1	7.21916852046216
43	C18	R1	7.13955135239879
43	C15	R1	7.3037807481771
43	C11	R1	7.18982455888002
43	C16	R1	7.4262647547021
43	C8	R1	7.24792751344359
43	C7	R1	7.35755200461808
44	C23	R1	6.97727992349992
44	C12	R1	7.36632221424582
44	C10	R1	7.53138146051631
44	C3	R1	6.91886323727459
44	C14	R1	7.4178525148859
44	C24	R1	7.31288295528436
44	C6	R1	7.3037807481771
44	C21	R1	7.16992500144231
44	C19	R1	7.5077946401987
44	C1	R1	7.37503943134692
44	C22	R1	7.13955135239879
44	C4	R1	7.5077946401987
44	C13	R1	7.27612440527424
44	C18	R1	7.27612440527424
44	C15	R1	6.84549005094437
44	C11	R1	7.15987133677839
44	C16	R1	7.32192809488736
44	C8	R1	7.48381577726426
44	C20	R1	7.4757334309664
44	C7	R1	7.08746284125034
45	C23	R1	7.33985000288462
45	C17	R1	7.02236781302845
45	C12	R1	7.18982455888002
45	C10	R1	7.3037807481771
45	C3	R1	7.14974711950468
45	C14	R1	7.18982455888002
45	C5	R1	7.3037807481771
45	C9	R1	7.28540221886225
45	C24	R1	7.33091687811462
45	C6	R1	6.89481776330794
45	C21	R1	7.28540221886225
45	C19	R1	7.11894107272351
45	C1	R1	7.04439411935845
45	C22	R1	6.97727992349992
45	C4	R1	7.24792751344359
45	C13	R1	7.4594316186373
45	C18	R1	7.33091687811462
45	C15	R1	7.4262647547021
45	C11	R1	7.21916852046216
45	C16	R1	7.38370429247405
45	C8	R1	7.06608919045777
45	C20	R1	7.04439411935845
45	C7	R1	7.35755200461808
46	C23	R1	7
46	C17	R1	7.37503943134692
46	C12	R1	7.25738784269265
46	C10	R1	7.22881869049588
46	C3	R1	7.4093909361377
46	C14	R1	7.13955135239879
46	C5	R1	7.29462074889163
46	C9	R1	7.06608919045777
46	C24	R1	7.33985000288462
46	C21	R1	7.06608919045777
46	C19	R1	7.4178525148859
46	C1	R1	7.14974711950468
46	C22	R1	7.49984588708321
46	C4	R1	7.25738784269265
46	C13	R1	7.17990909001493
46	C15	R1	7.33091687811462
46	C11	R1	7.13955135239879
46	C16	R1	7.24792751344359
46	C8	R1	7.18982455888002
46	C20	R1	7.54689445988764
46	C7	R1	7.37503943134692
47	C23	R1	7.38370429247405
47	C17	R1	7.24792751344359
47	C12	R1	7.23840473932508
47	C10	R1	7.18982455888002
47	C3	R1	7.3037807481771
47	C14	R1	7.11894107272351
47	C5	R1	7.21916852046216
47	C9	R1	7.25738784269265
47	C6	R1	7.40087943628218
47	C21	R1	7.24792751344359
47	C19	R1	7.53915881110803
47	C22	R1	7.27612440527424
47	C4	R1	7.4757334309664
47	C15	R1	7.34872815423108
47	C11	R1	6.95419631038687
47	C20	R1	7.4093909361377
48	C23	R1	7.06608919045777
48	C17	R1	7.25738784269265
48	C12	R1	7.22881869049588
48	C10	R1	7.27612440527424
48	C3	R1	7.08746284125034
48	C14	R1	7.16992500144231
48	C5	R1	7.15987133677839
48	C9	R1	7.23840473932508
48	C24	R1	7.33985000288462
48	C6	R1	7.48381577726426
48	C21	R1	7.36632221424582
48	C19	R1	7.25738784269265
48	C1	R1	7.14974711950468
48	C4	R1	7.17990909001493
48	C13	R1	7.2667865406949
48	C18	R1	7.31288295528436
48	C15	R1	7.48381577726426
48	C11	R1	6.94251450533924
48	C16	R1	7.21916852046216
48	C8	R1	7.45121111183233
48	C20	R1	7.43462822763672
48	C7	R1	7.28540221886225
49	C23	R1	7.21916852046216
49	C12	R1	7.12928301694497
49	C10	R1	7.4093909361377
49	C3	R1	7.4178525148859
49	C14	R1	7.28540221886225
49	C5	R1	7.17990909001493
49	C9	R1	7.21916852046216
49	C24	R1	7.32192809488736
49	C21	R1	7.44294349584873
49	C19	R1	7.17990909001493
49	C1	R1	7.17990909001493
49	C22	R1	7.11894107272351
49	C4	R1	7.17990909001493
49	C13	R1	7.22881869049588
49	C18	R1	7.34872815423108
49	C15	R1	7.25738784269265
49	C11	R1	7.19967234483636
49	C16	R1	7.44294349584873
49	C8	R1	7.09803208296053
49	C20	R1	7.33985000288462
49	C7	R1	7.3037807481771
50	C17	R1	7.4262647547021
50	C10	R1	7
50	C3	R1	7.03342300153745
50	C14	R1	7.57742882803575
50	C5	R1	7.36632221424582
50	C9	R1	7.10852445677817
50	C24	R1	7.3037807481771
50	C6	R1	6.95419631038687
50	C21	R1	7.21916852046216
50	C19	R1	7.3037807481771
50	C1	R1	7.21916852046216
50	C22	R1	7.15987133677839
50	C4	R1	7.36632221424582
50	C13	R1	6.78135971352466
50	C18	R1	7.25738784269265
50	C15	R1	7.13955135239879
50	C16	R1	7.23840473932508
50	C8	R1	7.33091687811462
50	C20	R1	7.40087943628218
50	C7	R1	7.28540221886225
51	C23	R1	7
51	C17	R1	7.49185309632967
51	C12	R1	7.08746284125034
51	C10	R1	7.10852445677817
51	C3	R1	7.01122725542325
51	C14	R1	7.19967234483636
51	C5	R1	7.15987133677839
51	C6	R1	7.29462074889163
51	C21	R1	7.35755200461808
51	C19	R1	7.36632221424582
51	C1	R1	7.3037807481771
51	C22	R1	7.32192809488736
51	C4	R1	7.15987133677839
51	C13	R1	7.29462074889163
51	C18	R1	7.11894107272351
51	C15	R1	7.4262647547021
51	C11	R1	7.19967234483636
51	C16	R1	7.4262647547021
51	C8	R1	7.08746284125034
51	C20	R1	7.13955135239879
51	C7	R1	7.33091687811462
52	C12	R1	7.20945336562895
52	C10	R1	7.36632221424582
52	C3	R1	7.4757334309664
52	C5	R1	7.16992500144231
52	C24	R1	7.14974711950468
52	C6	R1	7.21916852046216
52	C21	R1	7.34872815423108
52	C19	R1	7.39231742277876
52	C1	R1	7.39231742277876
52	C22	R1	7.24792751344359
52	C4	R1	7.19967234483636
52	C13	R1	7.25738784269265
52	C18	R1	7.02236781302845
52	C15	R1	7.05528243550119
52	C11	R1	7.49185309632967
52	C16	R1	7.24792751344359
52	C8	R1	7.56224242422107
52	C7	R1	7.33091687811462
53	C23	R1	7.04439411935845
53	C17	R1	7.39231742277876
53	C12	R1	7.4262647547021
53	C10	R1	7.33091687811462
53	C3	R1	7.10852445677817
53	C14	R1	7.24792751344359
53	C5	R1	7.3037807481771
53	C9	R1	7.29462074889163
53	C24	R1	7.10852445677817
53	C6	R1	7.22881869049588
53	C19	R1	7.31288295528436
53	C1	R1	7.4178525148859
53	C22	R1	7.05528243550119
53	C4	R1	7.29462074889163
53	C13	R1	7.10852445677817
53	C18	R1	7.31288295528436
53	C15	R1	6.93073733756289
53	C11	R1	7.33091687811462
53	C8	R1	7.4262647547021
53	C20	R1	7.4093909361377
53	C7	R1	7.28540221886225
54	C23	R1	7.3037807481771
54	C17	R1	7.4178525148859
54	C12	R1	7.27612440527424
54	C3	R1	7.13955135239879
54	C14	R1	7.19967234483636
54	C5	R1	7.17990909001493
54	C9	R1	7.25738784269265
54	C24	R1	7.56224242422107
54	C6	R1	7.14974711950468
54	C21	R1	7.44294349584873
54	C19	R1	7.25738784269265
54	C1	R1	7.4178525148859
54	C22	R1	7.37503943134692
54	C4	R1	7.2667865406949
54	C13	R1	7.16992500144231
54	C18	R1	7.27612440527424
54	C15	R1	7.40087943628218
54	C11	R1	7.13955135239879
54	C16	R1	7.25738784269265
54	C8	R1	7.60733031374961
54	C20	R1	7.14974711950468
54	C7	R1	7.39231742277876
55	C23	R1	6.95419631038687
55	C17	R1	7.3037807481771
55	C12	R1	7.14974711950468
55	C10	R1	7.13955135239879
55	C3	R1	7.38370429247405
55	C14	R1	7.38370429247405
55	C5	R1	7.23840473932508
55	C9	R1	6.97727992349992
55	C24	R1	7.07681559705083
55	C6	R1	7.28540221886225
55	C21	R1	7.3037807481771
55	C19	R1	7.05528243550119
55	C1	R1	7.20945336562895
55	C22	R1	7.34872815423108
55	C4	R1	7.4093909361377
55	C18	R1	7.21916852046216
55	C15	R1	7.02236781302845
55	C11	R1	7.13955135239879
55	C16	R1	7.16992500144231
55	C8	R1	7.16992500144231
55	C20	R1	7.43462822763672
55	C7	R1	7.18982455888002
56	C23	R1	7.36632221424582
56	C17	R1	7.4178525148859
56	C12	R1	7.29462074889163
56	C10	R1	7.15987133677839
56	C3	R1	6.97727992349992
56	C14	R1	7.09803208296053
56	C5	R1	7.45121111183233
56	C9	R1	6.97727992349992
56	C6	R1	7.21916852046216
56	C21	R1	7.44294349584873
56	C1	R1	7.2667865406949
56	C22	R1	6.88264304936184
56	C4	R1	7.10852445677817
56	C13	R1	6.88264304936184
56	C18	R1	7.12928301694497
56	C15	R1	7.13955135239879
56	C16	R1	7.07681559705083
56	C8	R1	7.33091687811462
56	C20	R1	7.4093909361377
56	C7	R1	6.90689059560852
57	C23	R1	7.15987133677839
57	C17	R1	7.33091687811462
57	C12	R1	7.04439411935845
57	C3	R1	7.35755200461808
57	C14	R1	7.2667865406949
57	C5	R1	6.7279204545632
57	C9	R1	7.13955135239879
57	C24	R1	7.34872815423108
57	C6	R1	7.25738784269265
57	C21	R1	7.27612440527424
57	C19	R1	7.16992500144231
57	C1	R1	7.40087943628218
57	C4	R1	7.12928301694497
57	C13	R1	7.33985000288462
57	C18	R1	7.22881869049588
57	C15	R1	7.34872815423108
57	C11	R1	7.14974711950468
57	C16	R1	6.96578428466209
57	C8	R1	7.3037807481771
57	C20	R1	7.25738784269265
57	C7	R1	7.07681559705083
58	C17	R1	7.13955135239879
58	C12	R1	7.22881869049588
58	C10	R1	7.17990909001493
58	C3	R1	7.22881869049588
58	C14	R1	7.4178525148859
58	C5	R1	6.98868468677217
58	C9	R1	7.36632221424582
58	C24	R1	7.32192809488736
58	C6	R1	7.29462074889163
58	C21	R1	7.07681559705083
58	C19	R1	6.93073733756289
58	C1	R1	7.43462822763672
58	C22	R1	7.10852445677817
58	C4	R1	7.28540221886225
58	C13	R1	7.34872815423108
58	C11	R1	7.35755200461808
58	C16	R1	7.39231742277876
58	C20	R1	7.35755200461808
58	C7	R1	7.08746284125034
59	C23	R1	7.39231742277876
59	C17	R1	7.33985000288462
59	C12	R1	7.19967234483636
59	C10	R1	7.01122725542325
59	C3	R1	7.17990909001493
59	C14	R1	7.32192809488736
59	C5	R1	7.51569983828404
59	C9	R1	7.45121111183233
59	C6	R1	7.32192809488736
59	C21	R1	7.17990909001493
59	C19	R1	7.15987133677839
59	C1	R1	7.40087943628218
59	C22	R1	7.09803208296053
59	C13	R1	7.05528243550119
59	C18	R1	7.06608919045777
59	C15	R1	7.21916852046216
59	C11	R1	6.98868468677217
59	C16	R1	7.27612440527424
59	C8	R1	7.21916852046216
59	C20	R1	7.27612440527424
59	C7	R1	7.32192809488736
60	C23	R1	7.32192809488736
60	C17	R1	7.4262647547021
60	C12	R1	7.19967234483636
60	C10	R1	7.33985000288462
60	C3	R1	7.12928301694497
60	C14	R1	7.33091687811462
60	C5	R1	6.95419631038687
60	C24	R1	7.39231742277876
60	C6	R1	7.07681559705083
60	C21	R1	7.4594316186373
60	C19	R1	7.20945336562895
60	C1	R1	7.33985000288462
60	C22	R1	7.21916852046216
60	C4	R1	7.37503943134692
60	C13	R1	7.20945336562895
60	C18	R1	7.20945336562895
60	C15	R1	7.03342300153745
60	C11	R1	7.45121111183233
60	C16	R1	7.05528243550119
60	C8	R1	7.3037807481771
60	C20	R1	7.33985000288462
60	C7	R1	7.62205181945638
61	C23	R1	7.54689445988764
61	C17	R1	7.11894107272351
61	C12	R1	7.31288295528436
61	C10	R1	7.467605550083
61	C14	R1	7.20945336562895
61	C5	R1	7.63662462054365
61	C9	R1	7.25738784269265
61	C24	R1	7.16992500144231
61	C6	R1	7.14974711950468
61	C21	R1	7.4262647547021
61	C19	R1	7.31288295528436
61	C1	R1	7.40087943628218
61	C22	R1	7.20945336562895
61	C4	R1	7.49984588708321
61	C13	R1	7.31288295528436
61	C15	R1	7.23840473932508
61	C11	R1	7.12928301694497
61	C16	R1	7.48381577726426
61	C8	R1	7.29462074889163
61	C20	R1	7.39231742277876
62	C23	R1	7.33985000288462
62	C17	R1	7.15987133677839
62	C12	R1	7.49984588708321
62	C10	R1	7.04439411935845
62	C3	R1	7.37503943134692
62	C14	R1	7.4262647547021
62	C5	R1	7.2667865406949
62	C9	R1	7.34872815423108
62	C24	R1	7.36632221424582
62	C6	R1	7.23840473932508
62	C21	R1	6.96578428466209
62	C19	R1	7.31288295528436
62	C1	R1	7.27612440527424
62	C22	R1	7.02236781302845
62	C4	R1	6.90689059560852
62	C13	R1	7.19967234483636
62	C18	R1	7.05528243550119
62	C11	R1	7.33985000288462
62	C16	R1	7.28540221886225
62	C8	R1	7.11894107272351
62	C20	R1	7.3037807481771
62	C7	R1	7.18982455888002
63	C23	R1	7.3037807481771
63	C17	R1	7.38370429247405
63	C12	R1	7.09803208296053
63	C10	R1	7.37503943134692
63	C3	R1	7.28540221886225
63	C14	R1	7.13955135239879
63	C5	R1	7.20945336562895
63	C9	R1	7.34872815423108
63	C6	R1	7.11894107272351
63	C21	R1	7.24792751344359
63	C19	R1	7.22881869049588
63	C1	R1	7.32192809488736
63	C22	R1	7.53915881110803
63	C4	R1	7.15987133677839
63	C13	R1	7.20945336562895
63	C18	R1	7.28540221886225
63	C15	R1	7.27612440527424
63	C11	R1	7.34872815423108
63	C16	R1	7.06608919045777
63	C20	R1	7.49185309632967
63	C7	R1	7.23840473932508
64	C23	R1	7.4178525148859
64	C17	R1	7.467605550083
64	C12	R1	7.16992500144231
64	C10	R1	7.15987133677839
64	C3	R1	7.13955135239879
64	C14	R1	7.45121111183233
64	C5	R1	7.467605550083
64	C24	R1	7.2667865406949
64	C21	R1	7.19967234483636
64	C19	R1	7.13955135239879
64	C1	R1	7.29462074889163
64	C22	R1	7.24792751344359
64	C4	R1	7.40087943628218
64	C13	R1	7.21916852046216
64	C18	R1	7.17990909001493
64	C15	R1	7.28540221886225
64	C11	R1	7.23840473932508
64	C16	R1	7.33985000288462
64	C8	R1	7.20945336562895
64	C20	R1	7.25738784269265
64	C7	R1	7.02236781302845
65	C23	R1	7.27612440527424
65	C17	R1	7.10852445677817
65	C12	R1	7.25738784269265
65	C10	R1	7.20945336562895
65	C3	R1	6.90689059560852
65	C14	R1	7.13955135239879
65	C5	R1	7.02236781302845
65	C24	R1	7.25738784269265
65	C6	R1	7.20945336562895
65	C21	R1	7.12928301694497
65	C19	R1	7.34872815423108
65	C22	R1	7.38370429247405
65	C4	R1	7.37503943134692
65	C13	R1	7.17990909001493
65	C18	R1	7.16992500144231
65	C15	R1	7.32192809488736
65	C11	R1	7.4093909361377
65	C16	R1	7.4093909361377
65	C8	R1	7.29462074889163
65	C20	R1	7.04439411935845
65	C7	R1	7.20945336562895
66	C23	R1	7.21916852046216
66	C17	R1	7.32192809488736
66	C12	R1	7.38370429247405
66	C10	R1	7.22881869049588
66	C3	R1	7.4757334309664
66	C14	R1	7.32192809488736
66	C5	R1	7.15987133677839
66	C9	R1	7.04439411935845
66	C24	R1	7.35755200461808
66	C6	R1	7.49984588708321
66	C21	R1	7.18982455888002
66	C19	R1	7.13955135239879
66	C1	R1	7.31288295528436
66	C22	R1	7.18982455888002
66	C4	R1	7.56985560833095
66	C15	R1	7.40087943628218
66	C11	R1	7.21916852046216
66	C16	R1	7.31288295528436
66	C8	R1	7.5077946401987
66	C20	R1	7.35755200461808
66	C7	R1	6.97727992349992
67	C17	R1	7.13955135239879
67	C12	R1	7.29462074889163
67	C10	R1	7.38370429247405
67	C3	R1	7.05528243550119
67	C14	R1	7.54689445988764
67	C5	R1	7.08746284125034
67	C9	R1	7.12928301694497
67	C24	R1	7.28540221886225
67	C1	R1	7.13955135239879
67	C22	R1	7.37503943134692
67	C4	R1	7.55458885167764
67	C13	R1	7.35755200461808
67	C18	R1	7.24792751344359
67	C15	R1	7.13955135239879
67	C11	R1	7.57742882803575
67	C16	R1	7.31288295528436
67	C8	R1	7.4757334309664
67	C20	R1	6.94251450533924
67	C7	R1	7.06608919045777
68	C23	R1	7.48381577726426
68	C17	R1	7.16992500144231
68	C12	R1	7.3037807481771
68	C10	R1	7.23840473932508
68	C14	R1	7.20945336562895
68	C5	R1	7.27612440527424
68	C9	R1	7.25738784269265
68	C24	R1	7.51569983828404
68	C6	R1	7.07681559705083
68	C21	R1	7.3037807481771
68	C19	R1	7.20945336562895
68	C22	R1	7.22881869049588
68	C4	R1	7.35755200461808
68	C13	R1	7.33091687811462
68	C18	R1	7.20945336562895
68	C15	R1	7.10852445677817
68	C11	R1	7.3037807481771
68	C16	R1	7.09803208296053
68	C8	R1	7.39231742277876
68	C20	R1	7.32192809488736
68	C7	R1	7.4093909361377
69	C23	R1	7.4178525148859
69	C17	R1	7.22881869049588
69	C12	R1	7.14974711950468
69	C3	R1	7.29462074889163
69	C14	R1	7.10852445677817
69	C5	R1	7.20945336562895
69	C9	R1	7.11894107272351
69	C24	R1	7.03342300153745
69	C6	R1	7.29462074889163
69	C21	R1	7.31288295528436
69	C19	R1	7.3037807481771
69	C1	R1	7.24792751344359
69	C22	R1	7.20945336562895
69	C13	R1	7.33091687811462
69	C18	R1	7.40087943628218
69	C15	R1	6.78135971352466
69	C11	R1	7.3037807481771
69	C8	R1	7.16992500144231
69	C20	R1	7.56985560833095
69	C7	R1	7.01122725542325
70	C23	R1	7.11894107272351
70	C17	R1	7.12928301694497
70	C12	R1	7.23840473932508
70	C10	R1	7.38370429247405
70	C3	R1	7.15987133677839
70	C14	R1	7.27612440527424
70	C5	R1	7.4093909361377
70	C9	R1	7.25738784269265
70	C24	R1	7.31288295528436
70	C6	R1	7.23840473932508
70	C21	R1	7.34872815423108
70	C19	R1	7.4093909361377
70	C1	R1	7.16992500144231
70	C22	R1	7.10852445677817
70	C4	R1	6.97727992349992
70	C13	R1	7.3037807481771
70	C18	R1	7.24792751344359
70	C15	R1	7.21916852046216
70	C11	R1	7.31288295528436
70	C16	R1	7.01122725542325
70	C20	R1	7.02236781302845
70	C7	R1	7.08746284125034
71	C23	R1	7.33985000288462
71	C12	R1	7.44294349584873
71	C10	R1	7.20945336562895
71	C3	R1	7.18982455888002
71	C14	R1	7.34872815423108
71	C5	R1	7.16992500144231
71	C9	R1	7.37503943134692
71	C24	R1	7.27612440527424
71	C6	R1	7.3037807481771
71	C21	R1	7.09803208296053
71	C19	R1	7.28540221886225
71	C1	R1	7.29462074889163
71	C22	R1	7.13955135239879
71	C4	R1	7.29462074889163
71	C13	R1	7.27612440527424
71	C18	R1	7.11894107272351
71	C15	R1	6.8073549220576
71	C11	R1	7.24792751344359
71	C16	R1	7.18982455888002
71	C8	R1	7.56224242422107
71	C20	R1	7.17990909001493
71	C7	R1	7.3037807481771
72	C23	R1	7.40087943628218
72	C17	R1	7.12928301694497
72	C12	R1	7.4093909361377
72	C10	R1	7.27612440527424
72	C3	R1	7.12928301694497
72	C5	R1	7.28540221886225
72	C9	R1	7.4093909361377
72	C24	R1	7.2667865406949
72	C21	R1	7.27612440527424
72	C19	R1	7.20945336562895
72	C1	R1	7.08746284125034
72	C4	R1	7.22881869049588
72	C13	R1	7.19967234483636
72	C18	R1	7.07681559705083
72	C15	R1	7.07681559705083
72	C11	R1	7.34872815423108
72	C16	R1	7.22881869049588
72	C8	R1	7.34872815423108
72	C20	R1	7.3037807481771
72	C7	R1	7.04439411935845
73	C23	R1	7.44294349584873
73	C17	R1	7.33091687811462
73	C12	R1	7.28540221886225
73	C3	R1	7.37503943134692
73	C14	R1	7.22881869049588
73	C5	R1	7.55458885167764
73	C9	R1	7.44294349584873
73	C24	R1	7.17990909001493
73	C6	R1	7.15987133677839
73	C19	R1	7.34872815423108
73	C1	R1	7.36632221424582
73	C22	R1	7.38370429247405
73	C4	R1	7.20945336562895
73	C13	R1	6.90689059560852
73	C18	R1	7.2667865406949
73	C11	R1	7.02236781302845
73	C8	R1	7.32192809488736
73	C20	R1	7.17990909001493
73	C7	R1	7.55458885167764
74	C23	R1	7.06608919045777
74	C17	R1	7.09803208296053
74	C12	R1	7.25738784269265
74	C10	R1	6.98868468677217
74	C3	R1	7.17990909001493
74	C14	R1	7.51569983828404
74	C5	R1	7.3037807481771
74	C9	R1	7.33091687811462
74	C24	R1	7.36632221424582
74	C6	R1	7.35755200461808
74	C21	R1	7.28540221886225
74	C19	R1	7.28540221886225
74	C1	R1	7.38370429247405
74	C22	R1	7.16992500144231
74	C4	R1	7.33091687811462
74	C15	R1	7.2667865406949
74	C11	R1	7.4594316186373
74	C16	R1	7.13955135239879
74	C8	R1	7.35755200461808
74	C20	R1	7.3037807481771
74	C7	R1	7.18982455888002
75	C23	R1	7.3037807481771
75	C17	R1	7.27612440527424
75	C12	R1	7.32192809488736
75	C10	R1	6.98868468677217
75	C3	R1	7.28540221886225
75	C14	R1	7.10852445677817
75	C5	R1	7.24792751344359
75	C9	R1	7.18982455888002
75	C6	R1	7.17990909001493
75	C21	R1	7.04439411935845
75	C19	R1	7.09803208296053
75	C1	R1	7.38370429247405
75	C22	R1	7.12928301694497
75	C4	R1	7.39231742277876
75	C13	R1	7.02236781302845
75	C18	R1	7.18982455888002
75	C15	R1	7.13955135239879
75	C11	R1	7.16992500144231
75	C16	R1	7.4093909361377
75	C8	R1	7.49984588708321
75	C20	R1	7.22881869049588
75	C7	R1	7.53915881110803
76	C23	R1	7.05528243550119
76	C17	R1	7.33985000288462
76	C12	R1	7.2667865406949
76	C10	R1	7.25738784269265
76	C3	R1	7.28540221886225
76	C14	R1	7.12928301694497
76	C5	R1	7.25738784269265
76	C9	R1	7.21916852046216
76	C24	R1	7.34872815423108
76	C6	R1	7.25738784269265
76	C21	R1	7.09803208296053
76	C19	R1	7.48381577726426
76	C1	R1	7.18982455888002
76	C4	R1	7.20945336562895
76	C13	R1	7.16992500144231
76	C18	R1	7.48381577726426
76	C15	R1	7.34872815423108
76	C11	R1	7.08746284125034
76	C16	R1	7.06608919045777
76	C20	R1	7.33091687811462
76	C7	R1	7.24792751344359
77	C23	R1	7.23840473932508
77	C17	R1	7.23840473932508
77	C12	R1	7.17990909001493
77	C10	R1	7.07681559705083
77	C3	R1	7.25738784269265
77	C14	R1	7.38370429247405
77	C5	R1	6.95419631038687
77	C9	R1	7.28540221886225
77	C6	R1	7.16992500144231
77	C21	R1	7.20945336562895
77	C19	R1	7.29462074889163
77	C1	R1	7.19967234483636
77	C22	R1	7.3037807481771
77	C13	R1	7.17990909001493
77	C18	R1	7.49185309632967
77	C15	R1	7.11894107272351
77	C11	R1	7.3037807481771
77	C16	R1	7.43462822763672
77	C8	R1	7.53138146051631
77	C20	R1	7.11894107272351
77	C7	R1	7.2667865406949
78	C23	R1	7.32192809488736
78	C17	R1	7.4262647547021
78	C12	R1	7.18982455888002
78	C10	R1	7.29462074889163
78	C3	R1	6.98868468677217
78	C14	R1	7.11894107272351
78	C9	R1	7.33985000288462
78	C24	R1	7.3037807481771
78	C6	R1	7.62205181945638
78	C21	R1	7.03342300153745
78	C19	R1	7.31288295528436
78	C4	R1	7.28540221886225
78	C13	R1	7.2667865406949
78	C18	R1	7.23840473932508
78	C15	R1	7.19967234483636
78	C11	R1	7.01122725542325
78	C16	R1	7.25738784269265
78	C8	R1	7.28540221886225
78	C20	R1	7.49984588708321
78	C7	R1	7.07681559705083
79	C23	R1	7.44294349584873
79	C17	R1	7.36632221424582
79	C12	R1	7.11894107272351
79	C10	R1	7.32192809488736
79	C3	R1	7.32192809488736
79	C14	R1	7.16992500144231
79	C5	R1	6.95419631038687
79	C9	R1	6.83289001416474
79	C24	R1	6.8073549220576
79	C6	R1	7.15987133677839
79	C19	R1	7.16992500144231
79	C1	R1	6.94251450533924
79	C22	R1	7.25738784269265
79	C4	R1	7.25738784269265
79	C13	R1	7.24792751344359
79	C18	R1	7.11894107272351
79	C15	R1	7.38370429247405
79	C11	R1	7.31288295528436
79	C16	R1	7.05528243550119
79	C8	R1	7.12928301694497
79	C20	R1	7.18982455888002
79	C7	R1	7.27612440527424
80	C23	R1	7.01122725542325
80	C17	R1	7.09803208296053
80	C12	R1	7.04439411935845
80	C10	R1	7.05528243550119
80	C3	R1	7.33091687811462
80	C14	R1	7.25738784269265
80	C5	R1	7.23840473932508
80	C9	R1	7.39231742277876
80	C24	R1	7.29462074889163
80	C6	R1	7.13955135239879
80	C21	R1	7.13955135239879
80	C19	R1	7.33985000288462
80	C1	R1	7.19967234483636
80	C22	R1	7.18982455888002
80	C4	R1	7.18982455888002
80	C13	R1	7.38370429247405
80	C18	R1	7.33985000288462
80	C11	R1	6.95419631038687
80	C16	R1	7.20945336562895
80	C8	R1	7.33985000288462
80	C7	R1	7.51569983828404
81	C23	R1	7.07681559705083
81	C12	R1	7.40087943628218
81	C10	R1	7.35755200461808
81	C3	R1	7.29462074889163
81	C14	R1	7.16992500144231
81	C24	R1	7.44294349584873
81	C6	R1	7.31288295528436
81	C21	R1	7.17990909001493
81	C19	R1	7.16992500144231
81	C1	R1	7.2667865406949
81	C22	R1	7.3037807481771
81	C4	R1	6.95419631038687
81	C15	R1	7.18982455888002
81	C11	R1	7.19967234483636
81	C16	R1	7.34872815423108
81	C8	R1	7.13955135239879
81	C20	R1	7.05528243550119
81	C7	R1	7.43462822763672
82	C23	R1	7.4262647547021
82	C17	R1	7.53915881110803
82	C12	R1	7.09803208296053
82	C10	R1	7.2667865406949
82	C3	R1	7.13955135239879
82	C14	R1	7.70735913208088
82	C5	R1	6.91886323727459
82	C9	R1	7.20945336562895
82	C24	R1	7.12928301694497
82	C6	R1	7.25738784269265
82	C21	R1	7.35755200461808
82	C19	R1	7.2667865406949
82	C1	R1	7.34872815423108
82	C22	R1	7.10852445677817
82	C4	R1	7.32192809488736
82	C13	R1	7.4594316186373
82	C18	R1	7.27612440527424
82	C15	R1	7.38370429247405
82	C11	R1	7.2667865406949
82	C8	R1	7.38370429247405
82	C20	R1	7.16992500144231
83	C23	R1	7.21916852046216
83	C17	R1	7.15987133677839
83	C10	R1	7.2667865406949
83	C3	R1	7.20945336562895
83	C14	R1	7.22881869049588
83	C5	R1	7.467605550083
83	C9	R1	7.4262647547021
83	C24	R1	7.18982455888002
83	C6	R1	7.02236781302845
83	C19	R1	7.01122725542325
83	C1	R1	7.28540221886225
83	C22	R1	7.39231742277876
83	C4	R1	7.22881869049588
83	C13	R1	7.44294349584873
83	C18	R1	7.32192809488736
83	C15	R1	6.93073733756289
83	C11	R1	7.29462074889163
83	C16	R1	7.38370429247405
83	C8	R1	7.24792751344359
83	C7	R1	7.04439411935845
84	C23	R1	6.95419631038687
84	C17	R1	7.33091687811462
84	C12	R1	7.32192809488736
84	C10	R1	7.13955135239879
84	C3	R1	7.01122725542325
84	C14	R1	7.4594316186373
84	C5	R1	7.4262647547021
84	C9	R1	7.33985000288462
84	C24	R1	6.90689059560852
84	C6	R1	7.33091687811462
84	C21	R1	7.45121111183233
84	C19	R1	7.33985000288462
84	C1	R1	7.07681559705083
84	C22	R1	7.09803208296053
84	C4	R1	7.25738784269265
84	C13	R1	7.4178525148859
84	C18	R1	7.22881869049588
84	C15	R1	7.2667865406949
84	C11	R1	7.24792751344359
84	C16	R1	7.32192809488736
84	C7	R1	7.02236781302845
85	C23	R1	7.23840473932508
85	C17	R1	6.94251450533924
85	C12	R1	7.18982455888002
85	C10	R1	7.09803208296053
85	C3	R1	7.55458885167764
85	C5	R1	7.2667865406949
85	C9	R1	7.33985000288462
85	C24	R1	7.22881869049588
85	C6	R1	6.94251450533924
85	C21	R1	7.06608919045777
85	C19	R1	7.28540221886225
85	C22	R1	7.3037807481771
85	C4	R1	7.4262647547021
85	C13	R1	7.33985000288462
85	C15	R1	7.06608919045777
85	C11	R1	7.07681559705083
85	C8	R1	7.28540221886225
85	C20	R1	7.52356195605701
85	C7	R1	7.03342300153745
86	C23	R1	7.08746284125034
86	C17	R1	7.03342300153745
86	C12	R1	7.27612440527424
86	C10	R1	7.21916852046216
86	C3	R1	7.55458885167764
86	C14	R1	6.91886323727459
86	C5	R1	7.09803208296053
86	C9	R1	7.19967234483636
86	C24	R1	7
86	C6	R1	6.8703647195834
86	C19	R1	7.27612440527424
86	C1	R1	7.13955135239879
86	C22	R1	7.11894107272351
86	C4	R1	7.37503943134692
86	C13	R1	7.37503943134692
86	C18	R1	7.14974711950468
86	C15	R1	6.90689059560852
86	C11	R1	7.33091687811462
86	C16	R1	7.23840473932508
86	C8	R1	7.16992500144231
86	C20	R1	7.13955135239879
86	C7	R1	7.18982455888002
87	C23	R1	7.27612440527424
87	C17	R1	7.3037807481771
87	C12	R1	7.33091687811462
87	C10	R1	7.11894107272351
87	C3	R1	7.22881869049588
87	C14	R1	7.38370429247405
87	C5	R1	7.05528243550119
87	C9	R1	7.34872815423108
87	C24	R1	7.06608919045777
87	C6	R1	7.03342300153745
87	C21	R1	7.36632221424582
87	C19	R1	7.52356195605701
87	C1	R1	7.4093909361377
87	C22	R1	7.33985000288462
87	C4	R1	7.44294349584873
87	C13	R1	7.36632221424582
87	C18	R1	7.17990909001493
87	C15	R1	7.33091687811462
87	C11	R1	7.20945336562895
87	C16	R1	7.2667865406949
87	C8	R1	7.19967234483636
87	C20	R1	7.23840473932508
87	C7	R1	7.20945336562895
88	C23	R1	7.32192809488736
88	C17	R1	6.94251450533924
88	C12	R1	7.28540221886225
88	C3	R1	7.18982455888002
88	C14	R1	7.38370429247405
88	C5	R1	7.18982455888002
88	C9	R1	7.28540221886225
88	C24	R1	7.36632221424582
88	C6	R1	7.05528243550119
88	C21	R1	7.08746284125034
88	C1	R1	7.25738784269265
88	C4	R1	7.16992500144231
88	C13	R1	7.33091687811462
88	C18	R1	7.01122725542325
88	C15	R1	7.2667865406949
88	C11	R1	7.07681559705083
88	C16	R1	7.19967234483636
88	C8	R1	7.35755200461808
88	C20	R1	7.2667865406949
88	C7	R1	7.22881869049588
89	C23	R1	7.39231742277876
89	C17	R1	7.19967234483636
89	C12	R1	7.02236781302845
89	C10	R1	7.15987133677839
89	C3	R1	7.22881869049588
89	C14	R1	7.2667865406949
89	C5	R1	7.22881869049588
89	C9	R1	7.13955135239879
89	C24	R1	7.4178525148859
89	C6	R1	7.32192809488736
89	C21	R1	7.31288295528436
89	C19	R1	7.38370429247405
89	C1	R1	7.2667865406949
89	C22	R1	7.35755200461808
89	C4	R1	7.11894107272351
89	C13	R1	7.38370429247405
89	C18	R1	6.98868468677217
89	C15	R1	6.90689059560852
89	C11	R1	7.23840473932508
89	C16	R1	7.2667865406949
89	C8	R1	7.33091687811462
89	C20	R1	7.33985000288462
89	C7	R1	7.22881869049588
90	C23	R1	7.3037807481771
90	C17	R1	7.25738784269265
90	C12	R1	7.22881869049588
90	C10	R1	7.27612440527424
90	C3	R1	7.23840473932508
90	C14	R1	7.17990909001493
90	C5	R1	7.14974711950468
90	C9	R1	7.19967234483636
90	C24	R1	7.03342300153745
90	C6	R1	7.23840473932508
90	C21	R1	7.29462074889163
90	C19	R1	7.01122725542325
90	C1	R1	7.19967234483636
90	C22	R1	7.33985000288462
90	C4	R1	7.31288295528436
90	C13	R1	7.22881869049588
90	C18	R1	7.36632221424582
90	C15	R1	7.28540221886225
90	C11	R1	7.17990909001493
90	C16	R1	7.05528243550119
90	C8	R1	7.17990909001493
90	C20	R1	7.18982455888002
90	C7	R1	7.49984588708321
91	C23	R1	7.08746284125034
91	C17	R1	7.3037807481771
91	C12	R1	7.06608919045777
91	C10	R1	7.21916852046216
91	C3	R1	7.29462074889163
91	C14	R1	7.08746284125034
91	C5	R1	7.43462822763672
91	C9	R1	6.96578428466209
91	C24	R1	7.09803208296053
91	C6	R1	7.23840473932508
91	C21	R1	7.38370429247405
91	C19	R1	7.13955135239879
91	C1	R1	7
91	C22	R1	7.09803208296053
91	C4	R1	7.37503943134692
91	C13	R1	7.12928301694497
91	C18	R1	7.4093909361377
91	C15	R1	7.40087943628218
91	C16	R1	7.02236781302845
91	C8	R1	7.18982455888002
91	C20	R1	7.09803208296053
91	C7	R1	7.33985000288462
92	C23	R1	7.09803208296053
92	C17	R1	7.08746284125034
92	C12	R1	7.4262647547021
92	C10	R1	7.15987133677839
92	C3	R1	7.19967234483636
92	C14	R1	7.15987133677839
92	C5	R1	7.38370429247405
92	C9	R1	7.33091687811462
92	C24	R1	7.04439411935845
92	C6	R1	7.35755200461808
92	C21	R1	7.25738784269265
92	C19	R1	7.05528243550119
92	C1	R1	7.07681559705083
92	C22	R1	7.16992500144231
92	C4	R1	7.05528243550119
92	C13	R1	7.27612440527424
92	C18	R1	7.23840473932508
92	C15	R1	7.09803208296053
92	C16	R1	7.32192809488736
92	C8	R1	7.22881869049588
92	C20	R1	7.19967234483636
92	C7	R1	7.22881869049588
93	C17	R1	7.33985000288462
93	C12	R1	7.19967234483636
93	C10	R1	7.32192809488736
93	C3	R1	7.51569983828404
93	C14	R1	7.18982455888002
93	C5	R1	7.25738784269265
93	C9	R1	7.54689445988764
93	C24	R1	7.3037807481771
93	C6	R1	7.07681559705083
93	C21	R1	7.22881869049588
93	C19	R1	7.25738784269265
93	C1	R1	7.28540221886225
93	C22	R1	7.02236781302845
93	C4	R1	7.33985000288462
93	C13	R1	7.14974711950468
93	C18	R1	7.14974711950468
93	C15	R1	7.39231742277876
93	C11	R1	7.38370429247405
93	C16	R1	7.28540221886225
93	C8	R1	7.16992500144231
93	C20	R1	7.16992500144231
93	C7	R1	7.14974711950468
94	C23	R1	7.27612440527424
94	C17	R1	7.34872815423108
94	C12	R1	7.37503943134692
94	C10	R1	7.08746284125034
94	C3	R1	7.4262647547021
94	C14	R1	7.20945336562895
94	C5	R1	7.08746284125034
94	C9	R1	7.06608919045777
94	C24	R1	7.20945336562895
94	C6	R1	7.20945336562895
94	C21	R1	7.33985000288462
94	C19	R1	7.12928301694497
94	C1	R1	7.31288295528436
94	C22	R1	7.11894107272351
94	C13	R1	7.10852445677817
94	C18	R1	7.12928301694497
94	C15	R1	7.49984588708321
94	C11	R1	7.09803208296053
94	C16	R1	7.15987133677839
94	C8	R1	7.29462074889163
94	C20	R1	7.33091687811462
94	C7	R1	7.12928301694497
95	C23	R1	7.18982455888002
95	C17	R1	7.22881869049588
95	C12	R1	7.13955135239879
95	C3	R1	7.31288295528436
95	C14	R1	7.24792751344359
95	C5	R1	7.33091687811462
95	C9	R1	7.4093909361377
95	C24	R1	7.16992500144231
95	C6	R1	6.90689059560852
95	C21	R1	7.16992500144231
95	C19	R1	7.36632221424582
95	C1	R1	7.37503943134692
95	C4	R1	7.22881869049588
95	C13	R1	6.97727992349992
95	C18	R1	6.96578428466209
95	C15	R1	7.24792751344359
95	C11	R1	7.28540221886225
95	C16	R1	7.20945336562895
95	C8	R1	7.28540221886225
95	C7	R1	7.32192809488736
96	C23	R1	7.32192809488736
96	C17	R1	7.27612440527424
96	C12	R1	7.467605550083
96	C10	R1	7.21916852046216
96	C3	R1	7.4178525148859
96	C14	R1	7.4178525148859
96	C5	R1	7.13955135239879
96	C9	R1	7.14974711950468
96	C24	R1	7.3037807481771
96	C6	R1	7.27612440527424
96	C21	R1	7.08746284125034
96	C19	R1	7.33091687811462
96	C1	R1	7.29462074889163
96	C22	R1	7.32192809488736
96	C4	R1	7.4262647547021
96	C13	R1	7.08746284125034
96	C15	R1	7.03342300153745
96	C11	R1	7.05528243550119
96	C16	R1	7.33985000288462
96	C20	R1	7.4093909361377
96	C7	R1	7.5077946401987
97	C23	R1	7.28540221886225
97	C17	R1	7.34872815423108
97	C12	R1	7.4594316186373
97	C10	R1	7.49185309632967
97	C3	R1	7.15987133677839
97	C14	R1	7.03342300153745
97	C5	R1	7.31288295528436
97	C9	R1	7.10852445677817
97	C6	R1	7.3037807481771
97	C21	R1	7.13955135239879
[truncated: 14,566 more rows]
