# Supplementary material for: Stochastic modelling of single-cell gene expression adaptation reveals non-genomic contribution to evolution of tumor subclones
Source: bioRxiv. 2024 Apr 20:2024.04.17.588869. Preprint. [Version 1] doi: 10.1101/2024.04.17.588869 (PMC11071284; doi:10.1101/2024.04.17.588869)
Supplement: Supplement 2 [file media-2.zip › Supplementary Files/Simulated Data/Adaptive_Simulation/tr_1.02_sq_.15_r_150_a_8.csv]

gene	species	replicate	exprval
1	C23	R1	7.29462074889163
1	C12	R1	7.32192809488736
1	C10	R1	7.467605550083
1	C3	R1	7.48381577726426
1	C14	R1	6.98868468677217
1	C5	R1	7.13955135239879
1	C9	R1	7.12928301694497
1	C24	R1	7.57742882803575
1	C21	R1	7.3037807481771
1	C19	R1	7.05528243550119
1	C1	R1	7.23840473932508
1	C4	R1	7.33091687811462
1	C13	R1	7.45121111183233
1	C18	R1	7.29462074889163
1	C15	R1	7.20945336562895
1	C11	R1	7.20945336562895
1	C16	R1	7.33985000288462
1	C8	R1	7.07681559705083
1	C20	R1	7.25738784269265
2	C23	R1	7.07681559705083
2	C17	R1	7.33091687811462
2	C12	R1	7.4093909361377
2	C10	R1	7.18982455888002
2	C3	R1	7.23840473932508
2	C14	R1	6.97727992349992
2	C5	R1	7.04439411935845
2	C9	R1	7.24792751344359
2	C24	R1	7.40087943628218
2	C6	R1	7.49185309632967
2	C21	R1	7.21916852046216
2	C19	R1	7.14974711950468
2	C1	R1	7.02236781302845
2	C22	R1	7.36632221424582
2	C4	R1	7.4594316186373
2	C13	R1	7.23840473932508
2	C18	R1	7.36632221424582
2	C15	R1	7.49185309632967
2	C11	R1	7.25738784269265
2	C16	R1	7.08746284125034
2	C8	R1	7.20945336562895
2	C20	R1	7.07681559705083
2	C7	R1	7.36632221424582
3	C23	R1	7.32192809488736
3	C17	R1	7
3	C12	R1	7.04439411935845
3	C10	R1	7.01122725542325
3	C3	R1	7.03342300153745
3	C14	R1	7.24792751344359
3	C5	R1	7.16992500144231
3	C9	R1	7.13955135239879
3	C24	R1	7.02236781302845
3	C21	R1	7.02236781302845
3	C19	R1	7.39231742277876
3	C4	R1	7.19967234483636
3	C13	R1	7.03342300153745
3	C18	R1	7.28540221886225
3	C15	R1	6.65821148275179
3	C11	R1	7.5077946401987
3	C16	R1	7.12928301694497
3	C8	R1	7.22881869049588
3	C20	R1	7.13955135239879
3	C7	R1	7.40087943628218
4	C23	R1	7.33985000288462
4	C17	R1	7.33985000288462
4	C12	R1	7.25738784269265
4	C10	R1	7.32192809488736
4	C3	R1	7.19967234483636
4	C14	R1	7.2667865406949
4	C5	R1	7.07681559705083
4	C9	R1	7.29462074889163
4	C24	R1	7.4594316186373
4	C6	R1	7.16992500144231
4	C21	R1	7.34872815423108
4	C19	R1	7.10852445677817
4	C1	R1	7.01122725542325
4	C22	R1	7
4	C4	R1	7.06608919045777
4	C13	R1	7.35755200461808
4	C18	R1	7.37503943134692
4	C15	R1	7.34872815423108
4	C8	R1	6.97727992349992
4	C20	R1	7.22881869049588
4	C7	R1	7.2667865406949
5	C23	R1	7.19967234483636
5	C17	R1	7.24792751344359
5	C12	R1	7.07681559705083
5	C10	R1	7.33091687811462
5	C3	R1	7.05528243550119
5	C5	R1	7.4178525148859
5	C9	R1	7.22881869049588
5	C24	R1	7.3037807481771
5	C6	R1	6.84549005094437
5	C21	R1	7.33091687811462
5	C19	R1	7.32192809488736
5	C22	R1	7.34872815423108
5	C4	R1	7.33091687811462
5	C18	R1	7.39231742277876
5	C15	R1	7.21916852046216
5	C11	R1	7.21916852046216
5	C16	R1	7.25738784269265
5	C8	R1	7.39231742277876
5	C20	R1	7.39231742277876
5	C7	R1	6.90689059560852
6	C23	R1	7.23840473932508
6	C17	R1	7.3037807481771
6	C12	R1	7.14974711950468
6	C10	R1	7.18982455888002
6	C3	R1	7.33091687811462
6	C14	R1	7.31288295528436
6	C5	R1	7.23840473932508
6	C9	R1	7.29462074889163
6	C24	R1	7.4093909361377
6	C6	R1	7.13955135239879
6	C21	R1	7.24792751344359
6	C19	R1	7.24792751344359
6	C1	R1	7.15987133677839
6	C22	R1	7.45121111183233
6	C4	R1	7.18982455888002
6	C13	R1	7.25738784269265
6	C18	R1	7.12928301694497
6	C15	R1	7.5077946401987
6	C11	R1	7.22881869049588
6	C16	R1	7.09803208296053
6	C8	R1	7.15987133677839
6	C20	R1	7.4594316186373
6	C7	R1	7.31288295528436
7	C23	R1	7.25738784269265
7	C17	R1	7.20945336562895
7	C10	R1	7.39231742277876
7	C3	R1	6.90689059560852
7	C14	R1	7.03342300153745
7	C5	R1	7.37503943134692
7	C24	R1	7.24792751344359
7	C6	R1	7.4594316186373
7	C21	R1	7.49185309632967
7	C19	R1	7.20945336562895
7	C1	R1	7.61470984411521
7	C22	R1	7.53138146051631
7	C4	R1	7.27612440527424
7	C13	R1	7.31288295528436
7	C18	R1	7.12928301694497
7	C15	R1	7.04439411935845
7	C11	R1	7.62205181945638
7	C16	R1	7.31288295528436
7	C8	R1	7.32192809488736
7	C20	R1	7.16992500144231
7	C7	R1	7.33091687811462
8	C23	R1	7.03342300153745
8	C17	R1	7.4262647547021
8	C12	R1	7.08746284125034
8	C10	R1	7.14974711950468
8	C3	R1	6.98868468677217
8	C14	R1	7.2667865406949
8	C5	R1	7.31288295528436
8	C9	R1	7.07681559705083
8	C24	R1	7.19967234483636
8	C6	R1	7.27612440527424
8	C21	R1	7.32192809488736
8	C19	R1	7.10852445677817
8	C22	R1	7.31288295528436
8	C4	R1	7.10852445677817
8	C13	R1	7.28540221886225
8	C15	R1	7.31288295528436
8	C11	R1	7.19967234483636
8	C16	R1	7.02236781302845
8	C8	R1	7.43462822763672
8	C20	R1	7.09803208296053
9	C23	R1	7.27612440527424
9	C17	R1	7.2667865406949
9	C12	R1	7.31288295528436
9	C10	R1	7.19967234483636
9	C3	R1	7.16992500144231
9	C5	R1	7.24792751344359
9	C9	R1	7.16992500144231
9	C24	R1	7.3037807481771
9	C21	R1	7.11894107272351
9	C19	R1	7.19967234483636
9	C1	R1	7.18982455888002
9	C22	R1	7.4757334309664
9	C4	R1	7.37503943134692
9	C13	R1	7.14974711950468
9	C18	R1	7.31288295528436
9	C15	R1	7.23840473932508
9	C11	R1	7.37503943134692
9	C8	R1	6.75488750216347
9	C20	R1	7.31288295528436
9	C7	R1	7.13955135239879
10	C23	R1	7.22881869049588
10	C17	R1	7.19967234483636
10	C12	R1	7.40087943628218
10	C10	R1	7.2667865406949
10	C3	R1	7.19967234483636
10	C14	R1	7.65105169117893
10	C5	R1	7.14974711950468
10	C9	R1	7.3037807481771
10	C24	R1	7.34872815423108
10	C6	R1	7.33985000288462
10	C19	R1	7.12928301694497
10	C1	R1	6.98868468677217
10	C22	R1	7.49984588708321
10	C4	R1	6.97727992349992
10	C13	R1	7.07681559705083
10	C18	R1	7.44294349584873
10	C11	R1	7.13955135239879
10	C16	R1	6.93073733756289
10	C8	R1	7.33985000288462
10	C7	R1	7.29462074889163
11	C23	R1	7.4757334309664
11	C17	R1	7.23840473932508
11	C12	R1	7.70735913208088
11	C10	R1	7.19967234483636
11	C3	R1	7.16992500144231
11	C14	R1	7.03342300153745
11	C5	R1	7.17990909001493
11	C9	R1	7.31288295528436
11	C24	R1	7.05528243550119
11	C21	R1	7.49984588708321
11	C19	R1	7.33091687811462
11	C1	R1	6.94251450533924
11	C22	R1	6.79441586635011
11	C4	R1	7.36632221424582
11	C15	R1	7.18982455888002
11	C11	R1	7.03342300153745
11	C16	R1	7.4594316186373
11	C20	R1	7.18982455888002
11	C7	R1	7.09803208296053
12	C23	R1	7.4262647547021
12	C17	R1	6.94251450533924
12	C12	R1	7.09803208296053
12	C10	R1	7.12928301694497
12	C3	R1	7.12928301694497
12	C5	R1	7.32192809488736
12	C9	R1	7.40087943628218
12	C24	R1	7.33091687811462
12	C6	R1	7.36632221424582
12	C21	R1	7.33091687811462
12	C19	R1	7.4178525148859
12	C1	R1	7.29462074889163
12	C22	R1	7.27612440527424
12	C4	R1	7.14974711950468
12	C13	R1	7.06608919045777
12	C18	R1	7.15987133677839
12	C15	R1	7.20945336562895
12	C11	R1	7.22881869049588
12	C16	R1	7.08746284125034
12	C8	R1	7.34872815423108
12	C20	R1	7.16992500144231
12	C7	R1	7.2667865406949
13	C23	R1	7.21916852046216
13	C17	R1	7.45121111183233
13	C12	R1	7.4093909361377
13	C10	R1	7.14974711950468
13	C3	R1	7.21916852046216
13	C5	R1	7.09803208296053
13	C9	R1	7.34872815423108
13	C24	R1	7.17990909001493
13	C6	R1	7.3037807481771
13	C21	R1	7.21916852046216
13	C19	R1	7.2667865406949
13	C1	R1	7.10852445677817
13	C22	R1	7.05528243550119
13	C4	R1	7.22881869049588
13	C13	R1	7.10852445677817
13	C18	R1	7.4262647547021
13	C15	R1	7.02236781302845
13	C11	R1	7.16992500144231
13	C16	R1	7.36632221424582
13	C8	R1	7.16992500144231
13	C20	R1	6.88264304936184
13	C7	R1	7.36632221424582
14	C23	R1	7.20945336562895
14	C17	R1	7.39231742277876
14	C12	R1	7.21916852046216
14	C10	R1	7.28540221886225
14	C3	R1	7.20945336562895
14	C14	R1	7.54689445988764
14	C5	R1	7.29462074889163
14	C9	R1	7.33091687811462
14	C24	R1	7.13955135239879
14	C6	R1	7.53915881110803
14	C21	R1	7.3037807481771
14	C19	R1	6.89481776330794
14	C1	R1	7.43462822763672
14	C22	R1	7.4178525148859
14	C4	R1	7.05528243550119
14	C13	R1	7.24792751344359
14	C18	R1	7.27612440527424
14	C15	R1	7.17990909001493
14	C16	R1	7.13955135239879
14	C7	R1	7.15987133677839
15	C17	R1	7.24792751344359
15	C12	R1	7.04439411935845
15	C10	R1	7.33985000288462
15	C3	R1	7.56224242422107
15	C14	R1	7.34872815423108
15	C5	R1	7.08746284125034
15	C24	R1	7.23840473932508
15	C6	R1	7.09803208296053
15	C21	R1	7.11894107272351
15	C19	R1	7.01122725542325
15	C1	R1	7.24792751344359
15	C22	R1	7.21916852046216
15	C4	R1	6.96578428466209
15	C13	R1	7.20945336562895
15	C15	R1	7.29462074889163
15	C11	R1	7.03342300153745
15	C16	R1	7.56985560833095
15	C8	R1	7.36632221424582
15	C20	R1	7.21916852046216
15	C7	R1	7.23840473932508
16	C23	R1	7.05528243550119
16	C17	R1	7
16	C12	R1	7.43462822763672
16	C10	R1	7.56985560833095
16	C3	R1	7.20945336562895
16	C5	R1	7.33091687811462
16	C9	R1	7.33091687811462
16	C24	R1	7.02236781302845
16	C6	R1	7.35755200461808
16	C21	R1	7.25738784269265
16	C19	R1	7.27612440527424
16	C1	R1	7.14974711950468
16	C22	R1	7.09803208296053
16	C4	R1	7.13955135239879
16	C13	R1	7.36632221424582
16	C18	R1	7.09803208296053
16	C11	R1	6.70043971814109
16	C16	R1	7.34872815423108
16	C8	R1	7.25738784269265
16	C20	R1	7.19967234483636
16	C7	R1	7.24792751344359
17	C23	R1	7.15987133677839
17	C17	R1	7.23840473932508
17	C12	R1	7.12928301694497
17	C10	R1	7.17990909001493
17	C3	R1	7.52356195605701
17	C14	R1	7.4594316186373
17	C5	R1	7.44294349584873
17	C9	R1	7.05528243550119
17	C24	R1	7.06608919045777
17	C6	R1	7.39231742277876
17	C21	R1	7.3037807481771
17	C19	R1	7.11894107272351
17	C1	R1	6.96578428466209
17	C22	R1	7.25738784269265
17	C4	R1	7.02236781302845
17	C18	R1	7.17990909001493
17	C16	R1	7.07681559705083
17	C8	R1	7.4178525148859
17	C20	R1	7.06608919045777
18	C23	R1	7.69348695749933
18	C17	R1	7.08746284125034
18	C12	R1	7.35755200461808
18	C10	R1	7.43462822763672
18	C3	R1	7.49185309632967
18	C14	R1	7.3037807481771
18	C5	R1	7.02236781302845
18	C9	R1	7.13955135239879
18	C6	R1	7.17990909001493
18	C21	R1	7.35755200461808
18	C1	R1	7.06608919045777
18	C22	R1	7.4262647547021
18	C4	R1	7.29462074889163
18	C13	R1	7.08746284125034
18	C18	R1	7.09803208296053
18	C15	R1	7.49984588708321
18	C11	R1	7.34872815423108
18	C16	R1	7.10852445677817
18	C8	R1	7.56224242422107
18	C20	R1	7.45121111183233
18	C7	R1	7.17990909001493
19	C23	R1	7.07681559705083
19	C17	R1	7.04439411935845
19	C12	R1	7.39231742277876
19	C10	R1	7.24792751344359
19	C3	R1	7.19967234483636
19	C14	R1	7.10852445677817
19	C24	R1	7.04439411935845
19	C6	R1	7.34872815423108
19	C21	R1	7.44294349584873
19	C19	R1	7.57742882803575
19	C1	R1	7.15987133677839
19	C22	R1	7.51569983828404
19	C18	R1	7.31288295528436
19	C15	R1	7.17990909001493
19	C8	R1	7.39231742277876
19	C20	R1	7.07681559705083
19	C7	R1	7.34872815423108
20	C17	R1	7.34872815423108
20	C12	R1	7.53915881110803
20	C10	R1	6.93073733756289
20	C3	R1	7.11894107272351
20	C5	R1	7.65821148275179
20	C9	R1	7.59245703726808
20	C24	R1	7.23840473932508
20	C6	R1	7.23840473932508
20	C21	R1	7.20945336562895
20	C19	R1	6.96578428466209
20	C1	R1	6.90689059560852
20	C22	R1	7.08746284125034
20	C13	R1	7.20945336562895
20	C18	R1	7.15987133677839
20	C15	R1	7.25738784269265
20	C11	R1	7.35755200461808
20	C16	R1	7.04439411935845
20	C8	R1	7.14974711950468
20	C20	R1	7.08746284125034
20	C7	R1	7.38370429247405
21	C23	R1	7.29462074889163
21	C17	R1	7.15987133677839
21	C12	R1	7.40087943628218
21	C10	R1	7.33091687811462
21	C3	R1	7.39231742277876
21	C14	R1	7.33985000288462
21	C5	R1	7.24792751344359
21	C9	R1	6.95419631038687
21	C24	R1	7.24792751344359
21	C6	R1	7.38370429247405
21	C21	R1	7.08746284125034
21	C19	R1	7.18982455888002
21	C22	R1	7.20945336562895
21	C4	R1	7.29462074889163
21	C13	R1	7.36632221424582
21	C18	R1	7.27612440527424
21	C11	R1	7.5077946401987
21	C16	R1	6.85798099512757
21	C8	R1	7.22881869049588
21	C7	R1	7.19967234483636
22	C23	R1	7.20945336562895
22	C17	R1	7.01122725542325
22	C12	R1	7.33091687811462
22	C10	R1	7.20945336562895
22	C3	R1	7.22881869049588
22	C14	R1	7.27612440527424
22	C5	R1	6.98868468677217
22	C9	R1	7.63662462054365
22	C24	R1	7.23840473932508
22	C6	R1	7.21916852046216
22	C19	R1	7.25738784269265
22	C1	R1	7.15987133677839
22	C22	R1	7.16992500144231
22	C4	R1	7.23840473932508
22	C13	R1	7.25738784269265
22	C18	R1	7.28540221886225
22	C15	R1	7.03342300153745
22	C11	R1	7.22881869049588
22	C16	R1	7.24792751344359
22	C20	R1	6.71424551766612
22	C7	R1	7.05528243550119
23	C23	R1	7.33091687811462
23	C12	R1	7.31288295528436
23	C10	R1	7.02236781302845
23	C3	R1	7.40087943628218
23	C14	R1	7.06608919045777
23	C5	R1	7.467605550083
23	C24	R1	7.45121111183233
23	C6	R1	7.14974711950468
23	C21	R1	7.56985560833095
23	C19	R1	7.32192809488736
23	C22	R1	7.22881869049588
23	C4	R1	7.19967234483636
23	C13	R1	7.21916852046216
23	C18	R1	7.05528243550119
23	C15	R1	7.11894107272351
23	C16	R1	7.12928301694497
23	C8	R1	7.23840473932508
23	C20	R1	7.43462822763672
23	C7	R1	7
24	C23	R1	7.22881869049588
24	C17	R1	6.93073733756289
24	C12	R1	7.01122725542325
24	C10	R1	7.43462822763672
24	C3	R1	7.04439411935845
24	C14	R1	7.4093909361377
24	C5	R1	7.18982455888002
24	C24	R1	7.31288295528436
24	C6	R1	7.19967234483636
24	C21	R1	7.25738784269265
24	C19	R1	7.03342300153745
24	C1	R1	7.44294349584873
24	C4	R1	7.13955135239879
24	C18	R1	7.33091687811462
24	C15	R1	7.43462822763672
24	C11	R1	7.03342300153745
24	C16	R1	7.4093909361377
24	C8	R1	6.94251450533924
24	C20	R1	7.56985560833095
24	C7	R1	7.19967234483636
25	C23	R1	6.94251450533924
25	C17	R1	7.28540221886225
25	C12	R1	7.16992500144231
25	C10	R1	7.45121111183233
25	C3	R1	7.57742882803575
25	C14	R1	7.13955135239879
25	C5	R1	7.04439411935845
25	C9	R1	7.11894107272351
25	C24	R1	7.14974711950468
25	C6	R1	7.20945336562895
25	C21	R1	6.96578428466209
25	C19	R1	7.40087943628218
25	C1	R1	7.27612440527424
25	C22	R1	7.14974711950468
25	C4	R1	7.02236781302845
25	C13	R1	7.27612440527424
25	C18	R1	7.38370429247405
25	C15	R1	7.20945336562895
25	C11	R1	7.2667865406949
25	C16	R1	7.07681559705083
25	C20	R1	7.33091687811462
25	C7	R1	6.98868468677217
26	C23	R1	7.23840473932508
26	C17	R1	7.70043971814109
26	C10	R1	7.45121111183233
26	C3	R1	7.33985000288462
26	C14	R1	7.4178525148859
26	C5	R1	7.18982455888002
26	C9	R1	7.03342300153745
26	C6	R1	7.25738784269265
26	C21	R1	7
26	C19	R1	7.49185309632967
26	C1	R1	7.43462822763672
26	C22	R1	6.8073549220576
26	C4	R1	7.45121111183233
26	C13	R1	7.11894107272351
26	C18	R1	7.4093909361377
26	C15	R1	7.58496250072116
26	C11	R1	7.34872815423108
26	C16	R1	7.13955135239879
26	C8	R1	7.10852445677817
26	C20	R1	7.54689445988764
26	C7	R1	7.24792751344359
27	C17	R1	7.25738784269265
27	C12	R1	7.07681559705083
27	C10	R1	7.09803208296053
27	C3	R1	6.78135971352466
27	C5	R1	7.14974711950468
27	C9	R1	7.09803208296053
27	C6	R1	7.18982455888002
27	C21	R1	7.21916852046216
27	C19	R1	7.28540221886225
27	C1	R1	7.36632221424582
27	C22	R1	7.13955135239879
27	C4	R1	7.34872815423108
27	C13	R1	7.18982455888002
27	C18	R1	7.19967234483636
27	C15	R1	6.91886323727459
27	C11	R1	7.12928301694497
27	C16	R1	7.07681559705083
27	C8	R1	7.23840473932508
27	C20	R1	7.04439411935845
27	C7	R1	7.35755200461808
28	C23	R1	7.29462074889163
28	C17	R1	7.33091687811462
28	C12	R1	7.2667865406949
28	C10	R1	7.36632221424582
28	C3	R1	7.04439411935845
28	C14	R1	7.28540221886225
28	C5	R1	7.52356195605701
28	C9	R1	7.23840473932508
28	C24	R1	7.4093909361377
28	C6	R1	7.37503943134692
28	C21	R1	7.11894107272351
28	C19	R1	7.12928301694497
28	C1	R1	7.15987133677839
28	C22	R1	7.2667865406949
28	C4	R1	7.12928301694497
28	C13	R1	7.13955135239879
28	C18	R1	7.31288295528436
28	C15	R1	7.13955135239879
28	C11	R1	7.467605550083
28	C16	R1	7.16992500144231
28	C8	R1	7.01122725542325
28	C20	R1	7.07681559705083
28	C7	R1	7.29462074889163
29	C23	R1	7.24792751344359
29	C17	R1	7.35755200461808
29	C12	R1	7.4262647547021
29	C10	R1	7.4262647547021
29	C3	R1	7.05528243550119
29	C14	R1	7.11894107272351
29	C5	R1	7.28540221886225
29	C9	R1	7.22881869049588
29	C24	R1	7.12928301694497
29	C6	R1	7.39231742277876
29	C21	R1	7.16992500144231
29	C19	R1	7.17990909001493
29	C1	R1	7.467605550083
29	C22	R1	7.3037807481771
29	C4	R1	7.21916852046216
29	C13	R1	7.25738784269265
29	C18	R1	7.27612440527424
29	C15	R1	7.10852445677817
29	C11	R1	7.16992500144231
29	C16	R1	6.90689059560852
29	C8	R1	7.4594316186373
29	C20	R1	7.4093909361377
29	C7	R1	7.05528243550119
30	C23	R1	7.03342300153745
30	C17	R1	6.71424551766612
30	C12	R1	7.38370429247405
30	C10	R1	7.4093909361377
30	C3	R1	7.10852445677817
30	C14	R1	7.32192809488736
30	C5	R1	6.97727992349992
30	C9	R1	7.02236781302845
30	C24	R1	7.4757334309664
30	C6	R1	7.38370429247405
30	C21	R1	7.34872815423108
30	C19	R1	7.09803208296053
30	C1	R1	7.05528243550119
30	C22	R1	7.27612440527424
30	C4	R1	7.25738784269265
30	C13	R1	7.34872815423108
30	C15	R1	7.06608919045777
30	C11	R1	7.10852445677817
30	C16	R1	7.36632221424582
30	C8	R1	7.40087943628218
30	C20	R1	7.11894107272351
30	C7	R1	7.11894107272351
31	C23	R1	7.15987133677839
31	C17	R1	7.12928301694497
31	C12	R1	7.16992500144231
31	C3	R1	7.05528243550119
31	C14	R1	7.34872815423108
31	C5	R1	7.27612440527424
31	C9	R1	7.57742882803575
31	C24	R1	7.4093909361377
31	C6	R1	7.24792751344359
31	C21	R1	7.19967234483636
31	C19	R1	7.3037807481771
31	C1	R1	7.25738784269265
31	C4	R1	7.07681559705083
31	C13	R1	7.13955135239879
31	C18	R1	7.39231742277876
31	C15	R1	7.04439411935845
31	C11	R1	7.35755200461808
31	C16	R1	7.35755200461808
31	C8	R1	7.39231742277876
31	C20	R1	7.04439411935845
31	C7	R1	7.09803208296053
32	C23	R1	7.25738784269265
32	C17	R1	7.35755200461808
32	C12	R1	6.88264304936184
32	C10	R1	7.2667865406949
32	C14	R1	7.4093909361377
32	C9	R1	6.98868468677217
32	C24	R1	7.24792751344359
32	C6	R1	7.3037807481771
32	C21	R1	7.4757334309664
32	C19	R1	7.11894107272351
32	C4	R1	7.4757334309664
32	C13	R1	7.49185309632967
32	C18	R1	7.63662462054365
32	C15	R1	7.28540221886225
32	C16	R1	7.24792751344359
32	C8	R1	7.33091687811462
32	C20	R1	7.18982455888002
32	C7	R1	7.15987133677839
33	C23	R1	7.43462822763672
33	C17	R1	7.12928301694497
33	C12	R1	7.23840473932508
33	C10	R1	7.21916852046216
33	C3	R1	7.4178525148859
33	C5	R1	7.24792751344359
33	C9	R1	7.02236781302845
33	C24	R1	7.04439411935845
33	C6	R1	7.09803208296053
33	C19	R1	7.03342300153745
33	C1	R1	7.14974711950468
33	C22	R1	7.17990909001493
33	C4	R1	6.79441586635011
33	C18	R1	7.4262647547021
33	C15	R1	7.3037807481771
33	C11	R1	6.97727992349992
33	C16	R1	7.23840473932508
33	C8	R1	7.49185309632967
33	C20	R1	7.32192809488736
33	C7	R1	7.36632221424582
34	C23	R1	7.34872815423108
34	C17	R1	7.12928301694497
34	C12	R1	7.21916852046216
34	C10	R1	7.51569983828404
34	C3	R1	6.98868468677217
34	C14	R1	7.15987133677839
34	C5	R1	6.98868468677217
34	C9	R1	7.27612440527424
34	C24	R1	7.24792751344359
34	C6	R1	7.14974711950468
34	C21	R1	7.34872815423108
34	C19	R1	6.91886323727459
34	C1	R1	7.44294349584873
34	C13	R1	7.33091687811462
34	C18	R1	7.27612440527424
34	C15	R1	7.16992500144231
34	C11	R1	7.03342300153745
34	C16	R1	7.34872815423108
34	C8	R1	7.22881869049588
34	C20	R1	7.07681559705083
34	C7	R1	6.85798099512757
35	C17	R1	7.53138146051631
35	C12	R1	7.37503943134692
35	C10	R1	6.78135971352466
35	C3	R1	7.33985000288462
35	C14	R1	7.35755200461808
35	C9	R1	7.3037807481771
35	C24	R1	7.11894107272351
35	C6	R1	7.05528243550119
35	C21	R1	7.10852445677817
35	C19	R1	7.08746284125034
35	C1	R1	7.07681559705083
35	C22	R1	7.04439411935845
35	C13	R1	7.53138146051631
35	C18	R1	7.27612440527424
35	C15	R1	7.16992500144231
35	C11	R1	7.53138146051631
35	C16	R1	7.31288295528436
35	C20	R1	7.53138146051631
35	C7	R1	7.4093909361377
36	C23	R1	7.15987133677839
36	C17	R1	6.97727992349992
36	C12	R1	7.27612440527424
36	C10	R1	7.31288295528436
36	C3	R1	7.3037807481771
36	C14	R1	7.28540221886225
36	C5	R1	6.97727992349992
36	C9	R1	7.12928301694497
36	C24	R1	7.39231742277876
36	C6	R1	7.16992500144231
36	C21	R1	7.24792751344359
36	C19	R1	7.22881869049588
36	C1	R1	6.83289001416474
36	C22	R1	7.36632221424582
36	C4	R1	7.23840473932508
36	C13	R1	6.97727992349992
36	C18	R1	7.11894107272351
36	C15	R1	7.37503943134692
36	C11	R1	7.10852445677817
36	C16	R1	7.28540221886225
36	C8	R1	7.02236781302845
36	C20	R1	7.01122725542325
36	C7	R1	6.94251450533924
37	C23	R1	7.34872815423108
37	C17	R1	7.4594316186373
37	C12	R1	7.14974711950468
37	C10	R1	7.35755200461808
37	C3	R1	7.13955135239879
37	C14	R1	7.37503943134692
37	C5	R1	7.45121111183233
37	C9	R1	7.02236781302845
37	C24	R1	7.19967234483636
37	C6	R1	7.38370429247405
37	C21	R1	6.83289001416474
37	C19	R1	7.28540221886225
37	C1	R1	7.52356195605701
37	C22	R1	7.09803208296053
37	C4	R1	7.03342300153745
37	C13	R1	7.36632221424582
37	C18	R1	7.4178525148859
37	C15	R1	7.19967234483636
37	C11	R1	7.44294349584873
37	C16	R1	7.33985000288462
37	C8	R1	7.19967234483636
37	C20	R1	7.28540221886225
37	C7	R1	7.31288295528436
38	C23	R1	7.08746284125034
38	C17	R1	7.45121111183233
38	C12	R1	7.3037807481771
38	C10	R1	6.91886323727459
38	C3	R1	7.02236781302845
38	C14	R1	7.4093909361377
38	C5	R1	7.25738784269265
38	C9	R1	7.39231742277876
38	C24	R1	7.33091687811462
38	C6	R1	7.37503943134692
38	C21	R1	7.36632221424582
38	C19	R1	7.01122725542325
38	C1	R1	7
38	C4	R1	7.23840473932508
38	C18	R1	6.93073733756289
38	C15	R1	7.15987133677839
38	C11	R1	7.20945336562895
38	C8	R1	7.39231742277876
38	C20	R1	6.98868468677217
39	C23	R1	7.35755200461808
39	C17	R1	7.49185309632967
39	C12	R1	7.4757334309664
39	C10	R1	7.31288295528436
39	C3	R1	7.4262647547021
39	C14	R1	7.37503943134692
39	C5	R1	7.21916852046216
39	C9	R1	7.18982455888002
39	C24	R1	7.49984588708321
39	C6	R1	7.16992500144231
39	C21	R1	7.24792751344359
39	C19	R1	7.19967234483636
39	C1	R1	6.96578428466209
39	C22	R1	7.23840473932508
39	C4	R1	6.96578428466209
39	C13	R1	7.81378119121704
39	C18	R1	7.12928301694497
39	C15	R1	7.35755200461808
39	C11	R1	7.13955135239879
39	C8	R1	7.25738784269265
39	C20	R1	7.07681559705083
39	C7	R1	7.32192809488736
40	C23	R1	7.32192809488736
40	C17	R1	7.2667865406949
40	C12	R1	7.10852445677817
40	C10	R1	7.17990909001493
40	C3	R1	7.4178525148859
40	C14	R1	7.15987133677839
40	C5	R1	7.20945336562895
40	C9	R1	7.14974711950468
40	C24	R1	7.4178525148859
40	C6	R1	7.10852445677817
40	C19	R1	7.05528243550119
40	C1	R1	7.35755200461808
40	C22	R1	7.16992500144231
40	C4	R1	7.33091687811462
40	C13	R1	7.02236781302845
40	C18	R1	7.15987133677839
40	C15	R1	7.39231742277876
40	C16	R1	7.32192809488736
40	C8	R1	7.34872815423108
40	C20	R1	7.2667865406949
40	C7	R1	7.16992500144231
41	C17	R1	7.33985000288462
41	C12	R1	7.29462074889163
41	C10	R1	7.22881869049588
41	C3	R1	7.16992500144231
41	C14	R1	7.28540221886225
41	C5	R1	7.13955135239879
41	C9	R1	7.02236781302845
41	C24	R1	7.06608919045777
41	C6	R1	7.21916852046216
41	C21	R1	7.23840473932508
41	C19	R1	7.18982455888002
41	C1	R1	7.36632221424582
41	C22	R1	7.17990909001493
41	C4	R1	7.08746284125034
41	C13	R1	7.14974711950468
41	C18	R1	7.03342300153745
41	C15	R1	7.15987133677839
41	C11	R1	7.3037807481771
41	C8	R1	6.90689059560852
41	C20	R1	7.45121111183233
41	C7	R1	7.24792751344359
42	C23	R1	7.22881869049588
42	C17	R1	7.06608919045777
42	C12	R1	7.34872815423108
42	C10	R1	7.28540221886225
42	C3	R1	7.3037807481771
42	C14	R1	7.11894107272351
42	C5	R1	7.59245703726808
42	C9	R1	7.15987133677839
42	C24	R1	6.98868468677217
42	C6	R1	7.16992500144231
42	C21	R1	7.59991284218713
42	C19	R1	7.3037807481771
42	C1	R1	7.35755200461808
42	C22	R1	7.15987133677839
42	C4	R1	7.31288295528436
42	C13	R1	6.93073733756289
42	C18	R1	7.4594316186373
42	C15	R1	7.07681559705083
42	C16	R1	7.12928301694497
42	C8	R1	7.21916852046216
42	C20	R1	7.39231742277876
42	C7	R1	7.34872815423108
43	C23	R1	7.4262647547021
43	C17	R1	7.31288295528436
43	C12	R1	7.58496250072116
43	C10	R1	7.21916852046216
43	C3	R1	7.2667865406949
43	C14	R1	6.95419631038687
43	C5	R1	7.10852445677817
43	C9	R1	7.2667865406949
43	C24	R1	7.20945336562895
43	C6	R1	7.28540221886225
43	C21	R1	7.33091687811462
43	C19	R1	7.08746284125034
43	C1	R1	7.3037807481771
43	C22	R1	7.33985000288462
43	C13	R1	7.467605550083
43	C18	R1	7.25738784269265
43	C15	R1	7.4262647547021
43	C11	R1	7.2667865406949
43	C16	R1	7.13955135239879
43	C20	R1	7.4757334309664
43	C7	R1	7
44	C23	R1	7.20945336562895
44	C17	R1	7.28540221886225
44	C12	R1	7.4093909361377
44	C10	R1	7.13955135239879
44	C3	R1	7.24792751344359
44	C14	R1	7.14974711950468
44	C5	R1	7.29462074889163
44	C9	R1	7.38370429247405
44	C24	R1	7.43462822763672
44	C6	R1	6.91886323727459
44	C21	R1	7.19967234483636
44	C19	R1	7.09803208296053
44	C1	R1	7.25738784269265
44	C22	R1	7.37503943134692
44	C4	R1	7.12928301694497
44	C13	R1	6.95419631038687
44	C18	R1	7.16992500144231
44	C15	R1	7.2667865406949
44	C11	R1	7.16992500144231
44	C16	R1	7.29462074889163
44	C8	R1	7.32192809488736
44	C20	R1	7.12928301694497
44	C7	R1	7.34872815423108
45	C23	R1	7.03342300153745
45	C12	R1	7.4262647547021
45	C10	R1	7.08746284125034
45	C3	R1	7.45121111183233
45	C14	R1	7.14974711950468
45	C5	R1	7.4178525148859
45	C9	R1	7.44294349584873
45	C24	R1	7.28540221886225
45	C6	R1	7.28540221886225
45	C21	R1	7.15987133677839
45	C19	R1	7.29462074889163
45	C22	R1	7.49185309632967
45	C4	R1	7.49185309632967
45	C13	R1	7.40087943628218
45	C18	R1	7.2667865406949
45	C15	R1	7.49185309632967
45	C11	R1	7.56985560833095
45	C16	R1	7.19967234483636
45	C20	R1	7.13955135239879
45	C7	R1	7.53138146051631
46	C17	R1	7.33091687811462
46	C10	R1	7.24792751344359
46	C3	R1	7.05528243550119
46	C5	R1	7.08746284125034
46	C6	R1	7.15987133677839
46	C21	R1	7.2667865406949
46	C19	R1	7.45121111183233
46	C1	R1	7.11894107272351
46	C22	R1	7.28540221886225
46	C4	R1	7.19967234483636
46	C13	R1	7.16992500144231
46	C18	R1	7.28540221886225
46	C15	R1	7.01122725542325
46	C11	R1	7.04439411935845
46	C16	R1	7
46	C8	R1	7.4262647547021
46	C20	R1	6.95419631038687
47	C23	R1	7.38370429247405
47	C17	R1	7.66533591718518
47	C12	R1	7.4262647547021
47	C10	R1	7.35755200461808
47	C3	R1	7.23840473932508
47	C14	R1	7.10852445677817
47	C9	R1	7.15987133677839
47	C24	R1	7.34872815423108
47	C6	R1	7.29462074889163
47	C21	R1	7.4093909361377
47	C19	R1	7.2667865406949
47	C1	R1	7.10852445677817
47	C22	R1	7.33091687811462
47	C4	R1	7.4262647547021
47	C13	R1	7.3037807481771
47	C18	R1	7.4757334309664
47	C15	R1	7.06608919045777
47	C11	R1	7.10852445677817
47	C8	R1	7.2667865406949
47	C20	R1	7.31288295528436
48	C23	R1	7.23840473932508
48	C17	R1	7.31288295528436
48	C12	R1	7.32192809488736
48	C10	R1	7.4757334309664
48	C3	R1	7.10852445677817
48	C14	R1	7.38370429247405
48	C5	R1	7.28540221886225
48	C9	R1	7.04439411935845
48	C24	R1	6.98868468677217
48	C6	R1	7.24792751344359
48	C21	R1	7.33985000288462
48	C1	R1	7.60733031374961
48	C22	R1	7.55458885167764
48	C4	R1	7.32192809488736
48	C13	R1	7.4178525148859
48	C18	R1	7.19967234483636
48	C15	R1	7.13955135239879
48	C11	R1	7.22881869049588
48	C16	R1	7.12928301694497
48	C8	R1	7.52356195605701
48	C20	R1	7.21916852046216
48	C7	R1	6.90689059560852
49	C17	R1	7.31288295528436
49	C12	R1	7.36632221424582
49	C10	R1	7.33985000288462
49	C3	R1	7.14974711950468
49	C14	R1	7
49	C5	R1	7.32192809488736
49	C9	R1	7.31288295528436
49	C6	R1	7.28540221886225
49	C21	R1	7.4594316186373
49	C19	R1	7.35755200461808
49	C1	R1	7.2667865406949
49	C22	R1	7.22881869049588
49	C4	R1	7.53915881110803
49	C13	R1	7.25738784269265
49	C18	R1	7.27612440527424
49	C15	R1	7.08746284125034
49	C11	R1	7.15987133677839
49	C16	R1	7.44294349584873
49	C8	R1	7.25738784269265
49	C7	R1	7.06608919045777
50	C23	R1	7.49984588708321
50	C17	R1	7.34872815423108
50	C10	R1	7.20945336562895
50	C3	R1	7.34872815423108
50	C14	R1	7.08746284125034
50	C5	R1	6.84549005094437
50	C9	R1	7.12928301694497
50	C24	R1	7.32192809488736
50	C6	R1	7.3037807481771
50	C21	R1	7.29462074889163
50	C19	R1	7.14974711950468
50	C1	R1	7.22881869049588
50	C22	R1	7.34872815423108
50	C4	R1	7.31288295528436
50	C13	R1	7.40087943628218
50	C18	R1	6.94251450533924
50	C15	R1	7.43462822763672
50	C11	R1	7.39231742277876
50	C16	R1	7.25738784269265
50	C8	R1	7.33985000288462
50	C20	R1	7.5077946401987
50	C7	R1	7.03342300153745
51	C17	R1	7.6724253419715
51	C12	R1	7.02236781302845
51	C10	R1	7.38370429247405
51	C3	R1	7.2667865406949
51	C5	R1	6.94251450533924
51	C9	R1	7.15987133677839
51	C24	R1	7.39231742277876
51	C6	R1	7.64385618977472
51	C21	R1	7.4093909361377
51	C19	R1	7.15987133677839
51	C1	R1	7.25738784269265
51	C22	R1	7.28540221886225
51	C4	R1	7.29462074889163
51	C13	R1	7.36632221424582
51	C15	R1	7.24792751344359
51	C11	R1	7.06608919045777
51	C8	R1	7.17990909001493
51	C20	R1	7.27612440527424
51	C7	R1	7.3037807481771
52	C23	R1	7.33985000288462
52	C17	R1	7.04439411935845
52	C10	R1	7.52356195605701
52	C14	R1	7.19967234483636
52	C5	R1	7.22881869049588
52	C9	R1	7.22881869049588
52	C24	R1	7.28540221886225
52	C6	R1	7.58496250072116
52	C21	R1	7.467605550083
52	C19	R1	7.02236781302845
52	C1	R1	7.12928301694497
52	C22	R1	7.33985000288462
52	C4	R1	7.49185309632967
52	C13	R1	7.45121111183233
52	C18	R1	7.21916852046216
52	C15	R1	7.14974711950468
52	C11	R1	7.18982455888002
52	C16	R1	7.23840473932508
52	C8	R1	7.53138146051631
52	C20	R1	7.06608919045777
52	C7	R1	7.08746284125034
53	C23	R1	6.96578428466209
53	C17	R1	7.34872815423108
53	C12	R1	7.23840473932508
53	C10	R1	7.37503943134692
53	C3	R1	7.11894107272351
53	C14	R1	7.33985000288462
53	C5	R1	7.34872815423108
53	C9	R1	7.15987133677839
53	C24	R1	7.33091687811462
53	C6	R1	6.88264304936184
53	C21	R1	6.82017896241519
53	C19	R1	7.20945336562895
53	C1	R1	6.97727992349992
53	C22	R1	7.04439411935845
53	C4	R1	7.20945336562895
53	C13	R1	7.27612440527424
53	C18	R1	7.33985000288462
53	C15	R1	7.17990909001493
53	C11	R1	7.20945336562895
53	C16	R1	7.49185309632967
53	C8	R1	7.25738784269265
53	C20	R1	7.21916852046216
53	C7	R1	7.05528243550119
54	C23	R1	7.5077946401987
54	C17	R1	7.4178525148859
54	C12	R1	7.24792751344359
54	C10	R1	7.20945336562895
54	C3	R1	6.93073733756289
54	C14	R1	7.03342300153745
54	C9	R1	7.09803208296053
54	C6	R1	7.4594316186373
54	C21	R1	7.24792751344359
54	C19	R1	7.6724253419715
54	C1	R1	7.21916852046216
54	C22	R1	7.13955135239879
54	C4	R1	7.16992500144231
54	C13	R1	6.90689059560852
54	C18	R1	7.11894107272351
54	C11	R1	7.28540221886225
54	C16	R1	7.10852445677817
54	C8	R1	6.89481776330794
54	C20	R1	7.35755200461808
54	C7	R1	7.33091687811462
55	C23	R1	7.39231742277876
55	C17	R1	7.14974711950468
55	C12	R1	7.43462822763672
55	C10	R1	7.38370429247405
55	C3	R1	7.27612440527424
55	C14	R1	7.31288295528436
55	C5	R1	6.96578428466209
55	C9	R1	7.4178525148859
55	C24	R1	7.27612440527424
55	C6	R1	7.17990909001493
55	C21	R1	7.467605550083
55	C19	R1	7.4093909361377
55	C1	R1	7.44294349584873
55	C22	R1	7.5077946401987
55	C4	R1	7.10852445677817
55	C13	R1	7.28540221886225
55	C18	R1	7.35755200461808
55	C15	R1	7.13955135239879
55	C11	R1	7.17990909001493
55	C16	R1	7.01122725542325
55	C8	R1	7.14974711950468
55	C20	R1	7.48381577726426
55	C7	R1	7.12928301694497
56	C23	R1	7.31288295528436
56	C17	R1	7.27612440527424
56	C12	R1	7.05528243550119
56	C10	R1	7.19967234483636
56	C3	R1	7.13955135239879
56	C14	R1	6.90689059560852
56	C9	R1	7.38370429247405
56	C24	R1	7.11894107272351
56	C6	R1	7.05528243550119
56	C21	R1	7.23840473932508
56	C1	R1	7.5077946401987
56	C4	R1	7.18982455888002
56	C13	R1	7.22881869049588
56	C18	R1	7.03342300153745
56	C15	R1	7.44294349584873
56	C11	R1	7.14974711950468
56	C16	R1	7.23840473932508
56	C8	R1	7.04439411935845
56	C20	R1	7.18982455888002
56	C7	R1	7.36632221424582
57	C23	R1	7.09803208296053
57	C17	R1	7.32192809488736
57	C12	R1	7.28540221886225
57	C10	R1	6.95419631038687
57	C3	R1	7.22881869049588
57	C14	R1	7.4262647547021
57	C5	R1	7.2667865406949
57	C9	R1	7.31288295528436
57	C24	R1	7.25738784269265
57	C21	R1	7.15987133677839
57	C19	R1	7.29462074889163
57	C22	R1	7.15987133677839
57	C4	R1	7.04439411935845
57	C13	R1	7.22881869049588
57	C18	R1	7.45121111183233
57	C15	R1	7.09803208296053
57	C16	R1	7.21916852046216
57	C8	R1	6.94251450533924
57	C20	R1	7.3037807481771
57	C7	R1	7.40087943628218
58	C23	R1	7.06608919045777
58	C17	R1	7.49185309632967
58	C12	R1	7.33985000288462
58	C10	R1	7.36632221424582
58	C3	R1	7.37503943134692
58	C14	R1	7.14974711950468
58	C5	R1	7.13955135239879
58	C9	R1	7.25738784269265
58	C24	R1	6.96578428466209
58	C6	R1	7.05528243550119
58	C21	R1	7
58	C19	R1	7.21916852046216
58	C1	R1	7.23840473932508
58	C22	R1	7.49984588708321
58	C4	R1	6.8073549220576
58	C13	R1	7.18982455888002
58	C18	R1	7.10852445677817
58	C15	R1	7.17990909001493
58	C16	R1	7.23840473932508
58	C20	R1	7.02236781302845
58	C7	R1	7.4178525148859
59	C23	R1	7.17990909001493
59	C17	R1	7.44294349584873
59	C3	R1	7.34872815423108
59	C14	R1	7.22881869049588
59	C5	R1	7.28540221886225
59	C9	R1	7.14974711950468
59	C24	R1	7.07681559705083
59	C6	R1	7.21916852046216
59	C21	R1	7.36632221424582
59	C19	R1	7.39231742277876
59	C1	R1	7.19967234483636
59	C22	R1	7.38370429247405
59	C4	R1	7.22881869049588
59	C13	R1	7.05528243550119
59	C15	R1	7.06608919045777
59	C11	R1	7.2667865406949
59	C16	R1	7.31288295528436
59	C8	R1	7.5077946401987
59	C20	R1	7.33985000288462
59	C7	R1	7.4262647547021
60	C23	R1	7.01122725542325
60	C17	R1	7.36632221424582
60	C12	R1	7.4757334309664
60	C10	R1	7.36632221424582
60	C3	R1	7.05528243550119
60	C14	R1	7.06608919045777
60	C5	R1	6.97727992349992
60	C24	R1	7.34872815423108
60	C6	R1	7.21916852046216
60	C21	R1	7.40087943628218
60	C19	R1	7.03342300153745
60	C1	R1	7.18982455888002
60	C22	R1	7.15987133677839
60	C4	R1	7.37503943134692
60	C13	R1	7.29462074889163
60	C18	R1	7.17990909001493
60	C15	R1	6.89481776330794
60	C8	R1	7.48381577726426
60	C7	R1	7.20945336562895
61	C23	R1	7.4093909361377
61	C12	R1	7.22881869049588
61	C10	R1	7.29462074889163
61	C3	R1	6.96578428466209
61	C14	R1	7.31288295528436
61	C5	R1	7.19967234483636
61	C9	R1	7.25738784269265
61	C24	R1	7.40087943628218
61	C6	R1	7.21916852046216
61	C21	R1	7.18982455888002
61	C19	R1	7.14974711950468
61	C1	R1	7.29462074889163
61	C22	R1	7.09803208296053
61	C4	R1	7.15987133677839
61	C13	R1	7.17990909001493
61	C18	R1	7.35755200461808
61	C15	R1	7.24792751344359
61	C11	R1	7.33985000288462
61	C16	R1	7.16992500144231
61	C8	R1	7.4594316186373
61	C7	R1	7.38370429247405
62	C23	R1	7.33985000288462
62	C17	R1	7.51569983828404
62	C12	R1	7.33091687811462
62	C10	R1	7.03342300153745
62	C14	R1	7.01122725542325
62	C5	R1	7.33985000288462
62	C9	R1	7.37503943134692
62	C24	R1	7.53915881110803
62	C6	R1	7.33091687811462
62	C21	R1	7.12928301694497
62	C19	R1	7.15987133677839
62	C1	R1	7.11894107272351
62	C22	R1	7.3037807481771
62	C4	R1	7.07681559705083
62	C13	R1	7.4757334309664
62	C18	R1	7.19967234483636
62	C15	R1	7.45121111183233
62	C11	R1	7.22881869049588
62	C16	R1	7.19967234483636
62	C8	R1	7.16992500144231
62	C20	R1	7.06608919045777
62	C7	R1	7.15987133677839
63	C23	R1	7.28540221886225
63	C17	R1	7.09803208296053
63	C12	R1	7.23840473932508
63	C10	R1	6.89481776330794
63	C3	R1	7.10852445677817
63	C14	R1	7
63	C9	R1	7.28540221886225
63	C24	R1	6.94251450533924
63	C6	R1	7.4757334309664
63	C21	R1	7.10852445677817
63	C19	R1	7.4093909361377
63	C22	R1	7.39231742277876
63	C4	R1	7.24792751344359
63	C13	R1	7.16992500144231
63	C18	R1	7.4178525148859
63	C16	R1	7.07681559705083
63	C8	R1	7.03342300153745
63	C20	R1	7.35755200461808
63	C7	R1	7.38370429247405
64	C23	R1	7.39231742277876
64	C17	R1	7.09803208296053
64	C12	R1	7.13955135239879
64	C10	R1	7.15987133677839
64	C3	R1	7.53915881110803
64	C14	R1	7.37503943134692
64	C5	R1	7.01122725542325
64	C9	R1	7.3037807481771
64	C24	R1	7.4594316186373
64	C6	R1	7.45121111183233
64	C19	R1	7.18982455888002
64	C1	R1	7.27612440527424
64	C22	R1	7.5077946401987
64	C4	R1	7.25738784269265
64	C13	R1	7.19967234483636
64	C18	R1	7.10852445677817
64	C15	R1	7.20945336562895
64	C11	R1	7.62935662007961
64	C16	R1	7.2667865406949
64	C8	R1	7.58496250072116
64	C20	R1	7.25738784269265
64	C7	R1	7.22881869049588
65	C23	R1	7.48381577726426
65	C17	R1	7.44294349584873
65	C3	R1	7.10852445677817
65	C14	R1	7.14974711950468
65	C5	R1	7.19967234483636
65	C9	R1	7.12928301694497
65	C24	R1	7.17990909001493
65	C6	R1	7.13955135239879
65	C19	R1	7.21916852046216
65	C1	R1	7.05528243550119
65	C22	R1	7.10852445677817
65	C4	R1	7.17990909001493
65	C13	R1	6.84549005094437
65	C18	R1	7.44294349584873
65	C15	R1	7.22881869049588
65	C11	R1	7.49185309632967
65	C16	R1	7.08746284125034
65	C8	R1	7.57742882803575
65	C20	R1	7.33091687811462
65	C7	R1	7.44294349584873
66	C23	R1	7.48381577726426
66	C17	R1	7.21916852046216
66	C10	R1	7.27612440527424
66	C3	R1	7.06608919045777
66	C5	R1	7.22881869049588
66	C9	R1	7.36632221424582
66	C24	R1	7.31288295528436
66	C6	R1	7.09803208296053
66	C21	R1	7.33985000288462
66	C19	R1	7.21916852046216
66	C1	R1	7.17990909001493
66	C22	R1	7.4594316186373
66	C4	R1	7.06608919045777
66	C18	R1	7.2667865406949
66	C15	R1	7.44294349584873
66	C11	R1	7.18982455888002
66	C16	R1	6.96578428466209
66	C8	R1	7.19967234483636
66	C20	R1	7.37503943134692
66	C7	R1	7.13955135239879
67	C23	R1	7.32192809488736
67	C17	R1	7.28540221886225
67	C12	R1	7.15987133677839
67	C10	R1	7.54689445988764
67	C3	R1	7.37503943134692
67	C14	R1	7.2667865406949
67	C9	R1	7.07681559705083
67	C24	R1	7.28540221886225
67	C6	R1	7.51569983828404
67	C21	R1	7.03342300153745
67	C19	R1	7.33985000288462
67	C1	R1	7.51569983828404
67	C22	R1	7.19967234483636
67	C4	R1	7.22881869049588
67	C18	R1	7.37503943134692
67	C15	R1	6.96578428466209
67	C11	R1	7.14974711950468
67	C16	R1	7.4594316186373
67	C8	R1	6.97727992349992
67	C20	R1	7.09803208296053
67	C7	R1	7.33091687811462
68	C23	R1	7.21916852046216
68	C17	R1	7.16992500144231
68	C12	R1	7.07681559705083
68	C10	R1	7.31288295528436
68	C3	R1	7.4093909361377
68	C14	R1	7.29462074889163
68	C5	R1	7.16992500144231
68	C9	R1	7.33985000288462
68	C24	R1	7.22881869049588
68	C6	R1	7.09803208296053
68	C21	R1	7.11894107272351
68	C19	R1	7.25738784269265
68	C1	R1	7.52356195605701
68	C22	R1	7
68	C4	R1	7.20945336562895
68	C13	R1	7.2667865406949
68	C18	R1	7.22881869049588
68	C15	R1	7.11894107272351
68	C11	R1	7.4757334309664
68	C16	R1	7.31288295528436
68	C8	R1	7.04439411935845
68	C20	R1	7.25738784269265
68	C7	R1	7.45121111183233
69	C23	R1	7.22881869049588
69	C17	R1	7.22881869049588
69	C10	R1	7.27612440527424
69	C14	R1	7.07681559705083
69	C5	R1	7
69	C9	R1	7.31288295528436
69	C24	R1	7.33091687811462
69	C6	R1	7.18982455888002
69	C21	R1	6.97727992349992
69	C19	R1	7.27612440527424
69	C1	R1	7.33091687811462
69	C22	R1	7.27612440527424
69	C4	R1	7.04439411935845
69	C13	R1	7.61470984411521
69	C18	R1	7.36632221424582
69	C11	R1	7.27612440527424
69	C16	R1	7.34872815423108
69	C8	R1	7.31288295528436
69	C20	R1	7.33985000288462
69	C7	R1	7.2667865406949
70	C23	R1	7.36632221424582
70	C17	R1	7.40087943628218
70	C12	R1	7.32192809488736
70	C10	R1	7.2667865406949
70	C3	R1	7.13955135239879
70	C14	R1	7.39231742277876
70	C5	R1	7.52356195605701
70	C9	R1	7.21916852046216
70	C24	R1	7.2667865406949
70	C6	R1	7.06608919045777
70	C21	R1	7.37503943134692
70	C19	R1	7.18982455888002
70	C1	R1	7.10852445677817
70	C22	R1	7.49984588708321
70	C4	R1	7.14974711950468
70	C13	R1	7.06608919045777
70	C18	R1	7.01122725542325
70	C16	R1	7.14974711950468
70	C8	R1	7.24792751344359
70	C7	R1	7.40087943628218
71	C23	R1	7.36632221424582
71	C17	R1	7.11894107272351
71	C10	R1	7.33091687811462
71	C3	R1	7.22881869049588
71	C14	R1	7.25738784269265
71	C5	R1	7.33985000288462
71	C9	R1	7.29462074889163
71	C24	R1	7.22881869049588
71	C19	R1	7.4178525148859
71	C1	R1	7.05528243550119
71	C22	R1	7.05528243550119
71	C4	R1	7.38370429247405
71	C18	R1	7.5077946401987
71	C15	R1	7.02236781302845
71	C11	R1	7.35755200461808
71	C16	R1	7.5077946401987
71	C8	R1	6.94251450533924
71	C20	R1	7.05528243550119
71	C7	R1	7.20945336562895
72	C17	R1	7.27612440527424
72	C10	R1	7.40087943628218
72	C3	R1	7.21916852046216
72	C14	R1	7.4594316186373
72	C5	R1	7.29462074889163
72	C9	R1	7.31288295528436
72	C24	R1	7.05528243550119
72	C6	R1	7.11894107272351
72	C21	R1	7.02236781302845
72	C1	R1	7.38370429247405
72	C22	R1	7.2667865406949
72	C4	R1	6.83289001416474
72	C13	R1	6.8073549220576
72	C18	R1	7.24792751344359
72	C15	R1	7.23840473932508
72	C16	R1	7.16992500144231
72	C8	R1	7.51569983828404
72	C7	R1	6.98868468677217
73	C23	R1	6.8703647195834
73	C17	R1	7.37503943134692
73	C12	R1	7.23840473932508
73	C10	R1	7.16992500144231
73	C3	R1	7.4178525148859
73	C14	R1	7.12928301694497
73	C5	R1	7.4757334309664
73	C21	R1	7.51569983828404
73	C1	R1	7.3037807481771
73	C22	R1	7.25738784269265
73	C4	R1	7.19967234483636
73	C13	R1	7.33091687811462
73	C18	R1	7.40087943628218
73	C15	R1	7.33091687811462
73	C11	R1	7.49185309632967
73	C16	R1	7.32192809488736
73	C8	R1	7.29462074889163
73	C7	R1	7.10852445677817
74	C23	R1	7.23840473932508
74	C17	R1	7.69348695749933
74	C12	R1	7.40087943628218
74	C10	R1	7.33091687811462
74	C3	R1	7.15987133677839
74	C14	R1	7.33091687811462
74	C5	R1	7.23840473932508
74	C9	R1	7.13955135239879
74	C24	R1	7
74	C6	R1	7.24792751344359
74	C21	R1	7.20945336562895
74	C19	R1	7.22881869049588
74	C1	R1	7.24792751344359
74	C22	R1	7.03342300153745
74	C4	R1	7.4594316186373
74	C13	R1	7.04439411935845
74	C15	R1	7.10852445677817
74	C11	R1	7.02236781302845
74	C16	R1	7.19967234483636
74	C8	R1	7.18982455888002
74	C20	R1	7.2667865406949
74	C7	R1	6.96578428466209
75	C23	R1	7.45121111183233
75	C17	R1	7.29462074889163
75	C12	R1	7.01122725542325
75	C10	R1	7.35755200461808
75	C3	R1	7.20945336562895
75	C14	R1	7.2667865406949
75	C5	R1	7.31288295528436
75	C9	R1	7.15987133677839
75	C24	R1	6.85798099512757
75	C6	R1	7.19967234483636
75	C21	R1	7.08746284125034
75	C19	R1	7.14974711950468
75	C1	R1	7.20945336562895
75	C22	R1	7.09803208296053
75	C4	R1	7.33985000288462
75	C13	R1	7.16992500144231
75	C18	R1	7.36632221424582
75	C15	R1	7.32192809488736
75	C11	R1	7.4093909361377
75	C16	R1	7.09803208296053
75	C8	R1	7.38370429247405
75	C20	R1	7.23840473932508
75	C7	R1	7.33985000288462
76	C23	R1	7.05528243550119
76	C17	R1	7.33985000288462
76	C12	R1	7.20945336562895
76	C10	R1	7.29462074889163
76	C3	R1	7.15987133677839
76	C5	R1	7.09803208296053
76	C9	R1	7.35755200461808
76	C24	R1	6.97727992349992
76	C6	R1	7.33091687811462
76	C21	R1	7.09803208296053
76	C19	R1	7.18982455888002
76	C1	R1	6.7279204545632
76	C22	R1	7.35755200461808
76	C13	R1	7.4178525148859
76	C18	R1	7.14974711950468
76	C15	R1	6.96578428466209
76	C11	R1	7.38370429247405
76	C8	R1	7.2667865406949
76	C20	R1	7.2667865406949
76	C7	R1	7.33985000288462
77	C23	R1	7
77	C17	R1	7.21916852046216
77	C12	R1	7.37503943134692
77	C10	R1	7.25738784269265
77	C3	R1	7.19967234483636
77	C14	R1	7.4594316186373
77	C5	R1	7.25738784269265
77	C9	R1	7.31288295528436
77	C6	R1	7.29462074889163
77	C21	R1	7.20945336562895
77	C19	R1	7.10852445677817
77	C1	R1	7.15987133677839
77	C22	R1	7.07681559705083
77	C4	R1	7.44294349584873
77	C15	R1	7.04439411935845
77	C11	R1	7.19967234483636
77	C16	R1	7.4262647547021
77	C8	R1	7.31288295528436
77	C20	R1	7.33985000288462
77	C7	R1	7.32192809488736
78	C23	R1	7.43462822763672
78	C17	R1	7.27612440527424
78	C12	R1	7.13955135239879
78	C10	R1	7.33091687811462
78	C3	R1	7.10852445677817
78	C5	R1	7.2667865406949
78	C9	R1	7.31288295528436
78	C24	R1	6.93073733756289
78	C6	R1	7.5077946401987
78	C19	R1	7.14974711950468
78	C22	R1	7.19967234483636
78	C13	R1	7.06608919045777
78	C18	R1	7.33091687811462
78	C15	R1	7.36632221424582
78	C11	R1	7.17990909001493
78	C16	R1	7.22881869049588
78	C8	R1	7.06608919045777
78	C20	R1	7.2667865406949
78	C7	R1	7.52356195605701
79	C23	R1	7.51569983828404
79	C17	R1	7.12928301694497
79	C12	R1	7.05528243550119
79	C10	R1	7.28540221886225
79	C3	R1	7.4178525148859
79	C14	R1	7.58496250072116
79	C5	R1	7.11894107272351
79	C9	R1	7.24792751344359
79	C24	R1	7.44294349584873
79	C6	R1	7.37503943134692
79	C21	R1	7.48381577726426
79	C19	R1	7.24792751344359
79	C1	R1	6.98868468677217
79	C22	R1	7.4262647547021
79	C4	R1	7.20945336562895
79	C13	R1	7.53915881110803
79	C18	R1	7.67948009950545
79	C11	R1	7.28540221886225
79	C16	R1	7.04439411935845
79	C8	R1	7.15987133677839
79	C20	R1	7.22881869049588
80	C23	R1	7.37503943134692
80	C17	R1	7.2667865406949
80	C12	R1	7.31288295528436
80	C10	R1	7.13955135239879
80	C14	R1	7.37503943134692
80	C5	R1	7.19967234483636
80	C9	R1	7.17990909001493
80	C24	R1	7.15987133677839
80	C21	R1	7.25738784269265
80	C19	R1	7.51569983828404
80	C22	R1	7.08746284125034
80	C13	R1	7.05528243550119
80	C18	R1	7.2667865406949
80	C15	R1	7.13955135239879
80	C11	R1	7.25738784269265
80	C16	R1	6.98868468677217
80	C8	R1	7.13955135239879
80	C20	R1	7.4178525148859
80	C7	R1	7.23840473932508
81	C23	R1	6.83289001416474
81	C17	R1	7.24792751344359
81	C12	R1	7.64385618977472
81	C10	R1	7.02236781302845
81	C3	R1	6.83289001416474
81	C14	R1	7.04439411935845
81	C24	R1	7.24792751344359
81	C6	R1	7.07681559705083
81	C21	R1	7.19967234483636
81	C19	R1	7.4594316186373
81	C1	R1	7.28540221886225
81	C22	R1	7.38370429247405
81	C4	R1	7.34872815423108
81	C13	R1	6.95419631038687
81	C18	R1	7.2667865406949
81	C15	R1	7.12928301694497
81	C11	R1	7.4178525148859
81	C16	R1	7.17990909001493
81	C8	R1	7.5077946401987
81	C20	R1	7.14974711950468
81	C7	R1	7
82	C23	R1	7.18982455888002
82	C12	R1	7.10852445677817
82	C10	R1	7.19967234483636
82	C3	R1	7.38370429247405
82	C9	R1	7.29462074889163
82	C24	R1	7.12928301694497
82	C6	R1	7.29462074889163
82	C21	R1	7.06608919045777
82	C19	R1	7.12928301694497
82	C1	R1	7.22881869049588
82	C22	R1	7.17990909001493
82	C4	R1	7.37503943134692
82	C13	R1	7.33091687811462
82	C18	R1	7.37503943134692
82	C15	R1	7.33091687811462
82	C11	R1	6.93073733756289
82	C16	R1	7.467605550083
82	C8	R1	7.23840473932508
82	C20	R1	7.24792751344359
82	C7	R1	7.36632221424582
83	C23	R1	7.05528243550119
83	C17	R1	7.02236781302845
83	C12	R1	7.4093909361377
83	C10	R1	7.31288295528436
83	C3	R1	7.03342300153745
83	C14	R1	7.18982455888002
83	C9	R1	7.36632221424582
83	C24	R1	7.29462074889163
83	C6	R1	7.05528243550119
83	C21	R1	7.33985000288462
83	C19	R1	7.23840473932508
83	C1	R1	7.58496250072116
83	C22	R1	7.25738784269265
83	C4	R1	7.13955135239879
83	C13	R1	7.53138146051631
83	C15	R1	6.96578428466209
83	C11	R1	7.35755200461808
83	C16	R1	7.03342300153745
83	C20	R1	7.48381577726426
83	C7	R1	7.34872815423108
84	C23	R1	7.32192809488736
84	C17	R1	7.23840473932508
84	C10	R1	7.32192809488736
84	C3	R1	7.19967234483636
84	C14	R1	7.3037807481771
84	C5	R1	7.16992500144231
84	C9	R1	7.48381577726426
84	C24	R1	7.14974711950468
84	C21	R1	7.18982455888002
84	C19	R1	7.4178525148859
84	C1	R1	7.08746284125034
84	C22	R1	7.38370429247405
84	C4	R1	7.06608919045777
84	C13	R1	7.04439411935845
84	C18	R1	7.32192809488736
84	C15	R1	6.89481776330794
84	C11	R1	7.37503943134692
84	C16	R1	7.52356195605701
84	C8	R1	7.37503943134692
84	C7	R1	7.25738784269265
85	C23	R1	7.19967234483636
85	C17	R1	7.25738784269265
85	C12	R1	7.17990909001493
85	C10	R1	7.34872815423108
85	C3	R1	7.17990909001493
85	C14	R1	7.55458885167764
85	C5	R1	7.467605550083
85	C9	R1	7.33091687811462
85	C24	R1	7.37503943134692
85	C6	R1	7.17990909001493
85	C21	R1	7.31288295528436
85	C19	R1	7.52356195605701
85	C1	R1	6.85798099512757
85	C22	R1	7.24792751344359
85	C13	R1	7.24792751344359
85	C18	R1	7.3037807481771
85	C15	R1	7.4594316186373
85	C11	R1	7.37503943134692
85	C16	R1	7.27612440527424
85	C8	R1	7.12928301694497
85	C20	R1	7.29462074889163
85	C7	R1	7.51569983828404
86	C23	R1	7.17990909001493
86	C17	R1	7.20945336562895
86	C12	R1	7.17990909001493
86	C10	R1	7.40087943628218
86	C3	R1	7.16992500144231
86	C14	R1	7.49185309632967
86	C5	R1	7.34872815423108
86	C9	R1	7.28540221886225
86	C24	R1	7.29462074889163
86	C6	R1	7.38370429247405
86	C21	R1	7.09803208296053
86	C19	R1	7.4093909361377
86	C4	R1	6.85798099512757
86	C13	R1	6.94251450533924
86	C18	R1	7.06608919045777
86	C15	R1	7.18982455888002
86	C11	R1	7.20945336562895
86	C16	R1	7.15987133677839
86	C8	R1	7.28540221886225
86	C20	R1	7.33091687811462
87	C23	R1	7.27612440527424
87	C17	R1	7.20945336562895
87	C12	R1	7.32192809488736
87	C10	R1	7.14974711950468
87	C3	R1	7.25738784269265
87	C14	R1	7.45121111183233
87	C5	R1	7.53138146051631
87	C24	R1	7.35755200461808
87	C6	R1	7.33091687811462
87	C21	R1	7.4093909361377
87	C1	R1	7.02236781302845
87	C22	R1	7.24792751344359
87	C4	R1	7.4093909361377
87	C13	R1	7.38370429247405
87	C18	R1	7.12928301694497
87	C15	R1	7.3037807481771
87	C11	R1	7.40087943628218
87	C16	R1	7.19967234483636
87	C8	R1	7.4262647547021
87	C7	R1	7.17990909001493
88	C23	R1	7.43462822763672
88	C17	R1	7.29462074889163
88	C12	R1	7.38370429247405
88	C10	R1	7.39231742277876
88	C3	R1	7.04439411935845
88	C14	R1	7.37503943134692
88	C5	R1	7.07681559705083
88	C9	R1	7.35755200461808
88	C24	R1	7.31288295528436
88	C6	R1	7.14974711950468
88	C21	R1	7.37503943134692
88	C19	R1	7.28540221886225
88	C1	R1	7.4594316186373
88	C22	R1	7
88	C4	R1	7.58496250072116
88	C13	R1	7.2667865406949
88	C18	R1	7.27612440527424
88	C15	R1	7.19967234483636
88	C11	R1	7.02236781302845
88	C16	R1	7.43462822763672
88	C8	R1	7.06608919045777
88	C7	R1	7.24792751344359
89	C23	R1	7.22881869049588
89	C17	R1	7.12928301694497
89	C12	R1	7.48381577726426
89	C10	R1	7.16992500144231
89	C14	R1	7.27612440527424
89	C5	R1	7.24792751344359
89	C9	R1	7.54689445988764
89	C24	R1	7.12928301694497
89	C6	R1	7.19967234483636
89	C21	R1	7.15987133677839
89	C19	R1	7.31288295528436
89	C13	R1	7.4178525148859
89	C18	R1	7.22881869049588
89	C15	R1	7.01122725542325
89	C11	R1	7.71424551766612
89	C16	R1	7.33091687811462
89	C8	R1	6.88264304936184
89	C20	R1	7.39231742277876
89	C7	R1	7.24792751344359
90	C23	R1	7.54689445988764
90	C17	R1	7.3037807481771
90	C12	R1	7.12928301694497
90	C10	R1	7
90	C3	R1	7.16992500144231
90	C14	R1	6.78135971352466
90	C5	R1	7.44294349584873
90	C9	R1	7.17990909001493
90	C6	R1	7.64385618977472
90	C21	R1	7.07681559705083
90	C19	R1	7.5077946401987
90	C1	R1	7.04439411935845
90	C22	R1	7.21916852046216
90	C4	R1	6.98868468677217
90	C13	R1	7.35755200461808
90	C18	R1	7.04439411935845
90	C15	R1	7.4757334309664
90	C11	R1	7.06608919045777
90	C16	R1	7.33985000288462
90	C8	R1	7.4757334309664
90	C20	R1	7.07681559705083
90	C7	R1	7.06608919045777
91	C23	R1	7.33091687811462
91	C17	R1	7.10852445677817
91	C12	R1	7.08746284125034
91	C10	R1	6.98868468677217
91	C3	R1	7.45121111183233
91	C14	R1	7.4262647547021
91	C5	R1	7.05528243550119
91	C9	R1	7.467605550083
91	C24	R1	7.05528243550119
91	C21	R1	6.88264304936184
91	C19	R1	7.2667865406949
91	C1	R1	7.33985000288462
91	C22	R1	7.12928301694497
91	C4	R1	7.22881869049588
91	C13	R1	7.05528243550119
91	C18	R1	7.2667865406949
91	C15	R1	6.84549005094437
91	C11	R1	7.05528243550119
91	C16	R1	7.22881869049588
91	C8	R1	6.79441586635011
91	C20	R1	7.34872815423108
91	C7	R1	7.08746284125034
92	C23	R1	7.13955135239879
92	C17	R1	7.21916852046216
92	C12	R1	7.24792751344359
92	C10	R1	7.4093909361377
92	C3	R1	7.32192809488736
92	C14	R1	7.27612440527424
92	C5	R1	7.20945336562895
92	C9	R1	7.15987133677839
92	C24	R1	7.4093909361377
92	C6	R1	7.20945336562895
92	C21	R1	7.15987133677839
92	C19	R1	7.15987133677839
92	C1	R1	6.98868468677217
92	C22	R1	7.33091687811462
92	C4	R1	7.31288295528436
92	C13	R1	7.16992500144231
92	C18	R1	7.56985560833095
92	C15	R1	7.2667865406949
92	C11	R1	7.33091687811462
92	C16	R1	7.10852445677817
92	C8	R1	7.4594316186373
92	C20	R1	7.10852445677817
92	C7	R1	7.18982455888002
93	C23	R1	7.40087943628218
93	C17	R1	7.27612440527424
93	C12	R1	7.09803208296053
93	C10	R1	7.2667865406949
93	C3	R1	7.25738784269265
93	C14	R1	7.28540221886225
93	C5	R1	7.43462822763672
93	C9	R1	7.23840473932508
93	C24	R1	7.32192809488736
93	C6	R1	7.29462074889163
93	C21	R1	7.58496250072116
93	C19	R1	6.95419631038687
93	C1	R1	7.21916852046216
93	C22	R1	7.14974711950468
93	C4	R1	7.11894107272351
93	C13	R1	7.39231742277876
93	C18	R1	7.49185309632967
93	C15	R1	7.13955135239879
93	C11	R1	7.18982455888002
93	C16	R1	6.90689059560852
93	C8	R1	6.98868468677217
93	C20	R1	7.18982455888002
93	C7	R1	7.2667865406949
94	C23	R1	7.38370429247405
94	C17	R1	7.13955135239879
94	C12	R1	7.35755200461808
94	C10	R1	7.65821148275179
94	C3	R1	7.24792751344359
94	C14	R1	7.49984588708321
94	C5	R1	7.29462074889163
94	C24	R1	7.09803208296053
94	C21	R1	7.32192809488736
94	C19	R1	6.82017896241519
94	C1	R1	7.08746284125034
94	C22	R1	7.14974711950468
94	C4	R1	7.40087943628218
94	C13	R1	7.23840473932508
94	C18	R1	7.17990909001493
94	C15	R1	7.31288295528436
94	C11	R1	6.91886323727459
94	C16	R1	7.28540221886225
94	C8	R1	7.53138146051631
94	C20	R1	7.48381577726426
95	C23	R1	7.24792751344359
95	C17	R1	7.19967234483636
95	C12	R1	7.11894107272351
95	C10	R1	7.467605550083
95	C3	R1	7.20945336562895
95	C14	R1	7.22881869049588
95	C5	R1	7.39231742277876
95	C9	R1	7.24792751344359
95	C24	R1	7.23840473932508
95	C6	R1	7.54689445988764
95	C21	R1	7.24792751344359
95	C19	R1	7.35755200461808
95	C1	R1	7.06608919045777
95	C22	R1	7.54689445988764
95	C4	R1	7.44294349584873
95	C13	R1	7.01122725542325
95	C18	R1	7.2667865406949
95	C15	R1	7.31288295528436
95	C11	R1	7.03342300153745
95	C16	R1	7.4594316186373
95	C8	R1	7.28540221886225
95	C20	R1	7.03342300153745
95	C7	R1	7.34872815423108
96	C23	R1	7.06608919045777
96	C17	R1	7.3037807481771
96	C10	R1	7.33091687811462
96	C3	R1	7.19967234483636
96	C14	R1	7.32192809488736
96	C5	R1	6.91886323727459
96	C9	R1	7.12928301694497
96	C24	R1	7.22881869049588
96	C6	R1	7.27612440527424
96	C21	R1	7.22881869049588
96	C1	R1	7.22881869049588
96	C22	R1	7.02236781302845
96	C13	R1	6.93073733756289
96	C18	R1	7.57742882803575
96	C11	R1	7.37503943134692
96	C16	R1	7.01122725542325
96	C20	R1	7.04439411935845
96	C7	R1	7.4594316186373
97	C23	R1	7.4594316186373
97	C17	R1	6.96578428466209
97	C12	R1	7.36632221424582
97	C10	R1	7.25738784269265
97	C3	R1	7.3037807481771
97	C14	R1	7.27612440527424
97	C9	R1	7.25738784269265
97	C24	R1	7.12928301694497
97	C6	R1	7.4178525148859
97	C21	R1	7.08746284125034
97	C19	R1	7.3037807481771
97	C1	R1	7.33985000288462
97	C22	R1	7.40087943628218
97	C18	R1	7.37503943134692
97	C15	R1	7.12928301694497
97	C11	R1	7.467605550083
97	C16	R1	7.10852445677817
[truncated: 14,574 more rows]
