# Supplementary material for: Stochastic modelling of single-cell gene expression adaptation reveals non-genomic contribution to evolution of tumor subclones
Source: bioRxiv. 2024 Apr 20:2024.04.17.588869. Preprint. [Version 1] doi: 10.1101/2024.04.17.588869 (PMC11071284; doi:10.1101/2024.04.17.588869)
Supplement: Supplement 2 [file media-2.zip › Supplementary Files/Simulated Data/Adaptive_Simulation/tr_1.02_sq_1.5_r_150_a_1.csv]

gene	species	replicate	exprval
1	C23	R1	7.32192809488736
1	C17	R1	7.28540221886225
1	C12	R1	7.24792751344359
1	C10	R1	7.29462074889163
1	C3	R1	7.18982455888002
1	C14	R1	6.96578428466209
1	C5	R1	7.22881869049588
1	C24	R1	7.35755200461808
1	C6	R1	6.98868468677217
1	C21	R1	7.34872815423108
1	C19	R1	7.53915881110803
1	C1	R1	7.25738784269265
1	C22	R1	7.38370429247405
1	C4	R1	7.10852445677817
1	C13	R1	7.56985560833095
1	C18	R1	7.04439411935845
1	C15	R1	7.16992500144231
1	C11	R1	7.21916852046216
1	C16	R1	7.21916852046216
1	C8	R1	7.3037807481771
1	C20	R1	7.16992500144231
1	C7	R1	7.10852445677817
2	C17	R1	7.34872815423108
2	C12	R1	7.33985000288462
2	C10	R1	7.3037807481771
2	C3	R1	7.48381577726426
2	C14	R1	7.38370429247405
2	C5	R1	7.10852445677817
2	C9	R1	7.40087943628218
2	C6	R1	7.03342300153745
2	C21	R1	7.31288295528436
2	C19	R1	7.2667865406949
2	C1	R1	7.09803208296053
2	C22	R1	7.35755200461808
2	C4	R1	7.16992500144231
2	C13	R1	7.03342300153745
2	C15	R1	7.09803208296053
2	C8	R1	7.02236781302845
2	C20	R1	7.08746284125034
3	C23	R1	7.16992500144231
3	C17	R1	7.4757334309664
3	C12	R1	6.97727992349992
3	C10	R1	7.32192809488736
3	C3	R1	7.29462074889163
3	C14	R1	7.35755200461808
3	C5	R1	7.31288295528436
3	C9	R1	7.28540221886225
3	C24	R1	7.14974711950468
3	C6	R1	7.25738784269265
3	C21	R1	7.52356195605701
3	C19	R1	7.33091687811462
3	C1	R1	7.07681559705083
3	C22	R1	7.49185309632967
3	C13	R1	7.48381577726426
3	C18	R1	7.35755200461808
3	C11	R1	7.28540221886225
3	C16	R1	7.05528243550119
3	C8	R1	7.18982455888002
3	C20	R1	7.19967234483636
3	C7	R1	7.4262647547021
4	C17	R1	7.31288295528436
4	C12	R1	7.32192809488736
4	C10	R1	7.29462074889163
4	C3	R1	7.4093909361377
4	C14	R1	6.89481776330794
4	C5	R1	7.4178525148859
4	C9	R1	7.35755200461808
4	C24	R1	7.36632221424582
4	C6	R1	7.14974711950468
4	C21	R1	7.17990909001493
4	C19	R1	7.22881869049588
4	C1	R1	7.12928301694497
4	C22	R1	7.09803208296053
4	C4	R1	7.32192809488736
4	C13	R1	7.15987133677839
4	C18	R1	6.94251450533924
4	C15	R1	7.07681559705083
4	C11	R1	7.467605550083
4	C16	R1	7.10852445677817
4	C8	R1	7.29462074889163
4	C7	R1	7.33985000288462
5	C23	R1	7.16992500144231
5	C17	R1	7.34872815423108
5	C12	R1	7.44294349584873
5	C3	R1	7.28540221886225
5	C14	R1	7.23840473932508
5	C5	R1	7.33985000288462
5	C9	R1	7.12928301694497
5	C24	R1	7.20945336562895
5	C6	R1	7.18982455888002
5	C21	R1	7.23840473932508
5	C19	R1	7.17990909001493
5	C1	R1	7.10852445677817
5	C22	R1	7.70735913208088
5	C13	R1	6.8073549220576
5	C18	R1	7.34872815423108
5	C15	R1	7.2667865406949
5	C11	R1	7.31288295528436
5	C16	R1	7.08746284125034
5	C8	R1	7.28540221886225
5	C20	R1	7.45121111183233
5	C7	R1	7.21916852046216
6	C23	R1	7.49984588708321
6	C17	R1	7.2667865406949
6	C12	R1	7.29462074889163
6	C10	R1	6.95419631038687
6	C14	R1	7.29462074889163
6	C5	R1	7.37503943134692
6	C9	R1	7.14974711950468
6	C24	R1	7.3037807481771
6	C6	R1	7.19967234483636
6	C21	R1	7.37503943134692
6	C19	R1	7.32192809488736
6	C1	R1	7.27612440527424
6	C22	R1	7.14974711950468
6	C4	R1	7.29462074889163
6	C18	R1	7.04439411935845
6	C15	R1	7.16992500144231
6	C11	R1	7.29462074889163
6	C16	R1	7.25738784269265
6	C8	R1	7.27612440527424
6	C20	R1	7.21916852046216
6	C7	R1	7.20945336562895
7	C23	R1	7.04439411935845
7	C17	R1	7.3037807481771
7	C12	R1	7.18982455888002
7	C10	R1	7.31288295528436
7	C3	R1	7.03342300153745
7	C14	R1	7.14974711950468
7	C9	R1	7.3037807481771
7	C24	R1	7.25738784269265
7	C21	R1	7.14974711950468
7	C19	R1	7.31288295528436
7	C1	R1	7.44294349584873
7	C4	R1	7.13955135239879
7	C13	R1	7.25738784269265
7	C15	R1	7.15987133677839
7	C11	R1	7.36632221424582
7	C16	R1	7.52356195605701
7	C8	R1	7.32192809488736
7	C20	R1	7.2667865406949
7	C7	R1	7.09803208296053
8	C23	R1	7.467605550083
8	C17	R1	7.35755200461808
8	C12	R1	7.4178525148859
8	C10	R1	7.36632221424582
8	C3	R1	7.17990909001493
8	C14	R1	7.35755200461808
8	C5	R1	7.20945336562895
8	C9	R1	7.39231742277876
8	C24	R1	7.4594316186373
8	C6	R1	7.15987133677839
8	C21	R1	7.33985000288462
8	C19	R1	7.44294349584873
8	C1	R1	7.3037807481771
8	C22	R1	7.36632221424582
8	C4	R1	7.20945336562895
8	C13	R1	7.33091687811462
8	C18	R1	7.20945336562895
8	C15	R1	7.01122725542325
8	C11	R1	7.25738784269265
8	C8	R1	7.33091687811462
8	C20	R1	6.97727992349992
8	C7	R1	7.36632221424582
9	C23	R1	7.4178525148859
9	C17	R1	7.57742882803575
9	C12	R1	6.89481776330794
9	C3	R1	7.22881869049588
9	C14	R1	7.18982455888002
9	C5	R1	7.33091687811462
9	C9	R1	7.44294349584873
9	C24	R1	7.23840473932508
9	C6	R1	7.08746284125034
9	C21	R1	7.16992500144231
9	C19	R1	7.62205181945638
9	C1	R1	7.27612440527424
9	C22	R1	7.32192809488736
9	C13	R1	7.24792751344359
9	C18	R1	7.15987133677839
9	C15	R1	7.45121111183233
9	C11	R1	7.01122725542325
9	C16	R1	7.16992500144231
9	C8	R1	7.63662462054365
9	C20	R1	7.4262647547021
9	C7	R1	7.07681559705083
10	C17	R1	7.22881869049588
10	C12	R1	7.25738784269265
10	C10	R1	6.88264304936184
10	C3	R1	7.3037807481771
10	C14	R1	7.24792751344359
10	C9	R1	7.05528243550119
10	C6	R1	7.54689445988764
10	C21	R1	7.03342300153745
10	C19	R1	7.12928301694497
10	C1	R1	7.3037807481771
10	C22	R1	7.16992500144231
10	C4	R1	7.16992500144231
10	C13	R1	6.79441586635011
10	C18	R1	7.15987133677839
10	C15	R1	7.10852445677817
10	C11	R1	7.18982455888002
10	C16	R1	7.39231742277876
10	C8	R1	7.01122725542325
10	C7	R1	6.95419631038687
11	C23	R1	7.28540221886225
11	C17	R1	7.32192809488736
11	C12	R1	7.39231742277876
11	C10	R1	7.60733031374961
11	C3	R1	7.35755200461808
11	C14	R1	7.22881869049588
11	C5	R1	7.16992500144231
11	C9	R1	7.4178525148859
11	C24	R1	7.3037807481771
11	C6	R1	7.27612440527424
11	C21	R1	7.19967234483636
11	C19	R1	7.467605550083
11	C1	R1	7.23840473932508
11	C22	R1	7.06608919045777
11	C4	R1	7.2667865406949
11	C13	R1	7.13955135239879
11	C18	R1	7.06608919045777
11	C15	R1	7.11894107272351
11	C11	R1	7.10852445677817
11	C16	R1	7.51569983828404
11	C8	R1	7.27612440527424
11	C20	R1	7.467605550083
11	C7	R1	7.13955135239879
12	C23	R1	7.34872815423108
12	C17	R1	7.23840473932508
12	C12	R1	6.75488750216347
12	C10	R1	7.03342300153745
12	C3	R1	7.29462074889163
12	C14	R1	7.32192809488736
12	C5	R1	7.31288295528436
12	C24	R1	7.35755200461808
12	C21	R1	7.34872815423108
12	C19	R1	7.09803208296053
12	C1	R1	7.27612440527424
12	C13	R1	7.4093909361377
12	C18	R1	7.29462074889163
12	C15	R1	7.31288295528436
12	C11	R1	7.22881869049588
12	C16	R1	7.19967234483636
12	C8	R1	7.40087943628218
12	C20	R1	7.28540221886225
12	C7	R1	7.28540221886225
13	C23	R1	7.18982455888002
13	C17	R1	6.74146698640115
13	C12	R1	7.54689445988764
13	C10	R1	7.32192809488736
13	C3	R1	7.14974711950468
13	C14	R1	7.17990909001493
13	C5	R1	7.49984588708321
13	C24	R1	7.38370429247405
13	C6	R1	7.24792751344359
13	C21	R1	7.12928301694497
13	C19	R1	7.4178525148859
13	C1	R1	7.22881869049588
13	C22	R1	7.2667865406949
13	C4	R1	6.85798099512757
13	C13	R1	7.3037807481771
13	C18	R1	7.22881869049588
13	C15	R1	7.25738784269265
13	C16	R1	7.22881869049588
13	C8	R1	7.39231742277876
13	C20	R1	7.27612440527424
13	C7	R1	7.12928301694497
14	C23	R1	7.04439411935845
14	C17	R1	7.19967234483636
14	C12	R1	7.12928301694497
14	C10	R1	7.29462074889163
14	C3	R1	7.53138146051631
14	C14	R1	7.25738784269265
14	C5	R1	7.32192809488736
14	C9	R1	7.38370429247405
14	C24	R1	7.3037807481771
14	C6	R1	7.14974711950468
14	C21	R1	7.19967234483636
14	C19	R1	7.20945336562895
14	C1	R1	7.15987133677839
14	C22	R1	7.35755200461808
14	C4	R1	7.18982455888002
14	C13	R1	7.25738784269265
14	C18	R1	7.27612440527424
14	C15	R1	7.15987133677839
14	C11	R1	7.22881869049588
14	C16	R1	7.3037807481771
14	C8	R1	7.33985000288462
14	C20	R1	7.27612440527424
14	C7	R1	7.23840473932508
15	C23	R1	7.22881869049588
15	C17	R1	7.13955135239879
15	C12	R1	7.3037807481771
15	C10	R1	7.40087943628218
15	C3	R1	7.34872815423108
15	C14	R1	7.39231742277876
15	C5	R1	7.2667865406949
15	C9	R1	6.71424551766612
15	C24	R1	6.94251450533924
15	C6	R1	7.12928301694497
15	C21	R1	7.32192809488736
15	C19	R1	7.21916852046216
15	C1	R1	7.28540221886225
15	C22	R1	7.14974711950468
15	C4	R1	7.08746284125034
15	C15	R1	7.21916852046216
15	C11	R1	7.52356195605701
15	C8	R1	7.39231742277876
15	C7	R1	7.37503943134692
16	C23	R1	7.17990909001493
16	C17	R1	7.4093909361377
16	C12	R1	7.33985000288462
16	C10	R1	7.21916852046216
16	C3	R1	6.90689059560852
16	C14	R1	7.08746284125034
16	C5	R1	7.4262647547021
16	C9	R1	6.98868468677217
16	C24	R1	7.09803208296053
16	C6	R1	7.16992500144231
16	C21	R1	7.17990909001493
16	C19	R1	7.16992500144231
16	C1	R1	7.4178525148859
16	C22	R1	7.45121111183233
16	C4	R1	7.2667865406949
16	C13	R1	7.01122725542325
16	C18	R1	7.10852445677817
16	C15	R1	7.21916852046216
16	C11	R1	7.4093909361377
16	C16	R1	7.20945336562895
16	C8	R1	7.4594316186373
16	C7	R1	7.3037807481771
17	C23	R1	7.53138146051631
17	C17	R1	7.11894107272351
17	C12	R1	6.90689059560852
17	C10	R1	7.43462822763672
17	C3	R1	7.19967234483636
17	C14	R1	7.28540221886225
17	C5	R1	7.17990909001493
17	C9	R1	7.25738784269265
17	C24	R1	7.43462822763672
17	C6	R1	7.05528243550119
17	C21	R1	7.24792751344359
17	C19	R1	7.3037807481771
17	C1	R1	7.33985000288462
17	C22	R1	7.10852445677817
17	C4	R1	7.01122725542325
17	C13	R1	7.24792751344359
17	C18	R1	7.09803208296053
17	C15	R1	6.74146698640115
17	C11	R1	7.27612440527424
17	C8	R1	7.4594316186373
17	C7	R1	7.33091687811462
18	C23	R1	7.03342300153745
18	C17	R1	7.14974711950468
18	C12	R1	7.22881869049588
18	C10	R1	7.35755200461808
18	C3	R1	7.4178525148859
18	C14	R1	7.21916852046216
18	C5	R1	7.23840473932508
18	C9	R1	7.08746284125034
18	C24	R1	7.23840473932508
18	C21	R1	6.97727992349992
18	C19	R1	7.14974711950468
18	C1	R1	7.61470984411521
18	C22	R1	7.45121111183233
18	C4	R1	7.20945336562895
18	C13	R1	7.44294349584873
18	C18	R1	7.25738784269265
18	C15	R1	7.27612440527424
18	C11	R1	7.28540221886225
18	C16	R1	7.03342300153745
18	C8	R1	7.18982455888002
18	C20	R1	7.28540221886225
18	C7	R1	7.28540221886225
19	C23	R1	7.20945336562895
19	C17	R1	7.06608919045777
19	C12	R1	7.05528243550119
19	C10	R1	7.37503943134692
19	C3	R1	7.13955135239879
19	C14	R1	7.32192809488736
19	C5	R1	7.20945336562895
19	C9	R1	7.14974711950468
19	C24	R1	7.29462074889163
19	C6	R1	7.4093909361377
19	C21	R1	7.2667865406949
19	C19	R1	6.93073733756289
19	C1	R1	7.3037807481771
19	C22	R1	7.07681559705083
19	C4	R1	7.22881869049588
19	C13	R1	6.96578428466209
19	C18	R1	6.93073733756289
19	C15	R1	7.31288295528436
19	C11	R1	6.4262647547021
19	C16	R1	6.83289001416474
19	C8	R1	7.4178525148859
19	C20	R1	7.67948009950545
19	C7	R1	7.21916852046216
20	C23	R1	7.20945336562895
20	C17	R1	7.29462074889163
20	C12	R1	6.96578428466209
20	C10	R1	7.02236781302845
20	C3	R1	7.10852445677817
20	C14	R1	7.20945336562895
20	C5	R1	7.4594316186373
20	C24	R1	7.44294349584873
20	C6	R1	7.25738784269265
20	C19	R1	7.3037807481771
20	C1	R1	7.4594316186373
20	C22	R1	7.32192809488736
20	C4	R1	7.40087943628218
20	C13	R1	7.52356195605701
20	C18	R1	7.23840473932508
20	C15	R1	7.11894107272351
20	C11	R1	6.88264304936184
20	C16	R1	7.24792751344359
20	C8	R1	7.4262647547021
20	C7	R1	7.3037807481771
21	C23	R1	7.19967234483636
21	C17	R1	7.12928301694497
21	C12	R1	7.33091687811462
21	C10	R1	7.25738784269265
21	C3	R1	7.24792751344359
21	C5	R1	7.06608919045777
21	C9	R1	7.20945336562895
21	C24	R1	7.14974711950468
21	C6	R1	7.24792751344359
21	C21	R1	7.08746284125034
21	C19	R1	7.3037807481771
21	C1	R1	7.32192809488736
21	C22	R1	7.25738784269265
21	C4	R1	7.52356195605701
21	C13	R1	7.33985000288462
21	C18	R1	6.96578428466209
21	C15	R1	7.19967234483636
21	C11	R1	7.33985000288462
21	C16	R1	7.03342300153745
21	C8	R1	7.467605550083
21	C20	R1	7.23840473932508
21	C7	R1	7.15987133677839
22	C23	R1	7.11894107272351
22	C12	R1	7.53138146051631
22	C10	R1	7.48381577726426
22	C3	R1	7.22881869049588
22	C14	R1	7.4178525148859
22	C5	R1	7.19967234483636
22	C9	R1	7.27612440527424
22	C24	R1	7.14974711950468
22	C6	R1	7.33985000288462
22	C21	R1	7.5077946401987
22	C19	R1	7.25738784269265
22	C1	R1	7.18982455888002
22	C22	R1	6.94251450533924
22	C4	R1	7.62205181945638
22	C18	R1	7.29462074889163
22	C15	R1	7.10852445677817
22	C11	R1	7.4757334309664
22	C16	R1	7.13955135239879
22	C8	R1	7.32192809488736
22	C7	R1	7
23	C23	R1	7.22881869049588
23	C17	R1	7.43462822763672
23	C12	R1	7.29462074889163
23	C10	R1	7.14974711950468
23	C3	R1	7.29462074889163
23	C14	R1	7.03342300153745
23	C5	R1	7.38370429247405
23	C9	R1	7.09803208296053
23	C6	R1	7.19967234483636
23	C21	R1	7.02236781302845
23	C19	R1	7.33091687811462
23	C1	R1	7.49984588708321
23	C22	R1	7.32192809488736
23	C4	R1	7.44294349584873
23	C13	R1	6.88264304936184
23	C18	R1	7.18982455888002
23	C15	R1	7.4594316186373
23	C11	R1	7.27612440527424
23	C16	R1	7.22881869049588
23	C8	R1	7.4757334309664
23	C20	R1	7.28540221886225
23	C7	R1	7.28540221886225
24	C23	R1	7.4757334309664
24	C17	R1	7.38370429247405
24	C12	R1	7.11894107272351
24	C3	R1	7.15987133677839
24	C14	R1	7.14974711950468
24	C5	R1	7.17990909001493
24	C6	R1	7.08746284125034
24	C21	R1	7.36632221424582
24	C19	R1	7.39231742277876
24	C1	R1	7.4178525148859
24	C22	R1	7.22881869049588
24	C4	R1	7.17990909001493
24	C13	R1	7.08746284125034
24	C18	R1	7
24	C15	R1	7.4594316186373
24	C11	R1	7.54689445988764
24	C16	R1	7.53915881110803
24	C8	R1	7.3037807481771
24	C20	R1	7.48381577726426
24	C7	R1	7.2667865406949
25	C23	R1	7.2667865406949
25	C17	R1	7.43462822763672
25	C12	R1	6.95419631038687
25	C3	R1	7.18982455888002
25	C14	R1	7.31288295528436
25	C5	R1	7.36632221424582
25	C9	R1	7.4262647547021
25	C24	R1	7.3037807481771
25	C6	R1	6.89481776330794
25	C21	R1	7.20945336562895
25	C19	R1	7.27612440527424
25	C1	R1	7.02236781302845
25	C22	R1	7.49185309632967
25	C4	R1	6.97727992349992
25	C13	R1	7.57742882803575
25	C18	R1	7.06608919045777
25	C15	R1	7.31288295528436
25	C11	R1	7
25	C16	R1	7.21916852046216
25	C20	R1	7.29462074889163
25	C7	R1	7.49984588708321
26	C23	R1	7.3037807481771
26	C17	R1	7.14974711950468
26	C12	R1	7.07681559705083
26	C10	R1	6.98868468677217
26	C14	R1	7.27612440527424
26	C5	R1	7.02236781302845
26	C9	R1	7.19967234483636
26	C24	R1	7.4757334309664
26	C6	R1	7.14974711950468
26	C21	R1	7.57742882803575
26	C19	R1	7.27612440527424
26	C1	R1	6.98868468677217
26	C22	R1	7.24792751344359
26	C4	R1	7.52356195605701
26	C13	R1	7.33091687811462
26	C18	R1	7
26	C15	R1	7.24792751344359
26	C11	R1	7.06608919045777
26	C16	R1	7.23840473932508
26	C8	R1	7.2667865406949
26	C20	R1	7.21916852046216
26	C7	R1	7.31288295528436
27	C23	R1	7.21916852046216
27	C17	R1	7.31288295528436
27	C12	R1	7.31288295528436
27	C10	R1	7.27612440527424
27	C3	R1	7.4093909361377
27	C14	R1	7.3037807481771
27	C5	R1	7.32192809488736
27	C24	R1	7.12928301694497
27	C6	R1	7.17990909001493
27	C21	R1	7.06608919045777
27	C19	R1	7.45121111183233
27	C22	R1	7.10852445677817
27	C4	R1	7.33985000288462
27	C13	R1	7.28540221886225
27	C18	R1	7.10852445677817
27	C15	R1	7.27612440527424
27	C11	R1	7.34872815423108
27	C16	R1	7.15987133677839
27	C20	R1	7.09803208296053
27	C7	R1	7.28540221886225
28	C23	R1	7.36632221424582
28	C17	R1	7.01122725542325
28	C12	R1	7.23840473932508
28	C10	R1	7
28	C3	R1	7.11894107272351
28	C14	R1	7.32192809488736
28	C5	R1	7.05528243550119
28	C9	R1	7.52356195605701
28	C24	R1	7.4757334309664
28	C6	R1	7.44294349584873
28	C21	R1	7.20945336562895
28	C19	R1	7.48381577726426
28	C1	R1	7.17990909001493
28	C22	R1	7.4178525148859
28	C4	R1	7.31288295528436
28	C13	R1	7.03342300153745
28	C18	R1	7.34872815423108
28	C15	R1	7.22881869049588
28	C11	R1	7.4093909361377
28	C16	R1	7.22881869049588
28	C8	R1	6.8703647195834
28	C20	R1	7.39231742277876
28	C7	R1	7.54689445988764
29	C23	R1	7.38370429247405
29	C17	R1	7.22881869049588
29	C10	R1	7.05528243550119
29	C3	R1	7.17990909001493
29	C14	R1	7.24792751344359
29	C5	R1	7.09803208296053
29	C9	R1	7.03342300153745
29	C6	R1	7.34872815423108
29	C21	R1	7.10852445677817
29	C19	R1	6.93073733756289
29	C1	R1	7.37503943134692
29	C22	R1	7.5077946401987
29	C4	R1	7.20945336562895
29	C13	R1	7.17990909001493
29	C18	R1	6.91886323727459
29	C15	R1	7.08746284125034
29	C11	R1	6.96578428466209
29	C8	R1	7.09803208296053
29	C20	R1	7
29	C7	R1	7.18982455888002
30	C23	R1	7.23840473932508
30	C12	R1	7.09803208296053
30	C3	R1	7.2667865406949
30	C5	R1	7.4093909361377
30	C9	R1	7.08746284125034
30	C24	R1	7.38370429247405
30	C6	R1	7.2667865406949
30	C21	R1	6.93073733756289
30	C19	R1	7.20945336562895
30	C1	R1	6.98868468677217
30	C22	R1	7.2667865406949
30	C13	R1	7.27612440527424
30	C15	R1	7.45121111183233
30	C11	R1	7.03342300153745
30	C16	R1	7.35755200461808
30	C8	R1	7
30	C20	R1	7.23840473932508
30	C7	R1	7.4757334309664
31	C23	R1	7.27612440527424
31	C17	R1	7.24792751344359
31	C12	R1	7.34872815423108
31	C10	R1	7.36632221424582
31	C3	R1	7.33091687811462
31	C14	R1	7.37503943134692
31	C5	R1	7.24792751344359
31	C9	R1	7.38370429247405
31	C24	R1	6.98868468677217
31	C6	R1	7.39231742277876
31	C21	R1	7.2667865406949
31	C19	R1	7.17990909001493
31	C1	R1	7.25738784269265
31	C22	R1	7.4262647547021
31	C13	R1	6.85798099512757
31	C18	R1	7.07681559705083
31	C15	R1	7.39231742277876
31	C16	R1	7.27612440527424
31	C8	R1	7.22881869049588
31	C20	R1	7.29462074889163
31	C7	R1	7.15987133677839
32	C23	R1	7.37503943134692
32	C17	R1	7.12928301694497
32	C12	R1	7.25738784269265
32	C10	R1	7.21916852046216
32	C3	R1	7.49984588708321
32	C14	R1	7.08746284125034
32	C9	R1	7.25738784269265
32	C24	R1	7.33091687811462
32	C6	R1	7.4093909361377
32	C21	R1	7.20945336562895
32	C19	R1	7.32192809488736
32	C1	R1	7.10852445677817
32	C4	R1	7.05528243550119
32	C13	R1	7.33091687811462
32	C18	R1	7.14974711950468
32	C15	R1	7.03342300153745
32	C11	R1	7.10852445677817
32	C16	R1	7.48381577726426
32	C8	R1	7.05528243550119
32	C20	R1	6.79441586635011
32	C7	R1	7.43462822763672
33	C23	R1	7.59245703726808
33	C17	R1	7.05528243550119
33	C12	R1	7.53138146051631
33	C10	R1	7.10852445677817
33	C3	R1	7.43462822763672
33	C14	R1	7.02236781302845
33	C5	R1	7.44294349584873
33	C9	R1	7.60733031374961
33	C24	R1	7.32192809488736
33	C21	R1	7.33091687811462
33	C19	R1	7.62205181945638
33	C1	R1	7.49984588708321
33	C22	R1	7.01122725542325
33	C4	R1	7.3037807481771
33	C13	R1	7.16992500144231
33	C18	R1	6.8703647195834
33	C15	R1	7.33091687811462
33	C11	R1	7
33	C16	R1	6.97727992349992
33	C8	R1	7.19967234483636
33	C20	R1	7.21916852046216
33	C7	R1	7.27612440527424
34	C23	R1	7.14974711950468
34	C17	R1	7.27612440527424
34	C12	R1	7.34872815423108
34	C10	R1	7.24792751344359
34	C3	R1	7.49185309632967
34	C14	R1	6.96578428466209
34	C5	R1	7.4178525148859
34	C9	R1	7.20945336562895
34	C24	R1	7.49185309632967
34	C6	R1	7.22881869049588
34	C21	R1	7.13955135239879
34	C19	R1	7.17990909001493
34	C1	R1	7.09803208296053
34	C22	R1	7.03342300153745
34	C4	R1	7.10852445677817
34	C13	R1	7.467605550083
34	C18	R1	7.33091687811462
34	C15	R1	7.03342300153745
34	C11	R1	7.09803208296053
34	C16	R1	7.21916852046216
34	C8	R1	7.32192809488736
34	C20	R1	7.10852445677817
35	C23	R1	7.19967234483636
35	C12	R1	7.19967234483636
35	C10	R1	7.53915881110803
35	C3	R1	7.10852445677817
35	C14	R1	7.19967234483636
35	C5	R1	7.23840473932508
35	C9	R1	7.11894107272351
35	C24	R1	7.03342300153745
35	C6	R1	7.3037807481771
35	C21	R1	7.12928301694497
35	C19	R1	7.19967234483636
35	C1	R1	7.33985000288462
35	C22	R1	7.29462074889163
35	C4	R1	7.24792751344359
35	C13	R1	7.40087943628218
35	C15	R1	7.16992500144231
35	C11	R1	7.16992500144231
35	C16	R1	7.4093909361377
35	C8	R1	7.24792751344359
35	C20	R1	7.48381577726426
35	C7	R1	7.45121111183233
36	C23	R1	7.13955135239879
36	C17	R1	7.32192809488736
36	C12	R1	7.09803208296053
36	C10	R1	7.22881869049588
36	C3	R1	7.23840473932508
36	C14	R1	7.67948009950545
36	C5	R1	7.45121111183233
36	C9	R1	7.27612440527424
36	C24	R1	7.12928301694497
36	C21	R1	7.18982455888002
36	C19	R1	7.39231742277876
36	C22	R1	7.19967234483636
36	C4	R1	7.02236781302845
36	C13	R1	7.15987133677839
36	C18	R1	7.15987133677839
36	C15	R1	7.06608919045777
36	C11	R1	7.03342300153745
36	C16	R1	7.4093909361377
36	C8	R1	7.31288295528436
36	C20	R1	7.09803208296053
37	C23	R1	7.10852445677817
37	C17	R1	7.19967234483636
37	C12	R1	6.91886323727459
37	C10	R1	7.14974711950468
37	C3	R1	7.29462074889163
37	C14	R1	7.31288295528436
37	C24	R1	7.24792751344359
37	C6	R1	7.02236781302845
37	C21	R1	7.27612440527424
37	C19	R1	7.24792751344359
37	C1	R1	7.10852445677817
37	C22	R1	7.4757334309664
37	C4	R1	7.29462074889163
37	C13	R1	7.10852445677817
37	C15	R1	7.07681559705083
37	C11	R1	7.23840473932508
37	C16	R1	7.17990909001493
37	C8	R1	7.24792751344359
37	C20	R1	7.49185309632967
37	C7	R1	7.05528243550119
38	C23	R1	7.2667865406949
38	C17	R1	7.57742882803575
38	C12	R1	7.36632221424582
38	C10	R1	7.33985000288462
38	C14	R1	7.18982455888002
38	C5	R1	7.49185309632967
38	C24	R1	7.38370429247405
38	C6	R1	6.93073733756289
38	C21	R1	7.29462074889163
38	C19	R1	7.10852445677817
38	C1	R1	7.56985560833095
38	C22	R1	7.22881869049588
38	C4	R1	7.33091687811462
38	C13	R1	7.27612440527424
38	C18	R1	7.23840473932508
38	C11	R1	6.8703647195834
38	C16	R1	7.37503943134692
38	C8	R1	7.16992500144231
38	C20	R1	7.35755200461808
38	C7	R1	7.18982455888002
39	C23	R1	7.48381577726426
39	C17	R1	7.32192809488736
39	C10	R1	7.09803208296053
39	C3	R1	7.59245703726808
39	C14	R1	7.53138146051631
39	C5	R1	7.33985000288462
39	C9	R1	7
39	C24	R1	7.08746284125034
39	C6	R1	7.11894107272351
39	C21	R1	7.36632221424582
39	C19	R1	7.81378119121704
39	C22	R1	7.31288295528436
39	C4	R1	7.40087943628218
39	C13	R1	7.17990909001493
39	C18	R1	7.2667865406949
39	C15	R1	7.2667865406949
39	C11	R1	7.40087943628218
39	C16	R1	7.01122725542325
39	C8	R1	7.03342300153745
39	C20	R1	7.13955135239879
39	C7	R1	7.4093909361377
40	C17	R1	7.38370429247405
40	C10	R1	6.95419631038687
40	C3	R1	7.33091687811462
40	C14	R1	7.20945336562895
40	C5	R1	7.21916852046216
40	C9	R1	7.3037807481771
40	C24	R1	7.33091687811462
40	C6	R1	7.16992500144231
40	C21	R1	7.02236781302845
40	C19	R1	7.16992500144231
40	C1	R1	7.31288295528436
40	C4	R1	7.17990909001493
40	C13	R1	7.25738784269265
40	C18	R1	7.19967234483636
40	C15	R1	7.32192809488736
40	C11	R1	7.4178525148859
40	C16	R1	7.39231742277876
40	C8	R1	6.89481776330794
40	C7	R1	7.29462074889163
41	C23	R1	7.4262647547021
41	C17	R1	7.21916852046216
41	C12	R1	7.4757334309664
41	C10	R1	7.19967234483636
41	C14	R1	7.23840473932508
41	C9	R1	7.22881869049588
41	C24	R1	7.22881869049588
41	C6	R1	6.98868468677217
41	C21	R1	7.20945336562895
41	C19	R1	6.82017896241519
41	C1	R1	7
41	C22	R1	7.32192809488736
41	C4	R1	7.4178525148859
41	C13	R1	7.32192809488736
41	C18	R1	7.21916852046216
41	C15	R1	7.28540221886225
41	C11	R1	7.3037807481771
41	C16	R1	7.18982455888002
41	C8	R1	7.45121111183233
41	C20	R1	6.94251450533924
41	C7	R1	7.4594316186373
42	C23	R1	7.12928301694497
42	C17	R1	6.94251450533924
42	C12	R1	6.89481776330794
42	C3	R1	7.13955135239879
42	C14	R1	7.07681559705083
42	C5	R1	7.43462822763672
42	C24	R1	7.2667865406949
42	C6	R1	7.35755200461808
42	C21	R1	7.20945336562895
42	C19	R1	7.39231742277876
42	C1	R1	7
42	C13	R1	7.21916852046216
42	C18	R1	7.22881869049588
42	C15	R1	7.36632221424582
42	C11	R1	7.21916852046216
42	C16	R1	6.98868468677217
42	C8	R1	7.04439411935845
42	C20	R1	7.15987133677839
42	C7	R1	7.49984588708321
43	C17	R1	7.467605550083
43	C12	R1	7.32192809488736
43	C10	R1	7.18982455888002
43	C3	R1	7.35755200461808
43	C14	R1	7.32192809488736
43	C5	R1	7.62205181945638
43	C9	R1	7.21916852046216
43	C24	R1	7.40087943628218
43	C6	R1	7.53138146051631
43	C21	R1	7.14974711950468
43	C19	R1	7.21916852046216
43	C1	R1	7.29462074889163
43	C22	R1	7.19967234483636
43	C4	R1	7.27612440527424
43	C13	R1	7.23840473932508
43	C18	R1	7.3037807481771
43	C15	R1	7.10852445677817
43	C11	R1	7.14974711950468
43	C8	R1	7.27612440527424
43	C20	R1	7.22881869049588
43	C7	R1	7.11894107272351
44	C23	R1	7.20945336562895
44	C17	R1	7.19967234483636
44	C12	R1	7.33091687811462
44	C10	R1	7.07681559705083
44	C14	R1	6.94251450533924
44	C5	R1	7.18982455888002
44	C9	R1	7.19967234483636
44	C24	R1	7.25738784269265
44	C6	R1	7.04439411935845
44	C21	R1	7.33985000288462
44	C19	R1	7.13955135239879
44	C1	R1	7.11894107272351
44	C22	R1	7.29462074889163
44	C4	R1	7.24792751344359
44	C13	R1	7.18982455888002
44	C18	R1	7.06608919045777
44	C15	R1	7
44	C11	R1	7.23840473932508
44	C16	R1	7.4594316186373
44	C8	R1	6.84549005094437
44	C20	R1	7.31288295528436
44	C7	R1	7.08746284125034
45	C23	R1	6.97727992349992
45	C17	R1	6.93073733756289
45	C12	R1	7.40087943628218
45	C10	R1	7.15987133677839
45	C3	R1	7.33985000288462
45	C14	R1	7.70043971814109
45	C5	R1	7.36632221424582
45	C9	R1	7.27612440527424
45	C24	R1	7.16992500144231
45	C6	R1	7.33985000288462
45	C19	R1	7
45	C1	R1	7.05528243550119
45	C22	R1	7.2667865406949
45	C4	R1	6.98868468677217
45	C13	R1	7.4178525148859
45	C18	R1	7.37503943134692
45	C15	R1	7.09803208296053
45	C11	R1	7.09803208296053
45	C16	R1	7.66533591718518
45	C8	R1	7.4262647547021
45	C7	R1	7.25738784269265
46	C23	R1	6.97727992349992
46	C17	R1	7.22881869049588
46	C12	R1	7.32192809488736
46	C10	R1	7.27612440527424
46	C14	R1	6.8703647195834
46	C5	R1	6.96578428466209
46	C9	R1	7.27612440527424
46	C24	R1	7.4093909361377
46	C6	R1	7.17990909001493
46	C21	R1	7.33091687811462
46	C19	R1	6.97727992349992
46	C1	R1	7.17990909001493
46	C22	R1	7.45121111183233
46	C4	R1	7.56224242422107
46	C13	R1	7.27612440527424
46	C18	R1	7.21916852046216
46	C11	R1	7.10852445677817
46	C16	R1	7.52356195605701
46	C8	R1	7.20945336562895
46	C7	R1	7.39231742277876
47	C23	R1	7.4262647547021
47	C12	R1	7.33091687811462
47	C10	R1	7.21916852046216
47	C3	R1	7.51569983828404
47	C14	R1	7.04439411935845
47	C5	R1	7.24792751344359
47	C9	R1	7.35755200461808
47	C24	R1	7.28540221886225
47	C6	R1	7.14974711950468
47	C21	R1	7.31288295528436
47	C19	R1	7.32192809488736
47	C1	R1	7.05528243550119
47	C22	R1	7.4594316186373
47	C4	R1	6.84549005094437
47	C13	R1	7.10852445677817
47	C18	R1	7.20945336562895
47	C15	R1	7.06608919045777
47	C16	R1	7.01122725542325
47	C8	R1	7.18982455888002
47	C20	R1	7.11894107272351
47	C7	R1	7.467605550083
48	C23	R1	7.54689445988764
48	C12	R1	7.13955135239879
48	C10	R1	7.36632221424582
48	C3	R1	7.38370429247405
48	C14	R1	7.20945336562895
48	C5	R1	7.27612440527424
48	C9	R1	7.13955135239879
48	C24	R1	7.43462822763672
48	C6	R1	7.16992500144231
48	C1	R1	7.467605550083
48	C22	R1	7.11894107272351
48	C4	R1	7.35755200461808
48	C13	R1	7.4262647547021
48	C18	R1	6.95419631038687
48	C15	R1	7.29462074889163
48	C11	R1	7.12928301694497
48	C16	R1	7.36632221424582
48	C8	R1	7.03342300153745
48	C20	R1	7.25738784269265
48	C7	R1	7.32192809488736
49	C23	R1	7.32192809488736
49	C17	R1	7.18982455888002
49	C12	R1	7.03342300153745
49	C10	R1	7.08746284125034
49	C3	R1	7.29462074889163
49	C14	R1	7.25738784269265
49	C5	R1	7.35755200461808
49	C9	R1	7.15987133677839
49	C24	R1	7.24792751344359
49	C6	R1	7.37503943134692
49	C21	R1	7.53138146051631
49	C19	R1	7.39231742277876
49	C1	R1	7.4594316186373
49	C22	R1	7.29462074889163
49	C4	R1	7.27612440527424
49	C13	R1	7.05528243550119
49	C18	R1	7.36632221424582
49	C15	R1	7.13955135239879
49	C11	R1	7.4262647547021
49	C8	R1	7.2667865406949
49	C20	R1	7.21916852046216
49	C7	R1	7.3037807481771
50	C23	R1	7.44294349584873
50	C17	R1	7.2667865406949
50	C12	R1	7.11894107272351
50	C10	R1	7.3037807481771
50	C3	R1	7.11894107272351
50	C5	R1	7.28540221886225
50	C9	R1	7.4093909361377
50	C24	R1	7.13955135239879
50	C6	R1	7.03342300153745
50	C19	R1	7.37503943134692
50	C1	R1	7.13955135239879
50	C22	R1	7.28540221886225
50	C13	R1	7.13955135239879
50	C18	R1	7.22881869049588
50	C15	R1	7.64385618977472
50	C11	R1	7.25738784269265
50	C16	R1	7.28540221886225
50	C8	R1	7.62205181945638
50	C20	R1	7.4093909361377
50	C7	R1	7.07681559705083
51	C23	R1	7.22881869049588
51	C17	R1	7.2667865406949
51	C12	R1	7
51	C10	R1	7.4093909361377
51	C3	R1	7.06608919045777
51	C14	R1	7.27612440527424
51	C9	R1	7.03342300153745
51	C24	R1	7.39231742277876
51	C6	R1	7.03342300153745
51	C21	R1	7.17990909001493
51	C19	R1	7.56985560833095
51	C1	R1	7.31288295528436
51	C22	R1	7.27612440527424
51	C4	R1	7.21916852046216
51	C13	R1	7.25738784269265
51	C15	R1	7.43462822763672
51	C11	R1	7.32192809488736
51	C16	R1	7.35755200461808
51	C20	R1	7.22881869049588
52	C23	R1	7.20945336562895
52	C17	R1	7.32192809488736
52	C12	R1	7.4093909361377
52	C10	R1	7.24792751344359
52	C3	R1	7.36632221424582
52	C14	R1	7.56224242422107
52	C5	R1	7.49185309632967
52	C9	R1	7.32192809488736
52	C24	R1	7.25738784269265
52	C6	R1	7.49984588708321
52	C21	R1	7.3037807481771
52	C19	R1	7.36632221424582
52	C1	R1	7.13955135239879
52	C22	R1	7.2667865406949
52	C4	R1	7.467605550083
52	C13	R1	7.08746284125034
52	C18	R1	7.35755200461808
52	C15	R1	7
52	C11	R1	7.27612440527424
52	C16	R1	6.94251450533924
52	C8	R1	7.4178525148859
52	C20	R1	6.89481776330794
53	C23	R1	7.24792751344359
53	C17	R1	7.44294349584873
53	C12	R1	7.07681559705083
53	C10	R1	7.36632221424582
53	C3	R1	7.34872815423108
53	C14	R1	7.15987133677839
53	C5	R1	7.40087943628218
53	C9	R1	7.4093909361377
53	C6	R1	7.17990909001493
53	C21	R1	7.33091687811462
53	C19	R1	6.90689059560852
53	C1	R1	7.12928301694497
53	C22	R1	7.45121111183233
53	C4	R1	6.97727992349992
53	C13	R1	7.29462074889163
53	C18	R1	7.4178525148859
53	C15	R1	7.62935662007961
53	C11	R1	7.43462822763672
53	C16	R1	7.12928301694497
53	C8	R1	7.28540221886225
53	C20	R1	7.35755200461808
53	C7	R1	7.28540221886225
54	C23	R1	6.90689059560852
54	C12	R1	7.27612440527424
54	C10	R1	7.37503943134692
54	C3	R1	7.25738784269265
54	C14	R1	7.35755200461808
54	C5	R1	7.49185309632967
54	C9	R1	7.5077946401987
54	C24	R1	7.32192809488736
54	C6	R1	7.36632221424582
54	C21	R1	7.34872815423108
54	C19	R1	7.14974711950468
54	C22	R1	7.31288295528436
54	C13	R1	7.32192809488736
54	C18	R1	7.36632221424582
54	C15	R1	7.01122725542325
54	C11	R1	7.34872815423108
54	C16	R1	7.40087943628218
54	C8	R1	7.34872815423108
54	C20	R1	7.11894107272351
54	C7	R1	7.37503943134692
55	C23	R1	7.55458885167764
55	C12	R1	7.51569983828404
55	C10	R1	7.52356195605701
55	C3	R1	7.05528243550119
55	C14	R1	7.31288295528436
55	C5	R1	7.4178525148859
55	C9	R1	7.5077946401987
55	C24	R1	7.25738784269265
55	C6	R1	7.09803208296053
55	C21	R1	7.11894107272351
55	C19	R1	7.40087943628218
55	C1	R1	7.02236781302845
55	C22	R1	7.05528243550119
55	C4	R1	7.4262647547021
55	C13	R1	7.35755200461808
55	C18	R1	7.17990909001493
55	C15	R1	6.93073733756289
55	C11	R1	7.10852445677817
55	C16	R1	7.4262647547021
55	C8	R1	7.14974711950468
55	C20	R1	7.44294349584873
55	C7	R1	7.35755200461808
56	C23	R1	7.18982455888002
56	C17	R1	7.40087943628218
56	C12	R1	7.48381577726426
56	C10	R1	7.24792751344359
56	C3	R1	7.11894107272351
56	C14	R1	7.25738784269265
56	C5	R1	7.36632221424582
56	C9	R1	7.2667865406949
56	C24	R1	7.01122725542325
56	C6	R1	7.14974711950468
56	C21	R1	7.4178525148859
56	C19	R1	7.27612440527424
56	C1	R1	7.22881869049588
56	C22	R1	7.22881869049588
56	C4	R1	7.20945336562895
56	C13	R1	7.36632221424582
56	C18	R1	7.15987133677839
56	C11	R1	7.4093909361377
56	C8	R1	7.19967234483636
56	C7	R1	7.34872815423108
57	C23	R1	7.21916852046216
57	C17	R1	6.97727992349992
57	C12	R1	7.45121111183233
57	C10	R1	7.18982455888002
57	C3	R1	7.72109918870719
57	C14	R1	7
57	C5	R1	7.36632221424582
57	C9	R1	6.95419631038687
57	C24	R1	7.44294349584873
57	C6	R1	7.34872815423108
57	C21	R1	7.32192809488736
57	C19	R1	7.12928301694497
57	C1	R1	7.2667865406949
57	C22	R1	6.94251450533924
57	C4	R1	7.27612440527424
57	C13	R1	7.38370429247405
57	C15	R1	7.25738784269265
57	C11	R1	7.17990909001493
57	C16	R1	7.33091687811462
57	C8	R1	7.40087943628218
57	C20	R1	7.15987133677839
57	C7	R1	7.31288295528436
58	C23	R1	7.29462074889163
58	C17	R1	7.02236781302845
58	C12	R1	7.11894107272351
58	C10	R1	7.23840473932508
58	C3	R1	6.85798099512757
58	C14	R1	7.4594316186373
58	C5	R1	6.82017896241519
58	C9	R1	7.37503943134692
58	C24	R1	7.06608919045777
58	C6	R1	7.13955135239879
58	C21	R1	6.98868468677217
58	C19	R1	7.13955135239879
58	C1	R1	6.70043971814109
58	C22	R1	7.4594316186373
58	C4	R1	6.93073733756289
58	C13	R1	7.4093909361377
58	C18	R1	7.21916852046216
58	C15	R1	7.18982455888002
58	C11	R1	7.15987133677839
58	C8	R1	6.94251450533924
58	C20	R1	7.29462074889163
58	C7	R1	7.23840473932508
59	C23	R1	7.24792751344359
59	C17	R1	7.36632221424582
59	C12	R1	7.14974711950468
59	C10	R1	7.22881869049588
59	C3	R1	7.4093909361377
59	C14	R1	7.4178525148859
59	C5	R1	7.06608919045777
59	C9	R1	7.14974711950468
59	C6	R1	7.28540221886225
59	C21	R1	7.08746284125034
59	C19	R1	7.35755200461808
59	C1	R1	7.2667865406949
59	C22	R1	7.07681559705083
59	C4	R1	7.16992500144231
59	C13	R1	7.37503943134692
59	C15	R1	7.22881869049588
59	C11	R1	7.03342300153745
59	C16	R1	7.06608919045777
59	C8	R1	7.28540221886225
59	C20	R1	7.06608919045777
59	C7	R1	7.19967234483636
60	C23	R1	7.15987133677839
60	C17	R1	7.4093909361377
60	C12	R1	7.33985000288462
60	C10	R1	6.98868468677217
60	C3	R1	6.90689059560852
60	C14	R1	7.2667865406949
60	C5	R1	6.91886323727459
60	C9	R1	7.2667865406949
60	C24	R1	7.4757334309664
60	C6	R1	7.11894107272351
60	C21	R1	7.33091687811462
60	C19	R1	7.29462074889163
60	C22	R1	7.37503943134692
60	C4	R1	7.23840473932508
60	C13	R1	7.29462074889163
60	C18	R1	7.35755200461808
60	C15	R1	7.31288295528436
60	C11	R1	7.23840473932508
60	C16	R1	7.20945336562895
60	C8	R1	7.22881869049588
60	C20	R1	7.37503943134692
60	C7	R1	7.40087943628218
61	C23	R1	7.4594316186373
61	C17	R1	7.08746284125034
61	C12	R1	7.13955135239879
61	C10	R1	7.25738784269265
61	C3	R1	7.467605550083
61	C14	R1	7.21916852046216
61	C5	R1	7.22881869049588
61	C9	R1	7.13955135239879
61	C24	R1	7.35755200461808
61	C6	R1	7.44294349584873
61	C21	R1	7.25738784269265
61	C19	R1	7.23840473932508
61	C1	R1	7.4594316186373
61	C22	R1	7.06608919045777
61	C4	R1	7.22881869049588
61	C13	R1	7.02236781302845
61	C18	R1	7.10852445677817
61	C15	R1	7.13955135239879
61	C11	R1	7.38370429247405
61	C16	R1	7.13955135239879
61	C8	R1	7.23840473932508
61	C20	R1	7.16992500144231
61	C7	R1	7.16992500144231
62	C17	R1	7.33985000288462
62	C12	R1	7.2667865406949
62	C10	R1	7.16992500144231
62	C3	R1	7.05528243550119
62	C14	R1	7.12928301694497
62	C5	R1	7.3037807481771
62	C9	R1	7.34872815423108
62	C24	R1	7.36632221424582
62	C6	R1	7.44294349584873
62	C21	R1	7.13955135239879
62	C19	R1	7.19967234483636
62	C1	R1	6.83289001416474
62	C22	R1	7.08746284125034
62	C13	R1	7.4757334309664
62	C18	R1	7.03342300153745
62	C15	R1	7.3037807481771
62	C16	R1	7.33985000288462
62	C8	R1	7.10852445677817
62	C20	R1	7.16992500144231
62	C7	R1	7.45121111183233
63	C23	R1	7.37503943134692
63	C17	R1	7.33091687811462
63	C12	R1	7.38370429247405
63	C10	R1	7.33091687811462
63	C3	R1	7.24792751344359
63	C14	R1	7.28540221886225
63	C5	R1	7.04439411935845
63	C9	R1	7.27612440527424
63	C6	R1	7.13955135239879
63	C21	R1	7.35755200461808
63	C19	R1	7.06608919045777
63	C1	R1	7.43462822763672
63	C22	R1	7.45121111183233
63	C4	R1	7.2667865406949
63	C13	R1	7.22881869049588
63	C18	R1	7.11894107272351
63	C15	R1	7.34872815423108
63	C11	R1	7.40087943628218
63	C16	R1	7.38370429247405
63	C8	R1	7.37503943134692
63	C20	R1	7.01122725542325
63	C7	R1	7.38370429247405
64	C23	R1	7.18982455888002
64	C12	R1	7.15987133677839
64	C10	R1	6.7279204545632
64	C3	R1	6.98868468677217
64	C14	R1	6.97727992349992
64	C5	R1	7.20945336562895
64	C24	R1	7.49984588708321
64	C6	R1	7.55458885167764
64	C19	R1	7.09803208296053
64	C22	R1	7.05528243550119
64	C4	R1	7.28540221886225
64	C13	R1	7.21916852046216
64	C18	R1	7.2667865406949
64	C15	R1	7.27612440527424
64	C11	R1	7.29462074889163
64	C16	R1	7.08746284125034
64	C8	R1	7.36632221424582
64	C20	R1	7.59245703726808
64	C7	R1	7.34872815423108
65	C23	R1	7
65	C17	R1	7.31288295528436
65	C12	R1	7.55458885167764
65	C10	R1	7.51569983828404
65	C3	R1	7.06608919045777
65	C14	R1	7.4262647547021
65	C5	R1	7.10852445677817
65	C9	R1	6.96578428466209
65	C24	R1	7.33985000288462
65	C6	R1	7.11894107272351
65	C21	R1	7.05528243550119
65	C1	R1	7.24792751344359
65	C22	R1	7.51569983828404
65	C4	R1	7.16992500144231
65	C13	R1	7.43462822763672
65	C18	R1	7.32192809488736
65	C15	R1	7.28540221886225
65	C11	R1	7.33985000288462
65	C16	R1	7.58496250072116
65	C8	R1	7.2667865406949
65	C20	R1	7.05528243550119
65	C7	R1	7.23840473932508
66	C23	R1	7.33985000288462
66	C17	R1	7.17990909001493
66	C12	R1	7.11894107272351
66	C10	R1	7.28540221886225
66	C3	R1	6.8073549220576
66	C14	R1	7.28540221886225
66	C5	R1	7.4262647547021
66	C9	R1	7.16992500144231
66	C24	R1	7.25738784269265
66	C6	R1	7.08746284125034
66	C21	R1	7.4757334309664
66	C19	R1	7.24792751344359
66	C1	R1	6.90689059560852
66	C22	R1	7.51569983828404
66	C4	R1	7.03342300153745
66	C13	R1	7.34872815423108
66	C18	R1	7.21916852046216
66	C11	R1	7.28540221886225
66	C16	R1	7.24792751344359
66	C8	R1	7.19967234483636
66	C20	R1	7.25738784269265
66	C7	R1	7.27612440527424
67	C23	R1	7.40087943628218
67	C17	R1	7.44294349584873
67	C12	R1	7.40087943628218
67	C5	R1	7.28540221886225
67	C9	R1	7.31288295528436
67	C24	R1	7.28540221886225
67	C6	R1	7.07681559705083
67	C21	R1	7.22881869049588
67	C19	R1	7.2667865406949
67	C1	R1	7.16992500144231
67	C22	R1	7.27612440527424
67	C4	R1	7.19967234483636
67	C13	R1	7.27612440527424
67	C18	R1	7.4757334309664
67	C15	R1	6.96578428466209
67	C11	R1	7.53138146051631
67	C16	R1	7.10852445677817
67	C20	R1	7.28540221886225
67	C7	R1	7.4093909361377
68	C23	R1	7.11894107272351
68	C17	R1	7.34872815423108
68	C10	R1	7.07681559705083
68	C3	R1	7.53915881110803
68	C14	R1	7.21916852046216
68	C5	R1	7.06608919045777
68	C9	R1	7.35755200461808
68	C24	R1	7.3037807481771
68	C6	R1	7.22881869049588
68	C19	R1	6.89481776330794
68	C1	R1	7.11894107272351
68	C22	R1	7.09803208296053
68	C4	R1	7.34872815423108
68	C18	R1	7
68	C15	R1	7.09803208296053
68	C11	R1	7.23840473932508
68	C16	R1	7.09803208296053
68	C8	R1	7.4757334309664
68	C20	R1	7.11894107272351
68	C7	R1	7.10852445677817
69	C23	R1	7.32192809488736
69	C17	R1	7.36632221424582
69	C12	R1	7.24792751344359
69	C10	R1	6.97727992349992
69	C3	R1	7.4594316186373
69	C14	R1	7.39231742277876
69	C5	R1	7.03342300153745
69	C9	R1	7.02236781302845
69	C24	R1	7.32192809488736
69	C6	R1	7.09803208296053
69	C21	R1	7.4093909361377
69	C19	R1	7.38370429247405
69	C1	R1	7.19967234483636
69	C22	R1	7.29462074889163
69	C4	R1	7.44294349584873
69	C13	R1	7.29462074889163
69	C15	R1	7.05528243550119
69	C11	R1	7.22881869049588
69	C16	R1	6.97727992349992
69	C8	R1	7.23840473932508
69	C20	R1	7.18982455888002
69	C7	R1	7.61470984411521
70	C23	R1	7.20945336562895
70	C17	R1	7.12928301694497
70	C10	R1	7.19967234483636
70	C3	R1	7.33985000288462
70	C14	R1	7.16992500144231
70	C5	R1	7.10852445677817
70	C9	R1	7.31288295528436
70	C24	R1	7.21916852046216
70	C6	R1	7.4594316186373
70	C21	R1	7.48381577726426
70	C19	R1	7.17990909001493
70	C1	R1	7.07681559705083
70	C13	R1	7.20945336562895
70	C18	R1	7.19967234483636
70	C15	R1	7.33985000288462
70	C11	R1	7.3037807481771
70	C16	R1	6.98868468677217
70	C8	R1	7.22881869049588
70	C20	R1	7.28540221886225
70	C7	R1	7.45121111183233
71	C23	R1	7.4093909361377
71	C17	R1	7.4594316186373
71	C10	R1	7.15987133677839
71	C3	R1	7.15987133677839
71	C14	R1	7.4594316186373
71	C5	R1	7.4262647547021
71	C9	R1	7.37503943134692
71	C24	R1	7.23840473932508
71	C6	R1	7.17990909001493
71	C21	R1	7.467605550083
71	C19	R1	7.22881869049588
71	C1	R1	7.15987133677839
71	C22	R1	6.94251450533924
71	C4	R1	7.2667865406949
71	C13	R1	7.39231742277876
71	C15	R1	7.09803208296053
71	C11	R1	7.12928301694497
71	C8	R1	7.53138146051631
71	C20	R1	7.01122725542325
71	C7	R1	7.08746284125034
72	C17	R1	6.93073733756289
72	C10	R1	7.28540221886225
72	C3	R1	7.07681559705083
72	C9	R1	7.3037807481771
72	C24	R1	7.14974711950468
72	C6	R1	7.24792751344359
72	C21	R1	6.89481776330794
72	C19	R1	7.4757334309664
72	C1	R1	7.22881869049588
72	C4	R1	7.04439411935845
72	C13	R1	7.16992500144231
72	C18	R1	7.23840473932508
72	C15	R1	7.19967234483636
72	C11	R1	7.22881869049588
72	C16	R1	7.49984588708321
72	C8	R1	7.37503943134692
72	C20	R1	7.28540221886225
72	C7	R1	7.32192809488736
73	C23	R1	7.21916852046216
73	C17	R1	7.3037807481771
73	C12	R1	7.07681559705083
73	C10	R1	6.94251450533924
73	C3	R1	7.03342300153745
73	C14	R1	7.15987133677839
73	C5	R1	7.20945336562895
73	C9	R1	6.91886323727459
73	C24	R1	7.32192809488736
73	C6	R1	7.53915881110803
73	C21	R1	7.40087943628218
73	C19	R1	7.13955135239879
73	C1	R1	7.27612440527424
73	C22	R1	7.24792751344359
73	C4	R1	7.44294349584873
73	C13	R1	6.88264304936184
73	C18	R1	6.78135971352466
73	C15	R1	7.01122725542325
73	C11	R1	7.24792751344359
73	C8	R1	7.18982455888002
73	C20	R1	7.49185309632967
73	C7	R1	7.29462074889163
74	C23	R1	7.09803208296053
74	C17	R1	7.06608919045777
74	C12	R1	7.23840473932508
74	C10	R1	7.27612440527424
74	C3	R1	7.31288295528436
74	C5	R1	6.96578428466209
74	C9	R1	7.4178525148859
74	C24	R1	7.4757334309664
74	C6	R1	7.19967234483636
74	C19	R1	7.22881869049588
74	C1	R1	7.20945336562895
74	C22	R1	7.14974711950468
74	C4	R1	7.11894107272351
74	C13	R1	7.13955135239879
74	C18	R1	7.09803208296053
74	C15	R1	6.91886323727459
74	C11	R1	7.17990909001493
74	C16	R1	6.78135971352466
74	C8	R1	7.20945336562895
74	C20	R1	7.17990909001493
74	C7	R1	7.24792751344359
75	C23	R1	7.16992500144231
75	C17	R1	7.33985000288462
75	C12	R1	7.4594316186373
75	C10	R1	7.4093909361377
75	C3	R1	7.19967234483636
75	C14	R1	7.22881869049588
75	C5	R1	7.3037807481771
75	C9	R1	6.85798099512757
75	C24	R1	7.34872815423108
75	C6	R1	7.01122725542325
75	C21	R1	7.4093909361377
75	C19	R1	7.16992500144231
75	C22	R1	6.8703647195834
75	C4	R1	7.51569983828404
75	C13	R1	7.39231742277876
75	C18	R1	7.04439411935845
75	C15	R1	7.2667865406949
75	C11	R1	7.35755200461808
75	C16	R1	7.10852445677817
75	C8	R1	7.20945336562895
75	C20	R1	7.34872815423108
75	C7	R1	7.19967234483636
76	C23	R1	7.61470984411521
76	C17	R1	7.10852445677817
76	C10	R1	7.17990909001493
76	C3	R1	7.15987133677839
76	C14	R1	7.33985000288462
76	C5	R1	7.01122725542325
76	C9	R1	7.15987133677839
76	C24	R1	7.21916852046216
76	C6	R1	7.17990909001493
76	C21	R1	7.24792751344359
76	C19	R1	7.18982455888002
76	C1	R1	7.28540221886225
76	C22	R1	6.98868468677217
76	C4	R1	7.22881869049588
76	C13	R1	6.88264304936184
76	C18	R1	6.97727992349992
76	C15	R1	7.06608919045777
76	C11	R1	7.24792751344359
76	C16	R1	7.16992500144231
76	C8	R1	7.15987133677839
76	C20	R1	7.11894107272351
76	C7	R1	7.22881869049588
77	C23	R1	7.38370429247405
77	C17	R1	7.35755200461808
77	C12	R1	7.53138146051631
77	C10	R1	7.11894107272351
77	C3	R1	7.06608919045777
77	C14	R1	6.98868468677217
77	C5	R1	7.28540221886225
77	C9	R1	7.2667865406949
77	C6	R1	7.57742882803575
77	C21	R1	7.18982455888002
77	C1	R1	7.35755200461808
77	C22	R1	7.49984588708321
77	C13	R1	7.37503943134692
77	C18	R1	7.27612440527424
77	C15	R1	7.24792751344359
77	C11	R1	6.90689059560852
77	C16	R1	7.17990909001493
77	C8	R1	6.96578428466209
77	C20	R1	7.31288295528436
77	C7	R1	7.44294349584873
78	C23	R1	7.71424551766612
78	C17	R1	7.33091687811462
78	C12	R1	7.3037807481771
78	C10	R1	7.19967234483636
78	C3	R1	7.08746284125034
78	C14	R1	7.15987133677839
78	C5	R1	7.4262647547021
78	C9	R1	7.61470984411521
78	C24	R1	7.27612440527424
78	C6	R1	7.34872815423108
78	C21	R1	7.49984588708321
78	C19	R1	7.2667865406949
78	C22	R1	7.15987133677839
78	C4	R1	7.38370429247405
78	C13	R1	7.22881869049588
78	C18	R1	7
78	C15	R1	7.28540221886225
78	C11	R1	7.02236781302845
78	C8	R1	7.53138146051631
78	C7	R1	7.24792751344359
79	C23	R1	7.23840473932508
79	C17	R1	7.18982455888002
79	C12	R1	7.38370429247405
79	C10	R1	7.31288295528436
79	C3	R1	7.32192809488736
79	C14	R1	7.21916852046216
79	C9	R1	6.84549005094437
79	C24	R1	7.01122725542325
79	C21	R1	7.36632221424582
79	C19	R1	7.10852445677817
79	C1	R1	7.25738784269265
79	C22	R1	7.23840473932508
79	C4	R1	7.12928301694497
79	C13	R1	7.17990909001493
79	C18	R1	7.27612440527424
79	C15	R1	7.06608919045777
79	C11	R1	7.45121111183233
79	C16	R1	7.25738784269265
79	C8	R1	7.28540221886225
79	C20	R1	7.16992500144231
79	C7	R1	7.13955135239879
80	C23	R1	7.14974711950468
80	C17	R1	7.2667865406949
80	C12	R1	7.31288295528436
80	C10	R1	7.54689445988764
80	C3	R1	7.12928301694497
80	C9	R1	7.49984588708321
80	C24	R1	7.467605550083
80	C6	R1	7.33091687811462
80	C21	R1	7.16992500144231
80	C19	R1	6.97727992349992
80	C1	R1	7.18982455888002
80	C22	R1	7.12928301694497
80	C4	R1	7.44294349584873
80	C13	R1	6.93073733756289
80	C18	R1	6.94251450533924
80	C15	R1	7.4178525148859
80	C11	R1	7.27612440527424
80	C8	R1	7.467605550083
80	C20	R1	7.4093909361377
80	C7	R1	7.07681559705083
81	C23	R1	6.90689059560852
81	C17	R1	7.48381577726426
81	C12	R1	7.24792751344359
81	C10	R1	7.37503943134692
81	C3	R1	7.21916852046216
81	C14	R1	7.09803208296053
81	C5	R1	7.4262647547021
81	C9	R1	7.35755200461808
81	C6	R1	7.18982455888002
81	C21	R1	7.24792751344359
81	C1	R1	7.40087943628218
81	C22	R1	7.11894107272351
81	C4	R1	7.44294349584873
81	C13	R1	7.35755200461808
81	C18	R1	7
81	C15	R1	7.16992500144231
81	C11	R1	7.2667865406949
81	C16	R1	7.07681559705083
81	C8	R1	7.4093909361377
81	C20	R1	7.09803208296053
81	C7	R1	7.15987133677839
82	C23	R1	7.28540221886225
82	C10	R1	7.19967234483636
82	C3	R1	7.20945336562895
82	C14	R1	7.53138146051631
82	C5	R1	7.43462822763672
82	C9	R1	7.2667865406949
82	C24	R1	7.24792751344359
82	C6	R1	7.37503943134692
82	C21	R1	7.13955135239879
82	C19	R1	7.02236781302845
82	C1	R1	7.12928301694497
82	C22	R1	6.8073549220576
82	C4	R1	7.29462074889163
82	C13	R1	7.61470984411521
82	C18	R1	7.2667865406949
82	C15	R1	7.18982455888002
82	C11	R1	7.19967234483636
82	C16	R1	7.54689445988764
82	C8	R1	7.33091687811462
82	C20	R1	7.06608919045777
82	C7	R1	7.2667865406949
83	C23	R1	7.33985000288462
83	C17	R1	7.53138146051631
83	C12	R1	6.97727992349992
83	C10	R1	7.40087943628218
83	C3	R1	7.07681559705083
83	C14	R1	6.95419631038687
83	C5	R1	7.21916852046216
83	C9	R1	7.18982455888002
83	C6	R1	6.95419631038687
83	C21	R1	7.27612440527424
83	C19	R1	7.08746284125034
83	C1	R1	7.40087943628218
83	C22	R1	7.23840473932508
83	C4	R1	6.95419631038687
83	C13	R1	7.21916852046216
83	C18	R1	7.01122725542325
83	C15	R1	7.31288295528436
83	C11	R1	7.17990909001493
83	C8	R1	6.7279204545632
83	C20	R1	7.29462074889163
84	C23	R1	7.06608919045777
84	C17	R1	6.96578428466209
84	C12	R1	7.44294349584873
84	C10	R1	7.13955135239879
84	C3	R1	7.35755200461808
84	C5	R1	6.98868468677217
84	C9	R1	7.07681559705083
84	C24	R1	7.5077946401987
84	C6	R1	7.35755200461808
84	C21	R1	7.19967234483636
84	C19	R1	7.4093909361377
84	C1	R1	7.36632221424582
84	C22	R1	7.38370429247405
84	C4	R1	7.33985000288462
84	C13	R1	7.04439411935845
84	C18	R1	7.18982455888002
84	C15	R1	6.95419631038687
84	C16	R1	7.05528243550119
84	C8	R1	7.28540221886225
84	C20	R1	7.21916852046216
84	C7	R1	7.02236781302845
85	C23	R1	7.07681559705083
85	C17	R1	6.85798099512757
85	C12	R1	7.29462074889163
85	C10	R1	6.8703647195834
85	C3	R1	7.44294349584873
85	C14	R1	7.18982455888002
85	C5	R1	7.18982455888002
85	C9	R1	7.23840473932508
85	C24	R1	7.10852445677817
85	C6	R1	6.97727992349992
85	C21	R1	7.10852445677817
85	C1	R1	7.12928301694497
85	C22	R1	6.8703647195834
85	C4	R1	7.43462822763672
85	C13	R1	7.23840473932508
85	C18	R1	7.43462822763672
85	C15	R1	7.11894107272351
85	C11	R1	7.21916852046216
85	C16	R1	7.03342300153745
85	C20	R1	7.36632221424582
85	C7	R1	7.13955135239879
86	C23	R1	7.72109918870719
86	C17	R1	7.12928301694497
86	C12	R1	7.12928301694497
86	C14	R1	7.24792751344359
86	C5	R1	7.59245703726808
86	C9	R1	7.10852445677817
86	C24	R1	7.24792751344359
86	C6	R1	7.49185309632967
86	C21	R1	6.95419631038687
86	C19	R1	6.96578428466209
86	C1	R1	7.28540221886225
86	C22	R1	7.4757334309664
86	C4	R1	7.35755200461808
86	C13	R1	7.4594316186373
86	C18	R1	7.23840473932508
86	C15	R1	7.23840473932508
86	C11	R1	7.57742882803575
86	C16	R1	7.05528243550119
86	C8	R1	7.24792751344359
86	C20	R1	7.4262647547021
86	C7	R1	7.29462074889163
87	C23	R1	7.34872815423108
87	C17	R1	7.16992500144231
87	C12	R1	7.56224242422107
87	C10	R1	7.36632221424582
87	C3	R1	7.37503943134692
87	C14	R1	7.10852445677817
87	C5	R1	7.25738784269265
87	C9	R1	7.33091687811462
87	C6	R1	7.28540221886225
87	C21	R1	7.34872815423108
87	C19	R1	7.07681559705083
87	C1	R1	7.4262647547021
87	C22	R1	6.97727992349992
87	C4	R1	7.52356195605701
87	C13	R1	7.19967234483636
87	C15	R1	7.37503943134692
87	C11	R1	7.32192809488736
87	C16	R1	6.98868468677217
87	C8	R1	7.06608919045777
87	C20	R1	7.49984588708321
87	C7	R1	7.69348695749933
88	C23	R1	7.2667865406949
88	C17	R1	7.54689445988764
88	C12	R1	7.11894107272351
88	C10	R1	7.33985000288462
88	C14	R1	7.22881869049588
88	C5	R1	7.4093909361377
88	C9	R1	7.44294349584873
88	C24	R1	7.16992500144231
88	C6	R1	7.33091687811462
88	C21	R1	7.4594316186373
88	C19	R1	7.16992500144231
88	C1	R1	7.38370429247405
88	C22	R1	7.2667865406949
88	C4	R1	7.4757334309664
88	C13	R1	7.01122725542325
88	C18	R1	7.31288295528436
88	C15	R1	6.8073549220576
88	C11	R1	7.3037807481771
88	C16	R1	7.49185309632967
88	C8	R1	7.28540221886225
88	C20	R1	7.03342300153745
88	C7	R1	7.28540221886225
89	C17	R1	7.57742882803575
89	C12	R1	7.12928301694497
89	C3	R1	7.28540221886225
89	C14	R1	7.34872815423108
89	C5	R1	7.08746284125034
89	C9	R1	7.49984588708321
89	C24	R1	7.20945336562895
89	C6	R1	7.29462074889163
89	C19	R1	7.4178525148859
89	C1	R1	7.43462822763672
89	C22	R1	7.34872815423108
89	C4	R1	7.49185309632967
89	C13	R1	7.16992500144231
89	C15	R1	7.15987133677839
89	C11	R1	7.40087943628218
89	C20	R1	7.3037807481771
90	C23	R1	7.13955135239879
90	C17	R1	6.93073733756289
90	C12	R1	7.07681559705083
90	C10	R1	6.8703647195834
90	C3	R1	7.08746284125034
90	C14	R1	7.18982455888002
90	C5	R1	7.17990909001493
90	C9	R1	7.53138146051631
90	C24	R1	7.09803208296053
90	C6	R1	7.13955135239879
90	C21	R1	7.22881869049588
90	C19	R1	7.19967234483636
90	C1	R1	7.16992500144231
90	C22	R1	7.21916852046216
90	C4	R1	7.25738784269265
90	C18	R1	7.44294349584873
90	C15	R1	7.22881869049588
90	C11	R1	7.21916852046216
90	C16	R1	6.8703647195834
90	C8	R1	6.97727992349992
90	C20	R1	7.45121111183233
90	C7	R1	7.23840473932508
91	C23	R1	7.32192809488736
91	C17	R1	7.22881869049588
91	C12	R1	7.25738784269265
91	C10	R1	7.05528243550119
91	C3	R1	7.15987133677839
91	C14	R1	7.49185309632967
91	C5	R1	7.43462822763672
91	C9	R1	7.18982455888002
91	C24	R1	7.36632221424582
91	C6	R1	7.3037807481771
91	C21	R1	7.4262647547021
91	C1	R1	7.4178525148859
91	C22	R1	7.07681559705083
91	C4	R1	7.27612440527424
91	C13	R1	7.36632221424582
91	C18	R1	7.05528243550119
91	C15	R1	7.60733031374961
91	C11	R1	7.52356195605701
91	C16	R1	7.63662462054365
91	C8	R1	7.2667865406949
91	C20	R1	7.02236781302845
91	C7	R1	7.2667865406949
92	C23	R1	7.20945336562895
92	C17	R1	7.35755200461808
92	C12	R1	7.32192809488736
92	C10	R1	7.44294349584873
92	C3	R1	7.33985000288462
92	C14	R1	7.28540221886225
92	C5	R1	7.17990909001493
92	C9	R1	7.25738784269265
92	C6	R1	7.39231742277876
92	C21	R1	6.8073549220576
92	C19	R1	7.27612440527424
92	C1	R1	7.20945336562895
92	C22	R1	7.67948009950545
92	C4	R1	7.01122725542325
92	C13	R1	7.05528243550119
92	C18	R1	7.16992500144231
92	C11	R1	7.18982455888002
92	C16	R1	7.56224242422107
92	C8	R1	7.49185309632967
92	C20	R1	7.3037807481771
92	C7	R1	7.27612440527424
93	C23	R1	7.12928301694497
93	C17	R1	7.64385618977472
93	C12	R1	7.16992500144231
93	C10	R1	7.34872815423108
93	C3	R1	7.21916852046216
93	C14	R1	7.13955135239879
93	C5	R1	7.22881869049588
93	C24	R1	7.24792751344359
93	C6	R1	7.12928301694497
93	C21	R1	7.22881869049588
93	C19	R1	7.04439411935845
93	C1	R1	7.09803208296053
93	C22	R1	7.36632221424582
93	C4	R1	7.3037807481771
93	C13	R1	7.33985000288462
93	C18	R1	7.4594316186373
93	C15	R1	7.34872815423108
93	C11	R1	7.25738784269265
93	C16	R1	7.10852445677817
93	C8	R1	7.45121111183233
93	C20	R1	7.38370429247405
93	C7	R1	6.90689059560852
94	C23	R1	7.19967234483636
94	C17	R1	7.12928301694497
94	C12	R1	7.59245703726808
94	C10	R1	7.28540221886225
94	C3	R1	7.07681559705083
94	C14	R1	7.07681559705083
94	C5	R1	7
94	C9	R1	7.16992500144231
94	C24	R1	7.27612440527424
94	C6	R1	7.27612440527424
94	C21	R1	7.33985000288462
94	C19	R1	6.84549005094437
94	C1	R1	7.2667865406949
94	C22	R1	7.38370429247405
94	C4	R1	7.23840473932508
94	C18	R1	7.21916852046216
94	C15	R1	7.23840473932508
94	C16	R1	7.45121111183233
94	C8	R1	7.17990909001493
94	C20	R1	7.45121111183233
94	C7	R1	7.31288295528436
95	C23	R1	7.34872815423108
95	C17	R1	7.4262647547021
95	C12	R1	7.09803208296053
95	C10	R1	7.31288295528436
95	C3	R1	7.35755200461808
95	C14	R1	7.12928301694497
95	C5	R1	7.28540221886225
95	C9	R1	7.02236781302845
95	C6	R1	7.48381577726426
95	C21	R1	7.34872815423108
95	C19	R1	7.33091687811462
95	C1	R1	7.16992500144231
95	C22	R1	7.11894107272351
95	C4	R1	7.33985000288462
95	C13	R1	7.18982455888002
95	C18	R1	6.90689059560852
95	C15	R1	7.4178525148859
95	C11	R1	7.31288295528436
95	C16	R1	7.44294349584873
95	C8	R1	7.45121111183233
95	C7	R1	7.28540221886225
96	C23	R1	7.18982455888002
96	C17	R1	7.74146698640115
96	C12	R1	7.15987133677839
96	C10	R1	7.12928301694497
96	C3	R1	7.11894107272351
96	C14	R1	7.15987133677839
96	C5	R1	7.18982455888002
96	C9	R1	7
96	C24	R1	6.94251450533924
96	C6	R1	7.01122725542325
96	C21	R1	7.38370429247405
96	C19	R1	7.39231742277876
96	C22	R1	7.25738784269265
96	C13	R1	7.09803208296053
96	C18	R1	7.24792751344359
96	C15	R1	7.29462074889163
96	C11	R1	6.95419631038687
96	C16	R1	7.04439411935845
96	C8	R1	7.21916852046216
96	C20	R1	7.3037807481771
[truncated: 14,538 more rows]
