# Supplementary material for: Stochastic modelling of single-cell gene expression adaptation reveals non-genomic contribution to evolution of tumor subclones
Source: bioRxiv. 2024 Apr 20:2024.04.17.588869. Preprint. [Version 1] doi: 10.1101/2024.04.17.588869 (PMC11071284; doi:10.1101/2024.04.17.588869)
Supplement: Supplement 2 [file media-2.zip › Supplementary Files/Simulated Data/Adaptive_Simulation/tr_1.02_sq_1.5_r_200_a_8.csv]

gene	species	replicate	exprval
1	C23	R1	7.3037807481771
1	C12	R1	7.27612440527424
1	C10	R1	7.11894107272351
1	C3	R1	7.45121111183233
1	C14	R1	7.24792751344359
1	C5	R1	7.36632221424582
1	C24	R1	6.97727992349992
1	C21	R1	7.29462074889163
1	C19	R1	7.13955135239879
1	C1	R1	7.17990909001493
1	C22	R1	6.94251450533924
1	C4	R1	7.19967234483636
1	C13	R1	6.85798099512757
1	C18	R1	7.16992500144231
1	C15	R1	7.08746284125034
1	C11	R1	7.44294349584873
1	C16	R1	7.19967234483636
1	C8	R1	7.39231742277876
1	C20	R1	7.06608919045777
1	C7	R1	6.95419631038687
2	C23	R1	7.4178525148859
2	C17	R1	7.4594316186373
2	C12	R1	7.23840473932508
2	C10	R1	7.29462074889163
2	C3	R1	7.21916852046216
2	C14	R1	7.27612440527424
2	C5	R1	7.33985000288462
2	C24	R1	7.40087943628218
2	C6	R1	7.40087943628218
2	C21	R1	7.04439411935845
2	C19	R1	7.40087943628218
2	C1	R1	7.45121111183233
2	C22	R1	6.98868468677217
2	C4	R1	7.29462074889163
2	C13	R1	7.43462822763672
2	C15	R1	7.32192809488736
2	C11	R1	7.04439411935845
2	C8	R1	7.36632221424582
2	C7	R1	7.08746284125034
3	C23	R1	7.15987133677839
3	C12	R1	7.23840473932508
3	C10	R1	7.55458885167764
3	C3	R1	7.23840473932508
3	C14	R1	7.15987133677839
3	C5	R1	7.36632221424582
3	C9	R1	7.19967234483636
3	C24	R1	7.64385618977472
3	C6	R1	7.27612440527424
3	C21	R1	7.31288295528436
3	C19	R1	7.07681559705083
3	C22	R1	7.16992500144231
3	C13	R1	7.15987133677839
3	C18	R1	7.29462074889163
3	C15	R1	7.11894107272351
3	C11	R1	7.2667865406949
3	C16	R1	7.38370429247405
3	C8	R1	7.22881869049588
3	C20	R1	7.18982455888002
3	C7	R1	7.2667865406949
4	C23	R1	7.11894107272351
4	C17	R1	7.27612440527424
4	C10	R1	7.29462074889163
4	C3	R1	7.09803208296053
4	C14	R1	7.38370429247405
4	C5	R1	7.06608919045777
4	C9	R1	7.3037807481771
4	C24	R1	7.29462074889163
4	C6	R1	7.4594316186373
4	C21	R1	7.3037807481771
4	C1	R1	7.21916852046216
4	C22	R1	7.43462822763672
4	C4	R1	7.23840473932508
4	C18	R1	7.17990909001493
4	C15	R1	7.22881869049588
4	C11	R1	7.07681559705083
4	C16	R1	7.08746284125034
4	C8	R1	7.33985000288462
4	C20	R1	7.18982455888002
4	C7	R1	7.17990909001493
5	C23	R1	7.36632221424582
5	C17	R1	7.31288295528436
5	C12	R1	7.4178525148859
5	C10	R1	7.33091687811462
5	C14	R1	7.08746284125034
5	C5	R1	7.29462074889163
5	C9	R1	7.23840473932508
5	C24	R1	7.20945336562895
5	C6	R1	7.34872815423108
5	C19	R1	7.17990909001493
5	C1	R1	7.24792751344359
5	C22	R1	7.22881869049588
5	C4	R1	7.08746284125034
5	C13	R1	7.37503943134692
5	C18	R1	6.97727992349992
5	C11	R1	7.38370429247405
5	C8	R1	6.93073733756289
5	C20	R1	7.49984588708321
5	C7	R1	7.33091687811462
6	C23	R1	7.3037807481771
6	C17	R1	6.98868468677217
6	C12	R1	7.4093909361377
6	C10	R1	7.28540221886225
6	C5	R1	7.45121111183233
6	C9	R1	7.12928301694497
6	C24	R1	7.14974711950468
6	C6	R1	7.38370429247405
6	C21	R1	7.12928301694497
6	C19	R1	6.89481776330794
6	C1	R1	7.04439411935845
6	C22	R1	7.32192809488736
6	C4	R1	7.33985000288462
6	C13	R1	7.25738784269265
6	C18	R1	7.40087943628218
6	C15	R1	7.24792751344359
6	C11	R1	7.13955135239879
6	C16	R1	7.11894107272351
6	C8	R1	7.27612440527424
6	C20	R1	7.4262647547021
6	C7	R1	7.13955135239879
7	C23	R1	7.34872815423108
7	C17	R1	7.12928301694497
7	C14	R1	7.15987133677839
7	C5	R1	7.21916852046216
7	C9	R1	7.02236781302845
7	C24	R1	7.33985000288462
7	C6	R1	7.16992500144231
7	C21	R1	7.59991284218713
7	C19	R1	7.23840473932508
7	C1	R1	7.2667865406949
7	C22	R1	7.43462822763672
7	C4	R1	7.14974711950468
7	C13	R1	7.39231742277876
7	C18	R1	7.33091687811462
7	C15	R1	7.33091687811462
7	C11	R1	7.38370429247405
7	C8	R1	7.07681559705083
7	C20	R1	7.28540221886225
8	C23	R1	7.11894107272351
8	C17	R1	7.17990909001493
8	C12	R1	7.13955135239879
8	C10	R1	7.23840473932508
8	C3	R1	7.34872815423108
8	C14	R1	7.32192809488736
8	C5	R1	7.20945336562895
8	C9	R1	7.4262647547021
8	C24	R1	7.07681559705083
8	C6	R1	7.33091687811462
8	C21	R1	7.28540221886225
8	C19	R1	7.33091687811462
8	C1	R1	7.24792751344359
8	C22	R1	7.13955135239879
8	C4	R1	7.13955135239879
8	C13	R1	7.35755200461808
8	C18	R1	7.14974711950468
8	C15	R1	7.05528243550119
8	C11	R1	7.28540221886225
8	C8	R1	7.28540221886225
8	C20	R1	7.32192809488736
8	C7	R1	7.44294349584873
9	C23	R1	7.08746284125034
9	C17	R1	7.23840473932508
9	C12	R1	7.25738784269265
9	C3	R1	7.25738784269265
9	C14	R1	7.13955135239879
9	C5	R1	7.15987133677839
9	C9	R1	7.28540221886225
9	C24	R1	7.49185309632967
9	C21	R1	7.22881869049588
9	C1	R1	7.28540221886225
9	C22	R1	7.33091687811462
9	C4	R1	7.17990909001493
9	C13	R1	7.01122725542325
9	C18	R1	7.36632221424582
9	C15	R1	7.02236781302845
9	C11	R1	7.04439411935845
9	C16	R1	7.05528243550119
9	C8	R1	7.31288295528436
9	C20	R1	7.31288295528436
9	C7	R1	7.33091687811462
10	C23	R1	7.02236781302845
10	C17	R1	7.23840473932508
10	C12	R1	7.45121111183233
10	C10	R1	7.4594316186373
10	C14	R1	7.18982455888002
10	C5	R1	7.4262647547021
10	C9	R1	7.11894107272351
10	C24	R1	7.56224242422107
10	C6	R1	7.13955135239879
10	C19	R1	7.36632221424582
10	C4	R1	7.27612440527424
10	C13	R1	7.07681559705083
10	C18	R1	7.4178525148859
10	C11	R1	7.21916852046216
10	C16	R1	7.21916852046216
10	C8	R1	7.21916852046216
10	C20	R1	7.27612440527424
10	C7	R1	7.40087943628218
11	C23	R1	7.15987133677839
11	C17	R1	6.90689059560852
11	C12	R1	7.2667865406949
11	C10	R1	7.18982455888002
11	C14	R1	7.33091687811462
11	C5	R1	7.06608919045777
11	C9	R1	7.43462822763672
11	C24	R1	7.33985000288462
11	C6	R1	7.20945336562895
11	C21	R1	7.34872815423108
11	C19	R1	7.35755200461808
11	C1	R1	7.35755200461808
11	C22	R1	7.40087943628218
11	C4	R1	7.25738784269265
11	C13	R1	7.31288295528436
11	C18	R1	7.15987133677839
11	C15	R1	7.11894107272351
11	C16	R1	7.23840473932508
11	C8	R1	7.09803208296053
11	C20	R1	7.15987133677839
11	C7	R1	7.49984588708321
12	C17	R1	7.18982455888002
12	C12	R1	7.06608919045777
12	C10	R1	7.04439411935845
12	C3	R1	7.37503943134692
12	C14	R1	7.12928301694497
12	C5	R1	7.53915881110803
12	C24	R1	7.20945336562895
12	C6	R1	7.2667865406949
12	C21	R1	7.11894107272351
12	C1	R1	7.39231742277876
12	C22	R1	7.36632221424582
12	C4	R1	7.5077946401987
12	C13	R1	7.45121111183233
12	C18	R1	7.15987133677839
12	C15	R1	7.32192809488736
12	C11	R1	7.15987133677839
12	C16	R1	7.27612440527424
12	C8	R1	7.33985000288462
12	C20	R1	7.4594316186373
12	C7	R1	7.09803208296053
13	C23	R1	7.4178525148859
13	C12	R1	7.4178525148859
13	C10	R1	7.53915881110803
13	C3	R1	7.44294349584873
13	C14	R1	7.04439411935845
13	C5	R1	7.55458885167764
13	C9	R1	7.29462074889163
13	C24	R1	7.45121111183233
13	C6	R1	7.24792751344359
13	C21	R1	7.49984588708321
13	C19	R1	7.21916852046216
13	C1	R1	7.02236781302845
13	C22	R1	7.3037807481771
13	C4	R1	7.38370429247405
13	C13	R1	7.34872815423108
13	C15	R1	7.01122725542325
13	C16	R1	7.16992500144231
13	C8	R1	7.20945336562895
13	C20	R1	7.20945336562895
13	C7	R1	7.37503943134692
14	C23	R1	7.59991284218713
14	C10	R1	7.06608919045777
14	C3	R1	7.23840473932508
14	C14	R1	7.27612440527424
14	C5	R1	7.2667865406949
14	C9	R1	7.07681559705083
14	C24	R1	7.21916852046216
14	C6	R1	6.95419631038687
14	C19	R1	7.71424551766612
14	C1	R1	7.32192809488736
14	C4	R1	7.3037807481771
14	C13	R1	7.15987133677839
14	C18	R1	7.31288295528436
14	C15	R1	7.18982455888002
14	C11	R1	7.02236781302845
14	C16	R1	7.4093909361377
14	C8	R1	7.55458885167764
14	C20	R1	7.22881869049588
14	C7	R1	7.10852445677817
15	C23	R1	7.18982455888002
15	C17	R1	7.17990909001493
15	C10	R1	7.14974711950468
15	C3	R1	7.24792751344359
15	C14	R1	7.15987133677839
15	C5	R1	7.29462074889163
15	C9	R1	7.54689445988764
15	C24	R1	7.34872815423108
15	C6	R1	7.32192809488736
15	C21	R1	7.52356195605701
15	C19	R1	7.60733031374961
15	C1	R1	7.25738784269265
15	C4	R1	7.06608919045777
15	C13	R1	7.4093909361377
15	C18	R1	7.15987133677839
15	C15	R1	7.16992500144231
15	C11	R1	6.91886323727459
15	C8	R1	7.08746284125034
15	C20	R1	7.36632221424582
16	C23	R1	7.33985000288462
16	C17	R1	7.03342300153745
16	C12	R1	6.93073733756289
16	C10	R1	7
16	C3	R1	7.10852445677817
16	C14	R1	7.16992500144231
16	C9	R1	7.22881869049588
16	C24	R1	7.31288295528436
16	C6	R1	7.16992500144231
16	C21	R1	7.03342300153745
16	C19	R1	7.10852445677817
16	C1	R1	7.27612440527424
16	C4	R1	6.95419631038687
16	C13	R1	7.35755200461808
16	C18	R1	7.22881869049588
16	C15	R1	7.22881869049588
16	C11	R1	7.03342300153745
16	C16	R1	7.21916852046216
16	C8	R1	6.96578428466209
16	C20	R1	7.11894107272351
16	C7	R1	7.39231742277876
17	C23	R1	6.98868468677217
17	C17	R1	7.13955135239879
17	C12	R1	7.55458885167764
17	C10	R1	7.13955135239879
17	C3	R1	7.21916852046216
17	C14	R1	7.22881869049588
17	C5	R1	7.31288295528436
17	C9	R1	6.95419631038687
17	C24	R1	7.15987133677839
17	C6	R1	7.24792751344359
17	C21	R1	7.28540221886225
17	C19	R1	6.97727992349992
17	C1	R1	7.21916852046216
17	C4	R1	6.96578428466209
17	C13	R1	7.17990909001493
17	C18	R1	7.07681559705083
17	C15	R1	7.17990909001493
17	C11	R1	7.13955135239879
17	C16	R1	7.08746284125034
17	C8	R1	7.31288295528436
17	C20	R1	7.17990909001493
17	C7	R1	7.34872815423108
18	C23	R1	7.12928301694497
18	C17	R1	7.49185309632967
18	C10	R1	7.4594316186373
18	C14	R1	7.11894107272351
18	C5	R1	7.53915881110803
18	C9	R1	7.08746284125034
18	C6	R1	6.76818432477693
18	C21	R1	7.19967234483636
18	C19	R1	6.95419631038687
18	C1	R1	7.39231742277876
18	C22	R1	7.2667865406949
18	C4	R1	7.33985000288462
18	C13	R1	7.08746284125034
18	C18	R1	6.89481776330794
18	C15	R1	6.97727992349992
18	C11	R1	7.10852445677817
18	C16	R1	7.3037807481771
18	C8	R1	7.49984588708321
18	C20	R1	7.4093909361377
18	C7	R1	7.4757334309664
19	C23	R1	7.35755200461808
19	C17	R1	7.23840473932508
19	C12	R1	7.08746284125034
19	C10	R1	7.28540221886225
19	C3	R1	7.27612440527424
19	C14	R1	7.49984588708321
19	C5	R1	7.21916852046216
19	C9	R1	7.39231742277876
19	C24	R1	7.14974711950468
19	C6	R1	7.36632221424582
19	C21	R1	7.33091687811462
19	C19	R1	7.12928301694497
19	C1	R1	7.33985000288462
19	C22	R1	7
19	C4	R1	7.20945336562895
19	C18	R1	7.09803208296053
19	C15	R1	7.05528243550119
19	C11	R1	7.24792751344359
19	C16	R1	6.8703647195834
19	C8	R1	7.2667865406949
19	C20	R1	7.16992500144231
19	C7	R1	7.19967234483636
20	C12	R1	7.22881869049588
20	C10	R1	7.15987133677839
20	C3	R1	7.14974711950468
20	C14	R1	7.14974711950468
20	C5	R1	7.20945336562895
20	C9	R1	7.2667865406949
20	C24	R1	7.37503943134692
20	C6	R1	7.36632221424582
20	C21	R1	7.28540221886225
20	C19	R1	7.06608919045777
20	C1	R1	7.38370429247405
20	C22	R1	7.08746284125034
20	C13	R1	7.36632221424582
20	C18	R1	7.25738784269265
20	C15	R1	7.31288295528436
20	C16	R1	7.20945336562895
20	C8	R1	6.90689059560852
20	C20	R1	7.23840473932508
21	C23	R1	7.45121111183233
21	C17	R1	7.39231742277876
21	C12	R1	7.17990909001493
21	C10	R1	7.32192809488736
21	C3	R1	7.38370429247405
21	C14	R1	7.22881869049588
21	C5	R1	7.4594316186373
21	C9	R1	7.32192809488736
21	C24	R1	7.3037807481771
21	C6	R1	7.49984588708321
21	C21	R1	7.34872815423108
21	C19	R1	6.89481776330794
21	C1	R1	7.07681559705083
21	C22	R1	7.32192809488736
21	C4	R1	7.07681559705083
21	C13	R1	7.17990909001493
21	C18	R1	7.13955135239879
21	C15	R1	7.23840473932508
21	C11	R1	7.17990909001493
21	C16	R1	7.01122725542325
21	C8	R1	7.33985000288462
21	C20	R1	7.20945336562895
21	C7	R1	7.09803208296053
22	C17	R1	7.38370429247405
22	C12	R1	7.40087943628218
22	C10	R1	7.18982455888002
22	C3	R1	7.18982455888002
22	C14	R1	7.3037807481771
22	C5	R1	7.23840473932508
22	C9	R1	7.29462074889163
22	C24	R1	7.35755200461808
22	C6	R1	7.10852445677817
22	C21	R1	7.3037807481771
22	C19	R1	7.12928301694497
22	C1	R1	7.2667865406949
22	C22	R1	7.10852445677817
22	C4	R1	7.17990909001493
22	C13	R1	7.49185309632967
22	C18	R1	7.35755200461808
22	C15	R1	7.33985000288462
22	C11	R1	7.19967234483636
22	C16	R1	7.17990909001493
22	C8	R1	7.53138146051631
22	C20	R1	7.35755200461808
22	C7	R1	7.16992500144231
23	C17	R1	7.16992500144231
23	C12	R1	7.19967234483636
23	C10	R1	7.25738784269265
23	C3	R1	7.13955135239879
23	C14	R1	7.02236781302845
23	C5	R1	7.29462074889163
23	C9	R1	7.67948009950545
23	C24	R1	7.45121111183233
23	C6	R1	7.3037807481771
23	C21	R1	7.21916852046216
23	C19	R1	7.467605550083
23	C1	R1	7.4594316186373
23	C4	R1	7.48381577726426
23	C13	R1	7.40087943628218
23	C18	R1	7.23840473932508
23	C15	R1	6.93073733756289
23	C11	R1	6.96578428466209
23	C16	R1	7.20945336562895
23	C20	R1	7.4262647547021
23	C7	R1	7.29462074889163
24	C23	R1	7.08746284125034
24	C17	R1	7.4262647547021
24	C12	R1	7.52356195605701
24	C10	R1	7.19967234483636
24	C3	R1	7.4178525148859
24	C14	R1	7.31288295528436
24	C5	R1	7.16992500144231
24	C24	R1	7.23840473932508
24	C6	R1	7.15987133677839
24	C21	R1	7.58496250072116
24	C1	R1	7.13955135239879
24	C22	R1	7.18982455888002
24	C4	R1	7.18982455888002
24	C13	R1	7.16992500144231
24	C18	R1	7.17990909001493
24	C15	R1	7.49185309632967
24	C11	R1	7.12928301694497
24	C16	R1	7.44294349584873
24	C8	R1	7.33091687811462
24	C20	R1	7.19967234483636
24	C7	R1	7.09803208296053
25	C17	R1	7.15987133677839
25	C12	R1	7.4178525148859
25	C10	R1	7.4178525148859
25	C3	R1	7.15987133677839
25	C14	R1	7.27612440527424
25	C5	R1	7.17990909001493
25	C9	R1	7.19967234483636
25	C24	R1	7.40087943628218
25	C6	R1	7.28540221886225
25	C21	R1	7.2667865406949
25	C19	R1	7.4093909361377
25	C1	R1	7.18982455888002
25	C22	R1	7.33985000288462
25	C4	R1	7.14974711950468
25	C13	R1	7.27612440527424
25	C18	R1	7.10852445677817
25	C11	R1	7.44294349584873
25	C16	R1	7.18982455888002
25	C8	R1	7.37503943134692
25	C20	R1	7.14974711950468
26	C23	R1	7.24792751344359
26	C10	R1	7.11894107272351
26	C3	R1	7.27612440527424
26	C14	R1	6.93073733756289
26	C5	R1	7.36632221424582
26	C9	R1	7.24792751344359
26	C24	R1	7.23840473932508
26	C6	R1	7.44294349584873
26	C21	R1	7.14974711950468
26	C19	R1	7.14974711950468
26	C1	R1	7.4093909361377
26	C22	R1	7.11894107272351
26	C4	R1	7.43462822763672
26	C13	R1	7.18982455888002
26	C18	R1	7.20945336562895
26	C15	R1	7.11894107272351
26	C11	R1	7.24792751344359
26	C16	R1	7.40087943628218
26	C8	R1	7.13955135239879
26	C20	R1	7.16992500144231
26	C7	R1	7.51569983828404
27	C17	R1	7.16992500144231
27	C12	R1	7.36632221424582
27	C10	R1	7.10852445677817
27	C14	R1	7.10852445677817
27	C5	R1	7.3037807481771
27	C9	R1	7.16992500144231
27	C24	R1	7.17990909001493
27	C6	R1	7.15987133677839
27	C21	R1	7.3037807481771
27	C19	R1	7.25738784269265
27	C1	R1	7.29462074889163
27	C22	R1	7.44294349584873
27	C4	R1	7.16992500144231
27	C13	R1	7.29462074889163
27	C18	R1	7.10852445677817
27	C15	R1	7.48381577726426
27	C11	R1	7.20945336562895
27	C16	R1	7.13955135239879
27	C8	R1	7.20945336562895
27	C20	R1	7.32192809488736
27	C7	R1	7.39231742277876
28	C23	R1	7.08746284125034
28	C17	R1	7.23840473932508
28	C12	R1	7.21916852046216
28	C10	R1	7.20945336562895
28	C3	R1	7.07681559705083
28	C14	R1	7.32192809488736
28	C5	R1	7.21916852046216
28	C9	R1	7.18982455888002
28	C24	R1	7.33091687811462
28	C21	R1	7.37503943134692
28	C19	R1	7.62205181945638
28	C1	R1	7.4757334309664
28	C22	R1	7.51569983828404
28	C4	R1	7.20945336562895
28	C13	R1	7.4262647547021
28	C18	R1	7.18982455888002
28	C15	R1	7.23840473932508
28	C11	R1	7.21916852046216
28	C16	R1	7.25738784269265
28	C20	R1	7.34872815423108
28	C7	R1	7.27612440527424
29	C23	R1	7.4093909361377
29	C17	R1	7.56224242422107
29	C12	R1	7.10852445677817
29	C10	R1	7.07681559705083
29	C3	R1	7.09803208296053
29	C5	R1	7.45121111183233
29	C9	R1	7.40087943628218
29	C24	R1	7.57742882803575
29	C6	R1	6.89481776330794
29	C21	R1	7.12928301694497
29	C19	R1	7.06608919045777
29	C1	R1	7.4093909361377
29	C22	R1	7.3037807481771
29	C4	R1	7.2667865406949
29	C13	R1	7.45121111183233
29	C18	R1	7.33985000288462
29	C15	R1	7.38370429247405
29	C16	R1	7.27612440527424
29	C20	R1	7.31288295528436
29	C7	R1	7.3037807481771
30	C23	R1	7.05528243550119
30	C17	R1	7.17990909001493
30	C12	R1	7.32192809488736
30	C10	R1	7.14974711950468
30	C3	R1	7.27612440527424
30	C14	R1	7.18982455888002
30	C5	R1	7.29462074889163
30	C9	R1	7.09803208296053
30	C24	R1	6.90689059560852
30	C21	R1	7.35755200461808
30	C19	R1	7.02236781302845
30	C1	R1	7.34872815423108
30	C22	R1	7.09803208296053
30	C4	R1	7.23840473932508
30	C13	R1	7.33091687811462
30	C18	R1	7.2667865406949
30	C11	R1	7.06608919045777
30	C16	R1	7.23840473932508
30	C8	R1	7.38370429247405
30	C20	R1	7.37503943134692
30	C7	R1	7.18982455888002
31	C23	R1	7.17990909001493
31	C10	R1	7.2667865406949
31	C3	R1	7.21916852046216
31	C14	R1	7.31288295528436
31	C5	R1	7.44294349584873
31	C9	R1	7.3037807481771
31	C24	R1	7.4594316186373
31	C6	R1	7.09803208296053
31	C21	R1	7.23840473932508
31	C19	R1	7.2667865406949
31	C1	R1	7.27612440527424
31	C22	R1	7.33985000288462
31	C4	R1	7.28540221886225
31	C13	R1	7.11894107272351
31	C18	R1	7.29462074889163
31	C15	R1	6.98868468677217
31	C11	R1	7.09803208296053
31	C16	R1	7.06608919045777
31	C8	R1	7.35755200461808
31	C20	R1	7.467605550083
31	C7	R1	7.10852445677817
32	C23	R1	7.06608919045777
32	C17	R1	7.29462074889163
32	C10	R1	7.24792751344359
32	C3	R1	6.97727992349992
32	C14	R1	7.19967234483636
32	C5	R1	7.01122725542325
32	C9	R1	7.21916852046216
32	C24	R1	7.33091687811462
32	C6	R1	7.02236781302845
32	C21	R1	7.14974711950468
32	C19	R1	7.24792751344359
32	C1	R1	7.25738784269265
32	C22	R1	7.28540221886225
32	C4	R1	7
32	C13	R1	7.35755200461808
32	C18	R1	7.11894107272351
32	C15	R1	7.37503943134692
32	C11	R1	7.37503943134692
32	C16	R1	7.07681559705083
32	C8	R1	7.49984588708321
32	C20	R1	7.37503943134692
32	C7	R1	7.08746284125034
33	C23	R1	7.36632221424582
33	C12	R1	7.4093909361377
33	C10	R1	7.43462822763672
33	C14	R1	7.05528243550119
33	C5	R1	7.2667865406949
33	C9	R1	7.04439411935845
33	C6	R1	7.08746284125034
33	C21	R1	7.19967234483636
33	C19	R1	7.31288295528436
33	C22	R1	7.5077946401987
33	C4	R1	7.25738784269265
33	C13	R1	7.19967234483636
33	C18	R1	7.22881869049588
33	C15	R1	7.39231742277876
33	C11	R1	7.16992500144231
33	C16	R1	7.2667865406949
33	C8	R1	7.29462074889163
33	C20	R1	7.14974711950468
33	C7	R1	7.28540221886225
34	C23	R1	7.02236781302845
34	C17	R1	7.23840473932508
34	C12	R1	7.38370429247405
34	C3	R1	7.04439411935845
34	C14	R1	7.34872815423108
34	C5	R1	7.29462074889163
34	C9	R1	7.14974711950468
34	C24	R1	7.01122725542325
34	C6	R1	7.10852445677817
34	C21	R1	7.38370429247405
34	C19	R1	7.06608919045777
34	C1	R1	7.31288295528436
34	C22	R1	7.37503943134692
34	C4	R1	7.20945336562895
34	C15	R1	7.34872815423108
34	C11	R1	7.24792751344359
34	C16	R1	7.3037807481771
34	C8	R1	7.19967234483636
34	C20	R1	7.12928301694497
34	C7	R1	7.19967234483636
35	C23	R1	7.24792751344359
35	C17	R1	7.34872815423108
35	C12	R1	6.97727992349992
35	C3	R1	7.24792751344359
35	C14	R1	7.12928301694497
35	C5	R1	7.21916852046216
35	C9	R1	7.04439411935845
35	C24	R1	7.03342300153745
35	C6	R1	7.39231742277876
35	C21	R1	7
35	C19	R1	6.96578428466209
35	C1	R1	7.35755200461808
35	C22	R1	7.24792751344359
35	C4	R1	7.3037807481771
35	C13	R1	7.02236781302845
35	C18	R1	7.4093909361377
35	C15	R1	7.19967234483636
35	C11	R1	7.29462074889163
35	C8	R1	7.33985000288462
35	C20	R1	6.88264304936184
35	C7	R1	7.35755200461808
36	C23	R1	7.16992500144231
36	C17	R1	7.25738784269265
36	C12	R1	7.45121111183233
36	C10	R1	7.11894107272351
36	C3	R1	7.25738784269265
36	C5	R1	7.11894107272351
36	C9	R1	7.32192809488736
36	C6	R1	7.3037807481771
36	C21	R1	7.44294349584873
36	C19	R1	6.94251450533924
36	C1	R1	7.13955135239879
36	C22	R1	7.4594316186373
36	C4	R1	7.37503943134692
36	C13	R1	6.97727992349992
36	C15	R1	7.01122725542325
36	C11	R1	7.2667865406949
36	C16	R1	7.03342300153745
36	C8	R1	7.24792751344359
36	C20	R1	7.467605550083
36	C7	R1	7.5077946401987
37	C23	R1	7.3037807481771
37	C17	R1	7.32192809488736
37	C12	R1	7.39231742277876
37	C10	R1	7.22881869049588
37	C3	R1	6.95419631038687
37	C14	R1	7.29462074889163
37	C5	R1	7.19967234483636
37	C24	R1	7.18982455888002
37	C6	R1	7.29462074889163
37	C21	R1	7.32192809488736
37	C19	R1	7.33985000288462
37	C1	R1	7.15987133677839
37	C22	R1	7.4093909361377
37	C4	R1	7.20945336562895
37	C13	R1	7.20945336562895
37	C18	R1	7.13955135239879
37	C11	R1	7.35755200461808
37	C16	R1	7.36632221424582
37	C8	R1	7.16992500144231
37	C20	R1	7.02236781302845
37	C7	R1	7.33091687811462
38	C23	R1	7.21916852046216
38	C17	R1	7.39231742277876
38	C12	R1	7.33091687811462
38	C10	R1	7.22881869049588
38	C3	R1	7.20945336562895
38	C14	R1	7.33985000288462
38	C5	R1	7
38	C9	R1	7.11894107272351
38	C24	R1	7.27612440527424
38	C6	R1	7.24792751344359
38	C21	R1	7.45121111183233
38	C1	R1	7.12928301694497
38	C22	R1	7.07681559705083
38	C4	R1	6.95419631038687
38	C13	R1	7.3037807481771
38	C18	R1	7.27612440527424
38	C15	R1	7.52356195605701
38	C11	R1	7.27612440527424
38	C8	R1	7.37503943134692
38	C20	R1	7.27612440527424
38	C7	R1	7.31288295528436
39	C23	R1	7.12928301694497
39	C12	R1	7.23840473932508
39	C10	R1	7.48381577726426
39	C3	R1	7.03342300153745
39	C14	R1	7.31288295528436
39	C5	R1	7.14974711950468
39	C6	R1	7.06608919045777
39	C21	R1	7.4093909361377
39	C19	R1	7.29462074889163
39	C1	R1	7.49185309632967
39	C22	R1	6.84549005094437
39	C4	R1	7.24792751344359
39	C13	R1	7.24792751344359
39	C18	R1	7.17990909001493
39	C15	R1	6.83289001416474
39	C11	R1	7.22881869049588
39	C16	R1	7.28540221886225
39	C20	R1	7.14974711950468
39	C7	R1	7.25738784269265
40	C23	R1	7.16992500144231
40	C17	R1	7.33091687811462
40	C12	R1	7.4262647547021
40	C3	R1	7.11894107272351
40	C14	R1	7.28540221886225
40	C5	R1	7.18982455888002
40	C9	R1	7.16992500144231
40	C24	R1	7.27612440527424
40	C6	R1	7.16992500144231
40	C21	R1	7.33091687811462
40	C19	R1	7.33985000288462
40	C22	R1	7.21916852046216
40	C4	R1	7.4178525148859
40	C13	R1	7.36632221424582
40	C18	R1	6.91886323727459
40	C11	R1	7.18982455888002
40	C16	R1	7.13955135239879
40	C20	R1	7.25738784269265
40	C7	R1	7.08746284125034
41	C23	R1	7.07681559705083
41	C17	R1	7.11894107272351
41	C12	R1	7.04439411935845
41	C10	R1	7.37503943134692
41	C3	R1	7.11894107272351
41	C14	R1	7.4178525148859
41	C5	R1	7.67948009950545
41	C9	R1	7.23840473932508
41	C24	R1	7.27612440527424
41	C6	R1	7.4178525148859
41	C19	R1	7.13955135239879
41	C1	R1	7.27612440527424
41	C22	R1	7.12928301694497
41	C4	R1	7.33091687811462
41	C13	R1	7.34872815423108
41	C18	R1	7.2667865406949
41	C15	R1	7.11894107272351
41	C11	R1	7.36632221424582
41	C16	R1	7.33985000288462
41	C8	R1	7.36632221424582
41	C20	R1	7.52356195605701
41	C7	R1	6.8703647195834
42	C17	R1	7.49185309632967
42	C12	R1	7.37503943134692
42	C10	R1	7.32192809488736
42	C3	R1	7.38370429247405
42	C14	R1	7.31288295528436
42	C5	R1	7.07681559705083
42	C9	R1	7.38370429247405
42	C24	R1	7.31288295528436
42	C6	R1	7.36632221424582
42	C21	R1	7.34872815423108
42	C19	R1	7.17990909001493
42	C22	R1	7.07681559705083
42	C13	R1	7.24792751344359
42	C18	R1	7.17990909001493
42	C15	R1	7.32192809488736
42	C11	R1	7.39231742277876
42	C16	R1	7.20945336562895
42	C8	R1	7.05528243550119
42	C20	R1	7.02236781302845
42	C7	R1	6.94251450533924
43	C23	R1	7.13955135239879
43	C17	R1	7.32192809488736
43	C10	R1	7.29462074889163
43	C3	R1	7.15987133677839
43	C14	R1	7.38370429247405
43	C5	R1	7.31288295528436
43	C9	R1	7.44294349584873
43	C24	R1	7.4262647547021
43	C6	R1	7.2667865406949
43	C21	R1	7.3037807481771
43	C19	R1	7.02236781302845
43	C1	R1	7.32192809488736
43	C22	R1	7.4178525148859
43	C4	R1	7.16992500144231
43	C13	R1	7.4262647547021
43	C18	R1	7.20945336562895
43	C15	R1	7.24792751344359
43	C11	R1	7.44294349584873
43	C8	R1	7.35755200461808
43	C20	R1	6.93073733756289
43	C7	R1	6.96578428466209
44	C17	R1	7.13955135239879
44	C12	R1	7.35755200461808
44	C10	R1	7.27612440527424
44	C14	R1	7.16992500144231
44	C5	R1	7.15987133677839
44	C9	R1	7.40087943628218
44	C24	R1	7.29462074889163
44	C6	R1	7.32192809488736
44	C21	R1	7.22881869049588
44	C1	R1	7.32192809488736
44	C22	R1	7.33091687811462
44	C4	R1	7.19967234483636
44	C13	R1	7.11894107272351
44	C18	R1	7.12928301694497
44	C15	R1	7.23840473932508
44	C11	R1	7.03342300153745
44	C16	R1	7.4262647547021
44	C8	R1	7.24792751344359
44	C20	R1	7.15987133677839
44	C7	R1	7.56224242422107
45	C23	R1	7.39231742277876
45	C17	R1	7.22881869049588
45	C12	R1	7.38370429247405
45	C10	R1	7.37503943134692
45	C3	R1	7.36632221424582
45	C5	R1	7.25738784269265
45	C6	R1	7.32192809488736
45	C21	R1	7.39231742277876
45	C19	R1	7.13955135239879
45	C1	R1	7.38370429247405
45	C22	R1	7.36632221424582
45	C4	R1	7.14974711950468
45	C18	R1	7.18982455888002
45	C15	R1	7.29462074889163
45	C11	R1	7.4093909361377
45	C16	R1	7.18982455888002
45	C8	R1	7.31288295528436
45	C20	R1	7.37503943134692
45	C7	R1	7.33985000288462
46	C23	R1	7.5077946401987
46	C17	R1	7.2667865406949
46	C12	R1	7.51569983828404
46	C10	R1	6.93073733756289
46	C3	R1	7.4262647547021
46	C14	R1	7.61470984411521
46	C5	R1	7.33091687811462
46	C9	R1	7.22881869049588
46	C24	R1	7.20945336562895
46	C6	R1	7.27612440527424
46	C19	R1	7.27612440527424
46	C1	R1	7.17990909001493
46	C4	R1	6.98868468677217
46	C13	R1	7.11894107272351
46	C18	R1	7.24792751344359
46	C15	R1	7.14974711950468
46	C11	R1	6.90689059560852
46	C16	R1	6.96578428466209
46	C8	R1	7.31288295528436
46	C7	R1	7.20945336562895
47	C23	R1	7.27612440527424
47	C17	R1	7.29462074889163
47	C12	R1	7.22881869049588
47	C10	R1	7.31288295528436
47	C3	R1	7.09803208296053
47	C14	R1	7.21916852046216
47	C5	R1	7.18982455888002
47	C9	R1	7.29462074889163
47	C24	R1	6.85798099512757
47	C6	R1	6.8703647195834
47	C21	R1	7.49984588708321
47	C19	R1	6.91886323727459
47	C1	R1	7.29462074889163
47	C22	R1	7.31288295528436
47	C4	R1	7.27612440527424
47	C13	R1	7
47	C18	R1	7.35755200461808
47	C15	R1	7.37503943134692
47	C11	R1	7.13955135239879
47	C16	R1	7.22881869049588
47	C8	R1	7.5077946401987
47	C20	R1	7.09803208296053
47	C7	R1	7.467605550083
48	C23	R1	7.4093909361377
48	C17	R1	7.09803208296053
48	C10	R1	6.94251450533924
48	C3	R1	7.2667865406949
48	C5	R1	7.25738784269265
48	C9	R1	7.05528243550119
48	C24	R1	7.14974711950468
48	C6	R1	7.19967234483636
48	C21	R1	7.57742882803575
48	C19	R1	7.32192809488736
48	C1	R1	7.02236781302845
48	C22	R1	7.4178525148859
48	C4	R1	7.33091687811462
48	C13	R1	6.94251450533924
48	C18	R1	7.16992500144231
48	C11	R1	7.38370429247405
48	C16	R1	7.3037807481771
48	C8	R1	7.09803208296053
48	C7	R1	7.20945336562895
49	C23	R1	7.44294349584873
49	C17	R1	7.16992500144231
49	C12	R1	7.33091687811462
49	C10	R1	7.2667865406949
49	C3	R1	7.29462074889163
49	C14	R1	7.28540221886225
49	C5	R1	7.03342300153745
49	C9	R1	7.25738784269265
49	C24	R1	7.51569983828404
49	C21	R1	7.29462074889163
49	C19	R1	7.4594316186373
49	C1	R1	7.24792751344359
49	C22	R1	7.27612440527424
49	C4	R1	7.62935662007961
49	C13	R1	7.23840473932508
49	C18	R1	7.13955135239879
49	C15	R1	7.4093909361377
49	C11	R1	6.91886323727459
49	C16	R1	7.27612440527424
49	C7	R1	7.23840473932508
50	C23	R1	7.17990909001493
50	C17	R1	7.27612440527424
50	C12	R1	7.4594316186373
50	C10	R1	7.04439411935845
50	C3	R1	7.31288295528436
50	C14	R1	7.11894107272351
50	C5	R1	7.07681559705083
50	C9	R1	7.08746284125034
50	C24	R1	6.95419631038687
50	C6	R1	7.39231742277876
50	C21	R1	7.20945336562895
50	C19	R1	7.18982455888002
50	C1	R1	7.07681559705083
50	C22	R1	7.3037807481771
50	C4	R1	7.45121111183233
50	C13	R1	7.467605550083
50	C15	R1	7.44294349584873
50	C11	R1	7.13955135239879
50	C16	R1	7.22881869049588
50	C8	R1	7.20945336562895
50	C20	R1	7.4262647547021
50	C7	R1	7.36632221424582
51	C23	R1	7.19967234483636
51	C17	R1	7.24792751344359
51	C12	R1	7.29462074889163
51	C10	R1	7.18982455888002
51	C3	R1	7.4093909361377
51	C14	R1	7.19967234483636
51	C5	R1	7.17990909001493
51	C9	R1	7.27612440527424
51	C24	R1	7.27612440527424
51	C6	R1	7.24792751344359
51	C21	R1	7.52356195605701
51	C19	R1	7.20945336562895
51	C1	R1	7.40087943628218
51	C22	R1	7.58496250072116
51	C4	R1	7.3037807481771
51	C13	R1	7.34872815423108
51	C18	R1	7.43462822763672
51	C15	R1	6.98868468677217
51	C11	R1	7.11894107272351
51	C16	R1	7.14974711950468
51	C8	R1	7.25738784269265
51	C20	R1	7.4757334309664
51	C7	R1	7.27612440527424
52	C23	R1	7.28540221886225
52	C17	R1	7.38370429247405
52	C12	R1	7.11894107272351
52	C10	R1	7.15987133677839
52	C3	R1	7.3037807481771
52	C14	R1	7.03342300153745
52	C5	R1	7.27612440527424
52	C9	R1	7.07681559705083
52	C24	R1	7.4262647547021
52	C6	R1	7.40087943628218
52	C21	R1	7.49984588708321
52	C19	R1	7.09803208296053
52	C1	R1	7.33091687811462
52	C22	R1	7.12928301694497
52	C13	R1	7.3037807481771
52	C15	R1	7.23840473932508
52	C16	R1	7.29462074889163
52	C8	R1	7.14974711950468
52	C20	R1	6.98868468677217
52	C7	R1	7.32192809488736
53	C23	R1	7.14974711950468
53	C17	R1	7.13955135239879
53	C12	R1	7.53915881110803
53	C10	R1	7.36632221424582
53	C3	R1	7.467605550083
53	C14	R1	7.59245703726808
53	C9	R1	7.34872815423108
53	C24	R1	7.18982455888002
53	C6	R1	7.2667865406949
53	C21	R1	7.14974711950468
53	C19	R1	7.40087943628218
53	C1	R1	7.4093909361377
53	C22	R1	7.19967234483636
53	C4	R1	7.49984588708321
53	C18	R1	7.34872815423108
53	C15	R1	7.14974711950468
53	C11	R1	7.28540221886225
53	C16	R1	7.3037807481771
53	C8	R1	7.24792751344359
53	C20	R1	7.4594316186373
53	C7	R1	7.29462074889163
54	C23	R1	7.19967234483636
54	C17	R1	7.05528243550119
54	C12	R1	7.43462822763672
54	C10	R1	7.24792751344359
54	C3	R1	7.29462074889163
54	C14	R1	7.16992500144231
54	C5	R1	7.19967234483636
54	C9	R1	7.32192809488736
54	C24	R1	7.09803208296053
54	C6	R1	7.02236781302845
54	C21	R1	7.4093909361377
54	C19	R1	6.90689059560852
54	C1	R1	7.31288295528436
54	C4	R1	7.22881869049588
54	C13	R1	7.31288295528436
54	C18	R1	7.15987133677839
54	C15	R1	7.35755200461808
54	C16	R1	7.23840473932508
54	C8	R1	6.98868468677217
54	C20	R1	7.14974711950468
54	C7	R1	7.28540221886225
55	C23	R1	6.85798099512757
55	C17	R1	7.20945336562895
55	C12	R1	7.53915881110803
55	C3	R1	7.3037807481771
55	C14	R1	7.2667865406949
55	C5	R1	7.11894107272351
55	C9	R1	7.56224242422107
55	C24	R1	7.22881869049588
55	C6	R1	7.12928301694497
55	C21	R1	7.12928301694497
55	C19	R1	7.02236781302845
55	C1	R1	7.45121111183233
55	C22	R1	7.3037807481771
55	C4	R1	7.39231742277876
55	C13	R1	7.09803208296053
55	C18	R1	7.21916852046216
55	C15	R1	7.36632221424582
55	C11	R1	7.22881869049588
55	C16	R1	6.85798099512757
55	C8	R1	7.31288295528436
55	C20	R1	7.15987133677839
55	C7	R1	7.16992500144231
56	C23	R1	7.17990909001493
56	C17	R1	7.36632221424582
56	C12	R1	7.12928301694497
56	C10	R1	7.20945336562895
56	C3	R1	7.40087943628218
56	C14	R1	7.06608919045777
56	C5	R1	7.14974711950468
56	C24	R1	7.20945336562895
56	C21	R1	7.32192809488736
56	C22	R1	7.33091687811462
56	C13	R1	6.91886323727459
56	C18	R1	7.33091687811462
56	C15	R1	7.23840473932508
56	C11	R1	7.22881869049588
56	C16	R1	7.467605550083
56	C8	R1	7.19967234483636
56	C20	R1	7.4262647547021
56	C7	R1	7.38370429247405
57	C23	R1	7.16992500144231
57	C17	R1	7.10852445677817
57	C10	R1	6.93073733756289
57	C3	R1	7
57	C14	R1	7.13955135239879
57	C5	R1	7.29462074889163
57	C9	R1	7.04439411935845
57	C24	R1	7.35755200461808
57	C6	R1	7.49984588708321
57	C21	R1	7.19967234483636
57	C19	R1	7.25738784269265
57	C1	R1	7.44294349584873
57	C4	R1	7.49984588708321
57	C13	R1	7.22881869049588
57	C18	R1	7.10852445677817
57	C15	R1	7.21916852046216
57	C11	R1	7.3037807481771
57	C16	R1	7.11894107272351
57	C20	R1	7.38370429247405
57	C7	R1	6.95419631038687
58	C23	R1	7.35755200461808
58	C17	R1	7.21916852046216
58	C12	R1	7.13955135239879
58	C10	R1	7.24792751344359
58	C3	R1	7.40087943628218
58	C14	R1	7.14974711950468
58	C5	R1	6.97727992349992
58	C9	R1	7.2667865406949
58	C24	R1	7.25738784269265
58	C6	R1	7.34872815423108
58	C21	R1	7.15987133677839
58	C1	R1	7.2667865406949
58	C22	R1	7.16992500144231
58	C4	R1	7.48381577726426
58	C18	R1	7.36632221424582
58	C15	R1	7.13955135239879
58	C11	R1	7.10852445677817
58	C16	R1	7.11894107272351
58	C8	R1	7.43462822763672
58	C20	R1	7.62935662007961
58	C7	R1	7.39231742277876
59	C23	R1	7.01122725542325
59	C12	R1	7.27612440527424
59	C10	R1	7.34872815423108
59	C3	R1	7.25738784269265
59	C14	R1	7.24792751344359
59	C5	R1	7.17990909001493
59	C9	R1	7.29462074889163
59	C24	R1	7.2667865406949
59	C6	R1	7.4262647547021
59	C19	R1	7.22881869049588
59	C1	R1	7.28540221886225
59	C22	R1	7.35755200461808
59	C4	R1	7.36632221424582
59	C15	R1	7.17990909001493
59	C11	R1	7.21916852046216
59	C16	R1	7.13955135239879
59	C20	R1	7.15987133677839
59	C7	R1	7.44294349584873
60	C23	R1	7.25738784269265
60	C17	R1	7.16992500144231
60	C12	R1	7.13955135239879
60	C10	R1	7.35755200461808
60	C3	R1	7.16992500144231
60	C14	R1	7.07681559705083
60	C9	R1	7.37503943134692
60	C24	R1	7.25738784269265
60	C6	R1	7.39231742277876
60	C21	R1	7.48381577726426
60	C19	R1	7.31288295528436
60	C1	R1	7.21916852046216
60	C22	R1	7.4178525148859
60	C4	R1	7.3037807481771
60	C13	R1	7.39231742277876
60	C18	R1	7.03342300153745
60	C15	R1	7.17990909001493
60	C11	R1	7.4178525148859
60	C16	R1	7.22881869049588
60	C8	R1	7.16992500144231
60	C7	R1	7.22881869049588
61	C23	R1	7.10852445677817
61	C17	R1	7.32192809488736
61	C12	R1	7.24792751344359
61	C10	R1	7.19967234483636
61	C3	R1	7.19967234483636
61	C14	R1	7.49984588708321
61	C24	R1	7.07681559705083
61	C19	R1	7.3037807481771
61	C1	R1	7.43462822763672
61	C4	R1	7.32192809488736
61	C13	R1	7.06608919045777
61	C11	R1	6.96578428466209
61	C16	R1	6.7279204545632
61	C8	R1	7.08746284125034
61	C20	R1	7.18982455888002
61	C7	R1	7.34872815423108
62	C23	R1	7.23840473932508
62	C17	R1	7.10852445677817
62	C12	R1	6.95419631038687
62	C14	R1	7.38370429247405
62	C5	R1	7.09803208296053
62	C9	R1	7.2667865406949
62	C24	R1	7.33985000288462
62	C6	R1	7.18982455888002
62	C21	R1	7.22881869049588
62	C19	R1	7.40087943628218
62	C1	R1	7.34872815423108
62	C22	R1	7.07681559705083
62	C4	R1	7.31288295528436
62	C13	R1	7.467605550083
62	C18	R1	7.22881869049588
62	C15	R1	7.37503943134692
62	C11	R1	7.02236781302845
62	C16	R1	7.4178525148859
62	C8	R1	7.22881869049588
62	C20	R1	7.03342300153745
63	C23	R1	7.28540221886225
63	C17	R1	7.09803208296053
63	C12	R1	7.22881869049588
63	C10	R1	7.29462074889163
63	C3	R1	7.16992500144231
63	C14	R1	7.4178525148859
63	C9	R1	7.61470984411521
63	C24	R1	7.16992500144231
63	C6	R1	7.467605550083
63	C21	R1	7.10852445677817
63	C19	R1	7.12928301694497
63	C1	R1	7.04439411935845
63	C22	R1	7.22881869049588
63	C4	R1	7.33985000288462
63	C13	R1	7.24792751344359
63	C18	R1	7.15987133677839
63	C15	R1	7.4093909361377
63	C11	R1	7.16992500144231
63	C16	R1	7.4757334309664
63	C8	R1	7.01122725542325
63	C20	R1	6.84549005094437
63	C7	R1	6.90689059560852
64	C23	R1	7.16992500144231
64	C17	R1	7.17990909001493
64	C12	R1	7.18982455888002
64	C10	R1	7.18982455888002
64	C3	R1	7.18982455888002
64	C14	R1	7.28540221886225
64	C5	R1	7.29462074889163
64	C9	R1	7.07681559705083
64	C24	R1	6.70043971814109
64	C21	R1	7.21916852046216
64	C19	R1	7.37503943134692
64	C1	R1	7.23840473932508
64	C22	R1	7.22881869049588
64	C4	R1	6.88264304936184
64	C13	R1	7.23840473932508
64	C18	R1	6.95419631038687
64	C15	R1	7.28540221886225
64	C11	R1	7.20945336562895
64	C8	R1	7.27612440527424
64	C20	R1	7.24792751344359
64	C7	R1	7.29462074889163
65	C23	R1	7.45121111183233
65	C17	R1	7.22881869049588
65	C12	R1	7.25738784269265
65	C10	R1	7.04439411935845
65	C3	R1	7.20945336562895
65	C14	R1	7.21916852046216
65	C5	R1	7.19967234483636
65	C9	R1	7.21916852046216
65	C24	R1	7.12928301694497
65	C6	R1	7.14974711950468
65	C19	R1	7.35755200461808
65	C1	R1	7.05528243550119
65	C22	R1	7.28540221886225
65	C4	R1	7.15987133677839
65	C13	R1	7.29462074889163
65	C18	R1	7.18982455888002
65	C15	R1	7.2667865406949
65	C16	R1	7.12928301694497
65	C8	R1	6.79441586635011
65	C20	R1	7.20945336562895
65	C7	R1	7.45121111183233
66	C23	R1	7.37503943134692
66	C17	R1	7.4093909361377
66	C12	R1	7.3037807481771
66	C10	R1	7.03342300153745
66	C3	R1	7.37503943134692
66	C14	R1	7.16992500144231
66	C5	R1	7.36632221424582
66	C9	R1	7.33091687811462
66	C6	R1	7.38370429247405
66	C21	R1	7.33985000288462
66	C19	R1	7.4262647547021
66	C1	R1	7.40087943628218
66	C22	R1	7.40087943628218
66	C4	R1	7.21916852046216
66	C13	R1	7.23840473932508
66	C18	R1	6.96578428466209
66	C15	R1	7.25738784269265
66	C16	R1	7.32192809488736
66	C8	R1	7.17990909001493
66	C20	R1	7.12928301694497
66	C7	R1	7.07681559705083
67	C23	R1	7.33985000288462
67	C17	R1	7.18982455888002
67	C12	R1	7.03342300153745
67	C10	R1	7.28540221886225
67	C3	R1	7.51569983828404
67	C14	R1	7.4262647547021
67	C5	R1	7.10852445677817
67	C9	R1	7.23840473932508
67	C24	R1	7
67	C6	R1	7.19967234483636
67	C21	R1	7.39231742277876
67	C19	R1	7.37503943134692
67	C1	R1	7.13955135239879
67	C22	R1	7.02236781302845
67	C4	R1	7.29462074889163
67	C13	R1	6.98868468677217
67	C15	R1	7.08746284125034
67	C11	R1	7.10852445677817
67	C16	R1	7.21916852046216
67	C8	R1	7.19967234483636
67	C20	R1	7.2667865406949
67	C7	R1	7.39231742277876
68	C23	R1	7.5077946401987
68	C17	R1	7.16992500144231
68	C12	R1	6.98868468677217
68	C10	R1	7.40087943628218
68	C3	R1	7.3037807481771
68	C14	R1	7.29462074889163
68	C5	R1	7.17990909001493
68	C9	R1	7.29462074889163
68	C24	R1	7.24792751344359
68	C6	R1	7.4093909361377
68	C21	R1	7.20945336562895
68	C19	R1	7.44294349584873
68	C1	R1	7.49185309632967
68	C22	R1	7.24792751344359
68	C4	R1	7.16992500144231
68	C13	R1	7.13955135239879
68	C15	R1	7.24792751344359
68	C11	R1	6.97727992349992
68	C16	R1	7.31288295528436
68	C20	R1	7.39231742277876
68	C7	R1	7.39231742277876
69	C23	R1	7.05528243550119
69	C17	R1	7.32192809488736
69	C10	R1	6.8703647195834
69	C3	R1	7.22881869049588
69	C14	R1	7.19967234483636
69	C5	R1	7.05528243550119
69	C9	R1	7.18982455888002
69	C24	R1	7.38370429247405
69	C21	R1	7.35755200461808
69	C19	R1	7.33985000288462
69	C1	R1	7.37503943134692
69	C22	R1	7.35755200461808
69	C4	R1	7.11894107272351
69	C13	R1	7.66533591718518
69	C18	R1	7.4757334309664
69	C16	R1	7.37503943134692
69	C8	R1	7.2667865406949
69	C20	R1	7.2667865406949
69	C7	R1	7.57742882803575
70	C23	R1	7.22881869049588
70	C17	R1	7.4178525148859
70	C12	R1	7.61470984411521
70	C10	R1	7.5077946401987
70	C3	R1	7.27612440527424
70	C5	R1	7.37503943134692
70	C24	R1	7.01122725542325
70	C6	R1	7.4178525148859
70	C21	R1	7.13955135239879
70	C19	R1	7.28540221886225
70	C1	R1	7.07681559705083
70	C22	R1	7.20945336562895
70	C13	R1	7.2667865406949
70	C15	R1	7.25738784269265
70	C11	R1	7.19967234483636
70	C16	R1	7.29462074889163
70	C8	R1	7.4178525148859
70	C20	R1	7.28540221886225
70	C7	R1	6.85798099512757
71	C23	R1	7.18982455888002
71	C17	R1	6.98868468677217
71	C12	R1	7.07681559705083
71	C10	R1	7.34872815423108
71	C3	R1	7.04439411935845
71	C14	R1	7.32192809488736
71	C5	R1	7.4594316186373
71	C9	R1	7.24792751344359
71	C24	R1	7.5077946401987
71	C19	R1	7.04439411935845
71	C1	R1	7.12928301694497
71	C22	R1	7.44294349584873
71	C4	R1	7.05528243550119
71	C13	R1	7.18982455888002
71	C15	R1	7.03342300153745
71	C11	R1	7.467605550083
71	C8	R1	7.24792751344359
71	C20	R1	7.24792751344359
71	C7	R1	7.14974711950468
72	C23	R1	7.03342300153745
72	C17	R1	7.24792751344359
72	C12	R1	7.5077946401987
72	C10	R1	7.4757334309664
72	C3	R1	7.13955135239879
72	C14	R1	7.55458885167764
72	C24	R1	7.31288295528436
72	C6	R1	7.4178525148859
72	C21	R1	7
72	C19	R1	7.33091687811462
72	C1	R1	7.40087943628218
72	C22	R1	7.49984588708321
72	C4	R1	7.11894107272351
72	C13	R1	7.24792751344359
72	C18	R1	7.21916852046216
72	C15	R1	7.2667865406949
72	C8	R1	7.37503943134692
72	C20	R1	7.05528243550119
72	C7	R1	7.25738784269265
73	C17	R1	7.23840473932508
73	C12	R1	7.54689445988764
73	C10	R1	7.08746284125034
73	C3	R1	7.25738784269265
73	C14	R1	7.22881869049588
73	C5	R1	7.24792751344359
73	C9	R1	7.51569983828404
73	C24	R1	7.13955135239879
73	C6	R1	7.28540221886225
73	C21	R1	7.01122725542325
73	C19	R1	7.10852445677817
73	C1	R1	7.23840473932508
73	C22	R1	7.36632221424582
73	C4	R1	7.34872815423108
73	C13	R1	7.23840473932508
73	C18	R1	7.33091687811462
73	C15	R1	7.16992500144231
73	C16	R1	7.08746284125034
73	C8	R1	7.4093909361377
73	C20	R1	6.93073733756289
73	C7	R1	7.3037807481771
74	C23	R1	7.15987133677839
74	C17	R1	7.35755200461808
74	C12	R1	6.95419631038687
74	C10	R1	7.27612440527424
74	C3	R1	7.11894107272351
74	C14	R1	7.12928301694497
74	C5	R1	7.27612440527424
74	C24	R1	7.08746284125034
74	C6	R1	7.37503943134692
74	C21	R1	7.4757334309664
74	C19	R1	7.22881869049588
74	C1	R1	7.4178525148859
74	C22	R1	7.38370429247405
74	C4	R1	7.12928301694497
74	C13	R1	7.2667865406949
74	C18	R1	6.79441586635011
74	C11	R1	7.2667865406949
74	C16	R1	7.19967234483636
74	C8	R1	7.25738784269265
74	C20	R1	7.35755200461808
75	C23	R1	6.98868468677217
75	C17	R1	7.17990909001493
75	C12	R1	7.28540221886225
75	C10	R1	7.12928301694497
75	C3	R1	7.09803208296053
75	C14	R1	7.32192809488736
75	C5	R1	6.96578428466209
75	C9	R1	7.2667865406949
75	C24	R1	7.06608919045777
75	C6	R1	7.52356195605701
75	C21	R1	7.09803208296053
75	C19	R1	7.2667865406949
75	C1	R1	7.16992500144231
75	C22	R1	7.36632221424582
75	C4	R1	7.22881869049588
75	C13	R1	6.95419631038687
75	C15	R1	7.28540221886225
75	C11	R1	7.25738784269265
75	C16	R1	7.34872815423108
75	C8	R1	7.01122725542325
75	C20	R1	7.23840473932508
75	C7	R1	7.06608919045777
76	C23	R1	7.24792751344359
76	C17	R1	7.22881869049588
76	C12	R1	7.14974711950468
76	C10	R1	7.03342300153745
76	C3	R1	7.18982455888002
76	C14	R1	7.07681559705083
76	C5	R1	7.11894107272351
76	C24	R1	7.32192809488736
76	C6	R1	7.36632221424582
76	C21	R1	7.04439411935845
76	C19	R1	7.09803208296053
76	C1	R1	6.64385618977472
76	C22	R1	7.08746284125034
76	C4	R1	7.20945336562895
76	C13	R1	7.09803208296053
76	C18	R1	7.13955135239879
76	C15	R1	7.24792751344359
76	C11	R1	6.95419631038687
76	C16	R1	7.21916852046216
76	C20	R1	6.93073733756289
76	C7	R1	7.35755200461808
77	C23	R1	6.8703647195834
77	C17	R1	7.2667865406949
77	C12	R1	7.51569983828404
77	C10	R1	7.27612440527424
77	C3	R1	7.37503943134692
77	C14	R1	7.17990909001493
77	C5	R1	7.2667865406949
77	C9	R1	7.16992500144231
77	C24	R1	6.90689059560852
77	C6	R1	7.18982455888002
77	C21	R1	7.21916852046216
77	C19	R1	6.91886323727459
77	C1	R1	7.22881869049588
77	C22	R1	7.04439411935845
77	C4	R1	7.24792751344359
77	C13	R1	7.28540221886225
77	C18	R1	7.22881869049588
77	C15	R1	6.98868468677217
77	C11	R1	7.467605550083
77	C8	R1	7.04439411935845
77	C20	R1	7.27612440527424
77	C7	R1	7.14974711950468
78	C23	R1	7.51569983828404
78	C17	R1	7.35755200461808
78	C12	R1	6.96578428466209
78	C3	R1	7.25738784269265
78	C14	R1	7.36632221424582
78	C5	R1	7.18982455888002
78	C9	R1	7.25738784269265
78	C24	R1	7.17990909001493
78	C6	R1	7.20945336562895
78	C21	R1	7.18982455888002
78	C19	R1	7.2667865406949
78	C1	R1	7.18982455888002
78	C22	R1	7.02236781302845
78	C4	R1	7.25738784269265
78	C13	R1	7.10852445677817
78	C18	R1	7.49984588708321
78	C15	R1	7.11894107272351
78	C11	R1	7.51569983828404
78	C16	R1	7.12928301694497
78	C8	R1	7.33985000288462
78	C20	R1	7.16992500144231
78	C7	R1	7.06608919045777
79	C23	R1	7.21916852046216
79	C12	R1	7.43462822763672
79	C3	R1	7.3037807481771
79	C14	R1	7.14974711950468
79	C5	R1	7.11894107272351
79	C24	R1	7.17990909001493
79	C6	R1	7.33985000288462
79	C21	R1	7.24792751344359
79	C19	R1	6.85798099512757
79	C1	R1	7.23840473932508
79	C22	R1	7.4178525148859
79	C4	R1	6.8703647195834
79	C13	R1	7.29462074889163
79	C18	R1	7.10852445677817
79	C15	R1	7.18982455888002
79	C11	R1	7.33091687811462
79	C8	R1	7.09803208296053
79	C20	R1	7.33985000288462
79	C7	R1	7.22881869049588
80	C23	R1	7.29462074889163
80	C17	R1	6.93073733756289
80	C12	R1	7.37503943134692
80	C10	R1	7.27612440527424
80	C3	R1	7.38370429247405
80	C14	R1	7.11894107272351
80	C5	R1	7.04439411935845
80	C9	R1	7.04439411935845
80	C6	R1	7.3037807481771
80	C21	R1	7.06608919045777
80	C19	R1	7.40087943628218
80	C1	R1	6.97727992349992
80	C4	R1	7.07681559705083
80	C13	R1	7.17990909001493
80	C15	R1	6.82017896241519
80	C16	R1	7.25738784269265
80	C8	R1	7.4178525148859
80	C7	R1	7.38370429247405
81	C12	R1	7.32192809488736
81	C10	R1	7.48381577726426
81	C3	R1	7.61470984411521
81	C14	R1	7.31288295528436
81	C5	R1	7.4178525148859
81	C9	R1	7.4262647547021
81	C24	R1	7.37503943134692
81	C6	R1	6.95419631038687
81	C21	R1	7.4178525148859
81	C19	R1	7.19967234483636
81	C1	R1	7.19967234483636
81	C22	R1	7.4757334309664
81	C4	R1	7.20945336562895
81	C13	R1	7.32192809488736
81	C18	R1	7.06608919045777
81	C15	R1	7.3037807481771
81	C11	R1	7.4093909361377
81	C16	R1	7.32192809488736
81	C8	R1	6.91886323727459
81	C20	R1	7.33985000288462
81	C7	R1	7.48381577726426
82	C23	R1	7.08746284125034
82	C17	R1	7.12928301694497
82	C12	R1	7.2667865406949
82	C3	R1	7.49185309632967
82	C14	R1	7.21916852046216
82	C5	R1	7.4093909361377
82	C9	R1	7.25738784269265
82	C24	R1	7.14974711950468
82	C6	R1	7.17990909001493
82	C21	R1	7.19967234483636
82	C19	R1	7.13955135239879
82	C1	R1	7.19967234483636
82	C22	R1	7.20945336562895
82	C13	R1	7.04439411935845
82	C18	R1	7.13955135239879
82	C15	R1	6.79441586635011
82	C11	R1	7.33091687811462
82	C16	R1	7.38370429247405
82	C8	R1	7.32192809488736
82	C20	R1	7.44294349584873
82	C7	R1	7.27612440527424
83	C23	R1	7.05528243550119
83	C17	R1	7.27612440527424
83	C12	R1	7.05528243550119
83	C10	R1	7.03342300153745
83	C3	R1	7.18982455888002
83	C5	R1	7.4178525148859
83	C9	R1	7.18982455888002
83	C24	R1	7.4093909361377
83	C6	R1	7.67948009950545
83	C21	R1	7.06608919045777
83	C19	R1	7.03342300153745
83	C1	R1	7.05528243550119
83	C22	R1	7.22881869049588
83	C4	R1	7.14974711950468
83	C13	R1	7.08746284125034
83	C18	R1	7.08746284125034
83	C15	R1	7.12928301694497
83	C11	R1	7.14974711950468
83	C16	R1	7.02236781302845
83	C20	R1	7.37503943134692
83	C7	R1	7.29462074889163
84	C17	R1	7.21916852046216
84	C12	R1	7.40087943628218
84	C10	R1	7.40087943628218
84	C3	R1	7.4594316186373
84	C14	R1	7.32192809488736
84	C5	R1	7.3037807481771
84	C9	R1	6.95419631038687
84	C24	R1	7.16992500144231
84	C6	R1	7.51569983828404
84	C21	R1	7.31288295528436
84	C19	R1	7.18982455888002
84	C1	R1	7.12928301694497
84	C22	R1	7.24792751344359
84	C4	R1	6.85798099512757
84	C13	R1	7.05528243550119
84	C18	R1	7.13955135239879
84	C15	R1	7.11894107272351
84	C16	R1	7.52356195605701
84	C8	R1	7.36632221424582
84	C20	R1	7.467605550083
84	C7	R1	7.32192809488736
85	C23	R1	7.07681559705083
85	C17	R1	7.32192809488736
85	C12	R1	6.95419631038687
85	C10	R1	7.06608919045777
85	C3	R1	7.467605550083
85	C5	R1	7.11894107272351
85	C9	R1	7.02236781302845
85	C24	R1	7.15987133677839
85	C6	R1	7.25738784269265
85	C19	R1	7.52356195605701
85	C22	R1	7.10852445677817
85	C4	R1	7.11894107272351
85	C13	R1	7.04439411935845
85	C18	R1	7.12928301694497
85	C15	R1	7.05528243550119
85	C11	R1	7.13955135239879
85	C16	R1	7.16992500144231
85	C7	R1	7.02236781302845
86	C23	R1	7.10852445677817
86	C17	R1	7.10852445677817
86	C10	R1	7.34872815423108
86	C3	R1	7.32192809488736
86	C14	R1	7.2667865406949
86	C5	R1	7.31288295528436
86	C9	R1	7.16992500144231
86	C24	R1	7.3037807481771
86	C6	R1	7.20945336562895
86	C19	R1	7.40087943628218
86	C1	R1	7.19967234483636
86	C22	R1	7.15987133677839
86	C13	R1	7.03342300153745
86	C18	R1	7.35755200461808
86	C15	R1	7.15987133677839
86	C11	R1	6.98868468677217
86	C16	R1	7.18982455888002
86	C8	R1	7.12928301694497
86	C20	R1	7.18982455888002
86	C7	R1	7.29462074889163
87	C23	R1	7.19967234483636
87	C17	R1	7.18982455888002
87	C12	R1	7.32192809488736
87	C10	R1	7.29462074889163
87	C3	R1	7.3037807481771
87	C14	R1	7.10852445677817
87	C5	R1	7.29462074889163
87	C9	R1	7.2667865406949
87	C24	R1	7.33985000288462
87	C6	R1	7.4594316186373
87	C19	R1	7.25738784269265
87	C1	R1	7.37503943134692
87	C22	R1	7.18982455888002
87	C4	R1	7.33091687811462
87	C13	R1	7.13955135239879
87	C18	R1	7.2667865406949
87	C15	R1	7.31288295528436
87	C11	R1	7.28540221886225
87	C16	R1	7.32192809488736
87	C8	R1	7.33091687811462
87	C20	R1	7.34872815423108
87	C7	R1	7.35755200461808
88	C23	R1	7.29462074889163
88	C17	R1	7.62935662007961
88	C12	R1	7.24792751344359
88	C10	R1	7.17990909001493
88	C14	R1	7.3037807481771
88	C5	R1	7.29462074889163
88	C24	R1	7.34872815423108
88	C6	R1	7.34872815423108
88	C19	R1	7.40087943628218
88	C1	R1	7.04439411935845
88	C22	R1	6.89481776330794
88	C4	R1	7.27612440527424
88	C18	R1	7.19967234483636
88	C15	R1	7.23840473932508
88	C11	R1	7.53915881110803
88	C16	R1	7.45121111183233
88	C8	R1	7.4757334309664
88	C20	R1	7.18982455888002
88	C7	R1	7.14974711950468
89	C23	R1	7.29462074889163
89	C10	R1	7.09803208296053
89	C14	R1	7.24792751344359
89	C5	R1	7.19967234483636
89	C9	R1	7.11894107272351
89	C24	R1	7.4093909361377
89	C6	R1	7.27612440527424
89	C21	R1	7.45121111183233
89	C19	R1	7.05528243550119
89	C1	R1	7.03342300153745
89	C22	R1	7.23840473932508
89	C4	R1	7.4262647547021
89	C13	R1	7.18982455888002
89	C18	R1	7.51569983828404
89	C15	R1	7.33091687811462
89	C11	R1	7.07681559705083
89	C16	R1	7.19967234483636
89	C8	R1	7.22881869049588
89	C20	R1	7.4594316186373
89	C7	R1	7.03342300153745
90	C23	R1	7.02236781302845
90	C17	R1	7.15987133677839
90	C12	R1	7.18982455888002
90	C10	R1	7.10852445677817
90	C3	R1	7.20945336562895
90	C14	R1	7.13955135239879
90	C5	R1	7.07681559705083
90	C9	R1	7.10852445677817
90	C24	R1	7.27612440527424
90	C6	R1	7.03342300153745
90	C21	R1	7.24792751344359
90	C19	R1	7.55458885167764
90	C1	R1	7.02236781302845
90	C22	R1	7.24792751344359
90	C4	R1	7.17990909001493
90	C13	R1	7.39231742277876
90	C18	R1	7.40087943628218
90	C15	R1	7.35755200461808
90	C11	R1	7.63662462054365
90	C16	R1	7.18982455888002
90	C8	R1	6.98868468677217
90	C20	R1	7.33091687811462
90	C7	R1	7.07681559705083
91	C23	R1	7.31288295528436
91	C17	R1	7.11894107272351
91	C12	R1	7.35755200461808
91	C10	R1	7.31288295528436
91	C14	R1	7.43462822763672
91	C5	R1	7.4262647547021
91	C9	R1	7.24792751344359
91	C24	R1	7.03342300153745
91	C6	R1	7.04439411935845
91	C21	R1	7.06608919045777
91	C19	R1	7.12928301694497
91	C1	R1	7.24792751344359
91	C22	R1	7.22881869049588
91	C13	R1	7.29462074889163
91	C18	R1	7.38370429247405
91	C15	R1	7.23840473932508
91	C16	R1	7.12928301694497
91	C8	R1	7.09803208296053
91	C20	R1	7.06608919045777
91	C7	R1	6.97727992349992
92	C23	R1	7.34872815423108
92	C17	R1	7.17990909001493
92	C12	R1	7.05528243550119
92	C10	R1	6.85798099512757
92	C3	R1	7.20945336562895
92	C14	R1	7.22881869049588
92	C5	R1	7.32192809488736
92	C24	R1	7.33091687811462
92	C6	R1	7.36632221424582
92	C21	R1	7.44294349584873
92	C19	R1	7.38370429247405
92	C1	R1	7.15987133677839
92	C22	R1	7.33985000288462
92	C4	R1	7.31288295528436
92	C18	R1	7.24792751344359
92	C15	R1	7.15987133677839
92	C11	R1	7
92	C16	R1	7.19967234483636
92	C8	R1	7.25738784269265
92	C20	R1	7.2667865406949
92	C7	R1	7.18982455888002
93	C23	R1	7.34872815423108
93	C17	R1	7.03342300153745
93	C12	R1	7.4178525148859
93	C10	R1	7.15987133677839
93	C3	R1	6.98868468677217
93	C14	R1	7.08746284125034
93	C5	R1	7.36632221424582
93	C9	R1	7.27612440527424
93	C24	R1	7.24792751344359
93	C6	R1	7.07681559705083
93	C21	R1	7.32192809488736
93	C19	R1	7.20945336562895
93	C1	R1	7.07681559705083
93	C22	R1	7.07681559705083
93	C4	R1	7.14974711950468
93	C13	R1	7.45121111183233
93	C18	R1	7.39231742277876
93	C15	R1	7.34872815423108
93	C11	R1	6.98868468677217
93	C16	R1	6.89481776330794
93	C8	R1	7.21916852046216
93	C20	R1	7.32192809488736
93	C7	R1	7.4262647547021
94	C17	R1	7.13955135239879
94	C12	R1	7.32192809488736
94	C10	R1	7.23840473932508
94	C3	R1	7.18982455888002
94	C14	R1	7.2667865406949
94	C5	R1	7.23840473932508
94	C9	R1	7.51569983828404
94	C6	R1	7.16992500144231
94	C21	R1	6.91886323727459
94	C19	R1	7.28540221886225
94	C1	R1	7.15987133677839
94	C22	R1	7.45121111183233
94	C4	R1	7.33091687811462
94	C13	R1	6.93073733756289
94	C18	R1	7.17990909001493
94	C15	R1	7.51569983828404
94	C11	R1	7.19967234483636
94	C16	R1	7.11894107272351
94	C8	R1	7.38370429247405
94	C20	R1	6.8703647195834
94	C7	R1	7.31288295528436
95	C23	R1	7.19967234483636
95	C17	R1	7.19967234483636
95	C12	R1	7.27612440527424
95	C10	R1	7.39231742277876
95	C3	R1	7.17990909001493
95	C14	R1	7.06608919045777
95	C5	R1	7.28540221886225
95	C9	R1	7.2667865406949
95	C24	R1	7.32192809488736
95	C6	R1	7.09803208296053
95	C21	R1	7.27612440527424
95	C19	R1	7.4262647547021
95	C1	R1	7.4178525148859
95	C22	R1	7.19967234483636
95	C4	R1	7.38370429247405
95	C13	R1	7.17990909001493
95	C18	R1	7.07681559705083
95	C15	R1	7.3037807481771
95	C11	R1	7.15987133677839
95	C8	R1	7.12928301694497
95	C20	R1	7.12928301694497
95	C7	R1	7.43462822763672
96	C23	R1	7.3037807481771
96	C12	R1	7.27612440527424
96	C3	R1	7.33091687811462
96	C14	R1	7.34872815423108
96	C5	R1	7.13955135239879
96	C9	R1	7.16992500144231
96	C24	R1	7.48381577726426
96	C6	R1	7.4594316186373
96	C21	R1	7.27612440527424
96	C19	R1	7.10852445677817
96	C1	R1	7.28540221886225
96	C22	R1	7.20945336562895
96	C4	R1	7.45121111183233
96	C13	R1	6.83289001416474
96	C18	R1	7.15987133677839
96	C15	R1	7.36632221424582
96	C11	R1	7.34872815423108
96	C16	R1	7.14974711950468
96	C8	R1	7.4757334309664
96	C20	R1	7.34872815423108
96	C7	R1	7.34872815423108
97	C23	R1	7.21916852046216
97	C17	R1	6.91886323727459
97	C12	R1	7.22881869049588
97	C10	R1	7.2667865406949
97	C3	R1	7.36632221424582
97	C14	R1	7.27612440527424
97	C5	R1	7.4178525148859
97	C9	R1	7.4178525148859
97	C24	R1	7.22881869049588
97	C6	R1	7.40087943628218
97	C21	R1	7.31288295528436
97	C22	R1	6.97727992349992
97	C4	R1	7.37503943134692
97	C13	R1	7.33985000288462
97	C18	R1	7.38370429247405
97	C15	R1	7.20945336562895
97	C11	R1	7.25738784269265
97	C16	R1	7.18982455888002
97	C8	R1	7.07681559705083
97	C7	R1	7
98	C17	R1	7.3037807481771
98	C12	R1	7.22881869049588
98	C10	R1	7.31288295528436
98	C3	R1	7.25738784269265
98	C14	R1	6.95419631038687
98	C9	R1	7.12928301694497
98	C24	R1	7.27612440527424
98	C6	R1	7.45121111183233
98	C21	R1	7.19967234483636
98	C19	R1	7.29462074889163
98	C1	R1	7.01122725542325
98	C22	R1	7.5077946401987
98	C4	R1	7.02236781302845
98	C13	R1	7.33091687811462
98	C18	R1	7.34872815423108
98	C15	R1	6.98868468677217
98	C11	R1	7.4757334309664
[truncated: 14,565 more rows]
