# Supplementary material for: Stochastic modelling of single-cell gene expression adaptation reveals non-genomic contribution to evolution of tumor subclones
Source: bioRxiv. 2024 Apr 20:2024.04.17.588869. Preprint. [Version 1] doi: 10.1101/2024.04.17.588869 (PMC11071284; doi:10.1101/2024.04.17.588869)
Supplement: Supplement 2 [file media-2.zip › Supplementary Files/Simulated Data/Adaptive_Simulation/tr_1.02_sq_1.5_r_100_a_.125.csv]

gene	species	replicate	exprval
1	C23	R1	7.4178525148859
1	C17	R1	7.33985000288462
1	C12	R1	7.06608919045777
1	C10	R1	7.25738784269265
1	C3	R1	7.20945336562895
1	C14	R1	7.17990909001493
1	C5	R1	7.23840473932508
1	C24	R1	6.7279204545632
1	C6	R1	7.4262647547021
1	C21	R1	7.32192809488736
1	C19	R1	7
1	C1	R1	7.12928301694497
1	C22	R1	7.22881869049588
1	C4	R1	7.32192809488736
1	C13	R1	7.19967234483636
1	C15	R1	7.33091687811462
1	C11	R1	7.2667865406949
1	C16	R1	7.03342300153745
1	C8	R1	7
1	C20	R1	7.467605550083
1	C7	R1	7.06608919045777
2	C23	R1	7.21916852046216
2	C17	R1	6.6724253419715
2	C12	R1	7.09803208296053
2	C3	R1	7.08746284125034
2	C14	R1	7.34872815423108
2	C5	R1	7.4262647547021
2	C9	R1	7.07681559705083
2	C24	R1	7.27612440527424
2	C6	R1	7.17990909001493
2	C21	R1	7.11894107272351
2	C19	R1	6.8703647195834
2	C1	R1	7.21916852046216
2	C22	R1	7.53138146051631
2	C4	R1	6.97727992349992
2	C13	R1	7.56224242422107
2	C18	R1	7.05528243550119
2	C15	R1	7.40087943628218
2	C11	R1	7.3037807481771
2	C16	R1	7.13955135239879
2	C8	R1	7.18982455888002
2	C20	R1	7.48381577726426
3	C17	R1	7.40087943628218
3	C12	R1	7.3037807481771
3	C10	R1	6.97727992349992
3	C3	R1	7.23840473932508
3	C14	R1	7.16992500144231
3	C5	R1	7.4757334309664
3	C9	R1	7.2667865406949
3	C24	R1	7.48381577726426
3	C6	R1	7.14974711950468
3	C21	R1	7.24792751344359
3	C19	R1	7.4594316186373
3	C1	R1	7.20945336562895
3	C22	R1	7.43462822763672
3	C4	R1	6.90689059560852
3	C13	R1	7.22881869049588
3	C18	R1	7.11894107272351
3	C15	R1	7.31288295528436
3	C11	R1	7.01122725542325
3	C16	R1	7.43462822763672
3	C8	R1	7.52356195605701
3	C20	R1	7.28540221886225
3	C7	R1	7.33091687811462
4	C23	R1	7.28540221886225
4	C17	R1	7.4178525148859
4	C12	R1	7.16992500144231
4	C10	R1	7.40087943628218
4	C3	R1	7.08746284125034
4	C5	R1	7.35755200461808
4	C9	R1	7.10852445677817
4	C24	R1	7.56985560833095
4	C6	R1	7.14974711950468
4	C21	R1	7.60733031374961
4	C19	R1	7.43462822763672
4	C1	R1	7.58496250072116
4	C22	R1	7.33091687811462
4	C4	R1	7.23840473932508
4	C18	R1	7.12928301694497
4	C15	R1	7.14974711950468
4	C16	R1	6.97727992349992
4	C20	R1	6.85798099512757
4	C7	R1	7.06608919045777
5	C23	R1	6.89481776330794
5	C17	R1	6.91886323727459
5	C12	R1	7.34872815423108
5	C10	R1	7.22881869049588
5	C3	R1	7.31288295528436
5	C14	R1	7.15987133677839
5	C5	R1	6.96578428466209
5	C9	R1	7.01122725542325
5	C24	R1	7.56985560833095
5	C6	R1	7.10852445677817
5	C21	R1	7.33091687811462
5	C19	R1	6.8073549220576
5	C1	R1	6.89481776330794
5	C22	R1	6.90689059560852
5	C4	R1	7.09803208296053
5	C13	R1	7.40087943628218
5	C18	R1	6.95419631038687
5	C15	R1	7.5077946401987
5	C11	R1	7.39231742277876
5	C16	R1	7.33985000288462
5	C8	R1	7.2667865406949
5	C20	R1	7.22881869049588
5	C7	R1	7.31288295528436
6	C23	R1	7.23840473932508
6	C17	R1	7.37503943134692
6	C12	R1	7.65821148275179
6	C10	R1	7.14974711950468
6	C14	R1	7.05528243550119
6	C9	R1	7.45121111183233
6	C24	R1	7.16992500144231
6	C6	R1	7.58496250072116
6	C21	R1	7.05528243550119
6	C19	R1	7.2667865406949
6	C1	R1	7.17990909001493
6	C22	R1	7.23840473932508
6	C4	R1	7.33091687811462
6	C13	R1	7.16992500144231
6	C18	R1	7.4178525148859
6	C15	R1	7.4093909361377
6	C11	R1	7.59991284218713
6	C8	R1	7.17990909001493
6	C20	R1	6.96578428466209
6	C7	R1	7.4262647547021
7	C23	R1	7.14974711950468
7	C17	R1	6.89481776330794
7	C12	R1	7.33091687811462
7	C10	R1	7.52356195605701
7	C3	R1	7.48381577726426
7	C14	R1	7.38370429247405
7	C5	R1	7.25738784269265
7	C9	R1	7.07681559705083
7	C24	R1	7.40087943628218
7	C6	R1	7.10852445677817
7	C21	R1	7.20945336562895
7	C19	R1	7.25738784269265
7	C1	R1	7.01122725542325
7	C22	R1	6.8703647195834
7	C4	R1	7.04439411935845
7	C13	R1	7.08746284125034
7	C18	R1	7.14974711950468
7	C15	R1	6.79441586635011
7	C11	R1	7.37503943134692
7	C16	R1	7.40087943628218
7	C8	R1	7.14974711950468
7	C20	R1	7.01122725542325
7	C7	R1	7.59245703726808
8	C23	R1	7.16992500144231
8	C17	R1	7.18982455888002
8	C10	R1	7.52356195605701
8	C3	R1	7.4262647547021
8	C5	R1	7.12928301694497
8	C9	R1	7.29462074889163
8	C24	R1	7.4262647547021
8	C6	R1	7.03342300153745
8	C21	R1	6.98868468677217
8	C19	R1	7.28540221886225
8	C1	R1	7.57742882803575
8	C13	R1	7.27612440527424
8	C18	R1	7.06608919045777
8	C15	R1	7.4262647547021
8	C11	R1	7.12928301694497
8	C8	R1	7.08746284125034
8	C20	R1	7.10852445677817
8	C7	R1	7.52356195605701
9	C23	R1	7.31288295528436
9	C17	R1	6.8073549220576
9	C12	R1	7.34872815423108
9	C10	R1	7.31288295528436
9	C3	R1	7.5077946401987
9	C14	R1	7.33985000288462
9	C9	R1	7.57742882803575
9	C24	R1	6.89481776330794
9	C6	R1	7.11894107272351
9	C21	R1	7.17990909001493
9	C1	R1	7.24792751344359
9	C22	R1	7.05528243550119
9	C4	R1	7.28540221886225
9	C13	R1	6.94251450533924
9	C18	R1	7.13955135239879
9	C15	R1	6.94251450533924
9	C11	R1	7.08746284125034
9	C16	R1	7.60733031374961
9	C8	R1	7
9	C20	R1	7.24792751344359
9	C7	R1	7.25738784269265
10	C23	R1	7.14974711950468
10	C17	R1	7.03342300153745
10	C12	R1	7.34872815423108
10	C10	R1	7.4757334309664
10	C3	R1	7
10	C14	R1	7.40087943628218
10	C5	R1	7.32192809488736
10	C9	R1	7.37503943134692
10	C24	R1	7.12928301694497
10	C6	R1	7.12928301694497
10	C21	R1	7.467605550083
10	C19	R1	7.40087943628218
10	C1	R1	7.17990909001493
10	C22	R1	7.69348695749933
10	C4	R1	7.29462074889163
10	C18	R1	7.13955135239879
10	C15	R1	7.31288295528436
10	C11	R1	7.19967234483636
10	C16	R1	7.37503943134692
10	C8	R1	7.04439411935845
10	C20	R1	7.62205181945638
10	C7	R1	7.09803208296053
11	C23	R1	7.49185309632967
11	C12	R1	7.13955135239879
11	C10	R1	7.38370429247405
11	C3	R1	7.34872815423108
11	C14	R1	7
11	C24	R1	7.37503943134692
11	C6	R1	7.07681559705083
11	C21	R1	7.22881869049588
11	C19	R1	7.16992500144231
11	C1	R1	7.12928301694497
11	C22	R1	7.4093909361377
11	C4	R1	7.22881869049588
11	C13	R1	7.4178525148859
11	C15	R1	7.12928301694497
11	C11	R1	7.07681559705083
11	C16	R1	6.98868468677217
11	C20	R1	6.91886323727459
12	C23	R1	7.32192809488736
12	C17	R1	7.33091687811462
12	C12	R1	6.89481776330794
12	C10	R1	7.04439411935845
12	C3	R1	7.62935662007961
12	C14	R1	6.97727992349992
12	C9	R1	7.33091687811462
12	C24	R1	7.12928301694497
12	C6	R1	7.13955135239879
12	C21	R1	7.44294349584873
12	C19	R1	7.06608919045777
12	C1	R1	7.28540221886225
12	C4	R1	7.25738784269265
12	C13	R1	7.13955135239879
12	C18	R1	7.21916852046216
12	C15	R1	6.97727992349992
12	C11	R1	6.93073733756289
12	C16	R1	7.23840473932508
12	C8	R1	7.27612440527424
12	C20	R1	7.35755200461808
12	C7	R1	7.32192809488736
13	C23	R1	7.25738784269265
13	C17	R1	7.4594316186373
13	C12	R1	7.19967234483636
13	C10	R1	7.40087943628218
13	C3	R1	7.21916852046216
13	C14	R1	7.22881869049588
13	C24	R1	7.16992500144231
13	C6	R1	7.38370429247405
13	C21	R1	6.79441586635011
13	C19	R1	7.37503943134692
13	C1	R1	7.3037807481771
13	C22	R1	7.27612440527424
13	C13	R1	7.16992500144231
13	C18	R1	7.20945336562895
13	C11	R1	7.14974711950468
13	C16	R1	7.04439411935845
13	C8	R1	7.4178525148859
13	C20	R1	7.51569983828404
14	C23	R1	7.3037807481771
14	C17	R1	7.56224242422107
14	C12	R1	7.33985000288462
14	C10	R1	7.11894107272351
14	C14	R1	7.27612440527424
14	C5	R1	7.16992500144231
14	C9	R1	7.18982455888002
14	C24	R1	7.4093909361377
14	C21	R1	7.10852445677817
14	C19	R1	6.8703647195834
14	C1	R1	6.96578428466209
14	C13	R1	7.33091687811462
14	C18	R1	7.33091687811462
14	C15	R1	7.4262647547021
14	C11	R1	7.11894107272351
14	C16	R1	7.37503943134692
14	C8	R1	7.15987133677839
14	C20	R1	7.09803208296053
14	C7	R1	7.03342300153745
15	C23	R1	7.09803208296053
15	C17	R1	7.43462822763672
15	C12	R1	7.31288295528436
15	C10	R1	7.25738784269265
15	C5	R1	7.07681559705083
15	C9	R1	7.11894107272351
15	C24	R1	7.27612440527424
15	C6	R1	7.25738784269265
15	C21	R1	7.38370429247405
15	C19	R1	7.02236781302845
15	C1	R1	6.98868468677217
15	C22	R1	7.4093909361377
15	C4	R1	7.3037807481771
15	C18	R1	7.25738784269265
15	C15	R1	7.467605550083
15	C11	R1	7.09803208296053
15	C16	R1	6.98868468677217
15	C8	R1	7.56224242422107
15	C20	R1	7.3037807481771
15	C7	R1	7.15987133677839
16	C23	R1	7.10852445677817
16	C17	R1	7.13955135239879
16	C12	R1	7.10852445677817
16	C10	R1	7.59991284218713
16	C3	R1	7.68650052718322
16	C5	R1	7.49984588708321
16	C9	R1	7.36632221424582
16	C24	R1	7.13955135239879
16	C6	R1	7.21916852046216
16	C21	R1	7.01122725542325
16	C19	R1	7.07681559705083
16	C1	R1	7.19967234483636
16	C22	R1	7.36632221424582
16	C4	R1	7.02236781302845
16	C13	R1	7.02236781302845
16	C18	R1	7.22881869049588
16	C15	R1	7.4594316186373
16	C11	R1	6.98868468677217
16	C16	R1	7.23840473932508
16	C20	R1	7.40087943628218
17	C23	R1	7.09803208296053
17	C17	R1	7.17990909001493
17	C12	R1	7.62205181945638
17	C10	R1	7.38370429247405
17	C3	R1	6.85798099512757
17	C14	R1	7.36632221424582
17	C9	R1	7.21916852046216
17	C24	R1	7.39231742277876
17	C6	R1	7.12928301694497
17	C21	R1	7.66533591718518
17	C19	R1	7.13955135239879
17	C1	R1	7.14974711950468
17	C22	R1	7.05528243550119
17	C4	R1	7.4093909361377
17	C13	R1	7.15987133677839
17	C18	R1	7.09803208296053
17	C15	R1	7.13955135239879
17	C11	R1	7.34872815423108
17	C16	R1	6.98868468677217
17	C8	R1	7.34872815423108
17	C20	R1	7.45121111183233
18	C23	R1	7.03342300153745
18	C17	R1	7.15987133677839
18	C12	R1	7.43462822763672
18	C10	R1	7.21916852046216
18	C3	R1	7.4178525148859
18	C14	R1	7.05528243550119
18	C5	R1	7.19967234483636
18	C9	R1	7.19967234483636
18	C24	R1	7.01122725542325
18	C6	R1	7.34872815423108
18	C21	R1	7.24792751344359
18	C19	R1	7.14974711950468
18	C1	R1	7.11894107272351
18	C22	R1	7.15987133677839
18	C4	R1	7.14974711950468
18	C18	R1	7.09803208296053
18	C15	R1	7.22881869049588
18	C11	R1	7.33091687811462
18	C16	R1	7.15987133677839
18	C8	R1	7.05528243550119
18	C20	R1	7.2667865406949
18	C7	R1	7.01122725542325
19	C23	R1	7.31288295528436
19	C17	R1	7.33985000288462
19	C12	R1	7.31288295528436
19	C10	R1	7.20945336562895
19	C3	R1	7.03342300153745
19	C14	R1	6.96578428466209
19	C5	R1	7.13955135239879
19	C9	R1	7.07681559705083
19	C24	R1	7.48381577726426
19	C6	R1	7.05528243550119
19	C21	R1	7.2667865406949
19	C19	R1	7.08746284125034
19	C1	R1	7.08746284125034
19	C22	R1	7.34872815423108
19	C4	R1	7.22881869049588
19	C13	R1	7.24792751344359
19	C18	R1	7.12928301694497
19	C15	R1	7.25738784269265
19	C11	R1	7
19	C16	R1	7.2667865406949
19	C8	R1	6.84549005094437
19	C20	R1	7.32192809488736
19	C7	R1	7.03342300153745
20	C23	R1	7.35755200461808
20	C17	R1	7.09803208296053
20	C12	R1	7.14974711950468
20	C10	R1	7.14974711950468
20	C3	R1	7.18982455888002
20	C14	R1	7.56224242422107
20	C24	R1	7.24792751344359
20	C6	R1	7.18982455888002
20	C19	R1	7.23840473932508
20	C1	R1	7.56985560833095
20	C22	R1	7.40087943628218
20	C4	R1	7.32192809488736
20	C13	R1	7.12928301694497
20	C18	R1	6.97727992349992
20	C15	R1	7.4093909361377
20	C11	R1	7.07681559705083
20	C16	R1	7.14974711950468
20	C8	R1	7.32192809488736
20	C20	R1	7.4093909361377
20	C7	R1	7.62935662007961
21	C17	R1	7.24792751344359
21	C10	R1	6.93073733756289
21	C3	R1	7.06608919045777
21	C14	R1	7.18982455888002
21	C5	R1	7.02236781302845
21	C9	R1	7.29462074889163
21	C6	R1	6.89481776330794
21	C21	R1	7.08746284125034
21	C19	R1	7.33985000288462
21	C1	R1	7.13955135239879
21	C22	R1	7.22881869049588
21	C4	R1	7.2667865406949
21	C13	R1	7.01122725542325
21	C18	R1	7.35755200461808
21	C11	R1	7.22881869049588
21	C16	R1	7.11894107272351
21	C8	R1	7.22881869049588
21	C7	R1	6.96578428466209
22	C23	R1	7.31288295528436
22	C17	R1	7.45121111183233
22	C12	R1	7.24792751344359
22	C10	R1	7.28540221886225
22	C3	R1	7.24792751344359
22	C14	R1	7.33985000288462
22	C5	R1	7.02236781302845
22	C9	R1	7.21916852046216
22	C24	R1	7.07681559705083
22	C6	R1	7.02236781302845
22	C21	R1	6.96578428466209
22	C19	R1	6.78135971352466
22	C1	R1	7.21916852046216
22	C22	R1	7.24792751344359
22	C4	R1	7.27612440527424
22	C13	R1	7.3037807481771
22	C18	R1	7.4757334309664
22	C15	R1	7.20945336562895
22	C11	R1	7.13955135239879
22	C16	R1	7.31288295528436
22	C8	R1	7.06608919045777
22	C20	R1	7.5077946401987
22	C7	R1	7.29462074889163
23	C23	R1	7.37503943134692
23	C17	R1	7.19967234483636
23	C12	R1	6.95419631038687
23	C10	R1	7.33091687811462
23	C3	R1	7.39231742277876
23	C14	R1	7.07681559705083
23	C5	R1	7.33985000288462
23	C9	R1	7.5077946401987
23	C24	R1	7.15987133677839
23	C6	R1	7.16992500144231
23	C21	R1	7.467605550083
23	C19	R1	7.5077946401987
23	C1	R1	7.32192809488736
23	C22	R1	7.4178525148859
23	C4	R1	7.34872815423108
23	C13	R1	7.56224242422107
23	C15	R1	7.34872815423108
23	C11	R1	7.10852445677817
23	C16	R1	7.07681559705083
23	C8	R1	7.12928301694497
23	C20	R1	7.23840473932508
23	C7	R1	7.17990909001493
24	C23	R1	7.25738784269265
24	C17	R1	7.2667865406949
24	C12	R1	7.4093909361377
24	C10	R1	7.15987133677839
24	C3	R1	7.62205181945638
24	C14	R1	7.31288295528436
24	C5	R1	7.13955135239879
24	C9	R1	7.49185309632967
24	C24	R1	7.28540221886225
24	C21	R1	7.10852445677817
24	C19	R1	7.33091687811462
24	C1	R1	7.22881869049588
24	C22	R1	7.15987133677839
24	C4	R1	7.19967234483636
24	C13	R1	7.27612440527424
24	C18	R1	7.36632221424582
24	C15	R1	7.22881869049588
24	C11	R1	7.22881869049588
24	C16	R1	7.40087943628218
24	C8	R1	7.02236781302845
24	C20	R1	7.19967234483636
24	C7	R1	7.01122725542325
25	C17	R1	7.27612440527424
25	C10	R1	6.89481776330794
25	C14	R1	7.2667865406949
25	C5	R1	7.13955135239879
25	C9	R1	7.2667865406949
25	C24	R1	7.19967234483636
25	C6	R1	7.37503943134692
25	C21	R1	7.467605550083
25	C19	R1	7.12928301694497
25	C1	R1	7.09803208296053
25	C22	R1	7.49984588708321
25	C4	R1	7.37503943134692
25	C18	R1	7.29462074889163
25	C15	R1	7.08746284125034
25	C11	R1	7.53138146051631
25	C8	R1	7.12928301694497
25	C20	R1	7.38370429247405
25	C7	R1	7.29462074889163
26	C23	R1	7.23840473932508
26	C17	R1	7.2667865406949
26	C12	R1	7.11894107272351
26	C10	R1	7.14974711950468
26	C3	R1	7.02236781302845
26	C14	R1	7.17990909001493
26	C5	R1	7.13955135239879
26	C9	R1	7.02236781302845
26	C24	R1	7.51569983828404
26	C6	R1	7
26	C21	R1	7.20945336562895
26	C19	R1	7.58496250072116
26	C1	R1	7.24792751344359
26	C22	R1	7.18982455888002
26	C4	R1	7.10852445677817
26	C13	R1	7.17990909001493
26	C18	R1	7.02236781302845
26	C15	R1	7.27612440527424
26	C11	R1	7.44294349584873
26	C16	R1	7.49185309632967
26	C8	R1	7.27612440527424
26	C20	R1	7.29462074889163
26	C7	R1	6.89481776330794
27	C23	R1	7.03342300153745
27	C17	R1	7.16992500144231
27	C10	R1	7.09803208296053
27	C3	R1	7.06608919045777
27	C14	R1	7.09803208296053
27	C5	R1	7.22881869049588
27	C9	R1	7.22881869049588
27	C24	R1	7.19967234483636
27	C6	R1	7.43462822763672
27	C21	R1	7.03342300153745
27	C19	R1	7.2667865406949
27	C1	R1	7.28540221886225
27	C22	R1	7.37503943134692
27	C4	R1	7.2667865406949
27	C13	R1	7.32192809488736
27	C18	R1	7.3037807481771
27	C15	R1	7.29462074889163
27	C11	R1	7.33091687811462
27	C16	R1	7.06608919045777
27	C8	R1	7.45121111183233
27	C20	R1	7.4178525148859
28	C23	R1	7.44294349584873
28	C17	R1	7.4093909361377
28	C12	R1	7.18982455888002
28	C10	R1	6.85798099512757
28	C14	R1	7.05528243550119
28	C5	R1	7.24792751344359
28	C9	R1	7.20945336562895
28	C24	R1	7.51569983828404
28	C21	R1	7.21916852046216
28	C1	R1	7.14974711950468
28	C22	R1	7.49185309632967
28	C4	R1	7.07681559705083
28	C18	R1	7.28540221886225
28	C15	R1	7.15987133677839
28	C11	R1	7.39231742277876
28	C16	R1	7.13955135239879
28	C8	R1	7.19967234483636
28	C20	R1	7.07681559705083
28	C7	R1	7.36632221424582
29	C17	R1	7.467605550083
29	C12	R1	7.12928301694497
29	C10	R1	7.06608919045777
29	C3	R1	7.23840473932508
29	C14	R1	7.29462074889163
29	C5	R1	7.28540221886225
29	C9	R1	7.13955135239879
29	C24	R1	7.23840473932508
29	C6	R1	7.43462822763672
29	C21	R1	7.28540221886225
29	C19	R1	7.32192809488736
29	C1	R1	7.31288295528436
29	C22	R1	7.13955135239879
29	C4	R1	7.05528243550119
29	C18	R1	7.19967234483636
29	C15	R1	7.03342300153745
29	C11	R1	7.40087943628218
29	C16	R1	7.23840473932508
29	C8	R1	7.4178525148859
29	C20	R1	7.21916852046216
29	C7	R1	7.35755200461808
30	C23	R1	7.09803208296053
30	C17	R1	7.40087943628218
30	C12	R1	7.32192809488736
30	C10	R1	7.27612440527424
30	C3	R1	7.49984588708321
30	C14	R1	7.02236781302845
30	C5	R1	7.40087943628218
30	C9	R1	7.16992500144231
30	C24	R1	7.33091687811462
30	C6	R1	7.23840473932508
30	C21	R1	7.09803208296053
30	C19	R1	7.12928301694497
30	C1	R1	6.97727992349992
30	C22	R1	7.18982455888002
30	C4	R1	7.13955135239879
30	C13	R1	7
30	C18	R1	6.98868468677217
30	C15	R1	7.2667865406949
30	C11	R1	7.2667865406949
30	C16	R1	6.98868468677217
30	C8	R1	6.98868468677217
30	C7	R1	7.12928301694497
31	C23	R1	7.15987133677839
31	C17	R1	7.33985000288462
31	C12	R1	7.13955135239879
31	C10	R1	7.17990909001493
31	C3	R1	7.54689445988764
31	C14	R1	7.27612440527424
31	C5	R1	7.4594316186373
31	C9	R1	7.37503943134692
31	C24	R1	6.83289001416474
31	C6	R1	7.09803208296053
31	C21	R1	7.25738784269265
31	C19	R1	7.09803208296053
31	C22	R1	7.4594316186373
31	C4	R1	7.20945336562895
31	C13	R1	7.17990909001493
31	C18	R1	7.21916852046216
31	C15	R1	7.2667865406949
31	C11	R1	7.23840473932508
31	C16	R1	7.49185309632967
31	C8	R1	7.25738784269265
31	C20	R1	7.11894107272351
31	C7	R1	7.2667865406949
32	C23	R1	6.8703647195834
32	C17	R1	7.08746284125034
32	C12	R1	7.05528243550119
32	C3	R1	7.54689445988764
32	C14	R1	7.40087943628218
32	C5	R1	7.19967234483636
32	C9	R1	6.98868468677217
32	C24	R1	7.01122725542325
32	C6	R1	7.33091687811462
32	C21	R1	7.14974711950468
32	C1	R1	7.21916852046216
32	C22	R1	6.95419631038687
32	C4	R1	6.75488750216347
32	C13	R1	6.56985560833095
32	C18	R1	6.89481776330794
32	C15	R1	7.16992500144231
32	C11	R1	7.09803208296053
32	C16	R1	6.94251450533924
32	C7	R1	7.35755200461808
33	C23	R1	7.2667865406949
33	C17	R1	7.20945336562895
33	C12	R1	7.39231742277876
33	C3	R1	6.96578428466209
33	C14	R1	7.21916852046216
33	C5	R1	7.4093909361377
33	C9	R1	7.11894107272351
33	C24	R1	6.7279204545632
33	C6	R1	7.22881869049588
33	C21	R1	7.19967234483636
33	C1	R1	7.21916852046216
33	C22	R1	6.91886323727459
33	C4	R1	7.20945336562895
33	C13	R1	7.07681559705083
33	C18	R1	7.31288295528436
33	C15	R1	7.22881869049588
33	C11	R1	7.15987133677839
33	C16	R1	7.31288295528436
33	C8	R1	7.35755200461808
33	C20	R1	7.19967234483636
33	C7	R1	7.54689445988764
34	C23	R1	7.16992500144231
34	C17	R1	7.54689445988764
34	C12	R1	7.49185309632967
34	C10	R1	7.19967234483636
34	C3	R1	7.36632221424582
34	C14	R1	7.28540221886225
34	C9	R1	7.16992500144231
34	C24	R1	7.32192809488736
34	C6	R1	7.52356195605701
34	C21	R1	7.4262647547021
34	C19	R1	6.8703647195834
34	C1	R1	6.98868468677217
34	C22	R1	7.03342300153745
34	C4	R1	7.31288295528436
34	C13	R1	7.18982455888002
34	C18	R1	7.23840473932508
34	C15	R1	7.21916852046216
34	C11	R1	7.13955135239879
34	C16	R1	7.45121111183233
34	C8	R1	7.3037807481771
34	C20	R1	7.15987133677839
34	C7	R1	7.08746284125034
35	C23	R1	7.24792751344359
35	C17	R1	7.07681559705083
35	C12	R1	6.95419631038687
35	C10	R1	7.31288295528436
35	C5	R1	7.13955135239879
35	C9	R1	7.06608919045777
35	C24	R1	7.467605550083
35	C6	R1	7.29462074889163
35	C21	R1	7.5077946401987
35	C19	R1	7.2667865406949
35	C1	R1	7.35755200461808
35	C22	R1	6.89481776330794
35	C4	R1	7.40087943628218
35	C18	R1	7.12928301694497
35	C15	R1	7.11894107272351
35	C11	R1	7.18982455888002
35	C16	R1	7.14974711950468
35	C8	R1	7.34872815423108
35	C20	R1	7.06608919045777
35	C7	R1	7.36632221424582
36	C23	R1	7.18982455888002
36	C17	R1	7.36632221424582
36	C12	R1	7.28540221886225
36	C10	R1	7.34872815423108
36	C3	R1	7.39231742277876
36	C14	R1	7.53138146051631
36	C5	R1	7.23840473932508
36	C9	R1	7.07681559705083
36	C24	R1	7.2667865406949
36	C6	R1	7.34872815423108
36	C21	R1	6.8073549220576
36	C19	R1	7.14974711950468
36	C1	R1	7.07681559705083
36	C22	R1	7.17990909001493
36	C4	R1	6.94251450533924
36	C13	R1	7.4093909361377
36	C18	R1	7.13955135239879
36	C15	R1	7.27612440527424
36	C11	R1	7.3037807481771
36	C16	R1	7.37503943134692
36	C8	R1	7.36632221424582
36	C20	R1	7.23840473932508
36	C7	R1	7.45121111183233
37	C23	R1	7.24792751344359
37	C17	R1	7.27612440527424
37	C12	R1	7.13955135239879
37	C10	R1	7.14974711950468
37	C3	R1	7.59245703726808
37	C14	R1	7.51569983828404
37	C5	R1	7.27612440527424
37	C9	R1	7.4757334309664
37	C6	R1	7.55458885167764
37	C21	R1	7.08746284125034
37	C22	R1	7.01122725542325
37	C4	R1	7.49984588708321
37	C13	R1	7.4262647547021
37	C18	R1	7.27612440527424
37	C15	R1	6.91886323727459
37	C11	R1	7.16992500144231
37	C16	R1	6.83289001416474
37	C8	R1	6.93073733756289
37	C20	R1	7.31288295528436
37	C7	R1	7.32192809488736
38	C23	R1	7.04439411935845
38	C17	R1	7.09803208296053
38	C12	R1	7.467605550083
38	C10	R1	7.37503943134692
38	C3	R1	7.11894107272351
38	C14	R1	7.04439411935845
38	C5	R1	7.49185309632967
38	C9	R1	7.09803208296053
38	C24	R1	7.39231742277876
38	C21	R1	7.37503943134692
38	C19	R1	7.29462074889163
38	C1	R1	7.23840473932508
38	C22	R1	7.20945336562895
38	C4	R1	7.43462822763672
38	C13	R1	7.37503943134692
38	C18	R1	6.97727992349992
38	C15	R1	7.49984588708321
38	C11	R1	7.14974711950468
38	C16	R1	7.23840473932508
38	C20	R1	6.96578428466209
38	C7	R1	7.27612440527424
39	C23	R1	7.52356195605701
39	C17	R1	7.35755200461808
39	C12	R1	7.05528243550119
39	C10	R1	7.56224242422107
39	C14	R1	7.39231742277876
39	C5	R1	7.27612440527424
39	C9	R1	7.24792751344359
39	C24	R1	7.61470984411521
39	C6	R1	7.32192809488736
39	C21	R1	7.63662462054365
39	C19	R1	7.33091687811462
39	C22	R1	7.17990909001493
39	C4	R1	7.17990909001493
39	C13	R1	7.20945336562895
39	C18	R1	6.82017896241519
39	C15	R1	6.75488750216347
39	C11	R1	7.10852445677817
39	C16	R1	7.45121111183233
39	C8	R1	7.18982455888002
39	C20	R1	7.35755200461808
39	C7	R1	7.12928301694497
40	C23	R1	7.13955135239879
40	C17	R1	7.4093909361377
40	C12	R1	7.31288295528436
40	C10	R1	7.03342300153745
40	C3	R1	7.49984588708321
40	C14	R1	7.38370429247405
40	C5	R1	7.59245703726808
40	C9	R1	7.18982455888002
40	C24	R1	7.34872815423108
40	C6	R1	7.07681559705083
40	C21	R1	7.22881869049588
40	C19	R1	7.4093909361377
40	C1	R1	7.03342300153745
40	C4	R1	7.17990909001493
40	C13	R1	6.83289001416474
40	C15	R1	7.34872815423108
40	C11	R1	6.93073733756289
40	C16	R1	7.20945336562895
40	C8	R1	7.29462074889163
40	C20	R1	7.03342300153745
40	C7	R1	7.01122725542325
41	C23	R1	6.93073733756289
41	C17	R1	7.07681559705083
41	C12	R1	7.25738784269265
41	C10	R1	6.78135971352466
41	C3	R1	7.21916852046216
41	C14	R1	7.24792751344359
41	C5	R1	7.12928301694497
41	C6	R1	7.14974711950468
41	C19	R1	7.22881869049588
41	C1	R1	6.97727992349992
41	C22	R1	7.17990909001493
41	C4	R1	6.98868468677217
41	C13	R1	7.49185309632967
41	C18	R1	7.19967234483636
41	C15	R1	7.45121111183233
41	C11	R1	7.31288295528436
41	C16	R1	7.34872815423108
41	C8	R1	7.28540221886225
41	C7	R1	7.28540221886225
42	C23	R1	7.18982455888002
42	C17	R1	7.20945336562895
42	C12	R1	7.32192809488736
42	C10	R1	7.33985000288462
42	C14	R1	7.10852445677817
42	C5	R1	7.4262647547021
42	C9	R1	7.40087943628218
42	C24	R1	7.03342300153745
42	C6	R1	7.38370429247405
42	C21	R1	7.44294349584873
42	C19	R1	7.20945336562895
42	C1	R1	7.11894107272351
42	C22	R1	7.31288295528436
42	C4	R1	7.31288295528436
42	C13	R1	7.5077946401987
42	C18	R1	7.32192809488736
42	C15	R1	7
42	C11	R1	7.09803208296053
42	C16	R1	7.48381577726426
42	C8	R1	7.05528243550119
42	C20	R1	7.04439411935845
42	C7	R1	7.36632221424582
43	C23	R1	7.08746284125034
43	C17	R1	6.94251450533924
43	C10	R1	7.16992500144231
43	C3	R1	7.35755200461808
43	C14	R1	7.57742882803575
43	C5	R1	7.63662462054365
43	C9	R1	7.4093909361377
43	C24	R1	7.37503943134692
43	C6	R1	7.27612440527424
43	C19	R1	7.467605550083
43	C1	R1	7.4594316186373
43	C22	R1	7.15987133677839
43	C4	R1	7.12928301694497
43	C13	R1	6.8073549220576
43	C18	R1	7.2667865406949
43	C15	R1	7.08746284125034
43	C11	R1	6.96578428466209
43	C16	R1	6.84549005094437
43	C8	R1	7.40087943628218
43	C20	R1	7.16992500144231
43	C7	R1	7.29462074889163
44	C23	R1	7.16992500144231
44	C17	R1	7.19967234483636
44	C12	R1	7.44294349584873
44	C10	R1	6.98868468677217
44	C3	R1	7.02236781302845
44	C14	R1	6.97727992349992
44	C5	R1	7.08746284125034
44	C24	R1	7.16992500144231
44	C6	R1	7.13955135239879
44	C21	R1	7.15987133677839
44	C19	R1	7.33091687811462
44	C1	R1	7.32192809488736
44	C22	R1	7.12928301694497
44	C4	R1	7.13955135239879
44	C13	R1	7.20945336562895
44	C18	R1	6.97727992349992
44	C15	R1	7.29462074889163
44	C11	R1	7.13955135239879
44	C16	R1	7.07681559705083
44	C8	R1	7.13955135239879
44	C20	R1	7.12928301694497
44	C7	R1	7.58496250072116
45	C17	R1	7.08746284125034
45	C12	R1	7.13955135239879
45	C10	R1	7.22881869049588
45	C3	R1	7
45	C14	R1	7.28540221886225
45	C5	R1	7.467605550083
45	C9	R1	7.33091687811462
45	C24	R1	6.89481776330794
45	C21	R1	7.10852445677817
45	C19	R1	7.5077946401987
45	C1	R1	7.13955135239879
45	C22	R1	7.4093909361377
45	C4	R1	7.43462822763672
45	C13	R1	7.39231742277876
45	C18	R1	7.08746284125034
45	C15	R1	7.35755200461808
45	C11	R1	7.09803208296053
45	C16	R1	7.4093909361377
45	C8	R1	7.33985000288462
45	C20	R1	6.88264304936184
45	C7	R1	7.03342300153745
46	C23	R1	7.5077946401987
46	C12	R1	7.06608919045777
46	C10	R1	7.4093909361377
46	C3	R1	6.96578428466209
46	C14	R1	7.38370429247405
46	C9	R1	6.98868468677217
46	C24	R1	7.29462074889163
46	C6	R1	7.43462822763672
46	C21	R1	7.10852445677817
46	C19	R1	7.2667865406949
46	C1	R1	7.4178525148859
46	C22	R1	7.09803208296053
46	C4	R1	6.84549005094437
46	C13	R1	7.56224242422107
46	C18	R1	7.24792751344359
46	C15	R1	7.29462074889163
46	C11	R1	7.21916852046216
46	C16	R1	7.34872815423108
46	C8	R1	7.10852445677817
46	C20	R1	7.23840473932508
46	C7	R1	7.18982455888002
47	C17	R1	7.08746284125034
47	C12	R1	6.8703647195834
47	C10	R1	7.54689445988764
47	C14	R1	7.36632221424582
47	C5	R1	7.467605550083
47	C9	R1	6.82017896241519
47	C24	R1	7.14974711950468
47	C21	R1	7.18982455888002
47	C19	R1	7.58496250072116
47	C1	R1	7.33985000288462
47	C22	R1	7.03342300153745
47	C13	R1	7.16992500144231
47	C18	R1	7.467605550083
47	C15	R1	7.2667865406949
47	C11	R1	7.70043971814109
47	C8	R1	7.25738784269265
47	C7	R1	7.24792751344359
48	C23	R1	7.07681559705083
48	C17	R1	7.28540221886225
48	C12	R1	7.34872815423108
48	C10	R1	7.33091687811462
48	C3	R1	7.21916852046216
48	C14	R1	7.4093909361377
48	C5	R1	7.04439411935845
48	C9	R1	7.51569983828404
48	C24	R1	7.29462074889163
48	C6	R1	7.33985000288462
48	C21	R1	7.17990909001493
48	C19	R1	7.24792751344359
48	C1	R1	7.06608919045777
48	C22	R1	7.02236781302845
48	C4	R1	7.06608919045777
48	C13	R1	7.13955135239879
48	C18	R1	7.23840473932508
48	C15	R1	7.11894107272351
48	C11	R1	7.19967234483636
48	C16	R1	7.83289001416474
48	C8	R1	7.04439411935845
48	C7	R1	6.85798099512757
49	C23	R1	7.4757334309664
49	C17	R1	7.06608919045777
49	C12	R1	7.43462822763672
49	C10	R1	6.97727992349992
49	C3	R1	7.03342300153745
49	C14	R1	7.02236781302845
49	C5	R1	7.32192809488736
49	C9	R1	7.20945336562895
49	C6	R1	7.43462822763672
49	C21	R1	7.31288295528436
49	C19	R1	7.09803208296053
49	C1	R1	7.03342300153745
49	C22	R1	6.94251450533924
49	C4	R1	7.45121111183233
49	C15	R1	7.17990909001493
49	C16	R1	7.10852445677817
49	C8	R1	7.55458885167764
49	C20	R1	7.71424551766612
49	C7	R1	7.34872815423108
50	C23	R1	7.31288295528436
50	C17	R1	7.29462074889163
50	C12	R1	7.07681559705083
50	C10	R1	7.29462074889163
50	C3	R1	7.02236781302845
50	C5	R1	7.18982455888002
50	C9	R1	7.2667865406949
50	C24	R1	7.20945336562895
50	C6	R1	6.96578428466209
50	C21	R1	7.15987133677839
50	C19	R1	7.4594316186373
50	C1	R1	7.13955135239879
50	C22	R1	7.33091687811462
50	C4	R1	7.49185309632967
50	C13	R1	7.16992500144231
50	C18	R1	7.44294349584873
50	C15	R1	7.31288295528436
50	C11	R1	7.29462074889163
50	C16	R1	7.03342300153745
50	C8	R1	7.21916852046216
50	C20	R1	7.14974711950468
50	C7	R1	7.31288295528436
51	C23	R1	7.34872815423108
51	C17	R1	7.29462074889163
51	C12	R1	7.16992500144231
51	C10	R1	7.17990909001493
51	C3	R1	7.31288295528436
51	C14	R1	7.22881869049588
51	C5	R1	7.27612440527424
51	C9	R1	7.40087943628218
51	C24	R1	7.05528243550119
51	C6	R1	7.3037807481771
51	C21	R1	7.25738784269265
51	C19	R1	7.2667865406949
51	C1	R1	7.33091687811462
51	C22	R1	7.08746284125034
51	C4	R1	6.79441586635011
51	C13	R1	7.32192809488736
51	C18	R1	7.51569983828404
51	C15	R1	7.4093909361377
51	C11	R1	7.31288295528436
51	C8	R1	7.38370429247405
51	C20	R1	7.23840473932508
51	C7	R1	7.24792751344359
52	C23	R1	7.28540221886225
52	C17	R1	7.10852445677817
52	C12	R1	7.4594316186373
52	C10	R1	7.25738784269265
52	C3	R1	7.04439411935845
52	C14	R1	7.39231742277876
52	C5	R1	7.33091687811462
52	C9	R1	7.19967234483636
52	C24	R1	7.29462074889163
52	C6	R1	7.02236781302845
52	C21	R1	7.09803208296053
52	C19	R1	6.97727992349992
52	C1	R1	7.23840473932508
52	C22	R1	7.33091687811462
52	C4	R1	7
52	C13	R1	7.4757334309664
52	C18	R1	7.39231742277876
52	C15	R1	7.14974711950468
52	C11	R1	7.28540221886225
52	C8	R1	7.27612440527424
52	C20	R1	7.27612440527424
52	C7	R1	7.18982455888002
53	C23	R1	7.467605550083
53	C17	R1	7.07681559705083
53	C12	R1	7.38370429247405
53	C10	R1	7.02236781302845
53	C3	R1	7.27612440527424
53	C14	R1	7.20945336562895
53	C5	R1	7.64385618977472
53	C24	R1	7.5077946401987
53	C6	R1	7.04439411935845
53	C21	R1	7.44294349584873
53	C19	R1	7.24792751344359
53	C1	R1	7.4178525148859
53	C22	R1	7.07681559705083
53	C4	R1	7.01122725542325
53	C13	R1	7.28540221886225
53	C18	R1	7.56985560833095
53	C15	R1	7.38370429247405
53	C11	R1	7.32192809488736
53	C16	R1	7.03342300153745
53	C20	R1	7.19967234483636
53	C7	R1	7
54	C23	R1	6.76818432477693
54	C17	R1	6.85798099512757
54	C12	R1	7.18982455888002
54	C3	R1	7.18982455888002
54	C14	R1	7.52356195605701
54	C5	R1	6.89481776330794
54	C9	R1	7.36632221424582
54	C24	R1	6.58496250072116
54	C6	R1	7.05528243550119
54	C21	R1	7.39231742277876
54	C19	R1	7.27612440527424
54	C1	R1	7.3037807481771
54	C22	R1	7.19967234483636
54	C4	R1	6.97727992349992
54	C13	R1	7.4757334309664
54	C18	R1	7.39231742277876
54	C15	R1	7.2667865406949
54	C11	R1	7.14974711950468
54	C16	R1	6.97727992349992
54	C20	R1	7.14974711950468
54	C7	R1	7.38370429247405
55	C23	R1	7.20945336562895
55	C17	R1	7.07681559705083
55	C3	R1	7.19967234483636
55	C14	R1	7.14974711950468
55	C9	R1	7.35755200461808
55	C24	R1	7.4178525148859
55	C6	R1	7.17990909001493
55	C21	R1	6.90689059560852
55	C19	R1	7.27612440527424
55	C1	R1	7.13955135239879
55	C22	R1	7.3037807481771
55	C4	R1	7.15987133677839
55	C13	R1	7.02236781302845
55	C18	R1	6.79441586635011
55	C15	R1	6.95419631038687
55	C11	R1	7.11894107272351
55	C16	R1	7.28540221886225
55	C8	R1	7
55	C20	R1	7.25738784269265
55	C7	R1	7.19967234483636
56	C23	R1	7.37503943134692
56	C17	R1	7.18982455888002
56	C10	R1	7.52356195605701
56	C3	R1	7.23840473932508
56	C14	R1	7.15987133677839
56	C5	R1	7.2667865406949
56	C9	R1	7.19967234483636
56	C24	R1	7.4594316186373
56	C6	R1	7.01122725542325
56	C19	R1	7.15987133677839
56	C1	R1	7.05528243550119
56	C4	R1	7.13955135239879
56	C13	R1	7.17990909001493
56	C18	R1	7.44294349584873
56	C15	R1	6.90689059560852
56	C11	R1	6.95419631038687
56	C20	R1	7.08746284125034
56	C7	R1	7.37503943134692
57	C23	R1	7.32192809488736
57	C12	R1	7.32192809488736
57	C10	R1	7.5077946401987
57	C3	R1	7.21916852046216
57	C14	R1	7.2667865406949
57	C5	R1	6.98868468677217
57	C9	R1	7.08746284125034
57	C24	R1	7.3037807481771
57	C6	R1	7.31288295528436
57	C21	R1	7.17990909001493
57	C19	R1	6.96578428466209
57	C1	R1	7.12928301694497
57	C22	R1	7.3037807481771
57	C4	R1	7.49984588708321
57	C13	R1	7.4093909361377
57	C18	R1	7.31288295528436
57	C15	R1	6.96578428466209
57	C11	R1	7.21916852046216
57	C16	R1	7.52356195605701
57	C8	R1	7.27612440527424
57	C20	R1	7.31288295528436
57	C7	R1	7.15987133677839
58	C23	R1	7.15987133677839
58	C17	R1	7.2667865406949
58	C12	R1	6.82017896241519
58	C10	R1	7.37503943134692
58	C3	R1	7.39231742277876
58	C14	R1	7.02236781302845
58	C5	R1	6.90689059560852
58	C24	R1	7.29462074889163
58	C6	R1	7.11894107272351
58	C21	R1	7.44294349584873
58	C19	R1	6.94251450533924
58	C1	R1	7
58	C22	R1	7.27612440527424
58	C4	R1	7.4757334309664
58	C13	R1	6.83289001416474
58	C18	R1	7.39231742277876
58	C15	R1	7.22881869049588
58	C11	R1	7.52356195605701
58	C16	R1	7.04439411935845
58	C8	R1	7.23840473932508
58	C20	R1	7.33985000288462
58	C7	R1	7.13955135239879
59	C23	R1	7.32192809488736
59	C17	R1	6.89481776330794
59	C12	R1	7.32192809488736
59	C10	R1	7
59	C3	R1	7.56224242422107
59	C14	R1	7.13955135239879
59	C5	R1	7.24792751344359
59	C9	R1	7.16992500144231
59	C24	R1	6.8073549220576
59	C6	R1	7.43462822763672
59	C21	R1	7.3037807481771
59	C1	R1	7.33091687811462
59	C22	R1	7.12928301694497
59	C4	R1	6.8703647195834
59	C13	R1	7.13955135239879
59	C18	R1	7.45121111183233
59	C11	R1	7.36632221424582
59	C16	R1	6.95419631038687
59	C8	R1	7.4594316186373
59	C20	R1	7.24792751344359
59	C7	R1	7.49185309632967
60	C17	R1	7.07681559705083
60	C12	R1	6.91886323727459
60	C10	R1	7.20945336562895
60	C3	R1	7.01122725542325
60	C14	R1	7.4093909361377
60	C5	R1	7.31288295528436
60	C9	R1	7.09803208296053
60	C24	R1	7.21916852046216
60	C6	R1	6.93073733756289
60	C21	R1	7.18982455888002
60	C19	R1	7.36632221424582
60	C1	R1	7.5077946401987
60	C13	R1	7.14974711950468
60	C15	R1	7.4594316186373
60	C11	R1	7.23840473932508
60	C16	R1	7.3037807481771
60	C8	R1	7.07681559705083
60	C20	R1	7.33985000288462
60	C7	R1	7.24792751344359
61	C23	R1	7.15987133677839
61	C17	R1	7.38370429247405
61	C12	R1	7.2667865406949
61	C10	R1	6.95419631038687
61	C3	R1	7.25738784269265
61	C14	R1	7.2667865406949
61	C5	R1	7.20945336562895
61	C9	R1	7.01122725542325
61	C24	R1	6.71424551766612
61	C6	R1	7.21916852046216
61	C21	R1	7.06608919045777
61	C19	R1	7.20945336562895
61	C1	R1	7.2667865406949
61	C22	R1	7.2667865406949
61	C4	R1	7.53138146051631
61	C13	R1	6.97727992349992
61	C18	R1	7.19967234483636
61	C11	R1	7.31288295528436
61	C16	R1	7.12928301694497
61	C8	R1	7.43462822763672
61	C20	R1	7.43462822763672
61	C7	R1	7.11894107272351
62	C23	R1	7.25738784269265
62	C12	R1	7.43462822763672
62	C5	R1	7.07681559705083
62	C9	R1	7.51569983828404
62	C24	R1	7.34872815423108
62	C6	R1	7.21916852046216
62	C21	R1	7.25738784269265
62	C19	R1	7.49185309632967
62	C1	R1	7.11894107272351
62	C22	R1	7.05528243550119
62	C4	R1	7.22881869049588
62	C13	R1	7.25738784269265
62	C18	R1	7.15987133677839
62	C11	R1	7.09803208296053
62	C16	R1	7.35755200461808
62	C8	R1	7.27612440527424
62	C20	R1	7.17990909001493
62	C7	R1	7.31288295528436
63	C23	R1	7.13955135239879
63	C17	R1	7.13955135239879
63	C12	R1	7.27612440527424
63	C10	R1	7.2667865406949
63	C3	R1	7.33091687811462
63	C14	R1	7.35755200461808
63	C5	R1	7.12928301694497
63	C24	R1	7.36632221424582
63	C6	R1	7.35755200461808
63	C19	R1	7.09803208296053
63	C1	R1	7.11894107272351
63	C22	R1	7.13955135239879
63	C4	R1	7.2667865406949
63	C13	R1	7.23840473932508
63	C18	R1	7.4594316186373
63	C15	R1	7.01122725542325
63	C11	R1	7.18982455888002
63	C16	R1	7.35755200461808
63	C8	R1	7.35755200461808
63	C20	R1	7.40087943628218
63	C7	R1	7.69348695749933
64	C23	R1	7.39231742277876
64	C10	R1	7.24792751344359
64	C3	R1	7.17990909001493
64	C14	R1	7.10852445677817
64	C5	R1	7.4594316186373
64	C9	R1	7.04439411935845
64	C24	R1	7.17990909001493
64	C6	R1	7.2667865406949
64	C21	R1	7.35755200461808
64	C19	R1	7.37503943134692
64	C1	R1	7.18982455888002
64	C22	R1	6.98868468677217
64	C4	R1	6.96578428466209
64	C13	R1	7.14974711950468
64	C18	R1	7.4093909361377
64	C15	R1	6.97727992349992
64	C11	R1	7.45121111183233
64	C16	R1	7.69348695749933
64	C8	R1	7.20945336562895
64	C20	R1	7.2667865406949
64	C7	R1	7.19967234483636
65	C23	R1	7
65	C17	R1	7.4262647547021
65	C12	R1	7.33985000288462
65	C10	R1	7.04439411935845
65	C3	R1	7.38370429247405
65	C5	R1	7.2667865406949
65	C9	R1	7.25738784269265
65	C24	R1	6.85798099512757
65	C6	R1	7.09803208296053
65	C21	R1	6.89481776330794
65	C19	R1	7.23840473932508
65	C1	R1	7.29462074889163
65	C22	R1	7.10852445677817
65	C4	R1	7.38370429247405
65	C13	R1	7.31288295528436
65	C18	R1	7.27612440527424
65	C15	R1	7.31288295528436
65	C11	R1	7.3037807481771
65	C16	R1	7.63662462054365
65	C8	R1	7.2667865406949
65	C20	R1	7.38370429247405
65	C7	R1	6.8073549220576
66	C23	R1	7.06608919045777
66	C17	R1	7.19967234483636
66	C10	R1	7.4594316186373
66	C3	R1	7.38370429247405
66	C14	R1	7.49984588708321
66	C5	R1	7.02236781302845
66	C9	R1	7.29462074889163
66	C24	R1	7.25738784269265
66	C6	R1	7.16992500144231
66	C21	R1	7.36632221424582
66	C19	R1	7.19967234483636
66	C22	R1	7.23840473932508
66	C4	R1	7.48381577726426
66	C13	R1	7.28540221886225
66	C15	R1	7.25738784269265
66	C11	R1	7.5077946401987
66	C16	R1	7.24792751344359
66	C8	R1	7.06608919045777
66	C20	R1	7.49185309632967
66	C7	R1	7.20945336562895
67	C23	R1	7.14974711950468
67	C17	R1	7.62935662007961
67	C12	R1	7.31288295528436
67	C10	R1	7.24792751344359
67	C3	R1	7.43462822763672
67	C14	R1	7.22881869049588
67	C5	R1	7.31288295528436
67	C9	R1	7.33985000288462
67	C24	R1	7.44294349584873
67	C6	R1	7.36632221424582
67	C21	R1	7.03342300153745
67	C19	R1	7.24792751344359
67	C1	R1	6.84549005094437
67	C22	R1	7.27612440527424
67	C13	R1	7.04439411935845
67	C18	R1	7.4093909361377
67	C15	R1	6.91886323727459
67	C11	R1	7.02236781302845
67	C8	R1	7.4594316186373
68	C23	R1	7.12928301694497
68	C17	R1	7.43462822763672
68	C12	R1	7.2667865406949
68	C10	R1	7.38370429247405
68	C3	R1	7.56224242422107
68	C14	R1	7.57742882803575
68	C9	R1	7.25738784269265
68	C24	R1	7.18982455888002
68	C6	R1	7.16992500144231
68	C21	R1	7.02236781302845
68	C19	R1	7.43462822763672
68	C1	R1	7.11894107272351
68	C22	R1	7.19967234483636
68	C4	R1	7.22881869049588
68	C13	R1	7.27612440527424
68	C15	R1	6.97727992349992
68	C11	R1	7.16992500144231
68	C16	R1	7.48381577726426
68	C20	R1	7.2667865406949
68	C7	R1	7.11894107272351
69	C23	R1	7.17990909001493
69	C17	R1	7.09803208296053
69	C12	R1	7.20945336562895
69	C10	R1	7.29462074889163
69	C3	R1	7.15987133677839
69	C14	R1	7.4594316186373
69	C5	R1	7.31288295528436
69	C6	R1	6.76818432477693
69	C21	R1	7.5077946401987
69	C19	R1	7.3037807481771
69	C1	R1	7.10852445677817
69	C22	R1	7.31288295528436
69	C4	R1	6.97727992349992
69	C13	R1	7.12928301694497
69	C18	R1	7.38370429247405
69	C15	R1	7.12928301694497
69	C11	R1	7.16992500144231
69	C16	R1	7.17990909001493
69	C8	R1	7.23840473932508
69	C20	R1	7.10852445677817
69	C7	R1	7.12928301694497
70	C23	R1	7.11894107272351
70	C17	R1	7.15987133677839
70	C12	R1	7.57742882803575
70	C10	R1	7.36632221424582
70	C3	R1	7.2667865406949
70	C14	R1	7.11894107272351
70	C5	R1	7.04439411935845
70	C9	R1	7.4178525148859
70	C24	R1	7.57742882803575
70	C21	R1	7.22881869049588
70	C19	R1	7.22881869049588
70	C1	R1	7.08746284125034
70	C22	R1	7.09803208296053
70	C13	R1	7.49984588708321
70	C18	R1	7.19967234483636
70	C15	R1	7.3037807481771
70	C11	R1	7.08746284125034
70	C16	R1	7.06608919045777
70	C8	R1	7.2667865406949
70	C20	R1	7.16992500144231
70	C7	R1	7.05528243550119
71	C23	R1	7.13955135239879
71	C17	R1	7.40087943628218
71	C12	R1	6.79441586635011
71	C10	R1	7.09803208296053
71	C3	R1	7.14974711950468
71	C14	R1	7.4262647547021
71	C5	R1	7.56224242422107
71	C9	R1	7.45121111183233
71	C24	R1	7.37503943134692
71	C6	R1	6.96578428466209
71	C19	R1	7.29462074889163
71	C1	R1	7.02236781302845
71	C22	R1	7.06608919045777
71	C4	R1	6.85798099512757
71	C13	R1	7.19967234483636
71	C18	R1	7.36632221424582
71	C11	R1	7.24792751344359
71	C16	R1	7.28540221886225
71	C8	R1	7.36632221424582
71	C20	R1	7.57742882803575
71	C7	R1	6.95419631038687
72	C23	R1	7.60733031374961
72	C17	R1	7.33091687811462
72	C12	R1	7.07681559705083
72	C10	R1	7.20945336562895
72	C3	R1	6.88264304936184
72	C14	R1	7.21916852046216
72	C5	R1	7.3037807481771
72	C9	R1	7.17990909001493
72	C24	R1	7.21916852046216
72	C6	R1	7.57742882803575
72	C21	R1	7.05528243550119
72	C19	R1	7.04439411935845
72	C1	R1	7.18982455888002
72	C22	R1	7.44294349584873
72	C4	R1	7.12928301694497
72	C13	R1	7.59245703726808
72	C18	R1	7.28540221886225
72	C15	R1	7.02236781302845
72	C11	R1	7.20945336562895
72	C16	R1	7.10852445677817
72	C8	R1	7.01122725542325
72	C20	R1	7.3037807481771
72	C7	R1	7.51569983828404
73	C23	R1	7.07681559705083
73	C17	R1	7.52356195605701
73	C12	R1	7.17990909001493
73	C10	R1	7.31288295528436
73	C3	R1	7.25738784269265
73	C14	R1	7.15987133677839
73	C5	R1	7.34872815423108
73	C9	R1	7.17990909001493
73	C24	R1	7.4178525148859
73	C21	R1	7.20945336562895
73	C19	R1	7.32192809488736
73	C1	R1	7.4093909361377
73	C22	R1	7.20945336562895
73	C4	R1	7.13955135239879
73	C15	R1	7.29462074889163
73	C11	R1	7.40087943628218
73	C8	R1	7.20945336562895
73	C20	R1	7.24792751344359
73	C7	R1	7.10852445677817
74	C23	R1	7.28540221886225
74	C17	R1	7.33091687811462
74	C12	R1	7.60733031374961
74	C10	R1	7.32192809488736
74	C3	R1	6.85798099512757
74	C14	R1	7.15987133677839
74	C5	R1	7.14974711950468
74	C9	R1	7.38370429247405
74	C24	R1	7.53138146051631
74	C6	R1	7.22881869049588
74	C21	R1	7.36632221424582
74	C19	R1	7.36632221424582
74	C1	R1	7.77478705960117
74	C22	R1	6.93073733756289
74	C4	R1	7.3037807481771
74	C13	R1	7.62935662007961
74	C18	R1	6.91886323727459
74	C11	R1	7.16992500144231
74	C16	R1	7.28540221886225
74	C8	R1	7.02236781302845
74	C20	R1	7.38370429247405
74	C7	R1	7.05528243550119
75	C23	R1	7.58496250072116
75	C17	R1	7.04439411935845
75	C12	R1	7.4594316186373
75	C10	R1	7.15987133677839
75	C3	R1	7.33091687811462
75	C14	R1	7.27612440527424
75	C5	R1	7.23840473932508
75	C9	R1	7.09803208296053
75	C24	R1	6.95419631038687
75	C6	R1	7.33985000288462
75	C21	R1	7.29462074889163
75	C19	R1	7.22881869049588
75	C22	R1	7.34872815423108
75	C13	R1	7.24792751344359
75	C18	R1	7.17990909001493
75	C15	R1	7.06608919045777
75	C11	R1	7.5077946401987
75	C16	R1	7.21916852046216
75	C7	R1	6.91886323727459
76	C23	R1	7.13955135239879
76	C17	R1	7.24792751344359
76	C12	R1	7.20945336562895
76	C10	R1	7.29462074889163
76	C3	R1	7.19967234483636
76	C14	R1	6.98868468677217
76	C9	R1	7.39231742277876
76	C6	R1	7.43462822763672
76	C21	R1	7.32192809488736
76	C19	R1	6.82017896241519
76	C1	R1	7.28540221886225
76	C22	R1	7.35755200461808
76	C4	R1	7.12928301694497
76	C13	R1	7.18982455888002
76	C18	R1	7.25738784269265
76	C15	R1	7.4594316186373
76	C11	R1	7.16992500144231
76	C8	R1	7.19967234483636
76	C20	R1	7.07681559705083
76	C7	R1	7.08746284125034
77	C23	R1	7.11894107272351
77	C12	R1	7.11894107272351
77	C10	R1	7.2667865406949
77	C3	R1	7.48381577726426
77	C14	R1	7.37503943134692
77	C5	R1	6.8703647195834
77	C24	R1	7.29462074889163
77	C6	R1	7.4262647547021
77	C21	R1	7.07681559705083
77	C19	R1	7.39231742277876
77	C1	R1	7.17990909001493
77	C22	R1	7.19967234483636
77	C4	R1	7.48381577726426
77	C13	R1	7.13955135239879
77	C18	R1	6.85798099512757
77	C15	R1	7.10852445677817
77	C16	R1	7.62935662007961
77	C8	R1	7.04439411935845
77	C20	R1	7.12928301694497
77	C7	R1	7.59245703726808
78	C23	R1	7.33091687811462
78	C12	R1	7.05528243550119
78	C10	R1	7.36632221424582
78	C3	R1	7.33985000288462
78	C14	R1	7.24792751344359
78	C5	R1	7.49984588708321
78	C9	R1	7.03342300153745
78	C24	R1	7
78	C6	R1	6.89481776330794
78	C21	R1	7.21916852046216
78	C19	R1	7.08746284125034
78	C1	R1	7.18982455888002
78	C22	R1	7.22881869049588
78	C4	R1	7.24792751344359
78	C18	R1	7.15987133677839
78	C15	R1	7.25738784269265
78	C11	R1	7.03342300153745
78	C16	R1	7.18982455888002
78	C8	R1	7.19967234483636
78	C20	R1	7.20945336562895
78	C7	R1	7.18982455888002
79	C23	R1	7.32192809488736
79	C17	R1	7.20945336562895
79	C10	R1	7.10852445677817
79	C14	R1	7.22881869049588
79	C9	R1	7.51569983828404
79	C24	R1	7.14974711950468
79	C6	R1	7.09803208296053
79	C21	R1	7.15987133677839
79	C19	R1	7.02236781302845
79	C1	R1	7.40087943628218
79	C22	R1	7.15987133677839
79	C4	R1	7.06608919045777
79	C13	R1	7.23840473932508
79	C18	R1	7.4093909361377
79	C15	R1	7.3037807481771
79	C8	R1	7.27612440527424
79	C7	R1	7.25738784269265
80	C23	R1	7.02236781302845
80	C17	R1	7.4757334309664
80	C12	R1	7.53915881110803
80	C10	R1	7.21916852046216
80	C3	R1	6.88264304936184
80	C14	R1	7.4093909361377
80	C9	R1	7.13955135239879
80	C24	R1	7.31288295528436
80	C6	R1	7.49185309632967
80	C21	R1	7.22881869049588
80	C19	R1	7.2667865406949
80	C1	R1	7.4262647547021
80	C22	R1	7.27612440527424
80	C4	R1	7.62205181945638
80	C13	R1	7.23840473932508
80	C18	R1	6.96578428466209
80	C15	R1	7.09803208296053
80	C11	R1	7.25738784269265
80	C16	R1	7.27612440527424
80	C8	R1	7.2667865406949
80	C20	R1	7.07681559705083
80	C7	R1	7.17990909001493
81	C17	R1	7.44294349584873
81	C12	R1	7.05528243550119
81	C10	R1	7.29462074889163
81	C3	R1	7.4093909361377
81	C14	R1	7.12928301694497
81	C5	R1	7.40087943628218
81	C9	R1	7.16992500144231
81	C24	R1	7.49185309632967
81	C6	R1	7.63662462054365
81	C21	R1	7.59245703726808
81	C1	R1	7.5077946401987
81	C22	R1	6.93073733756289
81	C4	R1	7.20945336562895
81	C13	R1	7.17990909001493
81	C18	R1	7.33985000288462
81	C15	R1	7.05528243550119
81	C11	R1	7.49984588708321
81	C16	R1	6.95419631038687
81	C8	R1	7.33091687811462
81	C7	R1	7.10852445677817
82	C23	R1	7.14974711950468
82	C17	R1	7.29462074889163
82	C12	R1	7.23840473932508
82	C10	R1	7.03342300153745
82	C3	R1	7.51569983828404
82	C5	R1	6.85798099512757
82	C9	R1	7.19967234483636
82	C24	R1	7.40087943628218
82	C6	R1	7.09803208296053
82	C21	R1	7.4178525148859
82	C19	R1	7.23840473932508
82	C1	R1	7.32192809488736
82	C22	R1	6.85798099512757
82	C4	R1	7.19967234483636
82	C18	R1	7.25738784269265
82	C15	R1	7.61470984411521
82	C11	R1	7.01122725542325
82	C16	R1	7.33091687811462
82	C20	R1	7.05528243550119
82	C7	R1	7.3037807481771
83	C23	R1	7.44294349584873
83	C17	R1	7.56985560833095
83	C10	R1	6.96578428466209
83	C24	R1	7.35755200461808
83	C6	R1	7.17990909001493
83	C21	R1	7.33091687811462
83	C19	R1	7.38370429247405
83	C1	R1	6.90689059560852
83	C22	R1	6.7279204545632
83	C4	R1	7.36632221424582
83	C18	R1	7.29462074889163
83	C15	R1	7.10852445677817
83	C11	R1	7.27612440527424
83	C16	R1	7.33985000288462
83	C8	R1	7.31288295528436
83	C20	R1	7.33985000288462
83	C7	R1	7.35755200461808
84	C23	R1	6.95419631038687
84	C17	R1	7.10852445677817
84	C12	R1	7.59991284218713
84	C10	R1	7.44294349584873
84	C3	R1	7.20945336562895
84	C14	R1	7.14974711950468
84	C5	R1	7.25738784269265
84	C9	R1	7.19967234483636
84	C6	R1	7.3037807481771
84	C21	R1	7.16992500144231
84	C19	R1	7.27612440527424
84	C1	R1	7.17990909001493
84	C22	R1	7.24792751344359
84	C4	R1	7.10852445677817
84	C13	R1	7.29462074889163
84	C18	R1	7.4594316186373
84	C15	R1	7.38370429247405
84	C11	R1	7.13955135239879
84	C16	R1	7.20945336562895
84	C8	R1	7.01122725542325
84	C20	R1	7.27612440527424
84	C7	R1	6.94251450533924
85	C23	R1	7.21916852046216
85	C17	R1	7.53915881110803
85	C12	R1	7.55458885167764
85	C10	R1	7.27612440527424
85	C3	R1	7.18982455888002
85	C14	R1	7.3037807481771
85	C5	R1	7.09803208296053
85	C9	R1	7.08746284125034
85	C24	R1	7.14974711950468
85	C6	R1	7.65821148275179
85	C21	R1	7.28540221886225
85	C19	R1	6.98868468677217
85	C1	R1	7.38370429247405
85	C22	R1	7.24792751344359
85	C4	R1	7.13955135239879
85	C13	R1	7.27612440527424
85	C18	R1	7.04439411935845
85	C15	R1	7.29462074889163
85	C16	R1	7.35755200461808
85	C8	R1	7.16992500144231
85	C20	R1	7.14974711950468
85	C7	R1	7.32192809488736
86	C23	R1	7.33091687811462
86	C17	R1	7.33091687811462
86	C12	R1	6.89481776330794
86	C10	R1	6.91886323727459
86	C3	R1	7.27612440527424
86	C14	R1	6.61470984411521
86	C5	R1	7.23840473932508
86	C9	R1	6.79441586635011
86	C24	R1	7.17990909001493
86	C6	R1	7.13955135239879
86	C21	R1	7.37503943134692
86	C19	R1	7.12928301694497
86	C1	R1	7.02236781302845
86	C22	R1	7.25738784269265
86	C4	R1	7.19967234483636
86	C18	R1	6.88264304936184
86	C15	R1	7.45121111183233
86	C11	R1	7.05528243550119
86	C16	R1	7.05528243550119
86	C8	R1	7.28540221886225
86	C20	R1	7.14974711950468
86	C7	R1	7.18982455888002
87	C23	R1	7.5077946401987
87	C17	R1	7.14974711950468
87	C12	R1	7.49185309632967
87	C10	R1	7.29462074889163
87	C14	R1	7.43462822763672
87	C5	R1	7.33985000288462
87	C9	R1	7.15987133677839
87	C6	R1	7.28540221886225
87	C21	R1	7.08746284125034
87	C19	R1	7.24792751344359
87	C1	R1	7.28540221886225
87	C22	R1	7.467605550083
87	C4	R1	7.18982455888002
87	C13	R1	7.25738784269265
87	C18	R1	7.18982455888002
87	C11	R1	6.95419631038687
87	C16	R1	7.36632221424582
87	C8	R1	7.04439411935845
87	C20	R1	6.91886323727459
87	C7	R1	7.04439411935845
88	C17	R1	7.38370429247405
88	C12	R1	7.4757334309664
88	C10	R1	6.98868468677217
88	C3	R1	7.34872815423108
88	C14	R1	7.37503943134692
88	C5	R1	7.02236781302845
88	C24	R1	7.4594316186373
88	C6	R1	7.22881869049588
88	C21	R1	6.90689059560852
88	C19	R1	7.35755200461808
88	C1	R1	7.22881869049588
88	C22	R1	7.07681559705083
88	C13	R1	7.6724253419715
88	C15	R1	7.33985000288462
88	C11	R1	7.18982455888002
88	C16	R1	6.8703647195834
88	C8	R1	7.49984588708321
88	C20	R1	7.37503943134692
89	C23	R1	7.33091687811462
89	C17	R1	7.3037807481771
89	C12	R1	7.09803208296053
89	C10	R1	7.27612440527424
89	C3	R1	7.2667865406949
89	C14	R1	7.27612440527424
89	C5	R1	7.15987133677839
89	C9	R1	7.4178525148859
89	C24	R1	7.53138146051631
89	C6	R1	7.38370429247405
89	C21	R1	7.44294349584873
89	C19	R1	7.33091687811462
89	C1	R1	7.04439411935845
89	C22	R1	7.40087943628218
89	C13	R1	7.04439411935845
89	C15	R1	7.63662462054365
89	C11	R1	7.15987133677839
89	C16	R1	7.23840473932508
89	C8	R1	7.31288295528436
89	C20	R1	7.05528243550119
89	C7	R1	7.04439411935845
90	C23	R1	6.91886323727459
90	C17	R1	6.96578428466209
90	C12	R1	7.12928301694497
90	C10	R1	7.65821148275179
90	C3	R1	7.23840473932508
90	C14	R1	7.21916852046216
90	C5	R1	7.37503943134692
90	C9	R1	7.09803208296053
90	C24	R1	7.53138146051631
90	C6	R1	6.93073733756289
90	C21	R1	7.03342300153745
90	C19	R1	7.51569983828404
90	C22	R1	6.93073733756289
90	C13	R1	7.10852445677817
90	C18	R1	7.15987133677839
90	C15	R1	7.16992500144231
90	C11	R1	7.05528243550119
90	C16	R1	7.27612440527424
90	C8	R1	7.49185309632967
90	C20	R1	7.32192809488736
90	C7	R1	7.13955135239879
91	C23	R1	7.34872815423108
91	C17	R1	7.44294349584873
91	C12	R1	7.2667865406949
91	C10	R1	7.33985000288462
91	C3	R1	6.90689059560852
91	C14	R1	7.24792751344359
91	C5	R1	7.34872815423108
91	C6	R1	7.14974711950468
91	C21	R1	7.08746284125034
91	C19	R1	7.11894107272351
91	C1	R1	6.90689059560852
91	C22	R1	7.51569983828404
91	C4	R1	6.89481776330794
91	C13	R1	7.06608919045777
91	C18	R1	7.43462822763672
91	C11	R1	7.09803208296053
91	C16	R1	6.85798099512757
91	C8	R1	7.4262647547021
91	C7	R1	7.16992500144231
92	C17	R1	7.49984588708321
92	C12	R1	7.15987133677839
92	C10	R1	7.02236781302845
92	C3	R1	7
92	C5	R1	7.18982455888002
92	C9	R1	7.43462822763672
92	C24	R1	7.3037807481771
92	C6	R1	7.08746284125034
92	C21	R1	7.76155123244448
92	C19	R1	7.16992500144231
92	C1	R1	7.29462074889163
92	C22	R1	7.18982455888002
92	C4	R1	7.48381577726426
92	C13	R1	7.29462074889163
92	C18	R1	7.05528243550119
92	C16	R1	7.01122725542325
92	C8	R1	7.37503943134692
92	C20	R1	7.08746284125034
92	C7	R1	7.57742882803575
93	C23	R1	7.4093909361377
93	C17	R1	6.95419631038687
93	C12	R1	7.13955135239879
93	C10	R1	7.05528243550119
93	C3	R1	7.3037807481771
93	C14	R1	7.18982455888002
93	C5	R1	7.19967234483636
93	C9	R1	7.10852445677817
93	C24	R1	7.16992500144231
93	C6	R1	7.20945336562895
93	C21	R1	7.40087943628218
93	C19	R1	7.3037807481771
93	C1	R1	7.60733031374961
93	C22	R1	7.17990909001493
93	C4	R1	7.5077946401987
93	C13	R1	7.33985000288462
93	C18	R1	7.13955135239879
93	C15	R1	7.24792751344359
93	C11	R1	7.04439411935845
93	C16	R1	7.43462822763672
93	C8	R1	7
93	C20	R1	7.23840473932508
93	C7	R1	7.03342300153745
94	C23	R1	7.20945336562895
94	C12	R1	7.4178525148859
94	C10	R1	7.08746284125034
94	C3	R1	7.02236781302845
94	C14	R1	7.53915881110803
94	C5	R1	7.32192809488736
94	C9	R1	7.13955135239879
94	C24	R1	7.53138146051631
94	C6	R1	7.14974711950468
94	C21	R1	7.24792751344359
94	C19	R1	7.14974711950468
94	C1	R1	7.23840473932508
94	C22	R1	7.43462822763672
94	C4	R1	7.15987133677839
94	C13	R1	7.14974711950468
94	C18	R1	7.23840473932508
94	C11	R1	7.08746284125034
94	C16	R1	7.39231742277876
94	C20	R1	7.04439411935845
94	C7	R1	7.12928301694497
95	C17	R1	6.94251450533924
95	C12	R1	7.28540221886225
95	C3	R1	7.2667865406949
95	C14	R1	7.31288295528436
95	C5	R1	6.90689059560852
95	C6	R1	7.22881869049588
95	C21	R1	7.12928301694497
95	C19	R1	7.12928301694497
95	C1	R1	7.28540221886225
95	C22	R1	7.467605550083
95	C4	R1	7.61470984411521
95	C13	R1	7.08746284125034
95	C15	R1	7.10852445677817
95	C11	R1	7.3037807481771
95	C16	R1	7.29462074889163
95	C20	R1	7.15987133677839
95	C7	R1	7.14974711950468
96	C23	R1	7.07681559705083
96	C17	R1	7.10852445677817
96	C12	R1	7.2667865406949
96	C10	R1	7.19967234483636
96	C3	R1	7.05528243550119
96	C14	R1	7.39231742277876
96	C5	R1	7.21916852046216
96	C9	R1	7.37503943134692
96	C24	R1	7.19967234483636
96	C6	R1	7.4594316186373
96	C21	R1	7.05528243550119
96	C19	R1	7.21916852046216
96	C1	R1	7.40087943628218
96	C22	R1	7.04439411935845
96	C4	R1	7.29462074889163
96	C13	R1	7.15987133677839
96	C18	R1	7.25738784269265
96	C15	R1	7.3037807481771
96	C11	R1	7.4178525148859
96	C16	R1	7.29462074889163
96	C8	R1	7.43462822763672
96	C20	R1	7.66533591718518
96	C7	R1	7.20945336562895
97	C17	R1	7.24792751344359
97	C12	R1	7.21916852046216
97	C10	R1	7.25738784269265
97	C3	R1	7.14974711950468
97	C14	R1	7.31288295528436
97	C5	R1	7
97	C9	R1	7.25738784269265
97	C24	R1	7.12928301694497
97	C6	R1	7.22881869049588
97	C21	R1	7.37503943134692
97	C19	R1	7.36632221424582
97	C1	R1	7.3037807481771
97	C22	R1	7.19967234483636
97	C4	R1	7.03342300153745
97	C13	R1	7.21916852046216
97	C15	R1	7.14974711950468
97	C11	R1	7.53138146051631
97	C16	R1	7.2667865406949
97	C8	R1	7
97	C20	R1	7.58496250072116
98	C23	R1	7.11894107272351
98	C17	R1	7.07681559705083
[truncated: 14,583 more rows]
