# Supplementary material for: Stochastic modelling of single-cell gene expression adaptation reveals non-genomic contribution to evolution of tumor subclones
Source: bioRxiv. 2024 Apr 20:2024.04.17.588869. Preprint. [Version 1] doi: 10.1101/2024.04.17.588869 (PMC11071284; doi:10.1101/2024.04.17.588869)
Supplement: Supplement 2 [file media-2.zip › Supplementary Files/Simulated Data/Adaptive_Simulation/tr_1.02_sq_.15_r_200_a_.125.csv]

gene	species	replicate	exprval
1	C23	R1	7.33091687811462
1	C17	R1	7.21916852046216
1	C12	R1	7.16992500144231
1	C10	R1	7.23840473932508
1	C3	R1	7.22881869049588
1	C14	R1	7.35755200461808
1	C5	R1	7.10852445677817
1	C9	R1	7.3037807481771
1	C24	R1	7.02236781302845
1	C6	R1	7.4594316186373
1	C21	R1	7.35755200461808
1	C19	R1	7.32192809488736
1	C1	R1	7.28540221886225
1	C22	R1	7.52356195605701
1	C4	R1	7.09803208296053
1	C18	R1	7.14974711950468
1	C15	R1	7.22881869049588
1	C11	R1	7.18982455888002
1	C16	R1	7.15987133677839
1	C8	R1	6.97727992349992
1	C20	R1	7.4093909361377
1	C7	R1	7.05528243550119
2	C23	R1	7.52356195605701
2	C17	R1	7.20945336562895
2	C12	R1	7.51569983828404
2	C10	R1	7.61470984411521
2	C3	R1	7.38370429247405
2	C14	R1	7.25738784269265
2	C5	R1	6.83289001416474
2	C9	R1	7.22881869049588
2	C24	R1	7.13955135239879
2	C6	R1	7.07681559705083
2	C21	R1	7.467605550083
2	C19	R1	7.20945336562895
2	C22	R1	6.96578428466209
2	C4	R1	7.06608919045777
2	C18	R1	7.23840473932508
2	C15	R1	7.4594316186373
2	C11	R1	7.3037807481771
2	C16	R1	7.4594316186373
2	C8	R1	7.2667865406949
2	C20	R1	7.4093909361377
2	C7	R1	7
3	C23	R1	7.17990909001493
3	C17	R1	7.19967234483636
3	C12	R1	7.03342300153745
3	C10	R1	6.91886323727459
3	C3	R1	7.15987133677839
3	C14	R1	7.20945336562895
3	C5	R1	7.22881869049588
3	C24	R1	7.01122725542325
3	C6	R1	7.22881869049588
3	C21	R1	7.08746284125034
3	C19	R1	7.21916852046216
3	C1	R1	7.18982455888002
3	C22	R1	6.76818432477693
3	C4	R1	7.20945336562895
3	C13	R1	7.32192809488736
3	C18	R1	7.2667865406949
3	C11	R1	7.21916852046216
3	C16	R1	7.29462074889163
3	C8	R1	7.43462822763672
3	C20	R1	6.94251450533924
3	C7	R1	7.2667865406949
4	C23	R1	7.53138146051631
4	C12	R1	7.10852445677817
4	C3	R1	6.94251450533924
4	C14	R1	7.4594316186373
4	C5	R1	7.32192809488736
4	C9	R1	7.20945336562895
4	C24	R1	6.93073733756289
4	C6	R1	7.27612440527424
4	C21	R1	7.19967234483636
4	C19	R1	7.3037807481771
4	C1	R1	7.27612440527424
4	C22	R1	7.22881869049588
4	C4	R1	7.36632221424582
4	C13	R1	7.22881869049588
4	C18	R1	7.3037807481771
4	C11	R1	7.3037807481771
4	C16	R1	6.95419631038687
4	C8	R1	7.04439411935845
4	C20	R1	7.01122725542325
4	C7	R1	7.17990909001493
5	C23	R1	7.21916852046216
5	C17	R1	7.19967234483636
5	C12	R1	7.5077946401987
5	C3	R1	7.18982455888002
5	C14	R1	7.29462074889163
5	C5	R1	7.37503943134692
5	C9	R1	7.25738784269265
5	C24	R1	6.98868468677217
5	C6	R1	7.49984588708321
5	C19	R1	7.38370429247405
5	C1	R1	7.21916852046216
5	C22	R1	7.18982455888002
5	C4	R1	6.93073733756289
5	C13	R1	7.16992500144231
5	C18	R1	7.08746284125034
5	C11	R1	7.21916852046216
5	C8	R1	7.5077946401987
5	C20	R1	7.12928301694497
5	C7	R1	7.08746284125034
6	C23	R1	7.2667865406949
6	C17	R1	7.4262647547021
6	C12	R1	7.3037807481771
6	C14	R1	7.35755200461808
6	C5	R1	7.25738784269265
6	C9	R1	7.40087943628218
6	C24	R1	7.24792751344359
6	C6	R1	7.29462074889163
6	C21	R1	7.38370429247405
6	C19	R1	7.49984588708321
6	C22	R1	7.21916852046216
6	C4	R1	7.04439411935845
6	C13	R1	7.13955135239879
6	C18	R1	7.17990909001493
6	C15	R1	7.2667865406949
6	C16	R1	7.20945336562895
6	C8	R1	7.12928301694497
6	C20	R1	7.37503943134692
7	C23	R1	7.25738784269265
7	C17	R1	7.24792751344359
7	C12	R1	7.53138146051631
7	C10	R1	7.21916852046216
7	C3	R1	7.35755200461808
7	C14	R1	7.33985000288462
7	C5	R1	7.20945336562895
7	C9	R1	7.16992500144231
7	C24	R1	7.65821148275179
7	C6	R1	7.10852445677817
7	C19	R1	7.24792751344359
7	C1	R1	7.4757334309664
7	C22	R1	7.23840473932508
7	C4	R1	6.91886323727459
7	C13	R1	7.4178525148859
7	C18	R1	7
7	C15	R1	7.12928301694497
7	C11	R1	7.19967234483636
7	C16	R1	7.17990909001493
7	C8	R1	7.28540221886225
7	C7	R1	7.31288295528436
8	C23	R1	7.33985000288462
8	C17	R1	7.39231742277876
8	C12	R1	7.17990909001493
8	C10	R1	7.09803208296053
8	C3	R1	7.11894107272351
8	C14	R1	6.91886323727459
8	C9	R1	6.93073733756289
8	C24	R1	7.19967234483636
8	C6	R1	7.34872815423108
8	C21	R1	7.22881869049588
8	C19	R1	7.17990909001493
8	C1	R1	7.24792751344359
8	C4	R1	7.25738784269265
8	C18	R1	7.36632221424582
8	C15	R1	7.38370429247405
8	C11	R1	7.31288295528436
8	C16	R1	7.22881869049588
8	C8	R1	6.91886323727459
8	C20	R1	6.94251450533924
8	C7	R1	7.23840473932508
9	C23	R1	7.06608919045777
9	C17	R1	7.13955135239879
9	C12	R1	7.06608919045777
9	C10	R1	7.49185309632967
9	C3	R1	7.15987133677839
9	C14	R1	7.29462074889163
9	C9	R1	7.44294349584873
9	C24	R1	7.40087943628218
9	C6	R1	7.33091687811462
9	C21	R1	7.35755200461808
9	C19	R1	7.22881869049588
9	C1	R1	7.06608919045777
9	C22	R1	6.90689059560852
9	C4	R1	7.05528243550119
9	C13	R1	7.09803208296053
9	C18	R1	7.14974711950468
9	C15	R1	7.4178525148859
9	C16	R1	7.45121111183233
9	C8	R1	6.94251450533924
9	C20	R1	6.90689059560852
9	C7	R1	7.23840473932508
10	C23	R1	7.4594316186373
10	C17	R1	7.35755200461808
10	C12	R1	7.35755200461808
10	C10	R1	7.4178525148859
10	C3	R1	7.05528243550119
10	C14	R1	7.20945336562895
10	C5	R1	7.22881869049588
10	C9	R1	7.18982455888002
10	C24	R1	7.05528243550119
10	C21	R1	7.20945336562895
10	C19	R1	7.02236781302845
10	C1	R1	7.33985000288462
10	C22	R1	7
10	C4	R1	7.22881869049588
10	C13	R1	7.27612440527424
10	C18	R1	7.01122725542325
10	C15	R1	7.40087943628218
10	C11	R1	7.22881869049588
10	C16	R1	7.06608919045777
10	C8	R1	7.13955135239879
10	C20	R1	7.2667865406949
10	C7	R1	7.29462074889163
11	C23	R1	7.4594316186373
11	C17	R1	7.15987133677839
11	C3	R1	7.15987133677839
11	C14	R1	7.52356195605701
11	C5	R1	7.40087943628218
11	C9	R1	7.06608919045777
11	C24	R1	7.4093909361377
11	C6	R1	7.21916852046216
11	C21	R1	7.20945336562895
11	C19	R1	7.13955135239879
11	C22	R1	7.4093909361377
11	C4	R1	7.16992500144231
11	C18	R1	7.24792751344359
11	C15	R1	7.37503943134692
11	C11	R1	7.62205181945638
11	C16	R1	7.4093909361377
11	C7	R1	7.4178525148859
12	C23	R1	7.3037807481771
12	C17	R1	7.12928301694497
12	C12	R1	7.15987133677839
12	C10	R1	7.10852445677817
12	C3	R1	7.27612440527424
12	C14	R1	7.13955135239879
12	C9	R1	7.21916852046216
12	C24	R1	7.53138146051631
12	C6	R1	7.34872815423108
12	C21	R1	7.04439411935845
12	C19	R1	7.35755200461808
12	C1	R1	7.5077946401987
12	C22	R1	6.96578428466209
12	C4	R1	7.19967234483636
12	C13	R1	7.14974711950468
12	C18	R1	7.25738784269265
12	C15	R1	7.3037807481771
12	C16	R1	7.2667865406949
12	C8	R1	7.38370429247405
12	C20	R1	7.33091687811462
12	C7	R1	6.95419631038687
13	C23	R1	7.40087943628218
13	C17	R1	7.16992500144231
13	C12	R1	7.31288295528436
13	C10	R1	7.467605550083
13	C3	R1	7.34872815423108
13	C14	R1	6.96578428466209
13	C5	R1	7.33985000288462
13	C9	R1	7.39231742277876
13	C24	R1	7.04439411935845
13	C6	R1	7.49185309632967
13	C19	R1	7.17990909001493
13	C1	R1	7.21916852046216
13	C22	R1	7.4757334309664
13	C4	R1	7.27612440527424
13	C13	R1	7.2667865406949
13	C18	R1	7.19967234483636
13	C11	R1	7.21916852046216
13	C8	R1	7.17990909001493
13	C20	R1	7
13	C7	R1	7.31288295528436
14	C23	R1	7.38370429247405
14	C17	R1	7.5077946401987
14	C12	R1	7.33985000288462
14	C3	R1	6.91886323727459
14	C14	R1	7.33091687811462
14	C5	R1	7.18982455888002
14	C9	R1	7.43462822763672
14	C6	R1	7.4594316186373
14	C21	R1	7.19967234483636
14	C19	R1	7.22881869049588
14	C1	R1	7.32192809488736
14	C22	R1	7.05528243550119
14	C4	R1	7.27612440527424
14	C13	R1	7.467605550083
14	C18	R1	7.17990909001493
14	C15	R1	7.17990909001493
14	C11	R1	7.22881869049588
14	C16	R1	7.05528243550119
14	C8	R1	6.89481776330794
14	C20	R1	7.37503943134692
14	C7	R1	7.29462074889163
15	C23	R1	7.55458885167764
15	C17	R1	7.24792751344359
15	C12	R1	7.29462074889163
15	C3	R1	7.43462822763672
15	C14	R1	7.51569983828404
15	C5	R1	7.12928301694497
15	C9	R1	7.37503943134692
15	C24	R1	7.44294349584873
15	C6	R1	7.08746284125034
15	C21	R1	7.33091687811462
15	C19	R1	7.11894107272351
15	C1	R1	7.17990909001493
15	C22	R1	7.32192809488736
15	C4	R1	7.27612440527424
15	C18	R1	7.3037807481771
15	C15	R1	7.33985000288462
15	C11	R1	7.22881869049588
15	C16	R1	7.17990909001493
15	C8	R1	7.28540221886225
15	C20	R1	6.93073733756289
15	C7	R1	7.49185309632967
16	C17	R1	7.39231742277876
16	C12	R1	7.39231742277876
16	C10	R1	7.23840473932508
16	C3	R1	7.14974711950468
16	C14	R1	7.53138146051631
16	C5	R1	7.25738784269265
16	C9	R1	7.4093909361377
16	C24	R1	7.12928301694497
16	C6	R1	7.03342300153745
16	C21	R1	7.20945336562895
16	C19	R1	7.25738784269265
16	C1	R1	7.24792751344359
16	C22	R1	7.10852445677817
16	C4	R1	7.20945336562895
16	C13	R1	6.84549005094437
16	C18	R1	7
16	C15	R1	7.15987133677839
16	C11	R1	7.22881869049588
16	C16	R1	6.93073733756289
16	C20	R1	6.97727992349992
16	C7	R1	7.43462822763672
17	C23	R1	7.03342300153745
17	C12	R1	6.89481776330794
17	C10	R1	7.21916852046216
17	C3	R1	6.96578428466209
17	C14	R1	7.44294349584873
17	C5	R1	7.19967234483636
17	C9	R1	7.32192809488736
17	C24	R1	7.32192809488736
17	C6	R1	7.33091687811462
17	C21	R1	7.60733031374961
17	C1	R1	7.17990909001493
17	C22	R1	7.07681559705083
17	C4	R1	7.19967234483636
17	C13	R1	7.24792751344359
17	C15	R1	6.95419631038687
17	C11	R1	7.19967234483636
17	C16	R1	7.31288295528436
17	C8	R1	7.39231742277876
17	C20	R1	7.31288295528436
17	C7	R1	7.467605550083
18	C23	R1	7.43462822763672
18	C17	R1	7.33985000288462
18	C12	R1	7.467605550083
18	C10	R1	7.16992500144231
18	C3	R1	7.16992500144231
18	C14	R1	7.16992500144231
18	C5	R1	7.17990909001493
18	C9	R1	7.24792751344359
18	C24	R1	7.19967234483636
18	C6	R1	7.31288295528436
18	C21	R1	7.10852445677817
18	C19	R1	7.3037807481771
18	C1	R1	7.2667865406949
18	C22	R1	7.33985000288462
18	C4	R1	7.21916852046216
18	C13	R1	7.14974711950468
18	C18	R1	7.14974711950468
18	C15	R1	7.37503943134692
18	C11	R1	7.23840473932508
18	C16	R1	7.37503943134692
18	C8	R1	7.06608919045777
18	C20	R1	7
18	C7	R1	7.2667865406949
19	C23	R1	7.4093909361377
19	C17	R1	7.40087943628218
19	C12	R1	7.58496250072116
19	C10	R1	7.33091687811462
19	C3	R1	7.19967234483636
19	C14	R1	7.39231742277876
19	C5	R1	7.20945336562895
19	C9	R1	7.15987133677839
19	C24	R1	7
19	C6	R1	7.4262647547021
19	C21	R1	7.59991284218713
19	C19	R1	7.17990909001493
19	C1	R1	7.33091687811462
19	C22	R1	7.21916852046216
19	C4	R1	7.38370429247405
19	C13	R1	7.34872815423108
19	C18	R1	7.29462074889163
19	C15	R1	7.20945336562895
19	C11	R1	7.14974711950468
19	C16	R1	7.31288295528436
19	C8	R1	7.13955135239879
19	C20	R1	7.35755200461808
19	C7	R1	7.52356195605701
20	C23	R1	7.20945336562895
20	C17	R1	7.4594316186373
20	C12	R1	7.38370429247405
20	C10	R1	7
20	C3	R1	7.08746284125034
20	C14	R1	6.94251450533924
20	C9	R1	7.33091687811462
20	C24	R1	7.15987133677839
20	C6	R1	6.84549005094437
20	C21	R1	7.38370429247405
20	C19	R1	7.21916852046216
20	C1	R1	7.13955135239879
20	C22	R1	7.23840473932508
20	C4	R1	7.35755200461808
20	C13	R1	7.05528243550119
20	C18	R1	7.10852445677817
20	C15	R1	6.97727992349992
20	C11	R1	7.17990909001493
20	C16	R1	7.33091687811462
20	C8	R1	7.28540221886225
20	C20	R1	7.16992500144231
20	C7	R1	7.53915881110803
21	C17	R1	7.23840473932508
21	C12	R1	7.23840473932508
21	C10	R1	7.2667865406949
21	C3	R1	7.04439411935845
21	C14	R1	7.32192809488736
21	C5	R1	7.36632221424582
21	C9	R1	7.44294349584873
21	C24	R1	7.23840473932508
21	C6	R1	6.94251450533924
21	C21	R1	7.03342300153745
21	C19	R1	7.27612440527424
21	C22	R1	7.23840473932508
21	C4	R1	7.35755200461808
21	C15	R1	6.97727992349992
21	C16	R1	7.33985000288462
21	C8	R1	7.23840473932508
21	C20	R1	7.54689445988764
21	C7	R1	7.13955135239879
22	C23	R1	7.18982455888002
22	C17	R1	7.44294349584873
22	C12	R1	7.67948009950545
22	C10	R1	7.18982455888002
22	C3	R1	7.49984588708321
22	C14	R1	7.18982455888002
22	C5	R1	7.32192809488736
22	C9	R1	7.44294349584873
22	C24	R1	7.04439411935845
22	C6	R1	7.19967234483636
22	C21	R1	7.16992500144231
22	C19	R1	7.44294349584873
22	C1	R1	7.33985000288462
22	C22	R1	7.18982455888002
22	C4	R1	7.3037807481771
22	C13	R1	7.33985000288462
22	C18	R1	7.14974711950468
22	C15	R1	6.8073549220576
22	C11	R1	7.21916852046216
22	C16	R1	7.25738784269265
22	C8	R1	7.24792751344359
22	C20	R1	7.20945336562895
23	C23	R1	7.44294349584873
23	C17	R1	7.54689445988764
23	C12	R1	7.33091687811462
23	C10	R1	7.27612440527424
23	C3	R1	7.19967234483636
23	C14	R1	7.22881869049588
23	C5	R1	7.11894107272351
23	C9	R1	7.38370429247405
23	C24	R1	7.10852445677817
23	C6	R1	7.19967234483636
23	C21	R1	7.02236781302845
23	C19	R1	7.04439411935845
23	C1	R1	7.06608919045777
23	C22	R1	7.08746284125034
23	C4	R1	6.88264304936184
23	C13	R1	7.14974711950468
23	C18	R1	7.21916852046216
23	C15	R1	7.19967234483636
23	C11	R1	7.14974711950468
23	C16	R1	7.15987133677839
23	C8	R1	6.98868468677217
23	C20	R1	7.20945336562895
23	C7	R1	7.04439411935845
24	C17	R1	7.22881869049588
24	C12	R1	7.20945336562895
24	C10	R1	7.4262647547021
24	C5	R1	7.20945336562895
24	C9	R1	7.53915881110803
24	C24	R1	7.21916852046216
24	C6	R1	7.28540221886225
24	C21	R1	7.36632221424582
24	C19	R1	7.22881869049588
24	C1	R1	6.85798099512757
24	C22	R1	7.19967234483636
24	C13	R1	7.13955135239879
24	C18	R1	7.28540221886225
24	C15	R1	7.31288295528436
24	C11	R1	7.28540221886225
24	C16	R1	7.14974711950468
24	C20	R1	7.17990909001493
24	C7	R1	7.15987133677839
25	C23	R1	7.12928301694497
25	C17	R1	7.14974711950468
25	C10	R1	7.27612440527424
25	C3	R1	7.467605550083
25	C14	R1	7.4178525148859
25	C5	R1	7.21916852046216
25	C9	R1	7.13955135239879
25	C24	R1	7.4757334309664
25	C6	R1	7.25738784269265
25	C21	R1	7.2667865406949
25	C19	R1	6.93073733756289
25	C22	R1	7.21916852046216
25	C4	R1	7.10852445677817
25	C13	R1	7.31288295528436
25	C18	R1	7.31288295528436
25	C15	R1	7.31288295528436
25	C11	R1	7.17990909001493
25	C16	R1	7.10852445677817
25	C20	R1	7.55458885167764
25	C7	R1	7.01122725542325
26	C23	R1	7.3037807481771
26	C17	R1	7.34872815423108
26	C10	R1	7.19967234483636
26	C3	R1	7.14974711950468
26	C14	R1	7.08746284125034
26	C5	R1	7.3037807481771
26	C9	R1	7.14974711950468
26	C24	R1	7.49984588708321
26	C6	R1	7.4757334309664
26	C21	R1	7.19967234483636
26	C19	R1	7.06608919045777
26	C1	R1	7.03342300153745
26	C22	R1	7.40087943628218
26	C4	R1	6.96578428466209
26	C13	R1	7.28540221886225
26	C18	R1	7.37503943134692
26	C15	R1	7.17990909001493
26	C11	R1	7.48381577726426
26	C16	R1	7.05528243550119
26	C8	R1	7.38370429247405
26	C20	R1	7.03342300153745
26	C7	R1	7.28540221886225
27	C23	R1	7.13955135239879
27	C17	R1	7.16992500144231
27	C12	R1	7.51569983828404
27	C10	R1	7.43462822763672
27	C3	R1	7.33091687811462
27	C14	R1	7.01122725542325
27	C5	R1	7.33985000288462
27	C9	R1	7.49185309632967
27	C24	R1	7.03342300153745
27	C21	R1	7.38370429247405
27	C19	R1	7.23840473932508
27	C22	R1	7.2667865406949
27	C4	R1	7.35755200461808
27	C13	R1	7.23840473932508
27	C18	R1	7.33985000288462
27	C15	R1	7.21916852046216
27	C11	R1	7.19967234483636
27	C16	R1	7.11894107272351
27	C8	R1	7.467605550083
27	C20	R1	7.5077946401987
27	C7	R1	7.06608919045777
28	C23	R1	7.4093909361377
28	C17	R1	7.37503943134692
28	C12	R1	7.36632221424582
28	C10	R1	7.29462074889163
28	C3	R1	7.16992500144231
28	C14	R1	7.36632221424582
28	C5	R1	7.08746284125034
28	C9	R1	7.01122725542325
28	C24	R1	7.09803208296053
28	C6	R1	7.16992500144231
28	C21	R1	7.23840473932508
28	C1	R1	7.16992500144231
28	C22	R1	7.22881869049588
28	C4	R1	7.32192809488736
28	C13	R1	7.05528243550119
28	C18	R1	7.01122725542325
28	C15	R1	7.39231742277876
28	C11	R1	7.5077946401987
28	C16	R1	7.14974711950468
28	C8	R1	7.38370429247405
28	C20	R1	7.4262647547021
28	C7	R1	7.33985000288462
29	C23	R1	7.24792751344359
29	C17	R1	7.14974711950468
29	C12	R1	7.24792751344359
29	C10	R1	7.5077946401987
29	C3	R1	7.08746284125034
29	C14	R1	7.02236781302845
29	C9	R1	7.27612440527424
29	C24	R1	7.12928301694497
29	C6	R1	7.15987133677839
29	C21	R1	7.2667865406949
29	C19	R1	7.38370429247405
29	C1	R1	7.4093909361377
29	C4	R1	7.07681559705083
29	C18	R1	7.12928301694497
29	C11	R1	6.97727992349992
29	C16	R1	7.36632221424582
29	C8	R1	7.01122725542325
29	C20	R1	7.39231742277876
29	C7	R1	7.40087943628218
30	C23	R1	7.467605550083
30	C17	R1	7.24792751344359
30	C12	R1	7.36632221424582
30	C10	R1	7.15987133677839
30	C3	R1	7.35755200461808
30	C14	R1	7.40087943628218
30	C5	R1	7.2667865406949
30	C9	R1	7.15987133677839
30	C24	R1	7.12928301694497
30	C6	R1	7.29462074889163
30	C21	R1	7.09803208296053
30	C19	R1	7.25738784269265
30	C1	R1	7.31288295528436
30	C22	R1	7.23840473932508
30	C4	R1	6.98868468677217
30	C18	R1	7.06608919045777
30	C15	R1	7.29462074889163
30	C11	R1	7.08746284125034
30	C16	R1	7.06608919045777
30	C8	R1	7.27612440527424
30	C20	R1	7.34872815423108
30	C7	R1	7.11894107272351
31	C23	R1	7.21916852046216
31	C17	R1	6.89481776330794
31	C12	R1	7.22881869049588
31	C10	R1	7.14974711950468
31	C3	R1	7.09803208296053
31	C14	R1	7.17990909001493
31	C5	R1	7.4594316186373
31	C9	R1	6.94251450533924
31	C24	R1	7.12928301694497
31	C6	R1	7.43462822763672
31	C21	R1	7.4178525148859
31	C19	R1	7.11894107272351
31	C22	R1	7.2667865406949
31	C4	R1	7.3037807481771
31	C13	R1	7.23840473932508
31	C15	R1	6.97727992349992
31	C11	R1	7.4262647547021
31	C16	R1	7.11894107272351
31	C8	R1	7.09803208296053
31	C20	R1	7.20945336562895
31	C7	R1	7.09803208296053
32	C23	R1	7.22881869049588
32	C17	R1	7.48381577726426
32	C12	R1	7.34872815423108
32	C10	R1	7.48381577726426
32	C3	R1	7.23840473932508
32	C14	R1	7.13955135239879
32	C5	R1	7.12928301694497
32	C9	R1	7.14974711950468
32	C6	R1	7.16992500144231
32	C21	R1	7.44294349584873
32	C19	R1	7.16992500144231
32	C1	R1	7.13955135239879
32	C22	R1	6.98868468677217
32	C4	R1	7.55458885167764
32	C13	R1	7.4594316186373
32	C18	R1	7.32192809488736
32	C15	R1	7.25738784269265
32	C11	R1	7.4757334309664
32	C16	R1	7.33091687811462
32	C8	R1	7.48381577726426
32	C20	R1	6.83289001416474
32	C7	R1	7.21916852046216
33	C23	R1	7.3037807481771
33	C17	R1	7.35755200461808
33	C12	R1	7.56985560833095
33	C10	R1	7.14974711950468
33	C3	R1	7.37503943134692
33	C14	R1	7.24792751344359
33	C5	R1	7.35755200461808
33	C24	R1	7.33091687811462
33	C6	R1	7.23840473932508
33	C21	R1	7.25738784269265
33	C19	R1	7.04439411935845
33	C1	R1	7.11894107272351
33	C22	R1	7.40087943628218
33	C4	R1	7.4262647547021
33	C13	R1	7.19967234483636
33	C18	R1	7.31288295528436
33	C15	R1	7.37503943134692
33	C11	R1	7.12928301694497
33	C16	R1	7.18982455888002
33	C8	R1	7.16992500144231
33	C20	R1	7.22881869049588
33	C7	R1	7.25738784269265
34	C23	R1	7.16992500144231
34	C17	R1	6.95419631038687
34	C10	R1	7.06608919045777
34	C3	R1	7.02236781302845
34	C14	R1	7.36632221424582
34	C5	R1	7.22881869049588
34	C24	R1	7.09803208296053
34	C6	R1	7.44294349584873
34	C21	R1	7.11894107272351
34	C19	R1	7.37503943134692
34	C1	R1	7.4178525148859
34	C4	R1	7.24792751344359
34	C13	R1	7.04439411935845
34	C18	R1	7.21916852046216
34	C15	R1	7.29462074889163
34	C11	R1	6.83289001416474
34	C8	R1	7.35755200461808
34	C20	R1	7.25738784269265
34	C7	R1	7.18982455888002
35	C23	R1	7.20945336562895
35	C17	R1	7.23840473932508
35	C12	R1	7.24792751344359
35	C10	R1	7.21916852046216
35	C3	R1	7.52356195605701
35	C14	R1	7.20945336562895
35	C5	R1	7.18982455888002
35	C9	R1	7.34872815423108
35	C24	R1	7.58496250072116
35	C6	R1	7.33985000288462
35	C21	R1	7.29462074889163
35	C1	R1	7.07681559705083
35	C22	R1	7.14974711950468
35	C4	R1	7.4178525148859
35	C13	R1	7.23840473932508
35	C18	R1	7.33091687811462
35	C15	R1	7.35755200461808
35	C11	R1	7.34872815423108
35	C16	R1	7.16992500144231
35	C8	R1	7.10852445677817
35	C20	R1	7.27612440527424
35	C7	R1	7.2667865406949
36	C12	R1	7.25738784269265
36	C10	R1	7.5077946401987
36	C3	R1	7.15987133677839
36	C14	R1	7.31288295528436
36	C5	R1	7.38370429247405
36	C24	R1	7.3037807481771
36	C19	R1	7.12928301694497
36	C1	R1	7.2667865406949
36	C22	R1	7.27612440527424
36	C13	R1	7.4093909361377
36	C18	R1	7.3037807481771
36	C15	R1	7.16992500144231
36	C11	R1	7.08746284125034
36	C16	R1	7.13955135239879
36	C8	R1	7.2667865406949
36	C20	R1	7
36	C7	R1	7.467605550083
37	C23	R1	7.05528243550119
37	C12	R1	7.17990909001493
37	C10	R1	7.4178525148859
37	C3	R1	7.62935662007961
37	C14	R1	7.19967234483636
37	C5	R1	6.85798099512757
37	C9	R1	7.27612440527424
37	C6	R1	7.33985000288462
37	C21	R1	7.40087943628218
37	C19	R1	7.34872815423108
37	C1	R1	7.33091687811462
37	C22	R1	7.13955135239879
37	C4	R1	7.03342300153745
37	C13	R1	7.20945336562895
37	C18	R1	7.28540221886225
37	C15	R1	7.2667865406949
37	C11	R1	7.24792751344359
37	C16	R1	7.39231742277876
37	C20	R1	7.10852445677817
37	C7	R1	7.33985000288462
38	C23	R1	7.28540221886225
38	C12	R1	7.07681559705083
38	C3	R1	7.29462074889163
38	C14	R1	7.10852445677817
38	C5	R1	7.17990909001493
38	C9	R1	7.13955135239879
38	C6	R1	7.08746284125034
38	C21	R1	7.05528243550119
38	C19	R1	7.25738784269265
38	C1	R1	7.23840473932508
38	C22	R1	7.51569983828404
38	C4	R1	7.11894107272351
38	C13	R1	7.31288295528436
38	C18	R1	7.21916852046216
38	C15	R1	7.28540221886225
38	C11	R1	7.01122725542325
38	C16	R1	6.85798099512757
38	C8	R1	7.24792751344359
38	C20	R1	6.96578428466209
38	C7	R1	7.20945336562895
39	C23	R1	7.28540221886225
39	C17	R1	7.24792751344359
39	C12	R1	6.83289001416474
39	C10	R1	7.34872815423108
39	C3	R1	7.3037807481771
39	C14	R1	7.01122725542325
39	C5	R1	7.22881869049588
39	C9	R1	7.06608919045777
39	C24	R1	7.29462074889163
39	C6	R1	7.12928301694497
39	C21	R1	7.49984588708321
39	C19	R1	7.3037807481771
39	C1	R1	7.31288295528436
39	C4	R1	7.09803208296053
39	C13	R1	7.22881869049588
39	C18	R1	7.10852445677817
39	C15	R1	7.27612440527424
39	C11	R1	7.24792751344359
39	C16	R1	7.24792751344359
39	C20	R1	7.25738784269265
39	C7	R1	7.09803208296053
40	C23	R1	7.09803208296053
40	C17	R1	7.20945336562895
40	C12	R1	7.09803208296053
40	C10	R1	7.33985000288462
40	C3	R1	7.19967234483636
40	C14	R1	7.4178525148859
40	C5	R1	7.34872815423108
40	C9	R1	7.22881869049588
40	C24	R1	7.27612440527424
40	C6	R1	7.27612440527424
40	C21	R1	7.21916852046216
40	C19	R1	7.52356195605701
40	C1	R1	7.28540221886225
40	C22	R1	7.12928301694497
40	C4	R1	7.17990909001493
40	C13	R1	6.88264304936184
40	C18	R1	7.35755200461808
40	C15	R1	7.4594316186373
40	C11	R1	7.07681559705083
40	C16	R1	7.14974711950468
40	C8	R1	7.15987133677839
40	C20	R1	7.17990909001493
40	C7	R1	7.38370429247405
41	C23	R1	7.33985000288462
41	C17	R1	7.28540221886225
41	C12	R1	7.4178525148859
41	C10	R1	7.27612440527424
41	C3	R1	7.29462074889163
41	C14	R1	7.40087943628218
41	C5	R1	7.14974711950468
41	C9	R1	7.33985000288462
41	C24	R1	7.17990909001493
41	C6	R1	7.12928301694497
41	C21	R1	7.08746284125034
41	C19	R1	7.38370429247405
41	C1	R1	7.23840473932508
41	C22	R1	7
41	C4	R1	7.45121111183233
41	C13	R1	7.29462074889163
41	C18	R1	7.23840473932508
41	C15	R1	7.22881869049588
41	C8	R1	7.20945336562895
41	C20	R1	7.32192809488736
41	C7	R1	7.07681559705083
42	C23	R1	7.06608919045777
42	C17	R1	7.11894107272351
42	C12	R1	7.33091687811462
42	C10	R1	7.10852445677817
42	C3	R1	6.91886323727459
42	C14	R1	7.2667865406949
42	C5	R1	7.37503943134692
42	C24	R1	6.84549005094437
42	C21	R1	7.14974711950468
42	C19	R1	7.13955135239879
42	C1	R1	7.12928301694497
42	C22	R1	7.19967234483636
42	C4	R1	7.33091687811462
42	C13	R1	7.25738784269265
42	C18	R1	7.28540221886225
42	C15	R1	7.13955135239879
42	C11	R1	7.58496250072116
42	C8	R1	7.12928301694497
42	C20	R1	7.24792751344359
42	C7	R1	7.2667865406949
43	C23	R1	7.22881869049588
43	C17	R1	7.28540221886225
43	C12	R1	7.20945336562895
43	C10	R1	7.02236781302845
43	C3	R1	7.11894107272351
43	C14	R1	7.4093909361377
43	C9	R1	7.44294349584873
43	C6	R1	7.19967234483636
43	C21	R1	7.29462074889163
43	C19	R1	7.22881869049588
43	C1	R1	7.35755200461808
43	C22	R1	7.22881869049588
43	C4	R1	7.54689445988764
43	C18	R1	7.22881869049588
43	C15	R1	7.14974711950468
43	C11	R1	7.13955135239879
43	C16	R1	7.04439411935845
43	C8	R1	7.28540221886225
43	C20	R1	7.36632221424582
43	C7	R1	7.17990909001493
44	C23	R1	7.18982455888002
44	C17	R1	7.4594316186373
44	C12	R1	7
44	C10	R1	7.22881869049588
44	C14	R1	7.31288295528436
44	C5	R1	7.07681559705083
44	C9	R1	7.27612440527424
44	C24	R1	7.3037807481771
44	C21	R1	7.53138146051631
44	C19	R1	7.48381577726426
44	C1	R1	7.12928301694497
44	C22	R1	7.20945336562895
44	C4	R1	7.15987133677839
44	C13	R1	7.40087943628218
44	C18	R1	7.34872815423108
44	C15	R1	7.467605550083
44	C11	R1	7.3037807481771
44	C16	R1	7.14974711950468
44	C8	R1	7.21916852046216
44	C20	R1	7.19967234483636
44	C7	R1	7.18982455888002
45	C23	R1	6.91886323727459
45	C17	R1	7.21916852046216
45	C10	R1	7.4262647547021
45	C3	R1	7.53138146051631
45	C14	R1	7.14974711950468
45	C5	R1	7.43462822763672
45	C9	R1	7.21916852046216
45	C24	R1	7.37503943134692
45	C6	R1	7.25738784269265
45	C19	R1	7.07681559705083
45	C1	R1	7.52356195605701
45	C22	R1	7.12928301694497
45	C4	R1	7.09803208296053
45	C13	R1	6.90689059560852
45	C18	R1	7.24792751344359
45	C15	R1	7.19967234483636
45	C11	R1	7.19967234483636
45	C16	R1	7.24792751344359
45	C8	R1	7.05528243550119
45	C20	R1	7.4178525148859
45	C7	R1	7.20945336562895
46	C23	R1	7.22881869049588
46	C17	R1	7.36632221424582
46	C12	R1	7.2667865406949
46	C10	R1	7.22881869049588
46	C14	R1	7.37503943134692
46	C5	R1	7.20945336562895
46	C9	R1	7.20945336562895
46	C24	R1	7.33985000288462
46	C6	R1	7.11894107272351
46	C21	R1	7.10852445677817
46	C19	R1	7.2667865406949
46	C1	R1	7.07681559705083
46	C22	R1	7.21916852046216
46	C4	R1	7.24792751344359
46	C13	R1	7.16992500144231
46	C18	R1	7.11894107272351
46	C15	R1	7.15987133677839
46	C11	R1	7.10852445677817
46	C16	R1	7.34872815423108
46	C8	R1	7.18982455888002
46	C20	R1	7.23840473932508
46	C7	R1	6.96578428466209
47	C23	R1	7.14974711950468
47	C17	R1	7.02236781302845
47	C12	R1	7.37503943134692
47	C10	R1	7.37503943134692
47	C3	R1	7.45121111183233
47	C5	R1	7.29462074889163
47	C9	R1	7.44294349584873
47	C24	R1	7.16992500144231
47	C21	R1	7.52356195605701
47	C19	R1	6.82017896241519
47	C1	R1	7.33091687811462
47	C22	R1	7.15987133677839
47	C4	R1	7.38370429247405
47	C13	R1	7.53915881110803
47	C18	R1	7.24792751344359
47	C11	R1	7.25738784269265
47	C16	R1	6.98868468677217
47	C8	R1	6.97727992349992
47	C20	R1	7.15987133677839
48	C23	R1	7.22881869049588
48	C17	R1	7.54689445988764
48	C14	R1	7.3037807481771
48	C5	R1	7.04439411935845
48	C9	R1	7.2667865406949
48	C24	R1	7.24792751344359
48	C6	R1	7.28540221886225
48	C21	R1	7.36632221424582
48	C19	R1	7.48381577726426
48	C1	R1	7.08746284125034
48	C22	R1	7.4262647547021
48	C4	R1	7.33091687811462
48	C13	R1	7.38370429247405
48	C18	R1	7.18982455888002
48	C15	R1	7.05528243550119
48	C11	R1	7.32192809488736
48	C16	R1	6.89481776330794
48	C20	R1	7.04439411935845
48	C7	R1	7.07681559705083
49	C23	R1	7.17990909001493
49	C17	R1	7.21916852046216
49	C10	R1	7.18982455888002
49	C3	R1	7.40087943628218
49	C14	R1	7.09803208296053
49	C5	R1	7.4178525148859
49	C9	R1	7.2667865406949
49	C24	R1	7.35755200461808
49	C6	R1	7.467605550083
49	C21	R1	7.54689445988764
49	C19	R1	6.98868468677217
49	C1	R1	7.09803208296053
49	C22	R1	7.23840473932508
49	C4	R1	7.17990909001493
49	C13	R1	7.4594316186373
49	C18	R1	7.49185309632967
49	C15	R1	7.22881869049588
49	C11	R1	6.97727992349992
49	C8	R1	7.33985000288462
49	C20	R1	7.33985000288462
49	C7	R1	7.32192809488736
50	C23	R1	7.4262647547021
50	C17	R1	7.31288295528436
50	C12	R1	7.08746284125034
50	C10	R1	7.17990909001493
50	C3	R1	7.45121111183233
50	C14	R1	7.33091687811462
50	C5	R1	7.38370429247405
50	C9	R1	7.33985000288462
50	C24	R1	7.37503943134692
50	C6	R1	7.4178525148859
50	C21	R1	7.17990909001493
50	C19	R1	7.2667865406949
50	C1	R1	7.13955135239879
50	C22	R1	7.36632221424582
50	C13	R1	7.4594316186373
50	C18	R1	7.14974711950468
50	C15	R1	7.3037807481771
50	C11	R1	7.08746284125034
50	C16	R1	7.20945336562895
50	C8	R1	7.13955135239879
50	C20	R1	7.4093909361377
50	C7	R1	7.43462822763672
51	C23	R1	7.37503943134692
51	C17	R1	7.27612440527424
51	C12	R1	7.06608919045777
51	C10	R1	7.01122725542325
51	C3	R1	7.31288295528436
51	C14	R1	7.3037807481771
51	C5	R1	7.23840473932508
51	C24	R1	7.4262647547021
51	C6	R1	7.21916852046216
51	C21	R1	7.27612440527424
51	C1	R1	7.44294349584873
51	C4	R1	7.07681559705083
51	C13	R1	7.20945336562895
51	C18	R1	7.02236781302845
51	C11	R1	7.22881869049588
51	C16	R1	7.23840473932508
51	C8	R1	7.09803208296053
51	C20	R1	7.01122725542325
52	C23	R1	7.15987133677839
52	C17	R1	6.90689059560852
52	C10	R1	7.02236781302845
52	C3	R1	7.4594316186373
52	C14	R1	7.28540221886225
52	C5	R1	7.27612440527424
52	C9	R1	7.4093909361377
52	C24	R1	7.2667865406949
52	C6	R1	7.07681559705083
52	C21	R1	7.27612440527424
52	C19	R1	7.22881869049588
52	C1	R1	7.05528243550119
52	C22	R1	7.03342300153745
52	C4	R1	7.27612440527424
52	C13	R1	7.33985000288462
52	C18	R1	7.18982455888002
52	C15	R1	7.38370429247405
52	C11	R1	6.8073549220576
52	C16	R1	7.09803208296053
52	C8	R1	7.07681559705083
52	C7	R1	6.97727992349992
53	C23	R1	7.27612440527424
53	C17	R1	7.4757334309664
53	C12	R1	7.43462822763672
53	C10	R1	7.28540221886225
53	C3	R1	7.11894107272351
53	C14	R1	7.05528243550119
53	C5	R1	6.95419631038687
53	C9	R1	7.02236781302845
53	C24	R1	6.95419631038687
53	C6	R1	7.20945336562895
53	C21	R1	7.09803208296053
53	C19	R1	7.18982455888002
53	C1	R1	7.06608919045777
53	C22	R1	7.36632221424582
53	C4	R1	7.23840473932508
53	C13	R1	7.20945336562895
53	C18	R1	7.25738784269265
53	C15	R1	7.37503943134692
53	C11	R1	7.4093909361377
53	C16	R1	7.28540221886225
53	C8	R1	7.32192809488736
53	C20	R1	6.96578428466209
53	C7	R1	7.14974711950468
54	C23	R1	7.13955135239879
54	C17	R1	7.12928301694497
54	C12	R1	7.53138146051631
54	C10	R1	7.23840473932508
54	C3	R1	7.22881869049588
54	C5	R1	7.2667865406949
54	C24	R1	7.10852445677817
54	C6	R1	7.19967234483636
54	C21	R1	7.18982455888002
54	C1	R1	7.25738784269265
54	C22	R1	7.11894107272351
54	C4	R1	7.48381577726426
54	C13	R1	7.02236781302845
54	C18	R1	7.29462074889163
54	C15	R1	7.13955135239879
54	C11	R1	7.28540221886225
54	C8	R1	7.09803208296053
54	C20	R1	7.65821148275179
54	C7	R1	7.13955135239879
55	C23	R1	7.39231742277876
55	C17	R1	7.71424551766612
55	C12	R1	7.32192809488736
55	C10	R1	7.16992500144231
55	C3	R1	7.32192809488736
55	C14	R1	7.39231742277876
55	C5	R1	7.3037807481771
55	C9	R1	7.14974711950468
55	C24	R1	7.19967234483636
55	C6	R1	7.13955135239879
55	C21	R1	7.4093909361377
55	C19	R1	7.33091687811462
55	C1	R1	7.23840473932508
55	C22	R1	7.31288295528436
55	C4	R1	7.11894107272351
55	C13	R1	7.24792751344359
55	C18	R1	6.8073549220576
55	C15	R1	7.4262647547021
55	C16	R1	7.3037807481771
55	C8	R1	7.28540221886225
55	C20	R1	7.24792751344359
55	C7	R1	7.37503943134692
56	C23	R1	7.19967234483636
56	C17	R1	7.23840473932508
56	C12	R1	7.20945336562895
56	C10	R1	7.11894107272351
56	C14	R1	7.11894107272351
56	C5	R1	7.07681559705083
56	C9	R1	7.2667865406949
56	C24	R1	7.37503943134692
56	C6	R1	7.07681559705083
56	C21	R1	7.2667865406949
56	C19	R1	7.17990909001493
56	C1	R1	7.4594316186373
56	C22	R1	7.15987133677839
56	C4	R1	7.05528243550119
56	C13	R1	7.33091687811462
56	C18	R1	7.16992500144231
56	C15	R1	7.35755200461808
56	C11	R1	7.4594316186373
56	C16	R1	7.20945336562895
56	C8	R1	7.22881869049588
56	C20	R1	7.43462822763672
56	C7	R1	7.34872815423108
57	C23	R1	7.03342300153745
57	C17	R1	6.8703647195834
57	C12	R1	7.18982455888002
57	C10	R1	7.43462822763672
57	C3	R1	7.12928301694497
57	C14	R1	7.58496250072116
57	C5	R1	6.89481776330794
57	C9	R1	7.54689445988764
57	C24	R1	7.27612440527424
57	C6	R1	7.16992500144231
57	C19	R1	7.28540221886225
57	C1	R1	7.33091687811462
57	C22	R1	7.22881869049588
57	C4	R1	7.37503943134692
57	C13	R1	7.20945336562895
57	C18	R1	7.14974711950468
57	C11	R1	7.19967234483636
57	C16	R1	7.16992500144231
57	C8	R1	7.18982455888002
57	C20	R1	7.27612440527424
57	C7	R1	7.4093909361377
58	C17	R1	7.05528243550119
58	C12	R1	6.98868468677217
58	C3	R1	7.40087943628218
58	C14	R1	7.12928301694497
58	C5	R1	7.16992500144231
58	C9	R1	6.90689059560852
58	C24	R1	7.20945336562895
58	C6	R1	7.16992500144231
58	C21	R1	7.51569983828404
58	C19	R1	7.24792751344359
58	C1	R1	7.23840473932508
58	C22	R1	7.3037807481771
58	C4	R1	7.23840473932508
58	C13	R1	7.02236781302845
58	C18	R1	7.06608919045777
58	C15	R1	7.19967234483636
58	C11	R1	7.4093909361377
58	C16	R1	7.20945336562895
58	C8	R1	7.10852445677817
58	C7	R1	7.29462074889163
59	C17	R1	7.31288295528436
59	C12	R1	7.18982455888002
59	C10	R1	7.4093909361377
59	C3	R1	7.04439411935845
59	C14	R1	6.89481776330794
59	C9	R1	7.40087943628218
59	C24	R1	7.45121111183233
59	C6	R1	6.93073733756289
59	C21	R1	7.09803208296053
59	C19	R1	7.68650052718322
59	C1	R1	7.32192809488736
59	C22	R1	7.14974711950468
59	C4	R1	6.95419631038687
59	C13	R1	7.03342300153745
59	C18	R1	7.07681559705083
59	C15	R1	7.467605550083
59	C11	R1	7.16992500144231
59	C16	R1	7.14974711950468
59	C20	R1	7.13955135239879
59	C7	R1	7.4093909361377
60	C23	R1	7.09803208296053
60	C17	R1	6.88264304936184
60	C12	R1	7.4178525148859
60	C10	R1	7.53915881110803
60	C5	R1	7.13955135239879
60	C9	R1	6.97727992349992
60	C24	R1	7.37503943134692
60	C6	R1	7.33091687811462
60	C21	R1	7.31288295528436
60	C19	R1	7.39231742277876
60	C1	R1	6.96578428466209
60	C22	R1	7.29462074889163
60	C4	R1	7.32192809488736
60	C13	R1	7.31288295528436
60	C18	R1	7.32192809488736
60	C15	R1	7.27612440527424
60	C11	R1	7.2667865406949
60	C16	R1	7.38370429247405
60	C8	R1	7.3037807481771
60	C20	R1	7.25738784269265
60	C7	R1	7.4093909361377
61	C23	R1	7.24792751344359
61	C17	R1	7.07681559705083
61	C12	R1	7.49185309632967
61	C10	R1	7.37503943134692
61	C3	R1	7.09803208296053
61	C14	R1	7.04439411935845
61	C5	R1	7.27612440527424
61	C9	R1	7.23840473932508
61	C24	R1	7.11894107272351
61	C6	R1	7.34872815423108
61	C21	R1	7.16992500144231
61	C19	R1	7.28540221886225
61	C22	R1	7.53138146051631
61	C4	R1	7.20945336562895
61	C18	R1	7.18982455888002
61	C15	R1	7.35755200461808
61	C11	R1	7.33985000288462
61	C16	R1	7.4262647547021
61	C8	R1	7.34872815423108
61	C20	R1	7.2667865406949
61	C7	R1	7.10852445677817
62	C23	R1	7.2667865406949
62	C17	R1	7.14974711950468
62	C12	R1	7.16992500144231
62	C10	R1	7.40087943628218
62	C3	R1	7.14974711950468
62	C14	R1	7.20945336562895
62	C5	R1	7.13955135239879
62	C9	R1	7.32192809488736
62	C24	R1	7.3037807481771
62	C6	R1	7.16992500144231
62	C21	R1	7.28540221886225
62	C19	R1	7.13955135239879
62	C1	R1	7.32192809488736
62	C22	R1	7.09803208296053
62	C4	R1	7.17990909001493
62	C13	R1	7.25738784269265
62	C18	R1	7.4262647547021
62	C15	R1	7.16992500144231
62	C11	R1	7.36632221424582
62	C8	R1	7.59245703726808
62	C20	R1	7.32192809488736
62	C7	R1	7.17990909001493
63	C23	R1	7.10852445677817
63	C17	R1	7.29462074889163
63	C12	R1	7.18982455888002
63	C10	R1	7.38370429247405
63	C3	R1	7.49984588708321
63	C14	R1	7.20945336562895
63	C9	R1	7.23840473932508
63	C21	R1	7.27612440527424
63	C19	R1	7.38370429247405
63	C1	R1	7.35755200461808
63	C22	R1	6.97727992349992
63	C4	R1	7.12928301694497
63	C13	R1	7.14974711950468
63	C18	R1	7.28540221886225
63	C15	R1	7.40087943628218
63	C16	R1	7.04439411935845
63	C7	R1	7.05528243550119
64	C23	R1	7.11894107272351
64	C17	R1	7.04439411935845
64	C12	R1	7.34872815423108
64	C3	R1	7.07681559705083
64	C14	R1	7.32192809488736
64	C5	R1	7.08746284125034
64	C24	R1	7.22881869049588
64	C21	R1	7.19967234483636
64	C19	R1	7.12928301694497
64	C1	R1	6.95419631038687
64	C22	R1	7.24792751344359
64	C4	R1	7.29462074889163
64	C13	R1	7.33091687811462
64	C18	R1	7.17990909001493
64	C15	R1	6.95419631038687
64	C11	R1	7.4178525148859
64	C16	R1	7.27612440527424
64	C8	R1	7.40087943628218
64	C20	R1	7.31288295528436
64	C7	R1	7.28540221886225
65	C17	R1	7.22881869049588
65	C12	R1	7.4594316186373
65	C10	R1	7.33091687811462
65	C3	R1	6.91886323727459
65	C14	R1	7.16992500144231
65	C5	R1	7.29462074889163
65	C9	R1	7.37503943134692
65	C24	R1	7.12928301694497
65	C6	R1	7.22881869049588
65	C21	R1	7.31288295528436
65	C1	R1	7.34872815423108
65	C22	R1	7.2667865406949
65	C4	R1	7.38370429247405
65	C13	R1	7.22881869049588
65	C18	R1	7.36632221424582
65	C11	R1	7.17990909001493
65	C16	R1	7.2667865406949
65	C8	R1	7.20945336562895
65	C7	R1	7.18982455888002
66	C23	R1	7.17990909001493
66	C17	R1	7.55458885167764
66	C12	R1	7.4757334309664
66	C10	R1	7.05528243550119
66	C3	R1	7.44294349584873
66	C14	R1	7.27612440527424
66	C5	R1	7.20945336562895
66	C9	R1	7.33091687811462
66	C24	R1	7.14974711950468
66	C6	R1	7.16992500144231
66	C21	R1	7.467605550083
66	C19	R1	7.39231742277876
66	C1	R1	7.16992500144231
66	C4	R1	7.467605550083
66	C13	R1	7.37503943134692
66	C18	R1	7.25738784269265
66	C15	R1	7.40087943628218
66	C11	R1	7.10852445677817
66	C16	R1	7.10852445677817
66	C20	R1	7.23840473932508
66	C7	R1	7.35755200461808
67	C23	R1	7.45121111183233
67	C17	R1	7.467605550083
67	C12	R1	7.36632221424582
67	C10	R1	7.55458885167764
67	C3	R1	7.34872815423108
67	C14	R1	7.48381577726426
67	C5	R1	7.28540221886225
67	C9	R1	7.21916852046216
67	C24	R1	7.467605550083
67	C6	R1	7.37503943134692
67	C21	R1	7.15987133677839
67	C19	R1	7.49984588708321
67	C1	R1	7.14974711950468
67	C22	R1	7.4594316186373
67	C13	R1	7.22881869049588
67	C18	R1	7.31288295528436
67	C15	R1	7.4262647547021
67	C11	R1	7.36632221424582
67	C8	R1	7.03342300153745
67	C20	R1	7.11894107272351
67	C7	R1	7.27612440527424
68	C23	R1	6.96578428466209
68	C17	R1	7.13955135239879
68	C12	R1	7.15987133677839
68	C10	R1	7.31288295528436
68	C3	R1	7.17990909001493
68	C14	R1	6.93073733756289
68	C5	R1	7.40087943628218
68	C24	R1	7.4093909361377
68	C6	R1	7.2667865406949
68	C21	R1	7.07681559705083
68	C19	R1	7.45121111183233
68	C1	R1	7.32192809488736
68	C22	R1	7.34872815423108
68	C4	R1	7.14974711950468
68	C13	R1	7.13955135239879
68	C18	R1	7.56985560833095
68	C15	R1	7.28540221886225
68	C11	R1	6.91886323727459
68	C16	R1	7.11894107272351
68	C8	R1	7.24792751344359
68	C20	R1	7.45121111183233
68	C7	R1	6.95419631038687
69	C23	R1	7.21916852046216
69	C17	R1	7.34872815423108
69	C10	R1	7.4178525148859
69	C14	R1	7.39231742277876
69	C5	R1	7.36632221424582
69	C24	R1	7.467605550083
69	C21	R1	7
69	C19	R1	7.11894107272351
69	C1	R1	6.90689059560852
69	C22	R1	6.88264304936184
69	C4	R1	7.01122725542325
69	C13	R1	7.19967234483636
69	C18	R1	7.09803208296053
69	C15	R1	6.71424551766612
69	C11	R1	7.33091687811462
69	C16	R1	7.37503943134692
69	C8	R1	7.05528243550119
69	C20	R1	7.34872815423108
69	C7	R1	7.23840473932508
70	C23	R1	7.17990909001493
70	C17	R1	7.25738784269265
70	C12	R1	7.21916852046216
70	C10	R1	7.28540221886225
70	C14	R1	7.4093909361377
70	C5	R1	7.33091687811462
70	C9	R1	7.25738784269265
70	C24	R1	7.38370429247405
70	C6	R1	7.28540221886225
70	C1	R1	7.29462074889163
70	C22	R1	7.54689445988764
70	C4	R1	7.31288295528436
70	C13	R1	7.34872815423108
70	C18	R1	7.09803208296053
70	C15	R1	7.2667865406949
70	C11	R1	7.21916852046216
70	C16	R1	7.4093909361377
70	C8	R1	7.35755200461808
70	C20	R1	7.27612440527424
70	C7	R1	7.21916852046216
71	C23	R1	7.24792751344359
71	C17	R1	7.10852445677817
71	C12	R1	7
71	C10	R1	7.21916852046216
71	C3	R1	7.05528243550119
71	C14	R1	7.34872815423108
71	C5	R1	6.95419631038687
71	C9	R1	7.4093909361377
71	C24	R1	7.34872815423108
71	C6	R1	7.19967234483636
71	C21	R1	7.31288295528436
71	C19	R1	7.04439411935845
71	C22	R1	7.56985560833095
71	C4	R1	7.17990909001493
71	C18	R1	7.20945336562895
71	C11	R1	7.11894107272351
71	C16	R1	6.93073733756289
71	C8	R1	7.15987133677839
71	C20	R1	7.08746284125034
71	C7	R1	7.27612440527424
72	C23	R1	7.13955135239879
72	C17	R1	7.01122725542325
72	C3	R1	7.24792751344359
72	C14	R1	7.05528243550119
72	C5	R1	7.2667865406949
72	C24	R1	7.24792751344359
72	C6	R1	7.16992500144231
72	C21	R1	7.10852445677817
72	C19	R1	7.13955135239879
72	C1	R1	7.12928301694497
72	C22	R1	7.20945336562895
72	C4	R1	7.35755200461808
72	C13	R1	7.38370429247405
72	C18	R1	7.10852445677817
72	C15	R1	7.07681559705083
72	C11	R1	7.28540221886225
72	C16	R1	7.14974711950468
72	C8	R1	7.14974711950468
72	C20	R1	7.14974711950468
73	C23	R1	7.35755200461808
73	C17	R1	7.17990909001493
73	C12	R1	7.18982455888002
73	C10	R1	7.02236781302845
73	C3	R1	7.33091687811462
73	C14	R1	7.04439411935845
73	C5	R1	7.33091687811462
73	C9	R1	7.36632221424582
73	C24	R1	7.27612440527424
73	C6	R1	7.31288295528436
73	C21	R1	7.09803208296053
73	C19	R1	7.12928301694497
73	C1	R1	7.19967234483636
73	C22	R1	7.23840473932508
73	C4	R1	6.94251450533924
73	C13	R1	7.34872815423108
73	C18	R1	7.25738784269265
73	C15	R1	7.25738784269265
73	C11	R1	7.36632221424582
73	C16	R1	7.58496250072116
73	C8	R1	7.19967234483636
73	C20	R1	7.15987133677839
73	C7	R1	7.68650052718322
74	C23	R1	7.4757334309664
74	C17	R1	7.21916852046216
74	C12	R1	7.17990909001493
74	C10	R1	7.29462074889163
74	C3	R1	7.59245703726808
74	C14	R1	7.16992500144231
74	C5	R1	7.40087943628218
74	C9	R1	7.3037807481771
74	C24	R1	7.40087943628218
74	C6	R1	7.36632221424582
74	C21	R1	7.20945336562895
74	C19	R1	7.49185309632967
74	C1	R1	7.16992500144231
74	C22	R1	7.4262647547021
74	C4	R1	7.2667865406949
74	C18	R1	7.01122725542325
74	C15	R1	7.36632221424582
74	C11	R1	7.36632221424582
74	C16	R1	7.16992500144231
74	C8	R1	6.97727992349992
74	C20	R1	7.3037807481771
74	C7	R1	7.09803208296053
75	C23	R1	7.4262647547021
75	C17	R1	7.11894107272351
75	C12	R1	7.11894107272351
75	C10	R1	7.31288295528436
75	C3	R1	7.16992500144231
75	C14	R1	7.11894107272351
75	C9	R1	7.24792751344359
75	C24	R1	7.33985000288462
75	C6	R1	7.33091687811462
75	C21	R1	7.32192809488736
75	C1	R1	7.24792751344359
75	C22	R1	7.33985000288462
75	C4	R1	7.28540221886225
75	C13	R1	7.20945336562895
75	C18	R1	7.4262647547021
75	C11	R1	7.19967234483636
75	C16	R1	7.4178525148859
75	C8	R1	7.12928301694497
75	C20	R1	7.52356195605701
75	C7	R1	7.21916852046216
76	C23	R1	7.20945336562895
76	C17	R1	7.06608919045777
76	C12	R1	7.38370429247405
76	C10	R1	7.04439411935845
76	C3	R1	7.34872815423108
76	C14	R1	7.35755200461808
76	C5	R1	7.21916852046216
76	C9	R1	7.467605550083
76	C24	R1	7.2667865406949
76	C6	R1	7.2667865406949
76	C21	R1	7.27612440527424
76	C19	R1	7.34872815423108
76	C1	R1	7.52356195605701
76	C22	R1	7.08746284125034
76	C4	R1	7.36632221424582
76	C13	R1	7.39231742277876
76	C18	R1	7
76	C15	R1	7.25738784269265
76	C11	R1	6.93073733756289
76	C16	R1	7.19967234483636
76	C8	R1	7.2667865406949
76	C20	R1	7.10852445677817
76	C7	R1	7.4757334309664
77	C23	R1	7.13955135239879
77	C17	R1	7.13955135239879
77	C12	R1	7.35755200461808
77	C10	R1	7.34872815423108
77	C3	R1	7.16992500144231
77	C14	R1	7.03342300153745
77	C5	R1	7.11894107272351
77	C9	R1	7.12928301694497
77	C24	R1	7.39231742277876
77	C6	R1	7.23840473932508
77	C21	R1	7.33091687811462
77	C19	R1	7.16992500144231
77	C1	R1	7.25738784269265
77	C22	R1	7.06608919045777
77	C4	R1	7.35755200461808
77	C13	R1	7.08746284125034
77	C18	R1	7.31288295528436
77	C11	R1	7.34872815423108
77	C16	R1	7.36632221424582
77	C8	R1	7.14974711950468
77	C20	R1	7.09803208296053
77	C7	R1	7.19967234483636
78	C23	R1	7.39231742277876
78	C17	R1	7.27612440527424
78	C12	R1	7.39231742277876
78	C10	R1	7.36632221424582
78	C3	R1	7.12928301694497
78	C14	R1	7.18982455888002
78	C5	R1	7.35755200461808
78	C9	R1	7.3037807481771
78	C24	R1	7.14974711950468
78	C6	R1	7.15987133677839
78	C21	R1	7.31288295528436
78	C19	R1	7.32192809488736
78	C1	R1	7.35755200461808
78	C22	R1	7.4178525148859
78	C4	R1	7.24792751344359
78	C13	R1	7.43462822763672
78	C15	R1	7.4093909361377
78	C11	R1	7.27612440527424
78	C16	R1	7.32192809488736
78	C8	R1	7.3037807481771
78	C20	R1	7.31288295528436
79	C23	R1	7.4594316186373
79	C17	R1	7.16992500144231
79	C12	R1	7.12928301694497
79	C3	R1	7.02236781302845
79	C14	R1	7.15987133677839
79	C9	R1	7.18982455888002
79	C24	R1	7.16992500144231
79	C21	R1	7.35755200461808
79	C19	R1	7.10852445677817
79	C1	R1	7.40087943628218
79	C22	R1	7.28540221886225
79	C4	R1	6.89481776330794
79	C13	R1	7.16992500144231
79	C15	R1	7.12928301694497
79	C11	R1	7.38370429247405
79	C16	R1	7.14974711950468
79	C8	R1	7.44294349584873
79	C20	R1	7.24792751344359
80	C23	R1	7.40087943628218
80	C12	R1	7.06608919045777
80	C10	R1	7.4594316186373
80	C3	R1	7.08746284125034
80	C14	R1	7.18982455888002
80	C5	R1	7.32192809488736
80	C9	R1	7.4178525148859
80	C24	R1	7.40087943628218
80	C21	R1	7.10852445677817
80	C19	R1	7.22881869049588
80	C22	R1	7.4178525148859
80	C4	R1	7.23840473932508
80	C13	R1	7.12928301694497
80	C18	R1	7.11894107272351
80	C15	R1	7.34872815423108
80	C11	R1	7.27612440527424
80	C16	R1	7.32192809488736
80	C8	R1	7.22881869049588
80	C20	R1	7.32192809488736
80	C7	R1	6.96578428466209
81	C23	R1	7.08746284125034
81	C12	R1	7.08746284125034
81	C10	R1	7.32192809488736
81	C3	R1	7.4594316186373
81	C14	R1	7.36632221424582
81	C5	R1	6.89481776330794
81	C9	R1	7.13955135239879
81	C24	R1	7.4093909361377
81	C6	R1	7.34872815423108
81	C21	R1	7.27612440527424
81	C1	R1	6.96578428466209
81	C22	R1	7.24792751344359
81	C4	R1	7.20945336562895
81	C13	R1	7.17990909001493
81	C18	R1	7.36632221424582
81	C15	R1	7.27612440527424
81	C11	R1	6.93073733756289
81	C16	R1	6.95419631038687
81	C8	R1	7.37503943134692
81	C7	R1	7.45121111183233
82	C23	R1	7.20945336562895
82	C17	R1	7.37503943134692
82	C12	R1	7.28540221886225
82	C10	R1	7.53915881110803
82	C14	R1	7.17990909001493
82	C5	R1	7.36632221424582
82	C9	R1	7.29462074889163
82	C24	R1	7.51569983828404
82	C6	R1	7.36632221424582
82	C21	R1	7.44294349584873
82	C19	R1	7.36632221424582
82	C1	R1	7.20945336562895
82	C4	R1	7.40087943628218
82	C13	R1	7.4093909361377
82	C18	R1	7.22881869049588
82	C15	R1	7.18982455888002
82	C16	R1	7.22881869049588
82	C8	R1	7.28540221886225
82	C20	R1	7.10852445677817
82	C7	R1	7.16992500144231
83	C17	R1	7.53915881110803
83	C12	R1	7.2667865406949
83	C10	R1	7.06608919045777
83	C3	R1	7.13955135239879
83	C14	R1	7.4757334309664
83	C5	R1	7.17990909001493
83	C9	R1	7.27612440527424
83	C24	R1	7.24792751344359
83	C6	R1	7.43462822763672
83	C21	R1	7.25738784269265
83	C19	R1	7.4178525148859
83	C1	R1	7.05528243550119
83	C22	R1	7.27612440527424
83	C4	R1	7.08746284125034
83	C13	R1	7.21916852046216
83	C18	R1	7.37503943134692
83	C15	R1	7.467605550083
83	C11	R1	7.34872815423108
83	C16	R1	7
83	C8	R1	7.5077946401987
83	C20	R1	7.12928301694497
83	C7	R1	7.32192809488736
84	C23	R1	7.13955135239879
84	C17	R1	7.12928301694497
84	C12	R1	7.27612440527424
84	C10	R1	6.84549005094437
84	C3	R1	7.21916852046216
84	C14	R1	7.4594316186373
84	C5	R1	7.38370429247405
84	C9	R1	7.4178525148859
84	C24	R1	7.08746284125034
84	C6	R1	7.29462074889163
84	C21	R1	7.23840473932508
84	C19	R1	7.19967234483636
84	C1	R1	7.21916852046216
84	C22	R1	7.33985000288462
84	C4	R1	7.21916852046216
84	C13	R1	7.15987133677839
84	C18	R1	7.10852445677817
84	C11	R1	7.25738784269265
84	C16	R1	7.33985000288462
84	C8	R1	7.16992500144231
84	C20	R1	7.03342300153745
84	C7	R1	7.25738784269265
85	C23	R1	7.11894107272351
85	C17	R1	7.03342300153745
85	C12	R1	7.34872815423108
85	C10	R1	7
85	C14	R1	7.27612440527424
85	C9	R1	7.25738784269265
85	C24	R1	7.04439411935845
85	C6	R1	7.16992500144231
85	C21	R1	7.32192809488736
85	C19	R1	7.21916852046216
85	C1	R1	7.33985000288462
85	C22	R1	7.22881869049588
85	C4	R1	7.45121111183233
85	C13	R1	7.24792751344359
85	C18	R1	7.4262647547021
85	C11	R1	7.43462822763672
85	C16	R1	7.3037807481771
85	C8	R1	7.39231742277876
85	C20	R1	7.18982455888002
85	C7	R1	7.07681559705083
86	C23	R1	7
86	C17	R1	7.25738784269265
86	C12	R1	7.11894107272351
86	C10	R1	7.55458885167764
86	C3	R1	7.20945336562895
86	C14	R1	7.25738784269265
86	C5	R1	7.4093909361377
86	C9	R1	7.29462074889163
86	C6	R1	7.14974711950468
86	C21	R1	7.29462074889163
86	C19	R1	7.03342300153745
86	C1	R1	7.43462822763672
86	C4	R1	7.2667865406949
86	C13	R1	7.4093909361377
86	C18	R1	7.2667865406949
86	C15	R1	7.32192809488736
86	C11	R1	7.467605550083
86	C16	R1	7.06608919045777
86	C8	R1	7.03342300153745
86	C20	R1	7.29462074889163
86	C7	R1	7.60733031374961
87	C23	R1	7.04439411935845
87	C17	R1	7.32192809488736
87	C12	R1	7.17990909001493
87	C10	R1	7.38370429247405
87	C3	R1	7.29462074889163
87	C14	R1	7.31288295528436
87	C9	R1	7.21916852046216
87	C24	R1	7.05528243550119
87	C21	R1	7.05528243550119
87	C19	R1	7.19967234483636
87	C1	R1	7.54689445988764
87	C22	R1	7.33091687811462
87	C4	R1	7.23840473932508
87	C13	R1	7.33091687811462
87	C18	R1	7.09803208296053
87	C15	R1	7.38370429247405
87	C11	R1	7.33985000288462
87	C16	R1	6.8073549220576
87	C8	R1	7.36632221424582
87	C20	R1	7.07681559705083
87	C7	R1	7.16992500144231
88	C23	R1	7.32192809488736
88	C17	R1	7.3037807481771
88	C12	R1	7.23840473932508
88	C10	R1	7.29462074889163
88	C14	R1	7.36632221424582
88	C5	R1	7.43462822763672
88	C9	R1	7.09803208296053
88	C24	R1	7.33091687811462
88	C6	R1	7.3037807481771
88	C19	R1	7.13955135239879
88	C1	R1	7.21916852046216
88	C22	R1	7.18982455888002
88	C4	R1	7.36632221424582
88	C18	R1	7.45121111183233
88	C15	R1	6.8073549220576
88	C11	R1	7.10852445677817
88	C16	R1	7.37503943134692
88	C8	R1	6.85798099512757
88	C20	R1	7.33985000288462
88	C7	R1	7.10852445677817
89	C23	R1	7.21916852046216
89	C17	R1	7.07681559705083
89	C12	R1	7.39231742277876
89	C10	R1	7.20945336562895
89	C3	R1	7.22881869049588
89	C14	R1	7.2667865406949
89	C5	R1	7.13955135239879
89	C9	R1	7.01122725542325
89	C24	R1	7.44294349584873
89	C6	R1	7.36632221424582
89	C21	R1	7.18982455888002
89	C19	R1	7.16992500144231
89	C1	R1	7.11894107272351
89	C22	R1	7.14974711950468
89	C4	R1	7.39231742277876
89	C18	R1	6.96578428466209
89	C15	R1	7.19967234483636
89	C11	R1	7.04439411935845
89	C16	R1	7.03342300153745
89	C8	R1	7.04439411935845
89	C20	R1	7.4178525148859
89	C7	R1	7.19967234483636
90	C12	R1	7.4093909361377
90	C10	R1	7.38370429247405
90	C3	R1	6.85798099512757
90	C14	R1	7.58496250072116
90	C5	R1	6.8703647195834
90	C9	R1	7.467605550083
90	C24	R1	7.04439411935845
90	C21	R1	7.33985000288462
90	C19	R1	7.36632221424582
90	C22	R1	7.20945336562895
90	C4	R1	7.17990909001493
90	C13	R1	7.11894107272351
90	C18	R1	7.15987133677839
90	C15	R1	7.17990909001493
90	C11	R1	7.10852445677817
90	C16	R1	6.97727992349992
90	C8	R1	6.93073733756289
90	C20	R1	7.05528243550119
90	C7	R1	7.31288295528436
91	C23	R1	7.34872815423108
91	C17	R1	7.20945336562895
91	C12	R1	7.06608919045777
91	C10	R1	7.21916852046216
91	C14	R1	7.14974711950468
91	C5	R1	7.24792751344359
91	C9	R1	7.32192809488736
91	C24	R1	6.96578428466209
91	C6	R1	7.4093909361377
91	C21	R1	7.21916852046216
91	C19	R1	7.02236781302845
91	C1	R1	7.29462074889163
91	C4	R1	7.25738784269265
91	C13	R1	7.01122725542325
91	C15	R1	7.32192809488736
91	C11	R1	7.19967234483636
91	C16	R1	7.31288295528436
91	C20	R1	7.23840473932508
91	C7	R1	7.32192809488736
92	C23	R1	7.27612440527424
92	C17	R1	7.09803208296053
92	C12	R1	7.39231742277876
92	C10	R1	7.45121111183233
92	C3	R1	7.18982455888002
92	C14	R1	6.93073733756289
92	C5	R1	7.23840473932508
92	C9	R1	7.08746284125034
92	C24	R1	7.25738784269265
92	C6	R1	7.20945336562895
92	C21	R1	7.15987133677839
92	C19	R1	7.467605550083
92	C1	R1	7.14974711950468
92	C22	R1	7.06608919045777
92	C4	R1	7.40087943628218
92	C13	R1	7.28540221886225
92	C18	R1	7.29462074889163
92	C15	R1	7.12928301694497
92	C11	R1	7.33091687811462
92	C8	R1	7.09803208296053
92	C20	R1	7.34872815423108
93	C23	R1	7.09803208296053
93	C17	R1	7.35755200461808
93	C12	R1	6.93073733756289
93	C3	R1	7.19967234483636
93	C14	R1	7.33091687811462
93	C5	R1	7.37503943134692
93	C9	R1	7.467605550083
93	C24	R1	7.27612440527424
93	C6	R1	7.16992500144231
93	C21	R1	6.97727992349992
93	C19	R1	7.25738784269265
93	C1	R1	7.15987133677839
93	C13	R1	7.467605550083
93	C18	R1	7.09803208296053
93	C15	R1	7.14974711950468
93	C11	R1	7.4594316186373
93	C16	R1	7.10852445677817
93	C8	R1	7.38370429247405
93	C20	R1	7.24792751344359
93	C7	R1	7.36632221424582
94	C23	R1	7.06608919045777
94	C17	R1	7.32192809488736
94	C12	R1	7.4262647547021
94	C3	R1	7.19967234483636
94	C14	R1	7.19967234483636
94	C5	R1	7.22881869049588
94	C9	R1	7.38370429247405
94	C6	R1	7.03342300153745
94	C21	R1	7.43462822763672
94	C19	R1	7.13955135239879
94	C1	R1	7.09803208296053
94	C22	R1	7.34872815423108
94	C4	R1	7.20945336562895
94	C13	R1	7.18982455888002
94	C18	R1	7.27612440527424
94	C15	R1	7.11894107272351
94	C11	R1	7.09803208296053
94	C16	R1	6.90689059560852
94	C8	R1	7.29462074889163
94	C20	R1	7.20945336562895
94	C7	R1	7.16992500144231
95	C23	R1	7.28540221886225
95	C17	R1	7.2667865406949
95	C12	R1	7.29462074889163
95	C10	R1	7.49984588708321
95	C3	R1	7.32192809488736
95	C5	R1	7.17990909001493
95	C9	R1	7.32192809488736
95	C24	R1	7.31288295528436
95	C6	R1	7.08746284125034
95	C21	R1	7.37503943134692
95	C22	R1	7.33985000288462
95	C4	R1	7.15987133677839
95	C13	R1	7.36632221424582
95	C18	R1	7.4262647547021
95	C15	R1	7.13955135239879
95	C11	R1	7.29462074889163
95	C16	R1	7.25738784269265
95	C7	R1	7.22881869049588
96	C23	R1	7.38370429247405
96	C17	R1	7.09803208296053
96	C12	R1	6.90689059560852
96	C10	R1	7.24792751344359
96	C3	R1	7.14974711950468
96	C14	R1	7.16992500144231
96	C5	R1	7.33091687811462
96	C9	R1	7.53915881110803
96	C24	R1	7.11894107272351
96	C6	R1	7.4093909361377
96	C21	R1	7.2667865406949
96	C19	R1	7.13955135239879
96	C1	R1	7.21916852046216
96	C22	R1	7.29462074889163
96	C18	R1	7.08746284125034
96	C15	R1	7.16992500144231
96	C11	R1	7.16992500144231
96	C8	R1	7.5077946401987
96	C20	R1	7.28540221886225
96	C7	R1	7.2667865406949
97	C23	R1	7.40087943628218
97	C17	R1	7.10852445677817
97	C12	R1	7.05528243550119
97	C10	R1	7.49185309632967
97	C3	R1	7.21916852046216
97	C14	R1	7.33091687811462
97	C5	R1	7.16992500144231
97	C9	R1	7.51569983828404
97	C24	R1	7.09803208296053
97	C6	R1	7.4093909361377
97	C19	R1	7.18982455888002
97	C1	R1	7.39231742277876
97	C4	R1	7.27612440527424
97	C13	R1	7.33091687811462
97	C15	R1	7.12928301694497
97	C11	R1	7.09803208296053
97	C8	R1	7.29462074889163
97	C20	R1	7.4594316186373
97	C7	R1	7.10852445677817
98	C23	R1	7.39231742277876
98	C17	R1	6.88264304936184
98	C12	R1	7.23840473932508
[truncated: 14,500 more rows]
