# Supplementary material for: Stochastic modelling of single-cell gene expression adaptation reveals non-genomic contribution to evolution of tumor subclones
Source: bioRxiv. 2024 Apr 20:2024.04.17.588869. Preprint. [Version 1] doi: 10.1101/2024.04.17.588869 (PMC11071284; doi:10.1101/2024.04.17.588869)
Supplement: Supplement 2 [file media-2.zip › Supplementary Files/Simulated Data/Adaptive_Simulation/tr_1.02_sq_15_r_150_a_1.csv]

gene	species	replicate	exprval
1	C23	R1	7.10852445677817
1	C17	R1	7.49984588708321
1	C12	R1	7.14974711950468
1	C10	R1	6.71424551766612
1	C3	R1	7.33091687811462
1	C14	R1	7.09803208296053
1	C5	R1	7.02236781302845
1	C9	R1	7.15987133677839
1	C24	R1	7.44294349584873
1	C6	R1	7.14974711950468
1	C21	R1	7.08746284125034
1	C1	R1	7.25738784269265
1	C22	R1	7.35755200461808
1	C4	R1	7.3037807481771
1	C18	R1	7.10852445677817
1	C15	R1	7.03342300153745
1	C11	R1	7.43462822763672
1	C16	R1	6.88264304936184
1	C8	R1	7.3037807481771
1	C20	R1	7.22881869049588
1	C7	R1	7.32192809488736
2	C23	R1	7.17990909001493
2	C17	R1	7.33091687811462
2	C12	R1	7.02236781302845
2	C10	R1	7.21916852046216
2	C3	R1	7.25738784269265
2	C14	R1	7.65821148275179
2	C5	R1	7.29462074889163
2	C9	R1	7.33091687811462
2	C24	R1	7.467605550083
2	C6	R1	7.31288295528436
2	C21	R1	7.36632221424582
2	C19	R1	7.59991284218713
2	C1	R1	7.16992500144231
2	C22	R1	7.52356195605701
2	C4	R1	7.467605550083
2	C13	R1	7.27612440527424
2	C18	R1	7.09803208296053
2	C15	R1	7.06608919045777
2	C11	R1	7.59991284218713
2	C8	R1	7.24792751344359
2	C20	R1	7.15987133677839
2	C7	R1	7.22881869049588
3	C23	R1	7.56985560833095
3	C17	R1	6.84549005094437
3	C12	R1	7
3	C10	R1	7.19967234483636
3	C3	R1	7.25738784269265
3	C14	R1	7.4093909361377
3	C5	R1	7.35755200461808
3	C9	R1	7.37503943134692
3	C24	R1	7.24792751344359
3	C6	R1	7.09803208296053
3	C21	R1	7.23840473932508
3	C19	R1	7.16992500144231
3	C1	R1	7.16992500144231
3	C22	R1	6.98868468677217
3	C4	R1	7.3037807481771
3	C13	R1	7.05528243550119
3	C18	R1	7.04439411935845
3	C15	R1	7.33985000288462
3	C16	R1	7.07681559705083
3	C20	R1	7.22881869049588
3	C7	R1	7.06608919045777
4	C23	R1	7.10852445677817
4	C17	R1	7.21916852046216
4	C12	R1	7.12928301694497
4	C10	R1	7.51569983828404
4	C3	R1	7.06608919045777
4	C14	R1	7.32192809488736
4	C5	R1	6.88264304936184
4	C9	R1	7.4093909361377
4	C24	R1	7.43462822763672
4	C6	R1	7.09803208296053
4	C21	R1	7.48381577726426
4	C19	R1	7.19967234483636
4	C1	R1	7.31288295528436
4	C22	R1	7.32192809488736
4	C4	R1	7.21916852046216
4	C13	R1	7.17990909001493
4	C18	R1	7.08746284125034
4	C15	R1	7.07681559705083
4	C11	R1	7.3037807481771
4	C16	R1	7.37503943134692
4	C8	R1	7.33985000288462
4	C20	R1	7.32192809488736
4	C7	R1	7.33985000288462
5	C23	R1	7.12928301694497
5	C17	R1	7.36632221424582
5	C10	R1	7.07681559705083
5	C3	R1	7.33091687811462
5	C14	R1	7.11894107272351
5	C5	R1	7.52356195605701
5	C9	R1	7.05528243550119
5	C24	R1	7.4262647547021
5	C6	R1	7.17990909001493
5	C21	R1	7.3037807481771
5	C19	R1	7.13955135239879
5	C1	R1	7.14974711950468
5	C22	R1	7.29462074889163
5	C4	R1	7.22881869049588
5	C13	R1	7.23840473932508
5	C18	R1	7.27612440527424
5	C15	R1	7.37503943134692
5	C11	R1	7.05528243550119
5	C16	R1	7.12928301694497
5	C8	R1	7.15987133677839
5	C20	R1	7.17990909001493
5	C7	R1	7.22881869049588
6	C23	R1	7.4093909361377
6	C17	R1	7.43462822763672
6	C10	R1	7.11894107272351
6	C14	R1	7.35755200461808
6	C5	R1	7.24792751344359
6	C9	R1	7.44294349584873
6	C24	R1	7.49185309632967
6	C6	R1	7.08746284125034
6	C21	R1	7.22881869049588
6	C19	R1	7.27612440527424
6	C1	R1	7.36632221424582
6	C22	R1	7.18982455888002
6	C13	R1	7.29462074889163
6	C18	R1	7.21916852046216
6	C15	R1	6.8703647195834
6	C11	R1	7.32192809488736
6	C16	R1	7.14974711950468
6	C20	R1	7.33985000288462
6	C7	R1	7.33091687811462
7	C23	R1	7.19967234483636
7	C17	R1	7.4757334309664
7	C12	R1	7.33091687811462
7	C10	R1	7.4594316186373
7	C3	R1	7.08746284125034
7	C14	R1	7.25738784269265
7	C5	R1	6.94251450533924
7	C9	R1	7.55458885167764
7	C24	R1	7.06608919045777
7	C21	R1	7.34872815423108
7	C19	R1	7.20945336562895
7	C1	R1	7.06608919045777
7	C22	R1	7.40087943628218
7	C4	R1	7.27612440527424
7	C13	R1	7.29462074889163
7	C18	R1	7.28540221886225
7	C15	R1	7.32192809488736
7	C11	R1	7.34872815423108
7	C16	R1	7.27612440527424
7	C8	R1	7.11894107272351
7	C20	R1	7.10852445677817
7	C7	R1	7.21916852046216
8	C17	R1	7.4262647547021
8	C12	R1	7.24792751344359
8	C10	R1	7.43462822763672
8	C14	R1	7.01122725542325
8	C9	R1	7.20945336562895
8	C6	R1	6.96578428466209
8	C21	R1	7.29462074889163
8	C19	R1	7.20945336562895
8	C1	R1	7.39231742277876
8	C22	R1	7.06608919045777
8	C4	R1	7.01122725542325
8	C13	R1	7.49984588708321
8	C18	R1	7.18982455888002
8	C15	R1	7.19967234483636
8	C11	R1	7.09803208296053
8	C16	R1	7.06608919045777
8	C8	R1	7.33985000288462
8	C7	R1	7.20945336562895
9	C23	R1	7.16992500144231
9	C17	R1	7.14974711950468
9	C12	R1	7.09803208296053
9	C10	R1	7.25738784269265
9	C3	R1	7.33091687811462
9	C14	R1	7.4594316186373
9	C5	R1	7.22881869049588
9	C9	R1	6.95419631038687
9	C24	R1	7.3037807481771
9	C21	R1	7.09803208296053
9	C19	R1	7.09803208296053
9	C1	R1	7.05528243550119
9	C22	R1	7.38370429247405
9	C4	R1	7.22881869049588
9	C13	R1	7.25738784269265
9	C18	R1	7.39231742277876
9	C15	R1	7.23840473932508
9	C11	R1	7.22881869049588
9	C16	R1	7.4262647547021
9	C8	R1	6.83289001416474
9	C20	R1	7.14974711950468
10	C23	R1	7.09803208296053
10	C17	R1	7.43462822763672
10	C12	R1	7.32192809488736
10	C10	R1	7.27612440527424
10	C3	R1	7.28540221886225
10	C14	R1	7.31288295528436
10	C5	R1	7.4594316186373
10	C9	R1	7.09803208296053
10	C24	R1	7.53915881110803
10	C6	R1	7.21916852046216
10	C21	R1	7.10852445677817
10	C19	R1	7.31288295528436
10	C1	R1	7.4178525148859
10	C22	R1	7.4757334309664
10	C4	R1	7.44294349584873
10	C18	R1	7.14974711950468
10	C15	R1	7.05528243550119
10	C11	R1	7.20945336562895
10	C16	R1	7.15987133677839
10	C20	R1	7.45121111183233
10	C7	R1	6.98868468677217
11	C23	R1	7.03342300153745
11	C12	R1	7.51569983828404
11	C10	R1	7.27612440527424
11	C3	R1	7.31288295528436
11	C14	R1	6.97727992349992
11	C5	R1	7.35755200461808
11	C9	R1	7.24792751344359
11	C24	R1	7.15987133677839
11	C6	R1	7.19967234483636
11	C21	R1	7.01122725542325
11	C19	R1	7.27612440527424
11	C1	R1	7.20945336562895
11	C22	R1	7.15987133677839
11	C4	R1	7.24792751344359
11	C13	R1	7.4262647547021
11	C15	R1	7.17990909001493
11	C11	R1	7.34872815423108
11	C16	R1	7.4594316186373
11	C8	R1	7.21916852046216
11	C20	R1	7.14974711950468
11	C7	R1	7.15987133677839
12	C23	R1	7.04439411935845
12	C17	R1	7.21916852046216
12	C12	R1	6.65821148275179
12	C10	R1	7.33091687811462
12	C3	R1	7.33985000288462
12	C14	R1	7.16992500144231
12	C5	R1	7.3037807481771
12	C9	R1	7.20945336562895
12	C24	R1	7.16992500144231
12	C6	R1	7.36632221424582
12	C21	R1	7.38370429247405
12	C19	R1	7.04439411935845
12	C1	R1	7.08746284125034
12	C22	R1	7.03342300153745
12	C4	R1	7.33985000288462
12	C13	R1	7.21916852046216
12	C18	R1	7.27612440527424
12	C15	R1	7.05528243550119
12	C11	R1	7.05528243550119
12	C16	R1	7.03342300153745
12	C8	R1	6.93073733756289
12	C20	R1	7.58496250072116
12	C7	R1	7.3037807481771
13	C23	R1	7.28540221886225
13	C17	R1	7.37503943134692
13	C12	R1	7.25738784269265
13	C10	R1	7.36632221424582
13	C3	R1	7.17990909001493
13	C14	R1	7.32192809488736
13	C9	R1	7.14974711950468
13	C6	R1	6.95419631038687
13	C21	R1	7.23840473932508
13	C19	R1	7.04439411935845
13	C1	R1	7.16992500144231
13	C22	R1	7.06608919045777
13	C4	R1	7.21916852046216
13	C13	R1	7.34872815423108
13	C18	R1	7.2667865406949
13	C15	R1	7.18982455888002
13	C11	R1	7.22881869049588
13	C16	R1	7.20945336562895
13	C20	R1	6.96578428466209
13	C7	R1	7.18982455888002
14	C23	R1	7.05528243550119
14	C17	R1	7.28540221886225
14	C12	R1	7.18982455888002
14	C10	R1	7.51569983828404
14	C3	R1	7.18982455888002
14	C5	R1	7.16992500144231
14	C9	R1	7.31288295528436
14	C24	R1	7.32192809488736
14	C19	R1	7.10852445677817
14	C1	R1	7.28540221886225
14	C4	R1	7.5077946401987
14	C13	R1	7.12928301694497
14	C18	R1	7.35755200461808
14	C15	R1	7.2667865406949
14	C11	R1	7.4178525148859
14	C16	R1	7.27612440527424
14	C8	R1	7.25738784269265
14	C20	R1	7.3037807481771
14	C7	R1	7.33091687811462
15	C23	R1	7.3037807481771
15	C12	R1	7.18982455888002
15	C10	R1	7.24792751344359
15	C14	R1	7.32192809488736
15	C5	R1	7.04439411935845
15	C24	R1	7.2667865406949
15	C6	R1	7.20945336562895
15	C19	R1	7.19967234483636
15	C1	R1	7.2667865406949
15	C22	R1	7.10852445677817
15	C13	R1	7.33091687811462
15	C18	R1	6.79441586635011
15	C11	R1	7.15987133677839
15	C16	R1	7.467605550083
15	C8	R1	7.10852445677817
15	C20	R1	7.15987133677839
15	C7	R1	7.27612440527424
16	C23	R1	7.03342300153745
16	C17	R1	7.58496250072116
16	C12	R1	7.11894107272351
16	C10	R1	7.60733031374961
16	C3	R1	7.10852445677817
16	C14	R1	7.21916852046216
16	C5	R1	7.17990909001493
16	C9	R1	7.64385618977472
16	C24	R1	7.15987133677839
16	C6	R1	7.33091687811462
16	C21	R1	7.04439411935845
16	C19	R1	7.27612440527424
16	C1	R1	7.06608919045777
16	C22	R1	7.33091687811462
16	C4	R1	7.15987133677839
16	C13	R1	7.35755200461808
16	C18	R1	7.21916852046216
16	C15	R1	7.02236781302845
16	C11	R1	7.18982455888002
16	C16	R1	7.25738784269265
16	C8	R1	7.44294349584873
17	C23	R1	7.37503943134692
17	C17	R1	7.4594316186373
17	C12	R1	7
17	C10	R1	7.4093909361377
17	C3	R1	7.33091687811462
17	C14	R1	7.3037807481771
17	C24	R1	7.3037807481771
17	C6	R1	7.12928301694497
17	C21	R1	6.95419631038687
17	C19	R1	7.34872815423108
17	C1	R1	7.4757334309664
17	C22	R1	6.93073733756289
17	C4	R1	7.24792751344359
17	C13	R1	7.27612440527424
17	C18	R1	6.84549005094437
17	C15	R1	7.43462822763672
17	C11	R1	7.36632221424582
17	C16	R1	7.14974711950468
17	C8	R1	7.43462822763672
17	C20	R1	6.95419631038687
17	C7	R1	7.14974711950468
18	C23	R1	7.27612440527424
18	C17	R1	7.37503943134692
18	C12	R1	7.27612440527424
18	C10	R1	7.21916852046216
18	C14	R1	7.33985000288462
18	C5	R1	7.2667865406949
18	C9	R1	7.14974711950468
18	C24	R1	7.20945336562895
18	C6	R1	7.09803208296053
18	C21	R1	6.8703647195834
18	C1	R1	7.3037807481771
18	C22	R1	7.15987133677839
18	C4	R1	7.37503943134692
18	C13	R1	7.13955135239879
18	C18	R1	7.21916852046216
18	C15	R1	7.09803208296053
18	C11	R1	6.94251450533924
18	C16	R1	7.04439411935845
18	C8	R1	7.11894107272351
18	C20	R1	7.20945336562895
18	C7	R1	7.24792751344359
19	C17	R1	7.10852445677817
19	C12	R1	7.4178525148859
19	C10	R1	7.33985000288462
19	C3	R1	7.34872815423108
19	C14	R1	7.32192809488736
19	C5	R1	7.23840473932508
19	C9	R1	7.53915881110803
19	C24	R1	7.03342300153745
19	C6	R1	7.55458885167764
19	C21	R1	7.38370429247405
19	C19	R1	7.5077946401987
19	C22	R1	6.98868468677217
19	C4	R1	7.62935662007961
19	C15	R1	7.33985000288462
19	C16	R1	7.32192809488736
19	C8	R1	7.18982455888002
19	C20	R1	7.36632221424582
19	C7	R1	7.29462074889163
20	C23	R1	7.38370429247405
20	C17	R1	7.4262647547021
20	C12	R1	7.31288295528436
20	C3	R1	7.56985560833095
20	C14	R1	7.25738784269265
20	C5	R1	7.28540221886225
20	C9	R1	7.22881869049588
20	C24	R1	7.33091687811462
20	C6	R1	7.09803208296053
20	C21	R1	7.40087943628218
20	C19	R1	7.01122725542325
20	C1	R1	7.27612440527424
20	C22	R1	7.38370429247405
20	C4	R1	7.02236781302845
20	C13	R1	7.49185309632967
20	C18	R1	7.34872815423108
20	C11	R1	7.51569983828404
20	C16	R1	7.38370429247405
20	C8	R1	7.4594316186373
20	C20	R1	7.40087943628218
21	C23	R1	7.34872815423108
21	C17	R1	7.35755200461808
21	C12	R1	7.23840473932508
21	C10	R1	7.03342300153745
21	C3	R1	7.51569983828404
21	C14	R1	7.28540221886225
21	C5	R1	7.08746284125034
21	C9	R1	7.40087943628218
21	C24	R1	7.25738784269265
21	C6	R1	7.09803208296053
21	C21	R1	6.78135971352466
21	C19	R1	7.49984588708321
21	C1	R1	7.43462822763672
21	C22	R1	7.2667865406949
21	C4	R1	7.11894107272351
21	C13	R1	7.17990909001493
21	C18	R1	6.94251450533924
21	C15	R1	6.84549005094437
21	C11	R1	7.02236781302845
21	C16	R1	7.34872815423108
21	C8	R1	7.35755200461808
21	C20	R1	7.36632221424582
21	C7	R1	7.13955135239879
22	C23	R1	7.13955135239879
22	C17	R1	7.09803208296053
22	C12	R1	7.25738784269265
22	C10	R1	6.93073733756289
22	C3	R1	7.17990909001493
22	C14	R1	7.467605550083
22	C5	R1	7.23840473932508
22	C9	R1	7.25738784269265
22	C24	R1	7.49984588708321
22	C6	R1	7.19967234483636
22	C19	R1	7.37503943134692
22	C1	R1	6.84549005094437
22	C22	R1	7.2667865406949
22	C4	R1	7.4093909361377
22	C13	R1	7.28540221886225
22	C18	R1	7.05528243550119
22	C15	R1	6.8073549220576
22	C11	R1	6.8703647195834
22	C16	R1	7.4178525148859
22	C8	R1	7.25738784269265
22	C7	R1	7.20945336562895
23	C23	R1	7.10852445677817
23	C17	R1	7.27612440527424
23	C12	R1	7.23840473932508
23	C10	R1	7.45121111183233
23	C3	R1	6.90689059560852
23	C14	R1	7.19967234483636
23	C5	R1	7.06608919045777
23	C9	R1	7.23840473932508
23	C6	R1	7.35755200461808
23	C19	R1	7.14974711950468
23	C1	R1	7.09803208296053
23	C22	R1	6.98868468677217
23	C4	R1	7.03342300153745
23	C13	R1	7.38370429247405
23	C18	R1	7.55458885167764
23	C15	R1	7.09803208296053
23	C11	R1	7.27612440527424
23	C20	R1	7.3037807481771
23	C7	R1	7.21916852046216
24	C23	R1	7.01122725542325
24	C12	R1	7.21916852046216
24	C10	R1	7.37503943134692
24	C5	R1	7.4262647547021
24	C9	R1	6.94251450533924
24	C24	R1	7.36632221424582
24	C21	R1	7.37503943134692
24	C19	R1	7.04439411935845
24	C1	R1	7.19967234483636
24	C22	R1	7.10852445677817
24	C4	R1	7.467605550083
24	C13	R1	6.95419631038687
24	C18	R1	7.33091687811462
24	C15	R1	7.19967234483636
24	C11	R1	6.98868468677217
24	C16	R1	7.29462074889163
24	C8	R1	7.08746284125034
24	C7	R1	6.91886323727459
25	C23	R1	7.37503943134692
25	C17	R1	7.60733031374961
25	C12	R1	7.64385618977472
25	C10	R1	7.27612440527424
25	C3	R1	7.34872815423108
25	C14	R1	7.23840473932508
25	C5	R1	6.74146698640115
25	C9	R1	7.01122725542325
25	C24	R1	7.17990909001493
25	C6	R1	7.04439411935845
25	C21	R1	7.40087943628218
25	C19	R1	7.32192809488736
25	C1	R1	7.19967234483636
25	C22	R1	7.40087943628218
25	C4	R1	7.37503943134692
25	C13	R1	7.55458885167764
25	C18	R1	7.29462074889163
25	C15	R1	7.09803208296053
25	C11	R1	7.20945336562895
25	C16	R1	7.15987133677839
25	C8	R1	7.05528243550119
25	C20	R1	7.20945336562895
25	C7	R1	7.11894107272351
26	C23	R1	7.19967234483636
26	C17	R1	7.4594316186373
26	C12	R1	7.11894107272351
26	C10	R1	7.45121111183233
26	C3	R1	7.17990909001493
26	C14	R1	6.88264304936184
26	C5	R1	7.37503943134692
26	C9	R1	7.09803208296053
26	C24	R1	7.36632221424582
26	C6	R1	7.27612440527424
26	C21	R1	7.31288295528436
26	C19	R1	7.43462822763672
26	C22	R1	6.94251450533924
26	C4	R1	7.20945336562895
26	C13	R1	7.11894107272351
26	C18	R1	7.21916852046216
26	C15	R1	7.22881869049588
26	C11	R1	7.23840473932508
26	C16	R1	7.3037807481771
26	C8	R1	7.24792751344359
26	C20	R1	7.467605550083
26	C7	R1	7.36632221424582
27	C23	R1	7.02236781302845
27	C17	R1	7.05528243550119
27	C12	R1	7.3037807481771
27	C10	R1	6.95419631038687
27	C3	R1	7.20945336562895
27	C14	R1	7.14974711950468
27	C5	R1	7.4757334309664
27	C9	R1	7.39231742277876
27	C24	R1	7.19967234483636
27	C6	R1	7.20945336562895
27	C21	R1	7.33091687811462
27	C19	R1	7.11894107272351
27	C1	R1	7.4178525148859
27	C22	R1	7.18982455888002
27	C13	R1	7.18982455888002
27	C18	R1	7.31288295528436
27	C15	R1	7.09803208296053
27	C16	R1	6.8703647195834
27	C8	R1	7.53915881110803
27	C20	R1	7.4093909361377
27	C7	R1	7.33091687811462
28	C23	R1	7.11894107272351
28	C17	R1	7.24792751344359
28	C12	R1	7.11894107272351
28	C10	R1	7.38370429247405
28	C14	R1	7.05528243550119
28	C5	R1	7.29462074889163
28	C9	R1	7.05528243550119
28	C24	R1	7.49185309632967
28	C6	R1	7.39231742277876
28	C19	R1	7.25738784269265
28	C1	R1	7.06608919045777
28	C4	R1	7.33985000288462
28	C13	R1	7.32192809488736
28	C18	R1	7.37503943134692
28	C15	R1	7.28540221886225
28	C16	R1	7.05528243550119
28	C8	R1	7.03342300153745
28	C20	R1	7.49185309632967
28	C7	R1	7.27612440527424
29	C23	R1	7.20945336562895
29	C17	R1	7.18982455888002
29	C12	R1	7.12928301694497
29	C10	R1	7.54689445988764
29	C3	R1	7.05528243550119
29	C14	R1	7.20945336562895
29	C5	R1	7.28540221886225
29	C9	R1	7.13955135239879
29	C24	R1	7.15987133677839
29	C6	R1	7.20945336562895
29	C21	R1	7.11894107272351
29	C19	R1	7.23840473932508
29	C1	R1	7.14974711950468
29	C22	R1	7.18982455888002
29	C4	R1	7.15987133677839
29	C13	R1	7.32192809488736
29	C18	R1	7.39231742277876
29	C15	R1	7.37503943134692
29	C11	R1	6.93073733756289
29	C16	R1	6.97727992349992
29	C8	R1	6.74146698640115
29	C7	R1	7.34872815423108
30	C23	R1	7.38370429247405
30	C17	R1	7.15987133677839
30	C10	R1	7.43462822763672
30	C3	R1	6.70043971814109
30	C14	R1	7.31288295528436
30	C5	R1	7.31288295528436
30	C9	R1	7.27612440527424
30	C24	R1	7.17990909001493
30	C6	R1	7.38370429247405
30	C21	R1	6.91886323727459
30	C19	R1	7.07681559705083
30	C1	R1	7.11894107272351
30	C22	R1	7.53138146051631
30	C4	R1	7.17990909001493
30	C13	R1	7.24792751344359
30	C18	R1	7.16992500144231
30	C15	R1	7.4594316186373
30	C11	R1	7.4262647547021
30	C16	R1	7.11894107272351
30	C8	R1	7.40087943628218
30	C20	R1	7.35755200461808
30	C7	R1	7.12928301694497
31	C23	R1	7.4262647547021
31	C17	R1	7.19967234483636
31	C12	R1	7.40087943628218
31	C10	R1	7.19967234483636
31	C3	R1	7.48381577726426
31	C14	R1	7.21916852046216
31	C9	R1	7.09803208296053
31	C6	R1	7.22881869049588
31	C21	R1	7.28540221886225
31	C19	R1	7.04439411935845
31	C1	R1	7.12928301694497
31	C22	R1	7.467605550083
31	C4	R1	7.06608919045777
31	C13	R1	7.34872815423108
31	C15	R1	7.22881869049588
31	C11	R1	7.3037807481771
31	C8	R1	7.21916852046216
31	C20	R1	6.91886323727459
31	C7	R1	7.11894107272351
32	C23	R1	7.31288295528436
32	C12	R1	7.51569983828404
32	C10	R1	7.05528243550119
32	C3	R1	7.13955135239879
32	C14	R1	6.95419631038687
32	C5	R1	7.08746284125034
32	C9	R1	7.13955135239879
32	C24	R1	7.35755200461808
32	C6	R1	7.06608919045777
32	C21	R1	7.2667865406949
32	C19	R1	7.45121111183233
32	C1	R1	6.95419631038687
32	C22	R1	7.56985560833095
32	C4	R1	7.39231742277876
32	C13	R1	7.24792751344359
32	C18	R1	6.89481776330794
32	C15	R1	7.49984588708321
32	C11	R1	7.22881869049588
32	C16	R1	7.23840473932508
32	C8	R1	7.44294349584873
32	C20	R1	7.23840473932508
32	C7	R1	7.13955135239879
33	C23	R1	7.29462074889163
33	C17	R1	7.33091687811462
33	C3	R1	7.10852445677817
33	C14	R1	7.3037807481771
33	C24	R1	7.25738784269265
33	C6	R1	7.01122725542325
33	C21	R1	7.29462074889163
33	C19	R1	7.22881869049588
33	C1	R1	6.89481776330794
33	C22	R1	7.2667865406949
33	C13	R1	7.07681559705083
33	C18	R1	7.09803208296053
33	C11	R1	7.3037807481771
33	C16	R1	7.15987133677839
33	C8	R1	7.22881869049588
33	C20	R1	7.4178525148859
33	C7	R1	7.06608919045777
34	C23	R1	7.38370429247405
34	C12	R1	7.17990909001493
34	C10	R1	7.21916852046216
34	C3	R1	7.2667865406949
34	C14	R1	7.04439411935845
34	C5	R1	7.23840473932508
34	C9	R1	7.15987133677839
34	C24	R1	6.64385618977472
34	C6	R1	7.03342300153745
34	C21	R1	7.31288295528436
34	C19	R1	7.06608919045777
34	C1	R1	7.27612440527424
34	C22	R1	7.35755200461808
34	C4	R1	7.22881869049588
34	C13	R1	6.83289001416474
34	C18	R1	7.17990909001493
34	C15	R1	7.57742882803575
34	C11	R1	7.32192809488736
34	C16	R1	6.94251450533924
34	C8	R1	7.36632221424582
34	C20	R1	7.22881869049588
34	C7	R1	7.17990909001493
35	C23	R1	6.98868468677217
35	C17	R1	7.23840473932508
35	C12	R1	7.19967234483636
35	C10	R1	7.39231742277876
35	C3	R1	7.4178525148859
35	C14	R1	6.91886323727459
35	C5	R1	7.53915881110803
35	C9	R1	7.09803208296053
35	C6	R1	7.43462822763672
35	C21	R1	7.24792751344359
35	C19	R1	7.35755200461808
35	C1	R1	7.24792751344359
35	C22	R1	7.18982455888002
35	C4	R1	7.39231742277876
35	C13	R1	7.20945336562895
35	C18	R1	7.33091687811462
35	C15	R1	7.19967234483636
35	C11	R1	7.23840473932508
35	C16	R1	7.27612440527424
35	C8	R1	7.4262647547021
35	C20	R1	7.35755200461808
35	C7	R1	7.32192809488736
36	C23	R1	7.03342300153745
36	C17	R1	7.33985000288462
36	C10	R1	6.93073733756289
36	C3	R1	6.95419631038687
36	C14	R1	7.11894107272351
36	C5	R1	6.7279204545632
36	C9	R1	7.43462822763672
36	C24	R1	7.14974711950468
36	C6	R1	7.10852445677817
36	C21	R1	7.18982455888002
36	C19	R1	7.07681559705083
36	C1	R1	7.01122725542325
36	C22	R1	7.467605550083
36	C4	R1	7.49185309632967
36	C15	R1	7.35755200461808
36	C11	R1	7.2667865406949
36	C8	R1	7.36632221424582
36	C7	R1	7.2667865406949
37	C23	R1	7.36632221424582
37	C17	R1	7.36632221424582
37	C10	R1	7.16992500144231
37	C14	R1	7.24792751344359
37	C5	R1	7.02236781302845
37	C9	R1	7.36632221424582
37	C24	R1	7.37503943134692
37	C6	R1	7.19967234483636
37	C21	R1	7.33091687811462
37	C19	R1	7.25738784269265
37	C1	R1	7.3037807481771
37	C22	R1	7.33091687811462
37	C4	R1	7.28540221886225
37	C13	R1	7.29462074889163
37	C18	R1	7.40087943628218
37	C15	R1	7.14974711950468
37	C11	R1	7.35755200461808
37	C16	R1	7.20945336562895
37	C8	R1	7.16992500144231
37	C20	R1	7.38370429247405
37	C7	R1	6.96578428466209
38	C23	R1	6.93073733756289
38	C17	R1	7.40087943628218
38	C12	R1	7.34872815423108
38	C10	R1	7.27612440527424
38	C3	R1	7.04439411935845
38	C14	R1	7.33091687811462
38	C5	R1	7.20945336562895
38	C9	R1	7.3037807481771
38	C24	R1	7.23840473932508
38	C6	R1	7.35755200461808
38	C21	R1	7.36632221424582
38	C19	R1	7.02236781302845
38	C1	R1	7.08746284125034
38	C4	R1	7.01122725542325
38	C13	R1	7.34872815423108
38	C18	R1	6.94251450533924
38	C11	R1	7.38370429247405
38	C16	R1	7.44294349584873
38	C8	R1	7.18982455888002
38	C20	R1	7.20945336562895
38	C7	R1	7.35755200461808
39	C23	R1	7.29462074889163
39	C17	R1	7.28540221886225
39	C12	R1	7.06608919045777
39	C3	R1	7.35755200461808
39	C14	R1	7.20945336562895
39	C5	R1	7.52356195605701
39	C9	R1	7.20945336562895
39	C24	R1	7.09803208296053
39	C21	R1	7.25738784269265
39	C19	R1	7.06608919045777
39	C1	R1	7.27612440527424
39	C4	R1	7.17990909001493
39	C13	R1	7.10852445677817
39	C18	R1	7.24792751344359
39	C15	R1	7.33091687811462
39	C11	R1	7.02236781302845
39	C16	R1	7.35755200461808
39	C8	R1	7.22881869049588
39	C20	R1	7.34872815423108
39	C7	R1	7.33091687811462
40	C23	R1	7.23840473932508
40	C17	R1	7.33985000288462
40	C12	R1	7.5077946401987
40	C3	R1	7
40	C14	R1	7.51569983828404
40	C5	R1	7.3037807481771
40	C9	R1	7.21916852046216
40	C24	R1	7.39231742277876
40	C6	R1	7.27612440527424
40	C21	R1	7.48381577726426
40	C19	R1	7.13955135239879
40	C1	R1	7.4262647547021
40	C22	R1	7.12928301694497
40	C4	R1	7.37503943134692
40	C13	R1	7.08746284125034
40	C18	R1	7.23840473932508
40	C15	R1	6.62935662007961
40	C11	R1	7.31288295528436
40	C16	R1	7.33985000288462
40	C8	R1	7.59245703726808
40	C20	R1	6.85798099512757
40	C7	R1	7.35755200461808
41	C23	R1	7.07681559705083
41	C17	R1	7.2667865406949
41	C10	R1	7.37503943134692
41	C3	R1	7.05528243550119
41	C14	R1	7.28540221886225
41	C5	R1	7.14974711950468
41	C9	R1	7.35755200461808
41	C24	R1	7.24792751344359
41	C21	R1	7.28540221886225
41	C19	R1	7.24792751344359
41	C1	R1	7.27612440527424
41	C22	R1	7.28540221886225
41	C4	R1	7.10852445677817
41	C13	R1	7.39231742277876
41	C15	R1	7.3037807481771
41	C11	R1	6.90689059560852
41	C16	R1	7.22881869049588
41	C8	R1	7
41	C20	R1	7.43462822763672
41	C7	R1	7.23840473932508
42	C23	R1	7.24792751344359
42	C17	R1	7.32192809488736
42	C12	R1	7.12928301694497
42	C10	R1	7.27612440527424
42	C3	R1	7.25738784269265
42	C14	R1	7.5077946401987
42	C5	R1	7.33091687811462
42	C9	R1	7.32192809488736
42	C24	R1	7.15987133677839
42	C6	R1	7.35755200461808
42	C21	R1	7.32192809488736
42	C1	R1	7.45121111183233
42	C22	R1	7.23840473932508
42	C4	R1	7.21916852046216
42	C13	R1	7.01122725542325
42	C18	R1	7.22881869049588
42	C15	R1	6.96578428466209
42	C11	R1	7.39231742277876
42	C16	R1	7.03342300153745
42	C8	R1	7.33091687811462
42	C20	R1	7.01122725542325
42	C7	R1	6.8703647195834
43	C23	R1	7.44294349584873
43	C17	R1	7.39231742277876
43	C12	R1	7.31288295528436
43	C10	R1	7.31288295528436
43	C3	R1	7.44294349584873
43	C14	R1	7.3037807481771
43	C5	R1	7.57742882803575
43	C9	R1	7.4262647547021
43	C24	R1	7.22881869049588
43	C6	R1	7.32192809488736
43	C21	R1	7.07681559705083
43	C19	R1	7.22881869049588
43	C1	R1	7.3037807481771
43	C22	R1	7.39231742277876
43	C4	R1	7.09803208296053
43	C13	R1	7.32192809488736
43	C18	R1	7.23840473932508
43	C15	R1	6.8703647195834
43	C11	R1	7.24792751344359
43	C16	R1	7.34872815423108
43	C8	R1	7.3037807481771
43	C7	R1	7.17990909001493
44	C23	R1	7.16992500144231
44	C17	R1	7.24792751344359
44	C12	R1	7.02236781302845
44	C10	R1	7.22881869049588
44	C3	R1	7.21916852046216
44	C14	R1	7.35755200461808
44	C5	R1	7.13955135239879
44	C9	R1	7.49185309632967
44	C24	R1	7.01122725542325
44	C6	R1	7.44294349584873
44	C21	R1	7.09803208296053
44	C19	R1	7.12928301694497
44	C1	R1	7.2667865406949
44	C22	R1	7.4093909361377
44	C4	R1	6.97727992349992
44	C13	R1	7.19967234483636
44	C18	R1	7.28540221886225
44	C15	R1	7.08746284125034
44	C11	R1	7.15987133677839
44	C16	R1	7.08746284125034
44	C8	R1	7.33091687811462
44	C20	R1	7.32192809488736
45	C23	R1	7.18982455888002
45	C17	R1	7.60733031374961
45	C12	R1	7.65105169117893
45	C10	R1	7.27612440527424
45	C3	R1	7.10852445677817
45	C5	R1	7.38370429247405
45	C9	R1	6.93073733756289
45	C24	R1	7.01122725542325
45	C6	R1	7.09803208296053
45	C21	R1	7.32192809488736
45	C19	R1	7.3037807481771
45	C1	R1	7.31288295528436
45	C22	R1	7.31288295528436
45	C4	R1	7.52356195605701
45	C13	R1	7.33985000288462
45	C18	R1	7.32192809488736
45	C15	R1	7.48381577726426
45	C11	R1	7.17990909001493
45	C16	R1	7.20945336562895
45	C8	R1	7.24792751344359
46	C23	R1	7.16992500144231
46	C17	R1	7.02236781302845
46	C12	R1	7.2667865406949
46	C10	R1	7.27612440527424
46	C3	R1	7.40087943628218
46	C14	R1	7.29462074889163
46	C5	R1	6.90689059560852
46	C24	R1	7.02236781302845
46	C6	R1	7.07681559705083
46	C21	R1	6.90689059560852
46	C19	R1	7.44294349584873
46	C13	R1	7.33985000288462
46	C18	R1	7.43462822763672
46	C15	R1	6.8073549220576
46	C11	R1	7.12928301694497
46	C16	R1	7.37503943134692
46	C20	R1	7.29462074889163
46	C7	R1	7.17990909001493
47	C23	R1	6.7279204545632
47	C12	R1	7.12928301694497
47	C10	R1	7.19967234483636
47	C3	R1	7.11894107272351
47	C14	R1	7.27612440527424
47	C5	R1	7.15987133677839
47	C9	R1	7.53138146051631
47	C24	R1	7.05528243550119
47	C6	R1	7.13955135239879
47	C21	R1	7.67948009950545
47	C19	R1	6.97727992349992
47	C1	R1	7.33091687811462
47	C22	R1	7.34872815423108
47	C4	R1	7.2667865406949
47	C13	R1	7.43462822763672
47	C18	R1	7.33985000288462
47	C11	R1	6.64385618977472
47	C16	R1	6.94251450533924
47	C8	R1	7.28540221886225
47	C20	R1	7.20945336562895
48	C17	R1	7.39231742277876
48	C12	R1	7.32192809488736
48	C10	R1	7.19967234483636
48	C3	R1	7.29462074889163
48	C14	R1	7.13955135239879
48	C5	R1	7.4093909361377
48	C9	R1	7
48	C6	R1	7.35755200461808
48	C21	R1	7.04439411935845
48	C19	R1	7.38370429247405
48	C1	R1	7.13955135239879
48	C22	R1	7.37503943134692
48	C4	R1	7.33091687811462
48	C13	R1	7.18982455888002
48	C15	R1	7.35755200461808
48	C11	R1	7.04439411935845
48	C16	R1	7.14974711950468
48	C8	R1	7.16992500144231
48	C20	R1	7.19967234483636
49	C23	R1	7.06608919045777
49	C17	R1	7.06608919045777
49	C12	R1	7.15987133677839
49	C3	R1	7.49984588708321
49	C14	R1	7.31288295528436
49	C5	R1	7.22881869049588
49	C9	R1	7.18982455888002
49	C24	R1	7.35755200461808
49	C6	R1	7.3037807481771
49	C21	R1	7.4093909361377
49	C19	R1	7.04439411935845
49	C1	R1	6.75488750216347
49	C22	R1	7.27612440527424
49	C4	R1	7.4262647547021
49	C13	R1	7.27612440527424
49	C18	R1	7.22881869049588
49	C15	R1	6.95419631038687
49	C11	R1	7.16992500144231
49	C16	R1	6.93073733756289
49	C8	R1	7.19967234483636
49	C7	R1	7.18982455888002
50	C23	R1	7.32192809488736
50	C17	R1	7.31288295528436
50	C12	R1	7.10852445677817
50	C10	R1	7.10852445677817
50	C3	R1	7.06608919045777
50	C14	R1	7.51569983828404
50	C5	R1	7.14974711950468
50	C9	R1	7.08746284125034
50	C6	R1	7.4594316186373
50	C21	R1	7.18982455888002
50	C19	R1	7.25738784269265
50	C1	R1	7.36632221424582
50	C22	R1	7.25738784269265
50	C4	R1	7.51569983828404
50	C13	R1	7.56985560833095
50	C15	R1	7.16992500144231
50	C11	R1	7.2667865406949
50	C8	R1	7.31288295528436
50	C20	R1	7.22881869049588
50	C7	R1	7.27612440527424
51	C17	R1	7.28540221886225
51	C12	R1	7.11894107272351
51	C3	R1	7.15987133677839
51	C5	R1	7.24792751344359
51	C9	R1	7.48381577726426
51	C24	R1	7.10852445677817
51	C6	R1	7.05528243550119
51	C19	R1	7.36632221424582
51	C1	R1	7.37503943134692
51	C22	R1	7.31288295528436
51	C4	R1	7.2667865406949
51	C18	R1	7
51	C15	R1	6.89481776330794
51	C16	R1	7.21916852046216
51	C8	R1	7.18982455888002
51	C20	R1	7.04439411935845
51	C7	R1	7.15987133677839
52	C23	R1	7.25738784269265
52	C17	R1	7.19967234483636
52	C10	R1	7.2667865406949
52	C14	R1	7.45121111183233
52	C5	R1	7.56224242422107
52	C9	R1	6.8073549220576
52	C24	R1	6.91886323727459
52	C21	R1	7.19967234483636
52	C19	R1	7.21916852046216
52	C22	R1	7.45121111183233
52	C4	R1	7.5077946401987
52	C18	R1	7.16992500144231
52	C15	R1	7.2667865406949
52	C11	R1	7.22881869049588
52	C8	R1	7.3037807481771
52	C20	R1	7.36632221424582
52	C7	R1	7.49185309632967
53	C23	R1	7.05528243550119
53	C12	R1	7.13955135239879
53	C10	R1	7.19967234483636
53	C3	R1	7.25738784269265
53	C14	R1	7.18982455888002
53	C5	R1	7.25738784269265
53	C24	R1	7.43462822763672
53	C6	R1	7.16992500144231
53	C21	R1	7.17990909001493
53	C19	R1	7.06608919045777
53	C22	R1	7.28540221886225
53	C4	R1	7.13955135239879
53	C13	R1	7.15987133677839
53	C18	R1	7.10852445677817
53	C15	R1	7.01122725542325
53	C11	R1	7.23840473932508
53	C8	R1	7.6724253419715
53	C7	R1	7.19967234483636
54	C23	R1	7.19967234483636
54	C17	R1	7.11894107272351
54	C12	R1	7.20945336562895
54	C10	R1	7.11894107272351
54	C3	R1	7.48381577726426
54	C14	R1	7.28540221886225
54	C5	R1	7.32192809488736
54	C9	R1	7.20945336562895
54	C24	R1	7.10852445677817
54	C6	R1	7.11894107272351
54	C21	R1	7.12928301694497
54	C19	R1	7.3037807481771
54	C22	R1	7.21916852046216
54	C4	R1	7.4093909361377
54	C13	R1	7.36632221424582
54	C18	R1	6.6724253419715
54	C15	R1	7.13955135239879
54	C11	R1	6.98868468677217
54	C8	R1	7.24792751344359
54	C20	R1	7.51569983828404
54	C7	R1	6.82017896241519
55	C17	R1	6.93073733756289
55	C12	R1	7.11894107272351
55	C10	R1	7.08746284125034
55	C3	R1	7.10852445677817
55	C9	R1	7.22881869049588
55	C24	R1	7.11894107272351
55	C6	R1	7.10852445677817
55	C21	R1	7.4262647547021
55	C19	R1	7.49984588708321
55	C1	R1	7.37503943134692
55	C22	R1	7.19967234483636
55	C4	R1	7.07681559705083
55	C18	R1	7.4178525148859
55	C15	R1	7.34872815423108
55	C11	R1	7.20945336562895
55	C16	R1	7.02236781302845
55	C8	R1	6.98868468677217
55	C20	R1	7
55	C7	R1	7.4178525148859
56	C23	R1	7.48381577726426
56	C17	R1	7.16992500144231
56	C10	R1	7.14974711950468
56	C3	R1	7.08746284125034
56	C14	R1	7.5077946401987
56	C5	R1	6.91886323727459
56	C9	R1	7.12928301694497
56	C24	R1	7.24792751344359
56	C6	R1	7.39231742277876
56	C21	R1	7.16992500144231
56	C19	R1	7.19967234483636
56	C1	R1	7.27612440527424
56	C22	R1	7.04439411935845
56	C4	R1	7.467605550083
56	C13	R1	7.31288295528436
56	C18	R1	7.16992500144231
56	C15	R1	7.33985000288462
56	C11	R1	7.10852445677817
56	C16	R1	7.23840473932508
56	C8	R1	7.13955135239879
56	C20	R1	7.27612440527424
57	C23	R1	7.24792751344359
57	C17	R1	7.05528243550119
57	C12	R1	7.29462074889163
57	C10	R1	7.04439411935845
57	C3	R1	7.3037807481771
57	C14	R1	7.11894107272351
57	C5	R1	7.52356195605701
57	C9	R1	7.06608919045777
57	C24	R1	7.03342300153745
57	C6	R1	7.01122725542325
57	C19	R1	7.62935662007961
57	C1	R1	7.36632221424582
57	C22	R1	6.88264304936184
57	C4	R1	7.29462074889163
57	C13	R1	7.18982455888002
57	C18	R1	7.23840473932508
57	C15	R1	7.20945336562895
57	C11	R1	7.04439411935845
57	C16	R1	7.36632221424582
57	C8	R1	7.12928301694497
57	C20	R1	7.16992500144231
57	C7	R1	7.33985000288462
58	C23	R1	7.31288295528436
58	C17	R1	7.12928301694497
58	C12	R1	7.12928301694497
58	C10	R1	7.23840473932508
58	C3	R1	7.49984588708321
58	C14	R1	7.02236781302845
58	C5	R1	7.31288295528436
58	C9	R1	7.34872815423108
58	C24	R1	7.53915881110803
58	C6	R1	7.32192809488736
58	C21	R1	7.29462074889163
58	C19	R1	7.23840473932508
58	C1	R1	7.10852445677817
58	C22	R1	6.89481776330794
58	C4	R1	7.06608919045777
58	C13	R1	7.07681559705083
58	C18	R1	7.13955135239879
58	C15	R1	7.4262647547021
58	C11	R1	7.21916852046216
58	C16	R1	7.21916852046216
58	C8	R1	7.09803208296053
58	C20	R1	7.03342300153745
59	C17	R1	7.3037807481771
59	C12	R1	7.4594316186373
59	C14	R1	7.15987133677839
59	C5	R1	7.23840473932508
59	C9	R1	7.10852445677817
59	C24	R1	7.20945336562895
59	C6	R1	6.96578428466209
59	C21	R1	7.11894107272351
59	C19	R1	7.38370429247405
59	C1	R1	7.28540221886225
59	C22	R1	7.34872815423108
59	C4	R1	7.28540221886225
59	C13	R1	7.19967234483636
59	C18	R1	7.33091687811462
59	C15	R1	7.10852445677817
59	C11	R1	7.2667865406949
59	C20	R1	7.11894107272351
60	C17	R1	7.19967234483636
60	C12	R1	7.54689445988764
60	C10	R1	7.32192809488736
60	C3	R1	7.35755200461808
60	C14	R1	7.24792751344359
60	C5	R1	7.44294349584873
60	C9	R1	7.4262647547021
60	C24	R1	7.31288295528436
60	C6	R1	7.25738784269265
60	C21	R1	7.28540221886225
60	C19	R1	7.21916852046216
60	C22	R1	6.89481776330794
60	C4	R1	7.57742882803575
60	C18	R1	7.29462074889163
60	C15	R1	7.25738784269265
60	C16	R1	7.13955135239879
60	C8	R1	7.12928301694497
60	C20	R1	7.45121111183233
60	C7	R1	7.24792751344359
61	C17	R1	7.14974711950468
61	C12	R1	7.20945336562895
61	C10	R1	7.31288295528436
61	C5	R1	7.33985000288462
61	C9	R1	7.37503943134692
61	C24	R1	7.28540221886225
61	C21	R1	7.20945336562895
61	C19	R1	7.38370429247405
61	C1	R1	7.12928301694497
61	C13	R1	7.20945336562895
61	C18	R1	7.23840473932508
61	C15	R1	7.24792751344359
61	C11	R1	7.22881869049588
61	C16	R1	7.22881869049588
61	C8	R1	7.11894107272351
61	C20	R1	7.31288295528436
61	C7	R1	7.48381577726426
62	C23	R1	7.18982455888002
62	C12	R1	7.54689445988764
62	C10	R1	7.27612440527424
62	C14	R1	7.35755200461808
62	C5	R1	7.18982455888002
62	C24	R1	7.43462822763672
62	C6	R1	7.28540221886225
62	C21	R1	7.34872815423108
62	C19	R1	7.21916852046216
62	C1	R1	7.36632221424582
62	C22	R1	7.4178525148859
62	C4	R1	7.24792751344359
62	C13	R1	7.31288295528436
62	C18	R1	7.28540221886225
62	C15	R1	7.49185309632967
62	C16	R1	7.59245703726808
62	C8	R1	7.43462822763672
62	C20	R1	7.19967234483636
63	C23	R1	7.24792751344359
63	C12	R1	6.97727992349992
63	C10	R1	7.32192809488736
63	C3	R1	6.93073733756289
63	C5	R1	7.2667865406949
63	C9	R1	7.37503943134692
63	C24	R1	7.16992500144231
63	C6	R1	7.12928301694497
63	C21	R1	7.03342300153745
63	C19	R1	7.03342300153745
63	C1	R1	7.4093909361377
63	C22	R1	7.25738784269265
63	C4	R1	7.03342300153745
63	C18	R1	7.31288295528436
63	C15	R1	7.07681559705083
63	C16	R1	7.10852445677817
63	C8	R1	7.29462074889163
63	C20	R1	7.07681559705083
63	C7	R1	7.07681559705083
64	C23	R1	7.20945336562895
64	C17	R1	7.07681559705083
64	C12	R1	7.38370429247405
64	C10	R1	7.35755200461808
64	C3	R1	6.90689059560852
64	C14	R1	7.28540221886225
64	C5	R1	7.11894107272351
64	C9	R1	7.32192809488736
64	C24	R1	7.32192809488736
64	C6	R1	7.14974711950468
64	C21	R1	7.2667865406949
64	C19	R1	6.91886323727459
64	C1	R1	7.24792751344359
64	C22	R1	7.24792751344359
64	C4	R1	6.90689059560852
64	C13	R1	7.24792751344359
64	C18	R1	7.2667865406949
64	C15	R1	7.29462074889163
64	C16	R1	7.33985000288462
64	C8	R1	7.05528243550119
64	C20	R1	7.23840473932508
64	C7	R1	7.31288295528436
65	C23	R1	7.4594316186373
65	C17	R1	7.18982455888002
65	C12	R1	7.33091687811462
65	C10	R1	7.16992500144231
65	C14	R1	7.19967234483636
65	C5	R1	7.38370429247405
65	C9	R1	7.33091687811462
65	C24	R1	7.28540221886225
65	C6	R1	7.35755200461808
65	C21	R1	7.08746284125034
65	C1	R1	6.98868468677217
65	C22	R1	7.32192809488736
65	C4	R1	7.4093909361377
65	C13	R1	7.16992500144231
65	C18	R1	7.03342300153745
65	C15	R1	7.49984588708321
65	C11	R1	7.32192809488736
65	C8	R1	7.62935662007961
65	C20	R1	7.23840473932508
65	C7	R1	7.4594316186373
66	C23	R1	7.33985000288462
66	C12	R1	7.49984588708321
66	C10	R1	7.31288295528436
66	C14	R1	7.34872815423108
66	C5	R1	7.33985000288462
66	C9	R1	6.85798099512757
66	C24	R1	7.10852445677817
66	C6	R1	7.01122725542325
66	C21	R1	7.4262647547021
66	C1	R1	7.11894107272351
66	C22	R1	7.20945336562895
66	C4	R1	7.4178525148859
66	C13	R1	7.23840473932508
66	C18	R1	6.98868468677217
66	C15	R1	7.28540221886225
66	C11	R1	7.15987133677839
66	C16	R1	7.35755200461808
66	C8	R1	7.05528243550119
66	C7	R1	7.07681559705083
67	C23	R1	7.48381577726426
67	C17	R1	6.95419631038687
67	C12	R1	7.17990909001493
67	C10	R1	7.34872815423108
67	C3	R1	7.04439411935845
67	C14	R1	6.8703647195834
67	C5	R1	6.88264304936184
67	C9	R1	7.03342300153745
67	C24	R1	7.467605550083
67	C6	R1	7.19967234483636
67	C21	R1	7.27612440527424
67	C19	R1	7.16992500144231
67	C1	R1	7.10852445677817
67	C22	R1	7.19967234483636
67	C13	R1	7.20945336562895
67	C18	R1	7.40087943628218
67	C15	R1	7.45121111183233
67	C11	R1	7.19967234483636
67	C16	R1	7.21916852046216
67	C8	R1	7.33985000288462
67	C20	R1	7.01122725542325
67	C7	R1	7.25738784269265
68	C23	R1	7.03342300153745
68	C17	R1	7.05528243550119
68	C12	R1	7.33091687811462
68	C10	R1	7.08746284125034
68	C3	R1	7.37503943134692
68	C14	R1	7.467605550083
68	C5	R1	7.08746284125034
68	C9	R1	7.21916852046216
68	C21	R1	7.31288295528436
68	C19	R1	7.08746284125034
68	C1	R1	7.23840473932508
68	C22	R1	7.38370429247405
68	C4	R1	7.02236781302845
68	C13	R1	7.18982455888002
68	C18	R1	7.07681559705083
68	C15	R1	7
68	C11	R1	7.23840473932508
68	C16	R1	7.16992500144231
68	C8	R1	7.4757334309664
68	C20	R1	6.97727992349992
68	C7	R1	7.18982455888002
69	C23	R1	7.18982455888002
69	C17	R1	7.09803208296053
69	C12	R1	7.28540221886225
69	C10	R1	7.07681559705083
69	C14	R1	7.53138146051631
69	C5	R1	7.36632221424582
69	C9	R1	7
69	C24	R1	7.27612440527424
69	C6	R1	7.03342300153745
69	C21	R1	7.08746284125034
69	C19	R1	7.09803208296053
69	C1	R1	7.22881869049588
69	C22	R1	7.22881869049588
69	C4	R1	7.58496250072116
69	C13	R1	7.22881869049588
69	C18	R1	7.32192809488736
69	C15	R1	7.32192809488736
69	C11	R1	7.08746284125034
69	C16	R1	7.48381577726426
69	C8	R1	7.25738784269265
69	C20	R1	7.18982455888002
69	C7	R1	7.23840473932508
70	C23	R1	7.02236781302845
70	C17	R1	7.12928301694497
70	C12	R1	7.57742882803575
70	C10	R1	7.24792751344359
70	C3	R1	7.24792751344359
70	C14	R1	7.16992500144231
70	C5	R1	7.25738784269265
70	C9	R1	7.11894107272351
70	C24	R1	7.4262647547021
70	C6	R1	7.36632221424582
70	C19	R1	6.8703647195834
70	C1	R1	7.05528243550119
70	C22	R1	6.98868468677217
70	C4	R1	7.4594316186373
70	C13	R1	7.2667865406949
70	C18	R1	7.31288295528436
70	C15	R1	7.33091687811462
70	C11	R1	7.2667865406949
70	C16	R1	7.32192809488736
70	C8	R1	7.4093909361377
70	C20	R1	7.37503943134692
70	C7	R1	7.11894107272351
71	C23	R1	7.22881869049588
71	C17	R1	6.8073549220576
71	C12	R1	6.79441586635011
71	C10	R1	7.28540221886225
71	C14	R1	7.29462074889163
71	C5	R1	7.36632221424582
71	C9	R1	7.05528243550119
71	C24	R1	7.53138146051631
71	C6	R1	7.01122725542325
71	C21	R1	7.08746284125034
71	C19	R1	7.17990909001493
71	C1	R1	7.09803208296053
71	C22	R1	7.53138146051631
71	C4	R1	7.69348695749933
71	C13	R1	7.27612440527424
71	C18	R1	7.25738784269265
71	C15	R1	7.27612440527424
71	C11	R1	7.33091687811462
71	C16	R1	7.12928301694497
71	C8	R1	7.49185309632967
71	C20	R1	7.25738784269265
71	C7	R1	7.39231742277876
72	C23	R1	7.22881869049588
72	C17	R1	7.18982455888002
72	C10	R1	7.51569983828404
72	C3	R1	7.15987133677839
72	C14	R1	7.23840473932508
72	C5	R1	7.10852445677817
72	C9	R1	7.22881869049588
72	C24	R1	7.25738784269265
72	C6	R1	7.4178525148859
72	C21	R1	6.93073733756289
72	C19	R1	7.29462074889163
72	C1	R1	7.4093909361377
72	C22	R1	7.29462074889163
72	C18	R1	7.35755200461808
72	C15	R1	7.19967234483636
72	C16	R1	7.02236781302845
72	C8	R1	7.35755200461808
72	C20	R1	6.89481776330794
72	C7	R1	7.44294349584873
73	C23	R1	7.63662462054365
73	C12	R1	7.2667865406949
73	C10	R1	7.33091687811462
73	C3	R1	7.21916852046216
73	C14	R1	7.22881869049588
73	C5	R1	7.12928301694497
73	C9	R1	6.97727992349992
73	C24	R1	7.40087943628218
73	C6	R1	7.43462822763672
73	C21	R1	7.20945336562895
73	C1	R1	7.18982455888002
73	C22	R1	7.31288295528436
73	C4	R1	7.18982455888002
73	C13	R1	7.07681559705083
73	C18	R1	7.01122725542325
73	C15	R1	6.84549005094437
73	C11	R1	7.4093909361377
73	C16	R1	7.4093909361377
73	C8	R1	7.35755200461808
73	C20	R1	7.33985000288462
73	C7	R1	7.27612440527424
74	C23	R1	7.12928301694497
74	C17	R1	7.40087943628218
74	C12	R1	7.2667865406949
74	C3	R1	7.2667865406949
74	C14	R1	7.467605550083
74	C5	R1	7.33091687811462
74	C9	R1	7.19967234483636
74	C24	R1	7.02236781302845
74	C6	R1	7.33985000288462
74	C21	R1	7.38370429247405
74	C19	R1	7.467605550083
74	C1	R1	7.467605550083
74	C22	R1	7.18982455888002
74	C4	R1	7.21916852046216
74	C13	R1	6.98868468677217
74	C18	R1	6.97727992349992
74	C15	R1	7.34872815423108
74	C11	R1	7.19967234483636
74	C16	R1	7.39231742277876
74	C8	R1	7.39231742277876
74	C20	R1	7.23840473932508
74	C7	R1	7.18982455888002
75	C23	R1	7.20945336562895
75	C17	R1	7.33985000288462
75	C12	R1	7.37503943134692
75	C10	R1	7.11894107272351
75	C3	R1	7.28540221886225
75	C14	R1	7.07681559705083
75	C9	R1	7.05528243550119
75	C24	R1	7.14974711950468
75	C6	R1	7.07681559705083
75	C21	R1	7.27612440527424
75	C19	R1	7.4594316186373
75	C1	R1	7.33985000288462
75	C22	R1	7.33091687811462
75	C4	R1	7.2667865406949
75	C13	R1	7.39231742277876
75	C18	R1	7.39231742277876
75	C11	R1	6.88264304936184
75	C16	R1	7.4594316186373
75	C8	R1	7.14974711950468
75	C20	R1	7.09803208296053
75	C7	R1	6.89481776330794
76	C23	R1	7.44294349584873
76	C17	R1	7.20945336562895
76	C12	R1	7.17990909001493
76	C10	R1	7.43462822763672
76	C3	R1	7.14974711950468
76	C14	R1	7.31288295528436
76	C5	R1	7.39231742277876
76	C9	R1	7.19967234483636
76	C24	R1	7.33091687811462
76	C6	R1	7.34872815423108
76	C21	R1	7.24792751344359
76	C19	R1	7.18982455888002
76	C1	R1	7.31288295528436
76	C22	R1	7.31288295528436
76	C4	R1	6.97727992349992
76	C13	R1	7.05528243550119
76	C18	R1	7.39231742277876
76	C15	R1	7.45121111183233
76	C16	R1	7.39231742277876
76	C8	R1	7.467605550083
76	C20	R1	6.94251450533924
76	C7	R1	7.25738784269265
77	C23	R1	7.22881869049588
77	C17	R1	7.27612440527424
77	C12	R1	7.27612440527424
77	C10	R1	7.25738784269265
77	C3	R1	7.32192809488736
77	C14	R1	7.22881869049588
77	C5	R1	6.79441586635011
77	C9	R1	7.19967234483636
77	C24	R1	7.20945336562895
77	C6	R1	7.33985000288462
77	C21	R1	7.33985000288462
77	C19	R1	7.2667865406949
77	C1	R1	6.93073733756289
77	C22	R1	7.53915881110803
77	C4	R1	7.27612440527424
77	C13	R1	7.29462074889163
77	C18	R1	7.21916852046216
77	C15	R1	7.08746284125034
77	C11	R1	7.12928301694497
77	C16	R1	7
77	C8	R1	7.33091687811462
77	C20	R1	7.13955135239879
77	C7	R1	7.06608919045777
78	C23	R1	7.39231742277876
78	C17	R1	6.95419631038687
78	C12	R1	7.44294349584873
78	C10	R1	7.34872815423108
78	C3	R1	6.90689059560852
78	C14	R1	7.20945336562895
78	C5	R1	7.21916852046216
78	C9	R1	7.4093909361377
78	C24	R1	7.27612440527424
78	C6	R1	7.05528243550119
78	C21	R1	7.33091687811462
78	C19	R1	7.13955135239879
78	C22	R1	7.31288295528436
78	C4	R1	7.28540221886225
78	C13	R1	6.88264304936184
78	C18	R1	7.05528243550119
78	C15	R1	7.08746284125034
78	C16	R1	7.05528243550119
78	C8	R1	6.95419631038687
78	C20	R1	7.36632221424582
78	C7	R1	6.96578428466209
79	C23	R1	7.33091687811462
79	C17	R1	7.34872815423108
79	C12	R1	7.38370429247405
79	C10	R1	7.31288295528436
79	C3	R1	6.88264304936184
79	C14	R1	7.20945336562895
79	C9	R1	7.4093909361377
79	C24	R1	7.14974711950468
79	C6	R1	7.10852445677817
79	C21	R1	7.467605550083
79	C19	R1	7.22881869049588
79	C1	R1	7.4594316186373
79	C22	R1	7.33091687811462
79	C4	R1	7.09803208296053
79	C13	R1	7.08746284125034
79	C18	R1	6.8703647195834
79	C16	R1	7.15987133677839
79	C8	R1	7.33091687811462
79	C20	R1	7.11894107272351
79	C7	R1	7.21916852046216
80	C23	R1	7.4262647547021
80	C17	R1	7.18982455888002
80	C12	R1	7.14974711950468
80	C10	R1	6.94251450533924
80	C3	R1	7.11894107272351
80	C14	R1	7.52356195605701
80	C5	R1	7.16992500144231
80	C9	R1	7.18982455888002
80	C24	R1	7.05528243550119
80	C6	R1	7.03342300153745
80	C19	R1	7.31288295528436
80	C22	R1	7.08746284125034
80	C4	R1	7.15987133677839
80	C13	R1	7.22881869049588
80	C18	R1	6.97727992349992
80	C15	R1	7.40087943628218
80	C11	R1	7.45121111183233
80	C16	R1	7.37503943134692
80	C8	R1	7.14974711950468
80	C20	R1	7.28540221886225
80	C7	R1	7.27612440527424
81	C23	R1	6.91886323727459
81	C12	R1	7.3037807481771
81	C10	R1	7.23840473932508
81	C3	R1	7.43462822763672
81	C14	R1	7.18982455888002
81	C5	R1	7.15987133677839
81	C9	R1	7.4262647547021
81	C6	R1	7.23840473932508
81	C21	R1	7.34872815423108
81	C19	R1	7.21916852046216
81	C1	R1	7.29462074889163
81	C22	R1	7.08746284125034
81	C4	R1	7.13955135239879
81	C13	R1	7.2667865406949
81	C18	R1	7.01122725542325
81	C15	R1	6.95419631038687
81	C11	R1	7.20945336562895
81	C16	R1	7.467605550083
81	C8	R1	7.10852445677817
81	C20	R1	7.05528243550119
81	C7	R1	7.29462074889163
82	C23	R1	7.37503943134692
82	C17	R1	6.84549005094437
82	C12	R1	7.25738784269265
82	C10	R1	7.12928301694497
82	C3	R1	7.19967234483636
82	C14	R1	7.32192809488736
82	C9	R1	7.48381577726426
82	C24	R1	7.35755200461808
82	C6	R1	7.13955135239879
82	C21	R1	7.07681559705083
82	C19	R1	6.96578428466209
82	C1	R1	7.03342300153745
82	C4	R1	7.40087943628218
82	C13	R1	7.13955135239879
82	C18	R1	7.05528243550119
82	C15	R1	7.08746284125034
82	C11	R1	6.85798099512757
82	C8	R1	7.09803208296053
82	C20	R1	7.05528243550119
82	C7	R1	7.2667865406949
83	C23	R1	7.22881869049588
83	C17	R1	7.57742882803575
83	C12	R1	7.25738784269265
83	C10	R1	7.53915881110803
83	C3	R1	7.467605550083
83	C14	R1	7.20945336562895
83	C5	R1	7.49185309632967
83	C9	R1	7.18982455888002
83	C24	R1	7.4093909361377
83	C6	R1	7.62935662007961
83	C21	R1	6.97727992349992
83	C19	R1	7.33091687811462
83	C1	R1	7.01122725542325
83	C22	R1	7.08746284125034
83	C4	R1	7.4093909361377
83	C13	R1	7.43462822763672
83	C18	R1	7.40087943628218
83	C15	R1	7.31288295528436
83	C11	R1	7.28540221886225
83	C8	R1	7.44294349584873
83	C20	R1	7.33985000288462
83	C7	R1	7.11894107272351
84	C23	R1	7.29462074889163
84	C17	R1	7.45121111183233
84	C12	R1	7.12928301694497
84	C10	R1	7.15987133677839
84	C3	R1	7.03342300153745
84	C14	R1	7.4594316186373
84	C5	R1	7.28540221886225
84	C9	R1	7.33091687811462
84	C24	R1	7.24792751344359
84	C6	R1	7.14974711950468
84	C21	R1	7.53138146051631
84	C19	R1	7.4757334309664
84	C1	R1	7.17990909001493
84	C22	R1	7.34872815423108
84	C4	R1	6.95419631038687
84	C18	R1	7.14974711950468
84	C15	R1	7.40087943628218
84	C11	R1	7.21916852046216
84	C16	R1	7.32192809488736
84	C8	R1	7.4178525148859
84	C20	R1	7.04439411935845
84	C7	R1	6.98868468677217
85	C23	R1	7.33091687811462
85	C17	R1	7.13955135239879
85	C12	R1	7.37503943134692
85	C10	R1	7.36632221424582
85	C3	R1	7.2667865406949
85	C14	R1	7.18982455888002
85	C5	R1	7.38370429247405
85	C9	R1	7.56224242422107
85	C24	R1	7.13955135239879
85	C6	R1	7.05528243550119
85	C21	R1	7.02236781302845
85	C19	R1	7.31288295528436
85	C1	R1	7.21916852046216
85	C22	R1	7.18982455888002
85	C4	R1	7.3037807481771
85	C13	R1	7.3037807481771
85	C18	R1	7.20945336562895
85	C15	R1	7.13955135239879
85	C11	R1	7.51569983828404
85	C16	R1	7.29462074889163
85	C8	R1	7.31288295528436
85	C20	R1	7.4178525148859
85	C7	R1	7.467605550083
86	C23	R1	7.4093909361377
86	C12	R1	7.33091687811462
86	C10	R1	7.19967234483636
86	C3	R1	7.03342300153745
86	C14	R1	7.25738784269265
86	C5	R1	7.01122725542325
86	C9	R1	7.09803208296053
86	C24	R1	7.09803208296053
86	C21	R1	7.07681559705083
86	C1	R1	7.14974711950468
86	C22	R1	7.3037807481771
86	C4	R1	7.13955135239879
86	C13	R1	6.98868468677217
86	C18	R1	7.43462822763672
86	C15	R1	7.14974711950468
86	C11	R1	7.06608919045777
86	C16	R1	7.07681559705083
86	C8	R1	7.33985000288462
86	C7	R1	6.74146698640115
87	C23	R1	7.38370429247405
87	C17	R1	7.16992500144231
87	C12	R1	7.33091687811462
87	C10	R1	7.31288295528436
87	C14	R1	7.35755200461808
87	C24	R1	6.93073733756289
87	C21	R1	7.31288295528436
87	C19	R1	7.09803208296053
87	C1	R1	6.98868468677217
87	C22	R1	7.14974711950468
87	C4	R1	7.4262647547021
87	C13	R1	7.37503943134692
87	C18	R1	7.07681559705083
87	C15	R1	7.36632221424582
87	C11	R1	7.25738784269265
87	C16	R1	7
87	C8	R1	7.16992500144231
87	C20	R1	7.38370429247405
87	C7	R1	7.31288295528436
88	C23	R1	7.20945336562895
88	C17	R1	7.38370429247405
88	C12	R1	7.43462822763672
88	C10	R1	7.28540221886225
88	C3	R1	7.49185309632967
88	C14	R1	7.27612440527424
88	C5	R1	7.33091687811462
88	C9	R1	7.06608919045777
88	C24	R1	7.32192809488736
88	C6	R1	7.10852445677817
88	C19	R1	7.32192809488736
88	C1	R1	7.24792751344359
88	C4	R1	7.29462074889163
88	C13	R1	7
88	C18	R1	7.04439411935845
88	C11	R1	7.16992500144231
88	C16	R1	7.22881869049588
88	C8	R1	7.31288295528436
88	C20	R1	7.36632221424582
88	C7	R1	6.98868468677217
89	C23	R1	7.20945336562895
89	C17	R1	6.90689059560852
89	C12	R1	7.28540221886225
89	C10	R1	7.4757334309664
89	C3	R1	7.12928301694497
89	C14	R1	7.39231742277876
89	C5	R1	7.4093909361377
89	C9	R1	7.33985000288462
89	C24	R1	7.23840473932508
89	C6	R1	7.36632221424582
89	C19	R1	7.14974711950468
89	C1	R1	7.07681559705083
89	C22	R1	7.09803208296053
89	C4	R1	7.02236781302845
89	C13	R1	7.49185309632967
89	C18	R1	6.95419631038687
89	C15	R1	7.07681559705083
89	C11	R1	7.13955135239879
89	C16	R1	7.17990909001493
89	C8	R1	7.23840473932508
89	C20	R1	7.17990909001493
89	C7	R1	7.16992500144231
90	C23	R1	7.4594316186373
90	C17	R1	7.13955135239879
90	C12	R1	7.2667865406949
90	C10	R1	7.01122725542325
90	C3	R1	6.93073733756289
90	C14	R1	7.17990909001493
90	C5	R1	6.74146698640115
90	C9	R1	7.21916852046216
90	C24	R1	7.2667865406949
90	C6	R1	6.91886323727459
90	C21	R1	7.01122725542325
90	C19	R1	7.06608919045777
90	C1	R1	7.18982455888002
90	C22	R1	7.33091687811462
90	C4	R1	7.3037807481771
90	C13	R1	7.18982455888002
90	C18	R1	7.43462822763672
90	C15	R1	7.2667865406949
90	C11	R1	7.09803208296053
90	C16	R1	7.33091687811462
90	C8	R1	7.3037807481771
90	C20	R1	7.53915881110803
90	C7	R1	7.29462074889163
91	C23	R1	7.23840473932508
91	C17	R1	6.94251450533924
91	C12	R1	7.35755200461808
91	C3	R1	7.22881869049588
91	C14	R1	7.09803208296053
91	C9	R1	7.32192809488736
91	C24	R1	7.51569983828404
91	C6	R1	7.23840473932508
91	C21	R1	7.467605550083
91	C19	R1	7.36632221424582
91	C1	R1	7.36632221424582
91	C22	R1	7.35755200461808
91	C4	R1	7.5077946401987
91	C13	R1	7.09803208296053
91	C18	R1	7.24792751344359
91	C15	R1	7.06608919045777
91	C11	R1	7.18982455888002
91	C16	R1	7.25738784269265
91	C8	R1	7.11894107272351
91	C20	R1	7.33091687811462
91	C7	R1	7.02236781302845
92	C23	R1	7.32192809488736
92	C17	R1	7.33985000288462
92	C12	R1	7.10852445677817
92	C10	R1	7.44294349584873
92	C3	R1	7.3037807481771
92	C14	R1	7.52356195605701
92	C5	R1	7.16992500144231
92	C9	R1	7.40087943628218
92	C6	R1	7.09803208296053
92	C21	R1	7.43462822763672
92	C19	R1	6.90689059560852
92	C1	R1	7.65821148275179
92	C22	R1	7.4093909361377
92	C4	R1	7.25738784269265
92	C13	R1	7.18982455888002
92	C18	R1	7.17990909001493
92	C15	R1	7.31288295528436
92	C11	R1	6.98868468677217
92	C16	R1	7.37503943134692
92	C8	R1	7.28540221886225
92	C20	R1	7.4093909361377
92	C7	R1	7.19967234483636
93	C23	R1	7.24792751344359
93	C17	R1	7.61470984411521
93	C10	R1	6.96578428466209
93	C3	R1	7.07681559705083
93	C14	R1	7.33091687811462
93	C5	R1	7.27612440527424
93	C9	R1	7.24792751344359
93	C24	R1	7.04439411935845
93	C6	R1	7.16992500144231
93	C21	R1	7.38370429247405
93	C19	R1	7.4093909361377
93	C1	R1	7.24792751344359
93	C22	R1	7.36632221424582
93	C4	R1	7.24792751344359
93	C13	R1	7.10852445677817
93	C15	R1	7.24792751344359
93	C11	R1	7.2667865406949
93	C16	R1	7.79441586635011
93	C8	R1	7.24792751344359
93	C7	R1	7.3037807481771
94	C23	R1	7.18982455888002
94	C17	R1	7.09803208296053
94	C12	R1	7.21916852046216
94	C10	R1	7.28540221886225
94	C3	R1	7.05528243550119
94	C5	R1	7.27612440527424
94	C9	R1	7.23840473932508
94	C24	R1	7.17990909001493
94	C6	R1	7.43462822763672
94	C19	R1	7.22881869049588
94	C1	R1	7.18982455888002
94	C22	R1	7.52356195605701
94	C4	R1	7.25738784269265
94	C13	R1	7.25738784269265
94	C18	R1	7.2667865406949
94	C15	R1	7.17990909001493
94	C11	R1	7.13955135239879
94	C16	R1	6.94251450533924
94	C8	R1	7.38370429247405
94	C20	R1	7.09803208296053
94	C7	R1	7.49984588708321
95	C23	R1	7.11894107272351
95	C17	R1	7.21916852046216
95	C12	R1	7.33091687811462
95	C10	R1	7.05528243550119
95	C3	R1	7.43462822763672
95	C14	R1	7.08746284125034
95	C5	R1	7.24792751344359
95	C9	R1	7.27612440527424
95	C24	R1	7.28540221886225
95	C6	R1	7.38370429247405
95	C21	R1	7.3037807481771
95	C19	R1	7.56224242422107
95	C1	R1	7.07681559705083
95	C22	R1	7.59991284218713
95	C4	R1	7.11894107272351
95	C13	R1	7.21916852046216
95	C18	R1	7.31288295528436
95	C15	R1	7.09803208296053
95	C11	R1	7.20945336562895
95	C16	R1	6.96578428466209
95	C8	R1	7.01122725542325
95	C20	R1	7.39231742277876
95	C7	R1	7.51569983828404
96	C23	R1	7
96	C17	R1	7.32192809488736
96	C12	R1	7.43462822763672
96	C10	R1	7.40087943628218
96	C3	R1	7.11894107272351
96	C14	R1	7.29462074889163
96	C5	R1	7.06608919045777
96	C9	R1	7.22881869049588
96	C24	R1	7.29462074889163
96	C21	R1	7.23840473932508
96	C19	R1	7.28540221886225
96	C1	R1	7.14974711950468
96	C22	R1	7.21916852046216
96	C4	R1	7.19967234483636
96	C13	R1	7.59245703726808
96	C18	R1	6.91886323727459
96	C15	R1	7.18982455888002
96	C11	R1	7.25738784269265
96	C16	R1	7.17990909001493
96	C8	R1	7.467605550083
96	C20	R1	7.49185309632967
96	C7	R1	7.08746284125034
97	C23	R1	7.01122725542325
97	C17	R1	7.4178525148859
97	C12	R1	6.83289001416474
97	C3	R1	7.4178525148859
97	C14	R1	6.91886323727459
97	C5	R1	7.36632221424582
97	C9	R1	7.15987133677839
97	C24	R1	7.05528243550119
97	C6	R1	7.37503943134692
97	C21	R1	6.91886323727459
97	C19	R1	7.25738784269265
97	C1	R1	7.33091687811462
97	C22	R1	7.54689445988764
97	C4	R1	7.13955135239879
97	C13	R1	7.33091687811462
97	C18	R1	7.4262647547021
97	C15	R1	7.11894107272351
97	C11	R1	7.32192809488736
97	C16	R1	7.32192809488736
97	C8	R1	7.35755200461808
97	C20	R1	7.11894107272351
97	C7	R1	7.11894107272351
98	C23	R1	7.14974711950468
[truncated: 14,524 more rows]
