# Supplementary material for: Stochastic modelling of single-cell gene expression adaptation reveals non-genomic contribution to evolution of tumor subclones
Source: bioRxiv. 2024 Apr 20:2024.04.17.588869. Preprint. [Version 1] doi: 10.1101/2024.04.17.588869 (PMC11071284; doi:10.1101/2024.04.17.588869)
Supplement: Supplement 2 [file media-2.zip › Supplementary Files/Simulated Data/Adaptive_Simulation/tr_1.02_sq_1.5_r_150_a_8.csv]

gene	species	replicate	exprval
1	C23	R1	7.20945336562895
1	C17	R1	6.84549005094437
1	C12	R1	7.3037807481771
1	C10	R1	6.98868468677217
1	C3	R1	7.02236781302845
1	C14	R1	7.29462074889163
1	C5	R1	7.20945336562895
1	C9	R1	7.19967234483636
1	C24	R1	7.33091687811462
1	C6	R1	7.34872815423108
1	C21	R1	7.05528243550119
1	C19	R1	7.4178525148859
1	C22	R1	7.11894107272351
1	C4	R1	7.4178525148859
1	C13	R1	7.35755200461808
1	C18	R1	6.74146698640115
1	C15	R1	7.44294349584873
1	C16	R1	7.03342300153745
1	C8	R1	7.28540221886225
1	C20	R1	6.96578428466209
1	C7	R1	7.33091687811462
2	C23	R1	7.43462822763672
2	C17	R1	7.33091687811462
2	C12	R1	7.4093909361377
2	C10	R1	7.09803208296053
2	C3	R1	7.28540221886225
2	C5	R1	7.38370429247405
2	C9	R1	7.51569983828404
2	C24	R1	7.18982455888002
2	C6	R1	7.2667865406949
2	C21	R1	7.19967234483636
2	C19	R1	7.12928301694497
2	C1	R1	7.18982455888002
2	C4	R1	7.2667865406949
2	C13	R1	7.11894107272351
2	C18	R1	7.38370429247405
2	C15	R1	7.13955135239879
2	C16	R1	7.36632221424582
2	C8	R1	6.94251450533924
2	C20	R1	7.09803208296053
2	C7	R1	7.03342300153745
3	C23	R1	7.33091687811462
3	C17	R1	7.06608919045777
3	C12	R1	7.36632221424582
3	C10	R1	7.21916852046216
3	C3	R1	7.21916852046216
3	C14	R1	7.22881869049588
3	C5	R1	7.35755200461808
3	C9	R1	7.37503943134692
3	C24	R1	7.28540221886225
3	C6	R1	6.90689059560852
3	C21	R1	7.34872815423108
3	C19	R1	7.16992500144231
3	C1	R1	7.17990909001493
3	C22	R1	7.43462822763672
3	C4	R1	7.16992500144231
3	C13	R1	7.2667865406949
3	C18	R1	7.06608919045777
3	C15	R1	6.89481776330794
3	C11	R1	7.17990909001493
3	C16	R1	7.03342300153745
3	C8	R1	7.22881869049588
3	C20	R1	7.10852445677817
3	C7	R1	7.39231742277876
4	C23	R1	7.33091687811462
4	C17	R1	7.43462822763672
4	C12	R1	7.38370429247405
4	C10	R1	7.48381577726426
4	C3	R1	7.2667865406949
4	C14	R1	7.05528243550119
4	C5	R1	7.02236781302845
4	C9	R1	7.06608919045777
4	C24	R1	7.11894107272351
4	C6	R1	7.16992500144231
4	C21	R1	7.17990909001493
4	C19	R1	7.33985000288462
4	C22	R1	7.48381577726426
4	C4	R1	7.35755200461808
4	C18	R1	7.17990909001493
4	C15	R1	7.05528243550119
4	C11	R1	7.24792751344359
4	C16	R1	7.20945336562895
4	C8	R1	7.13955135239879
4	C20	R1	7.33985000288462
4	C7	R1	7.22881869049588
5	C23	R1	7.32192809488736
5	C17	R1	7.45121111183233
5	C12	R1	7.21916852046216
5	C10	R1	7.56985560833095
5	C3	R1	7.13955135239879
5	C14	R1	7.25738784269265
5	C5	R1	7.3037807481771
5	C9	R1	7.31288295528436
5	C24	R1	7.35755200461808
5	C6	R1	7.45121111183233
5	C21	R1	7.23840473932508
5	C19	R1	7.19967234483636
5	C1	R1	6.96578428466209
5	C22	R1	7.25738784269265
5	C4	R1	7.37503943134692
5	C13	R1	6.78135971352466
5	C18	R1	7.02236781302845
5	C15	R1	6.89481776330794
5	C11	R1	7.22881869049588
5	C16	R1	7.18982455888002
5	C8	R1	7.17990909001493
5	C20	R1	7.12928301694497
5	C7	R1	7.27612440527424
6	C23	R1	7.08746284125034
6	C17	R1	7.20945336562895
6	C12	R1	7.21916852046216
6	C10	R1	7.01122725542325
6	C3	R1	7.48381577726426
6	C14	R1	6.8703647195834
6	C5	R1	7.33091687811462
6	C9	R1	7.2667865406949
6	C24	R1	7.37503943134692
6	C6	R1	7.10852445677817
6	C21	R1	7.34872815423108
6	C19	R1	7.44294349584873
6	C1	R1	7.39231742277876
6	C22	R1	7.14974711950468
6	C4	R1	7.55458885167764
6	C13	R1	7.28540221886225
6	C18	R1	7.25738784269265
6	C15	R1	7.24792751344359
6	C11	R1	7.34872815423108
6	C16	R1	6.91886323727459
6	C8	R1	7.38370429247405
6	C20	R1	7.4262647547021
6	C7	R1	7.10852445677817
7	C23	R1	7.23840473932508
7	C17	R1	7.32192809488736
7	C12	R1	7.55458885167764
7	C10	R1	7.2667865406949
7	C3	R1	7.33985000288462
7	C14	R1	7.24792751344359
7	C5	R1	7.40087943628218
7	C9	R1	7.16992500144231
7	C24	R1	7.18982455888002
7	C6	R1	7.4262647547021
7	C21	R1	7.45121111183233
7	C19	R1	7.51569983828404
7	C1	R1	7.05528243550119
7	C22	R1	7.12928301694497
7	C13	R1	7.13955135239879
7	C18	R1	7.22881869049588
7	C15	R1	7.21916852046216
7	C11	R1	6.90689059560852
7	C16	R1	7.12928301694497
7	C8	R1	7.17990909001493
7	C20	R1	7.16992500144231
8	C23	R1	7.467605550083
8	C17	R1	7.03342300153745
8	C12	R1	7.20945336562895
8	C10	R1	7.13955135239879
8	C3	R1	6.91886323727459
8	C14	R1	7.33091687811462
8	C5	R1	7.4757334309664
8	C9	R1	7.21916852046216
8	C24	R1	7.21916852046216
8	C6	R1	7.18982455888002
8	C21	R1	6.96578428466209
8	C19	R1	7.49984588708321
8	C1	R1	7.2667865406949
8	C22	R1	7.2667865406949
8	C4	R1	7.27612440527424
8	C13	R1	7.03342300153745
8	C18	R1	7.38370429247405
8	C15	R1	7.24792751344359
8	C11	R1	7.28540221886225
8	C16	R1	7.16992500144231
8	C8	R1	7.28540221886225
8	C20	R1	7.35755200461808
8	C7	R1	7.40087943628218
9	C23	R1	7.49984588708321
9	C17	R1	7.61470984411521
9	C12	R1	7.07681559705083
9	C10	R1	7.29462074889163
9	C3	R1	7.18982455888002
9	C14	R1	7.78135971352466
9	C5	R1	7.4178525148859
9	C9	R1	7.22881869049588
9	C24	R1	7.13955135239879
9	C6	R1	6.98868468677217
9	C21	R1	6.8703647195834
9	C19	R1	7.4178525148859
9	C1	R1	7.32192809488736
9	C22	R1	7.18982455888002
9	C4	R1	6.89481776330794
9	C13	R1	7.27612440527424
9	C15	R1	7.34872815423108
9	C11	R1	7.32192809488736
9	C16	R1	7.35755200461808
9	C8	R1	7.61470984411521
9	C20	R1	7.20945336562895
10	C23	R1	7.32192809488736
10	C17	R1	7.22881869049588
10	C12	R1	7.467605550083
10	C10	R1	7.29462074889163
10	C3	R1	7.33985000288462
10	C14	R1	7.01122725542325
10	C5	R1	7.43462822763672
10	C9	R1	7.29462074889163
10	C24	R1	6.98868468677217
10	C6	R1	6.8703647195834
10	C21	R1	7.16992500144231
10	C19	R1	7.29462074889163
10	C1	R1	7.11894107272351
10	C22	R1	7.25738784269265
10	C4	R1	7.39231742277876
10	C13	R1	7.10852445677817
10	C18	R1	7.4093909361377
10	C15	R1	7.33985000288462
10	C11	R1	7.28540221886225
10	C16	R1	6.88264304936184
10	C8	R1	7.11894107272351
10	C20	R1	7.15987133677839
11	C12	R1	7.28540221886225
11	C3	R1	7.4093909361377
11	C14	R1	6.96578428466209
11	C5	R1	7.22881869049588
11	C9	R1	7.01122725542325
11	C24	R1	7.10852445677817
11	C6	R1	7.45121111183233
11	C21	R1	7.18982455888002
11	C19	R1	7.38370429247405
11	C1	R1	6.89481776330794
11	C22	R1	7.33091687811462
11	C4	R1	7.17990909001493
11	C13	R1	7.23840473932508
11	C15	R1	7.34872815423108
11	C11	R1	7.15987133677839
11	C16	R1	7.31288295528436
11	C8	R1	7.32192809488736
11	C20	R1	6.85798099512757
12	C23	R1	7.45121111183233
12	C17	R1	7.54689445988764
12	C12	R1	7.37503943134692
12	C10	R1	7.12928301694497
12	C3	R1	7.36632221424582
12	C14	R1	7.13955135239879
12	C5	R1	7.59991284218713
12	C9	R1	7.38370429247405
12	C24	R1	7.25738784269265
12	C6	R1	7.16992500144231
12	C21	R1	7.15987133677839
12	C19	R1	7.38370429247405
12	C22	R1	7.25738784269265
12	C4	R1	7.03342300153745
12	C13	R1	7.16992500144231
12	C18	R1	7.467605550083
12	C15	R1	7.34872815423108
12	C16	R1	7.40087943628218
12	C8	R1	7.07681559705083
12	C20	R1	7.11894107272351
12	C7	R1	6.96578428466209
13	C23	R1	7.23840473932508
13	C17	R1	7.56985560833095
13	C12	R1	6.91886323727459
13	C10	R1	7.5077946401987
13	C14	R1	7.10852445677817
13	C9	R1	7.44294349584873
13	C24	R1	7.07681559705083
13	C6	R1	7.38370429247405
13	C21	R1	7.31288295528436
13	C19	R1	7.01122725542325
13	C1	R1	6.8703647195834
13	C22	R1	7.15987133677839
13	C4	R1	7.31288295528436
13	C13	R1	7.31288295528436
13	C18	R1	7.48381577726426
13	C11	R1	7.39231742277876
13	C16	R1	7.34872815423108
13	C20	R1	7.03342300153745
13	C7	R1	7.22881869049588
14	C23	R1	7.32192809488736
14	C17	R1	7.19967234483636
14	C12	R1	7.02236781302845
14	C10	R1	7.58496250072116
14	C3	R1	7.20945336562895
14	C14	R1	7.05528243550119
14	C5	R1	7.16992500144231
14	C9	R1	7.21916852046216
14	C24	R1	7.28540221886225
14	C6	R1	7.18982455888002
14	C21	R1	7.11894107272351
14	C1	R1	7.38370429247405
14	C22	R1	7.39231742277876
14	C4	R1	7
14	C15	R1	7.03342300153745
14	C11	R1	7.14974711950468
14	C16	R1	7.32192809488736
14	C8	R1	7.12928301694497
14	C20	R1	7.2667865406949
15	C23	R1	7.13955135239879
15	C17	R1	7.12928301694497
15	C12	R1	7.44294349584873
15	C10	R1	7.23840473932508
15	C3	R1	7.24792751344359
15	C14	R1	7.17990909001493
15	C5	R1	7.4093909361377
15	C9	R1	7.4093909361377
15	C24	R1	6.89481776330794
15	C6	R1	7.24792751344359
15	C21	R1	7.2667865406949
15	C19	R1	7.3037807481771
15	C1	R1	7.4093909361377
15	C4	R1	7.10852445677817
15	C18	R1	7.34872815423108
15	C15	R1	7.13955135239879
15	C16	R1	7.40087943628218
15	C8	R1	7.11894107272351
15	C20	R1	7.28540221886225
15	C7	R1	7.38370429247405
16	C23	R1	7.2667865406949
16	C17	R1	6.97727992349992
16	C10	R1	7.14974711950468
16	C3	R1	7.17990909001493
16	C9	R1	7.19967234483636
16	C24	R1	7.38370429247405
16	C6	R1	7.31288295528436
16	C21	R1	7.04439411935845
16	C19	R1	7.67948009950545
16	C4	R1	7.14974711950468
16	C13	R1	7.3037807481771
16	C18	R1	7.20945336562895
16	C15	R1	7.34872815423108
16	C16	R1	7.33091687811462
16	C8	R1	7.20945336562895
16	C20	R1	7.33985000288462
16	C7	R1	7.4093909361377
17	C23	R1	7.10852445677817
17	C17	R1	7.35755200461808
17	C12	R1	7.17990909001493
17	C10	R1	7.22881869049588
17	C3	R1	7.4093909361377
17	C14	R1	7.35755200461808
17	C5	R1	7.29462074889163
17	C9	R1	7.32192809488736
17	C24	R1	7.10852445677817
17	C6	R1	7.33985000288462
17	C21	R1	7.29462074889163
17	C19	R1	7.38370429247405
17	C1	R1	7.4093909361377
17	C22	R1	7.11894107272351
17	C4	R1	7.23840473932508
17	C13	R1	7.11894107272351
17	C18	R1	7.36632221424582
17	C15	R1	7.35755200461808
17	C11	R1	7.11894107272351
17	C16	R1	7.28540221886225
17	C8	R1	7.31288295528436
17	C20	R1	7.24792751344359
17	C7	R1	7.467605550083
18	C23	R1	7.12928301694497
18	C12	R1	7.43462822763672
18	C3	R1	7.16992500144231
18	C9	R1	7.54689445988764
18	C6	R1	7.21916852046216
18	C21	R1	7.11894107272351
18	C19	R1	7.17990909001493
18	C1	R1	7.12928301694497
18	C22	R1	7.3037807481771
18	C4	R1	7.12928301694497
18	C18	R1	6.93073733756289
18	C15	R1	6.88264304936184
18	C11	R1	6.88264304936184
18	C16	R1	7.29462074889163
18	C8	R1	7.20945336562895
18	C20	R1	6.96578428466209
18	C7	R1	7.37503943134692
19	C23	R1	7.10852445677817
19	C17	R1	7.27612440527424
19	C5	R1	7.11894107272351
19	C9	R1	7.49185309632967
19	C24	R1	7.48381577726426
19	C6	R1	7.14974711950468
19	C21	R1	6.97727992349992
19	C19	R1	7.20945336562895
19	C1	R1	7.69348695749933
19	C22	R1	7.20945336562895
19	C4	R1	6.93073733756289
19	C13	R1	7.53138146051631
19	C18	R1	7.11894107272351
19	C15	R1	7.07681559705083
19	C11	R1	7.09803208296053
19	C8	R1	7.22881869049588
19	C20	R1	7.20945336562895
20	C23	R1	7.11894107272351
20	C17	R1	7.39231742277876
20	C12	R1	7.09803208296053
20	C10	R1	7.33985000288462
20	C14	R1	7.31288295528436
20	C9	R1	7.11894107272351
20	C24	R1	7.57742882803575
20	C6	R1	6.91886323727459
20	C21	R1	7.31288295528436
20	C19	R1	6.88264304936184
20	C1	R1	7.49984588708321
20	C22	R1	6.91886323727459
20	C4	R1	7.2667865406949
20	C13	R1	6.90689059560852
20	C15	R1	7.03342300153745
20	C16	R1	7.33091687811462
20	C8	R1	7.28540221886225
20	C20	R1	7.2667865406949
20	C7	R1	7.25738784269265
21	C17	R1	7.2667865406949
21	C10	R1	7.24792751344359
21	C3	R1	7
21	C14	R1	6.85798099512757
21	C5	R1	7.11894107272351
21	C24	R1	6.8703647195834
21	C6	R1	7.61470984411521
21	C21	R1	7.4757334309664
21	C19	R1	7.22881869049588
21	C22	R1	6.89481776330794
21	C13	R1	7.21916852046216
21	C18	R1	7.03342300153745
21	C15	R1	7.4262647547021
21	C11	R1	7.2667865406949
21	C16	R1	7.12928301694497
21	C8	R1	7.14974711950468
21	C20	R1	7.29462074889163
22	C23	R1	7.27612440527424
22	C17	R1	7.20945336562895
22	C12	R1	7.44294349584873
22	C10	R1	7.4262647547021
22	C3	R1	7.33985000288462
22	C14	R1	7.31288295528436
22	C5	R1	7.43462822763672
22	C9	R1	7.20945336562895
22	C24	R1	6.98868468677217
22	C6	R1	7.01122725542325
22	C21	R1	7.16992500144231
22	C19	R1	7.56985560833095
22	C1	R1	7.21916852046216
22	C22	R1	7.17990909001493
22	C4	R1	7.45121111183233
22	C13	R1	6.94251450533924
22	C18	R1	7.20945336562895
22	C15	R1	7.10852445677817
22	C11	R1	7.23840473932508
22	C8	R1	7.28540221886225
22	C7	R1	7.36632221424582
23	C23	R1	7.16992500144231
23	C17	R1	7.22881869049588
23	C12	R1	7.51569983828404
23	C10	R1	7.17990909001493
23	C3	R1	7.31288295528436
23	C14	R1	7.27612440527424
23	C5	R1	7.2667865406949
23	C9	R1	7.21916852046216
23	C24	R1	7.32192809488736
23	C6	R1	7.4093909361377
23	C21	R1	7.27612440527424
23	C19	R1	7.36632221424582
23	C1	R1	7.54689445988764
23	C22	R1	7.05528243550119
23	C4	R1	7.14974711950468
23	C13	R1	7.22881869049588
23	C18	R1	7.16992500144231
23	C15	R1	6.94251450533924
23	C11	R1	7.23840473932508
23	C16	R1	6.93073733756289
23	C8	R1	7.38370429247405
23	C20	R1	7.7279204545632
23	C7	R1	7.3037807481771
24	C23	R1	7.44294349584873
24	C17	R1	7.11894107272351
24	C12	R1	6.94251450533924
24	C10	R1	7.14974711950468
24	C3	R1	7.19967234483636
24	C9	R1	7.2667865406949
24	C24	R1	7.53915881110803
24	C6	R1	7.17990909001493
24	C21	R1	7.12928301694497
24	C19	R1	7.22881869049588
24	C1	R1	7.57742882803575
24	C22	R1	7.16992500144231
24	C4	R1	7.13955135239879
24	C13	R1	7.15987133677839
24	C18	R1	7.24792751344359
24	C15	R1	7.28540221886225
24	C11	R1	7.27612440527424
24	C16	R1	7.14974711950468
24	C8	R1	7.29462074889163
24	C20	R1	7.56985560833095
24	C7	R1	7.07681559705083
25	C23	R1	7.33985000288462
25	C17	R1	7.19967234483636
25	C12	R1	7.23840473932508
25	C10	R1	7.35755200461808
25	C3	R1	7.4093909361377
25	C14	R1	7.28540221886225
25	C5	R1	7.13955135239879
25	C9	R1	7.27612440527424
25	C24	R1	7.38370429247405
25	C6	R1	7.29462074889163
25	C19	R1	7.56224242422107
25	C1	R1	7.29462074889163
25	C22	R1	6.89481776330794
25	C4	R1	7.03342300153745
25	C13	R1	7.29462074889163
25	C15	R1	7.25738784269265
25	C11	R1	7.01122725542325
25	C16	R1	7.11894107272351
25	C8	R1	7.4178525148859
25	C20	R1	6.85798099512757
25	C7	R1	7.15987133677839
26	C23	R1	7.23840473932508
26	C12	R1	7.29462074889163
26	C10	R1	7.11894107272351
26	C3	R1	7.17990909001493
26	C14	R1	7.19967234483636
26	C5	R1	6.83289001416474
26	C9	R1	7.06608919045777
26	C24	R1	7.18982455888002
26	C6	R1	7.28540221886225
26	C21	R1	7.32192809488736
26	C19	R1	7.4093909361377
26	C1	R1	7.40087943628218
26	C22	R1	7.55458885167764
26	C4	R1	7.29462074889163
26	C13	R1	7.38370429247405
26	C18	R1	7.27612440527424
26	C15	R1	7.2667865406949
26	C11	R1	7.39231742277876
26	C16	R1	7.10852445677817
26	C20	R1	7.35755200461808
26	C7	R1	7.11894107272351
27	C17	R1	6.98868468677217
27	C12	R1	7.05528243550119
27	C10	R1	7.25738784269265
27	C3	R1	7.17990909001493
27	C14	R1	7.3037807481771
27	C5	R1	7.05528243550119
27	C9	R1	7.15987133677839
27	C24	R1	7.09803208296053
27	C21	R1	7.53915881110803
27	C19	R1	7.33985000288462
27	C1	R1	7.11894107272351
27	C22	R1	7.33985000288462
27	C4	R1	7.18982455888002
27	C13	R1	7.4757334309664
27	C18	R1	7.31288295528436
27	C15	R1	7.01122725542325
27	C11	R1	7.56224242422107
27	C16	R1	7.12928301694497
27	C8	R1	7.57742882803575
27	C20	R1	7.4093909361377
27	C7	R1	7.56224242422107
28	C23	R1	7.18982455888002
28	C17	R1	7.22881869049588
28	C12	R1	7.2667865406949
28	C10	R1	7.17990909001493
28	C3	R1	7.20945336562895
28	C5	R1	7.2667865406949
28	C9	R1	7.03342300153745
28	C24	R1	7.43462822763672
28	C6	R1	7.20945336562895
28	C21	R1	7.03342300153745
28	C19	R1	7.09803208296053
28	C1	R1	7.35755200461808
28	C22	R1	7.4594316186373
28	C4	R1	7.33091687811462
28	C13	R1	7
28	C18	R1	7.06608919045777
28	C15	R1	7.3037807481771
28	C11	R1	7.14974711950468
28	C16	R1	6.90689059560852
28	C8	R1	7.25738784269265
28	C20	R1	7.20945336562895
28	C7	R1	7.4093909361377
29	C17	R1	7.27612440527424
29	C12	R1	6.97727992349992
29	C10	R1	7.45121111183233
29	C3	R1	7.25738784269265
29	C14	R1	7.12928301694497
29	C5	R1	7.19967234483636
29	C9	R1	7.44294349584873
29	C24	R1	7.22881869049588
29	C6	R1	7.34872815423108
29	C21	R1	7.07681559705083
29	C19	R1	7.17990909001493
29	C1	R1	7.11894107272351
29	C22	R1	7.4757334309664
29	C4	R1	7.32192809488736
29	C13	R1	7.39231742277876
29	C18	R1	7.33091687811462
29	C15	R1	7.06608919045777
29	C11	R1	7.24792751344359
29	C16	R1	7.16992500144231
29	C8	R1	7.12928301694497
29	C20	R1	7.36632221424582
30	C17	R1	7.25738784269265
30	C12	R1	7.3037807481771
30	C10	R1	7.25738784269265
30	C3	R1	7.03342300153745
30	C14	R1	7.28540221886225
30	C5	R1	7.10852445677817
30	C9	R1	7.48381577726426
30	C24	R1	7.56985560833095
30	C6	R1	7.45121111183233
30	C21	R1	7.18982455888002
30	C19	R1	7.25738784269265
30	C1	R1	7.29462074889163
30	C22	R1	7.25738784269265
30	C4	R1	6.8703647195834
30	C13	R1	7.19967234483636
30	C18	R1	7
30	C15	R1	7.19967234483636
30	C11	R1	7.29462074889163
30	C16	R1	7.33091687811462
30	C8	R1	7.25738784269265
30	C20	R1	7.24792751344359
31	C23	R1	7.38370429247405
31	C17	R1	6.95419631038687
31	C12	R1	6.97727992349992
31	C10	R1	7.55458885167764
31	C3	R1	7.16992500144231
31	C14	R1	7.39231742277876
31	C5	R1	7.2667865406949
31	C9	R1	7.35755200461808
31	C24	R1	7.20945336562895
31	C6	R1	7.01122725542325
31	C21	R1	7.51569983828404
31	C19	R1	7.4093909361377
31	C1	R1	7.24792751344359
31	C4	R1	7.53915881110803
31	C13	R1	7.11894107272351
31	C18	R1	7.06608919045777
31	C15	R1	7.4093909361377
31	C11	R1	7.15987133677839
31	C16	R1	7.36632221424582
31	C8	R1	7.31288295528436
31	C7	R1	7.37503943134692
32	C17	R1	7.62935662007961
32	C12	R1	7.45121111183233
32	C10	R1	7.38370429247405
32	C14	R1	6.84549005094437
32	C5	R1	7.22881869049588
32	C9	R1	7.34872815423108
32	C24	R1	7.12928301694497
32	C6	R1	7.4594316186373
32	C21	R1	7.19967234483636
32	C19	R1	7.31288295528436
32	C1	R1	7.06608919045777
32	C22	R1	7.4093909361377
32	C4	R1	7.4262647547021
32	C13	R1	7.27612440527424
32	C18	R1	7.36632221424582
32	C15	R1	7.21916852046216
32	C11	R1	7.24792751344359
32	C16	R1	7.22881869049588
32	C8	R1	7.11894107272351
32	C20	R1	7.02236781302845
32	C7	R1	7.22881869049588
33	C17	R1	7.02236781302845
33	C12	R1	7.05528243550119
33	C10	R1	7.33985000288462
33	C14	R1	7.13955135239879
33	C5	R1	7.21916852046216
33	C9	R1	7.33091687811462
33	C24	R1	7.43462822763672
33	C6	R1	7.52356195605701
33	C21	R1	6.74146698640115
33	C19	R1	7.31288295528436
33	C1	R1	7.51569983828404
33	C22	R1	7.2667865406949
33	C4	R1	7.07681559705083
33	C15	R1	7.08746284125034
33	C11	R1	7.35755200461808
33	C16	R1	7.36632221424582
33	C8	R1	7.07681559705083
33	C20	R1	7.12928301694497
33	C7	R1	7.03342300153745
34	C23	R1	7.13955135239879
34	C17	R1	7.35755200461808
34	C12	R1	7.19967234483636
34	C10	R1	7.08746284125034
34	C3	R1	7.4178525148859
34	C14	R1	7.17990909001493
34	C5	R1	6.62935662007961
34	C9	R1	6.85798099512757
34	C24	R1	7.4178525148859
34	C6	R1	7.3037807481771
34	C21	R1	7.39231742277876
34	C19	R1	7.44294349584873
34	C1	R1	7.3037807481771
34	C22	R1	7.2667865406949
34	C13	R1	7.10852445677817
34	C18	R1	7.06608919045777
34	C15	R1	7.18982455888002
34	C11	R1	7.45121111183233
34	C16	R1	7.13955135239879
34	C8	R1	7.38370429247405
34	C20	R1	7.07681559705083
34	C7	R1	7.21916852046216
35	C23	R1	7.33985000288462
35	C17	R1	7.467605550083
35	C12	R1	7.40087943628218
35	C3	R1	7.20945336562895
35	C14	R1	7.28540221886225
35	C5	R1	7.2667865406949
35	C9	R1	7.60733031374961
35	C24	R1	7.11894107272351
35	C6	R1	7.24792751344359
35	C21	R1	7.32192809488736
35	C19	R1	7.21916852046216
35	C1	R1	7.19967234483636
35	C22	R1	7.36632221424582
35	C4	R1	7.27612440527424
35	C13	R1	7.20945336562895
35	C18	R1	7
35	C11	R1	7.25738784269265
35	C16	R1	7.4178525148859
35	C8	R1	7.52356195605701
35	C20	R1	7.07681559705083
35	C7	R1	7.06608919045777
36	C23	R1	7.18982455888002
36	C17	R1	7.49185309632967
36	C12	R1	6.94251450533924
36	C10	R1	7.21916852046216
36	C3	R1	7.25738784269265
36	C14	R1	7.4262647547021
36	C5	R1	7.09803208296053
36	C9	R1	7.31288295528436
36	C24	R1	7.38370429247405
36	C6	R1	7.34872815423108
36	C19	R1	7.62205181945638
36	C1	R1	7.09803208296053
36	C22	R1	7.28540221886225
36	C4	R1	7.49185309632967
36	C18	R1	7.35755200461808
36	C15	R1	7.11894107272351
36	C11	R1	7.14974711950468
36	C16	R1	7
36	C8	R1	7.36632221424582
36	C20	R1	7.36632221424582
37	C23	R1	7.14974711950468
37	C17	R1	7.02236781302845
37	C12	R1	7.15987133677839
37	C3	R1	6.91886323727459
37	C14	R1	7.40087943628218
37	C5	R1	7.37503943134692
37	C6	R1	7.4757334309664
37	C21	R1	7.33091687811462
37	C19	R1	7.33091687811462
37	C1	R1	7.2667865406949
37	C22	R1	7.20945336562895
37	C4	R1	7.08746284125034
37	C13	R1	7.27612440527424
37	C18	R1	7.02236781302845
37	C15	R1	7.2667865406949
37	C11	R1	7.21916852046216
37	C16	R1	7.09803208296053
37	C8	R1	7.08746284125034
37	C20	R1	7.35755200461808
37	C7	R1	7.37503943134692
38	C23	R1	7.3037807481771
38	C17	R1	6.97727992349992
38	C10	R1	7.22881869049588
38	C14	R1	7.22881869049588
38	C5	R1	7.43462822763672
38	C9	R1	7.21916852046216
38	C24	R1	7.05528243550119
38	C6	R1	7.15987133677839
38	C21	R1	6.82017896241519
38	C19	R1	7.27612440527424
38	C1	R1	7.35755200461808
38	C4	R1	7.03342300153745
38	C13	R1	7.33985000288462
38	C18	R1	7.20945336562895
38	C15	R1	7.08746284125034
38	C11	R1	6.76818432477693
38	C16	R1	7.35755200461808
38	C8	R1	7.4093909361377
38	C20	R1	7.37503943134692
38	C7	R1	7.20945336562895
39	C23	R1	6.98868468677217
39	C17	R1	7.23840473932508
39	C12	R1	7.36632221424582
39	C10	R1	7.4262647547021
39	C3	R1	7.05528243550119
39	C5	R1	7.3037807481771
39	C24	R1	7.27612440527424
39	C6	R1	7.17990909001493
39	C21	R1	7.2667865406949
39	C19	R1	7.48381577726426
39	C1	R1	7.55458885167764
39	C22	R1	7.32192809488736
39	C4	R1	7.56224242422107
39	C13	R1	7.79441586635011
39	C18	R1	7.21916852046216
39	C15	R1	7.12928301694497
39	C16	R1	7.10852445677817
39	C8	R1	7.33091687811462
39	C20	R1	7.49984588708321
39	C7	R1	6.90689059560852
40	C23	R1	7.14974711950468
40	C17	R1	7.18982455888002
40	C10	R1	7.53915881110803
40	C3	R1	7.15987133677839
40	C14	R1	7.28540221886225
40	C5	R1	7.21916852046216
40	C9	R1	7.32192809488736
40	C6	R1	7.22881869049588
40	C21	R1	7.14974711950468
40	C19	R1	7.12928301694497
40	C1	R1	7.33985000288462
40	C22	R1	7
40	C4	R1	7.28540221886225
40	C13	R1	7.4093909361377
40	C18	R1	7.38370429247405
40	C15	R1	7.16992500144231
40	C11	R1	7.24792751344359
40	C16	R1	7.31288295528436
40	C8	R1	7.4178525148859
40	C20	R1	7.10852445677817
40	C7	R1	7.20945336562895
41	C23	R1	6.98868468677217
41	C17	R1	7.39231742277876
41	C12	R1	7.12928301694497
41	C10	R1	7.05528243550119
41	C3	R1	7.06608919045777
41	C14	R1	7.24792751344359
41	C5	R1	7.19967234483636
41	C9	R1	7.43462822763672
41	C24	R1	7.19967234483636
41	C6	R1	7.21916852046216
41	C21	R1	7.2667865406949
41	C19	R1	7.33091687811462
41	C1	R1	7.16992500144231
41	C22	R1	7.38370429247405
41	C4	R1	7.13955135239879
41	C13	R1	7.33091687811462
41	C18	R1	7.31288295528436
41	C15	R1	7.43462822763672
41	C11	R1	7.14974711950468
41	C16	R1	7.31288295528436
41	C8	R1	7.28540221886225
41	C20	R1	7.33985000288462
41	C7	R1	7.21916852046216
42	C17	R1	7
42	C10	R1	7.2667865406949
42	C3	R1	7.28540221886225
42	C14	R1	7.15987133677839
42	C5	R1	7.15987133677839
42	C9	R1	7.15987133677839
42	C24	R1	7.39231742277876
42	C6	R1	7
42	C21	R1	7.4757334309664
42	C19	R1	7.4262647547021
42	C1	R1	7.23840473932508
42	C22	R1	6.91886323727459
42	C4	R1	7.3037807481771
42	C13	R1	7.32192809488736
42	C18	R1	7.43462822763672
42	C15	R1	7.23840473932508
42	C11	R1	6.96578428466209
42	C16	R1	7.24792751344359
42	C8	R1	7.33091687811462
42	C20	R1	7.38370429247405
42	C7	R1	7.33985000288462
43	C23	R1	7.10852445677817
43	C17	R1	7.28540221886225
43	C12	R1	7.27612440527424
43	C10	R1	7.56224242422107
43	C3	R1	7.08746284125034
43	C14	R1	7.10852445677817
43	C9	R1	7.29462074889163
43	C24	R1	7.4093909361377
43	C6	R1	7.24792751344359
43	C21	R1	7.29462074889163
43	C19	R1	7.12928301694497
43	C1	R1	7.27612440527424
43	C22	R1	6.8703647195834
43	C4	R1	7.02236781302845
43	C13	R1	7.2667865406949
43	C15	R1	7.79441586635011
43	C11	R1	7.33091687811462
43	C16	R1	7.15987133677839
43	C8	R1	7.36632221424582
43	C20	R1	7.23840473932508
43	C7	R1	7.34872815423108
44	C23	R1	7.16992500144231
44	C17	R1	7.33091687811462
44	C12	R1	7.35755200461808
44	C10	R1	7.33985000288462
44	C3	R1	7.02236781302845
44	C14	R1	7.24792751344359
44	C5	R1	6.90689059560852
44	C9	R1	7.15987133677839
44	C21	R1	7.23840473932508
44	C19	R1	7.32192809488736
44	C22	R1	7.49185309632967
44	C4	R1	7.24792751344359
44	C13	R1	7.20945336562895
44	C18	R1	7.19967234483636
44	C15	R1	7.33091687811462
44	C11	R1	6.95419631038687
44	C16	R1	7.22881869049588
44	C20	R1	6.97727992349992
44	C7	R1	7.39231742277876
45	C23	R1	7.38370429247405
45	C17	R1	6.94251450533924
45	C12	R1	7.33091687811462
45	C10	R1	7.36632221424582
45	C3	R1	7.33985000288462
45	C14	R1	7.36632221424582
45	C9	R1	6.97727992349992
45	C6	R1	7.02236781302845
45	C21	R1	7.14974711950468
45	C19	R1	7.04439411935845
45	C1	R1	7.25738784269265
45	C4	R1	7.04439411935845
45	C13	R1	7.15987133677839
45	C18	R1	7.14974711950468
45	C15	R1	7.09803208296053
45	C11	R1	7.3037807481771
45	C16	R1	7.14974711950468
45	C8	R1	7.22881869049588
45	C7	R1	7.2667865406949
46	C23	R1	7.08746284125034
46	C17	R1	7.71424551766612
46	C12	R1	7.34872815423108
46	C10	R1	7.02236781302845
46	C3	R1	7.25738784269265
46	C9	R1	7.18982455888002
46	C24	R1	7.31288295528436
46	C6	R1	7.03342300153745
46	C21	R1	7.18982455888002
46	C1	R1	7.09803208296053
46	C22	R1	7.14974711950468
46	C4	R1	7.2667865406949
46	C13	R1	7.19967234483636
46	C18	R1	7.31288295528436
46	C11	R1	7.32192809488736
46	C16	R1	7.29462074889163
46	C8	R1	7.33985000288462
46	C20	R1	7.36632221424582
46	C7	R1	7.43462822763672
47	C23	R1	7.2667865406949
47	C17	R1	7.32192809488736
47	C12	R1	7.08746284125034
47	C10	R1	7.27612440527424
47	C3	R1	7.33091687811462
47	C5	R1	7.2667865406949
47	C9	R1	7.20945336562895
47	C24	R1	7.17990909001493
47	C6	R1	7.21916852046216
47	C21	R1	6.98868468677217
47	C1	R1	6.7279204545632
47	C22	R1	7.15987133677839
47	C4	R1	6.95419631038687
47	C13	R1	7.22881869049588
47	C15	R1	7.4262647547021
47	C11	R1	7.17990909001493
47	C16	R1	7.27612440527424
47	C8	R1	7.44294349584873
47	C20	R1	7.15987133677839
47	C7	R1	7.22881869049588
48	C23	R1	7.4178525148859
48	C17	R1	7.34872815423108
48	C12	R1	7.13955135239879
48	C10	R1	7.11894107272351
48	C3	R1	7.49185309632967
48	C14	R1	7.29462074889163
48	C5	R1	7.29462074889163
48	C9	R1	7.17990909001493
48	C24	R1	7.36632221424582
48	C6	R1	7.29462074889163
48	C21	R1	7.15987133677839
48	C19	R1	7.23840473932508
48	C1	R1	7.2667865406949
48	C22	R1	7.12928301694497
48	C13	R1	7.16992500144231
48	C18	R1	7.39231742277876
48	C11	R1	7.03342300153745
48	C8	R1	7.4262647547021
48	C20	R1	7.13955135239879
48	C7	R1	7.18982455888002
49	C23	R1	7.5077946401987
49	C17	R1	7.34872815423108
49	C12	R1	7.4093909361377
49	C10	R1	7.32192809488736
49	C3	R1	7.28540221886225
49	C14	R1	7.06608919045777
49	C5	R1	7.33091687811462
49	C9	R1	6.97727992349992
49	C24	R1	7.29462074889163
49	C6	R1	7.39231742277876
49	C21	R1	6.85798099512757
49	C19	R1	6.83289001416474
49	C1	R1	7.02236781302845
49	C22	R1	7.4178525148859
49	C4	R1	7.03342300153745
49	C13	R1	7.36632221424582
49	C18	R1	7.05528243550119
49	C15	R1	7.29462074889163
49	C11	R1	6.8073549220576
49	C16	R1	7.05528243550119
49	C8	R1	7.32192809488736
49	C20	R1	6.83289001416474
49	C7	R1	7.3037807481771
50	C23	R1	7.19967234483636
50	C17	R1	7.4262647547021
50	C10	R1	7.14974711950468
50	C3	R1	7.467605550083
50	C14	R1	7.23840473932508
50	C5	R1	7.4594316186373
50	C24	R1	7.28540221886225
50	C6	R1	7.39231742277876
50	C21	R1	7.4178525148859
50	C19	R1	7.18982455888002
50	C1	R1	7.4594316186373
50	C22	R1	7.2667865406949
50	C4	R1	7.39231742277876
50	C13	R1	7.02236781302845
50	C18	R1	7.15987133677839
50	C15	R1	7.18982455888002
50	C11	R1	7.05528243550119
50	C16	R1	7.4594316186373
50	C8	R1	7.36632221424582
50	C20	R1	7.40087943628218
51	C17	R1	7.20945336562895
51	C12	R1	7.17990909001493
51	C10	R1	7.4178525148859
51	C3	R1	7.37503943134692
51	C14	R1	7.08746284125034
51	C5	R1	7.10852445677817
51	C9	R1	6.64385618977472
51	C24	R1	7.3037807481771
51	C6	R1	7.11894107272351
51	C21	R1	7.04439411935845
51	C22	R1	7.35755200461808
51	C4	R1	7.31288295528436
51	C13	R1	7.33091687811462
51	C18	R1	7.70043971814109
51	C15	R1	7.05528243550119
51	C11	R1	7.24792751344359
51	C16	R1	7.15987133677839
51	C8	R1	7.01122725542325
51	C20	R1	7.3037807481771
51	C7	R1	7.4093909361377
52	C17	R1	7.17990909001493
52	C12	R1	7.3037807481771
52	C10	R1	7.2667865406949
52	C3	R1	7.13955135239879
52	C14	R1	7.2667865406949
52	C5	R1	7.27612440527424
52	C9	R1	7.38370429247405
52	C24	R1	7.4262647547021
52	C6	R1	7.36632221424582
52	C21	R1	7.4178525148859
52	C19	R1	7.39231742277876
52	C1	R1	7.28540221886225
52	C22	R1	6.91886323727459
52	C4	R1	7.29462074889163
52	C13	R1	6.79441586635011
52	C18	R1	7.04439411935845
52	C15	R1	7.01122725542325
52	C11	R1	7.10852445677817
52	C16	R1	7.39231742277876
52	C8	R1	7.22881869049588
52	C7	R1	7.08746284125034
53	C17	R1	7.15987133677839
53	C12	R1	7.31288295528436
53	C10	R1	7.25738784269265
53	C3	R1	7.15987133677839
53	C14	R1	6.8073549220576
53	C5	R1	7.07681559705083
53	C9	R1	7.2667865406949
53	C24	R1	7.51569983828404
53	C6	R1	7.34872815423108
53	C21	R1	7.29462074889163
53	C19	R1	7.27612440527424
53	C1	R1	7.24792751344359
53	C22	R1	6.79441586635011
53	C4	R1	7.29462074889163
53	C18	R1	7.03342300153745
53	C15	R1	7.32192809488736
53	C11	R1	7.38370429247405
53	C16	R1	7.23840473932508
53	C8	R1	7.54689445988764
53	C20	R1	7.23840473932508
53	C7	R1	7.56224242422107
54	C23	R1	6.94251450533924
54	C17	R1	6.91886323727459
54	C10	R1	7.08746284125034
54	C3	R1	7.12928301694497
54	C14	R1	7.35755200461808
54	C5	R1	7.05528243550119
54	C9	R1	6.8073549220576
54	C24	R1	7.28540221886225
54	C6	R1	7.05528243550119
54	C21	R1	7.15987133677839
54	C19	R1	7.24792751344359
54	C1	R1	7.4093909361377
54	C22	R1	7.4178525148859
54	C4	R1	7.24792751344359
54	C13	R1	7.19967234483636
54	C15	R1	7.01122725542325
54	C11	R1	7.29462074889163
54	C16	R1	7.05528243550119
54	C8	R1	7.33985000288462
54	C20	R1	7.05528243550119
54	C7	R1	7.01122725542325
55	C23	R1	7.27612440527424
55	C17	R1	7.18982455888002
55	C12	R1	7.09803208296053
55	C10	R1	6.89481776330794
55	C3	R1	7.07681559705083
55	C14	R1	7.31288295528436
55	C5	R1	7.21916852046216
55	C9	R1	7.21916852046216
55	C24	R1	7.39231742277876
55	C6	R1	7.55458885167764
55	C21	R1	7.14974711950468
55	C19	R1	7.20945336562895
55	C1	R1	7.09803208296053
55	C22	R1	7.4178525148859
55	C4	R1	7.59245703726808
55	C18	R1	7.4757334309664
55	C15	R1	7.2667865406949
55	C11	R1	7.4178525148859
55	C20	R1	7.49185309632967
55	C7	R1	7.467605550083
56	C23	R1	6.8703647195834
56	C17	R1	7.59991284218713
56	C12	R1	7.34872815423108
56	C10	R1	7.01122725542325
56	C3	R1	7.2667865406949
56	C14	R1	7.19967234483636
56	C5	R1	7.33985000288462
56	C9	R1	6.95419631038687
56	C24	R1	7.05528243550119
56	C6	R1	7.12928301694497
56	C21	R1	7.27612440527424
56	C19	R1	7.23840473932508
56	C1	R1	7.49984588708321
56	C22	R1	7.32192809488736
56	C4	R1	7.58496250072116
56	C13	R1	7.11894107272351
56	C11	R1	7.36632221424582
56	C16	R1	7.10852445677817
56	C8	R1	7.4093909361377
56	C20	R1	7.20945336562895
56	C7	R1	6.91886323727459
57	C23	R1	7.23840473932508
57	C17	R1	7.34872815423108
57	C12	R1	7.09803208296053
57	C10	R1	7.02236781302845
57	C3	R1	7.18982455888002
57	C14	R1	7.4093909361377
57	C5	R1	7.64385618977472
57	C9	R1	7.12928301694497
57	C24	R1	7.04439411935845
57	C19	R1	7.40087943628218
57	C1	R1	7.09803208296053
57	C22	R1	7.05528243550119
57	C4	R1	7.17990909001493
57	C13	R1	7.13955135239879
57	C18	R1	7.4594316186373
57	C15	R1	7.10852445677817
57	C16	R1	7.02236781302845
57	C8	R1	7.34872815423108
57	C20	R1	7.11894107272351
57	C7	R1	7.12928301694497
58	C23	R1	7
58	C17	R1	7.49185309632967
58	C12	R1	7.12928301694497
58	C10	R1	7.49984588708321
58	C3	R1	7.31288295528436
58	C14	R1	7.25738784269265
58	C24	R1	7.4262647547021
58	C6	R1	7.2667865406949
58	C21	R1	7.05528243550119
58	C19	R1	6.93073733756289
58	C1	R1	7.22881869049588
58	C22	R1	7.11894107272351
58	C4	R1	6.96578428466209
58	C13	R1	7.27612440527424
58	C18	R1	7.06608919045777
58	C15	R1	7.4262647547021
58	C11	R1	6.70043971814109
58	C16	R1	7.14974711950468
58	C8	R1	7.19967234483636
58	C20	R1	7.35755200461808
58	C7	R1	7.18982455888002
59	C23	R1	7.06608919045777
59	C17	R1	7.31288295528436
59	C12	R1	7.18982455888002
59	C3	R1	7.10852445677817
59	C14	R1	7.37503943134692
59	C5	R1	7.15987133677839
59	C9	R1	7.29462074889163
59	C6	R1	7.19967234483636
59	C21	R1	6.94251450533924
59	C1	R1	7.22881869049588
59	C22	R1	7.38370429247405
59	C4	R1	7.07681559705083
59	C13	R1	7.07681559705083
59	C18	R1	7.33985000288462
59	C11	R1	7.09803208296053
59	C16	R1	7.33091687811462
59	C8	R1	7.17990909001493
59	C20	R1	7.19967234483636
59	C7	R1	7.01122725542325
60	C23	R1	7.48381577726426
60	C17	R1	7.09803208296053
60	C12	R1	7.27612440527424
60	C10	R1	7.20945336562895
60	C3	R1	7.31288295528436
60	C14	R1	7.03342300153745
60	C5	R1	7.4178525148859
60	C9	R1	7.16992500144231
60	C24	R1	7.65105169117893
60	C6	R1	7.23840473932508
60	C21	R1	7.2667865406949
60	C19	R1	7.40087943628218
60	C1	R1	7.25738784269265
60	C22	R1	7.23840473932508
60	C4	R1	7.06608919045777
60	C13	R1	7.45121111183233
60	C18	R1	7.39231742277876
60	C15	R1	7.09803208296053
60	C11	R1	6.88264304936184
60	C16	R1	7.39231742277876
60	C8	R1	7.21916852046216
60	C20	R1	7.07681559705083
60	C7	R1	7.10852445677817
61	C23	R1	7.36632221424582
61	C17	R1	7.04439411935845
61	C12	R1	7.33985000288462
61	C10	R1	7.28540221886225
61	C3	R1	6.83289001416474
61	C14	R1	7.33985000288462
61	C5	R1	7.17990909001493
61	C9	R1	7.28540221886225
61	C24	R1	7.33985000288462
61	C6	R1	7.17990909001493
61	C21	R1	7.19967234483636
61	C19	R1	7.12928301694497
61	C1	R1	7.04439411935845
61	C4	R1	7.3037807481771
61	C18	R1	7.04439411935845
61	C15	R1	7.22881869049588
61	C11	R1	7.12928301694497
61	C16	R1	7.05528243550119
61	C8	R1	7.33091687811462
61	C20	R1	7.32192809488736
61	C7	R1	7.25738784269265
62	C23	R1	7.10852445677817
62	C17	R1	7.60733031374961
62	C12	R1	7.05528243550119
62	C10	R1	7.49185309632967
62	C3	R1	7.3037807481771
62	C14	R1	6.91886323727459
62	C5	R1	7.16992500144231
62	C9	R1	7.19967234483636
62	C6	R1	7.28540221886225
62	C19	R1	7.27612440527424
62	C1	R1	7
62	C22	R1	7.09803208296053
62	C4	R1	6.97727992349992
62	C13	R1	7.21916852046216
62	C15	R1	7.09803208296053
62	C11	R1	7.10852445677817
62	C16	R1	7.05528243550119
62	C8	R1	7.02236781302845
62	C7	R1	7.27612440527424
63	C23	R1	7.08746284125034
63	C17	R1	7.36632221424582
63	C12	R1	7.37503943134692
63	C10	R1	7.4178525148859
63	C3	R1	7.32192809488736
63	C14	R1	7.31288295528436
63	C5	R1	7.33091687811462
63	C9	R1	7.33091687811462
63	C24	R1	7.14974711950468
63	C6	R1	7.18982455888002
63	C21	R1	7.2667865406949
63	C19	R1	6.88264304936184
63	C1	R1	7.25738784269265
63	C22	R1	7.49984588708321
63	C4	R1	7.39231742277876
63	C13	R1	7.4757334309664
63	C18	R1	7.28540221886225
63	C15	R1	7.2667865406949
63	C11	R1	7.53138146051631
63	C16	R1	7.32192809488736
63	C8	R1	7.29462074889163
63	C20	R1	7.35755200461808
63	C7	R1	7.23840473932508
64	C23	R1	7.18982455888002
64	C12	R1	7.13955135239879
64	C10	R1	7.27612440527424
64	C3	R1	7.04439411935845
64	C5	R1	7.33091687811462
64	C9	R1	7.18982455888002
64	C24	R1	7.10852445677817
64	C6	R1	7.38370429247405
64	C21	R1	7.15987133677839
64	C19	R1	7.33091687811462
64	C1	R1	7.15987133677839
64	C22	R1	7.36632221424582
64	C4	R1	7.18982455888002
64	C13	R1	7.53915881110803
64	C18	R1	7.24792751344359
64	C15	R1	6.88264304936184
64	C11	R1	7.04439411935845
64	C16	R1	7.32192809488736
64	C8	R1	7.33091687811462
64	C20	R1	7.32192809488736
64	C7	R1	7.27612440527424
65	C23	R1	6.88264304936184
65	C17	R1	7.12928301694497
65	C12	R1	7.34872815423108
65	C10	R1	6.96578428466209
65	C3	R1	6.95419631038687
65	C14	R1	6.89481776330794
65	C9	R1	7.17990909001493
65	C24	R1	7.467605550083
65	C6	R1	7.24792751344359
65	C21	R1	7.08746284125034
65	C1	R1	7.4757334309664
65	C22	R1	7.44294349584873
65	C4	R1	7.62205181945638
65	C13	R1	7.27612440527424
65	C18	R1	7.45121111183233
65	C15	R1	7.13955135239879
65	C11	R1	7.23840473932508
65	C16	R1	7.33091687811462
65	C8	R1	7.12928301694497
65	C20	R1	7.32192809488736
65	C7	R1	7.53915881110803
66	C23	R1	7.19967234483636
66	C17	R1	7.29462074889163
66	C12	R1	7.63662462054365
66	C10	R1	7.37503943134692
66	C3	R1	7.58496250072116
66	C14	R1	7.4757334309664
66	C5	R1	7.11894107272351
66	C9	R1	7.44294349584873
66	C24	R1	7.4757334309664
66	C6	R1	7.17990909001493
66	C21	R1	7.21916852046216
66	C19	R1	7.34872815423108
66	C1	R1	7.31288295528436
66	C22	R1	7.31288295528436
66	C4	R1	7.20945336562895
66	C13	R1	7.39231742277876
66	C18	R1	7.23840473932508
66	C15	R1	7.07681559705083
66	C11	R1	7.12928301694497
66	C16	R1	7.18982455888002
66	C8	R1	7.52356195605701
66	C20	R1	7.38370429247405
66	C7	R1	7.28540221886225
67	C23	R1	7.49185309632967
67	C17	R1	7.37503943134692
67	C12	R1	7.18982455888002
67	C10	R1	7.17990909001493
67	C14	R1	7.43462822763672
67	C5	R1	6.94251450533924
67	C9	R1	7.35755200461808
67	C24	R1	7.2667865406949
67	C6	R1	6.93073733756289
67	C21	R1	7.24792751344359
67	C19	R1	7.40087943628218
67	C1	R1	7.13955135239879
67	C22	R1	7.56985560833095
67	C13	R1	7.11894107272351
67	C18	R1	7.15987133677839
67	C15	R1	7.33091687811462
67	C16	R1	6.93073733756289
67	C8	R1	7.13955135239879
68	C23	R1	6.94251450533924
68	C17	R1	7.58496250072116
68	C12	R1	7.04439411935845
68	C10	R1	7.17990909001493
68	C3	R1	7.2667865406949
68	C14	R1	7.09803208296053
68	C5	R1	7.24792751344359
68	C9	R1	7.35755200461808
68	C24	R1	7.12928301694497
68	C6	R1	7.09803208296053
68	C21	R1	7.48381577726426
68	C19	R1	7.44294349584873
68	C1	R1	7.28540221886225
68	C22	R1	7.39231742277876
68	C18	R1	7
68	C15	R1	7.08746284125034
68	C11	R1	7.33091687811462
68	C8	R1	7.44294349584873
68	C20	R1	7.10852445677817
68	C7	R1	7.4093909361377
69	C23	R1	6.94251450533924
69	C17	R1	7.01122725542325
69	C10	R1	7.04439411935845
69	C3	R1	7.22881869049588
69	C14	R1	7.2667865406949
69	C5	R1	7.38370429247405
69	C9	R1	6.94251450533924
69	C24	R1	7.33985000288462
69	C6	R1	7.36632221424582
69	C19	R1	7.17990909001493
69	C1	R1	7.68650052718322
69	C22	R1	7.15987133677839
69	C4	R1	7.4262647547021
69	C13	R1	7.40087943628218
69	C18	R1	7.45121111183233
69	C15	R1	7.19967234483636
69	C11	R1	7.20945336562895
69	C16	R1	7.11894107272351
69	C8	R1	7.2667865406949
69	C20	R1	7.20945336562895
69	C7	R1	7.10852445677817
70	C23	R1	7.49984588708321
70	C17	R1	6.82017896241519
70	C12	R1	7.17990909001493
70	C10	R1	7.5077946401987
70	C3	R1	7.2667865406949
70	C14	R1	7.14974711950468
70	C5	R1	7.12928301694497
70	C9	R1	7.01122725542325
70	C24	R1	7.13955135239879
70	C6	R1	7.33985000288462
70	C21	R1	6.90689059560852
70	C19	R1	7.11894107272351
70	C1	R1	7.15987133677839
70	C22	R1	7.40087943628218
70	C4	R1	6.98868468677217
70	C18	R1	7.22881869049588
70	C15	R1	7.4178525148859
70	C11	R1	7.37503943134692
70	C16	R1	7
70	C8	R1	7.59245703726808
70	C20	R1	7.33985000288462
70	C7	R1	7.23840473932508
71	C23	R1	6.98868468677217
71	C17	R1	7.37503943134692
71	C12	R1	7.2667865406949
71	C10	R1	7.4757334309664
71	C3	R1	7.63662462054365
71	C5	R1	7.12928301694497
71	C9	R1	7.2667865406949
71	C24	R1	7.01122725542325
71	C6	R1	7.19967234483636
71	C21	R1	7.54689445988764
71	C19	R1	7.24792751344359
71	C22	R1	7.20945336562895
71	C4	R1	6.97727992349992
71	C13	R1	7.07681559705083
71	C18	R1	7.44294349584873
71	C15	R1	7.10852445677817
71	C11	R1	7.59991284218713
71	C16	R1	7.15987133677839
71	C8	R1	7.53138146051631
71	C7	R1	7.12928301694497
72	C23	R1	7.3037807481771
72	C17	R1	7.37503943134692
72	C12	R1	7.05528243550119
72	C10	R1	7.40087943628218
72	C3	R1	7.24792751344359
72	C14	R1	7.55458885167764
72	C5	R1	7.27612440527424
72	C9	R1	6.82017896241519
72	C24	R1	7.20945336562895
72	C6	R1	7.36632221424582
72	C21	R1	7.23840473932508
72	C19	R1	7.53138146051631
72	C1	R1	7.29462074889163
72	C22	R1	7.01122725542325
72	C4	R1	7.3037807481771
72	C13	R1	7.27612440527424
72	C18	R1	7.27612440527424
72	C15	R1	7.56985560833095
72	C16	R1	7.21916852046216
72	C8	R1	7.3037807481771
72	C20	R1	7.14974711950468
72	C7	R1	7.27612440527424
73	C23	R1	7.5077946401987
73	C17	R1	6.97727992349992
73	C12	R1	6.91886323727459
73	C10	R1	7.35755200461808
73	C3	R1	7.02236781302845
73	C14	R1	7.16992500144231
73	C5	R1	7.25738784269265
73	C9	R1	7.20945336562895
73	C6	R1	7.39231742277876
73	C19	R1	7.28540221886225
73	C1	R1	7.10852445677817
73	C22	R1	7.4594316186373
73	C4	R1	7.11894107272351
73	C13	R1	7.14974711950468
73	C18	R1	7.28540221886225
73	C15	R1	7.3037807481771
73	C11	R1	7.16992500144231
73	C16	R1	7.467605550083
73	C8	R1	7.13955135239879
73	C20	R1	7.24792751344359
73	C7	R1	7.25738784269265
74	C23	R1	7.37503943134692
74	C17	R1	7.29462074889163
74	C12	R1	7.18982455888002
74	C3	R1	7.4594316186373
74	C14	R1	7.21916852046216
74	C5	R1	7.40087943628218
74	C9	R1	7.36632221424582
74	C24	R1	7.32192809488736
74	C6	R1	6.91886323727459
74	C21	R1	7.31288295528436
74	C19	R1	7.24792751344359
74	C1	R1	7.10852445677817
74	C22	R1	7.24792751344359
74	C4	R1	7.27612440527424
74	C13	R1	7.38370429247405
74	C18	R1	6.93073733756289
74	C15	R1	7.21916852046216
74	C11	R1	7.467605550083
74	C16	R1	7.13955135239879
74	C8	R1	7.22881869049588
74	C7	R1	7.32192809488736
75	C23	R1	7.33091687811462
75	C17	R1	7.14974711950468
75	C12	R1	7.24792751344359
75	C10	R1	7.22881869049588
75	C3	R1	7.14974711950468
75	C14	R1	7.31288295528436
75	C5	R1	7.19967234483636
75	C9	R1	7.12928301694497
75	C24	R1	7.2667865406949
75	C6	R1	7.3037807481771
75	C21	R1	7.16992500144231
75	C19	R1	7.2667865406949
75	C1	R1	7.34872815423108
75	C22	R1	7.27612440527424
75	C13	R1	7.31288295528436
75	C18	R1	7.33091687811462
75	C15	R1	7.19967234483636
75	C8	R1	6.93073733756289
75	C20	R1	7.02236781302845
75	C7	R1	7.16992500144231
76	C23	R1	7.27612440527424
76	C17	R1	7.28540221886225
76	C10	R1	7.35755200461808
76	C3	R1	7.3037807481771
76	C14	R1	7.467605550083
76	C5	R1	7.09803208296053
76	C9	R1	7.22881869049588
76	C24	R1	7.04439411935845
76	C6	R1	7.4178525148859
76	C21	R1	7.07681559705083
76	C19	R1	7.02236781302845
76	C1	R1	7.02236781302845
76	C4	R1	7.03342300153745
76	C13	R1	7.11894107272351
76	C18	R1	7.16992500144231
76	C15	R1	7.20945336562895
76	C11	R1	7.10852445677817
76	C8	R1	7.20945336562895
76	C20	R1	7.38370429247405
77	C23	R1	7.3037807481771
77	C17	R1	7.02236781302845
77	C12	R1	7.21916852046216
77	C10	R1	7.17990909001493
77	C3	R1	7
77	C14	R1	7.4093909361377
77	C5	R1	7.38370429247405
77	C9	R1	7.27612440527424
77	C24	R1	7.11894107272351
77	C6	R1	7.2667865406949
77	C19	R1	7.03342300153745
77	C1	R1	7.2667865406949
77	C22	R1	7.04439411935845
77	C4	R1	7.16992500144231
77	C13	R1	7.33091687811462
77	C15	R1	7.14974711950468
77	C11	R1	7.13955135239879
77	C20	R1	7.33985000288462
77	C7	R1	7.21916852046216
78	C23	R1	7.38370429247405
78	C17	R1	7.29462074889163
78	C12	R1	7.13955135239879
78	C10	R1	7.33985000288462
78	C3	R1	7.43462822763672
78	C14	R1	7.23840473932508
78	C5	R1	6.95419631038687
78	C9	R1	7.31288295528436
78	C24	R1	7.38370429247405
78	C6	R1	7.20945336562895
78	C21	R1	6.89481776330794
78	C19	R1	7.31288295528436
78	C1	R1	7.39231742277876
78	C22	R1	7.24792751344359
78	C4	R1	7.2667865406949
78	C13	R1	7.467605550083
78	C18	R1	7.20945336562895
78	C15	R1	7
78	C11	R1	7.4178525148859
78	C16	R1	7.03342300153745
78	C8	R1	6.91886323727459
78	C20	R1	6.91886323727459
78	C7	R1	7.06608919045777
79	C23	R1	7.4093909361377
79	C17	R1	7.45121111183233
79	C12	R1	7.09803208296053
79	C10	R1	7.23840473932508
79	C3	R1	7.05528243550119
79	C14	R1	6.96578428466209
79	C9	R1	7.39231742277876
79	C24	R1	7.40087943628218
79	C6	R1	7.49185309632967
79	C21	R1	7.33091687811462
79	C19	R1	7.32192809488736
79	C1	R1	7.16992500144231
79	C22	R1	6.91886323727459
79	C4	R1	7.18982455888002
79	C13	R1	7.20945336562895
79	C18	R1	7.2667865406949
79	C11	R1	7.20945336562895
79	C16	R1	7.18982455888002
79	C20	R1	7.25738784269265
79	C7	R1	7.27612440527424
80	C23	R1	7.09803208296053
80	C17	R1	7.37503943134692
80	C12	R1	7.467605550083
80	C10	R1	7.4262647547021
80	C3	R1	6.91886323727459
80	C14	R1	7.12928301694497
80	C5	R1	7.3037807481771
80	C9	R1	7.27612440527424
80	C24	R1	7.467605550083
80	C6	R1	7.51569983828404
80	C21	R1	7.38370429247405
80	C19	R1	7.10852445677817
80	C1	R1	7.28540221886225
80	C22	R1	7.59991284218713
80	C4	R1	7.21916852046216
80	C13	R1	7.45121111183233
80	C18	R1	6.84549005094437
80	C15	R1	7.08746284125034
80	C11	R1	7.38370429247405
80	C16	R1	7.38370429247405
80	C8	R1	7.25738784269265
80	C20	R1	7.35755200461808
80	C7	R1	7.13955135239879
81	C23	R1	7.43462822763672
81	C17	R1	7.28540221886225
81	C12	R1	7.04439411935845
81	C3	R1	7.16992500144231
81	C14	R1	7.467605550083
81	C9	R1	7.03342300153745
81	C24	R1	7.14974711950468
81	C6	R1	7
81	C21	R1	7.22881869049588
81	C19	R1	7.20945336562895
81	C1	R1	7.51569983828404
81	C4	R1	7.23840473932508
81	C13	R1	7.03342300153745
81	C18	R1	7.64385618977472
81	C15	R1	7.21916852046216
81	C11	R1	7.4093909361377
81	C20	R1	7.43462822763672
81	C7	R1	7.35755200461808
82	C23	R1	7.59991284218713
82	C17	R1	7.06608919045777
82	C12	R1	7.4757334309664
82	C10	R1	7.49185309632967
82	C3	R1	7.52356195605701
82	C9	R1	7.10852445677817
82	C24	R1	7.467605550083
82	C21	R1	7.23840473932508
82	C19	R1	7.4178525148859
82	C1	R1	7.20945336562895
82	C22	R1	7.28540221886225
82	C4	R1	7.2667865406949
82	C13	R1	7.12928301694497
82	C18	R1	7.13955135239879
82	C11	R1	7.17990909001493
82	C16	R1	7.15987133677839
82	C8	R1	7.23840473932508
82	C20	R1	7.28540221886225
82	C7	R1	6.93073733756289
83	C23	R1	7.25738784269265
83	C17	R1	7.10852445677817
83	C12	R1	6.82017896241519
83	C10	R1	7.13955135239879
83	C3	R1	7.52356195605701
83	C14	R1	7.18982455888002
83	C5	R1	7.09803208296053
83	C9	R1	7.33985000288462
83	C24	R1	6.70043971814109
83	C6	R1	7.34872815423108
83	C21	R1	7.19967234483636
83	C19	R1	7.4594316186373
83	C1	R1	7.14974711950468
83	C22	R1	7.33091687811462
83	C4	R1	7.38370429247405
83	C13	R1	7.36632221424582
83	C18	R1	7.34872815423108
83	C15	R1	7.27612440527424
83	C11	R1	7.3037807481771
83	C16	R1	7.32192809488736
83	C8	R1	7.33091687811462
83	C20	R1	7.53915881110803
83	C7	R1	7.32192809488736
84	C23	R1	7.16992500144231
84	C17	R1	7.28540221886225
84	C12	R1	7.21916852046216
84	C10	R1	7.20945336562895
84	C3	R1	7.12928301694497
84	C14	R1	7.23840473932508
84	C9	R1	7.18982455888002
84	C24	R1	7.4262647547021
84	C6	R1	7.4093909361377
84	C21	R1	7.19967234483636
84	C19	R1	7.33985000288462
84	C22	R1	7.11894107272351
84	C4	R1	7.39231742277876
84	C13	R1	7.55458885167764
84	C18	R1	7.35755200461808
84	C11	R1	7.31288295528436
84	C8	R1	7.43462822763672
84	C20	R1	7.61470984411521
84	C7	R1	7.37503943134692
85	C23	R1	7.16992500144231
85	C17	R1	7.28540221886225
85	C12	R1	7.04439411935845
85	C10	R1	7.09803208296053
85	C3	R1	7.12928301694497
85	C14	R1	7.4262647547021
85	C5	R1	7.31288295528436
85	C9	R1	7.31288295528436
85	C24	R1	7.3037807481771
85	C21	R1	7.29462074889163
85	C19	R1	7.31288295528436
85	C1	R1	7.07681559705083
85	C22	R1	7.22881869049588
85	C4	R1	7.40087943628218
85	C13	R1	7.25738784269265
85	C18	R1	6.82017896241519
85	C15	R1	7.36632221424582
85	C11	R1	7.08746284125034
85	C16	R1	7.03342300153745
85	C8	R1	7.18982455888002
85	C20	R1	7.21916852046216
85	C7	R1	6.98868468677217
86	C23	R1	7.19967234483636
86	C17	R1	7.33985000288462
86	C12	R1	7.18982455888002
86	C10	R1	7.3037807481771
86	C3	R1	7.03342300153745
86	C14	R1	7.32192809488736
86	C5	R1	7.4594316186373
86	C9	R1	7.14974711950468
86	C24	R1	7.25738784269265
86	C6	R1	7.49185309632967
86	C21	R1	7.13955135239879
86	C19	R1	7.24792751344359
86	C1	R1	7.20945336562895
86	C22	R1	6.93073733756289
86	C4	R1	7.45121111183233
86	C13	R1	7.15987133677839
86	C18	R1	7.15987133677839
86	C15	R1	7.4262647547021
86	C11	R1	7.01122725542325
86	C8	R1	7.21916852046216
86	C20	R1	7.02236781302845
87	C17	R1	7.5077946401987
87	C12	R1	6.96578428466209
87	C10	R1	7.37503943134692
87	C3	R1	7.4757334309664
87	C14	R1	7.03342300153745
87	C5	R1	7.21916852046216
87	C24	R1	7.02236781302845
87	C6	R1	7.33985000288462
87	C21	R1	7.35755200461808
87	C19	R1	7.02236781302845
87	C1	R1	7.02236781302845
87	C22	R1	6.95419631038687
87	C4	R1	7.39231742277876
87	C13	R1	7.11894107272351
87	C18	R1	6.98868468677217
87	C15	R1	7.04439411935845
87	C11	R1	7.31288295528436
87	C16	R1	7.17990909001493
87	C8	R1	7.14974711950468
87	C20	R1	7.27612440527424
87	C7	R1	7.15987133677839
88	C23	R1	7.34872815423108
88	C17	R1	7.11894107272351
88	C12	R1	7.27612440527424
88	C10	R1	6.98868468677217
88	C3	R1	7.4594316186373
88	C14	R1	7.59245703726808
88	C24	R1	7.23840473932508
88	C6	R1	7.39231742277876
88	C21	R1	6.91886323727459
88	C19	R1	7.14974711950468
88	C1	R1	7.11894107272351
88	C22	R1	7.4178525148859
88	C4	R1	7.53138146051631
88	C13	R1	7.19967234483636
88	C18	R1	7.18982455888002
88	C15	R1	7.44294349584873
88	C16	R1	7.3037807481771
88	C8	R1	7.04439411935845
88	C7	R1	7.2667865406949
89	C17	R1	7.10852445677817
89	C12	R1	7.56224242422107
89	C10	R1	7.15987133677839
89	C3	R1	7.4594316186373
89	C14	R1	7.36632221424582
89	C5	R1	7.16992500144231
89	C9	R1	7.12928301694497
89	C24	R1	7.4594316186373
89	C6	R1	7.2667865406949
89	C21	R1	7.29462074889163
89	C19	R1	7.15987133677839
89	C1	R1	7.28540221886225
89	C22	R1	7.33091687811462
89	C4	R1	7.36632221424582
89	C13	R1	7.49984588708321
89	C18	R1	7.23840473932508
89	C15	R1	7.17990909001493
89	C11	R1	7.2667865406949
89	C16	R1	7.17990909001493
89	C8	R1	7.02236781302845
89	C20	R1	7.68650052718322
89	C7	R1	7.4093909361377
90	C23	R1	7.09803208296053
90	C17	R1	6.96578428466209
90	C3	R1	7.467605550083
90	C14	R1	7.49984588708321
90	C5	R1	7.16992500144231
90	C9	R1	7.3037807481771
90	C24	R1	7.34872815423108
90	C6	R1	7.14974711950468
90	C21	R1	7.11894107272351
90	C19	R1	7.17990909001493
90	C22	R1	7.25738784269265
90	C4	R1	7.62205181945638
90	C13	R1	7.35755200461808
90	C18	R1	7.4594316186373
90	C15	R1	6.91886323727459
90	C11	R1	7.39231742277876
90	C16	R1	7.31288295528436
90	C8	R1	7.52356195605701
90	C7	R1	7.20945336562895
91	C23	R1	7.21916852046216
91	C17	R1	7.25738784269265
91	C10	R1	6.85798099512757
91	C3	R1	7.31288295528436
91	C14	R1	7.3037807481771
91	C5	R1	7.20945336562895
91	C9	R1	7.16992500144231
91	C24	R1	6.76818432477693
91	C6	R1	7.11894107272351
91	C21	R1	7.11894107272351
91	C19	R1	7.4093909361377
91	C1	R1	7.2667865406949
91	C22	R1	7.21916852046216
91	C4	R1	7.16992500144231
91	C15	R1	7.03342300153745
91	C11	R1	7.59991284218713
91	C16	R1	7.48381577726426
91	C8	R1	7.21916852046216
91	C20	R1	7.31288295528436
91	C7	R1	7.20945336562895
92	C23	R1	7.18982455888002
92	C17	R1	7.51569983828404
92	C12	R1	7.03342300153745
92	C10	R1	7.31288295528436
92	C3	R1	7.35755200461808
92	C14	R1	7.24792751344359
92	C5	R1	7.61470984411521
92	C9	R1	7.32192809488736
92	C24	R1	7.13955135239879
92	C6	R1	6.90689059560852
92	C21	R1	7.39231742277876
92	C19	R1	7.29462074889163
92	C1	R1	7.74819284958946
92	C22	R1	7.10852445677817
92	C13	R1	7.33091687811462
92	C18	R1	7.22881869049588
92	C15	R1	7.15987133677839
92	C11	R1	7.34872815423108
92	C16	R1	7.07681559705083
92	C8	R1	7.33091687811462
92	C20	R1	7.27612440527424
92	C7	R1	7.43462822763672
93	C23	R1	7.3037807481771
93	C17	R1	7.4757334309664
93	C12	R1	7.33985000288462
93	C10	R1	7.21916852046216
93	C3	R1	7.39231742277876
93	C14	R1	7.33985000288462
93	C5	R1	7.05528243550119
93	C9	R1	7.2667865406949
93	C24	R1	7.49984588708321
93	C6	R1	7.14974711950468
93	C21	R1	7
93	C19	R1	6.96578428466209
93	C22	R1	7.53915881110803
93	C4	R1	6.85798099512757
93	C13	R1	7.16992500144231
93	C18	R1	7.36632221424582
93	C15	R1	7.4178525148859
93	C11	R1	7.44294349584873
93	C16	R1	7.02236781302845
93	C20	R1	7.18982455888002
93	C7	R1	7.33985000288462
94	C23	R1	7
94	C17	R1	7.31288295528436
94	C12	R1	7.02236781302845
94	C10	R1	7.25738784269265
94	C3	R1	7.22881869049588
94	C14	R1	7.34872815423108
94	C5	R1	7.39231742277876
94	C9	R1	7.32192809488736
94	C24	R1	7.54689445988764
94	C6	R1	7.11894107272351
94	C21	R1	6.95419631038687
94	C19	R1	7.08746284125034
94	C1	R1	7.16992500144231
94	C22	R1	7.17990909001493
94	C4	R1	7.32192809488736
94	C13	R1	7.05528243550119
94	C18	R1	6.79441586635011
94	C15	R1	7.09803208296053
94	C11	R1	7.27612440527424
94	C16	R1	7.33985000288462
94	C8	R1	7.38370429247405
94	C7	R1	7.2667865406949
95	C23	R1	7.23840473932508
95	C17	R1	7.19967234483636
95	C12	R1	7.32192809488736
95	C10	R1	7.04439411935845
95	C3	R1	7.29462074889163
95	C14	R1	6.95419631038687
95	C5	R1	7.33091687811462
95	C9	R1	7.18982455888002
95	C24	R1	7.12928301694497
95	C6	R1	7.45121111183233
95	C21	R1	7.12928301694497
95	C1	R1	7.60733031374961
95	C22	R1	7.29462074889163
95	C4	R1	7.27612440527424
95	C13	R1	7.03342300153745
95	C18	R1	7.19967234483636
95	C15	R1	7.06608919045777
95	C11	R1	7.11894107272351
95	C16	R1	7.24792751344359
95	C8	R1	7.19967234483636
95	C20	R1	7.32192809488736
95	C7	R1	7.01122725542325
96	C17	R1	7.3037807481771
96	C12	R1	7.07681559705083
96	C10	R1	7.54689445988764
96	C3	R1	7.08746284125034
96	C14	R1	6.97727992349992
96	C5	R1	7.15987133677839
96	C9	R1	7.15987133677839
96	C24	R1	7.19967234483636
96	C6	R1	7.14974711950468
96	C21	R1	7.467605550083
96	C19	R1	7.5077946401987
96	C1	R1	7.16992500144231
96	C22	R1	7.28540221886225
96	C4	R1	7.18982455888002
96	C13	R1	7.24792751344359
96	C18	R1	7.15987133677839
96	C11	R1	7.08746284125034
96	C16	R1	7.05528243550119
96	C20	R1	7.33091687811462
96	C7	R1	6.98868468677217
97	C17	R1	7.14974711950468
97	C12	R1	7.4594316186373
97	C10	R1	7.34872815423108
97	C3	R1	7.28540221886225
97	C14	R1	7.24792751344359
97	C5	R1	7.72109918870719
97	C9	R1	7.37503943134692
97	C24	R1	7.4093909361377
97	C21	R1	7.33091687811462
97	C19	R1	7.03342300153745
97	C1	R1	7.38370429247405
97	C22	R1	7.28540221886225
97	C4	R1	7.39231742277876
97	C13	R1	7.43462822763672
97	C15	R1	7.16992500144231
97	C11	R1	7.17990909001493
97	C16	R1	7.23840473932508
97	C8	R1	7.34872815423108
[truncated: 14,495 more rows]
