# Supplementary material for: Stochastic modelling of single-cell gene expression adaptation reveals non-genomic contribution to evolution of tumor subclones
Source: bioRxiv. 2024 Apr 20:2024.04.17.588869. Preprint. [Version 1] doi: 10.1101/2024.04.17.588869 (PMC11071284; doi:10.1101/2024.04.17.588869)
Supplement: Supplement 2 [file media-2.zip › Supplementary Files/Simulated Data/Adaptive_Simulation/tr_1.02_sq_1.5_r_100_a_1.csv]

gene	species	replicate	exprval
1	C23	R1	7.2667865406949
1	C17	R1	7.2667865406949
1	C12	R1	7.40087943628218
1	C10	R1	7.4093909361377
1	C3	R1	7.4757334309664
1	C14	R1	6.76818432477693
1	C5	R1	7.2667865406949
1	C9	R1	7.40087943628218
1	C24	R1	7.34872815423108
1	C6	R1	7.25738784269265
1	C21	R1	7.07681559705083
1	C19	R1	7.59245703726808
1	C1	R1	7.20945336562895
1	C22	R1	7.4093909361377
1	C4	R1	7.08746284125034
1	C18	R1	7.4178525148859
1	C15	R1	7.16992500144231
1	C16	R1	6.96578428466209
1	C8	R1	6.8073549220576
1	C20	R1	7.24792751344359
1	C7	R1	7.11894107272351
2	C23	R1	7.57742882803575
2	C12	R1	7.03342300153745
2	C10	R1	7.33091687811462
2	C3	R1	7.53138146051631
2	C14	R1	7.28540221886225
2	C5	R1	7.11894107272351
2	C9	R1	7.36632221424582
2	C24	R1	7.16992500144231
2	C21	R1	7.59245703726808
2	C19	R1	7.03342300153745
2	C1	R1	7.34872815423108
2	C22	R1	7.32192809488736
2	C4	R1	7.5077946401987
2	C13	R1	7.17990909001493
2	C18	R1	7.19967234483636
2	C15	R1	7.45121111183233
2	C16	R1	7.38370429247405
2	C8	R1	7.13955135239879
2	C20	R1	7.02236781302845
2	C7	R1	7
3	C23	R1	7.35755200461808
3	C17	R1	7.4093909361377
3	C12	R1	7.34872815423108
3	C10	R1	7.15987133677839
3	C3	R1	7.02236781302845
3	C14	R1	7.14974711950468
3	C5	R1	7
3	C24	R1	7.2667865406949
3	C6	R1	7.43462822763672
3	C21	R1	7.36632221424582
3	C19	R1	7.12928301694497
3	C1	R1	7.29462074889163
3	C22	R1	7.17990909001493
3	C13	R1	7.01122725542325
3	C18	R1	7.16992500144231
3	C15	R1	7.61470984411521
3	C11	R1	7.09803208296053
3	C16	R1	7.06608919045777
3	C8	R1	7.17990909001493
3	C20	R1	7.13955135239879
3	C7	R1	7.12928301694497
4	C23	R1	7.37503943134692
4	C17	R1	7.02236781302845
4	C12	R1	7.27612440527424
4	C10	R1	7.48381577726426
4	C3	R1	7.4093909361377
4	C14	R1	7.3037807481771
4	C5	R1	7.25738784269265
4	C9	R1	7.23840473932508
4	C24	R1	7.21916852046216
4	C6	R1	7.25738784269265
4	C21	R1	7.56224242422107
4	C19	R1	7.13955135239879
4	C1	R1	7.14974711950468
4	C22	R1	7.03342300153745
4	C4	R1	7.23840473932508
4	C13	R1	7.22881869049588
4	C18	R1	6.76818432477693
4	C15	R1	7.10852445677817
4	C16	R1	7.23840473932508
4	C8	R1	7.58496250072116
4	C20	R1	7.2667865406949
4	C7	R1	7.31288295528436
5	C23	R1	7.27612440527424
5	C17	R1	7.7279204545632
5	C12	R1	7.11894107272351
5	C10	R1	7.11894107272351
5	C3	R1	7.57742882803575
5	C14	R1	7.56985560833095
5	C5	R1	7.44294349584873
5	C9	R1	7.29462074889163
5	C24	R1	7.31288295528436
5	C6	R1	7.15987133677839
5	C21	R1	7.467605550083
5	C19	R1	6.64385618977472
5	C1	R1	7.22881869049588
5	C22	R1	6.90689059560852
5	C4	R1	7
5	C13	R1	7.61470984411521
5	C18	R1	7.58496250072116
5	C11	R1	7.29462074889163
5	C16	R1	6.95419631038687
5	C8	R1	7.23840473932508
5	C20	R1	7.33985000288462
5	C7	R1	7.13955135239879
6	C17	R1	7.2667865406949
6	C12	R1	7.38370429247405
6	C10	R1	7.14974711950468
6	C14	R1	6.94251450533924
6	C5	R1	7.48381577726426
6	C9	R1	7.38370429247405
6	C24	R1	7.06608919045777
6	C21	R1	7.51569983828404
6	C19	R1	7.14974711950468
6	C1	R1	7.15987133677839
6	C22	R1	7.22881869049588
6	C4	R1	7.59991284218713
6	C13	R1	7.33091687811462
6	C18	R1	7.33985000288462
6	C15	R1	7.33985000288462
6	C11	R1	7.45121111183233
6	C16	R1	7.36632221424582
6	C8	R1	7.04439411935845
6	C20	R1	7.19967234483636
6	C7	R1	7.38370429247405
7	C23	R1	7.28540221886225
7	C17	R1	7.17990909001493
7	C12	R1	7.22881869049588
7	C10	R1	7.06608919045777
7	C3	R1	7.12928301694497
7	C14	R1	7.31288295528436
7	C5	R1	7.43462822763672
7	C9	R1	7.56224242422107
7	C24	R1	7.20945336562895
7	C6	R1	7.28540221886225
7	C21	R1	6.96578428466209
7	C1	R1	7.07681559705083
7	C22	R1	7.27612440527424
7	C4	R1	7.16992500144231
7	C13	R1	6.82017896241519
7	C18	R1	7.14974711950468
7	C15	R1	6.88264304936184
7	C11	R1	7.06608919045777
7	C16	R1	6.95419631038687
7	C8	R1	7.06608919045777
7	C20	R1	7.28540221886225
7	C7	R1	7.27612440527424
8	C23	R1	7.21916852046216
8	C17	R1	7.51569983828404
8	C10	R1	7.20945336562895
8	C3	R1	7.24792751344359
8	C14	R1	7.11894107272351
8	C5	R1	6.76818432477693
8	C9	R1	7.15987133677839
8	C24	R1	7.22881869049588
8	C6	R1	7.39231742277876
8	C21	R1	7.3037807481771
8	C19	R1	7.28540221886225
8	C1	R1	7.59245703726808
8	C22	R1	7.16992500144231
8	C4	R1	7.40087943628218
8	C13	R1	6.94251450533924
8	C18	R1	7.52356195605701
8	C15	R1	6.91886323727459
8	C11	R1	7.01122725542325
8	C16	R1	7.16992500144231
8	C8	R1	7.10852445677817
8	C20	R1	7.16992500144231
8	C7	R1	7.3037807481771
9	C23	R1	7.09803208296053
9	C17	R1	7.16992500144231
9	C12	R1	7.4262647547021
9	C10	R1	7.21916852046216
9	C3	R1	7.03342300153745
9	C14	R1	6.64385618977472
9	C5	R1	7.4262647547021
9	C24	R1	7.14974711950468
9	C6	R1	6.74146698640115
9	C1	R1	7.27612440527424
9	C22	R1	7.43462822763672
9	C4	R1	7.20945336562895
9	C13	R1	7.4594316186373
9	C18	R1	7.33091687811462
9	C15	R1	6.8073549220576
9	C11	R1	7.27612440527424
9	C16	R1	7.18982455888002
9	C8	R1	7.27612440527424
9	C20	R1	7.24792751344359
9	C7	R1	7.60733031374961
10	C23	R1	7.17990909001493
10	C17	R1	7.62935662007961
10	C12	R1	7.20945336562895
10	C10	R1	6.75488750216347
10	C3	R1	7.39231742277876
10	C14	R1	6.97727992349992
10	C5	R1	7
10	C24	R1	6.98868468677217
10	C19	R1	7.32192809488736
10	C1	R1	7.33091687811462
10	C22	R1	7.06608919045777
10	C4	R1	7.21916852046216
10	C13	R1	7.2667865406949
10	C18	R1	7.03342300153745
10	C11	R1	7.39231742277876
10	C16	R1	7.2667865406949
10	C8	R1	7.21916852046216
10	C20	R1	6.97727992349992
10	C7	R1	7.02236781302845
11	C23	R1	7.13955135239879
11	C17	R1	7.02236781302845
11	C10	R1	7.38370429247405
11	C3	R1	7.4594316186373
11	C14	R1	7.23840473932508
11	C5	R1	7.24792751344359
11	C9	R1	7.58496250072116
11	C24	R1	7.43462822763672
11	C6	R1	7.37503943134692
11	C21	R1	7.4594316186373
11	C19	R1	7.36632221424582
11	C1	R1	6.95419631038687
11	C22	R1	7.37503943134692
11	C4	R1	7.3037807481771
11	C13	R1	7.33985000288462
11	C18	R1	7.27612440527424
11	C15	R1	7.17990909001493
11	C11	R1	7.22881869049588
11	C8	R1	6.89481776330794
11	C20	R1	7.23840473932508
11	C7	R1	7.3037807481771
12	C23	R1	7.05528243550119
12	C17	R1	7.14974711950468
12	C12	R1	7.2667865406949
12	C10	R1	7.25738784269265
12	C3	R1	7.32192809488736
12	C14	R1	6.93073733756289
12	C5	R1	6.90689059560852
12	C9	R1	7.04439411935845
12	C24	R1	7.55458885167764
12	C21	R1	7.14974711950468
12	C19	R1	7.63662462054365
12	C1	R1	7.01122725542325
12	C4	R1	7.14974711950468
12	C13	R1	7.05528243550119
12	C18	R1	7.07681559705083
12	C15	R1	7.40087943628218
12	C11	R1	7.28540221886225
12	C8	R1	6.89481776330794
12	C20	R1	7.3037807481771
12	C7	R1	7.24792751344359
13	C23	R1	7.23840473932508
13	C17	R1	7.4093909361377
13	C12	R1	6.97727992349992
13	C10	R1	7.21916852046216
13	C3	R1	6.98868468677217
13	C14	R1	7.18982455888002
13	C5	R1	7.13955135239879
13	C9	R1	7.08746284125034
13	C6	R1	7.32192809488736
13	C21	R1	7.36632221424582
13	C19	R1	6.98868468677217
13	C1	R1	7.13955135239879
13	C4	R1	6.89481776330794
13	C13	R1	7.23840473932508
13	C18	R1	7.21916852046216
13	C11	R1	7.15987133677839
13	C16	R1	7.15987133677839
13	C8	R1	7.20945336562895
13	C20	R1	7
13	C7	R1	6.94251450533924
14	C17	R1	7.43462822763672
14	C12	R1	7.66533591718518
14	C10	R1	7.40087943628218
14	C3	R1	7.48381577726426
14	C14	R1	7.53138146051631
14	C5	R1	7.03342300153745
14	C9	R1	6.91886323727459
14	C24	R1	7
14	C6	R1	7.17990909001493
14	C21	R1	7.33091687811462
14	C19	R1	7.25738784269265
14	C1	R1	7.25738784269265
14	C22	R1	6.82017896241519
14	C4	R1	7.12928301694497
14	C13	R1	7.18982455888002
14	C18	R1	6.97727992349992
14	C15	R1	7.16992500144231
14	C11	R1	7.53138146051631
14	C16	R1	7.01122725542325
14	C20	R1	7.43462822763672
14	C7	R1	7.02236781302845
15	C23	R1	7.10852445677817
15	C17	R1	7.23840473932508
15	C12	R1	7.29462074889163
15	C3	R1	7.39231742277876
15	C14	R1	7.65821148275179
15	C5	R1	7.31288295528436
15	C9	R1	7.4178525148859
15	C6	R1	7.12928301694497
15	C21	R1	7.10852445677817
15	C19	R1	7.57742882803575
15	C1	R1	6.8703647195834
15	C22	R1	7.57742882803575
15	C4	R1	7.13955135239879
15	C13	R1	7.43462822763672
15	C18	R1	6.95419631038687
15	C15	R1	7.40087943628218
15	C11	R1	7.43462822763672
15	C16	R1	7.06608919045777
15	C8	R1	7.32192809488736
15	C20	R1	7.25738784269265
15	C7	R1	7.27612440527424
16	C23	R1	7.33985000288462
16	C12	R1	7.40087943628218
16	C3	R1	7.55458885167764
16	C14	R1	7.02236781302845
16	C5	R1	7.36632221424582
16	C9	R1	7.29462074889163
16	C24	R1	6.90689059560852
16	C21	R1	7.06608919045777
16	C19	R1	7.37503943134692
16	C22	R1	7.15987133677839
16	C4	R1	7.48381577726426
16	C18	R1	7.4178525148859
16	C11	R1	7.20945336562895
16	C16	R1	7.24792751344359
16	C8	R1	7.17990909001493
16	C20	R1	7.07681559705083
16	C7	R1	7.23840473932508
17	C23	R1	7.53915881110803
17	C17	R1	7.17990909001493
17	C12	R1	7.24792751344359
17	C3	R1	7.07681559705083
17	C14	R1	7.32192809488736
17	C5	R1	7.01122725542325
17	C9	R1	6.74146698640115
17	C24	R1	7.14974711950468
17	C6	R1	7.34872815423108
17	C21	R1	6.97727992349992
17	C19	R1	7.54689445988764
17	C1	R1	7
17	C22	R1	7.31288295528436
17	C4	R1	7.25738784269265
17	C13	R1	7.04439411935845
17	C18	R1	6.96578428466209
17	C15	R1	7.06608919045777
17	C11	R1	6.78135971352466
17	C16	R1	7.18982455888002
17	C20	R1	7.36632221424582
17	C7	R1	7.24792751344359
18	C23	R1	7.14974711950468
18	C17	R1	7.34872815423108
18	C12	R1	6.96578428466209
18	C10	R1	7.09803208296053
18	C3	R1	7.39231742277876
18	C14	R1	7.13955135239879
18	C5	R1	6.8073549220576
18	C9	R1	7.10852445677817
18	C24	R1	7.20945336562895
18	C6	R1	7.36632221424582
18	C21	R1	7.05528243550119
18	C19	R1	7.37503943134692
18	C1	R1	7.53138146051631
18	C22	R1	6.95419631038687
18	C4	R1	7.16992500144231
18	C13	R1	7.4594316186373
18	C18	R1	7.37503943134692
18	C15	R1	7.08746284125034
18	C11	R1	6.90689059560852
18	C16	R1	7.4262647547021
18	C8	R1	7.03342300153745
18	C20	R1	7.36632221424582
18	C7	R1	7.18982455888002
19	C23	R1	7.23840473932508
19	C17	R1	7.15987133677839
19	C12	R1	7.18982455888002
19	C10	R1	7.3037807481771
19	C3	R1	7.4093909361377
19	C14	R1	7.27612440527424
19	C5	R1	7.12928301694497
19	C9	R1	7.51569983828404
19	C24	R1	7.467605550083
19	C6	R1	7.43462822763672
19	C21	R1	7.4093909361377
19	C19	R1	7.23840473932508
19	C1	R1	7.43462822763672
19	C22	R1	7.49185309632967
19	C4	R1	7.40087943628218
19	C13	R1	7.34872815423108
19	C18	R1	7.15987133677839
19	C15	R1	7.38370429247405
19	C11	R1	7.43462822763672
19	C16	R1	7.44294349584873
19	C8	R1	7.38370429247405
19	C20	R1	7.4262647547021
19	C7	R1	7.25738784269265
20	C23	R1	7.4178525148859
20	C17	R1	7.16992500144231
20	C12	R1	7.21916852046216
20	C10	R1	7.33985000288462
20	C3	R1	6.95419631038687
20	C14	R1	7.31288295528436
20	C5	R1	7.43462822763672
20	C24	R1	7.24792751344359
20	C6	R1	6.84549005094437
20	C21	R1	7.21916852046216
20	C19	R1	7.55458885167764
20	C1	R1	7.49984588708321
20	C22	R1	7.13955135239879
20	C4	R1	7.35755200461808
20	C13	R1	7.08746284125034
20	C18	R1	7.4262647547021
20	C15	R1	7.38370429247405
20	C11	R1	7.14974711950468
20	C16	R1	7
20	C8	R1	7.17990909001493
20	C20	R1	7.15987133677839
20	C7	R1	7.57742882803575
21	C23	R1	7.27612440527424
21	C12	R1	7.02236781302845
21	C10	R1	7.18982455888002
21	C3	R1	7.19967234483636
21	C14	R1	7.11894107272351
21	C5	R1	7.32192809488736
21	C9	R1	7.18982455888002
21	C24	R1	7.4757334309664
21	C6	R1	7.23840473932508
21	C21	R1	7.02236781302845
21	C19	R1	7.13955135239879
21	C1	R1	7.31288295528436
21	C22	R1	7.3037807481771
21	C13	R1	7.29462074889163
21	C18	R1	6.91886323727459
21	C15	R1	7.49185309632967
21	C11	R1	7.11894107272351
21	C16	R1	6.96578428466209
21	C8	R1	7.33985000288462
21	C20	R1	7.24792751344359
21	C7	R1	7.4594316186373
22	C17	R1	7.43462822763672
22	C12	R1	6.90689059560852
22	C10	R1	7.44294349584873
22	C3	R1	7.33091687811462
22	C14	R1	7.29462074889163
22	C9	R1	7.09803208296053
22	C6	R1	6.98868468677217
22	C21	R1	7.4178525148859
22	C19	R1	7.24792751344359
22	C1	R1	7.10852445677817
22	C22	R1	7.10852445677817
22	C4	R1	7.13955135239879
22	C13	R1	7.33985000288462
22	C18	R1	6.91886323727459
22	C11	R1	7.02236781302845
22	C16	R1	7.19967234483636
22	C8	R1	6.96578428466209
22	C7	R1	6.89481776330794
23	C23	R1	6.64385618977472
23	C17	R1	7.09803208296053
23	C12	R1	7.39231742277876
23	C10	R1	7.14974711950468
23	C3	R1	7.02236781302845
23	C14	R1	7.12928301694497
23	C5	R1	7.38370429247405
23	C9	R1	6.85798099512757
23	C24	R1	6.95419631038687
23	C6	R1	7.49185309632967
23	C21	R1	7.12928301694497
23	C19	R1	7.4178525148859
23	C1	R1	6.83289001416474
23	C22	R1	7.27612440527424
23	C4	R1	7
23	C13	R1	6.85798099512757
23	C18	R1	7.36632221424582
23	C15	R1	7.12928301694497
23	C11	R1	6.85798099512757
23	C16	R1	7.4262647547021
23	C8	R1	7.467605550083
23	C20	R1	7.40087943628218
23	C7	R1	7.4262647547021
24	C23	R1	7.03342300153745
24	C17	R1	7.18982455888002
24	C12	R1	7.15987133677839
24	C10	R1	7.33985000288462
24	C14	R1	7.12928301694497
24	C5	R1	7.15987133677839
24	C9	R1	7.29462074889163
24	C24	R1	6.95419631038687
24	C6	R1	6.98868468677217
24	C21	R1	7.33091687811462
24	C19	R1	7.22881869049588
24	C1	R1	7.19967234483636
24	C22	R1	7.23840473932508
24	C4	R1	7
24	C13	R1	7.32192809488736
24	C18	R1	7.17990909001493
24	C15	R1	7.25738784269265
24	C11	R1	7.2667865406949
24	C16	R1	7.44294349584873
24	C8	R1	7.02236781302845
24	C20	R1	7.11894107272351
24	C7	R1	7.40087943628218
25	C23	R1	7.38370429247405
25	C17	R1	7.4757334309664
25	C12	R1	7.66533591718518
25	C10	R1	7.25738784269265
25	C3	R1	7.13955135239879
25	C14	R1	6.85798099512757
25	C9	R1	6.98868468677217
25	C24	R1	7.4178525148859
25	C6	R1	7.08746284125034
25	C21	R1	7.39231742277876
25	C19	R1	7.2667865406949
25	C1	R1	7.18982455888002
25	C22	R1	7.16992500144231
25	C4	R1	7.33985000288462
25	C13	R1	7.21916852046216
25	C18	R1	7.33985000288462
25	C15	R1	6.8073549220576
25	C11	R1	7.09803208296053
25	C16	R1	7.58496250072116
25	C8	R1	7.10852445677817
25	C20	R1	7.4093909361377
25	C7	R1	6.82017896241519
26	C23	R1	7.09803208296053
26	C17	R1	7.19967234483636
26	C12	R1	7.45121111183233
26	C10	R1	7.13955135239879
26	C3	R1	7.07681559705083
26	C14	R1	7.72109918870719
26	C5	R1	7.25738784269265
26	C9	R1	7.02236781302845
26	C24	R1	7.4594316186373
26	C6	R1	6.90689059560852
26	C21	R1	7.07681559705083
26	C19	R1	7.06608919045777
26	C1	R1	6.94251450533924
26	C22	R1	7.37503943134692
26	C4	R1	7
26	C18	R1	7.24792751344359
26	C15	R1	7.12928301694497
26	C11	R1	7.10852445677817
26	C16	R1	7.4178525148859
26	C8	R1	7.28540221886225
26	C20	R1	7.48381577726426
26	C7	R1	7.23840473932508
27	C23	R1	7.61470984411521
27	C17	R1	7.14974711950468
27	C12	R1	7.12928301694497
27	C10	R1	7.02236781302845
27	C3	R1	7.07681559705083
27	C14	R1	7.18982455888002
27	C5	R1	7.4594316186373
27	C9	R1	7.84549005094437
27	C24	R1	7.16992500144231
27	C21	R1	7.05528243550119
27	C19	R1	7.07681559705083
27	C1	R1	6.84549005094437
27	C22	R1	7.20945336562895
27	C4	R1	7.04439411935845
27	C13	R1	7.24792751344359
27	C18	R1	7.4262647547021
27	C15	R1	6.93073733756289
27	C11	R1	7.55458885167764
27	C16	R1	7.55458885167764
27	C8	R1	7.09803208296053
27	C20	R1	7.54689445988764
27	C7	R1	7.2667865406949
28	C23	R1	7.11894107272351
28	C17	R1	7.13955135239879
28	C12	R1	7.27612440527424
28	C10	R1	7.40087943628218
28	C3	R1	7.4594316186373
28	C14	R1	7.40087943628218
28	C24	R1	7.2667865406949
28	C6	R1	6.97727992349992
28	C21	R1	7.14974711950468
28	C19	R1	7.16992500144231
28	C1	R1	7.16992500144231
28	C4	R1	6.94251450533924
28	C13	R1	7.22881869049588
28	C18	R1	7.34872815423108
28	C15	R1	7.21916852046216
28	C11	R1	7.37503943134692
28	C8	R1	7.31288295528436
28	C20	R1	7.19967234483636
28	C7	R1	7.16992500144231
29	C23	R1	7.49185309632967
29	C17	R1	7.12928301694497
29	C12	R1	7.44294349584873
29	C10	R1	7.23840473932508
29	C3	R1	7.33985000288462
29	C14	R1	7.04439411935845
29	C5	R1	7.15987133677839
29	C9	R1	7.14974711950468
29	C24	R1	7.16992500144231
29	C6	R1	7.25738784269265
29	C21	R1	7.19967234483636
29	C19	R1	7.20945336562895
29	C1	R1	7.28540221886225
29	C22	R1	6.88264304936184
29	C4	R1	6.94251450533924
29	C13	R1	7.5077946401987
29	C18	R1	6.97727992349992
29	C15	R1	6.94251450533924
29	C11	R1	7.22881869049588
29	C16	R1	7.3037807481771
29	C8	R1	7.10852445677817
29	C20	R1	7.03342300153745
30	C17	R1	7.08746284125034
30	C12	R1	7.21916852046216
30	C10	R1	7.29462074889163
30	C14	R1	7.11894107272351
30	C9	R1	7.04439411935845
30	C24	R1	7.34872815423108
30	C6	R1	7.40087943628218
30	C21	R1	7.22881869049588
30	C19	R1	7.39231742277876
30	C1	R1	7.45121111183233
30	C22	R1	7.37503943134692
30	C4	R1	7.09803208296053
30	C13	R1	7.51569983828404
30	C18	R1	7.15987133677839
30	C11	R1	7.27612440527424
30	C16	R1	7.07681559705083
30	C8	R1	7.22881869049588
30	C20	R1	7.33985000288462
30	C7	R1	7.43462822763672
31	C23	R1	7.32192809488736
31	C12	R1	7.21916852046216
31	C10	R1	7.4178525148859
31	C3	R1	7.18982455888002
31	C14	R1	7.22881869049588
31	C5	R1	7.28540221886225
31	C9	R1	7.15987133677839
31	C24	R1	7.4178525148859
31	C6	R1	7.22881869049588
31	C21	R1	7.16992500144231
31	C19	R1	7.31288295528436
31	C1	R1	7.33985000288462
31	C22	R1	7.33091687811462
31	C4	R1	6.8703647195834
31	C13	R1	6.85798099512757
31	C18	R1	7.28540221886225
31	C15	R1	7.4178525148859
31	C11	R1	7.33091687811462
31	C8	R1	7.4178525148859
31	C20	R1	7.32192809488736
31	C7	R1	7.06608919045777
32	C23	R1	7.18982455888002
32	C17	R1	7.03342300153745
32	C12	R1	6.98868468677217
32	C3	R1	7.19967234483636
32	C14	R1	7.21916852046216
32	C5	R1	7.14974711950468
32	C24	R1	7.23840473932508
32	C6	R1	7.37503943134692
32	C21	R1	7.09803208296053
32	C19	R1	7.06608919045777
32	C1	R1	7.21916852046216
32	C22	R1	7.52356195605701
32	C4	R1	7.23840473932508
32	C13	R1	7.40087943628218
32	C15	R1	7.16992500144231
32	C11	R1	7.21916852046216
32	C16	R1	7.4093909361377
32	C8	R1	7.15987133677839
32	C20	R1	7.4093909361377
32	C7	R1	7.49984588708321
33	C23	R1	6.8703647195834
33	C17	R1	7.18982455888002
33	C12	R1	7.40087943628218
33	C10	R1	7.31288295528436
33	C3	R1	7.4093909361377
33	C14	R1	7
33	C5	R1	7.17990909001493
33	C9	R1	7.57742882803575
33	C24	R1	7.21916852046216
33	C6	R1	7.23840473932508
33	C21	R1	7.4757334309664
33	C19	R1	7.66533591718518
33	C1	R1	7.59991284218713
33	C22	R1	7.01122725542325
33	C4	R1	7.21916852046216
33	C13	R1	6.96578428466209
33	C18	R1	7.38370429247405
33	C15	R1	7.17990909001493
33	C11	R1	7.16992500144231
33	C8	R1	7.08746284125034
33	C20	R1	7.2667865406949
33	C7	R1	7.10852445677817
34	C23	R1	6.96578428466209
34	C17	R1	7.4757334309664
34	C12	R1	7.13955135239879
34	C10	R1	7
34	C3	R1	7.45121111183233
34	C14	R1	7.19967234483636
34	C5	R1	7.18982455888002
34	C9	R1	7.03342300153745
34	C24	R1	7.07681559705083
34	C6	R1	7.37503943134692
34	C21	R1	7.31288295528436
34	C1	R1	7.20945336562895
34	C22	R1	6.95419631038687
34	C4	R1	7.20945336562895
34	C13	R1	6.61470984411521
34	C18	R1	7.56985560833095
34	C11	R1	7.17990909001493
34	C16	R1	7.11894107272351
34	C8	R1	6.97727992349992
34	C20	R1	7.43462822763672
34	C7	R1	7.31288295528436
35	C23	R1	7.33985000288462
35	C17	R1	7.2667865406949
35	C12	R1	7.43462822763672
35	C10	R1	7.10852445677817
35	C3	R1	7.48381577726426
35	C14	R1	7.55458885167764
35	C5	R1	7.4178525148859
35	C9	R1	7.27612440527424
35	C24	R1	7.58496250072116
35	C6	R1	7.24792751344359
35	C21	R1	7.2667865406949
35	C19	R1	7.16992500144231
35	C1	R1	7.4262647547021
35	C22	R1	7.12928301694497
35	C4	R1	7.13955135239879
35	C13	R1	7.05528243550119
35	C18	R1	7.02236781302845
35	C15	R1	7.10852445677817
35	C11	R1	7.43462822763672
35	C8	R1	7.52356195605701
35	C20	R1	7.08746284125034
35	C7	R1	7.27612440527424
36	C17	R1	7.17990909001493
36	C12	R1	7.17990909001493
36	C10	R1	6.90689059560852
36	C3	R1	7.3037807481771
36	C14	R1	7.20945336562895
36	C5	R1	7.33985000288462
36	C9	R1	7.35755200461808
36	C24	R1	7.58496250072116
36	C6	R1	7.39231742277876
36	C21	R1	7.18982455888002
36	C19	R1	7.16992500144231
36	C1	R1	7.44294349584873
36	C22	R1	7.3037807481771
36	C4	R1	7.04439411935845
36	C13	R1	7.31288295528436
36	C18	R1	7.21916852046216
36	C15	R1	7.48381577726426
36	C11	R1	7.12928301694497
36	C16	R1	6.62935662007961
36	C8	R1	7.51569983828404
36	C20	R1	7.03342300153745
36	C7	R1	7.467605550083
37	C23	R1	7.09803208296053
37	C17	R1	6.97727992349992
37	C12	R1	7.13955135239879
37	C10	R1	7.32192809488736
37	C3	R1	7.3037807481771
37	C14	R1	7.44294349584873
37	C9	R1	6.98868468677217
37	C24	R1	7.32192809488736
37	C6	R1	7.39231742277876
37	C21	R1	7.20945336562895
37	C19	R1	7.31288295528436
37	C1	R1	7.12928301694497
37	C22	R1	7.37503943134692
37	C4	R1	7.48381577726426
37	C13	R1	7.22881869049588
37	C18	R1	7.43462822763672
37	C15	R1	6.8703647195834
37	C11	R1	6.93073733756289
37	C16	R1	7.52356195605701
37	C8	R1	7.53138146051631
37	C20	R1	6.68650052718322
37	C7	R1	7.28540221886225
38	C23	R1	7.10852445677817
38	C17	R1	6.93073733756289
38	C12	R1	7.29462074889163
38	C10	R1	6.84549005094437
38	C3	R1	7.4757334309664
38	C14	R1	7.54689445988764
38	C5	R1	7.15987133677839
38	C24	R1	7.39231742277876
38	C6	R1	6.78135971352466
38	C21	R1	7.16992500144231
38	C19	R1	7.4262647547021
38	C1	R1	7.10852445677817
38	C22	R1	7.4757334309664
38	C4	R1	6.94251450533924
38	C13	R1	7.40087943628218
38	C18	R1	7.03342300153745
38	C15	R1	7.55458885167764
38	C11	R1	7.07681559705083
38	C16	R1	6.8703647195834
38	C8	R1	7.38370429247405
38	C20	R1	7.09803208296053
38	C7	R1	7.36632221424582
39	C23	R1	7
39	C17	R1	7.04439411935845
39	C12	R1	7.06608919045777
39	C10	R1	7.13955135239879
39	C14	R1	7.33091687811462
39	C5	R1	7.24792751344359
39	C9	R1	7.11894107272351
39	C24	R1	7.54689445988764
39	C6	R1	7.4178525148859
39	C21	R1	7.32192809488736
39	C19	R1	7.48381577726426
39	C1	R1	6.97727992349992
39	C22	R1	7.06608919045777
39	C4	R1	7.18982455888002
39	C18	R1	7.48381577726426
39	C15	R1	7.36632221424582
39	C11	R1	7.4178525148859
39	C16	R1	7.44294349584873
39	C8	R1	7.68650052718322
39	C20	R1	7.13955135239879
39	C7	R1	7.29462074889163
40	C23	R1	7.62205181945638
40	C17	R1	7.18982455888002
40	C10	R1	7.32192809488736
40	C3	R1	7.29462074889163
40	C14	R1	7.33985000288462
40	C5	R1	7.13955135239879
40	C24	R1	7.25738784269265
40	C6	R1	7.01122725542325
40	C21	R1	7.07681559705083
40	C19	R1	6.96578428466209
40	C1	R1	7.37503943134692
40	C22	R1	6.89481776330794
40	C13	R1	7.44294349584873
40	C15	R1	7.13955135239879
40	C11	R1	7.03342300153745
40	C16	R1	7.13955135239879
40	C8	R1	7.07681559705083
40	C20	R1	7
40	C7	R1	7.18982455888002
41	C23	R1	7.18982455888002
41	C17	R1	7.17990909001493
41	C12	R1	7.39231742277876
41	C10	R1	7.12928301694497
41	C3	R1	6.71424551766612
41	C5	R1	7.36632221424582
41	C9	R1	7.32192809488736
41	C6	R1	7.20945336562895
41	C19	R1	7.45121111183233
41	C1	R1	7.09803208296053
41	C22	R1	7.10852445677817
41	C4	R1	6.90689059560852
41	C13	R1	7.31288295528436
41	C18	R1	7.4178525148859
41	C15	R1	7.4093909361377
41	C11	R1	7.36632221424582
41	C16	R1	7.57742882803575
41	C8	R1	7.36632221424582
41	C20	R1	7.33985000288462
41	C7	R1	6.83289001416474
42	C23	R1	7.2667865406949
42	C17	R1	7.33091687811462
42	C12	R1	7.35755200461808
42	C10	R1	7.38370429247405
42	C3	R1	7.4594316186373
42	C14	R1	7.2667865406949
42	C5	R1	7.39231742277876
42	C9	R1	7.25738784269265
42	C24	R1	7.33091687811462
42	C21	R1	6.96578428466209
42	C19	R1	7
42	C1	R1	7.25738784269265
42	C22	R1	7.01122725542325
42	C4	R1	7.21916852046216
42	C13	R1	7.49185309632967
42	C18	R1	7.13955135239879
42	C15	R1	6.84549005094437
42	C11	R1	7.01122725542325
42	C16	R1	7.25738784269265
42	C8	R1	7.31288295528436
42	C20	R1	7.40087943628218
42	C7	R1	7.20945336562895
43	C23	R1	7.12928301694497
43	C17	R1	7.33985000288462
43	C12	R1	7.27612440527424
43	C10	R1	7.467605550083
43	C14	R1	7.45121111183233
43	C5	R1	7.20945336562895
43	C9	R1	7.15987133677839
43	C6	R1	7.32192809488736
43	C21	R1	7.17990909001493
43	C19	R1	7.32192809488736
43	C1	R1	7.40087943628218
43	C22	R1	7.4757334309664
43	C4	R1	7.27612440527424
43	C13	R1	7.13955135239879
43	C15	R1	7.20945336562895
43	C11	R1	7.13955135239879
43	C16	R1	7.02236781302845
43	C20	R1	7.21916852046216
43	C7	R1	6.79441586635011
44	C17	R1	7.39231742277876
44	C10	R1	6.98868468677217
44	C3	R1	7.62935662007961
44	C14	R1	7.02236781302845
44	C5	R1	7.19967234483636
44	C9	R1	7.23840473932508
44	C24	R1	7.22881869049588
44	C6	R1	7.44294349584873
44	C21	R1	7.44294349584873
44	C19	R1	7.14974711950468
44	C1	R1	7.4757334309664
44	C22	R1	7.24792751344359
44	C4	R1	7.8008998999203
44	C13	R1	7.20945336562895
44	C18	R1	7.14974711950468
44	C15	R1	7.06608919045777
44	C11	R1	7.45121111183233
44	C16	R1	7.02236781302845
44	C8	R1	7.3037807481771
44	C7	R1	7.467605550083
45	C17	R1	7.22881869049588
45	C10	R1	7.14974711950468
45	C3	R1	7.23840473932508
45	C14	R1	7.11894107272351
45	C5	R1	6.98868468677217
45	C9	R1	7.05528243550119
45	C24	R1	7.10852445677817
45	C6	R1	7.24792751344359
45	C19	R1	7.29462074889163
45	C1	R1	7.16992500144231
45	C22	R1	7.33091687811462
45	C13	R1	7.21916852046216
45	C18	R1	6.97727992349992
45	C15	R1	7.01122725542325
45	C11	R1	7.11894107272351
45	C16	R1	7.12928301694497
45	C8	R1	7.34872815423108
45	C20	R1	7.03342300153745
45	C7	R1	7.37503943134692
46	C23	R1	7.56985560833095
46	C17	R1	7.3037807481771
46	C10	R1	6.98868468677217
46	C3	R1	6.94251450533924
46	C14	R1	7.19967234483636
46	C9	R1	7.29462074889163
46	C24	R1	7.10852445677817
46	C6	R1	7.37503943134692
46	C21	R1	7.52356195605701
46	C19	R1	7.4093909361377
46	C1	R1	7.38370429247405
46	C22	R1	7.56985560833095
46	C4	R1	7.28540221886225
46	C13	R1	7.03342300153745
46	C18	R1	7.53915881110803
46	C15	R1	7.34872815423108
46	C11	R1	7.16992500144231
46	C8	R1	7.08746284125034
46	C20	R1	7.13955135239879
46	C7	R1	7.18982455888002
47	C23	R1	7.12928301694497
47	C17	R1	7.09803208296053
47	C12	R1	7.20945336562895
47	C10	R1	7.45121111183233
47	C3	R1	7.68650052718322
47	C14	R1	6.75488750216347
47	C5	R1	7
47	C9	R1	7.14974711950468
47	C24	R1	7.32192809488736
47	C6	R1	7.51569983828404
47	C21	R1	7.33091687811462
47	C19	R1	7.65105169117893
47	C22	R1	6.82017896241519
47	C4	R1	7.22881869049588
47	C13	R1	7.56224242422107
47	C18	R1	7.35755200461808
47	C15	R1	7.15987133677839
47	C11	R1	7.15987133677839
47	C16	R1	7.25738784269265
47	C8	R1	6.78135971352466
47	C20	R1	7.32192809488736
47	C7	R1	6.85798099512757
48	C23	R1	7.13955135239879
48	C12	R1	7.49984588708321
48	C10	R1	7.25738784269265
48	C3	R1	7.49984588708321
48	C5	R1	7.25738784269265
48	C9	R1	7.11894107272351
48	C6	R1	7.33985000288462
48	C21	R1	7.10852445677817
48	C19	R1	7.01122725542325
48	C1	R1	7.4178525148859
48	C22	R1	7.27612440527424
48	C4	R1	7.13955135239879
48	C13	R1	7.07681559705083
48	C18	R1	7.51569983828404
48	C15	R1	7.17990909001493
48	C11	R1	7.18982455888002
48	C8	R1	7.27612440527424
48	C20	R1	6.95419631038687
48	C7	R1	7.54689445988764
49	C23	R1	7.04439411935845
49	C17	R1	7.03342300153745
49	C12	R1	7.40087943628218
49	C10	R1	7.08746284125034
49	C3	R1	6.96578428466209
49	C14	R1	7.11894107272351
49	C9	R1	7.20945336562895
49	C24	R1	7.22881869049588
49	C6	R1	7.23840473932508
49	C21	R1	7.51569983828404
49	C19	R1	7.21916852046216
49	C1	R1	7.2667865406949
49	C22	R1	7.70043971814109
49	C4	R1	7.4757334309664
49	C13	R1	7.40087943628218
49	C18	R1	7.34872815423108
49	C15	R1	7.21916852046216
49	C11	R1	7.11894107272351
49	C8	R1	7.15987133677839
49	C7	R1	7.20945336562895
50	C23	R1	7.29462074889163
50	C17	R1	7.08746284125034
50	C12	R1	7.20945336562895
50	C10	R1	7.14974711950468
50	C3	R1	7.16992500144231
50	C14	R1	7.34872815423108
50	C5	R1	7.35755200461808
50	C9	R1	7.29462074889163
50	C24	R1	7.25738784269265
50	C6	R1	7.05528243550119
50	C19	R1	7.12928301694497
50	C1	R1	7.44294349584873
50	C22	R1	6.82017896241519
50	C4	R1	6.95419631038687
50	C13	R1	7.08746284125034
50	C18	R1	7.11894107272351
50	C15	R1	7.04439411935845
50	C11	R1	7.33985000288462
50	C8	R1	7.06608919045777
50	C20	R1	7.54689445988764
50	C7	R1	7.24792751344359
51	C23	R1	7.19967234483636
51	C12	R1	7.59991284218713
51	C10	R1	6.98868468677217
51	C3	R1	7.01122725542325
51	C14	R1	7.35755200461808
51	C5	R1	7.49185309632967
51	C9	R1	7.18982455888002
51	C6	R1	7.06608919045777
51	C21	R1	6.91886323727459
51	C19	R1	7.51569983828404
51	C1	R1	7.06608919045777
51	C22	R1	7.34872815423108
51	C4	R1	7.03342300153745
51	C13	R1	7.4093909361377
51	C18	R1	7.27612440527424
51	C15	R1	7.25738784269265
51	C11	R1	7.32192809488736
51	C16	R1	7.49185309632967
51	C8	R1	7.27612440527424
51	C20	R1	7.2667865406949
51	C7	R1	7.35755200461808
52	C23	R1	7.28540221886225
52	C17	R1	7.25738784269265
52	C12	R1	7.59991284218713
52	C3	R1	7.24792751344359
52	C14	R1	6.91886323727459
52	C5	R1	7.36632221424582
52	C9	R1	7.25738784269265
52	C24	R1	7.3037807481771
52	C6	R1	7.49984588708321
52	C21	R1	7.29462074889163
52	C19	R1	6.82017896241519
52	C1	R1	7.12928301694497
52	C22	R1	7.38370429247405
52	C4	R1	7.23840473932508
52	C13	R1	7.24792751344359
52	C18	R1	7.49984588708321
52	C15	R1	7.27612440527424
52	C16	R1	6.90689059560852
52	C8	R1	7.4093909361377
52	C20	R1	7.24792751344359
52	C7	R1	7.56224242422107
53	C23	R1	7.35755200461808
53	C17	R1	7.45121111183233
53	C12	R1	7.02236781302845
53	C10	R1	7.28540221886225
53	C3	R1	7.48381577726426
53	C14	R1	7.20945336562895
53	C5	R1	7.17990909001493
53	C24	R1	7.2667865406949
53	C6	R1	7.18982455888002
53	C21	R1	6.98868468677217
53	C19	R1	7.48381577726426
53	C1	R1	7.25738784269265
53	C22	R1	7.17990909001493
53	C4	R1	7.40087943628218
53	C13	R1	7.36632221424582
53	C18	R1	7.39231742277876
53	C15	R1	7.39231742277876
53	C11	R1	7.48381577726426
53	C16	R1	7.38370429247405
53	C8	R1	7.13955135239879
53	C20	R1	7.18982455888002
53	C7	R1	6.98868468677217
54	C23	R1	7.67948009950545
54	C12	R1	7.20945336562895
54	C10	R1	7.57742882803575
54	C3	R1	7.15987133677839
54	C14	R1	7.4594316186373
54	C5	R1	7.29462074889163
54	C9	R1	7.51569983828404
54	C24	R1	7.31288295528436
54	C6	R1	6.90689059560852
54	C21	R1	7.40087943628218
54	C19	R1	7.29462074889163
54	C1	R1	7.05528243550119
54	C4	R1	7.21916852046216
54	C13	R1	7.29462074889163
54	C18	R1	7.19967234483636
54	C15	R1	7.27612440527424
54	C11	R1	7.25738784269265
54	C16	R1	7.19967234483636
54	C8	R1	7.02236781302845
54	C20	R1	7.06608919045777
54	C7	R1	7.4757334309664
55	C23	R1	7.10852445677817
55	C17	R1	7.13955135239879
55	C10	R1	7.19967234483636
55	C3	R1	7.08746284125034
55	C14	R1	7.17990909001493
55	C5	R1	7.09803208296053
55	C9	R1	7.4178525148859
55	C24	R1	7.19967234483636
55	C6	R1	7.4093909361377
55	C21	R1	7.4093909361377
55	C19	R1	7.19967234483636
55	C1	R1	7.4093909361377
55	C22	R1	7.24792751344359
55	C4	R1	7.34872815423108
55	C13	R1	7.16992500144231
55	C18	R1	7.01122725542325
55	C11	R1	7.19967234483636
55	C16	R1	7.2667865406949
55	C8	R1	7.11894107272351
55	C20	R1	7.40087943628218
55	C7	R1	7.27612440527424
56	C23	R1	7.13955135239879
56	C17	R1	7.4093909361377
56	C12	R1	7.25738784269265
56	C10	R1	7.13955135239879
56	C3	R1	7.13955135239879
56	C14	R1	7.04439411935845
56	C5	R1	7.27612440527424
56	C9	R1	7.03342300153745
56	C24	R1	7.3037807481771
56	C6	R1	7.19967234483636
56	C19	R1	7.24792751344359
56	C1	R1	7.01122725542325
56	C22	R1	7.01122725542325
56	C4	R1	7.08746284125034
56	C13	R1	7.15987133677839
56	C18	R1	7.03342300153745
56	C15	R1	7.21916852046216
56	C11	R1	6.97727992349992
56	C8	R1	7.33091687811462
56	C20	R1	7.06608919045777
56	C7	R1	7.39231742277876
57	C23	R1	7.28540221886225
57	C17	R1	6.91886323727459
57	C12	R1	6.82017896241519
57	C10	R1	7.467605550083
57	C3	R1	7.15987133677839
57	C14	R1	7.48381577726426
57	C5	R1	7.45121111183233
57	C9	R1	7.14974711950468
57	C24	R1	7.13955135239879
57	C21	R1	7.21916852046216
57	C19	R1	7.56985560833095
57	C1	R1	7.13955135239879
57	C22	R1	7.16992500144231
57	C13	R1	7.07681559705083
57	C18	R1	7.44294349584873
57	C15	R1	7.18982455888002
57	C11	R1	7.08746284125034
57	C16	R1	6.98868468677217
57	C8	R1	7.05528243550119
57	C20	R1	7.38370429247405
57	C7	R1	7.25738784269265
58	C23	R1	7.07681559705083
58	C17	R1	7.16992500144231
58	C10	R1	7.18982455888002
58	C3	R1	7.36632221424582
58	C14	R1	7.18982455888002
58	C5	R1	7.4093909361377
58	C9	R1	7.33091687811462
58	C24	R1	7.53138146051631
58	C6	R1	7.08746284125034
58	C19	R1	7.01122725542325
58	C1	R1	7.4262647547021
58	C22	R1	6.71424551766612
58	C4	R1	7.2667865406949
58	C13	R1	7.61470984411521
58	C18	R1	7.49984588708321
58	C15	R1	7.38370429247405
58	C11	R1	6.8073549220576
58	C16	R1	6.88264304936184
58	C8	R1	7.48381577726426
58	C20	R1	7.27612440527424
58	C7	R1	7.24792751344359
59	C23	R1	7.37503943134692
59	C10	R1	7.06608919045777
59	C3	R1	7.32192809488736
59	C14	R1	6.89481776330794
59	C9	R1	7.36632221424582
59	C24	R1	7.27612440527424
59	C6	R1	6.94251450533924
59	C19	R1	7.01122725542325
59	C1	R1	7.43462822763672
59	C22	R1	7.51569983828404
59	C4	R1	6.97727992349992
59	C13	R1	7.27612440527424
59	C18	R1	7.16992500144231
59	C15	R1	7.09803208296053
59	C11	R1	7.20945336562895
59	C16	R1	7.23840473932508
59	C8	R1	7.13955135239879
59	C20	R1	7.18982455888002
59	C7	R1	7.29462074889163
60	C23	R1	7.20945336562895
60	C17	R1	7.21916852046216
60	C12	R1	7.34872815423108
60	C10	R1	7.21916852046216
60	C3	R1	7.33091687811462
60	C5	R1	7.10852445677817
60	C9	R1	7.25738784269265
60	C6	R1	7.22881869049588
60	C21	R1	7.09803208296053
60	C19	R1	7.15987133677839
60	C1	R1	6.64385618977472
60	C22	R1	7.40087943628218
60	C4	R1	7.4594316186373
60	C13	R1	6.8703647195834
60	C18	R1	7.13955135239879
60	C15	R1	7.27612440527424
60	C11	R1	6.94251450533924
60	C16	R1	7.28540221886225
60	C8	R1	7.13955135239879
60	C20	R1	7.29462074889163
61	C17	R1	7.21916852046216
61	C12	R1	7.33091687811462
61	C10	R1	7.13955135239879
61	C3	R1	6.94251450533924
61	C14	R1	7.35755200461808
61	C5	R1	7.4262647547021
61	C9	R1	7.24792751344359
61	C24	R1	7.45121111183233
61	C6	R1	7.4178525148859
61	C21	R1	7.19967234483636
61	C19	R1	7.4178525148859
61	C1	R1	7.18982455888002
61	C22	R1	7.10852445677817
61	C4	R1	7.17990909001493
61	C13	R1	7.19967234483636
61	C18	R1	7.44294349584873
61	C15	R1	7.36632221424582
61	C11	R1	7.43462822763672
61	C16	R1	7.32192809488736
61	C8	R1	6.91886323727459
61	C20	R1	7.19967234483636
61	C7	R1	7.18982455888002
62	C23	R1	7.38370429247405
62	C12	R1	7.49185309632967
62	C10	R1	6.5077946401987
62	C3	R1	7.14974711950468
62	C14	R1	7.18982455888002
62	C5	R1	7.16992500144231
62	C9	R1	7.21916852046216
62	C24	R1	7.2667865406949
62	C6	R1	7.20945336562895
62	C21	R1	7.09803208296053
62	C19	R1	7.4178525148859
62	C1	R1	6.85798099512757
62	C22	R1	7.11894107272351
62	C13	R1	7.11894107272351
62	C18	R1	7.17990909001493
62	C15	R1	7.18982455888002
62	C11	R1	7.37503943134692
62	C16	R1	7.63662462054365
62	C8	R1	7.31288295528436
62	C20	R1	7.40087943628218
62	C7	R1	7.22881869049588
63	C23	R1	7.04439411935845
63	C17	R1	7.3037807481771
63	C12	R1	7.20945336562895
63	C3	R1	7.57742882803575
63	C14	R1	7.07681559705083
63	C5	R1	7.19967234483636
63	C9	R1	7.20945336562895
63	C24	R1	6.88264304936184
63	C21	R1	6.85798099512757
63	C19	R1	7.12928301694497
63	C1	R1	7.17990909001493
63	C22	R1	7.40087943628218
63	C4	R1	7.03342300153745
63	C13	R1	7.25738784269265
63	C18	R1	7.56224242422107
63	C15	R1	7.07681559705083
63	C20	R1	7.38370429247405
63	C7	R1	7.4262647547021
64	C23	R1	7.33985000288462
64	C17	R1	6.78135971352466
64	C12	R1	7.35755200461808
64	C3	R1	7.62935662007961
64	C14	R1	7.15987133677839
64	C5	R1	7.10852445677817
64	C9	R1	7.64385618977472
64	C24	R1	7.18982455888002
64	C6	R1	7.20945336562895
64	C19	R1	7.29462074889163
64	C1	R1	7.49984588708321
64	C22	R1	7.14974711950468
64	C4	R1	7.35755200461808
64	C13	R1	7.20945336562895
64	C18	R1	7.14974711950468
64	C15	R1	7.22881869049588
64	C11	R1	7.11894107272351
64	C8	R1	7.28540221886225
64	C20	R1	7.33985000288462
64	C7	R1	7.44294349584873
65	C23	R1	7.49185309632967
65	C17	R1	7.3037807481771
65	C12	R1	7.31288295528436
65	C10	R1	7.05528243550119
65	C3	R1	7.4093909361377
65	C14	R1	7.33985000288462
65	C5	R1	7.59991284218713
65	C9	R1	7.37503943134692
65	C24	R1	7
65	C6	R1	7.33985000288462
65	C21	R1	7.02236781302845
65	C19	R1	7.38370429247405
65	C1	R1	7.28540221886225
65	C22	R1	7.07681559705083
65	C4	R1	7.38370429247405
65	C13	R1	6.90689059560852
65	C18	R1	7.19967234483636
65	C15	R1	7.11894107272351
65	C16	R1	7.33091687811462
65	C8	R1	7.8073549220576
65	C20	R1	7.28540221886225
66	C23	R1	7.20945336562895
66	C17	R1	6.94251450533924
66	C12	R1	7.32192809488736
66	C10	R1	7.11894107272351
66	C3	R1	7.35755200461808
66	C14	R1	7.19967234483636
66	C5	R1	7.27612440527424
66	C24	R1	7.02236781302845
66	C6	R1	7.36632221424582
66	C21	R1	7.02236781302845
66	C19	R1	7.11894107272351
66	C1	R1	7.09803208296053
66	C22	R1	7.18982455888002
66	C4	R1	7.58496250072116
66	C13	R1	7.21916852046216
66	C18	R1	7.17990909001493
66	C15	R1	7.20945336562895
66	C11	R1	7.16992500144231
66	C16	R1	7.3037807481771
66	C8	R1	7.17990909001493
66	C20	R1	7.05528243550119
66	C7	R1	7.33985000288462
67	C23	R1	6.89481776330794
67	C17	R1	7.24792751344359
67	C12	R1	7.06608919045777
67	C10	R1	7.05528243550119
67	C3	R1	6.8073549220576
67	C14	R1	7.17990909001493
67	C5	R1	7.24792751344359
67	C9	R1	7.21916852046216
67	C24	R1	7.13955135239879
67	C6	R1	7.4262647547021
67	C21	R1	7.21916852046216
67	C19	R1	7.18982455888002
67	C1	R1	6.98868468677217
67	C4	R1	7.14974711950468
67	C18	R1	7.49185309632967
67	C15	R1	7.4178525148859
67	C11	R1	6.97727992349992
67	C16	R1	7.09803208296053
67	C8	R1	7.35755200461808
67	C20	R1	7.49984588708321
67	C7	R1	7.12928301694497
68	C23	R1	7.16992500144231
68	C17	R1	7.29462074889163
68	C12	R1	7.36632221424582
68	C10	R1	7.11894107272351
68	C5	R1	7.06608919045777
68	C9	R1	6.98868468677217
68	C24	R1	7.25738784269265
68	C6	R1	7.48381577726426
68	C21	R1	7.467605550083
68	C19	R1	7.10852445677817
68	C1	R1	7.12928301694497
68	C22	R1	7.19967234483636
68	C4	R1	7.34872815423108
68	C13	R1	7.2667865406949
68	C18	R1	7.10852445677817
68	C15	R1	7.32192809488736
68	C11	R1	7.25738784269265
68	C16	R1	7.05528243550119
68	C8	R1	6.98868468677217
68	C20	R1	7.57742882803575
68	C7	R1	7.27612440527424
69	C23	R1	7.2667865406949
69	C17	R1	7.29462074889163
69	C12	R1	7.23840473932508
69	C10	R1	6.94251450533924
69	C3	R1	7.32192809488736
69	C14	R1	6.8703647195834
69	C5	R1	7.29462074889163
69	C9	R1	7.18982455888002
69	C24	R1	7.25738784269265
69	C6	R1	7.3037807481771
69	C21	R1	7.11894107272351
69	C19	R1	7.32192809488736
69	C1	R1	7.49984588708321
69	C22	R1	7.3037807481771
69	C4	R1	7.52356195605701
69	C15	R1	7
69	C11	R1	7.28540221886225
69	C16	R1	7.13955135239879
69	C8	R1	7.2667865406949
69	C20	R1	7.11894107272351
69	C7	R1	7.76818432477693
70	C23	R1	7.19967234483636
70	C17	R1	7.32192809488736
70	C12	R1	7.65105169117893
70	C14	R1	7.28540221886225
70	C5	R1	7.25738784269265
70	C9	R1	7.33091687811462
70	C6	R1	7.39231742277876
70	C21	R1	7.4757334309664
70	C1	R1	7.32192809488736
70	C22	R1	7.13955135239879
70	C4	R1	7.40087943628218
70	C13	R1	7.48381577726426
70	C18	R1	7.15987133677839
70	C15	R1	7.22881869049588
70	C16	R1	6.96578428466209
70	C8	R1	7.08746284125034
70	C20	R1	7.2667865406949
70	C7	R1	7.13955135239879
71	C23	R1	6.74146698640115
71	C17	R1	7.43462822763672
71	C12	R1	7.3037807481771
71	C10	R1	7.56985560833095
71	C3	R1	7.38370429247405
71	C14	R1	7.18982455888002
71	C5	R1	7.44294349584873
71	C9	R1	7.08746284125034
71	C24	R1	6.83289001416474
71	C6	R1	7.11894107272351
71	C21	R1	7.23840473932508
71	C19	R1	7.51569983828404
71	C1	R1	7.32192809488736
71	C22	R1	7.24792751344359
71	C4	R1	7.20945336562895
71	C13	R1	7.33985000288462
71	C18	R1	7.07681559705083
71	C11	R1	7.31288295528436
71	C16	R1	7.28540221886225
71	C8	R1	7.09803208296053
71	C20	R1	7.36632221424582
71	C7	R1	7.09803208296053
72	C23	R1	7.19967234483636
72	C17	R1	7.03342300153745
72	C12	R1	7.39231742277876
72	C10	R1	7.01122725542325
72	C3	R1	7.16992500144231
72	C14	R1	7.01122725542325
72	C5	R1	7.2667865406949
72	C9	R1	7.467605550083
72	C24	R1	7.03342300153745
72	C6	R1	7.19967234483636
72	C21	R1	7.36632221424582
72	C19	R1	7.22881869049588
72	C4	R1	7
72	C18	R1	6.8703647195834
72	C15	R1	6.96578428466209
72	C11	R1	6.98868468677217
72	C16	R1	7.09803208296053
72	C8	R1	7.29462074889163
72	C20	R1	7.4594316186373
72	C7	R1	7.25738784269265
73	C23	R1	6.97727992349992
73	C12	R1	7.02236781302845
73	C10	R1	7.5077946401987
73	C3	R1	6.8073549220576
73	C14	R1	7.33985000288462
73	C5	R1	7.19967234483636
73	C9	R1	7.39231742277876
73	C24	R1	7.18982455888002
73	C19	R1	7.35755200461808
73	C1	R1	7.11894107272351
73	C22	R1	7.32192809488736
73	C4	R1	7.33985000288462
73	C13	R1	7.33985000288462
73	C18	R1	7.10852445677817
73	C15	R1	7.10852445677817
73	C11	R1	7.4178525148859
73	C16	R1	7.11894107272351
73	C8	R1	7.4757334309664
73	C20	R1	6.94251450533924
73	C7	R1	7
74	C23	R1	6.96578428466209
74	C17	R1	7.35755200461808
74	C12	R1	7.06608919045777
74	C10	R1	7.12928301694497
74	C3	R1	7.06608919045777
74	C5	R1	7.34872815423108
74	C9	R1	7.51569983828404
74	C24	R1	7.06608919045777
74	C21	R1	7.21916852046216
74	C19	R1	7.06608919045777
74	C1	R1	6.97727992349992
74	C22	R1	7.20945336562895
74	C4	R1	7.21916852046216
74	C13	R1	6.83289001416474
74	C18	R1	7.40087943628218
74	C15	R1	7.4093909361377
74	C11	R1	7.53138146051631
74	C16	R1	7
74	C20	R1	7.03342300153745
74	C7	R1	7.27612440527424
75	C23	R1	7.07681559705083
75	C17	R1	7.17990909001493
75	C12	R1	7.4262647547021
75	C10	R1	7.4757334309664
75	C3	R1	7.4594316186373
75	C14	R1	7.05528243550119
75	C5	R1	7.44294349584873
75	C9	R1	7.22881869049588
75	C24	R1	7.17990909001493
75	C6	R1	7.16992500144231
75	C21	R1	7.02236781302845
75	C19	R1	7.16992500144231
75	C1	R1	7.4594316186373
75	C22	R1	7.63662462054365
75	C4	R1	7.19967234483636
75	C13	R1	7.33985000288462
75	C18	R1	7.38370429247405
75	C15	R1	7.16992500144231
75	C11	R1	7.49984588708321
75	C16	R1	7.35755200461808
75	C8	R1	7.09803208296053
75	C7	R1	7.35755200461808
76	C23	R1	7.13955135239879
76	C17	R1	7.16992500144231
76	C12	R1	7.33985000288462
76	C10	R1	7.38370429247405
76	C3	R1	6.8073549220576
76	C14	R1	7.56985560833095
76	C5	R1	6.98868468677217
76	C9	R1	7.62935662007961
76	C24	R1	7.09803208296053
76	C6	R1	7.43462822763672
76	C21	R1	6.8073549220576
76	C19	R1	6.90689059560852
76	C1	R1	7.17990909001493
76	C4	R1	7.12928301694497
76	C13	R1	7.27612440527424
76	C18	R1	7.25738784269265
76	C15	R1	7.01122725542325
76	C11	R1	7.08746284125034
76	C16	R1	7.01122725542325
76	C8	R1	6.91886323727459
76	C20	R1	7.08746284125034
76	C7	R1	7.28540221886225
77	C23	R1	7.11894107272351
77	C17	R1	7.49984588708321
77	C12	R1	7.06608919045777
77	C10	R1	6.96578428466209
77	C3	R1	7.29462074889163
77	C14	R1	7.01122725542325
77	C5	R1	7.22881869049588
77	C24	R1	7.27612440527424
77	C6	R1	7.32192809488736
77	C21	R1	7.16992500144231
77	C19	R1	7.19967234483636
77	C1	R1	7
77	C22	R1	7.37503943134692
77	C4	R1	7.11894107272351
77	C13	R1	7.55458885167764
77	C18	R1	7.24792751344359
77	C15	R1	7.49984588708321
77	C11	R1	7.63662462054365
77	C16	R1	6.91886323727459
77	C8	R1	7.49185309632967
77	C20	R1	7.22881869049588
77	C7	R1	7.07681559705083
78	C23	R1	7.24792751344359
78	C17	R1	7.31288295528436
78	C12	R1	7.38370429247405
78	C10	R1	7.34872815423108
78	C3	R1	6.98868468677217
78	C14	R1	7.21916852046216
78	C5	R1	7.40087943628218
78	C9	R1	7.33091687811462
78	C24	R1	7.33091687811462
78	C6	R1	6.98868468677217
78	C21	R1	7.58496250072116
78	C19	R1	7.35755200461808
78	C1	R1	7.39231742277876
78	C22	R1	7.13955135239879
78	C4	R1	7.59245703726808
78	C13	R1	7.31288295528436
78	C18	R1	7.03342300153745
78	C15	R1	7.27612440527424
78	C11	R1	7.33985000288462
78	C16	R1	7.17990909001493
78	C8	R1	7.16992500144231
78	C20	R1	7.38370429247405
78	C7	R1	7.4093909361377
79	C17	R1	7.15987133677839
79	C12	R1	7.17990909001493
79	C10	R1	7.07681559705083
79	C3	R1	7.68650052718322
79	C14	R1	7.467605550083
79	C5	R1	7.16992500144231
79	C9	R1	7.33091687811462
79	C24	R1	7.19967234483636
79	C6	R1	7.23840473932508
79	C21	R1	6.88264304936184
79	C19	R1	7.3037807481771
79	C22	R1	7.4093909361377
79	C4	R1	7.25738784269265
79	C13	R1	7.16992500144231
79	C18	R1	7.3037807481771
79	C15	R1	6.78135971352466
79	C16	R1	7.28540221886225
79	C20	R1	6.95419631038687
79	C7	R1	7.32192809488736
80	C23	R1	7.20945336562895
80	C12	R1	7.18982455888002
80	C10	R1	7.17990909001493
80	C3	R1	7.49185309632967
80	C14	R1	7.467605550083
80	C5	R1	6.97727992349992
80	C9	R1	7.13955135239879
80	C24	R1	7.34872815423108
80	C6	R1	7.33091687811462
80	C21	R1	7.33091687811462
80	C19	R1	6.98868468677217
80	C1	R1	6.89481776330794
80	C22	R1	7.36632221424582
80	C4	R1	7.38370429247405
80	C13	R1	7.09803208296053
80	C18	R1	7.56985560833095
80	C15	R1	7.29462074889163
80	C16	R1	7.17990909001493
80	C8	R1	7.15987133677839
80	C20	R1	7.27612440527424
80	C7	R1	7.31288295528436
81	C23	R1	7.44294349584873
81	C17	R1	6.89481776330794
81	C12	R1	7.65105169117893
81	C10	R1	7.32192809488736
81	C3	R1	7.39231742277876
81	C5	R1	7.20945336562895
81	C9	R1	7.27612440527424
81	C24	R1	7.34872815423108
81	C6	R1	7.3037807481771
81	C1	R1	6.96578428466209
81	C22	R1	7.16992500144231
81	C4	R1	7.54689445988764
81	C13	R1	7.31288295528436
81	C18	R1	7.2667865406949
81	C15	R1	6.78135971352466
81	C11	R1	7.31288295528436
81	C16	R1	7.17990909001493
81	C8	R1	7.17990909001493
81	C20	R1	7.15987133677839
81	C7	R1	7.18982455888002
82	C23	R1	7.4093909361377
82	C12	R1	7.31288295528436
82	C10	R1	7.36632221424582
82	C3	R1	7.33985000288462
82	C14	R1	7.54689445988764
82	C5	R1	7.25738784269265
82	C9	R1	7
82	C24	R1	7.03342300153745
82	C6	R1	7.18982455888002
82	C21	R1	7.34872815423108
82	C19	R1	7.40087943628218
82	C22	R1	7.19967234483636
82	C4	R1	7.01122725542325
82	C18	R1	7.33985000288462
82	C15	R1	7.08746284125034
82	C11	R1	7.49185309632967
82	C16	R1	7.52356195605701
82	C8	R1	6.90689059560852
82	C20	R1	7.51569983828404
82	C7	R1	7.33985000288462
83	C23	R1	7.54689445988764
83	C17	R1	7.38370429247405
83	C12	R1	7.467605550083
83	C10	R1	7.31288295528436
83	C3	R1	7.04439411935845
83	C14	R1	6.88264304936184
83	C5	R1	7.20945336562895
83	C9	R1	7.71424551766612
83	C24	R1	7.25738784269265
83	C6	R1	7
83	C19	R1	7.36632221424582
83	C1	R1	7.25738784269265
83	C22	R1	7.28540221886225
83	C4	R1	7.3037807481771
83	C13	R1	7.3037807481771
83	C18	R1	7.21916852046216
83	C15	R1	7.10852445677817
83	C11	R1	7.13955135239879
83	C16	R1	6.95419631038687
83	C8	R1	7.33091687811462
83	C20	R1	7.4757334309664
83	C7	R1	7.31288295528436
84	C23	R1	7.17990909001493
84	C17	R1	7.19967234483636
84	C12	R1	7.17990909001493
84	C10	R1	7.16992500144231
84	C3	R1	7.39231742277876
84	C14	R1	7.21916852046216
84	C5	R1	7.17990909001493
84	C24	R1	7.57742882803575
84	C6	R1	7.16992500144231
84	C21	R1	7.24792751344359
84	C19	R1	7.25738784269265
84	C1	R1	7.54689445988764
84	C22	R1	7.38370429247405
84	C4	R1	7.5077946401987
84	C13	R1	7.35755200461808
84	C18	R1	6.96578428466209
84	C15	R1	7.40087943628218
84	C11	R1	7.06608919045777
84	C16	R1	7.48381577726426
84	C8	R1	7.62935662007961
84	C7	R1	7.14974711950468
85	C23	R1	7.19967234483636
85	C17	R1	7.08746284125034
85	C12	R1	7.31288295528436
85	C10	R1	7.15987133677839
85	C3	R1	7.04439411935845
85	C14	R1	7.18982455888002
85	C5	R1	7.45121111183233
85	C24	R1	6.96578428466209
85	C6	R1	7.05528243550119
85	C21	R1	7.04439411935845
85	C19	R1	6.97727992349992
85	C22	R1	6.90689059560852
85	C4	R1	7.59245703726808
85	C18	R1	6.95419631038687
85	C15	R1	6.95419631038687
85	C11	R1	7.3037807481771
85	C16	R1	7.13955135239879
85	C8	R1	7.10852445677817
85	C7	R1	7.05528243550119
86	C23	R1	7.27612440527424
86	C17	R1	7.12928301694497
86	C12	R1	7.34872815423108
86	C10	R1	7.13955135239879
86	C3	R1	7.40087943628218
86	C14	R1	7.13955135239879
86	C5	R1	6.95419631038687
86	C9	R1	7.48381577726426
86	C24	R1	7.24792751344359
86	C6	R1	7.34872815423108
86	C21	R1	7.36632221424582
86	C19	R1	7.22881869049588
86	C1	R1	7.05528243550119
86	C22	R1	7.59245703726808
86	C4	R1	7.25738784269265
86	C13	R1	7.20945336562895
86	C18	R1	7.13955135239879
86	C15	R1	7.467605550083
86	C11	R1	7.48381577726426
86	C16	R1	7.37503943134692
86	C8	R1	7.21916852046216
86	C20	R1	7.10852445677817
86	C7	R1	7.17990909001493
87	C23	R1	7.25738784269265
87	C12	R1	7.44294349584873
87	C10	R1	7.27612440527424
87	C3	R1	6.94251450533924
87	C14	R1	7.48381577726426
87	C5	R1	7.12928301694497
87	C9	R1	7.03342300153745
87	C24	R1	8
87	C6	R1	7.14974711950468
87	C21	R1	7
87	C1	R1	7.31288295528436
87	C4	R1	7.23840473932508
87	C13	R1	7.23840473932508
87	C15	R1	7.43462822763672
87	C11	R1	7.10852445677817
87	C16	R1	7.20945336562895
87	C8	R1	7.14974711950468
87	C20	R1	7.08746284125034
87	C7	R1	6.98868468677217
88	C23	R1	7.467605550083
88	C17	R1	7.35755200461808
88	C12	R1	7.11894107272351
88	C3	R1	7.53915881110803
88	C14	R1	7.4262647547021
88	C5	R1	6.78135971352466
88	C9	R1	7.14974711950468
88	C24	R1	7.14974711950468
88	C6	R1	7.01122725542325
88	C21	R1	7.3037807481771
88	C19	R1	7.23840473932508
88	C1	R1	7.33985000288462
88	C22	R1	7.55458885167764
88	C4	R1	7.15987133677839
88	C13	R1	7.2667865406949
88	C18	R1	7
88	C15	R1	6.76818432477693
88	C11	R1	7.3037807481771
88	C8	R1	7.35755200461808
88	C20	R1	6.8703647195834
88	C7	R1	7.18982455888002
89	C23	R1	6.8703647195834
89	C17	R1	7.15987133677839
89	C12	R1	7.37503943134692
89	C10	R1	7.4757334309664
89	C3	R1	7.07681559705083
89	C14	R1	7.19967234483636
89	C5	R1	7.10852445677817
89	C9	R1	7.74146698640115
89	C6	R1	7.08746284125034
89	C21	R1	7.20945336562895
89	C19	R1	7.17990909001493
89	C1	R1	7.04439411935845
89	C22	R1	7.25738784269265
89	C13	R1	7.29462074889163
89	C18	R1	7.03342300153745
89	C15	R1	7.25738784269265
89	C11	R1	7.09803208296053
89	C16	R1	7.24792751344359
89	C8	R1	7.08746284125034
89	C20	R1	7.39231742277876
89	C7	R1	7.3037807481771
90	C23	R1	7.14974711950468
90	C12	R1	7.19967234483636
90	C10	R1	7.13955135239879
90	C3	R1	6.94251450533924
90	C14	R1	7.29462074889163
90	C5	R1	7.08746284125034
90	C9	R1	7.24792751344359
90	C24	R1	7.12928301694497
90	C21	R1	7.25738784269265
90	C19	R1	6.90689059560852
90	C1	R1	7.57742882803575
90	C22	R1	7.32192809488736
90	C4	R1	6.97727992349992
90	C13	R1	7.15987133677839
90	C18	R1	7.4093909361377
90	C15	R1	7.34872815423108
90	C11	R1	6.85798099512757
90	C16	R1	7.16992500144231
90	C8	R1	7.37503943134692
90	C20	R1	7.3037807481771
90	C7	R1	7.36632221424582
91	C23	R1	7.31288295528436
91	C17	R1	7.09803208296053
91	C12	R1	7.57742882803575
91	C10	R1	7.32192809488736
91	C3	R1	7.43462822763672
91	C14	R1	7.15987133677839
91	C5	R1	7.21916852046216
91	C9	R1	7.11894107272351
91	C24	R1	7.13955135239879
91	C6	R1	7.34872815423108
91	C21	R1	7.4178525148859
91	C1	R1	7.21916852046216
91	C22	R1	7.13955135239879
91	C4	R1	7.48381577726426
91	C13	R1	7.24792751344359
91	C18	R1	6.98868468677217
91	C15	R1	7.4262647547021
91	C16	R1	7.15987133677839
91	C8	R1	7.08746284125034
91	C20	R1	7.43462822763672
91	C7	R1	7.78790255939143
92	C23	R1	7.37503943134692
92	C17	R1	6.83289001416474
92	C10	R1	7.20945336562895
92	C3	R1	7.40087943628218
92	C14	R1	7.4178525148859
92	C5	R1	7.37503943134692
92	C9	R1	7.20945336562895
92	C24	R1	7.32192809488736
92	C6	R1	7.28540221886225
92	C21	R1	7.3037807481771
92	C19	R1	7.2667865406949
92	C1	R1	7.17990909001493
92	C22	R1	7.28540221886225
92	C4	R1	7.16992500144231
92	C13	R1	7.35755200461808
92	C18	R1	7
92	C15	R1	7.03342300153745
92	C11	R1	7.21916852046216
92	C16	R1	7.27612440527424
92	C8	R1	7.33091687811462
92	C20	R1	7.45121111183233
93	C23	R1	7.14974711950468
93	C17	R1	7.4594316186373
93	C12	R1	7.15987133677839
93	C10	R1	7.20945336562895
93	C3	R1	7.38370429247405
93	C14	R1	7.48381577726426
93	C5	R1	7.66533591718518
93	C9	R1	7.17990909001493
93	C24	R1	7
93	C6	R1	7.20945336562895
93	C21	R1	7.24792751344359
93	C19	R1	7.11894107272351
93	C1	R1	7.21916852046216
93	C22	R1	7.15987133677839
93	C4	R1	7.22881869049588
93	C13	R1	7.27612440527424
93	C18	R1	7.01122725542325
93	C15	R1	7.18982455888002
93	C11	R1	6.84549005094437
93	C8	R1	7.19967234483636
93	C20	R1	7.3037807481771
93	C7	R1	7.24792751344359
94	C23	R1	7.09803208296053
94	C17	R1	7.10852445677817
94	C12	R1	7.01122725542325
94	C10	R1	7.4757334309664
94	C3	R1	7.49984588708321
94	C9	R1	7.4093909361377
94	C24	R1	7.29462074889163
94	C6	R1	7.3037807481771
94	C21	R1	7.23840473932508
94	C19	R1	7.44294349584873
94	C1	R1	7.06608919045777
94	C22	R1	6.8073549220576
94	C4	R1	6.97727992349992
94	C13	R1	7.57742882803575
94	C18	R1	7.13955135239879
94	C15	R1	7.33091687811462
94	C11	R1	7.20945336562895
94	C8	R1	7.10852445677817
94	C20	R1	7.31288295528436
94	C7	R1	7.10852445677817
95	C23	R1	7.02236781302845
95	C17	R1	6.95419631038687
95	C12	R1	7.37503943134692
95	C10	R1	7.29462074889163
95	C3	R1	7.39231742277876
95	C14	R1	7.25738784269265
95	C5	R1	7.29462074889163
95	C9	R1	7.38370429247405
95	C24	R1	7.31288295528436
95	C6	R1	7.28540221886225
95	C21	R1	7.4093909361377
95	C19	R1	7.06608919045777
95	C22	R1	7.56224242422107
95	C4	R1	7.59991284218713
95	C13	R1	7.28540221886225
95	C18	R1	7.3037807481771
95	C15	R1	7.10852445677817
95	C11	R1	7.10852445677817
95	C16	R1	7.4093909361377
95	C8	R1	7.24792751344359
95	C20	R1	7.2667865406949
95	C7	R1	7.28540221886225
96	C23	R1	7.24792751344359
96	C17	R1	6.93073733756289
96	C12	R1	7.08746284125034
96	C10	R1	7.02236781302845
96	C3	R1	7.40087943628218
96	C14	R1	7.29462074889163
96	C5	R1	7.35755200461808
96	C9	R1	7.22881869049588
96	C24	R1	7.27612440527424
96	C6	R1	7.5077946401987
96	C21	R1	7.03342300153745
96	C19	R1	7.21916852046216
96	C1	R1	7.32192809488736
96	C22	R1	7.34872815423108
96	C4	R1	7.3037807481771
96	C13	R1	7.08746284125034
96	C18	R1	7.49984588708321
96	C15	R1	7.29462074889163
96	C11	R1	6.83289001416474
96	C16	R1	7.27612440527424
[truncated: 14,597 more rows]
