# Supplementary material for: Stochastic modelling of single-cell gene expression adaptation reveals non-genomic contribution to evolution of tumor subclones
Source: bioRxiv. 2024 Apr 20:2024.04.17.588869. Preprint. [Version 1] doi: 10.1101/2024.04.17.588869 (PMC11071284; doi:10.1101/2024.04.17.588869)
Supplement: Supplement 2 [file media-2.zip › Supplementary Files/Simulated Data/Adaptive_Simulation/tr_1.02_sq_15_r_150_a_.125.csv]

gene	species	replicate	exprval
1	C23	R1	7.25738784269265
1	C17	R1	7.22881869049588
1	C12	R1	7.29462074889163
1	C10	R1	7.5077946401987
1	C3	R1	7.4757334309664
1	C5	R1	7.57742882803575
1	C9	R1	7.4262647547021
1	C6	R1	6.84549005094437
1	C21	R1	7.05528243550119
1	C19	R1	7.3037807481771
1	C1	R1	7.20945336562895
1	C22	R1	7.12928301694497
1	C4	R1	6.90689059560852
1	C13	R1	7.2667865406949
1	C18	R1	7.11894107272351
1	C15	R1	7.05528243550119
1	C16	R1	7.33985000288462
1	C8	R1	6.89481776330794
1	C20	R1	7.22881869049588
1	C7	R1	7.28540221886225
2	C23	R1	7.28540221886225
2	C17	R1	7.4757334309664
2	C12	R1	7.27612440527424
2	C10	R1	7.27612440527424
2	C3	R1	7.49185309632967
2	C14	R1	7.23840473932508
2	C5	R1	7.59991284218713
2	C9	R1	7.08746284125034
2	C24	R1	7.04439411935845
2	C6	R1	7.19967234483636
2	C21	R1	7.17990909001493
2	C19	R1	7.05528243550119
2	C1	R1	7.03342300153745
2	C22	R1	7.07681559705083
2	C4	R1	7.4178525148859
2	C13	R1	7.32192809488736
2	C18	R1	7.01122725542325
2	C15	R1	7.24792751344359
2	C11	R1	7.18982455888002
2	C8	R1	7.5077946401987
2	C20	R1	7
2	C7	R1	7.20945336562895
3	C23	R1	7.53138146051631
3	C12	R1	7.12928301694497
3	C10	R1	7.22881869049588
3	C3	R1	7.25738784269265
3	C14	R1	7.4262647547021
3	C5	R1	7.22881869049588
3	C9	R1	7.59245703726808
3	C24	R1	7.21916852046216
3	C6	R1	7.22881869049588
3	C21	R1	7.14974711950468
3	C19	R1	7.22881869049588
3	C1	R1	7.38370429247405
3	C22	R1	7.37503943134692
3	C4	R1	7.31288295528436
3	C13	R1	7.43462822763672
3	C18	R1	6.88264304936184
3	C15	R1	7.4093909361377
3	C11	R1	7.4093909361377
3	C16	R1	7.06608919045777
3	C8	R1	7.38370429247405
3	C20	R1	7.03342300153745
3	C7	R1	7.19967234483636
4	C23	R1	6.90689059560852
4	C17	R1	7.4594316186373
4	C12	R1	7.39231742277876
4	C10	R1	7.49185309632967
4	C3	R1	7.32192809488736
4	C14	R1	7
4	C5	R1	7.31288295528436
4	C9	R1	7.17990909001493
4	C24	R1	7.09803208296053
4	C6	R1	7.22881869049588
4	C21	R1	7.37503943134692
4	C19	R1	7.08746284125034
4	C1	R1	7
4	C22	R1	7.03342300153745
4	C4	R1	7.31288295528436
4	C13	R1	7.34872815423108
4	C18	R1	7.15987133677839
4	C15	R1	7.467605550083
4	C16	R1	7
4	C8	R1	7.33091687811462
4	C7	R1	6.98868468677217
5	C23	R1	7.24792751344359
5	C17	R1	7.33985000288462
5	C12	R1	7.57742882803575
5	C10	R1	7.36632221424582
5	C3	R1	7.13955135239879
5	C14	R1	7.07681559705083
5	C9	R1	7.15987133677839
5	C24	R1	7.28540221886225
5	C6	R1	7.21916852046216
5	C21	R1	7.06608919045777
5	C19	R1	7.38370429247405
5	C1	R1	7.34872815423108
5	C22	R1	7.15987133677839
5	C4	R1	7.27612440527424
5	C13	R1	7.03342300153745
5	C18	R1	7.21916852046216
5	C11	R1	6.88264304936184
5	C16	R1	7.24792751344359
5	C8	R1	7.35755200461808
5	C20	R1	7.27612440527424
5	C7	R1	7.76155123244448
6	C23	R1	7.28540221886225
6	C17	R1	6.97727992349992
6	C12	R1	7.13955135239879
6	C10	R1	7.49185309632967
6	C3	R1	7.19967234483636
6	C14	R1	7.58496250072116
6	C5	R1	7.28540221886225
6	C9	R1	6.98868468677217
6	C24	R1	7.59991284218713
6	C6	R1	6.96578428466209
6	C21	R1	7.14974711950468
6	C1	R1	7.4178525148859
6	C22	R1	7.04439411935845
6	C4	R1	7.28540221886225
6	C13	R1	7.10852445677817
6	C15	R1	7.35755200461808
6	C11	R1	6.85798099512757
6	C16	R1	7.55458885167764
6	C8	R1	7.03342300153745
6	C20	R1	7.37503943134692
6	C7	R1	7.18982455888002
7	C23	R1	7
7	C17	R1	7.55458885167764
7	C12	R1	7.2667865406949
7	C10	R1	7.08746284125034
7	C3	R1	7.15987133677839
7	C14	R1	7.11894107272351
7	C5	R1	7.38370429247405
7	C9	R1	7.15987133677839
7	C24	R1	7.4262647547021
7	C6	R1	7.27612440527424
7	C21	R1	7.4594316186373
7	C19	R1	7.13955135239879
7	C1	R1	7.48381577726426
7	C22	R1	7.4178525148859
7	C13	R1	7.15987133677839
7	C18	R1	7.25738784269265
7	C15	R1	6.93073733756289
7	C16	R1	7.4178525148859
7	C8	R1	7.10852445677817
7	C20	R1	7.01122725542325
7	C7	R1	6.89481776330794
8	C23	R1	7.21916852046216
8	C12	R1	7.45121111183233
8	C10	R1	7.56224242422107
8	C14	R1	7.03342300153745
8	C5	R1	7.04439411935845
8	C24	R1	7.23840473932508
8	C6	R1	7.33985000288462
8	C21	R1	6.98868468677217
8	C19	R1	7.25738784269265
8	C1	R1	7.34872815423108
8	C22	R1	7.22881869049588
8	C4	R1	7.29462074889163
8	C13	R1	7.29462074889163
8	C18	R1	7.28540221886225
8	C15	R1	7.34872815423108
8	C11	R1	6.8073549220576
8	C8	R1	7.40087943628218
8	C20	R1	6.94251450533924
8	C7	R1	7.29462074889163
9	C23	R1	7.33985000288462
9	C17	R1	7.04439411935845
9	C12	R1	7.2667865406949
9	C10	R1	7.27612440527424
9	C3	R1	7.23840473932508
9	C14	R1	7.01122725542325
9	C9	R1	7.3037807481771
9	C24	R1	7.23840473932508
9	C6	R1	7.18982455888002
9	C21	R1	7.18982455888002
9	C19	R1	7.31288295528436
9	C22	R1	6.90689059560852
9	C4	R1	7.12928301694497
9	C13	R1	7.34872815423108
9	C18	R1	7.28540221886225
9	C15	R1	7.17990909001493
9	C11	R1	7.12928301694497
9	C16	R1	7.35755200461808
9	C20	R1	7.467605550083
10	C23	R1	7.22881869049588
10	C17	R1	7.31288295528436
10	C10	R1	7.25738784269265
10	C3	R1	7.14974711950468
10	C14	R1	7.19967234483636
10	C5	R1	7.55458885167764
10	C9	R1	7.38370429247405
10	C24	R1	7.40087943628218
10	C6	R1	7.31288295528436
10	C21	R1	6.95419631038687
10	C19	R1	7.25738784269265
10	C1	R1	7.60733031374961
10	C22	R1	7.4757334309664
10	C4	R1	7.34872815423108
10	C13	R1	7.19967234483636
10	C15	R1	7.03342300153745
10	C11	R1	7.33091687811462
10	C16	R1	7.04439411935845
10	C8	R1	7.17990909001493
10	C20	R1	7.4757334309664
10	C7	R1	7.08746284125034
11	C23	R1	7.13955135239879
11	C17	R1	7.33985000288462
11	C12	R1	7.20945336562895
11	C10	R1	7.22881869049588
11	C3	R1	7.33985000288462
11	C14	R1	7.2667865406949
11	C5	R1	7.34872815423108
11	C9	R1	7.02236781302845
11	C24	R1	7.15987133677839
11	C6	R1	7.33985000288462
11	C19	R1	7.17990909001493
11	C1	R1	7.36632221424582
11	C22	R1	7.20945336562895
11	C4	R1	7.44294349584873
11	C18	R1	7.09803208296053
11	C15	R1	7.27612440527424
11	C11	R1	7.2667865406949
11	C8	R1	7.10852445677817
11	C20	R1	7.13955135239879
11	C7	R1	7.3037807481771
12	C23	R1	7.4178525148859
12	C17	R1	7.39231742277876
12	C12	R1	7.32192809488736
12	C10	R1	6.98868468677217
12	C3	R1	7.02236781302845
12	C14	R1	7.04439411935845
12	C5	R1	7.12928301694497
12	C9	R1	7.28540221886225
12	C24	R1	7.37503943134692
12	C6	R1	7.25738784269265
12	C21	R1	7.20945336562895
12	C1	R1	7.14974711950468
12	C22	R1	7
12	C4	R1	7.17990909001493
12	C13	R1	7.31288295528436
12	C18	R1	7.16992500144231
12	C15	R1	7.27612440527424
12	C11	R1	7.16992500144231
12	C16	R1	7.04439411935845
12	C20	R1	7.52356195605701
12	C7	R1	7.91288933622996
13	C23	R1	7.27612440527424
13	C17	R1	7.19967234483636
13	C12	R1	7.27612440527424
13	C10	R1	7.2667865406949
13	C14	R1	7.31288295528436
13	C5	R1	7.17990909001493
13	C9	R1	7.4093909361377
13	C24	R1	7.04439411935845
13	C6	R1	7.04439411935845
13	C21	R1	7.18982455888002
13	C19	R1	7.34872815423108
13	C1	R1	7.34872815423108
13	C22	R1	7.36632221424582
13	C13	R1	7.36632221424582
13	C18	R1	7.04439411935845
13	C15	R1	7.31288295528436
13	C11	R1	6.78135971352466
13	C16	R1	7.05528243550119
13	C8	R1	7.37503943134692
13	C20	R1	7.06608919045777
13	C7	R1	7.11894107272351
14	C23	R1	7.29462074889163
14	C17	R1	7.28540221886225
14	C10	R1	7.05528243550119
14	C3	R1	7.17990909001493
14	C14	R1	7.34872815423108
14	C5	R1	6.93073733756289
14	C9	R1	7.38370429247405
14	C24	R1	6.97727992349992
14	C6	R1	7.2667865406949
14	C19	R1	7.13955135239879
14	C1	R1	7.08746284125034
14	C22	R1	7.06608919045777
14	C4	R1	7.06608919045777
14	C18	R1	7.03342300153745
14	C15	R1	7.01122725542325
14	C16	R1	7.21916852046216
14	C8	R1	7.37503943134692
14	C7	R1	7.33985000288462
15	C23	R1	7.2667865406949
15	C17	R1	7.32192809488736
15	C10	R1	7.37503943134692
15	C3	R1	7.24792751344359
15	C14	R1	7.33091687811462
15	C5	R1	7.10852445677817
15	C9	R1	7.07681559705083
15	C24	R1	7.17990909001493
15	C6	R1	7.25738784269265
15	C21	R1	7.02236781302845
15	C19	R1	7.59245703726808
15	C22	R1	7.34872815423108
15	C13	R1	7.24792751344359
15	C18	R1	7.25738784269265
15	C15	R1	6.98868468677217
15	C11	R1	7.11894107272351
15	C16	R1	7.07681559705083
15	C8	R1	7.28540221886225
15	C20	R1	7.31288295528436
15	C7	R1	7.22881869049588
16	C23	R1	6.95419631038687
16	C17	R1	7.48381577726426
16	C12	R1	7.25738784269265
16	C10	R1	7.24792751344359
16	C3	R1	7.31288295528436
16	C14	R1	7.16992500144231
16	C5	R1	7.39231742277876
16	C9	R1	7.10852445677817
16	C24	R1	7.33985000288462
16	C6	R1	7.17990909001493
16	C21	R1	7.58496250072116
16	C19	R1	7.33091687811462
16	C1	R1	7.15987133677839
16	C22	R1	7.28540221886225
16	C4	R1	7.3037807481771
16	C13	R1	7.02236781302845
16	C18	R1	7.23840473932508
16	C15	R1	7.2667865406949
16	C11	R1	7.56985560833095
16	C16	R1	7.28540221886225
16	C8	R1	7.19967234483636
16	C20	R1	6.83289001416474
17	C23	R1	7.02236781302845
17	C17	R1	7.27612440527424
17	C12	R1	7.4594316186373
17	C10	R1	7.14974711950468
17	C3	R1	7.4594316186373
17	C14	R1	7.48381577726426
17	C5	R1	6.8703647195834
17	C9	R1	7.36632221424582
17	C24	R1	7.18982455888002
17	C6	R1	7.4262647547021
17	C21	R1	7.63662462054365
17	C19	R1	7.17990909001493
17	C1	R1	7.07681559705083
17	C22	R1	7.5077946401987
17	C4	R1	7.27612440527424
17	C13	R1	7.2667865406949
17	C18	R1	7.35755200461808
17	C15	R1	7.31288295528436
17	C11	R1	7.33091687811462
17	C16	R1	7.03342300153745
17	C8	R1	7.11894107272351
17	C20	R1	7.21916852046216
17	C7	R1	6.8073549220576
18	C23	R1	7.3037807481771
18	C17	R1	7.40087943628218
18	C12	R1	7.28540221886225
18	C10	R1	7.38370429247405
18	C14	R1	7.11894107272351
18	C5	R1	7.4262647547021
18	C9	R1	7.4093909361377
18	C24	R1	7.49984588708321
18	C6	R1	6.96578428466209
18	C21	R1	7.02236781302845
18	C19	R1	6.71424551766612
18	C1	R1	7.34872815423108
18	C22	R1	7.45121111183233
18	C4	R1	7.32192809488736
18	C13	R1	7.17990909001493
18	C18	R1	7.18982455888002
18	C15	R1	7.4757334309664
18	C11	R1	7.24792751344359
18	C16	R1	7.25738784269265
18	C8	R1	7.18982455888002
18	C20	R1	7.4757334309664
18	C7	R1	7.13955135239879
19	C23	R1	7.09803208296053
19	C17	R1	7.09803208296053
19	C12	R1	7.33985000288462
19	C10	R1	6.91886323727459
19	C3	R1	7.37503943134692
19	C14	R1	7.05528243550119
19	C5	R1	7.4262647547021
19	C9	R1	7.74819284958946
19	C6	R1	7.21916852046216
19	C21	R1	7.28540221886225
19	C19	R1	7.10852445677817
19	C22	R1	7.21916852046216
19	C4	R1	7.33985000288462
19	C13	R1	6.98868468677217
19	C18	R1	7.27612440527424
19	C15	R1	6.83289001416474
19	C11	R1	7.29462074889163
19	C16	R1	7.55458885167764
19	C8	R1	7.38370429247405
19	C20	R1	7.40087943628218
20	C23	R1	6.96578428466209
20	C17	R1	7.13955135239879
20	C12	R1	7.33091687811462
20	C10	R1	7.22881869049588
20	C3	R1	7.20945336562895
20	C14	R1	7.25738784269265
20	C5	R1	6.90689059560852
20	C9	R1	7.45121111183233
20	C24	R1	7.36632221424582
20	C6	R1	7.22881869049588
20	C21	R1	7.01122725542325
20	C19	R1	7.4093909361377
20	C1	R1	7.31288295528436
20	C22	R1	7.53915881110803
20	C4	R1	7.22881869049588
20	C13	R1	6.83289001416474
20	C18	R1	7.02236781302845
20	C15	R1	7.2667865406949
20	C11	R1	7.15987133677839
20	C16	R1	7.23840473932508
20	C8	R1	7.2667865406949
20	C20	R1	7.4093909361377
20	C7	R1	7.33985000288462
21	C23	R1	7.05528243550119
21	C17	R1	7.19967234483636
21	C12	R1	7.02236781302845
21	C10	R1	7.19967234483636
21	C3	R1	7.04439411935845
21	C14	R1	7.13955135239879
21	C5	R1	6.97727992349992
21	C9	R1	7.3037807481771
21	C24	R1	7.18982455888002
21	C6	R1	7.4757334309664
21	C21	R1	6.91886323727459
21	C19	R1	7.22881869049588
21	C1	R1	7.14974711950468
21	C22	R1	7.15987133677839
21	C4	R1	7.03342300153745
21	C13	R1	7.54689445988764
21	C18	R1	7.66533591718518
21	C15	R1	7.35755200461808
21	C16	R1	7.13955135239879
21	C8	R1	6.94251450533924
21	C20	R1	7.25738784269265
21	C7	R1	7.78790255939143
22	C23	R1	7.35755200461808
22	C17	R1	7.18982455888002
22	C12	R1	7.24792751344359
22	C10	R1	7.09803208296053
22	C3	R1	7.3037807481771
22	C5	R1	7.38370429247405
22	C9	R1	7.19967234483636
22	C24	R1	7.3037807481771
22	C6	R1	7.39231742277876
22	C21	R1	7.39231742277876
22	C19	R1	7.03342300153745
22	C1	R1	6.88264304936184
22	C22	R1	7.22881869049588
22	C4	R1	7.39231742277876
22	C13	R1	7.17990909001493
22	C18	R1	7.11894107272351
22	C15	R1	7.27612440527424
22	C11	R1	7.53915881110803
22	C16	R1	7.19967234483636
22	C8	R1	7.15987133677839
22	C20	R1	7.24792751344359
22	C7	R1	7.07681559705083
23	C23	R1	7.31288295528436
23	C17	R1	7.17990909001493
23	C12	R1	7.20945336562895
23	C10	R1	7.4757334309664
23	C3	R1	7.07681559705083
23	C14	R1	7.45121111183233
23	C5	R1	7.53915881110803
23	C9	R1	7.34872815423108
23	C24	R1	7.37503943134692
23	C6	R1	7.31288295528436
23	C21	R1	7.07681559705083
23	C19	R1	7.54689445988764
23	C1	R1	6.90689059560852
23	C22	R1	7.22881869049588
23	C4	R1	7.31288295528436
23	C18	R1	7.09803208296053
23	C11	R1	7.15987133677839
23	C16	R1	7.36632221424582
23	C8	R1	7.34872815423108
23	C20	R1	7.51569983828404
23	C7	R1	7.43462822763672
24	C23	R1	7.22881869049588
24	C17	R1	7.14974711950468
24	C12	R1	7
24	C10	R1	7.21916852046216
24	C9	R1	7.74146698640115
24	C24	R1	7.28540221886225
24	C6	R1	7.12928301694497
24	C21	R1	7.10852445677817
24	C19	R1	7.12928301694497
24	C1	R1	7.27612440527424
24	C22	R1	7.16992500144231
24	C4	R1	7.22881869049588
24	C13	R1	7.7279204545632
24	C18	R1	7.16992500144231
24	C15	R1	7.467605550083
24	C11	R1	7.13955135239879
24	C16	R1	7.37503943134692
24	C8	R1	7.4594316186373
24	C20	R1	7.38370429247405
24	C7	R1	7.17990909001493
25	C23	R1	7.52356195605701
25	C12	R1	6.8703647195834
25	C10	R1	7.36632221424582
25	C14	R1	7.43462822763672
25	C5	R1	7.34872815423108
25	C9	R1	7.03342300153745
25	C24	R1	7.4178525148859
25	C6	R1	7.01122725542325
25	C21	R1	7.33091687811462
25	C19	R1	7.3037807481771
25	C1	R1	7.39231742277876
25	C22	R1	7.04439411935845
25	C4	R1	7.02236781302845
25	C13	R1	7.25738784269265
25	C18	R1	7.36632221424582
25	C15	R1	7.4594316186373
25	C11	R1	7.05528243550119
25	C16	R1	7.19967234483636
25	C8	R1	7.14974711950468
25	C20	R1	7.51569983828404
25	C7	R1	7.467605550083
26	C23	R1	7.40087943628218
26	C17	R1	7.38370429247405
26	C12	R1	6.8703647195834
26	C10	R1	6.89481776330794
26	C3	R1	7.56985560833095
26	C14	R1	7.01122725542325
26	C5	R1	7.467605550083
26	C9	R1	7.11894107272351
26	C24	R1	7.18982455888002
26	C6	R1	7.12928301694497
26	C21	R1	7.22881869049588
26	C19	R1	7.467605550083
26	C1	R1	7.01122725542325
26	C22	R1	7.13955135239879
26	C4	R1	7.23840473932508
26	C13	R1	7.39231742277876
26	C18	R1	7.15987133677839
26	C15	R1	7.32192809488736
26	C11	R1	7.2667865406949
26	C16	R1	6.91886323727459
26	C20	R1	7.33091687811462
27	C23	R1	7.18982455888002
27	C17	R1	7.24792751344359
27	C12	R1	6.93073733756289
27	C10	R1	7.20945336562895
27	C3	R1	7.04439411935845
27	C14	R1	7.03342300153745
27	C5	R1	7.3037807481771
27	C9	R1	7.16992500144231
27	C24	R1	7.10852445677817
27	C6	R1	7.23840473932508
27	C21	R1	7.33091687811462
27	C19	R1	7.33985000288462
27	C1	R1	7.56224242422107
27	C22	R1	7.07681559705083
27	C4	R1	7.22881869049588
27	C13	R1	7.27612440527424
27	C18	R1	7.17990909001493
27	C15	R1	7.16992500144231
27	C11	R1	7.13955135239879
27	C16	R1	7.05528243550119
27	C8	R1	6.98868468677217
27	C20	R1	7.35755200461808
27	C7	R1	7.09803208296053
28	C23	R1	7.35755200461808
28	C17	R1	7.4262647547021
28	C12	R1	7.56985560833095
28	C10	R1	7.01122725542325
28	C3	R1	7.38370429247405
28	C5	R1	7.06608919045777
28	C9	R1	7.16992500144231
28	C6	R1	6.95419631038687
28	C21	R1	7.01122725542325
28	C19	R1	7.03342300153745
28	C1	R1	7.12928301694497
28	C22	R1	7.01122725542325
28	C13	R1	7.35755200461808
28	C18	R1	6.71424551766612
28	C15	R1	6.8703647195834
28	C11	R1	7.5077946401987
28	C16	R1	7.16992500144231
28	C8	R1	7.19967234483636
28	C20	R1	7.06608919045777
28	C7	R1	7.18982455888002
29	C23	R1	7.32192809488736
29	C17	R1	7.4093909361377
29	C12	R1	6.85798099512757
29	C10	R1	7.5077946401987
29	C3	R1	6.91886323727459
29	C14	R1	7.69348695749933
29	C5	R1	7.27612440527424
29	C9	R1	7.16992500144231
29	C24	R1	7.23840473932508
29	C6	R1	7.24792751344359
29	C21	R1	7.35755200461808
29	C1	R1	6.88264304936184
29	C22	R1	7.22881869049588
29	C4	R1	7.11894107272351
29	C18	R1	7.4093909361377
29	C11	R1	7.20945336562895
29	C16	R1	7.17990909001493
29	C8	R1	7.39231742277876
29	C20	R1	7.31288295528436
29	C7	R1	7.07681559705083
30	C23	R1	7.31288295528436
30	C17	R1	7.83289001416474
30	C12	R1	6.89481776330794
30	C3	R1	7.17990909001493
30	C14	R1	7.467605550083
30	C5	R1	7.3037807481771
30	C9	R1	7.18982455888002
30	C24	R1	7.33091687811462
30	C21	R1	7.55458885167764
30	C19	R1	7.36632221424582
30	C4	R1	7.13955135239879
30	C13	R1	7.19967234483636
30	C18	R1	7.14974711950468
30	C15	R1	7.33091687811462
30	C11	R1	7.11894107272351
30	C16	R1	7.3037807481771
30	C8	R1	7.13955135239879
30	C20	R1	7.02236781302845
30	C7	R1	6.98868468677217
31	C23	R1	7.21916852046216
31	C17	R1	7.23840473932508
31	C12	R1	6.84549005094437
31	C10	R1	7.13955135239879
31	C3	R1	7.29462074889163
31	C14	R1	7.22881869049588
31	C5	R1	7
31	C24	R1	7.44294349584873
31	C6	R1	7.33091687811462
31	C21	R1	7.19967234483636
31	C19	R1	7.17990909001493
31	C1	R1	7.04439411935845
31	C22	R1	7.12928301694497
31	C4	R1	7.31288295528436
31	C13	R1	6.75488750216347
31	C18	R1	7.18982455888002
31	C15	R1	7.18982455888002
31	C11	R1	7.28540221886225
31	C16	R1	7.4262647547021
31	C8	R1	7.07681559705083
31	C20	R1	7.4178525148859
31	C7	R1	6.83289001416474
32	C23	R1	7.01122725542325
32	C17	R1	6.98868468677217
32	C12	R1	7.17990909001493
32	C10	R1	7.4262647547021
32	C14	R1	7.57742882803575
32	C5	R1	7.32192809488736
32	C24	R1	7.36632221424582
32	C6	R1	7.27612440527424
32	C21	R1	7.48381577726426
32	C19	R1	7.15987133677839
32	C22	R1	7.19967234483636
32	C4	R1	7.27612440527424
32	C13	R1	7.13955135239879
32	C18	R1	7.38370429247405
32	C15	R1	7.25738784269265
32	C11	R1	7.4093909361377
32	C16	R1	7.34872815423108
32	C8	R1	7.04439411935845
32	C20	R1	6.97727992349992
32	C7	R1	7.21916852046216
33	C23	R1	7.20945336562895
33	C17	R1	7.16992500144231
33	C10	R1	7.05528243550119
33	C3	R1	7.25738784269265
33	C14	R1	7
33	C5	R1	7.02236781302845
33	C9	R1	7.13955135239879
33	C24	R1	7.12928301694497
33	C6	R1	7.24792751344359
33	C19	R1	7
33	C1	R1	7.08746284125034
33	C22	R1	6.94251450533924
33	C4	R1	7.22881869049588
33	C13	R1	7.03342300153745
33	C18	R1	7.13955135239879
33	C15	R1	6.8073549220576
33	C11	R1	6.94251450533924
33	C16	R1	7.4178525148859
33	C8	R1	7.22881869049588
33	C20	R1	7.24792751344359
34	C23	R1	7.52356195605701
34	C17	R1	6.78135971352466
34	C12	R1	7.39231742277876
34	C10	R1	7.34872815423108
34	C3	R1	7.32192809488736
34	C14	R1	7.33091687811462
34	C5	R1	7.19967234483636
34	C9	R1	7.40087943628218
34	C24	R1	7.52356195605701
34	C6	R1	7.39231742277876
34	C21	R1	7.11894107272351
34	C19	R1	7
34	C1	R1	7.4594316186373
34	C22	R1	7.5077946401987
34	C4	R1	7.24792751344359
34	C13	R1	6.88264304936184
34	C18	R1	7.25738784269265
34	C15	R1	7.13955135239879
34	C11	R1	7.33091687811462
34	C8	R1	7.05528243550119
34	C20	R1	6.98868468677217
34	C7	R1	7.07681559705083
35	C23	R1	7.27612440527424
35	C17	R1	6.78135971352466
35	C10	R1	7.36632221424582
35	C3	R1	7.10852445677817
35	C14	R1	7.22881869049588
35	C5	R1	7.3037807481771
35	C9	R1	7.28540221886225
35	C24	R1	6.93073733756289
35	C6	R1	7.4178525148859
35	C21	R1	7.27612440527424
35	C19	R1	7.22881869049588
35	C1	R1	7.38370429247405
35	C22	R1	7.28540221886225
35	C4	R1	7.06608919045777
35	C18	R1	7.37503943134692
35	C15	R1	7.04439411935845
35	C11	R1	7.34872815423108
35	C16	R1	7.22881869049588
35	C8	R1	7.4093909361377
35	C20	R1	7.09803208296053
35	C7	R1	7.28540221886225
36	C23	R1	7.01122725542325
36	C12	R1	7.37503943134692
36	C10	R1	7.3037807481771
36	C3	R1	7.18982455888002
36	C14	R1	7.37503943134692
36	C5	R1	7.4594316186373
36	C9	R1	7.23840473932508
36	C6	R1	7.31288295528436
36	C21	R1	7.3037807481771
36	C19	R1	6.90689059560852
36	C1	R1	7.08746284125034
36	C22	R1	7.3037807481771
36	C4	R1	7.40087943628218
36	C13	R1	7.20945336562895
36	C18	R1	7.19967234483636
36	C15	R1	6.85798099512757
36	C8	R1	7.24792751344359
36	C20	R1	7.31288295528436
36	C7	R1	7.19967234483636
37	C17	R1	7.43462822763672
37	C12	R1	7.19967234483636
37	C10	R1	7.3037807481771
37	C14	R1	7.49984588708321
37	C5	R1	7.34872815423108
37	C9	R1	7.09803208296053
37	C24	R1	7.4178525148859
37	C21	R1	7.28540221886225
37	C19	R1	7.07681559705083
37	C22	R1	7.11894107272351
37	C4	R1	6.90689059560852
37	C13	R1	7.17990909001493
37	C18	R1	7.15987133677839
37	C15	R1	7.13955135239879
37	C11	R1	6.93073733756289
37	C16	R1	7.21916852046216
37	C8	R1	7.4178525148859
37	C7	R1	6.74146698640115
38	C23	R1	6.89481776330794
38	C17	R1	7.35755200461808
38	C12	R1	7.54689445988764
38	C10	R1	7.13955135239879
38	C3	R1	7.08746284125034
38	C14	R1	7.38370429247405
38	C5	R1	6.85798099512757
38	C9	R1	7.03342300153745
38	C24	R1	7.51569983828404
38	C6	R1	7.2667865406949
38	C21	R1	7.07681559705083
38	C22	R1	7.37503943134692
38	C13	R1	7.28540221886225
38	C18	R1	7.24792751344359
38	C11	R1	7.19967234483636
38	C16	R1	7.38370429247405
38	C8	R1	7.67948009950545
38	C20	R1	7.08746284125034
38	C7	R1	7.34872815423108
39	C23	R1	7.51569983828404
39	C17	R1	7.20945336562895
39	C12	R1	7.40087943628218
39	C10	R1	7.01122725542325
39	C3	R1	6.82017896241519
39	C14	R1	7.11894107272351
39	C5	R1	7.23840473932508
39	C9	R1	7.60733031374961
39	C24	R1	6.85798099512757
39	C6	R1	7.33091687811462
39	C21	R1	7
39	C19	R1	7.20945336562895
39	C1	R1	7.3037807481771
39	C22	R1	7.05528243550119
39	C4	R1	7.56224242422107
39	C13	R1	7.37503943134692
39	C18	R1	7.21916852046216
39	C15	R1	7.32192809488736
39	C11	R1	7.20945336562895
39	C8	R1	7.44294349584873
39	C20	R1	7.35755200461808
39	C7	R1	7.3037807481771
40	C23	R1	7
40	C17	R1	6.97727992349992
40	C12	R1	7.22881869049588
40	C10	R1	7.15987133677839
40	C3	R1	7.53915881110803
40	C14	R1	7.14974711950468
40	C5	R1	7.34872815423108
40	C9	R1	7.31288295528436
40	C24	R1	7.03342300153745
40	C21	R1	7.29462074889163
40	C19	R1	7.17990909001493
40	C1	R1	7.01122725542325
40	C22	R1	7.39231742277876
40	C4	R1	7.24792751344359
40	C13	R1	7.28540221886225
40	C18	R1	7.10852445677817
40	C15	R1	6.94251450533924
40	C11	R1	7.16992500144231
40	C16	R1	7.18982455888002
40	C8	R1	7.20945336562895
40	C20	R1	7.53138146051631
40	C7	R1	7.36632221424582
41	C23	R1	7.35755200461808
41	C17	R1	7.27612440527424
41	C12	R1	7.15987133677839
41	C10	R1	7.45121111183233
41	C3	R1	7.39231742277876
41	C14	R1	7.28540221886225
41	C9	R1	7.19967234483636
41	C24	R1	7.39231742277876
41	C6	R1	7.21916852046216
41	C21	R1	7.34872815423108
41	C19	R1	7.37503943134692
41	C1	R1	7.2667865406949
41	C4	R1	7.56985560833095
41	C13	R1	7.62935662007961
41	C18	R1	7.33091687811462
41	C15	R1	6.97727992349992
41	C11	R1	7.4262647547021
41	C16	R1	7.43462822763672
41	C8	R1	7.21916852046216
41	C20	R1	7.32192809488736
41	C7	R1	7.4178525148859
42	C23	R1	7.05528243550119
42	C17	R1	7.35755200461808
42	C12	R1	6.88264304936184
42	C10	R1	7.48381577726426
42	C3	R1	7.4262647547021
42	C14	R1	7.21916852046216
42	C5	R1	7.25738784269265
42	C9	R1	7.23840473932508
42	C6	R1	7.16992500144231
42	C21	R1	7.16992500144231
42	C19	R1	7.18982455888002
42	C22	R1	7.16992500144231
42	C13	R1	7.36632221424582
42	C15	R1	7
42	C11	R1	7.29462074889163
42	C16	R1	7.33091687811462
42	C8	R1	7.467605550083
42	C20	R1	7
42	C7	R1	7.467605550083
43	C23	R1	7.36632221424582
43	C17	R1	7.13955135239879
43	C12	R1	7.36632221424582
43	C10	R1	7.21916852046216
43	C3	R1	7.32192809488736
43	C14	R1	7.28540221886225
43	C5	R1	7.29462074889163
43	C9	R1	7.2667865406949
43	C24	R1	7.06608919045777
43	C21	R1	7.16992500144231
43	C1	R1	7.01122725542325
43	C22	R1	7.25738784269265
43	C13	R1	7.18982455888002
43	C18	R1	7.01122725542325
43	C15	R1	7.57742882803575
43	C11	R1	7.36632221424582
43	C16	R1	7.22881869049588
43	C8	R1	7.10852445677817
43	C20	R1	7.4757334309664
43	C7	R1	7.43462822763672
44	C23	R1	7.35755200461808
44	C17	R1	6.96578428466209
44	C10	R1	7.3037807481771
44	C3	R1	7.35755200461808
44	C14	R1	7.20945336562895
44	C5	R1	7.25738784269265
44	C9	R1	7.467605550083
44	C24	R1	7.32192809488736
44	C21	R1	7.17990909001493
44	C19	R1	7.16992500144231
44	C1	R1	7.2667865406949
44	C22	R1	7.5077946401987
44	C4	R1	7.14974711950468
44	C13	R1	7.14974711950468
44	C18	R1	7.28540221886225
44	C15	R1	7.14974711950468
44	C11	R1	7.06608919045777
44	C16	R1	7.34872815423108
44	C7	R1	7.09803208296053
45	C23	R1	7.25738784269265
45	C17	R1	6.90689059560852
45	C12	R1	7.14974711950468
45	C10	R1	7.31288295528436
45	C3	R1	7.09803208296053
45	C14	R1	7.2667865406949
45	C5	R1	7.31288295528436
45	C9	R1	7.2667865406949
45	C24	R1	7.20945336562895
45	C6	R1	7.06608919045777
45	C21	R1	6.90689059560852
45	C19	R1	6.93073733756289
45	C1	R1	7.05528243550119
45	C22	R1	7.17990909001493
45	C4	R1	7.08746284125034
45	C13	R1	7.31288295528436
45	C18	R1	7.18982455888002
45	C15	R1	7.28540221886225
45	C11	R1	7.06608919045777
45	C16	R1	6.97727992349992
45	C8	R1	7.2667865406949
45	C20	R1	7.18982455888002
45	C7	R1	7.07681559705083
46	C23	R1	7.15987133677839
46	C17	R1	7.08746284125034
46	C12	R1	7.07681559705083
46	C10	R1	7.4093909361377
46	C3	R1	7.35755200461808
46	C14	R1	7.16992500144231
46	C5	R1	7.31288295528436
46	C9	R1	7.21916852046216
46	C24	R1	7.15987133677839
46	C6	R1	7.01122725542325
46	C21	R1	7
46	C19	R1	7.17990909001493
46	C1	R1	7.15987133677839
46	C22	R1	7.07681559705083
46	C13	R1	6.98868468677217
46	C18	R1	7.19967234483636
46	C15	R1	7.29462074889163
46	C11	R1	7.18982455888002
46	C8	R1	7.29462074889163
46	C20	R1	7.39231742277876
46	C7	R1	6.97727992349992
47	C23	R1	7.04439411935845
47	C17	R1	7.10852445677817
47	C12	R1	6.93073733756289
47	C10	R1	7.22881869049588
47	C3	R1	7.33091687811462
47	C14	R1	7.65105169117893
47	C5	R1	7.32192809488736
47	C9	R1	7.35755200461808
47	C24	R1	7.40087943628218
47	C6	R1	7.07681559705083
47	C21	R1	7.29462074889163
47	C19	R1	7.24792751344359
47	C4	R1	7.07681559705083
47	C13	R1	7.62205181945638
47	C18	R1	7.24792751344359
47	C11	R1	7.36632221424582
47	C16	R1	7.25738784269265
47	C8	R1	6.85798099512757
47	C20	R1	7.18982455888002
47	C7	R1	7.36632221424582
48	C23	R1	7.33091687811462
48	C17	R1	7.20945336562895
48	C12	R1	7.19967234483636
48	C10	R1	7.12928301694497
48	C3	R1	7.11894107272351
48	C14	R1	7.37503943134692
48	C5	R1	7.31288295528436
48	C9	R1	7.05528243550119
48	C24	R1	6.89481776330794
48	C6	R1	7.21916852046216
48	C21	R1	7.12928301694497
48	C19	R1	7.3037807481771
48	C1	R1	7.33091687811462
48	C22	R1	7.10852445677817
48	C4	R1	7.44294349584873
48	C13	R1	7.51569983828404
48	C18	R1	7.05528243550119
48	C15	R1	7.21916852046216
48	C11	R1	7.48381577726426
48	C16	R1	6.90689059560852
48	C8	R1	7.37503943134692
48	C20	R1	7.19967234483636
48	C7	R1	7.4178525148859
49	C23	R1	7.20945336562895
49	C17	R1	7.19967234483636
49	C12	R1	7.33985000288462
49	C10	R1	7.2667865406949
49	C3	R1	7.2667865406949
49	C14	R1	7.21916852046216
49	C5	R1	7.4178525148859
49	C9	R1	7.16992500144231
49	C24	R1	7.13955135239879
49	C6	R1	7.27612440527424
49	C19	R1	6.94251450533924
49	C1	R1	7.4178525148859
49	C4	R1	7.18982455888002
49	C13	R1	7.22881869049588
49	C18	R1	7.17990909001493
49	C15	R1	7.17990909001493
49	C11	R1	7.13955135239879
49	C16	R1	7.35755200461808
49	C8	R1	7.55458885167764
49	C20	R1	7.467605550083
50	C23	R1	6.88264304936184
50	C17	R1	7.32192809488736
50	C12	R1	7.15987133677839
50	C10	R1	7.33091687811462
50	C3	R1	7.24792751344359
50	C14	R1	7.29462074889163
50	C5	R1	6.97727992349992
50	C9	R1	7.17990909001493
50	C24	R1	7.21916852046216
50	C6	R1	7.19967234483636
50	C19	R1	7.24792751344359
50	C1	R1	7.2667865406949
50	C22	R1	7.49185309632967
50	C4	R1	7.17990909001493
50	C13	R1	7.33985000288462
50	C18	R1	7.4178525148859
50	C15	R1	7.08746284125034
50	C11	R1	7.40087943628218
50	C16	R1	7.21916852046216
50	C20	R1	7.29462074889163
50	C7	R1	7.4178525148859
51	C17	R1	7.14974711950468
51	C12	R1	7.18982455888002
51	C10	R1	7.02236781302845
51	C3	R1	7.48381577726426
51	C14	R1	7.12928301694497
51	C5	R1	7.25738784269265
51	C9	R1	7.21916852046216
51	C6	R1	7.33091687811462
51	C21	R1	7.31288295528436
51	C19	R1	7.10852445677817
51	C1	R1	7.27612440527424
51	C22	R1	7.3037807481771
51	C4	R1	7.04439411935845
51	C13	R1	7.10852445677817
51	C18	R1	7.34872815423108
51	C15	R1	7.21916852046216
51	C11	R1	7.11894107272351
51	C16	R1	7.24792751344359
51	C8	R1	7.36632221424582
51	C20	R1	7.38370429247405
52	C23	R1	7.49185309632967
52	C12	R1	7.22881869049588
52	C10	R1	7.49185309632967
52	C3	R1	7.59245703726808
52	C5	R1	7.10852445677817
52	C9	R1	7.13955135239879
52	C24	R1	6.79441586635011
52	C6	R1	7.18982455888002
52	C21	R1	7.05528243550119
52	C19	R1	7.23840473932508
52	C1	R1	7.23840473932508
52	C22	R1	6.89481776330794
52	C4	R1	7.55458885167764
52	C13	R1	7.35755200461808
52	C18	R1	6.91886323727459
52	C15	R1	7.06608919045777
52	C11	R1	7.14974711950468
52	C16	R1	7.01122725542325
52	C8	R1	7.13955135239879
52	C20	R1	7.34872815423108
52	C7	R1	6.96578428466209
53	C23	R1	7.11894107272351
53	C17	R1	7.21916852046216
53	C12	R1	7.29462074889163
53	C10	R1	7.49185309632967
53	C3	R1	7.31288295528436
53	C14	R1	7.24792751344359
53	C5	R1	7.36632221424582
53	C9	R1	7.59991284218713
53	C24	R1	7.01122725542325
53	C6	R1	7.32192809488736
53	C21	R1	7.12928301694497
53	C19	R1	7.40087943628218
53	C1	R1	7.11894107272351
53	C22	R1	7.27612440527424
53	C4	R1	7.23840473932508
53	C13	R1	7.18982455888002
53	C18	R1	7.06608919045777
53	C15	R1	7.14974711950468
53	C11	R1	7.37503943134692
53	C16	R1	6.97727992349992
53	C8	R1	7.4093909361377
53	C20	R1	6.88264304936184
53	C7	R1	7.3037807481771
54	C23	R1	7.13955135239879
54	C17	R1	7.21916852046216
54	C12	R1	7.49185309632967
54	C10	R1	7
54	C3	R1	7.33985000288462
54	C9	R1	7.64385618977472
54	C24	R1	7.21916852046216
54	C19	R1	7.10852445677817
54	C1	R1	7.33985000288462
54	C22	R1	7.15987133677839
54	C4	R1	7.4757334309664
54	C13	R1	7.03342300153745
54	C18	R1	7.4178525148859
54	C15	R1	7.32192809488736
54	C11	R1	7.29462074889163
54	C16	R1	6.97727992349992
54	C8	R1	7
54	C20	R1	7.02236781302845
54	C7	R1	6.97727992349992
55	C23	R1	7.14974711950468
55	C17	R1	7.36632221424582
55	C12	R1	7.7279204545632
55	C10	R1	7.52356195605701
55	C3	R1	7.19967234483636
55	C14	R1	7.37503943134692
55	C9	R1	7.07681559705083
55	C24	R1	6.88264304936184
55	C6	R1	7.51569983828404
55	C21	R1	7.15987133677839
55	C19	R1	7.20945336562895
55	C22	R1	7.11894107272351
55	C4	R1	7.467605550083
55	C13	R1	7.49185309632967
55	C18	R1	7.33985000288462
55	C11	R1	6.96578428466209
55	C8	R1	7.13955135239879
55	C7	R1	7.10852445677817
56	C23	R1	7.48381577726426
56	C17	R1	7.14974711950468
56	C12	R1	7.36632221424582
56	C10	R1	7.2667865406949
56	C3	R1	7.59245703726808
56	C14	R1	7.20945336562895
56	C5	R1	7.467605550083
56	C9	R1	6.89481776330794
56	C24	R1	7.13955135239879
56	C6	R1	7.2667865406949
56	C21	R1	7.4594316186373
56	C19	R1	7.4262647547021
56	C1	R1	7.16992500144231
56	C22	R1	7.16992500144231
56	C4	R1	7.21916852046216
56	C13	R1	7.10852445677817
56	C18	R1	7.18982455888002
56	C15	R1	7.20945336562895
56	C11	R1	7.36632221424582
56	C16	R1	7.22881869049588
56	C8	R1	7.23840473932508
56	C20	R1	7.24792751344359
57	C17	R1	7.24792751344359
57	C12	R1	7.38370429247405
57	C10	R1	7.2667865406949
57	C3	R1	7.18982455888002
57	C14	R1	7.4594316186373
57	C5	R1	7.4093909361377
57	C9	R1	6.62935662007961
57	C6	R1	7.22881869049588
57	C21	R1	7.37503943134692
57	C19	R1	7.14974711950468
57	C22	R1	7.13955135239879
57	C4	R1	7.24792751344359
57	C13	R1	7.36632221424582
57	C18	R1	7.08746284125034
57	C15	R1	7.39231742277876
57	C11	R1	7.35755200461808
57	C16	R1	7.45121111183233
57	C8	R1	6.94251450533924
57	C20	R1	7.18982455888002
57	C7	R1	7.35755200461808
58	C23	R1	7.52356195605701
58	C17	R1	7.22881869049588
58	C12	R1	7.33985000288462
58	C10	R1	7.22881869049588
58	C3	R1	7.07681559705083
58	C14	R1	7.20945336562895
58	C5	R1	7.22881869049588
58	C9	R1	7.33985000288462
58	C24	R1	7.06608919045777
58	C6	R1	7.10852445677817
58	C19	R1	6.78135971352466
58	C1	R1	7.20945336562895
58	C22	R1	7.59245703726808
58	C4	R1	7.23840473932508
58	C13	R1	7.28540221886225
58	C18	R1	7.27612440527424
58	C15	R1	6.96578428466209
58	C11	R1	7.45121111183233
58	C16	R1	7.33091687811462
58	C8	R1	6.97727992349992
58	C20	R1	7.04439411935845
58	C7	R1	7.11894107272351
59	C23	R1	7.43462822763672
59	C12	R1	7.51569983828404
59	C10	R1	7.4093909361377
59	C3	R1	7.4757334309664
59	C14	R1	7.29462074889163
59	C5	R1	7.29462074889163
59	C9	R1	7.08746284125034
59	C24	R1	7.20945336562895
59	C6	R1	7
59	C21	R1	7.39231742277876
59	C19	R1	7.43462822763672
59	C22	R1	7.11894107272351
59	C13	R1	7.24792751344359
59	C18	R1	7.09803208296053
59	C15	R1	7.29462074889163
59	C11	R1	7.33985000288462
59	C16	R1	7.2667865406949
59	C8	R1	7.48381577726426
59	C20	R1	7.54689445988764
59	C7	R1	7.16992500144231
60	C17	R1	7.08746284125034
60	C12	R1	7.21916852046216
60	C10	R1	7.07681559705083
60	C3	R1	7.04439411935845
60	C14	R1	7.4757334309664
60	C5	R1	7.10852445677817
60	C9	R1	7.01122725542325
60	C24	R1	7.12928301694497
60	C6	R1	7.32192809488736
60	C21	R1	7.56224242422107
60	C19	R1	7.37503943134692
60	C1	R1	7.14974711950468
60	C22	R1	7.33091687811462
60	C4	R1	7.04439411935845
60	C13	R1	7.29462074889163
60	C18	R1	7.06608919045777
60	C15	R1	7.18982455888002
60	C11	R1	7.51569983828404
60	C16	R1	7.467605550083
60	C8	R1	7.11894107272351
60	C20	R1	7.54689445988764
60	C7	R1	7.36632221424582
61	C23	R1	7.2667865406949
61	C17	R1	7.3037807481771
61	C12	R1	7.35755200461808
61	C10	R1	7.4594316186373
61	C3	R1	7.32192809488736
61	C14	R1	7.33091687811462
61	C5	R1	7.44294349584873
61	C9	R1	7.13955135239879
61	C21	R1	7.28540221886225
61	C19	R1	7.01122725542325
61	C1	R1	7.29462074889163
61	C22	R1	7.09803208296053
61	C4	R1	7.53915881110803
61	C13	R1	7.04439411935845
61	C18	R1	7.467605550083
61	C15	R1	6.85798099512757
61	C11	R1	7.43462822763672
61	C16	R1	6.90689059560852
61	C8	R1	7.4093909361377
61	C20	R1	7.35755200461808
61	C7	R1	7.53915881110803
62	C23	R1	7.18982455888002
62	C12	R1	7.24792751344359
62	C10	R1	7.03342300153745
62	C3	R1	6.98868468677217
62	C14	R1	7.34872815423108
62	C5	R1	6.93073733756289
62	C9	R1	7.10852445677817
62	C24	R1	7.18982455888002
62	C6	R1	7.37503943134692
62	C21	R1	7.03342300153745
62	C19	R1	7.49984588708321
62	C1	R1	7.37503943134692
62	C22	R1	7.467605550083
62	C4	R1	7.23840473932508
62	C13	R1	7.43462822763672
62	C18	R1	7.2667865406949
62	C15	R1	7.27612440527424
62	C11	R1	7.23840473932508
62	C16	R1	7.37503943134692
62	C8	R1	6.97727992349992
62	C20	R1	7.33091687811462
63	C23	R1	7.44294349584873
63	C17	R1	7.03342300153745
63	C12	R1	7.18982455888002
63	C10	R1	7.24792751344359
63	C3	R1	7.07681559705083
63	C14	R1	6.8073549220576
63	C5	R1	7.23840473932508
63	C9	R1	7.08746284125034
63	C24	R1	7.35755200461808
63	C6	R1	6.95419631038687
63	C21	R1	7.38370429247405
63	C19	R1	7.3037807481771
63	C1	R1	7.01122725542325
63	C22	R1	7.57742882803575
63	C4	R1	7.21916852046216
63	C13	R1	7.66533591718518
63	C18	R1	7.4594316186373
63	C15	R1	7.07681559705083
63	C16	R1	7.32192809488736
63	C8	R1	7.4093909361377
63	C20	R1	7.11894107272351
64	C23	R1	7.17990909001493
64	C17	R1	7.24792751344359
64	C12	R1	7.07681559705083
64	C10	R1	7.4757334309664
64	C3	R1	7.29462074889163
64	C14	R1	7.01122725542325
64	C9	R1	7.05528243550119
64	C6	R1	7.3037807481771
64	C21	R1	7.25738784269265
64	C19	R1	7.25738784269265
64	C22	R1	7.39231742277876
64	C4	R1	7.20945336562895
64	C13	R1	7.20945336562895
64	C18	R1	6.91886323727459
64	C15	R1	7.44294349584873
64	C11	R1	7.27612440527424
64	C16	R1	7.49984588708321
64	C8	R1	6.90689059560852
64	C20	R1	6.93073733756289
64	C7	R1	7.37503943134692
65	C23	R1	7.11894107272351
65	C17	R1	7.4093909361377
65	C12	R1	7.28540221886225
65	C10	R1	7.51569983828404
65	C3	R1	7.43462822763672
65	C14	R1	6.95419631038687
65	C9	R1	7.31288295528436
65	C24	R1	7.10852445677817
65	C6	R1	7.12928301694497
65	C21	R1	7.4757334309664
65	C19	R1	7.18982455888002
65	C1	R1	7.33091687811462
65	C22	R1	7.33091687811462
65	C4	R1	7.17990909001493
65	C13	R1	7.28540221886225
65	C18	R1	7.36632221424582
65	C15	R1	7.44294349584873
65	C11	R1	7.3037807481771
65	C16	R1	6.94251450533924
65	C8	R1	6.98868468677217
65	C20	R1	7.35755200461808
65	C7	R1	7.33985000288462
66	C23	R1	7.11894107272351
66	C17	R1	7.18982455888002
66	C12	R1	7.04439411935845
66	C10	R1	7.33985000288462
66	C14	R1	7.03342300153745
66	C5	R1	6.94251450533924
66	C9	R1	7.20945336562895
66	C24	R1	7.15987133677839
66	C21	R1	7.01122725542325
66	C19	R1	7.33985000288462
66	C1	R1	7.23840473932508
66	C22	R1	7.25738784269265
66	C13	R1	6.78135971352466
66	C18	R1	7.18982455888002
66	C15	R1	7.18982455888002
66	C11	R1	7.14974711950468
66	C16	R1	7.25738784269265
66	C8	R1	7.04439411935845
66	C20	R1	7.3037807481771
66	C7	R1	7.04439411935845
67	C23	R1	6.95419631038687
67	C17	R1	7.35755200461808
67	C12	R1	7.02236781302845
67	C10	R1	7.4178525148859
67	C3	R1	7.11894107272351
67	C14	R1	6.95419631038687
67	C5	R1	7.25738784269265
67	C9	R1	7.4262647547021
67	C24	R1	7.467605550083
67	C21	R1	7.19967234483636
67	C19	R1	7.21916852046216
67	C1	R1	7.13955135239879
67	C22	R1	7.43462822763672
67	C4	R1	7.06608919045777
67	C18	R1	7.38370429247405
67	C15	R1	7.23840473932508
67	C11	R1	7.16992500144231
67	C16	R1	7.21916852046216
67	C8	R1	7.40087943628218
67	C20	R1	7.16992500144231
67	C7	R1	7.32192809488736
68	C23	R1	7.02236781302845
68	C17	R1	7.11894107272351
68	C12	R1	6.98868468677217
68	C10	R1	7.33091687811462
68	C3	R1	7.03342300153745
68	C14	R1	7.22881869049588
68	C5	R1	7.01122725542325
68	C9	R1	7.31288295528436
68	C6	R1	6.95419631038687
68	C21	R1	7.21916852046216
68	C19	R1	7.32192809488736
68	C1	R1	6.93073733756289
68	C22	R1	7.5077946401987
68	C4	R1	7.28540221886225
68	C13	R1	7.59991284218713
68	C18	R1	7.03342300153745
68	C15	R1	7
68	C11	R1	7.3037807481771
68	C16	R1	7.2667865406949
68	C8	R1	7.20945336562895
68	C7	R1	7.17990909001493
69	C23	R1	7.05528243550119
69	C17	R1	6.84549005094437
69	C12	R1	7.58496250072116
69	C3	R1	7.25738784269265
69	C5	R1	7.62935662007961
69	C9	R1	7.09803208296053
69	C24	R1	7.02236781302845
69	C6	R1	7.16992500144231
69	C21	R1	7.31288295528436
69	C19	R1	7.22881869049588
69	C1	R1	7.23840473932508
69	C22	R1	6.95419631038687
69	C4	R1	7.17990909001493
69	C13	R1	7.57742882803575
69	C18	R1	7.12928301694497
69	C15	R1	7.11894107272351
69	C11	R1	7.20945336562895
69	C16	R1	7.56224242422107
69	C8	R1	7.2667865406949
69	C20	R1	7.4262647547021
69	C7	R1	7.06608919045777
70	C23	R1	7.17990909001493
70	C17	R1	7.36632221424582
70	C12	R1	7.37503943134692
70	C10	R1	7.29462074889163
70	C3	R1	7.21916852046216
70	C14	R1	7.3037807481771
70	C24	R1	7.44294349584873
70	C6	R1	7.11894107272351
70	C21	R1	7.25738784269265
70	C19	R1	6.88264304936184
70	C1	R1	7.4093909361377
70	C22	R1	7.18982455888002
70	C4	R1	7.45121111183233
70	C18	R1	7.4757334309664
70	C15	R1	7.22881869049588
70	C11	R1	7.09803208296053
70	C16	R1	7.28540221886225
70	C8	R1	7.39231742277876
70	C20	R1	6.95419631038687
70	C7	R1	7.14974711950468
71	C23	R1	6.90689059560852
71	C17	R1	7.45121111183233
71	C12	R1	7.10852445677817
71	C10	R1	7.467605550083
71	C3	R1	7.51569983828404
71	C14	R1	7.37503943134692
71	C5	R1	6.8073549220576
71	C9	R1	7.39231742277876
71	C24	R1	6.91886323727459
71	C6	R1	7.14974711950468
71	C19	R1	6.98868468677217
71	C1	R1	7.24792751344359
71	C22	R1	7.4262647547021
71	C13	R1	7.57742882803575
71	C18	R1	7.23840473932508
71	C15	R1	7.13955135239879
71	C11	R1	7.29462074889163
71	C16	R1	7.08746284125034
71	C8	R1	6.97727992349992
71	C20	R1	7.11894107272351
71	C7	R1	7.48381577726426
72	C23	R1	7.17990909001493
72	C17	R1	7.33091687811462
72	C12	R1	7.44294349584873
72	C14	R1	7.39231742277876
72	C5	R1	7.22881869049588
72	C9	R1	7.45121111183233
72	C24	R1	7.25738784269265
72	C6	R1	7.13955135239879
72	C21	R1	7.16992500144231
72	C19	R1	7.61470984411521
72	C1	R1	7.33985000288462
72	C22	R1	7.33985000288462
72	C4	R1	7.4262647547021
72	C13	R1	7.43462822763672
72	C18	R1	7.51569983828404
72	C15	R1	7.29462074889163
72	C11	R1	7.2667865406949
72	C16	R1	7.37503943134692
72	C8	R1	7.35755200461808
72	C20	R1	7.06608919045777
72	C7	R1	7.14974711950468
73	C23	R1	7.34872815423108
73	C17	R1	7.16992500144231
73	C10	R1	7.29462074889163
73	C3	R1	7.16992500144231
73	C14	R1	7.09803208296053
73	C5	R1	7.22881869049588
73	C9	R1	7.16992500144231
73	C24	R1	7.17990909001493
73	C6	R1	7.04439411935845
73	C21	R1	6.94251450533924
73	C19	R1	7.29462074889163
73	C1	R1	7.19967234483636
73	C22	R1	7.17990909001493
73	C4	R1	7.60733031374961
73	C13	R1	7
73	C18	R1	7.14974711950468
73	C15	R1	7.53138146051631
73	C11	R1	7.12928301694497
73	C16	R1	7.29462074889163
73	C8	R1	7.4178525148859
73	C20	R1	7.34872815423108
73	C7	R1	7.23840473932508
74	C23	R1	7.09803208296053
74	C17	R1	7.10852445677817
74	C10	R1	7.15987133677839
74	C3	R1	7.01122725542325
74	C14	R1	7.31288295528436
74	C5	R1	7.10852445677817
74	C9	R1	7.40087943628218
74	C24	R1	7.07681559705083
74	C6	R1	7.39231742277876
74	C21	R1	6.91886323727459
74	C19	R1	7.31288295528436
74	C22	R1	7.24792751344359
74	C13	R1	7
74	C15	R1	7.09803208296053
74	C11	R1	7.38370429247405
74	C16	R1	7.25738784269265
74	C8	R1	7.33985000288462
74	C20	R1	7.21916852046216
74	C7	R1	6.94251450533924
75	C23	R1	7.10852445677817
75	C17	R1	7.2667865406949
75	C12	R1	6.98868468677217
75	C10	R1	7.04439411935845
75	C3	R1	7.45121111183233
75	C14	R1	7.2667865406949
75	C5	R1	7.45121111183233
75	C9	R1	7.36632221424582
75	C24	R1	7.25738784269265
75	C19	R1	7.18982455888002
75	C1	R1	7.20945336562895
75	C22	R1	7.18982455888002
75	C4	R1	7.25738784269265
75	C13	R1	7.29462074889163
75	C18	R1	7.25738784269265
75	C15	R1	7.06608919045777
75	C11	R1	7.23840473932508
75	C16	R1	7.29462074889163
75	C8	R1	7.07681559705083
75	C20	R1	7.22881869049588
75	C7	R1	7.44294349584873
76	C23	R1	7.38370429247405
76	C17	R1	7.45121111183233
76	C12	R1	7.02236781302845
76	C10	R1	7.12928301694497
76	C3	R1	7.33985000288462
76	C14	R1	7.52356195605701
76	C5	R1	7.01122725542325
76	C9	R1	7.49984588708321
76	C24	R1	7.37503943134692
76	C6	R1	7.29462074889163
76	C21	R1	7.32192809488736
76	C19	R1	7.2667865406949
76	C1	R1	7.14974711950468
76	C22	R1	7.28540221886225
76	C4	R1	7.17990909001493
76	C13	R1	7.4178525148859
76	C18	R1	7.43462822763672
76	C15	R1	7.32192809488736
76	C11	R1	7.03342300153745
76	C16	R1	7.4757334309664
76	C8	R1	7.14974711950468
76	C20	R1	7.4178525148859
76	C7	R1	7.11894107272351
77	C23	R1	7.06608919045777
77	C17	R1	6.89481776330794
77	C12	R1	7.07681559705083
77	C3	R1	7.28540221886225
77	C14	R1	7.17990909001493
77	C5	R1	7.10852445677817
77	C9	R1	7.09803208296053
77	C24	R1	7.56224242422107
77	C21	R1	7.20945336562895
77	C19	R1	7.09803208296053
77	C1	R1	7.21916852046216
77	C22	R1	7.3037807481771
77	C4	R1	7.31288295528436
77	C13	R1	7.36632221424582
77	C18	R1	6.8073549220576
77	C15	R1	6.88264304936184
77	C11	R1	7.4093909361377
77	C16	R1	6.71424551766612
77	C8	R1	7.43462822763672
77	C20	R1	7.49185309632967
77	C7	R1	7.10852445677817
78	C23	R1	6.98868468677217
78	C17	R1	7.59991284218713
78	C12	R1	6.82017896241519
78	C10	R1	7.44294349584873
78	C3	R1	7.21916852046216
78	C14	R1	7.3037807481771
78	C5	R1	7.62205181945638
78	C9	R1	7.12928301694497
78	C24	R1	7.22881869049588
78	C6	R1	7.10852445677817
78	C21	R1	7.24792751344359
78	C19	R1	7.45121111183233
78	C1	R1	7.36632221424582
78	C22	R1	7.34872815423108
78	C13	R1	7.13955135239879
78	C18	R1	7.12928301694497
78	C15	R1	7.25738784269265
78	C11	R1	7.31288295528436
78	C16	R1	7.32192809488736
78	C8	R1	7.17990909001493
78	C20	R1	7.53915881110803
79	C23	R1	7.35755200461808
79	C17	R1	7.03342300153745
79	C12	R1	7.09803208296053
79	C10	R1	7.06608919045777
79	C3	R1	7.01122725542325
79	C14	R1	7.12928301694497
79	C5	R1	7.01122725542325
79	C9	R1	7.49984588708321
79	C24	R1	7.55458885167764
79	C6	R1	7.35755200461808
79	C19	R1	7.22881869049588
79	C1	R1	6.95419631038687
79	C22	R1	7.12928301694497
79	C4	R1	7.28540221886225
79	C13	R1	7.16992500144231
79	C18	R1	7.33985000288462
79	C15	R1	7.10852445677817
79	C11	R1	7.33985000288462
79	C8	R1	6.97727992349992
79	C20	R1	7.20945336562895
80	C17	R1	7.10852445677817
80	C12	R1	7.33985000288462
80	C10	R1	6.76818432477693
80	C3	R1	7.48381577726426
80	C14	R1	6.88264304936184
80	C5	R1	7.38370429247405
80	C9	R1	7.04439411935845
80	C24	R1	7.06608919045777
80	C6	R1	7.10852445677817
80	C19	R1	6.97727992349992
80	C1	R1	7.16992500144231
80	C22	R1	7.13955135239879
80	C4	R1	7.29462074889163
80	C13	R1	7.39231742277876
80	C18	R1	7.28540221886225
80	C15	R1	7.24792751344359
80	C11	R1	7.37503943134692
80	C8	R1	7.17990909001493
80	C20	R1	7.34872815423108
80	C7	R1	7.29462074889163
81	C23	R1	7.4262647547021
81	C17	R1	7.39231742277876
81	C12	R1	6.98868468677217
81	C10	R1	7.19967234483636
81	C3	R1	7.3037807481771
81	C14	R1	6.97727992349992
81	C5	R1	7.11894107272351
81	C9	R1	7.23840473932508
81	C24	R1	7.16992500144231
81	C6	R1	7.14974711950468
81	C21	R1	7.13955135239879
81	C19	R1	7.03342300153745
81	C1	R1	7.06608919045777
81	C22	R1	7.31288295528436
81	C4	R1	7.21916852046216
81	C13	R1	7.18982455888002
81	C18	R1	7.09803208296053
81	C11	R1	7.14974711950468
81	C16	R1	6.7279204545632
81	C8	R1	7.08746284125034
81	C20	R1	7.58496250072116
81	C7	R1	6.96578428466209
82	C12	R1	7.20945336562895
82	C10	R1	7.20945336562895
82	C3	R1	7.08746284125034
82	C14	R1	7.24792751344359
82	C5	R1	7.22881869049588
82	C9	R1	6.97727992349992
82	C24	R1	7.13955135239879
82	C6	R1	7.29462074889163
82	C21	R1	7.13955135239879
82	C19	R1	7.15987133677839
82	C1	R1	7.22881869049588
82	C22	R1	7.4594316186373
82	C4	R1	7.40087943628218
82	C13	R1	7.12928301694497
82	C18	R1	7.52356195605701
82	C15	R1	7.4757334309664
82	C11	R1	7.37503943134692
82	C16	R1	6.98868468677217
82	C8	R1	7.33091687811462
82	C20	R1	7.05528243550119
83	C17	R1	7.53915881110803
83	C12	R1	7.28540221886225
83	C10	R1	7.2667865406949
83	C3	R1	7.07681559705083
83	C14	R1	7.16992500144231
83	C5	R1	7.52356195605701
83	C9	R1	7.39231742277876
83	C24	R1	7.44294349584873
83	C21	R1	7.31288295528436
83	C19	R1	7.38370429247405
83	C1	R1	7.08746284125034
83	C22	R1	6.8703647195834
83	C4	R1	7.16992500144231
83	C13	R1	6.75488750216347
83	C18	R1	7.57742882803575
83	C15	R1	7.22881869049588
83	C11	R1	7.33985000288462
83	C16	R1	7.27612440527424
83	C8	R1	7.09803208296053
83	C20	R1	7.2667865406949
83	C7	R1	7.24792751344359
84	C23	R1	7.69348695749933
84	C17	R1	7.17990909001493
84	C12	R1	7.54689445988764
84	C10	R1	7.15987133677839
84	C3	R1	7.12928301694497
84	C14	R1	6.97727992349992
84	C5	R1	7.3037807481771
84	C9	R1	7.33985000288462
84	C24	R1	7.03342300153745
84	C6	R1	7.44294349584873
84	C21	R1	7.16992500144231
84	C19	R1	7.5077946401987
84	C1	R1	7
84	C22	R1	7.22881869049588
84	C13	R1	7.02236781302845
84	C18	R1	6.79441586635011
84	C15	R1	7.36632221424582
84	C11	R1	7.21916852046216
84	C16	R1	7.19967234483636
84	C8	R1	7.04439411935845
84	C20	R1	6.93073733756289
85	C23	R1	7.22881869049588
85	C17	R1	7.21916852046216
85	C12	R1	7.13955135239879
85	C10	R1	7.34872815423108
85	C3	R1	7.2667865406949
85	C14	R1	7.62205181945638
85	C5	R1	7.05528243550119
85	C9	R1	7.17990909001493
85	C24	R1	7.01122725542325
85	C6	R1	7.33091687811462
85	C21	R1	7.4757334309664
85	C19	R1	7.4262647547021
85	C1	R1	6.76818432477693
85	C22	R1	7.15987133677839
85	C4	R1	7.49185309632967
85	C13	R1	6.83289001416474
85	C18	R1	7.55458885167764
85	C16	R1	7.12928301694497
85	C8	R1	7.40087943628218
85	C20	R1	7.3037807481771
85	C7	R1	7.467605550083
86	C23	R1	6.83289001416474
86	C17	R1	7.19967234483636
86	C12	R1	7.17990909001493
86	C10	R1	7.22881869049588
86	C3	R1	7.33091687811462
86	C14	R1	7.36632221424582
86	C9	R1	7.36632221424582
86	C24	R1	7.43462822763672
86	C6	R1	7.29462074889163
86	C21	R1	7.12928301694497
86	C19	R1	7.07681559705083
86	C1	R1	7.39231742277876
86	C22	R1	7.29462074889163
86	C4	R1	7.37503943134692
86	C13	R1	7.70043971814109
86	C18	R1	7.15987133677839
86	C15	R1	7.13955135239879
86	C11	R1	7.23840473932508
86	C16	R1	6.8073549220576
86	C8	R1	7.16992500144231
86	C20	R1	6.96578428466209
86	C7	R1	7.17990909001493
87	C17	R1	7.55458885167764
87	C12	R1	7.08746284125034
87	C10	R1	7.15987133677839
87	C14	R1	6.98868468677217
87	C5	R1	6.8703647195834
87	C9	R1	7.3037807481771
87	C24	R1	7.20945336562895
87	C21	R1	7.02236781302845
87	C19	R1	6.6724253419715
87	C1	R1	7.18982455888002
87	C22	R1	7.45121111183233
87	C4	R1	7.4093909361377
87	C18	R1	7.467605550083
87	C15	R1	7.20945336562895
87	C11	R1	7.09803208296053
87	C16	R1	6.95419631038687
87	C8	R1	7.34872815423108
87	C20	R1	7.49185309632967
87	C7	R1	7.23840473932508
88	C23	R1	7.29462074889163
88	C17	R1	7.31288295528436
88	C12	R1	7.4757334309664
88	C3	R1	7.13955135239879
88	C14	R1	7.27612440527424
88	C5	R1	6.93073733756289
88	C9	R1	7.02236781302845
88	C24	R1	7.39231742277876
88	C6	R1	7.33091687811462
88	C21	R1	7.03342300153745
88	C19	R1	7.15987133677839
88	C1	R1	7.44294349584873
88	C22	R1	7.21916852046216
88	C4	R1	7.467605550083
88	C13	R1	6.96578428466209
88	C18	R1	7.32192809488736
88	C15	R1	7.14974711950468
88	C11	R1	7.33985000288462
88	C16	R1	7.6724253419715
88	C8	R1	7.60733031374961
88	C20	R1	7.24792751344359
89	C23	R1	7.14974711950468
89	C17	R1	7.39231742277876
89	C12	R1	7.05528243550119
89	C10	R1	7.2667865406949
89	C3	R1	7.32192809488736
89	C14	R1	7.27612440527424
89	C5	R1	7.19967234483636
89	C9	R1	7.03342300153745
89	C24	R1	7.07681559705083
89	C6	R1	7.16992500144231
89	C21	R1	7.10852445677817
89	C19	R1	7.03342300153745
89	C1	R1	7.06608919045777
89	C22	R1	7.10852445677817
89	C4	R1	7.32192809488736
89	C13	R1	7.02236781302845
89	C18	R1	7.06608919045777
89	C15	R1	7.08746284125034
89	C16	R1	7.35755200461808
89	C8	R1	7.37503943134692
89	C20	R1	7.14974711950468
90	C23	R1	7.05528243550119
90	C17	R1	7.52356195605701
90	C12	R1	6.91886323727459
90	C10	R1	7.60733031374961
90	C3	R1	7.52356195605701
90	C14	R1	7.35755200461808
90	C5	R1	7.33091687811462
90	C9	R1	7.12928301694497
90	C24	R1	7.2667865406949
90	C6	R1	7.02236781302845
90	C21	R1	7.38370429247405
90	C1	R1	7.06608919045777
90	C22	R1	7.32192809488736
90	C4	R1	7.14974711950468
90	C13	R1	7.6724253419715
90	C18	R1	6.89481776330794
90	C15	R1	7.29462074889163
90	C16	R1	7.24792751344359
90	C8	R1	7.16992500144231
90	C20	R1	7.20945336562895
90	C7	R1	7.33091687811462
91	C23	R1	6.93073733756289
91	C10	R1	7.49984588708321
91	C14	R1	7.12928301694497
91	C5	R1	7.09803208296053
91	C24	R1	7.33985000288462
91	C6	R1	7.4178525148859
91	C21	R1	7.33091687811462
91	C19	R1	7.28540221886225
91	C1	R1	7.12928301694497
91	C22	R1	7.48381577726426
91	C4	R1	6.74146698640115
91	C13	R1	7.21916852046216
91	C18	R1	7.06608919045777
91	C15	R1	7.37503943134692
91	C11	R1	7.25738784269265
91	C16	R1	7.01122725542325
91	C8	R1	7.2667865406949
91	C20	R1	7.10852445677817
91	C7	R1	7.25738784269265
92	C23	R1	6.95419631038687
92	C17	R1	7.10852445677817
92	C12	R1	7.20945336562895
92	C10	R1	7.20945336562895
92	C3	R1	6.91886323727459
92	C14	R1	7
92	C5	R1	7.11894107272351
92	C9	R1	6.98868468677217
92	C6	R1	7.23840473932508
92	C19	R1	7.40087943628218
92	C1	R1	6.88264304936184
92	C22	R1	7.467605550083
92	C4	R1	7.01122725542325
92	C13	R1	7.62935662007961
92	C18	R1	7.36632221424582
92	C11	R1	7.43462822763672
92	C16	R1	7.27612440527424
92	C8	R1	7.49185309632967
92	C20	R1	7.35755200461808
92	C7	R1	7.10852445677817
93	C23	R1	7.03342300153745
93	C17	R1	6.70043971814109
93	C12	R1	7.33985000288462
93	C10	R1	7.10852445677817
93	C14	R1	7.02236781302845
93	C5	R1	6.96578428466209
93	C9	R1	7.16992500144231
93	C24	R1	6.90689059560852
93	C6	R1	7.37503943134692
93	C21	R1	7.31288295528436
93	C19	R1	7.3037807481771
93	C1	R1	7.18982455888002
93	C22	R1	7.4262647547021
93	C4	R1	7.27612440527424
93	C13	R1	7.33985000288462
93	C18	R1	7.33091687811462
93	C15	R1	7.44294349584873
93	C11	R1	7.36632221424582
93	C16	R1	6.85798099512757
93	C8	R1	7.05528243550119
93	C20	R1	7.02236781302845
93	C7	R1	7.39231742277876
94	C23	R1	7.20945336562895
94	C17	R1	7.40087943628218
94	C12	R1	7.19967234483636
94	C10	R1	7.20945336562895
94	C3	R1	7.22881869049588
94	C14	R1	6.78135971352466
94	C5	R1	7.14974711950468
94	C9	R1	7.32192809488736
94	C24	R1	7.19967234483636
94	C6	R1	7.34872815423108
94	C21	R1	7.52356195605701
94	C19	R1	7.14974711950468
94	C1	R1	7.25738784269265
94	C22	R1	7.09803208296053
94	C4	R1	7.38370429247405
94	C13	R1	7.09803208296053
94	C18	R1	6.90689059560852
94	C15	R1	7.22881869049588
94	C11	R1	6.96578428466209
94	C8	R1	7.3037807481771
94	C20	R1	7.4594316186373
94	C7	R1	7.34872815423108
95	C23	R1	7.11894107272351
95	C17	R1	6.98868468677217
95	C12	R1	7.05528243550119
95	C10	R1	7.33985000288462
95	C3	R1	7.19967234483636
95	C14	R1	7.4594316186373
95	C5	R1	7.4262647547021
95	C9	R1	7.24792751344359
95	C24	R1	7.10852445677817
95	C6	R1	7.24792751344359
95	C21	R1	7.16992500144231
95	C19	R1	7.34872815423108
95	C1	R1	7.25738784269265
95	C22	R1	6.83289001416474
95	C4	R1	7.16992500144231
95	C13	R1	6.93073733756289
95	C18	R1	7.02236781302845
95	C15	R1	7.09803208296053
95	C8	R1	7.31288295528436
95	C20	R1	7.32192809488736
95	C7	R1	7.35755200461808
96	C23	R1	7.02236781302845
96	C17	R1	7.12928301694497
96	C12	R1	7.20945336562895
96	C10	R1	7.38370429247405
96	C3	R1	7.4757334309664
96	C14	R1	7.32192809488736
96	C5	R1	7.14974711950468
96	C9	R1	6.84549005094437
96	C24	R1	6.98868468677217
96	C6	R1	7.19967234483636
96	C21	R1	7.2667865406949
96	C19	R1	7.44294349584873
96	C1	R1	7.5077946401987
96	C22	R1	7.33091687811462
96	C4	R1	7.06608919045777
96	C13	R1	7.34872815423108
96	C18	R1	7.35755200461808
96	C15	R1	7.15987133677839
96	C11	R1	6.85798099512757
96	C16	R1	7.34872815423108
96	C8	R1	7.17990909001493
96	C20	R1	7.53138146051631
96	C7	R1	6.96578428466209
97	C23	R1	7.05528243550119
[truncated: 14,626 more rows]
