# Supplementary material for: Stochastic modelling of single-cell gene expression adaptation reveals non-genomic contribution to evolution of tumor subclones
Source: bioRxiv. 2024 Apr 20:2024.04.17.588869. Preprint. [Version 1] doi: 10.1101/2024.04.17.588869 (PMC11071284; doi:10.1101/2024.04.17.588869)
Supplement: Supplement 2 [file media-2.zip › Supplementary Files/Simulated Data/Adaptive_Simulation/tr_1.02_sq_15_r_200_a_8.csv]

gene	species	replicate	exprval
1	C23	R1	7.25738784269265
1	C17	R1	7.38370429247405
1	C10	R1	7.10852445677817
1	C3	R1	7.20945336562895
1	C5	R1	7.4093909361377
1	C24	R1	6.96578428466209
1	C6	R1	6.68650052718322
1	C21	R1	7.27612440527424
1	C19	R1	7.36632221424582
1	C1	R1	7.34872815423108
1	C22	R1	7.19967234483636
1	C4	R1	7.25738784269265
1	C13	R1	7.32192809488736
1	C18	R1	7.17990909001493
1	C15	R1	7.36632221424582
1	C16	R1	7.32192809488736
1	C20	R1	6.93073733756289
1	C7	R1	7.27612440527424
2	C23	R1	7.32192809488736
2	C17	R1	7.16992500144231
2	C12	R1	6.97727992349992
2	C10	R1	7.2667865406949
2	C3	R1	7.4594316186373
2	C14	R1	7
2	C9	R1	7.25738784269265
2	C24	R1	7.14974711950468
2	C6	R1	7.21916852046216
2	C21	R1	7.2667865406949
2	C19	R1	6.89481776330794
2	C1	R1	7.27612440527424
2	C22	R1	7.32192809488736
2	C4	R1	7.33985000288462
2	C13	R1	7.24792751344359
2	C18	R1	6.83289001416474
2	C15	R1	7.06608919045777
2	C11	R1	7.13955135239879
2	C16	R1	7.4262647547021
2	C8	R1	7.16992500144231
2	C20	R1	7.44294349584873
2	C7	R1	7.04439411935845
3	C23	R1	7.3037807481771
3	C17	R1	7.22881869049588
3	C12	R1	7.28540221886225
3	C10	R1	7.33985000288462
3	C3	R1	7.3037807481771
3	C14	R1	7.56985560833095
3	C5	R1	7.05528243550119
3	C9	R1	7.29462074889163
3	C6	R1	7.40087943628218
3	C21	R1	6.96578428466209
3	C1	R1	7.11894107272351
3	C22	R1	7.40087943628218
3	C4	R1	7.4093909361377
3	C13	R1	7.11894107272351
3	C18	R1	7.23840473932508
3	C15	R1	7.28540221886225
3	C11	R1	7.20945336562895
3	C16	R1	7.14974711950468
3	C8	R1	7.11894107272351
3	C20	R1	7.38370429247405
3	C7	R1	7.19967234483636
4	C23	R1	7.12928301694497
4	C17	R1	7.12928301694497
4	C12	R1	7.15987133677839
4	C10	R1	7.15987133677839
4	C3	R1	7.08746284125034
4	C5	R1	7.4594316186373
4	C9	R1	7.10852445677817
4	C6	R1	7.3037807481771
4	C21	R1	7.31288295528436
4	C19	R1	7.51569983828404
4	C1	R1	7.4178525148859
4	C22	R1	7.33985000288462
4	C4	R1	7.39231742277876
4	C13	R1	7.10852445677817
4	C18	R1	7.37503943134692
4	C15	R1	7.18982455888002
4	C11	R1	7.33985000288462
4	C16	R1	7.13955135239879
4	C8	R1	7.04439411935845
4	C20	R1	7.40087943628218
4	C7	R1	7.5077946401987
5	C23	R1	7.38370429247405
5	C12	R1	7.51569983828404
5	C10	R1	7.12928301694497
5	C3	R1	6.98868468677217
5	C14	R1	7.36632221424582
5	C5	R1	7.4594316186373
5	C24	R1	7.09803208296053
5	C6	R1	7.25738784269265
5	C21	R1	7.08746284125034
5	C19	R1	7.22881869049588
5	C1	R1	6.98868468677217
5	C22	R1	7.09803208296053
5	C4	R1	7.33985000288462
5	C13	R1	7.15987133677839
5	C18	R1	7.22881869049588
5	C15	R1	6.94251450533924
5	C11	R1	7.17990909001493
5	C16	R1	7.12928301694497
5	C8	R1	6.90689059560852
5	C20	R1	7.4594316186373
5	C7	R1	7.33985000288462
6	C23	R1	7.15987133677839
6	C17	R1	7.04439411935845
6	C12	R1	7.44294349584873
6	C10	R1	7.44294349584873
6	C3	R1	7.28540221886225
6	C14	R1	7.40087943628218
6	C9	R1	7.13955135239879
6	C24	R1	7.15987133677839
6	C21	R1	7.33091687811462
6	C19	R1	7.25738784269265
6	C1	R1	7.08746284125034
6	C22	R1	7.15987133677839
6	C4	R1	7.37503943134692
6	C13	R1	7.15987133677839
6	C18	R1	7.22881869049588
6	C15	R1	6.98868468677217
6	C11	R1	7.27612440527424
6	C16	R1	7.13955135239879
6	C8	R1	7.13955135239879
6	C20	R1	7.24792751344359
6	C7	R1	7.09803208296053
7	C23	R1	7.4262647547021
7	C17	R1	7.19967234483636
7	C12	R1	7.12928301694497
7	C10	R1	7.53915881110803
7	C3	R1	7.09803208296053
7	C14	R1	7.10852445677817
7	C5	R1	7.08746284125034
7	C9	R1	7.39231742277876
7	C24	R1	6.97727992349992
7	C6	R1	7.467605550083
7	C21	R1	7.16992500144231
7	C19	R1	7.16992500144231
7	C1	R1	7.23840473932508
7	C4	R1	7.55458885167764
7	C13	R1	7.25738784269265
7	C18	R1	7.18982455888002
7	C15	R1	7.35755200461808
7	C11	R1	6.97727992349992
7	C16	R1	7.16992500144231
7	C8	R1	7.12928301694497
7	C20	R1	6.97727992349992
7	C7	R1	7.15987133677839
8	C23	R1	7.20945336562895
8	C17	R1	7.27612440527424
8	C12	R1	7.34872815423108
8	C10	R1	7.19967234483636
8	C3	R1	7.18982455888002
8	C14	R1	7.45121111183233
8	C5	R1	7.10852445677817
8	C9	R1	7.20945336562895
8	C24	R1	6.91886323727459
8	C6	R1	7.37503943134692
8	C21	R1	7.17990909001493
8	C19	R1	7.15987133677839
8	C1	R1	7
8	C22	R1	7.12928301694497
8	C4	R1	7.29462074889163
8	C13	R1	6.91886323727459
8	C18	R1	6.8703647195834
8	C15	R1	7.3037807481771
8	C11	R1	7.27612440527424
8	C16	R1	7.16992500144231
8	C8	R1	6.8703647195834
8	C20	R1	7.20945336562895
8	C7	R1	7.33091687811462
9	C23	R1	7.33985000288462
9	C17	R1	7.45121111183233
9	C10	R1	7.40087943628218
9	C3	R1	7.3037807481771
9	C14	R1	7.11894107272351
9	C5	R1	7.29462074889163
9	C24	R1	7.17990909001493
9	C6	R1	7.44294349584873
9	C21	R1	7.20945336562895
9	C19	R1	7.28540221886225
9	C1	R1	6.98868468677217
9	C22	R1	7.02236781302845
9	C4	R1	7.18982455888002
9	C13	R1	7.24792751344359
9	C18	R1	6.98868468677217
9	C15	R1	7.22881869049588
9	C11	R1	7.15987133677839
9	C16	R1	7.44294349584873
9	C8	R1	7.2667865406949
9	C20	R1	7.17990909001493
9	C7	R1	7.23840473932508
10	C23	R1	7.29462074889163
10	C17	R1	7.4594316186373
10	C10	R1	7.33091687811462
10	C3	R1	7.38370429247405
10	C14	R1	7.45121111183233
10	C5	R1	7.24792751344359
10	C9	R1	7.31288295528436
10	C24	R1	7.28540221886225
10	C6	R1	7.20945336562895
10	C21	R1	7.40087943628218
10	C19	R1	7.24792751344359
10	C1	R1	7.39231742277876
10	C4	R1	7.36632221424582
10	C13	R1	7.24792751344359
10	C18	R1	7.17990909001493
10	C15	R1	7.33091687811462
10	C11	R1	7.2667865406949
10	C16	R1	7.39231742277876
10	C8	R1	6.8703647195834
10	C20	R1	7.40087943628218
10	C7	R1	7.24792751344359
11	C17	R1	7.29462074889163
11	C12	R1	7.37503943134692
11	C10	R1	7.40087943628218
11	C3	R1	7.24792751344359
11	C14	R1	7.25738784269265
11	C5	R1	7
11	C9	R1	7.11894107272351
11	C24	R1	7.35755200461808
11	C6	R1	7.34872815423108
11	C21	R1	7.52356195605701
11	C19	R1	7.27612440527424
11	C1	R1	6.8703647195834
11	C22	R1	7.10852445677817
11	C4	R1	7.35755200461808
11	C13	R1	6.96578428466209
11	C18	R1	7.03342300153745
11	C15	R1	7.13955135239879
11	C16	R1	7.28540221886225
11	C20	R1	7.34872815423108
12	C23	R1	7.45121111183233
12	C17	R1	7.16992500144231
12	C10	R1	7.29462074889163
12	C14	R1	7.21916852046216
12	C5	R1	7.09803208296053
12	C9	R1	7.12928301694497
12	C24	R1	7.20945336562895
12	C6	R1	7.27612440527424
12	C21	R1	7.39231742277876
12	C19	R1	7.20945336562895
12	C1	R1	7.05528243550119
12	C22	R1	7.19967234483636
12	C4	R1	7.45121111183233
12	C13	R1	7.25738784269265
12	C18	R1	7.17990909001493
12	C15	R1	7.22881869049588
12	C11	R1	7.10852445677817
12	C16	R1	7.3037807481771
12	C8	R1	7.25738784269265
12	C20	R1	7.4093909361377
12	C7	R1	6.91886323727459
13	C23	R1	7.27612440527424
13	C17	R1	7.05528243550119
13	C12	R1	7.23840473932508
13	C10	R1	7.02236781302845
13	C14	R1	7.36632221424582
13	C5	R1	7.2667865406949
13	C9	R1	7.20945336562895
13	C24	R1	7.4757334309664
13	C6	R1	7.15987133677839
13	C21	R1	7.43462822763672
13	C19	R1	7.29462074889163
13	C22	R1	7.3037807481771
13	C4	R1	7.14974711950468
13	C13	R1	7.16992500144231
13	C18	R1	7.20945336562895
13	C15	R1	7.13955135239879
13	C11	R1	7.19967234483636
13	C16	R1	6.97727992349992
13	C8	R1	7.21916852046216
13	C20	R1	7.49984588708321
13	C7	R1	7.24792751344359
14	C23	R1	7.15987133677839
14	C17	R1	7.14974711950468
14	C12	R1	7.33091687811462
14	C3	R1	7.09803208296053
14	C14	R1	7.17990909001493
14	C5	R1	7.09803208296053
14	C9	R1	7.21916852046216
14	C24	R1	7.4757334309664
14	C6	R1	7.19967234483636
14	C21	R1	7.04439411935845
14	C19	R1	7.12928301694497
14	C1	R1	6.89481776330794
14	C4	R1	7.10852445677817
14	C13	R1	7.32192809488736
14	C18	R1	7.45121111183233
14	C15	R1	7.4178525148859
14	C11	R1	7.2667865406949
14	C16	R1	7.39231742277876
14	C8	R1	7.29462074889163
14	C7	R1	7.39231742277876
15	C23	R1	7.13955135239879
15	C17	R1	7.35755200461808
15	C12	R1	7.11894107272351
15	C10	R1	7.40087943628218
15	C3	R1	7.04439411935845
15	C14	R1	7.4262647547021
15	C9	R1	7.3037807481771
15	C24	R1	7.14974711950468
15	C6	R1	7.13955135239879
15	C21	R1	6.95419631038687
15	C19	R1	7.21916852046216
15	C22	R1	7.21916852046216
15	C4	R1	7.2667865406949
15	C13	R1	7.27612440527424
15	C18	R1	7.27612440527424
15	C15	R1	7.39231742277876
15	C11	R1	7.24792751344359
15	C16	R1	7.35755200461808
15	C20	R1	7.24792751344359
15	C7	R1	7.02236781302845
16	C23	R1	7.29462074889163
16	C17	R1	7.16992500144231
16	C12	R1	7.24792751344359
16	C10	R1	7.18982455888002
16	C3	R1	7.62205181945638
16	C14	R1	7.09803208296053
16	C5	R1	7.01122725542325
16	C9	R1	7
16	C24	R1	7.37503943134692
16	C6	R1	7.24792751344359
16	C21	R1	7.13955135239879
16	C19	R1	7.21916852046216
16	C1	R1	7.24792751344359
16	C22	R1	6.88264304936184
16	C4	R1	7.4093909361377
16	C13	R1	6.93073733756289
16	C18	R1	7.4594316186373
16	C15	R1	7.17990909001493
16	C11	R1	7.21916852046216
16	C16	R1	7.2667865406949
16	C8	R1	7.03342300153745
16	C20	R1	7.10852445677817
16	C7	R1	7.18982455888002
17	C23	R1	7.31288295528436
17	C17	R1	7.15987133677839
17	C12	R1	7.15987133677839
17	C10	R1	7.07681559705083
17	C3	R1	7.35755200461808
17	C14	R1	7.36632221424582
17	C5	R1	7.10852445677817
17	C9	R1	7.09803208296053
17	C24	R1	7.22881869049588
17	C6	R1	7.4093909361377
17	C21	R1	7.03342300153745
17	C19	R1	7.54689445988764
17	C1	R1	7.21916852046216
17	C22	R1	7.01122725542325
17	C4	R1	7.467605550083
17	C13	R1	7
17	C18	R1	7.17990909001493
17	C15	R1	7.21916852046216
17	C11	R1	7.11894107272351
17	C16	R1	7.17990909001493
17	C8	R1	7.22881869049588
17	C20	R1	7.12928301694497
17	C7	R1	7.20945336562895
18	C23	R1	7.06608919045777
18	C17	R1	6.98868468677217
18	C12	R1	7.33985000288462
18	C10	R1	7.4757334309664
18	C3	R1	7.60733031374961
18	C14	R1	7.23840473932508
18	C5	R1	7.07681559705083
18	C24	R1	7.2667865406949
18	C6	R1	7.10852445677817
18	C21	R1	7.22881869049588
18	C19	R1	7.17990909001493
18	C4	R1	7.34872815423108
18	C13	R1	7.31288295528436
18	C18	R1	7.22881869049588
18	C15	R1	7.16992500144231
18	C11	R1	7.05528243550119
18	C16	R1	7.16992500144231
18	C8	R1	7.33091687811462
18	C20	R1	7.14974711950468
18	C7	R1	7.17990909001493
19	C23	R1	7.40087943628218
19	C12	R1	7.49185309632967
19	C10	R1	7.27612440527424
19	C14	R1	7.16992500144231
19	C5	R1	7.467605550083
19	C9	R1	7.19967234483636
19	C24	R1	7.45121111183233
19	C6	R1	7.36632221424582
19	C21	R1	7.25738784269265
19	C19	R1	7.19967234483636
19	C1	R1	7.36632221424582
19	C22	R1	7.13955135239879
19	C4	R1	7.4178525148859
19	C13	R1	7.25738784269265
19	C18	R1	7.44294349584873
19	C15	R1	7.19967234483636
19	C11	R1	7.37503943134692
19	C8	R1	7.39231742277876
19	C20	R1	7.13955135239879
20	C23	R1	7.09803208296053
20	C17	R1	7.17990909001493
20	C12	R1	7.23840473932508
20	C10	R1	7.28540221886225
20	C3	R1	6.96578428466209
20	C5	R1	7.12928301694497
20	C9	R1	7.52356195605701
20	C24	R1	7.20945336562895
20	C6	R1	7.4178525148859
20	C21	R1	7.09803208296053
20	C19	R1	7.467605550083
20	C1	R1	7.28540221886225
20	C22	R1	7.02236781302845
20	C4	R1	7.21916852046216
20	C13	R1	7.14974711950468
20	C18	R1	7.29462074889163
20	C15	R1	7.03342300153745
20	C11	R1	7.16992500144231
20	C8	R1	7.28540221886225
20	C20	R1	7.24792751344359
20	C7	R1	7.21916852046216
21	C23	R1	7.37503943134692
21	C17	R1	7.23840473932508
21	C12	R1	7.18982455888002
21	C10	R1	7.31288295528436
21	C3	R1	7.22881869049588
21	C14	R1	7.37503943134692
21	C5	R1	7.15987133677839
21	C9	R1	7.20945336562895
21	C6	R1	7.02236781302845
21	C21	R1	7.25738784269265
21	C19	R1	7.05528243550119
21	C1	R1	7.05528243550119
21	C22	R1	7.17990909001493
21	C4	R1	7.23840473932508
21	C13	R1	7.35755200461808
21	C18	R1	7.31288295528436
21	C11	R1	7.23840473932508
21	C16	R1	6.98868468677217
21	C8	R1	7.04439411935845
21	C20	R1	7.37503943134692
21	C7	R1	7.06608919045777
22	C23	R1	7.43462822763672
22	C17	R1	7.27612440527424
22	C12	R1	7.14974711950468
22	C10	R1	7.21916852046216
22	C3	R1	7.15987133677839
22	C14	R1	7.20945336562895
22	C5	R1	7.22881869049588
22	C9	R1	7.28540221886225
22	C24	R1	7.03342300153745
22	C6	R1	7.36632221424582
22	C21	R1	7.28540221886225
22	C19	R1	7.33091687811462
22	C1	R1	7.13955135239879
22	C22	R1	7.4594316186373
22	C4	R1	7.53138146051631
22	C13	R1	7.3037807481771
22	C18	R1	7.3037807481771
22	C15	R1	7.19967234483636
22	C11	R1	7.22881869049588
22	C16	R1	7.4093909361377
22	C8	R1	7.39231742277876
22	C20	R1	7.40087943628218
22	C7	R1	7.2667865406949
23	C23	R1	7.4093909361377
23	C12	R1	7.11894107272351
23	C3	R1	7.10852445677817
23	C14	R1	7.03342300153745
23	C5	R1	7.36632221424582
23	C9	R1	7.31288295528436
23	C24	R1	7.08746284125034
23	C6	R1	7.08746284125034
23	C21	R1	7.10852445677817
23	C19	R1	7.4262647547021
23	C1	R1	7.22881869049588
23	C22	R1	7.36632221424582
23	C4	R1	7.4262647547021
23	C13	R1	7.06608919045777
23	C18	R1	7.15987133677839
23	C15	R1	7.27612440527424
23	C11	R1	7.62935662007961
23	C16	R1	7.07681559705083
23	C20	R1	7.44294349584873
23	C7	R1	7.4594316186373
24	C23	R1	7.25738784269265
24	C17	R1	6.96578428466209
24	C12	R1	7.28540221886225
24	C10	R1	7.24792751344359
24	C3	R1	7.19967234483636
24	C14	R1	7.38370429247405
24	C5	R1	7.40087943628218
24	C9	R1	7.31288295528436
24	C24	R1	7.07681559705083
24	C6	R1	7.21916852046216
24	C21	R1	7.4757334309664
24	C19	R1	7.55458885167764
24	C1	R1	7.2667865406949
24	C22	R1	7.20945336562895
24	C4	R1	7.04439411935845
24	C13	R1	7
24	C18	R1	7.48381577726426
24	C15	R1	7.53138146051631
24	C11	R1	7.09803208296053
24	C16	R1	7.38370429247405
24	C8	R1	7.33091687811462
24	C7	R1	7.29462074889163
25	C17	R1	7.28540221886225
25	C12	R1	7.20945336562895
25	C10	R1	7.2667865406949
25	C3	R1	7.37503943134692
25	C14	R1	7.27612440527424
25	C5	R1	7.32192809488736
25	C9	R1	7.2667865406949
25	C24	R1	7.28540221886225
25	C6	R1	7.11894107272351
25	C21	R1	6.98868468677217
25	C19	R1	7.63662462054365
25	C1	R1	7.29462074889163
25	C22	R1	7.20945336562895
25	C4	R1	7.06608919045777
25	C13	R1	7.12928301694497
25	C15	R1	6.90689059560852
25	C11	R1	7.01122725542325
25	C16	R1	7.29462074889163
25	C8	R1	6.78135971352466
25	C20	R1	7.34872815423108
25	C7	R1	7.40087943628218
26	C23	R1	7.33091687811462
26	C17	R1	7.14974711950468
26	C12	R1	7.59245703726808
26	C10	R1	7.15987133677839
26	C3	R1	7.16992500144231
26	C14	R1	7.20945336562895
26	C5	R1	7.38370429247405
26	C9	R1	7.44294349584873
26	C21	R1	7.467605550083
26	C19	R1	7.31288295528436
26	C1	R1	7.45121111183233
26	C22	R1	7.21916852046216
26	C4	R1	7.40087943628218
26	C13	R1	7.20945336562895
26	C18	R1	7.13955135239879
26	C15	R1	7.31288295528436
26	C11	R1	7.11894107272351
26	C16	R1	6.79441586635011
26	C8	R1	7.20945336562895
26	C20	R1	7.03342300153745
26	C7	R1	7.09803208296053
27	C23	R1	7
27	C17	R1	7.3037807481771
27	C12	R1	7.16992500144231
27	C10	R1	7.23840473932508
27	C3	R1	7.28540221886225
27	C14	R1	7.19967234483636
27	C5	R1	7.16992500144231
27	C9	R1	7.36632221424582
27	C21	R1	7.28540221886225
27	C19	R1	7.4262647547021
27	C22	R1	7.06608919045777
27	C4	R1	7.11894107272351
27	C13	R1	7.04439411935845
27	C18	R1	6.90689059560852
27	C15	R1	7.13955135239879
27	C11	R1	7.31288295528436
27	C16	R1	7.4093909361377
27	C8	R1	7.24792751344359
27	C20	R1	7.4262647547021
27	C7	R1	7.19967234483636
28	C23	R1	7.21916852046216
28	C17	R1	7.29462074889163
28	C12	R1	7.25738784269265
28	C10	R1	7.29462074889163
28	C3	R1	7.45121111183233
28	C14	R1	7.4093909361377
28	C5	R1	7.24792751344359
28	C24	R1	7.45121111183233
28	C6	R1	7.32192809488736
28	C21	R1	7.52356195605701
28	C19	R1	7.06608919045777
28	C1	R1	7.34872815423108
28	C22	R1	7.25738784269265
28	C4	R1	7.4594316186373
28	C13	R1	7.15987133677839
28	C18	R1	7.15987133677839
28	C15	R1	7.13955135239879
28	C11	R1	7.4178525148859
28	C8	R1	7.13955135239879
28	C20	R1	7.09803208296053
28	C7	R1	6.97727992349992
29	C23	R1	7.20945336562895
29	C17	R1	7.13955135239879
29	C12	R1	7.17990909001493
29	C10	R1	7.12928301694497
29	C3	R1	7.48381577726426
29	C14	R1	7.16992500144231
29	C5	R1	7.4757334309664
29	C9	R1	7.38370429247405
29	C24	R1	7.34872815423108
29	C6	R1	7.19967234483636
29	C21	R1	7.4262647547021
29	C19	R1	6.90689059560852
29	C1	R1	7.20945336562895
29	C22	R1	7.06608919045777
29	C4	R1	7.16992500144231
29	C13	R1	7.17990909001493
29	C18	R1	7
29	C15	R1	7.10852445677817
29	C11	R1	7.32192809488736
29	C16	R1	7.51569983828404
29	C8	R1	7.07681559705083
29	C20	R1	7.10852445677817
29	C7	R1	7.18982455888002
30	C23	R1	7.78790255939143
30	C17	R1	7.27612440527424
30	C12	R1	7.27612440527424
30	C10	R1	7.17990909001493
30	C3	R1	7.35755200461808
30	C14	R1	7.15987133677839
30	C5	R1	7.33091687811462
30	C9	R1	7.29462074889163
30	C24	R1	6.93073733756289
30	C6	R1	7.27612440527424
30	C21	R1	7.18982455888002
30	C19	R1	7.32192809488736
30	C1	R1	7.06608919045777
30	C22	R1	7.52356195605701
30	C4	R1	7.4178525148859
30	C13	R1	7.28540221886225
30	C18	R1	7.12928301694497
30	C15	R1	7.2667865406949
30	C11	R1	7.05528243550119
30	C16	R1	7.23840473932508
30	C8	R1	7.37503943134692
30	C20	R1	7.12928301694497
30	C7	R1	7.44294349584873
31	C17	R1	7.23840473932508
31	C12	R1	7.27612440527424
31	C10	R1	7.20945336562895
31	C3	R1	6.8073549220576
31	C14	R1	7.4262647547021
31	C5	R1	7.33985000288462
31	C9	R1	7.08746284125034
31	C24	R1	7.59991284218713
31	C6	R1	7.33985000288462
31	C19	R1	7.33091687811462
31	C1	R1	7.40087943628218
31	C4	R1	7.4594316186373
31	C13	R1	7.62205181945638
31	C18	R1	7.15987133677839
31	C15	R1	7.29462074889163
31	C11	R1	7.18982455888002
31	C16	R1	7.33091687811462
31	C8	R1	7.35755200461808
31	C20	R1	7.4757334309664
31	C7	R1	7.05528243550119
32	C10	R1	7.20945336562895
32	C3	R1	7.11894107272351
32	C14	R1	7.49185309632967
32	C5	R1	7.08746284125034
32	C9	R1	7.01122725542325
32	C24	R1	7.22881869049588
32	C6	R1	7.17990909001493
32	C21	R1	7.27612440527424
32	C19	R1	7.32192809488736
32	C1	R1	7.14974711950468
32	C22	R1	7.467605550083
32	C4	R1	7.2667865406949
32	C13	R1	6.7279204545632
32	C18	R1	7.25738784269265
32	C15	R1	7.13955135239879
32	C11	R1	7.25738784269265
32	C16	R1	7.25738784269265
32	C8	R1	7.37503943134692
32	C20	R1	7.4093909361377
32	C7	R1	7.04439411935845
33	C23	R1	7.29462074889163
33	C17	R1	7.2667865406949
33	C12	R1	7.5077946401987
33	C10	R1	7.18982455888002
33	C3	R1	7.49984588708321
33	C14	R1	7.19967234483636
33	C9	R1	7.39231742277876
33	C24	R1	6.8703647195834
33	C6	R1	7.33985000288462
33	C21	R1	7.01122725542325
33	C19	R1	7.34872815423108
33	C1	R1	7.29462074889163
33	C22	R1	7.29462074889163
33	C4	R1	7.51569983828404
33	C18	R1	7.62935662007961
33	C15	R1	7.31288295528436
33	C16	R1	7.3037807481771
33	C8	R1	7.11894107272351
33	C20	R1	7.3037807481771
33	C7	R1	7.12928301694497
34	C23	R1	7.06608919045777
34	C17	R1	7.08746284125034
34	C12	R1	7.11894107272351
34	C3	R1	7
34	C14	R1	7.37503943134692
34	C5	R1	7.01122725542325
34	C9	R1	7.33091687811462
34	C24	R1	7.23840473932508
34	C6	R1	7.33985000288462
34	C21	R1	7.03342300153745
34	C19	R1	7.37503943134692
34	C1	R1	7.18982455888002
34	C22	R1	6.82017896241519
34	C4	R1	7.28540221886225
34	C13	R1	7.38370429247405
34	C18	R1	7.24792751344359
34	C15	R1	7.467605550083
34	C11	R1	6.98868468677217
34	C16	R1	7.21916852046216
34	C8	R1	7.18982455888002
34	C20	R1	6.98868468677217
34	C7	R1	7.11894107272351
35	C23	R1	7.33985000288462
35	C12	R1	7.27612440527424
35	C10	R1	6.8703647195834
35	C3	R1	7.45121111183233
35	C5	R1	7.45121111183233
35	C9	R1	7.43462822763672
35	C24	R1	7.25738784269265
35	C6	R1	7.04439411935845
35	C21	R1	7.15987133677839
35	C19	R1	7.18982455888002
35	C1	R1	7.37503943134692
35	C22	R1	7.37503943134692
35	C4	R1	7.16992500144231
35	C18	R1	7.25738784269265
35	C15	R1	7.32192809488736
35	C11	R1	7.03342300153745
35	C16	R1	6.89481776330794
35	C8	R1	7.33985000288462
35	C20	R1	7.2667865406949
35	C7	R1	7.13955135239879
36	C23	R1	7.4262647547021
36	C12	R1	7.33091687811462
36	C3	R1	7.10852445677817
36	C14	R1	7.13955135239879
36	C5	R1	7.27612440527424
36	C9	R1	7.35755200461808
36	C24	R1	7.27612440527424
36	C6	R1	7.4594316186373
36	C21	R1	7.08746284125034
36	C19	R1	7.20945336562895
36	C1	R1	7.05528243550119
36	C22	R1	6.96578428466209
36	C13	R1	7.16992500144231
36	C18	R1	7.12928301694497
36	C15	R1	7.25738784269265
36	C11	R1	7.2667865406949
36	C16	R1	7.18982455888002
36	C8	R1	7.14974711950468
36	C20	R1	7.37503943134692
36	C7	R1	7.45121111183233
37	C23	R1	7.19967234483636
37	C17	R1	7.61470984411521
37	C12	R1	7.01122725542325
37	C10	R1	7.10852445677817
37	C3	R1	6.93073733756289
37	C14	R1	7.21916852046216
37	C5	R1	7.33985000288462
37	C9	R1	7.20945336562895
37	C6	R1	7.25738784269265
37	C21	R1	7.07681559705083
37	C19	R1	7.23840473932508
37	C1	R1	7.17990909001493
37	C22	R1	7.27612440527424
37	C4	R1	7.04439411935845
37	C13	R1	7.14974711950468
37	C18	R1	7.12928301694497
37	C15	R1	7.22881869049588
37	C11	R1	7.33091687811462
37	C16	R1	7.4178525148859
37	C8	R1	7.21916852046216
37	C20	R1	7.08746284125034
37	C7	R1	7.16992500144231
38	C23	R1	7.17990909001493
38	C17	R1	6.88264304936184
38	C12	R1	7.17990909001493
38	C10	R1	7.16992500144231
38	C3	R1	7.02236781302845
38	C14	R1	7.29462074889163
38	C5	R1	7.23840473932508
38	C9	R1	7.28540221886225
38	C24	R1	7.32192809488736
38	C6	R1	7.33091687811462
38	C21	R1	7.4594316186373
38	C19	R1	7.09803208296053
38	C1	R1	7.16992500144231
38	C22	R1	7.20945336562895
38	C4	R1	7.16992500144231
38	C13	R1	7.19967234483636
38	C15	R1	6.7279204545632
38	C16	R1	7.31288295528436
38	C8	R1	7.25738784269265
38	C20	R1	7.06608919045777
38	C7	R1	7.40087943628218
39	C23	R1	7.15987133677839
39	C17	R1	7.11894107272351
39	C10	R1	7.28540221886225
39	C3	R1	7.19967234483636
39	C14	R1	7.55458885167764
39	C5	R1	7.27612440527424
39	C9	R1	7.09803208296053
39	C24	R1	7.23840473932508
39	C21	R1	7.09803208296053
39	C19	R1	7.27612440527424
39	C1	R1	7.22881869049588
39	C22	R1	7.39231742277876
39	C4	R1	6.90689059560852
39	C13	R1	7.37503943134692
39	C18	R1	7.22881869049588
39	C15	R1	7.38370429247405
39	C11	R1	7.19967234483636
39	C16	R1	7.27612440527424
39	C8	R1	7.12928301694497
39	C20	R1	7.4262647547021
39	C7	R1	7.15987133677839
40	C23	R1	7.4093909361377
40	C12	R1	7.21916852046216
40	C10	R1	7.4262647547021
40	C3	R1	7.36632221424582
40	C14	R1	7.56224242422107
40	C5	R1	7.29462074889163
40	C9	R1	7.07681559705083
40	C24	R1	7.02236781302845
40	C6	R1	7.17990909001493
40	C21	R1	7.24792751344359
40	C19	R1	7.10852445677817
40	C1	R1	7.44294349584873
40	C22	R1	7.59245703726808
40	C4	R1	7.20945336562895
40	C13	R1	7.4093909361377
40	C18	R1	7.34872815423108
40	C15	R1	7.2667865406949
40	C11	R1	7.31288295528436
40	C16	R1	7.45121111183233
40	C8	R1	7.10852445677817
40	C20	R1	7.22881869049588
40	C7	R1	7.3037807481771
41	C23	R1	7.05528243550119
41	C17	R1	7.07681559705083
41	C12	R1	7.23840473932508
41	C10	R1	7.24792751344359
41	C3	R1	7.38370429247405
41	C14	R1	7.38370429247405
41	C5	R1	7.44294349584873
41	C9	R1	7.45121111183233
41	C24	R1	7.29462074889163
41	C6	R1	7.33985000288462
41	C21	R1	7.12928301694497
41	C19	R1	6.96578428466209
41	C1	R1	7.62205181945638
41	C22	R1	7.3037807481771
41	C4	R1	7.53915881110803
41	C18	R1	7.08746284125034
41	C15	R1	7.07681559705083
41	C11	R1	7.21916852046216
41	C8	R1	7.24792751344359
41	C20	R1	7.19967234483636
41	C7	R1	7.35755200461808
42	C17	R1	7.33985000288462
42	C12	R1	7.62205181945638
42	C3	R1	7.3037807481771
42	C14	R1	6.90689059560852
42	C5	R1	7.27612440527424
42	C9	R1	7.18982455888002
42	C24	R1	7.35755200461808
42	C6	R1	7.33985000288462
42	C21	R1	7.3037807481771
42	C19	R1	7.32192809488736
42	C1	R1	7.32192809488736
42	C22	R1	7.09803208296053
42	C4	R1	7.19967234483636
42	C13	R1	7.29462074889163
42	C18	R1	7.29462074889163
42	C15	R1	7.10852445677817
42	C11	R1	7.3037807481771
42	C16	R1	7.43462822763672
42	C8	R1	7.14974711950468
42	C20	R1	7.15987133677839
43	C23	R1	7.33985000288462
43	C17	R1	7.23840473932508
43	C12	R1	6.96578428466209
43	C10	R1	7.28540221886225
43	C3	R1	7.08746284125034
43	C14	R1	7.12928301694497
43	C5	R1	7.20945336562895
43	C9	R1	7.17990909001493
43	C24	R1	7.49185309632967
43	C6	R1	7.31288295528436
43	C21	R1	7.21916852046216
43	C19	R1	7.4594316186373
43	C1	R1	7.29462074889163
43	C22	R1	7.4262647547021
43	C4	R1	7.2667865406949
43	C13	R1	7.31288295528436
43	C18	R1	7.03342300153745
43	C15	R1	7.33091687811462
43	C11	R1	7.12928301694497
43	C16	R1	7.06608919045777
43	C8	R1	7.48381577726426
43	C7	R1	7.19967234483636
44	C23	R1	6.8073549220576
44	C17	R1	7.24792751344359
44	C12	R1	7.23840473932508
44	C10	R1	7.15987133677839
44	C3	R1	6.98868468677217
44	C14	R1	7.44294349584873
44	C5	R1	7.18982455888002
44	C9	R1	7.33091687811462
44	C24	R1	7.12928301694497
44	C6	R1	7.33985000288462
44	C21	R1	7.40087943628218
44	C19	R1	7.08746284125034
44	C1	R1	7.10852445677817
44	C22	R1	7.06608919045777
44	C4	R1	7.05528243550119
44	C13	R1	7.44294349584873
44	C18	R1	7.16992500144231
44	C15	R1	7.21916852046216
44	C8	R1	7.36632221424582
44	C20	R1	7.19967234483636
44	C7	R1	7.14974711950468
45	C17	R1	7.31288295528436
45	C12	R1	7.03342300153745
45	C10	R1	7.20945336562895
45	C3	R1	7.32192809488736
45	C5	R1	7.3037807481771
45	C9	R1	7.48381577726426
45	C24	R1	7.34872815423108
45	C6	R1	7.25738784269265
45	C21	R1	7.18982455888002
45	C19	R1	7.25738784269265
45	C1	R1	7.55458885167764
45	C22	R1	7.25738784269265
45	C4	R1	7.27612440527424
45	C13	R1	7.27612440527424
45	C11	R1	7.21916852046216
45	C8	R1	7.35755200461808
45	C20	R1	7.29462074889163
45	C7	R1	7.5077946401987
46	C23	R1	7.11894107272351
46	C17	R1	7.10852445677817
46	C12	R1	7.19967234483636
46	C10	R1	7.52356195605701
46	C3	R1	7.37503943134692
46	C14	R1	7.27612440527424
46	C5	R1	7.4262647547021
46	C24	R1	7.27612440527424
46	C6	R1	7.4093909361377
46	C19	R1	7.39231742277876
46	C1	R1	7.37503943134692
46	C22	R1	7.25738784269265
46	C4	R1	7.27612440527424
46	C13	R1	7.3037807481771
46	C18	R1	7.35755200461808
46	C15	R1	7.32192809488736
46	C11	R1	7.04439411935845
46	C16	R1	7.18982455888002
46	C8	R1	6.98868468677217
46	C20	R1	7.3037807481771
46	C7	R1	7
47	C23	R1	7.33091687811462
47	C17	R1	7.33091687811462
47	C12	R1	7.08746284125034
47	C10	R1	7.18982455888002
47	C3	R1	7.22881869049588
47	C14	R1	7.467605550083
47	C5	R1	7.23840473932508
47	C9	R1	7.33091687811462
47	C24	R1	7.31288295528436
47	C21	R1	7.29462074889163
47	C19	R1	7.23840473932508
47	C1	R1	7.23840473932508
47	C22	R1	7.34872815423108
47	C4	R1	7.22881869049588
47	C18	R1	7.19967234483636
47	C15	R1	7.2667865406949
47	C11	R1	6.96578428466209
47	C16	R1	7.29462074889163
47	C8	R1	6.95419631038687
47	C20	R1	7.24792751344359
47	C7	R1	7.27612440527424
48	C17	R1	7.25738784269265
48	C12	R1	6.90689059560852
48	C10	R1	7.14974711950468
48	C3	R1	7.16992500144231
48	C14	R1	7.33091687811462
48	C5	R1	7.35755200461808
48	C9	R1	7.03342300153745
48	C24	R1	7.01122725542325
48	C6	R1	7.18982455888002
48	C21	R1	7.38370429247405
48	C19	R1	7.21916852046216
48	C1	R1	7.25738784269265
48	C22	R1	7.25738784269265
48	C4	R1	7.07681559705083
48	C13	R1	7.45121111183233
48	C18	R1	7.33091687811462
48	C15	R1	7.38370429247405
48	C16	R1	7.08746284125034
48	C20	R1	7.13955135239879
48	C7	R1	7.15987133677839
49	C23	R1	7.4262647547021
49	C17	R1	7.28540221886225
49	C12	R1	7.16992500144231
49	C10	R1	7.10852445677817
49	C14	R1	7.22881869049588
49	C5	R1	6.95419631038687
49	C9	R1	7.10852445677817
49	C24	R1	7.3037807481771
49	C6	R1	7.43462822763672
49	C21	R1	7.20945336562895
49	C19	R1	6.98868468677217
49	C1	R1	7.40087943628218
49	C22	R1	7.33091687811462
49	C4	R1	7.13955135239879
49	C13	R1	7.12928301694497
49	C18	R1	7.29462074889163
49	C15	R1	7.4262647547021
49	C11	R1	7.01122725542325
49	C8	R1	7.24792751344359
49	C20	R1	7.18982455888002
49	C7	R1	6.91886323727459
50	C17	R1	7.15987133677839
50	C12	R1	7.20945336562895
50	C10	R1	7.11894107272351
50	C3	R1	7.4178525148859
50	C14	R1	7.27612440527424
50	C5	R1	7.33985000288462
50	C9	R1	7.05528243550119
50	C24	R1	7.32192809488736
50	C6	R1	7.13955135239879
50	C21	R1	7.27612440527424
50	C22	R1	7.09803208296053
50	C4	R1	7.39231742277876
50	C13	R1	7.08746284125034
50	C18	R1	7.13955135239879
50	C15	R1	7.22881869049588
50	C11	R1	7.3037807481771
50	C16	R1	7.12928301694497
50	C8	R1	7.06608919045777
50	C20	R1	7.24792751344359
50	C7	R1	7.03342300153745
51	C23	R1	7.2667865406949
51	C17	R1	7.3037807481771
51	C12	R1	7
51	C10	R1	7.32192809488736
51	C3	R1	7.10852445677817
51	C5	R1	7.18982455888002
51	C9	R1	7.07681559705083
51	C6	R1	7.21916852046216
51	C21	R1	7.36632221424582
51	C19	R1	7.34872815423108
51	C1	R1	7.23840473932508
51	C22	R1	7.37503943134692
51	C4	R1	7.07681559705083
51	C13	R1	7.43462822763672
51	C18	R1	7.25738784269265
51	C11	R1	7.20945336562895
51	C8	R1	7.31288295528436
51	C7	R1	6.90689059560852
52	C23	R1	7.35755200461808
52	C17	R1	7.14974711950468
52	C12	R1	6.85798099512757
52	C10	R1	7
52	C3	R1	7.17990909001493
52	C14	R1	7.18982455888002
52	C5	R1	7.13955135239879
52	C9	R1	7.01122725542325
52	C24	R1	6.95419631038687
52	C21	R1	7.33985000288462
52	C19	R1	7.25738784269265
52	C22	R1	7.38370429247405
52	C4	R1	7.467605550083
52	C13	R1	7.05528243550119
52	C18	R1	7.20945336562895
52	C15	R1	7.33091687811462
52	C11	R1	7.04439411935845
52	C16	R1	7.39231742277876
52	C8	R1	7.27612440527424
52	C20	R1	7.2667865406949
52	C7	R1	6.94251450533924
53	C23	R1	7.2667865406949
53	C12	R1	7.61470984411521
53	C10	R1	7.24792751344359
53	C14	R1	7.4262647547021
53	C5	R1	7.39231742277876
53	C9	R1	7.32192809488736
53	C24	R1	7.23840473932508
53	C6	R1	7.27612440527424
53	C21	R1	6.90689059560852
53	C19	R1	7.33985000288462
53	C1	R1	7.36632221424582
53	C22	R1	7.20945336562895
53	C4	R1	7.3037807481771
53	C13	R1	6.91886323727459
53	C15	R1	7.24792751344359
53	C11	R1	7.21916852046216
53	C8	R1	7.37503943134692
53	C20	R1	7.31288295528436
53	C7	R1	7.08746284125034
54	C23	R1	7.51569983828404
54	C17	R1	7.07681559705083
54	C12	R1	7.19967234483636
54	C10	R1	7.31288295528436
54	C3	R1	7.11894107272351
54	C14	R1	7.2667865406949
54	C5	R1	7.33985000288462
54	C9	R1	7.19967234483636
54	C24	R1	7.07681559705083
54	C6	R1	7.62935662007961
54	C21	R1	7.06608919045777
54	C19	R1	7.4757334309664
54	C22	R1	7.38370429247405
54	C4	R1	7.20945336562895
54	C13	R1	7.29462074889163
54	C18	R1	7.27612440527424
54	C15	R1	7.05528243550119
54	C11	R1	7.10852445677817
54	C16	R1	7.05528243550119
54	C8	R1	7.27612440527424
54	C20	R1	7.37503943134692
55	C23	R1	7.14974711950468
55	C12	R1	7.11894107272351
55	C3	R1	7.32192809488736
55	C14	R1	7.45121111183233
55	C5	R1	7.40087943628218
55	C9	R1	7.33091687811462
55	C24	R1	7.33985000288462
55	C6	R1	7.3037807481771
55	C21	R1	7.18982455888002
55	C19	R1	7.38370429247405
55	C1	R1	7.36632221424582
55	C22	R1	7.22881869049588
55	C4	R1	7.08746284125034
55	C13	R1	7.02236781302845
55	C18	R1	7.12928301694497
55	C15	R1	7.4757334309664
55	C11	R1	7.4594316186373
55	C8	R1	7.5077946401987
55	C20	R1	7.39231742277876
55	C7	R1	7.32192809488736
56	C23	R1	7.11894107272351
56	C17	R1	7.12928301694497
56	C12	R1	7.33091687811462
56	C3	R1	7.4757334309664
56	C14	R1	7.49185309632967
56	C5	R1	7.3037807481771
56	C9	R1	7.08746284125034
56	C24	R1	7.36632221424582
56	C6	R1	7.03342300153745
56	C21	R1	7.48381577726426
56	C19	R1	7.25738784269265
56	C1	R1	7.11894107272351
56	C22	R1	7.08746284125034
56	C4	R1	7.27612440527424
56	C13	R1	7.3037807481771
56	C15	R1	7.49185309632967
56	C11	R1	7.25738784269265
56	C16	R1	7.31288295528436
56	C8	R1	7.29462074889163
56	C20	R1	7.48381577726426
56	C7	R1	7.18982455888002
57	C23	R1	7.32192809488736
57	C17	R1	7.10852445677817
57	C10	R1	7.56985560833095
57	C14	R1	7.33985000288462
57	C5	R1	7.18982455888002
57	C9	R1	7.18982455888002
57	C24	R1	7.48381577726426
57	C6	R1	7.2667865406949
57	C21	R1	7.18982455888002
57	C19	R1	7.53138146051631
57	C1	R1	7.31288295528436
57	C22	R1	6.82017896241519
57	C4	R1	7.16992500144231
57	C13	R1	7.29462074889163
57	C18	R1	7.20945336562895
57	C11	R1	7.43462822763672
57	C8	R1	7.31288295528436
57	C20	R1	7.22881869049588
57	C7	R1	7.40087943628218
58	C23	R1	7.21916852046216
58	C17	R1	6.98868468677217
58	C12	R1	7.21916852046216
58	C10	R1	7.33985000288462
58	C3	R1	7.16992500144231
58	C14	R1	7.08746284125034
58	C5	R1	7.34872815423108
58	C9	R1	7.15987133677839
58	C24	R1	7.13955135239879
58	C6	R1	7.11894107272351
58	C21	R1	7.23840473932508
58	C1	R1	7.08746284125034
58	C22	R1	7.11894107272351
58	C4	R1	7.15987133677839
58	C18	R1	7.21916852046216
58	C15	R1	7.4178525148859
58	C11	R1	7.28540221886225
58	C16	R1	7.24792751344359
58	C8	R1	7.15987133677839
58	C20	R1	7.18982455888002
59	C23	R1	7.25738784269265
59	C17	R1	7.39231742277876
59	C12	R1	7.51569983828404
59	C10	R1	7.14974711950468
59	C3	R1	7.20945336562895
59	C14	R1	7.29462074889163
59	C5	R1	7.39231742277876
59	C9	R1	7.3037807481771
59	C24	R1	7.23840473932508
59	C6	R1	7.32192809488736
59	C21	R1	7.15987133677839
59	C19	R1	7.28540221886225
59	C1	R1	7.34872815423108
59	C22	R1	7.2667865406949
59	C4	R1	7.12928301694497
59	C13	R1	7.31288295528436
59	C18	R1	7.44294349584873
59	C11	R1	7.4178525148859
59	C8	R1	7.2667865406949
59	C20	R1	7.19967234483636
59	C7	R1	7.33985000288462
60	C23	R1	7.2667865406949
60	C17	R1	7.27612440527424
60	C12	R1	7.38370429247405
60	C10	R1	7.33985000288462
60	C3	R1	7.33985000288462
60	C5	R1	7.36632221424582
60	C9	R1	7.43462822763672
60	C24	R1	7.33985000288462
60	C21	R1	7.19967234483636
60	C19	R1	7.43462822763672
60	C1	R1	7.25738784269265
60	C22	R1	7.28540221886225
60	C4	R1	7.15987133677839
60	C13	R1	7.19967234483636
60	C18	R1	7.11894107272351
60	C15	R1	7.51569983828404
60	C11	R1	7.28540221886225
60	C8	R1	7.33985000288462
60	C20	R1	7.43462822763672
60	C7	R1	7.4262647547021
61	C23	R1	7.14974711950468
61	C17	R1	7.33091687811462
61	C12	R1	7.33091687811462
61	C10	R1	7.40087943628218
61	C3	R1	7.25738784269265
61	C14	R1	7.31288295528436
61	C5	R1	7.10852445677817
61	C24	R1	7.18982455888002
61	C6	R1	7.27612440527424
61	C21	R1	7.28540221886225
61	C19	R1	7.38370429247405
61	C1	R1	7.09803208296053
61	C22	R1	7.14974711950468
61	C4	R1	7.14974711950468
61	C13	R1	7.27612440527424
61	C18	R1	7.18982455888002
61	C15	R1	7.25738784269265
61	C11	R1	7.2667865406949
61	C16	R1	7.29462074889163
61	C8	R1	7.18982455888002
61	C20	R1	7.3037807481771
61	C7	R1	7.45121111183233
62	C23	R1	7.27612440527424
62	C12	R1	6.96578428466209
62	C10	R1	7.4757334309664
62	C3	R1	7.38370429247405
62	C14	R1	7.15987133677839
62	C5	R1	7.08746284125034
62	C9	R1	7.45121111183233
62	C24	R1	7.27612440527424
62	C6	R1	7.20945336562895
62	C19	R1	7.36632221424582
62	C1	R1	7.09803208296053
62	C22	R1	6.97727992349992
62	C4	R1	7.25738784269265
62	C13	R1	7.33091687811462
62	C15	R1	7.06608919045777
62	C8	R1	7.06608919045777
62	C20	R1	7.04439411935845
62	C7	R1	7.33985000288462
63	C23	R1	7.59991284218713
63	C17	R1	7.21916852046216
63	C12	R1	7.15987133677839
63	C10	R1	7.01122725542325
63	C3	R1	7.22881869049588
63	C14	R1	7.22881869049588
63	C5	R1	7.12928301694497
63	C9	R1	7.23840473932508
63	C24	R1	7.33985000288462
63	C6	R1	7.33091687811462
63	C21	R1	7.35755200461808
63	C19	R1	7.18982455888002
63	C1	R1	7.33985000288462
63	C22	R1	7.3037807481771
63	C4	R1	7.33091687811462
63	C13	R1	7.06608919045777
63	C18	R1	6.96578428466209
63	C15	R1	7.05528243550119
63	C11	R1	7.22881869049588
63	C16	R1	7.4178525148859
63	C8	R1	6.96578428466209
63	C20	R1	7.17990909001493
63	C7	R1	7.25738784269265
64	C17	R1	7.29462074889163
64	C12	R1	7.09803208296053
64	C10	R1	7.16992500144231
64	C3	R1	7.14974711950468
64	C14	R1	7.23840473932508
64	C5	R1	7.52356195605701
64	C9	R1	7.24792751344359
64	C24	R1	7.19967234483636
64	C6	R1	7.31288295528436
64	C21	R1	7.36632221424582
64	C1	R1	7.22881869049588
64	C22	R1	7.34872815423108
64	C4	R1	7.27612440527424
64	C13	R1	7.32192809488736
64	C18	R1	7.3037807481771
64	C15	R1	7.14974711950468
64	C11	R1	7.14974711950468
64	C16	R1	7.4757334309664
64	C8	R1	7.4262647547021
64	C20	R1	7.23840473932508
64	C7	R1	7.18982455888002
65	C23	R1	7.17990909001493
65	C17	R1	7.38370429247405
65	C12	R1	7.20945336562895
65	C10	R1	7.18982455888002
65	C3	R1	7.07681559705083
65	C14	R1	7.61470984411521
65	C5	R1	6.96578428466209
65	C9	R1	6.8703647195834
65	C24	R1	7.12928301694497
65	C6	R1	7.25738784269265
65	C21	R1	7.38370429247405
65	C19	R1	7.13955135239879
65	C1	R1	6.95419631038687
65	C22	R1	6.95419631038687
65	C4	R1	7.48381577726426
65	C13	R1	7.44294349584873
65	C18	R1	7.07681559705083
65	C11	R1	7.3037807481771
65	C16	R1	7.48381577726426
65	C8	R1	7.4178525148859
65	C20	R1	7.65821148275179
65	C7	R1	7.11894107272351
66	C23	R1	7.31288295528436
66	C17	R1	7.25738784269265
66	C10	R1	7.02236781302845
66	C3	R1	7.34872815423108
66	C14	R1	7.39231742277876
66	C5	R1	7.07681559705083
66	C9	R1	7.21916852046216
66	C24	R1	7.02236781302845
66	C6	R1	7.10852445677817
66	C21	R1	7.2667865406949
66	C19	R1	7.20945336562895
66	C1	R1	6.85798099512757
66	C22	R1	7.19967234483636
66	C4	R1	7.4178525148859
66	C13	R1	7.19967234483636
66	C18	R1	7.22881869049588
66	C15	R1	7.51569983828404
66	C16	R1	6.98868468677217
66	C20	R1	7.25738784269265
66	C7	R1	7.4178525148859
67	C23	R1	7.23840473932508
67	C17	R1	7.33985000288462
67	C12	R1	7.07681559705083
67	C10	R1	7.14974711950468
67	C3	R1	7.18982455888002
67	C14	R1	7.20945336562895
67	C5	R1	7.13955135239879
67	C9	R1	7.04439411935845
67	C24	R1	7.16992500144231
67	C6	R1	7.27612440527424
67	C21	R1	7.31288295528436
67	C1	R1	7.12928301694497
67	C22	R1	7.35755200461808
67	C4	R1	7.36632221424582
67	C13	R1	7.37503943134692
67	C18	R1	6.98868468677217
67	C15	R1	7.37503943134692
67	C11	R1	7.07681559705083
67	C16	R1	7.22881869049588
67	C8	R1	7.09803208296053
67	C20	R1	7.39231742277876
67	C7	R1	6.96578428466209
68	C23	R1	7.4757334309664
68	C17	R1	7.55458885167764
68	C12	R1	7.14974711950468
68	C3	R1	7.29462074889163
68	C14	R1	7.45121111183233
68	C5	R1	7.52356195605701
68	C9	R1	7.07681559705083
68	C24	R1	7.25738784269265
68	C6	R1	7.4093909361377
68	C21	R1	7.07681559705083
68	C19	R1	7.10852445677817
68	C1	R1	7.14974711950468
68	C22	R1	7.17990909001493
68	C4	R1	7.37503943134692
68	C13	R1	7.40087943628218
68	C15	R1	7.04439411935845
68	C16	R1	7.19967234483636
68	C8	R1	7.40087943628218
68	C20	R1	7.15987133677839
68	C7	R1	7.15987133677839
69	C23	R1	7.22881869049588
69	C17	R1	7.33985000288462
69	C12	R1	6.91886323727459
69	C10	R1	7.13955135239879
69	C3	R1	7.33985000288462
69	C14	R1	7.51569983828404
69	C5	R1	7.17990909001493
69	C9	R1	7.18982455888002
69	C24	R1	7.17990909001493
69	C6	R1	7.3037807481771
69	C21	R1	7.19967234483636
69	C19	R1	7.39231742277876
69	C1	R1	7.467605550083
69	C22	R1	7.3037807481771
69	C4	R1	7.19967234483636
69	C13	R1	7.33091687811462
69	C18	R1	7.27612440527424
69	C15	R1	7
69	C20	R1	7.28540221886225
69	C7	R1	7.467605550083
70	C23	R1	7.27612440527424
70	C17	R1	7.24792751344359
70	C12	R1	7.33985000288462
70	C10	R1	7.2667865406949
70	C3	R1	7.20945336562895
70	C5	R1	7.29462074889163
70	C9	R1	7.17990909001493
70	C6	R1	7.02236781302845
70	C21	R1	7.31288295528436
70	C19	R1	7.10852445677817
70	C1	R1	7.17990909001493
70	C4	R1	7.34872815423108
70	C13	R1	7
70	C18	R1	7.09803208296053
70	C15	R1	7.17990909001493
70	C11	R1	7.23840473932508
70	C16	R1	7.15987133677839
70	C8	R1	7.03342300153745
70	C20	R1	7.39231742277876
70	C7	R1	7.4178525148859
71	C23	R1	7.17990909001493
71	C17	R1	7.22881869049588
71	C12	R1	7.12928301694497
71	C3	R1	7.21916852046216
71	C14	R1	7.24792751344359
71	C5	R1	7.22881869049588
71	C9	R1	7.24792751344359
71	C24	R1	7.3037807481771
71	C6	R1	7.36632221424582
71	C21	R1	7.24792751344359
71	C19	R1	7.44294349584873
71	C1	R1	7.59245703726808
71	C4	R1	7.37503943134692
71	C13	R1	7.23840473932508
71	C18	R1	7.40087943628218
71	C15	R1	7.14974711950468
71	C11	R1	7.37503943134692
71	C16	R1	7.28540221886225
71	C8	R1	7.33985000288462
71	C20	R1	7.35755200461808
71	C7	R1	7.4178525148859
72	C23	R1	7.33985000288462
72	C17	R1	7.43462822763672
72	C12	R1	7.28540221886225
72	C10	R1	7.15987133677839
72	C3	R1	7.33091687811462
72	C5	R1	7.4093909361377
72	C9	R1	7.5077946401987
72	C24	R1	7.43462822763672
72	C6	R1	7.49984588708321
72	C21	R1	7.15987133677839
72	C19	R1	7.2667865406949
72	C1	R1	7.05528243550119
72	C22	R1	7.3037807481771
72	C4	R1	7.40087943628218
72	C13	R1	7.09803208296053
72	C18	R1	7.31288295528436
72	C15	R1	7.25738784269265
72	C11	R1	7.2667865406949
72	C16	R1	7.22881869049588
72	C8	R1	7.24792751344359
72	C20	R1	7.10852445677817
72	C7	R1	7.34872815423108
73	C23	R1	7.3037807481771
73	C17	R1	7.67948009950545
73	C12	R1	7.13955135239879
73	C10	R1	7.18982455888002
73	C3	R1	7.35755200461808
73	C14	R1	7.17990909001493
73	C9	R1	7.4262647547021
73	C6	R1	7.32192809488736
73	C21	R1	7.467605550083
73	C19	R1	7.15987133677839
73	C1	R1	7.27612440527424
73	C22	R1	7.36632221424582
73	C4	R1	7.09803208296053
73	C13	R1	7.05528243550119
73	C18	R1	7.28540221886225
73	C15	R1	6.96578428466209
73	C11	R1	7.29462074889163
73	C16	R1	7.3037807481771
73	C8	R1	7.08746284125034
73	C20	R1	7
73	C7	R1	7.21916852046216
74	C23	R1	7.20945336562895
74	C17	R1	7.25738784269265
74	C3	R1	7.4757334309664
74	C14	R1	7.467605550083
74	C9	R1	6.89481776330794
74	C24	R1	7.4757334309664
74	C6	R1	7.13955135239879
74	C21	R1	7.39231742277876
74	C19	R1	7.2667865406949
74	C1	R1	7.21916852046216
74	C22	R1	7.32192809488736
74	C4	R1	7.2667865406949
74	C13	R1	7.25738784269265
74	C18	R1	7.16992500144231
74	C15	R1	7.14974711950468
74	C11	R1	7.40087943628218
74	C16	R1	7.22881869049588
74	C20	R1	7.34872815423108
74	C7	R1	7.14974711950468
75	C23	R1	7.3037807481771
75	C17	R1	7.33091687811462
75	C12	R1	7.2667865406949
75	C10	R1	7.40087943628218
75	C3	R1	7.27612440527424
75	C14	R1	7.17990909001493
75	C5	R1	7.25738784269265
75	C9	R1	7.4093909361377
75	C24	R1	7.05528243550119
75	C6	R1	7.16992500144231
75	C21	R1	7.11894107272351
75	C19	R1	7.57742882803575
75	C1	R1	7.12928301694497
75	C22	R1	7.33091687811462
75	C4	R1	7.24792751344359
75	C13	R1	7.34872815423108
75	C18	R1	7.02236781302845
75	C15	R1	7.44294349584873
75	C11	R1	7.37503943134692
75	C16	R1	7.33985000288462
75	C8	R1	7.4178525148859
75	C20	R1	7.52356195605701
75	C7	R1	7.07681559705083
76	C23	R1	7.13955135239879
76	C17	R1	7.22881869049588
76	C12	R1	7.4093909361377
76	C10	R1	7.10852445677817
76	C3	R1	7.02236781302845
76	C14	R1	7.33985000288462
76	C5	R1	6.95419631038687
76	C9	R1	7.06608919045777
76	C24	R1	7.23840473932508
76	C6	R1	7.4262647547021
76	C21	R1	7.48381577726426
76	C19	R1	7.24792751344359
76	C22	R1	7.32192809488736
76	C4	R1	7.18982455888002
76	C13	R1	7.2667865406949
76	C18	R1	7.2667865406949
76	C11	R1	7.33091687811462
76	C16	R1	7
76	C8	R1	7.34872815423108
76	C20	R1	6.91886323727459
76	C7	R1	6.91886323727459
77	C23	R1	7.24792751344359
77	C17	R1	7.23840473932508
77	C12	R1	7.05528243550119
77	C10	R1	7.17990909001493
77	C3	R1	7.27612440527424
77	C14	R1	7.09803208296053
77	C9	R1	7.05528243550119
77	C24	R1	7.01122725542325
77	C6	R1	7.18982455888002
77	C19	R1	7
77	C1	R1	7.22881869049588
77	C4	R1	7
77	C13	R1	7.33985000288462
77	C18	R1	7.37503943134692
77	C11	R1	7.29462074889163
77	C16	R1	7.23840473932508
77	C8	R1	7.12928301694497
77	C7	R1	7.24792751344359
78	C23	R1	7.21916852046216
78	C17	R1	7.36632221424582
78	C12	R1	7.36632221424582
78	C10	R1	7.25738784269265
78	C3	R1	7.4757334309664
78	C14	R1	7.20945336562895
78	C5	R1	7.11894107272351
78	C9	R1	7.36632221424582
78	C24	R1	7.27612440527424
78	C6	R1	7.19967234483636
78	C21	R1	7.33985000288462
78	C19	R1	7.18982455888002
78	C1	R1	7.4093909361377
78	C22	R1	7.35755200461808
78	C4	R1	6.83289001416474
78	C13	R1	7.10852445677817
78	C18	R1	7.4093909361377
78	C15	R1	7.17990909001493
78	C11	R1	7.19967234483636
78	C16	R1	6.98868468677217
78	C8	R1	7.33091687811462
78	C20	R1	7.15987133677839
78	C7	R1	7.17990909001493
79	C23	R1	7.54689445988764
79	C17	R1	7.02236781302845
79	C10	R1	7.35755200461808
79	C3	R1	7.45121111183233
79	C14	R1	7.60733031374961
79	C5	R1	7.27612440527424
79	C9	R1	7.2667865406949
79	C6	R1	7.33985000288462
79	C19	R1	7.08746284125034
79	C1	R1	7.15987133677839
79	C22	R1	7.13955135239879
79	C4	R1	7.19967234483636
79	C13	R1	6.90689059560852
79	C18	R1	7.08746284125034
79	C11	R1	7.37503943134692
79	C16	R1	7.22881869049588
79	C8	R1	7.01122725542325
79	C20	R1	7
79	C7	R1	7.02236781302845
80	C23	R1	7.16992500144231
80	C17	R1	7.4178525148859
80	C12	R1	7.36632221424582
80	C10	R1	7.28540221886225
80	C3	R1	7.12928301694497
80	C14	R1	7.27612440527424
80	C9	R1	7.33985000288462
80	C24	R1	7.13955135239879
80	C6	R1	7.20945336562895
80	C21	R1	7.04439411935845
80	C19	R1	6.98868468677217
80	C1	R1	7.21916852046216
80	C22	R1	7.23840473932508
80	C13	R1	7.33985000288462
80	C18	R1	6.83289001416474
80	C15	R1	7.09803208296053
80	C11	R1	7.51569983828404
80	C8	R1	7.3037807481771
80	C20	R1	6.70043971814109
80	C7	R1	7.07681559705083
81	C23	R1	7.5077946401987
81	C17	R1	7.23840473932508
81	C12	R1	7.4093909361377
81	C10	R1	7.28540221886225
81	C3	R1	7.14974711950468
81	C14	R1	7.38370429247405
81	C5	R1	7.31288295528436
81	C9	R1	7.33091687811462
81	C24	R1	7.25738784269265
81	C6	R1	7.19967234483636
81	C21	R1	7.06608919045777
81	C19	R1	7.37503943134692
81	C1	R1	7.16992500144231
81	C22	R1	7.38370429247405
81	C4	R1	7.31288295528436
81	C13	R1	7.35755200461808
81	C18	R1	6.74146698640115
81	C15	R1	7.27612440527424
81	C11	R1	7.06608919045777
81	C16	R1	7.11894107272351
81	C8	R1	7.19967234483636
81	C20	R1	7.27612440527424
81	C7	R1	6.98868468677217
82	C23	R1	7.28540221886225
82	C17	R1	7.04439411935845
82	C12	R1	7.40087943628218
82	C10	R1	7.36632221424582
82	C3	R1	7.39231742277876
82	C14	R1	7.52356195605701
82	C5	R1	7.20945336562895
82	C9	R1	7.22881869049588
82	C6	R1	7.17990909001493
82	C21	R1	7.10852445677817
82	C19	R1	7.22881869049588
82	C1	R1	7.4262647547021
82	C22	R1	7.23840473932508
82	C4	R1	7.06608919045777
82	C13	R1	7.35755200461808
82	C18	R1	7.24792751344359
82	C15	R1	7.05528243550119
82	C16	R1	7.18982455888002
82	C8	R1	7.467605550083
82	C20	R1	7.07681559705083
82	C7	R1	7.3037807481771
83	C23	R1	7.2667865406949
83	C17	R1	7.4594316186373
83	C12	R1	6.91886323727459
83	C10	R1	7.27612440527424
83	C3	R1	7.31288295528436
83	C14	R1	7.15987133677839
83	C5	R1	7.32192809488736
83	C9	R1	7.28540221886225
83	C24	R1	6.98868468677217
83	C6	R1	7.24792751344359
83	C21	R1	7.2667865406949
83	C19	R1	7.40087943628218
83	C1	R1	7.40087943628218
83	C22	R1	7.19967234483636
83	C4	R1	7.33985000288462
83	C13	R1	7.07681559705083
83	C18	R1	7.21916852046216
83	C15	R1	6.94251450533924
83	C11	R1	7.05528243550119
83	C16	R1	6.95419631038687
83	C8	R1	7.08746284125034
83	C20	R1	7.35755200461808
83	C7	R1	7.19967234483636
84	C12	R1	6.93073733756289
84	C10	R1	7.07681559705083
84	C3	R1	7.24792751344359
84	C5	R1	7.21916852046216
84	C9	R1	7.07681559705083
84	C24	R1	7.37503943134692
84	C6	R1	7.29462074889163
84	C21	R1	7.4093909361377
84	C19	R1	7.4178525148859
84	C22	R1	7.18982455888002
84	C4	R1	7.25738784269265
84	C13	R1	7.39231742277876
84	C18	R1	6.95419631038687
84	C15	R1	7.15987133677839
84	C11	R1	6.95419631038687
84	C16	R1	7.16992500144231
84	C8	R1	7.34872815423108
84	C20	R1	7.15987133677839
85	C23	R1	7.21916852046216
85	C17	R1	7.15987133677839
85	C12	R1	7.09803208296053
85	C10	R1	7.25738784269265
85	C3	R1	7.16992500144231
85	C14	R1	7.22881869049588
85	C5	R1	7.31288295528436
85	C9	R1	7.17990909001493
85	C24	R1	7.5077946401987
85	C6	R1	7.4757334309664
85	C21	R1	7.17990909001493
85	C19	R1	7.35755200461808
85	C1	R1	7.32192809488736
85	C22	R1	7.38370429247405
85	C4	R1	7.25738784269265
85	C13	R1	7.3037807481771
85	C18	R1	6.84549005094437
85	C15	R1	7.467605550083
85	C11	R1	7.24792751344359
85	C16	R1	7.05528243550119
85	C8	R1	7.39231742277876
85	C20	R1	7.43462822763672
86	C23	R1	7.34872815423108
86	C17	R1	7.18982455888002
86	C12	R1	7.24792751344359
86	C10	R1	7.29462074889163
86	C14	R1	7.01122725542325
86	C5	R1	7.18982455888002
86	C9	R1	7.29462074889163
86	C24	R1	7.08746284125034
86	C6	R1	7.22881869049588
86	C21	R1	7.24792751344359
86	C19	R1	7.10852445677817
86	C1	R1	7.11894107272351
86	C22	R1	7.03342300153745
86	C4	R1	7.18982455888002
86	C13	R1	7.15987133677839
86	C18	R1	7.20945336562895
86	C15	R1	7.48381577726426
86	C11	R1	6.97727992349992
86	C16	R1	7.24792751344359
86	C8	R1	7.25738784269265
86	C20	R1	7.24792751344359
86	C7	R1	7.14974711950468
87	C17	R1	7.11894107272351
87	C12	R1	6.90689059560852
87	C10	R1	7.49185309632967
87	C3	R1	7.24792751344359
87	C14	R1	7.48381577726426
87	C5	R1	7.23840473932508
87	C9	R1	7.37503943134692
87	C24	R1	7.29462074889163
87	C6	R1	7.08746284125034
87	C21	R1	7.40087943628218
87	C1	R1	7.28540221886225
87	C22	R1	7.24792751344359
87	C4	R1	7.4262647547021
87	C13	R1	7.07681559705083
87	C18	R1	7.51569983828404
87	C15	R1	7.33091687811462
87	C11	R1	7.06608919045777
87	C16	R1	7.23840473932508
87	C8	R1	7.23840473932508
87	C20	R1	7.10852445677817
87	C7	R1	7.19967234483636
88	C17	R1	7.2667865406949
88	C12	R1	6.8073549220576
88	C3	R1	7.06608919045777
88	C14	R1	7.2667865406949
88	C5	R1	7.3037807481771
88	C9	R1	7.25738784269265
88	C24	R1	7.49185309632967
88	C6	R1	6.98868468677217
88	C21	R1	7.36632221424582
88	C19	R1	7.10852445677817
88	C1	R1	7.31288295528436
88	C22	R1	7.13955135239879
88	C13	R1	7.40087943628218
88	C18	R1	7.23840473932508
88	C15	R1	7.2667865406949
88	C11	R1	7.18982455888002
88	C16	R1	7.32192809488736
88	C8	R1	6.97727992349992
88	C20	R1	7.28540221886225
88	C7	R1	7.48381577726426
89	C23	R1	6.91886323727459
89	C17	R1	7.09803208296053
89	C12	R1	7.48381577726426
89	C14	R1	7.18982455888002
89	C5	R1	7.32192809488736
89	C9	R1	7.29462074889163
89	C24	R1	7.54689445988764
89	C6	R1	7.06608919045777
89	C21	R1	7.34872815423108
89	C19	R1	7.2667865406949
89	C1	R1	7.15987133677839
89	C22	R1	7.49185309632967
89	C4	R1	7.4262647547021
89	C13	R1	7.4093909361377
89	C18	R1	7.5077946401987
89	C15	R1	7.10852445677817
89	C11	R1	7.17990909001493
89	C16	R1	7.4262647547021
89	C8	R1	7.32192809488736
89	C20	R1	7.14974711950468
89	C7	R1	7.4757334309664
90	C23	R1	7.19967234483636
90	C17	R1	7.43462822763672
90	C12	R1	7.40087943628218
90	C10	R1	7.2667865406949
90	C3	R1	6.76818432477693
90	C14	R1	7.19967234483636
90	C5	R1	7.09803208296053
90	C9	R1	7.04439411935845
90	C21	R1	7.14974711950468
90	C19	R1	7.02236781302845
90	C1	R1	7.38370429247405
90	C22	R1	7.32192809488736
90	C4	R1	6.96578428466209
90	C13	R1	7.08746284125034
90	C18	R1	7.16992500144231
90	C15	R1	7.29462074889163
90	C11	R1	7.27612440527424
90	C16	R1	7.4178525148859
90	C8	R1	7.13955135239879
90	C20	R1	7.21916852046216
90	C7	R1	7.10852445677817
91	C23	R1	7.49185309632967
91	C17	R1	7.65821148275179
91	C12	R1	7.28540221886225
91	C10	R1	7.467605550083
91	C3	R1	7.27612440527424
91	C14	R1	7.14974711950468
91	C5	R1	7.4178525148859
91	C9	R1	7.27612440527424
91	C6	R1	7.44294349584873
91	C21	R1	7.44294349584873
91	C19	R1	7.4262647547021
91	C1	R1	7.35755200461808
91	C22	R1	7.11894107272351
91	C4	R1	7.43462822763672
91	C13	R1	7.11894107272351
91	C18	R1	6.97727992349992
91	C15	R1	7.33091687811462
91	C11	R1	7.18982455888002
91	C16	R1	7.36632221424582
91	C8	R1	7.06608919045777
91	C20	R1	7.28540221886225
91	C7	R1	7.19967234483636
92	C23	R1	7.40087943628218
92	C17	R1	7.10852445677817
92	C12	R1	7.2667865406949
92	C10	R1	7.4178525148859
92	C3	R1	7.25738784269265
92	C5	R1	7.14974711950468
92	C9	R1	7.25738784269265
92	C24	R1	7.40087943628218
92	C21	R1	7.28540221886225
92	C19	R1	7.10852445677817
92	C1	R1	7.31288295528436
92	C22	R1	7.10852445677817
92	C4	R1	7.14974711950468
92	C13	R1	7.11894107272351
92	C18	R1	7.12928301694497
92	C11	R1	7.21916852046216
92	C16	R1	7.18982455888002
92	C8	R1	7.4594316186373
92	C20	R1	7.17990909001493
92	C7	R1	7.2667865406949
93	C23	R1	7.2667865406949
93	C17	R1	7.34872815423108
93	C10	R1	7.18982455888002
93	C3	R1	7.09803208296053
93	C14	R1	7.31288295528436
93	C5	R1	7.02236781302845
93	C9	R1	7.43462822763672
93	C24	R1	7.17990909001493
93	C6	R1	7.4594316186373
93	C21	R1	7.40087943628218
93	C19	R1	7.33985000288462
93	C1	R1	7.20945336562895
93	C22	R1	7.11894107272351
93	C4	R1	7.34872815423108
93	C13	R1	7.22881869049588
93	C18	R1	7.39231742277876
93	C15	R1	7.17990909001493
93	C11	R1	7.49185309632967
93	C16	R1	7.09803208296053
93	C8	R1	7.29462074889163
93	C20	R1	7.34872815423108
93	C7	R1	7.2667865406949
94	C23	R1	7.45121111183233
94	C17	R1	7.13955135239879
94	C12	R1	7.19967234483636
94	C10	R1	7.10852445677817
94	C3	R1	7.19967234483636
94	C14	R1	7.24792751344359
94	C5	R1	7.19967234483636
94	C9	R1	7.35755200461808
94	C24	R1	7.23840473932508
94	C6	R1	7.38370429247405
94	C21	R1	7.21916852046216
94	C19	R1	7.25738784269265
94	C1	R1	7.16992500144231
94	C22	R1	7.01122725542325
94	C4	R1	7.16992500144231
94	C13	R1	7.21916852046216
94	C18	R1	7.08746284125034
94	C15	R1	7.01122725542325
94	C11	R1	6.98868468677217
94	C16	R1	7.33091687811462
94	C8	R1	7.28540221886225
94	C20	R1	6.8073549220576
94	C7	R1	7.33091687811462
95	C23	R1	7.29462074889163
95	C17	R1	7.02236781302845
95	C12	R1	7.03342300153745
95	C10	R1	6.91886323727459
95	C3	R1	7.34872815423108
95	C14	R1	7.20945336562895
95	C5	R1	7.20945336562895
95	C9	R1	7.15987133677839
95	C6	R1	7.467605550083
95	C21	R1	7.13955135239879
95	C1	R1	7.36632221424582
95	C22	R1	7.4262647547021
95	C4	R1	7.19967234483636
95	C13	R1	7.4093909361377
95	C18	R1	7.19967234483636
95	C15	R1	6.93073733756289
95	C11	R1	7.02236781302845
95	C16	R1	7.22881869049588
95	C8	R1	7.33985000288462
95	C20	R1	7.34872815423108
95	C7	R1	7.03342300153745
96	C23	R1	7.56224242422107
96	C17	R1	7.18982455888002
96	C10	R1	7.06608919045777
96	C3	R1	7.35755200461808
96	C14	R1	7.467605550083
96	C5	R1	7.33985000288462
96	C9	R1	7.23840473932508
96	C24	R1	7.32192809488736
96	C6	R1	7.24792751344359
96	C21	R1	7.22881869049588
96	C19	R1	7.56224242422107
96	C1	R1	7.28540221886225
96	C4	R1	7.21916852046216
96	C18	R1	7.19967234483636
96	C15	R1	7.2667865406949
96	C11	R1	7.11894107272351
96	C16	R1	7.33091687811462
96	C8	R1	7.39231742277876
[truncated: 14,484 more rows]
