# Supplementary material for: Stochastic modelling of single-cell gene expression adaptation reveals non-genomic contribution to evolution of tumor subclones
Source: bioRxiv. 2024 Apr 20:2024.04.17.588869. Preprint. [Version 1] doi: 10.1101/2024.04.17.588869 (PMC11071284; doi:10.1101/2024.04.17.588869)
Supplement: Supplement 2 [file media-2.zip › Supplementary Files/Simulated Data/Adaptive_Simulation/tr_1.02_sq_15_r_200_a_1.csv]

gene	species	replicate	exprval
1	C23	R1	7.35755200461808
1	C12	R1	7.28540221886225
1	C10	R1	7.33985000288462
1	C3	R1	7.33985000288462
1	C14	R1	7.40087943628218
1	C5	R1	7.28540221886225
1	C24	R1	7.27612440527424
1	C6	R1	7.36632221424582
1	C21	R1	7.33985000288462
1	C19	R1	7.29462074889163
1	C1	R1	7.24792751344359
1	C22	R1	7.53138146051631
1	C4	R1	7.05528243550119
1	C13	R1	7.44294349584873
1	C18	R1	7.33091687811462
1	C15	R1	7.14974711950468
1	C11	R1	7.27612440527424
1	C16	R1	7.27612440527424
1	C8	R1	7.20945336562895
1	C20	R1	7.19967234483636
1	C7	R1	7.39231742277876
2	C23	R1	7.37503943134692
2	C17	R1	7.03342300153745
2	C12	R1	7.13955135239879
2	C10	R1	7.23840473932508
2	C3	R1	7.13955135239879
2	C14	R1	7.32192809488736
2	C5	R1	7.14974711950468
2	C9	R1	6.79441586635011
2	C24	R1	7.40087943628218
2	C6	R1	7.4594316186373
2	C21	R1	7.57742882803575
2	C19	R1	7.08746284125034
2	C1	R1	7.4262647547021
2	C22	R1	7.21916852046216
2	C4	R1	7.34872815423108
2	C13	R1	7.44294349584873
2	C18	R1	7.53915881110803
2	C15	R1	6.97727992349992
2	C11	R1	7.48381577726426
2	C8	R1	7.65105169117893
2	C20	R1	7.18982455888002
2	C7	R1	7.22881869049588
3	C23	R1	7.17990909001493
3	C17	R1	7.467605550083
3	C12	R1	7.2667865406949
3	C10	R1	7.3037807481771
3	C3	R1	7.20945336562895
3	C14	R1	7.16992500144231
3	C5	R1	7.21916852046216
3	C9	R1	7.5077946401987
3	C24	R1	7.09803208296053
3	C6	R1	7.18982455888002
3	C21	R1	7.33985000288462
3	C19	R1	7
3	C1	R1	7.4093909361377
3	C22	R1	7.35755200461808
3	C13	R1	7.09803208296053
3	C18	R1	7.35755200461808
3	C15	R1	7.14974711950468
3	C11	R1	7.3037807481771
3	C16	R1	7.07681559705083
3	C8	R1	7.2667865406949
3	C20	R1	7.24792751344359
3	C7	R1	7.13955135239879
4	C23	R1	7.39231742277876
4	C17	R1	7.12928301694497
4	C12	R1	6.97727992349992
4	C10	R1	7.35755200461808
4	C14	R1	7.44294349584873
4	C5	R1	7.13955135239879
4	C24	R1	7.34872815423108
4	C6	R1	7.32192809488736
4	C21	R1	7.4262647547021
4	C19	R1	7.22881869049588
4	C1	R1	7.27612440527424
4	C22	R1	6.93073733756289
4	C4	R1	7.34872815423108
4	C18	R1	7.29462074889163
4	C15	R1	7.16992500144231
4	C11	R1	6.88264304936184
4	C16	R1	7.23840473932508
4	C8	R1	7.58496250072116
4	C20	R1	7.17990909001493
4	C7	R1	7.16992500144231
5	C12	R1	7.15987133677839
5	C10	R1	7.23840473932508
5	C3	R1	6.6724253419715
5	C14	R1	7.07681559705083
5	C5	R1	7.12928301694497
5	C9	R1	7.22881869049588
5	C24	R1	7.18982455888002
5	C6	R1	7.32192809488736
5	C21	R1	7.19967234483636
5	C19	R1	7.35755200461808
5	C1	R1	7.35755200461808
5	C22	R1	7.31288295528436
5	C4	R1	7.27612440527424
5	C13	R1	7.43462822763672
5	C18	R1	6.98868468677217
5	C15	R1	7.17990909001493
5	C11	R1	7.43462822763672
5	C8	R1	7.25738784269265
5	C20	R1	7.07681559705083
5	C7	R1	7.25738784269265
6	C23	R1	7.54689445988764
6	C17	R1	6.98868468677217
6	C12	R1	7.01122725542325
6	C10	R1	7.44294349584873
6	C3	R1	7.38370429247405
6	C14	R1	7.31288295528436
6	C5	R1	7.20945336562895
6	C9	R1	7.33985000288462
6	C6	R1	7.02236781302845
6	C21	R1	7.4178525148859
6	C19	R1	7.23840473932508
6	C1	R1	7.33091687811462
6	C22	R1	7.44294349584873
6	C4	R1	7.03342300153745
6	C13	R1	7.59245703726808
6	C18	R1	7.4262647547021
6	C15	R1	7.28540221886225
6	C11	R1	7.10852445677817
6	C16	R1	7.21916852046216
6	C8	R1	7.25738784269265
6	C20	R1	6.91886323727459
6	C7	R1	7.4262647547021
7	C23	R1	7.31288295528436
7	C17	R1	7.51569983828404
7	C12	R1	7.29462074889163
7	C10	R1	7.39231742277876
7	C3	R1	7.23840473932508
7	C14	R1	7.36632221424582
7	C5	R1	7.39231742277876
7	C9	R1	7.45121111183233
7	C24	R1	7.03342300153745
7	C6	R1	7.39231742277876
7	C21	R1	7.23840473932508
7	C19	R1	6.89481776330794
7	C1	R1	7.08746284125034
7	C22	R1	6.78135971352466
7	C13	R1	7.08746284125034
7	C18	R1	7.08746284125034
7	C15	R1	7.02236781302845
7	C11	R1	7.17990909001493
7	C16	R1	7.04439411935845
7	C8	R1	7.24792751344359
7	C20	R1	7.22881869049588
7	C7	R1	7.06608919045777
8	C23	R1	7.53138146051631
8	C12	R1	6.97727992349992
8	C10	R1	7.28540221886225
8	C3	R1	7.25738784269265
8	C14	R1	7.35755200461808
8	C5	R1	6.89481776330794
8	C9	R1	7.34872815423108
8	C24	R1	7.37503943134692
8	C6	R1	7.31288295528436
8	C21	R1	7.29462074889163
8	C19	R1	7.45121111183233
8	C1	R1	7.39231742277876
8	C22	R1	6.82017896241519
8	C18	R1	7.15987133677839
8	C15	R1	6.98868468677217
8	C11	R1	7.14974711950468
8	C16	R1	7.13955135239879
8	C8	R1	7.21916852046216
8	C20	R1	7.16992500144231
8	C7	R1	7.34872815423108
9	C23	R1	7.14974711950468
9	C12	R1	7.31288295528436
9	C10	R1	7.13955135239879
9	C3	R1	7.45121111183233
9	C14	R1	7.53138146051631
9	C5	R1	7.4178525148859
9	C9	R1	7.22881869049588
9	C24	R1	7.467605550083
9	C6	R1	7.25738784269265
9	C21	R1	7.18982455888002
9	C19	R1	7.36632221424582
9	C1	R1	7.40087943628218
9	C22	R1	7.4594316186373
9	C4	R1	7.09803208296053
9	C13	R1	6.95419631038687
9	C18	R1	7.32192809488736
9	C11	R1	7.19967234483636
9	C16	R1	7.16992500144231
9	C8	R1	7.28540221886225
9	C20	R1	7.2667865406949
9	C7	R1	7.49185309632967
10	C23	R1	7.19967234483636
10	C17	R1	7.12928301694497
10	C12	R1	7.29462074889163
10	C10	R1	7.21916852046216
10	C3	R1	7.40087943628218
10	C14	R1	7.2667865406949
10	C5	R1	7.01122725542325
10	C24	R1	7.21916852046216
10	C6	R1	7.3037807481771
10	C21	R1	7.31288295528436
10	C19	R1	7.43462822763672
10	C1	R1	7.17990909001493
10	C22	R1	7.2667865406949
10	C4	R1	7.31288295528436
10	C13	R1	7.25738784269265
10	C18	R1	7.20945336562895
10	C15	R1	6.82017896241519
10	C11	R1	7.11894107272351
10	C16	R1	7.08746284125034
10	C8	R1	7.06608919045777
10	C20	R1	7.01122725542325
11	C23	R1	7.3037807481771
11	C17	R1	7.2667865406949
11	C12	R1	7.09803208296053
11	C10	R1	7.35755200461808
11	C3	R1	7.29462074889163
11	C14	R1	7.22881869049588
11	C5	R1	7.35755200461808
11	C9	R1	7.17990909001493
11	C24	R1	7.467605550083
11	C21	R1	7.01122725542325
11	C19	R1	7.35755200461808
11	C1	R1	7.24792751344359
11	C22	R1	7.27612440527424
11	C4	R1	7.4594316186373
11	C13	R1	7.36632221424582
11	C18	R1	7.28540221886225
11	C15	R1	7.24792751344359
11	C11	R1	7.27612440527424
11	C16	R1	7.24792751344359
11	C8	R1	7.61470984411521
11	C20	R1	7.61470984411521
11	C7	R1	7.61470984411521
12	C23	R1	7.21916852046216
12	C17	R1	7.16992500144231
12	C12	R1	7.33985000288462
12	C10	R1	7.19967234483636
12	C3	R1	7.28540221886225
12	C9	R1	6.8073549220576
12	C24	R1	7.04439411935845
12	C21	R1	7.15987133677839
12	C19	R1	7.04439411935845
12	C1	R1	7.31288295528436
12	C22	R1	7.55458885167764
12	C4	R1	7.2667865406949
12	C13	R1	7.33091687811462
12	C18	R1	7.19967234483636
12	C15	R1	7.54689445988764
12	C11	R1	7.25738784269265
12	C16	R1	7.21916852046216
12	C20	R1	7.37503943134692
12	C7	R1	7.19967234483636
13	C23	R1	7.19967234483636
13	C17	R1	7.19967234483636
13	C12	R1	6.95419631038687
13	C10	R1	7.31288295528436
13	C3	R1	7.5077946401987
13	C5	R1	7.27612440527424
13	C9	R1	7.39231742277876
13	C24	R1	7.27612440527424
13	C21	R1	7.22881869049588
13	C19	R1	7.11894107272351
13	C4	R1	7.16992500144231
13	C13	R1	7.19967234483636
13	C18	R1	7.4757334309664
13	C11	R1	7.03342300153745
13	C16	R1	7.08746284125034
13	C8	R1	7.09803208296053
13	C20	R1	7.21916852046216
13	C7	R1	7
14	C23	R1	7.33985000288462
14	C12	R1	7.28540221886225
14	C10	R1	7.16992500144231
14	C3	R1	6.97727992349992
14	C5	R1	7.11894107272351
14	C9	R1	6.8703647195834
14	C24	R1	7.48381577726426
14	C6	R1	7.21916852046216
14	C21	R1	7.23840473932508
14	C19	R1	7.24792751344359
14	C1	R1	7.16992500144231
14	C22	R1	7.13955135239879
14	C18	R1	7.13955135239879
14	C15	R1	7.15987133677839
14	C11	R1	7.19967234483636
14	C16	R1	7.21916852046216
14	C8	R1	7.17990909001493
14	C20	R1	7.03342300153745
14	C7	R1	7.13955135239879
15	C23	R1	7.14974711950468
15	C17	R1	7.4093909361377
15	C12	R1	7.33091687811462
15	C10	R1	7.4594316186373
15	C3	R1	7.24792751344359
15	C14	R1	6.94251450533924
15	C5	R1	7.14974711950468
15	C9	R1	7.17990909001493
15	C24	R1	7.04439411935845
15	C6	R1	7.22881869049588
15	C21	R1	7.02236781302845
15	C19	R1	7.2667865406949
15	C1	R1	7.08746284125034
15	C22	R1	7.23840473932508
15	C4	R1	7.20945336562895
15	C13	R1	7.21916852046216
15	C18	R1	7.15987133677839
15	C15	R1	7.08746284125034
15	C11	R1	7.12928301694497
15	C16	R1	7.24792751344359
15	C8	R1	7.34872815423108
15	C20	R1	7.21916852046216
15	C7	R1	7.34872815423108
16	C23	R1	7.35755200461808
16	C17	R1	7.27612440527424
16	C12	R1	7.16992500144231
16	C10	R1	7.04439411935845
16	C3	R1	7.2667865406949
16	C14	R1	7.22881869049588
16	C9	R1	7.04439411935845
16	C24	R1	7.20945336562895
16	C6	R1	7.04439411935845
16	C21	R1	7.15987133677839
16	C19	R1	7.21916852046216
16	C1	R1	7.12928301694497
16	C22	R1	7.23840473932508
16	C4	R1	7.37503943134692
16	C13	R1	7.33985000288462
16	C18	R1	7.35755200461808
16	C15	R1	7.33985000288462
16	C11	R1	7.15987133677839
16	C16	R1	7.21916852046216
16	C8	R1	7.09803208296053
16	C20	R1	6.96578428466209
16	C7	R1	7.20945336562895
17	C23	R1	7.14974711950468
17	C17	R1	7.08746284125034
17	C12	R1	7.33985000288462
17	C3	R1	7.11894107272351
17	C14	R1	7.05528243550119
17	C5	R1	7.35755200461808
17	C9	R1	7.45121111183233
17	C24	R1	7.13955135239879
17	C6	R1	7.29462074889163
17	C21	R1	7.15987133677839
17	C19	R1	7.2667865406949
17	C22	R1	7.13955135239879
17	C4	R1	7.21916852046216
17	C13	R1	7.59245703726808
17	C18	R1	7.39231742277876
17	C15	R1	7.33985000288462
17	C11	R1	7.05528243550119
17	C16	R1	7.33091687811462
17	C8	R1	7.36632221424582
17	C20	R1	7.56224242422107
17	C7	R1	7.34872815423108
18	C17	R1	7.18982455888002
18	C12	R1	7.15987133677839
18	C10	R1	7.27612440527424
18	C3	R1	7.33985000288462
18	C14	R1	6.98868468677217
18	C5	R1	7.22881869049588
18	C9	R1	7.06608919045777
18	C6	R1	7.25738784269265
18	C21	R1	7.33985000288462
18	C19	R1	7.37503943134692
18	C1	R1	7.4757334309664
18	C22	R1	7.467605550083
18	C4	R1	7.05528243550119
18	C13	R1	7.467605550083
18	C18	R1	7.33985000288462
18	C11	R1	7.07681559705083
18	C16	R1	7.06608919045777
18	C8	R1	7.27612440527424
18	C20	R1	7.3037807481771
18	C7	R1	7.4093909361377
19	C23	R1	7.15987133677839
19	C17	R1	7.3037807481771
19	C12	R1	7.25738784269265
19	C3	R1	7.17990909001493
19	C14	R1	7.04439411935845
19	C5	R1	7.3037807481771
19	C9	R1	7.28540221886225
19	C24	R1	7.12928301694497
19	C6	R1	7.25738784269265
19	C21	R1	7.19967234483636
19	C19	R1	7.21916852046216
19	C1	R1	7.27612440527424
19	C22	R1	7.02236781302845
19	C13	R1	7.13955135239879
19	C18	R1	7.32192809488736
19	C11	R1	7.36632221424582
19	C16	R1	7.16992500144231
19	C20	R1	7.27612440527424
19	C7	R1	7.01122725542325
20	C23	R1	7.18982455888002
20	C17	R1	7.28540221886225
20	C12	R1	6.8073549220576
20	C10	R1	7.28540221886225
20	C3	R1	7.467605550083
20	C14	R1	7.2667865406949
20	C5	R1	7.23840473932508
20	C9	R1	7.19967234483636
20	C6	R1	7.20945336562895
20	C21	R1	6.96578428466209
20	C19	R1	7.14974711950468
20	C22	R1	7.23840473932508
20	C4	R1	7.35755200461808
20	C13	R1	7.21916852046216
20	C18	R1	7.04439411935845
20	C15	R1	7.16992500144231
20	C11	R1	6.8703647195834
20	C16	R1	7.22881869049588
20	C8	R1	7.13955135239879
20	C20	R1	7.4757334309664
20	C7	R1	7.24792751344359
21	C23	R1	7.12928301694497
21	C17	R1	7.4757334309664
21	C10	R1	7.44294349584873
21	C3	R1	7.3037807481771
21	C14	R1	7.04439411935845
21	C5	R1	7.07681559705083
21	C9	R1	7.14974711950468
21	C24	R1	7.11894107272351
21	C6	R1	7.17990909001493
21	C21	R1	7.36632221424582
21	C4	R1	7.31288295528436
21	C18	R1	7.05528243550119
21	C15	R1	7.24792751344359
21	C11	R1	6.84549005094437
21	C16	R1	7.11894107272351
21	C20	R1	7.25738784269265
21	C7	R1	7.13955135239879
22	C23	R1	7.11894107272351
22	C17	R1	6.98868468677217
22	C12	R1	7.14974711950468
22	C10	R1	6.8703647195834
22	C3	R1	7.49984588708321
22	C14	R1	7.4093909361377
22	C5	R1	7.17990909001493
22	C24	R1	7.17990909001493
22	C6	R1	7.03342300153745
22	C21	R1	7.07681559705083
22	C19	R1	7.08746284125034
22	C1	R1	7.21916852046216
22	C22	R1	7.44294349584873
22	C13	R1	7.27612440527424
22	C18	R1	7.27612440527424
22	C11	R1	7.4093909361377
22	C16	R1	7.22881869049588
22	C20	R1	7.14974711950468
22	C7	R1	7.2667865406949
23	C23	R1	7.5077946401987
23	C17	R1	7.33985000288462
23	C12	R1	7.27612440527424
23	C10	R1	7.38370429247405
23	C3	R1	6.89481776330794
23	C5	R1	7.01122725542325
23	C9	R1	7.33985000288462
23	C24	R1	7.2667865406949
23	C6	R1	6.95419631038687
23	C21	R1	7.17990909001493
23	C19	R1	7.35755200461808
23	C1	R1	7.21916852046216
23	C22	R1	7.14974711950468
23	C4	R1	7.29462074889163
23	C13	R1	7.21916852046216
23	C18	R1	6.85798099512757
23	C15	R1	7.4178525148859
23	C11	R1	7.10852445677817
23	C16	R1	7.21916852046216
23	C8	R1	7.37503943134692
23	C20	R1	7.15987133677839
24	C23	R1	7.37503943134692
24	C17	R1	7.05528243550119
24	C10	R1	7.22881869049588
24	C3	R1	7.16992500144231
24	C14	R1	7.53915881110803
24	C5	R1	7.36632221424582
24	C9	R1	7.10852445677817
24	C24	R1	7.4594316186373
24	C6	R1	7.35755200461808
24	C21	R1	7.33985000288462
24	C19	R1	7.19967234483636
24	C1	R1	7.40087943628218
24	C22	R1	7.24792751344359
24	C4	R1	7.37503943134692
24	C13	R1	7.01122725542325
24	C18	R1	7.17990909001493
24	C15	R1	7.08746284125034
24	C11	R1	7.08746284125034
24	C8	R1	7.51569983828404
24	C20	R1	7.05528243550119
24	C7	R1	7.15987133677839
25	C23	R1	7.35755200461808
25	C17	R1	7.4093909361377
25	C12	R1	7.04439411935845
25	C10	R1	7.03342300153745
25	C3	R1	6.93073733756289
25	C14	R1	7.22881869049588
25	C24	R1	7.25738784269265
25	C6	R1	7.10852445677817
25	C21	R1	6.96578428466209
25	C19	R1	7.39231742277876
25	C1	R1	7.17990909001493
25	C22	R1	7.37503943134692
25	C4	R1	7.11894107272351
25	C13	R1	7.34872815423108
25	C18	R1	7.2667865406949
25	C15	R1	7.17990909001493
25	C11	R1	7.35755200461808
25	C16	R1	7.12928301694497
25	C8	R1	7.05528243550119
25	C20	R1	7.29462074889163
25	C7	R1	7.25738784269265
26	C23	R1	7.32192809488736
26	C17	R1	7.31288295528436
26	C12	R1	7.3037807481771
26	C10	R1	7.467605550083
26	C3	R1	7.16992500144231
26	C5	R1	7.08746284125034
26	C24	R1	7.36632221424582
26	C6	R1	7.23840473932508
26	C21	R1	7.19967234483636
26	C22	R1	7.12928301694497
26	C4	R1	7.16992500144231
26	C13	R1	7.07681559705083
26	C18	R1	7.05528243550119
26	C15	R1	7.59991284218713
26	C11	R1	6.89481776330794
26	C16	R1	7.27612440527424
26	C8	R1	7.2667865406949
26	C20	R1	7.29462074889163
26	C7	R1	7.20945336562895
27	C23	R1	7.56985560833095
27	C17	R1	7.22881869049588
27	C12	R1	7.39231742277876
27	C10	R1	7.17990909001493
27	C3	R1	7.10852445677817
27	C14	R1	7.12928301694497
27	C5	R1	7.48381577726426
27	C9	R1	7.24792751344359
27	C24	R1	7.22881869049588
27	C6	R1	7.16992500144231
27	C21	R1	7.23840473932508
27	C19	R1	7.31288295528436
27	C1	R1	7.08746284125034
27	C22	R1	7.22881869049588
27	C4	R1	7.14974711950468
27	C13	R1	7.56985560833095
27	C18	R1	7.20945336562895
27	C15	R1	7.13955135239879
27	C11	R1	7.20945336562895
27	C16	R1	7.2667865406949
27	C8	R1	7.27612440527424
27	C20	R1	7.31288295528436
27	C7	R1	7.12928301694497
28	C23	R1	7.31288295528436
28	C17	R1	7.22881869049588
28	C12	R1	7.28540221886225
28	C10	R1	7.43462822763672
28	C3	R1	7.11894107272351
28	C14	R1	7.16992500144231
28	C5	R1	7.21916852046216
28	C9	R1	7.15987133677839
28	C24	R1	7.4093909361377
28	C6	R1	7.03342300153745
28	C21	R1	7.11894107272351
28	C1	R1	7.18982455888002
28	C22	R1	7.18982455888002
28	C4	R1	7.4757334309664
28	C13	R1	7.20945336562895
28	C18	R1	7.22881869049588
28	C11	R1	7.14974711950468
28	C16	R1	7.22881869049588
28	C8	R1	7.24792751344359
28	C20	R1	7
28	C7	R1	7.4594316186373
29	C17	R1	7.44294349584873
29	C12	R1	7.19967234483636
29	C10	R1	7.24792751344359
29	C3	R1	7.15987133677839
29	C14	R1	7.18982455888002
29	C5	R1	7.05528243550119
29	C9	R1	7.23840473932508
29	C24	R1	7.20945336562895
29	C6	R1	7.19967234483636
29	C21	R1	7.16992500144231
29	C19	R1	7.14974711950468
29	C1	R1	7.33091687811462
29	C22	R1	7.21916852046216
29	C4	R1	7.18982455888002
29	C13	R1	7.04439411935845
29	C18	R1	7.25738784269265
29	C11	R1	7.28540221886225
29	C16	R1	6.98868468677217
29	C8	R1	7.2667865406949
29	C20	R1	7.29462074889163
29	C7	R1	7.28540221886225
30	C23	R1	7.22881869049588
30	C17	R1	7.24792751344359
30	C12	R1	7.43462822763672
30	C10	R1	7.34872815423108
30	C3	R1	7.4262647547021
30	C14	R1	7.49984588708321
30	C5	R1	7.22881869049588
30	C9	R1	7.29462074889163
30	C6	R1	7.09803208296053
30	C21	R1	7.01122725542325
30	C19	R1	7.28540221886225
30	C22	R1	7.13955135239879
30	C4	R1	7.48381577726426
30	C13	R1	7.22881869049588
30	C18	R1	7.36632221424582
30	C15	R1	7.10852445677817
30	C11	R1	7.10852445677817
30	C16	R1	7.22881869049588
30	C8	R1	7.15987133677839
30	C20	R1	7.31288295528436
30	C7	R1	7.20945336562895
31	C23	R1	7.21916852046216
31	C17	R1	7.28540221886225
31	C12	R1	7.19967234483636
31	C3	R1	7.33985000288462
31	C14	R1	7.2667865406949
31	C5	R1	6.90689059560852
31	C9	R1	7.29462074889163
31	C24	R1	7.14974711950468
31	C21	R1	7.06608919045777
31	C19	R1	7.29462074889163
31	C1	R1	7.04439411935845
31	C22	R1	7.21916852046216
31	C4	R1	7.07681559705083
31	C13	R1	7.10852445677817
31	C18	R1	7.11894107272351
31	C15	R1	7.45121111183233
31	C11	R1	7
31	C8	R1	7.05528243550119
31	C20	R1	7.10852445677817
31	C7	R1	7.05528243550119
32	C23	R1	7.17990909001493
32	C12	R1	7.14974711950468
32	C3	R1	6.83289001416474
32	C14	R1	7.56985560833095
32	C5	R1	7.05528243550119
32	C9	R1	7.4093909361377
32	C24	R1	7.29462074889163
32	C6	R1	7.28540221886225
32	C21	R1	6.96578428466209
32	C19	R1	7.24792751344359
32	C1	R1	7.5077946401987
32	C22	R1	7.4594316186373
32	C13	R1	7.4093909361377
32	C18	R1	7.33091687811462
32	C15	R1	7.38370429247405
32	C11	R1	7.24792751344359
32	C8	R1	7.28540221886225
32	C20	R1	7.13955135239879
32	C7	R1	7.27612440527424
33	C17	R1	7.33985000288462
33	C12	R1	7.4178525148859
33	C10	R1	7.18982455888002
33	C3	R1	7.37503943134692
33	C14	R1	7.37503943134692
33	C5	R1	7.14974711950468
33	C9	R1	6.97727992349992
33	C24	R1	7.23840473932508
33	C6	R1	7.32192809488736
33	C21	R1	7.14974711950468
33	C19	R1	7.4594316186373
33	C1	R1	7.32192809488736
33	C22	R1	7.23840473932508
33	C4	R1	7.01122725542325
33	C13	R1	7.2667865406949
33	C18	R1	7.05528243550119
33	C15	R1	7.38370429247405
33	C11	R1	7.44294349584873
33	C16	R1	7.09803208296053
33	C8	R1	7.28540221886225
33	C20	R1	7.24792751344359
33	C7	R1	7.23840473932508
34	C23	R1	7.53138146051631
34	C17	R1	7.36632221424582
34	C12	R1	7.4594316186373
34	C10	R1	7.2667865406949
34	C3	R1	7.25738784269265
34	C14	R1	7.06608919045777
34	C5	R1	7.14974711950468
34	C24	R1	7.28540221886225
34	C6	R1	7.23840473932508
34	C21	R1	7.25738784269265
34	C19	R1	7.25738784269265
34	C1	R1	7.3037807481771
34	C22	R1	7.4262647547021
34	C4	R1	7.34872815423108
34	C13	R1	7.04439411935845
34	C18	R1	6.98868468677217
34	C15	R1	7.24792751344359
34	C11	R1	7.28540221886225
34	C16	R1	7.29462074889163
34	C8	R1	7.36632221424582
34	C20	R1	7.21916852046216
34	C7	R1	7.20945336562895
35	C23	R1	7.467605550083
35	C17	R1	7.20945336562895
35	C12	R1	7.08746284125034
35	C10	R1	7.35755200461808
35	C3	R1	7.31288295528436
35	C14	R1	6.89481776330794
35	C9	R1	7.37503943134692
35	C24	R1	7.37503943134692
35	C6	R1	7.19967234483636
35	C21	R1	7.23840473932508
35	C19	R1	7.40087943628218
35	C1	R1	7.03342300153745
35	C22	R1	7.20945336562895
35	C4	R1	7.4178525148859
35	C13	R1	7.16992500144231
35	C18	R1	7.45121111183233
35	C15	R1	7.2667865406949
35	C16	R1	6.85798099512757
35	C20	R1	7.32192809488736
35	C7	R1	7.10852445677817
36	C23	R1	7.22881869049588
36	C17	R1	7.3037807481771
36	C12	R1	7.62205181945638
36	C3	R1	7.44294349584873
36	C14	R1	7.17990909001493
36	C5	R1	7.2667865406949
36	C9	R1	7.19967234483636
36	C24	R1	7.29462074889163
36	C6	R1	7.34872815423108
36	C21	R1	6.98868468677217
36	C19	R1	7.36632221424582
36	C1	R1	7.15987133677839
36	C22	R1	7.09803208296053
36	C4	R1	7.40087943628218
36	C18	R1	7.06608919045777
36	C15	R1	7.17990909001493
36	C16	R1	7.25738784269265
36	C8	R1	7.23840473932508
36	C20	R1	7.19967234483636
36	C7	R1	7.44294349584873
37	C23	R1	7.40087943628218
37	C17	R1	7.4757334309664
37	C12	R1	7.33091687811462
37	C10	R1	7.01122725542325
37	C3	R1	7.21916852046216
37	C14	R1	7.49984588708321
37	C5	R1	6.94251450533924
37	C9	R1	6.90689059560852
37	C24	R1	7.33091687811462
37	C6	R1	7.37503943134692
37	C21	R1	7.24792751344359
37	C19	R1	7.23840473932508
37	C1	R1	7.4262647547021
37	C4	R1	7.4262647547021
37	C13	R1	7.22881869049588
37	C18	R1	7.18982455888002
37	C15	R1	7.35755200461808
37	C11	R1	7.35755200461808
37	C16	R1	7.23840473932508
37	C8	R1	7.22881869049588
37	C20	R1	7.08746284125034
37	C7	R1	7.4178525148859
38	C23	R1	7.37503943134692
38	C17	R1	7.11894107272351
38	C12	R1	7.4262647547021
38	C10	R1	7.45121111183233
38	C3	R1	7.17990909001493
38	C14	R1	7.4262647547021
38	C5	R1	6.98868468677217
38	C9	R1	7.11894107272351
38	C24	R1	7.24792751344359
38	C6	R1	7.25738784269265
38	C21	R1	7.21916852046216
38	C1	R1	7.10852445677817
38	C4	R1	6.59991284218713
38	C13	R1	7.23840473932508
38	C18	R1	6.71424551766612
38	C15	R1	7.12928301694497
38	C16	R1	7.31288295528436
38	C8	R1	7.20945336562895
38	C20	R1	7.44294349584873
38	C7	R1	7.25738784269265
39	C23	R1	7.43462822763672
39	C17	R1	7.14974711950468
39	C12	R1	7.36632221424582
39	C10	R1	7.14974711950468
39	C3	R1	6.98868468677217
39	C14	R1	7.18982455888002
39	C5	R1	7.10852445677817
39	C9	R1	7.43462822763672
39	C24	R1	7.4178525148859
39	C6	R1	7.10852445677817
39	C21	R1	7.06608919045777
39	C19	R1	6.90689059560852
39	C22	R1	7.08746284125034
39	C4	R1	7.38370429247405
39	C13	R1	6.89481776330794
39	C18	R1	6.88264304936184
39	C15	R1	7.13955135239879
39	C11	R1	7.13955135239879
39	C16	R1	7.01122725542325
39	C20	R1	7.38370429247405
39	C7	R1	6.89481776330794
40	C17	R1	7.21916852046216
40	C12	R1	7.01122725542325
40	C10	R1	7.2667865406949
40	C3	R1	6.97727992349992
40	C14	R1	7.12928301694497
40	C5	R1	7.31288295528436
40	C9	R1	7.14974711950468
40	C24	R1	6.90689059560852
40	C21	R1	7.04439411935845
40	C19	R1	7.25738784269265
40	C1	R1	7.35755200461808
40	C22	R1	7.10852445677817
40	C4	R1	7.12928301694497
40	C18	R1	7.23840473932508
40	C11	R1	7.31288295528436
40	C16	R1	7.32192809488736
40	C8	R1	7.4178525148859
40	C7	R1	7.07681559705083
41	C23	R1	7.23840473932508
41	C12	R1	7.10852445677817
41	C10	R1	7.34872815423108
41	C3	R1	7.19967234483636
41	C14	R1	7.56224242422107
41	C5	R1	7.12928301694497
41	C24	R1	7.31288295528436
41	C21	R1	7.31288295528436
41	C19	R1	7.35755200461808
41	C1	R1	7.59245703726808
41	C22	R1	7.28540221886225
41	C4	R1	7.31288295528436
41	C18	R1	7.15987133677839
41	C15	R1	7.13955135239879
41	C11	R1	7.21916852046216
41	C16	R1	7.43462822763672
41	C8	R1	7.49984588708321
41	C20	R1	7.07681559705083
41	C7	R1	7.29462074889163
42	C23	R1	7.27612440527424
42	C17	R1	7.19967234483636
42	C12	R1	7.43462822763672
42	C10	R1	7.2667865406949
42	C3	R1	7.20945336562895
42	C9	R1	7.21916852046216
42	C24	R1	7.5077946401987
42	C6	R1	7.49984588708321
42	C21	R1	7.59991284218713
42	C19	R1	7.17990909001493
42	C1	R1	6.90689059560852
42	C22	R1	7.05528243550119
42	C4	R1	6.89481776330794
42	C13	R1	7.04439411935845
42	C18	R1	7.32192809488736
42	C15	R1	7.04439411935845
42	C11	R1	7.27612440527424
42	C16	R1	7.3037807481771
42	C20	R1	7.4093909361377
42	C7	R1	7.16992500144231
43	C23	R1	7.3037807481771
43	C17	R1	7.40087943628218
43	C12	R1	7.31288295528436
43	C10	R1	7.36632221424582
43	C3	R1	7.22881869049588
43	C14	R1	7.16992500144231
43	C5	R1	7.31288295528436
43	C9	R1	7.15987133677839
43	C24	R1	7.15987133677839
43	C6	R1	7.27612440527424
43	C21	R1	7.24792751344359
43	C19	R1	7.40087943628218
43	C1	R1	7.08746284125034
43	C22	R1	7.28540221886225
43	C13	R1	7.23840473932508
43	C18	R1	7.25738784269265
43	C15	R1	7.24792751344359
43	C11	R1	7.06608919045777
43	C16	R1	7.07681559705083
43	C8	R1	7.4093909361377
43	C20	R1	7.31288295528436
43	C7	R1	7.49984588708321
44	C23	R1	7.45121111183233
44	C17	R1	7.32192809488736
44	C10	R1	6.91886323727459
44	C3	R1	7.34872815423108
44	C14	R1	7.03342300153745
44	C9	R1	7.35755200461808
44	C24	R1	7.04439411935845
44	C6	R1	7.27612440527424
44	C21	R1	7.35755200461808
44	C19	R1	7.40087943628218
44	C1	R1	7.4093909361377
44	C22	R1	6.91886323727459
44	C4	R1	7.24792751344359
44	C13	R1	7.22881869049588
44	C18	R1	7.35755200461808
44	C15	R1	7.23840473932508
44	C11	R1	6.82017896241519
44	C16	R1	7.14974711950468
44	C8	R1	7.10852445677817
44	C20	R1	7.51569983828404
44	C7	R1	7.16992500144231
45	C23	R1	6.96578428466209
45	C17	R1	7.32192809488736
45	C12	R1	7.11894107272351
45	C10	R1	7.4262647547021
45	C3	R1	7.14974711950468
45	C5	R1	7.24792751344359
45	C9	R1	7.31288295528436
45	C24	R1	7.35755200461808
45	C21	R1	7.21916852046216
45	C19	R1	7.16992500144231
45	C1	R1	7.14974711950468
45	C22	R1	7.09803208296053
45	C4	R1	6.95419631038687
45	C13	R1	7.24792751344359
45	C18	R1	7.14974711950468
45	C15	R1	7.32192809488736
45	C11	R1	6.8073549220576
45	C16	R1	7.3037807481771
45	C8	R1	7.32192809488736
45	C7	R1	7.45121111183233
46	C23	R1	7.05528243550119
46	C17	R1	7.27612440527424
46	C12	R1	7.35755200461808
46	C10	R1	6.76818432477693
46	C3	R1	6.90689059560852
46	C14	R1	7.17990909001493
46	C5	R1	7.18982455888002
46	C24	R1	7.4594316186373
46	C6	R1	7.25738784269265
46	C19	R1	7.24792751344359
46	C1	R1	7.15987133677839
46	C22	R1	7.25738784269265
46	C4	R1	7.3037807481771
46	C13	R1	7.55458885167764
46	C18	R1	7.14974711950468
46	C15	R1	7.39231742277876
46	C11	R1	7.31288295528436
46	C16	R1	7.467605550083
46	C20	R1	7.18982455888002
46	C7	R1	7.14974711950468
47	C23	R1	7.4262647547021
47	C17	R1	7.53915881110803
47	C12	R1	7.27612440527424
47	C10	R1	7.21916852046216
47	C3	R1	7.34872815423108
47	C14	R1	7.10852445677817
47	C5	R1	7.18982455888002
47	C9	R1	7.02236781302845
47	C24	R1	7.17990909001493
47	C6	R1	7.17990909001493
47	C21	R1	7.22881869049588
47	C19	R1	7.53915881110803
47	C1	R1	7.4594316186373
47	C22	R1	7.22881869049588
47	C4	R1	7.16992500144231
47	C13	R1	7.23840473932508
47	C18	R1	7.07681559705083
47	C15	R1	7.11894107272351
47	C16	R1	7.28540221886225
47	C8	R1	7.18982455888002
47	C20	R1	7.48381577726426
47	C7	R1	7.3037807481771
48	C23	R1	7.43462822763672
48	C17	R1	7.03342300153745
48	C12	R1	7.3037807481771
48	C10	R1	7.33985000288462
48	C3	R1	7.09803208296053
48	C14	R1	7.59245703726808
48	C5	R1	6.95419631038687
48	C9	R1	7.05528243550119
48	C24	R1	7.09803208296053
48	C6	R1	7.25738784269265
48	C21	R1	7.36632221424582
48	C19	R1	7.16992500144231
48	C1	R1	7.27612440527424
48	C22	R1	7.22881869049588
48	C4	R1	7.40087943628218
48	C13	R1	7.19967234483636
48	C18	R1	7.20945336562895
48	C15	R1	7.60733031374961
48	C11	R1	7.11894107272351
48	C16	R1	7.55458885167764
48	C8	R1	7.09803208296053
48	C20	R1	6.98868468677217
48	C7	R1	7.3037807481771
49	C23	R1	7.52356195605701
49	C17	R1	7.39231742277876
49	C12	R1	7.24792751344359
49	C10	R1	7.06608919045777
49	C3	R1	6.98868468677217
49	C14	R1	7.39231742277876
49	C5	R1	7.34872815423108
49	C9	R1	7.24792751344359
49	C24	R1	7.16992500144231
49	C6	R1	7.02236781302845
49	C19	R1	6.88264304936184
49	C1	R1	7.18982455888002
49	C22	R1	7.13955135239879
49	C13	R1	7.43462822763672
49	C18	R1	7.34872815423108
49	C16	R1	7.4178525148859
49	C8	R1	7.2667865406949
49	C20	R1	7.25738784269265
49	C7	R1	7.27612440527424
50	C23	R1	7.27612440527424
50	C17	R1	7.16992500144231
50	C12	R1	6.90689059560852
50	C10	R1	7.24792751344359
50	C3	R1	7.24792751344359
50	C14	R1	7.25738784269265
50	C5	R1	7.10852445677817
50	C9	R1	7.04439411935845
50	C24	R1	7.4093909361377
50	C6	R1	6.94251450533924
50	C21	R1	7.13955135239879
50	C1	R1	7.43462822763672
50	C4	R1	7.20945336562895
50	C13	R1	7.08746284125034
50	C18	R1	7.11894107272351
50	C15	R1	7.17990909001493
50	C11	R1	7.21916852046216
50	C16	R1	6.98868468677217
50	C8	R1	7.21916852046216
50	C20	R1	7
51	C23	R1	7.22881869049588
51	C17	R1	7.05528243550119
51	C12	R1	7.32192809488736
51	C10	R1	7.37503943134692
51	C14	R1	6.91886323727459
51	C5	R1	6.89481776330794
51	C9	R1	7.4093909361377
51	C24	R1	7.3037807481771
51	C21	R1	7.39231742277876
51	C19	R1	7.5077946401987
51	C1	R1	7.49185309632967
51	C22	R1	7.10852445677817
51	C4	R1	7.2667865406949
51	C13	R1	7.25738784269265
51	C18	R1	7.07681559705083
51	C15	R1	7.04439411935845
51	C11	R1	7.25738784269265
51	C16	R1	7.08746284125034
51	C8	R1	7.19967234483636
51	C20	R1	7.21916852046216
52	C23	R1	7.467605550083
52	C17	R1	7.25738784269265
52	C12	R1	7.4178525148859
52	C10	R1	7.20945336562895
52	C3	R1	7.38370429247405
52	C14	R1	6.95419631038687
52	C5	R1	7.27612440527424
52	C9	R1	6.98868468677217
52	C24	R1	7.40087943628218
52	C6	R1	7.04439411935845
52	C21	R1	7.13955135239879
52	C19	R1	7.38370429247405
52	C1	R1	7.23840473932508
52	C22	R1	7.36632221424582
52	C18	R1	7.33985000288462
52	C15	R1	7.14974711950468
52	C11	R1	7.16992500144231
52	C16	R1	7.36632221424582
52	C8	R1	7.22881869049588
52	C20	R1	7.08746284125034
52	C7	R1	7.37503943134692
53	C23	R1	7.14974711950468
53	C17	R1	7.39231742277876
53	C12	R1	7.28540221886225
53	C10	R1	7.24792751344359
53	C3	R1	7.3037807481771
53	C14	R1	7.15987133677839
53	C5	R1	7.14974711950468
53	C9	R1	7.23840473932508
53	C24	R1	7.01122725542325
53	C6	R1	7.37503943134692
53	C21	R1	7.27612440527424
53	C19	R1	7.16992500144231
53	C22	R1	7.15987133677839
53	C13	R1	7.32192809488736
53	C18	R1	7.35755200461808
53	C11	R1	7.23840473932508
53	C16	R1	7.16992500144231
53	C8	R1	7.44294349584873
53	C20	R1	7.2667865406949
53	C7	R1	6.98868468677217
54	C23	R1	7.4594316186373
54	C17	R1	7.3037807481771
54	C12	R1	7.37503943134692
54	C10	R1	7.15987133677839
54	C3	R1	7.4178525148859
54	C14	R1	7.3037807481771
54	C5	R1	7.4262647547021
54	C9	R1	7.14974711950468
54	C24	R1	7.22881869049588
54	C6	R1	7.18982455888002
54	C21	R1	7.21916852046216
54	C19	R1	7.20945336562895
54	C1	R1	7.4757334309664
54	C22	R1	7.2667865406949
54	C4	R1	7.15987133677839
54	C13	R1	7.13955135239879
54	C18	R1	7.40087943628218
54	C15	R1	7.25738784269265
54	C11	R1	7.467605550083
54	C16	R1	7.23840473932508
54	C8	R1	7.36632221424582
54	C20	R1	7.16992500144231
54	C7	R1	6.93073733756289
55	C23	R1	7.20945336562895
55	C17	R1	7.20945336562895
55	C12	R1	7.3037807481771
55	C10	R1	7.33091687811462
55	C3	R1	6.8703647195834
55	C14	R1	7.39231742277876
55	C5	R1	7.21916852046216
55	C9	R1	7.33985000288462
55	C6	R1	7.36632221424582
55	C21	R1	7.2667865406949
55	C19	R1	7.25738784269265
55	C1	R1	7.33985000288462
55	C22	R1	7.34872815423108
55	C4	R1	7.48381577726426
55	C13	R1	7.27612440527424
55	C18	R1	7.18982455888002
55	C11	R1	7.19967234483636
55	C16	R1	7.27612440527424
55	C8	R1	7.23840473932508
55	C20	R1	7.467605550083
55	C7	R1	7.35755200461808
56	C17	R1	7.3037807481771
56	C12	R1	7.07681559705083
56	C10	R1	7.43462822763672
56	C3	R1	7.45121111183233
56	C14	R1	7.27612440527424
56	C5	R1	7.05528243550119
56	C9	R1	7.27612440527424
56	C24	R1	7.03342300153745
56	C6	R1	7.09803208296053
56	C21	R1	7.10852445677817
56	C19	R1	7.23840473932508
56	C1	R1	6.85798099512757
56	C22	R1	7.2667865406949
56	C4	R1	7.2667865406949
56	C13	R1	7.23840473932508
56	C18	R1	7.49984588708321
56	C15	R1	7.11894107272351
56	C11	R1	7.22881869049588
56	C16	R1	6.85798099512757
56	C8	R1	7.28540221886225
56	C20	R1	7.3037807481771
56	C7	R1	7.22881869049588
57	C12	R1	7.34872815423108
57	C10	R1	7.2667865406949
57	C3	R1	7.4262647547021
57	C14	R1	7.04439411935845
57	C5	R1	7.4262647547021
57	C9	R1	7.53915881110803
57	C24	R1	7.33985000288462
57	C6	R1	7.29462074889163
57	C21	R1	7.09803208296053
57	C19	R1	7.33091687811462
57	C1	R1	7.19967234483636
57	C22	R1	7.13955135239879
57	C4	R1	7.25738784269265
57	C13	R1	7
57	C18	R1	7.52356195605701
57	C15	R1	7.4594316186373
57	C11	R1	7.4262647547021
57	C8	R1	7.24792751344359
57	C20	R1	7.53138146051631
57	C7	R1	7.28540221886225
58	C23	R1	6.90689059560852
58	C17	R1	7.06608919045777
58	C12	R1	7.2667865406949
58	C10	R1	7.467605550083
58	C14	R1	7.33091687811462
58	C5	R1	7.2667865406949
58	C9	R1	7.24792751344359
58	C24	R1	7.4178525148859
58	C6	R1	7.37503943134692
58	C21	R1	7.28540221886225
58	C19	R1	7.4757334309664
58	C22	R1	7.4594316186373
58	C4	R1	7.34872815423108
58	C13	R1	7.13955135239879
58	C18	R1	7.24792751344359
58	C11	R1	7.16992500144231
58	C16	R1	7.25738784269265
58	C8	R1	7.33985000288462
58	C20	R1	7.12928301694497
58	C7	R1	7.37503943134692
59	C23	R1	7.3037807481771
59	C17	R1	7.18982455888002
59	C12	R1	7.38370429247405
59	C10	R1	7.20945336562895
59	C3	R1	6.93073733756289
59	C14	R1	7.13955135239879
59	C9	R1	7.28540221886225
59	C24	R1	7.18982455888002
59	C6	R1	7.20945336562895
59	C21	R1	7.17990909001493
59	C19	R1	7.14974711950468
59	C1	R1	6.96578428466209
59	C4	R1	7.56985560833095
59	C13	R1	7.44294349584873
59	C18	R1	7.12928301694497
59	C15	R1	7.33091687811462
59	C16	R1	7.01122725542325
59	C20	R1	7.43462822763672
59	C7	R1	7.28540221886225
60	C23	R1	7.18982455888002
60	C17	R1	6.96578428466209
60	C12	R1	7.33985000288462
60	C10	R1	6.98868468677217
60	C14	R1	7.17990909001493
60	C5	R1	7.3037807481771
60	C9	R1	7.4178525148859
60	C24	R1	6.97727992349992
60	C6	R1	7.29462074889163
60	C21	R1	7.12928301694497
60	C19	R1	7.34872815423108
60	C22	R1	7.02236781302845
60	C4	R1	7.25738784269265
60	C13	R1	7.12928301694497
60	C18	R1	7.14974711950468
60	C15	R1	7.62205181945638
60	C11	R1	7.4262647547021
60	C16	R1	7.24792751344359
60	C8	R1	7.17990909001493
60	C7	R1	7.25738784269265
61	C23	R1	7.02236781302845
61	C12	R1	7.22881869049588
61	C10	R1	7.40087943628218
61	C3	R1	7.02236781302845
61	C14	R1	7.17990909001493
61	C5	R1	7.34872815423108
61	C24	R1	7.17990909001493
61	C6	R1	7.10852445677817
61	C21	R1	7.33091687811462
61	C1	R1	7.16992500144231
61	C4	R1	7.24792751344359
61	C13	R1	7.19967234483636
61	C18	R1	7.10852445677817
61	C15	R1	7.16992500144231
61	C11	R1	7.44294349584873
61	C16	R1	7.3037807481771
61	C8	R1	7.19967234483636
61	C20	R1	7.19967234483636
61	C7	R1	7.33091687811462
62	C23	R1	7.19967234483636
62	C17	R1	7.13955135239879
62	C12	R1	7.18982455888002
62	C10	R1	7.37503943134692
62	C14	R1	7.40087943628218
62	C5	R1	7.15987133677839
62	C9	R1	7.40087943628218
62	C24	R1	7.29462074889163
62	C6	R1	7.29462074889163
62	C21	R1	7.29462074889163
62	C19	R1	7.31288295528436
62	C1	R1	7.45121111183233
62	C22	R1	7.12928301694497
62	C4	R1	7.27612440527424
62	C13	R1	7.13955135239879
62	C18	R1	7.25738784269265
62	C15	R1	6.90689059560852
62	C11	R1	7.19967234483636
62	C16	R1	7.16992500144231
62	C8	R1	7.16992500144231
62	C20	R1	7.3037807481771
62	C7	R1	7.34872815423108
63	C23	R1	7.24792751344359
63	C17	R1	7.467605550083
63	C10	R1	7.09803208296053
63	C3	R1	6.91886323727459
63	C14	R1	7.4594316186373
63	C5	R1	7.53138146051631
63	C9	R1	7.25738784269265
63	C24	R1	7.2667865406949
63	C6	R1	7.4178525148859
63	C21	R1	7.33985000288462
63	C19	R1	7.40087943628218
63	C1	R1	7.17990909001493
63	C22	R1	7
63	C4	R1	7.29462074889163
63	C13	R1	7.07681559705083
63	C18	R1	7.16992500144231
63	C15	R1	7.06608919045777
63	C11	R1	6.98868468677217
63	C16	R1	7.04439411935845
63	C8	R1	7.52356195605701
63	C20	R1	7.56224242422107
63	C7	R1	7.09803208296053
64	C23	R1	7.13955135239879
64	C17	R1	7.34872815423108
64	C12	R1	7.51569983828404
64	C10	R1	7.35755200461808
64	C5	R1	7.12928301694497
64	C9	R1	7.18982455888002
64	C24	R1	6.96578428466209
64	C6	R1	7.14974711950468
64	C19	R1	6.8703647195834
64	C1	R1	7.25738784269265
64	C22	R1	7.4093909361377
64	C4	R1	7.07681559705083
64	C13	R1	7.20945336562895
64	C18	R1	7.38370429247405
64	C11	R1	7.02236781302845
64	C16	R1	7.05528243550119
64	C8	R1	7.33985000288462
64	C20	R1	7.59991284218713
64	C7	R1	7.34872815423108
65	C17	R1	6.94251450533924
65	C12	R1	7.06608919045777
65	C10	R1	7.02236781302845
65	C14	R1	7.13955135239879
65	C5	R1	7.21916852046216
65	C9	R1	7.10852445677817
65	C6	R1	7.25738784269265
65	C21	R1	7.24792751344359
65	C19	R1	7.11894107272351
65	C1	R1	6.96578428466209
65	C22	R1	7.35755200461808
65	C4	R1	7.21916852046216
65	C13	R1	7.32192809488736
65	C18	R1	7.24792751344359
65	C15	R1	7.11894107272351
65	C11	R1	7.21916852046216
65	C16	R1	7.31288295528436
65	C8	R1	7.467605550083
65	C20	R1	7.15987133677839
65	C7	R1	7.09803208296053
66	C23	R1	7.15987133677839
66	C17	R1	6.88264304936184
66	C12	R1	7.13955135239879
66	C10	R1	7.3037807481771
66	C3	R1	7.35755200461808
66	C14	R1	6.88264304936184
66	C5	R1	7.53138146051631
66	C9	R1	7.45121111183233
66	C24	R1	7.33091687811462
66	C6	R1	7.31288295528436
66	C21	R1	7.28540221886225
66	C19	R1	7.36632221424582
66	C1	R1	7
66	C22	R1	7.25738784269265
66	C4	R1	7.12928301694497
66	C13	R1	7.08746284125034
66	C18	R1	7.24792751344359
66	C15	R1	7.18982455888002
66	C11	R1	7.19967234483636
66	C16	R1	7.27612440527424
66	C8	R1	7.3037807481771
66	C20	R1	7.25738784269265
66	C7	R1	7.21916852046216
67	C23	R1	7.65821148275179
67	C17	R1	7.14974711950468
67	C12	R1	7.467605550083
67	C10	R1	7.31288295528436
67	C3	R1	7.33091687811462
67	C14	R1	7.15987133677839
67	C9	R1	7.62205181945638
67	C24	R1	7.19967234483636
67	C6	R1	7.21916852046216
67	C21	R1	7.22881869049588
67	C19	R1	7.17990909001493
67	C1	R1	7.21916852046216
67	C22	R1	7.27612440527424
67	C4	R1	7.35755200461808
67	C13	R1	7.07681559705083
67	C18	R1	7.34872815423108
67	C15	R1	6.76818432477693
67	C11	R1	7.06608919045777
67	C16	R1	7.35755200461808
67	C8	R1	7.23840473932508
67	C20	R1	7.40087943628218
67	C7	R1	7.39231742277876
68	C23	R1	7.4178525148859
68	C17	R1	7.16992500144231
68	C12	R1	7.29462074889163
68	C10	R1	7.45121111183233
68	C3	R1	7.03342300153745
68	C5	R1	7.21916852046216
68	C24	R1	7.4093909361377
68	C6	R1	7.15987133677839
68	C21	R1	7.12928301694497
68	C19	R1	7.40087943628218
68	C1	R1	7.38370429247405
68	C4	R1	7.20945336562895
68	C13	R1	7.49185309632967
68	C18	R1	7.28540221886225
68	C15	R1	7.12928301694497
68	C11	R1	7.03342300153745
68	C16	R1	7.40087943628218
68	C8	R1	7.19967234483636
68	C20	R1	7.28540221886225
68	C7	R1	7.43462822763672
69	C17	R1	7.13955135239879
69	C12	R1	7.29462074889163
69	C10	R1	7.39231742277876
69	C3	R1	7.467605550083
69	C14	R1	7.18982455888002
69	C5	R1	7.33985000288462
69	C9	R1	7.06608919045777
69	C24	R1	7.09803208296053
69	C6	R1	7.15987133677839
69	C21	R1	7.2667865406949
69	C19	R1	7.48381577726426
69	C1	R1	7.29462074889163
69	C13	R1	7.16992500144231
69	C18	R1	7.12928301694497
69	C11	R1	7.29462074889163
69	C16	R1	7.29462074889163
69	C20	R1	7.01122725542325
69	C7	R1	7.21916852046216
70	C23	R1	7.31288295528436
70	C17	R1	7.39231742277876
70	C12	R1	7.24792751344359
70	C10	R1	7.2667865406949
70	C3	R1	7.21916852046216
70	C14	R1	7.32192809488736
70	C5	R1	6.97727992349992
70	C9	R1	7.04439411935845
70	C24	R1	7.36632221424582
70	C6	R1	7.24792751344359
70	C19	R1	6.90689059560852
70	C1	R1	7.38370429247405
70	C22	R1	7.38370429247405
70	C4	R1	7.4093909361377
70	C13	R1	7.56985560833095
70	C15	R1	7.01122725542325
70	C11	R1	7.25738784269265
70	C16	R1	7.4262647547021
70	C8	R1	7.33091687811462
70	C20	R1	7.07681559705083
70	C7	R1	7.07681559705083
71	C23	R1	7.20945336562895
71	C17	R1	7.4594316186373
71	C12	R1	7.23840473932508
71	C10	R1	7.29462074889163
71	C3	R1	7.17990909001493
71	C14	R1	7.20945336562895
71	C5	R1	7.13955135239879
71	C9	R1	7.4757334309664
71	C24	R1	6.93073733756289
71	C6	R1	7.27612440527424
71	C21	R1	7.21916852046216
71	C19	R1	7.29462074889163
71	C1	R1	7.53915881110803
71	C22	R1	7.39231742277876
71	C4	R1	7.17990909001493
71	C13	R1	7.51569983828404
71	C18	R1	7.16992500144231
71	C15	R1	7.39231742277876
71	C11	R1	7.49185309632967
71	C16	R1	6.94251450533924
71	C8	R1	6.96578428466209
71	C20	R1	7.14974711950468
71	C7	R1	7.24792751344359
72	C23	R1	7.32192809488736
72	C17	R1	7.5077946401987
72	C12	R1	7.5077946401987
72	C10	R1	7.28540221886225
72	C3	R1	6.90689059560852
72	C14	R1	7.49185309632967
72	C5	R1	7.36632221424582
72	C9	R1	7.27612440527424
72	C6	R1	7.19967234483636
72	C21	R1	7.07681559705083
72	C19	R1	7.16992500144231
72	C1	R1	7.22881869049588
72	C22	R1	6.95419631038687
72	C4	R1	7.13955135239879
72	C18	R1	7.37503943134692
72	C15	R1	7.12928301694497
72	C11	R1	7.28540221886225
72	C8	R1	7.24792751344359
72	C7	R1	7.44294349584873
73	C23	R1	7.23840473932508
73	C17	R1	6.96578428466209
73	C12	R1	7.20945336562895
73	C10	R1	7.49185309632967
73	C5	R1	7.39231742277876
73	C9	R1	7.15987133677839
73	C24	R1	7.24792751344359
73	C6	R1	7.22881869049588
73	C21	R1	6.96578428466209
73	C19	R1	7.49185309632967
73	C1	R1	7.48381577726426
73	C22	R1	6.95419631038687
73	C18	R1	7.10852445677817
73	C15	R1	7.12928301694497
73	C11	R1	7.02236781302845
73	C16	R1	7.24792751344359
73	C8	R1	7.06608919045777
73	C20	R1	7.36632221424582
74	C12	R1	7.24792751344359
74	C10	R1	7.28540221886225
74	C3	R1	7.20945336562895
74	C14	R1	7.467605550083
74	C5	R1	7.3037807481771
74	C9	R1	7.11894107272351
74	C24	R1	7.02236781302845
74	C6	R1	7.19967234483636
74	C21	R1	7.23840473932508
74	C19	R1	6.82017896241519
74	C1	R1	7.3037807481771
74	C22	R1	7.24792751344359
74	C4	R1	7.21916852046216
74	C13	R1	6.96578428466209
74	C18	R1	7.34872815423108
74	C15	R1	7.4093909361377
74	C11	R1	6.96578428466209
74	C16	R1	7.07681559705083
74	C8	R1	7.34872815423108
74	C7	R1	7.33091687811462
75	C23	R1	6.89481776330794
75	C17	R1	7.14974711950468
75	C10	R1	7.17990909001493
75	C14	R1	7.05528243550119
75	C9	R1	7.13955135239879
75	C24	R1	7.36632221424582
75	C6	R1	7.51569983828404
75	C21	R1	7.11894107272351
75	C19	R1	7.4093909361377
75	C1	R1	7.20945336562895
75	C22	R1	7.4262647547021
75	C4	R1	7.3037807481771
75	C13	R1	7.10852445677817
75	C18	R1	7.11894107272351
75	C15	R1	7.4178525148859
75	C11	R1	7.3037807481771
75	C16	R1	7.35755200461808
75	C8	R1	7.15987133677839
75	C20	R1	7.37503943134692
75	C7	R1	7.40087943628218
76	C23	R1	7.22881869049588
76	C17	R1	7.60733031374961
76	C12	R1	7.23840473932508
76	C10	R1	7.11894107272351
76	C3	R1	7.22881869049588
76	C14	R1	7.34872815423108
76	C5	R1	7
76	C9	R1	7.33985000288462
76	C24	R1	7.4262647547021
76	C6	R1	7.15987133677839
76	C21	R1	7.4093909361377
76	C19	R1	7.34872815423108
76	C1	R1	6.97727992349992
76	C22	R1	7.43462822763672
76	C4	R1	7.4262647547021
76	C13	R1	7.23840473932508
76	C18	R1	7.13955135239879
76	C15	R1	7.11894107272351
76	C11	R1	7.03342300153745
76	C16	R1	7.28540221886225
76	C8	R1	7.3037807481771
76	C20	R1	7.3037807481771
76	C7	R1	7.4178525148859
77	C17	R1	7.13955135239879
77	C12	R1	7.49984588708321
77	C3	R1	7.11894107272351
77	C14	R1	7.33985000288462
77	C5	R1	7.4262647547021
77	C24	R1	7.06608919045777
77	C19	R1	7.24792751344359
77	C22	R1	7.28540221886225
77	C4	R1	7.04439411935845
77	C13	R1	7.18982455888002
77	C18	R1	7.21916852046216
77	C15	R1	7.48381577726426
77	C11	R1	7.27612440527424
77	C16	R1	7.10852445677817
77	C8	R1	7.49185309632967
77	C7	R1	7.16992500144231
78	C23	R1	7.4594316186373
78	C17	R1	7.35755200461808
78	C12	R1	7.34872815423108
78	C10	R1	7.28540221886225
78	C3	R1	7.35755200461808
78	C14	R1	7.16992500144231
78	C5	R1	7.27612440527424
78	C9	R1	7.37503943134692
78	C24	R1	7.31288295528436
78	C6	R1	7.24792751344359
78	C21	R1	7.4757334309664
78	C19	R1	7.33985000288462
78	C1	R1	7.13955135239879
78	C22	R1	7.05528243550119
78	C4	R1	7.32192809488736
78	C13	R1	7.25738784269265
78	C18	R1	7.33091687811462
78	C15	R1	7.23840473932508
78	C11	R1	7.08746284125034
78	C16	R1	7.40087943628218
78	C8	R1	7.04439411935845
78	C20	R1	7.15987133677839
78	C7	R1	7.07681559705083
79	C17	R1	7.32192809488736
79	C12	R1	7.31288295528436
79	C10	R1	7.29462074889163
79	C3	R1	7.10852445677817
79	C14	R1	7.32192809488736
79	C5	R1	6.78135971352466
79	C24	R1	7.45121111183233
79	C6	R1	7.51569983828404
79	C21	R1	7.40087943628218
79	C1	R1	7.44294349584873
79	C22	R1	7.14974711950468
79	C13	R1	7.4178525148859
79	C18	R1	7.49185309632967
79	C15	R1	7.21916852046216
79	C11	R1	7.4757334309664
79	C16	R1	7.22881869049588
79	C8	R1	7.22881869049588
79	C20	R1	7.4594316186373
79	C7	R1	7.44294349584873
80	C17	R1	7.15987133677839
80	C12	R1	7.12928301694497
80	C10	R1	7.38370429247405
80	C3	R1	6.95419631038687
80	C14	R1	7
80	C5	R1	7.25738784269265
80	C9	R1	7.18982455888002
80	C24	R1	7.63662462054365
80	C6	R1	7.31288295528436
80	C21	R1	7.467605550083
80	C19	R1	7.28540221886225
80	C1	R1	7.28540221886225
80	C22	R1	7.15987133677839
80	C4	R1	7.16992500144231
80	C13	R1	7.20945336562895
80	C18	R1	7.27612440527424
80	C15	R1	7.05528243550119
80	C8	R1	7.38370429247405
80	C20	R1	7.4757334309664
80	C7	R1	7.23840473932508
81	C23	R1	7.2667865406949
81	C17	R1	7.4178525148859
81	C10	R1	7.09803208296053
81	C14	R1	7.33985000288462
81	C5	R1	7.03342300153745
81	C9	R1	7.23840473932508
81	C24	R1	7.3037807481771
81	C6	R1	7.13955135239879
81	C21	R1	7.15987133677839
81	C19	R1	7.56985560833095
81	C22	R1	7.16992500144231
81	C4	R1	7.4262647547021
81	C18	R1	7.25738784269265
81	C15	R1	7.38370429247405
81	C11	R1	7.27612440527424
81	C8	R1	7.04439411935845
81	C20	R1	7.4594316186373
81	C7	R1	7.4093909361377
82	C23	R1	7.25738784269265
82	C17	R1	7.60733031374961
82	C12	R1	7.4093909361377
82	C10	R1	7.11894107272351
82	C14	R1	7.57742882803575
82	C5	R1	7.01122725542325
82	C9	R1	7.2667865406949
82	C24	R1	6.95419631038687
82	C6	R1	7.33091687811462
82	C21	R1	7.27612440527424
82	C19	R1	7.27612440527424
82	C1	R1	7.4178525148859
82	C22	R1	7.11894107272351
82	C4	R1	7.07681559705083
82	C13	R1	7.22881869049588
82	C18	R1	7.10852445677817
82	C15	R1	7.3037807481771
82	C16	R1	6.8703647195834
82	C8	R1	7.5077946401987
82	C20	R1	7.21916852046216
82	C7	R1	7.07681559705083
83	C23	R1	7.2667865406949
83	C17	R1	7.04439411935845
83	C10	R1	7.28540221886225
83	C3	R1	7.25738784269265
83	C14	R1	6.94251450533924
83	C5	R1	7.27612440527424
83	C9	R1	7.38370429247405
83	C24	R1	7.09803208296053
83	C6	R1	7.16992500144231
83	C21	R1	7.44294349584873
83	C19	R1	7.31288295528436
83	C1	R1	7.38370429247405
83	C22	R1	7.18982455888002
83	C4	R1	7.12928301694497
83	C18	R1	7.10852445677817
83	C15	R1	6.93073733756289
83	C11	R1	7.01122725542325
83	C16	R1	7.3037807481771
83	C8	R1	7.49185309632967
83	C20	R1	7.21916852046216
83	C7	R1	7.17990909001493
84	C23	R1	7.09803208296053
84	C17	R1	7.33985000288462
84	C12	R1	7.33985000288462
84	C10	R1	7.33091687811462
84	C3	R1	7.33985000288462
84	C14	R1	7.32192809488736
84	C5	R1	7.06608919045777
84	C24	R1	7.20945336562895
84	C6	R1	7.08746284125034
84	C21	R1	7.38370429247405
84	C19	R1	7.35755200461808
84	C1	R1	7.44294349584873
84	C22	R1	7.18982455888002
84	C4	R1	7.01122725542325
84	C13	R1	7.33985000288462
84	C18	R1	7.15987133677839
84	C15	R1	7.2667865406949
84	C11	R1	7.16992500144231
84	C16	R1	6.94251450533924
84	C8	R1	7.40087943628218
84	C20	R1	7.4757334309664
84	C7	R1	7.11894107272351
85	C23	R1	7.4262647547021
85	C17	R1	7.32192809488736
85	C12	R1	7.16992500144231
85	C10	R1	7.20945336562895
85	C3	R1	7.17990909001493
85	C14	R1	7.32192809488736
85	C5	R1	7.25738784269265
85	C9	R1	7.35755200461808
85	C24	R1	7.45121111183233
85	C21	R1	6.91886323727459
85	C19	R1	7.36632221424582
85	C1	R1	7.20945336562895
85	C22	R1	7.2667865406949
85	C4	R1	7.21916852046216
85	C18	R1	7.13955135239879
85	C15	R1	7.20945336562895
85	C11	R1	7.20945336562895
85	C16	R1	7.22881869049588
85	C8	R1	7.05528243550119
85	C20	R1	7.10852445677817
85	C7	R1	7.24792751344359
86	C23	R1	7.52356195605701
86	C17	R1	7.25738784269265
86	C12	R1	7.13955135239879
86	C10	R1	7.44294349584873
86	C3	R1	7.13955135239879
86	C14	R1	7.18982455888002
86	C5	R1	7.33985000288462
86	C9	R1	7.4262647547021
86	C24	R1	7.11894107272351
86	C6	R1	7.23840473932508
86	C21	R1	7.10852445677817
86	C19	R1	7.4178525148859
86	C1	R1	7.05528243550119
86	C22	R1	7.33091687811462
86	C4	R1	7.11894107272351
86	C13	R1	7.13955135239879
86	C18	R1	7.21916852046216
86	C15	R1	7.16992500144231
86	C11	R1	7.38370429247405
86	C16	R1	7.2667865406949
86	C8	R1	7.2667865406949
86	C20	R1	7.09803208296053
86	C7	R1	7.54689445988764
87	C17	R1	7.14974711950468
87	C12	R1	7.23840473932508
87	C10	R1	7.23840473932508
87	C3	R1	7.31288295528436
87	C14	R1	7.61470984411521
87	C5	R1	6.89481776330794
87	C9	R1	7.4093909361377
87	C24	R1	7.45121111183233
87	C6	R1	7.29462074889163
87	C21	R1	7.25738784269265
87	C19	R1	7.23840473932508
87	C1	R1	7.27612440527424
87	C22	R1	7.05528243550119
87	C4	R1	7.33091687811462
87	C13	R1	7.23840473932508
87	C18	R1	7.12928301694497
87	C15	R1	7.23840473932508
87	C11	R1	7.19967234483636
87	C16	R1	7.33985000288462
87	C8	R1	7.22881869049588
87	C20	R1	7.20945336562895
87	C7	R1	7.2667865406949
88	C23	R1	7.33985000288462
88	C17	R1	7.37503943134692
88	C12	R1	7.27612440527424
88	C10	R1	7.27612440527424
88	C3	R1	7.18982455888002
88	C5	R1	6.97727992349992
88	C9	R1	6.85798099512757
88	C24	R1	7.38370429247405
88	C21	R1	7.51569983828404
88	C19	R1	7.22881869049588
88	C22	R1	7.29462074889163
88	C4	R1	7.07681559705083
88	C13	R1	7.40087943628218
88	C18	R1	7.3037807481771
88	C15	R1	7.33091687811462
88	C11	R1	7.49185309632967
88	C16	R1	7.07681559705083
88	C20	R1	7.36632221424582
88	C7	R1	6.88264304936184
89	C23	R1	7.15987133677839
89	C17	R1	7.13955135239879
89	C12	R1	7.25738784269265
89	C10	R1	7.37503943134692
89	C3	R1	7.31288295528436
89	C14	R1	7.09803208296053
89	C5	R1	6.90689059560852
89	C9	R1	7.33985000288462
89	C24	R1	7.18982455888002
89	C6	R1	7.11894107272351
89	C21	R1	7.25738784269265
89	C19	R1	7.20945336562895
89	C1	R1	7.70043971814109
89	C22	R1	7.4757334309664
89	C4	R1	7.22881869049588
89	C13	R1	7.14974711950468
89	C18	R1	7.15987133677839
89	C15	R1	7.11894107272351
89	C11	R1	7.3037807481771
89	C16	R1	7.36632221424582
89	C8	R1	7.3037807481771
89	C20	R1	7.53915881110803
89	C7	R1	7.29462074889163
90	C23	R1	6.83289001416474
90	C10	R1	7.32192809488736
90	C3	R1	7.31288295528436
90	C14	R1	7.36632221424582
90	C5	R1	6.91886323727459
90	C9	R1	7.37503943134692
90	C24	R1	7.3037807481771
90	C6	R1	7
90	C21	R1	6.98868468677217
90	C19	R1	7.15987133677839
90	C1	R1	7.45121111183233
90	C22	R1	7.14974711950468
90	C18	R1	7.14974711950468
90	C15	R1	7.17990909001493
90	C11	R1	7.54689445988764
90	C16	R1	7.29462074889163
90	C20	R1	7.07681559705083
90	C7	R1	7.07681559705083
91	C23	R1	7.39231742277876
91	C3	R1	7.15987133677839
91	C14	R1	7.10852445677817
91	C5	R1	7.12928301694497
91	C24	R1	7.09803208296053
91	C6	R1	6.8073549220576
91	C21	R1	7.32192809488736
91	C1	R1	7.40087943628218
91	C22	R1	7.4178525148859
91	C4	R1	7.33985000288462
91	C13	R1	7.27612440527424
91	C18	R1	7.04439411935845
91	C11	R1	6.98868468677217
91	C16	R1	7.36632221424582
91	C8	R1	7.2667865406949
91	C7	R1	7.48381577726426
92	C23	R1	7.21916852046216
92	C17	R1	7.18982455888002
92	C12	R1	7.25738784269265
92	C10	R1	7
92	C3	R1	7.33091687811462
92	C14	R1	7.4757334309664
92	C5	R1	7.33091687811462
92	C9	R1	7.35755200461808
92	C24	R1	7.23840473932508
92	C6	R1	7.3037807481771
92	C21	R1	7.33091687811462
92	C19	R1	7.35755200461808
92	C1	R1	7.01122725542325
92	C22	R1	6.8703647195834
92	C13	R1	7.07681559705083
92	C15	R1	6.84549005094437
92	C11	R1	7.16992500144231
92	C16	R1	7.11894107272351
92	C8	R1	7.23840473932508
92	C20	R1	7.21916852046216
92	C7	R1	6.96578428466209
93	C23	R1	7.49984588708321
93	C17	R1	7.15987133677839
93	C12	R1	7.09803208296053
93	C3	R1	7.16992500144231
93	C14	R1	7.4594316186373
93	C5	R1	7.23840473932508
93	C9	R1	7.28540221886225
93	C24	R1	6.93073733756289
93	C6	R1	7.43462822763672
93	C21	R1	7.28540221886225
93	C19	R1	7.16992500144231
93	C1	R1	7.49984588708321
93	C22	R1	7.20945336562895
93	C4	R1	7.11894107272351
93	C13	R1	7.4262647547021
93	C18	R1	7.32192809488736
93	C15	R1	6.95419631038687
93	C11	R1	7.4594316186373
93	C16	R1	7.37503943134692
93	C20	R1	7.45121111183233
93	C7	R1	7.24792751344359
94	C23	R1	7.01122725542325
94	C17	R1	7.31288295528436
94	C12	R1	7.4262647547021
94	C10	R1	7.34872815423108
94	C3	R1	7.2667865406949
94	C14	R1	7.28540221886225
94	C5	R1	7.28540221886225
94	C9	R1	7.33985000288462
94	C24	R1	7.31288295528436
94	C6	R1	7.32192809488736
94	C21	R1	7.08746284125034
94	C19	R1	7.39231742277876
94	C22	R1	7.25738784269265
94	C4	R1	7.37503943134692
94	C13	R1	7.22881869049588
94	C18	R1	7.11894107272351
94	C15	R1	7.31288295528436
94	C8	R1	7.06608919045777
94	C20	R1	7.19967234483636
94	C7	R1	7.34872815423108
95	C23	R1	7.12928301694497
95	C17	R1	7.37503943134692
95	C12	R1	7.11894107272351
95	C10	R1	7.25738784269265
95	C3	R1	7.45121111183233
95	C14	R1	7.16992500144231
95	C5	R1	7.3037807481771
95	C9	R1	7.3037807481771
95	C24	R1	7.25738784269265
95	C6	R1	7.3037807481771
95	C21	R1	7.14974711950468
95	C19	R1	7.27612440527424
95	C22	R1	7.45121111183233
95	C4	R1	7.14974711950468
95	C13	R1	6.85798099512757
95	C18	R1	7.20945336562895
95	C15	R1	7.23840473932508
95	C11	R1	7
95	C16	R1	7.08746284125034
95	C8	R1	7.27612440527424
95	C7	R1	7.36632221424582
96	C23	R1	7.3037807481771
96	C17	R1	7.18982455888002
96	C12	R1	7.4757334309664
96	C10	R1	7.02236781302845
96	C3	R1	7.4262647547021
96	C14	R1	7.2667865406949
96	C5	R1	7.2667865406949
96	C9	R1	7.36632221424582
96	C24	R1	7.2667865406949
96	C6	R1	7.3037807481771
96	C21	R1	7.467605550083
96	C19	R1	7.20945336562895
96	C22	R1	7.23840473932508
96	C4	R1	7.36632221424582
96	C18	R1	7.39231742277876
96	C15	R1	7.467605550083
96	C16	R1	7.31288295528436
96	C8	R1	7.49185309632967
96	C20	R1	7.03342300153745
96	C7	R1	7.18982455888002
97	C23	R1	7.04439411935845
97	C17	R1	7.16992500144231
97	C12	R1	6.97727992349992
97	C10	R1	7.25738784269265
97	C3	R1	7.34872815423108
97	C14	R1	7.21916852046216
97	C5	R1	7.51569983828404
97	C9	R1	7.4594316186373
97	C24	R1	7.3037807481771
97	C6	R1	7.16992500144231
97	C21	R1	7.21916852046216
97	C19	R1	7.03342300153745
97	C1	R1	7
97	C22	R1	7.12928301694497
97	C4	R1	7.13955135239879
97	C13	R1	7.2667865406949
97	C18	R1	7.18982455888002
97	C15	R1	7.19967234483636
97	C11	R1	7.49984588708321
97	C16	R1	7.17990909001493
97	C8	R1	7.23840473932508
97	C7	R1	7.09803208296053
98	C23	R1	7.2667865406949
98	C17	R1	7.33091687811462
98	C12	R1	7.14974711950468
98	C10	R1	7.53138146051631
98	C14	R1	7.20945336562895
98	C5	R1	7.16992500144231
98	C24	R1	7.17990909001493
98	C6	R1	7.40087943628218
[truncated: 14,565 more rows]
