# Supplementary material for: Stochastic modelling of single-cell gene expression adaptation reveals non-genomic contribution to evolution of tumor subclones
Source: bioRxiv. 2024 Apr 20:2024.04.17.588869. Preprint. [Version 1] doi: 10.1101/2024.04.17.588869 (PMC11071284; doi:10.1101/2024.04.17.588869)
Supplement: Supplement 2 [file media-2.zip › Supplementary Files/Simulated Data/Adaptive_Simulation/tr_1.02_sq_1.5_r_200_a_.125.csv]

gene	species	replicate	exprval
1	C23	R1	7.4178525148859
1	C17	R1	7.14974711950468
1	C12	R1	7.4178525148859
1	C10	R1	6.97727992349992
1	C3	R1	7.33091687811462
1	C14	R1	7.2667865406949
1	C24	R1	7.03342300153745
1	C6	R1	7.17990909001493
1	C21	R1	7.33985000288462
1	C19	R1	6.93073733756289
1	C1	R1	7.3037807481771
1	C22	R1	7.4178525148859
1	C4	R1	7.07681559705083
1	C18	R1	7.15987133677839
1	C15	R1	7.01122725542325
1	C11	R1	7.37503943134692
1	C16	R1	7.22881869049588
1	C8	R1	7.48381577726426
1	C20	R1	7.07681559705083
1	C7	R1	7.21916852046216
2	C23	R1	7.13955135239879
2	C17	R1	7.22881869049588
2	C12	R1	7.4178525148859
2	C10	R1	7.03342300153745
2	C3	R1	7.03342300153745
2	C14	R1	7.4178525148859
2	C5	R1	7.32192809488736
2	C9	R1	7.34872815423108
2	C24	R1	7.24792751344359
2	C6	R1	7.11894107272351
2	C21	R1	7.35755200461808
2	C19	R1	7.01122725542325
2	C1	R1	7.31288295528436
2	C22	R1	7.37503943134692
2	C4	R1	7.467605550083
2	C13	R1	7.4757334309664
2	C18	R1	7.33985000288462
2	C15	R1	7.39231742277876
2	C11	R1	7.4093909361377
2	C16	R1	7.45121111183233
2	C8	R1	7.33091687811462
2	C20	R1	7.28540221886225
2	C7	R1	7.48381577726426
3	C23	R1	7.18982455888002
3	C17	R1	7.23840473932508
3	C12	R1	7.22881869049588
3	C10	R1	7.34872815423108
3	C3	R1	7.09803208296053
3	C14	R1	7.49185309632967
3	C5	R1	7.04439411935845
3	C9	R1	7.2667865406949
3	C24	R1	6.85798099512757
3	C6	R1	7.53915881110803
3	C21	R1	7.40087943628218
3	C19	R1	7.13955135239879
3	C1	R1	7.4093909361377
3	C22	R1	7.11894107272351
3	C4	R1	7.13955135239879
3	C13	R1	7.24792751344359
3	C18	R1	7.10852445677817
3	C15	R1	7.09803208296053
3	C11	R1	7.22881869049588
3	C8	R1	7.24792751344359
3	C20	R1	7.2667865406949
3	C7	R1	6.93073733756289
4	C23	R1	7.22881869049588
4	C12	R1	7.31288295528436
4	C10	R1	7.21916852046216
4	C14	R1	7.25738784269265
4	C5	R1	7.4262647547021
4	C9	R1	7.31288295528436
4	C24	R1	7.32192809488736
4	C6	R1	7.4093909361377
4	C21	R1	7.18982455888002
4	C1	R1	7.25738784269265
4	C22	R1	7.3037807481771
4	C13	R1	7.13955135239879
4	C18	R1	6.82017896241519
4	C15	R1	7.31288295528436
4	C11	R1	7.51569983828404
4	C16	R1	7
4	C8	R1	7.34872815423108
4	C20	R1	7.37503943134692
4	C7	R1	7.52356195605701
5	C23	R1	7.22881869049588
5	C17	R1	7.4262647547021
5	C12	R1	7.33091687811462
5	C10	R1	7.4594316186373
5	C3	R1	7.22881869049588
5	C14	R1	7.4093909361377
5	C5	R1	7.29462074889163
5	C9	R1	7.05528243550119
5	C24	R1	7.08746284125034
5	C21	R1	7.20945336562895
5	C19	R1	7.33985000288462
5	C1	R1	7.40087943628218
5	C22	R1	7.23840473932508
5	C4	R1	7.23840473932508
5	C13	R1	7.10852445677817
5	C18	R1	7.08746284125034
5	C15	R1	7.43462822763672
5	C11	R1	7.39231742277876
5	C16	R1	7.20945336562895
5	C8	R1	7.3037807481771
5	C20	R1	7.37503943134692
5	C7	R1	7.3037807481771
6	C23	R1	7.4178525148859
6	C12	R1	7.33091687811462
6	C10	R1	7.2667865406949
6	C3	R1	7.49984588708321
6	C14	R1	7.12928301694497
6	C5	R1	7.11894107272351
6	C9	R1	7.29462074889163
6	C24	R1	7.56985560833095
6	C6	R1	7.31288295528436
6	C21	R1	7.27612440527424
6	C19	R1	7.04439411935845
6	C1	R1	7.31288295528436
6	C22	R1	7.18982455888002
6	C4	R1	7.3037807481771
6	C13	R1	7.28540221886225
6	C18	R1	7.03342300153745
6	C15	R1	7.38370429247405
6	C11	R1	7.11894107272351
6	C16	R1	7.17990909001493
6	C8	R1	6.96578428466209
6	C7	R1	7.37503943134692
7	C23	R1	6.97727992349992
7	C17	R1	7.45121111183233
7	C12	R1	7.20945336562895
7	C10	R1	7.29462074889163
7	C3	R1	7.20945336562895
7	C5	R1	7.5077946401987
7	C9	R1	7.55458885167764
7	C24	R1	7.29462074889163
7	C6	R1	7.07681559705083
7	C21	R1	7.22881869049588
7	C19	R1	7.19967234483636
7	C1	R1	7.4262647547021
7	C22	R1	7.14974711950468
7	C4	R1	6.95419631038687
7	C13	R1	7.31288295528436
7	C18	R1	7.14974711950468
7	C15	R1	7.17990909001493
7	C11	R1	7.4178525148859
7	C16	R1	7.16992500144231
7	C8	R1	7.23840473932508
7	C20	R1	7.17990909001493
7	C7	R1	7.37503943134692
8	C23	R1	7.08746284125034
8	C12	R1	7.27612440527424
8	C3	R1	7.4757334309664
8	C14	R1	7.2667865406949
8	C9	R1	7.07681559705083
8	C24	R1	7.38370429247405
8	C6	R1	7.35755200461808
8	C21	R1	7.21916852046216
8	C19	R1	7.37503943134692
8	C1	R1	7.01122725542325
8	C22	R1	7.3037807481771
8	C4	R1	7.05528243550119
8	C13	R1	7.12928301694497
8	C18	R1	7.40087943628218
8	C15	R1	7.24792751344359
8	C11	R1	7.01122725542325
8	C16	R1	7.55458885167764
8	C8	R1	7.39231742277876
8	C20	R1	7.45121111183233
8	C7	R1	7.06608919045777
9	C23	R1	7.37503943134692
9	C17	R1	7.4093909361377
9	C12	R1	7.37503943134692
9	C10	R1	7.32192809488736
9	C3	R1	7.33985000288462
9	C14	R1	7.32192809488736
9	C5	R1	7.12928301694497
9	C9	R1	7.21916852046216
9	C24	R1	7.22881869049588
9	C6	R1	7.29462074889163
9	C21	R1	7.467605550083
9	C19	R1	7.4262647547021
9	C1	R1	7.49984588708321
9	C22	R1	7.32192809488736
9	C4	R1	7.10852445677817
9	C13	R1	7.2667865406949
9	C18	R1	7.17990909001493
9	C15	R1	7.09803208296053
9	C11	R1	7.05528243550119
9	C16	R1	7.16992500144231
9	C8	R1	7.14974711950468
9	C20	R1	7.07681559705083
9	C7	R1	6.95419631038687
10	C23	R1	7.4594316186373
10	C17	R1	7.39231742277876
10	C12	R1	7.2667865406949
10	C10	R1	7.4178525148859
10	C14	R1	7.34872815423108
10	C5	R1	7.01122725542325
10	C9	R1	7.29462074889163
10	C24	R1	7.3037807481771
10	C6	R1	7.09803208296053
10	C21	R1	7.31288295528436
10	C1	R1	7.29462074889163
10	C22	R1	7.18982455888002
10	C4	R1	7.55458885167764
10	C13	R1	7.31288295528436
10	C18	R1	7.18982455888002
10	C15	R1	7.21916852046216
10	C11	R1	7.33091687811462
10	C16	R1	7.31288295528436
10	C8	R1	7.01122725542325
10	C7	R1	7.36632221424582
11	C23	R1	7.23840473932508
11	C17	R1	7.33985000288462
11	C12	R1	7.04439411935845
11	C10	R1	7.54689445988764
11	C14	R1	7.34872815423108
11	C5	R1	7.467605550083
11	C9	R1	7.06608919045777
11	C24	R1	6.95419631038687
11	C6	R1	7.27612440527424
11	C21	R1	6.6724253419715
11	C19	R1	7.27612440527424
11	C1	R1	7.10852445677817
11	C22	R1	7.51569983828404
11	C4	R1	7.02236781302845
11	C18	R1	7.15987133677839
11	C15	R1	6.90689059560852
11	C11	R1	7.31288295528436
11	C8	R1	7.25738784269265
11	C20	R1	7.10852445677817
11	C7	R1	7.14974711950468
12	C23	R1	7.13955135239879
12	C17	R1	7.28540221886225
12	C12	R1	7.38370429247405
12	C10	R1	7
12	C3	R1	7.14974711950468
12	C14	R1	7.18982455888002
12	C5	R1	7.37503943134692
12	C9	R1	7.54689445988764
12	C24	R1	7.15987133677839
12	C6	R1	6.97727992349992
12	C21	R1	7.3037807481771
12	C19	R1	6.65821148275179
12	C1	R1	6.75488750216347
12	C22	R1	7.18982455888002
12	C13	R1	7.08746284125034
12	C18	R1	6.97727992349992
12	C16	R1	7.06608919045777
12	C8	R1	7.31288295528436
12	C20	R1	7.31288295528436
12	C7	R1	7.28540221886225
13	C23	R1	7.25738784269265
13	C17	R1	7.14974711950468
13	C12	R1	7.4757334309664
13	C3	R1	7.3037807481771
13	C9	R1	7.11894107272351
13	C21	R1	7.27612440527424
13	C19	R1	7.40087943628218
13	C1	R1	7.467605550083
13	C22	R1	7.27612440527424
13	C18	R1	7.09803208296053
13	C15	R1	7.18982455888002
13	C11	R1	7.08746284125034
13	C8	R1	7.2667865406949
13	C20	R1	7.39231742277876
13	C7	R1	7.3037807481771
14	C23	R1	7.28540221886225
14	C17	R1	7.07681559705083
14	C12	R1	7.24792751344359
14	C10	R1	6.91886323727459
14	C3	R1	7.15987133677839
14	C14	R1	7.23840473932508
14	C24	R1	7.12928301694497
14	C6	R1	7.4262647547021
14	C21	R1	7.43462822763672
14	C19	R1	7.11894107272351
14	C1	R1	7.09803208296053
14	C22	R1	7.24792751344359
14	C13	R1	7.19967234483636
14	C18	R1	7.23840473932508
14	C15	R1	7.4594316186373
14	C11	R1	7.43462822763672
14	C16	R1	7.18982455888002
14	C8	R1	7.56985560833095
14	C20	R1	7.35755200461808
14	C7	R1	7.01122725542325
15	C23	R1	7.3037807481771
15	C17	R1	7.4093909361377
15	C12	R1	7.05528243550119
15	C10	R1	7.5077946401987
15	C3	R1	7.37503943134692
15	C14	R1	7.40087943628218
15	C5	R1	7.10852445677817
15	C9	R1	7.2667865406949
15	C24	R1	6.94251450533924
15	C6	R1	7.58496250072116
15	C21	R1	7.14974711950468
15	C19	R1	7.39231742277876
15	C1	R1	7.39231742277876
15	C22	R1	7.44294349584873
15	C4	R1	7.08746284125034
15	C13	R1	7.4178525148859
15	C18	R1	7.10852445677817
15	C15	R1	7.21916852046216
15	C11	R1	7.45121111183233
15	C16	R1	7.20945336562895
15	C20	R1	7.27612440527424
15	C7	R1	7.33985000288462
16	C23	R1	7.29462074889163
16	C17	R1	7.29462074889163
16	C12	R1	7.18982455888002
16	C10	R1	7.22881869049588
16	C3	R1	7.59991284218713
16	C14	R1	7.33091687811462
16	C5	R1	7.45121111183233
16	C9	R1	7.467605550083
16	C24	R1	7.12928301694497
16	C6	R1	7.28540221886225
16	C21	R1	7.22881869049588
16	C19	R1	7.59245703726808
16	C1	R1	7.33091687811462
16	C22	R1	7.32192809488736
16	C4	R1	7.24792751344359
16	C13	R1	6.97727992349992
16	C18	R1	6.94251450533924
16	C15	R1	7.37503943134692
16	C11	R1	7.14974711950468
16	C16	R1	7.15987133677839
16	C8	R1	7.32192809488736
16	C20	R1	7.19967234483636
17	C23	R1	7.37503943134692
17	C17	R1	7.11894107272351
17	C12	R1	7.467605550083
17	C10	R1	7.28540221886225
17	C14	R1	7.11894107272351
17	C5	R1	7.15987133677839
17	C9	R1	7.36632221424582
17	C24	R1	7.04439411935845
17	C6	R1	7.56224242422107
17	C21	R1	7.12928301694497
17	C19	R1	7.16992500144231
17	C1	R1	7.17990909001493
17	C22	R1	7.27612440527424
17	C4	R1	7.27612440527424
17	C13	R1	7.4093909361377
17	C18	R1	7.21916852046216
17	C15	R1	7.23840473932508
17	C11	R1	7
17	C16	R1	7.27612440527424
17	C8	R1	7.21916852046216
17	C20	R1	7.19967234483636
17	C7	R1	7.22881869049588
18	C17	R1	7.03342300153745
18	C12	R1	7.48381577726426
18	C10	R1	7.33091687811462
18	C3	R1	7.40087943628218
18	C14	R1	7.04439411935845
18	C5	R1	7.44294349584873
18	C9	R1	6.84549005094437
18	C24	R1	7.3037807481771
18	C6	R1	7.05528243550119
18	C21	R1	7.34872815423108
18	C19	R1	7.38370429247405
18	C1	R1	7.12928301694497
18	C22	R1	7.31288295528436
18	C4	R1	7.14974711950468
18	C13	R1	7.467605550083
18	C18	R1	7.07681559705083
18	C11	R1	7.09803208296053
18	C16	R1	7.4594316186373
18	C8	R1	7.02236781302845
18	C20	R1	7.51569983828404
18	C7	R1	7.45121111183233
19	C17	R1	7.20945336562895
19	C12	R1	7.49185309632967
19	C10	R1	7.2667865406949
19	C3	R1	7.19967234483636
19	C14	R1	7.37503943134692
19	C5	R1	7.07681559705083
19	C9	R1	7.17990909001493
19	C24	R1	7.21916852046216
19	C6	R1	7.2667865406949
19	C21	R1	7.20945336562895
19	C19	R1	7.44294349584873
19	C1	R1	7.11894107272351
19	C22	R1	7.23840473932508
19	C4	R1	7.2667865406949
19	C13	R1	7.22881869049588
19	C18	R1	7.02236781302845
19	C15	R1	7.20945336562895
19	C11	R1	7.21916852046216
19	C16	R1	7.07681559705083
19	C8	R1	7.08746284125034
19	C20	R1	7.28540221886225
19	C7	R1	7.38370429247405
20	C23	R1	7.49984588708321
20	C17	R1	7.34872815423108
20	C12	R1	7.25738784269265
20	C10	R1	7.22881869049588
20	C3	R1	7.32192809488736
20	C14	R1	7.35755200461808
20	C5	R1	7.39231742277876
20	C9	R1	7.07681559705083
20	C24	R1	7.21916852046216
20	C6	R1	7.03342300153745
20	C21	R1	7.22881869049588
20	C19	R1	7.4262647547021
20	C1	R1	7.25738784269265
20	C22	R1	7.29462074889163
20	C4	R1	7.18982455888002
20	C13	R1	7.31288295528436
20	C18	R1	7.35755200461808
20	C15	R1	7.2667865406949
20	C11	R1	7.36632221424582
20	C16	R1	6.93073733756289
20	C8	R1	7.467605550083
20	C7	R1	7.33091687811462
21	C23	R1	7.4093909361377
21	C17	R1	7.19967234483636
21	C12	R1	7.31288295528436
21	C10	R1	7.36632221424582
21	C3	R1	7.01122725542325
21	C14	R1	7.27612440527424
21	C5	R1	7.29462074889163
21	C9	R1	6.71424551766612
21	C24	R1	7.03342300153745
21	C6	R1	7.09803208296053
21	C21	R1	7.15987133677839
21	C19	R1	7.24792751344359
21	C1	R1	7.2667865406949
21	C22	R1	7.40087943628218
21	C4	R1	7.24792751344359
21	C13	R1	7.35755200461808
21	C18	R1	7.37503943134692
21	C15	R1	7.32192809488736
21	C11	R1	7.13955135239879
21	C16	R1	7.16992500144231
21	C8	R1	7.51569983828404
21	C20	R1	7.10852445677817
21	C7	R1	7.33091687811462
22	C23	R1	7.28540221886225
22	C17	R1	6.93073733756289
22	C12	R1	7.3037807481771
22	C10	R1	7.31288295528436
22	C3	R1	7.15987133677839
22	C14	R1	7.51569983828404
22	C5	R1	7.14974711950468
22	C9	R1	7.20945336562895
22	C24	R1	7.04439411935845
22	C6	R1	7.12928301694497
22	C19	R1	7.10852445677817
22	C22	R1	7.4178525148859
22	C4	R1	7.35755200461808
22	C13	R1	7.43462822763672
22	C18	R1	7.2667865406949
22	C15	R1	7.09803208296053
22	C11	R1	7.19967234483636
22	C16	R1	7.10852445677817
22	C8	R1	7.16992500144231
22	C20	R1	7.02236781302845
22	C7	R1	7.33985000288462
23	C17	R1	7.03342300153745
23	C12	R1	7.24792751344359
23	C10	R1	7.16992500144231
23	C3	R1	6.91886323727459
23	C14	R1	7.16992500144231
23	C5	R1	7.28540221886225
23	C9	R1	7.02236781302845
23	C24	R1	7.19967234483636
23	C6	R1	7.16992500144231
23	C21	R1	7.52356195605701
23	C19	R1	7.03342300153745
23	C1	R1	7.08746284125034
23	C4	R1	7.2667865406949
23	C13	R1	7.27612440527424
23	C18	R1	7.48381577726426
23	C15	R1	7.36632221424582
23	C11	R1	7.18982455888002
23	C16	R1	7.43462822763672
23	C20	R1	7.11894107272351
23	C7	R1	7.70043971814109
24	C23	R1	7.16992500144231
24	C17	R1	7.18982455888002
24	C12	R1	6.82017896241519
24	C10	R1	7.27612440527424
24	C14	R1	7.4262647547021
24	C5	R1	7.24792751344359
24	C9	R1	6.93073733756289
24	C24	R1	7.02236781302845
24	C21	R1	7.4093909361377
24	C19	R1	7.04439411935845
24	C1	R1	7.11894107272351
24	C22	R1	7.25738784269265
24	C4	R1	7.25738784269265
24	C13	R1	7.08746284125034
24	C11	R1	7.21916852046216
24	C16	R1	7.33091687811462
24	C8	R1	7.21916852046216
24	C20	R1	7.19967234483636
24	C7	R1	7.4757334309664
25	C23	R1	7.39231742277876
25	C17	R1	7.13955135239879
25	C12	R1	6.94251450533924
25	C10	R1	7
25	C3	R1	7.18982455888002
25	C14	R1	6.96578428466209
25	C5	R1	7.32192809488736
25	C9	R1	7.39231742277876
25	C24	R1	7.37503943134692
25	C6	R1	7.38370429247405
25	C21	R1	7.2667865406949
25	C19	R1	7.27612440527424
25	C1	R1	7.28540221886225
25	C22	R1	7.5077946401987
25	C4	R1	7.18982455888002
25	C13	R1	7.15987133677839
25	C18	R1	7.39231742277876
25	C15	R1	7.62205181945638
25	C11	R1	7.08746284125034
25	C16	R1	7.13955135239879
25	C20	R1	7.32192809488736
25	C7	R1	7.19967234483636
26	C23	R1	7.4757334309664
26	C17	R1	6.94251450533924
26	C12	R1	7.25738784269265
26	C10	R1	7.09803208296053
26	C3	R1	7.22881869049588
26	C14	R1	7.43462822763672
26	C5	R1	7.33985000288462
26	C9	R1	7.4594316186373
26	C24	R1	7.40087943628218
26	C6	R1	7.4262647547021
26	C21	R1	7.21916852046216
26	C19	R1	7.2667865406949
26	C22	R1	7.20945336562895
26	C4	R1	7.31288295528436
26	C13	R1	7.31288295528436
26	C18	R1	7.38370429247405
26	C15	R1	7.06608919045777
26	C11	R1	7.24792751344359
26	C8	R1	7.24792751344359
26	C20	R1	7.4178525148859
26	C7	R1	7.39231742277876
27	C17	R1	7.22881869049588
27	C12	R1	7.4757334309664
27	C10	R1	7.2667865406949
27	C3	R1	7.31288295528436
27	C14	R1	7.36632221424582
27	C5	R1	7.4093909361377
27	C9	R1	7.19967234483636
27	C24	R1	7.24792751344359
27	C6	R1	7.36632221424582
27	C21	R1	7.24792751344359
27	C19	R1	7.23840473932508
27	C1	R1	6.96578428466209
27	C22	R1	7.27612440527424
27	C4	R1	7.14974711950468
27	C13	R1	7.22881869049588
27	C18	R1	7.4262647547021
27	C11	R1	7.17990909001493
27	C16	R1	6.79441586635011
27	C8	R1	7.34872815423108
27	C20	R1	7.31288295528436
27	C7	R1	7.11894107272351
28	C23	R1	7.32192809488736
28	C17	R1	7.18982455888002
28	C12	R1	7.29462074889163
28	C10	R1	7.27612440527424
28	C3	R1	7.29462074889163
28	C14	R1	7.04439411935845
28	C5	R1	7.23840473932508
28	C9	R1	7.34872815423108
28	C24	R1	7.19967234483636
28	C6	R1	6.97727992349992
28	C21	R1	7.08746284125034
28	C1	R1	7.38370429247405
28	C22	R1	7.33985000288462
28	C4	R1	7.11894107272351
28	C13	R1	7.55458885167764
28	C18	R1	7.29462074889163
28	C15	R1	7.18982455888002
28	C11	R1	7.12928301694497
28	C16	R1	7.05528243550119
28	C8	R1	7.04439411935845
28	C7	R1	7.44294349584873
29	C23	R1	7.10852445677817
29	C17	R1	7.19967234483636
29	C10	R1	7.29462074889163
29	C3	R1	7.27612440527424
29	C14	R1	7.01122725542325
29	C5	R1	7.53915881110803
29	C24	R1	7.36632221424582
29	C6	R1	7.16992500144231
29	C21	R1	7.4757334309664
29	C19	R1	7.53915881110803
29	C1	R1	7.22881869049588
29	C22	R1	7.03342300153745
29	C4	R1	7.25738784269265
29	C13	R1	7.12928301694497
29	C18	R1	7.3037807481771
29	C15	R1	7.35755200461808
29	C11	R1	7.4594316186373
29	C16	R1	6.8703647195834
29	C8	R1	7.17990909001493
29	C20	R1	7.16992500144231
29	C7	R1	7.18982455888002
30	C23	R1	7.01122725542325
30	C12	R1	7.4093909361377
30	C10	R1	7.20945336562895
30	C3	R1	7.35755200461808
30	C14	R1	7.17990909001493
30	C5	R1	7.36632221424582
30	C9	R1	7.37503943134692
30	C24	R1	7.4594316186373
30	C6	R1	7.4093909361377
30	C21	R1	7.31288295528436
30	C19	R1	7.33985000288462
30	C1	R1	6.97727992349992
30	C22	R1	7
30	C4	R1	6.89481776330794
30	C13	R1	7.33985000288462
30	C18	R1	7.3037807481771
30	C15	R1	6.94251450533924
30	C16	R1	6.84549005094437
30	C8	R1	7.36632221424582
30	C20	R1	7.20945336562895
30	C7	R1	7.24792751344359
31	C23	R1	7.33091687811462
31	C17	R1	7.23840473932508
31	C12	R1	7.03342300153745
31	C10	R1	7.24792751344359
31	C14	R1	7.21916852046216
31	C5	R1	7.10852445677817
31	C9	R1	7.4262647547021
31	C24	R1	7.11894107272351
31	C6	R1	7.43462822763672
31	C21	R1	7.33091687811462
31	C19	R1	7.2667865406949
31	C1	R1	7.14974711950468
31	C22	R1	7.3037807481771
31	C4	R1	7.06608919045777
31	C13	R1	7.11894107272351
31	C15	R1	7.23840473932508
31	C16	R1	7.36632221424582
31	C8	R1	7.3037807481771
31	C20	R1	7.25738784269265
31	C7	R1	7.27612440527424
32	C23	R1	7.13955135239879
32	C17	R1	6.83289001416474
32	C12	R1	7.22881869049588
32	C10	R1	7.18982455888002
32	C3	R1	7.2667865406949
32	C14	R1	7.29462074889163
32	C5	R1	7.38370429247405
32	C9	R1	7.49984588708321
32	C6	R1	7.20945336562895
32	C21	R1	7.25738784269265
32	C19	R1	7.05528243550119
32	C1	R1	7.2667865406949
32	C22	R1	7.10852445677817
32	C4	R1	7.31288295528436
32	C13	R1	7.3037807481771
32	C18	R1	7.35755200461808
32	C15	R1	7.21916852046216
32	C11	R1	7.19967234483636
32	C16	R1	7.23840473932508
32	C8	R1	7.33985000288462
32	C20	R1	7.16992500144231
32	C7	R1	7.35755200461808
33	C23	R1	7.10852445677817
33	C17	R1	7.35755200461808
33	C12	R1	7.28540221886225
33	C10	R1	7.29462074889163
33	C3	R1	7.15987133677839
33	C9	R1	7.23840473932508
33	C24	R1	7.48381577726426
33	C6	R1	7.21916852046216
33	C21	R1	7.4262647547021
33	C19	R1	7.35755200461808
33	C22	R1	7.60733031374961
33	C4	R1	7.16992500144231
33	C13	R1	7.13955135239879
33	C18	R1	7.55458885167764
33	C15	R1	7.23840473932508
33	C11	R1	7.24792751344359
33	C16	R1	7.19967234483636
33	C8	R1	7.25738784269265
33	C20	R1	7.27612440527424
33	C7	R1	7.05528243550119
34	C23	R1	7.11894107272351
34	C17	R1	7.35755200461808
34	C10	R1	7.06608919045777
34	C3	R1	7.2667865406949
34	C14	R1	7.4262647547021
34	C5	R1	7.03342300153745
34	C9	R1	7.24792751344359
34	C24	R1	7.37503943134692
34	C21	R1	7.44294349584873
34	C19	R1	7.15987133677839
34	C1	R1	7.11894107272351
34	C22	R1	7.04439411935845
34	C4	R1	7.2667865406949
34	C13	R1	6.88264304936184
34	C18	R1	7.09803208296053
34	C15	R1	7.17990909001493
34	C11	R1	7.08746284125034
34	C16	R1	7.11894107272351
34	C8	R1	7.05528243550119
34	C20	R1	7.24792751344359
35	C23	R1	7.18982455888002
35	C17	R1	7.62205181945638
35	C12	R1	7.4262647547021
35	C10	R1	7.36632221424582
35	C3	R1	7.29462074889163
35	C14	R1	7.17990909001493
35	C5	R1	7.31288295528436
35	C9	R1	7.4093909361377
35	C24	R1	7.3037807481771
35	C6	R1	7.08746284125034
35	C21	R1	7.32192809488736
35	C19	R1	7.3037807481771
35	C1	R1	7.3037807481771
35	C22	R1	7.4594316186373
35	C4	R1	7.03342300153745
35	C13	R1	7.31288295528436
35	C18	R1	7.3037807481771
35	C11	R1	7.16992500144231
35	C16	R1	7.14974711950468
35	C8	R1	7.06608919045777
36	C17	R1	7.33985000288462
36	C10	R1	7.17990909001493
36	C14	R1	7.09803208296053
36	C9	R1	7.20945336562895
36	C24	R1	7.33985000288462
36	C6	R1	7.33091687811462
36	C21	R1	7.24792751344359
36	C19	R1	7.23840473932508
36	C1	R1	7.37503943134692
36	C22	R1	7.35755200461808
36	C13	R1	7.13955135239879
36	C18	R1	7.11894107272351
36	C11	R1	7.22881869049588
36	C16	R1	7.29462074889163
36	C8	R1	7.05528243550119
36	C20	R1	7.12928301694497
36	C7	R1	7.467605550083
37	C23	R1	6.88264304936184
37	C17	R1	7.4178525148859
37	C12	R1	7.25738784269265
37	C10	R1	7.29462074889163
37	C3	R1	7.4594316186373
37	C14	R1	7.27612440527424
37	C5	R1	7.33091687811462
37	C9	R1	7.20945336562895
37	C24	R1	7.09803208296053
37	C6	R1	7.43462822763672
37	C21	R1	7.2667865406949
37	C19	R1	7.11894107272351
37	C1	R1	7.3037807481771
37	C22	R1	7.2667865406949
37	C4	R1	7.19967234483636
37	C13	R1	7.25738784269265
37	C18	R1	7.21916852046216
37	C15	R1	7.27612440527424
37	C11	R1	7.10852445677817
37	C16	R1	7.15987133677839
37	C8	R1	7.19967234483636
37	C20	R1	7.27612440527424
37	C7	R1	7.19967234483636
38	C23	R1	7.10852445677817
38	C17	R1	7.01122725542325
38	C12	R1	7.20945336562895
38	C10	R1	7.09803208296053
38	C14	R1	7.23840473932508
38	C9	R1	7.4757334309664
38	C6	R1	7.48381577726426
38	C21	R1	7.18982455888002
38	C19	R1	7.13955135239879
38	C22	R1	7.14974711950468
38	C4	R1	7.29462074889163
38	C13	R1	7.11894107272351
38	C18	R1	7.04439411935845
38	C15	R1	7.25738784269265
38	C16	R1	7.4178525148859
38	C8	R1	7.31288295528436
38	C20	R1	6.84549005094437
38	C7	R1	6.83289001416474
39	C23	R1	7.37503943134692
39	C12	R1	7.28540221886225
39	C10	R1	7.14974711950468
39	C3	R1	7.28540221886225
39	C14	R1	6.88264304936184
39	C5	R1	7.48381577726426
39	C9	R1	7.22881869049588
39	C24	R1	7.24792751344359
39	C6	R1	7.33985000288462
39	C21	R1	7.37503943134692
39	C19	R1	7.19967234483636
39	C1	R1	7.04439411935845
39	C22	R1	7.4178525148859
39	C4	R1	7.3037807481771
39	C13	R1	7.36632221424582
39	C18	R1	7.40087943628218
39	C15	R1	7.38370429247405
39	C11	R1	6.93073733756289
39	C16	R1	7.29462074889163
39	C8	R1	7.55458885167764
39	C20	R1	7.35755200461808
40	C23	R1	7.19967234483636
40	C17	R1	7.29462074889163
40	C12	R1	7.11894107272351
40	C10	R1	7.13955135239879
40	C3	R1	7.01122725542325
40	C14	R1	7.25738784269265
40	C5	R1	7.24792751344359
40	C9	R1	7.44294349584873
40	C24	R1	7.22881869049588
40	C6	R1	7.51569983828404
40	C21	R1	6.95419631038687
40	C19	R1	7.04439411935845
40	C1	R1	7.38370429247405
40	C22	R1	7.27612440527424
40	C4	R1	7.34872815423108
40	C13	R1	7.36632221424582
40	C18	R1	7.13955135239879
40	C15	R1	7.24792751344359
40	C11	R1	7.23840473932508
40	C16	R1	7.28540221886225
40	C8	R1	7.17990909001493
40	C7	R1	7.57742882803575
41	C23	R1	7.16992500144231
41	C17	R1	7.28540221886225
41	C12	R1	7.16992500144231
41	C3	R1	6.97727992349992
41	C14	R1	7.07681559705083
41	C5	R1	7.29462074889163
41	C9	R1	7.23840473932508
41	C24	R1	7.33091687811462
41	C6	R1	7.55458885167764
41	C21	R1	7.38370429247405
41	C19	R1	7.17990909001493
41	C1	R1	7.23840473932508
41	C22	R1	7.08746284125034
41	C4	R1	7.16992500144231
41	C18	R1	7.09803208296053
41	C15	R1	7.24792751344359
41	C11	R1	7.19967234483636
41	C16	R1	6.97727992349992
41	C8	R1	7.18982455888002
41	C20	R1	7.13955135239879
42	C17	R1	7.10852445677817
42	C12	R1	7.13955135239879
42	C10	R1	7.12928301694497
42	C3	R1	7.14974711950468
42	C14	R1	7.33091687811462
42	C5	R1	7.24792751344359
42	C9	R1	7.49185309632967
42	C24	R1	7.01122725542325
42	C6	R1	7.04439411935845
42	C21	R1	7.13955135239879
42	C19	R1	7.11894107272351
42	C1	R1	7.23840473932508
42	C22	R1	7.25738784269265
42	C4	R1	6.82017896241519
42	C13	R1	7.33985000288462
42	C18	R1	7.09803208296053
42	C15	R1	7.03342300153745
42	C8	R1	7.51569983828404
42	C20	R1	7.4262647547021
42	C7	R1	7.12928301694497
43	C23	R1	7.43462822763672
43	C10	R1	7.33091687811462
43	C3	R1	7.32192809488736
43	C14	R1	6.93073733756289
43	C9	R1	7.14974711950468
43	C24	R1	7.14974711950468
43	C21	R1	7.10852445677817
43	C19	R1	7.24792751344359
43	C1	R1	7.43462822763672
43	C22	R1	7.25738784269265
43	C13	R1	7.06608919045777
43	C18	R1	7.24792751344359
43	C15	R1	6.96578428466209
43	C11	R1	7.11894107272351
43	C16	R1	7.12928301694497
43	C7	R1	7.2667865406949
44	C17	R1	7.35755200461808
44	C12	R1	7.38370429247405
44	C10	R1	7.3037807481771
44	C3	R1	7.16992500144231
44	C14	R1	7.10852445677817
44	C5	R1	7.4178525148859
44	C9	R1	7.56224242422107
44	C24	R1	7.40087943628218
44	C6	R1	7.34872815423108
44	C21	R1	7.13955135239879
44	C19	R1	7.52356195605701
44	C1	R1	7.01122725542325
44	C22	R1	7.4178525148859
44	C13	R1	7.28540221886225
44	C18	R1	6.90689059560852
44	C11	R1	7.16992500144231
44	C16	R1	7.22881869049588
44	C8	R1	7.27612440527424
45	C23	R1	7.35755200461808
45	C17	R1	7.27612440527424
45	C10	R1	7.32192809488736
45	C3	R1	7.08746284125034
45	C14	R1	7.58496250072116
45	C5	R1	7.14974711950468
45	C9	R1	7.29462074889163
45	C24	R1	7.4757334309664
45	C6	R1	7.02236781302845
45	C21	R1	7.27612440527424
45	C19	R1	7.40087943628218
45	C1	R1	7.36632221424582
45	C22	R1	7.11894107272351
45	C4	R1	7.12928301694497
45	C13	R1	7.37503943134692
45	C18	R1	6.91886323727459
45	C15	R1	7.29462074889163
45	C16	R1	7.20945336562895
45	C20	R1	7.23840473932508
45	C7	R1	7.2667865406949
46	C23	R1	7.4757334309664
46	C17	R1	7.21916852046216
46	C12	R1	7.16992500144231
46	C10	R1	6.96578428466209
46	C3	R1	7.45121111183233
46	C14	R1	7.4757334309664
46	C5	R1	7.70735913208088
46	C24	R1	7.38370429247405
46	C6	R1	7.15987133677839
46	C21	R1	6.90689059560852
46	C19	R1	7.37503943134692
46	C1	R1	7.19967234483636
46	C4	R1	7.06608919045777
46	C13	R1	7.467605550083
46	C18	R1	7.16992500144231
46	C15	R1	7.43462822763672
46	C11	R1	7.31288295528436
46	C16	R1	7.18982455888002
46	C8	R1	7.36632221424582
46	C20	R1	7.10852445677817
46	C7	R1	6.95419631038687
47	C17	R1	7.24792751344359
47	C12	R1	6.98868468677217
47	C10	R1	7.16992500144231
47	C3	R1	7.01122725542325
47	C14	R1	7.19967234483636
47	C24	R1	7.4093909361377
47	C6	R1	7.56224242422107
47	C21	R1	7.15987133677839
47	C19	R1	7.27612440527424
47	C1	R1	7.39231742277876
47	C22	R1	7.13955135239879
47	C4	R1	7.31288295528436
47	C13	R1	7.54689445988764
47	C18	R1	7.22881869049588
47	C15	R1	7.2667865406949
47	C16	R1	6.89481776330794
47	C20	R1	7.21916852046216
47	C7	R1	7
48	C23	R1	7.23840473932508
48	C17	R1	7.33985000288462
48	C12	R1	7.34872815423108
48	C10	R1	7.16992500144231
48	C3	R1	7.12928301694497
48	C14	R1	7.21916852046216
48	C9	R1	7.33985000288462
48	C24	R1	7.48381577726426
48	C6	R1	7.31288295528436
48	C21	R1	7.40087943628218
48	C19	R1	7.19967234483636
48	C1	R1	7.34872815423108
48	C22	R1	7.27612440527424
48	C4	R1	7.2667865406949
48	C13	R1	7.4093909361377
48	C18	R1	7.51569983828404
48	C15	R1	7.15987133677839
48	C11	R1	7.14974711950468
48	C16	R1	7.38370429247405
48	C8	R1	7.09803208296053
48	C7	R1	7.08746284125034
49	C23	R1	7.01122725542325
49	C17	R1	7.28540221886225
49	C12	R1	7.28540221886225
49	C3	R1	6.93073733756289
49	C14	R1	7.09803208296053
49	C9	R1	7.34872815423108
49	C24	R1	7.28540221886225
49	C6	R1	7.13955135239879
49	C21	R1	7.01122725542325
49	C19	R1	7.28540221886225
49	C1	R1	7.33985000288462
49	C4	R1	7.44294349584873
49	C18	R1	6.88264304936184
49	C15	R1	7.3037807481771
49	C11	R1	7.11894107272351
49	C16	R1	6.98868468677217
49	C8	R1	7.4178525148859
49	C20	R1	7.09803208296053
49	C7	R1	7.09803208296053
50	C23	R1	7.02236781302845
50	C17	R1	7.13955135239879
50	C12	R1	7.27612440527424
50	C10	R1	7.18982455888002
50	C3	R1	7.16992500144231
50	C14	R1	7.27612440527424
50	C5	R1	7.43462822763672
50	C9	R1	7.28540221886225
50	C24	R1	7.23840473932508
50	C6	R1	6.97727992349992
50	C21	R1	7.33091687811462
50	C19	R1	7.17990909001493
50	C1	R1	7.08746284125034
50	C22	R1	7.15987133677839
50	C4	R1	7.11894107272351
50	C13	R1	7.33985000288462
50	C18	R1	7.11894107272351
50	C15	R1	7.4594316186373
50	C11	R1	7.13955135239879
50	C16	R1	7.24792751344359
50	C8	R1	7.14974711950468
50	C20	R1	7.4178525148859
50	C7	R1	7.20945336562895
51	C23	R1	7.38370429247405
51	C17	R1	7.28540221886225
51	C12	R1	7.07681559705083
51	C10	R1	7.06608919045777
51	C3	R1	7.10852445677817
51	C14	R1	7.38370429247405
51	C5	R1	7.27612440527424
51	C9	R1	7.21916852046216
51	C24	R1	7.4262647547021
51	C6	R1	7.45121111183233
51	C21	R1	7.22881869049588
51	C19	R1	7.27612440527424
51	C1	R1	7.23840473932508
51	C22	R1	7.3037807481771
51	C4	R1	7.10852445677817
51	C13	R1	7.55458885167764
51	C18	R1	7.36632221424582
51	C15	R1	7.23840473932508
51	C11	R1	7.4594316186373
51	C16	R1	7.20945336562895
51	C8	R1	7.39231742277876
51	C20	R1	7.3037807481771
51	C7	R1	7.18982455888002
52	C23	R1	7.45121111183233
52	C17	R1	7.16992500144231
52	C12	R1	7.22881869049588
52	C10	R1	7.19967234483636
52	C3	R1	7.31288295528436
52	C14	R1	7.33985000288462
52	C5	R1	7.21916852046216
52	C9	R1	7.45121111183233
52	C24	R1	7.04439411935845
52	C6	R1	7.17990909001493
52	C21	R1	7.23840473932508
52	C19	R1	7.17990909001493
52	C1	R1	7.467605550083
52	C22	R1	7.28540221886225
52	C4	R1	7.06608919045777
52	C13	R1	7.23840473932508
52	C18	R1	7.39231742277876
52	C15	R1	7.08746284125034
52	C11	R1	7.34872815423108
52	C16	R1	7.23840473932508
52	C8	R1	7.3037807481771
52	C20	R1	7.34872815423108
52	C7	R1	7.16992500144231
53	C23	R1	7.4594316186373
53	C17	R1	7.19967234483636
53	C12	R1	7.38370429247405
53	C10	R1	7.4178525148859
53	C3	R1	7.21916852046216
53	C14	R1	7.27612440527424
53	C5	R1	7.38370429247405
53	C24	R1	7.33985000288462
53	C6	R1	7.31288295528436
53	C19	R1	7.43462822763672
53	C1	R1	7.18982455888002
53	C22	R1	6.89481776330794
53	C4	R1	7.03342300153745
53	C18	R1	7.49185309632967
53	C15	R1	7.14974711950468
53	C11	R1	7.10852445677817
53	C8	R1	7.23840473932508
53	C20	R1	7.24792751344359
53	C7	R1	7.5077946401987
54	C23	R1	7.11894107272351
54	C17	R1	7.07681559705083
54	C12	R1	7.32192809488736
54	C10	R1	7.2667865406949
54	C14	R1	7.13955135239879
54	C5	R1	7.17990909001493
54	C9	R1	7.34872815423108
54	C24	R1	7.06608919045777
54	C6	R1	7.36632221424582
54	C21	R1	6.95419631038687
54	C19	R1	7.4594316186373
54	C1	R1	7.27612440527424
54	C22	R1	7.4178525148859
54	C4	R1	7.18982455888002
54	C13	R1	7.17990909001493
54	C15	R1	6.83289001416474
54	C11	R1	7.33985000288462
54	C16	R1	7.24792751344359
54	C8	R1	7.49185309632967
54	C20	R1	7.21916852046216
54	C7	R1	7.2667865406949
55	C23	R1	7.23840473932508
55	C17	R1	7.37503943134692
55	C10	R1	7.17990909001493
55	C3	R1	7.37503943134692
55	C14	R1	7.40087943628218
55	C5	R1	6.98868468677217
55	C9	R1	7.49185309632967
55	C24	R1	7.44294349584873
55	C21	R1	7.48381577726426
55	C19	R1	7.11894107272351
55	C1	R1	7.19967234483636
55	C22	R1	7.02236781302845
55	C4	R1	7.16992500144231
55	C18	R1	7.10852445677817
55	C15	R1	7.09803208296053
55	C11	R1	7.40087943628218
55	C16	R1	7.44294349584873
55	C8	R1	7.02236781302845
55	C20	R1	7.33091687811462
55	C7	R1	7.04439411935845
56	C23	R1	7.33091687811462
56	C17	R1	7.39231742277876
56	C12	R1	7.39231742277876
56	C10	R1	7.38370429247405
56	C3	R1	6.76818432477693
56	C14	R1	7.20945336562895
56	C9	R1	7.33091687811462
56	C24	R1	7.4594316186373
56	C6	R1	7.14974711950468
56	C21	R1	7.19967234483636
56	C1	R1	7.32192809488736
56	C22	R1	7.18982455888002
56	C4	R1	7.35755200461808
56	C13	R1	7.20945336562895
56	C18	R1	7.17990909001493
56	C15	R1	7.29462074889163
56	C11	R1	7.21916852046216
56	C16	R1	6.95419631038687
56	C8	R1	7.43462822763672
56	C20	R1	7.21916852046216
56	C7	R1	6.91886323727459
57	C23	R1	7.15987133677839
57	C12	R1	7.37503943134692
57	C10	R1	7.33091687811462
57	C3	R1	7.19967234483636
57	C14	R1	7.27612440527424
57	C5	R1	7.28540221886225
57	C9	R1	7.08746284125034
57	C24	R1	7.12928301694497
57	C6	R1	7.21916852046216
57	C21	R1	6.98868468677217
57	C19	R1	7.4262647547021
57	C22	R1	7.39231742277876
57	C4	R1	7.467605550083
57	C13	R1	7.45121111183233
57	C18	R1	7.22881869049588
57	C15	R1	7.3037807481771
57	C11	R1	7.18982455888002
57	C16	R1	7.39231742277876
57	C8	R1	7.49984588708321
57	C20	R1	7.13955135239879
57	C7	R1	7.37503943134692
58	C23	R1	7.4757334309664
58	C17	R1	7.12928301694497
58	C12	R1	7.33091687811462
58	C10	R1	7.15987133677839
58	C3	R1	7.39231742277876
58	C14	R1	7.62205181945638
58	C9	R1	7.24792751344359
58	C24	R1	7.33091687811462
58	C6	R1	7.34872815423108
58	C21	R1	7.20945336562895
58	C19	R1	7.11894107272351
58	C1	R1	7.59245703726808
58	C22	R1	6.97727992349992
58	C4	R1	7.35755200461808
58	C13	R1	7.4093909361377
58	C18	R1	7.18982455888002
58	C15	R1	7.33985000288462
58	C11	R1	6.96578428466209
58	C16	R1	7.03342300153745
58	C8	R1	7.13955135239879
58	C20	R1	7.16992500144231
59	C23	R1	7.27612440527424
59	C17	R1	7.10852445677817
59	C12	R1	7.33985000288462
59	C10	R1	6.98868468677217
59	C14	R1	6.94251450533924
59	C5	R1	7.3037807481771
59	C9	R1	7.4093909361377
59	C24	R1	7.08746284125034
59	C6	R1	7.19967234483636
59	C21	R1	6.95419631038687
59	C19	R1	7.14974711950468
59	C1	R1	7.43462822763672
59	C22	R1	7.04439411935845
59	C13	R1	7.4757334309664
59	C18	R1	7.3037807481771
59	C15	R1	7.05528243550119
59	C11	R1	7.11894107272351
59	C16	R1	7.06608919045777
59	C8	R1	7.27612440527424
59	C20	R1	7.24792751344359
59	C7	R1	7.11894107272351
60	C17	R1	7.21916852046216
60	C10	R1	7.22881869049588
60	C3	R1	7.32192809488736
60	C14	R1	7.4262647547021
60	C5	R1	7.45121111183233
60	C9	R1	7.23840473932508
60	C24	R1	6.75488750216347
60	C6	R1	7.56985560833095
60	C21	R1	6.90689059560852
60	C19	R1	7.56985560833095
60	C1	R1	7.18982455888002
60	C4	R1	7.34872815423108
60	C13	R1	7.2667865406949
60	C18	R1	7.22881869049588
60	C15	R1	7.33985000288462
60	C11	R1	7.44294349584873
60	C16	R1	7.21916852046216
60	C8	R1	7.05528243550119
60	C20	R1	7.36632221424582
60	C7	R1	7.34872815423108
61	C23	R1	7.14974711950468
61	C17	R1	6.90689059560852
61	C12	R1	6.93073733756289
61	C10	R1	7.14974711950468
61	C3	R1	7.16992500144231
61	C14	R1	7.39231742277876
61	C5	R1	7.12928301694497
61	C9	R1	7.38370429247405
61	C24	R1	7.20945336562895
61	C6	R1	7.38370429247405
61	C19	R1	7.28540221886225
61	C22	R1	7.28540221886225
61	C4	R1	7.16992500144231
61	C13	R1	7.11894107272351
61	C18	R1	7.08746284125034
61	C15	R1	7.16992500144231
61	C11	R1	7.36632221424582
61	C16	R1	7.08746284125034
61	C8	R1	7.18982455888002
61	C7	R1	7.38370429247405
62	C23	R1	7.31288295528436
62	C17	R1	7.31288295528436
62	C12	R1	7.35755200461808
62	C10	R1	7.14974711950468
62	C3	R1	7.44294349584873
62	C14	R1	7.23840473932508
62	C5	R1	7.24792751344359
62	C9	R1	7.11894107272351
62	C24	R1	7.16992500144231
62	C6	R1	7.52356195605701
62	C21	R1	7.18982455888002
62	C19	R1	7.09803208296053
62	C1	R1	7.19967234483636
62	C22	R1	7.64385618977472
62	C4	R1	7.40087943628218
62	C13	R1	7.43462822763672
62	C18	R1	7.05528243550119
62	C15	R1	7.23840473932508
62	C11	R1	7.34872815423108
62	C16	R1	7.35755200461808
62	C8	R1	7.16992500144231
62	C20	R1	7.14974711950468
62	C7	R1	7.33985000288462
63	C23	R1	7.20945336562895
63	C17	R1	7.28540221886225
63	C12	R1	7.23840473932508
63	C10	R1	7.39231742277876
63	C3	R1	7.32192809488736
63	C14	R1	7.07681559705083
63	C5	R1	6.91886323727459
63	C9	R1	7.45121111183233
63	C24	R1	7.39231742277876
63	C6	R1	7.55458885167764
63	C21	R1	7.49185309632967
63	C19	R1	6.95419631038687
63	C1	R1	7.4262647547021
63	C22	R1	7.17990909001493
63	C4	R1	7.27612440527424
63	C13	R1	7.17990909001493
63	C18	R1	7.29462074889163
63	C15	R1	7.18982455888002
63	C11	R1	7.05528243550119
63	C16	R1	7.36632221424582
63	C8	R1	7.08746284125034
63	C20	R1	7.05528243550119
63	C7	R1	7.3037807481771
64	C23	R1	7.24792751344359
64	C17	R1	6.97727992349992
64	C12	R1	7.11894107272351
64	C10	R1	7.35755200461808
64	C3	R1	7.2667865406949
64	C14	R1	7.07681559705083
64	C5	R1	6.94251450533924
64	C9	R1	7.25738784269265
64	C24	R1	7.25738784269265
64	C6	R1	7.36632221424582
64	C21	R1	7.2667865406949
64	C19	R1	7.4093909361377
64	C1	R1	7.4757334309664
64	C22	R1	7.21916852046216
64	C4	R1	7.63662462054365
64	C13	R1	7.43462822763672
64	C15	R1	7.44294349584873
64	C11	R1	7.54689445988764
64	C16	R1	7.25738784269265
64	C8	R1	7.4093909361377
64	C20	R1	7.06608919045777
64	C7	R1	7.4594316186373
65	C12	R1	7.21916852046216
65	C10	R1	6.90689059560852
65	C3	R1	6.91886323727459
65	C14	R1	7.09803208296053
65	C5	R1	7.12928301694497
65	C9	R1	7.06608919045777
65	C24	R1	7.23840473932508
65	C6	R1	7.03342300153745
65	C21	R1	7.27612440527424
65	C19	R1	6.91886323727459
65	C1	R1	7.31288295528436
65	C22	R1	7.06608919045777
65	C4	R1	7.54689445988764
65	C13	R1	7.14974711950468
65	C18	R1	7.45121111183233
65	C15	R1	7.25738784269265
65	C11	R1	7.34872815423108
65	C16	R1	6.94251450533924
65	C8	R1	7.33091687811462
65	C20	R1	7.19967234483636
65	C7	R1	7.19967234483636
66	C23	R1	7.34872815423108
66	C17	R1	7.36632221424582
66	C12	R1	7.21916852046216
66	C10	R1	7.29462074889163
66	C3	R1	7.33091687811462
66	C14	R1	7.14974711950468
66	C5	R1	7.19967234483636
66	C9	R1	7.29462074889163
66	C24	R1	6.94251450533924
66	C6	R1	7.4594316186373
66	C21	R1	7.3037807481771
66	C19	R1	7.38370429247405
66	C1	R1	7.08746284125034
66	C22	R1	7.07681559705083
66	C4	R1	7.16992500144231
66	C13	R1	7.29462074889163
66	C18	R1	7.33091687811462
66	C15	R1	7.08746284125034
66	C11	R1	7.08746284125034
66	C16	R1	7.07681559705083
66	C20	R1	7.14974711950468
67	C23	R1	7.07681559705083
67	C17	R1	7.18982455888002
67	C12	R1	7.12928301694497
67	C3	R1	7.28540221886225
67	C14	R1	7.18982455888002
67	C5	R1	6.78135971352466
67	C9	R1	7.18982455888002
67	C21	R1	7.49984588708321
67	C19	R1	7.53138146051631
67	C1	R1	7.49185309632967
67	C22	R1	7.3037807481771
67	C4	R1	7.10852445677817
67	C13	R1	7.07681559705083
67	C15	R1	7.34872815423108
67	C11	R1	7.17990909001493
67	C16	R1	7.2667865406949
67	C8	R1	7.09803208296053
67	C20	R1	7.28540221886225
67	C7	R1	7.27612440527424
68	C17	R1	7.33091687811462
68	C12	R1	7.22881869049588
68	C10	R1	7.25738784269265
68	C3	R1	7.21916852046216
68	C14	R1	7.35755200461808
68	C5	R1	7.29462074889163
68	C9	R1	7.05528243550119
68	C24	R1	7.21916852046216
68	C6	R1	7.39231742277876
68	C21	R1	7.27612440527424
68	C19	R1	7.2667865406949
68	C1	R1	7.15987133677839
68	C22	R1	7.467605550083
68	C15	R1	7.3037807481771
68	C11	R1	7.20945336562895
68	C16	R1	7.05528243550119
68	C8	R1	7.01122725542325
68	C20	R1	7.3037807481771
68	C7	R1	7.25738784269265
69	C23	R1	7.24792751344359
69	C17	R1	7.19967234483636
69	C12	R1	7.33985000288462
69	C10	R1	7.40087943628218
69	C3	R1	7.14974711950468
69	C5	R1	7.25738784269265
69	C9	R1	7.18982455888002
69	C24	R1	7.40087943628218
69	C6	R1	7.31288295528436
69	C21	R1	7.19967234483636
69	C19	R1	7.09803208296053
69	C1	R1	7.18982455888002
69	C22	R1	7.34872815423108
69	C4	R1	7.10852445677817
69	C13	R1	7.11894107272351
69	C18	R1	7.27612440527424
69	C15	R1	7.40087943628218
69	C11	R1	7.16992500144231
69	C16	R1	7.34872815423108
69	C8	R1	7.05528243550119
69	C20	R1	7.20945336562895
69	C7	R1	7.40087943628218
70	C23	R1	7.33091687811462
70	C17	R1	7.13955135239879
70	C12	R1	7.4594316186373
70	C10	R1	7.20945336562895
70	C3	R1	7.3037807481771
70	C14	R1	7.27612440527424
70	C5	R1	7.19967234483636
70	C9	R1	7.28540221886225
70	C24	R1	7.4093909361377
70	C6	R1	7.27612440527424
70	C21	R1	7.29462074889163
70	C19	R1	7.31288295528436
70	C22	R1	7.25738784269265
70	C4	R1	7.52356195605701
70	C13	R1	7.4093909361377
70	C18	R1	7.20945336562895
70	C15	R1	7.31288295528436
70	C11	R1	7.07681559705083
70	C16	R1	7.18982455888002
70	C8	R1	7.3037807481771
70	C20	R1	7.33985000288462
70	C7	R1	7.33985000288462
71	C23	R1	7.09803208296053
71	C17	R1	7.53915881110803
71	C3	R1	7.18982455888002
71	C14	R1	7.31288295528436
71	C5	R1	7.39231742277876
71	C9	R1	7.39231742277876
71	C24	R1	7.31288295528436
71	C6	R1	7.29462074889163
71	C21	R1	7.11894107272351
71	C19	R1	7.16992500144231
71	C4	R1	6.78135971352466
71	C13	R1	7.4178525148859
71	C18	R1	7.09803208296053
71	C15	R1	7.14974711950468
71	C11	R1	7.13955135239879
71	C16	R1	6.84549005094437
71	C8	R1	7.09803208296053
71	C20	R1	7.14974711950468
71	C7	R1	7.06608919045777
72	C23	R1	7.11894107272351
72	C17	R1	7.11894107272351
72	C12	R1	7.13955135239879
72	C10	R1	6.74146698640115
72	C3	R1	7.32192809488736
72	C14	R1	7.33091687811462
72	C5	R1	7.22881869049588
72	C9	R1	7.04439411935845
72	C24	R1	7.22881869049588
72	C6	R1	7
72	C21	R1	7.3037807481771
72	C19	R1	7.32192809488736
72	C1	R1	7.22881869049588
72	C22	R1	7.35755200461808
72	C4	R1	7.4262647547021
72	C13	R1	7.12928301694497
72	C18	R1	7.2667865406949
72	C15	R1	7.4262647547021
72	C11	R1	6.6724253419715
72	C16	R1	7.40087943628218
72	C20	R1	7.10852445677817
72	C7	R1	7.22881869049588
73	C23	R1	7.467605550083
73	C17	R1	7.19967234483636
73	C10	R1	7.05528243550119
73	C3	R1	7.4594316186373
73	C14	R1	7.35755200461808
73	C5	R1	7.43462822763672
73	C9	R1	7.4757334309664
73	C24	R1	7.24792751344359
73	C6	R1	7.36632221424582
73	C21	R1	7.23840473932508
73	C19	R1	7.03342300153745
73	C22	R1	7.07681559705083
73	C4	R1	7.23840473932508
73	C13	R1	7.33985000288462
73	C18	R1	7.06608919045777
73	C15	R1	7.15987133677839
73	C11	R1	7.07681559705083
73	C16	R1	7.12928301694497
73	C8	R1	7.20945336562895
73	C20	R1	7.21916852046216
73	C7	R1	7.33091687811462
74	C23	R1	7.14974711950468
74	C12	R1	7.01122725542325
74	C10	R1	7.4093909361377
74	C3	R1	7.25738784269265
74	C14	R1	7.01122725542325
74	C5	R1	7
74	C9	R1	7.33091687811462
74	C24	R1	7.15987133677839
74	C21	R1	7.2667865406949
74	C19	R1	7.17990909001493
74	C1	R1	7.18982455888002
74	C22	R1	7.03342300153745
74	C4	R1	6.90689059560852
74	C13	R1	7.36632221424582
74	C18	R1	7.12928301694497
74	C15	R1	7.48381577726426
74	C11	R1	7.15987133677839
74	C16	R1	7.33985000288462
74	C8	R1	7.15987133677839
74	C20	R1	7.33985000288462
75	C17	R1	7.13955135239879
75	C12	R1	7.14974711950468
75	C10	R1	7.15987133677839
75	C3	R1	7.13955135239879
75	C14	R1	7.23840473932508
75	C5	R1	7.4093909361377
75	C9	R1	7.12928301694497
75	C24	R1	7.4178525148859
75	C6	R1	7.4262647547021
75	C21	R1	7.3037807481771
75	C19	R1	7.01122725542325
75	C1	R1	7.23840473932508
75	C22	R1	7.15987133677839
75	C4	R1	7.14974711950468
75	C13	R1	7.11894107272351
75	C18	R1	7.06608919045777
75	C15	R1	7.28540221886225
75	C11	R1	7.15987133677839
75	C16	R1	7.14974711950468
75	C20	R1	7.5077946401987
75	C7	R1	7.4594316186373
76	C23	R1	7.33985000288462
76	C17	R1	7.40087943628218
76	C12	R1	7.33091687811462
76	C10	R1	7.43462822763672
76	C3	R1	7.51569983828404
76	C14	R1	7.28540221886225
76	C5	R1	7.23840473932508
76	C9	R1	7.16992500144231
76	C24	R1	7.06608919045777
76	C6	R1	7.29462074889163
76	C21	R1	7.34872815423108
76	C19	R1	7.14974711950468
76	C1	R1	7.21916852046216
76	C22	R1	7.12928301694497
76	C4	R1	7.23840473932508
76	C13	R1	7.53138146051631
76	C18	R1	7.20945336562895
76	C15	R1	7.32192809488736
76	C11	R1	7.21916852046216
76	C16	R1	7.28540221886225
76	C8	R1	7.4093909361377
76	C20	R1	7.20945336562895
76	C7	R1	7.09803208296053
77	C23	R1	6.91886323727459
77	C17	R1	7.27612440527424
77	C12	R1	7.39231742277876
77	C10	R1	7.12928301694497
77	C14	R1	7.18982455888002
77	C5	R1	7.11894107272351
77	C24	R1	7.18982455888002
77	C6	R1	7.17990909001493
77	C21	R1	6.89481776330794
77	C19	R1	7.20945336562895
77	C1	R1	7.13955135239879
77	C4	R1	7.45121111183233
77	C13	R1	7.21916852046216
77	C15	R1	7.12928301694497
77	C11	R1	7.43462822763672
77	C16	R1	7.29462074889163
77	C8	R1	7.27612440527424
77	C7	R1	7.11894107272351
78	C17	R1	7.49185309632967
78	C12	R1	7.10852445677817
78	C10	R1	7.05528243550119
78	C3	R1	7.35755200461808
78	C5	R1	7.20945336562895
78	C9	R1	7.2667865406949
78	C24	R1	7.39231742277876
78	C6	R1	6.90689059560852
78	C21	R1	7.29462074889163
78	C19	R1	7.29462074889163
78	C1	R1	7.20945336562895
78	C22	R1	7.3037807481771
78	C4	R1	7.36632221424582
78	C13	R1	7.23840473932508
78	C15	R1	7.18982455888002
78	C11	R1	7.19967234483636
78	C16	R1	7.14974711950468
78	C8	R1	7.37503943134692
78	C7	R1	7.23840473932508
79	C17	R1	7.2667865406949
79	C12	R1	7.28540221886225
79	C10	R1	7.03342300153745
79	C3	R1	7.29462074889163
79	C14	R1	7.37503943134692
79	C5	R1	7.12928301694497
79	C9	R1	7.06608919045777
79	C24	R1	7.17990909001493
79	C6	R1	7.39231742277876
79	C21	R1	7.45121111183233
79	C19	R1	7.4178525148859
79	C1	R1	7.12928301694497
79	C4	R1	7.17990909001493
79	C13	R1	7.28540221886225
79	C15	R1	7.34872815423108
79	C11	R1	7.4262647547021
79	C16	R1	7.12928301694497
79	C8	R1	7.19967234483636
79	C20	R1	7.02236781302845
80	C23	R1	7.16992500144231
80	C17	R1	6.97727992349992
80	C12	R1	7.22881869049588
80	C3	R1	7.05528243550119
80	C14	R1	7.33985000288462
80	C5	R1	7.3037807481771
80	C9	R1	7.27612440527424
80	C24	R1	7.467605550083
80	C21	R1	7.24792751344359
80	C19	R1	7.16992500144231
80	C1	R1	7.21916852046216
80	C22	R1	7.22881869049588
80	C4	R1	7.05528243550119
80	C18	R1	7.34872815423108
80	C15	R1	7.06608919045777
80	C11	R1	7.09803208296053
80	C16	R1	7.14974711950468
80	C8	R1	7.13955135239879
80	C20	R1	7.39231742277876
80	C7	R1	7.19967234483636
81	C23	R1	7.49984588708321
81	C17	R1	7.33091687811462
81	C12	R1	6.96578428466209
81	C10	R1	7.05528243550119
81	C3	R1	7.06608919045777
81	C14	R1	7.21916852046216
81	C9	R1	7.45121111183233
81	C6	R1	7.4178525148859
81	C21	R1	7.38370429247405
81	C19	R1	7.06608919045777
81	C1	R1	7.25738784269265
81	C22	R1	7.25738784269265
81	C4	R1	7.16992500144231
81	C13	R1	7.19967234483636
81	C18	R1	7.25738784269265
81	C15	R1	7.45121111183233
81	C11	R1	7.13955135239879
81	C16	R1	6.89481776330794
81	C8	R1	7.08746284125034
81	C20	R1	7.38370429247405
81	C7	R1	7.24792751344359
82	C23	R1	7.31288295528436
82	C17	R1	7.18982455888002
82	C12	R1	7.18982455888002
82	C10	R1	7.2667865406949
82	C3	R1	7.43462822763672
82	C5	R1	7.3037807481771
82	C9	R1	7.27612440527424
82	C24	R1	6.76818432477693
82	C6	R1	7.05528243550119
82	C21	R1	7.33091687811462
82	C19	R1	7.24792751344359
82	C1	R1	6.85798099512757
82	C22	R1	7.12928301694497
82	C4	R1	7.18982455888002
82	C13	R1	7.24792751344359
82	C18	R1	7.4757334309664
82	C15	R1	7.49185309632967
82	C11	R1	7.06608919045777
82	C16	R1	7.24792751344359
82	C8	R1	7.22881869049588
82	C20	R1	7.45121111183233
82	C7	R1	7.07681559705083
83	C23	R1	7.34872815423108
83	C17	R1	7.55458885167764
83	C12	R1	7.25738784269265
83	C10	R1	7.06608919045777
83	C3	R1	7.23840473932508
83	C5	R1	7.08746284125034
83	C9	R1	7.08746284125034
83	C24	R1	7.15987133677839
83	C6	R1	7.33985000288462
83	C21	R1	7.38370429247405
83	C19	R1	7.37503943134692
83	C1	R1	7.09803208296053
83	C4	R1	7.08746284125034
83	C13	R1	7.11894107272351
83	C18	R1	7.11894107272351
83	C15	R1	7.11894107272351
83	C11	R1	7.15987133677839
83	C16	R1	7.14974711950468
83	C8	R1	7.19967234483636
83	C20	R1	7.23840473932508
83	C7	R1	7.49984588708321
84	C23	R1	7.21916852046216
84	C12	R1	7.55458885167764
84	C10	R1	7.24792751344359
84	C14	R1	7.18982455888002
84	C5	R1	7.14974711950468
84	C9	R1	7.23840473932508
84	C24	R1	7.11894107272351
84	C6	R1	7.19967234483636
84	C21	R1	7.5077946401987
84	C19	R1	7.17990909001493
84	C1	R1	7.02236781302845
84	C22	R1	7.31288295528436
84	C4	R1	7.23840473932508
84	C13	R1	7.32192809488736
84	C18	R1	7.39231742277876
84	C16	R1	7.10852445677817
84	C8	R1	7.34872815423108
84	C20	R1	7.19967234483636
84	C7	R1	7.33985000288462
85	C23	R1	7.39231742277876
85	C17	R1	7.09803208296053
85	C12	R1	7.32192809488736
85	C10	R1	7.09803208296053
85	C3	R1	7.33091687811462
85	C14	R1	7.20945336562895
85	C5	R1	7.21916852046216
85	C9	R1	7.04439411935845
85	C24	R1	7.51569983828404
85	C6	R1	7.25738784269265
85	C21	R1	7.28540221886225
85	C19	R1	7.16992500144231
85	C1	R1	7.19967234483636
85	C22	R1	7.2667865406949
85	C13	R1	7.25738784269265
85	C18	R1	7.08746284125034
85	C15	R1	7.07681559705083
85	C11	R1	7.21916852046216
85	C16	R1	6.94251450533924
85	C8	R1	7.18982455888002
85	C20	R1	7.4757334309664
85	C7	R1	7.37503943134692
86	C23	R1	7.34872815423108
86	C17	R1	7.2667865406949
86	C12	R1	7.20945336562895
86	C10	R1	7.18982455888002
86	C14	R1	7.17990909001493
86	C5	R1	7.15987133677839
86	C9	R1	7.31288295528436
86	C24	R1	7.31288295528436
86	C6	R1	7.51569983828404
86	C21	R1	7.34872815423108
86	C19	R1	7.08746284125034
86	C1	R1	7.21916852046216
86	C22	R1	7.07681559705083
86	C4	R1	7.13955135239879
86	C13	R1	7.39231742277876
86	C18	R1	7.36632221424582
86	C11	R1	7.14974711950468
86	C16	R1	7.39231742277876
86	C8	R1	7.22881869049588
86	C20	R1	7.28540221886225
86	C7	R1	7.2667865406949
87	C12	R1	7.15987133677839
87	C10	R1	7.14974711950468
87	C3	R1	7.51569983828404
87	C14	R1	7.48381577726426
87	C5	R1	7.18982455888002
87	C9	R1	6.95419631038687
87	C24	R1	7
87	C6	R1	7.5077946401987
87	C21	R1	7.01122725542325
87	C19	R1	7.02236781302845
87	C1	R1	7.28540221886225
87	C22	R1	7.06608919045777
87	C4	R1	7.08746284125034
87	C13	R1	6.96578428466209
87	C18	R1	7.05528243550119
87	C15	R1	7.39231742277876
87	C11	R1	7.24792751344359
87	C16	R1	7.45121111183233
87	C7	R1	6.97727992349992
88	C23	R1	7.31288295528436
88	C17	R1	7.24792751344359
88	C10	R1	6.95419631038687
88	C3	R1	7.05528243550119
88	C14	R1	7.10852445677817
88	C5	R1	7.29462074889163
88	C9	R1	7.31288295528436
88	C24	R1	7.2667865406949
88	C6	R1	7.17990909001493
88	C21	R1	7.20945336562895
88	C19	R1	7.15987133677839
88	C1	R1	7.12928301694497
88	C22	R1	7.13955135239879
88	C4	R1	7.12928301694497
88	C13	R1	7.2667865406949
88	C15	R1	7.33985000288462
88	C11	R1	7.18982455888002
88	C16	R1	7.2667865406949
88	C8	R1	7.45121111183233
88	C20	R1	7.58496250072116
88	C7	R1	7.37503943134692
89	C23	R1	7.20945336562895
89	C17	R1	7.51569983828404
89	C12	R1	7.31288295528436
89	C10	R1	7.23840473932508
89	C14	R1	7.22881869049588
89	C24	R1	7.4178525148859
89	C6	R1	7.467605550083
89	C21	R1	7.3037807481771
89	C19	R1	7.34872815423108
89	C1	R1	6.98868468677217
89	C22	R1	7.4757334309664
89	C4	R1	7.17990909001493
89	C13	R1	7.05528243550119
89	C18	R1	7.33985000288462
89	C15	R1	7.12928301694497
89	C11	R1	7.25738784269265
89	C16	R1	7.13955135239879
89	C8	R1	7.02236781302845
89	C20	R1	6.94251450533924
89	C7	R1	7.4178525148859
90	C23	R1	7.32192809488736
90	C17	R1	7.3037807481771
90	C12	R1	7.06608919045777
90	C10	R1	7.33091687811462
90	C3	R1	7.21916852046216
90	C14	R1	7.24792751344359
90	C5	R1	7.43462822763672
90	C9	R1	7.12928301694497
90	C24	R1	7.04439411935845
90	C6	R1	7.25738784269265
90	C21	R1	6.98868468677217
90	C19	R1	7.37503943134692
90	C1	R1	7.56985560833095
90	C22	R1	7.4594316186373
90	C4	R1	7.12928301694497
90	C13	R1	7.10852445677817
90	C18	R1	7.16992500144231
90	C15	R1	7.2667865406949
90	C11	R1	7.24792751344359
90	C16	R1	6.83289001416474
90	C8	R1	7.25738784269265
90	C20	R1	7.35755200461808
90	C7	R1	6.95419631038687
91	C23	R1	7.34872815423108
91	C17	R1	7.56985560833095
91	C12	R1	7.13955135239879
91	C10	R1	7.4178525148859
91	C3	R1	7.4594316186373
91	C5	R1	7.3037807481771
91	C9	R1	7.16992500144231
91	C24	R1	7.11894107272351
91	C6	R1	7.02236781302845
91	C21	R1	7.4594316186373
91	C1	R1	7.12928301694497
91	C22	R1	7.56224242422107
91	C4	R1	7.31288295528436
91	C13	R1	7.20945336562895
91	C18	R1	7.28540221886225
91	C15	R1	6.95419631038687
91	C11	R1	7.23840473932508
91	C16	R1	7.21916852046216
91	C20	R1	7.18982455888002
91	C7	R1	7.17990909001493
92	C23	R1	7.19967234483636
92	C17	R1	7.08746284125034
92	C12	R1	7.11894107272351
92	C10	R1	7.36632221424582
92	C3	R1	7.25738784269265
92	C14	R1	7.23840473932508
92	C9	R1	7.16992500144231
92	C6	R1	7.27612440527424
92	C21	R1	7.14974711950468
92	C19	R1	7.36632221424582
92	C1	R1	7.28540221886225
92	C22	R1	6.91886323727459
92	C4	R1	7.49185309632967
92	C18	R1	7.43462822763672
92	C15	R1	7.4178525148859
92	C16	R1	7.2667865406949
92	C8	R1	7.27612440527424
92	C7	R1	7.38370429247405
93	C23	R1	7.19967234483636
93	C17	R1	7.27612440527424
93	C12	R1	7.61470984411521
93	C10	R1	7.32192809488736
93	C3	R1	7.4594316186373
93	C14	R1	7.51569983828404
93	C5	R1	7.36632221424582
93	C9	R1	7.24792751344359
93	C6	R1	7.15987133677839
93	C21	R1	7.18982455888002
93	C19	R1	7.33091687811462
93	C1	R1	6.98868468677217
93	C22	R1	7.37503943134692
93	C4	R1	6.71424551766612
93	C13	R1	7.25738784269265
93	C18	R1	7.21916852046216
93	C15	R1	7.33985000288462
93	C11	R1	7.16992500144231
93	C16	R1	7.35755200461808
93	C8	R1	7.13955135239879
93	C20	R1	7.28540221886225
93	C7	R1	7.36632221424582
94	C23	R1	7.4178525148859
94	C17	R1	7.25738784269265
94	C12	R1	7.38370429247405
94	C10	R1	7.20945336562895
94	C3	R1	7.33091687811462
94	C14	R1	7.36632221424582
94	C9	R1	7.4262647547021
94	C24	R1	6.88264304936184
94	C6	R1	7.3037807481771
94	C21	R1	7.39231742277876
94	C19	R1	6.90689059560852
94	C1	R1	7.25738784269265
94	C22	R1	7.23840473932508
94	C4	R1	7.29462074889163
94	C13	R1	7.32192809488736
94	C18	R1	7.40087943628218
94	C11	R1	7.18982455888002
94	C16	R1	7.39231742277876
94	C20	R1	7.3037807481771
94	C7	R1	7.31288295528436
95	C17	R1	7.07681559705083
95	C12	R1	7.34872815423108
95	C10	R1	7.17990909001493
95	C3	R1	7.3037807481771
95	C5	R1	7.4262647547021
95	C9	R1	7.03342300153745
95	C24	R1	7.33091687811462
95	C6	R1	7.38370429247405
95	C21	R1	7.02236781302845
95	C1	R1	7.05528243550119
95	C22	R1	7.15987133677839
95	C4	R1	7.16992500144231
95	C13	R1	7.23840473932508
95	C18	R1	7.07681559705083
95	C15	R1	7.18982455888002
95	C16	R1	7.39231742277876
95	C8	R1	7.56224242422107
95	C20	R1	7.25738784269265
95	C7	R1	7.467605550083
96	C23	R1	7.16992500144231
96	C17	R1	7.4178525148859
96	C12	R1	7.3037807481771
96	C10	R1	7.44294349584873
96	C3	R1	7.11894107272351
96	C14	R1	7.2667865406949
96	C5	R1	7.15987133677839
96	C9	R1	7.07681559705083
96	C24	R1	7.29462074889163
96	C6	R1	6.89481776330794
96	C21	R1	7.4262647547021
96	C19	R1	7.48381577726426
96	C1	R1	7.28540221886225
96	C22	R1	7.33091687811462
96	C4	R1	6.95419631038687
96	C13	R1	7.18982455888002
96	C18	R1	6.75488750216347
96	C15	R1	7.32192809488736
96	C11	R1	7.40087943628218
96	C16	R1	7.21916852046216
96	C8	R1	7.19967234483636
96	C20	R1	7.4093909361377
96	C7	R1	7.4594316186373
97	C17	R1	7.4178525148859
97	C12	R1	6.91886323727459
97	C10	R1	7.4178525148859
97	C3	R1	7.29462074889163
97	C14	R1	7.5077946401987
97	C5	R1	7.17990909001493
97	C9	R1	7.09803208296053
97	C24	R1	7.07681559705083
97	C6	R1	7.03342300153745
97	C21	R1	7.16992500144231
97	C19	R1	7.18982455888002
97	C1	R1	7.23840473932508
97	C22	R1	7.06608919045777
97	C4	R1	7.19967234483636
97	C15	R1	6.82017896241519
97	C11	R1	7.05528243550119
97	C16	R1	7.08746284125034
[truncated: 14,554 more rows]
