# Supplementary material for: Stochastic modelling of single-cell gene expression adaptation reveals non-genomic contribution to evolution of tumor subclones
Source: bioRxiv. 2024 Apr 20:2024.04.17.588869. Preprint. [Version 1] doi: 10.1101/2024.04.17.588869 (PMC11071284; doi:10.1101/2024.04.17.588869)
Supplement: Supplement 2 [file media-2.zip › Supplementary Files/Simulated Data/Adaptive_Simulation/tr_1.02_sq_15_r_100_a_1.csv]

gene	species	replicate	exprval
1	C17	R1	7.17990909001493
1	C12	R1	7.20945336562895
1	C10	R1	7.22881869049588
1	C3	R1	7.06608919045777
1	C14	R1	7.07681559705083
1	C5	R1	7.4757334309664
1	C9	R1	7.25738784269265
1	C24	R1	6.96578428466209
1	C6	R1	7.04439411935845
1	C21	R1	7.20945336562895
1	C19	R1	7.06608919045777
1	C1	R1	7.35755200461808
1	C22	R1	7.39231742277876
1	C4	R1	6.84549005094437
1	C13	R1	7.37503943134692
1	C18	R1	6.95419631038687
1	C15	R1	7.37503943134692
1	C16	R1	6.83289001416474
1	C8	R1	7.51569983828404
1	C20	R1	7.17990909001493
1	C7	R1	7.3037807481771
2	C23	R1	7.40087943628218
2	C17	R1	7.03342300153745
2	C12	R1	7.48381577726426
2	C10	R1	7.01122725542325
2	C3	R1	7.44294349584873
2	C5	R1	7.13955135239879
2	C9	R1	7.12928301694497
2	C24	R1	7.33985000288462
2	C6	R1	6.96578428466209
2	C21	R1	7.21916852046216
2	C19	R1	7.55458885167764
2	C1	R1	7.45121111183233
2	C22	R1	6.78135971352466
2	C13	R1	7.13955135239879
2	C18	R1	6.88264304936184
2	C15	R1	7.01122725542325
2	C11	R1	7.4262647547021
2	C16	R1	7.33091687811462
2	C8	R1	7.09803208296053
2	C20	R1	7.467605550083
2	C7	R1	7.4594316186373
3	C23	R1	7.33091687811462
3	C17	R1	7.24792751344359
3	C12	R1	7.27612440527424
3	C10	R1	7.37503943134692
3	C3	R1	7.38370429247405
3	C14	R1	7.27612440527424
3	C5	R1	7.12928301694497
3	C6	R1	7.4262647547021
3	C21	R1	7.10852445677817
3	C1	R1	6.94251450533924
3	C22	R1	7.40087943628218
3	C4	R1	7.18982455888002
3	C18	R1	7.4594316186373
3	C15	R1	6.97727992349992
3	C11	R1	7.09803208296053
3	C8	R1	7.22881869049588
3	C20	R1	6.85798099512757
3	C7	R1	7.33091687811462
4	C23	R1	7.14974711950468
4	C17	R1	7.27612440527424
4	C12	R1	7.4757334309664
4	C10	R1	7.49185309632967
4	C3	R1	6.88264304936184
4	C14	R1	7.48381577726426
4	C5	R1	7.18982455888002
4	C9	R1	6.97727992349992
4	C24	R1	6.88264304936184
4	C21	R1	7.11894107272351
4	C19	R1	7.11894107272351
4	C1	R1	7.11894107272351
4	C22	R1	7.2667865406949
4	C4	R1	7.16992500144231
4	C13	R1	7.06608919045777
4	C18	R1	7.5077946401987
4	C15	R1	7.08746284125034
4	C11	R1	7.25738784269265
4	C16	R1	7.11894107272351
4	C8	R1	7.08746284125034
4	C20	R1	7.07681559705083
4	C7	R1	6.98868468677217
5	C23	R1	6.95419631038687
5	C12	R1	7.58496250072116
5	C3	R1	7.17990909001493
5	C14	R1	7.3037807481771
5	C5	R1	7.24792751344359
5	C9	R1	6.95419631038687
5	C24	R1	7.21916852046216
5	C6	R1	7.17990909001493
5	C21	R1	7.18982455888002
5	C19	R1	7.21916852046216
5	C1	R1	7.24792751344359
5	C22	R1	6.93073733756289
5	C13	R1	7.20945336562895
5	C18	R1	7.03342300153745
5	C15	R1	7.22881869049588
5	C11	R1	7
5	C16	R1	7.13955135239879
5	C8	R1	7.10852445677817
5	C7	R1	7
6	C23	R1	7.22881869049588
6	C17	R1	7.22881869049588
6	C12	R1	7.49185309632967
6	C10	R1	7.28540221886225
6	C3	R1	7.27612440527424
6	C14	R1	7.22881869049588
6	C5	R1	7.34872815423108
6	C9	R1	7.19967234483636
6	C24	R1	7.14974711950468
6	C21	R1	6.88264304936184
6	C19	R1	7.18982455888002
6	C1	R1	7.24792751344359
6	C22	R1	7.36632221424582
6	C4	R1	7.08746284125034
6	C18	R1	7.24792751344359
6	C15	R1	7.35755200461808
6	C11	R1	7.43462822763672
6	C16	R1	7.34872815423108
6	C8	R1	7.20945336562895
6	C20	R1	7.35755200461808
6	C7	R1	7.08746284125034
7	C17	R1	7.17990909001493
7	C12	R1	7.21916852046216
7	C10	R1	6.93073733756289
7	C3	R1	7.29462074889163
7	C14	R1	7.2667865406949
7	C5	R1	6.82017896241519
7	C9	R1	6.65821148275179
7	C24	R1	7.3037807481771
7	C6	R1	7.17990909001493
7	C21	R1	7.19967234483636
7	C19	R1	7.09803208296053
7	C1	R1	7.37503943134692
7	C22	R1	7.01122725542325
7	C4	R1	7.62205181945638
7	C13	R1	7.27612440527424
7	C18	R1	7.21916852046216
7	C15	R1	7.57742882803575
7	C16	R1	7.09803208296053
7	C8	R1	7.32192809488736
7	C20	R1	7.12928301694497
8	C23	R1	6.98868468677217
8	C17	R1	7.23840473932508
8	C12	R1	7.23840473932508
8	C10	R1	7.33985000288462
8	C3	R1	7.4594316186373
8	C14	R1	7.27612440527424
8	C5	R1	7.4178525148859
8	C9	R1	7.20945336562895
8	C24	R1	7.14974711950468
8	C21	R1	7.11894107272351
8	C19	R1	6.90689059560852
8	C1	R1	7.13955135239879
8	C22	R1	7.13955135239879
8	C4	R1	7.05528243550119
8	C13	R1	7.33091687811462
8	C18	R1	7.3037807481771
8	C15	R1	7.4594316186373
8	C16	R1	7
8	C8	R1	6.98868468677217
8	C20	R1	7.14974711950468
9	C23	R1	7.34872815423108
9	C12	R1	7.6724253419715
9	C10	R1	7.22881869049588
9	C3	R1	7.3037807481771
9	C14	R1	6.78135971352466
9	C5	R1	7.33091687811462
9	C9	R1	7.53915881110803
9	C24	R1	7.12928301694497
9	C6	R1	7.36632221424582
9	C21	R1	7.33985000288462
9	C19	R1	7.45121111183233
9	C1	R1	7.31288295528436
9	C22	R1	7.3037807481771
9	C13	R1	7.4093909361377
9	C18	R1	7.37503943134692
9	C15	R1	7.16992500144231
9	C11	R1	7.07681559705083
9	C16	R1	7.04439411935845
9	C8	R1	7.18982455888002
9	C20	R1	7.4757334309664
10	C23	R1	7.01122725542325
10	C17	R1	7.24792751344359
10	C12	R1	6.59991284218713
10	C14	R1	6.6724253419715
10	C5	R1	7.18982455888002
10	C9	R1	7.24792751344359
10	C24	R1	7.13955135239879
10	C6	R1	7.51569983828404
10	C21	R1	7.18982455888002
10	C19	R1	7.21916852046216
10	C1	R1	7.15987133677839
10	C22	R1	7.14974711950468
10	C4	R1	7.52356195605701
10	C18	R1	7.61470984411521
10	C15	R1	7.13955135239879
10	C11	R1	7.28540221886225
10	C16	R1	7.21916852046216
10	C8	R1	7.14974711950468
10	C20	R1	7.33091687811462
10	C7	R1	7.13955135239879
11	C23	R1	7.06608919045777
11	C17	R1	7.2667865406949
11	C12	R1	7.25738784269265
11	C10	R1	7.4262647547021
11	C3	R1	7.44294349584873
11	C14	R1	7.2667865406949
11	C5	R1	7.09803208296053
11	C9	R1	7.28540221886225
11	C24	R1	7.07681559705083
11	C6	R1	7.23840473932508
11	C21	R1	7.49984588708321
11	C19	R1	7.2667865406949
11	C1	R1	7.20945336562895
11	C22	R1	7.44294349584873
11	C4	R1	7.59245703726808
11	C13	R1	7.19967234483636
11	C18	R1	7.45121111183233
11	C11	R1	7.5077946401987
11	C16	R1	7.49185309632967
11	C8	R1	7
11	C20	R1	7.27612440527424
11	C7	R1	7.52356195605701
12	C23	R1	6.95419631038687
12	C17	R1	7.27612440527424
12	C10	R1	7.45121111183233
12	C3	R1	7.24792751344359
12	C14	R1	7.33985000288462
12	C5	R1	7.37503943134692
12	C9	R1	7.5077946401987
12	C24	R1	6.96578428466209
12	C6	R1	7.18982455888002
12	C19	R1	7.33091687811462
12	C1	R1	7.71424551766612
12	C22	R1	7
12	C4	R1	7.07681559705083
12	C18	R1	7.16992500144231
12	C15	R1	7.21916852046216
12	C16	R1	7.16992500144231
12	C8	R1	7.17990909001493
12	C20	R1	7.06608919045777
12	C7	R1	7
13	C23	R1	7.8073549220576
13	C17	R1	7.38370429247405
13	C12	R1	7.09803208296053
13	C3	R1	7.24792751344359
13	C14	R1	7.51569983828404
13	C5	R1	7.51569983828404
13	C9	R1	7.18982455888002
13	C24	R1	7.25738784269265
13	C6	R1	7.10852445677817
13	C21	R1	7.21916852046216
13	C19	R1	6.94251450533924
13	C22	R1	7.04439411935845
13	C4	R1	7.56224242422107
13	C13	R1	7.55458885167764
13	C15	R1	7.2667865406949
13	C11	R1	6.75488750216347
13	C16	R1	7.52356195605701
13	C8	R1	7.64385618977472
13	C20	R1	6.97727992349992
13	C7	R1	7.13955135239879
14	C23	R1	7.4262647547021
14	C12	R1	7.23840473932508
14	C10	R1	7.35755200461808
14	C3	R1	7.14974711950468
14	C14	R1	7.17990909001493
14	C9	R1	7.10852445677817
14	C24	R1	7.59245703726808
14	C6	R1	7.40087943628218
14	C19	R1	6.85798099512757
14	C1	R1	7.02236781302845
14	C22	R1	7.3037807481771
14	C4	R1	7.4757334309664
14	C13	R1	7.14974711950468
14	C18	R1	7.4757334309664
14	C15	R1	7.03342300153745
14	C11	R1	7.25738784269265
14	C16	R1	7.17990909001493
14	C8	R1	7.22881869049588
14	C20	R1	7.07681559705083
14	C7	R1	7.4757334309664
15	C23	R1	7.32192809488736
15	C17	R1	7.56224242422107
15	C12	R1	7.4594316186373
15	C10	R1	7.35755200461808
15	C3	R1	7.23840473932508
15	C14	R1	7.56224242422107
15	C5	R1	7.29462074889163
15	C9	R1	7.33985000288462
15	C24	R1	7.49185309632967
15	C6	R1	7.3037807481771
15	C19	R1	7.11894107272351
15	C1	R1	7.01122725542325
15	C22	R1	7.07681559705083
15	C4	R1	7.06608919045777
15	C13	R1	7.4178525148859
15	C18	R1	7.36632221424582
15	C15	R1	7.05528243550119
15	C11	R1	7.39231742277876
15	C16	R1	7.21916852046216
15	C8	R1	7.08746284125034
15	C20	R1	6.91886323727459
15	C7	R1	7.31288295528436
16	C23	R1	7.05528243550119
16	C17	R1	7.35755200461808
16	C12	R1	7.36632221424582
16	C10	R1	7.33091687811462
16	C3	R1	7.06608919045777
16	C14	R1	6.84549005094437
16	C5	R1	7.2667865406949
16	C9	R1	7.35755200461808
16	C24	R1	7.33985000288462
16	C6	R1	7.25738784269265
16	C19	R1	7.24792751344359
16	C22	R1	6.79441586635011
16	C4	R1	7.4093909361377
16	C13	R1	7.32192809488736
16	C18	R1	7.31288295528436
16	C15	R1	7.24792751344359
16	C11	R1	7.15987133677839
16	C16	R1	7.57742882803575
16	C8	R1	7.49984588708321
16	C20	R1	7.37503943134692
16	C7	R1	6.96578428466209
17	C23	R1	7.44294349584873
17	C17	R1	7.09803208296053
17	C12	R1	7.20945336562895
17	C10	R1	7.23840473932508
17	C3	R1	7.33091687811462
17	C14	R1	7.15987133677839
17	C5	R1	7.16992500144231
17	C24	R1	7.33091687811462
17	C6	R1	6.94251450533924
17	C21	R1	7.21916852046216
17	C19	R1	7.31288295528436
17	C1	R1	7.25738784269265
17	C22	R1	6.98868468677217
17	C13	R1	7.49984588708321
17	C18	R1	7.4178525148859
17	C15	R1	6.8073549220576
17	C11	R1	7.27612440527424
17	C16	R1	7.07681559705083
17	C8	R1	7.2667865406949
17	C20	R1	6.98868468677217
17	C7	R1	6.78135971352466
18	C23	R1	7.19967234483636
18	C17	R1	7.24792751344359
18	C12	R1	7.49185309632967
18	C10	R1	7.4178525148859
18	C3	R1	7.20945336562895
18	C14	R1	7.23840473932508
18	C9	R1	7.2667865406949
18	C21	R1	7.4093909361377
18	C19	R1	7.45121111183233
18	C1	R1	7.09803208296053
18	C22	R1	6.8703647195834
18	C4	R1	7.4262647547021
18	C13	R1	7.22881869049588
18	C18	R1	7.3037807481771
18	C15	R1	7.32192809488736
18	C11	R1	7.01122725542325
18	C16	R1	7.3037807481771
18	C8	R1	7.34872815423108
18	C20	R1	7.44294349584873
18	C7	R1	7.19967234483636
19	C23	R1	7.13955135239879
19	C17	R1	7.34872815423108
19	C12	R1	7.10852445677817
19	C10	R1	7.3037807481771
19	C3	R1	7.24792751344359
19	C14	R1	6.91886323727459
19	C5	R1	7.07681559705083
19	C9	R1	7.31288295528436
19	C24	R1	7.13955135239879
19	C6	R1	7.3037807481771
19	C21	R1	7.04439411935845
19	C19	R1	7.40087943628218
19	C1	R1	7.24792751344359
19	C22	R1	7.08746284125034
19	C4	R1	7.32192809488736
19	C13	R1	7.37503943134692
19	C15	R1	7.4594316186373
19	C11	R1	7.05528243550119
19	C16	R1	7.25738784269265
19	C8	R1	7.32192809488736
20	C23	R1	7.3037807481771
20	C17	R1	7.23840473932508
20	C12	R1	7.07681559705083
20	C10	R1	6.90689059560852
20	C14	R1	7.34872815423108
20	C5	R1	7.40087943628218
20	C9	R1	7.22881869049588
20	C6	R1	7.12928301694497
20	C21	R1	7.10852445677817
20	C19	R1	7.4262647547021
20	C1	R1	7.29462074889163
20	C22	R1	7.33985000288462
20	C4	R1	7.10852445677817
20	C13	R1	7.13955135239879
20	C18	R1	7.35755200461808
20	C11	R1	7.19967234483636
20	C16	R1	7.36632221424582
20	C8	R1	7.12928301694497
20	C20	R1	7.5077946401987
20	C7	R1	7.06608919045777
21	C23	R1	7.21916852046216
21	C12	R1	7.12928301694497
21	C10	R1	7.33985000288462
21	C3	R1	7.15987133677839
21	C14	R1	7.3037807481771
21	C5	R1	7.45121111183233
21	C9	R1	7.34872815423108
21	C24	R1	7.36632221424582
21	C6	R1	6.95419631038687
21	C21	R1	7.53915881110803
21	C19	R1	7.02236781302845
21	C1	R1	6.94251450533924
21	C22	R1	7.52356195605701
21	C4	R1	7.4757334309664
21	C13	R1	7.4262647547021
21	C18	R1	7.22881869049588
21	C15	R1	7.28540221886225
21	C11	R1	7.17990909001493
21	C16	R1	7.27612440527424
21	C8	R1	7.21916852046216
21	C20	R1	7.49185309632967
21	C7	R1	6.94251450533924
22	C23	R1	7.33985000288462
22	C17	R1	7.33091687811462
22	C12	R1	7.13955135239879
22	C10	R1	7.28540221886225
22	C3	R1	7.4178525148859
22	C14	R1	7.28540221886225
22	C5	R1	6.78135971352466
22	C9	R1	7.3037807481771
22	C6	R1	7.21916852046216
22	C21	R1	7.20945336562895
22	C19	R1	7.37503943134692
22	C1	R1	7.37503943134692
22	C22	R1	7.12928301694497
22	C4	R1	7.27612440527424
22	C13	R1	7.21916852046216
22	C18	R1	7.06608919045777
22	C11	R1	7.49984588708321
22	C8	R1	7.36632221424582
22	C7	R1	7.2667865406949
23	C23	R1	7.01122725542325
23	C17	R1	7.39231742277876
23	C10	R1	7.18982455888002
23	C3	R1	7.23840473932508
23	C14	R1	7.09803208296053
23	C5	R1	7.48381577726426
23	C9	R1	7.40087943628218
23	C24	R1	7.14974711950468
23	C6	R1	7.37503943134692
23	C21	R1	7.57742882803575
23	C19	R1	7.33091687811462
23	C22	R1	6.97727992349992
23	C4	R1	6.96578428466209
23	C13	R1	7.45121111183233
23	C18	R1	7.03342300153745
23	C15	R1	7
23	C11	R1	7.24792751344359
23	C16	R1	7.19967234483636
23	C20	R1	7.14974711950468
23	C7	R1	7.43462822763672
24	C23	R1	7.14974711950468
24	C17	R1	7.24792751344359
24	C10	R1	6.93073733756289
24	C3	R1	6.90689059560852
24	C14	R1	7.08746284125034
24	C5	R1	6.91886323727459
24	C9	R1	7.33091687811462
24	C24	R1	6.82017896241519
24	C21	R1	7.3037807481771
24	C19	R1	7.2667865406949
24	C1	R1	7.16992500144231
24	C22	R1	7.28540221886225
24	C4	R1	6.96578428466209
24	C13	R1	7.3037807481771
24	C18	R1	7.19967234483636
24	C15	R1	7.44294349584873
24	C11	R1	7.32192809488736
24	C16	R1	7.35755200461808
24	C8	R1	7.32192809488736
24	C20	R1	7.12928301694497
24	C7	R1	7.43462822763672
25	C12	R1	7.2667865406949
25	C3	R1	7.06608919045777
25	C14	R1	7.55458885167764
25	C5	R1	7.22881869049588
25	C9	R1	7.02236781302845
25	C24	R1	7.16992500144231
25	C6	R1	7.14974711950468
25	C21	R1	7.33985000288462
25	C19	R1	7.56985560833095
25	C1	R1	7.2667865406949
25	C22	R1	7.18982455888002
25	C4	R1	7.34872815423108
25	C13	R1	7.39231742277876
25	C18	R1	7.21916852046216
25	C15	R1	7.32192809488736
25	C11	R1	6.8073549220576
25	C16	R1	7.18982455888002
25	C8	R1	7.16992500144231
25	C20	R1	7.24792751344359
25	C7	R1	7.49984588708321
26	C23	R1	7.38370429247405
26	C17	R1	6.76818432477693
26	C12	R1	7.43462822763672
26	C10	R1	7.48381577726426
26	C3	R1	7.33985000288462
26	C14	R1	7.20945336562895
26	C5	R1	7.10852445677817
26	C9	R1	6.93073733756289
26	C24	R1	7.14974711950468
26	C6	R1	7.39231742277876
26	C21	R1	7.13955135239879
26	C19	R1	7.15987133677839
26	C1	R1	6.8703647195834
26	C22	R1	6.95419631038687
26	C4	R1	7.4757334309664
26	C18	R1	7.01122725542325
26	C15	R1	7.4262647547021
26	C11	R1	7.03342300153745
26	C16	R1	6.70043971814109
26	C8	R1	7.15987133677839
26	C20	R1	7.20945336562895
26	C7	R1	7.19967234483636
27	C23	R1	7.23840473932508
27	C17	R1	7.53915881110803
27	C12	R1	7.4594316186373
27	C10	R1	7.31288295528436
27	C3	R1	7.34872815423108
27	C14	R1	7.03342300153745
27	C5	R1	7.08746284125034
27	C9	R1	7.12928301694497
27	C24	R1	7.14974711950468
27	C1	R1	7.05528243550119
27	C22	R1	7.76155123244448
27	C4	R1	6.8703647195834
27	C13	R1	7.07681559705083
27	C18	R1	7.04439411935845
27	C15	R1	7.24792751344359
27	C11	R1	7.01122725542325
27	C16	R1	7.28540221886225
27	C8	R1	7.21916852046216
27	C20	R1	7.09803208296053
27	C7	R1	7.38370429247405
28	C23	R1	7.53915881110803
28	C17	R1	7.24792751344359
28	C12	R1	7.36632221424582
28	C10	R1	7.18982455888002
28	C3	R1	7.32192809488736
28	C14	R1	6.8703647195834
28	C9	R1	7.15987133677839
28	C24	R1	7.27612440527424
28	C6	R1	7.467605550083
28	C21	R1	6.71424551766612
28	C19	R1	7.17990909001493
28	C1	R1	7.06608919045777
28	C22	R1	6.91886323727459
28	C4	R1	7.24792751344359
28	C13	R1	6.93073733756289
28	C18	R1	6.96578428466209
28	C15	R1	7.32192809488736
28	C11	R1	6.91886323727459
28	C16	R1	6.90689059560852
28	C8	R1	7.18982455888002
28	C20	R1	7.19967234483636
28	C7	R1	6.90689059560852
29	C23	R1	7.49185309632967
29	C17	R1	7.4757334309664
29	C12	R1	6.83289001416474
29	C10	R1	7.15987133677839
29	C3	R1	7.3037807481771
29	C14	R1	7.4178525148859
29	C9	R1	7.05528243550119
29	C24	R1	7.32192809488736
29	C21	R1	7.31288295528436
29	C19	R1	7.35755200461808
29	C1	R1	7.48381577726426
29	C22	R1	7.43462822763672
29	C4	R1	7.40087943628218
29	C13	R1	7.17990909001493
29	C15	R1	7.12928301694497
29	C11	R1	7.10852445677817
29	C16	R1	7.17990909001493
29	C8	R1	7.10852445677817
29	C20	R1	7.27612440527424
29	C7	R1	7.40087943628218
30	C23	R1	6.96578428466209
30	C17	R1	7.39231742277876
30	C12	R1	6.8073549220576
30	C10	R1	7.04439411935845
30	C3	R1	6.8073549220576
30	C14	R1	7.3037807481771
30	C9	R1	7.39231742277876
30	C24	R1	7.3037807481771
30	C6	R1	7.45121111183233
30	C21	R1	7.66533591718518
30	C19	R1	7.17990909001493
30	C1	R1	7.24792751344359
30	C4	R1	7.24792751344359
30	C13	R1	7.03342300153745
30	C18	R1	7.2667865406949
30	C15	R1	7.28540221886225
30	C11	R1	7.56224242422107
30	C16	R1	7.03342300153745
30	C8	R1	7.25738784269265
30	C7	R1	7.31288295528436
31	C17	R1	7.27612440527424
31	C12	R1	7.07681559705083
31	C10	R1	7.36632221424582
31	C3	R1	7.33985000288462
31	C14	R1	7.14974711950468
31	C5	R1	7.23840473932508
31	C9	R1	6.84549005094437
31	C24	R1	7.34872815423108
31	C6	R1	7.20945336562895
31	C21	R1	7.08746284125034
31	C19	R1	7.02236781302845
31	C1	R1	7.34872815423108
31	C22	R1	7.28540221886225
31	C4	R1	7.09803208296053
31	C13	R1	6.89481776330794
31	C18	R1	7.37503943134692
31	C15	R1	7.17990909001493
31	C11	R1	7.8008998999203
31	C16	R1	6.78135971352466
31	C8	R1	6.74146698640115
31	C7	R1	7.22881869049588
32	C23	R1	7.09803208296053
32	C17	R1	7.34872815423108
32	C12	R1	7.23840473932508
32	C10	R1	7.44294349584873
32	C3	R1	7.24792751344359
32	C14	R1	7.31288295528436
32	C24	R1	7.21916852046216
32	C21	R1	7.48381577726426
32	C19	R1	6.82017896241519
32	C1	R1	7.11894107272351
32	C22	R1	7.4093909361377
32	C13	R1	7.20945336562895
32	C15	R1	7.49984588708321
32	C11	R1	7.28540221886225
32	C8	R1	7.33091687811462
32	C20	R1	7.18982455888002
32	C7	R1	7.25738784269265
33	C23	R1	7.43462822763672
33	C17	R1	7.40087943628218
33	C12	R1	7.4178525148859
33	C3	R1	7.45121111183233
33	C14	R1	7.17990909001493
33	C5	R1	7.24792751344359
33	C9	R1	7.20945336562895
33	C24	R1	7.10852445677817
33	C6	R1	7.06608919045777
33	C21	R1	7.44294349584873
33	C19	R1	7.04439411935845
33	C1	R1	6.68650052718322
33	C22	R1	7.17990909001493
33	C4	R1	7.15987133677839
33	C13	R1	7.06608919045777
33	C18	R1	6.98868468677217
33	C15	R1	7.64385618977472
33	C11	R1	7.25738784269265
33	C16	R1	7.04439411935845
33	C8	R1	7.43462822763672
33	C20	R1	7.36632221424582
33	C7	R1	7.32192809488736
34	C23	R1	7.14974711950468
34	C12	R1	7.21916852046216
34	C3	R1	7.2667865406949
34	C5	R1	7.07681559705083
34	C9	R1	7.19967234483636
34	C24	R1	7.4262647547021
34	C21	R1	7.40087943628218
34	C19	R1	7.3037807481771
34	C1	R1	7.14974711950468
34	C22	R1	7.31288295528436
34	C4	R1	7.18982455888002
34	C13	R1	7.14974711950468
34	C18	R1	7.20945336562895
34	C15	R1	7.467605550083
34	C11	R1	7.2667865406949
34	C16	R1	7.22881869049588
34	C8	R1	7.13955135239879
34	C7	R1	7.16992500144231
35	C17	R1	7.25738784269265
35	C12	R1	7.18982455888002
35	C10	R1	7.09803208296053
35	C3	R1	7.34872815423108
35	C14	R1	7.08746284125034
35	C5	R1	7.10852445677817
35	C9	R1	7.18982455888002
35	C24	R1	7.15987133677839
35	C6	R1	7.09803208296053
35	C21	R1	7.15987133677839
35	C19	R1	7.17990909001493
35	C1	R1	7.04439411935845
35	C22	R1	7.4093909361377
35	C13	R1	7.35755200461808
35	C18	R1	7.07681559705083
35	C15	R1	7.34872815423108
35	C16	R1	7.22881869049588
35	C8	R1	7.33091687811462
35	C20	R1	7.02236781302845
35	C7	R1	7.25738784269265
36	C23	R1	7.25738784269265
36	C17	R1	7.07681559705083
36	C12	R1	6.7279204545632
36	C3	R1	7.39231742277876
36	C14	R1	7.32192809488736
36	C5	R1	6.98868468677217
36	C9	R1	7.27612440527424
36	C24	R1	7.18982455888002
36	C6	R1	7.21916852046216
36	C21	R1	7.4594316186373
36	C19	R1	7.29462074889163
36	C1	R1	6.93073733756289
36	C22	R1	7.7279204545632
36	C4	R1	6.96578428466209
36	C13	R1	7.10852445677817
36	C15	R1	7.68650052718322
36	C11	R1	7.53915881110803
36	C16	R1	7.2667865406949
36	C8	R1	7.31288295528436
36	C7	R1	6.98868468677217
37	C23	R1	7.18982455888002
37	C17	R1	7.33985000288462
37	C12	R1	7.23840473932508
37	C10	R1	7.37503943134692
37	C3	R1	7.31288295528436
37	C14	R1	7.53138146051631
37	C5	R1	7.06608919045777
37	C9	R1	7.10852445677817
37	C24	R1	7.15987133677839
37	C21	R1	7.37503943134692
37	C19	R1	7.32192809488736
37	C1	R1	6.98868468677217
37	C22	R1	7.43462822763672
37	C4	R1	7.13955135239879
37	C18	R1	7.09803208296053
37	C15	R1	7.11894107272351
37	C11	R1	7.19967234483636
37	C16	R1	7.13955135239879
37	C8	R1	7.2667865406949
37	C20	R1	7.31288295528436
37	C7	R1	6.97727992349992
38	C23	R1	7.22881869049588
38	C17	R1	7.33091687811462
38	C12	R1	7.45121111183233
38	C10	R1	6.93073733756289
38	C14	R1	7.36632221424582
38	C5	R1	7.44294349584873
38	C9	R1	7.25738784269265
38	C24	R1	7.08746284125034
38	C6	R1	7.22881869049588
38	C21	R1	7.08746284125034
38	C19	R1	7.467605550083
38	C1	R1	7.31288295528436
38	C22	R1	7.2667865406949
38	C13	R1	7.14974711950468
38	C18	R1	7.23840473932508
38	C15	R1	7.34872815423108
38	C16	R1	7.29462074889163
38	C8	R1	7.44294349584873
38	C20	R1	7.40087943628218
38	C7	R1	7.18982455888002
39	C23	R1	7.4757334309664
39	C10	R1	7.75488750216347
39	C3	R1	7.32192809488736
39	C14	R1	7.12928301694497
39	C5	R1	7.43462822763672
39	C9	R1	7.20945336562895
39	C24	R1	7.32192809488736
39	C21	R1	7.49185309632967
39	C19	R1	7.19967234483636
39	C4	R1	7.17990909001493
39	C13	R1	7.12928301694497
39	C18	R1	6.94251450533924
39	C11	R1	7.24792751344359
39	C16	R1	7.22881869049588
39	C8	R1	7.467605550083
39	C20	R1	7
39	C7	R1	7.07681559705083
40	C23	R1	7.4178525148859
40	C17	R1	7.29462074889163
40	C12	R1	7.11894107272351
40	C10	R1	7.01122725542325
40	C3	R1	7.37503943134692
40	C14	R1	7.40087943628218
40	C5	R1	7.34872815423108
40	C9	R1	7.35755200461808
40	C24	R1	7.49984588708321
40	C6	R1	7.08746284125034
40	C21	R1	6.97727992349992
40	C19	R1	7.4178525148859
40	C1	R1	7.25738784269265
40	C22	R1	7
40	C4	R1	7.24792751344359
40	C13	R1	7.27612440527424
40	C18	R1	7.15987133677839
40	C15	R1	7.03342300153745
40	C11	R1	7.28540221886225
40	C16	R1	7.27612440527424
40	C8	R1	7.11894107272351
40	C20	R1	7.03342300153745
40	C7	R1	7.4093909361377
41	C23	R1	7.25738784269265
41	C17	R1	6.95419631038687
41	C12	R1	7.51569983828404
41	C10	R1	7.09803208296053
41	C3	R1	7.12928301694497
41	C14	R1	7.21916852046216
41	C5	R1	7.08746284125034
41	C9	R1	7.09803208296053
41	C24	R1	7.12928301694497
41	C6	R1	7.36632221424582
41	C21	R1	7.32192809488736
41	C19	R1	7.4178525148859
41	C1	R1	6.95419631038687
41	C22	R1	7.24792751344359
41	C4	R1	7.63662462054365
41	C13	R1	7.15987133677839
41	C18	R1	7.24792751344359
41	C15	R1	6.98868468677217
41	C11	R1	7.4757334309664
41	C8	R1	7.08746284125034
41	C20	R1	7.10852445677817
42	C23	R1	7.23840473932508
42	C17	R1	7.12928301694497
42	C12	R1	7.07681559705083
42	C10	R1	7.11894107272351
42	C3	R1	7.4093909361377
42	C14	R1	7.18982455888002
42	C5	R1	7.31288295528436
42	C9	R1	7.29462074889163
42	C21	R1	7.07681559705083
42	C19	R1	7.27612440527424
42	C1	R1	7.05528243550119
42	C22	R1	7.467605550083
42	C4	R1	7.32192809488736
42	C13	R1	7.24792751344359
42	C18	R1	7.467605550083
42	C15	R1	6.85798099512757
42	C11	R1	7.18982455888002
42	C16	R1	7.25738784269265
42	C8	R1	7.34872815423108
42	C20	R1	7.06608919045777
43	C23	R1	7.45121111183233
43	C12	R1	7.45121111183233
43	C10	R1	7.13955135239879
43	C3	R1	7.07681559705083
43	C14	R1	7.16992500144231
43	C5	R1	7.01122725542325
43	C9	R1	7.3037807481771
43	C24	R1	7.31288295528436
43	C6	R1	7.52356195605701
43	C21	R1	7.33985000288462
43	C19	R1	7.10852445677817
43	C22	R1	7.32192809488736
43	C4	R1	7.06608919045777
43	C13	R1	7.40087943628218
43	C18	R1	7.05528243550119
43	C15	R1	7.39231742277876
43	C11	R1	7.65105169117893
43	C16	R1	7
43	C8	R1	7.03342300153745
43	C7	R1	7.38370429247405
44	C23	R1	7.09803208296053
44	C17	R1	6.91886323727459
44	C12	R1	7.3037807481771
44	C10	R1	7.40087943628218
44	C3	R1	6.94251450533924
44	C14	R1	7.29462074889163
44	C5	R1	7.32192809488736
44	C9	R1	6.95419631038687
44	C24	R1	7.25738784269265
44	C21	R1	7.27612440527424
44	C19	R1	7.38370429247405
44	C1	R1	7.23840473932508
44	C4	R1	7.2667865406949
44	C13	R1	7.32192809488736
44	C18	R1	6.95419631038687
44	C11	R1	7.13955135239879
44	C16	R1	7.06608919045777
44	C8	R1	6.98868468677217
44	C20	R1	7.07681559705083
44	C7	R1	7.15987133677839
45	C23	R1	7.01122725542325
45	C17	R1	6.98868468677217
45	C12	R1	7.53138146051631
45	C10	R1	7.25738784269265
45	C3	R1	7.68650052718322
45	C14	R1	7.36632221424582
45	C5	R1	7.28540221886225
45	C9	R1	7.62935662007961
45	C24	R1	7.59245703726808
45	C6	R1	7.14974711950468
45	C21	R1	7.66533591718518
45	C19	R1	7.13955135239879
45	C1	R1	7.17990909001493
45	C22	R1	6.94251450533924
45	C4	R1	7.07681559705083
45	C13	R1	7.23840473932508
45	C18	R1	7.28540221886225
45	C15	R1	7.16992500144231
45	C11	R1	7.4757334309664
45	C16	R1	7.22881869049588
45	C8	R1	7.40087943628218
45	C20	R1	7.35755200461808
45	C7	R1	7.28540221886225
46	C17	R1	7.16992500144231
46	C12	R1	7.05528243550119
46	C10	R1	7.3037807481771
46	C3	R1	7.28540221886225
46	C14	R1	7.55458885167764
46	C5	R1	7.25738784269265
46	C24	R1	7.13955135239879
46	C6	R1	7.37503943134692
46	C21	R1	7.5077946401987
46	C19	R1	6.95419631038687
46	C1	R1	7.3037807481771
46	C22	R1	7.29462074889163
46	C4	R1	7.29462074889163
46	C13	R1	7.2667865406949
46	C15	R1	7.4178525148859
46	C11	R1	7.11894107272351
46	C16	R1	7.37503943134692
46	C8	R1	7.24792751344359
46	C7	R1	7.39231742277876
47	C17	R1	7.4594316186373
47	C12	R1	7.19967234483636
47	C10	R1	7.13955135239879
47	C3	R1	7.15987133677839
47	C14	R1	7.08746284125034
47	C5	R1	6.95419631038687
47	C9	R1	7.32192809488736
47	C24	R1	7.56224242422107
47	C6	R1	7.4594316186373
47	C21	R1	7.51569983828404
47	C19	R1	7.28540221886225
47	C1	R1	7.22881869049588
47	C22	R1	7.11894107272351
47	C13	R1	7.21916852046216
47	C18	R1	7.4757334309664
47	C15	R1	7.13955135239879
47	C11	R1	7.31288295528436
47	C16	R1	7.38370429247405
47	C8	R1	7.01122725542325
47	C20	R1	7.59245703726808
47	C7	R1	7.4178525148859
48	C23	R1	7.02236781302845
48	C17	R1	7.37503943134692
48	C10	R1	7.17990909001493
48	C3	R1	7.3037807481771
48	C14	R1	7.39231742277876
48	C5	R1	7.37503943134692
48	C9	R1	7.15987133677839
48	C24	R1	7.08746284125034
48	C6	R1	7.28540221886225
48	C21	R1	7.49984588708321
48	C19	R1	7.13955135239879
48	C1	R1	7.05528243550119
48	C22	R1	7.23840473932508
48	C4	R1	7.15987133677839
48	C13	R1	7.23840473932508
48	C18	R1	7.18982455888002
48	C15	R1	7.4262647547021
48	C11	R1	7.27612440527424
48	C16	R1	7.19967234483636
48	C20	R1	7.17990909001493
48	C7	R1	7.06608919045777
49	C23	R1	6.98868468677217
49	C17	R1	7.10852445677817
49	C12	R1	7.09803208296053
49	C10	R1	7.32192809488736
49	C3	R1	7.27612440527424
49	C14	R1	6.95419631038687
49	C5	R1	6.98868468677217
49	C9	R1	7.53915881110803
49	C24	R1	7.14974711950468
49	C6	R1	7.40087943628218
49	C21	R1	7.23840473932508
49	C19	R1	7.4178525148859
49	C1	R1	7.23840473932508
49	C22	R1	7.20945336562895
49	C4	R1	7.17990909001493
49	C18	R1	7.22881869049588
49	C11	R1	7.10852445677817
49	C16	R1	7.21916852046216
49	C8	R1	7.36632221424582
49	C20	R1	7.29462074889163
49	C7	R1	7.05528243550119
50	C23	R1	6.89481776330794
50	C17	R1	7.29462074889163
50	C12	R1	7.19967234483636
50	C10	R1	7.467605550083
50	C3	R1	7.13955135239879
50	C14	R1	7.3037807481771
50	C5	R1	7.29462074889163
50	C9	R1	7.56224242422107
50	C24	R1	7.29462074889163
50	C6	R1	7.20945336562895
50	C21	R1	7.33091687811462
50	C19	R1	7.20945336562895
50	C1	R1	7.51569983828404
50	C22	R1	7.24792751344359
50	C13	R1	7.09803208296053
50	C18	R1	7.24792751344359
50	C15	R1	7.56985560833095
50	C16	R1	7.27612440527424
50	C8	R1	7.4262647547021
50	C20	R1	6.98868468677217
50	C7	R1	7.38370429247405
51	C23	R1	7.4594316186373
51	C17	R1	7.24792751344359
51	C12	R1	7.20945336562895
51	C3	R1	7.06608919045777
51	C14	R1	7.18982455888002
51	C5	R1	7.56224242422107
51	C9	R1	7.28540221886225
51	C24	R1	7.467605550083
51	C6	R1	7.39231742277876
51	C19	R1	7.08746284125034
51	C1	R1	7.01122725542325
51	C22	R1	7.32192809488736
51	C4	R1	7.20945336562895
51	C13	R1	7.09803208296053
51	C18	R1	7.467605550083
51	C16	R1	7.29462074889163
51	C8	R1	7.02236781302845
51	C20	R1	7.08746284125034
51	C7	R1	7.19967234483636
52	C12	R1	7.33091687811462
52	C10	R1	7.20945336562895
52	C3	R1	7.22881869049588
52	C14	R1	7.08746284125034
52	C5	R1	7.18982455888002
52	C9	R1	7.52356195605701
52	C24	R1	7.33091687811462
52	C6	R1	7.4093909361377
52	C19	R1	7.19967234483636
52	C1	R1	7.14974711950468
52	C22	R1	7.33091687811462
52	C4	R1	7.12928301694497
52	C13	R1	7.31288295528436
52	C18	R1	7.27612440527424
52	C11	R1	7.4757334309664
52	C16	R1	7.33091687811462
52	C8	R1	7.38370429247405
52	C20	R1	7.21916852046216
52	C7	R1	7.02236781302845
53	C23	R1	6.98868468677217
53	C17	R1	7.17990909001493
53	C12	R1	7.53915881110803
53	C10	R1	6.89481776330794
53	C3	R1	7.12928301694497
53	C14	R1	7.2667865406949
53	C5	R1	7.27612440527424
53	C9	R1	7.12928301694497
53	C24	R1	7.11894107272351
53	C6	R1	7.32192809488736
53	C21	R1	7.03342300153745
53	C19	R1	7.34872815423108
53	C1	R1	7.33985000288462
53	C22	R1	7.27612440527424
53	C4	R1	7.16992500144231
53	C13	R1	7.16992500144231
53	C18	R1	7.5077946401987
53	C15	R1	6.91886323727459
53	C11	R1	7.11894107272351
53	C16	R1	7.31288295528436
53	C8	R1	7.15987133677839
53	C20	R1	7.22881869049588
53	C7	R1	7.03342300153745
54	C23	R1	7.40087943628218
54	C10	R1	7.24792751344359
54	C5	R1	7.23840473932508
54	C9	R1	7.12928301694497
54	C24	R1	6.71424551766612
54	C6	R1	7.62205181945638
54	C21	R1	7.22881869049588
54	C19	R1	6.90689059560852
54	C1	R1	7.40087943628218
54	C22	R1	7.17990909001493
54	C4	R1	7.43462822763672
54	C13	R1	7.27612440527424
54	C18	R1	7.3037807481771
54	C15	R1	7.05528243550119
54	C11	R1	7.53138146051631
54	C16	R1	7.10852445677817
54	C8	R1	7.25738784269265
54	C20	R1	7.2667865406949
54	C7	R1	6.89481776330794
55	C17	R1	7.4093909361377
55	C12	R1	7.4093909361377
55	C3	R1	7.36632221424582
55	C14	R1	7.09803208296053
55	C9	R1	7.4178525148859
55	C24	R1	7.13955135239879
55	C6	R1	7.09803208296053
55	C21	R1	7.24792751344359
55	C19	R1	7.20945336562895
55	C1	R1	6.79441586635011
55	C22	R1	7.2667865406949
55	C4	R1	7.4093909361377
55	C13	R1	7.53138146051631
55	C18	R1	7.11894107272351
55	C15	R1	7.29462074889163
55	C16	R1	6.98868468677217
55	C8	R1	7.11894107272351
55	C7	R1	7.40087943628218
56	C23	R1	7.23840473932508
56	C17	R1	7.53138146051631
56	C12	R1	6.71424551766612
56	C10	R1	6.94251450533924
56	C3	R1	7.3037807481771
56	C14	R1	7.38370429247405
56	C5	R1	7.21916852046216
56	C9	R1	7.39231742277876
56	C24	R1	7.21916852046216
56	C6	R1	7.31288295528436
56	C21	R1	6.98868468677217
56	C19	R1	7.23840473932508
56	C1	R1	7.21916852046216
56	C22	R1	6.84549005094437
56	C4	R1	7.15987133677839
56	C13	R1	7.39231742277876
56	C18	R1	7.23840473932508
56	C15	R1	7.06608919045777
56	C11	R1	7.12928301694497
56	C16	R1	7.29462074889163
56	C8	R1	7.28540221886225
56	C20	R1	6.93073733756289
56	C7	R1	7.19967234483636
57	C23	R1	7.03342300153745
57	C17	R1	7.24792751344359
57	C12	R1	7.16992500144231
57	C10	R1	6.90689059560852
57	C3	R1	7.04439411935845
57	C14	R1	7.3037807481771
57	C5	R1	7
57	C9	R1	7.08746284125034
57	C6	R1	7.25738784269265
57	C21	R1	7.07681559705083
57	C19	R1	7.22881869049588
57	C1	R1	7.33985000288462
57	C22	R1	7.37503943134692
57	C4	R1	7.11894107272351
57	C13	R1	7.4093909361377
57	C18	R1	7.4262647547021
57	C15	R1	6.85798099512757
57	C11	R1	7.14974711950468
57	C16	R1	7.31288295528436
57	C8	R1	7.33985000288462
57	C20	R1	7.33985000288462
57	C7	R1	7.33985000288462
58	C23	R1	7.35755200461808
58	C17	R1	7.27612440527424
58	C12	R1	7.14974711950468
58	C10	R1	7.11894107272351
58	C3	R1	7.21916852046216
58	C14	R1	7.12928301694497
58	C5	R1	7.10852445677817
58	C9	R1	7.467605550083
58	C24	R1	7.60733031374961
58	C6	R1	7.19967234483636
58	C21	R1	7.32192809488736
58	C19	R1	7.17990909001493
58	C1	R1	7.07681559705083
58	C22	R1	7.4594316186373
58	C4	R1	7.2667865406949
58	C13	R1	7.12928301694497
58	C18	R1	7.31288295528436
58	C15	R1	7.17990909001493
58	C11	R1	7.44294349584873
58	C16	R1	7.33985000288462
58	C8	R1	7.38370429247405
58	C20	R1	7.18982455888002
58	C7	R1	7.19967234483636
59	C23	R1	7.32192809488736
59	C17	R1	7.33091687811462
59	C12	R1	7.45121111183233
59	C10	R1	7.24792751344359
59	C3	R1	7.17990909001493
59	C14	R1	7.08746284125034
59	C5	R1	7.49185309632967
59	C9	R1	7.24792751344359
59	C24	R1	7.16992500144231
59	C6	R1	7.28540221886225
59	C21	R1	7.49185309632967
59	C19	R1	7.18982455888002
59	C1	R1	7.3037807481771
59	C22	R1	7.4594316186373
59	C4	R1	7.23840473932508
59	C13	R1	7.2667865406949
59	C18	R1	7.09803208296053
59	C15	R1	7.24792751344359
59	C11	R1	7.08746284125034
59	C16	R1	7.40087943628218
59	C20	R1	7.52356195605701
59	C7	R1	7.20945336562895
60	C23	R1	7.27612440527424
60	C17	R1	7.35755200461808
60	C12	R1	7.3037807481771
60	C10	R1	7.467605550083
60	C3	R1	7.43462822763672
60	C14	R1	7.21916852046216
60	C5	R1	7.19967234483636
60	C9	R1	7
60	C24	R1	7.33985000288462
60	C6	R1	7.12928301694497
60	C21	R1	7.08746284125034
60	C19	R1	7.18982455888002
60	C1	R1	7.24792751344359
60	C4	R1	7.23840473932508
60	C13	R1	7.12928301694497
60	C18	R1	7.11894107272351
60	C15	R1	7.3037807481771
60	C11	R1	7.13955135239879
60	C16	R1	7.17990909001493
60	C8	R1	7.21916852046216
60	C7	R1	7.62205181945638
61	C23	R1	7.12928301694497
61	C17	R1	7.4178525148859
61	C12	R1	7.12928301694497
61	C10	R1	7.6724253419715
61	C5	R1	7.40087943628218
61	C9	R1	7.35755200461808
61	C24	R1	7
61	C6	R1	7.4262647547021
61	C19	R1	7.17990909001493
61	C1	R1	7.4594316186373
61	C22	R1	7.35755200461808
61	C4	R1	7.23840473932508
61	C13	R1	6.90689059560852
61	C18	R1	7.5077946401987
61	C11	R1	7.17990909001493
61	C16	R1	7.38370429247405
61	C8	R1	7.2667865406949
61	C20	R1	7.03342300153745
61	C7	R1	7.13955135239879
62	C17	R1	7.2667865406949
62	C12	R1	7.45121111183233
62	C10	R1	7.4757334309664
62	C3	R1	7.06608919045777
62	C14	R1	7.21916852046216
62	C5	R1	7.35755200461808
62	C9	R1	7.33091687811462
62	C24	R1	7.5077946401987
62	C6	R1	7.16992500144231
62	C21	R1	7.22881869049588
62	C19	R1	6.95419631038687
62	C22	R1	7.6724253419715
62	C4	R1	7.24792751344359
62	C13	R1	7.21916852046216
62	C18	R1	7.12928301694497
62	C15	R1	7.09803208296053
62	C11	R1	7.13955135239879
62	C16	R1	7.10852445677817
62	C8	R1	7.4757334309664
62	C7	R1	7.51569983828404
63	C17	R1	7.27612440527424
63	C10	R1	7.35755200461808
63	C3	R1	7.53915881110803
63	C14	R1	6.89481776330794
63	C5	R1	7.10852445677817
63	C9	R1	7.25738784269265
63	C24	R1	7.49185309632967
63	C6	R1	7.24792751344359
63	C21	R1	6.98868468677217
63	C19	R1	7.35755200461808
63	C1	R1	7.38370429247405
63	C4	R1	7.31288295528436
63	C18	R1	7.27612440527424
63	C15	R1	7.29462074889163
63	C11	R1	7.27612440527424
63	C16	R1	7.25738784269265
63	C8	R1	7.27612440527424
63	C20	R1	7.01122725542325
63	C7	R1	7.08746284125034
64	C23	R1	7.29462074889163
64	C17	R1	7.21916852046216
64	C12	R1	7.2667865406949
64	C10	R1	7.24792751344359
64	C3	R1	6.91886323727459
64	C14	R1	7.17990909001493
64	C5	R1	6.83289001416474
64	C9	R1	7.09803208296053
64	C24	R1	7.09803208296053
64	C6	R1	7.07681559705083
64	C21	R1	7.2667865406949
64	C19	R1	7.38370429247405
64	C1	R1	7.10852445677817
64	C22	R1	7.22881869049588
64	C4	R1	7.20945336562895
64	C13	R1	7.36632221424582
64	C18	R1	7.09803208296053
64	C15	R1	7.48381577726426
64	C11	R1	7.23840473932508
64	C16	R1	6.83289001416474
64	C8	R1	7.2667865406949
64	C20	R1	7.12928301694497
64	C7	R1	7.11894107272351
65	C23	R1	7.71424551766612
65	C17	R1	7.38370429247405
65	C12	R1	7.25738784269265
65	C10	R1	7.38370429247405
65	C3	R1	7.04439411935845
65	C14	R1	7.10852445677817
65	C5	R1	7.21916852046216
65	C9	R1	7.29462074889163
65	C24	R1	7.44294349584873
65	C6	R1	7.23840473932508
65	C21	R1	7.2667865406949
65	C19	R1	7.37503943134692
65	C1	R1	7.27612440527424
65	C22	R1	6.94251450533924
65	C4	R1	7.63662462054365
65	C13	R1	7.20945336562895
65	C18	R1	7.07681559705083
65	C15	R1	7.21916852046216
65	C11	R1	7.36632221424582
65	C16	R1	7.24792751344359
65	C20	R1	7.467605550083
66	C23	R1	7.13955135239879
66	C17	R1	7.20945336562895
66	C12	R1	7.37503943134692
66	C3	R1	7.3037807481771
66	C14	R1	7.05528243550119
66	C5	R1	7.24792751344359
66	C9	R1	7.13955135239879
66	C24	R1	7.35755200461808
66	C6	R1	7.48381577726426
66	C21	R1	7.40087943628218
66	C19	R1	6.97727992349992
66	C1	R1	7.35755200461808
66	C4	R1	7.39231742277876
66	C13	R1	7.02236781302845
66	C18	R1	6.79441586635011
66	C15	R1	7.08746284125034
66	C11	R1	7.45121111183233
66	C16	R1	7.53915881110803
66	C8	R1	7.43462822763672
66	C20	R1	6.79441586635011
66	C7	R1	7.14974711950468
67	C23	R1	7.21916852046216
67	C12	R1	7.21916852046216
67	C10	R1	7.25738784269265
67	C3	R1	7.36632221424582
67	C14	R1	7.06608919045777
67	C5	R1	7.16992500144231
67	C9	R1	7.45121111183233
67	C24	R1	7.34872815423108
67	C6	R1	7.23840473932508
67	C21	R1	7.23840473932508
67	C19	R1	7.12928301694497
67	C1	R1	7.20945336562895
67	C22	R1	7.21916852046216
67	C4	R1	7.22881869049588
67	C13	R1	7.56985560833095
67	C18	R1	6.90689059560852
67	C15	R1	6.88264304936184
67	C11	R1	7.10852445677817
67	C16	R1	7.45121111183233
67	C8	R1	7.14974711950468
67	C20	R1	7.38370429247405
68	C23	R1	7.24792751344359
68	C10	R1	6.96578428466209
68	C3	R1	6.79441586635011
68	C5	R1	7.13955135239879
68	C24	R1	7.33091687811462
68	C6	R1	7.19967234483636
68	C21	R1	7.31288295528436
68	C19	R1	7.23840473932508
68	C1	R1	6.96578428466209
68	C22	R1	7.23840473932508
68	C4	R1	6.88264304936184
68	C18	R1	7.31288295528436
68	C15	R1	7.10852445677817
68	C11	R1	7.70735913208088
68	C16	R1	7.13955135239879
68	C8	R1	7.06608919045777
68	C20	R1	6.97727992349992
68	C7	R1	7.04439411935845
69	C23	R1	7.08746284125034
69	C17	R1	6.93073733756289
69	C12	R1	7.5077946401987
69	C10	R1	7.35755200461808
69	C3	R1	6.98868468677217
69	C14	R1	7.08746284125034
69	C5	R1	7.38370429247405
69	C9	R1	7.17990909001493
69	C24	R1	7.33091687811462
69	C6	R1	7.04439411935845
69	C21	R1	7.03342300153745
69	C19	R1	7.04439411935845
69	C1	R1	7.24792751344359
69	C22	R1	6.93073733756289
69	C4	R1	7.51569983828404
69	C13	R1	7.4093909361377
69	C18	R1	7.45121111183233
69	C15	R1	7.12928301694497
69	C16	R1	7.16992500144231
69	C8	R1	7.16992500144231
69	C20	R1	7.09803208296053
69	C7	R1	7.12928301694497
70	C23	R1	7.53915881110803
70	C17	R1	7.12928301694497
70	C12	R1	7.12928301694497
70	C10	R1	7.72109918870719
70	C3	R1	7.49984588708321
70	C14	R1	7.34872815423108
70	C5	R1	7.49984588708321
70	C9	R1	7.14974711950468
70	C24	R1	7.16992500144231
70	C6	R1	7.03342300153745
70	C21	R1	7.06608919045777
70	C19	R1	7.43462822763672
70	C1	R1	7.01122725542325
70	C22	R1	7.24792751344359
70	C4	R1	7.33985000288462
70	C13	R1	7.19967234483636
70	C18	R1	7.11894107272351
70	C15	R1	7.36632221424582
70	C11	R1	7.23840473932508
70	C16	R1	7.37503943134692
70	C8	R1	7.56985560833095
70	C20	R1	7.22881869049588
70	C7	R1	7.5077946401987
71	C23	R1	6.75488750216347
71	C17	R1	7.55458885167764
71	C12	R1	7.09803208296053
71	C10	R1	7.40087943628218
71	C3	R1	7.4262647547021
71	C14	R1	7.18982455888002
71	C5	R1	7.53915881110803
71	C9	R1	7.17990909001493
71	C24	R1	6.96578428466209
71	C6	R1	7.29462074889163
71	C21	R1	6.93073733756289
71	C1	R1	7.21916852046216
71	C22	R1	7.4757334309664
71	C4	R1	6.78135971352466
71	C13	R1	7.49185309632967
71	C18	R1	6.97727992349992
71	C15	R1	7.16992500144231
71	C11	R1	6.93073733756289
71	C16	R1	7.13955135239879
71	C8	R1	7.12928301694497
71	C20	R1	7.08746284125034
71	C7	R1	7.3037807481771
72	C23	R1	7.07681559705083
72	C17	R1	7.01122725542325
72	C12	R1	7.19967234483636
72	C10	R1	7.12928301694497
72	C3	R1	7.09803208296053
72	C14	R1	6.89481776330794
72	C5	R1	7.07681559705083
72	C9	R1	6.95419631038687
72	C24	R1	7.24792751344359
72	C6	R1	7.25738784269265
72	C21	R1	7.36632221424582
72	C19	R1	7.2667865406949
72	C1	R1	7.12928301694497
72	C22	R1	7.04439411935845
72	C4	R1	7.15987133677839
72	C13	R1	7.16992500144231
72	C18	R1	6.98868468677217
72	C15	R1	7.31288295528436
72	C11	R1	7.33091687811462
72	C16	R1	7.20945336562895
72	C8	R1	7.24792751344359
72	C20	R1	7.45121111183233
72	C7	R1	7.09803208296053
73	C23	R1	7.53915881110803
73	C17	R1	7.34872815423108
73	C14	R1	7.12928301694497
73	C5	R1	7.35755200461808
73	C9	R1	7.22881869049588
73	C24	R1	7.07681559705083
73	C6	R1	7.19967234483636
73	C21	R1	7.23840473932508
73	C1	R1	7.3037807481771
73	C22	R1	7.14974711950468
73	C4	R1	7.03342300153745
73	C13	R1	7.51569983828404
73	C18	R1	7.17990909001493
73	C15	R1	7.20945336562895
73	C11	R1	7.12928301694497
73	C16	R1	7.21916852046216
73	C8	R1	7.45121111183233
73	C20	R1	7.24792751344359
73	C7	R1	6.7279204545632
74	C23	R1	7.28540221886225
74	C17	R1	7.19967234483636
74	C12	R1	7.23840473932508
74	C10	R1	7.09803208296053
74	C3	R1	7.4262647547021
74	C14	R1	7.62205181945638
74	C5	R1	7.4093909361377
74	C9	R1	7.40087943628218
74	C24	R1	7.21916852046216
74	C6	R1	7.14974711950468
74	C19	R1	7.10852445677817
74	C1	R1	7.4594316186373
74	C22	R1	6.76818432477693
74	C4	R1	7.53915881110803
74	C13	R1	6.98868468677217
74	C18	R1	7.20945336562895
74	C15	R1	7.17990909001493
74	C11	R1	7.37503943134692
74	C16	R1	7.27612440527424
74	C8	R1	7.56985560833095
74	C7	R1	7.39231742277876
75	C23	R1	7.29462074889163
75	C17	R1	6.82017896241519
75	C12	R1	7.49984588708321
75	C10	R1	6.98868468677217
75	C3	R1	7.17990909001493
75	C14	R1	7.15987133677839
75	C5	R1	7.21916852046216
75	C9	R1	6.95419631038687
75	C24	R1	7.55458885167764
75	C6	R1	7.04439411935845
75	C21	R1	7.18982455888002
75	C19	R1	7.14974711950468
75	C1	R1	7.19967234483636
75	C4	R1	7.21916852046216
75	C13	R1	7.28540221886225
75	C18	R1	7.15987133677839
75	C15	R1	7.4594316186373
75	C11	R1	7.09803208296053
75	C16	R1	7.22881869049588
75	C8	R1	7.34872815423108
75	C20	R1	7.35755200461808
75	C7	R1	7.14974711950468
76	C23	R1	7.10852445677817
76	C17	R1	7.4262647547021
76	C10	R1	7.29462074889163
76	C3	R1	7.2667865406949
76	C14	R1	7.33091687811462
76	C5	R1	7.33985000288462
76	C9	R1	7.20945336562895
76	C24	R1	6.97727992349992
76	C6	R1	7.19967234483636
76	C21	R1	7.4594316186373
76	C19	R1	7.19967234483636
76	C1	R1	7.08746284125034
76	C22	R1	7.2667865406949
76	C4	R1	7.36632221424582
76	C13	R1	7.09803208296053
76	C18	R1	7.4178525148859
76	C15	R1	7.51569983828404
76	C11	R1	7.19967234483636
76	C16	R1	7.11894107272351
76	C8	R1	7.2667865406949
76	C20	R1	7.49185309632967
76	C7	R1	7.31288295528436
77	C23	R1	7.35755200461808
77	C17	R1	7.11894107272351
77	C12	R1	6.93073733756289
77	C10	R1	7.4093909361377
77	C3	R1	6.90689059560852
77	C14	R1	7.53915881110803
77	C5	R1	7.37503943134692
77	C24	R1	7.38370429247405
77	C6	R1	7.44294349584873
77	C21	R1	7.24792751344359
77	C19	R1	7.25738784269265
77	C4	R1	7.18982455888002
77	C13	R1	7.11894107272351
77	C18	R1	6.97727992349992
77	C15	R1	7.51569983828404
77	C11	R1	7.24792751344359
77	C8	R1	7.4093909361377
77	C20	R1	7
77	C7	R1	7.63662462054365
78	C23	R1	6.91886323727459
78	C17	R1	7.09803208296053
78	C12	R1	7.28540221886225
78	C10	R1	7.18982455888002
78	C3	R1	7.13955135239879
78	C14	R1	6.91886323727459
78	C5	R1	6.82017896241519
78	C9	R1	7.20945336562895
78	C24	R1	7.35755200461808
78	C6	R1	7.04439411935845
78	C21	R1	6.88264304936184
78	C19	R1	7.65105169117893
78	C1	R1	7.05528243550119
78	C22	R1	7.11894107272351
78	C4	R1	7.01122725542325
78	C13	R1	7.03342300153745
78	C18	R1	7.03342300153745
78	C15	R1	7.3037807481771
78	C11	R1	7.48381577726426
78	C16	R1	7.20945336562895
78	C8	R1	7.467605550083
78	C20	R1	7.23840473932508
78	C7	R1	6.96578428466209
79	C23	R1	7.35755200461808
79	C17	R1	7.33985000288462
79	C12	R1	6.85798099512757
79	C3	R1	7.03342300153745
79	C14	R1	7.27612440527424
79	C5	R1	7.27612440527424
79	C9	R1	7.37503943134692
79	C24	R1	7.53138146051631
79	C6	R1	7.17990909001493
79	C21	R1	7.52356195605701
79	C19	R1	6.94251450533924
79	C22	R1	7.15987133677839
79	C4	R1	7.16992500144231
79	C13	R1	7.35755200461808
79	C18	R1	7.33985000288462
79	C15	R1	7.11894107272351
79	C11	R1	7.03342300153745
79	C16	R1	7.64385618977472
79	C8	R1	7.19967234483636
79	C20	R1	7.05528243550119
79	C7	R1	7.28540221886225
80	C23	R1	7.38370429247405
80	C17	R1	7.09803208296053
80	C12	R1	6.90689059560852
80	C10	R1	7.12928301694497
80	C3	R1	7.38370429247405
80	C14	R1	7.24792751344359
80	C5	R1	7.3037807481771
80	C9	R1	6.98868468677217
80	C6	R1	7.8008998999203
80	C21	R1	7.18982455888002
80	C19	R1	7.4178525148859
80	C1	R1	7.12928301694497
80	C22	R1	7.29462074889163
80	C4	R1	7.15987133677839
80	C13	R1	7.49185309632967
80	C18	R1	7.15987133677839
80	C15	R1	7.65821148275179
80	C11	R1	7.2667865406949
80	C16	R1	7.14974711950468
80	C8	R1	7.34872815423108
80	C20	R1	7.03342300153745
80	C7	R1	7.05528243550119
81	C23	R1	7.2667865406949
81	C17	R1	7.45121111183233
81	C12	R1	7.11894107272351
81	C10	R1	7.53915881110803
81	C3	R1	7.37503943134692
81	C14	R1	7.23840473932508
81	C9	R1	7.22881869049588
81	C24	R1	7.24792751344359
81	C6	R1	7.04439411935845
81	C21	R1	6.95419631038687
81	C19	R1	7.32192809488736
81	C1	R1	7.09803208296053
81	C22	R1	7.4757334309664
81	C13	R1	7.40087943628218
81	C18	R1	6.7279204545632
81	C11	R1	7.65105169117893
81	C16	R1	7.18982455888002
81	C8	R1	7.33091687811462
81	C20	R1	7.20945336562895
81	C7	R1	7.37503943134692
82	C23	R1	7.31288295528436
82	C17	R1	7.09803208296053
82	C12	R1	7.22881869049588
82	C10	R1	7.4757334309664
82	C3	R1	7.36632221424582
82	C14	R1	7.05528243550119
82	C5	R1	7.32192809488736
82	C9	R1	7.45121111183233
82	C24	R1	7.06608919045777
82	C6	R1	7.32192809488736
82	C21	R1	7.17990909001493
82	C19	R1	7.5077946401987
82	C1	R1	7.27612440527424
82	C22	R1	7.33985000288462
82	C4	R1	7.18982455888002
82	C13	R1	7.07681559705083
82	C18	R1	7.24792751344359
82	C15	R1	6.95419631038687
82	C11	R1	6.82017896241519
82	C16	R1	7.49185309632967
82	C8	R1	7.13955135239879
82	C20	R1	7.467605550083
82	C7	R1	6.8073549220576
83	C23	R1	7.03342300153745
83	C17	R1	7.28540221886225
83	C10	R1	7.10852445677817
83	C3	R1	7.62205181945638
83	C14	R1	7.14974711950468
83	C5	R1	7.33091687811462
83	C9	R1	7.4178525148859
83	C24	R1	7.3037807481771
83	C6	R1	7.01122725542325
83	C21	R1	6.79441586635011
83	C19	R1	7.20945336562895
83	C22	R1	7.23840473932508
83	C4	R1	6.94251450533924
83	C13	R1	7.22881869049588
83	C18	R1	7.39231742277876
83	C15	R1	7.33985000288462
83	C11	R1	7.08746284125034
83	C16	R1	6.89481776330794
83	C8	R1	7.23840473932508
83	C20	R1	7.53915881110803
83	C7	R1	7.33985000288462
84	C23	R1	7.4262647547021
84	C17	R1	7.11894107272351
84	C12	R1	7.49185309632967
84	C10	R1	7.18982455888002
84	C3	R1	6.98868468677217
84	C14	R1	7.36632221424582
84	C5	R1	7.24792751344359
84	C9	R1	7.3037807481771
84	C24	R1	7.16992500144231
84	C6	R1	7.49185309632967
84	C21	R1	7.32192809488736
84	C19	R1	6.84549005094437
84	C1	R1	7.07681559705083
84	C22	R1	7.4178525148859
84	C4	R1	7.48381577726426
84	C13	R1	7.19967234483636
84	C15	R1	7.35755200461808
84	C11	R1	7.01122725542325
84	C16	R1	7.35755200461808
84	C8	R1	7.43462822763672
84	C20	R1	7.33985000288462
85	C23	R1	7.09803208296053
85	C17	R1	7.28540221886225
85	C12	R1	7.58496250072116
85	C10	R1	7.24792751344359
85	C3	R1	7.5077946401987
85	C14	R1	7.03342300153745
85	C5	R1	7.29462074889163
85	C9	R1	7.24792751344359
85	C24	R1	7.34872815423108
85	C6	R1	7.02236781302845
85	C21	R1	7.03342300153745
85	C19	R1	7.4594316186373
85	C1	R1	7.29462074889163
85	C4	R1	7.19967234483636
85	C18	R1	7.27612440527424
85	C15	R1	7.18982455888002
85	C11	R1	7.34872815423108
85	C16	R1	7.22881869049588
85	C8	R1	7.49185309632967
85	C20	R1	7.45121111183233
86	C23	R1	7.52356195605701
86	C17	R1	7.13955135239879
86	C12	R1	7.44294349584873
86	C10	R1	7.12928301694497
86	C3	R1	6.8073549220576
86	C5	R1	7.32192809488736
86	C9	R1	7.17990909001493
86	C24	R1	7.07681559705083
86	C6	R1	7.13955135239879
86	C21	R1	7.29462074889163
86	C19	R1	7.21916852046216
86	C1	R1	7.25738784269265
86	C22	R1	7.29462074889163
86	C4	R1	7.39231742277876
86	C13	R1	7.09803208296053
86	C18	R1	7.40087943628218
86	C15	R1	7.18982455888002
86	C11	R1	7.10852445677817
86	C16	R1	7.15987133677839
86	C8	R1	7.29462074889163
86	C20	R1	6.90689059560852
86	C7	R1	7.05528243550119
87	C23	R1	7.21916852046216
87	C17	R1	7.10852445677817
87	C10	R1	7.32192809488736
87	C3	R1	6.98868468677217
87	C5	R1	7.09803208296053
87	C9	R1	7.12928301694497
87	C24	R1	6.98868468677217
87	C6	R1	7.3037807481771
87	C21	R1	6.95419631038687
87	C1	R1	7.4757334309664
87	C22	R1	7.4178525148859
87	C4	R1	7.3037807481771
87	C13	R1	7.21916852046216
87	C18	R1	7.20945336562895
87	C15	R1	7.32192809488736
87	C11	R1	7.22881869049588
87	C20	R1	7.51569983828404
87	C7	R1	7.20945336562895
88	C23	R1	7.13955135239879
88	C17	R1	7.63662462054365
88	C12	R1	6.84549005094437
88	C10	R1	7.59245703726808
88	C3	R1	7.38370429247405
88	C14	R1	7.09803208296053
88	C5	R1	7.40087943628218
88	C9	R1	7.31288295528436
88	C24	R1	7.21916852046216
88	C21	R1	7.08746284125034
88	C19	R1	7.33985000288462
88	C1	R1	7.2667865406949
88	C22	R1	7.33091687811462
88	C4	R1	7.15987133677839
88	C13	R1	7.24792751344359
88	C18	R1	6.79441586635011
88	C15	R1	7.48381577726426
88	C11	R1	6.91886323727459
88	C8	R1	7.2667865406949
88	C20	R1	7.40087943628218
88	C7	R1	7.20945336562895
89	C23	R1	7.43462822763672
89	C17	R1	7.10852445677817
89	C10	R1	7.63662462054365
89	C3	R1	7.49984588708321
89	C14	R1	6.98868468677217
89	C5	R1	7.13955135239879
89	C9	R1	7.33985000288462
89	C24	R1	7.31288295528436
89	C6	R1	7.36632221424582
89	C21	R1	7.25738784269265
89	C19	R1	7.27612440527424
89	C1	R1	7.39231742277876
89	C22	R1	7.29462074889163
89	C13	R1	7.19967234483636
89	C18	R1	7.25738784269265
89	C15	R1	7.4093909361377
89	C11	R1	7.11894107272351
89	C16	R1	7.16992500144231
89	C8	R1	7.28540221886225
89	C20	R1	7.48381577726426
89	C7	R1	7.17990909001493
90	C23	R1	7.33091687811462
90	C17	R1	7.4594316186373
90	C12	R1	7.08746284125034
90	C10	R1	7.33985000288462
90	C3	R1	7.15987133677839
90	C5	R1	7.59991284218713
90	C9	R1	7.49984588708321
90	C24	R1	6.85798099512757
90	C6	R1	7.12928301694497
90	C21	R1	6.97727992349992
90	C19	R1	7.48381577726426
90	C1	R1	7.28540221886225
90	C22	R1	7.4178525148859
90	C4	R1	7.12928301694497
90	C13	R1	7.23840473932508
90	C18	R1	7.10852445677817
90	C15	R1	7.29462074889163
90	C11	R1	7.28540221886225
90	C16	R1	7.2667865406949
90	C8	R1	7.18982455888002
90	C20	R1	6.75488750216347
90	C7	R1	7.20945336562895
91	C23	R1	7.4594316186373
91	C17	R1	7.14974711950468
91	C12	R1	7.01122725542325
91	C3	R1	7.19967234483636
91	C14	R1	7.34872815423108
91	C5	R1	7.10852445677817
91	C9	R1	7.28540221886225
91	C24	R1	7.39231742277876
91	C6	R1	7.09803208296053
91	C19	R1	7.22881869049588
91	C1	R1	7.25738784269265
91	C22	R1	7.49984588708321
91	C4	R1	7.53138146051631
91	C13	R1	7.12928301694497
91	C18	R1	7.34872815423108
91	C15	R1	7.36632221424582
91	C11	R1	7.16992500144231
91	C16	R1	7.01122725542325
91	C8	R1	7.49185309632967
91	C20	R1	6.74146698640115
91	C7	R1	7.32192809488736
92	C23	R1	7.15987133677839
92	C10	R1	7.10852445677817
92	C3	R1	7.14974711950468
92	C14	R1	7.39231742277876
92	C5	R1	7.22881869049588
92	C9	R1	6.83289001416474
92	C24	R1	7.11894107272351
92	C6	R1	6.98868468677217
92	C21	R1	7.4093909361377
92	C19	R1	7.13955135239879
92	C1	R1	7.19967234483636
92	C22	R1	7.37503943134692
92	C4	R1	7.01122725542325
92	C13	R1	7.23840473932508
92	C18	R1	7.33091687811462
92	C15	R1	7.16992500144231
92	C11	R1	7.21916852046216
92	C16	R1	6.56985560833095
92	C8	R1	7.31288295528436
92	C20	R1	7.25738784269265
92	C7	R1	7.09803208296053
93	C23	R1	7.45121111183233
93	C12	R1	7.49185309632967
93	C10	R1	7.04439411935845
93	C3	R1	7.36632221424582
93	C14	R1	7.17990909001493
93	C5	R1	7.38370429247405
93	C9	R1	7.21916852046216
93	C6	R1	7.24792751344359
93	C21	R1	6.61470984411521
93	C19	R1	7.34872815423108
93	C1	R1	7.08746284125034
93	C22	R1	7.4093909361377
93	C4	R1	7.24792751344359
93	C13	R1	6.90689059560852
93	C18	R1	7.20945336562895
93	C15	R1	7.06608919045777
93	C16	R1	7.4757334309664
93	C8	R1	7.05528243550119
93	C20	R1	7.14974711950468
93	C7	R1	7.06608919045777
94	C23	R1	7.19967234483636
94	C17	R1	6.8703647195834
94	C12	R1	6.8703647195834
94	C10	R1	7.4594316186373
94	C3	R1	7.21916852046216
94	C14	R1	7.32192809488736
94	C5	R1	7.10852445677817
94	C9	R1	7.4093909361377
94	C24	R1	7.22881869049588
94	C6	R1	7.23840473932508
94	C21	R1	7.21916852046216
94	C19	R1	7.15987133677839
94	C1	R1	7.06608919045777
94	C4	R1	7.11894107272351
94	C13	R1	7.34872815423108
94	C18	R1	7.35755200461808
94	C15	R1	7.3037807481771
94	C11	R1	7.21916852046216
94	C8	R1	7.14974711950468
94	C20	R1	7.09803208296053
94	C7	R1	7.24792751344359
95	C23	R1	7.04439411935845
95	C17	R1	6.8703647195834
95	C12	R1	7.06608919045777
95	C10	R1	7.09803208296053
95	C3	R1	7.29462074889163
95	C14	R1	7.16992500144231
95	C5	R1	7.54689445988764
95	C9	R1	7.2667865406949
95	C24	R1	7.14974711950468
95	C6	R1	7.27612440527424
95	C21	R1	7.06608919045777
95	C1	R1	7.24792751344359
95	C22	R1	7.05528243550119
95	C4	R1	7.34872815423108
95	C13	R1	7.13955135239879
95	C18	R1	7.09803208296053
95	C15	R1	7.39231742277876
95	C11	R1	7.09803208296053
95	C16	R1	7.53915881110803
95	C8	R1	7.29462074889163
95	C20	R1	7.4093909361377
95	C7	R1	7.18982455888002
96	C23	R1	6.88264304936184
96	C17	R1	7.06608919045777
96	C12	R1	7.34872815423108
96	C3	R1	7.60733031374961
96	C14	R1	7.12928301694497
96	C5	R1	7.16992500144231
96	C9	R1	7.39231742277876
96	C24	R1	7.43462822763672
96	C6	R1	7.27612440527424
96	C21	R1	7.08746284125034
96	C19	R1	7.60733031374961
96	C1	R1	6.89481776330794
96	C22	R1	7.17990909001493
96	C4	R1	7.12928301694497
96	C13	R1	7.04439411935845
96	C18	R1	7.4093909361377
96	C15	R1	7.27612440527424
96	C11	R1	7.21916852046216
96	C16	R1	7.14974711950468
96	C8	R1	6.95419631038687
96	C20	R1	7.25738784269265
96	C7	R1	7.13955135239879
97	C23	R1	7.25738784269265
97	C17	R1	7.40087943628218
97	C12	R1	6.93073733756289
97	C10	R1	7.25738784269265
97	C3	R1	7.27612440527424
97	C14	R1	7.34872815423108
97	C5	R1	6.88264304936184
97	C9	R1	7.02236781302845
97	C24	R1	7.13955135239879
97	C6	R1	7.4178525148859
97	C21	R1	7.33091687811462
97	C1	R1	7.06608919045777
97	C22	R1	7.38370429247405
97	C4	R1	7.38370429247405
[truncated: 14,579 more rows]
