# Supplementary material for: Stochastic modelling of single-cell gene expression adaptation reveals non-genomic contribution to evolution of tumor subclones
Source: bioRxiv. 2024 Apr 20:2024.04.17.588869. Preprint. [Version 1] doi: 10.1101/2024.04.17.588869 (PMC11071284; doi:10.1101/2024.04.17.588869)
Supplement: Supplement 2 [file media-2.zip › Supplementary Files/Simulated Data/Adaptive_Simulation/tr_1.02_sq_.15_r_100_a_1.csv]

gene	species	replicate	exprval
1	C23	R1	7.24792751344359
1	C12	R1	7.33985000288462
1	C10	R1	7.35755200461808
1	C3	R1	7.2667865406949
1	C14	R1	7.08746284125034
1	C5	R1	6.78135971352466
1	C9	R1	7.18982455888002
1	C24	R1	7.11894107272351
1	C6	R1	7.32192809488736
1	C1	R1	7.33091687811462
1	C22	R1	7.15987133677839
1	C4	R1	7.18982455888002
1	C18	R1	7.06608919045777
1	C11	R1	7.22881869049588
1	C16	R1	7.34872815423108
1	C8	R1	7.17990909001493
1	C20	R1	7.03342300153745
1	C7	R1	7.32192809488736
2	C23	R1	7.15987133677839
2	C17	R1	7.28540221886225
2	C12	R1	7.01122725542325
2	C10	R1	7.16992500144231
2	C3	R1	7.36632221424582
2	C14	R1	7.53138146051631
2	C5	R1	7.3037807481771
2	C9	R1	7.11894107272351
2	C24	R1	7.49984588708321
2	C6	R1	7.49984588708321
2	C21	R1	7.81378119121704
2	C19	R1	7.4178525148859
2	C1	R1	7.39231742277876
2	C22	R1	7.13955135239879
2	C4	R1	7.08746284125034
2	C13	R1	6.70043971814109
2	C18	R1	7.14974711950468
2	C15	R1	6.97727992349992
2	C11	R1	7.22881869049588
2	C16	R1	7.38370429247405
2	C8	R1	7.36632221424582
2	C20	R1	7.20945336562895
2	C7	R1	7.33091687811462
3	C23	R1	7.16992500144231
3	C17	R1	7.5077946401987
3	C12	R1	7.4594316186373
3	C14	R1	7.40087943628218
3	C5	R1	7.09803208296053
3	C24	R1	7.18982455888002
3	C6	R1	6.6724253419715
3	C21	R1	6.91886323727459
3	C19	R1	7.31288295528436
3	C1	R1	7.16992500144231
3	C22	R1	7.40087943628218
3	C4	R1	7.23840473932508
3	C13	R1	7.19967234483636
3	C18	R1	7.3037807481771
3	C11	R1	7.3037807481771
3	C8	R1	7.45121111183233
3	C20	R1	7.21916852046216
3	C7	R1	7.4262647547021
4	C23	R1	7.23840473932508
4	C17	R1	7.22881869049588
4	C12	R1	7.20945336562895
4	C10	R1	7.13955135239879
4	C3	R1	7.07681559705083
4	C14	R1	6.90689059560852
4	C9	R1	7.13955135239879
4	C6	R1	7.33985000288462
4	C21	R1	7.48381577726426
4	C19	R1	7.34872815423108
4	C1	R1	7.23840473932508
4	C22	R1	7.4757334309664
4	C4	R1	7.33091687811462
4	C13	R1	7.08746284125034
4	C15	R1	7.43462822763672
4	C11	R1	7.20945336562895
4	C16	R1	7.07681559705083
4	C8	R1	6.85798099512757
4	C7	R1	7.34872815423108
5	C23	R1	7.06608919045777
5	C17	R1	7.19967234483636
5	C12	R1	7.14974711950468
5	C10	R1	7.34872815423108
5	C3	R1	7.37503943134692
5	C14	R1	7.37503943134692
5	C5	R1	7.16992500144231
5	C9	R1	7.02236781302845
5	C24	R1	7.13955135239879
5	C6	R1	6.88264304936184
5	C21	R1	7.07681559705083
5	C19	R1	7.24792751344359
5	C1	R1	7.28540221886225
5	C4	R1	7.4262647547021
5	C13	R1	6.90689059560852
5	C18	R1	7.11894107272351
5	C15	R1	7.12928301694497
5	C11	R1	7.4594316186373
5	C16	R1	6.90689059560852
5	C8	R1	7.20945336562895
5	C20	R1	7.27612440527424
6	C23	R1	7.16992500144231
6	C12	R1	7.35755200461808
6	C3	R1	7.29462074889163
6	C14	R1	7.17990909001493
6	C5	R1	7.19967234483636
6	C9	R1	6.93073733756289
6	C24	R1	7.43462822763672
6	C6	R1	7.54689445988764
6	C21	R1	7.3037807481771
6	C19	R1	7.09803208296053
6	C1	R1	7.38370429247405
6	C22	R1	6.94251450533924
6	C4	R1	7.17990909001493
6	C13	R1	7.40087943628218
6	C18	R1	7.21916852046216
6	C15	R1	6.85798099512757
6	C11	R1	7.44294349584873
6	C16	R1	6.93073733756289
6	C8	R1	7.14974711950468
6	C20	R1	7.81378119121704
6	C7	R1	7.08746284125034
7	C23	R1	7.67948009950545
7	C17	R1	7.13955135239879
7	C12	R1	7.33091687811462
7	C10	R1	6.76818432477693
7	C3	R1	7.35755200461808
7	C14	R1	7.19967234483636
7	C5	R1	7.24792751344359
7	C9	R1	6.98868468677217
7	C24	R1	7.56224242422107
7	C6	R1	7.51569983828404
7	C21	R1	7
7	C19	R1	7.36632221424582
7	C1	R1	7.14974711950468
7	C22	R1	6.98868468677217
7	C4	R1	7.32192809488736
7	C13	R1	7.08746284125034
7	C18	R1	7.51569983828404
7	C15	R1	7.17990909001493
7	C11	R1	7.77478705960117
7	C16	R1	7.21916852046216
7	C8	R1	7.23840473932508
7	C20	R1	7.39231742277876
7	C7	R1	7.4757334309664
8	C23	R1	7.19967234483636
8	C12	R1	7.44294349584873
8	C10	R1	7.35755200461808
8	C3	R1	7.13955135239879
8	C14	R1	7.44294349584873
8	C5	R1	7.25738784269265
8	C9	R1	6.94251450533924
8	C24	R1	7.40087943628218
8	C6	R1	7.15987133677839
8	C19	R1	7.22881869049588
8	C1	R1	7.33985000288462
8	C4	R1	7.31288295528436
8	C13	R1	6.61470984411521
8	C18	R1	7.13955135239879
8	C15	R1	7.4262647547021
8	C11	R1	7.11894107272351
8	C16	R1	7.467605550083
8	C8	R1	7.13955135239879
8	C20	R1	7.39231742277876
8	C7	R1	7.25738784269265
9	C23	R1	7.4093909361377
9	C17	R1	7.40087943628218
9	C12	R1	7.12928301694497
9	C10	R1	7.16992500144231
9	C3	R1	7.65821148275179
9	C14	R1	7.24792751344359
9	C5	R1	7.27612440527424
9	C9	R1	7.45121111183233
9	C24	R1	7.34872815423108
9	C6	R1	7.09803208296053
9	C21	R1	7.32192809488736
9	C19	R1	7.25738784269265
9	C1	R1	7.66533591718518
9	C22	R1	7.32192809488736
9	C4	R1	7.34872815423108
9	C13	R1	7.19967234483636
9	C18	R1	7.10852445677817
9	C15	R1	6.93073733756289
9	C11	R1	7.18982455888002
9	C16	R1	7.37503943134692
9	C8	R1	7.33091687811462
9	C20	R1	7.27612440527424
9	C7	R1	7.16992500144231
10	C23	R1	7.19967234483636
10	C17	R1	7.28540221886225
10	C12	R1	7.33985000288462
10	C10	R1	7.21916852046216
10	C3	R1	7.3037807481771
10	C14	R1	7.05528243550119
10	C5	R1	7.467605550083
10	C9	R1	6.98868468677217
10	C24	R1	7.54689445988764
10	C6	R1	7.21916852046216
10	C21	R1	7.15987133677839
10	C19	R1	6.97727992349992
10	C1	R1	6.93073733756289
10	C22	R1	7.12928301694497
10	C13	R1	7.19967234483636
10	C18	R1	7.17990909001493
10	C15	R1	7.53915881110803
10	C11	R1	7.17990909001493
10	C16	R1	7.5077946401987
10	C8	R1	6.82017896241519
10	C20	R1	7.4178525148859
10	C7	R1	7.21916852046216
11	C10	R1	7.05528243550119
11	C3	R1	7.28540221886225
11	C14	R1	7.24792751344359
11	C5	R1	7.33091687811462
11	C9	R1	7.17990909001493
11	C24	R1	7.08746284125034
11	C21	R1	7.3037807481771
11	C19	R1	7.28540221886225
11	C1	R1	7.23840473932508
11	C22	R1	7.18982455888002
11	C4	R1	7.14974711950468
11	C13	R1	7.49185309632967
11	C18	R1	6.8703647195834
11	C15	R1	7.38370429247405
11	C11	R1	7.10852445677817
11	C16	R1	7.15987133677839
11	C8	R1	7.4093909361377
11	C20	R1	7.27612440527424
11	C7	R1	7.49185309632967
12	C23	R1	6.96578428466209
12	C17	R1	6.96578428466209
12	C12	R1	7.09803208296053
12	C10	R1	7.40087943628218
12	C3	R1	7.31288295528436
12	C14	R1	7.63662462054365
12	C5	R1	6.85798099512757
12	C9	R1	7.38370429247405
12	C24	R1	7.37503943134692
12	C6	R1	6.91886323727459
12	C21	R1	7.29462074889163
12	C19	R1	7.06608919045777
12	C1	R1	7.08746284125034
12	C22	R1	7.02236781302845
12	C13	R1	7.18982455888002
12	C18	R1	7.33091687811462
12	C15	R1	7.49185309632967
12	C11	R1	7.10852445677817
12	C8	R1	7.4093909361377
12	C20	R1	7.4093909361377
12	C7	R1	7.34872815423108
13	C23	R1	6.68650052718322
13	C17	R1	7.44294349584873
13	C10	R1	7.32192809488736
13	C3	R1	7.31288295528436
13	C5	R1	7.15987133677839
13	C9	R1	7.07681559705083
13	C6	R1	7.08746284125034
13	C19	R1	7.19967234483636
13	C1	R1	7.03342300153745
13	C22	R1	7.01122725542325
13	C13	R1	7.24792751344359
13	C15	R1	7.24792751344359
13	C11	R1	7.2667865406949
13	C16	R1	7.58496250072116
13	C8	R1	7.59245703726808
13	C20	R1	7.11894107272351
13	C7	R1	7.31288295528436
14	C23	R1	7.20945336562895
14	C17	R1	7.07681559705083
14	C12	R1	7.24792751344359
14	C10	R1	7.16992500144231
14	C3	R1	7.43462822763672
14	C14	R1	7.45121111183233
14	C5	R1	7.16992500144231
14	C9	R1	6.84549005094437
14	C24	R1	7.13955135239879
14	C6	R1	7.23840473932508
14	C21	R1	7.13955135239879
14	C19	R1	7.34872815423108
14	C22	R1	6.96578428466209
14	C4	R1	7.29462074889163
14	C13	R1	7.15987133677839
14	C18	R1	6.93073733756289
14	C15	R1	7.45121111183233
14	C11	R1	7.34872815423108
14	C16	R1	7.05528243550119
14	C20	R1	7.20945336562895
14	C7	R1	7.4262647547021
15	C23	R1	7.33091687811462
15	C17	R1	7.29462074889163
15	C12	R1	7.56224242422107
15	C10	R1	7.39231742277876
15	C3	R1	7.05528243550119
15	C14	R1	6.84549005094437
15	C5	R1	6.88264304936184
15	C9	R1	7.06608919045777
15	C24	R1	7.2667865406949
15	C21	R1	7.24792751344359
15	C19	R1	7.03342300153745
15	C1	R1	7.2667865406949
15	C22	R1	7.29462074889163
15	C4	R1	7.25738784269265
15	C13	R1	7.03342300153745
15	C18	R1	7.45121111183233
15	C15	R1	7.14974711950468
15	C11	R1	7.33985000288462
15	C16	R1	7.43462822763672
15	C8	R1	7.43462822763672
15	C20	R1	7.11894107272351
15	C7	R1	7.29462074889163
16	C23	R1	7.38370429247405
16	C17	R1	7.48381577726426
16	C12	R1	7.20945336562895
16	C10	R1	7.23840473932508
16	C3	R1	7.43462822763672
16	C14	R1	7.19967234483636
16	C5	R1	7.19967234483636
16	C9	R1	7.10852445677817
16	C24	R1	6.89481776330794
16	C21	R1	7.15987133677839
16	C19	R1	7.15987133677839
16	C1	R1	7.21916852046216
16	C22	R1	6.93073733756289
16	C4	R1	7.25738784269265
16	C13	R1	7.20945336562895
16	C15	R1	7.29462074889163
16	C11	R1	6.96578428466209
16	C16	R1	7.32192809488736
16	C8	R1	7.03342300153745
16	C20	R1	7.39231742277876
16	C7	R1	7.20945336562895
17	C23	R1	7.33985000288462
17	C17	R1	7.15987133677839
17	C12	R1	7.31288295528436
17	C10	R1	7.33985000288462
17	C3	R1	7.36632221424582
17	C14	R1	7.32192809488736
17	C5	R1	7.43462822763672
17	C9	R1	7.11894107272351
17	C24	R1	7.19967234483636
17	C6	R1	6.78135971352466
17	C21	R1	6.96578428466209
17	C19	R1	7.14974711950468
17	C1	R1	7.3037807481771
17	C22	R1	7.37503943134692
17	C4	R1	7.49185309632967
17	C13	R1	6.98868468677217
17	C18	R1	7.12928301694497
17	C15	R1	7.15987133677839
17	C11	R1	6.84549005094437
17	C16	R1	7.14974711950468
17	C20	R1	7.33985000288462
17	C7	R1	7.22881869049588
18	C23	R1	7.28540221886225
18	C12	R1	7.24792751344359
18	C10	R1	7.4178525148859
18	C3	R1	6.96578428466209
18	C14	R1	7.15987133677839
18	C5	R1	7.25738784269265
18	C9	R1	7.3037807481771
18	C24	R1	7.34872815423108
18	C6	R1	7.33985000288462
18	C19	R1	7.14974711950468
18	C1	R1	7.19967234483636
18	C22	R1	7.15987133677839
18	C4	R1	7.44294349584873
18	C13	R1	7.467605550083
18	C18	R1	7.09803208296053
18	C15	R1	7.40087943628218
18	C11	R1	7.10852445677817
18	C16	R1	7.28540221886225
18	C8	R1	7.33091687811462
18	C20	R1	7.07681559705083
18	C7	R1	7.14974711950468
19	C23	R1	7.467605550083
19	C17	R1	7.22881869049588
19	C12	R1	7.03342300153745
19	C10	R1	7.2667865406949
19	C3	R1	7.16992500144231
19	C14	R1	7.24792751344359
19	C5	R1	6.90689059560852
19	C24	R1	7.20945336562895
19	C6	R1	7.05528243550119
19	C21	R1	7.2667865406949
19	C19	R1	7.20945336562895
19	C1	R1	7.15987133677839
19	C22	R1	7.54689445988764
19	C4	R1	7.3037807481771
19	C13	R1	7.58496250072116
19	C18	R1	7.10852445677817
19	C15	R1	7.04439411935845
19	C11	R1	6.8073549220576
19	C16	R1	7.28540221886225
19	C8	R1	7.28540221886225
19	C20	R1	6.95419631038687
19	C7	R1	7.23840473932508
20	C23	R1	7.35755200461808
20	C17	R1	7.38370429247405
20	C12	R1	7.02236781302845
20	C10	R1	7.4093909361377
20	C14	R1	7.33985000288462
20	C5	R1	7.4093909361377
20	C9	R1	7.11894107272351
20	C24	R1	6.98868468677217
20	C6	R1	7.06608919045777
20	C21	R1	7.11894107272351
20	C19	R1	7.31288295528436
20	C1	R1	7.3037807481771
20	C22	R1	7.34872815423108
20	C4	R1	7.06608919045777
20	C13	R1	7.27612440527424
20	C18	R1	7.36632221424582
20	C15	R1	7.05528243550119
20	C11	R1	7.23840473932508
20	C16	R1	7.33091687811462
20	C8	R1	6.89481776330794
20	C20	R1	7.39231742277876
20	C7	R1	7.03342300153745
21	C23	R1	7.38370429247405
21	C17	R1	7.4757334309664
21	C12	R1	7.01122725542325
21	C10	R1	7.14974711950468
21	C3	R1	7.08746284125034
21	C14	R1	7.18982455888002
21	C5	R1	7.14974711950468
21	C24	R1	7.18982455888002
21	C6	R1	7.53915881110803
21	C21	R1	7.29462074889163
21	C19	R1	7.13955135239879
21	C1	R1	7.12928301694497
21	C22	R1	6.91886323727459
21	C4	R1	7.55458885167764
21	C13	R1	7.40087943628218
21	C18	R1	7.56985560833095
21	C15	R1	7.16992500144231
21	C11	R1	7.13955135239879
21	C16	R1	7.2667865406949
21	C8	R1	7.24792751344359
21	C20	R1	7.17990909001493
21	C7	R1	7.17990909001493
22	C23	R1	7.27612440527424
22	C17	R1	7.12928301694497
22	C12	R1	7.03342300153745
22	C10	R1	7.10852445677817
22	C3	R1	7.06608919045777
22	C14	R1	7.02236781302845
22	C5	R1	7.3037807481771
22	C9	R1	7.24792751344359
22	C24	R1	7.33985000288462
22	C6	R1	7.61470984411521
22	C21	R1	7.33091687811462
22	C19	R1	7.36632221424582
22	C1	R1	7.65821148275179
22	C22	R1	7.52356195605701
22	C4	R1	6.98868468677217
22	C18	R1	7.21916852046216
22	C15	R1	7.18982455888002
22	C11	R1	7.24792751344359
22	C16	R1	7.11894107272351
22	C8	R1	7.14974711950468
22	C20	R1	6.96578428466209
23	C23	R1	7.01122725542325
23	C17	R1	7.19967234483636
23	C12	R1	7.21916852046216
23	C10	R1	7.04439411935845
23	C14	R1	7.29462074889163
23	C5	R1	7.4757334309664
23	C9	R1	7.4262647547021
23	C6	R1	6.93073733756289
23	C21	R1	7.38370429247405
23	C19	R1	6.93073733756289
23	C1	R1	6.97727992349992
23	C22	R1	7.14974711950468
23	C4	R1	6.83289001416474
23	C13	R1	7.44294349584873
23	C18	R1	6.6724253419715
23	C15	R1	7.4757334309664
23	C11	R1	7.53915881110803
23	C16	R1	7.4594316186373
23	C8	R1	6.95419631038687
23	C20	R1	7.44294349584873
23	C7	R1	7.22881869049588
24	C23	R1	7.2667865406949
24	C17	R1	7.2667865406949
24	C12	R1	7.24792751344359
24	C10	R1	7.29462074889163
24	C3	R1	6.89481776330794
24	C14	R1	7.08746284125034
24	C5	R1	7.32192809488736
24	C9	R1	7.07681559705083
24	C24	R1	7.18982455888002
24	C6	R1	7.28540221886225
24	C21	R1	7.24792751344359
24	C19	R1	7.25738784269265
24	C1	R1	7.2667865406949
24	C22	R1	7.15987133677839
24	C4	R1	7.33091687811462
24	C13	R1	7.11894107272351
24	C18	R1	7.33091687811462
24	C15	R1	7.21916852046216
24	C11	R1	7.06608919045777
24	C16	R1	7.15987133677839
24	C20	R1	7.38370429247405
25	C17	R1	7.33091687811462
25	C12	R1	7.20945336562895
25	C10	R1	7.3037807481771
25	C3	R1	7.53138146051631
25	C14	R1	7.02236781302845
25	C5	R1	7.11894107272351
25	C9	R1	7.29462074889163
25	C24	R1	7.16992500144231
25	C21	R1	7.03342300153745
25	C19	R1	7.53138146051631
25	C22	R1	7.4178525148859
25	C4	R1	7.33985000288462
25	C13	R1	7.32192809488736
25	C18	R1	7.03342300153745
25	C16	R1	7.15987133677839
25	C8	R1	7.25738784269265
25	C20	R1	7.2667865406949
25	C7	R1	7.32192809488736
26	C23	R1	7.29462074889163
26	C12	R1	7.2667865406949
26	C10	R1	7.13955135239879
26	C3	R1	7.24792751344359
26	C14	R1	7.07681559705083
26	C5	R1	7.2667865406949
26	C9	R1	7.03342300153745
26	C24	R1	7.21916852046216
26	C6	R1	7.29462074889163
26	C21	R1	7.24792751344359
26	C19	R1	7.07681559705083
26	C1	R1	7.29462074889163
26	C22	R1	7.34872815423108
26	C4	R1	6.91886323727459
26	C13	R1	7.02236781302845
26	C18	R1	7.4757334309664
26	C15	R1	7.33091687811462
26	C11	R1	7.34872815423108
26	C16	R1	7.14974711950468
26	C8	R1	7.22881869049588
26	C7	R1	6.85798099512757
27	C17	R1	7.55458885167764
27	C12	R1	7.29462074889163
27	C10	R1	7.05528243550119
27	C3	R1	7.43462822763672
27	C5	R1	7.53138146051631
27	C9	R1	7.57742882803575
27	C24	R1	7.37503943134692
27	C6	R1	7.51569983828404
27	C21	R1	7.60733031374961
27	C19	R1	7.45121111183233
27	C1	R1	7.29462074889163
27	C22	R1	7.2667865406949
27	C4	R1	7.59991284218713
27	C13	R1	7.05528243550119
27	C11	R1	7.11894107272351
27	C16	R1	6.94251450533924
27	C8	R1	7.18982455888002
27	C20	R1	7.27612440527424
27	C7	R1	7.53915881110803
28	C23	R1	7.31288295528436
28	C17	R1	7.33091687811462
28	C12	R1	7.31288295528436
28	C10	R1	7.2667865406949
28	C14	R1	7.29462074889163
28	C5	R1	7.20945336562895
28	C9	R1	7.14974711950468
28	C24	R1	7.35755200461808
28	C6	R1	7.4594316186373
28	C21	R1	7.24792751344359
28	C19	R1	7.29462074889163
28	C1	R1	7.16992500144231
28	C13	R1	7.10852445677817
28	C18	R1	7.15987133677839
28	C15	R1	7.34872815423108
28	C11	R1	7.55458885167764
28	C16	R1	7.18982455888002
28	C8	R1	7.39231742277876
28	C20	R1	7.55458885167764
28	C7	R1	7.32192809488736
29	C23	R1	7.14974711950468
29	C17	R1	7.24792751344359
29	C12	R1	7.06608919045777
29	C10	R1	7.49984588708321
29	C3	R1	7.4093909361377
29	C14	R1	7.18982455888002
29	C5	R1	7.5077946401987
29	C24	R1	7.19967234483636
29	C21	R1	7.17990909001493
29	C19	R1	7.24792751344359
29	C1	R1	7.467605550083
29	C22	R1	7.36632221424582
29	C4	R1	7.32192809488736
29	C18	R1	7.21916852046216
29	C15	R1	7.09803208296053
29	C11	R1	7.17990909001493
29	C16	R1	7.11894107272351
29	C8	R1	7.17990909001493
29	C20	R1	7.4262647547021
29	C7	R1	7.45121111183233
30	C23	R1	7.19967234483636
30	C17	R1	7.53138146051631
30	C12	R1	6.96578428466209
30	C10	R1	7.21916852046216
30	C3	R1	7.33985000288462
30	C14	R1	7.4178525148859
30	C5	R1	7.10852445677817
30	C24	R1	7.20945336562895
30	C21	R1	7.02236781302845
30	C19	R1	7.19967234483636
30	C1	R1	6.90689059560852
30	C22	R1	7.52356195605701
30	C4	R1	7.19967234483636
30	C13	R1	7.33091687811462
30	C18	R1	7.35755200461808
30	C15	R1	7.28540221886225
30	C11	R1	7.29462074889163
30	C16	R1	7.01122725542325
30	C8	R1	7.01122725542325
30	C7	R1	7.25738784269265
31	C23	R1	7.3037807481771
31	C3	R1	7.15987133677839
31	C14	R1	7.11894107272351
31	C5	R1	7.36632221424582
31	C9	R1	7.27612440527424
31	C24	R1	6.94251450533924
31	C6	R1	7.18982455888002
31	C21	R1	7.48381577726426
31	C19	R1	7.32192809488736
31	C1	R1	7.19967234483636
31	C22	R1	7.28540221886225
31	C4	R1	7.54689445988764
31	C13	R1	7.21916852046216
31	C18	R1	7.28540221886225
31	C15	R1	7.4093909361377
31	C11	R1	7.23840473932508
31	C16	R1	7.09803208296053
31	C8	R1	7.28540221886225
31	C20	R1	7.34872815423108
31	C7	R1	7.24792751344359
32	C23	R1	7.18982455888002
32	C17	R1	6.95419631038687
32	C12	R1	7.01122725542325
32	C10	R1	7.3037807481771
32	C3	R1	7.04439411935845
32	C5	R1	7.32192809488736
32	C9	R1	7.38370429247405
32	C24	R1	7.21916852046216
32	C6	R1	7.34872815423108
32	C21	R1	7.18982455888002
32	C1	R1	7.39231742277876
32	C4	R1	7.59245703726808
32	C13	R1	7.28540221886225
32	C18	R1	7.32192809488736
32	C15	R1	7.01122725542325
32	C11	R1	6.94251450533924
32	C8	R1	7.18982455888002
32	C7	R1	7.19967234483636
33	C23	R1	7.14974711950468
33	C17	R1	7.09803208296053
33	C12	R1	7.19967234483636
33	C10	R1	7.17990909001493
33	C3	R1	7.4262647547021
33	C14	R1	7.21916852046216
33	C5	R1	7.33091687811462
33	C24	R1	7.31288295528436
33	C6	R1	7.04439411935845
33	C21	R1	7.38370429247405
33	C19	R1	7.14974711950468
33	C1	R1	7.20945336562895
33	C22	R1	7.467605550083
33	C4	R1	7.10852445677817
33	C13	R1	7.16992500144231
33	C18	R1	7.29462074889163
33	C15	R1	7.36632221424582
33	C11	R1	7.51569983828404
33	C16	R1	7.11894107272351
33	C8	R1	7.10852445677817
33	C20	R1	7.43462822763672
33	C7	R1	7.56224242422107
34	C23	R1	6.95419631038687
34	C17	R1	7.61470984411521
34	C12	R1	7.25738784269265
34	C10	R1	7.38370429247405
34	C3	R1	7.01122725542325
34	C14	R1	7
34	C5	R1	7.56224242422107
34	C24	R1	7.19967234483636
34	C6	R1	7.15987133677839
34	C21	R1	7.08746284125034
34	C19	R1	7.37503943134692
34	C1	R1	7.53915881110803
34	C22	R1	7.3037807481771
34	C4	R1	7.31288295528436
34	C13	R1	7.14974711950468
34	C18	R1	7.23840473932508
34	C15	R1	7.43462822763672
34	C11	R1	7.16992500144231
34	C16	R1	7.22881869049588
34	C8	R1	7.37503943134692
34	C7	R1	7.15987133677839
35	C23	R1	7.56224242422107
35	C17	R1	6.78135971352466
35	C12	R1	7.32192809488736
35	C10	R1	7.18982455888002
35	C3	R1	7.31288295528436
35	C14	R1	6.93073733756289
35	C5	R1	7.5077946401987
35	C9	R1	7.05528243550119
35	C24	R1	7.07681559705083
35	C6	R1	7.32192809488736
35	C21	R1	7.44294349584873
35	C19	R1	7.25738784269265
35	C1	R1	7.59991284218713
35	C22	R1	7.34872815423108
35	C4	R1	7.43462822763672
35	C13	R1	7.38370429247405
35	C18	R1	7.2667865406949
35	C15	R1	7.52356195605701
35	C11	R1	7.34872815423108
35	C16	R1	7.43462822763672
35	C8	R1	7.17990909001493
35	C20	R1	7.4594316186373
35	C7	R1	7.12928301694497
36	C23	R1	7.49984588708321
36	C12	R1	7.33091687811462
36	C10	R1	7.36632221424582
36	C3	R1	7.55458885167764
36	C14	R1	7.05528243550119
36	C9	R1	7.10852445677817
36	C24	R1	7.11894107272351
36	C6	R1	7.34872815423108
36	C21	R1	7.49984588708321
36	C19	R1	7.4178525148859
36	C1	R1	7.55458885167764
36	C22	R1	7.09803208296053
36	C4	R1	7.24792751344359
36	C13	R1	6.97727992349992
36	C18	R1	7.52356195605701
36	C15	R1	7.16992500144231
36	C16	R1	7.08746284125034
36	C8	R1	7.23840473932508
36	C20	R1	7.38370429247405
37	C23	R1	7.03342300153745
37	C17	R1	7.02236781302845
37	C12	R1	7.13955135239879
37	C10	R1	7.05528243550119
37	C3	R1	7.70735913208088
37	C14	R1	7.28540221886225
37	C5	R1	7.37503943134692
37	C9	R1	7.11894107272351
37	C24	R1	7.24792751344359
37	C21	R1	7.19967234483636
37	C19	R1	7.22881869049588
37	C1	R1	7.78790255939143
37	C22	R1	7.24792751344359
37	C4	R1	6.90689059560852
37	C13	R1	7.32192809488736
37	C18	R1	7.33091687811462
37	C15	R1	7.38370429247405
37	C11	R1	6.96578428466209
37	C8	R1	7.21916852046216
37	C20	R1	7.4093909361377
37	C7	R1	7.4594316186373
38	C23	R1	6.95419631038687
38	C17	R1	6.89481776330794
38	C12	R1	7.65821148275179
38	C10	R1	7.19967234483636
38	C3	R1	7.04439411935845
38	C14	R1	7.18982455888002
38	C5	R1	7.39231742277876
38	C24	R1	7.12928301694497
38	C6	R1	6.97727992349992
38	C21	R1	6.82017896241519
38	C19	R1	7.33985000288462
38	C1	R1	6.93073733756289
38	C22	R1	7.17990909001493
38	C4	R1	7.52356195605701
38	C13	R1	7.19967234483636
38	C18	R1	6.97727992349992
38	C15	R1	7.34872815423108
38	C11	R1	7.06608919045777
38	C8	R1	7.2667865406949
38	C20	R1	7.14974711950468
38	C7	R1	7.11894107272351
39	C23	R1	7.33985000288462
39	C17	R1	6.96578428466209
39	C12	R1	7.4178525148859
39	C10	R1	7.19967234483636
39	C3	R1	7.33091687811462
39	C14	R1	7.37503943134692
39	C5	R1	7.01122725542325
39	C9	R1	6.94251450533924
39	C24	R1	7.12928301694497
39	C6	R1	7.62205181945638
39	C21	R1	7.24792751344359
39	C19	R1	7.4178525148859
39	C1	R1	7.29462074889163
39	C22	R1	7.18982455888002
39	C4	R1	7.15987133677839
39	C13	R1	7.35755200461808
39	C15	R1	7.4757334309664
39	C11	R1	7.4594316186373
39	C8	R1	7.05528243550119
39	C20	R1	7.60733031374961
39	C7	R1	7.28540221886225
40	C23	R1	6.97727992349992
40	C17	R1	7.10852445677817
40	C12	R1	7.31288295528436
40	C10	R1	7.60733031374961
40	C3	R1	7.06608919045777
40	C14	R1	6.98868468677217
40	C5	R1	7.11894107272351
40	C9	R1	7.33985000288462
40	C24	R1	7.28540221886225
40	C6	R1	7.4262647547021
40	C21	R1	6.89481776330794
40	C19	R1	7.16992500144231
40	C1	R1	7.06608919045777
40	C22	R1	7.18982455888002
40	C4	R1	7.15987133677839
40	C18	R1	7.17990909001493
40	C11	R1	7.12928301694497
40	C8	R1	7.18982455888002
40	C20	R1	7.14974711950468
40	C7	R1	7.33091687811462
41	C23	R1	7.05528243550119
41	C17	R1	7.13955135239879
41	C12	R1	7.13955135239879
41	C3	R1	7.16992500144231
41	C14	R1	7.4178525148859
41	C5	R1	7.38370429247405
41	C9	R1	7.35755200461808
41	C24	R1	7.16992500144231
41	C6	R1	7.03342300153745
41	C21	R1	7.32192809488736
41	C19	R1	7.38370429247405
41	C1	R1	7.27612440527424
41	C22	R1	7.03342300153745
41	C4	R1	7.09803208296053
41	C13	R1	6.94251450533924
41	C18	R1	7.27612440527424
41	C15	R1	7.25738784269265
41	C11	R1	7.40087943628218
41	C16	R1	6.90689059560852
41	C8	R1	7.16992500144231
41	C20	R1	7.11894107272351
41	C7	R1	7.19967234483636
42	C23	R1	7.17990909001493
42	C17	R1	7.31288295528436
42	C12	R1	7.01122725542325
42	C10	R1	7.19967234483636
42	C3	R1	7.3037807481771
42	C14	R1	7.4178525148859
42	C5	R1	7.44294349584873
42	C9	R1	7.2667865406949
42	C24	R1	7.40087943628218
42	C6	R1	7.13955135239879
42	C21	R1	7.69348695749933
42	C19	R1	7.09803208296053
42	C1	R1	7.08746284125034
42	C22	R1	6.98868468677217
42	C4	R1	7.61470984411521
42	C13	R1	7.49185309632967
42	C18	R1	7.27612440527424
42	C15	R1	7.40087943628218
42	C11	R1	6.88264304936184
42	C16	R1	7.06608919045777
42	C8	R1	7.37503943134692
42	C20	R1	7.13955135239879
42	C7	R1	6.98868468677217
43	C23	R1	7.19967234483636
43	C17	R1	7.5077946401987
43	C12	R1	7.11894107272351
43	C10	R1	7.25738784269265
43	C14	R1	7.48381577726426
43	C5	R1	7.17990909001493
43	C9	R1	7.49185309632967
43	C24	R1	7.2667865406949
43	C6	R1	7.02236781302845
43	C21	R1	7.43462822763672
43	C19	R1	7.52356195605701
43	C1	R1	7.33985000288462
43	C22	R1	7.04439411935845
43	C4	R1	6.94251450533924
43	C13	R1	7.53915881110803
43	C18	R1	7.4093909361377
43	C15	R1	7.01122725542325
43	C11	R1	7.07681559705083
43	C16	R1	7.10852445677817
43	C8	R1	7.45121111183233
43	C20	R1	7.48381577726426
43	C7	R1	6.89481776330794
44	C23	R1	6.8703647195834
44	C17	R1	7.21916852046216
44	C12	R1	7.4178525148859
44	C10	R1	7.33985000288462
44	C3	R1	7.14974711950468
44	C14	R1	6.98868468677217
44	C5	R1	6.88264304936184
44	C9	R1	7.15987133677839
44	C24	R1	6.88264304936184
44	C19	R1	7.5077946401987
44	C1	R1	7.16992500144231
44	C22	R1	7.467605550083
44	C4	R1	6.88264304936184
44	C18	R1	7.07681559705083
44	C15	R1	7.21916852046216
44	C11	R1	7.48381577726426
44	C16	R1	7.35755200461808
44	C8	R1	7.33091687811462
44	C20	R1	7.49984588708321
45	C23	R1	7.14974711950468
45	C12	R1	7.39231742277876
45	C10	R1	7.03342300153745
45	C3	R1	7.01122725542325
45	C14	R1	7.18982455888002
45	C9	R1	7.4178525148859
45	C24	R1	7.03342300153745
45	C6	R1	7.03342300153745
45	C21	R1	7.35755200461808
45	C19	R1	7.27612440527424
45	C1	R1	7.31288295528436
45	C22	R1	7.4178525148859
45	C4	R1	7.16992500144231
45	C13	R1	7.24792751344359
45	C15	R1	7.14974711950468
45	C11	R1	7.20945336562895
45	C16	R1	7.21916852046216
45	C8	R1	7.60733031374961
45	C20	R1	7.13955135239879
45	C7	R1	7.37503943134692
46	C23	R1	7.33985000288462
46	C17	R1	7.29462074889163
46	C10	R1	7.28540221886225
46	C3	R1	7.2667865406949
46	C14	R1	7.04439411935845
46	C5	R1	7.28540221886225
46	C24	R1	7.56224242422107
46	C6	R1	7.33091687811462
46	C21	R1	7.10852445677817
46	C19	R1	7.55458885167764
46	C1	R1	7.52356195605701
46	C22	R1	7.18982455888002
46	C4	R1	7.38370429247405
46	C18	R1	6.98868468677217
46	C15	R1	7.2667865406949
46	C11	R1	6.95419631038687
46	C16	R1	7.03342300153745
46	C8	R1	6.97727992349992
46	C20	R1	7.24792751344359
46	C7	R1	7.27612440527424
47	C23	R1	7.06608919045777
47	C12	R1	7.4178525148859
47	C10	R1	7.13955135239879
47	C3	R1	7.21916852046216
47	C14	R1	7
47	C5	R1	7.22881869049588
47	C9	R1	7.70043971814109
47	C24	R1	7.14974711950468
47	C6	R1	7.21916852046216
47	C21	R1	6.70043971814109
47	C19	R1	7.51569983828404
47	C1	R1	7.65105169117893
47	C22	R1	7.29462074889163
47	C4	R1	7.35755200461808
47	C13	R1	7.53138146051631
47	C18	R1	7.33985000288462
47	C15	R1	7.28540221886225
47	C11	R1	7.07681559705083
47	C16	R1	7.10852445677817
47	C8	R1	6.94251450533924
47	C20	R1	7.08746284125034
47	C7	R1	7.11894107272351
48	C23	R1	7.59991284218713
48	C17	R1	7.07681559705083
48	C12	R1	7.21916852046216
48	C10	R1	6.98868468677217
48	C3	R1	7.33985000288462
48	C14	R1	6.71424551766612
48	C5	R1	7.03342300153745
48	C9	R1	7.28540221886225
48	C24	R1	7.3037807481771
48	C21	R1	7.23840473932508
48	C19	R1	7.45121111183233
48	C1	R1	7.51569983828404
48	C4	R1	7.11894107272351
48	C13	R1	7.15987133677839
48	C18	R1	7.34872815423108
48	C15	R1	7.4262647547021
48	C11	R1	7.2667865406949
48	C16	R1	7.32192809488736
48	C8	R1	7.04439411935845
48	C20	R1	7.19967234483636
48	C7	R1	7.32192809488736
49	C23	R1	7.44294349584873
49	C17	R1	7.23840473932508
49	C12	R1	6.95419631038687
49	C10	R1	7.11894107272351
49	C3	R1	7.05528243550119
49	C14	R1	7.31288295528436
49	C5	R1	7.37503943134692
49	C9	R1	7.04439411935845
49	C24	R1	7.29462074889163
49	C6	R1	6.91886323727459
49	C21	R1	7
49	C19	R1	6.98868468677217
49	C22	R1	6.84549005094437
49	C18	R1	7.38370429247405
49	C15	R1	7
49	C11	R1	6.94251450533924
49	C16	R1	7.56985560833095
49	C8	R1	7.4178525148859
49	C20	R1	7.32192809488736
49	C7	R1	7.34872815423108
50	C23	R1	7.35755200461808
50	C17	R1	6.98868468677217
50	C12	R1	6.79441586635011
50	C10	R1	7.51569983828404
50	C3	R1	7
50	C14	R1	7.16992500144231
50	C5	R1	7.12928301694497
50	C9	R1	6.93073733756289
50	C24	R1	7.02236781302845
50	C6	R1	7.17990909001493
50	C21	R1	7.467605550083
50	C19	R1	7.56224242422107
50	C1	R1	7.33985000288462
50	C22	R1	7.18982455888002
50	C4	R1	6.85798099512757
50	C13	R1	7.10852445677817
50	C15	R1	6.64385618977472
50	C11	R1	7.65105169117893
50	C20	R1	6.98868468677217
50	C7	R1	7.45121111183233
51	C23	R1	7.03342300153745
51	C17	R1	7.33091687811462
51	C12	R1	7.3037807481771
51	C10	R1	7.04439411935845
51	C3	R1	7.3037807481771
51	C5	R1	7.39231742277876
51	C9	R1	7.54689445988764
51	C24	R1	7.33985000288462
51	C21	R1	7.19967234483636
51	C19	R1	7.45121111183233
51	C1	R1	7.23840473932508
51	C22	R1	7.4093909361377
51	C4	R1	7.43462822763672
51	C13	R1	7.25738784269265
51	C18	R1	7.17990909001493
51	C15	R1	7.4093909361377
51	C11	R1	7.37503943134692
51	C16	R1	7.02236781302845
51	C8	R1	7.32192809488736
51	C7	R1	7.3037807481771
52	C23	R1	7.44294349584873
52	C17	R1	7.4093909361377
52	C12	R1	6.84549005094437
52	C10	R1	6.85798099512757
52	C3	R1	7.31288295528436
52	C5	R1	7.21916852046216
52	C9	R1	7.40087943628218
52	C24	R1	7.36632221424582
52	C6	R1	6.91886323727459
52	C21	R1	7.23840473932508
52	C19	R1	7.34872815423108
52	C1	R1	7.22881869049588
52	C22	R1	7.34872815423108
52	C4	R1	7.25738784269265
52	C13	R1	7.04439411935845
52	C15	R1	7.09803208296053
52	C11	R1	7.20945336562895
52	C16	R1	7.17990909001493
52	C8	R1	7.07681559705083
52	C20	R1	7.4757334309664
52	C7	R1	7.28540221886225
53	C23	R1	7.27612440527424
53	C12	R1	7.32192809488736
53	C10	R1	7.4262647547021
53	C3	R1	7.17990909001493
53	C14	R1	7.5077946401987
53	C5	R1	7.56224242422107
53	C9	R1	7.29462074889163
53	C24	R1	7.22881869049588
53	C6	R1	7.33091687811462
53	C19	R1	7.24792751344359
53	C1	R1	6.93073733756289
53	C22	R1	7.39231742277876
53	C4	R1	7.18982455888002
53	C18	R1	7.23840473932508
53	C15	R1	7.06608919045777
53	C11	R1	7.18982455888002
53	C16	R1	7.24792751344359
53	C8	R1	7.35755200461808
53	C20	R1	7.09803208296053
53	C7	R1	7.44294349584873
54	C23	R1	7.35755200461808
54	C17	R1	7.23840473932508
54	C12	R1	7.37503943134692
54	C10	R1	7.12928301694497
54	C3	R1	6.94251450533924
54	C14	R1	7.03342300153745
54	C9	R1	7.29462074889163
54	C24	R1	6.74146698640115
54	C6	R1	7.04439411935845
54	C21	R1	7.23840473932508
54	C19	R1	7.25738784269265
54	C22	R1	7.22881869049588
54	C4	R1	7.29462074889163
54	C13	R1	6.98868468677217
54	C18	R1	7.01122725542325
54	C15	R1	7.23840473932508
54	C11	R1	7.33985000288462
54	C16	R1	7.6724253419715
54	C8	R1	7.18982455888002
54	C7	R1	7.29462074889163
55	C17	R1	7.19967234483636
55	C12	R1	7.25738784269265
55	C10	R1	7.40087943628218
55	C3	R1	6.96578428466209
55	C14	R1	7.13955135239879
55	C5	R1	7.35755200461808
55	C9	R1	6.79441586635011
55	C24	R1	7.31288295528436
55	C6	R1	7.31288295528436
55	C19	R1	6.98868468677217
55	C1	R1	7.37503943134692
55	C22	R1	7.10852445677817
55	C18	R1	7.37503943134692
55	C15	R1	7.19967234483636
55	C11	R1	7.24792751344359
55	C16	R1	7.4262647547021
55	C8	R1	7.28540221886225
55	C20	R1	7.17990909001493
55	C7	R1	7.05528243550119
56	C17	R1	6.98868468677217
56	C12	R1	7.5077946401987
56	C10	R1	7.36632221424582
56	C3	R1	7.18982455888002
56	C14	R1	7.39231742277876
56	C5	R1	7.18982455888002
56	C9	R1	7.33091687811462
56	C24	R1	7.19967234483636
56	C6	R1	7.33091687811462
56	C21	R1	7.4594316186373
56	C19	R1	7.49185309632967
56	C1	R1	7.12928301694497
56	C4	R1	7.35755200461808
56	C13	R1	6.95419631038687
56	C18	R1	7.21916852046216
56	C15	R1	7.40087943628218
56	C11	R1	7.09803208296053
56	C16	R1	6.89481776330794
56	C20	R1	7.43462822763672
56	C7	R1	7.24792751344359
57	C17	R1	7.08746284125034
57	C12	R1	7.63662462054365
57	C10	R1	7.27612440527424
57	C3	R1	7.11894107272351
57	C14	R1	7.19967234483636
57	C5	R1	7.38370429247405
57	C9	R1	7.4262647547021
57	C24	R1	7.29462074889163
57	C6	R1	7.27612440527424
57	C21	R1	6.93073733756289
57	C19	R1	7.18982455888002
57	C1	R1	7.43462822763672
57	C22	R1	7.01122725542325
57	C13	R1	6.93073733756289
57	C18	R1	7.45121111183233
57	C15	R1	7
57	C11	R1	7
57	C16	R1	6.8073549220576
57	C8	R1	7.3037807481771
57	C20	R1	7.32192809488736
57	C7	R1	7.28540221886225
58	C23	R1	7.28540221886225
58	C17	R1	7.21916852046216
58	C12	R1	6.83289001416474
58	C10	R1	7.25738784269265
58	C3	R1	7.01122725542325
58	C5	R1	7.32192809488736
58	C9	R1	7.17990909001493
58	C24	R1	7.15987133677839
58	C6	R1	7.20945336562895
58	C21	R1	7.35755200461808
58	C19	R1	7.20945336562895
58	C1	R1	6.83289001416474
58	C22	R1	7.25738784269265
58	C13	R1	7.23840473932508
58	C18	R1	7.25738784269265
58	C11	R1	7.3037807481771
58	C8	R1	7.12928301694497
58	C20	R1	7.22881869049588
58	C7	R1	7.21916852046216
59	C23	R1	7.28540221886225
59	C17	R1	6.90689059560852
59	C10	R1	7.27612440527424
59	C14	R1	7.16992500144231
59	C5	R1	7.18982455888002
59	C24	R1	7.01122725542325
59	C21	R1	6.96578428466209
59	C19	R1	7.70735913208088
59	C1	R1	7.21916852046216
59	C13	R1	7.17990909001493
59	C15	R1	7.23840473932508
59	C11	R1	7.35755200461808
59	C16	R1	7.4093909361377
59	C8	R1	7.33985000288462
59	C20	R1	7.19967234483636
59	C7	R1	6.88264304936184
60	C23	R1	7.4178525148859
60	C17	R1	6.89481776330794
60	C12	R1	7.56224242422107
60	C10	R1	7.04439411935845
60	C3	R1	7.35755200461808
60	C5	R1	7.32192809488736
60	C9	R1	6.93073733756289
60	C24	R1	7.32192809488736
60	C6	R1	7.11894107272351
60	C21	R1	7.22881869049588
60	C19	R1	7.2667865406949
60	C1	R1	6.97727992349992
60	C22	R1	7.06608919045777
60	C4	R1	7.23840473932508
60	C13	R1	7.14974711950468
60	C18	R1	7.23840473932508
60	C15	R1	7.23840473932508
60	C11	R1	7.28540221886225
60	C16	R1	6.94251450533924
60	C8	R1	7.61470984411521
60	C20	R1	7.17990909001493
61	C23	R1	7.13955135239879
61	C17	R1	7.08746284125034
61	C12	R1	7.34872815423108
61	C10	R1	7.32192809488736
61	C3	R1	7.10852445677817
61	C14	R1	6.8073549220576
61	C5	R1	7.11894107272351
61	C9	R1	7.45121111183233
61	C24	R1	6.89481776330794
61	C21	R1	7.44294349584873
61	C19	R1	7.37503943134692
61	C1	R1	7.4594316186373
61	C22	R1	7.39231742277876
61	C13	R1	7.12928301694497
61	C18	R1	7.27612440527424
61	C11	R1	7.39231742277876
61	C16	R1	6.89481776330794
61	C8	R1	7.32192809488736
61	C20	R1	7.34872815423108
61	C7	R1	7.15987133677839
62	C23	R1	6.88264304936184
62	C17	R1	7.28540221886225
62	C10	R1	6.97727992349992
62	C3	R1	7.09803208296053
62	C14	R1	7.55458885167764
62	C5	R1	7.12928301694497
62	C9	R1	7.15987133677839
62	C24	R1	7.13955135239879
62	C6	R1	6.70043971814109
62	C21	R1	7.43462822763672
62	C19	R1	7.39231742277876
62	C1	R1	7.55458885167764
62	C22	R1	7.14974711950468
62	C4	R1	7.37503943134692
62	C18	R1	7.25738784269265
62	C15	R1	7.4093909361377
62	C11	R1	6.85798099512757
62	C16	R1	7.14974711950468
62	C8	R1	7.43462822763672
62	C20	R1	7.38370429247405
62	C7	R1	6.93073733756289
63	C23	R1	7.07681559705083
63	C17	R1	7.31288295528436
63	C12	R1	6.94251450533924
63	C10	R1	6.90689059560852
63	C3	R1	7.56985560833095
63	C14	R1	7.3037807481771
63	C5	R1	7.04439411935845
63	C24	R1	7.25738784269265
63	C6	R1	7
63	C21	R1	7.3037807481771
63	C19	R1	7.5077946401987
63	C1	R1	7.10852445677817
63	C22	R1	7.21916852046216
63	C4	R1	7.38370429247405
63	C13	R1	7.28540221886225
63	C15	R1	6.90689059560852
63	C11	R1	7.14974711950468
63	C16	R1	7.13955135239879
63	C8	R1	7.32192809488736
63	C20	R1	7.29462074889163
63	C7	R1	7.18982455888002
64	C23	R1	7.28540221886225
64	C17	R1	7.28540221886225
64	C12	R1	7.34872815423108
64	C3	R1	7.31288295528436
64	C14	R1	7.45121111183233
64	C5	R1	7.05528243550119
64	C9	R1	7.33985000288462
64	C24	R1	7.02236781302845
64	C6	R1	6.84549005094437
64	C21	R1	7.64385618977472
64	C19	R1	7.45121111183233
64	C1	R1	7.36632221424582
64	C13	R1	7.4757334309664
64	C18	R1	7.31288295528436
64	C15	R1	7.16992500144231
64	C16	R1	7.33091687811462
64	C20	R1	7.18982455888002
64	C7	R1	7.32192809488736
65	C23	R1	7.56985560833095
65	C17	R1	7.09803208296053
65	C12	R1	7.11894107272351
65	C10	R1	7.24792751344359
65	C3	R1	7.467605550083
65	C14	R1	7.12928301694497
65	C5	R1	7.28540221886225
65	C9	R1	7.35755200461808
65	C24	R1	7.07681559705083
65	C6	R1	7.22881869049588
65	C21	R1	7.36632221424582
65	C19	R1	7.22881869049588
65	C1	R1	7.18982455888002
65	C22	R1	7.06608919045777
65	C13	R1	7.37503943134692
65	C18	R1	7.52356195605701
65	C15	R1	7.02236781302845
65	C11	R1	7.12928301694497
65	C16	R1	7.28540221886225
65	C8	R1	7.61470984411521
65	C20	R1	7.22881869049588
65	C7	R1	7.05528243550119
66	C23	R1	7.44294349584873
66	C17	R1	7.06608919045777
66	C12	R1	7.33985000288462
66	C10	R1	7.39231742277876
66	C3	R1	7.12928301694497
66	C14	R1	7.38370429247405
66	C5	R1	6.88264304936184
66	C9	R1	7.19967234483636
66	C24	R1	7.21916852046216
66	C6	R1	7.06608919045777
66	C21	R1	7.3037807481771
66	C19	R1	7.31288295528436
66	C1	R1	7.25738784269265
66	C22	R1	7.29462074889163
66	C4	R1	7.23840473932508
66	C18	R1	7.23840473932508
66	C15	R1	7.14974711950468
66	C11	R1	7.38370429247405
66	C16	R1	7.35755200461808
66	C8	R1	7.27612440527424
66	C7	R1	7.28540221886225
67	C23	R1	7.28540221886225
67	C17	R1	7.10852445677817
67	C12	R1	7.70043971814109
67	C10	R1	7.34872815423108
67	C3	R1	7.55458885167764
67	C14	R1	7.49185309632967
67	C5	R1	7.17990909001493
67	C9	R1	7.49984588708321
67	C24	R1	7.45121111183233
67	C6	R1	7.68650052718322
67	C21	R1	7.13955135239879
67	C19	R1	7.33985000288462
67	C1	R1	7.01122725542325
67	C22	R1	7.27612440527424
67	C4	R1	7.4262647547021
67	C13	R1	7.09803208296053
67	C18	R1	7.33091687811462
67	C15	R1	7.2667865406949
67	C16	R1	7.49984588708321
67	C8	R1	7.06608919045777
67	C20	R1	7.20945336562895
67	C7	R1	7.32192809488736
68	C23	R1	7.03342300153745
68	C17	R1	7.07681559705083
68	C12	R1	7.4594316186373
68	C10	R1	7.25738784269265
68	C3	R1	7.06608919045777
68	C14	R1	7.3037807481771
68	C5	R1	7.4178525148859
68	C9	R1	6.96578428466209
68	C24	R1	7.32192809488736
68	C6	R1	7.23840473932508
68	C21	R1	7.02236781302845
68	C1	R1	7.35755200461808
68	C22	R1	7.37503943134692
68	C4	R1	7.32192809488736
68	C13	R1	6.83289001416474
68	C18	R1	7.467605550083
68	C15	R1	7.4594316186373
68	C11	R1	7.33985000288462
68	C16	R1	7.35755200461808
68	C8	R1	7.09803208296053
68	C20	R1	7.28540221886225
68	C7	R1	7.21916852046216
69	C23	R1	7.17990909001493
69	C17	R1	7.48381577726426
69	C12	R1	6.94251450533924
69	C14	R1	7.15987133677839
69	C5	R1	7.07681559705083
69	C9	R1	7.34872815423108
69	C24	R1	7.07681559705083
69	C6	R1	7.22881869049588
69	C21	R1	7.14974711950468
69	C19	R1	7.52356195605701
69	C1	R1	7.31288295528436
69	C22	R1	7.06608919045777
69	C4	R1	7.4093909361377
69	C13	R1	7.33985000288462
69	C18	R1	7.09803208296053
69	C15	R1	7.17990909001493
69	C11	R1	7.32192809488736
69	C16	R1	7.07681559705083
69	C8	R1	7.44294349584873
69	C20	R1	7.22881869049588
69	C7	R1	7.467605550083
70	C23	R1	7.15987133677839
70	C17	R1	7.07681559705083
70	C12	R1	7.18982455888002
70	C10	R1	7.01122725542325
70	C3	R1	7.18982455888002
70	C14	R1	7.37503943134692
70	C5	R1	7.27612440527424
70	C9	R1	6.85798099512757
70	C24	R1	6.91886323727459
70	C6	R1	7.08746284125034
70	C19	R1	7.38370429247405
70	C1	R1	7.43462822763672
70	C22	R1	7.33091687811462
70	C4	R1	7.09803208296053
70	C13	R1	7.14974711950468
70	C18	R1	7.13955135239879
70	C15	R1	7.12928301694497
70	C11	R1	7.25738784269265
70	C16	R1	6.6724253419715
70	C8	R1	7.33985000288462
70	C20	R1	7.4262647547021
70	C7	R1	7.20945336562895
71	C23	R1	7.3037807481771
71	C17	R1	7.22881869049588
71	C12	R1	7.27612440527424
71	C10	R1	7.4594316186373
71	C3	R1	7.32192809488736
71	C14	R1	7.24792751344359
71	C5	R1	7.33091687811462
71	C9	R1	7.31288295528436
71	C24	R1	7.09803208296053
71	C6	R1	7.39231742277876
71	C21	R1	7.44294349584873
71	C19	R1	7.12928301694497
71	C1	R1	7.40087943628218
71	C22	R1	7.18982455888002
71	C4	R1	7.11894107272351
71	C13	R1	6.95419631038687
71	C18	R1	7.4262647547021
71	C15	R1	6.96578428466209
71	C11	R1	6.95419631038687
71	C8	R1	7.19967234483636
71	C20	R1	6.94251450533924
71	C7	R1	7.28540221886225
72	C23	R1	7.01122725542325
72	C17	R1	7.4178525148859
72	C12	R1	6.96578428466209
72	C10	R1	7.40087943628218
72	C3	R1	7.05528243550119
72	C14	R1	7.23840473932508
72	C5	R1	6.90689059560852
72	C9	R1	6.95419631038687
72	C6	R1	7.31288295528436
72	C21	R1	7.24792751344359
72	C19	R1	7.5077946401987
72	C1	R1	7.38370429247405
72	C4	R1	7.4757334309664
72	C18	R1	7.4093909361377
72	C15	R1	7.22881869049588
72	C11	R1	7.11894107272351
72	C16	R1	7.28540221886225
72	C8	R1	7.38370429247405
72	C20	R1	7.07681559705083
73	C23	R1	7.5077946401987
73	C17	R1	7.33985000288462
73	C12	R1	7.44294349584873
73	C10	R1	7.04439411935845
73	C3	R1	7.62935662007961
73	C14	R1	7.34872815423108
73	C5	R1	7.23840473932508
73	C9	R1	7.07681559705083
73	C24	R1	7.06608919045777
73	C6	R1	7.43462822763672
73	C21	R1	7.29462074889163
73	C19	R1	7.20945336562895
73	C1	R1	7.23840473932508
73	C22	R1	7.22881869049588
73	C13	R1	7.17990909001493
73	C18	R1	6.8703647195834
73	C16	R1	7.57742882803575
73	C8	R1	7.4757334309664
73	C20	R1	7.08746284125034
73	C7	R1	7.18982455888002
74	C23	R1	7.28540221886225
74	C17	R1	7.32192809488736
74	C12	R1	7.35755200461808
74	C10	R1	7.31288295528436
74	C3	R1	7.01122725542325
74	C14	R1	7.27612440527424
74	C5	R1	7.10852445677817
74	C9	R1	7.40087943628218
74	C6	R1	6.8073549220576
74	C21	R1	7.467605550083
74	C19	R1	7.62935662007961
74	C1	R1	7.24792751344359
74	C22	R1	7.49984588708321
74	C4	R1	7.29462074889163
74	C13	R1	7.3037807481771
74	C18	R1	7.467605550083
74	C15	R1	7.22881869049588
74	C11	R1	7.25738784269265
74	C16	R1	7.02236781302845
74	C8	R1	7.37503943134692
74	C20	R1	7.3037807481771
74	C7	R1	7.3037807481771
75	C23	R1	7.69348695749933
75	C17	R1	7.467605550083
75	C12	R1	7.467605550083
75	C10	R1	7.45121111183233
75	C3	R1	7.10852445677817
75	C14	R1	7.28540221886225
75	C5	R1	7.24792751344359
75	C24	R1	7.44294349584873
75	C6	R1	7.24792751344359
75	C21	R1	7.29462074889163
75	C19	R1	7.12928301694497
75	C1	R1	7.24792751344359
75	C22	R1	7.19967234483636
75	C4	R1	7.44294349584873
75	C13	R1	7.21916852046216
75	C18	R1	6.96578428466209
75	C15	R1	7.09803208296053
75	C11	R1	7.35755200461808
75	C16	R1	7.4262647547021
75	C8	R1	7.467605550083
75	C20	R1	6.88264304936184
75	C7	R1	7.04439411935845
76	C23	R1	7.17990909001493
76	C17	R1	7.11894107272351
76	C12	R1	7.28540221886225
76	C10	R1	7.2667865406949
76	C3	R1	7.07681559705083
76	C14	R1	7.18982455888002
76	C5	R1	7.34872815423108
76	C9	R1	7.22881869049588
76	C24	R1	7.21916852046216
76	C6	R1	7.5077946401987
76	C21	R1	7.49984588708321
76	C19	R1	7.3037807481771
76	C1	R1	7.4594316186373
76	C22	R1	7.39231742277876
76	C4	R1	7.27612440527424
76	C13	R1	7.05528243550119
76	C15	R1	7.4757334309664
76	C11	R1	7.13955135239879
76	C16	R1	6.71424551766612
76	C8	R1	7.13955135239879
76	C20	R1	7.32192809488736
76	C7	R1	6.84549005094437
77	C23	R1	7.22881869049588
77	C17	R1	7.11894107272351
77	C12	R1	6.97727992349992
77	C10	R1	7.44294349584873
77	C14	R1	7.24792751344359
77	C5	R1	7.51569983828404
77	C9	R1	7.51569983828404
77	C24	R1	7.467605550083
77	C6	R1	7.28540221886225
77	C19	R1	7.33091687811462
77	C1	R1	7.4178525148859
77	C22	R1	7.37503943134692
77	C4	R1	7.17990909001493
77	C13	R1	7.4093909361377
77	C18	R1	7.2667865406949
77	C15	R1	7.39231742277876
77	C11	R1	7.2667865406949
77	C16	R1	7.16992500144231
77	C8	R1	7.01122725542325
77	C20	R1	7.18982455888002
77	C7	R1	7.33091687811462
78	C23	R1	7.03342300153745
78	C17	R1	7.79441586635011
78	C12	R1	7.10852445677817
78	C10	R1	7.04439411935845
78	C3	R1	7.18982455888002
78	C14	R1	7.45121111183233
78	C5	R1	7.59245703726808
78	C24	R1	7.11894107272351
78	C6	R1	7.39231742277876
78	C21	R1	7.12928301694497
78	C19	R1	7.56985560833095
78	C1	R1	6.96578428466209
78	C22	R1	7.19967234483636
78	C4	R1	7.38370429247405
78	C13	R1	7.5077946401987
78	C18	R1	6.98868468677217
78	C15	R1	7.25738784269265
78	C11	R1	7.3037807481771
78	C16	R1	7.31288295528436
78	C8	R1	7.2667865406949
78	C20	R1	7.24792751344359
78	C7	R1	7.4757334309664
79	C12	R1	7.37503943134692
79	C10	R1	7.14974711950468
79	C3	R1	7.39231742277876
79	C14	R1	7.29462074889163
79	C5	R1	7.3037807481771
79	C9	R1	7.39231742277876
79	C24	R1	7
79	C19	R1	6.95419631038687
79	C1	R1	7
79	C22	R1	7.08746284125034
79	C4	R1	7.02236781302845
79	C13	R1	7.39231742277876
79	C18	R1	7.33091687811462
79	C15	R1	7.34872815423108
79	C11	R1	7.24792751344359
79	C16	R1	7.11894107272351
79	C8	R1	7.28540221886225
80	C23	R1	7.38370429247405
80	C17	R1	7.49984588708321
80	C12	R1	7.49984588708321
80	C10	R1	7.11894107272351
80	C3	R1	7.44294349584873
80	C5	R1	7.2667865406949
80	C9	R1	7.6724253419715
80	C24	R1	7.14974711950468
80	C6	R1	7.2667865406949
80	C21	R1	7.20945336562895
80	C19	R1	6.95419631038687
80	C1	R1	7.24792751344359
80	C4	R1	7.27612440527424
80	C13	R1	6.75488750216347
80	C18	R1	7.43462822763672
80	C11	R1	7.37503943134692
80	C16	R1	7.51569983828404
80	C20	R1	6.82017896241519
80	C7	R1	7.40087943628218
81	C23	R1	7.52356195605701
81	C17	R1	7.29462074889163
81	C12	R1	7.33985000288462
81	C10	R1	7.09803208296053
81	C3	R1	6.90689059560852
81	C5	R1	7.68650052718322
81	C9	R1	7.05528243550119
81	C6	R1	7.29462074889163
81	C21	R1	7.43462822763672
81	C19	R1	7.27612440527424
81	C22	R1	7.33091687811462
81	C4	R1	6.8703647195834
81	C13	R1	7.13955135239879
81	C18	R1	7.32192809488736
81	C15	R1	7.27612440527424
81	C11	R1	7.33091687811462
81	C16	R1	6.98868468677217
81	C8	R1	7.27612440527424
81	C20	R1	7.2667865406949
81	C7	R1	7.2667865406949
82	C23	R1	7.20945336562895
82	C17	R1	7.29462074889163
82	C12	R1	7.16992500144231
82	C3	R1	7.10852445677817
82	C14	R1	7.06608919045777
82	C5	R1	7.16992500144231
82	C6	R1	7.31288295528436
82	C19	R1	7.21916852046216
82	C1	R1	7.4093909361377
82	C22	R1	7.55458885167764
82	C4	R1	7.38370429247405
82	C13	R1	7.33091687811462
82	C18	R1	7.44294349584873
82	C15	R1	7.48381577726426
82	C16	R1	7.12928301694497
82	C8	R1	7.29462074889163
82	C20	R1	7.4093909361377
82	C7	R1	7.37503943134692
83	C23	R1	6.88264304936184
83	C17	R1	7.14974711950468
83	C12	R1	6.83289001416474
83	C3	R1	7.22881869049588
83	C14	R1	6.95419631038687
83	C5	R1	6.97727992349992
83	C9	R1	7.20945336562895
83	C24	R1	7.23840473932508
83	C6	R1	7.20945336562895
83	C21	R1	7.29462074889163
83	C19	R1	7.2667865406949
83	C22	R1	7.02236781302845
83	C4	R1	7.29462074889163
83	C13	R1	7.57742882803575
83	C18	R1	7.3037807481771
83	C15	R1	7.15987133677839
83	C16	R1	7.4093909361377
83	C8	R1	7.32192809488736
83	C20	R1	7.09803208296053
83	C7	R1	7.4093909361377
84	C23	R1	7.467605550083
84	C17	R1	7.3037807481771
84	C12	R1	7.25738784269265
84	C10	R1	7.32192809488736
84	C3	R1	7.3037807481771
84	C14	R1	7.09803208296053
84	C5	R1	6.93073733756289
84	C9	R1	7.35755200461808
84	C24	R1	7.25738784269265
84	C6	R1	7.4262647547021
84	C21	R1	7.21916852046216
84	C19	R1	6.8073549220576
84	C1	R1	7.2667865406949
84	C22	R1	7.19967234483636
84	C4	R1	7.35755200461808
84	C13	R1	7.20945336562895
84	C18	R1	6.95419631038687
84	C15	R1	7.44294349584873
84	C11	R1	7.17990909001493
84	C16	R1	7.4594316186373
84	C8	R1	7.16992500144231
84	C20	R1	7.53915881110803
85	C23	R1	7.4757334309664
85	C17	R1	6.84549005094437
85	C12	R1	7.4093909361377
85	C10	R1	7.53915881110803
85	C3	R1	7.35755200461808
85	C14	R1	7.32192809488736
85	C5	R1	7.08746284125034
85	C9	R1	7.15987133677839
85	C24	R1	7.44294349584873
85	C6	R1	7.59991284218713
85	C21	R1	6.90689059560852
85	C19	R1	7.01122725542325
85	C1	R1	7.39231742277876
85	C22	R1	7.24792751344359
85	C4	R1	7.08746284125034
85	C13	R1	7.4262647547021
85	C18	R1	7.15987133677839
85	C15	R1	7.33091687811462
85	C11	R1	6.79441586635011
85	C16	R1	7.17990909001493
85	C8	R1	7.467605550083
85	C20	R1	6.98868468677217
85	C7	R1	7.4262647547021
86	C23	R1	7.10852445677817
86	C12	R1	7.27612440527424
86	C10	R1	7.14974711950468
86	C14	R1	7.4757334309664
86	C5	R1	7.35755200461808
86	C9	R1	7.21916852046216
86	C6	R1	6.85798099512757
86	C19	R1	7.09803208296053
86	C1	R1	7.24792751344359
86	C22	R1	6.88264304936184
86	C4	R1	7.16992500144231
86	C13	R1	7.4178525148859
86	C18	R1	7.5077946401987
86	C11	R1	7.23840473932508
86	C16	R1	6.91886323727459
86	C8	R1	7.19967234483636
86	C20	R1	7.53138146051631
86	C7	R1	7.44294349584873
87	C23	R1	7.12928301694497
87	C17	R1	7.07681559705083
87	C12	R1	7.39231742277876
87	C10	R1	7.27612440527424
87	C14	R1	7.17990909001493
87	C5	R1	7.35755200461808
87	C9	R1	7.07681559705083
87	C24	R1	7.54689445988764
87	C6	R1	7.17990909001493
87	C21	R1	7.06608919045777
87	C19	R1	7.10852445677817
87	C1	R1	7.22881869049588
87	C22	R1	7.55458885167764
87	C4	R1	7.33985000288462
87	C13	R1	7.25738784269265
87	C18	R1	6.96578428466209
87	C15	R1	7.20945336562895
87	C11	R1	6.90689059560852
87	C16	R1	7.15987133677839
87	C8	R1	7.52356195605701
87	C20	R1	7.4594316186373
87	C7	R1	7.44294349584873
88	C17	R1	7.24792751344359
88	C12	R1	7.56224242422107
88	C10	R1	7.07681559705083
88	C3	R1	7.15987133677839
88	C14	R1	7.20945336562895
88	C5	R1	7.40087943628218
88	C9	R1	7.10852445677817
88	C24	R1	7.19967234483636
88	C6	R1	7.4178525148859
88	C21	R1	7.02236781302845
88	C19	R1	7.21916852046216
88	C1	R1	7.32192809488736
88	C22	R1	7.2667865406949
88	C4	R1	7.49185309632967
88	C13	R1	7.4093909361377
88	C18	R1	7.15987133677839
88	C15	R1	7.18982455888002
88	C11	R1	7.11894107272351
88	C16	R1	7.10852445677817
88	C8	R1	7.52356195605701
88	C20	R1	7.43462822763672
88	C7	R1	7.27612440527424
89	C23	R1	7.4178525148859
89	C17	R1	7.23840473932508
89	C12	R1	7.20945336562895
89	C10	R1	7.49185309632967
89	C9	R1	7.44294349584873
89	C24	R1	7.44294349584873
89	C6	R1	7.36632221424582
89	C21	R1	7.56224242422107
89	C19	R1	7.08746284125034
89	C1	R1	7.2667865406949
89	C22	R1	7.33091687811462
89	C13	R1	7.23840473932508
89	C18	R1	7.29462074889163
89	C15	R1	7.29462074889163
89	C11	R1	7.32192809488736
89	C8	R1	7.08746284125034
89	C20	R1	7.29462074889163
89	C7	R1	7.49984588708321
90	C23	R1	7.27612440527424
90	C17	R1	7.67948009950545
90	C12	R1	7.07681559705083
90	C10	R1	7.32192809488736
90	C3	R1	7.51569983828404
90	C14	R1	7.4093909361377
90	C5	R1	7.44294349584873
90	C9	R1	6.79441586635011
90	C24	R1	7.4262647547021
90	C6	R1	7.44294349584873
90	C21	R1	7.07681559705083
90	C1	R1	7.21916852046216
90	C22	R1	7.25738784269265
90	C4	R1	7.01122725542325
90	C13	R1	7.20945336562895
90	C18	R1	7.34872815423108
90	C15	R1	7.25738784269265
90	C11	R1	7.22881869049588
90	C16	R1	7.35755200461808
90	C8	R1	7.2667865406949
90	C20	R1	6.95419631038687
90	C7	R1	7.53915881110803
91	C23	R1	7.35755200461808
91	C17	R1	7.37503943134692
91	C12	R1	7.06608919045777
91	C10	R1	6.98868468677217
91	C3	R1	7.20945336562895
91	C14	R1	7.18982455888002
91	C5	R1	6.96578428466209
91	C9	R1	6.84549005094437
91	C24	R1	6.8073549220576
91	C6	R1	6.8073549220576
91	C21	R1	7.65105169117893
91	C19	R1	7.11894107272351
91	C1	R1	7.34872815423108
91	C22	R1	7.09803208296053
91	C4	R1	7.08746284125034
91	C13	R1	7.10852445677817
91	C18	R1	7.14974711950468
91	C15	R1	7.19967234483636
91	C11	R1	7.62205181945638
91	C16	R1	7.21916852046216
91	C8	R1	7.27612440527424
91	C20	R1	7.17990909001493
91	C7	R1	7.20945336562895
92	C23	R1	7.23840473932508
92	C17	R1	7.24792751344359
92	C12	R1	7.01122725542325
92	C10	R1	7.40087943628218
92	C14	R1	7.19967234483636
92	C5	R1	7.09803208296053
92	C9	R1	7.5077946401987
92	C24	R1	7.4757334309664
92	C6	R1	7.09803208296053
92	C21	R1	7.4757334309664
92	C19	R1	7.17990909001493
92	C1	R1	7.40087943628218
92	C22	R1	7.49984588708321
92	C4	R1	7.39231742277876
92	C18	R1	7.3037807481771
92	C15	R1	6.61470984411521
92	C11	R1	6.96578428466209
92	C16	R1	7.06608919045777
92	C8	R1	7.39231742277876
92	C7	R1	7.4262647547021
93	C23	R1	7.21916852046216
93	C17	R1	6.88264304936184
93	C12	R1	7.06608919045777
93	C10	R1	7.33091687811462
93	C3	R1	7.56224242422107
93	C14	R1	7.28540221886225
93	C5	R1	7.31288295528436
93	C9	R1	7.12928301694497
93	C24	R1	7.31288295528436
93	C6	R1	7.21916852046216
93	C21	R1	7.23840473932508
93	C1	R1	7.08746284125034
93	C22	R1	7.16992500144231
93	C13	R1	7.13955135239879
93	C18	R1	7.16992500144231
93	C15	R1	7.45121111183233
93	C11	R1	7.49984588708321
93	C16	R1	7.44294349584873
93	C8	R1	7.13955135239879
93	C20	R1	7.4093909361377
93	C7	R1	7.35755200461808
94	C23	R1	7.53138146051631
94	C12	R1	7.4262647547021
94	C10	R1	7.16992500144231
94	C3	R1	7.73470962022584
94	C5	R1	7.33985000288462
94	C9	R1	7.24792751344359
94	C24	R1	7.4093909361377
94	C6	R1	6.93073733756289
94	C21	R1	7.45121111183233
94	C19	R1	7.36632221424582
94	C1	R1	7.27612440527424
94	C22	R1	7.09803208296053
94	C4	R1	7.11894107272351
94	C13	R1	7.55458885167764
94	C18	R1	7.36632221424582
94	C15	R1	7.08746284125034
94	C11	R1	7.22881869049588
94	C16	R1	7.23840473932508
94	C8	R1	7.16992500144231
94	C20	R1	7.33091687811462
94	C7	R1	7.10852445677817
95	C23	R1	7.20945336562895
95	C12	R1	6.90689059560852
95	C10	R1	7.33091687811462
95	C3	R1	7.59245703726808
95	C14	R1	7.14974711950468
95	C9	R1	7.22881869049588
95	C24	R1	7.38370429247405
95	C6	R1	7.24792751344359
95	C21	R1	7.55458885167764
95	C19	R1	7.09803208296053
95	C1	R1	7.19967234483636
95	C22	R1	7.28540221886225
95	C4	R1	7.35755200461808
95	C15	R1	7.09803208296053
95	C11	R1	7.2667865406949
95	C16	R1	7.18982455888002
95	C8	R1	7.13955135239879
95	C20	R1	7.16992500144231
95	C7	R1	7.19967234483636
96	C23	R1	6.94251450533924
96	C17	R1	7.13955135239879
96	C10	R1	7.32192809488736
96	C3	R1	7.01122725542325
96	C14	R1	7
96	C5	R1	7.05528243550119
96	C9	R1	7.18982455888002
96	C24	R1	7.18982455888002
96	C6	R1	6.96578428466209
96	C21	R1	7
96	C19	R1	6.96578428466209
96	C1	R1	7.4757334309664
96	C22	R1	7.32192809488736
96	C4	R1	7.11894107272351
96	C13	R1	7.54689445988764
96	C18	R1	7.13955135239879
96	C15	R1	7.11894107272351
96	C11	R1	7.467605550083
96	C16	R1	7.65821148275179
96	C8	R1	7.28540221886225
96	C20	R1	6.96578428466209
96	C7	R1	6.65821148275179
97	C23	R1	7.28540221886225
97	C17	R1	7.37503943134692
97	C12	R1	7.03342300153745
97	C10	R1	7.27612440527424
97	C14	R1	7.08746284125034
97	C5	R1	6.68650052718322
97	C9	R1	7.4594316186373
97	C24	R1	7.13955135239879
97	C6	R1	7.33091687811462
97	C21	R1	7.35755200461808
97	C19	R1	7.34872815423108
97	C1	R1	7.02236781302845
97	C22	R1	7.38370429247405
97	C4	R1	7.09803208296053
97	C13	R1	7.03342300153745
97	C18	R1	7.16992500144231
97	C15	R1	7.12928301694497
97	C11	R1	7.04439411935845
97	C8	R1	7.53138146051631
97	C7	R1	7.49984588708321
98	C23	R1	7.03342300153745
[truncated: 14,623 more rows]
