# Supplementary material for: Stochastic modelling of single-cell gene expression adaptation reveals non-genomic contribution to evolution of tumor subclones
Source: bioRxiv. 2024 Apr 20:2024.04.17.588869. Preprint. [Version 1] doi: 10.1101/2024.04.17.588869 (PMC11071284; doi:10.1101/2024.04.17.588869)
Supplement: Supplement 2 [file media-2.zip › Supplementary Files/Treatment Data/Bulk_Expression.csv]

GENE	10_162_EPG	11_172_EPG	1_145_EPG	12_140_EPG	13_142_EPG	14_149_EPG	15_160_EPG	16_161_EPG	17_163_EPG	18_165_EPG	19_169_EPG	20_173_EPG	21_136_EPG	2_146_EPG	22_137_EPG	23_155_EPG	24_167_EPG	25_158_EPG	3_152_EPG	4_166_EPG	5_168_EPG	6_138_EPG	7_139_EPG	8_143_EPG	9_150_EPG
Pzp	0.0530843872507273	0.0407821185105317	0.00799903118166033	0.113787163527234	0.0349808139038659	0.10243669177273	0.16833378753929	0.0423745081770424	0.16640372119829	0.212810131492541	0.153793359347717	0.0656956212692735	0.0408458736992297	0.0551009993208521	0.0906347027836802	0.0505848852980674	0.0670680697047221	0.0763008447060108	0.0507190450231992	0.0400502994102631	0.0447635201599025	0.0307284816868036	0.0780071474630484	0.0781402879502425	0.0633538404825869
Aanat	0.345312056640901	0.135350119763568	0.0557500866247633	0.793051568291635	0.690773610327557	0.684195629103598	0.347620736082487	0.270722446745071	0.475802332111515	0.814307269941419	1.7215025484175	0.373081313807247	0.135561714274618	0.0213351218241665	0.451205760927005	0.32905288507367	0.285656521810572	0.460881839886824	0.141396681140663	0.0465224602572104	0.207989365200925	0.118980764113206	0.12081755429434	0.337137623897638	0.168209994183322
Aatk	5.15756198031376	4.98472269427768	5.1367625938823	3.84015165500089	1.87890624167015	2.38587880959963	5.26316818449268	2.18540113528617	3.52894127073692	4.20092410310886	4.07382274309109	2.57450995488459	1.98591167048421	8.43794780468373	2.65259227585773	1.74082891375728	2.23157045362872	3.31491423997817	4.80238702973644	5.37482932945897	7.23435646497993	3.76840493263327	6.88685605478023	5.21587579084689	3.78577095117813
Abca1	17.3348718351369	19.6080144219778	14.0352420848784	39.4684215045655	70.1099428475497	39.4613201409013	36.3044991723972	32.240071276498	39.5616913133748	39.0401802676349	35.6147595770637	35.0758144715743	37.5131203770104	18.0428080610316	49.8496697864454	44.5513751068853	37.4643100193223	32.1161385650947	18.2978368987586	15.6910279408497	15.3951656645731	12.5279479729076	28.7692214433265	23.4120606833155	28.0868437995686
Abca4	0.151037507007907	0.109253425775313	0.0931054746169905	0.386293942845946	0.067860411405723	0.182160228185531	0.133041396349674	0.0685030648970377	0.165544593131016	0.0809484807259871	0.135613049140254	0.0802431852070424	0.0905579776575622	0.0682922448576428	0.0795399664849044	0.0752339612446356	0.0578255626369347	0.0690752881204839	0.0688740602087453	0.0928022060432538	0.0702975900150334	0.0298055873552625	0.0538057196112863	0.0541381678359639	0.0234099357387111
Abca2	5.43101301422837	5.23025418671845	4.21600687624629	10.8332103532182	8.03362870410828	6.92845790979792	9.72411660592165	6.84819870309156	9.41312024941899	9.31032064473046	10.4985363580578	8.00834250192999	6.75701833291041	4.93348658503373	7.55855098515658	5.91806945977869	6.50537579665515	7.96111672316083	4.9104934355422	5.23942329646707	4.67972010996005	4.04438893036024	5.48507922421979	6.51323803811135	6.1099932278036
Abcb7	6.28871761449648	6.09576710679851	6.48513699348157	3.41553003698224	5.57006987892176	4.42921198142677	4.42725626282738	6.64441639030073	4.99125307043313	4.86696054369675	4.61239237483312	5.34206807824374	6.1319865162915	5.8124787735147	5.52996790538355	6.28761358142204	6.03951270507072	6.03769221505203	6.17669568900029	6.53758598288938	6.47881297521275	7.5839445636582	5.72670688558725	5.29099111061151	5.85252187622679
Abcg1	6.22462285686104	4.65227189714769	2.47621044432649	10.2737792787175	18.6017342616668	9.74443108657828	8.92625787975964	13.8629324892551	11.3021454567544	10.1577076122122	7.45937652345895	13.2241763707115	18.3165955456242	3.17131775163038	29.985397423303	18.4589329515783	11.0035163110665	11.407376224054	3.87761688546682	2.59076931708001	3.92919617962289	3.01467016712998	11.2508605795606	6.33532010451361	10.8672860266654
Abi1	20.28544529105	20.2246520296692	20.8075888509194	16.379540455396	22.1656979409491	21.3480061040069	18.1800943600669	26.3996265237069	19.5515716582612	18.9817095731864	21.1871053391318	25.0424824280297	26.3277486489552	18.4223565910618	23.2528533685321	26.9444098103209	24.3998078103918	23.7044206973324	19.0435128012161	18.7291686903633	20.1153509641374	21.770568958956	24.1960052693124	21.8040651346388	23.1239508152338
Abl1	12.3311566545107	13.3092281864953	10.1799949299986	16.033411373823	11.8401737172433	10.8857707119294	15.0050989924274	8.82492202736473	15.4692438044343	17.4624260700949	15.2581827923091	11.8431842598173	9.41237191388828	9.96728985085191	12.1647664928359	9.14171141445857	9.82799466494155	11.1526647997277	11.3696037595789	11.5407890607512	11.1683539737748	10.556358603997	11.5911036697749	15.9584456530691	8.77799243144522
Abl2	13.1602960849174	10.4654997215577	8.77360833316344	13.07678996685	16.0242091618154	20.128260626814	14.5985357895446	9.76347015160628	12.6572058558684	11.2435022508938	12.723793096346	10.1135357843609	11.1909055366138	12.0418651921779	13.4190984380269	10.5827891779189	12.4832078423195	11.1749320757883	10.3108569043369	11.7868008705243	9.34517532894154	7.37234705589304	8.28191885381319	9.36230698011626	8.75736060247103
Acadl	32.9896491892832	37.0627347059117	59.0171035691347	17.85539471174	19.978573697751	18.8981486545318	16.0233978041869	19.4389398783055	22.6556859219394	18.2277812598015	16.8595948635591	20.5765364285153	20.4081223958634	36.2733637989049	17.4072512050654	22.1684673344176	26.1210490727322	24.3344562312547	53.0442849705408	55.8542290408995	47.7866466115119	47.7700139061583	24.7757176891671	23.4187695543897	23.081532731437
Acadm	11.6643116148667	15.3041611611091	18.50146375217	9.86945653316164	11.317674257681	13.2569254986958	9.78524716865037	15.4162620599228	11.3844385529483	11.2025309651953	12.088264656213	11.717956533516	13.3357564636337	13.5411987826625	11.6404313491774	13.1068945795436	13.7428065508661	13.9293960818872	15.3901224620224	15.7607927728773	16.1643515177888	15.7800854838935	13.9903028265959	12.0029340215977	14.5413651598756
Acadvl	13.6170100874895	16.4725323410977	18.2183835456819	13.2901875985596	15.1286977248986	12.161994360311	13.973025582418	17.4275549788789	12.1014927240302	14.4832041464233	13.3257904692426	14.7833002023854	17.0512273231598	16.9089503684747	16.7778292864682	16.1752183589878	15.2358339501307	16.6634518384128	15.0221573474421	15.2249837140644	14.430723933287	15.4735255589059	16.5031786225333	13.6162200905324	18.2797118805043
Acads	14.3313380422597	17.1023400943207	26.4517679646425	8.21644237302663	7.55200027008304	9.547958798429	9.31622455667851	10.3971275174281	8.75250009770431	9.70339218870105	9.39516048614443	10.1760565805227	10.4047100582743	18.3917114150223	10.7041897286037	9.75041219286099	9.55403905560177	11.4689584607391	22.2582093682099	23.8047894650294	21.9760280046422	23.3358593729909	13.0742452382393	12.8311632951273	13.7641395176113
Slc33a1	8.31698220407694	8.23300466402247	10.5973013729852	5.4072603372047	8.59703479509337	9.31780402711071	6.42821836988709	11.4718269727813	6.70951508215302	7.76344902552692	7.83856482854741	9.54442635475287	10.8787296664321	7.61729502522537	10.0932565727551	11.8977725715616	10.8061958983852	11.0168133436872	8.32618367625349	9.11240308219083	9.56472425551785	8.95812325038627	9.09641613285624	8.94833535843606	11.5733194469807
Asic2	0.0	0.0	0.0	0.0	0.0	0.0124437028096456	0.0	0.0	0.0	0.0	0.0135871688140521	0.0	0.0	0.0	0.0125828942865001	0.0	0.0217259424783397	0.0	0.0	0.0	0.0	0.0	0.0101078131882614	0.0	0.0175909370903729
Asic1	1.7287000497588	2.26417107729227	2.43901727158607	1.04872469992141	0.77913889873233	1.65219695827576	0.775728102148903	1.08213962353412	0.963457887619713	1.23066635470631	1.2348941061554	1.26703710388807	0.654319683483538	2.6520581913951	0.765727385132395	0.823651720031999	1.36505031705664	1.48850412243725	2.0490086466351	2.5838781678143	2.88795549992937	1.15644281255542	1.7175072255254	1.45751444581592	1.20951465336859
Ace	7.20870139942822	7.16267693910837	2.48758297914292	3.71554698372077	17.8226535205194	7.04157610825037	5.19615995849882	13.710464166091	9.54042021897415	9.44699510001659	5.58712274722398	17.1917930150718	23.5600682503319	3.71747618734025	14.1333065278724	19.0766625024434	12.2420173349524	12.2438847892426	3.00210659159176	3.1345243713173	3.25481730158798	5.10721164741883	14.0864474624451	7.57944139607263	8.38747729698755
Ache	4.84313862298255	5.84311479986722	3.5454302002652	7.22460187953577	2.37662240834265	5.13686586333755	10.2869988196262	7.0602955673691	9.56627022173097	13.4662294825498	10.4488347550908	10.1312303438323	5.29534180782053	7.19009409268354	2.61810750167522	3.739538052115	6.27444069253685	9.73839388519835	3.58536596783714	4.66465201512297	3.24815561019603	3.84404815374933	8.9172304517689	9.55242477830994	5.99528454268391
Apoc4	0.0	0.0	0.0	0.0	0.179042424735635	0.0655377606682115	0.0	0.487992592215192	0.0	0.0	0.0715601000374018	0.149444503542107	0.179195641056761	0.0	0.0	0.103563519632561	0.0572124567830832	0.156212354384717	0.155757281569012	0.102494795254167	0.0	0.0524258991873814	0.0532352348609435	0.0	0.138970366288175
Macf1	22.3880070165115	21.4068580261075	12.8536555995159	47.343121419984	35.3843092934585	35.8779758213294	43.3677313848925	22.1897107466766	43.8868053387302	40.4478712612705	40.6396790428271	27.7540279567721	22.9273100296381	18.2784692707363	26.913660176096	21.7971503010767	23.138150910707	26.8714595496011	19.5833999974461	17.507416863699	16.0798246132065	13.7160124536836	22.9543659330985	26.7964155612113	17.7442236961997
Aco1	8.80190159936613	9.9199403622552	11.3796674958575	6.90347306980411	7.59434870686438	6.38280799551277	7.31152006729102	9.60947121329322	7.52246753445872	7.61945635421159	7.54705238106127	8.18695975926327	8.48110689266964	9.55911711573164	9.49447399288861	7.95614297735549	8.33599896634434	8.91804534826067	9.35446630176792	9.84200212429942	9.46232624613177	11.2798460988429	9.33919003519306	7.97328848536809	9.88968672251833
Aco2	70.4533828508245	74.4491825164116	111.234242938004	27.0403601804874	31.9651996092743	34.7232742826675	31.5326130741699	45.5709124519016	31.1302561025006	27.1439472036848	29.0498743842095	41.0425921655884	44.6032924440613	96.4193646598418	44.9229772616149	47.1131795343072	45.8093451386051	47.8824772273116	94.2852368806334	116.293633062793	108.073372760521	87.9124716241094	44.7327538146664	42.4439848228617	52.5437335164437
Acox1	21.4586530620404	22.862950278602	30.1822076563356	18.1911258666835	16.9782869005953	20.3233899793588	18.4429335870361	22.6869368892437	17.2150987658166	15.818337376839	18.9319716523628	19.4775086776699	20.6168764569648	30.6307569958092	20.2727404711225	22.5660078277516	21.6842959425574	21.9977083024551	28.0625957545166	28.0578116789096	27.2818339315984	25.3677890520343	19.1560686483604	17.2640670267466	21.9985682871107
Acp1	11.9177423997854	12.1561085761494	16.4447057860451	5.52814647715752	10.9571767711086	9.03664681472319	7.89124267838213	13.2731324651462	6.48063469161033	6.59391384519612	7.11427492448781	9.92974775472866	12.1751123705674	17.6704414200617	11.0910828972556	14.6807857437315	12.6905427417192	10.1258006531082	13.0986069629861	15.0370656070167	15.5993763427026	14.7062612683403	11.6753611492294	9.76193120431843	13.6539902303839
Acp2	12.9114554619718	12.2593233981803	9.32559385925019	11.6196503062649	18.9432201069822	16.7210619175295	16.7267850240177	22.2915074662522	19.3495155639677	23.3973226509079	18.8524648973029	22.2266934498901	22.5165812078736	8.82380041452151	23.4289352504669	20.0675632967904	19.9411277169777	21.4506335807742	8.8911273063344	8.56179644602687	10.2207405565487	8.17759127081552	18.7962766088237	19.5687339257571	20.5498600118078
Acp5	8.04038531884961	5.12524281693538	1.54505390196352	13.1653836038873	23.5481853303676	17.8516333045476	14.8085998682812	24.6355989691304	15.4711156137328	10.1506559270596	11.7112669472386	26.2443992208725	21.5150347218419	3.26667584213856	19.685591793038	21.7277818937532	20.8427031883659	20.6914272510118	3.27848076234447	2.45098479526895	2.91063682961327	2.5465257453487	16.728384460457	10.5246765605938	26.5166431239257
Acr	0.0345557132621484	0.0758498612954673	0.0130175858761868	0.0	0.0284638063454807	0.0	0.121753607705257	0.0	0.083324503512077	0.0	0.113764814821703	0.0237583880719887	0.0189921095797087	0.0	0.0	0.0329286421542849	0.0	0.0	0.0330159745175857	0.0	0.0	0.0	0.0846323109215851	0.0544993451089647	0.0147288204630003
Chrna1	0.153835702958506	0.272011688818158	0.115903813583236	0.045798484459882	0.154874683008111	0.103075010634926	0.0903374582710412	0.272886774793634	0.247296946705669	0.161231981831476	0.112546690597704	0.235039977485919	0.169098782924547	0.347451278322365	0.187610357466016	0.260608498762928	0.287940242388022	0.27025258290605	0.130649838428024	0.139706205034291	0.113249606960377	0.0247359692848308	0.184197463503408	0.215663197496314	0.291422264804176
Chrna4	0.0153835702958506	0.0	0.00579519067916181	0.206093180069469	0.177401909627473	0.00927675095714337	0.108404949925249	0.0	0.0	0.0362771959120822	0.0202584043075867	0.0	0.0253648174386821	0.0465732564559767	0.00938051787330078	0.0293184561108294	0.0323932772686525	0.0	0.146981068231527	0.0386878721633421	0.0	0.0	0.0150707015593698	0.0404368495305588	0.0131140019161879
Chrna7	0.0	0.0	0.0	0.0	0.0	0.0	0.0	0.0134838672286925	0.0	0.0	0.0	0.0	0.0445626684393166	0.0	0.0	0.0	0.0	0.0	0.0	0.0	0.0	0.0	0.0132386262657245	0.0	0.0
Chrnb1	0.878478403253206	1.09560334778547	0.822321398011408	1.35521196101449	1.20601567673211	1.65345786127608	1.96969245401359	0.982803621719097	1.95780693066143	1.78911632819005	1.70022728661855	1.18967302983766	1.46308815734334	1.16283996133717	0.811627639939775	1.14152026013802	1.23321153428993	1.49225929787303	0.902921015517976	0.820107798585554	0.577230190136629	0.526494760127842	1.03012653482696	1.32950789858948	0.964459914024729
Chrnb2	0.395558392461418	0.333346550580914	0.500254512971836	0.529928263970879	0.395644017637196	0.494105084347253	0.57241682357526	0.373547918485985	0.340647687359688	0.366455991782719	0.688339021163483	0.349665015686509	0.186344749034508	0.427692896222736	0.267044686243698	0.296161917742209	0.245416788359525	0.355347412846708	0.323942606785631	0.488509455014782	0.314835490571079	0.436139672566546	0.297555074528134	0.334206777565057	0.313115107408416
Chrnd	0.0214915029734571	0.0235869464942206	0.0	0.0	0.12391901213219	0.0388800487036311	0.0378615831508955	0.17155550165519	0.336847259066589	0.0	0.0707546343340455	0.0738811935410109	0.0354357303877417	0.0464748736271293	0.0655249151820723	0.0307193490148229	0.124450667414272	0.0926724362361772	0.0	0.00675607566745629	0.0258896495196031	0.0103671608192218	0.0947448540981347	0.0338952007320818	0.109924915642643
Chrne	0.22160143036708	0.0173719854625022	0.0596286687241455	0.169644971370577	0.0	0.152722584027874	0.0557707520340401	0.12635207704806	0.11450347085356	0.298614629549389	0.312668317458609	0.195890844694986	0.173991433015667	0.0136916549027648	0.0965193077665701	0.105583614293795	0.0999916019719947	0.113756721008376	0.0151233771441087	0.0398072546804219	0.114407674226256	0.0610840125772351	0.108547266920623	0.0998564073582981	0.134934382525146
Chrng	0.0	0.0306752165801703	0.0631748972429867	0.0748891980390206	0.184181415112663	0.151692451787732	0.0	0.139444241173878	0.134792451720455	0.0988668126249198	0.18403515968287	0.211384188707091	0.0460847572866986	0.0483530774752062	0.170432486044759	0.0799020495902195	0.102995559398249	0.281218107549065	0.0534093089498029	0.0263591666325297	0.151514640895507	0.0404479956991049	0.123217260022574	0.0587750304313289	0.190612243695682
Adipoq	3.34598483989183	3.13218916866507	0.222436929757014	1.31841316810484	1.62124317901091	0.296724777962191	1.04022738710484	1.74297550650506	2.84760122361232	0.174053549866205	1.16636815907349	2.06367831874619	9.08673116287421	2.7239959078099	0.780114012929683	2.18032869225419	2.0981562726069	3.21802186132195	2.04507185663932	1.79432357074904	0.681667015004142	0.545928716752682	2.79588548282315	1.16406635561189	3.88002828295904
Acrv1	0.0	0.0	0.0	0.0673326363788252	0.0	0.03030804312708	0.0	0.0	0.0302978646318752	0.0	0.0165465418409063	0.0	0.0	0.0108685239950722	0.0153235298420629	0.0	0.0	0.0	0.0360151030415058	0.0	0.0151362583191383	0.0	0.0	0.0264222201319677	0.0107111783392864
Acta1	154.049982231608	114.765545744436	7.55887178932593	5.39556207319242	35.3663004062733	30.3150381518047	56.5078815601857	38.105229534511	91.1313448643949	40.4913387865443	57.4408800631093	74.5906876290875	76.1490597332057	150.872511519666	33.0222633957972	86.5050629098638	96.1263923810447	78.1753998013915	61.8771300440149	38.490807600324	87.8712056879183	19.3757450278823	150.001007765108	52.251696588523	68.6348021927188
Actb	1816.66941345397	1573.13731056317	1844.56611388366	770.940479580809	1070.71571708596	1177.439164139	827.953464341204	1906.49590683223	943.620588806464	840.074450132162	796.902280597435	1562.58820232233	1766.76619819246	1878.75849248543	1571.96827659256	1622.72025833464	1703.33518898881	1636.49516544175	1723.89007678412	1701.00554808478	1870.84041200225	1726.21457487143	1652.27540224066	1375.8531095914	1935.22397852271
Actc1	0.412618643952263	0.391097195057965	0.0282616001533854	0.100506150218778	0.741550135114618	0.248821328638634	0.198248266475394	0.655001185236622	0.407025434913963	0.574971196380055	0.197589675295877	0.64475286582111	0.886498415335758	0.146009158061688	0.25160456838133	0.625530041540278	0.533160151963155	1.02440644108067	0.143357497982368	0.141502829811608	0.31631048297891	0.0542838278180591	1.28617639848936	0.473279366770608	0.911337255658661
Actg1	517.106338782489	443.789713848954	468.412447959807	360.763568607212	378.277111558862	407.845258612652	358.173753541891	539.505740406646	310.064598042051	281.357229264488	284.257909875718	455.065053634177	560.222848934993	553.142245348742	561.899317503267	590.482316378809	595.159556748622	495.385717357935	531.905188316792	455.510118901508	480.282964643979	473.553918055219	405.274745446726	383.619401756835	527.993860890616
Actg2	0.437385871661934	0.45821183051686	0.509285805622379	0.106538981612065	0.032752554627017	0.479557644415823	0.140098679670647	0.0793505489995576	0.191758636910603	0.0468833503722908	0.0785437112701249	0.191367073543507	0.371513271345662	1.03182189826634	0.290953098267018	0.189450619826	0.14652369495447	0.20003345992261	0.721821685431023	0.524987632367606	0.383196413142741	0.575421874298413	0.292152534312405	0.188132896509264	0.152532602932876
Actl7a	0.103227561808552	0.132174413773356	0.064811938160944	0.0	0.0850293352808104	0.228247409592188	0.121237337990606	0.0858345823762883	0.207427960156389	0.202857464773392	0.0906259358777555	0.0236576457904113	0.0189115776662966	0.14881812890779	0.0629455951992868	0.0	0.0181139085786723	0.0	0.131503909809974	0.0324506489567962	0.0	0.0497953417016542	0.168546891997899	0.108536504959055	0.029332732201226
Actl7b	0.0	0.0398629073350665	0.0	0.0	0.0	0.0	0.0	0.0	0.0	0.08565261101211499	0.0	0.0	0.0199626127548002	0.0157088886538249	0.0	0.0	0.0	0.0	0.0173515509493765	0.0114180450761822	0.0	0.0	0.0	0.0954737998987085	0.0
Actn2	4.56673977305136	3.39158001088794	0.206959418894749	0.230001733046498	2.43235068413771	1.78070440269736	3.38746356219168	1.15631531018551	5.44381369763043	2.02428288190656	2.1930294127118	2.64405056760535	1.73618418942065	3.99473825788552	0.806092774440326	2.48669302993614	2.92824489667775	2.0851815541565	1.76334524691199	1.05241482292008	2.34736093511495	0.84472986222376	3.43108221749742	2.48203264528633	1.49280438596719
Actn3	8.13079313199836	7.00317443200203	0.465677194159788	0.419850830272042	1.99344356751966	1.27039904534325	2.76051761006681	2.30186465414258	6.08747101377968	2.75085313039034	4.70021783474699	4.48894628912463	3.37787895098402	6.24240564431788	1.64557395161614	4.19749814741034	5.50843538849691	4.57962226421478	2.69485439350441	3.41529590594109	4.1632829236017	0.411533466462148	8.09335475472907	2.45301945351765	4.11867118110635
Acta2	9.71417093284218	7.95276286331262	6.61668903542574	3.65800114055899	11.2239181073421	10.3701269832731	2.72890244328545	5.57996526401756	2.94381045206579	2.19790511711608	2.5239164320552	4.62105452203753	7.87861730342629	8.9477050469002	10.3740586231922	8.24353330497717	4.56095422529578	3.754824431951	10.5104739239264	7.2547192257983	11.9235272968299	8.8400045184637	7.49754196922117	5.49334982455207	4.70003848670494
Acvr1	10.6831587633097	9.71165546557081	4.85216164819318	10.9096711085749	12.2367028833602	14.6105659154582	11.1147610865968	5.29971246126351	11.1061335189344	10.6950520136169	10.8566344442585	8.78638402609642	6.45870893724819	6.92190668636685	5.59248572816958	5.73353026430269	8.65868077055607	8.09782081003383	8.6568076542445	7.55948088742468	8.09802352682731	5.85346938821777	7.71118602981817	11.720040357129	4.28718737658925
Acvr1b	4.93181617202468	4.61079576803249	2.79064158079813	9.08141565582478	9.66276815980498	5.18925748830684	7.18668559495585	5.8019383257843	7.12059808368451	7.01156236829718	8.81987927430553	5.26064586707957	5.68884536176862	4.72241671503266	7.19029012050322	5.55055568998591	4.85058608171107	4.88627556191294	4.97384486304247	3.85358783346054	3.75291190139743	2.85875215843955	4.09585106698354	4.6733131637122	4.6280974561553
Acvr2a	6.0770028597237	6.29817912515302	5.99812895475039	6.32820356210583	7.79267577037137	6.60910676107108	6.14768621699333	5.13692900027031	6.43091683203483	6.46131015812763	7.26010805906097	5.69253438536629	6.51950807021169	6.4673937664504	5.72831504587814	6.29661683719933	5.9302009435507	5.57843491444973	6.8584422617647	5.75613228123141	5.28268614963657	6.30453761913277	7.00630529082531	6.62670649003994	5.15782862120699
Acvr2b	0.31719218232161	0.430796946334122	0.292751513510687	0.65865903460964	0.287400999705932	0.521228001457672	0.572767440026466	0.0989054837642084	0.334621163737628	0.673196042707271	0.475140416665276	0.310766680981372	0.169973194383481	0.219494621398851	0.154732711760245	0.14735031066939	0.154454997334917	0.182366474955969	0.238658714169587	0.361458300744336	0.143289090358292	0.271590065366813	0.209750293445594	0.371024558958158	0.209557051792635
Acvrl1	14.6066999959101	8.65011725169443	9.16386174843275	7.44754423931498	9.69600478231173	5.81593638886149	7.46016075656562	10.7123203146266	7.9394045178786	7.69847964973353	7.84890917927474	9.15768433659405	11.6062018675557	17.0963235802753	16.4030754549784	12.3457238484278	9.6927108392784	10.4840634838552	10.7297869246581	14.9305725958192	16.1801382032168	6.03817804709592	10.0880158162237	7.68876482384272	11.1556819806174
Aspa	3.71332194533564	3.94801917560045	4.27671260346938	0.36274036976676	1.32224697544585	2.91568190460365	2.48723154473478	2.08416935511331	3.33441990846829	3.67141794139824	3.8457975351183	2.06105786017159	1.42435918224687	3.20362426498242	0.778350100716504	1.36378860093691	1.7817106700273	2.51577902529254	3.04894491984942	3.67827729966095	4.10046799350637	3.20931883835779	2.99360704222206	2.77571063774631	2.57195920798357
Ada	1.68985683249864	1.62279215175096	1.23339508348365	2.35822456587082	2.05892315473286	1.84699910325684	2.60489334663113	1.47538661767833	2.5042839123147	3.15477827356914	2.22534836038219	2.37209381182671	2.63148518156335	1.30944888696956	2.4472774069889	2.09673069393472	2.00156725162162	1.82168680514585	1.37910327686653	1.30592548959177	1.88724406645438	1.47747783566694	2.51772251755936	2.05438493027162	2.08579480585616
Adam10	35.1824635972813	39.300072447578	31.472154280135	20.1729739837832	29.7186350370895	34.1499818372021	23.8446130410887	26.7195954327385	23.4739813524657	23.7958151034124	20.4948461193351	30.305126148278	27.7924180530306	34.8213323487982	25.5236323302894	26.4938551154018	33.6554409323546	31.0945234848924	33.4992131519199	36.0880748608602	32.7297804395017	31.8695524011884	29.5102156172275	30.8639779978019	24.325975214789
Adam11	0.811265251049384	0.703675124119908	0.5471479208411	1.19202833148485	0.754470631511626	1.1835897653598	1.95939543493955	0.522250724267446	2.68190248941787	2.51481107028536	2.43823588367158	1.16953075601886	0.431495013133184	0.531961820102799	0.590435660066051	0.374064419204951	0.289306526963315	0.742900785593106	0.468820627135968	0.641687382488865	0.76449087553159	0.45446111372969	0.74990004581328	1.38954533783242	0.451756396297167
Adam12	41.8284902674026	39.3185714702512	41.820667242952	7.00625567902381	7.56561945677895	11.7669737698989	12.3173168055345	6.87821670859907	17.9552756725402	13.9460504550449	13.9096855701575	10.5936159954576	6.72731595987283	36.8865570140743	4.27480762725885	5.99715509876856	9.09795901789922	11.955732839916	49.3402289903722	50.1043225322667	48.7401357573464	58.5474680896077	18.7260139178074	24.4583549253352	13.4744097773196
Adam15	15.9972547018764	13.2666289134576	9.27860846380953	23.8873767716432	23.8761643798704	23.8194275786849	24.9528484737029	21.69204936594	20.779508928941	20.0999597211864	22.0053697937701	21.1248883037555	22.6134999763952	12.604165196216	31.4042984778095	23.4557791232675	21.7339214749136	23.8944830201058	12.1407308335545	10.6931893614979	12.6648957882701	10.1580894646863	19.3558003279312	17.8660866799414	21.3639751554443
Adam17	17.1226205283877	16.3976171071567	13.0306736078745	14.2074536204895	22.8394357080802	20.9256902627704	15.1311143343267	29.588952739547	21.9258883884992	20.7752278472462	20.2482205237991	26.6399449898951	28.163903453849	16.4353289681579	32.7037416176926	27.3102229378408	25.0787218388921	24.0157666094349	12.6787428472951	12.0198547410037	13.9230181014847	14.6742559976151	22.9227358204181	20.0576292272	27.391955185093
Adam19	12.7874395772513	13.6142511164415	6.41091308323872	15.066421569375	13.6413871615192	15.2685741225701	21.1793464046868	9.2540379844546	18.6083326439522	22.0334960657722	19.8841622976539	15.0112036462634	10.632678957322	8.42218664349058	10.0271602531903	8.00200870393103	10.6878190197901	12.429053625325	8.69860466839992	7.27117462896583	7.78539997814425	8.99887326210824	13.7717768586014	17.0159198597116	9.61416239377439
Adam2	0.0	0.0	0.0	0.0	0.0	0.0	0.0	0.0	0.0	0.0	0.0	0.0	0.0337167774856904	0.00884408451929958	0.0	0.0	0.0	0.0	0.0	0.0	0.0	0.0	0.0	0.0	0.0
Adam22	0.24389213551361	0.481809362708877	0.248068802548559	0.261393186810434	0.314736792054895	0.259831121941228	0.315087521426579	0.247413991578204	0.578297654154489	0.632655155624883	0.67982692464986	0.430392185188557	0.361921935919616	0.263705525635986	0.307353318129539	0.367979912803624	0.265341993589401	0.309659888337846	0.353420874659403	0.329681037865465	0.205662551464331	0.223534440081645	0.657062708452319	0.576979625418919	0.228701274025087
Adam3	0.0	0.0309535975763603	0.0	0.0	0.0464632204759014	0.0	0.0662486322675062	0.0281419426288738	0.0453385693950633	0.0	0.0619017663965167	0.0	0.0	0.0	0.0114652786518621	0.00895857439571103	0.0395924782990095	0.0135128663379713	0.0179646681194355	0.0177322526641694	0.0	0.0	0.00921003483981567	0.00988473672633471	0.0160285059141668
Adam4	0.617072362868921	0.393234706086599	0.157472341983029	1.44004028641345	1.19693447640111	1.34440829079648	2.1040576441951	0.228412631515642	2.75991126872023	3.21544839195797	2.76550823235303	0.57480535131813	0.196924727375541	0.413234967923839	0.351999522894894	0.0663890428388618	0.199097478388228	0.329029456169281	0.34233489195217	0.181468026702389	0.179843625265722	0.182440414506538	0.458267009497966	0.816242440196979	0.118781975655414
Adam5	0.0369205687100414	0.060780542880747	0.111267661039907	0.0	0.0152058779680691	0.0445284045942882	0.0325214849775748	0.0828893578435663	0.0890269008140409	0.0435326350944986	0.0607752129227602	0.114229429058157	0.0405837079018914	0.0399199341051229	0.0225132428959219	0.0351821473329952	0.0680258822641703	0.0398008349370729	0.0970075050328078	0.0638349890695145	0.088952418557969	0.0890494894253911	0.0904242093562187	0.116458126648009	0.0236052034491383
Adam7	0.0	0.0548908343941004	0.0	0.0	0.0	0.0	0.0	0.0332699014723363	0.0	0.0196571349189762	0.0219544083662085	0.0	0.0	0.0	0.0	0.00794323862273368	0.0	0.0119813618839844	0.0	0.0	0.0	0.0884625342220222	0.0571633954884159	0.16652422164151	0.0142118870278154
Adam8	7.19773111742759	4.23597302508473	3.12409510597536	35.8692650946831	65.0738819038438	30.4460283261053	32.7113533151515	25.6486482430036	26.4950796227325	13.6526224765433	22.4830310087873	15.01350273328	23.7929323944103	3.30848659375076	34.8681436164724	38.4193477266572	27.4570762065574	23.8774809024601	2.79897772328312	2.45943590111766	4.29347088100891	3.56432465819583	8.27766557100768	5.56625037796173	22.4536016204511
Adam9	31.5150084325385	31.8249222179344	31.4248800762516	20.0975334051283	40.5891389941532	40.6733230633565	22.2390287308966	33.0058423165181	24.9355673284534	24.4034411120069	22.4615439475854	28.7928241687252	31.7375270886292	34.3577405732071	41.4594569091329	36.0387310621995	34.0924838644798	32.7973418725315	31.8077311908626	29.379740116542	34.8611370048845	27.9405860689317	31.3773642116534	29.3700262331394	28.9176789043118
Adamts1	258.470926400103	170.840960188296	187.3906994196	146.142623052751	155.296248271044	312.017667650375	219.694253291664	322.166034157792	207.449786273075	140.68916168543	143.966910417964	249.075757849142	231.612224782787	294.392584039112	248.029607435901	271.633304412877	306.311191486553	343.387027732495	223.15395497572	162.443154437528	170.991598795836	166.417846656655	240.550414074409	238.675367683324	297.720212011114
Adcy6	20.4968690031754	22.5850021970746	19.8518252873966	25.9956232479864	12.8539504560284	23.6673315538701	25.2243595412589	13.7875094944094	23.7147916322855	27.2262162521861	21.4981400396788	17.4838314201669	11.4897701664009	19.8143964066427	12.0127393946712	11.4786829135101	14.8706545667498	19.9784051209826	18.1735886371171	18.0845464350072	19.124507610648	17.3016573801459	21.5657471785037	24.8099728377328	15.0657188673358
Adcy7	16.2331109886636	16.0297341392265	13.0556717078695	33.1956542015672	26.8363012315124	24.0333310734267	38.0819549207377	28.4668789428199	40.9369996629695	36.4043046778947	37.1140566373947	29.2058708212647	26.6008678164984	14.0325515396902	32.619208056069	26.2850894344836	20.9749220168283	26.5110134877696	10.7314739600101	9.02696661948752	14.0284236230829	13.0543159226114	21.4148448336375	23.814764197892	23.0915740266771
Adcy8	0.0221515013586747	0.00607782384925577	0.0	0.0296762927625054	0.00912318087824892	0.00667900745663302	0.0585364535680303	0.0	0.0133535288271743	0.0261185907783758	0.0	0.0380750327495815	0.0426112777035185	0.00479021047326031	0.0202611504110534	0.00527712201949357	0.0349834130648152	0.0	0.0370378249166228	0.00696355296843596	0.0	0.0	0.00542524686480953	0.0116453711341418	0.0047208616998106
Adcy9	5.72571188415909	5.43563807133954	7.55856911539507	6.81598012734412	3.87411412111714	3.61061588954063	5.25964335478355	3.32180194294272	6.27207789880357	5.52627696433239	4.98185727937829	4.45965998373651	4.57649059739105	4.61661211907438	4.97274608177908	3.72964377599209	4.00453557229799	4.33242925840641	6.98671822548152	7.93257771943882	7.2029136868961	4.64409356369752	4.17890109736479	5.04835300022487	3.71303604443029
Adcyap1	0.0	0.0	0.0	0.0	0.0	0.0	0.0	0.0	0.0	0.0	0.0	0.0	0.0	0.0	0.0	0.0	0.0	0.0	0.0	0.00779917932464827	0.0	0.0	0.0	0.0260856313404777	0.0
Adcyap1r1	2.61721462648	2.90691971650064	0.630431978405419	0.640569240650085	2.15581978376605	1.49479276535306	2.21670543037482	2.59265025289009	3.00375198847477	4.22831601532445	3.35543727892135	3.71998826235322	2.7039963864953	1.30063467953692	1.37340527028052	1.89446703028071	2.1130240661026	2.29690092132649	1.40658546250098	1.06007969138099	1.51577725769895	1.90589380811147	3.6672397479088	3.49930536845958	1.50169640756244
Add1	34.5145260999965	39.7458100447698	39.9520331938569	27.1643456735559	29.1236111254049	33.0406139214194	29.2263495300265	31.8702907918434	28.6805035079029	30.0346233802169	30.0500104679253	33.4974196869003	30.9694983624781	37.7101690190476	33.7784060034345	30.6558834145763	33.1180953489209	34.3520348190559	39.6721523018806	40.5076557912081	40.6685054165016	37.2845329615032	37.673310853029	35.4124258049297	32.3756202332625
Add2	0.159344113922079	0.288038187297023	0.0953369947998408	0.100457778792164	0.162136021937901	0.0508707769783865	0.3137420186618	0.0420869537611717	0.0226016412452626	0.121569985145745	0.129605817913539	0.0837775328356178	0.1184863403888	0.121615739188289	0.0400087349086493	0.151841325540781	0.0493429216263765	0.0538901798166161	0.259710411928592	0.17384685264274	0.23711868721145	0.122079829929842	0.183651055675832	0.335078207949442	0.0559323731741541
Plin2	37.8692222116188	33.1446296118751	43.4227710690036	28.3315670116711	48.0303910720101	38.2210924236349	22.3102725068698	34.1671491276684	30.203422897898	36.3878138768899	21.1904635625906	27.6427045339704	36.5583241848864	77.0522773571096	45.771064398037	43.745649131257	37.9127880282565	33.0475914165001	42.9953029365451	35.3175668225974	36.0286426515284	30.9895315196521	38.1981630664846	27.3902216862816	38.8986009773351
Adh1	0.869093711724199	1.34403492556784	0.416689491267602	0.105847450696936	0.0976198859410522	0.238222448514067	0.0695946585219908	1.28107678929965	1.14308373661842	0.465790365362029	1.24854230523674	0.651856917681435	1.28100045555438	0.683416316120156	2.50522617701881	0.884638324293392	1.14378493722935	0.709768101058348	0.717136433111795	0.422231432403372	0.380709134193336	0.38112458962997	2.22529760651993	0.477663360904995	0.808226844262584
Adh7	0.637648269232123	1.58292534825456	0.617683840957621	1.13900702324642	0.825370504300477	1.02538904873345	0.37444834200092	2.37837002155339	0.842000993238503	0.895052424865452	2.33919189495507	0.981198461672158	2.63677045142122	1.35263474884103	3.11057621677049	2.8355801471456	1.5185295670022	1.06927770609707	0.783303223306837	0.496355628363178	0.621827886980501	0.39547469695701	0.922146481757135	0.686405118411151	1.02243825042533
Adh5	22.8118301546669	23.9406816229765	30.721807618568	12.7018878015143	18.0269245449783	18.8503104066601	12.6842124150274	23.7932708309744	12.8921184606716	13.9529106590402	11.8519451189325	17.3014286736186	21.4314138676455	27.1777746112133	22.9299068212239	22.2981507219413	21.1654258862302	20.5697134757597	23.6343620923303	29.480084243178	28.1457116740528	29.6593959677953	22.243130869219	18.569661069596	25.7512292202509
Adk	13.5876279031722	17.8879214814527	19.6334530417688	11.1954567775307	12.9525142799906	19.753463172225	11.4629446394917	20.225416599197	11.7673412994582	10.2669930369653	11.2988546029576	15.0437210562033	18.2840205312253	13.0636774862157	14.4313721514548	18.0236481360398	19.0407853550104	17.306671060297	13.7288165063366	18.0482155023387	17.7323026238742	15.5399088531322	18.248334054554	16.9190268487516	16.8715092487179
Adm	3.41500979790919	1.37793262719589	2.64863227430284	0.807366578549606	1.90289133004227	2.05935259514842	0.61931708756934	1.20265803713203	0.908232790989039	1.83565604791849	0.992024491493223	1.79549208587774	2.45655444394539	1.58557695982776	4.22602247707228	3.70884517962097	1.7448766603014	0.902309628214971	5.32611180874254	2.13129971358845	2.29893144661486	2.83440529324991	5.21513116673849	1.05607120176766	2.20479579920974
Gpr182	0.336482377238197	0.387754240820937	0.190135920866073	1.17203923897143	0.554326235532581	0.405817785478352	1.12628397784293	0.268596398755932	1.09534004392189	0.793485314870354	0.996994897549426	0.555227125806751	0.573293956000068	0.29105411527923	0.34880356888248	0.272543111790458	0.425119789448315	0.145092884791333	0.337563811334086	0.327907790023006	0.16213683755815	0.194776526628447	0.593350288761089	0.902158129505895	0.258156423346657
Cfd	15.204635083462	22.3744670961299	1.67328505609904	13.4271514650172	11.8205693467569	2.19777622675902	4.61481773673014	13.4382822950966	14.486720216162	1.54432659439767	6.7867431483425	16.0526119360317	49.3884145306943	16.7230673663943	4.75723912567554	9.33355622082648	18.4664412555718	17.5571724057939	12.7316548471288	9.36254990535372	7.06580011886089	3.3513332701585	20.167374868303	5.9575539471531	32.306573790738
Adnp	19.3996133783468	20.545591289099	10.8949036630084	15.5474862671844	15.4769877336857	18.5093885395532	16.9968784900828	10.7986358967795	19.7802106011038	19.3172208043103	20.9607299877821	17.93701557955	12.4023101205266	14.2061490260133	10.825481400897	10.6857765236953	15.1823380232318	16.5897594233303	17.1051868262373	17.842997130146	15.0689254131017	13.101292951052	16.5857275775038	19.9070638924339	9.95688115338696
Adora1	0.257651624211262	0.29848252781728	0.00539226179613322	0.0767055610665729	0.30655389729835	0.319374958352572	0.428687956102311	0.135685006449302	0.465958266516235	0.303794186551716	0.263898249263316	0.334608066728411	0.456290806724374	0.222866249788706	0.1221963095593	0.4296599703233	0.429509715247042	0.473206555807768	0.0820570479411053	0.157491145042416	0.275892405052645	0.0759532062899943	0.701143178530139	0.135451260782357	0.256246402281179
Adora2a	1.36937812461657	0.848856735479703	0.850217857531091	1.63071228729967	2.36037596609812	1.54450655974752	3.08255403508146	1.7838840315422	3.91347418161721	2.60133002093005	2.68827442473839	2.2317045862288	1.83974191484941	0.745795852266019	1.88651008667585	2.0177625741744	1.72209494917081	1.84070224249991	1.10241542621623	1.07619535016875	0.73316251233326	0.526006521846727	1.54027279530996	1.86641333614486	2.6265399228465
Adora2b	1.334413913892	0.769812128808477	0.580028132452299	1.28348402092455	1.83194497832105	1.09355487653269	0.904168130305906	1.6728997242614	1.52633743555696	1.37167570347827	1.91497442686174	0.893936482185817	1.20353652386494	0.63632038323222	2.21157409790139	1.97258301905899	1.04470026496953	1.2049099098571	0.621131871967876	0.57007177758607	0.61826775460289	0.67671041199847	1.17319533748362	0.935361447046995	1.13754520486624
Adora3	0.642373613013539	0.688982840526008	0.285988750217826	1.25176115606811	0.865845944868463	0.475409147251986	0.205758120847625	1.51501255082394	0.563258652826466	0.688559670535173	0.557546518552278	0.943539270339614	1.2356887224176	0.340965314238208	1.76266540799442	1.30772621852067	0.814664212208413	0.713471238976914	0.181335413864653	0.128505218557548	0.351742134852538	0.323955901185474	0.514889276064346	0.598659372930078	0.896077588204169
Adprh	21.5141674706116	23.2522499278551	26.7412845413958	15.4109931300694	20.6299709613893	20.8325308587749	13.7240666605366	22.8836600999902	18.4774500612431	17.6840141777334	15.4601917807907	21.2491647892514	22.8084231278527	25.3165506591756	21.2209406728681	21.4030757702834	23.0728534498249	22.2376316073645	23.1814969312172	24.6839652253534	26.1800684777843	23.5482636284148	23.5551685028675	20.9939355146688	23.7087427838934
Parp1	18.654083776595	23.6984810159739	22.0741636807641	12.865430467365	10.5120169686821	12.6412092606403	11.9773672673774	12.9458775972308	13.8494293583632	12.9096425123964	12.2639959662645	12.776711638395	12.6501262244191	19.896908073015	13.5253832675052	11.9314815438902	12.668327536104	13.7217840963415	18.5536714468732	25.5981260515355	23.0858211883497	20.4360806639468	14.6461242747841	16.0169096419976	13.976140245798
Parp2	6.78924690100883	7.66673615291358	6.32001356538703	7.66730755653433	7.78770069630863	6.78405510142487	10.1813516712422	7.61417783116931	10.7561347429064	10.5522116665788	9.82733967301307	7.71548690139603	6.96944214566981	5.75129975452284	8.12586347322014	7.65922493337857	6.08472856421456	7.66165116982258	6.47332826563509	6.09413402040562	6.42124470611671	6.69891524275063	7.65434028594664	7.87585407779807	7.62913012080115
Adra1b	0.0594977596574751	0.250312266293504	0.216664593273673	0.0	0.0490087614754977	0.227233164483836	0.0698781398194327	0.128629502469395	0.549958693547022	0.187075071383691	0.208938002879061	0.136356695696261	0.043600623051421	0.162972521209203	0.0846539199523335	0.066145661419086	0.0939635950099355	0.0712659213486284	0.0757955325381316	0.124691563540711	0.191129942115392	0.133936961182589	0.194292343932405	0.218951951449987	0.160613137521377
Adra1a	0.0337181440348802	0.0925142439104167	0.0	0.0903441710415332	0.0	0.0	0.0	0.0	0.0609786489517918	0.0	0.288619129236723	0.0	0.0185317745137186	0.0218744098758161	0.020560484119804	0.0080326275615283	0.0177501250961366	0.0	0.0402696572846938	0.0105996464159434	0.0203092108679573	0.00813254945843036	0.00825809737455079	0.0177261258676203	0.0
Adra1d	0.190656877088075	0.62773835280654	0.224446628726715	0.191566788522722	0.0588920750965966	0.215572076206746	0.545805392153009	0.249689144915458	0.488465940436804	0.365302306853309	0.407994148426655	0.376866413239813	0.157179925978324	0.546285637662248	0.15985449327409	0.1135498208404	0.376375633462868	0.393933455599638	0.204931753723693	0.209772346495067	0.344511019011223	0.172443486313854	0.583685394461642	0.864493527629083	0.416480288461607
Adra2a	1.27291503232332	0.862868721980616	0.521834528629946	0.551721189090239	3.14552965810057	2.14478054136031	1.22018085938066	0.765812117887022	1.17359087338002	2.33960716196549	1.19558466252416	1.37711874698086	1.09056037453588	0.607201996552835	1.35833577439855	1.7302792422732	1.44859037059082	1.52020265827987	0.527614567016805	0.358961651250271	0.563754334742991	0.487615283791285	1.19201079519467	0.964421193302071	1.99470473206146
Adra2b	0.018369741553053	0.0	0.0138402403316711	0.0984395268696275	0.030262594333735	0.0	0.0323619757133951	0.0	0.0	0.0433191190574383	0.0	0.0	0.0201923277855572	0.0238344824453337	0.0448056428130495	0.0087523970562889	0.0	0.0	0.017551219805802	0.0	0.0110645163151596	0.0265838175845466	0.0179961405151501	0.0193144884005612	0.0
Adra2c	0.0	0.0116723956493352	0.0	0.0	0.0	0.0128269623326163	0.0	0.0	0.0	0.0250802370165444	0.0560225859620026	0.0	0.0	0.0	0.0	0.03040396906644	0.0	0.0	0.0	0.0	0.0128119268210268	0.0	0.0	0.0111824053092371	0.0
Adrb1	0.0750023106336848	0.0960342980689594	0.0565086885737011	0.267947590210986	0.102966631940391	0.0753810443629236	0.0440438596294499	0.137203109082098	0.120569166057527	0.0884343967099411	0.214000525092595	0.103133973176171	0.0824437968610309	0.205441612101974	0.167693314382011	0.0952943913640821	0.118449615275682	0.0898371434715701	0.155264083501571	0.149325750484119	0.0752926841934028	0.0361799273467731	0.0734769249325885	0.0788596428842426	0.10656178707249
Adrb2	2.73177160592255	3.45238306048335	3.20162526373506	1.5526192364202	2.15926483330933	1.29790394377443	2.33336355803966	2.02369195887558	4.95699336691101	3.3186078652019	3.65193759601471	2.39043449587557	2.4265124305183	3.40122589602092	2.1873698378972	1.86690191695807	2.61468547179815	2.43919681949998	2.87369021387664	4.12899028966856	2.24373905729646	2.46248712079919	2.29775884783761	2.93029084844116	1.5289759389106
Adrb3	0.146030492336017	0.29382579360621	0.00916859710049845	0.326060942224379	0.18042965671934	0.0146767891923813	0.21438494533455	0.133568135434834	0.469499526912338	0.114788627904764	0.448712769242273	0.317938418932871	0.682206449531763	0.11578876163208	0.0445228778840244	0.19713565746603	0.07687432333563	0.104948465030272	0.104642732531243	0.0306041278172901	0.0293191707006552	0.0234809326027962	0.21459081925451	0.0639753205519713	0.300841955980332
Adsl	10.7360657610171	15.3280319265338	14.2405993998418	6.15696399382778	5.67838071548407	5.90625792079944	6.90185170549229	7.45180314982756	5.8815656462603	6.06288776438202	6.70943068698839	6.254816142061	6.90477429761664	13.5388803983101	7.80996153459107	7.61009581479469	6.51438517590158	7.28257766019768	11.0225140071017	14.0565499009877	15.0773381646561	13.1653297134573	7.94364436071257	8.09979035428479	8.30116321294696
Adssl1	11.7525172380886	15.581525438742	13.4484183553848	9.47056137814693	14.8242361881536	14.2985710873465	12.1943272278664	10.7275053678871	8.62953018269495	7.05018662659808	7.89351627369612	9.74092473662481	11.2025641979941	23.6692848256264	12.949796411825	13.6410635224188	16.6377839234454	10.6901037676946	15.5768588812683	16.0929436297601	12.1528450320214	10.6280269336287	10.1428419891379	8.02117382938479	10.3701766695314
Adss	16.9859765676911	21.5541084837607	25.9970305903945	14.8827930676904	18.5055186379163	18.4673960898946	19.9640261773148	20.1034777541612	20.3895293496023	17.8643711771641	19.2990318988569	15.9066491898508	18.3986968357744	21.2132720374915	18.9310173233431	19.9550841679168	18.4450513076926	18.1239745493627	20.6240039709395	24.2898657739358	22.0751554515622	18.6482941793946	19.1669619931423	19.9062362233727	19.3419005343684
Avil	0.336641557402101	0.272236965777727	0.213586940314959	0.854521722602449	0.685938372495184	0.512854441560852	0.717916514720573	0.344743917644503	0.704938034898297	0.605841052909473	1.25995774388997	0.316726633416752	0.301876402595378	0.229888266817165	0.561806998394411	0.36299993489841	0.363761297275848	0.382004010722452	0.262391694132756	0.144815547685654	0.192094981397361	0.239312401530754	0.147539864883896	0.540246904536003	0.324736188279403
Aebp1	59.2248093031814	53.1428575292302	39.773267410507	35.3219094260304	62.8434115899082	45.0793079528826	39.7176473889725	44.9653677685934	40.8902504541499	47.1691956734626	34.3856437844424	61.0879822598945	69.7949905389041	55.435948664608	76.4337483851815	55.8086999722771	55.8545572731893	46.6960311369539	48.1889280429931	57.8664276934633	51.8515147983308	39.1677346704449	43.1703253043525	37.2774255607831	30.3179200097922
Aebp2	28.6951555870371	28.6423065074065	31.1202181121492	21.3755249649849	17.3401667332939	19.944390059191	18.2598244975385	17.2534379087313	22.5920743750162	23.0276332112902	20.9708450154062	21.480829867194	15.8390768415843	25.1366541000598	16.4115335486187	15.6344214248905	19.7483477397549	20.6047131187312	29.3487103657116	35.4409201334769	30.5147582930729	32.4573116798047	20.326352700468	23.6360653147687	16.8806837341904
Crisp1	0.0904159702625201	0.0	0.0	3.87615919729542	1.78743189485381	0.0	0.716786211379	0.0225544910050971	0.0	0.159912708999638	0.0595337508203454	0.0	0.54662712418924	0.175970183067847	0.0	0.818507594347597	0.0	0.0	1.5333728295101	0.369501508858104	0.0	0.0	0.0	0.0	0.0
Crisp3	0.0	0.0	0.0	0.123305276922471	0.113720708338702	0.0	0.0810731726165914	0.0	0.0	0.0	0.0	0.0	0.0252928945158881	0.0	0.0	0.0657794756078272	0.0	0.0	0.241831091232543	0.0289336284019324	0.0	0.0	0.0	0.0	0.0
Afp	0.024923982588363	0.0547081927644297	0.0187783757353951	0.0	0.123180455001123	0.0601196145981239	0.0439085828658068	0.111912301670031	0.0600994243401671	0.117550371191953	0.0	0.0856810053581573	0.0958890078242474	0.0107795061379331	0.0151980235827985	0.0475008515949705	0.0787238719390467	0.143297946791611	0.0119067079844582	0.00783511104408612	0.0150122858936936	0.0120229346485523	0.0732512471493299	0.0393087162828417	0.0424937968412949
Aga	16.3548311865089	16.3697097288344	23.7641551767912	11.2906214921863	11.5470857371918	12.680293107795	8.59959189847247	20.6277344740164	12.7263363489609	12.1507623351542	12.334582041751	13.797556632083	20.7979548713053	19.8307489282409	15.6206119866017	20.2164509686842	16.7580041366072	17.6007284090297	17.5195576759853	18.6897107370066	19.9279476359991	19.1396311028153	15.7769711980004	12.8969641325382	20.1838480006315
Acan	0.035392163979332	0.0	0.0	0.0568977173732531	0.128272307784722	0.251841839061157	0.336692047534426	0.102412505279087	0.0768073002134657	0.0667688159114575	0.102536359085358	0.0876005289353459	0.27232561864457	0.024491113167641	0.14243631449835	0.182118824376748	0.193766285268403	0.178048245747791	0.0473412163505049	0.0200266053386058	0.00426350228877377	0.0102435717827783	0.0762791996495542	0.189783065115219	0.00905120652716467
Ager	1.94830934920438	1.04857544879396	1.10093014464385	3.91521534157367	2.46898057042138	2.95981538906964	5.21451166882642	3.27122561922715	3.11692633934114	4.99205761138001	4.48997638834136	2.00930693796668	1.40028626629554	0.891248240265392	1.57642508330957	1.21391268260344	1.65680582813466	3.50050308555826	1.1097381692602	1.0836027911237	1.15094384390908	0.487990516791509	1.48657191430082	2.26517927016316	1.53311209781244
Angpt1	1.33944979329758	0.946343089771946	0.756882193929043	0.493475520228237	0.565448978257246	0.858211116315507	0.766905375631773	1.86276982778032	0.948761794374187	1.32268926738937	1.10243895518418	1.88789315066123	1.93245368072215	0.753097518915763	2.0214886986456	1.55558959338043	1.63059436663753	1.98542249589379	0.655880272319948	0.626341417307443	0.776527007560674	0.444213946347001	1.81248766613215	1.42594125583242	2.03389917098511
Angpt2	10.3273858301119	6.59758722286858	12.0342970923028	1.96175914261615	2.586939854352	2.54453532832591	2.81731681050786	2.04749615791859	4.08847322495823	3.88479671261527	3.38731022005297	4.29207925962484	3.57927987750679	10.241390376144	2.25577882914421	2.76322388116573	3.29645180356823	2.52016828791299	13.0703801929749	14.9182452128392	11.8721844102402	11.8224033269982	6.00245706310206	4.69995565861476	5.17385518812484
Angpt4	0.667625856816003	0.50592575618578	0.0958107920315881	0.511094938233002	1.67597270715642	0.38342692496714	1.40018636350561	2.18882388516067	1.34154354903626	0.599764022522965	1.96770416766246	1.53006191024502	2.20159659296377	0.288745066960169	1.70594961676248	2.25696116960912	2.09199972566285	0.959612033987213	0.258188585576145	0.239857228985265	0.344679731557262	0.352723777490551	0.420459288852741	0.484687722384896	1.23311435255986
Agrn	46.9814373709929	46.9463822252687	27.9335753229553	78.6978582010537	31.0269755891542	59.7754914308321	76.3183064832983	25.4276692680899	56.0340327138801	63.7552418912562	65.6771774810535	44.4338720649529	22.4325076288007	34.1089893558924	17.0030736982971	20.1313906107072	37.2447451738429	48.1325393396708	36.6478663536985	37.9543386903734	33.30787681151	25.2857104751204	55.8825737117105	70.6879363973024	32.9566089002184
Agrp	1.92035497070306	1.71241812984685	0.783707873439977	3.0014753685713	1.91135512092471	1.73704684315023	4.08789988861505	1.47703190149896	2.99057599745605	3.67943769713054	2.52888807100129	1.65039780411333	0.835559187441878	1.07278672547908	0.975820511717238	0.914967101963269	0.673950518029812	2.35768983183112	0.955618490042693	0.880371618507441	1.01208958152825	1.08074031126789	1.41097431033245	1.4302085054999	0.750310561564639
Gla	6.15829248839426	3.3669420119972	5.56095772225284	9.88816006807149	15.907925681975	9.40696194418888	5.94305374453601	10.4145427766172	5.6231737833979	7.28787020270985	4.68100553009132	5.89967011053743	11.4231909049938	5.17019300021335	20.2806970901449	17.5726175586343	10.0117143625249	8.05432497287952	5.0943241834169	4.02131017201189	5.23663156914153	4.56520975839377	4.80203850233214	3.93975820701757	10.702150666308
Agt	7.60441993102178	1.63994498801225	3.44430845114559	0.63424847394214	0.633693759744964	0.660196852528881	0.886163526394416	1.68288987944322	1.21292727597981	0.593100737177023	0.681897519651449	1.95299580927954	1.60998380880167	2.66181414160685	0.739752599105971	1.12783851219416	1.52649997119689	1.89258553449633	2.7281267281643	6.04608211850772	10.8359236098115	1.6699823347346	2.57987880203651	1.80443451068361	2.10618999781547
Agtr1a	0.925481437222303	0.730046467182123	0.817127049281874	0.0774915253840059	0.238226926883174	0.279046432117458	0.101901296855781	0.663733052197517	0.41842907792759	0.57971325394998	0.342774366915122	0.357921139460515	0.731187757825508	0.93812437958653	1.11103555767556	0.895684494119449	0.761246826219819	0.66512037792079	0.939508925001165	1.40921464853962	0.731638265945873	0.809168140472183	1.41665489858644	0.821034981083197	0.530071307034035
Agtr1b	0.0	0.0	0.0	0.0	0.0	0.0	0.0	0.0	0.0	0.0	0.0794029097628631	0.0	0.0	0.0	0.0	0.0	0.0	0.0433332103804044	0.0	0.0	0.0	0.0	0.044302263562296	0.0	0.0
Agtr2	0.294564154190272	0.323284460495024	0.462358923608448	0.0	0.0606586888945535	0.0	0.0	0.404138726903028	0.0887856507047011	0.0868293358167937	0.0484884166626004	0.135016158481198	0.0674562198079396	0.212329369704586	0.449044704849967	0.701736175377678	0.271366167590243	0.229337220049557	0.551151217665258	0.231498201531972	0.221778425712103	0.497325797383297	1.0941739625969	0.490379621178756	0.115090490726514
Agtrap	13.6432656004296	10.9166971628801	11.8949559547749	14.5529702133517	17.9666972901601	12.9713125036742	13.7073596294093	20.9254756693691	15.6175164883927	15.2733980438481	14.078111296247	18.1529755519939	19.8181864769967	9.60137149077728	25.6545329184073	19.9428771794251	17.24630127092	17.5964677052468	11.2746483763457	10.0142118501955	13.5273189526562	10.6465188596767	15.033875409477	11.8861246191824	23.4721912451079
Agxt	0.06953088180845	0.0190775534747079	0.0	0.0	0.0	0.0	0.0	0.0173446532042053	0.0	0.0	0.0	0.0	0.057322132947825	0.0751794546249636	0.0423981993130981	0.0	0.0183014499384658	0.0	0.0	0.0109288749908049	0.0	0.0335405966953901	0.0	0.0182767052858577	0.0296364270365832
Ahr	11.0849751074458	10.504961421581	9.06545009352223	11.2738567733466	17.004936012693	25.1283449479945	10.9020933832121	13.6386650909291	10.1755273098777	11.9531870942355	13.3987268848805	15.5218366989129	11.5153707450334	12.6053937724906	9.58761221230022	13.1305196742474	15.6474876622596	15.5174228062463	10.4735013803899	7.7776736911978	7.1361768730454	6.7537540435395	17.542782152554	17.2626979745647	14.289747160632
Ahrr	0.113510709570432	0.163508782301587	0.112247515223806	0.0760349602121369	0.362311116818957	0.222463597920247	0.449936616438982	0.842387069994539	0.650059823261493	0.769575543179374	0.794115870442739	0.770674613050016	0.756435550805051	0.104322310676873	0.752724027102648	0.554350787880194	0.500448521871201	0.662815643258481	0.0542264410261149	0.0669061172575647	0.0683701016892447	0.116356009969721	0.514309924554859	0.365504811857597	0.622919868085048
Ahsg	0.0	0.104571873351579	0.0430726696662555	0.10211896906769	0.0	0.0	0.0	0.0190146276418705	0.0	0.0	0.0	0.0	0.0628412111103162	0.0494507207212187	0.0	0.0	0.0	0.109562637595856	0.0546217316187221	0.35943380253516	0.0688684943091907	0.0	0.018668794690961	0.0200364193760029	0.0
Aicda	0.0649836502987882	0.0534897169996564	0.0	0.0	0.0802912975791437	0.0391870761152603	0.0	0.0324206697530725	0.235043494391424	0.0383107524396864	0.0855760422202362	0.0446787704950711	0.053573338133753	0.0140525627230246	0.0396254108361654	0.0154809665650275	0.0	0.116755313253842	0.0	0.0	0.0	0.0	0.0159155056507859	0.0341628638676593	0.027698242285442
Aif1	24.8232874363173	15.3194630409432	8.82403262156731	20.7231213514633	25.119029198614	19.8108455122451	20.3732835259478	51.0078173914305	30.4611568296832	38.301392096995	28.0818721163415	43.9081968894184	56.1512207046323	8.76079491849377	64.8134890719555	52.7136748159394	38.4273827731799	37.7443079326655	7.91746544738095	6.69198493754285	14.4192324664635	12.2941509549737	40.4826175707449	36.245609840638	49.0723074955979
Aim1	4.15385946262243	3.41273384326211	0.951218284730416	11.6518601848831	9.77681973323912	2.81977592118692	9.22626330120107	4.95349691862532	5.47792424461665	5.7431635184944	7.15841538525404	5.20284550594998	9.53461356022797	1.93134845662732	5.77866927697484	6.38299393607611	6.12112389165608	4.94558687450371	5.35746875943221	2.10938308036811	1.52089414323154	1.48871931541176	4.48929604097933	4.65428623533101	4.93618588813093
Aip	15.2232578286357	17.317941805378	17.5396250011988	12.7732032947755	14.7123320921146	17.478561424788	13.6053696088054	19.4075800642867	12.1849032939387	11.6541083858359	12.3883051511224	18.1799433656237	16.8908657171553	17.5389741819955	18.4880087936182	17.7620900199052	19.6751099420717	17.7698690752829	16.488311289645	17.1441946818876	18.31949149616	16.9865388656848	18.4474683309254	16.8081624721676	19.8723995322996
Aire	0.0268258953092932	0.206090132770577	0.616445448194146	0.215631376833015	0.0662900878360037	0.0970608819152356	0.236295913576732	0.107068592010973	0.161713809157736	0.189780702581389	0.441582986456694	0.11066303733366	0.0589749474331893	0.116020745126459	0.0817888128622506	0.0127813930565806	0.0423655878327625	0.0963955024302385	0.986777444445297	1.26494953922498	0.080789257557384	0.168225034086672	0.0262803142894795	0.0141027690098313	0.0686046546524542
Ak1	14.49769477206	17.2272016314237	14.2627859675583	16.8425806389757	20.6812706494631	22.5903770145663	14.5306116228629	24.9256581098307	13.4927244172176	16.7513336190822	14.5700635920928	17.3123650551107	24.423385203374	17.6790939518723	34.4750832771338	27.474319751597	22.6281243997952	19.5848324900242	12.1853338368975	13.3526751771518	14.3349685247249	9.6050507120141	22.1229744967197	18.2423000701237	20.2573161987586
Ak2	41.7278260052312	36.2410820555755	46.596833981129	42.9777736934719	31.0442114525105	28.2848622377069	30.0542136394151	33.3208949993313	34.7058805796259	28.4384433801733	34.0085412675535	29.4175155486382	32.4825958707202	36.1111415198735	41.1800578951371	31.877710548905	27.4170019237653	30.636998585925	37.4329348265671	43.9882508796231	46.4877591388435	45.3277322552789	25.2613302950294	24.5141112526228	34.685690025906
Ak4	6.0997404904621	2.60238381018617	5.9340119736962	4.31040108981638	5.52132206378004	6.2854896701983	3.63117406480382	4.38921806111066	3.23260644841897	1.83755140780276	4.15977100530615	3.7559922308239	3.58272044493132	6.07344941369782	4.65955553793241	4.02406026929535	4.86952734903781	3.87791591707481	7.5971456173497	8.13890867700614	5.34952512870938	7.71172256255148	2.06029794859521	1.80598443618412	5.67124728194793
Akap1	10.0067999971981	9.26171705704137	11.077449808882	6.05435722135569	4.59614763697047	4.6625228539913	6.36376413817304	6.11976861132334	5.24473493321707	6.16225580441857	6.03223968138487	6.02401711515588	4.88309771931617	8.28349660287406	5.41765997849416	5.37569049531403	5.69671702280353	6.46253099244619	9.56825872898936	13.1145016253906	12.360182528365	11.9528732980415	6.28705182534546	7.29713109860076	6.20457897605428
Akap2	53.2047104316575	38.9137529049696	77.2437558067411	19.6120418953479	18.2577689586144	24.1401435391414	22.3927739510675	18.3472330380049	22.3113101706061	23.2001060945121	16.4667178994128	19.2979991448094	17.583984149864	90.2560752233733	21.1046867740415	21.2201212277954	23.7563599899522	21.5011833520305	71.9506111770676	66.6265459435515	58.333010882268	64.0014190837704	23.9939561525443	23.9828429815996	22.2289685753848
Akap3	0.0	0.0	0.0191359191440241	0.0907369034838977	0.083683887617699	0.0510535850797405	0.0298297397420809	0.0168952786037138	0.10207287901975	0.0199647583136394	0.0111489914160167	0.0465666058681023	0.0279185001542093	0.0219694994683905	0.010324930992522	0.0564728216949595	0.0356545722675309	0.024337727269815	0.0	0.00532286191084063	0.0101987482153818	0.0	0.0165879918050445	0.0	0.03608573818878
Alpl	0.448311606368294	0.414334691796708	0.213328172517146	0.0	0.291535036157855	0.0142286972519306	0.166271706573014	0.223664913708409	0.199134862645897	0.250389126618769	0.248579014813713	0.340676978270934	0.479823430442915	0.285736577045149	0.158266406473936	0.35974960442268	0.260845550479887	0.118701706651435	0.52978359110203	0.422794134821162	0.6111168021387	0.159348310978074	0.219596956208554	0.322514984043585	0.11062853809355
Akp3	0.0	0.0	0.0	0.0	0.0	0.0	0.0	0.0	0.0	0.0	0.0	0.0	0.0	0.0	0.0	0.0	0.0	0.0	0.0	0.0	0.0348813565189776	0.0	0.0	0.0	0.0
Alppl2	0.0	0.0288454668192479	0.0	0.0	0.0	0.0	0.0	0.0131126514507366	0.0	0.0	0.0	0.0	0.0	0.0	0.0	0.0	0.0	0.0	0.0	0.0	0.0	0.0	0.0	0.0	0.0
Akt1	61.6852901181246	68.5006956123418	83.9216190341949	45.6094771264087	46.6992512393635	60.4681550112616	52.3445724298754	52.5878352802301	50.0160167408815	50.0798971013973	46.9567133800551	52.0101559638768	48.9648911959921	86.7258155478396	57.8855972563809	48.3259032578649	52.0803776810092	53.9932744277202	67.9909154825815	71.3485367762854	77.4571304132353	79.0919221225987	62.4374137179121	64.461656731533	55.6856318528079
Akt2	28.1239149964618	29.6842181912763	30.6624267631198	19.0650491177794	23.5485044460621	24.0642379501249	23.2106938317835	24.6809413276943	22.2233063348991	22.9784022185573	21.6877375169728	25.4623363675975	26.7598823978096	27.9522200351364	25.7753932420347	24.0633834897153	26.3870003627761	27.0858403196813	27.5364824588269	30.890550469294	29.3900878751459	29.4960021738518	28.2552126690216	26.817522211132	27.0075789267713
Alas1	11.558910174019	10.046564141571	12.6613432143857	20.1102777991627	17.8282180860837	14.0927722442252	17.4249999922168	31.0110550623498	15.1051841544994	12.9429607617895	20.1764991876019	21.0414051209065	24.9851281977557	11.9359489891112	27.0816914829727	28.5530873327519	22.7571804994753	23.9735096185396	9.84868295265501	10.3888610155572	12.0670284842104	11.0487608640722	11.9793167733611	10.144809051615	33.3220363586827
Alas2	1.29975974336271	0.998541353386537	0.724661830734911	0.55721081893849	1.37039626321947	1.31677363025421	2.65615278400668	0.479857934897018	2.03717956597799	3.21831797423457	2.99536136835681	0.929380447014664	0.614348608171817	0.899424035897589	0.538941552774104	0.483038391623094	0.437905915879488	0.672555486256464	2.4588528037547	2.91735318985058	0.751560076711083	0.702221547684477	1.20965915412801	1.54426450083894	0.387801271293571
Alb	0.0250264713371201	0.0823997336663943	0.0	0.0	0.0412289932056358	0.0	0.0	0.0	0.0	0.0	0.0164785015763331	0.0688266641859307	0.220076133829326	0.010823832043409	0.0457815560046214	0.0	0.0	0.0359717989022632	0.0358670070125507	0.0236019883186156	0.0	0.0	0.0490349734622517	0.0131567852751703	0.0106671334013711
Alcam	2.95875960596333	4.70372510039471	3.54050416077049	5.79031589651835	8.54198234901976	3.44599380728846	5.62126650528383	4.30540844606235	3.74210667947312	4.206890373129	4.5552895852227	3.60981706977134	6.38506577320391	2.76630159995218	4.94380117353866	7.15917921358674	5.60419618376373	3.61694187715677	4.7392528354439	3.14598263419402	3.28470783005428	1.65813889547793	3.25380352389271	4.38427235861935	3.13426403705996
Abcd1	5.48187307932485	5.31445249160506	2.7346834542143	6.1868033554324	7.6489171803812	6.53132642106513	7.43328414315995	6.05829326507331	8.71218663768418	8.52022115350682	8.6628005646096	8.5773292950759	6.74703278470874	3.9227362065121	7.31344346906032	6.30016711175851	6.2875533535696	7.35407898581398	3.72187807858845	3.82255580307863	4.53255022977778	3.45370591002836	6.93267697218788	6.62837360846414	5.65022879898641
Aldh1a1	2.11751087204195	3.51613695477521	1.20172059076389	1.17893912891476	1.49503711227994	1.70809061184634	1.16272804240638	4.98034499459685	2.81823190147526	1.16730406727553	1.28561630160388	4.46214867848063	4.76100703491106	3.03288909139528	5.21512818438749	5.54241774200759	5.06688123331683	5.69193527594852	1.68158628528541	1.82408509946077	1.60670463024741	1.88371985467634	4.87629339102421	2.76133093408255	3.69227112691089
Aldh2	28.8009333252691	35.6339924476059	54.8226639130111	11.436008084783	15.0377171997482	14.2532921971252	13.3007183795716	26.196904230928	16.3457816646553	14.1248569320888	14.5239327899116	23.1061568762032	26.3951989176185	40.0756806620321	26.3431373175741	28.5641537876575	29.7283933081577	24.9645178708199	42.7671057848304	45.7372673672045	45.9394499440641	42.5011647635385	28.8740070757233	23.4752667125528	30.5369678045332
Aldh3a1	0.157467658429389	0.96779713060439	0.094912178522883	0.0	0.0259414638685526	0.0379830747469065	0.0	0.062849124999973	0.151881274836373	0.0371336756344567	1.76261876418128	0.10826509959066	0.034618217849689	0.681040272977112	0.0768158837490219	0.0750266118942229	0.0497370905022405	0.0226336140893768	0.406218214286065	0.0693022160235159	0.0379385517378142	0.0303839622716001	0.123412083920842	0.198679371949628	0.120812530589461
Aldh3a2	10.3847533834608	12.0406721548536	11.515371580021	9.98552697103735	12.624050010343	9.49447835651593	9.66379667023378	15.2714320016598	9.61750374024613	10.8127259464722	10.3393651311834	13.2146085368182	14.5680546616328	10.6941392169315	14.2861192940046	14.9933077969184	11.9366022927729	12.5942558154727	10.3221097300209	11.1100156305149	10.6435460831524	9.56439573667672	12.08109042634	11.2160222499023	13.8501454595718
Aldoa	382.751488948917	364.879519126376	640.782953928092	219.153454315075	301.970847177655	335.782851265991	222.887009419368	422.171522379308	228.865966161609	127.42209980347	188.296845007855	296.746492177072	348.86686628061	683.830041259203	364.293470286413	397.860724243346	380.645823549992	363.91708758276	647.868470812559	616.224321082551	493.29500693022	653.164452601866	246.536086727182	152.301079017775	451.808693407813
Aldoc	12.022290429137	7.18552676173077	16.8369353356262	4.44545420390999	6.09729798732732	5.0948694385152	3.32759152319694	10.7225055287634	3.60060140956132	1.65529564309193	4.40337525661341	5.21218554739152	6.45323507365265	21.1405611719351	6.36589236132097	7.71044655524919	6.27510425076254	5.96186600220571	19.3638214561735	22.2667591891621	19.5714994118006	7.95411514129578	2.06298745002408	1.31505086436628	8.84514507487009
Akr1b3	63.9404779107894	67.7025205597327	79.8132059326644	17.719114836533	26.6916082023542	37.7604320209919	18.7133124562707	50.3969953902585	24.4675189708071	27.047374961488	23.3774332916752	43.222699605102	43.1383842728697	67.231116357675	37.4015103381931	42.2215633995377	45.2570931483432	48.7149155405514	59.8079753907461	71.1243112991359	86.2368401603536	79.8112663432049	59.8461652831317	45.7608516430296	54.9476401977537
Alk	0.0541640863851307	0.0	0.00340071910624773	0.048375631031417	0.0	0.0	0.0	0.0045037891559265	0.0	0.0	0.00594399273509891	0.0	0.00496150596047272	0.00390428575886758	0.00550465172318475	0.0	0.0	0.0	0.00431255289656793	0.0113513595436153	0.0108747568344601	0.0	0.00442187544594469	0.00949161982120839	0.0
Alox12	0.58590854375893	0.289365851711137	0.0882877424767612	1.15124493607999	1.04567096034932	0.153105462547799	1.0321951459489	0.0876938152075436	0.0	0.345419148801866	0.642978837078941	0.322267810285748	0.257616196368805	0.160488383300679	0.0595454052727576	0.334992467836732	0.174781416309652	0.154395203050117	0.503821387313483	0.300837778502402	0.176453071560351	0.0471055010749035	0.373095075607864	0.431229074055129	0.0915691890718176
Alox12e	0.24904859328065	1.35423128895828	0.0426453813056199	1.75924320229493	0.205143238571776	0.0136530652310434	0.15954506696741	0.214616391275193	0.300266561249403	0.213563961984171	10.6142545777867	1.50994195441195	0.0871049415413473	0.254592837131718	0.234698332561241	0.151023109773407	0.0834309530210412	0.0650854543262991	1.49260453781642	0.0142347262726084	0.0954594296458092	0.0	0.0221803164080006	0.880791865012991	0.173704880066316
Alox12b	0.0	0.179879580170523	0.00823239609494934	0.0	0.018000674659238	0.0131781493623693	0.0	0.0218053741584287	0.0	0.0773007125640082	1.58280149454361	0.030049882220316	0.0240214384181415	0.0	0.0133255561350974	0.0	0.0115041205739772	0.0	0.187915427673925	0.0	0.0	0.0105416529784322	0.0	0.137862795796286	0.00931459067880045
Alox15	0.485896121433466	0.230276325327847	0.183043378085751	7.98897378218937	2.76526943860236	2.63708846555366	2.25673584234271	5.93919242092623	1.8373534942045	2.65624113320424	1.26519685146644	2.85480015112961	5.2075253112544	0.11462607524855	8.78087959763485	4.8090679871835	2.24396364857905	1.58727908288395	0.137163439609575	0.152746458308773	0.452302570548076	0.319620814279159	0.703202558017997	0.185776553434112	2.85240695568488
Alox8	0.476803766344838	0.0704432374724288	0.00690839114860533	4.2257252491984	2.658594558485	0.0331761771518178	2.97225549145331	0.091492229048925	0.176880188999648	0.454079816628351	0.0845244722099028	0.239561509256199	1.75375500460221	0.38863672195185	0.167736378920887	1.02229481074583	0.965392867752214	0.18451297301336	1.5418895338548	0.415074967447382	0.0552288144883811	0.0973087876442244	0.107793831492441	0.192817519795433	0.0390826893264923
Alox5	2.10601235780373	2.14625423689352	0.800918031288155	1.66598000927011	1.40431215940947	1.01599052913126	0.91870683103489	2.63175371027179	1.40256335242306	1.53720414603772	1.86212498420704	1.18595217970552	2.01732584090594	1.16240599061611	2.12809268712893	2.14063981918986	2.15396945430259	1.55678240052526	0.977340849787515	0.907949774313327	1.66717077984741	1.6931783712835	1.96493390053163	1.63438166496016	1.53883561105093
Alox5ap	16.3916393833012	14.2567712177946	9.88479080813918	17.0123544011037	26.3100639366675	17.9330150388898	12.8977007039308	43.8954513524429	18.825294965464	15.0492435376998	14.9736295551315	25.7024659930942	36.2851898381477	9.91942634081186	40.2969073191975	39.018710172568	31.8897590117071	30.4051809721375	9.65674419542703	7.98391038516555	15.5705571481555	9.56348857990652	25.3250956802751	16.9281081825194	32.5584545178459
Gfer	9.79930189199304	9.58477171469968	8.417910974529	9.55769054282588	8.84854048242944	9.86526803786454	12.4238919242752	8.18229450525965	10.2327051233023	11.0224632059271	12.2296361616762	7.83680684174662	7.99979642208204	10.3027887197497	9.85061018373457	7.67739264024727	7.74871060996787	8.30957642254635	9.20596581253928	8.73885728833168	9.48326415952747	9.09804573013522	10.1422648715283	9.05308700311105	7.27007136123355
Alx3	0.194238031860507	0.0	0.0609766572458349	0.0	0.0266658930457329	0.0195218861564885	0.057031527013533	0.0807552753074786	0.0390306600560227	0.0	0.0639473234376782	0.133546152101458	0.0	0.0140011736971092	0.0197402520405565	0.0616974159513131	0.0681680336138864	0.232656698019791	0.324770501994961	0.0610607290875887	0.0779960119503468	0.0156162252898583	0.174430344012453	0.0680758663639461	0.275969521707013
Alx4	2.36596163616618	4.47200026562728	0.96947166834776	1.51995916520117	1.97165445960652	1.58527257404892	2.04749502608176	2.13298571328766	3.30293217374343	6.10140374724223	2.28666954504284	3.05361113460974	1.31556114089829	1.49002089936704	1.05460852049577	1.02839546179034	1.72622614703059	3.3907713774715	1.2822939145331	0.774210945604648	0.841709732829318	1.52173658613126	5.20498091707748	10.1469603368051	2.4533133678502
Ambn	0.0	0.033512842447574	0.0115031536528988	0.0818168598206171	0.0	0.0	0.0	0.0	0.0	0.0	0.0	0.0209943987415692	0.0	0.0	0.0	0.0	0.0321494896692647	0.0	0.0	0.0	0.0	0.0	0.0	0.0160530108202218	0.0
Ambp	0.0	0.023032856587352	0.0	0.0	0.0	0.0253111351546196	0.0	0.0	0.0	0.0494902263197156	0.0	0.0	0.0	0.0	0.0	0.0	0.0	0.0	0.0	0.0	0.0252814659425262	0.0	0.0	0.0	0.0
Amd1	20.6818485941142	23.7128013807708	34.7423056438978	9.96847378282857	13.5525003494243	11.4405850383738	11.5208556743351	16.7513499945645	12.6765359703548	11.1711208531831	13.0091982526466	13.9018142829867	17.1202285107961	25.9449257542545	14.7953516955134	16.7793545695706	15.2911220042707	13.8670900636533	26.2845156086515	34.9340399824434	31.4282098310109	30.1304357216727	14.0923040322923	14.9302943285453	16.0448444161018
Amelx	0.792765264364186	0.580040458970493	0.1742095651246	0.177010831728594	0.0544172362832867	0.199192108408133	0.349153663344723	0.0659190958276515	0.398250425537708	1.55790128984722	0.521990634736868	0.317949771443724	0.145236810842929	0.371439549695902	0.0805680843120677	0.0	0.139110885421011	0.142435145381994	0.284040415778497	0.290749595583055	0.198958619357737	0.0637362356470743	0.258880707926216	0.277845598402646	0.0563172538191788
Amh	0.175297929743896	0.144292242887462	0.132074012597999	0.156564035984367	0.385051335285038	0.211419742785662	0.463233573150425	0.102033187931249	0.598821431930627	0.310037781444843	0.769491144716616	0.140611450077422	0.048172605576615	0.0758155364192702	0.0890769248994808	0.0417609872145702	0.0307604928158671	0.209970401333193	0.0418717444601965	0.0642911646998833	0.211171920744053	0.0845609463040392	0.128799560131608	0.353267382127456	0.136982891302755
Ampd3	8.67137322050593	6.61170004809625	7.81696168516866	9.66046085524193	9.3857278089192	9.2931131690331	11.9262803935689	7.17996023265588	10.3813141077738	10.4395693150965	12.6512801260937	8.00150292984706	6.77253702303571	9.65874062583471	9.07238669254149	7.53824637825386	7.55200854316778	7.71880848986616	9.43326378810674	8.05346595565188	5.57116459926414	7.56597210556514	7.19840841127973	6.96596592117697	6.16654133378578
Mat1a	0.0	0.0	0.00783836688014835	0.0	0.0	0.0	0.0	0.0	0.0	0.0	0.0	0.0143057986296718	0.0	0.0	0.0	0.0	0.0219069919989926	0.0	0.0	0.0	0.0	0.0	0.0	0.0	0.0
Amy1	2.2646046505287	2.22718192842242	1.4181501950722	2.28526276444291	2.15607960104477	2.67804194121605	4.19680383382461	2.01020392226582	4.68056712751561	4.19598197900047	3.989210819844	2.66914834233345	2.03669295205316	1.80622329456009	1.201561895272	1.90574392152603	2.10561194012667	2.642069418769	1.32069881031596	1.45154010248607	1.86003174376303	1.44708782196713	2.82360586086966	3.72622332010591	2.46953964504765
Ang	7.90919427978672	11.4233390357336	8.91465257807749	5.08604222159742	14.0721063651868	14.3084389762957	6.91107970234948	27.4637199829317	10.0697581281379	8.20656644365914	11.6237037347302	16.6181511099299	24.4125242927386	8.12755851385878	15.1629762886495	22.3088876079186	16.2214229644002	17.9618831916306	7.76836489960138	7.2402128012508	9.10855570877968	7.38636294515809	19.6187925182661	12.8065788367054	16.7479608682263
Ang3	0.0860990273852645	0.0472468853073888	0.0	0.0	0.0	0.0519202772402454	0.0	0.0	0.0	0.0	0.0	0.0	0.0	0.0	0.0	0.0	0.0	0.0	0.0	0.0	0.0	0.0	0.0	0.0452635291827475	0.0366983342747434
Ang2	0.0	0.121584134886591	0.0	0.0	0.0912525668732247	0.200415814193575	0.0	0.0552700496302379	0.0	0.0	0.0729440837696382	0.457004352128765	0.0608871044318763	0.0479130039600735	0.0	0.0	0.0	0.0	0.0	0.0	0.0	0.0	0.0	0.116480208204067	0.0472193584354207
Ank	8.1767786236647	22.6497467991976	19.1818599575417	12.9985262274108	22.2199633712892	25.5153326612105	12.54409467767	15.8980889182585	12.5941856949594	12.2936187741879	14.7607584732834	14.6464019349327	16.2451515882243	20.3301767267203	11.7612247175697	15.527620936343	21.4811742919169	13.5664373337888	8.5320029913598	10.8106683842852	11.1697559130885	6.59593217449854	14.4974366550358	21.3801434472327	11.681327502349
Ank1	0.410554666170596	0.351302909104217	0.078641325566159	0.391538751273896	0.160490794332129	0.306323699427353	0.600685352978323	0.225657730857771	0.486597475776329	0.352804414581594	0.627707974831438	0.239213725835587	0.248591161334518	0.282896946205876	0.284291227329255	0.202242665750939	0.285727038706311	0.265049745784673	0.17618507424966	0.172811957202395	0.222138706037803	0.130911149149911	0.429472993773122	0.296315361723645	0.332188895187244
Ank3	0.679210631957615	1.32633591659227	0.255867464301839	2.16417264721435	1.99595064015958	1.00735582264232	1.86491731515712	0.616667052422131	1.17300941600566	1.03894022928808	1.65995689638098	0.702578859935045	1.02573383578383	1.10621413478812	1.00369890782458	0.862972930214571	0.882611976251984	0.598071278619582	0.75710397113718	0.52321250766586	1.01723188842016	0.206620107894468	0.764307305581775	1.04547830459648	0.294718940261093
Ankfy1	17.6506585210819	14.8549657553761	10.9698036128754	12.9474064691811	14.9766112014422	14.48848218661	13.1630759734513	14.5742913516002	15.8003088548536	15.9592800488519	15.0757739460453	16.2174012150739	14.6881557666335	12.754655762685	17.0314524978813	14.3685571577298	15.5070085687023	15.7275686077333	12.6944634977242	11.8661403073715	12.973046204203	12.1634260811434	17.2379812095736	16.1776604264531	14.9064362362913
Anp32a	33.6141035481787	31.6589412784179	51.6464168106304	16.450722052928	22.7721278840934	23.3108511520517	15.4087574781474	33.3693654697814	23.5718240597585	16.2984790418743	16.4416324526935	26.7663054459636	29.3708325296142	59.9022585705857	31.6658396269541	28.9916570465014	30.2987820443411	25.8092082065085	43.3734194886233	49.7293145659441	44.1705234623039	54.5681407206431	32.527234787934	28.5628015445611	33.2309686210434
Slc25a4	185.557583528657	241.229417723091	411.102572502214	51.8731030262686	64.3036801099981	88.0827503380763	59.6440335210016	124.48332232988	71.8825079650165	67.8001415053006	64.5300811098897	113.07523979186	111.77743161815	289.455750293339	94.1483887786392	112.067406028028	123.668545159417	120.930303099233	292.32288321395	360.377242199513	299.820681601447	359.736045415072	150.951746793353	132.61582778773	151.428489173862
Slc25a5	131.138664200183	148.939789756398	224.596957863703	36.4922950123736	70.0521635725554	57.1166809329667	46.4242346034096	110.267601548814	46.2663576368869	40.53914666189	43.962352482203	93.2130644489552	110.57500380325	160.902432169871	83.157201182776	111.436045660721	107.896177267749	97.84885676164	181.71219244142	208.118257752745	195.118092576126	244.19854866605	102.264425361739	87.4829777666668	127.713112392355
Anxa11	26.7898743452776	24.3478840224739	19.8106402917097	51.9666407882312	42.4312623840171	54.8908268129123	46.9292493461997	33.8248697278505	38.8443044847784	31.0724138240954	29.8899399137238	32.3547092238901	36.7267146750746	24.4450343471319	40.429562522331	37.8522698087326	44.237453639664	39.7384386218022	23.2677829582528	22.8241084965026	23.3336498574824	18.9710454387697	28.920569647839	30.5797637661692	23.8690678508278
Anxa3	12.9483965749126	10.8659202444905	15.3751455851569	23.6364518159144	19.3666543160387	16.9407466953998	25.5458666941364	26.3311931699926	19.1261160431292	16.7851143947178	24.9291794842582	16.7117536278253	22.098752026807	15.6213903883293	24.3794261717424	26.0664385961644	18.396251733773	18.6385876024813	12.118223337417	9.56915637433613	15.4386009595526	7.63412409442131	20.4555769013422	12.8977828054765	21.9148126811469
Anxa4	113.194778833276	99.3781369751169	159.021903481723	78.4614079003418	92.8469867231809	110.184836419864	78.1099032049457	147.189063471113	77.7716835896728	61.1909684118993	71.9600523773368	107.152391434684	131.879263871788	140.508728404818	141.629573784458	164.279169918697	122.237156980054	119.080891736996	137.601245569497	130.694124310701	122.452008909203	133.643431923004	83.0139070591399	68.37428112061	127.400924652713
Anxa5	188.919120572568	206.324316138657	293.83720358731	97.6241756507027	128.976670189902	201.85357008475	103.275389938978	217.481184090376	104.029060524002	107.550405754035	84.5992774017746	157.806274036648	185.087526130494	277.153431414918	151.055289544643	182.131139408252	201.308781368792	188.871088572895	227.401765186524	256.655718423301	237.931161113424	243.24492974325	225.299441740129	182.263273100852	210.047862162301
Anxa6	51.7021903397701	57.8835445340942	63.5895291300988	39.9778547940645	44.7784875016161	53.5338610676144	41.7345176936932	72.0856260807683	46.5006919403428	41.1637016866674	41.075925010628	58.6215359622073	66.4143047986611	64.5034490528067	58.6817452959987	58.6935970727821	60.3421222380445	65.965750374338	51.8901982104182	53.1361948697726	59.4165163644214	57.1181402301431	70.4793611811239	61.2000585861846	72.7193234936988
Anxa7	26.7639328232121	22.2193131492884	30.5570593599949	19.6117648625668	29.3209070254748	30.4677368087383	22.6539597035359	35.3518071728487	19.6076053924756	18.8083212404084	24.1851884269884	26.5846646392437	33.6133958014981	29.2027952957609	31.4868430336495	36.4112015289367	33.6713019586983	29.9950561612809	27.7926693326828	24.8558971967592	27.2829586494954	23.406313449943	25.805503402111	22.2222521957519	31.084319182134
Anxa8	1.97066433999253	14.3938476839536	0.396786555119303	18.2985719328533	22.3896737701506	9.99869322283815	8.38001278992988	3.27159738646929	5.03863214590632	2.80433103779547	48.5246391678603	2.17252470187661	10.5694999561481	2.58629915025792	5.2002959569562	8.2076076745504	4.38216277495549	1.44068560750064	13.6344685275763	1.79440992556632	0.593488146759652	0.278629203217793	0.798862868422699	7.00198052694679	1.27442840673296
Aoc3	1.9338918913504	2.36182220033842	0.591581925623739	1.24671448573605	2.98231156698665	3.01632234496026	1.86997324589214	1.53066758770653	1.57777815295901	1.20012136095592	1.99141596592064	2.73922826620886	2.90894346507472	1.2200108874564	2.16341607670158	1.42022900448774	1.96721320716054	2.2049337666535	1.57681474356102	1.10617447835108	1.1998598081488	0.897808201583157	1.9159279150551	1.95690924077288	1.23333692651668
Prdx3	21.7807677706791	24.0246584407624	35.1481966026425	11.0377645368979	14.2589322597741	12.8966043099254	11.6580449242857	25.9091416496851	13.2092962925874	11.0580142048661	10.2149949461131	19.7960834359	20.1120628282368	25.9668212236	15.606277242389	20.6299276839977	21.1785993037245	18.4878938373876	27.6562872159598	30.2260318610452	31.622995131422	53.2311156983927	22.8833885167156	20.2514366667414	27.7016765184526
Prdx6	27.1525731749498	33.6328823090841	36.6124418643626	12.9824719738494	35.9459339943554	23.3559215220618	14.910233972877	36.2915824946532	20.9392996599616	16.1745892494083	17.5883858930054	26.2396542464834	34.4809082398917	30.5354605489984	38.0061910796013	42.8586332723789	33.1921718902733	32.221637169371	28.1371628931699	37.2781242270767	33.2398590405826	26.6967923673219	27.0935180696099	20.3448960749582	35.189422085255
Aox1	2.14795874507641	1.78396847968807	1.83702085842609	5.72411705473976	2.46744242525857	3.10167786652103	4.2749641290869	1.63930031428033	4.9274218859995	4.24387394409675	7.42320639014429	2.20323285727608	1.53788760173414	2.32496609188731	1.82660056749761	1.8366070890746	1.68083335535373	2.23625612457931	2.21864829356281	1.88335255588532	2.43367644489781	1.17055962625799	2.32607572529877	2.0142729220075	1.90034975186099
Ap1b1	13.1012740910392	14.0363126260572	11.2554144942903	13.7361391554156	15.1819996569145	14.0425331783173	12.9499375522473	16.4354575954143	13.9642351717316	12.9209468871708	15.1543162713189	16.4766936094692	15.9664813638184	12.1595396499882	16.9535223095944	15.1854698425015	15.278753918406	15.7510787993307	12.8738527277602	11.1575244078653	13.7401598411648	11.4032026025224	15.7645100617294	14.0887840912588	14.1801903630633
Ap1g1	20.8458579937348	23.507819841203	21.7987853703121	18.3573008825168	17.9697392526272	18.7082303316754	19.730734088424	15.8941048858761	20.3678352138142	21.0010699513228	21.1689152302546	18.4406003291298	15.8415752725521	20.318105034962	15.5091664144964	15.0646880492198	18.4891446544335	19.3506590235125	22.8911051293429	25.6485926018943	23.2526675575732	22.7070953098017	18.8843814842251	21.9015036158943	16.6725547289377
Ap1g2	3.53612630648966	3.52234061819762	2.72212698473642	6.33361314664645	5.01813479203788	4.26477891249419	7.27914528324296	4.39130197754893	7.76207134897435	7.38710242157633	8.00998595184786	4.28106741230392	4.10878004844995	2.75118227534625	5.22654242146147	3.84576906533703	4.27945111909272	4.46113134574424	3.22248812738162	2.69446484443715	2.90544765100688	3.18905078964505	3.74661745279087	3.60685205990338	4.07112504128147
Ap1m1	25.5846489585665	30.124899974724	27.3059758952814	18.0440655686386	15.4528150415858	21.0666164233497	22.9334704538914	18.7489864252004	24.6842474623154	26.3027030552057	29.3964207180504	22.0552219219463	16.8540167000715	24.7310092543009	15.1975684397644	15.8856655097514	23.4708495754072	22.902785690094	27.5612645985919	29.5060122159127	27.904993677198	30.0636877301129	23.7831164721147	25.4147659219344	17.0943990831603
Ap1m2	0.451570718654614	0.37169949418211	0.0486035866168854	4.83974232997849	3.53364154867442	0.0583522691871986	2.78436264643215	0.112645450604456	0.194442241551037	0.494410475588812	1.35923894552659	0.155236158697598	2.16277287348975	0.474305411179449	0.196683266439198	1.42923831797649	0.865975629400388	0.0695426976790525	1.91070520166098	0.709779569210703	0.0	0.0466779784748862	0.110596685342112	0.322182172443876	0.096237400613827
Ap1s1	29.3741263435112	25.4255469597615	26.9959244165219	21.2354565358091	17.6674214177379	22.8938281091187	21.8710225665922	23.6137433555676	18.910299261201	15.6836414426964	18.2828928095558	23.0537497097625	21.1093893018578	28.4285823280324	21.9670693168446	21.151714224875	27.8047981204288	22.5045367910413	25.8147526425136	31.169306978542	29.1762793752655	25.3716287892016	22.5327145483133	23.4841203833717	22.3002221770687
Fabp4	27.0753787076634	24.7968686527381	14.2091630178659	55.0345853431913	52.3717116756907	11.7668870697718	34.3759579584389	17.2343990807692	23.9761265776932	10.2377864149011	11.49572184225	20.7978605734841	50.2870273247429	35.4125793209524	12.1831611903458	37.4552412480501	31.2587361194446	25.8327007519424	49.9092325585967	23.0982454020665	20.8631480019666	15.8079919375213	26.4332591674634	9.86558327194936	30.5224936928587
Ap2a1	14.6982780523108	15.8884832531661	14.1386938339769	17.2988413173106	14.3198019051257	13.5299522462876	18.9566359633195	11.9552236036391	12.9733509312232	14.8110750040458	15.2455764724197	14.061837674984	12.7843450703015	15.0374887829938	14.2117933411782	13.264441566581	13.6431801644886	14.5560532652503	16.3474509638893	15.8144863772899	15.8767606119065	14.9019714545318	14.4965385382839	14.4833006219069	12.4777672746334
Ap2a2	21.1100986668335	21.5349643667604	16.3278467940733	16.3705236724761	20.4425691032651	20.5317793164144	17.9623543066749	22.3013872224063	19.0610694487402	18.902758436227	18.7221714039133	20.1239375881149	21.5901558211581	21.4671198402466	25.6572569565296	20.6634977174255	20.5145660830893	20.8945490173233	20.6808806601344	16.5309351393963	19.0215322947758	18.0047645282135	26.2889992304533	21.8869340731515	20.1268986065352
Ap2m1	46.6200623098926	51.241254773879	60.6456443967557	32.0290987496064	39.6321142935115	36.1258494461798	32.9251245131499	49.0755374743356	31.2911639592481	34.6132493162989	29.0467784340674	42.105248000804	47.7836993524627	64.0283324591656	47.3094992246765	46.9002898956207	48.357978202422	45.0363610405162	51.6920029755606	50.3475597834481	59.1930073696825	50.5997551182369	48.6784194032713	42.6850467228726	50.8828382493314
Ap3b1	16.0505898334026	14.4127135294456	15.3560237921559	20.9697915707791	14.7397694420148	13.8465459596976	17.0125332530831	14.5462549009269	18.2159668690724	18.799948879473	17.0229790131746	14.1818579141225	13.808259708882	16.2587404145053	17.8920632122657	14.2962519099804	14.0777714665206	13.594326409749	16.3936749002159	15.8834308182499	15.6599757436119	16.5600996429453	13.4175127297524	14.1563676006737	15.0112984132776
Ap3b2	0.0137968262925381	0.0151420309670322	0.0	0.0	0.0454582070170386	0.00831989707547712	0.0972234815849857	0.01376661196514	0.0	0.0488030568412044	0.0272532656419008	0.0379434046964376	0.00758285134536969	0.0298353148773765	0.0252388827449677	0.0197207948974444	0.0072630151994393	0.029746302676829	0.026364130402538	0.0	0.0249304339699607	0.00665537059675457	0.0810973711001508	0.108797927541132	0.0235227067524708
Ap3d1	24.0260611957208	23.7651096015271	24.6919562231993	27.3657513807736	19.8193282051772	18.9773068251082	25.4866112530666	18.3007405266782	25.557574098597	26.0416109884422	26.0303234501585	19.5076637538589	17.887020875531	22.7786746522785	25.0540540421441	18.9249437954545	16.0314068750194	19.3665077123003	23.7203156002445	23.5401750709179	24.6704390325508	25.8628228516319	19.2787062074217	21.6370967722346	19.0071035765064
Ap3s1	22.0661786161493	17.5412983621453	23.8922359362272	12.2710131262835	27.0926486775261	22.9308062637842	13.8544615931783	25.0643504782553	17.4572553754801	17.5635053063565	13.5850645779318	19.4651288376061	26.289518669202	21.5079312432173	21.4665910038068	30.4387205864276	28.5169715230971	22.6406245959736	20.1326707243698	20.1557840784099	22.4581086913295	23.2971231930913	22.7050679222215	19.7719481587287	23.6809905433475
Ap3s2	5.85273939419783	6.44847882844394	5.43162387245941	4.451341726484	4.63262816057244	4.40252907726181	5.2359387204661	4.03015464411316	5.80681409324326	6.30785429592593	5.46943622636782	4.4117121496431	4.12979246270783	6.00520398624262	4.07072484339354	3.52929691697579	4.35677917886366	4.29384705394059	6.55306891309289	5.93645233905367	6.38949580321113	5.62448087948016	5.3529532637636	6.43418693990719	4.196706398156
Ap4m1	6.98050179016015	7.34769889647479	8.37900731716034	8.75664336744823	6.69078449269486	7.59614464738053	9.27906103636801	6.74359438391695	10.2523077289679	9.0911078494633	11.0310278939375	6.87181764088048	6.80114313140812	6.16157484064065	5.80436736441778	6.01687513996879	6.16350971373415	6.7953646659424	7.1848311623206	7.15172545940315	7.7974664068288	8.20392722063704	7.44467612856278	8.37370865293422	7.37069721579683
Ap4s1	7.47129722550314	7.68296498003381	8.30169471739658	8.07470687715119	7.13676264787615	7.269240517907	9.1803476210875	6.89111682623818	11.1272863577898	10.1418269074522	8.72267328992329	8.5037873014908	7.1428699630517	7.84744571823432	5.55119814958679	6.85028278926094	6.84159173724824	6.72307355247493	7.52830208376199	7.57893170735646	7.03382216861309	7.26864304400678	8.73401083407809	8.44965904929464	7.17186247927074
Apaf1	10.3517253123295	9.08571352342359	7.21573749700904	9.66722938891911	11.6776644450658	9.58003143023888	11.7639611166336	8.75048184496472	14.5645009067558	15.1679143292037	13.712886366818	9.40303076874677	8.6015761655035	7.67556564244614	10.5626087007838	9.01828316372032	8.82547926942925	9.04146804133059	6.98920640539147	7.27438003692036	7.75402913140821	8.7887570650905	9.50274243203905	10.481913843696	9.19488689542719
Apba2	0.0872875582401705	0.210756005775986	0.0394588278943287	0.140326622069531	0.21569829584501	0.105273993472064	0.276794101704978	0.261289209169841	0.442002282972184	0.741022535357233	0.356337995453365	0.252056989839395	0.402981377091432	0.0906035076677761	0.329999824718145	0.249532754367448	0.248132620024444	0.213286714054142	0.200155646161111	0.0768312843114777	0.115665652716613	0.160003317993184	0.49597143873315	0.449705902434329	0.386931236171784
Apbb1	2.60523781139895	5.14665209262211	5.09615011025864	4.65363791857219	3.14739977085806	5.03895242388519	4.69163991070662	6.28701743502009	3.44348501117329	4.07298874079498	4.15508062428823	5.25419153475984	4.69862382173193	3.50545438009908	4.94233944073671	4.2387567543943	5.63825019997852	6.24106433689237	3.93654973378593	3.19100191730134	3.30112015065629	3.83533997955217	6.12540690490342	6.18861700722738	6.31717533446618
Apbb2	11.1693491304668	11.882018565143	7.86164100248896	10.9674288657293	11.4241276693922	14.5737809391116	12.9070666050044	8.76057782639367	12.2851151503422	14.4660844432176	13.081618287441	12.7689928142191	8.69359622672273	10.0286282754977	9.33330592085181	9.01994839208259	12.0748792858572	11.6260411693492	9.34030592947119	9.55142255653899	8.8520459845715	7.86131779662661	12.248638981568	15.3779462711886	8.37076491680062
Apc	11.881591913169	11.4227863001151	9.62329239421453	8.18270766917257	8.55211958685763	9.18849337845048	10.4086654942943	7.21059584710858	10.1730557106622	11.3990986179689	10.5584657777887	10.1187768594417	8.01227688017921	10.974005297131	7.7771606464519	7.61369814339255	8.6907306164899	9.4629499702812	11.8421759085306	12.3316693596022	12.073891199723	11.1764091089125	10.2395148963856	11.8021443273919	7.75872506581621
Speg	2.30917265108578	2.15261346116538	2.09095740123124	2.80198194659198	1.14592719990184	1.12427243413843	2.95935399223145	0.663377568813798	2.60150283320489	2.5330222837859	2.72000013266223	0.985771645309287	0.54874728470167	2.83853640978739	0.747318996926013	0.728220785505134	0.712427004490295	1.14603802009753	2.3080041676116	2.65076971229669	2.12050307274773	0.645975528701392	1.16818991687858	1.44034097000792	0.903571874095009
Apex1	13.3765715510249	16.3329811305647	16.8511039218454	4.72503206920753	6.87320460186551	9.98582416965823	7.12269360694809	10.5576536322835	7.67483452578641	7.40429746422883	6.93854821564065	8.25060396940595	10.04677563522	15.8491307286797	8.68124667123497	9.65226640928776	10.7551332185867	10.2625444972461	13.9722904173097	16.0765923373461	16.9171420690325	19.3786871455604	12.6620852613421	11.6224507393654	12.7414055499075
Atg5	7.52328473309597	8.09034469139288	7.95381796615876	7.39662644955864	12.3689869499609	8.87230195513333	10.1006565375444	13.4547445958276	9.61910009126474	10.1940615709022	9.00845800146851	11.158522931144	13.1215124280848	8.26566486073829	15.6493338644059	15.1619573764366	11.4022822281112	9.54910063139772	7.36196576710323	6.6563930332625	7.54632068769187	7.74113314655197	10.4164604595698	8.97871900239939	12.5034654624918
Birc3	9.45765130602588	6.29953360784077	3.4199898478498	10.9490178234441	14.5917058799039	11.7748517648564	13.8413283159749	16.8771992303086	18.2340977443294	19.2479833274602	17.5030772739546	16.9441555216593	15.7560890951412	4.86474005554901	16.9157947453467	14.8934332434253	13.3284357031638	14.7898599750753	4.12567560438332	3.63527289384279	5.16369703689616	4.92801184314698	11.1740792519022	11.1842920226572	15.2448357512264
Birc2	8.24857723034659	6.56431998623667	6.02487703108927	10.9505861531201	13.2506491787483	9.91451425167308	12.8876823757434	12.4109436646411	18.494877983649	17.229199985309	18.5300339684431	12.433049505878	11.4875692930421	5.19785389607178	12.324091303842	11.6835845590531	10.285874330719	11.0782041616243	5.63440573327249	6.0073709355359	5.97995333938358	6.13051465361435	10.2472828014736	9.99726322044759	12.0587997612376
Xiap	16.6463111757613	17.4872874312725	16.5463260936414	9.01430208718438	15.2897419603414	14.44799431729	12.1007545531363	12.7167393533715	14.4642681784581	17.5201100622041	13.414290998182	16.0069118534813	13.6816961107803	15.0658003711681	12.3444396848781	13.7475105907638	15.0847615419934	15.6404246720237	16.5798294806948	16.6315674673978	15.451294405795	16.1443594349779	17.0802338951158	17.7235060755055	13.7124541077591
Birc5	7.1264745026281	8.95074454351502	9.16846629356491	2.13694397490261	2.18275657780744	3.50624422305685	3.44461382496955	2.70829084144534	3.81524959845905	3.45817042458081	3.91313692611394	3.67921707214471	3.19563192703037	7.29928348625454	2.00805040995065	2.18192055735244	3.81928292742278	3.9567743301378	6.63686509153244	9.63239857581246	10.0725100769695	10.2758640677221	4.1208713163481	6.53269323044836	3.43231715409828
Api5	23.4116904517468	25.4333959305507	27.5884602224593	13.8690181008507	21.0923006750921	19.6217396508186	17.2710831377902	27.7404988392067	16.4286528848882	15.8294358744022	15.3911742734088	22.8242514500673	27.1720368599848	25.0842124633637	23.889768702401	27.9999653800864	26.6325490785048	25.0277777218874	23.9150814531887	25.3967368852578	25.2833653764813	28.6482527454243	25.5695512439232	24.2118902500603	28.0733365231236
Cd5l	0.125689577247801	0.293131934109443	0.236744478858304	0.0	0.0	0.0189486394187536	0.221427342054479	0.14109111410933	0.37884551612945	0.18524899170981	0.0620695543402827	0.129624661349204	0.259050168420229	0.13590038877349	0.268248303947052	0.254514283808192	0.628580099564511	0.270989873240477	0.87064584366768	0.0691456766520527	0.624572130545275	0.136418990334638	0.75419159449334	0.0495576490858543	0.200899400119723
Aplp1	0.647697706240663	1.00499326540776	0.984398203874778	4.18898569214595	4.37849070986522	7.00352143360851	3.69857301058039	2.89711402350793	2.8812504869246	2.6860933844719	2.91177390537509	2.57976860426449	3.51070016778603	1.20744066745713	3.52731138480285	2.90509924429834	3.19801886869697	2.60029078711587	0.746872836392082	0.744231320646769	1.02239176031794	1.28207776948517	1.0721283263004	2.47746189626148	1.94201524706557
Aplp2	49.6846682301309	61.3383227486571	56.2745727363155	57.6330156363204	61.761254794458	51.586292181547	53.2599088545836	80.5299848764231	50.6364007680605	48.2593691783924	42.1420174454501	73.7062210986704	76.8832179757924	52.6924576897307	63.9547601442344	72.068587866555	76.144142854352	71.2841563672057	57.1174964191646	59.9146545298462	47.8581525711675	47.6245834756956	75.3813084910386	63.4094768438708	68.042321417598
Apoa1	0.0	0.0	0.0	0.0	0.0	0.0328789661582965	0.0	0.0	0.0	0.0	0.035900251754486	0.0	0.209763915772304	0.0235809241214472	0.0	0.0	0.0	0.0	0.0	0.0	0.0	0.0	0.0534140766353923	0.0	0.0
Apoa2	4.30217162156515	6.44685154981924	6.88790662429893	1.55173981459272	3.47558310990636	4.24074413975445	4.80983644644974	4.08636787499825	2.69321502728118	4.97509224991397	3.05063685596998	3.18544070081936	3.7741210518576	5.40309694359949	4.54042568599784	3.74482871330655	3.26650560392795	5.17292499957411	6.56095016466966	5.95590259683686	7.02640028812164	4.19050857735671	4.94413763221704	3.56655074211247	4.83117825052563
Apobec1	16.1309060130628	9.70089724502591	6.8332115978705	20.8166653037308	25.5438701545753	19.633500131701	27.3159034698814	29.8260955047201	27.3466907822947	31.1691386154758	28.135554031203	21.6832960812089	28.2616202199991	7.04773075998911	33.2624981996808	27.6684752491763	21.298661937195	26.5926448529861	10.3481529163939	6.77847029961296	10.5091583917952	7.59073141013023	23.9138865976018	18.1719756866031	24.2327736118313
Apobec2	8.06347362643421	5.41126352229435	0.483696690388901	0.688064256244588	2.24218530217454	1.95120016571688	3.70969628877901	2.02426556770746	4.0249338893215	1.99840280961889	3.5846477115782	3.70773704990545	3.0203664731705	7.21917057293987	2.28620437978563	4.30684409071107	5.05593964078015	3.32198424514335	1.39852951552261	2.30879977607698	3.03164245606158	0.718478145825379	7.11959495422981	2.24104603110341	2.67073289024137
Apoc1	2.00901213535981	3.50188868114498	0.356151038826158	4.11636111357199	6.81404179576398	0.0712643611149484	4.58024069374704	0.589591912924504	1.4248085612684	1.25407272518891	12.2166291170648	1.30002208906532	5.78065420729383	1.68666566246341	0.432369015567917	2.64639984148448	2.8617337606451	1.7835507646255	6.15367279415696	1.30025759675189	0.569446611520978	0.228027211999484	1.04196343184138	2.360844608272	1.86373203203299
Apoc2	1.33133984337722	1.14804394552583	0.465709219715064	0.764396384671722	7.44145077807484	2.92462256981894	2.01036132722704	3.74805421520835	1.26117820306024	1.23338923406166	1.25230175065453	2.28836896048852	3.13592371849332	0.493541372823101	3.07331048956414	5.02930342215626	2.55310588394509	1.98194424625609	0.954013349610199	0.627780620931771	0.343669927656216	0.550471941467505	1.95639488113967	1.39981000210864	2.83731164505023
Apoc3	0.0	0.0	0.0	0.0	0.0	0.0	0.0	0.0	0.0	0.0	0.0	0.0	0.0	0.0	0.0566590440248033	0.0	0.0	0.0	0.0	0.0	0.0	0.0	0.0	0.0	0.0
Apod	208.477947051562	108.103890101483	131.198803970693	103.793882192765	319.389499889569	486.590365423842	94.6219178522073	391.577235092153	157.544317640019	90.7868006627209	119.249026726777	279.919999876775	296.936632334138	210.784491050633	176.161979379549	328.94684725313	326.301293980733	416.329589397155	104.409670417094	112.247044016157	151.518406024475	80.6377273037723	287.363918448587	207.170369372469	394.830543449196
Apoe	323.540751881363	412.269157554099	258.810371466003	431.50276405041	852.830694745662	847.91548536078	405.497455997668	1433.62709899478	570.660678648091	406.892071767876	465.570888881373	1128.63422954824	1302.81460753578	247.765555085953	1548.42523165458	1356.31359895719	851.085487171799	930.266612595043	327.613941542164	252.486810473479	289.049802408408	263.706775750496	976.696076308144	665.823737374585	1012.76373800025
Apoh	0.0	0.0239947136428634	0.148249669057857	0.117159391992792	0.072035030338181	0.0527362672283049	0.0	0.0654454965760833	0.0	0.257784744188909	0.143955657012824	0.210443629594993	0.0720966746236452	0.170201964224581	0.106652318164336	0.083334453157409	0.138111435862531	0.125699388889723	0.0417777351551668	0.109965977006716	0.0263372254093672	0.210927730902083	0.0642551914262308	0.0459749003194319	0.149100372033174
Nr2f2	7.00394472717506	9.4667401188894	4.27661526508475	2.48307581082234	2.83322185438176	4.46002213156438	4.4269157191061	2.4895799075758	4.83454442275187	7.52280424086804	4.72904344844534	5.31786122121139	2.65443928616633	6.42832218540894	1.89090226866965	1.98696392571754	3.91222632737499	3.99610872007287	5.24451262567559	5.54082161088997	4.99151637240067	4.72830950211229	9.1486660717981	10.6995726243585	2.93214586401677
App	204.505815560577	205.050807635493	238.627411235251	151.774385280139	188.007359514536	200.283581443262	150.020039447651	246.611424868416	169.949497511584	151.996846679652	141.222022064293	245.062642691915	239.664393595613	269.099902850666	274.075566198373	248.535506003002	267.245608106166	242.899334304621	226.668824743466	228.047769738546	266.900620565952	186.180420153804	229.926066688982	216.873366267616	243.869533063589
Aprt	25.1031104745575	26.8316467021272	36.1639598744612	29.0109721366627	29.8234973780605	35.8485981073757	26.8503782930115	40.1183056988142	25.1105354712833	22.9309388579396	22.88625794284	27.7382545951243	33.999453981353	39.7890351710529	37.1747531685458	38.6089495287396	31.9119090389857	33.9507417234999	30.4419443909611	31.8258437327839	28.9526499204692	34.5648557316555	27.1937041080038	28.9320503551973	39.9478782096137
Aqp1	713.342225381009	730.040861622055	741.576636452443	446.029248287776	892.288515721619	1382.99532436778	561.273227195888	1253.65095108398	731.829529580005	723.095283666184	554.844610360637	1090.9493930716	1101.70128763442	620.464430166341	1074.48318920011	1088.16766847284	1041.80383482081	1239.18919315318	488.226989662704	533.945502782707	543.947898319057	646.981551168552	1131.40735885	982.511143003362	1128.53303243015
Aqp2	0.0	0.0239088265246786	0.0164132246080959	0.233480059031721	0.0	0.157642506197899	0.0	0.108685399608454	0.0	0.102744809898649	0.0860642276959892	0.0299557662581047	0.119731017439864	0.0	0.425082259600851	0.0622771232152852	0.0917447181702776	0.156561822739045	0.06244229274534	0.0273930906928362	0.0787288603847796	0.0	0.0640251952153092	0.0	0.018570834928293
Aqp3	1.43581928126149	1.79804318644856	0.124821176934536	6.31323017843049	4.63980490021904	0.244211784176141	4.99410743318203	0.440823049905293	1.02090630824797	1.69295866820713	5.59970633850332	0.607496144455478	3.35889639170994	0.923516358371443	0.606133954527726	1.85936651051458	2.05437062209078	0.635007650035718	5.39942872788296	0.914302657501063	0.0887001905280314	0.230872163982843	0.396738355228324	1.43224416310808	0.360920139693346
Aqp4	0.166951059803628	0.174900369846601	0.0457400960088457	0.0	0.0750102926573234	0.02745721643955	0.0534759455288988	0.0227161971438494	0.146389308539297	0.0715818734798879	0.159894886866613	0.0626101660725038	0.0583912645837492	0.0918979779820238	0.0647834705370881	0.0650823115895398	0.0878874647839882	0.0436303832695468	0.0435032806377291	0.042940462849626	0.091416772111379	0.0292852903191358	0.18585867532499	0.0159579337611245	0.0517528878612653
Aqp5	0.331217686982089	1.31773009455531	1.80922304927506	2.10772336453699	2.52364560579752	2.87117808641689	0.948197632796426	1.48721551913201	0.798668200330044	0.488168899072024	0.599741790789653	0.910899831113797	0.887445079519197	1.71900124411856	0.782627135322199	1.75564823758056	1.35130374116235	1.24969883507773	0.474688858115084	0.793927937841799	0.374062506292479	0.379463651261047	1.46016644190016	1.39300820423639	0.494116857913509
Aqp6	0.0	0.0	0.0	0.0	0.0	0.0	0.0	0.0	0.0	0.0	0.0	0.0	0.0	0.0143006894672002	0.0	0.0	0.0	0.0	0.0	0.0	0.0	0.0	0.0323930529272702	0.0	0.0
Aqp7	0.453052631452093	0.466149118487846	0.192004660070863	0.22760741433668	0.163267532413769	0.0341505283854129	0.0498839294145703	0.113015117475962	0.341390594499902	0.300481513682949	0.316953603887672	0.116809196138757	0.155625951717416	0.208189595282169	0.0517987887217161	0.0134912639707437	0.149061824011755	0.0406997003572859	0.21643272158315	0.115717686839249	0.170552489056879	0.163909063117978	0.124829582413099	0.0148860283529187	0.0844840687563663
Aqp8	0.0	0.0	0.0	0.0	0.0	0.0	0.0	0.0	0.0	0.0	0.0	0.0	0.0	0.0185123210905075	0.0261005178628545	0.0	0.0	0.0	0.0	0.0269114539334017	0.051563077790471	0.0	0.0	0.0	0.0
Aqr	8.63753070590591	9.5597444913976	7.48900350462999	6.0580280991916	7.50959025212593	7.47060347756421	7.63590270006315	7.42822725338061	8.41652375888145	7.83794707782904	8.22569031784516	8.43873743605028	7.85674270271663	7.99861615703035	7.9099565891079	7.82375517970582	8.21097312568275	8.2817619355205	7.43137444749096	8.53566185332025	8.35927640854185	8.19751239576918	8.32916684684159	8.64355181638935	7.45203930629414
Ar	0.602605514479555	0.803678179403892	0.109194357352779	0.510954813504519	0.534069836591962	0.344989622192058	0.497209841022887	0.445255970086367	0.763320594722455	0.809459443487123	0.974374340349469	0.907296475209736	0.637239875366922	0.237530800142968	0.739558971012144	0.570597189164643	0.594299660746601	0.592055346588606	0.302453326955044	0.201424833411917	0.303235004317689	0.356919924030526	0.844424417860067	1.09475975724994	0.41616359519709
Araf	13.6580919061805	12.7899060035081	13.4336625678828	23.793255393439	17.2977780420511	15.7135016559708	23.8150989202705	16.2445131532063	24.2789015767157	24.0187511019533	26.6262491895987	15.3195996967549	14.1421302858697	11.9250053994519	13.8427076367655	13.9922296702222	12.2941325993772	17.6046612344029	11.5129658617802	11.8109591921929	13.0417994056026	11.6028628658196	14.8302304441339	15.43878527936	14.6532021769947
Rplp0	575.568282100386	729.103534447091	926.588335507981	243.910077810347	374.779608978946	464.300384460814	335.401499634391	548.83195064041	306.558292604024	283.054191088761	307.832092931889	494.172790250561	513.577233692619	704.349074723804	410.935305974421	540.417598616278	524.637191617065	529.600468259891	789.506524311881	839.544880006577	838.380983891765	1201.2430225598	660.227564365078	630.799145657047	767.812813192345
Arc	0.297652010262296	0.188465414822443	0.138005387252647	0.368089300683679	0.603515683284755	0.386600362013659	0.322691433353788	0.536884918968733	0.607310829971164	0.512938908105587	0.467353242097078	0.613941774250576	0.59144814140468	0.138635651712359	0.558463937342995	0.360000722842179	0.349543493310989	0.345555097590269	0.153132638921678	0.129558433878768	0.275819426224598	0.154627434612394	0.246737114878655	0.264812399041882	0.487959276566363
Areg	0.495562340828164	0.924596299038335	1.10144013381504	0.796683865550986	1.10213596417417	0.806864888593065	0.785729007282629	0.148343125572455	0.0597476974292704	0.116862417365639	0.0978898467687206	0.0681436514879024	0.517493908965275	0.578686678363575	0.271963411319056	0.684731423443377	0.652192891573061	0.106844480556264	0.946961996850448	0.26483472795784	0.0298488554639495	0.191241142684555	0.145645100566123	0.338681765686482	0.147857868932898
Arf1	103.628486076659	103.98627086081	116.683862125886	57.3908606160417	84.1038300697892	85.8189144846384	67.0088969041855	110.018635535863	66.7205226423663	63.677553664378	62.0851506823126	97.1905163638665	105.028610835708	113.159732583722	97.7482271030929	104.596317472185	113.499482484393	94.7169002016177	116.781262200828	117.618721316256	115.882719757598	124.650116029526	95.6028976124113	91.1456717414373	101.855759970993
Arf2	10.3362122876087	12.4883547932466	12.5124857672268	6.96418406990798	11.8997085669112	10.9716150845276	7.77356351814999	17.762270679772	9.1460150799434	10.3699073845333	9.09430703988671	13.3403570238258	15.281869525751	10.7053443401182	14.6327344635528	17.0638737748399	14.2872751171083	14.4223468291529	11.2472677859161	10.5744599190593	12.0509890295374	12.1297454745548	14.8633040090462	13.3305307924493	15.947920635674
Arf3	51.467776660527	41.1843478759136	36.656249140286	56.9090263240263	42.5735341032919	47.8517373217936	48.9962801683549	38.5524642314351	44.9224108291842	42.0806920883847	39.5525990543203	43.8588097343229	38.1676933058585	51.155216303729	42.2133778822215	35.6435310765557	40.8826871330877	38.7077933969586	41.8791005880073	47.0722564587513	48.7416626065327	32.9514598596635	41.0943252981954	43.2917914469933	37.4067305079694
Arf4	62.686146813978	58.7633318572028	61.0353154706723	26.5148272989066	41.5621945222481	45.5616081089277	31.6852002692064	50.0466028146037	34.7494732200787	35.3147568582477	34.8832814080313	51.2740164981316	47.9154926705757	69.5361907824209	38.2015066073261	48.4760506857526	61.0671792190773	51.0811984427601	58.2392605211366	66.2624362880477	64.7268047982624	72.6747747721262	50.9057202251119	46.9599320998849	44.6973374700216
Arf5	58.2029425124388	67.1656163072744	72.1517696486581	46.9257031423084	49.7861418299366	59.7144270941928	51.3840562087365	56.3345306063822	42.8656401231906	51.1593084622628	42.0082463116113	54.5024811728089	55.0395958445821	67.5727882563804	62.0284365944561	48.6551078361365	52.0942048683548	53.1852897059722	72.2798036531099	59.381469586533	72.69165031004	73.5570457985842	66.1139143966065	69.3304139052684	65.7806848247048
Arf6	42.4286593029956	39.39385878041	43.9221471999949	37.7719185833467	44.1706315680037	396.627269510746	36.7091412318435	47.0777107158996	34.4058839946497	123.141715827596	32.7208641372334	43.3407293763862	52.5277278601772	49.6848632702929	55.0597221964692	49.1397479996197	46.1746140180361	39.227993653693	39.3265574066841	37.8876427568664	39.0974133747309	44.3394687043709	43.6250134108893	39.7701064137333	46.7062162943379
Arg1	13.3835179407877	4.20603257159573	7.88427183463405	119.496893875206	313.25472926275	197.814985805468	90.5329438149181	148.30304509909	52.7169870386691	15.4057503855271	56.0377454178696	50.8413614138421	85.3871614520647	3.34931828865269	134.159003623363	200.042145693653	127.110585876047	110.511703836695	6.52639102152354	6.82897350348153	15.6679101330599	5.2490897039555	18.7721506811444	4.2173721060966	171.592356218685
Arg2	1.01884426530828	0.623601847564203	0.811909712253596	2.20490675465871	6.55244840046584	2.85929249923735	2.55427800020047	1.60312057836953	1.55909031782738	1.61714542340479	1.57391904532967	1.6704106762115	2.67060395760837	1.13550927252338	2.05495626554023	2.94995580429425	2.310416282936	0.957515727158152	1.34784892670424	1.2318623279374	1.06212677843048	0.548182923333972	0.691008344335852	0.803432196668737	2.58889395977219
Rhoa	109.021021708605	114.578113427088	112.124089436362	77.2343152883382	104.797423424392	112.614009067497	77.3843432625364	116.509685153528	82.3956466281798	81.5369409858734	75.594015473713	113.525841995117	112.120029002997	114.307043055238	91.4345587269834	103.064013265406	127.078650674504	110.400930711592	111.090607918833	117.777710000046	107.828017031274	109.417866255292	109.205989268597	110.491669499775	106.606786261922
Rhob	25.0607685147838	23.5073938524555	21.0270512823593	30.7991317502044	34.831082132193	32.0774000404054	34.5412524955015	33.9439413026706	32.0458183606372	25.2752778671892	26.2062675035233	32.0397149033203	35.5533637812799	40.6673892343085	34.3095517068168	35.2948586610782	32.8544307656781	31.5060549984858	23.9111261035638	20.1835904500513	21.6856008610731	22.1630163591955	32.6671479905009	31.6667404740959	35.6794058691889
Rhoc	105.125978270746	68.0273128517004	87.120683891761	53.6296940295782	62.3218728733796	91.6754363574915	53.5643951940774	83.5769103831769	46.565388996458	44.0167683780993	41.3152388536614	59.0009422254342	73.3275620135278	118.578446580051	66.358088769042	84.0114262889354	87.5384385169147	81.2040593257262	86.2251280247021	83.4212490521002	95.8812168027873	77.6947401830479	68.371112776006	58.6606334613091	84.2875794587652
Rhod	8.51594676567637	8.10178541025071	11.7512915481889	8.06055503227975	8.99705203538462	8.28915616299387	6.52284537097746	7.80458283519152	6.52865702351541	8.18564579812786	5.21109899587954	5.63229627037782	8.90300269889104	10.4888488460048	8.74875961158656	8.97497999796706	8.30820589148105	7.35089010595154	10.170614887751	9.29701838624867	9.95205387463779	7.90335380601255	6.27973356017456	6.88575740309389	7.87111245714315
Arhgap5	13.3294223878632	15.1023800250911	17.814705041789	8.57261871910344	10.2607961480794	11.4734079988554	9.85944638554358	11.1986149111858	11.3788625138587	11.0453580809213	11.6625937226061	11.7848897039809	11.8461195329885	21.8103705075691	10.1217130825399	12.9216210912275	12.5344366745415	12.1167627499101	17.2298023597302	16.1177684084188	13.6407947500134	18.9171694486667	14.1637197615896	13.1871275945746	12.47440223266
Arhgap6	5.60250695433792	3.8618730634601	3.24365335408167	1.26119695881701	1.26718637605867	0.941543193113132	1.27419270162374	1.23145606335422	2.06239443431136	2.31475625861325	1.98809177712965	1.7917835689953	1.43232570250007	6.73292375997485	1.20409486438752	1.28544769475549	1.32960616376814	1.29537280806454	3.46620244237395	4.52933063614735	3.08408847442239	2.26505596790905	1.96823504508275	1.90721578351771	1.11080172679731
Arhgdib	152.774296666649	92.2095299567986	137.097889264323	43.3643959054369	84.6398348492583	93.5357259585595	47.0736251881205	159.322006087494	71.6342569105839	54.8792234121089	62.1868045246388	124.417841851328	134.053130896334	113.54516137462	132.269068869575	145.606727488926	148.46929286938	129.505879056399	106.63423216486	113.347239141179	135.134158993807	110.714142537325	109.018160203174	86.5970581242332	146.948644940846
Rnd2	19.0479920106346	24.1760708930183	29.3858966246903	28.6432497569603	19.5857879609675	26.0985926927633	20.7732878594283	18.9093070995428	16.5600105090389	19.5563773890921	14.6750101622942	20.1788857796736	21.472001444949	28.553376952789	37.4129129718431	21.7010706102178	20.3275897015802	18.2989833415774	26.6798509501862	24.0739338654737	26.224096249525	22.8773648382077	16.6295114492032	17.5752591995574	16.8177258705412
Phox2a	1.07095967383455	0.696521088816706	0.732176901407585	0.5313930060447	0.91483021420929	0.861094096991377	1.18792837693036	0.930090248624855	1.09991738709404	0.561225214151072	0.835752011516246	0.818140174177565	0.850212149502709	0.720510093767003	0.532110353986096	0.774849176623579	0.918755151208258	1.19726747865696	0.682159792843185	0.660865286765766	0.621172311875023	0.803621767095535	0.952032485268783	1.00092320662851	1.01439876329291
Arl4a	4.37170365078802	5.02168779302008	4.2494560096648	5.76571918282276	5.65339262696303	3.8382961688764	7.30258257408175	5.56002042881827	5.18883527220705	3.84593970897664	7.97930903789926	5.49749978324332	7.65635155834051	4.10477024226542	4.40609405117936	5.9034337908995	6.98761193503107	5.25809549404189	4.8261690184913	3.28975153020492	3.36992120114101	3.10316445936679	6.0802340541061	4.70371140840813	5.24253503678786
Arnt	14.055449314381	13.4778391871787	9.34484802629565	14.7701741256307	13.8360419845497	14.1670339409591	17.7957295909447	9.07139756483013	17.4853655269352	18.2571117058754	17.4832310796772	12.4218767425539	10.3978084835591	11.6086079867342	11.5008791236452	10.8840532168196	13.8183513876751	13.3992605387588	12.2158518590446	13.6546316443725	11.0039566166438	10.8523786666394	12.1226128181269	14.0955378923484	9.15243839720293
Arnt2	6.56794929258815	5.71937615618007	5.43102649663701	2.18416379069078	1.31414827320908	3.39887197350147	1.80536633898472	2.01603487776462	2.66763965979647	3.1855560170203	3.38915206147002	2.77028146436917	1.97770955774293	6.98064162240299	1.48411190275541	1.61461001285072	2.82611200059713	2.37684887264725	4.82329747890532	6.3917921395337	6.44607843897886	5.06699262330163	3.25141104379108	5.66907028154348	2.22370313286309
Arntl	4.04386936447707	3.01080579430662	3.13861819065707	6.04370831019245	5.47349729842897	5.74719113919835	5.5131110854618	4.50137184672177	5.7085109619166	3.35442936323949	4.26827922226426	3.10165954596908	5.98635098715608	6.24877758178697	6.10886651127525	5.91574188271739	4.30039007379222	3.82628992242498	3.31034062197201	2.76604762974183	2.88858685994406	4.96006771076341	6.29082281201506	5.29877995551356	4.57326187023789
Arpc1b	202.771541656238	180.99367305416	229.608871227924	106.126296131568	140.079287944445	169.655367849287	129.060675075217	216.197867351502	125.19634867999	120.011138060454	121.840555940582	198.246861241638	189.631024244322	228.035999856377	179.038713614448	191.968135476355	185.377015031831	208.651978731985	220.368274165842	181.150904869834	203.969779849422	209.369563879064	208.940776390018	184.556929844197	263.239519387204
Art1	1.17763219316484	1.27016887202312	0.0611902535431097	0.108804823172622	0.5017369033459	0.293854046165392	1.00154781717844	0.46596938839638	0.930225305888996	0.670326334805822	1.28342651476588	0.558391472784521	0.51332551722237	1.03620362734503	0.2971410081968	0.657831330710247	0.812330996059391	0.904702742992055	0.795371072521439	0.319138645217311	0.464723527417246	0.156709276636843	1.43215657687622	0.661795077846669	0.640415010173139
Art2a-ps	0.774685759528514	0.892729334077797	0.0	0.207568787564	1.02098337351236	0.747453728671027	0.545905595088965	1.00488600974499	1.96140710773178	3.5623513742306	2.29538841170091	1.38482862152623	0.766392813302424	0.201028785111717	1.08648337086226	0.664388402797911	0.937974788691949	1.336193503854	0.148033438648459	0.121765230108371	0.27996659182177	0.261587302866552	0.986609412347286	1.22179120538634	1.65098711474681
Art2b	0.279340217936702	0.153288087443077	0.0210462174406737	0.0	0.276113618869413	0.202140563024845	0.196845477058758	0.473838411718099	0.673575590639796	1.3833412658041	0.441430978543972	1.38281179181131	0.491288718720544	0.169138676630139	0.442870232813494	0.266187359698149	0.441156293267148	0.803019331776858	0.0266893333879967	0.0526880875202142	0.033650602975709	0.188649018762626	0.574683981149462	0.704895717806368	0.833450121781823
Art5	0.0367880619466317	0.262437081478858	0.166302487340057	0.0	0.0606052181953642	0.0665528903196647	0.194428598326453	0.0734149960332137	0.177414772117139	0.0	0.290674044428464	0.126466070243415	0.222409298357315	0.318213301706873	0.067297330719298	0.0701117594187948	0.0968310564368013	0.0793159819769775	0.105446561606222	0.208164722057575	0.177266342233958	0.0354919574400406	0.234259167230929	0.13538018909702	0.14112291068478
Artn	0.0973455514555823	0.0712245615230346	0.0	0.260827023626739	0.0267280927296116	0.0782696881822293	0.0	0.0161887282988934	0.156486804996356	0.191298442288804	0.170923957703464	0.0223096093258461	0.0	0.0	0.0791451891209516	0.170063653698521	0.0512452795178033	0.0699598148260778	0.0775066779328195	0.0612031566462735	0.0195444855003868	0.0156526510069623	0.0158942920477859	0.034117328560938	0.0414919854029338
Arvcf	1.60034840870257	2.02335438566988	1.65428083758734	2.05822218749367	1.5818631267729	1.0191009768276	1.93970176966564	1.5649068548672	1.4818308760265	1.17745876345198	1.85457887449022	1.72527254365308	1.61839940875525	1.68329230425914	1.61601188200956	1.53109527421013	1.36816452003174	1.85861073131729	1.68194382411274	1.72256657211105	1.58855090760612	1.11783100533957	1.48000392095131	1.70284538928989	1.29876205934879
Arx	0.0	0.0	0.0	0.114285574230376	0.0175670184585117	0.0128606731403236	0.0	0.0	0.0	0.0	0.0	0.0	0.0	0.00922372546668958	0.0	0.0	0.0	0.0153270115559249	0.0	0.0	0.0	0.0	0.0	0.0	0.0
Arsb	10.5955336757897	12.2300888242064	6.75077071807524	5.08122606583997	7.02222495586325	7.95267997811468	6.80441039538842	6.56213586930217	10.1734946118511	10.6673233932651	7.91592533442144	11.4356418676152	7.26728984182073	7.28387234331171	5.97287757578892	6.10108847622033	9.82749931229417	9.52780930684958	7.61334097110504	9.34706629504355	7.97479609627459	7.07499545853251	9.21250149020425	12.3660899831498	5.55437845854679
Arsa	12.4271026884446	12.1683293233886	14.2564810750219	6.24320556653115	9.51656006730427	11.4984726928536	7.25199933208812	11.3439600229014	8.07666157123393	7.07448722713414	8.2720336416515	10.3597373414569	10.9173917020775	13.4198639498476	12.1125399272518	11.2591202233273	10.3853557443838	10.8149410652789	12.0125150515225	12.6903067253398	14.7714337479866	11.2305789034099	10.8142576241388	9.26885159863693	10.3867994339466
Asah1	61.6122735566717	66.8263878444633	83.4241310800124	39.6382684037453	66.4145264467553	78.0679091083299	36.4470629445275	113.41071561291	48.0414263622276	40.1325981953288	39.6724529455316	78.8176226830225	101.914965383509	65.0241237488938	100.853889875824	120.136576283051	97.8251754649309	85.0755395549194	63.3212279865007	63.3706586014772	71.3873254150801	72.9211911099771	76.3235855220776	59.4620106400462	98.9447437096166
Asgr1	0.0	0.0493181608515521	0.0169282681121801	0.0	0.0740295397153341	0.216785726105095	0.0791651284064178	0.0448383697507883	0.0	0.0529844601115552	0.207118111414206	0.0	0.0987905210809769	0.0194349471531632	0.0	0.0428209107479349	0.0473118239756738	0.032294939900486	0.0	0.0423790200958622	0.0270664517704941	0.0	0.0	0.0708717833488982	0.0
Asgr2	0.785973661632094	0.22700181513448	0.280502984699956	0.221677116370389	0.340743442147683	0.249455537632615	0.364381548973465	1.40339906818122	0.748115285355882	0.926732870082015	1.55255625705615	1.53583748075219	0.750277076574102	0.393603088606585	1.10988183435503	0.670127243433803	0.805738048968894	0.594589080410817	0.0592856942590632	0.35111216182226	0.672740453118029	0.219502830242494	0.891565802530941	0.93513220677339	0.916865945355229
Rab27a	25.0371784720377	41.3004260529173	78.1589392140558	4.9942145581035	8.61033823250111	4.35932908208793	4.52617304505539	9.12333245000902	11.023728359496	8.16729549714913	6.70036504188796	8.12211162137591	8.70769065091684	35.7971115261905	9.06192966927481	8.7968450157835	5.98016682261169	8.23650447950871	47.0850582454278	60.5901013332692	59.1536603328997	66.4629133536624	7.68658406137029	6.68714200992555	8.24533542103371
Ass1	17.8283424941379	8.48135037970465	9.81888455701479	38.8691881079992	74.5434691165253	42.6361798828697	38.4541373537485	69.6352991951494	31.1797507891465	20.9812376113518	31.2666576180126	43.391235011048	72.1482941362455	10.2027181394743	90.132410497665	89.2401045079398	63.8058489136268	52.5421586100626	13.6012484511082	7.34128633036179	10.1872076200291	5.62440666590026	19.0097779841765	13.9163846940278	69.9950152570971
Astn1	1.52153124957397	0.614209508996054	0.293178571562445	0.210867968185303	0.0576228493402044	0.131828828930311	0.277291217548557	0.523516957165724	0.590394811881907	0.886699888228238	0.477889863468166	1.31665760879339	0.692065924081284	0.291208319596772	0.213285481817507	0.39163675815072	0.561602736698311	0.917523138972302	0.355078860281847	0.376599649995195	0.468760514351007	0.257308723597838	0.998007678829871	1.03434236609013	0.700708820058382
Serpinc1	0.355394160484431	0.18002097905443	0.0926872579988345	0.585994308743285	0.15762971475883	0.148370719266833	0.240806896766855	0.122751645880071	0.461442772678054	0.644678972834027	0.612017655120552	0.0751837592216329	0.13522680605294	0.0945885019223012	0.150030349029182	0.156304739344371	0.129523091380905	0.137530023399908	0.248138869682843	0.171879724027201	0.148196802043781	0.105499395108128	0.147301087812874	0.158091961415655	0.0699143448591827
Zfhx3	5.26844107913612	6.65872593900274	1.55560386926702	11.3194369243717	6.20158247306223	9.40136257561708	11.5489606367864	2.04435134903403	8.70731707534445	10.2326876575991	9.935550031933	6.40804869421604	2.55640507588259	3.74424666222281	3.10504857069831	2.14726847919552	4.89715756682919	5.41587451986031	3.68429652366095	3.63053435689417	3.00125626110494	2.109338416497	4.73809398509151	8.80036993907071	1.82322571472888
Ate1	9.01510175723094	10.2048066792281	11.5018528372065	6.90713329953404	9.00916275603188	8.7431283936698	9.66039887352231	10.415287750359	10.5457200211598	11.9473268618184	10.6552386690121	9.96839431859506	10.0979143065032	9.8924773203043	9.86767321466892	10.9122194482801	10.1348080750902	9.80941873667138	10.2221903021912	10.3569461416495	10.115062297164	10.9329539750498	10.1674655266289	9.92526339062066	10.0287197499948
Atf1	15.9610661954036	15.3573880446337	12.1655844662814	13.0373942256422	12.8153803798044	14.5029098795559	13.4860139447507	11.2101275869223	13.3023247166365	14.215130314773	13.1419144379318	11.9114213593434	11.4806879287866	14.7176487804052	12.3784322661954	11.8722951188706	14.438952810539	11.738100579508	12.6588731449596	13.7373036847341	13.9072201575628	12.5731388828971	12.6913342087839	12.7738231637361	10.3434290193149
Atf2	11.482059993317	13.4355001837788	11.7741050815543	8.91278850280661	11.6832400340756	10.7933316407561	11.5120812329367	10.2522539798161	11.6447402386945	11.7266177321597	13.3527895630047	11.7602743845142	10.6538390819093	10.4357712948175	10.0491745903732	11.2712737940589	11.7955875525285	11.6861034815454	11.4140981367815	12.1449193700488	12.0316455986162	12.6414142539933	11.9598442950574	12.871497257369	10.2487050591611
Atf3	17.0074051437528	7.72444473590879	14.9349293445818	19.9431269036887	17.5034710737196	19.0700607992667	15.8981762305226	25.0896693889001	13.2515660407236	8.82160834137726	12.1887397323112	14.503870201986	22.2345478299424	29.9729141679943	38.1434518573569	36.8415429206938	26.5549182380818	20.1218835005625	26.8984086412302	13.0327375298764	8.59469717428297	11.9247846477956	10.3520499796444	7.25826235209351	23.5720159353781
Atf4	65.6303917860807	59.6403615070629	66.2862117305704	60.4922746403042	64.6416520788166	74.7848512935069	59.8146327314903	66.3423570817023	47.7719565807766	55.716530853109	50.6351242432875	48.7573705071843	73.469439882987	84.6095254700848	91.7360023857289	86.5055432773813	68.4358050989089	56.5248396173621	65.2142636849695	53.8842131648994	60.8878026058506	67.1678660542033	46.9100776100895	45.9854190196668	63.2135667384189
Atm	6.44954440484568	5.99541949151123	4.60104137531157	4.77011077237319	4.2704933899907	4.42189166159277	5.45416245189739	4.31705615970265	6.22295639423826	6.68791391728673	6.30334680117812	5.36735074097262	4.46503706675471	4.80285764271087	4.98468967551092	4.16884263155834	4.63269544237199	4.94920411669674	4.84797972686054	5.19306962621111	5.02075008445906	5.80290905291016	5.21423633727929	5.33986478290618	4.76469827273741
Atoh1	0.0	0.0	0.0	0.0	0.0	0.0	0.0	0.0	0.0	0.0	0.0	0.0	0.0	0.0	0.0	0.0	0.0162789334003311	0.0	0.0	0.0	0.0	0.0	0.0	0.0	0.0
Neurod4	0.0	0.0	0.0	0.0	0.0	0.0	0.0	0.0111915166148305	0.0	0.0	0.0	0.0	0.0	0.0	0.0	0.0	0.0	0.0	0.0	0.0	0.0	0.0	0.0	0.0	0.0191226980256783
Neurog2	0.0	0.0	0.0	0.0	0.0	0.019495960676865	0.0569557879338338	0.0	0.0	0.114359885519662	0.0	0.0	0.017768846213685	0.0139825798409378	0.0	0.0	0.0	0.0232347724981252	0.061778895212853	0.0	0.0	0.0	0.0	0.0	0.0
Neurog3	0.0	0.0	0.0	0.238495398508179	0.0366595092694536	0.0268381323394504	0.0	0.0222040098834457	0.375607668253937	0.0	0.029304318845298	0.0	0.0489211744018458	0.0	0.0	0.0424099239445955	0.0468577342574429	0.0319849793255727	0.0	0.0	0.0	0.0	0.0	0.0935887596082038	0.0569092542021044
Atox1	82.9516296064032	74.1345190233154	107.673033043638	28.5877956538955	70.4321953305713	60.6248559425648	34.1513232872149	132.252017090221	46.5630955868344	24.4518377446298	37.7978681481506	88.8549048220727	126.448703552613	97.4896538909829	92.275198896543	131.886224409111	108.457866221679	87.8029144497208	82.4141902675609	82.9069010500371	90.5138904115136	88.9453922213174	90.097677489099	72.2864847649754	135.982789360235
Atp1a1	408.378358746507	375.054978150634	548.034045798037	102.332790547854	113.70623245492	142.467815755118	101.102852003436	115.394786519299	105.242831577355	79.3911738585383	78.5365603966037	99.9574457877956	116.168767912581	449.126678970851	133.836403800776	129.050200766276	134.067299879731	121.182246784666	546.441192479375	672.4789434468	623.935686458662	552.516899649353	117.997622303316	112.795432356932	127.218357871724
Atp1b1	3.69192531253525	3.06176786881813	1.91365191870988	5.95014745650964	7.4311793162795	4.21833011881323	6.65077346719276	2.617465397697	4.95319993340377	3.14209327420954	3.38135752058145	3.58803131879431	4.25656054104269	2.97738071814833	4.21473513579261	4.39099876170714	4.85151195672102	2.83284068886492	4.25677368830796	4.85180987462369	2.64172581410844	1.11140515130193	2.25712539688634	2.51003559263918	2.1297169018393
Atp1b2	8.27776479559618	4.54242766470563	2.62093731884011	2.58532743331995	2.57260854566687	4.18019832112904	3.71283420086224	1.72286905162899	6.42891456171798	3.9519913710951	4.56432149933475	5.28975089669356	1.56302833301417	6.87466025581389	0.944484841308378	1.22191450751868	3.15460684785493	4.28840591124459	6.52607440815116	6.60927063550832	5.68941756637231	3.74808952688383	5.54723640526487	6.43417231440453	2.01305913638609
Atp1b3	68.6494848179178	72.1819198936074	99.8600310521956	39.2689682961868	61.351960252054	44.6294729031062	38.3436343894625	58.8772532474944	39.9991932452826	34.8621679614643	40.3767214839263	49.1292510933185	64.600419955476	84.1679901561471	58.0448253906036	64.2706440070886	60.2059256188561	50.2537074047283	92.7081024302382	105.496602136763	93.3485238466099	90.7816370192122	46.5201411397345	43.3540555993505	50.1301994102712
Fxyd2	0.703937349200488	1.6739059148784	0.486167622879563	0.0	0.579838599625768	0.495244379410871	0.413375501823391	2.10718728975813	0.707254370171786	0.691670632902049	1.00425547618754	2.17792857210281	2.64374741761493	0.710382441846584	1.86005497781668	2.23597382146446	2.84104652864043	2.61382792493367	1.12095200229586	0.811396547811299	1.69599038997573	0.962109995689391	3.67797747935656	1.97370800985783	2.40033635073165
Atp2a1	36.5243245075081	31.8555729538177	1.23267708646614	1.86715034762377	9.10921508798104	8.32227603795763	22.6848488282827	5.05625512680632	31.4880032161236	12.9678559419451	29.664978968585	12.8632008275945	9.03374996939124	27.4655108550019	6.34616550728093	11.8517395858784	18.2384910146186	8.96019289220016	11.333159563971	12.2628081108906	12.7744557220481	1.88537496318429	22.6769512213128	10.496646217252	9.09150420335199
Atp2a2	64.0711297154845	68.5137902507228	63.869006417015	47.9025914278816	55.1772773217816	54.0096372088929	50.3043796767788	48.2835073484072	47.4271341353884	44.1061768179754	44.1856568697927	52.5632786276638	49.1299002874345	65.0933954363783	58.7779915785665	56.1831598487412	60.4426337689224	54.2740018480076	71.3277925901082	73.7695745118908	68.9563647963476	69.4490150842832	54.2064085617942	56.2318754406287	47.7813365797856
Atp2b2	0.0266862153940077	0.0146440743443839	0.00335101461579376	0.0476685787828533	0.00732721350886677	0.0214567766725925	0.141039325779699	0.0488175856284617	0.0750734975919992	0.125861688201414	0.0878567410708578	0.201825846384079	0.0342229244148474	0.023083327202469	0.0271209820672303	0.0550976466922478	0.037462217065967	0.0447503373847147	0.0127485634681497	0.00559272473723293	0.0107158127316453	0.0	0.0392152127449208	0.0794995775643269	0.0834135337009378
Atp4a	0.0442292202752767	0.0485416144884088	0.0166617215741533	0.118507478865078	0.0607199139148861	0.0711240981786132	0.051945748147375403	0.0367769671650107	0.124425371406452	0.0869169758226648	0.116489658683141	0.0810914611195931	0.0162058333976137	0.00637631044374029	0.0179799176799376	0.0280977785286222	0.0776114478086943	0.0423819135590329	0.0352153732742455	0.0648849211036219	0.0177601819793068	0.0355591261710021	0.0505513085613683	0.0542545587494038	0.0377039964251944
Atp4b	0.0879259593433265	0.0723741227304605	0.0165614252817581	0.0	0.0	0.0	0.0	0.0	0.106008329976087	0.207345056544903	0.0578942208880469	0.0	0.0241624220296249	0.0190137835128237	0.0268075296334058	0.0	0.0	0.0	0.0	0.0138202161847605	0.0	0.0212070454500649	0.0646033008154474	0.115559935678753	0.0
Atp5a1	140.408805624748	165.618385096027	264.925854392141	70.7066655821343	87.339132816352	84.6706906732875	69.6506434828868	139.010112032411	75.1547556459986	65.8181345812905	68.9548651454151	108.305233801407	126.848114413055	170.539108534249	114.538802726633	123.625715201381	119.758187271915	122.043342681097	204.147499514802	229.66307715754	209.051553077212	260.292951155999	129.576225252626	111.634847668164	149.323658576644
Atp5b	332.409002211073	405.912171184559	674.028663236526	99.0451057447451	136.880821491437	155.2779821148	116.113035182391	237.24485737659	124.403843728425	104.135874602367	101.735378349947	201.065527539813	219.011756398663	486.972951234561	190.022031333885	222.240631614081	227.535786189444	228.61426108793	520.69156785677	605.261522529315	543.266664380767	696.378292380103	244.332555355324	216.066525565767	288.604093155192
Atp5c1	58.1377785225342	68.1372898113328	113.74973591538	22.9342184697854	34.7642070603889	32.6232408659542	26.0459598437695	60.2288330556248	31.4954257767139	23.5926010400836	28.8871894848091	45.2964697981143	54.6602164046583	75.8816730696664	42.455302976138	63.2213515160892	56.4120048763099	49.3184039511347	81.9047808054995	98.0322415507007	90.947861118966	110.391548184785	52.0548225299629	41.5700045331572	67.6127848451787
Atp5f1	55.7154787993089	56.2280531107407	84.1536457312768	23.2736255084503	35.4931786317595	31.5777174409414	23.0629027188055	48.7061898049727	25.2462096775242	24.4704652648309	24.3480333746882	38.6478054499515	52.2921690436968	64.5753578224256	41.729647649702	51.7913936320604	45.3669447688089	45.4143502755614	65.4148164168711	76.5148190032405	72.7229945333175	86.1207711506049	45.1763123620453	37.2164840828222	53.4987358387757
Atp5g1	53.9213699602917	61.7650896154744	77.2190379488728	18.621423329952	28.8864903671918	25.2903713029751	21.6725416911673	46.0715536591271	23.7890432204951	17.9902453542185	21.0394912661237	33.0636462898213	43.0704587895837	67.612873790919	30.8340469740362	40.2305617987896	36.0813010469379	38.0056072305183	69.7601811305732	84.2012259897594	78.9578134693276	85.6622849947661	44.0988632327332	36.2424966771192	52.9463035116182
Atp5j	63.8584371680493	61.7157097343246	97.3312467111647	36.2744709804685	37.9557944297186	36.836393078291	32.9021279864204	57.086323447107	40.7079977685811	36.7338510666539	40.2750311768291	54.6711550646503	48.9925485105627	84.6896052635276	34.0159261695041	53.1188914901965	62.7684859195255	57.322869178842	79.4416055328915	98.1166479531479	86.6531773370767	86.3543253348466	53.0119500567696	46.4767737287816	53.394416646091
Atp5k	90.7082739472044	98.7158484438903	138.26326962868	38.8052082457222	49.916046961913	46.7706189009746	32.5644438863026	89.3687499167914	48.0185579623091	34.8271729639329	40.026602804482	69.8335740387447	90.7008147025563	102.939916968004	57.1708603598689	84.4397354593157	77.5456071773341	71.2157144373065	117.618795418981	132.750884402986	124.192851404241	124.742040893855	76.0753383656661	64.5172703907294	103.236579683518
Atp6v1a	44.6629712785379	37.3511604145233	69.4446157252925	30.8593447801183	45.6280247181876	37.7144181150711	26.8075825047872	46.8284973208283	29.6689378389753	26.3900229684625	25.9469516997227	35.6336121658812	51.6336462150619	70.7645169194364	61.1242091611325	62.0852707057411	46.6710444088697	42.1679366252463	56.9478110961796	55.2717059057271	62.5047194630067	49.6545816187854	33.1357626490413	28.0738927803237	46.2721707374601
Atp6v1b2	42.2047172779023	42.8114073252873	57.973733537821	32.5532845389916	37.1819244071552	31.5698455650956	28.658608826763	32.8271552624859	30.2837067512061	28.9994225214348	22.8906715514033	31.1291504200606	36.5384936291588	55.2717137175797	50.2637735733533	42.1037005124497	34.7937288578392	32.2609170303899	58.4211112177852	58.9777402782406	53.4317875810725	55.5012906268147	27.827997611497	23.3598199978055	30.7899453283956
Atp6v0d1	40.3922197196319	44.9295632981979	59.9740515213145	19.5002964101605	27.1266669225769	27.1665283803035	23.3350161829004	34.3671275306747	21.8926414420066	21.5818813550281	22.1393471828719	29.7977596659025	37.0798370444985	54.6274313524738	34.08282870701	35.4735241417648	34.9220047119366	34.9131109530685	49.5095512164995	54.8175053234602	59.0475278991271	57.4531432601302	34.7758972793258	29.1547871803691	38.1245500325553
Atp6v1e1	146.015422628607	132.232020055388	231.681532657415	64.9520995788853	81.1031837878743	103.385262049352	67.4209312905068	135.093994455053	80.7775894373002	67.2605728380745	76.4455929687688	113.689272830236	114.098015520322	187.646102968946	101.270838773485	130.41631155356	124.73479221901	129.550347458376	185.535961841867	195.425725884504	202.862339217635	205.932486306284	125.108215675915	113.069398717541	148.392086036525
Atp6v0e	19.3996470533916	18.1130923158307	22.3177181352956	12.5496480218577	20.2026421411155	17.6718940121457	13.2691252242757	26.2095353322929	18.2001350467801	13.8437528754974	15.8992262822131	20.1266825699868	25.0118367813131	23.2271872687992	17.0011749884864	23.5525724778665	19.6919437862117	22.3800469964652	20.1529100718251	19.9469017200959	19.8051569792462	21.0671354654577	18.9120896753963	16.5208645255599	25.5887335309723
Atp6v0a1	20.9604206922327	25.957310037947	25.625699722423	18.7337186220097	12.6112528247347	11.9115783014851	17.9902511911887	10.0110035056984	16.5537801038095	17.5776676457042	18.1987895316184	12.7198961643139	10.8317711359168	21.818578558999	10.972147047238	9.51795041424054	12.5801538775354	12.7495300627037	28.2806133873775	27.1906829276357	27.0996259916935	20.9410807894297	11.9831111886865	13.4252445237665	8.648104051455
Atp7a	8.0329170324511	7.96907774380945	8.02235832480193	6.81092450594564	10.6779320665048	7.48379203713624	7.94166712316145	6.51724113060643	8.55532368410325	6.74597059708174	6.97306897828178	7.20199934294027	7.97309429802246	7.06132632511066	8.01237525978767	7.76445436276121	7.79446628890338	7.43984744971199	8.86732263929713	10.5354734146769	9.38077965307161	8.49451717710193	6.65450511831483	7.36001048066785	5.78724627779583
Atp7b	0.256736460435639	0.0997930203015669	0.15716343216134	0.200636906709396	0.0440574570370013	0.12901644196137	0.0565365813215557	0.0320217776282407	0.0257946227504156	0.0	0.0493051683439068	0.0220645295793246	0.0176380637577565	0.346991627602751	0.0391378741983921	0.0458714831548376	0.0168941100552486	0.0153758397812486	0.301510598442428	0.265663026374856	0.0966489085795794	0.31477424431347	0.0523989568663137	0.0168712682101574	0.00911915106332743
Atp8a1	3.55345451331033	1.99573368984395	0.817005723810563	4.67115118102631	4.95392629167449	3.21928845961789	4.59957262372361	3.70381296267187	6.46658531466473	6.05854653400993	6.00864549418041	4.97230052148459	4.4699135408368	1.46109215733822	5.06605819988367	3.5689582150298	3.42510208982022	4.11242337230994	1.61786193992487	0.949243099488307	1.55249077478826	1.12263457105177	3.84891568872296	3.62219124067996	2.91187796445244
Atp9a	8.2289258910761	8.74951700380934	14.6132505913205	10.4701855118948	6.54328214687045	7.91213926098713	11.0045789347448	11.170815259405	9.52576755982397	8.60961781365128	8.26357757432492	11.1193014094177	10.5111313109147	12.6260238568266	8.38328144771912	9.07815850595161	10.3455673463081	11.3666222105547	14.334658030531	11.83583716491	8.86495269745664	13.8691840999616	9.89183639960955	11.3362469063561	14.6741417662961
Atp10a	6.56393359152143	4.09362437228873	4.43181686717731	7.30632167927046	7.90157427616172	9.20263158180922	6.99997399427308	5.51465087152229	6.78664289521377	5.81033768189224	7.32299072721979	5.10218690280932	5.37392177765794	4.7426830004499	5.8672001200458	5.8326178809683	6.04443683831789	6.6070686286178	3.5870127754235	3.84522394585969	4.62231870961983	4.04952976189343	5.1710638215801	5.07885859522372	6.42574290111106
Atpif1	30.0986545370269	29.8241863566563	39.8769465340017	29.32586724929	21.6989554183186	18.7327502096405	20.5104852984603	29.7650685790506	23.8689582316819	22.1410819678287	24.6933206026583	25.3049478702968	29.9297858223436	35.0382650281906	20.3490566401279	28.6814460189668	24.8544781952206	24.9085978279736	37.9845239654008	44.2057698974489	43.3353577537808	42.8326817559142	29.0660276041644	27.8388660254069	35.1713196184915
Atp6v0c	164.876613632208	159.814816531125	228.893642470627	133.913329421627	153.601853064142	125.692945029565	99.5692451804179	165.922425756783	106.915246588359	97.2728416265513	98.2508268875812	141.946312037215	172.001905837307	190.311337367193	213.368115157597	190.902981195069	173.401332972432	153.635187409359	201.441221745912	208.190274145385	225.75803891785	210.585307990572	123.229170940021	106.70738955252	162.289530959216
Slc7a1	17.2033390737379	19.087318838231	12.1630045911261	12.1362036982108	11.6270953752528	16.0639995460595	14.3480257181889	7.69717421038781	9.33941468599402	9.92013569752301	10.9944649907425	10.6814100845687	10.4839844196921	14.3781890604348	12.2811717461413	11.7644313717174	15.0655044744812	10.6702823969514	17.6394820222069	18.1384344236546	14.2436522117645	19.1350882899428	8.42146007687302	11.6797758655667	7.29596214329832
Slc7a2	26.6635018482043	42.2201284427094	19.3099218595232	120.450797897368	98.3287706901117	112.080002732587	101.020449439414	120.925033897062	74.6666666795771	58.1543833018896	85.4287720271659	99.1498032407528	81.6314350671327	11.7011705820658	108.332419279183	107.993732116109	88.8318588366901	112.427545261125	13.0494413945621	14.1508470474239	18.7266334078029	13.4480106134896	73.0676319484214	61.8327620041891	98.1163260169453
Slc7a3	0.226724097724643	0.111973468112668	0.0939509026752124	0.303741520335213	0.280131570249934	0.259770625754513	0.399419867885232	0.0904910335273186	0.218680745887807	0.347526245821332	0.507568541918372	0.0935289465707065	0.0498437856070959	0.147085671062531	0.138250705792768	0.0756170425070343	0.0596767884489436	0.0162940942408273	0.0974797608515726	0.121164200334611	0.0819366719254866	0.131241738780611	0.0999508577226189	0.131111424112354	0.10630127513669
Atrn	9.58306563023299	11.14092218467	9.4081341777826	8.31191340114365	7.73355522297114	8.94328070779884	9.03384291195987	6.55248564205791	8.48064605412251	8.75209977633438	8.59859394409652	8.78839681227739	6.67610484323952	8.99404358623448	5.51988786559535	6.44998720015711	8.26761503372435	9.175650124934	10.6308878175822	10.1584954298982	9.79726185207445	8.68292334827053	10.7502563904468	11.8443123695511	7.46512067549502
Hnrnpd	9.30292235212748	10.1964077433539	5.11019355303293	10.1624698746714	8.3141832189848	7.70342246888022	10.3818507312166	5.25148215281429	11.9757672241318	14.2028535822376	13.4222851935162	8.34128610889375	5.8259272005381	5.6211035353859	5.42408630542446	5.49199368055018	8.45484263650538	7.44048045325145	7.34207917667168	8.17919389197016	6.63027453426982	6.91910126681917	7.40111599118254	9.450125595125	3.99155145611126
Auh	9.42029156297806	10.5691702574697	11.5062409989075	11.1087056380856	13.400922633945	13.2602793107532	13.267337414356	9.05928389881045	15.47040319168	13.1803234913234	13.8913368648191	9.3453757127447	9.33098567037609	8.57972003329665	8.75239475652996	8.98923536402144	8.42631106962058	10.937811415609	11.1315880324999	9.56875868098183	9.27763718112904	10.7465888481374	10.8482248039564	9.95995235438058	10.815447085583
Aup1	41.466086974229	40.8788940338328	41.2968296763236	45.7435139256011	33.9395862722062	29.4995050581555	44.073410297239	32.497447495603	36.4958516060459	40.0273479817395	39.9925899602148	33.2046943325277	34.2844076573421	40.3831991529645	42.0015059789316	34.3984519531547	31.3865300337825	36.5252503760009	39.3047495909533	39.1781228967404	43.7227866424501	38.1838716368631	30.5394352855141	31.7583326940205	31.5981566669492
Pcdh15	0.00654114327753974	0.0107683671557715	0.0418902713095051	0.0876314791321112	0.183191658062282	0.0670565708670785	0.0230470656622163	0.0195804555484567	0.165613537611261	0.0308503593905394	0.0646045371466837	0.0179891549907608	0.0467358730666387	0.0141450696852639	0.0199431309659414	0.0373989038452777	0.0344343126739051	0.0517105180632689	0.0343732510947848	0.0185064828134077	0.00393988049886886	0.0220874077855348	0.0320405524520759	0.0240714287996112	0.0334566932744554
Akr1b7	0.0884450499298221	0.339739864649043	0.699686373279727	0.947916315959846	0.0364264333703744	0.1600049960728	0.701161443828504	1.03695347882562	0.266585434715069	0.260711455635196	0.262062055722801	0.577689198070126	0.753457179229881	0.535528997940658	0.458418496069889	1.8120323725719	0.512158014581352	0.444942727838757	0.760536917089018	0.48656324238127	0.213089921840729	0.49064165778999	0.1732925356418	0.255732773189174	0.829362355516953
Avp	0.0	0.0	0.0	0.23275108471717	0.143106166425628	0.0	0.459101248679859	0.0433384242863329	0.0	0.0	0.0	0.0	0.0	0.0	0.0	0.0413884538763492	0.0	0.0	0.0	0.0	0.0	0.0	0.0	0.0	0.0
Avpr2	0.5647990445365	0.346396560344755	0.262829988734555	1.06822503978689	0.875725759471192	1.04180666839076	1.28765552086235	0.613288237504002	1.72240931227779	1.56693722363344	2.0563213461447	0.982224126999371	0.639096474870923	0.287379941869018	0.405176923493647	0.332420877756103	0.577160669451452	0.787937034194355	0.269816321262276	0.365544953846317	0.360202667267108	0.208344208029553	0.602133915424769	0.751041014924791	0.538117028474897
Axin1	7.63599592836748	8.02087055314881	8.10150241441885	10.7403933400486	8.14790156154882	7.98705170801777	9.26358389005541	9.07164998193773	8.98586104935429	10.2435240703071	9.61416496304656	9.2006728441488	9.08051730136974	7.48837730886017	11.9333577600852	8.60538445805824	8.03958146817935	9.04774914937481	7.04090848773425	7.11990974643563	7.11474029811584	7.95514811973534	8.77973924433193	9.86361659156382	8.49735598883599
Axin2	3.20095725146222	5.75794253296316	4.16907760116476	5.15366619099425	2.24647570658863	1.92161660525284	4.47589880401492	2.56375143834648	6.12634077369912	7.19300753998225	6.32294242405948	4.53972925854326	2.70596688161813	2.53909964131633	2.31072686150212	1.96282180133788	2.99987580000355	3.29077535227427	4.29948873463141	3.58280548441924	2.91362932377722	3.18512066761072	4.38738690325662	6.92736162768589	3.10804165107389
Azgp1	0.391076305111382	0.882258103283488	0.998526094129742	0.0	0.0357925061497387	0.0	0.0	0.0650366447456214	0.0	0.0	0.0	0.0298755634033307	0.0	0.281897794383565	0.0264965096555082	0.0	0.0228747707620003	0.0	0.435925778670613	1.06547021429767	0.68048997128656	0.503064050033668	0.0212845918944245	0.0913753708267514	0.0185211138173738
Cep131	1.82916816987683	2.56866940790762	1.67113379022645	5.24838032415928	2.15920768277544	1.98895132154213	3.75529112882601	1.63114906269343	3.21251023635195	3.88894652257632	3.52785683533005	1.7824589211116	1.37737599089451	1.46385884677009	1.93215636597525	1.41364740420793	1.63772667297305	2.09090271001321	1.65821645480877	1.43075316023684	1.81311598967787	1.3131210578299	1.99656146031944	2.60470488359067	1.22780109642759
B2m	1883.75787007042	1084.12958414903	1184.26900064726	830.394489558923	1614.59960064561	1742.99483360773	746.196949571148	3298.03094596828	1274.04257755352	683.167785891517	1061.33157980582	2491.66801235437	3079.16170136172	1194.1701726285	2352.38773045949	3350.50055812981	2996.35009174781	2723.78258007501	1048.11766396487	1069.63221361521	1438.22346399723	1208.81053547631	2245.59248234104	1559.43845839684	3466.26253751429
Baat	0.0606338729593612	0.0	0.0114207836236284	0.0812309981220261	0.0249722933628781	0.0731280617169583	0.0	0.0151252719878515	0.109655254154903	0.0	0.0399239412412902	0.0	0.0	0.0524477340982623	0.0	0.0	0.0	0.0	0.0434491046967107	0.0	0.0365211712245708	0.014624410234089	0.0	0.0	0.0129221096091951
Bach1	16.8703378247529	17.6820284313605	15.1210157609186	19.2432525327183	19.6234574209446	19.9178994907121	23.542862774618	21.8894223943261	20.0347020038985	23.187956255508	21.3117861793854	22.4689376482583	19.3190389690411	14.0402473846748	20.6550506429775	20.8585976410893	22.9256495059275	23.3219381166196	13.8332357323294	13.6523760639373	14.1388498851646	14.0380222370528	22.7898716311224	25.7010530823628	24.4381478574444
Bach2	0.751373456579739	1.25635283825418	0.349652640241912	1.7526900400897	1.86401757517071	0.975498869030983	1.41713197407048	0.445426628188353	2.57914148134904	2.1262467604026	1.87999867752581	1.32492265740163	0.981390022577623	0.573468552299899	0.706118993834169	0.82549977595279	0.912075418520148	0.94022366967359	0.629212663961189	0.502971311883919	0.59632680741703	0.388035413593168	0.987229453456102	1.84956740189394	0.474739726230627
Bad	8.02102022896799	9.1634378191839	12.7579615382207	5.78133065246898	7.37972167619404	8.59895828605497	6.03237515787073	9.29055988878455	9.21815450294228	8.57258448197	8.15371498229632	10.3522712742694	9.64180733793911	10.8331855861286	8.40911915827082	8.06797731364878	8.5684197318603	8.79845769436232	11.1368957241586	10.5578196801826	12.7985594638523	10.2726478685163	10.6839731466587	9.24729976620077	9.83663848933021
Bag1	39.7157380054085	45.6857662181061	51.4782477557538	25.2288710894627	32.2169826882978	31.9815605910701	29.6315075625222	48.3615446539565	30.2243109315809	32.2152742631907	30.8401557741355	40.2536798301187	46.6418115512236	43.6644074283428	45.3682544946904	47.1633403787823	44.4838672244006	41.4982637962177	42.059786658045	46.6007410250482	46.3891916894499	46.6048046356268	43.3625185776412	41.2505993537564	48.4177350209696
Bak1	23.3928933520838	17.2983308812547	19.5042365676399	9.20872821063345	13.2721057832114	12.5912090932354	11.9792612217207	18.1607734423546	15.0598209493733	14.9894344672632	13.9915611154723	17.8621061569508	18.5237288400777	17.3097227745046	20.957180519292	18.2768585023196	17.3533306488263	19.0162901295168	16.6128490010083	18.018546108227	19.0093597125648	18.7181350874719	15.965964145741	14.7653583090408	20.5402596388669
Nkx3-2	0.0	0.0215729621649805	0.0	0.0	0.064764639710589	0.047413672635218	0.0692575023240643	0.0196133926624865	0.0473977494745726	0.139060143393307	0.0517705689410674	0.0270291229660331	0.0	0.0	0.0239720137819919	0.0187309070631358	0.0413906833085528	0.0282531831910994	0.0187805846165839	0.0123584089015924	0.0473580952657737	0.0	0.0	0.0826694412687727	0.0837824304899774
Bard1	2.81490153489385	2.94454368946889	1.92199304963638	1.21214386047827	1.10757228960219	1.7959832950595	1.50541446140871	0.72726227132502	2.10597333040957	2.08920413391475	2.31681480157225	1.15775615390886	0.953120085403982	1.96202174520668	0.498078988123578	0.868174762592745	1.41568529015557	1.47209329805001	2.35929367420885	2.59937417509393	2.58106508406908	2.1277242987269	1.56964594928744	2.21975291081572	1.24801331050241
Barx1	0.0	0.0	0.0	0.0	0.0	0.0	0.0	0.0	0.0	0.0	0.0	0.0	0.0	0.0	0.0	0.0	0.0	0.0	0.0	0.0	0.0	0.0	0.0	0.0	0.0194954514160333
Barx2	0.51522751308325	1.0703401534319	0.0554551126214577	5.02895399257949	2.03104210917038	0.0887707234447733	2.00985481139755	0.0734427416855316	0.354963644591131	0.954641402629737	1.72047139984102	0.202422184691955	1.09224009786978	0.891333978431843	0.201968292986374	0.80658995184725	0.813688274248295	0.105794610376951	2.97120063042405	0.404917709646091	0.15516666927688	0.0532580563173399	0.234347700551878	0.909324799987646	0.0470587483727152
Bax	29.0288236564325	27.5621666282744	33.0383787332452	39.1146152312661	28.1959424723248	26.3084607557724	28.9695261214658	27.9606768364326	23.7370978505903	34.8211071985059	25.5219240643445	24.3423722530069	24.4389506102914	31.3991720644539	40.3474877870458	31.2596460775356	25.5281259205722	31.3135335907129	31.90367183559	25.8468207400283	31.1625651422523	33.2673496803245	26.0548711568469	28.1988147007204	34.9259164473501
Bcl6b	1.64503419813848	1.5412179273943	1.19406716231086	0.645028346027065	0.545315864707793	0.375026131091933	1.13094904495563	0.620541237072251	0.870735911855499	1.96329583438905	1.38697449763468	1.90343160012098	0.77181366619146	1.02382212541136	0.428152808988419	0.506595016513295	0.84486792381776	0.90831015454352	1.38005957266586	0.763087194223028	0.809590248476776	1.08385740322458	2.53528693290782	3.11123819410338	1.30827973998855
Bcan	0.279538331566444	0.0631633892229985	0.136277989527199	2.02668734118973	0.880397738652768	0.961840232218102	4.05557525429568	0.557852314504995	2.06181010581657	1.20207263658019	2.53353205238801	0.587885706605358	0.370535352350623	0.128010730944999	0.451205760927005	0.579759845129799	0.424156653597515	1.09902592588397	0.133541309966182	0.113721569517625	0.0594255329145499	0.134844865994967	0.338289152024151	0.475450495240259	0.497621232792329
Bcap29	10.4645014896073	12.3621122818086	11.7852770806792	5.4519336172407	7.27286362926126	5.95982788357133	6.01708146497406	6.16343545988541	7.66632069160089	6.64055424797378	6.50748324638629	7.84427507547587	6.55018016901609	10.7174596223795	6.04864892972848	6.49204152920533	9.69776759991223	6.71106926658163	11.1264942869677	12.667336844706	10.5050151020885	13.4260380390562	6.70986434856262	8.46213500635058	5.82320404490309
Phb2	60.7160220775642	61.0868404685077	80.6940993113086	27.5556508468137	30.8013099684841	34.0705998509042	36.4630803342803	42.1634033581348	31.283582830515	31.9134323746507	32.2430900940949	38.7860987080772	39.3061639815816	60.5026909383212	40.1193101515655	42.76756910083	38.7129365547906	42.9547389251818	68.5150333546454	79.6203845809337	78.0657706459665	76.9677993068414	43.3356924503727	45.9221805375809	47.0081337047792
Bcat1	4.43589715031263	4.67668655822338	5.1607439396421	1.64525005720167	2.19756181593327	3.60707066326108	2.05159726660554	2.83634862324568	3.25484643285189	2.25939724246303	2.21672930892116	2.41658813642519	2.18198649688598	5.25642846184806	2.53705376258226	2.66837634754946	2.30730784615612	2.11516758692	4.4607747488623	5.21511822752403	5.09499323639291	5.16311321312075	2.70697523018934	2.87745244927597	2.77968935593353
Bcat2	10.5745392392583	8.65898270243321	7.68170560975621	13.6812126945304	11.6137722220939	8.97911663347101	13.754244750284	8.72707726483895	12.6300892058959	11.7691642400904	11.7563851493111	10.1695063519966	8.18367174817994	8.34901923606566	9.13981683111882	8.58554190361195	8.34140587772195	10.7247496780284	8.32504052178695	8.59532356051181	9.22653770595307	8.00903154892912	8.58448777795522	7.68934873766077	9.21103360570569
Bche	92.5479346699988	48.1618638719059	59.5010586170504	10.5679260891803	5.66795121655622	15.1122365776111	23.9239010984865	39.3672224962132	41.1002578869495	33.4120705407731	32.3785551738523	57.1304136412336	31.7490130143504	51.6524097037116	11.1298020836918	31.5072648402376	47.0394773289235	59.0548112524221	46.9369313982269	55.5162768960874	64.9466492729912	49.1220744258301	64.6406318188681	72.4639430460616	71.2902738041095
Bckdha	9.96585883583644	11.6918533868373	14.8287718379399	7.11507446495847	9.0324232290116	7.57336448206751	8.20053710466775	10.9259685309947	6.13952157462566	7.88287056888431	7.5493265368941	10.5248820717239	10.4910414790258	10.1471810687069	9.90597132876382	10.2855154461382	10.048541142329	9.63194251328441	13.058893032842	14.0635442130632	12.776832746212	11.9656858849803	11.5382973719267	10.3962789871993	12.7966279237119
Bckdhb	4.38969195970252	5.03850227195598	5.0987663747802	8.33121228673011	4.24859199312569	3.86037598526505	8.3133198685632	3.90557023130937	8.55613062998204	9.05771535047537	10.1885238147917	3.99895975819361	4.20196500461474	3.24330719330783	3.23437578137082	4.008709640473	3.31221868510688	4.23263887943684	4.38632476781174	4.71481191892946	3.54738285456513	3.75859429305536	4.90964053317095	5.05776579488948	4.42811861847659
Bckdk	10.5954105849816	13.3492795163309	15.4645490349927	6.87453240413231	8.6492473228718	8.33766946357004	9.37481987057878	11.3307512040693	9.22277643191566	8.29127304666384	8.6658425706186	9.0814424245661	11.5552553901252	11.2506723290048	10.5169359180736	11.3868835169943	9.81726118637459	11.626863814229	14.5040086230216	13.9354914205148	14.724063921755	13.6256689787465	12.1603354732858	11.3401538831823	12.7180543979768
Bcl10	14.5225642333492	12.4457028231582	12.4713069437191	9.99745474407614	13.7702591550244	13.3458712633449	8.82887458909425	16.6990502880751	9.96745114626773	11.0417863320081	9.77905595462279	13.732276905495	16.6872294441638	11.9923261098894	14.1866413582886	16.174271940691	14.8472128268454	13.197420605449	11.2716313754525	10.7750701659437	13.2861606292098	11.7875163744647	13.5104706642733	13.5963513953873	15.5763749995004
Bcl2	10.7665187398858	8.99034342645228	9.33872705631367	8.79263270395583	7.57261551162568	6.84087496840796	8.61759833852953	9.55950025007478	11.0543420654542	9.69491233955625	9.73542510527766	11.6528611299111	8.33565439325939	11.4923358449723	8.91092367866651	7.82350956438693	9.89273638691348	9.9193563473897	8.66626201547782	10.1189257612232	9.47568361263736	7.89711507698631	8.57891554593621	9.50460416065459	9.03143088421088
Bcl2a1a	17.1408922562021	6.44640374654205	3.45126029430022	14.6491908054842	20.6309037400989	17.5096210838968	17.5715952121817	47.4765532845016	18.7953653790872	16.2904702477583	21.5023441107832	47.0893054195926	37.1552236631196	4.85702627700873	40.5468970593282	55.5138181838589	41.7333183997803	44.3368114781752	2.71775578401853	3.66969731273189	10.3243522222347	6.73597228527157	19.5427435774802	13.43914705688	67.1714003536262
Bcl2a1b	26.1239580020166	10.2218599623122	6.53229747495536	18.2599198577879	39.1075434980878	30.9591004298682	23.8783819229787	86.6624922983687	36.6089381064192	23.3027386011774	33.5546755858115	64.7124914622644	68.1690316759132	6.97558941868793	62.1490674756919	83.8455408961745	59.3144584612225	63.6705036347536	5.31754874806058	6.23661435342305	16.282364970636	11.6886110536594	31.082091465684	24.2032467460793	97.2772392061514
Bcl2a1c	0.35028057544149	0.0	0.0	0.0	0.192352533049315	0.070409872372563	0.0	0.116504493105466	0.0	0.275341307102494	0.0768799156277122	0.240831430168576	0.128344759701725	0.151494713960089	0.213592367402856	0.055631243159937	0.184396983013103	0.0	0.0	0.0367047708024514	0.0	0.0	0.228771081224966	0.0613825557622152	0.398137324361964
Bcl2a1d	18.9879711631204	7.01401162359606	3.33992931706473	15.0451148813081	19.9006062625733	15.1482726934476	15.0985558860228	50.7571536279183	20.6659941608921	17.5100776459862	22.9617792314246	36.6758128510742	40.5255882139818	4.85702627700873	40.3666886279534	42.348207530236	32.3209576796062	36.6907026723581	2.75305131368111	4.01808629811782	8.72229756706033	7.16365306528881	19.7236949069013	14.682073952314	52.3388970406595
Bcl2l1	44.6267124724985	26.5096289610539	31.7292950994567	58.4159119484061	42.4887233154146	56.4131420232457	51.3313867817939	32.4708721677157	60.6752929838971	35.4927505442954	41.9306105496467	28.9947453594973	29.6992932494298	61.6059710576018	42.3777000636703	34.9644366786368	42.4929897505549	37.3229383182039	35.4760114256009	31.907175253129	27.4957945801813	34.4407318896868	27.4282245360854	29.4989972661825	31.565347511416
Bcl2l10	0.0538893192986907	0.0591435830466593	0.0	0.0	0.0	0.0324968641719521	0.0	0.0268856522551074	0.0649719011889964	0.0	0.070966075964042	0.0	0.0296180214696288	0.0	0.0	0.0	0.0	0.0387289068978158	0.0257440553930704	0.0338813268945705	0.0	0.0	0.0791899896547958	0.0283304103517916	0.0229694610208826
Bcl2l2	13.5103839556547	12.6724770393763	14.2456311462258	13.4696308773497	14.4560974676616	14.5485068162299	15.1031155344693	14.5780710900491	16.2617975327399	16.1151765297533	16.4321384633476	15.0597626837473	13.6790548878409	16.4812562241475	18.050351800879	14.7241117785777	14.0826768017861	14.6288783662752	15.1920126690503	12.1910933052534	13.0174786702361	13.8355077318922	15.6760651396377	14.7479406273587	14.6738699800192
Bcl3	5.47273532028867	2.95283390949688	1.79674564893523	4.58749830273315	7.35372490870231	6.60044471397829	4.6860039225537	4.94213157126947	5.78727265162232	7.31802731162739	8.37457627866279	6.22214653868501	6.04932977281725	2.98841754746764	7.60643663431759	5.0111086774296	5.31132785608228	5.53712714619058	3.1840668021258	1.99913657790984	2.3203385005712	2.78744473217831	3.7589925837635	4.3719026717573	5.13447143783532
Bcl6	4.40827974747226	3.94946247469746	2.08090391698484	7.13511954236073	10.4784149004187	8.22452879480929	5.83247474486958	5.7002600243647	9.34981913679057	6.87376447154542	9.32386320428195	6.07409618535666	5.87412052634846	4.52905372133897	6.68174704102703	5.82098931339026	6.73457850487877	5.6767546492149	3.42965331301109	1.8100090967772	2.20002941616632	2.01365050182545	3.81625417563387	4.21879175379464	5.06168488594327
Bcl7b	14.0210640873823	13.3004130242609	16.135611989944	10.308277847724	11.9013696765447	13.1982347594659	11.3714555846193	14.6728152124608	11.3384238800148	12.9030883300287	11.5963801795465	14.4012543536275	11.8645659445951	13.8474680992966	13.0070063173218	11.6703993607362	11.9267126765367	13.2716041344164	14.7236897878383	14.8489972029917	14.8821047279587	14.4756238725502	15.1806885714086	15.1017254661203	14.6673318402597
Bcl7c	5.60130022603354	6.07003699113977	5.80652205758476	3.99495830366814	3.94997299710581	4.14321234089027	5.04039278345798	4.05104419012344	4.66410330770022	5.13150056141855	4.44433677368643	4.94549061007872	4.46274885425917	5.04549806506182	5.30759134194359	3.82077173692618	4.65635766622907	4.14135661961618	5.12070728464474	5.95387380887436	5.59466862297758	5.34564103445925	5.28999398993943	6.5355085410737	4.48293730308123
Opn1sw	0.733013317687055	0.711657919803766	0.74344209320689	0.528777580131915	0.348339633533141	1.10507214282474	0.943678584793699	0.365704028445124	0.78178841497275	0.299176585279578	1.09523831163208	0.465207672867614	0.232425151110101	0.231671997434044	0.189104070503165	0.550739643488965	0.474926334940522	0.506536875827686	0.65994669851437	0.283606520896301	0.35660481202081	0.462392180904571	0.441911017351758	0.54839111340777	0.324451949550619
Bdkrb1	0.332064791040867	0.0911103619482638	0.140729758308546	1.33459829139615	1.57276482905029	0.926132924839108	1.31624680248113	0.807635367167173	0.700621976248606	0.538359154168432	0.683267792343478	0.313922640006609	0.638769571303214	0.0718082361140744	0.480901485346072	1.32504799884525	0.939591447117916	0.507124164959081	0.138805011366985	0.0130484990832244	0.12500639596475	0.140159948722616	0.386307177439344	0.174571360633205	0.743070875839242
Bdkrb2	0.204146750466948	0.354747840101494	0.166626918584286	0.0911649077456142	0.448419322328802	0.22569537706006	0.29970446061619	0.169749733141087	0.205108709728366	0.32094290723058	0.134418971978013	0.116965649173417	0.149601019694254	0.0735770972762135	0.186725402949666	0.275590414228367	0.447784427652364	0.122262639350722	0.211304544108532	0.0962634555007687	0.143455977255984	0.13130288098363	0.249993555741118	0.196758758407604	0.333554776201572
Bdnf	2.26237527008912	2.05159762160229	1.54563520334833	4.36654599473825	5.11682733515001	11.885419353881	4.4584977337833	4.40962280785891	3.28241780147457	2.37365999832304	2.99191383405047	4.4027721901974	3.73026122024989	1.32673456919566	3.57745137039302	4.23862097914152	5.43003551237876	2.94868888355416	1.02582888495199	0.75339089508871	0.785273492241176	1.20231713670923	2.68593194418703	3.20523535711924	2.95010821015343
Bet1	18.8783198194676	21.0701443830848	26.578502688829	7.85885439662493	10.4985928265575	17.7194579906097	10.7101834563333	20.3269076941315	10.9302948117458	12.0099173531174	10.3585792124239	17.0127753780421	16.0617914063523	21.1038939704423	12.096861044542	18.3197400599531	17.5740625190604	16.0968875142543	21.8840402266397	20.6704946994077	26.4998498433708	23.203829307803	18.8339613822165	16.120484455515	22.5940751195763
Bex2	0.0751953667743121	0.247580975826981	0.283270710417717	0.201477965998415	0.0619390009896251	0.0906900904381738	0.264943371825031	0.0375153464285553	0.0906596335509779	0.177324054149406	0.198047411995404	0.103399440288593	0.0826560074063618	0.130086580635999	0.13755678333126	0.0358273797647779	0.0395848349634306	0.108082061412128	0.17961200036787	0.141830635594955	0.135875677961376	0.108819163718673	0.184165136816237	0.118593941712017	0.0641016464320228
Ngfrap1	17.906896651521	26.4744834257539	28.7391696550655	5.74962387011435	9.8130486408297	14.5019725733915	10.8196954105674	11.813343130694	10.4379136606964	9.94618165428448	8.57503156192865	13.4309272970609	13.6239522845991	22.4978859635835	12.1374349689364	13.4324088442573	16.0487027708121	13.1351324367745	24.6737208590458	28.5415293677986	25.7163993687715	25.4856796730488	19.1737458665117	20.1893569387932	17.2204981545176
Bfsp1	0.221162843453859	0.388362315022715	0.0833149148287401	0.118516450587303	0.163956179090184	0.200051670084207	0.155849042250018	0.275848135504083	0.186652186722602	0.495464268946869	0.349495432933066	0.228087000636603	0.29172708496363	0.172173415547645	0.4585226111042	0.368811262284479	0.279422364447745	0.158944207959012	0.17961200036787	0.152954607014167	0.15985373877809	0.117354000088765	0.541662167106579	0.244163997642389	0.254521243185973
Glb1	13.6252381111943	13.9109464422777	16.1599559792564	6.98731609089999	10.5404955317065	11.8613959004841	7.97745207587761	15.3502953409214	9.94414033277864	8.81926723538382	10.0629218025607	13.2178808065409	15.6659473451989	13.9539934912858	15.8647205238942	14.5825691484776	12.7597199858612	13.9762872417081	15.1330847384889	15.1057085996791	16.7301688510841	14.8517337426394	13.2986192017333	11.7753583284828	14.2603540766319
Bglap3	0.655989520774407	0.239983056658638	0.192204265713817	1.56235907765238	0.180114535063393	0.175813872930292	0.770437873907368	0.181820260572527	0.351509657031486	0.68752889258527	0.911855645985575	0.200452507745102	0.0801194083766755	0.157618003296799	0.22222559183381	0.312550981406053	0.268590216275073	0.157147757704386	0.731219812874883	0.320782113689687	0.175607787385212	0.210959306909703	0.107108017444772	0.344863370921547	0.155336137966822
Bglap	1.0117194802362	0.138795395539368	0.0952819662314137	0.0	0.0	0.38131060752414	0.445586579887551	0.567845925486769	0.0	0.447340227513273	0.49961960753386	0.0	0.0	0.164086482393135	0.0	0.120510277390617	0.0	0.181774376011307	0.18124483673485	0.119266670841212	0.380863642770525	0.122009365381542	0.185839365332748	0.265937929899675	0.215614628907713
Bglap2	0.892206806032905	0.139885411734703	0.0	0.0	0.104988228117231	0.307444154757683	0.0	0.190768482820599	0.153670452157744	0.450853370661283	0.335695547819435	0.0	0.0700520481618053	0.110250079792944	0.388603914515667	0.242913386363285	0.0	0.0916009617334465	0.304447042508366	0.240406640177313	0.307083774799271	0.122967554114905	0.0624329455960803	0.268026447673756	0.2173079375117
Bgn	158.432023145684	117.994927212382	42.1611922071038	131.268649733309	242.901429655824	176.115680116007	127.06211320682	191.073266403446	169.598637893389	124.818381656484	132.279330621174	208.786819618312	171.668883572374	77.2276865492606	175.382045948306	155.000380125541	222.040250375671	172.127636607913	88.2502432983956	63.6302529813198	95.2945392161669	67.6308332793018	146.495658068015	158.73320608268	122.979761004023
Bhmt	0.0	0.022279019088037	0.0152943744002895	0.0	0.0	0.0	0.0	0.0	0.0	0.0	0.0	0.0	0.0223138481532705	0.0	0.0	0.0	0.0106863375604842	0.0	0.0	0.00638144232838117	0.0	0.0	0.0	0.0	0.0
Bicd1	4.91089051197197	5.14831167166787	6.97816164352381	3.49313974971462	2.73409179522376	4.34565684077244	3.88895523440256	3.37183619820184	5.72797617383316	5.41315355937896	5.3348157436343	3.50840458155395	2.82215104712834	5.74915906852267	2.90187379811962	3.42209595090414	3.59994405686936	4.35131277343863	5.86890878310862	6.70064810129252	6.27719591668329	5.12755005650487	4.08622731532877	4.49910185717335	3.10228276130667
Bid	16.0465761437745	10.8939286885674	16.1543625302216	9.88151200684411	11.8926874744624	13.1781068864648	9.81475355457391	14.1519162493392	9.88617369812246	12.8602805669475	11.0307501182553	13.2445642849115	13.0672753691157	13.2183715731767	16.1963598305487	15.4966408877422	13.631409525884	15.0850028601648	13.1386684829936	14.1712062440701	15.7148451475139	18.4714903850799	14.6440221884685	12.5198155777407	15.736089007621
Hrk	0.0	0.0	0.00649496405791329	0.04619581550424	0.0284033308362481	0.0311907756154661	0.0	0.0	0.0	0.0203288465052656	0.0	0.0	0.0	0.0298268629468163	0.0	0.0	0.0	0.0	0.0164729136314725	0.00541993251580107	0.020769476270064	0.0166337130566196	0.0	0.0	0.0
Bik	2.08816297296785	1.79521278219075	2.25502923654189	1.3055023315051	0.688014349806129	1.21725030250379	1.4714867756115	1.49323950384139	1.8462422872533	2.21591692399356	1.51242961966111	0.909272061579998	0.765114578922363	1.92665757739664	0.509323901112171	0.829100371611641	0.98933792315679	1.15054474594719	1.82885843119393	2.14435620244886	2.47357187863687	1.91386384796136	1.94340951738249	1.86622274967124	1.51307835546925
Bcl2l11	6.08720582319347	6.96540416009057	4.57974437406558	7.22830379879237	14.7858328041669	9.33334062068055	8.46938938827289	9.15395105951037	10.8209541835873	11.7039858968991	9.14342625745163	10.6532088932393	9.26687456503796	4.78670564869099	11.3569235223973	8.62672531784242	8.18413475201575	9.28385751535638	4.97331626236149	5.71354636308931	5.66635278578289	4.6214486844662	8.82651727822631	9.63676693234394	7.0834823722625
Fabp7	3.17900687196211	3.67259294038878	4.03393066656707	0.224152891725041	0.826917590531593	0.252241553087275	0.589521763768754	1.54428507227167	0.706039156477333	0.690482195388472	1.32201751821674	0.805254232144413	1.24143784319735	3.25635544955448	0.765189151262808	0.876908977232409	1.18907539046078	1.14233639220164	2.83753013295941	3.4188412804139	4.4846366733787	1.81598990999589	2.17185123116536	1.67125082235062	2.35342256037156
Prdm1	1.92079282206335	1.03363534575768	0.387469487264549	4.94733786322528	6.53283838383829	2.75749002076441	4.27894671905251	2.55338766952359	3.18237465265131	3.79899522983615	4.02266478357361	2.87128192501568	3.00359077053552	0.873610520283463	2.88656847145758	3.42452849851422	2.67467143342243	2.20868127024174	1.91808610624461	0.751854583596867	0.604593163644633	0.663536552504481	2.33698480753768	2.44303821769315	1.92792350007994
Blk	0.0734374057109609	0.120896441815965	0.0461080404714609	0.065589232269469	0.100818258272454	0.07380823725329	0.172499580951943	0.20761698130333	0.560754219085423	0.288630781955103	0.209535456318667	0.0841517566451283	0.242170881428141	0.0211742234695347	0.179121201019589	0.0349897864218608	0.128864658817603	0.140740341406442	0.046776780387409	0.0230858060703201	0.0884660648365924	0.011808347328279	0.0959251290807548	0.0643452130539058	0.125206081643242
Blm	2.3672706957892	2.97258031751967	2.21740291978757	1.48571246499488	1.63373271664159	1.53685044026867	2.47970981054373	1.20232330696948	2.15986748525523	2.56490739296923	2.5416843591033	1.49562331008763	1.81095130550223	2.28287205300567	1.57354797518556	1.62072598748671	1.76824833579253	1.78559684626525	2.24141300502874	2.51746013094422	2.60123361800237	2.95256785541689	1.86992551641208	1.91161088079713	1.66805020759501
Cxcr5	0.207077086598052	0.284084142916835	0.0390043136619822	0.0693551212036012	0.298499225928204	0.249747298495343	0.592812555113555	0.477817071803357	1.40435676373823	0.732486922243956	0.579480831350188	0.231356934776511	0.441018795498192	0.0783648892520819	0.347243731801134	0.431652309366975	0.490548911747776	0.241834330658318	0.18548448203859	0.0650968183928644	0.109136365472256	0.0499453542497542	0.40573116797793	0.449061855313048	0.30892154434146
Bmi1	16.0592764609452	19.4483556864262	23.3243876195029	9.6444576221748	12.0702476644174	17.1207795568177	10.1684767744024	17.0973401492982	11.6839288230698	12.4310096031412	10.826548538292	15.0098241527856	16.1425537299123	19.3167689016747	13.9745095530362	16.9978270193075	17.4126087191992	16.393687080626	16.8190609977023	20.2203788549253	19.7690889152328	21.7915611614363	19.4467428021863	18.7215183984054	18.0929771253317
Bmp1	14.249734041721	16.9793651843526	10.496571370474	24.8212900245554	24.6537539342713	21.8049907337357	20.2917800691	12.2429311984587	19.3582805689079	26.088650143889	22.6382256275045	13.6426108499205	13.8207763051911	10.4007484001522	18.2066412931278	13.6682942622208	13.0856725137348	11.4249700565136	12.0406681683237	9.89499173844678	12.4914004772719	11.1752285384455	17.6905947340573	20.2629665131595	10.0468961118407
Bmp10	0.0	0.0	0.0	0.0	0.0309217449042269	0.0	0.0	0.0	0.0	0.0885253084516115	0.0	0.025809999069724	0.0	0.0	0.0	0.0	0.0	0.0	0.0	0.0	0.0	0.0	0.0183881150483444	0.0	0.0
Bmp15	0.0458789163593565	0.125880394069863	0.146907059831473	0.0614638317945696	0.0944770392009005	0.207497645083807	0.0404124459968686	0.171669164752577	0.165942368125112	0.1893336337885	0.105730258524048	0.0630870554410969	0.0504308737767908	0.0892908773446741	0.0419637301328579	0.131156061612403	0.0241518781048964	0.0989160915397218	0.0767106140558181	0.137013851150917	0.193437459084394	0.0774594204247954	0.0449458378661063	0.132655728283289	0.058665464402452
Bmp2	1.74108750477123	2.1918519815141	1.62043478540383	3.89669574752299	2.15965687926804	1.84046133787314	3.89724232051418	2.85117421989255	1.77810354065906	2.60838685457887	3.27737430814965	3.97143895656198	2.63433423688997	1.33770406028957	1.32396716083874	2.03972643463104	3.9465764046313	3.34164316186541	1.54608377767227	1.11397512429939	0.937658408705557	0.70154101865891	3.12038653879072	5.20114511511297	2.63667573654815
Bmp4	0.532929157649503	0.519902484963519	0.368062444806966	2.22121953393206	0.926730993827745	0.0178540083790567	1.87772271123182	0.236338698084423	0.035696024763915	0.41891392543049	0.701806806569301	0.162848616812074	0.92752404784138	0.550613502790787	0.180537178893262	0.550155614174555	0.483166068594381	0.0212779369912901	1.07494150661026	1.12618584395214	0.909487093438644	0.0999742291587888	0.159527660319081	0.404688154195158	0.0630979265198157
Bmp5	0.149956496589389	0.154291320354158	0.0282452796913142	0.0	0.0154400397077121	0.0113035290777127	0.0	0.0561105373916987	0.0677983977566024	0.0442030125357999	0.0370266696632408	0.0902132749004906	0.0721151787428941	0.00810693560748886	0.057149834589022	0.0178619660424976	0.128279248625477	0.080827489621967	0.0537280170494071	0.0589254645798738	0.0564513965222914	0.0180841600276781	0.146906703939651	0.0985429287886188	0.0399478499179353
Bmp6	1.675967342867	0.825360968620029	0.72039641944382	1.09385819801214	0.283180957746035	0.116614409097188	0.529945204235195	0.0857588236981097	0.492206593892721	0.304017630348827	0.495173154716002	0.177275739417998	0.460562847976423	0.799191443371094	0.288246010378611	0.276413136247895	0.214912812064256	0.0772099898106279	1.04699687240035	0.736249756082887	0.478852832415368	0.373135437817338	0.547293923795472	0.28239768041531	0.155692602184574
Bmp7	0.784357631677279	1.1406041264522	0.325025474820811	4.99130623579441	3.0850387031371	0.153722077378842	3.14360165653652	0.371753966522192	0.685606632703781	0.855465369972691	1.54936406685893	0.566239987645649	1.90757115763685	0.856558312237488	0.741336698460657	1.27062386713103	0.918717308439426	0.493235947795481	2.01403428120919	0.739712739007115	0.236218288307132	0.283771278726704	0.46104329055567	1.03087095259137	0.275813920687928
Bmp8a	0.21390005485499	0.058688882243445	0.0402894640297576	1.64772685811719	0.68274058065033	0.0161235127838324	1.22469018799407	0.0933763359074284	0.0644723917894104	0.252207193985151	0.0704204828484481	0.0367661381586294	0.822928838153399	0.312223866827135	0.260861847942862	0.382178392054262	0.464485975332841	0.0	0.47260345950722	0.109267744382256	0.144941518088948	0.0386932501415929	0.0654843086702435	0.0983941132728754	0.0227928698872789
Bmp8b	1.12629975872078	1.21036273845054	0.990014068409292	0.314354175864997	0.831101992796934	0.891439882939567	0.496050602188069	1.27601896990909	0.622383845751171	0.830004759482459	0.849754633697147	0.67757777798754	0.7221944165192	0.91334885380275	0.744021991126671	1.01736808876633	0.83996158238065	0.961214140136898	1.05369488215811	0.981052189626389	1.04586074048504	0.996066819066663	1.01144380682305	1.12254643060664	1.0501471534451
Gdf2	0.0	0.0	0.0	0.0	0.0	0.0	0.0	0.0227126571411777	0.0	0.0	0.0	0.0	0.0	0.0	0.0	0.0	0.0	0.0163588440309381	0.0108741253144643	0.0	0.0	0.0	0.0	0.0	0.0
Bmpr1a	15.0129572173127	16.4088372638399	17.04441424312	10.7563007288777	14.1668740446474	13.422370257174	11.9647199814787	15.2818761028453	10.5585898080905	11.4768694259088	12.0577404647519	14.9158400553539	15.4295298196604	16.8093469814369	9.78327225568811	14.5091277427338	17.1019285188577	13.684405145931	18.5605153010386	16.8596003516734	15.0627994909976	16.7057055890866	15.5292057919024	15.1201275942254	14.5560422285474
Bmpr1b	0.255473546058769	0.109037630368342	0.0374267452257193	0.190142811520149	0.935268984481149	0.718938058436419	0.550082835103857	0.226590286547053	0.154006417291451	0.200817359093555	0.308393679916323	0.195164371336144	0.374427737966729	0.098214325563981	0.320217328538956	0.398978421648136	0.403464146479041	0.071400953702153	0.128825339427239	0.0624639125330743	0.179523833365381	0.116389928060369	0.264182083740767	0.21638223198731	0.157287744888953
Bmpr2	16.690042228029	17.7719556493667	11.4101948602096	10.9089108034744	19.0435506572617	19.2983909963857	13.2463760176397	9.42444018515116	11.9164421128149	12.882298595651	12.5690301421363	14.9811829653439	12.2582751210632	13.2539267107851	8.96928579461779	11.1623206395885	16.2190690464562	15.1916652082259	19.0144846561048	18.3127689476827	15.9606181329225	12.0318822439658	16.9717241184609	19.0474041148071	9.43061689709044
Bmx	0.11741720253947	0.161081874847237	0.0368604873383182	0.0524344786913078	0.0805978760867811	0.0236020231345328	0.0689512995404772	0.0585800325060038	0.0943763870164923	0.0461484425489309	0.0901979395969823	0.0941836742580483	0.172089275870158	0.101564784117937	0.0954641127620481	0.102564514620029	0.0412076859145037	0.0843848087994612	0.0747902059409619	0.0430631937187924	0.0707230719292534	0.0377601331767635	0.124614954915649	0.0308639779978019	0.141800416619874
Bnc1	0.24220212062861	0.3917304264732	0.038417129989888	2.35673041651897	1.45952740844842	0.0	1.45972040341484	0.00635978185953386	0.0768452843621655	0.120243304162053	0.730233396794809	0.0350575402994445	1.07193664271891	0.297714183265984	0.0310923828448718	0.473743111669096	0.375794244213638	0.0366451811830623	1.05352466297724	0.304554940770072	0.0	0.0307459128628707	0.0312205592586761	0.49591383838472	0.0163002288511853
Bnip2	18.4573617032266	18.5256081035897	20.9782403280535	15.4857626340328	16.7982401962275	19.0954062588584	17.837244223746	21.5722910867912	18.8815042989367	19.682970010584	17.6111619391016	18.6556041700069	20.4935770940516	19.6001585154136	19.5538621968416	20.5470022951002	18.4212314458686	19.3458533067291	18.272095447733	18.6240439508437	18.8052405225273	19.5781007439557	20.5196035996788	18.7506802790346	22.0916081381372
Bnip3	68.8311131963967	42.2567152467673	144.760295742874	37.626422126243	75.3078797675817	104.273595966298	34.4135550140446	71.7755946108172	36.5908993649272	18.5842936819691	31.7415097195604	43.3755755782309	53.657999229013	156.097596831937	62.5227062959678	70.7231396954227	70.0416421417295	58.685814257839	141.460957892831	131.869165279548	79.988251022704	128.464621968808	26.1183108023399	17.9164661533034	80.7782154234464
Bnip3l	33.2089715072527	33.663314852174	54.6346843271089	28.3209154745809	43.2237909138531	36.6917281794912	22.5829041469568	37.8112238143602	25.3969109707722	19.8875274356363	22.6559607250054	32.0066639272075	33.8807440982275	58.650496258627	32.5158068120295	38.407741755689	34.8589318413531	29.3077946973119	56.2961252700365	51.7187456873045	40.3060653431556	52.5062936378674	28.9840103646497	26.3124665552712	35.4988157412782
Smyd1	1.12668760299031	1.31382459641243	0.121267957021799	0.107815688416507	0.397740527016023	0.351845696942729	0.460777031474627	0.662486913067898	1.60096671066159	0.948903512906944	1.04655167790236	1.35562220733733	0.696641566554548	1.07899292967607	0.368049657880128	0.968190524035978	1.12268807756821	0.867559521872146	0.365235807359623	0.480680824905492	0.739221706650063	0.194105808561545	1.47826767878322	0.92020567789149	0.711773292019212
Bop1	13.6345852890425	13.9473350816853	15.0560986400729	9.6490201180964	9.17334082099979	8.37269409655079	9.35131733229165	9.47138194655429	8.75888727694148	8.78678973324133	9.37507677411761	9.41723995984535	9.04962247826739	15.7640645301548	10.268779524078	8.04350715285575	8.19671787851147	7.04618565070764	13.2259396679607	15.8751978384496	17.9921026968487	12.9533884815611	9.45206502642598	8.8422371989302	9.28069337403005
Bst1	2.49763419777394	1.59900771716041	0.806478199674745	15.6150037647993	31.4965966650663	11.0630141391538	11.5240254401452	20.1301621401822	11.9375899463682	9.29056218056829	10.023920309117	11.2437024955039	22.2576853898117	1.2859703963635	37.3133800329745	27.6253712216811	17.5309449254839	14.9368583817658	1.20737654598432	1.09361164133179	2.38193866602317	1.53471017004355	6.00057814332428	2.56356044181153	19.6693210786163
Bpgm	11.3738596951668	11.62064570861	14.0377975047393	10.2498646749948	11.1411990485793	14.3148629685404	11.3123664160859	16.750779822292	9.55376369837103	8.53780179343701	8.59102720449021	14.0195823007218	17.6834859479037	14.0483582908945	14.5582939384278	15.5902510031502	16.6499286366528	14.2371863077253	13.8530559006984	14.4522814209341	13.9072005145502	15.9654240252771	13.5350071140803	10.8275728017992	12.6511940232391
Brca1	2.93986517700976	4.74252041970973	6.02896838355669	0.992724767123705	1.11459462823018	1.28226336306877	1.74530624405087	1.16131563090314	1.97130337188162	1.86138922349885	1.96755353300521	1.42873395346658	1.71316368700617	3.19437067419268	1.21311277916332	1.69621454950879	1.77658638340217	1.90442111972475	3.7823553728419	4.35249361801912	6.26796338087392	4.93436552550084	2.00421632598726	2.61681603230065	1.71653499027026
Brca2	1.74234990010856	2.36499443857257	1.92568705443508	1.00038015920684	0.9719784913415	1.14519527720305	1.45354535420575	0.889963958764884	1.65052802036398	1.6141600654803	2.06381415084674	1.29934518652912	0.977876986230665	1.53701950207221	0.798236513830837	0.779643196173556	1.22053241137244	1.27868456021208	1.81885419325475	2.64154467680454	2.09058552224536	1.89664326602885	1.20567752591624	1.65506268003335	1.02556262358192
Zfp36l1	23.4689735199022	22.6476717529142	9.83053363137567	17.3334452915769	28.7669842708109	24.4772078445304	28.7917482388879	19.4135359140776	31.7847603362117	33.4358144410562	29.688934370762	32.5391892467626	22.4157456449185	15.4304403635083	17.3212527635307	17.8563786018212	25.7336029390763	27.8429404794242	17.6132802878226	16.6667527201181	17.5929705756692	11.7082064087288	22.41985163822	30.7362876672509	14.8649700891183
Zfp36l2	22.9250951648893	23.6828160186809	11.4218087711065	35.9142245281467	47.6508983419833	31.5081286856833	37.6717518031158	29.5232096182252	46.6935258495903	39.2003049299149	36.6901579950531	38.8748540826953	36.7807640250399	16.4799901881801	44.6262115198588	33.6701996619702	38.1463453787146	34.3956380639067	15.7519472412383	12.6531957054681	14.5251671447631	13.3833835434648	27.0366302467966	28.7198044912693	22.2872344326767
Brs3	0.0	0.0	0.0	0.0	0.0	0.0	0.0	0.0122219807861583	0.0	0.0	0.0161302766373615	0.0	0.0	0.0	0.0	0.0	0.0	0.0	0.0	0.0	0.0	0.0	0.0	0.0	0.0
Birc6	16.554868748038	17.0578184811087	10.6443026083313	15.9589070751296	17.3654598536734	15.6595420324879	19.1232923065747	11.6720459385252	21.2882797501653	20.3809913041848	21.6342101138968	15.6314043469347	12.6786531941058	14.1950940758197	13.3183446473433	11.1743514540268	13.4173027987907	15.1534567131974	15.2524231951255	15.4917175165409	14.8152235243179	13.7815826597005	14.4290624611956	17.2041531957718	10.9428521082723
Chic1	2.9497539556528	3.61394860578798	3.81893607730433	1.90330415332702	1.28924713360576	2.729897306884	1.99379059422978	2.18644708203418	2.71446465861431	3.40704228669852	3.09173607283255	3.19524469690029	2.00500602535517	3.40027712710568	1.49034021538239	2.2945824330063	2.37677862006874	2.88135310046113	3.192176927903	3.37229166106291	3.58241623237023	3.08394963053605	3.16104611194081	3.41793370586934	2.70957849680761
Bsg	200.981533618939	153.896334574051	285.053185310227	52.9856053965679	89.6169465053514	124.55051466608	60.7026025369887	113.840543188242	67.3117559238161	52.0112669083096	56.6867552657306	89.2224048935372	98.0372306922831	314.059470375894	109.398870593384	104.546682645606	99.440218081827	98.3113506826417	282.949937956614	299.848914806736	247.325167237427	274.036788781263	99.4906661286865	81.1913045931228	129.271105760593
Bsn	0.136761928731198	0.123155984950485	0.0607671728171103	0.591939927832501	0.384171696332172	0.260102471378957	0.562178178053238	0.122466280879705	0.350914714690009	0.434146679083968	0.558771277730919	0.188058220741669	0.132985119049938	0.0652154492664085	0.211692503714984	0.110272827559349	0.101531559302472	0.133570029259632	0.107214826536707	0.0694494604595917	0.0887113702848411	0.0541306990349167	0.111650404346622	0.134577865962591	0.119574535819755
Btc	0.342377966502435	1.69092075784557	1.54773870725742	0.0764471040046727	0.141009679955871	0.757035064923402	0.0502639417687393	0.199283103061737	0.0343991284642591	0.134564693890114	1.55926795182581	0.137315547350732	0.29794184914057	0.604647229289284	0.104386776685603	0.149534434441624	0.285374996857665	0.12302924365254	0.763285219260353	1.06733128715502	0.7733328580134	0.605578274117588	0.195658595398674	0.194992578251959	0.0364832839713461
Klf5	1.00165205696462	1.17100855851976	0.500379467116447	2.74216377470786	1.39902917932961	0.577764015336219	1.99477713089195	0.391092453152784	0.525063620073866	0.847265591913557	2.81017408948308	0.509020276823206	0.981355257880317	0.630979548797095	0.358502752622056	0.715866618712374	0.69924061671203	0.328632788473036	1.2482873370826	0.506545535519698	0.445930687286777	0.609228338320626	1.02394498251317	1.17908861920523	0.213469089778377
Btg1	26.7978899870687	22.4882693431264	16.7256311991528	41.11743520139	77.468129461008	54.3020248450525	41.6228817436665	61.5212652435732	43.5672275004355	46.6997189684805	45.0460666051976	57.3572709379051	62.970694855421	17.358273644925	72.8831106365389	73.1077876300035	68.7548189164401	50.7494850977976	20.1750064961791	16.1449855881215	18.9319619613177	19.4115642038367	34.0458927750451	34.2985108966095	53.2283742114782
Btg2	6.80525455885793	5.11416039949086	2.69747177484218	11.5701393833668	16.0286939299674	6.44407435348261	9.87031176469969	12.2171784361441	13.3451336813497	11.0853662142124	9.64557041918676	14.0742077049007	12.5275003759603	4.255287952042	13.4322802636046	12.6831739878494	10.7186245163749	10.390423320332	5.52280435708749	3.17029087717407	3.32526135259766	3.25637962418124	7.92525178157731	7.80180380791139	9.54062962588207
Btg3	3.84857904304004	4.39571906415237	1.85440775271157	11.0312890023213	15.5187654616446	4.5066848365376	10.0912254856887	5.40300294910154	6.04286454514423	5.69865400122607	4.86187738489406	6.98433282730613	10.3546971410642	3.21285756426019	8.40470260409105	11.7483675065526	7.58569868170998	5.08149599851461	8.29483875963602	3.95308357382247	2.10245132213214	2.69839186993875	5.74314239617472	5.29339916763772	6.82862231212089
Btk	3.03902124748905	2.29451706348725	0.820061809851377	3.86924208053398	4.1543549070133	3.00237794423722	2.65793677024558	4.65607963249579	4.39161445347483	4.87935511550556	5.06641706931469	4.46044542134708	4.96343104235601	1.05335434801731	5.4936448565032	4.16931417860277	3.76695527759569	4.18225904966254	1.12231659636683	0.738531185163268	1.49293827212616	1.50756370571594	3.45230144585603	2.71941840667663	3.31642310743011
Btn1a1	0.01937485077054	0.010631959268336	0.0291950314358092	0.0519128463923493	0.0	0.0	0.0	0.0	0.0467187526655457	0.0	0.0	0.0	0.0106485803413488	0.00837953252704031	0.0	0.0184625773161112	0.0	0.0	0.0	0.00609068421194677	0.0116699166308517	0.00934612130360004	0.0	0.0	0.00825822046652105
Btrc	4.70991062966576	5.03793549632707	3.87730696982816	4.38806940063944	4.1159097257174	4.51262801470135	6.9707004429131	3.32192267482364	6.81711252604325	8.76704839042504	8.59522364348086	4.82449272814746	3.31788377385069	3.91892611153028	2.64601769753152	2.87058853730362	3.16535326818736	4.36428093055382	3.76907382063389	3.91196437295157	4.17612823131147	4.18068550357513	5.246513418871	6.63636906334471	3.65838152890739
Bub1	4.89479840288478	5.96183440028577	6.14156891780049	1.07557618949553	1.11996750792078	1.77258726300916	1.61969536718434	1.45359495553462	1.8890839467115	1.57263091507437	1.7819987464633	1.78951843815953	1.44474896988174	4.68759295379218	0.860674988968263	1.77688557939782	2.41996519329297	1.91709119168308	4.49111208473032	5.93510286731362	5.8029032891058	7.1085057519435	2.40396728657163	2.95449260019526	2.25191129712923
Bub1b	11.0336073750397	13.8460140960771	13.4468784549454	7.25715905927537	5.62451647033661	5.85413096962182	7.70986763428622	6.71376968262045	8.47317861896042	7.34521608139078	7.80940578174235	6.66473042879045	7.21588396673479	10.5489200194449	5.39806164890854	7.10447867193314	7.42182334996172	7.42757615344108	10.2899980576732	14.304318267719	13.8067670306764	14.3375739753914	7.57622103973281	9.94483667809212	9.41794977314287
Bub3	24.8387236341715	27.7679412893177	31.3383759694293	10.8500568690011	16.2838323164931	16.7474515486716	14.8295415781829	21.4118778320962	14.1469400671428	11.7674599686721	13.6885520501145	19.1602142275439	21.5375870772155	29.0423402726867	18.1013586596177	20.7067356293756	18.6652736544658	19.7987650413887	26.5651676876769	30.2509327331433	30.2675604305754	29.6084449634563	22.6936193328893	21.7746476443641	24.0146617506177
Commd3	27.5198695575118	30.9291206826247	39.7986688366532	19.8521495845178	25.3928864994627	22.5791832841264	18.297201644907	29.7038969174465	24.1667665155574	24.570283556011	26.0043180918523	26.3347205589635	34.1043066428606	35.7638675958769	29.3262900858163	33.6311273102435	25.1088060334105	29.9995638833606	36.4697774062168	34.3342709783306	36.4987424618079	33.5069877415003	27.8026800499849	25.8399709706018	33.5260973512022
Tspo	61.3147085292161	41.4140519699772	58.1470552870961	46.1221181623399	74.1175478058284	91.4928202927279	40.8514036827513	104.262245222928	37.9912869785922	28.9349723493794	33.721586366785	70.2766871529026	93.1611391584811	69.7105858800072	98.4584363573749	102.722907630986	80.8814465739284	76.6798408667127	53.2136958927727	46.5549478189386	58.9529067623413	47.5226032546186	66.5483210603537	42.2557693217143	111.571514330332
Serping1	82.8208933261211	29.5195935018631	10.8797847301089	27.7484894903	97.6084803821795	49.2221960147668	45.8942163266146	186.208175002392	78.8556840789616	43.6154488251308	50.3261731695031	140.360713251311	174.925294763393	17.5250065422338	188.684733076603	171.088671867712	150.469926841924	140.050131883127	17.7688354767765	15.2600359512111	24.8633901725959	24.063770431078	93.3827036534973	45.7179408443542	159.196813384302
C1qa	151.381926452402	119.711218991975	72.4213503234999	154.287029793444	177.185804879792	233.695503273996	147.648522972997	381.143778159326	166.349486743564	161.802363183549	145.25875972924	326.786188835939	358.843710969201	74.7129048684835	418.712510951131	353.967043944185	278.667032507646	295.518470332414	76.3501745590086	62.0799486591644	119.558174254762	88.5103321354663	310.813874932628	213.02824395071	353.971981546041
C1qb	124.187597119032	99.969909607072	58.4688111556445	166.516521247196	176.314943200199	207.631661077896	123.663080130861	371.613941657955	131.348788624394	134.362036662288	124.97190068141	276.709381455069	334.505853421552	62.8159937386235	358.287108808563	312.052359661588	263.691117289154	262.54209396545	69.7665310241174	54.5717371165787	104.111484509984	77.3380437115799	262.251860439872	162.62970494746	301.331770269646
C1qbp	20.901353579805	27.250346980797	27.6588173787992	13.5134723409694	12.1834446792217	14.6512144486641	10.9355112832961	15.0005336889876	12.9214809881086	11.6075283802456	11.3355760059247	13.8703551972786	16.2051877468807	22.2742496866139	17.5356355258119	17.6990467655711	19.5807923804541	16.4153667699255	23.6767615903259	27.2883885160098	25.8505507336627	32.048724985306	15.5116021386054	16.3674995351849	15.1926169360459
C1qc	121.316306973818	89.3674835589258	60.6972091614602	119.428361508132	168.719702868119	202.717697941579	109.342188493986	341.913991018068	127.721170732646	120.947727289731	115.825792886344	261.883954754402	297.871126979845	60.1750822054749	369.944356230149	299.409392768009	223.752509069488	243.539752069276	69.3652954412909	53.970711319302	95.5802518859378	70.4342830319386	239.236658390704	162.633320467457	273.943002914465
C2	13.9252515173991	5.43033465894747	3.38560211654927	4.12805057718051	15.4239419786862	6.4081838650284	6.12432994993519	23.8575915914958	10.7402242753105	9.36238634377678	8.88285827579892	16.2285211797774	25.2509072849108	2.6482382249656	33.7723759632728	27.3861438690827	16.3665226472636	13.9540408668071	3.52906613136594	5.41449719199618	4.99680738628753	4.55443884607814	12.8196492549517	6.34461551115113	19.5658248548567
Ciita	10.7444801855649	5.78807490490108	1.25174557500557	24.4835644347519	16.1160288746212	15.2324792181161	26.0532357611769	21.4746197480265	27.2524344177272	27.6314227110081	34.5526766293064	28.1436760874179	23.0323019672695	2.61892511914032	29.7459917532682	20.6385855068044	18.0445352976414	25.7183503444261	2.03121435055149	2.07537483723691	4.43732435346384	3.53264292290592	16.2172607081426	15.4975485364058	21.2910067814388
C3	85.2898290663103	26.0959037716467	4.7202840267238	162.691469405118	390.251003030643	236.150543206234	150.238172997166	470.152157467469	228.795741896857	103.838640634581	140.636625385209	375.227630785823	456.433707541562	11.5782383974541	557.552545579135	399.053480086793	342.963103870551	344.991855478862	9.21301092828335	8.9442941753121	26.4615670525965	19.7044402714842	131.691720743261	65.4689113394227	352.418536521233
C3ar1	13.835960595847	11.0673357761151	6.40171557811949	8.96095733885734	21.814708821346	17.4752736898066	11.8434675679317	30.7535911144176	10.070236910856	12.2704010221141	10.9769400871877	18.9904987541541	23.5875114022534	4.66237131369847	26.6769270504899	24.5085885791534	24.1387095207309	23.0836978685767	7.63159991590949	6.71900794476966	10.2458694192179	7.30482152359297	21.0553149829927	13.4051540030583	19.7253930600535
C4b	137.098094374125	49.4636292117987	45.1588308860046	75.7936264090439	46.6845741827216	59.0095500710188	75.0342945423193	109.968374784969	77.8786155806611	71.4024635265698	86.6343129882749	127.253212795837	91.4117380995185	67.758662297319	112.127399280461	100.985409589508	143.928751658456	134.565705374178	65.8847381682962	66.4673355132375	65.7987967348707	40.3168353967097	144.480577893807	68.0660651839024	157.047871074301
C4bp-ps1	0.129148541077897	0.0708703279610832	0.0	0.0	0.106380644935762	0.0	0.227520999014201	0.0	0.0	0.0	0.340147743413857	0.0	0.0	0.0	0.0	0.0	0.0	0.0	0.0	0.0405991761926319	0.0	0.0	0.0	0.0	0.0
C5ar1	3.78587059044232	3.33883675051312	1.54843117574627	5.21683019985899	9.55582385303837	6.19669446051448	6.81248796326275	7.48770268310565	6.03159725297849	5.03780543175644	5.66217055913824	6.17266805855009	7.07453708489719	2.5145345885572	6.69473571897404	5.72064060459651	8.8403016810375	7.09354184642846	3.35880924875655	1.98071215547736	3.81138634570359	2.21758205060315	5.7090169557511	5.0610181438558	5.4979934081862
C6	0.963577415329733	1.20267799083977	0.327404660837861	0.151870760167606	0.217880110194393	0.227868969960099	0.133139955961744	1.24425171100063	0.546701864719518	0.757428997302903	0.634460677397965	1.11715130626122	1.40185647019957	0.931542583396027	3.77885262500233	2.47555793921838	1.51181197403991	0.611028534031023	0.884538570690196	0.386062403026948	1.09248895900649	0.683550722815684	2.6653562059365	0.834345426169528	0.684515786865048
C9	0.0281765046217402	0.0	0.0	0.0	0.0	0.0	0.0	0.0	0.0339711300487605	0.0	0.0185526185282153	0.0	0.0	0.0	0.0	0.0	0.0	0.0	0.0	0.0	0.0	0.0	0.0	0.0	0.0
Hyou1	25.081219898828	21.446362099724	18.7340236618105	26.2493135903194	28.5674168975902	28.8356979586924	24.2501581375655	25.4183501548311	23.8914045869005	20.7396997387918	18.3600406011765	23.3315934751264	26.043646137263	24.6688816737511	32.7361401059364	26.5211757068456	27.9719434705307	23.9363970014459	20.2658623699538	20.6027358926186	22.0806657379507	27.539737340119	22.7812150391559	24.1058336679774	23.8483989547474
Cab39	35.2690250470723	38.2651633761497	48.5796949698091	23.2872063226725	32.8218986151111	33.173154265517	28.6332515230702	46.1175400076422	27.6917400674799	26.2969479226102	24.8425132872853	36.5881242683235	46.5042313278978	35.8971885399469	44.5616752064796	46.1754755350242	43.4705672876261	40.9116565416792	41.8665939494884	41.5024469095058	43.1790056963303	37.5477568634313	38.6015313442875	33.5633052530558	44.1101362692522
Cacna1a	0.900029390000003	1.29335638878164	0.346370443106017	4.8924621585851	1.221379110212	2.44039803006839	4.97347983908002	0.710693676274713	4.36391794838225	5.94738321850493	5.05643790580126	1.43794251217216	0.743774908058011	0.834525439411502	0.623833442769003	0.481271843877947	0.862382964508516	1.02841098363735	0.513480839405293	0.498695778845993	0.475807309021385	0.57471530312045	1.23378028455168	2.46791424573598	0.648571499116476
Cacna1b	0.0871677507663074	0.0605889072250688	0.0350263717840609	0.0155704461399981	0.105307760231212	0.0350431661745644	0.112613186478712	0.031891514583444	0.091081633396832	0.116482337294837	0.0803529774007132	0.0399541311612246	0.0223571255934436	0.0552928131873188	0.0283481187028675	0.0249190255510227	0.0428282543347256	0.0459398748229328	0.0499702300957814	0.0401897197996884	0.0665039696095098	0.0448515659575282	0.0740089533520642	0.0824856711018417	0.0173384682492775
Cacna1c	0.868725880905297	1.28165669687842	0.361238166714622	1.6280889018621	2.47909998452259	1.41988151148656	2.59253928287326	0.748404917149779	2.46106454164979	3.50390705838489	2.97880908208146	1.53726835681826	0.947090850719534	0.556393933618932	0.972614237525762	0.827821536933252	0.829674057630641	0.890440119606892	0.539737869969104	0.399939391195706	0.483223183675994	0.503787512690325	0.930117884958911	2.07637200081568	0.495730752979088
Cacna1d	0.477282367784884	0.62926174712231	0.186803600250003	1.31204349531941	5.15168079809667	1.23349491243646	2.00925228002763	0.726725512531515	1.74873257510839	1.84906322346405	1.99985654490267	0.822506018731048	0.671126267647167	0.300250758361637	0.808850230523915	0.791486341258042	0.985438135318145	0.819662431358433	0.467860106878037	0.249414875410776	0.418149975207257	0.230233458735571	0.850137219727148	0.971071250712595	0.538967948899166
Cacna1e	0.0299286958219652	0.0711680109286484	0.00751635221782487	0.10692099824524	0.197219972416509	0.0511357017978792	0.254839369144786	0.039817538059608	0.571324731974647	0.535210356552523	0.321870160028899	0.126892331252637	0.0849868204417681	0.0215733687536649	0.121665153443282	0.0641688522423656	0.0393881476879745	0.0716966855489736	0.0238292736888015	0.010976459991021	0.0120178262445776	0.0216556936301119	0.0659700236531065	0.104893046830627	0.0233871517627335
Cacna1g	0.805362577516989	2.18496681624202	0.449017999525767	0.79410099474167	0.60500560514082	0.846986880759588	0.794532111153203	0.30536757273872	0.784559135258711	3.42613560955702	1.50176781594967	0.748626588075958	0.378894722319125	0.783013369401495	0.168934971545173	0.184186013479109	0.624075325862527	0.805681186250989	0.766399200458137	0.431408554643977	0.531656817200776	0.767664456858394	1.85568856795146	3.71567933715358	0.340526742889183
Cacna1s	1.76406433540719	1.52894648451181	0.121108839665172	0.198783179015621	0.475304362965336	0.313169856446221	1.33604305930899	0.493514334631127	1.54047701214933	1.05943354200708	1.06926406313399	0.940818491443278	0.955952795384379	1.62928954793646	0.427257059318504	0.926907966114572	1.24543280171704	0.74645517483353	0.606450880104364	0.608970458780365	1.00792002034133	0.206774527633834	1.76048962243602	1.00973342934269	0.808121365858715
Cacna2d1	2.17559080313608	2.36789808483451	0.516909304149655	0.798197912018381	2.37948660518222	1.40448994698703	1.55854099000253	1.75197398165541	2.18765637481708	2.34169013753433	2.38354108677466	2.36473379258322	2.17810111664752	1.38211715863912	2.13580486859568	2.20218650961698	2.45690560679904	1.47920225514717	1.10401354152139	0.746351889992704	1.07116354819432	0.992860118030201	3.01129717868833	2.17358093905672	1.4929319211196
Cacna2d3	0.0698150272245011	0.0229866191350688	0.0	0.149649535972439	0.126515782778493	0.0	0.098394512908923	0.00696621359692847	0.0	0.0329272512365185	0.0827445722256392	0.0384004230495349	0.0844160328006613	0.0362336080994304	0.0170285856432446	0.0332638778286403	0.0588039704934242	0.0	0.0533633588704081	0.035115318439053	0.00841023816843429	0.0	0.0410370838274207	0.0220216740058879	0.00595150789571764
Cacnb1	1.35643841604248	1.12631344162491	0.316005714618298	2.34325226034264	1.69066453855937	1.18390793465156	2.54685071367179	1.13976243108455	2.92649828830613	2.54635196709504	3.04371756874626	1.55843007212825	1.37330774768818	0.725597482625556	1.02301974797863	1.12249492246905	1.14626247724934	1.37246983500473	0.537157076613367	0.409578419353894	0.569759723660744	0.284114550434841	1.45998802469074	1.67015453959171	1.17153513085945
Cacnb2	0.164601081765947	0.207747333925136	0.21082504022468	0.396927940113511	0.162699809901754	0.218370577804561	0.0869933231524885	0.0985443684076656	0.238142445128837	0.252303114571099	0.357655347854276	0.147120484893379	0.0995127472535179	0.149497319151284	0.110406602352592	0.109795536703081	0.12997556104879	0.130124151860697	0.133676747400225	0.0827904769418376	0.0694001025873268	0.0397004780864552	0.177378794722603	0.190373078621556	0.105237870346691
Cacnb3	6.07474906371963	8.0404042920633	4.35402966250932	18.5931681355664	12.2190598354159	16.3405849926244	18.0769686445736	14.8471366124936	17.36375577311	14.3789921105357	14.6811898693555	14.2036525534749	12.8547472453029	5.60884401264384	12.4584235906352	12.0218856509544	10.9112175523207	15.9097173190924	4.17371287583805	3.1970712957038	5.60492462699632	4.0388520764619	13.1951738774579	14.3771139976253	12.1608162021443
Cacnb4	0.366273952462484	0.480149989166072	0.540422269028554	0.27260888723012	0.494457148742274	0.417206632743997	0.519796694644709	0.502523768558451	0.539733143844397	0.863739149978611	0.596227000039972	0.510650197872853	0.503268083962568	0.334424858065902	0.260568851927254	0.349027780719663	0.407056677160259	0.482591881145889	0.413139503510464	0.441377649273403	0.435102190999155	0.397540702060746	0.7176494559292	0.518830424830392	0.516058103824411
Cacng1	0.829631522664402	1.1096980106622	0.214866414797677	0.138931824264083	0.640662989469365	0.250146255841182	0.456738107712213	0.491514962127052	0.937733430099971	0.917071286435624	0.443840279678198	0.962556291184947	0.313481050453574	0.717623522571325	0.316180394771001	1.30937817367174	0.709702552299631	0.894353159927836	0.619269277093694	0.570507060555674	0.843254007795443	0.125062847901741	1.5493210844301	1.1448925256863	0.928245087709724
Cacng2	0.0	0.0	0.0	0.0	0.0	0.0152050319934535	0.0444202054004939	0.012579589234847	0.0	0.0	0.0	0.0	0.0277160874135781	0.0109051088764642	0.0	0.0	0.0	0.0	0.0	0.00792640570928132	0.0	0.0121630258083619	0.0	0.0	0.0107472335745041
Cacybp	21.8823069739299	23.6923443614343	27.107685460513	13.7518756991653	16.6249307891277	17.1899384562912	12.6463755285393	22.3880311505424	13.6302626411027	11.5716890998834	11.3256600492243	17.8345622916575	22.9860528288878	26.5471826749292	19.5814301836832	24.3052663625409	22.7467600256206	20.1126744141143	18.3891217898002	26.3601428979605	25.5249170960468	24.2730419622215	19.3309119499613	17.2648930825805	22.4379732144827
Pdia4	92.6747088175885	79.1001568483408	95.8929807450247	35.0251854542007	65.2964881067611	84.58074529818	37.8890048961526	85.1899082181324	43.7670173780864	34.5493402169907	34.3125000306323	65.1445195884884	72.5004704963786	112.145731164912	74.4859064533747	78.9055387676657	74.4292288573119	70.7131175759541	78.703412675481	88.1980186073696	104.617801759881	103.341932478166	83.9757944808361	59.887744380463	82.4375153993225
Ddr1	9.32107575725703	7.87846992296844	8.08780071142892	15.9002462248727	11.1104312345249	15.6017331865517	14.0343264466776	8.25746075222691	8.41518264971976	8.3165732201079	10.4229076600674	8.52455131530917	7.17049926038389	10.6928739872129	6.51881450600084	7.80874889055893	9.93775096899105	8.77302566454692	10.1719656291808	8.19801305640586	7.72520245869976	6.40000282933257	8.41743007683624	10.13332896128	8.3162265667282
Anxa2	133.787177392859	141.655043024283	188.492634655101	71.3921626798769	148.39854085335	170.397108460493	79.5361443107236	161.979776644263	69.1575536037658	56.315907567672	82.4029875813422	103.771987558158	153.555518232434	226.238560068055	128.465427038862	148.493894352606	163.893191766657	129.808962069706	182.393788538081	155.046266700405	151.417247618521	162.395833884715	141.993824430075	113.470390505978	141.136704252756
Calb1	0.0	0.0	0.0	0.0	0.0	0.0	0.0	0.0	0.0	0.0	0.0	0.0	0.0	0.0115195652300067	0.0	0.0	0.0	0.0	0.0	0.0083730248493557	0.0	0.0	0.0	0.0	0.0
Calb2	0.129837333296979	0.0	0.0	0.0	0.0	0.0	0.0	0.0	0.0	0.0	0.0	0.0297560611497174	0.0	0.0	0.0	0.0412412949292333	0.0455665433579045	0.0	0.0206753369312348	0.0	0.0	0.0	0.127196721161081	0.0227524673358611	0.0922351468105218
S100g	0.667887516959768	0.146601446591651	0.100640759942645	0.0	0.770201706407341	0.805512120147017	0.470647004819499	0.0666424878257601	1.12733824161813	0.944998560178931	1.40725047206611	0.36735877962614	0.367076576101641	0.0577716467502121	0.244356700156354	0.0636439736562242	0.140637479499705	0.287996439359478	0.12762553661256	0.0419914661855205	0.0	0.0644356730753001	0.327152060599488	0.912907640019118	0.056935275808964
Calca	0.0	0.0	0.0	0.0	0.0569680442340657	0.0	0.0	0.0	0.0833836828469577	0.0	0.0	0.0475505238543069	0.0760223931755955	0.0299115983529152	0.0	0.0	0.0728158540875605	0.0	0.0	0.0	0.0	0.0	0.135507870555129	0.0	0.0
Calcr	0.017913539362166	0.0	0.0	0.0	0.0	0.0	0.0	0.0	0.0	0.0211216565602907	0.0	0.0	0.0	0.0	0.0	0.0	0.0	0.0	0.0	0.0	0.0215794705616853	0.00864120781307833	0.00877460824786706	0.0	0.00763535983530809
Calm1	129.435294618256	122.687348428629	163.449877502483	52.046723328678	93.5620777312991	106.367927975982	56.885391471042	134.736383002088	73.6263786711035	60.5772414710789	67.5313379342965	109.155668256028	128.693984621539	169.45964318012	116.796130922451	127.323088411332	119.411671641966	111.51376080552	138.062460140224	144.511276727474	149.232505117951	157.415677242926	137.654795774146	104.91127091485	142.618746073805
Calm2	116.515198289724	130.116733179579	168.471818093504	60.3431940465116	98.4254888344183	97.63516364616	59.1022942615978	157.099502968252	74.5646968097228	59.7132643221033	75.7965951629234	114.88799164097	142.697994811567	124.126000260976	107.977404522955	143.275816850466	127.587686487314	122.355175100289	134.039733031871	139.889776682557	173.920732104844	153.24822221897	128.063625117466	107.968568783715	150.306262609501
Calm3	106.380250252062	120.025678492461	152.841261348725	44.9074018839985	51.0926928400045	60.9065240969787	46.6107675477638	87.8353248815388	56.8711186032084	53.9783816806602	48.7449867751202	80.8646960556863	80.973533659212	123.260334981317	89.9494368937442	74.2413051615031	80.4863379999965	81.9757350847383	124.78626410526	141.819620313223	134.05770462265	140.497154281324	104.879934542487	96.8070030727619	107.281850016252
Aspm	6.38287025499625	9.20787469809787	7.66735537443383	1.54611665039745	1.4426140021531	3.27215955790338	2.24715718789324	1.83339241354272	3.1673143262179	2.6678108068717	2.88293689224389	2.39434362510461	2.18663765096979	5.2693669751293	0.996949425021937	1.61584499703241	3.02969668222682	3.00114804972405	6.00415524485788	9.18448838329551	7.83544092606915	6.50715558351164	3.68687346072605	4.78720759219938	2.83710095254841
Calr	220.250334001514	208.463130018547	275.648761272831	103.810623932196	178.812587353366	166.963236486938	103.34904749841	256.542893818235	149.426898138884	91.9759679334115	104.951112646909	197.481772738232	241.031458719839	322.196322959639	272.023809824541	254.549218702251	238.882282863409	202.616169965234	222.120829238168	260.597489259004	262.901940612715	331.665686841307	221.783616678855	175.32459209752	263.913115096631
Car8	0.221280109012424	0.11333240144784	0.133374544459667	0.0395264302329871	0.0607567082878083	0.177917992906279	0.077965838474492	0.154556862009478	0.0711432967420187	0.0347878579190244	0.019426707963494	0.0608554500107839	0.235126977590207	0.0638017428888117	0.323834633081015	0.513095189526327	0.0931901735088185	0.0530094945950259	0.0986627955361151	0.102023804678591	0.0799692484290179	0.120974291231964	0.368525570702268	0.0853088269296413	0.119468338922885
Calu	275.733494659637	250.293754537592	344.720124144599	110.295449250087	182.470444672583	315.229479240206	148.937314327414	313.553893697294	143.83421974207	128.85360570924	139.525349346035	230.100488653801	266.612933573966	298.88928509953	233.196263232849	282.985087559427	297.076420954453	267.208332736621	290.012407046616	291.690706116126	346.950742200042	334.377903532823	276.048075503084	230.858617435935	294.790590270298
Camk2a	0.7612414006624	0.868881744433442	0.286769520005427	2.08045845284011	1.32932562005094	1.49650701533317	2.8967307679369	1.20012742850949	1.72545296938095	2.04646264181338	1.92473845053695	1.46547205474687	1.21331549333408	0.487265362036733	1.15118137728443	0.906747513981149	1.25831624774701	1.38959632818525	0.18183047254252	0.392458703195442	0.366810512737091	0.117507456339947	0.797962544807438	1.17657576162227	0.590529903360048
Camk2b	3.13622296850781	2.20326330859299	1.61638748766138	3.04730521215441	2.14331303282892	1.47557960809377	2.45896611109419	2.44158451769494	3.7188738905122	2.58039290087436	2.43945101242348	3.06854444080655	2.42453721247187	1.61724829487813	2.63741783978702	2.33993809709528	1.9866319447538	2.56353015328634	1.58879226019974	2.19390734983968	1.75408904030184	1.2468661919632	2.63351908969147	2.65432031342531	2.62211579102996
Camk2g	11.8735726656071	11.0140355214536	11.5908407732133	15.3652618690071	10.6736050261425	11.71554889988	13.9559096137487	11.5357920007972	13.0301405367549	13.6099056509575	15.6361384912226	11.6640052836307	10.3544278813722	10.9382729221829	10.3671720040854	11.2882281633172	11.8818761134287	12.3507419789864	13.0303793909764	10.4003778649755	10.1519067392918	9.91251248417841	10.6867573625568	11.4986280278913	11.4066568875526
Camk4	0.758108701766775	0.493771890635725	0.245553495628396	1.02512763113134	1.32478888430698	0.841691007790116	0.71146663967057	1.33969147292397	1.66573224406728	1.19462147001083	1.11497133748613	1.45651849086673	1.44858501920623	0.428999873932381	1.45595274538009	1.05998889942896	1.02942460074428	1.21696516361179	0.396011528459514	0.291774085364597	0.311530054716694	0.266584781898117	0.614281313086929	0.819446400702215	0.8334986345945
Caml	7.79023999781873	7.44583914224271	8.046195579142	6.30781016625808	7.40409288752903	7.71772669628859	7.54069596732779	8.94769870279836	8.82466925349288	8.47881785071312	8.65238674175305	7.23955158082135	8.63373788131528	7.36790379402199	7.15154189442212	7.89249616695162	7.30066156217855	7.35207437744193	7.27953621183256	6.35110312828281	7.34773858514212	7.72225429507177	7.73663573216025	8.57342972468876	8.61131656376036
Canx	120.759632464539	125.427189384786	161.485032063251	63.0355758254798	96.1659641889225	108.627650246639	66.0985247452508	133.201211272046	77.0054082539709	69.4429108399121	65.1428053708968	110.058931679131	129.953891644472	145.995415897467	132.701755805757	140.886801732335	133.351412783057	107.88105513938	133.440764322085	149.285392173178	144.177350480724	173.449342235407	115.882543467163	101.230294168877	129.04560413271
Cap1	66.3767615721831	63.9517016397424	65.777933856608	39.5161271350591	61.8647839505246	65.8971987555688	45.1058856862886	92.7299663894873	50.2227842635731	46.6556284817127	49.3600424955287	78.7327719365822	80.8475985404255	58.0921823694983	80.8763780119802	79.5709272425324	90.5885040834665	84.2018388396987	61.3390340617527	58.523817054047	63.8016056477606	66.806475653701	77.1947543786676	68.6617705028889	84.4570232102321
Capg	99.5216656875844	87.2450429135915	101.317202881722	84.2412804918934	122.13131205122	142.004857998497	83.362655214837	184.268407748392	78.2056683175197	60.8957765614855	73.5277256498448	108.000673229197	160.864747589931	139.103150410228	174.020920152482	178.568670446495	137.528577076301	134.802410012869	88.8858273308477	83.399314329189	96.9340668568784	63.8251234017211	102.728334370259	77.0921860016345	166.700081479726
Capn1	14.4043705640186	13.9040126269208	10.642846693218	20.789561146512	18.9442311823977	17.1486559306053	19.0321359045756	19.503331844111	17.9485682061971	17.684406910005	21.3522461513049	18.9520471438226	19.86332101736	12.3954210946467	20.99646358101	17.1576679723697	18.253543817506	16.7420575923109	13.4787747435804	12.0031317371132	12.8016938867188	10.7181483014214	17.4301454297888	16.5699202166712	18.6008718200899
Capn2	54.6428429255429	61.6167874979188	67.4946942706828	54.2440677688041	51.9529613545496	74.2041540679617	56.1568783217949	60.3262511275965	53.7649665964383	43.8567026932105	46.8856473695063	49.6028084181643	56.6049147224127	70.8187251348721	58.5930974406476	54.9637102992796	66.0762245158803	65.4992408529723	60.815618502181	62.5716099517254	60.537523792885	55.4254810451017	63.8087123685124	56.7274354522483	54.998540243783
Capn3	1.01957444514487	0.976740267988224	0.442676464230419	1.25016452194048	1.15298873270749	0.614833749771843	0.943757911438851	0.724209296272981	1.35426347012486	1.01878726762857	1.24025654126935	0.819809848002417	0.683837278666298	0.769813600627005	0.537411283946351	0.806894900789347	0.609508111020773	1.10532369015571	0.396262003296071	0.717081598598096	0.707791316254292	0.641875357007244	1.04962689156881	0.690447544708473	0.810228885025879
Capns1	73.2073892652162	74.858429112936	100.781522219833	33.8955196860146	53.855961360479	59.1674903312613	39.8243005774499	85.7565648719498	41.510779712154	38.1357543955066	40.5030166211694	66.592470778363	74.6887431924579	93.3122222217543	64.8659041980674	77.0098331987726	74.8796634376993	71.5452583082003	82.8421061571719	83.8680744633095	88.2675296098364	74.9061247589306	76.7439145755361	67.1223179786625	90.0527973547371
Capn5	5.51768243930187	5.30702257259262	3.66036115137289	7.96063781595856	6.09323958054226	7.48648531827361	7.29037631990677	6.11060988309202	5.95793547574974	5.59430615571679	6.5076024223303	6.64925681513376	5.94849191532879	4.89075120466296	6.73833380488754	6.32678956300738	6.24021894755861	7.41882234970805	4.8662997260316	3.80264625182084	4.37341025414236	3.67803917387338	6.59347885221668	6.70195459468916	6.85517914767802
Capn6	8.9704286731541	13.0422605078794	11.5765329457193	0.237973336344352	0.570636491240609	0.364199624406493	0.281641280428742	1.02801082460737	1.09223194050973	1.46610958670591	0.912293373114545	1.45333552952149	1.26916625746635	7.19851369219402	0.216631441583342	0.753244190950289	1.06601772813777	0.995746901061573	8.42646325038514	13.7814429405209	11.6835237280981	10.7023045392549	2.30575960696505	2.62408746317004	1.08269458176889
Capn7	9.95506027027286	10.6231860432055	11.2383857606283	11.0777657878499	11.5121357666848	9.40566165226211	10.0256980474699	11.4863420824959	12.0414590203607	12.0246582523867	12.6719759432199	10.4450908955864	10.6219713014283	9.24914830241645	10.4204340255487	10.4519490583016	10.5494969262681	11.3608985007067	9.65090028083862	10.2650886783847	10.4786330434044	11.6299952770739	10.9359318830425	11.0381288211564	11.4925361497925
Capza1	51.6576948756864	42.2899394391996	46.8528076804033	22.8645909451053	43.5408548045323	38.9787732508989	29.6010941610561	58.4883327990677	33.7345145450687	27.5776986633111	29.7401726638778	45.3833186407131	55.1447786366119	44.2883633297096	49.3967280486397	55.6963637116685	54.1095672236978	47.9222947016331	43.0055684563854	43.4050994100371	51.3268053561374	48.2259259415962	46.5684120148181	39.0866720086624	57.0589705417201
Capza2	67.4173517119389	63.0731164924314	77.0168215572851	39.8539609115892	51.4158181151254	69.0134354702429	43.2718393254633	80.5354864642598	49.0818439480968	48.5006613974187	45.8649832164192	66.9025165719136	72.1758919574909	67.5214617223508	61.9228626043277	73.4414018361265	69.193639913855	68.8650309409575	69.1092280757015	65.1806358649127	80.3479381707851	82.269193182317	74.4982974701611	58.1575867141591	75.9081191888335
Capza3	0.0	0.0	0.0	0.0	0.0	0.0	0.0	0.0224398954387894	0.0	0.0	0.0	0.0	0.0	0.0194529009149675	0.0	0.0	0.0	0.0	0.0	0.0	0.0	0.0	0.0	0.0236457512728349	0.0
Capzb	61.2228019630556	57.1804259955314	63.099629461123	43.6181382558755	56.2332302225287	47.4068115554003	41.4178325532187	63.2162873863495	55.4384004402743	48.7514537105256	44.6090294289514	59.2515018095476	62.201950554543	58.8270242970138	59.2203952945187	60.0539058063678	61.1985920051064	59.6429000771601	65.1379403146756	61.083671428043	61.4002664555714	60.139094542615	56.9079389848153	54.643611336802	61.0891009482864
Car1	0.0	0.0	0.0	0.0	0.0	0.0	0.0	0.0	0.0	0.0	0.0323011836944645	0.0	0.0	0.0	0.0	0.0	0.0	0.0	0.0	0.0	0.0	0.0	0.0	0.0	0.0
Car11	1.00183127543965	0.769657594606166	0.377402849784921	1.82532404175107	0.594155602085663	0.773291635341136	1.20014986228972	0.839695346604578	1.20786240173371	1.08674834420577	1.873402190938	0.771453437214895	0.792885404379545	0.467950338676718	0.439842060281436	0.496422994518549	0.548486170048851	0.979187893822225	0.459451931805218	0.264546236968779	0.410329636532195	0.17397631730331	0.54961546180714	0.526677484626414	0.717384475192947
Car2	0.71823835383616	0.290414278710091	0.256329202633423	1.51929716208044	1.8059931538551	0.889033970803565	1.13212894618169	1.43333089887361	1.82304697901423	0.980582745092501	0.896056904816161	2.23516996602108	1.64132819054888	0.392380718766192	0.991181350905954	1.94519306440289	1.31339900788991	1.52137249487724	0.902940762718911	0.617939635155556	0.409842398198717	0.237056239803812	0.833247154345202	0.496826975016377	1.30511300514112
Car3	56.8704345413117	46.3498679842655	2.58290271743083	7.21317227729964	14.5523207940635	7.33071701877726	16.599303088338	13.2001352095516	32.9644693483955	11.109754131244	26.3672539313622	26.1731229011283	42.5383875697363	41.5515644139897	9.49032868728196	23.3284992267088	33.1267786053362	28.4164780468648	25.5606109275136	17.8513613159741	26.2228319745978	6.00612841420326	44.834783787232	16.03238114109	29.816057069397
Car4	0.482286357361583	0.457131165407689	0.0660667393049875	1.29223486071473	1.66128153487257	2.32666427427607	0.772403571619574	2.05616529524901	0.845775599809213	0.155088687611536	0.25982019212139	0.904337743181415	2.07235469267143	0.0758496721853302	7.80665196591365	2.79924593002338	0.877068765668806	1.606996791077	0.0837811942283265	0.0413486432002401	0.15845025030165	0.0422995098351137	0.300667620934568	0.023049550430296	0.635388449437633
Car5a	0.0906685288386724	0.149263204700158	0.0	0.0	0.0	0.0273379113401851	0.0	0.0452349847532394	0.0546574606371119	0.0	0.0	0.0311690584668827	0.0	0.0196068577657843	0.0276437049059562	0.0	0.0238651588815841	0.0	0.129942760042677	0.0427538810743638	0.054611732762254	0.021868531504606	0.0	0.0	0.0193230056167294
Car6	42.702304373254	42.5927624170445	101.203089107132	6.73036885557905	3.10360729378367	2.39835519693816	6.19530094306252	3.42541241379905	3.68465539885714	7.70056006432995	3.50084561627516	4.11608455499637	2.02482343164854	42.1879561567101	0.612677676402345	2.67288272166033	3.01932222486545	4.18213917981302	75.2992037741714	165.324662899488	68.2099603047796	125.108120007473	13.3704206035616	14.5479823926309	8.97567733472124
Car7	0.529845316602518	0.290752888440417	0.35642787601141	0.709832010017736	0.1246964730378	0.524913397532259	0.600061212324277	0.528684983093438	0.501922456250945	0.892478236002644	0.647906758830669	0.832660863886378	0.395210078164309	0.441942993775524	0.646172945147233	0.306544798103998	0.278924624130197	0.353587544475939	0.470076646124071	0.333124682385871	0.592684813701197	0.365127133088953	0.741527717612209	0.596887502981199	0.661382999865576
Nr1i3	1.85381017081626	1.71484221358539	2.45421675871014	1.13533409178329	1.06889837035536	1.692824138489	1.3529981409966	1.57228786004148	1.78804368374134	1.74864569036101	1.69144177711468	1.58410360893586	1.06253544467778	1.87841909134304	1.25959665345758	1.12300371356799	1.67296256549282	1.38938505243345	2.08749492404703	2.45593548015423	2.60006504237849	1.92902215296599	1.98474622698314	1.90738320812597	1.43357047599166
Cat	20.0262634066691	22.9215329692401	23.6696706591546	12.1692594083649	17.232379068224	14.5882177134755	11.8153667177771	23.9624515632147	15.7749515102405	13.3740818462443	15.4484040803798	22.764681146621	23.733390140155	22.1467845158164	19.2428244038303	21.6845692223971	22.1377089422782	21.8845278842612	22.2592136366967	23.362010054595	20.4250784006231	23.1916569327402	22.2125496928531	20.3510318334596	25.5173504274252
Cask	6.67535145618384	6.38645623512774	4.58503318974772	4.77581418191668	6.63567050620031	5.98019570113453	5.6337016574208	6.02430151186372	6.14146823117856	6.89213014502505	6.36863701608773	6.48185531235768	6.97269614026372	4.53464661974747	6.59585496050574	6.35271359979913	6.80278441719456	6.46143074674916	4.89613126924732	5.14728340632428	4.85222673034556	5.50870368893362	7.44263452554239	8.08432217586451	5.57879878555161
Casp1	17.8675229307769	9.9224700935869	12.1156702015357	13.1175094816913	14.9530976847834	13.05887381159	13.5352033578686	28.1688625054925	17.147479533398	17.9915588261883	20.9412426325966	22.2105792214771	24.6878327882912	12.5187448401955	24.8627786258536	26.9525104980177	22.1227658211037	22.266193703007	10.5671836737531	12.1997768184512	13.4525231620782	13.5146080171614	20.4273266415112	14.2401222169949	27.5994637465319
Casp4	15.6987897152305	8.156931890499	13.4992061386854	13.4114655404085	16.1171648135854	16.1439308771241	17.101640698488	18.2751452187422	16.5956907468113	18.7338236763509	23.3950253530377	14.1045815554881	18.3817883760655	9.95487811600822	19.7004025598017	23.2162955537667	18.9638797561372	17.9863196824272	11.4668413646071	10.9906776086462	10.5520585887217	10.6093034617206	11.7946725959822	10.0073644298501	18.8457093191125
Casp12	17.8744519081286	9.42179602036501	10.5839838704729	8.09453875805422	9.9123218724374	13.8454788535549	9.71293497497903	17.7097070349588	15.7226961691653	15.4653118813771	16.5764864616112	17.222435858048	15.9535389889734	10.3002305674601	12.4191702723984	17.5126232991897	19.4420589437181	18.2737761406403	9.46506020449431	9.78975450788919	10.8723375665553	9.55745286033619	18.5467814722983	14.6776355015014	23.939885119034
Casp14	0.0939942084678901	0.447021206354271	0.0118029462674049	0.419745762496698	0.206463336632084	0.0	0.38637575057817	0.0	0.0	0.110827533843379	1.71228491621026	0.0646246501803707	0.0861000077149602	0.149057540312082	0.191051087960083	0.0895684494119449	0.0	0.0	1.73624933688941	0.0393973987763764	0.0	0.0151137727387046	0.0	0.362370377453386	0.0
Casp2	10.7910194204093	10.9254196038963	9.6977794315741	6.98829064440833	9.24943928497289	9.94105053907547	8.69854971328223	7.02264120892665	9.14557552563581	10.2586732880761	10.3432801800942	7.66563832521854	7.12356714004255	9.78189381032665	5.79096901897835	5.9667494018194	6.81262212849472	7.45475633044939	8.80741453613324	10.2832043854649	10.9367280514894	9.88260892177033	10.1034402312574	9.6503769143823	7.08594488122134
Casp3	13.3622843014515	15.4402327744491	15.5269247640495	7.49361259960163	8.91233403128495	8.39856801405504	6.66893288552329	13.4880567331317	8.8555551542252	8.4272652279142	8.33327433589016	11.3818876199311	12.4367077462405	13.9163299152162	13.9359879935124	12.5985156833428	12.5070048838113	11.6740071045846	12.5779464881924	14.6442771460412	16.4881804340221	14.7175788005934	11.7482611255176	10.7970259485451	13.6546548933592
Casp6	7.16944997633816	6.85020496997245	6.84738547709382	3.05096452192923	5.62762365422843	7.24803922227566	3.78912624343528	6.41733389156286	4.62701797999783	4.42561365547634	4.58182987853161	6.40805604447681	4.89071908699682	6.20150730338136	5.22038616804364	5.88746723302231	6.01650060902605	7.33474171198504	7.19249215678404	6.89394759705809	7.21414130801718	7.48648197802378	6.21798609833565	6.11922140128616	5.89601891261715
Casp7	9.06951960530367	8.12021100863901	6.67586790976164	7.2742557913858	6.75797387482544	6.51265433463718	6.83260058926837	9.82364172563917	7.12194749963427	8.97010352044845	8.171882796428	9.82524353679776	9.1331216271936	4.99347741915137	9.86006236237521	8.44347283592529	8.49661073872691	9.5197646554451	6.12848911794414	6.32118227462952	8.49965363562823	10.6352618233853	8.73892914227095	8.32828135708335	10.7960900241911
Casp8	13.8318279584474	11.5641612339512	12.4491297798116	15.3935359197748	16.8216438557768	13.6396524651756	15.6496545955549	16.0415770125117	18.5681447288432	17.7605381354799	16.4983460385685	12.3811474069907	14.328543871906	11.5676766913342	16.9127667775297	16.1363978393477	13.6225213905882	13.4622986061324	11.439601395765	11.4357835215199	14.8304563724328	11.6211349679103	13.3613313316827	12.8807504408212	14.8573124435987
Casp9	4.76998746781193	5.3162299404048	4.69426949257443	5.39958653702417	6.5484588382519	5.55220678037618	5.04848664415979	4.94401979551715	5.48347056395197	5.68963771428027	5.5632916807509	5.40236063687436	4.73518329120155	4.8056642906823	5.53539604438105	4.68633282991193	5.12915595088621	5.19525454582534	5.61731671703	4.86464000319302	4.64368737638837	5.58296509409636	5.90461331381893	5.98726404547247	4.92522024690701
Casq1	7.42526914170122	6.30184909795467	0.509658465577077	1.01162119276749	2.90262769096453	1.74552784730275	3.38113112396095	2.68419576409416	5.72796059538804	3.33879135882282	4.80624914861867	4.39130240068931	4.32308277832143	4.77626856180857	1.80342350402954	4.61715951307895	6.14485816930708	3.414362956193	1.87881696669137	1.82978322685306	4.35870443519612	1.09276239365956	7.9985983379565	2.74573394182363	4.58642620166052
Casq2	0.738290718747527	0.614691241944286	0.306895117378044	0.272851206240991	0.692016524782125	0.322394380322371	0.269099346285031	0.635063707516067	0.337633066649328	0.240140810586646	0.419070912637333	0.875178269109334	0.783557340798609	0.440423848166323	0.434667447807537	0.71565776494846	0.763909697470752	0.914812219141871	0.595936182135591	0.41616013076097	0.490691772960299	0.503507930077816	0.810567340732378	0.588887389869346	0.770434755711417
Casr	0.200340491135881	0.12367906533211	0.00943385804271423	0.0335494362823644	0.0	0.0226521152984637	0.0220587415785917	0.0374815792400508	0.0603853544803993	0.0885822232699551	0.0906900277701725	0.060262050033181	0.0206454023899779	0.0758155364192702	0.0152703299827681	0.00596585531636717	0.0856899442727727	0.0449936574285413	0.0239267111201123	0.0472343250856286	0.105585960372027	0.018120202779437	0.0183999371616582	0.0131652440544394	0.0426959661203393
Cast	23.32005661168	23.1325305252694	24.070251325496	39.1670391146988	38.7614931655977	31.5219880832412	32.5775951142423	30.8815883761535	25.1336666262394	22.6296426441502	26.746022662732	26.1657544601149	33.9381645467553	22.8590339121299	33.1375729409738	36.1587076448215	31.3378933900814	27.9182910988016	29.1004971833967	23.650936711528	22.6983074973627	20.4283071644257	26.0208288603244	23.4540162521849	25.8307810153445
Ctnna1	71.1772318550704	72.5146303046677	113.220359594236	43.5400180709013	45.5197460647879	65.0436059527732	47.2836984163799	62.6864439679809	46.1912249499007	43.3973608319296	45.543710067804	62.6830025657015	59.0473530034168	95.8983790153473	49.9987025758827	64.2590926616116	72.9367284053458	69.1848896334472	101.906797421219	103.630437585583	91.6453140416575	102.791460536699	80.0444991369146	75.6617303425465	74.6002190926007
Ctnna2	0.0	0.00763920332847129	0.0	0.0	0.0	0.0	0.0	0.0	0.0	0.0	0.00916624011915825	0.0191425697174736	0.0	0.0	0.0	0.0132656059457863	0.0	0.0	0.00665039429525065	0.0	0.0	0.00671531174723285	0.0477328653392191	0.0146370411738921	0.0
Ctnnb1	128.815505657167	164.326241467848	234.671569255425	65.1411124009059	87.5847240391966	81.1309190711618	69.1431439465664	106.910508067561	66.9785994814292	60.0618425138775	59.0609998047471	93.184503620565	108.07013457307	174.280158200703	96.5748661678391	108.462982806498	94.1641164125484	92.0491499621557	189.186083909917	219.269937011743	194.020434442646	188.437151889076	111.571353685897	96.7884702864563	112.639779129464
Ctnnd1	27.2940144589038	31.1534171354946	18.1007593486791	29.9131020657647	29.8119990796942	32.2881594769513	30.8150381618437	17.4299148773885	27.4155496918356	29.7320812818105	30.8337675934996	26.1589676816186	20.3175092635811	27.3103602720658	18.289635038285	17.6245009478319	26.3882197294194	23.2855276611953	28.0799490094103	26.13902707525	21.4813522600935	22.119216848031	28.3432476764452	33.3449134762181	16.1069586392262
Cav1	137.135130623055	188.741838952101	284.216884432865	53.1349718898558	76.7872064044433	147.445568394747	78.7602228930272	127.178491268518	83.931205811028	59.2979668370342	71.0540262637909	111.847012840617	114.520787035787	279.068565610843	90.5287829937027	122.302813774742	146.771706922986	137.913978186643	233.931433181632	229.473634475633	214.162766065989	252.377902875157	157.426147194598	128.45802855826	164.833133332352
Cav2	97.4381098492605	116.603125582834	166.287469643734	36.3185798307236	43.0515246677903	92.1787794690239	41.1404313087844	92.2465316484172	50.5490415125557	37.5991302131192	42.0328125375245	85.0940693156501	76.9594395625895	138.071347150669	50.6551439424121	94.22490299804	104.186002781875	96.010812971466	146.234935169879	141.683406056565	146.161830236512	154.403981606688	98.2535783598442	74.0403207887813	95.5530500082892
Cav3	0.72310396019357	0.727473391224287	0.0227002209152811	0.0	0.049635523689087	0.254364378038999	0.106157693846972	0.360760200185489	0.363255648046152	0.0710503249144432	0.317415097195604	0.331441275182495	0.529898661342765	0.938217263188469	0.183721157605179	0.602924252910357	0.348939340379993	0.476370348024681	0.316655067480236	0.113657594737294	0.471837260412494	0.203474777044094	0.472265053815895	0.285109816553952	0.179790044834866
Runx2	4.30876106074045	5.32830385468345	2.0346731727031	7.34968918219571	6.33849906300784	5.99441377098213	7.7190391132583	2.39187804834436	8.76544073833496	10.3325574840554	8.15159000700265	4.6397647386634	3.05522276908807	3.66929525191977	2.37573921005809	2.18016505195825	3.59085716540386	3.95143463146603	3.45576802004061	2.60980390538243	2.05428060292306	2.57028703601662	3.91197693462504	6.57221027681143	2.02278126402983
Runx1	8.22201037505633	6.50938947912551	2.59553469333214	21.2300278912599	28.1589818042709	24.9775534960252	20.1289008361349	9.69928756451529	15.7831152135977	15.5842855125074	17.4206987683504	11.9533045172774	9.72570254127939	3.72484054960831	12.1908347450763	11.139526655119	12.8397706785039	11.5208085060185	4.8878398246336	3.52324247132814	4.4058917014744	2.80290618749744	8.08854149600388	8.94671018059302	6.42165456095897
Runx1t1	0.990991965442929	1.14485757434722	0.33009306780117	1.34160368146347	1.13421026557756	1.06309479072558	1.08425272224378	0.785853070955742	1.11933326887177	2.1524404805361	1.42178841715447	1.44158314461271	1.09504821381503	0.451157262784195	1.23400787988975	0.889658893023498	0.939032006264262	0.877131951518941	0.38870076394555	0.31480779534306	0.464951480772673	0.628998469093382	1.59421707293481	1.65068114656796	0.62692234227398
Cbfa2t2	6.11397203692561	7.9869094159131	6.6485450280514	4.54311303223295	5.25021202783499	5.70948178347978	5.9741901769621	4.81624954594354	5.80455563033463	6.02688805929063	5.81852372119059	5.54806071512905	4.88398463691594	5.95762397372227	4.81489535486021	5.01232692883571	6.28074685709805	5.63921040170309	7.01813117807515	6.97985908179265	5.91151878271759	6.71648530514495	6.05025074917826	7.53451368118786	5.29637002147861
Cbfa2t3	2.47640563192535	2.5044721908433	0.38549345312205	3.53697999262981	1.66052629649729	1.74635129225694	3.93002119062234	1.45502064765858	4.29347104414499	4.79008806741392	3.63846561602527	3.60928263787949	1.53540308839891	1.01792475941657	1.93436215035499	1.1116427227142	2.01472500187456	1.94887880543859	1.04126263391071	0.807435528705376	1.33750538189422	0.809549320112503	1.97993004644652	3.46989472689874	0.83308226863854
Runx3	2.92171699492331	1.810170300903	0.262735503090687	7.67691111636238	10.2942116075643	6.88839162535478	8.03625661016709	2.75544627799437	11.5449760990798	7.02328198209638	8.21641820700444	6.38925877474332	3.63636032583476	1.43483030674394	4.540181545588	2.64942987894682	4.47528550836562	4.55174860255955	0.873478955718543	0.450347501460042	0.931000015661282	0.591034527424138	2.00360688820808	4.22149437503346	1.90415764756913
Cbfb	54.4080253815912	49.950920683557	57.1056584280273	27.6350434372978	31.9686579148169	40.2325058783248	25.2994158136154	42.1748282435605	31.2739105595904	33.1031768359822	29.5885834239497	42.7598463144965	38.5218739971932	52.5806016913112	28.7382520165702	37.0100451897405	42.8887692190147	39.222870912662	47.1236575510611	53.2106043316015	60.0579646466587	59.9065984023373	43.1973280306788	44.5298289287567	40.4397215106911
Cbl	14.2683400573232	12.417028286555	3.75833069919183	19.3985600655781	21.9381405785424	17.9736220243596	19.6577794367995	9.47070799076625	21.8670619192561	21.7079255354337	20.3214594967735	17.8753037246482	12.2313310193361	8.7803456495703	13.691685492984	9.18090336945007	13.6341640495723	17.7461066054217	10.6612158307268	9.13895339431327	7.89732537556725	6.90682423714228	12.7777620852127	16.6240082942588	8.04877731045828
Cbln1	0.0666972602552974	0.0	0.0125628619859912	0.0	0.0824085680974978	0.0	0.0	0.0665511967465468	0.120620779570394	0.0393210017334727	0.131749006096258	0.0458569435526466	0.0366573731476844	0.0144231268770221	0.0	0.0635567901306677	0.0	0.0239668269740935	0.0637253535551757	0.0	0.020086644173514	0.0	0.0	0.0	0.0
Cbln2	0.0	0.0	0.0	0.0	0.0496816390718888	0.218229173956212	0.0	0.0300912812790208	0.0	0.0711163363652773	0.0	0.0	0.198896617388489	0.0	0.275837773945466	0.0718433830835978	0.0	0.0	0.0	0.00948026597994563	0.0	0.0	0.0	0.0951249021474527	0.0385622323301965
Serpinh1	183.066379494817	194.924602666295	179.736388928021	50.2279004761923	96.9463078382596	116.399937508106	74.7280495974664	140.818474275302	90.404785032273	84.8335828047093	66.9581809544387	126.322901107291	149.04164196844	211.717777511881	124.196748448869	132.642864587305	138.690129199069	124.159304990736	158.461447181537	167.808129775992	203.561358633497	207.919539242807	195.529742301658	183.914222226339	149.520815104407
Cbr1	2.99546506694021	3.42682792271469	3.63392900408129	4.89723815164031	4.80931476662144	2.41867823312757	4.38268552115676	5.77517267283381	4.40724933904754	4.13055027594373	4.61327593817761	5.93414670999317	5.97144403871873	3.84265789059349	6.59419105494927	5.85398464258799	5.79975620294496	5.4366460270535	3.90492221237737	2.34615823297129	3.36383217337471	2.17969285964471	5.17275508371445	4.27053610057873	3.98178840245631
Cbr2	8.58077884921762	12.364152645845	10.9279044158757	1.92830105604509	2.23441688902596	0.667672922782462	1.56043964303998	6.10386843156361	0.800938433986468	1.8929519197217	3.244166354396	1.71279203604826	5.96354400224069	11.540469409776	7.93291038227889	6.80516535145535	11.9194461413052	2.82478827076127	15.4183474812662	8.12717494178349	18.2727939401308	7.50402682990458	16.4600077625304	4.36552457410638	2.14725938708975
Cbs	0.232294847263202	0.165713491096025	0.00875084852077631	0.995854831938732	2.18131076242804	0.0	2.16893944718642	0.0463572267413923	0.0280067331699705	0.547792581401432	0.688287985092567	0.127769346539817	1.37884890217721	0.221026161874976	0.0991533270434059	0.874360707737502	0.684802536151714	0.100166700521498	1.62019279148631	0.343214123548304	0.0	0.0896442856333851	0.0227570469634567	0.329726238228426	0.0198023931606559
Cbx1	18.2992214713863	20.3703201990262	21.2879523167004	13.8920635123874	13.8171084646096	12.9529592592607	16.4258963386735	16.5419178204068	17.3873819344335	17.9289693273142	19.0488823967123	15.8166445842793	15.0382157904469	21.5571216421275	16.9501551015839	15.4862446395342	15.5277935503195	16.4389913875997	17.879309822749	20.3667629301237	21.9391090938919	23.1400178276309	16.3691082433807	18.3699451040543	16.1751972225432
Cbx2	1.68524755408043	2.29184721979792	1.7389496545846	2.65036760012588	1.99169541556932	1.52438168380418	2.93663014039886	1.00527861150258	1.50178467466123	1.66308014103724	2.32783013154022	1.51131236087729	2.08400890005515	2.0835937766136	1.0499615773084	1.13460108792332	1.45609792191949	1.52709624391741	2.65150695125457	2.14213350863787	1.96392666960602	1.86445274581821	1.82145417576886	1.97414890117869	1.2414267784599
Cbx3	91.8855173618887	118.112644867348	126.183346403585	37.0679298554972	51.9092432509192	88.8547506944462	44.7429018035941	76.0876614915386	49.4412196227213	49.6665273803965	49.4343726182039	69.1658062602209	69.0218849633071	115.290818173978	49.7844133497939	69.8701518576848	87.1764498402658	73.0103950467806	91.0859070720525	119.928589062477	123.574261620751	112.214724660635	95.7818821084157	85.5605665750273	75.1082769924611
Cbx4	5.25523045360438	4.3413037626079	4.77806540259498	6.05095107772808	4.94884125687016	5.4730530402597	5.93021404344219	5.20120511095897	5.77089031157381	6.24662518203458	6.77090477460074	7.0408066219558	5.37851778649091	5.3811558782486	5.75945463269632	5.00778559343447	5.70495648407837	6.05309202381293	5.36032838320739	4.94271283344714	4.94478333872374	4.72750698856574	5.19009374924335	6.17512450338441	5.40011492557518
Cbx5	35.7425841055917	40.6985547102694	36.3895004299633	19.9792784825156	22.2079834921535	29.5374353171104	22.9795969028603	27.2708988959117	25.5958795487906	23.7118787544444	24.4677122639011	26.6222749396137	26.1135356971348	41.1782478175283	20.4233592878386	23.9542934303788	27.7587767956352	26.824038786379	32.3296106781762	39.2906588773817	35.9428262559328	30.683212733471	28.7520802698388	32.5106384469723	25.0015521090286
Rb1cc1	8.49667552233319	8.55178620442652	9.32611757153683	9.93663546763511	9.96528073978815	8.99016561507447	10.20651961573	7.57763325921095	12.1319024435205	12.1658167719447	12.5945776065827	9.06016156071392	7.745328182169	7.53488756234194	6.3871276162314	8.17513736018929	7.89152294888557	8.07269911000451	10.2401185304518	9.43794095699032	7.91736091517637	8.57498878082895	9.07067850104569	10.3980470221437	7.54523467392098
Cck	0.154323296311782	0.169369975539324	0.203474563386418	3.5146889234985	6.86433334263785	3.8155232581734	2.31090662865612	2.69474338648854	1.76757550199827	0.636863134256879	1.1685503498976	0.901877447683589	6.44612064099376	0.0	4.32871504650986	4.96317089332592	0.893638627660964	1.27544540378774	0.0368617338314408	0.0	0.0	0.372215575847019	0.264573211606844	0.405650170409568	1.57866812290592
Cckar	0.0	0.0	0.0	0.0	0.0	0.0	0.0	0.0	0.0	0.0	0.0	0.0	0.0	0.0	0.0	0.0	0.0	0.0164937861806159	0.0	0.0	0.0	0.0	0.0	0.0	0.0
Cckbr	0.0494555611847304	0.0135693822454689	0.0	0.0	0.0814738509716247	0.104381116026161	0.0871258675757782	0.0	0.119252641390062	0.32071878508866	0.162818307855541	0.119009132328098	0.0135905954280394	0.0534732484521389	0.0	0.0235634620596178	0.0	0.0533137136346012	0.0590648909284894	0.0155468658452232	0.0	0.0	0.0605621767844151	0.0909983140019838	0.0
Ccna1	0.0	0.0374465503031932	0.0128533836717219	0.0	0.0	0.0205752745475534	0.0	0.0	0.0	0.0	0.0	0.0	0.0	0.0	0.0208054233139432	0.0	0.0179615841897837	0.0	0.0488992727000122	0.0	0.0	0.0	0.0	0.0179372990559522	0.0
Ccna2	26.8785221575487	34.7211146169209	35.8120642170928	5.6234212601468	9.0563982110706	12.6993335861738	10.2518744341505	10.3875611497935	9.34518081576484	7.53638087596041	8.95105909652261	11.5602625517363	12.0986389680031	25.3745297533738	6.66065015606202	10.7724322904794	15.6185102692597	14.0720435076008	25.8745537311724	38.7989114731423	36.1140446927419	38.2070400284985	17.5467923570852	20.800703514067	18.1657833229687
Ccnb2	13.0382072199903	19.5926334983838	22.5374352376778	1.6182186871416	2.95560439052828	4.69174810264835	3.69263012117684	4.25383789492703	4.497425637393	4.39832876011774	4.25736907453454	5.12941951595821	6.13104930529896	12.8451599715565	2.25296699246675	3.97780640164759	6.99457246181625	6.25533309641245	15.1557536406726	20.4152979702367	19.258555595766	21.473158667232	8.90980316049892	9.5438341187181	8.0709959731863
Ccnd1	189.603504960779	127.587970881206	201.622596939123	51.4368475686759	67.5812382773412	142.300530309348	67.0537927301659	110.836637758033	63.5991739734976	72.7805147767079	64.2956887726704	92.8202457946325	104.527400669746	328.837199376826	100.070872330278	99.2767367614552	119.575719191053	125.497812608148	198.554034445496	204.139483616809	158.226700336108	158.419412173165	115.781717781866	102.932220479966	111.933756146415
Ccnd2	83.4982639742123	67.8971449006905	40.5815990281973	51.8764823966976	58.7819671259689	78.8201853817945	63.7506031473224	49.5695229987558	64.9398748529949	80.5829600787017	65.700529847223	77.4412240149083	56.1135884356237	87.3434519109549	50.1108140156129	47.1017611506454	69.8569264009296	75.2392431700443	65.0250860446793	65.752663449363	52.4469414301252	45.5666599270553	73.6588477825495	82.190891091386	49.5708384216843
Ccnd3	31.3881166277394	26.1504141200162	25.4977255362149	21.4676047948311	24.6398638193142	29.8520351884167	25.4766947218935	26.1251055275374	35.7997965935915	27.4066671033448	26.276144074493	30.3429093267772	22.9370420552654	36.0419074142642	19.4752400493285	20.167356785156	27.1491212643573	32.3339799860619	26.3196945665645	26.0103247500701	27.4969086904011	29.1992349904403	28.6472949925118	32.5279538387178	30.6696457313784
Ccne1	5.50158191936351	4.89748222427362	4.87041575976675	1.88355970410006	2.69384107725279	1.52979039088938	1.77689186989057	1.99758033423486	2.69005287436965	1.83794211492428	2.43510979461863	2.18547341777585	2.60375503556842	4.89100636470016	2.08738604879326	2.54845572479372	2.54220121841416	2.81162625544168	3.854723834637	5.75532188659681	5.41242381986135	5.48467712176538	2.64993169085585	3.00473968347883	2.81395363150744
Ccne2	5.14882521213487	6.42814001714711	6.86069756852144	1.62657055671544	2.70394987695877	3.10489491686592	2.45581890138902	2.84920870485909	3.6866715910871	3.73799188032911	3.64188201566473	3.1844687930949	3.33648960859321	6.97225475751757	1.90571144335746	3.07452853850755	3.5626808461257	3.70033199285081	5.18792944124207	6.62277459749297	5.91811623901426	7.74397470554887	4.04189534744719	4.40891438735198	3.99628845508991
Ccnf	5.92938152887693	6.36988139793259	5.61455471362149	2.92784251730037	2.28710558749862	2.91664736218796	4.3234849441076	2.32366025432203	3.4340088017502	4.35106125141988	4.36416562994839	2.77115635707219	2.42197611106003	4.92742409599988	1.49648250642111	2.03133861613359	2.53671360994957	2.574802603545	5.52825648078546	5.93539641411031	5.86961599277842	6.43769982074335	3.64146242286483	5.02889799559182	2.70291738169907
Ccng1	32.2515935909696	27.273850405068	34.0674953342446	26.1212153357625	46.7332240026761	28.5488777095754	19.880290848263	49.1709143797503	26.7279105249651	33.3560731779364	25.2221301072627	32.3048803304846	57.5077518409614	40.4116564477343	79.6420761859996	67.2244890573625	42.2636199150759	42.9976379992186	30.2935036716452	27.4351508269457	34.2667589764354	26.1978509347248	37.1232716188698	24.4790545714053	49.617238404243
Ccng2	10.9453754216239	12.3454024526183	14.7378163594889	13.0752468789147	13.444200373354	14.4310734793224	9.61694931620273	10.9214056223764	11.9996957494095	12.2229088967198	10.637899174756	11.5249976366969	11.743436499605	14.010687518421	9.91886186336818	12.2296436230197	12.7285081654849	10.6203171669573	14.3694177044022	12.6364591059452	10.0301281415467	13.2861359190889	11.1684267129332	10.1313541909614	12.6562185452207
Ccni	46.0822050112025	49.544779114648	52.1537604328661	37.4720387561173	45.0207424244661	46.1758341026302	35.0414668286347	46.5483488474807	40.0979668748295	31.5813195551703	34.7515165737583	44.5774638487519	46.417294105919	45.2573640158922	40.5450451330479	43.6651759081685	44.5505169692783	43.3820853157358	52.1382053430206	54.3260038750611	49.8572832543298	50.7877527957218	40.2552931916159	42.9574781348157	42.7591000311655
Ccnk	5.95285218811422	5.31436931916932	2.21741391531934	8.92725704726099	7.53807814507404	7.46078040424399	9.78278018115347	2.81476343538885	9.10525471087947	11.3141159732372	10.3840495528726	5.17710667015213	3.68680861502669	3.97715091676426	4.11749957891199	3.15377375114632	4.41997549337338	5.06036809313411	4.15959105231503	3.51225473566833	3.31796173464687	3.33229730017312	4.98312884566963	6.15390924806051	2.56571080144688
Ccnt1	7.59548399787326	7.45969732865887	6.80113146763208	6.57503194239228	7.47566578544181	7.61034962920979	9.91563816223768	6.18939439982235	7.74867887960208	9.78243609526026	10.1049731022415	6.40052875330421	6.79701012904365	8.1704129132955	7.16106858344207	6.31919741553177	6.2540080758724	7.22225950768124	7.13609254181569	7.55498701999353	7.60142892787124	6.70783088994643	7.07849753261415	7.06464110778487	6.92317011959776
Ccr6	0.374007681459524	0.149263204700158	0.0	0.273303735301621	0.504119452886928	0.123020601030833	0.419293237708433	0.339262385649296	1.63972381911336	0.481078177632989	0.604462967913695	0.210391144651458	0.35505430555753	0.176461719892058	0.269526122833073	0.242998202489809	0.196887560773069	0.684192658310715	0.0162428450053346	0.0534423513429547	0.081917599143381	0.0328027972569091	0.416364965392854	0.339618707614547	0.289845084250941
Ccs	10.1769050369383	11.6794300479865	16.6195000940194	11.4885194564136	8.55300385283526	11.5263015473345	11.9221003483441	11.7783261255254	11.7715642492146	12.4258537467347	11.8031266964608	13.2836739827518	10.5052058219518	12.5117756335844	10.0802000022059	10.1161505267397	10.9595393076339	12.5115736952716	12.3393920677131	13.3652488026144	12.3529132051482	13.3320313180176	13.7402824118966	14.6925415727199	13.8939893564179
Cct2	78.6546061912429	94.1602258526747	121.056764784864	47.173361885053	48.8045697330314	54.826766513261	44.8442424466176	64.5725419381545	44.7207251148701	39.0115400573615	43.1041351300576	54.3591520121726	62.2674677457009	95.9946488207353	57.9993245736352	66.3678395413449	63.3139659440909	56.3704063397169	98.246909624117	113.288427574464	108.523646661857	131.744333176056	63.0376697441881	66.0939117256469	74.0088312757978
Cct3	43.9527159410006	44.2430575528166	54.4645807362873	17.76651519237	24.7231812024055	27.1902653443089	21.6464920229419	36.7270862312238	18.2730311982127	18.1256922276455	17.232340354532	27.3535776133102	35.1790560704946	49.6303082932283	32.4123746145136	34.4169380730653	34.17965667178	31.4710150218798	44.3732495227891	52.2306032116486	55.6698161115749	57.2352104684776	34.998541953716	32.2837781729863	41.9441765456853
Cct4	35.1635240915752	41.3315594696726	48.3458413501577	22.3910564274527	31.0652824551058	30.4162408987617	24.9989093879236	42.9647405644146	26.2025033670275	23.0338462090981	25.8508020116166	34.5295502015284	39.2786459937757	41.0828844284333	42.6024230162536	47.3660121756198	40.2357402393756	34.3188401184903	43.1883535729917	44.9581182263493	40.8070614276099	52.038745096531	36.614687252589	32.5073737479693	44.5935989817825
Cct5	65.1956886221219	76.2543455248977	104.231825434448	27.9495831701981	35.9509601432674	40.2308500661255	28.4740052845153	55.9026135590549	31.1304317625407	29.0591228820178	28.2850666864728	42.401073598273	54.701042711944	97.5920208965989	44.2282031687059	56.6643012657027	53.9024181415588	50.458705171473	78.0755605260071	90.2047503288654	94.4523900526803	93.4080793187129	59.7989293863528	52.8201408413597	61.5014078534255
Cct6a	61.2534706520862	71.4494308612774	88.9255490790493	29.6770773739362	35.5437920977795	43.6815401933616	33.1195632368361	49.6661445596041	30.9434986929855	32.917883610375	29.8604471854224	37.799458015167	45.2950253971187	78.3852258303369	38.4792149982649	51.2520485283115	48.4670025519546	40.8026153390624	69.7728562618798	80.8248757443422	73.8210450314073	94.0118954606588	47.7775896649874	47.3299570103533	52.3766591045483
Cct6b	0.286153393983938	0.125621457026522	0.0215595398172755	0.076671750210975	0.117853373907676	0.172559017216331	0.655351405329766	0.099934356560345	0.241501492253781	0.134960123493083	0.357989756989929	0.216415666604615	0.141545072924059	0.0371280021871037	0.069795683970607	0.12270588044622	0.045191620285903	0.0411302584568634	0.0546805854778469	0.0359821085503902	0.0689426987795014	0.0552143469549148	0.1401668246706	0.105304543208878	0.219542958908383
Cct7	63.6409276105424	72.5112619605733	92.677553660548	36.8724382223652	44.4984775679389	47.6091931737671	36.9106927300495	57.3842168660817	32.6090953812994	32.5081815211479	31.1496741373566	43.1335568560848	51.3737399969685	88.9986625785962	53.2085220967598	62.2778845493098	56.4387317440647	52.4103525142332	72.4976392663334	78.9020470974903	76.4926912623102	84.1620005779065	50.8592513126657	46.962427689325	61.0409495426357
Cct8	55.9543964208584	59.6777267326478	83.9972662491016	24.4707728537125	34.716419199816	36.8228473738654	29.8017037728801	53.4153640227128	33.7889418947351	28.3846839239491	28.4650884044842	40.5252369555728	48.3942639354597	80.2185691936458	38.4396490989834	49.3127399000715	46.7463007443982	48.2660224172859	67.425082631538	73.2834319692133	70.7580746869516	77.6616331338585	49.5283446540363	43.3893099250135	58.2170169400933
Cd14	4.19095189756071	3.30473593682976	2.67995606286331	7.64341093793988	58.9471120304301	11.9779797928089	15.0766193422712	16.2351223253095	7.77033390852749	7.1838688013313	5.05522286441433	6.68300686219692	18.3689897978455	2.86355143956964	9.25577225225149	24.3979921086775	26.5859768796164	11.1112463513747	2.97792149470678	2.08137953839348	2.52430637157781	3.07494489208419	7.12462647009852	6.01726645184392	11.4535036735597
Cd151	57.682509537989	48.4710027168647	69.9035484816012	34.8015630890181	51.8411336964027	68.5784770335416	33.4874425353108	78.7438547402247	31.1435712317533	29.510934804179	35.5062501904574	57.4189411526159	66.5738550473795	87.7025546694896	65.2297805547389	70.9419034027637	66.7428645334612	63.3492894682193	70.0319908305838	63.4371483009259	65.6412566306316	58.0966175807124	63.4613465028566	48.0666118670861	75.7959338701826
Ctla4	2.31496779076285	1.90550963853032	0.421973431738048	2.80122356100557	6.79702162125221	4.16546748786915	4.8676233362716	7.09734829413998	9.58861197106365	6.86790748068691	6.17085132592466	8.06083481682336	5.97172222221058	0.629795126056472	5.76027820893883	5.28364557830908	4.40290219562574	5.74248115014247	0.374581928681305	0.422555229514111	1.37186850467266	0.720454074722297	2.1032816718066	3.57252123237543	4.51980512361376
Cd19	0.25400948534505	0.0253432427235744	0.0	0.0	0.323354779887739	0.0696251287155769	0.650892419280843	0.334097423553331	2.36645936996061	1.47027165125302	0.72982138544192	0.206394306053885	0.469582949356868	0.0	0.309777310655885	0.132026910491973	0.267434656890713	0.38169601602564	0.0330942670822468	0.00725913655424341	0.0278174062066212	0.0111391049731785	0.124421739338264	0.194234959471425	0.423227434380744
Cd1d1	4.83992859507464	1.75813978458863	0.731873555809721	6.8493340733623	7.1311150141818	3.51467747236286	6.96531209582711	7.22698942618696	6.28731063829997	6.26933941534178	8.30367671137537	5.5773086264171	7.0810189334071	0.987658572705848	7.75227404461734	7.92491106620549	5.16750439200597	5.90337258600249	1.17235022151209	0.996463224704142	1.43707037769207	1.21667722076309	3.18882224471908	2.40107416932521	9.37040649693873
Cd1d2	0.43279111098993	0.316659124637966	0.0362306735793524	2.31923525304842	0.950648963337061	0.521971853855267	0.593015226072568	0.407852025493652	1.04359311509792	1.4174978402684	1.64648305231734	0.6281835131607	0.607878810024318	0.124786756980458	1.23155776878802	0.779002237552184	0.430350687269098	0.587512736293335	0.114862982951304	0.181403133921449	0.144822224658422	0.162377896149756	0.353324225447447	0.429768827455154	0.737881174484174
Cd2	5.75699449884634	3.18364323865507	0.622040150763744	6.33750696439103	13.4175147996201	7.5353406949775	9.9062351009831	18.9030408834131	16.5183763577885	12.944574686154	11.313186117737	15.4644240805589	14.9129317120699	1.2352859536104	12.9533688330363	11.8649050833301	12.2400046863665	12.9574639985328	1.21522088058243	0.561169181471026	1.58594273978597	1.50694426995076	8.3287037286386	9.03268782295586	11.4131483221086
Ms4a1	0.360453872336431	0.0304306533500323	0.0313356124707525	0.0	0.411104246317814	0.016720339851571	0.195388192775293	0.484163746262605	1.63804300882042	0.457700042956823	0.164311118081323	0.209698893352934	0.700999197209136	0.0	0.490313686219198	0.369903414086233	0.379504952511021	0.737293845752012	0.0662293680171957	0.0261490138233865	0.100204443599079	0.0133751724578285	0.162979853423936	0.335262011569138	0.437276535989518
Cd22	2.16331027224354	1.01980573910542	0.39926936945488	3.54005828285124	4.66412590574179	3.13439934605947	4.19477212674817	6.07008037837074	6.70431166643533	5.39249402034414	4.5122446737763	5.66993382277304	6.31193289896151	0.55258188196207	7.86167678344097	5.48567023091431	4.16549677893473	5.54063583716587	0.485517454401294	0.365132295801335	1.0056799036031	0.630330178987691	3.77636008665577	3.19050179355559	5.1425873191881
Cd24a	6.55520194938406	5.00475884793663	2.03996365751061	18.9639906971825	13.694562048072	4.15349554439709	8.36833332959548	12.3470325163971	7.04425352691099	6.38496344245774	5.56730596817811	8.0014774189179	14.9594269404341	4.91005452923717	14.5115696327488	13.5794507693817	7.2017366087615	4.19898808586119	6.2858067036059	2.59826805842368	4.89251861888731	3.36835123598458	5.46790783040012	4.79466628736195	8.40239691066582
Cd28	1.29132971633523	0.923350521661337	0.243230335738419	1.57271829998763	4.27082914699912	2.28893624882282	2.03365464379058	4.15834662733396	4.26967345914838	4.12945573358479	2.82133997784592	4.89656702463704	4.35513456745545	0.389253446277197	4.16378514570221	3.98056802323296	3.24445324542042	3.72624687815021	0.392569688567749	0.485901251575309	0.601025326566144	0.283144096876997	2.27137002073359	2.82862952864458	3.43588431156736
Cd2ap	20.2582443901724	20.5023906482254	22.989900060258	16.3695339501487	14.0994196388863	14.1105772821522	19.7672706992078	14.6955703707051	16.5932161172452	21.1555158807033	19.1845233526186	17.6163121725961	17.3668564276654	18.8011649194416	14.2602976337418	17.2242723696381	18.0357186889902	18.3184394578644	21.8608623334564	21.0006175566372	21.5739783563565	24.3792756610416	17.4665125746926	18.3751986405051	16.3277390150775
Cd33	3.08646592623563	3.14745871210577	1.62779650709135	8.61443363602575	14.4066255339313	9.72493123119807	9.19831461994495	7.01916491623444	9.79919050230618	7.3390894519126	10.6185662229826	5.94178083179776	5.56967441349022	1.77984280954695	6.85379882364061	5.74747444190088	6.56688991538739	6.783890770871	1.6833525116358	1.47965016624716	1.96749369395296	1.02979642651009	3.91820327665374	5.59797235165204	4.69215247641482
Cd34	13.972679564791	19.8262142696503	12.3427948210942	4.54453410450116	4.52392736561769	4.33473308271429	5.21719426547907	15.4598595638239	9.21835776261506	6.8566608275742	9.98019058437027	10.1065305840276	22.1802951143581	16.3129273441381	23.4920896918632	18.9844501125721	16.9221065428546	7.93284082205828	16.5782819836366	12.3648904890092	16.0699817466909	14.1816912893857	31.478287262735	16.7859991942896	10.3506348051951
Cd36	10.2883331967985	6.77058854102627	5.64814991485654	4.49851665461979	3.7307444782123	2.49579565245552	3.50805633363756	11.6391211872193	12.0275780281058	2.90035744943449	5.51454640993918	8.99303572237348	13.2297253394143	7.56525968542312	8.7258562700781	13.5803582440388	15.9090086723718	10.2140581612769	8.25376196157203	5.43745710914807	6.33800471768448	6.1871810197342	14.2388671167439	6.42478954341627	12.6231601784689
Scarb2	38.8342389113793	38.0931521222899	51.2295608537911	22.5721707289265	32.8863823839039	33.1972319891273	24.6981965750202	43.2596821468326	27.2501286140851	24.0965429808197	24.6751211623206	35.2414444398961	38.03977439377	49.8673583603634	35.467218884567	40.3794516047505	40.5456072887441	41.2220087745232	42.2835976843951	44.7326481057861	38.3467437062603	34.8432686123283	44.0677489560668	36.4275828276146	48.0944685742804
Cd37	3.39520528910044	3.22833834800541	0.94823742167782	9.8813224261982	12.0063363775831	6.10692948942479	12.6845521434175	10.9956499367626	14.0094612272501	12.4238764719647	12.3726057904162	9.73981081816718	9.47494483457161	1.51904528335093	11.761511539807	8.54855065090848	6.99522453262691	9.71812691948637	1.58001334979454	1.15932796363234	2.3799684800719	1.00244244145009	6.20786522348377	5.64708443119546	7.90943414037928
Cd38	8.34810124416469	4.98883119123251	7.76411076653433	5.24350122398063	27.0770809808283	7.02092642396266	6.98248112975659	10.4555299126768	11.9166334148965	11.800101583552	7.40511415253484	8.87345273028649	11.2322070608969	7.68171848252572	12.2805559211877	11.9561462054763	10.4063506231388	8.99045613228144	9.92873754564703	7.74833883362967	13.786663167559	6.18985696719435	7.69295865073696	6.38122493965578	12.5013701909555
Entpd1	9.20538068214401	6.81719200046157	3.16162150256203	14.532254619574	25.4527516100417	16.033230998914	12.8568159824478	22.7396291468988	15.8978639467843	14.8826408400586	12.537436787476	19.1012017472317	25.9895843011941	4.82058192525428	35.9245553987659	29.3978571416865	19.9601018362614	19.2748644036721	3.5893948504788	2.9094485773937	4.9951457150963	4.3285165505867	15.8264699043041	11.7453654195471	19.0668005325481
Entpd2	1.84643232153667	1.94852053977015	0.642069259027321	1.21780147476288	1.75490824711708	1.64448542054752	1.75154001283103	3.55722747370763	2.84263439679897	2.8134933795759	2.03875309511459	3.57411265414123	4.46518457746415	1.31457460952649	3.98398365569971	2.7069111315862	3.42446929188453	3.18476342568235	1.1263474830537	0.794763219831609	0.958158709233665	0.945501397713148	2.99160899755314	1.67258511337135	2.26417374682188
Entpd6	2.5658889168739	2.55378508067463	1.86687179768059	3.7071217071137	3.33608163558044	2.53333665830685	4.34305906979006	2.8740283027952	4.24608410302049	5.22031754349426	4.6875100610395	2.73269949334139	2.64073238852061	1.566684678184	2.89913980058921	2.84059939563597	2.02612794509928	2.42256266040385	1.88673799301439	1.57368741694643	2.19702535341406	1.91729002742424	2.77246792765854	3.00202084520565	2.54117241212662
Entpd5	5.44445686748514	5.75335737835633	6.18229275304225	2.75085012042884	4.59996026439004	3.9773254678748	3.2611100890652	4.85823736249792	4.42610179007186	3.70496799719992	4.10722966502209	4.27802796082199	4.96724973582345	7.69651227957746	4.60042474391806	4.43953316620401	4.43018170147039	4.00223039067706	6.3537027829813	6.60158170071566	5.9027780545681	5.93548276141661	4.73939859597797	4.47325865393148	3.98482355509674
Cd3d	3.30717735756456	1.90123504078455	0.474612058209306	4.92290501826317	7.91299954152362	5.34985976896133	3.42176864177799	12.0735710194692	10.0632193241586	7.48943198515933	5.87602934646741	11.3690610996562	9.40562982392015	0.749225070549785	9.79508113758821	7.55349323569111	9.06418032294705	7.77171200078531	0.727259156206507	0.231032293201845	1.58094342282105	0.709035557311604	5.86270601578028	5.90582912248901	10.8071747489309
Cd3e	3.58684519561091	1.94168471460126	0.273894153801102	5.45464737215222	10.7400501193334	7.51195182906441	9.64920067596213	7.56908060956619	13.4994405567981	10.8587813647241	8.20223362658665	11.7639380627989	6.63336059437989	1.02720806050987	5.40880940729362	4.01840890114356	6.86390004165548	7.52431911851681	0.578888851359859	0.502831608773055	1.10941465280891	0.678065985308571	5.03341927939569	6.67624663737686	5.33026408397291
Cd3g	9.2122679339285	4.1052593658422	1.07139277584656	7.28902508100933	14.5143725652355	9.17179114631397	8.60477195382849	32.5116328893511	18.8592184371268	12.8303804513437	10.9916313657449	25.5477039299716	23.2768500857138	1.33700096764777	16.7014313746865	16.7910986497593	19.6587087058388	17.4180246524612	1.24052021587409	0.835750152709531	2.94196004948965	2.8929776191579	13.9613543941091	13.7489909758132	25.0352541342845
Cd247	6.66227589872099	6.77465713106008	4.31269966395384	5.24596636405815	7.36928820626493	6.80523901895218	7.0900651555411	7.80085585991707	9.17988917218224	8.72111488880015	8.03935059632697	8.86200480764411	7.93605001577041	4.33974608976649	7.21299217817016	6.28379825349425	7.02871247900657	8.18847625419267	4.74158627611745	5.18032336851219	4.22576773374993	3.97458880720017	7.23273732097881	8.69181103475509	7.39478096880782
Cd4	4.31145885389118	2.97531766399408	1.0335707025684	4.66751280801338	6.06245977709499	3.92616910421658	5.63908150463685	10.0923580271927	8.76856245523356	8.80642721291969	6.59530653654193	9.73126999809071	10.292262460696	1.45972880691865	11.1135853312837	9.61751239922276	8.28772075217701	10.3910557879093	0.998629869666081	0.896722502068655	1.52141058015489	1.21845667664125	7.39160284251697	8.13914571121283	7.7034497615675
Cd44	63.6079572268454	65.3539956877398	77.2331270686019	46.9377668493408	88.022529458629	79.9671125084523	47.7614333870093	49.7181285778321	43.3422525002462	43.0188177534736	43.3731321873901	43.9505467519219	54.8713077995841	75.05399262474	50.2109487342656	52.5041538832163	66.5084117188867	46.6233435628501	77.0575674787395	75.6970853404245	69.3878420223492	79.1486757401906	36.9234637499725	37.6699963948589	42.1492366413103
Cd48	9.95674410856115	7.18013546463963	3.24024994906347	10.475667798499	15.1147078217937	10.6881281637923	15.06120805894	25.8516484920928	16.6553103553838	19.7303861588965	16.0637867390169	23.6551128518899	18.8809020344288	4.41897429028764	20.5981710029015	19.4974403556634	15.4500585649426	18.3199961990196	4.55731797721409	2.83503091055637	6.78214572436763	4.92870808977044	17.3891127765048	12.551615411994	22.1527294521095
Cd5	2.62813831807211	1.36707806655096	0.185635093051363	1.68710183223582	3.49527859815645	2.1461451680161	3.5207227516839	4.54819522550409	6.10620795838503	4.55137555066218	4.75881706585526	5.34555048486629	4.81482280983924	0.56832877792618	5.44207171014507	3.41745057081572	2.55086813217395	4.76129283468469	0.235409374673885	0.318424463711567	0.560641561300665	0.673504045337808	2.78924493971445	3.64122632300785	3.94404437162788
Cd53	16.3280282782564	10.9031494051481	6.82854091325132	15.8129676344211	40.3948646353045	23.031160694458	14.9023956162392	47.0821387107302	23.9890884899133	19.9480605157771	17.1536065253292	32.5770903236516	45.95131320836	7.56013274433555	39.26018805603	49.5966741616494	36.0094047185518	34.0120054670045	6.84702716553879	6.33438540689994	11.8829456544404	8.87957048054558	24.3380739191332	16.6358949481686	41.4339445217656
Cd59a	15.8966761775293	15.0870347323469	15.6747759166514	7.33165916859086	13.2015438527642	23.2058628604031	7.34561997887774	16.1218938345158	13.300924738592	10.8569459915651	10.4956515680191	15.140154663934	11.3389332194109	17.0190323888045	5.93257087551768	11.3611305890579	15.5250416179836	17.1680303837619	14.7733674236566	18.0366457894076	17.5802036855647	10.8320045193439	18.9773877022219	15.3442152595102	20.3826509755901
Cd6	1.85666097266782	1.42213593959801	0.116571382718075	6.11476623321109	4.39686946051873	3.34720282648499	3.40716649963669	5.58673174356761	7.04192176473723	5.63254802189669	4.4697845524057	5.35875043644612	4.82581394582148	0.359675831316564	5.69610755524351	3.58455247138147	4.3066492195517	4.08640349964644	0.314133719014789	0.188473712875189	0.885328316779785	0.597082574578193	2.74729760203924	4.12797992280221	4.22889446697298
Cd63	223.100769890583	229.675427592827	311.444260038672	109.785982159048	155.102855456429	162.44995504448	95.9436291629355	160.344641588546	98.8703424405053	97.9046791752984	75.5567148263451	131.466259604253	151.011167334118	319.895135571801	159.31884768011	175.103059654423	169.761446414165	131.834426404679	299.073480741651	327.136439462877	294.848360593742	288.898701550145	138.673537991196	115.334580240806	142.907642518661
Cd68	23.0459811679084	17.3649774898817	17.5771951734791	30.640725721023	72.9844655990928	39.6655325741763	26.9129500850953	94.682277239538	33.2583910728204	19.4021208194872	24.2274079968851	51.5262676990792	87.0086001406145	21.3692427182358	102.282501158364	103.461395139871	73.2286622105993	56.4319405831785	19.2875593850885	15.5871720182616	24.7651846389218	15.896491386051	38.4412322917341	23.0380204893367	74.8816269209133
Cd69	3.11013855063613	0.793250337529317	0.429047450281804	1.7605530767068	2.88658592106395	3.03779165958278	2.54663855036947	6.68745223987567	5.17571484208484	3.82207919683705	3.48999541414978	4.51762061989636	4.35765966172159	0.795705029328832	5.39563337106377	6.01087699373441	4.35833840822063	5.25739249016958	0.439455542060659	0.550819232555006	1.18730771228058	0.845229071918916	3.13271276813728	2.4871118140415	5.97474635209858
Cd7	1.39443436715132	1.75357547765282	0.240763202261359	0.934059544037999	5.69517288037362	2.80295148251635	0.921215691712629	5.44957412977093	4.06291472315868	2.94579055945992	1.45374599407724	6.27167577633512	4.91768721869055	0.653343551613079	4.46402950202102	3.21121061352324	3.18095797904226	2.50536281972625	0.305318967212447	0.310501336776346	0.804903951487588	0.448435376342661	3.50056608803989	2.77957499225391	3.91283946194994
Cd72	11.2330331758671	8.28756302763426	4.76942851415693	7.75091642728857	8.5719323842567	10.9423787071221	9.86152552285856	13.4951037847164	12.2296068175538	13.9977911726504	14.3226215037822	12.7083177826918	11.4390238027674	5.00446889973712	12.1185650983792	11.3664159201663	11.3520815483668	14.8228167382831	5.45599169018696	5.52712673666914	6.1775730205858	5.43675991572845	13.8017275565409	14.7733034437709	12.6182805011617
Cd79a	0.537460110235863	0.294931510340805	0.110437201201488	1.30915186135448	1.28788369343204	0.324104450148466	0.602536795181611	0.853177660248003	3.23995604599519	1.6130883601248	1.06166033010833	0.571083461603959	1.31583967635993	0.0845269051297634	1.1023638189191	0.651831806458027	0.977405784521033	1.19389191268841	0.0466828982391152	0.291833315672677	0.470872060103649	0.141415772218446	0.909459747388562	0.744906419300018	0.666425546448326
Cd80	1.75230334141167	1.15999807868663	0.607725308753918	2.90649662175092	6.2546714409789	3.27071052383602	2.89103089464317	2.69208240024163	4.49362073981754	4.65697233897946	5.03639207346924	3.25098354463493	3.36313860469473	0.505242010910595	3.85003140169226	2.78299226707551	3.32378063696797	3.07837839294784	0.584649630446228	0.463417389034549	0.770647827873863	0.657442638652612	1.67579227750781	1.72544418099718	2.79787848936801
Cd81	206.36108417161	193.371150431012	249.816337986664	98.8948096813996	103.749630436773	168.167544850951	106.220094785291	206.997479020408	125.031292065916	110.804891659045	112.637136385753	170.917375434566	179.694049004646	276.147306715071	130.143590255854	153.033474429947	190.92473534993	196.717825946036	248.625095012802	237.789884268907	225.546015890909	221.314712027614	218.234696992097	191.53816000179	220.137029827209
Cd82	13.1910726835312	12.5940007031812	5.93885779610888	28.2561013071015	33.3034684671254	23.2602270227079	27.6471423640582	36.7221392414949	31.1181537348858	26.9761703522444	28.8577399598699	36.8919447569321	36.2299729380036	7.11202056579153	34.5939655671793	29.8749578631092	30.843983162282	31.6516967803535	8.06064897979859	7.25962156263286	8.11754088545195	6.51836378266367	19.9445299287543	21.4431981527127	28.8285624061961
Cd83	5.26944935867081	3.80989554666108	2.38744904783868	3.33893557911451	4.6630895790745	6.4411517614681	6.33514960107036	11.7414804263661	7.12581404916041	7.80841771900683	5.50921194291602	15.1527437536632	13.2478540280198	3.9112777850639	11.7020502802116	11.9256706132202	8.22821813560698	12.0519402098758	2.65339790232666	2.09301742040538	4.09605966671013	3.46934857247625	9.53975408708107	9.17169844160397	9.22688708130119
Cd84	14.161179734597	9.65444442501781	5.60871378020699	33.7409750574797	42.0527357862731	31.4170033885575	36.0801355658948	47.8452461073266	39.0251206906366	31.81329711678	37.432012589499	36.7262309358381	44.4498886887986	5.02358451814712	52.0741582083201	49.7863006275434	34.474057619255	37.3766135249393	5.57061336435055	5.13769117474481	9.22785309640742	6.05262145912357	22.0011135341646	15.8574181484704	37.5528812014267
Cd86	6.11417165727421	3.46288915282193	1.90179730986088	4.35858583702217	11.8745556534344	8.33809445404601	5.0892096271431	12.5513793610617	9.50189727852336	7.07687429816025	8.19940243009197	11.9555602833686	12.5321338648728	2.49879011493846	14.1263790731518	15.2472226968713	10.0250988788938	11.0255687546374	2.10356070592128	1.89560266491577	3.34484279820243	2.73291138989705	9.32818696014984	7.1658476473975	11.7033968684837
Cd8a	4.57126541012061	2.13634646087485	0.359549952531747	5.98951327602459	11.089269890874	7.77000273810216	7.43372194664091	16.3152567603103	19.0172436372629	15.695945907331	10.8158559866693	16.0945215968422	9.1385308988135	0.727815460980296	7.4280781266255	5.07405150406094	8.27707974201812	7.65355923138657	0.779924690790067	0.300038069711449	1.7095148598124	1.50237995958598	9.37489375078124	9.40145800156035	13.8638204291544
Cd8b1	4.15781853352771	1.58156713451822	0.355978233858266	3.03829945814204	6.57722467810985	3.98886787880662	2.74681101284393	12.4697116194148	8.71559752237895	8.52355688231259	4.35540948505176	12.5391262050119	8.5693946543204	0.572166352967166	6.22309290529194	4.34474340684608	7.38715249852491	5.33107819408221	0.699711184354016	0.178234520228498	1.16679914626545	1.11679120714352	8.215945417064	6.68167435954873	9.92836842305398
Cd9	210.016731284479	200.898566644231	234.708280735676	153.683332832933	229.259816461487	305.441179033031	147.500796398224	402.203008938993	172.66431663777	127.547604173063	169.522672805021	287.897029271446	339.918975234437	212.351174210489	280.529437279872	376.142703305463	374.084075634823	350.326022692985	202.865722669228	191.894733084816	186.088838951282	203.594023303928	286.828267207787	247.34212092087	321.515202053692
Cdc25a	4.2526430905967	3.93414542892603	4.09721660782154	3.42843472189767	3.08444256039253	2.38291498499144	3.34814186645941	2.62861151980564	3.67526270969269	4.01583301182125	3.64263725454155	3.04029320442764	2.57515390031096	4.21562218147026	2.70789720590658	2.474477695754	3.13022341328214	3.39435107745945	3.93730329386123	4.66127183250331	4.89625051714733	5.64590970587786	3.62234140697861	3.95695084101932	2.67080903373076
Cdc25b	8.57087355131916	11.548407797037	10.7397934437431	8.08617663123805	6.03239799307634	6.8185269545453	8.54209727579886	4.26601421293722	8.65977448039677	7.25911187373812	10.0945870704	5.35332443101578	4.96495338703162	8.00543141372567	4.30618099719749	4.64923172433118	5.22155870038797	5.91386407409513	8.58304147295114	10.4358336986061	9.31904085924424	11.1513787018607	5.91307071513289	9.09628601134116	5.96860495476352
Cdc25c	5.00209179191248	4.30413380848147	7.37016145179371	1.50679797975411	0.95082955774499	1.99904114242443	1.87715197484543	1.15180095524267	2.31953636904364	1.9892363308569	2.92330621429386	1.2209933906419	1.39899689131406	4.33956377903546	0.703880987046128	1.255101718781	2.33718972390468	1.55281727592638	5.03372184860762	6.81088818165561	5.38395328205822	6.12512973654785	2.56616485321178	3.45436396178195	2.54838141187733
Cdk1	17.5472201175249	21.6333515296569	26.8316248691805	2.98623916332759	5.40148644909125	7.12727072205887	5.29675183864201	6.5431677014212	6.56238683635572	4.12572235382883	5.47826183986089	6.52225615033065	7.29361713477697	19.1016406546344	3.91959333995808	7.03912173898612	9.14181050200174	8.23330997227684	18.7588647230095	22.8630959411711	24.5883621384058	26.9813790364511	11.172456210582	13.0537512223712	10.0864546359071
Cdk11b	9.25055692271804	8.45718390459741	7.57479539919659	27.3401508936682	13.4509029750629	10.4541045240501	21.2105997608909	9.15103085503142	17.431845656696	17.6930250729658	16.9012605814225	11.0452384343811	8.49951304585977	8.69644474578505	12.0996436234781	9.22714160705947	11.1241926122803	9.97221608498578	8.18055164112036	8.34109927672488	7.92177043782855	8.29446916686449	9.07971518440457	10.3574049094176	8.0588703780513
Cdc37	27.3275298617565	27.6906262523353	29.5588539309179	22.9088116826539	19.1445552642023	21.6189023243403	23.7854586816052	23.5015038847148	22.4108649300169	21.0556917312444	19.2406995288116	25.2066661378719	24.3880006292902	30.530541546174	26.2823657332104	23.3980464250148	28.7291421775507	26.1537416665893	33.3094671746408	33.2825481070002	31.6325298458207	34.8745413601834	26.2813730962514	26.9976137143081	23.9993340457664
Cdc42	156.640693279692	149.292115548317	191.962927583302	95.138841589193	127.496071246522	119.016188705765	87.9780135337039	187.52154632503	110.254885234117	109.046975269569	93.9658141180779	148.024397005147	183.215863929831	173.823123052332	154.480405485933	179.543735412525	153.091299765696	153.983434452161	165.378045836883	174.046940713294	169.353547603084	172.213578534448	156.587049386076	139.175240171919	184.781578782693
Cdc45	4.73347699373571	5.72282964399651	6.7893664110619	2.84855382652815	2.31438047758088	2.73231302495722	3.7012527060844	2.67727143449326	3.35702230292093	3.8202801164291	3.75006918833902	2.24504724426968	2.72676732517322	6.11972486062534	1.99112281772842	2.8583208371476	3.07814022748517	2.94704128719137	4.24443653273789	5.67356337912953	5.99184543482134	5.60459708952411	2.83936013249489	3.35343097983708	3.29068726273567
Cdc7	2.83977207779845	3.0613929591098	2.60237022765033	1.78079852677193	1.5262487234548	2.25899918136948	2.7320401573457	1.54740135227441	3.8365806868388	3.7757920754533	4.52206550672753	1.99399458376596	1.49434710391078	2.47379744706865	1.12985282082636	1.16111091463121	1.63276186902936	1.96850182584323	2.38610920530073	2.49452758357856	2.94781370005348	3.08947396146065	2.01252309593024	2.73170781560856	1.53661656165202
Arhgap31	17.8725097009026	17.7542009833571	13.4167137570627	11.542557354743	13.4052552362591	12.4361327090111	13.7635134904781	10.7704487391543	15.5423905888272	16.7400082361114	14.4015431652044	17.1128959523868	11.9230068369146	18.2209405804664	12.7830129391466	10.7071719839393	15.1826788587869	16.0163018576754	17.180786418926	18.5945579929885	17.762530916147	13.329342740854	14.9140619381885	17.4396723824674	10.851058136394
Cdh1	5.54876050620375	8.68244482787313	9.41147957423872	11.4816865136812	11.0530540390816	6.99030007384451	9.07356311301343	5.18714482850624	4.30537357074954	4.80969612740999	11.0058424547227	6.3173922490285	6.34839523175117	3.52843795566394	3.20762111803268	6.06622220723895	5.56728042084412	4.65896186301476	13.7327687508346	8.31137860152265	6.10520659071307	10.090381020916	3.49163072721797	6.06518522775423	3.20806589611772
Cdh11	13.4721360814475	20.1648825724433	6.13020826016822	3.30050955618576	10.8514490522063	8.46814190999881	5.96201963781633	17.20113601449	10.0989520159443	17.5818806685754	10.1939697020524	20.0051068901362	15.8492619048545	9.17456829117975	12.1129340755535	12.9119300535765	15.3718825029629	12.3751801554009	8.2694465122765	5.81664559492302	10.8090217530677	11.3337115149762	25.4816866826693	29.7819496708853	13.6510473608382
Cdh13	2.04042336191012	3.77342109832982	4.55139991145337	1.76496825683647	1.81305194861811	1.81174441106751	1.18877000441869	1.82755010501489	1.78208030708852	1.30711028365947	3.1947847862268	2.06564308344227	2.56075429644111	2.97400545220709	1.62627628624105	2.01324338181602	3.28160306479547	1.5818659400621	3.44617375594455	3.26774804742801	2.45798750216331	3.02255505890754	2.95116959466705	3.23493461915167	1.93798811191552
Cdh15	0.299567006261055	0.041096886969934	0.0352658690627709	0.0501661153562676	0.0	0.0338714671555763	0.131936806965358	0.0653867747307929	0.135440367754489	0.0662280282994079	0.0986238794593532	0.141600175630745	0.0308708506800342	0.129561331992785	0.0228335620603707	0.115968840288413	0.157700015466695	0.134557075109312	0.0447216959193215	0.105943476117362	0.0676635273831888	0.0180632977011705	0.0366843071989274	0.0590575483626466	0.0798035302148333
Cdh16	0.0	0.0	0.0200092129085969	0.0	0.0291676386478416	0.0213533940213518	0.0935731817763858	0.0264994765227159	0.0213462228088212	0.0	0.0816045358971971	0.0121729341067026	0.0	0.0153147383566926	0.0215922465956341	0.00843571941734317	0.00932042932320774	0.0127242063207915	0.0422904619047984	0.0111315559451798	0.0213283639951494	0.0	0.0	0.0186156550929773	0.0
Cdh17	0.0982128088479417	0.0718591054397804	0.123326801140004	0.263150747320169	0.0943817522223822	0.148063120420367	0.31720611293054	0.547153980983964	0.355232149617296	0.173702458489773	0.247892173738574	0.393896422178558	0.278889344203092	0.0495560116601668	0.119775447580421	0.163779726458755	0.232658220624702	0.482317788760881	0.093836627524515	0.0720398224725874	0.02957791275172	0.0552723549677688	0.16837690017541	0.154895768549735	0.355823940040591
Cdh2	17.4243176903769	17.8874010449279	16.5601996443645	5.44791946913384	7.31407352111531	20.3861843212305	7.41339004558521	12.6094597329799	11.7295618394447	12.9732804186319	11.0153567495131	17.6867086079214	10.6233232090683	20.2590895930346	7.44685681947353	8.60238256692594	14.8902696033115	15.5004273642204	15.1909216999382	16.1938616008359	17.0602953841206	19.1507299455256	20.1838856791553	22.3931545505254	13.2191114994067
Cdh3	0.762986326411037	0.418689136797587	0.0845373106447095	2.80595753844774	3.62298906848671	0.180432734855485	2.9255096775994	0.0298555069134916	0.162334925339783	0.582112725001909	0.876707423165243	0.0617155977141165	2.23649961966638	0.55645039504652	0.164205900519879	1.27592038199022	0.834814917104027	0.0430069963216182	2.41566964759626	0.775993779401649	0.135165926378847	0.194851337093429	0.212515646432133	1.05390519308068	0.01913004273993
Cdh4	0.0319796387430982	0.140390744913384	0.0281100053632906	0.0285620105055225	0.0526837479681869	0.0192846744035197	0.0187795110297435	0.0478644075122947	0.0642606597966702	0.0628447318345595	0.421135301369537	0.102607107412819	0.0468700731652933	0.0553241779716317	0.065001289696764	0.0101579544160673	0.0505047894361011	0.0229829670818894	0.0967565028801628	0.0435635604860622	0.0770482771581751	0.0154264714850226	0.13576004721626	0.134497343857307	0.0363488263292697
Cdh5	7.61341235600191	6.68795152308156	5.39498087644309	1.39834092731876	4.13445760625341	2.21225066527955	2.27148013769915	2.87175127827352	3.47919205301404	4.03598100390417	2.23361361428218	6.27930751326988	4.04097845792901	8.35140878703941	3.92176326289714	4.13940645431735	3.42610989623588	2.68062763993345	9.86999651580147	5.76624774981827	6.76765395999932	6.09383314438345	11.5938688542552	10.6921174724205	4.72370731379863
Cdh6	0.96962446630034	1.19085001530814	0.720103963851353	2.89492024829302	1.68865276382241	2.23304459526275	2.86324766744244	1.8060019403501	1.22470031288163	0.685964104209543	1.32552785396924	1.54917757906068	1.34497275209475	1.53365231907704	0.782706141411205	1.72474263288685	2.17299909825569	2.33608946771478	1.1249383180935	0.600914008704941	0.539529738805699	0.507822764020473	2.46070470524993	2.15549690550263	3.32597577759136
Cdh8	0.0	0.0	0.0	0.0	0.0	0.0	0.0	0.0	0.0	0.0	0.0	0.00931299729960552	0.0	0.0	0.0	0.0	0.0	0.0	0.0	0.0	0.0	0.0	0.0	0.0	0.0
Cdh9	0.1108247344151	0.0405434197895726	0.0208745582316546	0.0	0.0152145307817839	0.0111384358040056	0.0	0.0645061865278555	0.022269390259582	0.0217787035397838	0.0243239186773566	0.0507975247244796	0.0304551013632128	0.0159770601217392	0.213997512257565	0.114407044449931	0.0291705394220273	0.0929214611818042	0.0176477648312892	0.0232259323590626	0.0333761386494655	0.0712801300028737	0.135713497065835	0.00971036637057805	0.0314915144648974
Cdk2	31.2334323711491	48.2869990496431	76.188926075042	11.1582201496984	8.79848583205165	9.50703386968406	11.8146644397843	7.60912488877763	14.8018656910932	14.0293315821065	15.0457047876472	7.97612830457225	7.6095861081247	38.1624481974984	6.64526722843975	8.14289383356981	8.56982546213297	10.8249392012621	47.372128904578	57.6531752723066	65.3799350070692	76.0761089359857	12.1995466734264	13.5197422887833	9.48605571265669
Cdk4	84.15595397909	101.932971371118	121.342911453439	32.7729174413521	39.0944400363928	55.4234377772239	43.1722353485477	51.8484155493475	40.5540469152107	43.2151895743215	35.6745930291721	49.6285301174632	51.2710351823579	91.8681098327384	36.6356727122961	51.9164244548121	52.0332238532462	51.5046157664235	88.7594683427822	106.850136522882	113.518590144904	119.667389946974	66.6854548192465	72.5216028185391	65.4987844842874
Cdk5	8.61165986153431	8.54252613022063	11.0300219004079	12.3357283229744	8.53947107691486	9.26766352763433	11.4950728406705	9.69995010811659	14.8552285261388	13.7077826859424	14.7427436572293	9.13177080691582	7.20878464594055	8.59500622059278	7.69499196278084	7.22774735111818	6.97447092212824	9.23586948590783	8.41781575057416	8.7045738496491	8.71815014665672	7.62122785901134	9.06925601135768	9.36798017348975	9.58586704352208
Cdk5r1	0.442539814142044	0.58071379184867	0.420400376595034	0.77330754584454	0.443767669607549	1.05585592844167	1.1185887171451	0.547163662640548	1.09029808260823	1.13433437128769	1.01352064230013	0.727585964686332	0.391272732155288	0.382792808164713	0.504501711111191	0.4950422183266	0.577347281728043	0.691396312629452	0.432012819695333	0.477836500511818	0.428800837088806	0.287726096784965	0.829379924583219	0.890138022624086	0.426457703095477
Cdk5r2	0.0	0.0	0.0288317188884681	0.0	0.0	0.0	0.0	0.0	0.0	0.0	0.0167979695136264	0.0	0.0	0.0	0.0	0.0	0.0	0.0	0.0	0.0	0.0	0.0	0.0	0.0	0.0
Cdk6	3.86989173088509	3.56782742531732	1.49890433604167	5.50785918883242	4.42552329556049	4.53115059844574	5.26751319131422	2.82031051109346	5.24779801900853	5.49022552270275	5.31666480648904	3.78493957091899	2.8544445161265	2.66042452262231	3.11469797365457	2.4671072900154	4.08672430783701	3.59820531372774	2.14259048959542	1.91415409084513	2.27933459775445	2.00950575999226	3.31824166630439	4.56832284346291	2.58208259222483
Cdk7	4.38375673989048	5.47286901344187	5.0646318134382	3.71397035228071	4.5113469566995	4.46478933550254	4.94342755247311	5.4817514505676	5.04073228114797	5.36815175615589	5.77290672547996	5.56311963746886	5.18412719985341	4.89341425793638	4.31545074304596	5.14382659529929	5.04258848350841	4.94846607348915	4.80753624917064	4.69042879254712	5.02972731525467	4.90882605273928	6.21557869578364	5.71115630731197	5.49984485523913
Cdkn1a	48.6304091319912	15.025589781445	14.5969067561579	66.1442545093233	62.6115596566083	50.9723416851443	49.751806034737	27.613808033131	36.1207544801493	46.1940541664362	34.8237338161954	25.9425587280027	39.3294059789709	44.4975159593673	63.2372203996686	40.9435238467117	46.9647946883817	33.6862261200256	33.9053133610592	20.407852566163	20.1391772340881	20.1046278587688	23.3040924148912	20.9864816040163	25.6060750531737
Cdkn1b	31.7915181286187	28.1502161050487	37.1602247673554	29.3828396975274	32.0930880574316	38.5491192149134	30.1862592357498	33.142279787479	43.1922962600254	33.3200250314525	35.0443796453873	38.2603820914645	31.5265317258439	35.6283250549071	24.5133958203684	32.9070700606159	36.9827268015478	34.4989952371107	34.5936894254817	34.6226345512029	32.9149082418375	36.241141354872	35.0961716414271	36.6001215556363	34.9215149781255
Cdkn1c	1.0740220585228	1.3573373240247	0.220689848256583	0.261611596892996	0.938297199149318	0.333646781583622	1.03205715194543	0.795633792655073	1.25566016522477	4.6049729302837	1.26435599210468	4.13969266496319	5.50938755249022	0.534889758781542	1.60751100574115	1.75227259955842	0.942322817603724	1.12272408712866	0.855138016457321	0.532022894438741	0.529288444732567	1.09898141612051	2.55073638692007	2.20718704686955	0.762974560013507
Cdkn2a	0.675298196759599	0.259399161566295	0.457908478490775	0.18093895004712	0.222499323943314	0.122167476197054	0.118967290746676	0.539055463245261	0.407088160362401	0.159247330182719	0.133393584535739	0.139288080971284	0.148459819127931	0.292063318175483	0.411780014826587	0.0643501481212031	0.319945389388893	0.194127974381007	0.193562446998384	0.360887822771953	0.325398063726273	0.228027211999484	0.52925126696705	0.248509958765473	0.172701037717343
Cdkn2b	2.23169256505428	1.22464243632696	1.39434425709246	1.31259122063249	1.65891963802006	0.492357464159174	1.43838037945814	1.08624647568427	1.37813791750634	1.66866990028242	1.36192190389796	1.30983220544452	1.97445750503682	1.31831733199031	0.730201743452133	1.24484624157552	0.830971759112149	0.821490123002468	2.08024630945906	1.36888893680244	1.63926777492065	1.89049726572183	2.39960276086444	2.28923651227222	1.29923180526839
Cdkn2c	16.3188406547714	26.4874234921489	31.2702848516612	5.73437287841644	4.9738379091394	8.18141715594377	6.12681547345383	8.42755460841475	9.26147932305801	9.01234890594507	9.03387284867771	9.74837992336208	9.4100685354935	16.165223237961	5.63957618108105	7.44746892830199	9.83802773342513	11.0412952022253	21.4157704064998	25.637965488339	24.1011350208139	26.0862056615894	15.7997497046633	18.0823180357609	12.2823333252787
Cdkn2d	12.4604317890703	13.7054585195089	18.5072060395656	5.2947591740959	9.17859880223089	10.1952225118856	6.96260428099376	10.653068399164	6.61805103993892	6.73111714003437	7.44547746589824	8.94443044424283	11.2831973131689	17.4017383554132	8.3679084185448	8.86606474274878	11.5585932982283	10.4935252803371	14.6324044628891	16.841655105334	16.6304732222606	18.0586240519907	10.3248747729401	12.0335414193189	13.359538316214
Cdo1	2.32503651620292	2.37661123214063	0.601088246708006	0.73290439878637	3.30457329249891	0.989693824023329	1.2047109077016	2.06975468158853	1.53900670063598	1.39758916273654	1.59093915289145	2.1940915875845	6.23896134555674	1.91254983925456	1.11196026475644	1.65081026051004	1.51195166689676	1.63818199354759	1.26317016363583	1.01752635688032	0.796318833620395	0.329870826347569	2.03211053821249	2.0132098906731	2.50667147581966
Cdr2	6.2751933230183	5.7209003278223	6.54558975978704	6.09580767729993	5.74553806227381	4.59824370613834	5.10908771701619	4.73974376829065	3.01422915143816	2.505641240115	4.32939523841172	3.07683019975576	5.27640299910598	8.19603905122611	4.75639218974431	5.5747218947988	4.93540063648677	3.68332288233438	7.96624182273443	7.01045102272813	7.07751231417986	6.60886672867723	4.10246164206952	4.83672476356688	3.88950522814588
Mia	0.202238836911182	0.0554893325884285	0.0380929979222163	0.0	0.0	0.0609780203101947	0.0	0.0	0.0	0.0	0.0665813599517258	0.0	0.11115215949246	0.0	0.0	0.0	0.106463886350244	0.0726719987168776	0.0966137239777327	0.0317879323460482	0.0609065430806446	0.0	0.148594300421824	0.0	0.0431005358927672
Ift81	5.45113603378668	6.56159131159428	7.38234503814036	4.65917796371335	3.54061424196312	4.51253255477303	4.99094518904947	4.64963728312902	7.13753617794953	7.71745664038582	7.34576487574947	5.06432160317973	3.9839150760784	5.77145010402445	3.21674219447399	4.10530446363681	4.44328653128844	4.76008882125115	5.05890316766469	6.55966689626667	6.31955488158845	6.08847296630084	6.87153233800583	7.89876737718172	5.72120698966148
Cdx1	0.0	0.0	0.0143295144527712	0.0	0.0	0.0	0.0	0.0	0.0	0.0	0.0	0.0	0.0	0.0	0.0	0.0	0.0	0.0	0.0	0.0	0.0	0.0	0.0186323322013302	0.0	0.0
Cdyl	4.00540845497185	5.3057971991006	4.25998069608767	4.99165804415435	4.9566013064751	3.62868801214191	4.7589192313416	3.55050061693936	5.27836100639016	5.38171889040106	5.00479867045588	4.73922343737128	4.02396548013743	3.89973536498141	4.02143716488423	4.10085384340329	4.77611822119991	4.47185135092672	4.12952970273754	4.3396457102143	3.89374236509877	4.01706557018108	4.41672180806126	5.69029327048104	4.01003197105243
Cebpa	7.7180306265332	8.67154252518126	2.72022077693445	23.4135584721372	24.5244828448201	15.3509790576658	17.3763202949432	16.0548950990662	14.478382450529	14.9614193054659	15.0561527618725	16.2790917560752	21.1950922377063	4.4129653110029	30.9656137200017	19.2965381835733	13.7452543135646	13.3498188293097	6.36174895768314	3.22402399486938	4.3808528410241	3.91236371797073	11.7645006071204	12.1999561218551	12.9691735849776
Cebpz	6.48379555005634	7.4481493753558	7.86474381303969	5.0099518261562	6.37122925982865	6.32725931424225	5.4979684093875	7.36889711841789	5.98455024043412	7.10569990712247	6.10266589273239	6.63129792095338	7.40804038198791	7.73194363988427	6.94760883863529	6.82583595622153	6.23164496813448	6.6705847475347	7.46085770114907	7.40450680550173	8.18338596443257	8.77956740904438	7.63681101459246	7.10719944235611	6.97783922513914
Cebpb	4.48132586939199	3.54469169370857	2.26610696221602	27.8005345164853	27.7346514257151	14.2178900490427	18.2077169625693	10.6550894061418	14.6998657070696	11.9006348529996	13.0521824917307	9.9371920630586	16.1091829359949	5.41285839514114	37.2224549521753	16.7158047077909	14.1120264877092	11.3156809942362	3.83805228480944	2.34791836115681	2.40739929422861	2.04487089367697	5.99200971887555	4.58445237364365	10.7378230615234
Cebpd	13.6709830580614	6.14429584064424	7.20527194477324	14.9579342053286	41.3857439576541	38.5804359244082	7.87904478475431	15.0494584095619	10.5549075647526	8.19055185293847	11.1318611904436	15.5710463312772	11.6279098106443	13.2794245946305	12.0691515172991	16.0045106665522	13.9593921915665	13.1531820061993	9.84940725144328	4.8360627823725	7.62297960706112	5.56950894611379	9.12025350018988	7.68729535639151	14.3039587610715
Cebpg	10.9120752198993	10.8985868750203	9.55849178107459	13.6577686722268	19.9361205996444	19.0806112920532	15.0331478542132	15.2302633097308	19.2335344133378	16.8063358708053	18.8698906055974	15.8746105600494	18.0336082231071	13.1131333757915	17.4981757987109	17.6932591152631	16.41826693111	15.8201502782543	10.1011727543063	8.74198337435771	8.18731304970837	10.3181650302938	13.4736542311721	13.2994744121018	15.4580598410926
Cel	0.0501689850452005	0.0	0.0661475783085162	0.0	0.0619868672964177	0.0302533918385974	0.0441913532345975	0.0500591175940022	0.0	0.0295768482899897	0.115616936484952	0.0172465578533911	0.0551465891763207	0.0433957037412721	0.0152958985414719	0.0717101341505216	0.0396154260259989	0.0901379891349216	0.0958670955080439	0.00788556899774458	0.0	0.0363010862997633	0.0491486557809432	0.0263745757370878	0.0106918640043109
Celsr1	0.922670800416322	0.768752153585199	0.105548482287304	6.91179967392024	3.00821116920641	0.704964962853936	4.55301596350523	0.807376483994842	1.72978742723531	1.78280696221474	2.81179576724003	1.22888783148823	2.00984531949022	0.572460330973701	0.921992571544404	1.36717409150016	1.05789970689053	0.746421965191781	1.97542905692818	0.455577619544267	0.14548318530276	0.186421691326099	0.816354588759542	1.29773039584315	0.780370289142499
Cenpa	16.5826726744019	25.3715774100678	25.0654755516358	4.98297229434807	7.23388385563181	10.3425192262569	9.82890715741347	7.55153075443973	12.2075481102967	9.86758974005406	10.6806391431951	9.37671104664834	8.29059486489168	17.5835132564838	5.07160062610983	9.10699682455881	9.95332850271469	11.1007731005526	19.1260577049553	24.8304561594137	24.8614046622504	26.6640626360352	12.4750630369522	16.8923490910014	12.2645833146192
Cenpb	40.8894089802576	51.990113755147	68.8437159832413	28.8702271378764	24.8580595634705	30.5271513611665	31.9739003931096	40.7574518145831	25.7766588391985	29.3182606552239	26.7554187034646	34.9075224127059	34.8777864861892	56.3623816911626	36.1300206566406	37.3338577487109	34.5813964882569	32.5783558385782	56.8650730776197	57.3954151230596	60.0226804073445	55.2262797369035	44.3050997322316	42.6348067537546	39.7394183928397
Cenpc1	4.52729501141198	4.5079758941751	4.50869753818116	4.19050325730432	4.44787997639107	4.20930810294104	6.03255677386223	3.95886797755536	6.5500244121742	5.95924239965414	7.31691437068818	4.65205706647526	4.28881969790761	3.31085742580231	3.42318330432053	3.52189502977666	4.15125461572118	4.10551948659857	3.85368706114731	3.78830466908655	4.28370184720836	4.01042618162407	4.12072217962673	4.72551244667884	4.06286855477286
Cer1	0.0759578782938644	0.083363849114909	0.0286143190320548	0.0	0.0	0.0	0.133815002540333	0.0	0.0915789590082031	0.089561095991997	0.0	0.0	0.0	0.0	0.0	0.0	0.0	0.0272945143386713	0.108860003343085	0.0477562852562316	0.160129097857498	0.0	0.0186032646003921	0.0	0.0161879157818778
Ces1g	0.0	0.0	0.0	0.0	0.0	0.0	0.0	0.0	0.0	0.0	0.0	0.0167797337310436	0.0	0.0	0.0	0.0116281846604981	0.0	0.0	0.0	0.0	0.0	0.0	0.0	0.0256606774464599	0.0
Cetn3	19.4115355208806	26.7884244667003	34.3908346866509	10.6425433486926	14.9340228800545	17.1143238595473	12.6405877136521	22.8528928564869	14.0576112050197	12.9169490694458	13.6250430471213	19.0722648520475	20.7389088583025	26.4607444797789	13.8289816189802	24.3276158328446	23.1017878126218	21.0870235013643	26.4426677594213	28.376313420122	31.6031630316284	32.6961018426734	23.9435275277726	22.1948821988474	24.9307960967782
Cfc1	0.0	0.0	0.0	0.0	0.0	0.0	0.0	0.0	0.0	0.0	0.0	0.0	0.0	0.0	0.0	0.0	0.0	0.0	0.0	0.0185525932419663	0.0	0.0	0.0	0.0	0.0
Cfh	11.7543765194109	12.8083881809543	7.19497844918867	2.72888976341523	7.6391434553871	5.3541132849772	6.22708204881613	22.5187401802998	12.1925884432814	9.57870633590006	12.1419183691368	26.4525781704713	18.0111426991533	9.28645633342944	14.6419184186711	16.9840604117482	23.0734240868237	19.0737841150538	7.12074173379183	6.2338493903654	8.77593813212495	7.69310559238226	33.5481938979669	23.2815944832067	23.7176091798485
Cfi	0.0250457818859913	0.0687194280898363	0.00943507124462302	0.0	0.103152014250983	0.0302067045055131	0.088246313403656	0.11245919820597	0.0	0.0	0.0329824329390494	0.051659828384926	0.165184459245738	0.0	0.259628993916126	0.0835327154237943	0.0263695274061947	0.0359995549199347	0.0837542584019928	0.0	0.150856484019189	0.0845718209113314	0.0245364045449616	0.0	0.0106753642141808
Cfl1	311.344233325146	302.288231233465	353.970246683204	158.743271948509	189.740846020312	241.775321820549	153.054238675712	259.74876893687	181.600967207391	170.457474291896	158.31942966379	239.802475029728	245.277784632056	345.432179803391	264.214011548858	245.670338173681	293.422354659113	255.886201282931	337.900289547516	352.126131466694	347.922096492556	343.758857147455	253.781195071312	248.989900984416	264.501222398313
Cfl2	23.8776966812864	25.1035384997257	34.1470414366932	9.70278548631531	14.8910031998605	16.8385966654428	10.516335217073	17.5303044864103	13.4731752039988	11.2415568116811	12.3504167074429	14.471715968805	17.9435818053877	39.1177661090796	11.5410620785351	20.2327372602779	20.3589912453624	18.9291976948323	28.1252458879355	30.024801102571	28.0995928608378	32.6167686100599	20.2463403852781	16.0034059907379	18.305005457951
Cflar	37.6979640737084	29.1447962317518	40.6403306733376	20.7541787134629	28.1066309567264	35.8333647628366	26.5413053870168	29.4894504575245	30.7194433572554	31.4303670998985	27.4569357242621	31.9996688454771	28.1491660355916	37.2528762766514	32.0304461557085	29.1720325793031	31.8656326579107	32.4901556929476	39.9327698706677	34.1074487719393	37.2835123113089	32.1520731351537	35.9978288217471	32.0111264854258	34.0665901394681
Cftr	0.281124790385059	0.204031041030818	0.304045126924883	0.048596380325563	0.0896379284204483	0.399207845947698	0.0159760507782368	0.0180973639876994	0.0437341126647482	0.0320778520381096	0.0358266993668348	0.0124699455367599	0.0	0.302001848298534	0.0221190829346224	0.0388869539167896	0.0238696038729943	0.0195520026348537	0.316252941977586	0.356348701448646	0.682773805488229	0.174980836922681	0.062188748937947	0.0667445260830345	0.0502491719912044
Ch25h	7.22119271556244	1.42370054927149	2.37824126193062	1.85374043316482	1.10414795503042	1.92958067644098	1.59971913782898	4.63819286384126	2.03319928618656	3.21202996398296	3.13186654515378	4.10268960345792	3.37469209634899	1.00987506481743	3.53318955172788	4.75913921835457	4.37050327056278	5.00323476778901	1.05350573395168	1.23697685403252	1.30224247306085	1.81469968625877	2.47813327750552	2.52328095787358	5.731931081764
Chad	0.391934869996369	0.351940026010911	0.214759206727226	0.477339857241031	0.821773939218371	0.300807050794748	0.627701548689013	0.284419311379314	1.50353014661474	1.72246993323503	0.891503214809168	0.269470367162644	0.313324638393673	0.184920002111546	0.347624899454044	0.186740221276715	0.581461104868979	0.281673795246207	0.221278304148781	0.268819133692597	0.171688257553343	0.154688053804261	0.31415216532649	0.374628990162367	0.394859574710247
Chat	0.0204963165591947	0.0112473641933607	0.0	0.0549176943733841	0.0	0.0	0.0722167262709776	0.0102257153493957	0.148268859753967	0.0	0.175443495103274	0.0	0.0	0.0	0.0	0.0	0.0	0.0	0.0	0.0	0.0	0.0	0.0	0.010775216060974	0.0087362273341896
Chd1	6.86873998429104	6.76905260975064	5.53751174429155	8.77240032625634	8.67411663242468	6.92141394247272	8.29046303017403	7.12531557722563	9.81890282528758	9.57617117195642	9.75247372077467	7.79395949544562	7.31659494219042	6.16073088906547	8.25853408122823	6.94685402734031	7.61260002430489	7.20359447984151	6.12089414932129	5.91275991864858	5.88910808711896	6.64113319064991	6.95553794202434	8.44134486419125	6.51975405903125
Chek1	2.06632727910027	2.67640824852916	2.45445324979602	0.947689801833494	0.93536061616812	1.04399359987779	1.5085716554786	0.715129567792658	1.57107546958443	1.31696415670128	1.77730609765996	0.959918814569835	0.95150795755928	1.91617209987675	0.419998296904182	0.949038592450097	1.08776947081214	1.00339038564834	1.51181731527381	2.32324148406615	2.11917743958686	2.9453914472149	1.31306116281751	1.45818479723713	1.11084195164651
Chkb	12.0853349167113	10.6654421676027	12.7475672400797	23.9533392762142	13.2821353482223	13.0581704003404	22.8656669964737	8.90374001491457	20.838152221736	23.9316627891352	22.3028086280458	11.223023063694	8.64396065213164	10.6255435623364	8.98453307426293	8.80286395505821	8.17478661652988	10.7080621026722	11.5151995557166	10.5127156197677	11.2280311307345	8.51306760391683	11.5638297587365	12.4631842495995	8.80640232043336
Chga	0.265174583889442	0.161682987239506	0.144292357333805	0.0	0.0485391868572251	0.230978467855772	0.103812909686358	0.102897614334298	0.213139289770378	0.243183441885683	0.232803084902313	0.141802711984281	0.194322897896348	0.267602462964901	0.161696854233569	0.140382622678933	0.170616028458114	0.148224491180173	0.267434388444868	0.13893394333999	0.319441457718576	0.34110939065823	0.548427617714191	0.247833229679576	0.52745666406017
Chgb	0.122488050280169	0.078417943601383	0.161499936474	0.0546989446473685	0.0168157245873301	0.135417226236036	0.0719290705478857	0.0712948879192566	0.0246130451674039	0.0962828721691741	0.0940932803846088	0.0280717558016202	0.0448803059082761	0.0618047617120193	0.0497934407865777	0.029180161506533	0.0429873050546269	0.0293430334441732	0.0487625871019689	0.0385053822003075	0.0860735863535902	0.0	0.0599984533778684	0.010732295913142	0.0870142894438885
Chil1	0.136097833644632	0.0746837558108409	0.0	0.546989446473685	0.560524152911003	0.22569537706006	1.07893605821828	0.27159957302574	0.123065225837019	0.441296497442048	0.403256915934038	0.187145038677468	0.224401529541381	0.117723355641942	0.228219936938481	0.389068820087107	0.107468262636567	0.244525278701444	0.325083914013126	0.0748715765005979	0.102468555182846	0.0328257202459076	0.133329896395263	0.268307397828551	0.275545249905647
Chil3	0.71104782747524	0.234112715367609	0.107144379697975	923.820241678407	376.104400757259	506.907277350244	117.749385367875	444.087947589851	35.8342214220371	0.880308078238972	47.9420796091393	97.3834728536205	292.180008393171	0.461287299900379	530.657642738888	569.85147975671	74.6382974717921	167.790889374774	0.237777697456698	0.346464090663227	0.449694421584475	0.257248661949035	4.40591052214588	0.504641252520468	103.378122378102
Ovgp1	0.435649339460464	0.5008934811327	0.336044514478282	1.50078335771934	0.580991523982359	0.725578684790289	1.09640498459762	0.434695290210721	1.32561226007059	1.73669153800246	1.42059147036328	0.584788376877168	0.285043485277052	0.511415687561049	0.303597843057489	0.316294549947251	0.414991420654116	0.506908091603751	0.445968867551667	0.345637894974426	0.349868774526311	0.150107389236985	0.335334346904213	0.665269736226446	0.362534822891804
Chka	7.09391612549992	7.61911220541115	6.10953082060161	15.3809814589301	9.95669811978203	11.1730495676064	12.8673402370835	6.13537284935634	21.2413587859166	14.4725408536965	15.4263889365076	7.20370495482913	5.48920664570454	10.2336803037712	6.13280859752585	5.93714544182528	5.0734136610751	7.47962571409094	7.00077907592494	6.74882255962255	5.53781030164015	7.26047823109789	6.37812458733673	8.93087502902959	5.43066752248866
Chl1	61.1178680433227	43.7572479558087	42.5257292442944	46.6867312611305	57.8965072571693	103.258403388827	62.4328093976228	82.8384095603013	59.4652814420367	55.6738962000005	70.814627849802	89.1936887423033	63.9378778303252	50.7058556545396	47.402795758792	66.4279558422365	90.5737117655045	97.4440152099229	45.0075423543038	41.6179287816019	40.7180838718886	45.1745462838978	80.1041016500421	73.1605547211902	82.4100457230499
Chm	8.03556611525988	8.69439125928632	10.2365254550614	4.14632195516931	5.75358143906251	5.98433615068429	5.25232176467539	7.57173894228061	5.25486181844213	5.65800493816419	5.61814078287516	6.57895709776154	7.58437255887767	8.48573598550957	6.05993216162644	8.21188198711188	7.10752377533724	7.24420843894019	8.89832258652939	8.75642369182354	8.87619405513251	9.27281849828607	7.61483505274367	6.71726874983507	7.85457781776145
Chml	2.32926712520879	3.38619048278325	3.41797951250171	1.53574907958592	2.45103137541662	3.27989201843306	2.64254884039762	2.79873410989235	2.83769762198668	2.57386364258629	2.50529356113409	2.9849223520255	3.02284457392915	3.2331647069248	2.15652055854956	2.74834365237549	3.12003851984149	2.90975588500504	2.98284134562085	3.63047646465053	3.24666580289343	2.75311802810849	3.6916518633789	3.37867728785188	2.69255012166971
Chrd	0.373513185127956	0.307448327021838	0.199335294545182	1.33438499456198	1.60242540917302	0.722643628579391	0.822522774125175	0.574571783322432	0.750546430867933	0.715658570785978	0.850532446792632	0.513609494033798	0.555982853078992	0.201928386515445	1.00593573319919	0.533889226349352	0.368676083984963	0.61516260381004	0.133826297860797	0.0831708870764193	0.299967401561954	0.0900884238553181	0.449772647544976	0.482721757844904	0.218905534623022
Chrm1	0.0126926485887297	0.0278603896155666	0.00956297106337181	0.0340085982752799	0.0627301926081057	0.0765404504154295	0.0447212808281302	0.101318818821646	0.0459088472817452	0.0149657618693613	0.142075527081557	0.034906745352901	0.048831902185784	0.0109790225445528	0.0386983043130826	0.0	0.0200452403327591	0.0547313358428205	0.0060635438080394	0.0199503251103001	0.00764507312130615	0.0551045947662988	0.0248690148255502	0.0200181379714628	0.0054100385902939
Chrm3	0.177373406143414	0.173037773026211	0.0371215917821233	0.369641319930304	0.25974015391723	0.653653277824218	0.31247874910147	0.206482462279814	0.213851048175804	0.302089703663757	0.233580508683104	0.162601427047636	0.184140052929676	0.0170473711721937	0.132192968937044	0.262922645268336	0.311246880860004	0.283275186255224	0.0753199888205275	0.161082017826423	0.522309662702504	0.0760552206790428	0.144805010429282	0.155413028250417	0.285609744222016
Chrm4	0.092498693871037	0.0380690291731109	0.0784022828287458	0.0619600964065419	0.133335797665864	0.0557794666907789	0.0407387397902416	0.0115370158216526	0.139401835013674	0.109064189087381	0.228394144978076	0.0635964261095835	0.127095143185987	0.0200026266829279	0.0564033988487237	0.0440716758920802	0.0608672064564742	0.0830956242749384	0.0441885614773482	0.0290779186409351	0.041785562327234	0.0	0.0906174693619669	0.145883784865412	0.068995657196187
Chuk	9.44775230531492	8.33981181767295	10.2938878811254	14.9522199622809	10.5904794916262	10.8831267908858	14.791440944447	10.4510070417783	14.7854476570767	16.4396170006533	15.1555342192433	10.0992309963812	9.8444298247995	8.97183309147297	10.787660912372	11.1849322774458	9.28633613111798	10.5565920059101	9.39951739949883	8.89933093527068	9.78741942958039	13.0177680933606	9.72087814133849	11.8062358811235	11.3361991969176
Vsx2	0.0	0.0	0.0	0.710453276971948	0.0182008183075935	0.0	0.0778537931730008	0.0	0.0799211881882345	0.0260533980171863	0.0290981845398284	0.0	0.0	0.0	0.0269474373215312	0.0	0.0	0.0317599885474714	0.0	0.0	0.0	0.0	0.0108234105821206	0.0232326078991094	0.0
Cidea	0.21390005485499	1.14443320374718	0.0201447320148788	0.859683578148098	0.0	0.0	0.0	0.0	0.515779134315284	0.126103596992576	1.9013530369081	0.0	0.0587806312966713	0.185021550712376	0.0	0.0	0.0	0.0384311558288595	0.664199456604742	0.0168104222126548	0.0644184524839767	0.0	0.0	0.506026868260502	0.0227928698872789
Cideb	1.11380065328291	0.75672217284808	0.739265582225756	0.852660019503097	1.74751647672254	0.767605667434216	1.86874546031272	1.05843951252678	1.08707616156034	1.18819671904851	1.36198046607133	1.27630164245111	0.437252980356367	0.688162262759879	0.905557182932369	0.631760032616932	0.390889465080063	1.14351527392734	0.633435567746164	0.566884793504527	0.702813737312929	0.46052554580288	0.727432228862391	0.724956067074006	0.994692759721313
Elovl3	0.721853224408704	0.455534924944812	0.0135965741286487	2.61107378841163	1.39730070245869	0.0217649494287315	1.58961113099247	0.0180068100908003	0.0435152800031566	0.255338751063914	1.52095714475343	0.0248150991797124	2.75731923891441	0.280978335306258	0.0	0.670667833587884	1.36800964121211	0.12969446768783	1.72422194571083	0.3971135136114	0.0	0.0870526420902405	0.123755149387634	0.550258893130073	0.0615356798587617
Inadl	1.28438944785703	1.55558516947092	1.47444250796328	4.21518699409703	1.52747096953889	0.843269911402796	2.7045397891091	0.599080233571116	1.26448006804771	1.68466847042903	1.77646426441089	1.01892389209697	1.10272519363486	1.21287994594972	0.806359946617571	0.930608709624177	0.828167391280107	0.890287283742259	2.00048770471383	1.56726191564071	1.39617305088048	1.14015385654874	0.781763973420364	1.20661059507669	0.631673623087746
Cirbp	16.9781664744362	22.2099954791245	26.8627622119352	38.5941355734366	15.518889854251	18.5941463968268	37.3398045390021	29.1822131785589	22.2526569044713	37.325317146055	36.3142151748856	26.848234589108	24.5926028335326	10.8960315079956	16.1304283130771	20.9279855736225	21.5082798161538	21.6483262769371	19.8322762295956	20.5398493628508	21.3763468162858	13.7116430504572	27.1759586338952	29.5698897054786	20.4727787900857
Cish	3.57044104357954	2.2834789817437	0.512853738051173	9.4977914280076	5.22609299697875	6.27336918788726	6.60681130453159	5.22859626457175	8.73331352584585	6.36023167052636	10.1648186836562	8.00022825820349	4.02351172955724	0.92207571350965	5.21580053282827	3.70828974122986	5.32771573289137	6.84878475272356	0.932598948889778	0.977057568124131	1.20678820283818	0.991265748813375	3.56073648990232	3.68654789265436	4.07284715802726
Socs3	13.5843024925253	8.66278926873025	8.37096146499156	19.9995727217722	30.9536746707712	23.8853860437074	17.2810384161676	21.0309599774506	13.5161399047925	18.1751947748247	17.8889742002456	17.2244336346822	18.7201291840184	8.05204415361789	22.6005189036241	21.2020225473195	20.5350545617341	20.6147090069446	8.03332474596876	4.84574120403605	7.38976135779074	6.85635301583883	12.5095453741019	10.8851011131036	18.881794151035
Socs1	8.84807672644732	3.37179626972846	1.27772106660147	17.5171920614523	7.93607129287564	10.4341672956429	10.0453794335073	11.3792132064565	11.6752309002311	13.9102261558898	14.0146536553815	12.8765186373525	13.0760051292679	1.63699941798569	23.2898702237361	9.55565591747505	9.7038795957173	13.3536723578624	1.69076455469966	1.15895174845701	2.30940639927286	2.46605501760573	7.51237575762063	6.9256626973873	12.6130748465272
Cit	3.94221795251981	4.74370732745709	2.29359960727482	3.81377267160619	1.94588574204148	2.14359184261944	3.41342440091405	0.702691406988678	4.03416983442136	3.53230004399017	4.08250179039427	1.66007259341425	1.03623635825298	2.4140607890256	0.808862379166061	0.877012690629884	1.49075513013731	1.55315750223176	3.10794601417142	3.86307670639046	3.35301077041674	3.29645644762582	1.87991633689705	3.65132960919115	1.04185411106092
Cited1	35.2302520226559	29.1696014202656	63.3760639211995	0.151517982559784	0.0	0.0682018972807404	0.298869047485553	0.338553126306475	1.84083280319973	0.466737093746911	1.26597380228769	0.89423702932513	0.932400083547374	92.0574080895034	0.172411957427392	1.23939431625309	1.13122516175982	1.13793715063989	59.3785591134853	74.6984289921749	61.1735132241828	57.039378315871	2.99156051511253	0.86213617518289	1.78364134076096
Ckb	86.2946265460697	77.8252781056127	125.774190289624	15.3946192329775	11.5110580008184	40.3251571145514	20.1133066779847	32.2526302253383	23.8651908601095	19.5805716131175	18.5006966205566	29.6654450518119	31.5577143770134	212.709881393469	23.1231015360365	29.0176545545571	28.6460397242403	38.7078396698154	98.8650223433341	121.538200760419	118.511659397486	83.325847899134	66.5095531423258	41.5273668666235	47.6676996830243
Ckm	53.3224305622928	42.4530401617674	2.10315244885603	1.83168930866734	8.57169099888794	6.91653421791447	18.466470350566	9.51183758180169	23.7647398626287	11.5086008349716	20.9308268889429	20.497910688646	21.7084849405008	51.7574245496608	10.1203129275754	22.0039358280777	28.1503138373326	20.1160570676007	17.1091638587548	16.3804058428874	26.8101860984269	3.77401044009755	49.9683687166532	11.760026262422	21.3194850847331
Ckmt1	0.615234819062553	1.29417328273195	0.0515037655304939	4.30430200087523	2.75910095317421	0.0412227683809881	1.50536006718767	0.0170524301947979	0.123626773024061	0.36270829257833	4.32103444353608	0.375997964685793	1.57797832321236	0.739128299068175	0.0833677474734909	1.04225104770263	0.359862136031187	0.0245641048663928	3.05340400625379	0.547982001162326	0.0205872239335419	0.082438760392934	0.0167422851651124	1.36562720759293	0.0728427800363896
Coro1a	34.7578889854831	20.8972295529624	9.68867151363639	31.7923875597308	41.5255066012693	29.6325169664724	33.9818396977401	76.7709980663945	43.3665368642367	40.1036589928566	38.8183982789173	63.0002730083729	68.184351066572	10.8680906408459	75.6107442190978	56.5489191116987	46.30781726899	60.5850806221545	10.5058410626657	8.86618666510813	20.8419276233302	16.24222920202	44.5340673251775	37.0353559218179	72.1420069335693
Clca3a1	2.2389133256475	1.21243897933724	0.377322927838211	0.197333206752343	0.169861456351823	0.168766425293546	0.570884636461588	0.293948713507664	0.586044386598252	0.538396169552858	6.21684187189248	0.435471020456082	0.372395882710405	0.426825070673213	0.260472192709397	0.252650498356368	0.201606624295675	0.169373794619521	0.851438584106591	0.342651888495551	0.745250655404554	0.156318155314122	0.55555972220938	0.487847866413298	0.332749697690356
Clcn1	0.149055564017655	0.171768065656787	0.106687216130842	0.119813546288664	0.208722961393938	0.206735369944972	0.315109444218657	0.096673941087514	0.269564270890517	0.263624655736431	0.490722865708801	0.0922333136815822	0.114691061861116	0.109591920737085	0.118157479839878	0.0852223299471375	0.149086922436126	0.107122508440767	0.0569655693804112	0.164000039755634	0.125691414941566	0.0359510222500335	0.131421684959023	0.117541064225518	0.0444727862319216
Clcn2	1.07295592584609	1.05822189228608	0.961332047623674	2.05902921326701	1.67205790342749	1.3465101798753	2.06903178883164	1.15741211733125	1.71316469534762	1.69251268331034	2.48222765108891	1.01682787877608	1.32285303098166	0.871658537350468	0.937185807419201	1.03625201300002	0.931210255490232	1.4171688993377	0.879686945816013	0.733844013509285	0.716132531403541	0.622491200833613	1.14346367482136	1.44066211056804	0.908480488611676
Clcn3	11.1023694661817	10.5215517285231	11.9434836741237	13.3490866309183	10.9722151705372	13.1520099491081	14.1373435635521	9.35145510205323	13.1895981362555	11.3379541026978	14.4523238887701	10.4518830174365	9.85504076856722	11.3111716926651	9.32638272006416	9.57808786080092	9.54941065183992	10.1573613605507	13.2207498856348	11.4926511410163	9.7720026688569	15.3273446771975	9.30652217439751	9.45713020659629	8.91001418205398
Clcn5	5.9391171480955	5.35653002954167	4.62974843768762	4.01769693972383	4.95264214510264	4.84916107436873	4.79119929838328	4.09987120416113	4.53736136999097	4.48938514356744	4.57846359852826	4.17433874145152	3.96712024677673	5.53783620906822	5.62053610998221	4.79794276945054	4.33377450414853	4.10981875352255	6.34867682942807	5.24984613115062	4.54241991336911	5.72278076346894	4.84620659767932	4.4592981157581	3.79718063635708
Clns1a	8.90191706831251	10.8323680912466	13.5561932266294	4.99810943537048	7.23532840367168	7.40430491041055	5.78214496185313	9.3182971720074	6.14920288479135	5.93018676967766	6.59213584980822	8.14972625329917	10.5767721407443	11.8156325815729	8.25023825729159	9.66405344016436	9.68316669138787	9.5369839324846	10.2875342829519	12.0324184080081	11.1645503817965	12.8368704151853	9.59989802652435	8.71423912633186	10.3462606485323
Clcnka	0.0	0.0	0.0	0.0	0.0	0.0131192657637885	0.0	0.0	0.0	0.0	0.0	0.0	0.0	0.0	0.0	0.0	0.0	0.0	0.0	0.00683909268303049	0.0	0.0	0.0	0.0	0.0
Cldn1	7.30334999795506	8.3459674570335	3.6778102249092	12.4404854907398	12.9619332315827	1.39237337304176	12.5125994359918	3.56855063997914	2.08785864844011	5.50412950038239	9.13844609467323	6.40177114554809	10.5936029286174	6.21963890864906	2.44860528404099	8.32266338391486	6.19640397917896	3.04823447813806	13.2844368478269	4.5759875599386	4.73154363629506	4.26152298879036	10.7322233479662	6.67620723244275	2.83480444772029
Cldn2	0.0	0.0	0.0	0.0	0.042642746561172	0.0156092061559589	0.0	0.0387419247408127	0.0	0.0305202884268315	0.0	0.0889834364525041	0.0426792382740185	0.0223899683577377	0.0157838059909606	0.0	0.0	0.0558079224596118	0.0	0.00813710229910804	0.0	0.0	0.0126790989993103	0.0	0.0661974737874558
Cldn3	0.101119418455591	0.138723331471071	0.0190464989611081	0.270938697786031	0.957867676259597	0.0304890101550974	0.623497317132373	0.0504489861110895	0.0	0.238457580605899	0.332906799758629	0.0	0.305668438604264	0.0874673530236856	0.0	0.240895414306269	0.0798479147626832	0.0	1.01444410176619	0.127151729384193	0.0	0.0	0.0247657167369706	0.159479911232671	0.0
Cldn4	2.38769104959708	0.764310565955449	0.0	11.9421185894606	11.7022187341719	0.0239974799994759	7.99215161065167	0.0	0.095957683243577	0.703825041244831	2.14861612993379	0.519849454086807	6.1240433766953	1.04987632175528	0.169861359610117	4.00067526923856	1.67592517458578	0.0285995646768914	7.60433315819833	1.9515478138464	0.0479387012559549	0.172767654698424	0.214420300281757	0.732225910379674	0.0169619191110481
Cldn5	4.83137475779943	4.16987900760616	2.33248050283258	1.00544880912504	1.12048130162108	0.933439550788862	1.65270552270431	3.06565074415813	2.77110166039369	6.19438362568155	1.60603476924018	4.74075974242246	4.82090366896956	3.0227427946314	1.28711007524553	3.37469411180323	3.50638501995436	2.83168753381776	3.69735974745709	1.69573919444273	1.86469078281291	2.69261034439083	10.6609968603218	7.57045607526303	6.57775216054805
Clgn	0.0	0.0519176364174464	0.0	0.0633747792003759	0.0974143870312904	0.0	0.0	0.0354012924155787	0.0855508079537404	0.111554360030838	0.0778696254961282	0.0162621174609823	0.0519987998985856	0.040918659685115	0.115382420477035	0.0225389637091996	0.0373541617276968	0.0	0.0225987408769873	0.00743545757815022	0.0284930779629151	0.0342290058332964	0.0	0.0497382088954943	0.060489408887153
Clk1	18.2003835766288	23.056041383135	24.2525544196309	48.0647765306212	38.410352385015	35.8815797044594	59.3072145268118	24.6413407391783	76.2424703743359	63.9307803116799	74.2845939316183	35.2667121029267	23.1574648065091	20.2706071457078	18.0326647753546	22.0703399415146	19.7635001456438	31.2214033910845	24.4474619870373	20.440261811626	18.6004386222052	19.3609755114793	30.7542279939005	30.3681233950181	23.0700541283341
Clk2	15.9707052008643	14.4667787699581	11.3514642767273	29.2786009417341	17.4353508291865	17.6488063716888	28.0907197537794	13.2289434851173	26.6562562619179	27.3303075611257	28.4949585475639	17.7403877518947	13.0474550848855	12.2171392370712	14.568977267444	12.4759501924296	14.1866539973178	17.5003601451011	12.6185534645053	14.3570283747568	14.206821583481	12.9628966737766	13.7494232330151	15.5735074290124	11.4431415464898
Clk4	10.9851829173248	10.9154127949549	12.5404779725422	25.4449571450028	17.1035066109082	15.8180584862966	24.100314740597	11.0123461564265	28.3144086150218	26.1168559642282	30.9266380678247	12.440841328081	11.4262017618481	9.75739359323014	11.0337290688681	12.2044448818652	9.84983167406469	15.7711070699847	11.0597249082607	9.65795974763986	7.71424551722291	11.1924458427496	11.9561230058172	12.9129547419459	10.195946381743
Tpp1	21.8417943864077	21.7795630409582	21.8653808073521	17.430389557568	24.4464489549732	22.6939865587775	17.0125696531833	19.5742066111027	18.0027940026628	18.0830331959473	17.322250480774	18.8872194992365	21.3967907022985	22.5884439183668	21.9407195958146	20.8454831846358	21.2661612984613	21.0143196289638	24.032663839461	21.9071833751516	23.2256950947525	20.2267793201232	21.306771632707	18.8009095353182	18.7487331133537
Cln3	6.11330233608707	5.50223301675898	4.41320438812324	14.3924173504778	13.4422437634983	9.77925990969974	13.113026655556	9.13711045849358	13.6925337796536	14.8988070870763	15.4273575687673	9.21523406764297	8.08349481415316	3.96043076232305	9.40513341665625	7.84852066620161	7.08274285054899	8.80533794382063	3.7391566790531	4.56724202426342	5.1149977219783	3.93605994466354	7.15418910391817	7.11350781363506	7.66445723496416
Clock	8.28162145746428	8.62209396355539	7.65848657207179	5.40491789025689	8.56111970265283	7.63602415672917	7.24628054377741	8.05119770059535	8.32222863674546	8.3246741588703	8.27544668760735	8.19688227617134	8.42336482662886	8.67325012735898	8.83617001907839	9.02925057395265	7.85652308301141	8.05276077317609	7.8561428544138	7.500604171833	8.79462783850805	9.05414538844886	9.40620679325804	9.17150154018385	7.88603787991563
Clta	52.9585244371109	58.4824814611201	65.9128667496374	38.719104561854	49.4724714122803	51.5920325195478	44.0448808825189	76.6626578744928	50.1888215028649	45.016910753549	39.6817045792562	66.7253327383418	75.6767669158967	56.9056809406827	75.5751388274046	74.4260194377948	66.2174852254203	67.1212612094871	56.5608184429943	54.4352795894238	60.8042704157668	68.0642001240721	64.3491000814912	57.9051252907924	72.6176798771709
Clu	3.41947421606248	3.16120673896134	2.34421971332396	5.44774493953956	9.00819589685397	0.854541076779818	6.24117235827945	1.62914634743682	1.59708373751541	0.980723750922804	2.19067629244521	1.33436307117129	3.86033102606808	5.40933419020793	3.09948810274248	3.34653342276126	2.27039879116418	1.6383271029934	7.04930223905039	2.05305191902557	1.61430277944938	1.32257225713336	2.88214652108903	3.02850383788787	2.35037680341269
Cmah	2.12382036691349	1.21133127276502	0.236241351101844	2.97969753337945	3.8569606317771	0.610110068745047	3.15231653073462	1.15135970466205	1.86499928799378	2.24784047003922	1.49751460590033	1.37397577565349	2.10016593779821	1.22954493933604	2.17711622573617	2.22301415866617	1.37773648290418	1.12372026454869	1.94530314635072	0.659759272811297	0.710121341157408	0.617118467095977	2.41647557589637	1.06377455472921	0.73773861629745
Cmas	11.9257837980977	9.07473487491231	11.1656025875754	9.88439583680011	11.3689016088174	11.1038346278568	8.62796483394282	12.5184496375273	9.47055639640221	11.0242630856145	10.4489898651608	9.35829094943757	12.4448310040761	10.0130980372628	14.039896463719	12.1976315219748	10.4299317687692	10.9934316857132	9.89033304050495	10.8570842032265	12.5274535092345	10.7539182155446	9.33101355023116	8.86097886937112	11.4676421916282
Cxcr2	0.0708031992046055	0.0906576807994661	0.00889082816265009	0.252946161869072	1.3802669524942	0.327339353332647	0.0831560025480889	0.41211417277612	0.0853641968845248	0.0834832707671402	0.155399538617334	0.162266450767969	0.207541501873463	0.0408294042471203	0.215870133802692	0.224897997069256	0.111818044473772	0.220499455147017	0.0338241697251175	0.126127057788937	0.170585557886556	0.0	0.0115605357332538	0.0372222866013239	0.211251123935878
Cxcr3	4.12314801062755	2.69542089017819	1.75584035709951	1.05672077527519	3.51439975975927	2.52962243238952	2.77917402919555	7.69161290822571	6.18144485977093	4.90383273459568	4.03687492169755	7.83890344352827	6.93628763183284	1.06994536199647	5.94661283267097	4.33899117305906	3.68047144666432	5.15339725805251	1.54151536398198	1.71317760864697	5.2260774075007	1.48738221199664	5.93600309542231	4.99490377356671	5.42509746059678
Cxcr4	4.60503486236264	3.117266969544	2.97571138929484	10.9877472723816	39.6763451851854	17.6145230799191	13.2053282071956	15.0425920405959	16.8183477946615	10.780225204278	9.49484207551834	14.1898510453347	14.8902072576007	5.21901119870375	19.3692961133601	19.5547372271895	13.8020855355752	11.184739867413	4.78523072571382	2.95868073102811	2.91544084987199	2.86997866894208	9.61549255584284	7.77526498533051	11.5333731211983
Ccr1	6.01437672819809	4.06728844258048	3.2434205957682	7.82340697546127	26.1682754988292	14.4020488763948	6.15507858942568	18.2526293526959	7.25126046465722	4.29608648360176	7.72306235975157	7.44664113600692	14.5526577263332	3.29196227490413	13.2696584665122	23.0317623815135	14.7139530063966	10.9225343596851	2.50361268580432	2.43199678197483	5.32115898238798	3.03366187322328	5.1341577608586	2.8994526865087	13.6792617783826
Ccr9	0.196326612848254	0.287291544530412	0.0123264640453946	0.219181759045655	0.485147215412689	0.384770078761758	0.374691000056652	0.489741669606645	0.532579651732181	0.848783989031681	0.614031826127383	0.528680017907025	0.413627214482273	0.148593101495127	0.428979025526502	0.428730699554151	0.232540953376403	0.446800927594997	0.156315551395424	0.0514310800558543	0.0886890135887008	0.0868127792995349	0.328570159249264	0.559063902531869	0.341697746500673
Ccr1l1	0.0	0.0421753964346146	0.0	0.0	0.09496172803658	0.0463471456659175	0.0	0.115033244573747	0.0463315806821296	0.181242817777017	0.126515093988777	0.0792633830941564	0.190085983883415	0.0332403555492538	0.070298356122329	0.0915478626586177	0.0	0.0276176538138726	0.0367162652685701	0.0120804178568447	0.0925856369165916	0.0	0.112941050754709	0.0404049341007794	0.0655182574028963
Ccr3	0.0894196510309772	0.085870888654407	0.0757924731386246	1.19795209351675	0.847040011237826	0.458343053488612	0.551357131679041	2.87746841029491	0.565998332052077	0.60624391102388	0.235510926110237	0.999041309262205	2.59244039758394	0.0193367908544098	2.24919235371189	2.70539486364289	0.364814784115455	0.658702599939963	0.0427176382876752	0.0632474769612489	0.080789257557384	0.172538496499151	0.394204714342193	0.12927538259012	1.52454788116565
Ccr2	24.334171397514	20.4381666929635	6.94917615617123	11.5125381674444	20.9460646441676	12.730953308657	15.794030893808	53.3025109012287	25.8020317277605	24.0156729976402	20.4839799635276	42.0113417441544	43.0406084726756	7.84417389949814	34.8915864323808	41.928066599141	34.776629479402	34.932184153696	8.50653711882263	7.63671020931512	19.845468089462	10.6124077302857	25.5998916422519	23.2942502078277	38.7411096064559
Ccr4	0.452570100570414	0.386319226417348	0.0663012907290627	0.404204439919361	0.621309111398641	0.591312034286079	0.442940442181015	0.664824632616549	0.666897226921601	0.266810205410705	1.10919078890919	0.53588568685587	0.677115537047597	0.0761189551681725	0.643920599482506	0.730747189392883	0.397074835613033	0.758918579938764	0.10810110324232	0.023711679976177	0.181728895388569	0.13341328747504	0.467997231227835	0.343666237838336	0.471535219945348
Ccr5	24.8443119609955	13.5129167640168	4.11473047961799	27.8290809970821	50.4481842211543	32.1396915772049	35.3066562185812	51.1611075279575	35.9796624809675	32.2546416422815	36.9713088898293	44.807308655405	46.2971425560502	4.97709824411291	59.720618447752	58.6635219871574	53.572632942634	48.711345679745	5.85861606708187	5.71000882390764	11.6013697494897	8.85606536578268	29.6296067727192	22.3024310515514	36.0603860151802
Ccr7	0.969090850450966	1.20081409623948	0.482833334498512	2.1777730706795	5.20148419546582	2.58262959792754	2.42318994006264	6.73758761026998	5.08814460210264	3.35421399056769	3.19045479717315	6.06106606725383	7.49104894089567	0.797693835753891	5.89021237388126	5.31734673385339	4.32809021381059	4.26863422318687	0.716833511580532	0.609287412087691	1.92057980758889	0.497633703747189	1.97532628769415	2.49802370108009	6.15591878712921
Ccr8	0.438442143055984	0.481190700429146	0.0495500544787406	1.17475896428612	2.20300377450492	1.61280137194136	1.00412464310545	2.42802497630468	1.58582924964228	1.34410195929997	1.8764791653211499	1.74838630348407	1.51812029811977	0.0948120902316628	1.47043102097689	1.44140275501204	1.01555330761651	2.04813316509813	0.0837811942283265	0.096480167467227	0.501759125955225	0.126898529505341	0.94495538008007	0.829783815490657	1.83141376602612
Ccr10	0.864199502775419	1.08124421551702	0.572977106127138	2.6860152691056	1.02506078315098	1.06312158732502	2.07054608829537	0.672599421858071	1.83378981886217	2.32324725897025	2.29886503833323	0.879372414168964	0.645960952449789	0.747524502678463	0.526967324618334	0.477634805490322	0.491332536207437	0.745294299939863	0.677067742955772	0.641141268053043	0.687095858203694	0.700351948249748	0.999015781217222	1.19941121738565	0.545159813416822
Ackr3	1.54160422120423	1.34726342606522	1.43034684282602	0.458951567225942	2.04583921034773	2.87497689953264	0.754401201656584	1.99399950381034	0.826063151792552	0.403930782978857	1.63537171448711	1.27582056380714	3.20083026042402	2.07429173872529	3.06380749114246	2.92443219320091	2.55485236505401	0.841192766150243	2.03207467200131	1.31026669949859	1.4272058287578	1.18432427082465	3.25822735603912	0.810444087161279	1.09514026556028
Abcc2	0.0	0.0106616574785827	0.00731914545073709	0.104115708686332	0.104024649008414	0.0585812385861109	0.06845603880954	0.0484660550927565	0.0351369389810005	0.0801796962721649	0.025585734091585	0.0333954197859458	0.0694091123646299	0.0	0.0947784168204212	0.0462853719028207	0.0153418878524469	0.0488709041650511	0.0232040642933351	0.0152692432408442	0.0175537712450102	0.0	0.00951691349469381	0.0204281929392209	0.0124219321821832
Cnbp	131.273586983892	156.38766074574	187.326910354151	70.7123027236142	83.9672001597941	93.2793727769008	77.9949031731269	130.538258335259	69.9143894171659	70.6600720973615	73.2201254848771	104.598808980657	121.721942942249	166.909189383762	102.358156451004	130.806529740978	134.639306556286	115.761188256965	141.959973818777	170.182075851792	164.539834626296	165.845233889522	120.988142265912	109.898947590749	128.894536466518
Cnga1	0.0	0.0	0.0	0.272012057931555	0.0	0.0122439185902247	0.03576956489923	0.0101297693129648	0.0	0.0	0.0	0.0279195736392261	0.0223185007487987	0.0	0.0123808753415333	0.0	0.0213771314752471	0.0145919797256783	0.0	0.0	0.0244591330219603	0.00979432978980271	0.0	0.0	0.00865425689423161
Cnga2	0.0	0.0	0.0	0.0	0.0	0.0116005202605131	0.0	0.0	0.0	0.045364411324275	0.0759990315687618	0.0	0.0	0.0	0.011730280153693	0.0	0.0	0.0	0.0	0.0	0.0	0.0	0.0	0.010113206540041	0.0
Cnga3	0.0173208822434604	0.0	0.0	0.0	0.0	0.0	0.0	0.0	0.0208829999019062	0.0	0.01140481138981	0.011908775806984	0.00951970202696892	0.0	0.0	0.0247579812141875	0.0	0.0	0.00827454786468842	0.0	0.0	0.0	0.0169686127482765	0.0	0.0
Cnih1	26.5622446567999	27.9281479395041	32.8834383927331	13.9896608509623	24.8023621713948	28.3063081079502	17.056850157226	27.6421313753786	18.8237904415112	19.9630330924629	17.9570031769024	25.0239025441793	29.0583626662316	31.5921287990544	23.4609144751366	27.67846928033	32.2891499978904	25.1006662429148	30.4883189442766	31.6475756348774	28.4257906916092	33.9647778647894	26.1710067875675	24.4372869498779	24.6096431534268
Cnih2	1.11806342232226	1.57766882081108	1.4039633624585	1.99715446886346	1.92962508277137	1.73372280599822	2.720051484114	1.06249040185848	2.1182829085845	3.51545664486465	3.92629806394387	2.1963194397003	1.4045646310496	1.31251243160829	0.746697428744593	1.04005179257019	0.980963720457895	1.49225929787303	1.0936789765429	1.2050563571053	0.865845285204943	1.10435486270718	1.59082831960619	2.63102615720865	1.13465872238203
Plk3	2.60994639483299	2.29647372333044	1.65279427329561	15.1918482957308	7.80241073117807	3.71760221697981	9.23552313974418	3.16548737574957	4.20463376721812	3.58140916897757	7.03696362659847	3.00104452214686	4.3899067704355	2.74412652394064	4.80188016365478	4.97411181909884	3.31641893663122	3.08844240757658	4.29940000880576	1.54897864324966	1.63979046196533	1.60630629377086	2.33644624129065	2.29469778006085	2.86743045364041
Camp	0.0	0.0	0.0	0.23275108471717	0.071553083212814	0.0	0.0	0.0	0.20946338171011	0.307272056365049	0.285985056349295	0.0597244759918502	0.0	0.0751392158446113	0.105938765634244	0.0827769077526984	0.137187407522683	0.187287604186494	0.124494669300477	0.136537818239271	0.0	0.0419033056841158	0.0425501966417532	0.045667307319971	0.0370257056777295
Cnn1	0.27011927870384	0.370570230808992	0.21623455928731	0.0904694750235602	0.222499323943314	0.0814449841313696	0.118967290746676	0.117918382584901	0.12212644810872	0.0398118325456797	0.133393584535739	0.185717441295046	0.0927873869549571	0.189841156814064	0.0823560029653175	0.112612759212105	0.0177747438549385	0.194127974381007	0.258083262664512	0.20167260684315	0.0406747579657842	0.114013605999742	0.148851918834483	0.248509958765473	0.172701037717343
Cnn2	42.546584523788	38.3127667309614	37.1314139657869	27.4138240232694	35.5504200981555	42.4500417216922	28.8774062640776	55.8436680920497	32.2720456930254	26.6335415515024	25.1205337631851	43.2222475357299	46.7283185044992	40.5262651797384	41.7166517884019	49.1428249371788	50.2192869638171	53.5165148197995	35.5565311597651	25.957157647972	31.76766313151	24.6424612810749	44.4870885192959	46.5529118020643	54.926490589551
Cnp	19.5326675491393	19.3446544691344	21.0876707522764	5.76874245480545	6.23910863990859	9.83911382749955	7.26600492483124	14.6368312652774	10.7584053154741	10.0014025826289	8.01046123551335	14.1963520296068	10.977682177045	26.8691250670662	10.8191304865178	8.87390942437085	10.1459601569761	14.3172742405496	18.3277443987524	20.4758062574461	21.6706745787156	17.7183339454986	20.393320870758	15.2460925901328	14.4618027204777
Cnr1	0.0895724047055373	0.175546081743287	0.178356321809	0.0685713445382254	0.0527010553755352	0.0385820194209708	0.135256898756931	0.0255360702365199	0.0154276248946802	0.0603507621875112	0.0589783110952147	0.0351911367079443	0.0773610266428136	0.143890117280357	0.00780271723232509	0.0365806492473488	0.0202085524090575	0.0459810346677747	0.0978071129467086	0.0563160189079399	0.138732459626793	0.0123452314512204	0.0564111608303086	0.0336353820668117	0.0327246907212101
Cnr2	1.48031260921327	0.947709351534157	0.479009611954651	2.23742243277913	3.09526003581169	2.94124171206205	1.93918306936056	3.07723083767652	2.33389806972299	2.26009546506251	2.2493106478332	3.36647700202903	3.25436885913725	0.500691358280098	3.92308943457025	2.95685857963198	2.23792027405807	2.97336257622861	0.435185419718058	0.459385494326997	0.800177366803012	0.631685595665693	1.79416540519065	1.77594292886618	2.72606899509172
Cntf	2.80534958370204	3.641360640314	4.0443367550248	0.433652020999359	1.82196745570313	2.40743251154853	1.71075623192284	2.87995234231178	2.14644844310307	2.48081754981045	2.91283305814293	2.18843053608032	2.31276545931208	3.47657287626304	1.57904518040095	3.18734661641443	2.86842021553568	3.33437650400796	2.47416774357159	2.44215853423335	3.31446321365064	2.68048830149865	2.43118386706775	2.21222050827902	2.69040469782491
Cntfr	4.38948145657146	5.02245870239804	4.60889958460488	2.33554700994327	1.9232178616104	0.206502611619531	2.7970244552724	0.0621257974743979	1.38873284577849	0.880951343184707	0.840419384582478	0.278249612733131	0.804165263872796	6.00496374503947	0.0949147668446194	0.563639820404323	0.589976024934506	0.0447462498493307	6.9303359246802	7.53550822056209	5.60653685901905	7.35839730793733	0.304979350610009	0.703740797552609	0.0796147366970616
Cntn1	0.0548114375620478	0.126326778445997	0.053685268601624	0.587445606141952	0.478575181011249	0.224759916806979	0.424869788545262	0.530506612813574	0.224684434608216	0.258510244425847	0.389774161905848	0.414534793119163	0.204848812681645	0.00948227636629621	0.0868988872896455	0.271599206727474	0.311625296520624	0.425429390664761	0.0837906258611339	0.0482455143408108	0.0264113479620222	0.0423042716846955	0.139611396073459	0.201706270707988	0.252314991274984
Hps3	10.0248175965096	9.56419446024483	12.5673698049012	7.65317912422003	7.98341070636674	7.15732443774202	10.8211617731342	8.01059214833061	12.1533350279185	12.4250558232839	13.6671537663915	8.53214696571883	7.89498452630807	7.83182155888672	8.40415863152014	8.03333211778316	7.26271528851693	7.93201983090205	9.82321379827676	10.9318441341172	11.8258079733891	10.0261191659076	7.69510279130204	8.45563715600135	7.7007088612202
Cobl	1.31387026429221	3.0447834746423	1.47343399674618	2.70798096489826	1.84814150435987	2.19406954656339	3.48977304808662	1.01854068212203	1.25507371263074	1.56108661993648	3.51367146927808	1.28551743161078	1.22759398233854	1.48617336414194	0.887444696613505	1.08828222478024	1.70253820538097	1.34373429490455	2.90173579296962	2.36061771510001	1.53404839114048	1.89649534056738	1.32675355232887	1.54083912160346	0.8572555679172
Coch	0.537876179366081	0.602617983164598	0.143525999766307	1.02083715108288	0.627658046852289	0.135148063426277	0.829129458778102	0.335436411679948	0.648492844824947	0.31710193342713	0.767348257984493	0.107861441451795	0.184763284679928	0.319864788462567	0.150325767437959	0.309665649497408	0.0943840944122303	0.402664756987072	0.685212547318253	0.20431336861406	0.431966865724544	0.0648657385572756	0.263468467307187	0.353461805562859	0.248366218108885
Coil	2.10104701281166	1.73549409525776	2.09953585368425	1.42219740704764	1.94925679584997	1.6404236946905	1.90915076756272	2.1957511586125	2.15983244636153	2.63378374545441	2.18434645583166	2.0071656056021	2.12717666119313	1.69303858621851	2.00940791336841	2.17071771516008	1.95595655113422	2.20932449063027	1.61650800331083	2.24565173025345	2.27791577758778	1.69629872855578	2.79497678226995	2.1974759787815	2.16814392343607
Col10a1	6.43417233204696	5.86394457043064	9.12836580657524	3.0245050150844	2.4639779750326	4.11824296402907	4.4080874851511	6.70166436789705	5.69328836699722	5.67875487167803	4.79397368782248	9.88227764999307	6.23501123874776	6.85109672815334	3.23508254152131	5.14520212529992	7.51702708843329	8.59916416347152	8.79880185959765	13.4902371628915	13.8926930466859	5.20920588401604	8.35834327374665	8.48601974340801	6.50332628062209
Col11a1	3.77698712078958	3.32678485787781	3.24541718173805	7.4757030560046	3.9362865233047	8.45723275363683	6.74542634766905	3.45033698228153	5.6273152333397	4.49715042914992	3.48365669349189	3.60698424704053	4.00490810251452	4.2458924656128	4.27139161489494	3.00871635547319	4.11723910589311	3.3543695623545	3.33928039516514	2.93451328144095	4.7465889695827	1.6823588101646	4.8451162836543	9.01915225795545	2.10960750706227
Col11a2	0.241529421759262	0.251367815647119	0.194524506837483	2.83408088247771	0.665452241644865	0.693090406355031	1.74602712603046	0.457069885284614	1.23509405834481	1.18823950842205	1.38194475775274	0.38365773334929	0.375352438696611	0.244941504678542	0.487543029528517	0.269839126076492	0.306907739431661	0.514757919067257	0.167107367430866	0.259199974861033	0.240792340691047	0.196861672761101	0.248856055128269	0.380926743157271	0.358543228065191
Col12a1	13.196301621544	13.3258507520851	7.41737314083025	8.03195956421407	68.6126174669502	49.6328614237688	7.95431683838461	19.9601100051002	6.04418502906559	8.72655577668102	9.59622309763509	13.0157875987465	16.8822623272606	9.93902361301272	24.4951239163904	20.7630797570945	15.9790563045654	10.4707080216265	14.3561158825582	8.81771411785598	13.8361644296927	9.9762777246761	14.9070057890382	16.7943552812396	8.91819518216935
Col13a1	1.80764804107544	2.5790642460536	1.19168785499192	0.871812026623921	0.297794714243789	0.0981059034766025	0.955360125803085	0.532088369013137	2.11401705374162	5.37107219520299	0.952186369162977	2.05066599254364	0.784863823808042	1.28215091866871	0.0440903494620337	0.258380119521371	0.47579693036609	1.41603149977993	1.27805591202918	1.1421881471502	1.00168481358322	1.89219833502895	3.71000274966305	4.87507618756593	1.07867351941022
Col14a1	17.1853193810494	13.3568028883509	5.50531870266482	2.15704139234511	7.34173627598258	5.49371633344168	2.93781163751574	8.9959768944516	4.75400946644912	6.29587154463735	3.45632747729156	7.57958719770302	18.8813612599359	8.74357352062648	25.0909227934209	16.1726134198195	10.0933314680292	4.61083416998142	10.7959479306656	7.78852075327495	11.9245598429098	11.6780172022162	25.623905022158	9.63918432265011	4.99652433983268
Col15a1	64.9909821587599	83.2269523378615	23.8485929652503	65.9896981612123	50.6062862673949	68.0664919862665	90.5801503414632	62.5035481593595	91.6216297898671	106.595205985072	78.8038709955693	101.563156837956	71.6265470928004	43.2906190143735	76.6265903745553	53.0906198806545	95.1393749407044	84.7652715472756	32.1678499644625	28.4066655627351	35.1818446402058	34.355616115217	90.4485277702562	115.838807083048	49.7796786136035
Col17a1	0.919490908833452	6.76876771506078	0.224781213153667	4.82251830618809	2.13520006676189	0.194658011796854	2.82615134646911	0.131765352875383	1.78081748294585	1.44170423231718	30.7804322851385	0.827221489019014	0.860187078583534	1.31148311894329	0.280341323202985	0.727056480168804	0.288366874088195	0.217928395549467	6.41132748435176	0.498152503624069	0.259239783366457	0.240648306305031	0.172491786607192	3.9545410957181	0.300192743009634
Col18a1	25.9674666593958	32.2186709577957	24.4916161266591	18.9523409445147	17.0237358412562	23.827900156719	24.1497893512624	16.8980101311357	18.9294918564568	22.5700625280445	17.9894035290891	20.9341099806602	19.2283442780149	30.3404981702376	19.8219571659872	19.4942332418799	25.3325893029408	22.1013796132945	26.9371405172365	22.6314394390107	24.219124636489	19.6217694960324	44.7103012157617	39.0400265520612	28.4750620637946
Col19a1	0.020932502143752	0.0153156283412602	0.00788554535664108	0.0	0.0344845254864852	0.0420764069638274	0.0	0.0382922119428755	0.0168249104970646	0.041135470429113	0.0137828567569888	0.062364917499945	0.0230093571778243	0.021124155443274	0.0340376486890192	0.0531916959534393	0.0697896864628267	0.0601746644577413	0.0133331923460242	0.00658034798994937	0.00840541716633144	0.00673167177871794	0.0170889833890102	0.0513544512094887	0.0297404815597125
Col2a1	0.213014374940356	0.122458020856088	1.22278523330314	0.135892690608306	0.217238142012571	0.526049758963511	0.0357397569284807	0.030363983515612	0.0366888204526614	0.0239202760545292	0.16029462408378	0.0697407683196501	0.0111499509990873	0.31147944418169	0.0371116738362462	0.0338307497466367	0.138835561793615	0.0218697296138604	0.639643236310076	6.0011841452373	10.8141470569156	0.249547280131936	0.114278304168159	0.431941372079238	0.0172940900269728
Col3a1	434.789544146478	676.170498149955	224.917853995651	291.112099150145	525.083373182689	299.763112205884	327.430992124376	528.836839579677	420.284028101284	718.167269817516	330.707021669254	651.943590920632	862.779223785633	266.969848859531	901.128959740648	595.893139690769	525.060987521263	374.798253959824	297.562346401056	227.677025725464	351.017191911637	392.801570657643	873.042632491518	688.773165274223	344.674929290034
Col4a1	223.899054632871	296.330258330543	232.534253770747	167.121363822607	145.363479134108	191.901416858554	224.175688969356	211.568131718412	202.801967007129	207.101700709059	159.721158624382	256.317835565396	194.793901417286	252.182494048327	194.706709556551	203.501211685445	255.011290686725	245.885876401586	256.057326808582	214.864254759097	216.23123893156	243.129210299529	336.319813420882	352.244999820997	250.855326917564
Col4a2	124.815767607792	162.625774885535	104.613253375235	110.793215573847	84.6175191946746	94.598099323666	142.018069096682	86.8036968500211	119.685986761976	124.546598265987	94.8004864970912	131.866618230602	89.2828208946873	132.891105508115	88.9833883576105	83.3148432512145	120.590752961503	117.62389533081	137.075233623065	116.947201774586	102.294440953759	109.686229776998	156.548542926808	188.932738933403	100.410589144427
Col4a3	0.128674497100955	0.180448278887257	0.347392369173628	0.134077063703981	0.0647717713329327	0.0344864681008472	0.100749278083516	0.11056038631437	0.155136988553318	0.151718679423823	0.174156543564817	0.073723907194462	0.0982230303839731	0.170045087098059	0.261541674370844	0.0953678454170348	0.131712130723645	0.0822001289259764	0.317597581328798	0.206745239621971	0.249733817150663	0.144831261064421	0.16107351637268	0.105227238449512	0.0944560488919967
Col4a4	0.470132066524647	0.578386200925812	0.191387503421532	0.345393040138227	0.187379706311084	0.374956420480831	0.667928801030631	0.226985081568194	0.685665543423044	0.795728230065011	0.758909293279382	0.333660863226857	0.137529375350836	0.265640707752163	0.309793757611399	0.166191949274865	0.191605150391438	0.370569472354463	0.365867490859921	0.312267795456395	0.25120036242535	0.234099888101635	0.393713570016584	0.490324352530724	0.184226095288108
Col4a5	0.893995149585122	2.11967712588401	2.42100038396933	2.32757132294289	1.04900934942978	0.783229028931448	1.41151300531675	0.504926800190326	1.01683895243822	0.696103650989244	1.31612076590528	0.521877912941085	0.866810671815417	1.54659491805851	0.38570941108172	0.634907342254566	1.15879753104666	1.38196385988849	1.92991896567108	2.08921546277539	0.94486906145149	0.480069761760217	1.20217756770336	2.26568935730178	0.787266041761382
Col5a1	51.5987290474687	67.4343540532248	25.6985154009601	66.4372941643711	57.6779474130687	62.2564475884694	65.2834588847892	34.4494463745004	61.4850027111861	84.5501520279385	59.097848477031	53.0578868694061	47.5534758311888	42.4845934545198	54.2648270327321	34.0425087031233	44.8665329814736	39.7268146848645	37.1066755780826	31.6518141455878	42.7448174120572	30.3766249004496	63.2123484077883	74.6274228062008	28.4297846568964
Col5a2	131.879186608142	134.287855189722	103.689150628559	185.448029446981	156.827242843167	202.567073791645	160.373475150349	160.161815425114	151.964090589094	161.893254955665	142.205219962014	149.200055801252	168.660468287707	103.499901581402	211.41096500841	173.04308454176	143.905516351222	156.133179800493	91.1718725071068	98.5185776823866	124.273421097007	91.0937930726817	197.362677022954	218.12791663425	158.317495851672
Col6a1	100.151555023679	171.856116537789	58.2612026138371	212.258336208302	174.254631897785	197.650518991103	172.717680358354	247.510568079761	178.793143105456	184.810825474891	168.403619520638	238.783219770977	240.60004791569	81.270978332005	258.196700771217	203.133247216535	229.558330890755	199.725143000435	60.2242065974865	51.4895585858767	76.1483342836596	84.6150595580436	205.725871580336	238.707461080651	177.750995197451
Col6a2	67.7829799863527	118.347496174532	27.842731745247	75.9578914521458	103.230773880099	103.495079087358	101.988365279247	120.575208547519	112.959703983923	138.999059745498	107.193557731739	152.786387028407	126.94357434994	49.8683360786291	117.831295846483	84.6293141546363	123.434190098552	104.079156833629	38.3590611940005	30.636261743552	48.3640981209656	50.1106059973562	123.271629059136	166.42177287666	76.212025632061
Col7a1	1.0420245062507	3.21458785771138	0.622375717549504	10.2276654435207	15.1563045801493	7.51767097400082	7.79949452597582	1.67274639726725	5.48745631254709	13.1139770252376	8.01295370780306	3.16640720567726	2.60536446498967	0.791592638779478	2.11690452665392	1.76983600993716	1.5973301750962	1.51715489536827	0.81246645874987	0.456562902553047	0.471539429089921	0.950619099037549	2.16596213054984	4.39665318154302	1.03097170087609
Col8a1	30.5068257943977	24.5582661314006	18.846002677134	27.1282348937823	55.6608493508026	65.6984476981787	24.700705169515	65.5743034312116	22.9120385537796	18.0007564604143	29.0484923013012	41.7305675214803	47.2413166119198	16.7590924232669	62.069628031836	61.986120898247	65.0476669233451	37.7059377425251	21.7909835144186	14.4560251234184	26.2214355254737	22.6237874894981	28.9581130800685	32.6888674012909	33.1854476565483
Col9a1	0.0585116418643438	0.0240812200462626	0.126742047615918	0.0	0.0	0.0	0.0	0.00729793805392506	0.0	0.0	0.0288949299835566	0.0100572536558306	0.00803962217149155	0.113877054026781	0.00891973533693765	0.0	0.00770051994556746	0.0	0.118797001294837	0.216126424202267	0.167403788305026	0.00705627244583052	0.00716520511272425	0.361435094001399	0.0311745651680448
Col9a2	0.242636212556647	0.233006805011584	0.243744564778035	0.162529463850466	0.0499653278332005	0.060965358761127	0.035621020194499	0.0403508086586206	0.170645676524006	0.0715224200965989	0.226329618722945	0.111214514263894	0.0889032637800984	0.113683948557259	0.0493178389850448	0.0578028946786388	0.0532208900307751	0.101719672622606	0.25114352377019	0.349594650479328	0.316648261140611	0.302363325545828	0.118850756898851	0.191336155959795	0.0775648556027021
Col9a3	1.29386140601548	0.262156470724399	0.592395953174254	2.66674127113602	0.59026905685534	0.732222372665938	1.43777272353332	0.387308375178697	1.43995370541925	1.17352131093357	1.55969421635076	0.410575250941521	0.415729980015031	0.731770255698465	0.558344070798798	0.35091351214827	0.335322068864383	0.457780112931173	0.408900009831759	0.750902179458163	1.43874900212578	0.297665939458035	0.448516647593754	1.0464646669192	0.381799207463832
Col1a1	331.151411272018	475.699209130735	58.1128830595657	415.460188840463	490.031203504517	298.035407991894	441.083104060713	187.708700891772	513.168794653501	910.229818835738	437.427602623576	543.354492134054	365.805902827445	151.120914181165	389.580652241943	204.815907914519	306.374145415451	249.44450026012	181.369598438881	120.127815979551	181.792968283959	152.145204577882	375.126852676308	565.838613296132	117.143564019129
Col1a2	299.960506551285	413.793353755478	92.360590963259	258.652190363988	375.207927393076	223.336528361484	289.657266298274	301.08697284342	354.788432575959	613.604232050841	319.079624139374	491.034718532254	445.60473689743	151.961163330875	467.740539848784	306.701235374304	338.00022242247	257.935485675252	174.587554568195	116.828622168547	211.958035564702	208.359913771723	429.702418551061	503.887771091726	184.222036563864
Comp	0.207319565622172	0.193403420013874	0.00780999723208309	0.0555490666314558	0.170770718078698	0.050007948527756	0.219140940928304	0.258581933281771	0.299946924714115	0.220003390580298	0.341270223725314	0.213810318033417	0.113944570567637	0.0806982700294106	0.518315052939696	0.0987789158939482	0.0873108133321568	0.178794468207843	0.0693286260734401	0.0325865220877629	0.0499493301994131	0.100007676542248	0.3046546972668	0.217981909753832	0.106039981430023
Comt	29.0299152004854	30.6736890121845	37.1772791659731	12.4662796660325	24.2360308347392	26.6935387408571	16.0468141471617	31.7616258254827	21.4108648025222	17.8484536266904	19.2008365322428	28.9025267577209	29.7131937795329	39.253034802189	28.090989724771	30.5510989059802	25.6656775172046	31.3417067198365	32.8547939071296	32.7747914866406	35.3259999213065	28.3390561809238	29.4024722199403	24.5974688930423	32.1488521470456
Copa	51.8130203297803	56.2601713993157	60.7374073631326	37.0311262641399	40.8152068800016	42.0037480445286	37.9778478823985	45.8745803195301	41.820043710384	40.8294665020321	37.4040085860117	41.345772940967	43.1920673154968	58.0755268639415	46.8195909237824	42.2298795991242	42.7834297264832	43.1086674598766	59.5731945488829	70.3182814495345	65.5512773757263	49.060190539226	50.7649969205993	44.6113518538187	45.4780230915151
Cops2	21.4758640468314	23.3078962811844	27.6709549918589	11.0636861767785	17.9633001495684	18.3685599113994	12.6478986377202	22.7331967782771	14.9600952095062	12.7710725936988	14.0040050872256	18.8741434109144	21.5196667737766	23.5660309062125	19.7254121493996	25.3979325606969	22.5672359683805	21.5780089503556	25.6833678829887	24.2128538436811	23.4587007994806	28.1461280948999	19.7991060746153	20.0387035192729	23.3575240202354
Coq7	3.82417871264579	5.45919339626459	8.34096813952087	1.55924680857339	1.91739457246768	1.78805810779248	2.09922761241844	3.35956653126634	1.57028986797959	2.61394024044941	1.95236480102043	2.3244276566868	2.46733121710026	4.96181833212707	1.57149034343581	2.86511984194624	3.00513557859828	2.82800373834324	6.8045040298728	7.58760938465906	6.9769363723461	8.2611520504355	3.05413299600632	3.14675558486867	2.82296244720308
Cort	2.024691088542	3.33315081070037	5.37541231273857	0.0	0.238250513707617	0.058140429266057	0.679409240620623	0.0	0.232483614749537	0.227361039726218	0.0	0.0	0.0	1.37605198600975	0.0	0.0459370859360272	0.0	0.207870697319861	3.31624216124756	8.66828589196427	3.9489149179138	1.86034081868886	0.377812043052716	0.304117137657549	0.0410948673908265
Cox17	46.2969888935345	42.342493884831	71.3323683643244	32.2524395332804	33.177611156083	29.8727552652113	23.3809376546384	42.4999528383336	24.7460570279757	22.5631510422437	24.5903638848017	34.4835494702549	36.8955589320038	67.1445699901585	49.6861205338523	54.1904733093511	38.3452211141796	42.6996939528938	46.2246142246268	56.1296800769823	65.531482877331	53.3757135764625	35.1504409706236	28.152121826424	43.8738182490937
Cox4i1	145.782268965029	157.730618251	285.665155490754	67.7079370750157	96.8629988137022	93.1479377356849	69.9746819862885	150.470407199588	86.9374856574175	72.9358592680206	66.1332498778402	119.122126378967	139.080967725458	193.09108711713	109.077937252031	138.104073151183	124.146347158501	130.604490536106	229.094975173896	265.324460391441	226.937378817541	281.875971462409	127.649998950306	113.986867606962	184.439953112224
Cox5a	69.8618573748049	68.1594131448676	94.6797439448454	32.6142457459935	47.1663311585256	42.3872390124546	32.4678073505212	61.8398875543309	43.7165381731712	29.1086176212862	31.8895995096252	48.9167642580081	67.512168091657	72.9607077345249	62.88076566902	64.9795446843851	65.882964318097	50.269575675803	82.5147964894241	93.0748980152204	81.7837619391467	104.532812621961	49.3363162514096	39.7467178063524	63.9028805433285
Cox5b	126.935563374021	116.53763496779	225.668700957006	33.3601016778145	47.1927542155567	50.7864506453773	42.6202174099304	85.2464102691942	49.06080938701	37.1186986426208	41.5899565190348	73.0059701960711	84.563453731124	134.577069332953	55.6135020814267	75.1892683409657	64.9571916813371	80.2405380926003	208.805858581509	221.792202265316	194.067050042143	193.412112335105	91.8771534478234	79.9824910738547	107.216167277407
Cox6a1	173.499773665706	176.73650486401	267.643231865392	59.0411031561756	79.569318231312	79.0563656367648	64.1109971142209	125.536853446946	56.6223807305988	49.6010844266717	53.6391610648352	108.652131855254	127.835781054679	215.487119957726	112.989141828297	125.24392108652	113.831734814239	124.849912419606	254.926904362125	284.217247281442	265.446724465345	284.794260673596	120.091875736226	92.3230117439712	157.247748862395
Cox6a2	3.36137447604626	4.9747115357285	0.498834980113207	1.36461279271939	1.59415179848298	1.90415987481197	2.69169717452993	2.38846397528663	1.84211650808342	1.44122165349465	2.34741081294238	2.59120511580959	2.79915087843197	3.4802582719576	3.16769098853315	4.51346284725004	2.68108584088089	2.70855228690488	1.94642293285683	1.85719997202529	2.3927479482006	1.22838926966249	4.34078768606722	1.76712416285323	2.08397402835489
Cox6c	153.267951110409	154.79829748775	236.676137762135	42.4825996148626	76.6194686868676	71.8685127136543	47.7176673237788	131.904110751131	50.0202534475362	48.4507301142486	51.9380681563184	102.198140821197	141.533272166434	195.66292587058	84.5964885276711	151.276371342356	114.21003693065	117.556473321939	196.871568180696	238.954631912759	214.954892354099	192.037278004635	108.924057859956	99.3298014289458	145.861687391673
Cox7a1	1.90937254848498	2.96867929348093	5.21481937732223	2.13165004875774	2.88340218659219	2.20686629387337	2.24249455237526	1.66704223222968	2.68571757561966	1.87610008270817	2.72396093214267	3.39131579279867	1.83646251749674	5.91819545973496	1.16428780662733	1.36460167045257	1.67524056462884	2.40138207524741	4.86478516029054	4.00153971885548	3.92936771315865	2.76315327481728	2.02641835183095	1.42202920849132	2.64497847471349
Cox7a2	92.5525292109535	100.888020786384	191.452538312419	26.6344286369659	43.086586129443	39.8074669515984	26.0131590567653	81.371864644415	31.3000363187819	26.5138124275376	30.1843196986305	56.3345052638727	74.312379067059	128.725764125976	44.4898718258904	76.1472075848975	64.0652503182431	66.5845484378385	143.292994212215	187.796740413105	162.298492323842	175.697113781692	67.0808277976612	55.5563839432386	92.9664462896934
Cox7c	134.575186297723	133.424617190236	251.601352895962	42.5403205382524	77.4708787377844	71.3962665783786	48.7481405061761	119.871726226851	61.9835972864838	50.9903027448101	50.7765579395825	95.8524050544855	114.103473702462	164.407521163034	57.4424168943637	124.780532872067	115.181112994952	107.691438744525	187.161561296376	221.317457021867	218.946916726603	203.066022035019	112.358749612593	86.0901782308378	143.981355727667
Cox8a	210.428976194378	213.603916446504	333.781652536614	63.3353162771799	110.157859550275	121.317138988063	78.7594854529474	203.687049314227	83.1742335961126	57.8630846617213	77.8211367583523	165.611323186504	190.143438779159	252.748744271286	124.867563261164	201.683806254356	186.992650306968	185.021374759583	291.023096817691	323.079460150337	314.157234836204	275.21079523599	187.71165199052	137.843031824681	237.043110480524
Cox8b	11.2682659726653	7.10637219475745	12.6713495679082	0.0	0.831202137632793	0.709935811590713	0.888864421019209	1.0907959535833	1.01385341492674	0.396605613339344	1.10738945826446	1.27195598178844	1.57139205790247	5.74633317442394	1.02553848252148	1.36224484546043	1.68218456696927	1.45042766350991	9.31997053376905	29.4486369931419	32.1122647888972	1.62257705256973	2.63620147484106	1.06099588612824	1.43370694524127
Cp	46.8875130936067	14.8787689160288	20.5571469549672	9.58833463296233	15.6035708946076	12.2628687915797	13.9211575463552	34.7870025116024	21.9847621465741	18.05856335475	18.7456048533446	31.2796924007361	22.4671582554795	23.0254104309875	16.0269553935737	26.0525444717107	29.4728037246599	35.1890614913197	21.6056363322232	18.9283920389785	19.8035718871304	13.3385480046617	31.7373607374671	19.4036625674385	45.6340127459507
Cpa3	17.5711594046742	17.2928307479299	12.3316311535701	0.19255643244867	1.0951318200804	3.51030886956171	0.6330289050063	5.23470594040366	2.46938776773632	1.52524859860614	1.70350006406379	2.98933123542825	4.30527997248893	9.510961127053	2.25682798827062	3.49257460747566	5.54238813813626	7.90215470032917	4.39446275733994	5.22998288088568	5.12943218960834	13.6760792897137	12.1975084545151	9.29408905564511	7.22905726293536
Cpd	16.6119291096537	16.8604184661133	14.5723905032898	10.9949447619874	19.4899043782957	17.7902100916094	12.1346815607875	17.3542424258993	12.2272140883999	13.7203636239027	14.0162806219695	17.6987994839833	18.3487131017263	14.150488644536	20.6790971798206	19.1430335321777	21.1699780789903	18.2633389542311	17.3174811157605	17.7718318776372	17.2573733055793	14.6905188631493	17.7851913242105	18.3715601347448	16.2319005258806
Cpe	230.328613780379	159.833297006979	309.490104045458	82.6916656111928	109.021854242582	198.596359533444	73.0652979008272	169.70740188987	97.0045476877928	76.8002457877528	83.9753098758618	158.192304239855	191.001729408219	412.736882119091	176.122078691759	181.290575551618	201.58634981158	172.885775789837	277.190051989463	345.001641025722	278.100342459689	211.505287034193	148.626026978044	145.495292060785	140.983614311629
Cpeb1	3.16083395666803	3.6580355339147	5.68648563552336	9.33774493268561	5.09037805157661	5.75488631006158	10.708541401792	4.49836792823881	7.03545920290735	9.77117893263665	9.61901156590973	5.12651240781648	4.09805939342237	3.82071812103088	4.83084959466409	4.26700663827741	3.41322422156588	4.47041664016987	5.13011637338691	4.35036307824261	4.03956373836553	5.02381051089334	3.08662455376843	3.61099551819144	3.70495112188332
Cys1	0.299098727428319	0.164130579630802	0.144867052651096	0.45794465286169	0.316761323621799	0.128832456249929	0.301098434851614	0.255808900175406	0.154547027795327	0.201522290586644	0.675220882494203	0.616925796105373	0.493161500968848	0.166318461749952	0.390820610824883	0.366448539849484	0.179946858368206	0.307078256973906	0.183710211872534	0.161185320838496	0.102945153113929	0.185503488831524	0.627890791163739	0.33694417401725	0.200335224533604
Cplx1	0.0	0.0	0.0	0.301054576116863	0.0	0.0	0.0	0.0	0.0451554713263525	0.0	0.0	0.0	0.0617535747641761	0.0	0.0228379531299977	0.0	0.0	0.0	0.017892118498184	0.0	0.0	0.0	0.0183456809366944	0.0590689055834855	0.0
Cplx2	0.802967016266923	1.05149997463998	0.460606881360442	0.63565996206584	0.586249858504688	0.35215492389036	0.642994127648828	0.637324991332185	0.506052695898778	2.15174897042242	0.877174479618886	1.00376518121235	0.772305451510998	0.7182371202703	0.523013094543799	0.504309312993342	0.710909807823379	0.695109846797361	0.706161948222927	0.757262895071265	0.549597085707091	0.528188969324143	1.34979653968257	1.62136913501896	0.668946810638529
Cpne6	0.0	0.0	0.0	0.0	0.0	0.0	0.0	0.0	0.0302744263663013	0.0	0.0330674830497741	0.0172643469795936	0.0	0.0108601161632039	0.0	0.0	0.0	0.0	0.0119957473169877	0.0	0.0	0.0	0.0	0.0	0.0
Cpox	4.9992688633933	4.36334761391908	3.50681492002849	6.58202967920913	5.43141578273042	5.82150507508419	4.63137899033377	4.97757003504433	4.72838438407391	4.49716010974286	5.17880396464525	5.12615481413033	5.2939444265638	5.56383529477762	7.22688049920262	5.23615688551618	6.01218222552569	4.70787186730767	3.72650186556555	3.9560254144631	4.51676130634166	3.85643011822806	3.47264781439441	4.52003265119923	4.61992154913954
Cpt1a	17.5327428263616	23.2664527181504	25.1680425774046	10.1199651756358	15.8703032350032	12.5224797492405	10.6669096440935	13.7769815939233	13.67885029373	15.0409656132796	11.6797833546105	14.5603062575719	15.5890652060889	19.9708718338367	14.9298034678385	14.1304029298358	16.1229642171155	16.2970082917894	25.3730006423688	24.1392309820861	22.2006831383256	21.6506778934446	22.8775569640384	19.4929171368623	13.8498882159868
Cpt1b	2.14694593498168	1.73135015543884	1.4698741205542	3.00131095822026	0.999562003125325	1.72247709633508	3.0915986054698	0.968666958780259	3.84894987570865	2.59747782923415	3.39273897600639	0.885664971912121	0.91320150820746	1.75212233787506	0.694420890800926	1.04961309468093	1.17934880239975	1.59662443193214	1.42697877592878	1.22071510748521	1.54054086180455	0.882556241534814	1.54545479363181	1.58996824078247	0.899186582690765
Cpt2	4.04804618824299	5.05978133623308	5.57454515136352	2.89234881442529	3.44555361856143	3.24122822645115	3.76381735782614	3.76990243371663	2.38604430472735	2.6516703247515	2.94675567599743	3.94284990407629	4.46204043677103	4.26018530037788	3.48318342888001	4.10388982739801	3.6345369312324	3.66886179942452	5.59738192093302	5.44366506095109	5.47247399506027	5.38081025710377	3.89962234044653	3.99613196510909	3.99721138544906
Cr2	0.324279514357585	0.269792961895463	0.118219648724119	0.0280281411502791	0.232645522569797	0.182934060930584	0.368569842639827	0.177441261494177	1.05940003627408	0.505694524388371	0.482140882409049	0.222954696013835	0.264465482930335	0.126676856103269	0.127572624638509	0.0797446888737995	0.170709335009874	0.187944824267787	0.189895940232095	0.210458034842802	0.0882094761857612	0.0958747994162619	0.240825245511231	0.274965364194261	0.147136312185653
Crabp1	3.59475799735278	34.6743689750463	58.5913744686108	0.856157394480551	1.84241852000312	4.04645940847602	1.54803869222624	3.10863424343591	2.21517406506635	2.44893392256378	3.73450969973696	5.05291604429163	2.76599276630354	28.4685784382817	0.438398772142695	2.85458101694344	8.62082367671594	6.54477224211342	3.62539234540725	27.9749972420495	4.47475725328913	3.35250508076682	11.3866629997563	29.0611908465428	10.5552116325413
Crabp2	3.24593333242447	5.42458670899697	1.61185326208142	17.5919264932934	31.4767433741291	49.8690722873654	17.0251205732035	37.1728767888098	14.3197578009175	6.17578036316936	11.9006614850079	22.6213692149556	39.8154613858319	3.19057049097762	38.0113507777309	39.2612441215513	28.0777933361633	19.5634672182169	4.47574055159117	1.36825375159502	1.24415456638371	1.95723356966224	9.28680606204483	9.30782754648863	18.143072628297
Cradd	3.21978974051431	3.46576633075306	3.49885558490725	1.6590544677911	2.58416128757902	3.43518992416406	3.19976119681862	2.63609318524686	4.23033453290542	3.50438635203276	3.75085343341444	4.00174243312753	2.72249757332527	3.57062572962311	2.36608552139526	2.71416322075603	2.73804897031919	2.87764479531253	3.45100208421946	3.98381352552694	3.97816030430934	3.64398890968909	3.65980392064789	4.25342861174851	3.07906647364501
Crat	10.3009386620831	11.7394547431549	12.2434366597264	7.4404333134081	6.96431391165408	6.87598337831088	7.73440908262676	8.87748646612252	7.50025400746457	6.05456979376071	7.97770281404698	8.82086837411767	9.60064603470882	10.5339147451044	8.23941829826234	8.37457153882013	8.55053246099917	8.83011673305204	12.2876126209927	11.8018965772139	11.764239006246	11.3449077901212	9.46072473985657	8.68577343532853	8.94653005186971
Crcp	9.48421145567775	12.3571275591144	13.1640472772791	4.89213686189902	9.48328043016414	9.63405081822709	9.91778254765339	11.2852805399691	7.15431998826897	7.83389040785831	8.44886247774924	8.26428104587854	11.0384514890965	11.4940301937469	11.0097965714197	14.0397611448542	9.45149786056535	9.29463508589065	10.7818651574994	13.5999204991695	13.3496674120681	13.2602574344617	11.1793993207981	9.91865372922695	11.5221874804706
Creb1	12.179978409288	12.01042822734	11.6339280768556	6.5435566068152	11.5775463034978	11.8562178232839	8.60477195382849	12.1892918375477	13.2809647623771	11.1901329504617	10.1910063650302	11.8032375893879	10.9191647117412	11.7032151368101	10.1226508444771	10.7178270036329	11.2614457155964	10.9677272577785	11.095764153096	11.4251580953741	11.3768201913809	13.0531945496712	13.3506082329785	12.9634891273132	10.8573944245528
Creb3	15.4018047663297	12.7070367996923	17.5946455037858	11.5855375714208	11.5091755802171	11.7874653051811	10.8281626862949	16.8834891093047	13.4422452623622	10.6179691433242	11.7647430520205	13.5622120909904	15.2604980719986	15.1615909731257	16.0159003418075	16.2259902113777	14.4098967848346	14.9468566726068	13.8961026016721	15.3901420269596	16.358268165087	15.5142183870475	15.2110941315109	13.7704611940069	15.0030197518399
Crebbp	13.6589119670571	14.7745621672592	5.39522252440171	14.297860227281	14.0785562386893	13.9838391724824	16.8590667894499	6.00566683932406	17.5125068022086	18.4345422146849	17.4945440358895	13.8044978348758	8.12392223778206	9.09248073135195	7.99667018871069	6.29210508710701	9.89934382990334	11.8022245335947	11.620470275081	10.7933550256402	9.14427010529431	7.37405821042334	11.535669204788	16.7733501866505	5.57570041904937
Atf6b	9.64077294620879	8.16780154140247	6.7969957212653	11.2839620643335	11.155060445348	8.85122401107657	12.8381268050917	7.54947633392192	9.98072809091691	10.4910466613547	9.93643164767803	8.6864736491755	8.40749326130037	7.4195475576917	10.4230539534151	7.99667572072292	7.90072856664112	9.42109191760955	8.03760845826835	6.89852044026857	8.44294841423419	8.29531768596301	8.67618084239512	9.70247785585851	8.8431937979772
Crem	7.60603931774278	4.06024468725819	5.92550548763266	5.06023366515945	6.286463032163	6.59918586486119	5.37805481516776	5.73075820655971	6.79971337613618	5.12468400913187	6.62641963534436	6.51012655600219	5.41738320593277	8.08967283148088	4.29091404185291	6.21249049545039	6.37374736395769	6.50746470975654	5.63573211781267	6.39236402112278	4.92410954085675	7.2507079955819	7.02048852848421	6.7323486969488	8.92088342092732
Crh	0.0	0.0	0.0	0.0	0.0	0.0	0.0	0.0	0.0	0.0	0.0679574452925405	0.0	0.0	0.0	0.0	0.0	0.0	0.0	0.0	0.0162224583196844	0.0	0.0	0.0	0.0	0.0
Crhbp	0.0	0.0	0.0	0.0	0.0	0.0	0.0	0.0	0.0	0.0426038311917403	0.095165639530259	0.0	0.0198589108703596	0.0	0.0	0.0	0.0	0.0	0.0	0.0	0.0	0.0174299093402203	0.0	0.0189955664214054	0.0
Crhr1	0.0257273447748307	0.0	0.0	0.41360205965857	0.339068982960378	0.0155143549692781	0.135971598354061	0.0	0.0	0.0910044848573898	0.0	0.0176885436160803	0.113119714231164	0.0	0.0	0.0612899032964167	0.0406306694406678	0.0	0.147485890922943	0.00808765623493909	0.0	0.0	0.0630102647759648	0.013525244783537	0.0
Crhr2	0.0974023505603743	0.227160756140326	0.0366927301816397	0.0	0.0601732980356823	0.0440523882661047	0.128695298767222	0.0121486305638858	0.205508771727836	0.0574230182854414	0.256535532417152	0.0334839397783766	0.0401498610619799	0.11584667049011	0.0742419081495298	0.023204029405045	0.115369155163487	0.0525004761923129	0.139593422641495	0.122477734830686	0.132002252783183	0.0234926760049481	0.0238553490549664	0.0128014632422324	0.0207580975567566
Crip1	82.1448917898649	80.0762177846829	43.2265306158918	43.1042078280382	79.6246685163484	55.2878082044066	43.1385136259556	187.652969469583	62.6499156267668	33.5723172695147	51.837969075047	111.389465751245	186.536724082977	80.6598610087501	125.875852777911	151.398964279685	137.374134827367	113.364493156291	52.3004411188143	54.3761861137895	83.3490014020969	65.1724441266479	124.058644158752	70.5027112841485	150.488923743483
Bcar1	17.6349898384087	16.8983214870443	16.1347027255441	12.1271769342995	10.9497896335481	19.206659280696	15.474717959462	11.0980908590717	11.762654365818	13.4009547928834	13.8412434912074	12.6203297740775	8.9276385069642	19.7346314286491	9.28143221712833	8.96140893861675	13.7576211450929	15.0592044164988	19.0354399625541	16.6997292431151	16.5791405784295	16.1807858408434	13.7865786815365	16.3387704409614	11.9823125392598
Crk	21.7458309920334	21.7357238231924	25.0844949925917	16.3942763536122	21.8283310464347	22.7236446777126	18.0149437783658	22.4771548058368	18.5187655914748	17.0161166421126	16.0132546607457	19.7478294023366	21.2594761213279	23.9747660877142	20.5762601261082	23.5098613950916	23.1765406325323	21.369976439671	22.9136967506715	22.886980690985	22.5360367795057	25.6885845838206	20.8763938204937	21.4444387355906	21.2235430982466
Crkl	13.7945364588366	15.4888913615613	12.717786399686	9.97290599173379	14.2134172069763	15.0520844109437	11.0724343342552	13.674736851021	14.3679940615955	14.9945844464536	12.2968683957649	16.2747945517105	14.1134266594315	14.1067610898319	15.7679507410867	14.7473063007636	14.6954966948481	14.653635426769	12.9771100537373	13.0966068102719	12.6450560383648	12.4344213505315	15.8569424599177	16.5894666488674	13.0118819850887
Crlf1	6.16859281670098	2.84196737241772	2.92026961205527	4.86120194045973	5.48869351926695	13.904661808111	3.66114583169802	3.50543549529829	3.81802359182167	4.04505481247323	3.88790483888843	3.69682771905787	3.33592029891394	5.93497990516813	2.95686506987978	2.82905224362119	4.21976754419619	4.62286967447455	3.92390159746758	2.66504985239018	3.00020431876212	2.41869514299724	3.61941889482751	3.45102210353381	2.03873419017159
Crmp1	0.301538223255999	0.0723927987185208	0.0709958525238906	0.706947072489117	0.589900955815648	0.454591318434043	0.431616185859724	0.8650238772011	0.727101841368788	0.599974410038123	0.756955453385762	0.764489475058057	0.704343720940993	0.179319076945984	0.723990076000313	0.431010243115657	0.565503114539506	0.785566444035704	0.117041533818196	0.142187476752829	0.124866075257068	0.100001870019515	0.424645527390874	0.544923133890616	0.465906199294488
Dpysl2	66.5695882166546	66.9298732360607	53.517220464392	44.7717172671681	50.4023336514154	78.0922141443848	47.9751355272657	55.1900185265241	49.7355891687167	53.0988149375548	47.8435433079439	63.4588861787745	50.0236735626263	65.8012391247803	50.7623051160198	44.5493440370401	69.9713738596356	61.8976604683741	58.0095393440308	61.4822207631884	59.444063560904	66.6973296004238	71.2923773911047	75.8079750359652	53.3154819616068
Pcdha4	2.57287544065303	2.7391515507121	3.49728785222097	1.5884205891145	1.88490493270936	3.41763502265518	2.42297536317765	2.49034205480534	2.37295767983121	2.37659141123777	2.38890320076156	3.08139900253679	2.83466427445445	3.07674641282634	2.45091585154997	2.95450467599996	3.61389348347194	3.7236856072108	3.03597422854854	3.38805637087096	2.84231028767697	3.87204809933911	3.40332149947005	3.52174285896912	2.79973482282516
Pcdha6	2.57256221013919	2.68677402821247	3.5147259993045	1.58822720944697	1.88467545804017	3.36717599295787	2.44356555771059	2.45455138231877	2.3440824170388	2.37630207700217	2.38861236764727	3.04842043553533	2.84083484914658	3.07124455296589	2.44338850872193	2.94849652388511	3.61345351591856	3.66359239696516	3.01861429447082	3.36155643073028	2.8134018004315	3.84298307907385	3.39129315002151	3.47145479530897	2.78928785825829
Pcdha7	2.59053892289853	2.70554883753061	3.53029204907307	1.59932552389327	1.89784531228907	3.40510325772629	2.43960974105407	2.47170345155895	2.37485560855771	2.39290735080248	2.40530366407437	3.06972238046919	2.84756380057604	3.08754287453487	2.46046257332867	2.96910021419545	3.63870383471314	3.68919307940074	3.03400494136178	3.37754088075518	2.83306146729733	3.86983731905267	3.40914345517241	3.5082647776976	2.80877902019537
Pcdha5	2.63577722266226	2.75279554293841	3.57363827071132	1.78997980893565	1.93098717878782	3.44991687740501	2.48221238091282	2.51486654039745	2.41632745403582	2.4346944318942	2.44730722063798	3.123328608892	2.8972904978544	3.14146030030946	2.50342936393189	3.02094928866063	3.70224612445492	3.76234639933095	3.08698744002595	3.44415922689516	2.88253491190524	3.93741586772017	3.46867695694665	3.54398697588332	2.8681828738759
Pcdha11	2.83263995976399	2.94416289847745	3.82977601112201	1.70447925505993	2.01689205983473	3.6624242303354	2.66429249233885	2.55696703289364	2.6337444880599	2.67477806442363	2.61592607280814	3.18539863287681	2.98834629020283	3.32231474273129	2.51772035985085	3.06526572689852	3.7595346924932	3.89897410495348	3.27981740792545	3.59583695837914	3.08700005192951	4.05294268092267	3.58049441577245	3.83017160901668	3.02353473366921
Pcdha10	2.69658449671065	2.82077748172758	3.65973921353308	1.6450256229899	1.91379950702707	3.52084179453307	2.48132618259794	2.50449373242877	2.42384789836843	2.44141178274438	2.44137689295608	3.15346562252382	2.897967237048	3.24886772408017	2.48114639765632	2.99405988962693	3.70097898209213	3.77211605356138	3.20328421425022	3.51189649797241	2.95113999277673	4.01851095623074	3.50266653957606	3.60104417192931	2.86317781729781
Crp	0.0	0.0224616339985947	0.0	0.0	0.0	0.0	0.0	0.0	0.0	0.0	0.0269515971557427	0.0	0.0224967485479694	0.0177030392942012	0.0	0.0	0.0	0.0	0.0	0.0	0.0	0.0	0.0200499245209774	0.0	0.0
Dmbt1	0.0	0.00439695772917442	0.0	0.0	0.0	0.0	0.0	0.0	0.0	0.0	0.0	0.0	0.0	0.0	0.0	0.0	0.0	0.0057585069336257	0.0	0.0	0.0	0.0	0.0	0.0	0.0
Cr1l	16.2145692977855	14.8378733431377	16.6526286656354	9.5263936411553	13.8970231813408	18.3403308068274	11.8090806148803	20.1447377147297	16.2181650968416	14.7927437405126	14.1208380471944	16.0527029888504	17.6864152964128	18.0313236314757	14.7756245599194	17.3285371193935	16.2012904596084	15.6566920100716	14.7672391976872	17.7619507508988	16.627443768079	12.7921144748343	20.2109673798392	14.7745527717577	18.1177713380249
Hapln1	6.22812465154377	3.1386917640327	3.32779534858809	0.681126359191902	1.33488703552286	3.46831518163742	1.567441126183	2.15604594974618	2.45190746572199	1.62981029211476	1.03567745369843	2.82922901533656	1.80756914875072	1.78659453826647	1.80199610599884	1.4761476709252	2.29170941264057	2.08956006883286	4.18212578895388	5.40912979176566	6.37345385170763	1.74742732798039	2.66938787067124	2.83988211974771	1.00903354440292
Crx	0.0	0.0	0.0	0.0	0.0	0.0	0.0	0.0	0.0	0.0	0.0	0.017376365841387	0.0	0.0	0.0	0.0	0.0	0.0	0.0	0.0	0.0	0.0	0.0	0.0	0.0
Cry1	2.23325578449866	1.94313553755115	2.78158376418752	2.53366867778792	3.03277151849717	1.80775892567126	2.1621076092271	2.01757378070678	2.0861081381348	2.08758772839528	1.6691836888063	2.033433311006	2.27790734460693	1.29653182678818	2.74810411217162	2.88539948252306	2.11827939163812	1.82187499593151	2.32597540476391	2.86511070634457	2.35096739491987	2.30985912188238	1.12348343587525	1.49136782278966	1.80087218462692
Cry2	4.44540757267885	5.08212433087691	4.78288119960524	8.21136811450225	6.65766609288448	6.18391779997561	10.2639786108976	4.59528936068885	7.28827890991136	9.01384499014872	9.83443413884232	5.33710434507078	3.66484988052312	4.04915008600777	3.44998026186511	3.62635283961873	4.66263220336158	6.02656080108038	5.37351399060105	5.01285743908603	4.33076801336748	3.92326673690553	4.1652912104236	5.02812610327347	3.94746651143077
Cryaa	0.106657174121286	0.0292640894209511	0.0	0.0	0.0	0.0	0.0939489776871343	0.0	0.192887555501396	0.0628791484456408	0.0351138278387251	0.109996392530445	0.0879295149982792	0.023064364995019	0.0	0.0	0.0	0.0	0.0	0.033528782967409	0.0	0.0	0.0	0.0	0.022730457866777
Cryab	75.028950798664	75.1740975190744	78.9798986756456	32.6340479595612	62.9220522864489	63.7490214954383	45.6218973688147	76.7229834842567	52.6786415339731	41.5489530885228	35.2317267263682	70.0812150575311	75.746552361013	100.033974038433	89.482622427748	82.8488035429475	83.787660327513	74.912123005194	64.9070003660895	71.4274839815704	74.4291269351069	69.7901718756066	76.6597725212617	65.3978022877756	63.7581752542678
Cryba1	0.402388429639397	0.331216284809856	0.252641577128749	0.0	0.331450439180019	0.363978307182133	0.118147956788366	0.334589350034292	1.37456737784076	0.632602341937962	0.794849375622049	0.322767192223174	0.22115605287446	0.203036303971303	0.163577625724501	0.159767413207257	0.141218626109208	0.289186507290715	0.160191143578782	0.210824923204163	0.20197314389346	0.226456776655135	0.459905500065892	0.56411076039325	0.171511636631136
Cryba2	0.0	0.0	0.0	0.0	0.0	0.0	0.0	0.0	0.0	0.0	0.0	0.0	0.0	0.0	0.0	0.0	0.0	0.0	0.0	0.0232435678430102	0.0	0.0	0.0	0.0	0.0
Cryba4	1.3881397002528	0.266609829635493	0.156879074835756	3.71937228749747	5.31690918331112	0.0837089573182003	5.62461748382647	0.519412405113818	0.167361689876716	1.55490319042984	0.411304808768074	0.906679696472144	4.04354602162198	1.05063689724281	1.60826070509178	3.24080738841623	1.42496941541558	0.79809704649298	3.84623160303085	1.02548368204882	0.710692100337301	0.636135786005689	1.01993094302364	0.912206904948102	0.857924922221888
Crybb1	0.168279953869932	0.123124947655891	0.0	0.0	0.0924089934119407	0.135303763960179	0.197639208821091	0.0559704765264737	0.0	0.132278024264678	0.0369342451805945	0.0	0.154146788005816	0.0727802946098582	0.410451692198115	0.106904278330386	0.118116039810236	0.0	0.0535939033355741	0.0352670263240144	0.0	0.0541170572256841	0.219810002006476	0.14744542484357	0.0
Crybb3	0.0504026914972744	0.0553170054685887	0.0949367417160825	0.675243183146863	0.083034167993338	0.121577295152624	0.0	0.0502923122411793	0.0	0.416004800948334	0.29868563493872	0.207922787536845	0.110806966450557	0.021798928820344	0.0307343054544482	0.0720441875704774	0.0530666265814106	0.0362231546399343	0.0963136813566838	0.0792230301481482	0.0303586961628679	0.0	0.123444022865956	0.1324871933377	0.107416708242067
Cryga	0.0	0.0	0.0	0.0	0.0	0.0	0.0	0.0	0.102715857785229	0.0	0.0	0.0	0.0	0.0	0.0	0.0	0.0	0.0612275894701252	0.0	0.0	0.0	0.0	0.0	0.0	0.0
Crygb	0.0	0.0	0.0	0.0	0.0689097992109661	0.0	0.0	0.0	0.0	0.0	0.0	0.0	0.0	0.0	0.0	0.0	0.0	0.0	0.0	0.0	0.0	0.0	0.0	0.0	0.0
Crygc	0.0	0.0	0.0	0.0	0.0	0.0	0.0	0.0	0.0	0.0	0.0	0.0	0.0	0.0	0.0	0.0	0.0	0.0	0.0401030242200675	0.0	0.0	0.0	0.0	0.0	0.0
Crygd	0.0	0.0	0.0	0.0	0.0	0.0	0.0	0.0	0.0	0.0	0.0	0.0	0.0	0.0	0.0	0.0	0.0	0.0	0.0	0.0526427839195949	0.0	0.0	0.0	0.0	0.0
Crygf	0.0	0.0	0.0	0.0	0.0	0.0	0.0	0.0	0.102090630824797	0.0	0.0	0.0	0.0	0.0	0.0	0.0	0.0	0.0	0.0	0.0	0.0	0.0	0.0	0.0445156969614674	0.0
Crygs	0.0	0.0	0.0	0.0	0.0	0.0	0.13746060357108	0.0	0.0	0.0	0.0	0.0	0.0	0.0	0.0	0.0	0.0	0.0	0.0	0.0	0.0	0.0	0.0	0.0	0.0
Crym	3.21485638734679	1.87000333178	1.12630267445222	29.1148631552216	23.4886637740996	0.8336212753466	22.4845430184592	0.208508041308923	0.193800306121684	1.55414669116254	0.317519889238257	0.508377736711084	9.75335429751794	4.94986096110995	0.294050898669498	8.21013563629174	3.2155327311826	0.670026711180667	14.5133493397286	5.35630333116526	1.20055663954208	0.790905872983355	1.63772602353323	2.45064129030198	0.479598402860917
Cryz	4.41617284531225	4.55716827082554	6.49757241769468	3.34886721864166	3.63763548167962	5.56065280704342	2.49546277698005	6.13861708952247	3.21471923646822	2.45616069013991	3.41986248758321	3.99109747736868	4.65588370298456	5.14131404615721	4.65748331088087	5.26691095395442	5.73155893349569	4.87047486665778	5.3074167821196	5.50942169249095	6.13966097036637	5.31903064795831	5.10183654115146	4.16144314863689	6.54669603074682
Cs	66.6391802936931	69.0523514412182	84.2003083036475	40.8102535505948	41.4720891446329	46.9524551810001	42.096122595174	50.6401693842956	39.7829746432266	33.3095221310207	39.8422794930436	47.7815028305684	52.7219074406443	78.0522562059737	42.7003792856989	53.3899596299028	58.2736354893031	53.8866825658318	80.6440880989135	84.4033239828198	80.5958297987551	90.2346736498897	50.3850712786676	48.8914235392699	56.9649155644727
Csf1	17.0636680322211	15.4047911128317	7.03761285354327	20.6925601649811	20.2244949034709	20.1271649453569	21.3924300464	25.905606216951	21.236529988632	24.2693694974627	27.2154901322101	24.8629781240701	23.5971008194457	8.09414614586759	29.5266020271662	21.6723428710212	27.115137311641	23.5674619641518	9.50629893074118	8.54172451959904	12.0762088362395	8.60136767099254	20.3606262290219	20.3176259572932	20.9519766945484
Csf1r	33.9221952341894	34.4291840199031	14.0228981834471	47.3797087349312	97.5555177690491	66.5663533089279	54.824745155586	100.445412527041	59.9430264400969	65.9542268007324	58.5174209001092	92.8490012893577	92.308237901311	19.0360713961693	122.801940341758	89.6530476802239	83.0567647418293	79.147103673602	18.3291778813457	14.4925112725798	27.1136670738395	19.7700128393012	73.3827237467775	63.5103461941522	74.3229513149787
Csf2	1.46533242093034	0.219300522363844	0.351278931591874	1.42770980009821	0.877822230167601	0.682812018124622	0.704038987373628	1.42889334191115	0.963646173312036	0.62827537653483	1.22797523237916	1.0990610821373	1.39107459797095	0.0	1.21844072786581	1.39633659302124	0.876579365212766	0.765889299746683	0.127276355937834	0.0418765784531388	0.200591658641111	0.128518756968246	0.489385469583502	0.350157671037534	1.78855431742701
Csf2ra	11.8698588903498	10.7969853071946	3.183534923406	64.3858577827496	36.850833293319	25.9473090319076	50.2321750907351	27.1153691812156	44.4494964185672	36.7004699187079	46.4689814501902	26.7893256723855	24.8541603986281	4.70120363433748	34.0262050939813	26.9711101940725	21.9040894495392	27.6779936762629	4.36072235540369	3.8328096737378	7.16891598677636	4.96342504449623	15.1833449448243	15.1934329741954	22.0383647405664
Csf2rb	10.6176595094807	5.94679794878532	1.95373475273396	31.145135577255	43.5273293229052	23.2148849151051	27.4781342617063	23.3965193596713	25.6335669765706	26.1183554757562	24.6005951958997	23.6652934660511	24.3349010040495	3.27528039113553	30.7749587805819	23.8620886698058	20.9993668614826	22.8826678058325	2.4529364363965	2.09269712323929	4.12622463220944	3.05564922958398	11.3306697655911	10.6686102303188	20.9618668307855
Csf2rb2	4.35489090540754	2.33181531169745	0.347994171288332	20.366776581859	26.5232220256156	14.4277929586604	19.0870353847075	5.81355683844106	15.2900746247492	16.5091722307232	16.1532839773274	11.3324259176031	7.77519824649734	1.27847659950164	8.60222346246314	5.67773417620746	7.58619033950206	9.77810163193496	1.12847160171498	0.597383948270931	1.20024436224228	0.693877628165933	3.7362636280884	6.14677376799554	4.53925919016682
Csf3	0.0	0.0	0.0	0.0	0.120739096259254	0.0883921227677634	0.0	0.0	0.0	0.0	0.0321715251547978	0.0	0.0	0.0	0.0297936167275434	0.0	0.0	0.0702289360404949	0.0233414491195576	0.0307192963865975	0.117718015025912	0.047138590739482	0.0	0.0	0.0
Csf3r	2.25861176773621	1.64700700528736	0.456831344945134	6.41724885164006	11.6620610004641	5.93251400678824	7.23696696957778	6.93493720642993	9.50345536009162	9.7051381551253	9.26235436797931	6.41997209737053	6.23175343510635	0.63592877594143	9.6129864980563	5.6912216617007	4.46869899057906	6.78696963857285	0.666219605349564	0.538469957964605	0.858247523777415	0.628849640065826	3.89817161870918	4.15186485592515	5.20114911770104
Csk	27.3275166793154	25.5009912903105	18.801998520364	23.7078950806442	23.0570005876361	24.1324563248615	27.2057472472878	21.6105759413427	29.4869077801268	31.0747985733479	27.2247044850698	26.9272419381029	21.6686599489206	22.6018303652699	24.0118406112229	18.6942118244996	22.8901116253152	25.5724000356954	22.0641856909883	20.3954239105198	21.7751945197737	21.7302989454144	26.8530714923805	28.2216505620879	25.8539273270467
Csn1s1	0.0	0.0	0.0	0.0	0.0	0.0	0.0	0.0	0.0	0.0	0.0	0.0	0.0	0.0	0.0	0.0	0.0	0.0	0.0	0.0	0.0	0.0	0.0	0.0430193710131828	0.0
Csn3	4.17463932781526	0.0	0.205127066164553	0.12158153120594	0.0747539667116165	0.0	0.159879620928898	0.0226385711206799	0.0	0.0	0.0	0.0	0.0498786251590114	0.21587643769336	0.0	0.0864798821908433	0.0	0.0	0.108386551946128	0.684699620113576	1.69454150101257	0.0875556489690471	0.0	0.0	0.0
Csnk2a1	28.6182418645487	31.5078182045611	38.4008626583497	22.8293661472977	28.3860239580866	26.8900835449078	25.9094979449569	33.3840237857696	28.7240135455501	27.4725459185438	29.5992673860816	26.3675295716426	31.6962679116541	33.728413877611	27.5107604079801	32.2353238741871	28.7499663193764	28.6796944622261	33.4183425235819	34.8825286013869	33.3307690912494	35.4374535823074	30.2691807184367	28.5208919683368	32.6772521795181
Csnk2a2	11.1817069608754	13.4531346855984	8.2451891611814	11.7390868882293	11.328706286246	12.5208917408064	13.4569413411462	8.48670963362801	12.3329556075613	13.4986722148094	15.4023316412271	10.8703920573351	9.04559404996382	9.86979763617444	9.15305132487074	9.49348470422052	11.1509674766703	11.9650351690228	9.89176551243495	9.65899829495918	9.22476776081285	9.74941228831755	10.0398820400032	12.0972625623769	8.20860329449274
Csnk2b	31.112926000257	35.0450593725944	34.8534916555296	21.7915812383544	24.5039228831013	23.0739940160656	18.5590307278837	34.7483793416331	23.6256260852115	19.2434866555271	23.5050861324646	29.6851736722026	36.389840076842	33.7113102728317	28.1249904857651	29.6219530773242	33.5619046929857	27.3028373295907	32.9860861774255	33.6832521754859	35.6060538500861	38.6268382963387	29.7315205852975	24.735656052636	35.9918707691394
Dnajc5	29.90409309852	27.2786335079296	32.7183613274639	21.3214409752029	28.3663298937801	28.510300808728	24.7129172383788	31.7508379874739	27.3747714482355	27.23040256709	27.7609151160481	27.6633271787482	30.0373664956832	30.1498393033129	33.2188409163602	29.9421689208994	27.9817724296742	28.0491844829755	33.1910416400077	30.3977104656833	29.754239661365	32.2198577965257	27.1706682340341	27.1870391412822	28.5108882378738
Vcan	6.53081786483804	8.98441101379068	2.63143382206836	1.3219640942376	4.52746568789275	5.31628333151589	2.66094403584848	3.79806200917059	4.41439887686422	7.3738237650762	4.08644428330916	5.70721252851579	5.23066501269186	4.81801668701549	4.10900452714918	3.66222698971592	6.11275179146289	4.80550858715225	4.0151504320458	3.2312433229758	6.53524770993594	4.3988172066969	14.2863117317421	13.4194052346909	3.76134928693308
Ncan	0.00887190232987738	0.00486846094047528	0.0	0.0	0.00730785407084225	0.0	0.0156296313098312	0.0	0.0	0.0209215242459439	0.00584164081937974	0.00609977565477989	0.00487607186549009	0.0	0.0	0.00422708243398209	0.0	0.0	0.00423829337602754	0.00836692206156463	0.0	0.0128389957193587	0.0130372003741086	0.00932817993908299	0.00756301313132923
Smc3	14.1122559904068	18.4275847258245	17.2121250047466	12.082757709376	10.9078672152997	13.5623416717066	13.1465847770772	12.174144401558	14.1580553961187	15.1146455182357	14.6428046353918	13.2438604323804	11.857634771949	14.914679517979	9.93134214743363	11.6536469407314	14.2736875724889	13.5228342210386	15.3370028452346	16.7091091885157	17.0278458435651	25.6345147078753	15.3277431088855	17.1004527949182	13.3474274510008
Csrp1	272.782448331264	264.435580786446	462.571086473505	94.2835605259972	103.405781346425	181.725997017381	114.87713972222	173.679407027049	131.512673772054	108.966760727384	93.9306077433615	159.517126539233	148.809944748074	459.568960636215	109.529077635433	144.58751440397	181.061707476616	194.734387308198	379.543876238929	498.068590304246	374.831280190762	309.327675906467	256.378359308434	211.228399779518	250.233365811934
Csrp2	13.0806268620091	20.4101736500242	18.889294275653	3.54021663457188	6.80215453541083	10.1587975288148	4.88815128682612	8.50356336176704	6.37200680860333	3.42738283766388	6.0898907385968	7.49453032688777	9.62193871834403	16.4576292788338	9.22504565373175	7.96357094249188	8.41620856797117	6.21966801501375	15.6222228678173	17.9641714413816	19.4979446970582	20.4911997605344	13.3323564582001	10.6970555385019	9.65840902998917
Csrp3	6.39709488871976	5.42517768695851	2.21513184267922	0.346269364257396	3.35321393214238	3.62384241603234	4.89494746518807	2.12769519525456	3.7394842876767	2.89519465981826	0.978573683855857	4.26496961402717	4.19066506030728	8.49576726356669	1.14265538553538	8.6204432002047	5.54463496234621	4.36523866479708	3.76601193604774	3.27040238535392	7.93975593980013	2.86766537612092	10.3816832799024	3.22716648509642	3.52537787411152
Cst3	349.269864059324	423.597981740667	432.757903190625	297.211326208988	285.398899600853	409.322895460848	294.528353660042	1107.17718746485	366.047544156176	239.218420300483	334.703570222727	934.193000813109	941.238351246034	390.481964278764	588.198771571535	810.609126498791	833.915286283353	1117.38211324656	320.725741164255	408.02344836047	361.181532262375	313.593023789942	756.739821956795	610.965190801101	912.618471230245
Cst7	2.73533707788579	1.38844129877689	0.695544971190692	4.947104691808	8.16755330816493	5.52579051746359	2.28895072463303	12.9985142915148	9.2340402038159	4.27339763221364	4.23249850108857	12.0361595661778	8.98260097342205	0.739387824454084	11.1752006608022	11.3058781657299	7.63175603290746	7.27352805135131	0.424686520532737	0.580419964135955	0.70021138818345	0.758702900599408	4.35452258188391	2.73221342305635	12.6790940928087
Cst9	0.0	0.0	0.0	0.0	0.0	0.0532382897177856	0.0	0.0	0.0	0.0	0.0581304167121596	0.0	0.0	0.0	0.0	0.0	0.0	0.0	0.0	0.0	0.0	0.0	0.0	0.0	0.0
Cstb	64.7747228200005	43.5428237835395	67.5920972644065	46.8603796971259	78.6992689126215	54.2949104079495	47.3571590697562	110.306764062037	47.8988414246719	32.7140272071699	49.2612747184299	71.9984517286676	111.014944492909	62.659691691102	77.4161036477615	129.056219622646	97.0120296019245	75.3366118139544	72.8736861847319	53.9269585271058	62.1643779858622	55.8788014256563	55.2607706263842	42.9635698334872	112.691511687955
Ctbp1	32.5643797104073	35.8086131477738	36.9684778301552	20.9969599365792	23.2759014991811	24.8190014976327	21.9481432839757	28.373783258429	22.8729267702288	27.6948801335546	23.3922942244377	29.1638288646987	28.1050933144633	33.1926715958456	30.3747240270083	26.5465811049337	25.6588302403734	27.6459805293486	34.074159651234	35.6906263001763	38.93749385889	38.9470478095119	31.9844182337087	33.4991424415858	28.8884061758003
Ctbp2	8.79675209837725	10.5076278858333	12.7827296657908	7.96628075364322	8.04356869714289	8.71780722300288	8.40935457140722	8.77748767173993	8.30380025931384	9.06960382840636	8.15392261445783	8.15791172276915	8.03546048472043	10.3047383403558	8.19991269524678	8.49951897596173	8.59398409654596	8.63517391139988	10.5353003627542	11.6187563979625	10.4244619400662	12.9473467734295	9.56647608732499	9.44992183256248	9.26033123124965
Ctcf	16.6947540122213	20.1813149253698	17.3725839755525	12.0149217391237	14.4557851307507	14.7363885773492	15.913279215464	15.0326112193906	16.6470129176628	16.8317595957661	17.449996181524	17.356059354554	15.0443996783445	16.6173916855251	14.0553472021191	15.2093072715044	16.8468651275208	15.7656225409177	17.2993698316879	19.1621521072213	18.2555886788033	19.6702460060539	17.9038286908445	19.2323738305283	14.2042431654368
Ctf1	0.786098889789983	0.161764562914198	0.12955847577884	0.131641758813294	0.283288115020662	0.0296275648631269	0.0865544062849179	0.0245117929490309	0.177705689377169	0.0579300328263068	0.291150679465998	0.0	0.189020360024891	0.127494037782759	0.0898769093915145	0.140453451449205	0.0517279124900531	0.0353093515460914	0.164296950891497	0.108114254260702	0.0887785080524633	0.0474002075397515	0.28879174834756	0.180802906427756	0.188472424108281
Ctla2a	8.64977765120935	5.67200177860602	8.09497486851522	5.53895570211286	14.339397771006	9.57920413360084	7.37956098366841	21.5770877272952	11.0845330172063	4.81078177632989	7.52220582292599	14.3252992713793	14.4712660117764	7.99959796843998	11.5440111687273	17.755068661922	11.5984672164499	13.7620466128784	8.88808478691909	7.26815978264184	5.89806713832343	7.79394462824159	13.6967419015633	8.35104527355349	18.5500853920602
Ctla2b	3.33531094601037	2.33267614061295	2.95636456675038	3.50455293442509	7.4339280502726	4.1803320061948	4.37806021743108	6.42762095642773	5.75588210728119	4.47240084189451	4.86589456587431	4.94602090970789	6.14632624583673	2.80015951484859	5.58295160464684	7.32247639148157	4.92311461565003	3.94800760255585	2.40564279606207	1.85027541734856	2.24527941990575	2.08210743743787	5.12545552025847	4.09131842120672	4.8502431130046
Pcyt1a	16.8619217516339	17.5445123910869	23.7976855408453	9.60445929528761	12.3931168503705	11.4768324419811	10.9307728024247	15.2852433359542	11.4342180611794	11.6371471752903	10.9861881676437	13.7372505811278	15.9463808940397	23.2476615926288	15.8689468315306	16.3819777295038	14.0975724477637	15.9997757756073	19.8809848891838	21.3797352775096	21.6584290536745	18.6328118899902	16.1489234339743	15.1770750254564	14.9977271980364
Ctsb	329.136288842979	218.462050942433	301.745477785301	145.480124971723	272.475369413286	204.212661553833	124.572205835212	277.364404675804	142.184132207248	135.705874140784	113.857555046398	215.924966105675	297.737338770218	443.593547895647	374.798298791587	308.400450849257	257.280865940635	227.851784414013	345.467453458171	311.511747443335	352.548683349929	228.171478955671	255.468856848108	170.084163665358	263.690782879529
Ctsc	39.0919132877673	22.7607682927821	18.863581184339	29.160626135501	62.5986324705865	43.4281702013049	33.4851423234192	82.8225811820738	40.3320228087419	39.3526076865481	35.6853690102974	61.4562767801752	73.1078295356732	18.3619528919907	84.2750893599977	85.8266359278865	67.3100614156989	64.1920264123244	20.7179340072107	16.5154313750891	26.187922657738	24.5951211454328	51.349681064803	33.0402659130746	76.2782998100946
Ctsd	277.756245063294	268.387220540039	470.630487067377	387.608553204421	529.769809199462	362.492271610742	265.392903486473	574.657900937724	279.52510729827	234.853619444468	208.011167980318	370.833746088496	578.902659646659	433.473107297662	803.827221539539	684.558630717398	435.103352336505	442.144231360744	408.948766619401	366.803960731511	445.873126622735	367.410167749035	330.721443413886	220.226409345627	538.560733088245
Ctse	7.18885016667138	7.14745330194694	3.38516650219862	10.3040046095697	14.6445972968921	7.16688383381847	10.7240548672083	6.63319568445836	12.5349222645965	13.4663701352428	8.79250527818154	9.96494407425046	8.97483652556028	4.28761006880414	6.33969613777351	8.07495388163421	8.05711254850029	6.72193634172394	6.78544124826941	4.72632743494983	4.99347835349821	5.1271052033224	6.91012153559157	6.90836972095008	5.53520706400115
Ctsg	0.381447117968181	0.149513786465184	0.0821120470041282	0.146006696120844	0.0	0.0	0.0	0.0271865549104528	0.0	0.0	0.0358801620780705	0.0	0.0598990092844088	0.117838641524635	0.0	0.0519266444268466	0.0286862682023741	0.0	0.0520643627255493	0.0171302623666729	0.0328220486774823	0.0525725860905359	0.0800762794103056	0.0	0.116132669459247
Ctsh	38.9808432158738	32.2894706715597	15.1312693253494	64.2356681816066	103.010710121872	80.2397657189325	54.2460968174748	102.451870102601	66.2074056753049	59.5057826233219	53.3095515408005	77.9822801192507	101.948227765171	22.2436667836741	130.709913633293	114.084438284549	76.9130481422164	74.084125157698	22.5693960507914	16.5056661451215	35.2409012777539	22.986323019047	65.4678329377881	46.5958063933046	86.4072753767748
Ctsk	16.3304720451169	23.0049596492493	10.5806998642574	11.1415125219232	35.372555565162	15.0451902751373	11.4544811025441	48.0731639635372	22.4690540163504	25.7180110871988	13.6648677984465	41.0647505385269	74.7947023541263	9.90761314884635	47.0234873453057	64.965846141678	30.8648766854129	25.0483114335146	10.5463481085569	10.7664097971333	15.6195491757955	16.5757016908973	35.5333619819654	25.695891147847	31.4516121732773
Ctsl	57.7757449472941	52.5016552314435	63.7434666561636	58.4558188088473	91.4160416952611	93.8483321807354	38.5106364671909	95.2932987197953	38.8055144110328	27.350773027769	31.469841186074	63.4827811123619	104.539491873312	66.8608521316287	92.8342317933392	118.410084998279	85.0476279421416	64.4985145060886	60.227160358908	57.21834155948	83.7529015638614	47.1295950642069	65.6293686641674	43.9509970642143	82.1386959935055
Ctss	179.429868514012	99.7595536545202	61.1597352563384	785.363051182718	1277.2318501285	944.268714102843	477.886477741058	1193.08467065881	491.387547199546	331.139125021092	389.725949990886	691.6229068674	1105.18650341661	65.7030481801304	1644.95591315559	1501.83524505823	818.266590607628	743.332793907686	57.2293153168786	56.5337665478721	122.437218886763	79.7705810845011	403.013679882234	243.579496218145	980.190510983762
Ctsw	7.04533828508245	3.74074488994742	1.36290102264918	13.6732387327747	18.7587726853248	10.0816914087904	15.5650345387392	24.4906842403591	24.7940092851775	18.9491244333415	20.9379759264695	24.612463563415	16.7864103895529	1.48236126057153	9.33524779486647	12.5381117112291	13.0912483043804	16.1478488505938	1.27351019423914	1.04154272971618	2.47732659622971	1.96565342467448	11.248478127708	10.0904567692086	18.2774927215062
Cttn	45.1776297387372	45.0480461353484	59.5589618670316	34.2024060586708	30.6538877509164	46.9702276646984	32.0049633443785	29.3969776711657	26.7036115823932	27.6958166473152	29.6283221339159	27.6635992782379	29.1955980136366	68.2830595900592	30.2810518057327	31.2392005174614	34.8314421091358	34.1360102590044	58.2664724365762	57.5944234482292	55.363034011243	49.2996050487022	35.634421471776	36.1096662870403	31.9288628202932
Celf1	19.2194802145172	16.658140487382	13.4246713390024	14.37178361643	15.6669551991155	15.6916487433503	16.3654723975624	12.3013900663012	17.5277408910419	19.5302079279321	18.3845510429171	14.3327540419869	12.1727609915659	16.5338753919861	11.6619544645279	11.0377255737221	13.3446806602896	13.2844993338392	15.6101356797026	15.5880180321042	14.5225766159707	14.5472856629676	14.5199232197461	16.2402878712125	12.2768092359203
Cux1	12.8089849571807	12.1943613698652	10.4301874684652	17.4302812923226	16.4993760196658	12.9557925064978	17.8356031960439	8.19059851763761	11.4128780623449	12.5503244373284	11.1032326795609	9.86464015011336	10.489897230266	13.1588084011283	8.40270418070893	9.78896472927965	11.7485555543682	10.0215604926286	15.3028700071488	13.1424479922187	10.431745598325	10.3484245712438	10.3548333377645	13.7690116735001	7.5177273648201
Cux2	0.0207253378679864	0.0454921590147125	0.019518759710064	0.0277656662730603	0.00853580996930558	0.0124979958622364	0.0182559150001817	0.0	0.0249875972009187	0.012218508573134	0.0545858036679894	0.0213742058913049	0.0170862290504265	0.00896361189334992	0.0252755892893451	0.0	0.00545518370518704	0.0223421734908013	0.00990092755034123	0.026060895050969	0.018725018937957	0.00999757490090322	0.0304557436003439	0.0381346557986392	0.0220846100163535
Cx3cr1	11.5132669538391	11.2835675946369	7.20583457335455	17.1020147782351	3.52722118475248	6.69923427863402	11.102231897136	30.9774354953715	8.18249735546599	14.5754413892937	13.2066012624097	26.5804765279523	18.3283824263778	5.42496254483339	14.1888067237023	14.9650467365334	18.3102647002905	18.7115247274945	6.09838811786266	4.27333067113494	8.73529448421955	8.83739065430568	25.3483198206821	28.7025136320003	17.4426018143855
Cxadr	0.817934303055814	1.33049553456142	0.104542910301904	2.81772994595654	2.971669199272	0.202580196767737	2.77898454953118	0.174887800659892	0.739609639843661	1.18829989939404	4.85668427552476	0.702951797072219	1.66973317496457	0.650652413309311	0.267190692086368	1.38486499209271	0.722763155856968	0.188945016612923	2.26771263401312	0.528026783810276	0.114367633542311	0.190233591291605	0.357722892120934	1.46660759525818	0.124511222633073
Cyb561	1.35979538291934	1.17258178990156	0.439073637492722	0.966623413389376	4.38886098776301	1.80734055980094	1.56444191057698	1.45373303808003	1.30486314975553	1.7996445934442	2.37541192714635	1.43098755172836	2.71488120080371	0.792141639139272	1.6244950416778	2.19487370419901	1.32940292854531	0.877531470399412	1.48480618599919	0.540874975392749	0.58502565817416	0.495304477019114	1.37291986719178	1.07959128282157	0.993584653587268
Cyba	75.5932125067981	55.3887814488388	73.3944693725354	86.7767552734561	127.643763911155	77.6389343024654	69.0808724523654	166.940773798586	80.7208768557287	66.184781709713	63.1615804368899	121.320853345324	167.38396238093	55.5259193812374	221.175613198568	181.814601386846	117.586147121572	112.202639629649	62.8932648596119	68.2316234007395	82.7965181713265	62.421301496879	85.5092051653352	63.2564402273856	173.823014928822
[truncated: 18,554 more rows]
