# Supplementary material for: Stochastic modelling of single-cell gene expression adaptation reveals non-genomic contribution to evolution of tumor subclones
Source: bioRxiv. 2024 Apr 20:2024.04.17.588869. Preprint. [Version 1] doi: 10.1101/2024.04.17.588869 (PMC11071284; doi:10.1101/2024.04.17.588869)
Supplement: Supplement 2 [file media-2.zip › Supplementary Files/Simulated Data/Adaptive_Simulation/tr_1.02_sq_.15_r_100_a_8.csv]

gene	species	replicate	exprval
1	C23	R1	7.58496250072116
1	C17	R1	7.18982455888002
1	C12	R1	7.36632221424582
1	C10	R1	7.12928301694497
1	C3	R1	7.23840473932508
1	C14	R1	7.08746284125034
1	C5	R1	7
1	C9	R1	7.23840473932508
1	C24	R1	7.19967234483636
1	C6	R1	6.93073733756289
1	C21	R1	7.2667865406949
1	C19	R1	7.31288295528436
1	C1	R1	7.29462074889163
1	C22	R1	7.20945336562895
1	C4	R1	7.25738784269265
1	C13	R1	7.08746284125034
1	C18	R1	6.96578428466209
1	C15	R1	7.33985000288462
1	C11	R1	7.4093909361377
1	C16	R1	7.28540221886225
1	C8	R1	7.04439411935845
1	C20	R1	6.90689059560852
1	C7	R1	7.12928301694497
2	C23	R1	7.15987133677839
2	C17	R1	7
2	C12	R1	7.32192809488736
2	C10	R1	7.34872815423108
2	C3	R1	6.94251450533924
2	C14	R1	7.3037807481771
2	C5	R1	7.24792751344359
2	C9	R1	7.4093909361377
2	C24	R1	7.29462074889163
2	C6	R1	7.23840473932508
2	C19	R1	7.33091687811462
2	C1	R1	6.98868468677217
2	C22	R1	7.4594316186373
2	C4	R1	6.94251450533924
2	C13	R1	7.56224242422107
2	C15	R1	7.39231742277876
2	C11	R1	7.17990909001493
2	C16	R1	7.4178525148859
2	C8	R1	6.89481776330794
2	C20	R1	7.10852445677817
2	C7	R1	7.11894107272351
3	C23	R1	6.95419631038687
3	C17	R1	7.8073549220576
3	C12	R1	7.11894107272351
3	C3	R1	7.25738784269265
3	C14	R1	7.09803208296053
3	C24	R1	7.4093909361377
3	C6	R1	7.4093909361377
3	C21	R1	7.23840473932508
3	C19	R1	7.33091687811462
3	C1	R1	7.23840473932508
3	C22	R1	7.02236781302845
3	C4	R1	7.06608919045777
3	C13	R1	7.28540221886225
3	C18	R1	7.09803208296053
3	C15	R1	7.23840473932508
3	C11	R1	7.27612440527424
3	C16	R1	7.24792751344359
3	C8	R1	7.02236781302845
3	C20	R1	7.2667865406949
3	C7	R1	7.22881869049588
4	C17	R1	7.3037807481771
4	C12	R1	7.14974711950468
4	C10	R1	6.78135971352466
4	C14	R1	7.4178525148859
4	C5	R1	7.29462074889163
4	C24	R1	7.57742882803575
4	C6	R1	7.34872815423108
4	C21	R1	7.16992500144231
4	C19	R1	7.06608919045777
4	C1	R1	7
4	C22	R1	7.14974711950468
4	C4	R1	7.04439411935845
4	C13	R1	7.23840473932508
4	C18	R1	7.02236781302845
4	C15	R1	7.45121111183233
4	C16	R1	7.44294349584873
4	C8	R1	7.19967234483636
4	C20	R1	7.12928301694497
4	C7	R1	7.62935662007961
5	C23	R1	7.3037807481771
5	C17	R1	7.04439411935845
5	C10	R1	7.5077946401987
5	C3	R1	7.22881869049588
5	C14	R1	7.4757334309664
5	C5	R1	7.17990909001493
5	C9	R1	7.44294349584873
5	C24	R1	7.35755200461808
5	C6	R1	7.31288295528436
5	C21	R1	7.45121111183233
5	C19	R1	7.03342300153745
5	C1	R1	7.31288295528436
5	C22	R1	7.35755200461808
5	C4	R1	7.4262647547021
5	C13	R1	7.38370429247405
5	C18	R1	7
5	C15	R1	7.14974711950468
5	C11	R1	7.12928301694497
5	C16	R1	7.22881869049588
5	C8	R1	7.06608919045777
5	C20	R1	7.16992500144231
5	C7	R1	7.33091687811462
6	C23	R1	7.09803208296053
6	C17	R1	6.8073549220576
6	C12	R1	7.11894107272351
6	C10	R1	7.15987133677839
6	C3	R1	6.79441586635011
6	C14	R1	6.8703647195834
6	C5	R1	7.2667865406949
6	C9	R1	7.56224242422107
6	C24	R1	7.31288295528436
6	C6	R1	7.19967234483636
6	C21	R1	7.06608919045777
6	C19	R1	7.44294349584873
6	C1	R1	7.13955135239879
6	C22	R1	7.02236781302845
6	C4	R1	7.3037807481771
6	C13	R1	7.07681559705083
6	C18	R1	7.24792751344359
6	C15	R1	7.49984588708321
6	C11	R1	7.36632221424582
6	C16	R1	7.27612440527424
6	C8	R1	7.10852445677817
6	C20	R1	7.29462074889163
6	C7	R1	7.10852445677817
7	C23	R1	7.66533591718518
7	C17	R1	7.45121111183233
7	C12	R1	7.02236781302845
7	C10	R1	7.20945336562895
7	C3	R1	7.16992500144231
7	C5	R1	7.4262647547021
7	C9	R1	7.11894107272351
7	C6	R1	7.2667865406949
7	C21	R1	7.18982455888002
7	C19	R1	7.48381577726426
7	C1	R1	7.22881869049588
7	C22	R1	7.18982455888002
7	C4	R1	7.58496250072116
7	C13	R1	6.79441586635011
7	C18	R1	7.45121111183233
7	C15	R1	7.37503943134692
7	C11	R1	7.467605550083
7	C16	R1	7.08746284125034
7	C8	R1	7.36632221424582
7	C20	R1	7.22881869049588
7	C7	R1	7.25738784269265
8	C23	R1	7.4262647547021
8	C12	R1	7.22881869049588
8	C10	R1	7.45121111183233
8	C3	R1	7.27612440527424
8	C14	R1	6.8073549220576
8	C5	R1	7.4262647547021
8	C9	R1	7.04439411935845
8	C24	R1	7.29462074889163
8	C6	R1	6.83289001416474
8	C21	R1	7
8	C19	R1	7.49185309632967
8	C22	R1	7.15987133677839
8	C4	R1	7.28540221886225
8	C13	R1	7.07681559705083
8	C18	R1	7.37503943134692
8	C15	R1	7.12928301694497
8	C11	R1	7.36632221424582
8	C8	R1	6.68650052718322
8	C20	R1	7.05528243550119
8	C7	R1	7.21916852046216
9	C23	R1	7.06608919045777
9	C17	R1	7.08746284125034
9	C12	R1	7.07681559705083
9	C10	R1	7.17990909001493
9	C3	R1	6.82017896241519
9	C14	R1	7.16992500144231
9	C5	R1	7.08746284125034
9	C24	R1	7.31288295528436
9	C21	R1	7.16992500144231
9	C19	R1	7.11894107272351
9	C1	R1	6.85798099512757
9	C22	R1	6.90689059560852
9	C13	R1	7.11894107272351
9	C18	R1	7
9	C15	R1	7.33985000288462
9	C11	R1	7.08746284125034
9	C8	R1	6.97727992349992
9	C20	R1	6.8073549220576
9	C7	R1	7.11894107272351
10	C23	R1	7.4262647547021
10	C17	R1	7.21916852046216
10	C12	R1	7.17990909001493
10	C10	R1	7.13955135239879
10	C3	R1	7.27612440527424
10	C14	R1	7.04439411935845
10	C5	R1	7.08746284125034
10	C9	R1	7.19967234483636
10	C24	R1	7.34872815423108
10	C6	R1	7.4757334309664
10	C21	R1	6.88264304936184
10	C19	R1	7.29462074889163
10	C22	R1	7.07681559705083
10	C4	R1	7.35755200461808
10	C13	R1	7.09803208296053
10	C18	R1	7.16992500144231
10	C15	R1	7.4262647547021
10	C11	R1	7.06608919045777
10	C8	R1	7.37503943134692
10	C20	R1	7.17990909001493
10	C7	R1	7.37503943134692
11	C23	R1	7.21916852046216
11	C17	R1	6.84549005094437
11	C12	R1	7.13955135239879
11	C10	R1	7.4178525148859
11	C3	R1	7.35755200461808
11	C14	R1	7.17990909001493
11	C5	R1	7.27612440527424
11	C24	R1	7.17990909001493
11	C6	R1	7.11894107272351
11	C21	R1	7.4594316186373
11	C19	R1	7.34872815423108
11	C1	R1	6.95419631038687
11	C22	R1	7.3037807481771
11	C18	R1	7.45121111183233
11	C15	R1	7.49984588708321
11	C11	R1	7.19967234483636
11	C16	R1	6.85798099512757
11	C8	R1	7.12928301694497
11	C20	R1	7.23840473932508
12	C23	R1	7.12928301694497
12	C17	R1	7
12	C12	R1	7.19967234483636
12	C10	R1	7.18982455888002
12	C3	R1	7.34872815423108
12	C14	R1	7.2667865406949
12	C5	R1	7.32192809488736
12	C9	R1	7.02236781302845
12	C24	R1	7.21916852046216
12	C6	R1	7.24792751344359
12	C21	R1	7.2667865406949
12	C19	R1	7.39231742277876
12	C1	R1	7.43462822763672
12	C22	R1	7.20945336562895
12	C4	R1	7.39231742277876
12	C13	R1	7.44294349584873
12	C15	R1	7.25738784269265
12	C11	R1	6.97727992349992
12	C16	R1	6.94251450533924
12	C8	R1	7.37503943134692
12	C20	R1	7.28540221886225
12	C7	R1	7.32192809488736
13	C23	R1	7.22881869049588
13	C17	R1	7.29462074889163
13	C10	R1	7.07681559705083
13	C3	R1	7.22881869049588
13	C14	R1	6.83289001416474
13	C5	R1	7.24792751344359
13	C9	R1	7.43462822763672
13	C24	R1	7.15987133677839
13	C6	R1	6.7279204545632
13	C21	R1	7.22881869049588
13	C1	R1	7.34872815423108
13	C22	R1	7.36632221424582
13	C4	R1	7.45121111183233
13	C13	R1	7.24792751344359
13	C18	R1	7.2667865406949
13	C15	R1	7.3037807481771
13	C11	R1	6.96578428466209
13	C16	R1	7.52356195605701
13	C8	R1	7.02236781302845
13	C20	R1	7.4093909361377
13	C7	R1	7.40087943628218
14	C23	R1	7.02236781302845
14	C17	R1	7.2667865406949
14	C12	R1	7.06608919045777
14	C3	R1	7.17990909001493
14	C14	R1	7.27612440527424
14	C5	R1	7.20945336562895
14	C9	R1	7.36632221424582
14	C24	R1	7.27612440527424
14	C21	R1	7.04439411935845
14	C19	R1	7.29462074889163
14	C1	R1	7.33091687811462
14	C22	R1	7.28540221886225
14	C4	R1	7.20945336562895
14	C18	R1	7.18982455888002
14	C15	R1	7.36632221424582
14	C16	R1	7.28540221886225
14	C8	R1	7.45121111183233
14	C20	R1	7.29462074889163
14	C7	R1	7.16992500144231
15	C23	R1	7.18982455888002
15	C17	R1	7.17990909001493
15	C12	R1	7.04439411935845
15	C10	R1	7.25738784269265
15	C3	R1	7.37503943134692
15	C14	R1	7.25738784269265
15	C5	R1	7.15987133677839
15	C9	R1	7.09803208296053
15	C24	R1	7.03342300153745
15	C6	R1	7.08746284125034
15	C21	R1	7.36632221424582
15	C19	R1	7.32192809488736
15	C1	R1	7.25738784269265
15	C22	R1	7.40087943628218
15	C4	R1	7.01122725542325
15	C13	R1	7.09803208296053
15	C18	R1	7.20945336562895
15	C15	R1	7.04439411935845
15	C11	R1	6.91886323727459
15	C16	R1	7.20945336562895
15	C8	R1	7.22881869049588
15	C20	R1	7.11894107272351
15	C7	R1	7.28540221886225
16	C23	R1	7.52356195605701
16	C17	R1	7.13955135239879
16	C12	R1	7.14974711950468
16	C10	R1	7.32192809488736
16	C3	R1	7.09803208296053
16	C14	R1	7.33985000288462
16	C5	R1	7.08746284125034
16	C9	R1	7.10852445677817
16	C24	R1	7.19967234483636
16	C6	R1	7.23840473932508
16	C21	R1	7.15987133677839
16	C22	R1	6.93073733756289
16	C4	R1	7.24792751344359
16	C13	R1	7.38370429247405
16	C15	R1	7.06608919045777
16	C11	R1	7.40087943628218
16	C8	R1	6.95419631038687
16	C20	R1	7.09803208296053
16	C7	R1	7.20945336562895
17	C23	R1	7.01122725542325
17	C12	R1	7.18982455888002
17	C10	R1	7.4093909361377
17	C3	R1	7.38370429247405
17	C14	R1	7.17990909001493
17	C5	R1	7.18982455888002
17	C9	R1	7.12928301694497
17	C24	R1	6.94251450533924
17	C6	R1	6.70043971814109
17	C21	R1	7.12928301694497
17	C19	R1	7.2667865406949
17	C1	R1	7.51569983828404
17	C22	R1	7.36632221424582
17	C4	R1	7.19967234483636
17	C13	R1	7.467605550083
17	C18	R1	6.89481776330794
17	C15	R1	7.43462822763672
17	C11	R1	6.97727992349992
17	C16	R1	7.25738784269265
17	C8	R1	7.17990909001493
17	C20	R1	6.75488750216347
17	C7	R1	7.43462822763672
18	C23	R1	7.39231742277876
18	C17	R1	6.89481776330794
18	C12	R1	7.34872815423108
18	C10	R1	7.18982455888002
18	C3	R1	7.22881869049588
18	C14	R1	7.06608919045777
18	C5	R1	7.05528243550119
18	C9	R1	7.2667865406949
18	C24	R1	6.97727992349992
18	C6	R1	7.15987133677839
18	C21	R1	7.39231742277876
18	C19	R1	7.53915881110803
18	C1	R1	7.27612440527424
18	C22	R1	7.35755200461808
18	C13	R1	6.93073733756289
18	C18	R1	6.94251450533924
18	C15	R1	7.44294349584873
18	C11	R1	7.21916852046216
18	C16	R1	7.52356195605701
18	C8	R1	7.2667865406949
18	C20	R1	7.4757334309664
18	C7	R1	7.54689445988764
19	C23	R1	7.65821148275179
19	C17	R1	6.96578428466209
19	C12	R1	7.03342300153745
19	C10	R1	7.02236781302845
19	C3	R1	7.33091687811462
19	C14	R1	6.79441586635011
19	C5	R1	7.49185309632967
19	C9	R1	7.07681559705083
19	C24	R1	7.21916852046216
19	C6	R1	7.27612440527424
19	C21	R1	7.02236781302845
19	C19	R1	7.16992500144231
19	C1	R1	7.13955135239879
19	C22	R1	7.14974711950468
19	C4	R1	7.33985000288462
19	C13	R1	7.2667865406949
19	C18	R1	7.32192809488736
19	C15	R1	7.25738784269265
19	C11	R1	6.58496250072116
19	C16	R1	7.24792751344359
19	C8	R1	7.38370429247405
19	C20	R1	7.08746284125034
19	C7	R1	7.2667865406949
20	C23	R1	7.09803208296053
20	C17	R1	7.29462074889163
20	C12	R1	7.17990909001493
20	C10	R1	7.48381577726426
20	C3	R1	7.28540221886225
20	C14	R1	6.85798099512757
20	C5	R1	7.2667865406949
20	C9	R1	7.29462074889163
20	C24	R1	7.4262647547021
20	C6	R1	7.35755200461808
20	C21	R1	6.78135971352466
20	C19	R1	7.13955135239879
20	C1	R1	7.16992500144231
20	C22	R1	7.28540221886225
20	C4	R1	7.03342300153745
20	C18	R1	7.45121111183233
20	C15	R1	7.54689445988764
20	C11	R1	6.98868468677217
20	C16	R1	6.8073549220576
20	C8	R1	6.94251450533924
20	C20	R1	7.33985000288462
21	C23	R1	7.15987133677839
21	C17	R1	7.21916852046216
21	C12	R1	7.54689445988764
21	C10	R1	7.20945336562895
21	C3	R1	7.34872815423108
21	C14	R1	7.27612440527424
21	C5	R1	7.04439411935845
21	C9	R1	6.96578428466209
21	C24	R1	7.21916852046216
21	C6	R1	7.22881869049588
21	C19	R1	7.16992500144231
21	C1	R1	6.90689059560852
21	C22	R1	7.36632221424582
21	C4	R1	7.17990909001493
21	C13	R1	7.4093909361377
21	C18	R1	7.06608919045777
21	C15	R1	7.15987133677839
21	C11	R1	7.4093909361377
21	C16	R1	7.17990909001493
21	C8	R1	7.51569983828404
21	C20	R1	7.61470984411521
21	C7	R1	7.13955135239879
22	C23	R1	7.467605550083
22	C12	R1	7.23840473932508
22	C10	R1	7.467605550083
22	C3	R1	6.84549005094437
22	C14	R1	6.98868468677217
22	C5	R1	7.11894107272351
22	C9	R1	7.23840473932508
22	C24	R1	7.19967234483636
22	C6	R1	7.18982455888002
22	C21	R1	7.36632221424582
22	C19	R1	7.11894107272351
22	C1	R1	7.28540221886225
22	C22	R1	6.91886323727459
22	C13	R1	7.31288295528436
22	C18	R1	7.10852445677817
22	C15	R1	7.25738784269265
22	C11	R1	7.59245703726808
22	C16	R1	6.8703647195834
22	C8	R1	7.69348695749933
22	C20	R1	7.5077946401987
22	C7	R1	7.11894107272351
23	C23	R1	7.01122725542325
23	C17	R1	7.11894107272351
23	C12	R1	6.95419631038687
23	C10	R1	7.44294349584873
23	C3	R1	7.4594316186373
23	C14	R1	7.27612440527424
23	C5	R1	7.18982455888002
23	C9	R1	6.94251450533924
23	C24	R1	6.89481776330794
23	C6	R1	7.05528243550119
23	C21	R1	7.51569983828404
23	C19	R1	7.33985000288462
23	C1	R1	7.55458885167764
23	C22	R1	7.4093909361377
23	C4	R1	7.19967234483636
23	C13	R1	7.4262647547021
23	C18	R1	7.08746284125034
23	C15	R1	7.07681559705083
23	C11	R1	7.5077946401987
23	C16	R1	7.23840473932508
23	C8	R1	7.54689445988764
23	C20	R1	7.19967234483636
23	C7	R1	7.12928301694497
24	C17	R1	7.22881869049588
24	C12	R1	7.02236781302845
24	C10	R1	7.21916852046216
24	C3	R1	7.31288295528436
24	C14	R1	7.04439411935845
24	C5	R1	7.12928301694497
24	C9	R1	7.52356195605701
24	C24	R1	7.25738784269265
24	C21	R1	7.29462074889163
24	C19	R1	7.33985000288462
24	C1	R1	6.88264304936184
24	C22	R1	7.35755200461808
24	C4	R1	7.23840473932508
24	C13	R1	7.25738784269265
24	C18	R1	7.27612440527424
24	C15	R1	7.4594316186373
24	C11	R1	7.09803208296053
24	C16	R1	7.11894107272351
24	C20	R1	7.25738784269265
24	C7	R1	7.21916852046216
25	C12	R1	7.32192809488736
25	C10	R1	6.98868468677217
25	C14	R1	6.90689059560852
25	C5	R1	7.02236781302845
25	C24	R1	7.10852445677817
25	C6	R1	7.29462074889163
25	C21	R1	7.4093909361377
25	C19	R1	7.07681559705083
25	C1	R1	7.05528243550119
25	C22	R1	6.85798099512757
25	C4	R1	7.33985000288462
25	C13	R1	7.11894107272351
25	C18	R1	7.09803208296053
25	C15	R1	7.4262647547021
25	C11	R1	6.85798099512757
25	C16	R1	7.34872815423108
25	C7	R1	7.18982455888002
26	C23	R1	7.20945336562895
26	C17	R1	7.02236781302845
26	C12	R1	6.89481776330794
26	C3	R1	7.3037807481771
26	C14	R1	7.13955135239879
26	C5	R1	7.27612440527424
26	C9	R1	7.22881869049588
26	C24	R1	7.19967234483636
26	C6	R1	7.20945336562895
26	C21	R1	6.98868468677217
26	C19	R1	7.58496250072116
26	C1	R1	7.18982455888002
26	C22	R1	7.01122725542325
26	C4	R1	7.48381577726426
26	C13	R1	7.28540221886225
26	C18	R1	7.18982455888002
26	C15	R1	7.14974711950468
26	C11	R1	6.93073733756289
26	C8	R1	7.37503943134692
26	C20	R1	6.83289001416474
26	C7	R1	7.12928301694497
27	C23	R1	7.51569983828404
27	C17	R1	7.27612440527424
27	C12	R1	7.08746284125034
27	C10	R1	7.25738784269265
27	C3	R1	7
27	C14	R1	7.16992500144231
27	C5	R1	7.4178525148859
27	C9	R1	7.2667865406949
27	C24	R1	7.54689445988764
27	C6	R1	7.28540221886225
27	C21	R1	7.08746284125034
27	C19	R1	6.91886323727459
27	C22	R1	7.4262647547021
27	C4	R1	7.33985000288462
27	C13	R1	7.21916852046216
27	C18	R1	6.98868468677217
27	C15	R1	7.04439411935845
27	C11	R1	7.19967234483636
27	C16	R1	7.60733031374961
27	C8	R1	7.4093909361377
27	C20	R1	6.85798099512757
27	C7	R1	7.22881869049588
28	C23	R1	6.8703647195834
28	C17	R1	7.12928301694497
28	C12	R1	7.24792751344359
28	C10	R1	7.25738784269265
28	C3	R1	7.22881869049588
28	C14	R1	7.31288295528436
28	C5	R1	7.05528243550119
28	C9	R1	7.45121111183233
28	C24	R1	7.08746284125034
28	C6	R1	7.21916852046216
28	C21	R1	7.4262647547021
28	C19	R1	7.15987133677839
28	C22	R1	7
28	C13	R1	7.15987133677839
28	C18	R1	6.98868468677217
28	C15	R1	6.98868468677217
28	C16	R1	6.97727992349992
28	C8	R1	7.20945336562895
28	C20	R1	7.23840473932508
28	C7	R1	7.43462822763672
29	C23	R1	7.4757334309664
29	C12	R1	6.96578428466209
29	C10	R1	7.32192809488736
29	C3	R1	7.31288295528436
29	C14	R1	7.06608919045777
29	C5	R1	7.49185309632967
29	C9	R1	7.39231742277876
29	C24	R1	7.4594316186373
29	C6	R1	7.10852445677817
29	C21	R1	7.15987133677839
29	C19	R1	7.06608919045777
29	C1	R1	7.2667865406949
29	C22	R1	7.07681559705083
29	C4	R1	7.06608919045777
29	C13	R1	7.27612440527424
29	C15	R1	7.24792751344359
29	C11	R1	6.97727992349992
29	C16	R1	7.29462074889163
29	C8	R1	7.31288295528436
29	C20	R1	7.03342300153745
29	C7	R1	7.38370429247405
30	C23	R1	7.13955135239879
30	C17	R1	7.07681559705083
30	C12	R1	7.21916852046216
30	C10	R1	7.22881869049588
30	C14	R1	7.28540221886225
30	C5	R1	7.21916852046216
30	C9	R1	7.2667865406949
30	C24	R1	7.51569983828404
30	C6	R1	7.467605550083
30	C21	R1	6.94251450533924
30	C19	R1	7.19967234483636
30	C1	R1	7.4178525148859
30	C22	R1	7.4757334309664
30	C4	R1	7.33985000288462
30	C13	R1	7.34872815423108
30	C18	R1	7.05528243550119
30	C15	R1	7.49185309632967
30	C11	R1	7.29462074889163
30	C16	R1	7.04439411935845
30	C8	R1	7.31288295528436
30	C20	R1	7.04439411935845
30	C7	R1	7.40087943628218
31	C23	R1	6.89481776330794
31	C17	R1	6.90689059560852
31	C12	R1	7.34872815423108
31	C10	R1	6.61470984411521
31	C3	R1	7.35755200461808
31	C14	R1	7.24792751344359
31	C5	R1	7.22881869049588
31	C9	R1	7.09803208296053
31	C24	R1	7.58496250072116
31	C6	R1	7.15987133677839
31	C21	R1	7.22881869049588
31	C19	R1	7.09803208296053
31	C1	R1	7.3037807481771
31	C22	R1	6.90689059560852
31	C13	R1	7.04439411935845
31	C18	R1	7.33091687811462
31	C15	R1	7.36632221424582
31	C11	R1	7.04439411935845
31	C8	R1	7.01122725542325
31	C20	R1	7.23840473932508
31	C7	R1	7.04439411935845
32	C23	R1	7.32192809488736
32	C17	R1	7.21916852046216
32	C12	R1	7.6724253419715
32	C10	R1	7.40087943628218
32	C3	R1	7.40087943628218
32	C14	R1	7.467605550083
32	C5	R1	6.89481776330794
32	C9	R1	7.51569983828404
32	C24	R1	7.33985000288462
32	C6	R1	7.33091687811462
32	C21	R1	7.23840473932508
32	C19	R1	7.17990909001493
32	C1	R1	7.20945336562895
32	C13	R1	7.31288295528436
32	C18	R1	7.15987133677839
32	C16	R1	7.467605550083
32	C8	R1	7.17990909001493
32	C20	R1	7.23840473932508
33	C23	R1	7.4594316186373
33	C10	R1	7.4262647547021
33	C14	R1	7.05528243550119
33	C5	R1	7.04439411935845
33	C9	R1	7.27612440527424
33	C24	R1	7.74819284958946
33	C6	R1	7.03342300153745
33	C19	R1	7.23840473932508
33	C1	R1	7.49984588708321
33	C22	R1	7.44294349584873
33	C4	R1	7.06608919045777
33	C13	R1	7.33985000288462
33	C15	R1	7.40087943628218
33	C11	R1	6.85798099512757
33	C16	R1	7.35755200461808
33	C8	R1	7.21916852046216
33	C20	R1	7.23840473932508
33	C7	R1	7.05528243550119
34	C23	R1	7.17990909001493
34	C17	R1	7.33091687811462
34	C10	R1	7.38370429247405
34	C14	R1	7.33985000288462
34	C5	R1	7.08746284125034
34	C9	R1	6.97727992349992
34	C24	R1	7.20945336562895
34	C6	R1	7.27612440527424
34	C19	R1	7.70735913208088
34	C22	R1	6.97727992349992
34	C4	R1	7.02236781302845
34	C18	R1	7.06608919045777
34	C15	R1	7.36632221424582
34	C16	R1	7.39231742277876
34	C8	R1	7.19967234483636
34	C20	R1	7.15987133677839
34	C7	R1	7.22881869049588
35	C23	R1	7.17990909001493
35	C10	R1	6.91886323727459
35	C3	R1	7.12928301694497
35	C14	R1	7.43462822763672
35	C9	R1	7.49984588708321
35	C24	R1	7.10852445677817
35	C6	R1	6.75488750216347
35	C21	R1	7.45121111183233
35	C1	R1	7.33091687811462
35	C22	R1	7.13955135239879
35	C4	R1	7.49984588708321
35	C13	R1	7.05528243550119
35	C18	R1	7.06608919045777
35	C11	R1	7.33091687811462
35	C16	R1	6.93073733756289
35	C8	R1	7.36632221424582
35	C7	R1	7.11894107272351
36	C23	R1	7.19967234483636
36	C17	R1	7.16992500144231
36	C12	R1	7.14974711950468
36	C10	R1	7.40087943628218
36	C3	R1	7.16992500144231
36	C14	R1	7.07681559705083
36	C5	R1	7.40087943628218
36	C9	R1	7.19967234483636
36	C24	R1	7.43462822763672
36	C6	R1	6.71424551766612
36	C21	R1	7.07681559705083
36	C19	R1	7.02236781302845
36	C1	R1	7.66533591718518
36	C4	R1	7.2667865406949
36	C13	R1	7.34872815423108
36	C18	R1	7.11894107272351
36	C15	R1	7.09803208296053
36	C11	R1	7
36	C16	R1	7.37503943134692
36	C8	R1	7.09803208296053
36	C20	R1	7.33091687811462
36	C7	R1	7.33091687811462
37	C23	R1	7.27612440527424
37	C17	R1	7.5077946401987
37	C12	R1	6.94251450533924
37	C10	R1	7.4262647547021
37	C3	R1	7.63662462054365
37	C14	R1	7.24792751344359
37	C5	R1	7.44294349584873
37	C9	R1	7.70043971814109
37	C24	R1	7.05528243550119
37	C6	R1	7.20945336562895
37	C21	R1	7.33091687811462
37	C19	R1	7.56985560833095
37	C1	R1	7.44294349584873
37	C22	R1	7.38370429247405
37	C4	R1	7.04439411935845
37	C13	R1	6.75488750216347
37	C18	R1	7.34872815423108
37	C15	R1	7.01122725542325
37	C8	R1	7.23840473932508
37	C20	R1	7.13955135239879
37	C7	R1	7.32192809488736
38	C23	R1	7.45121111183233
38	C17	R1	7.08746284125034
38	C12	R1	7.40087943628218
38	C10	R1	6.98868468677217
38	C3	R1	7.28540221886225
38	C14	R1	7.36632221424582
38	C5	R1	6.82017896241519
38	C9	R1	7.32192809488736
38	C24	R1	7.05528243550119
38	C6	R1	6.85798099512757
38	C21	R1	7.06608919045777
38	C19	R1	7.60733031374961
38	C1	R1	7.18982455888002
38	C22	R1	7.25738784269265
38	C4	R1	7.38370429247405
38	C13	R1	7.35755200461808
38	C18	R1	7.04439411935845
38	C15	R1	7.24792751344359
38	C11	R1	7.25738784269265
38	C16	R1	7.45121111183233
38	C8	R1	7.35755200461808
38	C20	R1	7.32192809488736
38	C7	R1	7.3037807481771
39	C23	R1	7.4178525148859
39	C17	R1	6.98868468677217
39	C12	R1	7.29462074889163
39	C10	R1	7.19967234483636
39	C5	R1	7
39	C9	R1	6.78135971352466
39	C24	R1	6.91886323727459
39	C6	R1	7.69348695749933
39	C21	R1	7.24792751344359
39	C19	R1	7.19967234483636
39	C1	R1	7.2667865406949
39	C22	R1	7.45121111183233
39	C4	R1	7.37503943134692
39	C18	R1	7.14974711950468
39	C15	R1	7.14974711950468
39	C16	R1	7.11894107272351
39	C8	R1	6.95419631038687
39	C20	R1	6.82017896241519
39	C7	R1	7.14974711950468
40	C23	R1	7.19967234483636
40	C12	R1	6.93073733756289
40	C10	R1	7.59245703726808
40	C14	R1	7.44294349584873
40	C5	R1	6.98868468677217
40	C9	R1	7.21916852046216
40	C6	R1	7.3037807481771
40	C21	R1	7.15987133677839
40	C19	R1	7.25738784269265
40	C1	R1	7.32192809488736
40	C22	R1	7.13955135239879
40	C4	R1	7.13955135239879
40	C13	R1	7.3037807481771
40	C18	R1	7.6724253419715
40	C15	R1	7.02236781302845
40	C11	R1	7.36632221424582
40	C16	R1	7.15987133677839
40	C8	R1	7.63662462054365
40	C20	R1	7.34872815423108
40	C7	R1	7.57742882803575
41	C23	R1	7.44294349584873
41	C17	R1	7.15987133677839
41	C12	R1	7.25738784269265
41	C10	R1	7.17990909001493
41	C3	R1	7.35755200461808
41	C14	R1	7.01122725542325
41	C5	R1	7.14974711950468
41	C9	R1	7.36632221424582
41	C24	R1	7.55458885167764
41	C6	R1	6.94251450533924
41	C21	R1	7.27612440527424
41	C19	R1	6.96578428466209
41	C1	R1	7.34872815423108
41	C22	R1	7.12928301694497
41	C4	R1	6.96578428466209
41	C13	R1	7.4093909361377
41	C18	R1	7.02236781302845
41	C11	R1	7.21916852046216
41	C16	R1	7.08746284125034
41	C8	R1	7.39231742277876
41	C7	R1	7.18982455888002
42	C23	R1	6.91886323727459
42	C12	R1	7.4594316186373
42	C10	R1	7.16992500144231
42	C3	R1	6.91886323727459
42	C14	R1	7.32192809488736
42	C5	R1	7.36632221424582
42	C9	R1	7.69348695749933
42	C24	R1	7.31288295528436
42	C6	R1	7.31288295528436
42	C21	R1	7.33091687811462
42	C19	R1	6.82017896241519
42	C1	R1	7.04439411935845
42	C22	R1	7.10852445677817
42	C4	R1	7.05528243550119
42	C13	R1	7.23840473932508
42	C18	R1	6.75488750216347
42	C15	R1	6.64385618977472
42	C11	R1	7.02236781302845
42	C16	R1	7.40087943628218
42	C8	R1	7.10852445677817
42	C20	R1	7.14974711950468
43	C23	R1	7.16992500144231
43	C17	R1	7.40087943628218
43	C12	R1	7.04439411935845
43	C10	R1	7.43462822763672
43	C3	R1	7.28540221886225
43	C5	R1	7.22881869049588
43	C9	R1	6.84549005094437
43	C24	R1	6.49185309632967
43	C6	R1	7.22881869049588
43	C21	R1	7.35755200461808
43	C19	R1	7.02236781302845
43	C1	R1	7.05528243550119
43	C4	R1	7.23840473932508
43	C13	R1	7.19967234483636
43	C18	R1	7.13955135239879
43	C15	R1	7.17990909001493
43	C11	R1	7.10852445677817
43	C16	R1	7.43462822763672
43	C8	R1	7.18982455888002
43	C20	R1	7.4262647547021
43	C7	R1	7.20945336562895
44	C23	R1	7.05528243550119
44	C17	R1	7.27612440527424
44	C12	R1	7.08746284125034
44	C10	R1	7.19967234483636
44	C14	R1	7.08746284125034
44	C5	R1	7.20945336562895
44	C9	R1	7.40087943628218
44	C6	R1	7.467605550083
44	C21	R1	7.10852445677817
44	C19	R1	7.36632221424582
44	C1	R1	6.85798099512757
44	C4	R1	7.5077946401987
44	C13	R1	7.02236781302845
44	C15	R1	7.40087943628218
44	C11	R1	7.11894107272351
44	C16	R1	6.85798099512757
44	C20	R1	7.37503943134692
45	C23	R1	7.32192809488736
45	C17	R1	7.49984588708321
45	C12	R1	7.32192809488736
45	C10	R1	7.17990909001493
45	C3	R1	7.49185309632967
45	C14	R1	7
45	C5	R1	7.19967234483636
45	C9	R1	7.56985560833095
45	C24	R1	7.02236781302845
45	C6	R1	7.3037807481771
45	C21	R1	7.03342300153745
45	C19	R1	7.38370429247405
45	C1	R1	7.4594316186373
45	C4	R1	7.17990909001493
45	C18	R1	7.2667865406949
45	C15	R1	6.88264304936184
45	C11	R1	7.33985000288462
45	C16	R1	7.51569983828404
45	C8	R1	7.54689445988764
45	C20	R1	7.4093909361377
45	C7	R1	7.31288295528436
46	C23	R1	7.18982455888002
46	C17	R1	7.31288295528436
46	C12	R1	7.45121111183233
46	C10	R1	7.10852445677817
46	C3	R1	7
46	C14	R1	6.89481776330794
46	C5	R1	7.65821148275179
46	C9	R1	7.21916852046216
46	C24	R1	7.24792751344359
46	C6	R1	7.65105169117893
46	C19	R1	7.02236781302845
46	C1	R1	6.96578428466209
46	C4	R1	7.5077946401987
46	C13	R1	7.45121111183233
46	C18	R1	7.14974711950468
46	C15	R1	7.23840473932508
46	C11	R1	7.06608919045777
46	C16	R1	7.32192809488736
46	C8	R1	7.36632221424582
46	C20	R1	7.4594316186373
46	C7	R1	7.4093909361377
47	C23	R1	7.19967234483636
47	C17	R1	7.20945336562895
47	C12	R1	7.06608919045777
47	C10	R1	7.09803208296053
47	C3	R1	7.35755200461808
47	C14	R1	7.4757334309664
47	C5	R1	7.16992500144231
47	C9	R1	7.27612440527424
47	C6	R1	7.13955135239879
47	C21	R1	7.20945336562895
47	C19	R1	7.71424551766612
47	C1	R1	6.71424551766612
47	C22	R1	7.33985000288462
47	C4	R1	7.19967234483636
47	C13	R1	7.20945336562895
47	C18	R1	7.06608919045777
47	C15	R1	7.39231742277876
47	C11	R1	6.76818432477693
47	C16	R1	7.09803208296053
47	C8	R1	7.65821148275179
47	C20	R1	7.20945336562895
47	C7	R1	7.02236781302845
48	C23	R1	7.35755200461808
48	C17	R1	7.14974711950468
48	C12	R1	7.22881869049588
48	C10	R1	7.12928301694497
48	C3	R1	7.25738784269265
48	C14	R1	7.55458885167764
48	C5	R1	7.17990909001493
48	C9	R1	7.15987133677839
48	C24	R1	7.06608919045777
48	C6	R1	7.39231742277876
48	C21	R1	7.39231742277876
48	C19	R1	7
48	C1	R1	7.33985000288462
48	C22	R1	7.35755200461808
48	C4	R1	6.76818432477693
48	C13	R1	7.13955135239879
48	C18	R1	7.23840473932508
48	C15	R1	7.16992500144231
48	C11	R1	7.09803208296053
48	C16	R1	7.40087943628218
48	C8	R1	7.05528243550119
48	C20	R1	7.32192809488736
48	C7	R1	7.4594316186373
49	C12	R1	7.04439411935845
49	C10	R1	7.09803208296053
49	C14	R1	7.05528243550119
49	C5	R1	7.17990909001493
49	C9	R1	6.98868468677217
49	C24	R1	7.13955135239879
49	C6	R1	7.21916852046216
49	C21	R1	6.95419631038687
49	C19	R1	7.12928301694497
49	C1	R1	7.21916852046216
49	C22	R1	7
49	C4	R1	7.35755200461808
49	C13	R1	7.78135971352466
49	C18	R1	7.05528243550119
49	C15	R1	7.10852445677817
49	C11	R1	7.05528243550119
49	C16	R1	7.40087943628218
49	C8	R1	7.4178525148859
49	C20	R1	7.55458885167764
49	C7	R1	7.29462074889163
50	C23	R1	7.09803208296053
50	C17	R1	6.89481776330794
50	C12	R1	6.98868468677217
50	C10	R1	7.44294349584873
50	C3	R1	6.98868468677217
50	C14	R1	6.85798099512757
50	C5	R1	7.08746284125034
50	C9	R1	7.05528243550119
50	C24	R1	7.45121111183233
50	C6	R1	7.48381577726426
50	C21	R1	7.22881869049588
50	C19	R1	7.34872815423108
50	C22	R1	7.15987133677839
50	C4	R1	7.23840473932508
50	C13	R1	7.27612440527424
50	C18	R1	7.43462822763672
50	C15	R1	7.18982455888002
50	C11	R1	6.93073733756289
50	C16	R1	7.07681559705083
50	C8	R1	7.01122725542325
50	C7	R1	6.98868468677217
51	C23	R1	7.52356195605701
51	C17	R1	7.22881869049588
51	C12	R1	7.2667865406949
51	C10	R1	7.10852445677817
51	C3	R1	7.11894107272351
51	C5	R1	7.12928301694497
51	C9	R1	7.04439411935845
51	C24	R1	7.14974711950468
51	C6	R1	7.29462074889163
51	C21	R1	7.3037807481771
51	C19	R1	7.33985000288462
51	C1	R1	7.27612440527424
51	C22	R1	7.28540221886225
51	C4	R1	6.94251450533924
51	C13	R1	7.10852445677817
51	C18	R1	7.27612440527424
51	C15	R1	7.32192809488736
51	C11	R1	7.24792751344359
51	C16	R1	7.19967234483636
51	C8	R1	7.24792751344359
51	C20	R1	7.06608919045777
51	C7	R1	7.24792751344359
52	C23	R1	7.35755200461808
52	C17	R1	7.48381577726426
52	C10	R1	7.20945336562895
52	C3	R1	7.16992500144231
52	C14	R1	7.4093909361377
52	C5	R1	7.3037807481771
52	C9	R1	7.12928301694497
52	C24	R1	7.25738784269265
52	C6	R1	7.25738784269265
52	C21	R1	7.32192809488736
52	C19	R1	7.32192809488736
52	C1	R1	7.60733031374961
52	C22	R1	7.4757334309664
52	C4	R1	7.32192809488736
52	C13	R1	7.31288295528436
52	C18	R1	7.29462074889163
52	C15	R1	7.15987133677839
52	C11	R1	7.13955135239879
52	C16	R1	7.5077946401987
52	C8	R1	7.11894107272351
52	C20	R1	7.3037807481771
52	C7	R1	7.24792751344359
53	C23	R1	7.14974711950468
53	C17	R1	7.43462822763672
53	C12	R1	7
53	C3	R1	7.33091687811462
53	C14	R1	7.53915881110803
53	C5	R1	7.18982455888002
53	C9	R1	7.33985000288462
53	C24	R1	7.19967234483636
53	C6	R1	7.14974711950468
53	C21	R1	7.4594316186373
53	C19	R1	7.24792751344359
53	C1	R1	7.34872815423108
53	C22	R1	7.33091687811462
53	C4	R1	7.12928301694497
53	C13	R1	7.4178525148859
53	C18	R1	7.39231742277876
53	C15	R1	7.16992500144231
53	C11	R1	7.45121111183233
53	C16	R1	7.49185309632967
53	C8	R1	6.8073549220576
53	C20	R1	7.4178525148859
53	C7	R1	7.17990909001493
54	C23	R1	7.14974711950468
54	C17	R1	7.18982455888002
54	C12	R1	7.3037807481771
54	C10	R1	7.04439411935845
54	C3	R1	7.13955135239879
54	C14	R1	7.70043971814109
54	C5	R1	6.89481776330794
54	C9	R1	7.45121111183233
54	C24	R1	7.33091687811462
54	C6	R1	7.01122725542325
54	C21	R1	7.2667865406949
54	C19	R1	7.13955135239879
54	C1	R1	7.05528243550119
54	C22	R1	6.91886323727459
54	C4	R1	7.14974711950468
54	C13	R1	7.13955135239879
54	C18	R1	7.09803208296053
54	C15	R1	7.09803208296053
54	C11	R1	6.88264304936184
54	C16	R1	7.25738784269265
54	C8	R1	7.23840473932508
54	C20	R1	6.90689059560852
54	C7	R1	6.98868468677217
55	C17	R1	7.37503943134692
55	C10	R1	7.34872815423108
55	C3	R1	7.35755200461808
55	C14	R1	7.14974711950468
55	C5	R1	7.14974711950468
55	C9	R1	7.56224242422107
55	C24	R1	7.17990909001493
55	C6	R1	7.52356195605701
55	C21	R1	7.20945336562895
55	C19	R1	6.95419631038687
55	C1	R1	7.24792751344359
55	C22	R1	7.34872815423108
55	C13	R1	6.71424551766612
55	C18	R1	7.45121111183233
55	C11	R1	7.02236781302845
55	C16	R1	7.38370429247405
56	C23	R1	7.21916852046216
56	C17	R1	6.76818432477693
56	C12	R1	7.29462074889163
56	C10	R1	7.4757334309664
56	C3	R1	7.35755200461808
56	C14	R1	7.16992500144231
56	C5	R1	7.13955135239879
56	C9	R1	7.12928301694497
56	C24	R1	7.4757334309664
56	C6	R1	7.18982455888002
56	C21	R1	7.43462822763672
56	C1	R1	7.29462074889163
56	C4	R1	7.4178525148859
56	C13	R1	7.29462074889163
56	C15	R1	7.17990909001493
56	C16	R1	7.12928301694497
56	C8	R1	7.38370429247405
56	C20	R1	7.29462074889163
57	C23	R1	7.14974711950468
57	C17	R1	7.13955135239879
57	C12	R1	7.43462822763672
57	C10	R1	7.37503943134692
57	C3	R1	7.23840473932508
57	C14	R1	7.40087943628218
57	C5	R1	7.19967234483636
57	C9	R1	7.34872815423108
57	C24	R1	7.4093909361377
57	C21	R1	7.08746284125034
57	C19	R1	7.05528243550119
57	C1	R1	7.15987133677839
57	C13	R1	7.25738784269265
57	C15	R1	7.11894107272351
57	C11	R1	7.08746284125034
57	C16	R1	7.33985000288462
57	C8	R1	7.37503943134692
57	C20	R1	7.4262647547021
57	C7	R1	7.21916852046216
58	C23	R1	7.16992500144231
58	C17	R1	7.33985000288462
58	C12	R1	6.98868468677217
58	C10	R1	7.39231742277876
58	C3	R1	7.53138146051631
58	C14	R1	7.2667865406949
58	C5	R1	7.3037807481771
58	C9	R1	7.06608919045777
58	C24	R1	7.467605550083
58	C6	R1	7.05528243550119
58	C21	R1	7.33091687811462
58	C19	R1	7.19967234483636
58	C1	R1	7.19967234483636
58	C22	R1	7.44294349584873
58	C4	R1	7.28540221886225
58	C13	R1	7.38370429247405
58	C18	R1	7.29462074889163
58	C15	R1	7.37503943134692
58	C11	R1	7.20945336562895
58	C16	R1	7.15987133677839
58	C8	R1	7.13955135239879
58	C20	R1	7.18982455888002
58	C7	R1	7.3037807481771
59	C23	R1	6.90689059560852
59	C17	R1	6.94251450533924
59	C12	R1	7.18982455888002
59	C10	R1	7.18982455888002
59	C3	R1	6.97727992349992
59	C14	R1	7.12928301694497
59	C5	R1	7.13955135239879
59	C9	R1	7.33985000288462
59	C24	R1	7.4594316186373
59	C6	R1	7.12928301694497
59	C21	R1	7.32192809488736
59	C19	R1	7.2667865406949
59	C22	R1	7.35755200461808
59	C4	R1	7.44294349584873
59	C15	R1	7.20945336562895
59	C16	R1	6.79441586635011
59	C8	R1	7.39231742277876
59	C20	R1	7.23840473932508
59	C7	R1	7.23840473932508
60	C23	R1	7.33985000288462
60	C12	R1	7.09803208296053
60	C10	R1	7.59991284218713
60	C3	R1	7.27612440527424
60	C14	R1	7.05528243550119
60	C5	R1	7.34872815423108
60	C9	R1	6.84549005094437
60	C24	R1	7
60	C21	R1	7.40087943628218
60	C19	R1	7.53915881110803
60	C1	R1	7.21916852046216
60	C22	R1	7.18982455888002
60	C4	R1	7.39231742277876
60	C13	R1	7.28540221886225
60	C18	R1	7.25738784269265
60	C15	R1	7.08746284125034
60	C11	R1	7.34872815423108
60	C16	R1	7.29462074889163
60	C8	R1	7.23840473932508
60	C20	R1	6.82017896241519
60	C7	R1	7.35755200461808
61	C23	R1	7.51569983828404
61	C17	R1	7.02236781302845
61	C12	R1	7.4178525148859
61	C10	R1	7.53138146051631
61	C3	R1	7.27612440527424
61	C14	R1	7.49984588708321
61	C5	R1	7.43462822763672
61	C9	R1	7.04439411935845
61	C24	R1	7.19967234483636
61	C6	R1	7.31288295528436
61	C21	R1	7.62935662007961
61	C19	R1	7.02236781302845
61	C1	R1	6.8703647195834
61	C22	R1	7.23840473932508
61	C4	R1	7.05528243550119
61	C13	R1	7.18982455888002
61	C18	R1	6.91886323727459
61	C15	R1	7.05528243550119
61	C11	R1	7.31288295528436
61	C16	R1	7.40087943628218
61	C8	R1	7.03342300153745
61	C20	R1	7.14974711950468
61	C7	R1	7.23840473932508
62	C23	R1	7.54689445988764
62	C17	R1	7.25738784269265
62	C12	R1	7.24792751344359
62	C10	R1	7.37503943134692
62	C3	R1	6.61470984411521
62	C14	R1	7.13955135239879
62	C5	R1	7.08746284125034
62	C9	R1	7.08746284125034
62	C24	R1	7.04439411935845
62	C6	R1	7.12928301694497
62	C21	R1	7.20945336562895
62	C19	R1	7.14974711950468
62	C1	R1	7.36632221424582
62	C22	R1	7.4093909361377
62	C4	R1	7.18982455888002
62	C13	R1	7.16992500144231
62	C18	R1	7.02236781302845
62	C15	R1	7.04439411935845
62	C11	R1	6.96578428466209
62	C8	R1	7.02236781302845
62	C20	R1	7.18982455888002
62	C7	R1	7.29462074889163
63	C23	R1	7.19967234483636
63	C17	R1	7.5077946401987
63	C12	R1	6.96578428466209
63	C10	R1	7.16992500144231
63	C3	R1	7.4093909361377
63	C14	R1	7.05528243550119
63	C5	R1	7.05528243550119
63	C9	R1	7.467605550083
63	C24	R1	7.31288295528436
63	C6	R1	7.05528243550119
63	C21	R1	7.2667865406949
63	C19	R1	7.39231742277876
63	C1	R1	7.39231742277876
63	C22	R1	7.33091687811462
63	C4	R1	7.06608919045777
63	C13	R1	7.15987133677839
63	C18	R1	7.12928301694497
63	C15	R1	7.2667865406949
63	C11	R1	7.40087943628218
63	C16	R1	7.17990909001493
63	C8	R1	6.95419631038687
63	C20	R1	7.28540221886225
63	C7	R1	7.29462074889163
64	C23	R1	6.97727992349992
64	C17	R1	6.96578428466209
64	C10	R1	7.55458885167764
64	C3	R1	7.25738784269265
64	C14	R1	6.91886323727459
64	C5	R1	7.4178525148859
64	C9	R1	7.37503943134692
64	C24	R1	7.4594316186373
64	C6	R1	7.29462074889163
64	C21	R1	7.56985560833095
64	C19	R1	7.32192809488736
64	C22	R1	7.21916852046216
64	C4	R1	7.18982455888002
64	C13	R1	7.09803208296053
64	C18	R1	7.33985000288462
64	C15	R1	6.8703647195834
64	C11	R1	7.4178525148859
64	C8	R1	7.10852445677817
64	C20	R1	7.54689445988764
64	C7	R1	7.49185309632967
65	C23	R1	7.2667865406949
65	C17	R1	7.29462074889163
65	C12	R1	6.97727992349992
65	C10	R1	7.03342300153745
65	C3	R1	7.2667865406949
65	C14	R1	7.31288295528436
65	C5	R1	7.39231742277876
65	C9	R1	7.34872815423108
65	C24	R1	7.24792751344359
65	C19	R1	7.24792751344359
65	C1	R1	6.91886323727459
65	C22	R1	7.37503943134692
65	C4	R1	7.48381577726426
65	C13	R1	7.49185309632967
65	C18	R1	6.56985560833095
65	C15	R1	7.2667865406949
65	C11	R1	7.3037807481771
65	C8	R1	7.24792751344359
65	C7	R1	7.09803208296053
66	C23	R1	7.13955135239879
66	C17	R1	6.95419631038687
66	C12	R1	7.10852445677817
66	C10	R1	7.25738784269265
66	C3	R1	7.43462822763672
66	C14	R1	7.16992500144231
66	C9	R1	7.08746284125034
66	C24	R1	7.10852445677817
66	C6	R1	7.35755200461808
66	C21	R1	7.37503943134692
66	C19	R1	7.28540221886225
66	C1	R1	7.5077946401987
66	C22	R1	7.21916852046216
66	C4	R1	7.23840473932508
66	C13	R1	7.13955135239879
66	C15	R1	7.55458885167764
66	C11	R1	7.21916852046216
66	C16	R1	7.13955135239879
66	C20	R1	7.4757334309664
66	C7	R1	7.27612440527424
67	C23	R1	7.12928301694497
67	C17	R1	7.28540221886225
67	C12	R1	7.34872815423108
67	C10	R1	7.39231742277876
67	C3	R1	7.09803208296053
67	C14	R1	7.49984588708321
67	C5	R1	7.29462074889163
67	C9	R1	7.38370429247405
67	C24	R1	7.12928301694497
67	C6	R1	7.03342300153745
67	C1	R1	7.37503943134692
67	C13	R1	7.33091687811462
67	C18	R1	6.7279204545632
67	C11	R1	7.15987133677839
67	C16	R1	7.25738784269265
67	C8	R1	7.22881869049588
67	C20	R1	7.36632221424582
67	C7	R1	7.02236781302845
68	C23	R1	7.21916852046216
68	C17	R1	7.14974711950468
68	C12	R1	7.01122725542325
68	C10	R1	7.45121111183233
68	C3	R1	7.10852445677817
68	C14	R1	7.11894107272351
68	C5	R1	7.4093909361377
68	C9	R1	7.08746284125034
68	C24	R1	7.05528243550119
68	C6	R1	6.84549005094437
68	C21	R1	7.08746284125034
68	C19	R1	7.33985000288462
68	C22	R1	7.11894107272351
68	C4	R1	7.13955135239879
68	C13	R1	6.98868468677217
68	C18	R1	7.33091687811462
68	C15	R1	7.09803208296053
68	C11	R1	7.10852445677817
68	C16	R1	7.29462074889163
68	C8	R1	7.31288295528436
68	C20	R1	7.16992500144231
68	C7	R1	7.38370429247405
69	C23	R1	7.31288295528436
69	C17	R1	7.35755200461808
69	C12	R1	7.51569983828404
69	C10	R1	7.06608919045777
69	C3	R1	7.06608919045777
69	C14	R1	7.07681559705083
69	C9	R1	7.29462074889163
69	C24	R1	7.44294349584873
69	C21	R1	6.95419631038687
69	C1	R1	7.08746284125034
69	C22	R1	7.20945336562895
69	C4	R1	7.54689445988764
69	C18	R1	6.93073733756289
69	C11	R1	6.83289001416474
69	C16	R1	7.39231742277876
69	C8	R1	7.56224242422107
69	C20	R1	7.08746284125034
69	C7	R1	7.4594316186373
70	C23	R1	7.20945336562895
70	C17	R1	7.16992500144231
70	C12	R1	7.22881869049588
70	C10	R1	7.12928301694497
70	C3	R1	7.25738784269265
70	C14	R1	7.21916852046216
70	C5	R1	7.22881869049588
70	C9	R1	7.4757334309664
70	C24	R1	7.5077946401987
70	C6	R1	7.28540221886225
70	C21	R1	7.58496250072116
70	C1	R1	7.56985560833095
70	C22	R1	7.29462074889163
70	C18	R1	7.11894107272351
70	C15	R1	6.93073733756289
70	C11	R1	7.31288295528436
70	C16	R1	7.17990909001493
70	C8	R1	7
70	C20	R1	7.5077946401987
70	C7	R1	7.02236781302845
71	C17	R1	7.15987133677839
71	C12	R1	7.4757334309664
71	C10	R1	7.62935662007961
71	C3	R1	7.63662462054365
71	C14	R1	7.11894107272351
71	C5	R1	7.32192809488736
71	C24	R1	7.12928301694497
71	C6	R1	6.96578428466209
71	C19	R1	7.31288295528436
71	C1	R1	7.38370429247405
71	C22	R1	7.4178525148859
71	C4	R1	7.20945336562895
71	C13	R1	7.39231742277876
71	C18	R1	7.11894107272351
71	C15	R1	7.19967234483636
71	C11	R1	7.4262647547021
71	C16	R1	6.96578428466209
71	C8	R1	7.20945336562895
71	C20	R1	6.93073733756289
71	C7	R1	7.4262647547021
72	C23	R1	7.13955135239879
72	C17	R1	7.5077946401987
72	C12	R1	7.22881869049588
72	C10	R1	7.52356195605701
72	C3	R1	7.21916852046216
72	C14	R1	7.49185309632967
72	C5	R1	7.57742882803575
72	C9	R1	7.37503943134692
72	C24	R1	7.25738784269265
72	C6	R1	7.24792751344359
72	C21	R1	7.40087943628218
72	C19	R1	7.03342300153745
72	C1	R1	7.35755200461808
72	C22	R1	7.09803208296053
72	C4	R1	7.09803208296053
72	C13	R1	7
72	C18	R1	7.21916852046216
72	C15	R1	7.32192809488736
72	C11	R1	7.17990909001493
72	C16	R1	7.29462074889163
72	C8	R1	7.49984588708321
72	C20	R1	7.49185309632967
72	C7	R1	6.88264304936184
73	C23	R1	7.16992500144231
73	C17	R1	7.11894107272351
73	C12	R1	7.48381577726426
73	C10	R1	7.4262647547021
73	C3	R1	7.16992500144231
73	C14	R1	7.35755200461808
73	C5	R1	7.38370429247405
73	C9	R1	7.16992500144231
73	C24	R1	7.08746284125034
73	C21	R1	7.29462074889163
73	C19	R1	6.96578428466209
73	C1	R1	7.33091687811462
73	C22	R1	6.8073549220576
73	C4	R1	6.82017896241519
73	C15	R1	7.38370429247405
73	C11	R1	7.45121111183233
73	C16	R1	7.31288295528436
73	C8	R1	7.10852445677817
73	C20	R1	7.3037807481771
73	C7	R1	7.32192809488736
74	C23	R1	7.36632221424582
74	C17	R1	7.2667865406949
74	C12	R1	7.09803208296053
74	C10	R1	7.22881869049588
74	C3	R1	6.7279204545632
74	C14	R1	7.25738784269265
74	C5	R1	7.25738784269265
74	C9	R1	7.4093909361377
74	C24	R1	7.09803208296053
74	C6	R1	6.85798099512757
74	C21	R1	7.12928301694497
74	C19	R1	6.70043971814109
74	C1	R1	6.78135971352466
74	C22	R1	7.2667865406949
74	C4	R1	7.31288295528436
74	C13	R1	6.97727992349992
74	C18	R1	7.37503943134692
74	C15	R1	6.95419631038687
74	C11	R1	7.53915881110803
74	C16	R1	7.04439411935845
74	C8	R1	7.44294349584873
74	C20	R1	7.32192809488736
75	C23	R1	7.02236781302845
75	C17	R1	7.2667865406949
75	C12	R1	7.4594316186373
75	C10	R1	7.4093909361377
75	C3	R1	7.07681559705083
75	C14	R1	6.76818432477693
75	C5	R1	7.01122725542325
75	C24	R1	7.37503943134692
75	C6	R1	7.20945336562895
75	C21	R1	7.06608919045777
75	C19	R1	7.33091687811462
75	C1	R1	7.25738784269265
75	C22	R1	7.15987133677839
75	C4	R1	7.35755200461808
75	C13	R1	7.3037807481771
75	C18	R1	7.05528243550119
75	C15	R1	7.4757334309664
75	C16	R1	7.04439411935845
75	C8	R1	7.4594316186373
75	C20	R1	7.56985560833095
75	C7	R1	7.13955135239879
76	C23	R1	7.34872815423108
76	C17	R1	7.31288295528436
76	C12	R1	6.94251450533924
76	C10	R1	7.14974711950468
76	C3	R1	7.32192809488736
76	C5	R1	7.35755200461808
76	C9	R1	7.21916852046216
76	C24	R1	7.52356195605701
76	C6	R1	7
76	C21	R1	7.32192809488736
76	C19	R1	7.19967234483636
76	C22	R1	6.71424551766612
76	C4	R1	7.20945336562895
76	C13	R1	7.06608919045777
76	C18	R1	6.98868468677217
76	C15	R1	6.97727992349992
76	C11	R1	7.33091687811462
76	C16	R1	7.43462822763672
76	C8	R1	7.40087943628218
76	C20	R1	7.34872815423108
76	C7	R1	7.24792751344359
77	C23	R1	7.37503943134692
77	C12	R1	7.54689445988764
77	C10	R1	7.43462822763672
77	C3	R1	7.58496250072116
77	C14	R1	7.34872815423108
77	C5	R1	7.34872815423108
77	C9	R1	7.53915881110803
77	C6	R1	7.12928301694497
77	C21	R1	6.98868468677217
77	C19	R1	7.08746284125034
77	C1	R1	7.03342300153745
77	C22	R1	6.96578428466209
77	C4	R1	6.96578428466209
77	C13	R1	7.33091687811462
77	C18	R1	7.4178525148859
77	C15	R1	7.17990909001493
77	C20	R1	7.22881869049588
77	C7	R1	7.54689445988764
78	C17	R1	7.16992500144231
78	C12	R1	6.8703647195834
78	C10	R1	7.34872815423108
78	C14	R1	7.15987133677839
78	C5	R1	7.17990909001493
78	C9	R1	7.19967234483636
78	C24	R1	7.57742882803575
78	C6	R1	7.2667865406949
78	C21	R1	6.93073733756289
78	C19	R1	7.4262647547021
78	C1	R1	7.20945336562895
78	C22	R1	7.06608919045777
78	C4	R1	7.04439411935845
78	C18	R1	6.7279204545632
78	C15	R1	7.29462074889163
78	C11	R1	7.34872815423108
78	C16	R1	6.83289001416474
78	C8	R1	6.98868468677217
78	C20	R1	7.31288295528436
79	C23	R1	7.3037807481771
79	C17	R1	7.4093909361377
79	C12	R1	7.4093909361377
79	C10	R1	7.15987133677839
79	C3	R1	7.39231742277876
79	C14	R1	7.49984588708321
79	C9	R1	6.88264304936184
79	C24	R1	7.16992500144231
79	C6	R1	7.3037807481771
79	C21	R1	7.39231742277876
79	C1	R1	7.22881869049588
79	C22	R1	6.84549005094437
79	C4	R1	7.23840473932508
79	C13	R1	7.25738784269265
79	C18	R1	7.06608919045777
79	C15	R1	7.12928301694497
79	C11	R1	7
79	C16	R1	7.10852445677817
79	C8	R1	7.10852445677817
79	C20	R1	7.4262647547021
79	C7	R1	7.52356195605701
80	C23	R1	7.3037807481771
80	C17	R1	7.52356195605701
80	C10	R1	7.31288295528436
80	C3	R1	7.29462074889163
80	C14	R1	7.06608919045777
80	C5	R1	7.28540221886225
80	C9	R1	7.05528243550119
80	C24	R1	7.20945336562895
80	C6	R1	7.17990909001493
80	C21	R1	7.18982455888002
80	C19	R1	7.39231742277876
80	C1	R1	7.2667865406949
80	C22	R1	7.07681559705083
80	C4	R1	7.21916852046216
80	C18	R1	7.20945336562895
80	C15	R1	7.467605550083
80	C8	R1	7.02236781302845
80	C20	R1	7.25738784269265
80	C7	R1	7.34872815423108
81	C17	R1	7.08746284125034
81	C12	R1	7.17990909001493
81	C10	R1	7.467605550083
81	C3	R1	6.97727992349992
81	C14	R1	7.37503943134692
81	C5	R1	7.34872815423108
81	C9	R1	7.39231742277876
81	C24	R1	7.4594316186373
81	C6	R1	7.10852445677817
81	C21	R1	7.32192809488736
81	C19	R1	6.88264304936184
81	C1	R1	6.88264304936184
81	C22	R1	7.25738784269265
81	C4	R1	7.53915881110803
81	C13	R1	7.11894107272351
81	C18	R1	7.35755200461808
81	C15	R1	7.07681559705083
81	C11	R1	7.13955135239879
81	C16	R1	7.4594316186373
81	C8	R1	7.01122725542325
81	C20	R1	7.49984588708321
81	C7	R1	7.09803208296053
82	C23	R1	7.07681559705083
82	C17	R1	7.27612440527424
82	C12	R1	7.22881869049588
82	C10	R1	7.38370429247405
82	C3	R1	7.36632221424582
82	C14	R1	7.39231742277876
82	C5	R1	7.2667865406949
82	C9	R1	7.14974711950468
82	C6	R1	7.44294349584873
82	C21	R1	7.19967234483636
82	C19	R1	7.3037807481771
82	C1	R1	7.18982455888002
82	C22	R1	7.467605550083
82	C4	R1	7.04439411935845
82	C13	R1	6.90689059560852
82	C18	R1	7
82	C15	R1	7.59245703726808
82	C11	R1	7.40087943628218
82	C16	R1	7.23840473932508
82	C8	R1	7.25738784269265
82	C7	R1	7.20945336562895
83	C23	R1	7.06608919045777
83	C17	R1	7.2667865406949
83	C12	R1	6.96578428466209
83	C10	R1	7.09803208296053
83	C3	R1	7.12928301694497
83	C14	R1	7.16992500144231
83	C5	R1	7.45121111183233
83	C9	R1	7.31288295528436
83	C24	R1	7.10852445677817
83	C6	R1	7.22881869049588
83	C21	R1	7.21916852046216
83	C19	R1	7.25738784269265
83	C22	R1	7.28540221886225
83	C4	R1	7.09803208296053
83	C13	R1	7.05528243550119
83	C18	R1	7.59991284218713
83	C15	R1	7
83	C11	R1	7.11894107272351
83	C16	R1	7.20945336562895
83	C8	R1	7.19967234483636
83	C20	R1	7.06608919045777
84	C23	R1	7.18982455888002
84	C17	R1	6.98868468677217
84	C12	R1	7.40087943628218
84	C3	R1	7.28540221886225
84	C14	R1	6.82017896241519
84	C5	R1	7.25738784269265
84	C9	R1	7.22881869049588
84	C24	R1	7.28540221886225
84	C6	R1	7.04439411935845
84	C21	R1	7.33091687811462
84	C19	R1	7.2667865406949
84	C1	R1	7.32192809488736
84	C22	R1	7.21916852046216
84	C4	R1	7.4262647547021
84	C13	R1	7.01122725542325
84	C18	R1	7.32192809488736
84	C15	R1	7.4757334309664
84	C11	R1	7.13955135239879
84	C16	R1	7.56224242422107
84	C8	R1	7.33985000288462
84	C20	R1	7.68650052718322
84	C7	R1	7.02236781302845
85	C23	R1	6.89481776330794
85	C17	R1	7.37503943134692
85	C12	R1	7.20945336562895
85	C10	R1	7.43462822763672
85	C3	R1	7.21916852046216
85	C14	R1	7.14974711950468
85	C5	R1	7.31288295528436
85	C9	R1	6.95419631038687
85	C24	R1	7.33985000288462
85	C6	R1	7.3037807481771
85	C19	R1	7.17990909001493
85	C22	R1	7.31288295528436
85	C4	R1	7.37503943134692
85	C13	R1	7.25738784269265
85	C18	R1	7.23840473932508
85	C15	R1	7.2667865406949
85	C11	R1	7.4262647547021
85	C16	R1	7.27612440527424
85	C8	R1	7.09803208296053
85	C20	R1	6.95419631038687
85	C7	R1	7.10852445677817
86	C23	R1	7.44294349584873
86	C17	R1	7.17990909001493
86	C12	R1	7.34872815423108
86	C10	R1	7.2667865406949
86	C3	R1	6.8703647195834
86	C14	R1	7.54689445988764
86	C5	R1	7.08746284125034
86	C9	R1	7.05528243550119
86	C24	R1	7.16992500144231
86	C6	R1	7.58496250072116
86	C21	R1	7.32192809488736
86	C19	R1	7.08746284125034
86	C1	R1	7.3037807481771
86	C22	R1	7.38370429247405
86	C4	R1	7.56224242422107
86	C18	R1	7.18982455888002
86	C11	R1	7
86	C16	R1	7.33091687811462
86	C8	R1	7.61470984411521
86	C20	R1	7.35755200461808
86	C7	R1	7.4093909361377
87	C23	R1	7.53138146051631
87	C17	R1	7.14974711950468
87	C12	R1	6.91886323727459
87	C10	R1	7.39231742277876
87	C3	R1	7.53138146051631
87	C5	R1	7.18982455888002
87	C9	R1	6.82017896241519
87	C24	R1	7.24792751344359
87	C6	R1	7.27612440527424
87	C21	R1	7.40087943628218
87	C19	R1	6.88264304936184
87	C1	R1	7.39231742277876
87	C22	R1	7.24792751344359
87	C4	R1	7.18982455888002
87	C13	R1	7.28540221886225
87	C18	R1	7.15987133677839
87	C15	R1	7.52356195605701
87	C16	R1	7.27612440527424
87	C8	R1	7.32192809488736
87	C20	R1	7.04439411935845
87	C7	R1	7.18982455888002
88	C23	R1	7.15987133677839
88	C17	R1	6.97727992349992
88	C12	R1	7.19967234483636
88	C10	R1	7.20945336562895
88	C3	R1	7.19967234483636
88	C14	R1	7.23840473932508
88	C5	R1	7.35755200461808
88	C9	R1	7.20945336562895
88	C24	R1	7.21916852046216
88	C21	R1	7.49185309632967
88	C19	R1	7.04439411935845
88	C1	R1	7.18982455888002
88	C22	R1	6.89481776330794
88	C4	R1	7.2667865406949
88	C13	R1	7.33091687811462
88	C18	R1	7.28540221886225
88	C15	R1	7.32192809488736
88	C11	R1	6.89481776330794
88	C16	R1	7.35755200461808
88	C20	R1	7.29462074889163
88	C7	R1	7.05528243550119
89	C17	R1	7.33985000288462
89	C12	R1	7.03342300153745
89	C10	R1	7.34872815423108
89	C3	R1	7.31288295528436
89	C14	R1	7.29462074889163
89	C5	R1	7.43462822763672
89	C9	R1	7.20945336562895
89	C24	R1	7.28540221886225
89	C6	R1	7.17990909001493
89	C21	R1	7.04439411935845
89	C19	R1	7.06608919045777
89	C1	R1	6.94251450533924
89	C22	R1	7.16992500144231
89	C4	R1	7.11894107272351
89	C13	R1	7.52356195605701
89	C18	R1	6.59991284218713
89	C15	R1	7.24792751344359
89	C11	R1	7.2667865406949
89	C16	R1	7.14974711950468
89	C8	R1	7.06608919045777
89	C20	R1	7.22881869049588
89	C7	R1	7.4757334309664
90	C23	R1	7.37503943134692
90	C17	R1	7.17990909001493
90	C12	R1	7.11894107272351
90	C3	R1	7.40087943628218
90	C14	R1	6.95419631038687
90	C5	R1	7.44294349584873
90	C9	R1	7.2667865406949
90	C24	R1	7.39231742277876
90	C6	R1	7.23840473932508
90	C21	R1	7.2667865406949
90	C19	R1	7.12928301694497
90	C1	R1	7.05528243550119
90	C22	R1	7.33985000288462
90	C4	R1	7.19967234483636
90	C13	R1	7.15987133677839
90	C18	R1	7.13955135239879
90	C15	R1	7.14974711950468
90	C11	R1	7.53138146051631
90	C16	R1	7.32192809488736
90	C20	R1	7.33985000288462
90	C7	R1	7.17990909001493
91	C23	R1	7.29462074889163
91	C17	R1	7.06608919045777
91	C12	R1	7.38370429247405
91	C10	R1	7.37503943134692
91	C3	R1	7.17990909001493
91	C14	R1	7.37503943134692
91	C5	R1	7.23840473932508
91	C9	R1	7.4594316186373
91	C24	R1	7.27612440527424
91	C6	R1	7.33091687811462
91	C21	R1	7.08746284125034
91	C19	R1	7.06608919045777
91	C1	R1	7.39231742277876
91	C22	R1	7.33091687811462
91	C4	R1	7.55458885167764
91	C13	R1	7.10852445677817
91	C18	R1	7.52356195605701
91	C15	R1	7.10852445677817
91	C11	R1	7.24792751344359
91	C16	R1	7.54689445988764
91	C20	R1	7.17990909001493
91	C7	R1	7.18982455888002
92	C23	R1	7.02236781302845
92	C12	R1	7.18982455888002
92	C10	R1	7.33985000288462
92	C3	R1	7.31288295528436
92	C14	R1	7.02236781302845
92	C5	R1	7.57742882803575
92	C9	R1	7.36632221424582
92	C24	R1	7.35755200461808
92	C6	R1	7.48381577726426
92	C21	R1	7.38370429247405
92	C19	R1	7.04439411935845
92	C1	R1	7.28540221886225
92	C22	R1	7.35755200461808
92	C4	R1	6.98868468677217
92	C13	R1	7.03342300153745
92	C15	R1	7.28540221886225
92	C11	R1	6.95419631038687
92	C16	R1	7.32192809488736
92	C8	R1	7.24792751344359
92	C20	R1	7.33091687811462
92	C7	R1	7.33985000288462
93	C23	R1	7.13955135239879
93	C3	R1	7.32192809488736
93	C14	R1	7.34872815423108
93	C9	R1	7.17990909001493
93	C24	R1	7.21916852046216
93	C6	R1	6.5077946401987
93	C21	R1	7.45121111183233
93	C19	R1	7.05528243550119
93	C1	R1	7.06608919045777
93	C4	R1	7.02236781302845
93	C15	R1	7.4757334309664
93	C11	R1	7.21916852046216
93	C16	R1	7.28540221886225
93	C8	R1	7.32192809488736
93	C20	R1	7.10852445677817
93	C7	R1	6.90689059560852
94	C23	R1	7.15987133677839
94	C17	R1	7.31288295528436
94	C12	R1	7.14974711950468
94	C14	R1	7.25738784269265
94	C5	R1	7.5077946401987
94	C9	R1	6.93073733756289
94	C24	R1	7.31288295528436
94	C21	R1	7.34872815423108
94	C19	R1	7.32192809488736
94	C1	R1	7.31288295528436
94	C22	R1	7.34872815423108
94	C4	R1	7.34872815423108
94	C13	R1	7.07681559705083
94	C18	R1	7.33091687811462
94	C15	R1	7.19967234483636
94	C11	R1	7.29462074889163
94	C20	R1	6.90689059560852
94	C7	R1	7.15987133677839
95	C23	R1	7.28540221886225
95	C17	R1	7.34872815423108
95	C12	R1	7.33091687811462
95	C10	R1	7.23840473932508
95	C3	R1	7.28540221886225
95	C14	R1	7.24792751344359
95	C5	R1	6.91886323727459
95	C9	R1	6.93073733756289
95	C24	R1	7.11894107272351
95	C6	R1	7.24792751344359
95	C21	R1	7.55458885167764
95	C19	R1	6.91886323727459
95	C1	R1	7.05528243550119
95	C22	R1	7.28540221886225
95	C4	R1	7.53915881110803
95	C13	R1	6.93073733756289
95	C18	R1	6.88264304936184
95	C15	R1	7.43462822763672
95	C11	R1	7.22881869049588
95	C16	R1	7.22881869049588
95	C8	R1	6.94251450533924
95	C20	R1	6.8073549220576
95	C7	R1	7.4178525148859
96	C23	R1	7.24792751344359
96	C17	R1	7.28540221886225
96	C12	R1	7.40087943628218
96	C10	R1	7.07681559705083
96	C3	R1	7.25738784269265
96	C14	R1	7.24792751344359
96	C5	R1	7.56224242422107
96	C9	R1	7.65821148275179
96	C24	R1	7.4178525148859
96	C6	R1	7.19967234483636
96	C21	R1	7.03342300153745
96	C19	R1	7.4594316186373
96	C1	R1	7.29462074889163
96	C22	R1	7.07681559705083
96	C4	R1	6.96578428466209
96	C13	R1	7.14974711950468
96	C18	R1	7.22881869049588
96	C15	R1	7.16992500144231
96	C11	R1	7.19967234483636
96	C16	R1	7.16992500144231
96	C8	R1	7.4178525148859
97	C23	R1	6.97727992349992
97	C12	R1	6.98868468677217
97	C10	R1	7.28540221886225
97	C3	R1	7.64385618977472
97	C5	R1	7.27612440527424
97	C9	R1	7.33091687811462
97	C24	R1	7.28540221886225
97	C21	R1	7.02236781302845
97	C1	R1	7.24792751344359
97	C22	R1	7.32192809488736
97	C4	R1	6.62935662007961
97	C13	R1	7.23840473932508
97	C18	R1	7.68650052718322
97	C15	R1	7.31288295528436
97	C8	R1	6.97727992349992
97	C20	R1	7.22881869049588
97	C7	R1	7.77478705960117
98	C23	R1	7.32192809488736
[truncated: 14,536 more rows]
