# Supplementary material for: Stochastic modelling of single-cell gene expression adaptation reveals non-genomic contribution to evolution of tumor subclones
Source: bioRxiv. 2024 Apr 20:2024.04.17.588869. Preprint. [Version 1] doi: 10.1101/2024.04.17.588869 (PMC11071284; doi:10.1101/2024.04.17.588869)
Supplement: Supplement 2 [file media-2.zip › Supplementary Files/Simulated Data/Adaptive_Simulation/tr_1.02_sq_.15_r_150_a_1.csv]

gene	species	replicate	exprval
1	C23	R1	7.2667865406949
1	C17	R1	7.23840473932508
1	C12	R1	7.03342300153745
1	C10	R1	7.34872815423108
1	C3	R1	7.15987133677839
1	C14	R1	7.25738784269265
1	C5	R1	7.17990909001493
1	C9	R1	7.06608919045777
1	C24	R1	7.32192809488736
1	C21	R1	7.39231742277876
1	C19	R1	7.13955135239879
1	C1	R1	6.97727992349992
1	C22	R1	7.29462074889163
1	C4	R1	7.28540221886225
1	C13	R1	7.43462822763672
1	C18	R1	7.45121111183233
1	C15	R1	7.06608919045777
1	C11	R1	7.25738784269265
1	C16	R1	7.39231742277876
1	C8	R1	7.45121111183233
1	C20	R1	7.3037807481771
1	C7	R1	7.06608919045777
2	C23	R1	7.18982455888002
2	C17	R1	7.36632221424582
2	C12	R1	7.08746284125034
2	C10	R1	7.23840473932508
2	C3	R1	7.10852445677817
2	C14	R1	7.43462822763672
2	C5	R1	7.15987133677839
2	C24	R1	7.44294349584873
2	C6	R1	7.25738784269265
2	C21	R1	7.07681559705083
2	C19	R1	7
2	C1	R1	7.12928301694497
2	C22	R1	7.37503943134692
2	C4	R1	7.29462074889163
2	C13	R1	6.94251450533924
2	C18	R1	7.05528243550119
2	C15	R1	7.04439411935845
2	C11	R1	7.19967234483636
2	C8	R1	7.23840473932508
2	C20	R1	7.32192809488736
3	C23	R1	7.38370429247405
3	C17	R1	7.57742882803575
3	C12	R1	7.25738784269265
3	C10	R1	7.43462822763672
3	C3	R1	7.21916852046216
3	C14	R1	7.15987133677839
3	C5	R1	7.25738784269265
3	C9	R1	7.56224242422107
3	C24	R1	7.45121111183233
3	C21	R1	7.25738784269265
3	C19	R1	7.31288295528436
3	C1	R1	7.20945336562895
3	C22	R1	7.33091687811462
3	C4	R1	7.02236781302845
3	C13	R1	6.94251450533924
3	C18	R1	7.32192809488736
3	C15	R1	7.16992500144231
3	C11	R1	7.24792751344359
3	C16	R1	7.22881869049588
3	C8	R1	7.09803208296053
3	C20	R1	7.03342300153745
4	C23	R1	7.04439411935845
4	C17	R1	7.29462074889163
4	C10	R1	7.4093909361377
4	C3	R1	7.4262647547021
4	C14	R1	7.22881869049588
4	C5	R1	7.25738784269265
4	C24	R1	7.32192809488736
4	C6	R1	6.90689059560852
4	C19	R1	7.32192809488736
4	C1	R1	7.2667865406949
4	C22	R1	7.16992500144231
4	C4	R1	7.35755200461808
4	C18	R1	7.29462074889163
4	C15	R1	7.13955135239879
4	C11	R1	7.07681559705083
4	C16	R1	7.27612440527424
4	C7	R1	7.32192809488736
5	C23	R1	7.20945336562895
5	C12	R1	7.31288295528436
5	C10	R1	7.22881869049588
5	C3	R1	7.33091687811462
5	C14	R1	7.08746284125034
5	C5	R1	7
5	C9	R1	7.43462822763672
5	C21	R1	6.82017896241519
5	C19	R1	7.28540221886225
5	C1	R1	7.02236781302845
5	C22	R1	7.3037807481771
5	C4	R1	7.4178525148859
5	C13	R1	7.15987133677839
5	C18	R1	6.90689059560852
5	C15	R1	6.83289001416474
5	C11	R1	7.17990909001493
5	C16	R1	7.05528243550119
5	C8	R1	7.29462074889163
5	C7	R1	7.17990909001493
6	C23	R1	7.35755200461808
6	C17	R1	7.27612440527424
6	C12	R1	7.31288295528436
6	C10	R1	7.38370429247405
6	C3	R1	7.15987133677839
6	C14	R1	7.14974711950468
6	C5	R1	7.34872815423108
6	C9	R1	7.09803208296053
6	C24	R1	7.33985000288462
6	C6	R1	7.09803208296053
6	C21	R1	7.04439411935845
6	C19	R1	7.4262647547021
6	C1	R1	7.3037807481771
6	C22	R1	7.22881869049588
6	C4	R1	7.23840473932508
6	C13	R1	7.34872815423108
6	C18	R1	7.38370429247405
6	C15	R1	7.13955135239879
6	C11	R1	7.32192809488736
6	C16	R1	7.38370429247405
6	C8	R1	7.09803208296053
6	C20	R1	7.18982455888002
6	C7	R1	7.40087943628218
7	C23	R1	7.33091687811462
7	C17	R1	7.07681559705083
7	C12	R1	7.21916852046216
7	C10	R1	7.3037807481771
7	C3	R1	7.17990909001493
7	C14	R1	7.57742882803575
7	C5	R1	7.36632221424582
7	C6	R1	7.2667865406949
7	C21	R1	6.74146698640115
7	C19	R1	7.20945336562895
7	C1	R1	7.4178525148859
7	C22	R1	6.84549005094437
7	C4	R1	7.36632221424582
7	C13	R1	7.2667865406949
7	C18	R1	7.06608919045777
7	C15	R1	7
7	C11	R1	7.4262647547021
7	C16	R1	6.94251450533924
7	C8	R1	7.27612440527424
7	C7	R1	7.12928301694497
8	C23	R1	7.04439411935845
8	C17	R1	7.07681559705083
8	C12	R1	7.31288295528436
8	C10	R1	7.27612440527424
8	C3	R1	7.19967234483636
8	C14	R1	7.5077946401987
8	C5	R1	7.29462074889163
8	C9	R1	7.35755200461808
8	C24	R1	7.4178525148859
8	C6	R1	7
8	C1	R1	7.33985000288462
8	C22	R1	7.28540221886225
8	C13	R1	7.4594316186373
8	C18	R1	7.13955135239879
8	C15	R1	7.35755200461808
8	C11	R1	7.15987133677839
8	C16	R1	7.12928301694497
8	C8	R1	7.10852445677817
8	C20	R1	7.12928301694497
8	C7	R1	7.11894107272351
9	C12	R1	7.3037807481771
9	C10	R1	7.29462074889163
9	C3	R1	7.17990909001493
9	C14	R1	7.29462074889163
9	C5	R1	7.32192809488736
9	C9	R1	6.96578428466209
9	C24	R1	7.09803208296053
9	C6	R1	7.24792751344359
9	C21	R1	7.34872815423108
9	C19	R1	7.43462822763672
9	C22	R1	7.13955135239879
9	C13	R1	7.29462074889163
9	C18	R1	7.04439411935845
9	C15	R1	6.4757334309664
9	C11	R1	7.39231742277876
9	C16	R1	7.2667865406949
9	C8	R1	7.4093909361377
9	C20	R1	7.4178525148859
9	C7	R1	7.01122725542325
10	C23	R1	7.36632221424582
10	C17	R1	7.37503943134692
10	C12	R1	7.25738784269265
10	C10	R1	7.32192809488736
10	C3	R1	6.76818432477693
10	C14	R1	7.27612440527424
10	C5	R1	7.05528243550119
10	C9	R1	7.4093909361377
10	C24	R1	7.39231742277876
10	C6	R1	7.15987133677839
10	C21	R1	7.19967234483636
10	C19	R1	7.22881869049588
10	C1	R1	7.4262647547021
10	C22	R1	7.467605550083
10	C4	R1	7.34872815423108
10	C13	R1	7.33091687811462
10	C18	R1	7.06608919045777
10	C15	R1	7.04439411935845
10	C11	R1	7.28540221886225
10	C16	R1	7.18982455888002
10	C20	R1	7.39231742277876
11	C12	R1	7.22881869049588
11	C10	R1	7.3037807481771
11	C3	R1	7.16992500144231
11	C14	R1	7.17990909001493
11	C5	R1	6.94251450533924
11	C9	R1	6.88264304936184
11	C6	R1	7.4594316186373
11	C21	R1	6.85798099512757
11	C19	R1	7.32192809488736
11	C1	R1	7.18982455888002
11	C22	R1	7.03342300153745
11	C4	R1	6.98868468677217
11	C13	R1	7.25738784269265
11	C18	R1	7.39231742277876
11	C15	R1	7.34872815423108
11	C11	R1	7.22881869049588
11	C16	R1	7.51569983828404
11	C8	R1	7.3037807481771
11	C20	R1	7.33091687811462
11	C7	R1	7.20945336562895
12	C23	R1	7.16992500144231
12	C17	R1	7.45121111183233
12	C12	R1	6.91886323727459
12	C10	R1	7.33091687811462
12	C3	R1	7.59991284218713
12	C14	R1	7.13955135239879
12	C5	R1	6.89481776330794
12	C9	R1	7.21916852046216
12	C24	R1	7.53915881110803
12	C6	R1	7.3037807481771
12	C21	R1	7.36632221424582
12	C1	R1	7.38370429247405
12	C22	R1	7.22881869049588
12	C4	R1	7.37503943134692
12	C13	R1	7.11894107272351
12	C18	R1	7.21916852046216
12	C15	R1	7.15987133677839
12	C11	R1	7.12928301694497
12	C16	R1	6.93073733756289
12	C8	R1	7.4262647547021
12	C20	R1	7.20945336562895
12	C7	R1	7.3037807481771
13	C23	R1	7.16992500144231
13	C17	R1	7.06608919045777
13	C12	R1	7.14974711950468
13	C10	R1	7.21916852046216
13	C3	R1	7.18982455888002
13	C14	R1	7.06608919045777
13	C5	R1	6.93073733756289
13	C9	R1	7.13955135239879
13	C21	R1	7.3037807481771
13	C1	R1	7.32192809488736
13	C22	R1	7.60733031374961
13	C4	R1	7.32192809488736
13	C13	R1	7.37503943134692
13	C18	R1	7.13955135239879
13	C15	R1	7.28540221886225
13	C11	R1	7.16992500144231
13	C8	R1	7.34872815423108
13	C20	R1	7.09803208296053
13	C7	R1	6.96578428466209
14	C23	R1	7.35755200461808
14	C17	R1	7.467605550083
14	C12	R1	7.33091687811462
14	C3	R1	7.20945336562895
14	C14	R1	7.29462074889163
14	C9	R1	7.25738784269265
14	C21	R1	7.16992500144231
14	C19	R1	7.31288295528436
14	C1	R1	7.15987133677839
14	C22	R1	7.02236781302845
14	C4	R1	7.3037807481771
14	C13	R1	7.08746284125034
14	C18	R1	7.2667865406949
14	C15	R1	7.31288295528436
14	C11	R1	7.20945336562895
14	C16	R1	6.85798099512757
14	C8	R1	7.35755200461808
14	C20	R1	7
14	C7	R1	7.2667865406949
15	C23	R1	7.34872815423108
15	C17	R1	7.43462822763672
15	C12	R1	7.20945336562895
15	C10	R1	6.98868468677217
15	C3	R1	7.2667865406949
15	C14	R1	7.21916852046216
15	C5	R1	7.37503943134692
15	C9	R1	7.12928301694497
15	C24	R1	7.14974711950468
15	C6	R1	7.49185309632967
15	C21	R1	7.13955135239879
15	C19	R1	7.36632221424582
15	C1	R1	7.21916852046216
15	C22	R1	7.19967234483636
15	C4	R1	7.18982455888002
15	C13	R1	7.29462074889163
15	C18	R1	7.02236781302845
15	C15	R1	7.33985000288462
15	C16	R1	7.12928301694497
15	C8	R1	7.43462822763672
15	C20	R1	7.06608919045777
15	C7	R1	7.18982455888002
16	C23	R1	7.25738784269265
16	C17	R1	7.24792751344359
16	C12	R1	7.39231742277876
16	C10	R1	7.04439411935845
16	C3	R1	7.59245703726808
16	C14	R1	7.03342300153745
16	C5	R1	7.2667865406949
16	C9	R1	7.09803208296053
16	C24	R1	7.10852445677817
16	C6	R1	7.5077946401987
16	C21	R1	7.02236781302845
16	C19	R1	7.17990909001493
16	C1	R1	7.25738784269265
16	C22	R1	7.05528243550119
16	C4	R1	7.23840473932508
16	C13	R1	7.15987133677839
16	C15	R1	7.11894107272351
16	C11	R1	7.38370429247405
16	C8	R1	7.24792751344359
16	C20	R1	7.22881869049588
16	C7	R1	7.23840473932508
17	C23	R1	7.24792751344359
17	C17	R1	7.27612440527424
17	C12	R1	7.24792751344359
17	C10	R1	7.20945336562895
17	C3	R1	7.19967234483636
17	C14	R1	7.18982455888002
17	C5	R1	7.17990909001493
17	C9	R1	7.07681559705083
17	C24	R1	6.93073733756289
17	C21	R1	7.28540221886225
17	C1	R1	7.33985000288462
17	C22	R1	7.21916852046216
17	C4	R1	7.38370429247405
17	C13	R1	6.91886323727459
17	C18	R1	7.48381577726426
17	C15	R1	7.35755200461808
17	C11	R1	7.20945336562895
17	C16	R1	6.96578428466209
17	C8	R1	7.07681559705083
17	C20	R1	7.07681559705083
17	C7	R1	7.35755200461808
18	C23	R1	7.12928301694497
18	C17	R1	7.5077946401987
18	C12	R1	7.2667865406949
18	C10	R1	7.31288295528436
18	C3	R1	7.4594316186373
18	C14	R1	7.09803208296053
18	C5	R1	7.28540221886225
18	C9	R1	7.2667865406949
18	C24	R1	7.01122725542325
18	C21	R1	7.29462074889163
18	C1	R1	6.89481776330794
18	C22	R1	7.12928301694497
18	C4	R1	7.04439411935845
18	C13	R1	7.27612440527424
18	C18	R1	7.06608919045777
18	C15	R1	7.13955135239879
18	C11	R1	7.14974711950468
18	C16	R1	7.5077946401987
18	C8	R1	7.4262647547021
18	C20	R1	7.13955135239879
18	C7	R1	7.2667865406949
19	C17	R1	7.66533591718518
19	C12	R1	7.14974711950468
19	C10	R1	7.29462074889163
19	C3	R1	7.12928301694497
19	C14	R1	7.65821148275179
19	C5	R1	7.32192809488736
19	C9	R1	7.33091687811462
19	C24	R1	7.467605550083
19	C6	R1	7.4262647547021
19	C21	R1	7.33091687811462
19	C19	R1	7.36632221424582
19	C1	R1	7.59991284218713
19	C22	R1	7.14974711950468
19	C4	R1	7.05528243550119
19	C13	R1	7.19967234483636
19	C18	R1	7.40087943628218
19	C15	R1	7.12928301694497
19	C11	R1	7.39231742277876
19	C16	R1	7.23840473932508
19	C8	R1	7.45121111183233
19	C20	R1	7.24792751344359
19	C7	R1	7.20945336562895
20	C23	R1	7.83289001416474
20	C17	R1	7.39231742277876
20	C12	R1	7.29462074889163
20	C10	R1	7.06608919045777
20	C3	R1	7.27612440527424
20	C14	R1	7.17990909001493
20	C5	R1	7.27612440527424
20	C9	R1	7.25738784269265
20	C24	R1	7.48381577726426
20	C6	R1	7.14974711950468
20	C21	R1	7.18982455888002
20	C19	R1	7.24792751344359
20	C1	R1	7.29462074889163
20	C22	R1	6.88264304936184
20	C4	R1	7.24792751344359
20	C13	R1	7.28540221886225
20	C18	R1	7.05528243550119
20	C15	R1	7.11894107272351
20	C11	R1	7.06608919045777
20	C8	R1	7.17990909001493
20	C20	R1	7.4178525148859
20	C7	R1	7.16992500144231
21	C23	R1	7.09803208296053
21	C12	R1	7.01122725542325
21	C10	R1	6.98868468677217
21	C3	R1	7.38370429247405
21	C5	R1	7.23840473932508
21	C9	R1	7.09803208296053
21	C24	R1	7.12928301694497
21	C6	R1	7.33091687811462
21	C21	R1	7.07681559705083
21	C19	R1	7.4178525148859
21	C1	R1	7.22881869049588
21	C22	R1	7.16992500144231
21	C4	R1	7.36632221424582
21	C13	R1	7.18982455888002
21	C18	R1	7.33985000288462
21	C15	R1	7.32192809488736
21	C11	R1	7.15987133677839
21	C16	R1	7.38370429247405
21	C20	R1	7.38370429247405
21	C7	R1	7.22881869049588
22	C23	R1	7.08746284125034
22	C17	R1	7.4757334309664
22	C12	R1	6.97727992349992
22	C10	R1	6.93073733756289
22	C3	R1	7.09803208296053
22	C14	R1	7.20945336562895
22	C5	R1	7.12928301694497
22	C9	R1	7.22881869049588
22	C6	R1	7.31288295528436
22	C21	R1	7.2667865406949
22	C19	R1	7.48381577726426
22	C1	R1	7.29462074889163
22	C4	R1	7.36632221424582
22	C13	R1	7.4757334309664
22	C18	R1	7.19967234483636
22	C15	R1	7.43462822763672
22	C11	R1	7.29462074889163
22	C16	R1	7.51569983828404
22	C8	R1	7.40087943628218
22	C20	R1	7.29462074889163
22	C7	R1	7.55458885167764
23	C23	R1	7.14974711950468
23	C17	R1	6.85798099512757
23	C12	R1	7.23840473932508
23	C10	R1	7.09803208296053
23	C3	R1	7.11894107272351
23	C14	R1	7.25738784269265
23	C5	R1	6.96578428466209
23	C9	R1	7.18982455888002
23	C24	R1	7.37503943134692
23	C6	R1	6.75488750216347
23	C21	R1	7.51569983828404
23	C1	R1	7.07681559705083
23	C22	R1	7.11894107272351
23	C4	R1	7.4262647547021
23	C13	R1	7.22881869049588
23	C18	R1	7.18982455888002
23	C15	R1	7.17990909001493
23	C11	R1	7.52356195605701
23	C8	R1	7.13955135239879
23	C20	R1	7.03342300153745
23	C7	R1	7.08746284125034
24	C23	R1	7.4594316186373
24	C17	R1	6.84549005094437
24	C12	R1	7.13955135239879
24	C10	R1	7.40087943628218
24	C3	R1	7.51569983828404
24	C5	R1	6.97727992349992
24	C9	R1	7.12928301694497
24	C24	R1	7.18982455888002
24	C21	R1	7.4093909361377
24	C19	R1	7.14974711950468
24	C1	R1	7.4262647547021
24	C22	R1	7.51569983828404
24	C4	R1	7.21916852046216
24	C13	R1	7.05528243550119
24	C18	R1	7.33091687811462
24	C15	R1	7.2667865406949
24	C11	R1	7.10852445677817
24	C16	R1	7.24792751344359
24	C20	R1	7.4262647547021
25	C23	R1	7.18982455888002
25	C17	R1	7.52356195605701
25	C12	R1	7.33985000288462
25	C3	R1	6.85798099512757
25	C5	R1	7.19967234483636
25	C9	R1	7.14974711950468
25	C24	R1	7.19967234483636
25	C6	R1	7.12928301694497
25	C19	R1	7.53138146051631
25	C22	R1	7.31288295528436
25	C4	R1	7.18982455888002
25	C13	R1	7.467605550083
25	C15	R1	7.19967234483636
25	C11	R1	7.22881869049588
25	C16	R1	7.13955135239879
25	C20	R1	7.13955135239879
25	C7	R1	7.60733031374961
26	C23	R1	7.21916852046216
26	C17	R1	7.12928301694497
26	C12	R1	7.28540221886225
26	C10	R1	7.18982455888002
26	C3	R1	7.25738784269265
26	C14	R1	7.4757334309664
26	C9	R1	7.34872815423108
26	C24	R1	7.38370429247405
26	C6	R1	7.27612440527424
26	C21	R1	6.94251450533924
26	C1	R1	6.97727992349992
26	C22	R1	7.15987133677839
26	C4	R1	7.03342300153745
26	C13	R1	7.34872815423108
26	C18	R1	7.05528243550119
26	C15	R1	7.07681559705083
26	C11	R1	7.3037807481771
26	C16	R1	6.98868468677217
26	C8	R1	7.28540221886225
26	C20	R1	7.04439411935845
26	C7	R1	6.89481776330794
27	C23	R1	7.32192809488736
27	C17	R1	7.33985000288462
27	C12	R1	7.24792751344359
27	C3	R1	7.2667865406949
27	C14	R1	7.2667865406949
27	C5	R1	7.4594316186373
27	C9	R1	7.02236781302845
27	C24	R1	7.36632221424582
27	C6	R1	7.39231742277876
27	C21	R1	7.27612440527424
27	C19	R1	7.43462822763672
27	C1	R1	7.33091687811462
27	C22	R1	7.12928301694497
27	C4	R1	7.07681559705083
27	C13	R1	7.40087943628218
27	C11	R1	7.4594316186373
27	C16	R1	7.31288295528436
27	C20	R1	7.22881869049588
27	C7	R1	6.94251450533924
28	C23	R1	7.18982455888002
28	C17	R1	7.28540221886225
28	C12	R1	7.03342300153745
28	C10	R1	7.14974711950468
28	C3	R1	7.33091687811462
28	C14	R1	6.96578428466209
28	C9	R1	7.35755200461808
28	C24	R1	7.21916852046216
28	C6	R1	6.98868468677217
28	C21	R1	7.4757334309664
28	C19	R1	7.28540221886225
28	C1	R1	7.14974711950468
28	C22	R1	7.18982455888002
28	C4	R1	7.19967234483636
28	C13	R1	7.03342300153745
28	C18	R1	7.22881869049588
28	C15	R1	7.33985000288462
28	C11	R1	7.14974711950468
28	C16	R1	7.16992500144231
28	C8	R1	7.33985000288462
28	C20	R1	7.32192809488736
28	C7	R1	7.21916852046216
29	C23	R1	6.91886323727459
29	C17	R1	7.01122725542325
29	C12	R1	6.75488750216347
29	C10	R1	7.40087943628218
29	C3	R1	7.4178525148859
29	C14	R1	7.28540221886225
29	C5	R1	6.8703647195834
29	C9	R1	7.3037807481771
29	C6	R1	7.71424551766612
29	C21	R1	7.23840473932508
29	C1	R1	7.24792751344359
29	C22	R1	7.36632221424582
29	C4	R1	7.29462074889163
29	C13	R1	7.21916852046216
29	C18	R1	7.16992500144231
29	C15	R1	7.21916852046216
29	C11	R1	7.10852445677817
29	C16	R1	7.43462822763672
29	C8	R1	7.33985000288462
29	C20	R1	7.20945336562895
29	C7	R1	7.22881869049588
30	C23	R1	7.4757334309664
30	C17	R1	7.17990909001493
30	C12	R1	7.2667865406949
30	C10	R1	6.97727992349992
30	C3	R1	7.4594316186373
30	C5	R1	7.32192809488736
30	C9	R1	7.11894107272351
30	C24	R1	7.28540221886225
30	C6	R1	7.13955135239879
30	C21	R1	7.43462822763672
30	C19	R1	7.35755200461808
30	C1	R1	7.28540221886225
30	C22	R1	7.19967234483636
30	C4	R1	7.12928301694497
30	C13	R1	7.4093909361377
30	C18	R1	7.15987133677839
30	C15	R1	7.11894107272351
30	C11	R1	7.3037807481771
30	C16	R1	7.52356195605701
30	C8	R1	7.25738784269265
30	C20	R1	7.24792751344359
30	C7	R1	7.29462074889163
31	C23	R1	7.16992500144231
31	C17	R1	7.37503943134692
31	C12	R1	7.3037807481771
31	C10	R1	7.52356195605701
31	C3	R1	7.09803208296053
31	C14	R1	7.4262647547021
31	C5	R1	7.28540221886225
31	C9	R1	7.53138146051631
31	C24	R1	7.21916852046216
31	C6	R1	7.13955135239879
31	C21	R1	7.32192809488736
31	C19	R1	7.27612440527424
31	C1	R1	7.21916852046216
31	C22	R1	7
31	C4	R1	7.04439411935845
31	C13	R1	7.34872815423108
31	C18	R1	7.24792751344359
31	C15	R1	7.11894107272351
31	C11	R1	7.18982455888002
31	C16	R1	7.11894107272351
31	C8	R1	7.467605550083
31	C20	R1	7.27612440527424
31	C7	R1	7.29462074889163
32	C23	R1	7.09803208296053
32	C17	R1	7.74819284958946
32	C12	R1	7.32192809488736
32	C10	R1	7.20945336562895
32	C3	R1	7.11894107272351
32	C14	R1	7.10852445677817
32	C5	R1	7.4093909361377
32	C9	R1	7.27612440527424
32	C24	R1	7.05528243550119
32	C6	R1	7.28540221886225
32	C21	R1	7.18982455888002
32	C19	R1	7.33985000288462
32	C1	R1	7.27612440527424
32	C22	R1	7.15987133677839
32	C4	R1	7.49185309632967
32	C13	R1	7.4594316186373
32	C18	R1	7.20945336562895
32	C15	R1	7.22881869049588
32	C11	R1	7.17990909001493
32	C8	R1	7.27612440527424
32	C20	R1	7.27612440527424
32	C7	R1	7.38370429247405
33	C23	R1	6.97727992349992
33	C17	R1	6.96578428466209
33	C12	R1	7.21916852046216
33	C10	R1	7.19967234483636
33	C3	R1	7.25738784269265
33	C14	R1	7.16992500144231
33	C5	R1	7.4757334309664
33	C9	R1	7.05528243550119
33	C24	R1	7.32192809488736
33	C6	R1	7.34872815423108
33	C21	R1	7.28540221886225
33	C19	R1	7.12928301694497
33	C22	R1	7.33985000288462
33	C4	R1	7.40087943628218
33	C13	R1	7.19967234483636
33	C18	R1	7.4757334309664
33	C15	R1	7.23840473932508
33	C11	R1	7.15987133677839
33	C16	R1	7.38370429247405
33	C8	R1	7.31288295528436
33	C20	R1	7.4093909361377
33	C7	R1	7.15987133677839
34	C23	R1	7.20945336562895
34	C12	R1	7.28540221886225
34	C10	R1	6.94251450533924
34	C3	R1	7.21916852046216
34	C14	R1	7.14974711950468
34	C5	R1	7.44294349584873
34	C9	R1	7.22881869049588
34	C6	R1	7.08746284125034
34	C1	R1	7.09803208296053
34	C22	R1	7.17990909001493
34	C4	R1	7.31288295528436
34	C13	R1	7.4178525148859
34	C18	R1	7.05528243550119
34	C15	R1	7.05528243550119
34	C11	R1	7.36632221424582
34	C16	R1	7.31288295528436
34	C8	R1	7.32192809488736
34	C20	R1	7.38370429247405
34	C7	R1	6.94251450533924
35	C23	R1	6.91886323727459
35	C17	R1	7.31288295528436
35	C12	R1	7.19967234483636
35	C10	R1	7.09803208296053
35	C3	R1	7.28540221886225
35	C14	R1	7.08746284125034
35	C5	R1	7.10852445677817
35	C9	R1	7.27612440527424
35	C24	R1	7.34872815423108
35	C6	R1	7.18982455888002
35	C21	R1	7.08746284125034
35	C19	R1	7.4093909361377
35	C1	R1	7.09803208296053
35	C4	R1	7.3037807481771
35	C13	R1	7.02236781302845
35	C18	R1	7.2667865406949
35	C15	R1	7.13955135239879
35	C11	R1	7.15987133677839
35	C16	R1	7.21916852046216
35	C8	R1	7.28540221886225
35	C20	R1	7.39231742277876
35	C7	R1	7.11894107272351
36	C23	R1	7.21916852046216
36	C17	R1	7.06608919045777
36	C12	R1	7.37503943134692
36	C3	R1	7.21916852046216
36	C14	R1	7.29462074889163
36	C5	R1	7.21916852046216
36	C9	R1	7.19967234483636
36	C24	R1	7.38370429247405
36	C6	R1	6.83289001416474
36	C19	R1	7.05528243550119
36	C1	R1	7.12928301694497
36	C22	R1	7.20945336562895
36	C4	R1	7.467605550083
36	C13	R1	7.14974711950468
36	C18	R1	7.31288295528436
36	C15	R1	6.97727992349992
36	C11	R1	7.13955135239879
36	C16	R1	6.84549005094437
36	C20	R1	7.4757334309664
36	C7	R1	7.33091687811462
37	C17	R1	7.53915881110803
37	C12	R1	7.39231742277876
37	C10	R1	7.25738784269265
37	C3	R1	7.36632221424582
37	C5	R1	7.11894107272351
37	C9	R1	7.2667865406949
37	C24	R1	7.11894107272351
37	C6	R1	7.3037807481771
37	C21	R1	7.57742882803575
37	C19	R1	7.20945336562895
37	C1	R1	7.37503943134692
37	C22	R1	7.27612440527424
37	C4	R1	6.85798099512757
37	C13	R1	7.3037807481771
37	C18	R1	7.27612440527424
37	C15	R1	7.10852445677817
37	C11	R1	7.467605550083
37	C16	R1	7.49984588708321
37	C20	R1	7.21916852046216
37	C7	R1	7.36632221424582
38	C23	R1	7
38	C17	R1	7.49984588708321
38	C12	R1	7.19967234483636
38	C3	R1	7.16992500144231
38	C14	R1	7.49185309632967
38	C5	R1	7.35755200461808
38	C9	R1	7.29462074889163
38	C24	R1	7.29462074889163
38	C6	R1	7.59245703726808
38	C21	R1	7.04439411935845
38	C19	R1	7.33091687811462
38	C1	R1	7.4262647547021
38	C22	R1	7.25738784269265
38	C13	R1	7.3037807481771
38	C18	R1	7.53915881110803
38	C15	R1	7.17990909001493
38	C11	R1	6.8073549220576
38	C16	R1	6.98868468677217
38	C8	R1	7.29462074889163
38	C20	R1	7.17990909001493
38	C7	R1	7.34872815423108
39	C23	R1	7.23840473932508
39	C17	R1	7.13955135239879
39	C12	R1	7.11894107272351
39	C10	R1	7.33091687811462
39	C3	R1	7.33985000288462
39	C14	R1	7.33091687811462
39	C5	R1	7.4262647547021
39	C9	R1	7.53915881110803
39	C24	R1	6.97727992349992
39	C6	R1	7.5077946401987
39	C21	R1	7.33091687811462
39	C19	R1	7.01122725542325
39	C22	R1	7.32192809488736
39	C4	R1	7.05528243550119
39	C13	R1	7.14974711950468
39	C18	R1	6.88264304936184
39	C15	R1	7.2667865406949
39	C11	R1	7.54689445988764
39	C16	R1	7.07681559705083
39	C8	R1	7.28540221886225
39	C20	R1	7.37503943134692
39	C7	R1	7.3037807481771
40	C23	R1	7.3037807481771
40	C17	R1	7.5077946401987
40	C12	R1	7.32192809488736
40	C10	R1	7.31288295528436
40	C14	R1	7.22881869049588
40	C5	R1	7.20945336562895
40	C9	R1	6.75488750216347
40	C24	R1	7.21916852046216
40	C6	R1	7.63662462054365
40	C21	R1	7.19967234483636
40	C19	R1	7.11894107272351
40	C22	R1	7.05528243550119
40	C4	R1	7.31288295528436
40	C13	R1	7.32192809488736
40	C18	R1	7.33091687811462
40	C15	R1	7.02236781302845
40	C11	R1	7.19967234483636
40	C16	R1	7.03342300153745
40	C8	R1	6.84549005094437
40	C7	R1	7.28540221886225
41	C23	R1	7.06608919045777
41	C12	R1	7.70735913208088
41	C10	R1	7.15987133677839
41	C3	R1	7.20945336562895
41	C14	R1	7.49185309632967
41	C5	R1	7.21916852046216
41	C9	R1	7.23840473932508
41	C6	R1	7.06608919045777
41	C21	R1	7.27612440527424
41	C19	R1	7.16992500144231
41	C1	R1	7.02236781302845
41	C22	R1	7.23840473932508
41	C4	R1	6.78135971352466
41	C18	R1	7.33985000288462
41	C11	R1	7.10852445677817
41	C16	R1	7.19967234483636
41	C8	R1	7.20945336562895
41	C20	R1	7.39231742277876
41	C7	R1	7.36632221424582
42	C23	R1	7.19967234483636
42	C17	R1	7.31288295528436
42	C12	R1	7.29462074889163
42	C10	R1	7.22881869049588
42	C3	R1	7.2667865406949
42	C14	R1	7.29462074889163
42	C5	R1	7.13955135239879
42	C9	R1	7.2667865406949
42	C24	R1	7.2667865406949
42	C6	R1	7.4757334309664
42	C21	R1	7.43462822763672
42	C19	R1	7.21916852046216
42	C1	R1	7.4093909361377
42	C22	R1	7.24792751344359
42	C4	R1	7.33985000288462
42	C13	R1	7.40087943628218
42	C18	R1	7.16992500144231
42	C15	R1	7.17990909001493
42	C16	R1	7.467605550083
42	C8	R1	7.17990909001493
42	C20	R1	7.24792751344359
42	C7	R1	7.39231742277876
43	C23	R1	7.27612440527424
43	C17	R1	7.15987133677839
43	C12	R1	7.31288295528436
43	C10	R1	7.27612440527424
43	C3	R1	7.2667865406949
43	C14	R1	7.20945336562895
43	C9	R1	7.14974711950468
43	C24	R1	7.09803208296053
43	C21	R1	7.25738784269265
43	C19	R1	7.13955135239879
43	C1	R1	7.31288295528436
43	C22	R1	7.20945336562895
43	C4	R1	7.6724253419715
43	C13	R1	6.89481776330794
43	C15	R1	6.94251450533924
43	C16	R1	7.467605550083
43	C8	R1	7.31288295528436
43	C20	R1	7.74146698640115
44	C23	R1	7.22881869049588
44	C17	R1	7.2667865406949
44	C12	R1	7.09803208296053
44	C10	R1	7.37503943134692
44	C3	R1	7.53915881110803
44	C14	R1	7.20945336562895
44	C5	R1	7.4262647547021
44	C9	R1	7.43462822763672
44	C24	R1	7.17990909001493
44	C6	R1	7.12928301694497
44	C21	R1	7.45121111183233
44	C19	R1	7.22881869049588
44	C1	R1	7.51569983828404
44	C4	R1	7.38370429247405
44	C13	R1	7.39231742277876
44	C18	R1	7.13955135239879
44	C15	R1	6.96578428466209
44	C11	R1	7.49984588708321
44	C16	R1	7.36632221424582
44	C8	R1	7.35755200461808
44	C20	R1	7.08746284125034
44	C7	R1	7.4594316186373
45	C23	R1	7.11894107272351
45	C17	R1	7.08746284125034
45	C12	R1	7.39231742277876
45	C10	R1	7.16992500144231
45	C3	R1	7.28540221886225
45	C14	R1	7.14974711950468
45	C5	R1	7.08746284125034
45	C9	R1	7
45	C24	R1	7.03342300153745
45	C6	R1	7.3037807481771
45	C21	R1	7.34872815423108
45	C1	R1	7.09803208296053
45	C22	R1	7.08746284125034
45	C4	R1	7.22881869049588
45	C13	R1	7.23840473932508
45	C18	R1	7.23840473932508
45	C15	R1	7.08746284125034
45	C11	R1	6.97727992349992
45	C16	R1	7.51569983828404
45	C8	R1	7.40087943628218
45	C20	R1	7.07681559705083
45	C7	R1	7.15987133677839
46	C23	R1	7.06608919045777
46	C17	R1	7.12928301694497
46	C3	R1	7.32192809488736
46	C14	R1	7.10852445677817
46	C5	R1	7.19967234483636
46	C9	R1	7.40087943628218
46	C24	R1	7.18982455888002
46	C6	R1	7
46	C21	R1	7.66533591718518
46	C19	R1	7.40087943628218
46	C1	R1	7.23840473932508
46	C22	R1	7.2667865406949
46	C4	R1	7.07681559705083
46	C13	R1	7.35755200461808
46	C18	R1	7.49185309632967
46	C15	R1	7.18982455888002
46	C11	R1	6.71424551766612
46	C16	R1	7.40087943628218
46	C8	R1	7.35755200461808
46	C20	R1	7.27612440527424
46	C7	R1	7.25738784269265
47	C23	R1	7.32192809488736
47	C17	R1	7.11894107272351
47	C12	R1	7.33985000288462
47	C10	R1	7.21916852046216
47	C3	R1	7.37503943134692
47	C14	R1	7.4093909361377
47	C5	R1	7.27612440527424
47	C9	R1	7.48381577726426
47	C24	R1	7.08746284125034
47	C6	R1	7.22881869049588
47	C21	R1	7.16992500144231
47	C19	R1	7.24792751344359
47	C1	R1	7.31288295528436
47	C22	R1	7.37503943134692
47	C4	R1	7.17990909001493
47	C13	R1	6.93073733756289
47	C18	R1	7.2667865406949
47	C15	R1	6.7279204545632
47	C11	R1	7.20945336562895
47	C8	R1	7.33985000288462
47	C20	R1	7
47	C7	R1	7.51569983828404
48	C23	R1	7.33985000288462
48	C17	R1	7.01122725542325
48	C12	R1	7.11894107272351
48	C3	R1	7.2667865406949
48	C14	R1	7.03342300153745
48	C5	R1	7.05528243550119
48	C9	R1	7.04439411935845
48	C6	R1	7.13955135239879
48	C21	R1	6.96578428466209
48	C19	R1	7.2667865406949
48	C1	R1	7.02236781302845
48	C22	R1	7.31288295528436
48	C4	R1	7.45121111183233
48	C13	R1	7.23840473932508
48	C18	R1	7.22881869049588
48	C15	R1	7.36632221424582
48	C11	R1	7.01122725542325
48	C16	R1	7.12928301694497
48	C8	R1	7.12928301694497
48	C20	R1	7.27612440527424
48	C7	R1	7.36632221424582
49	C23	R1	7.467605550083
49	C17	R1	7.19967234483636
49	C12	R1	7.20945336562895
49	C10	R1	7.49984588708321
49	C3	R1	7.07681559705083
49	C14	R1	6.95419631038687
49	C5	R1	7.01122725542325
49	C9	R1	7.32192809488736
49	C24	R1	7.43462822763672
49	C6	R1	7.58496250072116
49	C21	R1	7.37503943134692
49	C19	R1	7.36632221424582
49	C1	R1	7.31288295528436
49	C22	R1	7.15987133677839
49	C4	R1	7.14974711950468
49	C13	R1	7.27612440527424
49	C18	R1	7.34872815423108
49	C15	R1	7.43462822763672
49	C11	R1	7.36632221424582
49	C16	R1	7.05528243550119
49	C8	R1	7.33985000288462
49	C20	R1	7.06608919045777
49	C7	R1	7.16992500144231
50	C23	R1	6.90689059560852
50	C17	R1	6.90689059560852
50	C12	R1	7.35755200461808
50	C10	R1	7.24792751344359
50	C3	R1	7.2667865406949
50	C14	R1	7.21916852046216
50	C5	R1	7.28540221886225
50	C9	R1	7.24792751344359
50	C6	R1	7.34872815423108
50	C21	R1	7.45121111183233
50	C19	R1	7.20945336562895
50	C1	R1	7.04439411935845
50	C22	R1	7.2667865406949
50	C13	R1	7.07681559705083
50	C18	R1	6.95419631038687
50	C15	R1	7.40087943628218
50	C11	R1	7.18982455888002
50	C16	R1	7.31288295528436
50	C8	R1	7.3037807481771
50	C20	R1	7.51569983828404
50	C7	R1	7.20945336562895
51	C23	R1	7.4178525148859
51	C17	R1	7.12928301694497
51	C12	R1	7.49185309632967
51	C10	R1	7.15987133677839
51	C3	R1	7.45121111183233
51	C14	R1	7.39231742277876
51	C5	R1	7.12928301694497
51	C9	R1	7.29462074889163
51	C6	R1	7.16992500144231
51	C21	R1	7.36632221424582
51	C19	R1	7.31288295528436
51	C1	R1	7.36632221424582
51	C22	R1	7.58496250072116
51	C4	R1	7.40087943628218
51	C13	R1	7.20945336562895
51	C18	R1	7.19967234483636
51	C15	R1	7.13955135239879
51	C11	R1	7.21916852046216
51	C16	R1	7.16992500144231
51	C8	R1	7.36632221424582
51	C20	R1	7.2667865406949
51	C7	R1	7.25738784269265
52	C23	R1	7.21916852046216
52	C17	R1	7.55458885167764
52	C12	R1	7.34872815423108
52	C10	R1	7.2667865406949
52	C3	R1	7.33985000288462
52	C14	R1	6.68650052718322
52	C5	R1	7.4178525148859
52	C9	R1	7.20945336562895
52	C24	R1	7.4093909361377
52	C6	R1	7.27612440527424
52	C21	R1	7.12928301694497
52	C1	R1	7.36632221424582
52	C22	R1	7.27612440527424
52	C4	R1	7.53138146051631
52	C18	R1	7.08746284125034
52	C15	R1	7.52356195605701
52	C11	R1	7.34872815423108
52	C16	R1	7.20945336562895
52	C8	R1	7.33985000288462
52	C20	R1	7.08746284125034
52	C7	R1	7.08746284125034
53	C23	R1	7.05528243550119
53	C12	R1	6.93073733756289
53	C10	R1	7.03342300153745
53	C3	R1	7.33985000288462
53	C14	R1	7.33985000288462
53	C5	R1	7.48381577726426
53	C24	R1	7.44294349584873
53	C6	R1	7.06608919045777
53	C21	R1	7.2667865406949
53	C19	R1	7.20945336562895
53	C1	R1	7.06608919045777
53	C22	R1	7.07681559705083
53	C4	R1	7.35755200461808
53	C13	R1	7.36632221424582
53	C18	R1	7.39231742277876
53	C15	R1	7.24792751344359
53	C11	R1	7.53915881110803
53	C16	R1	7.34872815423108
53	C8	R1	7.35755200461808
53	C7	R1	7.44294349584873
54	C23	R1	7.11894107272351
54	C17	R1	7.02236781302845
54	C12	R1	7.60733031374961
54	C10	R1	7.56985560833095
54	C3	R1	7.08746284125034
54	C14	R1	7.09803208296053
54	C5	R1	7.2667865406949
54	C9	R1	7.36632221424582
54	C6	R1	7.33091687811462
54	C21	R1	7.19967234483636
54	C19	R1	7.40087943628218
54	C1	R1	7.29462074889163
54	C22	R1	6.76818432477693
54	C4	R1	7.32192809488736
54	C13	R1	7.04439411935845
54	C18	R1	7.4757334309664
54	C15	R1	7.16992500144231
54	C11	R1	7.36632221424582
54	C16	R1	7.25738784269265
54	C8	R1	7.14974711950468
54	C20	R1	7
54	C7	R1	7.4757334309664
55	C23	R1	7.31288295528436
55	C17	R1	7.48381577726426
55	C12	R1	7.18982455888002
55	C3	R1	7.12928301694497
55	C14	R1	7.09803208296053
55	C9	R1	7.40087943628218
55	C24	R1	7
55	C6	R1	7.23840473932508
55	C21	R1	7.25738784269265
55	C19	R1	7.19967234483636
55	C1	R1	7.38370429247405
55	C22	R1	7.25738784269265
55	C4	R1	6.97727992349992
55	C13	R1	7.35755200461808
55	C18	R1	7.04439411935845
55	C15	R1	7.4757334309664
55	C11	R1	7.10852445677817
55	C16	R1	7.23840473932508
55	C8	R1	7.27612440527424
55	C20	R1	6.90689059560852
56	C23	R1	7.09803208296053
56	C12	R1	7.15987133677839
56	C10	R1	7.31288295528436
56	C3	R1	7.03342300153745
56	C14	R1	7.34872815423108
56	C5	R1	7.25738784269265
56	C9	R1	7.09803208296053
56	C24	R1	7.43462822763672
56	C6	R1	7.49185309632967
56	C21	R1	6.97727992349992
56	C19	R1	7.25738784269265
56	C1	R1	7.40087943628218
56	C22	R1	7.49185309632967
56	C4	R1	7.11894107272351
56	C13	R1	7.27612440527424
56	C18	R1	7.03342300153745
56	C15	R1	7.08746284125034
56	C11	R1	7.28540221886225
56	C16	R1	7.17990909001493
56	C8	R1	7.33985000288462
56	C20	R1	7.22881869049588
56	C7	R1	7.49185309632967
57	C23	R1	7.08746284125034
57	C17	R1	6.97727992349992
57	C12	R1	7.16992500144231
57	C10	R1	7.21916852046216
57	C3	R1	7.21916852046216
57	C5	R1	7.14974711950468
57	C9	R1	7.23840473932508
57	C6	R1	7.14974711950468
57	C21	R1	7.56224242422107
57	C19	R1	7.25738784269265
57	C1	R1	7.59245703726808
57	C22	R1	7.4178525148859
57	C4	R1	7.55458885167764
57	C18	R1	7.08746284125034
57	C15	R1	7.06608919045777
57	C11	R1	6.98868468677217
57	C16	R1	7.07681559705083
57	C8	R1	7.24792751344359
57	C20	R1	7.3037807481771
57	C7	R1	7.13955135239879
58	C23	R1	7.39231742277876
58	C17	R1	6.98868468677217
58	C12	R1	7.25738784269265
58	C10	R1	7.4093909361377
58	C3	R1	7.13955135239879
58	C14	R1	7.2667865406949
58	C5	R1	7.31288295528436
58	C9	R1	7.06608919045777
58	C6	R1	7.28540221886225
58	C21	R1	7.36632221424582
58	C19	R1	7.40087943628218
58	C1	R1	7.23840473932508
58	C22	R1	7.37503943134692
58	C4	R1	7.38370429247405
58	C13	R1	7.467605550083
58	C18	R1	7.06608919045777
58	C15	R1	7.10852445677817
58	C11	R1	7.08746284125034
58	C16	R1	7.19967234483636
58	C8	R1	7.3037807481771
58	C7	R1	7.10852445677817
59	C23	R1	7.20945336562895
59	C17	R1	7.03342300153745
59	C12	R1	7.56224242422107
59	C14	R1	7.4594316186373
59	C5	R1	7.4178525148859
59	C9	R1	7.07681559705083
59	C24	R1	7.16992500144231
59	C6	R1	6.94251450533924
59	C21	R1	7.48381577726426
59	C1	R1	7.12928301694497
59	C22	R1	7.19967234483636
59	C4	R1	7.39231742277876
59	C18	R1	7.15987133677839
59	C15	R1	7.25738784269265
59	C11	R1	7.43462822763672
59	C16	R1	7.29462074889163
59	C8	R1	7.39231742277876
59	C20	R1	7.4262647547021
59	C7	R1	7.40087943628218
60	C17	R1	7.56224242422107
60	C12	R1	7.21916852046216
60	C10	R1	6.85798099512757
60	C5	R1	7.27612440527424
60	C9	R1	7.35755200461808
60	C24	R1	7.22881869049588
60	C6	R1	7.29462074889163
60	C21	R1	7.4757334309664
60	C19	R1	7.4757334309664
60	C22	R1	7.3037807481771
60	C4	R1	7.17990909001493
60	C13	R1	7.21916852046216
60	C18	R1	7.37503943134692
60	C15	R1	7.14974711950468
60	C11	R1	7.23840473932508
60	C16	R1	7.07681559705083
60	C8	R1	7.22881869049588
60	C20	R1	7.22881869049588
60	C7	R1	6.76818432477693
61	C23	R1	7.20945336562895
61	C17	R1	7.53915881110803
61	C12	R1	7.31288295528436
61	C10	R1	7.36632221424582
61	C3	R1	7.14974711950468
61	C14	R1	7.39231742277876
61	C5	R1	7.3037807481771
61	C9	R1	7.2667865406949
61	C24	R1	7.23840473932508
61	C6	R1	7.2667865406949
61	C21	R1	7.4262647547021
61	C19	R1	7.54689445988764
61	C1	R1	7.11894107272351
61	C22	R1	6.94251450533924
61	C4	R1	6.84549005094437
61	C13	R1	7.40087943628218
61	C18	R1	7.17990909001493
61	C15	R1	7.16992500144231
61	C11	R1	7.15987133677839
61	C16	R1	7.3037807481771
61	C8	R1	7.467605550083
61	C20	R1	6.98868468677217
61	C7	R1	7.38370429247405
62	C23	R1	7.07681559705083
62	C17	R1	7.19967234483636
62	C12	R1	7.11894107272351
62	C10	R1	7.35755200461808
62	C3	R1	7.22881869049588
62	C14	R1	7.09803208296053
62	C5	R1	7.37503943134692
62	C9	R1	7.22881869049588
62	C24	R1	7.19967234483636
62	C6	R1	7.37503943134692
62	C21	R1	7.39231742277876
62	C19	R1	7.38370429247405
62	C1	R1	7.31288295528436
62	C22	R1	6.84549005094437
62	C13	R1	7.15987133677839
62	C18	R1	7.38370429247405
62	C15	R1	7.4093909361377
62	C11	R1	7.20945336562895
62	C16	R1	7.33985000288462
62	C8	R1	7.17990909001493
62	C20	R1	7.34872815423108
62	C7	R1	7.32192809488736
63	C23	R1	6.91886323727459
63	C17	R1	7.10852445677817
63	C10	R1	7.5077946401987
63	C3	R1	7.51569983828404
63	C14	R1	7.22881869049588
63	C5	R1	7.45121111183233
63	C9	R1	7.2667865406949
63	C24	R1	7.34872815423108
63	C19	R1	7.17990909001493
63	C1	R1	7.25738784269265
63	C4	R1	7.49984588708321
63	C13	R1	7.13955135239879
63	C18	R1	7.33091687811462
63	C15	R1	7.23840473932508
63	C11	R1	7.21916852046216
63	C16	R1	7.35755200461808
63	C8	R1	7.4262647547021
63	C20	R1	7.16992500144231
63	C7	R1	7.40087943628218
64	C23	R1	7.29462074889163
64	C17	R1	7.22881869049588
64	C12	R1	7.02236781302845
64	C10	R1	7.17990909001493
64	C3	R1	7.16992500144231
64	C14	R1	7.19967234483636
64	C5	R1	7.06608919045777
64	C9	R1	7.3037807481771
64	C6	R1	7.07681559705083
64	C21	R1	7.13955135239879
64	C19	R1	7.27612440527424
64	C1	R1	7.06608919045777
64	C22	R1	7.48381577726426
64	C4	R1	7.36632221424582
64	C13	R1	7.24792751344359
64	C18	R1	7.20945336562895
64	C15	R1	7.22881869049588
64	C11	R1	7.33985000288462
64	C8	R1	7.39231742277876
64	C20	R1	7.32192809488736
64	C7	R1	7.34872815423108
65	C23	R1	7.38370429247405
65	C12	R1	7.48381577726426
65	C10	R1	7.56224242422107
65	C3	R1	7.29462074889163
65	C14	R1	7.27612440527424
65	C5	R1	7.4178525148859
65	C9	R1	6.8073549220576
65	C6	R1	7.06608919045777
65	C21	R1	7.08746284125034
65	C1	R1	7.28540221886225
65	C22	R1	7.15987133677839
65	C13	R1	6.97727992349992
65	C18	R1	7.19967234483636
65	C15	R1	7.37503943134692
65	C11	R1	7.49185309632967
65	C16	R1	7.27612440527424
65	C8	R1	7.08746284125034
65	C20	R1	7.20945336562895
65	C7	R1	7.36632221424582
66	C23	R1	7.24792751344359
66	C17	R1	7.38370429247405
66	C12	R1	7.4262647547021
66	C10	R1	7.4594316186373
66	C3	R1	7.23840473932508
66	C14	R1	7.05528243550119
66	C5	R1	7.06608919045777
66	C9	R1	7.35755200461808
66	C6	R1	7.09803208296053
66	C21	R1	7.35755200461808
66	C19	R1	7.29462074889163
66	C1	R1	7.31288295528436
66	C22	R1	7.09803208296053
66	C4	R1	7.08746284125034
66	C13	R1	7.23840473932508
66	C18	R1	7.17990909001493
66	C15	R1	7.12928301694497
66	C11	R1	6.94251450533924
66	C16	R1	7.5077946401987
66	C8	R1	7.24792751344359
66	C20	R1	7.09803208296053
67	C23	R1	7.03342300153745
67	C17	R1	7.5077946401987
67	C12	R1	7.39231742277876
67	C10	R1	7.4178525148859
67	C14	R1	7.06608919045777
67	C5	R1	7.15987133677839
67	C9	R1	7.23840473932508
67	C24	R1	7.48381577726426
67	C6	R1	7.28540221886225
67	C21	R1	7.01122725542325
67	C19	R1	7.19967234483636
67	C1	R1	7.22881869049588
67	C22	R1	7.3037807481771
67	C4	R1	7.04439411935845
67	C13	R1	7.2667865406949
67	C18	R1	7.32192809488736
67	C15	R1	7.4178525148859
67	C11	R1	7.33091687811462
67	C8	R1	7.14974711950468
67	C20	R1	7.43462822763672
67	C7	R1	7.38370429247405
68	C23	R1	7.33985000288462
68	C17	R1	7.4262647547021
68	C12	R1	7.37503943134692
68	C10	R1	7.33985000288462
68	C3	R1	7.19967234483636
68	C14	R1	7.4262647547021
68	C5	R1	7.10852445677817
68	C24	R1	6.97727992349992
68	C6	R1	6.91886323727459
68	C21	R1	7.31288295528436
68	C19	R1	7.36632221424582
68	C1	R1	7.4262647547021
68	C4	R1	7.29462074889163
68	C18	R1	7.15987133677839
68	C15	R1	6.89481776330794
68	C11	R1	6.96578428466209
68	C8	R1	6.84549005094437
68	C20	R1	7.69348695749933
68	C7	R1	7.34872815423108
69	C23	R1	7.24792751344359
69	C12	R1	7.44294349584873
69	C10	R1	7.22881869049588
69	C3	R1	7.33091687811462
69	C14	R1	7.05528243550119
69	C5	R1	7.12928301694497
69	C9	R1	7.19967234483636
69	C24	R1	6.94251450533924
69	C6	R1	6.97727992349992
69	C19	R1	7.33985000288462
69	C1	R1	7.3037807481771
69	C22	R1	7.17990909001493
69	C4	R1	7.05528243550119
69	C13	R1	7.24792751344359
69	C18	R1	7.44294349584873
69	C15	R1	7.17990909001493
69	C11	R1	7.23840473932508
69	C8	R1	7.29462074889163
69	C20	R1	7.11894107272351
69	C7	R1	7.4178525148859
70	C23	R1	7.17990909001493
70	C17	R1	7.35755200461808
70	C12	R1	7.19967234483636
70	C3	R1	7.54689445988764
70	C14	R1	7.29462074889163
70	C5	R1	7.2667865406949
70	C9	R1	7.34872815423108
70	C24	R1	7.27612440527424
70	C6	R1	7.35755200461808
70	C21	R1	7.24792751344359
70	C19	R1	7.55458885167764
70	C1	R1	7.01122725542325
70	C4	R1	7.33985000288462
70	C13	R1	7.53138146051631
70	C18	R1	7.31288295528436
70	C15	R1	7.40087943628218
70	C11	R1	7.12928301694497
70	C16	R1	7.45121111183233
70	C8	R1	7.39231742277876
70	C20	R1	7.02236781302845
70	C7	R1	7.57742882803575
71	C23	R1	7.17990909001493
71	C17	R1	7.22881869049588
71	C12	R1	7.08746284125034
71	C10	R1	7.05528243550119
71	C3	R1	7.3037807481771
71	C14	R1	7.3037807481771
71	C5	R1	7.4594316186373
71	C9	R1	7.2667865406949
71	C24	R1	6.98868468677217
71	C6	R1	7.39231742277876
71	C21	R1	7.66533591718518
71	C19	R1	7.33091687811462
71	C1	R1	6.98868468677217
71	C22	R1	7.33985000288462
71	C4	R1	7.28540221886225
71	C13	R1	7.17990909001493
71	C18	R1	7.14974711950468
71	C15	R1	7.18982455888002
71	C11	R1	7.20945336562895
71	C16	R1	6.96578428466209
71	C8	R1	7.28540221886225
71	C20	R1	7.21916852046216
71	C7	R1	7.08746284125034
72	C23	R1	7.56985560833095
72	C17	R1	7.36632221424582
72	C12	R1	7.45121111183233
72	C3	R1	7.11894107272351
72	C14	R1	7.36632221424582
72	C5	R1	7.35755200461808
72	C9	R1	6.8703647195834
72	C24	R1	7.15987133677839
72	C21	R1	7.13955135239879
72	C19	R1	7.3037807481771
72	C1	R1	7.15987133677839
72	C22	R1	7.16992500144231
72	C4	R1	7.06608919045777
72	C13	R1	7.18982455888002
72	C18	R1	7.07681559705083
72	C15	R1	7.29462074889163
72	C11	R1	7.25738784269265
72	C16	R1	7.12928301694497
72	C8	R1	7.44294349584873
72	C20	R1	7.33091687811462
73	C23	R1	7.31288295528436
73	C17	R1	7.31288295528436
73	C12	R1	7.43462822763672
73	C10	R1	7.11894107272351
73	C3	R1	6.98868468677217
73	C14	R1	7.09803208296053
73	C5	R1	7.21916852046216
73	C9	R1	7.15987133677839
73	C24	R1	7.16992500144231
73	C6	R1	7.15987133677839
73	C21	R1	7.11894107272351
73	C1	R1	7.34872815423108
73	C22	R1	7.16992500144231
73	C4	R1	7.01122725542325
73	C13	R1	6.8703647195834
73	C18	R1	7.2667865406949
73	C15	R1	7.17990909001493
73	C11	R1	7.35755200461808
73	C8	R1	7.12928301694497
73	C20	R1	7.21916852046216
73	C7	R1	7
74	C23	R1	7.13955135239879
74	C17	R1	7.4757334309664
74	C12	R1	7.2667865406949
74	C10	R1	7.32192809488736
74	C3	R1	7.21916852046216
74	C14	R1	7.33091687811462
74	C5	R1	7.39231742277876
74	C24	R1	6.85798099512757
74	C6	R1	7.07681559705083
74	C21	R1	6.93073733756289
74	C19	R1	7.15987133677839
74	C1	R1	7.13955135239879
74	C4	R1	7.12928301694497
74	C13	R1	7.4178525148859
74	C18	R1	7.31288295528436
74	C15	R1	7.27612440527424
74	C16	R1	7.43462822763672
74	C8	R1	6.89481776330794
74	C20	R1	7.36632221424582
74	C7	R1	7.29462074889163
75	C23	R1	7.19967234483636
75	C12	R1	6.96578428466209
75	C10	R1	7.16992500144231
75	C3	R1	7.18982455888002
75	C14	R1	7.08746284125034
75	C5	R1	7.06608919045777
75	C9	R1	7.33091687811462
75	C24	R1	7.43462822763672
75	C6	R1	7.38370429247405
75	C21	R1	7.04439411935845
75	C19	R1	7.07681559705083
75	C1	R1	7.37503943134692
75	C22	R1	7.18982455888002
75	C4	R1	7.40087943628218
75	C13	R1	7.28540221886225
75	C18	R1	7.17990909001493
75	C15	R1	7.2667865406949
75	C11	R1	7.25738784269265
75	C16	R1	7.44294349584873
75	C8	R1	7.03342300153745
75	C20	R1	7.22881869049588
75	C7	R1	6.98868468677217
76	C23	R1	7.08746284125034
76	C17	R1	7.25738784269265
76	C12	R1	6.94251450533924
76	C10	R1	7.15987133677839
76	C14	R1	7.11894107272351
76	C5	R1	7.58496250072116
76	C9	R1	7.3037807481771
76	C24	R1	7.15987133677839
76	C6	R1	7.08746284125034
76	C21	R1	7.16992500144231
76	C19	R1	7.27612440527424
76	C1	R1	7.04439411935845
76	C22	R1	7.23840473932508
76	C4	R1	7.07681559705083
76	C13	R1	7.16992500144231
76	C18	R1	7.49185309632967
76	C15	R1	7.19967234483636
76	C11	R1	7.03342300153745
76	C16	R1	7.45121111183233
76	C8	R1	7.08746284125034
76	C20	R1	7.13955135239879
76	C7	R1	7.25738784269265
77	C23	R1	7.14974711950468
77	C17	R1	7.62935662007961
77	C12	R1	7.39231742277876
77	C10	R1	6.8703647195834
77	C3	R1	7.02236781302845
77	C14	R1	7.33091687811462
77	C5	R1	6.96578428466209
77	C9	R1	7.33985000288462
77	C24	R1	7.25738784269265
77	C6	R1	6.94251450533924
77	C21	R1	7.59245703726808
77	C1	R1	7.17990909001493
77	C22	R1	7.17990909001493
77	C4	R1	6.96578428466209
77	C13	R1	7.15987133677839
77	C18	R1	7.2667865406949
77	C15	R1	7.32192809488736
77	C11	R1	7.38370429247405
77	C16	R1	7.20945336562895
77	C8	R1	7.44294349584873
77	C20	R1	7.03342300153745
78	C23	R1	7.39231742277876
78	C17	R1	7.04439411935845
78	C12	R1	7.22881869049588
78	C14	R1	7.22881869049588
78	C5	R1	7.4093909361377
78	C24	R1	7.23840473932508
78	C6	R1	7.4594316186373
78	C21	R1	7.17990909001493
78	C19	R1	7.12928301694497
78	C1	R1	7.24792751344359
78	C22	R1	7.32192809488736
78	C4	R1	7.35755200461808
78	C13	R1	7.17990909001493
78	C18	R1	7.35755200461808
78	C16	R1	6.85798099512757
78	C8	R1	7.04439411935845
78	C20	R1	7.23840473932508
78	C7	R1	7.31288295528436
79	C23	R1	7.19967234483636
79	C17	R1	7.4594316186373
79	C12	R1	7.11894107272351
79	C10	R1	7.07681559705083
79	C3	R1	7.4594316186373
79	C14	R1	7.29462074889163
79	C5	R1	7.17990909001493
79	C9	R1	7.2667865406949
79	C24	R1	7.16992500144231
79	C21	R1	7.22881869049588
79	C19	R1	6.93073733756289
79	C1	R1	7.17990909001493
79	C22	R1	6.96578428466209
79	C4	R1	7.2667865406949
79	C18	R1	7.31288295528436
79	C15	R1	7.12928301694497
79	C11	R1	7.48381577726426
79	C16	R1	7.33985000288462
79	C8	R1	7.4093909361377
79	C20	R1	7.21916852046216
79	C7	R1	7.33985000288462
80	C23	R1	7.3037807481771
80	C17	R1	7.20945336562895
80	C3	R1	7.37503943134692
80	C14	R1	7.20945336562895
80	C5	R1	7.33091687811462
80	C24	R1	7.34872815423108
80	C6	R1	7.19967234483636
80	C21	R1	7.56224242422107
80	C19	R1	7.4093909361377
80	C1	R1	6.95419631038687
80	C22	R1	7.28540221886225
80	C4	R1	7.18982455888002
80	C13	R1	7.34872815423108
80	C18	R1	7.22881869049588
80	C15	R1	7.13955135239879
80	C16	R1	7.2667865406949
80	C8	R1	7.23840473932508
80	C20	R1	7.20945336562895
80	C7	R1	7.4262647547021
81	C23	R1	7.29462074889163
81	C17	R1	7.10852445677817
81	C12	R1	7.24792751344359
81	C10	R1	7.14974711950468
81	C3	R1	7.21916852046216
81	C14	R1	7.4178525148859
81	C5	R1	7.38370429247405
81	C9	R1	7.51569983828404
81	C24	R1	7.38370429247405
81	C6	R1	7.05528243550119
81	C21	R1	7.38370429247405
81	C19	R1	7.15987133677839
81	C1	R1	7.20945336562895
81	C22	R1	7.16992500144231
81	C4	R1	7.4093909361377
81	C13	R1	7.13955135239879
81	C18	R1	6.8073549220576
81	C11	R1	6.97727992349992
81	C16	R1	7.33091687811462
81	C8	R1	7.33091687811462
81	C20	R1	7.10852445677817
81	C7	R1	7.32192809488736
82	C23	R1	7.31288295528436
82	C17	R1	7.18982455888002
82	C12	R1	7.10852445677817
82	C10	R1	7.29462074889163
82	C3	R1	7.56985560833095
82	C14	R1	7.40087943628218
82	C9	R1	7.3037807481771
82	C24	R1	7.33091687811462
82	C6	R1	7.20945336562895
82	C21	R1	7.38370429247405
82	C19	R1	6.94251450533924
82	C1	R1	7.29462074889163
82	C22	R1	7.27612440527424
82	C4	R1	6.88264304936184
82	C13	R1	7.4178525148859
82	C18	R1	7.44294349584873
82	C15	R1	7.01122725542325
82	C11	R1	7.29462074889163
82	C16	R1	7.22881869049588
82	C8	R1	7.33091687811462
82	C20	R1	7.09803208296053
82	C7	R1	7.4757334309664
83	C23	R1	7.13955135239879
83	C17	R1	7.31288295528436
83	C12	R1	7.27612440527424
83	C10	R1	7.18982455888002
83	C3	R1	7.18982455888002
83	C14	R1	7.49984588708321
83	C5	R1	6.96578428466209
83	C9	R1	7.05528243550119
83	C24	R1	7.20945336562895
83	C6	R1	6.89481776330794
83	C21	R1	7.24792751344359
83	C19	R1	7.03342300153745
83	C1	R1	7.58496250072116
83	C22	R1	6.96578428466209
83	C4	R1	7.36632221424582
83	C13	R1	6.91886323727459
83	C15	R1	7.27612440527424
83	C11	R1	7.35755200461808
83	C8	R1	7.38370429247405
83	C7	R1	7.16992500144231
84	C23	R1	6.82017896241519
84	C17	R1	7.14974711950468
84	C12	R1	7.52356195605701
84	C10	R1	7.32192809488736
84	C3	R1	7.36632221424582
84	C14	R1	7.24792751344359
84	C5	R1	6.84549005094437
84	C9	R1	7.5077946401987
84	C24	R1	7.18982455888002
84	C6	R1	7.06608919045777
84	C21	R1	7.09803208296053
84	C19	R1	7.27612440527424
84	C1	R1	7.12928301694497
84	C22	R1	7.07681559705083
84	C4	R1	7.4178525148859
84	C13	R1	7.3037807481771
84	C18	R1	7.04439411935845
84	C15	R1	7.31288295528436
84	C16	R1	7.09803208296053
84	C8	R1	7.36632221424582
84	C20	R1	6.88264304936184
85	C17	R1	7.23840473932508
85	C12	R1	7.28540221886225
85	C10	R1	6.97727992349992
85	C3	R1	6.84549005094437
85	C14	R1	7.18982455888002
85	C5	R1	7.24792751344359
85	C9	R1	7.11894107272351
85	C24	R1	7.22881869049588
85	C6	R1	7.25738784269265
85	C21	R1	7.23840473932508
85	C19	R1	7.10852445677817
85	C1	R1	7.03342300153745
85	C22	R1	7.04439411935845
85	C4	R1	7.08746284125034
85	C13	R1	7.27612440527424
85	C18	R1	7.12928301694497
85	C15	R1	6.97727992349992
85	C11	R1	7.14974711950468
85	C8	R1	7.04439411935845
85	C20	R1	7.09803208296053
85	C7	R1	7.02236781302845
86	C23	R1	7.18982455888002
86	C17	R1	7.24792751344359
86	C12	R1	7.44294349584873
86	C3	R1	7.4594316186373
86	C14	R1	7.22881869049588
86	C5	R1	7.48381577726426
86	C9	R1	7.02236781302845
86	C24	R1	7.17990909001493
86	C6	R1	7.4178525148859
86	C21	R1	7.2667865406949
86	C19	R1	7.39231742277876
86	C1	R1	7.13955135239879
86	C22	R1	7.21916852046216
86	C4	R1	7.34872815423108
86	C13	R1	7.21916852046216
86	C15	R1	7.16992500144231
86	C11	R1	7.39231742277876
86	C16	R1	7.43462822763672
86	C8	R1	7.6724253419715
86	C20	R1	7.4594316186373
86	C7	R1	7.24792751344359
87	C23	R1	7.19967234483636
87	C17	R1	7.36632221424582
87	C12	R1	7.10852445677817
87	C10	R1	7.27612440527424
87	C3	R1	7
87	C9	R1	7.37503943134692
87	C24	R1	7.05528243550119
87	C6	R1	7.3037807481771
87	C21	R1	7.10852445677817
87	C1	R1	7.19967234483636
87	C22	R1	7.16992500144231
87	C13	R1	7.32192809488736
87	C18	R1	7.17990909001493
87	C15	R1	7.15987133677839
87	C11	R1	7.28540221886225
87	C8	R1	7.4594316186373
87	C20	R1	6.98868468677217
87	C7	R1	7.55458885167764
88	C23	R1	7.43462822763672
88	C17	R1	7.31288295528436
88	C12	R1	7.16992500144231
88	C10	R1	7.27612440527424
88	C3	R1	7.43462822763672
88	C14	R1	7.33091687811462
88	C5	R1	7.33091687811462
88	C9	R1	7.06608919045777
88	C24	R1	7.10852445677817
88	C6	R1	7.22881869049588
88	C21	R1	7.2667865406949
88	C19	R1	7.4594316186373
88	C1	R1	7.22881869049588
88	C4	R1	7.39231742277876
88	C13	R1	7.19967234483636
88	C18	R1	7.4178525148859
88	C15	R1	7.10852445677817
88	C11	R1	7.18982455888002
88	C16	R1	7.40087943628218
88	C8	R1	7.32192809488736
88	C20	R1	7.35755200461808
88	C7	R1	7.31288295528436
89	C23	R1	7.44294349584873
89	C17	R1	7.3037807481771
89	C12	R1	6.95419631038687
89	C10	R1	7.10852445677817
89	C3	R1	7.12928301694497
89	C14	R1	7.17990909001493
89	C5	R1	7.43462822763672
89	C9	R1	7.43462822763672
89	C24	R1	7.15987133677839
89	C6	R1	7.05528243550119
89	C21	R1	7.3037807481771
89	C19	R1	7.25738784269265
89	C1	R1	7.45121111183233
89	C22	R1	7.36632221424582
89	C4	R1	7.23840473932508
89	C13	R1	7.37503943134692
89	C18	R1	7.38370429247405
89	C11	R1	7.33985000288462
89	C16	R1	7.3037807481771
89	C8	R1	7.12928301694497
89	C20	R1	7.02236781302845
89	C7	R1	7.23840473932508
90	C17	R1	7.13955135239879
90	C12	R1	7.28540221886225
90	C3	R1	7.3037807481771
90	C14	R1	7.08746284125034
90	C5	R1	7.32192809488736
90	C9	R1	7.21916852046216
90	C24	R1	7.59991284218713
90	C6	R1	7.02236781302845
90	C19	R1	7.22881869049588
90	C1	R1	7.40087943628218
90	C22	R1	7.40087943628218
90	C13	R1	7.34872815423108
90	C15	R1	7.4178525148859
90	C11	R1	7.13955135239879
90	C16	R1	7.22881869049588
90	C20	R1	7.20945336562895
90	C7	R1	7.24792751344359
91	C23	R1	7.3037807481771
91	C17	R1	7.36632221424582
91	C12	R1	7.2667865406949
91	C10	R1	7.20945336562895
91	C3	R1	7.13955135239879
91	C14	R1	7.2667865406949
91	C5	R1	7.17990909001493
91	C9	R1	7.17990909001493
91	C24	R1	7.27612440527424
91	C6	R1	7.59245703726808
91	C21	R1	7.31288295528436
91	C19	R1	7.21916852046216
91	C1	R1	7.32192809488736
91	C4	R1	7.49984588708321
91	C13	R1	7.12928301694497
91	C18	R1	7.11894107272351
91	C15	R1	7.13955135239879
91	C11	R1	7.45121111183233
91	C16	R1	7.33985000288462
91	C8	R1	7.24792751344359
91	C20	R1	7.39231742277876
91	C7	R1	7.21916852046216
92	C23	R1	7.4262647547021
92	C17	R1	7.28540221886225
92	C12	R1	7.04439411935845
92	C10	R1	7.38370429247405
92	C3	R1	7.32192809488736
92	C5	R1	7.16992500144231
92	C9	R1	7.09803208296053
92	C24	R1	7.44294349584873
92	C21	R1	7.19967234483636
92	C19	R1	7.49984588708321
92	C1	R1	7.34872815423108
92	C22	R1	7.11894107272351
92	C4	R1	7.24792751344359
92	C13	R1	7.36632221424582
92	C18	R1	7.13955135239879
92	C15	R1	7.35755200461808
92	C11	R1	7.37503943134692
92	C16	R1	7.24792751344359
92	C8	R1	7.64385618977472
92	C20	R1	7
92	C7	R1	7.28540221886225
93	C23	R1	7.43462822763672
93	C17	R1	7.31288295528436
93	C12	R1	7.29462074889163
93	C10	R1	7.07681559705083
93	C3	R1	7.59991284218713
93	C5	R1	7.02236781302845
93	C9	R1	7.11894107272351
93	C6	R1	7.24792751344359
93	C21	R1	7.08746284125034
93	C19	R1	7.22881869049588
93	C1	R1	7.3037807481771
93	C22	R1	7.12928301694497
93	C4	R1	7.61470984411521
93	C13	R1	7.37503943134692
93	C18	R1	7.23840473932508
93	C15	R1	7.14974711950468
93	C11	R1	7.09803208296053
93	C16	R1	7.49185309632967
93	C8	R1	7.45121111183233
93	C20	R1	7.17990909001493
93	C7	R1	7.20945336562895
94	C23	R1	7.4594316186373
94	C17	R1	7.31288295528436
94	C3	R1	7.19967234483636
94	C14	R1	7.07681559705083
94	C9	R1	7.59245703726808
94	C24	R1	7.35755200461808
94	C6	R1	7.2667865406949
94	C21	R1	7.2667865406949
94	C19	R1	7.56224242422107
94	C22	R1	7.34872815423108
94	C4	R1	7.27612440527424
94	C13	R1	7.24792751344359
94	C18	R1	7.27612440527424
94	C8	R1	7.38370429247405
94	C20	R1	7.19967234483636
94	C7	R1	7.31288295528436
95	C23	R1	7.14974711950468
95	C17	R1	7.19967234483636
95	C12	R1	6.83289001416474
95	C10	R1	7.12928301694497
95	C3	R1	7.18982455888002
95	C14	R1	7.06608919045777
95	C5	R1	7.19967234483636
95	C9	R1	7.467605550083
95	C24	R1	7.23840473932508
95	C6	R1	7.37503943134692
95	C1	R1	7.2667865406949
95	C22	R1	7.10852445677817
95	C4	R1	7.16992500144231
95	C13	R1	7.53915881110803
95	C18	R1	7.35755200461808
95	C15	R1	7.33985000288462
95	C11	R1	6.97727992349992
95	C16	R1	7.27612440527424
95	C8	R1	7.28540221886225
95	C20	R1	7.22881869049588
95	C7	R1	7.20945336562895
96	C23	R1	7.48381577726426
96	C12	R1	7.33091687811462
96	C10	R1	7.3037807481771
96	C3	R1	7.27612440527424
96	C14	R1	7.25738784269265
96	C5	R1	7.44294349584873
96	C9	R1	7.31288295528436
96	C24	R1	7.20945336562895
96	C6	R1	7.17990909001493
96	C21	R1	7.11894107272351
96	C19	R1	7.15987133677839
96	C1	R1	7.31288295528436
96	C22	R1	7.07681559705083
96	C4	R1	7.31288295528436
96	C13	R1	7.28540221886225
96	C18	R1	7.02236781302845
96	C15	R1	6.94251450533924
96	C11	R1	7.32192809488736
96	C16	R1	7.12928301694497
96	C8	R1	7.36632221424582
96	C7	R1	7.44294349584873
97	C23	R1	7.2667865406949
97	C17	R1	7.32192809488736
97	C12	R1	7.33985000288462
97	C3	R1	7.33985000288462
97	C14	R1	7.20945336562895
97	C5	R1	7.3037807481771
97	C9	R1	7.33091687811462
97	C24	R1	7.35755200461808
97	C6	R1	7.17990909001493
97	C21	R1	7.05528243550119
97	C19	R1	7.09803208296053
97	C1	R1	7.16992500144231
97	C22	R1	7.03342300153745
97	C13	R1	7.2667865406949
97	C18	R1	7.35755200461808
97	C15	R1	7.02236781302845
[truncated: 14,539 more rows]
