# Supplementary material for: Stochastic modelling of single-cell gene expression adaptation reveals non-genomic contribution to evolution of tumor subclones
Source: bioRxiv. 2024 Apr 20:2024.04.17.588869. Preprint. [Version 1] doi: 10.1101/2024.04.17.588869 (PMC11071284; doi:10.1101/2024.04.17.588869)
Supplement: Supplement 2 [file media-2.zip › Supplementary Files/Simulated Data/Adaptive_Simulation/tr_1.02_sq_.15_r_150_a_.125.csv]

gene	species	replicate	exprval
1	C23	R1	7.36632221424582
1	C17	R1	7.35755200461808
1	C12	R1	7.19967234483636
1	C10	R1	7.10852445677817
1	C3	R1	7.28540221886225
1	C5	R1	7.24792751344359
1	C9	R1	7.3037807481771
1	C24	R1	7.10852445677817
1	C6	R1	7.44294349584873
1	C21	R1	7.2667865406949
1	C19	R1	7.31288295528436
1	C1	R1	7.3037807481771
1	C22	R1	7.51569983828404
1	C4	R1	7.25738784269265
1	C13	R1	7.19967234483636
1	C15	R1	7.22881869049588
1	C16	R1	6.74146698640115
1	C8	R1	7.31288295528436
1	C20	R1	7.39231742277876
1	C7	R1	7.16992500144231
2	C23	R1	6.84549005094437
2	C17	R1	7.02236781302845
2	C12	R1	7.38370429247405
2	C10	R1	7.06608919045777
2	C3	R1	6.97727992349992
2	C14	R1	6.98868468677217
2	C5	R1	7.55458885167764
2	C9	R1	7.40087943628218
2	C24	R1	7.55458885167764
2	C6	R1	7.49984588708321
2	C21	R1	7.38370429247405
2	C19	R1	7.28540221886225
2	C1	R1	7.32192809488736
2	C22	R1	7.16992500144231
2	C4	R1	7.15987133677839
2	C11	R1	7.25738784269265
2	C8	R1	7.23840473932508
2	C7	R1	7.32192809488736
3	C23	R1	7.467605550083
3	C17	R1	7.4262647547021
3	C12	R1	7.19967234483636
3	C3	R1	7.51569983828404
3	C14	R1	7.24792751344359
3	C9	R1	7.11894107272351
3	C24	R1	7.4594316186373
3	C6	R1	7.01122725542325
3	C21	R1	7.24792751344359
3	C19	R1	7.09803208296053
3	C1	R1	7.14974711950468
3	C22	R1	7.11894107272351
3	C4	R1	7.16992500144231
3	C13	R1	7.03342300153745
3	C18	R1	6.85798099512757
3	C15	R1	7.20945336562895
3	C11	R1	7.13955135239879
3	C16	R1	7.2667865406949
3	C8	R1	7.10852445677817
3	C20	R1	7.09803208296053
4	C23	R1	7.27612440527424
4	C17	R1	7.33985000288462
4	C12	R1	6.91886323727459
4	C10	R1	7.4178525148859
4	C3	R1	7.4594316186373
4	C14	R1	7.29462074889163
4	C9	R1	7.06608919045777
4	C24	R1	7.35755200461808
4	C6	R1	7.36632221424582
4	C21	R1	7.43462822763672
4	C19	R1	7
4	C1	R1	7.12928301694497
4	C22	R1	7.07681559705083
4	C4	R1	7.18982455888002
4	C13	R1	7.34872815423108
4	C18	R1	7.06608919045777
4	C15	R1	7.29462074889163
4	C11	R1	7.04439411935845
4	C16	R1	7.39231742277876
4	C8	R1	7.38370429247405
4	C7	R1	7.10852445677817
5	C23	R1	7.18982455888002
5	C17	R1	7.12928301694497
5	C10	R1	7.40087943628218
5	C14	R1	7.4093909361377
5	C9	R1	7.4757334309664
5	C24	R1	7.11894107272351
5	C6	R1	7.06608919045777
5	C21	R1	7.39231742277876
5	C19	R1	7.03342300153745
5	C1	R1	7.22881869049588
5	C22	R1	7.24792751344359
5	C4	R1	7.49185309632967
5	C13	R1	6.96578428466209
5	C18	R1	7.25738784269265
5	C15	R1	6.90689059560852
5	C11	R1	7.22881869049588
5	C16	R1	7.18982455888002
5	C8	R1	7.49185309632967
5	C20	R1	7.05528243550119
5	C7	R1	7.2667865406949
6	C23	R1	6.91886323727459
6	C17	R1	7.19967234483636
6	C12	R1	7.11894107272351
6	C10	R1	6.90689059560852
6	C3	R1	7.16992500144231
6	C14	R1	7.33091687811462
6	C5	R1	7.25738784269265
6	C9	R1	7.32192809488736
6	C24	R1	7.19967234483636
6	C6	R1	7.11894107272351
6	C21	R1	7.23840473932508
6	C19	R1	7.43462822763672
6	C22	R1	7.37503943134692
6	C4	R1	7.48381577726426
6	C13	R1	7
6	C18	R1	6.64385618977472
6	C15	R1	7.3037807481771
6	C11	R1	7.27612440527424
6	C16	R1	7.20945336562895
6	C8	R1	7
6	C20	R1	6.95419631038687
6	C7	R1	7.37503943134692
7	C23	R1	7.01122725542325
7	C17	R1	7.53915881110803
7	C10	R1	7.08746284125034
7	C3	R1	7.2667865406949
7	C14	R1	7.10852445677817
7	C5	R1	7.6724253419715
7	C9	R1	6.85798099512757
7	C24	R1	7.17990909001493
7	C6	R1	7.33091687811462
7	C21	R1	7.4262647547021
7	C19	R1	7.70043971814109
7	C1	R1	7.35755200461808
7	C22	R1	7.13955135239879
7	C4	R1	7.57742882803575
7	C13	R1	7.21916852046216
7	C15	R1	7.05528243550119
7	C11	R1	7.53138146051631
7	C16	R1	7.21916852046216
7	C8	R1	7.07681559705083
7	C20	R1	7.03342300153745
8	C23	R1	7.53138146051631
8	C12	R1	7.05528243550119
8	C10	R1	7.33091687811462
8	C3	R1	7.16992500144231
8	C14	R1	7.18982455888002
8	C9	R1	7.31288295528436
8	C24	R1	7.29462074889163
8	C6	R1	7.19967234483636
8	C21	R1	7.39231742277876
8	C19	R1	7.31288295528436
8	C1	R1	7.19967234483636
8	C22	R1	6.96578428466209
8	C4	R1	7.31288295528436
8	C13	R1	7.27612440527424
8	C18	R1	7.11894107272351
8	C15	R1	7.23840473932508
8	C16	R1	7.35755200461808
8	C8	R1	7.4262647547021
8	C20	R1	7.27612440527424
8	C7	R1	7.3037807481771
9	C23	R1	7.29462074889163
9	C17	R1	7.17990909001493
9	C12	R1	6.94251450533924
9	C10	R1	7.13955135239879
9	C3	R1	6.70043971814109
9	C14	R1	7
9	C5	R1	7.18982455888002
9	C9	R1	7.39231742277876
9	C24	R1	7.08746284125034
9	C6	R1	7.12928301694497
9	C21	R1	7.22881869049588
9	C19	R1	7.31288295528436
9	C1	R1	7.15987133677839
9	C22	R1	7
9	C4	R1	7.21916852046216
9	C13	R1	7.37503943134692
9	C18	R1	7.24792751344359
9	C15	R1	7.24792751344359
9	C11	R1	7.34872815423108
9	C16	R1	7.29462074889163
9	C8	R1	7.23840473932508
9	C20	R1	6.83289001416474
9	C7	R1	7.36632221424582
10	C23	R1	7.27612440527424
10	C17	R1	7.16992500144231
10	C12	R1	7.27612440527424
10	C10	R1	7.19967234483636
10	C3	R1	7.08746284125034
10	C14	R1	7.22881869049588
10	C9	R1	7.03342300153745
10	C24	R1	7.22881869049588
10	C6	R1	7.07681559705083
10	C21	R1	7.56985560833095
10	C19	R1	7.4594316186373
10	C1	R1	7.5077946401987
10	C4	R1	7.28540221886225
10	C13	R1	7.37503943134692
10	C18	R1	7.05528243550119
10	C15	R1	6.90689059560852
10	C11	R1	6.97727992349992
10	C16	R1	7.01122725542325
10	C8	R1	7.25738784269265
10	C20	R1	7.25738784269265
10	C7	R1	7.3037807481771
11	C23	R1	7.467605550083
11	C17	R1	6.94251450533924
11	C12	R1	7.49984588708321
11	C10	R1	7.31288295528436
11	C3	R1	7.19967234483636
11	C14	R1	7.22881869049588
11	C5	R1	7.13955135239879
11	C9	R1	7.25738784269265
11	C24	R1	7.11894107272351
11	C6	R1	7
11	C19	R1	7.59991284218713
11	C1	R1	7.14974711950468
11	C22	R1	7.19967234483636
11	C4	R1	7.16992500144231
11	C13	R1	7.16992500144231
11	C18	R1	7.33091687811462
11	C15	R1	7.09803208296053
11	C11	R1	7.24792751344359
11	C16	R1	7.24792751344359
11	C8	R1	7.33985000288462
11	C20	R1	7.04439411935845
11	C7	R1	6.97727992349992
12	C23	R1	7.21916852046216
12	C17	R1	7.33985000288462
12	C12	R1	6.98868468677217
12	C10	R1	7.16992500144231
12	C3	R1	7.60733031374961
12	C14	R1	7.07681559705083
12	C5	R1	7.31288295528436
12	C9	R1	7.32192809488736
12	C24	R1	7.27612440527424
12	C6	R1	6.7279204545632
12	C21	R1	7.23840473932508
12	C19	R1	7.40087943628218
12	C1	R1	7.11894107272351
12	C22	R1	7.51569983828404
12	C4	R1	7.21916852046216
12	C13	R1	7.24792751344359
12	C18	R1	7.467605550083
12	C15	R1	7.15987133677839
12	C11	R1	7.35755200461808
12	C16	R1	7.2667865406949
12	C20	R1	7.37503943134692
12	C7	R1	7.21916852046216
13	C23	R1	7.29462074889163
13	C17	R1	7.33985000288462
13	C10	R1	7.34872815423108
13	C3	R1	7.08746284125034
13	C14	R1	7.33985000288462
13	C5	R1	7.27612440527424
13	C9	R1	7.07681559705083
13	C24	R1	7.01122725542325
13	C6	R1	7.14974711950468
13	C21	R1	7.16992500144231
13	C19	R1	7.3037807481771
13	C1	R1	7.33091687811462
13	C22	R1	7.37503943134692
13	C4	R1	7.16992500144231
13	C13	R1	7.06608919045777
13	C18	R1	6.98868468677217
13	C15	R1	7.17990909001493
13	C11	R1	7.28540221886225
13	C16	R1	7.2667865406949
13	C8	R1	7.13955135239879
13	C20	R1	7.15987133677839
13	C7	R1	7.23840473932508
14	C23	R1	7.3037807481771
14	C17	R1	7.36632221424582
14	C12	R1	7.27612440527424
14	C10	R1	7.32192809488736
14	C3	R1	7.4093909361377
14	C14	R1	7.08746284125034
14	C5	R1	7.14974711950468
14	C24	R1	6.95419631038687
14	C21	R1	7.18982455888002
14	C19	R1	7.4178525148859
14	C1	R1	7.16992500144231
14	C22	R1	7.36632221424582
14	C4	R1	7.24792751344359
14	C13	R1	7.16992500144231
14	C18	R1	7.56224242422107
14	C15	R1	7.02236781302845
14	C11	R1	7.20945336562895
14	C16	R1	7.4178525148859
14	C8	R1	7.45121111183233
14	C20	R1	6.97727992349992
14	C7	R1	7.25738784269265
15	C23	R1	7.12928301694497
15	C12	R1	7.28540221886225
15	C10	R1	7.06608919045777
15	C3	R1	7.04439411935845
15	C14	R1	7.40087943628218
15	C5	R1	7.28540221886225
15	C9	R1	7.38370429247405
15	C24	R1	7.23840473932508
15	C6	R1	7.53138146051631
15	C21	R1	7.05528243550119
15	C19	R1	7.15987133677839
15	C1	R1	7.2667865406949
15	C22	R1	7.05528243550119
15	C4	R1	7.17990909001493
15	C13	R1	7.29462074889163
15	C18	R1	7.34872815423108
15	C15	R1	7.61470984411521
15	C11	R1	6.96578428466209
15	C16	R1	7.31288295528436
15	C8	R1	7.32192809488736
15	C7	R1	7.33091687811462
16	C23	R1	7.07681559705083
16	C17	R1	6.96578428466209
16	C12	R1	7.39231742277876
16	C10	R1	7.39231742277876
16	C3	R1	7.03342300153745
16	C14	R1	7.16992500144231
16	C5	R1	7.5077946401987
16	C9	R1	7.61470984411521
16	C24	R1	7.07681559705083
16	C6	R1	7.3037807481771
16	C21	R1	7.43462822763672
16	C19	R1	7.53138146051631
16	C1	R1	7.22881869049588
16	C22	R1	7.16992500144231
16	C4	R1	7.38370429247405
16	C13	R1	7.4594316186373
16	C18	R1	6.85798099512757
16	C15	R1	7
16	C16	R1	7.3037807481771
16	C8	R1	7.22881869049588
16	C20	R1	7.06608919045777
16	C7	R1	7.43462822763672
17	C23	R1	7.25738784269265
17	C17	R1	7.22881869049588
17	C10	R1	7.28540221886225
17	C3	R1	7.3037807481771
17	C14	R1	7.4757334309664
17	C5	R1	7.4594316186373
17	C9	R1	7.27612440527424
17	C24	R1	7.45121111183233
17	C6	R1	7.37503943134692
17	C21	R1	7.12928301694497
17	C19	R1	7.18982455888002
17	C1	R1	7.35755200461808
17	C22	R1	7.31288295528436
17	C13	R1	7.36632221424582
17	C18	R1	7.06608919045777
17	C15	R1	7.45121111183233
17	C11	R1	7.39231742277876
17	C16	R1	7.4594316186373
17	C8	R1	7.53915881110803
17	C20	R1	7.4262647547021
17	C7	R1	7.10852445677817
18	C23	R1	7.36632221424582
18	C17	R1	7.49185309632967
18	C10	R1	7.21916852046216
18	C3	R1	7.15987133677839
18	C14	R1	7.3037807481771
18	C5	R1	7.38370429247405
18	C9	R1	7.31288295528436
18	C24	R1	7.01122725542325
18	C6	R1	7.33985000288462
18	C21	R1	7.4757334309664
18	C19	R1	7.13955135239879
18	C1	R1	7.14974711950468
18	C22	R1	7.02236781302845
18	C4	R1	7.11894107272351
18	C13	R1	7.19967234483636
18	C18	R1	7.20945336562895
18	C15	R1	7.06608919045777
18	C11	R1	7.20945336562895
18	C16	R1	7.09803208296053
18	C8	R1	6.8703647195834
18	C20	R1	7.40087943628218
18	C7	R1	7.33091687811462
19	C23	R1	7.32192809488736
19	C17	R1	7.24792751344359
19	C12	R1	7.36632221424582
19	C3	R1	6.8703647195834
19	C14	R1	7.33091687811462
19	C5	R1	7.31288295528436
19	C9	R1	7.07681559705083
19	C24	R1	7.35755200461808
19	C6	R1	7.37503943134692
19	C21	R1	7.3037807481771
19	C19	R1	7.2667865406949
19	C22	R1	7.13955135239879
19	C4	R1	7
19	C13	R1	7.06608919045777
19	C18	R1	7.16992500144231
19	C15	R1	7.59245703726808
19	C11	R1	6.89481776330794
19	C16	R1	7.36632221424582
19	C8	R1	7.4594316186373
19	C20	R1	7.04439411935845
19	C7	R1	7.33091687811462
20	C23	R1	7.07681559705083
20	C17	R1	6.89481776330794
20	C10	R1	7.24792751344359
20	C3	R1	7.18982455888002
20	C14	R1	7.467605550083
20	C5	R1	7.21916852046216
20	C9	R1	7.27612440527424
20	C24	R1	6.68650052718322
20	C6	R1	7.01122725542325
20	C21	R1	7.01122725542325
20	C19	R1	7.09803208296053
20	C1	R1	7.24792751344359
20	C22	R1	7.12928301694497
20	C4	R1	7.20945336562895
20	C13	R1	7.36632221424582
20	C18	R1	7.33985000288462
20	C15	R1	7.4757334309664
20	C11	R1	7.467605550083
20	C16	R1	7.52356195605701
20	C8	R1	7.59991284218713
20	C20	R1	7.14974711950468
20	C7	R1	7.28540221886225
21	C23	R1	7.28540221886225
21	C17	R1	7.63662462054365
21	C12	R1	7.467605550083
21	C10	R1	7.24792751344359
21	C3	R1	7.04439411935845
21	C14	R1	7.27612440527424
21	C5	R1	7.19967234483636
21	C9	R1	7.09803208296053
21	C24	R1	7.49185309632967
21	C6	R1	7.3037807481771
21	C21	R1	7.15987133677839
21	C19	R1	6.84549005094437
21	C1	R1	7.20945336562895
21	C22	R1	7.54689445988764
21	C4	R1	7.32192809488736
21	C13	R1	7.11894107272351
21	C18	R1	7.14974711950468
21	C11	R1	7.22881869049588
21	C16	R1	7.03342300153745
21	C8	R1	7.01122725542325
21	C20	R1	6.82017896241519
21	C7	R1	7.19967234483636
22	C23	R1	7.09803208296053
22	C17	R1	7.38370429247405
22	C12	R1	7.11894107272351
22	C10	R1	7.31288295528436
22	C3	R1	7.22881869049588
22	C14	R1	7.33985000288462
22	C5	R1	7.16992500144231
22	C9	R1	7.35755200461808
22	C24	R1	6.84549005094437
22	C6	R1	7.36632221424582
22	C21	R1	7.4262647547021
22	C19	R1	7.32192809488736
22	C1	R1	7.4178525148859
22	C22	R1	7.22881869049588
22	C4	R1	7.17990909001493
22	C18	R1	7.15987133677839
22	C15	R1	7.33985000288462
22	C11	R1	7.02236781302845
22	C16	R1	6.85798099512757
22	C8	R1	7.34872815423108
22	C7	R1	7.31288295528436
23	C23	R1	7.37503943134692
23	C17	R1	7.02236781302845
23	C12	R1	7.15987133677839
23	C10	R1	7.16992500144231
23	C3	R1	7.28540221886225
23	C14	R1	7.28540221886225
23	C5	R1	7.05528243550119
23	C9	R1	7.34872815423108
23	C24	R1	7.44294349584873
23	C6	R1	7.24792751344359
23	C21	R1	7.56224242422107
23	C19	R1	7.05528243550119
23	C1	R1	7.36632221424582
23	C22	R1	7.4262647547021
23	C4	R1	7.13955135239879
23	C13	R1	7.49185309632967
23	C18	R1	7.24792751344359
23	C15	R1	7.23840473932508
23	C11	R1	7.17990909001493
23	C16	R1	6.85798099512757
23	C8	R1	7.21916852046216
23	C20	R1	7.10852445677817
23	C7	R1	7.36632221424582
24	C23	R1	7.53915881110803
24	C17	R1	7.24792751344359
24	C12	R1	7.467605550083
24	C10	R1	6.94251450533924
24	C3	R1	7.27612440527424
24	C14	R1	6.96578428466209
24	C5	R1	7.29462074889163
24	C9	R1	7.15987133677839
24	C24	R1	7.52356195605701
24	C6	R1	7.08746284125034
24	C19	R1	7.49185309632967
24	C22	R1	7.24792751344359
24	C4	R1	7.02236781302845
24	C13	R1	7.53915881110803
24	C15	R1	7.13955135239879
24	C8	R1	7.2667865406949
24	C20	R1	7.3037807481771
24	C7	R1	7.40087943628218
25	C23	R1	7.19967234483636
25	C17	R1	7.28540221886225
25	C12	R1	7.24792751344359
25	C3	R1	7.31288295528436
25	C14	R1	7.14974711950468
25	C5	R1	7.23840473932508
25	C9	R1	6.96578428466209
25	C24	R1	7.11894107272351
25	C6	R1	7.14974711950468
25	C21	R1	7.18982455888002
25	C19	R1	7.4594316186373
25	C1	R1	6.96578428466209
25	C22	R1	7.09803208296053
25	C4	R1	7.40087943628218
25	C13	R1	7.15987133677839
25	C18	R1	6.8073549220576
25	C15	R1	7.45121111183233
25	C11	R1	7.22881869049588
25	C16	R1	7.23840473932508
25	C8	R1	6.95419631038687
25	C7	R1	7.467605550083
26	C23	R1	7.37503943134692
26	C17	R1	6.95419631038687
26	C12	R1	7.58496250072116
26	C10	R1	7.24792751344359
26	C3	R1	7.21916852046216
26	C14	R1	6.94251450533924
26	C5	R1	7.35755200461808
26	C24	R1	7.2667865406949
26	C6	R1	7.21916852046216
26	C21	R1	7.25738784269265
26	C19	R1	7.03342300153745
26	C1	R1	7.11894107272351
26	C22	R1	7.4178525148859
26	C4	R1	7.39231742277876
26	C13	R1	7.07681559705083
26	C18	R1	7.11894107272351
26	C15	R1	7.2667865406949
26	C16	R1	7.58496250072116
26	C8	R1	7.2667865406949
26	C20	R1	7.03342300153745
26	C7	R1	7.31288295528436
27	C23	R1	7.17990909001493
27	C17	R1	7.21916852046216
27	C12	R1	7.33091687811462
27	C10	R1	7.16992500144231
27	C3	R1	7.28540221886225
27	C14	R1	7.38370429247405
27	C5	R1	7.33985000288462
27	C9	R1	7.43462822763672
27	C24	R1	7.45121111183233
27	C21	R1	7.09803208296053
27	C19	R1	7.17990909001493
27	C1	R1	7.45121111183233
27	C22	R1	7.49185309632967
27	C4	R1	7.06608919045777
27	C13	R1	7.56985560833095
27	C18	R1	7.22881869049588
27	C15	R1	7.33985000288462
27	C11	R1	6.84549005094437
27	C16	R1	7.05528243550119
27	C8	R1	7.2667865406949
27	C20	R1	7.4093909361377
27	C7	R1	7.33985000288462
28	C23	R1	7.37503943134692
28	C17	R1	7.39231742277876
28	C12	R1	7.23840473932508
28	C10	R1	7.17990909001493
28	C3	R1	7.53915881110803
28	C14	R1	7.20945336562895
28	C9	R1	7.03342300153745
28	C24	R1	7.19967234483636
28	C6	R1	7.28540221886225
28	C21	R1	7.35755200461808
28	C19	R1	7.5077946401987
28	C1	R1	7.05528243550119
28	C22	R1	7.34872815423108
28	C4	R1	7.33985000288462
28	C18	R1	7.58496250072116
28	C15	R1	7.52356195605701
28	C11	R1	7.29462074889163
28	C16	R1	7.33985000288462
28	C8	R1	7.38370429247405
28	C20	R1	7.14974711950468
28	C7	R1	7.14974711950468
29	C23	R1	7.45121111183233
29	C17	R1	7.34872815423108
29	C12	R1	7.38370429247405
29	C10	R1	6.97727992349992
29	C3	R1	7.16992500144231
29	C5	R1	6.8073549220576
29	C9	R1	7.25738784269265
29	C24	R1	7.01122725542325
29	C6	R1	7.35755200461808
29	C21	R1	7.4093909361377
29	C19	R1	7.32192809488736
29	C1	R1	7.2667865406949
29	C22	R1	7.17990909001493
29	C4	R1	7.38370429247405
29	C13	R1	7.17990909001493
29	C18	R1	7.28540221886225
29	C15	R1	7.17990909001493
29	C11	R1	6.82017896241519
29	C16	R1	7.37503943134692
29	C20	R1	7.14974711950468
29	C7	R1	7.34872815423108
30	C23	R1	7.33091687811462
30	C17	R1	7.4178525148859
30	C12	R1	7.34872815423108
30	C10	R1	7.32192809488736
30	C3	R1	7.2667865406949
30	C14	R1	7.02236781302845
30	C5	R1	7.08746284125034
30	C9	R1	7.16992500144231
30	C24	R1	7.45121111183233
30	C6	R1	7.38370429247405
30	C21	R1	7.49185309632967
30	C19	R1	6.85798099512757
30	C1	R1	7.09803208296053
30	C22	R1	7.35755200461808
30	C4	R1	7.33985000288462
30	C13	R1	7.01122725542325
30	C18	R1	7.20945336562895
30	C15	R1	7.38370429247405
30	C11	R1	6.89481776330794
30	C16	R1	7.21916852046216
30	C8	R1	7.08746284125034
30	C20	R1	7.11894107272351
30	C7	R1	7.2667865406949
31	C23	R1	7.14974711950468
31	C17	R1	7.29462074889163
31	C12	R1	7.45121111183233
31	C10	R1	7.14974711950468
31	C3	R1	7.27612440527424
31	C14	R1	6.93073733756289
31	C5	R1	7.27612440527424
31	C9	R1	7.28540221886225
31	C24	R1	7.5077946401987
31	C6	R1	7.22881869049588
31	C21	R1	7.11894107272351
31	C19	R1	7.16992500144231
31	C1	R1	6.96578428466209
31	C22	R1	7.4178525148859
31	C4	R1	7.06608919045777
31	C13	R1	7.03342300153745
31	C18	R1	7.40087943628218
31	C15	R1	7.33985000288462
31	C11	R1	7.08746284125034
31	C16	R1	7.20945336562895
31	C8	R1	7.22881869049588
31	C20	R1	7.33091687811462
31	C7	R1	7.33985000288462
32	C17	R1	7.29462074889163
32	C12	R1	7.24792751344359
32	C10	R1	7.36632221424582
32	C3	R1	7.17990909001493
32	C14	R1	6.96578428466209
32	C5	R1	7.10852445677817
32	C9	R1	7.08746284125034
32	C6	R1	6.95419631038687
32	C21	R1	7.11894107272351
32	C1	R1	7.09803208296053
32	C22	R1	7.19967234483636
32	C4	R1	7.29462074889163
32	C13	R1	7.29462074889163
32	C18	R1	6.89481776330794
32	C15	R1	7.11894107272351
32	C11	R1	6.95419631038687
32	C16	R1	7.2667865406949
32	C8	R1	6.84549005094437
32	C20	R1	7.09803208296053
32	C7	R1	7.33985000288462
33	C23	R1	7.27612440527424
33	C17	R1	7.29462074889163
33	C12	R1	7.29462074889163
33	C10	R1	7.22881869049588
33	C3	R1	7.48381577726426
33	C14	R1	7.22881869049588
33	C9	R1	7.43462822763672
33	C24	R1	7.27612440527424
33	C6	R1	7.38370429247405
33	C21	R1	7.2667865406949
33	C19	R1	6.91886323727459
33	C1	R1	7.10852445677817
33	C22	R1	7.53138146051631
33	C4	R1	7.24792751344359
33	C13	R1	7.2667865406949
33	C18	R1	7.53138146051631
33	C15	R1	7.21916852046216
33	C11	R1	7.23840473932508
33	C16	R1	7.24792751344359
33	C8	R1	7.22881869049588
33	C20	R1	7.37503943134692
33	C7	R1	6.98868468677217
34	C23	R1	6.97727992349992
34	C17	R1	7.12928301694497
34	C10	R1	7.13955135239879
34	C3	R1	7.51569983828404
34	C14	R1	7.19967234483636
34	C5	R1	7.03342300153745
34	C9	R1	7.16992500144231
34	C24	R1	7.45121111183233
34	C6	R1	7.21916852046216
34	C19	R1	7.24792751344359
34	C1	R1	7.20945336562895
34	C22	R1	7.22881869049588
34	C13	R1	7.25738784269265
34	C18	R1	6.96578428466209
34	C11	R1	7.37503943134692
34	C16	R1	7.09803208296053
34	C20	R1	7.40087943628218
34	C7	R1	7.32192809488736
35	C23	R1	7.2667865406949
35	C17	R1	7.13955135239879
35	C12	R1	7.467605550083
35	C10	R1	7.25738784269265
35	C3	R1	7.27612440527424
35	C14	R1	7.4262647547021
35	C5	R1	6.85798099512757
35	C9	R1	7.10852445677817
35	C24	R1	7.25738784269265
35	C6	R1	7.28540221886225
35	C21	R1	7.23840473932508
35	C19	R1	7.28540221886225
35	C1	R1	7.57742882803575
35	C22	R1	7.16992500144231
35	C4	R1	7.21916852046216
35	C18	R1	6.98868468677217
35	C15	R1	7.49984588708321
35	C11	R1	7.29462074889163
35	C16	R1	7.35755200461808
35	C8	R1	7.02236781302845
35	C20	R1	6.90689059560852
36	C17	R1	7.4757334309664
36	C12	R1	7.20945336562895
36	C10	R1	7.20945336562895
36	C3	R1	7.4262647547021
36	C14	R1	7.04439411935845
36	C5	R1	7.33091687811462
36	C9	R1	7.2667865406949
36	C24	R1	7.21916852046216
36	C21	R1	7.28540221886225
36	C19	R1	7.55458885167764
36	C1	R1	7.25738784269265
36	C22	R1	7.53138146051631
36	C4	R1	6.98868468677217
36	C13	R1	6.93073733756289
36	C18	R1	7.33091687811462
36	C15	R1	7.4594316186373
36	C11	R1	7.06608919045777
36	C16	R1	7.10852445677817
36	C8	R1	6.84549005094437
36	C20	R1	7.20945336562895
36	C7	R1	7.23840473932508
37	C23	R1	7.05528243550119
37	C17	R1	7.08746284125034
37	C12	R1	7.16992500144231
37	C3	R1	7.09803208296053
37	C14	R1	7.35755200461808
37	C5	R1	7.49185309632967
37	C9	R1	7.33985000288462
37	C24	R1	7.02236781302845
37	C6	R1	7.2667865406949
37	C21	R1	7.4594316186373
37	C19	R1	7.37503943134692
37	C22	R1	6.95419631038687
37	C4	R1	7.08746284125034
37	C13	R1	7.20945336562895
37	C18	R1	7.09803208296053
37	C15	R1	7.29462074889163
37	C11	R1	6.97727992349992
37	C16	R1	7.24792751344359
37	C8	R1	7.33985000288462
37	C20	R1	6.8073549220576
37	C7	R1	7.15987133677839
38	C23	R1	7.51569983828404
38	C17	R1	7.27612440527424
38	C12	R1	7.467605550083
38	C10	R1	7.53138146051631
38	C3	R1	7.54689445988764
38	C14	R1	7.17990909001493
38	C5	R1	7.54689445988764
38	C9	R1	7.18982455888002
38	C24	R1	7.04439411935845
38	C6	R1	7.22881869049588
38	C21	R1	7.05528243550119
38	C19	R1	7.43462822763672
38	C1	R1	7.18982455888002
38	C22	R1	7.25738784269265
38	C4	R1	7.38370429247405
38	C13	R1	7.37503943134692
38	C18	R1	6.90689059560852
38	C15	R1	7.23840473932508
38	C11	R1	7.14974711950468
38	C16	R1	6.97727992349992
38	C8	R1	7.20945336562895
38	C20	R1	7.4594316186373
38	C7	R1	7.15987133677839
39	C23	R1	7.33091687811462
39	C17	R1	7.13955135239879
39	C12	R1	7.14974711950468
39	C3	R1	7.15987133677839
39	C14	R1	7.45121111183233
39	C5	R1	7.2667865406949
39	C9	R1	7.38370429247405
39	C6	R1	7.28540221886225
39	C21	R1	7.16992500144231
39	C19	R1	7.33091687811462
39	C1	R1	7.28540221886225
39	C22	R1	7.20945336562895
39	C4	R1	7.18982455888002
39	C13	R1	7.27612440527424
39	C18	R1	7.15987133677839
39	C11	R1	7.19967234483636
39	C8	R1	7.4594316186373
39	C20	R1	7.21916852046216
39	C7	R1	7.37503943134692
40	C23	R1	7.19967234483636
40	C12	R1	7.11894107272351
40	C10	R1	7.49185309632967
40	C3	R1	7.22881869049588
40	C14	R1	7.37503943134692
40	C5	R1	7.05528243550119
40	C9	R1	7.28540221886225
40	C24	R1	7.32192809488736
40	C6	R1	7.17990909001493
40	C21	R1	7.09803208296053
40	C19	R1	7.36632221424582
40	C1	R1	7.39231742277876
40	C22	R1	7.25738784269265
40	C4	R1	7.37503943134692
40	C13	R1	7.03342300153745
40	C18	R1	6.96578428466209
40	C15	R1	7.15987133677839
40	C11	R1	6.98868468677217
40	C16	R1	7.28540221886225
40	C8	R1	7.4262647547021
40	C20	R1	7.23840473932508
40	C7	R1	7.33985000288462
41	C23	R1	7.08746284125034
41	C17	R1	7.25738784269265
41	C12	R1	7.09803208296053
41	C10	R1	7.06608919045777
41	C3	R1	7.19967234483636
41	C14	R1	7.16992500144231
41	C5	R1	7.45121111183233
41	C9	R1	7.11894107272351
41	C24	R1	7.28540221886225
41	C6	R1	7.39231742277876
41	C21	R1	7.02236781302845
41	C19	R1	7.38370429247405
41	C22	R1	7.06608919045777
41	C4	R1	7.33091687811462
41	C13	R1	7.23840473932508
41	C18	R1	7.49984588708321
41	C15	R1	7.37503943134692
41	C11	R1	6.93073733756289
41	C16	R1	7.24792751344359
41	C8	R1	7.32192809488736
41	C20	R1	7.31288295528436
41	C7	R1	7.32192809488736
42	C23	R1	7.3037807481771
42	C17	R1	7.25738784269265
42	C10	R1	7.35755200461808
42	C3	R1	7.52356195605701
42	C14	R1	7.24792751344359
42	C9	R1	7.21916852046216
42	C24	R1	6.97727992349992
42	C6	R1	7.05528243550119
42	C21	R1	7.17990909001493
42	C19	R1	7.2667865406949
42	C1	R1	7.25738784269265
42	C22	R1	7.11894107272351
42	C4	R1	7.37503943134692
42	C13	R1	7.22881869049588
42	C18	R1	6.98868468677217
42	C15	R1	7.23840473932508
42	C11	R1	7.49984588708321
42	C16	R1	7.467605550083
42	C8	R1	7.06608919045777
42	C20	R1	7.32192809488736
42	C7	R1	6.89481776330794
43	C23	R1	7.20945336562895
43	C17	R1	6.93073733756289
43	C12	R1	7.08746284125034
43	C10	R1	7.24792751344359
43	C3	R1	7.01122725542325
43	C14	R1	7.19967234483636
43	C5	R1	7.34872815423108
43	C9	R1	7.03342300153745
43	C24	R1	7.21916852046216
43	C6	R1	6.97727992349992
43	C21	R1	7.05528243550119
43	C19	R1	7.25738784269265
43	C1	R1	6.97727992349992
43	C22	R1	7.23840473932508
43	C4	R1	6.96578428466209
43	C13	R1	7.12928301694497
43	C18	R1	7.4262647547021
43	C15	R1	7.20945336562895
43	C11	R1	7.12928301694497
43	C16	R1	7.11894107272351
43	C8	R1	7.13955135239879
43	C20	R1	7.34872815423108
43	C7	R1	6.98868468677217
44	C23	R1	7.56224242422107
44	C17	R1	6.91886323727459
44	C12	R1	6.95419631038687
44	C10	R1	6.8703647195834
44	C14	R1	7.22881869049588
44	C5	R1	7.10852445677817
44	C9	R1	7.20945336562895
44	C24	R1	7.3037807481771
44	C6	R1	7.52356195605701
44	C21	R1	6.95419631038687
44	C19	R1	6.84549005094437
44	C1	R1	7.56224242422107
44	C22	R1	7.35755200461808
44	C4	R1	7.49984588708321
44	C13	R1	6.95419631038687
44	C18	R1	7.37503943134692
44	C15	R1	7.28540221886225
44	C11	R1	7.17990909001493
44	C8	R1	7.32192809488736
44	C20	R1	7.16992500144231
44	C7	R1	7.45121111183233
45	C23	R1	7.49185309632967
45	C17	R1	7.12928301694497
45	C12	R1	7.18982455888002
45	C3	R1	7.2667865406949
45	C14	R1	7.17990909001493
45	C5	R1	7.31288295528436
45	C9	R1	7.57742882803575
45	C24	R1	7.04439411935845
45	C6	R1	7.20945336562895
45	C21	R1	7.23840473932508
45	C19	R1	7.37503943134692
45	C1	R1	7.02236781302845
45	C22	R1	7.63662462054365
45	C4	R1	7.07681559705083
45	C13	R1	7.36632221424582
45	C18	R1	7.44294349584873
45	C15	R1	7.21916852046216
45	C11	R1	6.97727992349992
45	C16	R1	7
45	C8	R1	7.05528243550119
45	C20	R1	7.35755200461808
45	C7	R1	7.21916852046216
46	C23	R1	7.35755200461808
46	C17	R1	7.18982455888002
46	C12	R1	7.27612440527424
46	C10	R1	7.36632221424582
46	C3	R1	7.37503943134692
46	C14	R1	7.45121111183233
46	C5	R1	7
46	C9	R1	7.31288295528436
46	C24	R1	7.14974711950468
46	C6	R1	7.43462822763672
46	C21	R1	7.05528243550119
46	C1	R1	7.18982455888002
46	C22	R1	7.38370429247405
46	C4	R1	7.17990909001493
46	C13	R1	7.21916852046216
46	C18	R1	7.15987133677839
46	C15	R1	7.2667865406949
46	C11	R1	7.28540221886225
46	C16	R1	7.13955135239879
46	C8	R1	7.3037807481771
46	C20	R1	7.27612440527424
46	C7	R1	7.10852445677817
47	C12	R1	7.23840473932508
47	C10	R1	7.2667865406949
47	C3	R1	7.09803208296053
47	C14	R1	7.33985000288462
47	C5	R1	7.17990909001493
47	C9	R1	6.93073733756289
47	C24	R1	6.91886323727459
47	C6	R1	7.23840473932508
47	C21	R1	7.08746284125034
47	C19	R1	7.12928301694497
47	C1	R1	7.33091687811462
47	C4	R1	7.20945336562895
47	C13	R1	7.31288295528436
47	C18	R1	7.23840473932508
47	C15	R1	7.467605550083
47	C11	R1	7.29462074889163
47	C16	R1	7.23840473932508
47	C8	R1	6.93073733756289
47	C20	R1	7.58496250072116
47	C7	R1	7.2667865406949
48	C23	R1	7.18982455888002
48	C17	R1	7.03342300153745
48	C10	R1	7.44294349584873
48	C3	R1	7.09803208296053
48	C14	R1	7.21916852046216
48	C9	R1	7.19967234483636
48	C24	R1	7.17990909001493
48	C6	R1	7.5077946401987
48	C21	R1	7.34872815423108
48	C19	R1	7.2667865406949
48	C1	R1	7.17990909001493
48	C22	R1	7.40087943628218
48	C4	R1	7.2667865406949
48	C13	R1	7.37503943134692
48	C18	R1	7.01122725542325
48	C15	R1	7.17990909001493
48	C11	R1	7.33985000288462
48	C16	R1	6.74146698640115
48	C8	R1	7.20945336562895
48	C20	R1	7.34872815423108
48	C7	R1	7.14974711950468
49	C23	R1	7.28540221886225
49	C17	R1	7.08746284125034
49	C12	R1	7.13955135239879
49	C10	R1	7.20945336562895
49	C3	R1	7.35755200461808
49	C14	R1	7.08746284125034
49	C5	R1	7.23840473932508
49	C24	R1	7.36632221424582
49	C6	R1	7.04439411935845
49	C19	R1	7.2667865406949
49	C1	R1	7.27612440527424
49	C22	R1	7.06608919045777
49	C4	R1	6.98868468677217
49	C13	R1	7.33985000288462
49	C18	R1	7.14974711950468
49	C15	R1	7.27612440527424
49	C11	R1	7.32192809488736
49	C16	R1	7.33091687811462
49	C20	R1	7.28540221886225
49	C7	R1	7.08746284125034
50	C23	R1	6.97727992349992
50	C17	R1	7.05528243550119
50	C10	R1	7.08746284125034
50	C5	R1	7.12928301694497
50	C9	R1	7.11894107272351
50	C24	R1	7.06608919045777
50	C6	R1	7.17990909001493
50	C21	R1	7.25738784269265
50	C19	R1	7.04439411935845
50	C1	R1	7.08746284125034
50	C22	R1	7.52356195605701
50	C4	R1	7.11894107272351
50	C13	R1	7.28540221886225
50	C18	R1	7.34872815423108
50	C15	R1	7.2667865406949
50	C16	R1	7.31288295528436
50	C8	R1	7.33985000288462
50	C20	R1	7.06608919045777
50	C7	R1	7.44294349584873
51	C17	R1	7.22881869049588
51	C12	R1	7.37503943134692
51	C10	R1	7.467605550083
51	C3	R1	7.17990909001493
51	C14	R1	6.8703647195834
51	C5	R1	6.89481776330794
51	C9	R1	7.20945336562895
51	C24	R1	7.33091687811462
51	C6	R1	7.14974711950468
51	C19	R1	7.39231742277876
51	C1	R1	7.24792751344359
51	C22	R1	7.16992500144231
51	C4	R1	7.25738784269265
51	C13	R1	7.15987133677839
51	C18	R1	7.6724253419715
51	C11	R1	7.10852445677817
51	C16	R1	7.33091687811462
51	C8	R1	7.59991284218713
51	C20	R1	7.29462074889163
52	C23	R1	7.10852445677817
52	C12	R1	7.2667865406949
52	C10	R1	7.35755200461808
52	C3	R1	7.08746284125034
52	C14	R1	7.2667865406949
52	C5	R1	7.31288295528436
52	C9	R1	7.12928301694497
52	C24	R1	7.17990909001493
52	C6	R1	7.33091687811462
52	C21	R1	7.01122725542325
52	C19	R1	7.15987133677839
52	C22	R1	7.08746284125034
52	C4	R1	7.52356195605701
52	C13	R1	7.12928301694497
52	C18	R1	7.4178525148859
52	C15	R1	7.35755200461808
52	C11	R1	7.06608919045777
52	C16	R1	7.06608919045777
52	C20	R1	7.14974711950468
52	C7	R1	7.2667865406949
53	C17	R1	7.4594316186373
53	C12	R1	7.10852445677817
53	C10	R1	7.37503943134692
53	C3	R1	6.68650052718322
53	C14	R1	7.38370429247405
53	C5	R1	7.08746284125034
53	C9	R1	7.04439411935845
53	C24	R1	7.32192809488736
53	C6	R1	7.11894107272351
53	C21	R1	7.34872815423108
53	C19	R1	7.05528243550119
53	C1	R1	7.07681559705083
53	C22	R1	7.21916852046216
53	C4	R1	7.11894107272351
53	C13	R1	7.11894107272351
53	C15	R1	7.11894107272351
53	C11	R1	7.4093909361377
53	C16	R1	7
53	C8	R1	7.33985000288462
53	C20	R1	7.39231742277876
54	C23	R1	7.38370429247405
54	C17	R1	7.23840473932508
54	C12	R1	7.14974711950468
54	C10	R1	7.14974711950468
54	C3	R1	7.22881869049588
54	C5	R1	7.25738784269265
54	C9	R1	7.3037807481771
54	C24	R1	7.25738784269265
54	C6	R1	7.39231742277876
54	C21	R1	7.13955135239879
54	C19	R1	7.54689445988764
54	C1	R1	7.19967234483636
54	C22	R1	7.23840473932508
54	C4	R1	7.22881869049588
54	C13	R1	7.33091687811462
54	C18	R1	7.07681559705083
54	C15	R1	7.02236781302845
54	C11	R1	7.34872815423108
54	C16	R1	7.07681559705083
54	C8	R1	7.40087943628218
54	C20	R1	7.51569983828404
54	C7	R1	7.29462074889163
55	C23	R1	7.28540221886225
55	C12	R1	7.31288295528436
55	C10	R1	7.4262647547021
55	C3	R1	7.35755200461808
55	C14	R1	7.11894107272351
55	C5	R1	7.14974711950468
55	C9	R1	7.65821148275179
55	C24	R1	7.29462074889163
55	C6	R1	7.22881869049588
55	C21	R1	7.36632221424582
55	C19	R1	6.89481776330794
55	C22	R1	7.28540221886225
55	C4	R1	7.56985560833095
55	C13	R1	7.58496250072116
55	C11	R1	7.23840473932508
55	C16	R1	7.39231742277876
55	C20	R1	7.33985000288462
55	C7	R1	6.97727992349992
56	C23	R1	7.07681559705083
56	C17	R1	7.28540221886225
56	C10	R1	7.29462074889163
56	C3	R1	7.32192809488736
56	C14	R1	7.10852445677817
56	C5	R1	7.33985000288462
56	C9	R1	7.39231742277876
56	C24	R1	7.3037807481771
56	C6	R1	7.05528243550119
56	C21	R1	6.97727992349992
56	C19	R1	7.32192809488736
56	C1	R1	7.53138146051631
56	C22	R1	7.25738784269265
56	C4	R1	7.16992500144231
56	C13	R1	7.36632221424582
56	C18	R1	7.28540221886225
56	C15	R1	7.15987133677839
56	C11	R1	7.05528243550119
56	C8	R1	7.20945336562895
56	C20	R1	7.23840473932508
56	C7	R1	7
57	C23	R1	7.17990909001493
57	C17	R1	7.467605550083
57	C12	R1	7.35755200461808
57	C10	R1	7.03342300153745
57	C3	R1	7.34872815423108
57	C14	R1	6.90689059560852
57	C9	R1	7.02236781302845
57	C24	R1	7.21916852046216
57	C6	R1	6.96578428466209
57	C21	R1	6.95419631038687
57	C19	R1	7.4757334309664
57	C1	R1	7.33985000288462
57	C22	R1	7.36632221424582
57	C4	R1	7.15987133677839
57	C13	R1	7.17990909001493
57	C18	R1	7.12928301694497
57	C15	R1	7.56224242422107
57	C11	R1	7.14974711950468
57	C16	R1	7.39231742277876
57	C8	R1	7.27612440527424
57	C20	R1	7.23840473932508
57	C7	R1	7.4757334309664
58	C23	R1	7.2667865406949
58	C17	R1	7.49185309632967
58	C12	R1	7.33091687811462
58	C10	R1	7.34872815423108
58	C14	R1	7.22881869049588
58	C5	R1	7.23840473932508
58	C9	R1	7.40087943628218
58	C24	R1	7.22881869049588
58	C6	R1	7.33091687811462
58	C21	R1	7.44294349584873
58	C19	R1	7.20945336562895
58	C1	R1	7.18982455888002
58	C22	R1	7.18982455888002
58	C4	R1	7.33091687811462
58	C13	R1	7.34872815423108
58	C18	R1	7.11894107272351
58	C15	R1	7.19967234483636
58	C11	R1	7.21916852046216
58	C16	R1	7.3037807481771
58	C8	R1	7.07681559705083
58	C20	R1	7.4594316186373
58	C7	R1	7.25738784269265
59	C23	R1	6.88264304936184
59	C17	R1	7.36632221424582
59	C12	R1	6.89481776330794
59	C10	R1	7.09803208296053
59	C3	R1	7.09803208296053
59	C14	R1	7.54689445988764
59	C5	R1	7.18982455888002
59	C9	R1	7.19967234483636
59	C24	R1	7.21916852046216
59	C6	R1	7.43462822763672
59	C21	R1	7.3037807481771
59	C19	R1	7.22881869049588
59	C22	R1	6.97727992349992
59	C4	R1	7.17990909001493
59	C13	R1	7.23840473932508
59	C18	R1	7.19967234483636
59	C15	R1	6.8073549220576
59	C11	R1	7.07681559705083
59	C16	R1	7.29462074889163
59	C8	R1	7.24792751344359
59	C20	R1	7.06608919045777
59	C7	R1	7.4262647547021
60	C23	R1	7.17990909001493
60	C17	R1	7.20945336562895
60	C12	R1	6.96578428466209
60	C10	R1	7.51569983828404
60	C3	R1	7.4093909361377
60	C14	R1	7.37503943134692
60	C5	R1	7.39231742277876
60	C9	R1	7.08746284125034
60	C24	R1	7.03342300153745
60	C6	R1	7.03342300153745
60	C21	R1	7.14974711950468
60	C19	R1	7.34872815423108
60	C1	R1	7.4093909361377
60	C4	R1	6.93073733756289
60	C13	R1	7.19967234483636
60	C18	R1	7.35755200461808
60	C15	R1	7.45121111183233
60	C11	R1	7.18982455888002
60	C8	R1	6.83289001416474
60	C7	R1	7.11894107272351
61	C17	R1	7.08746284125034
61	C12	R1	7.49185309632967
61	C3	R1	7.32192809488736
61	C14	R1	7.12928301694497
61	C5	R1	7.14974711950468
61	C9	R1	7.08746284125034
61	C6	R1	7.3037807481771
61	C21	R1	7.34872815423108
61	C19	R1	7.33091687811462
61	C1	R1	7.49185309632967
61	C22	R1	7.28540221886225
61	C4	R1	7.16992500144231
61	C13	R1	6.95419631038687
61	C18	R1	7.4594316186373
61	C15	R1	7.16992500144231
61	C11	R1	7.2667865406949
61	C8	R1	7.12928301694497
61	C20	R1	7.02236781302845
61	C7	R1	7.10852445677817
62	C23	R1	7.20945336562895
62	C17	R1	7.36632221424582
62	C12	R1	7.467605550083
62	C3	R1	7.4757334309664
62	C14	R1	7.03342300153745
62	C5	R1	7.33985000288462
62	C9	R1	7.2667865406949
62	C24	R1	7.28540221886225
62	C21	R1	7.4262647547021
62	C19	R1	7.05528243550119
62	C1	R1	7.12928301694497
62	C22	R1	7.4093909361377
62	C4	R1	7.40087943628218
62	C13	R1	7.37503943134692
62	C18	R1	7.15987133677839
62	C15	R1	7.36632221424582
62	C11	R1	7.09803208296053
62	C16	R1	7.55458885167764
62	C20	R1	7
62	C7	R1	7.22881869049588
63	C23	R1	7.11894107272351
63	C17	R1	7.37503943134692
63	C12	R1	7.10852445677817
63	C10	R1	7.18982455888002
63	C3	R1	6.95419631038687
63	C14	R1	7.2667865406949
63	C5	R1	7.31288295528436
63	C9	R1	7.2667865406949
63	C24	R1	7.08746284125034
63	C6	R1	7.28540221886225
63	C21	R1	7.31288295528436
63	C19	R1	7.12928301694497
63	C1	R1	7.03342300153745
63	C4	R1	7.32192809488736
63	C13	R1	7.51569983828404
63	C18	R1	7.4093909361377
63	C15	R1	6.94251450533924
63	C11	R1	7.4262647547021
63	C16	R1	7.17990909001493
63	C8	R1	7.25738784269265
63	C20	R1	7.28540221886225
63	C7	R1	7.43462822763672
64	C23	R1	7.33091687811462
64	C17	R1	7.33985000288462
64	C10	R1	7.467605550083
64	C3	R1	7.17990909001493
64	C14	R1	7.10852445677817
64	C5	R1	7.32192809488736
64	C9	R1	7.2667865406949
64	C24	R1	7.07681559705083
64	C6	R1	7.20945336562895
64	C21	R1	7.32192809488736
64	C19	R1	7.4262647547021
64	C22	R1	6.93073733756289
64	C4	R1	7.23840473932508
64	C13	R1	7.4093909361377
64	C18	R1	7.09803208296053
64	C15	R1	7.31288295528436
64	C11	R1	7.16992500144231
64	C16	R1	7.20945336562895
64	C8	R1	7.02236781302845
64	C20	R1	7.15987133677839
64	C7	R1	7.21916852046216
65	C23	R1	7.20945336562895
65	C12	R1	7.13955135239879
65	C10	R1	7.21916852046216
65	C3	R1	7.09803208296053
65	C14	R1	7.15987133677839
65	C5	R1	7.25738784269265
65	C24	R1	7.27612440527424
65	C6	R1	7.19967234483636
65	C19	R1	7.45121111183233
65	C1	R1	7.10852445677817
65	C22	R1	7.28540221886225
65	C18	R1	7.31288295528436
65	C15	R1	7.10852445677817
65	C11	R1	7.43462822763672
65	C8	R1	7.18982455888002
65	C20	R1	6.85798099512757
65	C7	R1	7.08746284125034
66	C23	R1	7.33985000288462
66	C17	R1	7.08746284125034
66	C12	R1	7.2667865406949
66	C10	R1	7.2667865406949
66	C3	R1	7
66	C14	R1	6.97727992349992
66	C5	R1	7.20945336562895
66	C9	R1	7.24792751344359
66	C24	R1	7.19967234483636
66	C6	R1	7.01122725542325
66	C21	R1	7.15987133677839
66	C19	R1	6.95419631038687
66	C1	R1	7.27612440527424
66	C22	R1	7.08746284125034
66	C4	R1	7.17990909001493
66	C13	R1	7.03342300153745
66	C18	R1	7.28540221886225
66	C15	R1	7.2667865406949
66	C11	R1	7.27612440527424
66	C16	R1	7.18982455888002
66	C8	R1	7.03342300153745
66	C20	R1	7.10852445677817
66	C7	R1	7.10852445677817
67	C23	R1	7.37503943134692
67	C17	R1	7.14974711950468
67	C12	R1	7.4262647547021
67	C10	R1	7.38370429247405
67	C3	R1	6.8073549220576
67	C14	R1	7.37503943134692
67	C5	R1	7.04439411935845
67	C9	R1	7.20945336562895
67	C24	R1	7.17990909001493
67	C6	R1	7.18982455888002
67	C21	R1	6.8703647195834
67	C19	R1	7.24792751344359
67	C1	R1	7.29462074889163
67	C22	R1	7.13955135239879
67	C4	R1	7.18982455888002
67	C13	R1	7.37503943134692
67	C15	R1	7.40087943628218
67	C11	R1	7.35755200461808
67	C16	R1	7.19967234483636
67	C8	R1	7.24792751344359
67	C20	R1	7.32192809488736
68	C23	R1	7.32192809488736
68	C17	R1	7.21916852046216
68	C12	R1	7.02236781302845
68	C10	R1	7.33091687811462
68	C3	R1	7.35755200461808
68	C14	R1	7.467605550083
68	C5	R1	7
68	C9	R1	7.27612440527424
68	C24	R1	7.44294349584873
68	C6	R1	7.07681559705083
68	C21	R1	7.48381577726426
68	C19	R1	7.25738784269265
68	C1	R1	7.19967234483636
68	C22	R1	7.59991284218713
68	C4	R1	7.2667865406949
68	C13	R1	7.31288295528436
68	C18	R1	6.84549005094437
68	C15	R1	7.25738784269265
68	C11	R1	7.21916852046216
68	C16	R1	7.08746284125034
68	C8	R1	7.22881869049588
68	C20	R1	7.3037807481771
68	C7	R1	7.17990909001493
69	C17	R1	6.95419631038687
69	C12	R1	7.09803208296053
69	C10	R1	7.2667865406949
69	C3	R1	7.13955135239879
69	C14	R1	7.51569983828404
69	C5	R1	7.04439411935845
69	C9	R1	7.4594316186373
69	C24	R1	7.19967234483636
69	C6	R1	7.3037807481771
69	C21	R1	7.49984588708321
69	C19	R1	7.17990909001493
69	C1	R1	6.82017896241519
69	C22	R1	7.3037807481771
69	C4	R1	7.20945336562895
69	C13	R1	7.31288295528436
69	C18	R1	7.08746284125034
69	C15	R1	7.28540221886225
69	C11	R1	7.14974711950468
69	C16	R1	7.4093909361377
69	C8	R1	7.2667865406949
69	C20	R1	7.09803208296053
69	C7	R1	7.01122725542325
70	C23	R1	7.13955135239879
70	C17	R1	7.12928301694497
70	C12	R1	7.31288295528436
70	C10	R1	7.467605550083
70	C9	R1	7.08746284125034
70	C24	R1	7.16992500144231
70	C6	R1	7.32192809488736
70	C21	R1	7.21916852046216
70	C19	R1	7.10852445677817
70	C1	R1	7.13955135239879
70	C22	R1	7.36632221424582
70	C13	R1	7.14974711950468
70	C18	R1	7.43462822763672
70	C15	R1	7.10852445677817
70	C11	R1	7.32192809488736
70	C16	R1	7.08746284125034
70	C8	R1	7.35755200461808
70	C20	R1	7.34872815423108
70	C7	R1	7.05528243550119
71	C23	R1	7.45121111183233
71	C17	R1	7.29462074889163
71	C10	R1	7
71	C3	R1	7.19967234483636
71	C14	R1	7.5077946401987
71	C5	R1	7.12928301694497
71	C9	R1	7.36632221424582
71	C24	R1	7.4594316186373
71	C6	R1	7.10852445677817
71	C21	R1	7.36632221424582
71	C19	R1	7.15987133677839
71	C22	R1	7.20945336562895
71	C4	R1	7.55458885167764
71	C13	R1	7.03342300153745
71	C18	R1	7.27612440527424
71	C15	R1	7.02236781302845
71	C11	R1	7.467605550083
71	C16	R1	6.84549005094437
71	C8	R1	7.01122725542325
71	C20	R1	7.36632221424582
72	C23	R1	7.35755200461808
72	C17	R1	7
72	C12	R1	7.33985000288462
72	C3	R1	7.35755200461808
72	C14	R1	7.14974711950468
72	C5	R1	7.08746284125034
72	C9	R1	7.19967234483636
72	C24	R1	7.18982455888002
72	C6	R1	6.64385618977472
72	C21	R1	7.17990909001493
72	C19	R1	6.89481776330794
72	C1	R1	7.22881869049588
72	C22	R1	7.31288295528436
72	C13	R1	7.09803208296053
72	C18	R1	7.15987133677839
72	C15	R1	7.11894107272351
72	C11	R1	7.24792751344359
72	C16	R1	7.45121111183233
72	C8	R1	7.15987133677839
72	C20	R1	7.53915881110803
72	C7	R1	7.39231742277876
73	C23	R1	7.53915881110803
73	C17	R1	7.33091687811462
73	C12	R1	7.27612440527424
73	C10	R1	7.11894107272351
73	C3	R1	7.4178525148859
73	C14	R1	7.32192809488736
73	C9	R1	7.32192809488736
73	C24	R1	7.06608919045777
73	C6	R1	7.22881869049588
73	C21	R1	7.19967234483636
73	C1	R1	7.34872815423108
73	C22	R1	7.37503943134692
73	C4	R1	7.20945336562895
73	C18	R1	7.09803208296053
73	C15	R1	7.12928301694497
73	C11	R1	6.96578428466209
73	C16	R1	7.15987133677839
73	C8	R1	7.13955135239879
73	C7	R1	7.40087943628218
74	C23	R1	7.04439411935845
74	C17	R1	7.2667865406949
74	C3	R1	7.16992500144231
74	C14	R1	7.27612440527424
74	C5	R1	7.61470984411521
74	C9	R1	7.4757334309664
74	C24	R1	7.34872815423108
74	C6	R1	7.24792751344359
74	C21	R1	7.03342300153745
74	C19	R1	7.49984588708321
74	C1	R1	7.08746284125034
74	C22	R1	7.45121111183233
74	C4	R1	7.24792751344359
74	C13	R1	7.14974711950468
74	C18	R1	7.09803208296053
74	C15	R1	7.04439411935845
74	C16	R1	7.11894107272351
74	C8	R1	7.07681559705083
74	C20	R1	7.29462074889163
74	C7	R1	7.27612440527424
75	C23	R1	7.12928301694497
75	C17	R1	7.32192809488736
75	C12	R1	7.29462074889163
75	C10	R1	7.33985000288462
75	C3	R1	7.07681559705083
75	C14	R1	7.4262647547021
75	C5	R1	7.19967234483636
75	C9	R1	7.54689445988764
75	C24	R1	7.31288295528436
75	C21	R1	7.11894107272351
75	C19	R1	7.40087943628218
75	C1	R1	7.16992500144231
75	C22	R1	7.12928301694497
75	C13	R1	7.37503943134692
75	C18	R1	7.12928301694497
75	C15	R1	6.95419631038687
75	C11	R1	7.22881869049588
75	C16	R1	7.29462074889163
75	C8	R1	7.13955135239879
75	C20	R1	7.59991284218713
75	C7	R1	7.4262647547021
76	C17	R1	7.24792751344359
76	C12	R1	7.01122725542325
76	C10	R1	7.19967234483636
76	C14	R1	7.35755200461808
76	C5	R1	7.3037807481771
76	C9	R1	7.22881869049588
76	C24	R1	7.57742882803575
76	C6	R1	7.28540221886225
76	C21	R1	7.24792751344359
76	C19	R1	6.97727992349992
76	C1	R1	7.16992500144231
76	C22	R1	7.32192809488736
76	C4	R1	7.45121111183233
76	C13	R1	7.32192809488736
76	C18	R1	7.39231742277876
76	C15	R1	7.40087943628218
76	C11	R1	7.36632221424582
76	C16	R1	7.33985000288462
76	C8	R1	7.39231742277876
76	C20	R1	7.27612440527424
76	C7	R1	7.34872815423108
77	C23	R1	7.4093909361377
77	C17	R1	7.23840473932508
77	C10	R1	7.43462822763672
77	C3	R1	7.23840473932508
77	C14	R1	7.52356195605701
77	C5	R1	7.4262647547021
77	C9	R1	7.01122725542325
77	C24	R1	6.90689059560852
77	C6	R1	6.88264304936184
77	C21	R1	6.95419631038687
77	C19	R1	7.4093909361377
77	C1	R1	6.84549005094437
77	C22	R1	6.89481776330794
77	C4	R1	7.45121111183233
77	C13	R1	7.32192809488736
77	C18	R1	7.07681559705083
77	C15	R1	6.76818432477693
77	C11	R1	7.23840473932508
77	C16	R1	7.18982455888002
77	C8	R1	7.10852445677817
77	C20	R1	7.60733031374961
78	C23	R1	7.06608919045777
78	C17	R1	7.20945336562895
78	C12	R1	7.05528243550119
78	C10	R1	7.24792751344359
78	C3	R1	7.32192809488736
78	C14	R1	7.28540221886225
78	C5	R1	7.23840473932508
78	C9	R1	7.11894107272351
78	C24	R1	7.63662462054365
78	C6	R1	7.43462822763672
78	C21	R1	7.06608919045777
78	C19	R1	7.12928301694497
78	C1	R1	7.2667865406949
78	C22	R1	7.49185309632967
78	C4	R1	7.17990909001493
78	C13	R1	7.36632221424582
78	C18	R1	7.40087943628218
78	C15	R1	7.35755200461808
78	C11	R1	7.23840473932508
78	C16	R1	7.24792751344359
78	C8	R1	7.08746284125034
78	C20	R1	7.34872815423108
78	C7	R1	7.20945336562895
79	C23	R1	7.12928301694497
79	C17	R1	7.06608919045777
79	C12	R1	6.98868468677217
79	C10	R1	7.20945336562895
79	C3	R1	7.22881869049588
79	C14	R1	7.4093909361377
79	C5	R1	7.11894107272351
79	C9	R1	7.43462822763672
79	C6	R1	7.21916852046216
79	C21	R1	7.33985000288462
79	C19	R1	7.38370429247405
79	C1	R1	7.36632221424582
79	C22	R1	7.22881869049588
79	C4	R1	7.19967234483636
79	C13	R1	7.20945336562895
79	C18	R1	7.10852445677817
79	C15	R1	7.21916852046216
79	C11	R1	7.22881869049588
79	C16	R1	7.25738784269265
79	C8	R1	7.14974711950468
79	C20	R1	7.44294349584873
80	C23	R1	7.38370429247405
80	C17	R1	7.4262647547021
80	C12	R1	7.12928301694497
80	C10	R1	7.22881869049588
80	C3	R1	7.32192809488736
80	C14	R1	7.2667865406949
80	C5	R1	7.06608919045777
80	C9	R1	7.22881869049588
80	C24	R1	7.06608919045777
80	C6	R1	7.31288295528436
80	C21	R1	7.08746284125034
80	C1	R1	7.06608919045777
80	C22	R1	7.07681559705083
80	C4	R1	7.45121111183233
80	C13	R1	6.85798099512757
80	C18	R1	7.18982455888002
80	C15	R1	7.31288295528436
80	C11	R1	7.34872815423108
80	C16	R1	7.467605550083
80	C8	R1	7.09803208296053
80	C20	R1	7.04439411935845
80	C7	R1	7.20945336562895
81	C23	R1	7.28540221886225
81	C17	R1	7.14974711950468
81	C12	R1	7.12928301694497
81	C10	R1	6.91886323727459
81	C3	R1	7.49984588708321
81	C14	R1	7.22881869049588
81	C5	R1	7.17990909001493
81	C9	R1	7.37503943134692
81	C24	R1	7.29462074889163
81	C6	R1	7.19967234483636
81	C21	R1	6.84549005094437
81	C19	R1	7.14974711950468
81	C1	R1	7.17990909001493
81	C22	R1	7.11894107272351
81	C4	R1	7.4262647547021
81	C13	R1	7.43462822763672
81	C15	R1	7.44294349584873
81	C11	R1	7.32192809488736
81	C16	R1	7
81	C8	R1	7.36632221424582
81	C7	R1	7.36632221424582
82	C23	R1	7.27612440527424
82	C17	R1	7.57742882803575
82	C12	R1	7.23840473932508
82	C10	R1	6.93073733756289
82	C3	R1	7.17990909001493
82	C14	R1	7.45121111183233
82	C5	R1	7.12928301694497
82	C9	R1	7.3037807481771
82	C24	R1	7
82	C21	R1	7.15987133677839
82	C19	R1	7.53138146051631
82	C1	R1	6.98868468677217
82	C22	R1	7.23840473932508
82	C4	R1	7.32192809488736
82	C13	R1	7.33091687811462
82	C18	R1	7.56224242422107
82	C15	R1	7
82	C11	R1	6.90689059560852
82	C16	R1	7.21916852046216
82	C8	R1	7.19967234483636
82	C20	R1	7.21916852046216
82	C7	R1	7.11894107272351
83	C23	R1	7.48381577726426
83	C17	R1	7.31288295528436
83	C12	R1	6.93073733756289
83	C10	R1	7.31288295528436
83	C3	R1	7.3037807481771
83	C14	R1	7.03342300153745
83	C5	R1	7.22881869049588
83	C9	R1	7.09803208296053
83	C24	R1	7.35755200461808
83	C6	R1	7.52356195605701
83	C21	R1	7.39231742277876
83	C19	R1	7.62205181945638
83	C22	R1	7.48381577726426
83	C4	R1	7.18982455888002
83	C18	R1	7.14974711950468
83	C15	R1	6.95419631038687
83	C11	R1	7.22881869049588
83	C16	R1	7.18982455888002
83	C20	R1	7.57742882803575
84	C23	R1	7.17990909001493
84	C17	R1	7.12928301694497
84	C12	R1	7.10852445677817
84	C10	R1	7.33091687811462
84	C3	R1	7.31288295528436
84	C14	R1	7.2667865406949
84	C5	R1	7.2667865406949
84	C9	R1	7.24792751344359
84	C24	R1	7.15987133677839
84	C6	R1	7.3037807481771
84	C19	R1	7.25738784269265
84	C1	R1	7.20945336562895
84	C22	R1	7.34872815423108
84	C4	R1	7.55458885167764
84	C13	R1	7.15987133677839
84	C18	R1	7.2667865406949
84	C15	R1	7.10852445677817
84	C11	R1	7.14974711950468
84	C16	R1	7.28540221886225
84	C8	R1	7.02236781302845
84	C20	R1	7
84	C7	R1	7.32192809488736
85	C23	R1	7.10852445677817
85	C12	R1	7.22881869049588
85	C10	R1	7.4178525148859
85	C3	R1	7.17990909001493
85	C5	R1	7.2667865406949
85	C9	R1	7.49185309632967
85	C24	R1	7.32192809488736
85	C6	R1	7.02236781302845
85	C21	R1	7.32192809488736
85	C19	R1	7.14974711950468
85	C1	R1	7.3037807481771
85	C13	R1	7.49185309632967
85	C18	R1	7.4757334309664
85	C15	R1	7.32192809488736
85	C11	R1	7.21916852046216
85	C16	R1	7.65105169117893
85	C8	R1	7.31288295528436
85	C20	R1	7.28540221886225
85	C7	R1	7.27612440527424
86	C23	R1	7.34872815423108
86	C17	R1	7.05528243550119
86	C12	R1	6.91886323727459
86	C10	R1	7.3037807481771
86	C3	R1	7.19967234483636
86	C24	R1	7.49185309632967
86	C6	R1	7.4178525148859
86	C21	R1	7.31288295528436
86	C19	R1	7.35755200461808
86	C22	R1	7.22881869049588
86	C4	R1	7.27612440527424
86	C13	R1	7.08746284125034
86	C18	R1	7.4262647547021
86	C15	R1	7.01122725542325
86	C11	R1	7.31288295528436
86	C16	R1	7.20945336562895
86	C8	R1	6.97727992349992
86	C20	R1	7.4093909361377
86	C7	R1	7.35755200461808
87	C23	R1	7.08746284125034
87	C17	R1	7.38370429247405
87	C12	R1	7.34872815423108
87	C10	R1	7.31288295528436
87	C3	R1	7.04439411935845
87	C14	R1	7.52356195605701
87	C5	R1	7.31288295528436
87	C9	R1	7.05528243550119
87	C24	R1	7.38370429247405
87	C6	R1	7.22881869049588
87	C21	R1	7.4757334309664
87	C19	R1	7.38370429247405
87	C1	R1	7.29462074889163
87	C22	R1	7.33091687811462
87	C4	R1	7.33985000288462
87	C13	R1	7.04439411935845
87	C18	R1	7.21916852046216
87	C15	R1	7.467605550083
87	C11	R1	7.45121111183233
87	C16	R1	7.20945336562895
87	C8	R1	7.24792751344359
87	C20	R1	7.5077946401987
87	C7	R1	6.95419631038687
88	C23	R1	7.39231742277876
88	C17	R1	6.93073733756289
88	C12	R1	7.22881869049588
88	C10	R1	7.24792751344359
88	C3	R1	7.33091687811462
88	C14	R1	7.20945336562895
88	C5	R1	7.51569983828404
88	C9	R1	7.31288295528436
88	C6	R1	7.10852445677817
88	C19	R1	7.24792751344359
88	C1	R1	7.19967234483636
88	C22	R1	7.11894107272351
88	C4	R1	7.33091687811462
88	C13	R1	7.39231742277876
88	C18	R1	7.3037807481771
88	C15	R1	7.39231742277876
88	C11	R1	7.14974711950468
88	C8	R1	7.40087943628218
88	C20	R1	7.4178525148859
88	C7	R1	7
89	C23	R1	7.10852445677817
89	C17	R1	7.16992500144231
89	C12	R1	7.44294349584873
89	C10	R1	7.10852445677817
89	C3	R1	7.03342300153745
89	C14	R1	7.28540221886225
89	C5	R1	7.19967234483636
89	C9	R1	7.21916852046216
89	C24	R1	7.22881869049588
89	C6	R1	7.21916852046216
89	C21	R1	7.14974711950468
89	C19	R1	7.4178525148859
89	C1	R1	7.27612440527424
89	C22	R1	7.2667865406949
89	C4	R1	7.33985000288462
89	C13	R1	7.31288295528436
89	C18	R1	7.22881869049588
89	C15	R1	7.4178525148859
89	C11	R1	7.467605550083
89	C16	R1	7.16992500144231
89	C8	R1	7.55458885167764
89	C20	R1	7.10852445677817
89	C7	R1	7.5077946401987
90	C23	R1	7.36632221424582
90	C17	R1	7.22881869049588
90	C12	R1	7.16992500144231
90	C10	R1	7.16992500144231
90	C3	R1	6.95419631038687
90	C5	R1	7.06608919045777
90	C9	R1	7.20945336562895
90	C24	R1	7.32192809488736
90	C6	R1	7.40087943628218
90	C21	R1	7.18982455888002
90	C1	R1	7.36632221424582
90	C22	R1	7.07681559705083
90	C4	R1	7
90	C13	R1	7.27612440527424
90	C18	R1	7.4594316186373
90	C15	R1	7.13955135239879
90	C11	R1	6.89481776330794
90	C8	R1	7.36632221424582
90	C20	R1	7.03342300153745
90	C7	R1	7.18982455888002
91	C23	R1	7.15987133677839
91	C17	R1	7.23840473932508
91	C12	R1	7.03342300153745
91	C10	R1	7.20945336562895
91	C14	R1	7.35755200461808
91	C5	R1	7.25738784269265
91	C24	R1	6.98868468677217
91	C21	R1	7.16992500144231
91	C1	R1	7.4178525148859
91	C22	R1	7.467605550083
91	C4	R1	7.39231742277876
91	C13	R1	7.15987133677839
91	C15	R1	7.37503943134692
91	C11	R1	7.18982455888002
91	C16	R1	7.20945336562895
91	C8	R1	7.04439411935845
91	C7	R1	7.11894107272351
92	C23	R1	7.33985000288462
92	C17	R1	7.14974711950468
92	C12	R1	7.09803208296053
92	C10	R1	7.07681559705083
92	C14	R1	7.2667865406949
92	C5	R1	7.13955135239879
92	C9	R1	7.15987133677839
92	C24	R1	7.08746284125034
92	C6	R1	7.15987133677839
92	C21	R1	7.09803208296053
92	C1	R1	7.43462822763672
92	C22	R1	7.19967234483636
92	C4	R1	7.51569983828404
92	C13	R1	7.10852445677817
92	C18	R1	6.98868468677217
92	C15	R1	7.19967234483636
92	C11	R1	7.27612440527424
92	C16	R1	7.22881869049588
92	C8	R1	7.29462074889163
92	C20	R1	7.24792751344359
92	C7	R1	7.15987133677839
93	C23	R1	7.05528243550119
93	C17	R1	7.49984588708321
93	C12	R1	7.43462822763672
93	C10	R1	7.22881869049588
93	C3	R1	7.33091687811462
93	C14	R1	7.29462074889163
93	C5	R1	7.11894107272351
93	C9	R1	7.14974711950468
93	C24	R1	7.21916852046216
93	C6	R1	7.49185309632967
93	C21	R1	7.12928301694497
93	C19	R1	7.01122725542325
93	C1	R1	7.24792751344359
93	C22	R1	7.36632221424582
93	C4	R1	7.07681559705083
93	C13	R1	7.13955135239879
93	C15	R1	7.15987133677839
93	C8	R1	7.20945336562895
93	C20	R1	7.36632221424582
93	C7	R1	7.08746284125034
94	C17	R1	7.34872815423108
94	C12	R1	7.36632221424582
94	C10	R1	7.2667865406949
94	C3	R1	7.27612440527424
94	C14	R1	7.22881869049588
94	C5	R1	7.13955135239879
94	C9	R1	7.18982455888002
94	C24	R1	7.12928301694497
94	C6	R1	7.39231742277876
94	C21	R1	7.33985000288462
94	C19	R1	7.2667865406949
94	C1	R1	7.01122725542325
94	C22	R1	7.25738784269265
94	C4	R1	7.28540221886225
94	C13	R1	7.08746284125034
94	C15	R1	7.3037807481771
94	C11	R1	7.15987133677839
94	C16	R1	7.3037807481771
94	C8	R1	7.31288295528436
94	C20	R1	7.33091687811462
94	C7	R1	7.27612440527424
95	C23	R1	7.3037807481771
95	C17	R1	7.56224242422107
95	C12	R1	7.09803208296053
95	C10	R1	7.22881869049588
95	C14	R1	7.06608919045777
95	C5	R1	6.97727992349992
95	C9	R1	7.4178525148859
95	C24	R1	7.14974711950468
95	C6	R1	7.08746284125034
95	C21	R1	6.89481776330794
95	C19	R1	7.4262647547021
95	C1	R1	7.4262647547021
95	C22	R1	6.93073733756289
95	C4	R1	7.36632221424582
95	C13	R1	7.11894107272351
95	C11	R1	7.4093909361377
95	C16	R1	7.13955135239879
95	C8	R1	7.03342300153745
95	C20	R1	6.7279204545632
95	C7	R1	7.29462074889163
96	C23	R1	7.48381577726426
96	C17	R1	7.27612440527424
96	C10	R1	7.17990909001493
96	C3	R1	7.12928301694497
96	C14	R1	7.31288295528436
96	C5	R1	7.33091687811462
96	C9	R1	7.2667865406949
96	C24	R1	7.3037807481771
96	C6	R1	6.95419631038687
96	C21	R1	7.06608919045777
96	C19	R1	7.6724253419715
96	C1	R1	7.43462822763672
96	C22	R1	7.2667865406949
96	C4	R1	7.04439411935845
96	C13	R1	7.12928301694497
[truncated: 14,588 more rows]
