# Supplementary material for: Stochastic modelling of single-cell gene expression adaptation reveals non-genomic contribution to evolution of tumor subclones
Source: bioRxiv. 2024 Apr 20:2024.04.17.588869. Preprint. [Version 1] doi: 10.1101/2024.04.17.588869 (PMC11071284; doi:10.1101/2024.04.17.588869)
Supplement: Supplement 2 [file media-2.zip › Supplementary Files/Simulated Data/Adaptive_Simulation/tr_1.04_sq_15_r_200_a_8.csv]

gene	species	replicate	exprval
1	C23	R1	7.53915881110803
1	C17	R1	7.27612440527424
1	C12	R1	7.19967234483636
1	C10	R1	7.16992500144231
1	C3	R1	7.22881869049588
1	C5	R1	6.98868468677217
1	C9	R1	7.45121111183233
1	C6	R1	7.16992500144231
1	C21	R1	7.33985000288462
1	C19	R1	7.57742882803575
1	C1	R1	7.35755200461808
1	C22	R1	7.3037807481771
1	C4	R1	7.21916852046216
1	C13	R1	7.3037807481771
1	C18	R1	7.29462074889163
1	C15	R1	7.17990909001493
1	C11	R1	7.18982455888002
1	C16	R1	7.14974711950468
1	C8	R1	7.12928301694497
1	C7	R1	6.85798099512757
2	C23	R1	7.19967234483636
2	C17	R1	7.20945336562895
2	C12	R1	7.3037807481771
2	C10	R1	7.22881869049588
2	C3	R1	7.37503943134692
2	C14	R1	7.14974711950468
2	C5	R1	7.14974711950468
2	C9	R1	7.22881869049588
2	C24	R1	7.16992500144231
2	C6	R1	7.27612440527424
2	C21	R1	7
2	C19	R1	7.29462074889163
2	C1	R1	7.33091687811462
2	C22	R1	7.37503943134692
2	C4	R1	7.31288295528436
2	C18	R1	7.32192809488736
2	C15	R1	7.16992500144231
2	C11	R1	7.16992500144231
2	C16	R1	7.18982455888002
2	C8	R1	7.22881869049588
2	C20	R1	6.93073733756289
2	C7	R1	7.45121111183233
3	C23	R1	7.14974711950468
3	C17	R1	7.10852445677817
3	C12	R1	7.14974711950468
3	C10	R1	7.17990909001493
3	C3	R1	7.34872815423108
3	C14	R1	7.27612440527424
3	C5	R1	7.14974711950468
3	C9	R1	7.22881869049588
3	C24	R1	7.4757334309664
3	C6	R1	7.4178525148859
3	C21	R1	7.10852445677817
3	C19	R1	7.13955135239879
3	C1	R1	7.10852445677817
3	C22	R1	7.35755200461808
3	C4	R1	7.32192809488736
3	C13	R1	7.34872815423108
3	C18	R1	7.33985000288462
3	C15	R1	7.21916852046216
3	C11	R1	7.14974711950468
3	C16	R1	7.07681559705083
3	C8	R1	7.4093909361377
3	C20	R1	7.20945336562895
3	C7	R1	7.2667865406949
4	C23	R1	7.33985000288462
4	C17	R1	7.38370429247405
4	C12	R1	7.29462074889163
4	C10	R1	7.60733031374961
4	C5	R1	7.59245703726808
4	C9	R1	7.36632221424582
4	C24	R1	7.17990909001493
4	C6	R1	7.29462074889163
4	C21	R1	7.37503943134692
4	C19	R1	7.03342300153745
4	C1	R1	7.3037807481771
4	C22	R1	7.4093909361377
4	C4	R1	7.44294349584873
4	C13	R1	6.95419631038687
4	C18	R1	6.89481776330794
4	C11	R1	7.11894107272351
4	C16	R1	7.23840473932508
4	C8	R1	7.33091687811462
4	C20	R1	7.27612440527424
4	C7	R1	7.20945336562895
5	C23	R1	7.28540221886225
5	C17	R1	7.36632221424582
5	C12	R1	7.4178525148859
5	C10	R1	7.23840473932508
5	C3	R1	7.35755200461808
5	C14	R1	7
5	C5	R1	7.3037807481771
5	C9	R1	6.97727992349992
5	C24	R1	6.91886323727459
5	C6	R1	7.18982455888002
5	C21	R1	7.32192809488736
5	C19	R1	7.59245703726808
5	C1	R1	7.38370429247405
5	C22	R1	7.17990909001493
5	C4	R1	7.53138146051631
5	C18	R1	7.14974711950468
5	C15	R1	7.22881869049588
5	C11	R1	7.16992500144231
5	C16	R1	7.49984588708321
5	C20	R1	7.04439411935845
5	C7	R1	7.25738784269265
6	C23	R1	7.18982455888002
6	C17	R1	7.13955135239879
6	C12	R1	7.27612440527424
6	C10	R1	7.2667865406949
6	C3	R1	7.45121111183233
6	C14	R1	6.96578428466209
6	C5	R1	7.51569983828404
6	C9	R1	7.44294349584873
6	C24	R1	6.88264304936184
6	C6	R1	7.17990909001493
6	C21	R1	7.17990909001493
6	C19	R1	7.39231742277876
6	C1	R1	7.11894107272351
6	C22	R1	7.2667865406949
6	C4	R1	7.17990909001493
6	C18	R1	7.33091687811462
6	C15	R1	7.37503943134692
6	C11	R1	7.34872815423108
6	C16	R1	7.27612440527424
6	C8	R1	6.95419631038687
6	C20	R1	7.15987133677839
7	C23	R1	7.37503943134692
7	C17	R1	7.13955135239879
7	C12	R1	7.44294349584873
7	C10	R1	6.83289001416474
7	C3	R1	7.15987133677839
7	C5	R1	7.59245703726808
7	C9	R1	7.4594316186373
7	C6	R1	7.16992500144231
7	C19	R1	7.3037807481771
7	C1	R1	7.27612440527424
7	C22	R1	7.4093909361377
7	C4	R1	7.17990909001493
7	C13	R1	7.16992500144231
7	C18	R1	7.38370429247405
7	C15	R1	7.09803208296053
7	C11	R1	6.76818432477693
7	C8	R1	7.20945336562895
7	C20	R1	7.12928301694497
7	C7	R1	7.34872815423108
8	C23	R1	7.12928301694497
8	C17	R1	7.12928301694497
8	C10	R1	7.28540221886225
8	C3	R1	7.28540221886225
8	C5	R1	7.40087943628218
8	C9	R1	7.4093909361377
8	C24	R1	7.29462074889163
8	C6	R1	7.14974711950468
8	C21	R1	7.21916852046216
8	C1	R1	7.2667865406949
8	C22	R1	7.17990909001493
8	C4	R1	7.13955135239879
8	C15	R1	7.33091687811462
8	C11	R1	7.37503943134692
8	C16	R1	7.4093909361377
8	C8	R1	7.04439411935845
8	C20	R1	7.38370429247405
8	C7	R1	7.17990909001493
9	C23	R1	7.09803208296053
9	C17	R1	7.2667865406949
9	C12	R1	7.40087943628218
9	C10	R1	7.14974711950468
9	C3	R1	7.34872815423108
9	C14	R1	7.31288295528436
9	C5	R1	7.05528243550119
9	C24	R1	7.2667865406949
9	C21	R1	7.467605550083
9	C22	R1	7.20945336562895
9	C4	R1	7.24792751344359
9	C13	R1	7.36632221424582
9	C18	R1	7.13955135239879
9	C15	R1	7.16992500144231
9	C11	R1	7.25738784269265
9	C16	R1	7.40087943628218
9	C8	R1	7.03342300153745
9	C20	R1	7.28540221886225
9	C7	R1	7.09803208296053
10	C23	R1	7.3037807481771
10	C17	R1	7.18982455888002
10	C12	R1	7.13955135239879
10	C3	R1	7.10852445677817
10	C14	R1	7.2667865406949
10	C5	R1	7.4594316186373
10	C9	R1	7.44294349584873
10	C24	R1	7.16992500144231
10	C6	R1	7.48381577726426
10	C21	R1	7.24792751344359
10	C19	R1	7.36632221424582
10	C1	R1	7.11894107272351
10	C22	R1	7.31288295528436
10	C4	R1	7.2667865406949
10	C13	R1	7.33091687811462
10	C18	R1	7
10	C15	R1	7.11894107272351
10	C11	R1	7.12928301694497
10	C16	R1	7.40087943628218
10	C8	R1	6.97727992349992
10	C7	R1	7.33985000288462
11	C23	R1	7.11894107272351
11	C17	R1	7.33091687811462
11	C12	R1	7.36632221424582
11	C10	R1	7.16992500144231
11	C3	R1	7.24792751344359
11	C14	R1	7.01122725542325
11	C5	R1	7.25738784269265
11	C9	R1	7.21916852046216
11	C24	R1	7.19967234483636
11	C6	R1	7.18982455888002
11	C21	R1	6.88264304936184
11	C19	R1	7.31288295528436
11	C22	R1	7.28540221886225
11	C13	R1	7.25738784269265
11	C15	R1	7.2667865406949
11	C11	R1	7.19967234483636
11	C16	R1	7.38370429247405
11	C8	R1	7.10852445677817
11	C20	R1	7.53138146051631
11	C7	R1	7.38370429247405
12	C23	R1	7.13955135239879
12	C17	R1	7.11894107272351
12	C12	R1	7.10852445677817
12	C10	R1	7.04439411935845
12	C3	R1	7.2667865406949
12	C14	R1	7.09803208296053
12	C5	R1	7.49185309632967
12	C24	R1	7.04439411935845
12	C6	R1	7.22881869049588
12	C21	R1	7.02236781302845
12	C19	R1	7.2667865406949
12	C1	R1	7.01122725542325
12	C22	R1	7.02236781302845
12	C4	R1	7.33091687811462
12	C13	R1	7.44294349584873
12	C18	R1	7.19967234483636
12	C15	R1	7.11894107272351
12	C11	R1	7.08746284125034
12	C16	R1	7.34872815423108
12	C8	R1	7.2667865406949
12	C20	R1	6.97727992349992
12	C7	R1	7.02236781302845
13	C23	R1	7.20945336562895
13	C17	R1	7.01122725542325
13	C12	R1	7.22881869049588
13	C10	R1	6.93073733756289
13	C3	R1	6.98868468677217
13	C5	R1	7.35755200461808
13	C9	R1	7.35755200461808
13	C24	R1	7.27612440527424
13	C6	R1	7.22881869049588
13	C21	R1	7.27612440527424
13	C19	R1	7.14974711950468
13	C1	R1	7.27612440527424
13	C22	R1	7.10852445677817
13	C4	R1	7.18982455888002
13	C13	R1	7.4594316186373
13	C18	R1	7.18982455888002
13	C15	R1	7.28540221886225
13	C11	R1	7.36632221424582
13	C16	R1	7
13	C8	R1	7.08746284125034
13	C20	R1	7.04439411935845
13	C7	R1	7.21916852046216
14	C23	R1	7.12928301694497
14	C17	R1	7.07681559705083
14	C12	R1	7.39231742277876
14	C10	R1	7.2667865406949
14	C3	R1	7.09803208296053
14	C14	R1	7.25738784269265
14	C5	R1	7.28540221886225
14	C9	R1	7.22881869049588
14	C24	R1	7.3037807481771
14	C6	R1	7.07681559705083
14	C21	R1	7.36632221424582
14	C19	R1	7.4262647547021
14	C1	R1	7.24792751344359
14	C22	R1	7.14974711950468
14	C4	R1	7.38370429247405
14	C18	R1	6.93073733756289
14	C15	R1	6.88264304936184
14	C11	R1	7.33091687811462
14	C16	R1	7.20945336562895
14	C8	R1	7.21916852046216
14	C20	R1	7.13955135239879
14	C7	R1	7.33091687811462
15	C23	R1	7.2667865406949
15	C17	R1	7.03342300153745
15	C12	R1	6.97727992349992
15	C10	R1	7.31288295528436
15	C3	R1	7.15987133677839
15	C14	R1	7.467605550083
15	C5	R1	7.49185309632967
15	C9	R1	7.19967234483636
15	C24	R1	7.16992500144231
15	C6	R1	7.33091687811462
15	C21	R1	7.20945336562895
15	C1	R1	7.29462074889163
15	C22	R1	7.22881869049588
15	C4	R1	7.03342300153745
15	C13	R1	7.4594316186373
15	C18	R1	7.34872815423108
15	C15	R1	7.25738784269265
15	C11	R1	7.2667865406949
15	C16	R1	7.34872815423108
15	C8	R1	7.4093909361377
15	C20	R1	7.35755200461808
15	C7	R1	7.56985560833095
16	C23	R1	6.95419631038687
16	C17	R1	7.19967234483636
16	C12	R1	7.4093909361377
16	C10	R1	7.61470984411521
16	C3	R1	7.24792751344359
16	C14	R1	7.13955135239879
16	C5	R1	7.20945336562895
16	C9	R1	7.37503943134692
16	C24	R1	7.24792751344359
16	C6	R1	7.4178525148859
16	C21	R1	7.19967234483636
16	C19	R1	7.28540221886225
16	C1	R1	7.13955135239879
16	C22	R1	7.14974711950468
16	C4	R1	7.28540221886225
16	C18	R1	7.34872815423108
16	C15	R1	7.13955135239879
16	C11	R1	7.11894107272351
16	C16	R1	7.4093909361377
16	C8	R1	7.14974711950468
16	C7	R1	7.4594316186373
17	C23	R1	7.12928301694497
17	C17	R1	7.36632221424582
17	C3	R1	7.467605550083
17	C14	R1	7.11894107272351
17	C5	R1	7.22881869049588
17	C9	R1	7.29462074889163
17	C24	R1	7.31288295528436
17	C6	R1	7.24792751344359
17	C21	R1	7.2667865406949
17	C19	R1	7.04439411935845
17	C1	R1	7.15987133677839
17	C22	R1	7.34872815423108
17	C4	R1	7.33985000288462
17	C13	R1	7.24792751344359
17	C18	R1	7.33091687811462
17	C15	R1	7.38370429247405
17	C11	R1	7.39231742277876
17	C16	R1	7.07681559705083
17	C8	R1	7.36632221424582
17	C20	R1	7.2667865406949
17	C7	R1	7.3037807481771
18	C23	R1	7.11894107272351
18	C17	R1	7.13955135239879
18	C10	R1	7.22881869049588
18	C3	R1	7.06608919045777
18	C5	R1	7.28540221886225
18	C9	R1	7.09803208296053
18	C24	R1	7.31288295528436
18	C6	R1	7.16992500144231
18	C21	R1	7.60733031374961
18	C19	R1	6.91886323727459
18	C1	R1	7.39231742277876
18	C22	R1	6.98868468677217
18	C4	R1	7.12928301694497
18	C13	R1	7.06608919045777
18	C18	R1	7.29462074889163
18	C15	R1	7.10852445677817
18	C11	R1	7.17990909001493
18	C16	R1	7.25738784269265
18	C8	R1	7.28540221886225
18	C20	R1	7
18	C7	R1	7.40087943628218
19	C23	R1	7.18982455888002
19	C17	R1	7.40087943628218
19	C12	R1	7.23840473932508
19	C10	R1	7.19967234483636
19	C3	R1	7.17990909001493
19	C14	R1	7.49185309632967
19	C5	R1	7.16992500144231
19	C9	R1	7.20945336562895
19	C24	R1	7.44294349584873
19	C6	R1	7.10852445677817
19	C19	R1	7
19	C1	R1	7.22881869049588
19	C22	R1	7.27612440527424
19	C4	R1	7.27612440527424
19	C13	R1	7.55458885167764
19	C18	R1	7.04439411935845
19	C15	R1	7.25738784269265
19	C11	R1	7.4757334309664
19	C8	R1	7.4093909361377
19	C20	R1	6.84549005094437
19	C7	R1	7.27612440527424
20	C17	R1	7.4093909361377
20	C12	R1	7.34872815423108
20	C10	R1	7.21916852046216
20	C3	R1	7.2667865406949
20	C14	R1	7.18982455888002
20	C9	R1	7.28540221886225
20	C24	R1	7.33985000288462
20	C6	R1	7.10852445677817
20	C21	R1	7.10852445677817
20	C19	R1	7.03342300153745
20	C1	R1	7.43462822763672
20	C22	R1	7.56985560833095
20	C4	R1	7.03342300153745
20	C13	R1	7.18982455888002
20	C18	R1	7.15987133677839
20	C15	R1	7.25738784269265
20	C11	R1	7.2667865406949
20	C16	R1	7.33985000288462
20	C8	R1	7.20945336562895
20	C20	R1	7.31288295528436
20	C7	R1	7.44294349584873
21	C23	R1	7.4178525148859
21	C17	R1	7.36632221424582
21	C12	R1	7.19967234483636
21	C3	R1	7
21	C14	R1	7.49185309632967
21	C5	R1	6.88264304936184
21	C9	R1	7.33091687811462
21	C24	R1	6.8703647195834
21	C6	R1	7.24792751344359
21	C19	R1	7.4093909361377
21	C1	R1	7.16992500144231
21	C22	R1	7.19967234483636
21	C4	R1	6.93073733756289
21	C13	R1	7.29462074889163
21	C18	R1	7.38370429247405
21	C15	R1	7.21916852046216
21	C11	R1	7.32192809488736
21	C16	R1	7.10852445677817
21	C8	R1	7.21916852046216
21	C20	R1	7.20945336562895
22	C23	R1	7.13955135239879
22	C17	R1	7.06608919045777
22	C12	R1	7.56224242422107
22	C3	R1	7.4262647547021
22	C14	R1	7.33985000288462
22	C5	R1	7.36632221424582
22	C9	R1	7.09803208296053
22	C24	R1	6.93073733756289
22	C6	R1	7.13955135239879
22	C21	R1	7.32192809488736
22	C19	R1	7.21916852046216
22	C1	R1	7.27612440527424
22	C22	R1	7.33985000288462
22	C4	R1	7.34872815423108
22	C13	R1	7.2667865406949
22	C15	R1	7.16992500144231
22	C11	R1	7.2667865406949
22	C16	R1	7.4262647547021
22	C8	R1	7.12928301694497
22	C20	R1	7.32192809488736
22	C7	R1	7.44294349584873
23	C23	R1	7.29462074889163
23	C10	R1	7.11894107272351
23	C3	R1	6.97727992349992
23	C14	R1	7.23840473932508
23	C5	R1	7.2667865406949
23	C9	R1	7.40087943628218
23	C24	R1	7.2667865406949
23	C6	R1	6.97727992349992
23	C21	R1	7.24792751344359
23	C19	R1	7.43462822763672
23	C1	R1	7.19967234483636
23	C22	R1	7.08746284125034
23	C4	R1	7.44294349584873
23	C13	R1	7.3037807481771
23	C18	R1	7
23	C15	R1	7.25738784269265
23	C11	R1	7.05528243550119
23	C8	R1	7.20945336562895
23	C20	R1	7.28540221886225
23	C7	R1	7.27612440527424
24	C23	R1	7.28540221886225
24	C17	R1	7.38370429247405
24	C12	R1	7.19967234483636
24	C10	R1	7.34872815423108
24	C3	R1	6.89481776330794
24	C14	R1	7.21916852046216
24	C5	R1	7.35755200461808
24	C9	R1	7.23840473932508
24	C6	R1	7.40087943628218
24	C21	R1	7.33091687811462
24	C19	R1	7.20945336562895
24	C1	R1	7.12928301694497
24	C22	R1	7.08746284125034
24	C4	R1	7.4262647547021
24	C18	R1	7.22881869049588
24	C15	R1	7.36632221424582
24	C11	R1	7.33985000288462
24	C16	R1	7.15987133677839
24	C8	R1	7.27612440527424
24	C20	R1	7.23840473932508
24	C7	R1	7.23840473932508
25	C23	R1	7.19967234483636
25	C17	R1	7.22881869049588
25	C12	R1	7.35755200461808
25	C10	R1	7.28540221886225
25	C3	R1	7.39231742277876
25	C14	R1	7.16992500144231
25	C5	R1	7.23840473932508
25	C9	R1	7.10852445677817
25	C24	R1	7.22881869049588
25	C6	R1	7.49185309632967
25	C21	R1	7.18982455888002
25	C19	R1	7.31288295528436
25	C1	R1	7.32192809488736
25	C22	R1	7.11894107272351
25	C4	R1	7.28540221886225
25	C13	R1	7.09803208296053
25	C18	R1	6.97727992349992
25	C15	R1	7.28540221886225
25	C11	R1	7.24792751344359
25	C16	R1	7.06608919045777
25	C8	R1	7.22881869049588
25	C20	R1	7.13955135239879
25	C7	R1	6.90689059560852
26	C17	R1	7.40087943628218
26	C12	R1	7.11894107272351
26	C10	R1	7.10852445677817
26	C3	R1	7.27612440527424
26	C5	R1	7.2667865406949
26	C9	R1	7
26	C24	R1	7.11894107272351
26	C6	R1	7.33091687811462
26	C21	R1	7.19967234483636
26	C19	R1	7.48381577726426
26	C1	R1	7.31288295528436
26	C22	R1	7.11894107272351
26	C4	R1	7.08746284125034
26	C13	R1	7.48381577726426
26	C18	R1	7.35755200461808
26	C15	R1	7.20945336562895
26	C11	R1	7.21916852046216
26	C16	R1	7.40087943628218
26	C8	R1	7.29462074889163
26	C20	R1	7.2667865406949
26	C7	R1	7.24792751344359
27	C23	R1	7.20945336562895
27	C17	R1	7.56224242422107
27	C12	R1	7.3037807481771
27	C3	R1	7
27	C14	R1	7.28540221886225
27	C5	R1	7.22881869049588
27	C9	R1	7.44294349584873
27	C24	R1	7.33985000288462
27	C6	R1	7.13955135239879
27	C21	R1	7.18982455888002
27	C19	R1	6.96578428466209
27	C1	R1	7.28540221886225
27	C22	R1	7.14974711950468
27	C4	R1	7.4262647547021
27	C13	R1	7.4178525148859
27	C18	R1	7.05528243550119
27	C15	R1	7.20945336562895
27	C11	R1	7.10852445677817
27	C16	R1	6.93073733756289
27	C8	R1	7.25738784269265
27	C20	R1	7.32192809488736
28	C23	R1	7.32192809488736
28	C17	R1	7.03342300153745
28	C12	R1	7.34872815423108
28	C10	R1	7.35755200461808
28	C3	R1	7.33985000288462
28	C14	R1	7.17990909001493
28	C5	R1	7.22881869049588
28	C9	R1	7.25738784269265
28	C24	R1	7.09803208296053
28	C6	R1	7.24792751344359
28	C21	R1	7.24792751344359
28	C19	R1	7.37503943134692
28	C1	R1	7.16992500144231
28	C22	R1	6.98868468677217
28	C4	R1	7.45121111183233
28	C13	R1	7.45121111183233
28	C18	R1	7.25738784269265
28	C15	R1	7.28540221886225
28	C11	R1	7.06608919045777
28	C8	R1	6.97727992349992
28	C20	R1	7.57742882803575
28	C7	R1	7.23840473932508
29	C23	R1	7.48381577726426
29	C17	R1	7.33985000288462
29	C12	R1	7.39231742277876
29	C10	R1	7.06608919045777
29	C3	R1	7.01122725542325
29	C14	R1	7.10852445677817
29	C5	R1	7.36632221424582
29	C9	R1	7.4262647547021
29	C24	R1	7.22881869049588
29	C6	R1	7.4757334309664
29	C21	R1	7.36632221424582
29	C19	R1	6.90689059560852
29	C22	R1	7.33985000288462
29	C4	R1	7.31288295528436
29	C15	R1	7.44294349584873
29	C11	R1	6.89481776330794
29	C16	R1	7.18982455888002
29	C8	R1	7.16992500144231
29	C20	R1	7.25738784269265
29	C7	R1	7.2667865406949
30	C17	R1	7.4594316186373
30	C12	R1	7.35755200461808
30	C10	R1	7.55458885167764
30	C3	R1	7.11894107272351
30	C14	R1	7.14974711950468
30	C5	R1	7.29462074889163
30	C9	R1	7.32192809488736
30	C24	R1	7.59991284218713
30	C6	R1	7.24792751344359
30	C21	R1	7.02236781302845
30	C19	R1	7.467605550083
30	C1	R1	7.38370429247405
30	C22	R1	7.37503943134692
30	C4	R1	7.49185309632967
30	C13	R1	7.24792751344359
30	C18	R1	7.38370429247405
30	C15	R1	7.40087943628218
30	C11	R1	7.10852445677817
30	C16	R1	7.07681559705083
30	C8	R1	6.95419631038687
30	C20	R1	7.08746284125034
30	C7	R1	7.43462822763672
31	C23	R1	7.5077946401987
31	C17	R1	7.20945336562895
31	C12	R1	7.18982455888002
31	C10	R1	7.38370429247405
31	C3	R1	7.27612440527424
31	C14	R1	7.33985000288462
31	C5	R1	7.43462822763672
31	C9	R1	7.18982455888002
31	C24	R1	6.96578428466209
31	C6	R1	7.48381577726426
31	C21	R1	7.33091687811462
31	C19	R1	7.24792751344359
31	C1	R1	7.3037807481771
31	C22	R1	7.15987133677839
31	C4	R1	7.34872815423108
31	C18	R1	7.13955135239879
31	C15	R1	7
31	C11	R1	7.4594316186373
31	C16	R1	7.37503943134692
31	C8	R1	7.467605550083
31	C20	R1	7.23840473932508
31	C7	R1	7.29462074889163
32	C23	R1	7.3037807481771
32	C17	R1	7.2667865406949
32	C12	R1	7.2667865406949
32	C10	R1	7.35755200461808
32	C9	R1	7.31288295528436
32	C6	R1	7.37503943134692
32	C19	R1	7.38370429247405
32	C1	R1	7.4262647547021
32	C22	R1	7.13955135239879
32	C4	R1	7.35755200461808
32	C13	R1	7.16992500144231
32	C18	R1	7.13955135239879
32	C15	R1	7.25738784269265
32	C11	R1	7.01122725542325
32	C16	R1	7.03342300153745
32	C8	R1	7.12928301694497
32	C20	R1	7.13955135239879
32	C7	R1	7.3037807481771
33	C23	R1	7.33091687811462
33	C17	R1	7.10852445677817
33	C12	R1	7.35755200461808
33	C10	R1	7.21916852046216
33	C3	R1	7.56224242422107
33	C14	R1	7.09803208296053
33	C9	R1	7.4757334309664
33	C24	R1	7.17990909001493
33	C6	R1	7.32192809488736
33	C21	R1	7.08746284125034
33	C19	R1	7.24792751344359
33	C1	R1	7.29462074889163
33	C22	R1	7.07681559705083
33	C13	R1	7.32192809488736
33	C18	R1	7.17990909001493
33	C15	R1	7.13955135239879
33	C11	R1	7.34872815423108
33	C16	R1	7.08746284125034
33	C8	R1	7.2667865406949
33	C20	R1	7.4178525148859
33	C7	R1	7.10852445677817
34	C17	R1	7.45121111183233
34	C12	R1	7.23840473932508
34	C10	R1	7.35755200461808
34	C3	R1	7.22881869049588
34	C14	R1	7.33091687811462
34	C5	R1	7.35755200461808
34	C9	R1	6.96578428466209
34	C24	R1	7.32192809488736
34	C6	R1	6.95419631038687
34	C21	R1	7.39231742277876
34	C19	R1	7.2667865406949
34	C1	R1	7.22881869049588
34	C22	R1	7.40087943628218
34	C4	R1	7.13955135239879
34	C18	R1	6.96578428466209
34	C15	R1	7.39231742277876
34	C11	R1	7.18982455888002
34	C16	R1	6.91886323727459
34	C8	R1	6.93073733756289
34	C20	R1	7.28540221886225
34	C7	R1	7.13955135239879
35	C23	R1	7.33091687811462
35	C17	R1	7.11894107272351
35	C12	R1	7.53138146051631
35	C10	R1	7.4262647547021
35	C3	R1	7.11894107272351
35	C14	R1	7.25738784269265
35	C5	R1	6.8703647195834
35	C9	R1	7
35	C24	R1	7.58496250072116
35	C6	R1	7.21916852046216
35	C21	R1	7.22881869049588
35	C19	R1	7.40087943628218
35	C1	R1	7.53915881110803
35	C22	R1	7.19967234483636
35	C4	R1	7.16992500144231
35	C13	R1	7
35	C18	R1	7.44294349584873
35	C15	R1	7.35755200461808
35	C11	R1	7.05528243550119
35	C8	R1	7.20945336562895
35	C20	R1	7.29462074889163
35	C7	R1	7.05528243550119
36	C23	R1	7.48381577726426
36	C12	R1	7.27612440527424
36	C10	R1	7.35755200461808
36	C3	R1	7.10852445677817
36	C14	R1	7.54689445988764
36	C5	R1	7.33985000288462
36	C9	R1	7.32192809488736
36	C24	R1	7.49984588708321
36	C6	R1	7
36	C21	R1	7.36632221424582
36	C19	R1	7.58496250072116
36	C1	R1	7.33091687811462
36	C22	R1	7.23840473932508
36	C4	R1	7.12928301694497
36	C13	R1	7.15987133677839
36	C18	R1	7.3037807481771
36	C15	R1	7.56224242422107
36	C11	R1	7.15987133677839
36	C16	R1	7.11894107272351
36	C8	R1	7.59991284218713
36	C20	R1	7.4262647547021
36	C7	R1	7.22881869049588
37	C23	R1	7.07681559705083
37	C12	R1	7.15987133677839
37	C10	R1	7.12928301694497
37	C3	R1	7.09803208296053
37	C5	R1	7.2667865406949
37	C9	R1	6.94251450533924
37	C24	R1	7.2667865406949
37	C6	R1	7.15987133677839
37	C21	R1	7.14974711950468
37	C19	R1	7.54689445988764
37	C22	R1	7.3037807481771
37	C4	R1	7.2667865406949
37	C13	R1	7.13955135239879
37	C18	R1	7.25738784269265
37	C15	R1	7.07681559705083
37	C11	R1	7.31288295528436
37	C16	R1	7.49984588708321
37	C8	R1	7.22881869049588
37	C20	R1	7.35755200461808
37	C7	R1	7.36632221424582
38	C23	R1	7.2667865406949
38	C12	R1	7.11894107272351
38	C10	R1	7.49185309632967
38	C5	R1	7.07681559705083
38	C24	R1	7.18982455888002
38	C6	R1	7.43462822763672
38	C1	R1	7.5077946401987
38	C22	R1	7.36632221424582
38	C4	R1	7.17990909001493
38	C13	R1	7.3037807481771
38	C18	R1	7.01122725542325
38	C15	R1	7.15987133677839
38	C11	R1	6.93073733756289
38	C8	R1	7.37503943134692
38	C20	R1	7.27612440527424
38	C7	R1	7.12928301694497
39	C23	R1	7.36632221424582
39	C17	R1	7.18982455888002
39	C12	R1	7.2667865406949
39	C10	R1	7.09803208296053
39	C5	R1	7.33091687811462
39	C9	R1	7.14974711950468
39	C24	R1	7.33985000288462
39	C6	R1	7.16992500144231
39	C19	R1	7.23840473932508
39	C1	R1	7.18982455888002
39	C22	R1	7.49185309632967
39	C4	R1	7.4178525148859
39	C13	R1	7.37503943134692
39	C18	R1	6.91886323727459
39	C15	R1	7.01122725542325
39	C16	R1	7.15987133677839
39	C8	R1	7.58496250072116
39	C20	R1	7.15987133677839
40	C17	R1	7.49185309632967
40	C12	R1	7.18982455888002
40	C3	R1	7.25738784269265
40	C14	R1	7.3037807481771
40	C5	R1	7.21916852046216
40	C9	R1	6.90689059560852
40	C24	R1	7.40087943628218
40	C21	R1	7.17990909001493
40	C19	R1	7.44294349584873
40	C1	R1	7.33985000288462
40	C22	R1	7.27612440527424
40	C13	R1	7.11894107272351
40	C15	R1	6.74146698640115
40	C11	R1	7.19967234483636
40	C16	R1	7.16992500144231
40	C8	R1	7.01122725542325
40	C20	R1	7.01122725542325
40	C7	R1	7.22881869049588
41	C23	R1	7.16992500144231
41	C17	R1	7.37503943134692
41	C12	R1	7.29462074889163
41	C10	R1	7.32192809488736
41	C3	R1	7.2667865406949
41	C14	R1	7.32192809488736
41	C9	R1	7.24792751344359
41	C24	R1	7.34872815423108
41	C6	R1	7.39231742277876
41	C21	R1	7.19967234483636
41	C19	R1	7.2667865406949
41	C1	R1	7.12928301694497
41	C22	R1	7.21916852046216
41	C4	R1	7.2667865406949
41	C13	R1	7.13955135239879
41	C18	R1	7.27612440527424
41	C15	R1	7.07681559705083
41	C11	R1	7.18982455888002
41	C16	R1	7.53138146051631
41	C8	R1	7.24792751344359
41	C20	R1	7.36632221424582
41	C7	R1	7.20945336562895
42	C23	R1	6.94251450533924
42	C17	R1	7.12928301694497
42	C10	R1	7.27612440527424
42	C3	R1	7.3037807481771
42	C5	R1	7.22881869049588
42	C9	R1	7.33091687811462
42	C24	R1	7.22881869049588
42	C6	R1	6.96578428466209
42	C21	R1	7.31288295528436
42	C19	R1	7.6724253419715
42	C1	R1	7.25738784269265
42	C22	R1	7.03342300153745
42	C13	R1	7.27612440527424
42	C18	R1	7.17990909001493
42	C15	R1	7.37503943134692
42	C11	R1	7.31288295528436
42	C16	R1	7.31288295528436
42	C20	R1	7.18982455888002
42	C7	R1	7.3037807481771
43	C23	R1	7.23840473932508
43	C17	R1	7.11894107272351
43	C12	R1	7.33091687811462
43	C3	R1	7.09803208296053
43	C14	R1	7.3037807481771
43	C5	R1	7.4594316186373
43	C9	R1	7.27612440527424
43	C24	R1	7.4757334309664
43	C6	R1	7.4757334309664
43	C21	R1	7.32192809488736
43	C19	R1	7.22881869049588
43	C1	R1	6.94251450533924
43	C22	R1	7.11894107272351
43	C4	R1	7.12928301694497
43	C13	R1	7.4178525148859
43	C18	R1	7.19967234483636
43	C15	R1	7
43	C11	R1	7.39231742277876
43	C16	R1	6.76818432477693
43	C8	R1	7.53138146051631
43	C20	R1	7.31288295528436
43	C7	R1	7.33091687811462
44	C23	R1	7.12928301694497
44	C17	R1	7.33091687811462
44	C12	R1	7.37503943134692
44	C10	R1	7.24792751344359
44	C3	R1	7.20945336562895
44	C14	R1	7.29462074889163
44	C5	R1	7.3037807481771
44	C9	R1	7.52356195605701
44	C6	R1	7.37503943134692
44	C21	R1	7.4594316186373
44	C1	R1	7.39231742277876
44	C22	R1	7.49185309632967
44	C4	R1	7.06608919045777
44	C13	R1	7.10852445677817
44	C18	R1	7.35755200461808
44	C15	R1	7.39231742277876
44	C16	R1	7.04439411935845
44	C7	R1	7.4178525148859
45	C23	R1	7.17990909001493
45	C17	R1	7.18982455888002
45	C12	R1	7.05528243550119
45	C10	R1	7.29462074889163
45	C3	R1	7.15987133677839
45	C14	R1	7.2667865406949
45	C5	R1	7.36632221424582
45	C9	R1	7.25738784269265
45	C24	R1	7.04439411935845
45	C6	R1	7.5077946401987
45	C21	R1	6.98868468677217
45	C19	R1	7.17990909001493
45	C1	R1	7.34872815423108
45	C22	R1	7.33091687811462
45	C4	R1	6.78135971352466
45	C13	R1	7.25738784269265
45	C18	R1	7.38370429247405
45	C15	R1	7.35755200461808
45	C16	R1	7.19967234483636
45	C8	R1	7.32192809488736
45	C7	R1	6.95419631038687
46	C23	R1	7.03342300153745
46	C17	R1	7.08746284125034
46	C12	R1	7.03342300153745
46	C10	R1	7.5077946401987
46	C3	R1	7.29462074889163
46	C14	R1	7.43462822763672
46	C5	R1	7.2667865406949
46	C9	R1	7.36632221424582
46	C24	R1	7.02236781302845
46	C6	R1	7.59245703726808
46	C1	R1	7.13955135239879
46	C22	R1	7.43462822763672
46	C4	R1	7.07681559705083
46	C13	R1	7.13955135239879
46	C18	R1	7.21916852046216
46	C15	R1	7.09803208296053
46	C16	R1	7.15987133677839
46	C8	R1	7.22881869049588
46	C7	R1	7.22881869049588
47	C23	R1	7.22881869049588
47	C17	R1	7.5077946401987
47	C12	R1	7.17990909001493
47	C3	R1	7.33091687811462
47	C9	R1	6.98868468677217
47	C6	R1	6.98868468677217
47	C21	R1	7.43462822763672
47	C19	R1	7.467605550083
47	C1	R1	7.24792751344359
47	C22	R1	7.37503943134692
47	C4	R1	7.37503943134692
47	C13	R1	7.20945336562895
47	C18	R1	7.04439411935845
47	C15	R1	7.27612440527424
47	C11	R1	7.01122725542325
47	C16	R1	7.21916852046216
47	C8	R1	7.3037807481771
47	C20	R1	7.14974711950468
47	C7	R1	7.23840473932508
48	C23	R1	7.16992500144231
48	C17	R1	7.34872815423108
48	C12	R1	7.16992500144231
48	C10	R1	7.37503943134692
48	C3	R1	7.2667865406949
48	C14	R1	7.51569983828404
48	C5	R1	7.16992500144231
48	C9	R1	7.4757334309664
48	C24	R1	7.12928301694497
48	C6	R1	7.22881869049588
48	C21	R1	7.17990909001493
48	C1	R1	7.28540221886225
48	C22	R1	7.38370429247405
48	C4	R1	7.15987133677839
48	C13	R1	7.31288295528436
48	C18	R1	7.32192809488736
48	C15	R1	7.15987133677839
48	C11	R1	7.23840473932508
48	C16	R1	7.29462074889163
48	C8	R1	7.44294349584873
48	C20	R1	7.2667865406949
49	C23	R1	7.29462074889163
49	C17	R1	7.37503943134692
49	C12	R1	7.16992500144231
49	C10	R1	7.3037807481771
49	C3	R1	7.32192809488736
49	C14	R1	7.05528243550119
49	C5	R1	7.20945336562895
49	C9	R1	7.4594316186373
49	C24	R1	7.4757334309664
49	C6	R1	7.28540221886225
49	C21	R1	6.88264304936184
49	C19	R1	7.28540221886225
49	C22	R1	7.38370429247405
49	C4	R1	7.2667865406949
49	C13	R1	7.49984588708321
49	C18	R1	7.43462822763672
49	C15	R1	7.40087943628218
49	C11	R1	7.3037807481771
49	C16	R1	6.83289001416474
49	C8	R1	7.27612440527424
49	C20	R1	7.38370429247405
49	C7	R1	7.4178525148859
50	C23	R1	6.94251450533924
50	C17	R1	7.19967234483636
50	C12	R1	7.35755200461808
50	C10	R1	7.31288295528436
50	C5	R1	7.58496250072116
50	C9	R1	7.14974711950468
50	C24	R1	7.27612440527424
50	C6	R1	7.2667865406949
50	C21	R1	7.39231742277876
50	C19	R1	7.03342300153745
50	C1	R1	7.61470984411521
50	C22	R1	6.91886323727459
50	C4	R1	7.09803208296053
50	C18	R1	7.07681559705083
50	C15	R1	7.31288295528436
50	C11	R1	7.28540221886225
50	C8	R1	7.20945336562895
50	C20	R1	7.2667865406949
50	C7	R1	7.3037807481771
51	C17	R1	7.14974711950468
51	C12	R1	7.16992500144231
51	C10	R1	7.22881869049588
51	C3	R1	7.43462822763672
51	C14	R1	7.20945336562895
51	C5	R1	7.24792751344359
51	C9	R1	7.33985000288462
51	C24	R1	7.33985000288462
51	C21	R1	7.09803208296053
51	C19	R1	7.31288295528436
51	C22	R1	7.17990909001493
51	C4	R1	7.14974711950468
51	C13	R1	7.07681559705083
51	C18	R1	7.09803208296053
51	C15	R1	7.01122725542325
51	C16	R1	7.27612440527424
51	C8	R1	7.15987133677839
51	C20	R1	7.15987133677839
51	C7	R1	7.27612440527424
52	C23	R1	7.18982455888002
52	C17	R1	7.20945336562895
52	C10	R1	7.15987133677839
52	C14	R1	7.14974711950468
52	C5	R1	7.11894107272351
52	C9	R1	7.40087943628218
52	C24	R1	7.4093909361377
52	C6	R1	7.31288295528436
52	C19	R1	7.17990909001493
52	C1	R1	7.16992500144231
52	C22	R1	7.34872815423108
52	C13	R1	7.44294349584873
52	C18	R1	7.20945336562895
52	C15	R1	6.93073733756289
52	C11	R1	7.39231742277876
52	C20	R1	7.15987133677839
52	C7	R1	7.14974711950468
53	C23	R1	7.10852445677817
53	C17	R1	7.43462822763672
53	C12	R1	7.62205181945638
53	C10	R1	7.15987133677839
53	C3	R1	7.2667865406949
53	C5	R1	7.39231742277876
53	C9	R1	7.34872815423108
53	C24	R1	7.38370429247405
53	C6	R1	7.38370429247405
53	C21	R1	7.39231742277876
53	C1	R1	7.4178525148859
53	C22	R1	7.45121111183233
53	C4	R1	7.43462822763672
53	C13	R1	7.33985000288462
53	C18	R1	7.45121111183233
53	C15	R1	7.33985000288462
53	C11	R1	7.16992500144231
53	C16	R1	7.12928301694497
53	C20	R1	7.28540221886225
53	C7	R1	7.31288295528436
54	C23	R1	7.4093909361377
54	C17	R1	7.27612440527424
54	C12	R1	7.2667865406949
54	C3	R1	7.4178525148859
54	C14	R1	7.23840473932508
54	C5	R1	7.20945336562895
54	C9	R1	7.37503943134692
54	C24	R1	7.4757334309664
54	C6	R1	7.18982455888002
54	C21	R1	7.4178525148859
54	C19	R1	7.22881869049588
54	C1	R1	7.2667865406949
54	C4	R1	7.38370429247405
54	C13	R1	7.31288295528436
54	C18	R1	7.36632221424582
54	C15	R1	7.09803208296053
54	C11	R1	7.18982455888002
54	C16	R1	7.02236781302845
54	C8	R1	7.16992500144231
54	C20	R1	7.40087943628218
54	C7	R1	6.98868468677217
55	C17	R1	7.5077946401987
55	C12	R1	7.12928301694497
55	C10	R1	7.13955135239879
55	C3	R1	7.28540221886225
55	C5	R1	7.06608919045777
55	C9	R1	7.28540221886225
55	C24	R1	7.3037807481771
55	C6	R1	7.40087943628218
55	C21	R1	7.08746284125034
55	C19	R1	7.4262647547021
55	C1	R1	7.27612440527424
55	C22	R1	7.09803208296053
55	C4	R1	7.35755200461808
55	C13	R1	7.29462074889163
55	C18	R1	6.88264304936184
55	C15	R1	7.17990909001493
55	C11	R1	7.33985000288462
55	C16	R1	7.07681559705083
55	C8	R1	7.32192809488736
55	C20	R1	7.36632221424582
55	C7	R1	7.16992500144231
56	C23	R1	7.467605550083
56	C17	R1	7.02236781302845
56	C12	R1	7.28540221886225
56	C10	R1	7.62935662007961
56	C3	R1	7.32192809488736
56	C14	R1	7.27612440527424
56	C5	R1	7.4178525148859
56	C9	R1	7.22881869049588
56	C24	R1	7.11894107272351
56	C6	R1	7.25738784269265
56	C21	R1	7.25738784269265
56	C19	R1	6.94251450533924
56	C1	R1	7.13955135239879
56	C22	R1	7.35755200461808
56	C4	R1	6.95419631038687
56	C13	R1	7.55458885167764
56	C15	R1	7.3037807481771
56	C11	R1	6.89481776330794
56	C16	R1	7.33985000288462
56	C8	R1	7.53915881110803
56	C20	R1	7.4093909361377
56	C7	R1	7.60733031374961
57	C23	R1	7.08746284125034
57	C17	R1	7.03342300153745
57	C12	R1	7.29462074889163
57	C10	R1	7.18982455888002
57	C3	R1	7.45121111183233
57	C14	R1	7.22881869049588
57	C5	R1	7.07681559705083
57	C9	R1	7.18982455888002
57	C24	R1	7.14974711950468
57	C6	R1	7.15987133677839
57	C21	R1	7.29462074889163
57	C19	R1	7.36632221424582
57	C1	R1	7.14974711950468
57	C22	R1	7.28540221886225
57	C4	R1	7.2667865406949
57	C13	R1	7.29462074889163
57	C18	R1	7.08746284125034
57	C11	R1	7.18982455888002
57	C16	R1	7.28540221886225
57	C8	R1	7.23840473932508
57	C20	R1	7.32192809488736
57	C7	R1	7.12928301694497
58	C23	R1	7.16992500144231
58	C17	R1	7.62205181945638
58	C12	R1	7.4594316186373
58	C10	R1	7.4262647547021
58	C3	R1	7.49984588708321
58	C14	R1	7.27612440527424
58	C5	R1	7.31288295528436
58	C9	R1	7.45121111183233
58	C24	R1	7.32192809488736
58	C6	R1	7.31288295528436
58	C21	R1	7.28540221886225
58	C19	R1	7.22881869049588
58	C1	R1	7.44294349584873
58	C22	R1	7.5077946401987
58	C4	R1	7.12928301694497
58	C13	R1	7.16992500144231
58	C18	R1	7.32192809488736
58	C15	R1	7.24792751344359
58	C11	R1	7.16992500144231
58	C8	R1	7.14974711950468
58	C7	R1	7.56224242422107
59	C23	R1	7.04439411935845
59	C17	R1	7.3037807481771
59	C12	R1	7.28540221886225
59	C10	R1	7.05528243550119
59	C3	R1	7.13955135239879
59	C14	R1	7.3037807481771
59	C5	R1	7.21916852046216
59	C9	R1	7.28540221886225
59	C6	R1	7.27612440527424
59	C21	R1	7.4178525148859
59	C19	R1	7.28540221886225
59	C1	R1	7.4178525148859
59	C22	R1	7.467605550083
59	C4	R1	7.23840473932508
59	C13	R1	7.08746284125034
59	C18	R1	7.33091687811462
59	C15	R1	7.33985000288462
59	C11	R1	7.29462074889163
59	C8	R1	7.14974711950468
59	C7	R1	7.25738784269265
60	C23	R1	7.49984588708321
60	C17	R1	7.33091687811462
60	C12	R1	7.34872815423108
60	C10	R1	7.2667865406949
60	C14	R1	7.40087943628218
60	C5	R1	7.29462074889163
60	C9	R1	7.40087943628218
60	C24	R1	7.24792751344359
60	C6	R1	7.20945336562895
60	C21	R1	7.38370429247405
60	C19	R1	7.32192809488736
60	C1	R1	7.35755200461808
60	C22	R1	7.01122725542325
60	C13	R1	7.15987133677839
60	C18	R1	6.94251450533924
60	C15	R1	7.4093909361377
60	C11	R1	7.15987133677839
60	C8	R1	7.32192809488736
60	C20	R1	7.22881869049588
60	C7	R1	7.45121111183233
61	C17	R1	7.07681559705083
61	C12	R1	7.02236781302845
61	C10	R1	7.4757334309664
61	C3	R1	7.24792751344359
61	C14	R1	7.32192809488736
61	C5	R1	7.43462822763672
61	C9	R1	7.17990909001493
61	C24	R1	7.38370429247405
61	C6	R1	7.09803208296053
61	C21	R1	7.14974711950468
61	C19	R1	7.35755200461808
61	C1	R1	7.24792751344359
61	C22	R1	7.17990909001493
61	C4	R1	7.56224242422107
61	C13	R1	6.96578428466209
61	C18	R1	7.19967234483636
61	C15	R1	7.22881869049588
61	C11	R1	7.09803208296053
61	C16	R1	7.31288295528436
61	C7	R1	7.39231742277876
62	C23	R1	7.2667865406949
62	C17	R1	7.43462822763672
62	C12	R1	7.34872815423108
62	C10	R1	7.21916852046216
62	C3	R1	7.23840473932508
62	C5	R1	7.15987133677839
62	C9	R1	7.03342300153745
62	C24	R1	7.32192809488736
62	C6	R1	7.33091687811462
62	C21	R1	7.37503943134692
62	C19	R1	7.12928301694497
62	C1	R1	7.20945336562895
62	C22	R1	7.53915881110803
62	C4	R1	7.34872815423108
62	C13	R1	7.23840473932508
62	C18	R1	7.25738784269265
62	C15	R1	7.35755200461808
62	C11	R1	7.17990909001493
62	C16	R1	7.08746284125034
62	C20	R1	7.14974711950468
62	C7	R1	7.35755200461808
63	C23	R1	7.35755200461808
63	C17	R1	7.4178525148859
63	C10	R1	7.04439411935845
63	C5	R1	7.52356195605701
63	C9	R1	7.14974711950468
63	C6	R1	6.8073549220576
63	C21	R1	7.33091687811462
63	C19	R1	7.2667865406949
63	C1	R1	7.3037807481771
63	C22	R1	7.33091687811462
63	C4	R1	7.27612440527424
63	C13	R1	7.02236781302845
63	C18	R1	6.85798099512757
63	C15	R1	7.12928301694497
63	C11	R1	7.10852445677817
63	C16	R1	7.20945336562895
63	C8	R1	7.07681559705083
63	C7	R1	7.25738784269265
64	C23	R1	7.16992500144231
64	C17	R1	7.16992500144231
64	C12	R1	7.38370429247405
64	C10	R1	7.32192809488736
64	C3	R1	7.24792751344359
64	C14	R1	6.97727992349992
64	C5	R1	7.33985000288462
64	C9	R1	7.33091687811462
64	C24	R1	7.39231742277876
64	C6	R1	7.21916852046216
64	C19	R1	7.4093909361377
64	C1	R1	7.43462822763672
64	C22	R1	7.4178525148859
64	C4	R1	7.4178525148859
64	C13	R1	7.2667865406949
64	C18	R1	7.33091687811462
64	C15	R1	7.18982455888002
64	C11	R1	7.23840473932508
64	C16	R1	7.17990909001493
64	C8	R1	7.28540221886225
64	C20	R1	7.13955135239879
64	C7	R1	7.25738784269265
65	C23	R1	7.09803208296053
65	C17	R1	7.18982455888002
65	C12	R1	7.25738784269265
65	C10	R1	7.39231742277876
65	C3	R1	7.03342300153745
65	C14	R1	7.21916852046216
65	C5	R1	7.25738784269265
65	C9	R1	7.18982455888002
65	C24	R1	6.97727992349992
65	C21	R1	7.23840473932508
65	C19	R1	7.02236781302845
65	C1	R1	7.4262647547021
65	C22	R1	6.98868468677217
65	C4	R1	7.15987133677839
65	C13	R1	7.09803208296053
65	C18	R1	7.3037807481771
65	C15	R1	6.97727992349992
65	C11	R1	7.4178525148859
65	C16	R1	7.14974711950468
65	C8	R1	7.20945336562895
65	C20	R1	7.25738784269265
65	C7	R1	7.467605550083
66	C23	R1	7.13955135239879
66	C12	R1	7.5077946401987
66	C10	R1	7.3037807481771
66	C3	R1	7.17990909001493
66	C14	R1	7.15987133677839
66	C9	R1	7.18982455888002
66	C24	R1	6.7279204545632
66	C6	R1	7.34872815423108
66	C21	R1	7.05528243550119
66	C19	R1	7.34872815423108
66	C1	R1	7.70735913208088
66	C22	R1	7.45121111183233
66	C4	R1	7.34872815423108
66	C13	R1	7.53915881110803
66	C18	R1	7.28540221886225
66	C11	R1	7.29462074889163
66	C16	R1	7.06608919045777
66	C8	R1	6.96578428466209
66	C20	R1	7.24792751344359
66	C7	R1	7.27612440527424
67	C23	R1	7.28540221886225
67	C12	R1	7.35755200461808
67	C10	R1	7.24792751344359
67	C3	R1	7.38370429247405
67	C14	R1	7.23840473932508
67	C5	R1	7.33091687811462
67	C24	R1	7.3037807481771
67	C6	R1	7.07681559705083
67	C19	R1	7.05528243550119
67	C1	R1	7.27612440527424
67	C22	R1	7.11894107272351
67	C4	R1	7.10852445677817
67	C18	R1	7.37503943134692
67	C15	R1	7.19967234483636
67	C16	R1	7.38370429247405
67	C8	R1	7.39231742277876
67	C20	R1	7.28540221886225
67	C7	R1	7.22881869049588
68	C23	R1	7.25738784269265
68	C17	R1	7.14974711950468
68	C12	R1	7.28540221886225
68	C10	R1	7.09803208296053
68	C14	R1	7.4594316186373
68	C9	R1	7.17990909001493
68	C24	R1	6.97727992349992
68	C6	R1	7.44294349584873
68	C21	R1	7.20945336562895
68	C19	R1	7.31288295528436
68	C1	R1	7.04439411935845
68	C22	R1	7.17990909001493
68	C4	R1	7.23840473932508
68	C13	R1	7.09803208296053
68	C18	R1	7.16992500144231
68	C15	R1	7.2667865406949
68	C11	R1	7.08746284125034
68	C16	R1	7.19967234483636
68	C8	R1	7.13955135239879
68	C20	R1	7.23840473932508
68	C7	R1	7.01122725542325
69	C23	R1	7.56985560833095
69	C12	R1	7.3037807481771
69	C10	R1	7.4757334309664
69	C14	R1	7.2667865406949
69	C5	R1	7.45121111183233
69	C9	R1	7.44294349584873
69	C24	R1	7.58496250072116
69	C21	R1	7.15987133677839
69	C19	R1	7.39231742277876
69	C1	R1	7.08746284125034
69	C22	R1	7.31288295528436
69	C4	R1	7.02236781302845
69	C13	R1	7.64385618977472
69	C18	R1	7.15987133677839
69	C15	R1	7.39231742277876
69	C11	R1	7.13955135239879
69	C16	R1	7.27612440527424
69	C8	R1	7.21916852046216
69	C20	R1	7.23840473932508
69	C7	R1	7.53138146051631
70	C23	R1	7.25738784269265
70	C17	R1	7.3037807481771
70	C12	R1	7.04439411935845
70	C10	R1	7.44294349584873
70	C3	R1	7.23840473932508
70	C14	R1	7.32192809488736
70	C5	R1	7.22881869049588
70	C9	R1	7.37503943134692
70	C24	R1	7.18982455888002
70	C21	R1	7.20945336562895
70	C19	R1	7.32192809488736
70	C1	R1	7.39231742277876
70	C22	R1	7.31288295528436
70	C4	R1	7.28540221886225
70	C13	R1	7.40087943628218
70	C15	R1	6.75488750216347
70	C11	R1	7.28540221886225
70	C16	R1	7.15987133677839
70	C8	R1	7.17990909001493
70	C20	R1	7.37503943134692
70	C7	R1	7.4262647547021
71	C23	R1	7.23840473932508
71	C17	R1	6.93073733756289
71	C12	R1	6.98868468677217
71	C10	R1	7.45121111183233
71	C3	R1	7.53915881110803
71	C14	R1	7.32192809488736
71	C5	R1	7.20945336562895
71	C9	R1	7.48381577726426
71	C24	R1	7.38370429247405
71	C6	R1	6.98868468677217
71	C21	R1	7.11894107272351
71	C1	R1	7.27612440527424
71	C22	R1	7.27612440527424
71	C4	R1	7.05528243550119
71	C13	R1	7.18982455888002
71	C18	R1	7.11894107272351
71	C15	R1	6.94251450533924
71	C11	R1	7.14974711950468
71	C16	R1	7.15987133677839
71	C20	R1	7.23840473932508
71	C7	R1	7.24792751344359
72	C23	R1	7.33985000288462
72	C17	R1	7.52356195605701
72	C12	R1	7.05528243550119
72	C10	R1	7.18982455888002
72	C3	R1	7.5077946401987
72	C14	R1	7.15987133677839
72	C5	R1	7.24792751344359
72	C9	R1	7.14974711950468
72	C24	R1	7.11894107272351
72	C6	R1	7.19967234483636
72	C21	R1	7.28540221886225
72	C19	R1	7.38370429247405
72	C1	R1	7.37503943134692
72	C22	R1	7.25738784269265
72	C4	R1	7.33985000288462
72	C13	R1	7.29462074889163
72	C18	R1	7.20945336562895
72	C15	R1	7.21916852046216
72	C11	R1	7.28540221886225
72	C8	R1	7.33985000288462
72	C20	R1	7.18982455888002
72	C7	R1	7.04439411935845
73	C23	R1	7.23840473932508
73	C17	R1	7.31288295528436
73	C12	R1	7.3037807481771
73	C10	R1	7.13955135239879
73	C3	R1	7
73	C14	R1	7.10852445677817
73	C5	R1	7.21916852046216
73	C9	R1	7.08746284125034
73	C24	R1	7.05528243550119
73	C21	R1	7.43462822763672
73	C19	R1	7.27612440527424
73	C1	R1	7.31288295528436
73	C22	R1	7.34872815423108
73	C4	R1	7.57742882803575
73	C13	R1	7.22881869049588
73	C18	R1	7.38370429247405
73	C15	R1	7.02236781302845
73	C11	R1	7.06608919045777
73	C16	R1	7.40087943628218
73	C8	R1	7.62205181945638
73	C20	R1	7.11894107272351
73	C7	R1	7.34872815423108
74	C23	R1	7.4262647547021
74	C12	R1	7.33985000288462
74	C10	R1	7.36632221424582
74	C3	R1	7.22881869049588
74	C14	R1	7.05528243550119
74	C5	R1	7.31288295528436
74	C24	R1	7.4594316186373
74	C6	R1	7.28540221886225
74	C21	R1	7.39231742277876
74	C19	R1	7.01122725542325
74	C1	R1	7.11894107272351
74	C22	R1	7.4757334309664
74	C4	R1	7.20945336562895
74	C13	R1	7.10852445677817
74	C18	R1	7.58496250072116
74	C15	R1	6.94251450533924
74	C11	R1	7.28540221886225
74	C20	R1	7.21916852046216
74	C7	R1	6.97727992349992
75	C23	R1	7.43462822763672
75	C17	R1	7.15987133677839
75	C10	R1	7.51569983828404
75	C3	R1	7.27612440527424
75	C14	R1	7.24792751344359
75	C9	R1	7.36632221424582
75	C24	R1	7.13955135239879
75	C21	R1	7.36632221424582
75	C19	R1	7.40087943628218
75	C1	R1	7.10852445677817
75	C22	R1	7.23840473932508
75	C4	R1	7.13955135239879
75	C18	R1	7.13955135239879
75	C15	R1	7.3037807481771
75	C11	R1	7.34872815423108
75	C16	R1	7.23840473932508
75	C20	R1	7.14974711950468
75	C7	R1	7.25738784269265
76	C23	R1	7.59991284218713
76	C17	R1	7.4262647547021
76	C12	R1	7.35755200461808
76	C10	R1	7.61470984411521
76	C3	R1	7.19967234483636
76	C5	R1	7.33091687811462
76	C24	R1	7.19967234483636
76	C6	R1	7.36632221424582
76	C21	R1	7.38370429247405
76	C19	R1	7.33091687811462
76	C1	R1	7.52356195605701
76	C22	R1	7.03342300153745
76	C4	R1	7.02236781302845
76	C13	R1	7.17990909001493
76	C15	R1	7.29462074889163
76	C11	R1	7.39231742277876
76	C16	R1	7.11894107272351
76	C8	R1	7.25738784269265
76	C20	R1	7.21916852046216
76	C7	R1	7.25738784269265
77	C23	R1	7.01122725542325
77	C17	R1	7.25738784269265
77	C12	R1	7.31288295528436
77	C10	R1	7.44294349584873
77	C3	R1	7.33985000288462
77	C14	R1	7.11894107272351
77	C5	R1	7.22881869049588
77	C9	R1	7.54689445988764
77	C6	R1	7.4757334309664
77	C21	R1	7.03342300153745
77	C19	R1	7.22881869049588
77	C1	R1	7.4262647547021
77	C22	R1	7.25738784269265
77	C4	R1	7.27612440527424
77	C13	R1	7.4178525148859
77	C18	R1	7.4594316186373
77	C15	R1	7.13955135239879
77	C11	R1	7.23840473932508
77	C16	R1	6.96578428466209
77	C8	R1	6.98868468677217
77	C20	R1	7.25738784269265
77	C7	R1	7.45121111183233
78	C12	R1	7.05528243550119
78	C10	R1	7.16992500144231
78	C14	R1	7.2667865406949
78	C5	R1	7.29462074889163
78	C9	R1	7.09803208296053
78	C24	R1	7.56224242422107
78	C6	R1	7.21916852046216
78	C21	R1	7.43462822763672
78	C19	R1	7.3037807481771
78	C1	R1	7.34872815423108
78	C22	R1	7.16992500144231
78	C4	R1	7.38370429247405
78	C13	R1	7.21916852046216
78	C18	R1	7.12928301694497
78	C15	R1	7.18982455888002
78	C11	R1	7.38370429247405
78	C16	R1	7.29462074889163
78	C8	R1	7.49984588708321
78	C7	R1	7.34872815423108
79	C23	R1	6.89481776330794
79	C17	R1	7.20945336562895
79	C12	R1	7.37503943134692
79	C10	R1	7.4262647547021
79	C3	R1	7.16992500144231
79	C14	R1	7.13955135239879
79	C5	R1	7.20945336562895
79	C9	R1	7.10852445677817
79	C24	R1	6.90689059560852
79	C6	R1	7.37503943134692
79	C21	R1	7.34872815423108
79	C19	R1	7.18982455888002
79	C1	R1	7.51569983828404
79	C22	R1	7.52356195605701
79	C4	R1	7.27612440527424
79	C13	R1	7.18982455888002
79	C18	R1	7.21916852046216
79	C15	R1	7.33985000288462
79	C11	R1	7.25738784269265
79	C16	R1	7.34872815423108
79	C8	R1	7.03342300153745
79	C20	R1	7.49984588708321
79	C7	R1	7.35755200461808
80	C23	R1	7.29462074889163
80	C17	R1	7.43462822763672
80	C12	R1	7.12928301694497
80	C10	R1	7.44294349584873
80	C3	R1	7.28540221886225
80	C14	R1	7.57742882803575
80	C5	R1	7.33091687811462
80	C9	R1	7.15987133677839
80	C24	R1	7.04439411935845
80	C21	R1	7.58496250072116
80	C1	R1	7.03342300153745
80	C22	R1	7.08746284125034
80	C4	R1	7.07681559705083
80	C13	R1	7.28540221886225
80	C18	R1	7.35755200461808
80	C15	R1	6.94251450533924
80	C11	R1	7.02236781302845
80	C16	R1	7.38370429247405
80	C8	R1	7.20945336562895
80	C20	R1	7.28540221886225
80	C7	R1	7.40087943628218
81	C23	R1	7.01122725542325
81	C17	R1	7.7279204545632
81	C10	R1	7.05528243550119
81	C3	R1	7.4093909361377
81	C14	R1	7.13955135239879
81	C5	R1	7.28540221886225
81	C9	R1	7.2667865406949
81	C24	R1	7.04439411935845
81	C6	R1	7.27612440527424
81	C21	R1	7.38370429247405
81	C19	R1	7.2667865406949
81	C1	R1	7.57742882803575
81	C22	R1	7.2667865406949
81	C4	R1	7.13955135239879
81	C13	R1	7.16992500144231
81	C18	R1	7.33091687811462
81	C15	R1	7.08746284125034
81	C11	R1	7.29462074889163
81	C16	R1	7.21916852046216
81	C8	R1	7.24792751344359
81	C20	R1	7.29462074889163
82	C23	R1	7.49984588708321
82	C10	R1	6.95419631038687
82	C3	R1	7.4093909361377
82	C14	R1	7.2667865406949
82	C5	R1	7.21916852046216
82	C9	R1	7.25738784269265
82	C24	R1	7.4093909361377
82	C6	R1	7.18982455888002
82	C21	R1	7.56985560833095
82	C19	R1	7.38370429247405
82	C1	R1	7.28540221886225
82	C22	R1	7.40087943628218
82	C4	R1	7.12928301694497
82	C13	R1	7.24792751344359
82	C18	R1	7.11894107272351
82	C15	R1	7.19967234483636
82	C11	R1	7.18982455888002
82	C8	R1	7.38370429247405
82	C20	R1	7.16992500144231
82	C7	R1	7.4594316186373
83	C23	R1	7.12928301694497
83	C17	R1	7.04439411935845
83	C12	R1	7.22881869049588
83	C10	R1	6.90689059560852
83	C3	R1	7.35755200461808
83	C14	R1	7.37503943134692
83	C5	R1	7.19967234483636
83	C9	R1	7.11894107272351
83	C24	R1	7.22881869049588
83	C6	R1	7.12928301694497
83	C21	R1	7.32192809488736
83	C19	R1	7.07681559705083
83	C1	R1	6.82017896241519
83	C22	R1	7.38370429247405
83	C4	R1	7.11894107272351
83	C13	R1	7.31288295528436
83	C18	R1	7.01122725542325
83	C15	R1	7.16992500144231
83	C11	R1	7.34872815423108
83	C16	R1	7.23840473932508
83	C8	R1	7.04439411935845
83	C20	R1	7.08746284125034
83	C7	R1	7.4594316186373
84	C23	R1	7.23840473932508
84	C17	R1	7.14974711950468
84	C12	R1	7.04439411935845
84	C10	R1	7.33091687811462
84	C3	R1	7.27612440527424
84	C5	R1	7.45121111183233
84	C9	R1	7.31288295528436
84	C6	R1	7.33985000288462
84	C21	R1	7.07681559705083
84	C1	R1	7.29462074889163
84	C22	R1	7.34872815423108
84	C4	R1	7.23840473932508
84	C18	R1	6.98868468677217
84	C15	R1	7.59991284218713
84	C11	R1	6.96578428466209
84	C16	R1	7.3037807481771
84	C8	R1	7.25738784269265
84	C20	R1	7.02236781302845
84	C7	R1	7.18982455888002
85	C23	R1	7.37503943134692
85	C17	R1	7.37503943134692
85	C12	R1	6.89481776330794
85	C10	R1	7.24792751344359
85	C3	R1	7.17990909001493
85	C14	R1	7.23840473932508
85	C5	R1	7.04439411935845
85	C24	R1	7.18982455888002
85	C6	R1	7.33985000288462
85	C19	R1	7.15987133677839
85	C1	R1	7.14974711950468
85	C4	R1	7.06608919045777
85	C13	R1	7.55458885167764
85	C18	R1	7.43462822763672
85	C15	R1	7.20945336562895
85	C11	R1	7.2667865406949
85	C16	R1	6.82017896241519
85	C8	R1	7.15987133677839
85	C20	R1	7.08746284125034
85	C7	R1	7.02236781302845
86	C23	R1	7.15987133677839
86	C17	R1	7.45121111183233
86	C12	R1	7.13955135239879
86	C10	R1	7.19967234483636
86	C3	R1	7.28540221886225
86	C14	R1	7.33985000288462
86	C5	R1	7.32192809488736
86	C9	R1	7.32192809488736
86	C24	R1	7.19967234483636
86	C6	R1	7.35755200461808
86	C21	R1	7.09803208296053
86	C19	R1	6.95419631038687
86	C1	R1	7.4093909361377
86	C22	R1	7.39231742277876
86	C4	R1	7.29462074889163
86	C15	R1	7.19967234483636
86	C11	R1	7.27612440527424
86	C16	R1	7.13955135239879
86	C8	R1	7.467605550083
86	C20	R1	7.45121111183233
86	C7	R1	7.53138146051631
87	C23	R1	7.22881869049588
87	C17	R1	7.05528243550119
87	C12	R1	7.24792751344359
87	C10	R1	7.09803208296053
87	C3	R1	7.52356195605701
87	C14	R1	7.2667865406949
87	C5	R1	7.17990909001493
87	C9	R1	7.35755200461808
87	C24	R1	7.16992500144231
87	C6	R1	7.31288295528436
87	C21	R1	6.98868468677217
87	C19	R1	7.28540221886225
87	C22	R1	7.06608919045777
87	C4	R1	7.24792751344359
87	C13	R1	7.28540221886225
87	C15	R1	7.01122725542325
87	C11	R1	6.96578428466209
87	C16	R1	7.22881869049588
87	C8	R1	7.4262647547021
87	C20	R1	7.29462074889163
87	C7	R1	7.04439411935845
88	C17	R1	7.25738784269265
88	C12	R1	7.32192809488736
88	C10	R1	7.22881869049588
88	C3	R1	7.24792751344359
88	C14	R1	6.94251450533924
88	C5	R1	7.03342300153745
88	C9	R1	7.32192809488736
88	C6	R1	7.05528243550119
88	C21	R1	7.17990909001493
88	C19	R1	7.18982455888002
88	C4	R1	7.29462074889163
88	C13	R1	7.32192809488736
88	C18	R1	7.18982455888002
88	C15	R1	7.07681559705083
88	C11	R1	6.97727992349992
88	C16	R1	7.04439411935845
88	C20	R1	7.12928301694497
88	C7	R1	7.15987133677839
89	C23	R1	7.44294349584873
89	C17	R1	7.31288295528436
89	C12	R1	7.25738784269265
89	C10	R1	7.37503943134692
89	C3	R1	7.32192809488736
89	C14	R1	7.22881869049588
89	C5	R1	7.20945336562895
89	C9	R1	6.98868468677217
89	C24	R1	7.49984588708321
89	C6	R1	7.35755200461808
89	C21	R1	7.18982455888002
89	C19	R1	7.38370429247405
89	C1	R1	7.4093909361377
89	C22	R1	7.31288295528436
89	C4	R1	7.04439411935845
89	C18	R1	7.08746284125034
89	C15	R1	7.20945336562895
89	C11	R1	7.21916852046216
89	C8	R1	7.25738784269265
89	C20	R1	7.08746284125034
89	C7	R1	7.33091687811462
90	C23	R1	7.35755200461808
90	C17	R1	7.17990909001493
90	C12	R1	7.2667865406949
90	C10	R1	7.39231742277876
90	C3	R1	7.16992500144231
90	C14	R1	7.13955135239879
90	C5	R1	7.20945336562895
90	C9	R1	7.21916852046216
90	C24	R1	7.07681559705083
90	C6	R1	7.11894107272351
90	C21	R1	7.07681559705083
90	C19	R1	7.21916852046216
90	C1	R1	6.93073733756289
90	C22	R1	7.24792751344359
90	C4	R1	7.22881869049588
90	C13	R1	7.23840473932508
90	C18	R1	7.18982455888002
90	C15	R1	7.44294349584873
90	C11	R1	7.14974711950468
90	C16	R1	7.14974711950468
90	C8	R1	7.56224242422107
90	C20	R1	7.11894107272351
90	C7	R1	7.3037807481771
91	C23	R1	7.4757334309664
91	C17	R1	7.467605550083
91	C12	R1	7.09803208296053
91	C3	R1	7.4594316186373
91	C14	R1	7.68650052718322
91	C5	R1	7.01122725542325
91	C9	R1	7.07681559705083
91	C24	R1	7.33091687811462
91	C6	R1	7.25738784269265
91	C21	R1	7.32192809488736
91	C19	R1	7.08746284125034
91	C1	R1	7.53138146051631
91	C22	R1	7.20945336562895
91	C4	R1	7.15987133677839
91	C13	R1	7.2667865406949
91	C18	R1	7.21916852046216
91	C15	R1	7.34872815423108
91	C11	R1	6.94251450533924
91	C16	R1	7.15987133677839
91	C8	R1	7.5077946401987
91	C20	R1	7.53915881110803
91	C7	R1	7.2667865406949
92	C17	R1	7.03342300153745
92	C12	R1	7.25738784269265
92	C10	R1	7.33091687811462
92	C3	R1	7.20945336562895
92	C14	R1	7.29462074889163
92	C9	R1	7.24792751344359
92	C24	R1	7.11894107272351
92	C6	R1	6.88264304936184
92	C21	R1	7.12928301694497
92	C19	R1	7.37503943134692
92	C1	R1	7.43462822763672
92	C22	R1	7.22881869049588
92	C4	R1	7.2667865406949
92	C18	R1	7.01122725542325
92	C15	R1	7.19967234483636
92	C11	R1	7.39231742277876
92	C16	R1	7.48381577726426
92	C8	R1	7.23840473932508
92	C20	R1	7.59991284218713
92	C7	R1	7.33985000288462
93	C23	R1	7.53138146051631
93	C17	R1	7.33091687811462
93	C12	R1	7.22881869049588
93	C10	R1	7.07681559705083
93	C14	R1	7.06608919045777
93	C5	R1	7.38370429247405
93	C9	R1	6.88264304936184
93	C24	R1	7.22881869049588
93	C6	R1	7.44294349584873
93	C21	R1	7.08746284125034
93	C19	R1	7.43462822763672
93	C1	R1	7.29462074889163
93	C22	R1	7.06608919045777
93	C13	R1	7.4178525148859
93	C18	R1	7.21916852046216
93	C15	R1	7.44294349584873
93	C11	R1	7.06608919045777
93	C16	R1	7.37503943134692
93	C20	R1	7.16992500144231
93	C7	R1	7
94	C23	R1	7.39231742277876
94	C17	R1	7.22881869049588
94	C12	R1	7.27612440527424
94	C10	R1	7.43462822763672
94	C3	R1	7.05528243550119
94	C9	R1	7.21916852046216
94	C24	R1	7.2667865406949
94	C6	R1	7.07681559705083
94	C21	R1	7.21916852046216
94	C19	R1	7.23840473932508
94	C1	R1	7.11894107272351
94	C22	R1	7.21916852046216
94	C4	R1	7.22881869049588
94	C13	R1	7.34872815423108
94	C18	R1	6.93073733756289
94	C15	R1	7.21916852046216
94	C11	R1	7.39231742277876
94	C16	R1	7.04439411935845
94	C20	R1	7.09803208296053
94	C7	R1	7.40087943628218
95	C23	R1	7.38370429247405
95	C17	R1	7.14974711950468
95	C12	R1	7.19967234483636
95	C10	R1	7.4757334309664
95	C3	R1	7.33091687811462
95	C14	R1	7.31288295528436
95	C5	R1	7.31288295528436
95	C24	R1	7.24792751344359
95	C6	R1	7.4093909361377
95	C21	R1	7.24792751344359
95	C19	R1	7.25738784269265
95	C1	R1	7.38370429247405
95	C22	R1	7.4178525148859
95	C4	R1	7.25738784269265
95	C13	R1	7.39231742277876
95	C18	R1	7.19967234483636
95	C15	R1	7.12928301694497
95	C11	R1	7.33985000288462
95	C16	R1	7.31288295528436
95	C8	R1	6.93073733756289
95	C20	R1	7.18982455888002
95	C7	R1	7.14974711950468
96	C23	R1	7.12928301694497
96	C17	R1	7.22881869049588
96	C12	R1	7.12928301694497
96	C10	R1	7.55458885167764
96	C3	R1	7.10852445677817
96	C5	R1	6.98868468677217
96	C9	R1	6.70043971814109
96	C24	R1	7.11894107272351
96	C6	R1	7.33091687811462
96	C21	R1	7.31288295528436
96	C1	R1	7.4093909361377
96	C22	R1	7.2667865406949
96	C4	R1	7.23840473932508
96	C13	R1	7.31288295528436
96	C18	R1	7.39231742277876
96	C15	R1	7.51569983828404
96	C11	R1	7.48381577726426
96	C8	R1	7.10852445677817
96	C20	R1	7.16992500144231
96	C7	R1	7.12928301694497
97	C23	R1	7.28540221886225
97	C17	R1	7.05528243550119
97	C12	R1	7.27612440527424
97	C10	R1	7.20945336562895
97	C3	R1	7.4594316186373
97	C14	R1	7.15987133677839
97	C5	R1	7.09803208296053
97	C9	R1	7.19967234483636
97	C24	R1	7.07681559705083
97	C6	R1	7.01122725542325
97	C21	R1	7.10852445677817
97	C19	R1	7.16992500144231
97	C1	R1	7.12928301694497
97	C22	R1	7.13955135239879
97	C4	R1	7.32192809488736
97	C13	R1	7.21916852046216
97	C18	R1	6.91886323727459
97	C15	R1	7.33985000288462
97	C11	R1	7.4178525148859
97	C16	R1	6.82017896241519
97	C8	R1	7.21916852046216
97	C20	R1	7.28540221886225
98	C23	R1	7.28540221886225
98	C17	R1	7.02236781302845
98	C12	R1	7.33091687811462
98	C10	R1	6.83289001416474
98	C3	R1	7.3037807481771
[truncated: 14,487 more rows]
