# Supplementary material for: Stochastic modelling of single-cell gene expression adaptation reveals non-genomic contribution to evolution of tumor subclones
Source: bioRxiv. 2024 Apr 20:2024.04.17.588869. Preprint. [Version 1] doi: 10.1101/2024.04.17.588869 (PMC11071284; doi:10.1101/2024.04.17.588869)
Supplement: Supplement 2 [file media-2.zip › Supplementary Files/Treatment Results/DESeq2_results.csv]

	baseMean	log2FoldChange	lfcSE	stat	pvalue	padj
ENSMUSG00000000001.4_Gnai3	2141.25651689735	-0.114585724053704	0.206839389480362	-0.553984056622751	0.579589757030651	0.709876288738968
ENSMUSG00000000003.15_Pbsn	0	NA	NA	NA	NA	NA
ENSMUSG00000000028.15_Cdc45	149.450300720226	-0.651107061400656	0.16948287183156	-3.84172780626325	0.000122171274972788	0.00165701836378095
ENSMUSG00000000031.16_H19	625.404349592441	-0.00707504983052333	0.351538100870302	-0.0201259829674441	0.983942872930389	0.990884814738239
ENSMUSG00000000037.16_Scml2	47.8183852644849	-0.381344225086553	0.324005770547765	-1.17696738685194	0.23920852354786	0.393653833075113
ENSMUSG00000000049.11_Apoh	2.62938935312194	0.143816387850153	0.554478718667546	0.259372241004587	0.795348045493166	0.870306307279855
ENSMUSG00000000056.7_Narf	566.940081050145	-0.00850783914800565	0.120111498142949	-0.0708328451442691	0.943530790823219	0.966209332039313
ENSMUSG00000000058.6_Cav2	3592.71524593521	-0.654493949498914	0.273652465034007	-2.39169762062103	0.0167706527608238	0.062368126181557
ENSMUSG00000000078.7_Klf6	3270.11018358429	0.16123126771756	0.147197573092145	1.09533917122825	0.273368072530253	0.430178955508951
ENSMUSG00000000085.16_Scmh1	328.392604583252	0.248318279693825	0.201212924101845	1.23410700779905	0.217163032561254	0.368697878597971
ENSMUSG00000000088.7_Cox5a	793.349497704864	-0.439417611481018	0.234549291984409	-1.8734552884953	0.0610055413962641	0.155126992248982
ENSMUSG00000000093.6_Tbx2	1146.70567898629	-0.981815627154127	0.301113378442215	-3.26061775213532	0.00111169796824198	0.00880945950081426
ENSMUSG00000000094.12_Tbx4	21.282724913603	-2.46978989885993	0.45599742609928	-5.41623649060293	6.08665844690666e-08	4.3029027064725e-06
ENSMUSG00000000103.12_Zfy2	0	NA	NA	NA	NA	NA
ENSMUSG00000000120.6_Ngfr	864.286197942913	0.143224534979367	0.272709528607695	0.525190798101529	0.599450561127105	0.726145247289645
ENSMUSG00000000125.5_Wnt3	15.2807225720986	1.53016228911784	1.18795868557374	1.28806018904507	0.197725012143061	0.346011051235827
ENSMUSG00000000126.11_Wnt9a	32.5515600754382	0.442553148664918	0.262742981403138	1.68435764221572	0.092112571648927	0.205622345916172
ENSMUSG00000000127.15_Fer	492.098919254598	0.0599138054733335	0.0775562268112688	0.772520891444762	0.439805978285032	0.591280339154573
ENSMUSG00000000131.15_Xpo6	1438.46398720578	0.313438177323757	0.105881093410896	2.96028466675714	0.00307354899593963	0.0188140488934737
ENSMUSG00000000134.17_Tfe3	724.180106057687	0.376565051042955	0.056197773480509	6.70071121542847	2.07407570730886e-11	8.93846857707531e-09
ENSMUSG00000000142.15_Axin2	359.089274316313	-0.260570998074095	0.251587792972577	-1.03570604517564	0.300339301264938	0.458113513568422
ENSMUSG00000000148.17_Brat1	422.731278438622	-0.0971892040849061	0.0875383175759796	-1.11024756673613	0.266892360595335	0.422958616854639
ENSMUSG00000000149.10_Gna12	1756.69235784274	-0.262767111350637	0.129885151324341	-2.02307275828991	0.0430656466900303	0.121702540015584
ENSMUSG00000000154.16_Slc22a18	14.5663914367369	0.756133440621327	0.366916358532288	2.06077876616337	0.0393241511292852	0.114180778958346
ENSMUSG00000000157.16_Itgb2l	1.07042060215386	2.95914633110321	1.14411406164648	2.58640849745763	0.00969819166165912	0.0426568155324398
ENSMUSG00000000159.16_Igsf5	2.38067437257855	-0.160065363599295	0.850441526033749	-0.18821442591803	0.850708564333337	0.908033070452871
ENSMUSG00000000167.14_Pih1d2	12.1700177303446	-0.270073709886819	0.239448057126873	-1.12790102842104	0.259361719510813	0.415520169733867
ENSMUSG00000000168.9_Dlat	698.837015468602	-0.669482365304974	0.206322370611145	-3.2448365309196	0.00117518064810484	0.00917863026014062
ENSMUSG00000000171.5_Sdhd	976.164293549386	-0.481409258419263	0.235352424770009	-2.04548246694167	0.0408073160242898	0.117240160710272
ENSMUSG00000000182.9_Fgf23	1.02099558363171	2.23861575684758	1.46173675511422	1.53147668279892	0.12565162489544	0.253380376323176
ENSMUSG00000000183.6_Fgf6	0.346035851052291	-1.46606622554814	2.36052190727392	-0.621077152908632	0.534548860902528	NA
ENSMUSG00000000184.12_Ccnd2	6286.43571708074	-0.0538896756609373	0.125470783585468	-0.429499793664943	0.667559544004141	0.779133096443574
ENSMUSG00000000194.13_Gpr107	1245.64171444063	0.241952594934661	0.0900313764499159	2.68742525634113	0.00720052153531468	0.0345635095508931
ENSMUSG00000000197.8_Nalcn	45.0508589245563	0.666380636880604	0.428102464848682	1.5565914508718	0.119567514845012	0.245039598324346
ENSMUSG00000000202.9_Btbd17	4.11829080592133	-0.774495219262967	0.608462341174027	-1.27287289098053	0.203063150334571	0.351917500502493
ENSMUSG00000000204.16_Slfn4	108.964257658649	-0.178660542971788	0.429762289881973	-0.415719450445162	0.677615306714146	0.785856440711459
ENSMUSG00000000214.11_Th	0.784543313902273	-1.16840371641291	1.18696838187337	-0.984359595635432	0.32493873681665	NA
ENSMUSG00000000215.11_Ins2	0	NA	NA	NA	NA	NA
ENSMUSG00000000216.8_Scnn1g	4.24174405276134	2.28828556987885	1.05773016193313	2.16339256667951	0.0305109988151149	0.0956697192453793
ENSMUSG00000000223.13_Drp2	64.7685745686476	-0.108355268963881	0.318502286658309	-0.340202483632796	0.733704047952924	0.826209449496424
ENSMUSG00000000244.17_Tspan32	308.722974059857	0.667949278962558	0.214018541698135	3.12098789975252	0.00180245440286372	0.0126555470632133
ENSMUSG00000000247.11_Lhx2	22.2634810982184	0.726210215492322	0.889470753296254	0.816452044995396	0.414241640310821	0.568820781823866
ENSMUSG00000000248.16_Clec2g	11.232749096103	-0.0401180140422696	0.506385421121406	-0.0792242674629674	0.936854242610798	0.961789526634659
ENSMUSG00000000253.13_Gmpr	209.108713027913	-0.734001191336103	0.194626475629772	-3.77133269747101	0.000162378008664012	0.00205289666964364
ENSMUSG00000000263.15_Glra1	0	NA	NA	NA	NA	NA
ENSMUSG00000000266.11_Mid2	1226.03401034696	0.0948061495301618	0.138287027815874	0.685575147774482	0.492981057695129	0.637453436209558
ENSMUSG00000000275.16_Trim25	1202.43031191385	-0.203036035958315	0.157303220353518	-1.29073032009146	0.196797207112665	0.344953102181841
ENSMUSG00000000276.11_Dgke	288.041323921699	0.0647349859568998	0.105093442838019	0.615975499600635	0.53791069011693	0.674835053771505
ENSMUSG00000000278.10_Scpep1	2907.60225950156	0.178228638920249	0.240437277042861	0.741268746312069	0.458530507747629	0.608083322594332
ENSMUSG00000000282.12_Mnt	547.636204479327	0.436720595317377	0.246650382014918	1.77060579330854	0.0766262779073467	0.181291690023611
ENSMUSG00000000290.13_Itgb2	4562.69301828405	1.11947794468407	0.346418763874275	3.23157421429504	0.00123110350045524	0.00952331012951394
ENSMUSG00000000295.13_Hddc2	102.218566631108	-0.582901757032478	0.201877376791721	-2.8874050490257	0.00388433825483045	0.0223115981952282
ENSMUSG00000000296.8_Tpd52l1	36.7619574686261	-2.5239371091226	0.675210787677812	-3.73799879264805	0.000185490837364442	0.00229153785299732
ENSMUSG00000000301.16_Pemt	16.0978941507911	-0.882296897583286	0.301135334718835	-2.92990159526471	0.00339069361091044	0.020203521356156
ENSMUSG00000000303.12_Cdh1	639.421749776176	0.137873850139746	0.276756871719107	0.498176790636949	0.618359439667264	0.740247598447831
ENSMUSG00000000305.12_Cdh4	8.38752897373982	-0.14610707707247	0.651991525741299	-0.224093521624149	0.822684533301384	0.889356507056634
ENSMUSG00000000308.14_Ckmt1	36.4182438937379	1.02815889031266	1.08051430985522	0.951545834178195	0.341327363047026	0.499291527799207
ENSMUSG00000000317.11_Bcl6b	75.7226955805127	-1.06922803725935	0.308659212634568	-3.46410537412095	0.000531998070828221	0.00515215072051013
ENSMUSG00000000318.16_Clec10a	361.903230798355	-0.24965788530413	0.404091215755333	-0.617825569005419	0.536690326844281	0.673945434527644
ENSMUSG00000000320.10_Alox12	19.0894264477678	0.567116323999144	0.744718807830738	0.761517391579078	0.446348095070136	0.597387769381376
ENSMUSG00000000325.16_Arvcf	99.3063954423492	0.232592417185278	0.238052079154545	0.977065262405364	0.328536843929836	0.486746326193883
ENSMUSG00000000326.13_Comt	948.61148542623	-0.289125693947791	0.227215880487681	-1.27247133134899	0.203205703859757	0.352110092283086
ENSMUSG00000000339.14_Rtca	281.931152419725	-0.393897139364942	0.183135854052257	-2.15084665645289	0.0314883051110242	0.0978328474024257
ENSMUSG00000000340.10_Dbt	329.60973594183	-0.336636012063427	0.209261007964466	-1.60868962325074	0.107684225920655	0.228199702360743
ENSMUSG00000000346.9_Dazap2	1777.69460371421	-0.102810533801427	0.217497162792516	-0.472698275606954	0.636428457021318	0.755141722976001
ENSMUSG00000000355.13_Mcts1	182.911100543869	-0.0266661060308791	0.137334989852104	-0.194168332917896	0.846044077637391	0.904918278916281
ENSMUSG00000000359.3_Rem1	95.8449212236466	-0.0293629793601477	0.177858927412097	-0.165091400175342	0.868872041799731	0.919113639685248
ENSMUSG00000000365.9_Rnf17	7.57413386816931	0.609317395434305	0.468910201647961	1.2994330114655	0.193795368850287	0.341204279332182
ENSMUSG00000000374.8_Trappc10	1207.23719443609	0.120327513583003	0.070789373108793	1.69979628719239	0.0891692501557861	0.201054723411929
ENSMUSG00000000378.15_Ccm2	481.014463864903	-0.01248359598575	0.113246082793818	-0.110234241024285	0.912223607328662	0.946256759870177
ENSMUSG00000000381.10_Wap	0.0701613916467336	0.27216009806357	3.3018259716168	0.0824271480093487	0.934307048509678	NA
ENSMUSG00000000384.15_Tbrg4	312.967299640509	-0.0370333115409049	0.150105250474525	-0.246715630691346	0.805128308896486	0.877363308409261
ENSMUSG00000000385.8_Tmprss2	3.57521283458742	4.55938212343146	1.38582239947103	3.29001907111025	0.00100180592613484	0.00820258341420599
ENSMUSG00000000386.15_Mx1	302.467517503732	-0.250651546922815	0.266292716495594	-0.94126324678115	0.346569972341373	0.504752913509467
ENSMUSG00000000392.17_Fap	362.134743484641	-0.0665023148410391	0.343985645979746	-0.193328749668103	0.846701512051048	0.905332381157093
ENSMUSG00000000394.15_Gcg	1.70869406983655	-3.04572142976327	0.746844046657856	-4.07812239167326	4.54008660972745e-05	0.000770782885787819
ENSMUSG00000000399.10_Ndufa9	816.062666886266	-0.730990708858354	0.262944919104647	-2.78001458003999	0.00543564578954357	0.0284012175667222
ENSMUSG00000000402.2_Egfl6	4.6148352194729	0.369768831089854	0.788936344086889	0.468692859520653	0.639289191593168	0.757045634230497
ENSMUSG00000000409.14_Lck	499.864385141979	0.938930779111034	0.271660746077256	3.45626224130304	0.000547722168322667	0.00527253169764217
ENSMUSG00000000411.7_Tssk3	0.0614646447441653	-0.414826380650163	3.3018259716168	-0.125635446633499	0.900020502901469	NA
ENSMUSG00000000416.16_Cttnbp2	1661.19331795721	-0.886067107771789	0.364184298528034	-2.43301842323546	0.0149735389960647	0.0577064250066942
ENSMUSG00000000420.15_Galnt1	2629.63320690683	-0.205155737527841	0.182169251679931	-1.12618202927186	0.260088478484591	0.416281900124267
ENSMUSG00000000435.1_Myf5	0.233294820086551	1.36911554745033	3.03820349963426	0.450633259956137	0.652253891083342	NA
ENSMUSG00000000439.9_Mkrn2	544.949540422806	-0.101701969487786	0.129872652943732	-0.783089951445353	0.433574291569458	0.586243506339541
ENSMUSG00000000440.12_Pparg	40.3378024245497	-0.51327774870146	0.240561790767254	-2.13366281928813	0.0328703916858872	0.100703080989469
ENSMUSG00000000441.17_Raf1	2391.19329553777	0.0486269261276833	0.0674143843839698	0.721313805236588	0.470716465065829	0.618586523317024
ENSMUSG00000000486.13_Sept1	341.142654923397	1.0718610804706	0.267513788881872	4.00675077329906	6.15597601176036e-05	0.000971927387545704
ENSMUSG00000000489.7_Pdgfb	1129.84711266558	0.445224973619769	0.173909508641166	2.56009563305947	0.0104643362853094	0.0450020679627295
ENSMUSG00000000530.16_Acvrl1	650.4623336125	-0.0288886809406321	0.220882691715687	-0.130787436155553	0.895943462115262	0.936360144600455
ENSMUSG00000000531.5_Grasp	203.998968723742	-0.181330260790288	0.123369903400359	-1.46980953856985	0.141613345040261	0.275338804646212
ENSMUSG00000000532.11_Acvr1b	456.207841777854	0.612832237465288	0.157058162811492	3.90194451848284	9.54230321278985e-05	0.00137874284331799
ENSMUSG00000000538.18_Tom1l2	3039.36138460385	-0.854195670838068	0.27462398442457	-3.11041904307046	0.00186822099686935	0.0130142469816109
ENSMUSG00000000544.14_Gpa33	1.3796243714359	0.828565318766645	0.866438475016753	0.956288695225156	0.338926399729718	0.497174878440988
ENSMUSG00000000552.10_Zfp385a	187.111426345438	0.636335200490916	0.228398481768358	2.78607456391189	0.005335059813833	0.0280193790550732
ENSMUSG00000000555.8_Itga5	1201.83752308348	0.640413457252384	0.212820815191255	3.0091673912482	0.00261964739989475	0.0166826650274627
ENSMUSG00000000560.9_Gabra2	8.31843319436653	-0.0871885770813835	0.544827996857569	-0.160029546176528	0.872857799663872	0.921585217054779
ENSMUSG00000000561.14_Wdr77	518.206069687399	-0.368807586288589	0.0980127257494589	-3.76285409336884	0.000167985216800889	0.00211254136279905
ENSMUSG00000000562.5_Adora3	39.1729267314332	0.65987701158568	0.346891970367237	1.90225507637753	0.0571378156229886	0.148235523050611
ENSMUSG00000000563.17_Atp5f1	1699.10808310982	-0.640298552030832	0.256400598899726	-2.49725841038788	0.0125157714679331	0.0508389411992713
ENSMUSG00000000567.5_Sox9	90.11383629536	0.28202052222446	0.608318310929225	0.463606827474361	0.642929461879238	0.75965813939834
ENSMUSG00000000568.15_Hnrnpd	796.966450969452	0.107383838090562	0.192373911581073	0.558203746069314	0.576705263142664	0.70794466302351
ENSMUSG00000000579.14_Dynlt1c	112.943627854118	0.0504345840204984	0.188959221933206	0.266907237998293	0.789540583638591	0.865803405403888
ENSMUSG00000000581.8_C1d	332.05160966602	-0.16735804578195	0.214107631382524	-0.781653809821235	0.434418054108363	0.587030185273059
ENSMUSG00000000594.7_Gm2a	3454.49326847397	0.632378188770172	0.260404519124566	2.42844552351132	0.0151637029768203	0.0582180201662744
ENSMUSG00000000600.15_Krit1	984.411065396437	0.358483608275039	0.17739446256607	2.02082749985234	0.0432976250390985	0.122178322682948
ENSMUSG00000000605.9_Clcn4	1339.55421272565	-0.252100948104139	0.0969195610867312	-2.60113588296731	0.00929156424784477	0.041445850874642
ENSMUSG00000000606.18_Vmn2r88	0.0369366992608788	0.0660630534502633	3.3018259716168	0.0200080361648843	0.98403696191708	NA
ENSMUSG00000000617.14_Grm6	1.80736032497401	1.46711529000837	1.31187773822642	1.1183323317856	0.263425083134807	0.419893246747349
ENSMUSG00000000627.15_Sema4f	135.191345282182	1.37961531029837	0.274402268453635	5.02771102466846	4.96369122849111e-07	2.13505413494214e-05
ENSMUSG00000000628.10_Hk2	2081.20977551197	0.746320663397775	0.269785128511258	2.76635212443384	0.00566872878955532	0.0292105624042944
ENSMUSG00000000631.20_Myo18a	2271.80787185735	0.155682300179037	0.159620967908362	0.975324872534378	0.329399136539507	0.487557352341278
ENSMUSG00000000632.13_Sez6	0.465615892696745	-1.6997215508878	1.87117002095729	-0.908373654906153	0.363680839909032	NA
ENSMUSG00000000673.9_Haao	40.7446844221742	1.15625903529577	0.284917754042926	4.05822037724461	4.94480944486994e-05	0.000826964027309965
ENSMUSG00000000682.7_Cd52	1661.5329220338	0.487453073124045	0.403788783385579	1.20719815205608	0.227355841964346	0.37971712762118
ENSMUSG00000000686.11_Abhd15	78.3662731825318	0.354916614446564	0.209501384793119	1.69410152012619	0.0902459935295664	0.202710525315004
ENSMUSG00000000690.5_Hoxb6	31.5127431502568	0.668901238229724	0.452882986734459	1.47698469101893	0.139679741002148	0.272833870466149
ENSMUSG00000000693.10_Loxl3	3057.89983306414	0.658851695986737	0.200198802925967	3.29098719051971	0.000998364592637876	0.00818033598953224
ENSMUSG00000000701.8_Tcl1b5	0	NA	NA	NA	NA	NA
ENSMUSG00000000706.16_Btn1a1	0.077454763389691	0.753049532163996	3.3018259716168	0.228070630807732	0.819591331645775	NA
ENSMUSG00000000708.14_Kat2b	1392.63010545632	-0.197512024755425	0.138827890781522	-1.42271141370473	0.154819830532411	0.291874518569137
ENSMUSG00000000711.3_Rab5b	2158.18436710854	-0.26506406111175	0.148675093490229	-1.78284105891058	0.0746121799352332	0.178140651918858
ENSMUSG00000000724.10_Cryba1	0	NA	NA	NA	NA	NA
ENSMUSG00000000730.13_Dnmt3l	14.0524437469727	1.20751327226042	0.416082647557612	2.90209956927661	0.0037067070521797	0.0215423508919469
ENSMUSG00000000731.15_Aire	5.89475888434373	-0.180137431878987	0.594596058333012	-0.302957662356549	0.761922126730559	0.847000092268061
ENSMUSG00000000732.9_Icosl	324.613902383423	0.364029672214537	0.19018585348692	1.91407334215619	0.0556107851615354	0.145928577617517
ENSMUSG00000000738.18_Spg7	712.891201500533	-0.273069866501739	0.105606140695508	-2.58573852527265	0.00971706135007691	0.0427234402611446
ENSMUSG00000000739.14_Sult5a1	17.7083258193944	0.30252095831467	0.550553503945561	0.549485120241072	0.582672573267752	0.712483896269456
ENSMUSG00000000740.12_Rpl13	6297.95737284865	-0.368225574152335	0.184778342163314	-1.9927961786067	0.0462837703908756	0.127956981798609
ENSMUSG00000000743.9_Chmp1a	1118.36052385395	-0.0391570149565858	0.120992622914778	-0.323631424902378	0.746217093674345	0.835467879158777
ENSMUSG00000000751.13_Rpa1	1668.88684769283	-0.71169947976302	0.160229292265605	-4.44175637113386	8.92275534716055e-06	0.00021431827152183
ENSMUSG00000000753.15_Serpinf1	1613.59981540362	-0.248660023866082	0.347760597253097	-0.715032196948723	0.474589148520805	0.621771586393354
ENSMUSG00000000759.14_Tubgcp3	828.805935513628	-0.0855907689053699	0.0924051505754941	-0.926255391310066	0.354313272503938	0.511740167363576
ENSMUSG00000000766.18_Oprm1	0	NA	NA	NA	NA	NA
ENSMUSG00000000776.13_Polr3d	214.659825352192	0.0632124363799691	0.121183240779179	0.521626884819456	0.601930140735679	0.727844243146358
ENSMUSG00000000782.15_Tcf7	280.964922451657	0.683145764387959	0.17542299756291	3.89427711234366	9.84920055297511e-05	0.00141311980549127
ENSMUSG00000000787.12_Ddx3x	5504.26984790949	-0.17098721447519	0.169759806619762	-1.00723026186155	0.313824133778385	0.471525232180597
ENSMUSG00000000791.9_Il12rb1	391.846759690179	0.187668917193278	0.30166610420226	0.622108067757756	0.533870810365461	0.671211913267967
ENSMUSG00000000792.2_Slc5a5	4.81965793292721	0.263748859207161	0.904168685002807	0.29170315626043	0.770513595784488	0.853409953971725
ENSMUSG00000000794.9_Kcnn3	115.119794331687	-0.223778744787508	0.433813279216809	-0.515841159107694	0.605965353116745	0.730010561948366
ENSMUSG00000000804.14_Usp32	1064.05537844344	0.0376188202828765	0.0996364648417526	0.377560768967712	0.705756912892298	0.806815916845198
ENSMUSG00000000805.18_Car4	42.1953362833406	2.64836610534992	0.658101033246718	4.02425459246629	5.71560597105538e-05	0.000916869934225849
ENSMUSG00000000811.13_Txnrd3	171.833529055449	-0.664381919487291	0.173513544643311	-3.82899168392329	0.000128669354223054	0.00172045359674143
ENSMUSG00000000817.10_Fasl	89.6583679411882	0.640154363102951	0.373112161095287	1.71571562080354	0.0862141043106735	0.196468035008585
ENSMUSG00000000823.16_Zfp512b	695.410252807447	0.0263398745502569	0.227069900056861	0.115998970112996	0.907653358017084	0.943084140510277
ENSMUSG00000000826.16_Dnajc5	2051.77581430639	-0.0315633374255258	0.106754647166559	-0.295662420918133	0.767487898488771	0.851034329793833
ENSMUSG00000000827.18_Tpd52l2	920.146022695218	0.0399062111144848	0.132150137800205	0.30197631102601	0.762670121512875	0.8476634143284
ENSMUSG00000000838.17_Fmr1	1064.67953336095	-0.206609140038769	0.112997501359518	-1.8284398995816	0.0674835578295844	0.166626986663837
ENSMUSG00000000861.15_Bcl11a	71.4157785375322	0.835291750882388	0.461977383609889	1.80807931408984	0.0705941571905494	0.171473559791915
ENSMUSG00000000869.12_Il4	2.53105922630089	1.74257541280668	0.763482108297141	2.28240504115191	0.0224654379918963	0.0773468221536941
ENSMUSG00000000876.11_Pxmp4	183.916079928582	-0.628451586278016	0.18973311459902	-3.31229257268125	0.000925347179944867	0.00779880793627848
ENSMUSG00000000881.12_Dlg3	327.522417145124	0.0378343311865999	0.133950346132467	0.28245041747921	0.777598160441355	0.858718512565455
ENSMUSG00000000884.17_Gnb1l	62.6858573979745	-0.122371731878263	0.136862762848548	-0.89411998801806	0.3712576959283	0.528340551111566
ENSMUSG00000000889.8_Dbh	5.68626713296862	-1.25076513269875	0.751701594630944	-1.66391177248045	0.096130062053904	0.211639128659789
ENSMUSG00000000901.17_Mmp11	321.335302388577	1.06975707165444	0.1994232160435	5.36425544065591	8.12838063390351e-08	5.2799133335008e-06
ENSMUSG00000000902.13_Smarcb1	789.376611434746	-0.0715556673120105	0.07936306329295	-0.901624311650871	0.367256471854963	0.524507097772563
ENSMUSG00000000903.3_Vpreb3	1.07150638400642	1.3208412718899	1.22839138221997	1.07526093963869	0.282257918761024	0.439657044180839
ENSMUSG00000000915.15_Hip1r	474.105587888733	0.475953920679551	0.271084601626872	1.75573941796468	0.079132912921722	0.185401837801964
ENSMUSG00000000916.15_Nsun5	157.938910825214	-0.254159680607077	0.120884426783901	-2.10250143355047	0.0355093742051761	0.106393014331013
ENSMUSG00000000934.9_Top1mt	91.2920382645623	0.129117934730507	0.172461193945327	0.748678191172906	0.454051191489809	0.604053855819924
ENSMUSG00000000938.11_Hoxa10	17.1652378584296	-0.196053506146539	0.23220637704244	-0.844307157467542	0.398497787522324	0.554507011386233
ENSMUSG00000000942.10_Hoxa4	4.76214814051258	-0.348816925897705	0.448889655780865	-0.777066081620707	0.437119784076281	0.589118015464845
ENSMUSG00000000948.16_Gm38393	2.83485374123206	0.229359594228928	0.626260886519167	0.36623649850422	0.714188609391837	0.812517348790286
ENSMUSG00000000957.11_Mmp14	5139.47161892796	0.0165962636544941	0.186801540037342	0.0888443620495661	0.929205601248338	0.95705016655829
ENSMUSG00000000958.10_Slc7a7	171.28714019783	0.13187331461943	0.187031516480569	0.70508605769194	0.480756682525788	0.627220976502149
ENSMUSG00000000959.7_Oxa1l	427.75582519356	-0.339550410753814	0.0808722089495966	-4.19860438046693	2.6856505302755e-05	0.000508322874860422
ENSMUSG00000000976.13_Heatr6	448.580265103887	0.273698997961805	0.084265130694728	3.24806946485789	0.0011619090056604	0.00909796674243518
ENSMUSG00000000982.5_Ccl3	61.730387940744	0.52433409230407	0.390510758029239	1.34268795807364	0.179373035546934	0.323293565510437
ENSMUSG00000000983.13_Wfdc18	34.8601894999798	1.43497160416482	0.598249618116831	2.39861683268903	0.0164571255336877	0.0615905449582402
ENSMUSG00000001014.6_Icam4	1.30513220204584	0.198960045567988	0.84059008834277	0.23669092501464	0.812896575734062	0.882692715486013
ENSMUSG00000001016.12_Ilf2	780.425841501096	-0.446998295832163	0.109151500550818	-4.09520981000215	4.21786239300352e-05	0.000727654320455803
ENSMUSG00000001017.15_Chtop	1560.68860544601	-0.256695438299808	0.0907658586205808	-2.82810565779855	0.00468243495994641	0.0255997480976822
ENSMUSG00000001018.15_Snapin	578.393148149616	-0.35415943994502	0.195998603482808	-1.80694879275548	0.0707702637748901	0.171826826781721
ENSMUSG00000001020.8_S100a4	3006.19845976428	-0.132671483236684	0.323292975624701	-0.410375397053778	0.681530591231168	0.788655403774165
ENSMUSG00000001021.12_S100a3	375.286917765195	2.88549343525268	1.1026535892056	2.6168630506445	0.00887419375317999	0.0401758953553058
ENSMUSG00000001023.10_S100a5	0.215054401500023	-0.539753266068285	2.53255320623639	-0.213126130870281	0.83122858335134	NA
ENSMUSG00000001025.8_S100a6	2464.54061575206	0.0120390134416824	0.261512717437755	0.0460360534647722	0.9632815138508	0.978431705815003
ENSMUSG00000001027.7_Scn4a	38.6574951784	-0.519308159695597	0.431242766672732	-1.20421303226101	0.228507250154824	0.381242367180585
ENSMUSG00000001029.15_Icam2	49.5204652228721	-0.784338936611071	0.229772929020808	-3.41353935798087	0.000641248956203949	0.00592481527468107
ENSMUSG00000001034.17_Mapk7	408.807353575696	0.324129685979637	0.15702494774375	2.06419228687524	0.0389994885394124	0.113650098433969
ENSMUSG00000001036.17_Epn2	891.383838504768	-0.175176661607568	0.0880868257184196	-1.98868173735243	0.0467363430211549	0.128890160854551
ENSMUSG00000001039.12_B9d1	49.402968292533	-0.630599517122145	0.187870783462998	-3.35655978805425	0.000789186557801482	0.00692349574644499
ENSMUSG00000001052.15_Sec24b	1152.31735582451	0.0659830644883437	0.184140318808757	0.358330347830406	0.720096109617193	0.816496413575536
ENSMUSG00000001053.15_N4bp3	129.674887794744	-0.111677282997174	0.200824966465096	-0.556092626145584	0.578147535715094	0.708884733565425
ENSMUSG00000001054.9_Rmnd5b	394.658733560799	-0.107641068610442	0.140992877264818	-0.76345040046432	0.445194831819561	0.596485482546715
ENSMUSG00000001056.3_Nhp2	270.354058855685	-0.657446895354791	0.230231319114034	-2.85559279200045	0.00429565683449799	0.0239884549367306
ENSMUSG00000001062.18_Vps9d1	454.098921053199	0.407427280837117	0.175139832579166	2.32629707838138	0.0200027077862618	0.0709048847659169
ENSMUSG00000001065.15_Zfp276	694.920799227575	0.350968388693063	0.222340599099342	1.5785168795747	0.114446913432596	0.237733669661581
ENSMUSG00000001076.7_C1ql4	0.83580943369417	1.06535754391328	1.11865771434208	0.952353459198956	0.340917754292245	NA
ENSMUSG00000001082.12_Mfsd10	349.241930851805	-0.207469577239626	0.0832769245918275	-2.49132131447595	0.0127268965463094	0.0514819046214428
ENSMUSG00000001089.14_Luzp1	2229.06282125205	-0.0312748152530601	0.0755281211888738	-0.414081732218003	0.678814250813981	0.786540552220253
ENSMUSG00000001095.5_Slc13a2	1.20772333997372	0.182807642793228	1.21007051471381	0.151071892563602	0.879919004480974	0.926382828639417
ENSMUSG00000001098.15_Kctd10	1926.19691411392	-0.451025142389802	0.130573801885308	-3.45417791224284	0.000551973107862663	0.00530206487235417
ENSMUSG00000001100.10_Poldip2	519.49857403343	-0.716747388659225	0.159500207274165	-4.49370819579693	6.99935244990238e-06	0.000177237840002613
ENSMUSG00000001103.7_Sebox	1.36953237296153	0.178678774224053	1.4063761079339	0.127049068322519	0.898901562276166	0.938082518888371
ENSMUSG00000001105.15_Ift20	258.717930552002	-0.332665014943325	0.147935727662595	-2.2487131418453	0.0245307525235233	0.0821573929484936
ENSMUSG00000001119.7_Col6a1	17778.2079070441	0.341417355685256	0.187244936212857	1.82337297120355	0.0682469211252271	0.167735633079221
ENSMUSG00000001120.15_Pcbp3	32.7426483201688	0.311862416402982	0.241869047904437	1.28938538893244	0.197264138428366	0.345528321258378
ENSMUSG00000001123.15_Lgals9	684.065460570749	-0.427482727357659	0.196257610676465	-2.17817146496486	0.0293932736438335	0.093050326650418
ENSMUSG00000001127.12_Araf	967.016279067259	0.411945774167079	0.131725761625389	3.12729848044909	0.00176420718483161	0.0124561698210701
ENSMUSG00000001128.7_Cfp	966.75928970804	0.0931378180582333	0.289736525034937	0.321456944536083	0.747864135456038	0.836643134762871
ENSMUSG00000001131.11_Timp1	768.31895098608	0.29770904657027	0.325998283276086	0.913222743317768	0.36112540473537	0.518537889481179
ENSMUSG00000001134.9_Uxt	93.9085599894237	-0.225215536290402	0.224513115683137	-1.00312863952348	0.315798798017218	0.473634792100512
ENSMUSG00000001138.13_Cnnm3	484.972295170455	-0.192740263904712	0.156191951556024	-1.23399613094391	0.217204345972798	0.368697878597971
ENSMUSG00000001143.13_Lman2l	308.430097397793	0.482386227534264	0.201337588905622	2.39590744160736	0.01657927634232	0.0618777766030902
ENSMUSG00000001150.7_Mcm3ap	897.254317397949	0.165763075805439	0.127971483879641	1.29531260230866	0.195212413540688	0.343006914493243
ENSMUSG00000001151.10_Pcnt	1303.03587589938	0.259285822557125	0.209071484123436	1.24017784464591	0.214909621191659	0.366009621278684
ENSMUSG00000001155.13_Ftcd	0.279524677150897	1.16524362139061	3.3018259716168	0.35290885449666	0.72415677248213	NA
ENSMUSG00000001156.9_Mxd1	591.883127544676	0.396653106615526	0.133006095875859	2.98221749915689	0.00286168616576828	0.0178885319316226
ENSMUSG00000001157.13_Gmcl1	474.795486083711	-0.0105358650917679	0.0760524653820527	-0.138534168995582	0.889818266998126	0.932599651875729
ENSMUSG00000001158.13_Snrnp27	417.059357445017	-0.326612637745287	0.155695841801881	-2.09776082627109	0.0359262786239858	0.107333409407215
ENSMUSG00000001166.17_Oas1c	56.1921718835256	0.162741759148226	0.149768637746999	1.08662108166559	0.277204304238178	0.434355227099536
ENSMUSG00000001168.16_Oas1h	0	NA	NA	NA	NA	NA
ENSMUSG00000001173.15_Ocrl	633.197769844307	0.140984748137644	0.173662042207742	0.811833987124211	0.416886897151848	0.570913918673485
ENSMUSG00000001175.14_Calm1	6763.95109835618	-0.449893731400753	0.237422361841512	-1.89490883635078	0.0581044803124966	0.150031271321932
ENSMUSG00000001211.15_Agpat3	1174.71689338742	-0.397932263836205	0.0962655088346829	-4.13369511731949	3.56976961620494e-05	0.000635413320882864
ENSMUSG00000001225.12_Slc26a3	1.50591471918623	3.05027568302489	1.57214402096957	1.94020117898851	0.0523552453011303	0.139692945255189
ENSMUSG00000001227.12_Sema6b	115.926465628077	0.268764501957043	0.128976729022076	2.08382166298418	0.0371763920750704	0.110118305648954
ENSMUSG00000001228.14_Uhrf1	658.284855575789	-1.11364331558712	0.202461826298628	-5.50051007612918	3.78694109550223e-08	3.06373104513375e-06
ENSMUSG00000001229.9_Dpp9	636.865310899985	-0.136851416986219	0.107142154463815	-1.27728826875922	0.201500493751728	0.350357566112583
ENSMUSG00000001240.13_Ramp2	124.528695866612	-0.856247454541249	0.235913050881987	-3.62950439299595	0.000283965898859898	0.00316443351240692
ENSMUSG00000001247.16_Lsr	153.814818616589	1.14376296484566	0.324132031154519	3.52869465190379	0.000417614692368901	0.00427926166254553
ENSMUSG00000001248.15_Gramd1a	1614.21083083209	0.478185524242001	0.175515630093942	2.72446120032763	0.00644064974510639	0.0319995415739745
ENSMUSG00000001249.14_Hpn	45.8906880635891	0.352621741940353	0.326934313128917	1.07857061122032	0.280779188347399	0.43815255534737
ENSMUSG00000001260.10_Gabrg1	0	NA	NA	NA	NA	NA
ENSMUSG00000001270.9_Ckb	1398.30175154126	-1.36441077617813	0.240577442467884	-5.67139945533452	1.41635717577127e-08	1.46269881608452e-06
ENSMUSG00000001280.13_Sp1	2133.60760662705	-0.185419978398684	0.114347502637735	-1.62154812410826	0.104900137842759	0.224043459123295
ENSMUSG00000001281.10_Itgb7	1028.55108531998	1.26642158785199	0.343654524301353	3.68515907196803	0.000228559844662183	0.00269661891720662
ENSMUSG00000001285.12_Myg1	241.420510132469	-0.38203664502823	0.133160925371246	-2.86898460613076	0.00411791839848623	0.0232508317737658
ENSMUSG00000001288.15_Rarg	1468.28962393158	-0.117189511764017	0.158121093174772	-0.741137753420963	0.458609920627778	0.608083322594332
ENSMUSG00000001289.12_Pfdn5	1170.09532272235	-0.172161313902618	0.242998397899441	-0.708487444324067	0.478642606537922	0.625335557192026
ENSMUSG00000001300.16_Efnb2	613.749187655175	-0.0965697801291425	0.194452551605159	-0.496623877300566	0.619454311998754	0.741083233605171
ENSMUSG00000001305.5_Rrp15	190.35210203988	-0.410150945031701	0.137238961700578	-2.98858968291053	0.00280268234255716	0.017601855892447
ENSMUSG00000001313.12_Rnd2	92.3630825055451	-0.551560626776117	0.172838228227029	-3.19119579293317	0.00141685228834637	0.0106406366561134
ENSMUSG00000001323.17_Srr	219.933001303232	-0.0616030162594392	0.111996179076438	-0.550045695910706	0.582288031707007	0.712235410373208
ENSMUSG00000001333.9_Sync	64.7447257325193	0.318786736257948	0.179791531821963	1.7730909405323	0.0762136389307575	0.180677842847591
ENSMUSG00000001334.9_Fndc5	10.850296940734	-0.440591884982589	0.426262405729242	-1.03361656824705	0.301315450706079	0.459227370125356
ENSMUSG00000001348.15_Acp5	538.585891494939	0.696146957211377	0.333565097989719	2.08698980021235	0.0368890565573646	0.109625216476666
ENSMUSG00000001349.5_Cnn1	3.30773003031836	-1.62810715961974	0.5111280185438	-3.18532168175441	0.00144593183243396	0.0107976166613565
ENSMUSG00000001366.14_Fbxo9	326.54110071685	-0.227502766434197	0.109741553711397	-2.07307768789653	0.038165050114653	0.112050147133417
ENSMUSG00000001376.17_Vps50	790.846793057145	-0.208469179979148	0.101127349044989	-2.06145203990668	0.0392599344901192	0.114098707291346
ENSMUSG00000001380.7_Hars	730.439758067456	-0.409731587659071	0.132823754060564	-3.08477644346843	0.00203705204819053	0.0138909219048381
ENSMUSG00000001383.9_Zmat2	716.19258385433	-0.357180204079187	0.170314006317079	-2.09718631956912	0.0359770850459148	0.107427911509521
ENSMUSG00000001403.13_Ube2c	245.640155035973	-1.39098942056265	0.25632388819585	-5.42668664381307	5.74097880492885e-08	4.1103940900465e-06
ENSMUSG00000001415.10_Smg5	1352.37814536544	0.0612887085751261	0.112559829353596	0.544498947156305	0.586098172715275	0.715034027467435
ENSMUSG00000001416.13_Cct3	1567.61934403883	-0.638765540000705	0.21087487001145	-3.02912120332793	0.00245266262956964	0.0159131932624944
ENSMUSG00000001418.13_Glmp	1040.2523441836	-0.422898790506973	0.180346976557849	-2.34491755048259	0.0190312875634954	0.0683917822799761
ENSMUSG00000001419.17_Mef2d	1745.99756222538	0.540926191522537	0.210356917391796	2.571468522307	0.0101268220907335	0.043970818564037
ENSMUSG00000001420.13_Tmem79	36.6724587549698	0.766312337052199	0.549810056816183	1.39377650072414	0.163385106467368	0.303025758167154
ENSMUSG00000001424.14_Snd1	4566.65478954905	-0.309483485750213	0.142711440673805	-2.16859618464365	0.0301133550986776	0.0946480066986487
ENSMUSG00000001435.15_Col18a1	3076.18847740926	-0.625170729648164	0.135351754662283	-4.61885943930339	3.85855117841749e-06	0.000108904448247274
ENSMUSG00000001436.15_Slc19a1	142.99328217676	-0.562847935235755	0.128127724848346	-4.39286607096123	1.11866046082436e-05	0.000257632681180036
ENSMUSG00000001440.5_Kpnb1	4007.96307037734	-0.395711291931312	0.133496191999783	-2.96421407984397	0.00303457095922104	0.0186467604047556
ENSMUSG00000001441.13_Npepps	989.492731415027	0.338994696221179	0.151520651994828	2.23728377457583	0.0252677989943826	0.0838140816241777
ENSMUSG00000001444.2_Tbx21	138.92999377916	0.943603248652776	0.289538406439717	3.25899164900335	0.00111808959030337	0.00884135064174262
ENSMUSG00000001445.10_Mrpl10	381.149707335766	-0.459556895321431	0.165519254379591	-2.77645580898711	0.00549551050949337	0.0286405559343596
ENSMUSG00000001467.5_Cyp51	874.286732425172	-1.225862659252	0.260380873386086	-4.70795970268645	2.50208547523401e-06	7.76616835179976e-05
ENSMUSG00000001472.17_Tcf25	4738.42466771733	-0.0532839772863484	0.108368188531129	-0.491693900291066	0.622935750959965	0.743977306491837
ENSMUSG00000001473.7_Tubb6	807.882960370595	-0.889148537073245	0.255622099144777	-3.47837115823721	0.000504470886963432	0.00495119138581064
ENSMUSG00000001482.15_Def8	686.641795521469	-0.293209915238699	0.104257760416107	-2.81235578117598	0.00491800721276585	0.0264171959822825
ENSMUSG00000001493.9_Meox1	226.91364715733	-0.549290508236255	0.189206167968359	-2.9031321448681	0.0036945071113145	0.0214937446429278
ENSMUSG00000001494.6_Sost	0	NA	NA	NA	NA	NA
ENSMUSG00000001496.15_Nkx2-1	0	NA	NA	NA	NA	NA
ENSMUSG00000001497.18_Pax9	54.8941353677248	-0.940578790962031	0.275388620482391	-3.41545990286179	0.000636744033922412	0.00589646024801704
ENSMUSG00000001504.10_Irx2	234.450473489378	0.580153686131116	0.181755075812855	3.1919531464886	0.00141314253547994	0.0106198941046632
ENSMUSG00000001506.10_Col1a1	50963.6712370711	0.278927640566188	0.284376184948903	0.98084036332475	0.326671470182621	0.485104210906669
ENSMUSG00000001507.16_Itga3	288.958549670856	-0.194554378556879	0.219909712935806	-0.88470116194309	0.37631782883891	0.53314467974965
ENSMUSG00000001508.15_Sgca	61.2027590103599	0.220083723829124	0.307108761212123	0.716631212214457	0.47360168027451	0.621092146370564
ENSMUSG00000001510.8_Dlx3	155.03248735476	2.17208164441955	1.31048461841619	1.65746443254302	0.0974256140265513	0.213380376303266
ENSMUSG00000001517.14_Foxm1	623.363263239047	-1.07880613803092	0.25924549130374	-4.16133037687803	3.16398963897517e-05	0.000581856464140552
ENSMUSG00000001518.12_Itfg2	210.534112907844	-0.283550253672298	0.140980446623827	-2.01127362313502	0.0442965629833268	0.124116776251107
ENSMUSG00000001520.12_Nrip2	5.29892999561897	-0.470057615224143	0.581166901629795	-0.808816905962707	0.418620470354812	0.572623130113614
ENSMUSG00000001521.12_Tulp3	1137.8288188777	-0.284951102821191	0.141251219952493	-2.01733551693946	0.0436605115580848	0.12288118247631
ENSMUSG00000001524.14_Gtf2h4	128.918441461	-0.0605527977753048	0.115854973886205	-0.522660320434588	0.601210655703231	0.727465123687222
ENSMUSG00000001525.10_Tubb5	7579.07942229432	-0.777287228893511	0.217741414080999	-3.56977211787723	0.000357291903386001	0.00378635551020582
ENSMUSG00000001542.7_Ell2	658.198242522615	1.02978807484757	0.194081600749407	5.30595414954973	1.12085131279861e-07	6.82561899995026e-06
ENSMUSG00000001552.14_Jup	1008.92336295707	0.250766812092045	0.288242128355425	0.869986679333809	0.384307683845278	0.540704118217773
ENSMUSG00000001555.10_Fkbp10	538.496597165532	-0.702068910053215	0.188638705708895	-3.72176488072729	0.000197835191825989	0.00239647926963266
ENSMUSG00000001558.5_Klhl10	4.4771617373598	0.669469540387873	0.554201499690621	1.20798940595	0.227051337366578	0.37937255874701
ENSMUSG00000001566.9_Mnx1	0	NA	NA	NA	NA	NA
ENSMUSG00000001569.10_Nom1	517.878032344543	0.0456044430878831	0.0966510033024904	0.471846556472404	0.637036317162522	0.755605202249663
ENSMUSG00000001576.15_Ergic1	1582.29748693878	-0.359534502373726	0.153308501209176	-2.34517002995922	0.0190184043725394	0.0683564461890309
ENSMUSG00000001583.13_Tnk1	11.922189141474	0.547652977304534	0.56736242430287	0.965261275413942	0.334413962630557	0.492636138702502
ENSMUSG00000001588.12_Acap1	449.710411947601	1.38883595766463	0.296197456364912	4.68888549790108	2.74697032220176e-06	8.31886552980289e-05
ENSMUSG00000001604.14_Tcea3	34.9347603452896	0.0550230086384001	0.292464587640935	0.188135627230032	0.850770333237796	0.908033070452871
ENSMUSG00000001622.15_Csn3	7.20249109809514	-4.44511369929424	1.90132862876833	-2.33789868412897	NA	NA
ENSMUSG00000001627.12_Ifrd1	640.140425784235	0.074285789042028	0.136694916456993	0.543442221316254	0.586825362280145	0.715765327855987
ENSMUSG00000001630.13_Stk38l	1751.95579294351	1.12785092321064	0.212792670390737	5.30023389029162	1.15654423152468e-07	7.00483085229532e-06
ENSMUSG00000001632.16_Brpf1	1000.23485392514	0.193283009090851	0.118558652632875	1.63027332715534	0.103043742245579	0.22144006825516
ENSMUSG00000001642.18_Akr1b3	1431.21585792989	-0.808632145947038	0.232891167608879	-3.47214604250286	0.000516315375736208	0.00502633691148932
ENSMUSG00000001655.6_Hoxc13	48.8152518174506	2.57759072632761	1.10299540950626	2.33690068345927	0.0194443488089732	0.0693866014027211
ENSMUSG00000001656.3_Hoxc11	0.0659844574500112	0.27216009806357	3.3018259716168	0.0824271480093487	0.934307048509678	NA
ENSMUSG00000001657.7_Hoxc8	66.0372968324344	0.159524359925214	0.217662826615655	0.732896665937814	0.463621456765027	0.612182815434712
ENSMUSG00000001661.5_Hoxc6	53.7009129866448	1.06224863503221	0.307911100313827	3.44985495472412	0.000560887824597892	0.00536012628965405
ENSMUSG00000001663.10_Gstt1	64.8170790847927	-0.210158194623192	0.346826270306943	-0.605946586563932	0.544550222572401	0.680384170821115
ENSMUSG00000001665.11_Gstt3	146.635947246585	0.0134019052725447	0.154086745862357	0.0869763664456668	0.930690297747127	0.958050967961099
ENSMUSG00000001666.8_Ddt	147.518506975589	-0.235983226447832	0.275451673054741	-0.856713716169494	0.391603121089389	0.547804366018302
ENSMUSG00000001670.13_Tat	0.572599771675907	1.16524362139061	3.3018259716168	0.352908854496661	0.72415677248213	NA
ENSMUSG00000001672.14_Marveld3	4.62212815906706	1.8317921927052	0.97937432610207	1.87036983090599	0.0614324784458734	0.155876567252267
ENSMUSG00000001674.11_Ddx18	521.958284951773	-0.102885009684209	0.0762266244240931	-1.34972538088267	0.177104087860104	0.320667577679965
ENSMUSG00000001687.15_Ubl3	2092.08305574021	-0.285801719686092	0.194309698483732	-1.4708566886589	0.141329877811845	0.275050157339423
ENSMUSG00000001700.10_Gramd3	415.890356434964	0.592975408593192	0.145478734605356	4.07602808892842	4.58114874398191e-05	0.000775404405986666
ENSMUSG00000001707.8_Eef1e1	157.161228613187	-0.511966072654553	0.1866792391529	-2.74249067533013	0.00609751811060081	0.0308384971470467
ENSMUSG00000001729.14_Akt1	2997.18225031067	-0.374874313999325	0.106491185295478	-3.52023797048716	0.000431159772625695	0.00437802016517527
ENSMUSG00000001739.14_Cldn15	11.453624426451	-0.0368991724202505	0.261663312422636	-0.141017753228818	0.887855917443144	0.931535121479996
ENSMUSG00000001741.12_Il16	1110.54996453003	-0.46947180594162	0.172666688549096	-2.71894833848122	0.00654898357683928	0.0323194719130078
ENSMUSG00000001750.16_Tcirg1	2579.3265409418	0.474727716754201	0.207210461778074	2.29104125670374	0.0219610276228681	0.0760306857760659
ENSMUSG00000001751.9_Naglu	890.048034166601	-0.196063479725225	0.224372595865862	-0.873829885368171	0.38221090266735	0.538393318658517
ENSMUSG00000001755.12_Coasy	287.188726537073	-0.164298598734674	0.111008845570438	-1.48004961127554	0.138860007361457	0.271689487028731
ENSMUSG00000001761.7_Smo	792.913059095796	-0.80221667776221	0.137237364099968	-5.84546841906587	5.05144769775834e-09	6.3956464919076e-07
ENSMUSG00000001763.14_Tspan33	89.6332140751969	0.495148297205559	0.296177837985904	1.67179388090855	0.0945649738715437	0.209303808835683
ENSMUSG00000001767.5_Crnkl1	448.622506016972	-0.0570836644972774	0.125713357336688	-0.454077957240414	0.649772717951499	0.765518822526343
ENSMUSG00000001768.16_Rin2	1830.52520596323	-0.396638431791643	0.108044572779927	-3.67106298434392	0.000241543802282175	0.00281364832722696
ENSMUSG00000001773.14_Folh1	7.5493510560311	0.0678980866201495	0.524854855715224	0.129365453859857	0.897068481768193	0.936954915940772
ENSMUSG00000001774.8_Chordc1	638.511171010854	0.0247690349005411	0.0709643617513119	0.349034843536561	0.727063151183675	0.82149264989544
ENSMUSG00000001783.3_Rtcb	1546.64232888201	-0.0241123643535813	0.191164679589373	-0.12613399298121	0.899625859839713	0.938544568541602
ENSMUSG00000001785.13_Pwp1	360.414023676871	-0.358712347925842	0.178629218643421	-2.00813926551346	0.0446284947486972	0.124806572923118
ENSMUSG00000001786.14_Fbxo7	1024.43291526563	-0.228112617566764	0.10356336146621	-2.20263821429928	0.0276202582381681	0.0890220030371563
ENSMUSG00000001794.13_Capns1	1975.90098533505	-0.370718062893799	0.219890639069466	-1.68592016678202	0.0918111770474049	0.205133447420972
ENSMUSG00000001802.16_Lrp3	78.596492417697	-0.469093064792367	0.212484780078207	-2.20765489471628	0.0272683393362204	0.0881921611379275
ENSMUSG00000001804.9_Dsg4	144.672769747975	3.20995164497816	1.61204414055468	1.99123061473593	0.0464555395716132	0.128368513168909
ENSMUSG00000001815.15_Evx2	0	NA	NA	NA	NA	NA
ENSMUSG00000001819.4_Hoxd13	0	NA	NA	NA	NA	NA
ENSMUSG00000001823.5_Hoxd12	0	NA	NA	NA	NA	NA
ENSMUSG00000001827.12_Folr1	2.48879742869039	-0.896486572988229	0.572895492568767	-1.56483439757666	0.117621744065629	0.242493402438891
ENSMUSG00000001829.17_Clpb	474.180846211755	-0.176203910116573	0.107805847615568	-1.63445595961465	0.102163146379821	0.220311404000365
ENSMUSG00000001833.17_Sept7	3168.53815626733	-0.360645618450291	0.200089248468404	-1.80242377444504	0.0714787574871445	0.173190502247476
ENSMUSG00000001844.10_Zdhhc4	309.927830619745	-0.201051640111149	0.0742446512863952	-2.70796126896201	0.00676979223515897	0.0330309261898351
ENSMUSG00000001847.14_Rac1	5322.35138690536	-0.489052908438827	0.192531796176443	-2.5401150259391	0.0110816016533859	0.0468651996701979
ENSMUSG00000001855.15_Nup214	854.820968686553	0.100683979731524	0.142238576330805	0.707852836612782	0.479036650781189	0.625742973130594
ENSMUSG00000001864.13_Aif1l	84.4056936202687	-0.805303305785114	0.415885505915855	-1.93635819072774	0.0528238463720061	0.140658554799983
ENSMUSG00000001865.2_Cpa3	211.550056899052	-2.08412912500735	0.472921188449397	-4.40692693816646	1.04847534359615e-05	0.000244498776794898
ENSMUSG00000001870.16_Ltbp1	1212.11403318088	-0.739148277944029	0.18993650071324	-3.89155467837103	9.96039358547453e-05	0.00142536666826618
ENSMUSG00000001891.16_Ugp2	2194.60459356008	-0.578439499396186	0.289361770712687	-1.9990183843965	0.0456063647458532	0.126709476066771
ENSMUSG00000001901.15_Kcnh6	0.260063463803682	1.05652944832215	2.48793283895751	0.424661563117135	0.671083407464091	NA
ENSMUSG00000001909.16_Trmt1	569.494207288696	0.0516465791353249	0.139953178125511	0.369027554979908	0.712107186167124	0.811228387502149
ENSMUSG00000001910.4_Nacc1	1508.54096891959	-0.396039092223435	0.104757126138943	-3.78054559933378	0.00015648505428494	0.00200295601258724
ENSMUSG00000001911.16_Nfix	1413.21264806707	-0.0101865092940315	0.239392266970585	-0.0425515386229377	0.966059027046724	0.979964819668527
ENSMUSG00000001918.17_Slc1a5	886.029189408429	0.303162003670493	0.116196979935171	2.60903513877584	0.00907979181572171	0.0408098946230091
ENSMUSG00000001924.15_Uba1	3660.26830927644	-0.318870651573896	0.182956219804428	-1.74287953650744	0.0813546592473477	0.188996195509755
ENSMUSG00000001930.17_Vwf	439.812258037824	0.329489481480519	0.244520098121399	1.34749447596301	0.177821031350348	0.321472193656123
ENSMUSG00000001942.8_Siae	419.755928781142	0.0346163574608337	0.2053240729547	0.168593759916651	0.866116189166863	0.917663676143503
ENSMUSG00000001943.8_Vsig2	5.52786431184763	-0.0819361344781088	0.629535367385011	-0.130153345980319	0.896445105032313	0.936653058736205
ENSMUSG00000001946.14_Esam	116.613552864474	-1.2040263808709	0.177514149257228	-6.7827065386557	1.17945065876164e-11	5.74597592670617e-09
ENSMUSG00000001948.10_Spa17	12.4007363290303	-0.991428850313559	0.361449922451392	-2.74292174027756	0.0060895196524215	0.0308119520006245
ENSMUSG00000001962.8_Fam50a	303.182958549694	0.260152989433034	0.15836716030478	1.64272055476885	0.100440763975306	0.217801091373416
ENSMUSG00000001964.14_Emd	331.609011220897	-0.1162115263069	0.221717031711787	-0.52414343368066	0.600178781006878	0.726791661210642
ENSMUSG00000001983.7_Taco1	88.9635232274119	-0.13038274749789	0.133029457316061	-0.980104332742767	0.327034620666074	0.485259062623524
ENSMUSG00000001985.9_Grik3	6.85504808421732	0.995890001689792	0.69732993242832	1.42814750289263	0.153249407154253	0.290281397542627
ENSMUSG00000001986.16_Gria3	432.863373677463	0.172933949086686	0.161939550033035	1.06789199458322	0.285569234040917	0.443279330216955
ENSMUSG00000001988.9_Npas1	0	NA	NA	NA	NA	NA
ENSMUSG00000001995.9_Sipa1l2	1560.99913794548	-0.422326064312623	0.146823361274081	-2.87642280252834	0.00402210564919805	0.0229293786818948
ENSMUSG00000001998.15_Ap4e1	455.009565051842	0.212590109048134	0.160043000197482	1.32833119090377	0.184068719955114	0.329471247140104
ENSMUSG00000001999.15_Blvra	275.931051125547	-0.10274870405622	0.192781210969616	-0.532980903789499	0.594046799359342	0.721432220974523
ENSMUSG00000002006.12_Pdzd4	242.704389078731	-0.071065933630996	0.128031909438856	-0.555064233146775	0.578850726040744	0.709320033386541
ENSMUSG00000002007.5_Srpk3	25.4828288172738	0.581454758098788	0.368725315546938	1.57693202387339	0.114811166994008	0.238189062426932
ENSMUSG00000002010.17_Idh3g	707.599681401046	-0.475340797043204	0.181668180624016	-2.61653304068134	0.00888277669898251	0.0401985108691838
ENSMUSG00000002012.13_Pnck	4.16749672215275	-0.658678458408668	0.564741323077127	-1.16633657126364	0.243478392503449	0.397867199650159
ENSMUSG00000002014.12_Ssr4	706.346823638522	-0.357017867195915	0.220468101712361	-1.61936291201757	0.105369201785365	0.224716769319569
ENSMUSG00000002015.5_Bcap31	1182.85763795789	-0.31857012467364	0.213976717107698	-1.48880742250708	0.136538087205008	0.268476923614215
ENSMUSG00000002017.10_Fam98a	322.343342044183	-0.38752067731091	0.144880580808966	-2.67475927517077	0.00747829257428281	0.0355286276425011
ENSMUSG00000002020.15_Ltbp2	1481.15618044928	1.28315104151338	0.261160725861688	4.91326188989434	8.95735000785355e-07	3.38506262522762e-05
ENSMUSG00000002028.13_Kmt2a	3045.666041387	0.733688276254094	0.323012830796005	2.27139050311424	0.0231233488085778	0.0788968098051506
ENSMUSG00000002031.12_Ift46	322.994675274364	-0.278700841743981	0.0931442648040797	-2.9921417312188	0.00277027616739646	0.0174436327371044
ENSMUSG00000002032.17_Tmem25	17.683791764935	-0.000262490284633238	0.259695855518003	-0.00101076039164992	0.999193530026151	0.999564146106376
ENSMUSG00000002033.14_Cd3g	316.799703505147	0.531448360455483	0.359549291576549	1.4780959743383	0.139382091460126	0.272483966870882
ENSMUSG00000002043.17_Trappc6a	245.368108641421	-0.161140198154474	0.197254119798489	-0.816916768679369	0.413975994220569	0.568525679034376
ENSMUSG00000002052.6_Supt6	2007.31486504825	0.0251241623106786	0.0844209151914283	0.297605898416386	0.766003972182336	0.850114454428752
ENSMUSG00000002055.9_Spag5	293.93569464036	-0.958180967465577	0.209903552701394	-4.56486302939651	4.99820569645949e-06	0.000134951553804406
ENSMUSG00000002057.4_Foxn1	44.4913925117591	3.16336672267902	1.36518512247697	2.31717052185529	0.0204944446322186	0.0723276384579557
ENSMUSG00000002058.13_Unc119	181.239196884297	0.18116528307604	0.125440759768134	1.44422979748296	0.148674345699713	0.284719884389897
ENSMUSG00000002059.18_Rab34	314.003152935681	-0.389205897365301	0.138273870428908	-2.81474653279056	0.00488157190432718	0.0262781711208196
ENSMUSG00000002064.10_Sdf2	457.542185946021	-0.187193199810773	0.160275444408291	-1.16794684614263	0.242828206176866	0.397326233967842
ENSMUSG00000002068.16_Ccne1	113.712252901961	-0.88423201916551	0.193907513130796	-4.56007095799879	5.11363386183371e-06	0.000137570870160496
ENSMUSG00000002076.12_Hsf2bp	6.31190092607301	0.883476459736434	0.526439361349319	1.67821125204619	0.0933058659133078	0.207336088757286
ENSMUSG00000002083.13_Bbc3	104.885027988898	0.373694963462053	0.186813507726116	2.00036372107482	0.0454610028742756	0.126413980698043
ENSMUSG00000002100.15_Mybpc3	9.92778084587507	1.96152698157643	0.487383886380931	4.02460367769183	5.70713470417193e-05	0.000916166824645365
ENSMUSG00000002102.15_Psmc3	1316.11326327599	-0.51968662072991	0.204586782432785	-2.54017690952566	0.0110796409704218	0.0468651996701979
ENSMUSG00000002103.15_Acp2	1409.58068978872	0.361910862609754	0.178372946931227	2.02895600950794	0.0424627711347704	0.120347881766815
ENSMUSG00000002104.11_Rapsn	27.828732073315	-1.87031270727319	0.344242141303351	-5.4331311680549	5.53736723005423e-08	3.99010931271754e-06
ENSMUSG00000002105.15_Slc39a13	541.884148228699	0.37058781279721	0.141504173162142	2.61891790549932	0.00882091727660201	0.0399912515008398
ENSMUSG00000002107.18_Celf2	1990.47536302027	-0.534132131770266	0.179654235476875	-2.97311182423538	0.00294797028135476	0.0182749692960332
ENSMUSG00000002108.10_Nr1h3	178.245793276008	0.549891393227577	0.261827773821483	2.10020268362553	0.0357110154102595	0.106818453729834
ENSMUSG00000002109.14_Ddb2	143.260686342044	0.626589907623241	0.218024466277842	2.87394308684943	0.00405382006115401	0.0230623048780048
ENSMUSG00000002111.8_Spi1	630.346883243409	0.590176442401646	0.263562316066089	2.23922923128986	0.0251410048024327	0.083505249388249
ENSMUSG00000002129.11_Sf3a1	955.537745314352	-0.387797813268645	0.107482705722347	-3.60800196331507	0.000308564155679538	0.00338138030747112
ENSMUSG00000002147.18_Stat6	2405.07642655067	0.0224701577163712	0.102378850897845	0.219480464171182	0.826275796218943	0.891561490359021
ENSMUSG00000002190.13_Clgn	2.54377245866206	0.0816178445069984	0.715931327993592	0.114002336977952	0.909235940883336	0.944060348285772
ENSMUSG00000002204.9_Napsa	301.137282656616	0.762199295524028	0.315117355445911	2.41877917020936	0.0155726908973185	0.0593384697618612
ENSMUSG00000002205.16_Vrk3	310.954128215763	-0.0144464057561715	0.106775650775411	-0.135296817685127	0.892377201064341	0.933970347274981
ENSMUSG00000002210.11_Smg9	356.939040060948	0.329846740992256	0.151051873145135	2.1836653470383	0.0289868479056315	0.0921395623537885
ENSMUSG00000002221.11_Paxip1	436.004776567551	-0.0110507367076028	0.187587110836266	-0.0589098934267842	0.953023877923877	0.97153550945158
ENSMUSG00000002222.14_Rmnd5a	2734.42587346574	-0.435874787773677	0.102847349105949	-4.23807508470305	2.25444378573955e-05	0.000444870734987296
ENSMUSG00000002227.15_Mov10	632.718886411944	-0.377228768936952	0.144299148580172	-2.61421340769287	0.00894331557051085	0.0403823904398481
ENSMUSG00000002228.7_Ppm1j	76.572642893319	1.21116751494741	0.315691338809548	3.83655604716508	0.000124771730813201	0.00168340426702218
ENSMUSG00000002233.13_Rhoc	1518.47932369427	-0.211200646380696	0.209556064795977	-1.007847931227	0.313527471483091	0.471111079250104
ENSMUSG00000002240.12_Prr27	0	NA	NA	NA	NA	NA
ENSMUSG00000002249.21_Tead3	249.820509240977	0.496017260072829	0.305282052285148	1.62478356116895	0.104208684977621	0.223048388762987
ENSMUSG00000002250.16_Ppard	403.624632565873	0.294791278699442	0.249362737569243	1.18217854669479	0.237134863162403	0.391008188026596
ENSMUSG00000002257.8_Def6	347.424369945007	0.687831952266497	0.160533843548034	4.28465385905176	1.83023913314776e-05	0.000376982159686042
ENSMUSG00000002265.16_Peg3	169.20055353924	-0.938081832157104	0.348764856286213	-2.68972580020296	0.00715107501583916	0.0343896118250978
ENSMUSG00000002266.17_Zim1	17.1516108327885	-1.11038103185186	0.571526133603736	-1.94283509810898	0.052036085703853	0.139106367723171
ENSMUSG00000002274.13_Metrn	904.610494778989	-1.89014865655016	0.253244194848851	-7.46373932748306	8.41009055893329e-14	1.4497702263515e-10
ENSMUSG00000002279.19_Lmf1	379.907128842025	-0.263118503786835	0.114963285556219	-2.28871767637647	0.0220957613091542	0.0764027173180291
ENSMUSG00000002280.11_Narfl	269.311101892158	0.204411326543512	0.102249878161504	1.99913516005019	0.0455937317857123	0.126690084230355
ENSMUSG00000002289.16_Angptl4	235.837120741187	-0.963521049044675	0.295494416654	-3.26070813775436	0.00111134368819882	0.00880945950081426
ENSMUSG00000002297.16_Dbf4	317.465620385384	-0.685713771423096	0.140658269964405	-4.87503345232827	1.0879001807909e-06	3.97713589747538e-05
ENSMUSG00000002307.16_Daxx	541.271900717064	0.0278404223191562	0.153373543948465	0.181520369174692	0.855959146431134	0.911087891684322
ENSMUSG00000002308.16_Cd320	93.9512160590593	-0.361673743356177	0.190571720446169	-1.89783532682301	0.0577177779797894	0.149315406948064
ENSMUSG00000002319.16_Ipo4	638.80877339327	0.0461824959690453	0.134942012872031	0.34223956635982	0.732170611370015	0.825058751988839
ENSMUSG00000002320.15_Tm9sf1	855.64954199846	-0.252618486872344	0.0994992148829639	-2.53889929854709	0.0111201825991897	0.0469663196471621
ENSMUSG00000002324.8_Rec8	4.33723683605288	0.543005736495895	0.526535967116009	1.03127947644317	0.302409779870738	0.460300425653958
ENSMUSG00000002325.15_Irf9	1011.63842092957	-0.174922997682606	0.163677148206143	-1.06870751109556	0.285201485960269	0.44304487039856
ENSMUSG00000002326.6_Gmpr2	240.550607024588	0.0156559491334917	0.113546912065432	0.13788088860109	0.890334554818212	0.932865675891228
ENSMUSG00000002329.7_Mdp1	398.479849342742	0.00578860196404939	0.097879237660783	0.0591402436552557	0.952840404918131	0.971436853383164
ENSMUSG00000002332.16_Dhrs1	404.055899033325	-0.280780917453971	0.187626101007756	-1.49649177777437	0.134525548962088	0.265567085292493
ENSMUSG00000002341.8_Ncan	0.438933675984269	-1.06937136825294	1.18709323496242	-0.900831827490613	0.367677742354573	NA
ENSMUSG00000002342.17_Tmem161a	530.442718457175	0.0045567901081975	0.113671712185108	0.0400872831120643	0.968023540259564	0.981424517608434
ENSMUSG00000002343.11_Armc6	107.215254065547	-0.682355597862025	0.164928960431081	-4.1372697437644	3.5146284862172e-05	0.000628159497956131
ENSMUSG00000002345.18_Borcs8	214.923040218169	-0.313923239388474	0.0911563709034055	-3.44378825393482	0.000573624758523226	0.00544815560039506
ENSMUSG00000002346.16_Slc25a42	63.6750670615015	0.28935384141859	0.421805445853743	0.685988870610552	0.492720126583323	0.637274386021226
ENSMUSG00000002365.10_Snx9	1584.53477703193	-0.0913078182040109	0.179251283687576	-0.509384459210652	0.610482767342131	0.733797404856101
ENSMUSG00000002372.9_Ranbp3	804.672188280809	-0.133695001224706	0.0921973924325986	-1.45009525429306	0.147031958333581	0.28253466772385
ENSMUSG00000002379.7_Ndufa11	263.205024588074	-0.50677869059604	0.277579342114483	-1.82570751387914	0.067894330767796	0.167254254425229
ENSMUSG00000002384.2_Bmp8b	0.123147806326727	1.16524362139061	3.3018259716168	0.35290885449666	0.72415677248213	NA
ENSMUSG00000002393.14_Nr2f6	511.165260085508	-0.388081542299086	0.122933247847919	-3.15684771282691	0.00159484614196037	0.011559023946097
ENSMUSG00000002395.14_Use1	782.742063342815	-0.123534357404371	0.140686677304889	-0.878081420152201	0.379899535116552	0.536421686217752
ENSMUSG00000002396.8_Ocel1	178.726608481964	0.236219685414037	0.107262848357831	2.2022507236243	0.0276476028536773	0.089097322397312
ENSMUSG00000002409.18_Dyrk1b	236.935650854466	-0.0742540435098817	0.252902141375534	-0.293607808561898	0.769057608281741	0.85235316526181
ENSMUSG00000002413.15_Braf	1700.64082735338	0.34811325583672	0.0950597810209094	3.66204563168675	0.000250209276349961	0.00288287397583683
ENSMUSG00000002416.13_Ndufb2	441.479923775878	-0.815822313277197	0.185164663895163	-4.40592873454031	1.05331591972807e-05	0.000245117443002139
ENSMUSG00000002428.12_Hltf	830.506756183817	0.101185419379133	0.0738410921704877	1.37031314685204	0.17058917088016	0.312584081719083
ENSMUSG00000002455.14_Prpf6	989.599694831128	-0.0758500800901594	0.0847049242852896	-0.895462462544602	0.370539923321314	0.527600593483876
ENSMUSG00000002458.13_Rgs19	307.129303216483	0.281814204598845	0.178381663426818	1.57983841604023	0.114143875477472	0.237287963770885
ENSMUSG00000002459.17_Rgs20	1.41801987955622	-0.404312004140727	1.20739309525139	-0.334863604679259	0.737727977861104	0.829326943311811
ENSMUSG00000002475.16_Abhd3	22.4919284596264	0.351892437988978	0.247860667566686	1.41971875345774	0.155689576220666	0.29302119787563
ENSMUSG00000002477.5_Snrpd1	361.519149307654	-0.761226299726805	0.204250175499274	-3.72693094567016	0.00019382553437	0.00236581166951618
ENSMUSG00000002486.15_Tchp	240.675067239472	0.489002347479707	0.274071980215063	1.78421138525722	0.0743893229764424	0.177882606597254
ENSMUSG00000002489.16_Tiam1	561.038879347984	0.796046797484701	0.278484395343887	2.85849695995247	0.00425653187311585	0.0238591493938285
ENSMUSG00000002496.10_Tsc2	1339.05387969497	0.0659571700288831	0.129207407905492	0.510475143012909	0.609718624659047	0.733242409800137
ENSMUSG00000002500.15_Rpl3l	20.9911505916352	-0.350440345970534	0.352402563385343	-0.994431886658375	0.320012650695864	0.478130775524656
ENSMUSG00000002504.15_Slc9a3r2	338.518124783679	-0.0849332628096424	0.196332752013031	-0.432598544760403	0.665306446841659	0.777185022608505
ENSMUSG00000002524.17_Puf60	1306.37392664169	-0.570322630060133	0.172785815728297	-3.30074912489898	0.000964270633877699	0.00799775607273538
ENSMUSG00000002546.16_Golga2	1430.01896276823	-0.00766335023623732	0.0920696482181056	-0.0832342730156137	0.93366526135381	0.959860121987066
ENSMUSG00000002550.16_Uck1	359.186314224928	-0.300866714114073	0.102123795853033	-2.94609803328357	0.00321810388876466	0.0194334972102441
ENSMUSG00000002565.16_Scin	59.3679658595247	1.32555550748122	0.388841917241999	3.40898305636181	0.000652055294715901	0.00600351649736374
ENSMUSG00000002578.17_Ikzf4	42.9495704561903	0.776828809998025	0.348336848793301	2.23010804825586	0.0257402706508584	0.0848407210077343
ENSMUSG00000002580.7_Mien1	256.297529885602	-0.118424253740371	0.180903340018533	-0.654627237552599	0.512707783012064	0.654291219609221
ENSMUSG00000002588.13_Pon1	0.749720829139314	-2.65688105960134	1.27305247921226	-2.08701613090245	0.0368866764320464	NA
ENSMUSG00000002602.16_Axl	8394.92852207161	0.399979162277304	0.174072843488039	2.29776887803173	0.021574946967365	0.0750534867337239
ENSMUSG00000002603.15_Tgfb1	812.844177938784	0.576504925857807	0.14390250903489	4.0062187221352	6.16985198293034e-05	0.000972337432752945
ENSMUSG00000002608.8_Ccdc97	378.542064203001	0.563514343890848	0.238913854316046	2.35865075930425	0.018341507997625	0.0665533021740246
ENSMUSG00000002617.14_Zfp40	177.056533020741	0.0598054018612333	0.162372359893107	0.368322551329576	0.712632739125641	0.811612526493144
ENSMUSG00000002625.10_Akap8l	965.747648855673	0.929796993565032	0.302682882056143	3.07185192386455	0.0021273522833284	0.0143337235927208
ENSMUSG00000002633.4_Shh	5.06201903733138	1.64348789698962	0.956485595695891	1.71825681890578	0.0857497818475282	0.195708662792219
ENSMUSG00000002635.11_Pdcd2l	139.215970273496	-0.050106284074446	0.180863236808181	-0.277039629272959	0.781749676822166	0.861247391517803
ENSMUSG00000002658.9_Gtf2f1	479.269730845643	-0.0948513595589723	0.163489474610503	-0.58016798809187	0.56180133888555	0.69529115379212
ENSMUSG00000002660.8_Clpp	207.084464449699	-0.322093880899264	0.182246219557059	-1.76735562297039	0.0771686899274659	0.182247901915324
ENSMUSG00000002661.14_Alkbh7	50.3727144554668	-0.250229591951449	0.251835479778053	-0.993623266157656	0.32040631280327	0.478527522154034
ENSMUSG00000002664.2_Pspn	0	NA	NA	NA	NA	NA
ENSMUSG00000002668.8_Dennd1c	396.149032239053	1.37199964007848	0.329978746415947	4.15784245191672	3.21267458174428e-05	0.000588683870620518
ENSMUSG00000002679.14_Med6	130.544920955549	-0.256294145786088	0.152090359731831	-1.68514392521651	0.0919608067095159	0.205344926102058
ENSMUSG00000002688.8_Prkd1	134.237265106418	0.023230384607643	0.180301143138397	0.128842137122845	0.897482562780915	0.937169015046843
ENSMUSG00000002699.13_Lcp2	836.609380355029	0.731390421309738	0.203436913317735	3.5951706569959	0.000324179000700969	0.0035071840765704
ENSMUSG00000002718.14_Cse1l	821.590817661056	-0.718523731097516	0.178224114682755	-4.03157413561297	5.54045138210424e-05	0.000899069626885997
ENSMUSG00000002728.14_Naa20	461.476263389424	-0.341434654879109	0.145639799641316	-2.34437740040841	0.0190588752581118	0.0684470183548536
ENSMUSG00000002731.6_Prkra	223.434508581499	-0.466455863715341	0.17230943997491	-2.70708246619141	0.00678773939744604	0.0330896758531141
ENSMUSG00000002732.14_Fkbp7	234.431577556358	-0.472559945325669	0.269786139089948	-1.75160943004605	0.0798409899539066	0.186553705022109
ENSMUSG00000002733.8_Plekha3	847.127767031876	0.0350946348991606	0.182228893259364	0.19258545816448	0.847283634433217	0.905854980566213
ENSMUSG00000002741.9_Ykt6	1074.65190137342	-0.320879626702904	0.11523308155158	-2.78461377915399	0.00535915151056041	0.0280866663591344
ENSMUSG00000002748.7_Baz1b	3999.89828604278	0.165568700203362	0.179564598063041	0.922056474323711	0.356499118807219	0.514168184609975
ENSMUSG00000002763.16_Pex6	424.318454805801	0.39305276698767	0.172431748004455	2.27946866824963	0.0226392204161824	0.0777897776029818
ENSMUSG00000002767.13_Mrpl2	228.794726462524	-0.327281935524159	0.186546311471684	-1.75442726764306	0.0793573224342847	0.185700432261629
ENSMUSG00000002768.8_Mea1	304.946313516229	-0.326193202910993	0.252958629298439	-1.28951205901006	0.197220126727201	0.345505240772089
ENSMUSG00000002769.9_Gnmt	8.12549646924398	1.4158182849898	0.684833644643684	2.06739008234102	0.0386974120187995	0.113006125011897
ENSMUSG00000002771.12_Grin2d	24.698632717387	0.578364022535263	0.435226225517789	1.32888136933197	0.183887111327535	0.329330309665952
ENSMUSG00000002778.14_Kdelr1	885.221206767254	-0.239275973592602	0.131831378624774	-1.81501533313736	0.0695215531722707	0.169880929734008
ENSMUSG00000002781.19_Tmem143	158.154330017424	-0.293722253890157	0.13091726821729	-2.24357151573505	0.0248599836758833	0.0828867781153032
ENSMUSG00000002791.17_Pdxk-ps	1.10422219395094	0.410978739733243	1.2001534845651	0.34243848392622	0.732020931151546	0.824973048383513
ENSMUSG00000002797.9_Ggct	239.34837987441	0.714304579873834	0.180441199243584	3.95865568876855	7.53728020579726e-05	0.00114748946611356
ENSMUSG00000002799.6_Jag2	157.534881553996	0.478218994213461	0.465668704243472	1.02695111321766	0.304443484379267	0.462299463959539
ENSMUSG00000002803.14_Btbd6	146.789225497906	-0.265091360065652	0.134758819280315	-1.96715407185506	0.0491654510791262	0.133486522738456
ENSMUSG00000002804.4_Nudt14	73.8448016782456	-0.100388651092445	0.142199260278393	-0.705971682946223	0.48020574741548	0.626720097814973
ENSMUSG00000002808.7_Epdr1	1191.39305213988	-0.290622859825011	0.210847913191476	-1.37835302909112	0.168094318006485	0.30940399725054
ENSMUSG00000002812.4_Flii	2009.68581223187	0.0536770630099939	0.122653006714109	0.437633486923885	0.661651992260566	0.774288310525289
ENSMUSG00000002814.15_Top3a	255.550880818425	0.0179787628973981	0.0870141146152917	0.20661892587066	0.836307478493103	0.898356010938958
ENSMUSG00000002820.6_Atg4d	261.437418871384	-0.133315692538618	0.11664042398807	-1.14296303100076	0.253053940590729	0.408677435499423
ENSMUSG00000002825.8_Qtrt1	94.5913571117125	-0.00172584609054764	0.181565758384991	-0.00950535005002521	0.992415942155624	0.99521373176299
ENSMUSG00000002831.13_Plin4	237.955763708499	-0.294657316010372	0.433609150105191	-0.679545890438176	0.496792041029747	0.640754511624555
ENSMUSG00000002833.11_Hdgfl2	764.860040495082	0.370349354256691	0.147978227746984	2.50272867769386	0.0123239981392404	0.0503061563388664
ENSMUSG00000002835.9_Chaf1a	308.552951541616	-0.786327124851026	0.158025885135764	-4.97593874684184	6.49321795364544e-07	2.64088955247177e-05
ENSMUSG00000002844.9_Adprh	783.632202519365	-0.191017966314226	0.142129785544828	-1.34396858182818	0.17895854679889	0.32272157670903
ENSMUSG00000002845.14_Tmem39a	380.596810187353	0.208572177049691	0.103452449364657	2.01611637356695	0.0437878082865214	0.123091417925357
ENSMUSG00000002846.9_Timmdc1	267.818693419135	-0.201670561098315	0.122285945065414	-1.64917203682267	0.0991123949575483	0.215872171347911
ENSMUSG00000002847.7_Pla1a	1001.42831327669	0.669382944473245	0.39716936999737	1.68538410823996	0.0919144876986268	0.205282406749674
ENSMUSG00000002870.8_Mcm2	901.326188211086	-1.32722211780459	0.19999259839698	-6.63635618739296	3.21532337909985e-11	1.2423344297522e-08
ENSMUSG00000002871.14_Tpra1	863.496542161871	-0.218940856654985	0.121735473844454	-1.79849677124298	0.0720983198489079	0.174295938275515
ENSMUSG00000002881.14_Nab1	1085.89034823369	-0.103701531473707	0.159171822839432	-0.651506840996087	0.514719362505244	0.655538810737811
ENSMUSG00000002885.14_Adgre5	1396.03438241381	-0.48087792513666	0.163148519817298	-2.94748567547638	0.00320369594839776	0.0193725920678882
ENSMUSG00000002897.5_Il17ra	1011.93056757802	0.794944089454392	0.153797377011272	5.16877533871158	2.35632945230848e-07	1.18506444449057e-05
ENSMUSG00000002900.16_Lamb1	4380.52866489187	-0.445200670105677	0.177147103583877	-2.5131693440016	0.0119651884139824	0.0493628230453709
ENSMUSG00000002908.17_Kcnn1	30.350591359529	0.0773128117716835	0.244647517428796	0.316017152285983	0.751989489139057	0.839539901938239
ENSMUSG00000002910.11_Arrdc2	187.876472469664	0.313380964095039	0.126772533023133	2.47199418219289	0.0134361702892131	0.0535487419849309
ENSMUSG00000002930.6_Ppp1r17	0	NA	NA	NA	NA	NA
ENSMUSG00000002944.15_Cd36	561.816349576638	-0.132382430926042	0.379030202212721	-0.349266180249525	0.726889485883165	0.821337839895212
ENSMUSG00000002948.19_Map2k7	919.987934314858	-0.284912284417772	0.125613868869304	-2.26815945549939	0.0233194896397521	0.079396803832702
ENSMUSG00000002949.15_Timm44	591.2845032718	-0.0333733193338887	0.148348809968182	-0.224965197503415	0.822006348677584	0.888895009537089
ENSMUSG00000002957.11_Ap2a2	1993.63135930001	-0.104865393964503	0.122063294525056	-0.859106698475821	0.390281652035437	0.546330927735282
ENSMUSG00000002963.17_Pnkp	382.628215631151	0.227126783083113	0.110413827013827	2.05705018316836	0.0396813989308538	0.114891492253286
ENSMUSG00000002968.9_Med25	498.360792310337	0.00342461691468374	0.117353788640471	0.0291819885353299	0.97671944618283	0.986885662492442
ENSMUSG00000002980.14_Bcam	978.842255346859	0.499257984554732	0.259268485878797	1.92564083854034	0.0541492357304965	0.14308659042127
ENSMUSG00000002981.10_Clptm1	1409.08727191324	-0.340582203893547	0.155627821469062	-2.18844034876665	0.0286375419068827	0.0913770848909023
ENSMUSG00000002983.17_Relb	541.803002177542	0.570992949569839	0.177960723999917	3.20853352771315	0.0013341375297181	0.0101763179172848
ENSMUSG00000002984.17_Tomm40	454.169612356193	-0.237368685463532	0.13294844066758	-1.78541910135705	0.0741933626175974	0.177579115268649
ENSMUSG00000002985.16_Apoe	26054.6398673165	0.584470557961595	0.351327939878121	1.66360397685522	0.096191596648464	0.211733000775177
ENSMUSG00000002992.17_Apoc2	31.1572905983132	0.902575660610792	0.392606938250389	2.29892947035787	0.02150894462682	0.0748820023437992
ENSMUSG00000002996.17_Hbp1	1360.44369158445	-0.102422250469689	0.150049395186909	-0.682590225319512	0.494865812352334	0.639116116575369
ENSMUSG00000002997.15_Prkar2b	464.477734454091	-0.570733190159817	0.244247991140798	-2.33669553429741	0.0194550209135435	0.0693975628631068
ENSMUSG00000003031.14_Cdkn1b	1679.49477513127	0.00318464193126523	0.0983955568456221	0.0323657087104226	0.974180408637776	0.985356842759889
ENSMUSG00000003032.8_Klf4	1695.0619626799	0.432514151263464	0.154545023830865	2.79862877847694	0.00513201005501209	0.0272984441805889
ENSMUSG00000003033.15_Ap1m1	817.820928862183	-0.311308791833816	0.125750372769463	-2.47560929624071	0.0133009043723757	0.0531609179570071
ENSMUSG00000003037.16_Rab8a	1008.11872051382	-0.171429516273861	0.181933433914605	-0.9422650503828	0.346056956849681	0.504389444426799
ENSMUSG00000003038.15_Hmgn2	1304.88787416282	-0.822510447675497	0.165630867701901	-4.96592488518404	6.83744177920083e-07	2.71198354463523e-05
ENSMUSG00000003039.9_Fam32a	1107.75307227114	-0.215631231674824	0.0951639673617133	-2.26589157275485	0.0234580227218705	0.07975941271387
ENSMUSG00000003051.13_Elf3	0.51766562554399	1.94634241986462	1.50266384751676	1.29526136073685	0.195230083670227	NA
ENSMUSG00000003053.17_Cyp2c29	0.039429069274651	0.753049532163996	3.3018259716168	0.228070630807732	0.819591331645775	NA
ENSMUSG00000003062.13_Stard3nl	446.074729848425	0.223839602200858	0.109725431032158	2.03999747456226	0.0413505772668304	0.118317982194799
ENSMUSG00000003068.16_Stk11	958.212972086653	0.313928833830856	0.139077587308354	2.25722087869438	0.0239942764246412	0.0809952847778489
ENSMUSG00000003070.6_Efna2	22.7849229109065	0.226548964593956	0.289551795606836	0.782412570155748	0.433972148786957	0.586639875396049
ENSMUSG00000003072.15_Atp5d	955.825064977482	-0.492990937072994	0.206765133029234	-2.38430401610938	0.0171114596653389	0.0632576395744382
ENSMUSG00000003099.11_Ppp5c	534.738139559937	-0.27364174503155	0.124572342663532	-2.1966492656452	0.0280455048446768	0.0900300477824391
ENSMUSG00000003119.14_Cdk12	1332.90599977918	0.294983188741164	0.159026205036696	1.85493446613466	0.0636055854416922	0.159870028011252
ENSMUSG00000003123.15_Lipe	310.629839513088	0.361423339166527	0.139831227601528	2.58471119338566	0.00974605959852987	0.0427917702984041
ENSMUSG00000003131.7_Pafah1b2	1804.84332257092	-0.270187325739774	0.166502625684531	-1.62272111102735	0.104649036383141	0.223713145602041
ENSMUSG00000003134.10_Tbc1d8	386.129446325701	0.602805183452878	0.220994144106568	2.72769754099092	0.00637780573460603	0.0318109562680884
ENSMUSG00000003135.15_Cnot11	332.760802906421	-0.3484497204431	0.121320719994608	-2.872136931421	0.00407706264202739	0.0231367368467546
ENSMUSG00000003153.10_Slc2a3	231.004311871075	0.929814234305618	0.238578930484175	3.89730238298345	9.72701373176099e-05	0.00140181593394703
ENSMUSG00000003154.15_Foxj2	753.304239842602	0.358494528635839	0.138466593952078	2.58903262082051	0.00962459765450528	0.0424330579259224
ENSMUSG00000003161.15_Sri	1057.16510030708	-0.165879552978915	0.192590628701094	-0.861306461782023	0.389069277719907	0.545178672775784
ENSMUSG00000003166.20_Dgcr2	1444.78150689036	-0.374495247720199	0.0853502628474888	-4.38774568731416	1.14531582965191e-05	0.000261903344311218
ENSMUSG00000003184.15_Irf3	525.40702104548	0.21470831442306	0.123374379286128	1.7402990447888	0.0818065217026915	0.189545507791286
ENSMUSG00000003190.12_Bcl2l12	111.559499585484	-0.0773559860018835	0.131174331569837	-0.589718926531746	0.555379104203222	0.689760902526834
ENSMUSG00000003198.10_Zfp959	84.9223064987316	-0.214500603039337	0.166465069835298	-1.28856223862198	0.197550318358969	0.345894416315688
ENSMUSG00000003199.16_Mpnd	598.451240596644	-0.0945330487718028	0.133711479428739	-0.706992766632155	0.479570972902536	0.626219875465903
ENSMUSG00000003200.10_Sh3gl1	721.298223909678	-0.109774024836912	0.0658237371293311	-1.66769663383328	0.0953759639885926	0.210392297763989
ENSMUSG00000003206.7_Ebi3	85.9913768819094	0.557202751150342	0.373999046081613	1.48985072819878	0.136263489357078	0.268124049213462
ENSMUSG00000003208.9_Yju2	129.433570262172	-0.0859045265938937	0.102051124790143	-0.841779321595399	0.399911488635992	0.555575605336443
ENSMUSG00000003226.7_Ranbp2	4906.71545380437	0.0515624515813116	0.0889969561143349	0.579373203675292	0.562337380909945	0.695749141996463
ENSMUSG00000003227.4_Edar	3.88178584452078	1.39698225852879	0.976774502181998	1.43019935042131	0.152659811843088	0.28955618987758
ENSMUSG00000003228.9_Grk5	567.668166269328	0.291784837522643	0.110732336797399	2.63504632848583	0.00841258000444152	0.0386640520712745
ENSMUSG00000003233.12_Dvl3	416.751661105333	0.258908331801514	0.321409646286028	0.805540016590252	0.420508123938426	0.574433834651638
ENSMUSG00000003234.16_Abcf3	635.687137086227	0.25074142254112	0.0878259238852811	2.85498189428261	0.00430392824785841	0.0240170514854916
ENSMUSG00000003235.13_Eif2b5	730.749963399536	-0.149656671044872	0.164128225026169	-0.911827755530839	0.36185939693966	0.519343715266057
ENSMUSG00000003269.17_Cyth2	594.302133233362	-0.3947963110092	0.103120907370306	-3.82847980178734	0.000128937210291034	0.00172300708564226
ENSMUSG00000003271.17_Sult2b1	18.1075723909146	2.38744563631812	0.718708780339979	3.32185399931911	0.000894214708178932	0.0075888562121571
ENSMUSG00000003273.14_Car11	22.6361685030163	0.601030386761345	0.298302271862512	2.01483677280997	0.04392175463662	0.123297823049813
ENSMUSG00000003279.17_Dlgap1	9.35119467960926	-1.10405361399997	0.602216393418659	-1.83331710339614	0.0667554273365561	0.165211388913553
ENSMUSG00000003282.9_Plag1	353.43387103113	0.918973495878431	0.276134585342198	3.32799129359185	0.000874746001760193	0.00745513294587822
ENSMUSG00000003283.14_Hck	596.541205726871	0.519575822669629	0.276481988627012	1.87923931410434	0.0602118237768709	0.15371918100247
ENSMUSG00000003299.10_Mrpl4	316.265543270392	-0.237691547527903	0.124795906466738	-1.90464218144251	0.056826599509487	0.147684575554633
ENSMUSG00000003308.15_Keap1	830.124362325373	-0.151675409773621	0.116664886816919	-1.3000947749741	0.19356848826451	0.340866715543585
ENSMUSG00000003309.14_Ap1m2	40.353490970159	2.47624139368351	0.74622855988581	3.31834176121916	0.000905536140335879	0.00767223625895162
ENSMUSG00000003316.14_Glg1	5537.01123487968	0.114573271203952	0.130360390652999	0.878896347502745	0.37945747925824	0.53600013300833
ENSMUSG00000003341.9_Atp8b3	0.700648544719444	1.31530705997739	1.34099648747562	0.980843031478343	0.326670154217769	NA
ENSMUSG00000003344.14_Btbd2	332.344455139128	-0.240206618255103	0.0888164467091176	-2.70452857725555	0.00684013858853023	0.0332944191505131
ENSMUSG00000003345.16_Csnk1g2	1315.81106741362	-0.210858817525703	0.0734127046837656	-2.872238782565	0.00407574875560157	0.0231351392130271
ENSMUSG00000003346.14_Abhd17a	495.838841128046	-0.21946396564035	0.11179563379284	-1.96308172506112	0.0496366786616882	0.134370179432158
ENSMUSG00000003348.10_Mob3a	723.419888988341	0.331936539972935	0.214111056986356	1.55030078616671	0.121069338737123	0.247055534611084
ENSMUSG00000003352.14_Cacnb3	703.267908093037	0.576332192700692	0.193794607714852	2.97393307015386	0.00294009196992272	0.0182564314341835
ENSMUSG00000003354.6_Ccdc65	3.78122511234748	-0.269672767000239	0.576460410707407	-0.467807956958064	0.639921929912854	0.757507929267215
ENSMUSG00000003355.7_Fkbp11	74.8868768724535	-1.1378766910428	0.259946333017262	-4.37735234744488	1.20129688387865e-05	0.000269750131941087
ENSMUSG00000003360.15_Ddx23	1500.62392567216	-0.00188923128718753	0.0937758480534151	-0.0201462458234599	0.983926708787731	0.990884814738239
ENSMUSG00000003363.15_Pld3	1917.5544331366	0.65667300062439	0.233251329514175	2.81530228355883	0.0048731372607288	0.0262390692006084
ENSMUSG00000003378.9_Grik5	77.4747180953071	0.62086619875606	0.464956257279446	1.33532174056303	0.181771066089998	0.32642756559635
ENSMUSG00000003379.7_Cd79a	19.0766793411099	1.0293452664897	0.507814423603512	2.0270106925781	0.0426613191757351	0.120849470702594
ENSMUSG00000003380.11_Rabac1	752.35610701801	-0.141990904199909	0.225822401112974	-0.628772449057763	0.529498039456811	0.667494575250443
ENSMUSG00000003382.18_Etv3	1184.52510499323	0.606890642106498	0.115981295335841	5.23265963144449	1.670882454067e-07	9.17756759697095e-06
ENSMUSG00000003402.14_Prkcsh	1311.51428390696	-0.0502341936012959	0.155578027520043	-0.322887456551821	0.746780476171246	0.835889839218702
ENSMUSG00000003410.8_Elavl3	0.978608210258377	0.0917175921314395	1.3175755302607	0.0696108800026755	0.944503376959982	0.966719373266645
ENSMUSG00000003411.10_Rab3b	52.7707323668138	-1.58250036570242	0.446984626310988	-3.54039103931374	0.000399534574039354	0.00412987537095107
ENSMUSG00000003418.11_St8sia6	89.6751643990624	0.370957651234839	0.30274847460907	1.22529981930989	0.220462276463817	0.372331897746459
ENSMUSG00000003420.8_Fcgrt	1205.76193630399	-0.31320577007977	0.22103982722804	-1.41696532252826	0.156493066367529	0.293995099718614
ENSMUSG00000003421.13_Nosip	372.157427230779	-0.141083759474179	0.0958477290570382	-1.47195724783653	0.141032422754457	0.274733709486038
ENSMUSG00000003423.15_Pih1d1	242.286617030388	-0.362693659787754	0.116871983721916	-3.10334135040221	0.00191348796871899	0.0132554143366283
ENSMUSG00000003429.11_Rps11	3579.81582173474	-0.559202481161647	0.272171533947757	-2.05459576558431	0.039918065005925	0.115338297676996
ENSMUSG00000003435.9_Supt5	1639.54929451705	0.0675821017594543	0.103739364652478	0.651460532709556	0.514749246231804	0.655539615164786
ENSMUSG00000003436.11_Dll3	0.430821187440998	0.0387931465372465	1.58795316150216	0.0244296541470715	0.980509894791369	NA
ENSMUSG00000003437.14_Paf1	504.574959457341	0.0341397747428176	0.0972353758898811	0.351104466151093	0.725509977480535	0.820133771230535
ENSMUSG00000003438.17_Timm50	231.844864830234	-0.496840983492181	0.152939668486502	-3.24860769222886	0.00115971300440411	0.00908547386991639
ENSMUSG00000003444.8_Med29	94.8973581654258	-0.553917618623137	0.234890664244861	-2.35819341906968	0.0183641217655589	0.0665922279556918
ENSMUSG00000003452.15_Bicd1	813.118909593805	-0.0967840438860482	0.180092877719438	-0.537411835002301	0.590983170072162	0.718872078170237
ENSMUSG00000003458.12_Ncstn	1884.65744320436	-0.232677590530996	0.129743653003927	-1.79336395379552	0.0729147473810079	0.175663243260416
ENSMUSG00000003464.13_Pex19	899.749862423196	-0.531131647941562	0.0960242952638985	-5.53122151515802	3.18008426009337e-08	2.72006443773635e-06
ENSMUSG00000003469.9_Phyhip	36.8950824279503	1.49480174469788	0.908084788007534	1.64610371678804	0.0997424073591425	0.216801852290606
ENSMUSG00000003476.16_Crhr2	3.50247876852767	-0.000941097020693822	0.652682858452933	-0.00144189020518253	0.998849538465556	0.999518560259572
ENSMUSG00000003477.5_Inmt	38.5821598998253	-0.0323139517661321	0.597061168742898	-0.0541216770706569	0.956838221751569	0.97436018309868
ENSMUSG00000003484.4_Cyp4f18	401.458345826026	0.773651332876646	0.292160152803505	2.64803850029806	0.00809603044586811	0.0377017614842134
ENSMUSG00000003500.13_Impdh1	451.308028473252	-0.242545315599179	0.171580402765942	-1.41359567694944	0.157480651322815	0.295350355355619
ENSMUSG00000003505.15_Psg18	0	NA	NA	NA	NA	NA
ENSMUSG00000003518.13_Dusp3	1088.07332338708	-0.329681969289315	0.146283876456284	-2.25371365099035	0.0242141880201943	0.0815196417437676
ENSMUSG00000003526.12_Prodh	153.853008877918	-0.0964348779222287	0.17255020985565	-0.558880096424705	0.576243553915579	0.707711845412842
ENSMUSG00000003527.9_Ess2	318.985993249446	0.0807266231993614	0.0771788134688319	1.04596870010139	0.29557548365399	0.45312946974182
ENSMUSG00000003528.15_Slc25a1	729.070187515324	-0.175673968947129	0.187919658697142	-0.934835504518719	0.349873079128015	0.507715839102429
ENSMUSG00000003531.15_Dgcr6	227.485977063223	-0.111109134684635	0.103567204510479	-1.07282160612333	0.283351164714632	0.440873401461841
ENSMUSG00000003534.17_Ddr1	827.482670022418	0.209738670296212	0.174555108212166	1.20156134325947	0.229533526221205	0.382356821721341
ENSMUSG00000003541.6_Ier3	586.787691922819	0.444601103879708	0.300829220413795	1.47791861198906	0.13942956396413	0.272487706325644
ENSMUSG00000003545.3_Fosb	37.6817634385706	0.850954278067421	0.271390330382164	3.13553646833744	0.00171540098978826	0.0121961091945288
ENSMUSG00000003546.10_Klc4	343.334714633705	0.299996374893606	0.14533700092179	2.06414314999552	0.039004145785616	0.113650098433969
ENSMUSG00000003549.9_Ercc1	195.673393080337	-0.139718300354157	0.115797401256179	-1.20657543984997	0.227595689930731	0.380032740581752
ENSMUSG00000003555.8_Cyp17a1	4.84122078152898	0.517478529608832	1.25588735643246	0.412042152473618	0.680308527396551	0.787688664373894
ENSMUSG00000003559.8_As3mt	118.155181385929	0.0330004615595096	0.192294159660742	0.17161447657969	0.863740625645457	0.916107123892029
ENSMUSG00000003573.15_Homer3	452.835322584357	-0.169101673840251	0.110396232590029	-1.53177033194812	0.125579119639667	0.253260265579998
ENSMUSG00000003575.13_Crtc1	406.561417502738	0.150444559180687	0.273772383863295	0.549524232713732	0.582645739197382	0.712483896269456
ENSMUSG00000003581.14_Rnf215	279.699351413874	0.198138922978763	0.103711083861289	1.91048936720947	0.0560702341238096	0.146534571045431
ENSMUSG00000003585.13_Sec14l2	37.5038704462837	-0.296655884437937	0.271652200101215	-1.09204300324977	0.274814199914527	0.43178757765439
ENSMUSG00000003604.14_Aven	123.194343938917	-0.393979754598226	0.154515458474922	-2.54977565666784	0.0107792258072748	0.0459856178071633
ENSMUSG00000003617.16_Cp	2363.27644262884	-0.402779238658884	0.317132163454438	-1.27006745159972	0.204060604401013	0.353018229475583
ENSMUSG00000003623.4_Crot	636.00837298901	0.0122820313868524	0.127239178034056	0.0965271198432692	0.923101935968633	0.952997391857791
ENSMUSG00000003644.17_Rps6ka1	769.872690312786	0.460289255468204	0.208798628031044	2.20446494217274	0.0274916628431559	0.0887351525731132
ENSMUSG00000003657.9_Calb2	0.547017588058906	-1.53451271118556	1.44106849295238	-1.06484370360616	0.286946664261008	NA
ENSMUSG00000003660.10_Snrnp200	2923.06116669488	-0.140389560150366	0.123096570971709	-1.14048311047292	0.254085085198011	0.409879553648678
ENSMUSG00000003662.10_Ciao1	395.236430053264	-0.365448254137	0.165973166438261	-2.20185143164657	0.0276758046907908	0.0891487520206966
ENSMUSG00000003665.7_Has1	3.18666257260881	-0.142507345317017	0.555576514368698	-0.256503544752874	0.797562043663436	0.87199909247683
ENSMUSG00000003680.16_Taf6l	152.295236947424	-0.136351105047693	0.101510190476949	-1.34322578262382	0.179198875537466	0.323128966912988
ENSMUSG00000003721.14_Insig2	553.436898427533	-0.0395538180449282	0.124424252101937	-0.317894762288971	0.750564765768615	0.838659573238665
ENSMUSG00000003731.13_Kpna6	1042.63011848532	-0.170901891220508	0.08478389640241	-2.01573528078204	0.0438276642910031	0.123172555400223
ENSMUSG00000003746.16_Man1a	1673.47216691321	-0.274009880184808	0.189453320518967	-1.44631869968928	0.148087833208751	0.283944961867921
ENSMUSG00000003752.9_Itpkc	232.193819062988	0.538434271294273	0.223561373770085	2.40844051999792	0.0160208366387328	0.0604422473188556
ENSMUSG00000003762.13_Coq8b	252.394345054817	0.649923022788904	0.151139300279475	4.30015900290074	1.70675607142043e-05	0.000356130386969569
ENSMUSG00000003778.14_Brd8	1406.39124058293	0.0991045036855037	0.204626744914882	0.484318429278283	0.628159898730689	0.748302324609544
ENSMUSG00000003779.16_Kif20a	590.588766417794	-1.56339802640189	0.255344080320298	-6.12271106673315	9.19964297559021e-10	1.73247058052922e-07
ENSMUSG00000003808.18_Farsa	523.561562338456	-0.250141961671278	0.109443015853855	-2.28559090518215	0.0222782027372942	0.0768320288308347
ENSMUSG00000003809.14_Gcdh	316.480809609672	-0.113044853886583	0.151668599400847	-0.745341186858427	0.456065488381206	0.605834475081377
ENSMUSG00000003810.12_Mast2	1354.36699859912	-0.0988808003650092	0.115744702777001	-0.854300870732004	0.392938304873329	0.549260691879448
ENSMUSG00000003812.13_Dnase2a	540.695680711797	0.319430681419576	0.133708528728737	2.38900752597185	0.016893956287713	0.0626084935352486
ENSMUSG00000003813.15_Rad23a	867.294370770042	-0.204608462377058	0.142445202879537	-1.43640121422756	0.150888207847867	0.28741433354941
ENSMUSG00000003814.8_Calr	8606.95051585504	-0.384840385075391	0.27159647455563	-1.41695648187276	0.156495651251376	0.293995099718614
ENSMUSG00000003824.12_Syce2	29.6014329753859	-0.15631981792634	0.264587320993526	-0.590806155560891	0.554650310107244	0.689107559086883
ENSMUSG00000003847.16_Nfat5	3246.94608653644	0.438195784811101	0.342260376338533	1.28029948864919	0.200439827477778	0.349386727099451
ENSMUSG00000003848.14_Nob1	262.869957206554	-0.131145068882878	0.140718336981544	-0.9319685813234	0.351352762776229	0.509071921756985
ENSMUSG00000003849.8_Nqo1	56.5855322545073	0.135441840466503	0.356472942650013	0.379949848253926	0.703982643536625	0.805403871842749
ENSMUSG00000003863.18_Ppfia3	35.7499184044382	1.77762981244606	0.618491345333775	2.87413854026808	0.00405131208668437	0.0230554681849416
ENSMUSG00000003865.16_Gys1	640.579199266362	0.217631022751045	0.233436798340606	0.93229098538912	0.351186165179934	0.509007402315554
ENSMUSG00000003868.14_Ruvbl2	371.441721008178	-0.625298733214078	0.206675021777231	-3.02551671622936	0.00248208683912416	0.0160668873620828
ENSMUSG00000003872.9_Lin7b	1.02057811993531	0.627084861600772	1.40230781540387	0.447180608075104	0.654744661657136	0.768935534416541
ENSMUSG00000003873.11_Bax	645.553709519953	-0.037468512278069	0.144490471999352	-0.259314761448333	0.795392390870089	0.870306307279855
ENSMUSG00000003882.5_Il7r	599.157514290181	1.94368621417584	0.351848516509016	5.5242131854378	3.30965405932974e-08	2.77881698176592e-06
ENSMUSG00000003923.14_Tfam	359.788598195752	-0.269238825443297	0.142878269584883	-1.88439310068313	0.0595118223859243	0.152383448316792
ENSMUSG00000003929.11_Zfp81	244.229749564355	-0.180652466211006	0.105763378884898	-1.70808145613057	0.0876212292289095	0.198683774867941
ENSMUSG00000003934.5_Efnb3	15.294470887642	0.612034939669695	0.418133648980346	1.46373041529232	0.143267621660015	0.27754386250008
ENSMUSG00000003948.17_Mmd	854.750391792805	0.0344465181393825	0.188916191764492	0.182337563644753	0.855317821243022	0.910570846267437
ENSMUSG00000003949.16_Hlf	62.9214136507393	-0.119954817612781	0.387460888998216	-0.309592067274002	0.756871189509633	0.843141788383501
ENSMUSG00000003955.8_Fam162a	458.887288784641	-0.408976190814782	0.283008367272578	-1.44510282418922	0.148429005834607	0.284322935358025
ENSMUSG00000003970.9_Rpl8	6171.81542169931	-0.562326739374542	0.215484030918454	-2.60959820074715	0.00906486242684716	0.0407673222929249
ENSMUSG00000003974.6_Grm3	0	NA	NA	NA	NA	NA
ENSMUSG00000003992.15_Ssbp2	203.509166382294	0.0302065831461482	0.163060608183632	0.185247580532331	0.853034850993593	0.909184391266357
ENSMUSG00000004018.9_Fancl	84.9380600024631	-0.462952047221672	0.120250003679907	-3.84991295679292	0.000118159808733854	0.00161652816657176
ENSMUSG00000004031.13_Brinp2	169.22666005668	-0.50897741234493	0.448807371975982	-1.13406651522687	0.256766648087393	0.413001467900265
ENSMUSG00000004032.10_Gstm5	197.119335604684	-0.859555501637161	0.250764089735986	-3.42774558567032	0.000608615537227517	0.00570433884954774
ENSMUSG00000004035.12_Gstm7	37.8753907383586	-0.854446878393206	0.234386502195507	-3.64546110970372	0.000266912779324777	0.00301944239508746
ENSMUSG00000004038.9_Gstm3	0.0352521350779286	0.753049532163996	3.3018259716168	0.228070630807732	0.819591331645775	NA
ENSMUSG00000004040.16_Stat3	3601.82445283644	0.124061717036155	0.145040091103224	0.855361549296469	0.392351023190433	0.548610871011269
ENSMUSG00000004043.14_Stat5a	541.099330652347	0.00123811311652789	0.0839631485569643	0.014745911007469	0.988234891644948	0.992753448169414
ENSMUSG00000004044.9_Cavin1	3267.39954802997	-0.160054820745065	0.146989816692694	-1.08888373593721	0.276205159256815	0.433222593610755
ENSMUSG00000004054.9_Map3k11	993.935382297063	-0.512061631763605	0.123301350067058	-4.15292802134867	3.28248010530779e-05	0.000600492891101614
ENSMUSG00000004056.15_Akt2	1562.11160450149	-0.24994329244528	0.106550097479304	-2.34578192191545	0.0189872131830884	0.0682991087372411
ENSMUSG00000004069.17_Dnaja3	717.264043652881	0.0545903059757754	0.189087219648674	0.288704366573293	0.772807620889201	0.855263453292173
ENSMUSG00000004070.15_Hmox2	527.49368469651	-0.177969560416508	0.239624837155247	-0.742700809020082	0.457662839844926	0.607452276766453
ENSMUSG00000004071.13_Cdip1	967.796666917678	-0.0465086276343517	0.189766175693277	-0.245083864205202	0.806391496489518	0.878139532354833
ENSMUSG00000004085.14_Map3k20	1502.08575804585	-0.376747109685569	0.110646872975359	-3.40495035742646	0.000661760825489772	0.00606072855824473
ENSMUSG00000004096.9_Cwc15	645.170404177807	-0.409854573746622	0.221190315648418	-1.85294990219231	0.0638895395767303	0.160331980057618
ENSMUSG00000004098.7_Col5a3	4412.91671338846	0.772539836233211	0.221673271663894	3.48503827472964	0.000492066649863398	0.00485139182729378
ENSMUSG00000004099.16_Dnmt1	1848.47495056639	-0.419687509366068	0.104129662187071	-4.0304318726406	5.56744643680371e-05	0.000901491868849503
ENSMUSG00000004100.12_Ppan	291.559681218493	-0.165812762903256	0.162944232882821	-1.01760436665775	0.308866011342189	0.466609634230717
ENSMUSG00000004105.8_Angptl2	3755.53711622221	0.332714220904151	0.227325853448224	1.46360044780357	0.143303150143733	0.277588693467114
ENSMUSG00000004110.16_Cacna1e	40.543512750936	1.7017604972544	0.528897970604499	3.21755913585637	0.00129286372238174	0.0099210844720445
ENSMUSG00000004113.18_Cacna1b	11.0166152823949	-0.304890154547819	0.391776997482037	-0.778223725505473	0.436437132281685	0.588686169472432
ENSMUSG00000004127.12_Trmt10a	101.559403905968	-0.427696324668556	0.152792503975288	-2.79919703873516	0.00512298656192616	0.0272763432769697
ENSMUSG00000004151.17_Etv1	833.364443196882	-0.993328450837754	0.283255795043419	-3.50682481424782	0.000453487595900704	0.00456133618677503
ENSMUSG00000004187.11_Kifc2	95.0151975724445	0.901439935642096	0.367325020195763	2.45406625217548	0.014125095476247	0.055359109762626
ENSMUSG00000004207.14_Psap	54299.5450509544	0.776508913556385	0.295127856724987	2.63109325623562	0.00851106779484253	0.0389967346723413
ENSMUSG00000004221.16_Ikbkg	1091.30392854706	0.610223750698673	0.150625573107025	4.05126259845056	5.09419958530679e-05	0.000845011196940971
ENSMUSG00000004231.15_Pax2	0	NA	NA	NA	NA	NA
ENSMUSG00000004233.14_Wars2	155.768840083659	0.093960639057233	0.123674200699728	0.759743249001164	0.447408071425414	0.598327005247456
ENSMUSG00000004263.15_Atn1	1069.22700329738	0.694901083675508	0.470895806908931	1.47570030032121	0.140024365311695	0.273293205156704
ENSMUSG00000004264.17_Phb2	1246.8002846564	-0.609872278882403	0.141330687921929	-4.31521481887428	1.59447772546247e-05	0.000338053413695495
ENSMUSG00000004266.15_Ptpn6	1218.47810751032	0.256879839127276	0.286290745476833	0.897269098585177	0.369575341493609	0.526640750440133
ENSMUSG00000004267.16_Eno2	397.460712778825	0.688536388973992	0.23720205779202	2.90274205621649	0.0036991117343876	0.0215037857244166
ENSMUSG00000004268.11_Emg1	626.349450306349	-0.336757456316713	0.0972308953207171	-3.46348200544606	0.000533232259218265	0.00515741688782103
ENSMUSG00000004270.13_Lpcat3	600.378818990469	-0.727683958455863	0.174622956763044	-4.16717235777481	3.08401316161741e-05	0.00056976698229057
ENSMUSG00000004285.12_Atp6v1f	877.192916929627	-0.467173978189482	0.222714038466743	-2.09764046041149	0.0359369180931211	0.107336576631593
ENSMUSG00000004296.14_Il12b	118.32029586408	1.04298765664098	0.462803384566071	2.25363014062417	0.0242194455479699	0.0815196417437676
ENSMUSG00000004317.14_Clcn5	759.561172136074	-0.222686036463653	0.117197359297548	-1.90009431781038	0.0574207432610502	0.148745677549432
ENSMUSG00000004319.15_Clcn3	1316.27671784116	0.0841091677853902	0.13210075367129	0.636704677663548	0.52431722610615	0.663276829638093
ENSMUSG00000004328.15_Hif3a	3.66349431666256	0.471807422553408	0.599474683142195	0.787034775314266	0.431261509293999	0.584315019545255
ENSMUSG00000004341.8_Gpx6	0	NA	NA	NA	NA	NA
ENSMUSG00000004344.12_Gpx5	0	NA	NA	NA	NA	NA
ENSMUSG00000004347.16_Pde1c	7.7172760735061	-0.573442621073745	0.405363659062152	-1.41463746997069	0.157174816727553	0.294998965064026
ENSMUSG00000004356.8_Utp20	1079.04158302147	-0.328624035044709	0.107568999834847	-3.05500688441142	0.0022505535604251	0.0150014590390025
ENSMUSG00000004359.16_Spic	16.7060211802526	-0.30890433145658	0.459477835215432	-0.67229430405875	0.501396355187101	0.644492490373473
ENSMUSG00000004360.9_9330159F19Rik	103.71589864298	-1.10642317322722	0.460608692158307	-2.40208921816645	0.0163017320024594	0.0611625670785775
ENSMUSG00000004364.14_Cul3	1635.43155167698	-0.22793291609875	0.123142085091754	-1.85097496058245	0.0641731554406828	0.160844214183004
ENSMUSG00000004366.4_Sst	0	NA	NA	NA	NA	NA
ENSMUSG00000004371.15_Il11	7.40314007902373	0.601646201137835	0.687816086541522	0.874719584072296	0.381726501532526	0.538052135313159
ENSMUSG00000004383.18_Large1	1119.74155937976	0.54014587067327	0.140215303277145	3.85226047406278	0.000117032434833547	0.00160409594166348
ENSMUSG00000004393.10_Ddx56	340.625573591389	-0.212570850143263	0.120054562759047	-1.77061866919542	0.0766241352835754	0.181291690023611
ENSMUSG00000004394.12_Tmed4	801.086095820447	-0.0557559741299681	0.169187547248535	-0.329551288122069	0.741739034512854	0.832329683625689
ENSMUSG00000004415.15_Col26a1	10.7437807149899	-4.02932594284677	0.667115600755435	-6.03992162420426	1.54189104257467e-09	2.62445908265743e-07
ENSMUSG00000004446.12_Bid	456.096543259276	-0.218442908522199	0.165665589426868	-1.3185774383076	0.187310420519255	0.333860377303469
ENSMUSG00000004451.14_Ralb	767.737618958384	-0.223449136478184	0.156185134672992	-1.4306683984108	0.152525274311065	0.28951566491206
ENSMUSG00000004455.16_Ppp1cc	2657.16219844651	-0.489036106414676	0.144000983881056	-3.39606086871336	0.000683631551492505	0.00622265762345534
ENSMUSG00000004460.17_Dnajb11	1246.96496725204	-0.113827987435224	0.210711402481908	-0.540208010076708	0.589053589250881	0.717623861653289
ENSMUSG00000004462.7_Tbccd1	262.662933074211	-0.0978803554621476	0.0756150187200044	-1.29445653944212	0.195507771918113	0.34336435491261
ENSMUSG00000004473.10_Clec11a	166.262103058685	-0.122463623023118	0.320129557098539	-0.382543942936898	0.702057941064212	0.804187204009865
ENSMUSG00000004500.9_Zfp324	243.469647589616	-0.17854148265178	0.0916510866083281	-1.94805636527562	0.0514082191395136	0.138004095701545
ENSMUSG00000004508.6_Gab2	1191.77080637097	0.193181850755556	0.0990495072360314	1.95035650500725	0.0511336421882813	0.137398671635418
ENSMUSG00000004530.12_Coro1c	3135.53029165314	-0.789842350416731	0.169182241914146	-4.66858898120966	3.03275422777916e-06	8.96622984756346e-05
ENSMUSG00000004535.12_Tax1bp1	3739.85376781123	-0.128449996084133	0.141404036322926	-0.908389883516406	0.363672268726761	0.5211263854573
ENSMUSG00000004540.7_Psg17	1.11514759225331	1.9193337668579	1.4263463817082	1.34562949888742	0.178422033320297	0.32209100182575
ENSMUSG00000004542.15_Psg19	0.139258985188867	-1.26176466909532	3.27488544894278	-0.385285130966231	0.70002617660278	NA
ENSMUSG00000004552.16_Ctse	73.3714730835885	2.24368509983206	0.610083225752943	3.67767052939864	0.000235373712917525	0.0027630827168579
ENSMUSG00000004558.15_Ndrg2	644.414860990771	-0.889915946138412	0.240697435731038	-3.6972389981455	0.000217957124260577	0.00259160633945387
ENSMUSG00000004561.14_Mettl17	172.863343915168	0.429759829018871	0.21285212508608	2.01905350414083	0.0434816587552727	0.122461225676217
ENSMUSG00000004562.16_Arhgef40	1454.5490710709	-0.138516431610245	0.163919768084661	-0.845025790536161	0.398096439552267	0.554193038540384
ENSMUSG00000004565.15_Pnpla6	821.729676189693	0.585761289918198	0.2005613813636	2.92060857347339	0.00349348445033017	0.0206240744288459
ENSMUSG00000004567.16_Mcoln1	695.093982279564	0.0818379941641372	0.147922460789168	0.553249274839876	0.580092730028551	0.710259415393095
ENSMUSG00000004568.12_Arhgef18	792.686121558836	0.124774711861391	0.102904892773379	1.21252457972213	0.225311639510711	0.377456368500788
ENSMUSG00000004591.16_Pkn2	1816.58437046213	-0.162441325334538	0.0808269065726145	-2.00974319348225	0.0444583758798585	0.124507898458839
ENSMUSG00000004609.11_Cd33	512.370881409642	1.0907853066952	0.237555717970903	4.59170301608486	4.39643687756614e-06	0.000120888528130377
ENSMUSG00000004610.4_Etfb	380.901500049262	-0.571826022227996	0.140272621673496	-4.0765333634314	4.57120992129191e-05	0.000775395292963888
ENSMUSG00000004612.9_Nkg7	293.760054861854	0.601640548759966	0.370592203686457	1.62345711209022	0.104491724379908	0.223483445634066
ENSMUSG00000004626.14_Stxbp2	851.650478960024	0.723083611906205	0.181682089626929	3.97993887780026	6.89329894129719e-05	0.00106610648222547
ENSMUSG00000004630.18_Pcp2	0	NA	NA	NA	NA	NA
ENSMUSG00000004631.15_Sgce	760.124074612283	-0.449048936477633	0.201886314388109	-2.22426635425309	0.0261305290050918	0.0857246603724356
ENSMUSG00000004633.17_Chn2	130.334878025209	0.198217958684192	0.18112316073213	1.09438217554818	0.273787398079445	0.430629781752838
ENSMUSG00000004637.15_Wwox	216.013116310207	0.226907680619849	0.22052730119174	1.02893237886479	0.303511451888707	0.461205197502863
ENSMUSG00000004642.13_Slbp	494.067650618222	-0.332016383888933	0.116335253403196	-2.85396192621188	0.00431777056855586	0.0240699598112778
ENSMUSG00000004651.6_Tyr	1274.96598732001	-5.26376292733905	0.877794951607837	-5.99657461881904	2.01523032102211e-09	3.18037404888067e-07
ENSMUSG00000004654.6_Ghrhr	0.57172730084213	0.929306116188575	1.58399325916146	0.58668565084711	0.557414846566449	NA
ENSMUSG00000004655.5_Aqp1	47029.007859466	0.0979163425363068	0.235337299128283	0.416068098422989	0.677360173049986	0.785736398263377
ENSMUSG00000004661.15_Arid3b	118.286561979768	1.20993666632853	0.32152877253234	3.76307431773258	0.000167837298365645	0.00211186628656603
ENSMUSG00000004665.10_Cnn2	1434.57249226669	-0.0427434436426527	0.208526330809825	-0.204978639755737	0.837588813690768	0.899211275810786
ENSMUSG00000004667.18_Polr2e	362.646767863738	-0.126287756207932	0.130208928927898	-0.969885531259255	0.332103552845812	0.490311655528998
ENSMUSG00000004668.14_Abca13	14.0459722582211	0.965909172758705	0.515045684907823	1.87538542902572	0.0607397182325113	0.154661639085397
ENSMUSG00000004677.17_Myo9b	4862.42125604508	0.431182882406096	0.140880245101497	3.06063410164748	0.00220868827783967	0.0147709472793689
ENSMUSG00000004698.10_Hdac9	917.216809055094	0.15407496768283	0.138984753814377	1.10857459868301	0.26761374114364	0.423622054264445
ENSMUSG00000004707.14_Ly9	536.157614983451	0.576089873436137	0.353019495710441	1.63189251708825	0.102702130672261	0.220984613381217
ENSMUSG00000004709.14_Cd244a	179.837791455894	1.01015509117082	0.251282592325578	4.01999629907509	5.81990556787542e-05	0.000927625062418834
ENSMUSG00000004730.15_Adgre1	2245.62625613158	0.213671442352224	0.333742340140884	0.640228753301203	0.522023892140801	0.661189480636206
ENSMUSG00000004748.5_Mtfp1	9.05633851357121	0.358414145182853	0.389037823734272	0.921283544470124	0.356902410111119	0.514518045068522
ENSMUSG00000004768.14_Rab23	274.741309665398	0.0584444788606341	0.12505394389924	0.4673541436464	0.640246525002327	0.757666189222271
ENSMUSG00000004771.12_Rab11a	813.207554287189	-0.145611888587115	0.196540680814737	-0.740874041870099	0.458769815998977	0.608174055987592
ENSMUSG00000004788.11_Eif2b2	328.566789522918	-0.245495685531767	0.137285452670941	-1.78821339592473	0.0737415858546969	0.176951380126754
ENSMUSG00000004789.10_Dlst	1601.55896768557	-0.16246935679728	0.104411920831644	-1.55604221724116	0.119698053779255	0.24517259712943
ENSMUSG00000004791.7_Pgf	248.288754749458	0.507508796065373	0.327833250418404	1.54806992706705	0.121605461591017	0.247833611700135
ENSMUSG00000004798.14_Ulk2	878.342946765818	-0.315599424250665	0.11336989335038	-2.78380277976689	0.00537256912372404	0.0281501072661465
ENSMUSG00000004814.10_Ccl24	37.6291625375413	0.953445465209528	0.540651944334987	1.7635106563471	0.0778144015938668	0.183289966335774
ENSMUSG00000004815.12_Dgkq	447.146752693006	0.527902759231115	0.18829001181058	2.80366841636924	0.00505248368444905	0.0269907412082248
ENSMUSG00000004821.1_Tmed11	0	NA	NA	NA	NA	NA
ENSMUSG00000004837.2_Grap	190.838010152241	0.191184759978161	0.263442783011022	0.72571644511576	0.468012618189857	0.616189576031648
ENSMUSG00000004842.18_Pou1f1	0.190866590558636	0.753049532163997	3.3018259716168	0.228070630807732	0.819591331645775	NA
ENSMUSG00000004843.7_Chmp2b	779.705521767501	-0.0418495681530887	0.178858525251054	-0.233981400072189	0.814999418495508	0.884461838667523
ENSMUSG00000004846.10_Plod3	2449.72866627754	0.190337135781325	0.171263003457308	1.11137333772598	0.266407683864891	0.42251919288126
ENSMUSG00000004849.14_Ap1s1	537.593455696615	-0.224590656035279	0.130988588758896	-1.71458184383276	0.0864219198704586	0.196800652809367
ENSMUSG00000004864.13_Mapk13	57.8935465155838	2.03034571977843	0.703183572338089	2.88736227586705	0.00388486640596967	0.0223115981952282
ENSMUSG00000004865.16_Srpk1	1191.92770346165	0.25742332287199	0.123987143972312	2.07620979582751	0.0378745516801354	0.111470194163345
ENSMUSG00000004872.15_Pax3	571.288810526177	-1.06159614195364	0.28015055596967	-3.78937724495742	0.000151025418317151	0.00194734155609169
ENSMUSG00000004880.11_Lbr	1020.39753842643	-0.484747619762229	0.109975895493027	-4.40776242456663	1.04444016779647e-05	0.000243811501669989
ENSMUSG00000004885.5_Crabp2	388.323223146822	1.79853410932602	0.425492613043007	4.22694555485558	2.3688495568926e-05	0.000462018438380881
ENSMUSG00000004891.16_Nes	9346.64165034511	0.697867308417415	0.200226886818384	3.48538260523631	0.000491433808330874	0.00484728505488332
ENSMUSG00000004892.13_Bcan	0.666532754452291	1.27397629695963	1.24667820229024	1.02189666476821	0.306829811190022	NA
ENSMUSG00000004894.10_Hapln2	1.62962336600173	1.08870473184957	0.947075085376834	1.14954426387046	0.250331625660294	0.40575233119103
ENSMUSG00000004895.9_Prcc	419.293577782971	-0.216774354926998	0.0769821718209417	-2.81590334228565	0.00486402981950293	0.0262207663054904
ENSMUSG00000004896.16_Rrnad1	282.996111232655	0.534279419104804	0.237252187846967	2.25194728003699	0.0243256038076345	0.0817086890932219
ENSMUSG00000004897.16_Hdgf	2428.00476357231	-0.131428228045638	0.110279156926224	-1.19177759160385	0.23334846447166	0.386470999099098
ENSMUSG00000004902.7_Slc25a18	0.162292143066773	-0.00263227965424843	3.30046573008702	-0.000797547943083482	0.999363648877176	NA
ENSMUSG00000004929.12_Thop1	322.085836926128	-0.484058108199328	0.149181379483227	-3.24476224764868	0.00117548723099525	0.00917863026014062
ENSMUSG00000004931.11_Apba3	431.919980102078	-0.00987950248676821	0.127162473379836	-0.0776919654374607	0.938073085440734	0.962555762121193
ENSMUSG00000004933.17_Matk	154.215976343729	1.2931869685389	0.294135971214618	4.39656177787014	1.09979069127485e-05	0.000253823989613485
ENSMUSG00000004934.14_Pias4	265.319050606017	0.305973709700697	0.14793853873167	2.06824883038537	0.0386166307059494	0.112875671753539
ENSMUSG00000004936.8_Map2k1	1707.97561168105	-0.0673389126013021	0.170717874629337	-0.394445588943211	0.693252091226394	0.797483669441173
ENSMUSG00000004937.6_Sgta	750.800209356687	-0.224240631324686	0.0890315378293584	-2.51866514711309	0.0117800626182455	0.048909345608867
ENSMUSG00000004939.7_Nmrk2	3.21914192473509	0.336987559484307	0.595863679818275	0.565544722556476	0.571703314057996	0.703910294381611
ENSMUSG00000004945.15_Tmem242	330.563330133138	-0.335716671562771	0.130087044914984	-2.58070795429455	0.00985979527713369	0.0431727260962419
ENSMUSG00000004947.15_Dtx2	280.912581471415	-0.023567578246787	0.122194168214902	-0.192869910169026	0.84706085076515	0.905660003132014
ENSMUSG00000004948.12_Zp3	0.249895211869951	-1.13025773667992	2.48910270957373	-0.454082401795901	0.649769519092755	NA
ENSMUSG00000004951.10_Hspb1	457.718673575356	1.02222142093945	0.354361126305948	2.88468837311712	0.00391801280659081	0.0224664515381754
ENSMUSG00000004952.13_Rasa4	1004.79702910104	1.26862149675349	0.255360820668371	4.96795668745522	6.76620699794365e-07	2.69513090459785e-05
ENSMUSG00000004961.7_Syt5	1.91201017403538	1.2539041189361	0.991215740935267	1.26501635027807	0.205865466807823	0.355345640585635
ENSMUSG00000004980.16_Hnrnpa2b1	7017.38925638513	-0.25671924265641	0.160874299380142	-1.59577535781393	0.110538956894386	0.23233708722596
ENSMUSG00000004988.9_Fxyd4	0.398952624176364	2.23948777984841	2.90537912290043	0.770807417936127	0.44082108974159	NA
ENSMUSG00000004994.12_Ccdc130	160.636989450628	-0.0480222090470844	0.121250486253422	-0.396057867732709	0.692062338887297	0.796560668506984
ENSMUSG00000004996.9_Mri1	269.742530068802	-0.472910798929915	0.15710921684115	-3.01007673794253	0.00261181692732044	0.0166469901425629
ENSMUSG00000005034.15_Prkacb	2131.72804116095	-0.310258108609167	0.136769952134807	-2.26846689471209	0.0233007645613031	0.0793451046678015
ENSMUSG00000005043.13_Sgsh	567.829073876203	-0.0925604435794848	0.118098186639717	-0.783758381166849	0.433181898843443	0.585837699237619
ENSMUSG00000005045.16_Chd5	37.0869865809508	1.46560599165941	0.325166397000454	4.50724922740822	6.56734776198485e-06	0.000168007149938448
ENSMUSG00000005054.7_Cstb	878.004463809934	0.244803312764303	0.293268897100074	0.834740114567168	0.403864050262728	0.55889462368059
ENSMUSG00000005057.13_Sh2b2	178.24336777186	1.42415451155841	0.259629193290214	5.48534043306328	4.12673912864306e-08	3.26785243367106e-06
ENSMUSG00000005069.12_Pex5	729.095821888793	-0.0688807658848554	0.0707324597934677	-0.973821157725617	0.330145345916034	0.48832137825743
ENSMUSG00000005078.16_Jkamp	297.455722733613	-0.392499018704278	0.179402589776606	-2.18781133089004	0.0286833481796309	0.0913968196652252
ENSMUSG00000005087.17_Cd44	5776.5442599761	-0.0344984229477961	0.219017129097792	-0.157514725400279	0.874839203564183	0.923072957854576
ENSMUSG00000005089.15_Slc1a2	23.2255905339749	2.7616944446723	0.478846856554848	5.76738555734043	8.05107204329698e-09	9.39711065053569e-07
ENSMUSG00000005102.13_Eif2ak4	583.319151303988	0.146977456648858	0.182266352440492	0.806388314029842	0.420018982911023	0.573975572110252
ENSMUSG00000005103.12_Wdr1	4033.88113289791	-0.0937044234964652	0.175828944089744	-0.532929455850215	0.594082414058279	0.721436376885555
ENSMUSG00000005107.13_Slc2a9	150.723778912288	0.392869741145003	0.144202707006573	2.72442694939905	0.00644131780634534	0.0319995415739745
ENSMUSG00000005124.10_Ccn4	490.669056550069	0.987434439313831	0.337062065165808	2.92953298920806	0.00339471776796167	0.0202221225890539
ENSMUSG00000005125.13_Ndrg1	1697.33174874211	0.201945602091699	0.257666782713789	0.78374713249715	0.433188500524539	0.585837699237619
ENSMUSG00000005131.4_4930550C14Rik	4.72414204818256	0.555181900461022	0.496496508485608	1.11819900235434	0.263482010296685	0.419929724112702
ENSMUSG00000005142.10_Man2b1	4088.77577476123	0.347722266834735	0.194707911850379	1.78586613933767	0.0741209346555746	0.177502337983856
ENSMUSG00000005148.8_Klf5	91.0169245280946	0.0896241568607415	0.455941151714987	0.19656957158534	0.844164384350663	0.90374729117933
ENSMUSG00000005150.16_Wdr83	226.577686950132	-0.189344665356241	0.108579800684759	-1.74382955358306	0.0811888154860844	0.188719153100628
ENSMUSG00000005161.15_Prdx2	2063.03060052213	-0.656023943268031	0.230177486199479	-2.8500786679871	0.00437084169759532	0.0243174186800176
ENSMUSG00000005198.15_Polr2a	1600.34286976564	-0.102197949192835	0.28383818643996	-0.360057082081354	0.718804446811449	0.815541609043443
ENSMUSG00000005202.2_Shbg	0.628496624233999	-1.47991211608605	1.48569596061943	-0.996106979700636	0.319198168951672	NA
ENSMUSG00000005204.12_Senp3	653.303751758773	0.071800803409827	0.0739532556927496	0.97089442158077	0.331600856346967	0.489827644238054
ENSMUSG00000005220.10_Corin	8.57083661586575	2.34975091048033	0.981753044300991	2.39342360496917	0.0166919570310711	0.062188987043442
ENSMUSG00000005225.15_Plekha8	1093.12315528807	-0.873391904639228	0.165201273163313	-5.28683519149287	1.24450668380673e-07	7.39771744936572e-06
ENSMUSG00000005232.11_G6pc2	0	NA	NA	NA	NA	NA
ENSMUSG00000005233.16_Spc25	181.651593739289	-1.2808284311796	0.197294452058177	-6.49196375173247	8.47246467634363e-11	2.56578288374136e-08
ENSMUSG00000005237.14_Dnah2	11.4402110120233	0.46396918728745	0.436811044098376	1.06217366423308	0.288156853259695	0.445658735786733
ENSMUSG00000005251.15_Ripk4	38.5682215233576	1.73378671246836	0.996175438133533	1.7404431449513	0.0817812351812138	0.189545507791286
ENSMUSG00000005262.13_Ufd1	696.954790176346	0.317971742912645	0.0854681369268304	3.72035420854981	0.000198943560461527	0.00240730301832766
ENSMUSG00000005267.13_Zfp287	220.923913058916	0.310380853625193	0.153686957403196	2.01956534809204	0.0434284925371181	0.122378643628732
ENSMUSG00000005268.20_Prlr	26.950299820171	0.59555869649258	0.704776135377868	0.84503243880877	0.398092727708937	0.554193038540384
ENSMUSG00000005299.6_Letm1	634.378338288981	-0.0955927549402364	0.0978864204229394	-0.976568093175818	0.328783021647867	0.486884789210909
ENSMUSG00000005312.15_Ubqln1	1394.15631338618	-0.200030609579974	0.165485969120404	-1.20874664265002	0.226760196303227	0.379033042377513
ENSMUSG00000005320.9_Fgfr4	1.24760797176392	-0.354947794371649	0.992844294500464	-0.357506002036539	0.720713033720631	0.817036044601959
ENSMUSG00000005338.13_Cadm3	306.619325097466	-0.350671762235508	0.292001137116674	-1.20092601589901	0.229779901490937	0.382625025443
ENSMUSG00000005339.10_Fcer1a	28.6578655293656	-2.09804908858139	0.469520108190097	-4.46849677358641	7.87712005747951e-06	0.000193347492319952
ENSMUSG00000005354.16_Txn2	632.76370969353	-0.174208533080568	0.156378391465002	-1.11401921613676	0.265270942943755	0.421372400862599
ENSMUSG00000005355.9_Casp14	7.82873820640107	0.378286698365139	1.2017156189329	0.314788867187271	0.752921965040575	0.840036903144443
ENSMUSG00000005357.9_Slc1a6	0.11247249848405	1.16524362139061	3.3018259716168	0.35290885449666	0.72415677248213	NA
ENSMUSG00000005360.14_Slc1a3	90.8626452446335	0.752156535342783	0.23878974162198	3.14986954730031	0.00163343381257346	0.0117560300822178
ENSMUSG00000005362.14_Crbn	706.485942248544	-0.152786055274741	0.127284244220104	-1.20035324254696	0.230002179965579	0.382824484033617
ENSMUSG00000005364.11_Il5ra	14.6367137686503	1.39232119963159	0.625674363315361	2.22531284845023	0.026060243510669	0.0855994626583539
ENSMUSG00000005370.4_Msh6	393.098086710056	0.0214577300660572	0.0806740921574261	0.26598043426612	0.79025427762121	0.866249186142209
ENSMUSG00000005371.15_Fbxo11	663.631308419066	0.267757061174563	0.124156841717915	2.15660335322405	0.0310365830483076	0.0967312018397021
ENSMUSG00000005373.13_Mlxipl	13.3605063478894	0.381527708146124	0.507197742472669	0.752226747473512	0.451914711075884	0.602284191210857
ENSMUSG00000005374.13_Tbl2	654.434227639256	-0.339196700804972	0.143143553759953	-2.36962609838368	0.0178060820691448	0.0651165631804071
ENSMUSG00000005378.17_Bud23	284.029142497189	-0.228371579954812	0.129613673656641	-1.76194049217207	0.0780793522490253	0.183740237729776
ENSMUSG00000005397.8_Nid1	3555.63901742602	-0.375974260901761	0.290212497139358	-1.29551368258694	0.195143084403602	0.34291198317923
ENSMUSG00000005410.6_Mcm5	612.719878446331	-1.56170385600216	0.21431628030996	-7.2869119123545	3.17140109787721e-13	3.55355493017142e-10
ENSMUSG00000005413.8_Hmox1	1334.86149151725	0.405670903424867	0.284070283077242	1.42806526268909	0.15327307480111	0.290301690863157
ENSMUSG00000005417.17_Mprip	4895.51980457285	0.0664254289772029	0.0796142891356739	0.834340539849632	0.404089113325476	0.558974857232105
ENSMUSG00000005442.13_Cic	2659.0211329835	0.605224218059722	0.228362228277561	2.6502816276784	0.00804246995370403	0.0375326429951077
ENSMUSG00000005447.12_Pafah1b3	168.856833619266	0.0812334204352827	0.194002068998678	0.418724505643474	0.675417484024562	0.784620072416694
ENSMUSG00000005465.9_Il27ra	215.313843780158	0.566406974557595	0.228962395409078	2.47379912996463	0.0133684837492756	0.0533643962987649
ENSMUSG00000005469.10_Prkaca	948.588016883052	-0.603739016683507	0.140570376983765	-4.294923508338	1.74753579365215e-05	0.000363788562861978
ENSMUSG00000005470.8_Asf1b	175.430820246855	-1.21452552979656	0.244552939107207	-4.96630927532683	6.82390990747894e-07	2.71141526642913e-05
ENSMUSG00000005474.9_Myl10	0.151192719193309	0.684363029983347	2.66714516822968	0.256590094208331	0.797495222723621	NA
ENSMUSG00000005481.18_Ddx39	562.130209070329	-0.703557738437453	0.146634848494626	-4.79802547389162	1.60237403724166e-06	5.37562906805172e-05
ENSMUSG00000005483.10_Dnajb1	588.952560163066	-0.210981119025551	0.180448631727128	-1.16920320761752	0.24232176915365	0.396866307437082
ENSMUSG00000005493.15_Msh4	6.25823171995379	0.0441177692120596	0.626159717996658	0.070457693051879	0.943829372878747	0.966382612793564
ENSMUSG00000005501.14_Usp40	819.306743408417	0.100820713144196	0.176144539063618	0.572374901204193	0.567068015880838	0.699856494982354
ENSMUSG00000005503.8_Evx1	0	NA	NA	NA	NA	NA
ENSMUSG00000005505.12_Kbtbd4	201.643905977977	-0.223714642068107	0.170746653015389	-1.31021392289279	0.190123477001556	0.337158116610341
ENSMUSG00000005506.16_Celf1	1795.01710029035	-0.108209950913138	0.0849786575718772	-1.27337797518879	0.202883949056221	0.35171573438152
ENSMUSG00000005510.9_Ndufs3	551.589656070744	-0.486857367394308	0.190304072205027	-2.55831292390729	0.0105181396278662	0.0451554615058394
ENSMUSG00000005514.14_Por	1087.37823905743	-0.677663116472037	0.214399381778202	-3.16075126174144	0.00157362816815456	0.0114533963132003
ENSMUSG00000005533.10_Igf1r	2530.27670841032	0.187219047560487	0.229642692834647	0.815262376736252	0.414922139687957	0.569510942022853
ENSMUSG00000005534.10_Insr	2210.16396640246	0.141670054844423	0.153769253319976	0.921315879382101	0.356885532978935	0.514518045068522
ENSMUSG00000005540.10_Fcer2a	5.43922017183388	1.3116524887621	0.817746728981566	1.60398377917775	0.108717628117575	0.229823794558519
ENSMUSG00000005547.14_Cyp2a5	0.115925003740955	0.478257142676876	3.3018259716168	0.144846259853813	0.884832257250432	NA
ENSMUSG00000005553.14_Atp4a	0.9274452140303	0.746613561406818	1.15900032697372	0.644187533023663	0.519453834207005	0.659059074029269
ENSMUSG00000005566.14_Trim28	1840.43151987412	-0.521442934342848	0.105968082140084	-4.92075466321575	8.62111433648311e-07	3.2690215275903e-05
ENSMUSG00000005575.16_Ube2m	640.545042102078	-0.288920830774744	0.136656094535394	-2.11421840904368	0.0344966172578903	0.104173183229931
ENSMUSG00000005580.11_Adcy9	548.503692913367	0.0640473110658455	0.176665583485879	0.362534172203184	0.716952892058266	0.814050479354802
ENSMUSG00000005583.16_Mef2c	4337.06885347712	-0.384604196960179	0.185001590104113	-2.07892373651348	0.0376243606325208	0.111061293137382
ENSMUSG00000005609.16_Ctr9	672.028525717287	-0.489005712540733	0.0896245015514551	-5.45616102824277	4.86538736610327e-08	3.64659969479513e-06
ENSMUSG00000005610.17_Eif4g2	10122.0478125242	-0.270658927233054	0.124167193714489	-2.17979418827335	0.0292727209379315	0.0927886840590861
ENSMUSG00000005611.15_Mrvi1	36.2258416405746	-0.510030606706515	0.235025598848712	-2.17010661478977	0.0299987702017489	0.0944733614700944
ENSMUSG00000005615.15_Pcyt1a	1195.22339838781	-0.309122168663238	0.145091132145682	-2.13053798734479	0.0331272230779784	0.101196983257565
ENSMUSG00000005621.11_Zfp592	831.854587338702	0.0855844727550319	0.108931063931226	0.78567554255291	0.432057595177177	0.584930412114516
ENSMUSG00000005625.15_Psmd4	1175.13897260293	-0.142356953617897	0.136883201474127	-1.03998848715418	0.298345249493186	0.455806517351297
ENSMUSG00000005628.12_Tmod4	20.018901498683	-0.443188953104905	0.36675682186017	-1.20840002609106	0.226893429779371	0.379199176773488
ENSMUSG00000005640.11_Insrr	29.4687570863856	1.45341792270828	0.357245023128242	4.06840635589916	4.73357776502798e-05	0.000796990816786454
ENSMUSG00000005649.17_Cabp5	0.11735067262908	1.16524362139061	3.3018259716168	0.35290885449666	0.72415677248213	NA
ENSMUSG00000005656.9_Snx6	837.294756448341	-0.329822249814598	0.17658057499956	-1.86782860920813	0.0617859643462932	0.156521638601254
ENSMUSG00000005667.8_Mthfd2	934.964831356164	0.362029257945882	0.309727771012681	1.16886276216756	0.242458928655585	0.396961965204464
ENSMUSG00000005672.12_Kit	342.024056297034	-0.0144871631120761	0.158015167101059	-0.0916821048121974	0.926950615792574	0.955649965492551
ENSMUSG00000005674.9_Tomm40l	450.925575691255	-0.386508514093931	0.105519383089084	-3.66291483876119	0.000249361459216703	0.00287754392432869
ENSMUSG00000005677.14_Nr1i3	0.151328161911448	-0.208729336036857	3.3018259716168	-0.0632163347890344	0.949594237515038	NA
ENSMUSG00000005681.12_Apoa2	3.19580431078588	-1.36614599168837	0.624840115360754	-2.18639289972543	0.0287868726340436	0.0916224706332791
ENSMUSG00000005682.9_Pan2	666.951731143799	0.173674077095626	0.258189808220968	0.672660467476662	0.501163323262906	0.644315878281322
ENSMUSG00000005683.8_Cs	3016.32933275161	-0.478703700136853	0.163731858023896	-2.92370529421947	0.00345892053966232	0.0204793683735357
ENSMUSG00000005686.17_Ampd3	659.546345968673	0.24128979406115	0.0935311286565553	2.57978063054454	0.00988630949984958	0.0432689736821658
ENSMUSG00000005687.14_Bcas2	465.907379133924	-0.113406155565108	0.12222416041765	-0.927853831661347	0.353483395784947	0.511074150955934
ENSMUSG00000005696.11_Sh2d1a	26.2811769463942	0.585442972633417	0.455993229075505	1.28388523184952	0.199182115294442	0.347725147213709
ENSMUSG00000005698.15_Ctcf	1273.91461665058	-0.229617522179153	0.0789005154911984	-2.91021574129978	0.00361179346956048	0.0211277190427696
ENSMUSG00000005699.16_Pard6a	87.5793339310818	-0.149169594744092	0.165496401909278	-0.901346452389124	0.367404142649144	0.524594010379809
ENSMUSG00000005705.10_Agrp	0.563118107834249	-1.02613778478942	1.49783675792268	-0.685079852234733	0.493293533294841	NA
ENSMUSG00000005716.16_Pvalb	237.387789013553	-0.799104829255174	0.471423339858709	-1.69508966080185	0.0900584132919593	0.202428188753541
ENSMUSG00000005718.8_Tfap4	89.1850303602692	-0.345016806842807	0.15923225194281	-2.16675204070293	0.0302537661360325	0.0949694493778525
ENSMUSG00000005732.14_Ranbp1	681.504055947592	-0.462543949978723	0.184011879639676	-2.51366352479229	0.0119484370608606	0.0493302274380776
ENSMUSG00000005763.15_Cd247	136.753323813263	0.667717472904033	0.305186381474958	2.18790061888401	0.0286768422188624	0.0913891930146977
ENSMUSG00000005774.12_Rfx5	489.188701770794	0.291204838717009	0.135087615484915	2.15567383932044	0.0311091423165409	0.0968944933028048
ENSMUSG00000005779.12_Psmb4	1093.00970453679	-0.515887815743059	0.240768751139621	-2.14266931776332	0.0321396607614073	0.0991123981922577
ENSMUSG00000005800.3_Mmp8	21.7810304349882	1.26680274348273	0.614674391093251	2.06093301077602	0.0393094314564072	0.114172008944747
ENSMUSG00000005802.12_Slc30a4	1521.39958287833	0.0576274340966306	0.217970673572236	0.264381593873145	0.791485893063413	0.867090284686697
ENSMUSG00000005803.14_Sqor	331.3843106326	0.616084419439657	0.319945971782579	1.92558892367716	0.0541557228425193	0.14308659042127
ENSMUSG00000005804.14_Bloc1s6	400.340428347369	0.123380771447946	0.201332149997377	0.61282200309068	0.539994040412634	0.676539746500092
ENSMUSG00000005813.12_Metap1	564.894120478846	-0.0389073364512653	0.0897215091668447	-0.433645586354481	0.664545825856484	0.776458391941804
ENSMUSG00000005823.9_Gpr108	603.04056036781	0.20702439882469	0.11269705011174	1.83699927033958	0.0662100031036959	0.16431519042678
ENSMUSG00000005824.7_Tnfsf14	51.1173443613976	0.861762899691904	0.302100394598765	2.85257124816555	0.00433670895373535	0.0241695219232054
ENSMUSG00000005836.10_Gata6	14.0361163781105	0.227863221291633	0.435318490548103	0.523440254064866	0.600667917727526	0.727086543716945
ENSMUSG00000005846.12_Rsl1d1	806.691838143142	-0.330221531297908	0.198261151724265	-1.66558868656815	0.0957953660320915	0.211026654160933
ENSMUSG00000005864.7_Cnga2	0.350325699176089	1.340293597368	2.00842661920601	0.667335109259733	0.504558104961396	NA
ENSMUSG00000005871.15_Apc	2798.62538661773	-0.24082767684876	0.0858075392612789	-2.80660276383703	0.00500669400840086	0.0267908339847811
ENSMUSG00000005873.6_Reep5	1465.06921673289	-0.257215669873524	0.169095719861464	-1.52112466290841	0.128228556450473	0.257033407944258
ENSMUSG00000005881.13_Ergic3	902.630950947437	-0.264990532893317	0.187935728949475	-1.41000614611475	0.158537868108272	0.29666279428076
ENSMUSG00000005882.18_Uqcc1	284.388587970575	-0.0748194654686366	0.104514811901309	-0.715874277602748	0.474068982639167	0.621497946703156
ENSMUSG00000005883.15_Spo11	16.9192101930732	1.48027707398223	0.447980061773404	3.30433695669915	0.000952013329483214	0.00793698612861563
ENSMUSG00000005886.14_Ncoa2	1438.13640587052	-0.0313500289353994	0.0836225071781355	-0.374899413965387	0.707735274923979	0.808088220871573
ENSMUSG00000005891.7_Prl4a1	0	NA	NA	NA	NA	NA
ENSMUSG00000005892.4_Trh	1.81640000862337	2.1243502837403	1.28340253532056	1.65524862642545	0.0978740751872902	0.214024641485385
ENSMUSG00000005893.14_Nr2c2	2150.13761049445	-0.306209009754421	0.08324599522955	-3.67836325231085	0.000234735488397775	0.00275703474580405
ENSMUSG00000005897.14_Nr2c1	226.878533490819	-0.510637760704373	0.098030023426404	-5.20899355989376	1.89867702812219e-07	1.00589485106899e-05
ENSMUSG00000005899.14_Smpd4	517.989299685713	0.0817196552564233	0.131217352468038	0.622780857252309	0.533428539472047	0.67086444635325
ENSMUSG00000005907.14_Pex1	248.841661136511	0.168852571716863	0.163668957135889	1.03167133628566	0.302226109603894	0.460145873783766
ENSMUSG00000005917.15_Otx1	6.93051005130894	-0.728492807550597	0.536380184620753	-1.35816502629693	0.174411325387752	0.317356106036012
ENSMUSG00000005936.19_Kctd20	1158.13391234045	-0.0304580751730716	0.0605689561160092	-0.502866107098405	0.615058411689827	0.737477742427449
ENSMUSG00000005947.11_Itgae	357.177347445547	0.662133751265797	0.294798988804796	2.24605163657544	0.0247007006367086	0.0825320860695749
ENSMUSG00000005949.9_Ctns	356.288853316307	-0.00643275643042333	0.0691930118150966	-0.0929682963882752	0.925928747927475	0.954860026738517
ENSMUSG00000005950.14_P2rx5	37.5868928954485	1.05684645894151	0.28910521512469	3.6555772903844	0.000256603880766402	0.00293093423444193
ENSMUSG00000005951.13_Shpk	117.668619910434	-0.0719187000910505	0.128476729154598	-0.559779973885463	0.575629524902626	0.707190266600945
ENSMUSG00000005952.15_Trpv1	1.76541101537497	0.827594961742966	0.918307256794186	0.901217926374777	0.367472461462806	0.524594010379809
ENSMUSG00000005958.15_Ephb3	465.886588310391	0.429975925445148	0.21121920651194	2.03568573400943	0.0417819225237918	0.119039020451552
ENSMUSG00000005968.14_Tuft1	134.315814978351	0.424357983301805	0.291438648714223	1.45607998518384	0.145370509746255	0.280277015897251
ENSMUSG00000005973.6_Rcn1	1357.128944276	-0.256148570739188	0.223597975254511	-1.14557643219992	0.251970453485939	0.407553797374225
ENSMUSG00000005980.15_Dnase1	0	NA	NA	NA	NA	NA
ENSMUSG00000005981.11_Trap1	889.964711214104	-0.245538352343609	0.155987315085	-1.57409179207816	0.115466229857183	0.239193770669205
ENSMUSG00000005982.13_Naa60	706.120739028787	0.0484535213496528	0.0645390168504765	0.750763239265165	0.452795156515518	0.603134775173131
ENSMUSG00000005983.15_1700037C18Rik	31.8341358337155	0.0573098254910526	0.171459236143196	0.334247526001979	0.73819278362134	0.82973718531678
ENSMUSG00000005986.16_Ankrd13d	71.4232907340438	1.35071323215923	0.335306497694389	4.02829423660712	5.61830020690449e-05	0.000909069369218264
ENSMUSG00000005994.14_Tyrp1	6006.2975815392	-3.94892547395459	0.555485262709223	-7.10896533005182	1.16916109362629e-12	9.2433216810791e-10
ENSMUSG00000006005.18_Tpr	4458.63918274847	-0.207277419209223	0.109588678982839	-1.89141270004434	0.0585692745657461	0.150745083612998
ENSMUSG00000006007.14_Pdc	0.0330362897318391	0.0660630534502633	3.3018259716168	0.0200080361648843	0.98403696191708	NA
ENSMUSG00000006010.14_Odr4	671.719525298283	-0.17337770354985	0.14326170517179	-1.21021666845265	0.226195763700326	0.378484810313172
ENSMUSG00000006014.16_Prg4	4.54365336258475	-0.933072573953879	0.715288080432136	-1.30447102290614	0.192073033203724	0.339192803317215
ENSMUSG00000006019.15_Dhx34	341.570794811074	0.151972290795064	0.104152042773896	1.45913883921586	0.144526898219738	0.279090718578573
ENSMUSG00000006021.5_Kptn	126.975269204552	0.145932815935538	0.112729896224565	1.29453517498881	0.195480627464719	0.343347660408402
ENSMUSG00000006024.13_Napa	1153.19202773716	-0.104018799714559	0.129516639082395	-0.803130782666349	0.421899147244204	0.57566730940956
ENSMUSG00000006050.12_Sra1	510.103596289869	-0.288682330622665	0.228813302974955	-1.26165011766935	0.207074713621176	0.356717990026179
ENSMUSG00000006056.13_Calcoco2	0	NA	NA	NA	NA	NA
ENSMUSG00000006057.15_Atp5g1	664.540432712299	-0.860444440270027	0.232235096661394	-3.7050577308932	0.000211342591563588	0.00253001467785257
ENSMUSG00000006058.10_Snf8	325.91172343811	0.139290752621869	0.102283153438445	1.36181519575161	0.17325621471446	0.315841395260892
ENSMUSG00000006095.12_Tbcb	406.840953933062	-0.239983048445924	0.199629255209482	-1.20214368477253	0.229307863615484	0.382079514811663
ENSMUSG00000006127.9_Inpp5k	531.738724611297	0.207258156003527	0.106377498576878	1.94832703133872	0.0513758447057228	0.137933710297741
ENSMUSG00000006134.4_Crkl	1170.94624854799	-0.0299891649309574	0.105558705402783	-0.284099400580247	0.776334206316265	0.857943351467617
ENSMUSG00000006143.12_Upk3bl	1.12106014763484	2.79816526519786	1.34914964724398	2.07402141853864	0.0380773217141741	0.11188052702434
ENSMUSG00000006154.13_Eps8l1	91.9828435105133	1.24679077780633	0.581642272314576	2.14356974579044	0.0320673770840525	0.098943951597634
ENSMUSG00000006169.19_Clint1	1754.55028802044	0.165695547480549	0.103579571709434	1.59969330579359	0.109666637648892	0.231264876984279
ENSMUSG00000006179.9_Prss16	6.84090863185215	0.0152931790985862	0.522771894283253	0.0292540193262569	0.97666199845342	0.986878680915373
ENSMUSG00000006191.17_Cdkal1	329.190183402973	0.151182429485644	0.133473670620792	1.13267604601333	0.257350320549694	0.413517898937596
ENSMUSG00000006200.3_Rhox6	0	NA	NA	NA	NA	NA
ENSMUSG00000006204.6_5430419D17Rik	0.446359871827944	-1.5951309011728	1.62510751928722	-0.981554070879219	0.326319583940351	NA
ENSMUSG00000006205.13_Htra1	469.157979821673	0.052394732051507	0.295614755799993	0.177239907763454	0.859319949996019	0.913537005664648
ENSMUSG00000006215.12_Zbtb17	349.63412272616	0.218495388753868	0.119555521174202	1.82756418614497	0.0676149848734421	0.166798541692323
ENSMUSG00000006216.10_Clcnkb	0.659941670141941	0.544605342120376	1.32175656988111	0.412031499998038	0.680316335122801	NA
ENSMUSG00000006218.4_Fam131c	0.776680036920878	1.29525090893494	1.26280039928657	1.02569725957222	0.305034306497229	NA
ENSMUSG00000006219.12_Fblim1	332.640407163117	0.69088823480764	0.224640411944739	3.07552959339123	0.00210129074714456	0.0141922620987069
ENSMUSG00000006221.7_Hspb7	272.995654127635	0.863245944402528	0.283997167531239	3.03962871146443	0.00236869964398986	0.015539390814348
ENSMUSG00000006235.6_Epor	8.61418434638442	-1.40799281981793	0.45328602210502	-3.10619068569408	0.00189514462861212	0.0131568126168518
ENSMUSG00000006241.16_Ccdc159	60.1165268368001	1.20631464101048	0.405819317867343	2.97254119727443	0.00295345571258205	0.0183019956265919
ENSMUSG00000006262.15_Mob1b	842.795565482253	-0.252670236430037	0.121169207327418	-2.08526771778973	0.0370450060220252	0.109870114472417
ENSMUSG00000006269.7_Atp6v1b1	1.46569584798923	-0.609209680819695	1.32183890870213	-0.460880427114874	0.644884395047524	0.761185046508745
ENSMUSG00000006270.7_Vax1	0	NA	NA	NA	NA	NA
ENSMUSG00000006273.14_Atp6v1b2	1999.13194863433	-0.165362929968232	0.209783317643274	-0.788255862410487	0.430547059410357	0.583805869267629
ENSMUSG00000006276.10_Eps15l1	1082.64411667395	0.307999044877504	0.210675360942524	1.46196044710483	0.143752048912603	0.278114160114988
ENSMUSG00000006281.8_Tep1	1604.38433202571	0.624206992283172	0.147581175785638	4.22958408455719	2.34123759318909e-05	0.000457429245539386
ENSMUSG00000006288.8_Ttc5	496.57856430017	0.101269697169191	0.113977593755905	0.888505309087946	0.374269001304106	0.531384206742589
ENSMUSG00000006289.14_Osgep	329.842636905342	-0.196663828924673	0.155560115172663	-1.26423041475887	0.206147337172465	0.355632117729725
ENSMUSG00000006299.13_Aamp	1527.6733186782	-0.218737557399806	0.102558169861603	-2.13281455485196	0.0329399417978438	0.100789745451895
ENSMUSG00000006301.17_Tmbim1	2411.72280469048	0.428108363781098	0.187611982022707	2.28188178156597	0.0224963207210789	0.0774055807399628
ENSMUSG00000006304.14_Arpc2	2712.8928148399	-0.0457469457006702	0.214037639854853	-0.213733181377317	0.830755134199549	0.894628666862657
ENSMUSG00000006307.16_Kmt2b	1304.97243012753	0.720674995025104	0.316874172939971	2.27432544703361	0.0229464262561963	0.0785202950681568
ENSMUSG00000006310.10_Zbtb32	9.93517364898188	0.841472772683891	0.324913629133697	2.58983525845768	0.00960218718838152	0.0423592548999271
ENSMUSG00000006311.8_Etv2	0	NA	NA	NA	NA	NA
ENSMUSG00000006313.5_Upk1a	5.47009431722214	0.286084243939687	0.544015613845067	0.525875060676406	0.598975017832442	0.725697149891762
ENSMUSG00000006315.9_Tmem147	306.629016529915	-0.720813724268391	0.201878014260175	-3.57054098689234	0.000356244702631664	0.00377825072691699
ENSMUSG00000006333.14_Rps9	6817.74773030927	-0.309812260726866	0.162016279277837	-1.91222920380475	0.0558468018595568	0.146193502111092
ENSMUSG00000006335.16_Tfpt	118.411731717375	0.144755189747317	0.1525451746318	0.948933259257227	0.342654557547852	0.500644714737734
ENSMUSG00000006342.15_Susd2	129.631903372857	0.0979795086719509	0.376529114072402	0.260217616673091	0.794695916083226	0.869756567660924
ENSMUSG00000006344.17_Ggt5	195.400898993987	0.510869459692809	0.215137922007402	2.37461371257101	0.0175673241910923	0.0644748992994395
ENSMUSG00000006345.10_Ggt1	24.4684165552058	2.16001934391015	0.858670589939427	2.51553898458608	0.0118850532281626	0.049204515581586
ENSMUSG00000006356.10_Crip2	165.237849104776	-0.547419199492677	0.189760452130783	-2.88479076301628	0.00391673883974954	0.0224658606088526
ENSMUSG00000006360.11_Crip1	892.482640257265	0.0736827890838368	0.352589579015054	0.208976082871385	0.834466909504834	0.897116979707523
ENSMUSG00000006362.16_Cbfa2t3	287.218344679901	0.384376393646535	0.293184242821527	1.31104042273009	0.189844107133693	0.336795950036896
ENSMUSG00000006369.14_Fbln1	313.47612139103	0.34839894460995	0.26825400827947	1.29876510268947	0.194024554204101	0.341455179811049
ENSMUSG00000006373.10_Pgrmc1	1299.26894383822	-0.25299233122513	0.226811415897367	-1.11543032445779	0.264666060743584	0.420855443429734
ENSMUSG00000006378.15_Gcat	144.718061817034	0.0470038488922276	0.337789211088699	0.139151421505541	0.889330494958176	0.932261969876168
ENSMUSG00000006386.15_Tek	126.850613636631	-0.624333151913978	0.401812467713627	-1.55379238346318	0.120233947927484	0.245865751715933
ENSMUSG00000006389.13_Mpl	0.203727179877453	0.203471439485132	2.54820173124915	0.0798490311775232	0.936357327547127	NA
ENSMUSG00000006390.15_Elovl1	578.884986193353	-0.306722403082636	0.126240718211478	-2.4296630075315	0.0151128673020518	0.0580925139346449
ENSMUSG00000006392.16_Med8	295.834889356115	-0.0909502497927749	0.15266053659043	-0.595767916346211	0.551330279825497	0.686482474213212
ENSMUSG00000006395.16_Hyi	165.192855222517	0.599088130048657	0.138387077656825	4.32907566365617	1.49736486182681e-05	0.000322034036022445
ENSMUSG00000006398.15_Cdc20	306.310749558467	-1.65288724121016	0.232097782558861	-7.12151242027047	1.06749112896571e-12	8.86017637041539e-10
ENSMUSG00000006403.13_Adamts4	472.026211406448	-0.327082587258978	0.266280358155942	-1.22833914421667	0.219319682320022	0.370967928205275
ENSMUSG00000006411.12_Nectin4	236.208983987616	1.32969209997483	0.42127108717928	3.15638110575806	0.00159739995863004	0.0115724354350581
ENSMUSG00000006412.10_Pfdn2	181.999987441608	-0.222458313280036	0.121852046141513	-1.82564282114462	0.0679040812100115	0.167259887878254
ENSMUSG00000006418.17_Rnf114	1170.92327394327	0.033870801820964	0.185802491149831	0.182294659298462	0.855351489726721	0.910570846267437
ENSMUSG00000006423.15_C330007P06Rik	634.908430173558	-0.172496946744086	0.0962191253540534	-1.79275114078782	0.0730127251732212	0.17580263873285
ENSMUSG00000006435.16_Neurl1a	35.4809949570088	-0.26159231629003	0.299142983601723	-0.874472511908592	0.381860983480991	0.538106309489342
ENSMUSG00000006442.10_Srm	289.288389231697	-0.762766567770839	0.199798496485423	-3.81767921775371	0.000134712924068005	0.00178422968579432
ENSMUSG00000006445.3_Epha2	192.461115110102	0.130968265713937	0.268636164959325	0.487530283697161	0.62588258730063	0.746263835137384
ENSMUSG00000006456.10_Rbm14	594.050271859481	0.060638512313323	0.207822057094794	0.291780926245302	0.770454129619449	0.853394476313358
ENSMUSG00000006457.4_Actn3	281.610844494495	-0.606104336436974	0.452931696830357	-1.33818043797448	0.180837624371705	0.325246481715081
ENSMUSG00000006462.6_A530013C23Rik	17.9992876867508	2.54541827700175	0.614027083515536	4.14544951735397	3.3914771696807e-05	0.000614911030522204
ENSMUSG00000006463.13_Zdhhc24	155.640318183601	0.178254902619495	0.0982254183658331	1.81475330505183	0.0695618292546226	0.169905241808838
ENSMUSG00000006464.9_Bbs1	160.066817410512	-0.22184994158659	0.134833197104452	-1.64536587688214	0.0998943820571855	0.217005923022637
ENSMUSG00000006469.13_Slc34a3	0.12851674511656	-0.208729336036857	3.3018259716168	-0.0632163347890345	0.949594237515038	NA
ENSMUSG00000006471.18_Ndor1	369.521668293499	0.451234516653418	0.157201670299397	2.87041808012614	0.00409929399917576	0.0232041370349908
ENSMUSG00000006476.19_Nsmf	602.452773775295	0.139318814179608	0.158337979592233	0.879882480112448	0.378922976652382	0.535548934585008
ENSMUSG00000006488.17_Prl7a1	0	NA	NA	NA	NA	NA
ENSMUSG00000006490.3_Prl8a9	0	NA	NA	NA	NA	NA
ENSMUSG00000006494.11_Pdk1	1192.69672230177	-0.191741034413758	0.234274785186269	-0.818445033516122	0.413103116162779	0.567604404240209
ENSMUSG00000006498.16_Ptbp1	2446.56750933209	-0.547634559959477	0.118309066657393	-4.62884692975691	3.67707432302446e-06	0.000104307893137947
ENSMUSG00000006517.5_Mvd	215.526203812425	-0.805718049727797	0.270988007955692	-2.97326090481294	0.0029465387037958	0.0182749692960332
ENSMUSG00000006519.11_Cyba	1816.40347638667	0.482674992754165	0.311403420188914	1.54999900919954	0.121141753814247	0.247163375669422
ENSMUSG00000006522.17_Itih3	2.58104649070524	-0.289815572301813	0.669180242249064	-0.433090450082274	0.664949060379815	0.776889027845872
ENSMUSG00000006526.13_Tmem110	269.15555396437	0.253211771937024	0.0822591330148219	3.0782207720497	0.00208240579736117	0.0141243080868232
ENSMUSG00000006527.16_Sfmbt1	387.521603824384	0.115360227062764	0.126485713792157	0.912041554766617	0.361746842876963	0.519230560998703
ENSMUSG00000006529.16_Itih1	0.0379900622657934	0.753049532163996	3.3018259716168	0.228070630807732	0.819591331645775	NA
ENSMUSG00000006538.12_Ihh	1.4724585461217	0.861428359717207	0.848328565270579	1.01544188771063	0.309895234440488	0.467597105023656
ENSMUSG00000006542.13_Prkag3	5.38090432072776	-0.209174145458422	0.537030800030491	-0.389501208211048	0.696905417055474	0.800456445827912
ENSMUSG00000006546.3_Cryba2	0	NA	NA	NA	NA	NA
ENSMUSG00000006567.11_Atp7b	9.04763771991495	-1.70526903385993	0.609574486001909	-2.79747442358437	0.00515038447681052	0.0273590325030783
ENSMUSG00000006570.3_Defb2	0	NA	NA	NA	NA	NA
ENSMUSG00000006574.15_Slc4a1	6.79476302426673	2.98081816100084	1.25147468690918	2.38184454881999	0.0172261675043314	0.0635872860767693
ENSMUSG00000006575.14_Rundc3a	5.46555309346224	-0.0299797092689615	0.46528806418651	-0.0644325775288836	0.948625790793941	0.968786630753286
ENSMUSG00000006576.16_Slc4a3	411.793935265185	0.448749716236741	0.314811694107292	1.4254544054002	0.154025890949423	0.291154798513405
ENSMUSG00000006585.3_Cdt1	214.892782572381	-0.514899923708929	0.162322850615518	-3.17207295064412	0.00151354981609923	0.0111236620787894
ENSMUSG00000006586.15_Runx1t1	118.335180443818	0.0656305579266389	0.197531138913171	0.332254237421716	0.739697292100261	0.83082479530708
ENSMUSG00000006587.6_Snai3	14.4517766593788	1.02417257107476	0.446949477759343	2.29147279958613	0.021936083301864	0.0759795404628705
ENSMUSG00000006589.8_Aprt	582.851474302974	0.0386485038958657	0.179095577392553	0.215798203721991	0.829145048554052	0.893495890464335
ENSMUSG00000006599.13_Gtf2h1	853.224286958342	-0.598313169865564	0.158449931246721	-3.77603931511927	0.000159341851456825	0.00202658960905077
ENSMUSG00000006611.15_Hfe	579.178832029879	-0.228138998176752	0.238314789021652	-0.957301051744733	0.338415324648871	0.496643713615468
ENSMUSG00000006638.14_Abhd1	20.7792828864515	0.11907132353979	0.271419656906382	0.438698231723355	0.660880208526493	0.773829639640457
ENSMUSG00000006641.12_Slc5a6	111.004147477999	0.063933799998722	0.135080895719651	0.473300089239942	0.635999098475939	0.754792130320701
ENSMUSG00000006642.3_Tcf23	0.391366736309899	-1.08330342880987	1.87410572350905	-0.57803752222767	0.563238786703587	NA
ENSMUSG00000006649.17_Nphs1	0.13888377628461	-0.00263229142355032	3.3018259716168	-0.000797222944570083	0.999363908188389	NA
ENSMUSG00000006651.8_Aplp1	164.400274682	1.29249928367438	0.248844502787376	5.19400376217573	2.05818978186214e-07	1.07006079324784e-05
ENSMUSG00000006673.14_Qrich1	1398.78391476046	-0.111745562248428	0.0577509635840499	-1.93495580529656	0.0529957191964431	0.140948738095453
ENSMUSG00000006675.10_P4htm	36.0628465301121	0.300089925159949	0.270983396891374	1.10741074398828	0.268116382832528	0.424178477887536
ENSMUSG00000006676.16_Usp19	1956.61927131767	0.164180997687764	0.0948801403011163	1.73040424652315	0.0835580756734533	0.192220073737662
ENSMUSG00000006678.6_Pola1	521.759541801857	-0.59293692271263	0.143485507859827	-4.13238194962433	3.59023170433573e-05	0.000637676270705151
ENSMUSG00000006699.17_Cdc42	5260.23235903442	-0.228366206599608	0.194562407943608	-1.17374270298812	0.240498100203437	0.394984421074315
ENSMUSG00000006705.13_Pknox1	346.532312540848	-0.076077776667863	0.100142798455002	-0.759692936901972	0.44743815166445	0.598327005247456
ENSMUSG00000006711.15_D130043K22Rik	0.755825466538134	1.63094967999187	1.48533024589267	1.0980384224329	0.272187711967701	NA
ENSMUSG00000006715.11_Gmnn	117.700438015183	-0.719033307991121	0.177542897598961	-4.04991310672023	5.1236654460772e-05	0.000847389982631661
ENSMUSG00000006717.7_Acot13	137.620246947587	-0.338725860833639	0.264013130339566	-1.28298869225928	0.199496037720372	0.348093961274709
ENSMUSG00000006720.16_Zfp184	34.6952024659113	-0.701641006085503	0.177774449614021	-3.94680454704759	7.92011601837089e-05	0.00119763697686702
ENSMUSG00000006724.12_Cyp27b1	3.94563861384791	0.427690195067317	0.669749168479849	0.638582644362306	0.523094474799224	0.662178567488596
ENSMUSG00000006728.12_Cdk4	1799.11975837381	-0.905436046229002	0.15446014380696	-5.86193968173815	4.57491223277224e-09	5.89217144462218e-07
ENSMUSG00000006731.10_B4galnt1	741.509724044024	0.957251384519058	0.210770703432831	4.54167191610724	5.58098476699187e-06	0.000146857897532737
ENSMUSG00000006732.14_Mettl1	152.950345899446	0.115645956589397	0.172983674581716	0.66853682504453	0.503790983597229	0.646692401329701
ENSMUSG00000006736.9_Tspan31	1103.30488166605	-0.256364126465879	0.134163781169594	-1.91082961609298	0.0560264804241101	0.146493834148238
ENSMUSG00000006740.14_Kif5b	4249.97109149129	-0.157766659973787	0.146354393353452	-1.07797693228637	0.281044050667535	0.438471540814344
ENSMUSG00000006763.14_Saal1	219.660595522116	0.1436959995611	0.111705532064418	1.28638212365556	0.198309734088179	0.346655315204063
ENSMUSG00000006764.8_Tph2	5.62218427346987	0.24326757618937	0.483696881829931	0.5029339351311	0.615010721295412	0.737460140270811
ENSMUSG00000006777.7_Krt23	88.947482531465	2.44623914630707	1.18935650916455	2.05677534654887	0.0397078405805391	0.114938350220858
ENSMUSG00000006782.16_Cnp	627.317224938471	-0.832217608980197	0.197361639724581	-4.21671409976913	2.47887930365929e-05	0.000478481353962142
ENSMUSG00000006784.14_Ttc25	4.96903325369811	-0.0945787582800913	0.452317346511502	-0.209098233816434	0.834371553442059	0.897084419024137
ENSMUSG00000006800.14_Sulf2	3654.19177973005	-0.0279422622695615	0.198964509084428	-0.140438424913785	0.888313599979194	0.931588177993062
ENSMUSG00000006818.5_Sod2	1620.35199517087	0.308519611552476	0.203951589555752	1.51271001233427	0.130353335209943	0.259825512946262
ENSMUSG00000006850.8_Tmco6	153.267511460036	-0.22383952109022	0.123324723133915	-1.81504174833752	0.0695174939802116	0.169880929734008
ENSMUSG00000006906.10_Stambp	275.773763954744	0.534415594399305	0.255197675808678	2.0941240656124	0.0362489297984062	0.108124386634139
ENSMUSG00000006920.14_Ezh1	994.282690844019	0.386941865807705	0.103627765835518	3.73395935623926	0.000188492925503745	0.00231585880512002
ENSMUSG00000006930.15_Hap1	145.402725328245	-0.357593122617697	0.288657448511826	-1.2388148113318	0.215414087466296	0.366575267683172
ENSMUSG00000006931.15_P3h4	79.8440025724433	-0.23513251213798	0.241931398153749	-0.971897463216212	0.331101561945566	0.489348150313272
ENSMUSG00000006932.17_Ctnnb1	8193.7694150146	-0.669113545247388	0.201436525305664	-3.32170913011958	0.000894679076863858	0.0075888562121571
ENSMUSG00000006941.5_Eif1b	316.039103915171	-0.326236084816749	0.201668007309212	-1.61768884003768	0.105729672269893	0.225142717176767
ENSMUSG00000006948.7_Klk4	0	NA	NA	NA	NA	NA
ENSMUSG00000006958.14_Chrd	51.8855147981464	1.23016051839403	0.300617998135888	4.09210534972016	4.27474355008186e-05	0.000735768071868929
ENSMUSG00000006998.16_Psmd2	3156.31826248203	-0.186167061224141	0.171517747725598	-1.08540989893349	0.277740150053372	0.43486039004374
ENSMUSG00000007021.5_Syngr3	4.44407018682155	0.429822446291863	0.45177250626819	0.951413466574929	0.341394526873763	0.499357179507932
ENSMUSG00000007029.16_Vars	1332.14439180641	-0.109167232584996	0.0836267997056696	-1.30540966495451	0.191753389092672	0.338868657800392
ENSMUSG00000007030.8_Vwa7	9.04093192251411	0.746193707273591	0.482244359290574	1.54733527287143	0.121782420387298	0.248104003716305
ENSMUSG00000007033.4_Hspa1l	6.17533763798352	0.247837739123164	0.451009395777469	0.549517906818618	0.582650079193653	0.712483896269456
ENSMUSG00000007034.15_Slc44a4	0.119864750976062	0.478257142676876	3.3018259716168	0.144846259853813	0.884832257250432	NA
ENSMUSG00000007035.15_Msh5	27.3200591038864	0.665948864921801	0.352506004824947	1.8891844558861	0.0588671168217535	0.151280135848735
ENSMUSG00000007036.15_Abhd16a	647.795100917055	0.0039726585799181	0.126372946432538	0.0314359892054812	0.974921840089849	0.985831533093291
ENSMUSG00000007038.5_Neu1	542.370324497284	0.340806281746894	0.178645709590419	1.90772161575143	0.0564272064011418	0.147038801796464
ENSMUSG00000007039.12_Ddah2	146.276741336961	-0.855809357234977	0.119291349048966	-7.17411081405151	7.27786440538951e-13	6.27295928172226e-10
ENSMUSG00000007041.9_Clic1	1795.9896431317	-0.14018382004715	0.276940279933612	-0.506187904774107	0.612724745134223	0.735584804117316
ENSMUSG00000007050.17_Lsm2	109.038566921194	-0.615792210169205	0.147208757277941	-4.18312212911726	2.87532824898173e-05	0.000537863990481474
ENSMUSG00000007080.14_Pole	423.070442191635	-0.925069516493532	0.169384569686614	-5.46135647541595	4.7251016849416e-08	3.5866751720599e-06
ENSMUSG00000007097.14_Atp1a2	532.354374483856	-0.857700707708902	0.313311309294354	-2.73753510411301	0.00619015131992593	0.0311383369426577
ENSMUSG00000007107.6_Atp1a4	0.202770100497344	0.888500266796447	2.11135612873023	0.420819706683397	0.673886740323143	NA
ENSMUSG00000007122.11_Casq1	160.704960799301	-0.520163492935218	0.356134759356223	-1.4605805225963	0.144130594722316	0.278661601908989
ENSMUSG00000007207.10_Stx1a	110.191002752808	0.00133155164448537	0.336742054816942	0.00395421844535937	0.99684499837426	0.998181251723287
ENSMUSG00000007209.4_Ceacam9	0	NA	NA	NA	NA	NA
ENSMUSG00000007216.6_Zfp775	174.676048107618	-0.0957320567289879	0.173024122210535	-0.553287342284572	0.580066667067655	0.710259415393095
ENSMUSG00000007279.14_Scube2	13.5509583806305	0.100893452711288	0.558480950090634	0.180656927859248	0.856636868992051	0.911636063924012
ENSMUSG00000007338.10_Mrpl49	261.073339356097	-0.442591272732316	0.147705796532256	-2.99643807570992	0.00273153710006292	0.0172627598455753
ENSMUSG00000007379.15_Dennd2c	157.299939110866	0.225951433739671	0.211789033935948	1.06687031684561	0.286030400372253	0.443686666598061
ENSMUSG00000007411.16_Mark3	1208.28407110762	0.0287373356391818	0.120597619935656	0.238291067887695	0.811655348641702	0.881799779010677
ENSMUSG00000007415.15_Gatad1	646.471884364785	-0.542877133027864	0.226399839126287	-2.3978688992135	0.0164907662918923	0.0616855404108339
ENSMUSG00000007440.10_Pcdha11	8.64605712495177	-1.69343168860173	0.566644291339377	-2.98852686682674	0.00280325853101933	0.017601855892447
ENSMUSG00000007457.3_2310003L06Rik	0	NA	NA	NA	NA	NA
ENSMUSG00000007458.14_M6pr	3375.65607171418	0.140865637390143	0.245436077374763	0.573940224668158	0.566008251849178	0.698856469638572
ENSMUSG00000007476.18_Lrrc8a	1075.23242798877	-0.136511512300266	0.113545709114311	-1.20226042327003	0.229262645394378	0.382075993402842
ENSMUSG00000007480.4_Mc5r	11.5244601534632	1.28497440686592	0.836079815986841	1.53690399205397	0.124316821794442	0.251438626030094
ENSMUSG00000007564.15_Ppp2r1a	1941.11465204931	-0.381588710734561	0.166469632918904	-2.29224215878731	0.0218916734487458	0.0758491654277047
ENSMUSG00000007570.16_Fance	226.355220558836	0.299155366836969	0.155506647829853	1.92374648294321	0.0543863685047742	0.143489347562043
ENSMUSG00000007589.9_Tinf2	281.048252287294	0.0358858738785756	0.0918992523772826	0.390491467017054	0.696173163844918	0.799817522903958
ENSMUSG00000007591.15_Tssk4	13.0885797177251	1.11780758827865	0.553138825529338	2.02084456322323	0.0432958580913408	0.122178322682948
ENSMUSG00000007594.10_Hapln4	49.9068620402409	0.450800415332926	0.255611887936255	1.76361287017037	0.0777971793718515	0.183287929954078
ENSMUSG00000007603.9_Dus3l	317.005130074406	0.159970571735643	0.158044597822929	1.01218626855486	0.311449000409527	0.469309581709084
ENSMUSG00000007610.15_Gtpbp3	432.17615207322	0.0443349791164544	0.0913177245415212	0.485502451348268	0.627319974244355	0.747540179879612
ENSMUSG00000007613.15_Tgfbr1	2157.77738643075	0.315499845370048	0.17396280801291	1.8136051548825	0.0697385362578263	0.170208100129985
ENSMUSG00000007617.18_Homer1	450.676820408716	-0.291857529705742	0.134568786370521	-2.16883526691058	0.03009519271885	0.0946440175174613
ENSMUSG00000007646.13_Rad51c	41.023218077389	-0.210272207708565	0.171707556552724	-1.2245949562738	0.220727869212391	0.372618572433121
ENSMUSG00000007653.12_Gabrb2	2.16451188456604	-0.617352322830319	0.749894143417733	-0.823252626052874	0.410364347628752	0.564985257133399
ENSMUSG00000007655.16_Cav1	5358.3501720838	-0.753658611477105	0.240826154459196	-3.12947160232466	0.00175120998472646	0.0123956461647884
ENSMUSG00000007656.13_Arpp19	679.925754359675	-0.568104884603401	0.18287359148202	-3.10654414341316	0.00189288044715299	0.0131478268448475
ENSMUSG00000007659.18_Bcl2l1	1807.55683049114	0.370557507668028	0.167888384534278	2.20716584233004	0.0273024751821175	0.0882898223421721
ENSMUSG00000007670.10_Khsrp	1392.74292532772	-0.0717718342824125	0.168280180354135	-0.426502004759997	0.669742087508669	0.780873813289916
ENSMUSG00000007682.6_Dio2	47.2395094073625	-1.25028774946975	0.450084452628574	-2.7778958863561	0.00547121458785283	0.0285404839184781
ENSMUSG00000007721.6_Ccdc124	392.466501050478	-0.395239671366977	0.148540328215149	-2.66082400729924	0.00779496889565352	0.0366985825528562
ENSMUSG00000007739.10_Cct4	1696.23038071564	-0.290946285482094	0.208454221496391	-1.3957322782601	0.162795130381014	0.302331886288102
ENSMUSG00000007777.9_0610009B22Rik	85.6078115025173	-0.400030067693698	0.23493574349842	-1.70272118553296	0.0886202582585506	0.200219778967045
ENSMUSG00000007783.10_Cpt1c	224.938877945305	0.321224006576829	0.209876591551643	1.53053756115431	0.125883723502262	0.253691928389001
ENSMUSG00000007805.4_Twist2	60.2680233437008	0.14473755114963	0.243265590446793	0.594977493051108	0.551858515702316	0.686823625989238
ENSMUSG00000007812.16_Zfp655	870.232660758798	-0.00390020261593406	0.122797549857962	-0.0317612413313243	0.974662455967697	0.985613719517896
ENSMUSG00000007815.13_Rhoa	3997.30071186565	-0.124554184190322	0.128967165528249	-0.965782132840934	0.334153210851236	0.492439521009409
ENSMUSG00000007817.15_Zmiz1	2418.13331520736	0.467506336028514	0.284558124975363	1.64292035614513	0.100399412715815	0.21778635552816
ENSMUSG00000007827.10_Ankrd26	403.068213842769	-0.330831221833288	0.133415265219542	-2.47971040861695	0.0131489125675752	0.0527982674501632
ENSMUSG00000007833.15_Aldh16a1	420.693987391051	-0.0355768689045059	0.115481401113993	-0.308074448017717	0.758025683793046	0.843882542166029
ENSMUSG00000007836.6_Hnrnpa0	1364.89779569932	-0.213387391793489	0.102141719515665	-2.08913060016346	0.0366959684815322	0.109225216319715
ENSMUSG00000007837.11_Prrg2	87.0969378135387	0.391417578587864	0.129988316326959	3.01117507825345	0.00260238754696499	0.0166057815852749
ENSMUSG00000007850.16_Hnrnph1	3217.33007383083	0.130549285678329	0.148127651266625	0.88132961376228	0.37813944206262	0.534746781336767
ENSMUSG00000007867.9_Ift43	142.973977645354	-0.365538443164565	0.109685912629603	-3.33259243964125	0.000860408820045389	0.00736528574453102
ENSMUSG00000007872.3_Id3	300.794726670227	-0.740507017500064	0.2645314934447	-2.79931515093823	0.00512111284081017	0.0272728466641055
ENSMUSG00000007877.2_Tcap	188.542654535117	-0.517462209165236	0.365338955868243	-1.41638935802908	0.156661537993453	0.294208084005135
ENSMUSG00000007880.16_Arid1a	2257.311168553	0.230316715641104	0.26577371267614	0.866589525811222	0.386166954512124	0.542570623863115
ENSMUSG00000007888.15_Crlf1	150.05576238008	0.461196787624795	0.303500649531467	1.51959077628589	0.12861385752778	0.257490724660144
ENSMUSG00000007891.16_Ctsd	17706.5794026774	0.370636774339329	0.304663538665647	1.21654457229319	0.223777542557638	0.375926141582958
ENSMUSG00000007892.8_Rplp1	7261.59161686495	-0.485248577344373	0.187316559263366	-2.59052685599524	0.00958291440332993	0.0423075476317226
ENSMUSG00000007907.4_Cabs1	0	NA	NA	NA	NA	NA
ENSMUSG00000007908.14_Hmgcll1	0.538618867472558	-1.35932409474123	1.52369792530263	-0.892121773068143	0.372327665721095	NA
ENSMUSG00000007944.8_Ttc9b	0.228856652824429	0.959146576777303	3.3018259716168	0.290489742652196	0.771441596821419	NA
ENSMUSG00000007946.11_Phox2a	0.340359656684816	-0.429334408859284	1.71116510737299	-0.250901801941489	0.801890031220012	NA
ENSMUSG00000007950.9_Abhd8	477.530462543522	-0.487784141972834	0.138341573218195	-3.5259403997343	0.000421981922801272	0.00431199753447526
ENSMUSG00000007987.12_Ift22	216.380670346058	-0.139850781743925	0.117123154903753	-1.19404896374973	0.232458815392696	0.385424833748913
ENSMUSG00000007989.7_Fzd3	101.655832644611	-0.629330632730018	0.468643333099636	-1.3428775964177	0.179311611914075	0.323254221140247
ENSMUSG00000008028.15_1700008O03Rik	0.78904526844136	-0.301722875867213	1.4151137919783	-0.213214568028068	0.831159605871901	NA
ENSMUSG00000008035.12_Mid1ip1	605.44990974092	-0.247778668654161	0.166747911703755	-1.48594765669009	0.137292966684048	0.269581651046134
ENSMUSG00000008036.11_Ap2s1	726.43200275409	-0.450963428777561	0.174125876121132	-2.58987026410621	0.00960121085442251	0.0423592548999271
ENSMUSG00000008090.14_Fgfrl1	332.855499379611	-0.34737052914713	0.168111928028195	-2.06630506961333	0.0387996830392917	0.113231006239162
ENSMUSG00000008129.14_4930432K21Rik	33.9760075093617	-0.639282181074335	0.220004752618697	-2.90576532308969	0.00366356102880591	0.0213580652069564
ENSMUSG00000008136.14_Fhl2	119.659765257318	0.132782940942453	0.166623631992757	0.796903412525694	0.425507128845782	0.57921383073341
ENSMUSG00000008140.17_Emc10	942.757605129857	-0.256154154090897	0.0949525159715134	-2.69770791716299	0.00698186698040316	0.0338052236067888
ENSMUSG00000008153.11_Clstn3	13.78677233232	-1.01146080176151	0.495291276843457	-2.04215347422966	0.0411363099258606	0.117855370166011
ENSMUSG00000008167.14_Fbxw9	201.175295246838	0.0725434770128626	0.138861094324555	0.522417581149902	0.601379617584163	0.727538179122279
ENSMUSG00000008193.13_Spib	54.9322291386279	0.596602824959363	0.409181207168028	1.45804062969679	0.144829344331897	0.279409917913035
ENSMUSG00000008200.14_Fnbp4	1247.38289471206	0.647379400739423	0.259669211669497	2.49309264112296	0.0126635800701965	0.0512720558939661
ENSMUSG00000008206.16_Cers4	750.48000142442	-0.530282237083733	0.204952413334447	-2.58734322009863	0.00967191988203903	0.0425830500110991
ENSMUSG00000008226.14_Scrn3	175.95651892528	-0.367901039348421	0.19076774714396	-1.92852851101077	0.0537894214533965	0.142451067687381
ENSMUSG00000008301.11_Phax	417.880535098685	-0.432432391482596	0.153153234846905	-2.82352763828243	0.00474983304774901	0.025854689968437
ENSMUSG00000008305.18_Tle1	290.655150230605	-0.395834835015286	0.13610698780468	-2.90826240004171	0.00363443238844416	0.0212324373892163
ENSMUSG00000008307.11_1700109H08Rik	53.857614553138	0.739148385114755	0.335015703365317	2.2063096675464	0.0273623249496486	0.0884390347824126
ENSMUSG00000008318.10_Relt	182.445195912442	0.55056082794167	0.163766437882574	3.36186605180019	0.000774176684081087	0.00684120642360298
ENSMUSG00000008333.12_Snrpb2	371.184557674345	-0.420188225354813	0.24347582015868	-1.72579036834526	0.084385133232902	0.193777111973495
ENSMUSG00000008348.9_Ubc	4465.45871018384	-0.293931936459829	0.159313294036502	-1.84499315162288	0.0650385348333167	0.162433251489427
ENSMUSG00000008373.16_Prpf31	525.655784898383	-0.181888689843237	0.114432797162185	-1.58948041430332	0.111951972412789	0.234143135956192
ENSMUSG00000008384.8_Sertad1	267.565974058888	-0.0801843636195216	0.199841928534124	-0.401238940234856	0.688244213701008	0.793625277114206
ENSMUSG00000008393.9_Carhsp1	1054.06003106579	0.0840970263900026	0.201804208604103	0.416725830307053	0.67687895870537	0.785506224383044
ENSMUSG00000008398.15_Elk3	1522.45809345501	-0.45315659580313	0.137088830435713	-3.30556905593878	0.000947837442526343	0.00792576010709528
ENSMUSG00000008429.8_Herpud2	608.948978896322	0.104427029211619	0.0847999699162561	1.23145125304579	0.21815413785368	0.369694058477085
ENSMUSG00000008435.15_Rdh13	273.317718380721	-0.285332526431757	0.14144810472134	-2.01722410486784	0.0436721316471436	0.12288118247631
ENSMUSG00000008438.3_Adam21	4.68609283471565	0.802861743104165	0.583985770603256	1.37479675622029	0.169194464064994	0.310723602361942
ENSMUSG00000008450.8_Nutf2	500.348989027664	-0.977217981449852	0.236951952343529	-4.12411871598803	3.72156920359411e-05	0.000655326513086172
ENSMUSG00000008461.6_Fut1	15.1306523582992	1.71028835348442	0.747490931223224	2.28803893404518	0.0221352538836862	0.0764920646928925
ENSMUSG00000008475.13_Arpc5	2415.22583353439	-0.208939835168349	0.161623980008329	-1.29275269151014	0.196096607348696	0.344101869131961
ENSMUSG00000008482.9_Rnf151	0.897363549257501	0.22592816740614	1.18531707602057	0.190605680097549	0.848834539710029	0.906950607175634
ENSMUSG00000008489.18_Elavl2	4.42214172487798	-0.294680022666032	0.777746933313165	-0.378889340534857	0.704770040124915	0.806098943459366
ENSMUSG00000008496.19_Pou2f2	85.5165217048027	0.359033548674813	0.351835818531622	1.0204576389443	0.307511469769418	0.465293352737847
ENSMUSG00000008540.11_Mgst1	858.509081005697	0.916170430856941	0.357552253185647	2.56233997323253	0.0103969488659514	0.0447995073482773
ENSMUSG00000008575.17_Nfib	1840.12998156604	-0.567380588948934	0.191887508245038	-2.95683963035466	0.00310809725769836	0.01896337041792
ENSMUSG00000008590.4_Htr3b	0	NA	NA	NA	NA	NA
ENSMUSG00000008601.12_Rab25	36.5832890773222	2.06785337920594	0.846982076876274	2.44143699809129	0.0146289406189999	0.0567580608157528
ENSMUSG00000008604.11_Ubqln4	602.530044781194	-0.21439937739549	0.101852292257342	-2.10500296698069	0.0352910497952801	0.105901503201959
ENSMUSG00000008658.16_Rbfox1	13.5200855089622	-0.0929485619414576	0.395687679061887	-0.234903856905082	0.814283355946547	0.884011774515586
ENSMUSG00000008668.15_Rps18	5087.74096016652	-0.673216298517778	0.260217845935744	-2.58712578338695	0.00967802559755578	0.0425921467658012
ENSMUSG00000008682.13_Rpl10	6865.48621249144	-0.431274157153947	0.300412969421494	-1.43560432155926	0.151114964335695	0.287648547588799
ENSMUSG00000008683.16_Rps15a	3621.6834379809	-0.58180311960142	0.297796605957137	-1.95369291645037	0.0507375445249728	0.136514392220512
ENSMUSG00000008690.15_Ncaph2	1299.91311799656	-0.356688963087776	0.108882834207111	-3.27589712083818	0.00105326920838283	0.00848445828895015
ENSMUSG00000008730.17_Hipk1	3288.40059961311	0.258879544935355	0.111050361211297	2.33119048071156	0.0197433178750053	0.070229802155376
ENSMUSG00000008734.9_Gprc5b	976.447104341747	-0.298273990954969	0.148034677239523	-2.0148927029601	0.043915892745402	0.123296812380914
ENSMUSG00000008763.16_Man1a2	1505.66773503892	-0.301140216503797	0.0954199512570566	-3.15594603158557	0.00159978458155699	0.011579836069991
ENSMUSG00000008789.10_Ceacam5	0.0431331582292404	0.753049532163996	3.3018259716168	0.228070630807732	0.819591331645775	NA
ENSMUSG00000008813.13_Tppp2	0.0365217146046996	0.753049532163996	3.3018259716168	0.228070630807732	0.819591331645775	NA
ENSMUSG00000008822.15_Acyp1	48.6672003174776	-0.361658282107023	0.238654536941715	-1.51540501488706	0.129669868197859	0.258808491834166
ENSMUSG00000008843.4_Cldn13	0.0473694757694398	0.753049532163996	3.3018259716168	0.228070630807732	0.819591331645775	NA
ENSMUSG00000008845.9_Cd163	202.75732606828	-0.639468139464865	0.524270012589019	-1.21973052837212	0.222567044694675	0.374538369873671
ENSMUSG00000008855.17_Hdac5	1491.00859770739	-0.0256211994766151	0.144338956999922	-0.177507167913296	0.859110035457906	0.913400507382658
ENSMUSG00000008859.8_Rala	581.409943702177	-0.243785127267373	0.169673955920363	-1.43678578097038	0.150778871862859	0.287350499060012
ENSMUSG00000008874.3_Clec3a	5.51387337128561	-0.154291482098407	0.747175319423034	-0.20649970373426	0.836400596140268	0.898356010938958
ENSMUSG00000008892.12_Vdac3	1730.36376676625	-0.592287546697063	0.22291074169319	-2.65706148657598	0.00788250649246321	0.0370096313631051
ENSMUSG00000008932.9_Slc1a7	1.09199315330285	0.742283316870594	0.930885513874464	0.79739485232842	0.425221747959973	0.579023026146002
ENSMUSG00000008958.14_Vps72	324.016730165734	-0.100258005470902	0.0760833613699174	-1.31773890724211	0.187591065319648	0.33418060368512
ENSMUSG00000008976.16_Gabpa	974.65866772334	-0.2377599150319	0.114148460017452	-2.08290076796085	0.0372602696116229	0.110275045165936
ENSMUSG00000008999.7_Bmp7	68.357818409315	0.966064992562534	0.504623591215019	1.91442693005388	0.0555656273185804	0.145862212511349
ENSMUSG00000009013.5_Dynll1	1300.30944096543	-0.633835257226204	0.201993341016983	-3.13790174485461	0.00170161907037593	0.0121250503552065
ENSMUSG00000009030.14_Pdcl	550.667659684225	-0.289974321016602	0.197643916895349	-1.46715530420368	0.142333812458678	0.276302918393047
ENSMUSG00000009035.15_Tmem184b	740.535883088235	-0.000101270248002549	0.159618672239838	-0.000634451136458419	0.999493781267597	0.999724275188899
ENSMUSG00000009047.3_Gm5965	0	NA	NA	NA	NA	NA
ENSMUSG00000009070.14_Rsph14	0	NA	NA	NA	NA	NA
ENSMUSG00000009073.16_Nf2	1101.16390401425	-0.160314628732531	0.101431169956935	-1.58052627018496	0.11398639564935	0.237136569485884
ENSMUSG00000009075.2_Cabp7	0.11513482728299	0.478257142676876	3.3018259716168	0.144846259853813	0.884832257250432	NA
ENSMUSG00000009076.10_Zmat5	112.194624513171	-0.160088496815364	0.135965912170006	-1.17741641460248	0.239029341385341	0.393437204586521
ENSMUSG00000009079.16_Ewsr1	3026.05992491576	-0.161232548674992	0.119565609927888	-1.34848597997563	0.177502126479295	0.321186943835389
ENSMUSG00000009090.17_Ap1b1	1368.61226507989	0.0842965601206565	0.114631921886798	0.735367240932253	0.462115867164859	0.61097442968522
ENSMUSG00000009092.5_Derl3	10.2131636902993	2.01900253436755	0.597637285596133	3.37830751699775	0.000729334709878731	0.00656401238890858
ENSMUSG00000009093.7_Gstt4	0.0788154822004862	0.27216009806357	3.3018259716168	0.0824271480093487	0.934307048509678	NA
ENSMUSG00000009097.10_Tbx1	39.8787596066989	0.681983563085988	0.524530786089025	1.30017833304114	0.193539854891618	0.340858920506509
ENSMUSG00000009108.15_Gnat2	3.77603164686154	-1.31130794188252	0.512936891936676	-2.55647032314534	0.0105740090255793	0.0453171815381969
ENSMUSG00000009112.4_Bcl2l13	852.955692387053	-0.307325951976249	0.0932950420951714	-3.29412951722281	0.000987269962364679	0.00812214385337462
ENSMUSG00000009114.17_2610028H24Rik	0	NA	NA	NA	NA	NA
ENSMUSG00000009115.5_Spatc1l	0.529598184685201	1.76708600469403	1.73036214192602	1.02122322366989	0.307148691817521	NA
ENSMUSG00000009145.6_Dqx1	99.1167004341472	1.57163445120955	0.419270828398443	3.74849463582519	0.000177899141804218	0.00221361452961273
ENSMUSG00000009185.2_Ccl8	2107.84741607472	0.308332765789649	0.465357229403704	0.662572205410321	0.507604576265951	0.650023917378283
ENSMUSG00000009207.15_Lnpk	491.439770055447	-0.129435862539527	0.0846315612162465	-1.52940416883955	0.126164279617214	0.254097376311834
ENSMUSG00000009210.10_Prr29	0.638972325089817	1.81686284540558	1.37956411541686	1.31698325949612	0.187844235997174	NA
ENSMUSG00000009214.9_Mymk	7.11883479077522	0.170628574221511	0.530121671195454	0.321866815662777	0.747553593739951	0.836468180477697
ENSMUSG00000009216.7_Fam163b	0.139434523527267	-0.634754600370224	3.29555492078612	-0.192609322444188	0.847264943388107	NA
ENSMUSG00000009246.14_Trpm5	0.250958170292799	1.12319483454819	3.10774597238294	0.361417839337413	0.717787114140986	NA
ENSMUSG00000009248.6_Ascl2	2.24333772878759	-0.758230074569842	0.75078874259745	-1.00991135262184	0.312537763097311	0.470033640091989
ENSMUSG00000009281.6_Rarres2	597.481915986821	0.727393366914348	0.48850472844794	1.48902011496469	0.136482071964499	0.268412745302715
ENSMUSG00000009291.13_Pttg1ip	2121.66373151593	0.0725415594722494	0.171693102913015	0.422507126037562	0.672654900449516	0.782627917505512
ENSMUSG00000009292.18_Trpm2	1120.58503556153	1.82638217356271	0.37780195228021	4.83423169875022	1.336608383956e-06	4.64546752521365e-05
ENSMUSG00000009293.17_Ube2g2	687.200672136812	0.164352057564951	0.0969222760541515	1.69570984355677	0.0899408434310128	0.202224771876091
ENSMUSG00000009350.13_Mpo	2.36992780861944	2.70961270251913	1.79566619174516	1.50897350241123	0.131305554414017	0.260980694327062
ENSMUSG00000009356.12_Lpo	0.154842709919774	1.16524362139061	3.3018259716168	0.35290885449666	0.72415677248213	NA
ENSMUSG00000009376.15_Met	2998.18688844032	-2.08740420501142	0.411730418708576	-5.06983237128489	3.98166231989839e-07	1.79174804395428e-05
ENSMUSG00000009378.4_Slc16a12	38.8011105192895	0.621665888411922	0.273952916914966	2.26924354525083	0.0232535195418926	0.0792082950195794
ENSMUSG00000009394.13_Syn2	28.6062252716589	-0.62701975224744	0.510593257695316	-1.22802199754388	0.219438710378304	0.3710572322929
ENSMUSG00000009406.13_Elk1	255.382670067077	0.1598691441771	0.102626769189074	1.5577723574496	0.119287220944441	0.244733738109028
ENSMUSG00000009418.15_Nav1	2771.00643369353	0.0878260711468908	0.327223994210931	0.268397405754657	0.788393436190991	0.865086251464415
ENSMUSG00000009470.17_Tnpo1	3947.86808229348	0.0254721703644718	0.116045942228501	0.219500741476299	0.826260002333449	0.891561490359021
ENSMUSG00000009471.4_Myod1	4.06100324485569	0.589802423048627	0.667248210493636	0.883932566281873	0.37673261599716	0.533480421305035
ENSMUSG00000009487.10_Otog	0.279889669354856	-0.605062725646339	2.01649265756722	-0.300056994195215	0.764133682210566	NA
ENSMUSG00000009535.13_Rnmt	456.770407793643	0.128068737100035	0.080163648847713	1.59759116433594	0.110133994117136	0.231795243214319
ENSMUSG00000009545.14_Kcnq1	18.8682800540774	-1.22031575220152	0.405070942612866	-3.01259760655752	0.00259022123617518	0.0165555018040986
ENSMUSG00000009549.14_Srp14	677.672973783069	-0.23543283436993	0.225746392253118	-1.04290851348779	0.296990666270065	0.454524884922632
ENSMUSG00000009551.2_6330409D20Rik	0.0352521350779286	0.753049532163996	3.3018259716168	0.228070630807732	0.819591331645775	NA
ENSMUSG00000009555.16_Cdk9	848.974226476699	0.636648682597485	0.192165730104784	3.31301883145519	0.00092294765361441	0.00778151125564294
ENSMUSG00000009563.16_Tor2a	276.067777552485	-0.238296207395561	0.12399753077921	-1.92178187660746	0.0546332097015355	0.143988031213855
ENSMUSG00000009566.12_Fpgs	133.833045689962	-0.155726038350729	0.147027403778696	-1.05916335559544	0.28952539049986	0.447096471961265
ENSMUSG00000009569.14_Mrtfb	947.697410986299	0.0842939709575955	0.140592879062548	0.599560742476113	0.548799016898897	0.684433522661488
ENSMUSG00000009575.14_Cbx5	3534.29700275984	-0.360320508967861	0.10259146387649	-3.51218800622292	0.000444433482417088	0.00448435584915215
ENSMUSG00000009580.15_Odam	0.361598667480538	1.37397925686442	3.30173654171652	0.416138368250942	0.677308755466063	NA
ENSMUSG00000009585.18_Apobec3	984.854516522118	0.758302652562836	0.278802041903758	2.71986046940288	0.0065309468105343	0.0322802201199986
ENSMUSG00000009588.9_St6galnac1	0.173435892209085	1.373820002861	2.59212514475585	0.529997560357139	0.596113622281709	NA
ENSMUSG00000009596.9_Taf7l	0.231459245585762	0.892888542336379	2.48400661994715	0.359454976957901	0.719254753322946	NA
ENSMUSG00000009614.16_Sardh	528.405608854453	-0.640331265818276	0.147266092174878	-4.34812424477104	1.37306816857636e-05	0.000301375687147858
ENSMUSG00000009621.18_Vav2	616.170301691333	0.225169256534792	0.149389373751284	1.50726421083786	0.131742947297787	0.261571670855269
ENSMUSG00000009628.14_Tex15	6.10880350386073	0.85472197963523	0.545949950212119	1.5655683809535	0.117449697122211	0.242250134607339
ENSMUSG00000009630.10_Ppp2cb	543.441143489467	-0.531218425054473	0.224804878222027	-2.36302000764334	0.0181266909553124	0.0659446662838556
ENSMUSG00000009633.3_G0s2	67.6270592556635	-1.23652411146662	0.275162054089412	-4.49380317194763	6.99622983838925e-06	0.000177237840002613
ENSMUSG00000009640.11_Dmap1	191.97244111112	-0.109367772344737	0.104946452993766	-1.0421292880783	0.297351741446567	0.454918932674602
ENSMUSG00000009646.13_Pla2g12b	0	NA	NA	NA	NA	NA
ENSMUSG00000009647.13_Mcu	218.563769268676	-0.0279441909749565	0.0978605047942421	-0.285551265382402	0.775221834360936	0.857023398353735
ENSMUSG00000009654.4_Oit3	7.83405032002087	1.39478456332798	0.606036952462783	2.30148435282687	0.0213642688238642	0.0745520498820924
ENSMUSG00000009670.11_Tex11	0.399507785344343	0.666344429342343	1.97770333598759	0.336928404385583	0.736170872353393	NA
ENSMUSG00000009681.10_Bcr	782.90911000712	0.126435306604377	0.165263611301201	0.765052304066756	0.444240399732153	0.595598406102156
ENSMUSG00000009687.14_Fxyd5	3385.07509902363	0.656760221526456	0.255622767975304	2.56925557425271	0.0101917261474259	0.0441709882533339
ENSMUSG00000009731.4_Kcnd1	64.768456920838	0.534284548876419	0.309800831340373	1.7246065692103	0.0845983987686382	0.194066688054412
ENSMUSG00000009733.9_Tfcp2	305.471657425057	-0.436431368432405	0.204070597944666	-2.13862934115939	0.0324656992662969	0.0998156565451657
ENSMUSG00000009734.18_Pou6f2	0.0431331582292404	0.753049532163996	3.3018259716168	0.228070630807732	0.819591331645775	NA
ENSMUSG00000009739.17_Pou6f1	528.622370712626	0.195645085861387	0.169920887135096	1.15138926802941	0.249572126957455	0.40487269184281
ENSMUSG00000009741.15_Ubp1	1359.09382509276	0.428428055812626	0.192371457304909	2.22708743705968	0.0259414306644357	0.0852915876159043
ENSMUSG00000009772.15_Nuak2	238.397153812276	1.15501867578997	0.216285993271723	5.34023797989965	9.28246487070772e-08	5.79443002096267e-06
ENSMUSG00000009828.15_Ick	616.532042767205	-0.719983857007464	0.141329026473442	-5.09438064474859	3.49883172851728e-07	1.61335018592741e-05
ENSMUSG00000009863.14_Sdhb	970.377076100289	-0.483364878024786	0.265044117233606	-1.82371479537029	0.0681952008960991	0.167664654154148
ENSMUSG00000009876.13_Cox4i2	11.0711825321778	-0.638693594482435	0.380476088978453	-1.67866946960392	0.0932164792287254	0.207178548003148
ENSMUSG00000009894.15_Snap47	340.864046261089	-0.219633620979402	0.197414373281566	-1.11255131695069	0.265901178821841	0.421984662375006
ENSMUSG00000009900.7_Wnt3a	7.39344391126074	3.16037221648047	1.27783923146076	2.47321583081128	0.0133903247566369	0.0534040181164325
ENSMUSG00000009905.5_Kdsr	460.145249895936	-0.456640229536466	0.118550806722826	-3.85185256987833	0.000117227596173891	0.00160530868771864
ENSMUSG00000009907.17_Vps4b	1460.99595119775	0.0499372998800388	0.108616359599318	0.459758548935498	0.645689539009478	0.761934735885546
ENSMUSG00000009927.9_Rps25	3468.30481638211	-0.620067950054436	0.323296079211717	-1.91795691295214	0.0551164747619737	0.144945760110264
ENSMUSG00000009941.10_Nxf2	2.46092035797141	0.545976716840015	0.685235850379886	0.796771967691609	0.425583478289511	0.579248451167199
ENSMUSG00000009995.17_Taz	664.70170106477	0.533652079851845	0.173852582984031	3.06956658734753	0.00214369612843124	0.0144308291493374
ENSMUSG00000010021.13_Kif19a	23.7082513847269	0.747551970651363	0.293953357295944	2.54309723667741	0.0109874647661504	0.0466247685292232
ENSMUSG00000010025.19_Aldh3a2	777.686020244212	0.0917977390310596	0.14752882547772	0.6222359510679	0.533786729598283	0.671211913267967
ENSMUSG00000010044.12_Zmynd10	2.35085460628883	0.77882049242501	0.783406473435069	0.994146102737764	0.320151743219277	0.478242938644447
ENSMUSG00000010045.2_Tmem115	464.568225107959	-0.160542757451976	0.133674487689033	-1.20099773881646	0.229752078456397	0.382607124783225
ENSMUSG00000010047.12_Hyal2	200.492663528713	-0.288142778808925	0.15577914811824	-1.84968772964542	0.0643585700411282	0.161166114048685
ENSMUSG00000010048.10_Ifrd2	210.606507703174	-0.269223658655575	0.154225486777761	-1.74564959579947	0.0808718585826338	0.188159822407332
ENSMUSG00000010051.15_Hyal1	339.809028735967	-0.391899943795039	0.334744720723325	-1.1707427168626	0.241702209313801	0.396222460036487
ENSMUSG00000010054.4_Tusc2	207.604098751355	-0.155193671932476	0.182258036725485	-0.851505232475573	0.394488757937868	0.550912511085413
ENSMUSG00000010057.8_Nprl2	152.480152270589	0.0086894046949653	0.134311057686536	0.0646961229003588	0.948415949834514	0.968688821648578
ENSMUSG00000010064.15_Slc38a3	24.3966186019935	1.8584392652693	0.72880337376463	2.54998718744885	0.0107726878057015	0.0459664763377324
ENSMUSG00000010066.15_Cacna2d2	2.40440479041706	1.24577255250242	0.772405266729383	1.61284834032454	0.106777460893957	0.226684624728456
ENSMUSG00000010067.13_Rassf1	503.878618415265	0.0188383534942803	0.102977142843227	0.18293723222599	0.854847268731217	0.91042331015429
ENSMUSG00000010080.15_Epn3	32.4178776840507	1.61062333771239	1.0699308360195	1.50535276065549	0.132233407286957	0.262099694016656
ENSMUSG00000010086.17_Rnf112	0.0676529323796085	-0.414826380650163	3.3018259716168	-0.125635446633499	0.90002050290147	NA
ENSMUSG00000010095.13_Slc3a2	1886.49402861519	0.444526462288467	0.18766208172865	2.36876015758597	0.0178478232125985	0.0652212473917738
ENSMUSG00000010097.15_Nxf1	2182.64181620007	0.444002518061556	0.247266042093017	1.79564696511999	0.0725506815104331	0.174993087143344
ENSMUSG00000010110.17_Stx5a	825.091638839114	0.0487074398465436	0.0872890561204382	0.558001678690841	0.576843237869012	0.707973231066422
ENSMUSG00000010122.14_Slc47a1	8.30581291960954	-0.938872409099551	0.439822574339045	-2.1346617110558	0.0327886527107317	0.100558822975722
ENSMUSG00000010136.14_Pifo	0.0410492687755756	0.753049532163996	3.3018259716168	0.228070630807732	0.819591331645775	NA
ENSMUSG00000010142.12_Tnfrsf13b	117.069441563904	0.207759311719621	0.253717849043062	0.818859660458336	0.412866487522424	0.567435234893525
ENSMUSG00000010154.7_Spire2	8.40715808432217	-0.44265271533805	0.382936987635003	-1.15594139409684	0.247705129549072	0.402756562364667
ENSMUSG00000010175.13_Prox1	126.658224494184	-0.651522034371229	0.399989672517289	-1.62884714065478	0.103345382436995	0.221814962207937
ENSMUSG00000010205.11_Raver1	746.125769594025	-0.228873185849513	0.175632660649374	-1.30313567535383	0.192528445879907	0.33972035708393
ENSMUSG00000010277.7_2610507B11Rik	6134.87638407316	-0.0767250371515786	0.0836194237609146	-0.917550417124991	0.358854286338645	0.516347893079822
ENSMUSG00000010290.7_AI597479	366.834932599317	-0.286777304141059	0.155796647580515	-1.84071550058773	0.0656632612089891	0.163483355593095
ENSMUSG00000010307.7_Tmem86a	406.640779087386	0.190158270909929	0.166228194362046	1.14395919199943	0.25264056115859	0.408313498886773
ENSMUSG00000010311.15_Optc	4.06834975044159	-0.914850599414324	0.531282400571402	-1.72196669498253	0.0850755518502112	0.19474393431698
ENSMUSG00000010342.16_Tex14	43.9451402667126	1.61828015804385	0.342283027549558	4.72790067807128	2.2685309790593e-06	7.1501799213388e-05
ENSMUSG00000010358.13_Ifi35	482.708140042659	-0.0610336896251301	0.15560308137789	-0.392239595030297	0.694881190778441	0.798726137957548
ENSMUSG00000010362.9_Rdm1	119.637613501534	0.22803775577186	0.123048040152176	1.85324167284454	0.0638477271028489	0.160298853279727
ENSMUSG00000010376.15_Nedd8	594.429848143331	-0.52024612349348	0.206558633839703	-2.51863654315806	0.011781019526848	0.048909345608867
ENSMUSG00000010392.8_Gosr1	712.245316931313	-0.0314878132079866	0.0891672648089333	-0.353131984876494	0.723989495134232	0.81909352715863
ENSMUSG00000010406.12_Mrpl52	267.507660127354	-0.300813536074618	0.198589355118368	-1.51475156307004	0.129835330991753	0.259069518967606
ENSMUSG00000010435.7_Spaca7	0	NA	NA	NA	NA	NA
ENSMUSG00000010453.12_Kansl3	1216.09338486143	0.0531416608825116	0.0975643194640665	0.544683355292443	0.585971314465737	0.714957105524972
ENSMUSG00000010461.15_Eya4	75.9672148102447	-0.0203064230862635	0.184061223475949	-0.11032428614122	0.912152197270287	0.946226484322878
ENSMUSG00000010476.14_Ebf3	49.2184223884237	-0.0614029502870154	0.29160945554684	-0.210565703954522	0.833226176536873	0.89634209947155
ENSMUSG00000010492.10_Uckl1os	2.33086074145151	-1.58512578452633	0.591820870358333	-2.67838777562301	0.00739775177706583	0.0352381578786652
ENSMUSG00000010505.16_Myt1	0.0748757349653799	0.272160098063569	3.3018259716168	0.0824271480093486	0.934307048509678	NA
ENSMUSG00000010517.7_Faf1	718.874542056954	-0.00737565441743989	0.131077324209873	-0.0562694917820448	0.955127122345602	0.973015674687014
ENSMUSG00000010529.6_Gm266	6.34317013404048	1.09835102968859	0.576697226659429	1.90455403444696	0.0568380664424245	0.14769693699908
ENSMUSG00000010538.14_Tsacc	11.8153720001947	0.341415622244768	0.325750863742096	1.04808815646019	0.294597992442698	0.452304937696519
ENSMUSG00000010554.14_Mettl16	405.772075046398	-0.114337896221355	0.0730767381650386	-1.56462780212125	0.117670206042183	0.242548686295559
ENSMUSG00000010592.9_Dazl	0.333385293059508	-0.403983969618126	1.71313623355778	-0.235815437035702	0.81357588891217	NA
ENSMUSG00000010601.14_Apol7a	4.98507627435425	0.403651164804573	0.613901306509218	0.657518009042568	0.510847895100029	0.652719060478081
ENSMUSG00000010607.8_Pigyl	62.990730811701	-0.338842374865902	0.163135859934733	-2.07705635659422	0.0377963580440313	0.11139556818253
ENSMUSG00000010608.15_Rbm25	2569.85716443737	0.444772681533659	0.229147814143609	1.94098592297684	0.0522599848636032	0.139534228255914
ENSMUSG00000010609.15_Psen2	749.179179764717	-0.556818476978455	0.211702101524852	-2.63019815565265	0.00853351119351237	0.0390476179408289
ENSMUSG00000010651.4_Acaa1b	3.5029100413778	0.88651370390441	0.773089284257102	1.14671580884258	0.251499094592029	0.407114613537082
ENSMUSG00000010660.3_Plcd1	568.467362186264	0.944242108372691	0.264392301540105	3.57136763390011	0.000355122010592371	0.00377169870017774
ENSMUSG00000010663.5_Fads1	2076.46361968271	-0.927388196043115	0.18625930714133	-4.97901667453015	6.39081372111017e-07	2.60870920746956e-05
ENSMUSG00000010721.15_Lmbr1	135.806569085471	0.410719935073948	0.147441064218266	2.78565498188438	0.00534196965377094	0.0280425251677223
ENSMUSG00000010751.15_Tnfrsf22	101.668850731889	-0.512890221347344	0.243539873884882	-2.10598048346605	0.0352060476718181	0.105745547289297
ENSMUSG00000010755.17_Cars	663.974290392945	0.463639840423675	0.16917459465885	2.74059968258608	0.00613271761016687	0.0309397122115803
ENSMUSG00000010760.5_Phlda2	1.97557293327384	3.74636871522986	1.53183861081034	2.44566802846681	0.0144584059279531	0.0563322448705613
ENSMUSG00000010796.11_Asz1	0	NA	NA	NA	NA	NA
ENSMUSG00000010797.6_Wnt2	31.5485484608576	-0.975699658517734	0.371581990960541	-2.62579910289933	0.00864458218117883	0.0393990414236766
ENSMUSG00000010803.13_Gabra1	67.2974785019833	-0.493068022233625	0.472034915118893	-1.04455837151249	0.296227127864368	0.453818015821744
ENSMUSG00000010825.17_Grid2ip	1.22714031312886	0.179645527992265	1.33461310161061	0.134604948636776	0.892924228773952	0.934193835986193
ENSMUSG00000010830.8_Kdelr3	224.016323814338	-0.0818996098120317	0.269602170371915	-0.303779489976106	0.761295893396479	0.846429895366893
ENSMUSG00000010841.13_Cfap97d1	0	NA	NA	NA	NA	NA
ENSMUSG00000010911.12_Apip	112.427545003201	-0.317128575066672	0.24988619997874	-1.26909199104894	0.204408256427789	0.353478207901401
ENSMUSG00000010914.10_Pdhx	207.752639219088	-0.335049818422162	0.123733447240388	-2.70783547936906	0.00677235852820476	0.033036254814338
ENSMUSG00000010936.11_Vac14	718.577845701262	-0.0234377381749587	0.146514108552972	-0.159969155233162	0.872905371832642	0.921585217054779
ENSMUSG00000011008.13_Mcoln2	242.254153513947	0.850697065846254	0.144012601060883	5.90710159791232	3.4817904216278e-09	4.67227085920233e-07
ENSMUSG00000011034.6_Slc5a1	4.25276116943472	1.25071938547843	1.48154528485362	0.844199227836631	0.398558085970581	0.554556482466206
ENSMUSG00000011096.17_Akt1s1	391.156982933813	-0.34121279935817	0.100615771278766	-3.39124567671213	0.000695757028039857	0.00631763168491621
ENSMUSG00000011114.18_Tbrg1	822.195609837098	-0.264645092151164	0.186528173589887	-1.41879420710477	0.155959022057341	0.293400860253166
ENSMUSG00000011118.4_Panx3	5.37686118560621	0.468070536809082	1.08860749578154	0.429971811348813	0.667216146506812	0.778917554524747
ENSMUSG00000011148.14_Adssl1	480.057128025114	0.0156940116989087	0.215757682302495	0.0727390632464502	0.942013762890884	0.965229227121975
ENSMUSG00000011154.17_Cfap161	2.11961360370046	0.277950062516528	0.769145499705813	0.361375139843943	0.717819029647636	0.814745850193549
ENSMUSG00000011158.8_Brf1	739.772258020429	0.351402815784211	0.249781628810824	1.40684011653375	0.159474803927146	0.297868841140802
ENSMUSG00000011171.11_Vipr2	7.80607676410944	0.568296005278522	0.532608686461566	1.06700476301663	0.285969685134897	0.443653904041055
ENSMUSG00000011179.8_Odc1	1687.59978268401	-0.276205473292515	0.205106864881065	-1.34664177843427	0.178095631843702	0.321735035035661
ENSMUSG00000011254.16_Thg1l	104.587032844338	-0.435414268263713	0.161688593886917	-2.69291888683401	0.00708294985287144	0.0341765628150792
ENSMUSG00000011256.16_Adam19	1461.94214160543	0.0865576546960177	0.142725998132719	0.606460321374168	0.544209122969409	0.680033815420121
ENSMUSG00000011257.19_Pabpc4	801.91825729616	-0.253331383575921	0.123959522478586	-2.04366214479153	0.0409869353760819	0.117487493192376
ENSMUSG00000011263.16_Exoc3l2	62.2464346244645	-0.538375886728768	0.221849548233489	-2.42676124885387	0.0152342775837924	0.0583662324317995
ENSMUSG00000011267.8_Zfp296	15.686430413809	0.728121686520593	0.24656541525197	2.95305684204134	0.00314644019641898	0.019160794783084
ENSMUSG00000011305.11_Plin5	1.31704944830228	-1.34301256005969	0.74629245978074	-1.79957943090336	0.0719270713599842	0.173967863408602
ENSMUSG00000011306.7_Sugp1	490.791197129307	0.263515148213985	0.118388232551651	2.22585591941342	0.0260238337907554	0.085512333614491
ENSMUSG00000011349.5_Dmrtc2	0	NA	NA	NA	NA	NA
ENSMUSG00000011350.15_Gm5893	0	NA	NA	NA	NA	NA
ENSMUSG00000011382.8_Dhdh	153.653263634584	0.546466197001003	0.20307018015228	2.69102138281069	0.00712336289713662	0.0343005076331826
ENSMUSG00000011427.16_Zfp790	287.59192642322	0.0237769901973238	0.0792075467628294	0.300185918754928	0.764035345282139	0.848759831843193
ENSMUSG00000011463.5_Cpb1	0.345210009302489	-1.31020189359614	1.95656535441492	-0.669643817744048	0.503084874306734	NA
ENSMUSG00000011486.14_Slc25a41	0	NA	NA	NA	NA	NA
ENSMUSG00000011589.9_Fsd1	0.908152730877522	-1.04882637786693	1.24308431983876	-0.843729070609599	0.398820818907289	0.554645657708923
ENSMUSG00000011632.7_Pinlyp	96.1939470612278	3.65608376679833	1.70739796523337	2.14131903706387	0.0322483189605044	0.0993791017470989
ENSMUSG00000011658.16_Fuz	173.954604838095	0.405145930627942	0.160696636975915	2.52118487513005	0.0116960383826075	0.0486647270988183
ENSMUSG00000011751.16_Sptbn4	8.55961494241541	0.625166795954554	0.387131672128597	1.61486863763213	0.106339145262531	0.226032461854627
ENSMUSG00000011752.7_Pgam1	5551.74206822796	-0.317213983922382	0.285075193554149	-1.1127379410588	0.26582099545565	0.421922556469709
ENSMUSG00000011831.16_Evi5	1196.53444215114	-0.385858833060931	0.102343081360154	-3.7702483444197	0.000163085179887413	0.00206016847873559
ENSMUSG00000011832.15_Evi5l	637.812900314615	-0.174311271463756	0.119545148764684	-1.45812082936862	0.144807240999956	0.279391327663281
ENSMUSG00000011837.4_Snapc2	248.215424053183	-0.480596588365312	0.157611595457288	-3.04924638933404	0.0022941624204712	0.0151927245398226
ENSMUSG00000011877.13_Git1	1596.22254906191	-0.120838780182537	0.11315490744768	-1.0679057842755	0.285563013069907	0.443279330216955
ENSMUSG00000011884.13_Gltp	842.332790479508	0.225334708978178	0.0951448118012987	2.36833417095584	0.0178683885870276	0.065259222333
ENSMUSG00000011958.17_Bnip2	1638.91348586942	-0.1023607977879	0.104686222637542	-0.977786715471685	0.328179822720323	0.486441552163664
ENSMUSG00000011960.12_Ccnt1	1146.97732013752	0.0178008262546583	0.0665614962668955	0.267434286382044	0.78913480374336	0.865490998797947
ENSMUSG00000012017.4_Scarf2	283.092486545042	-0.207878993445081	0.248727476388155	-0.835770122640864	0.403284237634165	0.558497081039528
ENSMUSG00000012042.8_4930579F01Rik	0.107409079213888	-0.937963668854767	3.29038074823437	-0.285062350111938	0.775596374079292	NA
ENSMUSG00000012076.8_Brms1l	285.606207482135	-0.167007140740308	0.083290952792906	-2.00510541829859	0.0449517783619381	0.125419491171692
ENSMUSG00000012114.17_Med15	1009.75478232815	0.621831608843739	0.141827846209153	4.38441128074897	1.16299867621831e-05	0.000264675628277289
ENSMUSG00000012117.13_Dhdds	408.570395284265	0.106720291200972	0.075062399489649	1.42175432608824	0.15509758304059	0.292299792779381
ENSMUSG00000012123.17_Crybg2	123.873203161024	2.08512358987651	0.567404928110112	3.67484222743984	0.00023799643865467	0.0027847591876518
ENSMUSG00000012126.16_Ubxn11	62.042598918228	1.33468219077273	0.331565536575569	4.02539481201036	5.68798020692765e-05	0.000916166824645365
ENSMUSG00000012187.13_Mogat1	1.34792600555296	-0.764750230511808	1.06965181377352	-0.714952492637692	0.47463839930527	0.621771586393354
ENSMUSG00000012211.13_Tex22	1.87719000303338	-0.337316044725074	0.829050913715726	-0.406870119970384	0.684103382773369	0.790723026523112
ENSMUSG00000012282.2_Wnt8a	0.0774191315404444	0.959146576777302	3.3018259716168	0.290489742652196	0.771441596821419	NA
ENSMUSG00000012296.16_Tjap1	354.36595125329	0.113142646551146	0.154007247793672	0.734657934428687	0.46254784514837	0.611328167883583
ENSMUSG00000012350.15_Ehf	37.3535950133397	0.981338983365942	0.479075426279256	2.04840183723787	0.0405206416712434	0.116673208255501
ENSMUSG00000012396.12_Nanog	0.300409342430669	-0.421150231412111	1.74376049672535	-0.241518392120362	0.809153363479673	NA
ENSMUSG00000012405.16_Rpl15	4444.82726192538	-0.617079669243252	0.23762572480354	-2.59685549514233	0.009408149483556	0.0418306523664598
ENSMUSG00000012422.14_Tmem167	944.997958351385	-0.312810124905616	0.137260744663	-2.27894818488434	0.0226701456072685	0.0778482934506416
ENSMUSG00000012428.9_Steap4	194.575790748926	-0.960705387303644	0.285918865222326	-3.36006295547031	0.000779247133690839	0.00687246291460515
ENSMUSG00000012429.9_Mplkip	228.91370677987	0.392305045759072	0.150869557967343	2.60029293546409	0.00931442121047358	0.0415064981759222
ENSMUSG00000012443.4_Kif11	843.243423731244	-1.15995942036639	0.198647988945505	-5.83927089583878	5.24297600865943e-09	6.5639716398915e-07
ENSMUSG00000012483.4_Rpa3	145.268383350474	-0.957559444764762	0.213362301217502	-4.48795049219413	7.19116340880026e-06	0.000181071878641813
ENSMUSG00000012519.14_Mlkl	848.592073887205	-0.261219897179451	0.149328683225798	-1.74929485438818	0.0802400649684462	0.18717392067689
ENSMUSG00000012520.10_Phox2b	0	NA	NA	NA	NA	NA
ENSMUSG00000012535.14_Tnpo3	1557.09793071536	-0.240822563905156	0.107350298682717	-2.24333389715969	0.0248752910609703	0.082917636869901
ENSMUSG00000012609.19_Ttll5	310.666226917658	0.105244879153805	0.187748457520208	0.560563216038553	0.575095333378912	0.706688952186292
ENSMUSG00000012640.16_Zfp715	534.371196640049	-0.00663746857469233	0.0802066767604323	-0.0827545641183669	0.934046697727286	0.960138823726823
ENSMUSG00000012705.16_Retn	18.958231288128	-0.638516569330175	0.563176792872046	-1.13377642227393	0.256888343474892	0.413063627557748
ENSMUSG00000012777.14_Acp4	0.109933339430508	1.16524362139061	3.3018259716168	0.35290885449666	0.72415677248213	NA
ENSMUSG00000012819.15_Cdh23	21.9024324167481	2.31567551570144	0.443296116589858	5.22376675328272	1.75319596233921e-07	9.49012597005353e-06
ENSMUSG00000012848.15_Rps5	4099.74703679932	-0.433161671872225	0.210371643947077	-2.05903069322972	0.0394912982842686	0.114541763919354
ENSMUSG00000012889.8_Podnl1	100.659772100306	0.834081039257885	0.304894867392384	2.73563489733812	0.00622600617117433	0.0312785163598978
ENSMUSG00000013033.16_Adgrl1	1035.59746997171	-0.276654103832062	0.280513089475461	-0.986243117386733	0.324013825520484	0.482180080344913
ENSMUSG00000013076.17_Amotl1	3708.512209844	-0.312380059679662	0.0913578160689216	-3.41930305606253	0.00062781761243256	0.00583066419171723
ENSMUSG00000013083.8_2200002J24Rik	0.328593911750837	0.841340695133627	3.00576826239528	0.279908702763122	0.779547550172642	NA
ENSMUSG00000013089.15_Etv5	2777.95150249033	-0.564052144231075	0.174361979267865	-3.23494919362292	0.00121664377848105	0.00943425158330806
ENSMUSG00000013091.5_Tmem190	0.116883832664342	0.959146576777302	3.3018259716168	0.290489742652196	0.771441596821419	NA
ENSMUSG00000013150.15_Gfod2	106.044255597572	-0.521758150588145	0.140235829487898	-3.72057663504014	0.000198768412844907	0.00240648305340593
ENSMUSG00000013155.10_Enkd1	104.974178065387	-0.287861589762336	0.158436029760534	-1.81689474419058	0.0692332316161881	0.169490574668863
ENSMUSG00000013158.6_4933405L10Rik	1.03265295719	1.36166744039998	1.21933802600479	1.11672679056975	0.26411115933386	0.420561461897972
ENSMUSG00000013160.7_Atp6v0d1	1142.46228843351	-0.541002610927199	0.213685118896262	-2.53177485508403	0.0113486834587221	0.0476238903331744
ENSMUSG00000013236.17_Ptprs	5709.87165493834	-0.350328197596775	0.174764220176659	-2.00457620697559	0.04500837237306	0.125546132048827
ENSMUSG00000013275.9_Slc41a1	512.737246679026	0.0329360777880786	0.0775114065002986	0.424919109008191	0.670895643971599	0.781717432610801
ENSMUSG00000013338.16_Fer1l4	3.13552646711893	0.547668017206983	1.16517033357542	0.470032579293723	0.638331741445729	0.756377789165785
ENSMUSG00000013353.10_4931406B18Rik	0.377484638233773	1.62287757484594	2.31858294698112	0.699943720779532	0.483962451954365	NA
ENSMUSG00000013367.5_Iglon5	22.7563031903449	0.825124968552502	0.256199644769792	3.22063275807395	0.0012790793571539	0.00983103310566772
ENSMUSG00000013415.9_Igf2bp1	1.30650663899529	-1.0804042167998	1.10419144034596	-0.978457337489677	0.327848181751695	0.486014272213765
ENSMUSG00000013418.8_B4galnt2	2.68073707812077	1.20865969043029	0.698296676192156	1.73086845697328	0.0834752286695769	0.192108828735223
ENSMUSG00000013419.7_Zfp651	383.255147831161	-0.362135805779033	0.110420063489842	-3.27961961199514	0.00103947135941974	0.00840351845764658
ENSMUSG00000013465.19_Nelfb	734.147750599508	-0.0676163934532407	0.0757835578630859	-0.892230390863933	0.372269455857021	0.529115145922233
ENSMUSG00000013483.14_Card14	16.5474436220329	0.21784731139149	0.710164018713334	0.30675633466503	0.759028846690811	0.844789493635017
ENSMUSG00000013495.15_Tmem175	205.814993064198	-0.214900784863643	0.109364038376612	-1.96500410970194	0.0494137618875851	0.133945720915689
ENSMUSG00000013523.13_Bcas1	14.2406158987067	0.513689582059982	0.361171886280709	1.4222856251351	0.15494335021837	0.29208281278547
ENSMUSG00000013539.14_Tango2	197.414738896792	0.585780813751265	0.172027976611664	3.40514854205142	0.000661280731396838	0.00606072855824473
ENSMUSG00000013562.12_4833413E03Rik	0.325263047678423	1.94255999597367	2.02224918064677	0.960593785654238	0.336756454511729	NA
ENSMUSG00000013584.5_Aldh1a2	31.8269450268236	-1.02045788860918	0.46507442380719	-2.19418191233891	0.0282223343694003	0.0904034467150174
ENSMUSG00000013593.12_Ndufs2	1689.79450479886	-0.692841335452471	0.16525586264187	-4.19253710202066	2.75851949312824e-05	0.000521234585505934
ENSMUSG00000013611.14_Snx31	0.216985756718948	-0.478177607690232	2.50597063566442	-0.190815327556083	0.848670279675491	NA
ENSMUSG00000013622.15_Atraid	434.029178045341	-0.370040852096013	0.217720277495043	-1.69961593083326	0.0892031918062699	0.201090788489941
ENSMUSG00000013629.16_Cad	924.673599112929	-0.318851211932966	0.124572715055216	-2.55955898361561	0.0104805069028982	0.0450370392509969
ENSMUSG00000013643.13_Lypd8	0	NA	NA	NA	NA	NA
ENSMUSG00000013646.17_Sh3bp5l	370.304901912164	-0.199372311605458	0.11993729479905	-1.66230455622247	0.0964517247225197	0.212097257485199
ENSMUSG00000013653.2_1810065E05Rik	0.0738733985217575	-0.414826380650163	3.3018259716168	-0.125635446633499	0.90002050290147	NA
ENSMUSG00000013662.6_Atad1	1209.02732990881	-0.335511650454431	0.193700075133773	-1.73211936145466	0.0832523125951998	0.191804700859302
ENSMUSG00000013663.7_Pten	5579.66578564985	-0.0427056958464983	0.112330056224324	-0.380180490261794	0.703811440425167	0.805290226688859
ENSMUSG00000013668.9_4933402N03Rik	0	NA	NA	NA	NA	NA
ENSMUSG00000013698.12_Pea15a	1680.69132389067	-0.156862806813383	0.171643103392859	-0.913889365274136	0.360774982289346	0.518134283075125
ENSMUSG00000013701.13_Timm23	641.68278664709	-0.423684384553644	0.212536783697527	-1.99346380039613	0.0462106836508907	0.127863606662663
ENSMUSG00000013707.3_Tnfaip8l2	263.071992791911	0.490705497391595	0.300658155059935	1.63210439874406	0.102657495281524	0.220930996759719
ENSMUSG00000013736.16_Trnt1	554.123426059475	-0.308674922167484	0.156207337659788	-1.9760590430122	0.0481480904489657	0.131562143676578
ENSMUSG00000013766.11_Ly6g6e	7.02326967894028	0.568729737285836	0.602533142819776	0.943897848712945	0.345221851475402	0.503443853163517
ENSMUSG00000013787.15_Ehmt2	2166.23180438996	-0.0317363333763431	0.0798353790374604	-0.397522173239157	0.690982438843366	0.795730547506671
ENSMUSG00000013822.7_Elof1	305.740605834475	-0.523887566354021	0.174317625465984	-3.00536199339321	0.00265264942286738	0.016859294828831
ENSMUSG00000013833.15_Med16	328.697056814949	-0.36613705928191	0.121284533263132	-3.01882729339906	0.00253755143332853	0.0163263494492821
ENSMUSG00000013846.10_St3gal1	848.931794467282	0.368320274244419	0.151574633470652	2.42995985417134	0.0151004953434106	0.0580748413670554
ENSMUSG00000013858.14_Tmem259	1060.2379959529	0.134731808704585	0.109315763750499	1.23250118813693	0.217761923076639	0.369259193469755
ENSMUSG00000013878.18_Rnf170	441.022460032907	-0.277821321426167	0.093573336784945	-2.96902227676961	0.00298748937708564	0.0184281962401567
ENSMUSG00000013921.15_Clip3	104.826057174872	0.0573568080097746	0.257157052497252	0.223041940529271	0.823502864754225	0.889937864755027
ENSMUSG00000013928.13_Thap8	1.80741684343302	-0.300273129619596	0.711328458749912	-0.422130066533955	0.672930083125544	0.782866799711542
ENSMUSG00000013936.12_Myl2	3.45808860217593	0.0309248100328956	0.859841443146478	0.0359657123756798	0.971309698816482	0.983669504478718
ENSMUSG00000013973.12_Dedd	386.471035609661	0.0913170159612283	0.109360453477082	0.835009485219123	0.403712367841641	0.55889462368059
ENSMUSG00000013974.3_Mcemp1	184.334157014133	1.2187093323979	0.463576715193644	2.62892697681941	0.00856547516459363	0.0391419858153636
ENSMUSG00000013997.10_Nit1	308.508611357693	6.36727754540638e-05	0.111860799137176	0.000569214380240404	0.999545832658745	0.999724275188899
ENSMUSG00000014030.15_Pax5	14.9826053464959	1.19719056858906	0.60417833166664	1.98151854484185	0.0475331517739549	0.130395753668545
ENSMUSG00000014039.18_Prdm15	306.753698107568	0.25064454912792	0.186760792310008	1.34206192867222	0.179575916780862	0.32347048429058
ENSMUSG00000014074.17_Rnf168	559.690084262877	-0.168206216015478	0.0824634812587996	-2.03976612978037	0.0413736248043367	0.118368815506854
ENSMUSG00000014075.15_Tctex1d2	93.8493470220221	0.126344187211853	0.155271248149948	0.813699823484643	0.415816935316275	0.570204867214183
ENSMUSG00000014077.13_Chp1	1414.93593541388	-0.231828510804621	0.162626684971487	-1.42552565002027	0.154005311004657	0.291154798513405
ENSMUSG00000014104.12_Sval2	0	NA	NA	NA	NA	NA
ENSMUSG00000014158.12_Trpv4	291.181703287567	0.746947203985996	0.225519058454974	3.3121245233255	0.000925903230338327	0.00780056067363981
ENSMUSG00000014164.15_Klhl3	37.1743667201654	0.0713234105831645	0.299922090401625	0.237806459963171	0.812031208062297	0.88205222105938
ENSMUSG00000014177.10_Tvp23b	398.293018252743	-0.245776159186089	0.22881728700731	-1.07411534504487	0.28277098780835	0.440154048536857
ENSMUSG00000014195.15_Dnajc7	1165.58082369698	0.116151913297471	0.103477367556313	1.12248616330774	0.261655787436981	0.41794056995458
ENSMUSG00000014198.15_Zfp385c	2.69810953213631	-0.175326301459912	0.609336599333678	-0.287733088167746	0.773551059906592	0.855725108722812
ENSMUSG00000014226.10_Cacybp	718.873162389093	-0.298380456364304	0.210559840404049	-1.41708150895125	0.156459098093799	0.293975717974514
ENSMUSG00000014232.14_Cluap1	208.2627009152	0.124944859574459	0.10261084934248	1.21765739563695	0.223354193562075	0.375383791639875
ENSMUSG00000014243.5_Zswim7	35.3544183596241	-0.601702379864073	0.265910958235443	-2.26279647840355	0.0236482381061116	0.0801683092702123
ENSMUSG00000014245.8_Pigl	78.3714697051104	-0.25395231678031	0.179882088717805	-1.41177100283011	0.15801739913537	0.295985449233003
ENSMUSG00000014294.4_Ndufa2	608.630800126624	-0.627137780652738	0.212259713922777	-2.95457752704264	0.00313097476065889	0.0190769832480603
ENSMUSG00000014301.13_Pam16	134.532483685946	-0.0495623343642603	0.110810107724547	-0.447272684613418	0.654678186853721	0.768897760462863
ENSMUSG00000014303.13_Glis2	340.401769931872	0.466368617321133	0.202501023374358	2.30304326146032	0.0212764091413119	0.0743358703143798
ENSMUSG00000014313.15_Cox6c	1063.87825749819	-0.610776690926826	0.260598804067722	-2.34374326126263	0.0190913079754781	0.0684863326243935
ENSMUSG00000014329.14_Bicc1	454.943625591774	-0.231805764495719	0.258236865200467	-0.897647840929955	0.369373325082233	0.526549892632033
ENSMUSG00000014349.7_Ube2z	1436.59709222977	-0.158570769258307	0.107526769617549	-1.47470969157086	0.140290609385539	0.273740753707439
ENSMUSG00000014351.12_Gip	0	NA	NA	NA	NA	NA
ENSMUSG00000014353.14_Tmem87b	1062.2529018611	0.365892660005598	0.137813720534425	2.65497991482061	0.00793131308018796	0.0371842523278268
ENSMUSG00000014355.10_Anapc1	2433.04676270604	-0.288658268219699	0.0680195809006251	-4.24375252534151	2.19812757025143e-05	0.000436702472068568
ENSMUSG00000014361.5_Mertk	1146.55449118919	0.571486461146743	0.164474401314051	3.47462253445466	0.000511572656881768	0.00499594991875632
ENSMUSG00000014402.15_Tsg101	586.718666561705	-0.20826057536657	0.118340102525707	-1.75984785310905	0.0784336069487035	0.184264297276491
ENSMUSG00000014418.16_Hps5	869.140677040854	0.171591292956934	0.0934364515655011	1.83644915963707	0.0662912546856803	0.164480404949745
ENSMUSG00000014426.9_Map3k4	963.951567695919	-0.0909631750829192	0.102638648552144	-0.886246812151923	0.375484543203591	0.532570165391928
ENSMUSG00000014444.17_Piezo1	3001.96168796713	0.247185884699295	0.152465437131721	1.62125849208526	0.104962212979881	0.224126078406777
ENSMUSG00000014453.4_Blk	6.90303232292868	0.824560322602107	0.483528502669484	1.70529827724703	0.0881388087363363	0.199534367489776
ENSMUSG00000014470.4_Rnf166	447.283298846019	0.231985354123115	0.15655211356585	1.4818410869013	0.138382583748347	0.2710324857368
ENSMUSG00000014496.8_Ankrd28	2284.91818755592	-0.511461173619918	0.162403862316693	-3.1493165638053	0.00163652813422957	0.0117659914944128
ENSMUSG00000014498.9_Ankrd52	1222.1237460516	-0.0546032989432351	0.323522725395065	-0.168777321211538	0.865971797446878	0.917604992235308
ENSMUSG00000014503.15_Pkd2l2	3.09297801482814	0.480734055261551	0.614250948763777	0.782634615752832	0.433841707944061	0.586498924716559
ENSMUSG00000014504.16_Srp19	332.767861652203	-0.320415553854743	0.113711477791022	-2.81779429903812	0.00483547775516592	0.0261305440878409
ENSMUSG00000014529.9_Tmbim7	0	NA	NA	NA	NA	NA
ENSMUSG00000014542.3_Clec4f	0	NA	NA	NA	NA	NA
ENSMUSG00000014543.14_Klra17	3.78222884958676	0.0443539122387393	0.607233272750291	0.0730426250160023	0.941772198221395	0.96502583274538
ENSMUSG00000014547.10_Wdfy2	1492.8097521214	0.266116666038921	0.101164430889511	2.63053588795024	0.00852503681851854	0.0390240174201508
ENSMUSG00000014550.14_Rbsn	1060.78400000491	-0.0702730715966187	0.0874364455261356	-0.803704578494256	0.421567609291692	0.575425150702084
ENSMUSG00000014551.8_Mrps25	398.113848491341	-0.218180266241453	0.0864509416990023	-2.52374655444582	0.0116111606502845	0.0483834343943614
ENSMUSG00000014554.13_Dguok	286.876531908439	-0.0987923436061856	0.105746690686645	-0.934235794658888	0.350182275374313	0.507934290688566
ENSMUSG00000014592.20_Camta1	123.512595235315	0.38599266747564	0.292401959842414	1.32007551414383	0.186809807027923	0.333259654155052
ENSMUSG00000014599.10_Csf1	1671.58119835181	0.49859171575834	0.151284159042542	3.29572982996941	0.000981663705462908	0.008096828722644
ENSMUSG00000014601.13_Strip1	841.836205017301	-0.399496273799728	0.105355258090038	-3.79189687389226	0.000149500997650484	0.00193596160027601
ENSMUSG00000014602.15_Kif1a	205.804447619365	0.967024158505072	0.239623726830337	4.03559435159675	5.44642465256102e-05	0.00088702308476666
ENSMUSG00000014603.3_Alx3	3.05756933685078	-1.06927943121722	0.78994276177522	-1.35361634153626	0.175858810614548	0.319186518658137
ENSMUSG00000014606.14_Slc25a11	857.385316377348	-0.262164415319874	0.146643286945608	-1.78776963324011	0.0738131820377119	0.177028404266387
ENSMUSG00000014609.16_Chrne	2.58028901262706	0.189811282386166	0.64667662819825	0.29351808014929	0.769126181805986	0.852358429110079
ENSMUSG00000014633.15_Cmc2	85.0054093004601	-0.755659702548989	0.185126491451001	-4.08185612240695	4.46774532670291e-05	0.000761964785170565
ENSMUSG00000014668.15_Chfr	559.121806666128	0.335141590087324	0.13785581063229	2.43110238552994	0.0150529601798933	0.0579338645213166
ENSMUSG00000014686.8_Ceacam16	12.2125321754452	1.95774239797587	0.558979340457711	3.50235197668094	0.000461169953121746	0.0046236274984466
ENSMUSG00000014704.10_Hoxa2	5.70019035550871	0.225476411210583	0.540944455123372	0.416819895416358	0.676810148915315	0.785504968522047
ENSMUSG00000014725.16_Adam28	0.238043155564247	0.892883244555137	2.47025935885511	0.361453238241737	0.71776065579382	NA
ENSMUSG00000014747.6_Ankrd53	0	NA	NA	NA	NA	NA
ENSMUSG00000014748.13_Tex261	1376.35059198357	-0.298641490448691	0.0966175754125856	-3.09096444589303	0.0019950752128541	0.0136978050000185
ENSMUSG00000014763.8_Fam120b	712.748554725561	0.332452004485715	0.10100708890176	3.29137299273182	0.000996996249875859	0.00818033598953224
ENSMUSG00000014767.17_Tbp	283.342416238625	0.207153689744564	0.1091584033399	1.89773469935726	0.0577310391457329	0.149315406948064
ENSMUSG00000014769.10_Psmb1	1148.53847971492	-0.431581415223977	0.227935552454034	-1.89343615147975	0.0582998916225725	0.150310696187512
ENSMUSG00000014771.13_Pdcd2	114.033675622116	-0.237052242603953	0.172365233193606	-1.37529035416143	0.169041445757886	0.310611577520026
ENSMUSG00000014773.13_Dll1	84.8919324736208	-0.0497444901504939	0.268809836740998	-0.185054575210443	0.85318622989098	0.909262627704207
ENSMUSG00000014776.7_Nol3	32.8405438609857	-0.615141176270706	0.306786296015234	-2.00511295406806	0.0449509729181229	0.125419491171692
ENSMUSG00000014778.10_Fhod1	849.994313750322	0.673338057158229	0.300971522449803	2.23721517463677	0.0252722800457032	0.0838140816241777
ENSMUSG00000014782.16_Plekhg4	44.6246358429267	1.07613673171092	0.406281345966919	2.64874757946319	0.00807906492493257	0.0376485433494986
ENSMUSG00000014786.8_Slc9a5	244.738992067161	0.657331977085758	0.328371232900591	2.00179525861437	0.0453067561093446	0.12614292513485
ENSMUSG00000014791.10_Elmo3	53.2357098352932	0.792762699294361	0.294088625476339	2.69565916740341	0.00702495063551266	0.0339506456204095
ENSMUSG00000014813.9_Stc1	141.572572273966	-1.80402178099222	0.348416371153525	-5.17777558792523	2.24547101937916e-07	1.14365921691561e-05
ENSMUSG00000014837.15_4931428F04Rik	61.7358285623693	0.151950381536388	0.359328703205626	0.422872929940791	0.672387974141815	0.782601771087467
ENSMUSG00000014846.12_Tppp3	210.323156925105	0.0565750041014476	0.24645465809586	0.229555426294448	0.818437246552921	0.886518376685725
ENSMUSG00000014850.15_Msh3	346.412197175081	0.0984206901227989	0.17978894943154	0.547423467537838	0.584087836313044	0.71361160046367
ENSMUSG00000014852.16_Adamts13	2.78322371387658	1.7625310010738	0.754363102887775	2.33644911094757	0.0194678469158474	0.0694078267685378
ENSMUSG00000014856.12_Tmem208	338.289809609036	-0.543767052607173	0.135565577603738	-4.01109973651733	6.0436570590708e-05	0.000957161517270507
ENSMUSG00000014859.9_E2f4	487.98036772378	0.219907472238373	0.13011848238754	1.69005561856623	0.0910173145554664	0.203806756513589
ENSMUSG00000014867.9_Surf4	2993.61536136949	-0.179204691282767	0.182026970612894	-0.984495268362572	0.324872056785139	0.483136425280706
ENSMUSG00000014873.15_Surf2	240.761051718132	0.0438240487700197	0.116962061681614	0.374686014763611	0.707893994417849	0.808180697512672
ENSMUSG00000014905.4_Dnajb9	396.263645863839	0.176478740228698	0.223477286590142	0.789694303709534	0.429706318828013	0.582980441319036
ENSMUSG00000014907.10_Naf1	218.445782410252	0.00985350939840805	0.117032798094786	0.0841944271932007	0.932901848913408	0.959402066639873
ENSMUSG00000014932.15_Yes1	287.251354879958	-0.52310827530213	0.148912603693088	-3.512854267059	0.000443320561819322	0.0044791766412854
ENSMUSG00000014956.15_Ppp1cb	3104.29799695505	-0.542496282652432	0.160063053999489	-3.38926609918466	0.000700799677340494	0.00635055429405599
ENSMUSG00000014959.12_Gorasp2	1091.5246261286	-0.199916006106037	0.203245540131441	-0.983618169317508	0.325303288150048	0.483424846647386
ENSMUSG00000014980.14_Tsen15	163.041843140997	-0.431110804224924	0.125824410863919	-3.42628907431308	0.00061188879281143	0.00572543960204766
ENSMUSG00000015001.17_Oc90	0.507016661269587	-2.69498772454365	3.22293293412284	-0.836191065600663	0.403047423827769	NA
ENSMUSG00000015002.18_Efr3a	1655.21966499068	-0.203686815493187	0.167145600570119	-1.21861906504526	0.222988809497132	0.375036415017261
ENSMUSG00000015013.9_Trappc2l	195.842490270296	-0.233779740101525	0.162514241823763	-1.43851847984526	0.150286997919024	0.286852195159298
ENSMUSG00000015016.8_Acsf3	155.636591136788	0.40943188866667	0.154759162307117	2.64560677741432	0.00815445465693889	0.0378980593023852
ENSMUSG00000015023.7_Ddx19a	500.098238610134	-0.207174404761739	0.141373483617137	-1.46544033195646	0.142800820426724	0.276926824659302
ENSMUSG00000015027.11_Galns	463.979212596857	0.456626993840293	0.194953641566537	2.34223372372579	0.0191687066884009	0.0686818977330003
ENSMUSG00000015053.14_Gata2	78.190525622207	-1.54530784998378	0.324549341439107	-4.76139573456418	1.9225862209213e-06	6.29167649177651e-05
ENSMUSG00000015083.11_C8g	10.7328184618172	-0.116327252142203	0.341940495091055	-0.340197355423569	0.733707909613045	0.826209449496424
ENSMUSG00000015085.8_Entpd2	116.196436848101	0.518324646491755	0.271361018412151	1.91009250158587	0.0561213042995334	0.146598493116647
ENSMUSG00000015087.14_Rabl6	932.160882822387	0.0607121895500907	0.128857115995911	0.471158997164095	0.637527196961986	0.755929382621132
ENSMUSG00000015090.13_Ptgds	364.725540969934	-5.61098396190314	0.850526079799595	-6.59707455793152	4.19349906165441e-11	1.52677445572042e-08
ENSMUSG00000015092.9_Edf1	771.322376804091	-0.158486769443036	0.238850761987358	-0.663538889825375	0.506985480864029	0.649524567538199
ENSMUSG00000015093.15_Clic3	16.4764596641468	1.31504932519146	1.00122087267962	1.31344577512844	0.189032781459011	0.335967453478301
ENSMUSG00000015094.16_Npdc1	551.824740450998	0.0478336923686114	0.10473896887136	0.456694321932467	0.647890772633703	0.763860206730058
ENSMUSG00000015095.12_Fbxw5	522.447940040597	0.0772258519362317	0.102347625063072	0.754544640275152	0.45052225096534	0.601071836883566
ENSMUSG00000015112.15_Slc25a13	124.64114594323	-0.632589005892463	0.233227960583206	-2.71232061675033	0.00668139334262722	0.0327493492581531
ENSMUSG00000015120.15_Ube2i	1565.41993531402	-0.105793733585625	0.0871430213892526	-1.21402416279627	0.224738497376035	0.376975278906957
ENSMUSG00000015126.9_Tsr3	130.070545418005	-0.0707255724741878	0.152102212861882	-0.464987136895969	0.64194066818171	0.7591498878075
ENSMUSG00000015127.14_Unkl	406.722486680854	0.28496360466769	0.157316264510092	1.81140586801442	0.070078048304284	0.170682432615912
ENSMUSG00000015133.17_Lrrk1	1831.03659515328	0.449329125244052	0.147565275178488	3.04495163039248	0.00232717733893835	0.0153614268529038
ENSMUSG00000015134.15_Aldh1a3	2385.56212075969	-0.13414803382962	0.259962080327801	-0.516029236496587	0.605833989706913	0.729993161969355
ENSMUSG00000015143.15_Actn1	1681.5644254252	0.2589516850757	0.11191578333523	2.31380844916255	0.0206782317020614	0.0728090337974125
ENSMUSG00000015149.14_Sirt2	750.051737017195	0.0940942342495885	0.113645492501072	0.827962747829182	0.407691597136128	0.562320163009583
ENSMUSG00000015165.16_Hnrnpl	2894.163438328	-0.186336930784703	0.100724878980158	-1.84995934143947	0.0643194099197355	0.161140075606626
ENSMUSG00000015176.11_Nolc1	739.721220290981	-0.749800711632868	0.176730186649814	-4.24262954646552	2.20915940087839e-05	0.000438117364368892
ENSMUSG00000015189.12_Casd1	995.568515540744	-0.497763049624826	0.157431099121866	-3.16178348751482	0.00156806105834297	0.0114240079055481
ENSMUSG00000015202.13_Cnksr3	202.369524349186	0.303052506422661	0.128706735224125	2.3545971070973	0.0185427980907774	0.0670982810960532
ENSMUSG00000015214.14_Mtmr1	540.141996523735	0.203681802506288	0.0984078628707299	2.06977162763759	0.0384737355022186	0.112642942868758
ENSMUSG00000015217.11_Hmgb3	190.670198066615	-1.29128043128059	0.229243834930991	-5.6327814951678	1.77326072299672e-08	1.76616768010473e-06
ENSMUSG00000015222.17_Map2	1938.61815011386	0.00280618818636287	0.217966104420176	0.012874424644271	0.989727979113864	0.993784737218102
ENSMUSG00000015224.10_Cyp2j9	284.881856952784	-0.519218360006311	0.167099710929052	-3.10723673380119	0.00188845105007373	0.0131388351543472
ENSMUSG00000015242.14_Nipsnap3a	0	NA	NA	NA	NA	NA
ENSMUSG00000015243.4_Abca1	7762.14675054386	0.875359237448261	0.190098024143921	4.6047782000382	4.12905699574696e-06	0.000114967427516582
ENSMUSG00000015247.10_Nipsnap3b	225.281249644756	-0.338423202532862	0.292470259338731	-1.15712005486653	0.247223314106959	0.402168588061625
ENSMUSG00000015289.4_Lage3	92.2290203127733	-0.284545160908704	0.188769335675896	-1.50736961535558	0.131715942568554	0.261571670855269
ENSMUSG00000015290.15_Ubl4a	307.452862197028	-0.889803694516434	0.135958298352338	-6.54468101837	5.96225067142191e-11	1.96491231686125e-08
ENSMUSG00000015291.10_Gdi1	1681.85802847108	0.436338473599572	0.139742622561822	3.12244371545651	0.00179356396526771	0.0125999274174449
ENSMUSG00000015305.6_Sash1	2270.37073957317	0.269548952330585	0.121334546997956	2.22153507801142	0.0263147415713563	0.0861608788606564
ENSMUSG00000015312.9_Gadd45b	436.018054701746	0.175675432191665	0.133473330743305	1.3161837740419	0.188112368407556	0.334810434120667
ENSMUSG00000015314.10_Slamf6	174.967316337842	0.947019222640205	0.29632211247698	3.19591141789587	0.00139389899128133	0.0105282360615486
ENSMUSG00000015316.11_Slamf1	55.1071009145628	1.14101523045535	0.326410185822992	3.49564835906838	0.000472911472365144	0.00469767114171227
ENSMUSG00000015335.16_Zdhhc12	71.93431238815	0.42450378883929	0.168702670098308	2.516283758828	0.0118599653472625	0.0491278786381058
ENSMUSG00000015337.5_Endog	68.292821071813	-0.207003860298368	0.233572507526291	-0.886250965452636	0.375482305626842	0.532570165391928
ENSMUSG00000015340.10_Cybb	7306.28964221226	1.03369620728442	0.397165165247615	2.60268597987429	0.00924966316349393	0.0413247510952749
ENSMUSG00000015341.17_Golga7	1172.18882915599	-0.305997817914772	0.105069657544322	-2.91233287579424	0.00358740111382984	0.0210124566024377
ENSMUSG00000015342.6_Xk	99.3321901769017	0.0323485476244502	0.148803583014292	0.217390918747858	0.827903707776007	0.892593878778263
ENSMUSG00000015354.8_Pcolce2	80.3968284132799	-0.284272510974552	0.589990080179014	-0.481825916273539	0.629929617288821	0.749733003528732
ENSMUSG00000015355.13_Cd48	369.767634985189	0.450023735200136	0.262877667978338	1.71191314447152	0.0869126759569972	0.197677161087619
ENSMUSG00000015357.10_Clpx	447.317896870109	-0.0640005459003978	0.100380214755877	-0.637581280893312	0.523746284172151	0.662856511778203
ENSMUSG00000015363.13_Trabd	752.552911242839	0.217907845184845	0.120026638360598	1.81549569463223	0.0694477670024053	0.169793198617053
ENSMUSG00000015365.15_Mov10l1	0.078858138549302	0.959146576777302	3.3018259716168	0.290489742652196	0.771441596821419	NA
ENSMUSG00000015377.10_Dennd6b	138.917406249359	0.740823962368846	0.27310088551878	2.7126384484678	0.00667498911640878	0.0327251161887379
ENSMUSG00000015396.4_Cd83	312.304888641234	0.423600828961958	0.314543433865968	1.34671648921612	0.178071559569751	0.321735035035661
ENSMUSG00000015401.12_Cltrn	0.444153021192592	-0.309950368368965	1.48618342935816	-0.208554585017021	0.83479596678679	NA
ENSMUSG00000015405.15_Ace2	55.9300203526396	2.53009941361485	1.11047222087727	2.27839955475524	0.0227027829101509	0.0779245466406006
ENSMUSG00000015437.5_Gzmb	452.721270520451	0.412815141919302	0.469969696631351	0.87838672339574	0.379733886856018	0.536255366087552
ENSMUSG00000015441.4_Gzmf	76.7438659494693	2.12647657779097	1.03917837513818	2.04630564748637	0.0407263084191307	0.117084871285788
ENSMUSG00000015443.9_Gzmn	0.0379900622657934	0.753049532163996	3.3018259716168	0.228070630807732	0.819591331645775	NA
ENSMUSG00000015451.16_C4a	19.6665697603951	1.78988826370239	0.401979620779904	4.45268409435714	8.48034771128504e-06	0.000206038433859246
ENSMUSG00000015452.14_Ager	73.8195211683918	1.07340621253545	0.328139259312871	3.2711910631577	0.00107095528995041	0.00857759401279078
ENSMUSG00000015461.15_Atf6b	529.138821225259	0.0290416297866121	0.0922935680588363	0.314665803884604	0.753015410774103	0.840099335662251
ENSMUSG00000015467.14_Egfl8	127.849638289605	-1.29020495528768	0.275674259488334	-4.68017927274884	2.86624175260467e-06	8.56461941549077e-05
ENSMUSG00000015468.14_Notch4	144.218359930742	-0.681837070939244	0.262889281514435	-2.59362826438325	0.00949691077318413	0.042091196623431
ENSMUSG00000015474.16_Ppt2	431.616281616828	-0.0407618827902264	0.103612879441163	-0.39340555932888	0.694019964258997	0.798058398208767
ENSMUSG00000015476.6_Prrt1	19.01805676513	1.78914715761396	0.431853697029323	4.14294741464834	3.42870584585811e-05	0.000618179548721731
ENSMUSG00000015478.13_Rnf5	165.177812973504	0.15315366454808	0.130748308107949	1.17136249611454	0.241453100471385	0.396001462350976
ENSMUSG00000015484.3_Fam163a	0.11397018679738	1.16524362139061	3.3018259716168	0.35290885449666	0.72415677248213	NA
ENSMUSG00000015488.14_Cacfd1	281.389829947211	0.226213837539427	0.223684969323454	1.01130549014367	0.311870239195542	0.469628548607183
ENSMUSG00000015501.10_Hivep2	1490.27795422701	0.119886701394381	0.106922458213351	1.12124901912713	0.262181879456777	0.418369007636267
ENSMUSG00000015519.12_2310057J18Rik	426.125104341481	-7.3447284767032	1.0161484037586	-7.22800769015236	4.90130979348276e-13	4.77558054225864e-10
ENSMUSG00000015522.18_Arnt	1108.20976570812	0.140530110689879	0.101089162655889	1.39016000328588	0.164480295904179	0.304527712426689
ENSMUSG00000015533.9_Itga2	1814.80716330362	-0.156645787070387	0.222641600708159	-0.703578246707454	0.481695462289412	0.628079089422571
ENSMUSG00000015536.14_Mocs2	521.018240271295	-0.159187180951129	0.133672774722184	-1.19087212247948	0.233703790011545	0.3868879319021
ENSMUSG00000015542.17_Nat9	160.518005150519	0.478218176936271	0.201358525205781	2.3749586785439	0.0175509148669926	0.0644357801719045
ENSMUSG00000015568.16_Lpl	2069.42923476934	-0.0473401624496606	0.319266071692468	-0.14827808729786	0.882123307988102	0.927980179083527
ENSMUSG00000015575.15_Atp6v0e	805.789526307725	-0.0571572171687516	0.183465816306816	-0.311541508490964	0.755388992555574	0.84203478527509
ENSMUSG00000015579.5_Nkx2-5	0	NA	NA	NA	NA	NA
ENSMUSG00000015597.17_Zfp318	691.914793800904	0.151560986036331	0.168068940787343	0.901778670861621	0.367174452251845	0.524507097772563
ENSMUSG00000015599.9_Ttbk1	15.3207133170477	-0.515385395725141	0.389267225007713	-1.32398867054612	0.185506807403101	0.331393229663644
ENSMUSG00000015605.6_Srf	382.457083768296	-0.0878581508608463	0.121649008039647	-0.722226611434528	0.470155164739988	0.618091124739985
ENSMUSG00000015619.10_Gata3	148.246460182491	1.45374164126604	0.465006710617635	3.12628099352617	0.00177032309170578	0.0124746091459211
ENSMUSG00000015627.5_Gata5	0	NA	NA	NA	NA	NA
ENSMUSG00000015647.9_Lama5	4486.4478479879	-0.00404056504320968	0.25033645127016	-0.016140538154586	0.987122272950243	0.992347485053604
ENSMUSG00000015652.9_Steap1	19.0250313400803	-0.166787668149028	0.441712380104184	-0.377593374470711	0.705732687350991	0.806815916845198
ENSMUSG00000015653.13_Steap2	399.899707801128	0.101033255535924	0.181229890580372	0.557486710455841	0.577194936471402	0.708079878255749
ENSMUSG00000015656.17_Hspa8	16814.950193659	-0.405870001593778	0.265152191132371	-1.53070581789444	0.12584211525918	0.253653696974115
ENSMUSG00000015659.12_Serac1	163.857953505304	0.0616562805534621	0.195699503797766	0.315055885972901	0.752719221951365	0.840019807974209
ENSMUSG00000015665.8_Awat1	4.23322815709451	-0.668590650644059	1.35296455758571	-0.494167158256624	0.621188131598424	0.742681713034608
ENSMUSG00000015668.13_Pdzd11	244.687252697784	-0.369503465927286	0.141878950068681	-2.60435720555033	0.00920467679363315	0.0411812351657654
ENSMUSG00000015671.11_Psma2	1040.82304915069	-0.405842886958565	0.304949346836225	-1.33085343900253	0.183237240263624	0.328351203167487
ENSMUSG00000015672.4_Mrpl32	181.898800951364	-0.441644646872106	0.198346502146294	-2.22663188961287	0.0259718858591267	0.0853791935019846
ENSMUSG00000015697.14_Setdb1	873.784236906191	0.119088517018946	0.10689049054165	1.1141170408657	0.265228978942105	0.421335607719045
ENSMUSG00000015702.13_Anxa9	105.21419308217	0.980940744660851	0.434787230365625	2.25613973031349	0.0240618816257214	0.0811355352441192
ENSMUSG00000015709.9_Arnt2	338.166159159547	-1.05198710617982	0.215343790463286	-4.88515180269001	1.03349196617294e-06	3.81557742371262e-05
ENSMUSG00000015711.8_Prune1	370.352314953767	-0.128181318462389	0.138031975076822	-0.928634965855187	0.353078294642606	0.510647601351456
ENSMUSG00000015714.11_Cers2	1715.97152523753	-0.407572354419739	0.16601172115933	-2.45508179527018	0.0140852535069609	0.0552609473198519
ENSMUSG00000015721.18_Nlrp5	0.072744172368623	0.753049532163996	3.3018259716168	0.228070630807732	0.819591331645775	NA
ENSMUSG00000015733.13_Capza2	3560.92203536929	-0.216937618484225	0.170644664059738	-1.27128275401732	0.203628075431826	0.352487908103893
ENSMUSG00000015745.9_Plekho1	1660.79670758198	0.046420983008404	0.170498069721622	0.272266912371484	0.785416795616302	0.863353626809306
ENSMUSG00000015747.5_Vps45	269.777939011217	0.0688562103401166	0.116105704709949	0.593047607024395	0.553149292285592	0.687753863743903
ENSMUSG00000015748.13_Prpf3	297.043116131427	0.412161965599462	0.159449260358849	2.58490986205813	0.00974044581791345	0.0427755027982443
ENSMUSG00000015749.12_Anp32e	1504.2860649567	-0.490860535044888	0.173903178341954	-2.82260818764155	0.00476347471714239	0.0259089657147088
ENSMUSG00000015750.15_Aph1a	1193.52633129022	-0.253045388032467	0.107196077283634	-2.36058440238372	0.01824616576151	0.066282472801984
ENSMUSG00000015755.16_Tab2	1602.68793041152	0.287297373422507	0.0533990795807157	5.38019336060355	7.44058763627039e-08	4.9332416842846e-06
ENSMUSG00000015757.10_Ppil4	599.446884303547	0.163661966454161	0.0752573453711198	2.17469757466314	0.0296527867706101	0.0936733791273431
ENSMUSG00000015759.11_Cnih1	670.476053716946	-0.182851049074949	0.175972223313377	-1.03909040661106	0.298762692187273	0.456267679699931
ENSMUSG00000015766.14_Eps8	2806.22910772857	-1.7301560356052	0.341846573689199	-5.06120630940777	4.16612104536897e-07	1.86725545253437e-05
ENSMUSG00000015776.12_Med22	689.277521960097	-0.353805055450761	0.123265425709107	-2.87027001623068	0.00410121417178605	0.0232091438357892
ENSMUSG00000015787.15_Abo	0.0820985375511512	0.959146576777302	3.3018259716168	0.290489742652196	0.771441596821419	NA
ENSMUSG00000015790.16_Surf1	317.568292407182	0.297122562084038	0.144093462169525	2.06201279093757	0.0392065182177606	0.113987814382462
ENSMUSG00000015804.14_Med28	438.779963523464	-0.354175197845702	0.203391101770917	-1.74135050531668	0.0816221583141439	0.18933366813166
ENSMUSG00000015806.12_Qdpr	428.508855505585	-0.370037978978207	0.167155384419824	-2.21373651984089	0.026846909158332	0.0873079718819068
ENSMUSG00000015812.8_Gnrh1	5.92019988158513	1.3913180319756	0.617691149267443	2.25244935697338	0.024293889642686	0.0816230984846466
ENSMUSG00000015829.13_Tnr	2.37228575023524	-0.298746350169689	0.627364895706414	-0.476192327964573	0.633937364749705	0.753023234604096
ENSMUSG00000015837.15_Sqstm1	5584.26097449494	0.0875858734007589	0.258900339382549	0.338299569670872	0.735137447974716	0.827361902828112
ENSMUSG00000015839.6_Nfe2l2	1849.78711700262	0.100321870982516	0.193113178425377	0.519497798133351	0.603413647967956	0.728622223770779
ENSMUSG00000015843.10_Rxrg	11.4722673026358	-1.55260283027974	0.646178649783652	-2.40274548037075	0.0162725087536756	0.0611241906084262
ENSMUSG00000015846.14_Rxra	1708.88500447843	0.119709997383641	0.0883191580771937	1.35542502883701	0.175282179797009	0.318475243169367
ENSMUSG00000015850.11_Adamtsl4	161.203234773079	1.05538682639055	0.271568567065537	3.88626282413552	0.000101799290207365	0.00144427190317514
ENSMUSG00000015852.13_Fcrls	186.738551253335	-1.79382987146625	0.464868278715244	-3.85879173434645	0.000113948989078107	0.00157621823162851
ENSMUSG00000015854.7_Cd5l	8.19778029336715	-0.600361051417626	0.728700680999688	-0.823878812071376	0.410008420549465	0.564599281339162
ENSMUSG00000015869.16_Prpsap1	468.691185351111	-0.188638296314057	0.125391154132718	-1.50439875618656	0.132478724354485	0.262474424258156
ENSMUSG00000015879.8_Fam184b	271.548798869817	-1.59105896434334	0.535120828319018	-2.97327048424064	0.00294644673702436	0.0182749692960332
ENSMUSG00000015880.13_Ncapg	331.758752390595	-0.854047434671085	0.181016975995576	-4.71805160799923	2.38114098099129e-06	7.44231093221963e-05
ENSMUSG00000015882.17_Lcorl	717.036394700846	-0.332825379557693	0.153333292119064	-2.17060088489624	0.0299613551481011	0.0943687939380108
ENSMUSG00000015889.8_Lta4h	1260.86893717885	-0.897266771759683	0.205442596884526	-4.36748164872553	1.25687353135754e-05	0.000280264038186292
ENSMUSG00000015890.2_Amdhd1	1.22491192494501	-0.126915769427921	1.15659846383966	-0.109731919413578	0.912621985236253	0.946582370135352
ENSMUSG00000015932.8_Dstn	2460.65110588839	-0.0380682856196599	0.193683491257367	-0.196548943704628	0.844180528124749	0.90374729117933
ENSMUSG00000015937.15_H2afy	1147.23676670799	0.291556306673426	0.123062382551337	2.36917489023747	0.0178278210736527	0.0651641608645503
ENSMUSG00000015942.9_Gtf2ird2	184.084030302046	0.0227764315383709	0.189977891075495	0.119889906185556	0.904570360497433	0.941499316276414
ENSMUSG00000015943.11_Bola1	72.9419388385042	-0.447353799412302	0.212713886432219	-2.10307755133256	0.0354589909443973	0.106291598055637
ENSMUSG00000015944.9_Castor2	626.364391448168	-0.217364325982034	0.174001881637418	-1.24920675533254	0.211589461838774	0.361990979449342
ENSMUSG00000015947.10_Fcgr1	463.153840974501	0.0279033507257747	0.343485568982106	0.0812358749407268	0.935254369708064	0.960875867768024
ENSMUSG00000015950.13_Ncf1	1484.00022745852	1.0845235010796	0.280203772432038	3.87048144165385	0.000108620626259452	0.00151662818347309
ENSMUSG00000015957.12_Wnt11	39.9741869301621	1.18393302340685	0.495293821727599	2.39036501460337	0.0168316351628589	0.062460166252636
ENSMUSG00000015961.8_Adss	934.731614203412	-0.0983093565066142	0.0927866278275482	-1.0595207392312	0.289362689253272	0.446950664828445
ENSMUSG00000015962.5_1700016C15Rik	0.153998785865458	0.27216009806357	3.3018259716168	0.0824271480093487	0.934307048509678	NA
ENSMUSG00000015966.17_Il17rb	3.97559311728663	0.56696241060271	0.592270527748833	0.957269328861734	0.338431332022393	0.496643713615468
ENSMUSG00000015968.17_Cacna1d	217.428155715116	1.26263375280124	0.368763587132496	3.42396537201375	0.000617144842977652	0.00575302513883856
ENSMUSG00000015970.19_Chdh	26.515215012101	0.868906401584969	0.621411356357601	1.39827892215884	0.16202932487097	0.301384227287387
ENSMUSG00000015971.5_Actr8	484.271052716842	0.147259591018669	0.0988751673821363	1.48934858890842	0.136395599057444	0.268304318061113
ENSMUSG00000015980.14_Lrrc27	43.4691796070378	0.344553047329106	0.278282326769722	1.23814203844221	0.215663398703842	0.366860237206095
ENSMUSG00000015981.12_Stk32c	45.3778608222484	0.390318844417219	0.225843786640114	1.72826912895859	0.0839399850419443	0.192893259309882
ENSMUSG00000015994.10_Fnta	749.778579782862	-0.626170318829997	0.178801790136725	-3.50203607218463	0.000461717102812026	0.0046236274984466
ENSMUSG00000016018.4_Mtrex	779.551475076577	-0.103725364582278	0.0907571450908271	-1.14288924005347	0.253084580538197	0.408677435499423
ENSMUSG00000016024.9_Lbp	296.892484238109	0.540578800583819	0.339249143591456	1.59345664033515	0.111057787996968	0.23299085316712
ENSMUSG00000016028.10_Celsr1	448.76616518434	1.42053898432345	0.438391169406353	3.24034579949928	0.00119384823646043	0.00929931837993683
ENSMUSG00000016087.13_Fli1	449.190082810161	0.373387006800289	0.229852992961651	1.62446006027246	0.104277657798433	0.223132083573273
ENSMUSG00000016128.14_Stard13	2148.12374931952	-0.655317774970902	0.193733351715281	-3.38257594352668	0.000718094202754141	0.00648340976688865
ENSMUSG00000016150.15_Tenm1	0.0717815911476583	0.272160098063569	3.3018259716168	0.0824271480093485	0.934307048509678	NA
ENSMUSG00000016179.11_Camk1g	3.4835356628112	0.00478749214542391	0.526653766884559	0.00909039761311213	0.992747011985251	0.995412104634876
ENSMUSG00000016181.9_Diexf	231.321044324587	-0.0642458118199995	0.128801002557099	-0.498799004235378	0.617920989139946	0.73992035087503
ENSMUSG00000016194.14_Hsd11b1	392.99751304117	1.70383584928429	0.544877503953892	3.12700714733209	0.00176595634131478	0.0124618593849718
ENSMUSG00000016200.14_Syt14	2.23634525809123	0.752940218257135	0.637363640937389	1.18133537888946	0.237469518076952	0.391473583941775
ENSMUSG00000016206.6_H2-M3	721.163228348494	0.510429612236403	0.234165056813705	2.17978557168966	0.0292733599418893	0.0927886840590861
ENSMUSG00000016239.11_Lonrf3	132.812635938867	-0.352617785360229	0.259526980635136	-1.35869413075	0.174243532725576	0.317084573858419
ENSMUSG00000016252.7_Atp5e	828.323917752884	-0.501305843624479	0.212724576071867	-2.35659580515566	0.0184433094624763	0.0667929161367313
ENSMUSG00000016253.12_Nelfcd	359.657106308529	-0.403018916968335	0.114984982935025	-3.5049700115716	0.000456658718084256	0.00458851758755886
ENSMUSG00000016255.5_Tubb1	1.23650302984793	-1.34534248964777	0.917739208536819	-1.46593114594362	0.142667045795526	0.276787160962491
ENSMUSG00000016256.10_Ctsz	5078.49996648614	0.468305005535535	0.293777875082483	1.59407853775255	0.110918445311307	0.232894743305164
ENSMUSG00000016257.15_Prelid3b	517.202018128126	-0.572630323784416	0.211294839670455	-2.71010084618024	0.0067262753621602	0.0329117534641943
ENSMUSG00000016262.14_Sertad4	168.730344087152	0.17422112890019	0.222385947826082	0.783417885002522	0.433381756885545	0.586018534472036
ENSMUSG00000016283.13_H2-M2	1066.52857581204	1.51359959725306	0.41305587439378	3.66439431341944	0.000247924585538034	0.00286391235149863
ENSMUSG00000016308.12_Ube2a	290.925995542965	-0.114755930293526	0.191995024216283	-0.597702626731896	0.550038372467336	0.685559506506841
ENSMUSG00000016319.3_Slc25a5	2944.83496761323	-0.892788649794645	0.298287572448905	-2.99304675171332	0.00276207434509754	0.0174017672402688
ENSMUSG00000016327.9_Atp1b4	1.51988825067146	0.254638144694605	0.845812367907453	0.30105748550897	0.76337065953158	0.848177393319885
ENSMUSG00000016344.14_Ppdpf	269.012662107028	-0.519678863163058	0.174596872784491	-2.97645000666484	0.00291606622055569	0.0181575559885115
ENSMUSG00000016346.17_Kcnq2	0	NA	NA	NA	NA	NA
ENSMUSG00000016349.10_Eef1a2	93.5961090327228	-0.534392564276925	0.38737410624122	-1.37952577538612	0.167732704746029	0.309066528306847
ENSMUSG00000016356.18_Col20a1	400.886468446307	-0.533630136264861	0.426815532631958	-1.25025941060352	0.211204800478118	0.361584567059878
ENSMUSG00000016382.15_Pls3	1360.70781900792	-0.0322184439708959	0.208319021758454	-0.154659155457504	0.877090031685147	0.924602816361308
ENSMUSG00000016386.15_Mpped2	96.3325244566036	0.063626375280189	0.244825347549013	0.259884754242823	0.794952671671968	0.869995085811828
ENSMUSG00000016409.4_Nkap	391.660404156189	-0.162943615683986	0.130638216239706	-1.24728904277906	0.212291533654571	0.362776671435027
ENSMUSG00000016427.7_Ndufa1	307.640903549452	-0.705084887191051	0.271311631417836	-2.5988008088941	0.00935500403032769	0.0416293964097783
ENSMUSG00000016458.14_Wt1	0.238339806715632	0.203474887605305	2.05419946700667	0.0990531303670347	0.921096085549859	NA
ENSMUSG00000016477.18_E2f3	455.595217458184	-0.0648613894582035	0.128966060412385	-0.502933789330318	0.615010823807282	0.737460140270811
ENSMUSG00000016481.15_Cr1l	969.447497764885	-0.0361004914870706	0.127634725497148	-0.282842238634166	0.777297774035192	0.858556021298666
ENSMUSG00000016487.15_Ppfibp1	6412.01862433704	-0.204490590408048	0.110773421082756	-1.84602577413654	0.0648884631392208	0.162203062905738
ENSMUSG00000016493.13_Cd46	49.0165567238727	0.269382443528609	0.320031551550645	0.841737141926704	0.399935103314926	0.555575605336443
ENSMUSG00000016494.9_Cd34	670.51758556475	-0.598865709452438	0.377633448947635	-1.58583862505114	0.112775921305957	0.235426958217652
ENSMUSG00000016495.12_Plgrkt	616.674996446147	0.19575773146044	0.140351808756768	1.39476457905642	0.163086843512937	0.302698042332692
ENSMUSG00000016496.7_Cd274	2721.25634254326	1.2488638519557	0.273974381190116	4.55832346999295	5.15635788802761e-06	0.00013838800032419
ENSMUSG00000016498.10_Pdcd1lg2	565.559169078136	1.44400749027707	0.438939966710495	3.28976078687651	0.00100272589216064	0.00820412093585977
ENSMUSG00000016503.17_Gtf3a	394.871246613456	-0.468515635919001	0.183952334555859	-2.54694041828935	0.010867198586595	0.0462734382194884
ENSMUSG00000016510.11_Mtif3	197.534035606952	-0.0498642460994584	0.102181176665913	-0.487998354750722	0.62555100643014	0.74602724996538
ENSMUSG00000016520.7_Lnx2	331.88699456126	-0.337394857353844	0.105384161629988	-3.20157082559013	0.00136680469859358	0.0103690227811382
ENSMUSG00000016524.12_Il19	0.185048108042377	-1.04252238296312	3.20202677717564	-0.325582031479037	0.744740608869685	NA
ENSMUSG00000016526.8_Dyrk3	48.3702329006967	0.097445649315572	0.191240278899646	0.509545634822603	0.610369819531694	0.733700995317559
ENSMUSG00000016528.10_Mapkapk2	2091.31317850145	0.0466455217333297	0.133203683160743	0.350181921599272	0.726202173347942	0.820726748939804
ENSMUSG00000016529.5_Il10	7.55932398908375	-0.424881106629601	0.389733555519523	-1.09018353850293	0.275632303159216	0.432769558873259
ENSMUSG00000016534.15_Lamp2	5445.23484479583	0.111726373408442	0.225560157099141	0.495328496155174	0.620368259066779	0.74197858171994
ENSMUSG00000016541.10_Atxn10	984.751315296143	-0.492034619643026	0.165998409196353	-2.96409237910838	0.00303577137924137	0.0186490231932015
ENSMUSG00000016552.13_Foxred2	299.440659412528	-0.164710678145474	0.136489859364144	-1.20676128551089	0.227524089511544	0.379941493737235
ENSMUSG00000016554.9_Eif3d	1421.11635752026	-0.226011652681386	0.199284093495749	-1.13411787522423	0.256745106492725	0.413001467900265
ENSMUSG00000016559.14_H3f3b	5247.90757540414	-0.3720580934219	0.213907874023158	-1.73933799828996	0.0819753272213512	0.189760054026493
ENSMUSG00000016619.10_Nup50	755.64912295035	-0.202135509433977	0.122722269361043	-1.64709722600797	0.0995380632251863	0.216483695349032
ENSMUSG00000016624.15_Phf21b	17.2529704315589	0.473875212472662	0.447331219445799	1.05933856586122	0.289445617179277	0.447034891866823
ENSMUSG00000016626.10_Nlrp14	0	NA	NA	NA	NA	NA
ENSMUSG00000016637.7_Ift27	110.487000762538	-0.383559230078319	0.159793531338794	-2.40034266008613	0.0163797307351426	0.0613726409922329
ENSMUSG00000016664.16_Pacsin2	2751.66952583697	-0.319078235398457	0.134939613585002	-2.36460018612297	0.0180495446938947	0.0657280299951543
ENSMUSG00000016756.17_Cmah	260.777400795136	0.518938955821164	0.334372552345487	1.55197833129849	0.120667408465637	0.246482237144739
ENSMUSG00000016757.11_Ttll12	385.252328489377	-0.416725393433385	0.121088634307468	-3.44149057272574	0.000578518629948393	0.00548418041334327
ENSMUSG00000016758.4_Bik	22.0513938181995	-0.764747611518235	0.217074237252438	-3.52297730581865	0.000426727898162609	0.00434285749219985
ENSMUSG00000016763.15_Scube1	75.0599026907371	-1.67775344571536	0.480391582800628	-3.49247052984203	0.000478574401494344	0.00474713466540297
ENSMUSG00000016831.12_Tox4	1199.46376246071	-0.0377426623566837	0.137584696057548	-0.274323114693635	0.783836322645892	0.862530489094154
ENSMUSG00000016833.14_Mrps18c	156.500840688818	-0.388490541313243	0.325169530517335	-1.19473230070224	0.232191638156464	0.385124314342858
ENSMUSG00000016918.15_Sulf1	501.620708720504	0.571560633209713	0.362147031980154	1.57825574348773	0.114506868694839	0.2377384082798
ENSMUSG00000016921.14_Srsf6	2038.76888632254	-0.135863198716848	0.128107673953625	-1.06053911154479	0.288899406395236	0.446468222696175
ENSMUSG00000016933.17_Plcg1	1437.01486122847	0.151200110563021	0.120303439406702	1.2568228415471	0.208817793020862	0.358727998589307
ENSMUSG00000016940.18_Kctd2	298.538650960342	0.143388973856074	0.100577710278876	1.42565359122308	0.153968358753491	0.291126469765925
ENSMUSG00000016942.6_Tmprss6	4.68699710733672	1.1376270138113	0.47616406209012	2.38914925418289	0.0168874402134281	0.0626020347404134
ENSMUSG00000016946.6_Kctd5	317.028561085405	-0.216400492088968	0.127247840276505	-1.70062212151293	0.0890139674747169	0.200825834199981
ENSMUSG00000016982.6_Pom121l2	0.0369366992608788	0.0660630534502633	3.3018259716168	0.0200080361648843	0.98403696191708	NA
ENSMUSG00000016984.7_Etaa1	174.860607263747	0.0931097211477587	0.124308119399239	0.749023648638102	0.453842951893976	0.603884369548985
ENSMUSG00000016995.17_Matn4	6.55412396985706	-1.61025959417263	0.6072931820211	-2.65153576862762	0.00801266255343196	0.0374247119263047
ENSMUSG00000016998.2_Svs4	0	NA	NA	NA	NA	NA
ENSMUSG00000017000.2_Svs6	0	NA	NA	NA	NA	NA
ENSMUSG00000017002.14_Slpi	243.964774003718	2.98109921838658	0.801994576903077	3.71710645463237	0.000201517546229854	0.00243581888404047
ENSMUSG00000017003.7_Svs3a	0	NA	NA	NA	NA	NA
ENSMUSG00000017004.7_Svs5	0	NA	NA	NA	NA	NA
ENSMUSG00000017007.9_Rbpjl	0.22469305674844	0.27216009806357	3.3018259716168	0.0824271480093488	0.934307048509678	NA
ENSMUSG00000017009.3_Sdc4	3246.36292350321	0.479618316241678	0.165548175673772	2.89715253151934	0.00376566620203083	0.0217996771044679
ENSMUSG00000017049.4_Ccdc70	0	NA	NA	NA	NA	NA
ENSMUSG00000017057.9_Il13ra1	1039.29478424006	0.608062235343501	0.293758577267452	2.06993865847155	0.0384580891637741	0.112642942868758
ENSMUSG00000017064.4_Prl5a1	0	NA	NA	NA	NA	NA
ENSMUSG00000017119.19_Nbr1	2331.08864585674	-0.256217712547944	0.0992201397998643	-2.58231557690564	0.009813979913429	0.0430225527895039
ENSMUSG00000017132.17_Cyth1	1156.34631508232	0.604142752433543	0.136102758047099	4.438872224944	9.04314806737963e-06	0.000216745399133666
ENSMUSG00000017144.8_Rnd3	468.858386745683	-0.172707383156342	0.128112533641595	-1.34809123078858	0.177629041554638	0.321358425869012
ENSMUSG00000017146.12_Brca1	330.225947517956	-1.06654210695723	0.206775195225873	-5.15797896257424	2.4962965888041e-07	1.24315570122444e-05
ENSMUSG00000017165.1_Gast	0	NA	NA	NA	NA	NA
ENSMUSG00000017167.6_Cntnap1	141.007428018556	0.789035408773995	0.418705370481459	1.88446450511658	0.0595021716646903	0.152376147526649
ENSMUSG00000017176.17_Nt5c3b	180.11506732115	-0.676624637361074	0.137689574559161	-4.91413122255201	8.91770089069525e-07	3.37577157027839e-05
ENSMUSG00000017188.3_Coa3	235.284010770603	-0.441624139852153	0.213166105942619	-2.07173714554335	0.0382899612036094	0.112284484503126
ENSMUSG00000017195.15_Zpbp2	1.66329599145695	1.20488104083654	0.92756974520471	1.29896543851873	0.193955790348136	0.341414599143959
ENSMUSG00000017204.4_Gsdma	97.2128235607793	2.63866071298769	1.1652268124862	2.26450394439319	0.0235431374330806	0.0799275427776605
ENSMUSG00000017210.14_Med24	598.441231648598	-0.00737640188722443	0.093706604838912	-0.0787180572800068	0.937256882416089	0.962070663931135
ENSMUSG00000017211.14_Gsdma2	0.107616039131863	0.272160098063569	3.3018259716168	0.0824271480093485	0.934307048509678	NA
ENSMUSG00000017221.14_Psmd3	1127.24719885934	-0.212843165638712	0.0941132981223549	-2.26156313597679	0.0237244077760592	0.0803572109574852
ENSMUSG00000017264.16_Exosc10	690.40526668918	-0.14014448201337	0.101061639031045	-1.38672282932517	0.165526296496067	0.306006802861326
ENSMUSG00000017286.15_Glod4	440.536702509105	-0.301763038926091	0.243415767455515	-1.23970210344422	0.215085598858714	0.366218104415585
ENSMUSG00000017288.15_Vps53	451.594501856166	-0.0966449734571112	0.0599061579177572	-1.61327277222137	0.10668525924254	0.226596214541306
ENSMUSG00000017291.13_Taok1	4812.42360256541	-0.101591253323308	0.101281484270456	-1.00305849637851	0.315832638181062	0.473653846057525
ENSMUSG00000017299.13_Dnttip1	200.683625301698	-0.141872163641936	0.1025477714459	-1.38347388384527	0.166519609751098	0.307389164293419
ENSMUSG00000017300.9_Tnnc2	335.231203644686	-0.59978673237375	0.455087962043234	-1.31795780683992	0.187517772718099	0.334097097043457
ENSMUSG00000017307.16_Acot8	122.314957487817	0.391156814053239	0.128972247593468	3.03287584229902	0.00242235241267228	0.015766749221024
ENSMUSG00000017309.11_Cd300lg	93.557636975023	-0.973333726919138	0.219503096028698	-4.43425967345756	9.23892153794804e-06	0.000220965028458288
ENSMUSG00000017310.7_Spint4	0	NA	NA	NA	NA	NA
ENSMUSG00000017311.15_Pyy	0.217886757865606	1.61060956878931	3.30005212425819	0.488055796740289	0.625510319822188	NA
ENSMUSG00000017314.12_Mpp2	48.9294618189939	-0.871145188421396	0.245592605536998	-3.54711489182095	0.000389474702063201	0.00405017544001686
ENSMUSG00000017316.13_Ppy	0.072744172368623	0.753049532163996	3.3018259716168	0.228070630807732	0.819591331645775	NA
ENSMUSG00000017344.4_Vtn	12.4867512201153	-0.566100028961492	0.316600062851428	-1.78806038085706	0.0737662667205533	0.176991652805953
ENSMUSG00000017376.15_Nlk	456.62693993372	-0.276115862206926	0.13384063475821	-2.06301967041431	0.0391107593359668	0.113818317547289
ENSMUSG00000017386.10_Traf4	375.803087300375	-1.29403661005938	0.227283874365194	-5.69348183488001	1.24474464813477e-08	1.35411298857767e-06
ENSMUSG00000017390.15_Aldoc	306.570576096629	-0.236766604727374	0.380698685624157	-0.621926509515508	0.533990192837398	0.671269435209856
ENSMUSG00000017400.10_Stac2	128.500079027297	1.47457120549144	0.314907184851784	4.68255815181056	2.83316776762404e-06	8.48814033054207e-05
ENSMUSG00000017404.12_Rpl19	7267.05041513612	-0.462569719918074	0.208385151598698	-2.21978253426077	0.0264335330846123	0.0864024907272699
ENSMUSG00000017405.14_Nek8	139.920373842934	-0.331260657117131	0.194706331975295	-1.70133479356574	0.0888801380296108	0.200584480689182
ENSMUSG00000017412.15_Cacnb4	21.4645656796223	0.171390142964502	0.221350519105644	0.774292934378449	0.438757581056292	0.590473059780897
ENSMUSG00000017417.14_Plxdc1	130.407318548897	1.22289221547885	0.215560837238326	5.67307230360592	1.40258995010952e-08	1.45518707323863e-06
ENSMUSG00000017418.13_Arl5b	627.466700677166	-0.372625132592522	0.124142310599053	-3.0015965611918	0.00268567847128872	0.0170305757050312
ENSMUSG00000017421.18_Zfp207	2187.07400089767	-0.13121711777785	0.118936050503164	-1.10325773575574	0.269915254942205	0.426360925571196
ENSMUSG00000017428.16_Psmd11	781.379530445101	0.0556695988825344	0.103684699787702	0.536912379517131	0.591328139414592	0.719136577323217
ENSMUSG00000017446.14_C1qtnf1	201.684993401029	-0.0360847616368484	0.299136351196211	-0.120629811430639	0.90398425515488	0.941020399387815
ENSMUSG00000017453.4_Pipox	0.564770081434392	1.43981856744254	1.22310440749234	1.17718369635714	0.239122194553855	NA
ENSMUSG00000017466.9_Timp2	4864.04241918017	-0.0672498951128217	0.180858547635772	-0.371836974209563	0.710014232901261	0.809906289286229
ENSMUSG00000017478.15_Zc3h18	941.954205219576	0.0456134212660397	0.116778306426705	0.390598413881509	0.696094098229003	0.799767687326939
ENSMUSG00000017485.11_Top2b	2798.1488655899	-0.301269690595792	0.0975304749743147	-3.0889800411116	0.00200844931427453	0.0137475104254405
ENSMUSG00000017491.9_Rarb	33.9547396645766	-2.25542084123891	0.413043395479087	-5.46049365738645	4.74812454244015e-08	3.5866751720599e-06
ENSMUSG00000017493.12_Igfbp4	1835.74740085166	-0.782869121825788	0.225292864807261	-3.47489532123237	0.000511052734459072	0.00499463226307362
ENSMUSG00000017499.15_Cdc6	112.714821950984	-1.09036369711597	0.184378939121518	-5.91371065649396	3.34485257249623e-09	4.57768699438294e-07
ENSMUSG00000017548.15_Suz12	1010.83097711086	-0.121723358786265	0.0988191404610042	-1.23177916968726	0.218031586510587	0.369596346065645
ENSMUSG00000017550.14_Atad5	293.281132517012	-0.284317600694301	0.129926287656201	-2.18829927201982	0.0286478098988737	0.0913770848909023
ENSMUSG00000017561.16_Crlf3	580.411334758962	0.447994400423497	0.114401846618263	3.91597175802911	9.00407888465381e-05	0.00131652021474411
ENSMUSG00000017588.2_Krt27	1578.37017617357	2.98736986312305	1.64965040705762	1.81091087562694	0.0701546488139515	0.170776198123034
ENSMUSG00000017607.9_Tns4	141.885423701171	0.832866067351842	0.380264031747374	2.19023099167358	0.0285074886784795	0.091108502750246
ENSMUSG00000017615.12_Tnfaip1	897.564783151285	-0.408093379210659	0.117767729745136	-3.46523941740089	0.00052975963690189	0.00513269064546968
ENSMUSG00000017631.18_Abr	2529.53087507932	1.16729413624184	0.216916785782768	5.38129924814038	7.39501426270077e-08	4.93221040556917e-06
ENSMUSG00000017639.13_Rab11fip4	233.317935344754	0.633423873505957	0.216267321714209	2.92889313320766	0.00340171354963526	0.020242273140554
ENSMUSG00000017652.16_Cd40	221.427750091198	0.388327267848694	0.284153116665839	1.36661273472979	0.171746723461911	0.314088793274149
ENSMUSG00000017664.16_Slc35c2	358.163505917255	-0.17232532560981	0.0964373526830149	-1.78691472562748	0.0739512720987749	0.177236309885145
ENSMUSG00000017667.9_Zfp334	196.532737747344	-0.176121797390966	0.124561850256899	-1.41393048535911	0.157382313956126	0.295264768167165
ENSMUSG00000017670.16_Elmo2	1442.87178252137	-0.228590111281846	0.0951771505766988	-2.40173308295919	0.0163176099395205	0.061191037273202
ENSMUSG00000017677.11_Wsb1	1747.90589960979	0.725837764824217	0.213194549221767	3.40457937350543	0.000662660390041338	0.00606626607059901
ENSMUSG00000017679.16_Ttpal	519.902167130582	0.0234412066380726	0.0744643994258176	0.31479749811754	0.752915411446797	0.840036903144443
ENSMUSG00000017686.17_Rhot1	808.954513689214	-0.00332450965313267	0.0799325050916812	-0.0415914608120878	0.966824380637817	0.98052963489028
ENSMUSG00000017688.14_Hnf4g	0.783745339701058	1.88036908607467	1.20475847019361	1.56078511385978	0.118574460921146	NA
ENSMUSG00000017692.8_Rhbdl3	44.1512274154704	0.184241409912466	0.269753220891243	0.682999851878495	0.494606936134472	0.638859119743991
ENSMUSG00000017697.3_Ada	57.7218301961451	0.055669838987399	0.223552564644039	0.249023486158799	0.803342614237307	0.876267120226724
ENSMUSG00000017707.9_Serinc3	6268.48147629702	-0.100454412027851	0.261372431536725	-0.38433438231123	0.700730627811972	0.803159439917466
ENSMUSG00000017713.9_Tha1	56.1593741391819	0.295233361557147	0.173511806283445	1.7015174234015	0.0888458689116525	0.200547534479264
ENSMUSG00000017715.11_Pgs1	918.458816627374	0.55870854465538	0.15492358867157	3.60634910052216	0.00031053530433193	0.00339302592397784
ENSMUSG00000017716.15_Birc5	217.600492504231	-1.10859350036871	0.210454609387168	-5.26761330434566	1.38208857377121e-07	8.00325708997745e-06
ENSMUSG00000017718.15_Afmid	94.8550547208451	0.208741398671988	0.158162838661381	1.31978788720967	0.186905846865066	0.333345466537817
ENSMUSG00000017720.2_Trp53tg5	0	NA	NA	NA	NA	NA
ENSMUSG00000017721.15_Pigt	537.424175726829	-0.17165276265504	0.0917507044400748	-1.87086043319866	0.0613644284960815	0.155739166772048
ENSMUSG00000017723.11_Wfdc2	0.184917414011897	1.16524362139061	3.3018259716168	0.35290885449666	0.72415677248213	NA
ENSMUSG00000017724.14_Etv4	308.948410812845	-0.210914820119124	0.180400587278444	-1.16914708150912	0.242344377620663	0.396866307437082
ENSMUSG00000017733.4_Eppin	0	NA	NA	NA	NA	NA
ENSMUSG00000017734.15_Dbndd2	188.426714956618	-0.149866082701641	0.210427720974364	-0.712197432960358	0.476342526349664	0.623238907957494
ENSMUSG00000017737.2_Mmp9	143.440671905033	0.366432888259897	0.354001697642654	1.0351161892726	0.300614652866593	0.458502305229725
ENSMUSG00000017740.17_Slc12a5	43.9978253652111	1.59712204283212	0.501380963862208	3.18544611372811	0.001445310175856	0.0107976166613565
ENSMUSG00000017747.13_Ghdc	226.650068506643	0.261463226643631	0.103540582161744	2.52522461420189	0.0115624362013914	0.048245542992588
ENSMUSG00000017754.13_Pltp	1785.2241187544	0.349357373983497	0.234848176215377	1.48758819256533	0.136859529200354	0.268895497929155
ENSMUSG00000017756.9_Slc12a7	1324.46057651999	0.425341949716352	0.157946726523673	2.6929456474212	0.00708238138090146	0.0341765628150792
ENSMUSG00000017760.16_Ctsa	3884.3816133012	0.1569034113535	0.19655405067702	0.798271064946535	0.424713205507846	0.578520723038587
ENSMUSG00000017764.2_Zswim1	110.564877574645	0.100491341056795	0.15566164868979	0.645575463851466	0.518554331708627	0.658376610444421
ENSMUSG00000017765.17_Slc12a4	2271.84697105818	0.0817691963814447	0.0854279661437426	0.957171287958072	0.33848080655596	0.496683792228855
ENSMUSG00000017767.3_Spata25	2.95215374755709	0.340540037460035	0.879724168951208	0.387098649189121	0.698683177605476	0.801663523395915
ENSMUSG00000017774.19_Myo1c	3455.23074911172	0.205723794805125	0.131143482409163	1.56869248113508	0.116719611422379	0.241210484320871
ENSMUSG00000017776.15_Crk	2012.42354022061	-0.134310745644328	0.131915117705516	-1.01816037449293	0.308601747297163	0.466349002595973
ENSMUSG00000017778.14_Cox7c	880.978713151929	-0.74213230145336	0.271741135965777	-2.73102671340427	0.00631373537536645	0.0315686768768322
ENSMUSG00000017781.17_Pitpna	2055.27068716774	0.105860662777047	0.13993984953692	0.756472606818963	0.449365890221173	0.599989533520191
ENSMUSG00000017801.15_Mlx	307.849715168855	-0.232077337303544	0.193901496045284	-1.19688265452756	0.231352295825433	0.384215573547351
ENSMUSG00000017802.14_Retreg3	870.349001388731	-0.179504379081673	0.0951504998022493	-1.88653112127352	0.0592234187045255	0.151922712130084
ENSMUSG00000017817.11_Jph2	208.808341165006	0.0048516164263508	0.172721213934749	0.0280892909204751	0.977590935312269	0.987212904103871
ENSMUSG00000017830.15_Dhx58	347.572580449446	-0.512976167915424	0.197570349592153	-2.59642283862111	0.00942000609180536	0.0418438724514089
ENSMUSG00000017831.8_Rab5a	1075.10273115479	0.00314077222055961	0.204906061716678	0.0153278638720914	0.98777061293723	0.992552298758673
ENSMUSG00000017832.2_Hspb9	2.45969183267205	-1.09403963082789	0.707524356135916	-1.54629253585402	0.122033933811774	0.248350535148297
ENSMUSG00000017837.12_Nkiras2	378.25267972112	-0.347582789510431	0.122133822794805	-2.84591754811769	0.00442836595244593	0.0245640765426043
ENSMUSG00000017843.14_Ppp2r5c	1667.81134340378	-0.0987944046540641	0.140818986771048	-0.701570199583169	0.482947241568635	0.629089030664562
ENSMUSG00000017858.12_Ift52	311.918765820757	0.127115260485804	0.0941565275141385	1.35004193380769	0.177002532288325	0.320561398786275
ENSMUSG00000017861.11_Mybl2	124.056382486204	-0.663122599345034	0.228876671015048	-2.89729222469089	0.00376398970203423	0.0217961264141052
ENSMUSG00000017868.16_Sgk2	0.194175883992415	1.16524362139061	3.3018259716168	0.35290885449666	0.72415677248213	NA
ENSMUSG00000017897.18_Eya2	36.9418445169775	1.54433232694269	0.358443713507483	4.30843747217916	1.64411942058257e-05	0.000346489404856098
ENSMUSG00000017922.14_Prl3c1	0	NA	NA	NA	NA	NA
ENSMUSG00000017929.13_B4galt5	1135.79572691998	-0.12060627122517	0.100245178977786	-1.20311293226276	0.228932621586744	0.381667910263275
ENSMUSG00000017943.15_Gdap1l1	1.00958723453304	-1.11835647945764	1.08190211329671	-1.03369469909792	0.301278912017538	0.45920291221608
ENSMUSG00000017950.16_Hnf4a	0	NA	NA	NA	NA	NA
ENSMUSG00000017969.13_Ptgis	89.8394173952306	0.271506261715179	0.288607921888863	0.940744314772243	0.346835903496216	0.504943324715794
ENSMUSG00000017978.18_Cadps2	8.43565982896871	-0.372526835499391	0.508148703332293	-0.733105945280321	0.463493814299679	0.612182815434712
ENSMUSG00000017999.16_Ddx27	553.919046301438	-0.26212907390151	0.152044479205841	-1.72402888464391	0.0847026288576673	0.194227556809611
ENSMUSG00000018001.18_Cyth3	3498.1413456267	-0.340885726581036	0.144893248928489	-2.35266811326231	0.0186392620960368	0.0673567501243149
ENSMUSG00000018008.8_Cyth4	1548.7106142402	0.555226627407714	0.173747855024255	3.19558838484771	0.00139546034717386	0.0105364778908916
ENSMUSG00000018012.11_Rac3	27.3277856923488	0.00585576337958838	0.244763011965767	0.0239242168682226	0.980913057541912	0.989008289211856
ENSMUSG00000018040.9_Rrp7a	775.819369358175	-0.112701406592068	0.117476218866096	-0.959355073561995	0.337379899588802	0.49565252063623
ENSMUSG00000018042.18_Cyb5r3	3377.16131839492	-0.0901220191005697	0.195297339782332	-0.461460556508424	0.644468213866796	0.760814026905911
ENSMUSG00000018068.13_Ints2	396.014875303161	-0.115595745452948	0.104572076499354	-1.10541694611622	0.268978964182729	0.425122969697084
ENSMUSG00000018076.12_Med13l	2847.693328272	0.320474590361991	0.17072880954456	1.87709731718329	0.0605047570461534	0.154203360468268
ENSMUSG00000018102.5_Hist1h2bc	694.888045286584	-1.20696892806283	0.239156362614646	-5.04677740900259	4.49324314694337e-07	1.9821570654134e-05
ENSMUSG00000018126.15_Baiap2l2	78.9726375343853	-0.277989429249323	0.331916657320048	-0.837527804400833	0.402295954823297	0.557705140405315
ENSMUSG00000018143.10_Mafk	703.207427853186	-0.0295950979544079	0.139309574253023	-0.212441234660982	0.831762819244218	0.895369621446004
ENSMUSG00000018160.15_Med1	1429.76803512424	-0.067161491075491	0.0717495835082732	-0.93605408967631	0.349245339225147	0.507067577067414
ENSMUSG00000018166.8_Erbb3	6989.65489504035	-0.798980416510136	0.213119271517331	-3.74898248676287	0.000177553482521128	0.00221054085738804
ENSMUSG00000018167.10_Stard3	387.946943782547	0.0258464885036376	0.10648136903027	0.24273249620119	0.80821263182746	0.879310859270481
ENSMUSG00000018168.8_Ikzf3	357.540134781307	0.795233210679962	0.280735805673858	2.83267468775898	0.00461603365695624	0.0253294109334939
ENSMUSG00000018169.12_Mfng	156.853693083983	0.539844529364414	0.204133034149464	2.64457211256237	0.00817942759266612	0.0379348038807218
ENSMUSG00000018171.9_Vmp1	1713.90611627195	0.687114426983429	0.155765505225885	4.41121046657283	1.02794340071174e-05	0.000240712764994253
ENSMUSG00000018189.12_Uchl5	254.947088045918	-0.45526455883061	0.172421959645252	-2.64040937573896	0.00828059355176371	0.0382693548143998
ENSMUSG00000018196.18_Glrx2	249.126154169391	-0.0857341420736648	0.0966049213806924	-0.887471785581306	0.374824949952733	0.531937630830267
ENSMUSG00000018199.9_Trove2	1571.21653281005	-0.258588312908946	0.173607601100302	-1.48949879653914	0.136356070012292	0.268259110611488
ENSMUSG00000018209.15_Stk4	1409.05961277531	0.118019759144794	0.134291702756685	0.878831355341643	0.379492722524285	0.536016129570732
ENSMUSG00000018211.13_Wfdc15b	0	NA	NA	NA	NA	NA
ENSMUSG00000018217.12_Pmp22	1734.1574682915	-0.357495897931291	0.20377935488338	-1.75432834271107	0.0793742619517921	0.185714889365177
ENSMUSG00000018238.6_Gdf9	14.2488409578416	-0.274578347948665	0.255891361809888	-1.07302702993413	0.283258988643344	0.440791782482061
ENSMUSG00000018239.9_Zcchc10	40.6374845209254	0.390616800750494	0.185603962336164	2.10457145329157	0.0353286287172953	0.105985886151886
ENSMUSG00000018259.13_Prl8a2	0	NA	NA	NA	NA	NA
ENSMUSG00000018263.11_Tbx5	1.54304772500368	0.599942474356371	0.853666055351768	0.702783565769351	0.482190640460295	0.628432233365235
ENSMUSG00000018286.6_Psmb6	909.545419615767	-0.19710110463507	0.225164391162105	-0.875365343595422	0.381375150377234	0.537732467031965
ENSMUSG00000018287.12_Spag7	374.853924022807	-0.32678699909407	0.15983630381429	-2.04451048538857	0.0409031426239649	0.117396187775546
ENSMUSG00000018293.4_Pfn1	4211.12335493373	-0.334255368388222	0.187357227445122	-1.78405377228443	0.074414927949919	0.177900419816267
ENSMUSG00000018322.10_Tomm34	431.904098328022	0.271415021472663	0.085213757546434	3.1851080070582	0.0014469999166694	0.0107976166613565
ENSMUSG00000018326.9_Ywhab	2172.71177657272	-0.220503654554173	0.138918454278174	-1.58728842542856	0.112447335494595	0.234959887033462
ENSMUSG00000018334.18_Ksr1	428.974993820243	0.418283749887343	0.192399100612634	2.17404212678464	0.0297019716071777	0.0937655164891868
ENSMUSG00000018339.11_Gpx3	905.752445927529	1.04971667117053	0.281881329779946	3.72396664933432	0.000196116844930568	0.00238210216525421
ENSMUSG00000018340.13_Anxa6	3354.08773718069	-0.242255457086591	0.182878925048283	-1.32467673365113	0.185278393199001	0.331107559137928
ENSMUSG00000018341.12_Il12rb2	95.744210416655	1.52260118719361	0.323480332139576	4.70693589660541	2.51467940421555e-06	7.77310348408323e-05
ENSMUSG00000018347.16_Zkscan6	196.810285744107	0.288816208857553	0.0898468530276856	3.21453895295093	0.00130654186519221	0.00999986448051822
ENSMUSG00000018362.14_Kpna2	1006.92845059934	-1.25278147690058	0.245079865358547	-5.11172745695686	3.19226155757118e-07	1.49038711469104e-05
ENSMUSG00000018363.16_Smurf2	830.040162572467	-0.179813659877644	0.103765918846464	-1.73287782613579	0.0831173862227779	0.191671190085661
ENSMUSG00000018372.13_Cep95	153.337902398314	0.297708599464301	0.216158798156787	1.37726801778553	0.168429399396634	0.309868060132876
ENSMUSG00000018377.10_Vezf1	1000.9947639606	-0.354920470298972	0.151622309101979	-2.34081958256062	0.0192414628183221	0.0688489831963274
ENSMUSG00000018378.13_Cuedc1	512.719747389966	0.402237150827522	0.291615542702593	1.37934057663637	0.167789771418487	0.309093228029472
ENSMUSG00000018379.17_Srsf1	2862.97618725112	-0.456443058117042	0.123065417492829	-3.70894657017385	0.000208123335776058	0.00249814887774047
ENSMUSG00000018381.15_Abi3	233.336415166049	0.562332491943851	0.181505644795993	3.09815428922829	0.00194730019129654	0.0134522186457939
ENSMUSG00000018387.12_Shroom1	217.704494442192	-0.410035902978276	0.290406701424594	-1.41193678027001	0.157968576741018	0.29594347138992
ENSMUSG00000018395.19_Kif3a	539.021030209165	0.0524370016836951	0.145714643821055	0.359860891868154	0.718951164180113	0.815658157711554
ENSMUSG00000018398.18_Sept8	2416.25936169885	-0.127038675329252	0.0940378383427355	-1.35093147150235	0.176717385700564	0.320277930735919
ENSMUSG00000018401.17_Mtmr4	789.928987312079	-0.0148571582984588	0.0986872188939753	-0.150547948001459	0.880332324724871	0.926606374278756
ENSMUSG00000018405.7_Mrm1	132.960940714088	0.351360756875798	0.146995147867124	2.39028812837692	0.0168351595439362	0.0624629015529157
ENSMUSG00000018411.17_Mapt	114.968645998938	-2.28625737936444	0.525936420023509	-4.34702236301156	1.37998154128908e-05	0.00030259673522787
ENSMUSG00000018412.16_Kansl1	1160.77763338866	0.257562515434142	0.133755269093337	1.92562518979652	0.0541511910782209	0.14308659042127
ENSMUSG00000018415.14_Gid4	558.470707979768	-0.0976005147880969	0.147472133335221	-0.661823441356474	0.50808438117154	0.650489658481159
ENSMUSG00000018417.14_Myo1b	1455.07364864259	-0.409689076011947	0.0993422419810066	-4.12401681140109	3.72321701557185e-05	0.000655326513086172
ENSMUSG00000018425.18_Dhx40	529.593882122287	-0.133815155716612	0.108758223012056	-1.23039115581889	0.218550663639325	0.370109877713789
ENSMUSG00000018427.7_Ypel2	334.067360108257	-0.436786094323084	0.159666539322781	-2.73561446359202	0.00622639274794753	0.0312785163598978
ENSMUSG00000018428.15_Akap1	550.92057199332	-0.624307855438986	0.141252135491872	-4.41981180153493	9.87868939182645e-06	0.000233147775285647
ENSMUSG00000018433.14_Nol11	480.158846829271	-0.311914989905281	0.133679412382237	-2.33330611159035	0.0196320849136815	0.0699007027193522
ENSMUSG00000018442.13_Derl2	610.821067244789	0.161528080354153	0.0855628181012792	1.88783029753596	0.0590487363843693	0.151597438463373
ENSMUSG00000018446.8_C1qbp	457.941212754366	-0.548407820661153	0.198613251696078	-2.76118444251815	0.0057592141402031	0.0295323380569629
ENSMUSG00000018449.12_Rpain	123.563868647093	0.182270381757256	0.139842865641251	1.30339421265042	0.192440211308128	0.339653865906525
ENSMUSG00000018451.6_6330403K07Rik	8.01395237251761	0.564417492135029	0.611270062256439	0.923352094247085	0.355823748189325	0.513359312233488
ENSMUSG00000018459.15_Slc13a3	81.0502973164314	-0.597102319919113	0.215237494601064	-2.77415568800326	0.00553451848510976	0.0287921864403392
ENSMUSG00000018470.8_Kcnab3	11.0810244293545	0.529814440148051	0.329936093334082	1.60580927898537	0.108315821256806	0.229212047080815
ENSMUSG00000018474.17_Chd3	2843.91197028899	-0.284508046292035	0.135406278202964	-2.10114368453123	0.0356283551496236	0.106632857355662
ENSMUSG00000018476.7_Kdm6b	739.094117798661	0.799808727635336	0.431258656648314	1.85459170570939	0.0636545534572555	0.159968626038107
ENSMUSG00000018479.12_1700125H20Rik	0.071055161482558	0.27216009806357	3.3018259716168	0.0824271480093487	0.934307048509678	NA
ENSMUSG00000018481.9_Appbp2	1260.34262970976	-0.24634621327128	0.100470648201983	-2.45192220494121	0.0142095378908893	0.0556122501108677
ENSMUSG00000018486.2_Wnt9b	10.1505281434589	-1.18145402704636	0.628824154841569	-1.87883054101831	0.0602676354328271	0.153787266694085
ENSMUSG00000018500.2_Adora2b	50.5377299596669	0.558382110142527	0.214039321474817	2.60878284557739	0.00908648839938351	0.0408154349629554
ENSMUSG00000018501.17_Ncor1	3447.89174055216	0.102400382834563	0.0761561375571529	1.34461103358497	0.178750878343206	0.322502792341296
ENSMUSG00000018507.16_Trpv2	710.022819082442	0.655454306567331	0.168312603692493	3.89426752475915	9.84959007665043e-05	0.00141311980549127
ENSMUSG00000018509.8_Cenpv	30.2136098014755	-0.860215895509437	0.302461079459821	-2.84405483523941	0.00445433812551477	0.0246717047436446
ENSMUSG00000018537.16_Pcgf2	151.394326862377	0.552927457047326	0.365427566369735	1.51309728092018	0.130254950204753	0.259698704100402
ENSMUSG00000018541.10_Cwc25	315.021134633011	0.0788079071328543	0.0947378506626477	0.831852386154311	0.405492270269057	0.560170248842903
ENSMUSG00000018543.8_1700001P01Rik	1.28963748430224	-0.714099297426721	0.793890576237408	-0.899493354375294	0.368389934017875	0.525467406361184
ENSMUSG00000018547.8_Pip4k2b	967.019984139205	0.018061786239788	0.118689090843666	0.152177307209965	0.87904709171742	0.925682314054198
ENSMUSG00000018548.15_Trim37	577.957923611346	-0.390091862092992	0.117058768177371	-3.332444618774	0.000860866022017819	0.00736528574453102
ENSMUSG00000018554.13_Ybx2	1.65796507781445	2.89377662587094	1.37740282769426	2.10089348423587	0.0356503175274092	0.106651130128052
ENSMUSG00000018559.16_Ctdnep1	667.539617022704	0.28903669081008	0.158123274960216	1.82791996233826	0.0675615646186463	0.166727746184766
ENSMUSG00000018565.17_Elp5	314.542969933283	-0.433972781334317	0.168997472471736	-2.56792468542331	0.0102309381827684	0.0442410819077569
ENSMUSG00000018566.14_Slc2a4	29.6341786197687	-0.303554637988389	0.349053866520473	-0.869649836612207	0.384491793745881	0.540827334788174
ENSMUSG00000018567.14_Gabarap	2037.52412312698	0.0113719044686173	0.223416744961533	0.0508999648642058	0.959405233509455	0.975777039255101
ENSMUSG00000018569.12_Cldn7	1.57973511954284	1.49554324847679	1.15502821111312	1.2948110133479	0.195385431792795	0.343257096776147
ENSMUSG00000018570.17_2810408A11Rik	20.9785987631113	-0.121346659990759	0.326454990355374	-0.37171023135123	0.710108606479014	0.809961371555763
ENSMUSG00000018572.10_Phf23	592.649974327437	-0.0486662311385703	0.115407599160763	-0.421690005618938	0.673251300400122	0.783159182038242
ENSMUSG00000018574.14_Acadvl	755.136908593759	-0.119601771603548	0.162622398940792	-0.735456938174259	0.462061256281151	0.610938270886813
ENSMUSG00000018581.15_Dnah11	3.12918347545709	1.46465379752537	1.03045284849201	1.42136906086366	0.15520949604483	0.292387761126819
ENSMUSG00000018583.5_G3bp1	2088.55681113349	-0.40103713382046	0.117540282378524	-3.41191228832486	0.000645088666686502	0.00595405149112212
ENSMUSG00000018585.9_Atox1	683.271997146166	-0.258215950537972	0.357506906532551	-0.72226842564358	0.47012946131838	0.618091124739985
ENSMUSG00000018589.8_Glra2	0	NA	NA	NA	NA	NA
ENSMUSG00000018593.13_Sparc	19479.1325188622	-0.358689332806174	0.214264548025977	-1.67404890874755	0.0941209876057158	0.208679830112307
ENSMUSG00000018595.6_Glra4	0	NA	NA	NA	NA	NA
ENSMUSG00000018599.5_Mief2	199.461111211306	0.20255863617577	0.134153048159366	1.50990707222055	0.131067137842107	0.260761235710372
ENSMUSG00000018604.18_Tbx3	93.2382300318921	-0.0237217106797372	0.322372094982863	-0.0735848761382348	0.941340705603898	0.96489252218741
ENSMUSG00000018620.3_Mmp20	0.118195759460828	0.753049532163996	3.3018259716168	0.228070630807732	0.819591331645775	NA
ENSMUSG00000018623.9_Mmp7	0	NA	NA	NA	NA	NA
ENSMUSG00000018634.10_Crhr1	2.72540941745226	1.91976010382229	1.20549655250623	1.59250567729216	0.11127112848392	0.233263422761894
ENSMUSG00000018648.15_Dusp14	111.680585384092	3.26199385537206	0.808706447406844	4.03359447155615	5.49300821886177e-05	0.000892663627155128
ENSMUSG00000018651.14_Tada2a	165.652139267573	0.0312044433573476	0.204036366054322	0.152935694556723	0.878448986822794	0.925400357011179
ENSMUSG00000018654.17_Ikzf1	731.749290495091	0.641583095179612	0.213765205577077	3.00134483274585	0.00268789989079143	0.0170398406089493
ENSMUSG00000018656.5_Tcaf3	0	NA	NA	NA	NA	NA
ENSMUSG00000018659.12_Pnpo	196.598538464751	0.174681114624457	0.141313073373211	1.23612848022292	0.216410809981692	0.367824516624173
ENSMUSG00000018661.17_Cog1	488.555046401124	-0.0167882067491449	0.0726730259149696	-0.231010151810491	0.817306915319776	0.885760461347407
ENSMUSG00000018666.13_Cbx1	753.004525936317	-0.387947063424801	0.119208701414041	-3.25435189565036	0.00113651403380808	0.00893972604339738
ENSMUSG00000018669.14_Cdk5rap3	449.680956056333	-0.00365724421489362	0.0901328619954699	-0.0405761465233117	0.967633800808504	0.98107376718629
ENSMUSG00000018672.15_Copz2	307.230352754042	-0.374014891957649	0.127264401457014	-2.93888068993102	0.00329399849780363	0.0197798784393835
ENSMUSG00000018677.9_Slc25a39	878.303087887789	-0.526498635915321	0.158871646497019	-3.31398740759698	0.000919756493018142	0.0077633683647972
ENSMUSG00000018678.13_Sp2	158.32578240427	-0.142246020353136	0.210695272246475	-0.675126778292086	0.499595221783814	0.642853061562659
ENSMUSG00000018697.14_Aatf	345.856501618044	0.087346777870234	0.153947641171885	0.567379774092867	0.570456188463408	0.702912260615683
ENSMUSG00000018698.15_Lhx1	0	NA	NA	NA	NA	NA
ENSMUSG00000018707.13_Dync1h1	16521.2116643883	-0.130021262599964	0.108701802424514	-1.19612793624332	0.231646637350434	0.384533418001721
ENSMUSG00000018727.19_Cpsf4l	2.11121209788383	1.36490885897204	1.30310430740401	1.04742870637206	0.294901897722039	0.452592215309607
ENSMUSG00000018733.10_Pex12	81.1035280598046	0.139326398175534	0.131097391744505	1.06277017659564	0.287886187331024	0.445393818300879
ENSMUSG00000018736.14_Ndel1	819.664774445816	0.0948871287915116	0.136935996589985	0.692930501507381	0.488353167036433	0.633699737885724
ENSMUSG00000018740.14_Slc25a35	62.8559253650055	0.127153122788609	0.228885207920915	0.555532286003135	0.578530632972113	0.709172604994809
ENSMUSG00000018750.14_Zbtb4	1293.87049382942	0.237159291802071	0.0933496212606224	2.54054905204111	0.0110678567247283	0.0468512786553007
ENSMUSG00000018752.19_Tnfsfm13	201.051466587456	0.446251974780423	0.189835514267813	2.35072966458145	0.0187366409232933	0.0676366177659476
ENSMUSG00000018761.14_Mpdu1	301.791297173367	-0.459513012293852	0.17149310569234	-2.67948388035039	0.00737357534230679	0.0351802902748765
ENSMUSG00000018765.5_Fxr2	1027.94002146818	0.0861029475212824	0.113943670999245	0.755662396745606	0.449851634915657	0.600391587068064
ENSMUSG00000018770.9_Atp5g3	1177.70985862952	-1.02310771969306	0.269948830102273	-3.79000612562554	0.000150643569740573	0.0019435986265571
ENSMUSG00000018774.13_Cd68	1566.40394644352	0.883656357458833	0.408288682367849	2.16429304955041	0.0304418658234239	0.0955197722070749
ENSMUSG00000018776.10_Slc35g3	0.0352521350779286	0.753049532163996	3.3018259716168	0.228070630807732	0.819591331645775	NA
ENSMUSG00000018796.13_Acsl1	2027.52974617485	0.892572203163337	0.288860416895307	3.08997754956103	0.00200171625234428	0.0137223803043852
ENSMUSG00000018800.14_Abca5	294.041014676279	0.0574903060286182	0.196643987113681	0.292357304550496	0.770013448875978	0.853075014302485
ENSMUSG00000018809.2_Smyd4	199.449370511681	-0.26523662540852	0.106509302257045	-2.49026723288834	0.0127647077693762	0.0515696955312277
ENSMUSG00000018819.10_Lsp1	1366.0150679749	0.28327464851045	0.207779428453383	1.36334309233123	0.172774407023643	0.315299223241029
[truncated: 53,451 more rows]
