# Supplementary material for: Stochastic modelling of single-cell gene expression adaptation reveals non-genomic contribution to evolution of tumor subclones
Source: bioRxiv. 2024 Apr 20:2024.04.17.588869. Preprint. [Version 1] doi: 10.1101/2024.04.17.588869 (PMC11071284; doi:10.1101/2024.04.17.588869)
Supplement: Supplement 2 [file media-2.zip › Supplementary Files/Simulated Data/Adaptive_Simulation/tr_1.02_sq_.15_r_100_a_.125.csv]

gene	species	replicate	exprval
1	C23	R1	7.28540221886225
1	C17	R1	7.01122725542325
1	C12	R1	7.24792751344359
1	C10	R1	7.28540221886225
1	C3	R1	7.36632221424582
1	C14	R1	7.33985000288462
1	C9	R1	7.2667865406949
1	C24	R1	7.08746284125034
1	C6	R1	7.11894107272351
1	C21	R1	7.21916852046216
1	C19	R1	7.43462822763672
1	C1	R1	7.4262647547021
1	C22	R1	7.11894107272351
1	C4	R1	7.23840473932508
1	C13	R1	7.18982455888002
1	C15	R1	7.39231742277876
1	C16	R1	7.02236781302845
1	C8	R1	7.05528243550119
1	C20	R1	7.4093909361377
1	C7	R1	7.33091687811462
2	C23	R1	7.56985560833095
2	C17	R1	7.33091687811462
2	C12	R1	7.39231742277876
2	C10	R1	7.51569983828404
2	C3	R1	7.32192809488736
2	C14	R1	7.65821148275179
2	C5	R1	7.28540221886225
2	C9	R1	7.56224242422107
2	C6	R1	7.12928301694497
2	C21	R1	7.12928301694497
2	C19	R1	7.16992500144231
2	C1	R1	7.4178525148859
2	C22	R1	7.67948009950545
2	C4	R1	7.20945336562895
2	C13	R1	7.28540221886225
2	C18	R1	7.36632221424582
2	C15	R1	7.07681559705083
2	C11	R1	7.14974711950468
2	C16	R1	7.08746284125034
2	C8	R1	7.3037807481771
2	C20	R1	6.83289001416474
2	C7	R1	7.38370429247405
3	C23	R1	6.94251450533924
3	C17	R1	7.20945336562895
3	C12	R1	7.32192809488736
3	C10	R1	7.19967234483636
3	C3	R1	7.13955135239879
3	C14	R1	7.40087943628218
3	C5	R1	7.27612440527424
3	C24	R1	7.6724253419715
3	C6	R1	7.27612440527424
3	C21	R1	7.4594316186373
3	C19	R1	7.20945336562895
3	C1	R1	7.61470984411521
3	C4	R1	7.18982455888002
3	C13	R1	6.98868468677217
3	C18	R1	7.4178525148859
3	C15	R1	7.04439411935845
3	C11	R1	7.17990909001493
3	C16	R1	7.16992500144231
3	C8	R1	7.34872815423108
3	C20	R1	7.20945336562895
3	C7	R1	7.15987133677839
4	C23	R1	7.31288295528436
4	C17	R1	7.69348695749933
4	C12	R1	7.09803208296053
4	C10	R1	6.91886323727459
4	C3	R1	7.12928301694497
4	C14	R1	7.20945336562895
4	C5	R1	7.64385618977472
4	C9	R1	7.23840473932508
4	C24	R1	7.16992500144231
4	C6	R1	7.38370429247405
4	C21	R1	7.04439411935845
4	C19	R1	7.4262647547021
4	C1	R1	7.32192809488736
4	C22	R1	7.24792751344359
4	C4	R1	7.43462822763672
4	C13	R1	7.33985000288462
4	C18	R1	7.10852445677817
4	C15	R1	7.04439411935845
4	C11	R1	7.01122725542325
4	C16	R1	7.2667865406949
4	C8	R1	7.31288295528436
4	C20	R1	7.08746284125034
4	C7	R1	7.10852445677817
5	C23	R1	7.28540221886225
5	C17	R1	7.28540221886225
5	C12	R1	7.4178525148859
5	C10	R1	7.33985000288462
5	C3	R1	7.55458885167764
5	C14	R1	7.12928301694497
5	C5	R1	7.4757334309664
5	C9	R1	7.15987133677839
5	C24	R1	7.3037807481771
5	C6	R1	7.4594316186373
5	C21	R1	7.27612440527424
5	C19	R1	7.08746284125034
5	C1	R1	6.76818432477693
5	C22	R1	7.37503943134692
5	C4	R1	7.49185309632967
5	C13	R1	7.3037807481771
5	C18	R1	6.91886323727459
5	C15	R1	7.22881869049588
5	C11	R1	7.32192809488736
5	C16	R1	7.21916852046216
5	C8	R1	7.38370429247405
5	C20	R1	7.01122725542325
5	C7	R1	7.38370429247405
6	C23	R1	7.22881869049588
6	C17	R1	6.93073733756289
6	C12	R1	7.27612440527424
6	C10	R1	7.14974711950468
6	C3	R1	7.10852445677817
6	C14	R1	7.4594316186373
6	C5	R1	7.19967234483636
6	C9	R1	7.19967234483636
6	C21	R1	7.12928301694497
6	C1	R1	7.38370429247405
6	C22	R1	7.2667865406949
6	C4	R1	7.04439411935845
6	C13	R1	7.17990909001493
6	C18	R1	7.20945336562895
6	C15	R1	6.91886323727459
6	C11	R1	7.05528243550119
6	C16	R1	7.28540221886225
6	C8	R1	7.25738784269265
6	C20	R1	7.15987133677839
6	C7	R1	7.4178525148859
7	C23	R1	7.13955135239879
7	C17	R1	7.62205181945638
7	C12	R1	7.33091687811462
7	C10	R1	7.34872815423108
7	C3	R1	7.08746284125034
7	C14	R1	7.20945336562895
7	C5	R1	7.33091687811462
7	C9	R1	7.24792751344359
7	C6	R1	7.35755200461808
7	C21	R1	7.61470984411521
7	C19	R1	7.03342300153745
7	C1	R1	7.19967234483636
7	C22	R1	7.37503943134692
7	C4	R1	7.66533591718518
7	C13	R1	7.20945336562895
7	C18	R1	6.8703647195834
7	C15	R1	7.19967234483636
7	C11	R1	7.23840473932508
7	C16	R1	7.17990909001493
7	C8	R1	7.08746284125034
7	C20	R1	7.35755200461808
7	C7	R1	7.02236781302845
8	C23	R1	7.33985000288462
8	C17	R1	7.22881869049588
8	C12	R1	7.2667865406949
8	C10	R1	6.98868468677217
8	C3	R1	7.36632221424582
8	C14	R1	7.58496250072116
8	C5	R1	7.44294349584873
8	C9	R1	7.25738784269265
8	C24	R1	7.18982455888002
8	C6	R1	7.33091687811462
8	C21	R1	7.43462822763672
8	C19	R1	7.23840473932508
8	C1	R1	7.34872815423108
8	C22	R1	7.07681559705083
8	C13	R1	7.36632221424582
8	C18	R1	7.59991284218713
8	C15	R1	7.32192809488736
8	C11	R1	7.33985000288462
8	C16	R1	7.38370429247405
8	C8	R1	7.38370429247405
8	C20	R1	7.49984588708321
8	C7	R1	7.53915881110803
9	C23	R1	7.49984588708321
9	C17	R1	7.70043971814109
9	C12	R1	7.25738784269265
9	C3	R1	7.13955135239879
9	C5	R1	7.24792751344359
9	C9	R1	7.07681559705083
9	C6	R1	7.10852445677817
9	C21	R1	7.13955135239879
9	C19	R1	7.12928301694497
9	C1	R1	7.3037807481771
9	C22	R1	7.24792751344359
9	C4	R1	7.04439411935845
9	C13	R1	7.2667865406949
9	C15	R1	7.22881869049588
9	C11	R1	7.35755200461808
9	C16	R1	7.2667865406949
9	C8	R1	7.44294349584873
9	C20	R1	6.89481776330794
9	C7	R1	7.12928301694497
10	C23	R1	6.88264304936184
10	C17	R1	7.4178525148859
10	C12	R1	7.36632221424582
10	C10	R1	7.01122725542325
10	C14	R1	7.07681559705083
10	C5	R1	7.03342300153745
10	C9	R1	7.17990909001493
10	C24	R1	7.25738784269265
10	C19	R1	6.90689059560852
10	C22	R1	6.98868468677217
10	C4	R1	7.16992500144231
10	C18	R1	7.25738784269265
10	C15	R1	7.25738784269265
10	C11	R1	7.54689445988764
10	C16	R1	7.19967234483636
10	C8	R1	7.19967234483636
10	C20	R1	6.75488750216347
10	C7	R1	7.51569983828404
11	C23	R1	7.22881869049588
11	C12	R1	7.2667865406949
11	C3	R1	7.18982455888002
11	C14	R1	7.68650052718322
11	C5	R1	7.06608919045777
11	C9	R1	7.04439411935845
11	C24	R1	6.76818432477693
11	C6	R1	7.04439411935845
11	C21	R1	7.40087943628218
11	C19	R1	6.94251450533924
11	C22	R1	7.4178525148859
11	C13	R1	7.39231742277876
11	C15	R1	7.14974711950468
11	C11	R1	7.11894107272351
11	C16	R1	7.09803208296053
11	C8	R1	7.01122725542325
11	C20	R1	7.43462822763672
11	C7	R1	7.07681559705083
12	C23	R1	7.18982455888002
12	C17	R1	7.11894107272351
12	C10	R1	7.13955135239879
12	C5	R1	6.84549005094437
12	C24	R1	7.02236781302845
12	C6	R1	7.03342300153745
12	C21	R1	7.33985000288462
12	C1	R1	7.16992500144231
12	C22	R1	7.23840473932508
12	C4	R1	6.98868468677217
12	C13	R1	7.36632221424582
12	C18	R1	7.18982455888002
12	C15	R1	7.11894107272351
12	C11	R1	7.18982455888002
12	C16	R1	7.11894107272351
12	C8	R1	6.91886323727459
12	C20	R1	7.16992500144231
12	C7	R1	7.04439411935845
13	C23	R1	7.16992500144231
13	C17	R1	7.55458885167764
13	C12	R1	7.03342300153745
13	C10	R1	7.23840473932508
13	C3	R1	7.40087943628218
13	C14	R1	7.34872815423108
13	C5	R1	7.02236781302845
13	C9	R1	7.11894107272351
13	C6	R1	7.36632221424582
13	C21	R1	7.31288295528436
13	C19	R1	7.24792751344359
13	C1	R1	7.39231742277876
13	C22	R1	7.3037807481771
13	C4	R1	7.02236781302845
13	C13	R1	7.4093909361377
13	C18	R1	7.16992500144231
13	C11	R1	7.13955135239879
13	C16	R1	6.96578428466209
13	C8	R1	7.4594316186373
13	C20	R1	7.45121111183233
13	C7	R1	7.09803208296053
14	C23	R1	7.28540221886225
14	C17	R1	7.24792751344359
14	C10	R1	7.4594316186373
14	C3	R1	7.22881869049588
14	C14	R1	7.11894107272351
14	C5	R1	7.13955135239879
14	C9	R1	7.33985000288462
14	C24	R1	7.4262647547021
14	C6	R1	7.27612440527424
14	C21	R1	7.28540221886225
14	C19	R1	7.37503943134692
14	C1	R1	7.13955135239879
14	C22	R1	7.14974711950468
14	C4	R1	7.27612440527424
14	C13	R1	7.44294349584873
14	C18	R1	7.27612440527424
14	C15	R1	7.32192809488736
14	C11	R1	7.39231742277876
14	C16	R1	7.40087943628218
14	C8	R1	7.32192809488736
14	C20	R1	7.33091687811462
14	C7	R1	7.40087943628218
15	C23	R1	7.17990909001493
15	C17	R1	7.51569983828404
15	C12	R1	6.93073733756289
15	C10	R1	7.39231742277876
15	C5	R1	7.03342300153745
15	C9	R1	7.36632221424582
15	C24	R1	7.09803208296053
15	C19	R1	7.24792751344359
15	C1	R1	7.35755200461808
15	C22	R1	7.36632221424582
15	C13	R1	7.28540221886225
15	C18	R1	7.07681559705083
15	C15	R1	7.19967234483636
15	C11	R1	7.24792751344359
15	C16	R1	7.31288295528436
15	C8	R1	7.14974711950468
15	C20	R1	7.23840473932508
15	C7	R1	6.89481776330794
16	C23	R1	6.85798099512757
16	C17	R1	7.34872815423108
16	C12	R1	7.39231742277876
16	C10	R1	7.21916852046216
16	C3	R1	7.39231742277876
16	C14	R1	7.35755200461808
16	C5	R1	7.467605550083
16	C9	R1	7.14974711950468
16	C24	R1	7.25738784269265
16	C6	R1	7.19967234483636
16	C21	R1	7.23840473932508
16	C19	R1	7.10852445677817
16	C1	R1	7.4594316186373
16	C22	R1	7.35755200461808
16	C4	R1	7.32192809488736
16	C13	R1	7.38370429247405
16	C15	R1	7.45121111183233
16	C11	R1	7.2667865406949
16	C16	R1	7.11894107272351
16	C8	R1	7.49185309632967
16	C20	R1	7.35755200461808
16	C7	R1	7.21916852046216
17	C23	R1	7.06608919045777
17	C17	R1	7.36632221424582
17	C12	R1	7.08746284125034
17	C10	R1	6.8703647195834
17	C3	R1	7.07681559705083
17	C14	R1	7.06608919045777
17	C5	R1	7.52356195605701
17	C9	R1	6.95419631038687
17	C24	R1	7.05528243550119
17	C21	R1	7.10852445677817
17	C19	R1	7.39231742277876
17	C1	R1	7.07681559705083
17	C22	R1	6.90689059560852
17	C4	R1	6.96578428466209
17	C13	R1	6.93073733756289
17	C18	R1	7.4093909361377
17	C15	R1	7.31288295528436
17	C11	R1	7.2667865406949
17	C8	R1	7.20945336562895
17	C20	R1	7.32192809488736
17	C7	R1	6.90689059560852
18	C23	R1	7.28540221886225
18	C17	R1	7.17990909001493
18	C12	R1	7.22881869049588
18	C10	R1	7.4178525148859
18	C3	R1	7.5077946401987
18	C14	R1	6.97727992349992
18	C9	R1	7.21916852046216
18	C24	R1	7.33091687811462
18	C6	R1	7.27612440527424
18	C21	R1	7.18982455888002
18	C19	R1	7.18982455888002
18	C1	R1	7.49984588708321
18	C22	R1	7.18982455888002
18	C4	R1	7.39231742277876
18	C13	R1	7.62935662007961
18	C18	R1	6.94251450533924
18	C15	R1	7.29462074889163
18	C11	R1	7.2667865406949
18	C16	R1	7.34872815423108
18	C8	R1	7.03342300153745
18	C20	R1	7.29462074889163
18	C7	R1	7.4262647547021
19	C17	R1	7.10852445677817
19	C12	R1	7.09803208296053
19	C10	R1	7.07681559705083
19	C3	R1	7.29462074889163
19	C14	R1	7.3037807481771
19	C5	R1	7.3037807481771
19	C9	R1	7.14974711950468
19	C24	R1	7.45121111183233
19	C6	R1	7.38370429247405
19	C21	R1	7.4594316186373
19	C19	R1	7.17990909001493
19	C1	R1	6.97727992349992
19	C22	R1	7.15987133677839
19	C4	R1	7.20945336562895
19	C13	R1	7.07681559705083
19	C18	R1	6.95419631038687
19	C11	R1	7.33985000288462
19	C16	R1	7.18982455888002
19	C20	R1	6.71424551766612
19	C7	R1	6.89481776330794
20	C23	R1	7.28540221886225
20	C17	R1	7.52356195605701
20	C12	R1	7.03342300153745
20	C10	R1	6.84549005094437
20	C3	R1	7.08746284125034
20	C14	R1	7.2667865406949
20	C9	R1	7.05528243550119
20	C24	R1	6.93073733756289
20	C21	R1	7.18982455888002
20	C19	R1	7.40087943628218
20	C1	R1	6.89481776330794
20	C22	R1	7.24792751344359
20	C4	R1	7.49185309632967
20	C13	R1	7.38370429247405
20	C18	R1	7.13955135239879
20	C15	R1	7.23840473932508
20	C11	R1	7.58496250072116
20	C8	R1	7.36632221424582
20	C20	R1	7.4594316186373
20	C7	R1	7.14974711950468
21	C23	R1	7.39231742277876
21	C17	R1	7.22881869049588
21	C12	R1	7.36632221424582
21	C10	R1	7.32192809488736
21	C3	R1	7.33985000288462
21	C14	R1	7.18982455888002
21	C5	R1	7.2667865406949
21	C9	R1	7.43462822763672
21	C24	R1	7.14974711950468
21	C21	R1	6.98868468677217
21	C19	R1	7.28540221886225
21	C1	R1	7.10852445677817
21	C22	R1	7.06608919045777
21	C4	R1	7.25738784269265
21	C13	R1	7.20945336562895
21	C18	R1	7.11894107272351
21	C15	R1	7.14974711950468
21	C11	R1	7.23840473932508
21	C16	R1	7.34872815423108
21	C8	R1	7.21916852046216
21	C20	R1	7.48381577726426
21	C7	R1	6.95419631038687
22	C23	R1	7.40087943628218
22	C17	R1	7.20945336562895
22	C12	R1	7.2667865406949
22	C10	R1	7.14974711950468
22	C3	R1	7.27612440527424
22	C5	R1	7.02236781302845
22	C9	R1	7.56985560833095
22	C24	R1	7.4262647547021
22	C6	R1	7.13955135239879
22	C21	R1	7.33091687811462
22	C19	R1	7.23840473932508
22	C1	R1	7.21916852046216
22	C22	R1	7.44294349584873
22	C4	R1	7.01122725542325
22	C13	R1	7.18982455888002
22	C18	R1	7.19967234483636
22	C15	R1	7.07681559705083
22	C11	R1	7.07681559705083
22	C16	R1	7.61470984411521
22	C8	R1	7.09803208296053
22	C20	R1	7.45121111183233
22	C7	R1	7.36632221424582
23	C23	R1	7.27612440527424
23	C17	R1	7.4093909361377
23	C10	R1	7.13955135239879
23	C3	R1	7.33985000288462
23	C14	R1	7.35755200461808
23	C5	R1	7.2667865406949
23	C24	R1	6.93073733756289
23	C6	R1	7.2667865406949
23	C21	R1	7.38370429247405
23	C19	R1	7.13955135239879
23	C1	R1	7.27612440527424
23	C22	R1	7.37503943134692
23	C4	R1	7.08746284125034
23	C13	R1	7.37503943134692
23	C18	R1	7.27612440527424
23	C11	R1	6.75488750216347
23	C16	R1	7.06608919045777
23	C8	R1	7.36632221424582
23	C20	R1	7.3037807481771
23	C7	R1	7.23840473932508
24	C23	R1	7.19967234483636
24	C17	R1	7.11894107272351
24	C12	R1	7.25738784269265
24	C10	R1	7.40087943628218
24	C3	R1	7.4093909361377
24	C14	R1	7.28540221886225
24	C5	R1	7.02236781302845
24	C9	R1	7.19967234483636
24	C24	R1	7.3037807481771
24	C6	R1	7.4178525148859
24	C21	R1	7.28540221886225
24	C1	R1	7.07681559705083
24	C4	R1	7.09803208296053
24	C13	R1	7.03342300153745
24	C18	R1	7.29462074889163
24	C15	R1	6.84549005094437
24	C11	R1	6.71424551766612
24	C16	R1	7.4093909361377
24	C8	R1	7.32192809488736
24	C20	R1	7.4093909361377
24	C7	R1	7.28540221886225
25	C23	R1	7.4093909361377
25	C17	R1	7.3037807481771
25	C12	R1	7.18982455888002
25	C10	R1	7.10852445677817
25	C3	R1	7.25738784269265
25	C14	R1	7.53915881110803
25	C9	R1	7.18982455888002
25	C24	R1	7.05528243550119
25	C6	R1	7.15987133677839
25	C19	R1	6.82017896241519
25	C1	R1	7.35755200461808
25	C22	R1	7.08746284125034
25	C13	R1	7.45121111183233
25	C18	R1	6.96578428466209
25	C15	R1	7.4093909361377
25	C11	R1	6.79441586635011
25	C16	R1	7.28540221886225
25	C8	R1	7.11894107272351
25	C20	R1	7.27612440527424
25	C7	R1	7.2667865406949
26	C23	R1	7.09803208296053
26	C17	R1	7.03342300153745
26	C12	R1	7.20945336562895
26	C10	R1	7.28540221886225
26	C3	R1	7.11894107272351
26	C14	R1	7.45121111183233
26	C9	R1	7.48381577726426
26	C24	R1	7.39231742277876
26	C6	R1	7.62205181945638
26	C21	R1	7.33091687811462
26	C19	R1	7.467605550083
26	C1	R1	7.33985000288462
26	C4	R1	7.4093909361377
26	C13	R1	7.19967234483636
26	C18	R1	7.56224242422107
26	C15	R1	7.16992500144231
26	C11	R1	7.4178525148859
26	C16	R1	7.04439411935845
26	C8	R1	7.14974711950468
26	C20	R1	7.51569983828404
26	C7	R1	7.22881869049588
27	C23	R1	7.33985000288462
27	C17	R1	7.37503943134692
27	C12	R1	6.8703647195834
27	C10	R1	7.25738784269265
27	C3	R1	7.01122725542325
27	C14	R1	7.29462074889163
27	C5	R1	7.33985000288462
27	C9	R1	7.12928301694497
27	C24	R1	7.53915881110803
27	C6	R1	7.53915881110803
27	C21	R1	7.58496250072116
27	C19	R1	7.10852445677817
27	C1	R1	7.24792751344359
27	C22	R1	7.01122725542325
27	C13	R1	6.84549005094437
27	C18	R1	7.09803208296053
27	C15	R1	6.91886323727459
27	C11	R1	6.96578428466209
27	C16	R1	7.24792751344359
27	C8	R1	7.33985000288462
27	C20	R1	7.4757334309664
27	C7	R1	7.45121111183233
28	C23	R1	7.17990909001493
28	C17	R1	7.12928301694497
28	C12	R1	7.27612440527424
28	C10	R1	6.90689059560852
28	C3	R1	7.19967234483636
28	C14	R1	7.37503943134692
28	C5	R1	7.13955135239879
28	C9	R1	7.467605550083
28	C24	R1	7.06608919045777
28	C6	R1	7.38370429247405
28	C21	R1	7.29462074889163
28	C19	R1	7.38370429247405
28	C1	R1	7.40087943628218
28	C22	R1	7.16992500144231
28	C4	R1	7.25738784269265
28	C13	R1	7.08746284125034
28	C18	R1	6.91886323727459
28	C15	R1	7.15987133677839
28	C11	R1	7.28540221886225
28	C16	R1	7.14974711950468
28	C8	R1	7.4262647547021
28	C20	R1	7.43462822763672
28	C7	R1	7.22881869049588
29	C17	R1	7.28540221886225
29	C12	R1	7.15987133677839
29	C10	R1	7.52356195605701
29	C3	R1	7.10852445677817
29	C14	R1	7.25738784269265
29	C5	R1	6.85798099512757
29	C9	R1	7.08746284125034
29	C24	R1	7.18982455888002
29	C6	R1	7.27612440527424
29	C21	R1	7.18982455888002
29	C19	R1	7.5077946401987
29	C1	R1	7.12928301694497
29	C22	R1	7.34872815423108
29	C4	R1	7.13955135239879
29	C13	R1	7.34872815423108
29	C18	R1	6.74146698640115
29	C15	R1	7.31288295528436
29	C11	R1	7.04439411935845
29	C16	R1	7.28540221886225
29	C8	R1	6.95419631038687
29	C20	R1	6.98868468677217
29	C7	R1	7.10852445677817
30	C23	R1	7.06608919045777
30	C17	R1	7.08746284125034
30	C12	R1	7.24792751344359
30	C10	R1	7.29462074889163
30	C3	R1	7.21916852046216
30	C14	R1	6.88264304936184
30	C5	R1	7.21916852046216
30	C9	R1	6.94251450533924
30	C24	R1	7.3037807481771
30	C6	R1	7.3037807481771
30	C1	R1	7.31288295528436
30	C22	R1	7.01122725542325
30	C4	R1	7.467605550083
30	C18	R1	7.4093909361377
30	C15	R1	7.18982455888002
30	C11	R1	7.16992500144231
30	C16	R1	7.56985560833095
30	C8	R1	7.29462074889163
30	C20	R1	7.53915881110803
30	C7	R1	7.33091687811462
31	C23	R1	7.25738784269265
31	C17	R1	7.14974711950468
31	C12	R1	7.23840473932508
31	C10	R1	6.97727992349992
31	C3	R1	7.08746284125034
31	C14	R1	7.15987133677839
31	C5	R1	7.12928301694497
31	C9	R1	7.01122725542325
31	C24	R1	7.08746284125034
31	C6	R1	7.36632221424582
31	C21	R1	7.49984588708321
31	C19	R1	7.35755200461808
31	C1	R1	7.467605550083
31	C22	R1	7.10852445677817
31	C4	R1	6.93073733756289
31	C13	R1	7.36632221424582
31	C18	R1	6.95419631038687
31	C15	R1	6.95419631038687
31	C11	R1	7.40087943628218
31	C16	R1	7.32192809488736
31	C8	R1	7.43462822763672
31	C20	R1	7.33985000288462
31	C7	R1	7.13955135239879
32	C23	R1	7.7279204545632
32	C17	R1	7.28540221886225
32	C12	R1	6.82017896241519
32	C10	R1	7.24792751344359
32	C3	R1	7.07681559705083
32	C14	R1	7.4093909361377
32	C5	R1	7.43462822763672
32	C9	R1	7.34872815423108
32	C24	R1	7.14974711950468
32	C6	R1	7.29462074889163
32	C21	R1	7.34872815423108
32	C19	R1	7.18982455888002
32	C1	R1	7.29462074889163
32	C22	R1	7.24792751344359
32	C4	R1	7.56985560833095
32	C13	R1	7.34872815423108
32	C18	R1	6.78135971352466
32	C15	R1	7.5077946401987
32	C11	R1	7.20945336562895
32	C16	R1	6.94251450533924
32	C8	R1	7.3037807481771
32	C20	R1	7.10852445677817
32	C7	R1	7.06608919045777
33	C23	R1	7.49185309632967
33	C17	R1	7.4178525148859
33	C12	R1	7.4093909361377
33	C3	R1	7.38370429247405
33	C14	R1	7.22881869049588
33	C5	R1	7.35755200461808
33	C24	R1	7.27612440527424
33	C6	R1	7.15987133677839
33	C21	R1	7.53915881110803
33	C19	R1	7.45121111183233
33	C1	R1	7.51569983828404
33	C22	R1	7.3037807481771
33	C4	R1	7.13955135239879
33	C13	R1	7.01122725542325
33	C15	R1	7
33	C11	R1	7.03342300153745
33	C16	R1	7.53138146051631
33	C8	R1	7.19967234483636
33	C20	R1	7.40087943628218
33	C7	R1	7.38370429247405
34	C23	R1	7.34872815423108
34	C12	R1	7.36632221424582
34	C10	R1	7.45121111183233
34	C3	R1	7.15987133677839
34	C14	R1	7.38370429247405
34	C5	R1	7.10852445677817
34	C9	R1	6.96578428466209
34	C6	R1	7.24792751344359
34	C21	R1	7.17990909001493
34	C19	R1	7.02236781302845
34	C1	R1	6.91886323727459
34	C22	R1	7.23840473932508
34	C4	R1	7.27612440527424
34	C13	R1	7.23840473932508
34	C18	R1	7.02236781302845
34	C15	R1	7.08746284125034
34	C11	R1	6.90689059560852
34	C16	R1	6.97727992349992
34	C8	R1	7.22881869049588
34	C20	R1	7.24792751344359
34	C7	R1	7.09803208296053
35	C23	R1	7.05528243550119
35	C17	R1	7.31288295528436
35	C12	R1	7.33091687811462
35	C10	R1	7.09803208296053
35	C3	R1	7
35	C14	R1	7.4178525148859
35	C5	R1	7.49185309632967
35	C9	R1	7.28540221886225
35	C24	R1	7.31288295528436
35	C6	R1	7.57742882803575
35	C21	R1	7.44294349584873
35	C22	R1	7.39231742277876
35	C4	R1	7.467605550083
35	C13	R1	7.39231742277876
35	C18	R1	7.25738784269265
35	C15	R1	7.14974711950468
35	C11	R1	7.51569983828404
35	C16	R1	6.94251450533924
35	C8	R1	7.36632221424582
35	C7	R1	7.5077946401987
36	C12	R1	7.33985000288462
36	C10	R1	7.29462074889163
36	C3	R1	7.31288295528436
36	C14	R1	7.12928301694497
36	C5	R1	7.65105169117893
36	C9	R1	7.10852445677817
36	C24	R1	6.98868468677217
36	C21	R1	7.63662462054365
36	C19	R1	7.3037807481771
36	C1	R1	7.34872815423108
36	C22	R1	6.89481776330794
36	C13	R1	7.14974711950468
36	C15	R1	7.10852445677817
36	C11	R1	7.4262647547021
36	C16	R1	7.18982455888002
36	C8	R1	7.24792751344359
36	C20	R1	7.4093909361377
36	C7	R1	7.29462074889163
37	C23	R1	7.22881869049588
37	C17	R1	7.45121111183233
37	C12	R1	7.25738784269265
37	C10	R1	7.33091687811462
37	C3	R1	7.29462074889163
37	C5	R1	7.28540221886225
37	C24	R1	7.49185309632967
37	C6	R1	7.19967234483636
37	C21	R1	7.2667865406949
37	C19	R1	7.45121111183233
37	C1	R1	7.12928301694497
37	C22	R1	7.31288295528436
37	C4	R1	7.06608919045777
37	C13	R1	7.43462822763672
37	C18	R1	6.96578428466209
37	C15	R1	7.4093909361377
37	C11	R1	7.21916852046216
37	C16	R1	7.33091687811462
37	C20	R1	7.76818432477693
37	C7	R1	7.63662462054365
38	C23	R1	7.31288295528436
38	C17	R1	7.14974711950468
38	C12	R1	7.36632221424582
38	C10	R1	6.88264304936184
38	C3	R1	7.20945336562895
38	C14	R1	7.4757334309664
38	C5	R1	6.93073733756289
38	C9	R1	6.95419631038687
38	C24	R1	7.18982455888002
38	C6	R1	7.35755200461808
38	C19	R1	7.02236781302845
38	C1	R1	7.04439411935845
38	C22	R1	6.88264304936184
38	C4	R1	7.32192809488736
38	C13	R1	7.55458885167764
38	C18	R1	7.12928301694497
38	C15	R1	7.10852445677817
38	C11	R1	7.12928301694497
38	C16	R1	7.14974711950468
38	C8	R1	7.32192809488736
38	C20	R1	6.97727992349992
38	C7	R1	7.24792751344359
39	C23	R1	7.13955135239879
39	C12	R1	7.467605550083
39	C10	R1	7.10852445677817
39	C3	R1	7.05528243550119
39	C14	R1	7.34872815423108
39	C5	R1	7.12928301694497
39	C9	R1	7.07681559705083
39	C24	R1	7.467605550083
39	C6	R1	7.24792751344359
39	C21	R1	7.2667865406949
39	C1	R1	7.55458885167764
39	C22	R1	7.48381577726426
39	C4	R1	7.27612440527424
39	C13	R1	7.15987133677839
39	C18	R1	7.32192809488736
39	C15	R1	7.18982455888002
39	C11	R1	7.23840473932508
39	C16	R1	7
39	C8	R1	7.09803208296053
39	C7	R1	7.29462074889163
40	C23	R1	7.05528243550119
40	C17	R1	7.45121111183233
40	C12	R1	7.29462074889163
40	C10	R1	7.37503943134692
40	C3	R1	7.11894107272351
40	C14	R1	7.23840473932508
40	C5	R1	6.96578428466209
40	C9	R1	6.97727992349992
40	C24	R1	7.29462074889163
40	C6	R1	7.43462822763672
40	C21	R1	7.2667865406949
40	C19	R1	7.21916852046216
40	C1	R1	7.20945336562895
40	C22	R1	7.25738784269265
40	C4	R1	7.49984588708321
40	C13	R1	7.3037807481771
40	C18	R1	7.22881869049588
40	C15	R1	6.90689059560852
40	C11	R1	7.22881869049588
40	C8	R1	7.53915881110803
40	C20	R1	7.15987133677839
40	C7	R1	7.39231742277876
41	C23	R1	7.12928301694497
41	C17	R1	7.28540221886225
41	C12	R1	7.37503943134692
41	C10	R1	7.40087943628218
41	C3	R1	6.93073733756289
41	C14	R1	7.17990909001493
41	C5	R1	6.91886323727459
41	C9	R1	7.55458885167764
41	C24	R1	7.38370429247405
41	C6	R1	7.22881869049588
41	C21	R1	7.07681559705083
41	C19	R1	7.31288295528436
41	C1	R1	7.49185309632967
41	C22	R1	7.14974711950468
41	C4	R1	7.2667865406949
41	C13	R1	7.06608919045777
41	C18	R1	7.467605550083
41	C15	R1	7.28540221886225
41	C11	R1	7.08746284125034
41	C16	R1	6.83289001416474
41	C8	R1	7.49984588708321
41	C20	R1	7.38370429247405
41	C7	R1	7.4178525148859
42	C23	R1	7.09803208296053
42	C17	R1	7.23840473932508
42	C12	R1	7.20945336562895
42	C10	R1	7.10852445677817
42	C3	R1	7.48381577726426
42	C14	R1	7.17990909001493
42	C9	R1	7.2667865406949
42	C24	R1	7.17990909001493
42	C21	R1	7.4093909361377
42	C19	R1	7.45121111183233
42	C1	R1	7.07681559705083
42	C22	R1	7.43462822763672
42	C4	R1	7.15987133677839
42	C13	R1	7.21916852046216
42	C18	R1	7.22881869049588
42	C15	R1	7.32192809488736
42	C11	R1	7.16992500144231
42	C8	R1	7.27612440527424
42	C20	R1	7.38370429247405
42	C7	R1	7.4594316186373
43	C23	R1	7.55458885167764
43	C17	R1	7.08746284125034
43	C12	R1	7.31288295528436
43	C3	R1	7.17990909001493
43	C14	R1	6.83289001416474
43	C5	R1	7.05528243550119
43	C9	R1	7.5077946401987
43	C24	R1	7.51569983828404
43	C6	R1	6.68650052718322
43	C21	R1	7.43462822763672
43	C19	R1	7.21916852046216
43	C22	R1	7.11894107272351
43	C4	R1	7.2667865406949
43	C13	R1	7.37503943134692
43	C18	R1	7.51569983828404
43	C15	R1	7.48381577726426
43	C11	R1	7.25738784269265
43	C16	R1	7.03342300153745
43	C8	R1	7.61470984411521
43	C20	R1	7.22881869049588
43	C7	R1	7.32192809488736
44	C23	R1	6.96578428466209
44	C12	R1	7.71424551766612
44	C10	R1	6.79441586635011
44	C3	R1	7.45121111183233
44	C14	R1	7.43462822763672
44	C5	R1	7.11894107272351
44	C9	R1	7.31288295528436
44	C24	R1	7.22881869049588
44	C6	R1	7.2667865406949
44	C21	R1	7.05528243550119
44	C19	R1	7.59245703726808
44	C1	R1	7.21916852046216
44	C22	R1	7.4757334309664
44	C4	R1	7.17990909001493
44	C18	R1	7.33985000288462
44	C15	R1	7.52356195605701
44	C11	R1	7.06608919045777
44	C8	R1	7.03342300153745
44	C20	R1	7.39231742277876
44	C7	R1	7.24792751344359
45	C17	R1	7.45121111183233
45	C12	R1	7.05528243550119
45	C10	R1	7.4594316186373
45	C3	R1	7.08746284125034
45	C14	R1	7.25738784269265
45	C5	R1	7.4262647547021
45	C9	R1	7.70735913208088
45	C24	R1	7.07681559705083
45	C6	R1	7.40087943628218
45	C21	R1	7.10852445677817
45	C19	R1	7.01122725542325
45	C1	R1	7.33985000288462
45	C22	R1	7.01122725542325
45	C4	R1	7.33091687811462
45	C13	R1	7.13955135239879
45	C18	R1	7.16992500144231
45	C15	R1	7.15987133677839
45	C11	R1	7.56985560833095
45	C16	R1	7.36632221424582
45	C20	R1	6.88264304936184
46	C23	R1	7.40087943628218
46	C17	R1	7.11894107272351
46	C12	R1	7.20945336562895
46	C10	R1	7.19967234483636
46	C3	R1	7.12928301694497
46	C14	R1	7.14974711950468
46	C5	R1	7.2667865406949
46	C9	R1	7.37503943134692
46	C6	R1	7.34872815423108
46	C21	R1	7.32192809488736
46	C19	R1	7.29462074889163
46	C1	R1	7.34872815423108
46	C22	R1	7.08746284125034
46	C13	R1	7.15987133677839
46	C18	R1	7.31288295528436
46	C15	R1	7.60733031374961
46	C11	R1	7.33091687811462
46	C16	R1	7.17990909001493
46	C8	R1	7.19967234483636
46	C20	R1	7.62935662007961
46	C7	R1	6.96578428466209
47	C23	R1	7.40087943628218
47	C17	R1	7.22881869049588
47	C12	R1	7.19967234483636
47	C10	R1	6.96578428466209
47	C3	R1	7.38370429247405
47	C14	R1	7.53915881110803
47	C5	R1	7.39231742277876
47	C9	R1	7.35755200461808
47	C24	R1	7.03342300153745
47	C6	R1	7.09803208296053
47	C21	R1	7.18982455888002
47	C19	R1	7.19967234483636
47	C1	R1	7.31288295528436
47	C22	R1	7.22881869049588
47	C13	R1	6.96578428466209
47	C18	R1	7.13955135239879
47	C15	R1	7.34872815423108
47	C11	R1	7.24792751344359
47	C16	R1	7.60733031374961
47	C8	R1	7.24792751344359
47	C20	R1	7.13955135239879
47	C7	R1	7.21916852046216
48	C12	R1	7.2667865406949
48	C10	R1	7.49185309632967
48	C3	R1	7.11894107272351
48	C14	R1	7.20945336562895
48	C5	R1	7.57742882803575
48	C9	R1	7.49984588708321
48	C24	R1	7.4178525148859
48	C6	R1	6.98868468677217
48	C21	R1	7.01122725542325
48	C19	R1	7.08746284125034
48	C1	R1	7.14974711950468
48	C22	R1	7.4262647547021
48	C13	R1	7.49185309632967
48	C18	R1	7.56985560833095
48	C15	R1	6.85798099512757
48	C11	R1	7.03342300153745
48	C16	R1	7.01122725542325
48	C20	R1	7.36632221424582
48	C7	R1	7.20945336562895
49	C23	R1	7.15987133677839
49	C17	R1	6.83289001416474
49	C12	R1	7.33091687811462
49	C10	R1	7.39231742277876
49	C3	R1	7.53915881110803
49	C5	R1	7.22881869049588
49	C9	R1	7.33985000288462
49	C24	R1	7.10852445677817
49	C6	R1	7.08746284125034
49	C19	R1	7.11894107272351
49	C1	R1	7.25738784269265
49	C22	R1	7.24792751344359
49	C4	R1	7.16992500144231
49	C13	R1	7.27612440527424
49	C18	R1	7.31288295528436
49	C11	R1	7.5077946401987
49	C16	R1	6.8703647195834
49	C8	R1	7.33985000288462
49	C7	R1	7.28540221886225
50	C23	R1	7.37503943134692
50	C17	R1	7.43462822763672
50	C12	R1	7.4262647547021
50	C3	R1	7.53915881110803
50	C14	R1	7.36632221424582
50	C5	R1	7.33985000288462
50	C9	R1	7.53138146051631
50	C24	R1	6.94251450533924
50	C6	R1	6.82017896241519
50	C21	R1	7.13955135239879
50	C19	R1	7.13955135239879
50	C1	R1	7.10852445677817
50	C22	R1	7.20945336562895
50	C4	R1	7.16992500144231
50	C18	R1	7.43462822763672
50	C15	R1	7.40087943628218
50	C11	R1	7.4594316186373
50	C16	R1	7.3037807481771
50	C8	R1	7.40087943628218
50	C20	R1	7.64385618977472
50	C7	R1	7.11894107272351
51	C23	R1	7.24792751344359
51	C17	R1	7.467605550083
51	C12	R1	7.27612440527424
51	C10	R1	7.31288295528436
51	C3	R1	6.76818432477693
51	C14	R1	7.58496250072116
51	C5	R1	7.32192809488736
51	C9	R1	7.22881869049588
51	C24	R1	7.19967234483636
51	C6	R1	7.2667865406949
51	C21	R1	6.96578428466209
51	C19	R1	7.64385618977472
51	C1	R1	6.76818432477693
51	C22	R1	7.23840473932508
51	C13	R1	7.467605550083
51	C18	R1	7.54689445988764
51	C11	R1	7.16992500144231
51	C16	R1	6.8073549220576
51	C8	R1	7.76155123244448
51	C20	R1	7.31288295528436
51	C7	R1	7.17990909001493
52	C23	R1	7.25738784269265
52	C17	R1	7.52356195605701
52	C12	R1	7.16992500144231
52	C3	R1	7.4178525148859
52	C14	R1	7.49185309632967
52	C5	R1	7.14974711950468
52	C9	R1	7.29462074889163
52	C6	R1	7.17990909001493
52	C21	R1	6.93073733756289
52	C19	R1	6.79441586635011
52	C1	R1	7.27612440527424
52	C22	R1	7.28540221886225
52	C4	R1	7.49984588708321
52	C13	R1	7.37503943134692
52	C18	R1	6.89481776330794
52	C15	R1	6.97727992349992
52	C11	R1	7.18982455888002
52	C16	R1	7.16992500144231
52	C8	R1	7.29462074889163
52	C20	R1	6.82017896241519
52	C7	R1	7.19967234483636
53	C23	R1	7.19967234483636
53	C12	R1	7.4262647547021
53	C10	R1	7.01122725542325
53	C3	R1	6.7279204545632
53	C5	R1	7.29462074889163
53	C9	R1	7.29462074889163
53	C24	R1	7.52356195605701
53	C6	R1	7.29462074889163
53	C21	R1	7
53	C19	R1	7.49984588708321
53	C1	R1	7.62205181945638
53	C22	R1	7.43462822763672
53	C13	R1	7.31288295528436
53	C18	R1	7.35755200461808
53	C15	R1	6.83289001416474
53	C11	R1	6.94251450533924
53	C8	R1	7.40087943628218
53	C20	R1	7.4262647547021
54	C23	R1	7.60733031374961
54	C17	R1	7.23840473932508
54	C12	R1	7.38370429247405
54	C10	R1	7.39231742277876
54	C3	R1	7.08746284125034
54	C14	R1	7.27612440527424
54	C5	R1	7.05528243550119
54	C9	R1	7.28540221886225
54	C24	R1	7.18982455888002
54	C6	R1	7.53138146051631
54	C19	R1	7.39231742277876
54	C1	R1	7.17990909001493
54	C22	R1	7.61470984411521
54	C4	R1	7.23840473932508
54	C13	R1	7
54	C18	R1	7.32192809488736
54	C11	R1	7.21916852046216
54	C16	R1	7.14974711950468
54	C8	R1	7.05528243550119
54	C20	R1	6.94251450533924
54	C7	R1	7.12928301694497
55	C23	R1	7.39231742277876
55	C17	R1	6.71424551766612
55	C10	R1	7.22881869049588
55	C14	R1	7.01122725542325
55	C5	R1	7.39231742277876
55	C9	R1	7.07681559705083
55	C24	R1	6.74146698640115
55	C6	R1	7.4093909361377
55	C21	R1	7.33091687811462
55	C19	R1	7.4093909361377
55	C1	R1	7.4262647547021
55	C22	R1	7.06608919045777
55	C13	R1	6.98868468677217
55	C18	R1	7.29462074889163
55	C15	R1	7.01122725542325
55	C11	R1	7.40087943628218
55	C8	R1	7.3037807481771
55	C20	R1	7.4594316186373
55	C7	R1	6.91886323727459
56	C23	R1	7.20945336562895
56	C17	R1	7.08746284125034
56	C12	R1	7.29462074889163
56	C10	R1	7.34872815423108
56	C3	R1	7.13955135239879
56	C14	R1	7.21916852046216
56	C5	R1	6.90689059560852
56	C9	R1	7.49185309632967
56	C6	R1	7.22881869049588
56	C21	R1	7.37503943134692
56	C19	R1	7.12928301694497
56	C22	R1	7.4178525148859
56	C4	R1	7.2667865406949
56	C13	R1	7.36632221424582
56	C18	R1	7.25738784269265
56	C15	R1	6.96578428466209
56	C11	R1	7.53915881110803
56	C16	R1	7.27612440527424
56	C8	R1	7.4262647547021
56	C20	R1	7.14974711950468
56	C7	R1	7.29462074889163
57	C23	R1	7.24792751344359
57	C17	R1	7.43462822763672
57	C12	R1	7.03342300153745
57	C10	R1	7.36632221424582
57	C3	R1	7.13955135239879
57	C14	R1	7.45121111183233
57	C5	R1	6.85798099512757
57	C9	R1	7.4262647547021
57	C24	R1	6.84549005094437
57	C6	R1	7.01122725542325
57	C21	R1	7.3037807481771
57	C1	R1	7.27612440527424
57	C4	R1	7.49984588708321
57	C13	R1	7.20945336562895
57	C18	R1	7.5077946401987
57	C15	R1	7.02236781302845
57	C11	R1	6.93073733756289
57	C16	R1	7.12928301694497
57	C20	R1	7.12928301694497
57	C7	R1	7.39231742277876
58	C23	R1	7.03342300153745
58	C17	R1	7.12928301694497
58	C12	R1	7.28540221886225
58	C10	R1	6.68650052718322
58	C3	R1	7.11894107272351
58	C14	R1	7.31288295528436
58	C5	R1	7.16992500144231
58	C24	R1	7.3037807481771
58	C6	R1	7.15987133677839
58	C21	R1	7.10852445677817
58	C19	R1	7.08746284125034
58	C1	R1	7.13955135239879
58	C22	R1	7.23840473932508
58	C4	R1	7.54689445988764
58	C13	R1	7.07681559705083
58	C18	R1	7.16992500144231
58	C15	R1	7.4594316186373
58	C11	R1	7.14974711950468
58	C16	R1	7.23840473932508
58	C8	R1	7.04439411935845
58	C20	R1	7.70043971814109
58	C7	R1	7.20945336562895
59	C23	R1	7.16992500144231
59	C17	R1	7.07681559705083
59	C12	R1	7.34872815423108
59	C10	R1	7.22881869049588
59	C3	R1	7.3037807481771
59	C14	R1	7.3037807481771
59	C5	R1	7.54689445988764
59	C9	R1	7.29462074889163
59	C24	R1	7.25738784269265
59	C6	R1	7.15987133677839
59	C21	R1	7.17990909001493
59	C19	R1	7.43462822763672
59	C1	R1	6.61470984411521
59	C22	R1	7.07681559705083
59	C4	R1	7.54689445988764
59	C13	R1	7.13955135239879
59	C18	R1	7.24792751344359
59	C15	R1	6.52356195605701
59	C11	R1	7.17990909001493
59	C16	R1	7.4178525148859
59	C8	R1	7.4757334309664
59	C20	R1	7.20945336562895
59	C7	R1	6.98868468677217
60	C23	R1	7.13955135239879
60	C17	R1	7.29462074889163
60	C12	R1	7.34872815423108
60	C10	R1	7.09803208296053
60	C3	R1	6.93073733756289
60	C14	R1	7.467605550083
60	C5	R1	7.28540221886225
60	C9	R1	6.96578428466209
60	C24	R1	7.16992500144231
60	C6	R1	7.28540221886225
60	C21	R1	7.4178525148859
60	C19	R1	7.18982455888002
60	C1	R1	7.33091687811462
60	C22	R1	7.37503943134692
60	C4	R1	7.18982455888002
60	C13	R1	7.34872815423108
60	C18	R1	7.10852445677817
60	C15	R1	7.25738784269265
60	C11	R1	7.17990909001493
60	C16	R1	7.23840473932508
60	C8	R1	7.49185309632967
60	C20	R1	7.25738784269265
60	C7	R1	7.467605550083
61	C23	R1	7.32192809488736
61	C17	R1	7.03342300153745
61	C12	R1	7.44294349584873
61	C3	R1	7.4757334309664
61	C14	R1	7.57742882803575
61	C5	R1	7.33985000288462
61	C9	R1	7.33091687811462
61	C24	R1	7.15987133677839
61	C6	R1	7.40087943628218
61	C21	R1	7.27612440527424
61	C19	R1	6.82017896241519
61	C1	R1	7.01122725542325
61	C4	R1	7.45121111183233
61	C13	R1	7.45121111183233
61	C18	R1	7.62935662007961
61	C15	R1	7.31288295528436
61	C11	R1	7.25738784269265
61	C16	R1	7.467605550083
61	C20	R1	7.16992500144231
61	C7	R1	7
62	C23	R1	7.62205181945638
62	C17	R1	7.35755200461808
62	C12	R1	7.38370429247405
62	C10	R1	7.23840473932508
62	C3	R1	7.39231742277876
62	C14	R1	7.3037807481771
62	C5	R1	7
62	C9	R1	7.25738784269265
62	C24	R1	7.08746284125034
62	C6	R1	7.37503943134692
62	C21	R1	7.01122725542325
62	C19	R1	7.16992500144231
62	C1	R1	7.29462074889163
62	C22	R1	7.11894107272351
62	C4	R1	7.04439411935845
62	C13	R1	6.75488750216347
62	C18	R1	7.16992500144231
62	C15	R1	7.27612440527424
62	C11	R1	7.25738784269265
62	C16	R1	7.21916852046216
62	C8	R1	7.49185309632967
62	C20	R1	6.62935662007961
62	C7	R1	7.48381577726426
63	C23	R1	6.88264304936184
63	C17	R1	7.53138146051631
63	C10	R1	7.06608919045777
63	C3	R1	7.64385618977472
63	C14	R1	7.12928301694497
63	C5	R1	7.18982455888002
63	C9	R1	7.29462074889163
63	C24	R1	7.18982455888002
63	C6	R1	7.33091687811462
63	C21	R1	7.37503943134692
63	C19	R1	7.34872815423108
63	C1	R1	7.23840473932508
63	C22	R1	7.02236781302845
63	C4	R1	7.27612440527424
63	C13	R1	7.19967234483636
63	C18	R1	7.11894107272351
63	C15	R1	7.22881869049588
63	C11	R1	6.83289001416474
63	C16	R1	7.38370429247405
63	C8	R1	7.36632221424582
63	C20	R1	7.3037807481771
64	C17	R1	7.39231742277876
64	C12	R1	7.49984588708321
64	C10	R1	7.11894107272351
64	C3	R1	6.95419631038687
64	C14	R1	7.19967234483636
64	C5	R1	7.16992500144231
64	C9	R1	7.17990909001493
64	C24	R1	7.02236781302845
64	C6	R1	7.24792751344359
64	C21	R1	7.40087943628218
64	C19	R1	7.29462074889163
64	C1	R1	7.467605550083
64	C22	R1	7.37503943134692
64	C4	R1	6.93073733756289
64	C13	R1	7.20945336562895
64	C18	R1	7.01122725542325
64	C15	R1	7.04439411935845
64	C16	R1	7.45121111183233
64	C20	R1	7.16992500144231
64	C7	R1	7.27612440527424
65	C23	R1	7.18982455888002
65	C17	R1	6.91886323727459
65	C12	R1	7.18982455888002
65	C10	R1	7.55458885167764
65	C14	R1	7.43462822763672
65	C5	R1	7.4262647547021
65	C9	R1	7.19967234483636
65	C24	R1	7.28540221886225
65	C6	R1	7.2667865406949
65	C21	R1	7.467605550083
65	C19	R1	7.17990909001493
65	C1	R1	7.43462822763672
65	C22	R1	7.2667865406949
65	C13	R1	7.13955135239879
65	C18	R1	7.39231742277876
65	C15	R1	7.25738784269265
65	C11	R1	7.20945336562895
65	C16	R1	7.22881869049588
65	C8	R1	7.2667865406949
65	C20	R1	7.24792751344359
65	C7	R1	7.2667865406949
66	C23	R1	7.25738784269265
66	C17	R1	7.33985000288462
66	C12	R1	7.3037807481771
66	C10	R1	7.19967234483636
66	C14	R1	7.27612440527424
66	C5	R1	7.19967234483636
66	C9	R1	7.63662462054365
66	C24	R1	7.25738784269265
66	C6	R1	6.88264304936184
66	C21	R1	7.25738784269265
66	C19	R1	7.53138146051631
66	C1	R1	7.23840473932508
66	C4	R1	7.35755200461808
66	C13	R1	7.19967234483636
66	C18	R1	7.24792751344359
66	C15	R1	7.09803208296053
66	C11	R1	7.08746284125034
66	C16	R1	7.21916852046216
66	C8	R1	7.01122725542325
66	C20	R1	7.23840473932508
66	C7	R1	7.05528243550119
67	C17	R1	7.4178525148859
67	C12	R1	7.16992500144231
67	C10	R1	7.27612440527424
67	C3	R1	7.45121111183233
67	C14	R1	7.09803208296053
67	C5	R1	7.01122725542325
67	C9	R1	7.04439411935845
67	C24	R1	7.24792751344359
67	C6	R1	6.97727992349992
67	C21	R1	6.94251450533924
67	C19	R1	7.39231742277876
67	C1	R1	7.02236781302845
67	C22	R1	7.08746284125034
67	C4	R1	6.90689059560852
67	C13	R1	7.72109918870719
67	C18	R1	7.18982455888002
67	C15	R1	7.25738784269265
67	C11	R1	7.38370429247405
67	C16	R1	6.90689059560852
67	C20	R1	7.03342300153745
67	C7	R1	7.25738784269265
68	C23	R1	7.14974711950468
68	C17	R1	7.16992500144231
68	C10	R1	7.24792751344359
68	C3	R1	7.12928301694497
68	C14	R1	7.43462822763672
68	C5	R1	6.97727992349992
68	C9	R1	7.33985000288462
68	C24	R1	7.22881869049588
68	C6	R1	7.25738784269265
68	C21	R1	7.02236781302845
68	C19	R1	7.22881869049588
68	C1	R1	7.36632221424582
68	C4	R1	7.29462074889163
68	C13	R1	7.4262647547021
68	C18	R1	7.09803208296053
68	C15	R1	7.28540221886225
68	C11	R1	7.07681559705083
68	C16	R1	7.27612440527424
68	C8	R1	6.78135971352466
68	C20	R1	7.06608919045777
68	C7	R1	7.21916852046216
69	C17	R1	7.27612440527424
69	C12	R1	6.90689059560852
69	C10	R1	7.16992500144231
69	C3	R1	7.27612440527424
69	C14	R1	7.22881869049588
69	C5	R1	7.15987133677839
69	C9	R1	7
69	C24	R1	7.2667865406949
69	C6	R1	7.10852445677817
69	C21	R1	7.33091687811462
69	C1	R1	7.29462074889163
69	C22	R1	7.22881869049588
69	C4	R1	7.20945336562895
69	C13	R1	7.14974711950468
69	C18	R1	7.37503943134692
69	C15	R1	7.05528243550119
69	C11	R1	7.03342300153745
69	C8	R1	7.21916852046216
69	C20	R1	7.03342300153745
69	C7	R1	7.39231742277876
70	C17	R1	7.38370429247405
70	C12	R1	7.24792751344359
70	C3	R1	7.12928301694497
70	C14	R1	7.39231742277876
70	C5	R1	7.2667865406949
70	C9	R1	7.16992500144231
70	C24	R1	7.15987133677839
70	C6	R1	7.08746284125034
70	C21	R1	6.91886323727459
70	C19	R1	7.21916852046216
70	C1	R1	7.08746284125034
70	C22	R1	6.78135971352466
70	C4	R1	7.40087943628218
70	C13	R1	7.19967234483636
70	C18	R1	7.22881869049588
70	C15	R1	7.2667865406949
70	C11	R1	7.467605550083
70	C16	R1	7.18982455888002
70	C8	R1	7.61470984411521
70	C20	R1	7.467605550083
70	C7	R1	7.35755200461808
71	C23	R1	6.85798099512757
71	C17	R1	7.22881869049588
71	C12	R1	7.37503943134692
71	C10	R1	7.34872815423108
71	C3	R1	7.18982455888002
71	C14	R1	7.35755200461808
71	C5	R1	7.19967234483636
71	C9	R1	7.36632221424582
71	C24	R1	6.98868468677217
71	C6	R1	7.4262647547021
71	C21	R1	7.28540221886225
71	C19	R1	7.01122725542325
71	C22	R1	7.53915881110803
71	C4	R1	7.02236781302845
71	C18	R1	7.04439411935845
71	C15	R1	7.5077946401987
71	C11	R1	7.27612440527424
71	C16	R1	7.10852445677817
71	C8	R1	7.08746284125034
71	C20	R1	7.08746284125034
71	C7	R1	7.09803208296053
72	C23	R1	7.20945336562895
72	C17	R1	6.94251450533924
72	C12	R1	7.16992500144231
72	C10	R1	7.23840473932508
72	C3	R1	7.12928301694497
72	C14	R1	7.38370429247405
72	C5	R1	7.14974711950468
72	C9	R1	7.05528243550119
72	C24	R1	7.3037807481771
72	C6	R1	7.4594316186373
72	C21	R1	7
72	C19	R1	7.04439411935845
72	C1	R1	7.24792751344359
72	C22	R1	7.28540221886225
72	C4	R1	7.23840473932508
72	C13	R1	7
72	C18	R1	6.96578428466209
72	C15	R1	6.98868468677217
72	C11	R1	7.56224242422107
72	C8	R1	6.98868468677217
72	C20	R1	7.12928301694497
72	C7	R1	7.27612440527424
73	C23	R1	7
73	C17	R1	6.96578428466209
73	C12	R1	7.40087943628218
73	C10	R1	7.23840473932508
73	C3	R1	7.43462822763672
73	C14	R1	6.83289001416474
73	C5	R1	7.24792751344359
73	C6	R1	7.3037807481771
73	C21	R1	7.20945336562895
73	C19	R1	7.2667865406949
73	C1	R1	7.3037807481771
73	C22	R1	7.2667865406949
73	C4	R1	7.467605550083
73	C13	R1	6.89481776330794
73	C18	R1	6.98868468677217
73	C15	R1	7.28540221886225
73	C11	R1	7.14974711950468
73	C16	R1	7.12928301694497
73	C8	R1	7.24792751344359
73	C20	R1	6.97727992349992
73	C7	R1	7.28540221886225
74	C17	R1	7.33985000288462
74	C12	R1	7.05528243550119
74	C10	R1	6.96578428466209
74	C3	R1	7.19967234483636
74	C14	R1	7.08746284125034
74	C5	R1	7.06608919045777
74	C9	R1	7.27612440527424
74	C24	R1	7.15987133677839
74	C6	R1	7.12928301694497
74	C21	R1	7.38370429247405
74	C19	R1	7.13955135239879
74	C1	R1	7.36632221424582
74	C22	R1	7.31288295528436
74	C4	R1	7.28540221886225
74	C18	R1	7.16992500144231
74	C15	R1	7.04439411935845
74	C11	R1	7.13955135239879
74	C16	R1	7.09803208296053
74	C8	R1	7.34872815423108
74	C20	R1	7.18982455888002
75	C17	R1	7.20945336562895
75	C12	R1	7.3037807481771
75	C10	R1	7.09803208296053
75	C3	R1	7.04439411935845
75	C5	R1	7.3037807481771
75	C9	R1	7.25738784269265
75	C24	R1	6.97727992349992
75	C21	R1	7.25738784269265
75	C19	R1	7.51569983828404
75	C1	R1	7.66533591718518
75	C22	R1	6.90689059560852
75	C4	R1	7.4178525148859
75	C13	R1	7.28540221886225
75	C18	R1	7.28540221886225
75	C15	R1	7.10852445677817
75	C11	R1	7.2667865406949
75	C16	R1	7.03342300153745
75	C8	R1	7.19967234483636
75	C7	R1	6.8073549220576
76	C23	R1	7.14974711950468
76	C17	R1	7.19967234483636
76	C10	R1	7.33985000288462
76	C3	R1	7.33091687811462
76	C14	R1	7.15987133677839
76	C5	R1	7.37503943134692
76	C9	R1	7.44294349584873
76	C24	R1	7.28540221886225
76	C21	R1	7.49185309632967
76	C19	R1	7.01122725542325
76	C1	R1	7.07681559705083
76	C13	R1	7.28540221886225
76	C18	R1	7.17990909001493
76	C15	R1	6.96578428466209
76	C11	R1	7.4093909361377
76	C8	R1	7.07681559705083
76	C20	R1	7.10852445677817
76	C7	R1	7.37503943134692
77	C23	R1	7.21916852046216
77	C17	R1	7.39231742277876
77	C12	R1	7.21916852046216
77	C3	R1	6.95419631038687
77	C14	R1	7.43462822763672
77	C5	R1	7.18982455888002
77	C9	R1	7.62935662007961
77	C21	R1	7.29462074889163
77	C19	R1	7.32192809488736
77	C1	R1	7.13955135239879
77	C22	R1	6.90689059560852
77	C4	R1	6.8703647195834
77	C13	R1	7.23840473932508
77	C18	R1	7.21916852046216
77	C15	R1	7.14974711950468
77	C11	R1	7.34872815423108
77	C16	R1	7.19967234483636
77	C20	R1	7.31288295528436
77	C7	R1	7.09803208296053
78	C23	R1	7.11894107272351
78	C12	R1	7.24792751344359
78	C10	R1	6.96578428466209
78	C3	R1	7.21916852046216
78	C14	R1	7.18982455888002
78	C5	R1	6.94251450533924
78	C9	R1	7.19967234483636
78	C24	R1	7.28540221886225
78	C6	R1	6.95419631038687
78	C21	R1	7.4262647547021
78	C19	R1	7.27612440527424
78	C1	R1	7.45121111183233
78	C4	R1	7.48381577726426
78	C13	R1	7.28540221886225
78	C18	R1	6.90689059560852
78	C15	R1	7.44294349584873
78	C11	R1	7.02236781302845
78	C16	R1	6.8703647195834
78	C8	R1	7.44294349584873
78	C20	R1	7.20945336562895
78	C7	R1	7.11894107272351
79	C23	R1	7.21916852046216
79	C12	R1	7.28540221886225
79	C10	R1	7.4178525148859
79	C3	R1	7.09803208296053
79	C14	R1	7.12928301694497
79	C5	R1	7.32192809488736
79	C9	R1	6.97727992349992
79	C24	R1	7.49185309632967
79	C6	R1	7.16992500144231
79	C21	R1	7.33091687811462
79	C19	R1	7.03342300153745
79	C1	R1	7.09803208296053
79	C22	R1	7.33985000288462
79	C4	R1	6.90689059560852
79	C13	R1	7.11894107272351
79	C18	R1	7.52356195605701
79	C15	R1	6.85798099512757
79	C11	R1	7.27612440527424
79	C16	R1	7.19967234483636
79	C8	R1	7.15987133677839
79	C20	R1	7.17990909001493
79	C7	R1	7.32192809488736
80	C23	R1	7.13955135239879
80	C12	R1	7.25738784269265
80	C10	R1	7.54689445988764
80	C3	R1	7.56224242422107
80	C14	R1	7.14974711950468
80	C5	R1	7.25738784269265
80	C9	R1	7.13955135239879
80	C24	R1	6.95419631038687
80	C21	R1	7.13955135239879
80	C19	R1	7.3037807481771
80	C1	R1	7.31288295528436
80	C22	R1	7.12928301694497
80	C4	R1	7.53915881110803
80	C13	R1	7.24792751344359
80	C18	R1	7.4093909361377
80	C15	R1	7.31288295528436
80	C11	R1	7.43462822763672
80	C16	R1	7.23840473932508
80	C8	R1	7.21916852046216
80	C20	R1	7.14974711950468
81	C23	R1	7.38370429247405
81	C17	R1	7.35755200461808
81	C12	R1	7.23840473932508
81	C10	R1	7.51569983828404
81	C14	R1	7.43462822763672
81	C5	R1	6.74146698640115
81	C9	R1	7.4262647547021
81	C24	R1	7.55458885167764
81	C6	R1	7.39231742277876
81	C21	R1	7.09803208296053
81	C19	R1	7.17990909001493
81	C1	R1	6.97727992349992
81	C22	R1	7.72109918870719
81	C4	R1	7.53915881110803
81	C13	R1	7.29462074889163
81	C18	R1	7.16992500144231
81	C15	R1	7.17990909001493
81	C11	R1	7.51569983828404
81	C16	R1	7.12928301694497
81	C8	R1	7.2667865406949
81	C20	R1	7.4757334309664
81	C7	R1	7.13955135239879
82	C23	R1	7.25738784269265
82	C17	R1	7.13955135239879
82	C12	R1	7.56224242422107
82	C10	R1	7.23840473932508
82	C3	R1	6.96578428466209
82	C14	R1	7.15987133677839
82	C5	R1	7.18982455888002
82	C9	R1	7.49984588708321
82	C24	R1	7.21916852046216
82	C6	R1	7.28540221886225
82	C21	R1	7.19967234483636
82	C19	R1	7.07681559705083
82	C22	R1	7.24792751344359
82	C4	R1	7.2667865406949
82	C13	R1	7.17990909001493
82	C18	R1	7.4093909361377
82	C15	R1	7.28540221886225
82	C11	R1	7.24792751344359
82	C16	R1	7.45121111183233
82	C8	R1	7.31288295528436
82	C20	R1	7.14974711950468
82	C7	R1	7.06608919045777
83	C23	R1	7.13955135239879
83	C12	R1	7.28540221886225
83	C10	R1	7.3037807481771
83	C3	R1	7.44294349584873
83	C5	R1	7.38370429247405
83	C24	R1	7.58496250072116
83	C6	R1	7.10852445677817
83	C21	R1	7.28540221886225
83	C19	R1	7.43462822763672
83	C1	R1	7.13955135239879
83	C22	R1	6.82017896241519
83	C4	R1	7.31288295528436
83	C13	R1	7.467605550083
83	C18	R1	7.27612440527424
83	C11	R1	7.67948009950545
83	C16	R1	7.53915881110803
83	C8	R1	7.21916852046216
83	C20	R1	7.23840473932508
83	C7	R1	7.53915881110803
84	C23	R1	7.17990909001493
84	C17	R1	7.16992500144231
84	C12	R1	7.29462074889163
84	C10	R1	7.40087943628218
84	C3	R1	7.5077946401987
84	C14	R1	7.33091687811462
84	C5	R1	7.25738784269265
84	C9	R1	7.35755200461808
84	C24	R1	7.2667865406949
84	C6	R1	7.27612440527424
84	C21	R1	7.60733031374961
84	C1	R1	7.467605550083
84	C22	R1	7.12928301694497
84	C4	R1	7.49984588708321
84	C13	R1	7.12928301694497
84	C18	R1	7.28540221886225
84	C15	R1	7.28540221886225
84	C11	R1	7.04439411935845
84	C16	R1	6.8703647195834
84	C8	R1	7.20945336562895
84	C20	R1	7.04439411935845
84	C7	R1	7.4262647547021
85	C23	R1	7.53138146051631
85	C17	R1	6.97727992349992
85	C12	R1	7.27612440527424
85	C10	R1	7.48381577726426
85	C3	R1	7.20945336562895
85	C14	R1	7.05528243550119
85	C5	R1	7.13955135239879
85	C9	R1	7.29462074889163
85	C24	R1	7.18982455888002
85	C6	R1	7.54689445988764
85	C1	R1	7.03342300153745
85	C22	R1	7.3037807481771
85	C4	R1	7.18982455888002
85	C13	R1	7.33091687811462
85	C18	R1	7.17990909001493
85	C15	R1	7.05528243550119
85	C11	R1	6.83289001416474
85	C16	R1	7.4093909361377
85	C8	R1	7.2667865406949
85	C20	R1	7.4093909361377
85	C7	R1	7.35755200461808
86	C23	R1	6.8703647195834
86	C17	R1	7.33985000288462
86	C3	R1	7.49984588708321
86	C14	R1	7.20945336562895
86	C5	R1	7.27612440527424
86	C24	R1	7.2667865406949
86	C6	R1	6.97727992349992
86	C21	R1	7.03342300153745
86	C1	R1	6.82017896241519
86	C22	R1	7.07681559705083
86	C4	R1	7
86	C13	R1	7.2667865406949
86	C18	R1	7.10852445677817
86	C15	R1	7.29462074889163
86	C11	R1	7.4093909361377
86	C16	R1	6.97727992349992
86	C8	R1	7.09803208296053
86	C20	R1	7.07681559705083
87	C23	R1	7.27612440527424
87	C17	R1	7.35755200461808
87	C12	R1	7.28540221886225
87	C10	R1	7.4178525148859
87	C3	R1	7.4093909361377
87	C14	R1	7.2667865406949
87	C9	R1	7.12928301694497
87	C24	R1	7.45121111183233
87	C6	R1	7.34872815423108
87	C21	R1	7.03342300153745
87	C19	R1	7.22881869049588
87	C1	R1	7.13955135239879
87	C22	R1	7.23840473932508
87	C4	R1	7.32192809488736
87	C13	R1	7.25738784269265
87	C18	R1	7.08746284125034
87	C15	R1	7.25738784269265
87	C11	R1	7.34872815423108
87	C16	R1	7.25738784269265
87	C8	R1	7.04439411935845
87	C20	R1	7.09803208296053
87	C7	R1	7.22881869049588
88	C12	R1	7.18982455888002
88	C10	R1	7.36632221424582
88	C3	R1	7.34872815423108
88	C14	R1	7.40087943628218
88	C5	R1	7
88	C9	R1	7.4262647547021
88	C24	R1	7.3037807481771
88	C6	R1	7.22881869049588
88	C21	R1	6.98868468677217
88	C19	R1	7.34872815423108
88	C1	R1	7.34872815423108
88	C22	R1	7.3037807481771
88	C4	R1	7.02236781302845
88	C13	R1	7.3037807481771
88	C18	R1	7.01122725542325
88	C15	R1	7.2667865406949
88	C11	R1	7.33091687811462
88	C16	R1	7.28540221886225
88	C8	R1	7.3037807481771
88	C20	R1	7.02236781302845
88	C7	R1	7.06608919045777
89	C17	R1	7.59245703726808
89	C10	R1	7.4262647547021
89	C3	R1	7.51569983828404
89	C14	R1	7.39231742277876
89	C5	R1	7.08746284125034
89	C9	R1	7.27612440527424
89	C24	R1	7.38370429247405
89	C6	R1	6.96578428466209
89	C21	R1	6.91886323727459
89	C19	R1	7.4093909361377
89	C1	R1	7.15987133677839
89	C22	R1	7.18982455888002
89	C4	R1	7.11894107272351
89	C13	R1	7.62935662007961
89	C15	R1	7.12928301694497
89	C16	R1	7.23840473932508
89	C8	R1	7.27612440527424
89	C20	R1	7.4757334309664
89	C7	R1	7.36632221424582
90	C17	R1	7.37503943134692
90	C12	R1	7.467605550083
90	C10	R1	7.02236781302845
90	C3	R1	7.29462074889163
90	C14	R1	7.43462822763672
90	C5	R1	7.18982455888002
90	C9	R1	7.18982455888002
90	C24	R1	7.64385618977472
90	C6	R1	7.4594316186373
90	C21	R1	7.05528243550119
90	C19	R1	7.49185309632967
90	C1	R1	7.09803208296053
90	C4	R1	7.49185309632967
90	C13	R1	6.89481776330794
90	C18	R1	7.3037807481771
90	C15	R1	7.34872815423108
90	C11	R1	7.33985000288462
90	C8	R1	7.03342300153745
90	C20	R1	7.09803208296053
90	C7	R1	7.11894107272351
91	C23	R1	7.25738784269265
91	C17	R1	7.21916852046216
91	C12	R1	7.22881869049588
91	C10	R1	7.13955135239879
91	C3	R1	7.09803208296053
91	C14	R1	7.31288295528436
91	C5	R1	6.96578428466209
91	C9	R1	7.43462822763672
91	C6	R1	7.49984588708321
91	C21	R1	7.02236781302845
91	C19	R1	7.31288295528436
91	C1	R1	7.45121111183233
91	C22	R1	7.54689445988764
91	C4	R1	7.43462822763672
91	C13	R1	7.18982455888002
91	C18	R1	7.22881869049588
91	C15	R1	7.38370429247405
91	C16	R1	7.27612440527424
91	C8	R1	7.28540221886225
91	C20	R1	7.17990909001493
92	C23	R1	7.14974711950468
92	C17	R1	7.44294349584873
92	C12	R1	7.19967234483636
92	C10	R1	7.16992500144231
92	C3	R1	7.38370429247405
92	C14	R1	7.31288295528436
92	C5	R1	7.29462074889163
92	C9	R1	7.467605550083
92	C6	R1	7.06608919045777
92	C21	R1	7.04439411935845
92	C19	R1	7.27612440527424
92	C22	R1	7.01122725542325
92	C13	R1	7
92	C18	R1	7.13955135239879
92	C15	R1	7.3037807481771
92	C11	R1	7.34872815423108
92	C16	R1	7.20945336562895
92	C8	R1	7.56985560833095
92	C20	R1	7.21916852046216
92	C7	R1	7.09803208296053
93	C23	R1	7.4262647547021
93	C17	R1	6.93073733756289
93	C12	R1	7.21916852046216
93	C10	R1	7.15987133677839
93	C3	R1	7.54689445988764
93	C14	R1	7.35755200461808
93	C5	R1	7.17990909001493
93	C9	R1	7
93	C24	R1	6.98868468677217
93	C6	R1	7.3037807481771
93	C21	R1	7.24792751344359
93	C19	R1	6.97727992349992
93	C1	R1	7.53915881110803
93	C4	R1	7.4093909361377
93	C13	R1	6.96578428466209
93	C18	R1	6.98868468677217
93	C15	R1	7.4178525148859
93	C11	R1	7.09803208296053
93	C16	R1	7.21916852046216
93	C8	R1	7.17990909001493
93	C20	R1	7.4093909361377
93	C7	R1	7.06608919045777
94	C23	R1	7
94	C17	R1	7.05528243550119
94	C12	R1	7.29462074889163
94	C10	R1	7.27612440527424
94	C3	R1	7.28540221886225
94	C14	R1	7.4178525148859
94	C9	R1	7.23840473932508
94	C24	R1	7.32192809488736
94	C6	R1	7.31288295528436
94	C19	R1	7.53915881110803
94	C1	R1	7.31288295528436
94	C22	R1	7.29462074889163
94	C4	R1	7.33091687811462
94	C18	R1	6.97727992349992
94	C15	R1	7.49984588708321
94	C11	R1	7.16992500144231
94	C8	R1	7.40087943628218
94	C20	R1	7.08746284125034
94	C7	R1	7.44294349584873
95	C23	R1	7.49984588708321
95	C17	R1	7.09803208296053
95	C12	R1	7.33091687811462
95	C10	R1	7.15987133677839
95	C14	R1	7.20945336562895
95	C5	R1	7.73470962022584
95	C24	R1	7.18982455888002
95	C6	R1	7.19967234483636
95	C21	R1	7.21916852046216
95	C19	R1	7.14974711950468
95	C22	R1	7.2667865406949
95	C4	R1	7
95	C13	R1	7.33091687811462
95	C18	R1	7.06608919045777
95	C15	R1	6.8703647195834
95	C11	R1	6.88264304936184
95	C16	R1	7.08746284125034
95	C20	R1	7.56224242422107
95	C7	R1	6.90689059560852
96	C23	R1	7.48381577726426
96	C17	R1	7.39231742277876
96	C12	R1	7.38370429247405
96	C10	R1	7.27612440527424
96	C14	R1	7.4262647547021
96	C5	R1	7.68650052718322
96	C9	R1	7.07681559705083
96	C24	R1	7
96	C6	R1	6.91886323727459
96	C21	R1	7.15987133677839
96	C19	R1	7.03342300153745
96	C22	R1	6.94251450533924
96	C4	R1	7.14974711950468
96	C13	R1	7.53138146051631
96	C18	R1	7.33091687811462
96	C15	R1	7.03342300153745
96	C16	R1	7.29462074889163
96	C8	R1	7.08746284125034
96	C7	R1	7.60733031374961
97	C23	R1	7.2667865406949
97	C17	R1	6.8073549220576
97	C12	R1	7.20945336562895
97	C10	R1	7.14974711950468
97	C3	R1	7.19967234483636
97	C14	R1	7.33091687811462
97	C24	R1	7.4262647547021
97	C6	R1	7.37503943134692
97	C21	R1	6.98868468677217
97	C19	R1	7.16992500144231
97	C1	R1	7.24792751344359
97	C22	R1	7.22881869049588
97	C4	R1	7.17990909001493
[truncated: 14,532 more rows]
