# Supplementary material for: Stochastic modelling of single-cell gene expression adaptation reveals non-genomic contribution to evolution of tumor subclones
Source: bioRxiv. 2024 Apr 20:2024.04.17.588869. Preprint. [Version 1] doi: 10.1101/2024.04.17.588869 (PMC11071284; doi:10.1101/2024.04.17.588869)
Supplement: Supplement 2 [file media-2.zip › Supplementary Files/Simulated Data/Adaptive_Simulation/tr_1.04_sq_15_r_200_a_.125.csv]

gene	species	replicate	exprval
1	C23	R1	7.14974711950468
1	C17	R1	7.44294349584873
1	C12	R1	7.4178525148859
1	C10	R1	7.51569983828404
1	C3	R1	7
1	C14	R1	7.28540221886225
1	C5	R1	7.11894107272351
1	C9	R1	7.40087943628218
1	C24	R1	7.34872815423108
1	C6	R1	7.33091687811462
1	C21	R1	7.33985000288462
1	C1	R1	7.11894107272351
1	C22	R1	7.29462074889163
1	C4	R1	7.2667865406949
1	C13	R1	7.36632221424582
1	C18	R1	7.38370429247405
1	C15	R1	7.4757334309664
1	C11	R1	7.10852445677817
1	C16	R1	7.17990909001493
1	C8	R1	7.4262647547021
1	C7	R1	7.27612440527424
2	C23	R1	7.20945336562895
2	C17	R1	7.51569983828404
2	C12	R1	7.33985000288462
2	C10	R1	7.33985000288462
2	C3	R1	7.38370429247405
2	C14	R1	7.25738784269265
2	C5	R1	6.91886323727459
2	C9	R1	7.35755200461808
2	C24	R1	7.21916852046216
2	C6	R1	7.4178525148859
2	C21	R1	7.13955135239879
2	C19	R1	7.35755200461808
2	C1	R1	6.97727992349992
2	C22	R1	7.53138146051631
2	C4	R1	7.16992500144231
2	C13	R1	7.27612440527424
2	C18	R1	7.35755200461808
2	C11	R1	7.23840473932508
2	C16	R1	7.2667865406949
2	C8	R1	7.27612440527424
2	C20	R1	7.38370429247405
2	C7	R1	7.33091687811462
3	C23	R1	7.4594316186373
3	C12	R1	7.44294349584873
3	C10	R1	7.28540221886225
3	C3	R1	7.4262647547021
3	C14	R1	7.19967234483636
3	C5	R1	7.4262647547021
3	C9	R1	7.39231742277876
3	C24	R1	7.28540221886225
3	C6	R1	7.4594316186373
3	C21	R1	7.29462074889163
3	C19	R1	7.15987133677839
3	C22	R1	7.4262647547021
3	C4	R1	7.28540221886225
3	C13	R1	7.07681559705083
3	C18	R1	7.37503943134692
3	C15	R1	7.36632221424582
3	C16	R1	7.08746284125034
3	C8	R1	7.3037807481771
3	C20	R1	7.35755200461808
3	C7	R1	7.33985000288462
4	C23	R1	7.57742882803575
4	C17	R1	7.4178525148859
4	C12	R1	7.23840473932508
4	C10	R1	7.49185309632967
4	C3	R1	7.4178525148859
4	C14	R1	7.4178525148859
4	C5	R1	6.96578428466209
4	C9	R1	7.08746284125034
4	C24	R1	7.4093909361377
4	C6	R1	7.29462074889163
4	C21	R1	7.12928301694497
4	C19	R1	6.94251450533924
4	C1	R1	7.23840473932508
4	C22	R1	7.10852445677817
4	C4	R1	7.19967234483636
4	C13	R1	7.3037807481771
4	C18	R1	7.27612440527424
4	C15	R1	7.03342300153745
4	C11	R1	7.11894107272351
4	C16	R1	7.21916852046216
4	C8	R1	7.49185309632967
4	C20	R1	7.31288295528436
5	C23	R1	7.2667865406949
5	C17	R1	7.4093909361377
5	C12	R1	7.15987133677839
5	C10	R1	6.52356195605701
5	C3	R1	7.33985000288462
5	C14	R1	7.11894107272351
5	C5	R1	7.13955135239879
5	C9	R1	7.4178525148859
5	C24	R1	7.53915881110803
5	C6	R1	7.27612440527424
5	C21	R1	7.19967234483636
5	C19	R1	7.51569983828404
5	C1	R1	7.36632221424582
5	C22	R1	7.11894107272351
5	C4	R1	7.28540221886225
5	C13	R1	7.10852445677817
5	C18	R1	7.37503943134692
5	C15	R1	7.02236781302845
5	C11	R1	7.15987133677839
5	C8	R1	7.11894107272351
5	C20	R1	7.21916852046216
5	C7	R1	7.43462822763672
6	C23	R1	7.25738784269265
6	C17	R1	7.39231742277876
6	C12	R1	6.89481776330794
6	C10	R1	7.11894107272351
6	C3	R1	7.27612440527424
6	C14	R1	7.4757334309664
6	C9	R1	7.12928301694497
6	C24	R1	7.14974711950468
6	C6	R1	7.4757334309664
6	C21	R1	7.5077946401987
6	C19	R1	7.4757334309664
6	C1	R1	7.4757334309664
6	C22	R1	7.14974711950468
6	C4	R1	7.11894107272351
6	C13	R1	7.49185309632967
6	C18	R1	6.93073733756289
6	C15	R1	7.15987133677839
6	C11	R1	7.33985000288462
6	C8	R1	7.28540221886225
6	C20	R1	7.01122725542325
6	C7	R1	7.05528243550119
7	C23	R1	7.39231742277876
7	C17	R1	7.24792751344359
7	C12	R1	7.24792751344359
7	C10	R1	7.53138146051631
7	C3	R1	7.14974711950468
7	C14	R1	7.11894107272351
7	C9	R1	7.62935662007961
7	C24	R1	7.04439411935845
7	C6	R1	7.24792751344359
7	C21	R1	7.33091687811462
7	C19	R1	6.96578428466209
7	C1	R1	7.34872815423108
7	C22	R1	7.23840473932508
7	C4	R1	7.13955135239879
7	C13	R1	7.13955135239879
7	C18	R1	7.35755200461808
7	C15	R1	7.18982455888002
7	C11	R1	6.95419631038687
7	C8	R1	7.35755200461808
7	C20	R1	7.29462074889163
7	C7	R1	7.17990909001493
8	C23	R1	7.52356195605701
8	C17	R1	6.93073733756289
8	C12	R1	7.34872815423108
8	C10	R1	7.20945336562895
8	C3	R1	7.06608919045777
8	C14	R1	6.98868468677217
8	C5	R1	7.22881869049588
8	C9	R1	7.34872815423108
8	C6	R1	7.32192809488736
8	C21	R1	7.06608919045777
8	C19	R1	7.3037807481771
8	C1	R1	7.33985000288462
8	C22	R1	7.19967234483636
8	C4	R1	7.51569983828404
8	C13	R1	7.35755200461808
8	C18	R1	7.23840473932508
8	C15	R1	6.7279204545632
8	C11	R1	6.97727992349992
8	C16	R1	6.84549005094437
8	C8	R1	7.29462074889163
8	C20	R1	7.16992500144231
8	C7	R1	7.04439411935845
9	C23	R1	7.33985000288462
9	C17	R1	7.52356195605701
9	C12	R1	6.96578428466209
9	C3	R1	7.35755200461808
9	C14	R1	7.38370429247405
9	C9	R1	7.38370429247405
9	C24	R1	7.4262647547021
9	C6	R1	7.38370429247405
9	C21	R1	7.13955135239879
9	C19	R1	7.22881869049588
9	C1	R1	7
9	C22	R1	7.14974711950468
9	C4	R1	7.40087943628218
9	C13	R1	7.22881869049588
9	C18	R1	7.16992500144231
9	C15	R1	7.23840473932508
9	C11	R1	7.39231742277876
9	C16	R1	7.467605550083
9	C8	R1	7.05528243550119
9	C20	R1	7.4178525148859
9	C7	R1	7.15987133677839
10	C17	R1	7.52356195605701
10	C12	R1	7.4093909361377
10	C10	R1	7.13955135239879
10	C3	R1	7.36632221424582
10	C14	R1	7.49984588708321
10	C5	R1	7.02236781302845
10	C9	R1	6.93073733756289
10	C24	R1	6.97727992349992
10	C6	R1	7.31288295528436
10	C19	R1	7.36632221424582
10	C1	R1	6.93073733756289
10	C22	R1	7.19967234483636
10	C4	R1	7.25738784269265
10	C13	R1	7.33985000288462
10	C18	R1	7.4594316186373
10	C15	R1	7.08746284125034
10	C11	R1	7.04439411935845
10	C16	R1	7.14974711950468
10	C8	R1	7.13955135239879
10	C7	R1	7.06608919045777
11	C23	R1	7.39231742277876
11	C17	R1	7.01122725542325
11	C12	R1	7.31288295528436
11	C10	R1	7.40087943628218
11	C3	R1	7.15987133677839
11	C5	R1	7
11	C9	R1	7.33091687811462
11	C24	R1	7.24792751344359
11	C6	R1	7.02236781302845
11	C21	R1	7.35755200461808
11	C1	R1	7.02236781302845
11	C22	R1	7.33091687811462
11	C4	R1	7.40087943628218
11	C13	R1	7.33985000288462
11	C18	R1	7.33985000288462
11	C11	R1	7.40087943628218
11	C16	R1	7.61470984411521
11	C8	R1	7.14974711950468
11	C20	R1	7.19967234483636
11	C7	R1	7.34872815423108
12	C23	R1	7.25738784269265
12	C17	R1	7.43462822763672
12	C12	R1	7.61470984411521
12	C10	R1	7.53915881110803
12	C14	R1	7.57742882803575
12	C5	R1	7.43462822763672
12	C9	R1	6.94251450533924
12	C24	R1	7.12928301694497
12	C6	R1	7.55458885167764
12	C21	R1	7.22881869049588
12	C19	R1	7.19967234483636
12	C1	R1	7.11894107272351
12	C4	R1	7.7279204545632
12	C13	R1	7.45121111183233
12	C18	R1	7.43462822763672
12	C11	R1	6.98868468677217
12	C16	R1	7.49984588708321
12	C8	R1	7.33985000288462
12	C20	R1	6.90689059560852
12	C7	R1	7.22881869049588
13	C23	R1	7.4757334309664
13	C12	R1	7.53915881110803
13	C10	R1	7.22881869049588
13	C3	R1	7.29462074889163
13	C14	R1	7.32192809488736
13	C5	R1	7.14974711950468
13	C9	R1	7.08746284125034
13	C24	R1	7.44294349584873
13	C6	R1	7.04439411935845
13	C19	R1	7.36632221424582
13	C1	R1	7.25738784269265
13	C22	R1	7.4093909361377
13	C4	R1	7.31288295528436
13	C13	R1	7.4594316186373
13	C18	R1	7.2667865406949
13	C15	R1	7.20945336562895
13	C16	R1	7.13955135239879
13	C8	R1	7.4093909361377
13	C20	R1	7.14974711950468
13	C7	R1	7.11894107272351
14	C17	R1	7.25738784269265
14	C12	R1	6.90689059560852
14	C3	R1	7.20945336562895
14	C5	R1	7.72109918870719
14	C9	R1	7.68650052718322
14	C24	R1	7.04439411935845
14	C6	R1	7.22881869049588
14	C21	R1	7.10852445677817
14	C19	R1	7.07681559705083
14	C1	R1	7.15987133677839
14	C22	R1	7.12928301694497
14	C4	R1	6.98868468677217
14	C13	R1	7.4262647547021
14	C18	R1	7.52356195605701
14	C15	R1	7.59991284218713
14	C11	R1	7.06608919045777
14	C16	R1	7.23840473932508
14	C20	R1	7.06608919045777
14	C7	R1	7.05528243550119
15	C23	R1	7.467605550083
15	C17	R1	7.25738784269265
15	C12	R1	7.40087943628218
15	C10	R1	7.38370429247405
15	C3	R1	6.97727992349992
15	C14	R1	7.36632221424582
15	C5	R1	7.48381577726426
15	C9	R1	7.53915881110803
15	C24	R1	7.4262647547021
15	C6	R1	7.4178525148859
15	C21	R1	7.23840473932508
15	C1	R1	7.3037807481771
15	C22	R1	7.29462074889163
15	C4	R1	7.20945336562895
15	C13	R1	7.04439411935845
15	C18	R1	7.11894107272351
15	C15	R1	7.35755200461808
15	C11	R1	7.22881869049588
15	C16	R1	7.14974711950468
15	C20	R1	7.38370429247405
15	C7	R1	7.19967234483636
16	C23	R1	7.01122725542325
16	C17	R1	7.21916852046216
16	C12	R1	7.58496250072116
16	C10	R1	7.27612440527424
16	C3	R1	6.98868468677217
16	C5	R1	7.3037807481771
16	C9	R1	7.01122725542325
16	C24	R1	7.4178525148859
16	C6	R1	7.07681559705083
16	C21	R1	7.4262647547021
16	C19	R1	7.19967234483636
16	C1	R1	7.36632221424582
16	C22	R1	7.25738784269265
16	C13	R1	7.11894107272351
16	C18	R1	7.29462074889163
16	C15	R1	7.3037807481771
16	C11	R1	7.07681559705083
16	C16	R1	7.40087943628218
16	C8	R1	7.10852445677817
16	C20	R1	7.12928301694497
16	C7	R1	7.25738784269265
17	C23	R1	7.43462822763672
17	C17	R1	7.08746284125034
17	C12	R1	7.33091687811462
17	C3	R1	7.64385618977472
17	C5	R1	7.12928301694497
17	C9	R1	7.467605550083
17	C24	R1	7.72109918870719
17	C6	R1	7.2667865406949
17	C21	R1	7.34872815423108
17	C19	R1	7.2667865406949
17	C1	R1	7.20945336562895
17	C22	R1	7.37503943134692
17	C4	R1	7.28540221886225
17	C13	R1	7.19967234483636
17	C18	R1	7.03342300153745
17	C15	R1	7.44294349584873
17	C11	R1	7.33091687811462
17	C16	R1	7.15987133677839
17	C8	R1	7.45121111183233
17	C20	R1	7.45121111183233
18	C23	R1	6.91886323727459
18	C17	R1	7.29462074889163
18	C12	R1	7.467605550083
18	C10	R1	7.15987133677839
18	C3	R1	7.2667865406949
18	C14	R1	7.2667865406949
18	C5	R1	7.61470984411521
18	C9	R1	7.33091687811462
18	C6	R1	7.24792751344359
18	C21	R1	7.28540221886225
18	C19	R1	7.32192809488736
18	C1	R1	7.44294349584873
18	C22	R1	7.33985000288462
18	C4	R1	7.13955135239879
18	C13	R1	7.44294349584873
18	C18	R1	7.06608919045777
18	C15	R1	7.08746284125034
18	C11	R1	6.82017896241519
18	C16	R1	6.91886323727459
18	C20	R1	7.22881869049588
18	C7	R1	7.16992500144231
19	C23	R1	7.20945336562895
19	C17	R1	7.09803208296053
19	C12	R1	7.45121111183233
19	C10	R1	7.05528243550119
19	C3	R1	7.07681559705083
19	C14	R1	7.28540221886225
19	C5	R1	7.36632221424582
19	C9	R1	7.4594316186373
19	C24	R1	7.32192809488736
19	C6	R1	7.02236781302845
19	C21	R1	6.97727992349992
19	C1	R1	7.13955135239879
19	C4	R1	7.31288295528436
19	C18	R1	7.11894107272351
19	C11	R1	7.36632221424582
19	C16	R1	7.28540221886225
19	C8	R1	7.10852445677817
19	C20	R1	7.13955135239879
19	C7	R1	7.23840473932508
20	C23	R1	7.49984588708321
20	C17	R1	6.79441586635011
20	C12	R1	7.28540221886225
20	C3	R1	7.08746284125034
20	C14	R1	7.31288295528436
20	C5	R1	7.23840473932508
20	C9	R1	7.15987133677839
20	C24	R1	7.44294349584873
20	C6	R1	7.02236781302845
20	C21	R1	6.79441586635011
20	C19	R1	7.27612440527424
20	C1	R1	7.12928301694497
20	C22	R1	7.4757334309664
20	C4	R1	7.4178525148859
20	C13	R1	7.38370429247405
20	C18	R1	7.32192809488736
20	C15	R1	7.24792751344359
20	C11	R1	7.34872815423108
20	C16	R1	6.97727992349992
20	C20	R1	7.38370429247405
20	C7	R1	7.3037807481771
21	C23	R1	7.19967234483636
21	C17	R1	7.25738784269265
21	C12	R1	7.12928301694497
21	C10	R1	7.22881869049588
21	C3	R1	7.12928301694497
21	C14	R1	7.29462074889163
21	C5	R1	7.18982455888002
21	C9	R1	7.29462074889163
21	C24	R1	7.3037807481771
21	C6	R1	7
21	C19	R1	7.39231742277876
21	C1	R1	7.44294349584873
21	C22	R1	7.27612440527424
21	C4	R1	7.21916852046216
21	C13	R1	7.32192809488736
21	C18	R1	7.28540221886225
21	C15	R1	7.09803208296053
21	C11	R1	7.38370429247405
21	C16	R1	7.01122725542325
21	C8	R1	7.17990909001493
21	C20	R1	7.33985000288462
22	C17	R1	7.39231742277876
22	C12	R1	7.48381577726426
22	C10	R1	7.19967234483636
22	C3	R1	7.53915881110803
22	C5	R1	7.49185309632967
22	C9	R1	7.3037807481771
22	C24	R1	7.22881869049588
22	C21	R1	7.37503943134692
22	C22	R1	7.5077946401987
22	C18	R1	7.13955135239879
22	C11	R1	7.20945336562895
22	C16	R1	7.34872815423108
22	C8	R1	7.19967234483636
22	C20	R1	7.37503943134692
22	C7	R1	7.31288295528436
23	C23	R1	7.25738784269265
23	C17	R1	7.09803208296053
23	C12	R1	7.49984588708321
23	C3	R1	7.59245703726808
23	C14	R1	7.49984588708321
23	C5	R1	7.37503943134692
23	C9	R1	7.21916852046216
23	C6	R1	7.56224242422107
23	C21	R1	6.98868468677217
23	C19	R1	7.05528243550119
23	C1	R1	7.55458885167764
23	C22	R1	7.2667865406949
23	C4	R1	7.12928301694497
23	C13	R1	7.04439411935845
23	C18	R1	7.3037807481771
23	C15	R1	7.39231742277876
23	C11	R1	7.11894107272351
23	C16	R1	7.53138146051631
23	C8	R1	7.27612440527424
23	C20	R1	7.09803208296053
23	C7	R1	7.37503943134692
24	C23	R1	7.24792751344359
24	C12	R1	7.09803208296053
24	C10	R1	7.37503943134692
24	C3	R1	7.22881869049588
24	C14	R1	7.32192809488736
24	C5	R1	7.65821148275179
24	C9	R1	7.11894107272351
24	C24	R1	7.14974711950468
24	C6	R1	7.19967234483636
24	C21	R1	7.23840473932508
24	C19	R1	7.3037807481771
24	C1	R1	7.44294349584873
24	C22	R1	7.34872815423108
24	C13	R1	7.55458885167764
24	C18	R1	7.02236781302845
24	C15	R1	7.33985000288462
24	C11	R1	7.13955135239879
24	C16	R1	7.16992500144231
24	C8	R1	7.45121111183233
24	C20	R1	7.29462074889163
24	C7	R1	7.28540221886225
25	C17	R1	7.40087943628218
25	C12	R1	7.55458885167764
25	C10	R1	7.49185309632967
25	C3	R1	7.04439411935845
25	C14	R1	7.12928301694497
25	C5	R1	7.25738784269265
25	C9	R1	7.14974711950468
25	C24	R1	6.96578428466209
25	C6	R1	7.5077946401987
25	C21	R1	7.20945336562895
25	C19	R1	7.32192809488736
25	C1	R1	7.13955135239879
25	C22	R1	7.45121111183233
25	C4	R1	7.28540221886225
25	C13	R1	7.48381577726426
25	C18	R1	7.29462074889163
25	C15	R1	7.40087943628218
25	C11	R1	7.03342300153745
25	C16	R1	7
25	C8	R1	7.01122725542325
25	C20	R1	7.23840473932508
25	C7	R1	7.38370429247405
26	C23	R1	7.28540221886225
26	C17	R1	6.78135971352466
26	C12	R1	6.95419631038687
26	C10	R1	6.75488750216347
26	C3	R1	7.16992500144231
26	C14	R1	7.23840473932508
26	C5	R1	7.40087943628218
26	C9	R1	7.38370429247405
26	C24	R1	7.01122725542325
26	C6	R1	7.09803208296053
26	C21	R1	6.71424551766612
26	C19	R1	7.22881869049588
26	C1	R1	7.11894107272351
26	C22	R1	7.13955135239879
26	C4	R1	7.19967234483636
26	C13	R1	7.16992500144231
26	C18	R1	6.96578428466209
26	C15	R1	7.19967234483636
26	C11	R1	7.20945336562895
26	C16	R1	7.14974711950468
26	C8	R1	7.467605550083
26	C20	R1	7.34872815423108
26	C7	R1	7.37503943134692
27	C23	R1	7.54689445988764
27	C17	R1	7.34872815423108
27	C12	R1	7.31288295528436
27	C10	R1	7.39231742277876
27	C3	R1	7.48381577726426
27	C14	R1	7.16992500144231
27	C5	R1	7.35755200461808
27	C9	R1	7.10852445677817
27	C24	R1	7.33091687811462
27	C6	R1	7.10852445677817
27	C19	R1	7.01122725542325
27	C1	R1	7.16992500144231
27	C22	R1	7.66533591718518
27	C4	R1	7.44294349584873
27	C13	R1	7.33985000288462
27	C15	R1	6.84549005094437
27	C11	R1	7.4262647547021
27	C16	R1	7.12928301694497
27	C8	R1	7.51569983828404
27	C20	R1	7.43462822763672
27	C7	R1	7.38370429247405
28	C23	R1	7.15987133677839
28	C17	R1	7.06608919045777
28	C12	R1	7.4262647547021
28	C10	R1	7.23840473932508
28	C3	R1	7.20945336562895
28	C5	R1	7.03342300153745
28	C24	R1	7.5077946401987
28	C6	R1	7.10852445677817
28	C19	R1	7.14974711950468
28	C1	R1	7.4757334309664
28	C22	R1	7.07681559705083
28	C4	R1	7.28540221886225
28	C13	R1	7.05528243550119
28	C18	R1	7.20945336562895
28	C11	R1	6.93073733756289
28	C16	R1	7.14974711950468
28	C8	R1	7.56224242422107
28	C7	R1	7.29462074889163
29	C23	R1	7.38370429247405
29	C17	R1	7.45121111183233
29	C12	R1	7.04439411935845
29	C10	R1	7.02236781302845
29	C3	R1	7.37503943134692
29	C14	R1	7.33091687811462
29	C5	R1	7.12928301694497
29	C9	R1	7.33091687811462
29	C24	R1	7.17990909001493
29	C6	R1	7.32192809488736
29	C21	R1	7.04439411935845
29	C19	R1	7.33091687811462
29	C1	R1	7.18982455888002
29	C22	R1	7.24792751344359
29	C13	R1	7.13955135239879
29	C18	R1	7.10852445677817
29	C15	R1	7.11894107272351
29	C16	R1	7.17990909001493
29	C8	R1	7.33091687811462
29	C20	R1	7.31288295528436
29	C7	R1	7.44294349584873
30	C23	R1	7.35755200461808
30	C17	R1	7.2667865406949
30	C12	R1	7.33091687811462
30	C10	R1	7.18982455888002
30	C3	R1	7.28540221886225
30	C14	R1	7.05528243550119
30	C5	R1	7.33091687811462
30	C9	R1	7.10852445677817
30	C24	R1	7.20945336562895
30	C6	R1	7.467605550083
30	C21	R1	7.19967234483636
30	C19	R1	7.4262647547021
30	C1	R1	7.467605550083
30	C22	R1	7.11894107272351
30	C4	R1	7.53915881110803
30	C13	R1	7.27612440527424
30	C18	R1	7.07681559705083
30	C15	R1	7.06608919045777
30	C11	R1	7.23840473932508
30	C16	R1	7.2667865406949
30	C8	R1	7.4594316186373
30	C20	R1	7.53915881110803
30	C7	R1	7.28540221886225
31	C23	R1	7.02236781302845
31	C12	R1	7.35755200461808
31	C10	R1	7.2667865406949
31	C3	R1	7.03342300153745
31	C14	R1	7.4757334309664
31	C5	R1	7.18982455888002
31	C9	R1	7.36632221424582
31	C24	R1	7.08746284125034
31	C6	R1	7.34872815423108
31	C21	R1	7.13955135239879
31	C1	R1	7.2667865406949
31	C22	R1	7.49185309632967
31	C4	R1	7.14974711950468
31	C13	R1	7.34872815423108
31	C18	R1	7.24792751344359
31	C15	R1	7.21916852046216
31	C11	R1	7.07681559705083
31	C16	R1	7.28540221886225
31	C20	R1	7.51569983828404
31	C7	R1	7.06608919045777
32	C23	R1	7.3037807481771
32	C17	R1	7.467605550083
32	C12	R1	7.4178525148859
32	C10	R1	7.02236781302845
32	C3	R1	7.60733031374961
32	C14	R1	7.29462074889163
32	C5	R1	7.33091687811462
32	C9	R1	7.24792751344359
32	C24	R1	7.4093909361377
32	C6	R1	7.4093909361377
32	C21	R1	7.10852445677817
32	C19	R1	6.84549005094437
32	C1	R1	7.09803208296053
32	C22	R1	7.27612440527424
32	C13	R1	7.38370429247405
32	C18	R1	7.03342300153745
32	C15	R1	7.53138146051631
32	C11	R1	7.37503943134692
32	C16	R1	7.44294349584873
32	C8	R1	7.10852445677817
32	C20	R1	7.02236781302845
32	C7	R1	7.40087943628218
33	C23	R1	7.45121111183233
33	C17	R1	7.34872815423108
33	C12	R1	7.3037807481771
33	C10	R1	7.48381577726426
33	C3	R1	7.39231742277876
33	C14	R1	7.10852445677817
33	C5	R1	7.04439411935845
33	C9	R1	7.28540221886225
33	C24	R1	7.38370429247405
33	C6	R1	7.3037807481771
33	C21	R1	7.4757334309664
33	C19	R1	7.09803208296053
33	C1	R1	7.35755200461808
33	C22	R1	6.82017896241519
33	C4	R1	7.20945336562895
33	C13	R1	7.16992500144231
33	C15	R1	7.27612440527424
33	C11	R1	7.13955135239879
33	C16	R1	7.19967234483636
33	C8	R1	7.467605550083
33	C20	R1	7.11894107272351
34	C23	R1	7.24792751344359
34	C17	R1	7.43462822763672
34	C10	R1	7.467605550083
34	C3	R1	7.4594316186373
34	C14	R1	7.05528243550119
34	C5	R1	7.18982455888002
34	C24	R1	7.05528243550119
34	C6	R1	7.34872815423108
34	C21	R1	7.40087943628218
34	C19	R1	7.08746284125034
34	C4	R1	7.25738784269265
34	C13	R1	7.17990909001493
34	C18	R1	7.33985000288462
34	C15	R1	6.89481776330794
34	C11	R1	6.78135971352466
34	C16	R1	7.25738784269265
34	C8	R1	7.48381577726426
34	C20	R1	7.02236781302845
34	C7	R1	7.15987133677839
35	C23	R1	7.06608919045777
35	C17	R1	7.13955135239879
35	C10	R1	7.4178525148859
35	C3	R1	7.16992500144231
35	C14	R1	7.36632221424582
35	C5	R1	7.29462074889163
35	C9	R1	7.21916852046216
35	C24	R1	7.10852445677817
35	C6	R1	6.8703647195834
35	C21	R1	7.09803208296053
35	C19	R1	7.09803208296053
35	C1	R1	7.467605550083
35	C22	R1	7.25738784269265
35	C4	R1	7.39231742277876
35	C13	R1	7.02236781302845
35	C18	R1	6.91886323727459
35	C15	R1	7.22881869049588
35	C11	R1	7.25738784269265
35	C16	R1	7.20945336562895
35	C8	R1	7.33985000288462
35	C20	R1	7.43462822763672
35	C7	R1	7.38370429247405
36	C23	R1	7.33091687811462
36	C17	R1	6.98868468677217
36	C12	R1	7.21916852046216
36	C10	R1	7.33985000288462
36	C3	R1	7.19967234483636
36	C14	R1	7.02236781302845
36	C5	R1	7.59245703726808
36	C9	R1	7.15987133677839
36	C24	R1	7.16992500144231
36	C6	R1	7.36632221424582
36	C19	R1	7.19967234483636
36	C1	R1	7.31288295528436
36	C22	R1	7.23840473932508
36	C4	R1	7.33091687811462
36	C13	R1	7.18982455888002
36	C18	R1	7.16992500144231
36	C15	R1	7.49984588708321
36	C11	R1	7.23840473932508
36	C16	R1	7.17990909001493
36	C8	R1	7.45121111183233
36	C20	R1	7.4262647547021
36	C7	R1	7.4262647547021
37	C23	R1	7.53138146051631
37	C17	R1	7.16992500144231
37	C12	R1	7.36632221424582
37	C10	R1	7.56224242422107
37	C3	R1	7.31288295528436
37	C14	R1	7.4757334309664
37	C5	R1	7.49185309632967
37	C9	R1	7.09803208296053
37	C24	R1	7.13955135239879
37	C6	R1	7.15987133677839
37	C21	R1	7.29462074889163
37	C19	R1	7.19967234483636
37	C1	R1	7.17990909001493
37	C22	R1	7.44294349584873
37	C4	R1	7.12928301694497
37	C13	R1	7.08746284125034
37	C18	R1	7.23840473932508
37	C15	R1	7.21916852046216
37	C11	R1	7.05528243550119
37	C8	R1	7.05528243550119
37	C20	R1	7.38370429247405
38	C23	R1	7.06608919045777
38	C17	R1	7.54689445988764
38	C10	R1	7.2667865406949
38	C3	R1	7.17990909001493
38	C14	R1	7.20945336562895
38	C5	R1	7.44294349584873
38	C9	R1	7.20945336562895
38	C24	R1	7.22881869049588
38	C6	R1	7.01122725542325
38	C21	R1	7.39231742277876
38	C19	R1	7.25738784269265
38	C4	R1	7.18982455888002
38	C13	R1	7.04439411935845
38	C18	R1	7.48381577726426
38	C15	R1	7.38370429247405
38	C11	R1	7.18982455888002
38	C16	R1	7.18982455888002
38	C8	R1	7.467605550083
38	C20	R1	7.09803208296053
38	C7	R1	7.20945336562895
39	C23	R1	7.07681559705083
39	C3	R1	7.36632221424582
39	C14	R1	6.97727992349992
39	C5	R1	7.02236781302845
39	C24	R1	7.32192809488736
39	C6	R1	7.17990909001493
39	C21	R1	7.31288295528436
39	C19	R1	7.32192809488736
39	C1	R1	7.2667865406949
39	C22	R1	7.39231742277876
39	C4	R1	7.75488750216347
39	C13	R1	7.19967234483636
39	C18	R1	7.36632221424582
39	C11	R1	7.12928301694497
39	C16	R1	7.2667865406949
39	C8	R1	7.12928301694497
39	C20	R1	7.34872815423108
39	C7	R1	7.04439411935845
40	C23	R1	7.11894107272351
40	C17	R1	7.13955135239879
40	C12	R1	7.28540221886225
40	C10	R1	6.90689059560852
40	C3	R1	7.15987133677839
40	C14	R1	7.18982455888002
40	C5	R1	7.16992500144231
40	C9	R1	7.27612440527424
40	C24	R1	7.33091687811462
40	C6	R1	7.17990909001493
40	C21	R1	7.33091687811462
40	C19	R1	7.3037807481771
40	C1	R1	7.10852445677817
40	C22	R1	7.14974711950468
40	C4	R1	7.02236781302845
40	C13	R1	7.06608919045777
40	C18	R1	7
40	C15	R1	7.20945336562895
40	C11	R1	7.13955135239879
40	C16	R1	7.2667865406949
40	C8	R1	7.19967234483636
40	C20	R1	7.17990909001493
40	C7	R1	7.20945336562895
41	C23	R1	7.3037807481771
41	C17	R1	6.88264304936184
41	C10	R1	7.2667865406949
41	C3	R1	7.5077946401987
41	C14	R1	7.4757334309664
41	C5	R1	7.2667865406949
41	C9	R1	7.17990909001493
41	C24	R1	7.12928301694497
41	C6	R1	7.4262647547021
41	C21	R1	7.24792751344359
41	C19	R1	7.22881869049588
41	C1	R1	7.20945336562895
41	C22	R1	7.45121111183233
41	C4	R1	7.4093909361377
41	C13	R1	7.10852445677817
41	C18	R1	7.31288295528436
41	C15	R1	7.25738784269265
41	C11	R1	7.4178525148859
41	C16	R1	7.28540221886225
41	C8	R1	7.36632221424582
41	C20	R1	7.24792751344359
41	C7	R1	7.27612440527424
42	C23	R1	7.05528243550119
42	C17	R1	7.16992500144231
42	C12	R1	7.18982455888002
42	C10	R1	7.27612440527424
42	C3	R1	7.17990909001493
42	C14	R1	7.20945336562895
42	C5	R1	7.20945336562895
42	C9	R1	7.35755200461808
42	C24	R1	7.09803208296053
42	C6	R1	7.25738784269265
42	C21	R1	7.23840473932508
42	C19	R1	7.36632221424582
42	C1	R1	7.07681559705083
42	C22	R1	7.21916852046216
42	C4	R1	7.04439411935845
42	C13	R1	7.64385618977472
42	C18	R1	7.10852445677817
42	C15	R1	7.4262647547021
42	C11	R1	7.29462074889163
42	C16	R1	7.3037807481771
42	C8	R1	7.23840473932508
42	C20	R1	7.32192809488736
42	C7	R1	7.18982455888002
43	C23	R1	7.29462074889163
43	C17	R1	7.2667865406949
43	C12	R1	7.24792751344359
43	C10	R1	7.27612440527424
43	C3	R1	7.4757334309664
43	C14	R1	7.31288295528436
43	C5	R1	6.82017896241519
43	C24	R1	7.4594316186373
43	C21	R1	7.2667865406949
43	C19	R1	7.86418614465428
43	C1	R1	7.38370429247405
43	C4	R1	7.2667865406949
43	C13	R1	7.23840473932508
43	C18	R1	7.16992500144231
43	C15	R1	7.19967234483636
43	C11	R1	6.97727992349992
43	C16	R1	6.96578428466209
43	C8	R1	7.63662462054365
43	C7	R1	7.27612440527424
44	C23	R1	7.49984588708321
44	C17	R1	7.19967234483636
44	C12	R1	7.32192809488736
44	C10	R1	7.27612440527424
44	C3	R1	7.15987133677839
44	C14	R1	7.44294349584873
44	C9	R1	7.4594316186373
44	C6	R1	7.45121111183233
44	C21	R1	7.4757334309664
44	C19	R1	7.09803208296053
44	C1	R1	7.31288295528436
44	C22	R1	7.34872815423108
44	C13	R1	7.24792751344359
44	C18	R1	7.08746284125034
44	C15	R1	7.4262647547021
44	C11	R1	6.93073733756289
44	C16	R1	7.45121111183233
44	C8	R1	7.32192809488736
44	C20	R1	6.98868468677217
44	C7	R1	6.97727992349992
45	C23	R1	7.19967234483636
45	C17	R1	7.45121111183233
45	C12	R1	7.34872815423108
45	C10	R1	7.5077946401987
45	C3	R1	7.03342300153745
45	C14	R1	7.2667865406949
45	C5	R1	7.21916852046216
45	C9	R1	6.98868468677217
45	C24	R1	6.97727992349992
45	C6	R1	7.38370429247405
45	C19	R1	7.33091687811462
45	C1	R1	7.29462074889163
45	C22	R1	7.34872815423108
45	C4	R1	7.09803208296053
45	C13	R1	7.27612440527424
45	C18	R1	7.33091687811462
45	C15	R1	6.85798099512757
45	C11	R1	7.10852445677817
45	C16	R1	6.95419631038687
45	C8	R1	7.44294349584873
45	C20	R1	7.29462074889163
45	C7	R1	7.36632221424582
46	C23	R1	7.60733031374961
46	C17	R1	7.57742882803575
46	C12	R1	7.22881869049588
46	C10	R1	7.08746284125034
46	C3	R1	6.8073549220576
46	C5	R1	7.07681559705083
46	C9	R1	7.33091687811462
46	C24	R1	7.3037807481771
46	C6	R1	7.05528243550119
46	C21	R1	7.02236781302845
46	C19	R1	7.52356195605701
46	C1	R1	7.03342300153745
46	C22	R1	7.01122725542325
46	C4	R1	7.23840473932508
46	C13	R1	7.3037807481771
46	C18	R1	7.04439411935845
46	C15	R1	7.21916852046216
46	C11	R1	7.14974711950468
46	C8	R1	7.24792751344359
46	C20	R1	7.19967234483636
46	C7	R1	7.4178525148859
47	C23	R1	7.07681559705083
47	C12	R1	7.06608919045777
47	C10	R1	7.13955135239879
47	C3	R1	7.4594316186373
47	C14	R1	7.40087943628218
47	C5	R1	7.32192809488736
47	C9	R1	7.13955135239879
47	C24	R1	7.21916852046216
47	C6	R1	7.16992500144231
47	C21	R1	7.17990909001493
47	C19	R1	7.5077946401987
47	C1	R1	7.19967234483636
47	C22	R1	7.17990909001493
47	C4	R1	7.51569983828404
47	C13	R1	7.62935662007961
47	C18	R1	7.29462074889163
47	C15	R1	7.05528243550119
47	C16	R1	7.33985000288462
47	C8	R1	7.48381577726426
47	C20	R1	7.22881869049588
47	C7	R1	7.27612440527424
48	C23	R1	7.2667865406949
48	C12	R1	7.27612440527424
48	C3	R1	7.23840473932508
48	C5	R1	7.05528243550119
48	C9	R1	7.56224242422107
48	C24	R1	7.34872815423108
48	C6	R1	7.4178525148859
48	C21	R1	7.36632221424582
48	C1	R1	7.35755200461808
48	C22	R1	7.14974711950468
48	C4	R1	7.43462822763672
48	C13	R1	6.83289001416474
48	C18	R1	7.23840473932508
48	C15	R1	7.4594316186373
48	C11	R1	7.3037807481771
48	C16	R1	7.22881869049588
48	C8	R1	7.52356195605701
48	C20	R1	7.4093909361377
48	C7	R1	7.06608919045777
49	C23	R1	7.28540221886225
49	C17	R1	7.62935662007961
49	C12	R1	7.24792751344359
49	C10	R1	7.22881869049588
49	C3	R1	7.23840473932508
49	C5	R1	7.31288295528436
49	C9	R1	7.09803208296053
49	C24	R1	7.4093909361377
49	C6	R1	7.12928301694497
49	C21	R1	7.19967234483636
49	C19	R1	7.48381577726426
49	C1	R1	7.25738784269265
49	C22	R1	7.13955135239879
49	C4	R1	7.07681559705083
49	C13	R1	7.13955135239879
49	C18	R1	7.22881869049588
49	C15	R1	7.22881869049588
49	C11	R1	7.29462074889163
49	C8	R1	7
49	C20	R1	7.06608919045777
49	C7	R1	7.33985000288462
50	C23	R1	7.34872815423108
50	C17	R1	7.54689445988764
50	C12	R1	7.31288295528436
50	C10	R1	7.07681559705083
50	C14	R1	7.03342300153745
50	C5	R1	7.62205181945638
50	C24	R1	7.24792751344359
50	C6	R1	7.07681559705083
50	C21	R1	7.20945336562895
50	C19	R1	7.33985000288462
50	C22	R1	7.13955135239879
50	C4	R1	7.15987133677839
50	C13	R1	7.33091687811462
50	C18	R1	7.24792751344359
50	C15	R1	7.32192809488736
50	C11	R1	7.21916852046216
50	C16	R1	7.17990909001493
50	C8	R1	7.29462074889163
50	C20	R1	7.36632221424582
51	C23	R1	7.51569983828404
51	C17	R1	7.14974711950468
51	C12	R1	7.19967234483636
51	C10	R1	7.33985000288462
51	C3	R1	7.13955135239879
51	C14	R1	7.11894107272351
51	C5	R1	7.4093909361377
51	C9	R1	7.58496250072116
51	C24	R1	7.49984588708321
51	C21	R1	7.4093909361377
51	C19	R1	7.04439411935845
51	C1	R1	7.06608919045777
51	C22	R1	7.34872815423108
51	C4	R1	7.4178525148859
51	C18	R1	7.28540221886225
51	C15	R1	7.37503943134692
51	C11	R1	7.45121111183233
51	C16	R1	7.40087943628218
51	C8	R1	7.4594316186373
51	C20	R1	7.78790255939143
51	C7	R1	7
52	C23	R1	7.24792751344359
52	C17	R1	7.60733031374961
52	C12	R1	7.59991284218713
52	C10	R1	7.03342300153745
52	C14	R1	7.45121111183233
52	C5	R1	7.32192809488736
52	C9	R1	7.27612440527424
52	C24	R1	7.25738784269265
52	C6	R1	7.4178525148859
52	C21	R1	7.24792751344359
52	C19	R1	7.467605550083
52	C1	R1	6.98868468677217
52	C22	R1	7.16992500144231
52	C4	R1	7.17990909001493
52	C13	R1	7.36632221424582
52	C18	R1	7.2667865406949
52	C15	R1	7.33985000288462
52	C11	R1	7.2667865406949
52	C8	R1	7.27612440527424
52	C20	R1	7.05528243550119
52	C7	R1	7.25738784269265
53	C23	R1	7.37503943134692
53	C17	R1	7.22881869049588
53	C12	R1	7.40087943628218
53	C10	R1	7.53915881110803
53	C3	R1	7.25738784269265
53	C14	R1	7.45121111183233
53	C5	R1	7.2667865406949
53	C24	R1	7.3037807481771
53	C6	R1	6.98868468677217
53	C21	R1	7.17990909001493
53	C19	R1	7.07681559705083
53	C1	R1	7.14974711950468
53	C22	R1	7.18982455888002
53	C4	R1	7.4262647547021
53	C13	R1	7.33091687811462
53	C18	R1	7.11894107272351
53	C15	R1	7.29462074889163
53	C11	R1	7.11894107272351
53	C16	R1	6.91886323727459
53	C8	R1	7.53915881110803
53	C20	R1	7.34872815423108
53	C7	R1	7.09803208296053
54	C23	R1	7.59245703726808
54	C17	R1	7.37503943134692
54	C12	R1	7.55458885167764
54	C10	R1	7.14974711950468
54	C14	R1	7.28540221886225
54	C9	R1	6.96578428466209
54	C24	R1	7.34872815423108
54	C6	R1	7.16992500144231
54	C21	R1	7.20945336562895
54	C19	R1	7.29462074889163
54	C1	R1	7.49185309632967
54	C22	R1	7.3037807481771
54	C4	R1	7.3037807481771
54	C13	R1	7.24792751344359
54	C18	R1	7.28540221886225
54	C15	R1	7.15987133677839
54	C11	R1	7.33985000288462
54	C16	R1	7.23840473932508
54	C8	R1	7.36632221424582
54	C20	R1	7.21916852046216
54	C7	R1	7.21916852046216
55	C23	R1	7.39231742277876
55	C17	R1	7.23840473932508
55	C10	R1	7.20945336562895
55	C3	R1	7.05528243550119
55	C14	R1	7.53915881110803
55	C5	R1	7.09803208296053
55	C9	R1	7.08746284125034
55	C24	R1	7.17990909001493
55	C6	R1	7.23840473932508
55	C21	R1	7.3037807481771
55	C19	R1	7.12928301694497
55	C1	R1	7.21916852046216
55	C22	R1	6.75488750216347
55	C4	R1	7.66533591718518
55	C13	R1	7.13955135239879
55	C18	R1	7.13955135239879
55	C15	R1	7.2667865406949
55	C11	R1	7.33091687811462
55	C16	R1	7.32192809488736
55	C8	R1	7
55	C20	R1	7.49984588708321
55	C7	R1	6.98868468677217
56	C23	R1	7.4178525148859
56	C17	R1	7.23840473932508
56	C12	R1	7
56	C10	R1	7.4262647547021
56	C14	R1	7.54689445988764
56	C5	R1	7.15987133677839
56	C9	R1	7.4093909361377
56	C24	R1	7.45121111183233
56	C21	R1	6.62935662007961
56	C19	R1	7.19967234483636
56	C1	R1	7.31288295528436
56	C22	R1	7.09803208296053
56	C4	R1	7.12928301694497
56	C18	R1	7.58496250072116
56	C15	R1	6.58496250072116
56	C11	R1	6.98868468677217
56	C16	R1	7.4178525148859
56	C8	R1	7.33091687811462
56	C20	R1	7.20945336562895
56	C7	R1	7.17990909001493
57	C23	R1	7.49984588708321
57	C12	R1	7.08746284125034
57	C10	R1	6.94251450533924
57	C3	R1	7.05528243550119
57	C14	R1	7.14974711950468
57	C5	R1	7.20945336562895
57	C9	R1	7.27612440527424
57	C24	R1	7.21916852046216
57	C1	R1	7.65105169117893
57	C22	R1	7.31288295528436
57	C4	R1	7.23840473932508
57	C13	R1	7.20945336562895
57	C18	R1	7.08746284125034
57	C15	R1	7.28540221886225
57	C11	R1	6.97727992349992
57	C16	R1	7.3037807481771
57	C8	R1	7.44294349584873
57	C20	R1	7.32192809488736
57	C7	R1	7.29462074889163
58	C23	R1	7.29462074889163
58	C17	R1	6.97727992349992
58	C12	R1	7.45121111183233
58	C10	R1	7.3037807481771
58	C3	R1	7.15987133677839
58	C14	R1	7.13955135239879
58	C5	R1	7.06608919045777
58	C9	R1	7.13955135239879
58	C24	R1	7.51569983828404
58	C6	R1	7.31288295528436
58	C21	R1	7.55458885167764
58	C19	R1	7.38370429247405
58	C1	R1	7.20945336562895
58	C22	R1	7.15987133677839
58	C4	R1	7.56224242422107
58	C13	R1	7.04439411935845
58	C18	R1	7.06608919045777
58	C15	R1	7.05528243550119
58	C11	R1	7.467605550083
58	C16	R1	7.11894107272351
58	C8	R1	7.14974711950468
58	C20	R1	7.25738784269265
58	C7	R1	7.3037807481771
59	C23	R1	7.44294349584873
59	C17	R1	6.94251450533924
59	C12	R1	7.10852445677817
59	C10	R1	7.02236781302845
59	C3	R1	7.04439411935845
59	C14	R1	7.38370429247405
59	C5	R1	7.23840473932508
59	C9	R1	7.08746284125034
59	C24	R1	7.08746284125034
59	C6	R1	7.35755200461808
59	C21	R1	6.96578428466209
59	C19	R1	7.12928301694497
59	C1	R1	7.12928301694497
59	C4	R1	7.5077946401987
59	C18	R1	7.33985000288462
59	C15	R1	7.17990909001493
59	C11	R1	7.4262647547021
59	C8	R1	7.02236781302845
59	C20	R1	7.60733031374961
60	C23	R1	7.45121111183233
60	C17	R1	7.49185309632967
60	C12	R1	7.21916852046216
60	C10	R1	7.4757334309664
60	C5	R1	7.20945336562895
60	C9	R1	7.19967234483636
60	C24	R1	7.23840473932508
60	C6	R1	7.13955135239879
60	C21	R1	7.08746284125034
60	C19	R1	7.4178525148859
60	C1	R1	6.93073733756289
60	C22	R1	7.43462822763672
60	C18	R1	7.22881869049588
60	C15	R1	7.13955135239879
60	C11	R1	7.36632221424582
60	C16	R1	6.96578428466209
60	C8	R1	7.20945336562895
60	C7	R1	7.38370429247405
61	C23	R1	7.63662462054365
61	C17	R1	7.09803208296053
61	C12	R1	6.68650052718322
61	C10	R1	7.59991284218713
61	C3	R1	7.24792751344359
61	C14	R1	7.10852445677817
61	C9	R1	7.06608919045777
61	C24	R1	7.53915881110803
61	C6	R1	7.07681559705083
61	C21	R1	7.59991284218713
61	C19	R1	7.14974711950468
61	C22	R1	7.19967234483636
61	C4	R1	7.09803208296053
61	C13	R1	7.31288295528436
61	C18	R1	7.17990909001493
61	C15	R1	7.3037807481771
61	C11	R1	6.97727992349992
61	C16	R1	7.24792751344359
61	C8	R1	7.467605550083
61	C20	R1	7.11894107272351
61	C7	R1	7.11894107272351
62	C23	R1	7.09803208296053
62	C17	R1	7.467605550083
62	C12	R1	7.2667865406949
62	C10	R1	7.4093909361377
62	C3	R1	7.4178525148859
62	C14	R1	7.49185309632967
62	C5	R1	7.05528243550119
62	C24	R1	7.35755200461808
62	C6	R1	7.33091687811462
62	C21	R1	6.96578428466209
62	C1	R1	7.45121111183233
62	C22	R1	7.4262647547021
62	C4	R1	7
62	C13	R1	7.16992500144231
62	C18	R1	7.13955135239879
62	C15	R1	7.15987133677839
62	C11	R1	7.27612440527424
62	C16	R1	7.22881869049588
62	C20	R1	7.27612440527424
63	C23	R1	7.21916852046216
63	C17	R1	7.43462822763672
63	C3	R1	7.19967234483636
63	C14	R1	7.10852445677817
63	C5	R1	7.24792751344359
63	C9	R1	7.33091687811462
63	C24	R1	7.27612440527424
63	C6	R1	7.61470984411521
63	C21	R1	7.38370429247405
63	C19	R1	7.24792751344359
63	C1	R1	6.85798099512757
63	C22	R1	7.15987133677839
63	C13	R1	7.4178525148859
63	C18	R1	7.43462822763672
63	C15	R1	7.14974711950468
63	C11	R1	7.03342300153745
63	C16	R1	7
63	C8	R1	7.06608919045777
63	C20	R1	7.20945336562895
63	C7	R1	7.51569983828404
64	C23	R1	7.25738784269265
64	C17	R1	7.4262647547021
64	C12	R1	7.62935662007961
64	C10	R1	7.33091687811462
64	C3	R1	7.5077946401987
64	C14	R1	7.51569983828404
64	C5	R1	7.10852445677817
64	C9	R1	7.07681559705083
64	C24	R1	7.40087943628218
64	C6	R1	7.23840473932508
64	C21	R1	7.25738784269265
64	C19	R1	7.07681559705083
64	C1	R1	7.27612440527424
64	C22	R1	7.40087943628218
64	C4	R1	7.06608919045777
64	C15	R1	7.35755200461808
64	C11	R1	7.66533591718518
64	C8	R1	7.35755200461808
64	C20	R1	7.09803208296053
64	C7	R1	7.14974711950468
65	C23	R1	7.28540221886225
65	C17	R1	7.28540221886225
65	C12	R1	7
65	C10	R1	7.40087943628218
65	C3	R1	7.27612440527424
65	C14	R1	7.18982455888002
65	C5	R1	7.27612440527424
65	C9	R1	7.2667865406949
65	C24	R1	7.06608919045777
65	C6	R1	7.03342300153745
65	C21	R1	7.07681559705083
65	C19	R1	7.4757334309664
65	C1	R1	7.18982455888002
65	C22	R1	6.93073733756289
65	C4	R1	7.21916852046216
65	C13	R1	7.24792751344359
65	C18	R1	7.67948009950545
65	C11	R1	6.82017896241519
65	C16	R1	7.40087943628218
65	C8	R1	7.4594316186373
65	C20	R1	7.20945336562895
66	C23	R1	6.94251450533924
66	C17	R1	7.03342300153745
66	C12	R1	7.32192809488736
66	C10	R1	7.57742882803575
66	C3	R1	7.02236781302845
66	C14	R1	7.38370429247405
66	C5	R1	7.31288295528436
66	C9	R1	7.39231742277876
66	C24	R1	7.10852445677817
66	C6	R1	7.35755200461808
66	C21	R1	7.38370429247405
66	C19	R1	7.03342300153745
66	C1	R1	7.29462074889163
66	C22	R1	7.4262647547021
66	C4	R1	7.01122725542325
66	C13	R1	7.52356195605701
66	C18	R1	7.24792751344359
66	C15	R1	7.2667865406949
66	C11	R1	7.27612440527424
66	C16	R1	7.43462822763672
66	C8	R1	7.33091687811462
66	C20	R1	7.24792751344359
66	C7	R1	7.20945336562895
67	C23	R1	7.04439411935845
67	C17	R1	6.97727992349992
67	C12	R1	7.37503943134692
67	C10	R1	7.03342300153745
67	C3	R1	7.07681559705083
67	C14	R1	7.22881869049588
67	C5	R1	7.19967234483636
67	C24	R1	7.35755200461808
67	C6	R1	7.29462074889163
67	C21	R1	7.4757334309664
67	C19	R1	7.08746284125034
67	C1	R1	7.08746284125034
67	C22	R1	7.21916852046216
67	C4	R1	7.33985000288462
67	C13	R1	7.36632221424582
67	C18	R1	7.22881869049588
67	C15	R1	7.29462074889163
67	C11	R1	7.35755200461808
67	C16	R1	7.4262647547021
67	C8	R1	7.13955135239879
67	C20	R1	7.38370429247405
67	C7	R1	7.16992500144231
68	C23	R1	7.34872815423108
68	C17	R1	7.45121111183233
68	C12	R1	7.4757334309664
68	C10	R1	7.28540221886225
68	C3	R1	7.32192809488736
68	C14	R1	7.24792751344359
68	C5	R1	7.74146698640115
68	C9	R1	7.20945336562895
68	C24	R1	7.4757334309664
68	C6	R1	7.09803208296053
68	C19	R1	7.21916852046216
68	C1	R1	7.25738784269265
68	C22	R1	7.45121111183233
68	C4	R1	7.51569983828404
68	C13	R1	7.37503943134692
68	C18	R1	7.21916852046216
68	C15	R1	7.18982455888002
68	C11	R1	7.33985000288462
68	C16	R1	6.88264304936184
68	C8	R1	7.09803208296053
68	C7	R1	6.96578428466209
69	C23	R1	7.32192809488736
69	C17	R1	7.32192809488736
69	C12	R1	7.29462074889163
69	C10	R1	7.18982455888002
69	C3	R1	7.51569983828404
69	C14	R1	7.11894107272351
69	C5	R1	7.24792751344359
69	C9	R1	6.95419631038687
69	C24	R1	6.83289001416474
69	C6	R1	7.23840473932508
69	C21	R1	7.16992500144231
69	C19	R1	7.39231742277876
69	C1	R1	7.08746284125034
69	C22	R1	7.36632221424582
69	C4	R1	6.97727992349992
69	C13	R1	7.25738784269265
69	C18	R1	7.24792751344359
69	C15	R1	7.15987133677839
69	C11	R1	7.35755200461808
69	C16	R1	7.33985000288462
69	C8	R1	7.40087943628218
69	C20	R1	7.36632221424582
70	C23	R1	7.54689445988764
70	C17	R1	7.27612440527424
70	C12	R1	7.4262647547021
70	C10	R1	7.54689445988764
70	C5	R1	7.22881869049588
70	C9	R1	7.37503943134692
70	C24	R1	7.40087943628218
70	C6	R1	7.4093909361377
70	C21	R1	7.01122725542325
70	C19	R1	7.38370429247405
70	C1	R1	7.07681559705083
70	C22	R1	7.27612440527424
70	C4	R1	7.40087943628218
70	C13	R1	7.31288295528436
70	C18	R1	7.23840473932508
70	C15	R1	7.07681559705083
70	C11	R1	6.89481776330794
70	C16	R1	7.04439411935845
70	C8	R1	7.4178525148859
70	C7	R1	6.90689059560852
71	C23	R1	7.07681559705083
71	C17	R1	7.06608919045777
71	C12	R1	7.15987133677839
71	C3	R1	7.54689445988764
71	C14	R1	7.34872815423108
71	C5	R1	7.3037807481771
71	C9	R1	7.10852445677817
71	C24	R1	7.12928301694497
71	C6	R1	7.34872815423108
71	C21	R1	7.4262647547021
71	C1	R1	6.90689059560852
71	C22	R1	7.06608919045777
71	C4	R1	7.06608919045777
71	C13	R1	7.40087943628218
71	C18	R1	7.38370429247405
71	C15	R1	7.35755200461808
71	C11	R1	7.4262647547021
71	C16	R1	6.88264304936184
71	C8	R1	7.3037807481771
71	C20	R1	7.29462074889163
71	C7	R1	7.32192809488736
72	C23	R1	6.93073733756289
72	C17	R1	7.15987133677839
72	C10	R1	7.07681559705083
72	C3	R1	6.90689059560852
72	C14	R1	7.12928301694497
72	C5	R1	7.29462074889163
72	C9	R1	7.11894107272351
72	C24	R1	7.44294349584873
72	C21	R1	7.55458885167764
72	C1	R1	7.28540221886225
72	C22	R1	7.33091687811462
72	C4	R1	6.93073733756289
72	C18	R1	6.98868468677217
72	C15	R1	7.28540221886225
72	C8	R1	7.10852445677817
72	C20	R1	7.38370429247405
72	C7	R1	7.35755200461808
73	C23	R1	7.03342300153745
73	C12	R1	7.33091687811462
73	C10	R1	7.06608919045777
73	C3	R1	7.21916852046216
73	C14	R1	7.49185309632967
73	C5	R1	7.4594316186373
73	C9	R1	7.34872815423108
73	C24	R1	7.39231742277876
73	C6	R1	7.28540221886225
73	C21	R1	7.03342300153745
73	C19	R1	7.24792751344359
73	C1	R1	7.06608919045777
73	C22	R1	7.31288295528436
73	C4	R1	7.12928301694497
73	C13	R1	7.4262647547021
73	C15	R1	7.25738784269265
73	C11	R1	7.15987133677839
73	C16	R1	7.2667865406949
73	C8	R1	7.36632221424582
73	C20	R1	7.53915881110803
73	C7	R1	7.17990909001493
74	C23	R1	7.25738784269265
74	C17	R1	7.31288295528436
74	C12	R1	7.38370429247405
74	C10	R1	7.08746284125034
74	C3	R1	7.65105169117893
74	C14	R1	6.95419631038687
74	C5	R1	7.2667865406949
74	C9	R1	7.17990909001493
74	C24	R1	7.25738784269265
74	C6	R1	7.3037807481771
74	C19	R1	7.38370429247405
74	C1	R1	7.3037807481771
74	C22	R1	7.03342300153745
74	C4	R1	7.31288295528436
74	C13	R1	7.23840473932508
74	C18	R1	7.37503943134692
74	C15	R1	7.15987133677839
74	C11	R1	7.14974711950468
74	C16	R1	7.33091687811462
74	C8	R1	7.16992500144231
74	C20	R1	6.85798099512757
74	C7	R1	7.3037807481771
75	C23	R1	7.13955135239879
75	C17	R1	7.40087943628218
75	C12	R1	7.10852445677817
75	C10	R1	7.45121111183233
75	C3	R1	7.21916852046216
75	C14	R1	7.4262647547021
75	C5	R1	7.23840473932508
75	C9	R1	7.23840473932508
75	C24	R1	7.33091687811462
75	C6	R1	7.22881869049588
75	C21	R1	6.90689059560852
75	C19	R1	7.37503943134692
75	C1	R1	7.64385618977472
75	C22	R1	7.33985000288462
75	C13	R1	7.40087943628218
75	C18	R1	7.15987133677839
75	C15	R1	7.22881869049588
75	C11	R1	7.3037807481771
75	C16	R1	7.16992500144231
75	C8	R1	7.10852445677817
75	C20	R1	7.15987133677839
75	C7	R1	7.16992500144231
76	C23	R1	7.24792751344359
76	C17	R1	7.4594316186373
76	C12	R1	7.10852445677817
76	C10	R1	7.04439411935845
76	C14	R1	7.09803208296053
76	C5	R1	7.55458885167764
76	C9	R1	7.16992500144231
76	C24	R1	7.19967234483636
76	C21	R1	7.20945336562895
76	C19	R1	7.45121111183233
76	C1	R1	7.25738784269265
76	C22	R1	7.58496250072116
76	C4	R1	7.18982455888002
76	C13	R1	7.18982455888002
76	C18	R1	7.22881869049588
76	C15	R1	7.27612440527424
76	C11	R1	7.4178525148859
76	C16	R1	7.08746284125034
76	C8	R1	6.96578428466209
76	C7	R1	7.68650052718322
77	C23	R1	7.20945336562895
77	C17	R1	7.31288295528436
77	C12	R1	7.33091687811462
77	C3	R1	7.14974711950468
77	C14	R1	7.23840473932508
77	C9	R1	7.09803208296053
77	C24	R1	7.2667865406949
77	C6	R1	7.21916852046216
77	C21	R1	7.29462074889163
77	C19	R1	7.21916852046216
77	C1	R1	7
77	C22	R1	7.11894107272351
77	C4	R1	7.32192809488736
77	C13	R1	7.53138146051631
77	C18	R1	7.28540221886225
77	C15	R1	7.44294349584873
77	C11	R1	7.16992500144231
77	C16	R1	7.14974711950468
77	C8	R1	7.31288295528436
77	C20	R1	7.52356195605701
77	C7	R1	7.22881869049588
78	C23	R1	7.56224242422107
78	C17	R1	6.94251450533924
78	C10	R1	6.88264304936184
78	C3	R1	7.16992500144231
78	C14	R1	7.27612440527424
78	C9	R1	7.58496250072116
78	C24	R1	7.24792751344359
78	C6	R1	7.14974711950468
78	C21	R1	7.11894107272351
78	C19	R1	7.04439411935845
78	C1	R1	7.27612440527424
78	C22	R1	7.4262647547021
78	C4	R1	7.4757334309664
78	C13	R1	7.43462822763672
78	C15	R1	7.4178525148859
78	C11	R1	6.94251450533924
78	C16	R1	7.45121111183233
78	C8	R1	6.98868468677217
78	C20	R1	7.4262647547021
78	C7	R1	7.32192809488736
79	C10	R1	7.27612440527424
79	C3	R1	7.39231742277876
79	C14	R1	7.13955135239879
79	C5	R1	7.32192809488736
79	C9	R1	7.33091687811462
79	C24	R1	7.2667865406949
79	C6	R1	6.84549005094437
79	C19	R1	7.4178525148859
79	C1	R1	7.35755200461808
79	C22	R1	7.03342300153745
79	C13	R1	7.19967234483636
79	C18	R1	6.8073549220576
79	C15	R1	7.07681559705083
79	C11	R1	7.31288295528436
79	C16	R1	7.4093909361377
79	C8	R1	6.91886323727459
79	C20	R1	7.39231742277876
79	C7	R1	7.33091687811462
80	C17	R1	7.22881869049588
80	C12	R1	7.21916852046216
80	C10	R1	7.20945336562895
80	C3	R1	7.36632221424582
80	C9	R1	7.07681559705083
80	C24	R1	7.05528243550119
80	C6	R1	7.10852445677817
80	C21	R1	7.23840473932508
80	C19	R1	7.3037807481771
80	C1	R1	7.22881869049588
80	C4	R1	7.467605550083
80	C13	R1	6.89481776330794
80	C15	R1	7.19967234483636
80	C11	R1	7.49984588708321
80	C16	R1	7.16992500144231
80	C8	R1	7.27612440527424
80	C7	R1	7.15987133677839
81	C23	R1	7.29462074889163
81	C17	R1	7.35755200461808
81	C10	R1	6.89481776330794
81	C3	R1	7.09803208296053
81	C14	R1	7.05528243550119
81	C5	R1	7.31288295528436
81	C9	R1	7.54689445988764
81	C24	R1	7.11894107272351
81	C6	R1	7.17990909001493
81	C21	R1	7.07681559705083
81	C1	R1	7.16992500144231
81	C22	R1	7.31288295528436
81	C4	R1	7.59991284218713
81	C13	R1	7.24792751344359
81	C18	R1	7.02236781302845
81	C15	R1	7.37503943134692
81	C11	R1	7.39231742277876
81	C16	R1	7.21916852046216
81	C8	R1	7.18982455888002
81	C20	R1	7.36632221424582
81	C7	R1	7.09803208296053
82	C23	R1	7.34872815423108
82	C17	R1	7.01122725542325
82	C12	R1	7.39231742277876
82	C10	R1	7.11894107272351
82	C3	R1	7.24792751344359
82	C14	R1	7.23840473932508
82	C5	R1	7.11894107272351
82	C24	R1	6.98868468677217
82	C6	R1	6.84549005094437
82	C21	R1	7.34872815423108
82	C19	R1	6.90689059560852
82	C1	R1	7.5077946401987
82	C22	R1	7.32192809488736
82	C4	R1	7.36632221424582
82	C13	R1	7.09803208296053
82	C18	R1	6.89481776330794
82	C15	R1	7.4262647547021
82	C11	R1	6.90689059560852
82	C8	R1	7.28540221886225
82	C20	R1	7.28540221886225
82	C7	R1	7.33091687811462
83	C23	R1	7.39231742277876
83	C17	R1	7.29462074889163
83	C12	R1	7.43462822763672
83	C10	R1	7.06608919045777
83	C3	R1	7.45121111183233
83	C9	R1	6.96578428466209
83	C24	R1	7.09803208296053
83	C6	R1	7.16992500144231
83	C21	R1	7.25738784269265
83	C19	R1	7.09803208296053
83	C1	R1	7.4262647547021
83	C22	R1	7.35755200461808
83	C4	R1	7.13955135239879
83	C13	R1	7.53138146051631
83	C18	R1	7.4093909361377
83	C15	R1	7.19967234483636
83	C11	R1	6.90689059560852
83	C16	R1	7.19967234483636
83	C8	R1	7.16992500144231
83	C20	R1	7.11894107272351
83	C7	R1	7.20945336562895
84	C23	R1	7.33091687811462
84	C17	R1	7.38370429247405
84	C12	R1	7.2667865406949
84	C10	R1	7.25738784269265
84	C3	R1	7.35755200461808
84	C14	R1	7.22881869049588
84	C5	R1	7.45121111183233
84	C9	R1	7.467605550083
84	C24	R1	7.18982455888002
84	C6	R1	7.36632221424582
84	C21	R1	7.06608919045777
84	C19	R1	7.45121111183233
84	C1	R1	7.09803208296053
84	C22	R1	7.15987133677839
84	C4	R1	7.04439411935845
84	C13	R1	6.88264304936184
84	C18	R1	7.18982455888002
84	C15	R1	7.40087943628218
84	C11	R1	7.22881869049588
84	C16	R1	7.18982455888002
84	C8	R1	7.43462822763672
84	C20	R1	7.17990909001493
84	C7	R1	7.01122725542325
85	C23	R1	7
85	C17	R1	7.57742882803575
85	C12	R1	7.14974711950468
85	C10	R1	7.32192809488736
85	C3	R1	7.4262647547021
85	C14	R1	7.3037807481771
85	C5	R1	7.4594316186373
85	C9	R1	7.13955135239879
85	C24	R1	7.34872815423108
85	C6	R1	7.43462822763672
85	C21	R1	7.35755200461808
85	C19	R1	7.16992500144231
85	C1	R1	7.25738784269265
85	C22	R1	7.59245703726808
85	C4	R1	7.08746284125034
85	C13	R1	7.57742882803575
85	C18	R1	7.10852445677817
85	C15	R1	7
85	C11	R1	6.84549005094437
85	C16	R1	6.6724253419715
85	C8	R1	7.4262647547021
85	C20	R1	7.24792751344359
85	C7	R1	7.25738784269265
86	C23	R1	7.04439411935845
86	C17	R1	6.82017896241519
86	C12	R1	7.11894107272351
86	C10	R1	7.22881869049588
86	C3	R1	7.3037807481771
86	C5	R1	7.3037807481771
86	C9	R1	7.43462822763672
86	C24	R1	7.4594316186373
86	C6	R1	7.38370429247405
86	C21	R1	7.37503943134692
86	C19	R1	7.18982455888002
86	C1	R1	7.40087943628218
86	C22	R1	7.02236781302845
86	C4	R1	7.33091687811462
86	C13	R1	7.23840473932508
86	C18	R1	7.03342300153745
86	C15	R1	7.17990909001493
86	C11	R1	7.14974711950468
86	C16	R1	7.23840473932508
86	C8	R1	7.22881869049588
86	C20	R1	6.94251450533924
87	C23	R1	7.45121111183233
87	C17	R1	7.35755200461808
87	C12	R1	7.15987133677839
87	C10	R1	7.51569983828404
87	C3	R1	7.28540221886225
87	C14	R1	7.54689445988764
87	C5	R1	7.4093909361377
87	C9	R1	7.33985000288462
87	C24	R1	7.2667865406949
87	C6	R1	7.4178525148859
87	C21	R1	7.09803208296053
87	C19	R1	7.2667865406949
87	C1	R1	7.43462822763672
87	C22	R1	7.38370429247405
87	C4	R1	7.06608919045777
87	C13	R1	7.28540221886225
87	C18	R1	7.06608919045777
87	C15	R1	7.10852445677817
87	C11	R1	7.01122725542325
87	C16	R1	7.20945336562895
87	C8	R1	7.10852445677817
87	C20	R1	7.04439411935845
87	C7	R1	7.28540221886225
88	C23	R1	7.31288295528436
88	C17	R1	7.18982455888002
88	C12	R1	7.33091687811462
88	C10	R1	7.49185309632967
88	C3	R1	7.37503943134692
88	C14	R1	7.21916852046216
88	C5	R1	7.27612440527424
88	C9	R1	7.25738784269265
88	C24	R1	7.19967234483636
88	C6	R1	7.36632221424582
88	C21	R1	7.38370429247405
88	C19	R1	6.83289001416474
88	C1	R1	7.56985560833095
88	C22	R1	7.33091687811462
88	C4	R1	7.15987133677839
88	C13	R1	6.97727992349992
88	C18	R1	7.33091687811462
88	C15	R1	7.29462074889163
88	C11	R1	7.11894107272351
88	C16	R1	7.10852445677817
88	C8	R1	7.36632221424582
88	C20	R1	7.17990909001493
88	C7	R1	6.96578428466209
89	C23	R1	7.11894107272351
89	C17	R1	6.68650052718322
89	C12	R1	7.39231742277876
89	C10	R1	7.04439411935845
89	C3	R1	7.05528243550119
89	C14	R1	7.22881869049588
89	C5	R1	7.33091687811462
89	C9	R1	7.32192809488736
89	C24	R1	7.07681559705083
89	C6	R1	7.01122725542325
89	C21	R1	7.48381577726426
89	C19	R1	7.33985000288462
89	C1	R1	7.4757334309664
89	C22	R1	6.78135971352466
89	C4	R1	7.3037807481771
89	C13	R1	7.28540221886225
89	C18	R1	7.25738784269265
89	C15	R1	7.49984588708321
89	C11	R1	7.09803208296053
89	C16	R1	7.4262647547021
89	C8	R1	6.8073549220576
89	C20	R1	7.33091687811462
89	C7	R1	7.25738784269265
90	C23	R1	7.57742882803575
90	C17	R1	6.97727992349992
90	C12	R1	7.18982455888002
90	C10	R1	7.45121111183233
90	C3	R1	7.48381577726426
90	C14	R1	6.97727992349992
90	C5	R1	7.03342300153745
90	C9	R1	7.02236781302845
90	C6	R1	6.96578428466209
90	C21	R1	7.07681559705083
90	C19	R1	7.59245703726808
90	C4	R1	7.20945336562895
90	C13	R1	7.51569983828404
90	C18	R1	7.25738784269265
90	C15	R1	7.29462074889163
90	C11	R1	6.97727992349992
90	C16	R1	7.09803208296053
90	C8	R1	7.04439411935845
90	C20	R1	7.2667865406949
90	C7	R1	7.3037807481771
91	C23	R1	7.13955135239879
91	C17	R1	7.18982455888002
91	C12	R1	7.18982455888002
91	C10	R1	7.64385618977472
91	C3	R1	7.17990909001493
91	C14	R1	7.4178525148859
91	C5	R1	7.18982455888002
91	C9	R1	7.09803208296053
91	C24	R1	7.21916852046216
91	C6	R1	6.95419631038687
91	C21	R1	7.17990909001493
91	C1	R1	7.2667865406949
91	C4	R1	7.467605550083
91	C13	R1	7.12928301694497
91	C18	R1	7.49984588708321
91	C15	R1	7.16992500144231
91	C11	R1	7.37503943134692
91	C20	R1	7.18982455888002
91	C7	R1	7.34872815423108
92	C23	R1	7.56224242422107
92	C12	R1	7.03342300153745
92	C10	R1	7.70043971814109
92	C3	R1	7.18982455888002
92	C14	R1	7.18982455888002
92	C5	R1	7.25738784269265
92	C9	R1	7.22881869049588
92	C6	R1	7.04439411935845
92	C21	R1	7.18982455888002
92	C1	R1	7.25738784269265
92	C22	R1	7.29462074889163
92	C4	R1	7.49185309632967
92	C13	R1	7.21916852046216
92	C18	R1	6.96578428466209
92	C15	R1	7.4262647547021
92	C11	R1	7.28540221886225
92	C16	R1	6.95419631038687
92	C8	R1	7.37503943134692
92	C20	R1	7.40087943628218
92	C7	R1	7.33091687811462
93	C23	R1	7.29462074889163
93	C17	R1	7.07681559705083
93	C12	R1	7.467605550083
93	C10	R1	7.25738784269265
93	C3	R1	7.4262647547021
93	C5	R1	7.59991284218713
93	C9	R1	7.4093909361377
93	C24	R1	6.74146698640115
93	C6	R1	7.33985000288462
93	C21	R1	7.37503943134692
93	C19	R1	7.10852445677817
93	C1	R1	7.15987133677839
93	C22	R1	7.28540221886225
93	C4	R1	7.18982455888002
93	C13	R1	7.43462822763672
93	C15	R1	7.16992500144231
93	C11	R1	7.16992500144231
93	C8	R1	7.24792751344359
93	C20	R1	7.29462074889163
93	C7	R1	7.10852445677817
94	C23	R1	7.15987133677839
94	C17	R1	6.90689059560852
94	C10	R1	7.467605550083
94	C3	R1	7.06608919045777
94	C14	R1	7.3037807481771
94	C5	R1	7.54689445988764
94	C9	R1	7.15987133677839
94	C24	R1	7.24792751344359
94	C21	R1	7.28540221886225
94	C19	R1	7.39231742277876
94	C1	R1	7.78790255939143
94	C22	R1	6.96578428466209
94	C4	R1	7
94	C13	R1	7.04439411935845
94	C18	R1	6.89481776330794
94	C11	R1	7.18982455888002
94	C16	R1	7.49185309632967
94	C20	R1	7.07681559705083
94	C7	R1	7.23840473932508
95	C23	R1	7.33985000288462
95	C17	R1	6.96578428466209
95	C12	R1	7.3037807481771
95	C10	R1	7.13955135239879
95	C3	R1	7.48381577726426
95	C14	R1	7.12928301694497
95	C5	R1	7.53915881110803
95	C9	R1	7.08746284125034
95	C6	R1	7.18982455888002
95	C21	R1	7.45121111183233
95	C1	R1	7.19967234483636
95	C22	R1	7.13955135239879
95	C4	R1	7.20945336562895
95	C13	R1	7.43462822763672
95	C18	R1	7.23840473932508
95	C15	R1	7.37503943134692
95	C11	R1	7.13955135239879
95	C16	R1	7.22881869049588
95	C8	R1	7.2667865406949
95	C20	R1	7.19967234483636
95	C7	R1	7.44294349584873
96	C23	R1	7.29462074889163
96	C12	R1	7.37503943134692
96	C10	R1	7.18982455888002
96	C3	R1	7.08746284125034
96	C14	R1	7.07681559705083
96	C9	R1	7.27612440527424
96	C24	R1	7.56224242422107
96	C6	R1	7.22881869049588
96	C21	R1	6.89481776330794
96	C19	R1	7.29462074889163
96	C1	R1	7.33091687811462
96	C4	R1	7.27612440527424
96	C15	R1	7.34872815423108
96	C11	R1	7.27612440527424
96	C16	R1	7.17990909001493
96	C8	R1	7.39231742277876
96	C20	R1	6.79441586635011
96	C7	R1	7.09803208296053
97	C23	R1	6.91886323727459
97	C17	R1	7.39231742277876
97	C10	R1	7.31288295528436
97	C3	R1	7.29462074889163
97	C14	R1	7.4594316186373
97	C5	R1	7.22881869049588
97	C9	R1	7.36632221424582
97	C6	R1	7.23840473932508
97	C21	R1	7.31288295528436
97	C19	R1	7.31288295528436
97	C1	R1	7.13955135239879
97	C22	R1	7.16992500144231
97	C4	R1	7.27612440527424
97	C13	R1	7.18982455888002
[truncated: 14,607 more rows]
