# Supplementary material for: Stochastic modelling of single-cell gene expression adaptation reveals non-genomic contribution to evolution of tumor subclones
Source: bioRxiv. 2024 Apr 20:2024.04.17.588869. Preprint. [Version 1] doi: 10.1101/2024.04.17.588869 (PMC11071284; doi:10.1101/2024.04.17.588869)
Supplement: Supplement 2 [file media-2.zip › Supplementary Files/Simulated Data/Adaptive_Simulation/tr_1.04_sq_15_r_150_a_1.csv]

gene	species	replicate	exprval
1	C23	R1	7.3037807481771
1	C17	R1	7.43462822763672
1	C12	R1	7.04439411935845
1	C3	R1	7.03342300153745
1	C14	R1	7.38370429247405
1	C5	R1	7.32192809488736
1	C9	R1	7.44294349584873
1	C24	R1	6.98868468677217
1	C6	R1	7.24792751344359
1	C21	R1	7.17990909001493
1	C19	R1	7.28540221886225
1	C1	R1	7.18982455888002
1	C22	R1	7.24792751344359
1	C4	R1	7.53915881110803
1	C13	R1	7.29462074889163
1	C18	R1	7.20945336562895
1	C15	R1	7.08746284125034
1	C11	R1	6.78135971352466
1	C16	R1	7.15987133677839
1	C8	R1	7.40087943628218
1	C20	R1	7.19967234483636
2	C23	R1	7.4178525148859
2	C10	R1	7.11894107272351
2	C3	R1	7.467605550083
2	C14	R1	7.48381577726426
2	C5	R1	6.98868468677217
2	C9	R1	7.37503943134692
2	C24	R1	7.11894107272351
2	C6	R1	7.27612440527424
2	C21	R1	7.4093909361377
2	C19	R1	7.22881869049588
2	C1	R1	7.49984588708321
2	C22	R1	7.05528243550119
2	C4	R1	7.39231742277876
2	C18	R1	7.36632221424582
2	C15	R1	7.19967234483636
2	C11	R1	7.06608919045777
2	C16	R1	7.51569983828404
2	C8	R1	7.38370429247405
2	C20	R1	7.31288295528436
2	C7	R1	7.25738784269265
3	C23	R1	7.4262647547021
3	C17	R1	7.19967234483636
3	C12	R1	7.4093909361377
3	C10	R1	7.24792751344359
3	C3	R1	7.74146698640115
3	C14	R1	7.4178525148859
3	C9	R1	7.10852445677817
3	C24	R1	7.15987133677839
3	C6	R1	7.22881869049588
3	C19	R1	7.27612440527424
3	C1	R1	6.91886323727459
3	C22	R1	7.31288295528436
3	C4	R1	7.4594316186373
3	C13	R1	7.62935662007961
3	C18	R1	7.21916852046216
3	C11	R1	7.3037807481771
3	C16	R1	7.48381577726426
3	C8	R1	7.14974711950468
3	C20	R1	7.65105169117893
3	C7	R1	7.25738784269265
4	C23	R1	7.37503943134692
4	C17	R1	7.37503943134692
4	C12	R1	7.14974711950468
4	C10	R1	7.3037807481771
4	C14	R1	7.23840473932508
4	C5	R1	7.23840473932508
4	C9	R1	7.28540221886225
4	C24	R1	7.44294349584873
4	C6	R1	7.39231742277876
4	C21	R1	7.32192809488736
4	C19	R1	7.53138146051631
4	C1	R1	7.03342300153745
4	C22	R1	7.34872815423108
4	C4	R1	7.39231742277876
4	C13	R1	7.16992500144231
4	C18	R1	7.27612440527424
4	C15	R1	7.43462822763672
4	C11	R1	6.96578428466209
4	C16	R1	7.32192809488736
4	C8	R1	7.14974711950468
4	C20	R1	7.28540221886225
5	C23	R1	7.2667865406949
5	C17	R1	7.27612440527424
5	C12	R1	7.36632221424582
5	C10	R1	7.16992500144231
5	C14	R1	6.85798099512757
5	C9	R1	7.27612440527424
5	C24	R1	7.3037807481771
5	C6	R1	7.11894107272351
5	C21	R1	7.2667865406949
5	C19	R1	7.3037807481771
5	C1	R1	7.44294349584873
5	C4	R1	7.45121111183233
5	C13	R1	7.21916852046216
5	C18	R1	7.17990909001493
5	C15	R1	7.31288295528436
5	C11	R1	7.22881869049588
5	C16	R1	7.07681559705083
5	C8	R1	6.85798099512757
5	C7	R1	7.4757334309664
6	C17	R1	7.45121111183233
6	C10	R1	7.36632221424582
6	C3	R1	7.28540221886225
6	C14	R1	7.55458885167764
6	C5	R1	7.2667865406949
6	C9	R1	7.18982455888002
6	C24	R1	6.91886323727459
6	C21	R1	7.34872815423108
6	C19	R1	7.21916852046216
6	C1	R1	7.15987133677839
6	C22	R1	7.44294349584873
6	C4	R1	7.2667865406949
6	C13	R1	7.17990909001493
6	C18	R1	7.12928301694497
6	C11	R1	7.25738784269265
6	C16	R1	7.06608919045777
6	C8	R1	7
6	C20	R1	7.4757334309664
6	C7	R1	7.03342300153745
7	C23	R1	7.14974711950468
7	C17	R1	7.59991284218713
7	C12	R1	7.56224242422107
7	C10	R1	7.16992500144231
7	C3	R1	7.06608919045777
7	C5	R1	6.89481776330794
7	C24	R1	7.4178525148859
7	C6	R1	7.12928301694497
7	C21	R1	7.23840473932508
7	C19	R1	7.17990909001493
7	C1	R1	7.14974711950468
7	C4	R1	7.35755200461808
7	C13	R1	7.18982455888002
7	C18	R1	7
7	C15	R1	7.37503943134692
7	C11	R1	7.19967234483636
7	C16	R1	7.27612440527424
7	C20	R1	7.34872815423108
7	C7	R1	7.37503943134692
8	C23	R1	7.36632221424582
8	C17	R1	7.24792751344359
8	C12	R1	7.24792751344359
8	C10	R1	7.07681559705083
8	C3	R1	7.45121111183233
8	C14	R1	7.40087943628218
8	C5	R1	7.11894107272351
8	C9	R1	7.20945336562895
8	C24	R1	7.29462074889163
8	C6	R1	7.3037807481771
8	C21	R1	7.02236781302845
8	C19	R1	7.12928301694497
8	C4	R1	7.18982455888002
8	C13	R1	7.51569983828404
8	C18	R1	7.37503943134692
8	C15	R1	7.18982455888002
8	C11	R1	7.15987133677839
8	C16	R1	7.24792751344359
8	C8	R1	7.14974711950468
8	C20	R1	6.85798099512757
8	C7	R1	7.4093909361377
9	C23	R1	7.35755200461808
9	C17	R1	7.20945336562895
9	C12	R1	7.08746284125034
9	C10	R1	7.3037807481771
9	C3	R1	7.12928301694497
9	C14	R1	7.53915881110803
9	C5	R1	7.25738784269265
9	C24	R1	7.18982455888002
9	C6	R1	7.32192809488736
9	C21	R1	7.49185309632967
9	C1	R1	7.14974711950468
9	C22	R1	7.08746284125034
9	C4	R1	7.33091687811462
9	C13	R1	7.15987133677839
9	C18	R1	7.31288295528436
9	C15	R1	7.14974711950468
9	C11	R1	7.20945336562895
9	C16	R1	7.29462074889163
9	C8	R1	7.4178525148859
9	C20	R1	7.05528243550119
9	C7	R1	7.08746284125034
10	C23	R1	7.49185309632967
10	C17	R1	7.29462074889163
10	C12	R1	7.33985000288462
10	C10	R1	7.05528243550119
10	C14	R1	7.39231742277876
10	C5	R1	7
10	C9	R1	6.96578428466209
10	C24	R1	7.38370429247405
10	C21	R1	7.17990909001493
10	C19	R1	7.29462074889163
10	C1	R1	7.4178525148859
10	C22	R1	7.01122725542325
10	C4	R1	7.24792751344359
10	C13	R1	7.45121111183233
10	C18	R1	7.25738784269265
10	C15	R1	7.07681559705083
10	C11	R1	7.09803208296053
10	C16	R1	7.05528243550119
10	C8	R1	7.21916852046216
10	C20	R1	7.40087943628218
10	C7	R1	7.23840473932508
11	C23	R1	7.23840473932508
11	C17	R1	7.24792751344359
11	C12	R1	6.95419631038687
11	C10	R1	7.02236781302845
11	C3	R1	7.43462822763672
11	C14	R1	7.38370429247405
11	C5	R1	7.4262647547021
11	C9	R1	7.22881869049588
11	C24	R1	7.16992500144231
11	C21	R1	7.2667865406949
11	C19	R1	7.35755200461808
11	C1	R1	7.22881869049588
11	C22	R1	7.4757334309664
11	C4	R1	7.33091687811462
11	C13	R1	7.49185309632967
11	C18	R1	7.34872815423108
11	C15	R1	7.15987133677839
11	C11	R1	7.23840473932508
11	C16	R1	7.09803208296053
11	C8	R1	7.23840473932508
11	C7	R1	7.25738784269265
12	C17	R1	7.35755200461808
12	C12	R1	7.32192809488736
12	C10	R1	7.22881869049588
12	C14	R1	7.33985000288462
12	C9	R1	7.4594316186373
12	C24	R1	7.12928301694497
12	C6	R1	6.71424551766612
12	C21	R1	6.83289001416474
12	C19	R1	7.04439411935845
12	C1	R1	7.22881869049588
12	C22	R1	7.5077946401987
12	C4	R1	7.23840473932508
12	C13	R1	7.09803208296053
12	C18	R1	7.45121111183233
12	C15	R1	7.52356195605701
12	C11	R1	7.39231742277876
12	C8	R1	7.44294349584873
12	C20	R1	7.31288295528436
12	C7	R1	7.40087943628218
13	C23	R1	7.49984588708321
13	C17	R1	7.25738784269265
13	C12	R1	7.29462074889163
13	C10	R1	7.20945336562895
13	C3	R1	7.29462074889163
13	C14	R1	7.12928301694497
13	C9	R1	7.65821148275179
13	C6	R1	7.20945336562895
13	C21	R1	7.48381577726426
13	C1	R1	7.29462074889163
13	C22	R1	7.22881869049588
13	C4	R1	7.35755200461808
13	C13	R1	7.09803208296053
13	C18	R1	7.33985000288462
13	C15	R1	7.03342300153745
13	C11	R1	7.13955135239879
13	C16	R1	7.57742882803575
13	C8	R1	7.25738784269265
13	C20	R1	7.22881869049588
13	C7	R1	7.40087943628218
14	C23	R1	7.3037807481771
14	C17	R1	7.34872815423108
14	C12	R1	7.13955135239879
14	C10	R1	7.12928301694497
14	C3	R1	7.23840473932508
14	C14	R1	7.20945336562895
14	C5	R1	7.15987133677839
14	C9	R1	7.38370429247405
14	C24	R1	7.03342300153745
14	C6	R1	7.33091687811462
14	C21	R1	7.17990909001493
14	C1	R1	7.16992500144231
14	C22	R1	7.20945336562895
14	C4	R1	7.4594316186373
14	C13	R1	7.39231742277876
14	C18	R1	7.06608919045777
14	C11	R1	7.4093909361377
14	C16	R1	7.35755200461808
14	C8	R1	7.05528243550119
14	C20	R1	7.02236781302845
14	C7	R1	7.28540221886225
15	C23	R1	7.11894107272351
15	C17	R1	7.4093909361377
15	C12	R1	6.90689059560852
15	C10	R1	7.4594316186373
15	C3	R1	7.33985000288462
15	C14	R1	7.21916852046216
15	C5	R1	7.09803208296053
15	C9	R1	6.96578428466209
15	C24	R1	7.39231742277876
15	C6	R1	7.4178525148859
15	C21	R1	7.14974711950468
15	C19	R1	6.96578428466209
15	C1	R1	7.15987133677839
15	C22	R1	7.23840473932508
15	C4	R1	7.39231742277876
15	C13	R1	7.27612440527424
15	C18	R1	7.24792751344359
15	C15	R1	7.31288295528436
15	C11	R1	7.33985000288462
15	C8	R1	7.14974711950468
15	C7	R1	7.31288295528436
16	C23	R1	7.53138146051631
16	C12	R1	7.33985000288462
16	C10	R1	7.71424551766612
16	C3	R1	7.4757334309664
16	C14	R1	7.17990909001493
16	C5	R1	7.34872815423108
16	C9	R1	7.32192809488736
16	C24	R1	6.8073549220576
16	C6	R1	7.17990909001493
16	C21	R1	7.27612440527424
16	C19	R1	7.35755200461808
16	C1	R1	7.17990909001493
16	C22	R1	7.09803208296053
16	C4	R1	7.28540221886225
16	C13	R1	7.43462822763672
16	C18	R1	7.01122725542325
16	C15	R1	6.97727992349992
16	C11	R1	7.24792751344359
16	C16	R1	7.06608919045777
16	C8	R1	7.36632221424582
16	C20	R1	7.05528243550119
16	C7	R1	7.11894107272351
17	C23	R1	7.43462822763672
17	C12	R1	7.40087943628218
17	C10	R1	7.04439411935845
17	C3	R1	7.467605550083
17	C14	R1	7.07681559705083
17	C5	R1	7.39231742277876
17	C9	R1	7.45121111183233
17	C24	R1	7.38370429247405
17	C6	R1	7.48381577726426
17	C21	R1	7.35755200461808
17	C19	R1	7.19967234483636
17	C1	R1	7.4757334309664
17	C22	R1	7.32192809488736
17	C4	R1	7.11894107272351
17	C13	R1	6.97727992349992
17	C18	R1	7.4178525148859
17	C15	R1	7.20945336562895
17	C11	R1	7.07681559705083
17	C16	R1	6.8703647195834
17	C8	R1	7.33985000288462
17	C20	R1	7.04439411935845
17	C7	R1	7.23840473932508
18	C23	R1	7.19967234483636
18	C17	R1	7.33985000288462
18	C12	R1	6.85798099512757
18	C10	R1	7.35755200461808
18	C3	R1	7.467605550083
18	C14	R1	7.34872815423108
18	C5	R1	7.27612440527424
18	C9	R1	7.06608919045777
18	C24	R1	7.11894107272351
18	C21	R1	7.23840473932508
18	C19	R1	7.61470984411521
18	C1	R1	7.467605550083
18	C22	R1	7.07681559705083
18	C4	R1	7.27612440527424
18	C13	R1	7.3037807481771
18	C18	R1	7.32192809488736
18	C15	R1	7.19967234483636
18	C16	R1	7.02236781302845
18	C8	R1	7.21916852046216
18	C20	R1	6.85798099512757
18	C7	R1	7.28540221886225
19	C23	R1	7.49984588708321
19	C17	R1	6.88264304936184
19	C12	R1	7.05528243550119
19	C10	R1	7.33091687811462
19	C3	R1	6.97727992349992
19	C14	R1	7.14974711950468
19	C5	R1	7.04439411935845
19	C24	R1	7.15987133677839
19	C6	R1	7.4757334309664
19	C21	R1	7.17990909001493
19	C1	R1	7.11894107272351
19	C22	R1	7.3037807481771
19	C4	R1	7.28540221886225
19	C13	R1	7.12928301694497
19	C18	R1	7.51569983828404
19	C15	R1	7.10852445677817
19	C11	R1	7.20945336562895
19	C16	R1	7.43462822763672
19	C8	R1	7.45121111183233
19	C7	R1	6.8703647195834
20	C23	R1	7.11894107272351
20	C17	R1	7.22881869049588
20	C12	R1	7.19967234483636
20	C10	R1	7.32192809488736
20	C3	R1	7.24792751344359
20	C14	R1	7.35755200461808
20	C5	R1	7.23840473932508
20	C9	R1	7.14974711950468
20	C24	R1	7.17990909001493
20	C6	R1	7.2667865406949
20	C21	R1	7.23840473932508
20	C19	R1	6.91886323727459
20	C1	R1	7.20945336562895
20	C22	R1	7.4093909361377
20	C4	R1	7.467605550083
20	C13	R1	7.3037807481771
20	C18	R1	7.22881869049588
20	C15	R1	7.28540221886225
20	C11	R1	7.25738784269265
20	C16	R1	7.21916852046216
20	C8	R1	7.08746284125034
20	C20	R1	7.5077946401987
20	C7	R1	7.39231742277876
21	C23	R1	7.17990909001493
21	C17	R1	7.23840473932508
21	C12	R1	7.19967234483636
21	C10	R1	7.09803208296053
21	C3	R1	7.15987133677839
21	C14	R1	7.33091687811462
21	C5	R1	7.35755200461808
21	C9	R1	7.38370429247405
21	C24	R1	7.36632221424582
21	C6	R1	7.24792751344359
21	C21	R1	6.97727992349992
21	C19	R1	7.49984588708321
21	C1	R1	7.08746284125034
21	C22	R1	7.33091687811462
21	C13	R1	7.4594316186373
21	C18	R1	7.20945336562895
21	C15	R1	7.23840473932508
21	C11	R1	7.27612440527424
21	C16	R1	7.3037807481771
21	C8	R1	7.23840473932508
21	C20	R1	7.4262647547021
21	C7	R1	7.04439411935845
22	C23	R1	7.51569983828404
22	C17	R1	7.49185309632967
22	C12	R1	7.3037807481771
22	C10	R1	7.45121111183233
22	C3	R1	7.13955135239879
22	C14	R1	7.16992500144231
22	C5	R1	7.02236781302845
22	C9	R1	7.4093909361377
22	C24	R1	7.48381577726426
22	C19	R1	7.44294349584873
22	C1	R1	7.3037807481771
22	C13	R1	6.98868468677217
22	C18	R1	7.23840473932508
22	C15	R1	7.24792751344359
22	C11	R1	7.22881869049588
22	C16	R1	6.75488750216347
22	C8	R1	6.97727992349992
22	C7	R1	7.34872815423108
23	C17	R1	7.16992500144231
23	C12	R1	7.2667865406949
23	C10	R1	7.28540221886225
23	C3	R1	7.17990909001493
23	C14	R1	7.4757334309664
23	C5	R1	7.28540221886225
23	C9	R1	7.31288295528436
23	C24	R1	7.40087943628218
23	C6	R1	7.467605550083
23	C21	R1	6.7279204545632
23	C19	R1	7.4594316186373
23	C1	R1	7.32192809488736
23	C4	R1	7.13955135239879
23	C13	R1	7.28540221886225
23	C15	R1	7.33091687811462
23	C16	R1	7.38370429247405
23	C8	R1	7.10852445677817
23	C20	R1	7.31288295528436
23	C7	R1	7.22881869049588
24	C17	R1	7.39231742277876
24	C3	R1	7.17990909001493
24	C14	R1	7.36632221424582
24	C5	R1	7.09803208296053
24	C9	R1	7.37503943134692
24	C24	R1	7.32192809488736
24	C6	R1	7.06608919045777
24	C21	R1	7.24792751344359
24	C19	R1	7.37503943134692
24	C1	R1	7.07681559705083
24	C13	R1	7.22881869049588
24	C18	R1	6.98868468677217
24	C15	R1	6.96578428466209
24	C11	R1	7.4093909361377
24	C16	R1	7.08746284125034
24	C8	R1	7.4093909361377
24	C7	R1	7.3037807481771
25	C23	R1	7.45121111183233
25	C17	R1	7.22881869049588
25	C12	R1	7.4262647547021
25	C10	R1	7.19967234483636
25	C3	R1	7.23840473932508
25	C14	R1	7.12928301694497
25	C5	R1	7.2667865406949
25	C24	R1	7.4262647547021
25	C6	R1	6.98868468677217
25	C21	R1	7.14974711950468
25	C19	R1	7.48381577726426
25	C1	R1	7.467605550083
25	C22	R1	7.57742882803575
25	C4	R1	7.37503943134692
25	C13	R1	7.28540221886225
25	C18	R1	7.07681559705083
25	C15	R1	7.33985000288462
25	C11	R1	6.96578428466209
25	C16	R1	7
25	C8	R1	7.13955135239879
25	C20	R1	7.49984588708321
25	C7	R1	7.39231742277876
26	C23	R1	7.02236781302845
26	C17	R1	7.6724253419715
26	C12	R1	7.40087943628218
26	C10	R1	6.94251450533924
26	C3	R1	7.49984588708321
26	C14	R1	7.05528243550119
26	C5	R1	7.39231742277876
26	C9	R1	7.35755200461808
26	C24	R1	7.15987133677839
26	C6	R1	7.15987133677839
26	C21	R1	7.21916852046216
26	C19	R1	7.07681559705083
26	C1	R1	7.33091687811462
26	C22	R1	7.31288295528436
26	C4	R1	7.35755200461808
26	C13	R1	7.4594316186373
26	C18	R1	6.97727992349992
26	C15	R1	7.21916852046216
26	C11	R1	7.14974711950468
26	C16	R1	7.34872815423108
26	C8	R1	7.24792751344359
26	C20	R1	7.23840473932508
26	C7	R1	6.96578428466209
27	C23	R1	7.23840473932508
27	C17	R1	7.19967234483636
27	C12	R1	7.29462074889163
27	C10	R1	7.13955135239879
27	C3	R1	7.2667865406949
27	C14	R1	7.38370429247405
27	C24	R1	7.20945336562895
27	C6	R1	7.48381577726426
27	C21	R1	7.25738784269265
27	C19	R1	7.06608919045777
27	C1	R1	7.12928301694497
27	C22	R1	6.96578428466209
27	C4	R1	7.18982455888002
27	C13	R1	7.25738784269265
27	C18	R1	7.12928301694497
27	C15	R1	6.96578428466209
27	C11	R1	7.09803208296053
27	C16	R1	6.97727992349992
27	C8	R1	7.23840473932508
27	C20	R1	7.48381577726426
27	C7	R1	7.14974711950468
28	C23	R1	7.12928301694497
28	C17	R1	7.22881869049588
28	C12	R1	7.13955135239879
28	C10	R1	7.33091687811462
28	C3	R1	7.81378119121704
28	C14	R1	7.34872815423108
28	C9	R1	7.31288295528436
28	C6	R1	7.05528243550119
28	C21	R1	7.29462074889163
28	C19	R1	6.8073549220576
28	C1	R1	7.35755200461808
28	C22	R1	7.37503943134692
28	C4	R1	7.07681559705083
28	C13	R1	7.4594316186373
28	C18	R1	7.10852445677817
28	C15	R1	7.33091687811462
28	C11	R1	7.04439411935845
28	C16	R1	7.22881869049588
28	C8	R1	7.17990909001493
28	C20	R1	7.16992500144231
28	C7	R1	7.33091687811462
29	C23	R1	7.63662462054365
29	C12	R1	7.21916852046216
29	C10	R1	7.19967234483636
29	C3	R1	7.24792751344359
29	C14	R1	7.23840473932508
29	C5	R1	7.04439411935845
29	C9	R1	7.02236781302845
29	C24	R1	7.38370429247405
29	C6	R1	7.2667865406949
29	C21	R1	7.3037807481771
29	C19	R1	7.13955135239879
29	C1	R1	7.2667865406949
29	C22	R1	7.29462074889163
29	C4	R1	7.48381577726426
29	C13	R1	7.16992500144231
29	C18	R1	7.53138146051631
29	C15	R1	7.33091687811462
29	C11	R1	7.4757334309664
29	C16	R1	7.23840473932508
29	C8	R1	7.48381577726426
29	C20	R1	7.28540221886225
30	C17	R1	7.15987133677839
30	C12	R1	6.93073733756289
30	C10	R1	7.37503943134692
30	C3	R1	7.16992500144231
30	C14	R1	7.02236781302845
30	C5	R1	7.08746284125034
30	C9	R1	7.2667865406949
30	C24	R1	6.93073733756289
30	C6	R1	7.25738784269265
30	C21	R1	7.02236781302845
30	C1	R1	7.25738784269265
30	C22	R1	7.24792751344359
30	C4	R1	7.24792751344359
30	C13	R1	7.19967234483636
30	C18	R1	7.2667865406949
30	C15	R1	7.04439411935845
30	C11	R1	7.29462074889163
30	C16	R1	7.04439411935845
30	C8	R1	7.44294349584873
30	C7	R1	7.27612440527424
31	C23	R1	7.4594316186373
31	C17	R1	7.53915881110803
31	C12	R1	7.33091687811462
31	C10	R1	7.23840473932508
31	C3	R1	7.06608919045777
31	C14	R1	7.16992500144231
31	C5	R1	7.17990909001493
31	C9	R1	7.4262647547021
31	C24	R1	7.4093909361377
31	C6	R1	7.22881869049588
31	C21	R1	7.02236781302845
31	C19	R1	7.33091687811462
31	C1	R1	7.25738784269265
31	C22	R1	6.8703647195834
31	C13	R1	7.23840473932508
31	C18	R1	7.27612440527424
31	C15	R1	7.08746284125034
31	C11	R1	7.40087943628218
31	C16	R1	7.10852445677817
31	C8	R1	6.71424551766612
31	C20	R1	7.33091687811462
31	C7	R1	7.15987133677839
32	C17	R1	7.18982455888002
32	C12	R1	7.02236781302845
32	C10	R1	7.63662462054365
32	C3	R1	7.14974711950468
32	C5	R1	7.53915881110803
32	C9	R1	7.11894107272351
32	C24	R1	7.29462074889163
32	C21	R1	7.23840473932508
32	C19	R1	7.24792751344359
32	C1	R1	7.15987133677839
32	C22	R1	7.39231742277876
32	C4	R1	7.55458885167764
32	C13	R1	7.25738784269265
32	C18	R1	6.88264304936184
32	C15	R1	7.2667865406949
32	C11	R1	7.5077946401987
32	C8	R1	7.33091687811462
32	C20	R1	7.05528243550119
32	C7	R1	7.40087943628218
33	C23	R1	7.4594316186373
33	C17	R1	7.52356195605701
33	C12	R1	7.36632221424582
33	C10	R1	7.22881869049588
33	C3	R1	7.39231742277876
33	C14	R1	7.2667865406949
33	C5	R1	7.4178525148859
33	C9	R1	7.16992500144231
33	C24	R1	7.39231742277876
33	C6	R1	7.67948009950545
33	C21	R1	6.83289001416474
33	C19	R1	7.45121111183233
33	C1	R1	7.45121111183233
33	C22	R1	7.64385618977472
33	C4	R1	7.45121111183233
33	C13	R1	6.88264304936184
33	C18	R1	7.09803208296053
33	C15	R1	7.38370429247405
33	C11	R1	7.33985000288462
33	C16	R1	7.10852445677817
33	C8	R1	7.51569983828404
33	C20	R1	7.40087943628218
33	C7	R1	7.19967234483636
34	C23	R1	7.35755200461808
34	C17	R1	7.08746284125034
34	C12	R1	7.10852445677817
34	C10	R1	7.12928301694497
34	C3	R1	7.32192809488736
34	C14	R1	7
34	C5	R1	7.05528243550119
34	C9	R1	7.13955135239879
34	C24	R1	7.32192809488736
34	C6	R1	7.72109918870719
34	C21	R1	7.08746284125034
34	C19	R1	7.36632221424582
34	C1	R1	7.28540221886225
34	C22	R1	7.22881869049588
34	C4	R1	7.14974711950468
34	C13	R1	6.78135971352466
34	C18	R1	7.29462074889163
34	C15	R1	7.06608919045777
34	C11	R1	7.39231742277876
34	C16	R1	7.53915881110803
34	C8	R1	7.19967234483636
34	C20	R1	7.51569983828404
34	C7	R1	7.55458885167764
35	C23	R1	7.24792751344359
35	C17	R1	7.08746284125034
35	C12	R1	7.2667865406949
35	C10	R1	7.24792751344359
35	C3	R1	7.2667865406949
35	C14	R1	7.12928301694497
35	C5	R1	7.22881869049588
35	C9	R1	7.25738784269265
35	C24	R1	7.44294349584873
35	C6	R1	7.4262647547021
35	C21	R1	7.36632221424582
35	C19	R1	7.49185309632967
35	C1	R1	7.19967234483636
35	C22	R1	7.25738784269265
35	C4	R1	7.29462074889163
35	C13	R1	7.33091687811462
35	C18	R1	7.12928301694497
35	C11	R1	7.22881869049588
35	C16	R1	7.17990909001493
35	C8	R1	7.20945336562895
35	C20	R1	7.22881869049588
35	C7	R1	7.02236781302845
36	C23	R1	7.11894107272351
36	C17	R1	7.49185309632967
36	C12	R1	7.09803208296053
36	C10	R1	7.23840473932508
36	C3	R1	7.10852445677817
36	C14	R1	7.19967234483636
36	C5	R1	7.28540221886225
36	C9	R1	7.17990909001493
36	C24	R1	7.31288295528436
36	C6	R1	7.02236781302845
36	C21	R1	7.33091687811462
36	C19	R1	7.13955135239879
36	C22	R1	7.14974711950468
36	C4	R1	7.01122725542325
36	C13	R1	7.13955135239879
36	C18	R1	7.62205181945638
36	C15	R1	7.03342300153745
36	C16	R1	7.20945336562895
36	C8	R1	7.56224242422107
36	C20	R1	7
37	C23	R1	7.20945336562895
37	C17	R1	7.467605550083
37	C12	R1	7.4262647547021
37	C10	R1	7.17990909001493
37	C14	R1	7.4178525148859
37	C5	R1	7.45121111183233
37	C9	R1	7.17990909001493
37	C24	R1	7.59245703726808
37	C6	R1	7.18982455888002
37	C21	R1	7.51569983828404
37	C19	R1	7.37503943134692
37	C22	R1	7.01122725542325
37	C4	R1	7.4262647547021
37	C13	R1	7.48381577726426
37	C18	R1	7.49185309632967
37	C15	R1	7.10852445677817
37	C11	R1	7.52356195605701
37	C16	R1	7.28540221886225
37	C8	R1	7.63662462054365
37	C20	R1	7.08746284125034
37	C7	R1	7.33091687811462
38	C23	R1	7.28540221886225
38	C17	R1	7.35755200461808
38	C12	R1	7.07681559705083
38	C10	R1	7.25738784269265
38	C14	R1	7.32192809488736
38	C5	R1	7
38	C9	R1	7.4262647547021
38	C24	R1	6.94251450533924
38	C6	R1	7.31288295528436
38	C21	R1	7.31288295528436
38	C19	R1	7.53915881110803
38	C1	R1	7.35755200461808
38	C22	R1	7
38	C4	R1	7.51569983828404
38	C13	R1	7.20945336562895
38	C18	R1	6.97727992349992
38	C15	R1	6.88264304936184
38	C8	R1	7.15987133677839
38	C20	R1	7.07681559705083
38	C7	R1	7.21916852046216
39	C23	R1	7.54689445988764
39	C17	R1	6.96578428466209
39	C12	R1	7.467605550083
39	C10	R1	7.24792751344359
39	C3	R1	7.14974711950468
39	C14	R1	7.28540221886225
39	C5	R1	7.56985560833095
39	C9	R1	7.11894107272351
39	C24	R1	7.35755200461808
39	C6	R1	7.22881869049588
39	C21	R1	7.15987133677839
39	C19	R1	6.94251450533924
39	C1	R1	7.09803208296053
39	C22	R1	7.17990909001493
39	C4	R1	7.34872815423108
39	C13	R1	7.18982455888002
39	C18	R1	6.85798099512757
39	C15	R1	7.18982455888002
39	C11	R1	7.20945336562895
39	C16	R1	7.23840473932508
39	C8	R1	7.40087943628218
39	C7	R1	7.24792751344359
40	C23	R1	6.97727992349992
40	C17	R1	7.20945336562895
40	C12	R1	6.97727992349992
40	C10	R1	7.28540221886225
40	C3	R1	7.32192809488736
40	C14	R1	7.34872815423108
40	C5	R1	7.02236781302845
40	C9	R1	7.20945336562895
40	C24	R1	7.09803208296053
40	C6	R1	7.18982455888002
40	C21	R1	7.52356195605701
40	C1	R1	7.28540221886225
40	C22	R1	6.74146698640115
40	C4	R1	7.17990909001493
40	C13	R1	7.16992500144231
40	C18	R1	7.40087943628218
40	C15	R1	7.10852445677817
40	C11	R1	7.08746284125034
40	C16	R1	7.32192809488736
40	C8	R1	7.24792751344359
40	C20	R1	7.35755200461808
40	C7	R1	7.08746284125034
41	C23	R1	7.17990909001493
41	C17	R1	7.2667865406949
41	C12	R1	7.04439411935845
41	C10	R1	7.23840473932508
41	C3	R1	7.04439411935845
41	C14	R1	6.94251450533924
41	C5	R1	7.38370429247405
41	C9	R1	7.25738784269265
41	C6	R1	7.49984588708321
41	C21	R1	7.25738784269265
41	C19	R1	7.32192809488736
41	C1	R1	7.05528243550119
41	C22	R1	7.09803208296053
41	C4	R1	7.19967234483636
41	C13	R1	7.27612440527424
41	C18	R1	7.32192809488736
41	C15	R1	7.13955135239879
41	C11	R1	7.14974711950468
41	C16	R1	7.21916852046216
41	C8	R1	7.31288295528436
41	C20	R1	7.07681559705083
41	C7	R1	7.21916852046216
42	C17	R1	7.14974711950468
42	C12	R1	7.49185309632967
42	C10	R1	7.3037807481771
42	C3	R1	7.44294349584873
42	C14	R1	7.3037807481771
42	C5	R1	7.31288295528436
42	C9	R1	7.44294349584873
42	C6	R1	7.13955135239879
42	C21	R1	7.4178525148859
42	C19	R1	7.35755200461808
42	C4	R1	7.31288295528436
42	C13	R1	7.40087943628218
42	C18	R1	7
42	C15	R1	7.4093909361377
42	C11	R1	7.59991284218713
42	C16	R1	6.94251450533924
42	C8	R1	7.4093909361377
42	C20	R1	7.39231742277876
43	C17	R1	7.01122725542325
43	C12	R1	7.35755200461808
43	C10	R1	7.18982455888002
43	C3	R1	6.93073733756289
43	C14	R1	7.03342300153745
43	C9	R1	7.37503943134692
43	C24	R1	7.31288295528436
43	C6	R1	7.29462074889163
43	C21	R1	7.21916852046216
43	C19	R1	7.51569983828404
43	C4	R1	7
43	C13	R1	7.4178525148859
43	C18	R1	7.08746284125034
43	C15	R1	7.36632221424582
43	C11	R1	7.16992500144231
43	C16	R1	7.20945336562895
43	C8	R1	6.91886323727459
43	C20	R1	7.06608919045777
43	C7	R1	7.36632221424582
44	C23	R1	6.84549005094437
44	C12	R1	7.20945336562895
44	C10	R1	7.13955135239879
44	C3	R1	7.11894107272351
44	C5	R1	7.37503943134692
44	C9	R1	7.28540221886225
44	C24	R1	6.78135971352466
44	C6	R1	7.31288295528436
44	C21	R1	7.467605550083
44	C19	R1	6.82017896241519
44	C1	R1	6.96578428466209
44	C22	R1	7.18982455888002
44	C4	R1	7.22881869049588
44	C13	R1	7.20945336562895
44	C18	R1	6.8073549220576
44	C15	R1	7.2667865406949
44	C16	R1	7.17990909001493
44	C8	R1	7.25738784269265
44	C20	R1	7.40087943628218
44	C7	R1	7.36632221424582
45	C23	R1	7.08746284125034
45	C17	R1	7.22881869049588
45	C10	R1	7.51569983828404
45	C14	R1	7.09803208296053
45	C5	R1	7.49984588708321
45	C9	R1	7.17990909001493
45	C24	R1	7.18982455888002
45	C6	R1	7.06608919045777
45	C21	R1	7.2667865406949
45	C19	R1	7.07681559705083
45	C1	R1	7.10852445677817
45	C22	R1	7.33985000288462
45	C4	R1	7.31288295528436
45	C13	R1	7
45	C18	R1	7.07681559705083
45	C15	R1	7.11894107272351
45	C11	R1	7.35755200461808
45	C16	R1	7.18982455888002
45	C8	R1	7.7279204545632
45	C20	R1	7.31288295528436
45	C7	R1	7.06608919045777
46	C23	R1	7.18982455888002
46	C17	R1	7.4262647547021
46	C12	R1	7.4757334309664
46	C10	R1	7.25738784269265
46	C3	R1	7.44294349584873
46	C14	R1	7.29462074889163
46	C5	R1	7.4757334309664
46	C9	R1	7.4178525148859
46	C24	R1	7.21916852046216
46	C6	R1	7.24792751344359
46	C19	R1	7.37503943134692
46	C1	R1	6.74146698640115
46	C4	R1	7.36632221424582
46	C13	R1	7.34872815423108
46	C18	R1	7.18982455888002
46	C15	R1	7.14974711950468
46	C11	R1	7.24792751344359
46	C16	R1	7.20945336562895
46	C8	R1	7.33985000288462
46	C20	R1	7.13955135239879
46	C7	R1	7.40087943628218
47	C23	R1	7.03342300153745
47	C12	R1	7.24792751344359
47	C10	R1	7.15987133677839
47	C3	R1	7.07681559705083
47	C14	R1	7.03342300153745
47	C5	R1	7.21916852046216
47	C9	R1	7.34872815423108
47	C6	R1	7.35755200461808
47	C21	R1	7.39231742277876
47	C19	R1	7
47	C1	R1	6.96578428466209
47	C22	R1	7.2667865406949
47	C4	R1	7.32192809488736
47	C13	R1	7.45121111183233
47	C18	R1	7.16992500144231
47	C15	R1	7.3037807481771
47	C11	R1	7.14974711950468
47	C16	R1	7.33985000288462
47	C8	R1	7.17990909001493
47	C20	R1	7.4757334309664
47	C7	R1	7.4262647547021
48	C23	R1	7.21916852046216
48	C17	R1	7.22881869049588
48	C12	R1	7.60733031374961
48	C10	R1	7.06608919045777
48	C3	R1	7.4093909361377
48	C14	R1	7.37503943134692
48	C5	R1	7.34872815423108
48	C9	R1	7.06608919045777
48	C24	R1	7.2667865406949
48	C6	R1	7.27612440527424
48	C21	R1	7.3037807481771
48	C19	R1	7.13955135239879
48	C22	R1	7.09803208296053
48	C4	R1	7.18982455888002
48	C13	R1	7.59245703726808
48	C18	R1	7.10852445677817
48	C15	R1	7.03342300153745
48	C11	R1	7.4262647547021
48	C16	R1	7.14974711950468
48	C8	R1	7.34872815423108
48	C20	R1	7.45121111183233
48	C7	R1	7.4262647547021
49	C23	R1	7.54689445988764
49	C17	R1	6.89481776330794
49	C12	R1	7.34872815423108
49	C10	R1	7.01122725542325
49	C3	R1	7.33091687811462
49	C14	R1	7.15987133677839
49	C5	R1	7.19967234483636
49	C9	R1	7.23840473932508
49	C24	R1	7.32192809488736
49	C6	R1	7.02236781302845
49	C21	R1	7.17990909001493
49	C19	R1	7.24792751344359
49	C1	R1	7.21916852046216
49	C22	R1	7.14974711950468
49	C4	R1	7.27612440527424
49	C13	R1	7.03342300153745
49	C18	R1	7.33985000288462
49	C15	R1	7.35755200461808
49	C16	R1	7.35755200461808
49	C8	R1	7.53138146051631
49	C20	R1	7.15987133677839
49	C7	R1	7.32192809488736
50	C23	R1	7.37503943134692
50	C17	R1	7.15987133677839
50	C12	R1	7.06608919045777
50	C10	R1	7.37503943134692
50	C3	R1	7.04439411935845
50	C14	R1	7.28540221886225
50	C5	R1	7.07681559705083
50	C9	R1	7.28540221886225
50	C24	R1	7.27612440527424
50	C6	R1	7.27612440527424
50	C21	R1	7.4262647547021
50	C19	R1	7.49984588708321
50	C1	R1	7.06608919045777
50	C22	R1	7.07681559705083
50	C4	R1	7.08746284125034
50	C13	R1	7.06608919045777
50	C18	R1	7.33091687811462
50	C15	R1	7.04439411935845
50	C11	R1	7.16992500144231
50	C16	R1	7.24792751344359
50	C8	R1	7.20945336562895
50	C20	R1	7.33091687811462
51	C23	R1	7.02236781302845
51	C17	R1	7.13955135239879
51	C12	R1	7.16992500144231
51	C10	R1	7.27612440527424
51	C3	R1	7.43462822763672
51	C14	R1	7.21916852046216
51	C5	R1	7.23840473932508
51	C9	R1	7.05528243550119
51	C24	R1	7.09803208296053
51	C21	R1	7.35755200461808
51	C19	R1	7.10852445677817
51	C1	R1	7.06608919045777
51	C22	R1	7.15987133677839
51	C4	R1	7.01122725542325
51	C13	R1	7.23840473932508
51	C18	R1	7.37503943134692
51	C15	R1	7.2667865406949
51	C11	R1	7.37503943134692
51	C16	R1	7.17990909001493
51	C8	R1	7.4262647547021
51	C20	R1	7.31288295528436
51	C7	R1	7.467605550083
52	C23	R1	7.28540221886225
52	C17	R1	7.21916852046216
52	C12	R1	7.12928301694497
52	C10	R1	7.4178525148859
52	C3	R1	7.34872815423108
52	C14	R1	7.24792751344359
52	C5	R1	7.53915881110803
52	C9	R1	7.4093909361377
52	C24	R1	7.59991284218713
52	C6	R1	7.15987133677839
52	C21	R1	7.4757334309664
52	C1	R1	7.40087943628218
52	C22	R1	7.17990909001493
52	C4	R1	7.11894107272351
52	C18	R1	7.31288295528436
52	C15	R1	7.16992500144231
52	C11	R1	6.90689059560852
52	C16	R1	7.17990909001493
52	C8	R1	7.467605550083
52	C20	R1	7.19967234483636
52	C7	R1	7.36632221424582
53	C23	R1	7.17990909001493
53	C17	R1	7.33985000288462
53	C12	R1	7.17990909001493
53	C10	R1	7.39231742277876
53	C3	R1	7.2667865406949
53	C14	R1	7.24792751344359
53	C5	R1	7.38370429247405
53	C9	R1	7.19967234483636
53	C6	R1	7.57742882803575
53	C21	R1	7.3037807481771
53	C19	R1	7.17990909001493
53	C1	R1	7.25738784269265
53	C22	R1	7.09803208296053
53	C4	R1	7.4262647547021
53	C13	R1	7.10852445677817
53	C18	R1	7.13955135239879
53	C11	R1	7.17990909001493
53	C16	R1	7.20945336562895
53	C8	R1	6.96578428466209
53	C20	R1	7.10852445677817
53	C7	R1	7.10852445677817
54	C23	R1	7.12928301694497
54	C17	R1	7.37503943134692
54	C12	R1	7.56224242422107
54	C10	R1	7.01122725542325
54	C3	R1	7.06608919045777
54	C14	R1	7.18982455888002
54	C5	R1	7.23840473932508
54	C24	R1	7.32192809488736
54	C6	R1	7.49984588708321
54	C21	R1	7.40087943628218
54	C19	R1	6.97727992349992
54	C1	R1	7.35755200461808
54	C22	R1	7.40087943628218
54	C4	R1	7.12928301694497
54	C13	R1	7.40087943628218
54	C18	R1	7.3037807481771
54	C15	R1	7.36632221424582
54	C11	R1	7.21916852046216
54	C16	R1	7.23840473932508
54	C8	R1	7.32192809488736
54	C7	R1	7.33985000288462
55	C23	R1	7.52356195605701
55	C17	R1	7.01122725542325
55	C12	R1	7.27612440527424
55	C10	R1	7.38370429247405
55	C3	R1	7.4093909361377
55	C14	R1	7.38370429247405
55	C5	R1	7
55	C24	R1	7.29462074889163
55	C6	R1	7.3037807481771
55	C21	R1	7.20945336562895
55	C19	R1	7.56224242422107
55	C1	R1	7.4594316186373
55	C22	R1	7.40087943628218
55	C4	R1	7.21916852046216
55	C13	R1	7.33091687811462
55	C18	R1	7.10852445677817
55	C15	R1	7.08746284125034
55	C11	R1	7.52356195605701
55	C16	R1	7.12928301694497
55	C8	R1	7.59991284218713
55	C20	R1	7.05528243550119
55	C7	R1	7.3037807481771
56	C23	R1	6.98868468677217
56	C12	R1	7.40087943628218
56	C10	R1	7.17990909001493
56	C14	R1	7.49185309632967
56	C5	R1	7.28540221886225
56	C9	R1	7.23840473932508
56	C24	R1	7.29462074889163
56	C6	R1	7.36632221424582
56	C21	R1	7.17990909001493
56	C19	R1	6.97727992349992
56	C1	R1	7.17990909001493
56	C4	R1	7.53915881110803
56	C13	R1	7.31288295528436
56	C15	R1	7.17990909001493
56	C11	R1	7.11894107272351
56	C16	R1	7.18982455888002
56	C8	R1	7.05528243550119
56	C20	R1	7.27612440527424
56	C7	R1	7.2667865406949
57	C23	R1	7.36632221424582
57	C17	R1	6.95419631038687
57	C12	R1	7.467605550083
57	C10	R1	7.24792751344359
57	C3	R1	7.45121111183233
57	C14	R1	7.31288295528436
57	C5	R1	7.2667865406949
57	C9	R1	7.67948009950545
57	C24	R1	7.15987133677839
57	C1	R1	7.20945336562895
57	C22	R1	7.18982455888002
57	C4	R1	6.68650052718322
57	C13	R1	7.25738784269265
57	C18	R1	6.78135971352466
57	C15	R1	7.4178525148859
57	C11	R1	7.14974711950468
57	C16	R1	7.15987133677839
57	C8	R1	7.38370429247405
57	C7	R1	7.27612440527424
58	C23	R1	7.2667865406949
58	C12	R1	7.64385618977472
58	C10	R1	7.52356195605701
58	C3	R1	7.22881869049588
58	C14	R1	7.24792751344359
58	C5	R1	7.5077946401987
58	C9	R1	7.3037807481771
58	C24	R1	7
58	C6	R1	7.04439411935845
58	C21	R1	7.53915881110803
58	C19	R1	7.37503943134692
58	C1	R1	7.15987133677839
58	C22	R1	7.4093909361377
58	C18	R1	7.13955135239879
58	C15	R1	6.91886323727459
58	C11	R1	7.28540221886225
58	C16	R1	7.05528243550119
58	C8	R1	6.97727992349992
58	C20	R1	7.17990909001493
58	C7	R1	7.08746284125034
59	C23	R1	6.97727992349992
59	C17	R1	7.16992500144231
59	C12	R1	7.38370429247405
59	C10	R1	7.63662462054365
59	C3	R1	7.32192809488736
59	C14	R1	7.22881869049588
59	C5	R1	7.4262647547021
59	C9	R1	7.4594316186373
59	C24	R1	7.12928301694497
59	C6	R1	7.32192809488736
59	C21	R1	7.10852445677817
59	C1	R1	6.83289001416474
59	C22	R1	7.43462822763672
59	C4	R1	7.02236781302845
59	C13	R1	7.04439411935845
59	C18	R1	7.17990909001493
59	C15	R1	7.23840473932508
59	C11	R1	6.95419631038687
59	C16	R1	7.4178525148859
59	C8	R1	7.12928301694497
59	C20	R1	7.32192809488736
59	C7	R1	7.4178525148859
60	C23	R1	7.4178525148859
60	C17	R1	7.33091687811462
60	C12	R1	7.467605550083
60	C10	R1	7.27612440527424
60	C3	R1	7.37503943134692
60	C14	R1	7.21916852046216
60	C5	R1	7.16992500144231
60	C9	R1	7.03342300153745
60	C24	R1	7.22881869049588
60	C6	R1	7.58496250072116
60	C21	R1	7.31288295528436
60	C19	R1	7.07681559705083
60	C1	R1	7.2667865406949
60	C22	R1	7.29462074889163
60	C4	R1	7.29462074889163
60	C13	R1	6.97727992349992
60	C18	R1	7.38370429247405
60	C11	R1	7.4262647547021
60	C16	R1	6.8703647195834
60	C20	R1	7.29462074889163
60	C7	R1	7.4178525148859
61	C23	R1	7.4757334309664
61	C17	R1	7.11894107272351
61	C12	R1	7.27612440527424
61	C10	R1	7.27612440527424
61	C3	R1	7.22881869049588
61	C14	R1	7.06608919045777
61	C5	R1	6.89481776330794
61	C9	R1	7.29462074889163
61	C6	R1	7.18982455888002
61	C21	R1	7.20945336562895
61	C19	R1	7.33985000288462
61	C1	R1	7.24792751344359
61	C22	R1	7.22881869049588
61	C4	R1	7.51569983828404
61	C13	R1	7.12928301694497
61	C18	R1	7.22881869049588
61	C15	R1	7.04439411935845
61	C11	R1	7.15987133677839
61	C16	R1	7.49185309632967
61	C8	R1	7.08746284125034
61	C20	R1	7.18982455888002
61	C7	R1	7.24792751344359
62	C23	R1	7.34872815423108
62	C17	R1	7.4757334309664
62	C12	R1	7.2667865406949
62	C10	R1	7.27612440527424
62	C3	R1	7.01122725542325
62	C14	R1	6.98868468677217
62	C5	R1	7.27612440527424
62	C24	R1	7.36632221424582
62	C6	R1	7.38370429247405
62	C21	R1	7.35755200461808
62	C19	R1	6.97727992349992
62	C1	R1	7.17990909001493
62	C22	R1	7.16992500144231
62	C4	R1	7.07681559705083
62	C13	R1	7.28540221886225
62	C18	R1	7.05528243550119
62	C15	R1	7.32192809488736
62	C11	R1	7.19967234483636
62	C16	R1	7.28540221886225
62	C8	R1	7.14974711950468
62	C20	R1	7.53138146051631
62	C7	R1	7.17990909001493
63	C23	R1	7.23840473932508
63	C17	R1	7.34872815423108
63	C12	R1	7.22881869049588
63	C3	R1	7.43462822763672
63	C14	R1	7.31288295528436
63	C5	R1	7.33091687811462
63	C24	R1	7.56224242422107
63	C6	R1	7.10852445677817
63	C21	R1	7.25738784269265
63	C19	R1	6.98868468677217
63	C1	R1	7.27612440527424
63	C22	R1	7.4594316186373
63	C4	R1	7.4178525148859
63	C13	R1	7.4093909361377
63	C18	R1	6.96578428466209
63	C15	R1	7.43462822763672
63	C11	R1	7.18982455888002
63	C16	R1	7.10852445677817
63	C8	R1	7.40087943628218
63	C20	R1	6.95419631038687
63	C7	R1	7.36632221424582
64	C23	R1	7.32192809488736
64	C17	R1	7.51569983828404
64	C12	R1	7.27612440527424
64	C10	R1	7.4093909361377
64	C14	R1	6.78135971352466
64	C9	R1	7.27612440527424
64	C24	R1	7.51569983828404
64	C6	R1	7.14974711950468
64	C21	R1	7.09803208296053
64	C19	R1	7.36632221424582
64	C1	R1	6.75488750216347
64	C22	R1	7.05528243550119
64	C4	R1	7.45121111183233
64	C13	R1	7.61470984411521
64	C18	R1	7.23840473932508
64	C15	R1	7.11894107272351
64	C11	R1	7.06608919045777
64	C16	R1	7.18982455888002
64	C8	R1	7.02236781302845
64	C20	R1	7.38370429247405
64	C7	R1	7.21916852046216
65	C23	R1	7.33091687811462
65	C17	R1	7.18982455888002
65	C3	R1	7.27612440527424
65	C14	R1	7.22881869049588
65	C5	R1	7.4594316186373
65	C9	R1	7.4093909361377
65	C24	R1	7.19967234483636
65	C6	R1	6.97727992349992
65	C21	R1	7.19967234483636
65	C19	R1	7.45121111183233
65	C1	R1	7.35755200461808
65	C22	R1	7.18982455888002
65	C4	R1	7.24792751344359
65	C13	R1	7.23840473932508
65	C18	R1	7.39231742277876
65	C15	R1	7.33985000288462
65	C11	R1	7.18982455888002
65	C20	R1	7.21916852046216
65	C7	R1	7.51569983828404
66	C17	R1	7.4093909361377
66	C12	R1	7.15987133677839
66	C10	R1	7.33985000288462
66	C3	R1	7.4594316186373
66	C14	R1	7.4262647547021
66	C5	R1	7.15987133677839
66	C9	R1	7.52356195605701
66	C24	R1	7.11894107272351
66	C6	R1	7.36632221424582
66	C21	R1	7.35755200461808
66	C19	R1	7.45121111183233
66	C1	R1	7.07681559705083
66	C22	R1	7.23840473932508
66	C4	R1	7.27612440527424
66	C13	R1	7.09803208296053
66	C18	R1	7.5077946401987
66	C11	R1	7.21916852046216
66	C16	R1	7.03342300153745
66	C8	R1	7.25738784269265
66	C20	R1	7.21916852046216
66	C7	R1	7.13955135239879
67	C23	R1	7
67	C17	R1	7.04439411935845
67	C12	R1	7.24792751344359
67	C10	R1	7.22881869049588
67	C3	R1	7.20945336562895
67	C14	R1	7.21916852046216
67	C5	R1	7.34872815423108
67	C9	R1	7.31288295528436
67	C24	R1	6.93073733756289
67	C6	R1	7.17990909001493
67	C21	R1	7.51569983828404
67	C19	R1	7.3037807481771
67	C1	R1	7.4093909361377
67	C22	R1	7.3037807481771
67	C4	R1	7.49984588708321
67	C13	R1	7.24792751344359
67	C18	R1	7.3037807481771
67	C11	R1	7.15987133677839
67	C16	R1	7.22881869049588
67	C8	R1	7.08746284125034
67	C7	R1	7.34872815423108
68	C23	R1	7.15987133677839
68	C17	R1	7.33091687811462
68	C12	R1	7.24792751344359
68	C10	R1	7.13955135239879
68	C3	R1	7.04439411935845
68	C14	R1	7.39231742277876
68	C5	R1	7.15987133677839
68	C24	R1	7.14974711950468
68	C6	R1	7.20945336562895
68	C21	R1	7.36632221424582
68	C19	R1	6.97727992349992
68	C1	R1	7.33985000288462
68	C4	R1	7.16992500144231
68	C13	R1	6.84549005094437
68	C18	R1	7.09803208296053
68	C15	R1	7.27612440527424
68	C11	R1	7.4262647547021
68	C16	R1	7.38370429247405
68	C8	R1	7.28540221886225
68	C20	R1	7.39231742277876
69	C17	R1	7.03342300153745
69	C12	R1	7.22881869049588
69	C10	R1	7.2667865406949
69	C3	R1	7.44294349584873
69	C14	R1	7.15987133677839
69	C5	R1	7.11894107272351
69	C9	R1	7.467605550083
69	C21	R1	7.4262647547021
69	C19	R1	7.2667865406949
69	C22	R1	7.44294349584873
69	C4	R1	7.12928301694497
69	C13	R1	7.43462822763672
69	C18	R1	7.59991284218713
69	C11	R1	7.19967234483636
69	C16	R1	7.3037807481771
69	C8	R1	7.16992500144231
69	C20	R1	7.38370429247405
69	C7	R1	7.09803208296053
70	C23	R1	7.56224242422107
70	C17	R1	7.24792751344359
70	C12	R1	7.3037807481771
70	C14	R1	7.31288295528436
70	C5	R1	7.23840473932508
70	C9	R1	7.31288295528436
70	C24	R1	7.03342300153745
70	C6	R1	7.03342300153745
70	C21	R1	7.19967234483636
70	C19	R1	7.15987133677839
70	C1	R1	7.21916852046216
70	C22	R1	7.45121111183233
70	C4	R1	7.22881869049588
70	C13	R1	7.25738784269265
70	C15	R1	7.22881869049588
70	C11	R1	7.33985000288462
70	C16	R1	6.98868468677217
70	C8	R1	7.08746284125034
70	C20	R1	7.3037807481771
70	C7	R1	7.17990909001493
71	C23	R1	7.39231742277876
71	C17	R1	7.29462074889163
71	C12	R1	7.14974711950468
71	C10	R1	7.43462822763672
71	C3	R1	7.31288295528436
71	C5	R1	7.38370429247405
71	C9	R1	7.17990909001493
71	C24	R1	7.23840473932508
71	C6	R1	7.25738784269265
71	C21	R1	7.09803208296053
71	C19	R1	7.22881869049588
71	C1	R1	7.18982455888002
71	C22	R1	7.59991284218713
71	C4	R1	7.20945336562895
71	C13	R1	7.14974711950468
71	C18	R1	6.85798099512757
71	C15	R1	7.15987133677839
71	C11	R1	7.29462074889163
71	C16	R1	7.19967234483636
71	C8	R1	7.38370429247405
71	C20	R1	7.28540221886225
71	C7	R1	7.17990909001493
72	C23	R1	7.39231742277876
72	C17	R1	6.90689059560852
72	C10	R1	7.08746284125034
72	C3	R1	7.06608919045777
72	C14	R1	7.22881869049588
72	C5	R1	7.25738784269265
72	C9	R1	7.33091687811462
72	C24	R1	7.34872815423108
72	C6	R1	7.01122725542325
72	C21	R1	7.14974711950468
72	C19	R1	7.33091687811462
72	C1	R1	7.38370429247405
72	C22	R1	6.90689059560852
72	C4	R1	7.11894107272351
72	C13	R1	7.2667865406949
72	C18	R1	7.33985000288462
72	C15	R1	7.05528243550119
72	C11	R1	7.16992500144231
72	C16	R1	7.09803208296053
72	C8	R1	7.28540221886225
72	C20	R1	7.45121111183233
72	C7	R1	7.25738784269265
73	C23	R1	7.3037807481771
73	C17	R1	7.53138146051631
73	C12	R1	7.37503943134692
73	C10	R1	7.24792751344359
73	C3	R1	7.21916852046216
73	C5	R1	7.40087943628218
73	C9	R1	7.33091687811462
73	C24	R1	6.95419631038687
73	C6	R1	7.35755200461808
73	C21	R1	7.22881869049588
73	C19	R1	7.3037807481771
73	C22	R1	7.12928301694497
73	C4	R1	7.43462822763672
73	C13	R1	7.22881869049588
73	C18	R1	6.95419631038687
73	C15	R1	7.33091687811462
73	C11	R1	7.17990909001493
73	C16	R1	7.20945336562895
73	C20	R1	7.33985000288462
73	C7	R1	7.15987133677839
74	C23	R1	7.27612440527424
74	C17	R1	7.4262647547021
74	C10	R1	7.09803208296053
74	C3	R1	7.53915881110803
74	C14	R1	7.18982455888002
74	C5	R1	7.08746284125034
74	C9	R1	7.08746284125034
74	C24	R1	7.59991284218713
74	C6	R1	7.16992500144231
74	C21	R1	7.20945336562895
74	C1	R1	7.16992500144231
74	C22	R1	7.4178525148859
74	C4	R1	7.13955135239879
74	C13	R1	7.01122725542325
74	C18	R1	7.16992500144231
74	C15	R1	7.08746284125034
74	C11	R1	7.23840473932508
74	C16	R1	7.28540221886225
74	C8	R1	7.10852445677817
74	C20	R1	6.95419631038687
74	C7	R1	7.23840473932508
75	C23	R1	7.32192809488736
75	C17	R1	7.38370429247405
75	C12	R1	7.36632221424582
75	C10	R1	7.08746284125034
75	C3	R1	7.25738784269265
75	C14	R1	7.29462074889163
75	C5	R1	7.25738784269265
75	C9	R1	7.4757334309664
75	C24	R1	7.32192809488736
75	C6	R1	7.3037807481771
75	C21	R1	6.97727992349992
75	C19	R1	7.16992500144231
75	C1	R1	7.18982455888002
75	C22	R1	7.02236781302845
75	C4	R1	7.4093909361377
75	C13	R1	7.18982455888002
75	C18	R1	7.31288295528436
75	C15	R1	6.98868468677217
75	C11	R1	7.35755200461808
75	C20	R1	7.59991284218713
75	C7	R1	7.49185309632967
76	C23	R1	7.10852445677817
76	C17	R1	7.40087943628218
76	C12	R1	7.19967234483636
76	C10	R1	7.32192809488736
76	C3	R1	7.24792751344359
76	C14	R1	7.10852445677817
76	C5	R1	7.18982455888002
76	C9	R1	7.24792751344359
76	C24	R1	7.13955135239879
76	C6	R1	7.20945336562895
76	C19	R1	7.32192809488736
76	C1	R1	7.49984588708321
76	C4	R1	7.52356195605701
76	C13	R1	6.98868468677217
76	C18	R1	7.16992500144231
76	C15	R1	6.97727992349992
76	C11	R1	7.43462822763672
76	C16	R1	7.14974711950468
76	C8	R1	7.25738784269265
76	C20	R1	7.44294349584873
76	C7	R1	7.09803208296053
77	C23	R1	7.18982455888002
77	C17	R1	7.3037807481771
77	C12	R1	7.32192809488736
77	C10	R1	7.52356195605701
77	C3	R1	7.3037807481771
77	C14	R1	7.01122725542325
77	C5	R1	7.4178525148859
77	C9	R1	7.48381577726426
77	C24	R1	6.83289001416474
77	C6	R1	7.49984588708321
77	C21	R1	7.45121111183233
77	C19	R1	7.22881869049588
77	C1	R1	7.40087943628218
77	C4	R1	7.467605550083
77	C13	R1	7.27612440527424
77	C18	R1	7
77	C15	R1	6.89481776330794
77	C16	R1	7.2667865406949
77	C8	R1	7.25738784269265
77	C20	R1	7.467605550083
77	C7	R1	7.18982455888002
78	C17	R1	7.34872815423108
78	C10	R1	7.31288295528436
78	C14	R1	7.28540221886225
78	C5	R1	7.06608919045777
78	C9	R1	7.24792751344359
78	C24	R1	7.17990909001493
78	C6	R1	7.4178525148859
78	C19	R1	7.4757334309664
78	C1	R1	7.10852445677817
78	C22	R1	7.14974711950468
78	C18	R1	7.02236781302845
78	C15	R1	6.8703647195834
78	C11	R1	7.18982455888002
78	C16	R1	7.28540221886225
78	C8	R1	7.23840473932508
78	C20	R1	7.35755200461808
78	C7	R1	7.28540221886225
79	C17	R1	7.24792751344359
79	C12	R1	7.29462074889163
79	C10	R1	7.28540221886225
79	C3	R1	7.33091687811462
79	C14	R1	7.21916852046216
79	C5	R1	7.44294349584873
79	C24	R1	7.4262647547021
79	C6	R1	7.21916852046216
79	C21	R1	7.23840473932508
79	C19	R1	7.63662462054365
79	C1	R1	7.40087943628218
79	C22	R1	6.95419631038687
79	C4	R1	7.53138146051631
79	C13	R1	7.22881869049588
79	C11	R1	7.01122725542325
79	C16	R1	7.19967234483636
79	C20	R1	7.35755200461808
79	C7	R1	7.07681559705083
80	C23	R1	7.03342300153745
80	C12	R1	7.34872815423108
80	C10	R1	7.37503943134692
80	C3	R1	7.28540221886225
80	C14	R1	7.08746284125034
80	C5	R1	7.08746284125034
80	C9	R1	7.35755200461808
80	C6	R1	7.24792751344359
80	C21	R1	7.08746284125034
80	C19	R1	7.56224242422107
80	C1	R1	7.5077946401987
80	C22	R1	7.10852445677817
80	C13	R1	7.03342300153745
80	C18	R1	6.91886323727459
80	C15	R1	7.18982455888002
80	C11	R1	7.11894107272351
80	C16	R1	7.4594316186373
80	C8	R1	7.55458885167764
80	C20	R1	7.22881869049588
80	C7	R1	7.21916852046216
81	C17	R1	7.33985000288462
81	C12	R1	7.49984588708321
81	C10	R1	7.18982455888002
81	C3	R1	7.40087943628218
81	C5	R1	7.02236781302845
81	C9	R1	6.94251450533924
81	C21	R1	7.20945336562895
81	C19	R1	7.23840473932508
81	C1	R1	7.02236781302845
81	C22	R1	7.4262647547021
81	C4	R1	7.23840473932508
81	C13	R1	7.40087943628218
81	C18	R1	7.20945336562895
81	C15	R1	7.04439411935845
81	C11	R1	7.17990909001493
81	C16	R1	7.37503943134692
81	C8	R1	7.20945336562895
81	C20	R1	7.19967234483636
81	C7	R1	7.32192809488736
82	C23	R1	7.55458885167764
82	C17	R1	7.21916852046216
82	C10	R1	7.29462074889163
82	C3	R1	7.52356195605701
82	C14	R1	6.90689059560852
82	C5	R1	7.15987133677839
82	C9	R1	7.11894107272351
82	C24	R1	7.06608919045777
82	C6	R1	7.10852445677817
82	C21	R1	7.38370429247405
82	C19	R1	7.28540221886225
82	C22	R1	7.2667865406949
82	C4	R1	7.05528243550119
82	C18	R1	6.95419631038687
82	C11	R1	7.39231742277876
82	C16	R1	7.18982455888002
82	C8	R1	7.14974711950468
82	C20	R1	7.04439411935845
82	C7	R1	7.29462074889163
83	C23	R1	7.35755200461808
83	C17	R1	7.34872815423108
83	C12	R1	7.14974711950468
83	C10	R1	7.44294349584873
83	C3	R1	7.28540221886225
83	C14	R1	7.15987133677839
83	C5	R1	7.24792751344359
83	C9	R1	7.5077946401987
83	C24	R1	7.52356195605701
83	C6	R1	7.23840473932508
83	C21	R1	7.02236781302845
83	C19	R1	7.2667865406949
83	C1	R1	7.20945336562895
83	C4	R1	7.18982455888002
83	C13	R1	7.17990909001493
83	C18	R1	7.21916852046216
83	C15	R1	7.36632221424582
83	C11	R1	6.91886323727459
83	C16	R1	7.17990909001493
83	C8	R1	7.4093909361377
83	C20	R1	6.68650052718322
83	C7	R1	7.20945336562895
84	C23	R1	7.15987133677839
84	C17	R1	7.23840473932508
84	C12	R1	7.28540221886225
84	C10	R1	7.18982455888002
84	C3	R1	7.43462822763672
84	C14	R1	7.22881869049588
84	C5	R1	7.4093909361377
84	C9	R1	7.31288295528436
84	C24	R1	6.91886323727459
84	C21	R1	7.33091687811462
84	C19	R1	7.22881869049588
84	C1	R1	7.5077946401987
84	C22	R1	7.04439411935845
84	C4	R1	7.4594316186373
84	C13	R1	7.32192809488736
84	C18	R1	7.34872815423108
84	C15	R1	7
84	C11	R1	7.10852445677817
84	C16	R1	7.22881869049588
84	C8	R1	7.14974711950468
84	C20	R1	6.88264304936184
84	C7	R1	7.34872815423108
85	C23	R1	7.37503943134692
85	C17	R1	7.28540221886225
85	C3	R1	7.33091687811462
85	C14	R1	7.20945336562895
85	C5	R1	7.10852445677817
85	C9	R1	7.16992500144231
85	C6	R1	7.31288295528436
85	C21	R1	7.11894107272351
85	C19	R1	7.24792751344359
85	C1	R1	7.43462822763672
85	C22	R1	7.15987133677839
85	C4	R1	7.34872815423108
85	C13	R1	7.12928301694497
85	C18	R1	7.04439411935845
85	C15	R1	7.21916852046216
85	C11	R1	7.32192809488736
85	C16	R1	7
85	C8	R1	7.62935662007961
85	C20	R1	7.08746284125034
85	C7	R1	7.22881869049588
86	C17	R1	7.36632221424582
86	C12	R1	7.33091687811462
86	C10	R1	7.64385618977472
86	C3	R1	7.24792751344359
86	C14	R1	7.34872815423108
86	C5	R1	7.07681559705083
86	C9	R1	7.24792751344359
86	C24	R1	7.36632221424582
86	C6	R1	7.15987133677839
86	C21	R1	7.25738784269265
86	C19	R1	7.52356195605701
86	C1	R1	7.4594316186373
86	C22	R1	7.24792751344359
86	C4	R1	7.22881869049588
86	C13	R1	7.04439411935845
86	C18	R1	7.38370429247405
86	C15	R1	7.19967234483636
86	C11	R1	7.13955135239879
86	C16	R1	7.22881869049588
86	C8	R1	7.52356195605701
86	C20	R1	6.8703647195834
86	C7	R1	7.22881869049588
87	C23	R1	7.34872815423108
87	C17	R1	7.33091687811462
87	C12	R1	7.20945336562895
87	C10	R1	6.90689059560852
87	C3	R1	7.29462074889163
87	C5	R1	7.03342300153745
87	C24	R1	7.29462074889163
87	C6	R1	7.33091687811462
87	C21	R1	7.44294349584873
87	C19	R1	7.4093909361377
87	C1	R1	7.25738784269265
87	C22	R1	7.4594316186373
87	C4	R1	7.4262647547021
87	C13	R1	7.09803208296053
87	C18	R1	7.33091687811462
87	C15	R1	7.16992500144231
87	C11	R1	7.05528243550119
87	C16	R1	7.29462074889163
87	C8	R1	6.76818432477693
87	C20	R1	7.29462074889163
87	C7	R1	7.14974711950468
88	C23	R1	7.19967234483636
88	C17	R1	7.05528243550119
88	C12	R1	7.31288295528436
88	C10	R1	7.16992500144231
88	C3	R1	7.25738784269265
88	C5	R1	7.29462074889163
88	C9	R1	7.21916852046216
88	C24	R1	7.16992500144231
88	C6	R1	7.07681559705083
88	C19	R1	7.57742882803575
88	C1	R1	7.20945336562895
88	C22	R1	7.28540221886225
88	C4	R1	7.24792751344359
88	C13	R1	7.17990909001493
88	C18	R1	7.22881869049588
88	C11	R1	7.10852445677817
88	C16	R1	7.23840473932508
88	C8	R1	7.35755200461808
88	C20	R1	7.4093909361377
89	C23	R1	7.467605550083
89	C17	R1	7.14974711950468
89	C12	R1	7.25738784269265
89	C10	R1	7.34872815423108
89	C3	R1	7.65105169117893
89	C14	R1	7.45121111183233
89	C5	R1	7.36632221424582
89	C9	R1	7.13955135239879
89	C24	R1	7.53915881110803
89	C6	R1	6.98868468677217
89	C21	R1	7
89	C19	R1	7.2667865406949
89	C1	R1	7.4178525148859
89	C22	R1	7.2667865406949
89	C4	R1	7.24792751344359
89	C13	R1	7.31288295528436
89	C15	R1	7.07681559705083
89	C11	R1	7.34872815423108
89	C16	R1	7.07681559705083
89	C8	R1	6.96578428466209
89	C20	R1	7.39231742277876
89	C7	R1	7.09803208296053
90	C23	R1	7.3037807481771
90	C17	R1	7.22881869049588
90	C12	R1	7.4594316186373
90	C3	R1	7.49984588708321
90	C14	R1	7.22881869049588
90	C5	R1	7.49984588708321
90	C9	R1	7.16992500144231
90	C24	R1	6.96578428466209
90	C6	R1	7.34872815423108
90	C21	R1	6.75488750216347
90	C1	R1	7.58496250072116
90	C22	R1	7.27612440527424
90	C4	R1	7.22881869049588
90	C13	R1	7.28540221886225
90	C18	R1	7.16992500144231
90	C15	R1	7.4757334309664
90	C11	R1	7.05528243550119
90	C16	R1	7.05528243550119
90	C8	R1	7.11894107272351
90	C20	R1	7.14974711950468
90	C7	R1	7.08746284125034
91	C23	R1	7.54689445988764
91	C17	R1	7.59991284218713
91	C12	R1	7.15987133677839
91	C10	R1	7.18982455888002
91	C3	R1	7.21916852046216
91	C14	R1	7.34872815423108
91	C5	R1	7.4093909361377
91	C9	R1	7.11894107272351
91	C24	R1	7.27612440527424
91	C6	R1	7.60733031374961
91	C21	R1	7.09803208296053
91	C19	R1	7.23840473932508
91	C1	R1	7.38370429247405
91	C22	R1	7.4178525148859
91	C13	R1	7.2667865406949
91	C18	R1	7.27612440527424
91	C15	R1	7.11894107272351
91	C16	R1	7.35755200461808
91	C8	R1	7.24792751344359
91	C20	R1	7.28540221886225
91	C7	R1	7.36632221424582
92	C23	R1	7.48381577726426
92	C17	R1	7.53915881110803
92	C12	R1	7.21916852046216
92	C10	R1	7.15987133677839
92	C3	R1	7.37503943134692
92	C14	R1	7.32192809488736
92	C5	R1	7.12928301694497
92	C24	R1	7.14974711950468
92	C6	R1	7.45121111183233
92	C21	R1	7.56985560833095
92	C19	R1	7.10852445677817
92	C1	R1	7.13955135239879
92	C22	R1	7.29462074889163
92	C4	R1	7.21916852046216
92	C13	R1	7.29462074889163
92	C18	R1	7.02236781302845
92	C15	R1	7.23840473932508
92	C11	R1	7.11894107272351
92	C16	R1	7.17990909001493
92	C8	R1	7.2667865406949
92	C20	R1	7.09803208296053
92	C7	R1	7.38370429247405
93	C23	R1	6.90689059560852
93	C17	R1	7.32192809488736
93	C12	R1	7.36632221424582
93	C10	R1	7.33091687811462
93	C3	R1	7.18982455888002
93	C14	R1	6.91886323727459
93	C5	R1	7.4178525148859
93	C9	R1	7.32192809488736
93	C24	R1	7.07681559705083
93	C21	R1	7.25738784269265
93	C19	R1	7.20945336562895
93	C1	R1	7.12928301694497
93	C22	R1	7.31288295528436
93	C4	R1	7.19967234483636
93	C13	R1	6.98868468677217
93	C18	R1	7.11894107272351
93	C15	R1	7.24792751344359
93	C11	R1	7.22881869049588
93	C16	R1	7.13955135239879
93	C20	R1	6.96578428466209
93	C7	R1	7.33091687811462
94	C23	R1	7.11894107272351
94	C17	R1	6.93073733756289
94	C12	R1	7.06608919045777
94	C3	R1	7.12928301694497
94	C14	R1	7.4262647547021
94	C5	R1	7.27612440527424
94	C24	R1	7.03342300153745
94	C6	R1	7.05528243550119
94	C21	R1	7.04439411935845
94	C1	R1	7.32192809488736
94	C22	R1	7.38370429247405
94	C4	R1	6.8703647195834
94	C13	R1	7.22881869049588
94	C18	R1	7.25738784269265
94	C15	R1	7.4262647547021
94	C11	R1	7.38370429247405
94	C16	R1	7.39231742277876
94	C8	R1	7.52356195605701
94	C20	R1	7.33985000288462
94	C7	R1	7.4178525148859
95	C23	R1	7.467605550083
95	C17	R1	7.22881869049588
95	C12	R1	7.4594316186373
95	C10	R1	7.52356195605701
95	C3	R1	7.22881869049588
95	C14	R1	7.36632221424582
95	C5	R1	7.38370429247405
95	C9	R1	7.49185309632967
95	C24	R1	7.08746284125034
95	C21	R1	6.95419631038687
95	C19	R1	7.23840473932508
95	C1	R1	7.37503943134692
95	C22	R1	7
95	C4	R1	7.39231742277876
95	C13	R1	7.59245703726808
95	C18	R1	7.11894107272351
95	C15	R1	7.03342300153745
95	C11	R1	6.95419631038687
95	C16	R1	7.19967234483636
95	C8	R1	7.13955135239879
95	C20	R1	7.22881869049588
95	C7	R1	7.4594316186373
96	C23	R1	7.34872815423108
96	C17	R1	7.12928301694497
96	C12	R1	7.13955135239879
96	C10	R1	7.13955135239879
96	C3	R1	7.33985000288462
96	C14	R1	7.18982455888002
96	C5	R1	7.19967234483636
96	C9	R1	7.32192809488736
96	C6	R1	7.53138146051631
96	C21	R1	7.22881869049588
96	C19	R1	7.62935662007961
96	C1	R1	7.61470984411521
96	C22	R1	7.01122725542325
96	C4	R1	7.29462074889163
96	C13	R1	7.40087943628218
96	C18	R1	6.94251450533924
96	C15	R1	7.21916852046216
96	C11	R1	7.4178525148859
96	C16	R1	7.15987133677839
96	C8	R1	7.24792751344359
96	C20	R1	7.36632221424582
96	C7	R1	7.33985000288462
97	C17	R1	7.04439411935845
97	C12	R1	7.39231742277876
97	C10	R1	7.33985000288462
97	C3	R1	7.3037807481771
97	C14	R1	7.467605550083
97	C5	R1	7.3037807481771
97	C9	R1	7.13955135239879
97	C24	R1	7.29462074889163
97	C6	R1	7.36632221424582
97	C21	R1	7.07681559705083
[truncated: 14,548 more rows]
