# Supplementary material for: Stochastic modelling of single-cell gene expression adaptation reveals non-genomic contribution to evolution of tumor subclones
Source: bioRxiv. 2024 Apr 20:2024.04.17.588869. Preprint. [Version 1] doi: 10.1101/2024.04.17.588869 (PMC11071284; doi:10.1101/2024.04.17.588869)
Supplement: Supplement 2 [file media-2.zip › Supplementary Files/Simulated Data/Adaptive_Simulation/tr_1.04_sq_15_r_100_a_1.csv]

gene	species	replicate	exprval
1	C23	R1	7.27612440527424
1	C17	R1	7.2667865406949
1	C12	R1	6.94251450533924
1	C10	R1	7.32192809488736
1	C3	R1	6.97727992349992
1	C14	R1	7.21916852046216
1	C5	R1	7.5077946401987
1	C9	R1	7.22881869049588
1	C6	R1	7.45121111183233
1	C21	R1	7.13955135239879
1	C19	R1	7.10852445677817
1	C13	R1	7.03342300153745
1	C18	R1	6.90689059560852
1	C11	R1	7.65821148275179
1	C16	R1	7.07681559705083
1	C8	R1	6.79441586635011
1	C20	R1	6.98868468677217
2	C23	R1	7.02236781302845
2	C17	R1	6.98868468677217
2	C10	R1	7.27612440527424
2	C3	R1	7.37503943134692
2	C14	R1	7.16992500144231
2	C5	R1	7.12928301694497
2	C9	R1	7.49185309632967
2	C24	R1	6.85798099512757
2	C6	R1	7.4262647547021
2	C21	R1	7.53138146051631
2	C19	R1	7.38370429247405
2	C1	R1	6.97727992349992
2	C22	R1	7.02236781302845
2	C4	R1	7.18982455888002
2	C13	R1	7.06608919045777
2	C15	R1	7.20945336562895
2	C16	R1	7.2667865406949
2	C8	R1	7.19967234483636
2	C20	R1	7.39231742277876
2	C7	R1	7.11894107272351
3	C23	R1	7.35755200461808
3	C17	R1	7.05528243550119
3	C12	R1	7.56224242422107
3	C10	R1	7.15987133677839
3	C3	R1	7.33091687811462
3	C14	R1	7.14974711950468
3	C5	R1	7.09803208296053
3	C9	R1	7.15987133677839
3	C24	R1	7.04439411935845
3	C6	R1	7.48381577726426
3	C21	R1	7.43462822763672
3	C19	R1	7.29462074889163
3	C1	R1	7.21916852046216
3	C22	R1	7.28540221886225
3	C4	R1	7.33985000288462
3	C13	R1	6.88264304936184
3	C18	R1	7.34872815423108
3	C15	R1	7.12928301694497
3	C11	R1	7.34872815423108
3	C16	R1	6.85798099512757
3	C8	R1	7.04439411935845
3	C20	R1	6.91886323727459
3	C7	R1	7.53138146051631
4	C23	R1	7.15987133677839
4	C17	R1	7.49984588708321
4	C12	R1	6.90689059560852
4	C10	R1	7.04439411935845
4	C3	R1	7.53138146051631
4	C14	R1	7.17990909001493
4	C5	R1	7.07681559705083
4	C9	R1	7.27612440527424
4	C24	R1	7.33985000288462
4	C6	R1	7.39231742277876
4	C21	R1	7.14974711950468
4	C19	R1	7.33985000288462
4	C1	R1	7.40087943628218
4	C22	R1	7.77478705960117
4	C4	R1	7.29462074889163
4	C13	R1	7.4262647547021
4	C18	R1	6.82017896241519
4	C15	R1	7.34872815423108
4	C11	R1	7.32192809488736
4	C16	R1	7.28540221886225
4	C8	R1	7.3037807481771
4	C20	R1	7.06608919045777
4	C7	R1	7.05528243550119
5	C23	R1	7.31288295528436
5	C17	R1	7.19967234483636
5	C12	R1	7.4594316186373
5	C10	R1	7.31288295528436
5	C3	R1	6.95419631038687
5	C5	R1	7.33091687811462
5	C9	R1	6.76818432477693
5	C6	R1	7.28540221886225
5	C21	R1	7.53138146051631
5	C19	R1	7.13955135239879
5	C1	R1	7.5077946401987
5	C22	R1	7.61470984411521
5	C4	R1	7.36632221424582
5	C13	R1	7.28540221886225
5	C18	R1	7.33091687811462
5	C15	R1	7.12928301694497
5	C11	R1	7.33985000288462
5	C20	R1	7.25738784269265
6	C23	R1	7.37503943134692
6	C17	R1	7.08746284125034
6	C12	R1	7.14974711950468
6	C10	R1	7.12928301694497
6	C3	R1	6.83289001416474
6	C14	R1	7.4262647547021
6	C5	R1	7.12928301694497
6	C9	R1	7.22881869049588
6	C24	R1	7.76818432477693
6	C6	R1	7.4178525148859
6	C21	R1	7.4262647547021
6	C19	R1	7.33985000288462
6	C1	R1	7.33091687811462
6	C4	R1	7.33091687811462
6	C13	R1	6.94251450533924
6	C18	R1	7.17990909001493
6	C15	R1	6.88264304936184
6	C11	R1	7.2667865406949
6	C16	R1	7.11894107272351
6	C8	R1	7.18982455888002
6	C20	R1	7.33091687811462
6	C7	R1	7.49984588708321
7	C23	R1	7.22881869049588
7	C17	R1	7.10852445677817
7	C12	R1	7.07681559705083
7	C10	R1	7.13955135239879
7	C3	R1	7.19967234483636
7	C14	R1	7.29462074889163
7	C5	R1	7.15987133677839
7	C9	R1	7.28540221886225
7	C24	R1	7.3037807481771
7	C21	R1	7.08746284125034
7	C19	R1	7.2667865406949
7	C22	R1	7.22881869049588
7	C4	R1	7.4178525148859
7	C13	R1	7.31288295528436
7	C18	R1	7.61470984411521
7	C11	R1	7.04439411935845
7	C16	R1	7.01122725542325
7	C8	R1	7.56224242422107
7	C20	R1	7.32192809488736
7	C7	R1	7.12928301694497
8	C23	R1	7.18982455888002
8	C17	R1	7.49185309632967
8	C12	R1	7.28540221886225
8	C10	R1	7.49984588708321
8	C3	R1	7.467605550083
8	C14	R1	7.03342300153745
8	C5	R1	7.4178525148859
8	C9	R1	7.39231742277876
8	C24	R1	7.24792751344359
8	C6	R1	7.14974711950468
8	C21	R1	7.14974711950468
8	C19	R1	7.10852445677817
8	C1	R1	7.49185309632967
8	C22	R1	7.34872815423108
8	C4	R1	7.33985000288462
8	C13	R1	7.40087943628218
8	C18	R1	7.48381577726426
8	C11	R1	7.33091687811462
8	C16	R1	7.20945336562895
8	C8	R1	7.38370429247405
8	C20	R1	7.36632221424582
8	C7	R1	6.90689059560852
9	C23	R1	7.4178525148859
9	C17	R1	7.4262647547021
9	C12	R1	7.16992500144231
9	C3	R1	7.18982455888002
9	C14	R1	7.43462822763672
9	C5	R1	7.01122725542325
9	C9	R1	7.40087943628218
9	C24	R1	7.65105169117893
9	C6	R1	7.3037807481771
9	C21	R1	7.08746284125034
9	C19	R1	7.18982455888002
9	C1	R1	7.31288295528436
9	C22	R1	7.40087943628218
9	C4	R1	7.22881869049588
9	C13	R1	7.21916852046216
9	C18	R1	7.31288295528436
9	C15	R1	7.49185309632967
9	C11	R1	7.44294349584873
9	C16	R1	7.3037807481771
9	C8	R1	6.98868468677217
9	C20	R1	7.4262647547021
9	C7	R1	6.98868468677217
10	C23	R1	7.51569983828404
10	C17	R1	7.12928301694497
10	C10	R1	7.08746284125034
10	C3	R1	7.11894107272351
10	C14	R1	7.13955135239879
10	C5	R1	7.29462074889163
10	C9	R1	7.56985560833095
10	C24	R1	7.19967234483636
10	C6	R1	7.19967234483636
10	C21	R1	7.09803208296053
10	C19	R1	7.31288295528436
10	C1	R1	7.17990909001493
10	C22	R1	6.98868468677217
10	C4	R1	7.20945336562895
10	C13	R1	7.60733031374961
10	C18	R1	7.15987133677839
10	C15	R1	6.90689059560852
10	C11	R1	6.78135971352466
10	C16	R1	7.36632221424582
10	C8	R1	7.31288295528436
10	C20	R1	7.28540221886225
10	C7	R1	7.33091687811462
11	C23	R1	7.37503943134692
11	C12	R1	7.40087943628218
11	C10	R1	7.29462074889163
11	C3	R1	6.97727992349992
11	C14	R1	7.18982455888002
11	C5	R1	7.49984588708321
11	C9	R1	7.12928301694497
11	C24	R1	7.34872815423108
11	C6	R1	7.4093909361377
11	C21	R1	7.07681559705083
11	C19	R1	7.25738784269265
11	C1	R1	7.23840473932508
11	C22	R1	6.97727992349992
11	C13	R1	7.35755200461808
11	C18	R1	7.13955135239879
11	C11	R1	7.15987133677839
11	C16	R1	6.94251450533924
11	C8	R1	6.4093909361377
11	C20	R1	7.4093909361377
11	C7	R1	7.467605550083
12	C23	R1	7.33091687811462
12	C17	R1	7.44294349584873
12	C12	R1	7.44294349584873
12	C10	R1	7.35755200461808
12	C3	R1	7.18982455888002
12	C14	R1	7.07681559705083
12	C9	R1	7.19967234483636
12	C24	R1	7.39231742277876
12	C6	R1	7.31288295528436
12	C21	R1	6.89481776330794
12	C19	R1	7.18982455888002
12	C1	R1	7.54689445988764
12	C22	R1	7.11894107272351
12	C4	R1	7.67948009950545
12	C15	R1	7.14974711950468
12	C11	R1	7.23840473932508
12	C16	R1	7.24792751344359
12	C8	R1	7.44294349584873
12	C20	R1	7
12	C7	R1	7.23840473932508
13	C23	R1	7.25738784269265
13	C17	R1	7.36632221424582
13	C12	R1	7
13	C10	R1	7.32192809488736
13	C14	R1	6.88264304936184
13	C5	R1	7.27612440527424
13	C9	R1	6.90689059560852
13	C24	R1	7.24792751344359
13	C6	R1	7.02236781302845
13	C19	R1	7.04439411935845
13	C1	R1	7.31288295528436
13	C22	R1	7.45121111183233
13	C4	R1	7.78135971352466
13	C13	R1	7.32192809488736
13	C18	R1	7.22881869049588
13	C15	R1	7.16992500144231
13	C11	R1	7.32192809488736
13	C16	R1	6.8703647195834
13	C8	R1	7.22881869049588
13	C20	R1	7.11894107272351
14	C23	R1	7.44294349584873
14	C17	R1	7.18982455888002
14	C12	R1	7.27612440527424
14	C3	R1	6.88264304936184
14	C14	R1	7.44294349584873
14	C9	R1	6.95419631038687
14	C24	R1	7.4262647547021
14	C6	R1	6.95419631038687
14	C21	R1	6.90689059560852
14	C19	R1	7.22881869049588
14	C1	R1	7.22881869049588
14	C22	R1	7.5077946401987
14	C4	R1	7.25738784269265
14	C13	R1	7.24792751344359
14	C18	R1	7.09803208296053
14	C15	R1	7.14974711950468
14	C11	R1	7.08746284125034
14	C16	R1	7.15987133677839
14	C20	R1	7.21916852046216
14	C7	R1	7.19967234483636
15	C23	R1	7.09803208296053
15	C17	R1	7.39231742277876
15	C12	R1	7
15	C10	R1	6.85798099512757
15	C3	R1	6.90689059560852
15	C14	R1	7.4093909361377
15	C5	R1	7.32192809488736
15	C9	R1	7.467605550083
15	C24	R1	7.28540221886225
15	C6	R1	7.17990909001493
15	C21	R1	7.48381577726426
15	C1	R1	7.18982455888002
15	C22	R1	6.74146698640115
15	C4	R1	6.98868468677217
15	C13	R1	7.45121111183233
15	C18	R1	7.05528243550119
15	C15	R1	7.25738784269265
15	C11	R1	6.98868468677217
15	C16	R1	7.21916852046216
15	C8	R1	7.37503943134692
15	C20	R1	7.28540221886225
16	C23	R1	7.38370429247405
16	C12	R1	7.34872815423108
16	C10	R1	7
16	C3	R1	7.03342300153745
16	C14	R1	6.90689059560852
16	C5	R1	7.20945336562895
16	C9	R1	7.53138146051631
16	C24	R1	7.19967234483636
16	C6	R1	7.23840473932508
16	C21	R1	7.38370429247405
16	C19	R1	7.09803208296053
16	C1	R1	7.14974711950468
16	C22	R1	7.43462822763672
16	C4	R1	7.33985000288462
16	C18	R1	7.16992500144231
16	C15	R1	7.467605550083
16	C11	R1	6.83289001416474
16	C16	R1	6.83289001416474
16	C8	R1	7.28540221886225
16	C20	R1	7.2667865406949
16	C7	R1	7.23840473932508
17	C23	R1	7.4178525148859
17	C17	R1	7.2667865406949
17	C12	R1	7.32192809488736
17	C10	R1	7.11894107272351
17	C3	R1	7.24792751344359
17	C14	R1	7.36632221424582
17	C5	R1	7.16992500144231
17	C9	R1	7.4262647547021
17	C24	R1	7.22881869049588
17	C6	R1	7.28540221886225
17	C21	R1	7.27612440527424
17	C19	R1	7.32192809488736
17	C1	R1	7.2667865406949
17	C22	R1	7.33985000288462
17	C4	R1	7.28540221886225
17	C13	R1	7.34872815423108
17	C18	R1	7.36632221424582
17	C15	R1	7.35755200461808
17	C11	R1	7.15987133677839
17	C16	R1	7.28540221886225
17	C8	R1	7.44294349584873
17	C20	R1	7.01122725542325
17	C7	R1	7.15987133677839
18	C23	R1	6.91886323727459
18	C17	R1	7.34872815423108
18	C12	R1	7.51569983828404
18	C10	R1	7.22881869049588
18	C3	R1	7.10852445677817
18	C14	R1	7.20945336562895
18	C5	R1	7.06608919045777
18	C9	R1	7.09803208296053
18	C24	R1	7.31288295528436
18	C6	R1	7.49984588708321
18	C21	R1	6.78135971352466
18	C19	R1	7.23840473932508
18	C1	R1	7.14974711950468
18	C22	R1	7.14974711950468
18	C4	R1	7.18982455888002
18	C13	R1	7
18	C18	R1	6.97727992349992
18	C15	R1	7.40087943628218
18	C11	R1	7.08746284125034
18	C16	R1	7.25738784269265
18	C8	R1	7.14974711950468
18	C20	R1	7.36632221424582
18	C7	R1	7.32192809488736
19	C17	R1	7.27612440527424
19	C12	R1	7.17990909001493
19	C10	R1	7.17990909001493
19	C3	R1	7.5077946401987
19	C14	R1	7.06608919045777
19	C5	R1	7.27612440527424
19	C9	R1	7.16992500144231
19	C6	R1	7.54689445988764
19	C21	R1	7.44294349584873
19	C19	R1	6.70043971814109
19	C1	R1	7.13955135239879
19	C4	R1	7.10852445677817
19	C13	R1	7.35755200461808
19	C18	R1	7.24792751344359
19	C15	R1	7.32192809488736
19	C11	R1	7.34872815423108
19	C16	R1	7.23840473932508
19	C8	R1	7.4093909361377
19	C20	R1	7.11894107272351
19	C7	R1	7.28540221886225
20	C23	R1	7.27612440527424
20	C17	R1	7.55458885167764
20	C12	R1	6.88264304936184
20	C10	R1	7.69348695749933
20	C3	R1	6.84549005094437
20	C14	R1	7.57742882803575
20	C5	R1	7.02236781302845
20	C9	R1	7.37503943134692
20	C24	R1	7.31288295528436
20	C6	R1	7.3037807481771
20	C21	R1	7.55458885167764
20	C19	R1	7.29462074889163
20	C22	R1	7.06608919045777
20	C4	R1	7.09803208296053
20	C13	R1	6.97727992349992
20	C18	R1	7.24792751344359
20	C15	R1	7.29462074889163
20	C8	R1	7.38370429247405
20	C7	R1	7.18982455888002
21	C23	R1	7.24792751344359
21	C17	R1	7.49984588708321
21	C12	R1	7.55458885167764
21	C10	R1	7.14974711950468
21	C3	R1	7.14974711950468
21	C5	R1	7.22881869049588
21	C24	R1	7.19967234483636
21	C6	R1	7.4178525148859
21	C21	R1	7.33985000288462
21	C19	R1	7.21916852046216
21	C1	R1	7.32192809488736
21	C22	R1	7.15987133677839
21	C13	R1	7.2667865406949
21	C18	R1	6.90689059560852
21	C15	R1	7.13955135239879
21	C11	R1	7.19967234483636
21	C16	R1	6.95419631038687
21	C20	R1	7.52356195605701
21	C7	R1	7.8008998999203
22	C23	R1	7.18982455888002
22	C17	R1	7.33985000288462
22	C12	R1	6.8073549220576
22	C3	R1	7.17990909001493
22	C14	R1	7.467605550083
22	C5	R1	7.21916852046216
22	C9	R1	7.59991284218713
22	C24	R1	7.32192809488736
22	C6	R1	7.2667865406949
22	C21	R1	7.24792751344359
22	C19	R1	7.39231742277876
22	C1	R1	7.62935662007961
22	C22	R1	7.49185309632967
22	C13	R1	7.23840473932508
22	C18	R1	7.27612440527424
22	C15	R1	7.29462074889163
22	C11	R1	7.17990909001493
22	C16	R1	6.94251450533924
22	C8	R1	7.79441586635011
22	C20	R1	7.2667865406949
22	C7	R1	6.58496250072116
23	C23	R1	7.49984588708321
23	C17	R1	7.13955135239879
23	C12	R1	7.56985560833095
23	C10	R1	7.21916852046216
23	C3	R1	6.78135971352466
23	C14	R1	7.27612440527424
23	C5	R1	7.21916852046216
23	C9	R1	7.28540221886225
23	C6	R1	7.53138146051631
23	C19	R1	7.49984588708321
23	C1	R1	7.19967234483636
23	C22	R1	7.28540221886225
23	C4	R1	6.89481776330794
23	C13	R1	7.14974711950468
23	C18	R1	7.25738784269265
23	C15	R1	6.91886323727459
23	C11	R1	7.28540221886225
23	C16	R1	7.21916852046216
23	C20	R1	7.61470984411521
23	C7	R1	7.13955135239879
24	C23	R1	7.23840473932508
24	C17	R1	7.14974711950468
24	C12	R1	7.08746284125034
24	C10	R1	7.28540221886225
24	C3	R1	7.39231742277876
24	C14	R1	7.17990909001493
24	C5	R1	7.31288295528436
24	C9	R1	7.23840473932508
24	C24	R1	7.39231742277876
24	C6	R1	7.52356195605701
24	C21	R1	7.58496250072116
24	C19	R1	7.43462822763672
24	C1	R1	7.19967234483636
24	C22	R1	7.34872815423108
24	C4	R1	7.14974711950468
24	C13	R1	7.02236781302845
24	C18	R1	7.03342300153745
24	C15	R1	7.39231742277876
24	C11	R1	7.62935662007961
24	C16	R1	7.16992500144231
24	C8	R1	7.55458885167764
24	C20	R1	7.24792751344359
24	C7	R1	7.03342300153745
25	C17	R1	7.23840473932508
25	C12	R1	6.8073549220576
25	C10	R1	7.34872815423108
25	C3	R1	7.25738784269265
25	C14	R1	7.25738784269265
25	C9	R1	6.76818432477693
25	C24	R1	7.09803208296053
25	C21	R1	7.19967234483636
25	C19	R1	6.98868468677217
25	C1	R1	7.11894107272351
25	C22	R1	7.3037807481771
25	C4	R1	7.13955135239879
25	C13	R1	6.88264304936184
25	C18	R1	7.32192809488736
25	C15	R1	7.15987133677839
25	C11	R1	7.29462074889163
25	C16	R1	7.22881869049588
25	C8	R1	7.06608919045777
25	C20	R1	7
26	C23	R1	7.56224242422107
26	C17	R1	7.18982455888002
26	C12	R1	7.45121111183233
26	C10	R1	7.4262647547021
26	C3	R1	7.01122725542325
26	C14	R1	7.33985000288462
26	C5	R1	7.36632221424582
26	C9	R1	7.56224242422107
26	C24	R1	7.06608919045777
26	C6	R1	7.02236781302845
26	C21	R1	7.09803208296053
26	C19	R1	7.14974711950468
26	C1	R1	7.07681559705083
26	C22	R1	7.54689445988764
26	C4	R1	7.22881869049588
26	C13	R1	7.09803208296053
26	C18	R1	7.19967234483636
26	C15	R1	7.43462822763672
26	C11	R1	6.55458885167764
26	C16	R1	7.2667865406949
26	C8	R1	7.28540221886225
26	C20	R1	7.34872815423108
26	C7	R1	6.96578428466209
27	C17	R1	7.08746284125034
27	C12	R1	7.24792751344359
27	C10	R1	7.3037807481771
27	C3	R1	7.23840473932508
27	C5	R1	7.09803208296053
27	C9	R1	7.28540221886225
27	C24	R1	7.2667865406949
27	C6	R1	7.34872815423108
27	C21	R1	7.3037807481771
27	C19	R1	7.4178525148859
27	C1	R1	7.55458885167764
27	C22	R1	7
27	C4	R1	7.28540221886225
27	C13	R1	7.17990909001493
27	C18	R1	7.10852445677817
27	C15	R1	7.05528243550119
27	C11	R1	7.09803208296053
27	C16	R1	7.27612440527424
27	C8	R1	7
27	C20	R1	7.27612440527424
27	C7	R1	7.11894107272351
28	C23	R1	7.31288295528436
28	C17	R1	7.10852445677817
28	C12	R1	7.35755200461808
28	C14	R1	7.53138146051631
28	C5	R1	7.37503943134692
28	C9	R1	7.12928301694497
28	C24	R1	7.32192809488736
28	C6	R1	7
28	C21	R1	7.14974711950468
28	C19	R1	7.58496250072116
28	C1	R1	7.34872815423108
28	C22	R1	7.57742882803575
28	C4	R1	7.17990909001493
28	C13	R1	7.54689445988764
28	C18	R1	7.33091687811462
28	C15	R1	7.09803208296053
28	C11	R1	7.25738784269265
28	C16	R1	6.93073733756289
28	C8	R1	7.73470962022584
28	C20	R1	7.29462074889163
28	C7	R1	7.17990909001493
29	C23	R1	7.04439411935845
29	C17	R1	7.33985000288462
29	C10	R1	7.32192809488736
29	C3	R1	7.22881869049588
29	C14	R1	7.33985000288462
29	C5	R1	7.4178525148859
29	C9	R1	7.4178525148859
29	C24	R1	7.29462074889163
29	C6	R1	7.48381577726426
29	C21	R1	6.91886323727459
29	C19	R1	7.56985560833095
29	C1	R1	7.04439411935845
29	C22	R1	6.8703647195834
29	C4	R1	7.34872815423108
29	C13	R1	7.06608919045777
29	C18	R1	7.07681559705083
29	C15	R1	7.35755200461808
29	C11	R1	7.45121111183233
29	C16	R1	7.38370429247405
29	C8	R1	7.3037807481771
29	C20	R1	7.38370429247405
29	C7	R1	7.22881869049588
30	C23	R1	7.2667865406949
30	C17	R1	7.16992500144231
30	C12	R1	7.33985000288462
30	C10	R1	7.56224242422107
30	C3	R1	7.16992500144231
30	C9	R1	7.32192809488736
30	C24	R1	7.38370429247405
30	C6	R1	6.85798099512757
30	C21	R1	7.15987133677839
30	C19	R1	6.94251450533924
30	C1	R1	7.2667865406949
30	C22	R1	7.06608919045777
30	C4	R1	7.07681559705083
30	C13	R1	7.10852445677817
30	C18	R1	7.18982455888002
30	C15	R1	7.21916852046216
30	C11	R1	7.22881869049588
30	C16	R1	7.15987133677839
30	C20	R1	7.3037807481771
30	C7	R1	7.23840473932508
31	C23	R1	7.21916852046216
31	C17	R1	7.34872815423108
31	C12	R1	7.45121111183233
31	C10	R1	7.19967234483636
31	C3	R1	6.85798099512757
31	C14	R1	7.72109918870719
31	C24	R1	7.17990909001493
31	C6	R1	7.16992500144231
31	C21	R1	7.39231742277876
31	C19	R1	7.29462074889163
31	C1	R1	7.34872815423108
31	C22	R1	7.4594316186373
31	C4	R1	7.52356195605701
31	C13	R1	7.18982455888002
31	C18	R1	7.25738784269265
31	C15	R1	7.05528243550119
31	C11	R1	7.36632221424582
31	C16	R1	7.02236781302845
31	C20	R1	6.95419631038687
31	C7	R1	7.32192809488736
32	C23	R1	7.44294349584873
32	C17	R1	7.35755200461808
32	C12	R1	7.53138146051631
32	C10	R1	7.29462074889163
32	C3	R1	7.38370429247405
32	C14	R1	7.37503943134692
32	C5	R1	7.04439411935845
32	C9	R1	7.02236781302845
32	C24	R1	7.4093909361377
32	C6	R1	7.49984588708321
32	C19	R1	7.39231742277876
32	C1	R1	7.2667865406949
32	C22	R1	7.59245703726808
32	C4	R1	7.33985000288462
32	C13	R1	7.17990909001493
32	C18	R1	7.12928301694497
32	C15	R1	7.15987133677839
32	C11	R1	7.39231742277876
32	C16	R1	7.38370429247405
32	C8	R1	7.07681559705083
32	C20	R1	7.24792751344359
32	C7	R1	7.4178525148859
33	C23	R1	7.04439411935845
33	C17	R1	7.32192809488736
33	C12	R1	7.11894107272351
33	C10	R1	7.27612440527424
33	C3	R1	7.23840473932508
33	C14	R1	7.38370429247405
33	C5	R1	7.32192809488736
33	C9	R1	7.59245703726808
33	C24	R1	6.98868468677217
33	C6	R1	7.10852445677817
33	C21	R1	7.53138146051631
33	C19	R1	7.58496250072116
33	C1	R1	7.01122725542325
33	C22	R1	7.18982455888002
33	C4	R1	7.05528243550119
33	C13	R1	7.38370429247405
33	C18	R1	7.38370429247405
33	C15	R1	7.11894107272351
33	C11	R1	7.44294349584873
33	C8	R1	7.36632221424582
33	C20	R1	7.65105169117893
33	C7	R1	7.05528243550119
34	C23	R1	7.21916852046216
34	C17	R1	6.96578428466209
34	C12	R1	7.34872815423108
34	C10	R1	7.09803208296053
34	C3	R1	7.32192809488736
34	C14	R1	7.56985560833095
34	C5	R1	7.12928301694497
34	C9	R1	7.01122725542325
34	C24	R1	7.12928301694497
34	C6	R1	7.22881869049588
34	C21	R1	7.15987133677839
34	C19	R1	6.90689059560852
34	C22	R1	7.05528243550119
34	C4	R1	7.33985000288462
34	C13	R1	7.25738784269265
34	C15	R1	6.93073733756289
34	C11	R1	6.98868468677217
34	C16	R1	7.18982455888002
34	C8	R1	6.98868468677217
34	C20	R1	6.94251450533924
34	C7	R1	7.04439411935845
35	C23	R1	7.01122725542325
35	C12	R1	7.33091687811462
35	C10	R1	7.04439411935845
35	C3	R1	7.21916852046216
35	C5	R1	7.27612440527424
35	C9	R1	7.17990909001493
35	C24	R1	7.51569983828404
35	C6	R1	7.53138146051631
35	C21	R1	7.3037807481771
35	C19	R1	7.18982455888002
35	C1	R1	7.18982455888002
35	C22	R1	7.2667865406949
35	C4	R1	7.63662462054365
35	C13	R1	7.34872815423108
35	C18	R1	7.17990909001493
35	C15	R1	7.22881869049588
35	C11	R1	7.38370429247405
35	C16	R1	7.4594316186373
35	C8	R1	7.07681559705083
35	C20	R1	7.21916852046216
36	C23	R1	6.68650052718322
36	C17	R1	7.4093909361377
36	C12	R1	7.27612440527424
36	C3	R1	7.28540221886225
36	C14	R1	7.01122725542325
36	C5	R1	7.22881869049588
36	C9	R1	7.21916852046216
36	C24	R1	7.4093909361377
36	C6	R1	6.90689059560852
36	C21	R1	6.91886323727459
36	C19	R1	7.48381577726426
36	C1	R1	7.35755200461808
36	C22	R1	7.15987133677839
36	C4	R1	6.89481776330794
36	C13	R1	6.83289001416474
36	C18	R1	7.34872815423108
36	C15	R1	7.2667865406949
36	C11	R1	6.94251450533924
36	C16	R1	7.64385618977472
36	C8	R1	7.18982455888002
36	C7	R1	7.2667865406949
37	C23	R1	7.04439411935845
37	C17	R1	7.31288295528436
37	C12	R1	7.35755200461808
37	C10	R1	7.14974711950468
37	C3	R1	7.18982455888002
37	C5	R1	7.37503943134692
37	C9	R1	7.59245703726808
37	C24	R1	7.07681559705083
37	C6	R1	7.08746284125034
37	C21	R1	7.38370429247405
37	C19	R1	7.32192809488736
37	C1	R1	7.21916852046216
37	C22	R1	7.5077946401987
37	C4	R1	7.35755200461808
37	C13	R1	7.33091687811462
37	C18	R1	7.4178525148859
37	C15	R1	7.16992500144231
37	C11	R1	7.27612440527424
37	C16	R1	7.34872815423108
37	C8	R1	7.31288295528436
37	C20	R1	7.27612440527424
37	C7	R1	7.55458885167764
38	C23	R1	7.3037807481771
38	C17	R1	7.31288295528436
38	C12	R1	7.16992500144231
38	C10	R1	7.3037807481771
38	C3	R1	7.18982455888002
38	C14	R1	6.8703647195834
38	C5	R1	7.25738784269265
38	C9	R1	7.24792751344359
38	C24	R1	7.59991284218713
38	C6	R1	7.4178525148859
38	C21	R1	7.19967234483636
38	C19	R1	7.16992500144231
38	C1	R1	7.07681559705083
38	C22	R1	7.49185309632967
38	C4	R1	7.11894107272351
38	C13	R1	7.2667865406949
38	C18	R1	7.27612440527424
38	C15	R1	7.3037807481771
38	C11	R1	7.48381577726426
38	C16	R1	7.11894107272351
38	C8	R1	7.18982455888002
38	C20	R1	7.2667865406949
38	C7	R1	7.20945336562895
39	C23	R1	7.55458885167764
39	C17	R1	7.39231742277876
39	C12	R1	7.08746284125034
39	C10	R1	7.05528243550119
39	C3	R1	7.38370429247405
39	C14	R1	7.22881869049588
39	C5	R1	7.35755200461808
39	C9	R1	7.23840473932508
39	C24	R1	7.21916852046216
39	C21	R1	7.33091687811462
39	C19	R1	7.44294349584873
39	C1	R1	7.09803208296053
39	C22	R1	7.3037807481771
39	C4	R1	7.3037807481771
39	C13	R1	7.37503943134692
39	C18	R1	7.10852445677817
39	C15	R1	7.15987133677839
39	C11	R1	7.4262647547021
39	C16	R1	7.52356195605701
39	C8	R1	7.61470984411521
39	C20	R1	7.12928301694497
39	C7	R1	7.467605550083
40	C23	R1	7.38370429247405
40	C12	R1	7.05528243550119
40	C10	R1	7.14974711950468
40	C3	R1	7.28540221886225
40	C14	R1	7.23840473932508
40	C5	R1	7.06608919045777
40	C9	R1	7.15987133677839
40	C6	R1	7.38370429247405
40	C21	R1	7.22881869049588
40	C1	R1	7.18982455888002
40	C22	R1	6.93073733756289
40	C4	R1	7.27612440527424
40	C13	R1	7.4594316186373
40	C11	R1	7.15987133677839
40	C16	R1	7.23840473932508
40	C8	R1	7.43462822763672
40	C20	R1	7.33985000288462
40	C7	R1	7.01122725542325
41	C23	R1	7.04439411935845
41	C17	R1	7.13955135239879
41	C12	R1	7.467605550083
41	C10	R1	6.93073733756289
41	C3	R1	7.45121111183233
41	C14	R1	7.06608919045777
41	C5	R1	7.19967234483636
41	C9	R1	7.32192809488736
41	C24	R1	7.19967234483636
41	C6	R1	7.4757334309664
41	C21	R1	7.07681559705083
41	C1	R1	7.4594316186373
41	C4	R1	7.20945336562895
41	C13	R1	7.27612440527424
41	C18	R1	7.02236781302845
41	C15	R1	7.13955135239879
41	C11	R1	6.8703647195834
41	C16	R1	7.35755200461808
41	C8	R1	7.35755200461808
41	C20	R1	7.4178525148859
42	C23	R1	7.25738784269265
42	C12	R1	7.28540221886225
42	C10	R1	7.65821148275179
42	C3	R1	7.53915881110803
42	C14	R1	7.4262647547021
42	C5	R1	7.15987133677839
42	C9	R1	7.3037807481771
42	C24	R1	7.34872815423108
42	C6	R1	6.90689059560852
42	C21	R1	7.25738784269265
42	C19	R1	7.40087943628218
42	C22	R1	7.05528243550119
42	C4	R1	7.28540221886225
42	C13	R1	7.37503943134692
42	C18	R1	6.88264304936184
42	C15	R1	7.01122725542325
42	C11	R1	7.02236781302845
42	C16	R1	7.29462074889163
42	C8	R1	7.43462822763672
42	C20	R1	7.467605550083
42	C7	R1	7.09803208296053
43	C23	R1	7.3037807481771
43	C17	R1	7.28540221886225
43	C12	R1	7.18982455888002
43	C10	R1	7.4178525148859
43	C3	R1	7.33985000288462
43	C14	R1	7.4757334309664
43	C5	R1	7.33985000288462
43	C9	R1	6.91886323727459
43	C24	R1	7.15987133677839
43	C6	R1	7.35755200461808
43	C21	R1	7.17990909001493
43	C19	R1	7.67948009950545
43	C1	R1	7
43	C22	R1	7.31288295528436
43	C4	R1	7.66533591718518
43	C18	R1	6.98868468677217
43	C15	R1	7.23840473932508
43	C11	R1	6.97727992349992
43	C16	R1	6.98868468677217
43	C8	R1	7.27612440527424
43	C20	R1	7.09803208296053
43	C7	R1	7.33091687811462
44	C23	R1	7.20945336562895
44	C17	R1	7.32192809488736
44	C12	R1	7.08746284125034
44	C10	R1	6.7279204545632
44	C3	R1	7.36632221424582
44	C14	R1	7.6724253419715
44	C5	R1	7.17990909001493
44	C9	R1	7.31288295528436
44	C24	R1	7.24792751344359
44	C6	R1	7.07681559705083
44	C21	R1	7.44294349584873
44	C19	R1	7.43462822763672
44	C1	R1	7.11894107272351
44	C22	R1	7.27612440527424
44	C4	R1	7.38370429247405
44	C13	R1	7.5077946401987
44	C18	R1	7.5077946401987
44	C15	R1	6.75488750216347
44	C8	R1	7.24792751344359
44	C20	R1	7.15987133677839
44	C7	R1	7.16992500144231
45	C23	R1	7.38370429247405
45	C17	R1	7.09803208296053
45	C12	R1	7.33985000288462
45	C10	R1	7.04439411935845
45	C3	R1	7.2667865406949
45	C14	R1	7.4093909361377
45	C5	R1	7.5077946401987
45	C9	R1	7.09803208296053
45	C24	R1	7.2667865406949
45	C6	R1	7.25738784269265
45	C21	R1	7.27612440527424
45	C19	R1	7.19967234483636
45	C1	R1	7.03342300153745
45	C22	R1	7.12928301694497
45	C4	R1	7.65821148275179
45	C13	R1	7.14974711950468
45	C18	R1	7.18982455888002
45	C15	R1	7.51569983828404
45	C11	R1	7.4757334309664
45	C16	R1	7.22881869049588
45	C8	R1	7.28540221886225
45	C20	R1	6.95419631038687
45	C7	R1	6.94251450533924
46	C23	R1	7.13955135239879
46	C17	R1	7.48381577726426
46	C12	R1	7.02236781302845
46	C10	R1	7.22881869049588
46	C3	R1	7.04439411935845
46	C5	R1	7.22881869049588
46	C9	R1	7.19967234483636
46	C24	R1	7.37503943134692
46	C6	R1	7.13955135239879
46	C21	R1	7.38370429247405
46	C19	R1	7.36632221424582
46	C22	R1	7.29462074889163
46	C4	R1	6.97727992349992
46	C13	R1	7.49185309632967
46	C15	R1	7.12928301694497
46	C11	R1	7.13955135239879
46	C16	R1	7.07681559705083
46	C8	R1	7.28540221886225
46	C20	R1	7.3037807481771
46	C7	R1	7.52356195605701
47	C23	R1	7.09803208296053
47	C12	R1	7.23840473932508
47	C3	R1	7.53915881110803
47	C14	R1	7.29462074889163
47	C5	R1	7.20945336562895
47	C9	R1	7.4757334309664
47	C24	R1	7.22881869049588
47	C6	R1	7.53915881110803
47	C21	R1	7.15987133677839
47	C19	R1	7.51569983828404
47	C1	R1	7.33985000288462
47	C22	R1	7.06608919045777
47	C4	R1	7.14974711950468
47	C13	R1	7.32192809488736
47	C18	R1	7.19967234483636
47	C15	R1	7.467605550083
47	C11	R1	7.18982455888002
47	C8	R1	7.56985560833095
47	C20	R1	7.16992500144231
47	C7	R1	7.3037807481771
48	C23	R1	7.17990909001493
48	C17	R1	7.24792751344359
48	C12	R1	7.21916852046216
48	C10	R1	7.25738784269265
48	C3	R1	7.27612440527424
48	C14	R1	7.23840473932508
48	C5	R1	7.06608919045777
48	C9	R1	7.20945336562895
48	C24	R1	7.11894107272351
48	C6	R1	7.14974711950468
48	C19	R1	6.96578428466209
48	C1	R1	6.94251450533924
48	C4	R1	7.34872815423108
48	C13	R1	7.4262647547021
48	C15	R1	7.15987133677839
48	C11	R1	7.18982455888002
48	C16	R1	6.93073733756289
48	C20	R1	7.16992500144231
49	C23	R1	7.36632221424582
49	C17	R1	7.33091687811462
49	C12	R1	6.93073733756289
49	C10	R1	6.95419631038687
49	C3	R1	7.21916852046216
49	C14	R1	7.35755200461808
49	C9	R1	7.22881869049588
49	C24	R1	7.10852445677817
49	C6	R1	7.38370429247405
49	C21	R1	7.02236781302845
49	C19	R1	6.95419631038687
49	C1	R1	7.56224242422107
49	C4	R1	7.24792751344359
49	C13	R1	7.20945336562895
49	C18	R1	7.21916852046216
49	C15	R1	7.29462074889163
49	C11	R1	6.83289001416474
49	C16	R1	7.28540221886225
49	C8	R1	7.37503943134692
49	C20	R1	7.29462074889163
49	C7	R1	7.25738784269265
50	C23	R1	7.15987133677839
50	C17	R1	6.88264304936184
50	C12	R1	7.31288295528436
50	C10	R1	7.4178525148859
50	C3	R1	7.21916852046216
50	C14	R1	7.18982455888002
50	C9	R1	7.4594316186373
50	C24	R1	7.11894107272351
50	C6	R1	7.4093909361377
50	C21	R1	7.22881869049588
50	C19	R1	7.20945336562895
50	C1	R1	7.15987133677839
50	C22	R1	7.52356195605701
50	C4	R1	7.16992500144231
50	C13	R1	7
50	C18	R1	7.09803208296053
50	C15	R1	7.11894107272351
50	C16	R1	7.24792751344359
50	C8	R1	7.18982455888002
50	C20	R1	7.34872815423108
50	C7	R1	7.4757334309664
51	C23	R1	7.01122725542325
51	C17	R1	7.36632221424582
51	C12	R1	7.10852445677817
51	C10	R1	7.22881869049588
51	C3	R1	7.57742882803575
51	C14	R1	7.40087943628218
51	C5	R1	7.33985000288462
51	C9	R1	7.32192809488736
51	C6	R1	7.25738784269265
51	C21	R1	7.21916852046216
51	C19	R1	7.10852445677817
51	C1	R1	6.90689059560852
51	C22	R1	7.32192809488736
51	C4	R1	7.3037807481771
51	C13	R1	7.4178525148859
51	C18	R1	6.98868468677217
51	C15	R1	6.88264304936184
51	C11	R1	7.4093909361377
51	C16	R1	7.4093909361377
51	C8	R1	7.03342300153745
51	C20	R1	7.40087943628218
52	C23	R1	7.17990909001493
52	C12	R1	6.84549005094437
52	C10	R1	6.93073733756289
52	C14	R1	7.03342300153745
52	C5	R1	7.24792751344359
52	C9	R1	7.37503943134692
52	C24	R1	7.06608919045777
52	C6	R1	7.33091687811462
52	C21	R1	7.10852445677817
52	C19	R1	6.88264304936184
52	C1	R1	7.60733031374961
52	C22	R1	7.62205181945638
52	C4	R1	7.24792751344359
52	C13	R1	7.19967234483636
52	C18	R1	7.53915881110803
52	C15	R1	7.48381577726426
52	C11	R1	7.14974711950468
52	C16	R1	7.14974711950468
52	C8	R1	7.44294349584873
52	C20	R1	7.10852445677817
52	C7	R1	7.21916852046216
53	C23	R1	7.25738784269265
53	C17	R1	7.33985000288462
53	C12	R1	7.35755200461808
53	C10	R1	6.8073549220576
53	C3	R1	7.28540221886225
53	C14	R1	7.16992500144231
53	C5	R1	7.31288295528436
53	C9	R1	7.24792751344359
53	C24	R1	7.22881869049588
53	C6	R1	7.3037807481771
53	C21	R1	7.32192809488736
53	C19	R1	7.2667865406949
53	C1	R1	7.4262647547021
53	C22	R1	7.17990909001493
53	C4	R1	7.38370429247405
53	C13	R1	7.5077946401987
53	C18	R1	7.15987133677839
53	C15	R1	7.29462074889163
53	C11	R1	7.04439411935845
53	C16	R1	7.24792751344359
53	C8	R1	7.33985000288462
53	C20	R1	7.48381577726426
53	C7	R1	7.2667865406949
54	C23	R1	7.56985560833095
54	C17	R1	7.39231742277876
54	C12	R1	7.03342300153745
54	C10	R1	6.83289001416474
54	C3	R1	7.01122725542325
54	C14	R1	7.04439411935845
54	C5	R1	7.18982455888002
54	C9	R1	7.35755200461808
54	C24	R1	7.38370429247405
54	C6	R1	6.95419631038687
54	C21	R1	7.17990909001493
54	C19	R1	7.33091687811462
54	C22	R1	7.43462822763672
54	C4	R1	7.17990909001493
54	C18	R1	7.15987133677839
54	C11	R1	7.19967234483636
54	C16	R1	6.76818432477693
54	C8	R1	7.57742882803575
54	C20	R1	6.82017896241519
54	C7	R1	7.04439411935845
55	C23	R1	7.25738784269265
55	C17	R1	7.28540221886225
55	C12	R1	6.95419631038687
55	C10	R1	7.24792751344359
55	C3	R1	7.55458885167764
55	C14	R1	7.04439411935845
55	C5	R1	7.37503943134692
55	C9	R1	6.74146698640115
55	C24	R1	7.39231742277876
55	C6	R1	7.24792751344359
55	C21	R1	6.62935662007961
55	C19	R1	7.13955135239879
55	C1	R1	7.13955135239879
55	C22	R1	7.33985000288462
55	C4	R1	6.75488750216347
55	C13	R1	6.94251450533924
55	C15	R1	7.34872815423108
55	C11	R1	7.22881869049588
55	C16	R1	7.06608919045777
55	C20	R1	7.01122725542325
55	C7	R1	7.2667865406949
56	C23	R1	7.14974711950468
56	C17	R1	7.17990909001493
56	C12	R1	7.36632221424582
56	C3	R1	7.53138146051631
56	C14	R1	7.20945336562895
56	C5	R1	7.24792751344359
56	C9	R1	7.53915881110803
56	C24	R1	7.17990909001493
56	C6	R1	7.34872815423108
56	C21	R1	7.18982455888002
56	C19	R1	7.37503943134692
56	C1	R1	7.59245703726808
56	C4	R1	7.11894107272351
56	C13	R1	7.33985000288462
56	C18	R1	7.13955135239879
56	C15	R1	7.10852445677817
56	C11	R1	7.08746284125034
56	C16	R1	7.28540221886225
56	C8	R1	7.16992500144231
56	C7	R1	7.09803208296053
57	C23	R1	7.60733031374961
57	C17	R1	7.16992500144231
57	C12	R1	7.32192809488736
57	C10	R1	7.05528243550119
57	C3	R1	7.25738784269265
57	C14	R1	7.40087943628218
57	C5	R1	7.28540221886225
57	C9	R1	7.4757334309664
57	C24	R1	7.27612440527424
57	C6	R1	7.35755200461808
57	C19	R1	7.05528243550119
57	C1	R1	7.10852445677817
57	C22	R1	7.17990909001493
57	C4	R1	7.03342300153745
57	C13	R1	7.06608919045777
57	C18	R1	6.8073549220576
57	C15	R1	7.09803208296053
57	C11	R1	7.2667865406949
57	C16	R1	7.01122725542325
57	C8	R1	7.06608919045777
57	C7	R1	7.20945336562895
58	C23	R1	7.09803208296053
58	C17	R1	7.03342300153745
58	C12	R1	7.27612440527424
58	C10	R1	7.62935662007961
58	C3	R1	6.8703647195834
58	C14	R1	7.43462822763672
58	C5	R1	7.51569983828404
58	C9	R1	7.49185309632967
58	C24	R1	7.25738784269265
58	C6	R1	7.37503943134692
58	C21	R1	7.06608919045777
58	C19	R1	7.49984588708321
58	C1	R1	7.49185309632967
58	C22	R1	7.35755200461808
58	C4	R1	7.37503943134692
58	C13	R1	7.29462074889163
58	C18	R1	7.17990909001493
58	C15	R1	7.4757334309664
58	C11	R1	7.51569983828404
58	C16	R1	7.48381577726426
58	C8	R1	7.24792751344359
58	C20	R1	7.16992500144231
58	C7	R1	7.06608919045777
59	C23	R1	7.08746284125034
59	C17	R1	7.27612440527424
59	C10	R1	7.27612440527424
59	C3	R1	7
59	C14	R1	7.05528243550119
59	C5	R1	7.33091687811462
59	C9	R1	7.17990909001493
59	C24	R1	7.35755200461808
59	C6	R1	7.20945336562895
59	C21	R1	7.32192809488736
59	C19	R1	7.36632221424582
59	C1	R1	7.52356195605701
59	C22	R1	7.33091687811462
59	C4	R1	7.24792751344359
59	C13	R1	7.09803208296053
59	C15	R1	7.27612440527424
59	C11	R1	7.09803208296053
59	C8	R1	7.10852445677817
59	C20	R1	7.11894107272351
59	C7	R1	7.4262647547021
60	C23	R1	7.35755200461808
60	C17	R1	7.34872815423108
60	C12	R1	7.18982455888002
60	C3	R1	7.37503943134692
60	C14	R1	7.3037807481771
60	C5	R1	6.97727992349992
60	C9	R1	7.38370429247405
60	C24	R1	7.34872815423108
60	C21	R1	7.44294349584873
60	C19	R1	7.467605550083
60	C1	R1	7.2667865406949
60	C4	R1	7.06608919045777
60	C13	R1	7.19967234483636
60	C18	R1	7.16992500144231
60	C11	R1	6.78135971352466
60	C16	R1	6.84549005094437
60	C20	R1	7.17990909001493
60	C7	R1	7.4757334309664
61	C23	R1	6.82017896241519
61	C17	R1	7.01122725542325
61	C12	R1	7.4093909361377
61	C10	R1	7.467605550083
61	C3	R1	7.48381577726426
61	C14	R1	7.10852445677817
61	C5	R1	7.10852445677817
61	C9	R1	7.60733031374961
61	C24	R1	7.22881869049588
61	C6	R1	7.28540221886225
61	C21	R1	7.05528243550119
61	C19	R1	7.23840473932508
61	C1	R1	7.14974711950468
61	C22	R1	7.04439411935845
61	C4	R1	7.40087943628218
61	C13	R1	7.12928301694497
61	C18	R1	7.57742882803575
61	C15	R1	7.34872815423108
61	C16	R1	7.38370429247405
61	C8	R1	7.35755200461808
61	C20	R1	6.70043971814109
61	C7	R1	7.08746284125034
62	C23	R1	7.28540221886225
62	C17	R1	7.48381577726426
62	C12	R1	7.22881869049588
62	C10	R1	7.4093909361377
62	C3	R1	7.19967234483636
62	C14	R1	7.49185309632967
62	C5	R1	7.4178525148859
62	C9	R1	7.05528243550119
62	C24	R1	7.18982455888002
62	C6	R1	7.4093909361377
62	C21	R1	7.08746284125034
62	C19	R1	7.53138146051631
62	C1	R1	7.34872815423108
62	C22	R1	7.14974711950468
62	C4	R1	7.27612440527424
62	C18	R1	7.22881869049588
62	C15	R1	7.03342300153745
62	C11	R1	7.05528243550119
62	C16	R1	7.23840473932508
62	C8	R1	7.28540221886225
62	C20	R1	7.43462822763672
62	C7	R1	7.07681559705083
63	C17	R1	7.53138146051631
63	C12	R1	7.27612440527424
63	C10	R1	7.08746284125034
63	C3	R1	7.72109918870719
63	C14	R1	7.62935662007961
63	C5	R1	7.45121111183233
63	C9	R1	7.38370429247405
63	C24	R1	7.21916852046216
63	C6	R1	7.01122725542325
63	C21	R1	7.10852445677817
63	C19	R1	7.55458885167764
63	C1	R1	7.4262647547021
63	C22	R1	7.2667865406949
63	C4	R1	7.08746284125034
63	C13	R1	7.56224242422107
63	C18	R1	7.18982455888002
63	C15	R1	6.84549005094437
63	C11	R1	6.98868468677217
63	C16	R1	7.25738784269265
63	C8	R1	7.38370429247405
63	C7	R1	6.88264304936184
64	C23	R1	7.27612440527424
64	C17	R1	7.53915881110803
64	C12	R1	7.25738784269265
64	C10	R1	7.31288295528436
64	C3	R1	7.49984588708321
64	C14	R1	7.23840473932508
64	C5	R1	7.13955135239879
64	C9	R1	7.25738784269265
64	C24	R1	7.4178525148859
64	C21	R1	7.02236781302845
64	C19	R1	7.01122725542325
64	C1	R1	7.33091687811462
64	C22	R1	7.01122725542325
64	C4	R1	7.12928301694497
64	C13	R1	7.02236781302845
64	C18	R1	7.3037807481771
64	C15	R1	6.93073733756289
64	C11	R1	7.11894107272351
64	C8	R1	7.07681559705083
64	C20	R1	7.61470984411521
64	C7	R1	6.90689059560852
65	C23	R1	7.29462074889163
65	C17	R1	7.12928301694497
65	C12	R1	7.33985000288462
65	C10	R1	7.02236781302845
65	C3	R1	7.14974711950468
65	C14	R1	7.3037807481771
65	C5	R1	7
65	C9	R1	7.13955135239879
65	C24	R1	7.43462822763672
65	C6	R1	7.03342300153745
65	C21	R1	7.24792751344359
65	C19	R1	7.02236781302845
65	C1	R1	6.64385618977472
65	C22	R1	7.18982455888002
65	C4	R1	7.14974711950468
65	C13	R1	7.17990909001493
65	C18	R1	7.15987133677839
65	C15	R1	7.3037807481771
65	C11	R1	7.11894107272351
65	C16	R1	7.17990909001493
65	C20	R1	7.22881869049588
65	C7	R1	7.27612440527424
66	C23	R1	7.01122725542325
66	C12	R1	7.32192809488736
66	C10	R1	7.58496250072116
66	C3	R1	7.15987133677839
66	C14	R1	7.20945336562895
66	C5	R1	7.5077946401987
66	C9	R1	7.43462822763672
66	C24	R1	7.49984588708321
66	C6	R1	7.49185309632967
66	C19	R1	7.2667865406949
66	C1	R1	7.3037807481771
66	C22	R1	7.36632221424582
66	C4	R1	7.32192809488736
66	C13	R1	7.11894107272351
66	C18	R1	7.20945336562895
66	C15	R1	7.29462074889163
66	C11	R1	7.23840473932508
66	C16	R1	7.16992500144231
66	C8	R1	7.15987133677839
66	C20	R1	7.29462074889163
66	C7	R1	7.37503943134692
67	C12	R1	7.27612440527424
67	C10	R1	7.36632221424582
67	C3	R1	7.07681559705083
67	C14	R1	7.11894107272351
67	C5	R1	7
67	C9	R1	7.20945336562895
67	C24	R1	7.3037807481771
67	C6	R1	7.28540221886225
67	C21	R1	7.12928301694497
67	C19	R1	6.79441586635011
67	C1	R1	7.34872815423108
67	C22	R1	7.15987133677839
67	C4	R1	7.4093909361377
67	C13	R1	7.17990909001493
67	C18	R1	7.03342300153745
67	C15	R1	7.2667865406949
67	C11	R1	7.2667865406949
67	C16	R1	7.09803208296053
67	C8	R1	7.25738784269265
67	C20	R1	7.21916852046216
67	C7	R1	7.48381577726426
68	C23	R1	6.98868468677217
68	C17	R1	7.51569983828404
68	C12	R1	6.98868468677217
68	C10	R1	7.32192809488736
68	C3	R1	7.60733031374961
68	C14	R1	7.27612440527424
68	C5	R1	7.57742882803575
68	C9	R1	7.52356195605701
68	C24	R1	7.32192809488736
68	C6	R1	7.37503943134692
68	C19	R1	7.09803208296053
68	C1	R1	7.51569983828404
68	C4	R1	7.23840473932508
68	C18	R1	7.4093909361377
68	C15	R1	7.44294349584873
68	C11	R1	7.55458885167764
68	C16	R1	6.91886323727459
68	C8	R1	7.21916852046216
68	C20	R1	7.21916852046216
68	C7	R1	7.4093909361377
69	C23	R1	7.36632221424582
69	C17	R1	7.38370429247405
69	C12	R1	7.07681559705083
69	C10	R1	7.27612440527424
69	C3	R1	7.33985000288462
69	C14	R1	7.22881869049588
69	C5	R1	7.27612440527424
69	C9	R1	7.07681559705083
69	C24	R1	7.21916852046216
69	C6	R1	6.90689059560852
69	C21	R1	7.21916852046216
69	C19	R1	7.44294349584873
69	C1	R1	7.36632221424582
69	C22	R1	6.95419631038687
69	C4	R1	7.55458885167764
69	C13	R1	6.91886323727459
69	C18	R1	7.06608919045777
69	C15	R1	7.37503943134692
69	C16	R1	7.14974711950468
69	C8	R1	7.40087943628218
69	C7	R1	7.32192809488736
70	C23	R1	7.3037807481771
70	C17	R1	7.39231742277876
70	C12	R1	6.96578428466209
70	C10	R1	7.36632221424582
70	C3	R1	7.18982455888002
70	C14	R1	6.98868468677217
70	C5	R1	7.04439411935845
70	C9	R1	7.32192809488736
70	C24	R1	7.43462822763672
70	C6	R1	7.54689445988764
70	C19	R1	7.03342300153745
70	C1	R1	7.34872815423108
70	C22	R1	7.18982455888002
70	C4	R1	7.07681559705083
70	C18	R1	6.84549005094437
70	C15	R1	7.09803208296053
70	C8	R1	7.4262647547021
70	C20	R1	7.3037807481771
70	C7	R1	6.91886323727459
71	C17	R1	7.467605550083
71	C12	R1	7.16992500144231
71	C10	R1	7.24792751344359
71	C3	R1	7.36632221424582
71	C14	R1	7.49185309632967
71	C5	R1	7.09803208296053
71	C9	R1	7.13955135239879
71	C24	R1	7.15987133677839
71	C6	R1	7.14974711950468
71	C21	R1	7.36632221424582
71	C19	R1	7.49984588708321
71	C1	R1	7.4262647547021
71	C4	R1	6.91886323727459
71	C15	R1	7.33985000288462
71	C11	R1	7.10852445677817
71	C16	R1	7.08746284125034
71	C8	R1	7.40087943628218
71	C20	R1	7.01122725542325
71	C7	R1	7.13955135239879
72	C23	R1	7.14974711950468
72	C17	R1	7.03342300153745
72	C12	R1	7.4178525148859
72	C10	R1	6.74146698640115
72	C3	R1	7.10852445677817
72	C14	R1	7.2667865406949
72	C5	R1	7.45121111183233
72	C24	R1	7.62935662007961
72	C6	R1	7.5077946401987
72	C21	R1	7.01122725542325
72	C19	R1	7.19967234483636
72	C1	R1	6.8703647195834
72	C22	R1	6.94251450533924
72	C4	R1	7.4757334309664
72	C13	R1	7.49984588708321
72	C18	R1	7.14974711950468
72	C15	R1	7.28540221886225
72	C11	R1	7.28540221886225
72	C16	R1	7.2667865406949
72	C8	R1	7.09803208296053
72	C20	R1	7.44294349584873
72	C7	R1	7.467605550083
73	C23	R1	7.08746284125034
73	C17	R1	7.52356195605701
73	C12	R1	7.18982455888002
73	C10	R1	6.96578428466209
73	C3	R1	7.20945336562895
73	C14	R1	7.20945336562895
73	C5	R1	7.13955135239879
73	C9	R1	7.05528243550119
73	C6	R1	7.32192809488736
73	C21	R1	7.25738784269265
73	C19	R1	7.3037807481771
73	C1	R1	7.55458885167764
73	C4	R1	7.19967234483636
73	C13	R1	7.22881869049588
73	C11	R1	6.84549005094437
73	C16	R1	7.3037807481771
73	C20	R1	7.13955135239879
73	C7	R1	7.44294349584873
74	C23	R1	7.36632221424582
74	C12	R1	7.25738784269265
74	C10	R1	7.19967234483636
74	C3	R1	7.15987133677839
74	C14	R1	7.25738784269265
74	C5	R1	7.27612440527424
74	C9	R1	7.09803208296053
74	C24	R1	7.62205181945638
74	C6	R1	7.33985000288462
74	C21	R1	7.33985000288462
74	C19	R1	7.33985000288462
74	C1	R1	7.49984588708321
74	C22	R1	7.25738784269265
74	C4	R1	7.23840473932508
74	C18	R1	7.08746284125034
74	C15	R1	7.18982455888002
74	C11	R1	7.24792751344359
74	C8	R1	7.23840473932508
74	C20	R1	6.83289001416474
74	C7	R1	7.01122725542325
75	C23	R1	7.55458885167764
75	C17	R1	7.21916852046216
75	C12	R1	7.21916852046216
75	C10	R1	7.05528243550119
75	C3	R1	7.40087943628218
75	C14	R1	7.54689445988764
75	C5	R1	7.4093909361377
75	C24	R1	7.11894107272351
75	C6	R1	7.49984588708321
75	C21	R1	7.25738784269265
75	C19	R1	7.49185309632967
75	C22	R1	7.37503943134692
75	C4	R1	7.10852445677817
75	C13	R1	7.21916852046216
75	C11	R1	6.96578428466209
75	C16	R1	7.11894107272351
75	C8	R1	7.38370429247405
75	C20	R1	7.10852445677817
76	C17	R1	7
76	C10	R1	7.40087943628218
76	C3	R1	7.18982455888002
76	C5	R1	7.13955135239879
76	C9	R1	7.12928301694497
76	C24	R1	7.15987133677839
76	C6	R1	7.05528243550119
76	C21	R1	7.39231742277876
76	C19	R1	6.98868468677217
76	C1	R1	7.36632221424582
76	C22	R1	7.25738784269265
76	C4	R1	7.25738784269265
76	C13	R1	7.32192809488736
76	C18	R1	7.20945336562895
76	C15	R1	7.16992500144231
76	C11	R1	7.4757334309664
76	C16	R1	7.64385618977472
76	C8	R1	7.44294349584873
76	C20	R1	7.34872815423108
77	C23	R1	7.12928301694497
77	C17	R1	7.03342300153745
77	C12	R1	7.5077946401987
77	C10	R1	7.21916852046216
77	C3	R1	7.38370429247405
77	C14	R1	7.24792751344359
77	C5	R1	7.51569983828404
77	C9	R1	7.10852445677817
77	C24	R1	7.49185309632967
77	C6	R1	7.29462074889163
77	C21	R1	7.4093909361377
77	C19	R1	7.4093909361377
77	C1	R1	7.13955135239879
77	C22	R1	7.45121111183233
77	C4	R1	7.44294349584873
77	C13	R1	7.34872815423108
77	C18	R1	6.79441586635011
77	C15	R1	7.14974711950468
77	C11	R1	7.17990909001493
77	C16	R1	7.21916852046216
77	C8	R1	6.83289001416474
77	C20	R1	7.19967234483636
77	C7	R1	7.48381577726426
78	C23	R1	7.20945336562895
78	C17	R1	7.32192809488736
78	C12	R1	7.4594316186373
78	C3	R1	7.03342300153745
78	C14	R1	7.55458885167764
78	C5	R1	7.10852445677817
78	C9	R1	7.58496250072116
78	C24	R1	7.23840473932508
78	C6	R1	7.21916852046216
78	C21	R1	7.08746284125034
78	C19	R1	7.03342300153745
78	C1	R1	7.54689445988764
78	C22	R1	7.55458885167764
78	C4	R1	7.23840473932508
78	C13	R1	7.22881869049588
78	C18	R1	7.03342300153745
78	C15	R1	7.3037807481771
78	C11	R1	7.08746284125034
78	C16	R1	7.19967234483636
78	C8	R1	7.33985000288462
78	C20	R1	7.35755200461808
78	C7	R1	6.94251450533924
79	C23	R1	7.33091687811462
79	C17	R1	7.27612440527424
79	C12	R1	7.39231742277876
79	C10	R1	7.23840473932508
79	C3	R1	7.60733031374961
79	C14	R1	7.23840473932508
79	C5	R1	7.4262647547021
79	C9	R1	7.02236781302845
79	C24	R1	7.4594316186373
79	C6	R1	7.27612440527424
79	C21	R1	7.5077946401987
79	C19	R1	7.16992500144231
79	C1	R1	7.32192809488736
79	C22	R1	7.28540221886225
79	C4	R1	7.49185309632967
79	C13	R1	7.11894107272351
79	C18	R1	7.08746284125034
79	C15	R1	7.14974711950468
79	C11	R1	7.09803208296053
79	C8	R1	7.17990909001493
79	C20	R1	7.31288295528436
79	C7	R1	7.33985000288462
80	C23	R1	7.44294349584873
80	C17	R1	7.38370429247405
80	C12	R1	6.85798099512757
80	C5	R1	7.24792751344359
80	C9	R1	7.15987133677839
80	C24	R1	7.22881869049588
80	C6	R1	7.27612440527424
80	C19	R1	7.36632221424582
80	C1	R1	7
80	C22	R1	7.05528243550119
80	C4	R1	7.07681559705083
80	C13	R1	6.98868468677217
80	C18	R1	7.34872815423108
80	C11	R1	7.53138146051631
80	C16	R1	7.13955135239879
80	C8	R1	7.20945336562895
80	C20	R1	7.29462074889163
80	C7	R1	7.44294349584873
81	C23	R1	7.13955135239879
81	C17	R1	7.55458885167764
81	C12	R1	7.4594316186373
81	C10	R1	7.24792751344359
81	C3	R1	6.8703647195834
81	C14	R1	6.96578428466209
81	C5	R1	7.2667865406949
81	C9	R1	7.44294349584873
81	C24	R1	7.31288295528436
81	C6	R1	7.4093909361377
81	C21	R1	6.83289001416474
81	C19	R1	7.29462074889163
81	C1	R1	6.89481776330794
81	C22	R1	7.16992500144231
81	C4	R1	7.34872815423108
81	C13	R1	7.62205181945638
81	C18	R1	6.93073733756289
81	C15	R1	7.01122725542325
81	C11	R1	7.15987133677839
81	C16	R1	7.10852445677817
81	C8	R1	6.88264304936184
81	C20	R1	7.57742882803575
81	C7	R1	7.19967234483636
82	C23	R1	7.31288295528436
82	C17	R1	7.40087943628218
82	C12	R1	7.39231742277876
82	C10	R1	7.35755200461808
82	C3	R1	7.2667865406949
82	C14	R1	7.43462822763672
82	C5	R1	7.49185309632967
82	C9	R1	7.20945336562895
82	C24	R1	7.54689445988764
82	C6	R1	7.61470984411521
82	C21	R1	7.16992500144231
82	C19	R1	7.07681559705083
82	C1	R1	7.33091687811462
82	C22	R1	7.5077946401987
82	C4	R1	7.12928301694497
82	C13	R1	7.23840473932508
82	C18	R1	7.36632221424582
82	C15	R1	7.43462822763672
82	C11	R1	7.59245703726808
82	C16	R1	7.52356195605701
82	C8	R1	7.75488750216347
82	C20	R1	7.64385618977472
82	C7	R1	7.52356195605701
83	C23	R1	7.5077946401987
83	C17	R1	7.20945336562895
83	C12	R1	7.37503943134692
83	C10	R1	7.16992500144231
83	C3	R1	6.84549005094437
83	C14	R1	7.28540221886225
83	C5	R1	7.39231742277876
83	C24	R1	7.4093909361377
83	C6	R1	7.28540221886225
83	C21	R1	7.05528243550119
83	C19	R1	7.29462074889163
83	C1	R1	7.33091687811462
83	C22	R1	6.84549005094437
83	C4	R1	7.03342300153745
83	C13	R1	7.13955135239879
83	C15	R1	7.23840473932508
83	C11	R1	7.4178525148859
83	C16	R1	7.29462074889163
83	C20	R1	7.05528243550119
83	C7	R1	7.29462074889163
84	C23	R1	7.49185309632967
84	C17	R1	7.40087943628218
84	C12	R1	7.15987133677839
84	C10	R1	7.12928301694497
84	C3	R1	7.84549005094437
84	C14	R1	7.5077946401987
84	C5	R1	6.82017896241519
84	C9	R1	7.29462074889163
84	C24	R1	7.23840473932508
84	C21	R1	7.25738784269265
84	C19	R1	7.33091687811462
84	C1	R1	7.31288295528436
84	C22	R1	7.16992500144231
84	C4	R1	7.28540221886225
84	C13	R1	7.36632221424582
84	C18	R1	6.76818432477693
84	C15	R1	7.24792751344359
84	C16	R1	7.24792751344359
84	C8	R1	7.4262647547021
84	C20	R1	7.10852445677817
84	C7	R1	7.15987133677839
85	C23	R1	7.11894107272351
85	C12	R1	7.19967234483636
85	C10	R1	6.8703647195834
85	C14	R1	7.4178525148859
85	C5	R1	7.18982455888002
85	C9	R1	7.33091687811462
85	C24	R1	7.15987133677839
85	C6	R1	7.4093909361377
85	C21	R1	7.62205181945638
85	C1	R1	7.03342300153745
85	C22	R1	7.27612440527424
85	C4	R1	7.33985000288462
85	C18	R1	7.16992500144231
85	C15	R1	7.3037807481771
85	C11	R1	7.27612440527424
85	C16	R1	6.8703647195834
85	C20	R1	7.37503943134692
85	C7	R1	7.45121111183233
86	C23	R1	7.11894107272351
86	C17	R1	7.33985000288462
86	C12	R1	7.24792751344359
86	C10	R1	7.467605550083
86	C3	R1	7.4178525148859
86	C14	R1	7.11894107272351
86	C5	R1	7.20945336562895
86	C9	R1	7.54689445988764
86	C24	R1	7.08746284125034
86	C6	R1	7.36632221424582
86	C21	R1	7.08746284125034
86	C19	R1	7.28540221886225
86	C1	R1	7.33985000288462
86	C22	R1	7.20945336562895
86	C4	R1	7.28540221886225
86	C13	R1	7.4757334309664
86	C18	R1	7.53915881110803
86	C15	R1	7.08746284125034
86	C11	R1	7.2667865406949
86	C16	R1	7.23840473932508
86	C8	R1	7.03342300153745
86	C20	R1	6.90689059560852
86	C7	R1	7.10852445677817
87	C23	R1	7.2667865406949
87	C17	R1	7.467605550083
87	C12	R1	7.11894107272351
87	C10	R1	7.12928301694497
87	C3	R1	7.38370429247405
87	C14	R1	7.33985000288462
87	C5	R1	7.4093909361377
87	C9	R1	7.28540221886225
87	C24	R1	7.09803208296053
87	C6	R1	7.10852445677817
87	C21	R1	7.21916852046216
87	C19	R1	7.15987133677839
87	C1	R1	7.3037807481771
87	C22	R1	7.27612440527424
87	C4	R1	7.11894107272351
87	C13	R1	7.49984588708321
87	C18	R1	7.10852445677817
87	C15	R1	7.4594316186373
87	C11	R1	7.53915881110803
87	C8	R1	6.94251450533924
87	C20	R1	7.2667865406949
87	C7	R1	7.4178525148859
88	C23	R1	7.23840473932508
88	C17	R1	7.27612440527424
88	C12	R1	7.03342300153745
88	C10	R1	7.20945336562895
88	C3	R1	7.32192809488736
88	C14	R1	7.4093909361377
88	C5	R1	7.23840473932508
88	C9	R1	7.37503943134692
88	C24	R1	7.12928301694497
88	C6	R1	7.35755200461808
88	C21	R1	7.4262647547021
88	C19	R1	6.98868468677217
88	C1	R1	7.33091687811462
88	C4	R1	7.49185309632967
88	C13	R1	7.48381577726426
88	C15	R1	7.2667865406949
88	C11	R1	7.10852445677817
88	C20	R1	7.03342300153745
88	C7	R1	7.20945336562895
89	C23	R1	7.45121111183233
89	C17	R1	6.91886323727459
89	C12	R1	7.33091687811462
89	C10	R1	7.25738784269265
89	C3	R1	7.03342300153745
89	C14	R1	7.14974711950468
89	C5	R1	7.18982455888002
89	C9	R1	7.40087943628218
89	C24	R1	7.4093909361377
89	C21	R1	7.3037807481771
89	C19	R1	7.24792751344359
89	C1	R1	7.57742882803575
89	C22	R1	7.48381577726426
89	C18	R1	7.40087943628218
89	C16	R1	7.08746284125034
89	C8	R1	7.39231742277876
89	C20	R1	7.05528243550119
89	C7	R1	7.37503943134692
90	C17	R1	7.4757334309664
90	C12	R1	7.34872815423108
90	C10	R1	7.15987133677839
90	C3	R1	7.53138146051631
90	C14	R1	7.25738784269265
90	C5	R1	7.5077946401987
90	C9	R1	7.28540221886225
90	C24	R1	7.05528243550119
90	C6	R1	7.37503943134692
90	C21	R1	7.65821148275179
90	C19	R1	7.02236781302845
90	C1	R1	7.55458885167764
90	C22	R1	7.04439411935845
90	C4	R1	7.33985000288462
90	C13	R1	7.06608919045777
90	C18	R1	7.3037807481771
90	C15	R1	6.89481776330794
90	C11	R1	7.3037807481771
90	C16	R1	7.4093909361377
90	C8	R1	6.6724253419715
90	C20	R1	7.34872815423108
90	C7	R1	7.09803208296053
91	C17	R1	7.32192809488736
91	C12	R1	7.38370429247405
91	C3	R1	7.33985000288462
91	C14	R1	7.40087943628218
91	C5	R1	7.49185309632967
91	C9	R1	7.13955135239879
91	C6	R1	7.22881869049588
91	C21	R1	7.4757334309664
91	C19	R1	7.38370429247405
91	C1	R1	7.37503943134692
91	C4	R1	7.12928301694497
91	C13	R1	7.17990909001493
91	C18	R1	6.85798099512757
91	C15	R1	7.62935662007961
91	C11	R1	7.40087943628218
91	C16	R1	7.37503943134692
91	C8	R1	7.38370429247405
91	C7	R1	7.31288295528436
92	C23	R1	7.31288295528436
92	C17	R1	7.36632221424582
92	C10	R1	7.38370429247405
92	C3	R1	7.15987133677839
92	C14	R1	7.09803208296053
92	C5	R1	7.33091687811462
92	C9	R1	7.11894107272351
92	C24	R1	7.48381577726426
92	C6	R1	7.17990909001493
92	C21	R1	7.3037807481771
92	C19	R1	7.27612440527424
92	C1	R1	7.12928301694497
92	C22	R1	6.8703647195834
92	C4	R1	7.38370429247405
92	C13	R1	6.97727992349992
92	C18	R1	7.10852445677817
92	C15	R1	7.64385618977472
92	C11	R1	7.02236781302845
92	C16	R1	7.09803208296053
92	C8	R1	7.12928301694497
92	C20	R1	7.22881869049588
92	C7	R1	7.5077946401987
93	C23	R1	7.01122725542325
93	C17	R1	7.48381577726426
93	C12	R1	7.19967234483636
93	C10	R1	7.16992500144231
93	C3	R1	7.74819284958946
93	C14	R1	7.5077946401987
93	C9	R1	6.97727992349992
93	C24	R1	7.10852445677817
93	C6	R1	7.02236781302845
93	C21	R1	7.21916852046216
93	C1	R1	7.29462074889163
93	C22	R1	7.19967234483636
93	C4	R1	7.13955135239879
93	C13	R1	7.4178525148859
93	C18	R1	6.95419631038687
93	C11	R1	7.49185309632967
93	C16	R1	7.29462074889163
93	C20	R1	7.08746284125034
93	C7	R1	7.49984588708321
94	C23	R1	7.35755200461808
94	C17	R1	7
94	C12	R1	7.64385618977472
94	C10	R1	7.17990909001493
94	C3	R1	6.90689059560852
94	C14	R1	7.04439411935845
94	C5	R1	7.52356195605701
94	C9	R1	7.01122725542325
94	C24	R1	7.28540221886225
94	C6	R1	7.28540221886225
94	C21	R1	7.16992500144231
94	C19	R1	7.24792751344359
94	C1	R1	7.37503943134692
94	C22	R1	7.38370429247405
94	C4	R1	7.58496250072116
94	C13	R1	7.49185309632967
94	C18	R1	7.07681559705083
94	C15	R1	6.74146698640115
94	C11	R1	6.96578428466209
94	C16	R1	7.10852445677817
94	C8	R1	7.05528243550119
94	C20	R1	7.49185309632967
94	C7	R1	7.33985000288462
95	C23	R1	7.23840473932508
95	C17	R1	7.53915881110803
95	C12	R1	7.11894107272351
95	C10	R1	7.52356195605701
95	C14	R1	7.31288295528436
95	C5	R1	7.48381577726426
95	C9	R1	7.34872815423108
95	C24	R1	7.56224242422107
95	C6	R1	7.33091687811462
95	C19	R1	7.48381577726426
95	C1	R1	7.68650052718322
95	C22	R1	7.04439411935845
95	C4	R1	7.60733031374961
95	C13	R1	7.11894107272351
95	C18	R1	7.28540221886225
95	C15	R1	7.19967234483636
95	C11	R1	7.31288295528436
95	C16	R1	7.13955135239879
95	C8	R1	6.78135971352466
95	C20	R1	7.20945336562895
95	C7	R1	7.53138146051631
96	C23	R1	7.36632221424582
96	C17	R1	7.23840473932508
96	C12	R1	7.18982455888002
96	C10	R1	7.4757334309664
96	C3	R1	7.13955135239879
96	C14	R1	7.44294349584873
96	C9	R1	7.14974711950468
96	C24	R1	7.21916852046216
96	C6	R1	6.95419631038687
96	C21	R1	7.5077946401987
96	C19	R1	7.16992500144231
96	C1	R1	7.54689445988764
96	C22	R1	7.22881869049588
96	C4	R1	7.02236781302845
96	C13	R1	7.17990909001493
96	C18	R1	7.19967234483636
96	C15	R1	7.01122725542325
96	C11	R1	7
96	C16	R1	6.97727992349992
96	C8	R1	7.11894107272351
96	C20	R1	7.10852445677817
96	C7	R1	6.97727992349992
97	C23	R1	7.32192809488736
97	C17	R1	6.90689059560852
97	C12	R1	7.23840473932508
[truncated: 14,649 more rows]
