# Supplementary material for: Stochastic modelling of single-cell gene expression adaptation reveals non-genomic contribution to evolution of tumor subclones
Source: bioRxiv. 2024 Apr 20:2024.04.17.588869. Preprint. [Version 1] doi: 10.1101/2024.04.17.588869 (PMC11071284; doi:10.1101/2024.04.17.588869)
Supplement: Supplement 2 [file media-2.zip › Supplementary Files/Simulated Data/Adaptive_Simulation/tr_1.04_sq_15_r_150_a_8.csv]

gene	species	replicate	exprval
1	C23	R1	7.33091687811462
1	C17	R1	7.31288295528436
1	C10	R1	7.4594316186373
1	C3	R1	7.17990909001493
1	C14	R1	7.04439411935845
1	C5	R1	7.49185309632967
1	C9	R1	7.39231742277876
1	C6	R1	7.2667865406949
1	C21	R1	7.65105169117893
1	C19	R1	6.91886323727459
1	C1	R1	7.31288295528436
1	C4	R1	7.39231742277876
1	C13	R1	7.28540221886225
1	C15	R1	7.467605550083
1	C11	R1	7.24792751344359
1	C16	R1	7.32192809488736
1	C8	R1	7.25738784269265
1	C20	R1	7.22881869049588
1	C7	R1	7.43462822763672
2	C23	R1	7.4178525148859
2	C12	R1	7.40087943628218
2	C10	R1	7.34872815423108
2	C14	R1	7.19967234483636
2	C5	R1	7.16992500144231
2	C9	R1	7.24792751344359
2	C6	R1	7.40087943628218
2	C21	R1	7.3037807481771
2	C19	R1	7.20945336562895
2	C1	R1	7.467605550083
2	C22	R1	7.11894107272351
2	C4	R1	7.12928301694497
2	C13	R1	7.33985000288462
2	C15	R1	7.07681559705083
2	C11	R1	7.11894107272351
2	C16	R1	6.7279204545632
2	C8	R1	7.56985560833095
2	C20	R1	7.18982455888002
2	C7	R1	7.01122725542325
3	C23	R1	7.05528243550119
3	C17	R1	7.22881869049588
3	C12	R1	7.19967234483636
3	C10	R1	7.12928301694497
3	C14	R1	7.14974711950468
3	C9	R1	7.37503943134692
3	C24	R1	7.44294349584873
3	C6	R1	7.34872815423108
3	C21	R1	7.27612440527424
3	C19	R1	7.18982455888002
3	C1	R1	7.17990909001493
3	C22	R1	7.09803208296053
3	C4	R1	7.18982455888002
3	C13	R1	7.23840473932508
3	C15	R1	7.22881869049588
3	C11	R1	7.08746284125034
3	C16	R1	7.21916852046216
4	C23	R1	7.08746284125034
4	C17	R1	7.68650052718322
4	C12	R1	6.90689059560852
4	C10	R1	7.01122725542325
4	C3	R1	7.55458885167764
4	C14	R1	7.29462074889163
4	C5	R1	7.13955135239879
4	C24	R1	7.4178525148859
4	C6	R1	7.53915881110803
4	C21	R1	7.22881869049588
4	C19	R1	7.33091687811462
4	C1	R1	6.90689059560852
4	C22	R1	7.27612440527424
4	C4	R1	7.36632221424582
4	C13	R1	7.39231742277876
4	C18	R1	7.2667865406949
4	C15	R1	7.20945336562895
4	C11	R1	7.20945336562895
4	C8	R1	7.49185309632967
4	C20	R1	7.15987133677839
4	C7	R1	7.2667865406949
5	C23	R1	7.20945336562895
5	C12	R1	7.21916852046216
5	C10	R1	7.06608919045777
5	C3	R1	7.49185309632967
5	C14	R1	7.40087943628218
5	C5	R1	7.4178525148859
5	C9	R1	7.37503943134692
5	C24	R1	7.4594316186373
5	C6	R1	7.19967234483636
5	C19	R1	7.32192809488736
5	C1	R1	7.35755200461808
5	C22	R1	7.27612440527424
5	C4	R1	7.28540221886225
5	C13	R1	6.98868468677217
5	C18	R1	7.22881869049588
5	C15	R1	7.467605550083
5	C11	R1	6.84549005094437
5	C16	R1	7.12928301694497
5	C8	R1	7.467605550083
5	C20	R1	7.15987133677839
5	C7	R1	7.25738784269265
6	C23	R1	7.34872815423108
6	C17	R1	7.32192809488736
6	C10	R1	7.33985000288462
6	C3	R1	6.93073733756289
6	C14	R1	7.31288295528436
6	C5	R1	7.2667865406949
6	C9	R1	7.16992500144231
6	C24	R1	7.43462822763672
6	C6	R1	7.56985560833095
6	C21	R1	7.08746284125034
6	C19	R1	7.35755200461808
6	C1	R1	7.36632221424582
6	C4	R1	7.53915881110803
6	C13	R1	7.19967234483636
6	C18	R1	7.33091687811462
6	C15	R1	7.21916852046216
6	C11	R1	7.34872815423108
6	C16	R1	7
6	C8	R1	7.32192809488736
6	C20	R1	7.11894107272351
6	C7	R1	6.97727992349992
7	C23	R1	7.67948009950545
7	C12	R1	7.24792751344359
7	C10	R1	7.19967234483636
7	C3	R1	7.11894107272351
7	C14	R1	7.5077946401987
7	C9	R1	7.34872815423108
7	C24	R1	7.4262647547021
7	C6	R1	7.16992500144231
7	C21	R1	7.3037807481771
7	C19	R1	7.18982455888002
7	C1	R1	7.2667865406949
7	C22	R1	7.31288295528436
7	C4	R1	7.51569983828404
7	C13	R1	7.32192809488736
7	C18	R1	6.98868468677217
7	C11	R1	7.3037807481771
7	C16	R1	7.06608919045777
7	C8	R1	7.25738784269265
7	C20	R1	7.18982455888002
7	C7	R1	7.12928301694497
8	C12	R1	7.09803208296053
8	C10	R1	7.33985000288462
8	C3	R1	7.09803208296053
8	C14	R1	7.17990909001493
8	C9	R1	7.45121111183233
8	C24	R1	7.33985000288462
8	C6	R1	7.4262647547021
8	C21	R1	7.03342300153745
8	C19	R1	7.19967234483636
8	C1	R1	7.38370429247405
8	C4	R1	7.11894107272351
8	C13	R1	7.02236781302845
8	C18	R1	7.09803208296053
8	C15	R1	7.32192809488736
8	C11	R1	7.22881869049588
8	C16	R1	7.19967234483636
8	C8	R1	7.4262647547021
8	C20	R1	7.32192809488736
8	C7	R1	7.33091687811462
9	C23	R1	7.23840473932508
9	C17	R1	6.79441586635011
9	C12	R1	7.48381577726426
9	C10	R1	7.09803208296053
9	C3	R1	7.06608919045777
9	C14	R1	7.33985000288462
9	C5	R1	7.45121111183233
9	C9	R1	7.36632221424582
9	C24	R1	7.45121111183233
9	C6	R1	7.32192809488736
9	C21	R1	7.05528243550119
9	C19	R1	7.3037807481771
9	C1	R1	7.23840473932508
9	C4	R1	7.4262647547021
9	C18	R1	7.17990909001493
9	C11	R1	7.05528243550119
9	C16	R1	7.22881869049588
9	C8	R1	7.40087943628218
9	C20	R1	7.34872815423108
10	C23	R1	7.13955135239879
10	C17	R1	7.36632221424582
10	C12	R1	7.21916852046216
10	C10	R1	6.91886323727459
10	C3	R1	7.39231742277876
10	C14	R1	7.14974711950468
10	C5	R1	7.08746284125034
10	C9	R1	7.24792751344359
10	C24	R1	7.28540221886225
10	C6	R1	7.17990909001493
10	C21	R1	7.63662462054365
10	C19	R1	7.29462074889163
10	C1	R1	7.28540221886225
10	C22	R1	7.37503943134692
10	C18	R1	7.32192809488736
10	C15	R1	7.39231742277876
10	C11	R1	6.98868468677217
10	C16	R1	7.10852445677817
10	C8	R1	7.09803208296053
10	C20	R1	7.59991284218713
10	C7	R1	7.4178525148859
11	C23	R1	7.2667865406949
11	C17	R1	7.10852445677817
11	C12	R1	7.2667865406949
11	C10	R1	7.35755200461808
11	C3	R1	7.21916852046216
11	C14	R1	7.21916852046216
11	C5	R1	7.10852445677817
11	C9	R1	7.31288295528436
11	C24	R1	7.24792751344359
11	C6	R1	7.34872815423108
11	C21	R1	7.08746284125034
11	C19	R1	7.19967234483636
11	C1	R1	7.13955135239879
11	C22	R1	7.06608919045777
11	C13	R1	7.23840473932508
11	C18	R1	6.96578428466209
11	C15	R1	7.37503943134692
11	C11	R1	7.27612440527424
11	C16	R1	7.31288295528436
11	C8	R1	7.39231742277876
11	C7	R1	7.19967234483636
12	C23	R1	7.2667865406949
12	C17	R1	7.14974711950468
12	C12	R1	7.33985000288462
12	C10	R1	7.4262647547021
12	C3	R1	7.33985000288462
12	C14	R1	7.11894107272351
12	C5	R1	7.37503943134692
12	C9	R1	7.06608919045777
12	C24	R1	7.54689445988764
12	C6	R1	7.39231742277876
12	C21	R1	7.27612440527424
12	C19	R1	7.43462822763672
12	C1	R1	6.90689059560852
12	C22	R1	7.25738784269265
12	C4	R1	6.82017896241519
12	C13	R1	7.02236781302845
12	C18	R1	7.21916852046216
12	C15	R1	7.11894107272351
12	C11	R1	7.01122725542325
12	C16	R1	7.01122725542325
12	C8	R1	7.36632221424582
12	C20	R1	7.27612440527424
12	C7	R1	7.22881869049588
13	C23	R1	7.33985000288462
13	C17	R1	7.40087943628218
13	C12	R1	7.21916852046216
13	C10	R1	7.34872815423108
13	C3	R1	7.14974711950468
13	C14	R1	7.4262647547021
13	C5	R1	7.56224242422107
13	C9	R1	7.28540221886225
13	C24	R1	7.32192809488736
13	C6	R1	7.01122725542325
13	C21	R1	7.15987133677839
13	C19	R1	7.467605550083
13	C1	R1	7.19967234483636
13	C22	R1	7.36632221424582
13	C4	R1	7.3037807481771
13	C13	R1	7.14974711950468
13	C18	R1	6.95419631038687
13	C15	R1	6.98868468677217
13	C16	R1	7.64385618977472
13	C8	R1	6.74146698640115
13	C20	R1	7.09803208296053
13	C7	R1	7.29462074889163
14	C23	R1	7.35755200461808
14	C17	R1	7.29462074889163
14	C12	R1	7.37503943134692
14	C10	R1	7.32192809488736
14	C3	R1	7.4594316186373
14	C14	R1	7.24792751344359
14	C9	R1	7.23840473932508
14	C24	R1	7.12928301694497
14	C6	R1	7.23840473932508
14	C21	R1	7.16992500144231
14	C19	R1	7.37503943134692
14	C1	R1	7.06608919045777
14	C4	R1	7.38370429247405
14	C13	R1	7.33985000288462
14	C18	R1	7.29462074889163
14	C15	R1	6.93073733756289
14	C16	R1	7.13955135239879
14	C8	R1	7.33985000288462
14	C20	R1	7.23840473932508
14	C7	R1	6.90689059560852
15	C23	R1	7.4178525148859
15	C17	R1	7.20945336562895
15	C12	R1	7.28540221886225
15	C10	R1	7.34872815423108
15	C3	R1	7.45121111183233
15	C14	R1	7.40087943628218
15	C5	R1	7.17990909001493
15	C9	R1	7.13955135239879
15	C24	R1	7.57742882803575
15	C6	R1	7.16992500144231
15	C21	R1	7.32192809488736
15	C19	R1	7.29462074889163
15	C1	R1	7.37503943134692
15	C22	R1	7.48381577726426
15	C4	R1	7.14974711950468
15	C13	R1	7.19967234483636
15	C18	R1	7.24792751344359
15	C15	R1	7.16992500144231
15	C11	R1	6.90689059560852
15	C16	R1	7.20945336562895
15	C8	R1	7.20945336562895
15	C20	R1	7.40087943628218
15	C7	R1	7.01122725542325
16	C23	R1	7.29462074889163
16	C12	R1	7.4594316186373
16	C14	R1	7.31288295528436
16	C5	R1	7.27612440527424
16	C24	R1	7.11894107272351
16	C21	R1	7.22881869049588
16	C19	R1	7.3037807481771
16	C1	R1	7.29462074889163
16	C22	R1	7.01122725542325
16	C4	R1	7.19967234483636
16	C18	R1	7.08746284125034
16	C15	R1	7.16992500144231
16	C11	R1	6.8703647195834
16	C16	R1	7.37503943134692
16	C8	R1	7.62935662007961
16	C20	R1	7.32192809488736
16	C7	R1	7.4757334309664
17	C23	R1	7.38370429247405
17	C17	R1	7.65105169117893
17	C12	R1	7.29462074889163
17	C10	R1	7.25738784269265
17	C3	R1	7.35755200461808
17	C14	R1	7.4093909361377
17	C9	R1	7.52356195605701
17	C24	R1	7.10852445677817
17	C6	R1	7.33091687811462
17	C21	R1	7.58496250072116
17	C22	R1	7.35755200461808
17	C4	R1	7.3037807481771
17	C13	R1	7.4093909361377
17	C18	R1	7.08746284125034
17	C11	R1	7.28540221886225
17	C16	R1	7.53138146051631
17	C8	R1	7.13955135239879
17	C20	R1	7.4757334309664
17	C7	R1	7.24792751344359
18	C23	R1	7.21916852046216
18	C17	R1	7.4594316186373
18	C12	R1	7.40087943628218
18	C10	R1	7.13955135239879
18	C3	R1	7.49984588708321
18	C14	R1	7.12928301694497
18	C5	R1	7.33985000288462
18	C9	R1	7.35755200461808
18	C24	R1	7.14974711950468
18	C6	R1	7.34872815423108
18	C21	R1	7.21916852046216
18	C19	R1	7.40087943628218
18	C1	R1	7.16992500144231
18	C22	R1	7.18982455888002
18	C4	R1	7.07681559705083
18	C13	R1	6.8703647195834
18	C15	R1	7.22881869049588
18	C11	R1	7.45121111183233
18	C16	R1	7.04439411935845
18	C8	R1	7.38370429247405
18	C20	R1	7.27612440527424
18	C7	R1	7.25738784269265
19	C23	R1	6.85798099512757
19	C17	R1	7.14974711950468
19	C12	R1	7.16992500144231
19	C10	R1	7.02236781302845
19	C3	R1	7.16992500144231
19	C14	R1	7.28540221886225
19	C5	R1	7.29462074889163
19	C9	R1	7.25738784269265
19	C6	R1	7.33985000288462
19	C21	R1	7.31288295528436
19	C19	R1	7.11894107272351
19	C1	R1	7.33091687811462
19	C22	R1	7.34872815423108
19	C4	R1	7.70043971814109
19	C13	R1	7.35755200461808
19	C18	R1	7.36632221424582
19	C15	R1	7.51569983828404
19	C16	R1	7.22881869049588
19	C8	R1	7.38370429247405
19	C20	R1	7.29462074889163
19	C7	R1	7.07681559705083
20	C23	R1	7.467605550083
20	C17	R1	7.02236781302845
20	C12	R1	7.18982455888002
20	C10	R1	7.09803208296053
20	C3	R1	6.98868468677217
20	C14	R1	7.04439411935845
20	C5	R1	7.14974711950468
20	C9	R1	7.06608919045777
20	C24	R1	7.10852445677817
20	C6	R1	7.04439411935845
20	C21	R1	7.22881869049588
20	C19	R1	7.4262647547021
20	C1	R1	7.27612440527424
20	C22	R1	7.4594316186373
20	C4	R1	7.54689445988764
20	C15	R1	7.04439411935845
20	C11	R1	7.33985000288462
20	C16	R1	7.05528243550119
20	C8	R1	7.21916852046216
20	C20	R1	7.16992500144231
20	C7	R1	7.25738784269265
21	C23	R1	7.2667865406949
21	C17	R1	7.21916852046216
21	C12	R1	7.20945336562895
21	C10	R1	6.96578428466209
21	C3	R1	7.14974711950468
21	C14	R1	7.4594316186373
21	C9	R1	7.45121111183233
21	C24	R1	7.17990909001493
21	C6	R1	6.90689059560852
21	C21	R1	7.14974711950468
21	C19	R1	7.27612440527424
21	C1	R1	7.20945336562895
21	C22	R1	7.39231742277876
21	C4	R1	7.24792751344359
21	C13	R1	7.3037807481771
21	C18	R1	7.06608919045777
21	C15	R1	6.98868468677217
21	C11	R1	7.07681559705083
21	C16	R1	7.33091687811462
21	C8	R1	7.38370429247405
21	C20	R1	7.24792751344359
21	C7	R1	7.33985000288462
22	C23	R1	6.84549005094437
22	C17	R1	7.4178525148859
22	C12	R1	7.36632221424582
22	C10	R1	7.21916852046216
22	C9	R1	7.33985000288462
22	C24	R1	7.05528243550119
22	C6	R1	7.32192809488736
22	C21	R1	7.40087943628218
22	C19	R1	7
22	C1	R1	7.24792751344359
22	C22	R1	7.35755200461808
22	C4	R1	7.14974711950468
22	C13	R1	7.467605550083
22	C18	R1	7.2667865406949
22	C15	R1	7.15987133677839
22	C11	R1	7.2667865406949
22	C16	R1	7.14974711950468
22	C8	R1	7.21916852046216
22	C20	R1	7.45121111183233
22	C7	R1	7.25738784269265
23	C23	R1	7.36632221424582
23	C17	R1	6.96578428466209
23	C12	R1	7.33091687811462
23	C10	R1	7.32192809488736
23	C3	R1	7.35755200461808
23	C14	R1	7.25738784269265
23	C5	R1	6.84549005094437
23	C9	R1	7.22881869049588
23	C24	R1	7.3037807481771
23	C6	R1	7.33985000288462
23	C21	R1	7.19967234483636
23	C1	R1	7.38370429247405
23	C22	R1	7.39231742277876
23	C4	R1	7.3037807481771
23	C13	R1	7.09803208296053
23	C18	R1	6.96578428466209
23	C15	R1	7.15987133677839
23	C11	R1	7.31288295528436
23	C8	R1	7.62205181945638
23	C20	R1	7.18982455888002
23	C7	R1	7.06608919045777
24	C23	R1	7.02236781302845
24	C17	R1	7.49984588708321
24	C12	R1	7.20945336562895
24	C10	R1	7.29462074889163
24	C3	R1	7.35755200461808
24	C14	R1	7.33985000288462
24	C5	R1	6.93073733756289
24	C9	R1	7.29462074889163
24	C24	R1	7.11894107272351
24	C6	R1	7.2667865406949
24	C21	R1	7.48381577726426
24	C19	R1	7.34872815423108
24	C1	R1	7.29462074889163
24	C22	R1	7.33091687811462
24	C4	R1	7.19967234483636
24	C13	R1	7.07681559705083
24	C18	R1	7.22881869049588
24	C15	R1	7.19967234483636
24	C16	R1	6.8703647195834
24	C8	R1	7.06608919045777
24	C20	R1	7.49185309632967
24	C7	R1	7.03342300153745
25	C23	R1	7.38370429247405
25	C17	R1	7.4757334309664
25	C12	R1	7.32192809488736
25	C10	R1	7.43462822763672
25	C3	R1	7.10852445677817
25	C14	R1	7.29462074889163
25	C5	R1	6.90689059560852
25	C9	R1	7.3037807481771
25	C24	R1	7.17990909001493
25	C21	R1	7.2667865406949
25	C19	R1	7.17990909001493
25	C1	R1	7.33091687811462
25	C22	R1	7.467605550083
25	C4	R1	7.38370429247405
25	C13	R1	7.27612440527424
25	C18	R1	6.97727992349992
25	C15	R1	7.12928301694497
25	C16	R1	7.29462074889163
25	C8	R1	7.467605550083
25	C20	R1	7.31288295528436
25	C7	R1	7.3037807481771
26	C23	R1	7.23840473932508
26	C17	R1	7.03342300153745
26	C12	R1	7.25738784269265
26	C10	R1	7.34872815423108
26	C3	R1	7.5077946401987
26	C14	R1	7.37503943134692
26	C5	R1	7.22881869049588
26	C9	R1	7.52356195605701
26	C24	R1	7.28540221886225
26	C6	R1	7.43462822763672
26	C21	R1	7.4757334309664
26	C19	R1	7.34872815423108
26	C1	R1	7.5077946401987
26	C22	R1	7.17990909001493
26	C4	R1	7.43462822763672
26	C13	R1	7.14974711950468
26	C18	R1	7.19967234483636
26	C15	R1	7.20945336562895
26	C11	R1	6.98868468677217
26	C16	R1	6.98868468677217
26	C8	R1	7.57742882803575
26	C20	R1	7.5077946401987
27	C23	R1	7.31288295528436
27	C17	R1	7.5077946401987
27	C12	R1	6.88264304936184
27	C10	R1	7.51569983828404
27	C3	R1	7.59245703726808
27	C14	R1	7.34872815423108
27	C5	R1	7.45121111183233
27	C24	R1	6.98868468677217
27	C6	R1	7.01122725542325
27	C21	R1	7.52356195605701
27	C19	R1	7.19967234483636
27	C1	R1	7.21916852046216
27	C22	R1	7.14974711950468
27	C4	R1	7.13955135239879
27	C13	R1	7.24792751344359
27	C18	R1	7.03342300153745
27	C15	R1	7.36632221424582
27	C11	R1	7.14974711950468
27	C16	R1	7.22881869049588
27	C8	R1	7.10852445677817
27	C20	R1	7.07681559705083
27	C7	R1	7.28540221886225
28	C17	R1	6.88264304936184
28	C12	R1	6.96578428466209
28	C10	R1	7.24792751344359
28	C3	R1	7.28540221886225
28	C14	R1	7.31288295528436
28	C5	R1	7.39231742277876
28	C9	R1	7.18982455888002
28	C24	R1	7.16992500144231
28	C6	R1	7.49185309632967
28	C21	R1	7.21916852046216
28	C19	R1	7.33985000288462
28	C1	R1	7.21916852046216
28	C22	R1	7.19967234483636
28	C4	R1	7.3037807481771
28	C18	R1	6.58496250072116
28	C15	R1	7.37503943134692
28	C11	R1	7.29462074889163
28	C16	R1	7.55458885167764
28	C8	R1	7.17990909001493
28	C20	R1	7.16992500144231
28	C7	R1	7.56985560833095
29	C23	R1	7.53138146051631
29	C17	R1	7.23840473932508
29	C12	R1	6.98868468677217
29	C10	R1	6.97727992349992
29	C3	R1	7.49984588708321
29	C5	R1	7.02236781302845
29	C9	R1	7.39231742277876
29	C24	R1	7.34872815423108
29	C6	R1	7.38370429247405
29	C21	R1	7.28540221886225
29	C19	R1	7.4262647547021
29	C1	R1	7.59991284218713
29	C22	R1	7.28540221886225
29	C13	R1	7.35755200461808
29	C18	R1	7.2667865406949
29	C15	R1	7.13955135239879
29	C11	R1	7.35755200461808
29	C16	R1	7.36632221424582
30	C23	R1	7.38370429247405
30	C17	R1	7.27612440527424
30	C12	R1	7.02236781302845
30	C10	R1	7.14974711950468
30	C3	R1	7.20945336562895
30	C14	R1	7.39231742277876
30	C5	R1	7.34872815423108
30	C9	R1	7.32192809488736
30	C24	R1	6.95419631038687
30	C6	R1	7.09803208296053
30	C21	R1	7.18982455888002
30	C19	R1	7.16992500144231
30	C1	R1	7.21916852046216
30	C22	R1	7.34872815423108
30	C4	R1	7.11894107272351
30	C13	R1	7.467605550083
30	C18	R1	7.43462822763672
30	C15	R1	7.38370429247405
30	C11	R1	7.33091687811462
30	C16	R1	6.8703647195834
30	C8	R1	7.23840473932508
30	C20	R1	7.34872815423108
30	C7	R1	7.11894107272351
31	C23	R1	7.44294349584873
31	C17	R1	7.29462074889163
31	C12	R1	7.34872815423108
31	C10	R1	7.4594316186373
31	C3	R1	7.28540221886225
31	C14	R1	7.36632221424582
31	C5	R1	7.36632221424582
31	C9	R1	6.96578428466209
31	C24	R1	7.20945336562895
31	C6	R1	7.01122725542325
31	C21	R1	7.32192809488736
31	C19	R1	7.33985000288462
31	C1	R1	7.29462074889163
31	C22	R1	7.5077946401987
31	C13	R1	7.38370429247405
31	C18	R1	7.35755200461808
31	C15	R1	7.2667865406949
31	C11	R1	7
31	C16	R1	7.4178525148859
31	C20	R1	7.55458885167764
31	C7	R1	6.84549005094437
32	C23	R1	7.4594316186373
32	C17	R1	7.25738784269265
32	C12	R1	7.18982455888002
32	C10	R1	6.95419631038687
32	C3	R1	7.2667865406949
32	C14	R1	7.32192809488736
32	C5	R1	7.44294349584873
32	C9	R1	7.28540221886225
32	C24	R1	7.09803208296053
32	C6	R1	7.13955135239879
32	C21	R1	7.38370429247405
32	C19	R1	7.3037807481771
32	C1	R1	7.38370429247405
32	C22	R1	7.40087943628218
32	C4	R1	7.32192809488736
32	C13	R1	7.17990909001493
32	C18	R1	7.4178525148859
32	C15	R1	7.09803208296053
32	C11	R1	7.18982455888002
32	C16	R1	7.09803208296053
32	C20	R1	7.13955135239879
32	C7	R1	7.09803208296053
33	C23	R1	7.44294349584873
33	C17	R1	7.40087943628218
33	C12	R1	6.94251450533924
33	C10	R1	6.97727992349992
33	C3	R1	7.21916852046216
33	C14	R1	7.43462822763672
33	C5	R1	7.45121111183233
33	C9	R1	7.38370429247405
33	C24	R1	7.5077946401987
33	C6	R1	7.4093909361377
33	C21	R1	7.53915881110803
33	C19	R1	7.39231742277876
33	C1	R1	7.37503943134692
33	C22	R1	7.4262647547021
33	C18	R1	7.14974711950468
33	C15	R1	7.12928301694497
33	C11	R1	7.19967234483636
33	C16	R1	7.22881869049588
33	C8	R1	7.49984588708321
33	C20	R1	7.13955135239879
33	C7	R1	7.33985000288462
34	C23	R1	7.55458885167764
34	C17	R1	7.4594316186373
34	C12	R1	7.39231742277876
34	C10	R1	7.71424551766612
34	C3	R1	6.91886323727459
34	C14	R1	7.21916852046216
34	C5	R1	7.17990909001493
34	C9	R1	7.12928301694497
34	C24	R1	7.52356195605701
34	C21	R1	7.07681559705083
34	C1	R1	7.16992500144231
34	C22	R1	7.17990909001493
34	C4	R1	7.34872815423108
34	C13	R1	6.8703647195834
34	C18	R1	7.27612440527424
34	C15	R1	7.37503943134692
34	C11	R1	7.02236781302845
34	C16	R1	6.82017896241519
34	C8	R1	7.2667865406949
34	C20	R1	7.16992500144231
34	C7	R1	7.51569983828404
35	C23	R1	7.25738784269265
35	C17	R1	7.55458885167764
35	C10	R1	7.25738784269265
35	C3	R1	7.14974711950468
35	C9	R1	7.28540221886225
35	C24	R1	7.17990909001493
35	C6	R1	7.43462822763672
35	C19	R1	7.52356195605701
35	C1	R1	7.35755200461808
35	C22	R1	7.27612440527424
35	C4	R1	7.23840473932508
35	C13	R1	7.44294349584873
35	C18	R1	7.18982455888002
35	C15	R1	7.13955135239879
35	C11	R1	7.18982455888002
35	C8	R1	7.4757334309664
35	C20	R1	7.07681559705083
36	C23	R1	7.39231742277876
36	C12	R1	7.34872815423108
36	C10	R1	7.4262647547021
36	C3	R1	7.2667865406949
36	C14	R1	7.14974711950468
36	C24	R1	7.45121111183233
36	C6	R1	7.3037807481771
36	C19	R1	7.15987133677839
36	C1	R1	7.32192809488736
36	C22	R1	7.09803208296053
36	C4	R1	6.94251450533924
36	C13	R1	6.94251450533924
36	C18	R1	7.25738784269265
36	C15	R1	7.33091687811462
36	C11	R1	7.27612440527424
36	C16	R1	7
36	C8	R1	7.14974711950468
36	C20	R1	7.23840473932508
36	C7	R1	7.06608919045777
37	C23	R1	7.39231742277876
37	C12	R1	7.25738784269265
37	C10	R1	7.40087943628218
37	C3	R1	7.08746284125034
37	C14	R1	6.88264304936184
37	C5	R1	7.17990909001493
37	C9	R1	7.34872815423108
37	C24	R1	7.25738784269265
37	C6	R1	7.20945336562895
37	C21	R1	7.53915881110803
37	C19	R1	7.31288295528436
37	C22	R1	7.16992500144231
37	C4	R1	7.23840473932508
37	C13	R1	6.93073733756289
37	C18	R1	7.4757334309664
37	C15	R1	7.25738784269265
37	C11	R1	7
37	C8	R1	7.2667865406949
37	C20	R1	7.04439411935845
37	C7	R1	7.28540221886225
38	C23	R1	7.2667865406949
38	C17	R1	7.08746284125034
38	C12	R1	7
38	C10	R1	7.4262647547021
38	C3	R1	7.33985000288462
38	C14	R1	7.40087943628218
38	C5	R1	7.33091687811462
38	C9	R1	7.08746284125034
38	C24	R1	7.27612440527424
38	C6	R1	7.4178525148859
38	C21	R1	7.33091687811462
38	C19	R1	7.35755200461808
38	C1	R1	7.4093909361377
38	C22	R1	7.65105169117893
38	C4	R1	7.17990909001493
38	C13	R1	7.27612440527424
38	C18	R1	6.97727992349992
38	C15	R1	7.07681559705083
38	C11	R1	7.24792751344359
38	C16	R1	7.10852445677817
38	C8	R1	7.45121111183233
38	C7	R1	7.44294349584873
39	C23	R1	7.25738784269265
39	C17	R1	7.11894107272351
39	C12	R1	7.21916852046216
39	C10	R1	7.2667865406949
39	C3	R1	7.63662462054365
39	C5	R1	7.24792751344359
39	C9	R1	7.33091687811462
39	C24	R1	7.4262647547021
39	C21	R1	7.28540221886225
39	C19	R1	7.12928301694497
39	C1	R1	7.09803208296053
39	C22	R1	7.09803208296053
39	C4	R1	7.18982455888002
39	C13	R1	6.88264304936184
39	C18	R1	7.07681559705083
39	C15	R1	7.24792751344359
39	C11	R1	7.05528243550119
39	C16	R1	7.39231742277876
39	C8	R1	7.49984588708321
39	C20	R1	7.36632221424582
39	C7	R1	7.2667865406949
40	C23	R1	6.95419631038687
40	C17	R1	7.45121111183233
40	C12	R1	7.19967234483636
40	C10	R1	7.34872815423108
40	C3	R1	7.43462822763672
40	C14	R1	7.53138146051631
40	C5	R1	7.19967234483636
40	C24	R1	7.35755200461808
40	C6	R1	7.03342300153745
40	C21	R1	7.09803208296053
40	C19	R1	7.43462822763672
40	C1	R1	7.11894107272351
40	C22	R1	7.43462822763672
40	C4	R1	7.28540221886225
40	C13	R1	7.15987133677839
40	C18	R1	7.15987133677839
40	C15	R1	7.22881869049588
40	C16	R1	7.31288295528436
40	C20	R1	7.15987133677839
40	C7	R1	7.12928301694497
41	C23	R1	7.21916852046216
41	C17	R1	7.12928301694497
41	C12	R1	7.25738784269265
41	C10	R1	7.24792751344359
41	C3	R1	7.33985000288462
41	C5	R1	7.08746284125034
41	C9	R1	7.08746284125034
41	C6	R1	7.2667865406949
41	C21	R1	7.32192809488736
41	C19	R1	7.4093909361377
41	C1	R1	7.467605550083
41	C22	R1	7.43462822763672
41	C4	R1	7.08746284125034
41	C13	R1	7.36632221424582
41	C18	R1	7.07681559705083
41	C11	R1	7.06608919045777
41	C16	R1	7.15987133677839
41	C20	R1	7.4262647547021
41	C7	R1	7.05528243550119
42	C23	R1	6.78135971352466
42	C17	R1	7.25738784269265
42	C12	R1	7.71424551766612
42	C10	R1	7.11894107272351
42	C3	R1	7.64385618977472
42	C14	R1	7.05528243550119
42	C5	R1	7.10852445677817
42	C9	R1	6.98868468677217
42	C24	R1	6.94251450533924
42	C6	R1	7.467605550083
42	C19	R1	7.15987133677839
42	C1	R1	7.5077946401987
42	C22	R1	7.24792751344359
42	C4	R1	7.33985000288462
42	C13	R1	7.18982455888002
42	C18	R1	7.07681559705083
42	C15	R1	7.4178525148859
42	C11	R1	7.10852445677817
42	C16	R1	7.13955135239879
42	C8	R1	7.13955135239879
42	C20	R1	7.37503943134692
42	C7	R1	7.07681559705083
43	C23	R1	7.11894107272351
43	C17	R1	7.3037807481771
43	C12	R1	7.17990909001493
43	C10	R1	7.32192809488736
43	C3	R1	7.4757334309664
43	C14	R1	7.34872815423108
43	C5	R1	7.33091687811462
43	C9	R1	7
43	C24	R1	7.45121111183233
43	C6	R1	7.36632221424582
43	C21	R1	7.35755200461808
43	C19	R1	7.34872815423108
43	C1	R1	7.29462074889163
43	C22	R1	6.8073549220576
43	C4	R1	7.11894107272351
43	C13	R1	7.2667865406949
43	C18	R1	7.10852445677817
43	C15	R1	7.49984588708321
43	C11	R1	7.38370429247405
43	C16	R1	7.05528243550119
43	C8	R1	7.07681559705083
43	C20	R1	7.31288295528436
43	C7	R1	7.3037807481771
44	C23	R1	6.98868468677217
44	C17	R1	7.23840473932508
44	C12	R1	7.33091687811462
44	C10	R1	7.36632221424582
44	C3	R1	7.08746284125034
44	C14	R1	7.18982455888002
44	C5	R1	7.23840473932508
44	C9	R1	7.07681559705083
44	C24	R1	7.35755200461808
44	C6	R1	7.54689445988764
44	C21	R1	7.25738784269265
44	C19	R1	7.4757334309664
44	C1	R1	7.29462074889163
44	C22	R1	7.06608919045777
44	C4	R1	7.19967234483636
44	C13	R1	7.16992500144231
44	C18	R1	7.2667865406949
44	C15	R1	7.12928301694497
44	C11	R1	7.12928301694497
44	C16	R1	6.97727992349992
44	C8	R1	7.02236781302845
44	C20	R1	7.4594316186373
44	C7	R1	7.25738784269265
45	C23	R1	7.35755200461808
45	C17	R1	7.33985000288462
45	C12	R1	7.10852445677817
45	C10	R1	7.51569983828404
45	C14	R1	7.25738784269265
45	C5	R1	7.22881869049588
45	C9	R1	7.39231742277876
45	C24	R1	7.22881869049588
45	C6	R1	7.20945336562895
45	C19	R1	7.28540221886225
45	C1	R1	7.29462074889163
45	C4	R1	7.4262647547021
45	C13	R1	7.14974711950468
45	C18	R1	7.38370429247405
45	C15	R1	7.17990909001493
45	C11	R1	7.39231742277876
45	C16	R1	7.36632221424582
45	C8	R1	6.96578428466209
45	C20	R1	7.14974711950468
45	C7	R1	7.55458885167764
46	C23	R1	7.4093909361377
46	C17	R1	7.29462074889163
46	C12	R1	7.21916852046216
46	C3	R1	7.4178525148859
46	C14	R1	7.39231742277876
46	C5	R1	7.29462074889163
46	C9	R1	7.3037807481771
46	C24	R1	7.39231742277876
46	C6	R1	7.4178525148859
46	C21	R1	7.4262647547021
46	C19	R1	7.12928301694497
46	C1	R1	7.19967234483636
46	C22	R1	7.06608919045777
46	C4	R1	6.94251450533924
46	C13	R1	7.70043971814109
46	C18	R1	7.2667865406949
46	C15	R1	7.35755200461808
46	C11	R1	7.38370429247405
46	C8	R1	7.21916852046216
46	C20	R1	7.14974711950468
46	C7	R1	6.98868468677217
47	C23	R1	6.79441586635011
47	C17	R1	7.04439411935845
47	C12	R1	7.12928301694497
47	C10	R1	7.10852445677817
47	C3	R1	7.44294349584873
47	C14	R1	7.11894107272351
47	C5	R1	7.11894107272351
47	C9	R1	7.4093909361377
47	C6	R1	7.2667865406949
47	C21	R1	7.53138146051631
47	C19	R1	7.25738784269265
47	C1	R1	7.22881869049588
47	C22	R1	7.18982455888002
47	C4	R1	7.17990909001493
47	C13	R1	7.31288295528436
47	C18	R1	7.34872815423108
47	C15	R1	7.14974711950468
47	C11	R1	7.32192809488736
47	C16	R1	7.16992500144231
47	C8	R1	7.16992500144231
47	C20	R1	6.95419631038687
47	C7	R1	7.14974711950468
48	C23	R1	7.12928301694497
48	C17	R1	7.4262647547021
48	C12	R1	7.27612440527424
48	C10	R1	7.34872815423108
48	C3	R1	7.15987133677839
48	C5	R1	7.24792751344359
48	C9	R1	7.10852445677817
48	C24	R1	7.4178525148859
48	C6	R1	7.15987133677839
48	C21	R1	7.48381577726426
48	C19	R1	7.32192809488736
48	C1	R1	7.04439411935845
48	C22	R1	7.15987133677839
48	C4	R1	7.49984588708321
48	C13	R1	7.34872815423108
48	C18	R1	7.35755200461808
48	C15	R1	7.17990909001493
48	C11	R1	7.37503943134692
48	C16	R1	7.3037807481771
48	C8	R1	7.16992500144231
48	C20	R1	7.03342300153745
48	C7	R1	6.88264304936184
49	C23	R1	6.65821148275179
49	C12	R1	7.56224242422107
49	C10	R1	7.08746284125034
49	C3	R1	7.13955135239879
49	C14	R1	7.38370429247405
49	C5	R1	7.20945336562895
49	C9	R1	7.3037807481771
49	C24	R1	7.11894107272351
49	C21	R1	7.15987133677839
49	C1	R1	7.17990909001493
49	C22	R1	7.15987133677839
49	C4	R1	7.17990909001493
49	C13	R1	7.43462822763672
49	C18	R1	7.03342300153745
49	C15	R1	7.33091687811462
49	C11	R1	7.14974711950468
49	C16	R1	7.14974711950468
49	C8	R1	7.4594316186373
49	C20	R1	7.15987133677839
49	C7	R1	6.84549005094437
50	C23	R1	7
50	C17	R1	7.04439411935845
50	C10	R1	7.18982455888002
50	C3	R1	7.33985000288462
50	C14	R1	7.2667865406949
50	C5	R1	7.19967234483636
50	C9	R1	7.43462822763672
50	C24	R1	7.44294349584873
50	C6	R1	7.39231742277876
50	C21	R1	7.18982455888002
50	C19	R1	7.07681559705083
50	C1	R1	7.467605550083
50	C22	R1	7.48381577726426
50	C4	R1	7.32192809488736
50	C13	R1	7.11894107272351
50	C18	R1	7.3037807481771
50	C15	R1	7.16992500144231
50	C16	R1	7.01122725542325
50	C8	R1	7.40087943628218
50	C20	R1	7.4178525148859
50	C7	R1	7.32192809488736
51	C23	R1	7.51569983828404
51	C17	R1	6.89481776330794
51	C12	R1	7.49185309632967
51	C10	R1	7.22881869049588
51	C3	R1	7.39231742277876
51	C14	R1	7.29462074889163
51	C5	R1	6.8703647195834
51	C9	R1	6.98868468677217
51	C24	R1	7.31288295528436
51	C6	R1	7.467605550083
51	C19	R1	7.34872815423108
51	C1	R1	7.27612440527424
51	C22	R1	7.4262647547021
51	C4	R1	7.4178525148859
51	C13	R1	7.18982455888002
51	C18	R1	7.03342300153745
51	C15	R1	7.39231742277876
51	C11	R1	7.06608919045777
51	C16	R1	7.23840473932508
51	C8	R1	7.21916852046216
51	C20	R1	7.27612440527424
51	C7	R1	7.10852445677817
52	C23	R1	7.12928301694497
52	C17	R1	7.20945336562895
52	C12	R1	7.12928301694497
52	C10	R1	7.16992500144231
52	C3	R1	7.11894107272351
52	C5	R1	7.53138146051631
52	C9	R1	7.17990909001493
52	C24	R1	7.53138146051631
52	C6	R1	7.40087943628218
52	C21	R1	7.18982455888002
52	C19	R1	7
52	C1	R1	7.62205181945638
52	C4	R1	7.38370429247405
52	C13	R1	7.45121111183233
52	C18	R1	7.33091687811462
52	C15	R1	7.467605550083
52	C11	R1	7.28540221886225
52	C16	R1	7.23840473932508
52	C8	R1	7.53138146051631
52	C20	R1	7.4594316186373
52	C7	R1	7.34872815423108
53	C23	R1	7.4093909361377
53	C17	R1	7.56985560833095
53	C10	R1	7.29462074889163
53	C3	R1	7.39231742277876
53	C14	R1	6.95419631038687
53	C5	R1	7.38370429247405
53	C9	R1	7.2667865406949
53	C24	R1	7.19967234483636
53	C6	R1	7.2667865406949
53	C21	R1	7.22881869049588
53	C19	R1	7.51569983828404
53	C22	R1	7.4757334309664
53	C4	R1	7.11894107272351
53	C18	R1	7.12928301694497
53	C15	R1	7.11894107272351
53	C8	R1	7
53	C20	R1	7.25738784269265
53	C7	R1	7.4178525148859
54	C23	R1	7.17990909001493
54	C17	R1	7.21916852046216
54	C3	R1	7.09803208296053
54	C14	R1	7.10852445677817
54	C5	R1	7.13955135239879
54	C9	R1	7.28540221886225
54	C24	R1	7.4757334309664
54	C6	R1	7.10852445677817
54	C21	R1	7.37503943134692
54	C19	R1	7.24792751344359
54	C1	R1	6.94251450533924
54	C22	R1	7.48381577726426
54	C4	R1	7.21916852046216
54	C13	R1	7.12928301694497
54	C18	R1	7.37503943134692
54	C15	R1	7.2667865406949
54	C11	R1	7.19967234483636
54	C16	R1	7.02236781302845
54	C8	R1	7.33985000288462
54	C20	R1	7.38370429247405
55	C23	R1	7.37503943134692
55	C17	R1	7.40087943628218
55	C12	R1	7.4178525148859
55	C10	R1	7.3037807481771
55	C3	R1	7.59991284218713
55	C14	R1	7.25738784269265
55	C5	R1	7.4093909361377
55	C9	R1	7.24792751344359
55	C24	R1	7.13955135239879
55	C6	R1	7.33091687811462
55	C21	R1	6.84549005094437
55	C19	R1	7.14974711950468
55	C1	R1	7.19967234483636
55	C22	R1	7.17990909001493
55	C13	R1	7.54689445988764
55	C18	R1	7.467605550083
55	C15	R1	7.19967234483636
55	C16	R1	7.17990909001493
55	C8	R1	7.12928301694497
55	C20	R1	7.39231742277876
55	C7	R1	7
56	C23	R1	7.02236781302845
56	C17	R1	7.20945336562895
56	C12	R1	7.40087943628218
56	C10	R1	7.29462074889163
56	C3	R1	7.36632221424582
56	C14	R1	7.36632221424582
56	C5	R1	7.39231742277876
56	C9	R1	7.45121111183233
56	C24	R1	7.37503943134692
56	C6	R1	7.16992500144231
56	C21	R1	7.45121111183233
56	C19	R1	7.51569983828404
56	C1	R1	7.32192809488736
56	C22	R1	7.4262647547021
56	C4	R1	7.04439411935845
56	C13	R1	7.05528243550119
56	C18	R1	6.96578428466209
56	C15	R1	7.12928301694497
56	C11	R1	6.93073733756289
56	C16	R1	7.08746284125034
56	C8	R1	7.38370429247405
56	C20	R1	7.17990909001493
56	C7	R1	7.36632221424582
57	C23	R1	7.18982455888002
57	C17	R1	7.01122725542325
57	C12	R1	7.18982455888002
57	C10	R1	7.40087943628218
57	C3	R1	7.31288295528436
57	C14	R1	7.01122725542325
57	C5	R1	7.18982455888002
57	C9	R1	7.07681559705083
57	C24	R1	7.31288295528436
57	C6	R1	7.27612440527424
57	C21	R1	7.35755200461808
57	C19	R1	7.15987133677839
57	C1	R1	7.16992500144231
57	C22	R1	7.3037807481771
57	C4	R1	7.4757334309664
57	C13	R1	7.10852445677817
57	C18	R1	7.19967234483636
57	C15	R1	7.62205181945638
57	C8	R1	7.33091687811462
57	C20	R1	7.14974711950468
57	C7	R1	7.18982455888002
58	C23	R1	7.44294349584873
58	C17	R1	7.29462074889163
58	C10	R1	7.11894107272351
58	C3	R1	7.19967234483636
58	C14	R1	7.17990909001493
58	C5	R1	7.14974711950468
58	C9	R1	7.32192809488736
58	C24	R1	7.18982455888002
58	C6	R1	7.18982455888002
58	C21	R1	7.18982455888002
58	C19	R1	7.37503943134692
58	C1	R1	7.59991284218713
58	C22	R1	7.32192809488736
58	C4	R1	6.96578428466209
58	C13	R1	7.36632221424582
58	C18	R1	7.2667865406949
58	C15	R1	6.96578428466209
58	C11	R1	7.17990909001493
58	C16	R1	7.23840473932508
58	C8	R1	7.4178525148859
58	C20	R1	7.29462074889163
58	C7	R1	7.27612440527424
59	C23	R1	7.467605550083
59	C12	R1	7.31288295528436
59	C10	R1	7.32192809488736
59	C3	R1	7.18982455888002
59	C14	R1	7.34872815423108
59	C5	R1	7.09803208296053
59	C9	R1	7.35755200461808
59	C24	R1	7.55458885167764
59	C6	R1	7.38370429247405
59	C21	R1	7.04439411935845
59	C19	R1	7.37503943134692
59	C1	R1	7.21916852046216
59	C22	R1	7.19967234483636
59	C4	R1	7.467605550083
59	C13	R1	7.49984588708321
59	C15	R1	7.32192809488736
59	C11	R1	7.19967234483636
59	C16	R1	7.18982455888002
59	C8	R1	7.36632221424582
59	C20	R1	7.17990909001493
59	C7	R1	7.04439411935845
60	C17	R1	7
60	C12	R1	7.48381577726426
60	C10	R1	7.17990909001493
60	C3	R1	7.56985560833095
60	C14	R1	7.12928301694497
60	C5	R1	7.40087943628218
60	C9	R1	7.49185309632967
60	C24	R1	7.09803208296053
60	C6	R1	7.52356195605701
60	C21	R1	7.19967234483636
60	C19	R1	7.40087943628218
60	C1	R1	7.04439411935845
60	C22	R1	7.14974711950468
60	C4	R1	7.24792751344359
60	C18	R1	7.29462074889163
60	C15	R1	7.34872815423108
60	C11	R1	6.83289001416474
60	C16	R1	7.21916852046216
60	C8	R1	7.61470984411521
60	C20	R1	7.23840473932508
60	C7	R1	7.15987133677839
61	C23	R1	6.97727992349992
61	C17	R1	7.36632221424582
61	C12	R1	7.33091687811462
61	C10	R1	7.51569983828404
61	C3	R1	7.57742882803575
61	C14	R1	7.21916852046216
61	C5	R1	6.85798099512757
61	C9	R1	7.48381577726426
61	C24	R1	7.37503943134692
61	C6	R1	7.25738784269265
61	C21	R1	7.31288295528436
61	C19	R1	7.23840473932508
61	C1	R1	7.23840473932508
61	C22	R1	7.23840473932508
61	C4	R1	7.33091687811462
61	C13	R1	7.10852445677817
61	C15	R1	7.22881869049588
61	C11	R1	7.59991284218713
61	C16	R1	7.17990909001493
61	C8	R1	7.21916852046216
61	C20	R1	7.31288295528436
61	C7	R1	7.38370429247405
62	C23	R1	7.35755200461808
62	C17	R1	7.28540221886225
62	C12	R1	7.28540221886225
62	C10	R1	7.11894107272351
62	C14	R1	7.08746284125034
62	C5	R1	7.25738784269265
62	C24	R1	7.3037807481771
62	C6	R1	7.3037807481771
62	C21	R1	7.21916852046216
62	C19	R1	7.03342300153745
62	C1	R1	7.21916852046216
62	C22	R1	7.59991284218713
62	C4	R1	7.21916852046216
62	C13	R1	7.33091687811462
62	C18	R1	6.95419631038687
62	C15	R1	7.05528243550119
62	C11	R1	7.02236781302845
62	C16	R1	7.17990909001493
62	C8	R1	6.98868468677217
62	C20	R1	7.13955135239879
62	C7	R1	7.25738784269265
63	C23	R1	7.22881869049588
63	C17	R1	7.52356195605701
63	C12	R1	7.39231742277876
63	C10	R1	7.18982455888002
63	C3	R1	7.13955135239879
63	C14	R1	7.17990909001493
63	C5	R1	7.20945336562895
63	C9	R1	7.23840473932508
63	C24	R1	7.25738784269265
63	C6	R1	7.08746284125034
63	C21	R1	7.20945336562895
63	C19	R1	7.44294349584873
63	C1	R1	7.17990909001493
63	C22	R1	7.4178525148859
63	C4	R1	7.33091687811462
63	C13	R1	7.31288295528436
63	C18	R1	7.21916852046216
63	C15	R1	7.21916852046216
63	C16	R1	7.467605550083
63	C8	R1	7.18982455888002
63	C7	R1	7.19967234483636
64	C23	R1	7.55458885167764
64	C17	R1	7.37503943134692
64	C12	R1	7.13955135239879
64	C3	R1	7.38370429247405
64	C14	R1	7.22881869049588
64	C5	R1	7.16992500144231
64	C9	R1	7.20945336562895
64	C24	R1	7.45121111183233
64	C21	R1	7.08746284125034
64	C19	R1	7.32192809488736
64	C1	R1	7.28540221886225
64	C22	R1	7.33091687811462
64	C4	R1	7.15987133677839
64	C13	R1	7.34872815423108
64	C18	R1	7.4178525148859
64	C15	R1	6.98868468677217
64	C11	R1	7.45121111183233
64	C16	R1	7.24792751344359
64	C8	R1	7.22881869049588
64	C20	R1	7.04439411935845
64	C7	R1	7.24792751344359
65	C23	R1	7.49185309632967
65	C17	R1	7.12928301694497
65	C12	R1	7.57742882803575
65	C10	R1	7.4757334309664
65	C3	R1	7.44294349584873
65	C14	R1	7.3037807481771
65	C5	R1	7.55458885167764
65	C9	R1	7.4262647547021
65	C24	R1	7.24792751344359
65	C6	R1	6.84549005094437
65	C21	R1	7.28540221886225
65	C19	R1	6.82017896241519
65	C4	R1	7.20945336562895
65	C13	R1	7.3037807481771
65	C18	R1	7.20945336562895
65	C15	R1	7.28540221886225
65	C11	R1	7.10852445677817
65	C16	R1	7.18982455888002
65	C8	R1	7.69348695749933
65	C20	R1	7.06608919045777
65	C7	R1	7.06608919045777
66	C23	R1	7.54689445988764
66	C17	R1	7.03342300153745
66	C12	R1	7.59245703726808
66	C10	R1	7.57742882803575
66	C3	R1	7.20945336562895
66	C14	R1	7.22881869049588
66	C5	R1	7.24792751344359
66	C9	R1	7.11894107272351
66	C24	R1	7.31288295528436
66	C6	R1	7.11894107272351
66	C21	R1	7.01122725542325
66	C19	R1	7.40087943628218
66	C1	R1	7.4757334309664
66	C22	R1	7.36632221424582
66	C4	R1	7.34872815423108
66	C18	R1	6.91886323727459
66	C11	R1	7.09803208296053
66	C16	R1	7.39231742277876
66	C8	R1	7.49185309632967
66	C7	R1	7.21916852046216
67	C23	R1	7.13955135239879
67	C17	R1	7.37503943134692
67	C12	R1	7.01122725542325
67	C10	R1	6.97727992349992
67	C3	R1	7.07681559705083
67	C14	R1	7.06608919045777
67	C5	R1	7.38370429247405
67	C9	R1	7.22881869049588
67	C24	R1	7.04439411935845
67	C6	R1	7.16992500144231
67	C21	R1	7.24792751344359
67	C19	R1	7.13955135239879
67	C1	R1	7.11894107272351
67	C22	R1	6.94251450533924
67	C13	R1	7.31288295528436
67	C18	R1	6.97727992349992
67	C15	R1	7.40087943628218
67	C11	R1	7.10852445677817
67	C16	R1	7.467605550083
67	C8	R1	7.13955135239879
67	C20	R1	7
67	C7	R1	7.13955135239879
68	C17	R1	7.24792751344359
68	C12	R1	7.21916852046216
68	C3	R1	7.35755200461808
68	C14	R1	7.15987133677839
68	C5	R1	7.53915881110803
68	C24	R1	7.3037807481771
68	C6	R1	7.21916852046216
68	C21	R1	7.4093909361377
68	C19	R1	7.28540221886225
68	C1	R1	7.23840473932508
68	C22	R1	7.76818432477693
68	C4	R1	7.39231742277876
68	C18	R1	7.10852445677817
68	C15	R1	7.17990909001493
68	C11	R1	7.38370429247405
68	C8	R1	7.12928301694497
68	C20	R1	6.94251450533924
68	C7	R1	7.33985000288462
69	C23	R1	7.4594316186373
69	C17	R1	7.14974711950468
69	C12	R1	7.4178525148859
69	C10	R1	7.23840473932508
69	C14	R1	7.19967234483636
69	C9	R1	7.39231742277876
69	C24	R1	6.93073733756289
69	C6	R1	7.4262647547021
69	C21	R1	7.15987133677839
69	C19	R1	7.4178525148859
69	C1	R1	7.17990909001493
69	C22	R1	7.27612440527424
69	C4	R1	7.32192809488736
69	C13	R1	7.37503943134692
69	C15	R1	7.37503943134692
69	C11	R1	7.15987133677839
69	C16	R1	7.15987133677839
69	C20	R1	7.15987133677839
69	C7	R1	7.23840473932508
70	C23	R1	7.14974711950468
70	C17	R1	7.27612440527424
70	C12	R1	7.01122725542325
70	C10	R1	7.18982455888002
70	C3	R1	7.06608919045777
70	C14	R1	7.28540221886225
70	C5	R1	7.04439411935845
70	C9	R1	7.17990909001493
70	C24	R1	7.19967234483636
70	C6	R1	7.12928301694497
70	C21	R1	7.08746284125034
70	C19	R1	7.13955135239879
70	C1	R1	7.31288295528436
70	C22	R1	7.18982455888002
70	C4	R1	7.11894107272351
70	C13	R1	7.23840473932508
70	C18	R1	7.44294349584873
70	C15	R1	7.54689445988764
70	C11	R1	7.33091687811462
70	C16	R1	6.8703647195834
70	C7	R1	7.33091687811462
71	C17	R1	7.45121111183233
71	C12	R1	7.22881869049588
71	C3	R1	7.52356195605701
71	C14	R1	7.43462822763672
71	C5	R1	7.06608919045777
71	C9	R1	6.91886323727459
71	C24	R1	7.35755200461808
71	C6	R1	7.43462822763672
71	C21	R1	7.20945336562895
71	C19	R1	7.19967234483636
71	C1	R1	7.02236781302845
71	C22	R1	7.43462822763672
71	C4	R1	7.06608919045777
71	C13	R1	7.2667865406949
71	C18	R1	7.15987133677839
71	C15	R1	7.17990909001493
71	C11	R1	7.22881869049588
71	C16	R1	7.31288295528436
71	C20	R1	7.06608919045777
71	C7	R1	7.09803208296053
72	C23	R1	7.25738784269265
72	C10	R1	7.5077946401987
72	C3	R1	7.23840473932508
72	C14	R1	7.34872815423108
72	C5	R1	7.43462822763672
72	C24	R1	6.90689059560852
72	C6	R1	7.24792751344359
72	C21	R1	6.94251450533924
72	C19	R1	7.38370429247405
72	C1	R1	7.23840473932508
72	C22	R1	7.17990909001493
72	C4	R1	7.09803208296053
72	C13	R1	7.04439411935845
72	C18	R1	7.36632221424582
72	C15	R1	7.07681559705083
72	C11	R1	7.23840473932508
72	C16	R1	7.33091687811462
72	C8	R1	7.10852445677817
72	C20	R1	7.09803208296053
72	C7	R1	7.63662462054365
73	C23	R1	7.20945336562895
73	C17	R1	7.28540221886225
73	C12	R1	7.11894107272351
73	C10	R1	7.01122725542325
73	C3	R1	7.33985000288462
73	C14	R1	7.28540221886225
73	C5	R1	7.02236781302845
73	C9	R1	7.12928301694497
73	C24	R1	7.37503943134692
73	C6	R1	7.2667865406949
73	C21	R1	7.10852445677817
73	C1	R1	7.25738784269265
73	C22	R1	7.4757334309664
73	C4	R1	6.8703647195834
73	C13	R1	7.49984588708321
73	C18	R1	7.32192809488736
73	C15	R1	6.91886323727459
73	C11	R1	7.10852445677817
73	C16	R1	7.06608919045777
73	C8	R1	7.34872815423108
73	C20	R1	7.53915881110803
74	C23	R1	6.98868468677217
74	C17	R1	7.53915881110803
74	C12	R1	7.10852445677817
74	C10	R1	6.93073733756289
74	C3	R1	7.3037807481771
74	C14	R1	6.97727992349992
74	C5	R1	7.14974711950468
74	C9	R1	7.25738784269265
74	C24	R1	7.40087943628218
74	C6	R1	7.24792751344359
74	C21	R1	7.48381577726426
74	C19	R1	7.21916852046216
74	C1	R1	7.05528243550119
74	C22	R1	7.22881869049588
74	C4	R1	7.21916852046216
74	C13	R1	7.28540221886225
74	C18	R1	6.82017896241519
74	C15	R1	7.23840473932508
74	C11	R1	7.06608919045777
74	C16	R1	7.27612440527424
74	C20	R1	7.21916852046216
74	C7	R1	7.23840473932508
75	C23	R1	7.35755200461808
75	C17	R1	7.28540221886225
75	C12	R1	7.4093909361377
75	C10	R1	7.03342300153745
75	C3	R1	7.4178525148859
75	C14	R1	7.22881869049588
75	C5	R1	7.23840473932508
75	C9	R1	7.27612440527424
75	C24	R1	7.33091687811462
75	C6	R1	7.49984588708321
75	C21	R1	7.28540221886225
75	C19	R1	7.32192809488736
75	C1	R1	7.18982455888002
75	C4	R1	7.33091687811462
75	C13	R1	7.45121111183233
75	C15	R1	7.17990909001493
75	C11	R1	7.4093909361377
75	C16	R1	7.24792751344359
75	C20	R1	7.09803208296053
75	C7	R1	7.20945336562895
76	C23	R1	7.23840473932508
76	C17	R1	7.28540221886225
76	C12	R1	7.38370429247405
76	C10	R1	7.21916852046216
76	C3	R1	7.4093909361377
76	C14	R1	7.45121111183233
76	C5	R1	7.34872815423108
76	C9	R1	7.10852445677817
76	C24	R1	7.45121111183233
76	C6	R1	7.07681559705083
76	C21	R1	7.18982455888002
76	C19	R1	6.94251450533924
76	C1	R1	7.23840473932508
76	C22	R1	7.09803208296053
76	C4	R1	7.07681559705083
76	C18	R1	7.32192809488736
76	C11	R1	7.4594316186373
76	C16	R1	7.28540221886225
76	C8	R1	7.28540221886225
76	C20	R1	7.31288295528436
76	C7	R1	7.2667865406949
77	C23	R1	6.85798099512757
77	C17	R1	7.21916852046216
77	C12	R1	7.24792751344359
77	C10	R1	7.33985000288462
77	C3	R1	7.2667865406949
77	C14	R1	7.33985000288462
77	C5	R1	7.40087943628218
77	C9	R1	7.28540221886225
77	C24	R1	7.22881869049588
77	C6	R1	7.19967234483636
77	C21	R1	7.15987133677839
77	C19	R1	7.19967234483636
77	C1	R1	7.467605550083
77	C22	R1	7.28540221886225
77	C4	R1	7.37503943134692
77	C13	R1	6.90689059560852
77	C18	R1	7.15987133677839
77	C15	R1	7
77	C11	R1	7.25738784269265
77	C16	R1	7.44294349584873
77	C8	R1	6.78135971352466
77	C20	R1	7.4262647547021
77	C7	R1	7.49984588708321
78	C23	R1	7.5077946401987
78	C12	R1	7.51569983828404
78	C10	R1	7.33985000288462
78	C3	R1	7.4262647547021
78	C14	R1	7.57742882803575
78	C5	R1	7.25738784269265
78	C9	R1	7.29462074889163
78	C24	R1	7.24792751344359
78	C6	R1	7.60733031374961
78	C21	R1	7.09803208296053
78	C19	R1	7
78	C1	R1	7.40087943628218
78	C22	R1	7.43462822763672
78	C4	R1	7.31288295528436
78	C13	R1	7.19967234483636
78	C18	R1	7.20945336562895
78	C15	R1	7.23840473932508
78	C11	R1	7.3037807481771
78	C16	R1	7.22881869049588
78	C8	R1	7.27612440527424
78	C20	R1	7.22881869049588
79	C23	R1	7.25738784269265
79	C17	R1	7.18982455888002
79	C12	R1	7.28540221886225
79	C10	R1	6.95419631038687
79	C3	R1	7.2667865406949
79	C14	R1	7.4093909361377
79	C5	R1	7.52356195605701
79	C9	R1	7.4093909361377
79	C24	R1	7.34872815423108
79	C6	R1	7.56224242422107
79	C21	R1	7.10852445677817
79	C19	R1	6.98868468677217
79	C1	R1	7.10852445677817
79	C22	R1	7.4178525148859
79	C4	R1	7.01122725542325
79	C13	R1	7.34872815423108
79	C18	R1	7.08746284125034
79	C15	R1	7.36632221424582
79	C11	R1	6.84549005094437
79	C16	R1	7.33985000288462
79	C8	R1	7.09803208296053
79	C7	R1	7.13955135239879
80	C23	R1	7.17990909001493
80	C17	R1	7.24792751344359
80	C12	R1	7.19967234483636
80	C10	R1	7.3037807481771
80	C3	R1	7.10852445677817
80	C14	R1	7.36632221424582
80	C5	R1	7.21916852046216
80	C9	R1	6.95419631038687
80	C6	R1	7.44294349584873
80	C21	R1	7.4178525148859
80	C19	R1	7.14974711950468
80	C1	R1	7.4262647547021
80	C4	R1	7.34872815423108
80	C13	R1	7.15987133677839
80	C18	R1	7.12928301694497
80	C15	R1	6.91886323727459
80	C11	R1	7.4178525148859
80	C16	R1	7.21916852046216
80	C8	R1	7.31288295528436
80	C20	R1	6.96578428466209
80	C7	R1	6.94251450533924
81	C23	R1	7.2667865406949
81	C17	R1	7.33091687811462
81	C12	R1	7.13955135239879
81	C10	R1	7.39231742277876
81	C3	R1	7.32192809488736
81	C14	R1	7.4594316186373
81	C5	R1	7.49984588708321
81	C24	R1	7.32192809488736
81	C6	R1	7.45121111183233
81	C21	R1	7.18982455888002
81	C19	R1	7.5077946401987
81	C1	R1	7.36632221424582
81	C22	R1	7.18982455888002
81	C4	R1	7.28540221886225
81	C13	R1	7.36632221424582
81	C18	R1	7.24792751344359
81	C15	R1	7.38370429247405
81	C11	R1	6.97727992349992
81	C16	R1	7.24792751344359
81	C20	R1	7.21916852046216
81	C7	R1	7.23840473932508
82	C23	R1	7.51569983828404
82	C12	R1	7.48381577726426
82	C10	R1	7.16992500144231
82	C3	R1	7.57742882803575
82	C14	R1	7.21916852046216
82	C5	R1	6.90689059560852
82	C9	R1	7.13955135239879
82	C24	R1	7.48381577726426
82	C6	R1	7.17990909001493
82	C21	R1	7.49185309632967
82	C19	R1	7.44294349584873
82	C1	R1	7.23840473932508
82	C4	R1	7.01122725542325
82	C13	R1	7.23840473932508
82	C18	R1	7.39231742277876
82	C15	R1	6.83289001416474
82	C11	R1	7.29462074889163
82	C16	R1	6.79441586635011
82	C20	R1	7.03342300153745
82	C7	R1	7.3037807481771
83	C17	R1	7.43462822763672
83	C12	R1	7.22881869049588
83	C10	R1	7.39231742277876
83	C3	R1	7.17990909001493
83	C14	R1	7.23840473932508
83	C5	R1	7.33985000288462
83	C9	R1	7.15987133677839
83	C24	R1	7.25738784269265
83	C6	R1	7.27612440527424
83	C19	R1	7.56224242422107
83	C1	R1	7.19967234483636
83	C22	R1	7.27612440527424
83	C4	R1	7.19967234483636
83	C13	R1	7.24792751344359
83	C18	R1	7.18982455888002
83	C15	R1	7.18982455888002
83	C11	R1	7.33985000288462
83	C16	R1	7.32192809488736
83	C8	R1	7.23840473932508
83	C20	R1	7.3037807481771
83	C7	R1	7.07681559705083
84	C23	R1	6.94251450533924
84	C17	R1	7.38370429247405
84	C12	R1	7.467605550083
84	C10	R1	7.17990909001493
84	C3	R1	7.17990909001493
84	C14	R1	7.3037807481771
84	C5	R1	7.14974711950468
84	C9	R1	7.11894107272351
84	C24	R1	7.51569983828404
84	C6	R1	7.22881869049588
84	C19	R1	7.31288295528436
84	C1	R1	7.11894107272351
84	C22	R1	7.03342300153745
84	C4	R1	7.16992500144231
84	C15	R1	7.19967234483636
84	C11	R1	7.43462822763672
84	C16	R1	7.29462074889163
84	C20	R1	7.28540221886225
84	C7	R1	7.02236781302845
85	C23	R1	7.4262647547021
85	C12	R1	7.13955135239879
85	C10	R1	7.32192809488736
85	C3	R1	7.65105169117893
85	C14	R1	7.4594316186373
85	C5	R1	7.27612440527424
85	C9	R1	7
85	C24	R1	7.45121111183233
85	C6	R1	7.31288295528436
85	C21	R1	7.15987133677839
85	C19	R1	7.12928301694497
85	C1	R1	7.32192809488736
85	C22	R1	7.4093909361377
85	C4	R1	7.27612440527424
85	C13	R1	7.37503943134692
85	C18	R1	7.19967234483636
85	C15	R1	7.15987133677839
85	C11	R1	7.22881869049588
85	C16	R1	7.43462822763672
85	C8	R1	7.17990909001493
85	C20	R1	7.12928301694497
85	C7	R1	7.12928301694497
86	C23	R1	7.15987133677839
86	C12	R1	7.19967234483636
86	C10	R1	7.37503943134692
86	C3	R1	6.98868468677217
86	C14	R1	7.48381577726426
86	C5	R1	7.4594316186373
86	C9	R1	7.07681559705083
86	C24	R1	7.18982455888002
86	C6	R1	7.2667865406949
86	C21	R1	7.17990909001493
86	C1	R1	6.91886323727459
86	C18	R1	7.04439411935845
86	C8	R1	6.79441586635011
86	C20	R1	7.43462822763672
86	C7	R1	7.34872815423108
87	C23	R1	7
87	C17	R1	7.17990909001493
87	C10	R1	7.24792751344359
87	C14	R1	7.33985000288462
87	C9	R1	7.25738784269265
87	C24	R1	7.4262647547021
87	C6	R1	7.2667865406949
87	C21	R1	7.51569983828404
87	C19	R1	7.4093909361377
87	C1	R1	7.07681559705083
87	C22	R1	7.23840473932508
87	C4	R1	6.93073733756289
87	C13	R1	7.12928301694497
87	C18	R1	7.13955135239879
87	C11	R1	7.37503943134692
87	C16	R1	7.15987133677839
87	C8	R1	7.24792751344359
87	C20	R1	7.2667865406949
87	C7	R1	6.96578428466209
88	C23	R1	7.5077946401987
88	C17	R1	7.5077946401987
88	C12	R1	7.16992500144231
88	C10	R1	7.14974711950468
88	C3	R1	7.13955135239879
88	C14	R1	7.20945336562895
88	C5	R1	7.25738784269265
88	C9	R1	7.17990909001493
88	C24	R1	7.19967234483636
88	C6	R1	7.19967234483636
88	C21	R1	7.52356195605701
88	C19	R1	7.15987133677839
88	C22	R1	7.40087943628218
88	C13	R1	7.45121111183233
88	C18	R1	7.05528243550119
88	C15	R1	7.4757334309664
88	C11	R1	7.45121111183233
88	C16	R1	7.16992500144231
88	C20	R1	7.33091687811462
88	C7	R1	7.55458885167764
89	C23	R1	6.96578428466209
89	C17	R1	7.11894107272351
89	C12	R1	7.33985000288462
89	C3	R1	7.05528243550119
89	C14	R1	7.22881869049588
89	C5	R1	7.29462074889163
89	C9	R1	7.19967234483636
89	C24	R1	7.29462074889163
89	C21	R1	7.45121111183233
89	C19	R1	7.49185309632967
89	C1	R1	7.24792751344359
89	C22	R1	7.33091687811462
89	C4	R1	7.53138146051631
89	C13	R1	6.91886323727459
89	C18	R1	7.17990909001493
89	C15	R1	7.23840473932508
89	C11	R1	7.04439411935845
89	C16	R1	7.23840473932508
89	C8	R1	7.33091687811462
89	C20	R1	7.08746284125034
89	C7	R1	7.25738784269265
90	C23	R1	7.09803208296053
90	C17	R1	7.38370429247405
90	C12	R1	7.20945336562895
90	C10	R1	7.4093909361377
90	C3	R1	7.09803208296053
90	C14	R1	7.35755200461808
90	C5	R1	7.08746284125034
90	C9	R1	7.2667865406949
90	C24	R1	6.95419631038687
90	C21	R1	7.27612440527424
90	C19	R1	7.13955135239879
90	C1	R1	7.49984588708321
90	C22	R1	7.08746284125034
90	C18	R1	7.16992500144231
90	C15	R1	7.33985000288462
90	C11	R1	7.37503943134692
90	C16	R1	7.21916852046216
90	C8	R1	7.08746284125034
90	C20	R1	7.4178525148859
90	C7	R1	7.4093909361377
91	C23	R1	7.16992500144231
91	C17	R1	7.25738784269265
91	C12	R1	7.51569983828404
91	C3	R1	7.23840473932508
91	C14	R1	7.07681559705083
91	C5	R1	7.21916852046216
91	C9	R1	7.32192809488736
91	C24	R1	7
91	C6	R1	7.24792751344359
91	C21	R1	7.31288295528436
91	C19	R1	6.93073733756289
91	C1	R1	7.05528243550119
91	C22	R1	7.13955135239879
91	C4	R1	7.37503943134692
91	C13	R1	7.03342300153745
91	C18	R1	7.25738784269265
91	C11	R1	7.32192809488736
91	C16	R1	7.49984588708321
91	C8	R1	7.06608919045777
91	C7	R1	7.27612440527424
92	C23	R1	7.33985000288462
92	C12	R1	7.4757334309664
92	C10	R1	7.05528243550119
92	C3	R1	7.25738784269265
92	C14	R1	6.78135971352466
92	C5	R1	7.04439411935845
92	C9	R1	7.06608919045777
92	C24	R1	7.35755200461808
92	C6	R1	7.29462074889163
92	C21	R1	7.45121111183233
92	C19	R1	7.10852445677817
92	C1	R1	7.25738784269265
92	C22	R1	7.09803208296053
92	C4	R1	6.89481776330794
92	C13	R1	7.32192809488736
92	C18	R1	7.08746284125034
92	C15	R1	7.48381577726426
92	C11	R1	7.21916852046216
92	C16	R1	7.44294349584873
92	C8	R1	7.29462074889163
92	C7	R1	7.48381577726426
93	C23	R1	7.34872815423108
93	C17	R1	7.33985000288462
93	C12	R1	7.29462074889163
93	C10	R1	7.35755200461808
93	C3	R1	7.18982455888002
93	C14	R1	7.19967234483636
93	C5	R1	7.22881869049588
93	C9	R1	7.19967234483636
93	C24	R1	7.40087943628218
93	C6	R1	7.35755200461808
93	C21	R1	7.24792751344359
93	C19	R1	7.2667865406949
93	C1	R1	7.27612440527424
93	C22	R1	7.22881869049588
93	C13	R1	7.4178525148859
93	C18	R1	6.94251450533924
93	C15	R1	7.33985000288462
93	C11	R1	7.24792751344359
93	C16	R1	7.17990909001493
93	C20	R1	7.16992500144231
93	C7	R1	7.17990909001493
94	C23	R1	7.01122725542325
94	C17	R1	7.44294349584873
94	C12	R1	7.4178525148859
94	C10	R1	7.12928301694497
94	C3	R1	7.10852445677817
94	C14	R1	7.19967234483636
94	C5	R1	7.60733031374961
94	C9	R1	7.33091687811462
94	C24	R1	7.19967234483636
94	C6	R1	7.13955135239879
94	C21	R1	7.18982455888002
94	C19	R1	7.09803208296053
94	C1	R1	7.38370429247405
94	C22	R1	7.33091687811462
94	C4	R1	7.01122725542325
94	C13	R1	7.11894107272351
94	C18	R1	7.32192809488736
94	C15	R1	7.27612440527424
94	C11	R1	7.49185309632967
94	C8	R1	7.19967234483636
94	C20	R1	6.94251450533924
94	C7	R1	7.16992500144231
95	C23	R1	7.32192809488736
95	C17	R1	7.11894107272351
95	C12	R1	7.467605550083
95	C10	R1	7.23840473932508
95	C3	R1	7.18982455888002
95	C14	R1	7.23840473932508
95	C9	R1	7.08746284125034
95	C24	R1	7.04439411935845
95	C6	R1	7.02236781302845
95	C19	R1	7.17990909001493
95	C22	R1	7.31288295528436
95	C4	R1	7.3037807481771
95	C13	R1	6.89481776330794
95	C15	R1	7.36632221424582
95	C11	R1	7.08746284125034
95	C16	R1	7.22881869049588
95	C8	R1	7.3037807481771
95	C20	R1	7.4757334309664
95	C7	R1	7.16992500144231
96	C23	R1	7.4757334309664
96	C17	R1	7.51569983828404
96	C12	R1	7.18982455888002
96	C10	R1	7.33985000288462
96	C3	R1	7.57742882803575
96	C14	R1	7.16992500144231
96	C5	R1	7.32192809488736
96	C24	R1	7.01122725542325
96	C6	R1	7.13955135239879
96	C19	R1	7.12928301694497
96	C1	R1	7.25738784269265
96	C22	R1	7.2667865406949
96	C4	R1	7.21916852046216
96	C13	R1	7.39231742277876
96	C18	R1	7.34872815423108
96	C15	R1	7.02236781302845
96	C11	R1	7.18982455888002
96	C16	R1	7.25738784269265
96	C8	R1	7.25738784269265
96	C20	R1	7.32192809488736
96	C7	R1	7.08746284125034
97	C17	R1	7.35755200461808
97	C12	R1	7.4093909361377
97	C10	R1	7.43462822763672
97	C3	R1	7.37503943134692
97	C14	R1	7.22881869049588
97	C5	R1	7.22881869049588
97	C9	R1	7.37503943134692
97	C24	R1	7.07681559705083
97	C6	R1	7.12928301694497
97	C21	R1	7.37503943134692
97	C19	R1	7.4093909361377
97	C1	R1	7.01122725542325
97	C22	R1	7.29462074889163
97	C4	R1	7.06608919045777
97	C13	R1	7.2667865406949
[truncated: 14,495 more rows]
