# Supplementary material for: Stochastic modelling of single-cell gene expression adaptation reveals non-genomic contribution to evolution of tumor subclones
Source: bioRxiv. 2024 Apr 20:2024.04.17.588869. Preprint. [Version 1] doi: 10.1101/2024.04.17.588869 (PMC11071284; doi:10.1101/2024.04.17.588869)
Supplement: Supplement 2 [file media-2.zip › Supplementary Files/Simulated Data/Adaptive_Simulation/tr_1.04_sq_15_r_200_a_1.csv]

gene	species	replicate	exprval
1	C23	R1	6.96578428466209
1	C12	R1	7.34872815423108
1	C10	R1	7.5077946401987
1	C3	R1	7.14974711950468
1	C14	R1	7.28540221886225
1	C5	R1	7.29462074889163
1	C9	R1	6.97727992349992
1	C6	R1	7.31288295528436
1	C21	R1	7.38370429247405
1	C19	R1	7.4757334309664
1	C1	R1	7.02236781302845
1	C22	R1	7.3037807481771
1	C4	R1	7.34872815423108
1	C18	R1	7.07681559705083
1	C15	R1	7.10852445677817
1	C11	R1	7.52356195605701
1	C8	R1	7.11894107272351
1	C20	R1	7.23840473932508
1	C7	R1	7.11894107272351
2	C23	R1	7.3037807481771
2	C17	R1	7.21916852046216
2	C12	R1	7.40087943628218
2	C10	R1	7.4093909361377
2	C3	R1	7.52356195605701
2	C14	R1	7.17990909001493
2	C5	R1	7.19967234483636
2	C9	R1	7.23840473932508
2	C24	R1	7.35755200461808
2	C6	R1	7.27612440527424
2	C21	R1	7.11894107272351
2	C19	R1	7.25738784269265
2	C1	R1	7.14974711950468
2	C22	R1	7.02236781302845
2	C4	R1	7.2667865406949
2	C13	R1	6.95419631038687
2	C18	R1	7.3037807481771
2	C15	R1	6.97727992349992
2	C11	R1	7.34872815423108
2	C16	R1	7.31288295528436
2	C8	R1	7.13955135239879
2	C20	R1	7.19967234483636
2	C7	R1	7.09803208296053
3	C23	R1	7.15987133677839
3	C17	R1	7.09803208296053
3	C12	R1	7.4093909361377
3	C10	R1	7.23840473932508
3	C3	R1	7.49185309632967
3	C5	R1	7.01122725542325
3	C9	R1	7.24792751344359
3	C24	R1	7.33985000288462
3	C6	R1	7.45121111183233
3	C21	R1	7.18982455888002
3	C19	R1	7.23840473932508
3	C22	R1	7.43462822763672
3	C4	R1	7.28540221886225
3	C13	R1	7.38370429247405
3	C15	R1	7.18982455888002
3	C11	R1	7.22881869049588
3	C16	R1	7.34872815423108
3	C8	R1	7.14974711950468
3	C20	R1	7.25738784269265
3	C7	R1	7.22881869049588
4	C23	R1	7.56985560833095
4	C12	R1	7.05528243550119
4	C10	R1	7.06608919045777
4	C3	R1	7.18982455888002
4	C14	R1	7.4757334309664
4	C5	R1	7.62935662007961
4	C9	R1	7.06608919045777
4	C24	R1	7.24792751344359
4	C6	R1	7.34872815423108
4	C21	R1	7.49984588708321
4	C19	R1	7.25738784269265
4	C1	R1	6.96578428466209
4	C22	R1	7.10852445677817
4	C4	R1	7.3037807481771
4	C13	R1	7.32192809488736
4	C18	R1	7.11894107272351
4	C15	R1	7.45121111183233
4	C11	R1	7.04439411935845
4	C16	R1	7.12928301694497
4	C8	R1	7.37503943134692
4	C20	R1	7.4178525148859
4	C7	R1	7.19967234483636
5	C23	R1	7.22881869049588
5	C17	R1	7.22881869049588
5	C12	R1	7.51569983828404
5	C10	R1	7.18982455888002
5	C3	R1	6.6724253419715
5	C14	R1	6.90689059560852
5	C5	R1	6.74146698640115
5	C9	R1	7.44294349584873
5	C24	R1	7.21916852046216
5	C6	R1	7.20945336562895
5	C21	R1	7.29462074889163
5	C19	R1	7.32192809488736
5	C1	R1	7.15987133677839
5	C22	R1	7.25738784269265
5	C4	R1	7.13955135239879
5	C13	R1	7.24792751344359
5	C18	R1	7.11894107272351
5	C15	R1	6.88264304936184
5	C11	R1	7.34872815423108
5	C8	R1	7.15987133677839
5	C20	R1	7.29462074889163
5	C7	R1	7.28540221886225
6	C23	R1	7.33091687811462
6	C17	R1	7.19967234483636
6	C12	R1	7.33985000288462
6	C10	R1	7.38370429247405
6	C3	R1	7.05528243550119
6	C14	R1	7.17990909001493
6	C9	R1	7.35755200461808
6	C24	R1	7.06608919045777
6	C6	R1	7.23840473932508
6	C21	R1	7.28540221886225
6	C19	R1	7.4093909361377
6	C1	R1	7.16992500144231
6	C22	R1	7.33985000288462
6	C4	R1	7.20945336562895
6	C13	R1	7.33091687811462
6	C18	R1	7.3037807481771
6	C15	R1	7.11894107272351
6	C11	R1	7.12928301694497
6	C16	R1	7.2667865406949
6	C8	R1	7.20945336562895
6	C20	R1	7.13955135239879
6	C7	R1	6.89481776330794
7	C23	R1	7.10852445677817
7	C17	R1	7.13955135239879
7	C12	R1	7.31288295528436
7	C10	R1	7.17990909001493
7	C3	R1	7.5077946401987
7	C14	R1	7.08746284125034
7	C5	R1	7.25738784269265
7	C9	R1	7.12928301694497
7	C24	R1	7.33091687811462
7	C6	R1	7.4594316186373
7	C21	R1	7.14974711950468
7	C19	R1	7.13955135239879
7	C1	R1	7.12928301694497
7	C22	R1	7.11894107272351
7	C4	R1	7.24792751344359
7	C15	R1	6.98868468677217
7	C11	R1	6.98868468677217
7	C16	R1	7.3037807481771
7	C8	R1	7.34872815423108
7	C20	R1	7.21916852046216
7	C7	R1	7.4594316186373
8	C23	R1	7.20945336562895
8	C17	R1	7.10852445677817
8	C12	R1	6.98868468677217
8	C10	R1	7.467605550083
8	C3	R1	7.55458885167764
8	C14	R1	7.39231742277876
8	C5	R1	7.14974711950468
8	C9	R1	7.13955135239879
8	C24	R1	7.467605550083
8	C6	R1	7.08746284125034
8	C21	R1	7.4093909361377
8	C19	R1	7.2667865406949
8	C22	R1	7.37503943134692
8	C4	R1	7.02236781302845
8	C13	R1	7.38370429247405
8	C18	R1	7.08746284125034
8	C15	R1	6.85798099512757
8	C11	R1	6.94251450533924
8	C16	R1	7.32192809488736
8	C8	R1	7.14974711950468
8	C20	R1	7.35755200461808
9	C23	R1	7.14974711950468
9	C17	R1	7.39231742277876
9	C12	R1	7.09803208296053
9	C3	R1	7.4262647547021
9	C14	R1	7.28540221886225
9	C5	R1	7.23840473932508
9	C6	R1	7.07681559705083
9	C19	R1	7.3037807481771
9	C1	R1	6.97727992349992
9	C22	R1	7.33091687811462
9	C4	R1	7.21916852046216
9	C13	R1	7.64385618977472
9	C18	R1	7.2667865406949
9	C15	R1	7.33985000288462
9	C11	R1	6.98868468677217
9	C16	R1	7.18982455888002
9	C8	R1	7.20945336562895
9	C20	R1	7.08746284125034
9	C7	R1	6.91886323727459
10	C23	R1	7.12928301694497
10	C17	R1	7.21916852046216
10	C12	R1	7.06608919045777
10	C10	R1	7.32192809488736
10	C3	R1	7.05528243550119
10	C5	R1	7.4262647547021
10	C9	R1	7.44294349584873
10	C24	R1	7.23840473932508
10	C6	R1	7.17990909001493
10	C21	R1	7.32192809488736
10	C19	R1	7.20945336562895
10	C1	R1	7.28540221886225
10	C22	R1	7.25738784269265
10	C4	R1	7.3037807481771
10	C13	R1	7.17990909001493
10	C18	R1	7.31288295528436
10	C15	R1	6.97727992349992
10	C11	R1	7.04439411935845
10	C16	R1	7.21916852046216
10	C8	R1	7.2667865406949
10	C20	R1	7.06608919045777
10	C7	R1	7.467605550083
11	C17	R1	7.25738784269265
11	C10	R1	7.44294349584873
11	C3	R1	7.33985000288462
11	C14	R1	7.09803208296053
11	C5	R1	7.35755200461808
11	C9	R1	7.11894107272351
11	C24	R1	7.13955135239879
11	C6	R1	7.4262647547021
11	C21	R1	7.24792751344359
11	C19	R1	7.32192809488736
11	C1	R1	7.05528243550119
11	C22	R1	7.08746284125034
11	C4	R1	7.3037807481771
11	C13	R1	7.20945336562895
11	C18	R1	7.15987133677839
11	C15	R1	7.31288295528436
11	C11	R1	7.36632221424582
11	C16	R1	7.36632221424582
11	C8	R1	7.22881869049588
11	C20	R1	7.55458885167764
11	C7	R1	7.2667865406949
12	C23	R1	7.4178525148859
12	C17	R1	7.37503943134692
12	C12	R1	7.08746284125034
12	C10	R1	7.19967234483636
12	C3	R1	7.33985000288462
12	C14	R1	7.4262647547021
12	C5	R1	7.21916852046216
12	C9	R1	7.2667865406949
12	C24	R1	6.85798099512757
12	C6	R1	7.53138146051631
12	C19	R1	7.01122725542325
12	C1	R1	7.01122725542325
12	C22	R1	7.28540221886225
12	C4	R1	7.01122725542325
12	C18	R1	7.07681559705083
12	C15	R1	6.95419631038687
12	C11	R1	7.27612440527424
12	C16	R1	7.27612440527424
12	C8	R1	7.4262647547021
12	C20	R1	7.35755200461808
12	C7	R1	7.05528243550119
13	C23	R1	7.27612440527424
13	C17	R1	7.43462822763672
13	C12	R1	7.33091687811462
13	C3	R1	7.21916852046216
13	C14	R1	7.17990909001493
13	C5	R1	6.96578428466209
13	C9	R1	7.20945336562895
13	C24	R1	7.07681559705083
13	C6	R1	7.14974711950468
13	C21	R1	7.4178525148859
13	C19	R1	7.49185309632967
13	C1	R1	7.14974711950468
13	C4	R1	7.13955135239879
13	C13	R1	7.4594316186373
13	C18	R1	7.33985000288462
13	C15	R1	7.01122725542325
13	C11	R1	7.01122725542325
13	C16	R1	7.38370429247405
13	C8	R1	7.20945336562895
13	C20	R1	7.10852445677817
13	C7	R1	7.36632221424582
14	C17	R1	7.31288295528436
14	C12	R1	7.25738784269265
14	C10	R1	7.4093909361377
14	C3	R1	7.38370429247405
14	C14	R1	7.43462822763672
14	C5	R1	7.33985000288462
14	C9	R1	7.52356195605701
14	C24	R1	7.11894107272351
14	C1	R1	7.03342300153745
14	C22	R1	6.95419631038687
14	C13	R1	7.3037807481771
14	C18	R1	6.97727992349992
14	C15	R1	7.09803208296053
14	C11	R1	7.40087943628218
14	C16	R1	7.29462074889163
14	C8	R1	7.14974711950468
14	C7	R1	7.32192809488736
15	C23	R1	7.09803208296053
15	C17	R1	7.20945336562895
15	C12	R1	7.4178525148859
15	C10	R1	7.36632221424582
15	C3	R1	7.15987133677839
15	C14	R1	7.33091687811462
15	C5	R1	7.05528243550119
15	C9	R1	7.44294349584873
15	C24	R1	7.33985000288462
15	C6	R1	7.2667865406949
15	C21	R1	7.467605550083
15	C19	R1	7.05528243550119
15	C1	R1	7.06608919045777
15	C22	R1	7.33091687811462
15	C4	R1	7.53138146051631
15	C13	R1	7.06608919045777
15	C15	R1	7.19967234483636
15	C11	R1	6.90689059560852
15	C16	R1	6.95419631038687
15	C8	R1	7.15987133677839
15	C20	R1	7.33985000288462
15	C7	R1	7.38370429247405
16	C17	R1	7.07681559705083
16	C12	R1	7.4262647547021
16	C10	R1	7.49984588708321
16	C14	R1	7.40087943628218
16	C5	R1	7.37503943134692
16	C9	R1	7.19967234483636
16	C24	R1	7.40087943628218
16	C6	R1	7.03342300153745
16	C21	R1	7.4262647547021
16	C19	R1	7.17990909001493
16	C1	R1	7.43462822763672
16	C22	R1	6.95419631038687
16	C4	R1	7.24792751344359
16	C13	R1	7.36632221424582
16	C18	R1	7.2667865406949
16	C15	R1	7.4262647547021
16	C11	R1	7.31288295528436
16	C16	R1	7
16	C8	R1	7.11894107272351
16	C20	R1	7.24792751344359
16	C7	R1	7.34872815423108
17	C23	R1	7.33985000288462
17	C17	R1	7.19967234483636
17	C12	R1	7.22881869049588
17	C10	R1	7.20945336562895
17	C3	R1	7.11894107272351
17	C14	R1	7.25738784269265
17	C5	R1	6.98868468677217
17	C9	R1	7.20945336562895
17	C24	R1	7.17990909001493
17	C6	R1	7.19967234483636
17	C21	R1	7.25738784269265
17	C19	R1	7.22881869049588
17	C1	R1	7.16992500144231
17	C22	R1	7.18982455888002
17	C4	R1	7.40087943628218
17	C13	R1	7.34872815423108
17	C18	R1	7.34872815423108
17	C15	R1	7.4093909361377
17	C11	R1	6.96578428466209
17	C16	R1	7.19967234483636
17	C8	R1	7.56985560833095
17	C7	R1	7.2667865406949
18	C23	R1	7.07681559705083
18	C17	R1	7.34872815423108
18	C12	R1	7.19967234483636
18	C10	R1	7.31288295528436
18	C3	R1	7.14974711950468
18	C5	R1	6.89481776330794
18	C9	R1	7.44294349584873
18	C24	R1	7.15987133677839
18	C6	R1	7.38370429247405
18	C21	R1	7.54689445988764
18	C19	R1	7.12928301694497
18	C1	R1	7.2667865406949
18	C22	R1	7.49984588708321
18	C4	R1	7.09803208296053
18	C13	R1	6.68650052718322
18	C18	R1	7.15987133677839
18	C15	R1	7.39231742277876
18	C11	R1	7.01122725542325
18	C16	R1	7.24792751344359
18	C8	R1	6.70043971814109
18	C20	R1	7.34872815423108
18	C7	R1	7.23840473932508
19	C17	R1	7.467605550083
19	C12	R1	7.05528243550119
19	C10	R1	7.16992500144231
19	C3	R1	7.2667865406949
19	C14	R1	7.35755200461808
19	C5	R1	7.17990909001493
19	C9	R1	7.24792751344359
19	C24	R1	7.17990909001493
19	C6	R1	7.17990909001493
19	C21	R1	7.33091687811462
19	C19	R1	7.06608919045777
19	C1	R1	7.24792751344359
19	C22	R1	7.37503943134692
19	C13	R1	7.06608919045777
19	C18	R1	7.15987133677839
19	C15	R1	7.43462822763672
19	C16	R1	7.31288295528436
19	C8	R1	7.49185309632967
19	C20	R1	7.28540221886225
19	C7	R1	7
20	C23	R1	7.10852445677817
20	C17	R1	7.13955135239879
20	C10	R1	7.20945336562895
20	C3	R1	6.93073733756289
20	C14	R1	7.17990909001493
20	C5	R1	7.23840473932508
20	C9	R1	7.33091687811462
20	C24	R1	7.33091687811462
20	C6	R1	7.09803208296053
20	C21	R1	7.17990909001493
20	C1	R1	6.98868468677217
20	C22	R1	7.24792751344359
20	C4	R1	7.2667865406949
20	C18	R1	7.15987133677839
20	C15	R1	7.02236781302845
20	C11	R1	6.98868468677217
20	C16	R1	7.28540221886225
20	C8	R1	7.25738784269265
20	C20	R1	7.2667865406949
20	C7	R1	7.28540221886225
21	C23	R1	7.4594316186373
21	C17	R1	7.4262647547021
21	C10	R1	7.13955135239879
21	C3	R1	7.21916852046216
21	C14	R1	7.14974711950468
21	C5	R1	7.33985000288462
21	C9	R1	7.01122725542325
21	C24	R1	7.13955135239879
21	C6	R1	7.21916852046216
21	C21	R1	7.37503943134692
21	C19	R1	7.3037807481771
21	C1	R1	7.4262647547021
21	C22	R1	7.3037807481771
21	C4	R1	7.14974711950468
21	C13	R1	7.39231742277876
21	C18	R1	7.19967234483636
21	C15	R1	7.16992500144231
21	C11	R1	7.08746284125034
21	C16	R1	7
21	C8	R1	7.51569983828404
21	C20	R1	7.4262647547021
22	C23	R1	7.15987133677839
22	C17	R1	7.27612440527424
22	C12	R1	7.34872815423108
22	C10	R1	7.07681559705083
22	C3	R1	7.59245703726808
22	C14	R1	7.31288295528436
22	C5	R1	7.38370429247405
22	C9	R1	7.31288295528436
22	C24	R1	7.34872815423108
22	C6	R1	7.37503943134692
22	C21	R1	7.17990909001493
22	C19	R1	7.35755200461808
22	C1	R1	7.4757334309664
22	C22	R1	7.43462822763672
22	C4	R1	7.07681559705083
22	C13	R1	7.14974711950468
22	C18	R1	7.13955135239879
22	C15	R1	7.20945336562895
22	C11	R1	7.4178525148859
22	C16	R1	7.3037807481771
22	C8	R1	7.17990909001493
22	C20	R1	7.33091687811462
22	C7	R1	7.29462074889163
23	C23	R1	7.23840473932508
23	C17	R1	7.33091687811462
23	C12	R1	7.33985000288462
23	C10	R1	7.28540221886225
23	C3	R1	7.22881869049588
23	C14	R1	7.12928301694497
23	C5	R1	7.62205181945638
23	C9	R1	7.28540221886225
23	C24	R1	6.98868468677217
23	C6	R1	7.07681559705083
23	C21	R1	7.17990909001493
23	C19	R1	7.28540221886225
23	C1	R1	7.31288295528436
23	C22	R1	7.21916852046216
23	C4	R1	7.3037807481771
23	C13	R1	7.24792751344359
23	C18	R1	7.38370429247405
23	C15	R1	7.43462822763672
23	C11	R1	7.3037807481771
23	C16	R1	7.13955135239879
23	C8	R1	7.36632221424582
23	C20	R1	7.62205181945638
23	C7	R1	7.3037807481771
24	C23	R1	7.20945336562895
24	C17	R1	6.98868468677217
24	C12	R1	7.4594316186373
24	C10	R1	7.19967234483636
24	C3	R1	7.13955135239879
24	C14	R1	7.4594316186373
24	C5	R1	7.16992500144231
24	C9	R1	7.24792751344359
24	C24	R1	7.28540221886225
24	C6	R1	7.24792751344359
24	C21	R1	7.43462822763672
24	C19	R1	7.31288295528436
24	C1	R1	7.21916852046216
24	C22	R1	7.06608919045777
24	C4	R1	7.57742882803575
24	C13	R1	7.2667865406949
24	C18	R1	7.22881869049588
24	C15	R1	7.04439411935845
24	C11	R1	7.49984588708321
24	C16	R1	7.4093909361377
24	C8	R1	7.17990909001493
24	C20	R1	7.32192809488736
24	C7	R1	7.23840473932508
25	C23	R1	7.59245703726808
25	C17	R1	7.53138146051631
25	C12	R1	7.21916852046216
25	C10	R1	7.21916852046216
25	C3	R1	7.40087943628218
25	C14	R1	7.38370429247405
25	C5	R1	7.27612440527424
25	C24	R1	7.34872815423108
25	C6	R1	7.05528243550119
25	C21	R1	7.43462822763672
25	C19	R1	7.07681559705083
25	C1	R1	7.27612440527424
25	C22	R1	7.19967234483636
25	C4	R1	7.35755200461808
25	C13	R1	7.15987133677839
25	C18	R1	7.16992500144231
25	C15	R1	7.27612440527424
25	C11	R1	7.22881869049588
25	C16	R1	7.17990909001493
25	C8	R1	7.4594316186373
25	C20	R1	7.33091687811462
25	C7	R1	7.33091687811462
26	C23	R1	7.06608919045777
26	C17	R1	7.4093909361377
26	C12	R1	7.01122725542325
26	C10	R1	7.36632221424582
26	C3	R1	7.17990909001493
26	C14	R1	7.27612440527424
26	C5	R1	7.05528243550119
26	C9	R1	7.37503943134692
26	C21	R1	7.36632221424582
26	C19	R1	7.24792751344359
26	C1	R1	7.34872815423108
26	C22	R1	7.18982455888002
26	C4	R1	7.2667865406949
26	C13	R1	7.48381577726426
26	C18	R1	7.37503943134692
26	C11	R1	7.38370429247405
26	C16	R1	7.14974711950468
26	C8	R1	7.16992500144231
26	C7	R1	7.27612440527424
27	C23	R1	7.19967234483636
27	C17	R1	7.25738784269265
27	C12	R1	7.04439411935845
27	C10	R1	7.33091687811462
27	C3	R1	7.49984588708321
27	C14	R1	7.23840473932508
27	C5	R1	6.82017896241519
27	C9	R1	7.14974711950468
27	C24	R1	7.17990909001493
27	C6	R1	7.23840473932508
27	C21	R1	7.24792751344359
27	C1	R1	7.40087943628218
27	C22	R1	7.4178525148859
27	C4	R1	7.29462074889163
27	C13	R1	7.38370429247405
27	C18	R1	7.02236781302845
27	C15	R1	7.14974711950468
27	C11	R1	7.18982455888002
27	C16	R1	7.03342300153745
27	C8	R1	7.54689445988764
27	C20	R1	7.36632221424582
27	C7	R1	7.33985000288462
28	C23	R1	7.08746284125034
28	C12	R1	7.22881869049588
28	C10	R1	7.2667865406949
28	C3	R1	7.09803208296053
28	C14	R1	6.91886323727459
28	C5	R1	7.35755200461808
28	C9	R1	7.34872815423108
28	C24	R1	7.34872815423108
28	C6	R1	7.25738784269265
28	C21	R1	7.03342300153745
28	C19	R1	7.06608919045777
28	C22	R1	7.33091687811462
28	C4	R1	7.05528243550119
28	C13	R1	7.61470984411521
28	C18	R1	7
28	C15	R1	7.33091687811462
28	C11	R1	7.3037807481771
28	C16	R1	7.13955135239879
28	C8	R1	7.14974711950468
28	C20	R1	7.33091687811462
28	C7	R1	7.33091687811462
29	C23	R1	7.17990909001493
29	C17	R1	7.09803208296053
29	C12	R1	7.39231742277876
29	C3	R1	7.33091687811462
29	C5	R1	7.14974711950468
29	C24	R1	7.3037807481771
29	C21	R1	7.5077946401987
29	C19	R1	7.24792751344359
29	C1	R1	7.36632221424582
29	C22	R1	7.10852445677817
29	C4	R1	7.32192809488736
29	C13	R1	7.24792751344359
29	C18	R1	7.23840473932508
29	C15	R1	7.3037807481771
29	C11	R1	7.33091687811462
29	C16	R1	7.05528243550119
29	C8	R1	7.28540221886225
29	C20	R1	7.22881869049588
29	C7	R1	7.13955135239879
30	C23	R1	7
30	C17	R1	7.56985560833095
30	C12	R1	7.33091687811462
30	C10	R1	6.94251450533924
30	C3	R1	7.23840473932508
30	C14	R1	7.29462074889163
30	C5	R1	7.2667865406949
30	C9	R1	7.24792751344359
30	C24	R1	7.36632221424582
30	C6	R1	7.25738784269265
30	C21	R1	7.37503943134692
30	C1	R1	7.39231742277876
30	C22	R1	7.19967234483636
30	C13	R1	7.44294349584873
30	C18	R1	7.16992500144231
30	C15	R1	7.22881869049588
30	C16	R1	7.24792751344359
30	C8	R1	7.25738784269265
30	C20	R1	7.31288295528436
30	C7	R1	6.98868468677217
31	C23	R1	7.36632221424582
31	C12	R1	7.19967234483636
31	C3	R1	7.39231742277876
31	C14	R1	7.13955135239879
31	C5	R1	7.25738784269265
31	C9	R1	7.4178525148859
31	C24	R1	7.55458885167764
31	C6	R1	7.05528243550119
31	C21	R1	6.97727992349992
31	C19	R1	7.43462822763672
31	C1	R1	7.62935662007961
31	C22	R1	7.36632221424582
31	C4	R1	7.13955135239879
31	C13	R1	6.8703647195834
31	C18	R1	7.05528243550119
31	C15	R1	7.28540221886225
31	C11	R1	7.16992500144231
31	C16	R1	7.21916852046216
31	C20	R1	7.24792751344359
31	C7	R1	7.4262647547021
32	C23	R1	7.08746284125034
32	C17	R1	7.32192809488736
32	C12	R1	7.37503943134692
32	C10	R1	7.09803208296053
32	C3	R1	7.4262647547021
32	C14	R1	7.3037807481771
32	C5	R1	7.21916852046216
32	C9	R1	7.25738784269265
32	C24	R1	7.23840473932508
32	C6	R1	7.18982455888002
32	C19	R1	7.02236781302845
32	C1	R1	7.3037807481771
32	C22	R1	7.09803208296053
32	C4	R1	7.17990909001493
32	C13	R1	7.14974711950468
32	C18	R1	7.32192809488736
32	C15	R1	7.08746284125034
32	C11	R1	7.03342300153745
32	C16	R1	7.19967234483636
32	C8	R1	7.2667865406949
32	C20	R1	7.39231742277876
32	C7	R1	7.31288295528436
33	C23	R1	7.4093909361377
33	C17	R1	7.15987133677839
33	C12	R1	7.10852445677817
33	C10	R1	7.32192809488736
33	C3	R1	7.17990909001493
33	C14	R1	7.17990909001493
33	C5	R1	6.98868468677217
33	C9	R1	7.28540221886225
33	C24	R1	7.32192809488736
33	C6	R1	7.09803208296053
33	C21	R1	7.27612440527424
33	C19	R1	7.11894107272351
33	C1	R1	7.08746284125034
33	C22	R1	7.24792751344359
33	C4	R1	7.03342300153745
33	C13	R1	7.21916852046216
33	C18	R1	7.22881869049588
33	C15	R1	7.15987133677839
33	C11	R1	7.33091687811462
33	C16	R1	7.21916852046216
33	C8	R1	7.17990909001493
33	C20	R1	7.40087943628218
33	C7	R1	7.31288295528436
34	C17	R1	7.21916852046216
34	C12	R1	7.31288295528436
34	C10	R1	7.17990909001493
34	C3	R1	7.33091687811462
34	C14	R1	7.4594316186373
34	C5	R1	7.02236781302845
34	C9	R1	7.4178525148859
34	C24	R1	7.13955135239879
34	C6	R1	7.13955135239879
34	C21	R1	7.06608919045777
34	C19	R1	7.4594316186373
34	C1	R1	7.23840473932508
34	C22	R1	7.19967234483636
34	C4	R1	7.2667865406949
34	C13	R1	7.09803208296053
34	C18	R1	7.2667865406949
34	C15	R1	7.23840473932508
34	C11	R1	7.3037807481771
34	C16	R1	7.12928301694497
34	C8	R1	6.95419631038687
34	C20	R1	7.33091687811462
34	C7	R1	7.03342300153745
35	C23	R1	7.14974711950468
35	C17	R1	7.21916852046216
35	C12	R1	7.39231742277876
35	C10	R1	7.4178525148859
35	C3	R1	7.24792751344359
35	C14	R1	7.11894107272351
35	C5	R1	7.14974711950468
35	C9	R1	7.48381577726426
35	C24	R1	7.11894107272351
35	C6	R1	7.43462822763672
35	C21	R1	7.17990909001493
35	C19	R1	7.04439411935845
35	C1	R1	7.29462074889163
35	C22	R1	7.34872815423108
35	C4	R1	7.20945336562895
35	C13	R1	7.3037807481771
35	C18	R1	7.13955135239879
35	C15	R1	7.12928301694497
35	C11	R1	7.08746284125034
35	C16	R1	7.23840473932508
35	C8	R1	7.05528243550119
35	C20	R1	7.03342300153745
36	C23	R1	7.19967234483636
36	C12	R1	7.27612440527424
36	C3	R1	7.12928301694497
36	C14	R1	7.4594316186373
36	C5	R1	6.93073733756289
36	C9	R1	7.65821148275179
36	C24	R1	6.94251450533924
36	C6	R1	7.10852445677817
36	C21	R1	7.35755200461808
36	C19	R1	7.05528243550119
36	C22	R1	7.2667865406949
36	C4	R1	7.33091687811462
36	C13	R1	6.90689059560852
36	C15	R1	7.4093909361377
36	C11	R1	7.28540221886225
36	C16	R1	7.04439411935845
36	C8	R1	7.23840473932508
36	C20	R1	7.2667865406949
36	C7	R1	7.48381577726426
37	C17	R1	7.29462074889163
37	C12	R1	7.16992500144231
37	C10	R1	7.16992500144231
37	C3	R1	6.97727992349992
37	C14	R1	7.2667865406949
37	C9	R1	7.48381577726426
37	C24	R1	7.29462074889163
37	C21	R1	7.33091687811462
37	C19	R1	6.98868468677217
37	C1	R1	7.467605550083
37	C22	R1	7.04439411935845
37	C4	R1	7.21916852046216
37	C13	R1	7.53915881110803
37	C15	R1	7.19967234483636
37	C11	R1	7.4262647547021
37	C16	R1	7.25738784269265
37	C8	R1	7.33985000288462
37	C20	R1	7.25738784269265
37	C7	R1	7.33985000288462
38	C23	R1	7.06608919045777
38	C17	R1	7.31288295528436
38	C12	R1	7.48381577726426
38	C10	R1	7.4757334309664
38	C3	R1	7.3037807481771
38	C14	R1	7.36632221424582
38	C5	R1	6.97727992349992
38	C9	R1	7.18982455888002
38	C24	R1	7.3037807481771
38	C21	R1	7.04439411935845
38	C19	R1	7.37503943134692
38	C1	R1	7.17990909001493
38	C22	R1	7.33985000288462
38	C4	R1	7.32192809488736
38	C13	R1	7.14974711950468
38	C18	R1	7.11894107272351
38	C15	R1	7.02236781302845
38	C11	R1	7.21916852046216
38	C16	R1	7.3037807481771
38	C20	R1	7.18982455888002
38	C7	R1	7.10852445677817
39	C23	R1	7.13955135239879
39	C17	R1	7.33091687811462
39	C10	R1	7.01122725542325
39	C3	R1	7.12928301694497
39	C14	R1	7.13955135239879
39	C5	R1	7.11894107272351
39	C9	R1	7.17990909001493
39	C6	R1	7.20945336562895
39	C21	R1	7.34872815423108
39	C19	R1	7.32192809488736
39	C1	R1	6.91886323727459
39	C22	R1	7.23840473932508
39	C4	R1	7.21916852046216
39	C18	R1	7.53915881110803
39	C15	R1	7.11894107272351
39	C11	R1	7.36632221424582
39	C16	R1	7.25738784269265
39	C8	R1	7.44294349584873
39	C20	R1	7.37503943134692
39	C7	R1	7.12928301694497
40	C23	R1	7.03342300153745
40	C17	R1	7.06608919045777
40	C12	R1	7.13955135239879
40	C10	R1	7.16992500144231
40	C3	R1	7.22881869049588
40	C5	R1	7.2667865406949
40	C9	R1	7.17990909001493
40	C6	R1	7.18982455888002
40	C21	R1	6.96578428466209
40	C19	R1	7.11894107272351
40	C1	R1	7.06608919045777
40	C4	R1	7.02236781302845
40	C13	R1	7.06608919045777
40	C15	R1	7.07681559705083
40	C11	R1	7.60733031374961
40	C16	R1	7.32192809488736
40	C8	R1	7.37503943134692
40	C20	R1	6.97727992349992
40	C7	R1	7.24792751344359
41	C23	R1	7.4093909361377
41	C17	R1	7.12928301694497
41	C10	R1	7.33985000288462
41	C3	R1	7.25738784269265
41	C14	R1	7.37503943134692
41	C5	R1	7.29462074889163
41	C9	R1	7.33091687811462
41	C24	R1	7.38370429247405
41	C6	R1	7.16992500144231
41	C21	R1	7.08746284125034
41	C19	R1	7.37503943134692
41	C1	R1	7.22881869049588
41	C22	R1	6.8703647195834
41	C4	R1	7.07681559705083
41	C18	R1	7.15987133677839
41	C15	R1	7.01122725542325
41	C11	R1	7.11894107272351
41	C16	R1	7.4757334309664
41	C8	R1	7.18982455888002
41	C20	R1	7.34872815423108
41	C7	R1	7.4093909361377
42	C17	R1	7.4093909361377
42	C12	R1	7.38370429247405
42	C10	R1	7.09803208296053
42	C3	R1	6.94251450533924
42	C14	R1	7.12928301694497
42	C5	R1	7.28540221886225
42	C9	R1	7.21916852046216
42	C24	R1	7.17990909001493
42	C6	R1	7.35755200461808
42	C21	R1	7.03342300153745
42	C19	R1	7.11894107272351
42	C1	R1	7.32192809488736
42	C22	R1	7.3037807481771
42	C4	R1	7.06608919045777
42	C13	R1	7.33091687811462
42	C18	R1	7.33985000288462
42	C15	R1	7.39231742277876
42	C11	R1	7.14974711950468
42	C16	R1	6.88264304936184
42	C8	R1	7.31288295528436
42	C20	R1	7.37503943134692
42	C7	R1	7.18982455888002
43	C23	R1	7.35755200461808
43	C17	R1	7.07681559705083
43	C12	R1	7.35755200461808
43	C10	R1	7.32192809488736
43	C14	R1	7.01122725542325
43	C5	R1	7.3037807481771
43	C9	R1	7.3037807481771
43	C24	R1	7.09803208296053
43	C6	R1	7.23840473932508
43	C21	R1	7.29462074889163
43	C19	R1	7.36632221424582
43	C1	R1	7.23840473932508
43	C22	R1	7.18982455888002
43	C4	R1	7.22881869049588
43	C15	R1	7.06608919045777
43	C11	R1	6.89481776330794
43	C16	R1	7.23840473932508
43	C8	R1	7.3037807481771
43	C20	R1	7.17990909001493
43	C7	R1	7.35755200461808
44	C23	R1	7.39231742277876
44	C17	R1	7.07681559705083
44	C12	R1	7.25738784269265
44	C10	R1	7.14974711950468
44	C3	R1	7.4262647547021
44	C14	R1	7.4594316186373
44	C5	R1	7.13955135239879
44	C9	R1	6.84549005094437
44	C24	R1	7.04439411935845
44	C6	R1	7.31288295528436
44	C21	R1	6.98868468677217
44	C19	R1	7.39231742277876
44	C1	R1	7.33985000288462
44	C22	R1	7.2667865406949
44	C4	R1	7.12928301694497
44	C13	R1	7.33091687811462
44	C18	R1	7.17990909001493
44	C11	R1	7.29462074889163
44	C16	R1	6.84549005094437
44	C8	R1	7.23840473932508
44	C7	R1	7.61470984411521
45	C23	R1	7.35755200461808
45	C17	R1	7.21916852046216
45	C12	R1	7.38370429247405
45	C10	R1	7.15987133677839
45	C3	R1	7.28540221886225
45	C14	R1	7.40087943628218
45	C9	R1	7.25738784269265
45	C24	R1	7.29462074889163
45	C6	R1	7.03342300153745
45	C21	R1	7.25738784269265
45	C19	R1	7.467605550083
45	C1	R1	7.37503943134692
45	C22	R1	7.32192809488736
45	C4	R1	7.37503943134692
45	C13	R1	7.27612440527424
45	C16	R1	7.16992500144231
45	C8	R1	7.44294349584873
45	C20	R1	7.43462822763672
45	C7	R1	7.03342300153745
46	C23	R1	7.44294349584873
46	C17	R1	7.15987133677839
46	C12	R1	7.43462822763672
46	C10	R1	7.33091687811462
46	C14	R1	7.20945336562895
46	C5	R1	7.15987133677839
46	C24	R1	7.35755200461808
46	C6	R1	7.13955135239879
46	C21	R1	7.33985000288462
46	C19	R1	7.28540221886225
46	C22	R1	7.28540221886225
46	C4	R1	7.17990909001493
46	C13	R1	7.14974711950468
46	C18	R1	7.23840473932508
46	C15	R1	7.05528243550119
46	C11	R1	7.27612440527424
46	C20	R1	6.82017896241519
46	C7	R1	7.24792751344359
47	C23	R1	7.11894107272351
47	C17	R1	6.98868468677217
47	C12	R1	7.34872815423108
47	C10	R1	7.467605550083
47	C3	R1	7.08746284125034
47	C14	R1	7.20945336562895
47	C5	R1	7.08746284125034
47	C9	R1	7.12928301694497
47	C24	R1	7.29462074889163
47	C21	R1	7.05528243550119
47	C19	R1	7.24792751344359
47	C1	R1	7.40087943628218
47	C22	R1	7.15987133677839
47	C4	R1	7.31288295528436
47	C13	R1	7.18982455888002
47	C18	R1	7.17990909001493
47	C15	R1	7.01122725542325
47	C11	R1	7.25738784269265
47	C16	R1	7.21916852046216
47	C8	R1	7.05528243550119
47	C20	R1	7.4093909361377
47	C7	R1	7.4262647547021
48	C23	R1	7.06608919045777
48	C17	R1	7.08746284125034
48	C3	R1	7.43462822763672
48	C9	R1	7.52356195605701
48	C24	R1	7.21916852046216
48	C6	R1	7.07681559705083
48	C21	R1	7.39231742277876
48	C19	R1	7.28540221886225
48	C1	R1	7.38370429247405
48	C22	R1	7.16992500144231
48	C13	R1	7.3037807481771
48	C18	R1	7.17990909001493
48	C15	R1	6.95419631038687
48	C11	R1	7.48381577726426
48	C16	R1	7.31288295528436
48	C8	R1	7.14974711950468
48	C7	R1	7
49	C23	R1	7.24792751344359
49	C17	R1	7.27612440527424
49	C12	R1	6.96578428466209
49	C10	R1	7.23840473932508
49	C3	R1	7.37503943134692
49	C14	R1	7.18982455888002
49	C5	R1	7.28540221886225
49	C9	R1	7.33985000288462
49	C24	R1	7.27612440527424
49	C6	R1	7.05528243550119
49	C21	R1	7.18982455888002
49	C19	R1	7.32192809488736
49	C1	R1	7.13955135239879
49	C22	R1	7.27612440527424
49	C4	R1	7.23840473932508
49	C13	R1	7.20945336562895
49	C15	R1	7.4178525148859
49	C11	R1	7.29462074889163
49	C16	R1	7.40087943628218
49	C8	R1	7.28540221886225
49	C20	R1	7.4178525148859
50	C23	R1	7.11894107272351
50	C17	R1	7.44294349584873
50	C12	R1	7.467605550083
50	C10	R1	7.4093909361377
50	C3	R1	7.31288295528436
50	C14	R1	7
50	C9	R1	7.33091687811462
50	C6	R1	7.31288295528436
50	C21	R1	7.21916852046216
50	C19	R1	7.18982455888002
50	C1	R1	7.3037807481771
50	C22	R1	7.15987133677839
50	C4	R1	7.04439411935845
50	C13	R1	7.49185309632967
50	C18	R1	7.23840473932508
50	C15	R1	7.08746284125034
50	C16	R1	7.36632221424582
50	C8	R1	7.33091687811462
50	C7	R1	7.20945336562895
51	C23	R1	7.37503943134692
51	C12	R1	7.13955135239879
51	C3	R1	7.05528243550119
51	C9	R1	7.36632221424582
51	C24	R1	7.45121111183233
51	C6	R1	7.36632221424582
51	C21	R1	7.10852445677817
51	C19	R1	7.11894107272351
51	C1	R1	7.33985000288462
51	C22	R1	7.09803208296053
51	C13	R1	7.13955135239879
51	C18	R1	7.43462822763672
51	C15	R1	7.32192809488736
51	C11	R1	7.25738784269265
51	C16	R1	7.45121111183233
51	C8	R1	7.22881869049588
51	C20	R1	7.27612440527424
51	C7	R1	7.16992500144231
52	C23	R1	7.4093909361377
52	C12	R1	7.21916852046216
52	C10	R1	7
52	C3	R1	7.13955135239879
52	C14	R1	7.16992500144231
52	C5	R1	7.59991284218713
52	C24	R1	7.33985000288462
52	C6	R1	7.08746284125034
52	C21	R1	7.35755200461808
52	C19	R1	7.33091687811462
52	C1	R1	7.16992500144231
52	C22	R1	7.09803208296053
52	C4	R1	7.32192809488736
52	C13	R1	6.83289001416474
52	C18	R1	7.22881869049588
52	C15	R1	7.2667865406949
52	C11	R1	7.14974711950468
52	C16	R1	7.66533591718518
52	C8	R1	7.19967234483636
52	C20	R1	7.4757334309664
52	C7	R1	7.01122725542325
53	C23	R1	7.18982455888002
53	C12	R1	7.15987133677839
53	C10	R1	7.73470962022584
53	C3	R1	7.12928301694497
53	C9	R1	7.15987133677839
53	C24	R1	7.4093909361377
53	C21	R1	7.29462074889163
53	C19	R1	7.33985000288462
53	C1	R1	7.54689445988764
53	C22	R1	7.17990909001493
53	C4	R1	7.14974711950468
53	C13	R1	6.97727992349992
53	C18	R1	7.21916852046216
53	C15	R1	6.93073733756289
53	C11	R1	7.05528243550119
53	C16	R1	7.27612440527424
53	C8	R1	7.22881869049588
53	C20	R1	7.08746284125034
54	C23	R1	7.32192809488736
54	C17	R1	7.31288295528436
54	C12	R1	7.31288295528436
54	C10	R1	7.29462074889163
54	C3	R1	7.27612440527424
54	C5	R1	7.467605550083
54	C9	R1	7.32192809488736
54	C24	R1	7.11894107272351
54	C21	R1	7.28540221886225
54	C19	R1	7.31288295528436
54	C1	R1	7.27612440527424
54	C22	R1	7.31288295528436
54	C4	R1	7.56224242422107
54	C13	R1	7.20945336562895
54	C18	R1	7.17990909001493
54	C15	R1	7.11894107272351
54	C11	R1	7.32192809488736
54	C16	R1	7.21916852046216
54	C8	R1	7.18982455888002
54	C20	R1	7.43462822763672
54	C7	R1	7.3037807481771
55	C23	R1	7.20945336562895
55	C17	R1	7.4093909361377
55	C3	R1	7.17990909001493
55	C14	R1	7.29462074889163
55	C5	R1	7.27612440527424
55	C9	R1	7.22881869049588
55	C24	R1	7.22881869049588
55	C6	R1	7.24792751344359
55	C21	R1	7.20945336562895
55	C19	R1	7.17990909001493
55	C1	R1	7.02236781302845
55	C22	R1	7.3037807481771
55	C4	R1	7.21916852046216
55	C13	R1	7.21916852046216
55	C18	R1	7.45121111183233
55	C11	R1	7.29462074889163
55	C16	R1	6.96578428466209
55	C8	R1	7.15987133677839
55	C20	R1	7.38370429247405
55	C7	R1	7.14974711950468
56	C23	R1	7.15987133677839
56	C17	R1	7.29462074889163
56	C10	R1	7.2667865406949
56	C3	R1	7.31288295528436
56	C14	R1	7.23840473932508
56	C5	R1	7.22881869049588
56	C9	R1	7.35755200461808
56	C24	R1	7.08746284125034
56	C6	R1	7.08746284125034
56	C21	R1	7.18982455888002
56	C19	R1	7.13955135239879
56	C1	R1	7.32192809488736
56	C22	R1	7.28540221886225
56	C4	R1	7.37503943134692
56	C13	R1	6.83289001416474
56	C18	R1	7.02236781302845
56	C15	R1	7.4757334309664
56	C11	R1	7.3037807481771
56	C16	R1	7.24792751344359
56	C8	R1	7.59245703726808
56	C20	R1	7.22881869049588
56	C7	R1	7.02236781302845
57	C23	R1	7.36632221424582
57	C17	R1	7.4594316186373
57	C12	R1	7.20945336562895
57	C10	R1	7.2667865406949
57	C3	R1	7.35755200461808
57	C14	R1	7.17990909001493
57	C5	R1	7.17990909001493
57	C24	R1	7.29462074889163
57	C6	R1	7.36632221424582
57	C21	R1	7.49185309632967
57	C19	R1	7.36632221424582
57	C1	R1	7.16992500144231
57	C4	R1	7.10852445677817
57	C18	R1	7.13955135239879
57	C15	R1	7.17990909001493
57	C11	R1	7.29462074889163
57	C16	R1	7.14974711950468
57	C8	R1	7.13955135239879
57	C20	R1	7.09803208296053
57	C7	R1	7.17990909001493
58	C23	R1	7.21916852046216
58	C12	R1	7.39231742277876
58	C10	R1	7.45121111183233
58	C3	R1	7.16992500144231
58	C14	R1	7.31288295528436
58	C5	R1	7.40087943628218
58	C9	R1	7.4093909361377
58	C24	R1	7.18982455888002
58	C6	R1	7.22881869049588
58	C19	R1	7.03342300153745
58	C1	R1	7.33985000288462
58	C22	R1	7.08746284125034
58	C4	R1	7.19967234483636
58	C13	R1	7.467605550083
58	C18	R1	7.3037807481771
58	C15	R1	7.05528243550119
58	C11	R1	7.16992500144231
58	C16	R1	7.04439411935845
58	C8	R1	7.38370429247405
58	C20	R1	7.4178525148859
59	C17	R1	7.05528243550119
59	C12	R1	7.29462074889163
59	C10	R1	7.32192809488736
59	C3	R1	7.3037807481771
59	C14	R1	7.16992500144231
59	C5	R1	7.25738784269265
59	C9	R1	6.94251450533924
59	C24	R1	7.04439411935845
59	C6	R1	7.34872815423108
59	C21	R1	7.27612440527424
59	C19	R1	7.56224242422107
59	C22	R1	7.38370429247405
59	C4	R1	7.16992500144231
59	C13	R1	7.14974711950468
59	C18	R1	7.3037807481771
59	C15	R1	7.31288295528436
59	C11	R1	7.07681559705083
59	C16	R1	7.4093909361377
59	C8	R1	7.27612440527424
59	C20	R1	7.20945336562895
59	C7	R1	7.2667865406949
60	C23	R1	7.17990909001493
60	C17	R1	7.36632221424582
60	C12	R1	7.60733031374961
60	C10	R1	7.27612440527424
60	C3	R1	7.2667865406949
60	C14	R1	7.14974711950468
60	C5	R1	7.56224242422107
60	C9	R1	7.28540221886225
60	C24	R1	7.25738784269265
60	C6	R1	7.28540221886225
60	C21	R1	7.52356195605701
60	C19	R1	7.33985000288462
60	C1	R1	6.8703647195834
60	C22	R1	7.17990909001493
60	C4	R1	7.20945336562895
60	C13	R1	7.11894107272351
60	C18	R1	7.28540221886225
60	C15	R1	7.2667865406949
60	C11	R1	6.83289001416474
60	C16	R1	7.15987133677839
60	C8	R1	7.14974711950468
60	C20	R1	7.38370429247405
60	C7	R1	7.467605550083
61	C23	R1	7.49984588708321
61	C12	R1	7.467605550083
61	C10	R1	7.43462822763672
61	C3	R1	7.13955135239879
61	C14	R1	7.17990909001493
61	C9	R1	7.20945336562895
61	C24	R1	7.2667865406949
61	C6	R1	7.29462074889163
61	C19	R1	7.37503943134692
61	C1	R1	7.16992500144231
61	C22	R1	7.22881869049588
61	C4	R1	7.49984588708321
61	C13	R1	7.25738784269265
61	C15	R1	7.08746284125034
61	C11	R1	7.36632221424582
61	C16	R1	7.39231742277876
61	C8	R1	7.04439411935845
61	C20	R1	7.54689445988764
61	C7	R1	7.18982455888002
62	C23	R1	7.59245703726808
62	C17	R1	7.21916852046216
62	C12	R1	7.40087943628218
62	C10	R1	6.84549005094437
62	C3	R1	7.28540221886225
62	C14	R1	7.31288295528436
62	C5	R1	7.25738784269265
62	C9	R1	7.29462074889163
62	C24	R1	6.88264304936184
62	C6	R1	7.01122725542325
62	C21	R1	7.25738784269265
62	C19	R1	7.45121111183233
62	C1	R1	7.20945336562895
62	C22	R1	7.38370429247405
62	C4	R1	7.24792751344359
62	C13	R1	7.24792751344359
62	C18	R1	6.98868468677217
62	C15	R1	7.27612440527424
62	C11	R1	7.13955135239879
62	C16	R1	7.18982455888002
62	C8	R1	7.2667865406949
62	C20	R1	7.17990909001493
62	C7	R1	7.33091687811462
63	C23	R1	7.2667865406949
63	C17	R1	7.16992500144231
63	C12	R1	7.53915881110803
63	C10	R1	7.02236781302845
63	C3	R1	7.2667865406949
63	C14	R1	7.33091687811462
63	C5	R1	7.25738784269265
63	C9	R1	7.18982455888002
63	C24	R1	7.21916852046216
63	C6	R1	7.33985000288462
63	C21	R1	7.63662462054365
63	C19	R1	7.15987133677839
63	C1	R1	7.51569983828404
63	C22	R1	7.07681559705083
63	C4	R1	7.5077946401987
63	C13	R1	7.35755200461808
63	C18	R1	7.17990909001493
63	C15	R1	7.43462822763672
63	C11	R1	6.7279204545632
63	C16	R1	7.38370429247405
63	C8	R1	7.35755200461808
63	C20	R1	7.28540221886225
63	C7	R1	7.27612440527424
64	C23	R1	7.31288295528436
64	C12	R1	7.55458885167764
64	C10	R1	7.20945336562895
64	C3	R1	7.18982455888002
64	C14	R1	7.43462822763672
64	C5	R1	7.12928301694497
64	C9	R1	7.16992500144231
64	C24	R1	7.39231742277876
64	C6	R1	7.22881869049588
64	C21	R1	7.22881869049588
64	C19	R1	6.83289001416474
64	C1	R1	7.39231742277876
64	C4	R1	7.45121111183233
64	C13	R1	7.43462822763672
64	C18	R1	7.4262647547021
64	C15	R1	7.37503943134692
64	C11	R1	7.18982455888002
64	C16	R1	7.34872815423108
64	C8	R1	7.4178525148859
64	C20	R1	7.20945336562895
64	C7	R1	7.28540221886225
65	C23	R1	7.2667865406949
65	C17	R1	7.06608919045777
65	C12	R1	7.07681559705083
65	C10	R1	7.17990909001493
65	C3	R1	7.04439411935845
65	C5	R1	7.14974711950468
65	C9	R1	7.34872815423108
65	C24	R1	7.21916852046216
65	C6	R1	7.4178525148859
65	C21	R1	6.96578428466209
65	C19	R1	7.36632221424582
65	C1	R1	7.33091687811462
65	C22	R1	7.32192809488736
65	C4	R1	7.16992500144231
65	C13	R1	7.39231742277876
65	C18	R1	7.34872815423108
65	C15	R1	7.11894107272351
65	C11	R1	7.21916852046216
65	C16	R1	7.19967234483636
65	C8	R1	7.2667865406949
65	C20	R1	7.20945336562895
65	C7	R1	7.3037807481771
66	C23	R1	7.12928301694497
66	C17	R1	7.32192809488736
66	C12	R1	7.37503943134692
66	C10	R1	7.18982455888002
66	C3	R1	7.36632221424582
66	C14	R1	7.12928301694497
66	C5	R1	7.4594316186373
66	C9	R1	7.23840473932508
66	C21	R1	7.2667865406949
66	C19	R1	7.4757334309664
66	C1	R1	7.28540221886225
66	C22	R1	7.08746284125034
66	C4	R1	7.17990909001493
66	C13	R1	7.39231742277876
66	C18	R1	7.23840473932508
66	C15	R1	7.16992500144231
66	C11	R1	7.04439411935845
66	C16	R1	6.98868468677217
66	C8	R1	7.25738784269265
66	C20	R1	7.15987133677839
66	C7	R1	7.14974711950468
67	C23	R1	7.33091687811462
67	C17	R1	7.4093909361377
67	C12	R1	7.25738784269265
67	C10	R1	7.33091687811462
67	C3	R1	7.44294349584873
67	C14	R1	7.29462074889163
67	C9	R1	7.44294349584873
67	C24	R1	7.23840473932508
67	C21	R1	7.11894107272351
67	C19	R1	7.22881869049588
67	C1	R1	7.32192809488736
67	C22	R1	7.13955135239879
67	C4	R1	7.07681559705083
67	C13	R1	7.38370429247405
67	C18	R1	7.19967234483636
67	C15	R1	7.20945336562895
67	C11	R1	6.93073733756289
67	C16	R1	7.4093909361377
67	C8	R1	7.32192809488736
67	C20	R1	7.09803208296053
68	C23	R1	7.4178525148859
68	C17	R1	7.21916852046216
68	C12	R1	7.21916852046216
68	C10	R1	7.09803208296053
68	C3	R1	7.27612440527424
68	C14	R1	7.28540221886225
68	C5	R1	7.19967234483636
68	C9	R1	7.18982455888002
68	C24	R1	6.95419631038687
68	C6	R1	7.64385618977472
68	C21	R1	7.23840473932508
68	C1	R1	7.37503943134692
68	C22	R1	7.29462074889163
68	C4	R1	7.20945336562895
68	C13	R1	7.2667865406949
68	C18	R1	7.34872815423108
68	C15	R1	7.09803208296053
68	C11	R1	7.3037807481771
68	C8	R1	7.31288295528436
68	C20	R1	7.25738784269265
68	C7	R1	7.11894107272351
69	C23	R1	7.05528243550119
69	C17	R1	7.10852445677817
69	C10	R1	7.35755200461808
69	C3	R1	7.04439411935845
69	C14	R1	7.22881869049588
69	C5	R1	7.32192809488736
69	C9	R1	7.33091687811462
69	C24	R1	7.5077946401987
69	C6	R1	7.38370429247405
69	C21	R1	7.49984588708321
69	C19	R1	7.22881869049588
69	C1	R1	7.06608919045777
69	C22	R1	7.33985000288462
69	C4	R1	7.18982455888002
69	C13	R1	6.94251450533924
69	C18	R1	7.22881869049588
69	C15	R1	7.34872815423108
69	C11	R1	7.22881869049588
69	C16	R1	7.4757334309664
69	C8	R1	7.5077946401987
69	C20	R1	7.08746284125034
69	C7	R1	7.16992500144231
70	C17	R1	7.25738784269265
70	C12	R1	7.12928301694497
70	C10	R1	7.4594316186373
70	C3	R1	7.37503943134692
70	C14	R1	7.08746284125034
70	C5	R1	7.09803208296053
70	C9	R1	7.2667865406949
70	C24	R1	7.22881869049588
70	C6	R1	7.15987133677839
70	C21	R1	7.22881869049588
70	C19	R1	7.40087943628218
70	C1	R1	7.40087943628218
70	C22	R1	7.08746284125034
70	C4	R1	7.16992500144231
70	C13	R1	7.11894107272351
70	C18	R1	7.22881869049588
70	C15	R1	7.18982455888002
70	C11	R1	7.36632221424582
70	C16	R1	6.98868468677217
70	C8	R1	7.55458885167764
70	C20	R1	7.24792751344359
70	C7	R1	7.28540221886225
71	C23	R1	7.38370429247405
71	C17	R1	7.44294349584873
71	C12	R1	7.2667865406949
71	C3	R1	7.11894107272351
71	C14	R1	7.39231742277876
71	C5	R1	7.3037807481771
71	C9	R1	7.4093909361377
71	C24	R1	7.33091687811462
71	C6	R1	7.32192809488736
71	C21	R1	7.14974711950468
71	C19	R1	7.36632221424582
71	C22	R1	7.40087943628218
71	C4	R1	7.04439411935845
71	C13	R1	7.20945336562895
71	C15	R1	7.24792751344359
71	C11	R1	7.02236781302845
71	C16	R1	7.11894107272351
71	C8	R1	7.37503943134692
71	C20	R1	7.2667865406949
71	C7	R1	7.27612440527424
72	C23	R1	7.23840473932508
72	C17	R1	6.98868468677217
72	C12	R1	7.32192809488736
72	C10	R1	7.15987133677839
72	C3	R1	6.97727992349992
72	C14	R1	7.12928301694497
72	C5	R1	7.17990909001493
72	C9	R1	7.4093909361377
72	C24	R1	7.22881869049588
72	C6	R1	7.13955135239879
72	C21	R1	7.25738784269265
72	C19	R1	7.37503943134692
72	C1	R1	7.28540221886225
72	C22	R1	7.09803208296053
72	C4	R1	7.39231742277876
72	C13	R1	7.11894107272351
72	C18	R1	7.16992500144231
72	C15	R1	7.14974711950468
72	C11	R1	6.96578428466209
72	C16	R1	7.02236781302845
72	C8	R1	7.20945336562895
72	C7	R1	7.17990909001493
73	C23	R1	7.04439411935845
73	C17	R1	7.14974711950468
73	C12	R1	7.55458885167764
73	C10	R1	7.10852445677817
73	C3	R1	7.27612440527424
73	C14	R1	6.97727992349992
73	C5	R1	7.08746284125034
73	C9	R1	7.12928301694497
73	C24	R1	7.4093909361377
73	C6	R1	7.19967234483636
73	C21	R1	7.2667865406949
73	C19	R1	7.15987133677839
73	C1	R1	7.22881869049588
73	C22	R1	7.22881869049588
73	C4	R1	7.25738784269265
73	C13	R1	7.467605550083
73	C18	R1	6.96578428466209
73	C11	R1	7.35755200461808
73	C16	R1	6.96578428466209
73	C8	R1	7.19967234483636
73	C20	R1	7.08746284125034
73	C7	R1	7.39231742277876
74	C17	R1	7.21916852046216
74	C12	R1	7.14974711950468
74	C10	R1	6.95419631038687
74	C3	R1	7.32192809488736
74	C5	R1	7.44294349584873
74	C9	R1	7.53138146051631
74	C24	R1	7.06608919045777
74	C21	R1	7.34872815423108
74	C19	R1	7.59991284218713
74	C1	R1	7.35755200461808
74	C22	R1	7.467605550083
74	C13	R1	7.4093909361377
74	C18	R1	7.17990909001493
74	C11	R1	7.43462822763672
74	C16	R1	7.4594316186373
74	C8	R1	7.27612440527424
74	C20	R1	7.33091687811462
74	C7	R1	7.07681559705083
75	C23	R1	7.25738784269265
75	C17	R1	7.21916852046216
75	C12	R1	6.97727992349992
75	C10	R1	7.18982455888002
75	C14	R1	7.15987133677839
75	C9	R1	7.20945336562895
75	C24	R1	7.18982455888002
75	C6	R1	7.35755200461808
75	C19	R1	7.33091687811462
75	C22	R1	7.39231742277876
75	C13	R1	7.20945336562895
75	C18	R1	7.28540221886225
75	C11	R1	6.90689059560852
75	C16	R1	7.20945336562895
75	C8	R1	7.4093909361377
75	C20	R1	7.4178525148859
76	C23	R1	7.12928301694497
76	C17	R1	7.37503943134692
76	C12	R1	7.16992500144231
76	C3	R1	7.23840473932508
76	C14	R1	7.13955135239879
76	C5	R1	7.10852445677817
76	C9	R1	7.33091687811462
76	C24	R1	7.53915881110803
76	C6	R1	7.35755200461808
76	C21	R1	7.29462074889163
76	C19	R1	7.21916852046216
76	C1	R1	7.23840473932508
76	C22	R1	7.4093909361377
76	C4	R1	7.18982455888002
76	C13	R1	7.09803208296053
76	C18	R1	7.54689445988764
76	C15	R1	6.85798099512757
76	C11	R1	6.95419631038687
76	C16	R1	6.55458885167764
76	C8	R1	7.38370429247405
76	C20	R1	7.24792751344359
77	C23	R1	7.09803208296053
77	C17	R1	7.2667865406949
77	C10	R1	7.43462822763672
77	C3	R1	7.11894107272351
77	C14	R1	7.44294349584873
77	C5	R1	7.33091687811462
77	C9	R1	7.21916852046216
77	C24	R1	7.5077946401987
77	C6	R1	7.467605550083
77	C21	R1	7.09803208296053
77	C19	R1	7.28540221886225
77	C1	R1	7.53915881110803
77	C22	R1	7.17990909001493
77	C4	R1	7.27612440527424
77	C13	R1	7.24792751344359
77	C18	R1	7.22881869049588
77	C15	R1	6.88264304936184
77	C11	R1	7.33985000288462
77	C16	R1	7.18982455888002
77	C8	R1	7.32192809488736
77	C20	R1	7.12928301694497
77	C7	R1	7
78	C12	R1	7.34872815423108
78	C10	R1	7.18982455888002
78	C3	R1	7.56224242422107
78	C14	R1	6.97727992349992
78	C5	R1	7.3037807481771
78	C9	R1	7.21916852046216
78	C24	R1	7.10852445677817
78	C6	R1	7.31288295528436
78	C21	R1	7.23840473932508
78	C19	R1	6.97727992349992
78	C1	R1	7.49185309632967
78	C22	R1	7.39231742277876
78	C13	R1	7.40087943628218
78	C18	R1	7.34872815423108
78	C15	R1	7.12928301694497
78	C11	R1	7.07681559705083
78	C16	R1	7.15987133677839
78	C8	R1	7.18982455888002
78	C20	R1	6.79441586635011
78	C7	R1	7.62205181945638
79	C23	R1	7.22881869049588
79	C17	R1	7.23840473932508
79	C10	R1	7.28540221886225
79	C5	R1	7.21916852046216
79	C9	R1	7.33091687811462
79	C24	R1	7.31288295528436
79	C6	R1	7.05528243550119
79	C21	R1	6.76818432477693
79	C19	R1	7.33985000288462
79	C1	R1	7.14974711950468
79	C22	R1	7.16992500144231
79	C4	R1	6.91886323727459
79	C13	R1	7.38370429247405
79	C18	R1	7.2667865406949
79	C15	R1	7.20945336562895
79	C11	R1	7.4262647547021
79	C16	R1	7.13955135239879
79	C8	R1	7.19967234483636
79	C20	R1	7.35755200461808
79	C7	R1	7.15987133677839
80	C23	R1	7.62205181945638
80	C17	R1	7.24792751344359
80	C12	R1	7.5077946401987
80	C10	R1	7.10852445677817
80	C3	R1	7.45121111183233
80	C5	R1	7.52356195605701
80	C9	R1	7.28540221886225
80	C24	R1	7.32192809488736
80	C6	R1	7.27612440527424
80	C21	R1	7.11894107272351
80	C19	R1	7.37503943134692
80	C1	R1	7.49984588708321
80	C22	R1	7.62205181945638
80	C13	R1	7.15987133677839
80	C18	R1	7.17990909001493
80	C15	R1	7.35755200461808
80	C11	R1	6.94251450533924
80	C16	R1	7.22881869049588
80	C8	R1	7.17990909001493
80	C20	R1	7.34872815423108
80	C7	R1	7.32192809488736
81	C23	R1	7.467605550083
81	C17	R1	7.18982455888002
81	C12	R1	7.15987133677839
81	C10	R1	7.11894107272351
81	C3	R1	7.4093909361377
81	C14	R1	7.45121111183233
81	C5	R1	7.05528243550119
81	C9	R1	7.21916852046216
81	C24	R1	7.14974711950468
81	C6	R1	7.23840473932508
81	C21	R1	7.24792751344359
81	C19	R1	7.10852445677817
81	C1	R1	7.24792751344359
81	C22	R1	7.13955135239879
81	C4	R1	7.31288295528436
81	C13	R1	7.22881869049588
81	C18	R1	7.2667865406949
81	C15	R1	7.17990909001493
81	C11	R1	7.3037807481771
81	C16	R1	7.35755200461808
81	C20	R1	7.48381577726426
81	C7	R1	7.07681559705083
82	C23	R1	7.4594316186373
82	C12	R1	7.23840473932508
82	C10	R1	7.23840473932508
82	C3	R1	7.17990909001493
82	C14	R1	7.38370429247405
82	C5	R1	7.12928301694497
82	C9	R1	7.28540221886225
82	C24	R1	7.38370429247405
82	C21	R1	7.33985000288462
82	C19	R1	7.21916852046216
82	C1	R1	7.4594316186373
82	C22	R1	7.32192809488736
82	C4	R1	7.52356195605701
82	C13	R1	7.40087943628218
82	C18	R1	7.4757334309664
82	C15	R1	7.17990909001493
82	C16	R1	7.02236781302845
82	C8	R1	7.53138146051631
82	C20	R1	7.09803208296053
82	C7	R1	7
83	C23	R1	7.19967234483636
83	C17	R1	7.54689445988764
83	C12	R1	7.31288295528436
83	C10	R1	7.4178525148859
83	C3	R1	7.02236781302845
83	C14	R1	7.21916852046216
83	C5	R1	7.35755200461808
83	C9	R1	7.3037807481771
83	C6	R1	7.25738784269265
83	C21	R1	7.03342300153745
83	C19	R1	7.10852445677817
83	C1	R1	7.20945336562895
83	C22	R1	7.3037807481771
83	C4	R1	7.25738784269265
83	C13	R1	7.4178525148859
83	C18	R1	7.04439411935845
83	C15	R1	7.22881869049588
83	C11	R1	7.33091687811462
83	C16	R1	7.13955135239879
83	C8	R1	7.06608919045777
83	C20	R1	7.27612440527424
83	C7	R1	7.49984588708321
84	C23	R1	7.23840473932508
84	C17	R1	7.33985000288462
84	C12	R1	7.34872815423108
84	C10	R1	7.19967234483636
84	C3	R1	7.33985000288462
84	C14	R1	7.3037807481771
84	C5	R1	7.31288295528436
84	C9	R1	7.01122725542325
84	C6	R1	7.69348695749933
84	C21	R1	7.11894107272351
84	C19	R1	7.22881869049588
84	C1	R1	7.35755200461808
84	C22	R1	7.35755200461808
84	C4	R1	7.35755200461808
84	C13	R1	7.22881869049588
84	C18	R1	7.2667865406949
84	C15	R1	7.11894107272351
84	C11	R1	7.27612440527424
84	C16	R1	7.10852445677817
84	C8	R1	7.4178525148859
84	C20	R1	7.16992500144231
84	C7	R1	7.24792751344359
85	C23	R1	7.02236781302845
85	C17	R1	7.44294349584873
85	C10	R1	7.14974711950468
85	C3	R1	7.12928301694497
85	C14	R1	7.22881869049588
85	C5	R1	7.21916852046216
85	C9	R1	7.467605550083
85	C24	R1	7.14974711950468
85	C6	R1	7.04439411935845
85	C21	R1	7.43462822763672
85	C19	R1	7.2667865406949
85	C1	R1	7.06608919045777
85	C22	R1	7.18982455888002
85	C4	R1	7.2667865406949
85	C13	R1	7.40087943628218
85	C18	R1	7.17990909001493
85	C15	R1	7.4178525148859
85	C11	R1	7.3037807481771
85	C16	R1	7.08746284125034
85	C8	R1	7.24792751344359
85	C20	R1	7.15987133677839
85	C7	R1	7.19967234483636
86	C17	R1	7.21916852046216
86	C12	R1	7.14974711950468
86	C3	R1	7.33985000288462
86	C14	R1	6.93073733756289
86	C5	R1	7.17990909001493
86	C9	R1	7.2667865406949
86	C24	R1	7.35755200461808
86	C6	R1	7.22881869049588
86	C21	R1	7.02236781302845
86	C19	R1	7.39231742277876
86	C1	R1	7.19967234483636
86	C22	R1	7.04439411935845
86	C4	R1	7.28540221886225
86	C13	R1	7.33985000288462
86	C18	R1	7.28540221886225
86	C15	R1	7.2667865406949
86	C11	R1	7.14974711950468
86	C16	R1	7.34872815423108
86	C8	R1	7.36632221424582
86	C20	R1	7.33091687811462
86	C7	R1	7.15987133677839
87	C23	R1	7.32192809488736
87	C17	R1	7.22881869049588
87	C12	R1	7.4594316186373
87	C10	R1	7.24792751344359
87	C3	R1	7.14974711950468
87	C14	R1	7.56224242422107
87	C5	R1	7.4093909361377
87	C9	R1	7.14974711950468
87	C24	R1	7.4757334309664
87	C6	R1	7.19967234483636
87	C21	R1	7.13955135239879
87	C19	R1	7.25738784269265
87	C1	R1	7.23840473932508
87	C22	R1	7
87	C4	R1	7.39231742277876
87	C13	R1	7.34872815423108
87	C15	R1	7.13955135239879
87	C11	R1	7.11894107272351
87	C16	R1	6.97727992349992
87	C8	R1	7.53138146051631
87	C7	R1	7.33985000288462
88	C23	R1	7.33985000288462
88	C12	R1	7.32192809488736
88	C10	R1	7.4178525148859
88	C3	R1	7.4594316186373
88	C14	R1	6.98868468677217
88	C5	R1	7.40087943628218
88	C24	R1	7.52356195605701
88	C6	R1	6.94251450533924
88	C21	R1	6.88264304936184
88	C19	R1	7.52356195605701
88	C1	R1	7.11894107272351
88	C22	R1	7.35755200461808
88	C4	R1	7.49984588708321
88	C13	R1	7.16992500144231
88	C18	R1	7.40087943628218
88	C15	R1	7.13955135239879
88	C11	R1	7.3037807481771
88	C16	R1	7.03342300153745
88	C8	R1	7.28540221886225
88	C20	R1	7.24792751344359
88	C7	R1	7.49185309632967
89	C23	R1	7.4262647547021
89	C17	R1	7.36632221424582
89	C12	R1	7.14974711950468
89	C10	R1	7.20945336562895
89	C3	R1	7.15987133677839
89	C14	R1	7.34872815423108
89	C24	R1	7.11894107272351
89	C6	R1	7.31288295528436
89	C21	R1	7.36632221424582
89	C19	R1	7.31288295528436
89	C1	R1	7.05528243550119
89	C22	R1	7.36632221424582
89	C4	R1	7.24792751344359
89	C13	R1	7.54689445988764
89	C18	R1	7.24792751344359
89	C15	R1	7.23840473932508
89	C11	R1	6.94251450533924
89	C16	R1	6.94251450533924
89	C8	R1	7.06608919045777
89	C20	R1	6.90689059560852
89	C7	R1	7.49984588708321
90	C23	R1	7.5077946401987
90	C17	R1	7.15987133677839
90	C12	R1	7.13955135239879
90	C10	R1	7.3037807481771
90	C3	R1	7.36632221424582
90	C14	R1	7.14974711950468
90	C5	R1	7.10852445677817
90	C9	R1	7.36632221424582
90	C24	R1	7.02236781302845
90	C6	R1	7.19967234483636
90	C19	R1	7.20945336562895
90	C1	R1	7.15987133677839
90	C22	R1	6.93073733756289
90	C4	R1	7.24792751344359
90	C18	R1	7.22881869049588
90	C15	R1	7.20945336562895
90	C11	R1	7.36632221424582
90	C16	R1	7.05528243550119
90	C8	R1	7.53915881110803
90	C20	R1	7.48381577726426
90	C7	R1	7.2667865406949
91	C17	R1	7.29462074889163
91	C12	R1	7.29462074889163
91	C10	R1	7.25738784269265
91	C3	R1	7.27612440527424
91	C14	R1	7.53915881110803
91	C5	R1	7.20945336562895
91	C9	R1	7.31288295528436
91	C24	R1	7.22881869049588
91	C6	R1	7.3037807481771
91	C21	R1	7.31288295528436
91	C19	R1	7.10852445677817
91	C1	R1	7.14974711950468
91	C22	R1	7.01122725542325
91	C4	R1	7.4093909361377
91	C13	R1	7.19967234483636
91	C18	R1	7.35755200461808
91	C15	R1	7.35755200461808
91	C11	R1	7.06608919045777
91	C16	R1	7.12928301694497
91	C8	R1	7.2667865406949
91	C7	R1	7.37503943134692
92	C23	R1	7.2667865406949
92	C17	R1	7.05528243550119
92	C12	R1	7.24792751344359
92	C10	R1	7.31288295528436
92	C3	R1	7.44294349584873
92	C14	R1	7.29462074889163
92	C5	R1	7.31288295528436
92	C9	R1	7.13955135239879
92	C24	R1	7.22881869049588
92	C6	R1	7.56985560833095
92	C1	R1	7.25738784269265
92	C22	R1	7.16992500144231
92	C4	R1	7.36632221424582
92	C18	R1	7.4262647547021
92	C15	R1	7.19967234483636
92	C11	R1	7.05528243550119
92	C16	R1	7.06608919045777
92	C20	R1	7.36632221424582
92	C7	R1	7.06608919045777
93	C23	R1	7.09803208296053
93	C17	R1	6.90689059560852
93	C12	R1	7.27612440527424
93	C10	R1	7.14974711950468
93	C3	R1	7.34872815423108
93	C5	R1	7.07681559705083
93	C9	R1	7.17990909001493
93	C24	R1	7.45121111183233
93	C6	R1	7.56224242422107
93	C21	R1	7.20945336562895
93	C19	R1	7.32192809488736
93	C1	R1	7.19967234483636
93	C22	R1	7.23840473932508
93	C4	R1	7.18982455888002
93	C13	R1	7.24792751344359
93	C18	R1	7.06608919045777
93	C15	R1	7.14974711950468
93	C11	R1	7.23840473932508
93	C16	R1	7.12928301694497
93	C8	R1	7.58496250072116
93	C20	R1	7.18982455888002
93	C7	R1	7.38370429247405
94	C23	R1	7.04439411935845
94	C17	R1	7.48381577726426
94	C12	R1	7.07681559705083
94	C10	R1	7.18982455888002
94	C3	R1	7.25738784269265
94	C14	R1	7.29462074889163
94	C9	R1	7.35755200461808
94	C24	R1	7.20945336562895
94	C6	R1	7.20945336562895
94	C21	R1	7.23840473932508
94	C19	R1	7.65105169117893
94	C1	R1	7.18982455888002
94	C22	R1	6.91886323727459
94	C4	R1	7.15987133677839
94	C13	R1	7.17990909001493
94	C18	R1	7.35755200461808
94	C15	R1	7.25738784269265
94	C11	R1	7.24792751344359
94	C16	R1	7.19967234483636
94	C8	R1	7.09803208296053
94	C20	R1	7.36632221424582
95	C23	R1	7.3037807481771
95	C17	R1	7.28540221886225
95	C12	R1	7.43462822763672
95	C10	R1	7.36632221424582
95	C3	R1	7.27612440527424
95	C14	R1	7.34872815423108
95	C9	R1	7.18982455888002
95	C6	R1	7.29462074889163
95	C21	R1	7.20945336562895
95	C19	R1	7.33985000288462
95	C22	R1	6.91886323727459
95	C4	R1	7.12928301694497
95	C13	R1	7.23840473932508
95	C18	R1	7.07681559705083
95	C15	R1	6.8703647195834
95	C11	R1	7.31288295528436
95	C16	R1	6.93073733756289
95	C8	R1	7.24792751344359
95	C20	R1	7.05528243550119
96	C23	R1	7.53915881110803
96	C17	R1	7.28540221886225
96	C12	R1	7.31288295528436
96	C10	R1	7.03342300153745
96	C14	R1	7.28540221886225
96	C5	R1	7.10852445677817
96	C9	R1	7.01122725542325
96	C24	R1	7.31288295528436
96	C6	R1	7.32192809488736
96	C21	R1	7.40087943628218
96	C1	R1	6.98868468677217
96	C22	R1	7.49984588708321
96	C4	R1	7.4757334309664
96	C13	R1	6.89481776330794
96	C18	R1	7.21916852046216
96	C15	R1	7.15987133677839
96	C11	R1	7.28540221886225
96	C16	R1	7.14974711950468
96	C8	R1	7.44294349584873
96	C20	R1	7.25738784269265
96	C7	R1	7.20945336562895
97	C23	R1	7.3037807481771
97	C17	R1	7.28540221886225
97	C12	R1	7.15987133677839
97	C10	R1	7.38370429247405
97	C3	R1	7.17990909001493
[truncated: 14,586 more rows]
