# Supplementary material for: Stochastic modelling of single-cell gene expression adaptation reveals non-genomic contribution to evolution of tumor subclones
Source: bioRxiv. 2024 Apr 20:2024.04.17.588869. Preprint. [Version 1] doi: 10.1101/2024.04.17.588869 (PMC11071284; doi:10.1101/2024.04.17.588869)
Supplement: Supplement 2 [file media-2.zip › Supplementary Files/Simulated Data/Adaptive_Simulation/tr_1.04_sq_15_r_100_a_.125.csv]

gene	species	replicate	exprval
1	C17	R1	7.48381577726426
1	C12	R1	7.36632221424582
1	C10	R1	7.32192809488736
1	C3	R1	7.55458885167764
1	C14	R1	7.16992500144231
1	C5	R1	7.54689445988764
1	C9	R1	7.20945336562895
1	C24	R1	7.09803208296053
1	C6	R1	7.40087943628218
1	C19	R1	7.18982455888002
1	C1	R1	7.27612440527424
1	C4	R1	7.27612440527424
1	C13	R1	7.24792751344359
1	C18	R1	6.89481776330794
1	C15	R1	7.14974711950468
1	C11	R1	7.34872815423108
1	C16	R1	7.35755200461808
1	C7	R1	7.3037807481771
2	C23	R1	7.17990909001493
2	C17	R1	7.467605550083
2	C12	R1	6.82017896241519
2	C10	R1	7.07681559705083
2	C3	R1	7.11894107272351
2	C14	R1	7.23840473932508
2	C9	R1	7.36632221424582
2	C24	R1	7.24792751344359
2	C6	R1	7.23840473932508
2	C21	R1	7.5077946401987
2	C19	R1	7.31288295528436
2	C1	R1	7.10852445677817
2	C22	R1	7.22881869049588
2	C4	R1	7.19967234483636
2	C13	R1	7.56224242422107
2	C18	R1	7.40087943628218
2	C15	R1	7.14974711950468
2	C11	R1	7.17990909001493
2	C8	R1	6.97727992349992
2	C20	R1	7.39231742277876
2	C7	R1	7.4178525148859
3	C23	R1	7.23840473932508
3	C17	R1	7.11894107272351
3	C12	R1	7.4594316186373
3	C10	R1	7.34872815423108
3	C3	R1	7.29462074889163
3	C14	R1	7.45121111183233
3	C5	R1	7.39231742277876
3	C9	R1	6.68650052718322
3	C24	R1	6.7279204545632
3	C21	R1	7.17990909001493
3	C19	R1	7.02236781302845
3	C1	R1	7.62205181945638
3	C4	R1	7.29462074889163
3	C13	R1	6.90689059560852
3	C18	R1	7.09803208296053
3	C15	R1	7.36632221424582
3	C16	R1	7.38370429247405
3	C8	R1	7.44294349584873
3	C20	R1	7.33985000288462
3	C7	R1	7.06608919045777
4	C23	R1	7.23840473932508
4	C12	R1	7.06608919045777
4	C10	R1	7.44294349584873
4	C3	R1	7.19967234483636
4	C14	R1	7.06608919045777
4	C5	R1	7.25738784269265
4	C9	R1	7.11894107272351
4	C24	R1	7.54689445988764
4	C6	R1	7.34872815423108
4	C21	R1	7.24792751344359
4	C19	R1	6.93073733756289
4	C22	R1	7.08746284125034
4	C4	R1	7.32192809488736
4	C13	R1	7.53915881110803
4	C18	R1	7.24792751344359
4	C11	R1	7.40087943628218
4	C16	R1	7.28540221886225
4	C8	R1	7.53915881110803
4	C20	R1	7.36632221424582
4	C7	R1	7.02236781302845
5	C23	R1	7.43462822763672
5	C17	R1	7.18982455888002
5	C12	R1	6.8703647195834
5	C10	R1	7.12928301694497
5	C3	R1	7.20945336562895
5	C14	R1	7.03342300153745
5	C5	R1	7.57742882803575
5	C9	R1	7.4093909361377
5	C24	R1	7.06608919045777
5	C6	R1	7.5077946401987
5	C21	R1	7.09803208296053
5	C19	R1	7.2667865406949
5	C1	R1	7.38370429247405
5	C22	R1	7.54689445988764
5	C4	R1	7.25738784269265
5	C18	R1	7.33985000288462
5	C15	R1	7.63662462054365
5	C11	R1	7.21916852046216
5	C16	R1	7.4178525148859
5	C8	R1	7.5077946401987
5	C20	R1	7.38370429247405
5	C7	R1	7.53138146051631
6	C23	R1	7.33985000288462
6	C17	R1	7.4262647547021
6	C10	R1	7.23840473932508
6	C3	R1	7.38370429247405
6	C14	R1	7.51569983828404
6	C5	R1	7.24792751344359
6	C9	R1	7.23840473932508
6	C24	R1	7.18982455888002
6	C6	R1	7.40087943628218
6	C21	R1	7.14974711950468
6	C19	R1	6.97727992349992
6	C1	R1	7.18982455888002
6	C22	R1	7.25738784269265
6	C4	R1	7.68650052718322
6	C18	R1	7.38370429247405
6	C15	R1	7.3037807481771
6	C11	R1	7.27612440527424
6	C16	R1	7.44294349584873
6	C20	R1	7.21916852046216
6	C7	R1	7.35755200461808
7	C23	R1	7.54689445988764
7	C17	R1	7.4262647547021
7	C12	R1	7.37503943134692
7	C10	R1	7.16992500144231
7	C3	R1	7.45121111183233
7	C14	R1	7.15987133677839
7	C5	R1	7.36632221424582
7	C9	R1	7.15987133677839
7	C24	R1	7.31288295528436
7	C6	R1	7.13955135239879
7	C21	R1	7.4262647547021
7	C19	R1	7.28540221886225
7	C1	R1	7.33091687811462
7	C22	R1	7.3037807481771
7	C4	R1	7.24792751344359
7	C13	R1	7.33985000288462
7	C18	R1	7.17990909001493
7	C15	R1	6.88264304936184
7	C11	R1	7.08746284125034
7	C16	R1	6.94251450533924
7	C8	R1	7.12928301694497
7	C20	R1	7.21916852046216
7	C7	R1	7.3037807481771
8	C23	R1	7.23840473932508
8	C17	R1	7.09803208296053
8	C12	R1	7.16992500144231
8	C10	R1	7.43462822763672
8	C3	R1	7.4757334309664
8	C14	R1	7.39231742277876
8	C5	R1	7.29462074889163
8	C24	R1	7.53138146051631
8	C6	R1	7
8	C21	R1	7.44294349584873
8	C19	R1	7.09803208296053
8	C1	R1	7.04439411935845
8	C22	R1	7.48381577726426
8	C13	R1	7.37503943134692
8	C18	R1	7.4757334309664
8	C15	R1	7.15987133677839
8	C11	R1	7.31288295528436
8	C16	R1	7.467605550083
8	C8	R1	7.38370429247405
8	C20	R1	7.11894107272351
8	C7	R1	7.27612440527424
9	C23	R1	7.10852445677817
9	C12	R1	7.25738784269265
9	C10	R1	6.96578428466209
9	C3	R1	7.28540221886225
9	C5	R1	7.18982455888002
9	C9	R1	7.3037807481771
9	C24	R1	7.11894107272351
9	C6	R1	7.34872815423108
9	C21	R1	6.88264304936184
9	C19	R1	7.3037807481771
9	C1	R1	7.2667865406949
9	C13	R1	7.20945336562895
9	C18	R1	7.03342300153745
9	C15	R1	7.10852445677817
9	C11	R1	6.84549005094437
9	C16	R1	6.78135971352466
9	C8	R1	7.54689445988764
9	C20	R1	7.05528243550119
9	C7	R1	7.19967234483636
10	C23	R1	7.4262647547021
10	C17	R1	7.467605550083
10	C10	R1	7.4093909361377
10	C3	R1	7.52356195605701
10	C14	R1	7.39231742277876
10	C5	R1	7.35755200461808
10	C9	R1	7.36632221424582
10	C24	R1	7.4178525148859
10	C6	R1	7.5077946401987
10	C21	R1	7.16992500144231
10	C1	R1	7.55458885167764
10	C22	R1	7.15987133677839
10	C4	R1	7.33091687811462
10	C13	R1	7.12928301694497
10	C18	R1	6.97727992349992
10	C15	R1	7.27612440527424
10	C11	R1	7.37503943134692
10	C16	R1	7.16992500144231
10	C8	R1	7.63662462054365
10	C20	R1	7.08746284125034
10	C7	R1	7.4262647547021
11	C23	R1	7.19967234483636
11	C17	R1	7.22881869049588
11	C10	R1	6.61470984411521
11	C3	R1	7.36632221424582
11	C14	R1	7.20945336562895
11	C5	R1	7.4178525148859
11	C9	R1	7.2667865406949
11	C24	R1	7.12928301694497
11	C6	R1	7.25738784269265
11	C21	R1	7.32192809488736
11	C19	R1	7.21916852046216
11	C1	R1	7.09803208296053
11	C22	R1	7.10852445677817
11	C4	R1	7.01122725542325
11	C18	R1	7.35755200461808
11	C15	R1	6.79441586635011
11	C11	R1	7.11894107272351
11	C16	R1	7.4594316186373
11	C8	R1	7.32192809488736
11	C20	R1	7.40087943628218
11	C7	R1	7.20945336562895
12	C23	R1	7.08746284125034
12	C17	R1	6.91886323727459
12	C12	R1	7.48381577726426
12	C10	R1	7.03342300153745
12	C3	R1	6.91886323727459
12	C14	R1	7.06608919045777
12	C5	R1	7.35755200461808
12	C9	R1	7.12928301694497
12	C24	R1	7.2667865406949
12	C6	R1	7.21916852046216
12	C19	R1	7.13955135239879
12	C1	R1	7.11894107272351
12	C22	R1	7.33091687811462
12	C13	R1	7.04439411935845
12	C15	R1	7.29462074889163
12	C16	R1	7.21916852046216
12	C8	R1	7.32192809488736
12	C20	R1	7.49185309632967
13	C17	R1	7.33985000288462
13	C12	R1	7.4594316186373
13	C10	R1	6.93073733756289
13	C3	R1	7.467605550083
13	C14	R1	7.08746284125034
13	C5	R1	7.59991284218713
13	C9	R1	7.21916852046216
13	C24	R1	7.19967234483636
13	C6	R1	7.19967234483636
13	C21	R1	6.78135971352466
13	C19	R1	7.56985560833095
13	C1	R1	7.24792751344359
13	C22	R1	7.29462074889163
13	C13	R1	7.04439411935845
13	C18	R1	7.3037807481771
13	C16	R1	7.33091687811462
13	C8	R1	6.88264304936184
13	C20	R1	7.32192809488736
13	C7	R1	7.51569983828404
14	C23	R1	6.98868468677217
14	C17	R1	7.05528243550119
14	C12	R1	7
14	C10	R1	7.08746284125034
14	C3	R1	7.24792751344359
14	C14	R1	7.43462822763672
14	C5	R1	7.16992500144231
14	C9	R1	7.4262647547021
14	C24	R1	7.27612440527424
14	C6	R1	6.94251450533924
14	C21	R1	7.33091687811462
14	C19	R1	7.22881869049588
14	C1	R1	7.24792751344359
14	C22	R1	7.40087943628218
14	C4	R1	7.19967234483636
14	C15	R1	7.07681559705083
14	C11	R1	7.4178525148859
14	C16	R1	7.4262647547021
14	C20	R1	7.4594316186373
14	C7	R1	7.37503943134692
15	C23	R1	7.4178525148859
15	C17	R1	7.32192809488736
15	C12	R1	7.03342300153745
15	C10	R1	7.55458885167764
15	C3	R1	7.28540221886225
15	C14	R1	7.36632221424582
15	C5	R1	7.15987133677839
15	C9	R1	7.34872815423108
15	C24	R1	7.21916852046216
15	C6	R1	7.03342300153745
15	C21	R1	7.33985000288462
15	C19	R1	7.59991284218713
15	C1	R1	7.51569983828404
15	C22	R1	7.22881869049588
15	C4	R1	7.14974711950468
15	C13	R1	7.44294349584873
15	C18	R1	7.18982455888002
15	C15	R1	7.4594316186373
15	C11	R1	7.27612440527424
15	C16	R1	7.27612440527424
15	C8	R1	7.19967234483636
15	C20	R1	7.02236781302845
15	C7	R1	7.05528243550119
16	C23	R1	7.06608919045777
16	C3	R1	7.17990909001493
16	C14	R1	7.19967234483636
16	C5	R1	7.31288295528436
16	C9	R1	7.25738784269265
16	C24	R1	7.48381577726426
16	C21	R1	7.16992500144231
16	C19	R1	7.08746284125034
16	C1	R1	7.14974711950468
16	C22	R1	7.57742882803575
16	C4	R1	7.49984588708321
16	C13	R1	7.20945336562895
16	C18	R1	7.13955135239879
16	C15	R1	7.4757334309664
16	C11	R1	7.21916852046216
16	C8	R1	7.68650052718322
16	C20	R1	7.32192809488736
16	C7	R1	7.05528243550119
17	C17	R1	7.4178525148859
17	C10	R1	7.12928301694497
17	C9	R1	7.4594316186373
17	C24	R1	7.4757334309664
17	C21	R1	7.59991284218713
17	C19	R1	7.06608919045777
17	C1	R1	7.15987133677839
17	C22	R1	7.19967234483636
17	C4	R1	7.39231742277876
17	C18	R1	7.09803208296053
17	C15	R1	7.36632221424582
17	C11	R1	7.48381577726426
17	C16	R1	7.38370429247405
17	C8	R1	7.35755200461808
17	C20	R1	7.4262647547021
17	C7	R1	7.06608919045777
18	C23	R1	7.43462822763672
18	C17	R1	7.2667865406949
18	C12	R1	7.20945336562895
18	C10	R1	7.71424551766612
18	C3	R1	7.11894107272351
18	C14	R1	7.16992500144231
18	C5	R1	7.11894107272351
18	C9	R1	7.4757334309664
18	C24	R1	7.467605550083
18	C6	R1	7.23840473932508
18	C21	R1	7.40087943628218
18	C19	R1	7.39231742277876
18	C1	R1	7.13955135239879
18	C22	R1	7.16992500144231
18	C4	R1	6.89481776330794
18	C13	R1	7.11894107272351
18	C18	R1	7.467605550083
18	C15	R1	7.21916852046216
18	C11	R1	7.21916852046216
18	C16	R1	6.91886323727459
18	C8	R1	7.13955135239879
18	C20	R1	7.25738784269265
18	C7	R1	7.52356195605701
19	C23	R1	7.23840473932508
19	C17	R1	7.22881869049588
19	C12	R1	7.24792751344359
19	C10	R1	7.28540221886225
19	C3	R1	7.39231742277876
19	C14	R1	7.35755200461808
19	C5	R1	7
19	C9	R1	7.40087943628218
19	C24	R1	7.37503943134692
19	C6	R1	6.75488750216347
19	C21	R1	7.24792751344359
19	C19	R1	7.28540221886225
19	C1	R1	7.6724253419715
19	C22	R1	7.51569983828404
19	C4	R1	7.467605550083
19	C13	R1	7.4594316186373
19	C18	R1	7.22881869049588
19	C15	R1	7.32192809488736
19	C11	R1	7.4093909361377
19	C16	R1	7.19967234483636
19	C8	R1	6.91886323727459
19	C20	R1	7.32192809488736
19	C7	R1	7.24792751344359
20	C23	R1	7.13955135239879
20	C17	R1	7.23840473932508
20	C12	R1	7.33985000288462
20	C10	R1	7.23840473932508
20	C3	R1	6.91886323727459
20	C14	R1	7.29462074889163
20	C5	R1	7.27612440527424
20	C9	R1	7.53915881110803
20	C24	R1	7.21916852046216
20	C6	R1	7.56224242422107
20	C21	R1	7.20945336562895
20	C19	R1	7.21916852046216
20	C1	R1	7.4594316186373
20	C22	R1	7.20945336562895
20	C4	R1	7.11894107272351
20	C13	R1	7.16992500144231
20	C18	R1	7.12928301694497
20	C15	R1	7
20	C11	R1	7.17990909001493
20	C16	R1	7.06608919045777
20	C8	R1	7.27612440527424
20	C20	R1	6.91886323727459
20	C7	R1	7.4594316186373
21	C23	R1	7.4093909361377
21	C17	R1	7.53915881110803
21	C12	R1	7.49185309632967
21	C3	R1	7.22881869049588
21	C14	R1	7.4093909361377
21	C5	R1	6.96578428466209
21	C9	R1	6.98868468677217
21	C24	R1	7.19967234483636
21	C6	R1	7.29462074889163
21	C21	R1	7.08746284125034
21	C19	R1	7.07681559705083
21	C1	R1	7.10852445677817
21	C22	R1	7.60733031374961
21	C13	R1	7.03342300153745
21	C18	R1	7.18982455888002
21	C15	R1	7.08746284125034
21	C11	R1	7.01122725542325
21	C16	R1	6.93073733756289
21	C8	R1	7.25738784269265
21	C7	R1	7.10852445677817
22	C23	R1	6.84549005094437
22	C17	R1	6.91886323727459
22	C12	R1	7.19967234483636
22	C10	R1	7.49984588708321
22	C3	R1	7.37503943134692
22	C14	R1	7.29462074889163
22	C5	R1	7.27612440527424
22	C9	R1	7.49185309632967
22	C24	R1	7.23840473932508
22	C21	R1	6.96578428466209
22	C19	R1	7.19967234483636
22	C1	R1	7.32192809488736
22	C22	R1	7.11894107272351
22	C4	R1	7.31288295528436
22	C15	R1	7.17990909001493
22	C11	R1	6.78135971352466
22	C16	R1	7.73470962022584
22	C20	R1	7.24792751344359
22	C7	R1	6.98868468677217
23	C17	R1	7.01122725542325
23	C12	R1	7.33091687811462
23	C10	R1	7.28540221886225
23	C3	R1	6.94251450533924
23	C14	R1	7.28540221886225
23	C5	R1	7.19967234483636
23	C9	R1	7.34872815423108
23	C24	R1	7.25738784269265
23	C6	R1	7.48381577726426
23	C21	R1	7.33091687811462
23	C1	R1	7.56985560833095
23	C22	R1	7.23840473932508
23	C4	R1	7.06608919045777
23	C13	R1	7.44294349584873
23	C18	R1	7.07681559705083
23	C15	R1	7.15987133677839
23	C11	R1	7.17990909001493
23	C16	R1	7.467605550083
23	C8	R1	7.22881869049588
23	C20	R1	7.53138146051631
23	C7	R1	7.21916852046216
24	C23	R1	7.4262647547021
24	C17	R1	7.22881869049588
24	C12	R1	7.39231742277876
24	C10	R1	7.25738784269265
24	C3	R1	7.09803208296053
24	C14	R1	7.17990909001493
24	C5	R1	7.24792751344359
24	C9	R1	7.02236781302845
24	C24	R1	7.02236781302845
24	C6	R1	6.97727992349992
24	C21	R1	7.38370429247405
24	C1	R1	6.94251450533924
24	C22	R1	6.8703647195834
24	C4	R1	6.84549005094437
24	C13	R1	7.17990909001493
24	C18	R1	6.85798099512757
24	C15	R1	7
24	C11	R1	7.36632221424582
24	C16	R1	6.78135971352466
24	C8	R1	7.15987133677839
24	C20	R1	7.49984588708321
24	C7	R1	6.98868468677217
25	C23	R1	7.10852445677817
25	C17	R1	7.14974711950468
25	C12	R1	7.49984588708321
25	C10	R1	7.01122725542325
25	C3	R1	7.16992500144231
25	C14	R1	7.02236781302845
25	C5	R1	7.14974711950468
25	C9	R1	7.43462822763672
25	C6	R1	7.12928301694497
25	C21	R1	7.37503943134692
25	C19	R1	7.34872815423108
25	C1	R1	7.11894107272351
25	C22	R1	7.09803208296053
25	C4	R1	7.39231742277876
25	C13	R1	7.20945336562895
25	C18	R1	7.4178525148859
25	C15	R1	7.14974711950468
25	C11	R1	7.45121111183233
25	C16	R1	7.29462074889163
25	C8	R1	7.25738784269265
25	C20	R1	7.49984588708321
25	C7	R1	7.28540221886225
26	C23	R1	7.11894107272351
26	C17	R1	7.51569983828404
26	C12	R1	7.22881869049588
26	C3	R1	6.78135971352466
26	C14	R1	6.70043971814109
26	C9	R1	7.02236781302845
26	C24	R1	7.34872815423108
26	C6	R1	7.16992500144231
26	C21	R1	7.33091687811462
26	C19	R1	7.2667865406949
26	C1	R1	7.49185309632967
26	C22	R1	7.19967234483636
26	C4	R1	7.25738784269265
26	C13	R1	7.09803208296053
26	C18	R1	7.25738784269265
26	C15	R1	6.83289001416474
26	C11	R1	7.08746284125034
26	C8	R1	7.08746284125034
26	C7	R1	7.06608919045777
27	C17	R1	7.25738784269265
27	C12	R1	6.78135971352466
27	C10	R1	7.39231742277876
27	C3	R1	7.04439411935845
27	C14	R1	6.94251450533924
27	C5	R1	7.37503943134692
27	C9	R1	7.03342300153745
27	C24	R1	7.16992500144231
27	C6	R1	7.43462822763672
27	C21	R1	7.10852445677817
27	C19	R1	7.4093909361377
27	C1	R1	7.49185309632967
27	C22	R1	7.11894107272351
27	C4	R1	7.35755200461808
27	C18	R1	7.48381577726426
27	C15	R1	7.11894107272351
27	C11	R1	7.40087943628218
27	C16	R1	7.4594316186373
27	C8	R1	7.37503943134692
27	C20	R1	7.34872815423108
27	C7	R1	7.4262647547021
28	C23	R1	7.05528243550119
28	C17	R1	7.29462074889163
28	C12	R1	7.28540221886225
28	C10	R1	7.10852445677817
28	C3	R1	7.13955135239879
28	C14	R1	7.03342300153745
28	C5	R1	7.2667865406949
28	C9	R1	7.5077946401987
28	C24	R1	7.16992500144231
28	C21	R1	7.14974711950468
28	C19	R1	7.49984588708321
28	C1	R1	7.33091687811462
28	C22	R1	7.10852445677817
28	C4	R1	7.4757334309664
28	C13	R1	7.36632221424582
28	C18	R1	7.25738784269265
28	C15	R1	7.29462074889163
28	C11	R1	7.23840473932508
28	C16	R1	7.31288295528436
28	C20	R1	7.32192809488736
28	C7	R1	6.8703647195834
29	C23	R1	6.94251450533924
29	C17	R1	7.25738784269265
29	C12	R1	7.13955135239879
29	C3	R1	7.3037807481771
29	C5	R1	7.20945336562895
29	C9	R1	7.05528243550119
29	C24	R1	7.38370429247405
29	C6	R1	7.02236781302845
29	C19	R1	7.45121111183233
29	C1	R1	7.35755200461808
29	C22	R1	7.08746284125034
29	C4	R1	7.34872815423108
29	C18	R1	7.18982455888002
29	C15	R1	7.2667865406949
29	C11	R1	7.03342300153745
29	C16	R1	7.44294349584873
29	C8	R1	7.16992500144231
29	C20	R1	7.22881869049588
30	C23	R1	7.21916852046216
30	C17	R1	7.33985000288462
30	C12	R1	7.4178525148859
30	C10	R1	7.32192809488736
30	C3	R1	7.62935662007961
30	C5	R1	7.59991284218713
30	C9	R1	7.33091687811462
30	C24	R1	7.66533591718518
30	C6	R1	6.94251450533924
30	C21	R1	7.21916852046216
30	C19	R1	7.06608919045777
30	C1	R1	7.32192809488736
30	C22	R1	7
30	C4	R1	7.59991284218713
30	C18	R1	7.21916852046216
30	C15	R1	7.44294349584873
30	C11	R1	7.22881869049588
30	C16	R1	7.05528243550119
30	C8	R1	6.93073733756289
30	C20	R1	7.2667865406949
30	C7	R1	7.06608919045777
31	C23	R1	7.17990909001493
31	C17	R1	7.56224242422107
31	C12	R1	7.33091687811462
31	C10	R1	6.84549005094437
31	C3	R1	7.58496250072116
31	C14	R1	7.07681559705083
31	C5	R1	7.19967234483636
31	C9	R1	7.10852445677817
31	C24	R1	7.33985000288462
31	C6	R1	7.49984588708321
31	C21	R1	7.12928301694497
31	C19	R1	7.44294349584873
31	C1	R1	7.56224242422107
31	C22	R1	7.65821148275179
31	C4	R1	7.23840473932508
31	C13	R1	7.25738784269265
31	C18	R1	6.97727992349992
31	C15	R1	6.97727992349992
31	C11	R1	7.15987133677839
31	C8	R1	7.40087943628218
31	C20	R1	7.10852445677817
31	C7	R1	7.09803208296053
32	C23	R1	7.05528243550119
32	C17	R1	7.39231742277876
32	C12	R1	7.35755200461808
32	C10	R1	6.89481776330794
32	C3	R1	7.467605550083
32	C5	R1	7.31288295528436
32	C9	R1	7.51569983828404
32	C6	R1	7.32192809488736
32	C21	R1	6.98868468677217
32	C19	R1	7.23840473932508
32	C1	R1	7.08746284125034
32	C22	R1	7.12928301694497
32	C4	R1	7.21916852046216
32	C13	R1	7.4093909361377
32	C18	R1	7.2667865406949
32	C15	R1	7.05528243550119
32	C11	R1	7.35755200461808
32	C16	R1	7.06608919045777
32	C8	R1	7.25738784269265
32	C20	R1	6.94251450533924
33	C23	R1	7.13955135239879
33	C17	R1	7.19967234483636
33	C12	R1	7.33985000288462
33	C10	R1	7.06608919045777
33	C14	R1	7.66533591718518
33	C5	R1	7.4178525148859
33	C9	R1	6.83289001416474
33	C24	R1	7.467605550083
33	C6	R1	7.43462822763672
33	C21	R1	7.18982455888002
33	C19	R1	7.2667865406949
33	C1	R1	7.56224242422107
33	C22	R1	7.40087943628218
33	C4	R1	7.37503943134692
33	C13	R1	7.56985560833095
33	C18	R1	7.32192809488736
33	C15	R1	6.75488750216347
33	C11	R1	7.34872815423108
33	C16	R1	7.16992500144231
33	C8	R1	7.08746284125034
33	C20	R1	7.44294349584873
33	C7	R1	6.93073733756289
34	C23	R1	7.12928301694497
34	C17	R1	6.93073733756289
34	C12	R1	7.58496250072116
34	C10	R1	7.60733031374961
34	C3	R1	7.16992500144231
34	C14	R1	6.91886323727459
34	C5	R1	7.01122725542325
34	C24	R1	7.55458885167764
34	C21	R1	7.28540221886225
34	C19	R1	6.97727992349992
34	C1	R1	7.82654848729092
34	C22	R1	6.93073733756289
34	C4	R1	7.44294349584873
34	C13	R1	7.32192809488736
34	C18	R1	7.27612440527424
34	C15	R1	7.16992500144231
34	C11	R1	7.10852445677817
34	C16	R1	7.53915881110803
34	C8	R1	7.25738784269265
34	C20	R1	7.25738784269265
35	C23	R1	7.45121111183233
35	C12	R1	7.2667865406949
35	C3	R1	7.10852445677817
35	C14	R1	7.04439411935845
35	C5	R1	7.2667865406949
35	C9	R1	7.49984588708321
35	C6	R1	7.34872815423108
35	C21	R1	7.48381577726426
35	C19	R1	7.06608919045777
35	C1	R1	6.98868468677217
35	C22	R1	7.2667865406949
35	C4	R1	7.18982455888002
35	C13	R1	6.98868468677217
35	C18	R1	7.17990909001493
35	C15	R1	7.59991284218713
35	C11	R1	7.06608919045777
35	C16	R1	7.32192809488736
35	C8	R1	7.31288295528436
35	C20	R1	7.18982455888002
35	C7	R1	7.14974711950468
36	C23	R1	7
36	C17	R1	7.06608919045777
36	C12	R1	7.3037807481771
36	C10	R1	7.23840473932508
36	C3	R1	7.5077946401987
36	C14	R1	7.18982455888002
36	C5	R1	6.93073733756289
36	C9	R1	7.31288295528436
36	C24	R1	6.96578428466209
36	C6	R1	7.20945336562895
36	C21	R1	7.01122725542325
36	C19	R1	7.05528243550119
36	C1	R1	7.40087943628218
36	C22	R1	7.33985000288462
36	C13	R1	7.02236781302845
36	C18	R1	7.12928301694497
36	C15	R1	7.03342300153745
36	C11	R1	7.25738784269265
36	C16	R1	6.96578428466209
36	C8	R1	6.84549005094437
36	C20	R1	7.19967234483636
36	C7	R1	7.35755200461808
37	C23	R1	6.7279204545632
37	C17	R1	7.77478705960117
37	C12	R1	7.48381577726426
37	C10	R1	7.27612440527424
37	C3	R1	6.8073549220576
37	C14	R1	7.45121111183233
37	C5	R1	7.15987133677839
37	C9	R1	7.13955135239879
37	C24	R1	7.19967234483636
37	C6	R1	7.35755200461808
37	C1	R1	6.85798099512757
37	C22	R1	6.8073549220576
37	C4	R1	7.55458885167764
37	C13	R1	7.06608919045777
37	C18	R1	7.14974711950468
37	C15	R1	7.27612440527424
37	C16	R1	7.23840473932508
37	C8	R1	7.17990909001493
37	C20	R1	7.16992500144231
38	C23	R1	7.25738784269265
38	C17	R1	7.4093909361377
38	C12	R1	7.27612440527424
38	C10	R1	7.22881869049588
38	C3	R1	7.10852445677817
38	C5	R1	7.4178525148859
38	C9	R1	7.33091687811462
38	C24	R1	7.07681559705083
38	C6	R1	7.19967234483636
38	C21	R1	7.59245703726808
38	C19	R1	7.56985560833095
38	C1	R1	7.53915881110803
38	C22	R1	7.43462822763672
38	C4	R1	7.06608919045777
38	C18	R1	7.38370429247405
38	C15	R1	7.16992500144231
38	C11	R1	7.24792751344359
38	C16	R1	7.32192809488736
38	C8	R1	7.38370429247405
38	C20	R1	6.97727992349992
38	C7	R1	7.4262647547021
39	C23	R1	7.32192809488736
39	C17	R1	7.4262647547021
39	C12	R1	7.32192809488736
39	C10	R1	7.4178525148859
39	C3	R1	6.91886323727459
39	C5	R1	6.52356195605701
39	C9	R1	7.29462074889163
39	C24	R1	6.90689059560852
39	C6	R1	7.21916852046216
39	C21	R1	7.467605550083
39	C19	R1	6.75488750216347
39	C22	R1	7.43462822763672
39	C4	R1	7.44294349584873
39	C13	R1	7.4757334309664
39	C18	R1	7.35755200461808
39	C15	R1	7.31288295528436
39	C11	R1	7.28540221886225
39	C16	R1	7.36632221424582
39	C8	R1	6.8703647195834
39	C20	R1	7.02236781302845
39	C7	R1	6.98868468677217
40	C23	R1	7.4262647547021
40	C17	R1	7.34872815423108
40	C12	R1	6.95419631038687
40	C10	R1	7.05528243550119
40	C3	R1	7.3037807481771
40	C5	R1	7.40087943628218
40	C9	R1	7.28540221886225
40	C24	R1	7.44294349584873
40	C6	R1	7.20945336562895
40	C21	R1	7.20945336562895
40	C19	R1	7.25738784269265
40	C1	R1	7.19967234483636
40	C22	R1	7.44294349584873
40	C4	R1	7.08746284125034
40	C13	R1	7.39231742277876
40	C18	R1	7.05528243550119
40	C15	R1	7.27612440527424
40	C11	R1	6.91886323727459
40	C16	R1	7.35755200461808
40	C8	R1	7.4757334309664
40	C20	R1	7.68650052718322
40	C7	R1	6.90689059560852
41	C23	R1	7.57742882803575
41	C17	R1	6.98868468677217
41	C12	R1	7.27612440527424
41	C10	R1	7.18982455888002
41	C3	R1	7.15987133677839
41	C14	R1	7.01122725542325
41	C5	R1	7.32192809488736
41	C9	R1	7.28540221886225
41	C24	R1	7.16992500144231
41	C6	R1	7.03342300153745
41	C21	R1	7.23840473932508
41	C19	R1	7.27612440527424
41	C1	R1	7.27612440527424
41	C22	R1	7.12928301694497
41	C4	R1	7.13955135239879
41	C18	R1	7.3037807481771
41	C15	R1	7.15987133677839
41	C11	R1	7.31288295528436
41	C16	R1	7.20945336562895
41	C8	R1	7.07681559705083
41	C20	R1	6.93073733756289
41	C7	R1	7.14974711950468
42	C23	R1	7.25738784269265
42	C17	R1	7.20945336562895
42	C12	R1	7.20945336562895
42	C10	R1	7.467605550083
42	C3	R1	7.51569983828404
42	C14	R1	7.49984588708321
42	C5	R1	7.49185309632967
42	C9	R1	7.18982455888002
42	C24	R1	7.33985000288462
42	C6	R1	7.49185309632967
42	C21	R1	7.15987133677839
42	C19	R1	7.34872815423108
42	C22	R1	7.3037807481771
42	C4	R1	7.22881869049588
42	C13	R1	7.4594316186373
42	C18	R1	7.03342300153745
42	C15	R1	7.48381577726426
42	C16	R1	7.39231742277876
42	C8	R1	7.29462074889163
42	C20	R1	7.36632221424582
43	C23	R1	7.32192809488736
43	C17	R1	6.90689059560852
43	C12	R1	6.89481776330794
43	C10	R1	7.39231742277876
43	C3	R1	7.05528243550119
43	C14	R1	7.20945336562895
43	C5	R1	7.10852445677817
43	C9	R1	7.24792751344359
43	C24	R1	7.07681559705083
43	C6	R1	7.06608919045777
43	C21	R1	6.96578428466209
43	C19	R1	7.467605550083
43	C1	R1	7.23840473932508
43	C22	R1	7.19967234483636
43	C4	R1	7.16992500144231
43	C13	R1	7.4093909361377
43	C15	R1	7.39231742277876
43	C11	R1	7.24792751344359
43	C16	R1	7.05528243550119
43	C8	R1	7.07681559705083
43	C20	R1	7.33985000288462
43	C7	R1	7.45121111183233
44	C23	R1	7.12928301694497
44	C17	R1	7.70043971814109
44	C12	R1	7.03342300153745
44	C10	R1	7.20945336562895
44	C14	R1	7.21916852046216
44	C5	R1	7.05528243550119
44	C9	R1	7.17990909001493
44	C24	R1	7.90086680798075
44	C19	R1	7.28540221886225
44	C1	R1	7.35755200461808
44	C22	R1	7.02236781302845
44	C18	R1	7.31288295528436
44	C15	R1	7.36632221424582
44	C11	R1	7.22881869049588
44	C16	R1	7.15987133677839
44	C8	R1	7.25738784269265
44	C7	R1	7.13955135239879
45	C23	R1	7.04439411935845
45	C17	R1	7.31288295528436
45	C12	R1	7.40087943628218
45	C10	R1	7.3037807481771
45	C3	R1	7.38370429247405
45	C14	R1	7.48381577726426
45	C5	R1	7.4262647547021
45	C9	R1	7.34872815423108
45	C24	R1	7.14974711950468
45	C6	R1	6.96578428466209
45	C21	R1	7.39231742277876
45	C19	R1	7.38370429247405
45	C1	R1	7.4262647547021
45	C22	R1	7.61470984411521
45	C4	R1	7.25738784269265
45	C18	R1	7.4178525148859
45	C15	R1	7.48381577726426
45	C11	R1	7.33985000288462
45	C16	R1	6.97727992349992
45	C8	R1	7.48381577726426
45	C20	R1	7.10852445677817
45	C7	R1	7.33091687811462
46	C23	R1	7.27612440527424
46	C12	R1	7.60733031374961
46	C10	R1	7.23840473932508
46	C3	R1	7.45121111183233
46	C14	R1	7.43462822763672
46	C5	R1	7.29462074889163
46	C9	R1	7.32192809488736
46	C24	R1	7.09803208296053
46	C21	R1	7.31288295528436
46	C1	R1	7.33091687811462
46	C22	R1	7.25738784269265
46	C4	R1	7.12928301694497
46	C13	R1	7.467605550083
46	C15	R1	7.40087943628218
46	C11	R1	7.25738784269265
46	C16	R1	7.4093909361377
46	C20	R1	7
46	C7	R1	7.33091687811462
47	C23	R1	7.55458885167764
47	C17	R1	7.40087943628218
47	C12	R1	7.49185309632967
47	C10	R1	7.76818432477693
47	C3	R1	7.24792751344359
47	C14	R1	7.25738784269265
47	C9	R1	7.53915881110803
47	C6	R1	7.17990909001493
47	C21	R1	7.12928301694497
47	C19	R1	7.27612440527424
47	C1	R1	7.45121111183233
47	C22	R1	7.21916852046216
47	C4	R1	7.4262647547021
47	C18	R1	7.34872815423108
47	C15	R1	7.10852445677817
47	C11	R1	7.08746284125034
47	C16	R1	7.4757334309664
47	C8	R1	7.4262647547021
47	C20	R1	7.21916852046216
48	C23	R1	7.07681559705083
48	C17	R1	7.20945336562895
48	C12	R1	7.4594316186373
48	C10	R1	7.40087943628218
48	C3	R1	7.49984588708321
48	C14	R1	7.20945336562895
48	C5	R1	7.4757334309664
48	C9	R1	7.10852445677817
48	C24	R1	6.78135971352466
48	C21	R1	6.93073733756289
48	C19	R1	7.38370429247405
48	C1	R1	7.24792751344359
48	C22	R1	7.3037807481771
48	C13	R1	7.18982455888002
48	C18	R1	7.32192809488736
48	C15	R1	6.8073549220576
48	C11	R1	6.7279204545632
48	C16	R1	7.5077946401987
48	C8	R1	7.03342300153745
48	C20	R1	7.09803208296053
48	C7	R1	7.19967234483636
49	C23	R1	7.19967234483636
49	C17	R1	6.74146698640115
49	C12	R1	7.62935662007961
49	C10	R1	7.33985000288462
49	C3	R1	7.38370429247405
49	C14	R1	7.02236781302845
49	C5	R1	7.04439411935845
49	C24	R1	7.2667865406949
49	C6	R1	7.18982455888002
49	C21	R1	7.40087943628218
49	C19	R1	7.52356195605701
49	C1	R1	7.53138146051631
49	C4	R1	7.32192809488736
49	C13	R1	7.19967234483636
49	C18	R1	7.4757334309664
49	C15	R1	7.14974711950468
49	C11	R1	7.11894107272351
49	C16	R1	7.49984588708321
49	C8	R1	7.33091687811462
49	C20	R1	7.08746284125034
50	C23	R1	7.37503943134692
50	C17	R1	7.10852445677817
50	C12	R1	7.4757334309664
50	C3	R1	7.38370429247405
50	C14	R1	7.60733031374961
50	C5	R1	6.89481776330794
50	C9	R1	7.16992500144231
50	C24	R1	7.33091687811462
50	C6	R1	7.37503943134692
50	C21	R1	7.20945336562895
50	C19	R1	7.25738784269265
50	C1	R1	7.27612440527424
50	C22	R1	7.34872815423108
50	C4	R1	7.37503943134692
50	C13	R1	7.48381577726426
50	C18	R1	7.25738784269265
50	C15	R1	7.02236781302845
50	C11	R1	7.07681559705083
50	C16	R1	7.17990909001493
50	C8	R1	7.39231742277876
50	C20	R1	7.4178525148859
50	C7	R1	7.4262647547021
51	C23	R1	7.33985000288462
51	C12	R1	7.08746284125034
51	C10	R1	7.05528243550119
51	C3	R1	7.19967234483636
51	C14	R1	7.19967234483636
51	C5	R1	7.16992500144231
51	C9	R1	7.12928301694497
51	C6	R1	7.11894107272351
51	C21	R1	7.28540221886225
51	C1	R1	7.31288295528436
51	C22	R1	6.90689059560852
51	C4	R1	7.56985560833095
51	C13	R1	7.01122725542325
51	C18	R1	7.15987133677839
51	C15	R1	7.31288295528436
51	C11	R1	6.7279204545632
51	C16	R1	7.3037807481771
51	C8	R1	7.19967234483636
51	C20	R1	7.15987133677839
51	C7	R1	7.25738784269265
52	C23	R1	7.04439411935845
52	C17	R1	7.49185309632967
52	C12	R1	7.08746284125034
52	C10	R1	7.4757334309664
52	C3	R1	7.35755200461808
52	C14	R1	7.17990909001493
52	C5	R1	6.91886323727459
52	C9	R1	7.07681559705083
52	C24	R1	7.36632221424582
52	C6	R1	7.59991284218713
52	C21	R1	7.18982455888002
52	C19	R1	7.4757334309664
52	C1	R1	7.4178525148859
52	C22	R1	7.14974711950468
52	C4	R1	7.71424551766612
52	C13	R1	7
52	C18	R1	7.19967234483636
52	C15	R1	7.16992500144231
52	C11	R1	7.15987133677839
52	C16	R1	6.89481776330794
52	C8	R1	6.82017896241519
52	C7	R1	7.18982455888002
53	C23	R1	7.18982455888002
53	C17	R1	7.15987133677839
53	C12	R1	7.4093909361377
53	C10	R1	7.32192809488736
53	C3	R1	7.14974711950468
53	C14	R1	7.39231742277876
53	C5	R1	7.10852445677817
53	C9	R1	7.13955135239879
53	C24	R1	7.34872815423108
53	C6	R1	7.44294349584873
53	C21	R1	7.44294349584873
53	C19	R1	7.20945336562895
53	C1	R1	7.19967234483636
53	C22	R1	7.17990909001493
53	C4	R1	6.98868468677217
53	C13	R1	6.97727992349992
53	C18	R1	7.53138146051631
53	C15	R1	7.15987133677839
53	C11	R1	7.17990909001493
53	C16	R1	7.32192809488736
53	C8	R1	7.62205181945638
53	C20	R1	7.64385618977472
53	C7	R1	7.20945336562895
54	C23	R1	7.06608919045777
54	C17	R1	7.44294349584873
54	C12	R1	7.20945336562895
54	C10	R1	7.36632221424582
54	C3	R1	7.467605550083
54	C14	R1	7.25738784269265
54	C5	R1	7.19967234483636
54	C9	R1	7.19967234483636
54	C24	R1	7.27612440527424
54	C6	R1	7.13955135239879
54	C21	R1	7.24792751344359
54	C19	R1	7.28540221886225
54	C1	R1	7.27612440527424
54	C22	R1	7.43462822763672
54	C4	R1	7.29462074889163
54	C13	R1	7.27612440527424
54	C15	R1	7.18982455888002
54	C11	R1	7.34872815423108
54	C16	R1	7.19967234483636
54	C20	R1	7.31288295528436
54	C7	R1	7.29462074889163
55	C23	R1	7.25738784269265
55	C17	R1	7.39231742277876
55	C12	R1	7.23840473932508
55	C10	R1	7.43462822763672
55	C3	R1	7.21916852046216
55	C14	R1	7.32192809488736
55	C5	R1	6.68650052718322
55	C24	R1	7.22881869049588
55	C6	R1	7.24792751344359
55	C21	R1	7.33091687811462
55	C19	R1	6.83289001416474
55	C1	R1	7.05528243550119
55	C22	R1	7.62935662007961
55	C4	R1	7.08746284125034
55	C18	R1	7.5077946401987
55	C15	R1	7.32192809488736
55	C11	R1	7.33091687811462
55	C16	R1	6.93073733756289
55	C8	R1	7.3037807481771
55	C20	R1	7.10852445677817
55	C7	R1	7.36632221424582
56	C23	R1	6.97727992349992
56	C17	R1	7.67948009950545
56	C12	R1	7
56	C10	R1	7.2667865406949
56	C3	R1	6.84549005094437
56	C14	R1	7.4093909361377
56	C5	R1	7.21916852046216
56	C9	R1	7.27612440527424
56	C24	R1	7.23840473932508
56	C6	R1	6.93073733756289
56	C19	R1	7.27612440527424
56	C1	R1	7.03342300153745
56	C22	R1	7.32192809488736
56	C4	R1	7.25738784269265
56	C13	R1	7.40087943628218
56	C18	R1	7.03342300153745
56	C15	R1	7.23840473932508
56	C11	R1	6.83289001416474
56	C16	R1	6.95419631038687
56	C8	R1	7.44294349584873
56	C7	R1	7.4262647547021
57	C17	R1	7.11894107272351
57	C12	R1	7.4093909361377
57	C10	R1	7.33985000288462
57	C3	R1	7.55458885167764
57	C14	R1	7.15987133677839
57	C5	R1	7.64385618977472
57	C9	R1	7.04439411935845
57	C24	R1	7.31288295528436
57	C21	R1	7.33091687811462
57	C19	R1	7.49185309632967
57	C1	R1	7.18982455888002
57	C22	R1	7.35755200461808
57	C4	R1	7.20945336562895
57	C13	R1	6.8073549220576
57	C18	R1	7.40087943628218
57	C15	R1	7.3037807481771
57	C11	R1	7.12928301694497
57	C16	R1	6.82017896241519
57	C8	R1	7.22881869049588
57	C20	R1	6.96578428466209
57	C7	R1	7.62205181945638
58	C17	R1	7.14974711950468
58	C12	R1	7.33985000288462
58	C10	R1	7.24792751344359
58	C3	R1	7.37503943134692
58	C14	R1	7.20945336562895
58	C5	R1	7.39231742277876
58	C9	R1	7.45121111183233
58	C24	R1	7.4093909361377
58	C6	R1	7.24792751344359
58	C21	R1	7.02236781302845
58	C19	R1	7.22881869049588
58	C1	R1	7.28540221886225
58	C22	R1	6.84549005094437
58	C4	R1	7.13955135239879
58	C13	R1	7.31288295528436
58	C15	R1	7.29462074889163
58	C11	R1	7.33091687811462
58	C16	R1	7.44294349584873
58	C8	R1	7.4262647547021
58	C20	R1	7.24792751344359
58	C7	R1	7.34872815423108
59	C23	R1	7.13955135239879
59	C17	R1	7.51569983828404
59	C12	R1	7.02236781302845
59	C10	R1	7.17990909001493
59	C3	R1	7.48381577726426
59	C14	R1	7.22881869049588
59	C5	R1	7.49984588708321
59	C9	R1	7.29462074889163
59	C24	R1	6.94251450533924
59	C6	R1	7.22881869049588
59	C21	R1	7.53138146051631
59	C1	R1	7.10852445677817
59	C22	R1	7.25738784269265
59	C4	R1	7
59	C18	R1	7.84549005094437
59	C15	R1	7.05528243550119
59	C11	R1	7.29462074889163
59	C16	R1	7
59	C8	R1	7.43462822763672
59	C20	R1	7.03342300153745
59	C7	R1	7.32192809488736
60	C23	R1	7.38370429247405
60	C17	R1	7.23840473932508
60	C12	R1	7.2667865406949
60	C10	R1	7.03342300153745
60	C3	R1	7.06608919045777
60	C14	R1	7.05528243550119
60	C5	R1	7.29462074889163
60	C9	R1	7.48381577726426
60	C24	R1	6.8073549220576
60	C6	R1	6.8073549220576
60	C21	R1	7.28540221886225
60	C19	R1	7.40087943628218
60	C1	R1	7.18982455888002
60	C22	R1	7.37503943134692
60	C4	R1	7.59245703726808
60	C13	R1	7.03342300153745
60	C18	R1	7.19967234483636
60	C15	R1	7.4262647547021
60	C11	R1	7.22881869049588
60	C16	R1	7.4178525148859
60	C8	R1	7.17990909001493
60	C20	R1	7.15987133677839
60	C7	R1	7.29462074889163
61	C23	R1	7.33985000288462
61	C17	R1	7.07681559705083
61	C12	R1	7.09803208296053
61	C10	R1	7.33091687811462
61	C3	R1	7.40087943628218
61	C14	R1	7.17990909001493
61	C5	R1	7.37503943134692
61	C9	R1	7.16992500144231
61	C24	R1	7.15987133677839
61	C6	R1	7.21916852046216
61	C21	R1	7.13955135239879
61	C19	R1	7.36632221424582
61	C1	R1	7.4757334309664
61	C22	R1	7.07681559705083
61	C4	R1	7.5077946401987
61	C13	R1	7.20945336562895
61	C18	R1	7.10852445677817
61	C15	R1	7.21916852046216
61	C11	R1	7.04439411935845
61	C16	R1	7.07681559705083
61	C8	R1	7.31288295528436
61	C7	R1	7.4262647547021
62	C17	R1	6.88264304936184
62	C12	R1	7.20945336562895
62	C10	R1	7.08746284125034
62	C3	R1	7.19967234483636
62	C14	R1	7.01122725542325
62	C9	R1	7.10852445677817
62	C6	R1	7.56224242422107
62	C21	R1	7.3037807481771
62	C19	R1	7.17990909001493
62	C1	R1	7.24792751344359
62	C22	R1	7.4262647547021
62	C4	R1	7.32192809488736
62	C13	R1	7.33985000288462
62	C18	R1	7.33091687811462
62	C15	R1	7.12928301694497
62	C11	R1	7.31288295528436
62	C16	R1	7.19967234483636
62	C8	R1	7.11894107272351
62	C7	R1	7.15987133677839
63	C23	R1	7.35755200461808
63	C17	R1	7.25738784269265
63	C12	R1	7.39231742277876
63	C10	R1	7.23840473932508
63	C3	R1	7.03342300153745
63	C14	R1	7.11894107272351
63	C5	R1	7.49984588708321
63	C9	R1	6.8073549220576
63	C24	R1	6.95419631038687
63	C21	R1	7.03342300153745
63	C19	R1	7.25738784269265
63	C1	R1	7.11894107272351
63	C22	R1	6.98868468677217
63	C4	R1	7.25738784269265
63	C13	R1	7.24792751344359
63	C18	R1	7.2667865406949
63	C15	R1	7.56224242422107
63	C11	R1	7.03342300153745
63	C16	R1	7.03342300153745
63	C8	R1	6.85798099512757
63	C20	R1	7.29462074889163
63	C7	R1	6.74146698640115
64	C23	R1	7.02236781302845
64	C17	R1	7.34872815423108
64	C12	R1	7
64	C3	R1	7
64	C14	R1	7.07681559705083
64	C9	R1	7.17990909001493
64	C24	R1	7.467605550083
64	C6	R1	7.43462822763672
64	C21	R1	7.10852445677817
64	C19	R1	7.40087943628218
64	C1	R1	7.25738784269265
64	C4	R1	7.2667865406949
64	C13	R1	7.28540221886225
64	C18	R1	7.56985560833095
64	C11	R1	7.3037807481771
64	C16	R1	7.21916852046216
64	C8	R1	7.12928301694497
64	C7	R1	7.45121111183233
65	C23	R1	6.82017896241519
65	C17	R1	7.28540221886225
65	C12	R1	7.11894107272351
65	C10	R1	7.48381577726426
65	C3	R1	7.05528243550119
65	C14	R1	7.07681559705083
65	C5	R1	7.74819284958946
65	C24	R1	7.13955135239879
65	C21	R1	7.07681559705083
65	C19	R1	7.25738784269265
65	C1	R1	6.91886323727459
65	C22	R1	7.40087943628218
65	C4	R1	7.21916852046216
65	C13	R1	7.27612440527424
65	C18	R1	7.34872815423108
65	C15	R1	7.27612440527424
65	C11	R1	7.24792751344359
65	C16	R1	6.71424551766612
65	C8	R1	7.18982455888002
65	C20	R1	7.17990909001493
65	C7	R1	7.34872815423108
66	C17	R1	7.14974711950468
66	C10	R1	7.44294349584873
66	C3	R1	7
66	C14	R1	7.14974711950468
66	C5	R1	7.31288295528436
66	C9	R1	7.37503943134692
66	C24	R1	7.45121111183233
66	C6	R1	6.97727992349992
66	C21	R1	7.34872815423108
66	C19	R1	7.4262647547021
66	C1	R1	7.28540221886225
66	C22	R1	7.15987133677839
66	C4	R1	7.35755200461808
66	C13	R1	7.45121111183233
66	C15	R1	6.97727992349992
66	C11	R1	7.01122725542325
66	C16	R1	6.8073549220576
66	C8	R1	7.31288295528436
66	C20	R1	7.49185309632967
67	C23	R1	7.37503943134692
67	C12	R1	7.09803208296053
67	C10	R1	7.23840473932508
67	C3	R1	7.3037807481771
67	C14	R1	6.74146698640115
67	C5	R1	7.4093909361377
67	C9	R1	7.72109918870719
67	C24	R1	7.49984588708321
67	C6	R1	7.12928301694497
67	C21	R1	7.36632221424582
67	C19	R1	7.08746284125034
67	C1	R1	6.97727992349992
67	C22	R1	7.23840473932508
67	C4	R1	7.16992500144231
67	C13	R1	7.20945336562895
67	C18	R1	7.33091687811462
67	C15	R1	7.22881869049588
67	C11	R1	7.53915881110803
67	C16	R1	7.2667865406949
67	C20	R1	7.18982455888002
67	C7	R1	7.28540221886225
68	C17	R1	7.48381577726426
68	C12	R1	7.18982455888002
68	C10	R1	7.33985000288462
68	C3	R1	7
68	C14	R1	7.07681559705083
68	C5	R1	7.17990909001493
68	C9	R1	6.88264304936184
68	C24	R1	7.44294349584873
68	C6	R1	7.19967234483636
68	C21	R1	7.38370429247405
68	C19	R1	7.23840473932508
68	C1	R1	6.93073733756289
68	C22	R1	7.467605550083
68	C4	R1	7.24792751344359
68	C13	R1	7.05528243550119
68	C18	R1	7.09803208296053
68	C15	R1	7.02236781302845
68	C11	R1	6.95419631038687
68	C16	R1	7.27612440527424
68	C8	R1	7.467605550083
68	C20	R1	7.17990909001493
68	C7	R1	7.02236781302845
69	C23	R1	6.95419631038687
69	C17	R1	7.21916852046216
69	C12	R1	7.44294349584873
69	C10	R1	6.95419631038687
69	C3	R1	6.89481776330794
69	C14	R1	7.38370429247405
69	C5	R1	7.25738784269265
69	C9	R1	7.08746284125034
69	C24	R1	7.12928301694497
69	C6	R1	7.18982455888002
69	C21	R1	7.44294349584873
69	C19	R1	7.16992500144231
69	C1	R1	7.57742882803575
69	C22	R1	7.33091687811462
69	C4	R1	7.07681559705083
69	C13	R1	7.36632221424582
69	C18	R1	7.16992500144231
69	C15	R1	7.33091687811462
69	C11	R1	7.33985000288462
69	C8	R1	6.88264304936184
69	C20	R1	7.33091687811462
69	C7	R1	7.27612440527424
70	C23	R1	7.35755200461808
70	C17	R1	6.88264304936184
70	C12	R1	7
70	C10	R1	7.35755200461808
70	C3	R1	7.27612440527424
70	C14	R1	7.01122725542325
70	C5	R1	7.4093909361377
70	C9	R1	7.10852445677817
70	C24	R1	6.78135971352466
70	C6	R1	7.4093909361377
70	C21	R1	7.56224242422107
70	C19	R1	6.94251450533924
70	C1	R1	7.32192809488736
70	C22	R1	7.01122725542325
70	C4	R1	7.11894107272351
70	C18	R1	7.4594316186373
70	C15	R1	7.02236781302845
70	C11	R1	7.81378119121704
70	C16	R1	7.31288295528436
70	C8	R1	7.29462074889163
70	C7	R1	7.3037807481771
71	C23	R1	7.2667865406949
71	C12	R1	7.12928301694497
71	C10	R1	7.03342300153745
71	C3	R1	7.37503943134692
71	C14	R1	7.10852445677817
71	C5	R1	7.09803208296053
71	C9	R1	7.56224242422107
71	C24	R1	6.98868468677217
71	C6	R1	7.25738784269265
71	C21	R1	7.32192809488736
71	C19	R1	7.33985000288462
71	C1	R1	7.13955135239879
71	C4	R1	7.22881869049588
71	C13	R1	7.19967234483636
71	C18	R1	6.8073549220576
71	C15	R1	7.40087943628218
71	C11	R1	7.20945336562895
71	C16	R1	7.05528243550119
71	C20	R1	7.35755200461808
71	C7	R1	7.31288295528436
72	C23	R1	7.13955135239879
72	C17	R1	7.29462074889163
72	C12	R1	7.57742882803575
72	C10	R1	7.4757334309664
72	C14	R1	7.19967234483636
72	C5	R1	7.33091687811462
72	C9	R1	7.4178525148859
72	C24	R1	7.48381577726426
72	C6	R1	7.24792751344359
72	C21	R1	7.11894107272351
72	C19	R1	7.3037807481771
72	C1	R1	7.23840473932508
72	C22	R1	7.4262647547021
72	C13	R1	7.20945336562895
72	C18	R1	6.8073549220576
72	C11	R1	7.08746284125034
72	C16	R1	7.02236781302845
72	C8	R1	7.13955135239879
72	C20	R1	7.68650052718322
72	C7	R1	7.38370429247405
73	C23	R1	7.58496250072116
73	C17	R1	7.39231742277876
73	C12	R1	7.49984588708321
73	C10	R1	7.4178525148859
73	C3	R1	7.16992500144231
73	C14	R1	6.90689059560852
73	C5	R1	7.06608919045777
73	C9	R1	7.23840473932508
73	C24	R1	6.84549005094437
73	C21	R1	7.04439411935845
73	C19	R1	7.07681559705083
73	C1	R1	7
73	C22	R1	7.16992500144231
73	C4	R1	7
73	C13	R1	7.06608919045777
73	C18	R1	7.10852445677817
73	C16	R1	7.4594316186373
73	C8	R1	7.34872815423108
73	C20	R1	7.32192809488736
73	C7	R1	7.45121111183233
74	C23	R1	7.17990909001493
74	C17	R1	7.14974711950468
74	C12	R1	7.6724253419715
74	C10	R1	7.54689445988764
74	C3	R1	6.8703647195834
74	C5	R1	7.36632221424582
74	C9	R1	7.29462074889163
74	C24	R1	7.2667865406949
74	C19	R1	7.20945336562895
74	C1	R1	7.44294349584873
74	C22	R1	6.96578428466209
74	C4	R1	7.22881869049588
74	C13	R1	7.35755200461808
74	C18	R1	7.31288295528436
74	C15	R1	7
74	C11	R1	7.70043971814109
74	C16	R1	7.28540221886225
74	C8	R1	6.70043971814109
74	C20	R1	7.32192809488736
74	C7	R1	7.28540221886225
75	C23	R1	7.84549005094437
75	C17	R1	7.02236781302845
75	C12	R1	7.17990909001493
75	C10	R1	7.33985000288462
75	C3	R1	6.91886323727459
75	C14	R1	7.57742882803575
75	C5	R1	7.44294349584873
75	C9	R1	7.37503943134692
75	C24	R1	7.49185309632967
75	C6	R1	7.13955135239879
75	C21	R1	7.15987133677839
75	C19	R1	7.20945336562895
75	C1	R1	7.69348695749933
75	C22	R1	7.38370429247405
75	C4	R1	6.85798099512757
75	C13	R1	7.34872815423108
75	C18	R1	7.05528243550119
75	C15	R1	7.52356195605701
75	C16	R1	7.27612440527424
75	C8	R1	7.49185309632967
75	C20	R1	7.10852445677817
75	C7	R1	7.43462822763672
76	C23	R1	7.4178525148859
76	C17	R1	7.23840473932508
76	C12	R1	7.5077946401987
76	C10	R1	7.34872815423108
76	C14	R1	7.33985000288462
76	C5	R1	7.03342300153745
76	C9	R1	7.15987133677839
76	C24	R1	7.4757334309664
76	C6	R1	7.36632221424582
76	C21	R1	7.18982455888002
76	C19	R1	6.95419631038687
76	C1	R1	7.40087943628218
76	C22	R1	7.4594316186373
76	C4	R1	7.32192809488736
76	C13	R1	7.58496250072116
76	C18	R1	7.17990909001493
76	C11	R1	7.15987133677839
76	C16	R1	7.14974711950468
76	C8	R1	7.09803208296053
76	C20	R1	7.36632221424582
76	C7	R1	7.4594316186373
77	C23	R1	6.53915881110803
77	C17	R1	7.19967234483636
77	C12	R1	7.33985000288462
77	C10	R1	7.09803208296053
77	C14	R1	7.38370429247405
77	C5	R1	7.3037807481771
77	C9	R1	7.40087943628218
77	C24	R1	7.08746284125034
77	C6	R1	6.85798099512757
77	C21	R1	7.3037807481771
77	C19	R1	7.39231742277876
77	C1	R1	7.467605550083
77	C22	R1	7.64385618977472
77	C4	R1	7.53915881110803
77	C13	R1	6.98868468677217
77	C18	R1	7.467605550083
77	C15	R1	7.53138146051631
77	C11	R1	7.34872815423108
77	C16	R1	7.49185309632967
77	C8	R1	7.467605550083
77	C20	R1	7.33091687811462
77	C7	R1	7.12928301694497
78	C23	R1	6.90689059560852
78	C17	R1	7.2667865406949
78	C12	R1	7.15987133677839
78	C10	R1	7.60733031374961
78	C3	R1	7.33985000288462
78	C14	R1	7.60733031374961
78	C5	R1	7.17990909001493
78	C9	R1	7.49984588708321
78	C6	R1	7.12928301694497
78	C21	R1	7.23840473932508
78	C19	R1	7.17990909001493
78	C1	R1	7.44294349584873
78	C22	R1	7.20945336562895
78	C4	R1	6.84549005094437
78	C13	R1	7.05528243550119
78	C18	R1	7.4093909361377
78	C15	R1	6.76818432477693
78	C11	R1	6.97727992349992
78	C16	R1	6.94251450533924
78	C8	R1	7.14974711950468
78	C20	R1	7.03342300153745
78	C7	R1	7.54689445988764
79	C23	R1	6.94251450533924
79	C10	R1	7.62205181945638
79	C3	R1	7.16992500144231
79	C14	R1	7.49984588708321
79	C5	R1	7.03342300153745
79	C9	R1	7.07681559705083
79	C6	R1	7.23840473932508
79	C21	R1	7.17990909001493
79	C19	R1	7.09803208296053
79	C1	R1	7.25738784269265
79	C22	R1	7.24792751344359
79	C4	R1	6.91886323727459
79	C15	R1	7.23840473932508
79	C11	R1	6.89481776330794
79	C8	R1	6.90689059560852
79	C20	R1	7.08746284125034
79	C7	R1	7.20945336562895
80	C23	R1	6.75488750216347
80	C17	R1	7.39231742277876
80	C12	R1	7.55458885167764
80	C10	R1	6.78135971352466
80	C3	R1	7.28540221886225
80	C14	R1	6.83289001416474
80	C9	R1	7.39231742277876
80	C24	R1	7.35755200461808
80	C6	R1	7.36632221424582
80	C21	R1	7.35755200461808
80	C19	R1	7.16992500144231
80	C1	R1	7.4262647547021
80	C22	R1	6.64385618977472
80	C4	R1	7.15987133677839
80	C18	R1	7.33091687811462
80	C15	R1	7.12928301694497
80	C11	R1	7.44294349584873
80	C16	R1	7.32192809488736
80	C8	R1	7.23840473932508
80	C20	R1	7.01122725542325
80	C7	R1	7.07681559705083
81	C23	R1	7.27612440527424
81	C17	R1	7.28540221886225
81	C12	R1	7.33091687811462
81	C10	R1	7.08746284125034
81	C3	R1	7.18982455888002
81	C14	R1	7.53138146051631
81	C5	R1	7.37503943134692
81	C9	R1	7.53138146051631
81	C24	R1	7.18982455888002
81	C6	R1	7.467605550083
81	C21	R1	7.21916852046216
81	C1	R1	7.27612440527424
81	C22	R1	7.33985000288462
81	C4	R1	7.05528243550119
81	C13	R1	7.38370429247405
81	C18	R1	7.4262647547021
81	C11	R1	7.20945336562895
81	C16	R1	7.3037807481771
81	C8	R1	7.15987133677839
81	C20	R1	7.07681559705083
81	C7	R1	7.19967234483636
82	C23	R1	7.4178525148859
82	C17	R1	7.22881869049588
82	C12	R1	7.3037807481771
82	C10	R1	7.19967234483636
82	C3	R1	7.38370429247405
82	C5	R1	7.25738784269265
82	C9	R1	7.70735913208088
82	C24	R1	7.33985000288462
82	C6	R1	7
82	C21	R1	7.21916852046216
82	C19	R1	6.8073549220576
82	C1	R1	7.53138146051631
82	C22	R1	7.24792751344359
82	C4	R1	7.13955135239879
82	C18	R1	7.16992500144231
82	C15	R1	7.29462074889163
82	C11	R1	7.3037807481771
82	C16	R1	7.57742882803575
82	C8	R1	7.39231742277876
82	C20	R1	7.18982455888002
82	C7	R1	7.20945336562895
83	C23	R1	7.4594316186373
83	C12	R1	7.4757334309664
83	C10	R1	7.09803208296053
83	C3	R1	7.24792751344359
83	C14	R1	7.23840473932508
83	C5	R1	7.04439411935845
83	C24	R1	7.467605550083
83	C6	R1	7.34872815423108
83	C21	R1	7.24792751344359
83	C19	R1	7.5077946401987
83	C1	R1	7.53138146051631
83	C22	R1	7.71424551766612
83	C4	R1	7.11894107272351
83	C13	R1	7.63662462054365
83	C18	R1	7.31288295528436
83	C11	R1	7.25738784269265
83	C16	R1	7.14974711950468
83	C8	R1	7.14974711950468
83	C7	R1	7.31288295528436
84	C23	R1	7.33091687811462
84	C17	R1	7.33985000288462
84	C12	R1	7.33091687811462
84	C10	R1	7.31288295528436
84	C3	R1	7.05528243550119
84	C14	R1	7.02236781302845
84	C5	R1	7.31288295528436
84	C9	R1	7.09803208296053
84	C24	R1	6.96578428466209
84	C21	R1	7.35755200461808
84	C19	R1	7.22881869049588
84	C1	R1	7.20945336562895
84	C22	R1	7.37503943134692
84	C4	R1	7.04439411935845
84	C13	R1	7.13955135239879
84	C18	R1	7.09803208296053
84	C11	R1	7.51569983828404
84	C16	R1	7.31288295528436
84	C8	R1	7.48381577726426
84	C20	R1	7.4262647547021
84	C7	R1	7.4093909361377
85	C23	R1	7.19967234483636
85	C17	R1	7.43462822763672
85	C12	R1	7.02236781302845
85	C10	R1	6.78135971352466
85	C3	R1	7.40087943628218
85	C14	R1	7.20945336562895
85	C5	R1	7.49984588708321
85	C9	R1	7.38370429247405
85	C24	R1	7.48381577726426
85	C21	R1	7.51569983828404
85	C19	R1	7.4178525148859
85	C1	R1	6.95419631038687
85	C22	R1	7.18982455888002
85	C4	R1	7.12928301694497
85	C13	R1	7.27612440527424
85	C11	R1	7.2667865406949
85	C20	R1	7.467605550083
85	C7	R1	7
86	C23	R1	7.44294349584873
86	C17	R1	7.03342300153745
86	C10	R1	7.54689445988764
86	C3	R1	7.27612440527424
86	C14	R1	7.08746284125034
86	C5	R1	7.33091687811462
86	C9	R1	6.96578428466209
86	C24	R1	7.8073549220576
86	C6	R1	6.90689059560852
86	C21	R1	7.22881869049588
86	C19	R1	7.61470984411521
86	C1	R1	6.97727992349992
86	C22	R1	6.88264304936184
86	C4	R1	7.49984588708321
86	C13	R1	7.69348695749933
86	C15	R1	7.23840473932508
86	C16	R1	7.27612440527424
86	C8	R1	6.93073733756289
86	C20	R1	7.56985560833095
86	C7	R1	7.34872815423108
87	C23	R1	7.25738784269265
87	C17	R1	7.17990909001493
87	C12	R1	7.08746284125034
87	C10	R1	7.10852445677817
87	C3	R1	7.53915881110803
87	C14	R1	7.49185309632967
87	C5	R1	7.11894107272351
87	C9	R1	7.21916852046216
87	C24	R1	7.3037807481771
87	C6	R1	7.08746284125034
87	C21	R1	7.12928301694497
87	C19	R1	7.65821148275179
87	C1	R1	7.4262647547021
87	C22	R1	7.467605550083
87	C4	R1	7.32192809488736
87	C13	R1	7.33091687811462
87	C18	R1	7.467605550083
87	C15	R1	7.01122725542325
87	C11	R1	6.96578428466209
87	C8	R1	7.20945336562895
87	C20	R1	7.05528243550119
87	C7	R1	6.88264304936184
88	C23	R1	7.4757334309664
88	C17	R1	7.24792751344359
88	C12	R1	7.4178525148859
88	C10	R1	7.13955135239879
88	C14	R1	7.4262647547021
88	C5	R1	7.32192809488736
88	C9	R1	7.19967234483636
88	C24	R1	7.59245703726808
88	C21	R1	7.20945336562895
88	C19	R1	7.17990909001493
88	C1	R1	7.22881869049588
88	C13	R1	7.38370429247405
88	C18	R1	6.74146698640115
88	C15	R1	7.03342300153745
88	C11	R1	6.78135971352466
88	C8	R1	7.02236781302845
88	C20	R1	7.24792751344359
88	C7	R1	7.22881869049588
89	C23	R1	7.22881869049588
89	C17	R1	7.56224242422107
89	C12	R1	7.10852445677817
89	C10	R1	7.15987133677839
89	C3	R1	7.06608919045777
89	C14	R1	7.15987133677839
89	C5	R1	7.36632221424582
89	C24	R1	7.2667865406949
89	C6	R1	7.20945336562895
89	C21	R1	7.57742882803575
89	C19	R1	7.3037807481771
89	C1	R1	7.34872815423108
89	C22	R1	7.36632221424582
89	C4	R1	7.25738784269265
89	C13	R1	6.74146698640115
89	C18	R1	7.2667865406949
89	C15	R1	7.20945336562895
89	C11	R1	7.10852445677817
89	C8	R1	7.08746284125034
89	C20	R1	7.4178525148859
89	C7	R1	7.56985560833095
90	C23	R1	7.31288295528436
90	C17	R1	7.25738784269265
90	C12	R1	7.23840473932508
90	C10	R1	7.34872815423108
90	C3	R1	7.33985000288462
90	C14	R1	7.38370429247405
90	C5	R1	7.2667865406949
90	C9	R1	7.4093909361377
90	C24	R1	6.97727992349992
90	C6	R1	7.11894107272351
90	C21	R1	6.98868468677217
90	C19	R1	6.74146698640115
90	C1	R1	6.98868468677217
90	C4	R1	7.43462822763672
90	C13	R1	7.51569983828404
90	C15	R1	7.05528243550119
90	C16	R1	7.09803208296053
90	C8	R1	7.32192809488736
90	C20	R1	7.24792751344359
90	C7	R1	7.24792751344359
91	C23	R1	7.4093909361377
91	C17	R1	7.18982455888002
91	C12	R1	7.32192809488736
91	C10	R1	7.467605550083
91	C3	R1	6.94251450533924
91	C14	R1	6.91886323727459
91	C9	R1	7.48381577726426
91	C24	R1	7.32192809488736
91	C6	R1	7.55458885167764
91	C21	R1	7.10852445677817
91	C19	R1	7.3037807481771
91	C1	R1	7.18982455888002
91	C22	R1	7.37503943134692
91	C4	R1	7.36632221424582
91	C13	R1	7.35755200461808
91	C18	R1	7.2667865406949
91	C15	R1	7.33985000288462
91	C11	R1	7.12928301694497
91	C16	R1	6.89481776330794
91	C8	R1	7.09803208296053
91	C20	R1	7.24792751344359
91	C7	R1	7.22881869049588
92	C23	R1	7.12928301694497
92	C17	R1	7.33985000288462
92	C12	R1	7.40087943628218
92	C3	R1	7.18982455888002
92	C14	R1	6.97727992349992
92	C5	R1	7.14974711950468
92	C9	R1	7.33091687811462
92	C24	R1	7.33091687811462
92	C6	R1	7.36632221424582
92	C21	R1	7.27612440527424
92	C19	R1	7.44294349584873
92	C1	R1	7.33985000288462
92	C22	R1	7.07681559705083
92	C4	R1	7.5077946401987
92	C13	R1	7.43462822763672
92	C18	R1	7.33985000288462
92	C11	R1	7.4178525148859
92	C16	R1	7.15987133677839
92	C8	R1	7.39231742277876
92	C20	R1	6.94251450533924
92	C7	R1	7.34872815423108
93	C23	R1	7.19967234483636
93	C17	R1	7.06608919045777
93	C12	R1	7.4262647547021
93	C10	R1	7.28540221886225
93	C3	R1	7.18982455888002
93	C14	R1	7.3037807481771
93	C5	R1	7.36632221424582
93	C9	R1	7.16992500144231
93	C24	R1	7.35755200461808
93	C6	R1	7.32192809488736
93	C21	R1	7.28540221886225
93	C19	R1	7.22881869049588
93	C1	R1	7.34872815423108
93	C22	R1	7.4262647547021
93	C4	R1	7.11894107272351
93	C13	R1	7.43462822763672
93	C18	R1	7.22881869049588
93	C15	R1	7.34872815423108
93	C11	R1	7.29462074889163
93	C16	R1	6.90689059560852
93	C20	R1	7.07681559705083
93	C7	R1	7.08746284125034
94	C23	R1	7.59991284218713
94	C17	R1	7.09803208296053
94	C12	R1	7.33091687811462
94	C10	R1	7.33091687811462
94	C3	R1	7.09803208296053
94	C14	R1	6.90689059560852
94	C5	R1	7.876516946565
94	C9	R1	7.43462822763672
94	C6	R1	7.18982455888002
94	C21	R1	7.82017896241519
94	C19	R1	6.95419631038687
94	C1	R1	7.31288295528436
94	C22	R1	6.8073549220576
94	C13	R1	7.11894107272351
94	C18	R1	7.19967234483636
94	C15	R1	7.20945336562895
94	C11	R1	7.14974711950468
94	C16	R1	7.23840473932508
94	C8	R1	7.21916852046216
94	C20	R1	7.3037807481771
94	C7	R1	7.13955135239879
95	C23	R1	7.33985000288462
95	C17	R1	7.07681559705083
95	C12	R1	7.12928301694497
95	C10	R1	7.27612440527424
95	C3	R1	7.34872815423108
95	C14	R1	7.4262647547021
95	C5	R1	7.57742882803575
95	C9	R1	7.4262647547021
95	C24	R1	7.467605550083
95	C6	R1	7.18982455888002
95	C19	R1	7.25738784269265
95	C1	R1	6.98868468677217
95	C22	R1	7.4594316186373
95	C13	R1	7.64385618977472
95	C18	R1	7.49984588708321
95	C15	R1	7.22881869049588
95	C11	R1	7.18982455888002
95	C16	R1	7.34872815423108
95	C8	R1	7.14974711950468
95	C20	R1	7.4594316186373
95	C7	R1	6.83289001416474
96	C23	R1	7.31288295528436
96	C17	R1	7.06608919045777
96	C10	R1	7.12928301694497
96	C3	R1	7.3037807481771
96	C14	R1	7.12928301694497
96	C5	R1	7.24792751344359
96	C9	R1	7.20945336562895
96	C24	R1	7.11894107272351
96	C21	R1	7.33985000288462
96	C19	R1	7.4178525148859
96	C1	R1	6.96578428466209
96	C22	R1	7.49185309632967
96	C4	R1	7.40087943628218
96	C13	R1	7.4093909361377
96	C18	R1	7.65821148275179
96	C15	R1	7.25738784269265
96	C11	R1	7.11894107272351
96	C16	R1	7.31288295528436
96	C8	R1	7.31288295528436
96	C20	R1	7.44294349584873
97	C23	R1	7.43462822763672
97	C12	R1	7.28540221886225
97	C10	R1	7.4262647547021
97	C3	R1	7.14974711950468
97	C5	R1	7.14974711950468
97	C9	R1	7.29462074889163
97	C24	R1	7
97	C6	R1	7.45121111183233
97	C21	R1	7.2667865406949
97	C19	R1	6.96578428466209
97	C1	R1	6.91886323727459
97	C22	R1	7.25738784269265
97	C4	R1	7.20945336562895
97	C13	R1	7.25738784269265
97	C18	R1	7.34872815423108
97	C15	R1	7.53915881110803
97	C11	R1	7.16992500144231
97	C16	R1	7.2667865406949
97	C8	R1	7.11894107272351
97	C20	R1	7.28540221886225
[truncated: 14,528 more rows]
