# Supplementary material for: Stochastic modelling of single-cell gene expression adaptation reveals non-genomic contribution to evolution of tumor subclones
Source: bioRxiv. 2024 Apr 20:2024.04.17.588869. Preprint. [Version 1] doi: 10.1101/2024.04.17.588869 (PMC11071284; doi:10.1101/2024.04.17.588869)
Supplement: Supplement 2 [file media-2.zip › Supplementary Files/Simulated Data/Adaptive_Simulation/tr_1.04_sq_.15_r_200_a_8.csv]

gene	species	replicate	exprval
1	C23	R1	6.98868468677217
1	C17	R1	7.22881869049588
1	C12	R1	7.22881869049588
1	C10	R1	7.08746284125034
1	C3	R1	7.19967234483636
1	C14	R1	7.43462822763672
1	C5	R1	7.08746284125034
1	C9	R1	7.24792751344359
1	C24	R1	7.2667865406949
1	C6	R1	7.39231742277876
1	C21	R1	7.19967234483636
1	C19	R1	7.11894107272351
1	C1	R1	7.25738784269265
1	C22	R1	6.95419631038687
1	C4	R1	7.13955135239879
1	C13	R1	7.25738784269265
1	C18	R1	7.01122725542325
1	C15	R1	7.40087943628218
1	C11	R1	7.27612440527424
1	C16	R1	7.06608919045777
1	C8	R1	7.38370429247405
1	C20	R1	7.2667865406949
1	C7	R1	7.16992500144231
2	C23	R1	7.2667865406949
2	C12	R1	7.5077946401987
2	C10	R1	7.11894107272351
2	C3	R1	7.35755200461808
2	C14	R1	7.467605550083
2	C5	R1	7.17990909001493
2	C9	R1	7.29462074889163
2	C24	R1	7.60733031374961
2	C6	R1	7.13955135239879
2	C21	R1	7.04439411935845
2	C19	R1	7.21916852046216
2	C1	R1	7.31288295528436
2	C22	R1	7.31288295528436
2	C4	R1	7.37503943134692
2	C13	R1	7.37503943134692
2	C18	R1	7.14974711950468
2	C15	R1	7.03342300153745
2	C11	R1	7.18982455888002
2	C16	R1	7.21916852046216
2	C8	R1	7.52356195605701
2	C20	R1	7.23840473932508
2	C7	R1	7.3037807481771
3	C23	R1	7.28540221886225
3	C17	R1	7.08746284125034
3	C12	R1	7.60733031374961
3	C3	R1	7.13955135239879
3	C14	R1	7.27612440527424
3	C5	R1	7.22881869049588
3	C9	R1	7.36632221424582
3	C24	R1	6.96578428466209
3	C6	R1	7.45121111183233
3	C21	R1	7.19967234483636
3	C19	R1	7.19967234483636
3	C1	R1	7.36632221424582
3	C22	R1	7.16992500144231
3	C4	R1	7.25738784269265
3	C13	R1	7.19967234483636
3	C18	R1	7.20945336562895
3	C15	R1	6.95419631038687
3	C11	R1	7.13955135239879
3	C16	R1	7.39231742277876
3	C8	R1	7.22881869049588
3	C20	R1	6.83289001416474
3	C7	R1	7.21916852046216
4	C23	R1	6.95419631038687
4	C17	R1	7.03342300153745
4	C12	R1	7.4178525148859
4	C10	R1	7.15987133677839
4	C3	R1	7.52356195605701
4	C14	R1	7.2667865406949
4	C9	R1	7.40087943628218
4	C24	R1	7.33091687811462
4	C6	R1	7.4594316186373
4	C21	R1	7.34872815423108
4	C19	R1	7.40087943628218
4	C1	R1	7.16992500144231
4	C22	R1	7.35755200461808
4	C4	R1	7.4594316186373
4	C13	R1	7.01122725542325
4	C18	R1	7.27612440527424
4	C15	R1	7.31288295528436
4	C11	R1	7.32192809488736
4	C16	R1	7.34872815423108
4	C8	R1	7.5077946401987
4	C20	R1	7.22881869049588
4	C7	R1	7.22881869049588
5	C23	R1	7.38370429247405
5	C17	R1	7.3037807481771
5	C12	R1	7.33091687811462
5	C10	R1	7.33091687811462
5	C3	R1	7.5077946401987
5	C14	R1	7.24792751344359
5	C5	R1	7.24792751344359
5	C9	R1	7.18982455888002
5	C24	R1	7.2667865406949
5	C6	R1	7.27612440527424
5	C19	R1	7.09803208296053
5	C1	R1	7.22881869049588
5	C22	R1	7.43462822763672
5	C4	R1	7.24792751344359
5	C13	R1	7.33985000288462
5	C18	R1	7.09803208296053
5	C15	R1	7.27612440527424
5	C11	R1	7.34872815423108
5	C16	R1	7.06608919045777
5	C20	R1	7.14974711950468
5	C7	R1	7.2667865406949
6	C23	R1	7.4093909361377
6	C17	R1	7.40087943628218
6	C12	R1	7.33985000288462
6	C10	R1	7.40087943628218
6	C3	R1	7.25738784269265
6	C14	R1	7.21916852046216
6	C5	R1	7.17990909001493
6	C9	R1	7.21916852046216
6	C24	R1	7.21916852046216
6	C6	R1	7.28540221886225
6	C21	R1	7.48381577726426
6	C19	R1	7.39231742277876
6	C1	R1	7.40087943628218
6	C22	R1	7.2667865406949
6	C4	R1	7.24792751344359
6	C13	R1	7.52356195605701
6	C18	R1	7.45121111183233
6	C15	R1	6.91886323727459
6	C16	R1	7.21916852046216
6	C8	R1	7.15987133677839
6	C20	R1	7.18982455888002
6	C7	R1	7.17990909001493
7	C23	R1	7.31288295528436
7	C17	R1	7.32192809488736
7	C12	R1	7.10852445677817
7	C3	R1	7.27612440527424
7	C14	R1	7.21916852046216
7	C5	R1	7.33985000288462
7	C9	R1	7.4093909361377
7	C24	R1	7.58496250072116
7	C6	R1	7
7	C21	R1	7.2667865406949
7	C22	R1	7.2667865406949
7	C4	R1	7.23840473932508
7	C13	R1	7.25738784269265
7	C18	R1	7.53915881110803
7	C15	R1	7.15987133677839
7	C11	R1	7.44294349584873
7	C16	R1	6.82017896241519
7	C8	R1	7.10852445677817
7	C20	R1	7.40087943628218
8	C23	R1	7.33985000288462
8	C10	R1	7.17990909001493
8	C3	R1	7.54689445988764
8	C14	R1	7.08746284125034
8	C5	R1	7.25738784269265
8	C9	R1	7.24792751344359
8	C24	R1	7.49185309632967
8	C6	R1	7.14974711950468
8	C21	R1	7.39231742277876
8	C19	R1	7
8	C1	R1	6.90689059560852
8	C22	R1	7.25738784269265
8	C13	R1	7.25738784269265
8	C18	R1	7.35755200461808
8	C15	R1	6.94251450533924
8	C11	R1	7.3037807481771
8	C16	R1	7.29462074889163
8	C8	R1	7.35755200461808
8	C7	R1	7.38370429247405
9	C23	R1	7.38370429247405
9	C17	R1	7
9	C12	R1	7.37503943134692
9	C10	R1	7.29462074889163
9	C3	R1	7.25738784269265
9	C14	R1	7.12928301694497
9	C5	R1	7.33091687811462
9	C9	R1	7.20945336562895
9	C24	R1	7.15987133677839
9	C6	R1	7.12928301694497
9	C21	R1	7.32192809488736
9	C19	R1	7.22881869049588
9	C1	R1	7.20945336562895
9	C22	R1	7.34872815423108
9	C4	R1	7.61470984411521
9	C13	R1	7.62935662007961
9	C18	R1	7.36632221424582
9	C15	R1	7.04439411935845
9	C16	R1	7.14974711950468
9	C8	R1	7.34872815423108
9	C20	R1	7.20945336562895
9	C7	R1	7.45121111183233
10	C23	R1	7.04439411935845
10	C17	R1	7.04439411935845
10	C12	R1	7.07681559705083
10	C10	R1	7.51569983828404
10	C3	R1	7.25738784269265
10	C14	R1	7.11894107272351
10	C5	R1	7.25738784269265
10	C9	R1	7.37503943134692
10	C24	R1	7.33091687811462
10	C6	R1	7.35755200461808
10	C21	R1	7.12928301694497
10	C19	R1	7.08746284125034
10	C1	R1	7.49185309632967
10	C22	R1	7.3037807481771
10	C4	R1	7.11894107272351
10	C13	R1	7.10852445677817
10	C18	R1	6.90689059560852
10	C15	R1	7.29462074889163
10	C11	R1	7.36632221424582
10	C16	R1	7.13955135239879
10	C8	R1	7.31288295528436
10	C20	R1	6.94251450533924
10	C7	R1	7
11	C23	R1	6.97727992349992
11	C17	R1	7.4594316186373
11	C3	R1	7.05528243550119
11	C14	R1	6.95419631038687
11	C5	R1	7.54689445988764
11	C9	R1	7.12928301694497
11	C24	R1	7.35755200461808
11	C21	R1	7.44294349584873
11	C19	R1	7.39231742277876
11	C1	R1	7.78135971352466
11	C22	R1	7.13955135239879
11	C4	R1	7.4594316186373
11	C13	R1	7.38370429247405
11	C15	R1	7.27612440527424
11	C11	R1	7.25738784269265
11	C16	R1	7.07681559705083
11	C8	R1	6.94251450533924
11	C20	R1	7.36632221424582
11	C7	R1	7.07681559705083
12	C23	R1	7.45121111183233
12	C17	R1	7.39231742277876
12	C12	R1	7.22881869049588
12	C10	R1	7.24792751344359
12	C3	R1	7.16992500144231
12	C14	R1	7.13955135239879
12	C5	R1	7.16992500144231
12	C9	R1	7.467605550083
12	C24	R1	7.25738784269265
12	C6	R1	7.31288295528436
12	C21	R1	7.35755200461808
12	C19	R1	7.10852445677817
12	C1	R1	6.88264304936184
12	C4	R1	7.14974711950468
12	C13	R1	7.12928301694497
12	C15	R1	7.11894107272351
12	C8	R1	7.18982455888002
12	C20	R1	7.22881869049588
12	C7	R1	7.23840473932508
13	C23	R1	7.28540221886225
13	C17	R1	7.22881869049588
13	C12	R1	7
13	C10	R1	7.31288295528436
13	C3	R1	7.3037807481771
13	C14	R1	7.4594316186373
13	C5	R1	7.5077946401987
13	C9	R1	7.12928301694497
13	C24	R1	7.4594316186373
13	C6	R1	7.24792751344359
13	C21	R1	7.01122725542325
13	C19	R1	7.34872815423108
13	C1	R1	7.38370429247405
13	C22	R1	7.4178525148859
13	C4	R1	7.27612440527424
13	C13	R1	7.21916852046216
13	C18	R1	6.95419631038687
13	C15	R1	7.17990909001493
13	C11	R1	7.12928301694497
13	C16	R1	7.36632221424582
13	C8	R1	7.14974711950468
13	C20	R1	7.33091687811462
13	C7	R1	7.18982455888002
14	C23	R1	7.45121111183233
14	C12	R1	7.25738784269265
14	C10	R1	7.19967234483636
14	C3	R1	7.3037807481771
14	C14	R1	7.4594316186373
14	C5	R1	7.22881869049588
14	C24	R1	7.20945336562895
14	C6	R1	7.24792751344359
14	C21	R1	7.29462074889163
14	C19	R1	7.07681559705083
14	C22	R1	7.23840473932508
14	C4	R1	7.07681559705083
14	C13	R1	7.24792751344359
14	C18	R1	7.19967234483636
14	C15	R1	7.40087943628218
14	C11	R1	7.10852445677817
14	C16	R1	7.18982455888002
14	C20	R1	7.18982455888002
14	C7	R1	7.73470962022584
15	C23	R1	7.23840473932508
15	C17	R1	7.44294349584873
15	C12	R1	7.49185309632967
15	C10	R1	6.98868468677217
15	C3	R1	7.60733031374961
15	C14	R1	7.20945336562895
15	C5	R1	7.06608919045777
15	C9	R1	7.21916852046216
15	C24	R1	7.32192809488736
15	C6	R1	7.3037807481771
15	C21	R1	7.59991284218713
15	C19	R1	7.4093909361377
15	C1	R1	7.17990909001493
15	C22	R1	7.22881869049588
15	C4	R1	7.45121111183233
15	C13	R1	7.32192809488736
15	C18	R1	7.22881869049588
15	C15	R1	7.04439411935845
15	C11	R1	7.39231742277876
15	C16	R1	7.04439411935845
15	C8	R1	7.37503943134692
15	C20	R1	7.03342300153745
15	C7	R1	7.04439411935845
16	C23	R1	7.34872815423108
16	C17	R1	7.17990909001493
16	C12	R1	7.4757334309664
16	C10	R1	7.31288295528436
16	C3	R1	7.4178525148859
16	C14	R1	7.18982455888002
16	C5	R1	7.18982455888002
16	C24	R1	7.25738784269265
16	C21	R1	7.05528243550119
16	C19	R1	7.23840473932508
16	C1	R1	7.08746284125034
16	C22	R1	7.11894107272351
16	C4	R1	7.04439411935845
16	C13	R1	7.06608919045777
16	C18	R1	7
16	C15	R1	7.17990909001493
16	C11	R1	7.24792751344359
16	C8	R1	7.33985000288462
16	C20	R1	7.4262647547021
16	C7	R1	7.27612440527424
17	C23	R1	7.53915881110803
17	C17	R1	7.20945336562895
17	C12	R1	7.40087943628218
17	C10	R1	7.16992500144231
17	C3	R1	7.34872815423108
17	C14	R1	7.19967234483636
17	C5	R1	7.15987133677839
17	C9	R1	7.4262647547021
17	C24	R1	7.35755200461808
17	C6	R1	7.18982455888002
17	C21	R1	7.04439411935845
17	C19	R1	7.28540221886225
17	C1	R1	7.35755200461808
17	C22	R1	7.27612440527424
17	C4	R1	7.22881869049588
17	C13	R1	6.84549005094437
17	C18	R1	7.51569983828404
17	C15	R1	7.37503943134692
17	C11	R1	7.33091687811462
17	C16	R1	7.53138146051631
17	C8	R1	7.12928301694497
17	C20	R1	7.37503943134692
17	C7	R1	7.31288295528436
18	C23	R1	7.2667865406949
18	C17	R1	7.18982455888002
18	C12	R1	7.24792751344359
18	C10	R1	7.34872815423108
18	C3	R1	7.18982455888002
18	C14	R1	7.27612440527424
18	C5	R1	7.4093909361377
18	C9	R1	7.27612440527424
18	C24	R1	7.25738784269265
18	C21	R1	7.4178525148859
18	C19	R1	7.4262647547021
18	C1	R1	7.23840473932508
18	C4	R1	7.08746284125034
18	C13	R1	7.16992500144231
18	C18	R1	7.44294349584873
18	C15	R1	7.22881869049588
18	C11	R1	7.44294349584873
18	C16	R1	7.33091687811462
18	C20	R1	7.19967234483636
18	C7	R1	7.13955135239879
19	C23	R1	7.35755200461808
19	C12	R1	7.37503943134692
19	C10	R1	7.02236781302845
19	C3	R1	7.5077946401987
19	C14	R1	7.12928301694497
19	C5	R1	7.28540221886225
19	C9	R1	7.25738784269265
19	C24	R1	7.22881869049588
19	C6	R1	7.33985000288462
19	C19	R1	7.27612440527424
19	C1	R1	7.20945336562895
19	C22	R1	7.2667865406949
19	C4	R1	6.91886323727459
19	C13	R1	7.17990909001493
19	C18	R1	7.4093909361377
19	C11	R1	7.02236781302845
19	C16	R1	6.96578428466209
19	C8	R1	7.38370429247405
19	C20	R1	7.44294349584873
19	C7	R1	7.55458885167764
20	C23	R1	7.37503943134692
20	C17	R1	7.02236781302845
20	C12	R1	7.49185309632967
20	C10	R1	7.45121111183233
20	C3	R1	7.24792751344359
20	C14	R1	7.4178525148859
20	C5	R1	7.33985000288462
20	C9	R1	7.31288295528436
20	C24	R1	7.32192809488736
20	C6	R1	7.04439411935845
20	C21	R1	7.22881869049588
20	C19	R1	7.05528243550119
20	C1	R1	7.36632221424582
20	C22	R1	7.53915881110803
20	C4	R1	7.05528243550119
20	C13	R1	6.93073733756289
20	C18	R1	7.08746284125034
20	C15	R1	7.17990909001493
20	C11	R1	7.4178525148859
20	C8	R1	7.33985000288462
20	C20	R1	7.13955135239879
20	C7	R1	7.13955135239879
21	C23	R1	6.94251450533924
21	C17	R1	7.33985000288462
21	C12	R1	7.33091687811462
21	C10	R1	7.43462822763672
21	C3	R1	7.3037807481771
21	C14	R1	7.27612440527424
21	C5	R1	7.34872815423108
21	C9	R1	7.62205181945638
21	C24	R1	7.33091687811462
21	C6	R1	7.08746284125034
21	C21	R1	7.49185309632967
21	C19	R1	7.06608919045777
21	C1	R1	7.23840473932508
21	C22	R1	7.13955135239879
21	C4	R1	7.4757334309664
21	C13	R1	7.38370429247405
21	C18	R1	7.07681559705083
21	C15	R1	7.38370429247405
21	C11	R1	7.13955135239879
21	C16	R1	7.4594316186373
21	C8	R1	7.32192809488736
21	C20	R1	7.03342300153745
21	C7	R1	7.53138146051631
22	C23	R1	7.34872815423108
22	C17	R1	7.38370429247405
22	C12	R1	7.36632221424582
22	C10	R1	7.31288295528436
22	C3	R1	7.5077946401987
22	C14	R1	6.95419631038687
22	C9	R1	7.39231742277876
22	C24	R1	7.36632221424582
22	C6	R1	7.33091687811462
22	C21	R1	7.56224242422107
22	C19	R1	7.19967234483636
22	C1	R1	7.37503943134692
22	C22	R1	7.03342300153745
22	C4	R1	7.37503943134692
22	C13	R1	7.17990909001493
22	C15	R1	7.15987133677839
22	C11	R1	6.94251450533924
22	C16	R1	7.11894107272351
22	C8	R1	7.15987133677839
22	C20	R1	7.36632221424582
22	C7	R1	7.16992500144231
23	C23	R1	7.25738784269265
23	C17	R1	6.98868468677217
23	C12	R1	7.05528243550119
23	C10	R1	7.21916852046216
23	C3	R1	7.25738784269265
23	C14	R1	7.25738784269265
23	C5	R1	7.25738784269265
23	C9	R1	7.12928301694497
23	C24	R1	7.32192809488736
23	C6	R1	7.24792751344359
23	C21	R1	7.3037807481771
23	C19	R1	7.07681559705083
23	C1	R1	7.44294349584873
23	C22	R1	7.15987133677839
23	C4	R1	7.27612440527424
23	C13	R1	7.2667865406949
23	C18	R1	6.98868468677217
23	C15	R1	7.08746284125034
23	C11	R1	7.17990909001493
23	C16	R1	7.03342300153745
23	C8	R1	7.12928301694497
23	C20	R1	6.96578428466209
23	C7	R1	6.96578428466209
24	C23	R1	7.56224242422107
24	C17	R1	7.35755200461808
24	C12	R1	7.2667865406949
24	C10	R1	7.3037807481771
24	C3	R1	7.33985000288462
24	C5	R1	7.35755200461808
24	C9	R1	7.33091687811462
24	C24	R1	7.40087943628218
24	C6	R1	7.08746284125034
24	C21	R1	7.34872815423108
24	C1	R1	7.18982455888002
24	C22	R1	7.29462074889163
24	C4	R1	7.13955135239879
24	C13	R1	7.5077946401987
24	C18	R1	7.33091687811462
24	C15	R1	7.31288295528436
24	C11	R1	7.4093909361377
24	C16	R1	7.18982455888002
24	C20	R1	7.19967234483636
24	C7	R1	7.17990909001493
25	C23	R1	7.34872815423108
25	C17	R1	7.17990909001493
25	C12	R1	7.18982455888002
25	C10	R1	7.36632221424582
25	C3	R1	7
25	C14	R1	7.29462074889163
25	C5	R1	7.27612440527424
25	C9	R1	7.82017896241519
25	C24	R1	7.27612440527424
25	C6	R1	7.21916852046216
25	C21	R1	6.91886323727459
25	C19	R1	7.3037807481771
25	C22	R1	7.16992500144231
25	C4	R1	7.24792751344359
25	C13	R1	7.07681559705083
25	C18	R1	7.14974711950468
25	C15	R1	7.29462074889163
25	C11	R1	6.84549005094437
25	C16	R1	7.49185309632967
25	C8	R1	7.38370429247405
25	C20	R1	7.4178525148859
25	C7	R1	7.09803208296053
26	C23	R1	7.44294349584873
26	C17	R1	7.34872815423108
26	C12	R1	7.60733031374961
26	C10	R1	7.22881869049588
26	C3	R1	7.16992500144231
26	C14	R1	7.24792751344359
26	C5	R1	7.28540221886225
26	C9	R1	7.08746284125034
26	C24	R1	7.48381577726426
26	C6	R1	7.14974711950468
26	C21	R1	7.28540221886225
26	C19	R1	7.33091687811462
26	C1	R1	7.27612440527424
26	C22	R1	7.29462074889163
26	C4	R1	7.23840473932508
26	C18	R1	7.28540221886225
26	C11	R1	7.13955135239879
26	C16	R1	7.19967234483636
26	C8	R1	7.29462074889163
26	C20	R1	7.38370429247405
26	C7	R1	7.05528243550119
27	C23	R1	7.44294349584873
27	C17	R1	7.27612440527424
27	C12	R1	7.33091687811462
27	C10	R1	7.19967234483636
27	C14	R1	7.09803208296053
27	C5	R1	6.88264304936184
27	C9	R1	7.24792751344359
27	C24	R1	7.40087943628218
27	C6	R1	7.43462822763672
27	C21	R1	6.8703647195834
27	C19	R1	7.31288295528436
27	C1	R1	7.32192809488736
27	C22	R1	7.28540221886225
27	C4	R1	7.31288295528436
27	C13	R1	7.24792751344359
27	C18	R1	7.13955135239879
27	C15	R1	7.10852445677817
27	C11	R1	7.12928301694497
27	C16	R1	7.16992500144231
27	C8	R1	7.2667865406949
27	C20	R1	7.49185309632967
27	C7	R1	7.4757334309664
28	C23	R1	7.29462074889163
28	C17	R1	7.04439411935845
28	C12	R1	7.33091687811462
28	C10	R1	7.3037807481771
28	C14	R1	7.32192809488736
28	C9	R1	7.28540221886225
28	C24	R1	7.16992500144231
28	C6	R1	7.22881869049588
28	C21	R1	7.22881869049588
28	C19	R1	7.15987133677839
28	C1	R1	7.16992500144231
28	C22	R1	7.62205181945638
28	C4	R1	7.05528243550119
28	C13	R1	7.15987133677839
28	C18	R1	7.49185309632967
28	C15	R1	7.11894107272351
28	C16	R1	7.28540221886225
28	C8	R1	7.49185309632967
28	C20	R1	7.25738784269265
28	C7	R1	7.38370429247405
29	C23	R1	7.14974711950468
29	C17	R1	7.20945336562895
29	C12	R1	7.02236781302845
29	C10	R1	7.20945336562895
29	C5	R1	7.01122725542325
29	C9	R1	7.09803208296053
29	C24	R1	7.15987133677839
29	C6	R1	7.4262647547021
29	C21	R1	7.17990909001493
29	C19	R1	7.32192809488736
29	C1	R1	7.45121111183233
29	C22	R1	7.44294349584873
29	C4	R1	6.98868468677217
29	C13	R1	7.43462822763672
29	C18	R1	7.22881869049588
29	C15	R1	7.33985000288462
29	C11	R1	7.59991284218713
29	C16	R1	7.04439411935845
29	C8	R1	7.01122725542325
29	C20	R1	6.8703647195834
29	C7	R1	7.32192809488736
30	C23	R1	7.49984588708321
30	C12	R1	7.04439411935845
30	C10	R1	7.10852445677817
30	C14	R1	7.07681559705083
30	C5	R1	7.36632221424582
30	C24	R1	7
30	C6	R1	7.18982455888002
30	C21	R1	7.25738784269265
30	C19	R1	7.40087943628218
30	C1	R1	7.22881869049588
30	C4	R1	7.09803208296053
30	C13	R1	6.8703647195834
30	C18	R1	7.38370429247405
30	C15	R1	7.28540221886225
30	C11	R1	7.43462822763672
30	C16	R1	7.10852445677817
30	C8	R1	7.4594316186373
30	C20	R1	7.3037807481771
30	C7	R1	7.07681559705083
31	C23	R1	7.18982455888002
31	C17	R1	7.2667865406949
31	C12	R1	7.31288295528436
31	C10	R1	6.94251450533924
31	C3	R1	7.18982455888002
31	C14	R1	7.36632221424582
31	C5	R1	7.14974711950468
31	C6	R1	7.45121111183233
31	C21	R1	7.36632221424582
31	C19	R1	7.20945336562895
31	C22	R1	7.24792751344359
31	C4	R1	7.24792751344359
31	C13	R1	7.4178525148859
31	C18	R1	7.38370429247405
31	C15	R1	7.12928301694497
31	C11	R1	7
31	C16	R1	6.94251450533924
31	C8	R1	7.11894107272351
31	C20	R1	7.33985000288462
31	C7	R1	7.04439411935845
32	C23	R1	7.13955135239879
32	C17	R1	7.36632221424582
32	C12	R1	7.04439411935845
32	C10	R1	7.467605550083
32	C3	R1	7.19967234483636
32	C5	R1	7.19967234483636
32	C24	R1	7.23840473932508
32	C6	R1	7.29462074889163
32	C21	R1	7.18982455888002
32	C19	R1	7.25738784269265
32	C1	R1	7.38370429247405
32	C22	R1	7.43462822763672
32	C4	R1	7.43462822763672
32	C13	R1	7.31288295528436
32	C18	R1	7.19967234483636
32	C15	R1	7
32	C11	R1	7.2667865406949
32	C16	R1	7.08746284125034
32	C20	R1	7.49984588708321
32	C7	R1	7.4178525148859
33	C23	R1	7.45121111183233
33	C17	R1	7.45121111183233
33	C10	R1	7.20945336562895
33	C3	R1	7.33985000288462
33	C14	R1	6.94251450533924
33	C5	R1	7.04439411935845
33	C9	R1	7.38370429247405
33	C24	R1	7.08746284125034
33	C6	R1	7.2667865406949
33	C21	R1	7.05528243550119
33	C19	R1	7.24792751344359
33	C1	R1	7.21916852046216
33	C22	R1	7.34872815423108
33	C4	R1	7.51569983828404
33	C13	R1	7.29462074889163
33	C18	R1	6.89481776330794
33	C15	R1	6.90689059560852
33	C11	R1	7.17990909001493
33	C16	R1	7.11894107272351
33	C8	R1	7.4178525148859
33	C20	R1	7.32192809488736
34	C23	R1	7.61470984411521
34	C17	R1	7.4757334309664
34	C12	R1	7.09803208296053
34	C10	R1	7.35755200461808
34	C3	R1	7.22881869049588
34	C14	R1	7.29462074889163
34	C5	R1	7.19967234483636
34	C24	R1	6.93073733756289
34	C6	R1	7.37503943134692
34	C21	R1	7.14974711950468
34	C1	R1	7.40087943628218
34	C22	R1	7.5077946401987
34	C4	R1	7.15987133677839
34	C13	R1	7.17990909001493
34	C18	R1	7.18982455888002
34	C15	R1	7.53915881110803
34	C11	R1	6.97727992349992
34	C16	R1	7.02236781302845
34	C8	R1	7.25738784269265
34	C20	R1	7.18982455888002
34	C7	R1	7.14974711950468
35	C23	R1	7.34872815423108
35	C17	R1	7.07681559705083
35	C12	R1	7.34872815423108
35	C10	R1	7.15987133677839
35	C3	R1	7.37503943134692
35	C14	R1	7.4178525148859
35	C5	R1	7.08746284125034
35	C9	R1	7.07681559705083
35	C24	R1	6.91886323727459
35	C6	R1	7.22881869049588
35	C21	R1	7.32192809488736
35	C19	R1	7.23840473932508
35	C22	R1	7.36632221424582
35	C4	R1	7.2667865406949
35	C18	R1	7.10852445677817
35	C15	R1	7.35755200461808
35	C11	R1	6.91886323727459
35	C16	R1	7.05528243550119
35	C8	R1	7.4178525148859
35	C20	R1	7.11894107272351
35	C7	R1	7.11894107272351
36	C23	R1	7.15987133677839
36	C17	R1	6.76818432477693
36	C12	R1	7.56224242422107
36	C3	R1	7.22881869049588
36	C14	R1	6.83289001416474
36	C5	R1	7.467605550083
36	C9	R1	7.14974711950468
36	C24	R1	7.2667865406949
36	C6	R1	7.22881869049588
36	C21	R1	7.4178525148859
36	C19	R1	7.16992500144231
36	C1	R1	7.4757334309664
36	C4	R1	7.07681559705083
36	C18	R1	7.24792751344359
36	C15	R1	7.29462074889163
36	C11	R1	7.29462074889163
36	C8	R1	7.53138146051631
36	C7	R1	7.49185309632967
37	C23	R1	7.29462074889163
37	C17	R1	7.4178525148859
37	C12	R1	7.28540221886225
37	C10	R1	7.10852445677817
37	C3	R1	7.35755200461808
37	C14	R1	7.28540221886225
37	C5	R1	6.82017896241519
37	C9	R1	7.05528243550119
37	C24	R1	7.01122725542325
37	C6	R1	7.39231742277876
37	C21	R1	6.95419631038687
37	C19	R1	7.28540221886225
37	C1	R1	7.3037807481771
37	C22	R1	7.37503943134692
37	C4	R1	7.45121111183233
37	C13	R1	7.34872815423108
37	C18	R1	7
37	C15	R1	7.19967234483636
37	C11	R1	7.36632221424582
37	C16	R1	7.3037807481771
37	C20	R1	7.16992500144231
37	C7	R1	7.4594316186373
38	C23	R1	7.3037807481771
38	C17	R1	7.15987133677839
38	C12	R1	7.39231742277876
38	C10	R1	7.29462074889163
38	C3	R1	7.29462074889163
38	C14	R1	7.23840473932508
38	C5	R1	7.18982455888002
38	C9	R1	7.28540221886225
38	C24	R1	7.2667865406949
38	C6	R1	7.06608919045777
38	C21	R1	7
38	C19	R1	7.32192809488736
38	C1	R1	7.29462074889163
38	C22	R1	7.23840473932508
38	C4	R1	7.22881869049588
38	C13	R1	7.33091687811462
38	C18	R1	7.19967234483636
38	C15	R1	7.33985000288462
38	C11	R1	7.22881869049588
38	C16	R1	7.20945336562895
38	C8	R1	7.44294349584873
38	C20	R1	7.37503943134692
38	C7	R1	7.22881869049588
39	C23	R1	6.96578428466209
39	C17	R1	7.25738784269265
39	C12	R1	7.37503943134692
39	C10	R1	7.56224242422107
39	C3	R1	7.16992500144231
39	C14	R1	7.36632221424582
39	C5	R1	6.98868468677217
39	C9	R1	7.18982455888002
39	C6	R1	6.98868468677217
39	C21	R1	7.40087943628218
39	C19	R1	7.33985000288462
39	C1	R1	7.25738784269265
39	C22	R1	7.59245703726808
39	C4	R1	7.11894107272351
39	C13	R1	7.06608919045777
39	C18	R1	7.13955135239879
39	C15	R1	7.17990909001493
39	C11	R1	7.12928301694497
39	C16	R1	7.08746284125034
39	C8	R1	6.90689059560852
39	C7	R1	7.4594316186373
40	C23	R1	7.4262647547021
40	C10	R1	7.28540221886225
40	C3	R1	7.15987133677839
40	C14	R1	7.22881869049588
40	C5	R1	7.32192809488736
40	C24	R1	7.31288295528436
40	C6	R1	7.08746284125034
40	C21	R1	7.13955135239879
40	C19	R1	7.4262647547021
40	C1	R1	7.07681559705083
40	C22	R1	7.33091687811462
40	C13	R1	7.4262647547021
40	C18	R1	7.15987133677839
40	C15	R1	7.32192809488736
40	C11	R1	7.19967234483636
40	C16	R1	7.06608919045777
40	C8	R1	7
40	C20	R1	6.91886323727459
41	C23	R1	7.28540221886225
41	C17	R1	7.07681559705083
41	C10	R1	7.20945336562895
41	C3	R1	7.56224242422107
41	C14	R1	7.4093909361377
41	C5	R1	7.3037807481771
41	C24	R1	7.31288295528436
41	C6	R1	7.27612440527424
41	C21	R1	7.49185309632967
41	C19	R1	7.10852445677817
41	C1	R1	7.3037807481771
41	C22	R1	7.31288295528436
41	C4	R1	7.40087943628218
41	C13	R1	7.38370429247405
41	C18	R1	7.57742882803575
41	C15	R1	6.97727992349992
41	C11	R1	7.28540221886225
41	C16	R1	7.03342300153745
41	C8	R1	7.4757334309664
41	C20	R1	7.43462822763672
41	C7	R1	7.38370429247405
42	C23	R1	7.05528243550119
42	C17	R1	7.13955135239879
42	C12	R1	7.29462074889163
42	C3	R1	7.43462822763672
42	C14	R1	7.4093909361377
42	C5	R1	7.16992500144231
42	C24	R1	7.49984588708321
42	C6	R1	7.4262647547021
42	C21	R1	7
42	C19	R1	7.16992500144231
42	C1	R1	7.15987133677839
42	C4	R1	7.19967234483636
42	C13	R1	7.29462074889163
42	C18	R1	7.27612440527424
42	C15	R1	7.20945336562895
42	C11	R1	7.24792751344359
42	C16	R1	7.07681559705083
42	C8	R1	7.2667865406949
42	C20	R1	7.34872815423108
42	C7	R1	7.31288295528436
43	C17	R1	7.08746284125034
43	C12	R1	7.5077946401987
43	C10	R1	7.49185309632967
43	C3	R1	7.03342300153745
43	C14	R1	7.35755200461808
43	C5	R1	7.21916852046216
43	C9	R1	7.4178525148859
43	C24	R1	7.31288295528436
43	C6	R1	7.4093909361377
43	C21	R1	7.24792751344359
43	C19	R1	7.27612440527424
43	C1	R1	7.22881869049588
43	C22	R1	7.24792751344359
43	C4	R1	7.21916852046216
43	C13	R1	7.32192809488736
43	C15	R1	7.25738784269265
43	C11	R1	7.01122725542325
43	C16	R1	7.40087943628218
43	C8	R1	7.3037807481771
43	C20	R1	7.20945336562895
44	C23	R1	7.27612440527424
44	C17	R1	7.33985000288462
44	C12	R1	7.29462074889163
44	C10	R1	7.44294349584873
44	C3	R1	7.20945336562895
44	C5	R1	7.4093909361377
44	C9	R1	7.21916852046216
44	C6	R1	7.18982455888002
44	C21	R1	7.17990909001493
44	C19	R1	7.14974711950468
44	C1	R1	6.78135971352466
44	C22	R1	7.33091687811462
44	C4	R1	7.10852445677817
44	C13	R1	7.25738784269265
44	C18	R1	7.32192809488736
44	C15	R1	7.53138146051631
44	C11	R1	7.21916852046216
44	C16	R1	7.07681559705083
44	C8	R1	7.2667865406949
44	C20	R1	7.22881869049588
44	C7	R1	7.29462074889163
45	C23	R1	7.22881869049588
45	C17	R1	7.17990909001493
45	C12	R1	6.97727992349992
45	C10	R1	6.90689059560852
45	C3	R1	7.467605550083
45	C14	R1	7.02236781302845
45	C5	R1	7.49185309632967
45	C9	R1	7.23840473932508
45	C24	R1	6.7279204545632
45	C6	R1	7.18982455888002
45	C21	R1	7.06608919045777
45	C19	R1	7.59991284218713
45	C1	R1	7.15987133677839
45	C22	R1	7.21916852046216
45	C4	R1	7.33091687811462
45	C18	R1	6.90689059560852
45	C15	R1	7.08746284125034
45	C11	R1	7.34872815423108
45	C16	R1	7.17990909001493
45	C20	R1	7.31288295528436
45	C7	R1	7.29462074889163
46	C23	R1	7.24792751344359
46	C17	R1	7.14974711950468
46	C12	R1	7.33985000288462
46	C10	R1	7.53138146051631
46	C3	R1	7.24792751344359
46	C14	R1	7.06608919045777
46	C5	R1	7.14974711950468
46	C9	R1	7.17990909001493
46	C24	R1	7.4262647547021
46	C6	R1	7.4178525148859
46	C19	R1	7.24792751344359
46	C1	R1	6.97727992349992
46	C22	R1	7.23840473932508
46	C4	R1	7.38370429247405
46	C13	R1	7.17990909001493
46	C18	R1	7.51569983828404
46	C15	R1	7.22881869049588
46	C11	R1	7.38370429247405
46	C16	R1	7.06608919045777
46	C8	R1	7.23840473932508
46	C7	R1	7.34872815423108
47	C23	R1	7.21916852046216
47	C17	R1	7.08746284125034
47	C12	R1	7.18982455888002
47	C10	R1	7.37503943134692
47	C3	R1	7.61470984411521
47	C14	R1	7.33091687811462
47	C5	R1	7.32192809488736
47	C9	R1	7.25738784269265
47	C24	R1	7.04439411935845
47	C6	R1	7.3037807481771
47	C21	R1	7.17990909001493
47	C19	R1	7.19967234483636
47	C1	R1	7.28540221886225
47	C22	R1	7.06608919045777
47	C4	R1	7.16992500144231
47	C13	R1	7.5077946401987
47	C18	R1	7.22881869049588
47	C15	R1	7.22881869049588
47	C11	R1	7.23840473932508
47	C16	R1	7.20945336562895
47	C8	R1	7.13955135239879
47	C20	R1	7.29462074889163
47	C7	R1	7.25738784269265
48	C23	R1	7.4093909361377
48	C17	R1	7.07681559705083
48	C10	R1	7.32192809488736
48	C14	R1	7.12928301694497
48	C5	R1	7.43462822763672
48	C9	R1	7.38370429247405
48	C24	R1	7.27612440527424
48	C6	R1	7.10852445677817
48	C19	R1	7.44294349584873
48	C1	R1	7.43462822763672
48	C22	R1	7.31288295528436
48	C4	R1	7.38370429247405
48	C13	R1	7.20945336562895
48	C18	R1	7.16992500144231
48	C15	R1	7.17990909001493
48	C11	R1	7.13955135239879
48	C16	R1	7.07681559705083
48	C8	R1	7.4093909361377
48	C20	R1	7.35755200461808
48	C7	R1	7.2667865406949
49	C23	R1	7.05528243550119
49	C17	R1	7.4262647547021
49	C12	R1	7.49185309632967
49	C10	R1	7.18982455888002
49	C3	R1	7.36632221424582
49	C14	R1	7.35755200461808
49	C5	R1	7.05528243550119
49	C9	R1	7.19967234483636
49	C24	R1	7.16992500144231
49	C21	R1	7.13955135239879
49	C19	R1	7.07681559705083
49	C1	R1	7.38370429247405
49	C22	R1	6.98868468677217
49	C4	R1	7.14974711950468
49	C13	R1	7.34872815423108
49	C18	R1	7.22881869049588
49	C15	R1	7.40087943628218
49	C11	R1	7.33091687811462
49	C16	R1	7.20945336562895
49	C8	R1	7.28540221886225
49	C20	R1	7.17990909001493
49	C7	R1	7.20945336562895
50	C23	R1	7.44294349584873
50	C12	R1	7.4594316186373
50	C10	R1	7.4178525148859
50	C3	R1	7.34872815423108
50	C5	R1	7.4262647547021
50	C9	R1	7.08746284125034
50	C24	R1	7
50	C6	R1	7.4178525148859
50	C21	R1	7.17990909001493
50	C19	R1	7.51569983828404
50	C1	R1	7.27612440527424
50	C22	R1	7.18982455888002
50	C4	R1	7.06608919045777
50	C13	R1	7.16992500144231
50	C18	R1	7.09803208296053
50	C15	R1	7.28540221886225
50	C11	R1	7.4594316186373
50	C16	R1	7.20945336562895
50	C8	R1	7.37503943134692
50	C20	R1	7.03342300153745
50	C7	R1	7.33985000288462
51	C23	R1	7.16992500144231
51	C17	R1	7.45121111183233
51	C12	R1	7.44294349584873
51	C10	R1	7.467605550083
51	C3	R1	7.33091687811462
51	C14	R1	7.39231742277876
51	C5	R1	7.35755200461808
51	C9	R1	7.04439411935845
51	C24	R1	7.36632221424582
51	C6	R1	7.40087943628218
51	C21	R1	7.06608919045777
51	C19	R1	7.45121111183233
51	C1	R1	7.24792751344359
51	C22	R1	7.4178525148859
51	C4	R1	7.24792751344359
51	C13	R1	7.22881869049588
51	C18	R1	7.25738784269265
51	C15	R1	7
51	C11	R1	7.39231742277876
51	C16	R1	7.14974711950468
51	C8	R1	7
51	C20	R1	7.04439411935845
51	C7	R1	7.4178525148859
52	C23	R1	7.31288295528436
52	C17	R1	7.43462822763672
52	C12	R1	7.05528243550119
52	C10	R1	7.3037807481771
52	C3	R1	7.45121111183233
52	C14	R1	7.4262647547021
52	C9	R1	7.11894107272351
52	C24	R1	7.4262647547021
52	C6	R1	7.15987133677839
52	C21	R1	7.33091687811462
52	C19	R1	7.2667865406949
52	C1	R1	7.15987133677839
52	C22	R1	7.13955135239879
52	C4	R1	7.33985000288462
52	C13	R1	7.11894107272351
52	C18	R1	7.23840473932508
52	C15	R1	7.08746284125034
52	C11	R1	7.24792751344359
52	C16	R1	7.70043971814109
52	C8	R1	7.08746284125034
52	C20	R1	6.94251450533924
52	C7	R1	7.467605550083
53	C23	R1	7.06608919045777
53	C17	R1	7.52356195605701
53	C12	R1	7.23840473932508
53	C10	R1	7.31288295528436
53	C3	R1	7.4093909361377
53	C14	R1	7.15987133677839
53	C5	R1	7.18982455888002
53	C9	R1	7.20945336562895
53	C24	R1	7.14974711950468
53	C6	R1	6.98868468677217
53	C21	R1	7.06608919045777
53	C19	R1	7.15987133677839
53	C1	R1	7.12928301694497
53	C22	R1	7.06608919045777
53	C4	R1	6.8703647195834
53	C13	R1	7.35755200461808
53	C18	R1	7.45121111183233
53	C15	R1	7.11894107272351
53	C11	R1	7.31288295528436
53	C16	R1	7.16992500144231
53	C8	R1	7.48381577726426
53	C20	R1	7.4757334309664
54	C23	R1	7.33091687811462
54	C17	R1	7.48381577726426
54	C12	R1	7.28540221886225
54	C10	R1	7
54	C3	R1	7.03342300153745
54	C14	R1	7.35755200461808
54	C5	R1	7.20945336562895
54	C9	R1	7.13955135239879
54	C24	R1	7.01122725542325
54	C6	R1	7.07681559705083
54	C21	R1	7.4757334309664
54	C19	R1	7.35755200461808
54	C1	R1	7.12928301694497
54	C22	R1	7.18982455888002
54	C4	R1	7.24792751344359
54	C13	R1	7.11894107272351
54	C18	R1	6.93073733756289
54	C15	R1	7.25738784269265
54	C16	R1	7.16992500144231
54	C8	R1	7.37503943134692
54	C20	R1	7.02236781302845
54	C7	R1	7.49185309632967
55	C17	R1	7.25738784269265
55	C12	R1	7.35755200461808
55	C10	R1	7.23840473932508
55	C3	R1	7.38370429247405
55	C14	R1	7.19967234483636
55	C5	R1	7.45121111183233
55	C9	R1	7.16992500144231
55	C24	R1	7.07681559705083
55	C6	R1	7.28540221886225
55	C21	R1	7.2667865406949
55	C1	R1	6.88264304936184
55	C22	R1	7.18982455888002
55	C4	R1	7.33985000288462
55	C13	R1	7.43462822763672
55	C18	R1	7.31288295528436
55	C15	R1	7
55	C11	R1	7.23840473932508
55	C20	R1	7.12928301694497
55	C7	R1	7.43462822763672
56	C23	R1	7.21916852046216
56	C12	R1	7.10852445677817
56	C10	R1	7.08746284125034
56	C3	R1	6.98868468677217
56	C14	R1	7.14974711950468
56	C5	R1	7.34872815423108
56	C9	R1	7.29462074889163
56	C24	R1	7.22881869049588
56	C6	R1	7.18982455888002
56	C21	R1	7.17990909001493
56	C19	R1	7.5077946401987
56	C1	R1	7.13955135239879
56	C22	R1	7.48381577726426
56	C4	R1	7.51569983828404
56	C13	R1	7.22881869049588
56	C18	R1	7.33091687811462
56	C15	R1	7.31288295528436
56	C16	R1	7.4262647547021
56	C8	R1	7.40087943628218
56	C20	R1	7.10852445677817
56	C7	R1	7.40087943628218
57	C23	R1	7.31288295528436
57	C12	R1	7.24792751344359
57	C10	R1	7.33091687811462
57	C3	R1	7.13955135239879
57	C14	R1	7.03342300153745
57	C5	R1	7.28540221886225
57	C9	R1	7.29462074889163
57	C24	R1	7.20945336562895
57	C6	R1	7.31288295528436
57	C21	R1	7.23840473932508
57	C19	R1	7.33985000288462
57	C1	R1	7.05528243550119
57	C22	R1	7.02236781302845
57	C4	R1	7.32192809488736
57	C13	R1	7.32192809488736
57	C18	R1	7.08746284125034
57	C15	R1	7.54689445988764
57	C11	R1	7.12928301694497
57	C16	R1	7.01122725542325
57	C8	R1	7.18982455888002
57	C20	R1	7.4757334309664
58	C23	R1	7.04439411935845
58	C17	R1	7.06608919045777
58	C10	R1	7.27612440527424
58	C3	R1	7.40087943628218
58	C5	R1	7.27612440527424
58	C9	R1	7.49984588708321
58	C24	R1	7.20945336562895
58	C6	R1	7.24792751344359
58	C21	R1	7.11894107272351
58	C19	R1	7.27612440527424
58	C22	R1	7.11894107272351
58	C4	R1	7.45121111183233
58	C13	R1	7.12928301694497
58	C18	R1	7.35755200461808
58	C15	R1	7.16992500144231
58	C11	R1	7.03342300153745
58	C16	R1	6.89481776330794
58	C8	R1	7.33985000288462
58	C20	R1	7.35755200461808
58	C7	R1	7.21916852046216
59	C23	R1	7.33985000288462
59	C17	R1	7.16992500144231
59	C12	R1	6.91886323727459
59	C10	R1	7.38370429247405
59	C3	R1	7.27612440527424
59	C14	R1	7.45121111183233
59	C5	R1	7.16992500144231
59	C9	R1	7.55458885167764
59	C24	R1	7.11894107272351
59	C6	R1	7.4594316186373
59	C21	R1	7.5077946401987
59	C19	R1	7.4594316186373
59	C1	R1	7
59	C4	R1	7.34872815423108
59	C13	R1	7.33985000288462
59	C18	R1	7.43462822763672
59	C15	R1	7.15987133677839
59	C11	R1	6.84549005094437
59	C16	R1	7.28540221886225
59	C8	R1	7.18982455888002
59	C20	R1	7.37503943134692
59	C7	R1	7.2667865406949
60	C23	R1	7.01122725542325
60	C17	R1	7.24792751344359
60	C12	R1	7.45121111183233
60	C10	R1	7.21916852046216
60	C3	R1	7.49984588708321
60	C14	R1	7.467605550083
60	C5	R1	7.51569983828404
60	C9	R1	7.2667865406949
60	C6	R1	7.43462822763672
60	C21	R1	7.16992500144231
60	C19	R1	7.33985000288462
60	C1	R1	7.08746284125034
60	C22	R1	7.23840473932508
60	C4	R1	7.15987133677839
60	C13	R1	6.8703647195834
60	C18	R1	7.57742882803575
60	C15	R1	6.89481776330794
60	C11	R1	7.28540221886225
60	C8	R1	7.10852445677817
60	C20	R1	7.33985000288462
60	C7	R1	7.02236781302845
61	C23	R1	7.53915881110803
61	C17	R1	7.11894107272351
61	C12	R1	7.3037807481771
61	C10	R1	7.32192809488736
61	C3	R1	7.39231742277876
61	C14	R1	7.23840473932508
61	C5	R1	7.34872815423108
61	C9	R1	7.23840473932508
61	C24	R1	7.36632221424582
61	C6	R1	7.03342300153745
61	C19	R1	7.36632221424582
61	C1	R1	7.36632221424582
61	C4	R1	7.03342300153745
61	C13	R1	7.467605550083
61	C18	R1	7.11894107272351
61	C15	R1	7.43462822763672
61	C11	R1	7.40087943628218
61	C16	R1	7.25738784269265
61	C8	R1	7.31288295528436
61	C20	R1	7.37503943134692
62	C17	R1	7.23840473932508
62	C12	R1	7.4757334309664
62	C10	R1	7.59245703726808
62	C3	R1	7.07681559705083
62	C14	R1	7.18982455888002
62	C5	R1	7.20945336562895
62	C9	R1	7.5077946401987
62	C6	R1	7.48381577726426
62	C21	R1	7.34872815423108
62	C19	R1	7.33985000288462
62	C1	R1	7.17990909001493
62	C22	R1	7.45121111183233
62	C4	R1	7.02236781302845
62	C13	R1	7.20945336562895
62	C18	R1	7.16992500144231
62	C11	R1	7.16992500144231
62	C16	R1	7.49984588708321
62	C8	R1	7.07681559705083
62	C20	R1	7.38370429247405
62	C7	R1	7.27612440527424
63	C12	R1	7.38370429247405
63	C10	R1	7.37503943134692
63	C3	R1	7.54689445988764
63	C14	R1	7.02236781302845
63	C5	R1	7.27612440527424
63	C24	R1	7.08746284125034
63	C6	R1	7.2667865406949
63	C21	R1	7.14974711950468
63	C1	R1	7.19967234483636
63	C22	R1	7.22881869049588
63	C13	R1	7.27612440527424
63	C18	R1	7.17990909001493
63	C15	R1	6.98868468677217
63	C11	R1	7.2667865406949
63	C16	R1	7.15987133677839
63	C8	R1	7.05528243550119
63	C20	R1	7.2667865406949
63	C7	R1	7.53915881110803
64	C23	R1	7.33985000288462
64	C17	R1	7.15987133677839
64	C12	R1	7.4757334309664
64	C10	R1	7.01122725542325
64	C3	R1	7.33091687811462
64	C14	R1	7.25738784269265
64	C9	R1	7.44294349584873
64	C24	R1	7.33985000288462
64	C6	R1	7.06608919045777
64	C21	R1	7.32192809488736
64	C19	R1	7.31288295528436
64	C1	R1	7.22881869049588
64	C22	R1	7.467605550083
64	C4	R1	7.29462074889163
64	C13	R1	7.2667865406949
64	C15	R1	6.78135971352466
64	C11	R1	7.11894107272351
64	C16	R1	7.36632221424582
64	C8	R1	7.31288295528436
64	C20	R1	7.23840473932508
64	C7	R1	7.2667865406949
65	C23	R1	7.15987133677839
65	C17	R1	7.15987133677839
65	C12	R1	7.5077946401987
65	C10	R1	7.28540221886225
65	C3	R1	7.3037807481771
65	C14	R1	7.2667865406949
65	C5	R1	7.18982455888002
65	C9	R1	7.15987133677839
65	C6	R1	7.4594316186373
65	C19	R1	7.24792751344359
65	C1	R1	7.28540221886225
65	C22	R1	7.33985000288462
65	C4	R1	7.27612440527424
65	C13	R1	7.35755200461808
65	C18	R1	6.93073733756289
65	C15	R1	7.38370429247405
65	C11	R1	7.13955135239879
65	C16	R1	7.23840473932508
65	C8	R1	7.29462074889163
65	C20	R1	7.17990909001493
65	C7	R1	7.33985000288462
66	C23	R1	7.33091687811462
66	C17	R1	7.34872815423108
66	C12	R1	7.11894107272351
66	C10	R1	7.40087943628218
66	C3	R1	7.36632221424582
66	C5	R1	7.51569983828404
66	C9	R1	7.33091687811462
66	C24	R1	7.22881869049588
66	C6	R1	7.12928301694497
66	C21	R1	7.24792751344359
66	C19	R1	7.18982455888002
66	C22	R1	7.28540221886225
66	C4	R1	7.35755200461808
66	C13	R1	7.35755200461808
66	C18	R1	7.11894107272351
66	C15	R1	7.18982455888002
66	C11	R1	7.2667865406949
66	C16	R1	7.33091687811462
66	C8	R1	7.29462074889163
66	C7	R1	7.2667865406949
67	C23	R1	7.34872815423108
67	C17	R1	7.36632221424582
67	C10	R1	7.06608919045777
67	C3	R1	7.2667865406949
67	C14	R1	7.59991284218713
67	C5	R1	7.14974711950468
67	C9	R1	7.3037807481771
67	C24	R1	7.36632221424582
67	C6	R1	7.36632221424582
67	C21	R1	7.43462822763672
67	C19	R1	7.17990909001493
67	C22	R1	7.24792751344359
67	C4	R1	7.10852445677817
67	C13	R1	7.38370429247405
67	C18	R1	6.98868468677217
67	C15	R1	7.10852445677817
67	C11	R1	7.43462822763672
67	C16	R1	7.02236781302845
67	C8	R1	7.31288295528436
67	C20	R1	7.4093909361377
67	C7	R1	7.05528243550119
68	C17	R1	7.33091687811462
68	C12	R1	7.64385618977472
68	C10	R1	7.20945336562895
68	C3	R1	7.4178525148859
68	C14	R1	7.21916852046216
68	C5	R1	7.21916852046216
68	C9	R1	7.08746284125034
68	C24	R1	7.10852445677817
68	C6	R1	7.24792751344359
68	C21	R1	7.4594316186373
68	C1	R1	7.31288295528436
68	C22	R1	7.27612440527424
68	C4	R1	7.12928301694497
68	C13	R1	7.3037807481771
68	C18	R1	7.22881869049588
68	C15	R1	7.13955135239879
68	C11	R1	7.16992500144231
68	C16	R1	7.18982455888002
68	C8	R1	6.95419631038687
68	C20	R1	7.32192809488736
68	C7	R1	7.02236781302845
69	C23	R1	6.97727992349992
69	C17	R1	7.19967234483636
69	C12	R1	7.36632221424582
69	C10	R1	7.11894107272351
69	C3	R1	7.4178525148859
69	C14	R1	7.52356195605701
69	C5	R1	7.19967234483636
69	C9	R1	6.96578428466209
69	C24	R1	7.11894107272351
69	C6	R1	7.11894107272351
69	C21	R1	7.35755200461808
69	C19	R1	7.15987133677839
69	C1	R1	7.36632221424582
69	C22	R1	7.15987133677839
69	C4	R1	6.88264304936184
69	C13	R1	7.44294349584873
69	C18	R1	7.19967234483636
69	C15	R1	7.36632221424582
69	C11	R1	7.07681559705083
69	C16	R1	7.40087943628218
69	C8	R1	6.74146698640115
69	C20	R1	7.40087943628218
69	C7	R1	7.38370429247405
70	C23	R1	7.28540221886225
70	C17	R1	7.4262647547021
70	C12	R1	7.40087943628218
70	C10	R1	7.32192809488736
70	C3	R1	7.16992500144231
70	C14	R1	7.53915881110803
70	C5	R1	7.13955135239879
70	C9	R1	7.18982455888002
70	C24	R1	7.27612440527424
70	C6	R1	7.37503943134692
70	C21	R1	7.3037807481771
70	C19	R1	7.4093909361377
70	C22	R1	7.21916852046216
70	C4	R1	7.38370429247405
70	C13	R1	7.62205181945638
70	C18	R1	7.20945336562895
70	C15	R1	7.10852445677817
70	C11	R1	7.52356195605701
70	C16	R1	7.40087943628218
70	C8	R1	7.44294349584873
70	C20	R1	7.08746284125034
70	C7	R1	6.96578428466209
71	C23	R1	7.48381577726426
71	C17	R1	7
71	C12	R1	6.95419631038687
71	C10	R1	7.17990909001493
71	C5	R1	6.90689059560852
71	C9	R1	7.40087943628218
71	C24	R1	7.14974711950468
71	C21	R1	7.15987133677839
71	C19	R1	7.44294349584873
71	C1	R1	7.4757334309664
71	C22	R1	7.31288295528436
71	C13	R1	7.44294349584873
71	C18	R1	7.39231742277876
71	C15	R1	7.16992500144231
71	C11	R1	7.15987133677839
71	C16	R1	7.28540221886225
71	C8	R1	7.14974711950468
71	C20	R1	7
71	C7	R1	7.35755200461808
72	C23	R1	7.13955135239879
72	C17	R1	7.43462822763672
72	C12	R1	6.82017896241519
72	C10	R1	7.44294349584873
72	C3	R1	7.52356195605701
72	C14	R1	7.10852445677817
72	C5	R1	6.98868468677217
72	C9	R1	7.29462074889163
72	C24	R1	7.18982455888002
72	C6	R1	7.51569983828404
72	C21	R1	7.27612440527424
72	C19	R1	7.08746284125034
72	C1	R1	7.33985000288462
72	C22	R1	7.22881869049588
72	C13	R1	7.06608919045777
72	C18	R1	7.01122725542325
72	C15	R1	7.4093909361377
72	C11	R1	7.3037807481771
72	C16	R1	7.07681559705083
72	C20	R1	7.4757334309664
73	C23	R1	7.3037807481771
73	C17	R1	7.2667865406949
73	C12	R1	7.25738784269265
73	C10	R1	7.07681559705083
73	C3	R1	6.95419631038687
73	C14	R1	7.51569983828404
73	C5	R1	7.33985000288462
73	C9	R1	7.33985000288462
73	C24	R1	7.24792751344359
73	C6	R1	7.08746284125034
73	C21	R1	7.22881869049588
73	C19	R1	7.10852445677817
73	C1	R1	7.39231742277876
73	C22	R1	7.23840473932508
73	C4	R1	7.02236781302845
73	C13	R1	7.25738784269265
73	C18	R1	7.08746284125034
73	C15	R1	7.2667865406949
73	C11	R1	6.97727992349992
73	C16	R1	7
73	C8	R1	7.19967234483636
73	C20	R1	7.39231742277876
73	C7	R1	7.08746284125034
74	C23	R1	7.4757334309664
74	C17	R1	7.31288295528436
74	C12	R1	7.19967234483636
74	C10	R1	7.23840473932508
74	C3	R1	7.36632221424582
74	C14	R1	7.43462822763672
74	C5	R1	7.32192809488736
74	C24	R1	7.2667865406949
74	C6	R1	7.17990909001493
74	C21	R1	7.59245703726808
74	C19	R1	7.07681559705083
74	C1	R1	7.36632221424582
74	C22	R1	7.39231742277876
74	C4	R1	7.10852445677817
74	C13	R1	7.49984588708321
74	C18	R1	7.03342300153745
74	C15	R1	7.37503943134692
74	C11	R1	7.4262647547021
74	C16	R1	7.16992500144231
74	C8	R1	7.25738784269265
74	C20	R1	7.4594316186373
74	C7	R1	7.27612440527424
75	C23	R1	7.12928301694497
75	C17	R1	7.16992500144231
75	C12	R1	7.13955135239879
75	C14	R1	7.36632221424582
75	C5	R1	7.10852445677817
75	C9	R1	7.17990909001493
75	C24	R1	7.21916852046216
75	C21	R1	7.3037807481771
75	C1	R1	7.35755200461808
75	C22	R1	6.93073733756289
75	C4	R1	7.51569983828404
75	C13	R1	6.94251450533924
75	C18	R1	7
75	C15	R1	7.29462074889163
75	C11	R1	7.08746284125034
75	C16	R1	7.25738784269265
75	C8	R1	7.17990909001493
75	C20	R1	7.28540221886225
75	C7	R1	7.08746284125034
76	C23	R1	7.45121111183233
76	C17	R1	7.33091687811462
76	C12	R1	7.4262647547021
76	C10	R1	7.33985000288462
76	C3	R1	7.15987133677839
76	C14	R1	7.14974711950468
76	C5	R1	7.35755200461808
76	C9	R1	7.02236781302845
76	C24	R1	7.09803208296053
76	C6	R1	7.33985000288462
76	C21	R1	7.08746284125034
76	C19	R1	7.08746284125034
76	C1	R1	7.07681559705083
76	C22	R1	7.08746284125034
76	C4	R1	7.31288295528436
76	C18	R1	7.11894107272351
76	C15	R1	7.16992500144231
76	C11	R1	7.09803208296053
76	C16	R1	7.4178525148859
76	C20	R1	7.05528243550119
76	C7	R1	7.22881869049588
77	C23	R1	7.14974711950468
77	C17	R1	6.91886323727459
77	C12	R1	7.43462822763672
77	C10	R1	7.24792751344359
77	C14	R1	6.98868468677217
77	C5	R1	7.08746284125034
77	C9	R1	7.16992500144231
77	C6	R1	6.70043971814109
77	C21	R1	7.15987133677839
77	C19	R1	7.25738784269265
77	C1	R1	7.18982455888002
77	C22	R1	7.43462822763672
77	C4	R1	7.03342300153745
77	C13	R1	7.01122725542325
77	C18	R1	7.3037807481771
77	C15	R1	7.02236781302845
77	C11	R1	7.08746284125034
77	C8	R1	7.17990909001493
77	C20	R1	7.13955135239879
77	C7	R1	7.40087943628218
78	C23	R1	7.02236781302845
78	C17	R1	7.54689445988764
78	C12	R1	6.89481776330794
78	C10	R1	6.85798099512757
78	C3	R1	7.2667865406949
78	C9	R1	6.97727992349992
78	C24	R1	7.03342300153745
78	C6	R1	7.51569983828404
78	C21	R1	7.29462074889163
78	C19	R1	7.2667865406949
78	C1	R1	7.23840473932508
78	C22	R1	7.13955135239879
78	C4	R1	7.40087943628218
78	C13	R1	7.10852445677817
78	C18	R1	7.14974711950468
78	C15	R1	7.4093909361377
78	C11	R1	7.13955135239879
78	C16	R1	7.21916852046216
78	C20	R1	7.31288295528436
78	C7	R1	7.53915881110803
79	C23	R1	7.22881869049588
79	C17	R1	7.28540221886225
79	C12	R1	7.37503943134692
79	C10	R1	7.44294349584873
79	C3	R1	7.23840473932508
79	C14	R1	7.05528243550119
79	C5	R1	7.22881869049588
79	C9	R1	7.17990909001493
79	C24	R1	7.28540221886225
79	C6	R1	7.22881869049588
79	C21	R1	6.98868468677217
79	C19	R1	7.25738784269265
79	C1	R1	7.02236781302845
79	C22	R1	7.39231742277876
79	C4	R1	7.40087943628218
79	C13	R1	7.24792751344359
79	C18	R1	7.23840473932508
79	C15	R1	6.78135971352466
79	C11	R1	7.09803208296053
79	C16	R1	7.20945336562895
79	C8	R1	7.05528243550119
79	C20	R1	7.13955135239879
79	C7	R1	7.08746284125034
80	C23	R1	7.4178525148859
80	C17	R1	7.16992500144231
80	C12	R1	7.35755200461808
80	C10	R1	7.29462074889163
80	C3	R1	7.27612440527424
80	C14	R1	7.54689445988764
80	C5	R1	7.49185309632967
80	C9	R1	7.13955135239879
80	C24	R1	6.84549005094437
80	C6	R1	7.43462822763672
80	C21	R1	7.27612440527424
80	C19	R1	7.29462074889163
80	C1	R1	7.12928301694497
80	C22	R1	7.32192809488736
80	C4	R1	7.35755200461808
80	C13	R1	7.33091687811462
80	C18	R1	7.11894107272351
80	C15	R1	7.35755200461808
80	C11	R1	7.08746284125034
80	C16	R1	7.02236781302845
80	C8	R1	7.28540221886225
80	C20	R1	7.2667865406949
80	C7	R1	7.17990909001493
81	C23	R1	7.11894107272351
81	C10	R1	7.60733031374961
81	C3	R1	7.08746284125034
81	C14	R1	7.25738784269265
81	C5	R1	7.19967234483636
81	C9	R1	7.74146698640115
81	C24	R1	7.03342300153745
81	C6	R1	7.3037807481771
81	C21	R1	7.29462074889163
81	C19	R1	7.14974711950468
81	C1	R1	7.38370429247405
81	C22	R1	7.32192809488736
81	C4	R1	7.4262647547021
81	C13	R1	7.22881869049588
81	C18	R1	7.4093909361377
81	C15	R1	7.29462074889163
81	C11	R1	6.91886323727459
81	C16	R1	7.08746284125034
81	C20	R1	7.38370429247405
81	C7	R1	7.3037807481771
82	C23	R1	7.20945336562895
82	C17	R1	7.23840473932508
82	C12	R1	7.28540221886225
82	C10	R1	7.32192809488736
82	C3	R1	7.21916852046216
82	C14	R1	6.83289001416474
82	C5	R1	7.52356195605701
82	C9	R1	7.49185309632967
82	C24	R1	7.23840473932508
82	C6	R1	7.4594316186373
82	C21	R1	7.33091687811462
82	C19	R1	7.08746284125034
82	C1	R1	7.43462822763672
82	C22	R1	7.11894107272351
82	C13	R1	7.11894107272351
82	C18	R1	7.19967234483636
82	C15	R1	7.08746284125034
82	C11	R1	7.04439411935845
82	C16	R1	6.98868468677217
82	C8	R1	7.31288295528436
82	C20	R1	7.03342300153745
82	C7	R1	7.36632221424582
83	C23	R1	7.4178525148859
83	C17	R1	7.32192809488736
83	C12	R1	7.09803208296053
83	C10	R1	7.44294349584873
83	C3	R1	7.34872815423108
83	C14	R1	7.18982455888002
83	C5	R1	7.28540221886225
83	C9	R1	7.4594316186373
83	C24	R1	7.22881869049588
83	C21	R1	7.16992500144231
83	C19	R1	7.08746284125034
83	C1	R1	7.38370429247405
83	C4	R1	7.25738784269265
83	C13	R1	7.38370429247405
83	C18	R1	7.25738784269265
83	C15	R1	7.55458885167764
83	C11	R1	7.32192809488736
83	C16	R1	7.10852445677817
83	C8	R1	7.4262647547021
83	C20	R1	7.22881869049588
83	C7	R1	6.90689059560852
84	C23	R1	7.24792751344359
84	C17	R1	7.39231742277876
84	C12	R1	7.10852445677817
84	C10	R1	7.39231742277876
84	C3	R1	7.12928301694497
84	C14	R1	7.13955135239879
84	C5	R1	7.43462822763672
84	C9	R1	7.12928301694497
84	C24	R1	7.3037807481771
84	C6	R1	7.08746284125034
84	C21	R1	7.39231742277876
84	C19	R1	7.08746284125034
84	C22	R1	7.12928301694497
84	C4	R1	7.09803208296053
84	C13	R1	7.05528243550119
84	C18	R1	7.29462074889163
84	C15	R1	7.38370429247405
84	C11	R1	7.56985560833095
84	C16	R1	6.8703647195834
84	C8	R1	7.33091687811462
84	C20	R1	7.44294349584873
84	C7	R1	7.14974711950468
85	C23	R1	7.11894107272351
85	C17	R1	7.23840473932508
85	C10	R1	7.12928301694497
85	C3	R1	7.43462822763672
85	C14	R1	7.53915881110803
85	C5	R1	7.33985000288462
85	C9	R1	7.61470984411521
85	C24	R1	7.33985000288462
85	C21	R1	7.29462074889163
85	C19	R1	7.28540221886225
85	C1	R1	7.35755200461808
85	C22	R1	6.98868468677217
85	C4	R1	7.27612440527424
85	C13	R1	7.44294349584873
85	C18	R1	7.25738784269265
85	C15	R1	7.37503943134692
85	C11	R1	7.22881869049588
85	C8	R1	7.10852445677817
85	C20	R1	7.4594316186373
85	C7	R1	7.28540221886225
86	C23	R1	7.21916852046216
86	C12	R1	7.33985000288462
86	C10	R1	7.17990909001493
86	C3	R1	7.36632221424582
86	C14	R1	7.33985000288462
86	C5	R1	7.32192809488736
86	C9	R1	7.4594316186373
86	C24	R1	7.40087943628218
86	C6	R1	7.55458885167764
86	C21	R1	7.23840473932508
86	C19	R1	7.2667865406949
86	C1	R1	7.4594316186373
86	C22	R1	7.24792751344359
86	C4	R1	7.06608919045777
86	C13	R1	7.20945336562895
86	C15	R1	7.16992500144231
86	C11	R1	7.01122725542325
86	C16	R1	7.06608919045777
86	C8	R1	7.31288295528436
86	C20	R1	7.33091687811462
86	C7	R1	7.4594316186373
87	C17	R1	7.21916852046216
87	C12	R1	7.43462822763672
87	C10	R1	7.22881869049588
87	C3	R1	7.2667865406949
87	C14	R1	7.17990909001493
87	C5	R1	7.18982455888002
87	C9	R1	7.33985000288462
87	C6	R1	7.12928301694497
87	C21	R1	7.4093909361377
87	C19	R1	7.61470984411521
87	C1	R1	7.20945336562895
87	C22	R1	7.27612440527424
87	C4	R1	7.19967234483636
87	C13	R1	7.4093909361377
87	C18	R1	7.20945336562895
87	C15	R1	7.27612440527424
87	C11	R1	6.97727992349992
87	C16	R1	7.64385618977472
87	C8	R1	7.34872815423108
87	C7	R1	7.28540221886225
88	C23	R1	7.3037807481771
88	C17	R1	7.33091687811462
88	C12	R1	7.48381577726426
88	C3	R1	7.39231742277876
88	C14	R1	6.96578428466209
88	C5	R1	7.27612440527424
88	C9	R1	7.15987133677839
88	C24	R1	7.44294349584873
88	C6	R1	7.33091687811462
88	C21	R1	7.56224242422107
88	C19	R1	7.09803208296053
88	C1	R1	7.27612440527424
88	C22	R1	7.20945336562895
88	C4	R1	7.15987133677839
88	C13	R1	7.38370429247405
88	C18	R1	7.02236781302845
88	C15	R1	7.09803208296053
88	C11	R1	7.18982455888002
88	C16	R1	7.10852445677817
88	C8	R1	7.52356195605701
88	C20	R1	7.09803208296053
88	C7	R1	7.8008998999203
89	C23	R1	7.12928301694497
89	C17	R1	7.19967234483636
89	C12	R1	7.28540221886225
89	C10	R1	7.10852445677817
89	C3	R1	6.89481776330794
89	C14	R1	7.13955135239879
89	C5	R1	7.27612440527424
89	C9	R1	7.21916852046216
89	C24	R1	7.467605550083
89	C6	R1	7.33091687811462
89	C21	R1	7.53915881110803
89	C19	R1	7.20945336562895
89	C1	R1	7.24792751344359
89	C22	R1	7.25738784269265
89	C4	R1	7.10852445677817
89	C13	R1	7.66533591718518
89	C18	R1	7.51569983828404
89	C15	R1	7.37503943134692
89	C16	R1	7.25738784269265
89	C8	R1	7.38370429247405
89	C20	R1	7.01122725542325
89	C7	R1	6.94251450533924
90	C23	R1	7.13955135239879
90	C17	R1	7.31288295528436
90	C12	R1	7.15987133677839
90	C10	R1	7.48381577726426
90	C3	R1	7.06608919045777
90	C14	R1	6.95419631038687
90	C5	R1	6.89481776330794
90	C9	R1	7.40087943628218
90	C24	R1	6.97727992349992
90	C6	R1	7.33985000288462
90	C21	R1	7.22881869049588
90	C19	R1	7.38370429247405
90	C1	R1	7.21916852046216
90	C22	R1	7.03342300153745
90	C4	R1	7.31288295528436
90	C13	R1	7.14974711950468
90	C18	R1	7.28540221886225
90	C15	R1	7.3037807481771
90	C11	R1	6.94251450533924
90	C16	R1	7.3037807481771
90	C8	R1	7.3037807481771
90	C20	R1	7.18982455888002
90	C7	R1	7.19967234483636
91	C23	R1	7.48381577726426
91	C17	R1	7.37503943134692
91	C12	R1	7.4178525148859
91	C10	R1	7.35755200461808
91	C3	R1	7.20945336562895
91	C14	R1	7.2667865406949
91	C5	R1	7.01122725542325
91	C9	R1	7.36632221424582
91	C24	R1	7.35755200461808
91	C6	R1	6.95419631038687
91	C19	R1	7.16992500144231
91	C1	R1	7.38370429247405
91	C22	R1	7.10852445677817
91	C4	R1	7.28540221886225
91	C13	R1	7.17990909001493
91	C15	R1	7.29462074889163
91	C11	R1	7.11894107272351
91	C16	R1	7.25738784269265
91	C8	R1	6.78135971352466
91	C20	R1	7.08746284125034
91	C7	R1	7.39231742277876
92	C23	R1	7.33091687811462
92	C17	R1	7.24792751344359
92	C10	R1	7.2667865406949
92	C3	R1	7.28540221886225
92	C14	R1	7.53138146051631
92	C9	R1	7.06608919045777
92	C24	R1	7.3037807481771
92	C21	R1	7.01122725542325
92	C19	R1	7.13955135239879
92	C1	R1	7.35755200461808
92	C22	R1	7.20945336562895
92	C13	R1	7.23840473932508
92	C18	R1	7.10852445677817
92	C15	R1	7.01122725542325
92	C11	R1	7.20945336562895
92	C16	R1	7.31288295528436
92	C8	R1	7.31288295528436
92	C20	R1	7.34872815423108
92	C7	R1	7.14974711950468
93	C17	R1	7.18982455888002
93	C12	R1	7.27612440527424
93	C10	R1	7.3037807481771
93	C3	R1	7.15987133677839
93	C14	R1	7.14974711950468
93	C5	R1	7.3037807481771
93	C9	R1	7.23840473932508
93	C24	R1	7.49185309632967
93	C6	R1	7.33091687811462
93	C21	R1	7.03342300153745
93	C19	R1	7.40087943628218
93	C1	R1	7.52356195605701
93	C22	R1	7.27612440527424
93	C4	R1	7.33091687811462
93	C13	R1	7.49185309632967
93	C18	R1	7.15987133677839
93	C15	R1	7.18982455888002
93	C11	R1	7.18982455888002
93	C16	R1	7.22881869049588
93	C8	R1	7.15987133677839
93	C20	R1	7.38370429247405
94	C23	R1	7.14974711950468
94	C17	R1	7.28540221886225
94	C12	R1	7.25738784269265
94	C3	R1	7.33985000288462
94	C14	R1	7.20945336562895
94	C5	R1	7.06608919045777
94	C9	R1	7.33985000288462
94	C24	R1	7.25738784269265
94	C6	R1	7.31288295528436
94	C21	R1	7.4093909361377
94	C19	R1	7.37503943134692
94	C1	R1	7.21916852046216
94	C22	R1	7.18982455888002
94	C4	R1	7.4093909361377
94	C13	R1	7.48381577726426
94	C18	R1	7.20945336562895
94	C15	R1	7.03342300153745
94	C11	R1	6.90689059560852
94	C16	R1	7.3037807481771
94	C8	R1	7.33985000288462
94	C20	R1	7.37503943134692
94	C7	R1	7.43462822763672
95	C23	R1	7.18982455888002
95	C17	R1	7.09803208296053
95	C12	R1	7.4178525148859
95	C10	R1	7.25738784269265
95	C3	R1	7.34872815423108
95	C14	R1	7.55458885167764
95	C5	R1	7.07681559705083
95	C9	R1	7.2667865406949
95	C24	R1	7.4262647547021
95	C6	R1	7.34872815423108
95	C21	R1	7.02236781302845
95	C19	R1	7.3037807481771
95	C1	R1	7.4757334309664
95	C22	R1	7.02236781302845
95	C4	R1	6.94251450533924
95	C13	R1	7.32192809488736
95	C18	R1	6.83289001416474
95	C15	R1	7.40087943628218
95	C11	R1	7.32192809488736
95	C16	R1	7.06608919045777
95	C8	R1	7.4093909361377
95	C20	R1	7.10852445677817
96	C23	R1	7.18982455888002
[truncated: 14,611 more rows]
