# Supplementary material for: Stochastic modelling of single-cell gene expression adaptation reveals non-genomic contribution to evolution of tumor subclones
Source: bioRxiv. 2024 Apr 20:2024.04.17.588869. Preprint. [Version 1] doi: 10.1101/2024.04.17.588869 (PMC11071284; doi:10.1101/2024.04.17.588869)
Supplement: Supplement 2 [file media-2.zip › Supplementary Files/Simulated Data/Adaptive_Simulation/tr_1.04_sq_1.5_r_200_a_.125.csv]

gene	species	replicate	exprval
1	C23	R1	7.31288295528436
1	C17	R1	7.33091687811462
1	C12	R1	7.44294349584873
1	C10	R1	7.18982455888002
1	C3	R1	7.25738784269265
1	C5	R1	7.19967234483636
1	C9	R1	7.24792751344359
1	C24	R1	7.15987133677839
1	C6	R1	7.18982455888002
1	C21	R1	7.19967234483636
1	C19	R1	7.29462074889163
1	C1	R1	7.49984588708321
1	C22	R1	7.04439411935845
1	C13	R1	7.04439411935845
1	C18	R1	7.23840473932508
1	C15	R1	7.17990909001493
1	C11	R1	7.4178525148859
1	C16	R1	7.34872815423108
1	C8	R1	7.2667865406949
1	C20	R1	7.27612440527424
1	C7	R1	7.55458885167764
2	C23	R1	7.52356195605701
2	C17	R1	6.90689059560852
2	C12	R1	7.25738784269265
2	C10	R1	7.21916852046216
2	C3	R1	7.33985000288462
2	C14	R1	7.29462074889163
2	C5	R1	7.14974711950468
2	C9	R1	7.35755200461808
2	C6	R1	7.5077946401987
2	C21	R1	7.31288295528436
2	C19	R1	7.4178525148859
2	C1	R1	7.09803208296053
2	C22	R1	7.2667865406949
2	C4	R1	7.32192809488736
2	C13	R1	7.3037807481771
2	C15	R1	7.08746284125034
2	C11	R1	7.3037807481771
2	C16	R1	6.96578428466209
2	C20	R1	7.19967234483636
2	C7	R1	7.34872815423108
3	C23	R1	7.22881869049588
3	C17	R1	7.38370429247405
3	C12	R1	7.23840473932508
3	C10	R1	7.18982455888002
3	C3	R1	6.98868468677217
3	C14	R1	7.29462074889163
3	C5	R1	7.05528243550119
3	C9	R1	7.28540221886225
3	C24	R1	7.33985000288462
3	C6	R1	7.38370429247405
3	C21	R1	7.12928301694497
3	C19	R1	7.29462074889163
3	C1	R1	7.02236781302845
3	C22	R1	7.07681559705083
3	C4	R1	7.31288295528436
3	C13	R1	7.25738784269265
3	C18	R1	7.11894107272351
3	C15	R1	7.12928301694497
3	C11	R1	7
3	C16	R1	7.2667865406949
3	C20	R1	7.23840473932508
3	C7	R1	7.01122725542325
4	C23	R1	7.22881869049588
4	C17	R1	7.06608919045777
4	C10	R1	6.94251450533924
4	C3	R1	7.35755200461808
4	C14	R1	7.37503943134692
4	C5	R1	7.51569983828404
4	C9	R1	7.07681559705083
4	C24	R1	7.02236781302845
4	C6	R1	7.08746284125034
4	C21	R1	7.4093909361377
4	C19	R1	7.12928301694497
4	C1	R1	7.21916852046216
4	C22	R1	7.48381577726426
4	C4	R1	7.17990909001493
4	C13	R1	7.2667865406949
4	C18	R1	7.03342300153745
4	C16	R1	7.2667865406949
4	C8	R1	7.36632221424582
4	C20	R1	7.11894107272351
5	C23	R1	7.4757334309664
5	C17	R1	7.29462074889163
5	C12	R1	7.31288295528436
5	C10	R1	7.38370429247405
5	C3	R1	7.27612440527424
5	C14	R1	7.4262647547021
5	C5	R1	7.07681559705083
5	C9	R1	7.45121111183233
5	C24	R1	6.95419631038687
5	C21	R1	7.37503943134692
5	C1	R1	7.03342300153745
5	C22	R1	7.40087943628218
5	C4	R1	7.18982455888002
5	C13	R1	6.95419631038687
5	C18	R1	7.14974711950468
5	C15	R1	7.43462822763672
5	C11	R1	7.15987133677839
5	C16	R1	7.45121111183233
5	C8	R1	7.71424551766612
5	C20	R1	7.09803208296053
5	C7	R1	7.33985000288462
6	C23	R1	7.21916852046216
6	C17	R1	7.49984588708321
6	C12	R1	7.29462074889163
6	C10	R1	7.49185309632967
6	C3	R1	7.59245703726808
6	C14	R1	7.20945336562895
6	C5	R1	7.14974711950468
6	C9	R1	7.4594316186373
6	C24	R1	7.38370429247405
6	C6	R1	7.38370429247405
6	C21	R1	7.62935662007961
6	C1	R1	7.49984588708321
6	C22	R1	7.49185309632967
6	C4	R1	7.37503943134692
6	C13	R1	7.31288295528436
6	C18	R1	7.15987133677839
6	C15	R1	7.53138146051631
6	C11	R1	7.06608919045777
6	C16	R1	7.4093909361377
6	C8	R1	7.48381577726426
6	C20	R1	7.24792751344359
6	C7	R1	7.3037807481771
7	C23	R1	7.36632221424582
7	C17	R1	7.27612440527424
7	C12	R1	7.2667865406949
7	C3	R1	7.45121111183233
7	C14	R1	7.2667865406949
7	C5	R1	7.39231742277876
7	C9	R1	7.49185309632967
7	C24	R1	7.28540221886225
7	C6	R1	7.16992500144231
7	C21	R1	7.15987133677839
7	C19	R1	7.38370429247405
7	C1	R1	7.27612440527424
7	C22	R1	7.13955135239879
7	C4	R1	7
7	C13	R1	7.3037807481771
7	C18	R1	7.12928301694497
7	C15	R1	7.18982455888002
7	C11	R1	7.2667865406949
7	C16	R1	7.21916852046216
7	C8	R1	7.34872815423108
7	C20	R1	7.34872815423108
7	C7	R1	7.4594316186373
8	C23	R1	7.49185309632967
8	C17	R1	7.38370429247405
8	C12	R1	7.28540221886225
8	C10	R1	7.34872815423108
8	C3	R1	7.06608919045777
8	C14	R1	7.29462074889163
8	C5	R1	7.19967234483636
8	C9	R1	7.20945336562895
8	C24	R1	7.20945336562895
8	C6	R1	7.21916852046216
8	C21	R1	7.28540221886225
8	C19	R1	7.34872815423108
8	C1	R1	7.04439411935845
8	C22	R1	7.34872815423108
8	C4	R1	7.21916852046216
8	C13	R1	7.2667865406949
8	C15	R1	7.36632221424582
8	C11	R1	7.4757334309664
8	C16	R1	7.40087943628218
8	C8	R1	7.21916852046216
8	C20	R1	7.39231742277876
8	C7	R1	6.95419631038687
9	C23	R1	7.35755200461808
9	C17	R1	7.32192809488736
9	C12	R1	7.22881869049588
9	C10	R1	7.31288295528436
9	C3	R1	7.15987133677839
9	C14	R1	7.19967234483636
9	C5	R1	7.36632221424582
9	C9	R1	7.21916852046216
9	C24	R1	7.08746284125034
9	C6	R1	7.4178525148859
9	C21	R1	7.40087943628218
9	C19	R1	7.22881869049588
9	C1	R1	7.07681559705083
9	C22	R1	7.33091687811462
9	C4	R1	7.24792751344359
9	C13	R1	7.06608919045777
9	C18	R1	7.09803208296053
9	C15	R1	7.24792751344359
9	C11	R1	7.4178525148859
9	C16	R1	7.33091687811462
9	C8	R1	7.4178525148859
9	C20	R1	7.33091687811462
9	C7	R1	7.3037807481771
10	C23	R1	7.45121111183233
10	C17	R1	7.24792751344359
10	C12	R1	7.27612440527424
10	C10	R1	7.08746284125034
10	C3	R1	7.4757334309664
10	C14	R1	7.13955135239879
10	C5	R1	6.89481776330794
10	C9	R1	7.21916852046216
10	C6	R1	7.24792751344359
10	C21	R1	7.07681559705083
10	C19	R1	7.15987133677839
10	C1	R1	7.17990909001493
10	C13	R1	7.04439411935845
10	C18	R1	7.16992500144231
10	C15	R1	7.05528243550119
10	C11	R1	7.08746284125034
10	C8	R1	7.4594316186373
10	C20	R1	7.4178525148859
10	C7	R1	7.20945336562895
11	C23	R1	7.16992500144231
11	C17	R1	7.01122725542325
11	C12	R1	7.15987133677839
11	C10	R1	7.12928301694497
11	C14	R1	7.15987133677839
11	C5	R1	7.05528243550119
11	C9	R1	7.02236781302845
11	C24	R1	6.96578428466209
11	C6	R1	7.18982455888002
11	C19	R1	7.31288295528436
11	C1	R1	7.19967234483636
11	C22	R1	7.13955135239879
11	C4	R1	7.49984588708321
11	C13	R1	7.01122725542325
11	C18	R1	7.28540221886225
11	C15	R1	7.28540221886225
11	C11	R1	7.40087943628218
11	C16	R1	7.12928301694497
11	C8	R1	7.2667865406949
11	C20	R1	7.5077946401987
11	C7	R1	7.31288295528436
12	C23	R1	7.51569983828404
12	C17	R1	7.37503943134692
12	C12	R1	7.32192809488736
12	C3	R1	7.15987133677839
12	C14	R1	6.83289001416474
12	C5	R1	7.52356195605701
12	C9	R1	7.24792751344359
12	C24	R1	7.34872815423108
12	C6	R1	6.8073549220576
12	C21	R1	7.16992500144231
12	C19	R1	7.32192809488736
12	C1	R1	7.40087943628218
12	C22	R1	7.2667865406949
12	C4	R1	7.09803208296053
12	C13	R1	7.08746284125034
12	C18	R1	7.29462074889163
12	C15	R1	7.19967234483636
12	C11	R1	7.21916852046216
12	C16	R1	7.4178525148859
12	C8	R1	7.08746284125034
12	C20	R1	7.23840473932508
12	C7	R1	7.01122725542325
13	C23	R1	7.4093909361377
13	C17	R1	7.15987133677839
13	C12	R1	7.2667865406949
13	C10	R1	7.33985000288462
13	C3	R1	7.01122725542325
13	C14	R1	7.27612440527424
13	C5	R1	7.37503943134692
13	C24	R1	7.31288295528436
13	C6	R1	7.43462822763672
13	C21	R1	7.45121111183233
13	C19	R1	7.15987133677839
13	C22	R1	7.10852445677817
13	C13	R1	7.59991284218713
13	C18	R1	7.13955135239879
13	C11	R1	7.15987133677839
13	C16	R1	7.43462822763672
13	C8	R1	7.24792751344359
13	C7	R1	7.16992500144231
14	C23	R1	7.25738784269265
14	C17	R1	7.4178525148859
14	C12	R1	7.59991284218713
14	C10	R1	7.4757334309664
14	C3	R1	7.32192809488736
14	C14	R1	7.4262647547021
14	C5	R1	7.06608919045777
14	C9	R1	7.4757334309664
14	C24	R1	7.18982455888002
14	C6	R1	7.05528243550119
14	C21	R1	7.32192809488736
14	C19	R1	7.23840473932508
14	C1	R1	7.22881869049588
14	C22	R1	6.95419631038687
14	C4	R1	7.4757334309664
14	C13	R1	7.18982455888002
14	C11	R1	7.23840473932508
14	C8	R1	7.34872815423108
14	C20	R1	7.31288295528436
14	C7	R1	7.48381577726426
15	C23	R1	7.36632221424582
15	C17	R1	6.82017896241519
15	C12	R1	7.4262647547021
15	C10	R1	7.05528243550119
15	C3	R1	7.53915881110803
15	C14	R1	7.07681559705083
15	C9	R1	7.13955135239879
15	C24	R1	7.45121111183233
15	C6	R1	6.98868468677217
15	C19	R1	7.28540221886225
15	C1	R1	7.49185309632967
15	C22	R1	7.4178525148859
15	C4	R1	7.3037807481771
15	C13	R1	7.19967234483636
15	C15	R1	6.8073549220576
15	C16	R1	6.97727992349992
15	C8	R1	7.32192809488736
15	C20	R1	7.38370429247405
16	C23	R1	7.25738784269265
16	C17	R1	7.16992500144231
16	C10	R1	7.33985000288462
16	C3	R1	7.23840473932508
16	C14	R1	7.33985000288462
16	C9	R1	7.27612440527424
16	C24	R1	7.07681559705083
16	C21	R1	6.91886323727459
16	C19	R1	7.09803208296053
16	C1	R1	7.32192809488736
16	C22	R1	7.37503943134692
16	C4	R1	7.25738784269265
16	C13	R1	7.11894107272351
16	C18	R1	7.24792751344359
16	C15	R1	7.4093909361377
16	C11	R1	7.06608919045777
16	C16	R1	6.8703647195834
16	C8	R1	7.17990909001493
16	C20	R1	7
16	C7	R1	7.31288295528436
17	C23	R1	7.22881869049588
17	C17	R1	7.2667865406949
17	C12	R1	7.25738784269265
17	C10	R1	7.03342300153745
17	C3	R1	7
17	C14	R1	7.3037807481771
17	C5	R1	7.5077946401987
17	C9	R1	7.16992500144231
17	C24	R1	7.27612440527424
17	C6	R1	7.45121111183233
17	C21	R1	7.19967234483636
17	C19	R1	7.27612440527424
17	C1	R1	7.09803208296053
17	C4	R1	7.24792751344359
17	C13	R1	7.33985000288462
17	C18	R1	7.33091687811462
17	C15	R1	7.22881869049588
17	C11	R1	7.14974711950468
17	C16	R1	7.4594316186373
17	C8	R1	7.02236781302845
17	C20	R1	7.24792751344359
18	C23	R1	7.23840473932508
18	C17	R1	7.09803208296053
18	C12	R1	7.22881869049588
18	C10	R1	7.4594316186373
18	C3	R1	7.06608919045777
18	C14	R1	7.08746284125034
18	C5	R1	7.03342300153745
18	C9	R1	7.4262647547021
18	C6	R1	7.20945336562895
18	C21	R1	7.14974711950468
18	C19	R1	7.36632221424582
18	C1	R1	7.25738784269265
18	C22	R1	7.17990909001493
18	C4	R1	7.23840473932508
18	C13	R1	7.32192809488736
18	C18	R1	7.02236781302845
18	C15	R1	7.25738784269265
18	C11	R1	7.19967234483636
18	C16	R1	7.36632221424582
18	C8	R1	7.29462074889163
18	C20	R1	7.2667865406949
18	C7	R1	7.4594316186373
19	C23	R1	7.22881869049588
19	C17	R1	7.2667865406949
19	C12	R1	7.22881869049588
19	C10	R1	7.38370429247405
19	C3	R1	7.37503943134692
19	C14	R1	7.11894107272351
19	C5	R1	7.06608919045777
19	C9	R1	7.3037807481771
19	C24	R1	6.91886323727459
19	C6	R1	7.17990909001493
19	C19	R1	7.48381577726426
19	C1	R1	7.21916852046216
19	C22	R1	7.18982455888002
19	C4	R1	7.4178525148859
19	C13	R1	7.20945336562895
19	C18	R1	7.09803208296053
19	C15	R1	7.34872815423108
19	C11	R1	7.33091687811462
19	C16	R1	7.07681559705083
19	C8	R1	7.10852445677817
19	C20	R1	7.29462074889163
19	C7	R1	6.88264304936184
20	C23	R1	7.08746284125034
20	C17	R1	7.37503943134692
20	C12	R1	7.34872815423108
20	C10	R1	7.09803208296053
20	C3	R1	7.04439411935845
20	C14	R1	7.3037807481771
20	C5	R1	7.53138146051631
20	C9	R1	7.16992500144231
20	C24	R1	7.28540221886225
20	C6	R1	7.28540221886225
20	C19	R1	7.19967234483636
20	C1	R1	7.43462822763672
20	C22	R1	7.01122725542325
20	C4	R1	7.3037807481771
20	C18	R1	7.40087943628218
20	C15	R1	7.09803208296053
20	C11	R1	7.33985000288462
20	C16	R1	7.35755200461808
20	C8	R1	7.57742882803575
20	C20	R1	7.44294349584873
20	C7	R1	7.56985560833095
21	C23	R1	7.4178525148859
21	C17	R1	7.33091687811462
21	C12	R1	7.22881869049588
21	C10	R1	7.24792751344359
21	C3	R1	7.21916852046216
21	C14	R1	7.09803208296053
21	C9	R1	7.34872815423108
21	C24	R1	7.4262647547021
21	C21	R1	7.36632221424582
21	C19	R1	7.13955135239879
21	C1	R1	7.4178525148859
21	C4	R1	7.33985000288462
21	C18	R1	7.22881869049588
21	C15	R1	7.05528243550119
21	C11	R1	7.21916852046216
21	C16	R1	7.2667865406949
21	C8	R1	7.14974711950468
21	C7	R1	7.08746284125034
22	C23	R1	7.53915881110803
22	C17	R1	7.4262647547021
22	C12	R1	6.89481776330794
22	C10	R1	7.18982455888002
22	C14	R1	7.4757334309664
22	C5	R1	7.23840473932508
22	C9	R1	7.5077946401987
22	C24	R1	7.19967234483636
22	C21	R1	7.19967234483636
22	C1	R1	7.38370429247405
22	C22	R1	7.20945336562895
22	C4	R1	7.27612440527424
22	C13	R1	7.35755200461808
22	C18	R1	7.13955135239879
22	C11	R1	7.4262647547021
22	C8	R1	7.15987133677839
22	C20	R1	7.09803208296053
22	C7	R1	7.38370429247405
23	C23	R1	7.4594316186373
23	C17	R1	7.35755200461808
23	C12	R1	7.14974711950468
23	C5	R1	7.33985000288462
23	C9	R1	7.4262647547021
23	C6	R1	7.59245703726808
23	C21	R1	7.34872815423108
23	C19	R1	7.27612440527424
23	C1	R1	7.55458885167764
23	C22	R1	7.07681559705083
23	C4	R1	7.44294349584873
23	C13	R1	7.32192809488736
23	C18	R1	7.18982455888002
23	C15	R1	7.13955135239879
23	C11	R1	7.29462074889163
23	C16	R1	7.4262647547021
23	C8	R1	7.13955135239879
23	C20	R1	7.4262647547021
23	C7	R1	7.3037807481771
24	C17	R1	7.53915881110803
24	C12	R1	7.04439411935845
24	C10	R1	7.12928301694497
24	C3	R1	7.10852445677817
24	C14	R1	7.24792751344359
24	C9	R1	7.28540221886225
24	C24	R1	7.21916852046216
24	C6	R1	7.04439411935845
24	C21	R1	7.38370429247405
24	C19	R1	7.16992500144231
24	C1	R1	7.01122725542325
24	C22	R1	7.12928301694497
24	C4	R1	7.4093909361377
24	C13	R1	7.32192809488736
24	C11	R1	7.09803208296053
24	C8	R1	7.3037807481771
24	C20	R1	7.08746284125034
25	C23	R1	7.20945336562895
25	C17	R1	7.27612440527424
25	C12	R1	7.15987133677839
25	C10	R1	7.35755200461808
25	C3	R1	7.33985000288462
25	C14	R1	7.24792751344359
25	C5	R1	7.4757334309664
25	C9	R1	7.53915881110803
25	C24	R1	7.39231742277876
25	C6	R1	7.27612440527424
25	C21	R1	7.32192809488736
25	C19	R1	7.55458885167764
25	C1	R1	7.28540221886225
25	C22	R1	7.3037807481771
25	C4	R1	7.08746284125034
25	C13	R1	7.29462074889163
25	C15	R1	7
25	C11	R1	7.14974711950468
25	C16	R1	7.22881869049588
25	C8	R1	6.71424551766612
25	C20	R1	7.12928301694497
25	C7	R1	7.19967234483636
26	C23	R1	7.10852445677817
26	C17	R1	7.36632221424582
26	C12	R1	7.17990909001493
26	C10	R1	7.03342300153745
26	C3	R1	7.4093909361377
26	C14	R1	7.25738784269265
26	C9	R1	7.25738784269265
26	C6	R1	7.467605550083
26	C19	R1	7.33985000288462
26	C1	R1	7.27612440527424
26	C22	R1	7.4262647547021
26	C4	R1	7.25738784269265
26	C13	R1	7.16992500144231
26	C18	R1	7.32192809488736
26	C15	R1	7.12928301694497
26	C11	R1	7.28540221886225
26	C16	R1	7.56224242422107
26	C8	R1	7.4093909361377
26	C20	R1	7.14974711950468
26	C7	R1	7.2667865406949
27	C23	R1	7.05528243550119
27	C17	R1	7.23840473932508
27	C12	R1	7.43462822763672
27	C10	R1	7.4093909361377
27	C3	R1	7.32192809488736
27	C14	R1	7.4262647547021
27	C5	R1	7.28540221886225
27	C9	R1	7.14974711950468
27	C24	R1	7.2667865406949
27	C6	R1	7.04439411935845
27	C21	R1	7.19967234483636
27	C19	R1	7.15987133677839
27	C1	R1	7.28540221886225
27	C22	R1	7.27612440527424
27	C4	R1	7.10852445677817
27	C13	R1	7.40087943628218
27	C18	R1	7.22881869049588
27	C15	R1	7.15987133677839
27	C16	R1	7.16992500144231
27	C8	R1	7.35755200461808
27	C20	R1	7.43462822763672
27	C7	R1	7.13955135239879
28	C23	R1	7.27612440527424
28	C17	R1	7.4093909361377
28	C12	R1	7.15987133677839
28	C10	R1	7.22881869049588
28	C3	R1	7.21916852046216
28	C14	R1	7
28	C9	R1	7.44294349584873
28	C24	R1	6.8703647195834
28	C6	R1	7.23840473932508
28	C21	R1	7.22881869049588
28	C19	R1	7.35755200461808
28	C1	R1	7.48381577726426
28	C22	R1	7.40087943628218
28	C13	R1	7.29462074889163
28	C18	R1	7.4262647547021
28	C15	R1	7.4093909361377
28	C11	R1	7.4178525148859
28	C16	R1	6.95419631038687
28	C8	R1	7.10852445677817
28	C20	R1	7.467605550083
28	C7	R1	7.08746284125034
29	C23	R1	7.32192809488736
29	C17	R1	7.27612440527424
29	C12	R1	7.44294349584873
29	C10	R1	7.07681559705083
29	C3	R1	7.22881869049588
29	C14	R1	7.2667865406949
29	C5	R1	7.14974711950468
29	C9	R1	7.4262647547021
29	C24	R1	7.45121111183233
29	C6	R1	7.14974711950468
29	C21	R1	7.49984588708321
29	C19	R1	6.90689059560852
29	C1	R1	6.96578428466209
29	C22	R1	7.25738784269265
29	C4	R1	7.25738784269265
29	C13	R1	7.12928301694497
29	C18	R1	7.31288295528436
29	C15	R1	7.53915881110803
29	C11	R1	7.18982455888002
29	C16	R1	7.14974711950468
29	C8	R1	7.5077946401987
29	C20	R1	7.20945336562895
29	C7	R1	7.15987133677839
30	C23	R1	7.15987133677839
30	C17	R1	7.12928301694497
30	C12	R1	7.20945336562895
30	C10	R1	7.2667865406949
30	C3	R1	7.29462074889163
30	C14	R1	7.4757334309664
30	C5	R1	7.36632221424582
30	C9	R1	7.33985000288462
30	C24	R1	7.48381577726426
30	C6	R1	7.09803208296053
30	C21	R1	7.12928301694497
30	C19	R1	7.21916852046216
30	C1	R1	7.25738784269265
30	C22	R1	7.54689445988764
30	C4	R1	7.24792751344359
30	C13	R1	7.05528243550119
30	C18	R1	7.15987133677839
30	C15	R1	7.31288295528436
30	C11	R1	7.22881869049588
30	C16	R1	7.16992500144231
30	C8	R1	7.06608919045777
30	C20	R1	7.04439411935845
30	C7	R1	6.96578428466209
31	C23	R1	7.467605550083
31	C17	R1	7.40087943628218
31	C12	R1	6.89481776330794
31	C10	R1	7.56985560833095
31	C3	R1	7.4262647547021
31	C14	R1	7.3037807481771
31	C5	R1	7.16992500144231
31	C9	R1	7.2667865406949
31	C24	R1	7.25738784269265
31	C6	R1	7.4757334309664
31	C21	R1	7.33091687811462
31	C19	R1	7.37503943134692
31	C1	R1	7.2667865406949
31	C22	R1	7.29462074889163
31	C4	R1	7.07681559705083
31	C13	R1	7.03342300153745
31	C18	R1	7.24792751344359
31	C15	R1	7.12928301694497
31	C11	R1	7.01122725542325
31	C16	R1	7.12928301694497
31	C8	R1	7.24792751344359
31	C20	R1	7.14974711950468
31	C7	R1	6.96578428466209
32	C17	R1	7.27612440527424
32	C12	R1	7.29462074889163
32	C10	R1	7.49185309632967
32	C3	R1	7.29462074889163
32	C14	R1	7.2667865406949
32	C5	R1	7.09803208296053
32	C9	R1	7.02236781302845
32	C24	R1	7.23840473932508
32	C6	R1	7.06608919045777
32	C21	R1	7.17990909001493
32	C19	R1	6.98868468677217
32	C1	R1	7.19967234483636
32	C22	R1	6.96578428466209
32	C4	R1	7.33985000288462
32	C13	R1	7.16992500144231
32	C18	R1	6.95419631038687
32	C15	R1	7.2667865406949
32	C11	R1	7.14974711950468
32	C16	R1	7.23840473932508
32	C8	R1	6.88264304936184
32	C20	R1	7.3037807481771
33	C23	R1	7.09803208296053
33	C17	R1	7.34872815423108
33	C12	R1	7.15987133677839
33	C10	R1	7.40087943628218
33	C3	R1	7.27612440527424
33	C14	R1	7.08746284125034
33	C5	R1	7.54689445988764
33	C9	R1	7.25738784269265
33	C24	R1	7.27612440527424
33	C6	R1	7.33091687811462
33	C21	R1	7.25738784269265
33	C19	R1	7.3037807481771
33	C1	R1	6.95419631038687
33	C22	R1	7.51569983828404
33	C4	R1	7.22881869049588
33	C13	R1	7.3037807481771
33	C18	R1	6.8073549220576
33	C15	R1	7.2667865406949
33	C11	R1	7.5077946401987
33	C16	R1	7.33985000288462
33	C8	R1	7.20945336562895
33	C20	R1	7.4594316186373
33	C7	R1	7.34872815423108
34	C17	R1	7.33091687811462
34	C12	R1	7.33985000288462
34	C3	R1	7.21916852046216
34	C14	R1	7.4594316186373
34	C5	R1	7.32192809488736
34	C9	R1	7.17990909001493
34	C24	R1	7.38370429247405
34	C6	R1	7.19967234483636
34	C21	R1	7.08746284125034
34	C1	R1	7.18982455888002
34	C22	R1	7.39231742277876
34	C13	R1	7.44294349584873
34	C18	R1	7.11894107272351
34	C15	R1	7.29462074889163
34	C11	R1	7.23840473932508
34	C16	R1	7.17990909001493
34	C8	R1	6.84549005094437
34	C20	R1	7.15987133677839
34	C7	R1	7.09803208296053
35	C23	R1	7.33091687811462
35	C17	R1	7.03342300153745
35	C3	R1	7.4178525148859
35	C14	R1	7.14974711950468
35	C5	R1	7.4594316186373
35	C24	R1	7.48381577726426
35	C6	R1	7.19967234483636
35	C19	R1	7.49984588708321
35	C1	R1	7.03342300153745
35	C22	R1	7.17990909001493
35	C4	R1	7.11894107272351
35	C18	R1	7.36632221424582
35	C15	R1	7.31288295528436
35	C11	R1	7.03342300153745
35	C16	R1	7.01122725542325
35	C8	R1	7.4178525148859
35	C20	R1	7.13955135239879
36	C23	R1	7.43462822763672
36	C17	R1	7.23840473932508
36	C12	R1	7.33985000288462
36	C10	R1	7.27612440527424
36	C3	R1	7.32192809488736
36	C14	R1	7.31288295528436
36	C5	R1	7.60733031374961
36	C9	R1	7.39231742277876
36	C24	R1	7.34872815423108
36	C6	R1	7.33985000288462
36	C21	R1	7.18982455888002
36	C19	R1	7.35755200461808
36	C1	R1	7.16992500144231
36	C4	R1	7.18982455888002
36	C13	R1	7.33985000288462
36	C18	R1	7.12928301694497
36	C15	R1	7.25738784269265
36	C11	R1	7.3037807481771
36	C16	R1	7.17990909001493
36	C8	R1	7.55458885167764
36	C20	R1	7.10852445677817
37	C23	R1	7.20945336562895
37	C17	R1	7.27612440527424
37	C12	R1	7.25738784269265
37	C10	R1	7.16992500144231
37	C3	R1	7.17990909001493
37	C14	R1	7.53915881110803
37	C5	R1	7.13955135239879
37	C9	R1	7.25738784269265
37	C24	R1	7.19967234483636
37	C6	R1	7.08746284125034
37	C21	R1	7.07681559705083
37	C19	R1	7.28540221886225
37	C1	R1	7.14974711950468
37	C22	R1	7.33091687811462
37	C4	R1	7.56224242422107
37	C13	R1	7.31288295528436
37	C18	R1	7.23840473932508
37	C15	R1	7.43462822763672
37	C11	R1	7.20945336562895
37	C16	R1	7.04439411935845
37	C8	R1	7.36632221424582
37	C20	R1	7.31288295528436
37	C7	R1	7.55458885167764
38	C23	R1	7.01122725542325
38	C17	R1	7.57742882803575
38	C12	R1	7.56224242422107
38	C10	R1	7.52356195605701
38	C3	R1	7.22881869049588
38	C14	R1	7.33091687811462
38	C5	R1	7.13955135239879
38	C9	R1	7.3037807481771
38	C24	R1	7.16992500144231
38	C6	R1	7.38370429247405
38	C21	R1	7.3037807481771
38	C19	R1	6.96578428466209
38	C1	R1	6.97727992349992
38	C22	R1	7.43462822763672
38	C4	R1	7.37503943134692
38	C13	R1	7.20945336562895
38	C18	R1	7.10852445677817
38	C15	R1	7.08746284125034
38	C11	R1	6.84549005094437
38	C16	R1	7.27612440527424
38	C20	R1	7.14974711950468
38	C7	R1	7.01122725542325
39	C23	R1	7.14974711950468
39	C17	R1	7.31288295528436
39	C12	R1	7.2667865406949
39	C10	R1	7.28540221886225
39	C3	R1	7.16992500144231
39	C14	R1	6.98868468677217
39	C5	R1	7.11894107272351
39	C9	R1	7.20945336562895
39	C6	R1	7.18982455888002
39	C21	R1	7.17990909001493
39	C19	R1	7.04439411935845
39	C1	R1	7.13955135239879
39	C22	R1	7.24792751344359
39	C4	R1	7.48381577726426
39	C13	R1	7.39231742277876
39	C15	R1	7.05528243550119
39	C11	R1	7.33985000288462
39	C16	R1	7.36632221424582
39	C8	R1	7.4262647547021
39	C20	R1	7.23840473932508
39	C7	R1	7.29462074889163
40	C23	R1	7.39231742277876
40	C17	R1	7.11894107272351
40	C12	R1	7.43462822763672
40	C10	R1	7.27612440527424
40	C3	R1	7.2667865406949
40	C14	R1	7.31288295528436
40	C5	R1	7.28540221886225
40	C9	R1	7.2667865406949
40	C24	R1	6.96578428466209
40	C6	R1	7.36632221424582
40	C19	R1	7.36632221424582
40	C1	R1	7.34872815423108
40	C22	R1	7.13955135239879
40	C4	R1	7.35755200461808
40	C13	R1	7.27612440527424
40	C15	R1	7.48381577726426
40	C11	R1	7.53915881110803
40	C16	R1	7.08746284125034
40	C8	R1	7.35755200461808
40	C20	R1	7.3037807481771
41	C23	R1	7.15987133677839
41	C17	R1	7.53915881110803
41	C12	R1	7.11894107272351
41	C10	R1	7.04439411935845
41	C14	R1	7.32192809488736
41	C5	R1	7.48381577726426
41	C9	R1	7.34872815423108
41	C24	R1	7.16992500144231
41	C6	R1	7.04439411935845
41	C19	R1	7.29462074889163
41	C1	R1	7.38370429247405
41	C22	R1	7.24792751344359
41	C4	R1	7.17990909001493
41	C13	R1	7.2667865406949
41	C18	R1	7.17990909001493
41	C15	R1	7.01122725542325
41	C11	R1	7.3037807481771
41	C16	R1	7.27612440527424
41	C8	R1	7.45121111183233
41	C20	R1	7.2667865406949
41	C7	R1	7.4093909361377
42	C17	R1	7.23840473932508
42	C12	R1	7.37503943134692
42	C10	R1	7.03342300153745
42	C3	R1	7.54689445988764
42	C9	R1	7.39231742277876
42	C24	R1	7.20945336562895
42	C6	R1	7.65105169117893
42	C21	R1	7.14974711950468
42	C19	R1	7.37503943134692
42	C1	R1	7.36632221424582
42	C22	R1	7.17990909001493
42	C4	R1	7
42	C13	R1	7.38370429247405
42	C18	R1	7.15987133677839
42	C15	R1	7.02236781302845
42	C11	R1	7.01122725542325
42	C16	R1	7.23840473932508
42	C8	R1	7.18982455888002
42	C20	R1	7.10852445677817
42	C7	R1	7.29462074889163
43	C23	R1	7
43	C17	R1	7.4262647547021
43	C12	R1	7.22881869049588
43	C10	R1	7.19967234483636
43	C3	R1	7.4093909361377
43	C14	R1	7.12928301694497
43	C5	R1	7.32192809488736
43	C9	R1	7.43462822763672
43	C24	R1	7.06608919045777
43	C6	R1	7.25738784269265
43	C21	R1	7.22881869049588
43	C19	R1	7.24792751344359
43	C1	R1	7.2667865406949
43	C22	R1	7.34872815423108
43	C4	R1	7.4757334309664
43	C13	R1	7.02236781302845
43	C18	R1	6.96578428466209
43	C15	R1	7.4757334309664
43	C11	R1	7.18982455888002
43	C16	R1	7.33985000288462
43	C8	R1	7.29462074889163
43	C7	R1	7.08746284125034
44	C23	R1	7.17990909001493
44	C17	R1	7.18982455888002
44	C12	R1	7.4757334309664
44	C10	R1	7.38370429247405
44	C3	R1	6.82017896241519
44	C14	R1	7.16992500144231
44	C5	R1	7.16992500144231
44	C9	R1	7.52356195605701
44	C24	R1	7.3037807481771
44	C6	R1	7.5077946401987
44	C21	R1	7.43462822763672
44	C19	R1	7.31288295528436
44	C1	R1	7.27612440527424
44	C22	R1	7.4093909361377
44	C4	R1	7.24792751344359
44	C13	R1	7.52356195605701
44	C18	R1	7.03342300153745
44	C15	R1	6.89481776330794
44	C11	R1	7.18982455888002
44	C16	R1	6.71424551766612
44	C8	R1	7.36632221424582
44	C20	R1	7.33091687811462
44	C7	R1	7.19967234483636
45	C17	R1	7.39231742277876
45	C12	R1	7.24792751344359
45	C10	R1	7.28540221886225
45	C3	R1	7.17990909001493
45	C14	R1	7.24792751344359
45	C5	R1	7.27612440527424
45	C9	R1	7.28540221886225
45	C24	R1	7.56985560833095
45	C21	R1	7.11894107272351
45	C19	R1	7.04439411935845
45	C1	R1	7.35755200461808
45	C4	R1	7.54689445988764
45	C13	R1	7.20945336562895
45	C18	R1	7.25738784269265
45	C15	R1	7.15987133677839
45	C11	R1	7.24792751344359
45	C16	R1	7.39231742277876
45	C8	R1	7.17990909001493
45	C20	R1	7.12928301694497
45	C7	R1	7.07681559705083
46	C23	R1	7.07681559705083
46	C17	R1	7.20945336562895
46	C12	R1	7.4757334309664
46	C10	R1	7.28540221886225
46	C3	R1	7.25738784269265
46	C14	R1	7.4178525148859
46	C5	R1	7.33985000288462
46	C9	R1	7.34872815423108
46	C24	R1	7.4178525148859
46	C6	R1	7.28540221886225
46	C21	R1	7.03342300153745
46	C19	R1	7.27612440527424
46	C1	R1	7.24792751344359
46	C22	R1	7.13955135239879
46	C4	R1	6.64385618977472
46	C13	R1	7.25738784269265
46	C18	R1	7.29462074889163
46	C15	R1	7.11894107272351
46	C11	R1	7.20945336562895
46	C8	R1	7.31288295528436
46	C20	R1	7.22881869049588
46	C7	R1	7.31288295528436
47	C23	R1	7.4178525148859
47	C17	R1	7.20945336562895
47	C12	R1	7.32192809488736
47	C10	R1	7.08746284125034
47	C3	R1	7.33091687811462
47	C14	R1	6.94251450533924
47	C5	R1	7.27612440527424
47	C9	R1	7.27612440527424
47	C24	R1	7.29462074889163
47	C6	R1	7.38370429247405
47	C21	R1	7.4178525148859
47	C1	R1	7.09803208296053
47	C22	R1	7.43462822763672
47	C13	R1	7.22881869049588
47	C18	R1	7.02236781302845
47	C15	R1	7.27612440527424
47	C11	R1	6.76818432477693
47	C16	R1	7.38370429247405
47	C8	R1	7.29462074889163
47	C20	R1	7.38370429247405
47	C7	R1	7.32192809488736
48	C23	R1	7.53138146051631
48	C17	R1	7.36632221424582
48	C12	R1	7.35755200461808
48	C10	R1	7.40087943628218
48	C14	R1	7.4262647547021
48	C5	R1	7.10852445677817
48	C9	R1	7.20945336562895
48	C24	R1	7.29462074889163
48	C6	R1	7.17990909001493
48	C21	R1	7.35755200461808
48	C19	R1	7.25738784269265
48	C1	R1	7.36632221424582
48	C22	R1	7.28540221886225
48	C4	R1	7.24792751344359
48	C13	R1	7.4178525148859
48	C18	R1	7.3037807481771
48	C15	R1	6.8703647195834
48	C11	R1	7.24792751344359
48	C16	R1	7.10852445677817
48	C8	R1	6.98868468677217
48	C20	R1	7.13955135239879
48	C7	R1	7.54689445988764
49	C23	R1	7.3037807481771
49	C17	R1	7.37503943134692
49	C12	R1	7.22881869049588
49	C10	R1	7.45121111183233
49	C3	R1	7.33985000288462
49	C9	R1	7.4178525148859
49	C24	R1	7.34872815423108
49	C21	R1	7.12928301694497
49	C19	R1	7.11894107272351
49	C1	R1	7.45121111183233
49	C22	R1	7.67948009950545
49	C4	R1	7.28540221886225
49	C13	R1	7.19967234483636
49	C18	R1	7.2667865406949
49	C15	R1	7.38370429247405
49	C11	R1	7.33985000288462
49	C16	R1	7.2667865406949
49	C8	R1	7.32192809488736
49	C7	R1	7.21916852046216
50	C23	R1	7.06608919045777
50	C17	R1	7.27612440527424
50	C12	R1	7.4594316186373
50	C10	R1	7.45121111183233
50	C3	R1	7.21916852046216
50	C14	R1	7.34872815423108
50	C5	R1	7.25738784269265
50	C9	R1	7.37503943134692
50	C24	R1	7.18982455888002
50	C6	R1	7.56224242422107
50	C21	R1	7.34872815423108
50	C19	R1	7.27612440527424
50	C1	R1	7.21916852046216
50	C22	R1	7
50	C4	R1	7.21916852046216
50	C13	R1	7.54689445988764
50	C11	R1	7.18982455888002
50	C16	R1	7.04439411935845
50	C8	R1	7.32192809488736
50	C7	R1	7.28540221886225
51	C23	R1	7.40087943628218
51	C17	R1	7.14974711950468
51	C12	R1	7.16992500144231
51	C10	R1	7.3037807481771
51	C3	R1	7.45121111183233
51	C14	R1	7.35755200461808
51	C9	R1	7.01122725542325
51	C6	R1	7.55458885167764
51	C21	R1	7.2667865406949
51	C19	R1	7.17990909001493
51	C1	R1	7.52356195605701
51	C4	R1	7.24792751344359
51	C13	R1	7.4178525148859
51	C18	R1	7.11894107272351
51	C15	R1	7.40087943628218
51	C11	R1	7.4757334309664
51	C16	R1	7.07681559705083
51	C8	R1	7.4757334309664
51	C20	R1	7.40087943628218
51	C7	R1	7.38370429247405
52	C23	R1	7.35755200461808
52	C17	R1	7.29462074889163
52	C12	R1	7.16992500144231
52	C10	R1	7.06608919045777
52	C3	R1	7.28540221886225
52	C5	R1	7.4093909361377
52	C9	R1	7.15987133677839
52	C24	R1	7.23840473932508
52	C6	R1	7.39231742277876
52	C21	R1	7.35755200461808
52	C19	R1	7.22881869049588
52	C1	R1	7.23840473932508
52	C22	R1	7.12928301694497
52	C13	R1	7.49984588708321
52	C18	R1	6.98868468677217
52	C15	R1	7.27612440527424
52	C11	R1	7.28540221886225
52	C16	R1	7.07681559705083
52	C8	R1	7.11894107272351
52	C20	R1	7.49185309632967
52	C7	R1	7.21916852046216
53	C23	R1	6.93073733756289
53	C12	R1	7.34872815423108
53	C10	R1	7.31288295528436
53	C3	R1	7.4262647547021
53	C5	R1	7.11894107272351
53	C6	R1	7.64385618977472
53	C21	R1	7.13955135239879
53	C19	R1	7.21916852046216
53	C1	R1	7.24792751344359
53	C22	R1	7.35755200461808
53	C4	R1	7.11894107272351
53	C13	R1	7.25738784269265
53	C18	R1	7.35755200461808
53	C15	R1	7.08746284125034
53	C11	R1	7.51569983828404
53	C16	R1	7.13955135239879
53	C8	R1	7.18982455888002
53	C20	R1	7
54	C23	R1	7.29462074889163
54	C17	R1	7.27612440527424
54	C12	R1	7.36632221424582
54	C10	R1	7.2667865406949
54	C14	R1	7.3037807481771
54	C5	R1	7.14974711950468
54	C9	R1	6.85798099512757
54	C24	R1	7.3037807481771
54	C6	R1	7.19967234483636
54	C1	R1	7.20945336562895
54	C22	R1	7.07681559705083
54	C4	R1	7.29462074889163
54	C13	R1	7.4178525148859
54	C18	R1	7.32192809488736
54	C16	R1	7.4093909361377
54	C8	R1	7.11894107272351
54	C20	R1	7.28540221886225
54	C7	R1	7.23840473932508
55	C23	R1	7.35755200461808
55	C17	R1	7.32192809488736
55	C12	R1	7.48381577726426
55	C10	R1	6.95419631038687
55	C3	R1	7.25738784269265
55	C14	R1	7.33985000288462
55	C5	R1	7.05528243550119
55	C9	R1	7.13955135239879
55	C6	R1	7.24792751344359
55	C21	R1	7.28540221886225
55	C19	R1	7.13955135239879
55	C1	R1	7.35755200461808
55	C22	R1	7.05528243550119
55	C4	R1	7.27612440527424
55	C13	R1	7.4594316186373
55	C18	R1	7.44294349584873
55	C15	R1	7.05528243550119
55	C11	R1	7.24792751344359
55	C16	R1	7.17990909001493
55	C8	R1	7.16992500144231
55	C20	R1	7.3037807481771
56	C23	R1	7.05528243550119
56	C17	R1	7.34872815423108
56	C12	R1	7.45121111183233
56	C10	R1	7.29462074889163
56	C3	R1	7.07681559705083
56	C14	R1	7.25738784269265
56	C5	R1	7.06608919045777
56	C9	R1	7.2667865406949
56	C24	R1	7.4093909361377
56	C6	R1	6.98868468677217
56	C21	R1	6.96578428466209
56	C19	R1	7.18982455888002
56	C1	R1	7.16992500144231
56	C22	R1	6.85798099512757
56	C4	R1	7.21916852046216
56	C13	R1	7.18982455888002
56	C18	R1	7.27612440527424
56	C15	R1	6.98868468677217
56	C11	R1	7.14974711950468
56	C16	R1	7.12928301694497
56	C8	R1	7.34872815423108
56	C20	R1	7.13955135239879
56	C7	R1	7.33091687811462
57	C23	R1	6.98868468677217
57	C17	R1	7.35755200461808
57	C12	R1	7.43462822763672
57	C10	R1	7.29462074889163
57	C3	R1	7.03342300153745
57	C14	R1	7.33091687811462
57	C24	R1	7.20945336562895
57	C6	R1	7.29462074889163
57	C21	R1	7.20945336562895
57	C19	R1	6.96578428466209
57	C1	R1	7.4178525148859
57	C22	R1	7.33985000288462
57	C4	R1	7.14974711950468
57	C13	R1	7.08746284125034
57	C18	R1	7.20945336562895
57	C15	R1	7.17990909001493
57	C11	R1	7.15987133677839
57	C16	R1	7.22881869049588
57	C8	R1	7.27612440527424
57	C20	R1	7.13955135239879
57	C7	R1	7.15987133677839
58	C23	R1	7.52356195605701
58	C17	R1	7.25738784269265
58	C12	R1	7.3037807481771
58	C10	R1	7.53915881110803
58	C3	R1	7.49984588708321
58	C14	R1	7.19967234483636
58	C5	R1	7.07681559705083
58	C9	R1	7.44294349584873
58	C24	R1	7.51569983828404
58	C6	R1	7.11894107272351
58	C21	R1	7.33091687811462
58	C19	R1	7.48381577726426
58	C1	R1	7.33091687811462
58	C22	R1	7.22881869049588
58	C4	R1	7.21916852046216
58	C18	R1	7.24792751344359
58	C15	R1	7.4757334309664
58	C11	R1	7.13955135239879
58	C16	R1	7.3037807481771
58	C8	R1	7.11894107272351
58	C20	R1	7.27612440527424
58	C7	R1	7.24792751344359
59	C23	R1	7.32192809488736
59	C17	R1	7.31288295528436
59	C12	R1	7.29462074889163
59	C3	R1	7.11894107272351
59	C5	R1	7.10852445677817
59	C9	R1	7.37503943134692
59	C24	R1	7.08746284125034
59	C6	R1	7.38370429247405
59	C21	R1	7.12928301694497
59	C19	R1	7.05528243550119
59	C1	R1	7.29462074889163
59	C22	R1	7.19967234483636
59	C13	R1	7.18982455888002
59	C18	R1	7.23840473932508
59	C11	R1	7.24792751344359
59	C16	R1	7.43462822763672
59	C8	R1	7.17990909001493
59	C20	R1	7.4093909361377
59	C7	R1	7.4594316186373
60	C23	R1	7.57742882803575
60	C17	R1	7.2667865406949
60	C10	R1	7.21916852046216
60	C3	R1	7.35755200461808
60	C14	R1	7.17990909001493
60	C5	R1	7.12928301694497
60	C9	R1	7
60	C24	R1	6.88264304936184
60	C6	R1	7.32192809488736
60	C21	R1	7.39231742277876
60	C19	R1	7.4093909361377
60	C1	R1	7.11894107272351
60	C22	R1	7.2667865406949
60	C13	R1	7.05528243550119
60	C18	R1	7.24792751344359
60	C15	R1	7.32192809488736
60	C11	R1	7.36632221424582
60	C16	R1	7.36632221424582
60	C8	R1	7.15987133677839
60	C20	R1	7.53138146051631
60	C7	R1	7.32192809488736
61	C23	R1	7.19967234483636
61	C17	R1	7.51569983828404
61	C12	R1	7.27612440527424
61	C10	R1	7.27612440527424
61	C3	R1	7.36632221424582
61	C14	R1	7.4757334309664
61	C5	R1	7.15987133677839
61	C9	R1	7.18982455888002
61	C24	R1	6.76818432477693
61	C6	R1	7.10852445677817
61	C21	R1	7.39231742277876
61	C19	R1	7.4262647547021
61	C22	R1	7.18982455888002
61	C4	R1	7.15987133677839
61	C13	R1	7.35755200461808
61	C18	R1	7.21916852046216
61	C15	R1	7.24792751344359
61	C11	R1	7.09803208296053
61	C8	R1	7.01122725542325
61	C20	R1	7.29462074889163
61	C7	R1	7.3037807481771
62	C23	R1	7.08746284125034
62	C17	R1	7.35755200461808
62	C12	R1	7.10852445677817
62	C10	R1	7.01122725542325
62	C3	R1	7.33985000288462
62	C14	R1	6.85798099512757
62	C5	R1	7.34872815423108
62	C9	R1	7.11894107272351
62	C24	R1	7.24792751344359
62	C21	R1	7.36632221424582
62	C19	R1	7.52356195605701
62	C1	R1	7.40087943628218
62	C22	R1	7.2667865406949
62	C13	R1	7.5077946401987
62	C18	R1	7.19967234483636
62	C15	R1	7.03342300153745
62	C11	R1	7.23840473932508
62	C16	R1	7.4262647547021
62	C8	R1	7.16992500144231
62	C20	R1	7.02236781302845
62	C7	R1	7.27612440527424
63	C23	R1	6.96578428466209
63	C17	R1	7.25738784269265
63	C12	R1	7.19967234483636
63	C10	R1	7.33985000288462
63	C3	R1	7.14974711950468
63	C14	R1	7.12928301694497
63	C5	R1	7.07681559705083
63	C9	R1	7.21916852046216
63	C24	R1	6.88264304936184
63	C6	R1	7.61470984411521
63	C21	R1	7.20945336562895
63	C19	R1	7.18982455888002
63	C1	R1	7.35755200461808
63	C22	R1	7.4093909361377
63	C4	R1	7.29462074889163
63	C13	R1	7.08746284125034
63	C18	R1	6.83289001416474
63	C15	R1	7.39231742277876
63	C11	R1	7.31288295528436
63	C16	R1	7.15987133677839
63	C8	R1	7.16992500144231
63	C7	R1	6.97727992349992
64	C17	R1	7.37503943134692
64	C12	R1	7.34872815423108
64	C10	R1	7.34872815423108
64	C3	R1	7.29462074889163
64	C14	R1	7.29462074889163
64	C5	R1	7.14974711950468
64	C9	R1	7.20945336562895
64	C24	R1	7.4093909361377
64	C6	R1	7.56985560833095
64	C21	R1	7.39231742277876
64	C19	R1	7.32192809488736
64	C1	R1	7.4262647547021
64	C22	R1	7.28540221886225
64	C4	R1	7.22881869049588
64	C13	R1	7.39231742277876
64	C18	R1	7.33091687811462
64	C11	R1	6.98868468677217
64	C8	R1	7.27612440527424
64	C20	R1	6.85798099512757
64	C7	R1	7.34872815423108
65	C23	R1	6.96578428466209
65	C17	R1	7.2667865406949
65	C12	R1	7.27612440527424
65	C10	R1	7.20945336562895
65	C3	R1	7.35755200461808
65	C14	R1	7.03342300153745
65	C5	R1	7.09803208296053
65	C9	R1	7.19967234483636
65	C24	R1	7.49185309632967
65	C6	R1	7.25738784269265
65	C21	R1	7.15987133677839
65	C19	R1	7.25738784269265
65	C1	R1	7.28540221886225
65	C22	R1	7.08746284125034
65	C4	R1	7.64385618977472
65	C13	R1	7.14974711950468
65	C18	R1	7.29462074889163
65	C15	R1	7.19967234483636
65	C11	R1	7.19967234483636
65	C16	R1	7.04439411935845
65	C8	R1	7.18982455888002
65	C20	R1	7.27612440527424
65	C7	R1	7.14974711950468
66	C23	R1	7.05528243550119
66	C17	R1	7.37503943134692
66	C12	R1	7.09803208296053
66	C10	R1	6.85798099512757
66	C3	R1	7.18982455888002
66	C14	R1	7.38370429247405
66	C9	R1	6.85798099512757
66	C24	R1	7.4594316186373
66	C6	R1	7.19967234483636
66	C21	R1	7.37503943134692
66	C19	R1	7.28540221886225
66	C1	R1	7.54689445988764
66	C22	R1	7.27612440527424
66	C4	R1	7.22881869049588
66	C13	R1	7.4757334309664
66	C18	R1	7.12928301694497
66	C15	R1	7.35755200461808
66	C11	R1	7.03342300153745
66	C16	R1	7.18982455888002
66	C8	R1	7.35755200461808
66	C20	R1	7.33985000288462
66	C7	R1	7.14974711950468
67	C23	R1	7.33091687811462
67	C17	R1	7.20945336562895
67	C12	R1	6.89481776330794
67	C10	R1	7.32192809488736
67	C3	R1	7.31288295528436
67	C14	R1	6.8703647195834
67	C5	R1	7.51569983828404
67	C9	R1	7.29462074889163
67	C24	R1	7.31288295528436
67	C21	R1	7.35755200461808
67	C19	R1	7.12928301694497
67	C22	R1	7.31288295528436
67	C13	R1	7.53138146051631
67	C18	R1	7.3037807481771
67	C15	R1	7.3037807481771
67	C11	R1	7.31288295528436
67	C8	R1	7.02236781302845
67	C20	R1	7.55458885167764
67	C7	R1	7.27612440527424
68	C23	R1	7.33985000288462
68	C17	R1	7.43462822763672
68	C12	R1	7.4594316186373
68	C10	R1	7.25738784269265
68	C3	R1	7.31288295528436
68	C14	R1	7.28540221886225
68	C5	R1	7.07681559705083
68	C9	R1	7.21916852046216
68	C6	R1	7.2667865406949
68	C21	R1	7.28540221886225
68	C1	R1	7.31288295528436
68	C22	R1	6.76818432477693
68	C4	R1	7.21916852046216
68	C13	R1	7.29462074889163
68	C18	R1	6.79441586635011
68	C15	R1	7.07681559705083
68	C11	R1	7.16992500144231
68	C16	R1	7.05528243550119
68	C8	R1	7.19967234483636
68	C20	R1	6.95419631038687
69	C23	R1	7.34872815423108
69	C17	R1	7.36632221424582
69	C12	R1	7.21916852046216
69	C10	R1	7.04439411935845
69	C3	R1	7.11894107272351
69	C14	R1	7.07681559705083
69	C5	R1	7.2667865406949
69	C6	R1	7.20945336562895
69	C21	R1	7.28540221886225
69	C19	R1	7.11894107272351
69	C1	R1	7.09803208296053
69	C22	R1	7.49984588708321
69	C4	R1	7.32192809488736
69	C13	R1	7.17990909001493
69	C18	R1	7.08746284125034
69	C11	R1	6.82017896241519
69	C16	R1	7.14974711950468
69	C8	R1	7.39231742277876
69	C20	R1	7.24792751344359
70	C23	R1	7.39231742277876
70	C17	R1	7.33091687811462
70	C12	R1	7.16992500144231
70	C10	R1	7.21916852046216
70	C3	R1	7.4178525148859
70	C14	R1	7.35755200461808
70	C5	R1	7.36632221424582
70	C9	R1	7.21916852046216
70	C24	R1	7.19967234483636
70	C21	R1	7.22881869049588
70	C19	R1	6.96578428466209
70	C1	R1	7.27612440527424
70	C22	R1	7.20945336562895
70	C4	R1	7.34872815423108
70	C13	R1	7.16992500144231
70	C18	R1	7.17990909001493
70	C15	R1	7.12928301694497
70	C11	R1	7.07681559705083
70	C16	R1	7.02236781302845
70	C8	R1	7.25738784269265
70	C20	R1	7.23840473932508
70	C7	R1	6.98868468677217
71	C23	R1	7.32192809488736
71	C17	R1	7.3037807481771
71	C12	R1	7.21916852046216
71	C10	R1	7.32192809488736
71	C3	R1	7.2667865406949
71	C14	R1	6.90689059560852
71	C5	R1	7.34872815423108
71	C9	R1	7.54689445988764
71	C24	R1	6.95419631038687
71	C6	R1	7.28540221886225
71	C21	R1	7.19967234483636
71	C19	R1	7.19967234483636
71	C1	R1	7.07681559705083
71	C22	R1	7.23840473932508
71	C4	R1	7.07681559705083
71	C13	R1	7.22881869049588
71	C18	R1	7.17990909001493
71	C15	R1	7.10852445677817
71	C11	R1	7.2667865406949
71	C16	R1	7.34872815423108
71	C8	R1	6.79441586635011
71	C20	R1	7.32192809488736
71	C7	R1	7.28540221886225
72	C23	R1	7.23840473932508
72	C17	R1	7.24792751344359
72	C12	R1	7.49984588708321
72	C3	R1	7.18982455888002
72	C14	R1	7.38370429247405
72	C9	R1	7.28540221886225
72	C24	R1	7.02236781302845
72	C6	R1	7.09803208296053
72	C21	R1	7.21916852046216
72	C19	R1	6.98868468677217
72	C1	R1	7.36632221424582
72	C22	R1	7.23840473932508
72	C13	R1	7.19967234483636
72	C18	R1	7.19967234483636
72	C15	R1	7.27612440527424
72	C16	R1	7.3037807481771
72	C8	R1	7.25738784269265
72	C20	R1	7.09803208296053
72	C7	R1	7.32192809488736
73	C23	R1	7.08746284125034
73	C17	R1	7.49185309632967
73	C12	R1	7.35755200461808
73	C10	R1	7.62935662007961
73	C3	R1	7.24792751344359
73	C14	R1	7.15987133677839
73	C5	R1	7.16992500144231
73	C9	R1	7.09803208296053
73	C24	R1	7.06608919045777
73	C6	R1	7.27612440527424
73	C21	R1	7.55458885167764
73	C19	R1	7.32192809488736
73	C1	R1	7.12928301694497
73	C4	R1	7.22881869049588
73	C18	R1	7.19967234483636
73	C15	R1	7.4594316186373
73	C11	R1	7.3037807481771
73	C16	R1	7.03342300153745
73	C8	R1	7.09803208296053
73	C20	R1	7.35755200461808
73	C7	R1	7.02236781302845
74	C23	R1	7.16992500144231
74	C17	R1	7.43462822763672
74	C12	R1	7.22881869049588
74	C10	R1	7.34872815423108
74	C3	R1	7.16992500144231
74	C14	R1	7.36632221424582
74	C9	R1	7.45121111183233
74	C24	R1	7.4594316186373
74	C6	R1	7.39231742277876
74	C21	R1	7.06608919045777
74	C19	R1	7.35755200461808
74	C1	R1	7.58496250072116
74	C22	R1	7.15987133677839
74	C4	R1	7.33091687811462
74	C13	R1	7.29462074889163
74	C18	R1	6.98868468677217
74	C15	R1	7.21916852046216
74	C11	R1	7.28540221886225
74	C20	R1	7.35755200461808
74	C7	R1	7.01122725542325
75	C23	R1	7.5077946401987
75	C17	R1	7.13955135239879
75	C3	R1	7.35755200461808
75	C14	R1	7.13955135239879
75	C5	R1	7.25738784269265
75	C9	R1	6.85798099512757
75	C24	R1	7.06608919045777
75	C6	R1	7.21916852046216
75	C21	R1	7.45121111183233
75	C19	R1	7.39231742277876
75	C1	R1	7.34872815423108
75	C22	R1	7.25738784269265
75	C4	R1	7.40087943628218
75	C13	R1	7.35755200461808
75	C18	R1	7.02236781302845
75	C15	R1	7.11894107272351
75	C11	R1	7.45121111183233
75	C16	R1	7.57742882803575
75	C8	R1	7.27612440527424
75	C20	R1	7.4178525148859
76	C23	R1	7.38370429247405
76	C17	R1	7.35755200461808
76	C12	R1	7.48381577726426
76	C10	R1	7.24792751344359
76	C3	R1	7.52356195605701
76	C14	R1	7.20945336562895
76	C5	R1	7.01122725542325
76	C9	R1	7.23840473932508
76	C24	R1	7.04439411935845
76	C6	R1	7.3037807481771
76	C21	R1	7.04439411935845
76	C19	R1	7.29462074889163
76	C1	R1	7.16992500144231
76	C22	R1	7.23840473932508
76	C4	R1	7.34872815423108
76	C13	R1	7.35755200461808
76	C15	R1	7.23840473932508
76	C11	R1	7.21916852046216
76	C16	R1	7.18982455888002
76	C8	R1	7.35755200461808
76	C20	R1	7.56224242422107
76	C7	R1	7.28540221886225
77	C23	R1	7.21916852046216
77	C17	R1	7.2667865406949
77	C12	R1	7.25738784269265
77	C10	R1	7.32192809488736
77	C3	R1	7.4178525148859
77	C14	R1	7.59245703726808
77	C5	R1	7.19967234483636
77	C9	R1	7.05528243550119
77	C24	R1	7.24792751344359
77	C6	R1	7.4093909361377
77	C21	R1	7.06608919045777
77	C19	R1	7.40087943628218
77	C1	R1	7.25738784269265
77	C22	R1	7.17990909001493
77	C4	R1	7.33985000288462
77	C13	R1	7.4093909361377
77	C18	R1	7.10852445677817
77	C11	R1	7.32192809488736
77	C16	R1	7.35755200461808
77	C8	R1	7.3037807481771
77	C20	R1	7.04439411935845
77	C7	R1	7.43462822763672
78	C23	R1	7.3037807481771
78	C17	R1	7.35755200461808
78	C12	R1	7.01122725542325
78	C10	R1	7.39231742277876
78	C3	R1	7.05528243550119
78	C14	R1	7.23840473932508
78	C5	R1	7.15987133677839
78	C24	R1	7.11894107272351
78	C6	R1	7.18982455888002
78	C21	R1	7.10852445677817
78	C19	R1	7.4262647547021
78	C1	R1	7.18982455888002
78	C22	R1	7.36632221424582
78	C4	R1	6.71424551766612
78	C13	R1	7.13955135239879
78	C18	R1	7.37503943134692
78	C15	R1	7.08746284125034
78	C16	R1	7.31288295528436
78	C8	R1	7.10852445677817
78	C20	R1	7.3037807481771
78	C7	R1	7.37503943134692
79	C17	R1	7.16992500144231
79	C12	R1	7.05528243550119
79	C10	R1	7.62935662007961
79	C3	R1	7.14974711950468
79	C14	R1	6.96578428466209
79	C5	R1	7
79	C9	R1	7.29462074889163
79	C24	R1	7.34872815423108
79	C6	R1	7.24792751344359
79	C21	R1	7.3037807481771
79	C19	R1	7.13955135239879
79	C1	R1	7.21916852046216
79	C22	R1	7.24792751344359
79	C4	R1	7.4178525148859
79	C13	R1	7.31288295528436
79	C18	R1	7.10852445677817
79	C15	R1	7.33091687811462
79	C11	R1	7.22881869049588
79	C16	R1	7.59991284218713
79	C8	R1	7.12928301694497
79	C20	R1	7.36632221424582
79	C7	R1	7.04439411935845
80	C23	R1	7.33091687811462
80	C17	R1	7.07681559705083
80	C12	R1	7.16992500144231
80	C10	R1	7.09803208296053
80	C3	R1	7.18982455888002
80	C14	R1	7.17990909001493
80	C5	R1	7.38370429247405
80	C9	R1	7.14974711950468
80	C24	R1	7.31288295528436
80	C6	R1	7.31288295528436
80	C21	R1	7.27612440527424
80	C19	R1	7.15987133677839
80	C1	R1	7.38370429247405
80	C22	R1	7.08746284125034
80	C4	R1	7.29462074889163
80	C13	R1	7.35755200461808
80	C18	R1	7.01122725542325
80	C16	R1	7.22881869049588
80	C8	R1	7.22881869049588
80	C20	R1	7.65105169117893
80	C7	R1	7.43462822763672
81	C23	R1	7.35755200461808
81	C17	R1	7.20945336562895
81	C12	R1	7.45121111183233
81	C10	R1	7.25738784269265
81	C3	R1	7.16992500144231
81	C5	R1	7.22881869049588
81	C9	R1	7.24792751344359
81	C24	R1	7.32192809488736
81	C6	R1	6.89481776330794
81	C21	R1	7.66533591718518
81	C19	R1	7.19967234483636
81	C1	R1	7.33091687811462
81	C22	R1	7.27612440527424
81	C4	R1	7.2667865406949
81	C13	R1	7.2667865406949
81	C18	R1	7.16992500144231
81	C15	R1	7.07681559705083
81	C11	R1	7.17990909001493
81	C16	R1	7.3037807481771
81	C8	R1	7.34872815423108
81	C20	R1	7.3037807481771
81	C7	R1	7.14974711950468
82	C23	R1	7.2667865406949
82	C17	R1	6.91886323727459
82	C12	R1	7.43462822763672
82	C10	R1	7.52356195605701
82	C3	R1	7.45121111183233
82	C14	R1	7.33985000288462
82	C5	R1	7.04439411935845
82	C24	R1	7.01122725542325
82	C6	R1	6.91886323727459
82	C21	R1	7.4093909361377
82	C19	R1	7.36632221424582
82	C1	R1	7.19967234483636
82	C22	R1	7.23840473932508
82	C4	R1	7.24792751344359
82	C18	R1	7.05528243550119
82	C15	R1	7.11894107272351
82	C11	R1	7.39231742277876
82	C16	R1	7.07681559705083
82	C8	R1	7.49185309632967
82	C20	R1	7.13955135239879
82	C7	R1	7.33985000288462
83	C23	R1	7.12928301694497
83	C17	R1	7.05528243550119
83	C12	R1	7.2667865406949
83	C10	R1	7.22881869049588
83	C3	R1	7.4262647547021
83	C14	R1	7.16992500144231
83	C5	R1	7.2667865406949
83	C9	R1	7.19967234483636
83	C24	R1	7.21916852046216
83	C6	R1	7.12928301694497
83	C21	R1	7.35755200461808
83	C19	R1	7.32192809488736
83	C1	R1	7.17990909001493
83	C22	R1	6.97727992349992
83	C4	R1	7.36632221424582
83	C15	R1	7.33985000288462
83	C11	R1	7.48381577726426
83	C16	R1	7.34872815423108
83	C8	R1	7.53915881110803
83	C20	R1	7.29462074889163
84	C23	R1	7.4178525148859
84	C17	R1	7.35755200461808
84	C12	R1	7.4178525148859
84	C10	R1	7.15987133677839
84	C3	R1	7.2667865406949
84	C14	R1	7.40087943628218
84	C5	R1	7.31288295528436
84	C9	R1	7.49984588708321
84	C21	R1	7.16992500144231
84	C19	R1	7.14974711950468
84	C1	R1	7.5077946401987
84	C22	R1	7.27612440527424
84	C4	R1	7.37503943134692
84	C13	R1	7.10852445677817
84	C18	R1	7.3037807481771
84	C15	R1	7.17990909001493
84	C11	R1	7.18982455888002
84	C16	R1	7.22881869049588
84	C8	R1	7.12928301694497
84	C20	R1	7.19967234483636
84	C7	R1	7.49185309632967
85	C23	R1	6.82017896241519
85	C17	R1	7.05528243550119
85	C12	R1	7.15987133677839
85	C10	R1	7.14974711950468
85	C3	R1	7.11894107272351
85	C14	R1	7.06608919045777
85	C5	R1	7.40087943628218
85	C9	R1	7.34872815423108
85	C24	R1	7.33091687811462
85	C6	R1	7.32192809488736
85	C21	R1	7.27612440527424
85	C19	R1	7.18982455888002
85	C1	R1	7.27612440527424
85	C22	R1	7.35755200461808
85	C4	R1	7.28540221886225
85	C13	R1	7.34872815423108
85	C18	R1	7.21916852046216
85	C11	R1	7.32192809488736
85	C16	R1	7.05528243550119
85	C8	R1	7.33985000288462
85	C20	R1	7.2667865406949
85	C7	R1	7.28540221886225
86	C17	R1	7.25738784269265
86	C12	R1	7.54689445988764
86	C10	R1	7.48381577726426
86	C3	R1	6.97727992349992
86	C14	R1	7.36632221424582
86	C5	R1	7.25738784269265
86	C9	R1	7.34872815423108
86	C24	R1	7.2667865406949
86	C19	R1	7.17990909001493
86	C1	R1	7.51569983828404
86	C22	R1	7.27612440527424
86	C4	R1	7.16992500144231
86	C13	R1	7.32192809488736
86	C18	R1	7.23840473932508
86	C15	R1	7.04439411935845
86	C8	R1	7.59245703726808
86	C20	R1	7.19967234483636
86	C7	R1	7.34872815423108
87	C17	R1	7.16992500144231
87	C12	R1	7.05528243550119
87	C10	R1	7.03342300153745
87	C3	R1	7.01122725542325
87	C14	R1	7.19967234483636
87	C9	R1	7.49185309632967
87	C24	R1	7.33091687811462
87	C6	R1	7.39231742277876
87	C21	R1	7.32192809488736
87	C19	R1	7.11894107272351
87	C1	R1	7.4757334309664
87	C22	R1	7.28540221886225
87	C4	R1	7.4594316186373
87	C13	R1	7.36632221424582
87	C18	R1	7.4178525148859
87	C15	R1	7.01122725542325
87	C8	R1	7.36632221424582
87	C20	R1	7.4178525148859
88	C23	R1	7.44294349584873
88	C17	R1	7.14974711950468
88	C12	R1	7.31288295528436
88	C10	R1	7.27612440527424
88	C3	R1	7.3037807481771
88	C14	R1	7.4594316186373
88	C5	R1	7.4757334309664
88	C9	R1	7.32192809488736
88	C24	R1	7.38370429247405
88	C6	R1	7.28540221886225
88	C21	R1	7.23840473932508
88	C19	R1	6.98868468677217
88	C1	R1	7.28540221886225
88	C22	R1	7.37503943134692
88	C4	R1	7.45121111183233
88	C13	R1	7.27612440527424
88	C18	R1	7.16992500144231
88	C15	R1	7.07681559705083
88	C11	R1	7.31288295528436
88	C8	R1	7.31288295528436
88	C20	R1	7.02236781302845
88	C7	R1	7.04439411935845
89	C17	R1	7.20945336562895
89	C12	R1	7.03342300153745
89	C10	R1	7.33985000288462
89	C3	R1	7.02236781302845
89	C14	R1	7.24792751344359
89	C5	R1	7.4093909361377
89	C9	R1	7.03342300153745
89	C24	R1	7.12928301694497
89	C6	R1	7.12928301694497
89	C21	R1	7.09803208296053
89	C19	R1	7.14974711950468
89	C1	R1	7.14974711950468
89	C22	R1	7.08746284125034
89	C4	R1	7.15987133677839
89	C18	R1	7.07681559705083
89	C15	R1	7.25738784269265
89	C11	R1	7.467605550083
89	C16	R1	6.84549005094437
89	C8	R1	7.21916852046216
89	C20	R1	7.32192809488736
89	C7	R1	7.38370429247405
90	C23	R1	7.36632221424582
90	C17	R1	7.5077946401987
90	C12	R1	7.24792751344359
90	C10	R1	7.59991284218713
90	C3	R1	7.4757334309664
90	C14	R1	7.37503943134692
90	C5	R1	7.4594316186373
90	C9	R1	7.20945336562895
90	C6	R1	7.38370429247405
90	C21	R1	7.20945336562895
90	C19	R1	7.11894107272351
90	C1	R1	7.34872815423108
90	C22	R1	7.16992500144231
90	C4	R1	7.27612440527424
90	C13	R1	7.04439411935845
90	C18	R1	7.02236781302845
90	C15	R1	7.24792751344359
90	C11	R1	7.33091687811462
90	C16	R1	7.16992500144231
90	C8	R1	7.38370429247405
90	C20	R1	7.12928301694497
91	C23	R1	7.17990909001493
91	C17	R1	7.27612440527424
91	C12	R1	7.37503943134692
91	C10	R1	7.4262647547021
91	C3	R1	7.31288295528436
91	C14	R1	7.37503943134692
91	C5	R1	7.27612440527424
91	C9	R1	7.38370429247405
91	C24	R1	7.27612440527424
91	C6	R1	7.59245703726808
91	C21	R1	7.29462074889163
91	C19	R1	6.84549005094437
91	C1	R1	7.49185309632967
91	C22	R1	7.39231742277876
91	C4	R1	7.31288295528436
91	C13	R1	7.33985000288462
91	C18	R1	7.27612440527424
91	C15	R1	7.33985000288462
91	C16	R1	7.18982455888002
91	C8	R1	7.4093909361377
91	C20	R1	7.3037807481771
91	C7	R1	7.05528243550119
92	C23	R1	7.19967234483636
92	C17	R1	7.38370429247405
92	C12	R1	7.45121111183233
92	C10	R1	7.31288295528436
92	C3	R1	6.84549005094437
92	C5	R1	7.54689445988764
92	C9	R1	7.40087943628218
92	C6	R1	7.35755200461808
92	C19	R1	7.08746284125034
92	C1	R1	7.32192809488736
92	C22	R1	7.16992500144231
92	C4	R1	7.25738784269265
92	C18	R1	7.29462074889163
92	C15	R1	6.94251450533924
92	C11	R1	7.07681559705083
92	C16	R1	7.21916852046216
92	C8	R1	7.10852445677817
92	C20	R1	7.3037807481771
92	C7	R1	7.31288295528436
93	C23	R1	6.8073549220576
93	C17	R1	7.467605550083
93	C12	R1	7.06608919045777
93	C10	R1	7.21916852046216
93	C3	R1	7.36632221424582
93	C5	R1	7.25738784269265
93	C9	R1	7.31288295528436
93	C24	R1	7.4093909361377
93	C6	R1	6.95419631038687
93	C21	R1	7.07681559705083
93	C19	R1	7.38370429247405
93	C1	R1	7.07681559705083
93	C22	R1	7.32192809488736
93	C4	R1	7.22881869049588
93	C13	R1	7.21916852046216
93	C18	R1	7.04439411935845
93	C15	R1	7.45121111183233
93	C11	R1	7.39231742277876
93	C16	R1	7
93	C8	R1	7.38370429247405
93	C20	R1	7.37503943134692
93	C7	R1	7.22881869049588
94	C17	R1	7.2667865406949
94	C12	R1	7.4093909361377
94	C10	R1	7.27612440527424
94	C3	R1	7.10852445677817
94	C14	R1	7.51569983828404
94	C5	R1	7.19967234483636
94	C9	R1	7.13955135239879
94	C24	R1	7.37503943134692
94	C6	R1	7.24792751344359
94	C21	R1	7.3037807481771
94	C19	R1	7.53915881110803
94	C1	R1	7.25738784269265
94	C22	R1	7.36632221424582
94	C4	R1	7.34872815423108
94	C13	R1	6.89481776330794
94	C18	R1	7.04439411935845
94	C11	R1	7.37503943134692
94	C16	R1	7.44294349584873
94	C8	R1	7.39231742277876
94	C7	R1	7.35755200461808
95	C23	R1	7.33091687811462
95	C17	R1	7.39231742277876
95	C12	R1	7.21916852046216
95	C10	R1	7.25738784269265
95	C3	R1	7
95	C14	R1	7.3037807481771
95	C5	R1	7.11894107272351
95	C9	R1	7.25738784269265
95	C6	R1	7.37503943134692
95	C1	R1	7.27612440527424
95	C22	R1	7.20945336562895
95	C4	R1	7.4262647547021
95	C13	R1	7.25738784269265
95	C18	R1	7.15987133677839
95	C11	R1	6.95419631038687
95	C16	R1	7.32192809488736
95	C8	R1	7.60733031374961
95	C20	R1	7.13955135239879
95	C7	R1	7.3037807481771
96	C17	R1	7.22881869049588
96	C12	R1	7.33091687811462
96	C10	R1	7.16992500144231
96	C3	R1	7.10852445677817
96	C14	R1	7.21916852046216
96	C5	R1	6.8703647195834
96	C9	R1	7.24792751344359
96	C24	R1	7.31288295528436
96	C6	R1	7.39231742277876
96	C21	R1	7.25738784269265
96	C19	R1	7.49185309632967
96	C1	R1	7.13955135239879
96	C22	R1	7.36632221424582
96	C4	R1	7.38370429247405
96	C13	R1	7.2667865406949
96	C18	R1	7.20945336562895
96	C15	R1	6.83289001416474
96	C11	R1	7.33091687811462
96	C16	R1	7.27612440527424
96	C8	R1	7.2667865406949
96	C7	R1	7.25738784269265
97	C23	R1	7.34872815423108
97	C17	R1	7.13955135239879
97	C12	R1	7.10852445677817
97	C10	R1	7.40087943628218
97	C3	R1	7.10852445677817
97	C14	R1	7.4594316186373
97	C5	R1	7.28540221886225
[truncated: 14,528 more rows]
