# Supplementary material for: Stochastic modelling of single-cell gene expression adaptation reveals non-genomic contribution to evolution of tumor subclones
Source: bioRxiv. 2024 Apr 20:2024.04.17.588869. Preprint. [Version 1] doi: 10.1101/2024.04.17.588869 (PMC11071284; doi:10.1101/2024.04.17.588869)
Supplement: Supplement 2 [file media-2.zip › Supplementary Files/Simulated Data/Adaptive_Simulation/tr_1.04_sq_.15_r_200_a_1.csv]

gene	species	replicate	exprval
1	C23	R1	7.44294349584873
1	C17	R1	7.2667865406949
1	C12	R1	7.21916852046216
1	C10	R1	7.28540221886225
1	C3	R1	7.38370429247405
1	C14	R1	7.14974711950468
1	C5	R1	7.24792751344359
1	C9	R1	7.32192809488736
1	C6	R1	7.4093909361377
1	C21	R1	7
1	C19	R1	7.24792751344359
1	C22	R1	7.65105169117893
1	C4	R1	7.07681559705083
1	C13	R1	7.44294349584873
1	C18	R1	7.49984588708321
1	C15	R1	7.45121111183233
1	C11	R1	7.19967234483636
1	C16	R1	7.49984588708321
1	C8	R1	7.33985000288462
1	C20	R1	7.38370429247405
1	C7	R1	7.07681559705083
2	C23	R1	7.24792751344359
2	C17	R1	7.13955135239879
2	C12	R1	7.04439411935845
2	C3	R1	7.32192809488736
2	C14	R1	7.27612440527424
2	C5	R1	7.14974711950468
2	C9	R1	7.39231742277876
2	C24	R1	7.33091687811462
2	C6	R1	7.03342300153745
2	C21	R1	7.4093909361377
2	C19	R1	7.21916852046216
2	C1	R1	7.14974711950468
2	C22	R1	7.12928301694497
2	C4	R1	7.27612440527424
2	C13	R1	7.38370429247405
2	C18	R1	7.44294349584873
2	C15	R1	6.90689059560852
2	C16	R1	7.17990909001493
2	C8	R1	7.48381577726426
2	C20	R1	7.22881869049588
2	C7	R1	7.12928301694497
3	C23	R1	7.29462074889163
3	C17	R1	7.4093909361377
3	C12	R1	7.53138146051631
3	C10	R1	7.22881869049588
3	C3	R1	7.01122725542325
3	C14	R1	7.20945336562895
3	C5	R1	7.38370429247405
3	C24	R1	7.21916852046216
3	C21	R1	7.33091687811462
3	C19	R1	6.96578428466209
3	C1	R1	7.3037807481771
3	C22	R1	7.39231742277876
3	C4	R1	7.11894107272351
3	C13	R1	7.27612440527424
3	C18	R1	7.2667865406949
3	C15	R1	7.3037807481771
3	C11	R1	7.24792751344359
3	C16	R1	6.96578428466209
3	C8	R1	7.44294349584873
3	C20	R1	7.4262647547021
4	C23	R1	7.09803208296053
4	C17	R1	7.21916852046216
4	C12	R1	7.24792751344359
4	C10	R1	6.94251450533924
4	C3	R1	7.25738784269265
4	C14	R1	7.27612440527424
4	C5	R1	7.38370429247405
4	C9	R1	7.23840473932508
4	C24	R1	7.39231742277876
4	C6	R1	7.23840473932508
4	C21	R1	7.31288295528436
4	C19	R1	6.93073733756289
4	C1	R1	7.34872815423108
4	C22	R1	7.39231742277876
4	C4	R1	7.33091687811462
4	C13	R1	7.45121111183233
4	C18	R1	6.94251450533924
4	C11	R1	7.33985000288462
4	C16	R1	7.22881869049588
4	C8	R1	7.12928301694497
4	C20	R1	7.11894107272351
4	C7	R1	7.48381577726426
5	C23	R1	7.38370429247405
5	C17	R1	7.2667865406949
5	C12	R1	7.38370429247405
5	C10	R1	7.35755200461808
5	C3	R1	7.25738784269265
5	C14	R1	7.19967234483636
5	C5	R1	7.54689445988764
5	C9	R1	7.15987133677839
5	C24	R1	7.29462074889163
5	C19	R1	7.2667865406949
5	C1	R1	7.13955135239879
5	C22	R1	7.27612440527424
5	C4	R1	7.37503943134692
5	C13	R1	7.14974711950468
5	C18	R1	7.01122725542325
5	C15	R1	7.04439411935845
5	C11	R1	7.33985000288462
5	C16	R1	7.17990909001493
5	C8	R1	7.27612440527424
5	C20	R1	7.4757334309664
5	C7	R1	7.06608919045777
6	C23	R1	7.39231742277876
6	C17	R1	7.2667865406949
6	C12	R1	7.24792751344359
6	C10	R1	7.48381577726426
6	C3	R1	7.16992500144231
6	C14	R1	7.33985000288462
6	C5	R1	7.20945336562895
6	C9	R1	6.95419631038687
6	C24	R1	7.3037807481771
6	C6	R1	7.3037807481771
6	C21	R1	7.32192809488736
6	C19	R1	7.24792751344359
6	C1	R1	7.06608919045777
6	C22	R1	7.20945336562895
6	C4	R1	7.23840473932508
6	C13	R1	7.37503943134692
6	C18	R1	7.25738784269265
6	C15	R1	7.18982455888002
6	C11	R1	7.22881869049588
6	C16	R1	7.28540221886225
6	C8	R1	7.40087943628218
6	C20	R1	7.04439411935845
7	C23	R1	7.40087943628218
7	C17	R1	7.4093909361377
7	C12	R1	7.34872815423108
7	C10	R1	7.467605550083
7	C3	R1	7.5077946401987
7	C14	R1	7.4093909361377
7	C5	R1	7.16992500144231
7	C9	R1	7.21916852046216
7	C24	R1	7.4757334309664
7	C6	R1	7.23840473932508
7	C21	R1	7.23840473932508
7	C19	R1	7.39231742277876
7	C1	R1	7.11894107272351
7	C22	R1	7.33985000288462
7	C4	R1	7.22881869049588
7	C13	R1	7.31288295528436
7	C18	R1	7.44294349584873
7	C15	R1	7.467605550083
7	C11	R1	7.12928301694497
7	C16	R1	7.10852445677817
7	C8	R1	7.05528243550119
7	C20	R1	7.22881869049588
7	C7	R1	7.22881869049588
8	C23	R1	7.04439411935845
8	C17	R1	7.48381577726426
8	C12	R1	7.23840473932508
8	C10	R1	7.2667865406949
8	C14	R1	7.11894107272351
8	C9	R1	7.467605550083
8	C24	R1	7.64385618977472
8	C6	R1	7.33985000288462
8	C21	R1	7.18982455888002
8	C19	R1	7.03342300153745
8	C1	R1	7.17990909001493
8	C22	R1	7.49984588708321
8	C4	R1	7.29462074889163
8	C13	R1	7.4757334309664
8	C18	R1	7.03342300153745
8	C15	R1	7.27612440527424
8	C11	R1	6.61470984411521
8	C16	R1	7.20945336562895
8	C8	R1	7.11894107272351
8	C20	R1	7.2667865406949
8	C7	R1	7.03342300153745
9	C23	R1	7.32192809488736
9	C17	R1	7.5077946401987
9	C12	R1	7.18982455888002
9	C10	R1	7.17990909001493
9	C3	R1	6.8073549220576
9	C14	R1	7.24792751344359
9	C5	R1	7.25738784269265
9	C9	R1	7.4093909361377
9	C6	R1	7.15987133677839
9	C21	R1	7.05528243550119
9	C19	R1	7.33091687811462
9	C1	R1	6.97727992349992
9	C22	R1	7.19967234483636
9	C4	R1	7.14974711950468
9	C13	R1	6.82017896241519
9	C18	R1	7.13955135239879
9	C15	R1	7.19967234483636
9	C11	R1	7.33091687811462
9	C16	R1	7.34872815423108
9	C8	R1	7.25738784269265
9	C20	R1	7.03342300153745
9	C7	R1	7.06608919045777
10	C23	R1	7.16992500144231
10	C17	R1	7.32192809488736
10	C12	R1	7.17990909001493
10	C10	R1	7.35755200461808
10	C3	R1	7.11894107272351
10	C14	R1	7.2667865406949
10	C5	R1	7.20945336562895
10	C9	R1	7.33091687811462
10	C24	R1	7.16992500144231
10	C6	R1	7.33091687811462
10	C21	R1	7.4178525148859
10	C19	R1	6.89481776330794
10	C22	R1	7.18982455888002
10	C4	R1	7.65105169117893
10	C13	R1	7.10852445677817
10	C18	R1	7.16992500144231
10	C15	R1	6.96578428466209
10	C11	R1	7.20945336562895
10	C16	R1	6.8073549220576
10	C8	R1	7.03342300153745
10	C20	R1	7.38370429247405
10	C7	R1	7.27612440527424
11	C23	R1	7.32192809488736
11	C17	R1	7.17990909001493
11	C12	R1	7.34872815423108
11	C10	R1	7.56224242422107
11	C3	R1	7.37503943134692
11	C14	R1	7.34872815423108
11	C5	R1	7.06608919045777
11	C9	R1	7.24792751344359
11	C24	R1	7.12928301694497
11	C6	R1	7.20945336562895
11	C21	R1	7.25738784269265
11	C19	R1	7.29462074889163
11	C1	R1	7.39231742277876
11	C22	R1	7.4757334309664
11	C4	R1	7.21916852046216
11	C13	R1	7.28540221886225
11	C18	R1	7.01122725542325
11	C15	R1	7.07681559705083
11	C11	R1	6.98868468677217
11	C16	R1	7.2667865406949
11	C8	R1	7.2667865406949
11	C20	R1	7.24792751344359
11	C7	R1	7.15987133677839
12	C23	R1	7.34872815423108
12	C17	R1	7.2667865406949
12	C12	R1	7.2667865406949
12	C10	R1	7.37503943134692
12	C3	R1	7.38370429247405
12	C14	R1	7.33985000288462
12	C5	R1	7.18982455888002
12	C24	R1	7.21916852046216
12	C6	R1	7.18982455888002
12	C21	R1	7.56985560833095
12	C19	R1	7.29462074889163
12	C1	R1	7.43462822763672
12	C22	R1	7.33091687811462
12	C4	R1	7.24792751344359
12	C18	R1	6.85798099512757
12	C15	R1	6.8703647195834
12	C16	R1	7.2667865406949
12	C8	R1	7.04439411935845
12	C20	R1	7.23840473932508
12	C7	R1	7.4757334309664
13	C23	R1	7.33985000288462
13	C17	R1	7.4178525148859
13	C12	R1	7.4262647547021
13	C10	R1	7.23840473932508
13	C3	R1	7.4262647547021
13	C14	R1	7.60733031374961
13	C5	R1	7.13955135239879
13	C9	R1	7.19967234483636
13	C21	R1	7.12928301694497
13	C19	R1	7.15987133677839
13	C1	R1	7.22881869049588
13	C22	R1	6.98868468677217
13	C4	R1	7.15987133677839
13	C13	R1	6.97727992349992
13	C18	R1	6.88264304936184
13	C15	R1	7.38370429247405
13	C11	R1	7.03342300153745
13	C16	R1	7.3037807481771
13	C8	R1	7.31288295528436
13	C20	R1	7.4093909361377
14	C23	R1	7.38370429247405
14	C17	R1	6.95419631038687
14	C12	R1	7.44294349584873
14	C10	R1	7.12928301694497
14	C3	R1	7.18982455888002
14	C14	R1	7.27612440527424
14	C9	R1	7.33091687811462
14	C24	R1	7.13955135239879
14	C6	R1	7.16992500144231
14	C21	R1	7.09803208296053
14	C1	R1	7.29462074889163
14	C22	R1	7.32192809488736
14	C4	R1	7.29462074889163
14	C13	R1	7.15987133677839
14	C15	R1	7.10852445677817
14	C11	R1	7.04439411935845
14	C16	R1	7.23840473932508
14	C8	R1	7.02236781302845
14	C20	R1	7.51569983828404
14	C7	R1	7.38370429247405
15	C23	R1	7.4262647547021
15	C17	R1	7.20945336562895
15	C12	R1	7.25738784269265
15	C10	R1	7.25738784269265
15	C3	R1	7.03342300153745
15	C14	R1	7.37503943134692
15	C5	R1	6.91886323727459
15	C9	R1	7.15987133677839
15	C24	R1	7.3037807481771
15	C6	R1	7.04439411935845
15	C21	R1	7.36632221424582
15	C19	R1	7.15987133677839
15	C22	R1	6.91886323727459
15	C4	R1	7.08746284125034
15	C13	R1	7.25738784269265
15	C18	R1	7.11894107272351
15	C15	R1	7.24792751344359
15	C11	R1	7.29462074889163
15	C16	R1	7.34872815423108
15	C8	R1	7
15	C20	R1	7.32192809488736
15	C7	R1	7.43462822763672
16	C23	R1	7.33985000288462
16	C17	R1	7.33091687811462
16	C12	R1	7.05528243550119
16	C10	R1	7.14974711950468
16	C3	R1	6.93073733756289
16	C14	R1	7.22881869049588
16	C9	R1	7.24792751344359
16	C24	R1	7.11894107272351
16	C6	R1	7.19967234483636
16	C21	R1	7.2667865406949
16	C1	R1	7.36632221424582
16	C22	R1	7.22881869049588
16	C4	R1	7.70735913208088
16	C13	R1	7.27612440527424
16	C18	R1	7.27612440527424
16	C15	R1	7.07681559705083
16	C11	R1	7.19967234483636
16	C16	R1	7.25738784269265
16	C8	R1	7.35755200461808
16	C20	R1	6.96578428466209
16	C7	R1	7.22881869049588
17	C23	R1	7.11894107272351
17	C17	R1	7.4262647547021
17	C12	R1	7.25738784269265
17	C10	R1	7.33985000288462
17	C3	R1	7.07681559705083
17	C14	R1	7.18982455888002
17	C5	R1	7.13955135239879
17	C9	R1	7.33091687811462
17	C24	R1	7.3037807481771
17	C6	R1	7.05528243550119
17	C21	R1	7.18982455888002
17	C19	R1	7.2667865406949
17	C1	R1	7.32192809488736
17	C22	R1	7.09803208296053
17	C4	R1	7.19967234483636
17	C13	R1	7.31288295528436
17	C18	R1	6.93073733756289
17	C15	R1	7.20945336562895
17	C11	R1	7.15987133677839
17	C16	R1	7.19967234483636
17	C8	R1	7.09803208296053
17	C20	R1	7.33091687811462
17	C7	R1	7.32192809488736
18	C23	R1	7.29462074889163
18	C17	R1	7.3037807481771
18	C12	R1	7.29462074889163
18	C3	R1	7.48381577726426
18	C14	R1	7.22881869049588
18	C5	R1	7.33985000288462
18	C24	R1	7.08746284125034
18	C6	R1	7.16992500144231
18	C21	R1	7.45121111183233
18	C19	R1	7.25738784269265
18	C1	R1	7.44294349584873
18	C22	R1	7.18982455888002
18	C4	R1	7.25738784269265
18	C13	R1	7.36632221424582
18	C18	R1	7.22881869049588
18	C15	R1	7
18	C11	R1	6.98868468677217
18	C16	R1	7.32192809488736
18	C8	R1	7.34872815423108
18	C20	R1	7.45121111183233
18	C7	R1	7.33985000288462
19	C23	R1	7.28540221886225
19	C17	R1	7.27612440527424
19	C12	R1	7.05528243550119
19	C10	R1	7.38370429247405
19	C3	R1	7.29462074889163
19	C14	R1	7.14974711950468
19	C5	R1	7.2667865406949
19	C9	R1	7.13955135239879
19	C24	R1	7.12928301694497
19	C6	R1	7.18982455888002
19	C21	R1	7.22881869049588
19	C19	R1	7.38370429247405
19	C1	R1	7.51569983828404
19	C22	R1	7.10852445677817
19	C13	R1	6.93073733756289
19	C18	R1	6.94251450533924
19	C15	R1	7.01122725542325
19	C11	R1	7.27612440527424
19	C16	R1	7.05528243550119
19	C8	R1	7.04439411935845
19	C20	R1	7.29462074889163
19	C7	R1	7
20	C23	R1	7.15987133677839
20	C17	R1	7.39231742277876
20	C12	R1	7.4093909361377
20	C10	R1	7.33091687811462
20	C14	R1	7.28540221886225
20	C5	R1	7.38370429247405
20	C9	R1	7.48381577726426
20	C6	R1	7.4262647547021
20	C21	R1	7.22881869049588
20	C1	R1	7.38370429247405
20	C4	R1	7.05528243550119
20	C13	R1	7.44294349584873
20	C11	R1	7.23840473932508
20	C8	R1	7.35755200461808
20	C7	R1	7.4262647547021
21	C23	R1	7.45121111183233
21	C12	R1	7.32192809488736
21	C10	R1	6.98868468677217
21	C14	R1	7.49984588708321
21	C5	R1	7.03342300153745
21	C9	R1	7.06608919045777
21	C24	R1	7.06608919045777
21	C6	R1	7.39231742277876
21	C21	R1	7.27612440527424
21	C19	R1	7.31288295528436
21	C1	R1	7.37503943134692
21	C22	R1	7.08746284125034
21	C4	R1	7.35755200461808
21	C13	R1	7.02236781302845
21	C18	R1	7.37503943134692
21	C15	R1	7.40087943628218
21	C11	R1	7.04439411935845
21	C16	R1	7.467605550083
21	C20	R1	7.29462074889163
21	C7	R1	7.32192809488736
22	C23	R1	7.14974711950468
22	C17	R1	7.07681559705083
22	C12	R1	7.19967234483636
22	C10	R1	7.39231742277876
22	C3	R1	7.21916852046216
22	C14	R1	7.22881869049588
22	C5	R1	6.91886323727459
22	C9	R1	7.33091687811462
22	C24	R1	7.16992500144231
22	C21	R1	7.24792751344359
22	C19	R1	7.37503943134692
22	C1	R1	7.19967234483636
22	C22	R1	7.43462822763672
22	C4	R1	7.18982455888002
22	C13	R1	7.12928301694497
22	C18	R1	7.18982455888002
22	C15	R1	7.01122725542325
22	C11	R1	7.28540221886225
22	C16	R1	7.14974711950468
22	C8	R1	7.29462074889163
22	C20	R1	7.33985000288462
22	C7	R1	7.31288295528436
23	C23	R1	7.32192809488736
23	C17	R1	7.40087943628218
23	C12	R1	7.13955135239879
23	C10	R1	7.2667865406949
23	C14	R1	7.45121111183233
23	C5	R1	7.21916852046216
23	C9	R1	7.08746284125034
23	C24	R1	7.29462074889163
23	C6	R1	7.07681559705083
23	C21	R1	7.17990909001493
23	C19	R1	7.35755200461808
23	C1	R1	7.467605550083
23	C22	R1	7.34872815423108
23	C4	R1	7.39231742277876
23	C13	R1	7.4262647547021
23	C18	R1	7.13955135239879
23	C15	R1	7.21916852046216
23	C11	R1	7.14974711950468
23	C8	R1	7.09803208296053
23	C20	R1	7.4262647547021
24	C23	R1	7.31288295528436
24	C17	R1	7.32192809488736
24	C12	R1	7.35755200461808
24	C10	R1	7.20945336562895
24	C3	R1	7.34872815423108
24	C14	R1	7.5077946401987
24	C5	R1	7.44294349584873
24	C9	R1	7.24792751344359
24	C24	R1	7.33985000288462
24	C6	R1	7.23840473932508
24	C21	R1	7.35755200461808
24	C19	R1	7.23840473932508
24	C1	R1	7.45121111183233
24	C22	R1	7.17990909001493
24	C4	R1	7.53138146051631
24	C13	R1	7.4757334309664
24	C18	R1	7.15987133677839
24	C15	R1	7.20945336562895
24	C11	R1	6.88264304936184
24	C20	R1	7.4093909361377
24	C7	R1	7.35755200461808
25	C23	R1	7.20945336562895
25	C17	R1	7.11894107272351
25	C12	R1	7.05528243550119
25	C10	R1	7.31288295528436
25	C14	R1	7.23840473932508
25	C5	R1	7.32192809488736
25	C9	R1	7.37503943134692
25	C24	R1	7.05528243550119
25	C6	R1	7.31288295528436
25	C21	R1	7.05528243550119
25	C19	R1	7.10852445677817
25	C1	R1	7.35755200461808
25	C22	R1	7.10852445677817
25	C4	R1	7.35755200461808
25	C13	R1	7.07681559705083
25	C18	R1	7.22881869049588
25	C15	R1	7.24792751344359
25	C11	R1	7.04439411935845
25	C16	R1	7.03342300153745
25	C8	R1	7.25738784269265
25	C20	R1	7.32192809488736
25	C7	R1	7.15987133677839
26	C23	R1	7.4757334309664
26	C17	R1	7.24792751344359
26	C12	R1	7.06608919045777
26	C10	R1	7.28540221886225
26	C3	R1	6.95419631038687
26	C14	R1	7.11894107272351
26	C5	R1	7.27612440527424
26	C9	R1	7.14974711950468
26	C24	R1	7.15987133677839
26	C6	R1	7.37503943134692
26	C21	R1	7.4262647547021
26	C19	R1	7.15987133677839
26	C1	R1	7.33091687811462
26	C22	R1	7.29462074889163
26	C4	R1	7.31288295528436
26	C13	R1	7.22881869049588
26	C18	R1	7.33091687811462
26	C15	R1	7.33985000288462
26	C11	R1	7.12928301694497
26	C16	R1	6.98868468677217
26	C8	R1	7.49185309632967
26	C20	R1	7.27612440527424
26	C7	R1	7
27	C23	R1	7.4262647547021
27	C17	R1	7.17990909001493
27	C12	R1	7.12928301694497
27	C10	R1	7.12928301694497
27	C3	R1	7.06608919045777
27	C14	R1	7.02236781302845
27	C5	R1	7.33985000288462
27	C9	R1	7.23840473932508
27	C24	R1	7.4093909361377
27	C6	R1	7.4093909361377
27	C21	R1	7.22881869049588
27	C19	R1	7.14974711950468
27	C1	R1	7.44294349584873
27	C4	R1	7.4093909361377
27	C13	R1	7.34872815423108
27	C18	R1	7.07681559705083
27	C15	R1	7.17990909001493
27	C11	R1	7.4262647547021
27	C16	R1	7.4178525148859
27	C8	R1	7.31288295528436
27	C20	R1	7.40087943628218
27	C7	R1	7.19967234483636
28	C23	R1	7.13955135239879
28	C17	R1	7.21916852046216
28	C12	R1	7.4262647547021
28	C3	R1	7.24792751344359
28	C5	R1	7.01122725542325
28	C9	R1	7.11894107272351
28	C24	R1	7.34872815423108
28	C6	R1	7.18982455888002
28	C21	R1	7.09803208296053
28	C19	R1	7.19967234483636
28	C1	R1	7.23840473932508
28	C22	R1	7.32192809488736
28	C4	R1	7.19967234483636
28	C18	R1	7.19967234483636
28	C15	R1	7.03342300153745
28	C16	R1	7.19967234483636
28	C20	R1	7.22881869049588
28	C7	R1	7.19967234483636
29	C23	R1	7.16992500144231
29	C17	R1	7.37503943134692
29	C12	R1	7.12928301694497
29	C10	R1	7.17990909001493
29	C3	R1	7.01122725542325
29	C14	R1	7.37503943134692
29	C9	R1	7.2667865406949
29	C24	R1	7.16992500144231
29	C6	R1	7.54689445988764
29	C21	R1	7.27612440527424
29	C19	R1	7.14974711950468
29	C1	R1	7.32192809488736
29	C22	R1	7.53915881110803
29	C4	R1	7.4093909361377
29	C13	R1	7.467605550083
29	C18	R1	7.17990909001493
29	C15	R1	7.2667865406949
29	C11	R1	7.08746284125034
29	C16	R1	7.16992500144231
29	C8	R1	7.09803208296053
29	C20	R1	7.29462074889163
29	C7	R1	7.2667865406949
30	C23	R1	7.3037807481771
30	C17	R1	7.36632221424582
30	C12	R1	7.53138146051631
30	C3	R1	7.10852445677817
30	C14	R1	7.22881869049588
30	C5	R1	7.25738784269265
30	C9	R1	7.2667865406949
30	C24	R1	7.35755200461808
30	C6	R1	7.28540221886225
30	C19	R1	7.43462822763672
30	C1	R1	7.51569983828404
30	C22	R1	7.37503943134692
30	C18	R1	7.33985000288462
30	C15	R1	7.4757334309664
30	C11	R1	7.07681559705083
30	C16	R1	7.05528243550119
30	C20	R1	7.34872815423108
30	C7	R1	7.06608919045777
31	C23	R1	7.4594316186373
31	C17	R1	7.3037807481771
31	C12	R1	7.53138146051631
31	C10	R1	7.13955135239879
31	C14	R1	7.04439411935845
31	C5	R1	7.12928301694497
31	C24	R1	7.01122725542325
31	C6	R1	7.33985000288462
31	C21	R1	7.12928301694497
31	C19	R1	7.53915881110803
31	C22	R1	7.25738784269265
31	C4	R1	6.88264304936184
31	C13	R1	7.52356195605701
31	C18	R1	7.02236781302845
31	C15	R1	6.82017896241519
31	C11	R1	7.33985000288462
31	C16	R1	7.27612440527424
31	C8	R1	7.4093909361377
31	C20	R1	7.44294349584873
31	C7	R1	7.15987133677839
32	C23	R1	7.34872815423108
32	C17	R1	7.2667865406949
32	C12	R1	7.05528243550119
32	C10	R1	7.19967234483636
32	C3	R1	7.37503943134692
32	C14	R1	7.08746284125034
32	C5	R1	7.44294349584873
32	C24	R1	7.4178525148859
32	C6	R1	7.37503943134692
32	C21	R1	7.52356195605701
32	C1	R1	7.14974711950468
32	C22	R1	7.4262647547021
32	C4	R1	7.2667865406949
32	C18	R1	7.09803208296053
32	C15	R1	7.2667865406949
32	C11	R1	7.29462074889163
32	C16	R1	7.3037807481771
32	C8	R1	7.12928301694497
32	C20	R1	7.37503943134692
32	C7	R1	7.4594316186373
33	C23	R1	7.45121111183233
33	C17	R1	7.27612440527424
33	C12	R1	7.40087943628218
33	C3	R1	7.29462074889163
33	C14	R1	7.36632221424582
33	C5	R1	7.38370429247405
33	C9	R1	7.24792751344359
33	C24	R1	7.05528243550119
33	C6	R1	6.91886323727459
33	C21	R1	7.3037807481771
33	C19	R1	7.34872815423108
33	C1	R1	7.20945336562895
33	C22	R1	7.31288295528436
33	C4	R1	7.48381577726426
33	C13	R1	7.4178525148859
33	C18	R1	7.32192809488736
33	C15	R1	7.3037807481771
33	C11	R1	7.15987133677839
33	C16	R1	7.15987133677839
33	C8	R1	7.18982455888002
33	C20	R1	7.29462074889163
33	C7	R1	6.97727992349992
34	C23	R1	7.35755200461808
34	C17	R1	7.51569983828404
34	C12	R1	7.48381577726426
34	C10	R1	7.43462822763672
34	C3	R1	7.16992500144231
34	C14	R1	7.38370429247405
34	C9	R1	7.10852445677817
34	C24	R1	7.16992500144231
34	C6	R1	7.33091687811462
34	C21	R1	7.02236781302845
34	C19	R1	7.21916852046216
34	C1	R1	7.49185309632967
34	C22	R1	7.3037807481771
34	C4	R1	7.32192809488736
34	C13	R1	7.2667865406949
34	C18	R1	7.2667865406949
34	C15	R1	7.43462822763672
34	C11	R1	7.13955135239879
34	C16	R1	7.36632221424582
34	C8	R1	7.15987133677839
34	C20	R1	7.60733031374961
34	C7	R1	7.21916852046216
35	C23	R1	7.43462822763672
35	C17	R1	7.40087943628218
35	C12	R1	6.88264304936184
35	C10	R1	6.89481776330794
35	C3	R1	7.55458885167764
35	C14	R1	7.48381577726426
35	C5	R1	7.13955135239879
35	C9	R1	7.32192809488736
35	C24	R1	7.07681559705083
35	C6	R1	7.29462074889163
35	C21	R1	7.17990909001493
35	C19	R1	7.37503943134692
35	C1	R1	7.20945336562895
35	C22	R1	7.19967234483636
35	C4	R1	7.467605550083
35	C18	R1	7.38370429247405
35	C15	R1	7.36632221424582
35	C11	R1	7.14974711950468
35	C16	R1	6.98868468677217
35	C8	R1	7.4093909361377
35	C20	R1	7.27612440527424
35	C7	R1	7.29462074889163
36	C23	R1	7.35755200461808
36	C12	R1	7.33091687811462
36	C10	R1	7.54689445988764
36	C3	R1	7.27612440527424
36	C5	R1	7.29462074889163
36	C9	R1	7.37503943134692
36	C24	R1	7.34872815423108
36	C6	R1	7.17990909001493
36	C21	R1	7.2667865406949
36	C19	R1	7.24792751344359
36	C1	R1	7.01122725542325
36	C22	R1	6.82017896241519
36	C4	R1	7.07681559705083
36	C13	R1	7.25738784269265
36	C18	R1	7.15987133677839
36	C15	R1	7.34872815423108
36	C11	R1	7.20945336562895
36	C16	R1	6.90689059560852
36	C8	R1	7.16992500144231
36	C20	R1	7.20945336562895
36	C7	R1	6.98868468677217
37	C17	R1	7.34872815423108
37	C12	R1	7.36632221424582
37	C10	R1	7.35755200461808
37	C3	R1	7.28540221886225
37	C14	R1	7.21916852046216
37	C9	R1	6.90689059560852
37	C24	R1	7.19967234483636
37	C6	R1	7.29462074889163
37	C21	R1	7.39231742277876
37	C19	R1	7.31288295528436
37	C1	R1	7.15987133677839
37	C22	R1	7.33985000288462
37	C4	R1	7.10852445677817
37	C13	R1	7.4093909361377
37	C18	R1	7.34872815423108
37	C11	R1	7.43462822763672
37	C16	R1	7.01122725542325
37	C8	R1	7.05528243550119
37	C20	R1	7.17990909001493
37	C7	R1	7.25738784269265
38	C23	R1	7.16992500144231
38	C17	R1	7.59991284218713
38	C12	R1	7.467605550083
38	C10	R1	7.34872815423108
38	C3	R1	7.33985000288462
38	C14	R1	7.43462822763672
38	C9	R1	7.14974711950468
38	C24	R1	7.14974711950468
38	C6	R1	7.31288295528436
38	C21	R1	7.01122725542325
38	C19	R1	7.28540221886225
38	C1	R1	7.24792751344359
38	C22	R1	7.19967234483636
38	C4	R1	7.20945336562895
38	C13	R1	7.08746284125034
38	C18	R1	7.34872815423108
38	C15	R1	7.27612440527424
38	C16	R1	6.8073549220576
38	C8	R1	7.11894107272351
38	C20	R1	7.21916852046216
38	C7	R1	7.16992500144231
39	C23	R1	7.20945336562895
39	C17	R1	7.48381577726426
39	C12	R1	7.4093909361377
39	C10	R1	7.23840473932508
39	C3	R1	7.4594316186373
39	C14	R1	7.3037807481771
39	C5	R1	7.10852445677817
39	C9	R1	7.10852445677817
39	C24	R1	7.19967234483636
39	C6	R1	7.14974711950468
39	C21	R1	7.35755200461808
39	C19	R1	7.14974711950468
39	C1	R1	7.4594316186373
39	C22	R1	7.19967234483636
39	C4	R1	7.18982455888002
39	C13	R1	7.34872815423108
39	C18	R1	7.14974711950468
39	C15	R1	6.94251450533924
39	C11	R1	7.52356195605701
39	C16	R1	7.22881869049588
39	C8	R1	7.3037807481771
39	C20	R1	7.2667865406949
39	C7	R1	7.10852445677817
40	C23	R1	6.6724253419715
40	C17	R1	7.45121111183233
40	C12	R1	7.28540221886225
40	C10	R1	7.44294349584873
40	C3	R1	6.8703647195834
40	C14	R1	7.39231742277876
40	C5	R1	7.19967234483636
40	C9	R1	7.09803208296053
40	C24	R1	7.10852445677817
40	C6	R1	6.84549005094437
40	C21	R1	7.27612440527424
40	C19	R1	7.28540221886225
40	C1	R1	7.3037807481771
40	C22	R1	7.29462074889163
40	C4	R1	7.3037807481771
40	C13	R1	7.21916852046216
40	C18	R1	7.34872815423108
40	C15	R1	7.37503943134692
40	C11	R1	7.23840473932508
40	C16	R1	7.24792751344359
40	C8	R1	7.31288295528436
40	C20	R1	7.43462822763672
40	C7	R1	7.16992500144231
41	C23	R1	7.29462074889163
41	C17	R1	7.04439411935845
41	C12	R1	7.37503943134692
41	C10	R1	7.56224242422107
41	C14	R1	7.4178525148859
41	C5	R1	6.85798099512757
41	C9	R1	7.3037807481771
41	C24	R1	7.49185309632967
41	C6	R1	7.21916852046216
41	C21	R1	6.97727992349992
41	C1	R1	7.22881869049588
41	C22	R1	7.34872815423108
41	C4	R1	7.12928301694497
41	C13	R1	7.15987133677839
41	C18	R1	7.12928301694497
41	C15	R1	7.32192809488736
41	C11	R1	7.17990909001493
41	C16	R1	7.04439411935845
41	C8	R1	7.11894107272351
41	C20	R1	7.27612440527424
41	C7	R1	7.38370429247405
42	C23	R1	7.2667865406949
42	C17	R1	7.20945336562895
42	C12	R1	7.21916852046216
42	C10	R1	7.28540221886225
42	C3	R1	6.95419631038687
42	C5	R1	7.28540221886225
42	C9	R1	7.14974711950468
42	C24	R1	6.90689059560852
42	C21	R1	7.31288295528436
42	C1	R1	7.03342300153745
42	C22	R1	7.467605550083
42	C4	R1	7.3037807481771
42	C13	R1	7.24792751344359
42	C18	R1	7.37503943134692
42	C15	R1	7.04439411935845
42	C11	R1	7.14974711950468
42	C16	R1	6.89481776330794
42	C8	R1	7.32192809488736
42	C7	R1	7.19967234483636
43	C17	R1	7.3037807481771
43	C12	R1	7.43462822763672
43	C10	R1	6.93073733756289
43	C3	R1	7.17990909001493
43	C14	R1	7.02236781302845
43	C5	R1	7.34872815423108
43	C9	R1	7.43462822763672
43	C24	R1	7.22881869049588
43	C6	R1	7.15987133677839
43	C21	R1	7.27612440527424
43	C1	R1	7.34872815423108
43	C22	R1	7.16992500144231
43	C4	R1	7.28540221886225
43	C13	R1	7.4757334309664
43	C15	R1	7.21916852046216
43	C11	R1	7.32192809488736
43	C16	R1	7.11894107272351
43	C8	R1	7.02236781302845
43	C20	R1	7.4262647547021
43	C7	R1	7.08746284125034
44	C23	R1	7.2667865406949
44	C17	R1	7.06608919045777
44	C12	R1	7.11894107272351
44	C10	R1	7.32192809488736
44	C3	R1	7.33091687811462
44	C14	R1	7.35755200461808
44	C5	R1	7.13955135239879
44	C9	R1	6.95419631038687
44	C24	R1	7.51569983828404
44	C6	R1	7.20945336562895
44	C21	R1	7.20945336562895
44	C19	R1	7.37503943134692
44	C1	R1	7.16992500144231
44	C22	R1	7.25738784269265
44	C4	R1	6.89481776330794
44	C13	R1	6.95419631038687
44	C18	R1	6.97727992349992
44	C15	R1	7.4178525148859
44	C11	R1	7.48381577726426
44	C16	R1	7.32192809488736
44	C8	R1	7.33985000288462
44	C20	R1	7.61470984411521
44	C7	R1	7.06608919045777
45	C23	R1	7.06608919045777
45	C17	R1	7.04439411935845
45	C12	R1	7.467605550083
45	C10	R1	7.08746284125034
45	C3	R1	7.22881869049588
45	C14	R1	7.08746284125034
45	C5	R1	7.27612440527424
45	C24	R1	7.40087943628218
45	C6	R1	6.96578428466209
45	C21	R1	7.13955135239879
45	C19	R1	7.22881869049588
45	C1	R1	6.93073733756289
45	C22	R1	7.02236781302845
45	C4	R1	7.19967234483636
45	C13	R1	7.12928301694497
45	C18	R1	7.02236781302845
45	C15	R1	7.39231742277876
45	C11	R1	7.21916852046216
45	C16	R1	7.28540221886225
45	C8	R1	7.18982455888002
45	C20	R1	7.61470984411521
45	C7	R1	7.33985000288462
46	C17	R1	7.15987133677839
46	C12	R1	7.27612440527424
46	C10	R1	7.36632221424582
46	C3	R1	7.18982455888002
46	C14	R1	7.31288295528436
46	C5	R1	7.15987133677839
46	C9	R1	6.89481776330794
46	C24	R1	7.51569983828404
46	C6	R1	7.21916852046216
46	C21	R1	7.10852445677817
46	C19	R1	7.15987133677839
46	C1	R1	7.22881869049588
46	C22	R1	7.28540221886225
46	C4	R1	7.19967234483636
46	C13	R1	7.56224242422107
46	C18	R1	7.06608919045777
46	C15	R1	7.51569983828404
46	C11	R1	7.2667865406949
46	C16	R1	7.27612440527424
46	C20	R1	7.53915881110803
46	C7	R1	7.24792751344359
47	C23	R1	7.32192809488736
47	C12	R1	7.24792751344359
47	C10	R1	7.37503943134692
47	C3	R1	7.09803208296053
47	C14	R1	7.29462074889163
47	C5	R1	7.25738784269265
47	C9	R1	7.23840473932508
47	C24	R1	7.33985000288462
47	C6	R1	7.21916852046216
47	C21	R1	7.4262647547021
47	C19	R1	7.3037807481771
47	C1	R1	7.4093909361377
47	C22	R1	7.23840473932508
47	C4	R1	7.11894107272351
47	C13	R1	7.44294349584873
47	C18	R1	7.06608919045777
47	C15	R1	7.21916852046216
47	C16	R1	7.01122725542325
47	C8	R1	7.54689445988764
47	C20	R1	7.16992500144231
47	C7	R1	7.27612440527424
48	C23	R1	7.25738784269265
48	C12	R1	7.22881869049588
48	C10	R1	6.97727992349992
48	C14	R1	7.65105169117893
48	C5	R1	7.68650052718322
48	C9	R1	7
48	C24	R1	7.39231742277876
48	C6	R1	7.28540221886225
48	C21	R1	7.43462822763672
48	C19	R1	7.12928301694497
48	C22	R1	7.32192809488736
48	C4	R1	7.35755200461808
48	C18	R1	6.93073733756289
48	C15	R1	7.467605550083
48	C11	R1	7.07681559705083
48	C16	R1	7.32192809488736
48	C8	R1	7.18982455888002
48	C20	R1	7.25738784269265
48	C7	R1	7.3037807481771
49	C17	R1	7.05528243550119
49	C12	R1	7.49185309632967
49	C10	R1	7.20945336562895
49	C3	R1	7.29462074889163
49	C14	R1	7.11894107272351
49	C5	R1	7.29462074889163
49	C24	R1	7.06608919045777
49	C6	R1	7.22881869049588
49	C21	R1	7.34872815423108
49	C19	R1	7.21916852046216
49	C1	R1	7.29462074889163
49	C22	R1	7.31288295528436
49	C4	R1	7.34872815423108
49	C13	R1	7.33091687811462
49	C15	R1	7.58496250072116
49	C11	R1	6.90689059560852
49	C16	R1	7.27612440527424
49	C8	R1	7.02236781302845
49	C20	R1	7.13955135239879
49	C7	R1	7.18982455888002
50	C17	R1	7.54689445988764
50	C12	R1	7.17990909001493
50	C10	R1	7.17990909001493
50	C3	R1	7.36632221424582
50	C14	R1	7.36632221424582
50	C5	R1	6.82017896241519
50	C9	R1	7.52356195605701
50	C24	R1	7.4178525148859
50	C6	R1	7.28540221886225
50	C21	R1	7.29462074889163
50	C19	R1	7.32192809488736
50	C1	R1	7.15987133677839
50	C22	R1	7.37503943134692
50	C4	R1	6.97727992349992
50	C18	R1	6.97727992349992
50	C16	R1	7.15987133677839
50	C8	R1	7.27612440527424
50	C20	R1	7.09803208296053
50	C7	R1	7.09803208296053
51	C23	R1	7.21916852046216
51	C17	R1	6.84549005094437
51	C12	R1	7.20945336562895
51	C10	R1	7.31288295528436
51	C3	R1	7.17990909001493
51	C5	R1	7.32192809488736
51	C9	R1	7.08746284125034
51	C24	R1	7.51569983828404
51	C6	R1	7.33091687811462
51	C21	R1	7.05528243550119
51	C19	R1	7.16992500144231
51	C1	R1	7.37503943134692
51	C22	R1	7.02236781302845
51	C4	R1	7.09803208296053
51	C13	R1	7.02236781302845
51	C18	R1	7.24792751344359
51	C11	R1	7.18982455888002
51	C16	R1	7.21916852046216
51	C20	R1	7.56985560833095
51	C7	R1	7.07681559705083
52	C23	R1	7.06608919045777
52	C17	R1	7.29462074889163
52	C10	R1	7.33091687811462
52	C3	R1	6.97727992349992
52	C14	R1	7.5077946401987
52	C5	R1	7.24792751344359
52	C9	R1	6.8703647195834
52	C24	R1	7.23840473932508
52	C6	R1	7.44294349584873
52	C21	R1	7.51569983828404
52	C19	R1	7.27612440527424
52	C1	R1	7.40087943628218
52	C22	R1	7.14974711950468
52	C13	R1	7.07681559705083
52	C18	R1	7.23840473932508
52	C15	R1	7.21916852046216
52	C11	R1	7.13955135239879
52	C16	R1	7.02236781302845
52	C8	R1	7.36632221424582
52	C20	R1	7.17990909001493
52	C7	R1	7.15987133677839
53	C23	R1	7.23840473932508
53	C17	R1	7.15987133677839
53	C12	R1	7.32192809488736
53	C10	R1	7.21916852046216
53	C3	R1	7.31288295528436
53	C14	R1	7.24792751344359
53	C5	R1	7.4757334309664
53	C9	R1	7.2667865406949
53	C24	R1	7.21916852046216
53	C6	R1	6.93073733756289
53	C21	R1	7.4594316186373
53	C19	R1	7.4594316186373
53	C1	R1	7.4757334309664
53	C22	R1	7.40087943628218
53	C4	R1	7.2667865406949
53	C13	R1	7.17990909001493
53	C18	R1	7.32192809488736
53	C15	R1	7.2667865406949
53	C11	R1	7.28540221886225
53	C16	R1	7.13955135239879
53	C8	R1	7
53	C20	R1	7.32192809488736
53	C7	R1	7.32192809488736
54	C17	R1	7.3037807481771
54	C12	R1	7.4594316186373
54	C10	R1	7.15987133677839
54	C3	R1	7.4093909361377
54	C14	R1	7.19967234483636
54	C9	R1	7.37503943134692
54	C24	R1	7.25738784269265
54	C6	R1	7.09803208296053
54	C21	R1	7.33985000288462
54	C19	R1	7.4178525148859
54	C1	R1	7.36632221424582
54	C22	R1	7.12928301694497
54	C4	R1	7.27612440527424
54	C13	R1	7.07681559705083
54	C18	R1	7.04439411935845
54	C15	R1	7.33091687811462
54	C11	R1	7.33985000288462
54	C16	R1	7.14974711950468
54	C8	R1	7.16992500144231
54	C20	R1	7.29462074889163
54	C7	R1	7.27612440527424
55	C23	R1	7.4262647547021
55	C17	R1	7.24792751344359
55	C12	R1	7.23840473932508
55	C10	R1	7.4178525148859
55	C3	R1	7.29462074889163
55	C14	R1	7.19967234483636
55	C5	R1	7.2667865406949
55	C9	R1	7.39231742277876
55	C24	R1	6.90689059560852
55	C6	R1	7.24792751344359
55	C21	R1	7.4093909361377
55	C19	R1	7.38370429247405
55	C22	R1	7.2667865406949
55	C13	R1	7.02236781302845
55	C15	R1	7.20945336562895
55	C11	R1	6.96578428466209
55	C16	R1	7.18982455888002
55	C8	R1	7.33985000288462
55	C20	R1	7.17990909001493
55	C7	R1	7.49984588708321
56	C17	R1	7.54689445988764
56	C10	R1	7.5077946401987
56	C14	R1	7.32192809488736
56	C5	R1	7.29462074889163
56	C9	R1	7.28540221886225
56	C24	R1	7.4262647547021
56	C6	R1	7.28540221886225
56	C21	R1	7
56	C19	R1	7.2667865406949
56	C1	R1	7.14974711950468
56	C4	R1	7.3037807481771
56	C13	R1	7.14974711950468
56	C18	R1	7.3037807481771
56	C15	R1	7.21916852046216
56	C11	R1	7.05528243550119
56	C16	R1	7.25738784269265
56	C8	R1	7.21916852046216
56	C20	R1	7.3037807481771
56	C7	R1	7.12928301694497
57	C17	R1	7.14974711950468
57	C10	R1	7.36632221424582
57	C3	R1	7.05528243550119
57	C14	R1	7.31288295528436
57	C5	R1	7.19967234483636
57	C9	R1	7.13955135239879
57	C24	R1	7.17990909001493
57	C6	R1	7.12928301694497
57	C21	R1	7.33985000288462
57	C19	R1	7.29462074889163
57	C1	R1	6.75488750216347
57	C22	R1	7.10852445677817
57	C13	R1	7.07681559705083
57	C18	R1	7.55458885167764
57	C15	R1	7.31288295528436
57	C11	R1	7.32192809488736
57	C16	R1	7.34872815423108
57	C8	R1	7.19967234483636
57	C20	R1	7.37503943134692
57	C7	R1	7.49984588708321
58	C17	R1	7.24792751344359
58	C12	R1	7.02236781302845
58	C10	R1	7.20945336562895
58	C3	R1	7.44294349584873
58	C14	R1	7.14974711950468
58	C5	R1	7.27612440527424
58	C9	R1	7.17990909001493
58	C6	R1	7.11894107272351
58	C21	R1	7.467605550083
58	C19	R1	7.40087943628218
58	C1	R1	7.13955135239879
58	C22	R1	7.28540221886225
58	C4	R1	7.45121111183233
58	C13	R1	7.25738784269265
58	C18	R1	7.14974711950468
58	C15	R1	7.34872815423108
58	C11	R1	7.23840473932508
58	C16	R1	7.20945336562895
58	C20	R1	7.31288295528436
58	C7	R1	7.20945336562895
59	C23	R1	7.28540221886225
59	C17	R1	7.24792751344359
59	C12	R1	7.14974711950468
59	C10	R1	7.10852445677817
59	C14	R1	7.01122725542325
59	C5	R1	7.33091687811462
59	C9	R1	7.4594316186373
59	C24	R1	7.32192809488736
59	C6	R1	7.16992500144231
59	C21	R1	7.38370429247405
59	C19	R1	7.39231742277876
59	C1	R1	7.33091687811462
59	C22	R1	7.4178525148859
59	C4	R1	7.34872815423108
59	C18	R1	7.20945336562895
59	C15	R1	7.11894107272351
59	C11	R1	7.33091687811462
59	C16	R1	7.04439411935845
59	C8	R1	7.33091687811462
59	C20	R1	7.01122725542325
59	C7	R1	7.24792751344359
60	C23	R1	7.4757334309664
60	C17	R1	7.5077946401987
60	C12	R1	7.22881869049588
60	C10	R1	7.03342300153745
60	C3	R1	7.17990909001493
60	C9	R1	7.32192809488736
60	C24	R1	7.25738784269265
60	C6	R1	7.49984588708321
60	C21	R1	7.27612440527424
60	C19	R1	7.22881869049588
60	C22	R1	6.90689059560852
60	C4	R1	7.35755200461808
60	C13	R1	7.33091687811462
60	C18	R1	7.31288295528436
60	C15	R1	7.32192809488736
60	C11	R1	7.27612440527424
60	C16	R1	7.32192809488736
60	C8	R1	7.20945336562895
60	C20	R1	7.3037807481771
61	C23	R1	7.21916852046216
61	C17	R1	7.5077946401987
61	C12	R1	7.06608919045777
61	C10	R1	7.29462074889163
61	C3	R1	7.61470984411521
61	C14	R1	6.95419631038687
61	C5	R1	7.34872815423108
61	C9	R1	7.48381577726426
61	C24	R1	7.29462074889163
61	C6	R1	6.97727992349992
61	C21	R1	7.43462822763672
61	C19	R1	7.22881869049588
61	C1	R1	7.36632221424582
61	C22	R1	7.18982455888002
61	C4	R1	7.21916852046216
61	C13	R1	6.96578428466209
61	C18	R1	7.33985000288462
61	C15	R1	7.49984588708321
61	C16	R1	7.38370429247405
61	C8	R1	7.13955135239879
61	C20	R1	7.44294349584873
61	C7	R1	7.48381577726426
62	C23	R1	7.25738784269265
62	C17	R1	7.32192809488736
62	C12	R1	7.35755200461808
62	C10	R1	7.10852445677817
62	C3	R1	7.18982455888002
62	C14	R1	7.21916852046216
62	C5	R1	7.38370429247405
62	C9	R1	7.33091687811462
62	C24	R1	7.33985000288462
62	C6	R1	7.34872815423108
62	C19	R1	7.33985000288462
62	C1	R1	7.48381577726426
62	C22	R1	7.2667865406949
62	C4	R1	7.14974711950468
62	C13	R1	7.49984588708321
62	C18	R1	7.33985000288462
62	C15	R1	6.97727992349992
62	C11	R1	7.04439411935845
62	C16	R1	7.17990909001493
62	C8	R1	7.38370429247405
62	C20	R1	7.07681559705083
62	C7	R1	7.24792751344359
63	C23	R1	7.09803208296053
63	C17	R1	7.07681559705083
63	C12	R1	7.44294349584873
63	C10	R1	7.20945336562895
63	C3	R1	7.5077946401987
63	C14	R1	7.48381577726426
63	C5	R1	7.10852445677817
63	C9	R1	7.18982455888002
63	C24	R1	7.57742882803575
63	C6	R1	7.20945336562895
63	C21	R1	7.44294349584873
63	C1	R1	7.4262647547021
63	C22	R1	7.34872815423108
63	C4	R1	6.83289001416474
63	C13	R1	7.45121111183233
63	C15	R1	7.20945336562895
63	C11	R1	6.97727992349992
63	C16	R1	7.32192809488736
63	C20	R1	7.4594316186373
64	C23	R1	7.29462074889163
64	C17	R1	7.15987133677839
64	C12	R1	7.35755200461808
64	C10	R1	6.98868468677217
64	C3	R1	7.2667865406949
64	C14	R1	7.22881869049588
64	C5	R1	7.37503943134692
64	C9	R1	7.23840473932508
64	C24	R1	7.15987133677839
64	C21	R1	7.4757334309664
64	C19	R1	7.33985000288462
64	C1	R1	7.18982455888002
64	C22	R1	7.08746284125034
64	C13	R1	7.23840473932508
64	C18	R1	7.10852445677817
64	C15	R1	7.19967234483636
64	C11	R1	7.12928301694497
64	C16	R1	7.34872815423108
64	C8	R1	7.29462074889163
64	C7	R1	7.53915881110803
65	C23	R1	7.28540221886225
65	C12	R1	7.4093909361377
65	C10	R1	7.44294349584873
65	C3	R1	6.97727992349992
65	C14	R1	7.3037807481771
65	C5	R1	6.94251450533924
65	C9	R1	7.16992500144231
65	C24	R1	7.05528243550119
65	C6	R1	7.4757334309664
65	C21	R1	7.23840473932508
65	C19	R1	7.23840473932508
65	C1	R1	7.22881869049588
65	C22	R1	7.54689445988764
65	C4	R1	7.2667865406949
65	C13	R1	7.3037807481771
65	C18	R1	7.3037807481771
65	C15	R1	7.10852445677817
65	C11	R1	7.18982455888002
65	C16	R1	7.20945336562895
65	C8	R1	7.39231742277876
65	C20	R1	7.15987133677839
65	C7	R1	6.8073549220576
66	C23	R1	7.51569983828404
66	C17	R1	7.23840473932508
66	C12	R1	7.14974711950468
66	C10	R1	7
66	C3	R1	7.53138146051631
66	C14	R1	7.44294349584873
66	C5	R1	7.32192809488736
66	C9	R1	7.36632221424582
66	C24	R1	7.12928301694497
66	C6	R1	7.49185309632967
66	C21	R1	6.91886323727459
66	C19	R1	7.12928301694497
66	C1	R1	7.25738784269265
66	C22	R1	7.05528243550119
66	C13	R1	7.09803208296053
66	C18	R1	6.96578428466209
66	C15	R1	7.21916852046216
66	C11	R1	7.34872815423108
66	C16	R1	7.24792751344359
66	C8	R1	7.37503943134692
66	C7	R1	7.27612440527424
67	C23	R1	7.24792751344359
67	C17	R1	7.33091687811462
67	C12	R1	7.14974711950468
67	C10	R1	7.4178525148859
67	C14	R1	7.4178525148859
67	C5	R1	7.20945336562895
67	C24	R1	7.09803208296053
67	C6	R1	7.35755200461808
67	C19	R1	7.18982455888002
67	C1	R1	7.25738784269265
67	C22	R1	7.44294349584873
67	C4	R1	7.09803208296053
67	C13	R1	7.25738784269265
67	C18	R1	7.18982455888002
67	C11	R1	7.37503943134692
67	C16	R1	7.15987133677839
67	C8	R1	7.22881869049588
67	C20	R1	7.31288295528436
67	C7	R1	7.2667865406949
68	C23	R1	7.2667865406949
68	C17	R1	7.25738784269265
68	C12	R1	7.3037807481771
68	C10	R1	6.96578428466209
68	C3	R1	7.24792751344359
68	C14	R1	7.21916852046216
68	C5	R1	7.54689445988764
68	C9	R1	7.25738784269265
68	C6	R1	7.21916852046216
68	C21	R1	7.31288295528436
68	C19	R1	7.21916852046216
68	C1	R1	7.39231742277876
68	C22	R1	7.33091687811462
68	C4	R1	7.43462822763672
68	C13	R1	7.24792751344359
68	C18	R1	7.31288295528436
68	C15	R1	7.03342300153745
68	C11	R1	7.23840473932508
68	C16	R1	7.3037807481771
68	C8	R1	7.15987133677839
68	C20	R1	7.06608919045777
68	C7	R1	7.01122725542325
69	C23	R1	7.04439411935845
69	C17	R1	7.23840473932508
69	C12	R1	7.28540221886225
69	C10	R1	7.4093909361377
69	C3	R1	7.15987133677839
69	C14	R1	7.10852445677817
69	C5	R1	7.4178525148859
69	C9	R1	7.16992500144231
69	C6	R1	7.16992500144231
69	C21	R1	7.2667865406949
69	C19	R1	7.4093909361377
69	C1	R1	7.2667865406949
69	C22	R1	7.29462074889163
69	C4	R1	7.4757334309664
69	C13	R1	7.13955135239879
69	C18	R1	7.33985000288462
69	C15	R1	7.21916852046216
69	C11	R1	7.18982455888002
69	C16	R1	7.08746284125034
69	C8	R1	7.39231742277876
69	C20	R1	7.2667865406949
69	C7	R1	7.4757334309664
70	C17	R1	7.33985000288462
70	C12	R1	7.18982455888002
70	C10	R1	7.4757334309664
70	C3	R1	7.2667865406949
70	C14	R1	7.28540221886225
70	C5	R1	7.37503943134692
70	C9	R1	7.4093909361377
70	C24	R1	7.27612440527424
70	C6	R1	7.4594316186373
70	C21	R1	7.38370429247405
70	C19	R1	7.35755200461808
70	C1	R1	7.4093909361377
70	C4	R1	7.13955135239879
70	C13	R1	7.18982455888002
70	C18	R1	7.19967234483636
70	C15	R1	7.13955135239879
70	C11	R1	7.15987133677839
70	C16	R1	7.29462074889163
70	C8	R1	7.34872815423108
70	C20	R1	7.2667865406949
70	C7	R1	7.33091687811462
71	C23	R1	7.22881869049588
71	C17	R1	7.38370429247405
71	C12	R1	7.4178525148859
71	C10	R1	7.2667865406949
71	C3	R1	7.27612440527424
71	C14	R1	7.38370429247405
71	C5	R1	7.45121111183233
71	C9	R1	7.33985000288462
71	C24	R1	7.14974711950468
71	C21	R1	7.4093909361377
71	C19	R1	7.17990909001493
71	C1	R1	7.39231742277876
71	C4	R1	7.12928301694497
71	C13	R1	7.29462074889163
71	C15	R1	7.13955135239879
71	C11	R1	7.4093909361377
71	C16	R1	7.06608919045777
71	C8	R1	7.21916852046216
71	C20	R1	7.33985000288462
71	C7	R1	7.02236781302845
72	C23	R1	7.15987133677839
72	C17	R1	7.34872815423108
72	C12	R1	7.48381577726426
72	C10	R1	7.25738784269265
72	C3	R1	7.2667865406949
72	C14	R1	7.20945336562895
72	C5	R1	7.12928301694497
72	C9	R1	7.07681559705083
72	C24	R1	7.09803208296053
72	C6	R1	7.24792751344359
72	C21	R1	7.16992500144231
72	C19	R1	7.28540221886225
72	C1	R1	7
72	C22	R1	7.2667865406949
72	C4	R1	7.16992500144231
72	C13	R1	7.24792751344359
72	C18	R1	7.05528243550119
72	C15	R1	7.4262647547021
72	C11	R1	7.27612440527424
72	C16	R1	7.07681559705083
72	C8	R1	7.17990909001493
72	C20	R1	7.34872815423108
72	C7	R1	7.43462822763672
73	C23	R1	7.38370429247405
73	C17	R1	7.38370429247405
73	C12	R1	7.21916852046216
73	C10	R1	7.4178525148859
73	C14	R1	7.45121111183233
73	C5	R1	7.35755200461808
73	C9	R1	7.36632221424582
73	C24	R1	7.15987133677839
73	C6	R1	7.39231742277876
73	C21	R1	7.22881869049588
73	C19	R1	6.91886323727459
73	C22	R1	7.36632221424582
73	C4	R1	7.22881869049588
73	C13	R1	7.27612440527424
73	C18	R1	7.16992500144231
73	C16	R1	7.11894107272351
73	C8	R1	7.15987133677839
73	C20	R1	7.33091687811462
73	C7	R1	7.14974711950468
74	C23	R1	7.467605550083
74	C17	R1	6.93073733756289
74	C12	R1	6.96578428466209
74	C10	R1	7.19967234483636
74	C3	R1	7.25738784269265
74	C14	R1	7.18982455888002
74	C5	R1	7.29462074889163
74	C24	R1	7.43462822763672
74	C6	R1	6.90689059560852
74	C21	R1	7.01122725542325
74	C19	R1	7.25738784269265
74	C1	R1	7.38370429247405
74	C22	R1	7.4093909361377
74	C4	R1	7.3037807481771
74	C13	R1	7.20945336562895
74	C18	R1	6.8073549220576
74	C15	R1	7.2667865406949
74	C11	R1	6.93073733756289
74	C8	R1	7.37503943134692
74	C20	R1	7.4093909361377
74	C7	R1	7.20945336562895
75	C23	R1	7.23840473932508
75	C17	R1	6.98868468677217
75	C12	R1	7.36632221424582
75	C10	R1	7
75	C3	R1	7.37503943134692
75	C14	R1	7.35755200461808
75	C5	R1	7.31288295528436
75	C9	R1	7.32192809488736
75	C24	R1	7.53915881110803
75	C6	R1	7.3037807481771
75	C21	R1	7.03342300153745
75	C19	R1	7.48381577726426
75	C1	R1	7.17990909001493
75	C22	R1	7.12928301694497
75	C4	R1	7.28540221886225
75	C13	R1	7.40087943628218
75	C15	R1	7.05528243550119
75	C11	R1	7.10852445677817
75	C16	R1	7.27612440527424
75	C8	R1	7.44294349584873
75	C20	R1	6.96578428466209
75	C7	R1	7.07681559705083
76	C23	R1	7.467605550083
76	C17	R1	7.34872815423108
76	C12	R1	7.40087943628218
76	C10	R1	7.32192809488736
76	C3	R1	7.21916852046216
76	C14	R1	7.15987133677839
76	C5	R1	7.54689445988764
76	C9	R1	6.93073733756289
76	C24	R1	7.06608919045777
76	C21	R1	7.56224242422107
76	C19	R1	6.90689059560852
76	C1	R1	7.04439411935845
76	C22	R1	7.07681559705083
76	C4	R1	7.04439411935845
76	C18	R1	7.40087943628218
76	C15	R1	7.28540221886225
76	C11	R1	7.05528243550119
76	C16	R1	7.18982455888002
76	C8	R1	7.21916852046216
76	C20	R1	7.03342300153745
76	C7	R1	7.10852445677817
77	C23	R1	7.32192809488736
77	C17	R1	7.22881869049588
77	C12	R1	7.27612440527424
77	C10	R1	7.21916852046216
77	C3	R1	7.15987133677839
77	C14	R1	7.4178525148859
77	C5	R1	6.93073733756289
77	C9	R1	7.23840473932508
77	C24	R1	7.05528243550119
77	C21	R1	7.4262647547021
77	C19	R1	7.28540221886225
77	C1	R1	7.07681559705083
77	C13	R1	7.12928301694497
77	C18	R1	7.34872815423108
77	C11	R1	7.18982455888002
77	C16	R1	7.29462074889163
77	C8	R1	7.4093909361377
77	C20	R1	7.15987133677839
77	C7	R1	7.18982455888002
78	C23	R1	7.43462822763672
78	C17	R1	7.35755200461808
78	C12	R1	7.01122725542325
78	C10	R1	7.5077946401987
78	C3	R1	7.35755200461808
78	C14	R1	7.16992500144231
78	C5	R1	7.22881869049588
78	C9	R1	7.32192809488736
78	C24	R1	7.11894107272351
78	C6	R1	7.53915881110803
78	C21	R1	7.4262647547021
78	C19	R1	7.04439411935845
78	C1	R1	7.48381577726426
78	C22	R1	7.32192809488736
78	C4	R1	7.06608919045777
78	C13	R1	7.33091687811462
78	C18	R1	7.01122725542325
78	C15	R1	7.32192809488736
78	C11	R1	7.21916852046216
78	C8	R1	7.3037807481771
78	C20	R1	7.11894107272351
78	C7	R1	7.37503943134692
79	C23	R1	7.34872815423108
79	C17	R1	7.56224242422107
79	C12	R1	7.03342300153745
79	C3	R1	7.49185309632967
79	C14	R1	6.94251450533924
79	C5	R1	6.95419631038687
79	C24	R1	7.07681559705083
79	C6	R1	7.19967234483636
79	C21	R1	7.17990909001493
79	C19	R1	7.27612440527424
79	C1	R1	7.33091687811462
79	C22	R1	7.24792751344359
79	C4	R1	7.4093909361377
79	C13	R1	7.01122725542325
79	C18	R1	7.13955135239879
79	C11	R1	7.14974711950468
79	C16	R1	7.37503943134692
79	C8	R1	7.08746284125034
79	C20	R1	7.14974711950468
79	C7	R1	7.27612440527424
80	C23	R1	6.98868468677217
80	C17	R1	7.38370429247405
80	C12	R1	7.4093909361377
80	C10	R1	6.84549005094437
80	C3	R1	7.5077946401987
80	C14	R1	6.88264304936184
80	C5	R1	7.11894107272351
80	C24	R1	7.01122725542325
80	C6	R1	7.18982455888002
80	C21	R1	7.27612440527424
80	C19	R1	7.08746284125034
80	C4	R1	7.32192809488736
80	C13	R1	7.29462074889163
80	C18	R1	7.20945336562895
80	C15	R1	6.65821148275179
80	C11	R1	7.2667865406949
80	C16	R1	7.17990909001493
80	C8	R1	7.4262647547021
80	C20	R1	7.32192809488736
80	C7	R1	6.95419631038687
81	C23	R1	7.05528243550119
81	C17	R1	7.24792751344359
81	C12	R1	7.33985000288462
81	C10	R1	7.4594316186373
81	C3	R1	7.24792751344359
81	C14	R1	7.40087943628218
81	C5	R1	7.19967234483636
81	C9	R1	7.33985000288462
81	C24	R1	7.4262647547021
81	C6	R1	7.08746284125034
81	C21	R1	7.49984588708321
81	C19	R1	7.04439411935845
81	C1	R1	7.02236781302845
81	C22	R1	7.24792751344359
81	C4	R1	7.23840473932508
81	C13	R1	7.40087943628218
81	C18	R1	7.05528243550119
81	C15	R1	7.49984588708321
81	C11	R1	7.01122725542325
81	C16	R1	7.12928301694497
81	C8	R1	7.06608919045777
81	C20	R1	6.91886323727459
81	C7	R1	7.13955135239879
82	C23	R1	7.19967234483636
82	C17	R1	7.12928301694497
82	C12	R1	7.32192809488736
82	C10	R1	7.49984588708321
82	C14	R1	7.40087943628218
82	C5	R1	7.38370429247405
82	C9	R1	7.04439411935845
82	C24	R1	7.2667865406949
82	C6	R1	7.2667865406949
82	C21	R1	7.15987133677839
82	C19	R1	7.36632221424582
82	C1	R1	7.52356195605701
82	C22	R1	7.49185309632967
82	C4	R1	7.05528243550119
82	C13	R1	7.05528243550119
82	C18	R1	6.97727992349992
82	C15	R1	7.21916852046216
82	C11	R1	7.32192809488736
82	C16	R1	7.38370429247405
82	C8	R1	7.4757334309664
82	C20	R1	7.36632221424582
82	C7	R1	7.21916852046216
83	C23	R1	7.17990909001493
83	C17	R1	7.07681559705083
83	C12	R1	7.23840473932508
83	C10	R1	7.18982455888002
83	C3	R1	6.93073733756289
83	C5	R1	7.4093909361377
83	C9	R1	7.29462074889163
83	C6	R1	7.11894107272351
83	C21	R1	7.33985000288462
83	C19	R1	7.35755200461808
83	C1	R1	7.21916852046216
83	C22	R1	7.4178525148859
83	C4	R1	7.20945336562895
83	C13	R1	7.14974711950468
83	C18	R1	6.85798099512757
83	C15	R1	6.91886323727459
83	C11	R1	7.01122725542325
83	C16	R1	7.28540221886225
83	C8	R1	7.14974711950468
83	C20	R1	7.10852445677817
84	C23	R1	7.32192809488736
84	C17	R1	7.34872815423108
84	C12	R1	7.25738784269265
84	C10	R1	7.2667865406949
84	C3	R1	7.01122725542325
84	C14	R1	6.96578428466209
84	C9	R1	7.09803208296053
84	C24	R1	7.28540221886225
84	C6	R1	7.24792751344359
84	C21	R1	7.08746284125034
84	C19	R1	7.53915881110803
84	C1	R1	7.05528243550119
84	C22	R1	7.16992500144231
84	C4	R1	7.17990909001493
84	C13	R1	7.4757334309664
84	C18	R1	7.11894107272351
84	C15	R1	6.90689059560852
84	C11	R1	7.37503943134692
84	C16	R1	6.98868468677217
84	C20	R1	7.15987133677839
84	C7	R1	7.48381577726426
85	C23	R1	7.15987133677839
85	C17	R1	7.29462074889163
85	C12	R1	7.32192809488736
85	C10	R1	7.21916852046216
85	C3	R1	7.20945336562895
85	C14	R1	7.64385618977472
85	C5	R1	7.43462822763672
85	C9	R1	7.38370429247405
85	C24	R1	6.82017896241519
85	C6	R1	7.25738784269265
85	C21	R1	7.23840473932508
85	C19	R1	7.36632221424582
85	C1	R1	7.34872815423108
85	C22	R1	7.34872815423108
85	C4	R1	7.37503943134692
85	C13	R1	7.4093909361377
85	C18	R1	7.22881869049588
85	C15	R1	7.11894107272351
85	C11	R1	7.04439411935845
85	C16	R1	7.19967234483636
85	C8	R1	6.98868468677217
85	C20	R1	7.19967234483636
85	C7	R1	7.07681559705083
86	C23	R1	7.3037807481771
86	C17	R1	7.10852445677817
86	C10	R1	7.31288295528436
86	C3	R1	7.20945336562895
86	C14	R1	7.40087943628218
86	C5	R1	7.16992500144231
86	C9	R1	7.29462074889163
86	C24	R1	7.33091687811462
86	C6	R1	7.15987133677839
86	C21	R1	7.20945336562895
86	C19	R1	6.98868468677217
86	C22	R1	7.3037807481771
86	C4	R1	7.62935662007961
86	C13	R1	7.36632221424582
86	C18	R1	7.09803208296053
86	C15	R1	7.22881869049588
86	C11	R1	7.15987133677839
86	C16	R1	7.04439411935845
86	C8	R1	7.31288295528436
86	C20	R1	7.02236781302845
86	C7	R1	6.94251450533924
87	C23	R1	7.36632221424582
87	C17	R1	7.49185309632967
87	C12	R1	7.21916852046216
87	C10	R1	7.16992500144231
87	C3	R1	7.25738784269265
87	C14	R1	7.14974711950468
87	C9	R1	7.12928301694497
87	C24	R1	7.38370429247405
87	C6	R1	7.20945336562895
87	C21	R1	7.03342300153745
87	C1	R1	7.07681559705083
87	C22	R1	7.3037807481771
87	C4	R1	7.08746284125034
87	C13	R1	7.35755200461808
87	C18	R1	7.23840473932508
87	C11	R1	6.75488750216347
87	C8	R1	7.04439411935845
87	C20	R1	7.23840473932508
87	C7	R1	7.18982455888002
88	C23	R1	7.40087943628218
88	C12	R1	7.53138146051631
88	C10	R1	7.13955135239879
88	C3	R1	7.16992500144231
88	C14	R1	7.27612440527424
88	C5	R1	7.10852445677817
88	C9	R1	7.34872815423108
88	C24	R1	7.04439411935845
88	C6	R1	7.21916852046216
88	C21	R1	7.28540221886225
88	C19	R1	7.20945336562895
88	C1	R1	7.36632221424582
88	C22	R1	6.98868468677217
88	C4	R1	7.22881869049588
88	C13	R1	7.49984588708321
88	C15	R1	7.14974711950468
88	C11	R1	7.10852445677817
88	C16	R1	7.12928301694497
88	C8	R1	7.07681559705083
88	C20	R1	7.12928301694497
88	C7	R1	7.3037807481771
89	C23	R1	7.16992500144231
89	C17	R1	7.07681559705083
89	C12	R1	7.48381577726426
89	C10	R1	7.4093909361377
89	C3	R1	7.10852445677817
89	C14	R1	7.45121111183233
89	C5	R1	7.45121111183233
89	C9	R1	7.4262647547021
89	C24	R1	6.96578428466209
89	C6	R1	7.16992500144231
89	C21	R1	7.34872815423108
89	C19	R1	7.4093909361377
89	C1	R1	7.08746284125034
89	C4	R1	7.02236781302845
89	C13	R1	7.4594316186373
89	C15	R1	7.12928301694497
89	C11	R1	7.28540221886225
89	C16	R1	7.12928301694497
89	C8	R1	7.33985000288462
89	C20	R1	7.25738784269265
89	C7	R1	7.49984588708321
90	C23	R1	7.25738784269265
90	C12	R1	7
90	C10	R1	7
90	C3	R1	6.85798099512757
90	C14	R1	7.04439411935845
90	C5	R1	7.39231742277876
90	C9	R1	7.4262647547021
90	C6	R1	7.04439411935845
90	C21	R1	7.01122725542325
90	C19	R1	7.43462822763672
90	C1	R1	7
90	C4	R1	7.4262647547021
90	C18	R1	7.33091687811462
90	C15	R1	7.04439411935845
90	C11	R1	7.16992500144231
90	C16	R1	7.22881869049588
90	C8	R1	7.24792751344359
90	C20	R1	7.04439411935845
90	C7	R1	7.04439411935845
91	C23	R1	7.56224242422107
91	C17	R1	7.08746284125034
91	C12	R1	7.27612440527424
91	C10	R1	7.15987133677839
91	C3	R1	7.28540221886225
91	C14	R1	7.14974711950468
91	C5	R1	7.34872815423108
91	C9	R1	7.33985000288462
91	C24	R1	7.2667865406949
91	C6	R1	7.15987133677839
91	C21	R1	7.40087943628218
91	C19	R1	7.33091687811462
91	C1	R1	7.20945336562895
91	C22	R1	7.37503943134692
91	C4	R1	7.09803208296053
91	C13	R1	7.38370429247405
91	C15	R1	7.3037807481771
91	C11	R1	7.35755200461808
91	C16	R1	7.31288295528436
91	C8	R1	7.49185309632967
91	C7	R1	7.21916852046216
92	C23	R1	7.16992500144231
92	C17	R1	7.25738784269265
92	C12	R1	7.14974711950468
92	C10	R1	7.25738784269265
92	C3	R1	6.97727992349992
92	C5	R1	7.33091687811462
92	C9	R1	7.49185309632967
92	C24	R1	6.75488750216347
92	C21	R1	7.33091687811462
92	C22	R1	7.38370429247405
92	C13	R1	7.14974711950468
92	C18	R1	7.20945336562895
92	C15	R1	7.39231742277876
92	C11	R1	7.12928301694497
92	C16	R1	7.28540221886225
92	C8	R1	7.39231742277876
92	C20	R1	7.13955135239879
92	C7	R1	7.49984588708321
93	C17	R1	7.19967234483636
93	C12	R1	7.25738784269265
93	C10	R1	7.09803208296053
93	C3	R1	7.32192809488736
93	C14	R1	7.16992500144231
93	C5	R1	7.24792751344359
93	C9	R1	6.91886323727459
93	C24	R1	7.36632221424582
93	C6	R1	7.24792751344359
93	C21	R1	7.19967234483636
93	C19	R1	7.25738784269265
93	C1	R1	7.33985000288462
93	C4	R1	7.35755200461808
93	C13	R1	7.3037807481771
93	C15	R1	7.19967234483636
93	C11	R1	7.33091687811462
93	C16	R1	7.28540221886225
93	C8	R1	7.19967234483636
93	C20	R1	7.23840473932508
94	C23	R1	7.17990909001493
94	C17	R1	7.15987133677839
94	C12	R1	7.28540221886225
94	C3	R1	7.12928301694497
94	C14	R1	7.34872815423108
94	C5	R1	7.24792751344359
94	C9	R1	7.467605550083
94	C24	R1	7.5077946401987
94	C6	R1	7.4262647547021
94	C21	R1	7.17990909001493
94	C19	R1	7.35755200461808
94	C1	R1	7.2667865406949
94	C22	R1	7.33091687811462
94	C4	R1	7.33985000288462
94	C13	R1	7.18982455888002
94	C11	R1	7.22881869049588
94	C16	R1	7.23840473932508
94	C8	R1	7.28540221886225
94	C20	R1	7.4757334309664
94	C7	R1	6.93073733756289
95	C23	R1	7.23840473932508
95	C17	R1	7.2667865406949
95	C12	R1	7.14974711950468
95	C10	R1	7.16992500144231
95	C3	R1	7.35755200461808
95	C14	R1	7.40087943628218
95	C5	R1	7.02236781302845
95	C9	R1	7.44294349584873
95	C24	R1	7.11894107272351
95	C6	R1	7.32192809488736
95	C21	R1	7.2667865406949
95	C19	R1	7.40087943628218
95	C1	R1	7.4178525148859
95	C22	R1	7.34872815423108
95	C4	R1	7.53915881110803
95	C13	R1	7.31288295528436
95	C18	R1	7.18982455888002
95	C15	R1	6.94251450533924
95	C11	R1	7.31288295528436
95	C16	R1	7.18982455888002
95	C8	R1	7.18982455888002
95	C20	R1	7.20945336562895
95	C7	R1	6.93073733756289
96	C23	R1	7.52356195605701
96	C17	R1	7.31288295528436
96	C12	R1	7.09803208296053
96	C10	R1	7.28540221886225
96	C5	R1	6.88264304936184
96	C9	R1	7.27612440527424
96	C24	R1	7.38370429247405
96	C21	R1	6.8703647195834
96	C1	R1	7.23840473932508
96	C22	R1	7.24792751344359
96	C4	R1	7.2667865406949
96	C13	R1	7.09803208296053
96	C18	R1	7.08746284125034
96	C15	R1	7.02236781302845
96	C11	R1	7.09803208296053
96	C16	R1	7.15987133677839
96	C8	R1	7.36632221424582
96	C20	R1	7.3037807481771
[truncated: 14,497 more rows]
