# Supplementary material for: Stochastic modelling of single-cell gene expression adaptation reveals non-genomic contribution to evolution of tumor subclones
Source: bioRxiv. 2024 Apr 20:2024.04.17.588869. Preprint. [Version 1] doi: 10.1101/2024.04.17.588869 (PMC11071284; doi:10.1101/2024.04.17.588869)
Supplement: Supplement 2 [file media-2.zip › Supplementary Files/Simulated Data/Adaptive_Simulation/tr_1.04_sq_1.5_r_150_a_8.csv]

gene	species	replicate	exprval
1	C23	R1	7.21916852046216
1	C17	R1	7.28540221886225
1	C12	R1	7.27612440527424
1	C3	R1	7.45121111183233
1	C14	R1	7.09803208296053
1	C5	R1	7.33091687811462
1	C9	R1	7.17990909001493
1	C24	R1	7.32192809488736
1	C6	R1	7.09803208296053
1	C21	R1	6.97727992349992
1	C19	R1	7.05528243550119
1	C22	R1	7.33091687811462
1	C4	R1	7.4594316186373
1	C13	R1	7.49185309632967
1	C18	R1	7.08746284125034
1	C15	R1	7.3037807481771
1	C16	R1	7.24792751344359
1	C20	R1	7.22881869049588
1	C7	R1	7.29462074889163
2	C17	R1	7.33091687811462
2	C12	R1	7.10852445677817
2	C10	R1	7.38370429247405
2	C3	R1	7.33091687811462
2	C14	R1	7.25738784269265
2	C5	R1	7.4262647547021
2	C9	R1	7.32192809488736
2	C24	R1	7.4594316186373
2	C6	R1	6.70043971814109
2	C21	R1	7.43462822763672
2	C19	R1	7.04439411935845
2	C1	R1	7
2	C22	R1	7.49185309632967
2	C4	R1	7.2667865406949
2	C13	R1	7.36632221424582
2	C18	R1	7.31288295528436
2	C15	R1	7.06608919045777
2	C11	R1	7.24792751344359
2	C16	R1	7.19967234483636
2	C8	R1	7.13955135239879
3	C23	R1	7.13955135239879
3	C17	R1	7.4594316186373
3	C12	R1	7.3037807481771
3	C10	R1	7.05528243550119
3	C3	R1	7.34872815423108
3	C14	R1	7.18982455888002
3	C5	R1	6.79441586635011
3	C9	R1	7.21916852046216
3	C24	R1	7
3	C6	R1	7.20945336562895
3	C21	R1	7.11894107272351
3	C1	R1	7.10852445677817
3	C22	R1	7.02236781302845
3	C4	R1	7.27612440527424
3	C13	R1	7.59991284218713
3	C18	R1	7.27612440527424
3	C15	R1	6.88264304936184
3	C11	R1	7.49984588708321
3	C16	R1	7.31288295528436
3	C8	R1	7.06608919045777
3	C20	R1	7.40087943628218
3	C7	R1	7.23840473932508
4	C23	R1	7.4594316186373
4	C17	R1	7.13955135239879
4	C12	R1	7.18982455888002
4	C10	R1	7.23840473932508
4	C3	R1	7.09803208296053
4	C14	R1	7.3037807481771
4	C5	R1	7.08746284125034
4	C9	R1	7.33091687811462
4	C24	R1	7.467605550083
4	C6	R1	7.2667865406949
4	C21	R1	7.09803208296053
4	C19	R1	7.17990909001493
4	C4	R1	7.24792751344359
4	C13	R1	7.23840473932508
4	C18	R1	7.20945336562895
4	C15	R1	7.28540221886225
4	C11	R1	7.07681559705083
4	C8	R1	7.11894107272351
4	C20	R1	7.40087943628218
4	C7	R1	7.58496250072116
5	C23	R1	7.29462074889163
5	C17	R1	7.23840473932508
5	C10	R1	7.33985000288462
5	C3	R1	7.34872815423108
5	C14	R1	7.20945336562895
5	C5	R1	7.40087943628218
5	C9	R1	7.15987133677839
5	C24	R1	7.29462074889163
5	C6	R1	7.44294349584873
5	C21	R1	7.4757334309664
5	C1	R1	7.31288295528436
5	C22	R1	7.27612440527424
5	C4	R1	7.27612440527424
5	C13	R1	7.37503943134692
5	C18	R1	7.2667865406949
5	C15	R1	7.15987133677839
5	C11	R1	7.02236781302845
5	C16	R1	7.24792751344359
5	C8	R1	7.54689445988764
5	C20	R1	7.20945336562895
5	C7	R1	7.45121111183233
6	C23	R1	7.24792751344359
6	C17	R1	7.33091687811462
6	C12	R1	7.34872815423108
6	C10	R1	7.21916852046216
6	C3	R1	7.28540221886225
6	C14	R1	7.45121111183233
6	C5	R1	7.16992500144231
6	C9	R1	7.25738784269265
6	C24	R1	7.34872815423108
6	C6	R1	7.19967234483636
6	C19	R1	7.28540221886225
6	C22	R1	7.23840473932508
6	C4	R1	7.59991284218713
6	C13	R1	7.10852445677817
6	C18	R1	6.88264304936184
6	C15	R1	7.23840473932508
6	C11	R1	6.95419631038687
6	C16	R1	7.16992500144231
6	C8	R1	7.10852445677817
6	C20	R1	6.91886323727459
6	C7	R1	7.18982455888002
7	C23	R1	7.19967234483636
7	C17	R1	7.28540221886225
7	C12	R1	7.19967234483636
7	C10	R1	7.15987133677839
7	C3	R1	7.17990909001493
7	C14	R1	7.04439411935845
7	C5	R1	7.16992500144231
7	C9	R1	7.32192809488736
7	C24	R1	7.2667865406949
7	C21	R1	7.2667865406949
7	C19	R1	7.13955135239879
7	C1	R1	7.21916852046216
7	C4	R1	7.55458885167764
7	C13	R1	7.10852445677817
7	C18	R1	6.95419631038687
7	C11	R1	6.85798099512757
7	C16	R1	7.11894107272351
7	C8	R1	7.4093909361377
7	C20	R1	7.23840473932508
7	C7	R1	7.07681559705083
8	C23	R1	7.16992500144231
8	C17	R1	6.95419631038687
8	C12	R1	7.11894107272351
8	C10	R1	7.10852445677817
8	C3	R1	7.39231742277876
8	C14	R1	7.03342300153745
8	C5	R1	7.14974711950468
8	C9	R1	7.39231742277876
8	C24	R1	7.4262647547021
8	C21	R1	7.10852445677817
8	C19	R1	7.24792751344359
8	C1	R1	7.18982455888002
8	C22	R1	7.15987133677839
8	C4	R1	7.19967234483636
8	C13	R1	7.29462074889163
8	C18	R1	7.27612440527424
8	C15	R1	7.23840473932508
8	C11	R1	7.45121111183233
8	C16	R1	7.4178525148859
8	C8	R1	7.19967234483636
8	C20	R1	7.43462822763672
9	C17	R1	7.25738784269265
9	C12	R1	7.36632221424582
9	C10	R1	6.98868468677217
9	C3	R1	7.4178525148859
9	C14	R1	7.25738784269265
9	C5	R1	6.98868468677217
9	C9	R1	7.28540221886225
9	C24	R1	7.09803208296053
9	C6	R1	7.22881869049588
9	C21	R1	7.10852445677817
9	C1	R1	7.4757334309664
9	C22	R1	7.40087943628218
9	C4	R1	7.15987133677839
9	C13	R1	7.37503943134692
9	C18	R1	7.18982455888002
9	C15	R1	7.21916852046216
9	C11	R1	7.38370429247405
9	C16	R1	7.04439411935845
9	C8	R1	7.09803208296053
9	C20	R1	7.37503943134692
9	C7	R1	7.10852445677817
10	C23	R1	7.33985000288462
10	C17	R1	7.36632221424582
10	C12	R1	7.43462822763672
10	C10	R1	7.2667865406949
10	C3	R1	7.49185309632967
10	C14	R1	7.4262647547021
10	C5	R1	7.28540221886225
10	C9	R1	7.23840473932508
10	C6	R1	7.15987133677839
10	C21	R1	7.4093909361377
10	C1	R1	7.19967234483636
10	C22	R1	7.40087943628218
10	C4	R1	7.2667865406949
10	C13	R1	7.11894107272351
10	C18	R1	7.28540221886225
10	C15	R1	7.5077946401987
10	C11	R1	7.29462074889163
10	C16	R1	7.2667865406949
10	C8	R1	7.40087943628218
10	C20	R1	7.49984588708321
10	C7	R1	7.29462074889163
11	C23	R1	7.38370429247405
11	C17	R1	7.3037807481771
11	C12	R1	7.15987133677839
11	C10	R1	7.28540221886225
11	C3	R1	7.4093909361377
11	C14	R1	7.48381577726426
11	C5	R1	7.14974711950468
11	C9	R1	7.05528243550119
11	C24	R1	7.31288295528436
11	C6	R1	6.95419631038687
11	C21	R1	7.29462074889163
11	C19	R1	7.18982455888002
11	C1	R1	7.05528243550119
11	C22	R1	7.10852445677817
11	C4	R1	7.5077946401987
11	C18	R1	7.02236781302845
11	C15	R1	7.36632221424582
11	C11	R1	7.16992500144231
11	C16	R1	7.3037807481771
11	C20	R1	7.33091687811462
11	C7	R1	7.2667865406949
12	C23	R1	7.60733031374961
12	C17	R1	7.13955135239879
12	C12	R1	7.25738784269265
12	C10	R1	6.65821148275179
12	C3	R1	7.22881869049588
12	C14	R1	7.20945336562895
12	C5	R1	7.29462074889163
12	C9	R1	6.71424551766612
12	C24	R1	7.2667865406949
12	C6	R1	7.09803208296053
12	C21	R1	7.16992500144231
12	C19	R1	7.18982455888002
12	C1	R1	7.14974711950468
12	C22	R1	7.4093909361377
12	C4	R1	7.3037807481771
12	C13	R1	7.13955135239879
12	C18	R1	7.14974711950468
12	C15	R1	6.88264304936184
12	C11	R1	7.40087943628218
12	C16	R1	7.10852445677817
12	C8	R1	7.33985000288462
12	C20	R1	7.03342300153745
12	C7	R1	7.2667865406949
13	C17	R1	7.4093909361377
13	C10	R1	7.20945336562895
13	C3	R1	7.17990909001493
13	C14	R1	7.4178525148859
13	C5	R1	7.13955135239879
13	C9	R1	7.36632221424582
13	C24	R1	7.32192809488736
13	C6	R1	7.34872815423108
13	C21	R1	7.23840473932508
13	C19	R1	7.31288295528436
13	C1	R1	6.97727992349992
13	C22	R1	7.16992500144231
13	C4	R1	6.95419631038687
13	C13	R1	7.21916852046216
13	C18	R1	7.11894107272351
13	C11	R1	7.14974711950468
13	C16	R1	7.36632221424582
13	C8	R1	7.23840473932508
13	C20	R1	7.27612440527424
13	C7	R1	7.21916852046216
14	C23	R1	7.18982455888002
14	C17	R1	7.18982455888002
14	C12	R1	6.98868468677217
14	C10	R1	7.32192809488736
14	C3	R1	7.28540221886225
14	C14	R1	7.05528243550119
14	C5	R1	7.21916852046216
14	C9	R1	7.12928301694497
14	C24	R1	7.51569983828404
14	C6	R1	7.4262647547021
14	C21	R1	6.96578428466209
14	C19	R1	7.08746284125034
14	C1	R1	7.22881869049588
14	C22	R1	7.12928301694497
14	C4	R1	7.33985000288462
14	C13	R1	7.35755200461808
14	C18	R1	7.467605550083
14	C15	R1	6.90689059560852
14	C11	R1	7.55458885167764
14	C8	R1	7.08746284125034
14	C20	R1	7.03342300153745
14	C7	R1	7.35755200461808
15	C23	R1	7.07681559705083
15	C17	R1	7.16992500144231
15	C10	R1	7.10852445677817
15	C3	R1	7.19967234483636
15	C14	R1	7.49984588708321
15	C5	R1	7.27612440527424
15	C9	R1	7.27612440527424
15	C24	R1	7.20945336562895
15	C6	R1	7.33091687811462
15	C21	R1	7.22881869049588
15	C19	R1	7.12928301694497
15	C1	R1	7.17990909001493
15	C22	R1	7.01122725542325
15	C4	R1	7.16992500144231
15	C13	R1	7.24792751344359
15	C18	R1	7.35755200461808
15	C15	R1	6.91886323727459
15	C11	R1	7.48381577726426
15	C16	R1	7.03342300153745
15	C8	R1	6.88264304936184
15	C20	R1	7.3037807481771
15	C7	R1	7.12928301694497
16	C23	R1	7.36632221424582
16	C17	R1	7.35755200461808
16	C12	R1	7.43462822763672
16	C10	R1	7.32192809488736
16	C3	R1	7.25738784269265
16	C14	R1	7.15987133677839
16	C5	R1	7.10852445677817
16	C24	R1	7.25738784269265
16	C6	R1	7.20945336562895
16	C21	R1	7.11894107272351
16	C19	R1	7.18982455888002
16	C1	R1	7.37503943134692
16	C22	R1	7.25738784269265
16	C4	R1	7.02236781302845
16	C18	R1	7.2667865406949
16	C15	R1	7.62935662007961
16	C11	R1	7.54689445988764
16	C8	R1	7.27612440527424
16	C20	R1	7.57742882803575
16	C7	R1	7.06608919045777
17	C23	R1	7.08746284125034
17	C17	R1	7.05528243550119
17	C12	R1	7.4178525148859
17	C10	R1	7.16992500144231
17	C3	R1	6.59991284218713
17	C14	R1	7.12928301694497
17	C5	R1	7.18982455888002
17	C9	R1	7.25738784269265
17	C24	R1	7.29462074889163
17	C6	R1	7.22881869049588
17	C21	R1	7.62205181945638
17	C19	R1	7.05528243550119
17	C1	R1	7.38370429247405
17	C22	R1	7.4093909361377
17	C4	R1	7.20945336562895
17	C13	R1	7.18982455888002
17	C18	R1	7.04439411935845
17	C15	R1	7.19967234483636
17	C11	R1	6.97727992349992
17	C16	R1	7.34872815423108
17	C8	R1	7.24792751344359
17	C20	R1	7.10852445677817
17	C7	R1	7.3037807481771
18	C23	R1	7.36632221424582
18	C17	R1	7.39231742277876
18	C3	R1	7.13955135239879
18	C14	R1	7.15987133677839
18	C5	R1	7.53138146051631
18	C9	R1	7.12928301694497
18	C24	R1	7.14974711950468
18	C6	R1	7.4594316186373
18	C21	R1	7.23840473932508
18	C19	R1	7.17990909001493
18	C22	R1	7.24792751344359
18	C4	R1	7.16992500144231
18	C15	R1	7.18982455888002
18	C11	R1	7.01122725542325
18	C16	R1	7.18982455888002
18	C8	R1	7.55458885167764
18	C20	R1	7.22881869049588
18	C7	R1	7.5077946401987
19	C23	R1	7.13955135239879
19	C17	R1	7.65105169117893
19	C12	R1	7.16992500144231
19	C10	R1	7.10852445677817
19	C3	R1	7.3037807481771
19	C14	R1	7.10852445677817
19	C5	R1	7.65821148275179
19	C9	R1	7.34872815423108
19	C6	R1	7.53915881110803
19	C21	R1	7.2667865406949
19	C19	R1	7.27612440527424
19	C1	R1	7.28540221886225
19	C4	R1	7.21916852046216
19	C13	R1	7.10852445677817
19	C18	R1	6.89481776330794
19	C15	R1	7.31288295528436
19	C11	R1	7.15987133677839
19	C16	R1	7.22881869049588
19	C8	R1	7.32192809488736
19	C20	R1	7.18982455888002
19	C7	R1	7.24792751344359
20	C23	R1	7.09803208296053
20	C17	R1	6.8073549220576
20	C12	R1	7.43462822763672
20	C14	R1	7.05528243550119
20	C5	R1	7
20	C9	R1	7.25738784269265
20	C24	R1	7.29462074889163
20	C6	R1	7.13955135239879
20	C21	R1	7.33985000288462
20	C19	R1	7.6724253419715
20	C1	R1	7.14974711950468
20	C22	R1	7.33985000288462
20	C4	R1	7.3037807481771
20	C13	R1	7.43462822763672
20	C18	R1	7.16992500144231
20	C15	R1	7.14974711950468
20	C11	R1	7.63662462054365
20	C16	R1	7.15987133677839
20	C8	R1	7.36632221424582
20	C20	R1	7.32192809488736
20	C7	R1	7.2667865406949
21	C23	R1	6.97727992349992
21	C12	R1	7.28540221886225
21	C10	R1	6.71424551766612
21	C3	R1	7.2667865406949
21	C14	R1	7.3037807481771
21	C5	R1	7.4093909361377
21	C9	R1	6.94251450533924
21	C24	R1	7.01122725542325
21	C6	R1	7.24792751344359
21	C21	R1	7.05528243550119
21	C19	R1	6.83289001416474
21	C1	R1	7.16992500144231
21	C22	R1	7.10852445677817
21	C4	R1	7.03342300153745
21	C13	R1	7.04439411935845
21	C18	R1	7.33091687811462
21	C15	R1	7.23840473932508
21	C16	R1	7.21916852046216
21	C8	R1	7.08746284125034
21	C20	R1	7.09803208296053
22	C23	R1	7.22881869049588
22	C17	R1	7.49984588708321
22	C12	R1	7.02236781302845
22	C10	R1	7.21916852046216
22	C3	R1	7.51569983828404
22	C14	R1	7.27612440527424
22	C5	R1	7.19967234483636
22	C9	R1	7.16992500144231
22	C24	R1	7.32192809488736
22	C6	R1	7.34872815423108
22	C21	R1	6.96578428466209
22	C19	R1	7.17990909001493
22	C1	R1	7.29462074889163
22	C22	R1	7.17990909001493
22	C13	R1	7.25738784269265
22	C18	R1	7.37503943134692
22	C15	R1	7.07681559705083
22	C11	R1	7.13955135239879
22	C16	R1	7.2667865406949
22	C8	R1	7.07681559705083
22	C20	R1	7.07681559705083
22	C7	R1	7.4093909361377
23	C23	R1	7.34872815423108
23	C17	R1	7.08746284125034
23	C12	R1	7.15987133677839
23	C10	R1	7.31288295528436
23	C3	R1	7.17990909001493
23	C14	R1	7.04439411935845
23	C5	R1	7.31288295528436
23	C9	R1	7.56224242422107
23	C24	R1	7.20945336562895
23	C21	R1	7.33985000288462
23	C19	R1	7.15987133677839
23	C1	R1	7.16992500144231
23	C22	R1	6.94251450533924
23	C4	R1	6.91886323727459
23	C13	R1	7.37503943134692
23	C18	R1	7.29462074889163
23	C15	R1	7.09803208296053
23	C11	R1	7.38370429247405
23	C16	R1	7.33091687811462
23	C8	R1	7.37503943134692
23	C20	R1	7.19967234483636
23	C7	R1	7.31288295528436
24	C23	R1	7.20945336562895
24	C17	R1	6.95419631038687
24	C12	R1	7.10852445677817
24	C10	R1	7.51569983828404
24	C3	R1	7.18982455888002
24	C14	R1	7.10852445677817
24	C5	R1	7.35755200461808
24	C9	R1	7.3037807481771
24	C24	R1	7.32192809488736
24	C6	R1	7.4178525148859
24	C21	R1	6.97727992349992
24	C19	R1	7.49984588708321
24	C1	R1	7.35755200461808
24	C22	R1	7.07681559705083
24	C4	R1	7.25738784269265
24	C13	R1	7.18982455888002
24	C18	R1	7.25738784269265
24	C15	R1	7.27612440527424
24	C11	R1	7.31288295528436
24	C16	R1	7.19967234483636
24	C20	R1	7.13955135239879
25	C23	R1	7.39231742277876
25	C17	R1	7.60733031374961
25	C12	R1	7.12928301694497
25	C10	R1	7.31288295528436
25	C3	R1	7.10852445677817
25	C14	R1	7.10852445677817
25	C5	R1	7.25738784269265
25	C9	R1	7.33091687811462
25	C24	R1	7.56985560833095
25	C6	R1	7.4262647547021
25	C21	R1	7.23840473932508
25	C19	R1	7.2667865406949
25	C1	R1	7.29462074889163
25	C22	R1	7.33985000288462
25	C4	R1	7.25738784269265
25	C13	R1	7.10852445677817
25	C18	R1	7.14974711950468
25	C15	R1	7.14974711950468
25	C11	R1	7.16992500144231
25	C16	R1	7.21916852046216
25	C20	R1	7.12928301694497
26	C17	R1	7.21916852046216
26	C12	R1	6.90689059560852
26	C10	R1	7.39231742277876
26	C3	R1	7.36632221424582
26	C5	R1	7.4262647547021
26	C24	R1	7.17990909001493
26	C6	R1	7.31288295528436
26	C19	R1	7
26	C1	R1	7.31288295528436
26	C22	R1	7.16992500144231
26	C4	R1	7.58496250072116
26	C13	R1	7.34872815423108
26	C18	R1	7.2667865406949
26	C15	R1	7.29462074889163
26	C11	R1	7.25738784269265
26	C16	R1	6.93073733756289
26	C8	R1	7.22881869049588
26	C20	R1	7.28540221886225
26	C7	R1	7.467605550083
27	C23	R1	7.27612440527424
27	C17	R1	7.27612440527424
27	C12	R1	7.4093909361377
27	C3	R1	7.27612440527424
27	C14	R1	7.33091687811462
27	C5	R1	6.96578428466209
27	C9	R1	7.07681559705083
27	C24	R1	7.2667865406949
27	C6	R1	7.28540221886225
27	C21	R1	6.98868468677217
27	C19	R1	7.25738784269265
27	C1	R1	7.16992500144231
27	C22	R1	7.4262647547021
27	C4	R1	7.25738784269265
27	C13	R1	7.2667865406949
27	C15	R1	7.38370429247405
27	C11	R1	6.93073733756289
27	C16	R1	7.29462074889163
27	C20	R1	7.25738784269265
27	C7	R1	6.93073733756289
28	C23	R1	7.37503943134692
28	C17	R1	7.35755200461808
28	C14	R1	6.94251450533924
28	C5	R1	7.28540221886225
28	C9	R1	7.27612440527424
28	C24	R1	7.38370429247405
28	C6	R1	7.10852445677817
28	C21	R1	7.19967234483636
28	C19	R1	7.52356195605701
28	C1	R1	7.34872815423108
28	C4	R1	7.39231742277876
28	C13	R1	7.21916852046216
28	C18	R1	7.19967234483636
28	C15	R1	7.15987133677839
28	C11	R1	7.33091687811462
28	C16	R1	7.29462074889163
28	C8	R1	7.12928301694497
28	C20	R1	7.33985000288462
28	C7	R1	7.16992500144231
29	C23	R1	7.49185309632967
29	C17	R1	7.35755200461808
29	C12	R1	7.27612440527424
29	C10	R1	7.06608919045777
29	C3	R1	7.49984588708321
29	C14	R1	7.02236781302845
29	C5	R1	7.11894107272351
29	C9	R1	7.12928301694497
29	C24	R1	7.16992500144231
29	C6	R1	7.66533591718518
29	C21	R1	7.27612440527424
29	C1	R1	7.40087943628218
29	C22	R1	7.17990909001493
29	C4	R1	7.2667865406949
29	C13	R1	7.40087943628218
29	C18	R1	6.94251450533924
29	C15	R1	7.14974711950468
29	C11	R1	7.12928301694497
29	C16	R1	7.20945336562895
29	C20	R1	7.24792751344359
29	C7	R1	7.36632221424582
30	C23	R1	7.4093909361377
30	C17	R1	7.24792751344359
30	C12	R1	7.27612440527424
30	C10	R1	7.39231742277876
30	C3	R1	7.17990909001493
30	C5	R1	7.43462822763672
30	C9	R1	6.97727992349992
30	C24	R1	7.44294349584873
30	C6	R1	7.39231742277876
30	C21	R1	7.34872815423108
30	C19	R1	7.09803208296053
30	C1	R1	6.8073549220576
30	C22	R1	7.25738784269265
30	C4	R1	7.23840473932508
30	C13	R1	7.03342300153745
30	C18	R1	7.22881869049588
30	C15	R1	7.4093909361377
30	C11	R1	7.3037807481771
30	C8	R1	7.44294349584873
30	C20	R1	7.4178525148859
30	C7	R1	7.05528243550119
31	C23	R1	7.10852445677817
31	C12	R1	7.4178525148859
31	C10	R1	6.97727992349992
31	C3	R1	7.51569983828404
31	C14	R1	7.22881869049588
31	C5	R1	6.84549005094437
31	C9	R1	7.40087943628218
31	C24	R1	7.25738784269265
31	C6	R1	7.4178525148859
31	C21	R1	7.34872815423108
31	C19	R1	7.14974711950468
31	C1	R1	7.32192809488736
31	C22	R1	7.27612440527424
31	C4	R1	7.07681559705083
31	C13	R1	7.14974711950468
31	C18	R1	7.15987133677839
31	C15	R1	7.23840473932508
31	C11	R1	6.91886323727459
31	C8	R1	6.96578428466209
31	C20	R1	7.4594316186373
31	C7	R1	7.43462822763672
32	C23	R1	7.28540221886225
32	C17	R1	7.3037807481771
32	C12	R1	7.33091687811462
32	C10	R1	7.56224242422107
32	C3	R1	7.28540221886225
32	C14	R1	7.35755200461808
32	C5	R1	6.8703647195834
32	C9	R1	7.56224242422107
32	C24	R1	7.32192809488736
32	C6	R1	7.17990909001493
32	C21	R1	7.03342300153745
32	C19	R1	7.4178525148859
32	C1	R1	7.06608919045777
32	C22	R1	7.14974711950468
32	C4	R1	7.52356195605701
32	C13	R1	7.4093909361377
32	C15	R1	7.01122725542325
32	C11	R1	6.91886323727459
32	C8	R1	7.4178525148859
32	C20	R1	7.21916852046216
32	C7	R1	7.27612440527424
33	C23	R1	7.4594316186373
33	C17	R1	7.06608919045777
33	C12	R1	7.3037807481771
33	C10	R1	7.27612440527424
33	C3	R1	7.53138146051631
33	C14	R1	7.18982455888002
33	C9	R1	6.98868468677217
33	C21	R1	7.34872815423108
33	C1	R1	6.94251450533924
33	C22	R1	7.3037807481771
33	C4	R1	7.35755200461808
33	C18	R1	7.10852445677817
33	C15	R1	7.32192809488736
33	C11	R1	7.08746284125034
33	C8	R1	6.97727992349992
33	C20	R1	7.18982455888002
33	C7	R1	7.467605550083
34	C23	R1	7.12928301694497
34	C17	R1	7.08746284125034
34	C12	R1	6.90689059560852
34	C10	R1	7.09803208296053
34	C3	R1	7.40087943628218
34	C14	R1	7.14974711950468
34	C5	R1	7.23840473932508
34	C9	R1	7.23840473932508
34	C24	R1	7.48381577726426
34	C6	R1	7.59245703726808
34	C21	R1	7.23840473932508
34	C19	R1	7.28540221886225
34	C1	R1	7.28540221886225
34	C22	R1	7.28540221886225
34	C13	R1	7.48381577726426
34	C18	R1	7.05528243550119
34	C15	R1	7.12928301694497
34	C11	R1	7.467605550083
34	C16	R1	7.19967234483636
34	C8	R1	7.24792751344359
34	C20	R1	7.13955135239879
34	C7	R1	7.32192809488736
35	C23	R1	7.29462074889163
35	C17	R1	7.04439411935845
35	C12	R1	7.27612440527424
35	C10	R1	7.04439411935845
35	C3	R1	7.01122725542325
35	C14	R1	7.36632221424582
35	C6	R1	7.03342300153745
35	C21	R1	7.3037807481771
35	C19	R1	7.31288295528436
35	C1	R1	7.19967234483636
35	C22	R1	7.16992500144231
35	C4	R1	7.4757334309664
35	C13	R1	7.36632221424582
35	C15	R1	7.21916852046216
35	C11	R1	7.32192809488736
35	C16	R1	7.06608919045777
35	C8	R1	7.18982455888002
35	C20	R1	7.25738784269265
35	C7	R1	7.37503943134692
36	C23	R1	7.13955135239879
36	C17	R1	7.21916852046216
36	C12	R1	7
36	C10	R1	7.25738784269265
36	C14	R1	7.12928301694497
36	C5	R1	7.27612440527424
36	C9	R1	7.34872815423108
36	C6	R1	7.33091687811462
36	C21	R1	7.54689445988764
36	C19	R1	7.4262647547021
36	C1	R1	7.49185309632967
36	C22	R1	7.34872815423108
36	C4	R1	7.20945336562895
36	C13	R1	7.24792751344359
36	C18	R1	7.22881869049588
36	C15	R1	7.33985000288462
36	C11	R1	7.14974711950468
36	C16	R1	7.12928301694497
36	C8	R1	6.91886323727459
36	C20	R1	7.29462074889163
36	C7	R1	7.29462074889163
37	C17	R1	7.15987133677839
37	C12	R1	7.37503943134692
37	C10	R1	7.21916852046216
37	C3	R1	7.3037807481771
37	C9	R1	7.14974711950468
37	C24	R1	7.23840473932508
37	C6	R1	7.23840473932508
37	C21	R1	7.08746284125034
37	C19	R1	7.12928301694497
37	C1	R1	7.01122725542325
37	C22	R1	7.23840473932508
37	C4	R1	7.18982455888002
37	C13	R1	7.40087943628218
37	C18	R1	7.28540221886225
37	C15	R1	6.88264304936184
37	C11	R1	7.4594316186373
37	C16	R1	7.05528243550119
37	C8	R1	7.5077946401987
37	C20	R1	6.8703647195834
37	C7	R1	7.03342300153745
38	C17	R1	7.37503943134692
38	C12	R1	7.24792751344359
38	C10	R1	6.91886323727459
38	C3	R1	7.39231742277876
38	C14	R1	7.467605550083
38	C5	R1	7.25738784269265
38	C24	R1	6.88264304936184
38	C6	R1	7.32192809488736
38	C21	R1	7.32192809488736
38	C19	R1	7.18982455888002
38	C1	R1	7.43462822763672
38	C22	R1	7.4093909361377
38	C4	R1	7.5077946401987
38	C13	R1	7.15987133677839
38	C18	R1	7.34872815423108
38	C15	R1	7.09803208296053
38	C11	R1	7.13955135239879
38	C16	R1	6.96578428466209
38	C8	R1	7.51569983828404
38	C20	R1	7.35755200461808
38	C7	R1	7.19967234483636
39	C23	R1	7.09803208296053
39	C17	R1	7.33091687811462
39	C12	R1	7.20945336562895
39	C10	R1	7.16992500144231
39	C3	R1	7.01122725542325
39	C14	R1	7.34872815423108
39	C5	R1	7.15987133677839
39	C24	R1	7.23840473932508
39	C6	R1	7.20945336562895
39	C21	R1	7.31288295528436
39	C19	R1	7.08746284125034
39	C1	R1	7.49984588708321
39	C4	R1	7.29462074889163
39	C18	R1	6.96578428466209
39	C15	R1	7.44294349584873
39	C11	R1	7.23840473932508
39	C16	R1	7.08746284125034
39	C20	R1	7.20945336562895
39	C7	R1	7.24792751344359
40	C23	R1	7.24792751344359
40	C17	R1	7.28540221886225
40	C12	R1	7.12928301694497
40	C10	R1	7.17990909001493
40	C3	R1	7.2667865406949
40	C14	R1	7.4594316186373
40	C5	R1	7.58496250072116
40	C9	R1	7.49984588708321
40	C24	R1	7.4262647547021
40	C21	R1	7.44294349584873
40	C19	R1	7.43462822763672
40	C1	R1	7.467605550083
40	C22	R1	7.5077946401987
40	C4	R1	7.14974711950468
40	C13	R1	7.43462822763672
40	C18	R1	7.17990909001493
40	C15	R1	7.43462822763672
40	C11	R1	7.31288295528436
40	C16	R1	7.10852445677817
40	C8	R1	7.32192809488736
40	C20	R1	7.52356195605701
40	C7	R1	7.25738784269265
41	C23	R1	6.91886323727459
41	C17	R1	7.21916852046216
41	C12	R1	7.12928301694497
41	C10	R1	7.10852445677817
41	C3	R1	7.36632221424582
41	C14	R1	7.31288295528436
41	C5	R1	7.40087943628218
41	C9	R1	7.2667865406949
41	C24	R1	7.04439411935845
41	C6	R1	7.17990909001493
41	C21	R1	7.2667865406949
41	C19	R1	7.28540221886225
41	C22	R1	7.3037807481771
41	C4	R1	7.10852445677817
41	C13	R1	7.17990909001493
41	C18	R1	7.19967234483636
41	C15	R1	7.06608919045777
41	C16	R1	7.25738784269265
41	C8	R1	7.31288295528436
41	C20	R1	7.33985000288462
41	C7	R1	7.51569983828404
42	C23	R1	7.16992500144231
42	C17	R1	7.53138146051631
42	C12	R1	6.90689059560852
42	C10	R1	7.45121111183233
42	C3	R1	7.10852445677817
42	C14	R1	7.33091687811462
42	C5	R1	7.3037807481771
42	C9	R1	7.08746284125034
42	C24	R1	7.32192809488736
42	C6	R1	7.08746284125034
42	C21	R1	7.35755200461808
42	C1	R1	7.31288295528436
42	C22	R1	7.25738784269265
42	C13	R1	7.21916852046216
42	C18	R1	7.16992500144231
42	C15	R1	7.05528243550119
42	C11	R1	7.15987133677839
42	C16	R1	7.16992500144231
42	C8	R1	7.2667865406949
42	C20	R1	7.19967234483636
43	C17	R1	7.4262647547021
43	C12	R1	7.60733031374961
43	C10	R1	7.44294349584873
43	C3	R1	7.51569983828404
43	C14	R1	7.56224242422107
43	C5	R1	7.25738784269265
43	C9	R1	7.32192809488736
43	C24	R1	7.12928301694497
43	C6	R1	7.23840473932508
43	C21	R1	7.2667865406949
43	C19	R1	7.12928301694497
43	C1	R1	7.39231742277876
43	C22	R1	7.40087943628218
43	C4	R1	7.36632221424582
43	C13	R1	7.39231742277876
43	C18	R1	7.04439411935845
43	C15	R1	7.38370429247405
43	C11	R1	7.28540221886225
43	C16	R1	7.25738784269265
43	C8	R1	7.13955135239879
43	C20	R1	7.2667865406949
43	C7	R1	7.20945336562895
44	C23	R1	7.2667865406949
44	C17	R1	7.3037807481771
44	C12	R1	7.53138146051631
44	C10	R1	7.21916852046216
44	C3	R1	7.15987133677839
44	C14	R1	6.98868468677217
44	C5	R1	7.11894107272351
44	C9	R1	7.39231742277876
44	C24	R1	7.58496250072116
44	C6	R1	7
44	C21	R1	7.33985000288462
44	C19	R1	7.36632221424582
44	C1	R1	7.62205181945638
44	C22	R1	7.40087943628218
44	C4	R1	7.33985000288462
44	C13	R1	7.21916852046216
44	C18	R1	7.22881869049588
44	C15	R1	7.35755200461808
44	C11	R1	6.76818432477693
44	C16	R1	7.09803208296053
44	C20	R1	7.08746284125034
44	C7	R1	7.37503943134692
45	C23	R1	7.17990909001493
45	C17	R1	7.49185309632967
45	C12	R1	7.36632221424582
45	C10	R1	7.3037807481771
45	C14	R1	6.97727992349992
45	C5	R1	7.43462822763672
45	C9	R1	7.21916852046216
45	C24	R1	7.4178525148859
45	C6	R1	7.35755200461808
45	C21	R1	7.35755200461808
45	C19	R1	7.48381577726426
45	C1	R1	6.95419631038687
45	C22	R1	7.44294349584873
45	C4	R1	7.35755200461808
45	C13	R1	7.39231742277876
45	C18	R1	7.5077946401987
45	C15	R1	7.13955135239879
45	C11	R1	7.03342300153745
45	C16	R1	7.10852445677817
45	C8	R1	7.18982455888002
45	C20	R1	7.7279204545632
45	C7	R1	7.56224242422107
46	C23	R1	7.33985000288462
46	C17	R1	6.91886323727459
46	C12	R1	7.33091687811462
46	C10	R1	7.39231742277876
46	C3	R1	7.28540221886225
46	C14	R1	7.25738784269265
46	C5	R1	7.48381577726426
46	C9	R1	7.22881869049588
46	C24	R1	7.33985000288462
46	C6	R1	6.7279204545632
46	C21	R1	7.23840473932508
46	C4	R1	7.10852445677817
46	C13	R1	7.2667865406949
46	C18	R1	6.70043971814109
46	C15	R1	7.23840473932508
46	C16	R1	7.11894107272351
46	C8	R1	7.51569983828404
46	C7	R1	7.33091687811462
47	C23	R1	7.03342300153745
47	C17	R1	7.34872815423108
47	C12	R1	7.18982455888002
47	C10	R1	7.38370429247405
47	C3	R1	7.33091687811462
47	C14	R1	7.24792751344359
47	C5	R1	7.25738784269265
47	C9	R1	7.22881869049588
47	C24	R1	7.07681559705083
47	C6	R1	7.15987133677839
47	C21	R1	7.27612440527424
47	C19	R1	7.4757334309664
47	C1	R1	7.24792751344359
47	C22	R1	7.4594316186373
47	C13	R1	7.52356195605701
47	C18	R1	7.25738784269265
47	C15	R1	7.12928301694497
47	C11	R1	6.93073733756289
47	C16	R1	7.35755200461808
47	C8	R1	7
47	C20	R1	7.2667865406949
47	C7	R1	7.49984588708321
48	C23	R1	7.27612440527424
48	C17	R1	7.23840473932508
48	C12	R1	7.33091687811462
48	C10	R1	7.51569983828404
48	C3	R1	7.49185309632967
48	C14	R1	7
48	C5	R1	7.2667865406949
48	C9	R1	7.34872815423108
48	C24	R1	7.44294349584873
48	C6	R1	7.12928301694497
48	C21	R1	7.5077946401987
48	C1	R1	7.5077946401987
48	C22	R1	7.31288295528436
48	C4	R1	7.24792751344359
48	C18	R1	6.88264304936184
48	C11	R1	7.33985000288462
48	C16	R1	7.33091687811462
48	C8	R1	7.4262647547021
48	C20	R1	7.2667865406949
48	C7	R1	7.36632221424582
49	C17	R1	7.32192809488736
49	C12	R1	7.11894107272351
49	C10	R1	7.18982455888002
49	C3	R1	7.09803208296053
49	C5	R1	7.44294349584873
49	C9	R1	7.14974711950468
49	C24	R1	6.8073549220576
49	C6	R1	7.35755200461808
49	C21	R1	7.38370429247405
49	C19	R1	7.18982455888002
49	C1	R1	6.94251450533924
49	C22	R1	7.08746284125034
49	C4	R1	7.28540221886225
49	C13	R1	7.37503943134692
49	C18	R1	7.22881869049588
49	C15	R1	7.12928301694497
49	C11	R1	7.23840473932508
49	C16	R1	7.02236781302845
49	C8	R1	7.29462074889163
49	C20	R1	7.27612440527424
49	C7	R1	6.91886323727459
50	C23	R1	6.94251450533924
50	C17	R1	7.34872815423108
50	C12	R1	7.33091687811462
50	C10	R1	7.56985560833095
50	C3	R1	7.37503943134692
50	C14	R1	7.34872815423108
50	C5	R1	7.23840473932508
50	C9	R1	7.56224242422107
50	C24	R1	7.2667865406949
50	C6	R1	7.3037807481771
50	C21	R1	7.12928301694497
50	C19	R1	7.31288295528436
50	C22	R1	7.05528243550119
50	C4	R1	7.4262647547021
50	C13	R1	7.49984588708321
50	C18	R1	7.06608919045777
50	C15	R1	7.3037807481771
50	C11	R1	7.24792751344359
50	C16	R1	6.94251450533924
50	C8	R1	7.12928301694497
50	C20	R1	7.28540221886225
51	C23	R1	6.90689059560852
51	C17	R1	7.19967234483636
51	C12	R1	7.16992500144231
51	C10	R1	7.35755200461808
51	C3	R1	7.40087943628218
51	C14	R1	7.33985000288462
51	C5	R1	7.19967234483636
51	C9	R1	7.10852445677817
51	C24	R1	7.21916852046216
51	C6	R1	7.4178525148859
51	C21	R1	7.21916852046216
51	C19	R1	7.35755200461808
51	C1	R1	7.43462822763672
51	C22	R1	7.18982455888002
51	C4	R1	7.25738784269265
51	C13	R1	7.07681559705083
51	C18	R1	6.98868468677217
51	C15	R1	7.15987133677839
51	C11	R1	7.32192809488736
51	C8	R1	7.23840473932508
51	C20	R1	7.4093909361377
51	C7	R1	7.17990909001493
52	C23	R1	7.40087943628218
52	C17	R1	7.40087943628218
52	C12	R1	7.23840473932508
52	C10	R1	7.14974711950468
52	C3	R1	7.39231742277876
52	C14	R1	7.12928301694497
52	C5	R1	7.38370429247405
52	C24	R1	7.12928301694497
52	C6	R1	7.27612440527424
52	C21	R1	7.16992500144231
52	C1	R1	7.31288295528436
52	C22	R1	7.2667865406949
52	C13	R1	7.14974711950468
52	C18	R1	7.3037807481771
52	C15	R1	7.37503943134692
52	C11	R1	7.13955135239879
52	C8	R1	7.25738784269265
52	C20	R1	7.04439411935845
52	C7	R1	7.33091687811462
53	C23	R1	7.23840473932508
53	C17	R1	7.14974711950468
53	C12	R1	7.20945336562895
53	C10	R1	7.33985000288462
53	C3	R1	7.34872815423108
53	C14	R1	7.22881869049588
53	C5	R1	7.17990909001493
53	C9	R1	7.18982455888002
53	C24	R1	7.32192809488736
53	C6	R1	7.06608919045777
53	C21	R1	7.467605550083
53	C19	R1	7.13955135239879
53	C22	R1	7.3037807481771
53	C4	R1	7.2667865406949
53	C13	R1	7.31288295528436
53	C18	R1	6.90689059560852
53	C15	R1	7.19967234483636
53	C11	R1	7.21916852046216
53	C16	R1	7.3037807481771
53	C8	R1	7.38370429247405
53	C20	R1	7.27612440527424
54	C23	R1	7.07681559705083
54	C17	R1	7.20945336562895
54	C3	R1	7.01122725542325
54	C14	R1	7.19967234483636
54	C5	R1	7.31288295528436
54	C9	R1	7.4178525148859
54	C24	R1	7.21916852046216
54	C6	R1	7.27612440527424
54	C21	R1	7.51569983828404
54	C19	R1	7.13955135239879
54	C1	R1	7.31288295528436
54	C22	R1	7.23840473932508
54	C4	R1	7.4594316186373
54	C13	R1	7.06608919045777
54	C18	R1	7.24792751344359
54	C11	R1	7.16992500144231
54	C16	R1	7.49984588708321
54	C8	R1	7.09803208296053
54	C20	R1	7.4262647547021
54	C7	R1	7.14974711950468
55	C23	R1	7.14974711950468
55	C17	R1	7.27612440527424
55	C12	R1	7.29462074889163
55	C10	R1	7.16992500144231
55	C3	R1	7.24792751344359
55	C14	R1	7.22881869049588
55	C5	R1	7.27612440527424
55	C9	R1	7.3037807481771
55	C24	R1	7.44294349584873
55	C6	R1	7.20945336562895
55	C21	R1	7.35755200461808
55	C19	R1	7.22881869049588
55	C1	R1	7.06608919045777
55	C22	R1	7.36632221424582
55	C4	R1	7.51569983828404
55	C13	R1	6.94251450533924
55	C18	R1	7.02236781302845
55	C15	R1	7.05528243550119
55	C11	R1	7.07681559705083
55	C16	R1	7.44294349584873
55	C8	R1	6.93073733756289
55	C20	R1	7.4093909361377
55	C7	R1	7.31288295528436
56	C17	R1	7.27612440527424
56	C12	R1	6.98868468677217
56	C10	R1	7.21916852046216
56	C3	R1	7.04439411935845
56	C14	R1	7.20945336562895
56	C5	R1	7.49185309632967
56	C9	R1	7.4178525148859
56	C24	R1	7.39231742277876
56	C21	R1	7.21916852046216
56	C19	R1	7.7279204545632
56	C1	R1	7.27612440527424
56	C22	R1	7
56	C4	R1	7.33091687811462
56	C13	R1	7.34872815423108
56	C18	R1	7.03342300153745
56	C15	R1	7.36632221424582
56	C11	R1	7.34872815423108
56	C16	R1	7.11894107272351
56	C20	R1	7.17990909001493
56	C7	R1	6.91886323727459
57	C23	R1	7.13955135239879
57	C12	R1	7.07681559705083
57	C10	R1	7.27612440527424
57	C3	R1	7.54689445988764
57	C14	R1	7.16992500144231
57	C5	R1	7.35755200461808
57	C9	R1	7.15987133677839
57	C19	R1	7.37503943134692
57	C1	R1	7.70735913208088
57	C22	R1	7.25738784269265
57	C4	R1	7.14974711950468
57	C13	R1	6.98868468677217
57	C18	R1	7.07681559705083
57	C15	R1	7.21916852046216
57	C11	R1	6.97727992349992
57	C16	R1	6.8703647195834
57	C8	R1	7.22881869049588
57	C20	R1	7.4178525148859
57	C7	R1	7.4093909361377
58	C23	R1	7.38370429247405
58	C17	R1	7.27612440527424
58	C12	R1	7.05528243550119
58	C10	R1	7.28540221886225
58	C3	R1	7.03342300153745
58	C14	R1	7.39231742277876
58	C5	R1	7.40087943628218
58	C9	R1	7.21916852046216
58	C24	R1	7.18982455888002
58	C6	R1	7.53138146051631
58	C21	R1	7.16992500144231
58	C19	R1	7.17990909001493
58	C1	R1	7.43462822763672
58	C22	R1	7.23840473932508
58	C4	R1	7.15987133677839
58	C13	R1	7.34872815423108
58	C18	R1	7.21916852046216
58	C15	R1	7.04439411935845
58	C11	R1	7.27612440527424
58	C8	R1	7.16992500144231
58	C20	R1	7.19967234483636
58	C7	R1	7.60733031374961
59	C23	R1	6.96578428466209
59	C17	R1	7.35755200461808
59	C12	R1	7.15987133677839
59	C10	R1	7.19967234483636
59	C14	R1	7.16992500144231
59	C5	R1	7.3037807481771
59	C9	R1	7.07681559705083
59	C24	R1	7.33985000288462
59	C6	R1	7.13955135239879
59	C21	R1	7.33985000288462
59	C19	R1	7.34872815423108
59	C1	R1	7.53915881110803
59	C22	R1	7.07681559705083
59	C4	R1	7.23840473932508
59	C13	R1	6.95419631038687
59	C18	R1	7.12928301694497
59	C15	R1	7.11894107272351
59	C11	R1	7.25738784269265
59	C16	R1	7.2667865406949
59	C8	R1	7.49984588708321
59	C20	R1	7.72109918870719
59	C7	R1	7.43462822763672
60	C23	R1	7
60	C17	R1	7.35755200461808
60	C12	R1	7.28540221886225
60	C10	R1	7.21916852046216
60	C3	R1	7.09803208296053
60	C14	R1	6.91886323727459
60	C5	R1	7.03342300153745
60	C9	R1	7.24792751344359
60	C19	R1	7.37503943134692
60	C1	R1	6.91886323727459
60	C22	R1	7.15987133677839
60	C13	R1	7.34872815423108
60	C18	R1	7.01122725542325
60	C15	R1	7.21916852046216
60	C11	R1	7.27612440527424
60	C8	R1	7.2667865406949
60	C20	R1	7.19967234483636
60	C7	R1	7.4093909361377
61	C23	R1	7.3037807481771
61	C17	R1	7.52356195605701
61	C12	R1	7.22881869049588
61	C10	R1	7.25738784269265
61	C3	R1	7.40087943628218
61	C14	R1	7.3037807481771
61	C5	R1	7.02236781302845
61	C9	R1	7.36632221424582
61	C24	R1	7.10852445677817
61	C6	R1	7.04439411935845
61	C21	R1	7.40087943628218
61	C1	R1	7.4262647547021
61	C22	R1	7.25738784269265
61	C4	R1	7.25738784269265
61	C13	R1	7.60733031374961
61	C18	R1	7.12928301694497
61	C15	R1	7.3037807481771
61	C11	R1	7.23840473932508
61	C16	R1	6.94251450533924
61	C8	R1	7.04439411935845
61	C20	R1	7.38370429247405
61	C7	R1	6.97727992349992
62	C17	R1	7.29462074889163
62	C12	R1	7.16992500144231
62	C10	R1	7.2667865406949
62	C3	R1	7.11894107272351
62	C14	R1	7.2667865406949
62	C9	R1	7.40087943628218
62	C24	R1	7.16992500144231
62	C6	R1	7.48381577726426
62	C19	R1	7.14974711950468
62	C1	R1	7.19967234483636
62	C4	R1	7.32192809488736
62	C13	R1	7.20945336562895
62	C18	R1	6.85798099512757
62	C15	R1	6.84549005094437
62	C11	R1	7.19967234483636
62	C16	R1	7.4757334309664
62	C8	R1	7.44294349584873
62	C20	R1	7.40087943628218
62	C7	R1	7.43462822763672
63	C23	R1	7.53915881110803
63	C17	R1	7.17990909001493
63	C12	R1	7.4594316186373
63	C10	R1	7.68650052718322
63	C3	R1	7.49984588708321
63	C14	R1	7.23840473932508
63	C5	R1	7.19967234483636
63	C9	R1	7.11894107272351
63	C24	R1	7.37503943134692
63	C6	R1	7.29462074889163
63	C21	R1	7.2667865406949
63	C19	R1	6.89481776330794
63	C1	R1	7.12928301694497
63	C22	R1	7.22881869049588
63	C4	R1	7.3037807481771
63	C13	R1	7.49984588708321
63	C18	R1	7.12928301694497
63	C15	R1	7.11894107272351
63	C11	R1	7.20945336562895
63	C16	R1	7.09803208296053
63	C8	R1	7.22881869049588
63	C20	R1	7.38370429247405
63	C7	R1	7.06608919045777
64	C23	R1	7.19967234483636
64	C17	R1	7.15987133677839
64	C12	R1	7.36632221424582
64	C10	R1	7.4594316186373
64	C3	R1	7.45121111183233
64	C14	R1	7.19967234483636
64	C5	R1	7.18982455888002
64	C24	R1	7.37503943134692
64	C6	R1	7.31288295528436
64	C21	R1	7.21916852046216
64	C19	R1	6.98868468677217
64	C1	R1	7.33985000288462
64	C22	R1	7.18982455888002
64	C4	R1	7.44294349584873
64	C13	R1	7.39231742277876
64	C15	R1	7.44294349584873
64	C11	R1	7.12928301694497
64	C16	R1	7.25738784269265
64	C8	R1	7.23840473932508
64	C20	R1	7.37503943134692
64	C7	R1	7.34872815423108
65	C23	R1	7.4594316186373
65	C17	R1	6.89481776330794
65	C12	R1	7.19967234483636
65	C10	R1	7.29462074889163
65	C3	R1	7.08746284125034
65	C14	R1	7.37503943134692
65	C5	R1	7.03342300153745
65	C24	R1	7.15987133677839
65	C6	R1	7.07681559705083
65	C21	R1	7.24792751344359
65	C19	R1	7.33091687811462
65	C1	R1	7
65	C22	R1	7.24792751344359
65	C4	R1	7.32192809488736
65	C13	R1	7.33091687811462
65	C18	R1	7.09803208296053
65	C15	R1	7.22881869049588
65	C11	R1	7.4178525148859
65	C16	R1	7.45121111183233
65	C8	R1	7.17990909001493
65	C20	R1	7.24792751344359
65	C7	R1	7
66	C23	R1	7.14974711950468
66	C17	R1	7.27612440527424
66	C12	R1	7.22881869049588
66	C10	R1	7.03342300153745
66	C3	R1	7.03342300153745
66	C14	R1	7.33985000288462
66	C5	R1	7.4757334309664
66	C9	R1	7.21916852046216
66	C6	R1	6.88264304936184
66	C19	R1	7.18982455888002
66	C1	R1	6.93073733756289
66	C22	R1	7.3037807481771
66	C4	R1	7.54689445988764
66	C13	R1	7.35755200461808
66	C18	R1	7.3037807481771
66	C15	R1	7.08746284125034
66	C11	R1	7.51569983828404
66	C16	R1	7.27612440527424
66	C20	R1	7.03342300153745
66	C7	R1	7.24792751344359
67	C23	R1	7.12928301694497
67	C17	R1	7.4093909361377
67	C12	R1	6.97727992349992
67	C10	R1	7.39231742277876
67	C3	R1	7.07681559705083
67	C14	R1	7.32192809488736
67	C5	R1	7.56224242422107
67	C9	R1	7.23840473932508
67	C24	R1	7.27612440527424
67	C6	R1	7.12928301694497
67	C21	R1	7.36632221424582
67	C19	R1	7.33985000288462
67	C1	R1	7.35755200461808
67	C22	R1	7.40087943628218
67	C4	R1	7.32192809488736
67	C13	R1	7.20945336562895
67	C11	R1	7.38370429247405
67	C16	R1	7.33985000288462
67	C8	R1	7.17990909001493
67	C20	R1	7.4594316186373
67	C7	R1	7.37503943134692
68	C23	R1	7.28540221886225
68	C17	R1	7.19967234483636
68	C12	R1	7.56224242422107
68	C10	R1	7.4757334309664
68	C3	R1	7.40087943628218
68	C14	R1	7.4093909361377
68	C5	R1	7.28540221886225
68	C9	R1	7.01122725542325
68	C24	R1	7.27612440527424
68	C6	R1	7.19967234483636
68	C21	R1	7.37503943134692
68	C19	R1	7.22881869049588
68	C1	R1	6.97727992349992
68	C22	R1	7.19967234483636
68	C4	R1	7.28540221886225
68	C13	R1	7.35755200461808
68	C18	R1	6.94251450533924
68	C15	R1	7.06608919045777
68	C11	R1	7.22881869049588
68	C16	R1	7.36632221424582
68	C8	R1	7.13955135239879
68	C20	R1	7.49984588708321
68	C7	R1	7.02236781302845
69	C23	R1	7.44294349584873
69	C17	R1	7.21916852046216
69	C12	R1	7.28540221886225
69	C10	R1	7.40087943628218
69	C14	R1	7.2667865406949
69	C5	R1	7.4757334309664
69	C9	R1	7.33091687811462
69	C24	R1	6.98868468677217
69	C6	R1	7.4594316186373
69	C21	R1	6.94251450533924
69	C19	R1	7.35755200461808
69	C1	R1	7.36632221424582
69	C22	R1	7.45121111183233
69	C4	R1	7.21916852046216
69	C18	R1	7.3037807481771
69	C15	R1	7.40087943628218
69	C11	R1	7.07681559705083
69	C16	R1	7.02236781302845
69	C8	R1	7.10852445677817
69	C20	R1	7.29462074889163
69	C7	R1	7.44294349584873
70	C23	R1	7.2667865406949
70	C17	R1	7.22881869049588
70	C12	R1	7.48381577726426
70	C10	R1	7.38370429247405
70	C3	R1	7.38370429247405
70	C14	R1	7.24792751344359
70	C5	R1	7.22881869049588
70	C9	R1	7.61470984411521
70	C24	R1	7.35755200461808
70	C6	R1	7.36632221424582
70	C21	R1	7.62935662007961
70	C19	R1	7.14974711950468
70	C1	R1	7.53915881110803
70	C22	R1	6.93073733756289
70	C4	R1	7.44294349584873
70	C13	R1	7.09803208296053
70	C18	R1	7.23840473932508
70	C15	R1	6.68650052718322
70	C11	R1	7.02236781302845
70	C8	R1	7.18982455888002
70	C20	R1	7.36632221424582
70	C7	R1	7.10852445677817
71	C23	R1	7.19967234483636
71	C17	R1	7.2667865406949
71	C12	R1	7.35755200461808
71	C10	R1	7.36632221424582
71	C3	R1	7.05528243550119
71	C14	R1	7.32192809488736
71	C5	R1	7.48381577726426
71	C9	R1	7.3037807481771
71	C24	R1	7.467605550083
71	C21	R1	7.52356195605701
71	C4	R1	7.467605550083
71	C13	R1	7.10852445677817
71	C18	R1	7.02236781302845
71	C15	R1	7.32192809488736
71	C11	R1	7.33091687811462
71	C16	R1	6.93073733756289
71	C8	R1	7.23840473932508
71	C20	R1	7.4093909361377
71	C7	R1	7.4093909361377
72	C23	R1	7.36632221424582
72	C12	R1	7.65105169117893
72	C10	R1	7.4178525148859
72	C3	R1	7.12928301694497
72	C14	R1	7.27612440527424
72	C5	R1	7.17990909001493
72	C9	R1	7.05528243550119
72	C24	R1	7.40087943628218
72	C6	R1	7.11894107272351
72	C21	R1	6.8703647195834
72	C19	R1	7.27612440527424
72	C1	R1	7.02236781302845
72	C22	R1	7.29462074889163
72	C4	R1	7.4093909361377
72	C13	R1	7.25738784269265
72	C18	R1	7.39231742277876
72	C15	R1	7.14974711950468
72	C11	R1	6.62935662007961
72	C16	R1	7.40087943628218
72	C8	R1	7.66533591718518
72	C20	R1	7.56224242422107
73	C23	R1	7.4594316186373
73	C17	R1	7
73	C12	R1	6.89481776330794
73	C10	R1	7.12928301694497
73	C3	R1	7.28540221886225
73	C14	R1	7.35755200461808
73	C9	R1	7.35755200461808
73	C24	R1	7.33091687811462
73	C6	R1	7.19967234483636
73	C21	R1	7.18982455888002
73	C19	R1	6.97727992349992
73	C1	R1	7.63662462054365
73	C22	R1	7.4093909361377
73	C4	R1	7.4178525148859
73	C13	R1	7.39231742277876
73	C18	R1	7.07681559705083
73	C15	R1	7.11894107272351
73	C11	R1	7.27612440527424
73	C8	R1	7.18982455888002
73	C20	R1	7.10852445677817
73	C7	R1	7.08746284125034
74	C23	R1	7.13955135239879
74	C17	R1	7.17990909001493
74	C12	R1	7.33091687811462
74	C10	R1	7.33985000288462
74	C3	R1	7.15987133677839
74	C14	R1	7.34872815423108
74	C9	R1	7.44294349584873
74	C24	R1	7.17990909001493
74	C6	R1	7.13955135239879
74	C21	R1	7.04439411935845
74	C19	R1	7.05528243550119
74	C1	R1	6.95419631038687
74	C22	R1	7.35755200461808
74	C4	R1	7.34872815423108
74	C13	R1	7.16992500144231
74	C18	R1	7.33985000288462
74	C16	R1	7.07681559705083
74	C8	R1	7.11894107272351
74	C20	R1	7.21916852046216
74	C7	R1	7.43462822763672
75	C23	R1	7.57742882803575
75	C17	R1	7.44294349584873
75	C12	R1	7.13955135239879
75	C3	R1	7.23840473932508
75	C14	R1	7.4178525148859
75	C5	R1	7.16992500144231
75	C9	R1	7.07681559705083
75	C24	R1	7.53138146051631
75	C6	R1	7.3037807481771
75	C21	R1	6.98868468677217
75	C19	R1	7.3037807481771
75	C1	R1	7.25738784269265
75	C22	R1	7.43462822763672
75	C4	R1	7.21916852046216
75	C13	R1	7.28540221886225
75	C18	R1	7.04439411935845
75	C15	R1	7.56985560833095
75	C16	R1	7.29462074889163
75	C8	R1	7.09803208296053
75	C7	R1	7.32192809488736
76	C17	R1	7.24792751344359
76	C12	R1	7.19967234483636
76	C10	R1	7.39231742277876
76	C3	R1	7.52356195605701
76	C14	R1	7.52356195605701
76	C5	R1	7.28540221886225
76	C9	R1	7.5077946401987
76	C24	R1	7.31288295528436
76	C6	R1	7.36632221424582
76	C21	R1	7.15987133677839
76	C19	R1	7.49984588708321
76	C1	R1	7.5077946401987
76	C22	R1	7.4093909361377
76	C4	R1	7.12928301694497
76	C13	R1	7.03342300153745
76	C18	R1	7.05528243550119
76	C11	R1	7.24792751344359
76	C16	R1	7.2667865406949
76	C8	R1	7.33091687811462
76	C20	R1	7.13955135239879
76	C7	R1	6.96578428466209
77	C23	R1	7.36632221424582
77	C17	R1	7.10852445677817
77	C12	R1	7.28540221886225
77	C10	R1	7.4262647547021
77	C3	R1	7.53138146051631
77	C14	R1	7.11894107272351
77	C5	R1	7.52356195605701
77	C24	R1	7.3037807481771
77	C6	R1	7.4594316186373
77	C19	R1	7.61470984411521
77	C1	R1	7.33985000288462
77	C22	R1	7.37503943134692
77	C4	R1	7.29462074889163
77	C13	R1	6.98868468677217
77	C18	R1	7.33985000288462
77	C11	R1	7.13955135239879
77	C16	R1	7.33091687811462
77	C20	R1	7.08746284125034
77	C7	R1	7.14974711950468
78	C23	R1	7.36632221424582
78	C17	R1	7.28540221886225
78	C12	R1	7.43462822763672
78	C10	R1	7.467605550083
78	C5	R1	7.39231742277876
78	C9	R1	7.19967234483636
78	C24	R1	6.7279204545632
78	C6	R1	7.38370429247405
78	C21	R1	7.19967234483636
78	C19	R1	7.3037807481771
78	C1	R1	7.4093909361377
78	C22	R1	7.4594316186373
78	C13	R1	7.23840473932508
78	C18	R1	7.4178525148859
78	C15	R1	7.04439411935845
78	C11	R1	7.18982455888002
78	C16	R1	7.12928301694497
78	C8	R1	7.28540221886225
78	C20	R1	7.63662462054365
78	C7	R1	7.467605550083
79	C23	R1	7
79	C17	R1	7.13955135239879
79	C12	R1	7.10852445677817
79	C10	R1	7.04439411935845
79	C3	R1	7.09803208296053
79	C5	R1	7.31288295528436
79	C9	R1	7.32192809488736
79	C24	R1	7.4757334309664
79	C21	R1	7.32192809488736
79	C1	R1	7.39231742277876
79	C22	R1	7.21916852046216
79	C4	R1	7.24792751344359
79	C13	R1	7.25738784269265
79	C18	R1	7.13955135239879
79	C15	R1	7.23840473932508
79	C11	R1	7.24792751344359
79	C16	R1	7.07681559705083
79	C8	R1	6.93073733756289
79	C20	R1	7.10852445677817
79	C7	R1	7.56985560833095
80	C23	R1	7.22881869049588
80	C17	R1	7.04439411935845
80	C12	R1	7.4093909361377
80	C10	R1	7.23840473932508
80	C3	R1	7.22881869049588
80	C14	R1	7.33985000288462
80	C5	R1	7.4757334309664
80	C9	R1	7.28540221886225
80	C21	R1	7.37503943134692
80	C19	R1	7.25738784269265
80	C1	R1	7.34872815423108
80	C22	R1	6.94251450533924
80	C4	R1	7.32192809488736
80	C13	R1	7.19967234483636
80	C18	R1	7.11894107272351
80	C15	R1	7.18982455888002
80	C11	R1	7.10852445677817
80	C16	R1	7.21916852046216
80	C20	R1	7.51569983828404
80	C7	R1	7.49185309632967
81	C23	R1	7.20945336562895
81	C17	R1	7.18982455888002
81	C12	R1	7.25738784269265
81	C10	R1	7.43462822763672
81	C14	R1	7.03342300153745
81	C5	R1	7.55458885167764
81	C9	R1	7.09803208296053
81	C24	R1	7.19967234483636
81	C6	R1	6.98868468677217
81	C21	R1	7.21916852046216
81	C19	R1	7.28540221886225
81	C22	R1	7.49984588708321
81	C13	R1	7.07681559705083
81	C18	R1	7.25738784269265
81	C15	R1	7.45121111183233
81	C11	R1	7.28540221886225
81	C16	R1	7.01122725542325
81	C8	R1	7.49185309632967
81	C20	R1	7.07681559705083
81	C7	R1	7.28540221886225
82	C23	R1	7.49984588708321
82	C17	R1	7.51569983828404
82	C12	R1	7.40087943628218
82	C10	R1	6.95419631038687
82	C3	R1	7.11894107272351
82	C14	R1	7.53915881110803
82	C5	R1	7.24792751344359
82	C9	R1	7.05528243550119
82	C24	R1	7.56224242422107
82	C6	R1	7.12928301694497
82	C21	R1	7.467605550083
82	C19	R1	6.98868468677217
82	C1	R1	7.07681559705083
82	C22	R1	7.48381577726426
82	C4	R1	7.06608919045777
82	C13	R1	6.78135971352466
82	C18	R1	7.2667865406949
82	C15	R1	7.31288295528436
82	C11	R1	7.2667865406949
82	C16	R1	7.28540221886225
82	C8	R1	7.18982455888002
82	C20	R1	7.51569983828404
82	C7	R1	7.27612440527424
83	C23	R1	7.02236781302845
83	C17	R1	7.33985000288462
83	C12	R1	7.10852445677817
83	C10	R1	7.18982455888002
83	C3	R1	7.05528243550119
83	C14	R1	7.3037807481771
83	C5	R1	7.49984588708321
83	C9	R1	7.15987133677839
83	C24	R1	7.08746284125034
83	C6	R1	7.04439411935845
83	C21	R1	7.32192809488736
83	C19	R1	7.4178525148859
83	C1	R1	7.07681559705083
83	C22	R1	7.20945336562895
83	C13	R1	7.49984588708321
83	C18	R1	7.24792751344359
83	C15	R1	7.25738784269265
83	C11	R1	7.40087943628218
83	C16	R1	7.06608919045777
83	C8	R1	7.40087943628218
83	C20	R1	7.05528243550119
83	C7	R1	7.16992500144231
84	C23	R1	7.45121111183233
84	C10	R1	7.2667865406949
84	C3	R1	7.4262647547021
84	C5	R1	7.13955135239879
84	C9	R1	6.95419631038687
84	C24	R1	7.31288295528436
84	C6	R1	7.59991284218713
84	C19	R1	7.4262647547021
84	C1	R1	7.23840473932508
84	C22	R1	7.22881869049588
84	C13	R1	7.34872815423108
84	C18	R1	7.13955135239879
84	C15	R1	7.2667865406949
84	C11	R1	7.27612440527424
84	C16	R1	7.24792751344359
84	C8	R1	7.27612440527424
84	C20	R1	7.4093909361377
84	C7	R1	7.33091687811462
85	C23	R1	7.54689445988764
85	C17	R1	7.14974711950468
85	C12	R1	7.31288295528436
85	C3	R1	7.19967234483636
85	C14	R1	7.13955135239879
85	C5	R1	7.5077946401987
85	C9	R1	7.12928301694497
85	C6	R1	7.15987133677839
85	C21	R1	7.36632221424582
85	C19	R1	7.25738784269265
85	C1	R1	7.03342300153745
85	C22	R1	7.21916852046216
85	C4	R1	6.93073733756289
85	C13	R1	7.32192809488736
85	C18	R1	7.21916852046216
85	C11	R1	6.95419631038687
85	C16	R1	7.28540221886225
85	C8	R1	7.18982455888002
85	C20	R1	7.3037807481771
85	C7	R1	7.17990909001493
86	C23	R1	7.33985000288462
86	C17	R1	7.17990909001493
86	C12	R1	7.37503943134692
86	C10	R1	7.4757334309664
86	C3	R1	7.53138146051631
86	C14	R1	7.48381577726426
86	C9	R1	7.02236781302845
86	C24	R1	7.17990909001493
86	C6	R1	7.29462074889163
86	C21	R1	7.27612440527424
86	C1	R1	7.19967234483636
86	C22	R1	7.3037807481771
86	C4	R1	7.4262647547021
86	C13	R1	7.21916852046216
86	C18	R1	7.15987133677839
86	C15	R1	7.49984588708321
86	C11	R1	7.14974711950468
86	C16	R1	6.8703647195834
86	C8	R1	7.35755200461808
86	C20	R1	7.18982455888002
86	C7	R1	7.10852445677817
87	C23	R1	7.24792751344359
87	C17	R1	7.19967234483636
87	C12	R1	7.17990909001493
87	C10	R1	7.31288295528436
87	C3	R1	7.4093909361377
87	C14	R1	7.48381577726426
87	C5	R1	7.43462822763672
87	C9	R1	7.10852445677817
87	C24	R1	7.39231742277876
87	C6	R1	7.13955135239879
87	C21	R1	7.467605550083
87	C1	R1	7.11894107272351
87	C4	R1	7.15987133677839
87	C13	R1	7.28540221886225
87	C18	R1	7.31288295528436
87	C15	R1	7.04439411935845
87	C11	R1	7.34872815423108
87	C16	R1	6.95419631038687
87	C8	R1	7.21916852046216
87	C20	R1	7
87	C7	R1	7.15987133677839
88	C23	R1	7.15987133677839
88	C17	R1	7.37503943134692
88	C12	R1	7.35755200461808
88	C10	R1	7.467605550083
88	C3	R1	7.31288295528436
88	C14	R1	7.11894107272351
88	C5	R1	6.85798099512757
88	C9	R1	7.20945336562895
88	C24	R1	7
88	C6	R1	7.14974711950468
88	C21	R1	7.06608919045777
88	C19	R1	7.16992500144231
88	C1	R1	7.34872815423108
88	C22	R1	7.55458885167764
88	C4	R1	7.23840473932508
88	C13	R1	6.91886323727459
88	C18	R1	7.38370429247405
88	C15	R1	7.467605550083
88	C11	R1	7.58496250072116
88	C16	R1	7.09803208296053
88	C8	R1	7.21916852046216
88	C20	R1	7.35755200461808
88	C7	R1	7.4594316186373
89	C23	R1	7.49185309632967
89	C17	R1	7.36632221424582
89	C12	R1	7.22881869049588
89	C10	R1	7.35755200461808
89	C3	R1	7.34872815423108
89	C14	R1	7.22881869049588
89	C5	R1	7.29462074889163
89	C9	R1	7.20945336562895
89	C24	R1	6.74146698640115
89	C6	R1	7.33985000288462
89	C21	R1	7.06608919045777
89	C19	R1	7.28540221886225
89	C22	R1	7.08746284125034
89	C4	R1	7.15987133677839
89	C13	R1	7.22881869049588
89	C18	R1	6.89481776330794
89	C11	R1	7.54689445988764
89	C16	R1	7.44294349584873
89	C8	R1	7.22881869049588
89	C20	R1	7.34872815423108
89	C7	R1	7.02236781302845
90	C23	R1	7.3037807481771
90	C17	R1	7.62205181945638
90	C12	R1	7.10852445677817
90	C10	R1	7.4757334309664
90	C14	R1	7.12928301694497
90	C5	R1	7.11894107272351
90	C9	R1	7.36632221424582
90	C24	R1	7.36632221424582
90	C21	R1	7.24792751344359
90	C19	R1	7.43462822763672
90	C1	R1	7.49984588708321
90	C22	R1	7.12928301694497
90	C4	R1	7.17990909001493
90	C18	R1	7.13955135239879
90	C15	R1	7.05528243550119
90	C11	R1	7.33985000288462
90	C16	R1	7.39231742277876
90	C8	R1	7.467605550083
90	C20	R1	7.2667865406949
90	C7	R1	7.01122725542325
91	C23	R1	7.2667865406949
91	C17	R1	7.33091687811462
91	C12	R1	7.2667865406949
91	C3	R1	7.21916852046216
91	C14	R1	7.2667865406949
91	C5	R1	7.14974711950468
91	C9	R1	7.29462074889163
91	C24	R1	7.51569983828404
91	C6	R1	7.4093909361377
91	C21	R1	7.44294349584873
91	C1	R1	7.3037807481771
91	C22	R1	7.17990909001493
91	C4	R1	7.69348695749933
91	C13	R1	7.35755200461808
91	C15	R1	7.11894107272351
91	C11	R1	7.21916852046216
91	C16	R1	7.34872815423108
91	C8	R1	7.4262647547021
91	C20	R1	7.4757334309664
91	C7	R1	7.3037807481771
92	C23	R1	7.3037807481771
92	C17	R1	7.15987133677839
92	C12	R1	7.20945336562895
92	C10	R1	7.24792751344359
92	C3	R1	7.10852445677817
92	C9	R1	7.43462822763672
92	C24	R1	7.16992500144231
92	C6	R1	7.4262647547021
92	C21	R1	7.05528243550119
92	C19	R1	7.06608919045777
92	C1	R1	7.4594316186373
92	C4	R1	7.25738784269265
92	C13	R1	7.38370429247405
92	C18	R1	6.91886323727459
92	C15	R1	6.8703647195834
92	C11	R1	6.98868468677217
92	C16	R1	7.20945336562895
92	C20	R1	7.24792751344359
92	C7	R1	7.14974711950468
93	C23	R1	7.07681559705083
93	C17	R1	7.467605550083
93	C12	R1	7.35755200461808
93	C10	R1	7.22881869049588
93	C14	R1	7.27612440527424
93	C5	R1	7.08746284125034
93	C9	R1	7.06608919045777
93	C24	R1	7.12928301694497
93	C6	R1	7.14974711950468
93	C21	R1	7.15987133677839
93	C19	R1	7.24792751344359
93	C1	R1	7.31288295528436
93	C22	R1	7.4262647547021
93	C4	R1	7.27612440527424
93	C13	R1	7.34872815423108
93	C18	R1	7.35755200461808
93	C11	R1	7.40087943628218
93	C16	R1	7.03342300153745
93	C8	R1	7.2667865406949
93	C20	R1	7.10852445677817
93	C7	R1	7.3037807481771
94	C23	R1	7.17990909001493
94	C17	R1	7.31288295528436
94	C12	R1	7.32192809488736
94	C10	R1	7.07681559705083
94	C3	R1	7.27612440527424
94	C5	R1	6.82017896241519
94	C9	R1	7.19967234483636
94	C24	R1	7.25738784269265
94	C6	R1	7.19967234483636
94	C21	R1	7.17990909001493
94	C19	R1	7.43462822763672
94	C1	R1	7.34872815423108
94	C22	R1	7.40087943628218
94	C18	R1	7.31288295528436
94	C16	R1	7.07681559705083
94	C8	R1	7.02236781302845
94	C20	R1	7.2667865406949
94	C7	R1	7.25738784269265
95	C23	R1	7.39231742277876
95	C17	R1	7.17990909001493
95	C12	R1	7.20945336562895
95	C10	R1	6.8703647195834
95	C3	R1	7.38370429247405
95	C5	R1	7.4178525148859
95	C9	R1	7.32192809488736
95	C24	R1	6.95419631038687
95	C21	R1	7.3037807481771
95	C1	R1	7.35755200461808
95	C22	R1	7.3037807481771
95	C4	R1	6.97727992349992
95	C13	R1	7.4262647547021
95	C18	R1	7.29462074889163
95	C15	R1	7.36632221424582
95	C11	R1	7.29462074889163
95	C8	R1	7.16992500144231
95	C20	R1	7.12928301694497
95	C7	R1	7.33985000288462
96	C23	R1	7.06608919045777
96	C17	R1	7.01122725542325
96	C12	R1	7.10852445677817
96	C10	R1	7.24792751344359
96	C3	R1	7.16992500144231
96	C5	R1	7.19967234483636
96	C9	R1	6.97727992349992
96	C24	R1	7.31288295528436
96	C6	R1	7.03342300153745
96	C21	R1	7.52356195605701
96	C19	R1	7.31288295528436
96	C1	R1	7.4757334309664
96	C22	R1	6.98868468677217
96	C4	R1	7.4594316186373
96	C13	R1	7.45121111183233
96	C18	R1	7.15987133677839
96	C15	R1	7.21916852046216
96	C16	R1	6.96578428466209
96	C8	R1	7.28540221886225
96	C20	R1	7.29462074889163
96	C7	R1	7.40087943628218
97	C17	R1	7.40087943628218
97	C12	R1	7.4594316186373
97	C10	R1	7.57742882803575
97	C3	R1	7.16992500144231
97	C5	R1	7.32192809488736
97	C24	R1	7.2667865406949
97	C6	R1	7.3037807481771
97	C21	R1	7.11894107272351
97	C19	R1	7.03342300153745
97	C1	R1	7.31288295528436
97	C22	R1	7.4594316186373
97	C4	R1	7.16992500144231
97	C13	R1	7.20945336562895
97	C18	R1	7.3037807481771
97	C15	R1	7.22881869049588
97	C11	R1	7.2667865406949
[truncated: 14,547 more rows]
