# Supplementary material for: Stochastic modelling of single-cell gene expression adaptation reveals non-genomic contribution to evolution of tumor subclones
Source: bioRxiv. 2024 Apr 20:2024.04.17.588869. Preprint. [Version 1] doi: 10.1101/2024.04.17.588869 (PMC11071284; doi:10.1101/2024.04.17.588869)
Supplement: Supplement 2 [file media-2.zip › Supplementary Files/Simulated Data/Adaptive_Simulation/tr_1.04_sq_1.5_r_100_a_1.csv]

gene	species	replicate	exprval
1	C23	R1	7.3037807481771
1	C17	R1	7.08746284125034
1	C12	R1	7.02236781302845
1	C3	R1	7.24792751344359
1	C14	R1	7.21916852046216
1	C5	R1	7.44294349584873
1	C9	R1	7.24792751344359
1	C24	R1	7.59245703726808
1	C6	R1	7.24792751344359
1	C21	R1	7.4757334309664
1	C19	R1	7.8073549220576
1	C1	R1	7
1	C22	R1	7.18982455888002
1	C4	R1	7.33985000288462
1	C13	R1	7.15987133677839
1	C18	R1	7.12928301694497
1	C15	R1	6.75488750216347
1	C11	R1	7.29462074889163
1	C16	R1	7.02236781302845
1	C8	R1	7.25738784269265
1	C20	R1	7.61470984411521
1	C7	R1	7.33985000288462
2	C23	R1	7.31288295528436
2	C17	R1	7.01122725542325
2	C12	R1	7.25738784269265
2	C10	R1	7.2667865406949
2	C3	R1	7.32192809488736
2	C5	R1	7.06608919045777
2	C9	R1	7.31288295528436
2	C24	R1	7.467605550083
2	C6	R1	7.01122725542325
2	C21	R1	7.43462822763672
2	C19	R1	7.32192809488736
2	C1	R1	6.84549005094437
2	C22	R1	7.53138146051631
2	C4	R1	7.35755200461808
2	C13	R1	7.21916852046216
2	C18	R1	7.22881869049588
2	C15	R1	7.31288295528436
2	C11	R1	6.85798099512757
2	C16	R1	7.06608919045777
2	C8	R1	7.4757334309664
2	C20	R1	7.23840473932508
2	C7	R1	7.21916852046216
3	C23	R1	7.61470984411521
3	C17	R1	7.19967234483636
3	C12	R1	7.39231742277876
3	C14	R1	7.03342300153745
3	C5	R1	7.38370429247405
3	C9	R1	7.34872815423108
3	C24	R1	7.13955135239879
3	C6	R1	7.31288295528436
3	C21	R1	7.61470984411521
3	C19	R1	7.59245703726808
3	C1	R1	7.09803208296053
3	C22	R1	7.22881869049588
3	C4	R1	7.37503943134692
3	C13	R1	7.29462074889163
3	C18	R1	7.01122725542325
3	C15	R1	7.15987133677839
3	C11	R1	7.65105169117893
3	C16	R1	7.24792751344359
3	C8	R1	7.39231742277876
3	C7	R1	7.38370429247405
4	C23	R1	7.22881869049588
4	C17	R1	7.24792751344359
4	C12	R1	7.20945336562895
4	C10	R1	7.32192809488736
4	C3	R1	7.29462074889163
4	C14	R1	7.25738784269265
4	C5	R1	7.45121111183233
4	C24	R1	7.62205181945638
4	C6	R1	7.22881869049588
4	C21	R1	7.20945336562895
4	C19	R1	7.08746284125034
4	C1	R1	7.4262647547021
4	C22	R1	7.20945336562895
4	C4	R1	7.04439411935845
4	C13	R1	7.13955135239879
4	C15	R1	7.21916852046216
4	C11	R1	7.20945336562895
4	C16	R1	6.97727992349992
4	C8	R1	7.07681559705083
4	C20	R1	7.33985000288462
4	C7	R1	7.33985000288462
5	C23	R1	6.93073733756289
5	C17	R1	7.13955135239879
5	C12	R1	7.13955135239879
5	C10	R1	7.24792751344359
5	C3	R1	7.13955135239879
5	C14	R1	7.2667865406949
5	C5	R1	7.52356195605701
5	C9	R1	7
5	C24	R1	7.39231742277876
5	C6	R1	7.19967234483636
5	C21	R1	6.88264304936184
5	C1	R1	7.38370429247405
5	C22	R1	6.91886323727459
5	C4	R1	7.37503943134692
5	C13	R1	7.3037807481771
5	C15	R1	7.32192809488736
5	C11	R1	7.29462074889163
5	C16	R1	7.04439411935845
5	C8	R1	7.08746284125034
5	C20	R1	7.43462822763672
5	C7	R1	7.34872815423108
6	C23	R1	6.88264304936184
6	C17	R1	7.19967234483636
6	C12	R1	7.18982455888002
6	C10	R1	7.38370429247405
6	C3	R1	7.16992500144231
6	C14	R1	7.51569983828404
6	C5	R1	7.34872815423108
6	C9	R1	6.96578428466209
6	C24	R1	7.49984588708321
6	C6	R1	7.25738784269265
6	C21	R1	7.25738784269265
6	C1	R1	7.01122725542325
6	C22	R1	7.35755200461808
6	C4	R1	7.32192809488736
6	C13	R1	6.85798099512757
6	C18	R1	7.18982455888002
6	C11	R1	6.88264304936184
6	C16	R1	7.34872815423108
6	C20	R1	7.49185309632967
6	C7	R1	7.24792751344359
7	C23	R1	7.65105169117893
7	C17	R1	7.02236781302845
7	C12	R1	7.23840473932508
7	C10	R1	6.97727992349992
7	C3	R1	7.74146698640115
7	C14	R1	7.467605550083
7	C5	R1	7.37503943134692
7	C9	R1	7.09803208296053
7	C24	R1	7.29462074889163
7	C6	R1	7.23840473932508
7	C21	R1	7.2667865406949
7	C19	R1	7.27612440527424
7	C1	R1	7.23840473932508
7	C22	R1	7.03342300153745
7	C13	R1	7.13955135239879
7	C18	R1	7.27612440527424
7	C15	R1	6.91886323727459
7	C11	R1	6.97727992349992
7	C16	R1	7.4757334309664
7	C8	R1	6.76818432477693
7	C20	R1	7.06608919045777
7	C7	R1	7.33985000288462
8	C23	R1	7.03342300153745
8	C17	R1	7.25738784269265
8	C12	R1	7.08746284125034
8	C10	R1	7.28540221886225
8	C3	R1	7.24792751344359
8	C14	R1	6.95419631038687
8	C5	R1	7.51569983828404
8	C9	R1	7.3037807481771
8	C24	R1	7.55458885167764
8	C21	R1	7.4093909361377
8	C19	R1	7.32192809488736
8	C1	R1	7.58496250072116
8	C4	R1	7.23840473932508
8	C13	R1	7.22881869049588
8	C18	R1	7.37503943134692
8	C15	R1	7.32192809488736
8	C16	R1	6.91886323727459
8	C8	R1	6.98868468677217
8	C20	R1	7.2667865406949
8	C7	R1	7.43462822763672
9	C23	R1	7.4178525148859
9	C17	R1	7.09803208296053
9	C12	R1	7.39231742277876
9	C10	R1	7.58496250072116
9	C3	R1	6.98868468677217
9	C14	R1	7.14974711950468
9	C5	R1	7.29462074889163
9	C9	R1	7.21916852046216
9	C24	R1	7.40087943628218
9	C6	R1	7.4262647547021
9	C21	R1	7.23840473932508
9	C19	R1	7.13955135239879
9	C1	R1	7.19967234483636
9	C22	R1	7.21916852046216
9	C4	R1	7.27612440527424
9	C13	R1	7.06608919045777
9	C18	R1	7.29462074889163
9	C11	R1	7.43462822763672
9	C16	R1	7.34872815423108
9	C8	R1	7.35755200461808
9	C20	R1	7.20945336562895
9	C7	R1	7.43462822763672
10	C23	R1	7.24792751344359
10	C17	R1	7.17990909001493
10	C12	R1	7.09803208296053
10	C10	R1	7.19967234483636
10	C3	R1	7.37503943134692
10	C14	R1	7.4757334309664
10	C9	R1	7.09803208296053
10	C24	R1	7.18982455888002
10	C6	R1	6.94251450533924
10	C21	R1	7.33091687811462
10	C19	R1	7.3037807481771
10	C22	R1	7.33091687811462
10	C4	R1	7.14974711950468
10	C13	R1	7.32192809488736
10	C18	R1	7.15987133677839
10	C15	R1	7.33985000288462
10	C11	R1	7.29462074889163
10	C16	R1	7.65821148275179
10	C8	R1	7.35755200461808
10	C20	R1	7.2667865406949
11	C23	R1	7.5077946401987
11	C17	R1	7.36632221424582
11	C12	R1	7.04439411935845
11	C10	R1	7.38370429247405
11	C3	R1	7.4262647547021
11	C14	R1	7.10852445677817
11	C5	R1	7.01122725542325
11	C24	R1	6.90689059560852
11	C6	R1	7.07681559705083
11	C21	R1	7.25738784269265
11	C19	R1	7.13955135239879
11	C1	R1	7
11	C22	R1	7.19967234483636
11	C4	R1	7.44294349584873
11	C13	R1	7.15987133677839
11	C18	R1	7.24792751344359
11	C15	R1	7.07681559705083
11	C11	R1	7.34872815423108
11	C16	R1	7.39231742277876
11	C8	R1	7.35755200461808
11	C20	R1	7.04439411935845
11	C7	R1	7.25738784269265
12	C23	R1	7.21916852046216
12	C17	R1	7.32192809488736
12	C12	R1	7.3037807481771
12	C10	R1	7.35755200461808
12	C3	R1	7
12	C14	R1	7.10852445677817
12	C5	R1	7.13955135239879
12	C24	R1	7.14974711950468
12	C6	R1	7.40087943628218
12	C21	R1	7.48381577726426
12	C19	R1	7.12928301694497
12	C1	R1	7.22881869049588
12	C22	R1	7.24792751344359
12	C4	R1	7.22881869049588
12	C13	R1	7.44294349584873
12	C18	R1	7.38370429247405
12	C15	R1	7.31288295528436
12	C11	R1	7.52356195605701
12	C16	R1	6.97727992349992
12	C8	R1	7.55458885167764
12	C20	R1	7.18982455888002
12	C7	R1	7.24792751344359
13	C23	R1	7.25738784269265
13	C12	R1	7.16992500144231
13	C10	R1	7.49984588708321
13	C3	R1	7.49185309632967
13	C14	R1	7.4757334309664
13	C5	R1	7.25738784269265
13	C9	R1	7.25738784269265
13	C24	R1	7.24792751344359
13	C6	R1	6.95419631038687
13	C21	R1	7.08746284125034
13	C19	R1	7.24792751344359
13	C1	R1	7.51569983828404
13	C22	R1	6.94251450533924
13	C4	R1	7.37503943134692
13	C13	R1	7.10852445677817
13	C18	R1	7.22881869049588
13	C15	R1	7.18982455888002
13	C11	R1	7.12928301694497
13	C16	R1	7.5077946401987
13	C8	R1	7.17990909001493
13	C20	R1	7.21916852046216
13	C7	R1	7.18982455888002
14	C23	R1	7
14	C17	R1	6.90689059560852
14	C10	R1	7.16992500144231
14	C3	R1	7.57742882803575
14	C14	R1	6.95419631038687
14	C9	R1	7.4093909361377
14	C24	R1	6.98868468677217
14	C6	R1	7.32192809488736
14	C21	R1	7.05528243550119
14	C19	R1	7.10852445677817
14	C1	R1	7.12928301694497
14	C22	R1	7.53138146051631
14	C4	R1	7.31288295528436
14	C13	R1	7.70735913208088
14	C18	R1	7.32192809488736
14	C15	R1	7.22881869049588
14	C11	R1	7.4262647547021
14	C16	R1	7.34872815423108
14	C8	R1	7.49185309632967
14	C20	R1	7.14974711950468
14	C7	R1	7.33091687811462
15	C23	R1	7.21916852046216
15	C17	R1	7
15	C12	R1	7.467605550083
15	C10	R1	7.31288295528436
15	C14	R1	7.12928301694497
15	C5	R1	7.4757334309664
15	C9	R1	7.74146698640115
15	C24	R1	7.24792751344359
15	C6	R1	7.37503943134692
15	C19	R1	7.25738784269265
15	C1	R1	7.17990909001493
15	C22	R1	7.07681559705083
15	C4	R1	6.90689059560852
15	C13	R1	7.09803208296053
15	C18	R1	7.38370429247405
15	C15	R1	7.22881869049588
15	C8	R1	7.22881869049588
15	C7	R1	7.2667865406949
16	C23	R1	7.06608919045777
16	C17	R1	7.48381577726426
16	C12	R1	7.45121111183233
16	C10	R1	7.2667865406949
16	C3	R1	7.11894107272351
16	C14	R1	6.93073733756289
16	C5	R1	7.4093909361377
16	C9	R1	7.16992500144231
16	C24	R1	7.48381577726426
16	C6	R1	7.09803208296053
16	C21	R1	6.89481776330794
16	C1	R1	7.21916852046216
16	C22	R1	7.23840473932508
16	C4	R1	6.94251450533924
16	C13	R1	7.06608919045777
16	C18	R1	7.4178525148859
16	C11	R1	7.03342300153745
16	C16	R1	7.23840473932508
16	C20	R1	7.05528243550119
16	C7	R1	7.4262647547021
17	C23	R1	7.16992500144231
17	C12	R1	7.2667865406949
17	C10	R1	7.12928301694497
17	C3	R1	7.20945336562895
17	C14	R1	7.09803208296053
17	C5	R1	7.03342300153745
17	C9	R1	7.74819284958946
17	C24	R1	7.19967234483636
17	C6	R1	7.15987133677839
17	C21	R1	7.59245703726808
17	C19	R1	7.54689445988764
17	C1	R1	7.4757334309664
17	C22	R1	7.16992500144231
17	C4	R1	7.12928301694497
17	C13	R1	7.06608919045777
17	C18	R1	7.03342300153745
17	C15	R1	7.04439411935845
17	C11	R1	7.18982455888002
17	C16	R1	7.33091687811462
17	C8	R1	7.35755200461808
17	C20	R1	7.49984588708321
17	C7	R1	7.33985000288462
18	C23	R1	7.4178525148859
18	C17	R1	6.96578428466209
18	C12	R1	7.23840473932508
18	C10	R1	7.22881869049588
18	C3	R1	7.36632221424582
18	C14	R1	7.33091687811462
18	C5	R1	7.20945336562895
18	C24	R1	7.09803208296053
18	C6	R1	7.33091687811462
18	C21	R1	7.36632221424582
18	C19	R1	7.40087943628218
18	C1	R1	7.43462822763672
18	C4	R1	7.33091687811462
18	C13	R1	7.02236781302845
18	C18	R1	7.05528243550119
18	C15	R1	7.03342300153745
18	C11	R1	7.12928301694497
18	C16	R1	7.38370429247405
18	C8	R1	7.37503943134692
18	C20	R1	7.4757334309664
18	C7	R1	7.4262647547021
19	C23	R1	7.27612440527424
19	C17	R1	6.85798099512757
19	C12	R1	7.20945336562895
19	C10	R1	7.01122725542325
19	C3	R1	7.36632221424582
19	C14	R1	7.40087943628218
19	C5	R1	7.09803208296053
19	C9	R1	7.11894107272351
19	C24	R1	7.32192809488736
19	C6	R1	7.3037807481771
19	C21	R1	7.21916852046216
19	C19	R1	7.14974711950468
19	C1	R1	7.34872815423108
19	C22	R1	7.19967234483636
19	C4	R1	6.91886323727459
19	C13	R1	7.03342300153745
19	C18	R1	6.94251450533924
19	C15	R1	7.28540221886225
19	C11	R1	7.27612440527424
19	C16	R1	7.22881869049588
19	C8	R1	7.36632221424582
19	C20	R1	7.04439411935845
19	C7	R1	7.53138146051631
20	C23	R1	7.4757334309664
20	C17	R1	7.4093909361377
20	C10	R1	7.19967234483636
20	C14	R1	7.36632221424582
20	C5	R1	7.21916852046216
20	C9	R1	7.13955135239879
20	C24	R1	7.28540221886225
20	C6	R1	7.14974711950468
20	C21	R1	7.05528243550119
20	C19	R1	7.2667865406949
20	C22	R1	7.4757334309664
20	C4	R1	7.51569983828404
20	C13	R1	7.34872815423108
20	C18	R1	7.11894107272351
20	C15	R1	7.56985560833095
20	C11	R1	6.84549005094437
20	C16	R1	7.35755200461808
20	C8	R1	7.20945336562895
20	C20	R1	7.17990909001493
20	C7	R1	7.25738784269265
21	C17	R1	7.17990909001493
21	C12	R1	7.4178525148859
21	C10	R1	7.22881869049588
21	C3	R1	6.90689059560852
21	C14	R1	7.11894107272351
21	C9	R1	7.10852445677817
21	C24	R1	7.09803208296053
21	C6	R1	7.07681559705083
21	C21	R1	7
21	C1	R1	7.34872815423108
21	C22	R1	6.83289001416474
21	C4	R1	7.16992500144231
21	C13	R1	7.35755200461808
21	C18	R1	7.43462822763672
21	C11	R1	7.45121111183233
21	C16	R1	7.07681559705083
21	C8	R1	7.35755200461808
21	C20	R1	6.97727992349992
21	C7	R1	7.36632221424582
22	C17	R1	7.25738784269265
22	C12	R1	7.28540221886225
22	C10	R1	7
22	C3	R1	7.29462074889163
22	C14	R1	7.31288295528436
22	C5	R1	7.18982455888002
22	C9	R1	6.89481776330794
22	C24	R1	7.38370429247405
22	C6	R1	7.28540221886225
22	C21	R1	7.49185309632967
22	C19	R1	7.25738784269265
22	C1	R1	7.34872815423108
22	C4	R1	7.43462822763672
22	C13	R1	7.33985000288462
22	C18	R1	7.23840473932508
22	C15	R1	7.17990909001493
22	C11	R1	6.93073733756289
22	C16	R1	7.15987133677839
22	C8	R1	7.10852445677817
22	C20	R1	7.20945336562895
22	C7	R1	7.27612440527424
23	C23	R1	7.05528243550119
23	C17	R1	7.01122725542325
23	C12	R1	7.10852445677817
23	C10	R1	7.16992500144231
23	C3	R1	7.74146698640115
23	C14	R1	7.31288295528436
23	C5	R1	7.17990909001493
23	C9	R1	7.16992500144231
23	C24	R1	7.15987133677839
23	C6	R1	7.11894107272351
23	C19	R1	7.37503943134692
23	C22	R1	7.03342300153745
23	C4	R1	7.4594316186373
23	C13	R1	7.28540221886225
23	C18	R1	7.11894107272351
23	C15	R1	7.27612440527424
23	C11	R1	7.34872815423108
23	C16	R1	7.04439411935845
23	C8	R1	7.35755200461808
23	C20	R1	7.09803208296053
23	C7	R1	6.75488750216347
24	C23	R1	7.20945336562895
24	C17	R1	7.19967234483636
24	C12	R1	7.5077946401987
24	C10	R1	7.33985000288462
24	C3	R1	7.3037807481771
24	C14	R1	7.09803208296053
24	C5	R1	7.36632221424582
24	C24	R1	7.28540221886225
24	C6	R1	7.33091687811462
24	C21	R1	7.05528243550119
24	C19	R1	6.94251450533924
24	C1	R1	7.33985000288462
24	C22	R1	7.38370429247405
24	C4	R1	7.2667865406949
24	C13	R1	7.48381577726426
24	C18	R1	6.97727992349992
24	C15	R1	7.35755200461808
24	C11	R1	7.24792751344359
24	C16	R1	7.06608919045777
24	C8	R1	7.11894107272351
24	C7	R1	7.35755200461808
25	C23	R1	7.04439411935845
25	C17	R1	7.33091687811462
25	C12	R1	7.01122725542325
25	C10	R1	7.07681559705083
25	C3	R1	7.23840473932508
25	C14	R1	7.20945336562895
25	C9	R1	7.14974711950468
25	C24	R1	7.39231742277876
25	C6	R1	7.23840473932508
25	C21	R1	7.27612440527424
25	C19	R1	7.36632221424582
25	C22	R1	7.36632221424582
25	C4	R1	7.52356195605701
25	C13	R1	7.10852445677817
25	C18	R1	7.36632221424582
25	C15	R1	7.28540221886225
25	C11	R1	6.82017896241519
25	C16	R1	7.28540221886225
25	C8	R1	7.24792751344359
25	C20	R1	7.4757334309664
25	C7	R1	7.17990909001493
26	C23	R1	7.49984588708321
26	C17	R1	7.31288295528436
26	C12	R1	7.44294349584873
26	C10	R1	7.36632221424582
26	C3	R1	7.17990909001493
26	C14	R1	7.43462822763672
26	C5	R1	7.06608919045777
26	C9	R1	7.68650052718322
26	C24	R1	6.97727992349992
26	C6	R1	7.19967234483636
26	C21	R1	6.96578428466209
26	C19	R1	7.56224242422107
26	C1	R1	7.467605550083
26	C22	R1	7.37503943134692
26	C4	R1	7.23840473932508
26	C13	R1	7.33091687811462
26	C18	R1	7.23840473932508
26	C11	R1	7.31288295528436
26	C16	R1	7.13955135239879
26	C8	R1	7.31288295528436
26	C7	R1	7.24792751344359
27	C23	R1	7.13955135239879
27	C17	R1	7.17990909001493
27	C12	R1	7.14974711950468
27	C10	R1	7.21916852046216
27	C14	R1	7.65821148275179
27	C5	R1	7.22881869049588
27	C9	R1	7.12928301694497
27	C24	R1	7.22881869049588
27	C6	R1	7.14974711950468
27	C21	R1	7.34872815423108
27	C19	R1	7.09803208296053
27	C1	R1	7.31288295528436
27	C22	R1	7.23840473932508
27	C4	R1	7.53915881110803
27	C13	R1	7.12928301694497
27	C18	R1	7.15987133677839
27	C15	R1	7.17990909001493
27	C11	R1	7.03342300153745
27	C16	R1	7.467605550083
27	C8	R1	7.36632221424582
27	C20	R1	7.11894107272351
27	C7	R1	7.45121111183233
28	C17	R1	7.34872815423108
28	C12	R1	7.39231742277876
28	C3	R1	7.37503943134692
28	C14	R1	7.4178525148859
28	C5	R1	7.20945336562895
28	C9	R1	7.23840473932508
28	C24	R1	7.45121111183233
28	C6	R1	6.94251450533924
28	C19	R1	7.35755200461808
28	C1	R1	7.16992500144231
28	C22	R1	7.03342300153745
28	C4	R1	7.04439411935845
28	C13	R1	7.4594316186373
28	C18	R1	7.29462074889163
28	C11	R1	7.20945336562895
28	C16	R1	6.94251450533924
28	C8	R1	7.51569983828404
28	C20	R1	7.22881869049588
28	C7	R1	7.39231742277876
29	C23	R1	7.13955135239879
29	C17	R1	7.07681559705083
29	C12	R1	7.01122725542325
29	C10	R1	7.24792751344359
29	C3	R1	7.4757334309664
29	C14	R1	7.18982455888002
29	C5	R1	7
29	C24	R1	7.05528243550119
29	C21	R1	7.31288295528436
29	C1	R1	7.2667865406949
29	C22	R1	7.22881869049588
29	C4	R1	7.3037807481771
29	C18	R1	7.25738784269265
29	C15	R1	6.94251450533924
29	C16	R1	7.11894107272351
29	C8	R1	7.12928301694497
29	C20	R1	7.40087943628218
29	C7	R1	7.43462822763672
30	C23	R1	7.18982455888002
30	C17	R1	7.51569983828404
30	C12	R1	7.49984588708321
30	C10	R1	7.20945336562895
30	C3	R1	7.36632221424582
30	C14	R1	7.08746284125034
30	C5	R1	7.27612440527424
30	C9	R1	7.4093909361377
30	C24	R1	7.19967234483636
30	C6	R1	7.04439411935845
30	C21	R1	7.25738784269265
30	C19	R1	7.01122725542325
30	C1	R1	7.40087943628218
30	C22	R1	7.4093909361377
30	C4	R1	7.66533591718518
30	C13	R1	7.16992500144231
30	C18	R1	7.467605550083
30	C15	R1	7.20945336562895
30	C11	R1	7.20945336562895
30	C8	R1	7.65105169117893
30	C20	R1	7.4093909361377
30	C7	R1	7.65821148275179
31	C23	R1	7.4178525148859
31	C17	R1	7.44294349584873
31	C12	R1	7.34872815423108
31	C10	R1	7.28540221886225
31	C3	R1	7.23840473932508
31	C14	R1	7.08746284125034
31	C5	R1	7.64385618977472
31	C9	R1	6.93073733756289
31	C24	R1	7.07681559705083
31	C6	R1	7.71424551766612
31	C21	R1	7.2667865406949
31	C19	R1	7.467605550083
31	C1	R1	7.40087943628218
31	C22	R1	7.25738784269265
31	C13	R1	7.33985000288462
31	C18	R1	7.37503943134692
31	C15	R1	7.01122725542325
31	C11	R1	7.21916852046216
31	C16	R1	7.07681559705083
31	C8	R1	7.32192809488736
31	C20	R1	7
31	C7	R1	7.22881869049588
32	C23	R1	6.97727992349992
32	C17	R1	7.15987133677839
32	C12	R1	7.32192809488736
32	C10	R1	7.20945336562895
32	C3	R1	7.49185309632967
32	C5	R1	7.51569983828404
32	C9	R1	7.07681559705083
32	C24	R1	6.89481776330794
32	C6	R1	7.10852445677817
32	C21	R1	7.13955135239879
32	C19	R1	7.20945336562895
32	C1	R1	7.31288295528436
32	C22	R1	7.08746284125034
32	C4	R1	7.28540221886225
32	C13	R1	7.33091687811462
32	C18	R1	7.33985000288462
32	C15	R1	7.45121111183233
32	C11	R1	7.37503943134692
32	C16	R1	7.31288295528436
32	C8	R1	7.04439411935845
32	C20	R1	7.49984588708321
32	C7	R1	7.11894107272351
33	C23	R1	7.19967234483636
33	C17	R1	7.24792751344359
33	C12	R1	7.10852445677817
33	C10	R1	7.32192809488736
33	C3	R1	7.40087943628218
33	C14	R1	7.28540221886225
33	C5	R1	7.32192809488736
33	C9	R1	7.49185309632967
33	C24	R1	7.24792751344359
33	C21	R1	7.27612440527424
33	C19	R1	7.4093909361377
33	C22	R1	7.49185309632967
33	C4	R1	7.56224242422107
33	C13	R1	7.24792751344359
33	C18	R1	7.14974711950468
33	C15	R1	7.17990909001493
33	C16	R1	7.27612440527424
33	C8	R1	7.18982455888002
33	C20	R1	7.33985000288462
33	C7	R1	7.2667865406949
34	C23	R1	7.27612440527424
34	C17	R1	6.91886323727459
34	C12	R1	7.53915881110803
34	C10	R1	7.12928301694497
34	C3	R1	7.15987133677839
34	C14	R1	7.5077946401987
34	C5	R1	6.97727992349992
34	C24	R1	7.3037807481771
34	C6	R1	6.97727992349992
34	C21	R1	7.40087943628218
34	C19	R1	7.45121111183233
34	C1	R1	7.44294349584873
34	C22	R1	7.53138146051631
34	C13	R1	7.17990909001493
34	C18	R1	7.02236781302845
34	C15	R1	6.94251450533924
34	C16	R1	7.21916852046216
34	C8	R1	7.4594316186373
34	C20	R1	7.4178525148859
34	C7	R1	7.39231742277876
35	C23	R1	7.45121111183233
35	C17	R1	7.20945336562895
35	C12	R1	7.45121111183233
35	C10	R1	7.4594316186373
35	C3	R1	7.12928301694497
35	C14	R1	7.19967234483636
35	C5	R1	6.93073733756289
35	C9	R1	7.15987133677839
35	C24	R1	7.11894107272351
35	C21	R1	7.2667865406949
35	C19	R1	7.54689445988764
35	C1	R1	7.3037807481771
35	C4	R1	7.33091687811462
35	C13	R1	7.4757334309664
35	C18	R1	7.11894107272351
35	C15	R1	7.04439411935845
35	C11	R1	7.08746284125034
35	C16	R1	7.01122725542325
35	C8	R1	7.2667865406949
35	C20	R1	7.25738784269265
35	C7	R1	7.35755200461808
36	C23	R1	7.28540221886225
36	C17	R1	7.39231742277876
36	C12	R1	7.55458885167764
36	C3	R1	7.29462074889163
36	C14	R1	7.18982455888002
36	C5	R1	7.37503943134692
36	C9	R1	7.29462074889163
36	C24	R1	7.19967234483636
36	C6	R1	7.15987133677839
36	C21	R1	7.20945336562895
36	C19	R1	7.22881869049588
36	C1	R1	7.15987133677839
36	C22	R1	7.10852445677817
36	C4	R1	7.44294349584873
36	C13	R1	7.19967234483636
36	C18	R1	7.14974711950468
36	C15	R1	7.04439411935845
36	C11	R1	7.29462074889163
36	C16	R1	7.08746284125034
36	C8	R1	7.59245703726808
36	C20	R1	7.27612440527424
36	C7	R1	7.4594316186373
37	C23	R1	7.35755200461808
37	C17	R1	7.21916852046216
37	C12	R1	7.05528243550119
37	C3	R1	7.45121111183233
37	C14	R1	7.20945336562895
37	C9	R1	7.02236781302845
37	C24	R1	7.15987133677839
37	C21	R1	7.21916852046216
37	C19	R1	7.04439411935845
37	C1	R1	7.11894107272351
37	C4	R1	7.21916852046216
37	C13	R1	7.01122725542325
37	C18	R1	6.74146698640115
37	C15	R1	7.39231742277876
37	C11	R1	7.33091687811462
37	C16	R1	7.29462074889163
37	C8	R1	7.14974711950468
37	C20	R1	7.19967234483636
37	C7	R1	7.53138146051631
38	C17	R1	7.05528243550119
38	C12	R1	7.4093909361377
38	C10	R1	6.89481776330794
38	C3	R1	7.23840473932508
38	C14	R1	7.33091687811462
38	C5	R1	7.467605550083
38	C9	R1	7.56985560833095
38	C24	R1	6.93073733756289
38	C6	R1	7.59991284218713
38	C21	R1	7.73470962022584
38	C19	R1	7.20945336562895
38	C1	R1	6.61470984411521
38	C22	R1	7.03342300153745
38	C4	R1	6.97727992349992
38	C13	R1	7.20945336562895
38	C18	R1	6.91886323727459
38	C15	R1	7.23840473932508
38	C16	R1	6.85798099512757
38	C8	R1	7.31288295528436
38	C20	R1	7.4178525148859
38	C7	R1	6.89481776330794
39	C17	R1	7.29462074889163
39	C12	R1	7.4093909361377
39	C10	R1	7.33091687811462
39	C14	R1	7.4262647547021
39	C5	R1	7.4757334309664
39	C9	R1	7.2667865406949
39	C24	R1	7.02236781302845
39	C6	R1	7.31288295528436
39	C19	R1	7.12928301694497
39	C1	R1	7.02236781302845
39	C22	R1	7.09803208296053
39	C4	R1	7.20945336562895
39	C13	R1	7.21916852046216
39	C18	R1	7.35755200461808
39	C15	R1	7.13955135239879
39	C11	R1	7.13955135239879
39	C16	R1	7.2667865406949
39	C8	R1	7.21916852046216
40	C23	R1	7.01122725542325
40	C12	R1	7.43462822763672
40	C10	R1	7.15987133677839
40	C3	R1	7.02236781302845
40	C14	R1	7.48381577726426
40	C5	R1	7.48381577726426
40	C9	R1	7.14974711950468
40	C24	R1	7.27612440527424
40	C6	R1	7.4594316186373
40	C19	R1	7.27612440527424
40	C1	R1	7.38370429247405
40	C22	R1	7.51569983828404
40	C4	R1	6.98868468677217
40	C13	R1	7.22881869049588
40	C18	R1	7.38370429247405
40	C15	R1	7.34872815423108
40	C11	R1	7.12928301694497
40	C16	R1	6.96578428466209
40	C8	R1	7.36632221424582
40	C20	R1	7.19967234483636
40	C7	R1	7.19967234483636
41	C17	R1	7.31288295528436
41	C12	R1	7.06608919045777
41	C3	R1	7.17990909001493
41	C14	R1	7.27612440527424
41	C5	R1	7.34872815423108
41	C24	R1	7.34872815423108
41	C6	R1	7.19967234483636
41	C21	R1	7.53915881110803
41	C19	R1	7.4262647547021
41	C1	R1	7.52356195605701
41	C22	R1	7.17990909001493
41	C4	R1	7.15987133677839
41	C13	R1	7.09803208296053
41	C18	R1	7.20945336562895
41	C16	R1	7.48381577726426
41	C8	R1	7.20945336562895
41	C20	R1	7.45121111183233
41	C7	R1	7.3037807481771
42	C23	R1	7.4093909361377
42	C17	R1	7.33985000288462
42	C12	R1	7.20945336562895
42	C3	R1	7.19967234483636
42	C14	R1	7.32192809488736
42	C5	R1	6.82017896241519
42	C9	R1	7.28540221886225
42	C24	R1	7.51569983828404
42	C6	R1	7.36632221424582
42	C21	R1	7.33985000288462
42	C19	R1	7.06608919045777
42	C4	R1	7.15987133677839
42	C18	R1	7.21916852046216
42	C15	R1	7.29462074889163
42	C11	R1	7.4093909361377
42	C16	R1	7.4178525148859
42	C8	R1	7.14974711950468
43	C23	R1	7.28540221886225
43	C17	R1	7.20945336562895
43	C12	R1	7.24792751344359
43	C10	R1	7.03342300153745
43	C3	R1	7.15987133677839
43	C14	R1	7.03342300153745
43	C5	R1	7.32192809488736
43	C9	R1	7.29462074889163
43	C24	R1	7.10852445677817
43	C6	R1	7.17990909001493
43	C21	R1	7.08746284125034
43	C19	R1	7.38370429247405
43	C1	R1	7.10852445677817
43	C22	R1	7.32192809488736
43	C13	R1	7.19967234483636
43	C18	R1	7.3037807481771
43	C15	R1	7.22881869049588
43	C11	R1	7.29462074889163
43	C8	R1	7.17990909001493
43	C20	R1	7.33091687811462
43	C7	R1	7.49984588708321
44	C23	R1	7.03342300153745
44	C17	R1	7.28540221886225
44	C12	R1	7.21916852046216
44	C10	R1	6.8703647195834
44	C3	R1	7.44294349584873
44	C14	R1	7.2667865406949
44	C5	R1	7.25738784269265
44	C9	R1	7.34872815423108
44	C24	R1	7.52356195605701
44	C6	R1	7.21916852046216
44	C21	R1	6.94251450533924
44	C19	R1	7.07681559705083
44	C1	R1	7.22881869049588
44	C22	R1	7.19967234483636
44	C13	R1	7.33985000288462
44	C18	R1	6.84549005094437
44	C15	R1	7.29462074889163
44	C11	R1	7.25738784269265
44	C16	R1	7.20945336562895
44	C8	R1	7.33985000288462
44	C20	R1	7.29462074889163
44	C7	R1	7.20945336562895
45	C23	R1	7.44294349584873
45	C17	R1	7.27612440527424
45	C12	R1	7.43462822763672
45	C10	R1	7.2667865406949
45	C3	R1	6.93073733756289
45	C14	R1	7.15987133677839
45	C9	R1	7.06608919045777
45	C24	R1	7.28540221886225
45	C6	R1	7.28540221886225
45	C21	R1	7.52356195605701
45	C19	R1	7.07681559705083
45	C1	R1	7.55458885167764
45	C22	R1	7.2667865406949
45	C4	R1	7.56985560833095
45	C13	R1	7.18982455888002
45	C18	R1	7.12928301694497
45	C11	R1	7.29462074889163
45	C8	R1	7.31288295528436
45	C20	R1	7.04439411935845
45	C7	R1	7.33985000288462
46	C23	R1	7.27612440527424
46	C17	R1	7.62205181945638
46	C12	R1	7.10852445677817
46	C10	R1	7.36632221424582
46	C3	R1	7.4178525148859
46	C14	R1	7.59245703726808
46	C5	R1	7.20945336562895
46	C9	R1	7.20945336562895
46	C24	R1	7.40087943628218
46	C21	R1	7.39231742277876
46	C19	R1	7.45121111183233
46	C1	R1	7.27612440527424
46	C22	R1	7.51569983828404
46	C4	R1	7.25738784269265
46	C13	R1	7.32192809488736
46	C18	R1	7.18982455888002
46	C15	R1	6.8073549220576
46	C11	R1	7.17990909001493
46	C16	R1	6.82017896241519
46	C8	R1	7.04439411935845
46	C7	R1	7.2667865406949
47	C23	R1	7.25738784269265
47	C17	R1	7.21916852046216
47	C12	R1	6.97727992349992
47	C10	R1	7.01122725542325
47	C3	R1	7.3037807481771
47	C14	R1	7.12928301694497
47	C5	R1	7.33985000288462
47	C9	R1	7.48381577726426
47	C6	R1	7.3037807481771
47	C21	R1	7.70043971814109
47	C19	R1	7.20945336562895
47	C1	R1	6.7279204545632
47	C22	R1	7.16992500144231
47	C4	R1	7.23840473932508
47	C13	R1	7.4093909361377
47	C18	R1	7.15987133677839
47	C15	R1	7.20945336562895
47	C11	R1	7.32192809488736
47	C16	R1	7.44294349584873
47	C8	R1	7.4178525148859
47	C20	R1	7.33985000288462
47	C7	R1	7.28540221886225
48	C23	R1	7
48	C17	R1	7.3037807481771
48	C12	R1	7.39231742277876
48	C10	R1	7.40087943628218
48	C3	R1	7.33985000288462
48	C5	R1	7.28540221886225
48	C9	R1	7.3037807481771
48	C24	R1	7.467605550083
48	C6	R1	7.18982455888002
48	C19	R1	7.33091687811462
48	C1	R1	7.36632221424582
48	C22	R1	7.4093909361377
48	C4	R1	7.467605550083
48	C13	R1	7.28540221886225
48	C18	R1	7.10852445677817
48	C15	R1	7.12928301694497
48	C16	R1	7.17990909001493
48	C8	R1	7.06608919045777
48	C20	R1	7.17990909001493
48	C7	R1	7.49185309632967
49	C23	R1	7.28540221886225
49	C17	R1	7.13955135239879
49	C12	R1	7.51569983828404
49	C10	R1	7.44294349584873
49	C14	R1	7.4594316186373
49	C5	R1	7.19967234483636
49	C9	R1	7.4178525148859
49	C24	R1	7.22881869049588
49	C6	R1	7.33985000288462
49	C21	R1	7.43462822763672
49	C19	R1	7.37503943134692
49	C22	R1	7.21916852046216
49	C4	R1	7.23840473932508
49	C13	R1	7.3037807481771
49	C18	R1	7.31288295528436
49	C15	R1	7.3037807481771
49	C11	R1	7.11894107272351
49	C8	R1	7.25738784269265
49	C20	R1	7.12928301694497
49	C7	R1	7.10852445677817
50	C23	R1	7.14974711950468
50	C17	R1	7.22881869049588
50	C12	R1	7.36632221424582
50	C3	R1	7.40087943628218
50	C14	R1	7.61470984411521
50	C5	R1	7.10852445677817
50	C9	R1	7.67948009950545
50	C24	R1	6.4262647547021
50	C6	R1	7.10852445677817
50	C21	R1	7.52356195605701
50	C19	R1	7.39231742277876
50	C1	R1	7.37503943134692
50	C22	R1	7.19967234483636
50	C4	R1	7.2667865406949
50	C13	R1	7.23840473932508
50	C18	R1	7.33091687811462
50	C15	R1	7.58496250072116
50	C11	R1	7.24792751344359
50	C8	R1	7.57742882803575
50	C20	R1	7.34872815423108
50	C7	R1	6.88264304936184
51	C23	R1	7.01122725542325
51	C17	R1	7.22881869049588
51	C12	R1	7.11894107272351
51	C10	R1	7.18982455888002
51	C3	R1	7.17990909001493
51	C14	R1	7.34872815423108
51	C5	R1	7.20945336562895
51	C9	R1	7.28540221886225
51	C24	R1	7.34872815423108
51	C6	R1	7.36632221424582
51	C1	R1	7.15987133677839
51	C22	R1	7.4594316186373
51	C4	R1	7.03342300153745
51	C13	R1	7.34872815423108
51	C18	R1	7.2667865406949
51	C15	R1	7.2667865406949
51	C11	R1	7.22881869049588
51	C16	R1	7.4093909361377
51	C8	R1	7.08746284125034
51	C20	R1	7.48381577726426
51	C7	R1	7.23840473932508
52	C23	R1	7.05528243550119
52	C10	R1	7.32192809488736
52	C3	R1	7.44294349584873
52	C14	R1	7.27612440527424
52	C5	R1	7.29462074889163
52	C9	R1	7.3037807481771
52	C24	R1	7.33985000288462
52	C6	R1	7.52356195605701
52	C21	R1	7.04439411935845
52	C19	R1	7.63662462054365
52	C1	R1	7.48381577726426
52	C22	R1	7.33091687811462
52	C4	R1	7.14974711950468
52	C13	R1	7.40087943628218
52	C18	R1	7.2667865406949
52	C11	R1	7.34872815423108
52	C16	R1	7.05528243550119
52	C8	R1	7.4093909361377
52	C20	R1	7.59245703726808
52	C7	R1	7.467605550083
53	C23	R1	7.22881869049588
53	C17	R1	7.27612440527424
53	C12	R1	7.22881869049588
53	C10	R1	7.09803208296053
53	C3	R1	7.32192809488736
53	C14	R1	7.19967234483636
53	C5	R1	7.09803208296053
53	C9	R1	7.20945336562895
53	C24	R1	7.33091687811462
53	C6	R1	7.28540221886225
53	C21	R1	7.20945336562895
53	C19	R1	7.49984588708321
53	C1	R1	7
53	C4	R1	7.38370429247405
53	C13	R1	7.24792751344359
53	C18	R1	7.23840473932508
53	C15	R1	7.04439411935845
53	C11	R1	7.23840473932508
53	C16	R1	7.18982455888002
53	C8	R1	7.07681559705083
53	C20	R1	7.27612440527424
53	C7	R1	7.49185309632967
54	C23	R1	7.43462822763672
54	C17	R1	7.01122725542325
54	C10	R1	7.4262647547021
54	C3	R1	7.59991284218713
54	C5	R1	7.51569983828404
54	C9	R1	7.35755200461808
54	C24	R1	7.4757334309664
54	C21	R1	7.3037807481771
54	C1	R1	7.36632221424582
54	C22	R1	7.4757334309664
54	C4	R1	7.09803208296053
54	C13	R1	7.15987133677839
54	C18	R1	7.2667865406949
54	C15	R1	7.08746284125034
54	C11	R1	7.24792751344359
54	C16	R1	7.33985000288462
54	C8	R1	7.09803208296053
54	C7	R1	7.29462074889163
55	C23	R1	7.12928301694497
55	C17	R1	7.25738784269265
55	C12	R1	7.13955135239879
55	C10	R1	7.21916852046216
55	C3	R1	6.95419631038687
55	C14	R1	7.25738784269265
55	C5	R1	7.32192809488736
55	C9	R1	7.13955135239879
55	C24	R1	7.40087943628218
55	C6	R1	7.5077946401987
55	C21	R1	7.10852445677817
55	C19	R1	6.95419631038687
55	C1	R1	7.39231742277876
55	C22	R1	7.20945336562895
55	C4	R1	7.03342300153745
55	C13	R1	7.24792751344359
55	C18	R1	7.19967234483636
55	C15	R1	7.03342300153745
55	C11	R1	7.2667865406949
55	C16	R1	6.97727992349992
55	C8	R1	7.11894107272351
55	C20	R1	7.07681559705083
55	C7	R1	7.39231742277876
56	C23	R1	7.04439411935845
56	C12	R1	7.4594316186373
56	C10	R1	7.09803208296053
56	C3	R1	7.36632221424582
56	C14	R1	7.34872815423108
56	C5	R1	7.36632221424582
56	C9	R1	7.36632221424582
56	C24	R1	7.22881869049588
56	C6	R1	7.58496250072116
56	C21	R1	7.06608919045777
56	C19	R1	6.85798099512757
56	C1	R1	6.89481776330794
56	C22	R1	7.43462822763672
56	C4	R1	6.97727992349992
56	C13	R1	7.66533591718518
56	C18	R1	7.4178525148859
56	C15	R1	7.33985000288462
56	C11	R1	7.18982455888002
56	C8	R1	7.21916852046216
56	C20	R1	7.18982455888002
56	C7	R1	7.05528243550119
57	C23	R1	7.37503943134692
57	C17	R1	7.31288295528436
57	C12	R1	7.37503943134692
57	C10	R1	6.95419631038687
57	C3	R1	7.40087943628218
57	C14	R1	7.3037807481771
57	C5	R1	7.31288295528436
57	C9	R1	7.06608919045777
57	C24	R1	7.28540221886225
57	C21	R1	7.4757334309664
57	C19	R1	6.98868468677217
57	C1	R1	7.27612440527424
57	C22	R1	7.31288295528436
57	C4	R1	7.44294349584873
57	C13	R1	7.3037807481771
57	C18	R1	7.33985000288462
57	C15	R1	7.44294349584873
57	C16	R1	7.28540221886225
57	C8	R1	7.90689059560852
57	C20	R1	6.94251450533924
57	C7	R1	7.12928301694497
58	C23	R1	7.16992500144231
58	C17	R1	7.467605550083
58	C10	R1	7.2667865406949
58	C3	R1	7.03342300153745
58	C14	R1	7.4262647547021
58	C9	R1	6.90689059560852
58	C24	R1	7.33091687811462
58	C21	R1	6.96578428466209
58	C19	R1	7.23840473932508
58	C1	R1	6.90689059560852
58	C22	R1	7.14974711950468
58	C4	R1	7.44294349584873
58	C13	R1	7.10852445677817
58	C18	R1	6.88264304936184
58	C15	R1	7.10852445677817
58	C11	R1	7.24792751344359
58	C16	R1	7.40087943628218
58	C20	R1	7.25738784269265
58	C7	R1	7.56224242422107
59	C23	R1	7.32192809488736
59	C17	R1	7.4178525148859
59	C12	R1	7.467605550083
59	C3	R1	7.44294349584873
59	C14	R1	6.8073549220576
59	C5	R1	7.4178525148859
59	C9	R1	7.03342300153745
59	C24	R1	7.48381577726426
59	C6	R1	7.48381577726426
59	C21	R1	7.19967234483636
59	C19	R1	7.21916852046216
59	C1	R1	7.48381577726426
59	C22	R1	7
59	C4	R1	7.38370429247405
59	C13	R1	7.23840473932508
59	C18	R1	7.25738784269265
59	C15	R1	7.34872815423108
59	C11	R1	7.07681559705083
59	C16	R1	7.39231742277876
59	C8	R1	7.49984588708321
59	C7	R1	7.33091687811462
60	C23	R1	7.40087943628218
60	C17	R1	6.94251450533924
60	C12	R1	7.07681559705083
60	C10	R1	7.4093909361377
60	C3	R1	7.43462822763672
60	C14	R1	7.22881869049588
60	C5	R1	7.59245703726808
60	C9	R1	7.2667865406949
60	C24	R1	7.37503943134692
60	C21	R1	7.31288295528436
60	C19	R1	7.11894107272351
60	C1	R1	7.06608919045777
60	C22	R1	7.39231742277876
60	C4	R1	7.43462822763672
60	C13	R1	7.08746284125034
60	C18	R1	7.15987133677839
60	C15	R1	7.45121111183233
60	C11	R1	6.98868468677217
60	C16	R1	7.62205181945638
60	C8	R1	7.28540221886225
60	C20	R1	7.4178525148859
60	C7	R1	6.95419631038687
61	C23	R1	7.09803208296053
61	C17	R1	7.29462074889163
61	C12	R1	7.17990909001493
61	C10	R1	7.2667865406949
61	C3	R1	7.01122725542325
61	C14	R1	7.39231742277876
61	C24	R1	7.55458885167764
61	C6	R1	7.24792751344359
61	C21	R1	7.39231742277876
61	C19	R1	7.19967234483636
61	C1	R1	7.29462074889163
61	C22	R1	7.12928301694497
61	C4	R1	7.22881869049588
61	C13	R1	7.31288295528436
61	C18	R1	7.06608919045777
61	C15	R1	6.93073733756289
61	C11	R1	7.32192809488736
61	C16	R1	7.24792751344359
61	C8	R1	7.44294349584873
61	C20	R1	7.10852445677817
61	C7	R1	7.35755200461808
62	C23	R1	7.38370429247405
62	C17	R1	7.4178525148859
62	C12	R1	7.4757334309664
62	C10	R1	7.48381577726426
62	C3	R1	7.52356195605701
62	C14	R1	7.2667865406949
62	C9	R1	7.29462074889163
62	C24	R1	7.15987133677839
62	C6	R1	7.2667865406949
62	C21	R1	7.31288295528436
62	C19	R1	7.16992500144231
62	C1	R1	7.28540221886225
62	C22	R1	7.4262647547021
62	C4	R1	7.49984588708321
62	C18	R1	7.2667865406949
62	C11	R1	6.96578428466209
62	C16	R1	7.43462822763672
62	C8	R1	7.4262647547021
62	C20	R1	7.5077946401987
62	C7	R1	7.36632221424582
63	C23	R1	7.49984588708321
63	C17	R1	7.23840473932508
63	C10	R1	6.91886323727459
63	C3	R1	6.95419631038687
63	C14	R1	7.61470984411521
63	C5	R1	7.07681559705083
63	C9	R1	7.22881869049588
63	C24	R1	7.11894107272351
63	C6	R1	7.35755200461808
63	C21	R1	7.36632221424582
63	C19	R1	7.04439411935845
63	C1	R1	7.06608919045777
63	C4	R1	7.39231742277876
63	C13	R1	7.24792751344359
63	C18	R1	7.4093909361377
63	C15	R1	7.28540221886225
63	C11	R1	7.4757334309664
63	C16	R1	7.18982455888002
63	C8	R1	7.09803208296053
63	C7	R1	7.36632221424582
64	C23	R1	7.44294349584873
64	C17	R1	7.33091687811462
64	C12	R1	7.28540221886225
64	C10	R1	7.14974711950468
64	C3	R1	7.3037807481771
64	C14	R1	7.4594316186373
64	C5	R1	7.40087943628218
64	C9	R1	7.4093909361377
64	C24	R1	7.36632221424582
64	C6	R1	7.2667865406949
64	C21	R1	7.54689445988764
64	C19	R1	7.02236781302845
64	C1	R1	7.27612440527424
64	C22	R1	7.62205181945638
64	C4	R1	7.23840473932508
64	C13	R1	7.33985000288462
64	C18	R1	7.08746284125034
64	C15	R1	7.51569983828404
64	C11	R1	7.10852445677817
64	C16	R1	7.22881869049588
64	C8	R1	7.37503943134692
64	C20	R1	7.18982455888002
64	C7	R1	7.24792751344359
65	C23	R1	7.4178525148859
65	C17	R1	7.27612440527424
65	C12	R1	6.95419631038687
65	C10	R1	7.20945336562895
65	C3	R1	7.15987133677839
65	C14	R1	7.33985000288462
65	C5	R1	7
65	C9	R1	7.36632221424582
65	C24	R1	7.25738784269265
65	C6	R1	7.31288295528436
65	C21	R1	7.34872815423108
65	C19	R1	7.20945336562895
65	C22	R1	7.52356195605701
65	C4	R1	7.52356195605701
65	C13	R1	7.31288295528436
65	C18	R1	7.27612440527424
65	C15	R1	6.95419631038687
65	C11	R1	7.04439411935845
65	C16	R1	7.37503943134692
65	C8	R1	7.33985000288462
65	C20	R1	7.25738784269265
65	C7	R1	7.27612440527424
66	C23	R1	7.33091687811462
66	C17	R1	7.43462822763672
66	C12	R1	7.55458885167764
66	C10	R1	7.35755200461808
66	C3	R1	7.60733031374961
66	C14	R1	7.39231742277876
66	C5	R1	7.33091687811462
66	C9	R1	6.93073733756289
66	C24	R1	7.07681559705083
66	C6	R1	7.22881869049588
66	C21	R1	7.20945336562895
66	C19	R1	6.94251450533924
66	C1	R1	7.4262647547021
66	C22	R1	7.62935662007961
66	C4	R1	7.21916852046216
66	C13	R1	7.20945336562895
66	C18	R1	7.01122725542325
66	C15	R1	6.95419631038687
66	C11	R1	7.12928301694497
66	C16	R1	7.17990909001493
66	C8	R1	7.48381577726426
66	C20	R1	7.49185309632967
66	C7	R1	7.58496250072116
67	C23	R1	7.4262647547021
67	C17	R1	7.15987133677839
67	C12	R1	7.14974711950468
67	C10	R1	7.28540221886225
67	C3	R1	7.08746284125034
67	C14	R1	7.33091687811462
67	C5	R1	7.40087943628218
67	C9	R1	7.32192809488736
67	C24	R1	7.23840473932508
67	C6	R1	7.02236781302845
67	C21	R1	7.2667865406949
67	C19	R1	7.24792751344359
67	C1	R1	7.22881869049588
67	C22	R1	7.24792751344359
67	C4	R1	7.467605550083
67	C13	R1	7.56224242422107
67	C15	R1	7.11894107272351
67	C11	R1	7.10852445677817
67	C8	R1	7.31288295528436
67	C20	R1	7.08746284125034
67	C7	R1	7.27612440527424
68	C23	R1	6.97727992349992
68	C17	R1	7.06608919045777
68	C12	R1	7.05528243550119
68	C10	R1	7.4178525148859
68	C3	R1	7.25738784269265
68	C14	R1	7.49984588708321
68	C5	R1	7.44294349584873
68	C9	R1	7.17990909001493
68	C24	R1	7.08746284125034
68	C6	R1	7.05528243550119
68	C21	R1	7.32192809488736
68	C19	R1	7.19967234483636
68	C1	R1	7.67948009950545
68	C22	R1	7.14974711950468
68	C4	R1	7.45121111183233
68	C18	R1	6.96578428466209
68	C15	R1	7.19967234483636
68	C11	R1	7.34872815423108
68	C16	R1	7.02236781302845
68	C8	R1	7.17990909001493
68	C20	R1	7.17990909001493
68	C7	R1	7.33985000288462
69	C23	R1	7.4594316186373
69	C17	R1	7.03342300153745
69	C12	R1	7.13955135239879
69	C10	R1	7.21916852046216
69	C3	R1	7.07681559705083
69	C14	R1	7.15987133677839
69	C5	R1	7.32192809488736
69	C9	R1	6.93073733756289
69	C24	R1	7.45121111183233
69	C6	R1	7.4594316186373
69	C21	R1	6.98868468677217
69	C19	R1	7.29462074889163
69	C1	R1	6.8703647195834
69	C22	R1	7.03342300153745
69	C4	R1	7.35755200461808
69	C13	R1	7.59245703726808
69	C18	R1	7.07681559705083
69	C11	R1	7.467605550083
69	C8	R1	7.37503943134692
69	C20	R1	7.48381577726426
69	C7	R1	7.37503943134692
70	C23	R1	7.09803208296053
70	C17	R1	7.15987133677839
70	C12	R1	7.16992500144231
70	C10	R1	7.58496250072116
70	C3	R1	7.38370429247405
70	C14	R1	7.23840473932508
70	C5	R1	7.2667865406949
70	C9	R1	7.11894107272351
70	C24	R1	7.23840473932508
70	C6	R1	7.28540221886225
70	C19	R1	7.43462822763672
70	C1	R1	7.09803208296053
70	C22	R1	7.31288295528436
70	C4	R1	7.21916852046216
70	C13	R1	7.13955135239879
70	C18	R1	7.24792751344359
70	C15	R1	7.23840473932508
70	C11	R1	6.89481776330794
70	C16	R1	7.20945336562895
70	C8	R1	7.29462074889163
70	C20	R1	7.04439411935845
70	C7	R1	7.33985000288462
71	C17	R1	7.31288295528436
71	C10	R1	7.07681559705083
71	C3	R1	7.43462822763672
71	C14	R1	7.49185309632967
71	C5	R1	7.62205181945638
71	C9	R1	7.24792751344359
71	C24	R1	7.04439411935845
71	C21	R1	7.4594316186373
71	C19	R1	7.28540221886225
71	C1	R1	6.98868468677217
71	C22	R1	7.13955135239879
71	C4	R1	7.12928301694497
71	C18	R1	7.16992500144231
71	C15	R1	7.39231742277876
71	C11	R1	6.98868468677217
71	C8	R1	7.25738784269265
71	C20	R1	7.5077946401987
71	C7	R1	7.4262647547021
72	C23	R1	7.22881869049588
72	C17	R1	7.20945336562895
72	C12	R1	7.49185309632967
72	C10	R1	7.28540221886225
72	C3	R1	7.03342300153745
72	C14	R1	7.43462822763672
72	C5	R1	7.45121111183233
72	C9	R1	7.59991284218713
72	C24	R1	7.33091687811462
72	C6	R1	7.21916852046216
72	C21	R1	7.2667865406949
72	C19	R1	7.13955135239879
72	C1	R1	7.21916852046216
72	C22	R1	7.5077946401987
72	C4	R1	7.2667865406949
72	C13	R1	7.43462822763672
72	C18	R1	7.02236781302845
72	C15	R1	7.16992500144231
72	C11	R1	7.40087943628218
72	C16	R1	6.74146698640115
72	C8	R1	7.59245703726808
72	C20	R1	6.89481776330794
72	C7	R1	7.34872815423108
73	C23	R1	7.14974711950468
73	C17	R1	7.43462822763672
73	C3	R1	7.49185309632967
73	C14	R1	7.60733031374961
73	C9	R1	7.18982455888002
73	C24	R1	7.24792751344359
73	C6	R1	7
73	C21	R1	7.33985000288462
73	C19	R1	6.84549005094437
73	C1	R1	7.4093909361377
73	C22	R1	7.54689445988764
73	C4	R1	7.23840473932508
73	C13	R1	7.32192809488736
73	C18	R1	7.48381577726426
73	C15	R1	7.06608919045777
73	C11	R1	7.22881869049588
73	C16	R1	7.27612440527424
73	C8	R1	7.03342300153745
73	C20	R1	7.467605550083
73	C7	R1	7.01122725542325
74	C23	R1	7.23840473932508
74	C17	R1	7.09803208296053
74	C12	R1	6.95419631038687
74	C3	R1	7.24792751344359
74	C14	R1	7.14974711950468
74	C5	R1	7.29462074889163
74	C9	R1	7.32192809488736
74	C24	R1	7.2667865406949
74	C6	R1	7.2667865406949
74	C21	R1	7.17990909001493
74	C19	R1	6.95419631038687
74	C1	R1	7.23840473932508
74	C22	R1	7.51569983828404
74	C4	R1	7.4757334309664
74	C13	R1	7.4262647547021
74	C18	R1	7.24792751344359
74	C15	R1	7.467605550083
74	C11	R1	7.27612440527424
74	C16	R1	6.93073733756289
74	C8	R1	7.36632221424582
74	C7	R1	7.62205181945638
75	C23	R1	7.28540221886225
75	C17	R1	7.37503943134692
75	C12	R1	7.43462822763672
75	C10	R1	7.12928301694497
75	C3	R1	7.02236781302845
75	C5	R1	7.4262647547021
75	C9	R1	7.19967234483636
75	C24	R1	7.3037807481771
75	C6	R1	7.06608919045777
75	C21	R1	7.2667865406949
75	C19	R1	7.05528243550119
75	C1	R1	7.61470984411521
75	C22	R1	7.03342300153745
75	C4	R1	6.94251450533924
75	C18	R1	7.11894107272351
75	C15	R1	7.20945336562895
75	C11	R1	7.09803208296053
75	C8	R1	7.2667865406949
75	C20	R1	7.01122725542325
75	C7	R1	7.18982455888002
76	C23	R1	7.49185309632967
76	C17	R1	7.17990909001493
76	C12	R1	7.51569983828404
76	C10	R1	7.3037807481771
76	C3	R1	7.17990909001493
76	C14	R1	7.24792751344359
76	C9	R1	7.08746284125034
76	C24	R1	6.90689059560852
76	C6	R1	7.21916852046216
76	C21	R1	7.09803208296053
76	C22	R1	7.17990909001493
76	C4	R1	7.33985000288462
76	C13	R1	7.20945336562895
76	C18	R1	6.94251450533924
76	C15	R1	7.18982455888002
76	C11	R1	7.65105169117893
76	C16	R1	7.11894107272351
76	C8	R1	7.39231742277876
76	C20	R1	7.44294349584873
76	C7	R1	7.09803208296053
77	C23	R1	7.11894107272351
77	C17	R1	7.29462074889163
77	C12	R1	7.23840473932508
77	C10	R1	7.54689445988764
77	C3	R1	7.14974711950468
77	C14	R1	7.28540221886225
77	C5	R1	7.19967234483636
77	C9	R1	6.93073733756289
77	C24	R1	7.27612440527424
77	C6	R1	7.01122725542325
77	C21	R1	7.23840473932508
77	C19	R1	7.2667865406949
77	C1	R1	7.4594316186373
77	C22	R1	7.33091687811462
77	C4	R1	7.21916852046216
77	C13	R1	7.33091687811462
77	C18	R1	7.35755200461808
77	C15	R1	6.7279204545632
77	C11	R1	7.467605550083
77	C16	R1	7.4093909361377
77	C8	R1	7.12928301694497
77	C7	R1	7.54689445988764
78	C23	R1	7.35755200461808
78	C17	R1	7.66533591718518
78	C12	R1	7.64385618977472
78	C10	R1	7.18982455888002
78	C3	R1	7
78	C5	R1	7.59991284218713
78	C9	R1	7.24792751344359
78	C6	R1	7.15987133677839
78	C21	R1	7.33985000288462
78	C19	R1	7.56224242422107
78	C1	R1	7.3037807481771
78	C22	R1	7.65821148275179
78	C4	R1	7.19967234483636
78	C13	R1	7.16992500144231
78	C15	R1	7.25738784269265
78	C16	R1	7.16992500144231
78	C8	R1	6.97727992349992
78	C20	R1	7.04439411935845
79	C23	R1	7.4093909361377
79	C17	R1	6.84549005094437
79	C12	R1	7.14974711950468
79	C10	R1	7.3037807481771
79	C3	R1	7.63662462054365
79	C14	R1	7.4262647547021
79	C5	R1	7.18982455888002
79	C9	R1	7.07681559705083
79	C24	R1	7
79	C6	R1	7.44294349584873
79	C21	R1	7.08746284125034
79	C19	R1	7.32192809488736
79	C1	R1	7.01122725542325
79	C4	R1	7.02236781302845
79	C13	R1	7.4093909361377
79	C18	R1	7.44294349584873
79	C15	R1	7.4093909361377
79	C11	R1	7.14974711950468
79	C16	R1	7.53915881110803
79	C8	R1	7.13955135239879
79	C20	R1	7.03342300153745
79	C7	R1	7.29462074889163
80	C23	R1	7.4262647547021
80	C17	R1	7.22881869049588
80	C12	R1	7.15987133677839
80	C10	R1	6.97727992349992
80	C3	R1	7.06608919045777
80	C14	R1	7.11894107272351
80	C5	R1	7.37503943134692
80	C9	R1	7.15987133677839
80	C24	R1	7.21916852046216
80	C6	R1	7.29462074889163
80	C21	R1	6.90689059560852
80	C19	R1	7.22881869049588
80	C1	R1	7.17990909001493
80	C22	R1	7.4178525148859
80	C4	R1	7.2667865406949
80	C13	R1	7.11894107272351
80	C11	R1	7
80	C16	R1	7.23840473932508
80	C8	R1	7.467605550083
80	C20	R1	6.98868468677217
80	C7	R1	7.21916852046216
81	C17	R1	7.29462074889163
81	C12	R1	7.31288295528436
81	C10	R1	7.55458885167764
81	C3	R1	7.10852445677817
81	C14	R1	7.34872815423108
81	C5	R1	7.33985000288462
81	C9	R1	7.37503943134692
81	C6	R1	7.38370429247405
81	C21	R1	7.23840473932508
81	C19	R1	7.32192809488736
81	C1	R1	7.27612440527424
81	C4	R1	7.14974711950468
81	C13	R1	7.05528243550119
81	C18	R1	7.19967234483636
81	C15	R1	6.95419631038687
81	C11	R1	7.49984588708321
81	C16	R1	7.23840473932508
81	C8	R1	7.16992500144231
81	C20	R1	7.01122725542325
81	C7	R1	7.35755200461808
82	C23	R1	7.43462822763672
82	C17	R1	7.17990909001493
82	C12	R1	7.22881869049588
82	C10	R1	7.15987133677839
82	C3	R1	7.10852445677817
82	C14	R1	7.23840473932508
82	C5	R1	7.35755200461808
82	C9	R1	7.01122725542325
82	C24	R1	7.15987133677839
82	C6	R1	7.35755200461808
82	C21	R1	7.28540221886225
82	C19	R1	7.25738784269265
82	C22	R1	7.3037807481771
82	C4	R1	6.74146698640115
82	C13	R1	6.89481776330794
82	C15	R1	6.8073549220576
82	C11	R1	7.24792751344359
82	C16	R1	7.39231742277876
82	C8	R1	7.20945336562895
82	C20	R1	7.52356195605701
82	C7	R1	7.2667865406949
83	C23	R1	6.82017896241519
83	C17	R1	6.93073733756289
83	C12	R1	7.22881869049588
83	C10	R1	7.28540221886225
83	C3	R1	7.51569983828404
83	C14	R1	7.17990909001493
83	C5	R1	7.03342300153745
83	C9	R1	7.01122725542325
83	C24	R1	7.23840473932508
83	C6	R1	7.11894107272351
83	C21	R1	7.16992500144231
83	C19	R1	7.09803208296053
83	C1	R1	7.25738784269265
83	C22	R1	7.20945336562895
83	C4	R1	7.43462822763672
83	C13	R1	7.21916852046216
83	C18	R1	7.28540221886225
83	C15	R1	7.53915881110803
83	C11	R1	7.32192809488736
83	C16	R1	7.3037807481771
83	C8	R1	7.05528243550119
83	C20	R1	7.38370429247405
83	C7	R1	7.45121111183233
84	C23	R1	7.04439411935845
84	C17	R1	7.31288295528436
84	C12	R1	7.21916852046216
84	C10	R1	6.79441586635011
84	C3	R1	7.59245703726808
84	C14	R1	6.98868468677217
84	C5	R1	7.14974711950468
84	C9	R1	7.34872815423108
84	C24	R1	7.37503943134692
84	C6	R1	7.33091687811462
84	C21	R1	7.29462074889163
84	C19	R1	7.53138146051631
84	C1	R1	7.11894107272351
84	C4	R1	6.91886323727459
84	C13	R1	7.10852445677817
84	C18	R1	7.22881869049588
84	C15	R1	7.28540221886225
84	C11	R1	7.4757334309664
84	C16	R1	7.2667865406949
84	C8	R1	6.90689059560852
84	C20	R1	7.25738784269265
84	C7	R1	7.53915881110803
85	C23	R1	7.49984588708321
85	C12	R1	6.97727992349992
85	C10	R1	7
85	C3	R1	7.54689445988764
85	C14	R1	7.33985000288462
85	C5	R1	7.14974711950468
85	C9	R1	7.44294349584873
85	C24	R1	7.25738784269265
85	C21	R1	7.37503943134692
85	C19	R1	7.16992500144231
85	C1	R1	7.29462074889163
85	C13	R1	7.6724253419715
85	C18	R1	6.93073733756289
85	C15	R1	7.04439411935845
85	C11	R1	7.23840473932508
85	C16	R1	7.20945336562895
85	C8	R1	7.48381577726426
85	C20	R1	7.18982455888002
85	C7	R1	7.35755200461808
86	C23	R1	7.31288295528436
86	C17	R1	7.10852445677817
86	C12	R1	7.08746284125034
86	C10	R1	7.34872815423108
86	C3	R1	7.09803208296053
86	C14	R1	6.94251450533924
86	C5	R1	7.21916852046216
86	C9	R1	7.4594316186373
86	C24	R1	7.16992500144231
86	C6	R1	7.33985000288462
86	C21	R1	7.23840473932508
86	C19	R1	7.28540221886225
86	C1	R1	7.01122725542325
86	C22	R1	7.11894107272351
86	C18	R1	7.13955135239879
86	C11	R1	7.65821148275179
86	C16	R1	7.4594316186373
86	C8	R1	7.21916852046216
86	C20	R1	6.98868468677217
87	C23	R1	7.4093909361377
87	C17	R1	7.07681559705083
87	C12	R1	7.52356195605701
87	C10	R1	7.71424551766612
87	C3	R1	7.45121111183233
87	C14	R1	7.3037807481771
87	C5	R1	7.31288295528436
87	C9	R1	7.49185309632967
87	C24	R1	7.21916852046216
87	C6	R1	7.53138146051631
87	C21	R1	7.4178525148859
87	C19	R1	7.49984588708321
87	C1	R1	7.08746284125034
87	C22	R1	7.40087943628218
87	C4	R1	7.22881869049588
87	C13	R1	7.49185309632967
87	C18	R1	7.08746284125034
87	C15	R1	7.5077946401987
87	C11	R1	7.29462074889163
87	C16	R1	7.25738784269265
87	C8	R1	7.4262647547021
87	C7	R1	7.53915881110803
88	C23	R1	7.15987133677839
88	C17	R1	7
88	C12	R1	7.5077946401987
88	C10	R1	7.04439411935845
88	C3	R1	7.25738784269265
88	C14	R1	7.12928301694497
88	C5	R1	7.29462074889163
88	C9	R1	7.467605550083
88	C24	R1	7.04439411935845
88	C6	R1	7.43462822763672
88	C21	R1	7.29462074889163
88	C19	R1	7
88	C1	R1	7.5077946401987
88	C22	R1	7.39231742277876
88	C4	R1	7.15987133677839
88	C13	R1	7.28540221886225
88	C15	R1	7.25738784269265
88	C11	R1	7.20945336562895
88	C16	R1	7.25738784269265
88	C8	R1	7.39231742277876
88	C7	R1	7.12928301694497
89	C23	R1	7.2667865406949
89	C17	R1	7
89	C12	R1	7.25738784269265
89	C3	R1	7.4757334309664
89	C14	R1	7.06608919045777
89	C5	R1	7.53915881110803
89	C9	R1	7.4093909361377
89	C24	R1	7.32192809488736
89	C6	R1	7.28540221886225
89	C21	R1	7.31288295528436
89	C19	R1	7.02236781302845
89	C1	R1	7.36632221424582
89	C22	R1	7.12928301694497
89	C4	R1	7.59245703726808
89	C13	R1	7.27612440527424
89	C18	R1	7.18982455888002
89	C15	R1	7.467605550083
89	C11	R1	7.34872815423108
89	C16	R1	7.07681559705083
89	C8	R1	7.43462822763672
89	C20	R1	7.4262647547021
89	C7	R1	7.27612440527424
90	C23	R1	7.53138146051631
90	C17	R1	7.27612440527424
90	C12	R1	6.90689059560852
90	C10	R1	7.23840473932508
90	C3	R1	7.10852445677817
90	C14	R1	7.23840473932508
90	C5	R1	7.13955135239879
90	C9	R1	7.11894107272351
90	C24	R1	7.01122725542325
90	C6	R1	7.25738784269265
90	C19	R1	7.13955135239879
90	C1	R1	7.48381577726426
90	C22	R1	7.14974711950468
90	C4	R1	7.40087943628218
90	C13	R1	7.51569983828404
90	C18	R1	7.10852445677817
90	C15	R1	7.27612440527424
90	C11	R1	7.18982455888002
90	C16	R1	7.3037807481771
90	C8	R1	7.29462074889163
90	C20	R1	7.17990909001493
90	C7	R1	7.54689445988764
91	C23	R1	7.20945336562895
91	C17	R1	7.27612440527424
91	C12	R1	6.95419631038687
91	C10	R1	7.28540221886225
91	C3	R1	7.33985000288462
91	C14	R1	7.467605550083
91	C5	R1	6.91886323727459
91	C9	R1	7.18982455888002
91	C24	R1	7.59245703726808
91	C6	R1	7.4093909361377
91	C19	R1	7.14974711950468
91	C1	R1	7.12928301694497
91	C22	R1	6.90689059560852
91	C4	R1	7.33091687811462
91	C13	R1	7.22881869049588
91	C18	R1	7.04439411935845
91	C15	R1	7.06608919045777
91	C11	R1	7.27612440527424
91	C16	R1	7.25738784269265
91	C8	R1	7.13955135239879
91	C20	R1	7.14974711950468
91	C7	R1	7.09803208296053
92	C23	R1	7.28540221886225
92	C17	R1	7.31288295528436
92	C12	R1	7.16992500144231
92	C10	R1	7.10852445677817
92	C3	R1	6.93073733756289
92	C14	R1	7.16992500144231
92	C5	R1	7.56985560833095
92	C9	R1	7.24792751344359
92	C24	R1	7.40087943628218
92	C6	R1	7.18982455888002
92	C21	R1	7.02236781302845
92	C19	R1	7.56985560833095
92	C1	R1	7.06608919045777
92	C4	R1	7.19967234483636
92	C13	R1	7.06608919045777
92	C18	R1	6.94251450533924
92	C15	R1	7.09803208296053
92	C11	R1	7.05528243550119
92	C16	R1	7.44294349584873
92	C8	R1	7.4262647547021
92	C20	R1	7.12928301694497
92	C7	R1	7.05528243550119
93	C23	R1	7.37503943134692
93	C17	R1	7.28540221886225
93	C12	R1	7.35755200461808
93	C10	R1	7.12928301694497
93	C3	R1	7.29462074889163
93	C5	R1	7.24792751344359
93	C9	R1	7.02236781302845
93	C24	R1	7.22881869049588
93	C6	R1	7.28540221886225
93	C21	R1	7.2667865406949
93	C1	R1	7.4594316186373
93	C22	R1	7.20945336562895
93	C4	R1	7.39231742277876
93	C13	R1	7.49984588708321
93	C18	R1	7.4093909361377
93	C15	R1	7.10852445677817
93	C11	R1	6.91886323727459
93	C16	R1	7.23840473932508
93	C8	R1	7.4262647547021
93	C20	R1	7.40087943628218
93	C7	R1	7.09803208296053
94	C23	R1	7.31288295528436
94	C12	R1	6.84549005094437
94	C10	R1	7.06608919045777
94	C3	R1	6.79441586635011
94	C14	R1	7.2667865406949
94	C5	R1	7.16992500144231
94	C24	R1	7.38370429247405
94	C6	R1	7.34872815423108
94	C21	R1	7.40087943628218
94	C19	R1	6.90689059560852
94	C1	R1	7.25738784269265
94	C22	R1	7.62935662007961
94	C13	R1	7.17990909001493
94	C18	R1	7.4178525148859
94	C15	R1	7
94	C11	R1	7.20945336562895
94	C20	R1	7.22881869049588
94	C7	R1	7.35755200461808
95	C23	R1	7.17990909001493
95	C17	R1	7.28540221886225
95	C12	R1	7.10852445677817
95	C10	R1	7.28540221886225
95	C3	R1	7.4594316186373
95	C14	R1	7
95	C5	R1	6.95419631038687
95	C9	R1	7.10852445677817
95	C24	R1	7.39231742277876
95	C6	R1	7.7279204545632
95	C21	R1	7.31288295528436
95	C19	R1	7.4757334309664
95	C1	R1	7.58496250072116
95	C22	R1	7.35755200461808
95	C4	R1	7.5077946401987
95	C13	R1	7.19967234483636
95	C18	R1	6.88264304936184
95	C11	R1	6.96578428466209
95	C16	R1	6.8703647195834
95	C8	R1	7
95	C20	R1	7.33091687811462
95	C7	R1	7.23840473932508
96	C23	R1	7.09803208296053
96	C17	R1	7.31288295528436
96	C12	R1	7.49185309632967
96	C10	R1	7.33091687811462
96	C3	R1	7.07681559705083
96	C14	R1	7.20945336562895
96	C5	R1	7.18982455888002
96	C9	R1	7.67948009950545
96	C24	R1	7.11894107272351
96	C6	R1	7.39231742277876
96	C19	R1	7.25738784269265
96	C1	R1	7.14974711950468
96	C22	R1	7.4757334309664
96	C4	R1	7.35755200461808
96	C13	R1	7.35755200461808
96	C18	R1	7.19967234483636
96	C15	R1	7.14974711950468
96	C16	R1	7.06608919045777
96	C8	R1	7.01122725542325
96	C20	R1	7.44294349584873
96	C7	R1	7.32192809488736
[truncated: 14,652 more rows]
