# Supplementary material for: Stochastic modelling of single-cell gene expression adaptation reveals non-genomic contribution to evolution of tumor subclones
Source: bioRxiv. 2024 Apr 20:2024.04.17.588869. Preprint. [Version 1] doi: 10.1101/2024.04.17.588869 (PMC11071284; doi:10.1101/2024.04.17.588869)
Supplement: Supplement 2 [file media-2.zip › Supplementary Files/Simulated Data/Adaptive_Simulation/tr_1.04_sq_1.5_r_100_a_.125.csv]

gene	species	replicate	exprval
1	C17	R1	7.24792751344359
1	C12	R1	7.28540221886225
1	C10	R1	6.91886323727459
1	C3	R1	7.56985560833095
1	C14	R1	7.31288295528436
1	C5	R1	7.31288295528436
1	C9	R1	7.29462074889163
1	C24	R1	7.20945336562895
1	C6	R1	7.24792751344359
1	C21	R1	7.03342300153745
1	C19	R1	7.467605550083
1	C1	R1	7.37503943134692
1	C22	R1	7.13955135239879
1	C4	R1	7.10852445677817
1	C13	R1	7.35755200461808
1	C18	R1	7.24792751344359
1	C15	R1	7.3037807481771
1	C11	R1	6.89481776330794
1	C16	R1	7.20945336562895
1	C8	R1	7.16992500144231
1	C20	R1	6.90689059560852
1	C7	R1	6.95419631038687
2	C23	R1	7.22881869049588
2	C17	R1	7.60733031374961
2	C10	R1	7.40087943628218
2	C3	R1	7.03342300153745
2	C14	R1	7.01122725542325
2	C5	R1	7.62935662007961
2	C9	R1	7.13955135239879
2	C6	R1	7.16992500144231
2	C21	R1	7.21916852046216
2	C19	R1	7.5077946401987
2	C1	R1	7.33091687811462
2	C22	R1	6.95419631038687
2	C4	R1	7.33091687811462
2	C13	R1	7.21916852046216
2	C18	R1	6.98868468677217
2	C15	R1	7.19967234483636
2	C11	R1	7.29462074889163
2	C16	R1	6.82017896241519
2	C20	R1	7.21916852046216
2	C7	R1	7.14974711950468
3	C23	R1	7.34872815423108
3	C17	R1	7.4178525148859
3	C12	R1	7.16992500144231
3	C10	R1	7.2667865406949
3	C3	R1	7.3037807481771
3	C14	R1	7.25738784269265
3	C5	R1	7.08746284125034
3	C9	R1	7.20945336562895
3	C24	R1	6.96578428466209
3	C6	R1	7.14974711950468
3	C1	R1	7.11894107272351
3	C22	R1	7.66533591718518
3	C4	R1	7.35755200461808
3	C13	R1	7.14974711950468
3	C18	R1	7.467605550083
3	C15	R1	7.09803208296053
3	C16	R1	7.32192809488736
3	C8	R1	6.83289001416474
3	C20	R1	7.4757334309664
3	C7	R1	7.19967234483636
4	C23	R1	6.98868468677217
4	C17	R1	7.03342300153745
4	C12	R1	7.08746284125034
4	C10	R1	6.79441586635011
4	C3	R1	6.96578428466209
4	C14	R1	7.4178525148859
4	C5	R1	7.34872815423108
4	C9	R1	7.58496250072116
4	C24	R1	6.95419631038687
4	C6	R1	7.23840473932508
4	C21	R1	7.43462822763672
4	C19	R1	7.31288295528436
4	C22	R1	7.22881869049588
4	C4	R1	7.49185309632967
4	C13	R1	7.27612440527424
4	C18	R1	7.12928301694497
4	C11	R1	7.2667865406949
4	C16	R1	7.04439411935845
4	C8	R1	7.28540221886225
4	C7	R1	7.28540221886225
5	C17	R1	7.21916852046216
5	C12	R1	7.37503943134692
5	C10	R1	7.37503943134692
5	C3	R1	7.22881869049588
5	C14	R1	7.19967234483636
5	C5	R1	7.20945336562895
5	C9	R1	7.37503943134692
5	C24	R1	6.90689059560852
5	C6	R1	7.53138146051631
5	C21	R1	7.04439411935845
5	C19	R1	7.29462074889163
5	C22	R1	7.2667865406949
5	C4	R1	7.34872815423108
5	C13	R1	7.06608919045777
5	C18	R1	7.08746284125034
5	C15	R1	7.21916852046216
5	C11	R1	7.24792751344359
5	C16	R1	6.96578428466209
5	C8	R1	7.13955135239879
5	C7	R1	7.16992500144231
6	C23	R1	7.05528243550119
6	C17	R1	7.15987133677839
6	C12	R1	7.12928301694497
6	C10	R1	7.11894107272351
6	C3	R1	7.28540221886225
6	C14	R1	7.24792751344359
6	C5	R1	7.33985000288462
6	C9	R1	7.28540221886225
6	C24	R1	7.33091687811462
6	C6	R1	7.33091687811462
6	C21	R1	6.84549005094437
6	C19	R1	7.13955135239879
6	C1	R1	7.18982455888002
6	C22	R1	7.49984588708321
6	C4	R1	7.4093909361377
6	C13	R1	7.28540221886225
6	C18	R1	7
6	C11	R1	7.48381577726426
6	C16	R1	6.98868468677217
6	C8	R1	6.8073549220576
6	C20	R1	7.37503943134692
6	C7	R1	7.16992500144231
7	C23	R1	7.45121111183233
7	C17	R1	7.08746284125034
7	C12	R1	6.84549005094437
7	C3	R1	7.03342300153745
7	C14	R1	7.22881869049588
7	C5	R1	7.16992500144231
7	C9	R1	7.18982455888002
7	C24	R1	7.49185309632967
7	C21	R1	7.16992500144231
7	C19	R1	6.74146698640115
7	C1	R1	7.49984588708321
7	C22	R1	6.95419631038687
7	C4	R1	6.88264304936184
7	C13	R1	7.34872815423108
7	C18	R1	6.93073733756289
7	C15	R1	7.37503943134692
7	C16	R1	7.20945336562895
7	C8	R1	7.39231742277876
7	C20	R1	6.96578428466209
7	C7	R1	7.43462822763672
8	C23	R1	7.53138146051631
8	C12	R1	7.45121111183233
8	C10	R1	7.08746284125034
8	C3	R1	7.23840473932508
8	C14	R1	7.21916852046216
8	C5	R1	7.33091687811462
8	C24	R1	7.34872815423108
8	C21	R1	6.90689059560852
8	C19	R1	7.29462074889163
8	C1	R1	7.60733031374961
8	C22	R1	6.97727992349992
8	C13	R1	7.22881869049588
8	C18	R1	7.20945336562895
8	C15	R1	7.33091687811462
8	C11	R1	7.04439411935845
8	C8	R1	7.15987133677839
8	C20	R1	7.13955135239879
9	C23	R1	7.10852445677817
9	C17	R1	7.15987133677839
9	C12	R1	7.17990909001493
9	C10	R1	7.20945336562895
9	C14	R1	7.27612440527424
9	C5	R1	7.4262647547021
9	C9	R1	7.03342300153745
9	C24	R1	7.04439411935845
9	C6	R1	7.44294349584873
9	C21	R1	7.40087943628218
9	C19	R1	7.54689445988764
9	C1	R1	7.19967234483636
9	C22	R1	7.24792751344359
9	C4	R1	7.12928301694497
9	C13	R1	7.32192809488736
9	C18	R1	7.2667865406949
9	C15	R1	6.93073733756289
9	C11	R1	7.38370429247405
9	C16	R1	7.11894107272351
9	C8	R1	7.29462074889163
9	C20	R1	7.23840473932508
9	C7	R1	7.02236781302845
10	C23	R1	7.44294349584873
10	C17	R1	7.33091687811462
10	C10	R1	7.01122725542325
10	C3	R1	7.24792751344359
10	C14	R1	6.82017896241519
10	C5	R1	7.59245703726808
10	C9	R1	7.28540221886225
10	C24	R1	7.32192809488736
10	C6	R1	7.28540221886225
10	C21	R1	7.07681559705083
10	C19	R1	7.24792751344359
10	C22	R1	7.44294349584873
10	C4	R1	7.06608919045777
10	C13	R1	7.16992500144231
10	C18	R1	7.44294349584873
10	C15	R1	7.36632221424582
10	C11	R1	7.16992500144231
10	C16	R1	7.16992500144231
10	C8	R1	7.09803208296053
10	C20	R1	7.35755200461808
10	C7	R1	7.23840473932508
11	C23	R1	7.28540221886225
11	C17	R1	7.49185309632967
11	C10	R1	7.32192809488736
11	C3	R1	7.48381577726426
11	C14	R1	7.39231742277876
11	C5	R1	7.11894107272351
11	C9	R1	7.39231742277876
11	C6	R1	7.12928301694497
11	C21	R1	7.05528243550119
11	C19	R1	7.3037807481771
11	C1	R1	7.07681559705083
11	C22	R1	7.35755200461808
11	C4	R1	7.44294349584873
11	C13	R1	7.12928301694497
11	C18	R1	7.37503943134692
11	C15	R1	7.06608919045777
11	C11	R1	6.75488750216347
11	C16	R1	7.20945336562895
11	C8	R1	7.27612440527424
11	C20	R1	7.17990909001493
11	C7	R1	7.27612440527424
12	C23	R1	7.19967234483636
12	C17	R1	7.71424551766612
12	C12	R1	7.34872815423108
12	C10	R1	7.4262647547021
12	C3	R1	7.16992500144231
12	C14	R1	7.18982455888002
12	C5	R1	7.12928301694497
12	C9	R1	7.18982455888002
12	C6	R1	7.14974711950468
12	C21	R1	7.5077946401987
12	C19	R1	7.45121111183233
12	C1	R1	6.84549005094437
12	C22	R1	7.16992500144231
12	C4	R1	7.49185309632967
12	C13	R1	7.36632221424582
12	C18	R1	7.12928301694497
12	C15	R1	7.01122725542325
12	C11	R1	7.3037807481771
12	C16	R1	6.74146698640115
12	C20	R1	7.11894107272351
12	C7	R1	7.24792751344359
13	C23	R1	7.17990909001493
13	C12	R1	7.48381577726426
13	C10	R1	7.25738784269265
13	C3	R1	7.24792751344359
13	C14	R1	7.4178525148859
13	C5	R1	7.19967234483636
13	C9	R1	7.2667865406949
13	C24	R1	7.39231742277876
13	C6	R1	6.97727992349992
13	C21	R1	7.17990909001493
13	C19	R1	7.11894107272351
13	C22	R1	7.16992500144231
13	C4	R1	7.07681559705083
13	C13	R1	7.11894107272351
13	C18	R1	7.28540221886225
13	C15	R1	7
13	C16	R1	6.96578428466209
13	C8	R1	7.38370429247405
13	C7	R1	7.12928301694497
14	C23	R1	6.97727992349992
14	C12	R1	7.13955135239879
14	C10	R1	7.23840473932508
14	C3	R1	7.53138146051631
14	C14	R1	7.59245703726808
14	C5	R1	7.28540221886225
14	C9	R1	7.28540221886225
14	C24	R1	7.37503943134692
14	C6	R1	6.90689059560852
14	C21	R1	7.12928301694497
14	C19	R1	7.3037807481771
14	C1	R1	7.39231742277876
14	C22	R1	7.33091687811462
14	C4	R1	7.6724253419715
14	C13	R1	7.54689445988764
14	C18	R1	7.3037807481771
14	C15	R1	7.17990909001493
14	C11	R1	7.16992500144231
14	C16	R1	6.98868468677217
14	C8	R1	7.27612440527424
14	C20	R1	7.13955135239879
14	C7	R1	7.11894107272351
15	C23	R1	7.55458885167764
15	C17	R1	7.53915881110803
15	C12	R1	7.12928301694497
15	C10	R1	7.4093909361377
15	C14	R1	7.10852445677817
15	C5	R1	7.51569983828404
15	C9	R1	7.33091687811462
15	C24	R1	7.3037807481771
15	C6	R1	7.21916852046216
15	C21	R1	7.49984588708321
15	C19	R1	6.64385618977472
15	C1	R1	7.39231742277876
15	C22	R1	7.06608919045777
15	C4	R1	7.31288295528436
15	C18	R1	7.15987133677839
15	C15	R1	7.16992500144231
15	C11	R1	7.33985000288462
15	C16	R1	7.22881869049588
15	C20	R1	7.04439411935845
15	C7	R1	6.95419631038687
16	C23	R1	7.2667865406949
16	C17	R1	7.33985000288462
16	C12	R1	7.33985000288462
16	C10	R1	7.25738784269265
16	C3	R1	7.20945336562895
16	C14	R1	7.54689445988764
16	C5	R1	7.49185309632967
16	C9	R1	7.27612440527424
16	C24	R1	7.39231742277876
16	C6	R1	7.22881869049588
16	C21	R1	7.03342300153745
16	C19	R1	7.28540221886225
16	C1	R1	7.23840473932508
16	C22	R1	7.15987133677839
16	C4	R1	7.14974711950468
16	C13	R1	7.31288295528436
16	C18	R1	7.32192809488736
16	C15	R1	7.40087943628218
16	C11	R1	7.18982455888002
16	C16	R1	7.21916852046216
16	C8	R1	7.21916852046216
16	C20	R1	7.4757334309664
16	C7	R1	7.4262647547021
17	C23	R1	7.09803208296053
17	C17	R1	7.13955135239879
17	C12	R1	7.31288295528436
17	C10	R1	7.04439411935845
17	C3	R1	7.48381577726426
17	C14	R1	7.03342300153745
17	C5	R1	7.49185309632967
17	C9	R1	7.15987133677839
17	C24	R1	7.35755200461808
17	C6	R1	7.53915881110803
17	C19	R1	7.36632221424582
17	C1	R1	7.07681559705083
17	C22	R1	6.98868468677217
17	C4	R1	7.23840473932508
17	C18	R1	7.07681559705083
17	C15	R1	7.45121111183233
17	C11	R1	6.84549005094437
17	C16	R1	7.12928301694497
17	C8	R1	7.34872815423108
17	C20	R1	7.39231742277876
17	C7	R1	6.91886323727459
18	C23	R1	7.49185309632967
18	C17	R1	7.56985560833095
18	C12	R1	7.29462074889163
18	C10	R1	7.22881869049588
18	C3	R1	7.4178525148859
18	C5	R1	7.2667865406949
18	C9	R1	7.16992500144231
18	C24	R1	7.27612440527424
18	C6	R1	7.2667865406949
18	C1	R1	7.33091687811462
18	C22	R1	7.23840473932508
18	C13	R1	7.16992500144231
18	C18	R1	6.98868468677217
18	C15	R1	7.53915881110803
18	C11	R1	7.45121111183233
18	C8	R1	7.09803208296053
18	C20	R1	7.19967234483636
18	C7	R1	7.49185309632967
19	C23	R1	7.27612440527424
19	C17	R1	7.25738784269265
19	C12	R1	7.23840473932508
19	C10	R1	7.2667865406949
19	C14	R1	7.33091687811462
19	C9	R1	7.27612440527424
19	C24	R1	7.56985560833095
19	C6	R1	7.16992500144231
19	C21	R1	7.09803208296053
19	C19	R1	7.11894107272351
19	C22	R1	7.25738784269265
19	C4	R1	7.31288295528436
19	C13	R1	7.04439411935845
19	C18	R1	7.15987133677839
19	C15	R1	7.38370429247405
19	C11	R1	7.12928301694497
19	C16	R1	7.54689445988764
19	C8	R1	7.20945336562895
19	C20	R1	7.12928301694497
19	C7	R1	7.20945336562895
20	C23	R1	7.27612440527424
20	C17	R1	7.29462074889163
20	C10	R1	7.33091687811462
20	C3	R1	7.31288295528436
20	C14	R1	7.32192809488736
20	C5	R1	7.29462074889163
20	C9	R1	7.33985000288462
20	C24	R1	7.4093909361377
20	C6	R1	7.33091687811462
20	C21	R1	7.09803208296053
20	C19	R1	7.66533591718518
20	C1	R1	7.11894107272351
20	C22	R1	7.23840473932508
20	C4	R1	7.37503943134692
20	C13	R1	7.11894107272351
20	C18	R1	6.8073549220576
20	C15	R1	7.15987133677839
20	C11	R1	7.32192809488736
20	C16	R1	7.29462074889163
20	C8	R1	7.05528243550119
20	C20	R1	7.19967234483636
21	C23	R1	7.13955135239879
21	C17	R1	7.04439411935845
21	C12	R1	7.19967234483636
21	C10	R1	7.02236781302845
21	C3	R1	7.6724253419715
21	C14	R1	7.39231742277876
21	C5	R1	6.78135971352466
21	C9	R1	7.12928301694497
21	C6	R1	7.40087943628218
21	C21	R1	7.70043971814109
21	C1	R1	7.20945336562895
21	C22	R1	6.71424551766612
21	C4	R1	7.3037807481771
21	C13	R1	7.08746284125034
21	C18	R1	7.15987133677839
21	C11	R1	7.05528243550119
21	C16	R1	7.33091687811462
21	C20	R1	7.34872815423108
21	C7	R1	7.04439411935845
22	C17	R1	6.98868468677217
22	C12	R1	7.10852445677817
22	C10	R1	7.25738784269265
22	C14	R1	7.11894107272351
22	C5	R1	7
22	C9	R1	7.33091687811462
22	C24	R1	6.98868468677217
22	C6	R1	7.58496250072116
22	C21	R1	7.51569983828404
22	C19	R1	7.01122725542325
22	C1	R1	7.06608919045777
22	C22	R1	7.52356195605701
22	C4	R1	7.52356195605701
22	C13	R1	7.38370429247405
22	C18	R1	7.36632221424582
22	C15	R1	7.01122725542325
22	C11	R1	7.44294349584873
22	C16	R1	7.09803208296053
22	C8	R1	7.27612440527424
22	C20	R1	7.4262647547021
22	C7	R1	7.05528243550119
23	C12	R1	6.90689059560852
23	C10	R1	7.20945336562895
23	C3	R1	7
23	C14	R1	7.02236781302845
23	C5	R1	7.3037807481771
23	C9	R1	7.33985000288462
23	C24	R1	7.23840473932508
23	C6	R1	7.28540221886225
23	C21	R1	7.37503943134692
23	C1	R1	7.53915881110803
23	C22	R1	7.33091687811462
23	C4	R1	6.96578428466209
23	C13	R1	7.08746284125034
23	C18	R1	7.33985000288462
23	C15	R1	7.28540221886225
23	C11	R1	7.33091687811462
23	C16	R1	7.12928301694497
23	C8	R1	7.25738784269265
23	C20	R1	6.8703647195834
23	C7	R1	7.21916852046216
24	C23	R1	6.90689059560852
24	C17	R1	7.5077946401987
24	C12	R1	7.23840473932508
24	C10	R1	7.467605550083
24	C3	R1	7.03342300153745
24	C14	R1	7.23840473932508
24	C5	R1	7.15987133677839
24	C9	R1	6.88264304936184
24	C24	R1	7.06608919045777
24	C6	R1	6.96578428466209
24	C21	R1	7.4093909361377
24	C19	R1	7.28540221886225
24	C1	R1	7.59245703726808
24	C22	R1	7.38370429247405
24	C4	R1	7.34872815423108
24	C13	R1	7.4757334309664
24	C18	R1	7.4178525148859
24	C15	R1	7.18982455888002
24	C11	R1	7.33091687811462
24	C16	R1	7.04439411935845
24	C8	R1	7.37503943134692
24	C20	R1	7.24792751344359
24	C7	R1	7.29462074889163
25	C23	R1	7.03342300153745
25	C17	R1	7.28540221886225
25	C10	R1	7.33091687811462
25	C14	R1	7.06608919045777
25	C5	R1	7.43462822763672
25	C9	R1	7.20945336562895
25	C24	R1	7.65821148275179
25	C6	R1	7.06608919045777
25	C21	R1	7.33091687811462
25	C19	R1	7.2667865406949
25	C22	R1	7.34872815423108
25	C4	R1	7.61470984411521
25	C13	R1	7.17990909001493
25	C18	R1	7.15987133677839
25	C15	R1	7.03342300153745
25	C11	R1	7.28540221886225
25	C16	R1	7.04439411935845
25	C8	R1	7.4178525148859
25	C20	R1	7.05528243550119
25	C7	R1	7.04439411935845
26	C23	R1	7.40087943628218
26	C17	R1	7.29462074889163
26	C12	R1	7.23840473932508
26	C10	R1	7.49984588708321
26	C3	R1	6.97727992349992
26	C14	R1	7.24792751344359
26	C5	R1	7.39231742277876
26	C9	R1	7.62205181945638
26	C24	R1	7.4757334309664
26	C6	R1	6.71424551766612
26	C19	R1	7.17990909001493
26	C1	R1	7.28540221886225
26	C22	R1	6.79441586635011
26	C4	R1	7.09803208296053
26	C13	R1	7.20945336562895
26	C18	R1	7.33091687811462
26	C16	R1	6.95419631038687
26	C8	R1	7.25738784269265
26	C20	R1	7.4262647547021
26	C7	R1	7.55458885167764
27	C23	R1	6.97727992349992
27	C17	R1	7.10852445677817
27	C10	R1	7.02236781302845
27	C3	R1	7.07681559705083
27	C14	R1	7.18982455888002
27	C5	R1	7.10852445677817
27	C9	R1	6.98868468677217
27	C24	R1	7.49984588708321
27	C21	R1	7.23840473932508
27	C19	R1	7.33091687811462
27	C1	R1	7.34872815423108
27	C22	R1	7.43462822763672
27	C4	R1	7.21916852046216
27	C13	R1	7.35755200461808
27	C18	R1	7.48381577726426
27	C11	R1	7.37503943134692
27	C16	R1	7.15987133677839
27	C8	R1	6.94251450533924
27	C20	R1	7.03342300153745
27	C7	R1	7.33985000288462
28	C23	R1	7.3037807481771
28	C17	R1	7.07681559705083
28	C10	R1	7.13955135239879
28	C3	R1	6.79441586635011
28	C14	R1	7.4262647547021
28	C5	R1	6.97727992349992
28	C24	R1	6.93073733756289
28	C6	R1	7.14974711950468
28	C21	R1	7.16992500144231
28	C19	R1	7.39231742277876
28	C1	R1	7.57742882803575
28	C22	R1	7.03342300153745
28	C4	R1	7.40087943628218
28	C13	R1	7.33091687811462
28	C18	R1	7.35755200461808
28	C15	R1	7.51569983828404
28	C11	R1	7.04439411935845
28	C16	R1	6.90689059560852
28	C8	R1	7.35755200461808
28	C20	R1	7.17990909001493
28	C7	R1	7.37503943134692
29	C23	R1	6.79441586635011
29	C17	R1	7.40087943628218
29	C12	R1	7.13955135239879
29	C10	R1	7.51569983828404
29	C3	R1	7.32192809488736
29	C14	R1	7.35755200461808
29	C5	R1	7.36632221424582
29	C9	R1	6.8073549220576
29	C24	R1	7.32192809488736
29	C21	R1	7.19967234483636
29	C19	R1	7.18982455888002
29	C1	R1	7.48381577726426
29	C22	R1	7.49984588708321
29	C4	R1	7.24792751344359
29	C13	R1	7.4093909361377
29	C11	R1	7.09803208296053
29	C16	R1	7.18982455888002
29	C8	R1	7.15987133677839
29	C7	R1	7.22881869049588
30	C23	R1	7.38370429247405
30	C17	R1	7.36632221424582
30	C12	R1	7.08746284125034
30	C10	R1	7.11894107272351
30	C3	R1	7.24792751344359
30	C14	R1	7.28540221886225
30	C9	R1	7.21916852046216
30	C24	R1	7.19967234483636
30	C6	R1	7.60733031374961
30	C21	R1	7.23840473932508
30	C19	R1	6.94251450533924
30	C1	R1	7.07681559705083
30	C22	R1	7.18982455888002
30	C4	R1	7.4093909361377
30	C18	R1	7.44294349584873
30	C11	R1	7.35755200461808
30	C16	R1	7.10852445677817
30	C8	R1	7.25738784269265
30	C20	R1	7.22881869049588
30	C7	R1	7.14974711950468
31	C23	R1	7.54689445988764
31	C17	R1	7.62935662007961
31	C12	R1	7.18982455888002
31	C10	R1	7.27612440527424
31	C3	R1	6.98868468677217
31	C14	R1	7.59991284218713
31	C5	R1	7.4178525148859
31	C9	R1	7.33985000288462
31	C24	R1	7.51569983828404
31	C6	R1	7.04439411935845
31	C21	R1	7.24792751344359
31	C19	R1	7.54689445988764
31	C1	R1	7.48381577726426
31	C22	R1	7.38370429247405
31	C4	R1	7.32192809488736
31	C13	R1	7.06608919045777
31	C18	R1	6.98868468677217
31	C15	R1	7.22881869049588
31	C11	R1	7.33091687811462
31	C16	R1	7.25738784269265
31	C8	R1	7.16992500144231
31	C20	R1	7.22881869049588
31	C7	R1	7.20945336562895
32	C23	R1	7.4178525148859
32	C17	R1	7.2667865406949
32	C12	R1	7.35755200461808
32	C10	R1	7.24792751344359
32	C3	R1	7.15987133677839
32	C14	R1	7.25738784269265
32	C5	R1	7.12928301694497
32	C9	R1	6.98868468677217
32	C24	R1	7.16992500144231
32	C6	R1	7.49185309632967
32	C21	R1	7.4262647547021
32	C19	R1	7.33091687811462
32	C1	R1	7.25738784269265
32	C22	R1	7.35755200461808
32	C4	R1	6.88264304936184
32	C13	R1	7.48381577726426
32	C18	R1	7.11894107272351
32	C15	R1	6.82017896241519
32	C11	R1	7.04439411935845
32	C16	R1	6.97727992349992
32	C8	R1	7.03342300153745
32	C20	R1	7.24792751344359
32	C7	R1	7.2667865406949
33	C23	R1	7.13955135239879
33	C17	R1	7.02236781302845
33	C12	R1	7.22881869049588
33	C10	R1	7.38370429247405
33	C3	R1	7.24792751344359
33	C14	R1	7.25738784269265
33	C5	R1	7.36632221424582
33	C9	R1	7.12928301694497
33	C24	R1	7.23840473932508
33	C21	R1	7.4262647547021
33	C19	R1	7.48381577726426
33	C1	R1	7
33	C22	R1	7.49984588708321
33	C4	R1	7.27612440527424
33	C13	R1	7.24792751344359
33	C18	R1	7.03342300153745
33	C15	R1	7.12928301694497
33	C11	R1	7.38370429247405
33	C16	R1	7.23840473932508
33	C8	R1	7.10852445677817
33	C7	R1	6.96578428466209
34	C23	R1	7.467605550083
34	C17	R1	7.33985000288462
34	C12	R1	7.19967234483636
34	C10	R1	7.40087943628218
34	C3	R1	6.98868468677217
34	C14	R1	7.06608919045777
34	C9	R1	7.29462074889163
34	C24	R1	7.4178525148859
34	C6	R1	7.3037807481771
34	C21	R1	7.31288295528436
34	C19	R1	7.467605550083
34	C1	R1	7.25738784269265
34	C22	R1	7.18982455888002
34	C4	R1	7.20945336562895
34	C13	R1	7.53915881110803
34	C18	R1	7.11894107272351
34	C15	R1	7.21916852046216
34	C11	R1	7.24792751344359
34	C8	R1	7.22881869049588
34	C20	R1	7.10852445677817
34	C7	R1	7.32192809488736
35	C23	R1	7.53915881110803
35	C17	R1	7.11894107272351
35	C12	R1	7.467605550083
35	C10	R1	7.11894107272351
35	C3	R1	7.28540221886225
35	C14	R1	7.01122725542325
35	C5	R1	7.25738784269265
35	C24	R1	7.03342300153745
35	C6	R1	7.12928301694497
35	C21	R1	7.32192809488736
35	C19	R1	7.49984588708321
35	C1	R1	7
35	C22	R1	7.28540221886225
35	C4	R1	7.37503943134692
35	C13	R1	7.34872815423108
35	C18	R1	7.53915881110803
35	C15	R1	7.06608919045777
35	C11	R1	7.17990909001493
35	C16	R1	7.07681559705083
35	C8	R1	7.3037807481771
35	C20	R1	6.93073733756289
35	C7	R1	7.33091687811462
36	C23	R1	7.31288295528436
36	C17	R1	7.4262647547021
36	C3	R1	7.22881869049588
36	C14	R1	7.39231742277876
36	C5	R1	7.53915881110803
36	C9	R1	7.23840473932508
36	C24	R1	6.74146698640115
36	C6	R1	7.2667865406949
36	C21	R1	7.467605550083
36	C19	R1	7.23840473932508
36	C1	R1	7.48381577726426
36	C22	R1	7.4178525148859
36	C4	R1	7.3037807481771
36	C18	R1	7.20945336562895
36	C15	R1	7.24792751344359
36	C11	R1	7.15987133677839
36	C16	R1	7.40087943628218
36	C8	R1	7.51569983828404
36	C20	R1	7.17990909001493
36	C7	R1	7.13955135239879
37	C23	R1	6.90689059560852
37	C17	R1	7
37	C10	R1	7.31288295528436
37	C3	R1	7.28540221886225
37	C14	R1	7.20945336562895
37	C5	R1	7.16992500144231
37	C9	R1	6.89481776330794
37	C24	R1	7.27612440527424
37	C6	R1	7.4262647547021
37	C21	R1	7.14974711950468
37	C19	R1	6.98868468677217
37	C1	R1	7.2667865406949
37	C22	R1	6.98868468677217
37	C4	R1	6.97727992349992
37	C13	R1	7.33091687811462
37	C18	R1	6.98868468677217
37	C15	R1	6.93073733756289
37	C11	R1	7.22881869049588
37	C16	R1	7.06608919045777
37	C8	R1	7.39231742277876
37	C20	R1	7.05528243550119
37	C7	R1	7.20945336562895
38	C23	R1	7.19967234483636
38	C17	R1	7.467605550083
38	C12	R1	7.4757334309664
38	C10	R1	7.10852445677817
38	C3	R1	7.03342300153745
38	C14	R1	7.40087943628218
38	C5	R1	7.53915881110803
38	C9	R1	7.45121111183233
38	C24	R1	7.61470984411521
38	C6	R1	7.23840473932508
38	C21	R1	7.04439411935845
38	C19	R1	7.4594316186373
38	C1	R1	7.09803208296053
38	C22	R1	7.05528243550119
38	C4	R1	7.33091687811462
38	C13	R1	6.93073733756289
38	C18	R1	7.04439411935845
38	C15	R1	7.33091687811462
38	C11	R1	7.15987133677839
38	C16	R1	7.4093909361377
38	C8	R1	7.45121111183233
38	C20	R1	7.36632221424582
38	C7	R1	7.15987133677839
39	C23	R1	7.11894107272351
39	C17	R1	7.12928301694497
39	C12	R1	7.36632221424582
39	C3	R1	7.05528243550119
39	C14	R1	7.27612440527424
39	C5	R1	7.25738784269265
39	C24	R1	7.14974711950468
39	C6	R1	7
39	C21	R1	7.24792751344359
39	C1	R1	7.36632221424582
39	C22	R1	7.65821148275179
39	C4	R1	6.97727992349992
39	C13	R1	7.4594316186373
39	C18	R1	7.67948009950545
39	C15	R1	7.29462074889163
39	C11	R1	7.53138146051631
39	C16	R1	7.3037807481771
39	C8	R1	6.94251450533924
39	C20	R1	7.19967234483636
40	C23	R1	6.88264304936184
40	C17	R1	7.3037807481771
40	C12	R1	7.38370429247405
40	C10	R1	7.15987133677839
40	C3	R1	7.67948009950545
40	C14	R1	7.29462074889163
40	C5	R1	6.91886323727459
40	C9	R1	7.23840473932508
40	C24	R1	7.24792751344359
40	C6	R1	7.56985560833095
40	C21	R1	7.07681559705083
40	C19	R1	7.21916852046216
40	C1	R1	7.08746284125034
40	C22	R1	7.38370429247405
40	C4	R1	7.18982455888002
40	C13	R1	7.25738784269265
40	C18	R1	7.10852445677817
40	C15	R1	6.95419631038687
40	C11	R1	6.94251450533924
40	C16	R1	7.18982455888002
40	C8	R1	7.21916852046216
40	C20	R1	7.23840473932508
40	C7	R1	7.36632221424582
41	C23	R1	7.13955135239879
41	C17	R1	7.4594316186373
41	C12	R1	7.39231742277876
41	C10	R1	7.07681559705083
41	C3	R1	7.45121111183233
41	C14	R1	7.21916852046216
41	C5	R1	7.25738784269265
41	C9	R1	7.38370429247405
41	C24	R1	7.01122725542325
41	C6	R1	7.11894107272351
41	C21	R1	7.17990909001493
41	C19	R1	7.17990909001493
41	C1	R1	7.04439411935845
41	C22	R1	7.33091687811462
41	C4	R1	7
41	C13	R1	7.17990909001493
41	C18	R1	7.04439411935845
41	C15	R1	7.35755200461808
41	C11	R1	7.79441586635011
41	C16	R1	6.98868468677217
41	C8	R1	7.05528243550119
41	C7	R1	7.36632221424582
42	C23	R1	7.03342300153745
42	C17	R1	7.18982455888002
42	C12	R1	7.05528243550119
42	C10	R1	7.2667865406949
42	C3	R1	7.04439411935845
42	C14	R1	7.27612440527424
42	C5	R1	6.95419631038687
42	C9	R1	6.95419631038687
42	C24	R1	7.05528243550119
42	C6	R1	7.09803208296053
42	C21	R1	7.14974711950468
42	C19	R1	6.97727992349992
42	C1	R1	7.36632221424582
42	C4	R1	7.44294349584873
42	C13	R1	6.97727992349992
42	C18	R1	7.33985000288462
42	C15	R1	7.08746284125034
42	C11	R1	7.467605550083
42	C16	R1	7.17990909001493
42	C8	R1	7.33985000288462
42	C20	R1	7.28540221886225
42	C7	R1	6.98868468677217
43	C23	R1	6.88264304936184
43	C12	R1	7.49984588708321
43	C10	R1	7.12928301694497
43	C3	R1	6.89481776330794
43	C14	R1	6.89481776330794
43	C9	R1	7.4594316186373
43	C24	R1	7.09803208296053
43	C6	R1	7.24792751344359
43	C21	R1	7.51569983828404
43	C19	R1	7.09803208296053
43	C1	R1	7.45121111183233
43	C22	R1	7.54689445988764
43	C4	R1	7.05528243550119
43	C13	R1	7.39231742277876
43	C18	R1	7.19967234483636
43	C15	R1	7.38370429247405
43	C11	R1	7.24792751344359
43	C16	R1	7.31288295528436
43	C8	R1	7.17990909001493
43	C20	R1	6.93073733756289
43	C7	R1	7.19967234483636
44	C23	R1	7.2667865406949
44	C12	R1	6.97727992349992
44	C10	R1	7.13955135239879
44	C14	R1	7.06608919045777
44	C5	R1	7.34872815423108
44	C9	R1	7.4262647547021
44	C19	R1	7.27612440527424
44	C1	R1	7.17990909001493
44	C22	R1	7.04439411935845
44	C4	R1	7.18982455888002
44	C13	R1	7.33985000288462
44	C18	R1	6.8703647195834
44	C15	R1	7.35755200461808
44	C11	R1	7.4178525148859
44	C16	R1	6.97727992349992
44	C8	R1	7.36632221424582
44	C20	R1	7.25738784269265
44	C7	R1	7.33985000288462
45	C23	R1	7.2667865406949
45	C17	R1	7.38370429247405
45	C3	R1	7.53915881110803
45	C14	R1	7.51569983828404
45	C5	R1	6.98868468677217
45	C9	R1	7.25738784269265
45	C24	R1	7.23840473932508
45	C6	R1	6.88264304936184
45	C21	R1	7.22881869049588
45	C19	R1	7.18982455888002
45	C1	R1	7.43462822763672
45	C22	R1	7.06608919045777
45	C4	R1	7.49984588708321
45	C13	R1	7.4594316186373
45	C18	R1	7.4178525148859
45	C15	R1	7.23840473932508
45	C11	R1	6.96578428466209
45	C16	R1	6.88264304936184
45	C8	R1	7.15987133677839
45	C20	R1	7.56985560833095
45	C7	R1	7.13955135239879
46	C23	R1	6.98868468677217
46	C17	R1	7.4594316186373
46	C12	R1	7.49185309632967
46	C3	R1	7.4757334309664
46	C14	R1	7.16992500144231
46	C5	R1	7.20945336562895
46	C9	R1	7.40087943628218
46	C24	R1	6.94251450533924
46	C6	R1	7.36632221424582
46	C21	R1	7.53138146051631
46	C19	R1	7.58496250072116
46	C1	R1	7.27612440527424
46	C22	R1	7.36632221424582
46	C4	R1	7.38370429247405
46	C13	R1	7.11894107272351
46	C18	R1	7.21916852046216
46	C15	R1	7.35755200461808
46	C11	R1	7.29462074889163
46	C16	R1	7.28540221886225
46	C8	R1	7.15987133677839
46	C20	R1	7.38370429247405
46	C7	R1	7.4262647547021
47	C23	R1	7.04439411935845
47	C17	R1	7.03342300153745
47	C12	R1	7.56224242422107
47	C10	R1	7.10852445677817
47	C3	R1	7.33985000288462
47	C14	R1	7.56224242422107
47	C5	R1	6.93073733756289
47	C9	R1	7.17990909001493
47	C24	R1	7.29462074889163
47	C6	R1	7.23840473932508
47	C21	R1	7.20945336562895
47	C19	R1	7.33091687811462
47	C1	R1	7.55458885167764
47	C22	R1	6.88264304936184
47	C4	R1	7.39231742277876
47	C13	R1	7.02236781302845
47	C18	R1	7.15987133677839
47	C15	R1	7.4178525148859
47	C11	R1	7.24792751344359
47	C8	R1	7.2667865406949
47	C20	R1	7.55458885167764
48	C23	R1	7.3037807481771
48	C17	R1	7.05528243550119
48	C12	R1	7.25738784269265
48	C10	R1	7.12928301694497
48	C14	R1	7.22881869049588
48	C5	R1	7.4757334309664
48	C9	R1	7.33091687811462
48	C24	R1	6.96578428466209
48	C6	R1	7.31288295528436
48	C21	R1	7.39231742277876
48	C19	R1	7.32192809488736
48	C1	R1	7.33985000288462
48	C22	R1	6.98868468677217
48	C13	R1	7.11894107272351
48	C18	R1	7.37503943134692
48	C15	R1	7.33091687811462
48	C11	R1	7.20945336562895
48	C16	R1	7.17990909001493
48	C8	R1	7.56224242422107
48	C20	R1	6.90689059560852
48	C7	R1	6.8703647195834
49	C23	R1	7.14974711950468
49	C17	R1	7.21916852046216
49	C12	R1	7.08746284125034
49	C10	R1	7.2667865406949
49	C14	R1	7.62205181945638
49	C5	R1	7.39231742277876
49	C6	R1	7.31288295528436
49	C21	R1	7.15987133677839
49	C19	R1	7.03342300153745
49	C1	R1	7.15987133677839
49	C22	R1	7.28540221886225
49	C4	R1	7.20945336562895
49	C13	R1	7.82017896241519
49	C18	R1	7.19967234483636
49	C15	R1	6.97727992349992
49	C11	R1	7.35755200461808
49	C16	R1	7.2667865406949
49	C8	R1	7.43462822763672
49	C20	R1	7.32192809488736
49	C7	R1	7.09803208296053
50	C23	R1	7.62205181945638
50	C17	R1	7.32192809488736
50	C10	R1	7.2667865406949
50	C3	R1	7.37503943134692
50	C14	R1	7.15987133677839
50	C5	R1	6.97727992349992
50	C9	R1	7.27612440527424
50	C24	R1	7.56224242422107
50	C6	R1	7.2667865406949
50	C19	R1	7.11894107272351
50	C1	R1	7.34872815423108
50	C22	R1	7.21916852046216
50	C4	R1	7.36632221424582
50	C13	R1	7.32192809488736
50	C18	R1	7.32192809488736
50	C15	R1	7.16992500144231
50	C11	R1	7.02236781302845
50	C16	R1	7.4757334309664
50	C8	R1	7.07681559705083
50	C20	R1	7.33091687811462
50	C7	R1	7.17990909001493
51	C23	R1	7.33985000288462
51	C17	R1	7.33091687811462
51	C12	R1	7.49185309632967
51	C14	R1	7.53915881110803
51	C5	R1	7.21916852046216
51	C9	R1	6.97727992349992
51	C24	R1	7.49185309632967
51	C6	R1	7.43462822763672
51	C21	R1	6.8703647195834
51	C19	R1	7.52356195605701
51	C1	R1	7.13955135239879
51	C22	R1	7.38370429247405
51	C4	R1	7.17990909001493
51	C13	R1	7.2667865406949
51	C18	R1	7.09803208296053
51	C15	R1	7.29462074889163
51	C11	R1	7.4093909361377
51	C16	R1	7.4178525148859
51	C8	R1	7.22881869049588
51	C20	R1	7.25738784269265
51	C7	R1	7.11894107272351
52	C23	R1	7.37503943134692
52	C17	R1	7.4757334309664
52	C12	R1	7.09803208296053
52	C10	R1	7.25738784269265
52	C14	R1	7.67948009950545
52	C5	R1	7.15987133677839
52	C9	R1	7.36632221424582
52	C24	R1	7.10852445677817
52	C6	R1	7.4178525148859
52	C21	R1	6.89481776330794
52	C19	R1	7.10852445677817
52	C1	R1	7.04439411935845
52	C4	R1	6.85798099512757
52	C13	R1	7.24792751344359
52	C15	R1	7.05528243550119
52	C11	R1	7.15987133677839
52	C16	R1	7.27612440527424
52	C8	R1	7.29462074889163
52	C20	R1	6.94251450533924
52	C7	R1	7.24792751344359
53	C23	R1	7.36632221424582
53	C17	R1	7.12928301694497
53	C12	R1	7.3037807481771
53	C10	R1	7.09803208296053
53	C3	R1	7.14974711950468
53	C24	R1	6.78135971352466
53	C6	R1	7.11894107272351
53	C21	R1	7.16992500144231
53	C19	R1	6.95419631038687
53	C22	R1	7.23840473932508
53	C4	R1	7.15987133677839
53	C13	R1	7.39231742277876
53	C18	R1	7
53	C15	R1	7.467605550083
53	C11	R1	7.06608919045777
53	C16	R1	7.3037807481771
53	C8	R1	7.22881869049588
53	C7	R1	7.31288295528436
54	C23	R1	7.4594316186373
54	C17	R1	7.33985000288462
54	C12	R1	7.45121111183233
54	C14	R1	7.19967234483636
54	C9	R1	7.467605550083
54	C24	R1	7.16992500144231
54	C6	R1	7
54	C21	R1	7.21916852046216
54	C19	R1	7.06608919045777
54	C1	R1	7.02236781302845
54	C22	R1	7.23840473932508
54	C4	R1	7.4262647547021
54	C13	R1	7.37503943134692
54	C18	R1	6.90689059560852
54	C11	R1	7.55458885167764
54	C16	R1	7.19967234483636
54	C8	R1	7.4093909361377
54	C20	R1	7.32192809488736
54	C7	R1	7.21916852046216
55	C23	R1	7.43462822763672
55	C17	R1	7.24792751344359
55	C12	R1	7.09803208296053
55	C10	R1	7.33091687811462
55	C3	R1	7.23840473932508
55	C14	R1	7.35755200461808
55	C5	R1	7.14974711950468
55	C9	R1	6.84549005094437
55	C24	R1	6.97727992349992
55	C6	R1	7.02236781302845
55	C21	R1	7.14974711950468
55	C19	R1	7.19967234483636
55	C1	R1	7.3037807481771
55	C22	R1	7.13955135239879
55	C4	R1	7.05528243550119
55	C13	R1	6.95419631038687
55	C18	R1	7.31288295528436
55	C15	R1	6.79441586635011
55	C11	R1	7.17990909001493
55	C16	R1	7.39231742277876
55	C8	R1	7.01122725542325
55	C20	R1	7.31288295528436
55	C7	R1	7.24792751344359
56	C23	R1	7.28540221886225
56	C17	R1	7.48381577726426
56	C12	R1	7.07681559705083
56	C10	R1	7.10852445677817
56	C3	R1	7.39231742277876
56	C14	R1	7.29462074889163
56	C5	R1	7.59991284218713
56	C9	R1	7.38370429247405
56	C24	R1	7.11894107272351
56	C6	R1	7.4594316186373
56	C21	R1	7.29462074889163
56	C19	R1	7.31288295528436
56	C1	R1	7.29462074889163
56	C22	R1	7.02236781302845
56	C4	R1	7.19967234483636
56	C13	R1	7.17990909001493
56	C18	R1	7.12928301694497
56	C15	R1	7.28540221886225
56	C11	R1	7.34872815423108
56	C16	R1	7.02236781302845
56	C8	R1	6.88264304936184
56	C20	R1	7.32192809488736
56	C7	R1	7.39231742277876
57	C23	R1	7.17990909001493
57	C17	R1	7.49185309632967
57	C12	R1	7.4093909361377
57	C10	R1	7.32192809488736
57	C3	R1	7.11894107272351
57	C14	R1	7.27612440527424
57	C9	R1	7.28540221886225
57	C24	R1	7.29462074889163
57	C6	R1	7.04439411935845
57	C21	R1	7.43462822763672
57	C19	R1	7.21916852046216
57	C1	R1	7.27612440527424
57	C4	R1	7.15987133677839
57	C13	R1	7.29462074889163
57	C18	R1	7.14974711950468
57	C15	R1	7.44294349584873
57	C11	R1	7.34872815423108
57	C16	R1	7.19967234483636
57	C8	R1	7.33985000288462
57	C20	R1	7.22881869049588
57	C7	R1	7.19967234483636
58	C23	R1	7.59245703726808
58	C17	R1	7.4594316186373
58	C12	R1	7.2667865406949
58	C10	R1	7.11894107272351
58	C3	R1	7.28540221886225
58	C14	R1	7.32192809488736
58	C5	R1	7.31288295528436
58	C9	R1	7.12928301694497
58	C24	R1	6.8703647195834
58	C6	R1	7.76155123244448
58	C21	R1	7.4262647547021
58	C1	R1	7.21916852046216
58	C22	R1	6.90689059560852
58	C4	R1	7.54689445988764
58	C13	R1	7.467605550083
58	C18	R1	7.09803208296053
58	C15	R1	7.5077946401987
58	C16	R1	7.31288295528436
58	C8	R1	6.94251450533924
58	C20	R1	7.40087943628218
58	C7	R1	7.25738784269265
59	C23	R1	7.4594316186373
59	C17	R1	7.36632221424582
59	C12	R1	7.40087943628218
59	C10	R1	7.40087943628218
59	C3	R1	7.27612440527424
59	C14	R1	7.34872815423108
59	C5	R1	7.35755200461808
59	C9	R1	7.51569983828404
59	C24	R1	7.12928301694497
59	C6	R1	7.25738784269265
59	C21	R1	7.24792751344359
59	C19	R1	7.16992500144231
59	C1	R1	7.16992500144231
59	C22	R1	7.22881869049588
59	C4	R1	7.21916852046216
59	C13	R1	7.56224242422107
59	C15	R1	6.97727992349992
59	C11	R1	7.5077946401987
59	C7	R1	7.64385618977472
60	C23	R1	7.21916852046216
60	C12	R1	7.33985000288462
60	C3	R1	7.70043971814109
60	C5	R1	7.01122725542325
60	C9	R1	7.4262647547021
60	C24	R1	7.4594316186373
60	C6	R1	7.20945336562895
60	C21	R1	7.29462074889163
60	C19	R1	7.21916852046216
60	C1	R1	7.12928301694497
60	C22	R1	7.06608919045777
60	C4	R1	7.27612440527424
60	C13	R1	6.91886323727459
60	C18	R1	7.40087943628218
60	C15	R1	7.43462822763672
60	C11	R1	7.49185309632967
60	C16	R1	7.21916852046216
60	C8	R1	7.31288295528436
60	C20	R1	7.44294349584873
60	C7	R1	7.18982455888002
61	C23	R1	7.7279204545632
61	C17	R1	6.95419631038687
61	C12	R1	6.97727992349992
61	C10	R1	7.04439411935845
61	C3	R1	7.36632221424582
61	C14	R1	7.35755200461808
61	C5	R1	7.09803208296053
61	C9	R1	7.56224242422107
61	C6	R1	7.25738784269265
61	C21	R1	7.13955135239879
61	C19	R1	7.19967234483636
61	C1	R1	7.4594316186373
61	C22	R1	7.12928301694497
61	C4	R1	6.95419631038687
61	C13	R1	7.21916852046216
61	C18	R1	6.95419631038687
61	C15	R1	7.10852445677817
61	C11	R1	7.33091687811462
61	C16	R1	7.39231742277876
61	C8	R1	7.24792751344359
61	C20	R1	7.17990909001493
62	C23	R1	7.06608919045777
62	C17	R1	7.23840473932508
62	C12	R1	7.37503943134692
62	C10	R1	7.22881869049588
62	C14	R1	6.96578428466209
62	C5	R1	6.94251450533924
62	C9	R1	7.39231742277876
62	C24	R1	7.24792751344359
62	C6	R1	7
62	C21	R1	7.08746284125034
62	C19	R1	7.12928301694497
62	C1	R1	7.49185309632967
62	C22	R1	7.28540221886225
62	C4	R1	7.48381577726426
62	C13	R1	7.25738784269265
62	C18	R1	7.10852445677817
62	C11	R1	6.89481776330794
62	C16	R1	7.10852445677817
62	C8	R1	6.93073733756289
62	C7	R1	7.45121111183233
63	C23	R1	7.03342300153745
63	C17	R1	6.98868468677217
63	C12	R1	6.89481776330794
63	C10	R1	7.25738784269265
63	C3	R1	7.15987133677839
63	C14	R1	7.49984588708321
63	C5	R1	7.35755200461808
63	C24	R1	7.21916852046216
63	C6	R1	7.11894107272351
63	C21	R1	7.22881869049588
63	C19	R1	7.4262647547021
63	C1	R1	7.45121111183233
63	C22	R1	7.53138146051631
63	C4	R1	6.97727992349992
63	C13	R1	7.15987133677839
63	C18	R1	7.29462074889163
63	C11	R1	7.06608919045777
63	C8	R1	7.31288295528436
63	C20	R1	7.56985560833095
63	C7	R1	7.01122725542325
64	C23	R1	7.33985000288462
64	C12	R1	7.03342300153745
64	C10	R1	6.85798099512757
64	C3	R1	7.39231742277876
64	C14	R1	7.20945336562895
64	C9	R1	6.97727992349992
64	C24	R1	7.467605550083
64	C6	R1	7.20945336562895
64	C19	R1	7.38370429247405
64	C1	R1	7
64	C22	R1	7.03342300153745
64	C4	R1	7.14974711950468
64	C13	R1	7.43462822763672
64	C18	R1	7.15987133677839
64	C15	R1	6.93073733756289
64	C11	R1	7.37503943134692
64	C16	R1	6.97727992349992
64	C8	R1	7.37503943134692
64	C20	R1	7.36632221424582
64	C7	R1	7.33091687811462
65	C23	R1	7.32192809488736
65	C17	R1	6.75488750216347
65	C12	R1	7.28540221886225
65	C10	R1	7.18982455888002
65	C3	R1	7.22881869049588
65	C5	R1	7.12928301694497
65	C9	R1	7.08746284125034
65	C24	R1	7.2667865406949
65	C6	R1	7.22881869049588
65	C21	R1	7.08746284125034
65	C19	R1	7.29462074889163
65	C1	R1	6.95419631038687
65	C22	R1	7.19967234483636
65	C4	R1	7.52356195605701
65	C13	R1	7.09803208296053
65	C18	R1	7.48381577726426
65	C15	R1	7.07681559705083
65	C11	R1	7.04439411935845
65	C16	R1	7.4093909361377
65	C8	R1	6.97727992349992
65	C20	R1	7.39231742277876
66	C23	R1	7.17990909001493
66	C17	R1	6.93073733756289
66	C10	R1	7.24792751344359
66	C14	R1	7.19967234483636
66	C5	R1	6.97727992349992
66	C9	R1	7.04439411935845
66	C24	R1	7
66	C6	R1	7.43462822763672
66	C21	R1	7.27612440527424
66	C19	R1	7.10852445677817
66	C1	R1	7.22881869049588
66	C22	R1	7.14974711950468
66	C4	R1	7.36632221424582
66	C13	R1	7.14974711950468
66	C15	R1	7.3037807481771
66	C11	R1	7.16992500144231
66	C16	R1	7.34872815423108
66	C8	R1	7.34872815423108
66	C20	R1	6.97727992349992
66	C7	R1	7.38370429247405
67	C23	R1	7.4757334309664
67	C17	R1	7.29462074889163
67	C12	R1	7.54689445988764
67	C3	R1	7.55458885167764
67	C14	R1	7.3037807481771
67	C5	R1	7.4262647547021
67	C9	R1	7.09803208296053
67	C24	R1	7.31288295528436
67	C6	R1	7.23840473932508
67	C21	R1	7.18982455888002
67	C19	R1	7
67	C1	R1	7.4757334309664
67	C22	R1	6.93073733756289
67	C4	R1	7.23840473932508
67	C13	R1	6.91886323727459
67	C18	R1	7.11894107272351
67	C15	R1	6.90689059560852
67	C11	R1	7.12928301694497
67	C16	R1	7.32192809488736
67	C8	R1	7.36632221424582
67	C20	R1	7.06608919045777
67	C7	R1	7.16992500144231
68	C23	R1	7.59991284218713
68	C17	R1	6.74146698640115
68	C12	R1	6.98868468677217
68	C10	R1	7.25738784269265
68	C14	R1	7.24792751344359
68	C5	R1	7.33985000288462
68	C9	R1	7.35755200461808
68	C24	R1	6.95419631038687
68	C6	R1	7.31288295528436
68	C21	R1	6.97727992349992
68	C19	R1	7.58496250072116
68	C1	R1	7.16992500144231
68	C22	R1	7.4262647547021
68	C13	R1	7.53138146051631
68	C18	R1	7.10852445677817
68	C15	R1	7.03342300153745
68	C11	R1	7.20945336562895
68	C16	R1	7.38370429247405
68	C8	R1	7.44294349584873
68	C20	R1	7.56224242422107
68	C7	R1	7.04439411935845
69	C23	R1	7.4178525148859
69	C17	R1	7.27612440527424
69	C12	R1	7.17990909001493
69	C3	R1	7.23840473932508
69	C5	R1	7.01122725542325
69	C9	R1	7.20945336562895
69	C6	R1	7.14974711950468
69	C21	R1	7.48381577726426
69	C19	R1	7.4757334309664
69	C4	R1	7.57742882803575
69	C13	R1	7.22881869049588
69	C18	R1	7.09803208296053
69	C15	R1	7.16992500144231
69	C16	R1	7.12928301694497
69	C8	R1	7.11894107272351
69	C20	R1	7.49984588708321
70	C23	R1	7.54689445988764
70	C12	R1	7.32192809488736
70	C10	R1	7.23840473932508
70	C3	R1	6.93073733756289
70	C14	R1	6.79441586635011
70	C5	R1	7.13955135239879
70	C9	R1	7.4262647547021
70	C24	R1	7.31288295528436
70	C6	R1	7.04439411935845
70	C21	R1	6.97727992349992
70	C19	R1	7.08746284125034
70	C1	R1	7.49984588708321
70	C22	R1	7.03342300153745
70	C4	R1	7.21916852046216
70	C18	R1	6.96578428466209
70	C15	R1	7.64385618977472
70	C11	R1	7.23840473932508
70	C16	R1	6.85798099512757
70	C20	R1	7.21916852046216
70	C7	R1	7.38370429247405
71	C23	R1	7.48381577726426
71	C17	R1	7.14974711950468
71	C12	R1	6.95419631038687
71	C10	R1	6.90689059560852
71	C3	R1	7.4757334309664
71	C14	R1	7.15987133677839
71	C5	R1	7.21916852046216
71	C9	R1	7.4093909361377
71	C24	R1	7.4093909361377
71	C6	R1	7.38370429247405
71	C21	R1	7.4178525148859
71	C19	R1	7.24792751344359
71	C1	R1	7.10852445677817
71	C22	R1	7.10852445677817
71	C4	R1	6.94251450533924
71	C13	R1	7.02236781302845
71	C18	R1	7.11894107272351
71	C15	R1	7.27612440527424
71	C11	R1	7.4594316186373
71	C16	R1	6.90689059560852
71	C8	R1	7.25738784269265
71	C20	R1	6.98868468677217
71	C7	R1	7.14974711950468
72	C17	R1	7.16992500144231
72	C12	R1	7.13955135239879
72	C10	R1	7.49984588708321
72	C14	R1	7.20945336562895
72	C5	R1	6.91886323727459
72	C9	R1	7.23840473932508
72	C24	R1	7.34872815423108
72	C6	R1	7.29462074889163
72	C21	R1	7.49984588708321
72	C19	R1	7.10852445677817
72	C1	R1	7.2667865406949
72	C22	R1	7.2667865406949
72	C13	R1	7.22881869049588
72	C18	R1	7.27612440527424
72	C15	R1	7.11894107272351
72	C11	R1	7.39231742277876
72	C16	R1	7.37503943134692
72	C20	R1	6.85798099512757
72	C7	R1	7.44294349584873
73	C23	R1	7.5077946401987
73	C17	R1	6.90689059560852
73	C12	R1	7.37503943134692
73	C3	R1	7.25738784269265
73	C5	R1	7.03342300153745
73	C9	R1	7.23840473932508
73	C24	R1	7.53138146051631
73	C6	R1	7.14974711950468
73	C21	R1	7.56224242422107
73	C1	R1	7.33985000288462
73	C22	R1	7.4594316186373
73	C4	R1	7.16992500144231
73	C13	R1	7.04439411935845
73	C18	R1	6.98868468677217
73	C15	R1	7.19967234483636
73	C11	R1	6.96578428466209
73	C16	R1	7.31288295528436
73	C8	R1	6.94251450533924
73	C20	R1	7.31288295528436
74	C23	R1	7.35755200461808
74	C17	R1	7.15987133677839
74	C10	R1	7.12928301694497
74	C14	R1	7.44294349584873
74	C5	R1	7.21916852046216
74	C9	R1	6.8703647195834
74	C24	R1	7.27612440527424
74	C6	R1	7.23840473932508
74	C21	R1	7.01122725542325
74	C19	R1	7.23840473932508
74	C1	R1	7.01122725542325
74	C22	R1	7.25738784269265
74	C4	R1	7.2667865406949
74	C13	R1	6.88264304936184
74	C18	R1	6.94251450533924
74	C11	R1	7.21916852046216
74	C16	R1	7.05528243550119
74	C8	R1	7.09803208296053
74	C20	R1	7.3037807481771
74	C7	R1	7
75	C23	R1	7.11894107272351
75	C17	R1	7.12928301694497
75	C12	R1	7.45121111183233
75	C10	R1	7.36632221424582
75	C3	R1	7.01122725542325
75	C14	R1	7
75	C5	R1	7.33091687811462
75	C9	R1	6.89481776330794
75	C24	R1	7.4093909361377
75	C6	R1	7.08746284125034
75	C21	R1	7.28540221886225
75	C1	R1	7.35755200461808
75	C4	R1	7.69348695749933
75	C13	R1	7.15987133677839
75	C18	R1	6.94251450533924
75	C16	R1	7.17990909001493
75	C8	R1	7.53915881110803
75	C20	R1	7.12928301694497
76	C23	R1	7.06608919045777
76	C17	R1	6.98868468677217
76	C12	R1	7.22881869049588
76	C3	R1	7.25738784269265
76	C14	R1	7.21916852046216
76	C5	R1	7.54689445988764
76	C24	R1	7.10852445677817
76	C6	R1	7.4262647547021
76	C21	R1	7.44294349584873
76	C19	R1	6.98868468677217
76	C1	R1	7.23840473932508
76	C22	R1	7.24792751344359
76	C13	R1	7.04439411935845
76	C18	R1	6.79441586635011
76	C15	R1	7.34872815423108
76	C11	R1	7.45121111183233
76	C16	R1	7.35755200461808
76	C8	R1	7.11894107272351
76	C20	R1	7.32192809488736
76	C7	R1	7.29462074889163
77	C23	R1	7.21916852046216
77	C17	R1	7.33985000288462
77	C12	R1	7.27612440527424
77	C10	R1	6.97727992349992
77	C3	R1	7.15987133677839
77	C14	R1	7.27612440527424
77	C5	R1	7.33985000288462
77	C9	R1	6.8703647195834
77	C24	R1	7.13955135239879
77	C19	R1	7.35755200461808
77	C1	R1	6.93073733756289
77	C22	R1	7.02236781302845
77	C4	R1	7.4178525148859
77	C13	R1	7.19967234483636
77	C18	R1	7.19967234483636
77	C15	R1	7.18982455888002
77	C11	R1	7.28540221886225
77	C16	R1	7.01122725542325
77	C8	R1	7.24792751344359
77	C20	R1	7.07681559705083
78	C23	R1	7.14974711950468
78	C17	R1	7.32192809488736
78	C12	R1	7.33985000288462
78	C10	R1	7.21916852046216
78	C3	R1	7.15987133677839
78	C14	R1	7.24792751344359
78	C5	R1	7.08746284125034
78	C9	R1	7.31288295528436
78	C24	R1	7.09803208296053
78	C6	R1	7.22881869049588
78	C21	R1	7.18982455888002
78	C19	R1	6.76818432477693
78	C1	R1	7.33985000288462
78	C22	R1	7.22881869049588
78	C4	R1	7.64385618977472
78	C13	R1	6.71424551766612
78	C18	R1	7.3037807481771
78	C15	R1	7.02236781302845
78	C11	R1	7.49984588708321
78	C16	R1	7.4093909361377
78	C8	R1	6.88264304936184
78	C20	R1	7.61470984411521
78	C7	R1	7.02236781302845
79	C23	R1	7.467605550083
79	C17	R1	7.23840473932508
79	C12	R1	7.21916852046216
79	C10	R1	7.33985000288462
79	C3	R1	7.11894107272351
79	C14	R1	7.29462074889163
79	C5	R1	6.75488750216347
79	C9	R1	6.88264304936184
79	C24	R1	7.31288295528436
79	C6	R1	7.62205181945638
79	C21	R1	7.08746284125034
79	C19	R1	7.4757334309664
79	C1	R1	7.35755200461808
79	C22	R1	7.4178525148859
79	C4	R1	7.13955135239879
79	C13	R1	7.06608919045777
79	C18	R1	6.88264304936184
79	C15	R1	6.98868468677217
79	C11	R1	7.22881869049588
79	C16	R1	7.16992500144231
79	C8	R1	7.4594316186373
79	C20	R1	7.33985000288462
79	C7	R1	7.07681559705083
80	C23	R1	7.4757334309664
80	C17	R1	7.02236781302845
80	C12	R1	7.66533591718518
80	C10	R1	7.4262647547021
80	C3	R1	7.12928301694497
80	C14	R1	7.36632221424582
80	C5	R1	7.53915881110803
80	C9	R1	7.4178525148859
80	C24	R1	7.35755200461808
80	C6	R1	7.11894107272351
80	C21	R1	7.33985000288462
80	C1	R1	7.40087943628218
80	C22	R1	6.97727992349992
80	C4	R1	7.12928301694497
80	C13	R1	7.32192809488736
80	C18	R1	7.38370429247405
80	C15	R1	7.13955135239879
80	C11	R1	7.05528243550119
80	C16	R1	7.17990909001493
80	C8	R1	7.11894107272351
80	C7	R1	7.33091687811462
81	C23	R1	7.16992500144231
81	C17	R1	7.09803208296053
81	C10	R1	7.70735913208088
81	C3	R1	7.4262647547021
81	C14	R1	7.4178525148859
81	C5	R1	6.7279204545632
81	C9	R1	7.19967234483636
81	C24	R1	7.08746284125034
81	C6	R1	7.43462822763672
81	C21	R1	7.02236781302845
81	C19	R1	7.22881869049588
81	C1	R1	7.25738784269265
81	C22	R1	7.62935662007961
81	C4	R1	7.64385618977472
81	C18	R1	7.18982455888002
81	C15	R1	7.25738784269265
81	C11	R1	7.38370429247405
81	C16	R1	7.12928301694497
81	C20	R1	7
81	C7	R1	7.09803208296053
82	C23	R1	7.4093909361377
82	C12	R1	7.37503943134692
82	C10	R1	7.4093909361377
82	C3	R1	7.4178525148859
82	C14	R1	6.95419631038687
82	C9	R1	7.48381577726426
82	C6	R1	7.51569983828404
82	C21	R1	6.96578428466209
82	C19	R1	7.08746284125034
82	C1	R1	6.75488750216347
82	C22	R1	7.31288295528436
82	C4	R1	7.28540221886225
82	C13	R1	7.36632221424582
82	C18	R1	7.61470984411521
82	C11	R1	7.4093909361377
82	C16	R1	6.88264304936184
82	C8	R1	7.12928301694497
82	C20	R1	7.4178525148859
82	C7	R1	7.29462074889163
83	C23	R1	7.34872815423108
83	C17	R1	7.08746284125034
83	C12	R1	7.5077946401987
83	C10	R1	7.35755200461808
83	C3	R1	7.13955135239879
83	C14	R1	7.20945336562895
83	C5	R1	6.95419631038687
83	C9	R1	7.31288295528436
83	C24	R1	7.31288295528436
83	C21	R1	7.01122725542325
83	C19	R1	7.51569983828404
83	C22	R1	7.16992500144231
83	C4	R1	7.51569983828404
83	C13	R1	7.07681559705083
83	C18	R1	7.10852445677817
83	C15	R1	7.17990909001493
83	C11	R1	7.18982455888002
83	C16	R1	7.02236781302845
83	C8	R1	6.83289001416474
83	C20	R1	7.4093909361377
83	C7	R1	7.31288295528436
84	C23	R1	7.14974711950468
84	C17	R1	7.21916852046216
84	C12	R1	7.33985000288462
84	C10	R1	7.29462074889163
84	C3	R1	7.01122725542325
84	C14	R1	7.44294349584873
84	C5	R1	7.05528243550119
84	C9	R1	7.12928301694497
84	C24	R1	7.15987133677839
84	C6	R1	7.24792751344359
84	C19	R1	7.40087943628218
84	C1	R1	7.32192809488736
84	C22	R1	7.51569983828404
84	C4	R1	6.98868468677217
84	C13	R1	7.33985000288462
84	C18	R1	7.467605550083
84	C15	R1	7.07681559705083
84	C11	R1	7.19967234483636
84	C16	R1	7.22881869049588
84	C8	R1	7.49185309632967
84	C20	R1	6.84549005094437
84	C7	R1	7.14974711950468
85	C23	R1	6.95419631038687
85	C17	R1	7.2667865406949
85	C12	R1	7.2667865406949
85	C10	R1	7.45121111183233
85	C3	R1	7.21916852046216
85	C14	R1	7.53915881110803
85	C5	R1	7.16992500144231
85	C9	R1	7.25738784269265
85	C24	R1	7.36632221424582
85	C6	R1	7.3037807481771
85	C21	R1	7.02236781302845
85	C19	R1	7.29462074889163
85	C1	R1	7.4757334309664
85	C22	R1	6.79441586635011
85	C4	R1	7.43462822763672
85	C13	R1	7.60733031374961
85	C18	R1	7.36632221424582
85	C15	R1	7.49185309632967
85	C11	R1	7.35755200461808
85	C16	R1	7.7279204545632
85	C8	R1	7.25738784269265
85	C7	R1	7.22881869049588
86	C23	R1	7.4178525148859
86	C17	R1	6.74146698640115
86	C12	R1	7.33091687811462
86	C10	R1	7.23840473932508
86	C14	R1	7.10852445677817
86	C5	R1	7.28540221886225
86	C9	R1	7.03342300153745
86	C24	R1	7.10852445677817
86	C19	R1	7.05528243550119
86	C1	R1	7.60733031374961
86	C22	R1	7.04439411935845
86	C4	R1	7.04439411935845
86	C13	R1	7.45121111183233
86	C18	R1	7.04439411935845
86	C11	R1	7.49984588708321
86	C16	R1	7.39231742277876
86	C8	R1	7.49185309632967
86	C20	R1	7.19967234483636
86	C7	R1	7.05528243550119
87	C23	R1	7.06608919045777
87	C17	R1	7.12928301694497
87	C14	R1	7.15987133677839
87	C5	R1	7.21916852046216
87	C9	R1	7.37503943134692
87	C24	R1	7.5077946401987
87	C6	R1	7.37503943134692
87	C21	R1	7.45121111183233
87	C19	R1	7.36632221424582
87	C1	R1	7.31288295528436
87	C22	R1	7.40087943628218
87	C13	R1	7.19967234483636
87	C18	R1	7.16992500144231
87	C15	R1	7.59245703726808
87	C11	R1	7.04439411935845
87	C16	R1	7.56224242422107
87	C8	R1	7.25738784269265
87	C20	R1	7.33985000288462
87	C7	R1	7.71424551766612
88	C23	R1	7.40087943628218
88	C17	R1	7.61470984411521
88	C12	R1	7.62935662007961
88	C3	R1	7.45121111183233
88	C14	R1	7.51569983828404
88	C5	R1	6.68650052718322
88	C9	R1	7.3037807481771
88	C6	R1	7.2667865406949
88	C21	R1	7.39231742277876
88	C19	R1	7.4594316186373
88	C1	R1	7.25738784269265
88	C22	R1	7.44294349584873
88	C4	R1	7.57742882803575
88	C13	R1	7.4757334309664
88	C18	R1	7.04439411935845
88	C15	R1	7.62205181945638
88	C11	R1	7.34872815423108
88	C8	R1	7.11894107272351
88	C20	R1	7.01122725542325
89	C23	R1	7.39231742277876
89	C17	R1	7.35755200461808
89	C12	R1	7.31288295528436
89	C10	R1	7.19967234483636
89	C3	R1	7.11894107272351
89	C14	R1	7.08746284125034
89	C5	R1	7.25738784269265
89	C9	R1	7.33985000288462
89	C24	R1	7.20945336562895
89	C6	R1	7.31288295528436
89	C21	R1	7.14974711950468
89	C19	R1	7.32192809488736
89	C1	R1	7.01122725542325
89	C22	R1	6.98868468677217
89	C4	R1	6.88264304936184
89	C13	R1	7.05528243550119
89	C18	R1	7.24792751344359
89	C15	R1	6.91886323727459
89	C11	R1	7.28540221886225
89	C16	R1	7.03342300153745
89	C8	R1	7.10852445677817
89	C20	R1	7.4594316186373
89	C7	R1	7.49984588708321
90	C23	R1	7.27612440527424
90	C17	R1	7.53915881110803
90	C12	R1	7.2667865406949
90	C10	R1	7.32192809488736
90	C3	R1	7.4093909361377
90	C5	R1	7.11894107272351
90	C9	R1	7.62205181945638
90	C24	R1	7.02236781302845
90	C6	R1	7.18982455888002
90	C21	R1	7.2667865406949
90	C19	R1	7.31288295528436
90	C1	R1	7.36632221424582
90	C22	R1	7.01122725542325
90	C4	R1	7.2667865406949
90	C18	R1	7.27612440527424
90	C15	R1	7.14974711950468
90	C11	R1	7.29462074889163
90	C16	R1	6.95419631038687
90	C8	R1	7.31288295528436
90	C20	R1	6.8703647195834
90	C7	R1	7.01122725542325
91	C17	R1	7.17990909001493
91	C12	R1	7.08746284125034
91	C10	R1	7.31288295528436
91	C3	R1	7.23840473932508
91	C14	R1	7.05528243550119
91	C9	R1	7.57742882803575
91	C24	R1	7.40087943628218
91	C6	R1	7.10852445677817
91	C21	R1	7.33091687811462
91	C19	R1	7.33985000288462
91	C1	R1	7.04439411935845
91	C22	R1	7.24792751344359
91	C4	R1	7.45121111183233
91	C13	R1	7.22881869049588
91	C18	R1	7.16992500144231
91	C15	R1	7.3037807481771
91	C16	R1	7.23840473932508
91	C8	R1	7.19967234483636
91	C20	R1	7.23840473932508
91	C7	R1	7.35755200461808
92	C23	R1	7.2667865406949
92	C17	R1	7.35755200461808
92	C3	R1	7.11894107272351
92	C14	R1	7.01122725542325
92	C5	R1	7.34872815423108
92	C9	R1	7.25738784269265
92	C24	R1	6.94251450533924
92	C6	R1	7.37503943134692
92	C21	R1	6.91886323727459
92	C19	R1	7.13955135239879
92	C22	R1	7.23840473932508
92	C4	R1	7.15987133677839
92	C13	R1	7.27612440527424
92	C18	R1	6.97727992349992
92	C15	R1	7.11894107272351
92	C11	R1	7.32192809488736
92	C16	R1	7.22881869049588
92	C8	R1	7.07681559705083
92	C20	R1	7.3037807481771
92	C7	R1	7.25738784269265
93	C17	R1	7.4262647547021
93	C12	R1	7.20945336562895
93	C3	R1	7.31288295528436
93	C14	R1	7.06608919045777
93	C5	R1	7.15987133677839
93	C9	R1	7.59991284218713
93	C24	R1	7.37503943134692
93	C6	R1	7.33091687811462
93	C21	R1	7.43462822763672
93	C19	R1	7.27612440527424
93	C1	R1	7.28540221886225
93	C22	R1	7.3037807481771
93	C4	R1	6.90689059560852
93	C13	R1	7.4093909361377
93	C18	R1	7.4262647547021
93	C15	R1	7.15987133677839
93	C16	R1	6.85798099512757
93	C8	R1	7.07681559705083
93	C20	R1	7.4594316186373
93	C7	R1	7.32192809488736
94	C23	R1	7.21916852046216
94	C17	R1	7.28540221886225
94	C12	R1	7.19967234483636
94	C10	R1	7.37503943134692
94	C3	R1	7.4093909361377
94	C14	R1	7.4178525148859
94	C5	R1	7.34872815423108
94	C9	R1	7.19967234483636
94	C6	R1	7.3037807481771
94	C21	R1	7.44294349584873
94	C19	R1	7.28540221886225
94	C1	R1	7.4594316186373
94	C22	R1	7.27612440527424
94	C13	R1	7.62935662007961
94	C18	R1	6.84549005094437
94	C15	R1	7.37503943134692
94	C11	R1	7.60733031374961
94	C16	R1	7.10852445677817
94	C8	R1	7.27612440527424
94	C20	R1	7.52356195605701
94	C7	R1	7.35755200461808
95	C23	R1	7.3037807481771
95	C17	R1	7.32192809488736
95	C12	R1	7.55458885167764
95	C10	R1	7.18982455888002
95	C3	R1	7.467605550083
95	C14	R1	7.4093909361377
95	C5	R1	7.54689445988764
95	C9	R1	7.4262647547021
95	C24	R1	7.58496250072116
95	C6	R1	7.05528243550119
95	C21	R1	7.19967234483636
95	C19	R1	7.2667865406949
95	C1	R1	7.18982455888002
95	C22	R1	7.4757334309664
95	C13	R1	7.24792751344359
95	C18	R1	7.12928301694497
95	C15	R1	7.467605550083
95	C11	R1	7.3037807481771
95	C16	R1	6.96578428466209
95	C20	R1	7.07681559705083
95	C7	R1	7.23840473932508
96	C23	R1	7.06608919045777
96	C17	R1	7.4262647547021
96	C12	R1	7.01122725542325
96	C3	R1	7.39231742277876
96	C14	R1	7.04439411935845
96	C5	R1	7.17990909001493
96	C9	R1	7.09803208296053
96	C24	R1	6.89481776330794
96	C6	R1	7.21916852046216
96	C21	R1	7.12928301694497
96	C19	R1	7.53138146051631
96	C1	R1	7.49984588708321
96	C22	R1	7.5077946401987
96	C13	R1	7.37503943134692
96	C18	R1	6.78135971352466
96	C15	R1	7.4757334309664
96	C11	R1	7.12928301694497
96	C16	R1	7.34872815423108
96	C8	R1	7.2667865406949
96	C20	R1	7.4178525148859
96	C7	R1	7.23840473932508
97	C23	R1	7.33091687811462
97	C17	R1	7.19967234483636
97	C12	R1	7.33985000288462
97	C14	R1	7.18982455888002
97	C5	R1	7.28540221886225
97	C9	R1	7.27612440527424
97	C24	R1	7.28540221886225
97	C6	R1	7.27612440527424
97	C21	R1	7
97	C19	R1	7.23840473932508
97	C1	R1	7.02236781302845
97	C22	R1	7.16992500144231
97	C4	R1	7.28540221886225
97	C13	R1	7.34872815423108
97	C18	R1	7.2667865406949
97	C15	R1	7.34872815423108
97	C16	R1	7.36632221424582
97	C8	R1	6.90689059560852
97	C20	R1	7.31288295528436
97	C7	R1	7.15987133677839
[truncated: 14,554 more rows]
