# Supplementary material for: Stochastic modelling of single-cell gene expression adaptation reveals non-genomic contribution to evolution of tumor subclones
Source: bioRxiv. 2024 Apr 20:2024.04.17.588869. Preprint. [Version 1] doi: 10.1101/2024.04.17.588869 (PMC11071284; doi:10.1101/2024.04.17.588869)
Supplement: Supplement 2 [file media-2.zip › Supplementary Files/Simulated Data/Adaptive_Simulation/tr_1.04_sq_.15_r_100_a_1.csv]

gene	species	replicate	exprval
1	C23	R1	7.33091687811462
1	C17	R1	7.20945336562895
1	C12	R1	7.48381577726426
1	C10	R1	7.18982455888002
1	C3	R1	7.11894107272351
1	C14	R1	7.19967234483636
1	C5	R1	7.27612440527424
1	C9	R1	7.33985000288462
1	C24	R1	7.33985000288462
1	C6	R1	7.27612440527424
1	C21	R1	7.2667865406949
1	C19	R1	7.38370429247405
1	C1	R1	7.56985560833095
1	C22	R1	6.8073549220576
1	C4	R1	7.54689445988764
1	C13	R1	6.93073733756289
1	C15	R1	7.08746284125034
1	C11	R1	7.2667865406949
1	C16	R1	7.22881869049588
1	C8	R1	7.23840473932508
1	C20	R1	7.11894107272351
1	C7	R1	7.4093909361377
2	C23	R1	6.97727992349992
2	C12	R1	7.13955135239879
2	C10	R1	7.56224242422107
2	C3	R1	7.18982455888002
2	C14	R1	7.58496250072116
2	C5	R1	7.16992500144231
2	C9	R1	7.16992500144231
2	C24	R1	7.31288295528436
2	C6	R1	7.467605550083
2	C21	R1	7.17990909001493
2	C1	R1	7.05528243550119
2	C22	R1	7.07681559705083
2	C4	R1	7.4262647547021
2	C13	R1	7.5077946401987
2	C18	R1	7.2667865406949
2	C15	R1	7.08746284125034
2	C11	R1	7.20945336562895
2	C16	R1	7.4262647547021
2	C8	R1	7.22881869049588
2	C20	R1	7.4262647547021
2	C7	R1	7.3037807481771
3	C23	R1	7.38370429247405
3	C17	R1	7.09803208296053
3	C12	R1	7.31288295528436
3	C10	R1	7.22881869049588
3	C3	R1	7.14974711950468
3	C14	R1	7.4093909361377
3	C5	R1	7.2667865406949
3	C9	R1	7.43462822763672
3	C24	R1	7.40087943628218
3	C6	R1	7.39231742277876
3	C21	R1	6.82017896241519
3	C19	R1	7.09803208296053
3	C1	R1	7.33985000288462
3	C22	R1	7.08746284125034
3	C4	R1	7.3037807481771
3	C13	R1	7.21916852046216
3	C15	R1	6.98868468677217
3	C11	R1	7.11894107272351
3	C16	R1	7.05528243550119
3	C8	R1	7.51569983828404
3	C20	R1	7.33091687811462
3	C7	R1	7.56224242422107
4	C23	R1	7.43462822763672
4	C17	R1	7.4757334309664
4	C12	R1	7.01122725542325
4	C10	R1	7.24792751344359
4	C3	R1	7.32192809488736
4	C14	R1	7.53138146051631
4	C5	R1	7.2667865406949
4	C9	R1	7.34872815423108
4	C6	R1	7.29462074889163
4	C21	R1	7.33091687811462
4	C1	R1	7.22881869049588
4	C22	R1	7.03342300153745
4	C4	R1	7.31288295528436
4	C13	R1	7.23840473932508
4	C18	R1	7.59245703726808
4	C15	R1	7.34872815423108
4	C11	R1	6.96578428466209
4	C16	R1	7.23840473932508
4	C8	R1	7.40087943628218
4	C20	R1	7.43462822763672
4	C7	R1	7.03342300153745
5	C23	R1	7.17990909001493
5	C17	R1	7.09803208296053
5	C12	R1	7.78790255939143
5	C10	R1	7.27612440527424
5	C3	R1	7.22881869049588
5	C14	R1	7.79441586635011
5	C5	R1	7.36632221424582
5	C9	R1	7.11894107272351
5	C24	R1	7.06608919045777
5	C6	R1	7.23840473932508
5	C21	R1	7.28540221886225
5	C19	R1	7.35755200461808
5	C1	R1	7.15987133677839
5	C22	R1	7.2667865406949
5	C4	R1	7.03342300153745
5	C13	R1	7.4757334309664
5	C15	R1	7.04439411935845
5	C11	R1	7.4757334309664
5	C16	R1	7.25738784269265
5	C8	R1	7.35755200461808
5	C20	R1	7.17990909001493
5	C7	R1	7.28540221886225
6	C23	R1	7.03342300153745
6	C17	R1	7.05528243550119
6	C12	R1	7.12928301694497
6	C10	R1	7.33985000288462
6	C3	R1	7.25738784269265
6	C14	R1	7.39231742277876
6	C5	R1	7.23840473932508
6	C9	R1	7.34872815423108
6	C24	R1	7.31288295528436
6	C6	R1	6.98868468677217
6	C21	R1	7.34872815423108
6	C1	R1	7.35755200461808
6	C22	R1	7.28540221886225
6	C4	R1	7.13955135239879
6	C18	R1	7.20945336562895
6	C15	R1	7.28540221886225
6	C11	R1	7.37503943134692
6	C8	R1	7.38370429247405
6	C20	R1	7.39231742277876
6	C7	R1	7.34872815423108
7	C23	R1	7.32192809488736
7	C17	R1	7.11894107272351
7	C12	R1	7.2667865406949
7	C10	R1	7.40087943628218
7	C3	R1	7.20945336562895
7	C14	R1	7.21916852046216
7	C5	R1	7.28540221886225
7	C9	R1	7.15987133677839
7	C24	R1	7.43462822763672
7	C6	R1	7.31288295528436
7	C19	R1	7.25738784269265
7	C1	R1	6.8703647195834
7	C22	R1	7.18982455888002
7	C4	R1	7.18982455888002
7	C13	R1	7.06608919045777
7	C18	R1	7.19967234483636
7	C11	R1	6.93073733756289
7	C20	R1	7.40087943628218
7	C7	R1	7.22881869049588
8	C17	R1	7.22881869049588
8	C12	R1	7.12928301694497
8	C14	R1	7.20945336562895
8	C5	R1	7.3037807481771
8	C9	R1	7.35755200461808
8	C24	R1	7.32192809488736
8	C6	R1	7.12928301694497
8	C21	R1	7.25738784269265
8	C19	R1	7.13955135239879
8	C1	R1	7.14974711950468
8	C22	R1	7.20945336562895
8	C13	R1	7.03342300153745
8	C18	R1	7.2667865406949
8	C15	R1	7.31288295528436
8	C11	R1	7.15987133677839
8	C16	R1	7.02236781302845
8	C8	R1	7.23840473932508
8	C20	R1	7.34872815423108
8	C7	R1	7.2667865406949
9	C23	R1	7
9	C12	R1	7.05528243550119
9	C10	R1	7.49984588708321
9	C3	R1	7.07681559705083
9	C14	R1	7.33985000288462
9	C5	R1	7.43462822763672
9	C9	R1	7.48381577726426
9	C24	R1	7.56224242422107
9	C6	R1	7.20945336562895
9	C21	R1	7.38370429247405
9	C19	R1	7.48381577726426
9	C1	R1	7.24792751344359
9	C22	R1	7.63662462054365
9	C4	R1	7.33985000288462
9	C13	R1	7.01122725542325
9	C18	R1	7.06608919045777
9	C15	R1	7.02236781302845
9	C11	R1	7.49185309632967
9	C16	R1	7.12928301694497
9	C8	R1	7.22881869049588
9	C20	R1	7.20945336562895
9	C7	R1	7.17990909001493
10	C23	R1	7.4178525148859
10	C10	R1	7.18982455888002
10	C3	R1	7.44294349584873
10	C14	R1	7.05528243550119
10	C5	R1	7.5077946401987
10	C9	R1	6.95419631038687
10	C6	R1	7.5077946401987
10	C21	R1	7.33985000288462
10	C19	R1	7.40087943628218
10	C1	R1	7.33091687811462
10	C4	R1	7.07681559705083
10	C13	R1	7.4093909361377
10	C18	R1	7.07681559705083
10	C15	R1	7.32192809488736
10	C11	R1	7.34872815423108
10	C16	R1	7.40087943628218
10	C8	R1	7.22881869049588
10	C20	R1	7.15987133677839
10	C7	R1	7.19967234483636
11	C23	R1	7.33091687811462
11	C17	R1	7.23840473932508
11	C12	R1	7.4093909361377
11	C10	R1	7.19967234483636
11	C3	R1	7.13955135239879
11	C14	R1	7.4093909361377
11	C5	R1	7.28540221886225
11	C9	R1	7.31288295528436
11	C24	R1	7.06608919045777
11	C6	R1	7.31288295528436
11	C21	R1	7.40087943628218
11	C19	R1	7.36632221424582
11	C22	R1	7.22881869049588
11	C4	R1	7.14974711950468
11	C13	R1	7.06608919045777
11	C18	R1	7.32192809488736
11	C15	R1	7.11894107272351
11	C11	R1	7.06608919045777
11	C16	R1	7.17990909001493
11	C8	R1	7.06608919045777
11	C20	R1	7
12	C23	R1	7.05528243550119
12	C17	R1	7.07681559705083
12	C12	R1	7.24792751344359
12	C10	R1	7.45121111183233
12	C3	R1	7.17990909001493
12	C14	R1	6.95419631038687
12	C5	R1	7.29462074889163
12	C9	R1	6.93073733756289
12	C24	R1	7.23840473932508
12	C6	R1	7.16992500144231
12	C21	R1	7.35755200461808
12	C19	R1	7.33091687811462
12	C1	R1	7
12	C22	R1	7.15987133677839
12	C4	R1	7.22881869049588
12	C13	R1	7.35755200461808
12	C18	R1	7.55458885167764
12	C15	R1	7.2667865406949
12	C11	R1	7.11894107272351
12	C16	R1	6.93073733756289
12	C8	R1	7.43462822763672
12	C7	R1	6.65821148275179
13	C23	R1	7.38370429247405
13	C17	R1	7.17990909001493
13	C12	R1	7.04439411935845
13	C10	R1	7.28540221886225
13	C3	R1	7.2667865406949
13	C14	R1	6.7279204545632
13	C5	R1	7.14974711950468
13	C9	R1	7.33091687811462
13	C24	R1	7.4178525148859
13	C6	R1	7.04439411935845
13	C21	R1	7.39231742277876
13	C19	R1	7.3037807481771
13	C1	R1	7.23840473932508
13	C22	R1	7.29462074889163
13	C4	R1	7.08746284125034
13	C13	R1	7.12928301694497
13	C15	R1	7.24792751344359
13	C11	R1	6.90689059560852
13	C16	R1	6.82017896241519
13	C8	R1	7.25738784269265
13	C20	R1	6.82017896241519
13	C7	R1	7.35755200461808
14	C23	R1	7.23840473932508
14	C17	R1	7.4178525148859
14	C12	R1	7.22881869049588
14	C10	R1	7.24792751344359
14	C3	R1	7.15987133677839
14	C14	R1	7.12928301694497
14	C5	R1	7.02236781302845
14	C9	R1	7.27612440527424
14	C6	R1	7.11894107272351
14	C21	R1	6.89481776330794
14	C19	R1	7.06608919045777
14	C22	R1	7.467605550083
14	C4	R1	7.4262647547021
14	C13	R1	7.48381577726426
14	C18	R1	7.29462074889163
14	C15	R1	6.97727992349992
14	C11	R1	7.04439411935845
14	C16	R1	7.10852445677817
14	C8	R1	7.14974711950468
14	C20	R1	7.11894107272351
14	C7	R1	7.3037807481771
15	C23	R1	7.38370429247405
15	C17	R1	7.23840473932508
15	C12	R1	7.63662462054365
15	C10	R1	6.95419631038687
15	C3	R1	7.7279204545632
15	C14	R1	7.25738784269265
15	C5	R1	7.07681559705083
15	C9	R1	7.36632221424582
15	C24	R1	7.11894107272351
15	C6	R1	7.52356195605701
15	C21	R1	7.13955135239879
15	C19	R1	7.65105169117893
15	C1	R1	7.23840473932508
15	C22	R1	7.32192809488736
15	C4	R1	7.03342300153745
15	C13	R1	7.36632221424582
15	C18	R1	6.79441586635011
15	C15	R1	7.39231742277876
15	C11	R1	7.39231742277876
15	C16	R1	6.61470984411521
15	C8	R1	7.24792751344359
15	C20	R1	7.48381577726426
15	C7	R1	7.40087943628218
16	C23	R1	7
16	C17	R1	7.4594316186373
16	C12	R1	7.53915881110803
16	C3	R1	6.8703647195834
16	C5	R1	7.04439411935845
16	C9	R1	7.37503943134692
16	C6	R1	7.3037807481771
16	C21	R1	7.53138146051631
16	C19	R1	7.18982455888002
16	C1	R1	7.39231742277876
16	C22	R1	7.27612440527424
16	C4	R1	7.15987133677839
16	C13	R1	7.45121111183233
16	C15	R1	7.33091687811462
16	C11	R1	7.29462074889163
16	C16	R1	7
16	C8	R1	7.11894107272351
16	C20	R1	7.36632221424582
16	C7	R1	7.3037807481771
17	C23	R1	7.03342300153745
17	C17	R1	7.35755200461808
17	C12	R1	7.10852445677817
17	C10	R1	7.28540221886225
17	C3	R1	7.03342300153745
17	C14	R1	7.01122725542325
17	C9	R1	7.32192809488736
17	C24	R1	7.38370429247405
17	C6	R1	7.56985560833095
17	C21	R1	7.05528243550119
17	C19	R1	7.40087943628218
17	C1	R1	7.08746284125034
17	C22	R1	7.03342300153745
17	C4	R1	7.32192809488736
17	C13	R1	7.08746284125034
17	C18	R1	7.39231742277876
17	C11	R1	7.05528243550119
17	C16	R1	7.17990909001493
17	C8	R1	7.40087943628218
17	C20	R1	7.40087943628218
17	C7	R1	7.35755200461808
18	C23	R1	7.4178525148859
18	C17	R1	7.18982455888002
18	C12	R1	6.85798099512757
18	C10	R1	7.08746284125034
18	C3	R1	7.24792751344359
18	C14	R1	7.28540221886225
18	C5	R1	7.28540221886225
18	C24	R1	7.05528243550119
18	C6	R1	7.24792751344359
18	C21	R1	6.76818432477693
18	C19	R1	7.14974711950468
18	C1	R1	7.12928301694497
18	C22	R1	7.06608919045777
18	C4	R1	7.06608919045777
18	C13	R1	7.33985000288462
18	C18	R1	7.16992500144231
18	C15	R1	6.97727992349992
18	C11	R1	7.22881869049588
18	C16	R1	7.17990909001493
18	C8	R1	7.56224242422107
18	C20	R1	7.01122725542325
18	C7	R1	6.97727992349992
19	C23	R1	7.06608919045777
19	C17	R1	7.38370429247405
19	C12	R1	7.40087943628218
19	C10	R1	7.59991284218713
19	C3	R1	7.20945336562895
19	C14	R1	7.13955135239879
19	C5	R1	7.4594316186373
19	C9	R1	7.29462074889163
19	C24	R1	7.16992500144231
19	C6	R1	7.4757334309664
19	C21	R1	7.09803208296053
19	C19	R1	7.05528243550119
19	C1	R1	7.10852445677817
19	C22	R1	7.27612440527424
19	C4	R1	7.40087943628218
19	C18	R1	7.23840473932508
19	C15	R1	7.20945336562895
19	C11	R1	7.4594316186373
19	C8	R1	7.23840473932508
19	C20	R1	7.4594316186373
19	C7	R1	7.35755200461808
20	C23	R1	7.25738784269265
20	C17	R1	7.24792751344359
20	C12	R1	7.20945336562895
20	C3	R1	7.70043971814109
20	C14	R1	7.33985000288462
20	C5	R1	7.48381577726426
20	C9	R1	7.43462822763672
20	C24	R1	7.10852445677817
20	C6	R1	7.23840473932508
20	C21	R1	6.93073733756289
20	C19	R1	7.09803208296053
20	C22	R1	7.49984588708321
20	C4	R1	7.18982455888002
20	C13	R1	7.25738784269265
20	C18	R1	7.28540221886225
20	C11	R1	7.06608919045777
20	C16	R1	6.97727992349992
20	C8	R1	6.97727992349992
20	C20	R1	7
20	C7	R1	7.467605550083
21	C23	R1	7.48381577726426
21	C17	R1	6.95419631038687
21	C12	R1	7.29462074889163
21	C10	R1	7.31288295528436
21	C3	R1	7.29462074889163
21	C14	R1	7.10852445677817
21	C5	R1	7.39231742277876
21	C9	R1	7.36632221424582
21	C24	R1	7.02236781302845
21	C6	R1	7.12928301694497
21	C21	R1	7.27612440527424
21	C19	R1	7.14974711950468
21	C1	R1	7.3037807481771
21	C22	R1	7.23840473932508
21	C4	R1	7.20945336562895
21	C13	R1	7.22881869049588
21	C18	R1	7.45121111183233
21	C15	R1	7.07681559705083
21	C11	R1	7.16992500144231
21	C16	R1	6.78135971352466
21	C8	R1	7.07681559705083
21	C20	R1	6.76818432477693
21	C7	R1	7
22	C23	R1	7.34872815423108
22	C17	R1	6.61470984411521
22	C12	R1	7.31288295528436
22	C10	R1	7.05528243550119
22	C3	R1	7.13955135239879
22	C5	R1	7.2667865406949
22	C9	R1	7.20945336562895
22	C24	R1	7.15987133677839
22	C6	R1	7.20945336562895
22	C21	R1	7.36632221424582
22	C19	R1	7.33985000288462
22	C1	R1	7.20945336562895
22	C22	R1	7.06608919045777
22	C4	R1	7.01122725542325
22	C18	R1	7.43462822763672
22	C15	R1	7.18982455888002
22	C11	R1	7.3037807481771
22	C16	R1	7.16992500144231
22	C8	R1	7.51569983828404
22	C20	R1	7.25738784269265
22	C7	R1	7.32192809488736
23	C23	R1	7.05528243550119
23	C17	R1	7.28540221886225
23	C12	R1	6.95419631038687
23	C10	R1	7.54689445988764
23	C3	R1	7.11894107272351
23	C14	R1	6.97727992349992
23	C5	R1	7.5077946401987
23	C9	R1	7.4262647547021
23	C24	R1	7.25738784269265
23	C6	R1	7.22881869049588
23	C21	R1	7.44294349584873
23	C19	R1	7.32192809488736
23	C1	R1	6.97727992349992
23	C22	R1	7.37503943134692
23	C4	R1	6.88264304936184
23	C13	R1	7.4178525148859
23	C18	R1	7.06608919045777
23	C15	R1	7.14974711950468
23	C11	R1	7.24792751344359
23	C16	R1	7.36632221424582
23	C8	R1	6.83289001416474
23	C7	R1	7.32192809488736
24	C23	R1	7.11894107272351
24	C17	R1	7.15987133677839
24	C12	R1	7.05528243550119
24	C10	R1	7.05528243550119
24	C3	R1	7.37503943134692
24	C14	R1	7.31288295528436
24	C5	R1	7.45121111183233
24	C9	R1	7.5077946401987
24	C24	R1	7.4262647547021
24	C6	R1	7.35755200461808
24	C21	R1	7.28540221886225
24	C19	R1	7.18982455888002
24	C1	R1	7.01122725542325
24	C4	R1	7.29462074889163
24	C13	R1	7.09803208296053
24	C18	R1	6.94251450533924
24	C11	R1	6.7279204545632
24	C16	R1	7.25738784269265
24	C20	R1	7.45121111183233
24	C7	R1	7.31288295528436
25	C23	R1	6.97727992349992
25	C17	R1	7.13955135239879
25	C12	R1	7.19967234483636
25	C10	R1	7.25738784269265
25	C3	R1	7.54689445988764
25	C14	R1	7.23840473932508
25	C5	R1	7.13955135239879
25	C9	R1	6.89481776330794
25	C24	R1	7.29462074889163
25	C6	R1	7.24792751344359
25	C21	R1	7.29462074889163
25	C19	R1	7.51569983828404
25	C1	R1	7.59991284218713
25	C22	R1	7.28540221886225
25	C4	R1	6.96578428466209
25	C13	R1	7.53915881110803
25	C18	R1	7.22881869049588
25	C15	R1	6.88264304936184
25	C11	R1	6.89481776330794
25	C16	R1	7.03342300153745
25	C8	R1	7.33091687811462
25	C20	R1	7.3037807481771
25	C7	R1	7.4178525148859
26	C23	R1	6.93073733756289
26	C17	R1	7.60733031374961
26	C12	R1	7.56224242422107
26	C10	R1	7.08746284125034
26	C3	R1	7.15987133677839
26	C14	R1	7.43462822763672
26	C5	R1	6.95419631038687
26	C9	R1	6.97727992349992
26	C24	R1	7.33091687811462
26	C6	R1	7.11894107272351
26	C21	R1	7.35755200461808
26	C1	R1	7.51569983828404
26	C22	R1	7.28540221886225
26	C4	R1	7.03342300153745
26	C13	R1	7.21916852046216
26	C18	R1	7.04439411935845
26	C15	R1	7.09803208296053
26	C11	R1	7.43462822763672
26	C16	R1	7.43462822763672
26	C8	R1	7.56224242422107
26	C20	R1	7.37503943134692
26	C7	R1	7.3037807481771
27	C23	R1	6.91886323727459
27	C17	R1	7.32192809488736
27	C12	R1	7.32192809488736
27	C10	R1	7.32192809488736
27	C3	R1	7.69348695749933
27	C14	R1	7.32192809488736
27	C5	R1	7.34872815423108
27	C9	R1	7.33091687811462
27	C24	R1	7.40087943628218
27	C6	R1	7.24792751344359
27	C21	R1	7.2667865406949
27	C19	R1	7.02236781302845
27	C22	R1	7.10852445677817
27	C4	R1	7.31288295528436
27	C13	R1	7.27612440527424
27	C18	R1	7.39231742277876
27	C15	R1	7.31288295528436
27	C11	R1	6.95419631038687
27	C16	R1	7.10852445677817
27	C8	R1	7.11894107272351
27	C20	R1	7.43462822763672
27	C7	R1	6.95419631038687
28	C23	R1	6.82017896241519
28	C17	R1	7.52356195605701
28	C12	R1	7.08746284125034
28	C10	R1	7.09803208296053
28	C3	R1	7.2667865406949
28	C14	R1	7.37503943134692
28	C5	R1	7.67948009950545
28	C24	R1	7.07681559705083
28	C6	R1	7.29462074889163
28	C21	R1	7.51569983828404
28	C19	R1	7.14974711950468
28	C1	R1	7.43462822763672
28	C4	R1	7.2667865406949
28	C13	R1	7.35755200461808
28	C18	R1	6.82017896241519
28	C11	R1	7.32192809488736
28	C16	R1	7.58496250072116
28	C8	R1	7.11894107272351
28	C20	R1	7.4262647547021
29	C23	R1	6.8073549220576
29	C17	R1	7.34872815423108
29	C12	R1	7.25738784269265
29	C10	R1	7.29462074889163
29	C3	R1	7.09803208296053
29	C14	R1	6.95419631038687
29	C5	R1	6.89481776330794
29	C9	R1	7.25738784269265
29	C24	R1	7.33985000288462
29	C6	R1	7.4178525148859
29	C21	R1	7.20945336562895
29	C19	R1	7.23840473932508
29	C1	R1	7.05528243550119
29	C22	R1	7.16992500144231
29	C4	R1	7.64385618977472
29	C13	R1	7.62205181945638
29	C18	R1	7.34872815423108
29	C15	R1	7.17990909001493
29	C11	R1	7.25738784269265
29	C16	R1	7.12928301694497
29	C8	R1	7.15987133677839
29	C20	R1	7.4093909361377
29	C7	R1	7.02236781302845
30	C17	R1	7.21916852046216
30	C12	R1	7.2667865406949
30	C3	R1	7.43462822763672
30	C5	R1	7.34872815423108
30	C9	R1	7.11894107272351
30	C24	R1	7.38370429247405
30	C6	R1	7.8073549220576
30	C21	R1	7.18982455888002
30	C1	R1	7.28540221886225
30	C22	R1	7.3037807481771
30	C13	R1	7.05528243550119
30	C18	R1	7.19967234483636
30	C15	R1	6.90689059560852
30	C8	R1	7.18982455888002
30	C20	R1	7.10852445677817
30	C7	R1	7.09803208296053
31	C23	R1	7.15987133677839
31	C17	R1	7.4178525148859
31	C12	R1	7.32192809488736
31	C10	R1	7.15987133677839
31	C3	R1	7
31	C14	R1	7.33985000288462
31	C9	R1	7.53915881110803
31	C24	R1	7.4178525148859
31	C6	R1	7.4262647547021
31	C21	R1	7.21916852046216
31	C1	R1	7.35755200461808
31	C22	R1	7.15987133677839
31	C13	R1	7.04439411935845
31	C18	R1	7.15987133677839
31	C15	R1	7.37503943134692
31	C11	R1	7.24792751344359
31	C16	R1	7.19967234483636
31	C20	R1	7.20945336562895
31	C7	R1	7.02236781302845
32	C23	R1	7.21916852046216
32	C17	R1	6.97727992349992
32	C12	R1	7.05528243550119
32	C3	R1	7.49984588708321
32	C14	R1	7.44294349584873
32	C5	R1	7.33985000288462
32	C9	R1	7.20945336562895
32	C6	R1	7.23840473932508
32	C21	R1	7.14974711950468
32	C19	R1	7.35755200461808
32	C1	R1	7.28540221886225
32	C22	R1	6.95419631038687
32	C4	R1	7.20945336562895
32	C13	R1	7.48381577726426
32	C18	R1	7.31288295528436
32	C15	R1	7.4178525148859
32	C11	R1	7.25738784269265
32	C16	R1	6.98868468677217
32	C8	R1	7.67948009950545
32	C20	R1	7.28540221886225
32	C7	R1	7.21916852046216
33	C23	R1	7.53138146051631
33	C17	R1	7.4093909361377
33	C12	R1	7.32192809488736
33	C10	R1	7.20945336562895
33	C3	R1	7.43462822763672
33	C14	R1	7.28540221886225
33	C5	R1	7.2667865406949
33	C9	R1	7.11894107272351
33	C24	R1	7.07681559705083
33	C6	R1	7.32192809488736
33	C21	R1	7.31288295528436
33	C19	R1	7.32192809488736
33	C1	R1	7.22881869049588
33	C22	R1	7.31288295528436
33	C4	R1	7.12928301694497
33	C18	R1	7.4093909361377
33	C15	R1	7.59991284218713
33	C11	R1	7.56985560833095
33	C8	R1	7.32192809488736
33	C20	R1	7.19967234483636
33	C7	R1	7.16992500144231
34	C23	R1	7.10852445677817
34	C17	R1	7.39231742277876
34	C12	R1	7.01122725542325
34	C10	R1	7.22881869049588
34	C3	R1	6.93073733756289
34	C14	R1	7.43462822763672
34	C5	R1	7.40087943628218
34	C9	R1	7.5077946401987
34	C6	R1	7.29462074889163
34	C21	R1	7.44294349584873
34	C1	R1	7.48381577726426
34	C22	R1	7.4093909361377
34	C4	R1	7.16992500144231
34	C13	R1	6.8703647195834
34	C18	R1	6.8073549220576
34	C15	R1	7.06608919045777
34	C11	R1	7.28540221886225
34	C8	R1	7.11894107272351
34	C20	R1	7.51569983828404
34	C7	R1	7.62205181945638
35	C23	R1	7.17990909001493
35	C17	R1	7.53915881110803
35	C12	R1	7.4178525148859
35	C10	R1	7.33091687811462
35	C3	R1	7.11894107272351
35	C14	R1	6.93073733756289
35	C5	R1	7.24792751344359
35	C9	R1	7.4594316186373
35	C24	R1	7.14974711950468
35	C6	R1	7.33091687811462
35	C21	R1	6.84549005094437
35	C19	R1	7.45121111183233
35	C1	R1	7.10852445677817
35	C22	R1	7.49984588708321
35	C4	R1	7.25738784269265
35	C13	R1	7.08746284125034
35	C18	R1	7.03342300153745
35	C15	R1	7.21916852046216
35	C11	R1	7.25738784269265
35	C8	R1	7.3037807481771
35	C20	R1	7.58496250072116
36	C23	R1	7.32192809488736
36	C17	R1	7.4093909361377
36	C12	R1	6.76818432477693
36	C10	R1	7.10852445677817
36	C14	R1	7.51569983828404
36	C5	R1	7.33091687811462
36	C24	R1	7.2667865406949
36	C21	R1	7.15987133677839
36	C19	R1	7.32192809488736
36	C1	R1	7.05528243550119
36	C22	R1	7.03342300153745
36	C4	R1	7.27612440527424
36	C13	R1	7.28540221886225
36	C15	R1	7.19967234483636
36	C11	R1	7.3037807481771
36	C16	R1	7.14974711950468
36	C8	R1	7.37503943134692
36	C20	R1	7.14974711950468
37	C23	R1	7.38370429247405
37	C12	R1	7.09803208296053
37	C10	R1	7.37503943134692
37	C3	R1	6.93073733756289
37	C14	R1	7.27612440527424
37	C5	R1	7.27612440527424
37	C9	R1	7.45121111183233
37	C24	R1	7.20945336562895
37	C1	R1	7.17990909001493
37	C4	R1	7.13955135239879
37	C18	R1	7.03342300153745
37	C11	R1	7.13955135239879
37	C16	R1	7.16992500144231
37	C8	R1	6.97727992349992
38	C23	R1	7.29462074889163
38	C17	R1	6.82017896241519
38	C12	R1	7.23840473932508
38	C10	R1	6.97727992349992
38	C3	R1	7.51569983828404
38	C14	R1	7.16992500144231
38	C5	R1	7.33091687811462
38	C9	R1	7.38370429247405
38	C24	R1	7.35755200461808
38	C6	R1	7.20945336562895
38	C21	R1	7.25738784269265
38	C19	R1	7.45121111183233
38	C1	R1	7.59245703726808
38	C22	R1	7.44294349584873
38	C4	R1	7.28540221886225
38	C13	R1	7.35755200461808
38	C15	R1	7.18982455888002
38	C11	R1	7.467605550083
38	C16	R1	7.24792751344359
38	C8	R1	7.62205181945638
38	C20	R1	6.88264304936184
38	C7	R1	6.95419631038687
39	C23	R1	7.10852445677817
39	C17	R1	7.52356195605701
39	C12	R1	7.39231742277876
39	C10	R1	7.25738784269265
39	C14	R1	7.25738784269265
39	C5	R1	7.19967234483636
39	C9	R1	7.2667865406949
39	C24	R1	6.88264304936184
39	C6	R1	7.01122725542325
39	C21	R1	7.29462074889163
39	C19	R1	7.01122725542325
39	C1	R1	7.11894107272351
39	C22	R1	7.40087943628218
39	C4	R1	7.4178525148859
39	C13	R1	7.55458885167764
39	C18	R1	7.44294349584873
39	C15	R1	7.467605550083
39	C11	R1	7.25738784269265
39	C16	R1	6.98868468677217
39	C8	R1	7.33091687811462
39	C20	R1	7.10852445677817
39	C7	R1	7.16992500144231
40	C17	R1	7.15987133677839
40	C10	R1	7.02236781302845
40	C3	R1	7.49984588708321
40	C5	R1	7.07681559705083
40	C24	R1	7.4262647547021
40	C6	R1	7.20945336562895
40	C21	R1	6.94251450533924
40	C19	R1	7.59991284218713
40	C1	R1	7.27612440527424
40	C4	R1	7.31288295528436
40	C18	R1	7.15987133677839
40	C15	R1	7.10852445677817
40	C11	R1	7.12928301694497
40	C16	R1	7.37503943134692
40	C8	R1	7.3037807481771
40	C20	R1	7.15987133677839
40	C7	R1	7.09803208296053
41	C17	R1	7.21916852046216
41	C12	R1	7.43462822763672
41	C10	R1	7.11894107272351
41	C3	R1	7.4178525148859
41	C14	R1	6.71424551766612
41	C5	R1	7.08746284125034
41	C9	R1	7.07681559705083
41	C24	R1	7.24792751344359
41	C6	R1	7.25738784269265
41	C21	R1	7.4093909361377
41	C19	R1	7.29462074889163
41	C1	R1	7.36632221424582
41	C22	R1	7.16992500144231
41	C4	R1	7.28540221886225
41	C13	R1	7.07681559705083
41	C18	R1	7.53138146051631
41	C15	R1	7.4594316186373
41	C11	R1	7.31288295528436
41	C16	R1	7.60733031374961
41	C8	R1	7.18982455888002
41	C20	R1	7.467605550083
41	C7	R1	7.37503943134692
42	C23	R1	7.4262647547021
42	C17	R1	7.55458885167764
42	C12	R1	7.467605550083
42	C3	R1	7.08746284125034
42	C14	R1	7.2667865406949
42	C5	R1	7.55458885167764
42	C9	R1	7.4757334309664
42	C24	R1	7.37503943134692
42	C6	R1	7.33091687811462
42	C21	R1	7.4262647547021
42	C19	R1	7.4178525148859
42	C1	R1	7.04439411935845
42	C22	R1	7.43462822763672
42	C4	R1	6.90689059560852
42	C13	R1	7.25738784269265
42	C18	R1	6.7279204545632
42	C15	R1	7.467605550083
42	C11	R1	6.96578428466209
42	C16	R1	7.13955135239879
42	C8	R1	7.18982455888002
42	C20	R1	7.19967234483636
42	C7	R1	7.25738784269265
43	C23	R1	7.17990909001493
43	C17	R1	7.22881869049588
43	C12	R1	7.17990909001493
43	C10	R1	6.89481776330794
43	C3	R1	6.82017896241519
43	C14	R1	7.07681559705083
43	C5	R1	7.21916852046216
43	C9	R1	7.48381577726426
43	C24	R1	6.95419631038687
43	C6	R1	7.07681559705083
43	C21	R1	7.34872815423108
43	C19	R1	7.05528243550119
43	C1	R1	6.98868468677217
43	C22	R1	7.38370429247405
43	C4	R1	7.45121111183233
43	C13	R1	7.17990909001493
43	C18	R1	7.24792751344359
43	C11	R1	7.39231742277876
43	C16	R1	7.14974711950468
43	C8	R1	7.08746284125034
43	C20	R1	7.13955135239879
43	C7	R1	7.18982455888002
44	C23	R1	6.94251450533924
44	C17	R1	7.19967234483636
44	C12	R1	6.97727992349992
44	C10	R1	7.21916852046216
44	C3	R1	7.31288295528436
44	C14	R1	7.15987133677839
44	C5	R1	7.29462074889163
44	C9	R1	7.28540221886225
44	C24	R1	7.35755200461808
44	C6	R1	7.23840473932508
44	C21	R1	7.13955135239879
44	C19	R1	7.4262647547021
44	C22	R1	7.65821148275179
44	C13	R1	7.13955135239879
44	C18	R1	7.17990909001493
44	C15	R1	7.38370429247405
44	C11	R1	7.09803208296053
44	C16	R1	7.44294349584873
44	C8	R1	7.58496250072116
44	C20	R1	7.31288295528436
44	C7	R1	7.27612440527424
45	C23	R1	7.15987133677839
45	C17	R1	7.22881869049588
45	C12	R1	7.01122725542325
45	C10	R1	7.39231742277876
45	C3	R1	7.15987133677839
45	C14	R1	7.29462074889163
45	C5	R1	7.24792751344359
45	C9	R1	7.45121111183233
45	C24	R1	6.96578428466209
45	C6	R1	7.02236781302845
45	C21	R1	7.44294349584873
45	C19	R1	7.45121111183233
45	C1	R1	7.33985000288462
45	C4	R1	6.85798099512757
45	C13	R1	7.18982455888002
45	C15	R1	7.44294349584873
45	C11	R1	7.22881869049588
45	C16	R1	7.17990909001493
45	C8	R1	7.24792751344359
45	C20	R1	7.14974711950468
45	C7	R1	7.55458885167764
46	C23	R1	7.29462074889163
46	C17	R1	7.12928301694497
46	C12	R1	7.22881869049588
46	C10	R1	7.12928301694497
46	C3	R1	7.31288295528436
46	C5	R1	7.38370429247405
46	C9	R1	6.89481776330794
46	C24	R1	7.38370429247405
46	C6	R1	6.94251450533924
46	C21	R1	7.37503943134692
46	C19	R1	7.4594316186373
46	C1	R1	7.33091687811462
46	C22	R1	7.23840473932508
46	C4	R1	6.96578428466209
46	C13	R1	7.23840473932508
46	C18	R1	7.34872815423108
46	C15	R1	7.4178525148859
46	C11	R1	7.12928301694497
46	C16	R1	7.39231742277876
46	C8	R1	6.7279204545632
46	C20	R1	7.39231742277876
46	C7	R1	7.33985000288462
47	C23	R1	7.11894107272351
47	C17	R1	7.12928301694497
47	C12	R1	7.2667865406949
47	C10	R1	7.11894107272351
47	C3	R1	7.18982455888002
47	C5	R1	7.51569983828404
47	C9	R1	7.06608919045777
47	C24	R1	7.33091687811462
47	C6	R1	7.08746284125034
47	C19	R1	7.20945336562895
47	C1	R1	7.03342300153745
47	C22	R1	7.38370429247405
47	C4	R1	7.13955135239879
47	C15	R1	7.2667865406949
47	C11	R1	6.93073733756289
47	C16	R1	7.35755200461808
47	C8	R1	7.23840473932508
47	C20	R1	7.4178525148859
47	C7	R1	7.22881869049588
48	C23	R1	7.4594316186373
48	C12	R1	7.21916852046216
48	C10	R1	6.94251450533924
48	C3	R1	7.33985000288462
48	C14	R1	7.2667865406949
48	C5	R1	7.36632221424582
48	C9	R1	6.90689059560852
48	C24	R1	7.09803208296053
48	C6	R1	7.05528243550119
48	C21	R1	7.09803208296053
48	C19	R1	7.15987133677839
48	C1	R1	7.16992500144231
48	C22	R1	7
48	C4	R1	7.33985000288462
48	C13	R1	7.33091687811462
48	C18	R1	7.04439411935845
48	C15	R1	7.23840473932508
48	C16	R1	7.37503943134692
48	C8	R1	7.11894107272351
48	C20	R1	7.65821148275179
48	C7	R1	7.27612440527424
49	C23	R1	7.04439411935845
49	C17	R1	7.38370429247405
49	C12	R1	7.62935662007961
49	C10	R1	7.14974711950468
49	C3	R1	7.4262647547021
49	C14	R1	7.22881869049588
49	C5	R1	7.18982455888002
49	C9	R1	7.63662462054365
49	C24	R1	7.20945336562895
49	C6	R1	7.467605550083
49	C19	R1	7.2667865406949
49	C1	R1	7.5077946401987
49	C22	R1	7.4594316186373
49	C4	R1	7.29462074889163
49	C13	R1	7.2667865406949
49	C18	R1	7.23840473932508
49	C15	R1	7.58496250072116
49	C11	R1	6.95419631038687
49	C16	R1	7.22881869049588
49	C8	R1	7.467605550083
49	C20	R1	7
49	C7	R1	7.18982455888002
50	C23	R1	7.33091687811462
50	C17	R1	7.22881869049588
50	C12	R1	7.03342300153745
50	C10	R1	7.12928301694497
50	C3	R1	7.11894107272351
50	C14	R1	7.31288295528436
50	C5	R1	6.78135971352466
50	C9	R1	7.08746284125034
50	C24	R1	7.20945336562895
50	C6	R1	7.27612440527424
50	C21	R1	7.16992500144231
50	C19	R1	7.44294349584873
50	C1	R1	7.05528243550119
50	C22	R1	6.97727992349992
50	C4	R1	7.27612440527424
50	C13	R1	7.24792751344359
50	C18	R1	7.15987133677839
50	C15	R1	6.95419631038687
50	C11	R1	7.04439411935845
50	C16	R1	7.32192809488736
50	C8	R1	7.49185309632967
50	C20	R1	7.20945336562895
50	C7	R1	7.4093909361377
51	C23	R1	7.34872815423108
51	C17	R1	7.21916852046216
51	C12	R1	6.98868468677217
51	C10	R1	6.96578428466209
51	C3	R1	7.27612440527424
51	C14	R1	7.33091687811462
51	C5	R1	7.25738784269265
51	C9	R1	7.4594316186373
51	C24	R1	7.35755200461808
51	C21	R1	7.4594316186373
51	C19	R1	7.27612440527424
51	C1	R1	7.16992500144231
51	C22	R1	7.08746284125034
51	C4	R1	7.49185309632967
51	C13	R1	7.4178525148859
51	C18	R1	7.4178525148859
51	C15	R1	7
51	C11	R1	6.97727992349992
51	C16	R1	7.07681559705083
51	C8	R1	7.14974711950468
51	C20	R1	7.33985000288462
51	C7	R1	7.4262647547021
52	C17	R1	7.07681559705083
52	C12	R1	7.14974711950468
52	C10	R1	6.95419631038687
52	C3	R1	7.11894107272351
52	C14	R1	7.02236781302845
52	C5	R1	7.3037807481771
52	C9	R1	7.34872815423108
52	C24	R1	7.10852445677817
52	C6	R1	7.27612440527424
52	C21	R1	7.89481776330794
52	C19	R1	7.06608919045777
52	C1	R1	7.27612440527424
52	C4	R1	7.08746284125034
52	C13	R1	7.31288295528436
52	C18	R1	7.22881869049588
52	C11	R1	7.34872815423108
52	C16	R1	7.29462074889163
52	C8	R1	7.29462074889163
52	C20	R1	7.39231742277876
52	C7	R1	7.60733031374961
53	C23	R1	7.31288295528436
53	C17	R1	7.22881869049588
53	C12	R1	7.38370429247405
53	C10	R1	7.20945336562895
53	C3	R1	7.4093909361377
53	C14	R1	7.31288295528436
53	C5	R1	7.22881869049588
53	C24	R1	7.22881869049588
53	C6	R1	7.25738784269265
53	C21	R1	7.4093909361377
53	C19	R1	7.36632221424582
53	C1	R1	7.49984588708321
53	C22	R1	6.90689059560852
53	C4	R1	7.48381577726426
53	C18	R1	7.12928301694497
53	C15	R1	7.29462074889163
53	C11	R1	7.74819284958946
53	C16	R1	7.28540221886225
53	C8	R1	7.15987133677839
53	C20	R1	7.22881869049588
53	C7	R1	7.16992500144231
54	C23	R1	7.19967234483636
54	C17	R1	7.31288295528436
54	C12	R1	7.24792751344359
54	C10	R1	7.23840473932508
54	C3	R1	7.20945336562895
54	C14	R1	7.09803208296053
54	C5	R1	6.93073733756289
54	C24	R1	6.95419631038687
54	C6	R1	7.57742882803575
54	C21	R1	7.14974711950468
54	C19	R1	7.09803208296053
54	C1	R1	6.97727992349992
54	C4	R1	7.12928301694497
54	C13	R1	7.07681559705083
54	C18	R1	7.23840473932508
54	C15	R1	7.03342300153745
54	C11	R1	7.18982455888002
54	C8	R1	7.14974711950468
54	C7	R1	7.11894107272351
55	C23	R1	7.38370429247405
55	C17	R1	7.55458885167764
55	C12	R1	6.98868468677217
55	C10	R1	7.28540221886225
55	C3	R1	7.27612440527424
55	C5	R1	7.3037807481771
55	C9	R1	7.19967234483636
55	C24	R1	7.01122725542325
55	C6	R1	7.4093909361377
55	C21	R1	7.44294349584873
55	C19	R1	7.38370429247405
55	C1	R1	7.39231742277876
55	C4	R1	7.34872815423108
55	C13	R1	7.07681559705083
55	C18	R1	7.08746284125034
55	C15	R1	7.29462074889163
55	C11	R1	6.4757334309664
55	C16	R1	7.11894107272351
55	C8	R1	7.20945336562895
55	C20	R1	7.52356195605701
55	C7	R1	7.53915881110803
56	C23	R1	7.69348695749933
56	C17	R1	7.18982455888002
56	C12	R1	7.4594316186373
56	C10	R1	7.10852445677817
56	C3	R1	7.37503943134692
56	C14	R1	7.05528243550119
56	C5	R1	7.20945336562895
56	C9	R1	7.3037807481771
56	C24	R1	7.19967234483636
56	C6	R1	7.28540221886225
56	C21	R1	6.97727992349992
56	C19	R1	7.38370429247405
56	C1	R1	7.10852445677817
56	C22	R1	7.29462074889163
56	C4	R1	7.03342300153745
56	C13	R1	7.11894107272351
56	C18	R1	7.09803208296053
56	C15	R1	7.56224242422107
56	C11	R1	6.98868468677217
56	C8	R1	7.16992500144231
56	C20	R1	7.40087943628218
56	C7	R1	6.95419631038687
57	C23	R1	7.20945336562895
57	C17	R1	7.27612440527424
57	C12	R1	7.3037807481771
57	C10	R1	7.56985560833095
57	C3	R1	7.34872815423108
57	C14	R1	7.20945336562895
57	C5	R1	7.15987133677839
57	C9	R1	7.01122725542325
57	C24	R1	7.28540221886225
57	C21	R1	7.467605550083
57	C19	R1	6.96578428466209
57	C1	R1	7.10852445677817
57	C22	R1	7.467605550083
57	C4	R1	7.56224242422107
57	C13	R1	7.29462074889163
57	C18	R1	6.98868468677217
57	C16	R1	7.25738784269265
57	C20	R1	7.28540221886225
57	C7	R1	7.31288295528436
58	C23	R1	7.16992500144231
58	C17	R1	7.10852445677817
58	C12	R1	7.4093909361377
58	C10	R1	7.3037807481771
58	C3	R1	7.13955135239879
58	C14	R1	7.3037807481771
58	C5	R1	7.38370429247405
58	C9	R1	7.4262647547021
58	C24	R1	7.39231742277876
58	C6	R1	7.65821148275179
58	C21	R1	7.20945336562895
58	C19	R1	7.38370429247405
58	C1	R1	7.25738784269265
58	C22	R1	7.20945336562895
58	C4	R1	7.22881869049588
58	C18	R1	7.09803208296053
58	C15	R1	7.17990909001493
58	C11	R1	7.25738784269265
58	C16	R1	7.17990909001493
58	C20	R1	7.09803208296053
58	C7	R1	7.4093909361377
59	C23	R1	6.89481776330794
59	C17	R1	7.19967234483636
59	C12	R1	7.467605550083
59	C10	R1	7.27612440527424
59	C3	R1	7.4757334309664
59	C14	R1	7.20945336562895
59	C5	R1	7.04439411935845
59	C9	R1	7.28540221886225
59	C24	R1	7.52356195605701
59	C6	R1	7.33091687811462
59	C21	R1	7.59245703726808
59	C19	R1	7.3037807481771
59	C1	R1	7.40087943628218
59	C22	R1	7.37503943134692
59	C4	R1	7.5077946401987
59	C13	R1	7.28540221886225
59	C18	R1	7.4262647547021
59	C11	R1	7.4093909361377
59	C16	R1	7.40087943628218
59	C8	R1	7.25738784269265
59	C20	R1	6.95419631038687
59	C7	R1	7.22881869049588
60	C23	R1	7.39231742277876
60	C17	R1	7.33985000288462
60	C12	R1	7.32192809488736
60	C10	R1	7.17990909001493
60	C14	R1	7.75488750216347
60	C5	R1	7.05528243550119
60	C9	R1	7.45121111183233
60	C24	R1	7.15987133677839
60	C6	R1	7.23840473932508
60	C21	R1	7.31288295528436
60	C19	R1	7.22881869049588
60	C1	R1	7.29462074889163
60	C22	R1	7.13955135239879
60	C4	R1	6.85798099512757
60	C13	R1	7.23840473932508
60	C18	R1	7.51569983828404
60	C15	R1	6.84549005094437
60	C11	R1	7.09803208296053
60	C16	R1	6.89481776330794
60	C8	R1	7.56224242422107
60	C20	R1	7.54689445988764
60	C7	R1	6.93073733756289
61	C23	R1	7.20945336562895
61	C17	R1	7.4262647547021
61	C12	R1	7.51569983828404
61	C10	R1	6.93073733756289
61	C3	R1	7.19967234483636
61	C14	R1	7.22881869049588
61	C5	R1	7.45121111183233
61	C9	R1	7.60733031374961
61	C24	R1	6.88264304936184
61	C6	R1	7.23840473932508
61	C21	R1	7.14974711950468
61	C19	R1	7.37503943134692
61	C1	R1	7.3037807481771
61	C22	R1	7.07681559705083
61	C4	R1	7.33091687811462
61	C13	R1	7.4262647547021
61	C18	R1	7.49984588708321
61	C15	R1	7.37503943134692
61	C11	R1	7.29462074889163
61	C16	R1	7.24792751344359
61	C8	R1	7.02236781302845
61	C20	R1	7.25738784269265
62	C23	R1	7.51569983828404
62	C17	R1	7.01122725542325
62	C12	R1	7.55458885167764
62	C3	R1	7.36632221424582
62	C14	R1	7.06608919045777
62	C5	R1	7.13955135239879
62	C9	R1	7.40087943628218
62	C24	R1	7.09803208296053
62	C6	R1	7.28540221886225
62	C21	R1	7.25738784269265
62	C1	R1	7.04439411935845
62	C22	R1	7.4594316186373
62	C4	R1	7.38370429247405
62	C13	R1	7.28540221886225
62	C18	R1	6.97727992349992
62	C11	R1	7.36632221424582
62	C16	R1	7.05528243550119
62	C8	R1	7.467605550083
62	C20	R1	7.05528243550119
62	C7	R1	7.4093909361377
63	C23	R1	7.22881869049588
63	C17	R1	7.24792751344359
63	C12	R1	7.27612440527424
63	C10	R1	7.09803208296053
63	C3	R1	7.27612440527424
63	C14	R1	7
63	C5	R1	7.34872815423108
63	C9	R1	7.32192809488736
63	C24	R1	7.24792751344359
63	C21	R1	7.2667865406949
63	C19	R1	7.06608919045777
63	C1	R1	7.4093909361377
63	C22	R1	6.98868468677217
63	C4	R1	7.33091687811462
63	C13	R1	7.18982455888002
63	C18	R1	7.29462074889163
63	C11	R1	7.4757334309664
63	C16	R1	6.97727992349992
63	C8	R1	7.16992500144231
63	C20	R1	7.33091687811462
63	C7	R1	7.53138146051631
64	C23	R1	7.38370429247405
64	C17	R1	7.31288295528436
64	C12	R1	7.12928301694497
64	C10	R1	7.56224242422107
64	C3	R1	7.09803208296053
64	C14	R1	7.53915881110803
64	C5	R1	7.58496250072116
64	C9	R1	7.22881869049588
64	C24	R1	7.34872815423108
64	C6	R1	7.27612440527424
64	C21	R1	7.12928301694497
64	C19	R1	7.18982455888002
64	C1	R1	7.32192809488736
64	C4	R1	7.31288295528436
64	C13	R1	7.18982455888002
64	C18	R1	7.09803208296053
64	C15	R1	7.17990909001493
64	C11	R1	7.31288295528436
64	C16	R1	7.55458885167764
64	C8	R1	7.58496250072116
64	C20	R1	7.49185309632967
64	C7	R1	7.09803208296053
65	C23	R1	7.17990909001493
65	C17	R1	7.36632221424582
65	C12	R1	7.35755200461808
65	C3	R1	7.38370429247405
65	C14	R1	7.33091687811462
65	C5	R1	7.39231742277876
65	C9	R1	7.14974711950468
65	C24	R1	7.13955135239879
65	C6	R1	7.38370429247405
65	C21	R1	7.3037807481771
65	C19	R1	7.24792751344359
65	C1	R1	7.54689445988764
65	C22	R1	7.22881869049588
65	C4	R1	7.17990909001493
65	C13	R1	7.56985560833095
65	C18	R1	7.29462074889163
65	C15	R1	7.21916852046216
65	C11	R1	7.2667865406949
65	C16	R1	7.27612440527424
65	C8	R1	7.13955135239879
65	C20	R1	7.25738784269265
66	C23	R1	7.38370429247405
66	C17	R1	7.25738784269265
66	C12	R1	7.5077946401987
66	C10	R1	7.37503943134692
66	C3	R1	7.65821148275179
66	C14	R1	6.98868468677217
66	C9	R1	7.36632221424582
66	C24	R1	7.28540221886225
66	C6	R1	7
66	C21	R1	6.78135971352466
66	C19	R1	7.15987133677839
66	C1	R1	6.95419631038687
66	C22	R1	7.37503943134692
66	C4	R1	7.32192809488736
66	C13	R1	7.09803208296053
66	C18	R1	7.22881869049588
66	C15	R1	7.40087943628218
66	C11	R1	7.27612440527424
66	C16	R1	7.4178525148859
66	C8	R1	6.98868468677217
66	C20	R1	7.07681559705083
66	C7	R1	7.36632221424582
67	C23	R1	7.44294349584873
67	C17	R1	7.13955135239879
67	C12	R1	7.16992500144231
67	C10	R1	6.98868468677217
67	C3	R1	6.79441586635011
67	C14	R1	6.79441586635011
67	C5	R1	7.44294349584873
67	C9	R1	7.37503943134692
67	C24	R1	7.06608919045777
67	C6	R1	7.4262647547021
67	C21	R1	7.37503943134692
67	C19	R1	6.91886323727459
67	C1	R1	7.20945336562895
67	C22	R1	6.88264304936184
67	C4	R1	7.10852445677817
67	C13	R1	7.29462074889163
67	C18	R1	7.14974711950468
67	C15	R1	7.37503943134692
67	C11	R1	7.23840473932508
67	C16	R1	6.94251450533924
67	C8	R1	7.44294349584873
67	C20	R1	7.6724253419715
67	C7	R1	6.84549005094437
68	C23	R1	7.2667865406949
68	C12	R1	7.29462074889163
68	C10	R1	7.54689445988764
68	C3	R1	7.09803208296053
68	C14	R1	6.95419631038687
68	C5	R1	7.17990909001493
68	C9	R1	7.33985000288462
68	C24	R1	7.22881869049588
68	C6	R1	7.20945336562895
68	C21	R1	7.40087943628218
68	C19	R1	7.25738784269265
68	C1	R1	7.3037807481771
68	C22	R1	7.38370429247405
68	C4	R1	6.78135971352466
68	C13	R1	7.38370429247405
68	C18	R1	7.25738784269265
68	C15	R1	7.45121111183233
68	C11	R1	7.39231742277876
68	C16	R1	7.10852445677817
68	C8	R1	7.12928301694497
68	C20	R1	7.01122725542325
68	C7	R1	7.28540221886225
69	C17	R1	7.56224242422107
69	C12	R1	7.04439411935845
69	C10	R1	7.53138146051631
69	C3	R1	6.8073549220576
69	C14	R1	7.28540221886225
69	C5	R1	7.4757334309664
69	C9	R1	6.79441586635011
69	C24	R1	7.22881869049588
69	C6	R1	7.37503943134692
69	C21	R1	7.14974711950468
69	C19	R1	7.43462822763672
69	C1	R1	6.93073733756289
69	C22	R1	7.32192809488736
69	C4	R1	7.24792751344359
69	C13	R1	7.33091687811462
69	C18	R1	7.09803208296053
69	C15	R1	7.10852445677817
69	C16	R1	7.51569983828404
69	C8	R1	7.22881869049588
69	C20	R1	7.10852445677817
70	C23	R1	6.62935662007961
70	C17	R1	7.15987133677839
70	C12	R1	7.36632221424582
70	C10	R1	7.25738784269265
70	C3	R1	7.4178525148859
70	C14	R1	7.17990909001493
70	C5	R1	7.24792751344359
70	C9	R1	7.34872815423108
70	C24	R1	7.15987133677839
70	C6	R1	7.38370429247405
70	C21	R1	7.01122725542325
70	C19	R1	7.04439411935845
70	C1	R1	7.12928301694497
70	C22	R1	7.09803208296053
70	C4	R1	7.29462074889163
70	C13	R1	7.14974711950468
70	C15	R1	7.10852445677817
70	C11	R1	7.20945336562895
70	C16	R1	7.07681559705083
70	C8	R1	7.3037807481771
70	C20	R1	7.45121111183233
71	C23	R1	7.12928301694497
71	C17	R1	7.18982455888002
71	C12	R1	7.02236781302845
71	C10	R1	7.22881869049588
71	C3	R1	7.32192809488736
71	C14	R1	7.36632221424582
71	C5	R1	7.44294349584873
71	C9	R1	7.34872815423108
71	C24	R1	7.34872815423108
71	C6	R1	7.02236781302845
71	C21	R1	7.35755200461808
71	C19	R1	7.55458885167764
71	C1	R1	7.17990909001493
71	C22	R1	7.07681559705083
71	C4	R1	7.2667865406949
71	C13	R1	6.93073733756289
71	C18	R1	7.19967234483636
71	C15	R1	7.51569983828404
71	C11	R1	7.4093909361377
71	C16	R1	7.56985560833095
71	C8	R1	7.02236781302845
71	C20	R1	7.34872815423108
71	C7	R1	7.19967234483636
72	C23	R1	7.36632221424582
72	C12	R1	7.10852445677817
72	C10	R1	7.3037807481771
72	C3	R1	6.83289001416474
72	C14	R1	7.58496250072116
72	C9	R1	7.08746284125034
72	C24	R1	7.14974711950468
72	C6	R1	7.53138146051631
72	C19	R1	7.14974711950468
72	C1	R1	7.33985000288462
72	C22	R1	7.3037807481771
72	C4	R1	7.13955135239879
72	C13	R1	7.12928301694497
72	C18	R1	6.95419631038687
72	C15	R1	6.91886323727459
72	C11	R1	7.25738784269265
72	C16	R1	7.43462822763672
72	C8	R1	7.09803208296053
72	C20	R1	7.08746284125034
72	C7	R1	7.21916852046216
73	C23	R1	7.31288295528436
73	C17	R1	7.32192809488736
73	C12	R1	6.98868468677217
73	C10	R1	7.24792751344359
73	C3	R1	7.21916852046216
73	C5	R1	7.36632221424582
73	C9	R1	7.11894107272351
73	C21	R1	7.11894107272351
73	C19	R1	7.2667865406949
73	C1	R1	7.28540221886225
73	C4	R1	7.36632221424582
73	C13	R1	7.4757334309664
73	C15	R1	6.97727992349992
73	C11	R1	7.33091687811462
73	C16	R1	7.27612440527424
73	C8	R1	7.17990909001493
73	C7	R1	7.27612440527424
74	C23	R1	7.70043971814109
74	C17	R1	7.4594316186373
74	C12	R1	6.94251450533924
74	C10	R1	7.25738784269265
74	C3	R1	7.15987133677839
74	C14	R1	7.36632221424582
74	C5	R1	7.22881869049588
74	C9	R1	7.45121111183233
74	C24	R1	7.2667865406949
74	C21	R1	7.23840473932508
74	C19	R1	7.21916852046216
74	C22	R1	7.20945336562895
74	C4	R1	7.24792751344359
74	C13	R1	7.20945336562895
74	C18	R1	7.18982455888002
74	C15	R1	7.15987133677839
74	C11	R1	7.28540221886225
74	C16	R1	7.23840473932508
74	C8	R1	7.27612440527424
74	C20	R1	7.39231742277876
74	C7	R1	7.24792751344359
75	C23	R1	7.4757334309664
75	C17	R1	7.3037807481771
75	C12	R1	7.4178525148859
75	C10	R1	7.22881869049588
75	C3	R1	7.24792751344359
75	C14	R1	7.23840473932508
75	C5	R1	7.36632221424582
75	C9	R1	7.32192809488736
75	C24	R1	7.14974711950468
75	C6	R1	7.06608919045777
75	C21	R1	7.61470984411521
75	C19	R1	7.60733031374961
75	C1	R1	7.32192809488736
75	C22	R1	7.4757334309664
75	C4	R1	7.12928301694497
75	C13	R1	7.01122725542325
75	C18	R1	7.11894107272351
75	C15	R1	7.18982455888002
75	C11	R1	7.32192809488736
75	C16	R1	7.06608919045777
75	C8	R1	7.17990909001493
75	C20	R1	7.37503943134692
75	C7	R1	7.467605550083
76	C23	R1	7.18982455888002
76	C17	R1	7.31288295528436
76	C12	R1	7.45121111183233
76	C10	R1	7.39231742277876
76	C3	R1	7.19967234483636
76	C14	R1	7.20945336562895
76	C5	R1	7.38370429247405
76	C9	R1	7.34872815423108
76	C24	R1	7.28540221886225
76	C6	R1	7.10852445677817
76	C19	R1	7.35755200461808
76	C1	R1	7.03342300153745
76	C22	R1	7.62205181945638
76	C4	R1	7.48381577726426
76	C13	R1	7.09803208296053
76	C18	R1	7.20945336562895
76	C15	R1	7.58496250072116
76	C11	R1	7.10852445677817
76	C8	R1	7.4093909361377
76	C20	R1	7.21916852046216
77	C23	R1	7.28540221886225
77	C17	R1	7.48381577726426
77	C12	R1	7.11894107272351
77	C10	R1	7.5077946401987
77	C3	R1	7.21916852046216
77	C14	R1	7.33985000288462
77	C5	R1	7.25738784269265
77	C9	R1	7.36632221424582
77	C6	R1	7.21916852046216
77	C21	R1	7.19967234483636
77	C19	R1	7.15987133677839
77	C1	R1	7.4262647547021
77	C22	R1	7.13955135239879
77	C4	R1	7.4093909361377
77	C13	R1	7.21916852046216
77	C18	R1	7.03342300153745
77	C15	R1	7.49984588708321
77	C11	R1	7.31288295528436
77	C16	R1	7.15987133677839
77	C20	R1	7.59245703726808
77	C7	R1	7.11894107272351
78	C17	R1	7.3037807481771
78	C10	R1	7.29462074889163
78	C3	R1	7.15987133677839
78	C14	R1	7.12928301694497
78	C5	R1	7.01122725542325
78	C9	R1	6.96578428466209
78	C24	R1	7.01122725542325
78	C19	R1	7.20945336562895
78	C1	R1	7.4178525148859
78	C22	R1	7.32192809488736
78	C4	R1	7.4178525148859
78	C13	R1	7.65821148275179
78	C18	R1	6.8073549220576
78	C11	R1	7.22881869049588
78	C16	R1	7.24792751344359
78	C8	R1	7.4262647547021
78	C20	R1	7.37503943134692
79	C23	R1	7.07681559705083
79	C17	R1	7.03342300153745
79	C12	R1	7
79	C10	R1	7.2667865406949
79	C3	R1	7.75488750216347
79	C5	R1	6.8073549220576
79	C9	R1	7.13955135239879
79	C24	R1	7.43462822763672
79	C6	R1	7.13955135239879
79	C19	R1	7.56224242422107
79	C1	R1	7.23840473932508
79	C22	R1	7.22881869049588
79	C4	R1	7.4262647547021
79	C13	R1	7.07681559705083
79	C15	R1	7.14974711950468
79	C11	R1	6.93073733756289
79	C16	R1	7.12928301694497
79	C20	R1	7.29462074889163
79	C7	R1	7.49185309632967
80	C23	R1	7.3037807481771
80	C17	R1	6.96578428466209
80	C12	R1	7.34872815423108
80	C10	R1	7.4594316186373
80	C3	R1	7.25738784269265
80	C14	R1	6.90689059560852
80	C5	R1	7.65105169117893
80	C9	R1	7.19967234483636
80	C24	R1	7.19967234483636
80	C6	R1	7.19967234483636
80	C21	R1	6.94251450533924
80	C19	R1	7.23840473932508
80	C1	R1	7.05528243550119
80	C22	R1	7.33091687811462
80	C4	R1	7.4178525148859
80	C13	R1	6.97727992349992
80	C18	R1	7.15987133677839
80	C15	R1	7.29462074889163
80	C11	R1	7.01122725542325
80	C16	R1	7.40087943628218
80	C8	R1	6.90689059560852
80	C20	R1	7.24792751344359
80	C7	R1	7.09803208296053
81	C23	R1	7.06608919045777
81	C12	R1	7.15987133677839
81	C10	R1	7.51569983828404
81	C3	R1	7.08746284125034
81	C14	R1	7.01122725542325
81	C5	R1	7.33985000288462
81	C9	R1	7.68650052718322
81	C24	R1	7.4262647547021
81	C6	R1	7.31288295528436
81	C21	R1	7.49984588708321
81	C19	R1	7.20945336562895
81	C1	R1	7.2667865406949
81	C22	R1	6.96578428466209
81	C13	R1	7.28540221886225
81	C18	R1	7.32192809488736
81	C15	R1	7.45121111183233
81	C11	R1	7.04439411935845
81	C16	R1	7.4262647547021
81	C8	R1	7.20945336562895
81	C20	R1	7.4178525148859
81	C7	R1	7.4594316186373
82	C23	R1	7.10852445677817
82	C17	R1	7.03342300153745
82	C12	R1	7.18982455888002
82	C10	R1	7.02236781302845
82	C3	R1	6.98868468677217
82	C14	R1	7.2667865406949
82	C5	R1	6.91886323727459
82	C24	R1	7.54689445988764
82	C6	R1	7.48381577726426
82	C21	R1	7.35755200461808
82	C19	R1	7.21916852046216
82	C22	R1	7.19967234483636
82	C4	R1	7.17990909001493
82	C13	R1	7.44294349584873
82	C18	R1	7.23840473932508
82	C15	R1	7.36632221424582
82	C11	R1	7.2667865406949
82	C16	R1	7.19967234483636
82	C8	R1	7.11894107272351
82	C20	R1	7.33985000288462
82	C7	R1	6.96578428466209
83	C23	R1	7.2667865406949
83	C17	R1	7.27612440527424
83	C12	R1	7.2667865406949
83	C10	R1	7.2667865406949
83	C3	R1	7.13955135239879
83	C14	R1	7.31288295528436
83	C9	R1	7.16992500144231
83	C24	R1	7.20945336562895
83	C6	R1	7.44294349584873
83	C21	R1	7.10852445677817
83	C19	R1	7.09803208296053
83	C1	R1	7.35755200461808
83	C22	R1	7.37503943134692
83	C4	R1	7.4594316186373
83	C13	R1	7.01122725542325
83	C18	R1	7.08746284125034
83	C15	R1	7.13955135239879
83	C11	R1	7.36632221424582
83	C16	R1	6.97727992349992
83	C8	R1	7.27612440527424
83	C20	R1	7.11894107272351
83	C7	R1	7.40087943628218
84	C23	R1	7.17990909001493
84	C17	R1	7.33091687811462
84	C12	R1	7.38370429247405
84	C10	R1	7.33985000288462
84	C3	R1	7.4093909361377
84	C14	R1	7.70043971814109
84	C9	R1	7.13955135239879
84	C24	R1	7.24792751344359
84	C6	R1	7.23840473932508
84	C21	R1	7.34872815423108
84	C19	R1	7.32192809488736
84	C1	R1	7.57742882803575
84	C22	R1	7.29462074889163
84	C4	R1	7.3037807481771
84	C13	R1	7.7279204545632
84	C18	R1	6.83289001416474
84	C15	R1	7.09803208296053
84	C11	R1	7.10852445677817
84	C16	R1	7.5077946401987
84	C8	R1	7.32192809488736
84	C20	R1	7.19967234483636
84	C7	R1	7.24792751344359
85	C23	R1	7.51569983828404
85	C17	R1	7.2667865406949
85	C12	R1	6.85798099512757
85	C10	R1	7.467605550083
85	C3	R1	7.34872815423108
85	C14	R1	6.98868468677217
85	C5	R1	7.40087943628218
85	C9	R1	7.52356195605701
85	C24	R1	7.28540221886225
85	C6	R1	6.91886323727459
85	C21	R1	7.21916852046216
85	C19	R1	7.16992500144231
85	C1	R1	6.94251450533924
85	C22	R1	7.33985000288462
85	C4	R1	6.98868468677217
85	C18	R1	7.32192809488736
85	C15	R1	7.03342300153745
85	C11	R1	7.33985000288462
85	C16	R1	7.40087943628218
85	C8	R1	7.45121111183233
85	C20	R1	7.5077946401987
85	C7	R1	7.09803208296053
86	C23	R1	7.35755200461808
86	C12	R1	7.20945336562895
86	C10	R1	7.28540221886225
86	C3	R1	7.24792751344359
86	C14	R1	7.3037807481771
86	C5	R1	7.25738784269265
86	C9	R1	7.44294349584873
86	C24	R1	7.39231742277876
86	C6	R1	7.24792751344359
86	C21	R1	7.18982455888002
86	C19	R1	6.8073549220576
86	C1	R1	7.34872815423108
86	C22	R1	7.18982455888002
86	C4	R1	7.38370429247405
86	C13	R1	7.40087943628218
86	C18	R1	7.2667865406949
86	C15	R1	7.29462074889163
86	C11	R1	7.20945336562895
86	C16	R1	7
86	C8	R1	6.91886323727459
86	C7	R1	7.09803208296053
87	C23	R1	7.15987133677839
87	C12	R1	7.25738784269265
87	C10	R1	6.94251450533924
87	C3	R1	7.12928301694497
87	C14	R1	7.16992500144231
87	C5	R1	7.28540221886225
87	C9	R1	7.45121111183233
87	C24	R1	7.52356195605701
87	C6	R1	7.14974711950468
87	C21	R1	7.4757334309664
87	C19	R1	7.28540221886225
87	C1	R1	7.36632221424582
87	C22	R1	7.20945336562895
87	C4	R1	7.09803208296053
87	C13	R1	7.56985560833095
87	C18	R1	7.13955135239879
87	C15	R1	7.19967234483636
87	C11	R1	7.39231742277876
87	C16	R1	7.4262647547021
87	C8	R1	7.12928301694497
87	C20	R1	7.23840473932508
87	C7	R1	7.3037807481771
88	C23	R1	7.12928301694497
88	C17	R1	7.22881869049588
88	C12	R1	7.2667865406949
88	C10	R1	7.49984588708321
88	C3	R1	6.97727992349992
88	C14	R1	7.18982455888002
88	C5	R1	7.05528243550119
88	C24	R1	7.3037807481771
88	C6	R1	7.34872815423108
88	C21	R1	7.2667865406949
88	C19	R1	7.33985000288462
88	C1	R1	7.4594316186373
88	C22	R1	7.16992500144231
88	C4	R1	7.34872815423108
88	C13	R1	7.17990909001493
88	C18	R1	7.31288295528436
88	C11	R1	6.95419631038687
88	C16	R1	6.93073733756289
88	C8	R1	7.20945336562895
88	C7	R1	7.16992500144231
89	C23	R1	7.24792751344359
89	C17	R1	7.49185309632967
89	C12	R1	7.17990909001493
89	C10	R1	7.40087943628218
89	C3	R1	7.29462074889163
89	C14	R1	7.16992500144231
89	C5	R1	7.37503943134692
89	C9	R1	7.31288295528436
89	C24	R1	7.4178525148859
89	C6	R1	7.25738784269265
89	C21	R1	7.61470984411521
89	C19	R1	7.02236781302845
89	C1	R1	7.4093909361377
89	C22	R1	7.4093909361377
89	C4	R1	7.22881869049588
89	C13	R1	7.17990909001493
89	C18	R1	7.29462074889163
89	C15	R1	7.08746284125034
89	C11	R1	7.24792751344359
89	C16	R1	7.39231742277876
89	C8	R1	7.16992500144231
89	C20	R1	7.6724253419715
89	C7	R1	6.90689059560852
90	C23	R1	7.34872815423108
90	C17	R1	7.24792751344359
90	C12	R1	6.90689059560852
90	C10	R1	7.09803208296053
90	C3	R1	7.24792751344359
90	C14	R1	7.25738784269265
90	C5	R1	7.28540221886225
90	C9	R1	7.44294349584873
90	C24	R1	7.33985000288462
90	C6	R1	7.21916852046216
90	C21	R1	7.23840473932508
90	C22	R1	7.25738784269265
90	C4	R1	6.96578428466209
90	C13	R1	7.15987133677839
90	C18	R1	7.12928301694497
90	C15	R1	7.02236781302845
90	C11	R1	7.15987133677839
90	C16	R1	6.98868468677217
90	C20	R1	7.28540221886225
90	C7	R1	6.91886323727459
91	C23	R1	7.60733031374961
91	C17	R1	7.37503943134692
91	C12	R1	7.12928301694497
91	C10	R1	7.23840473932508
91	C3	R1	7.13955135239879
91	C14	R1	7.04439411935845
91	C5	R1	7.51569983828404
91	C9	R1	7.44294349584873
91	C24	R1	7.49185309632967
91	C6	R1	7.03342300153745
91	C21	R1	7.56985560833095
91	C19	R1	7.17990909001493
91	C22	R1	7.67948009950545
91	C4	R1	7.06608919045777
91	C18	R1	6.96578428466209
91	C15	R1	7
91	C11	R1	7.38370429247405
91	C16	R1	7.18982455888002
91	C8	R1	7.08746284125034
91	C20	R1	7.39231742277876
92	C23	R1	6.94251450533924
92	C17	R1	7.06608919045777
92	C12	R1	7.23840473932508
92	C10	R1	7.36632221424582
92	C3	R1	7.4594316186373
92	C14	R1	7.45121111183233
92	C5	R1	7.28540221886225
92	C9	R1	7.23840473932508
92	C24	R1	7.16992500144231
92	C6	R1	7.32192809488736
92	C21	R1	6.89481776330794
92	C19	R1	7.33985000288462
92	C1	R1	7.4262647547021
92	C4	R1	7.33091687811462
92	C13	R1	6.83289001416474
92	C18	R1	7.15987133677839
92	C15	R1	7.34872815423108
92	C11	R1	7.20945336562895
92	C16	R1	7.06608919045777
92	C8	R1	7.34872815423108
92	C20	R1	7.39231742277876
92	C7	R1	7.59991284218713
93	C23	R1	6.82017896241519
93	C17	R1	7.27612440527424
93	C12	R1	7.09803208296053
93	C10	R1	7.31288295528436
93	C3	R1	7.07681559705083
93	C14	R1	7.16992500144231
93	C5	R1	6.88264304936184
93	C9	R1	7.21916852046216
93	C24	R1	7.04439411935845
93	C6	R1	6.89481776330794
93	C21	R1	7.18982455888002
93	C19	R1	6.97727992349992
93	C1	R1	7.5077946401987
93	C22	R1	7.05528243550119
93	C4	R1	7.23840473932508
93	C13	R1	7.14974711950468
93	C18	R1	6.74146698640115
93	C15	R1	7.3037807481771
93	C11	R1	7.04439411935845
93	C16	R1	7.65821148275179
93	C8	R1	7.4594316186373
93	C20	R1	7.54689445988764
93	C7	R1	7.57742882803575
94	C23	R1	7.56985560833095
94	C12	R1	7.65821148275179
94	C10	R1	7.21916852046216
94	C3	R1	7.40087943628218
94	C14	R1	7.3037807481771
94	C5	R1	7.5077946401987
94	C9	R1	7.34872815423108
94	C24	R1	7.20945336562895
94	C6	R1	7.01122725542325
94	C21	R1	7.19967234483636
94	C19	R1	7.4594316186373
94	C1	R1	7.08746284125034
94	C22	R1	7.36632221424582
94	C4	R1	6.94251450533924
94	C13	R1	7.35755200461808
94	C15	R1	7.40087943628218
94	C11	R1	7.03342300153745
94	C16	R1	7.33985000288462
94	C8	R1	7.56224242422107
94	C20	R1	7.4757334309664
94	C7	R1	7.17990909001493
95	C23	R1	7.06608919045777
95	C17	R1	7.5077946401987
95	C12	R1	7.16992500144231
95	C10	R1	7.5077946401987
95	C14	R1	7.33985000288462
95	C9	R1	7.34872815423108
95	C24	R1	7.34872815423108
95	C6	R1	7.44294349584873
95	C21	R1	7.10852445677817
95	C19	R1	7.33091687811462
95	C22	R1	6.8703647195834
95	C18	R1	7.27612440527424
95	C15	R1	7.35755200461808
95	C11	R1	7.37503943134692
95	C16	R1	7.09803208296053
95	C8	R1	7.05528243550119
95	C20	R1	7.38370429247405
95	C7	R1	6.85798099512757
96	C23	R1	7.39231742277876
96	C17	R1	7.33985000288462
96	C12	R1	7.31288295528436
96	C10	R1	7.4178525148859
96	C5	R1	7.45121111183233
96	C9	R1	7.32192809488736
96	C24	R1	7.2667865406949
96	C6	R1	7.34872815423108
96	C21	R1	7.28540221886225
96	C19	R1	7.2667865406949
96	C1	R1	7.24792751344359
96	C22	R1	7.14974711950468
96	C4	R1	7.37503943134692
96	C13	R1	7.18982455888002
[truncated: 14,588 more rows]
