# Supplementary material for: Stochastic modelling of single-cell gene expression adaptation reveals non-genomic contribution to evolution of tumor subclones
Source: bioRxiv. 2024 Apr 20:2024.04.17.588869. Preprint. [Version 1] doi: 10.1101/2024.04.17.588869 (PMC11071284; doi:10.1101/2024.04.17.588869)
Supplement: Supplement 2 [file media-2.zip › Supplementary Files/Simulated Data/Adaptive_Simulation/tr_1.04_sq_.15_r_200_a_.125.csv]

gene	species	replicate	exprval
1	C23	R1	7.10852445677817
1	C17	R1	7.15987133677839
1	C10	R1	7.03342300153745
1	C3	R1	7.4262647547021
1	C14	R1	7.14974711950468
1	C5	R1	7.33985000288462
1	C9	R1	7.02236781302845
1	C24	R1	7.28540221886225
1	C6	R1	7.25738784269265
1	C19	R1	7.34872815423108
1	C1	R1	7.36632221424582
1	C22	R1	7.14974711950468
1	C4	R1	7.29462074889163
1	C13	R1	7.40087943628218
1	C18	R1	7.06608919045777
1	C15	R1	7.31288295528436
1	C11	R1	7.2667865406949
1	C16	R1	7.21916852046216
1	C8	R1	7.27612440527424
1	C20	R1	7.06608919045777
1	C7	R1	7.62205181945638
2	C23	R1	7.52356195605701
2	C17	R1	7.59245703726808
2	C12	R1	7.36632221424582
2	C10	R1	7.467605550083
2	C3	R1	7.35755200461808
2	C14	R1	7.39231742277876
2	C5	R1	7.43462822763672
2	C24	R1	7.3037807481771
2	C6	R1	7.34872815423108
2	C21	R1	7.62205181945638
2	C19	R1	6.96578428466209
2	C1	R1	7.05528243550119
2	C4	R1	6.82017896241519
2	C13	R1	7.21916852046216
2	C18	R1	6.84549005094437
2	C15	R1	7.52356195605701
2	C11	R1	7.33985000288462
2	C16	R1	7.31288295528436
2	C8	R1	7.09803208296053
2	C20	R1	7
3	C23	R1	7.49185309632967
3	C17	R1	7.4262647547021
3	C12	R1	7.24792751344359
3	C10	R1	7.37503943134692
3	C3	R1	7.36632221424582
3	C5	R1	7.36632221424582
3	C9	R1	7.19967234483636
3	C24	R1	7.01122725542325
3	C6	R1	7.48381577726426
3	C21	R1	7.27612440527424
3	C19	R1	7.33985000288462
3	C1	R1	7.21916852046216
3	C22	R1	7.17990909001493
3	C4	R1	7.19967234483636
3	C13	R1	7.33985000288462
3	C18	R1	7.2667865406949
3	C15	R1	7
3	C11	R1	7.31288295528436
3	C16	R1	7.36632221424582
3	C8	R1	7.20945336562895
3	C20	R1	7.38370429247405
4	C23	R1	7.43462822763672
4	C17	R1	7.15987133677839
4	C12	R1	7.2667865406949
4	C10	R1	7.04439411935845
4	C3	R1	7.22881869049588
4	C14	R1	7.19967234483636
4	C5	R1	7.17990909001493
4	C9	R1	7.34872815423108
4	C24	R1	7.29462074889163
4	C6	R1	7.4093909361377
4	C21	R1	7.14974711950468
4	C19	R1	7.36632221424582
4	C1	R1	7.07681559705083
4	C22	R1	7.13955135239879
4	C4	R1	7.2667865406949
4	C13	R1	7.21916852046216
4	C18	R1	7.45121111183233
4	C15	R1	7.15987133677839
4	C11	R1	7.18982455888002
4	C16	R1	7.39231742277876
4	C8	R1	7.16992500144231
4	C20	R1	7.24792751344359
4	C7	R1	7.33091687811462
5	C17	R1	7.11894107272351
5	C12	R1	7.467605550083
5	C10	R1	7.2667865406949
5	C3	R1	7.10852445677817
5	C14	R1	7.33091687811462
5	C5	R1	7.05528243550119
5	C9	R1	7.23840473932508
5	C24	R1	7.38370429247405
5	C6	R1	7.23840473932508
5	C21	R1	7.32192809488736
5	C19	R1	7.24792751344359
5	C1	R1	7.07681559705083
5	C22	R1	7.36632221424582
5	C4	R1	7.48381577726426
5	C13	R1	7.35755200461808
5	C15	R1	6.8703647195834
5	C11	R1	7.33091687811462
5	C16	R1	7.11894107272351
5	C8	R1	7.06608919045777
5	C20	R1	7.05528243550119
5	C7	R1	7.01122725542325
6	C23	R1	7.27612440527424
6	C17	R1	7.4594316186373
6	C10	R1	7.09803208296053
6	C3	R1	7.39231742277876
6	C14	R1	7.21916852046216
6	C5	R1	7.31288295528436
6	C9	R1	7.4093909361377
6	C24	R1	7.3037807481771
6	C6	R1	7.29462074889163
6	C21	R1	7.3037807481771
6	C19	R1	7.4757334309664
6	C1	R1	7.43462822763672
6	C22	R1	7.07681559705083
6	C13	R1	7.11894107272351
6	C18	R1	7.32192809488736
6	C16	R1	7.34872815423108
6	C8	R1	7.33985000288462
6	C20	R1	7.467605550083
6	C7	R1	7.29462074889163
7	C17	R1	7.3037807481771
7	C12	R1	7.4594316186373
7	C10	R1	7.4178525148859
7	C3	R1	7.20945336562895
7	C14	R1	7.21916852046216
7	C5	R1	7.33091687811462
7	C9	R1	7.03342300153745
7	C24	R1	7.13955135239879
7	C6	R1	7.24792751344359
7	C19	R1	7.34872815423108
7	C1	R1	7.11894107272351
7	C22	R1	7.40087943628218
7	C4	R1	7.17990909001493
7	C15	R1	6.89481776330794
7	C11	R1	6.70043971814109
7	C16	R1	7.37503943134692
7	C8	R1	7.2667865406949
7	C20	R1	7.28540221886225
7	C7	R1	7.11894107272351
8	C23	R1	7.04439411935845
8	C17	R1	7.37503943134692
8	C12	R1	7.37503943134692
8	C10	R1	7.11894107272351
8	C3	R1	7.49984588708321
8	C14	R1	7.15987133677839
8	C5	R1	7.4757334309664
8	C24	R1	6.90689059560852
8	C6	R1	7.20945336562895
8	C21	R1	7.2667865406949
8	C1	R1	7.56985560833095
8	C22	R1	7.29462074889163
8	C4	R1	7.21916852046216
8	C18	R1	7.25738784269265
8	C15	R1	7.2667865406949
8	C11	R1	7.02236781302845
8	C16	R1	7.38370429247405
8	C8	R1	7.03342300153745
8	C20	R1	7.4757334309664
8	C7	R1	7.27612440527424
9	C23	R1	7.3037807481771
9	C12	R1	7.4178525148859
9	C10	R1	7.32192809488736
9	C3	R1	7.49984588708321
9	C14	R1	7.19967234483636
9	C5	R1	7.2667865406949
9	C9	R1	7.23840473932508
9	C24	R1	7.59245703726808
9	C6	R1	7.4757334309664
9	C21	R1	7.06608919045777
9	C19	R1	7.23840473932508
9	C1	R1	7.45121111183233
9	C4	R1	7.38370429247405
9	C13	R1	7.21916852046216
9	C18	R1	7.2667865406949
9	C15	R1	7.09803208296053
9	C11	R1	7.4093909361377
9	C16	R1	7.21916852046216
9	C8	R1	7.21916852046216
9	C20	R1	7.40087943628218
9	C7	R1	7.15987133677839
10	C17	R1	7.33091687811462
10	C12	R1	7.49185309632967
10	C10	R1	7.33985000288462
10	C3	R1	7.25738784269265
10	C14	R1	7.3037807481771
10	C5	R1	7.25738784269265
10	C9	R1	7.29462074889163
10	C24	R1	7.27612440527424
10	C6	R1	7.28540221886225
10	C21	R1	7.35755200461808
10	C19	R1	7.33091687811462
10	C1	R1	7.44294349584873
10	C22	R1	7.36632221424582
10	C4	R1	7.24792751344359
10	C13	R1	7.16992500144231
10	C18	R1	7.35755200461808
10	C15	R1	7.23840473932508
10	C11	R1	7.39231742277876
10	C16	R1	7.28540221886225
10	C8	R1	7.32192809488736
10	C20	R1	7.18982455888002
10	C7	R1	7.24792751344359
11	C23	R1	7.33091687811462
11	C17	R1	7.25738784269265
11	C12	R1	7.11894107272351
11	C10	R1	7.18982455888002
11	C3	R1	7.4093909361377
11	C5	R1	7.18982455888002
11	C9	R1	7.27612440527424
11	C24	R1	7.08746284125034
11	C6	R1	7.12928301694497
11	C21	R1	7.28540221886225
11	C19	R1	7.35755200461808
11	C1	R1	7.23840473932508
11	C22	R1	7.29462074889163
11	C4	R1	7.2667865406949
11	C13	R1	7.35755200461808
11	C18	R1	7
11	C15	R1	6.95419631038687
11	C11	R1	7.23840473932508
11	C16	R1	7.40087943628218
11	C8	R1	7.32192809488736
11	C20	R1	7.53138146051631
11	C7	R1	7.35755200461808
12	C23	R1	7.37503943134692
12	C17	R1	7.27612440527424
12	C12	R1	7.16992500144231
12	C3	R1	7.35755200461808
12	C14	R1	7.3037807481771
12	C5	R1	7.11894107272351
12	C9	R1	6.95419631038687
12	C24	R1	7.10852445677817
12	C6	R1	7.21916852046216
12	C21	R1	7.53915881110803
12	C19	R1	7.3037807481771
12	C1	R1	7.35755200461808
12	C4	R1	7.33091687811462
12	C13	R1	7.15987133677839
12	C18	R1	7.13955135239879
12	C15	R1	7.37503943134692
12	C11	R1	7.38370429247405
12	C16	R1	7.31288295528436
12	C8	R1	7.4757334309664
12	C7	R1	7.11894107272351
13	C23	R1	7.56224242422107
13	C17	R1	7.13955135239879
13	C12	R1	7.45121111183233
13	C10	R1	7.56985560833095
13	C3	R1	7.22881869049588
13	C14	R1	6.98868468677217
13	C9	R1	7.3037807481771
13	C24	R1	7.25738784269265
13	C21	R1	7.25738784269265
13	C19	R1	7.07681559705083
13	C1	R1	7.09803208296053
13	C22	R1	7.31288295528436
13	C4	R1	7.43462822763672
13	C13	R1	7.19967234483636
13	C18	R1	7.32192809488736
13	C15	R1	7.35755200461808
13	C11	R1	7.35755200461808
13	C16	R1	7.3037807481771
13	C8	R1	7.24792751344359
13	C20	R1	7.21916852046216
13	C7	R1	7.08746284125034
14	C17	R1	7.45121111183233
14	C12	R1	7.2667865406949
14	C10	R1	7.13955135239879
14	C3	R1	7.04439411935845
14	C14	R1	7.36632221424582
14	C5	R1	7.17990909001493
14	C9	R1	7
14	C24	R1	7.52356195605701
14	C6	R1	7.33091687811462
14	C21	R1	7.45121111183233
14	C19	R1	7.20945336562895
14	C1	R1	7.29462074889163
14	C22	R1	7.37503943134692
14	C4	R1	7.28540221886225
14	C13	R1	7.16992500144231
14	C18	R1	7.04439411935845
14	C15	R1	7.15987133677839
14	C11	R1	7.17990909001493
14	C16	R1	7.18982455888002
14	C8	R1	7.31288295528436
14	C20	R1	7.23840473932508
14	C7	R1	7.27612440527424
15	C23	R1	7.24792751344359
15	C17	R1	7.4262647547021
15	C12	R1	7.17990909001493
15	C10	R1	7.23840473932508
15	C3	R1	7.22881869049588
15	C14	R1	7.01122725542325
15	C5	R1	7.15987133677839
15	C9	R1	7.19967234483636
15	C24	R1	7.22881869049588
15	C21	R1	7.35755200461808
15	C19	R1	7.4262647547021
15	C1	R1	7.18982455888002
15	C22	R1	7.4178525148859
15	C4	R1	7.08746284125034
15	C13	R1	7.21916852046216
15	C18	R1	7.14974711950468
15	C15	R1	7.12928301694497
15	C11	R1	7.33091687811462
15	C16	R1	7.25738784269265
15	C8	R1	7.17990909001493
15	C20	R1	7.36632221424582
15	C7	R1	7.29462074889163
16	C23	R1	6.85798099512757
16	C17	R1	7.13955135239879
16	C12	R1	7.56985560833095
16	C10	R1	7.4262647547021
16	C14	R1	7.2667865406949
16	C5	R1	7.14974711950468
16	C9	R1	6.78135971352466
16	C24	R1	7.45121111183233
16	C6	R1	7.2667865406949
16	C21	R1	7.23840473932508
16	C19	R1	7.18982455888002
16	C1	R1	7.05528243550119
16	C22	R1	7.24792751344359
16	C13	R1	7.39231742277876
16	C18	R1	7.62205181945638
16	C15	R1	7.27612440527424
16	C11	R1	7.33091687811462
16	C16	R1	7.38370429247405
16	C8	R1	7.13955135239879
16	C20	R1	7.2667865406949
16	C7	R1	7.33091687811462
17	C23	R1	7.44294349584873
17	C17	R1	7.10852445677817
17	C12	R1	7.31288295528436
17	C10	R1	7.53138146051631
17	C3	R1	7.05528243550119
17	C14	R1	7.17990909001493
17	C5	R1	7.27612440527424
17	C9	R1	7.43462822763672
17	C24	R1	7.12928301694497
17	C6	R1	7.31288295528436
17	C21	R1	7.37503943134692
17	C19	R1	7.27612440527424
17	C1	R1	7.52356195605701
17	C22	R1	7.06608919045777
17	C4	R1	7.33091687811462
17	C13	R1	7.2667865406949
17	C18	R1	7.23840473932508
17	C15	R1	6.98868468677217
17	C11	R1	7.15987133677839
17	C16	R1	7.15987133677839
17	C8	R1	7.4093909361377
17	C20	R1	7.36632221424582
17	C7	R1	7.34872815423108
18	C23	R1	7.19967234483636
18	C17	R1	7.52356195605701
18	C12	R1	7.2667865406949
18	C10	R1	7.12928301694497
18	C3	R1	7.07681559705083
18	C14	R1	7.14974711950468
18	C5	R1	7.24792751344359
18	C9	R1	7.21916852046216
18	C24	R1	7.01122725542325
18	C6	R1	7.3037807481771
18	C21	R1	7.18982455888002
18	C19	R1	7.3037807481771
18	C1	R1	7.16992500144231
18	C22	R1	6.79441586635011
18	C4	R1	7.13955135239879
18	C13	R1	7.13955135239879
18	C18	R1	7.25738784269265
18	C15	R1	7.09803208296053
18	C11	R1	7.15987133677839
18	C16	R1	7.05528243550119
18	C20	R1	7.33091687811462
18	C7	R1	7.23840473932508
19	C23	R1	6.96578428466209
19	C17	R1	7.2667865406949
19	C12	R1	7.17990909001493
19	C10	R1	7.28540221886225
19	C14	R1	7.27612440527424
19	C5	R1	7.5077946401987
19	C9	R1	7.38370429247405
19	C24	R1	7.24792751344359
19	C6	R1	7.33091687811462
19	C21	R1	7.22881869049588
19	C19	R1	7.49185309632967
19	C1	R1	7.27612440527424
19	C22	R1	7.19967234483636
19	C4	R1	7.12928301694497
19	C13	R1	7.5077946401987
19	C18	R1	7.31288295528436
19	C15	R1	7.15987133677839
19	C11	R1	7.32192809488736
19	C16	R1	7.23840473932508
19	C8	R1	6.6724253419715
19	C20	R1	7.37503943134692
19	C7	R1	7.16992500144231
20	C23	R1	7.18982455888002
20	C17	R1	6.89481776330794
20	C12	R1	6.64385618977472
20	C10	R1	7.3037807481771
20	C3	R1	7.22881869049588
20	C14	R1	7.39231742277876
20	C5	R1	7.2667865406949
20	C9	R1	7.40087943628218
20	C24	R1	7.39231742277876
20	C6	R1	7.13955135239879
20	C21	R1	7.36632221424582
20	C19	R1	6.96578428466209
20	C1	R1	7.14974711950468
20	C22	R1	7.4262647547021
20	C13	R1	7.25738784269265
20	C18	R1	7.16992500144231
20	C15	R1	7.16992500144231
20	C11	R1	7.11894107272351
20	C16	R1	7.09803208296053
20	C8	R1	7.15987133677839
20	C20	R1	7.3037807481771
20	C7	R1	7.34872815423108
21	C23	R1	7.14974711950468
21	C17	R1	7.29462074889163
21	C12	R1	7
21	C10	R1	7.3037807481771
21	C3	R1	7.40087943628218
21	C14	R1	7.467605550083
21	C5	R1	7.10852445677817
21	C9	R1	7.52356195605701
21	C24	R1	7.4178525148859
21	C6	R1	7.02236781302845
21	C21	R1	7.11894107272351
21	C19	R1	7.09803208296053
21	C1	R1	7.56224242422107
21	C22	R1	7.19967234483636
21	C4	R1	7.4093909361377
21	C13	R1	7.01122725542325
21	C15	R1	7.36632221424582
21	C11	R1	7.3037807481771
21	C16	R1	7
21	C8	R1	7.29462074889163
21	C20	R1	7.16992500144231
21	C7	R1	7.29462074889163
22	C23	R1	7.37503943134692
22	C17	R1	7.48381577726426
22	C12	R1	7.10852445677817
22	C10	R1	7.16992500144231
22	C3	R1	7.03342300153745
22	C14	R1	7.4178525148859
22	C5	R1	7.53915881110803
22	C9	R1	7.37503943134692
22	C24	R1	7.14974711950468
22	C6	R1	7.22881869049588
22	C21	R1	7.07681559705083
22	C19	R1	7.3037807481771
22	C1	R1	7.09803208296053
22	C22	R1	7.53138146051631
22	C4	R1	7.31288295528436
22	C13	R1	7.29462074889163
22	C18	R1	7.33091687811462
22	C15	R1	6.97727992349992
22	C11	R1	7.19967234483636
22	C16	R1	7.01122725542325
22	C20	R1	7.28540221886225
22	C7	R1	7.27612440527424
23	C23	R1	7.29462074889163
23	C17	R1	7.57742882803575
23	C12	R1	7.16992500144231
23	C10	R1	7.31288295528436
23	C3	R1	6.93073733756289
23	C14	R1	7.31288295528436
23	C5	R1	7
23	C9	R1	7.11894107272351
23	C24	R1	7.4178525148859
23	C6	R1	7.29462074889163
23	C21	R1	7.14974711950468
23	C19	R1	7.29462074889163
23	C1	R1	7.29462074889163
23	C22	R1	7.48381577726426
23	C4	R1	7.31288295528436
23	C13	R1	7.28540221886225
23	C18	R1	6.8703647195834
23	C15	R1	7.15987133677839
23	C11	R1	7.18982455888002
23	C16	R1	6.97727992349992
23	C8	R1	7.09803208296053
23	C20	R1	7.31288295528436
23	C7	R1	7.29462074889163
24	C23	R1	7.08746284125034
24	C17	R1	7.29462074889163
24	C12	R1	7.29462074889163
24	C10	R1	7.19967234483636
24	C3	R1	7.06608919045777
24	C14	R1	6.95419631038687
24	C5	R1	7.13955135239879
24	C9	R1	7.36632221424582
24	C24	R1	7.467605550083
24	C21	R1	7.27612440527424
24	C19	R1	7.18982455888002
24	C1	R1	7.08746284125034
24	C4	R1	7.18982455888002
24	C18	R1	6.83289001416474
24	C15	R1	7.13955135239879
24	C11	R1	7.27612440527424
24	C16	R1	7.22881869049588
24	C8	R1	7.2667865406949
24	C20	R1	7.4093909361377
24	C7	R1	7.11894107272351
25	C12	R1	7.19967234483636
25	C10	R1	7.39231742277876
25	C3	R1	7.31288295528436
25	C14	R1	7.18982455888002
25	C5	R1	6.96578428466209
25	C9	R1	6.85798099512757
25	C24	R1	7.06608919045777
25	C6	R1	7.08746284125034
25	C21	R1	7.21916852046216
25	C19	R1	7.56985560833095
25	C1	R1	7.4594316186373
25	C22	R1	7.11894107272351
25	C4	R1	7.13955135239879
25	C13	R1	7.35755200461808
25	C18	R1	7.40087943628218
25	C15	R1	7.11894107272351
25	C11	R1	7.17990909001493
25	C16	R1	7.23840473932508
25	C8	R1	7.27612440527424
25	C20	R1	7.15987133677839
25	C7	R1	7.44294349584873
26	C23	R1	7.11894107272351
26	C17	R1	7.43462822763672
26	C12	R1	7.17990909001493
26	C10	R1	7.02236781302845
26	C3	R1	7.15987133677839
26	C14	R1	7.28540221886225
26	C5	R1	7.34872815423108
26	C9	R1	7.14974711950468
26	C24	R1	7.25738784269265
26	C6	R1	7.25738784269265
26	C21	R1	6.84549005094437
26	C19	R1	7.2667865406949
26	C22	R1	7.07681559705083
26	C4	R1	7.48381577726426
26	C13	R1	7.14974711950468
26	C18	R1	7.14974711950468
26	C15	R1	6.94251450533924
26	C11	R1	7.37503943134692
26	C8	R1	7.4178525148859
26	C20	R1	7.24792751344359
26	C7	R1	7.38370429247405
27	C23	R1	7.20945336562895
27	C17	R1	7.18982455888002
27	C12	R1	6.97727992349992
27	C10	R1	7.12928301694497
27	C3	R1	7.33091687811462
27	C14	R1	7.20945336562895
27	C5	R1	7.51569983828404
27	C9	R1	7.12928301694497
27	C24	R1	7.58496250072116
27	C6	R1	7.12928301694497
27	C21	R1	7.36632221424582
27	C19	R1	7.4093909361377
27	C1	R1	7.05528243550119
27	C22	R1	7.27612440527424
27	C4	R1	7.15987133677839
27	C13	R1	7.11894107272351
27	C18	R1	7.21916852046216
27	C15	R1	7.48381577726426
27	C11	R1	7.55458885167764
27	C16	R1	7.27612440527424
27	C8	R1	7.28540221886225
27	C20	R1	7.28540221886225
27	C7	R1	7.54689445988764
28	C23	R1	7.09803208296053
28	C17	R1	7.16992500144231
28	C12	R1	7.28540221886225
28	C10	R1	7.23840473932508
28	C3	R1	7.4757334309664
28	C14	R1	7.48381577726426
28	C5	R1	7.4262647547021
28	C9	R1	7.4262647547021
28	C24	R1	7.29462074889163
28	C6	R1	7.27612440527424
28	C21	R1	7.33091687811462
28	C19	R1	7.24792751344359
28	C22	R1	7.10852445677817
28	C4	R1	7.4178525148859
28	C13	R1	7.40087943628218
28	C18	R1	7.31288295528436
28	C15	R1	7.20945336562895
28	C11	R1	6.97727992349992
28	C16	R1	7.36632221424582
28	C8	R1	7.33985000288462
28	C20	R1	7.04439411935845
28	C7	R1	7.62205181945638
29	C17	R1	7.20945336562895
29	C12	R1	7.11894107272351
29	C10	R1	7.05528243550119
29	C3	R1	7.55458885167764
29	C5	R1	7.27612440527424
29	C9	R1	7.45121111183233
29	C24	R1	6.96578428466209
29	C6	R1	7.3037807481771
29	C19	R1	7.37503943134692
29	C1	R1	7.15987133677839
29	C22	R1	7.3037807481771
29	C13	R1	7.07681559705083
29	C18	R1	7.11894107272351
29	C11	R1	6.98868468677217
29	C16	R1	7.16992500144231
29	C8	R1	7.15987133677839
29	C20	R1	7.35755200461808
29	C7	R1	7.4178525148859
30	C23	R1	7.01122725542325
30	C17	R1	7.48381577726426
30	C10	R1	7.10852445677817
30	C3	R1	7.19967234483636
30	C14	R1	6.94251450533924
30	C5	R1	7.4093909361377
30	C24	R1	7.09803208296053
30	C6	R1	7.24792751344359
30	C21	R1	7.12928301694497
30	C1	R1	7.17990909001493
30	C4	R1	7.14974711950468
30	C13	R1	7.3037807481771
30	C18	R1	7.31288295528436
30	C15	R1	7.37503943134692
30	C11	R1	6.88264304936184
30	C16	R1	7.23840473932508
30	C8	R1	7.38370429247405
30	C20	R1	7.25738784269265
30	C7	R1	7.12928301694497
31	C23	R1	7.39231742277876
31	C17	R1	7.01122725542325
31	C12	R1	6.97727992349992
31	C3	R1	7.56224242422107
31	C14	R1	7.23840473932508
31	C5	R1	7.25738784269265
31	C9	R1	7.12928301694497
31	C24	R1	7.57742882803575
31	C6	R1	7.35755200461808
31	C21	R1	7.14974711950468
31	C19	R1	7.22881869049588
31	C1	R1	7.22881869049588
31	C22	R1	7.16992500144231
31	C4	R1	7.35755200461808
31	C13	R1	7.11894107272351
31	C18	R1	7.07681559705083
31	C15	R1	7.01122725542325
31	C11	R1	6.70043971814109
31	C16	R1	7.08746284125034
31	C8	R1	7.24792751344359
31	C7	R1	7.28540221886225
32	C23	R1	7.16992500144231
32	C17	R1	7.55458885167764
32	C12	R1	7.11894107272351
32	C3	R1	7.18982455888002
32	C14	R1	7.10852445677817
32	C5	R1	7.4178525148859
32	C9	R1	7.44294349584873
32	C24	R1	7.53915881110803
32	C21	R1	7.59991284218713
32	C19	R1	7.4178525148859
32	C1	R1	7.34872815423108
32	C22	R1	7.11894107272351
32	C4	R1	7.16992500144231
32	C13	R1	7.10852445677817
32	C18	R1	7.34872815423108
32	C15	R1	6.98868468677217
32	C11	R1	7.18982455888002
32	C16	R1	6.98868468677217
32	C8	R1	7.33985000288462
32	C20	R1	7.3037807481771
32	C7	R1	7.49185309632967
33	C23	R1	7.23840473932508
33	C17	R1	7.44294349584873
33	C12	R1	6.96578428466209
33	C10	R1	7.21916852046216
33	C3	R1	7.28540221886225
33	C5	R1	7.18982455888002
33	C9	R1	7.48381577726426
33	C24	R1	7.14974711950468
33	C6	R1	7.25738784269265
33	C21	R1	7.2667865406949
33	C19	R1	6.94251450533924
33	C1	R1	7.19967234483636
33	C22	R1	7.54689445988764
33	C4	R1	7.14974711950468
33	C13	R1	7.4093909361377
33	C18	R1	7.56985560833095
33	C15	R1	7.19967234483636
33	C11	R1	7.5077946401987
33	C16	R1	7.25738784269265
33	C8	R1	7.63662462054365
33	C20	R1	7.15987133677839
33	C7	R1	7.20945336562895
34	C23	R1	7.18982455888002
34	C17	R1	7.19967234483636
34	C12	R1	7.36632221424582
34	C10	R1	7.14974711950468
34	C3	R1	7.45121111183233
34	C14	R1	7.3037807481771
34	C5	R1	7.12928301694497
34	C9	R1	7.05528243550119
34	C24	R1	7.33091687811462
34	C21	R1	7.57742882803575
34	C19	R1	7.16992500144231
34	C1	R1	7.10852445677817
34	C22	R1	7.32192809488736
34	C4	R1	7.4757334309664
34	C13	R1	7.23840473932508
34	C18	R1	7.4262647547021
34	C15	R1	7.55458885167764
34	C16	R1	7.33985000288462
34	C8	R1	7.62935662007961
34	C20	R1	7.2667865406949
34	C7	R1	7.38370429247405
35	C17	R1	7.53138146051631
35	C12	R1	7.13955135239879
35	C10	R1	7.29462074889163
35	C3	R1	7.05528243550119
35	C14	R1	7.28540221886225
35	C5	R1	7.33985000288462
35	C9	R1	7.467605550083
35	C24	R1	7.3037807481771
35	C6	R1	7.21916852046216
35	C21	R1	6.93073733756289
35	C19	R1	7.16992500144231
35	C1	R1	7.31288295528436
35	C22	R1	7.38370429247405
35	C13	R1	7.15987133677839
35	C18	R1	7.37503943134692
35	C15	R1	7.2667865406949
35	C11	R1	7.53138146051631
35	C16	R1	6.91886323727459
35	C8	R1	7.01122725542325
35	C20	R1	7.18982455888002
35	C7	R1	7.24792751344359
36	C23	R1	7.22881869049588
36	C12	R1	7.23840473932508
36	C10	R1	7.24792751344359
36	C3	R1	7.32192809488736
36	C14	R1	7.12928301694497
36	C5	R1	7.33985000288462
36	C9	R1	7.28540221886225
36	C24	R1	6.91886323727459
36	C6	R1	7.2667865406949
36	C21	R1	7.12928301694497
36	C19	R1	7.12928301694497
36	C1	R1	7.09803208296053
36	C22	R1	7.08746284125034
36	C4	R1	7.49185309632967
36	C13	R1	6.84549005094437
36	C18	R1	7.13955135239879
36	C11	R1	7.18982455888002
36	C16	R1	7.32192809488736
36	C8	R1	7.13955135239879
36	C20	R1	7.11894107272351
37	C23	R1	7.23840473932508
37	C17	R1	7.24792751344359
37	C12	R1	7.16992500144231
37	C10	R1	7.63662462054365
37	C3	R1	7.4594316186373
37	C14	R1	7.39231742277876
37	C5	R1	7.17990909001493
37	C9	R1	7.4757334309664
37	C24	R1	7.17990909001493
37	C6	R1	7.35755200461808
37	C21	R1	7.37503943134692
37	C19	R1	7.11894107272351
37	C1	R1	7.22881869049588
37	C22	R1	7.4262647547021
37	C4	R1	7
37	C13	R1	7.31288295528436
37	C18	R1	7.3037807481771
37	C15	R1	7.22881869049588
37	C11	R1	7.06608919045777
37	C16	R1	7.11894107272351
37	C20	R1	7.32192809488736
38	C23	R1	7.4594316186373
38	C17	R1	7.20945336562895
38	C12	R1	7.12928301694497
38	C10	R1	7.23840473932508
38	C3	R1	7.17990909001493
38	C14	R1	7.04439411935845
38	C5	R1	7.6724253419715
38	C9	R1	7.25738784269265
38	C24	R1	7.40087943628218
38	C6	R1	7.43462822763672
38	C21	R1	7.39231742277876
38	C19	R1	7.11894107272351
38	C22	R1	7.12928301694497
38	C4	R1	7.01122725542325
38	C13	R1	7.22881869049588
38	C18	R1	7.16992500144231
38	C15	R1	7.21916852046216
38	C11	R1	7.2667865406949
38	C16	R1	6.71424551766612
38	C8	R1	7.34872815423108
38	C20	R1	7.37503943134692
38	C7	R1	7.13955135239879
39	C23	R1	7.33091687811462
39	C12	R1	7.34872815423108
39	C10	R1	7.22881869049588
39	C3	R1	7.43462822763672
39	C14	R1	7.16992500144231
39	C5	R1	7.19967234483636
39	C9	R1	7.53138146051631
39	C24	R1	7.45121111183233
39	C6	R1	7.07681559705083
39	C21	R1	7.52356195605701
39	C19	R1	7.12928301694497
39	C4	R1	7.06608919045777
39	C13	R1	7.05528243550119
39	C15	R1	7.20945336562895
39	C11	R1	7.38370429247405
39	C16	R1	7.43462822763672
39	C8	R1	7.27612440527424
39	C20	R1	7.17990909001493
39	C7	R1	7.23840473932508
40	C23	R1	7.467605550083
40	C17	R1	6.90689059560852
40	C12	R1	7.29462074889163
40	C10	R1	7.27612440527424
40	C3	R1	7.38370429247405
40	C14	R1	7.49185309632967
40	C9	R1	7.28540221886225
40	C24	R1	7.11894107272351
40	C6	R1	7.12928301694497
40	C21	R1	7.36632221424582
40	C19	R1	7.43462822763672
40	C1	R1	7.17990909001493
40	C22	R1	6.94251450533924
40	C4	R1	7.13955135239879
40	C18	R1	7.14974711950468
40	C15	R1	7.02236781302845
40	C11	R1	7.33091687811462
40	C16	R1	7.02236781302845
40	C8	R1	7.36632221424582
40	C20	R1	7.27612440527424
40	C7	R1	7.40087943628218
41	C23	R1	7.15987133677839
41	C17	R1	7.06608919045777
41	C12	R1	7.31288295528436
41	C3	R1	7.23840473932508
41	C14	R1	7.09803208296053
41	C5	R1	7.19967234483636
41	C9	R1	7.58496250072116
41	C24	R1	7.09803208296053
41	C6	R1	7.4757334309664
41	C21	R1	7.5077946401987
41	C19	R1	7.20945336562895
41	C1	R1	7.22881869049588
41	C22	R1	7.52356195605701
41	C4	R1	7.39231742277876
41	C13	R1	7.2667865406949
41	C18	R1	7.12928301694497
41	C15	R1	6.96578428466209
41	C11	R1	7.27612440527424
41	C16	R1	7.14974711950468
41	C8	R1	7.13955135239879
41	C7	R1	7.4757334309664
42	C23	R1	7.09803208296053
42	C12	R1	7.10852445677817
42	C10	R1	7.23840473932508
42	C3	R1	7.13955135239879
42	C14	R1	6.97727992349992
42	C5	R1	6.89481776330794
42	C9	R1	7.15987133677839
42	C24	R1	7.23840473932508
42	C21	R1	7.25738784269265
42	C19	R1	6.93073733756289
42	C22	R1	7.15987133677839
42	C4	R1	7.12928301694497
42	C13	R1	7.45121111183233
42	C18	R1	7.25738784269265
42	C15	R1	7
42	C11	R1	7
42	C16	R1	7.33091687811462
42	C8	R1	7.06608919045777
42	C20	R1	7.12928301694497
42	C7	R1	7.39231742277876
43	C23	R1	7.03342300153745
43	C17	R1	7.19967234483636
43	C12	R1	7.22881869049588
43	C10	R1	7.52356195605701
43	C3	R1	7.27612440527424
43	C14	R1	7.39231742277876
43	C5	R1	7.10852445677817
43	C9	R1	7
43	C24	R1	7.04439411935845
43	C6	R1	7.27612440527424
43	C21	R1	7.4262647547021
43	C19	R1	7.38370429247405
43	C1	R1	7.33091687811462
43	C22	R1	7.14974711950468
43	C13	R1	7.48381577726426
43	C15	R1	7.3037807481771
43	C11	R1	7.37503943134692
43	C8	R1	7.08746284125034
43	C20	R1	7.40087943628218
43	C7	R1	7.28540221886225
44	C23	R1	7.01122725542325
44	C12	R1	7.14974711950468
44	C10	R1	6.97727992349992
44	C3	R1	7.09803208296053
44	C14	R1	7.24792751344359
44	C5	R1	7.33985000288462
44	C9	R1	7.01122725542325
44	C24	R1	7.24792751344359
44	C6	R1	7.39231742277876
44	C21	R1	7.10852445677817
44	C19	R1	7.18982455888002
44	C1	R1	7.14974711950468
44	C22	R1	7.02236781302845
44	C4	R1	7.27612440527424
44	C13	R1	6.97727992349992
44	C18	R1	7.4594316186373
44	C15	R1	7.14974711950468
44	C16	R1	6.98868468677217
44	C8	R1	7.08746284125034
44	C20	R1	6.90689059560852
44	C7	R1	7.34872815423108
45	C23	R1	7.17990909001493
45	C17	R1	7.14974711950468
45	C12	R1	6.98868468677217
45	C10	R1	7.20945336562895
45	C3	R1	7.11894107272351
45	C14	R1	7.31288295528436
45	C5	R1	7.45121111183233
45	C9	R1	7.02236781302845
45	C24	R1	7.2667865406949
45	C6	R1	7.467605550083
45	C21	R1	7.32192809488736
45	C19	R1	7.07681559705083
45	C1	R1	7.27612440527424
45	C22	R1	7.40087943628218
45	C4	R1	7.15987133677839
45	C13	R1	7.34872815423108
45	C18	R1	7.37503943134692
45	C11	R1	7.07681559705083
45	C16	R1	7.06608919045777
45	C8	R1	7.14974711950468
45	C7	R1	7.23840473932508
46	C23	R1	7.21916852046216
46	C17	R1	7.44294349584873
46	C12	R1	7.5077946401987
46	C10	R1	7.18982455888002
46	C3	R1	7.2667865406949
46	C14	R1	7.2667865406949
46	C5	R1	7.17990909001493
46	C9	R1	7.22881869049588
46	C24	R1	7.33091687811462
46	C6	R1	7.27612440527424
46	C21	R1	7.24792751344359
46	C19	R1	6.98868468677217
46	C1	R1	7.31288295528436
46	C22	R1	7.33091687811462
46	C4	R1	7.36632221424582
46	C13	R1	6.96578428466209
46	C18	R1	7.05528243550119
46	C15	R1	7.2667865406949
46	C11	R1	7.25738784269265
46	C16	R1	7.10852445677817
46	C8	R1	7.49984588708321
46	C20	R1	6.98868468677217
46	C7	R1	7.02236781302845
47	C23	R1	7.17990909001493
47	C17	R1	7.27612440527424
47	C12	R1	7.40087943628218
47	C10	R1	7.12928301694497
47	C3	R1	7.04439411935845
47	C5	R1	7.15987133677839
47	C9	R1	7.21916852046216
47	C24	R1	7.25738784269265
47	C6	R1	7.34872815423108
47	C21	R1	7.34872815423108
47	C19	R1	7.01122725542325
47	C1	R1	7.25738784269265
47	C22	R1	7.13955135239879
47	C4	R1	7.14974711950468
47	C13	R1	7.15987133677839
47	C18	R1	7.40087943628218
47	C15	R1	7.27612440527424
47	C11	R1	7.24792751344359
47	C16	R1	7.20945336562895
47	C8	R1	7.06608919045777
47	C20	R1	7.3037807481771
47	C7	R1	7.40087943628218
48	C23	R1	7.27612440527424
48	C17	R1	7.12928301694497
48	C12	R1	7.53915881110803
48	C10	R1	7.2667865406949
48	C3	R1	7.11894107272351
48	C14	R1	7.17990909001493
48	C5	R1	7.35755200461808
48	C9	R1	7.53138146051631
48	C24	R1	7.17990909001493
48	C6	R1	7.4594316186373
48	C21	R1	7.3037807481771
48	C19	R1	7.36632221424582
48	C1	R1	7.16992500144231
48	C22	R1	7.15987133677839
48	C4	R1	7.20945336562895
48	C13	R1	7.24792751344359
48	C18	R1	7.20945336562895
48	C15	R1	7.22881869049588
48	C11	R1	7.10852445677817
48	C16	R1	7.05528243550119
48	C8	R1	7.37503943134692
48	C20	R1	7.37503943134692
48	C7	R1	7.39231742277876
49	C17	R1	7.467605550083
49	C12	R1	7.20945336562895
49	C10	R1	7.29462074889163
49	C3	R1	7.38370429247405
49	C14	R1	7.2667865406949
49	C5	R1	7.01122725542325
49	C9	R1	7.16992500144231
49	C24	R1	6.85798099512757
49	C6	R1	7.31288295528436
49	C21	R1	7.37503943134692
49	C1	R1	7.28540221886225
49	C22	R1	7.33091687811462
49	C4	R1	7.09803208296053
49	C13	R1	7.31288295528436
49	C18	R1	7.27612440527424
49	C15	R1	7.33091687811462
49	C11	R1	7.17990909001493
49	C8	R1	7.22881869049588
49	C20	R1	7.4594316186373
49	C7	R1	7.33985000288462
50	C23	R1	7.31288295528436
50	C12	R1	7.5077946401987
50	C10	R1	7.20945336562895
50	C3	R1	7.33091687811462
50	C14	R1	7.18982455888002
50	C5	R1	7.13955135239879
50	C24	R1	7.16992500144231
50	C21	R1	7.34872815423108
50	C19	R1	7.39231742277876
50	C1	R1	7.23840473932508
50	C22	R1	7.22881869049588
50	C4	R1	7.15987133677839
50	C13	R1	7.34872815423108
50	C18	R1	7.45121111183233
50	C15	R1	7.33985000288462
50	C11	R1	7.08746284125034
50	C16	R1	6.94251450533924
50	C8	R1	7.45121111183233
50	C20	R1	7.3037807481771
50	C7	R1	7.33091687811462
51	C23	R1	7.19967234483636
51	C12	R1	7.28540221886225
51	C10	R1	7.3037807481771
51	C3	R1	7.33985000288462
51	C14	R1	7.2667865406949
51	C5	R1	7.24792751344359
51	C9	R1	7.18982455888002
51	C24	R1	7.29462074889163
51	C6	R1	7.56224242422107
51	C21	R1	7.08746284125034
51	C19	R1	7.06608919045777
51	C1	R1	7.24792751344359
51	C22	R1	7.04439411935845
51	C4	R1	7.15987133677839
51	C13	R1	7.33091687811462
51	C18	R1	7.29462074889163
51	C11	R1	7.16992500144231
51	C16	R1	7.19967234483636
51	C8	R1	7.24792751344359
51	C20	R1	7.4178525148859
51	C7	R1	7.36632221424582
52	C23	R1	7.31288295528436
52	C17	R1	6.96578428466209
52	C12	R1	6.98868468677217
52	C10	R1	7.22881869049588
52	C14	R1	7.09803208296053
52	C9	R1	7.5077946401987
52	C24	R1	7.14974711950468
52	C6	R1	7.18982455888002
52	C21	R1	7.27612440527424
52	C19	R1	7.19967234483636
52	C1	R1	7.4594316186373
52	C4	R1	7.44294349584873
52	C13	R1	7.20945336562895
52	C18	R1	7.22881869049588
52	C15	R1	7.13955135239879
52	C11	R1	7.08746284125034
52	C8	R1	6.91886323727459
52	C7	R1	7.22881869049588
53	C23	R1	7.12928301694497
53	C17	R1	7.467605550083
53	C10	R1	7.29462074889163
53	C3	R1	7.4757334309664
53	C14	R1	7.43462822763672
53	C5	R1	7.33091687811462
53	C9	R1	7.59991284218713
53	C24	R1	7.34872815423108
53	C6	R1	7.09803208296053
53	C21	R1	7.14974711950468
53	C19	R1	7.36632221424582
53	C1	R1	7.13955135239879
53	C22	R1	7.29462074889163
53	C4	R1	7.11894107272351
53	C13	R1	7.34872815423108
53	C18	R1	7.69348695749933
53	C15	R1	7.4262647547021
53	C11	R1	7.34872815423108
53	C8	R1	7.02236781302845
53	C20	R1	7.45121111183233
53	C7	R1	7.35755200461808
54	C23	R1	7.51569983828404
54	C17	R1	6.98868468677217
54	C10	R1	7.07681559705083
54	C14	R1	7.21916852046216
54	C5	R1	6.8703647195834
54	C9	R1	7.02236781302845
54	C24	R1	7.32192809488736
54	C6	R1	7.33091687811462
54	C21	R1	7.22881869049588
54	C1	R1	7.33985000288462
54	C22	R1	7.45121111183233
54	C13	R1	7.12928301694497
54	C18	R1	7.32192809488736
54	C15	R1	7.29462074889163
54	C11	R1	7.09803208296053
54	C16	R1	6.89481776330794
54	C8	R1	7.38370429247405
54	C20	R1	7.22881869049588
54	C7	R1	7.19967234483636
55	C23	R1	7.33985000288462
55	C17	R1	7.20945336562895
55	C12	R1	7.33985000288462
55	C10	R1	7.18982455888002
55	C14	R1	7.20945336562895
55	C5	R1	7.3037807481771
55	C24	R1	7.02236781302845
55	C6	R1	7.25738784269265
55	C21	R1	7.4594316186373
55	C19	R1	7.10852445677817
55	C1	R1	7.32192809488736
55	C22	R1	7.29462074889163
55	C4	R1	7.3037807481771
55	C13	R1	7.08746284125034
55	C18	R1	7.01122725542325
55	C15	R1	7.14974711950468
55	C11	R1	6.95419631038687
55	C16	R1	7.12928301694497
55	C8	R1	7.33985000288462
55	C20	R1	7.10852445677817
55	C7	R1	7.25738784269265
56	C23	R1	7.4178525148859
56	C17	R1	6.94251450533924
56	C12	R1	7.16992500144231
56	C10	R1	7.37503943134692
56	C3	R1	7.29462074889163
56	C14	R1	7.09803208296053
56	C5	R1	7.2667865406949
56	C9	R1	7.44294349584873
56	C24	R1	7.36632221424582
56	C6	R1	7.32192809488736
56	C21	R1	7.04439411935845
56	C19	R1	7.48381577726426
56	C1	R1	7.4178525148859
56	C22	R1	7.56224242422107
56	C4	R1	7.33091687811462
56	C13	R1	7.43462822763672
56	C18	R1	6.97727992349992
56	C15	R1	7.19967234483636
56	C11	R1	6.97727992349992
56	C16	R1	7.25738784269265
56	C8	R1	7.37503943134692
56	C20	R1	7.10852445677817
56	C7	R1	7.49185309632967
57	C23	R1	7.32192809488736
57	C12	R1	7.33985000288462
57	C10	R1	7.21916852046216
57	C14	R1	7.14974711950468
57	C5	R1	7.33985000288462
57	C9	R1	7.43462822763672
57	C24	R1	7.44294349584873
57	C6	R1	7.23840473932508
57	C21	R1	7.27612440527424
57	C19	R1	7.4262647547021
57	C22	R1	7.44294349584873
57	C13	R1	7.2667865406949
57	C18	R1	7.04439411935845
57	C15	R1	7.45121111183233
57	C11	R1	7.24792751344359
57	C16	R1	7.29462074889163
57	C8	R1	7.4093909361377
57	C20	R1	7.15987133677839
57	C7	R1	7.10852445677817
58	C23	R1	7.34872815423108
58	C17	R1	7.20945336562895
58	C12	R1	7.27612440527424
58	C3	R1	7.28540221886225
58	C14	R1	7.08746284125034
58	C5	R1	7.28540221886225
58	C9	R1	7.14974711950468
58	C24	R1	7.38370429247405
58	C6	R1	7.51569983828404
58	C21	R1	7.63662462054365
58	C19	R1	7.13955135239879
58	C1	R1	7.18982455888002
58	C22	R1	6.95419631038687
58	C4	R1	7.03342300153745
58	C13	R1	7.28540221886225
58	C18	R1	7.14974711950468
58	C15	R1	6.96578428466209
58	C11	R1	7.19967234483636
58	C16	R1	7.28540221886225
58	C8	R1	7.19967234483636
58	C20	R1	7.08746284125034
58	C7	R1	6.91886323727459
59	C23	R1	7.21916852046216
59	C17	R1	7.34872815423108
59	C12	R1	7.34872815423108
59	C3	R1	7.14974711950468
59	C14	R1	7.06608919045777
59	C5	R1	7.13955135239879
59	C24	R1	7.3037807481771
59	C6	R1	7.19967234483636
59	C21	R1	7.15987133677839
59	C19	R1	7.29462074889163
59	C1	R1	7.4262647547021
59	C22	R1	7.467605550083
59	C4	R1	7.07681559705083
59	C13	R1	7.01122725542325
59	C18	R1	7.40087943628218
59	C15	R1	7.11894107272351
59	C11	R1	7.2667865406949
59	C16	R1	7.24792751344359
59	C8	R1	7.21916852046216
59	C20	R1	7.4757334309664
59	C7	R1	7.36632221424582
60	C23	R1	7.21916852046216
60	C17	R1	7.03342300153745
60	C12	R1	7.2667865406949
60	C10	R1	7.4093909361377
60	C3	R1	7.53915881110803
60	C14	R1	7.11894107272351
60	C5	R1	7
60	C9	R1	7.34872815423108
60	C24	R1	7.3037807481771
60	C6	R1	7.2667865406949
60	C21	R1	7.61470984411521
60	C19	R1	7.53138146051631
60	C1	R1	7.16992500144231
60	C22	R1	7.4262647547021
60	C4	R1	7.05528243550119
60	C13	R1	7.01122725542325
60	C18	R1	7.22881869049588
60	C15	R1	7.29462074889163
60	C11	R1	7
60	C16	R1	7.07681559705083
60	C8	R1	7.11894107272351
60	C20	R1	7.23840473932508
60	C7	R1	7.39231742277876
61	C23	R1	7.09803208296053
61	C10	R1	7.25738784269265
61	C3	R1	7.14974711950468
61	C14	R1	7.01122725542325
61	C5	R1	7.17990909001493
61	C9	R1	7.27612440527424
61	C6	R1	7.36632221424582
61	C21	R1	7.20945336562895
61	C19	R1	7.19967234483636
61	C1	R1	7.22881869049588
61	C4	R1	7.18982455888002
61	C13	R1	7
61	C18	R1	7.32192809488736
61	C11	R1	7.3037807481771
61	C16	R1	7.36632221424582
61	C20	R1	7.40087943628218
61	C7	R1	7.4757334309664
62	C23	R1	7.12928301694497
62	C17	R1	7.2667865406949
62	C12	R1	7.11894107272351
62	C10	R1	7.24792751344359
62	C3	R1	7.4262647547021
62	C14	R1	7.2667865406949
62	C5	R1	7.16992500144231
62	C9	R1	7.03342300153745
62	C24	R1	7.27612440527424
62	C6	R1	7.4262647547021
62	C21	R1	7.11894107272351
62	C19	R1	7.28540221886225
62	C22	R1	7.25738784269265
62	C4	R1	7.31288295528436
62	C13	R1	7.33091687811462
62	C18	R1	7.04439411935845
62	C15	R1	6.94251450533924
62	C11	R1	7.07681559705083
62	C8	R1	7.34872815423108
62	C20	R1	7.4594316186373
62	C7	R1	7.36632221424582
63	C23	R1	7.31288295528436
63	C17	R1	7.29462074889163
63	C12	R1	7.12928301694497
63	C10	R1	7
63	C3	R1	7.37503943134692
63	C14	R1	6.97727992349992
63	C5	R1	7.10852445677817
63	C9	R1	7.01122725542325
63	C24	R1	6.90689059560852
63	C6	R1	7.14974711950468
63	C21	R1	7.22881869049588
63	C19	R1	7.38370429247405
63	C1	R1	7.28540221886225
63	C22	R1	7.20945336562895
63	C4	R1	7.48381577726426
63	C18	R1	7.20945336562895
63	C15	R1	7.24792751344359
63	C11	R1	7.13955135239879
63	C16	R1	7.19967234483636
63	C8	R1	7.23840473932508
63	C20	R1	7.18982455888002
63	C7	R1	7.21916852046216
64	C23	R1	7.33985000288462
64	C17	R1	7.3037807481771
64	C12	R1	7.34872815423108
64	C10	R1	7.08746284125034
64	C3	R1	7.18982455888002
64	C14	R1	7.43462822763672
64	C5	R1	6.93073733756289
64	C9	R1	7.16992500144231
64	C6	R1	7.2667865406949
64	C21	R1	7.18982455888002
64	C19	R1	7.37503943134692
64	C22	R1	7.38370429247405
64	C4	R1	7.25738784269265
64	C18	R1	7.4093909361377
64	C15	R1	7.12928301694497
64	C11	R1	7.10852445677817
64	C16	R1	7.27612440527424
64	C8	R1	7.18982455888002
64	C20	R1	6.96578428466209
64	C7	R1	7.33985000288462
65	C23	R1	7.36632221424582
65	C17	R1	7.12928301694497
65	C12	R1	7.17990909001493
65	C10	R1	7.19967234483636
65	C3	R1	6.74146698640115
65	C14	R1	7.27612440527424
65	C9	R1	7.01122725542325
65	C24	R1	7.17990909001493
65	C6	R1	7.21916852046216
65	C21	R1	7.29462074889163
65	C19	R1	7.29462074889163
65	C1	R1	7.37503943134692
65	C22	R1	7.43462822763672
65	C4	R1	7.36632221424582
65	C13	R1	7.33985000288462
65	C18	R1	7.37503943134692
65	C15	R1	7.37503943134692
65	C11	R1	7.08746284125034
65	C16	R1	7.24792751344359
65	C8	R1	6.93073733756289
65	C20	R1	7.44294349584873
65	C7	R1	7.03342300153745
66	C23	R1	7.49185309632967
66	C17	R1	7.39231742277876
66	C12	R1	7.39231742277876
66	C10	R1	7.18982455888002
66	C14	R1	7.13955135239879
66	C5	R1	7.15987133677839
66	C9	R1	7.3037807481771
66	C24	R1	7.25738784269265
66	C21	R1	7.18982455888002
66	C19	R1	7.19967234483636
66	C1	R1	7.21916852046216
66	C22	R1	7.06608919045777
66	C4	R1	7.38370429247405
66	C13	R1	7.15987133677839
66	C15	R1	7.14974711950468
66	C11	R1	7.19967234483636
66	C16	R1	7.08746284125034
66	C8	R1	7.25738784269265
66	C20	R1	7.17990909001493
66	C7	R1	7.14974711950468
67	C23	R1	7.467605550083
67	C17	R1	7.25738784269265
67	C12	R1	7.40087943628218
67	C10	R1	7.19967234483636
67	C3	R1	7.38370429247405
67	C14	R1	7.5077946401987
67	C5	R1	7.37503943134692
67	C9	R1	7.29462074889163
67	C24	R1	7.39231742277876
67	C6	R1	7.29462074889163
67	C21	R1	7.25738784269265
67	C19	R1	7.37503943134692
67	C1	R1	7.52356195605701
67	C22	R1	7.25738784269265
67	C4	R1	7.23840473932508
67	C13	R1	7.49984588708321
67	C18	R1	7.31288295528436
67	C15	R1	7.04439411935845
67	C11	R1	6.97727992349992
67	C16	R1	7.54689445988764
67	C8	R1	7.03342300153745
67	C20	R1	7.35755200461808
67	C7	R1	7.17990909001493
68	C23	R1	7.2667865406949
68	C17	R1	7.06608919045777
68	C12	R1	7.19967234483636
68	C10	R1	7.28540221886225
68	C3	R1	7.32192809488736
68	C14	R1	6.95419631038687
68	C5	R1	7.17990909001493
68	C9	R1	7.48381577726426
68	C24	R1	7.29462074889163
68	C6	R1	7.44294349584873
68	C19	R1	7.22881869049588
68	C1	R1	7.22881869049588
68	C22	R1	7.44294349584873
68	C4	R1	7.37503943134692
68	C13	R1	7.06608919045777
68	C18	R1	7.21916852046216
68	C15	R1	6.90689059560852
68	C11	R1	6.93073733756289
68	C16	R1	7.17990909001493
68	C8	R1	6.98868468677217
68	C20	R1	6.8703647195834
68	C7	R1	7.49185309632967
69	C17	R1	7.4594316186373
69	C12	R1	7.18982455888002
69	C10	R1	7.48381577726426
69	C14	R1	7.29462074889163
69	C9	R1	7.33985000288462
69	C24	R1	7.14974711950468
69	C6	R1	7.17990909001493
69	C21	R1	7.40087943628218
69	C19	R1	7.24792751344359
69	C1	R1	7.35755200461808
69	C22	R1	7.08746284125034
69	C4	R1	7.01122725542325
69	C13	R1	7.23840473932508
69	C18	R1	7.39231742277876
69	C11	R1	7.05528243550119
69	C16	R1	7.02236781302845
69	C8	R1	7.51569983828404
69	C20	R1	6.98868468677217
69	C7	R1	7.2667865406949
70	C23	R1	7.4178525148859
70	C17	R1	7.31288295528436
70	C12	R1	7.18982455888002
70	C10	R1	7.34872815423108
70	C3	R1	7.17990909001493
70	C14	R1	7.09803208296053
70	C5	R1	7.43462822763672
70	C9	R1	7.17990909001493
70	C24	R1	7.16992500144231
70	C6	R1	7.35755200461808
70	C21	R1	7.38370429247405
70	C1	R1	7.11894107272351
70	C22	R1	7.02236781302845
70	C4	R1	7.14974711950468
70	C13	R1	7.45121111183233
70	C18	R1	7.467605550083
70	C15	R1	7.10852445677817
70	C11	R1	7.2667865406949
70	C16	R1	7.33091687811462
70	C8	R1	7.28540221886225
70	C20	R1	7.02236781302845
70	C7	R1	7.25738784269265
71	C23	R1	7.07681559705083
71	C17	R1	7.22881869049588
71	C12	R1	7.49984588708321
71	C10	R1	7.27612440527424
71	C14	R1	7.3037807481771
71	C5	R1	7.24792751344359
71	C9	R1	7.37503943134692
71	C24	R1	7.29462074889163
71	C6	R1	7.39231742277876
71	C21	R1	6.90689059560852
71	C19	R1	7.20945336562895
71	C1	R1	7.15987133677839
71	C22	R1	7.17990909001493
71	C4	R1	7.4178525148859
71	C13	R1	7.18982455888002
71	C18	R1	7.31288295528436
71	C15	R1	7.07681559705083
71	C11	R1	7.32192809488736
71	C16	R1	7.08746284125034
71	C8	R1	7.38370429247405
71	C7	R1	7.18982455888002
72	C23	R1	7.44294349584873
72	C17	R1	7.18982455888002
72	C12	R1	7.5077946401987
72	C10	R1	7.51569983828404
72	C3	R1	7.23840473932508
72	C14	R1	7.37503943134692
72	C5	R1	7.60733031374961
72	C9	R1	7.39231742277876
72	C24	R1	7.19967234483636
72	C6	R1	7.06608919045777
72	C21	R1	7.20945336562895
72	C19	R1	7.16992500144231
72	C1	R1	7.03342300153745
72	C22	R1	7.35755200461808
72	C4	R1	6.93073733756289
72	C13	R1	7.33985000288462
72	C18	R1	7.45121111183233
72	C15	R1	7.4093909361377
72	C11	R1	7.09803208296053
72	C8	R1	7.08746284125034
72	C7	R1	7.29462074889163
73	C23	R1	7.22881869049588
73	C17	R1	7.58496250072116
73	C12	R1	7.16992500144231
73	C10	R1	7.60733031374961
73	C3	R1	7.36632221424582
73	C14	R1	7.2667865406949
73	C5	R1	7.27612440527424
73	C9	R1	7.49984588708321
73	C24	R1	7.51569983828404
73	C6	R1	6.82017896241519
73	C21	R1	7.06608919045777
73	C19	R1	7.4262647547021
73	C1	R1	7.5077946401987
73	C4	R1	7.19967234483636
73	C18	R1	7.15987133677839
73	C15	R1	7.11894107272351
73	C11	R1	7.39231742277876
73	C16	R1	7.2667865406949
73	C8	R1	7.2667865406949
73	C20	R1	7.27612440527424
73	C7	R1	7.18982455888002
74	C23	R1	7.21916852046216
74	C17	R1	7.33985000288462
74	C12	R1	6.98868468677217
74	C10	R1	7.07681559705083
74	C3	R1	7.40087943628218
74	C14	R1	7.49185309632967
74	C5	R1	7.18982455888002
74	C9	R1	7.61470984411521
74	C24	R1	7.08746284125034
74	C6	R1	7.35755200461808
74	C21	R1	7.37503943134692
74	C1	R1	7.04439411935845
74	C22	R1	7.37503943134692
74	C4	R1	7.4262647547021
74	C13	R1	7.27612440527424
74	C18	R1	7.25738784269265
74	C15	R1	7.19967234483636
74	C11	R1	7.23840473932508
74	C16	R1	7.53915881110803
74	C8	R1	6.98868468677217
74	C20	R1	7.32192809488736
74	C7	R1	7.38370429247405
75	C23	R1	7.22881869049588
75	C17	R1	7.19967234483636
75	C12	R1	7.4757334309664
75	C10	R1	7.28540221886225
75	C14	R1	7.34872815423108
75	C5	R1	7.27612440527424
75	C9	R1	7.22881869049588
75	C24	R1	7.33091687811462
75	C6	R1	7.20945336562895
75	C21	R1	7.14974711950468
75	C1	R1	7.23840473932508
75	C22	R1	7.32192809488736
75	C4	R1	7.17990909001493
75	C13	R1	7.23840473932508
75	C18	R1	7.24792751344359
75	C15	R1	7.22881869049588
75	C11	R1	7.43462822763672
75	C16	R1	7.27612440527424
75	C8	R1	7.34872815423108
75	C20	R1	7.28540221886225
75	C7	R1	7.37503943134692
76	C23	R1	6.90689059560852
76	C17	R1	7.20945336562895
76	C12	R1	6.93073733756289
76	C10	R1	7.33091687811462
76	C3	R1	7.32192809488736
76	C9	R1	7.09803208296053
76	C24	R1	7.4594316186373
76	C6	R1	7.10852445677817
76	C21	R1	7.29462074889163
76	C19	R1	7.3037807481771
76	C1	R1	7.21916852046216
76	C22	R1	7.3037807481771
76	C4	R1	7.10852445677817
76	C13	R1	7.21916852046216
76	C18	R1	6.96578428466209
76	C15	R1	7.19967234483636
76	C8	R1	7.18982455888002
76	C20	R1	7.28540221886225
76	C7	R1	7.31288295528436
77	C23	R1	7.53915881110803
77	C17	R1	7.2667865406949
77	C12	R1	7.14974711950468
77	C10	R1	7.15987133677839
77	C3	R1	7.48381577726426
77	C14	R1	7.20945336562895
77	C5	R1	7.11894107272351
77	C9	R1	7.4178525148859
77	C24	R1	7.28540221886225
77	C6	R1	7.38370429247405
77	C21	R1	7.33091687811462
77	C19	R1	7.15987133677839
77	C1	R1	7.24792751344359
77	C22	R1	7.11894107272351
77	C4	R1	7.31288295528436
77	C13	R1	7.31288295528436
77	C18	R1	7.13955135239879
77	C15	R1	7.12928301694497
77	C11	R1	7.27612440527424
77	C16	R1	7.4178525148859
77	C8	R1	7.17990909001493
77	C20	R1	7.07681559705083
77	C7	R1	7.09803208296053
78	C23	R1	7.07681559705083
78	C17	R1	7.3037807481771
78	C12	R1	7.48381577726426
78	C10	R1	7.27612440527424
78	C3	R1	7.33091687811462
78	C14	R1	7.31288295528436
78	C5	R1	7.07681559705083
78	C9	R1	7.25738784269265
78	C24	R1	7.32192809488736
78	C6	R1	7.35755200461808
78	C21	R1	7.38370429247405
78	C19	R1	7.2667865406949
78	C1	R1	7.51569983828404
78	C22	R1	7.17990909001493
78	C4	R1	7.34872815423108
78	C13	R1	7.05528243550119
78	C18	R1	7.22881869049588
78	C15	R1	7.02236781302845
78	C11	R1	7.45121111183233
78	C16	R1	7.56224242422107
78	C8	R1	7.23840473932508
78	C20	R1	7.21916852046216
78	C7	R1	7.19967234483636
79	C23	R1	7.36632221424582
79	C17	R1	7.15987133677839
79	C12	R1	7.38370429247405
79	C3	R1	7.32192809488736
79	C14	R1	7.25738784269265
79	C5	R1	7.3037807481771
79	C9	R1	7.12928301694497
79	C24	R1	7.17990909001493
79	C6	R1	7.13955135239879
79	C21	R1	7.21916852046216
79	C19	R1	7.3037807481771
79	C1	R1	7.20945336562895
79	C22	R1	7.4262647547021
79	C4	R1	7.53138146051631
79	C13	R1	7.21916852046216
79	C18	R1	7.29462074889163
79	C15	R1	7.20945336562895
79	C11	R1	7.10852445677817
79	C16	R1	7.28540221886225
79	C8	R1	7.19967234483636
79	C20	R1	7.18982455888002
79	C7	R1	7.40087943628218
80	C23	R1	7.38370429247405
80	C17	R1	7.21916852046216
80	C12	R1	7.27612440527424
80	C10	R1	6.88264304936184
80	C3	R1	7.14974711950468
80	C14	R1	7.16992500144231
80	C5	R1	7.19967234483636
80	C9	R1	7.44294349584873
80	C24	R1	7.35755200461808
80	C6	R1	7.33091687811462
80	C21	R1	7.4178525148859
80	C1	R1	7.22881869049588
80	C22	R1	7.31288295528436
80	C18	R1	7.2667865406949
80	C15	R1	7.12928301694497
80	C11	R1	7.06608919045777
80	C16	R1	7.07681559705083
80	C8	R1	6.98868468677217
80	C20	R1	7.4178525148859
80	C7	R1	7.4262647547021
81	C23	R1	7.45121111183233
81	C17	R1	7.37503943134692
81	C12	R1	7.09803208296053
81	C10	R1	7.12928301694497
81	C3	R1	7.15987133677839
81	C14	R1	7.45121111183233
81	C5	R1	7.70735913208088
81	C9	R1	7.43462822763672
81	C24	R1	7.22881869049588
81	C6	R1	7.02236781302845
81	C21	R1	7.18982455888002
81	C19	R1	7.33091687811462
81	C1	R1	7.37503943134692
81	C22	R1	7.07681559705083
81	C4	R1	7.17990909001493
81	C18	R1	7.2667865406949
81	C15	R1	7.44294349584873
81	C11	R1	7.01122725542325
81	C16	R1	7.15987133677839
81	C8	R1	6.91886323727459
81	C20	R1	7.29462074889163
82	C23	R1	7.17990909001493
82	C17	R1	7.2667865406949
82	C12	R1	7.25738784269265
82	C10	R1	7.22881869049588
82	C3	R1	7.01122725542325
82	C5	R1	7.05528243550119
82	C9	R1	7.29462074889163
82	C24	R1	7.05528243550119
82	C21	R1	7.45121111183233
82	C19	R1	7.17990909001493
82	C1	R1	6.96578428466209
82	C22	R1	7.59991284218713
82	C4	R1	7.36632221424582
82	C13	R1	7.67948009950545
82	C18	R1	7.02236781302845
82	C15	R1	7.11894107272351
82	C11	R1	7.19967234483636
82	C8	R1	7.18982455888002
82	C20	R1	7.24792751344359
82	C7	R1	6.98868468677217
83	C23	R1	7.24792751344359
83	C17	R1	7.56224242422107
83	C12	R1	7.27612440527424
83	C10	R1	7.3037807481771
83	C3	R1	7.24792751344359
83	C14	R1	7.35755200461808
83	C5	R1	7.25738784269265
83	C9	R1	7.34872815423108
83	C24	R1	7.15987133677839
83	C6	R1	7.07681559705083
83	C21	R1	7.14974711950468
83	C19	R1	7.13955135239879
83	C1	R1	7.23840473932508
83	C22	R1	7.20945336562895
83	C4	R1	7.44294349584873
83	C13	R1	7.35755200461808
83	C18	R1	7.28540221886225
83	C15	R1	7.27612440527424
83	C11	R1	7.4262647547021
83	C16	R1	7.39231742277876
83	C8	R1	7.14974711950468
83	C20	R1	7.24792751344359
83	C7	R1	7.12928301694497
84	C23	R1	7.58496250072116
84	C17	R1	7.23840473932508
84	C10	R1	7.37503943134692
84	C3	R1	7.25738784269265
84	C14	R1	7.15987133677839
84	C9	R1	7.53138146051631
84	C24	R1	7.14974711950468
84	C6	R1	7.18982455888002
84	C21	R1	7.15987133677839
84	C1	R1	7.17990909001493
84	C22	R1	7.31288295528436
84	C4	R1	7.07681559705083
84	C13	R1	7.21916852046216
84	C18	R1	7.31288295528436
84	C15	R1	7.44294349584873
84	C11	R1	7.09803208296053
84	C16	R1	6.91886323727459
84	C8	R1	7.13955135239879
84	C20	R1	7.32192809488736
84	C7	R1	7.43462822763672
85	C23	R1	7.4262647547021
85	C17	R1	7.56224242422107
85	C12	R1	7.65105169117893
85	C10	R1	6.84549005094437
85	C3	R1	7.17990909001493
85	C14	R1	7.2667865406949
85	C5	R1	7.15987133677839
85	C24	R1	7.44294349584873
85	C6	R1	7.12928301694497
85	C21	R1	7.40087943628218
85	C19	R1	7.31288295528436
85	C1	R1	7.43462822763672
85	C22	R1	7.52356195605701
85	C4	R1	7.33985000288462
85	C13	R1	7.33091687811462
85	C18	R1	7.45121111183233
85	C15	R1	7.24792751344359
85	C11	R1	7.3037807481771
85	C16	R1	7.07681559705083
85	C8	R1	7.36632221424582
85	C20	R1	7.13955135239879
85	C7	R1	7.13955135239879
86	C23	R1	7.13955135239879
86	C17	R1	6.96578428466209
86	C12	R1	7.35755200461808
86	C10	R1	7.20945336562895
86	C3	R1	7.12928301694497
86	C14	R1	7.2667865406949
86	C5	R1	7.27612440527424
86	C6	R1	7.16992500144231
86	C19	R1	7.36632221424582
86	C22	R1	7.17990909001493
86	C4	R1	7.45121111183233
86	C13	R1	7.43462822763672
86	C15	R1	7.49984588708321
86	C11	R1	7.31288295528436
86	C16	R1	7.28540221886225
86	C8	R1	7.15987133677839
86	C20	R1	7.24792751344359
86	C7	R1	7.23840473932508
87	C23	R1	7.22881869049588
87	C17	R1	7.35755200461808
87	C12	R1	6.88264304936184
87	C10	R1	7.19967234483636
87	C14	R1	7.31288295528436
87	C5	R1	6.93073733756289
87	C9	R1	7.48381577726426
87	C24	R1	7.25738784269265
87	C6	R1	7.40087943628218
87	C21	R1	7.20945336562895
87	C19	R1	7.13955135239879
87	C1	R1	7.24792751344359
87	C13	R1	7.12928301694497
87	C18	R1	7.21916852046216
87	C15	R1	7.12928301694497
87	C11	R1	7.31288295528436
87	C16	R1	7.17990909001493
87	C8	R1	7.44294349584873
87	C20	R1	7.4178525148859
87	C7	R1	7.33985000288462
88	C23	R1	7.4262647547021
88	C17	R1	7.3037807481771
88	C12	R1	7.01122725542325
88	C10	R1	7.31288295528436
88	C3	R1	7.23840473932508
88	C14	R1	7.22881869049588
88	C5	R1	7.19967234483636
88	C9	R1	7.33985000288462
88	C24	R1	7.05528243550119
88	C21	R1	7.32192809488736
88	C19	R1	7.28540221886225
88	C1	R1	7.17990909001493
88	C22	R1	7.22881869049588
88	C4	R1	7.33091687811462
88	C13	R1	7.24792751344359
88	C11	R1	7.37503943134692
88	C16	R1	7.20945336562895
88	C8	R1	7.27612440527424
88	C20	R1	7.37503943134692
88	C7	R1	7.39231742277876
89	C23	R1	7.27612440527424
89	C17	R1	7.32192809488736
89	C12	R1	7.38370429247405
89	C10	R1	6.90689059560852
89	C3	R1	7.08746284125034
89	C14	R1	7.13955135239879
89	C5	R1	7.03342300153745
89	C9	R1	7.2667865406949
89	C6	R1	7.01122725542325
89	C21	R1	7.28540221886225
89	C19	R1	7.39231742277876
89	C22	R1	7.13955135239879
89	C4	R1	7.12928301694497
89	C18	R1	7.04439411935845
89	C15	R1	7.25738784269265
89	C11	R1	7.25738784269265
89	C16	R1	7.20945336562895
89	C8	R1	7.21916852046216
89	C20	R1	7.4178525148859
89	C7	R1	7.33985000288462
90	C23	R1	7.40087943628218
90	C17	R1	7.4757334309664
90	C12	R1	7.14974711950468
90	C10	R1	7.56224242422107
90	C3	R1	7.23840473932508
90	C14	R1	7.35755200461808
90	C5	R1	7.05528243550119
90	C24	R1	7.16992500144231
90	C6	R1	7.35755200461808
90	C21	R1	7.23840473932508
90	C19	R1	7.29462074889163
90	C1	R1	7.21916852046216
90	C22	R1	7.2667865406949
90	C4	R1	7.3037807481771
90	C15	R1	7.34872815423108
90	C8	R1	7.3037807481771
90	C20	R1	7.17990909001493
90	C7	R1	7.33985000288462
91	C23	R1	7.25738784269265
91	C17	R1	7.51569983828404
91	C12	R1	7.05528243550119
91	C10	R1	7.11894107272351
91	C3	R1	7.35755200461808
91	C14	R1	7.28540221886225
91	C5	R1	7.14974711950468
91	C9	R1	7.07681559705083
91	C24	R1	7.4594316186373
91	C6	R1	7.14974711950468
91	C21	R1	7.33985000288462
91	C19	R1	7.4178525148859
91	C1	R1	7.10852445677817
91	C22	R1	7.31288295528436
91	C4	R1	7.14974711950468
91	C13	R1	7.10852445677817
91	C18	R1	7.20945336562895
91	C11	R1	6.98868468677217
91	C16	R1	7.08746284125034
91	C8	R1	7.29462074889163
91	C20	R1	7.34872815423108
91	C7	R1	6.85798099512757
92	C23	R1	7
92	C12	R1	7.20945336562895
92	C10	R1	7.14974711950468
92	C3	R1	7.48381577726426
92	C14	R1	7.25738784269265
92	C5	R1	7.16992500144231
92	C9	R1	7.31288295528436
92	C24	R1	7.07681559705083
92	C6	R1	7.40087943628218
92	C21	R1	7.09803208296053
92	C19	R1	7.02236781302845
92	C1	R1	7.4262647547021
92	C22	R1	7.27612440527424
92	C13	R1	7.09803208296053
92	C18	R1	7.08746284125034
92	C15	R1	7.45121111183233
92	C11	R1	7.24792751344359
92	C16	R1	7.40087943628218
92	C8	R1	7.11894107272351
92	C20	R1	7.14974711950468
92	C7	R1	7.31288295528436
93	C17	R1	7.4757334309664
93	C12	R1	7.5077946401987
93	C10	R1	7.4262647547021
93	C3	R1	7.08746284125034
93	C14	R1	7.20945336562895
93	C5	R1	7.21916852046216
93	C9	R1	7.20945336562895
93	C24	R1	7.16992500144231
93	C6	R1	7.4262647547021
93	C21	R1	7.19967234483636
93	C19	R1	7.36632221424582
93	C1	R1	7.24792751344359
93	C22	R1	7.28540221886225
93	C4	R1	7.33091687811462
93	C13	R1	7.01122725542325
93	C18	R1	7.25738784269265
93	C15	R1	7.49185309632967
93	C16	R1	7.32192809488736
93	C8	R1	7.20945336562895
93	C20	R1	7.23840473932508
93	C7	R1	7.2667865406949
94	C23	R1	7.38370429247405
94	C17	R1	7.36632221424582
94	C12	R1	7.23840473932508
94	C10	R1	7.10852445677817
94	C3	R1	7.31288295528436
94	C14	R1	7.19967234483636
94	C9	R1	7.22881869049588
94	C24	R1	7.52356195605701
94	C21	R1	7.57742882803575
94	C19	R1	7.29462074889163
94	C1	R1	7.15987133677839
94	C22	R1	7.10852445677817
94	C4	R1	7.28540221886225
94	C13	R1	7.37503943134692
94	C18	R1	6.90689059560852
94	C15	R1	7.29462074889163
94	C11	R1	7.05528243550119
94	C16	R1	7.04439411935845
94	C8	R1	7.3037807481771
94	C20	R1	7.24792751344359
94	C7	R1	7.23840473932508
95	C23	R1	7.16992500144231
95	C17	R1	7.11894107272351
95	C12	R1	7.16992500144231
95	C10	R1	7.40087943628218
95	C3	R1	7.29462074889163
95	C14	R1	7.2667865406949
95	C5	R1	7.53138146051631
95	C9	R1	7.02236781302845
95	C24	R1	7.4178525148859
95	C6	R1	7.05528243550119
95	C21	R1	7.29462074889163
95	C19	R1	7.34872815423108
95	C1	R1	7.15987133677839
95	C4	R1	7.467605550083
95	C13	R1	7.33985000288462
95	C18	R1	6.95419631038687
95	C15	R1	7.02236781302845
95	C11	R1	7.08746284125034
95	C16	R1	6.98868468677217
95	C20	R1	7.08746284125034
95	C7	R1	7.4093909361377
96	C17	R1	7.10852445677817
96	C12	R1	7.18982455888002
96	C10	R1	7.16992500144231
96	C3	R1	7.18982455888002
96	C14	R1	7.4178525148859
96	C5	R1	7.22881869049588
96	C9	R1	7.15987133677839
[truncated: 14,583 more rows]
