# Supplementary material for: Stochastic modelling of single-cell gene expression adaptation reveals non-genomic contribution to evolution of tumor subclones
Source: bioRxiv. 2024 Apr 20:2024.04.17.588869. Preprint. [Version 1] doi: 10.1101/2024.04.17.588869 (PMC11071284; doi:10.1101/2024.04.17.588869)
Supplement: Supplement 2 [file media-2.zip › Supplementary Files/Simulated Data/Adaptive_Simulation/tr_1.04_sq_.15_r_150_a_8.csv]

gene	species	replicate	exprval
1	C23	R1	7.24792751344359
1	C17	R1	7.45121111183233
1	C12	R1	7.25738784269265
1	C10	R1	7.33091687811462
1	C3	R1	7.05528243550119
1	C14	R1	7.35755200461808
1	C5	R1	7.24792751344359
1	C9	R1	7.31288295528436
1	C24	R1	7.33985000288462
1	C6	R1	7.03342300153745
1	C21	R1	7
1	C19	R1	6.96578428466209
1	C1	R1	7.08746284125034
1	C22	R1	7.55458885167764
1	C4	R1	7.29462074889163
1	C13	R1	7.27612440527424
1	C18	R1	7.02236781302845
1	C15	R1	7.33985000288462
1	C16	R1	7.2667865406949
1	C8	R1	7.27612440527424
1	C20	R1	7.37503943134692
1	C7	R1	6.89481776330794
2	C17	R1	7.29462074889163
2	C10	R1	7.39231742277876
2	C3	R1	7.03342300153745
2	C14	R1	7.34872815423108
2	C5	R1	7.07681559705083
2	C9	R1	7.59991284218713
2	C24	R1	7.37503943134692
2	C19	R1	7.21916852046216
2	C1	R1	7.36632221424582
2	C22	R1	7.38370429247405
2	C4	R1	7.11894107272351
2	C13	R1	7.33091687811462
2	C18	R1	7.06608919045777
2	C15	R1	7.24792751344359
2	C11	R1	7.10852445677817
2	C8	R1	7.12928301694497
2	C20	R1	7
2	C7	R1	7.38370429247405
3	C23	R1	7.23840473932508
3	C17	R1	7.29462074889163
3	C12	R1	7.45121111183233
3	C10	R1	7.29462074889163
3	C14	R1	7.21916852046216
3	C5	R1	7.06608919045777
3	C9	R1	7.33985000288462
3	C6	R1	7.10852445677817
3	C21	R1	7.22881869049588
3	C19	R1	7.12928301694497
3	C22	R1	7.62935662007961
3	C4	R1	7.29462074889163
3	C13	R1	7.05528243550119
3	C18	R1	6.91886323727459
3	C15	R1	7.09803208296053
3	C11	R1	7.01122725542325
3	C16	R1	7.14974711950468
3	C8	R1	7.21916852046216
3	C20	R1	7.35755200461808
3	C7	R1	7.2667865406949
4	C23	R1	7.08746284125034
4	C17	R1	7.13955135239879
4	C12	R1	7.3037807481771
4	C10	R1	7.17990909001493
4	C3	R1	7.22881869049588
4	C14	R1	7.07681559705083
4	C5	R1	7.37503943134692
4	C9	R1	6.91886323727459
4	C24	R1	7.15987133677839
4	C6	R1	7.10852445677817
4	C21	R1	7.24792751344359
4	C19	R1	7.24792751344359
4	C1	R1	7.01122725542325
4	C4	R1	7.31288295528436
4	C13	R1	7.48381577726426
4	C18	R1	7.12928301694497
4	C15	R1	7.10852445677817
4	C11	R1	7.29462074889163
4	C16	R1	7.03342300153745
4	C8	R1	7.19967234483636
4	C20	R1	7.37503943134692
4	C7	R1	7.10852445677817
5	C23	R1	7.21916852046216
5	C17	R1	7.04439411935845
5	C12	R1	7.20945336562895
5	C10	R1	7.2667865406949
5	C3	R1	7.32192809488736
5	C14	R1	6.98868468677217
5	C5	R1	7.35755200461808
5	C9	R1	7.14974711950468
5	C24	R1	7.4262647547021
5	C6	R1	7
5	C21	R1	7
5	C1	R1	7.5077946401987
5	C22	R1	7.4093909361377
5	C4	R1	7.36632221424582
5	C13	R1	7.03342300153745
5	C18	R1	7.56224242422107
5	C15	R1	7.49185309632967
5	C11	R1	6.94251450533924
5	C16	R1	7.15987133677839
5	C8	R1	7.467605550083
5	C20	R1	7.18982455888002
5	C7	R1	7.22881869049588
6	C23	R1	7.44294349584873
6	C17	R1	7.53138146051631
6	C12	R1	6.76818432477693
6	C10	R1	7.13955135239879
6	C3	R1	7.467605550083
6	C14	R1	7.31288295528436
6	C5	R1	7.05528243550119
6	C9	R1	6.90689059560852
6	C24	R1	7.12928301694497
6	C21	R1	7.07681559705083
6	C19	R1	7.08746284125034
6	C22	R1	7.08746284125034
6	C4	R1	7.17990909001493
6	C13	R1	7.29462074889163
6	C18	R1	7.08746284125034
6	C15	R1	6.84549005094437
6	C11	R1	7.10852445677817
6	C16	R1	7.12928301694497
6	C8	R1	7.09803208296053
6	C20	R1	7.52356195605701
6	C7	R1	6.96578428466209
7	C23	R1	7.07681559705083
7	C17	R1	7.28540221886225
7	C12	R1	7.35755200461808
7	C10	R1	7.11894107272351
7	C3	R1	7.32192809488736
7	C14	R1	7.05528243550119
7	C5	R1	7.39231742277876
7	C9	R1	7.25738784269265
7	C24	R1	7.38370429247405
7	C6	R1	7.09803208296053
7	C21	R1	6.97727992349992
7	C19	R1	7.40087943628218
7	C4	R1	7.36632221424582
7	C13	R1	7.52356195605701
7	C18	R1	7.4262647547021
7	C15	R1	7.16992500144231
7	C16	R1	7.4757334309664
7	C8	R1	7.16992500144231
7	C20	R1	7.12928301694497
7	C7	R1	7.08746284125034
8	C23	R1	7.28540221886225
8	C17	R1	7.10852445677817
8	C12	R1	7.10852445677817
8	C10	R1	7.20945336562895
8	C3	R1	7.15987133677839
8	C14	R1	7.35755200461808
8	C5	R1	7.4178525148859
8	C9	R1	7.06608919045777
8	C24	R1	7.27612440527424
8	C6	R1	7.43462822763672
8	C21	R1	7.20945336562895
8	C19	R1	7.8073549220576
8	C1	R1	7.29462074889163
8	C22	R1	7.44294349584873
8	C4	R1	6.89481776330794
8	C18	R1	7.20945336562895
8	C15	R1	7.19967234483636
8	C11	R1	7.16992500144231
8	C16	R1	7.11894107272351
8	C8	R1	7.467605550083
8	C20	R1	7.25738784269265
8	C7	R1	7.4262647547021
9	C23	R1	7.48381577726426
9	C17	R1	7.25738784269265
9	C12	R1	7.32192809488736
9	C10	R1	7.07681559705083
9	C3	R1	7.10852445677817
9	C14	R1	7.48381577726426
9	C5	R1	7.40087943628218
9	C9	R1	7.33091687811462
9	C24	R1	6.96578428466209
9	C6	R1	7.16992500144231
9	C21	R1	7.02236781302845
9	C19	R1	7.19967234483636
9	C1	R1	7.38370429247405
9	C4	R1	7.11894107272351
9	C13	R1	7.53915881110803
9	C18	R1	7.5077946401987
9	C11	R1	7.24792751344359
9	C16	R1	7.05528243550119
9	C7	R1	7.28540221886225
10	C23	R1	7.01122725542325
10	C17	R1	7.4178525148859
10	C12	R1	7.09803208296053
10	C3	R1	7.08746284125034
10	C14	R1	7.21916852046216
10	C5	R1	7.11894107272351
10	C24	R1	7.24792751344359
10	C6	R1	7.33985000288462
10	C21	R1	6.93073733756289
10	C19	R1	7.21916852046216
10	C1	R1	7.10852445677817
10	C22	R1	7.19967234483636
10	C4	R1	7.36632221424582
10	C13	R1	7.56224242422107
10	C18	R1	7.35755200461808
10	C15	R1	7.13955135239879
10	C11	R1	7.22881869049588
10	C16	R1	7.15987133677839
10	C8	R1	7.13955135239879
10	C20	R1	7.19967234483636
10	C7	R1	7.4757334309664
11	C23	R1	7.33985000288462
11	C17	R1	7.36632221424582
11	C10	R1	7.15987133677839
11	C3	R1	7.29462074889163
11	C14	R1	7.21916852046216
11	C5	R1	7.43462822763672
11	C9	R1	7.4178525148859
11	C24	R1	7
11	C6	R1	7.14974711950468
11	C21	R1	7.28540221886225
11	C19	R1	7.31288295528436
11	C1	R1	7.4178525148859
11	C22	R1	7.22881869049588
11	C4	R1	7.3037807481771
11	C13	R1	7.2667865406949
11	C18	R1	7.28540221886225
11	C15	R1	7.3037807481771
11	C11	R1	7.10852445677817
11	C16	R1	7.31288295528436
11	C8	R1	7.12928301694497
11	C20	R1	7.01122725542325
11	C7	R1	7.24792751344359
12	C23	R1	7.2667865406949
12	C12	R1	7.62205181945638
12	C10	R1	7.05528243550119
12	C3	R1	7.4757334309664
12	C14	R1	7.01122725542325
12	C5	R1	7.29462074889163
12	C24	R1	7.3037807481771
12	C21	R1	7.09803208296053
12	C19	R1	7
12	C1	R1	7.48381577726426
12	C22	R1	7.17990909001493
12	C4	R1	7.4594316186373
12	C13	R1	7.16992500144231
12	C18	R1	7.19967234483636
12	C15	R1	7.25738784269265
12	C11	R1	7.04439411935845
12	C16	R1	7.01122725542325
12	C8	R1	7.24792751344359
12	C20	R1	7.43462822763672
12	C7	R1	7.20945336562895
13	C12	R1	7.19967234483636
13	C10	R1	7.35755200461808
13	C3	R1	7.25738784269265
13	C14	R1	7.25738784269265
13	C5	R1	7.17990909001493
13	C9	R1	7.39231742277876
13	C24	R1	7.36632221424582
13	C6	R1	7.43462822763672
13	C21	R1	7.4262647547021
13	C19	R1	7.4093909361377
13	C22	R1	7.33091687811462
13	C13	R1	7.25738784269265
13	C15	R1	7.54689445988764
13	C11	R1	7.04439411935845
13	C8	R1	7.24792751344359
13	C20	R1	7.20945336562895
13	C7	R1	7.13955135239879
14	C23	R1	7.04439411935845
14	C17	R1	7.4093909361377
14	C10	R1	7.11894107272351
14	C14	R1	7.12928301694497
14	C5	R1	7.20945336562895
14	C9	R1	7.4178525148859
14	C24	R1	7.23840473932508
14	C6	R1	7.43462822763672
14	C21	R1	7.08746284125034
14	C19	R1	7.12928301694497
14	C1	R1	7.14974711950468
14	C22	R1	7.48381577726426
14	C4	R1	7.59991284218713
14	C13	R1	7.4262647547021
14	C18	R1	7.38370429247405
14	C15	R1	7.40087943628218
14	C11	R1	7.2667865406949
14	C16	R1	7.06608919045777
14	C8	R1	7.21916852046216
14	C20	R1	7.15987133677839
14	C7	R1	7.24792751344359
15	C23	R1	7.39231742277876
15	C17	R1	7.08746284125034
15	C12	R1	7.17990909001493
15	C3	R1	6.97727992349992
15	C14	R1	7.32192809488736
15	C5	R1	7.17990909001493
15	C9	R1	7.35755200461808
15	C24	R1	7.01122725542325
15	C6	R1	7.22881869049588
15	C21	R1	7.5077946401987
15	C1	R1	7.4093909361377
15	C22	R1	7.03342300153745
15	C13	R1	7.16992500144231
15	C18	R1	7.11894107272351
15	C15	R1	7.17990909001493
15	C11	R1	7.24792751344359
15	C16	R1	7.08746284125034
15	C8	R1	7.49185309632967
15	C20	R1	7.17990909001493
16	C23	R1	6.98868468677217
16	C17	R1	7.17990909001493
16	C12	R1	7.60733031374961
16	C10	R1	7.14974711950468
16	C3	R1	7.33985000288462
16	C14	R1	7.4757334309664
16	C5	R1	7.40087943628218
16	C9	R1	7.32192809488736
16	C24	R1	7.28540221886225
16	C6	R1	7.59245703726808
16	C21	R1	7.40087943628218
16	C19	R1	7.3037807481771
16	C1	R1	7.53138146051631
16	C22	R1	7.14974711950468
16	C4	R1	7.18982455888002
16	C15	R1	7
16	C11	R1	7.28540221886225
16	C16	R1	7.24792751344359
16	C20	R1	7.3037807481771
16	C7	R1	7.4093909361377
17	C23	R1	7.31288295528436
17	C17	R1	7.28540221886225
17	C12	R1	7.21916852046216
17	C10	R1	7.31288295528436
17	C3	R1	7.37503943134692
17	C14	R1	7.49185309632967
17	C5	R1	7.10852445677817
17	C24	R1	7.5077946401987
17	C6	R1	7.56985560833095
17	C19	R1	6.98868468677217
17	C1	R1	7.21916852046216
17	C22	R1	7.34872815423108
17	C4	R1	7.06608919045777
17	C13	R1	7.11894107272351
17	C18	R1	7.13955135239879
17	C15	R1	7.51569983828404
17	C16	R1	7.02236781302845
17	C8	R1	7.33091687811462
17	C20	R1	7.25738784269265
17	C7	R1	7.04439411935845
18	C23	R1	7.31288295528436
18	C17	R1	7.4262647547021
18	C12	R1	7.33091687811462
18	C10	R1	7.10852445677817
18	C3	R1	7.23840473932508
18	C14	R1	7.3037807481771
18	C5	R1	7.12928301694497
18	C9	R1	7.4262647547021
18	C24	R1	7.12928301694497
18	C6	R1	7.48381577726426
18	C21	R1	7.36632221424582
18	C19	R1	7.4178525148859
18	C1	R1	7.27612440527424
18	C22	R1	7.19967234483636
18	C4	R1	7.4093909361377
18	C13	R1	7.25738784269265
18	C18	R1	7.19967234483636
18	C11	R1	7.17990909001493
18	C16	R1	7.24792751344359
18	C8	R1	7.21916852046216
18	C20	R1	7.27612440527424
18	C7	R1	7.19967234483636
19	C23	R1	7
19	C17	R1	7.38370429247405
19	C12	R1	7.39231742277876
19	C10	R1	7.12928301694497
19	C14	R1	7.53915881110803
19	C5	R1	7.38370429247405
19	C9	R1	7.35755200461808
19	C24	R1	7.35755200461808
19	C6	R1	7.24792751344359
19	C21	R1	7.17990909001493
19	C19	R1	6.98868468677217
19	C1	R1	7.32192809488736
19	C22	R1	7.33985000288462
19	C13	R1	7.51569983828404
19	C18	R1	7.38370429247405
19	C11	R1	7.19967234483636
19	C16	R1	7.03342300153745
19	C8	R1	7.16992500144231
19	C20	R1	6.98868468677217
19	C7	R1	7.37503943134692
20	C17	R1	6.97727992349992
20	C12	R1	7.467605550083
20	C10	R1	7.21916852046216
20	C3	R1	7.17990909001493
20	C14	R1	7.4594316186373
20	C5	R1	7.60733031374961
20	C9	R1	7.51569983828404
20	C6	R1	7.56985560833095
20	C21	R1	7.13955135239879
20	C19	R1	7.21916852046216
20	C1	R1	7.14974711950468
20	C22	R1	7.4757334309664
20	C4	R1	7.44294349584873
20	C13	R1	7.16992500144231
20	C18	R1	6.93073733756289
20	C15	R1	7.10852445677817
20	C11	R1	7.31288295528436
20	C20	R1	7.35755200461808
21	C23	R1	7.61470984411521
21	C17	R1	7.11894107272351
21	C12	R1	7.33091687811462
21	C10	R1	7.39231742277876
21	C3	R1	7.17990909001493
21	C14	R1	7.33091687811462
21	C5	R1	7.33985000288462
21	C9	R1	7.44294349584873
21	C24	R1	7
21	C6	R1	7.3037807481771
21	C21	R1	7.16992500144231
21	C19	R1	7.23840473932508
21	C1	R1	7.38370429247405
21	C22	R1	7.4178525148859
21	C4	R1	7.11894107272351
21	C13	R1	7.35755200461808
21	C18	R1	7.14974711950468
21	C15	R1	7.02236781302845
21	C11	R1	7.09803208296053
21	C16	R1	6.98868468677217
21	C8	R1	7.16992500144231
21	C20	R1	6.95419631038687
21	C7	R1	7.4594316186373
22	C23	R1	7.12928301694497
22	C17	R1	6.98868468677217
22	C12	R1	7.27612440527424
22	C10	R1	7.22881869049588
22	C3	R1	7.25738784269265
22	C14	R1	7.4262647547021
22	C5	R1	6.96578428466209
22	C9	R1	7.16992500144231
22	C24	R1	7.08746284125034
22	C6	R1	7.33091687811462
22	C21	R1	7.29462074889163
22	C19	R1	7.29462074889163
22	C1	R1	7.12928301694497
22	C22	R1	7.467605550083
22	C4	R1	7.27612440527424
22	C13	R1	7.34872815423108
22	C18	R1	7.2667865406949
22	C15	R1	7.3037807481771
22	C11	R1	7.14974711950468
22	C16	R1	7.38370429247405
22	C8	R1	7.32192809488736
22	C20	R1	7.54689445988764
23	C23	R1	7.16992500144231
23	C17	R1	7.33091687811462
23	C12	R1	7.40087943628218
23	C10	R1	7.25738784269265
23	C3	R1	7.08746284125034
23	C14	R1	7.21916852046216
23	C5	R1	7.34872815423108
23	C9	R1	7.35755200461808
23	C24	R1	7.21916852046216
23	C6	R1	7.05528243550119
23	C21	R1	7.40087943628218
23	C19	R1	7.31288295528436
23	C4	R1	7.22881869049588
23	C13	R1	7.32192809488736
23	C15	R1	7.19967234483636
23	C11	R1	7.21916852046216
23	C16	R1	7.29462074889163
23	C8	R1	7.33985000288462
23	C7	R1	6.82017896241519
24	C23	R1	7.11894107272351
24	C17	R1	7.11894107272351
24	C10	R1	7.467605550083
24	C3	R1	7.13955135239879
24	C14	R1	7.22881869049588
24	C9	R1	7.13955135239879
24	C24	R1	7.24792751344359
24	C6	R1	7.27612440527424
24	C21	R1	7.09803208296053
24	C19	R1	7.02236781302845
24	C1	R1	7.44294349584873
24	C22	R1	7.21916852046216
24	C13	R1	7.16992500144231
24	C18	R1	7.40087943628218
24	C15	R1	7.35755200461808
24	C11	R1	7.15987133677839
24	C16	R1	7.49984588708321
24	C8	R1	7.55458885167764
24	C20	R1	7.07681559705083
24	C7	R1	6.89481776330794
25	C23	R1	7.2667865406949
25	C17	R1	7.49984588708321
25	C10	R1	7.45121111183233
25	C14	R1	7.58496250072116
25	C5	R1	7.03342300153745
25	C24	R1	7.19967234483636
25	C21	R1	7.4594316186373
25	C19	R1	7.34872815423108
25	C1	R1	7.24792751344359
25	C22	R1	7.05528243550119
25	C4	R1	7.34872815423108
25	C13	R1	7.2667865406949
25	C18	R1	7.05528243550119
25	C15	R1	7.29462074889163
25	C11	R1	7.37503943134692
25	C16	R1	7.10852445677817
25	C8	R1	7.3037807481771
25	C20	R1	7.13955135239879
25	C7	R1	7.22881869049588
26	C23	R1	7.36632221424582
26	C17	R1	6.85798099512757
26	C12	R1	7.4262647547021
26	C10	R1	7.12928301694497
26	C3	R1	6.84549005094437
26	C14	R1	7.22881869049588
26	C5	R1	7.04439411935845
26	C9	R1	7.29462074889163
26	C24	R1	7.48381577726426
26	C21	R1	7.20945336562895
26	C19	R1	7.17990909001493
26	C1	R1	7.3037807481771
26	C22	R1	7.05528243550119
26	C4	R1	7.38370429247405
26	C13	R1	7.32192809488736
26	C18	R1	7.51569983828404
26	C15	R1	6.93073733756289
26	C11	R1	7.24792751344359
26	C16	R1	7.33091687811462
26	C8	R1	7.4262647547021
26	C20	R1	6.8073549220576
26	C7	R1	7.3037807481771
27	C23	R1	7.39231742277876
27	C17	R1	6.93073733756289
27	C12	R1	7.3037807481771
27	C10	R1	7.3037807481771
27	C14	R1	7.29462074889163
27	C5	R1	7.15987133677839
27	C9	R1	7.38370429247405
27	C24	R1	7.12928301694497
27	C6	R1	7.53915881110803
27	C21	R1	7.13955135239879
27	C19	R1	7.20945336562895
27	C1	R1	7.17990909001493
27	C22	R1	7.2667865406949
27	C4	R1	7.33985000288462
27	C13	R1	6.91886323727459
27	C18	R1	7.29462074889163
27	C15	R1	7.5077946401987
27	C11	R1	7.07681559705083
27	C16	R1	7.31288295528436
27	C8	R1	7.23840473932508
27	C20	R1	7.25738784269265
27	C7	R1	7.51569983828404
28	C23	R1	7.04439411935845
28	C17	R1	7.32192809488736
28	C12	R1	7.15987133677839
28	C10	R1	6.98868468677217
28	C3	R1	7.4178525148859
28	C14	R1	7.07681559705083
28	C5	R1	7.04439411935845
28	C9	R1	7.09803208296053
28	C24	R1	7.14974711950468
28	C6	R1	7.40087943628218
28	C21	R1	7.34872815423108
28	C19	R1	7.17990909001493
28	C1	R1	7.52356195605701
28	C22	R1	7.33091687811462
28	C4	R1	7.07681559705083
28	C13	R1	7.52356195605701
28	C18	R1	7.29462074889163
28	C15	R1	7.01122725542325
28	C11	R1	7.12928301694497
28	C16	R1	7.43462822763672
28	C8	R1	7.18982455888002
28	C20	R1	6.96578428466209
28	C7	R1	7.19967234483636
29	C23	R1	7.44294349584873
29	C17	R1	7.48381577726426
29	C12	R1	7.06608919045777
29	C3	R1	7.29462074889163
29	C14	R1	7.53138146051631
29	C5	R1	7.03342300153745
29	C9	R1	6.95419631038687
29	C24	R1	7.09803208296053
29	C6	R1	6.89481776330794
29	C21	R1	7.07681559705083
29	C19	R1	7.34872815423108
29	C1	R1	7.38370429247405
29	C22	R1	7.49185309632967
29	C4	R1	6.89481776330794
29	C18	R1	7.33985000288462
29	C15	R1	7.04439411935845
29	C11	R1	7.20945336562895
29	C16	R1	7.31288295528436
29	C8	R1	7.28540221886225
29	C20	R1	7.48381577726426
29	C7	R1	7.17990909001493
30	C23	R1	7.21916852046216
30	C12	R1	7.27612440527424
30	C10	R1	7.40087943628218
30	C3	R1	7.04439411935845
30	C5	R1	7.08746284125034
30	C9	R1	7.4093909361377
30	C24	R1	7.14974711950468
30	C6	R1	7.04439411935845
30	C21	R1	7.08746284125034
30	C19	R1	7.13955135239879
30	C1	R1	7.18982455888002
30	C22	R1	7.3037807481771
30	C4	R1	7.17990909001493
30	C13	R1	7.22881869049588
30	C18	R1	7.13955135239879
30	C15	R1	7.20945336562895
30	C11	R1	7.18982455888002
30	C16	R1	7.16992500144231
30	C8	R1	7.25738784269265
30	C7	R1	7.25738784269265
31	C23	R1	7.12928301694497
31	C17	R1	7.3037807481771
31	C12	R1	7.33091687811462
31	C14	R1	7.02236781302845
31	C5	R1	7.56224242422107
31	C9	R1	7.48381577726426
31	C24	R1	7.4594316186373
31	C6	R1	7.53138146051631
31	C21	R1	7.18982455888002
31	C19	R1	7.3037807481771
31	C1	R1	7.35755200461808
31	C22	R1	7.21916852046216
31	C4	R1	7.29462074889163
31	C13	R1	7.10852445677817
31	C18	R1	6.84549005094437
31	C15	R1	7.31288295528436
31	C11	R1	7.16992500144231
31	C16	R1	7.34872815423108
31	C8	R1	7.53138146051631
31	C20	R1	7.467605550083
31	C7	R1	7.3037807481771
32	C23	R1	6.76818432477693
32	C17	R1	7.08746284125034
32	C12	R1	7.16992500144231
32	C10	R1	7.56224242422107
32	C3	R1	7.25738784269265
32	C14	R1	7.4262647547021
32	C5	R1	7.25738784269265
32	C9	R1	7.39231742277876
32	C6	R1	7.04439411935845
32	C21	R1	7.51569983828404
32	C19	R1	6.91886323727459
32	C1	R1	7.49185309632967
32	C22	R1	7.20945336562895
32	C4	R1	6.94251450533924
32	C13	R1	7.48381577726426
32	C15	R1	7.01122725542325
32	C11	R1	7.18982455888002
32	C16	R1	7.22881869049588
32	C8	R1	7.32192809488736
32	C20	R1	7.38370429247405
32	C7	R1	7.35755200461808
33	C23	R1	7.19967234483636
33	C17	R1	7.48381577726426
33	C12	R1	7.31288295528436
33	C10	R1	7.02236781302845
33	C3	R1	7.2667865406949
33	C5	R1	7.23840473932508
33	C24	R1	7.29462074889163
33	C6	R1	7.29462074889163
33	C21	R1	7.10852445677817
33	C19	R1	7.4093909361377
33	C1	R1	6.93073733756289
33	C22	R1	7.35755200461808
33	C4	R1	7.28540221886225
33	C13	R1	7.04439411935845
33	C18	R1	7.02236781302845
33	C15	R1	7.53915881110803
33	C11	R1	7.21916852046216
33	C16	R1	7.05528243550119
33	C8	R1	7.07681559705083
33	C20	R1	7.28540221886225
33	C7	R1	7.20945336562895
34	C23	R1	7.15987133677839
34	C12	R1	7.15987133677839
34	C10	R1	7.33985000288462
34	C14	R1	7.38370429247405
34	C5	R1	7.39231742277876
34	C9	R1	7.36632221424582
34	C24	R1	7.19967234483636
34	C6	R1	7.51569983828404
34	C21	R1	7.24792751344359
34	C1	R1	7.34872815423108
34	C22	R1	7.22881869049588
34	C4	R1	7.25738784269265
34	C13	R1	7.2667865406949
34	C18	R1	7.15987133677839
34	C15	R1	6.90689059560852
34	C11	R1	7.4178525148859
34	C16	R1	7.12928301694497
34	C8	R1	7.4262647547021
35	C23	R1	7.04439411935845
35	C17	R1	7.35755200461808
35	C12	R1	7.06608919045777
35	C10	R1	7.33985000288462
35	C3	R1	7.39231742277876
35	C14	R1	7.36632221424582
35	C5	R1	7.28540221886225
35	C9	R1	7.33091687811462
35	C24	R1	7.33985000288462
35	C6	R1	7.18982455888002
35	C21	R1	7.33985000288462
35	C19	R1	7.20945336562895
35	C1	R1	7.15987133677839
35	C22	R1	7.34872815423108
35	C4	R1	7.14974711950468
35	C13	R1	7.19967234483636
35	C18	R1	7.23840473932508
35	C15	R1	7.04439411935845
35	C11	R1	7.33985000288462
35	C16	R1	6.97727992349992
35	C8	R1	7.45121111183233
35	C20	R1	7.38370429247405
35	C7	R1	7.2667865406949
36	C23	R1	7.28540221886225
36	C17	R1	7.28540221886225
36	C12	R1	7.29462074889163
36	C10	R1	7.12928301694497
36	C3	R1	7.24792751344359
36	C5	R1	7.23840473932508
36	C9	R1	7.22881869049588
36	C24	R1	7.40087943628218
36	C21	R1	7.01122725542325
36	C1	R1	7.29462074889163
36	C22	R1	7.4757334309664
36	C4	R1	7.2667865406949
36	C13	R1	7.14974711950468
36	C18	R1	7.51569983828404
36	C15	R1	7.17990909001493
36	C11	R1	7.4594316186373
36	C16	R1	7.38370429247405
36	C8	R1	7.55458885167764
36	C7	R1	7.11894107272351
37	C23	R1	7.38370429247405
37	C17	R1	7.24792751344359
37	C12	R1	7.24792751344359
37	C10	R1	7.29462074889163
37	C3	R1	7.08746284125034
37	C5	R1	7.05528243550119
37	C9	R1	7.32192809488736
37	C24	R1	7.20945336562895
37	C6	R1	7.29462074889163
37	C21	R1	7.53915881110803
37	C19	R1	7.33985000288462
37	C1	R1	7.40087943628218
37	C22	R1	7.14974711950468
37	C4	R1	7.12928301694497
37	C13	R1	6.94251450533924
37	C18	R1	7.33091687811462
37	C11	R1	7.31288295528436
37	C16	R1	6.8703647195834
37	C8	R1	7.33091687811462
37	C20	R1	7.13955135239879
37	C7	R1	7.44294349584873
38	C17	R1	7.54689445988764
38	C12	R1	7.33985000288462
38	C10	R1	7.19967234483636
38	C3	R1	7.15987133677839
38	C14	R1	7.3037807481771
38	C5	R1	7.12928301694497
38	C24	R1	7.36632221424582
38	C6	R1	7.01122725542325
38	C21	R1	7.14974711950468
38	C19	R1	7.22881869049588
38	C1	R1	7.10852445677817
38	C22	R1	7.27612440527424
38	C4	R1	7.09803208296053
38	C13	R1	7.51569983828404
38	C18	R1	7.57742882803575
38	C15	R1	7.34872815423108
38	C11	R1	7.28540221886225
38	C16	R1	7.16992500144231
38	C8	R1	7.49984588708321
38	C20	R1	7.17990909001493
38	C7	R1	7.3037807481771
39	C23	R1	7.12928301694497
39	C17	R1	6.82017896241519
39	C12	R1	7.3037807481771
39	C10	R1	7.2667865406949
39	C3	R1	7.27612440527424
39	C14	R1	7.24792751344359
39	C9	R1	7.4178525148859
39	C24	R1	7.12928301694497
39	C6	R1	7.13955135239879
39	C21	R1	7.14974711950468
39	C19	R1	7.13955135239879
39	C1	R1	7.13955135239879
39	C22	R1	7.56985560833095
39	C4	R1	7.21916852046216
39	C13	R1	7.38370429247405
39	C15	R1	7.27612440527424
39	C11	R1	7.25738784269265
39	C8	R1	7.35755200461808
39	C20	R1	7.27612440527424
39	C7	R1	7.37503943134692
40	C23	R1	7.45121111183233
40	C17	R1	7.22881869049588
40	C12	R1	7
40	C10	R1	7.40087943628218
40	C3	R1	7.34872815423108
40	C14	R1	7.19967234483636
40	C5	R1	7.29462074889163
40	C9	R1	7.53915881110803
40	C24	R1	7.32192809488736
40	C6	R1	7.10852445677817
40	C21	R1	6.95419631038687
40	C19	R1	6.97727992349992
40	C1	R1	7.4757334309664
40	C22	R1	7.38370429247405
40	C13	R1	7.21916852046216
40	C18	R1	7.17990909001493
40	C15	R1	7.4178525148859
40	C16	R1	7.12928301694497
40	C8	R1	7.38370429247405
40	C20	R1	6.94251450533924
40	C7	R1	7.53915881110803
41	C23	R1	7.45121111183233
41	C17	R1	7.2667865406949
41	C12	R1	7.19967234483636
41	C3	R1	7.20945336562895
41	C5	R1	7.15987133677839
41	C24	R1	7.22881869049588
41	C6	R1	7.10852445677817
41	C21	R1	7.27612440527424
41	C19	R1	7.07681559705083
41	C1	R1	6.93073733756289
41	C22	R1	7.27612440527424
41	C13	R1	7.61470984411521
41	C18	R1	7.25738784269265
41	C15	R1	7.11894107272351
41	C11	R1	7.12928301694497
41	C16	R1	7.16992500144231
41	C8	R1	7.53138146051631
41	C20	R1	7.16992500144231
41	C7	R1	7.57742882803575
42	C23	R1	7.70043971814109
42	C17	R1	7.20945336562895
42	C12	R1	7.38370429247405
42	C10	R1	7.28540221886225
42	C3	R1	7.12928301694497
42	C14	R1	7.05528243550119
42	C5	R1	7.20945336562895
42	C9	R1	7.14974711950468
42	C24	R1	7.12928301694497
42	C6	R1	7.36632221424582
42	C21	R1	7.34872815423108
42	C19	R1	7.13955135239879
42	C1	R1	7.27612440527424
42	C4	R1	7.09803208296053
42	C13	R1	6.98868468677217
42	C18	R1	7.22881869049588
42	C15	R1	7.2667865406949
42	C11	R1	7.3037807481771
42	C16	R1	7.07681559705083
42	C8	R1	7.11894107272351
42	C20	R1	7.16992500144231
42	C7	R1	7.17990909001493
43	C23	R1	7.23840473932508
43	C17	R1	7.03342300153745
43	C12	R1	7.17990909001493
43	C10	R1	7.20945336562895
43	C14	R1	7.11894107272351
43	C5	R1	7.38370429247405
43	C9	R1	7.2667865406949
43	C24	R1	7.4093909361377
43	C6	R1	7.06608919045777
43	C21	R1	7.32192809488736
43	C19	R1	7.14974711950468
43	C1	R1	7.37503943134692
43	C22	R1	7.37503943134692
43	C4	R1	7.06608919045777
43	C13	R1	7.3037807481771
43	C18	R1	7.5077946401987
43	C15	R1	7.17990909001493
43	C11	R1	6.78135971352466
43	C16	R1	6.90689059560852
43	C8	R1	7.4757334309664
43	C20	R1	7.13955135239879
43	C7	R1	7.09803208296053
44	C23	R1	7.31288295528436
44	C17	R1	7.35755200461808
44	C12	R1	7.32192809488736
44	C10	R1	7.5077946401987
44	C3	R1	7.15987133677839
44	C9	R1	7.35755200461808
44	C24	R1	7.17990909001493
44	C6	R1	7.15987133677839
44	C21	R1	7.03342300153745
44	C19	R1	7.36632221424582
44	C1	R1	7.44294349584873
44	C22	R1	7.27612440527424
44	C4	R1	7.38370429247405
44	C13	R1	7.25738784269265
44	C15	R1	7.18982455888002
44	C11	R1	7.59245703726808
44	C16	R1	7
44	C8	R1	7.2667865406949
44	C20	R1	7.58496250072116
44	C7	R1	7.15987133677839
45	C23	R1	7.23840473932508
45	C17	R1	7.07681559705083
45	C12	R1	7.08746284125034
45	C10	R1	7.01122725542325
45	C3	R1	7.60733031374961
45	C14	R1	7.29462074889163
45	C9	R1	7.37503943134692
45	C24	R1	7.16992500144231
45	C6	R1	7.74146698640115
45	C21	R1	7.35755200461808
45	C19	R1	7.19967234483636
45	C1	R1	7.31288295528436
45	C22	R1	7.15987133677839
45	C4	R1	7.3037807481771
45	C13	R1	7.4093909361377
45	C18	R1	7.05528243550119
45	C15	R1	7.20945336562895
45	C11	R1	7.12928301694497
45	C16	R1	7.04439411935845
45	C8	R1	6.97727992349992
45	C20	R1	7.21916852046216
45	C7	R1	7.08746284125034
46	C12	R1	7.34872815423108
46	C10	R1	7.25738784269265
46	C3	R1	7.13955135239879
46	C14	R1	7.16992500144231
46	C5	R1	7.29462074889163
46	C9	R1	7.59245703726808
46	C24	R1	7.05528243550119
46	C6	R1	7.06608919045777
46	C21	R1	7.28540221886225
46	C19	R1	7.33091687811462
46	C1	R1	7.4262647547021
46	C22	R1	7.31288295528436
46	C4	R1	7.25738784269265
46	C13	R1	7.2667865406949
46	C18	R1	7.38370429247405
46	C11	R1	6.71424551766612
46	C16	R1	7.12928301694497
46	C8	R1	7.40087943628218
46	C20	R1	6.95419631038687
47	C23	R1	7.38370429247405
47	C17	R1	7.22881869049588
47	C12	R1	7.28540221886225
47	C10	R1	7.45121111183233
47	C3	R1	7.3037807481771
47	C14	R1	7.44294349584873
47	C5	R1	7.5077946401987
47	C9	R1	7.467605550083
47	C24	R1	7.13955135239879
47	C6	R1	7.74819284958946
47	C21	R1	7.33091687811462
47	C19	R1	7.15987133677839
47	C1	R1	7.24792751344359
47	C22	R1	6.94251450533924
47	C4	R1	7.38370429247405
47	C13	R1	7.33091687811462
47	C18	R1	7.24792751344359
47	C15	R1	7.34872815423108
47	C11	R1	6.97727992349992
47	C16	R1	7.22881869049588
47	C8	R1	7.04439411935845
47	C20	R1	7.34872815423108
48	C23	R1	7.24792751344359
48	C17	R1	7.3037807481771
48	C12	R1	6.90689059560852
48	C10	R1	7.34872815423108
48	C3	R1	7.20945336562895
48	C14	R1	7.39231742277876
48	C5	R1	7.31288295528436
48	C9	R1	7.32192809488736
48	C24	R1	7.06608919045777
48	C21	R1	7.40087943628218
48	C19	R1	7.13955135239879
48	C1	R1	7.36632221424582
48	C4	R1	7.467605550083
48	C13	R1	7.27612440527424
48	C18	R1	7.20945336562895
48	C11	R1	7.36632221424582
48	C8	R1	6.96578428466209
48	C20	R1	7.39231742277876
48	C7	R1	7.11894107272351
49	C23	R1	7.18982455888002
49	C12	R1	7.09803208296053
49	C3	R1	7.44294349584873
49	C14	R1	7.33091687811462
49	C5	R1	6.89481776330794
49	C9	R1	7.07681559705083
49	C24	R1	7.38370429247405
49	C6	R1	6.90689059560852
49	C21	R1	7.20945336562895
49	C19	R1	7.13955135239879
49	C1	R1	6.78135971352466
49	C4	R1	7.01122725542325
49	C13	R1	7.4178525148859
49	C15	R1	7.04439411935845
49	C11	R1	6.78135971352466
49	C16	R1	7.33985000288462
49	C20	R1	7.34872815423108
49	C7	R1	7.05528243550119
50	C23	R1	7.04439411935845
50	C17	R1	7.17990909001493
50	C12	R1	7.33985000288462
50	C10	R1	7.2667865406949
50	C3	R1	7.467605550083
50	C14	R1	7.39231742277876
50	C5	R1	7.01122725542325
50	C9	R1	7.4594316186373
50	C24	R1	7
50	C6	R1	7.29462074889163
50	C21	R1	7.27612440527424
50	C1	R1	7.38370429247405
50	C22	R1	7.33985000288462
50	C4	R1	7.3037807481771
50	C13	R1	7.11894107272351
50	C18	R1	7.28540221886225
50	C15	R1	7.01122725542325
50	C11	R1	7.09803208296053
50	C16	R1	7.10852445677817
50	C8	R1	7.4594316186373
50	C20	R1	7.25738784269265
50	C7	R1	7.44294349584873
51	C23	R1	7.20945336562895
51	C17	R1	7.06608919045777
51	C12	R1	7.27612440527424
51	C10	R1	7.20945336562895
51	C3	R1	7.35755200461808
51	C14	R1	7.09803208296053
51	C5	R1	7.18982455888002
51	C9	R1	7.15987133677839
51	C24	R1	7.21916852046216
51	C6	R1	7.11894107272351
51	C21	R1	7.22881869049588
51	C19	R1	7.37503943134692
51	C1	R1	6.95419631038687
51	C4	R1	7.5077946401987
51	C18	R1	7.33985000288462
51	C15	R1	7.14974711950468
51	C11	R1	7.23840473932508
51	C16	R1	7.35755200461808
51	C8	R1	7.31288295528436
51	C20	R1	7.20945336562895
51	C7	R1	7.13955135239879
52	C17	R1	7.45121111183233
52	C12	R1	7.39231742277876
52	C10	R1	7.49984588708321
52	C3	R1	7.4262647547021
52	C14	R1	7.16992500144231
52	C5	R1	7.33091687811462
52	C9	R1	7.40087943628218
52	C24	R1	7.02236781302845
52	C6	R1	7.4093909361377
52	C21	R1	7.2667865406949
52	C19	R1	7.2667865406949
52	C1	R1	7.17990909001493
52	C22	R1	7.11894107272351
52	C4	R1	7.4262647547021
52	C13	R1	7.4178525148859
52	C15	R1	7.53915881110803
52	C11	R1	6.94251450533924
52	C16	R1	7.07681559705083
52	C8	R1	7.51569983828404
52	C20	R1	7.4594316186373
52	C7	R1	7.31288295528436
53	C23	R1	7.27612440527424
53	C17	R1	7.2667865406949
53	C12	R1	7.18982455888002
53	C10	R1	6.84549005094437
53	C3	R1	7.34872815423108
53	C14	R1	6.98868468677217
53	C5	R1	7.05528243550119
53	C9	R1	6.79441586635011
53	C24	R1	7.10852445677817
53	C6	R1	7.49984588708321
53	C21	R1	7.40087943628218
53	C19	R1	7.21916852046216
53	C1	R1	7.2667865406949
53	C22	R1	7.33985000288462
53	C4	R1	7.34872815423108
53	C18	R1	7.4178525148859
53	C15	R1	7.17990909001493
53	C11	R1	7.27612440527424
53	C16	R1	7.19967234483636
53	C8	R1	6.96578428466209
53	C20	R1	7.14974711950468
53	C7	R1	7.31288295528436
54	C23	R1	7.35755200461808
54	C17	R1	7.10852445677817
54	C12	R1	7.43462822763672
54	C10	R1	7.32192809488736
54	C3	R1	7.29462074889163
54	C14	R1	7.28540221886225
54	C5	R1	7.65105169117893
54	C9	R1	7.39231742277876
54	C24	R1	7.29462074889163
54	C21	R1	7.08746284125034
54	C22	R1	7.37503943134692
54	C4	R1	7.34872815423108
54	C13	R1	6.97727992349992
54	C18	R1	7.06608919045777
54	C15	R1	7.22881869049588
54	C11	R1	7.22881869049588
54	C16	R1	7.07681559705083
54	C8	R1	7.39231742277876
54	C20	R1	7.36632221424582
54	C7	R1	7.4178525148859
55	C23	R1	7.03342300153745
55	C17	R1	7.39231742277876
55	C12	R1	7.13955135239879
55	C10	R1	7.09803208296053
55	C5	R1	7.40087943628218
55	C24	R1	7.33091687811462
55	C6	R1	7.19967234483636
55	C21	R1	7.15987133677839
55	C19	R1	7.45121111183233
55	C22	R1	7.3037807481771
55	C4	R1	7.25738784269265
55	C13	R1	7.3037807481771
55	C18	R1	7.33091687811462
55	C15	R1	7.23840473932508
55	C11	R1	7.22881869049588
55	C16	R1	7.18982455888002
55	C8	R1	7.24792751344359
55	C20	R1	7.02236781302845
55	C7	R1	7.51569983828404
56	C23	R1	7.32192809488736
56	C17	R1	7.33985000288462
56	C12	R1	6.8703647195834
56	C10	R1	7.20945336562895
56	C3	R1	7.32192809488736
56	C14	R1	7.43462822763672
56	C5	R1	7.39231742277876
56	C9	R1	7.21916852046216
56	C24	R1	7.03342300153745
56	C6	R1	7.36632221424582
56	C19	R1	7.17990909001493
56	C1	R1	7.35755200461808
56	C22	R1	7.4262647547021
56	C4	R1	7.56224242422107
56	C13	R1	7.45121111183233
56	C18	R1	7.4093909361377
56	C15	R1	6.94251450533924
56	C11	R1	7.31288295528436
56	C16	R1	7.13955135239879
56	C8	R1	7.25738784269265
56	C20	R1	7.59245703726808
56	C7	R1	7.4757334309664
57	C23	R1	7.27612440527424
57	C17	R1	7.12928301694497
57	C12	R1	6.90689059560852
57	C10	R1	7.25738784269265
57	C3	R1	7
57	C14	R1	7.5077946401987
57	C9	R1	7.4594316186373
57	C24	R1	7.23840473932508
57	C6	R1	7.15987133677839
57	C1	R1	7.12928301694497
57	C22	R1	7.11894107272351
57	C13	R1	7.20945336562895
57	C18	R1	7.35755200461808
57	C11	R1	7.49984588708321
57	C8	R1	7.11894107272351
57	C20	R1	7.20945336562895
57	C7	R1	7.36632221424582
58	C23	R1	7.36632221424582
58	C17	R1	7.35755200461808
58	C10	R1	7.27612440527424
58	C3	R1	7.31288295528436
58	C14	R1	7.4757334309664
58	C5	R1	7.25738784269265
58	C9	R1	7.55458885167764
58	C24	R1	7.467605550083
58	C6	R1	7.09803208296053
58	C21	R1	7.16992500144231
58	C19	R1	7.18982455888002
58	C1	R1	7.3037807481771
58	C22	R1	7.09803208296053
58	C4	R1	7.32192809488736
58	C13	R1	7.20945336562895
58	C18	R1	7.18982455888002
58	C15	R1	7.01122725542325
58	C11	R1	7.25738784269265
58	C16	R1	7.20945336562895
58	C8	R1	7.09803208296053
58	C20	R1	7.22881869049588
58	C7	R1	7.28540221886225
59	C23	R1	7.24792751344359
59	C17	R1	7.4178525148859
59	C12	R1	6.8703647195834
59	C10	R1	7.08746284125034
59	C3	R1	6.89481776330794
59	C14	R1	7.18982455888002
59	C9	R1	7.467605550083
59	C24	R1	7.19967234483636
59	C6	R1	7
59	C21	R1	7.22881869049588
59	C19	R1	7.35755200461808
59	C1	R1	7.27612440527424
59	C22	R1	7.19967234483636
59	C4	R1	7.04439411935845
59	C13	R1	7.27612440527424
59	C18	R1	7.34872815423108
59	C15	R1	6.93073733756289
59	C11	R1	6.8703647195834
59	C16	R1	7.05528243550119
59	C8	R1	7.33985000288462
59	C20	R1	7.33985000288462
59	C7	R1	7.07681559705083
60	C23	R1	7.49185309632967
60	C17	R1	7.24792751344359
60	C12	R1	7.17990909001493
60	C10	R1	7.44294349584873
60	C14	R1	7.49984588708321
60	C9	R1	7.25738784269265
60	C24	R1	7.3037807481771
60	C21	R1	7.31288295528436
60	C19	R1	7.31288295528436
60	C22	R1	7.22881869049588
60	C4	R1	7.4262647547021
60	C13	R1	7.08746284125034
60	C15	R1	7.22881869049588
60	C11	R1	7.12928301694497
60	C16	R1	7.22881869049588
60	C8	R1	7.63662462054365
60	C20	R1	7.29462074889163
61	C23	R1	7.17990909001493
61	C17	R1	7.4093909361377
61	C12	R1	7.15987133677839
61	C3	R1	7.23840473932508
61	C14	R1	7.04439411935845
61	C5	R1	7.23840473932508
61	C24	R1	7.4262647547021
61	C21	R1	7.56985560833095
61	C19	R1	7.51569983828404
61	C1	R1	7.18982455888002
61	C22	R1	7.48381577726426
61	C4	R1	7.4262647547021
61	C13	R1	7.20945336562895
61	C18	R1	7.45121111183233
61	C15	R1	7.21916852046216
61	C11	R1	6.89481776330794
61	C16	R1	7.21916852046216
61	C8	R1	7.03342300153745
61	C20	R1	7.23840473932508
61	C7	R1	7.10852445677817
62	C23	R1	7.4262647547021
62	C17	R1	7.31288295528436
62	C10	R1	7.38370429247405
62	C3	R1	7.56985560833095
62	C14	R1	7.33091687811462
62	C5	R1	7.13955135239879
62	C9	R1	7.4093909361377
62	C24	R1	7.20945336562895
62	C21	R1	7.08746284125034
62	C1	R1	7.4093909361377
62	C22	R1	7.27612440527424
62	C4	R1	7.39231742277876
62	C13	R1	7.17990909001493
62	C18	R1	7.06608919045777
62	C15	R1	7.20945336562895
62	C11	R1	7.27612440527424
62	C16	R1	7.29462074889163
62	C8	R1	7.40087943628218
62	C7	R1	7.2667865406949
63	C23	R1	7.01122725542325
63	C17	R1	6.95419631038687
63	C12	R1	7.19967234483636
63	C14	R1	7.04439411935845
63	C5	R1	7.467605550083
63	C9	R1	7.40087943628218
63	C24	R1	7.27612440527424
63	C6	R1	7.19967234483636
63	C21	R1	7.24792751344359
63	C19	R1	7.4262647547021
63	C1	R1	7.13955135239879
63	C4	R1	7.09803208296053
63	C18	R1	7.09803208296053
63	C15	R1	7.23840473932508
63	C11	R1	7.48381577726426
63	C16	R1	7.35755200461808
63	C8	R1	6.8703647195834
63	C20	R1	7.33091687811462
63	C7	R1	7.10852445677817
64	C23	R1	6.98868468677217
64	C17	R1	7.33985000288462
64	C12	R1	7.36632221424582
64	C10	R1	7.18982455888002
64	C3	R1	7.12928301694497
64	C14	R1	7.3037807481771
64	C5	R1	7.21916852046216
64	C24	R1	7.15987133677839
64	C6	R1	7.4178525148859
64	C21	R1	7.12928301694497
64	C19	R1	7.44294349584873
64	C1	R1	7.16992500144231
64	C4	R1	7.4178525148859
64	C13	R1	7.35755200461808
64	C18	R1	6.85798099512757
64	C15	R1	7.36632221424582
64	C11	R1	7.04439411935845
64	C16	R1	7.14974711950468
64	C8	R1	7.25738784269265
64	C20	R1	6.84549005094437
64	C7	R1	7.04439411935845
65	C23	R1	7.17990909001493
65	C17	R1	7.17990909001493
65	C12	R1	7.467605550083
65	C10	R1	7.19967234483636
65	C3	R1	7.01122725542325
65	C14	R1	7.36632221424582
65	C5	R1	7.15987133677839
65	C9	R1	7.11894107272351
65	C24	R1	7.32192809488736
65	C6	R1	7.04439411935845
65	C21	R1	7.16992500144231
65	C19	R1	7.21916852046216
65	C1	R1	7.13955135239879
65	C22	R1	7.27612440527424
65	C4	R1	7.21916852046216
65	C13	R1	7.25738784269265
65	C18	R1	7.20945336562895
65	C15	R1	7.06608919045777
65	C11	R1	7.21916852046216
65	C16	R1	7.23840473932508
65	C20	R1	7.36632221424582
65	C7	R1	7.32192809488736
66	C23	R1	6.95419631038687
66	C17	R1	7.45121111183233
66	C10	R1	7.18982455888002
66	C3	R1	6.95419631038687
66	C14	R1	7.55458885167764
66	C5	R1	7.4594316186373
66	C9	R1	6.93073733756289
66	C24	R1	7.25738784269265
66	C6	R1	7.43462822763672
66	C21	R1	7.4262647547021
66	C19	R1	7.21916852046216
66	C1	R1	7.08746284125034
66	C22	R1	7.08746284125034
66	C4	R1	7.4093909361377
66	C13	R1	7.21916852046216
66	C18	R1	7.25738784269265
66	C15	R1	7.12928301694497
66	C8	R1	7.21916852046216
66	C20	R1	7.08746284125034
66	C7	R1	7.23840473932508
67	C23	R1	6.90689059560852
67	C17	R1	7.33091687811462
67	C12	R1	7.17990909001493
67	C10	R1	7.01122725542325
67	C3	R1	7.31288295528436
67	C14	R1	7.18982455888002
67	C5	R1	7.18982455888002
67	C9	R1	7.18982455888002
67	C24	R1	7.467605550083
67	C19	R1	7.22881869049588
67	C1	R1	7.29462074889163
67	C22	R1	7
67	C4	R1	7.10852445677817
67	C13	R1	7.25738784269265
67	C18	R1	6.74146698640115
67	C15	R1	7.34872815423108
67	C11	R1	7.4757334309664
67	C8	R1	7.01122725542325
67	C20	R1	7.34872815423108
67	C7	R1	7.25738784269265
68	C17	R1	7.2667865406949
68	C12	R1	7.23840473932508
68	C10	R1	7.23840473932508
68	C3	R1	7.32192809488736
68	C14	R1	7.15987133677839
68	C5	R1	7.19967234483636
68	C9	R1	7.13955135239879
68	C24	R1	7.31288295528436
68	C6	R1	7.12928301694497
68	C21	R1	7.16992500144231
68	C19	R1	7.16992500144231
68	C1	R1	6.95419631038687
68	C22	R1	7.24792751344359
68	C4	R1	7.5077946401987
68	C13	R1	7.21916852046216
68	C18	R1	6.96578428466209
68	C15	R1	7.32192809488736
68	C11	R1	7.19967234483636
68	C16	R1	7.20945336562895
68	C8	R1	7.16992500144231
68	C20	R1	7.44294349584873
68	C7	R1	6.97727992349992
69	C23	R1	7.12928301694497
69	C17	R1	7.05528243550119
69	C12	R1	7.01122725542325
69	C10	R1	7.22881869049588
69	C3	R1	7.70043971814109
69	C14	R1	7.24792751344359
69	C9	R1	7.33091687811462
69	C24	R1	6.97727992349992
69	C6	R1	7.11894107272351
69	C21	R1	7.19967234483636
69	C19	R1	7.2667865406949
69	C1	R1	7.49984588708321
69	C4	R1	7.22881869049588
69	C13	R1	7.16992500144231
69	C18	R1	7.08746284125034
69	C15	R1	7.10852445677817
69	C11	R1	7.16992500144231
69	C16	R1	7.19967234483636
69	C8	R1	7.37503943134692
69	C20	R1	7.29462074889163
69	C7	R1	7.21916852046216
70	C23	R1	7.22881869049588
70	C17	R1	7.14974711950468
70	C12	R1	7.08746284125034
70	C10	R1	7.06608919045777
70	C3	R1	7.16992500144231
70	C14	R1	7.08746284125034
70	C5	R1	7.16992500144231
70	C9	R1	7.21916852046216
70	C24	R1	7.44294349584873
70	C6	R1	6.82017896241519
70	C21	R1	7.11894107272351
70	C19	R1	7.01122725542325
70	C22	R1	7.44294349584873
70	C4	R1	7.32192809488736
70	C13	R1	7.23840473932508
70	C18	R1	7.33985000288462
70	C15	R1	7.19967234483636
70	C11	R1	7.03342300153745
70	C16	R1	7.17990909001493
70	C8	R1	7.33091687811462
70	C20	R1	6.91886323727459
70	C7	R1	7.35755200461808
71	C23	R1	7.10852445677817
71	C12	R1	7.51569983828404
71	C3	R1	7.23840473932508
71	C14	R1	7.33091687811462
71	C5	R1	7.21916852046216
71	C9	R1	7.54689445988764
71	C24	R1	7.20945336562895
71	C6	R1	7.4093909361377
71	C21	R1	7.28540221886225
71	C19	R1	7.49185309632967
71	C1	R1	6.88264304936184
71	C4	R1	7.2667865406949
71	C13	R1	7.49984588708321
71	C18	R1	7.12928301694497
71	C15	R1	6.96578428466209
71	C11	R1	7.01122725542325
71	C16	R1	7.39231742277876
71	C8	R1	6.94251450533924
71	C20	R1	7.4178525148859
71	C7	R1	7.12928301694497
72	C23	R1	7.4594316186373
72	C17	R1	7.4093909361377
72	C12	R1	7.22881869049588
72	C10	R1	7.12928301694497
72	C3	R1	7.05528243550119
72	C5	R1	7.18982455888002
72	C9	R1	7.467605550083
72	C24	R1	7.35755200461808
72	C6	R1	7.4093909361377
72	C21	R1	7.4594316186373
72	C19	R1	7.33091687811462
72	C1	R1	7.4594316186373
72	C22	R1	7.27612440527424
72	C4	R1	7.03342300153745
72	C13	R1	7.37503943134692
72	C18	R1	7.13955135239879
72	C15	R1	7.24792751344359
72	C11	R1	7.3037807481771
72	C16	R1	7.4757334309664
72	C8	R1	6.74146698640115
72	C20	R1	6.83289001416474
72	C7	R1	7.15987133677839
73	C23	R1	7.27612440527424
73	C10	R1	7.36632221424582
73	C3	R1	7.53138146051631
73	C14	R1	7.28540221886225
73	C9	R1	7.19967234483636
73	C24	R1	7.02236781302845
73	C6	R1	7.3037807481771
73	C21	R1	7.4262647547021
73	C19	R1	7.33985000288462
73	C1	R1	7.08746284125034
73	C22	R1	6.93073733756289
73	C4	R1	7.25738784269265
73	C13	R1	7.43462822763672
73	C18	R1	6.95419631038687
73	C15	R1	7.34872815423108
73	C11	R1	6.96578428466209
73	C16	R1	7.35755200461808
73	C20	R1	7.11894107272351
73	C7	R1	7.08746284125034
74	C23	R1	7.53138146051631
74	C17	R1	7
74	C12	R1	6.96578428466209
74	C10	R1	7.14974711950468
74	C3	R1	7.19967234483636
74	C14	R1	7.34872815423108
74	C5	R1	7.14974711950468
74	C9	R1	6.83289001416474
74	C24	R1	7.27612440527424
74	C6	R1	7.18982455888002
74	C21	R1	7.09803208296053
74	C1	R1	7.39231742277876
74	C22	R1	7.23840473932508
74	C4	R1	7.08746284125034
74	C13	R1	7.02236781302845
74	C15	R1	7.15987133677839
74	C11	R1	7.29462074889163
74	C16	R1	7.20945336562895
74	C8	R1	6.98868468677217
74	C20	R1	7.4093909361377
74	C7	R1	7.18982455888002
75	C23	R1	7.49984588708321
75	C17	R1	7.06608919045777
75	C12	R1	7.31288295528436
75	C10	R1	7.2667865406949
75	C3	R1	7.15987133677839
75	C14	R1	7.18982455888002
75	C5	R1	7.40087943628218
75	C9	R1	7.21916852046216
75	C24	R1	7.23840473932508
75	C6	R1	7.05528243550119
75	C21	R1	7.05528243550119
75	C19	R1	7.20945336562895
75	C1	R1	7.4594316186373
75	C22	R1	7.24792751344359
75	C4	R1	7.48381577726426
75	C13	R1	6.89481776330794
75	C18	R1	7.2667865406949
75	C11	R1	7.33985000288462
75	C16	R1	6.98868468677217
75	C8	R1	7.12928301694497
75	C20	R1	7.39231742277876
75	C7	R1	7.37503943134692
76	C23	R1	7.31288295528436
76	C12	R1	7.24792751344359
76	C10	R1	7.39231742277876
76	C3	R1	7
76	C14	R1	7.51569983828404
76	C5	R1	7.38370429247405
76	C9	R1	7.33091687811462
76	C24	R1	7.27612440527424
76	C6	R1	7.49984588708321
76	C21	R1	7.29462074889163
76	C19	R1	7.33985000288462
76	C1	R1	7.62935662007961
76	C22	R1	7.29462074889163
76	C4	R1	7.17990909001493
76	C13	R1	7.4262647547021
76	C18	R1	7.21916852046216
76	C15	R1	7.28540221886225
76	C11	R1	7.18982455888002
76	C16	R1	7.19967234483636
76	C8	R1	6.96578428466209
76	C7	R1	7.59245703726808
77	C23	R1	7.4093909361377
77	C17	R1	6.93073733756289
77	C12	R1	7.2667865406949
77	C10	R1	6.98868468677217
77	C3	R1	7.51569983828404
77	C14	R1	7.34872815423108
77	C5	R1	7.14974711950468
77	C9	R1	7.38370429247405
77	C24	R1	7.13955135239879
77	C6	R1	7.37503943134692
77	C19	R1	7.61470984411521
77	C1	R1	7.48381577726426
77	C4	R1	7.07681559705083
77	C18	R1	7.24792751344359
77	C15	R1	6.97727992349992
77	C11	R1	7.4262647547021
77	C16	R1	7.33985000288462
77	C8	R1	7.18982455888002
77	C20	R1	7.28540221886225
77	C7	R1	7.33091687811462
78	C23	R1	7.33985000288462
78	C17	R1	7.10852445677817
78	C12	R1	7.22881869049588
78	C10	R1	7.39231742277876
78	C14	R1	7.27612440527424
78	C5	R1	7.29462074889163
78	C9	R1	6.93073733756289
78	C24	R1	7.13955135239879
78	C6	R1	7.05528243550119
78	C21	R1	7.25738784269265
78	C19	R1	7.33091687811462
78	C1	R1	7.13955135239879
78	C22	R1	7.18982455888002
78	C4	R1	6.97727992349992
78	C13	R1	6.94251450533924
78	C18	R1	7.2667865406949
78	C15	R1	7.04439411935845
78	C11	R1	7.17990909001493
78	C8	R1	7.09803208296053
78	C7	R1	7.55458885167764
79	C23	R1	7.19967234483636
79	C17	R1	7.04439411935845
79	C12	R1	7.20945336562895
79	C10	R1	7.33091687811462
79	C5	R1	7.29462074889163
79	C9	R1	7.39231742277876
79	C24	R1	7.23840473932508
79	C6	R1	7.53915881110803
79	C21	R1	7.25738784269265
79	C1	R1	7.36632221424582
79	C22	R1	7.33091687811462
79	C4	R1	7.22881869049588
79	C18	R1	7.49984588708321
79	C15	R1	7.37503943134692
79	C11	R1	7.37503943134692
79	C16	R1	7.4178525148859
79	C8	R1	7.27612440527424
79	C7	R1	7.3037807481771
80	C23	R1	7.49984588708321
80	C17	R1	7.60733031374961
80	C10	R1	7.32192809488736
80	C3	R1	6.94251450533924
80	C14	R1	6.90689059560852
80	C5	R1	7.21916852046216
80	C9	R1	7.15987133677839
80	C24	R1	7.34872815423108
80	C6	R1	7.44294349584873
80	C21	R1	7.15987133677839
80	C19	R1	7.24792751344359
80	C1	R1	7.15987133677839
80	C22	R1	7.4594316186373
80	C4	R1	7.17990909001493
80	C13	R1	7.02236781302845
80	C18	R1	7.24792751344359
80	C15	R1	7.27612440527424
80	C11	R1	6.91886323727459
80	C16	R1	7.14974711950468
80	C8	R1	7.17990909001493
80	C20	R1	7.09803208296053
80	C7	R1	7.34872815423108
81	C23	R1	7.25738784269265
81	C17	R1	7.05528243550119
81	C12	R1	7.37503943134692
81	C10	R1	7.2667865406949
81	C3	R1	7.37503943134692
81	C14	R1	7.25738784269265
81	C5	R1	7.54689445988764
81	C9	R1	7.16992500144231
81	C24	R1	7.43462822763672
81	C6	R1	7.31288295528436
81	C21	R1	7.19967234483636
81	C19	R1	7.40087943628218
81	C1	R1	7.19967234483636
81	C22	R1	7.2667865406949
81	C4	R1	7.28540221886225
81	C13	R1	7.4262647547021
81	C18	R1	7.39231742277876
81	C15	R1	7.38370429247405
81	C11	R1	7.02236781302845
81	C16	R1	6.97727992349992
81	C8	R1	7.13955135239879
81	C20	R1	7.60733031374961
81	C7	R1	7.14974711950468
82	C23	R1	7.23840473932508
82	C17	R1	7.38370429247405
82	C12	R1	7.18982455888002
82	C10	R1	7.43462822763672
82	C14	R1	7.15987133677839
82	C5	R1	7.38370429247405
82	C9	R1	7.28540221886225
82	C24	R1	7.17990909001493
82	C6	R1	7.22881869049588
82	C21	R1	6.95419631038687
82	C19	R1	7.4262647547021
82	C1	R1	7.27612440527424
82	C22	R1	7.31288295528436
82	C4	R1	7.04439411935845
82	C13	R1	7.01122725542325
82	C18	R1	7.13955135239879
82	C15	R1	6.97727992349992
82	C11	R1	7.08746284125034
82	C16	R1	7.13955135239879
82	C8	R1	7.33091687811462
82	C20	R1	7.45121111183233
82	C7	R1	7.20945336562895
83	C17	R1	7.36632221424582
83	C10	R1	7.21916852046216
83	C3	R1	7.35755200461808
83	C14	R1	7.15987133677839
83	C5	R1	7.17990909001493
83	C9	R1	7.15987133677839
83	C24	R1	7.21916852046216
83	C6	R1	7.28540221886225
83	C21	R1	7
83	C19	R1	7.05528243550119
83	C1	R1	7.33985000288462
83	C22	R1	7.4262647547021
83	C4	R1	7.33091687811462
83	C13	R1	7.34872815423108
83	C18	R1	7.13955135239879
83	C15	R1	7.51569983828404
83	C11	R1	7.23840473932508
83	C16	R1	7.4262647547021
83	C8	R1	7.4757334309664
83	C20	R1	7.4093909361377
83	C7	R1	7.38370429247405
84	C17	R1	7.4262647547021
84	C12	R1	7.62935662007961
84	C10	R1	6.89481776330794
84	C3	R1	7.33985000288462
84	C14	R1	7.04439411935845
84	C5	R1	7.28540221886225
84	C9	R1	7.12928301694497
84	C24	R1	7.15987133677839
84	C19	R1	7.2667865406949
84	C1	R1	7.29462074889163
84	C22	R1	7.17990909001493
84	C4	R1	7.52356195605701
84	C13	R1	7.35755200461808
84	C18	R1	6.98868468677217
84	C15	R1	7.27612440527424
84	C11	R1	6.78135971352466
84	C16	R1	7.19967234483636
84	C8	R1	7.02236781302845
84	C20	R1	7.19967234483636
84	C7	R1	7.33985000288462
85	C17	R1	7.03342300153745
85	C12	R1	7.05528243550119
85	C10	R1	7.31288295528436
85	C3	R1	7.38370429247405
85	C14	R1	7.4178525148859
85	C9	R1	7.21916852046216
85	C24	R1	7.10852445677817
85	C6	R1	7.12928301694497
85	C21	R1	7.43462822763672
85	C19	R1	7.15987133677839
85	C1	R1	7.28540221886225
85	C22	R1	7.36632221424582
85	C4	R1	7.32192809488736
85	C13	R1	7.18982455888002
85	C18	R1	7.15987133677839
85	C15	R1	6.98868468677217
85	C11	R1	7.11894107272351
85	C16	R1	7.08746284125034
85	C8	R1	7.34872815423108
85	C20	R1	7.27612440527424
85	C7	R1	7.16992500144231
86	C23	R1	7.08746284125034
86	C17	R1	7.3037807481771
86	C12	R1	7.04439411935845
86	C3	R1	7.33985000288462
86	C5	R1	7.15987133677839
86	C9	R1	6.75488750216347
86	C24	R1	7.15987133677839
86	C6	R1	7.3037807481771
86	C19	R1	7.01122725542325
86	C1	R1	7.28540221886225
86	C22	R1	7.21916852046216
86	C4	R1	7.4594316186373
86	C18	R1	7.18982455888002
86	C15	R1	7.14974711950468
86	C11	R1	7.22881869049588
86	C16	R1	7.48381577726426
86	C8	R1	7.3037807481771
86	C20	R1	7.32192809488736
86	C7	R1	7.4262647547021
87	C17	R1	7.29462074889163
87	C12	R1	7.32192809488736
87	C3	R1	7.4178525148859
87	C14	R1	7.20945336562895
87	C9	R1	7.36632221424582
87	C24	R1	6.93073733756289
87	C6	R1	7.43462822763672
87	C21	R1	7.03342300153745
87	C19	R1	6.89481776330794
87	C1	R1	7.02236781302845
87	C22	R1	7.21916852046216
87	C4	R1	7.40087943628218
87	C13	R1	7.18982455888002
87	C15	R1	7.37503943134692
87	C11	R1	7.08746284125034
87	C16	R1	7.49185309632967
87	C8	R1	7.10852445677817
87	C20	R1	7.32192809488736
87	C7	R1	7.05528243550119
88	C17	R1	7.36632221424582
88	C12	R1	7.13955135239879
88	C10	R1	7.467605550083
88	C3	R1	7.36632221424582
88	C14	R1	7.18982455888002
88	C5	R1	7.44294349584873
88	C9	R1	7.16992500144231
88	C24	R1	7.3037807481771
88	C6	R1	7.28540221886225
88	C21	R1	7.15987133677839
88	C19	R1	7.32192809488736
88	C1	R1	7.12928301694497
88	C22	R1	7.4093909361377
88	C13	R1	7.35755200461808
88	C18	R1	7.34872815423108
88	C15	R1	7.4262647547021
88	C11	R1	6.75488750216347
88	C16	R1	7
88	C7	R1	7.14974711950468
89	C23	R1	7.18982455888002
89	C17	R1	7.36632221424582
89	C12	R1	7.20945336562895
89	C10	R1	7.58496250072116
89	C3	R1	7.18982455888002
89	C14	R1	7.38370429247405
89	C9	R1	7.25738784269265
89	C24	R1	7.62205181945638
89	C6	R1	7.08746284125034
89	C21	R1	6.95419631038687
89	C19	R1	7.22881869049588
89	C1	R1	7.33985000288462
89	C22	R1	7.21916852046216
89	C4	R1	7.37503943134692
89	C13	R1	6.8703647195834
89	C15	R1	7.24792751344359
89	C11	R1	7.01122725542325
89	C16	R1	7.28540221886225
89	C8	R1	7.17990909001493
89	C7	R1	7.14974711950468
90	C23	R1	7.25738784269265
90	C17	R1	7.19967234483636
90	C12	R1	7.3037807481771
90	C14	R1	7.2667865406949
90	C5	R1	6.93073733756289
90	C9	R1	7.19967234483636
90	C24	R1	7.18982455888002
90	C6	R1	7.13955135239879
90	C21	R1	7.24792751344359
90	C19	R1	7.07681559705083
90	C1	R1	7.21916852046216
90	C22	R1	7.55458885167764
90	C4	R1	7.10852445677817
90	C13	R1	7.15987133677839
90	C18	R1	7.21916852046216
90	C15	R1	6.91886323727459
90	C11	R1	6.79441586635011
90	C16	R1	6.98868468677217
90	C8	R1	7.07681559705083
90	C20	R1	6.98868468677217
90	C7	R1	7.63662462054365
91	C23	R1	7.3037807481771
91	C17	R1	7.22881869049588
91	C12	R1	7.22881869049588
91	C10	R1	7.44294349584873
91	C3	R1	7.04439411935845
91	C14	R1	7.31288295528436
91	C5	R1	7.21916852046216
91	C9	R1	7.19967234483636
91	C24	R1	7.08746284125034
91	C6	R1	7.28540221886225
91	C21	R1	7.25738784269265
91	C19	R1	7.35755200461808
91	C1	R1	6.8703647195834
91	C22	R1	7.4093909361377
91	C4	R1	7.4594316186373
91	C13	R1	7.18982455888002
91	C18	R1	7.16992500144231
91	C15	R1	6.94251450533924
91	C11	R1	7.29462074889163
91	C16	R1	7.2667865406949
91	C8	R1	7.40087943628218
91	C20	R1	7.34872815423108
91	C7	R1	7.33091687811462
92	C17	R1	7.12928301694497
92	C10	R1	7.13955135239879
92	C3	R1	7.04439411935845
92	C14	R1	7.27612440527424
92	C5	R1	7.24792751344359
92	C9	R1	6.7279204545632
92	C24	R1	7.23840473932508
92	C6	R1	7.39231742277876
92	C21	R1	7.04439411935845
92	C19	R1	7.53915881110803
92	C22	R1	7.27612440527424
92	C4	R1	7.29462074889163
92	C13	R1	7.02236781302845
92	C18	R1	6.97727992349992
92	C15	R1	7.07681559705083
92	C11	R1	7.13955135239879
92	C8	R1	7.07681559705083
92	C20	R1	7.20945336562895
92	C7	R1	7.14974711950468
93	C23	R1	7.61470984411521
93	C17	R1	7.35755200461808
93	C12	R1	7.53915881110803
93	C10	R1	7.18982455888002
93	C3	R1	7.4262647547021
93	C14	R1	7.45121111183233
93	C5	R1	7.05528243550119
93	C9	R1	7.32192809488736
93	C24	R1	7.17990909001493
93	C6	R1	7.4757334309664
93	C21	R1	7.15987133677839
93	C19	R1	7.27612440527424
93	C1	R1	7.12928301694497
93	C22	R1	6.90689059560852
93	C4	R1	7.5077946401987
93	C13	R1	7.25738784269265
93	C18	R1	7.21916852046216
93	C15	R1	7.17990909001493
93	C11	R1	7.03342300153745
93	C16	R1	7.17990909001493
93	C20	R1	7.57742882803575
93	C7	R1	7.467605550083
94	C23	R1	7.35755200461808
94	C17	R1	7.467605550083
94	C12	R1	6.95419631038687
94	C3	R1	7.61470984411521
94	C14	R1	7.2667865406949
94	C5	R1	7.4178525148859
94	C9	R1	7
94	C24	R1	7.52356195605701
94	C6	R1	7.20945336562895
94	C21	R1	6.96578428466209
94	C19	R1	7.36632221424582
94	C1	R1	7.18982455888002
94	C22	R1	7.21916852046216
94	C4	R1	7.13955135239879
94	C13	R1	7.29462074889163
94	C18	R1	7.05528243550119
94	C15	R1	7.08746284125034
94	C11	R1	7.04439411935845
94	C16	R1	7.08746284125034
94	C8	R1	7.62205181945638
94	C20	R1	7.33985000288462
94	C7	R1	7.24792751344359
95	C23	R1	7.39231742277876
95	C17	R1	7.3037807481771
95	C12	R1	7.52356195605701
95	C10	R1	7.467605550083
95	C3	R1	7.467605550083
95	C14	R1	7.34872815423108
95	C5	R1	7.35755200461808
95	C9	R1	7.43462822763672
95	C24	R1	6.98868468677217
95	C6	R1	6.93073733756289
95	C21	R1	7.38370429247405
95	C19	R1	7.01122725542325
95	C1	R1	7.10852445677817
95	C22	R1	7.09803208296053
95	C4	R1	7.4262647547021
95	C18	R1	7.21916852046216
95	C15	R1	7.12928301694497
95	C11	R1	7.15987133677839
95	C16	R1	6.97727992349992
95	C8	R1	7.36632221424582
95	C20	R1	7.09803208296053
95	C7	R1	6.89481776330794
96	C23	R1	7.28540221886225
96	C17	R1	7.17990909001493
96	C12	R1	7.2667865406949
96	C10	R1	7.33091687811462
96	C3	R1	7.18982455888002
96	C14	R1	6.91886323727459
96	C5	R1	7.55458885167764
96	C9	R1	7.25738784269265
96	C24	R1	7.29462074889163
96	C6	R1	7.01122725542325
96	C21	R1	6.98868468677217
96	C19	R1	7.02236781302845
96	C1	R1	7.02236781302845
96	C22	R1	7.06608919045777
96	C4	R1	7.19967234483636
96	C13	R1	7.33985000288462
96	C18	R1	7.53915881110803
96	C11	R1	7.13955135239879
96	C8	R1	7.20945336562895
96	C20	R1	7.49984588708321
96	C7	R1	7.43462822763672
97	C23	R1	7.23840473932508
97	C17	R1	7.14974711950468
97	C12	R1	7.17990909001493
97	C10	R1	7.19967234483636
97	C3	R1	7.17990909001493
97	C14	R1	7.4594316186373
97	C5	R1	7.39231742277876
97	C9	R1	7.33091687811462
97	C24	R1	7.35755200461808
97	C6	R1	7.13955135239879
97	C21	R1	7.22881869049588
97	C19	R1	7.06608919045777
97	C1	R1	6.97727992349992
97	C22	R1	7.29462074889163
97	C4	R1	7.08746284125034
97	C13	R1	6.97727992349992
97	C18	R1	7.20945336562895
97	C15	R1	7.19967234483636
97	C11	R1	7.18982455888002
97	C16	R1	7.23840473932508
97	C8	R1	7.14974711950468
97	C20	R1	7.22881869049588
97	C7	R1	7.38370429247405
[truncated: 14,607 more rows]
