# Supplementary material for: Stochastic modelling of single-cell gene expression adaptation reveals non-genomic contribution to evolution of tumor subclones
Source: bioRxiv. 2024 Apr 20:2024.04.17.588869. Preprint. [Version 1] doi: 10.1101/2024.04.17.588869 (PMC11071284; doi:10.1101/2024.04.17.588869)
Supplement: Supplement 2 [file media-2.zip › Supplementary Files/Simulated Data/Adaptive_Simulation/tr_1.04_sq_1.5_r_200_a_8.csv]

gene	species	replicate	exprval
1	C23	R1	7.17990909001493
1	C17	R1	7.31288295528436
1	C12	R1	7.21916852046216
1	C10	R1	7.29462074889163
1	C3	R1	7.24792751344359
1	C14	R1	7
1	C5	R1	7.19967234483636
1	C9	R1	7.17990909001493
1	C24	R1	6.94251450533924
1	C6	R1	7.35755200461808
1	C21	R1	7.33985000288462
1	C19	R1	7.35755200461808
1	C1	R1	7.33091687811462
1	C22	R1	7.02236781302845
1	C15	R1	7.4093909361377
1	C11	R1	6.93073733756289
1	C16	R1	7.09803208296053
1	C20	R1	7.08746284125034
1	C7	R1	6.93073733756289
2	C12	R1	7.12928301694497
2	C10	R1	7.21916852046216
2	C3	R1	7.33091687811462
2	C14	R1	7.14974711950468
2	C5	R1	7.25738784269265
2	C9	R1	7.13955135239879
2	C24	R1	7.18982455888002
2	C6	R1	7.36632221424582
2	C21	R1	7.58496250072116
2	C19	R1	7.31288295528436
2	C1	R1	7.04439411935845
2	C22	R1	7.31288295528436
2	C13	R1	7.19967234483636
2	C18	R1	7.38370429247405
2	C15	R1	7.3037807481771
2	C11	R1	7.35755200461808
2	C16	R1	7.33091687811462
2	C8	R1	6.96578428466209
2	C20	R1	7.04439411935845
2	C7	R1	7.35755200461808
3	C23	R1	7.4262647547021
3	C17	R1	7.16992500144231
3	C12	R1	7.53915881110803
3	C3	R1	7.3037807481771
3	C14	R1	7.33985000288462
3	C5	R1	7.10852445677817
3	C9	R1	7.18982455888002
3	C24	R1	7.31288295528436
3	C6	R1	6.89481776330794
3	C21	R1	7.28540221886225
3	C19	R1	7.34872815423108
3	C1	R1	7.24792751344359
3	C22	R1	7.2667865406949
3	C4	R1	7.40087943628218
3	C13	R1	7.33985000288462
3	C18	R1	7.17990909001493
3	C15	R1	7.2667865406949
3	C11	R1	7.467605550083
3	C16	R1	7.2667865406949
3	C8	R1	7.17990909001493
3	C20	R1	7.35755200461808
3	C7	R1	7.10852445677817
4	C23	R1	7.12928301694497
4	C17	R1	7.15987133677839
4	C12	R1	6.95419631038687
4	C10	R1	7.13955135239879
4	C5	R1	7.37503943134692
4	C9	R1	7.29462074889163
4	C24	R1	7.20945336562895
4	C6	R1	7.3037807481771
4	C21	R1	7.29462074889163
4	C19	R1	7.11894107272351
4	C1	R1	6.8703647195834
4	C4	R1	7.25738784269265
4	C13	R1	7.4178525148859
4	C18	R1	7.06608919045777
4	C15	R1	7.16992500144231
4	C11	R1	7.24792751344359
4	C16	R1	7.15987133677839
4	C8	R1	7.12928301694497
5	C23	R1	7.38370429247405
5	C12	R1	7.31288295528436
5	C10	R1	7.35755200461808
5	C3	R1	7.54689445988764
5	C5	R1	7.27612440527424
5	C9	R1	7.06608919045777
5	C24	R1	7.29462074889163
5	C6	R1	7.5077946401987
5	C21	R1	7.22881869049588
5	C19	R1	7.21916852046216
5	C1	R1	7.40087943628218
5	C22	R1	7.33091687811462
5	C4	R1	7.16992500144231
5	C13	R1	6.91886323727459
5	C18	R1	7.10852445677817
5	C15	R1	7.21916852046216
5	C11	R1	6.89481776330794
5	C16	R1	7.39231742277876
5	C8	R1	7.44294349584873
5	C20	R1	7.34872815423108
5	C7	R1	7.45121111183233
6	C23	R1	7.2667865406949
6	C17	R1	7.3037807481771
6	C12	R1	7.24792751344359
6	C10	R1	7.33985000288462
6	C3	R1	7.4093909361377
6	C14	R1	7.56985560833095
6	C5	R1	7.11894107272351
6	C9	R1	7.3037807481771
6	C24	R1	7.19967234483636
6	C6	R1	7.4093909361377
6	C21	R1	7.34872815423108
6	C19	R1	7.27612440527424
6	C1	R1	7.2667865406949
6	C22	R1	7.33985000288462
6	C4	R1	7.24792751344359
6	C13	R1	7.56985560833095
6	C18	R1	6.93073733756289
6	C15	R1	6.97727992349992
6	C11	R1	7.03342300153745
6	C8	R1	7.25738784269265
6	C20	R1	7.01122725542325
7	C17	R1	7.14974711950468
7	C12	R1	7.14974711950468
7	C10	R1	7.2667865406949
7	C3	R1	7.21916852046216
7	C14	R1	7.43462822763672
7	C5	R1	7.19967234483636
7	C9	R1	7.33985000288462
7	C24	R1	7.08746284125034
7	C21	R1	7.17990909001493
7	C19	R1	7.34872815423108
7	C1	R1	7.19967234483636
7	C22	R1	7.467605550083
7	C4	R1	7.28540221886225
7	C18	R1	7.05528243550119
7	C15	R1	7.31288295528436
7	C11	R1	7.34872815423108
7	C16	R1	7.17990909001493
7	C8	R1	7.5077946401987
7	C20	R1	7.2667865406949
7	C7	R1	7.21916852046216
8	C17	R1	7.36632221424582
8	C10	R1	7.45121111183233
8	C3	R1	7.05528243550119
8	C14	R1	7.22881869049588
8	C5	R1	7.10852445677817
8	C9	R1	7
8	C24	R1	7.10852445677817
8	C6	R1	7.6724253419715
8	C21	R1	7.21916852046216
8	C19	R1	7.23840473932508
8	C1	R1	7.18982455888002
8	C22	R1	7.34872815423108
8	C4	R1	7.5077946401987
8	C13	R1	7.28540221886225
8	C18	R1	7.20945336562895
8	C15	R1	7.23840473932508
8	C11	R1	7.11894107272351
8	C16	R1	7.29462074889163
8	C8	R1	7.07681559705083
8	C20	R1	7.20945336562895
8	C7	R1	7.14974711950468
9	C23	R1	7.07681559705083
9	C17	R1	7.17990909001493
9	C12	R1	7.31288295528436
9	C10	R1	7.37503943134692
9	C3	R1	7.2667865406949
9	C14	R1	7.21916852046216
9	C5	R1	7.3037807481771
9	C9	R1	7.17990909001493
9	C24	R1	7.38370429247405
9	C6	R1	7.16992500144231
9	C21	R1	7.06608919045777
9	C19	R1	7.44294349584873
9	C1	R1	7.3037807481771
9	C4	R1	7.4594316186373
9	C13	R1	7.31288295528436
9	C18	R1	7.16992500144231
9	C15	R1	7.32192809488736
9	C11	R1	7.40087943628218
9	C16	R1	7.14974711950468
9	C8	R1	7.13955135239879
9	C20	R1	7.28540221886225
9	C7	R1	7.31288295528436
10	C23	R1	7.3037807481771
10	C17	R1	6.90689059560852
10	C12	R1	7.4262647547021
10	C10	R1	6.8703647195834
10	C3	R1	7.17990909001493
10	C5	R1	7.19967234483636
10	C9	R1	7.40087943628218
10	C24	R1	7.67948009950545
10	C6	R1	7.16992500144231
10	C21	R1	7.16992500144231
10	C19	R1	7.40087943628218
10	C1	R1	7.19967234483636
10	C22	R1	7.14974711950468
10	C4	R1	7.12928301694497
10	C13	R1	7.55458885167764
10	C18	R1	7.06608919045777
10	C15	R1	7.14974711950468
10	C11	R1	7.33091687811462
10	C16	R1	7.34872815423108
10	C8	R1	7.32192809488736
10	C20	R1	7.53915881110803
10	C7	R1	7.32192809488736
11	C23	R1	7.2667865406949
11	C10	R1	7.16992500144231
11	C3	R1	7.49185309632967
11	C14	R1	7.23840473932508
11	C5	R1	7.27612440527424
11	C9	R1	7.03342300153745
11	C24	R1	7.3037807481771
11	C6	R1	7.11894107272351
11	C21	R1	7.24792751344359
11	C19	R1	7.34872815423108
11	C22	R1	7.28540221886225
11	C4	R1	6.97727992349992
11	C18	R1	7.33985000288462
11	C15	R1	7.23840473932508
11	C11	R1	7.37503943134692
11	C16	R1	7.11894107272351
11	C8	R1	7.07681559705083
11	C20	R1	7.09803208296053
11	C7	R1	6.93073733756289
12	C23	R1	7.19967234483636
12	C17	R1	7.22881869049588
12	C10	R1	7.32192809488736
12	C3	R1	7.29462074889163
12	C5	R1	7.29462074889163
12	C9	R1	7.14974711950468
12	C24	R1	7.40087943628218
12	C6	R1	7.25738784269265
12	C21	R1	7.36632221424582
12	C19	R1	7.29462074889163
12	C22	R1	6.94251450533924
12	C4	R1	7.19967234483636
12	C13	R1	7.4594316186373
12	C18	R1	7.44294349584873
12	C15	R1	7.19967234483636
12	C11	R1	7.17990909001493
12	C16	R1	7.21916852046216
12	C8	R1	7.28540221886225
12	C20	R1	7.31288295528436
12	C7	R1	7.4757334309664
13	C23	R1	7.04439411935845
13	C12	R1	7.34872815423108
13	C10	R1	7.61470984411521
13	C3	R1	7.18982455888002
13	C14	R1	7.11894107272351
13	C5	R1	7.22881869049588
13	C9	R1	7.39231742277876
13	C6	R1	7.10852445677817
13	C21	R1	7.27612440527424
13	C19	R1	7.39231742277876
13	C1	R1	7.10852445677817
13	C22	R1	7.33985000288462
13	C4	R1	7.18982455888002
13	C13	R1	7.28540221886225
13	C18	R1	7.11894107272351
13	C15	R1	7.05528243550119
13	C16	R1	7.24792751344359
13	C8	R1	7.33985000288462
13	C20	R1	7.32192809488736
13	C7	R1	7.11894107272351
14	C23	R1	7.52356195605701
14	C17	R1	6.95419631038687
14	C12	R1	7.24792751344359
14	C10	R1	7.48381577726426
14	C3	R1	7.33985000288462
14	C14	R1	7.29462074889163
14	C5	R1	7.33091687811462
14	C24	R1	7.467605550083
14	C19	R1	7.24792751344359
14	C1	R1	7.07681559705083
14	C22	R1	7.4757334309664
14	C4	R1	7.17990909001493
14	C13	R1	7.21916852046216
14	C18	R1	7.22881869049588
14	C15	R1	6.85798099512757
14	C11	R1	7.33091687811462
14	C16	R1	7.18982455888002
14	C8	R1	7.19967234483636
14	C7	R1	6.93073733756289
15	C23	R1	7.18982455888002
15	C17	R1	7.22881869049588
15	C12	R1	7.34872815423108
15	C10	R1	7.29462074889163
15	C3	R1	7.49185309632967
15	C14	R1	7.24792751344359
15	C5	R1	7.25738784269265
15	C9	R1	7.05528243550119
15	C24	R1	7.49185309632967
15	C6	R1	7.4093909361377
15	C21	R1	7.15987133677839
15	C1	R1	7.48381577726426
15	C22	R1	7.38370429247405
15	C13	R1	7.25738784269265
15	C15	R1	7.21916852046216
15	C11	R1	7.11894107272351
15	C16	R1	7.24792751344359
15	C8	R1	7.21916852046216
15	C20	R1	7.64385618977472
16	C17	R1	7.28540221886225
16	C12	R1	7.19967234483636
16	C10	R1	7.22881869049588
16	C3	R1	7.09803208296053
16	C14	R1	7.38370429247405
16	C5	R1	7.03342300153745
16	C9	R1	7.32192809488736
16	C24	R1	7.20945336562895
16	C6	R1	7.25738784269265
16	C21	R1	7.5077946401987
16	C19	R1	7
16	C1	R1	7.38370429247405
16	C22	R1	7.4178525148859
16	C4	R1	7.25738784269265
16	C13	R1	7.21916852046216
16	C18	R1	6.98868468677217
16	C15	R1	7.23840473932508
16	C11	R1	7.13955135239879
16	C16	R1	7.38370429247405
16	C8	R1	7.37503943134692
16	C20	R1	7.13955135239879
16	C7	R1	7.36632221424582
17	C23	R1	7.23840473932508
17	C17	R1	7.25738784269265
17	C12	R1	7.36632221424582
17	C10	R1	7.29462074889163
17	C14	R1	7.06608919045777
17	C5	R1	6.94251450533924
17	C9	R1	7.18982455888002
17	C24	R1	7.4262647547021
17	C6	R1	7.36632221424582
17	C21	R1	7.24792751344359
17	C19	R1	7.2667865406949
17	C1	R1	7.27612440527424
17	C22	R1	7.19967234483636
17	C4	R1	7.34872815423108
17	C13	R1	7.53915881110803
17	C18	R1	7.25738784269265
17	C11	R1	7.33985000288462
17	C8	R1	7.33091687811462
17	C20	R1	7.25738784269265
18	C23	R1	7.10852445677817
18	C17	R1	7.09803208296053
18	C12	R1	7.18982455888002
18	C10	R1	7.16992500144231
18	C3	R1	7.13955135239879
18	C14	R1	6.96578428466209
18	C5	R1	7.14974711950468
18	C9	R1	7.22881869049588
18	C24	R1	7.31288295528436
18	C6	R1	7.25738784269265
18	C21	R1	7.31288295528436
18	C19	R1	7.3037807481771
18	C1	R1	7.21916852046216
18	C22	R1	7.23840473932508
18	C13	R1	7.13955135239879
18	C18	R1	6.91886323727459
18	C15	R1	7.27612440527424
18	C11	R1	7.09803208296053
18	C16	R1	7.13955135239879
18	C8	R1	7.34872815423108
18	C20	R1	7.23840473932508
18	C7	R1	7.3037807481771
19	C23	R1	6.93073733756289
19	C17	R1	7.22881869049588
19	C12	R1	7.33091687811462
19	C10	R1	7.09803208296053
19	C3	R1	7.33091687811462
19	C14	R1	7.43462822763672
19	C9	R1	7.15987133677839
19	C24	R1	6.97727992349992
19	C6	R1	7.2667865406949
19	C21	R1	7.10852445677817
19	C19	R1	7.33091687811462
19	C22	R1	7.56224242422107
19	C4	R1	7.31288295528436
19	C13	R1	7.37503943134692
19	C18	R1	7.24792751344359
19	C15	R1	7.29462074889163
19	C11	R1	7.15987133677839
19	C16	R1	7.25738784269265
19	C8	R1	7.19967234483636
19	C20	R1	7.35755200461808
20	C23	R1	7.08746284125034
20	C17	R1	7.27612440527424
20	C12	R1	7.24792751344359
20	C3	R1	7.32192809488736
20	C14	R1	7.09803208296053
20	C5	R1	7.11894107272351
20	C9	R1	7.09803208296053
20	C24	R1	7.4178525148859
20	C21	R1	7.09803208296053
20	C19	R1	7.27612440527424
20	C1	R1	7.29462074889163
20	C22	R1	7.04439411935845
20	C13	R1	7.31288295528436
20	C18	R1	7.25738784269265
20	C15	R1	7.25738784269265
20	C11	R1	7.05528243550119
20	C16	R1	7.11894107272351
20	C8	R1	7.21916852046216
20	C7	R1	7.29462074889163
21	C23	R1	7.07681559705083
21	C17	R1	7.38370429247405
21	C12	R1	7.23840473932508
21	C10	R1	7.27612440527424
21	C3	R1	7.09803208296053
21	C14	R1	7.32192809488736
21	C9	R1	7.62205181945638
21	C24	R1	7.467605550083
21	C21	R1	7.37503943134692
21	C19	R1	7.08746284125034
21	C1	R1	7.35755200461808
21	C22	R1	7.4178525148859
21	C18	R1	7.34872815423108
21	C15	R1	6.95419631038687
21	C11	R1	7.13955135239879
21	C16	R1	7.07681559705083
21	C8	R1	7.11894107272351
21	C20	R1	7.23840473932508
22	C23	R1	7.32192809488736
22	C17	R1	7.3037807481771
22	C12	R1	6.96578428466209
22	C10	R1	7.4757334309664
22	C3	R1	7.11894107272351
22	C14	R1	7.51569983828404
22	C5	R1	7.25738784269265
22	C9	R1	7.45121111183233
22	C24	R1	7.02236781302845
22	C6	R1	7.467605550083
22	C21	R1	7.07681559705083
22	C19	R1	7.54689445988764
22	C1	R1	7.39231742277876
22	C22	R1	6.95419631038687
22	C13	R1	6.8703647195834
22	C18	R1	7.15987133677839
22	C15	R1	7.31288295528436
22	C11	R1	6.94251450533924
22	C16	R1	7.33091687811462
22	C8	R1	7.59245703726808
22	C20	R1	7.27612440527424
23	C23	R1	7.01122725542325
23	C17	R1	7.4178525148859
23	C12	R1	7.20945336562895
23	C10	R1	7.20945336562895
23	C3	R1	7.25738784269265
23	C14	R1	6.85798099512757
23	C5	R1	7.4594316186373
23	C9	R1	7.16992500144231
23	C24	R1	7.38370429247405
23	C6	R1	7.35755200461808
23	C21	R1	7.40087943628218
23	C19	R1	7.45121111183233
23	C1	R1	7.11894107272351
23	C22	R1	7.33091687811462
23	C4	R1	7.09803208296053
23	C13	R1	7.28540221886225
23	C18	R1	7.16992500144231
23	C15	R1	7.07681559705083
23	C11	R1	7.02236781302845
23	C8	R1	7.39231742277876
23	C20	R1	7.4757334309664
23	C7	R1	7.19967234483636
24	C23	R1	7.34872815423108
24	C17	R1	7.37503943134692
24	C12	R1	7.29462074889163
24	C3	R1	7.39231742277876
24	C14	R1	7.13955135239879
24	C5	R1	7.15987133677839
24	C9	R1	6.95419631038687
24	C24	R1	7.08746284125034
24	C21	R1	7.24792751344359
24	C19	R1	7.31288295528436
24	C1	R1	7.17990909001493
24	C22	R1	7.33985000288462
24	C4	R1	6.90689059560852
24	C13	R1	7.29462074889163
24	C18	R1	7.48381577726426
24	C15	R1	7.15987133677839
24	C11	R1	7.24792751344359
24	C16	R1	7.17990909001493
24	C8	R1	7.35755200461808
24	C20	R1	6.91886323727459
24	C7	R1	7.11894107272351
25	C23	R1	7.07681559705083
25	C17	R1	7.53138146051631
25	C12	R1	7.14974711950468
25	C10	R1	7.13955135239879
25	C3	R1	7.29462074889163
25	C14	R1	7.5077946401987
25	C5	R1	7.19967234483636
25	C9	R1	7.28540221886225
25	C24	R1	7.02236781302845
25	C6	R1	7.13955135239879
25	C21	R1	6.88264304936184
25	C19	R1	7.20945336562895
25	C1	R1	7.24792751344359
25	C22	R1	7.13955135239879
25	C4	R1	7.33985000288462
25	C13	R1	7.49984588708321
25	C18	R1	7.5077946401987
25	C15	R1	7.10852445677817
25	C11	R1	7.22881869049588
25	C16	R1	7
25	C8	R1	7.32192809488736
25	C20	R1	7.28540221886225
25	C7	R1	7.01122725542325
26	C17	R1	7.43462822763672
26	C12	R1	7.12928301694497
26	C3	R1	7.27612440527424
26	C14	R1	7.23840473932508
26	C5	R1	7.24792751344359
26	C9	R1	7.07681559705083
26	C24	R1	7.16992500144231
26	C6	R1	7.25738784269265
26	C21	R1	7.31288295528436
26	C19	R1	7.31288295528436
26	C1	R1	7.01122725542325
26	C22	R1	7.18982455888002
26	C4	R1	7.2667865406949
26	C13	R1	7.11894107272351
26	C18	R1	7.03342300153745
26	C11	R1	7.02236781302845
26	C16	R1	7.36632221424582
26	C8	R1	6.85798099512757
26	C20	R1	7.08746284125034
26	C7	R1	7.25738784269265
27	C23	R1	7.4093909361377
27	C17	R1	7.36632221424582
27	C12	R1	7.56985560833095
27	C10	R1	7.33091687811462
27	C3	R1	6.95419631038687
27	C14	R1	7.31288295528436
27	C5	R1	7.53138146051631
27	C9	R1	7.28540221886225
27	C24	R1	7.04439411935845
27	C6	R1	7.06608919045777
27	C21	R1	7.36632221424582
27	C19	R1	7.2667865406949
27	C1	R1	7.4262647547021
27	C22	R1	7.09803208296053
27	C4	R1	7.14974711950468
27	C13	R1	7.02236781302845
27	C15	R1	7.01122725542325
27	C11	R1	7.27612440527424
27	C16	R1	7.12928301694497
27	C8	R1	7.5077946401987
27	C20	R1	7.15987133677839
27	C7	R1	7.34872815423108
28	C23	R1	7.4093909361377
28	C17	R1	7.25738784269265
28	C12	R1	7.44294349584873
28	C10	R1	7.25738784269265
28	C3	R1	7.24792751344359
28	C14	R1	6.89481776330794
28	C5	R1	7.5077946401987
28	C9	R1	6.96578428466209
28	C24	R1	7.14974711950468
28	C6	R1	7.08746284125034
28	C21	R1	7.32192809488736
28	C19	R1	7.25738784269265
28	C1	R1	7.11894107272351
28	C22	R1	7.3037807481771
28	C4	R1	7.12928301694497
28	C13	R1	7.49185309632967
28	C18	R1	7.4178525148859
28	C15	R1	7.13955135239879
28	C11	R1	7.21916852046216
28	C16	R1	7.03342300153745
28	C8	R1	7.05528243550119
28	C20	R1	6.90689059560852
28	C7	R1	7.4178525148859
29	C23	R1	7.25738784269265
29	C17	R1	7.2667865406949
29	C12	R1	7.38370429247405
29	C10	R1	7.23840473932508
29	C3	R1	7.51569983828404
29	C14	R1	7.22881869049588
29	C5	R1	7.35755200461808
29	C9	R1	7.51569983828404
29	C24	R1	7.4093909361377
29	C6	R1	7.16992500144231
29	C21	R1	7.4178525148859
29	C19	R1	7.31288295528436
29	C1	R1	7.08746284125034
29	C22	R1	7.11894107272351
29	C4	R1	7.25738784269265
29	C13	R1	7.33091687811462
29	C18	R1	7.2667865406949
29	C15	R1	7.16992500144231
29	C11	R1	7.32192809488736
29	C16	R1	7.15987133677839
29	C8	R1	7.17990909001493
29	C20	R1	7.33091687811462
29	C7	R1	7.28540221886225
30	C17	R1	7.2667865406949
30	C12	R1	7.2667865406949
30	C10	R1	7.56224242422107
30	C3	R1	7.10852445677817
30	C14	R1	7.36632221424582
30	C9	R1	7.07681559705083
30	C24	R1	7.38370429247405
30	C6	R1	7.13955135239879
30	C21	R1	7.27612440527424
30	C19	R1	7.29462074889163
30	C22	R1	7.19967234483636
30	C4	R1	7.28540221886225
30	C13	R1	7.4757334309664
30	C18	R1	7.13955135239879
30	C15	R1	7.12928301694497
30	C11	R1	7.09803208296053
30	C16	R1	6.94251450533924
30	C8	R1	7.33985000288462
30	C20	R1	7.35755200461808
30	C7	R1	7.19967234483636
31	C23	R1	7.33091687811462
31	C17	R1	7.37503943134692
31	C12	R1	7.49984588708321
31	C10	R1	7.06608919045777
31	C14	R1	7.13955135239879
31	C5	R1	7.12928301694497
31	C9	R1	7.4178525148859
31	C24	R1	7.33985000288462
31	C6	R1	7.02236781302845
31	C21	R1	7.4594316186373
31	C19	R1	7.56985560833095
31	C1	R1	7.27612440527424
31	C22	R1	7.38370429247405
31	C4	R1	7
31	C13	R1	7.23840473932508
31	C18	R1	6.91886323727459
31	C15	R1	7.24792751344359
31	C11	R1	7.13955135239879
31	C16	R1	7.39231742277876
31	C8	R1	7.57742882803575
31	C20	R1	7.38370429247405
31	C7	R1	7.44294349584873
32	C23	R1	7.4594316186373
32	C17	R1	7.29462074889163
32	C12	R1	7.28540221886225
32	C10	R1	7.39231742277876
32	C3	R1	7.33985000288462
32	C14	R1	7.31288295528436
32	C5	R1	7.39231742277876
32	C24	R1	7.21916852046216
32	C6	R1	7.32192809488736
32	C21	R1	7.59245703726808
32	C19	R1	7.53915881110803
32	C22	R1	7.3037807481771
32	C4	R1	7.32192809488736
32	C13	R1	7.23840473932508
32	C18	R1	7.13955135239879
32	C15	R1	7.13955135239879
32	C11	R1	7.20945336562895
32	C16	R1	7.2667865406949
32	C8	R1	7.12928301694497
32	C20	R1	7.15987133677839
32	C7	R1	7.3037807481771
33	C23	R1	7.35755200461808
33	C17	R1	7
33	C12	R1	7.14974711950468
33	C10	R1	7.45121111183233
33	C3	R1	7.21916852046216
33	C14	R1	7.4262647547021
33	C5	R1	7.31288295528436
33	C9	R1	7.36632221424582
33	C24	R1	7.37503943134692
33	C6	R1	7.31288295528436
33	C21	R1	7.09803208296053
33	C19	R1	7.48381577726426
33	C1	R1	7.4178525148859
33	C22	R1	7.4093909361377
33	C4	R1	7.16992500144231
33	C13	R1	7.48381577726426
33	C18	R1	7.02236781302845
33	C11	R1	7.11894107272351
33	C16	R1	7.18982455888002
33	C8	R1	7.35755200461808
33	C20	R1	7.08746284125034
33	C7	R1	7.22881869049588
34	C17	R1	7.44294349584873
34	C12	R1	7.24792751344359
34	C10	R1	7.3037807481771
34	C3	R1	7.24792751344359
34	C14	R1	7.33091687811462
34	C5	R1	7.36632221424582
34	C9	R1	7.17990909001493
34	C24	R1	7.22881869049588
34	C21	R1	7.18982455888002
34	C19	R1	7.14974711950468
34	C1	R1	7.37503943134692
34	C22	R1	7.13955135239879
34	C4	R1	6.97727992349992
34	C13	R1	7.03342300153745
34	C15	R1	7.21916852046216
34	C11	R1	7.40087943628218
34	C8	R1	7.35755200461808
34	C20	R1	7.37503943134692
34	C7	R1	7.06608919045777
35	C23	R1	7.32192809488736
35	C17	R1	7.23840473932508
35	C12	R1	7.31288295528436
35	C10	R1	7.20945336562895
35	C3	R1	7.17990909001493
35	C14	R1	7.21916852046216
35	C5	R1	6.95419631038687
35	C9	R1	7.28540221886225
35	C24	R1	6.97727992349992
35	C6	R1	7.13955135239879
35	C21	R1	7.49984588708321
35	C1	R1	7.19967234483636
35	C22	R1	7
35	C4	R1	7.28540221886225
35	C13	R1	6.95419631038687
35	C18	R1	6.68650052718322
35	C15	R1	7.14974711950468
35	C11	R1	7.25738784269265
35	C16	R1	7.38370429247405
35	C8	R1	7.29462074889163
35	C20	R1	6.95419631038687
35	C7	R1	7.08746284125034
36	C23	R1	7.56224242422107
36	C17	R1	7.06608919045777
36	C10	R1	7.32192809488736
36	C3	R1	7.14974711950468
36	C14	R1	7.4093909361377
36	C5	R1	7.31288295528436
36	C24	R1	7.17990909001493
36	C6	R1	7.21916852046216
36	C19	R1	7.4093909361377
36	C1	R1	7.33985000288462
36	C4	R1	7.07681559705083
36	C13	R1	7.35755200461808
36	C18	R1	7.08746284125034
36	C15	R1	7.33985000288462
36	C11	R1	7.2667865406949
36	C16	R1	6.96578428466209
36	C8	R1	7.23840473932508
36	C7	R1	7.38370429247405
37	C23	R1	7.33985000288462
37	C17	R1	7.43462822763672
37	C12	R1	7.32192809488736
37	C10	R1	7.17990909001493
37	C3	R1	7.10852445677817
37	C14	R1	7.25738784269265
37	C9	R1	7.34872815423108
37	C24	R1	7.29462074889163
37	C6	R1	7.2667865406949
37	C21	R1	7.28540221886225
37	C19	R1	7.17990909001493
37	C1	R1	7.15987133677839
37	C22	R1	7.06608919045777
37	C4	R1	7.10852445677817
37	C13	R1	7.17990909001493
37	C18	R1	7.16992500144231
37	C15	R1	6.98868468677217
37	C11	R1	7.32192809488736
37	C16	R1	7.15987133677839
37	C8	R1	7.31288295528436
37	C20	R1	7.13955135239879
38	C23	R1	7.48381577726426
38	C17	R1	7.07681559705083
38	C12	R1	7.35755200461808
38	C10	R1	7.36632221424582
38	C3	R1	7.2667865406949
38	C14	R1	7.37503943134692
38	C5	R1	7.22881869049588
38	C9	R1	7.18982455888002
38	C24	R1	7.36632221424582
38	C6	R1	7.37503943134692
38	C21	R1	7.43462822763672
38	C19	R1	7.09803208296053
38	C22	R1	7.31288295528436
38	C4	R1	7.3037807481771
38	C13	R1	7.20945336562895
38	C18	R1	6.98868468677217
38	C15	R1	7.20945336562895
38	C11	R1	7.16992500144231
38	C16	R1	7.17990909001493
38	C8	R1	7.22881869049588
38	C20	R1	7.11894107272351
38	C7	R1	7.02236781302845
39	C23	R1	7.19967234483636
39	C17	R1	7.28540221886225
39	C12	R1	7.53138146051631
39	C10	R1	7.07681559705083
39	C3	R1	7.48381577726426
39	C14	R1	7.4093909361377
39	C5	R1	7.33091687811462
39	C9	R1	7.44294349584873
39	C6	R1	7.22881869049588
39	C21	R1	7.44294349584873
39	C19	R1	7.17990909001493
39	C1	R1	7.22881869049588
39	C22	R1	7.59991284218713
39	C4	R1	7.38370429247405
39	C18	R1	7.19967234483636
39	C15	R1	7.32192809488736
39	C11	R1	7.10852445677817
39	C16	R1	7.09803208296053
39	C20	R1	7.35755200461808
39	C7	R1	7.15987133677839
40	C23	R1	7.3037807481771
40	C17	R1	7.27612440527424
40	C12	R1	7.29462074889163
40	C10	R1	7.52356195605701
40	C3	R1	7.4757334309664
40	C14	R1	7.33091687811462
40	C5	R1	7.21916852046216
40	C9	R1	7.11894107272351
40	C24	R1	7.21916852046216
40	C6	R1	7.34872815423108
40	C21	R1	7.06608919045777
40	C19	R1	7.28540221886225
40	C1	R1	7.16992500144231
40	C22	R1	7.37503943134692
40	C4	R1	7.35755200461808
40	C13	R1	7.14974711950468
40	C15	R1	7.19967234483636
40	C11	R1	7.05528243550119
40	C16	R1	6.89481776330794
40	C8	R1	7.5077946401987
40	C20	R1	7.20945336562895
40	C7	R1	7.3037807481771
41	C23	R1	7.2667865406949
41	C17	R1	7.39231742277876
41	C12	R1	7.28540221886225
41	C10	R1	7.20945336562895
41	C14	R1	7.31288295528436
41	C5	R1	7.4594316186373
41	C9	R1	7.44294349584873
41	C24	R1	7.36632221424582
41	C6	R1	7.17990909001493
41	C21	R1	7.40087943628218
41	C19	R1	7.01122725542325
41	C1	R1	7.36632221424582
41	C22	R1	7.16992500144231
41	C4	R1	7
41	C13	R1	7.13955135239879
41	C18	R1	7.29462074889163
41	C15	R1	7.13955135239879
41	C11	R1	7.11894107272351
41	C16	R1	7.22881869049588
41	C8	R1	7.33985000288462
41	C20	R1	7.02236781302845
42	C23	R1	7.4093909361377
42	C17	R1	7.20945336562895
42	C12	R1	7.33091687811462
42	C10	R1	7.2667865406949
42	C3	R1	7.01122725542325
42	C14	R1	6.93073733756289
42	C5	R1	7.28540221886225
42	C9	R1	7.34872815423108
42	C24	R1	7.27612440527424
42	C6	R1	7.35755200461808
42	C21	R1	7.22881869049588
42	C19	R1	7.17990909001493
42	C1	R1	7.22881869049588
42	C22	R1	7.25738784269265
42	C4	R1	7.04439411935845
42	C13	R1	7.07681559705083
42	C15	R1	7.15987133677839
42	C11	R1	7.2667865406949
42	C16	R1	7.20945336562895
42	C8	R1	7.53138146051631
42	C7	R1	7.19967234483636
43	C23	R1	7.15987133677839
43	C17	R1	7.39231742277876
43	C12	R1	7.39231742277876
43	C10	R1	7.12928301694497
43	C3	R1	7
43	C14	R1	7.33091687811462
43	C5	R1	7.51569983828404
43	C9	R1	7.31288295528436
43	C24	R1	7.67948009950545
43	C6	R1	7.28540221886225
43	C21	R1	7.05528243550119
43	C1	R1	6.90689059560852
43	C22	R1	7.16992500144231
43	C4	R1	7.36632221424582
43	C13	R1	7.25738784269265
43	C18	R1	7.3037807481771
43	C15	R1	7.05528243550119
43	C11	R1	7.33091687811462
43	C16	R1	7.16992500144231
43	C8	R1	7.20945336562895
43	C20	R1	7.08746284125034
43	C7	R1	7.54689445988764
44	C23	R1	7.20945336562895
44	C12	R1	7.05528243550119
44	C10	R1	7.25738784269265
44	C3	R1	7.3037807481771
44	C14	R1	7.24792751344359
44	C9	R1	7.03342300153745
44	C6	R1	6.84549005094437
44	C21	R1	7.23840473932508
44	C19	R1	7.62205181945638
44	C22	R1	7.43462822763672
44	C4	R1	7.34872815423108
44	C13	R1	7.11894107272351
44	C18	R1	7.4262647547021
44	C15	R1	7.20945336562895
44	C11	R1	7.28540221886225
44	C16	R1	7.03342300153745
44	C8	R1	7.34872815423108
44	C20	R1	7.18982455888002
44	C7	R1	7.05528243550119
45	C23	R1	7.3037807481771
45	C17	R1	7.16992500144231
45	C12	R1	7.4178525148859
45	C10	R1	7.06608919045777
45	C3	R1	7.02236781302845
45	C14	R1	7.17990909001493
45	C24	R1	7.33091687811462
45	C6	R1	7.36632221424582
45	C21	R1	7.3037807481771
45	C19	R1	7.35755200461808
45	C1	R1	7.4093909361377
45	C22	R1	7.27612440527424
45	C4	R1	7.2667865406949
45	C13	R1	7.35755200461808
45	C18	R1	7.19967234483636
45	C15	R1	7.24792751344359
45	C11	R1	7.14974711950468
45	C8	R1	7.2667865406949
45	C20	R1	7.29462074889163
46	C23	R1	7.39231742277876
46	C17	R1	7
46	C12	R1	7.19967234483636
46	C10	R1	7.33985000288462
46	C3	R1	7.27612440527424
46	C14	R1	7.23840473932508
46	C5	R1	7.2667865406949
46	C9	R1	7.43462822763672
46	C24	R1	7.3037807481771
46	C6	R1	7.09803208296053
46	C21	R1	6.94251450533924
46	C19	R1	7.43462822763672
46	C1	R1	7.33091687811462
46	C4	R1	7.14974711950468
46	C13	R1	7.27612440527424
46	C18	R1	7.21916852046216
46	C15	R1	7.07681559705083
46	C11	R1	7.4093909361377
46	C16	R1	7.04439411935845
46	C8	R1	7.31288295528436
46	C20	R1	7.32192809488736
47	C23	R1	7.21916852046216
47	C17	R1	7.36632221424582
47	C12	R1	7.21916852046216
47	C10	R1	7.27612440527424
47	C3	R1	6.97727992349992
47	C14	R1	7.4757334309664
47	C5	R1	7.18982455888002
47	C9	R1	7.15987133677839
47	C24	R1	7.07681559705083
47	C6	R1	7.40087943628218
47	C21	R1	7.15987133677839
47	C19	R1	7.4594316186373
47	C1	R1	7.39231742277876
47	C22	R1	7.467605550083
47	C4	R1	7.37503943134692
47	C13	R1	7.58496250072116
47	C18	R1	7.23840473932508
47	C15	R1	7.43462822763672
47	C11	R1	7.28540221886225
47	C16	R1	7.13955135239879
47	C8	R1	6.98868468677217
47	C20	R1	7.38370429247405
48	C23	R1	7.45121111183233
48	C17	R1	7.04439411935845
48	C12	R1	7.08746284125034
48	C10	R1	7.04439411935845
48	C3	R1	7.43462822763672
48	C14	R1	7.55458885167764
48	C5	R1	7.33985000288462
48	C9	R1	7.27612440527424
48	C24	R1	7.19967234483636
48	C6	R1	7.35755200461808
48	C21	R1	7.09803208296053
48	C19	R1	7.49984588708321
48	C1	R1	7.40087943628218
48	C22	R1	7.43462822763672
48	C4	R1	7.23840473932508
48	C13	R1	6.95419631038687
48	C18	R1	7.467605550083
48	C15	R1	7.04439411935845
48	C11	R1	7.16992500144231
48	C16	R1	7.27612440527424
48	C8	R1	7.40087943628218
48	C20	R1	7.04439411935845
48	C7	R1	7.13955135239879
49	C23	R1	7.21916852046216
49	C17	R1	7.44294349584873
49	C12	R1	6.95419631038687
49	C10	R1	7.01122725542325
49	C3	R1	7.11894107272351
49	C14	R1	7.33985000288462
49	C5	R1	7.51569983828404
49	C9	R1	7.05528243550119
49	C24	R1	6.97727992349992
49	C6	R1	7.4262647547021
49	C21	R1	7.21916852046216
49	C19	R1	7.33985000288462
49	C1	R1	7.28540221886225
49	C22	R1	7.20945336562895
49	C4	R1	7.37503943134692
49	C13	R1	7.34872815423108
49	C18	R1	7.2667865406949
49	C15	R1	6.94251450533924
49	C11	R1	6.98868468677217
49	C16	R1	7.07681559705083
49	C20	R1	7.44294349584873
49	C7	R1	7.09803208296053
50	C17	R1	6.96578428466209
50	C12	R1	7.44294349584873
50	C10	R1	7.3037807481771
50	C3	R1	7.23840473932508
50	C14	R1	7.17990909001493
50	C9	R1	7.35755200461808
50	C6	R1	6.85798099512757
50	C21	R1	7.4757334309664
50	C19	R1	7.27612440527424
50	C1	R1	7.21916852046216
50	C22	R1	7.22881869049588
50	C4	R1	7.32192809488736
50	C15	R1	7.27612440527424
50	C11	R1	7.29462074889163
50	C16	R1	7.31288295528436
50	C8	R1	7.33985000288462
50	C20	R1	7.24792751344359
50	C7	R1	7.18982455888002
51	C17	R1	7.15987133677839
51	C12	R1	7.07681559705083
51	C10	R1	7.19967234483636
51	C3	R1	7.24792751344359
51	C14	R1	7.31288295528436
51	C5	R1	7.23840473932508
51	C9	R1	7.09803208296053
51	C6	R1	7.06608919045777
51	C21	R1	7.15987133677839
51	C19	R1	7.17990909001493
51	C1	R1	6.94251450533924
51	C22	R1	7.19967234483636
51	C4	R1	7.31288295528436
51	C13	R1	7.28540221886225
51	C18	R1	7.20945336562895
51	C15	R1	7.2667865406949
51	C11	R1	6.98868468677217
51	C16	R1	7.24792751344359
51	C8	R1	7.4262647547021
51	C7	R1	7.39231742277876
52	C23	R1	7.2667865406949
52	C17	R1	7.3037807481771
52	C12	R1	7.18982455888002
52	C10	R1	7.11894107272351
52	C3	R1	7.34872815423108
52	C14	R1	7.10852445677817
52	C5	R1	7.09803208296053
52	C9	R1	7.31288295528436
52	C24	R1	7.29462074889163
52	C6	R1	7.29462074889163
52	C21	R1	7.04439411935845
52	C19	R1	7.18982455888002
52	C1	R1	7.29462074889163
52	C22	R1	7.18982455888002
52	C4	R1	7.53915881110803
52	C13	R1	7.24792751344359
52	C18	R1	7.10852445677817
52	C15	R1	7.2667865406949
52	C11	R1	7.31288295528436
52	C16	R1	7.21916852046216
52	C8	R1	7.51569983828404
52	C20	R1	7.06608919045777
53	C23	R1	7.4262647547021
53	C17	R1	7.35755200461808
53	C10	R1	7.19967234483636
53	C14	R1	7.17990909001493
53	C5	R1	7.32192809488736
53	C9	R1	7.25738784269265
53	C24	R1	7.27612440527424
53	C6	R1	7.49185309632967
53	C21	R1	7.14974711950468
53	C19	R1	7.04439411935845
53	C1	R1	7.03342300153745
53	C22	R1	7.2667865406949
53	C4	R1	7.31288295528436
53	C13	R1	7.34872815423108
53	C18	R1	7.22881869049588
53	C15	R1	7
53	C11	R1	7.35755200461808
53	C16	R1	7.25738784269265
53	C8	R1	7.63662462054365
53	C20	R1	7.06608919045777
54	C23	R1	7.19967234483636
54	C17	R1	7.28540221886225
54	C12	R1	7.13955135239879
54	C3	R1	7.33091687811462
54	C14	R1	7.15987133677839
54	C5	R1	7.34872815423108
54	C9	R1	7.07681559705083
54	C24	R1	7.24792751344359
54	C6	R1	7.17990909001493
54	C21	R1	7.2667865406949
54	C19	R1	7.16992500144231
54	C1	R1	7.25738784269265
54	C22	R1	7.38370429247405
54	C4	R1	7.04439411935845
54	C13	R1	7.44294349584873
54	C18	R1	7.18982455888002
54	C15	R1	7.11894107272351
54	C11	R1	7.25738784269265
54	C16	R1	7.03342300153745
54	C8	R1	7.45121111183233
54	C20	R1	7.03342300153745
54	C7	R1	7.4262647547021
55	C23	R1	6.98868468677217
55	C17	R1	7.09803208296053
55	C12	R1	7.27612440527424
55	C3	R1	7.40087943628218
55	C14	R1	7.33985000288462
55	C5	R1	7.59991284218713
55	C9	R1	7.16992500144231
55	C24	R1	7.52356195605701
55	C6	R1	7.3037807481771
55	C21	R1	6.98868468677217
55	C19	R1	7.44294349584873
55	C1	R1	7.44294349584873
55	C22	R1	7.19967234483636
55	C4	R1	7.33091687811462
55	C13	R1	7.23840473932508
55	C18	R1	7.33985000288462
55	C15	R1	7.01122725542325
55	C16	R1	7.28540221886225
55	C8	R1	7.13955135239879
55	C20	R1	7.28540221886225
55	C7	R1	7.43462822763672
56	C23	R1	7.28540221886225
56	C17	R1	7.06608919045777
56	C12	R1	7.19967234483636
56	C10	R1	7.36632221424582
56	C3	R1	6.94251450533924
56	C5	R1	7.21916852046216
56	C9	R1	7.38370429247405
56	C24	R1	7.22881869049588
56	C6	R1	7.33985000288462
56	C21	R1	7
56	C19	R1	7.35755200461808
56	C1	R1	6.95419631038687
56	C22	R1	7.4594316186373
56	C4	R1	7.19967234483636
56	C13	R1	7.2667865406949
56	C18	R1	6.93073733756289
56	C15	R1	7.31288295528436
56	C11	R1	7.35755200461808
56	C16	R1	7.21916852046216
56	C8	R1	7.33985000288462
56	C20	R1	7.25738784269265
56	C7	R1	7.29462074889163
57	C23	R1	7.18982455888002
57	C17	R1	7.23840473932508
57	C12	R1	7.27612440527424
57	C10	R1	7.13955135239879
57	C3	R1	7.4093909361377
57	C14	R1	7.36632221424582
57	C5	R1	7.59991284218713
57	C9	R1	7.07681559705083
57	C24	R1	7.28540221886225
57	C6	R1	7.18982455888002
57	C21	R1	7.3037807481771
57	C19	R1	7.18982455888002
57	C22	R1	7.08746284125034
57	C4	R1	7.13955135239879
57	C13	R1	7.17990909001493
57	C18	R1	7.24792751344359
57	C15	R1	7.29462074889163
57	C11	R1	7.40087943628218
57	C16	R1	7.21916852046216
57	C8	R1	7.32192809488736
57	C20	R1	7.33985000288462
57	C7	R1	7.16992500144231
58	C23	R1	7.44294349584873
58	C17	R1	7.18982455888002
58	C12	R1	7.19967234483636
58	C10	R1	7.11894107272351
58	C3	R1	7.37503943134692
58	C14	R1	7.36632221424582
58	C5	R1	7.23840473932508
58	C9	R1	7.14974711950468
58	C6	R1	7.22881869049588
58	C21	R1	7.20945336562895
58	C19	R1	7.14974711950468
58	C1	R1	7.09803208296053
58	C22	R1	7.54689445988764
58	C4	R1	7.32192809488736
58	C13	R1	7.77478705960117
58	C18	R1	7.07681559705083
58	C15	R1	7.35755200461808
58	C11	R1	7.12928301694497
58	C16	R1	7.21916852046216
58	C8	R1	7.16992500144231
58	C7	R1	6.90689059560852
59	C23	R1	7.52356195605701
59	C17	R1	7.21916852046216
59	C10	R1	6.98868468677217
59	C3	R1	7.23840473932508
59	C5	R1	7.4262647547021
59	C9	R1	7.29462074889163
59	C24	R1	7.35755200461808
59	C6	R1	7.20945336562895
59	C21	R1	7.2667865406949
59	C19	R1	7.40087943628218
59	C1	R1	7.36632221424582
59	C22	R1	7.2667865406949
59	C4	R1	7.21916852046216
59	C13	R1	7.11894107272351
59	C18	R1	7.01122725542325
59	C15	R1	7.22881869049588
59	C11	R1	7.33091687811462
59	C16	R1	7.05528243550119
59	C20	R1	7.31288295528436
59	C7	R1	6.95419631038687
60	C23	R1	7.40087943628218
60	C17	R1	7.05528243550119
60	C12	R1	7.45121111183233
60	C10	R1	7.31288295528436
60	C3	R1	7.3037807481771
60	C14	R1	7.14974711950468
60	C5	R1	7.04439411935845
60	C9	R1	7.24792751344359
60	C24	R1	7.10852445677817
60	C6	R1	7.13955135239879
60	C19	R1	7.15987133677839
60	C1	R1	7.25738784269265
60	C22	R1	7.08746284125034
60	C4	R1	7.36632221424582
60	C13	R1	7.5077946401987
60	C18	R1	7.22881869049588
60	C15	R1	7.06608919045777
60	C11	R1	7.3037807481771
60	C16	R1	7.12928301694497
60	C8	R1	7.22881869049588
60	C20	R1	7.43462822763672
60	C7	R1	7.38370429247405
61	C23	R1	7.22881869049588
61	C17	R1	7.37503943134692
61	C12	R1	7.05528243550119
61	C10	R1	7.06608919045777
61	C3	R1	7.01122725542325
61	C14	R1	7.22881869049588
61	C5	R1	7.48381577726426
61	C9	R1	7.37503943134692
61	C24	R1	7.25738784269265
61	C21	R1	7.29462074889163
61	C19	R1	7.19967234483636
61	C1	R1	7.33091687811462
61	C22	R1	7.13955135239879
61	C4	R1	7.24792751344359
61	C15	R1	7.18982455888002
61	C11	R1	7.20945336562895
61	C16	R1	7.39231742277876
61	C8	R1	7.34872815423108
61	C20	R1	7.19967234483636
61	C7	R1	7.10852445677817
62	C23	R1	7.08746284125034
62	C12	R1	7.07681559705083
62	C10	R1	7.14974711950468
62	C14	R1	6.95419631038687
62	C5	R1	7.22881869049588
62	C9	R1	7.03342300153745
62	C24	R1	7.27612440527424
62	C6	R1	7.24792751344359
62	C21	R1	7.15987133677839
62	C19	R1	7.25738784269265
62	C1	R1	7.31288295528436
62	C22	R1	7.12928301694497
62	C4	R1	7.23840473932508
62	C13	R1	7.43462822763672
62	C18	R1	7.32192809488736
62	C15	R1	7.06608919045777
62	C11	R1	7.52356195605701
62	C16	R1	7.17990909001493
62	C8	R1	6.97727992349992
62	C7	R1	6.76818432477693
63	C23	R1	7.37503943134692
63	C17	R1	7.40087943628218
63	C12	R1	7.24792751344359
63	C10	R1	7.33985000288462
63	C3	R1	7.49984588708321
63	C14	R1	7.3037807481771
63	C5	R1	7.36632221424582
63	C9	R1	7.34872815423108
63	C24	R1	7.2667865406949
63	C21	R1	7.12928301694497
63	C19	R1	7.14974711950468
63	C1	R1	7.31288295528436
63	C22	R1	7.4178525148859
63	C4	R1	7.39231742277876
63	C13	R1	7.33985000288462
63	C18	R1	7.25738784269265
63	C15	R1	7.12928301694497
63	C11	R1	7.15987133677839
63	C16	R1	7.24792751344359
63	C8	R1	7.39231742277876
63	C20	R1	7.08746284125034
63	C7	R1	7.11894107272351
64	C23	R1	7.33985000288462
64	C17	R1	7.12928301694497
64	C12	R1	7.2667865406949
64	C14	R1	7.36632221424582
64	C5	R1	7.49185309632967
64	C9	R1	7.33985000288462
64	C6	R1	7.4178525148859
64	C21	R1	7.38370429247405
64	C19	R1	7.6724253419715
64	C1	R1	7.34872815423108
64	C22	R1	7.25738784269265
64	C13	R1	7.14974711950468
64	C15	R1	7.32192809488736
64	C11	R1	7.2667865406949
64	C16	R1	7.12928301694497
64	C20	R1	7.15987133677839
64	C7	R1	6.79441586635011
65	C23	R1	7.24792751344359
65	C17	R1	7.4594316186373
65	C10	R1	7.32192809488736
65	C3	R1	7.14974711950468
65	C14	R1	7.17990909001493
65	C5	R1	7.4178525148859
65	C9	R1	7.21916852046216
65	C24	R1	7.33091687811462
65	C6	R1	7.2667865406949
65	C19	R1	6.95419631038687
65	C22	R1	7.57742882803575
65	C4	R1	7.35755200461808
65	C13	R1	7.22881869049588
65	C15	R1	7.02236781302845
65	C11	R1	7.55458885167764
65	C16	R1	7.02236781302845
65	C8	R1	7.28540221886225
65	C20	R1	7.44294349584873
65	C7	R1	7.65821148275179
66	C23	R1	7.25738784269265
66	C12	R1	6.88264304936184
66	C10	R1	7.15987133677839
66	C3	R1	7.2667865406949
66	C5	R1	7.39231742277876
66	C9	R1	7.467605550083
66	C24	R1	7.07681559705083
66	C6	R1	7.12928301694497
66	C21	R1	7.40087943628218
66	C1	R1	7.31288295528436
66	C22	R1	7.12928301694497
66	C4	R1	7.16992500144231
66	C18	R1	7.11894107272351
66	C15	R1	6.95419631038687
66	C11	R1	7.34872815423108
66	C16	R1	7.18982455888002
66	C20	R1	7.05528243550119
66	C7	R1	7.11894107272351
67	C23	R1	7.08746284125034
67	C17	R1	7.36632221424582
67	C12	R1	7.07681559705083
67	C10	R1	7.3037807481771
67	C3	R1	7.27612440527424
67	C14	R1	7.15987133677839
67	C9	R1	7.24792751344359
67	C24	R1	7.32192809488736
67	C6	R1	7.08746284125034
67	C19	R1	7.4757334309664
67	C1	R1	7.65821148275179
67	C22	R1	7.59991284218713
67	C4	R1	7.31288295528436
67	C13	R1	7.01122725542325
67	C18	R1	7.18982455888002
67	C15	R1	7.22881869049588
67	C16	R1	7.15987133677839
67	C8	R1	7.12928301694497
67	C7	R1	7.15987133677839
68	C23	R1	7.07681559705083
68	C17	R1	7.03342300153745
68	C12	R1	7.08746284125034
68	C10	R1	7.21916852046216
68	C3	R1	7.51569983828404
68	C14	R1	7.28540221886225
68	C5	R1	7.43462822763672
68	C9	R1	7.33985000288462
68	C24	R1	7.53915881110803
68	C6	R1	7.25738784269265
68	C21	R1	7.2667865406949
68	C22	R1	7.4757334309664
68	C4	R1	7.17990909001493
68	C13	R1	7.33091687811462
68	C15	R1	7.33091687811462
68	C11	R1	7.40087943628218
68	C8	R1	7
68	C20	R1	7.05528243550119
68	C7	R1	7.59245703726808
69	C23	R1	7.4262647547021
69	C17	R1	7.08746284125034
69	C12	R1	7.05528243550119
69	C10	R1	7.45121111183233
69	C3	R1	7.24792751344359
69	C14	R1	7.33091687811462
69	C5	R1	7.29462074889163
69	C9	R1	7.39231742277876
69	C24	R1	7.16992500144231
69	C6	R1	7.17990909001493
69	C21	R1	7.2667865406949
69	C19	R1	7.4262647547021
69	C1	R1	7.33091687811462
69	C22	R1	7.25738784269265
69	C4	R1	7.12928301694497
69	C13	R1	7.22881869049588
69	C18	R1	7.16992500144231
69	C15	R1	7.22881869049588
69	C11	R1	7.16992500144231
69	C16	R1	7.29462074889163
69	C8	R1	7.01122725542325
69	C20	R1	7.22881869049588
69	C7	R1	7.23840473932508
70	C23	R1	7.10852445677817
70	C17	R1	7.39231742277876
70	C12	R1	7.25738784269265
70	C10	R1	7.19967234483636
70	C3	R1	7.3037807481771
70	C14	R1	7.06608919045777
70	C5	R1	7.37503943134692
70	C9	R1	7.23840473932508
70	C24	R1	7.19967234483636
70	C6	R1	7.4093909361377
70	C21	R1	7.2667865406949
70	C19	R1	7.4262647547021
70	C1	R1	7.04439411935845
70	C22	R1	6.8073549220576
70	C4	R1	7.62205181945638
70	C13	R1	7.25738784269265
70	C15	R1	6.95419631038687
70	C11	R1	7.01122725542325
70	C16	R1	7.25738784269265
70	C8	R1	7.55458885167764
70	C20	R1	7.38370429247405
70	C7	R1	7.39231742277876
71	C23	R1	7.4178525148859
71	C17	R1	7.40087943628218
71	C12	R1	7.19967234483636
71	C10	R1	7.19967234483636
71	C3	R1	7.4757334309664
71	C14	R1	7.08746284125034
71	C5	R1	6.95419631038687
71	C9	R1	7.16992500144231
71	C24	R1	7.19967234483636
71	C6	R1	7.2667865406949
71	C21	R1	7.33985000288462
71	C19	R1	7.10852445677817
71	C1	R1	7.31288295528436
71	C22	R1	7.25738784269265
71	C4	R1	7.33091687811462
71	C18	R1	7.14974711950468
71	C15	R1	7.49984588708321
71	C11	R1	7.20945336562895
71	C16	R1	7.4757334309664
71	C8	R1	7.34872815423108
71	C7	R1	7.49185309632967
72	C23	R1	7.22881869049588
72	C17	R1	7.23840473932508
72	C12	R1	7.09803208296053
72	C10	R1	7.2667865406949
72	C3	R1	7.14974711950468
72	C14	R1	7.16992500144231
72	C5	R1	7.17990909001493
72	C9	R1	7.14974711950468
72	C24	R1	7.35755200461808
72	C6	R1	7.4594316186373
72	C19	R1	7.06608919045777
72	C1	R1	7.29462074889163
72	C22	R1	7.32192809488736
72	C4	R1	7.32192809488736
72	C13	R1	7.49984588708321
72	C18	R1	7.11894107272351
72	C15	R1	7.24792751344359
72	C11	R1	7.23840473932508
72	C16	R1	7.27612440527424
72	C8	R1	6.94251450533924
72	C20	R1	6.91886323727459
73	C23	R1	7.53138146051631
73	C17	R1	7.20945336562895
73	C12	R1	7.4093909361377
73	C10	R1	7.25738784269265
73	C14	R1	7.09803208296053
73	C5	R1	7.43462822763672
73	C9	R1	7.5077946401987
73	C24	R1	7.20945336562895
73	C6	R1	7.5077946401987
73	C21	R1	7.24792751344359
73	C19	R1	7.27612440527424
73	C1	R1	7.45121111183233
73	C22	R1	7.31288295528436
73	C4	R1	7.4178525148859
73	C13	R1	7.4262647547021
73	C18	R1	7.3037807481771
73	C15	R1	7.17990909001493
73	C16	R1	6.95419631038687
73	C8	R1	7.05528243550119
73	C20	R1	7.17990909001493
73	C7	R1	7.3037807481771
74	C23	R1	7.27612440527424
74	C17	R1	7.2667865406949
74	C12	R1	7.03342300153745
74	C10	R1	7.49984588708321
74	C3	R1	7.4093909361377
74	C14	R1	7.20945336562895
74	C5	R1	7.10852445677817
74	C24	R1	7.29462074889163
74	C6	R1	7.2667865406949
74	C21	R1	7.14974711950468
74	C19	R1	7.3037807481771
74	C1	R1	7.24792751344359
74	C22	R1	7.39231742277876
74	C4	R1	7.32192809488736
74	C13	R1	7.17990909001493
74	C15	R1	7.05528243550119
74	C11	R1	7.25738784269265
74	C16	R1	6.94251450533924
74	C8	R1	7.18982455888002
74	C20	R1	7.43462822763672
74	C7	R1	7.13955135239879
75	C23	R1	7.23840473932508
75	C17	R1	7.21916852046216
75	C12	R1	7.03342300153745
75	C10	R1	7.28540221886225
75	C3	R1	7.22881869049588
75	C5	R1	7.02236781302845
75	C9	R1	7.04439411935845
75	C24	R1	7.07681559705083
75	C6	R1	7.11894107272351
75	C21	R1	7.23840473932508
75	C19	R1	7.31288295528436
75	C1	R1	7.40087943628218
75	C22	R1	7.08746284125034
75	C4	R1	7.32192809488736
75	C11	R1	7.34872815423108
75	C16	R1	7.29462074889163
75	C8	R1	7.23840473932508
75	C20	R1	7.4178525148859
75	C7	R1	7.23840473932508
76	C23	R1	7.15987133677839
76	C17	R1	7.22881869049588
76	C12	R1	7.40087943628218
76	C10	R1	7.36632221424582
76	C3	R1	7.4178525148859
76	C5	R1	7.40087943628218
76	C9	R1	7.02236781302845
76	C24	R1	7.53915881110803
76	C6	R1	7.17990909001493
76	C19	R1	7.04439411935845
76	C1	R1	7.39231742277876
76	C22	R1	7.43462822763672
76	C4	R1	6.96578428466209
76	C13	R1	7.08746284125034
76	C18	R1	7.12928301694497
76	C15	R1	7.14974711950468
76	C11	R1	7.18982455888002
76	C8	R1	7.25738784269265
76	C20	R1	6.96578428466209
76	C7	R1	7.32192809488736
77	C17	R1	7.13955135239879
77	C12	R1	7.31288295528436
77	C10	R1	7.2667865406949
77	C3	R1	7.4594316186373
77	C14	R1	7.39231742277876
77	C5	R1	7.31288295528436
77	C9	R1	7.24792751344359
77	C24	R1	7.24792751344359
77	C6	R1	7.14974711950468
77	C21	R1	7.14974711950468
77	C19	R1	7.25738784269265
77	C1	R1	7.54689445988764
77	C22	R1	7.11894107272351
77	C4	R1	7.36632221424582
77	C13	R1	7.24792751344359
77	C18	R1	7.28540221886225
77	C15	R1	6.78135971352466
77	C11	R1	7.34872815423108
77	C16	R1	7.24792751344359
77	C8	R1	7.19967234483636
77	C20	R1	7.43462822763672
77	C7	R1	7.07681559705083
78	C23	R1	7.19967234483636
78	C17	R1	7.20945336562895
78	C12	R1	7.28540221886225
78	C10	R1	7.48381577726426
78	C3	R1	7.31288295528436
78	C14	R1	7.17990909001493
78	C9	R1	7.28540221886225
78	C24	R1	7.24792751344359
78	C6	R1	7.40087943628218
78	C21	R1	7.2667865406949
78	C19	R1	7.21916852046216
78	C1	R1	7.37503943134692
78	C22	R1	7.07681559705083
78	C4	R1	7.4262647547021
78	C13	R1	7.52356195605701
78	C18	R1	7.15987133677839
78	C15	R1	7.05528243550119
78	C11	R1	7.09803208296053
78	C16	R1	7.16992500144231
78	C8	R1	7.4594316186373
79	C23	R1	7.18982455888002
79	C17	R1	7.4093909361377
79	C12	R1	7.16992500144231
79	C10	R1	7.4757334309664
79	C3	R1	7.4178525148859
79	C14	R1	7.17990909001493
79	C5	R1	7.34872815423108
79	C9	R1	7.4757334309664
79	C24	R1	7.15987133677839
79	C6	R1	6.96578428466209
79	C19	R1	7.24792751344359
79	C1	R1	7.45121111183233
79	C22	R1	7.36632221424582
79	C4	R1	7.21916852046216
79	C13	R1	7.4093909361377
79	C18	R1	7.18982455888002
79	C15	R1	7.09803208296053
79	C11	R1	7.27612440527424
79	C16	R1	7.11894107272351
79	C8	R1	7.22881869049588
79	C20	R1	7.19967234483636
79	C7	R1	7.17990909001493
80	C23	R1	6.76818432477693
80	C17	R1	7.58496250072116
80	C12	R1	7.03342300153745
80	C10	R1	7.01122725542325
80	C3	R1	7.51569983828404
80	C14	R1	7.13955135239879
80	C5	R1	7.19967234483636
80	C9	R1	7.05528243550119
80	C24	R1	7.32192809488736
80	C6	R1	7.2667865406949
80	C21	R1	7.20945336562895
80	C19	R1	7.33091687811462
80	C1	R1	7.21916852046216
80	C22	R1	7.4757334309664
80	C4	R1	7.15987133677839
80	C18	R1	7.06608919045777
80	C15	R1	7.15987133677839
80	C11	R1	7
80	C16	R1	7.01122725542325
80	C8	R1	7.05528243550119
80	C20	R1	7.33091687811462
80	C7	R1	7.24792751344359
81	C23	R1	7.16992500144231
81	C17	R1	7.36632221424582
81	C10	R1	7.19967234483636
81	C3	R1	7.53915881110803
81	C14	R1	7.34872815423108
81	C5	R1	7.5077946401987
81	C9	R1	7.43462822763672
81	C24	R1	7.27612440527424
81	C6	R1	7.23840473932508
81	C21	R1	7.4178525148859
81	C19	R1	7.09803208296053
81	C1	R1	7.19967234483636
81	C22	R1	7.13955135239879
81	C4	R1	7.11894107272351
81	C13	R1	7.04439411935845
81	C18	R1	7.28540221886225
81	C15	R1	6.95419631038687
81	C11	R1	7.13955135239879
81	C16	R1	7.12928301694497
81	C8	R1	7.14974711950468
81	C20	R1	7.14974711950468
81	C7	R1	7.18982455888002
82	C23	R1	7.44294349584873
82	C17	R1	7.38370429247405
82	C10	R1	7.22881869049588
82	C3	R1	7.3037807481771
82	C14	R1	7.64385618977472
82	C5	R1	7.19967234483636
82	C24	R1	7.13955135239879
82	C6	R1	7.35755200461808
82	C21	R1	7.56985560833095
82	C19	R1	7.36632221424582
82	C1	R1	7.14974711950468
82	C4	R1	7.3037807481771
82	C13	R1	7.39231742277876
82	C18	R1	7.2667865406949
82	C11	R1	7.31288295528436
82	C8	R1	7.28540221886225
82	C20	R1	7.56224242422107
82	C7	R1	7.4262647547021
83	C23	R1	7.18982455888002
83	C12	R1	7.18982455888002
83	C10	R1	7.4093909361377
83	C3	R1	7.52356195605701
83	C5	R1	7.03342300153745
83	C9	R1	7.32192809488736
83	C6	R1	7.21916852046216
83	C21	R1	7.11894107272351
83	C19	R1	7.35755200461808
83	C1	R1	7.28540221886225
83	C22	R1	7.38370429247405
83	C4	R1	7.36632221424582
83	C13	R1	7.15987133677839
83	C11	R1	7.12928301694497
83	C16	R1	7.2667865406949
83	C8	R1	7.27612440527424
83	C20	R1	7.14974711950468
83	C7	R1	7.29462074889163
84	C23	R1	7.08746284125034
84	C17	R1	7.22881869049588
84	C12	R1	7.51569983828404
84	C10	R1	7.2667865406949
84	C5	R1	7.14974711950468
84	C9	R1	6.85798099512757
84	C24	R1	7.37503943134692
84	C6	R1	6.76818432477693
84	C21	R1	7.44294349584873
84	C19	R1	7.01122725542325
84	C1	R1	7.22881869049588
84	C22	R1	7.37503943134692
84	C4	R1	7.17990909001493
84	C13	R1	7.25738784269265
84	C18	R1	7.28540221886225
84	C15	R1	7.12928301694497
84	C11	R1	7.34872815423108
84	C16	R1	7.16992500144231
84	C8	R1	7.10852445677817
84	C20	R1	7.33091687811462
84	C7	R1	7.18982455888002
85	C23	R1	7.17990909001493
85	C17	R1	7.32192809488736
85	C12	R1	7.19967234483636
85	C10	R1	7.35755200461808
85	C3	R1	7.37503943134692
85	C14	R1	7.35755200461808
85	C5	R1	7.24792751344359
85	C24	R1	7.4757334309664
85	C6	R1	7.4262647547021
85	C19	R1	7.04439411935845
85	C1	R1	7.13955135239879
85	C22	R1	7.02236781302845
85	C4	R1	7.4594316186373
85	C13	R1	7.03342300153745
85	C18	R1	7.39231742277876
85	C15	R1	7.13955135239879
85	C11	R1	7.32192809488736
85	C16	R1	7.33985000288462
85	C8	R1	7.38370429247405
85	C20	R1	7.25738784269265
86	C23	R1	7.44294349584873
86	C17	R1	7.2667865406949
86	C10	R1	7.23840473932508
86	C3	R1	7.4262647547021
86	C5	R1	7.21916852046216
86	C9	R1	7.11894107272351
86	C24	R1	7.24792751344359
86	C21	R1	7.20945336562895
86	C19	R1	7.28540221886225
86	C1	R1	7.34872815423108
86	C22	R1	7.21916852046216
86	C4	R1	7.23840473932508
86	C13	R1	7.49185309632967
86	C18	R1	7.33985000288462
86	C15	R1	6.97727992349992
86	C11	R1	7.17990909001493
86	C16	R1	6.70043971814109
86	C20	R1	7.08746284125034
86	C7	R1	7.01122725542325
87	C23	R1	7.45121111183233
87	C17	R1	7.22881869049588
87	C12	R1	7.17990909001493
87	C10	R1	7.12928301694497
87	C3	R1	7.2667865406949
87	C14	R1	7.34872815423108
87	C9	R1	7.45121111183233
87	C24	R1	7.24792751344359
87	C6	R1	7.14974711950468
87	C21	R1	7.37503943134692
87	C19	R1	7.56224242422107
87	C1	R1	7.44294349584873
87	C22	R1	7.33091687811462
87	C4	R1	7.38370429247405
87	C13	R1	7.21916852046216
87	C18	R1	7.31288295528436
87	C15	R1	7.03342300153745
87	C11	R1	7.38370429247405
87	C16	R1	7.39231742277876
87	C8	R1	7.467605550083
87	C20	R1	7.22881869049588
88	C23	R1	7.18982455888002
88	C17	R1	6.91886323727459
88	C10	R1	7.29462074889163
88	C14	R1	7.05528243550119
88	C5	R1	7.54689445988764
88	C9	R1	7.21916852046216
88	C24	R1	7.40087943628218
88	C6	R1	7.31288295528436
88	C21	R1	7.43462822763672
88	C19	R1	7.67948009950545
88	C1	R1	7.25738784269265
88	C22	R1	7.2667865406949
88	C4	R1	7.34872815423108
88	C13	R1	7.20945336562895
88	C18	R1	7.33091687811462
88	C15	R1	7.38370429247405
88	C11	R1	7.15987133677839
88	C16	R1	7.34872815423108
88	C8	R1	7.25738784269265
88	C20	R1	7.17990909001493
88	C7	R1	7.38370429247405
89	C17	R1	7.27612440527424
89	C12	R1	7.40087943628218
89	C10	R1	7.60733031374961
89	C3	R1	7.34872815423108
89	C5	R1	7.10852445677817
89	C9	R1	6.96578428466209
89	C24	R1	7.31288295528436
89	C6	R1	7.4594316186373
89	C21	R1	7.10852445677817
89	C19	R1	7.4757334309664
89	C1	R1	7.32192809488736
89	C22	R1	7.22881869049588
89	C4	R1	7.35755200461808
89	C18	R1	7.02236781302845
89	C15	R1	7.19967234483636
89	C11	R1	7.33091687811462
89	C16	R1	7.20945336562895
89	C8	R1	7.13955135239879
89	C20	R1	7.23840473932508
89	C7	R1	7.33091687811462
90	C23	R1	7.51569983828404
90	C12	R1	7.35755200461808
90	C10	R1	7.13955135239879
90	C14	R1	7.4262647547021
90	C5	R1	7.39231742277876
90	C9	R1	7.2667865406949
90	C24	R1	7.45121111183233
90	C6	R1	7.32192809488736
90	C19	R1	7.25738784269265
90	C1	R1	7.37503943134692
90	C22	R1	7.27612440527424
90	C4	R1	7.4093909361377
90	C13	R1	7.467605550083
90	C18	R1	6.90689059560852
90	C15	R1	7.4093909361377
90	C11	R1	7.4093909361377
90	C16	R1	7.33985000288462
90	C8	R1	7.44294349584873
90	C20	R1	7.25738784269265
90	C7	R1	7.24792751344359
91	C23	R1	7.09803208296053
91	C12	R1	7.51569983828404
91	C14	R1	7.16992500144231
91	C5	R1	7.03342300153745
91	C9	R1	7.38370429247405
91	C24	R1	7.13955135239879
91	C6	R1	7.22881869049588
91	C21	R1	7.5077946401987
91	C19	R1	7.36632221424582
91	C1	R1	7.18982455888002
91	C22	R1	7.34872815423108
91	C4	R1	7.3037807481771
91	C13	R1	7.27612440527424
91	C15	R1	7.32192809488736
91	C11	R1	7.08746284125034
91	C16	R1	7.18982455888002
91	C20	R1	7.37503943134692
91	C7	R1	7.37503943134692
92	C17	R1	7.13955135239879
92	C12	R1	7.29462074889163
92	C3	R1	7.07681559705083
92	C14	R1	7.54689445988764
92	C5	R1	7.34872815423108
92	C9	R1	7.18982455888002
92	C24	R1	7.22881869049588
92	C6	R1	7.03342300153745
92	C21	R1	7.02236781302845
92	C19	R1	7.22881869049588
92	C1	R1	7.43462822763672
92	C22	R1	7.48381577726426
92	C4	R1	7.40087943628218
92	C13	R1	7.45121111183233
92	C18	R1	7.17990909001493
92	C15	R1	7.07681559705083
92	C11	R1	7.12928301694497
92	C16	R1	7.17990909001493
92	C8	R1	7.18982455888002
92	C20	R1	7.38370429247405
92	C7	R1	7.43462822763672
93	C23	R1	7.48381577726426
93	C17	R1	7.19967234483636
93	C12	R1	7.04439411935845
93	C10	R1	7.15987133677839
93	C3	R1	7.03342300153745
93	C14	R1	7.17990909001493
93	C5	R1	7.54689445988764
93	C24	R1	7.17990909001493
93	C6	R1	7.38370429247405
93	C21	R1	7.24792751344359
93	C19	R1	7.40087943628218
93	C1	R1	7.32192809488736
93	C22	R1	7.4594316186373
93	C4	R1	7.14974711950468
93	C13	R1	7.18982455888002
93	C18	R1	7.31288295528436
93	C15	R1	7.13955135239879
93	C11	R1	7.04439411935845
93	C8	R1	7.467605550083
93	C20	R1	7.22881869049588
93	C7	R1	6.93073733756289
94	C23	R1	7.23840473932508
94	C17	R1	7.31288295528436
94	C12	R1	7.05528243550119
94	C10	R1	7.16992500144231
94	C3	R1	7.43462822763672
94	C5	R1	7.11894107272351
94	C9	R1	7.29462074889163
94	C24	R1	7.36632221424582
94	C6	R1	7.21916852046216
94	C21	R1	7.38370429247405
94	C19	R1	7.37503943134692
94	C1	R1	7.16992500144231
94	C22	R1	7.4093909361377
94	C4	R1	7.56224242422107
94	C13	R1	7.39231742277876
94	C18	R1	7.29462074889163
94	C15	R1	7.51569983828404
94	C11	R1	7.02236781302845
94	C8	R1	7.18982455888002
95	C23	R1	7.38370429247405
95	C17	R1	7.33091687811462
95	C3	R1	7.23840473932508
95	C14	R1	7.13955135239879
95	C5	R1	7.4262647547021
95	C9	R1	7.34872815423108
95	C24	R1	7.03342300153745
95	C6	R1	7.4093909361377
95	C21	R1	7.53138146051631
95	C19	R1	7.35755200461808
95	C22	R1	7.17990909001493
95	C4	R1	7.06608919045777
95	C13	R1	7.32192809488736
95	C18	R1	7.2667865406949
95	C15	R1	7.21916852046216
95	C11	R1	7.09803208296053
95	C16	R1	6.91886323727459
95	C8	R1	7.04439411935845
96	C17	R1	7.13955135239879
96	C12	R1	7.18982455888002
96	C3	R1	7.34872815423108
96	C14	R1	7.467605550083
96	C5	R1	7.34872815423108
96	C9	R1	7.32192809488736
96	C24	R1	7.29462074889163
96	C6	R1	7.11894107272351
96	C21	R1	7.17990909001493
96	C19	R1	7.22881869049588
96	C1	R1	7.10852445677817
96	C22	R1	7.06608919045777
96	C4	R1	7.06608919045777
96	C13	R1	7.01122725542325
96	C15	R1	6.91886323727459
96	C11	R1	7.14974711950468
96	C16	R1	6.98868468677217
96	C20	R1	7.12928301694497
96	C7	R1	7.07681559705083
97	C23	R1	7.09803208296053
97	C17	R1	7.04439411935845
97	C12	R1	7.55458885167764
97	C10	R1	7.3037807481771
97	C14	R1	7.17990909001493
97	C5	R1	6.93073733756289
97	C9	R1	7.2667865406949
97	C24	R1	7.04439411935845
97	C6	R1	7.3037807481771
97	C21	R1	7.4757334309664
97	C19	R1	7.19967234483636
97	C1	R1	7.62935662007961
97	C22	R1	7.34872815423108
97	C4	R1	7.28540221886225
97	C13	R1	7.40087943628218
97	C18	R1	7.24792751344359
97	C15	R1	7.03342300153745
97	C11	R1	7.28540221886225
97	C20	R1	7.34872815423108
97	C7	R1	7.49185309632967
98	C23	R1	7.14974711950468
98	C17	R1	7.25738784269265
98	C12	R1	7.25738784269265
98	C10	R1	7.28540221886225
98	C3	R1	7.48381577726426
98	C14	R1	7.17990909001493
98	C5	R1	7.31288295528436
98	C9	R1	7.28540221886225
[truncated: 14,530 more rows]
