# Supplementary material for: Stochastic modelling of single-cell gene expression adaptation reveals non-genomic contribution to evolution of tumor subclones
Source: bioRxiv. 2024 Apr 20:2024.04.17.588869. Preprint. [Version 1] doi: 10.1101/2024.04.17.588869 (PMC11071284; doi:10.1101/2024.04.17.588869)
Supplement: Supplement 2 [file media-2.zip › Supplementary Files/Simulated Data/Adaptive_Simulation/tr_1.04_sq_15_r_150_a_.125.csv]

gene	species	replicate	exprval
1	C23	R1	7.52356195605701
1	C17	R1	7.28540221886225
1	C12	R1	7.25738784269265
1	C3	R1	7.01122725542325
1	C14	R1	7.25738784269265
1	C5	R1	7.3037807481771
1	C9	R1	7.11894107272351
1	C24	R1	7.28540221886225
1	C6	R1	7.13955135239879
1	C21	R1	7.20945336562895
1	C19	R1	6.8703647195834
1	C22	R1	7.33985000288462
1	C4	R1	7.33091687811462
1	C13	R1	7.06608919045777
1	C18	R1	7.28540221886225
1	C15	R1	7.48381577726426
1	C11	R1	7.17990909001493
1	C16	R1	7.07681559705083
1	C8	R1	7.25738784269265
1	C20	R1	7.35755200461808
1	C7	R1	7.16992500144231
2	C23	R1	7.32192809488736
2	C17	R1	7.23840473932508
2	C12	R1	7.17990909001493
2	C10	R1	7.28540221886225
2	C3	R1	7.14974711950468
2	C14	R1	7.31288295528436
2	C5	R1	7.32192809488736
2	C9	R1	7.2667865406949
2	C24	R1	7.32192809488736
2	C21	R1	7.23840473932508
2	C19	R1	7.35755200461808
2	C1	R1	7.22881869049588
2	C22	R1	7.49185309632967
2	C4	R1	7.28540221886225
2	C13	R1	7.32192809488736
2	C18	R1	7.33985000288462
2	C15	R1	6.93073733756289
2	C11	R1	7.11894107272351
2	C16	R1	7.28540221886225
2	C8	R1	7.34872815423108
2	C20	R1	7.3037807481771
2	C7	R1	7.11894107272351
3	C23	R1	7.11894107272351
3	C17	R1	7.11894107272351
3	C12	R1	7.48381577726426
3	C10	R1	7.31288295528436
3	C3	R1	7.11894107272351
3	C5	R1	6.8703647195834
3	C9	R1	7.31288295528436
3	C24	R1	7.20945336562895
3	C21	R1	7.53138146051631
3	C19	R1	7.53138146051631
3	C1	R1	7.4262647547021
3	C22	R1	7.19967234483636
3	C4	R1	7.24792751344359
3	C18	R1	7.08746284125034
3	C15	R1	7.37503943134692
3	C11	R1	7.28540221886225
3	C16	R1	7.27612440527424
3	C8	R1	7.33985000288462
3	C20	R1	7.39231742277876
4	C23	R1	7.38370429247405
4	C17	R1	7.27612440527424
4	C12	R1	7.19967234483636
4	C10	R1	7.27612440527424
4	C14	R1	7.53915881110803
4	C5	R1	7.4262647547021
4	C9	R1	6.96578428466209
4	C24	R1	7.49185309632967
4	C6	R1	7.4178525148859
4	C21	R1	7.467605550083
4	C19	R1	6.85798099512757
4	C1	R1	7.04439411935845
4	C22	R1	7.18982455888002
4	C4	R1	7.19967234483636
4	C13	R1	7.34872815423108
4	C11	R1	7.20945336562895
4	C16	R1	7.18982455888002
4	C8	R1	7.13955135239879
4	C20	R1	7.49185309632967
4	C7	R1	7.16992500144231
5	C17	R1	7.24792751344359
5	C12	R1	7.38370429247405
5	C10	R1	7.38370429247405
5	C3	R1	7.3037807481771
5	C14	R1	6.95419631038687
5	C5	R1	7.52356195605701
5	C9	R1	7.467605550083
5	C24	R1	7.3037807481771
5	C21	R1	7.06608919045777
5	C19	R1	7.62935662007961
5	C1	R1	7.08746284125034
5	C22	R1	6.96578428466209
5	C13	R1	7.01122725542325
5	C18	R1	7.25738784269265
5	C15	R1	7.45121111183233
5	C11	R1	6.95419631038687
5	C16	R1	7.04439411935845
5	C8	R1	7.66533591718518
5	C20	R1	7.18982455888002
5	C7	R1	7.05528243550119
6	C12	R1	7
6	C10	R1	6.71424551766612
6	C3	R1	7.18982455888002
6	C14	R1	7.2667865406949
6	C5	R1	7.4262647547021
6	C9	R1	7.34872815423108
6	C24	R1	7.52356195605701
6	C6	R1	7.36632221424582
6	C21	R1	7.45121111183233
6	C19	R1	7.18982455888002
6	C1	R1	7.10852445677817
6	C22	R1	7.21916852046216
6	C4	R1	7.07681559705083
6	C13	R1	7.23840473932508
6	C18	R1	7.5077946401987
6	C15	R1	7.03342300153745
6	C11	R1	6.97727992349992
6	C16	R1	7.11894107272351
6	C8	R1	7.4594316186373
6	C20	R1	7.09803208296053
6	C7	R1	7.2667865406949
7	C23	R1	7.04439411935845
7	C17	R1	7.37503943134692
7	C12	R1	7.36632221424582
7	C10	R1	6.96578428466209
7	C3	R1	6.93073733756289
7	C5	R1	7.32192809488736
7	C9	R1	7.20945336562895
7	C24	R1	7.15987133677839
7	C6	R1	7.2667865406949
7	C21	R1	7.15987133677839
7	C19	R1	7.25738784269265
7	C22	R1	6.91886323727459
7	C4	R1	7.4262647547021
7	C13	R1	6.91886323727459
7	C18	R1	7.28540221886225
7	C15	R1	7.05528243550119
7	C11	R1	7.33985000288462
7	C8	R1	7.4178525148859
7	C20	R1	7.09803208296053
7	C7	R1	7.07681559705083
8	C23	R1	7.32192809488736
8	C17	R1	7.37503943134692
8	C10	R1	7.01122725542325
8	C3	R1	7.21916852046216
8	C14	R1	7.21916852046216
8	C5	R1	7.2667865406949
8	C6	R1	7.3037807481771
8	C21	R1	7.18982455888002
8	C19	R1	7.4262647547021
8	C1	R1	7.08746284125034
8	C22	R1	7.06608919045777
8	C13	R1	7.5077946401987
8	C18	R1	7.27612440527424
8	C11	R1	6.94251450533924
8	C16	R1	7.01122725542325
8	C8	R1	7.4262647547021
8	C20	R1	6.98868468677217
8	C7	R1	7.27612440527424
9	C23	R1	7.20945336562895
9	C17	R1	7.01122725542325
9	C12	R1	7.52356195605701
9	C10	R1	7.05528243550119
9	C3	R1	7.16992500144231
9	C14	R1	7.20945336562895
9	C5	R1	7.45121111183233
9	C9	R1	7.4178525148859
9	C24	R1	7.17990909001493
9	C6	R1	7.32192809488736
9	C21	R1	7.51569983828404
9	C19	R1	7.2667865406949
9	C1	R1	7.467605550083
9	C22	R1	7.15987133677839
9	C4	R1	7.04439411935845
9	C13	R1	7.35755200461808
9	C18	R1	7.34872815423108
9	C15	R1	7.4178525148859
9	C11	R1	7.24792751344359
9	C16	R1	7.01122725542325
9	C8	R1	7.12928301694497
9	C20	R1	7.56985560833095
9	C7	R1	7.3037807481771
10	C23	R1	7.33091687811462
10	C17	R1	7.4594316186373
10	C12	R1	6.95419631038687
10	C10	R1	7.18982455888002
10	C3	R1	7.37503943134692
10	C14	R1	7.22881869049588
10	C9	R1	7.31288295528436
10	C24	R1	7.59991284218713
10	C6	R1	6.94251450533924
10	C19	R1	6.95419631038687
10	C1	R1	7.28540221886225
10	C22	R1	7.03342300153745
10	C4	R1	7.11894107272351
10	C13	R1	7.02236781302845
10	C18	R1	7.19967234483636
10	C15	R1	7.3037807481771
10	C16	R1	7.27612440527424
10	C8	R1	7.19967234483636
10	C20	R1	7.14974711950468
10	C7	R1	7.14974711950468
11	C23	R1	6.95419631038687
11	C17	R1	7.59245703726808
11	C12	R1	7.4262647547021
11	C10	R1	7.5077946401987
11	C3	R1	7.01122725542325
11	C14	R1	7.4178525148859
11	C5	R1	7.25738784269265
11	C9	R1	6.90689059560852
11	C24	R1	7.32192809488736
11	C6	R1	7.4262647547021
11	C19	R1	7.18982455888002
11	C1	R1	7.36632221424582
11	C22	R1	7.6724253419715
11	C4	R1	7.27612440527424
11	C13	R1	7.49185309632967
11	C18	R1	6.90689059560852
11	C15	R1	7.05528243550119
11	C11	R1	7.21916852046216
11	C16	R1	7.24792751344359
11	C8	R1	7.02236781302845
11	C20	R1	6.93073733756289
11	C7	R1	7.36632221424582
12	C23	R1	7.38370429247405
12	C17	R1	7.11894107272351
12	C12	R1	7.35755200461808
12	C10	R1	7.29462074889163
12	C3	R1	6.93073733756289
12	C14	R1	7.5077946401987
12	C5	R1	7.11894107272351
12	C24	R1	7.31288295528436
12	C6	R1	7.24792751344359
12	C21	R1	7.4262647547021
12	C19	R1	7.4093909361377
12	C1	R1	7.40087943628218
12	C22	R1	7.08746284125034
12	C4	R1	7.31288295528436
12	C13	R1	7.11894107272351
12	C18	R1	7.52356195605701
12	C15	R1	6.79441586635011
12	C11	R1	7.19967234483636
12	C16	R1	6.68650052718322
12	C8	R1	7.2667865406949
12	C20	R1	7.35755200461808
12	C7	R1	7.05528243550119
13	C23	R1	7.31288295528436
13	C17	R1	7.2667865406949
13	C12	R1	7.02236781302845
13	C10	R1	7.28540221886225
13	C3	R1	7.39231742277876
13	C5	R1	7.40087943628218
13	C9	R1	7.17990909001493
13	C24	R1	7.4178525148859
13	C6	R1	7.31288295528436
13	C21	R1	7.3037807481771
13	C19	R1	7.48381577726426
13	C1	R1	7.01122725542325
13	C22	R1	7.31288295528436
13	C4	R1	6.91886323727459
13	C13	R1	7.18982455888002
13	C15	R1	7.14974711950468
13	C11	R1	7.25738784269265
13	C8	R1	7.28540221886225
13	C20	R1	7.24792751344359
13	C7	R1	7.16992500144231
14	C23	R1	7.43462822763672
14	C17	R1	7.08746284125034
14	C12	R1	6.95419631038687
14	C10	R1	7.44294349584873
14	C3	R1	7.4178525148859
14	C14	R1	7.3037807481771
14	C5	R1	7.2667865406949
14	C9	R1	7.22881869049588
14	C24	R1	7.22881869049588
14	C6	R1	7.20945336562895
14	C19	R1	7.16992500144231
14	C1	R1	6.8073549220576
14	C22	R1	7.02236781302845
14	C4	R1	7.44294349584873
14	C13	R1	7.15987133677839
14	C18	R1	7.4757334309664
14	C11	R1	7.35755200461808
14	C16	R1	6.97727992349992
14	C8	R1	7.36632221424582
14	C20	R1	7.51569983828404
14	C7	R1	7.31288295528436
15	C17	R1	7.28540221886225
15	C12	R1	7.43462822763672
15	C10	R1	7.04439411935845
15	C3	R1	7.53915881110803
15	C14	R1	7.20945336562895
15	C5	R1	7.18982455888002
15	C9	R1	7.18982455888002
15	C24	R1	7.59991284218713
15	C6	R1	7.08746284125034
15	C21	R1	7.34872815423108
15	C19	R1	7.07681559705083
15	C1	R1	7.4093909361377
15	C22	R1	7.11894107272351
15	C4	R1	7.59991284218713
15	C13	R1	6.94251450533924
15	C15	R1	7.33985000288462
15	C11	R1	7.15987133677839
15	C16	R1	7.17990909001493
15	C8	R1	7.27612440527424
15	C20	R1	7.4594316186373
15	C7	R1	7.62205181945638
16	C23	R1	7.09803208296053
16	C17	R1	7.32192809488736
16	C12	R1	7.05528243550119
16	C10	R1	6.94251450533924
16	C3	R1	7.467605550083
16	C14	R1	6.79441586635011
16	C5	R1	7.28540221886225
16	C9	R1	7.37503943134692
16	C24	R1	7.13955135239879
16	C6	R1	7.17990909001493
16	C21	R1	7.09803208296053
16	C19	R1	7.467605550083
16	C1	R1	7.20945336562895
16	C22	R1	7.21916852046216
16	C4	R1	7.49984588708321
16	C13	R1	7.3037807481771
16	C18	R1	7.15987133677839
16	C15	R1	7.4093909361377
16	C11	R1	7.16992500144231
16	C16	R1	6.98868468677217
16	C8	R1	7
16	C20	R1	7.467605550083
16	C7	R1	7.13955135239879
17	C23	R1	7.08746284125034
17	C17	R1	7.35755200461808
17	C10	R1	7.34872815423108
17	C3	R1	7.29462074889163
17	C5	R1	7.27612440527424
17	C9	R1	7.33985000288462
17	C24	R1	7.18982455888002
17	C6	R1	7.23840473932508
17	C21	R1	7.33985000288462
17	C19	R1	7.11894107272351
17	C1	R1	7.01122725542325
17	C22	R1	7.19967234483636
17	C4	R1	7.20945336562895
17	C13	R1	7.28540221886225
17	C18	R1	7.49185309632967
17	C15	R1	7.4093909361377
17	C11	R1	7.20945336562895
17	C16	R1	7.28540221886225
17	C8	R1	7.4178525148859
17	C20	R1	7.35755200461808
18	C23	R1	7.63662462054365
18	C17	R1	7.23840473932508
18	C12	R1	7.51569983828404
18	C10	R1	7.32192809488736
18	C3	R1	7.21916852046216
18	C14	R1	7.59991284218713
18	C5	R1	7.57742882803575
18	C9	R1	7.40087943628218
18	C24	R1	7.44294349584873
18	C6	R1	7.08746284125034
18	C21	R1	7.08746284125034
18	C19	R1	7.08746284125034
18	C1	R1	7.467605550083
18	C22	R1	7.57742882803575
18	C4	R1	7.11894107272351
18	C13	R1	7.33091687811462
18	C15	R1	7.09803208296053
18	C11	R1	7.31288295528436
18	C16	R1	7.3037807481771
18	C8	R1	7.12928301694497
18	C20	R1	7.23840473932508
18	C7	R1	7.2667865406949
19	C17	R1	7.13955135239879
19	C12	R1	7.15987133677839
19	C10	R1	7.09803208296053
19	C3	R1	7.25738784269265
19	C14	R1	7.48381577726426
19	C5	R1	6.97727992349992
19	C9	R1	7.3037807481771
19	C24	R1	7.17990909001493
19	C6	R1	7.35755200461808
19	C21	R1	7.4262647547021
19	C19	R1	7.31288295528436
19	C1	R1	7.10852445677817
19	C22	R1	7.17990909001493
19	C4	R1	7.33091687811462
19	C13	R1	6.94251450533924
19	C18	R1	7.12928301694497
19	C15	R1	7.21916852046216
19	C11	R1	7.15987133677839
19	C16	R1	7.25738784269265
19	C8	R1	7.33985000288462
19	C20	R1	7.4093909361377
19	C7	R1	7.56224242422107
20	C17	R1	7.10852445677817
20	C12	R1	7.4178525148859
20	C10	R1	7.15987133677839
20	C3	R1	7.37503943134692
20	C14	R1	7.15987133677839
20	C5	R1	6.93073733756289
20	C9	R1	7.27612440527424
20	C24	R1	7.57742882803575
20	C6	R1	7.27612440527424
20	C21	R1	7.13955135239879
20	C19	R1	7.59245703726808
20	C1	R1	7.13955135239879
20	C22	R1	7.10852445677817
20	C4	R1	7.4594316186373
20	C13	R1	7.34872815423108
20	C18	R1	7.49185309632967
20	C15	R1	7.37503943134692
20	C11	R1	7.12928301694497
20	C16	R1	7.44294349584873
20	C8	R1	7.28540221886225
20	C20	R1	7.31288295528436
20	C7	R1	7.11894107272351
21	C23	R1	7.17990909001493
21	C17	R1	7.25738784269265
21	C12	R1	7.14974711950468
21	C10	R1	7.33091687811462
21	C3	R1	7.08746284125034
21	C5	R1	7.31288295528436
21	C9	R1	7.04439411935845
21	C24	R1	7.4594316186373
21	C21	R1	7.54689445988764
21	C19	R1	7.48381577726426
21	C1	R1	7.4594316186373
21	C4	R1	7.4262647547021
21	C13	R1	7.467605550083
21	C18	R1	7.36632221424582
21	C11	R1	7.39231742277876
21	C16	R1	7.53138146051631
21	C8	R1	6.83289001416474
21	C20	R1	7.12928301694497
21	C7	R1	7.04439411935845
22	C23	R1	7.05528243550119
22	C17	R1	7.39231742277876
22	C10	R1	7.04439411935845
22	C3	R1	7.14974711950468
22	C14	R1	7.51569983828404
22	C9	R1	7.53138146051631
22	C24	R1	7.70043971814109
22	C6	R1	7.28540221886225
22	C21	R1	7.57742882803575
22	C19	R1	7.40087943628218
22	C1	R1	7.15987133677839
22	C22	R1	7.35755200461808
22	C4	R1	7.21916852046216
22	C13	R1	7.21916852046216
22	C18	R1	7.08746284125034
22	C15	R1	7.29462074889163
22	C11	R1	7.12928301694497
22	C16	R1	7.29462074889163
22	C20	R1	7.13955135239879
22	C7	R1	7.56224242422107
23	C23	R1	7.48381577726426
23	C17	R1	7.40087943628218
23	C12	R1	6.95419631038687
23	C10	R1	7.24792751344359
23	C3	R1	7.5077946401987
23	C14	R1	7.33985000288462
23	C9	R1	7.29462074889163
23	C24	R1	7.20945336562895
23	C21	R1	6.89481776330794
23	C19	R1	7.03342300153745
23	C1	R1	7.27612440527424
23	C22	R1	7.33091687811462
23	C4	R1	7.21916852046216
23	C13	R1	6.8073549220576
23	C18	R1	7.3037807481771
23	C11	R1	7.18982455888002
23	C16	R1	7.01122725542325
23	C8	R1	7.49984588708321
23	C20	R1	7.17990909001493
23	C7	R1	7.4757334309664
24	C23	R1	7.39231742277876
24	C17	R1	7.18982455888002
24	C12	R1	7.36632221424582
24	C10	R1	6.98868468677217
24	C3	R1	7.18982455888002
24	C14	R1	7.33985000288462
24	C5	R1	7.24792751344359
24	C9	R1	7.21916852046216
24	C24	R1	6.84549005094437
24	C6	R1	7.36632221424582
24	C21	R1	6.90689059560852
24	C19	R1	7.4093909361377
24	C1	R1	7.467605550083
24	C22	R1	7.19967234483636
24	C4	R1	7.38370429247405
24	C13	R1	7.2667865406949
24	C18	R1	7.48381577726426
24	C15	R1	7.22881869049588
24	C11	R1	7.20945336562895
24	C20	R1	7.25738784269265
25	C23	R1	7.29462074889163
25	C17	R1	7.28540221886225
25	C12	R1	7.23840473932508
25	C10	R1	7.49984588708321
25	C3	R1	7.09803208296053
25	C14	R1	7.3037807481771
25	C5	R1	7.70735913208088
25	C24	R1	7.23840473932508
25	C6	R1	6.84549005094437
25	C21	R1	7.27612440527424
25	C19	R1	7.3037807481771
25	C1	R1	7.32192809488736
25	C22	R1	7.63662462054365
25	C4	R1	7.49185309632967
25	C13	R1	7.08746284125034
25	C18	R1	7.16992500144231
25	C15	R1	7.12928301694497
25	C11	R1	7.54689445988764
25	C16	R1	7.32192809488736
25	C8	R1	7.21916852046216
25	C7	R1	7.54689445988764
26	C23	R1	6.76818432477693
26	C17	R1	7.27612440527424
26	C12	R1	6.93073733756289
26	C10	R1	7.22881869049588
26	C3	R1	7.35755200461808
26	C14	R1	7.17990909001493
26	C5	R1	7.3037807481771
26	C9	R1	7.3037807481771
26	C24	R1	7.28540221886225
26	C6	R1	6.93073733756289
26	C21	R1	7.21916852046216
26	C19	R1	7.11894107272351
26	C1	R1	7.4093909361377
26	C22	R1	7.08746284125034
26	C4	R1	7.25738784269265
26	C13	R1	7.17990909001493
26	C18	R1	7.43462822763672
26	C15	R1	7.32192809488736
26	C11	R1	7.14974711950468
26	C20	R1	7.57742882803575
26	C7	R1	7.18982455888002
27	C23	R1	7.56224242422107
27	C12	R1	7.04439411935845
27	C10	R1	6.78135971352466
27	C3	R1	7.35755200461808
27	C14	R1	7.33091687811462
27	C5	R1	7.25738784269265
27	C9	R1	7.43462822763672
27	C6	R1	7.45121111183233
27	C1	R1	7.18982455888002
27	C22	R1	7.13955135239879
27	C4	R1	7.24792751344359
27	C13	R1	7.62205181945638
27	C18	R1	7.17990909001493
27	C15	R1	7.2667865406949
27	C11	R1	7.23840473932508
27	C16	R1	7.18982455888002
27	C20	R1	7.19967234483636
27	C7	R1	7.20945336562895
28	C23	R1	7.12928301694497
28	C17	R1	7.49984588708321
28	C12	R1	7.14974711950468
28	C10	R1	7.20945336562895
28	C3	R1	7.01122725542325
28	C14	R1	7.44294349584873
28	C5	R1	7.14974711950468
28	C9	R1	7.18982455888002
28	C6	R1	7.06608919045777
28	C21	R1	7.18982455888002
28	C1	R1	7.43462822763672
28	C22	R1	7.4594316186373
28	C4	R1	7.19967234483636
28	C13	R1	7.08746284125034
28	C18	R1	6.98868468677217
28	C15	R1	7.59245703726808
28	C11	R1	7.08746284125034
28	C16	R1	7.01122725542325
28	C8	R1	7.2667865406949
28	C20	R1	7.25738784269265
29	C23	R1	7.06608919045777
29	C17	R1	7.31288295528436
29	C12	R1	7.20945336562895
29	C10	R1	7.03342300153745
29	C3	R1	7.4178525148859
29	C14	R1	6.97727992349992
29	C5	R1	7.5077946401987
29	C9	R1	6.94251450533924
29	C24	R1	7.467605550083
29	C21	R1	7.2667865406949
29	C19	R1	7.13955135239879
29	C1	R1	7.22881869049588
29	C22	R1	7.09803208296053
29	C4	R1	7.11894107272351
29	C13	R1	7.27612440527424
29	C18	R1	7.25738784269265
29	C15	R1	7.4757334309664
29	C11	R1	7.32192809488736
29	C16	R1	7.3037807481771
29	C8	R1	7.467605550083
29	C20	R1	7.35755200461808
29	C7	R1	7.09803208296053
30	C23	R1	7.33985000288462
30	C17	R1	6.94251450533924
30	C12	R1	7.10852445677817
30	C10	R1	7.29462074889163
30	C3	R1	7.20945336562895
30	C14	R1	7.32192809488736
30	C5	R1	7.25738784269265
30	C9	R1	7.05528243550119
30	C24	R1	7.467605550083
30	C6	R1	7.09803208296053
30	C21	R1	7.49185309632967
30	C19	R1	7.25738784269265
30	C1	R1	7.4594316186373
30	C4	R1	7.08746284125034
30	C13	R1	7.467605550083
30	C18	R1	7.4093909361377
30	C15	R1	6.8073549220576
30	C11	R1	7.11894107272351
30	C16	R1	7.16992500144231
30	C8	R1	7.24792751344359
30	C20	R1	7.14974711950468
30	C7	R1	7.27612440527424
31	C23	R1	7.19967234483636
31	C17	R1	7.39231742277876
31	C12	R1	7.20945336562895
31	C10	R1	7.19967234483636
31	C3	R1	7.04439411935845
31	C14	R1	7.33985000288462
31	C5	R1	7.4757334309664
31	C9	R1	7.27612440527424
31	C24	R1	7.29462074889163
31	C6	R1	7.43462822763672
31	C21	R1	7.18982455888002
31	C19	R1	7.13955135239879
31	C1	R1	7.34872815423108
31	C4	R1	7.06608919045777
31	C13	R1	7.04439411935845
31	C18	R1	7.21916852046216
31	C15	R1	7.3037807481771
31	C11	R1	7.04439411935845
31	C16	R1	7.4093909361377
31	C20	R1	7.03342300153745
31	C7	R1	7.29462074889163
32	C23	R1	7.19967234483636
32	C17	R1	7.28540221886225
32	C10	R1	7.10852445677817
32	C3	R1	7.08746284125034
32	C14	R1	7.5077946401987
32	C5	R1	7.33985000288462
32	C9	R1	7.36632221424582
32	C24	R1	7.40087943628218
32	C6	R1	7.61470984411521
32	C21	R1	7.38370429247405
32	C19	R1	7.62935662007961
32	C1	R1	7.4178525148859
32	C22	R1	7.10852445677817
32	C13	R1	7.33091687811462
32	C18	R1	7.33985000288462
32	C15	R1	7.23840473932508
32	C11	R1	6.95419631038687
32	C16	R1	7.20945336562895
32	C20	R1	7.33091687811462
32	C7	R1	7.4093909361377
33	C23	R1	6.96578428466209
33	C17	R1	7.35755200461808
33	C12	R1	7.23840473932508
33	C3	R1	7.27612440527424
33	C14	R1	7.11894107272351
33	C5	R1	7.27612440527424
33	C9	R1	7.54689445988764
33	C24	R1	7.17990909001493
33	C6	R1	7.16992500144231
33	C21	R1	7.53138146051631
33	C19	R1	7.35755200461808
33	C1	R1	7
33	C22	R1	7.17990909001493
33	C4	R1	7.20945336562895
33	C13	R1	6.89481776330794
33	C18	R1	7.15987133677839
33	C16	R1	7.32192809488736
33	C20	R1	7.36632221424582
33	C7	R1	7.09803208296053
34	C23	R1	7.09803208296053
34	C17	R1	6.95419631038687
34	C12	R1	7.21916852046216
34	C10	R1	7.20945336562895
34	C3	R1	7.2667865406949
34	C14	R1	7.20945336562895
34	C5	R1	7.2667865406949
34	C9	R1	7.39231742277876
34	C24	R1	7.4757334309664
34	C6	R1	7.31288295528436
34	C21	R1	7.15987133677839
34	C19	R1	7.3037807481771
34	C1	R1	7.5077946401987
34	C22	R1	6.90689059560852
34	C4	R1	7.21916852046216
34	C13	R1	7.44294349584873
34	C18	R1	6.85798099512757
34	C15	R1	7.08746284125034
34	C11	R1	7.34872815423108
34	C16	R1	7.39231742277876
34	C8	R1	7.23840473932508
34	C20	R1	7.38370429247405
34	C7	R1	7.22881869049588
35	C23	R1	7.29462074889163
35	C17	R1	7.14974711950468
35	C12	R1	7.16992500144231
35	C10	R1	7.4757334309664
35	C3	R1	7.06608919045777
35	C14	R1	7.22881869049588
35	C5	R1	7.48381577726426
35	C9	R1	7.56224242422107
35	C24	R1	7.43462822763672
35	C6	R1	7.4757334309664
35	C21	R1	7.08746284125034
35	C19	R1	7.19967234483636
35	C1	R1	7.66533591718518
35	C4	R1	7.54689445988764
35	C13	R1	7.33091687811462
35	C18	R1	7.61470984411521
35	C15	R1	7.33091687811462
35	C11	R1	7.48381577726426
35	C16	R1	7.14974711950468
35	C8	R1	7.01122725542325
35	C7	R1	6.8703647195834
36	C23	R1	7.37503943134692
36	C17	R1	7.03342300153745
36	C12	R1	7.29462074889163
36	C3	R1	7.25738784269265
36	C14	R1	6.98868468677217
36	C5	R1	7.39231742277876
36	C9	R1	7.14974711950468
36	C24	R1	7.2667865406949
36	C6	R1	7.33985000288462
36	C21	R1	7.4262647547021
36	C19	R1	7.24792751344359
36	C1	R1	7.07681559705083
36	C22	R1	7.38370429247405
36	C4	R1	7.06608919045777
36	C13	R1	7.24792751344359
36	C18	R1	6.95419631038687
36	C15	R1	6.94251450533924
36	C11	R1	7.36632221424582
36	C16	R1	6.94251450533924
36	C8	R1	7.2667865406949
36	C20	R1	7.28540221886225
36	C7	R1	7.78790255939143
37	C23	R1	7.01122725542325
37	C12	R1	7.09803208296053
37	C10	R1	7.15987133677839
37	C3	R1	7.09803208296053
37	C14	R1	6.68650052718322
37	C5	R1	6.96578428466209
37	C9	R1	7.20945336562895
37	C24	R1	7.11894107272351
37	C6	R1	7.28540221886225
37	C19	R1	7.10852445677817
37	C1	R1	7.32192809488736
37	C22	R1	7.53915881110803
37	C4	R1	7.14974711950468
37	C13	R1	7.3037807481771
37	C18	R1	7.12928301694497
37	C15	R1	7.2667865406949
37	C16	R1	6.90689059560852
37	C8	R1	7.16992500144231
37	C20	R1	7.09803208296053
37	C7	R1	7.2667865406949
38	C17	R1	7.4757334309664
38	C12	R1	7.20945336562895
38	C10	R1	7.08746284125034
38	C3	R1	7.37503943134692
38	C14	R1	6.88264304936184
38	C9	R1	7.25738784269265
38	C24	R1	7.31288295528436
38	C21	R1	7.24792751344359
38	C19	R1	7.3037807481771
38	C1	R1	7.23840473932508
38	C22	R1	7.32192809488736
38	C4	R1	7.45121111183233
38	C13	R1	6.95419631038687
38	C18	R1	7.28540221886225
38	C15	R1	7.25738784269265
38	C11	R1	7.45121111183233
38	C16	R1	7.28540221886225
38	C8	R1	7.08746284125034
38	C7	R1	7.22881869049588
39	C23	R1	7.40087943628218
39	C17	R1	7.22881869049588
39	C12	R1	7.33985000288462
39	C10	R1	7.4093909361377
39	C3	R1	7.20945336562895
39	C14	R1	6.89481776330794
39	C5	R1	7.39231742277876
39	C9	R1	7.4594316186373
39	C24	R1	7.43462822763672
39	C6	R1	7.33091687811462
39	C21	R1	7.13955135239879
39	C19	R1	7.05528243550119
39	C1	R1	7.14974711950468
39	C22	R1	7.22881869049588
39	C4	R1	6.93073733756289
39	C13	R1	7.06608919045777
39	C15	R1	7.45121111183233
39	C11	R1	6.97727992349992
39	C16	R1	6.79441586635011
39	C8	R1	6.8073549220576
39	C20	R1	7.4594316186373
39	C7	R1	7.19967234483636
40	C23	R1	6.83289001416474
40	C17	R1	6.93073733756289
40	C12	R1	7.56985560833095
40	C10	R1	7.25738784269265
40	C3	R1	7.09803208296053
40	C14	R1	7.17990909001493
40	C5	R1	7.32192809488736
40	C9	R1	7.43462822763672
40	C24	R1	7.24792751344359
40	C6	R1	7.12928301694497
40	C21	R1	7.04439411935845
40	C1	R1	7.09803208296053
40	C22	R1	7.16992500144231
40	C4	R1	7.06608919045777
40	C13	R1	7.20945336562895
40	C18	R1	6.91886323727459
40	C15	R1	7.21916852046216
40	C11	R1	6.84549005094437
40	C16	R1	7.20945336562895
40	C8	R1	7.4178525148859
40	C20	R1	7.27612440527424
40	C7	R1	7.27612440527424
41	C23	R1	7.08746284125034
41	C17	R1	7.16992500144231
41	C12	R1	6.88264304936184
41	C10	R1	7.3037807481771
41	C3	R1	7.12928301694497
41	C14	R1	7.22881869049588
41	C5	R1	7.23840473932508
41	C9	R1	7.55458885167764
41	C6	R1	6.98868468677217
41	C21	R1	7.19967234483636
41	C19	R1	7.24792751344359
41	C1	R1	7.38370429247405
41	C22	R1	7.31288295528436
41	C4	R1	7.07681559705083
41	C13	R1	6.96578428466209
41	C18	R1	7.19967234483636
41	C15	R1	7.39231742277876
41	C11	R1	7.06608919045777
41	C16	R1	7.32192809488736
41	C8	R1	7.49984588708321
41	C20	R1	7.3037807481771
41	C7	R1	7.09803208296053
42	C23	R1	7.56985560833095
42	C17	R1	7.22881869049588
42	C12	R1	7.31288295528436
42	C10	R1	6.97727992349992
42	C3	R1	7.18982455888002
42	C14	R1	7.61470984411521
42	C5	R1	7.02236781302845
42	C9	R1	7.28540221886225
42	C24	R1	7.39231742277876
42	C6	R1	6.98868468677217
42	C19	R1	7.31288295528436
42	C22	R1	7.4093909361377
42	C4	R1	7.03342300153745
42	C13	R1	7.14974711950468
42	C18	R1	6.71424551766612
42	C15	R1	7.19967234483636
42	C11	R1	7.15987133677839
42	C16	R1	7.05528243550119
42	C8	R1	7.60733031374961
42	C20	R1	7.33985000288462
42	C7	R1	6.90689059560852
43	C23	R1	7.69348695749933
43	C17	R1	7.33985000288462
43	C12	R1	7.16992500144231
43	C10	R1	6.85798099512757
43	C3	R1	7.35755200461808
43	C14	R1	7.25738784269265
43	C5	R1	7.12928301694497
43	C9	R1	7.03342300153745
43	C24	R1	7.43462822763672
43	C6	R1	7.15987133677839
43	C21	R1	7.51569983828404
43	C19	R1	7.07681559705083
43	C1	R1	7.2667865406949
43	C22	R1	7.37503943134692
43	C4	R1	7.37503943134692
43	C13	R1	7.24792751344359
43	C18	R1	7.3037807481771
43	C15	R1	7.14974711950468
43	C11	R1	7.04439411935845
43	C8	R1	7.4178525148859
43	C20	R1	7.07681559705083
43	C7	R1	7.29462074889163
44	C23	R1	7.11894107272351
44	C17	R1	7.53915881110803
44	C12	R1	7.49984588708321
44	C10	R1	7.25738784269265
44	C3	R1	7.52356195605701
44	C5	R1	6.98868468677217
44	C24	R1	7.32192809488736
44	C21	R1	7.38370429247405
44	C19	R1	7.3037807481771
44	C1	R1	7.12928301694497
44	C22	R1	7.15987133677839
44	C4	R1	7.03342300153745
44	C13	R1	7.25738784269265
44	C18	R1	7.4262647547021
44	C15	R1	7.32192809488736
44	C16	R1	7.48381577726426
44	C8	R1	7.62205181945638
44	C20	R1	7.55458885167764
44	C7	R1	7.29462074889163
45	C23	R1	7.4093909361377
45	C17	R1	7.24792751344359
45	C12	R1	7.49185309632967
45	C10	R1	7.16992500144231
45	C14	R1	7.4178525148859
45	C5	R1	7.29462074889163
45	C9	R1	7.31288295528436
45	C24	R1	7.44294349584873
45	C6	R1	7.16992500144231
45	C19	R1	7.25738784269265
45	C1	R1	7.13955135239879
45	C22	R1	7.33091687811462
45	C4	R1	7.11894107272351
45	C13	R1	7.65821148275179
45	C18	R1	7.16992500144231
45	C15	R1	7.34872815423108
45	C16	R1	7.23840473932508
45	C8	R1	6.83289001416474
45	C20	R1	7.54689445988764
45	C7	R1	7.01122725542325
46	C23	R1	7.18982455888002
46	C17	R1	7.35755200461808
46	C12	R1	7.15987133677839
46	C10	R1	7.14974711950468
46	C3	R1	7.31288295528436
46	C14	R1	7.25738784269265
46	C5	R1	7.27612440527424
46	C9	R1	7.467605550083
46	C24	R1	7.36632221424582
46	C6	R1	7.21916852046216
46	C21	R1	7.23840473932508
46	C19	R1	7.31288295528436
46	C1	R1	7.14974711950468
46	C22	R1	7.4262647547021
46	C13	R1	7.25738784269265
46	C18	R1	7.16992500144231
46	C11	R1	7.16992500144231
46	C16	R1	7.34872815423108
46	C20	R1	7.08746284125034
46	C7	R1	7.43462822763672
47	C23	R1	7.51569983828404
47	C17	R1	7.28540221886225
47	C10	R1	7.31288295528436
47	C3	R1	7.21916852046216
47	C14	R1	7.35755200461808
47	C5	R1	7.5077946401987
47	C9	R1	7.12928301694497
47	C24	R1	7.38370429247405
47	C6	R1	7.21916852046216
47	C21	R1	7.24792751344359
47	C19	R1	7.01122725542325
47	C1	R1	7.09803208296053
47	C22	R1	7.23840473932508
47	C4	R1	7.15987133677839
47	C13	R1	7.17990909001493
47	C18	R1	7.02236781302845
47	C15	R1	7.16992500144231
47	C11	R1	7.14974711950468
47	C16	R1	6.95419631038687
47	C8	R1	7.15987133677839
47	C20	R1	7.51569983828404
47	C7	R1	6.97727992349992
48	C23	R1	7.07681559705083
48	C17	R1	7.08746284125034
48	C12	R1	6.94251450533924
48	C10	R1	7.09803208296053
48	C3	R1	7.37503943134692
48	C14	R1	7.09803208296053
48	C5	R1	7.3037807481771
48	C9	R1	7.27612440527424
48	C24	R1	6.94251450533924
48	C6	R1	7.20945336562895
48	C21	R1	7.33091687811462
48	C19	R1	7.22881869049588
48	C22	R1	6.89481776330794
48	C4	R1	7.04439411935845
48	C13	R1	7.11894107272351
48	C18	R1	7.3037807481771
48	C15	R1	7.35755200461808
48	C16	R1	7.4262647547021
48	C8	R1	7.32192809488736
48	C20	R1	6.70043971814109
48	C7	R1	7.09803208296053
49	C23	R1	7.23840473932508
49	C17	R1	7.39231742277876
49	C12	R1	7.43462822763672
49	C10	R1	6.97727992349992
49	C3	R1	7.32192809488736
49	C14	R1	7.31288295528436
49	C5	R1	7.45121111183233
49	C9	R1	7.62935662007961
49	C24	R1	7.44294349584873
49	C6	R1	7.19967234483636
49	C21	R1	7.38370429247405
49	C19	R1	7.57742882803575
49	C1	R1	7.19967234483636
49	C22	R1	7.43462822763672
49	C13	R1	7.06608919045777
49	C18	R1	7.11894107272351
49	C15	R1	7.27612440527424
49	C11	R1	7.45121111183233
49	C16	R1	7.15987133677839
49	C8	R1	7.25738784269265
49	C20	R1	7.32192809488736
50	C23	R1	7.44294349584873
50	C17	R1	7.06608919045777
50	C12	R1	7.33985000288462
50	C10	R1	7.52356195605701
50	C3	R1	7.19967234483636
50	C14	R1	7.4178525148859
50	C5	R1	7.13955135239879
50	C24	R1	7.09803208296053
50	C6	R1	6.89481776330794
50	C21	R1	7.09803208296053
50	C19	R1	7.27612440527424
50	C22	R1	7.35755200461808
50	C4	R1	7.20945336562895
50	C13	R1	7.23840473932508
50	C18	R1	7.3037807481771
50	C15	R1	7.4262647547021
50	C11	R1	7.45121111183233
50	C16	R1	7.12928301694497
50	C8	R1	6.82017896241519
50	C20	R1	6.91886323727459
51	C23	R1	7.15987133677839
51	C12	R1	7.24792751344359
51	C3	R1	6.84549005094437
51	C14	R1	6.94251450533924
51	C5	R1	7.45121111183233
51	C9	R1	7.20945336562895
51	C24	R1	7.48381577726426
51	C6	R1	7.27612440527424
51	C21	R1	7.11894107272351
51	C19	R1	7.40087943628218
51	C1	R1	7.22881869049588
51	C22	R1	7.27612440527424
51	C4	R1	7.55458885167764
51	C13	R1	6.95419631038687
51	C18	R1	7.31288295528436
51	C15	R1	7.4093909361377
51	C11	R1	7.33091687811462
51	C16	R1	7.22881869049588
51	C8	R1	6.98868468677217
51	C7	R1	7.09803208296053
52	C23	R1	7.2667865406949
52	C17	R1	7.28540221886225
52	C12	R1	7.39231742277876
52	C10	R1	7.35755200461808
52	C3	R1	7.32192809488736
52	C14	R1	7.32192809488736
52	C5	R1	7.4757334309664
52	C24	R1	7.45121111183233
52	C6	R1	6.8703647195834
52	C21	R1	7.43462822763672
52	C19	R1	7.01122725542325
52	C1	R1	7.10852445677817
52	C22	R1	7.21916852046216
52	C4	R1	7.10852445677817
52	C13	R1	7.48381577726426
52	C15	R1	7.49984588708321
52	C11	R1	7.10852445677817
52	C16	R1	7.36632221424582
52	C8	R1	7.35755200461808
52	C20	R1	6.97727992349992
52	C7	R1	6.89481776330794
53	C23	R1	7.18982455888002
53	C17	R1	7.11894107272351
53	C12	R1	7.15987133677839
53	C10	R1	7.61470984411521
53	C3	R1	7.2667865406949
53	C5	R1	7.5077946401987
53	C9	R1	7.61470984411521
53	C24	R1	7.23840473932508
53	C6	R1	7.4178525148859
53	C21	R1	7.14974711950468
53	C19	R1	6.94251450533924
53	C1	R1	7.01122725542325
53	C22	R1	7.25738784269265
53	C4	R1	7.11894107272351
53	C13	R1	7.21916852046216
53	C18	R1	7.4093909361377
53	C15	R1	7.3037807481771
53	C11	R1	7.20945336562895
53	C16	R1	6.90689059560852
53	C8	R1	7.19967234483636
54	C23	R1	6.94251450533924
54	C17	R1	7.17990909001493
54	C12	R1	7.32192809488736
54	C10	R1	7.12928301694497
54	C3	R1	7.09803208296053
54	C14	R1	7.07681559705083
54	C5	R1	7.32192809488736
54	C6	R1	7.54689445988764
54	C21	R1	7.19967234483636
54	C19	R1	7.71424551766612
54	C1	R1	7.14974711950468
54	C22	R1	7.11894107272351
54	C4	R1	7.13955135239879
54	C13	R1	7.54689445988764
54	C18	R1	6.96578428466209
54	C15	R1	7.25738784269265
54	C11	R1	7.39231742277876
54	C16	R1	7.33091687811462
54	C20	R1	7.37503943134692
54	C7	R1	7.3037807481771
55	C23	R1	7.18982455888002
55	C17	R1	6.91886323727459
55	C12	R1	7.12928301694497
55	C10	R1	7.82654848729092
55	C3	R1	7.10852445677817
55	C14	R1	7.13955135239879
55	C5	R1	7.49984588708321
55	C9	R1	7.48381577726426
55	C24	R1	7.4093909361377
55	C6	R1	7.14974711950468
55	C21	R1	6.82017896241519
55	C19	R1	6.53915881110803
55	C1	R1	7.17990909001493
55	C22	R1	7.29462074889163
55	C4	R1	7.4262647547021
55	C13	R1	7.3037807481771
55	C18	R1	7.35755200461808
55	C15	R1	7.25738784269265
55	C11	R1	7.13955135239879
55	C8	R1	7.2667865406949
55	C20	R1	7.35755200461808
55	C7	R1	7.32192809488736
56	C23	R1	7.28540221886225
56	C17	R1	7.19967234483636
56	C12	R1	7.11894107272351
56	C10	R1	7.35755200461808
56	C3	R1	7.5077946401987
56	C14	R1	7.34872815423108
56	C5	R1	7.29462074889163
56	C24	R1	7.39231742277876
56	C6	R1	6.93073733756289
56	C21	R1	7.09803208296053
56	C19	R1	7.32192809488736
56	C1	R1	6.82017896241519
56	C4	R1	7.23840473932508
56	C13	R1	7
56	C18	R1	7.06608919045777
56	C15	R1	7.09803208296053
56	C11	R1	7.58496250072116
56	C16	R1	7.4178525148859
56	C8	R1	7.13955135239879
56	C20	R1	7.29462074889163
57	C23	R1	7.15987133677839
57	C12	R1	7.22881869049588
57	C10	R1	7.44294349584873
57	C3	R1	7.07681559705083
57	C14	R1	6.95419631038687
57	C5	R1	7.27612440527424
57	C24	R1	7.4178525148859
57	C6	R1	7.04439411935845
57	C21	R1	7.16992500144231
57	C19	R1	6.89481776330794
57	C1	R1	7.12928301694497
57	C22	R1	7.34872815423108
57	C18	R1	6.96578428466209
57	C15	R1	7.3037807481771
57	C16	R1	6.94251450533924
57	C8	R1	6.97727992349992
57	C20	R1	6.85798099512757
57	C7	R1	7.11894107272351
58	C23	R1	7.40087943628218
58	C17	R1	7.33091687811462
58	C12	R1	7.53915881110803
58	C10	R1	7.59991284218713
58	C3	R1	7.22881869049588
58	C14	R1	7.45121111183233
58	C5	R1	7.53138146051631
58	C9	R1	7.02236781302845
58	C24	R1	7.6724253419715
58	C6	R1	6.96578428466209
58	C21	R1	7.12928301694497
58	C19	R1	7.19967234483636
58	C1	R1	7.33985000288462
58	C22	R1	7.17990909001493
58	C13	R1	7.12928301694497
58	C18	R1	7.04439411935845
58	C11	R1	7.17990909001493
58	C16	R1	7.52356195605701
58	C8	R1	7.17990909001493
58	C7	R1	7.43462822763672
59	C23	R1	7.05528243550119
59	C17	R1	7.39231742277876
59	C3	R1	7.19967234483636
59	C14	R1	7.08746284125034
59	C5	R1	7.09803208296053
59	C9	R1	7.31288295528436
59	C24	R1	7.57742882803575
59	C6	R1	7.18982455888002
59	C21	R1	7.56224242422107
59	C19	R1	7.18982455888002
59	C1	R1	7.23840473932508
59	C22	R1	7.4093909361377
59	C4	R1	7.04439411935845
59	C18	R1	7.13955135239879
59	C15	R1	7.12928301694497
59	C11	R1	7.28540221886225
59	C16	R1	7.05528243550119
59	C8	R1	7.39231742277876
59	C20	R1	7.21916852046216
59	C7	R1	7.3037807481771
60	C23	R1	6.96578428466209
60	C17	R1	7.4757334309664
60	C10	R1	7.21916852046216
60	C3	R1	7.43462822763672
60	C14	R1	7.4178525148859
60	C5	R1	6.90689059560852
60	C9	R1	7.15987133677839
60	C24	R1	7.49984588708321
60	C6	R1	7.19967234483636
60	C21	R1	7
60	C19	R1	7.15987133677839
60	C1	R1	7.22881869049588
60	C22	R1	7.49185309632967
60	C4	R1	7.4757334309664
60	C13	R1	6.97727992349992
60	C18	R1	7.3037807481771
60	C15	R1	7.11894107272351
60	C11	R1	7.23840473932508
60	C8	R1	7.27612440527424
60	C20	R1	7.2667865406949
61	C23	R1	6.93073733756289
61	C17	R1	7.56224242422107
61	C12	R1	7.21916852046216
61	C10	R1	7.19967234483636
61	C14	R1	7.23840473932508
61	C5	R1	7.12928301694497
61	C24	R1	7.20945336562895
61	C6	R1	7.13955135239879
61	C21	R1	6.88264304936184
61	C19	R1	7.24792751344359
61	C1	R1	7.06608919045777
61	C22	R1	7.17990909001493
61	C4	R1	7.10852445677817
61	C13	R1	7.20945336562895
61	C18	R1	7.27612440527424
61	C15	R1	7.4262647547021
61	C11	R1	7.07681559705083
61	C16	R1	7.33985000288462
61	C20	R1	7.29462074889163
61	C7	R1	7.28540221886225
62	C23	R1	7.55458885167764
62	C17	R1	7.56985560833095
62	C10	R1	7.24792751344359
62	C3	R1	7.16992500144231
62	C14	R1	6.78135971352466
62	C5	R1	7.3037807481771
62	C9	R1	7.43462822763672
62	C24	R1	7.4093909361377
62	C6	R1	6.88264304936184
62	C21	R1	7.07681559705083
62	C19	R1	7.06608919045777
62	C22	R1	7.25738784269265
62	C4	R1	7.5077946401987
62	C13	R1	7.33985000288462
62	C18	R1	7.10852445677817
62	C15	R1	7.43462822763672
62	C11	R1	6.84549005094437
62	C16	R1	7.28540221886225
62	C8	R1	7.24792751344359
62	C20	R1	7.21916852046216
63	C23	R1	6.84549005094437
63	C17	R1	7
63	C12	R1	7.56985560833095
63	C10	R1	7.13955135239879
63	C3	R1	7.27612440527424
63	C14	R1	7.4093909361377
63	C5	R1	7.58496250072116
63	C9	R1	7.31288295528436
63	C24	R1	7.31288295528436
63	C6	R1	7.28540221886225
63	C21	R1	7.04439411935845
63	C19	R1	7.29462074889163
63	C1	R1	7.45121111183233
63	C22	R1	7.33985000288462
63	C4	R1	7.04439411935845
63	C13	R1	7.22881869049588
63	C18	R1	6.85798099512757
63	C15	R1	7.15987133677839
63	C11	R1	7.34872815423108
63	C16	R1	7.37503943134692
63	C8	R1	7.20945336562895
63	C20	R1	6.93073733756289
63	C7	R1	7.09803208296053
64	C23	R1	7.29462074889163
64	C12	R1	7.18982455888002
64	C10	R1	7.56985560833095
64	C3	R1	7.56985560833095
64	C14	R1	7.28540221886225
64	C5	R1	7.02236781302845
64	C24	R1	7.17990909001493
64	C6	R1	7.11894107272351
64	C21	R1	7.14974711950468
64	C19	R1	7.25738784269265
64	C1	R1	7.12928301694497
64	C22	R1	7.51569983828404
64	C13	R1	7.05528243550119
64	C18	R1	7.39231742277876
64	C15	R1	7.14974711950468
64	C11	R1	7.16992500144231
64	C16	R1	7.01122725542325
64	C8	R1	7.11894107272351
64	C7	R1	7.44294349584873
65	C23	R1	7.35755200461808
65	C17	R1	7.34872815423108
65	C12	R1	7.13955135239879
65	C10	R1	7.38370429247405
65	C3	R1	7.43462822763672
65	C14	R1	7.3037807481771
65	C5	R1	7.33985000288462
65	C9	R1	6.96578428466209
65	C24	R1	7.22881869049588
65	C21	R1	7.3037807481771
65	C19	R1	7.36632221424582
65	C1	R1	7.23840473932508
65	C22	R1	7.34872815423108
65	C4	R1	7.3037807481771
65	C13	R1	7.32192809488736
65	C18	R1	7.22881869049588
65	C15	R1	7.43462822763672
65	C11	R1	7.22881869049588
65	C16	R1	7.33091687811462
65	C8	R1	7.20945336562895
65	C20	R1	7.4262647547021
65	C7	R1	6.95419631038687
66	C23	R1	7.04439411935845
66	C17	R1	6.98868468677217
66	C12	R1	7.3037807481771
66	C10	R1	7.03342300153745
66	C3	R1	7.31288295528436
66	C14	R1	7.44294349584873
66	C5	R1	7.11894107272351
66	C9	R1	7.59991284218713
66	C24	R1	7.13955135239879
66	C6	R1	6.6724253419715
66	C21	R1	7.17990909001493
66	C19	R1	7.3037807481771
66	C1	R1	7.10852445677817
66	C22	R1	7.3037807481771
66	C13	R1	7.49984588708321
66	C18	R1	7.60733031374961
66	C15	R1	7.18982455888002
66	C11	R1	7.21916852046216
66	C16	R1	7.43462822763672
66	C8	R1	7.3037807481771
66	C7	R1	7.39231742277876
67	C23	R1	7.34872815423108
67	C17	R1	6.91886323727459
67	C12	R1	7.27612440527424
67	C10	R1	7.4178525148859
67	C3	R1	7.11894107272351
67	C14	R1	7.06608919045777
67	C5	R1	7.03342300153745
67	C9	R1	7.21916852046216
67	C24	R1	7.40087943628218
67	C6	R1	7.76155123244448
67	C19	R1	7.53138146051631
67	C22	R1	7.59991284218713
67	C4	R1	7.53138146051631
67	C13	R1	7.61470984411521
67	C18	R1	7.05528243550119
67	C15	R1	7.62935662007961
67	C11	R1	7.10852445677817
67	C16	R1	7.37503943134692
67	C8	R1	7.11894107272351
67	C20	R1	7.17990909001493
67	C7	R1	7.12928301694497
68	C23	R1	7.23840473932508
68	C17	R1	7.37503943134692
68	C12	R1	7.15987133677839
68	C10	R1	7.33985000288462
68	C3	R1	7.29462074889163
68	C14	R1	7.08746284125034
68	C5	R1	7.29462074889163
68	C9	R1	7.4262647547021
68	C24	R1	7.40087943628218
68	C6	R1	7.37503943134692
68	C21	R1	7.03342300153745
68	C19	R1	7.15987133677839
68	C1	R1	7.37503943134692
68	C22	R1	7.35755200461808
68	C4	R1	7.11894107272351
68	C13	R1	7.13955135239879
68	C18	R1	7.37503943134692
68	C15	R1	6.85798099512757
68	C11	R1	7.10852445677817
68	C16	R1	7.23840473932508
68	C8	R1	7.09803208296053
68	C20	R1	7.08746284125034
68	C7	R1	7.51569983828404
69	C17	R1	7.21916852046216
69	C12	R1	7.17990909001493
69	C10	R1	7.33985000288462
69	C3	R1	7.19967234483636
69	C14	R1	7.09803208296053
69	C5	R1	7.19967234483636
69	C9	R1	7.33985000288462
69	C24	R1	7.58496250072116
69	C6	R1	7.4262647547021
69	C21	R1	7.24792751344359
69	C1	R1	6.96578428466209
69	C22	R1	7.55458885167764
69	C4	R1	7.39231742277876
69	C13	R1	7.02236781302845
69	C15	R1	7.02236781302845
69	C11	R1	6.53915881110803
69	C16	R1	7.04439411935845
69	C8	R1	7.4178525148859
69	C20	R1	7.35755200461808
69	C7	R1	6.91886323727459
70	C23	R1	7.36632221424582
70	C17	R1	7.32192809488736
70	C12	R1	7.22881869049588
70	C10	R1	7.19967234483636
70	C3	R1	7.06608919045777
70	C14	R1	6.91886323727459
70	C5	R1	7.28540221886225
70	C9	R1	7.22881869049588
70	C24	R1	7.25738784269265
70	C6	R1	7.18982455888002
70	C21	R1	7.19967234483636
70	C19	R1	7.44294349584873
70	C1	R1	7.15987133677839
70	C22	R1	7.13955135239879
70	C4	R1	7.10852445677817
70	C18	R1	7.43462822763672
70	C15	R1	7.09803208296053
70	C16	R1	6.95419631038687
70	C8	R1	6.98868468677217
70	C20	R1	7.21916852046216
70	C7	R1	7.28540221886225
71	C23	R1	7.59991284218713
71	C17	R1	7.19967234483636
71	C12	R1	7.16992500144231
71	C10	R1	7.13955135239879
71	C3	R1	7.17990909001493
71	C14	R1	7.37503943134692
71	C5	R1	7.29462074889163
71	C9	R1	7.3037807481771
71	C21	R1	7.4594316186373
71	C19	R1	7.13955135239879
71	C1	R1	7.04439411935845
71	C22	R1	7.40087943628218
71	C4	R1	7.17990909001493
71	C13	R1	7.32192809488736
71	C18	R1	7.49185309632967
71	C15	R1	7.27612440527424
71	C11	R1	7.22881869049588
71	C16	R1	6.90689059560852
71	C8	R1	7.37503943134692
71	C20	R1	7
71	C7	R1	7.40087943628218
72	C23	R1	7.21916852046216
72	C17	R1	7.3037807481771
72	C12	R1	7.3037807481771
72	C3	R1	7.23840473932508
72	C14	R1	7.29462074889163
72	C5	R1	7.12928301694497
72	C9	R1	7.04439411935845
72	C24	R1	7.4178525148859
72	C6	R1	7.22881869049588
72	C21	R1	7.467605550083
72	C19	R1	6.83289001416474
72	C1	R1	7.01122725542325
72	C22	R1	7.19967234483636
72	C4	R1	7.19967234483636
72	C13	R1	7.32192809488736
72	C18	R1	7.36632221424582
72	C15	R1	7.08746284125034
72	C11	R1	7.4093909361377
72	C16	R1	7.19967234483636
72	C8	R1	7.14974711950468
72	C20	R1	7.27612440527424
72	C7	R1	7.53138146051631
73	C23	R1	7.27612440527424
73	C17	R1	7.31288295528436
73	C12	R1	7.35755200461808
73	C3	R1	7.24792751344359
73	C14	R1	7.17990909001493
73	C5	R1	7
73	C9	R1	7.68650052718322
73	C6	R1	7.58496250072116
73	C21	R1	7.25738784269265
73	C19	R1	7.4178525148859
73	C22	R1	7.28540221886225
73	C4	R1	7.36632221424582
73	C13	R1	7.09803208296053
73	C18	R1	7.05528243550119
73	C15	R1	7
73	C11	R1	7.15987133677839
73	C16	R1	6.98868468677217
73	C8	R1	7.33091687811462
73	C20	R1	7.52356195605701
73	C7	R1	7.29462074889163
74	C23	R1	7.31288295528436
74	C17	R1	7.24792751344359
74	C12	R1	7.39231742277876
74	C10	R1	6.96578428466209
74	C3	R1	7.12928301694497
74	C14	R1	7.16992500144231
74	C5	R1	7.65105169117893
74	C9	R1	7.39231742277876
74	C24	R1	7.62205181945638
74	C6	R1	7.49984588708321
74	C21	R1	7.02236781302845
74	C19	R1	7.36632221424582
74	C1	R1	7.12928301694497
74	C22	R1	7.01122725542325
74	C4	R1	7.38370429247405
74	C13	R1	7.33091687811462
74	C18	R1	7.32192809488736
74	C15	R1	7.21916852046216
74	C11	R1	7.29462074889163
74	C8	R1	7.16992500144231
74	C20	R1	7.11894107272351
74	C7	R1	7.32192809488736
75	C17	R1	7.14974711950468
75	C12	R1	7.53915881110803
75	C10	R1	7.08746284125034
75	C3	R1	7.12928301694497
75	C14	R1	7.12928301694497
75	C5	R1	7.06608919045777
75	C9	R1	7.13955135239879
75	C24	R1	7.35755200461808
75	C6	R1	7.53915881110803
75	C19	R1	7.4757334309664
75	C22	R1	6.94251450533924
75	C4	R1	7.21916852046216
75	C13	R1	7.24792751344359
75	C18	R1	7.25738784269265
75	C15	R1	7.28540221886225
75	C16	R1	6.96578428466209
75	C8	R1	7.05528243550119
75	C20	R1	7.45121111183233
75	C7	R1	7.11894107272351
76	C23	R1	7.2667865406949
76	C17	R1	6.90689059560852
76	C12	R1	7.06608919045777
76	C10	R1	7.13955135239879
76	C3	R1	7.24792751344359
76	C14	R1	7.51569983828404
76	C5	R1	7.39231742277876
76	C9	R1	7.20945336562895
76	C24	R1	7.15987133677839
76	C6	R1	7.22881869049588
76	C21	R1	7.17990909001493
76	C19	R1	7.15987133677839
76	C1	R1	7.43462822763672
76	C22	R1	7.2667865406949
76	C4	R1	7.09803208296053
76	C13	R1	7.49185309632967
76	C18	R1	7.20945336562895
76	C11	R1	7.20945336562895
76	C16	R1	7.20945336562895
76	C8	R1	7.56985560833095
76	C20	R1	7.28540221886225
76	C7	R1	7.27612440527424
77	C23	R1	7.31288295528436
77	C17	R1	7.2667865406949
77	C12	R1	7.18982455888002
77	C10	R1	7.05528243550119
77	C3	R1	7.2667865406949
77	C14	R1	7.31288295528436
77	C5	R1	7.32192809488736
77	C24	R1	7.18982455888002
77	C6	R1	7.25738784269265
77	C21	R1	6.93073733756289
77	C19	R1	7.31288295528436
77	C1	R1	6.97727992349992
77	C22	R1	7.06608919045777
77	C4	R1	7.3037807481771
77	C13	R1	7.43462822763672
77	C18	R1	7.20945336562895
77	C11	R1	7.39231742277876
77	C16	R1	7.09803208296053
77	C8	R1	7.34872815423108
77	C20	R1	7.40087943628218
77	C7	R1	7.14974711950468
78	C23	R1	7.25738784269265
78	C17	R1	7.04439411935845
78	C12	R1	7.06608919045777
78	C10	R1	7.467605550083
78	C3	R1	7.45121111183233
78	C14	R1	7.43462822763672
78	C5	R1	7.13955135239879
78	C9	R1	7.28540221886225
78	C24	R1	7.44294349584873
78	C6	R1	7.21916852046216
78	C21	R1	7.14974711950468
78	C19	R1	7.20945336562895
78	C1	R1	7.38370429247405
78	C4	R1	7.25738784269265
78	C13	R1	7.27612440527424
78	C18	R1	7.33091687811462
78	C15	R1	7.32192809488736
78	C16	R1	7.20945336562895
78	C8	R1	6.98868468677217
78	C20	R1	7.05528243550119
78	C7	R1	7.39231742277876
79	C17	R1	7.4178525148859
79	C12	R1	7.21916852046216
79	C10	R1	7.39231742277876
79	C3	R1	7.33091687811462
79	C14	R1	6.98868468677217
79	C5	R1	7.14974711950468
79	C9	R1	7.13955135239879
79	C24	R1	7.16992500144231
79	C6	R1	7.12928301694497
79	C21	R1	7.36632221424582
79	C19	R1	7.24792751344359
79	C1	R1	7.21916852046216
79	C22	R1	7.19967234483636
79	C4	R1	7.08746284125034
79	C13	R1	7.45121111183233
79	C18	R1	6.8073549220576
79	C11	R1	7.23840473932508
79	C16	R1	7.37503943134692
79	C8	R1	7.20945336562895
79	C7	R1	7.32192809488736
80	C23	R1	7.36632221424582
80	C17	R1	7.5077946401987
80	C12	R1	7.38370429247405
80	C10	R1	7.23840473932508
80	C3	R1	7.49185309632967
80	C14	R1	7.52356195605701
80	C5	R1	7.04439411935845
80	C9	R1	7.08746284125034
80	C24	R1	7.15987133677839
80	C6	R1	7.15987133677839
80	C21	R1	6.91886323727459
80	C19	R1	7.33985000288462
80	C1	R1	7.2667865406949
80	C22	R1	7.14974711950468
80	C4	R1	7.25738784269265
80	C13	R1	7.18982455888002
80	C18	R1	7.34872815423108
80	C15	R1	7.39231742277876
80	C11	R1	7.22881869049588
80	C16	R1	7.32192809488736
80	C8	R1	7.14974711950468
80	C7	R1	7.35755200461808
81	C23	R1	7.51569983828404
81	C17	R1	7.11894107272351
81	C12	R1	7.52356195605701
81	C10	R1	7.39231742277876
81	C3	R1	7.33091687811462
81	C9	R1	7.03342300153745
81	C24	R1	7.15987133677839
81	C6	R1	7.02236781302845
81	C21	R1	7.13955135239879
81	C19	R1	7.34872815423108
81	C1	R1	7.25738784269265
81	C22	R1	7.5077946401987
81	C13	R1	7.34872815423108
81	C18	R1	7.10852445677817
81	C15	R1	7.19967234483636
81	C11	R1	7.10852445677817
81	C16	R1	7.06608919045777
81	C8	R1	7.71424551766612
81	C20	R1	7.25738784269265
81	C7	R1	7.05528243550119
82	C23	R1	7.29462074889163
82	C17	R1	7.29462074889163
82	C12	R1	7.14974711950468
82	C10	R1	7
82	C3	R1	7.45121111183233
82	C14	R1	7.4093909361377
82	C5	R1	7.04439411935845
82	C9	R1	7.5077946401987
82	C24	R1	7.5077946401987
82	C6	R1	7.11894107272351
82	C21	R1	7.4757334309664
82	C19	R1	7.49185309632967
82	C1	R1	7.10852445677817
82	C22	R1	7.09803208296053
82	C4	R1	7.25738784269265
82	C13	R1	7.33985000288462
82	C18	R1	7.33985000288462
82	C15	R1	7.12928301694497
82	C11	R1	6.95419631038687
82	C8	R1	7.4262647547021
82	C20	R1	7.11894107272351
82	C7	R1	7.05528243550119
83	C17	R1	7.28540221886225
83	C12	R1	7.4757334309664
83	C10	R1	7.45121111183233
83	C3	R1	7.15987133677839
83	C14	R1	7.12928301694497
83	C5	R1	7.45121111183233
83	C9	R1	7.40087943628218
83	C24	R1	7.11894107272351
83	C6	R1	7.13955135239879
83	C21	R1	7.20945336562895
83	C19	R1	7.34872815423108
83	C1	R1	7.4594316186373
83	C22	R1	7.2667865406949
83	C4	R1	7.45121111183233
83	C13	R1	7.34872815423108
83	C18	R1	7.36632221424582
83	C15	R1	7.20945336562895
83	C11	R1	7.39231742277876
83	C16	R1	7.49984588708321
83	C8	R1	7.4178525148859
83	C7	R1	7.17990909001493
84	C23	R1	7.03342300153745
84	C17	R1	7.27612440527424
84	C12	R1	7.43462822763672
84	C10	R1	7.21916852046216
84	C14	R1	7.28540221886225
84	C5	R1	7.28540221886225
84	C9	R1	7.24792751344359
84	C24	R1	7.27612440527424
84	C6	R1	7.14974711950468
84	C21	R1	7.07681559705083
84	C19	R1	7.62935662007961
84	C1	R1	7.16992500144231
84	C22	R1	7.33091687811462
84	C4	R1	7.20945336562895
84	C13	R1	7.83289001416474
84	C18	R1	7.35755200461808
84	C15	R1	7.29462074889163
84	C11	R1	7.49984588708321
84	C16	R1	7.49984588708321
84	C8	R1	7.49984588708321
84	C20	R1	7.54689445988764
84	C7	R1	7.32192809488736
85	C23	R1	7.11894107272351
85	C17	R1	6.83289001416474
85	C12	R1	7.21916852046216
85	C3	R1	7.34872815423108
85	C14	R1	7.01122725542325
85	C5	R1	7.38370429247405
85	C9	R1	7.32192809488736
85	C24	R1	7.31288295528436
85	C6	R1	6.90689059560852
85	C21	R1	7.06608919045777
85	C19	R1	7.13955135239879
85	C1	R1	7.19967234483636
85	C22	R1	7.08746284125034
85	C13	R1	6.84549005094437
85	C18	R1	7.24792751344359
85	C16	R1	6.6724253419715
85	C8	R1	6.98868468677217
85	C20	R1	7.3037807481771
85	C7	R1	7.37503943134692
86	C23	R1	7.32192809488736
86	C17	R1	7.37503943134692
86	C3	R1	7.22881869049588
86	C14	R1	7.62205181945638
86	C5	R1	7.25738784269265
86	C9	R1	7.40087943628218
86	C24	R1	7.08746284125034
86	C6	R1	7.19967234483636
86	C21	R1	7.18982455888002
86	C1	R1	7.15987133677839
86	C22	R1	7.48381577726426
86	C13	R1	7
86	C18	R1	7.22881869049588
86	C11	R1	7.01122725542325
86	C16	R1	6.8703647195834
86	C8	R1	7.31288295528436
86	C20	R1	7.14974711950468
86	C7	R1	7.32192809488736
87	C17	R1	7.34872815423108
87	C10	R1	7.12928301694497
87	C14	R1	7.4262647547021
87	C9	R1	7.31288295528436
87	C24	R1	7.52356195605701
87	C6	R1	7.04439411935845
87	C21	R1	7.10852445677817
87	C19	R1	7.29462074889163
87	C1	R1	7.4262647547021
87	C22	R1	7.39231742277876
87	C4	R1	6.97727992349992
87	C13	R1	6.8073549220576
87	C18	R1	7.28540221886225
87	C15	R1	7.20945336562895
87	C11	R1	7.71424551766612
87	C16	R1	6.90689059560852
87	C8	R1	7.19967234483636
87	C7	R1	7.467605550083
88	C23	R1	7.17990909001493
88	C17	R1	7.21916852046216
88	C12	R1	7.21916852046216
88	C10	R1	7.45121111183233
88	C3	R1	7
88	C14	R1	7.29462074889163
88	C9	R1	7.04439411935845
88	C24	R1	7.48381577726426
88	C6	R1	7.25738784269265
88	C21	R1	7.31288295528436
88	C19	R1	7.07681559705083
88	C1	R1	7.49185309632967
88	C4	R1	7.22881869049588
88	C13	R1	7.10852445677817
88	C18	R1	7
88	C15	R1	7.4178525148859
88	C11	R1	6.96578428466209
88	C16	R1	7.57742882803575
88	C8	R1	7.5077946401987
88	C20	R1	7.3037807481771
88	C7	R1	7.2667865406949
89	C23	R1	7.17990909001493
89	C17	R1	7.06608919045777
89	C12	R1	7.38370429247405
89	C10	R1	7.4093909361377
89	C3	R1	7.34872815423108
89	C14	R1	7.34872815423108
89	C5	R1	7.48381577726426
89	C9	R1	7.28540221886225
89	C24	R1	7.24792751344359
89	C6	R1	7.69348695749933
89	C21	R1	7.36632221424582
89	C1	R1	7.07681559705083
89	C22	R1	7.19967234483636
89	C4	R1	7.08746284125034
89	C13	R1	7.24792751344359
89	C18	R1	7.35755200461808
89	C15	R1	7.15987133677839
89	C11	R1	7.13955135239879
89	C8	R1	7.05528243550119
89	C20	R1	7.23840473932508
89	C7	R1	7.2667865406949
90	C23	R1	7.4262647547021
90	C17	R1	7.5077946401987
90	C12	R1	7.33985000288462
90	C10	R1	7.32192809488736
90	C3	R1	7
90	C14	R1	7.22881869049588
90	C5	R1	7.28540221886225
90	C9	R1	7.23840473932508
90	C24	R1	7.15987133677839
90	C6	R1	7.06608919045777
90	C21	R1	7.09803208296053
90	C19	R1	7.36632221424582
90	C1	R1	7.01122725542325
90	C22	R1	7.38370429247405
90	C4	R1	7.25738784269265
90	C13	R1	7.31288295528436
90	C18	R1	7.45121111183233
90	C15	R1	7.25738784269265
90	C16	R1	7.15987133677839
90	C8	R1	7.3037807481771
90	C20	R1	7.33985000288462
90	C7	R1	7.15987133677839
91	C23	R1	7.15987133677839
91	C12	R1	7.03342300153745
91	C3	R1	7.20945336562895
91	C14	R1	7.4093909361377
91	C5	R1	7.13955135239879
91	C9	R1	7.24792751344359
91	C24	R1	6.97727992349992
91	C6	R1	7.05528243550119
91	C21	R1	7.49185309632967
91	C19	R1	6.97727992349992
91	C1	R1	7
91	C22	R1	7.53138146051631
91	C4	R1	7.23840473932508
91	C13	R1	7.39231742277876
91	C18	R1	6.96578428466209
91	C15	R1	7.22881869049588
91	C11	R1	7.44294349584873
91	C16	R1	7.17990909001493
91	C8	R1	7.10852445677817
91	C7	R1	7.58496250072116
92	C23	R1	7.31288295528436
92	C17	R1	7.32192809488736
92	C12	R1	7.27612440527424
92	C10	R1	7.36632221424582
92	C3	R1	7.25738784269265
92	C14	R1	6.83289001416474
92	C5	R1	7.59991284218713
92	C9	R1	7.18982455888002
92	C24	R1	7.33091687811462
92	C6	R1	7.57742882803575
92	C21	R1	7.12928301694497
92	C19	R1	7.27612440527424
92	C1	R1	7.24792751344359
92	C22	R1	7.11894107272351
92	C4	R1	7.68650052718322
92	C13	R1	7.4178525148859
92	C18	R1	7.4262647547021
92	C15	R1	7.10852445677817
92	C11	R1	7.33091687811462
92	C16	R1	6.8703647195834
92	C8	R1	6.89481776330794
92	C20	R1	7.03342300153745
92	C7	R1	7.08746284125034
93	C23	R1	7.25738784269265
93	C12	R1	7.56985560833095
93	C10	R1	7.07681559705083
93	C3	R1	7.24792751344359
93	C14	R1	7.59245703726808
93	C5	R1	7.2667865406949
93	C9	R1	7.59991284218713
93	C24	R1	7.25738784269265
93	C6	R1	7.24792751344359
93	C21	R1	7.4093909361377
93	C19	R1	7.56224242422107
93	C1	R1	7.31288295528436
93	C22	R1	7.16992500144231
93	C4	R1	7.14974711950468
93	C18	R1	7.10852445677817
93	C15	R1	7.17990909001493
93	C11	R1	6.94251450533924
93	C16	R1	7.62935662007961
93	C8	R1	7.01122725542325
93	C20	R1	6.91886323727459
93	C7	R1	7.38370429247405
94	C23	R1	7.2667865406949
94	C17	R1	7.59245703726808
94	C12	R1	7.23840473932508
94	C10	R1	7.21916852046216
94	C14	R1	7.22881869049588
94	C5	R1	7.32192809488736
94	C9	R1	7.35755200461808
94	C24	R1	7.17990909001493
94	C6	R1	7.43462822763672
94	C21	R1	7.39231742277876
94	C19	R1	6.88264304936184
94	C1	R1	7.01122725542325
94	C22	R1	7.63662462054365
94	C4	R1	7.4594316186373
94	C13	R1	7.38370429247405
94	C15	R1	7.33985000288462
94	C11	R1	7.13955135239879
94	C16	R1	7.32192809488736
94	C8	R1	7.13955135239879
94	C20	R1	7.21916852046216
94	C7	R1	7.28540221886225
95	C23	R1	7
95	C17	R1	7.4757334309664
95	C12	R1	7.34872815423108
95	C3	R1	7.4262647547021
95	C14	R1	7.57742882803575
95	C5	R1	7.04439411935845
95	C9	R1	7.34872815423108
95	C24	R1	7.27612440527424
95	C21	R1	7.33985000288462
95	C19	R1	7.33091687811462
95	C22	R1	7.53915881110803
95	C4	R1	6.75488750216347
95	C13	R1	7.2667865406949
95	C18	R1	7.53915881110803
95	C15	R1	7.4594316186373
95	C11	R1	6.91886323727459
95	C16	R1	7.32192809488736
95	C8	R1	7.29462074889163
95	C20	R1	7.37503943134692
95	C7	R1	7.23840473932508
96	C23	R1	7.4093909361377
96	C17	R1	7.53915881110803
96	C12	R1	7.38370429247405
96	C10	R1	7.4757334309664
96	C3	R1	7.20945336562895
96	C14	R1	7.33091687811462
96	C5	R1	7.28540221886225
96	C9	R1	7.15987133677839
96	C24	R1	7.23840473932508
96	C6	R1	6.91886323727459
96	C19	R1	7.27612440527424
96	C1	R1	7.29462074889163
96	C22	R1	7.4594316186373
96	C4	R1	7.21916852046216
96	C13	R1	7.4178525148859
96	C18	R1	7.20945336562895
96	C15	R1	7.12928301694497
96	C11	R1	7.4093909361377
96	C16	R1	7.25738784269265
96	C8	R1	7.31288295528436
97	C23	R1	7.31288295528436
97	C17	R1	6.98868468677217
97	C12	R1	7.36632221424582
97	C10	R1	7.82017896241519
97	C3	R1	7.07681559705083
97	C14	R1	7.2667865406949
97	C5	R1	7.23840473932508
97	C9	R1	7.11894107272351
97	C24	R1	7.5077946401987
97	C6	R1	7.3037807481771
[truncated: 14,573 more rows]
