# Supplementary material for: Stochastic modelling of single-cell gene expression adaptation reveals non-genomic contribution to evolution of tumor subclones
Source: bioRxiv. 2024 Apr 20:2024.04.17.588869. Preprint. [Version 1] doi: 10.1101/2024.04.17.588869 (PMC11071284; doi:10.1101/2024.04.17.588869)
Supplement: Supplement 2 [file media-2.zip › Supplementary Files/Simulated Data/Adaptive_Simulation/tr_1.04_sq_15_r_100_a_8.csv]

gene	species	replicate	exprval
1	C23	R1	7.31288295528436
1	C17	R1	7.4093909361377
1	C12	R1	7.3037807481771
1	C10	R1	7.53915881110803
1	C3	R1	7.16992500144231
1	C14	R1	7.28540221886225
1	C5	R1	7.22881869049588
1	C9	R1	7.33985000288462
1	C24	R1	7.33985000288462
1	C6	R1	6.98868468677217
1	C21	R1	7.32192809488736
1	C19	R1	7.11894107272351
1	C22	R1	7.12928301694497
1	C4	R1	6.83289001416474
1	C13	R1	7.28540221886225
1	C18	R1	7.12928301694497
1	C15	R1	7.08746284125034
1	C11	R1	7.31288295528436
1	C16	R1	7.36632221424582
1	C8	R1	7.49185309632967
1	C20	R1	7
1	C7	R1	7.01122725542325
2	C23	R1	7.09803208296053
2	C17	R1	7.43462822763672
2	C12	R1	7.49984588708321
2	C10	R1	6.84549005094437
2	C3	R1	7.19967234483636
2	C14	R1	7.4594316186373
2	C5	R1	7.09803208296053
2	C9	R1	7.5077946401987
2	C24	R1	7.38370429247405
2	C6	R1	7.28540221886225
2	C21	R1	7.65105169117893
2	C19	R1	7.53138146051631
2	C1	R1	7.38370429247405
2	C22	R1	7.56224242422107
2	C4	R1	7.3037807481771
2	C13	R1	7.4262647547021
2	C18	R1	6.98868468677217
2	C15	R1	7.31288295528436
2	C16	R1	7
2	C8	R1	7.20945336562895
2	C20	R1	6.94251450533924
2	C7	R1	7.16992500144231
3	C23	R1	7.33985000288462
3	C17	R1	7.19967234483636
3	C12	R1	7.12928301694497
3	C10	R1	7.17990909001493
3	C3	R1	7.2667865406949
3	C14	R1	7.10852445677817
3	C5	R1	7.3037807481771
3	C9	R1	7.4594316186373
3	C24	R1	7.10852445677817
3	C6	R1	7.32192809488736
3	C19	R1	7.31288295528436
3	C1	R1	7.21916852046216
3	C22	R1	7.09803208296053
3	C4	R1	7.17990909001493
3	C13	R1	7.62935662007961
3	C18	R1	7.16992500144231
3	C15	R1	7.21916852046216
3	C11	R1	7.10852445677817
3	C16	R1	7.22881869049588
3	C8	R1	7.20945336562895
3	C20	R1	7.21916852046216
3	C7	R1	7.37503943134692
4	C23	R1	7.4093909361377
4	C17	R1	7.11894107272351
4	C12	R1	7.4178525148859
4	C10	R1	7.4178525148859
4	C3	R1	7.13955135239879
4	C5	R1	7.37503943134692
4	C9	R1	7.13955135239879
4	C24	R1	7.28540221886225
4	C6	R1	7.01122725542325
4	C21	R1	7.10852445677817
4	C1	R1	7.3037807481771
4	C22	R1	7.43462822763672
4	C4	R1	7.49185309632967
4	C13	R1	7.2667865406949
4	C18	R1	7.15987133677839
4	C15	R1	7.07681559705083
4	C11	R1	7.4178525148859
4	C16	R1	7.4262647547021
4	C8	R1	7.29462074889163
4	C20	R1	7.57742882803575
4	C7	R1	7.40087943628218
5	C23	R1	7.11894107272351
5	C17	R1	7.06608919045777
5	C12	R1	7.3037807481771
5	C10	R1	6.98868468677217
5	C3	R1	7.24792751344359
5	C14	R1	7.04439411935845
5	C5	R1	6.96578428466209
5	C9	R1	7.34872815423108
5	C24	R1	7.15987133677839
5	C6	R1	7.37503943134692
5	C21	R1	7.33091687811462
5	C19	R1	7.16992500144231
5	C22	R1	6.70043971814109
5	C4	R1	7.25738784269265
5	C13	R1	7.07681559705083
5	C15	R1	7.33091687811462
5	C11	R1	7.4262647547021
5	C16	R1	7.21916852046216
5	C8	R1	7.27612440527424
5	C20	R1	7.27612440527424
5	C7	R1	6.84549005094437
6	C23	R1	7.21916852046216
6	C17	R1	7.19967234483636
6	C10	R1	7.15987133677839
6	C3	R1	7.27612440527424
6	C14	R1	7.15987133677839
6	C5	R1	7.34872815423108
6	C9	R1	7.01122725542325
6	C24	R1	6.93073733756289
6	C6	R1	7.4262647547021
6	C21	R1	7.14974711950468
6	C1	R1	7.51569983828404
6	C22	R1	7.48381577726426
6	C4	R1	7.5077946401987
6	C13	R1	7.27612440527424
6	C18	R1	7.12928301694497
6	C15	R1	7.12928301694497
6	C11	R1	6.97727992349992
6	C16	R1	7.25738784269265
6	C8	R1	7.28540221886225
6	C20	R1	7.35755200461808
6	C7	R1	7.53915881110803
7	C23	R1	7.2667865406949
7	C17	R1	7.48381577726426
7	C12	R1	7.27612440527424
7	C10	R1	7.04439411935845
7	C3	R1	6.95419631038687
7	C14	R1	7.10852445677817
7	C5	R1	7.28540221886225
7	C9	R1	7.40087943628218
7	C24	R1	7.6724253419715
7	C6	R1	7.21916852046216
7	C21	R1	7.4093909361377
7	C4	R1	7.19967234483636
7	C13	R1	7.15987133677839
7	C18	R1	7.22881869049588
7	C15	R1	7.17990909001493
7	C11	R1	7.20945336562895
7	C16	R1	7.17990909001493
7	C8	R1	7.11894107272351
7	C20	R1	6.85798099512757
7	C7	R1	7.14974711950468
8	C23	R1	7.15987133677839
8	C17	R1	7.32192809488736
8	C12	R1	7.35755200461808
8	C10	R1	7.40087943628218
8	C3	R1	7.31288295528436
8	C5	R1	6.94251450533924
8	C9	R1	7.15987133677839
8	C24	R1	7.71424551766612
8	C6	R1	7.10852445677817
8	C21	R1	7.37503943134692
8	C19	R1	6.8703647195834
8	C1	R1	7.53915881110803
8	C22	R1	7.16992500144231
8	C13	R1	7.05528243550119
8	C18	R1	7.04439411935845
8	C15	R1	7.5077946401987
8	C11	R1	7.65821148275179
8	C16	R1	7.05528243550119
8	C20	R1	7.48381577726426
8	C7	R1	7.34872815423108
9	C17	R1	7.28540221886225
9	C12	R1	7.12928301694497
9	C10	R1	6.98868468677217
9	C3	R1	7.49185309632967
9	C14	R1	7.22881869049588
9	C5	R1	7.24792751344359
9	C9	R1	7.3037807481771
9	C24	R1	7.16992500144231
9	C19	R1	7.3037807481771
9	C1	R1	7.15987133677839
9	C4	R1	7.4594316186373
9	C13	R1	7.49984588708321
9	C18	R1	7.23840473932508
9	C15	R1	7.4262647547021
9	C11	R1	7.10852445677817
9	C16	R1	7.3037807481771
9	C8	R1	7.03342300153745
9	C20	R1	7.29462074889163
9	C7	R1	7.2667865406949
10	C23	R1	7.24792751344359
10	C17	R1	7.36632221424582
10	C12	R1	7.33091687811462
10	C10	R1	7.22881869049588
10	C3	R1	7.29462074889163
10	C14	R1	7.08746284125034
10	C5	R1	7.36632221424582
10	C9	R1	7.3037807481771
10	C24	R1	7.20945336562895
10	C6	R1	7.13955135239879
10	C21	R1	7.37503943134692
10	C19	R1	7.3037807481771
10	C1	R1	7.23840473932508
10	C22	R1	7.4093909361377
10	C13	R1	7.15987133677839
10	C18	R1	7.3037807481771
10	C15	R1	6.83289001416474
10	C11	R1	7.12928301694497
10	C20	R1	7.10852445677817
10	C7	R1	6.94251450533924
11	C23	R1	7.54689445988764
11	C17	R1	7.4093909361377
11	C12	R1	7.4093909361377
11	C10	R1	7.59245703726808
11	C3	R1	7.4262647547021
11	C14	R1	7.17990909001493
11	C5	R1	7.17990909001493
11	C9	R1	6.95419631038687
11	C24	R1	7.12928301694497
11	C6	R1	6.98868468677217
11	C21	R1	7.27612440527424
11	C19	R1	7.19967234483636
11	C1	R1	7.21916852046216
11	C22	R1	7.09803208296053
11	C4	R1	7.29462074889163
11	C18	R1	7.06608919045777
11	C15	R1	7.14974711950468
11	C11	R1	7.15987133677839
11	C16	R1	7
11	C8	R1	7.38370429247405
11	C20	R1	7.38370429247405
11	C7	R1	7.2667865406949
12	C23	R1	7.4093909361377
12	C17	R1	7.33985000288462
12	C12	R1	6.98868468677217
12	C14	R1	7.19967234483636
12	C5	R1	7.01122725542325
12	C9	R1	7.40087943628218
12	C24	R1	7.34872815423108
12	C6	R1	7.4178525148859
12	C21	R1	6.94251450533924
12	C19	R1	7.13955135239879
12	C1	R1	7.09803208296053
12	C22	R1	7.15987133677839
12	C4	R1	7.36632221424582
12	C13	R1	7.11894107272351
12	C18	R1	7.29462074889163
12	C15	R1	7.27612440527424
12	C11	R1	7.21916852046216
12	C16	R1	7.27612440527424
12	C8	R1	7.28540221886225
12	C20	R1	7.27612440527424
12	C7	R1	7.48381577726426
13	C23	R1	7.3037807481771
13	C17	R1	7.2667865406949
13	C12	R1	7.25738784269265
13	C10	R1	7.34872815423108
13	C3	R1	7.29462074889163
13	C5	R1	7.05528243550119
13	C24	R1	7.4093909361377
13	C6	R1	7.53915881110803
13	C21	R1	7.25738784269265
13	C4	R1	7.4594316186373
13	C13	R1	7.53915881110803
13	C18	R1	6.96578428466209
13	C15	R1	7.2667865406949
13	C11	R1	7.33985000288462
13	C16	R1	7.22881869049588
13	C8	R1	7.4178525148859
13	C7	R1	7.22881869049588
14	C23	R1	7.16992500144231
14	C17	R1	7.18982455888002
14	C12	R1	7.09803208296053
14	C3	R1	7.16992500144231
14	C14	R1	6.98868468677217
14	C5	R1	7.23840473932508
14	C9	R1	7.13955135239879
14	C24	R1	7.12928301694497
14	C6	R1	7.23840473932508
14	C21	R1	7.35755200461808
14	C19	R1	7.14974711950468
14	C1	R1	7.4594316186373
14	C22	R1	6.83289001416474
14	C4	R1	7.10852445677817
14	C18	R1	7.44294349584873
14	C15	R1	6.96578428466209
14	C11	R1	7.09803208296053
14	C16	R1	7.4594316186373
14	C8	R1	6.7279204545632
14	C20	R1	7.39231742277876
15	C23	R1	7.4757334309664
15	C17	R1	7.4178525148859
15	C12	R1	7.07681559705083
15	C10	R1	7.20945336562895
15	C14	R1	7.16992500144231
15	C5	R1	7.43462822763672
15	C9	R1	7.01122725542325
15	C24	R1	6.90689059560852
15	C6	R1	7.31288295528436
15	C21	R1	7.53138146051631
15	C19	R1	7.45121111183233
15	C1	R1	7.35755200461808
15	C22	R1	7.13955135239879
15	C4	R1	7.4262647547021
15	C18	R1	6.89481776330794
15	C15	R1	7.08746284125034
15	C16	R1	7
15	C8	R1	7.467605550083
15	C20	R1	7.53138146051631
15	C7	R1	7.01122725542325
16	C23	R1	7.32192809488736
16	C17	R1	7.21916852046216
16	C12	R1	6.96578428466209
16	C10	R1	7.43462822763672
16	C3	R1	7.19967234483636
16	C14	R1	7.3037807481771
16	C5	R1	6.94251450533924
16	C9	R1	7.11894107272351
16	C24	R1	7.49185309632967
16	C6	R1	7.12928301694497
16	C21	R1	7.33091687811462
16	C19	R1	7.14974711950468
16	C1	R1	7.16992500144231
16	C22	R1	7.44294349584873
16	C4	R1	7.18982455888002
16	C13	R1	7.4178525148859
16	C18	R1	7.10852445677817
16	C15	R1	7.23840473932508
16	C11	R1	7.15987133677839
16	C16	R1	7.39231742277876
16	C8	R1	7.4594316186373
16	C7	R1	7.52356195605701
17	C23	R1	7.28540221886225
17	C12	R1	7.20945336562895
17	C10	R1	6.78135971352466
17	C3	R1	7.08746284125034
17	C14	R1	7.36632221424582
17	C5	R1	7.2667865406949
17	C9	R1	7.12928301694497
17	C24	R1	7.09803208296053
17	C6	R1	7.31288295528436
17	C21	R1	7.43462822763672
17	C19	R1	7.28540221886225
17	C1	R1	7.4594316186373
17	C22	R1	7.22881869049588
17	C4	R1	7.11894107272351
17	C13	R1	7.467605550083
17	C18	R1	7.33985000288462
17	C15	R1	7.32192809488736
17	C11	R1	7.40087943628218
17	C16	R1	7.25738784269265
17	C8	R1	7.4262647547021
17	C20	R1	7.20945336562895
17	C7	R1	7.32192809488736
18	C23	R1	7.45121111183233
18	C12	R1	7.23840473932508
18	C10	R1	7.44294349584873
18	C3	R1	7.44294349584873
18	C14	R1	7.467605550083
18	C5	R1	7.37503943134692
18	C9	R1	7.31288295528436
18	C24	R1	7.36632221424582
18	C6	R1	7.39231742277876
18	C21	R1	7.15987133677839
18	C19	R1	7.21916852046216
18	C22	R1	7.08746284125034
18	C4	R1	7.31288295528436
18	C13	R1	7.13955135239879
18	C18	R1	7.56224242422107
18	C11	R1	6.83289001416474
18	C16	R1	7.38370429247405
18	C8	R1	6.96578428466209
18	C20	R1	7.57742882803575
18	C7	R1	7.23840473932508
19	C23	R1	7.35755200461808
19	C17	R1	7.24792751344359
19	C12	R1	7.21916852046216
19	C10	R1	7.29462074889163
19	C3	R1	7.34872815423108
19	C14	R1	7.33985000288462
19	C9	R1	6.97727992349992
19	C24	R1	7.03342300153745
19	C6	R1	7.4093909361377
19	C21	R1	7.08746284125034
19	C19	R1	7.3037807481771
19	C1	R1	7.12928301694497
19	C22	R1	7.28540221886225
19	C4	R1	7.31288295528436
19	C13	R1	7.16992500144231
19	C18	R1	7.13955135239879
19	C15	R1	7.54689445988764
19	C11	R1	7.11894107272351
19	C16	R1	7.38370429247405
19	C8	R1	6.84549005094437
19	C20	R1	7.28540221886225
19	C7	R1	7.43462822763672
20	C23	R1	7.33985000288462
20	C17	R1	7.21916852046216
20	C12	R1	7.4178525148859
20	C10	R1	7.34872815423108
20	C3	R1	7.43462822763672
20	C14	R1	7.20945336562895
20	C5	R1	7.28540221886225
20	C9	R1	7.20945336562895
20	C24	R1	7.69348695749933
20	C6	R1	7.62935662007961
20	C21	R1	7.29462074889163
20	C19	R1	7.21916852046216
20	C1	R1	7.5077946401987
20	C22	R1	7.29462074889163
20	C13	R1	7.33091687811462
20	C18	R1	7.24792751344359
20	C15	R1	7.49185309632967
20	C11	R1	7.28540221886225
20	C16	R1	6.95419631038687
20	C20	R1	7.12928301694497
20	C7	R1	7.58496250072116
21	C23	R1	7.31288295528436
21	C17	R1	7.35755200461808
21	C12	R1	7.48381577726426
21	C10	R1	7.35755200461808
21	C3	R1	7.34872815423108
21	C14	R1	7.17990909001493
21	C5	R1	7.467605550083
21	C9	R1	7.23840473932508
21	C24	R1	7.34872815423108
21	C6	R1	7.59245703726808
21	C21	R1	7.29462074889163
21	C19	R1	7.09803208296053
21	C1	R1	7.08746284125034
21	C22	R1	7
21	C4	R1	7.4093909361377
21	C13	R1	7.60733031374961
21	C18	R1	7.01122725542325
21	C15	R1	7.52356195605701
21	C11	R1	6.95419631038687
21	C16	R1	6.96578428466209
21	C8	R1	7.22881869049588
21	C20	R1	7.19967234483636
21	C7	R1	7.29462074889163
22	C23	R1	7.06608919045777
22	C17	R1	7.52356195605701
22	C12	R1	7.22881869049588
22	C14	R1	7.20945336562895
22	C9	R1	7.33091687811462
22	C24	R1	7.51569983828404
22	C6	R1	7.4093909361377
22	C21	R1	7.24792751344359
22	C19	R1	7.31288295528436
22	C1	R1	7.04439411935845
22	C22	R1	7.16992500144231
22	C4	R1	7.29462074889163
22	C13	R1	7.13955135239879
22	C18	R1	7.20945336562895
22	C15	R1	7.09803208296053
22	C11	R1	7.35755200461808
22	C16	R1	7.49185309632967
22	C8	R1	7.45121111183233
22	C20	R1	6.93073733756289
22	C7	R1	7.4262647547021
23	C23	R1	7.25738784269265
23	C17	R1	6.93073733756289
23	C12	R1	7.75488750216347
23	C10	R1	7.08746284125034
23	C3	R1	7.63662462054365
23	C14	R1	7.38370429247405
23	C5	R1	7.04439411935845
23	C9	R1	7.49984588708321
23	C24	R1	7.54689445988764
23	C6	R1	7.12928301694497
23	C21	R1	7.17990909001493
23	C19	R1	7.23840473932508
23	C1	R1	7.39231742277876
23	C22	R1	7.04439411935845
23	C4	R1	7.56985560833095
23	C13	R1	7.16992500144231
23	C18	R1	7.4594316186373
23	C15	R1	7.59245703726808
23	C11	R1	7.62205181945638
23	C8	R1	7.16992500144231
23	C20	R1	7.20945336562895
23	C7	R1	7.55458885167764
24	C23	R1	7.44294349584873
24	C17	R1	7.08746284125034
24	C12	R1	7.06608919045777
24	C10	R1	7.19967234483636
24	C3	R1	7.24792751344359
24	C14	R1	7.33985000288462
24	C5	R1	7.20945336562895
24	C9	R1	7.4757334309664
24	C24	R1	7.33985000288462
24	C6	R1	7.3037807481771
24	C21	R1	7.37503943134692
24	C19	R1	7.51569983828404
24	C1	R1	7.11894107272351
24	C4	R1	7.3037807481771
24	C13	R1	7.48381577726426
24	C18	R1	7.06608919045777
24	C15	R1	7.14974711950468
24	C11	R1	7.16992500144231
24	C16	R1	6.98868468677217
24	C20	R1	6.93073733756289
24	C7	R1	7.54689445988764
25	C23	R1	7.44294349584873
25	C17	R1	7.5077946401987
25	C12	R1	7.4594316186373
25	C3	R1	7.29462074889163
25	C14	R1	7.38370429247405
25	C24	R1	7.10852445677817
25	C6	R1	7.33091687811462
25	C21	R1	7.16992500144231
25	C19	R1	7.38370429247405
25	C1	R1	7.22881869049588
25	C22	R1	7.48381577726426
25	C4	R1	7.16992500144231
25	C13	R1	7.3037807481771
25	C18	R1	7.11894107272351
25	C15	R1	7.5077946401987
25	C11	R1	7.02236781302845
25	C16	R1	6.8073549220576
25	C8	R1	7.5077946401987
25	C20	R1	7.14974711950468
25	C7	R1	7.33091687811462
26	C17	R1	7.57742882803575
26	C12	R1	7.01122725542325
26	C10	R1	7.09803208296053
26	C3	R1	7.4262647547021
26	C14	R1	7.4178525148859
26	C5	R1	7.58496250072116
26	C9	R1	7.28540221886225
26	C24	R1	7.14974711950468
26	C6	R1	7.4178525148859
26	C21	R1	7.18982455888002
26	C19	R1	7.4093909361377
26	C1	R1	7.53915881110803
26	C22	R1	7.31288295528436
26	C13	R1	7.4594316186373
26	C18	R1	7.2667865406949
26	C15	R1	7.11894107272351
26	C11	R1	7.13955135239879
26	C16	R1	7.39231742277876
26	C8	R1	7.24792751344359
26	C20	R1	7.27612440527424
26	C7	R1	7.44294349584873
27	C23	R1	7.55458885167764
27	C17	R1	7.36632221424582
27	C12	R1	7.49984588708321
27	C10	R1	7.29462074889163
27	C3	R1	7.35755200461808
27	C14	R1	7.19967234483636
27	C9	R1	7.54689445988764
27	C6	R1	7.21916852046216
27	C21	R1	7.53915881110803
27	C19	R1	7.03342300153745
27	C1	R1	7.49185309632967
27	C22	R1	7.14974711950468
27	C4	R1	6.91886323727459
27	C13	R1	7.14974711950468
27	C18	R1	7.17990909001493
27	C15	R1	6.93073733756289
27	C16	R1	7.22881869049588
27	C8	R1	7.22881869049588
27	C20	R1	7.23840473932508
27	C7	R1	7.49984588708321
28	C23	R1	7.20945336562895
28	C17	R1	7.35755200461808
28	C12	R1	7.48381577726426
28	C10	R1	7.20945336562895
28	C3	R1	6.89481776330794
28	C14	R1	7.467605550083
28	C5	R1	7.4757334309664
28	C9	R1	7.02236781302845
28	C24	R1	7.36632221424582
28	C6	R1	6.98868468677217
28	C19	R1	7.40087943628218
28	C1	R1	7.16992500144231
28	C22	R1	7.24792751344359
28	C4	R1	7.03342300153745
28	C13	R1	7.4262647547021
28	C18	R1	7.15987133677839
28	C15	R1	6.94251450533924
28	C11	R1	7.17990909001493
28	C16	R1	7.49185309632967
28	C8	R1	6.91886323727459
28	C20	R1	7.09803208296053
28	C7	R1	7.36632221424582
29	C23	R1	7.39231742277876
29	C12	R1	7.25738784269265
29	C10	R1	7.55458885167764
29	C3	R1	7.32192809488736
29	C14	R1	7.23840473932508
29	C9	R1	7.49984588708321
29	C24	R1	7.33091687811462
29	C21	R1	6.84549005094437
29	C19	R1	7.4093909361377
29	C1	R1	7.3037807481771
29	C22	R1	7.19967234483636
29	C4	R1	6.84549005094437
29	C13	R1	7.44294349584873
29	C18	R1	7.22881869049588
29	C15	R1	7.32192809488736
29	C8	R1	7.16992500144231
29	C20	R1	7.60733031374961
29	C7	R1	7.20945336562895
30	C23	R1	7.62205181945638
30	C17	R1	7
30	C12	R1	7.3037807481771
30	C3	R1	7.24792751344359
30	C14	R1	7.21916852046216
30	C5	R1	7.4262647547021
30	C9	R1	7.33091687811462
30	C24	R1	6.98868468677217
30	C6	R1	7.2667865406949
30	C21	R1	7.21916852046216
30	C1	R1	6.59991284218713
30	C22	R1	7.3037807481771
30	C4	R1	7.33091687811462
30	C18	R1	7.33985000288462
30	C15	R1	7.01122725542325
30	C11	R1	7.28540221886225
30	C16	R1	7.43462822763672
30	C8	R1	7.37503943134692
30	C20	R1	7.38370429247405
30	C7	R1	7.44294349584873
31	C23	R1	7.36632221424582
31	C17	R1	7.33091687811462
31	C12	R1	7.07681559705083
31	C10	R1	7.19967234483636
31	C3	R1	7.4262647547021
31	C14	R1	7.08746284125034
31	C5	R1	7.24792751344359
31	C9	R1	7.02236781302845
31	C24	R1	6.95419631038687
31	C6	R1	7.12928301694497
31	C21	R1	7.02236781302845
31	C19	R1	7.36632221424582
31	C1	R1	6.89481776330794
31	C22	R1	7.05528243550119
31	C4	R1	7.36632221424582
31	C13	R1	7.17990909001493
31	C18	R1	7.10852445677817
31	C15	R1	7.37503943134692
31	C11	R1	7.10852445677817
31	C16	R1	7.15987133677839
31	C8	R1	7.44294349584873
31	C20	R1	7.27612440527424
31	C7	R1	7.11894107272351
32	C23	R1	7.23840473932508
32	C17	R1	7.23840473932508
32	C12	R1	7.07681559705083
32	C10	R1	7.14974711950468
32	C3	R1	7.27612440527424
32	C14	R1	7.25738784269265
32	C5	R1	7.16992500144231
32	C24	R1	7.3037807481771
32	C6	R1	6.8703647195834
32	C21	R1	7.29462074889163
32	C19	R1	7.31288295528436
32	C1	R1	7.40087943628218
32	C22	R1	7.39231742277876
32	C4	R1	6.98868468677217
32	C13	R1	7.16992500144231
32	C18	R1	7.08746284125034
32	C15	R1	7.18982455888002
32	C11	R1	7.37503943134692
32	C8	R1	7.04439411935845
32	C20	R1	7.19967234483636
32	C7	R1	7
33	C23	R1	7.4178525148859
33	C12	R1	7.22881869049588
33	C10	R1	7.37503943134692
33	C3	R1	7.12928301694497
33	C14	R1	6.83289001416474
33	C5	R1	7.39231742277876
33	C9	R1	7.11894107272351
33	C24	R1	7.12928301694497
33	C6	R1	7.16992500144231
33	C21	R1	7.09803208296053
33	C19	R1	7.4093909361377
33	C1	R1	7.48381577726426
33	C22	R1	7.49185309632967
33	C4	R1	7.82654848729092
33	C13	R1	7.13955135239879
33	C18	R1	6.93073733756289
33	C15	R1	6.88264304936184
33	C11	R1	7.20945336562895
33	C16	R1	7.3037807481771
33	C8	R1	7.32192809488736
33	C20	R1	7.11894107272351
33	C7	R1	7.27612440527424
34	C23	R1	7.44294349584873
34	C17	R1	7.24792751344359
34	C12	R1	7.37503943134692
34	C3	R1	7.05528243550119
34	C14	R1	7.12928301694497
34	C5	R1	7.36632221424582
34	C9	R1	7.11894107272351
34	C24	R1	7.23840473932508
34	C6	R1	6.93073733756289
34	C19	R1	7.02236781302845
34	C22	R1	7.13955135239879
34	C4	R1	7.28540221886225
34	C13	R1	7.31288295528436
34	C18	R1	7.13955135239879
34	C15	R1	7.02236781302845
34	C11	R1	7.28540221886225
34	C16	R1	7.34872815423108
34	C8	R1	7.20945336562895
34	C20	R1	7.4262647547021
34	C7	R1	7.01122725542325
35	C23	R1	7.11894107272351
35	C17	R1	7.62935662007961
35	C12	R1	7.10852445677817
35	C10	R1	7.33091687811462
35	C3	R1	7.18982455888002
35	C14	R1	7.33985000288462
35	C5	R1	7.18982455888002
35	C9	R1	7.19967234483636
35	C24	R1	7.03342300153745
35	C6	R1	7.32192809488736
35	C21	R1	7.25738784269265
35	C19	R1	6.95419631038687
35	C1	R1	7.27612440527424
35	C18	R1	7.10852445677817
35	C15	R1	7.39231742277876
35	C11	R1	7.06608919045777
35	C16	R1	7.21916852046216
35	C20	R1	6.96578428466209
35	C7	R1	7.23840473932508
36	C23	R1	7.13955135239879
36	C12	R1	7.22881869049588
36	C10	R1	7.27612440527424
36	C3	R1	7
36	C14	R1	7.37503943134692
36	C5	R1	7.12928301694497
36	C9	R1	6.85798099512757
36	C24	R1	7.40087943628218
36	C6	R1	7.36632221424582
36	C21	R1	7.4262647547021
36	C19	R1	7.24792751344359
36	C1	R1	7.16992500144231
36	C22	R1	7.12928301694497
36	C4	R1	7.21916852046216
36	C13	R1	7.467605550083
36	C18	R1	7.16992500144231
36	C15	R1	7.20945336562895
36	C11	R1	7.32192809488736
36	C16	R1	7.22881869049588
36	C8	R1	7.07681559705083
36	C20	R1	7.24792751344359
37	C23	R1	7.04439411935845
37	C17	R1	7.22881869049588
37	C10	R1	7.39231742277876
37	C3	R1	7.31288295528436
37	C14	R1	7.6724253419715
37	C9	R1	7.35755200461808
37	C6	R1	7.2667865406949
37	C19	R1	7.72109918870719
37	C1	R1	7.21916852046216
37	C22	R1	7.21916852046216
37	C4	R1	7.40087943628218
37	C13	R1	7.37503943134692
37	C18	R1	7.15987133677839
37	C15	R1	7.02236781302845
37	C11	R1	7.08746284125034
37	C8	R1	7.16992500144231
37	C20	R1	7.43462822763672
37	C7	R1	7.23840473932508
38	C23	R1	7.11894107272351
38	C17	R1	7.14974711950468
38	C10	R1	7.4757334309664
38	C3	R1	7.49185309632967
38	C5	R1	7.16992500144231
38	C24	R1	7.44294349584873
38	C6	R1	7.66533591718518
38	C21	R1	7.13955135239879
38	C19	R1	7.40087943628218
38	C1	R1	7.32192809488736
38	C13	R1	7.09803208296053
38	C18	R1	7.2667865406949
38	C15	R1	7.18982455888002
38	C11	R1	7.22881869049588
38	C16	R1	7.33091687811462
38	C8	R1	7.24792751344359
38	C20	R1	7.21916852046216
38	C7	R1	6.8703647195834
39	C23	R1	6.84549005094437
39	C17	R1	7.20945336562895
39	C12	R1	7.49984588708321
39	C10	R1	7.07681559705083
39	C3	R1	7.40087943628218
39	C14	R1	7.39231742277876
39	C5	R1	7.34872815423108
39	C9	R1	7.31288295528436
39	C24	R1	7.28540221886225
39	C6	R1	7.15987133677839
39	C21	R1	6.97727992349992
39	C19	R1	7.40087943628218
39	C1	R1	7.21916852046216
39	C22	R1	7.18982455888002
39	C4	R1	7.01122725542325
39	C13	R1	7.15987133677839
39	C18	R1	7.467605550083
39	C15	R1	7.4178525148859
39	C11	R1	7.11894107272351
39	C8	R1	7.23840473932508
39	C20	R1	7.12928301694497
39	C7	R1	6.75488750216347
40	C23	R1	7.33985000288462
40	C17	R1	7.23840473932508
40	C12	R1	7.38370429247405
40	C10	R1	7.45121111183233
40	C3	R1	7.15987133677839
40	C14	R1	7.20945336562895
40	C5	R1	7.29462074889163
40	C9	R1	7.29462074889163
40	C24	R1	7.31288295528436
40	C6	R1	7.05528243550119
40	C21	R1	6.98868468677217
40	C1	R1	7.4757334309664
40	C22	R1	7.19967234483636
40	C4	R1	7.54689445988764
40	C13	R1	7.09803208296053
40	C18	R1	7.12928301694497
40	C15	R1	7.35755200461808
40	C16	R1	7.24792751344359
40	C8	R1	7.3037807481771
40	C20	R1	7.08746284125034
41	C23	R1	7.33091687811462
41	C17	R1	7.05528243550119
41	C12	R1	7.18982455888002
41	C10	R1	7.36632221424582
41	C3	R1	7.07681559705083
41	C14	R1	7.49984588708321
41	C5	R1	7.4757334309664
41	C9	R1	7.37503943134692
41	C24	R1	7.56224242422107
41	C6	R1	7.19967234483636
41	C21	R1	7.15987133677839
41	C19	R1	7.06608919045777
41	C1	R1	7.45121111183233
41	C22	R1	7.22881869049588
41	C4	R1	7.53138146051631
41	C13	R1	7.23840473932508
41	C18	R1	7.34872815423108
41	C15	R1	7.17990909001493
41	C11	R1	7.37503943134692
41	C16	R1	7.49185309632967
41	C8	R1	7.01122725542325
41	C7	R1	7.31288295528436
42	C23	R1	7.16992500144231
42	C17	R1	7.21916852046216
42	C12	R1	7.29462074889163
42	C10	R1	7.45121111183233
42	C3	R1	7.34872815423108
42	C14	R1	7.48381577726426
42	C5	R1	7.31288295528436
42	C9	R1	7.39231742277876
42	C24	R1	7.32192809488736
42	C6	R1	6.93073733756289
42	C21	R1	7.32192809488736
42	C19	R1	7.54689445988764
42	C1	R1	7.67948009950545
42	C22	R1	7.32192809488736
42	C4	R1	7.07681559705083
42	C13	R1	7.23840473932508
42	C18	R1	6.94251450533924
42	C15	R1	7.4178525148859
42	C11	R1	6.88264304936184
42	C16	R1	7.45121111183233
42	C8	R1	7.33985000288462
42	C20	R1	6.97727992349992
42	C7	R1	7.2667865406949
43	C17	R1	7.54689445988764
43	C12	R1	7.17990909001493
43	C10	R1	7.06608919045777
43	C3	R1	7.43462822763672
43	C14	R1	7.18982455888002
43	C9	R1	6.90689059560852
43	C24	R1	6.95419631038687
43	C6	R1	7.13955135239879
43	C21	R1	7.27612440527424
43	C19	R1	7.59991284218713
43	C1	R1	7.3037807481771
43	C22	R1	7.16992500144231
43	C4	R1	7.29462074889163
43	C13	R1	7.40087943628218
43	C18	R1	7.62935662007961
43	C15	R1	7.11894107272351
43	C11	R1	7.35755200461808
43	C16	R1	7.05528243550119
43	C7	R1	7.38370429247405
44	C23	R1	7.31288295528436
44	C17	R1	7.53915881110803
44	C12	R1	7
44	C3	R1	7.4093909361377
44	C14	R1	6.98868468677217
44	C9	R1	7.3037807481771
44	C6	R1	7.35755200461808
44	C21	R1	7.33091687811462
44	C19	R1	7.32192809488736
44	C1	R1	7.3037807481771
44	C22	R1	7.33985000288462
44	C4	R1	7
44	C13	R1	7.38370429247405
44	C18	R1	7.15987133677839
44	C15	R1	7.21916852046216
44	C11	R1	7.06608919045777
44	C16	R1	7.33091687811462
44	C8	R1	7.22881869049588
44	C20	R1	7.01122725542325
44	C7	R1	7.19967234483636
45	C23	R1	7.45121111183233
45	C12	R1	7.27612440527424
45	C10	R1	7.43462822763672
45	C3	R1	7.27612440527424
45	C14	R1	6.76818432477693
45	C5	R1	7.44294349584873
45	C9	R1	6.97727992349992
45	C24	R1	7.49984588708321
45	C6	R1	7.21916852046216
45	C21	R1	7.44294349584873
45	C1	R1	6.93073733756289
45	C22	R1	7.15987133677839
45	C4	R1	7.24792751344359
45	C13	R1	6.89481776330794
45	C18	R1	7.22881869049588
45	C11	R1	7.20945336562895
45	C16	R1	7.03342300153745
45	C8	R1	7.43462822763672
45	C20	R1	7.36632221424582
46	C23	R1	7.28540221886225
46	C17	R1	7.27612440527424
46	C12	R1	7.34872815423108
46	C10	R1	7.32192809488736
46	C3	R1	7.18982455888002
46	C14	R1	7.04439411935845
46	C9	R1	6.95419631038687
46	C24	R1	7.4093909361377
46	C6	R1	6.64385618977472
46	C21	R1	7.56985560833095
46	C19	R1	7.35755200461808
46	C1	R1	6.94251450533924
46	C22	R1	7.13955135239879
46	C4	R1	7.12928301694497
46	C13	R1	7.31288295528436
46	C18	R1	7.28540221886225
46	C15	R1	7.36632221424582
46	C16	R1	7.02236781302845
46	C8	R1	7.17990909001493
46	C20	R1	6.8073549220576
46	C7	R1	7.11894107272351
47	C23	R1	7.20945336562895
47	C17	R1	7.2667865406949
47	C12	R1	7.33091687811462
47	C10	R1	7.27612440527424
47	C3	R1	7.53138146051631
47	C14	R1	7.02236781302845
47	C5	R1	7.40087943628218
47	C9	R1	7.2667865406949
47	C24	R1	6.90689059560852
47	C6	R1	7.4093909361377
47	C21	R1	7.59991284218713
47	C19	R1	7.28540221886225
47	C1	R1	7.15987133677839
47	C22	R1	7.25738784269265
47	C13	R1	7.25738784269265
47	C18	R1	7.33985000288462
47	C15	R1	6.91886323727459
47	C11	R1	7.467605550083
47	C16	R1	7.21916852046216
47	C8	R1	7.4093909361377
47	C20	R1	7.4262647547021
47	C7	R1	7.49185309632967
48	C23	R1	7.45121111183233
48	C17	R1	7.25738784269265
48	C12	R1	7.40087943628218
48	C10	R1	7.06608919045777
48	C3	R1	7.17990909001493
48	C14	R1	7.32192809488736
48	C5	R1	7.15987133677839
48	C9	R1	7.14974711950468
48	C24	R1	7.4093909361377
48	C6	R1	7.13955135239879
48	C21	R1	7.33985000288462
48	C19	R1	7.08746284125034
48	C1	R1	7.16992500144231
48	C22	R1	7.48381577726426
48	C4	R1	7.43462822763672
48	C13	R1	7.28540221886225
48	C18	R1	7.22881869049588
48	C15	R1	7.18982455888002
48	C11	R1	7.16992500144231
48	C8	R1	7.28540221886225
48	C7	R1	7.31288295528436
49	C23	R1	7.24792751344359
49	C17	R1	7.13955135239879
49	C12	R1	7.27612440527424
49	C10	R1	7.09803208296053
49	C3	R1	7
49	C14	R1	7.22881869049588
49	C5	R1	7.33985000288462
49	C9	R1	7.27612440527424
49	C24	R1	7.23840473932508
49	C6	R1	7.07681559705083
49	C19	R1	7.18982455888002
49	C1	R1	6.89481776330794
49	C22	R1	7.33985000288462
49	C4	R1	7.04439411935845
49	C13	R1	7.21916852046216
49	C18	R1	7.11894107272351
49	C15	R1	7.08746284125034
49	C11	R1	6.98868468677217
49	C16	R1	7.12928301694497
49	C8	R1	7.35755200461808
49	C20	R1	7.54689445988764
49	C7	R1	7.22881869049588
50	C17	R1	7.3037807481771
50	C12	R1	7.01122725542325
50	C3	R1	7.25738784269265
50	C5	R1	7.3037807481771
50	C9	R1	7.3037807481771
50	C24	R1	7.39231742277876
50	C6	R1	7.08746284125034
50	C21	R1	7.29462074889163
50	C19	R1	7.05528243550119
50	C1	R1	7.33985000288462
50	C22	R1	7.53915881110803
50	C4	R1	7.43462822763672
50	C13	R1	7.12928301694497
50	C18	R1	7.03342300153745
50	C15	R1	7.35755200461808
50	C11	R1	6.90689059560852
50	C16	R1	7.18982455888002
50	C8	R1	7.29462074889163
50	C20	R1	7.57742882803575
50	C7	R1	7.08746284125034
51	C23	R1	7.06608919045777
51	C17	R1	7.22881869049588
51	C12	R1	7.03342300153745
51	C10	R1	7.43462822763672
51	C3	R1	7.45121111183233
51	C14	R1	7.35755200461808
51	C5	R1	7.27612440527424
51	C9	R1	6.8073549220576
51	C24	R1	7.24792751344359
51	C6	R1	7.49984588708321
51	C21	R1	7.2667865406949
51	C19	R1	7.34872815423108
51	C1	R1	7.05528243550119
51	C4	R1	7.467605550083
51	C13	R1	6.91886323727459
51	C15	R1	6.91886323727459
51	C11	R1	6.97727992349992
51	C16	R1	7.02236781302845
51	C20	R1	7.56985560833095
51	C7	R1	7.14974711950468
52	C23	R1	7.3037807481771
52	C17	R1	7.09803208296053
52	C12	R1	7.06608919045777
52	C10	R1	7.35755200461808
52	C3	R1	7.05528243550119
52	C14	R1	7.20945336562895
52	C5	R1	6.89481776330794
52	C9	R1	6.90689059560852
52	C24	R1	7.18982455888002
52	C6	R1	7.48381577726426
52	C19	R1	7.01122725542325
52	C1	R1	7.36632221424582
52	C22	R1	7.32192809488736
52	C4	R1	7.43462822763672
52	C13	R1	7.4757334309664
52	C18	R1	7.22881869049588
52	C15	R1	7.17990909001493
52	C11	R1	7.13955135239879
52	C8	R1	7.48381577726426
52	C20	R1	7.2667865406949
52	C7	R1	7.44294349584873
53	C23	R1	7.02236781302845
53	C12	R1	6.89481776330794
53	C10	R1	7.01122725542325
53	C3	R1	7.40087943628218
53	C14	R1	7.14974711950468
53	C5	R1	7.22881869049588
53	C9	R1	7.04439411935845
53	C24	R1	7.25738784269265
53	C6	R1	7.37503943134692
53	C21	R1	7.28540221886225
53	C19	R1	6.98868468677217
53	C1	R1	7.3037807481771
53	C22	R1	7.01122725542325
53	C4	R1	6.95419631038687
53	C13	R1	7.14974711950468
53	C18	R1	7.4178525148859
53	C15	R1	7.14974711950468
53	C11	R1	7.35755200461808
53	C16	R1	7.29462074889163
53	C8	R1	7.53915881110803
53	C20	R1	7.59991284218713
53	C7	R1	7.35755200461808
54	C23	R1	7.19967234483636
54	C17	R1	6.83289001416474
54	C12	R1	7.21916852046216
54	C10	R1	7.25738784269265
54	C3	R1	7.39231742277876
54	C14	R1	7.32192809488736
54	C5	R1	7.38370429247405
54	C9	R1	7.34872815423108
54	C24	R1	7.06608919045777
54	C6	R1	7.32192809488736
54	C21	R1	7
54	C19	R1	7.33091687811462
54	C1	R1	7.11894107272351
54	C22	R1	7.24792751344359
54	C4	R1	7.4178525148859
54	C13	R1	7.40087943628218
54	C18	R1	6.76818432477693
54	C15	R1	7.04439411935845
54	C11	R1	7.17990909001493
54	C16	R1	7.16992500144231
54	C20	R1	7.11894107272351
54	C7	R1	7.09803208296053
55	C23	R1	7.18982455888002
55	C17	R1	6.83289001416474
55	C12	R1	6.74146698640115
55	C10	R1	7.49984588708321
55	C3	R1	7.32192809488736
55	C14	R1	7.39231742277876
55	C5	R1	7.13955135239879
55	C9	R1	7.31288295528436
55	C24	R1	7.31288295528436
55	C6	R1	7.32192809488736
55	C21	R1	7.33985000288462
55	C19	R1	7.38370429247405
55	C1	R1	7.14974711950468
55	C22	R1	7.31288295528436
55	C4	R1	7.58496250072116
55	C13	R1	7.53138146051631
55	C18	R1	7.45121111183233
55	C15	R1	7.07681559705083
55	C11	R1	7.16992500144231
55	C16	R1	6.84549005094437
55	C8	R1	7.36632221424582
55	C20	R1	7.31288295528436
55	C7	R1	7.15987133677839
56	C23	R1	7.52356195605701
56	C17	R1	7.21916852046216
56	C12	R1	7.16992500144231
56	C10	R1	7.13955135239879
56	C14	R1	7.29462074889163
56	C5	R1	7.48381577726426
56	C9	R1	7.2667865406949
56	C24	R1	7.12928301694497
56	C6	R1	7.55458885167764
56	C21	R1	7.32192809488736
56	C19	R1	7.5077946401987
56	C22	R1	7.06608919045777
56	C4	R1	7.58496250072116
56	C13	R1	7.2667865406949
56	C18	R1	7.79441586635011
56	C15	R1	7.22881869049588
56	C11	R1	7.01122725542325
56	C16	R1	7.4093909361377
56	C8	R1	7.02236781302845
56	C20	R1	7.4594316186373
56	C7	R1	7.25738784269265
57	C23	R1	7.52356195605701
57	C17	R1	7.24792751344359
57	C12	R1	7.49185309632967
57	C10	R1	7.18982455888002
57	C3	R1	7.23840473932508
57	C14	R1	7.17990909001493
57	C5	R1	7.38370429247405
57	C9	R1	7.05528243550119
57	C24	R1	7.43462822763672
57	C6	R1	6.8703647195834
57	C21	R1	7.51569983828404
57	C19	R1	7.05528243550119
57	C1	R1	6.8703647195834
57	C22	R1	7.28540221886225
57	C4	R1	7.32192809488736
57	C13	R1	7.36632221424582
57	C18	R1	7.23840473932508
57	C15	R1	7.16992500144231
57	C11	R1	7.36632221424582
57	C16	R1	7.25738784269265
57	C8	R1	7.05528243550119
57	C20	R1	7.22881869049588
57	C7	R1	7.467605550083
58	C23	R1	7.01122725542325
58	C17	R1	7.48381577726426
58	C12	R1	6.95419631038687
58	C10	R1	7.13955135239879
58	C3	R1	7.4757334309664
58	C5	R1	7.3037807481771
58	C9	R1	7.33985000288462
58	C24	R1	7.37503943134692
58	C6	R1	7.35755200461808
58	C19	R1	7.35755200461808
58	C1	R1	7.3037807481771
58	C4	R1	7.4757334309664
58	C13	R1	7.28540221886225
58	C18	R1	7.03342300153745
58	C11	R1	7.07681559705083
58	C16	R1	7.40087943628218
58	C8	R1	7.35755200461808
58	C20	R1	6.98868468677217
58	C7	R1	6.95419631038687
59	C23	R1	7.01122725542325
59	C17	R1	7.2667865406949
59	C12	R1	6.93073733756289
59	C10	R1	7.16992500144231
59	C3	R1	7.06608919045777
59	C14	R1	7.4178525148859
59	C5	R1	7.34872815423108
59	C24	R1	7.12928301694497
59	C6	R1	7.31288295528436
59	C21	R1	7.04439411935845
59	C19	R1	7.37503943134692
59	C1	R1	7.3037807481771
59	C22	R1	7.05528243550119
59	C4	R1	7.38370429247405
59	C13	R1	7.24792751344359
59	C18	R1	7.20945336562895
59	C15	R1	7.11894107272351
59	C11	R1	7.25738784269265
59	C8	R1	7.13955135239879
59	C20	R1	7.25738784269265
59	C7	R1	7.4262647547021
60	C23	R1	7.39231742277876
60	C12	R1	7.49185309632967
60	C10	R1	7.55458885167764
60	C14	R1	7.3037807481771
60	C5	R1	7.4757334309664
60	C9	R1	7.44294349584873
60	C24	R1	7.56985560833095
60	C6	R1	7.24792751344359
60	C21	R1	7.467605550083
60	C19	R1	7.05528243550119
60	C1	R1	7.3037807481771
60	C22	R1	7.10852445677817
60	C13	R1	7.53138146051631
60	C18	R1	7.21916852046216
60	C15	R1	7.54689445988764
60	C11	R1	7.28540221886225
60	C16	R1	7.4093909361377
60	C8	R1	7.09803208296053
60	C20	R1	6.88264304936184
60	C7	R1	7.15987133677839
61	C23	R1	7.4262647547021
61	C17	R1	7.15987133677839
61	C12	R1	7.2667865406949
61	C10	R1	7.32192809488736
61	C3	R1	7.24792751344359
61	C14	R1	7.39231742277876
61	C5	R1	7.22881869049588
61	C9	R1	7.14974711950468
61	C24	R1	7.27612440527424
61	C6	R1	7.14974711950468
61	C21	R1	7.01122725542325
61	C19	R1	7.22881869049588
61	C1	R1	6.8073549220576
61	C4	R1	7.38370429247405
61	C13	R1	7.2667865406949
61	C18	R1	7.12928301694497
61	C15	R1	6.93073733756289
61	C11	R1	7.36632221424582
61	C16	R1	6.83289001416474
61	C8	R1	7.33985000288462
61	C20	R1	6.93073733756289
61	C7	R1	7.51569983828404
62	C23	R1	7.467605550083
62	C12	R1	7.22881869049588
62	C10	R1	7.08746284125034
62	C3	R1	7.53138146051631
62	C14	R1	7.15987133677839
62	C5	R1	7.45121111183233
62	C9	R1	7.25738784269265
62	C24	R1	7.53138146051631
62	C21	R1	7.2667865406949
62	C19	R1	7.10852445677817
62	C1	R1	7.24792751344359
62	C22	R1	7.14974711950468
62	C4	R1	7.21916852046216
62	C13	R1	7.04439411935845
62	C18	R1	7.16992500144231
62	C15	R1	7.55458885167764
62	C11	R1	7.08746284125034
62	C16	R1	7.12928301694497
62	C8	R1	6.98868468677217
62	C20	R1	7.10852445677817
62	C7	R1	7.20945336562895
63	C23	R1	7.2667865406949
63	C17	R1	7.07681559705083
63	C12	R1	7.18982455888002
63	C10	R1	7.11894107272351
63	C3	R1	7.36632221424582
63	C14	R1	7.55458885167764
63	C5	R1	7.28540221886225
63	C9	R1	7.31288295528436
63	C24	R1	7.03342300153745
63	C6	R1	7.3037807481771
63	C21	R1	7.29462074889163
63	C19	R1	7.4262647547021
63	C22	R1	6.96578428466209
63	C4	R1	7.36632221424582
63	C13	R1	7.37503943134692
63	C15	R1	7.32192809488736
63	C11	R1	7.25738784269265
63	C16	R1	6.6724253419715
63	C8	R1	7.38370429247405
63	C20	R1	7.29462074889163
64	C23	R1	7.11894107272351
64	C17	R1	7.4757334309664
64	C12	R1	7.25738784269265
64	C10	R1	6.93073733756289
64	C3	R1	7.34872815423108
64	C14	R1	7.5077946401987
64	C5	R1	6.84549005094437
64	C9	R1	7.19967234483636
64	C24	R1	7.3037807481771
64	C6	R1	7.14974711950468
64	C21	R1	7.31288295528436
64	C1	R1	7.4594316186373
64	C22	R1	7.35755200461808
64	C4	R1	7.3037807481771
64	C13	R1	7.4093909361377
64	C18	R1	7.65821148275179
64	C15	R1	7.10852445677817
64	C11	R1	6.89481776330794
64	C16	R1	7.34872815423108
64	C8	R1	7
64	C20	R1	7.37503943134692
64	C7	R1	6.93073733756289
65	C23	R1	7.56224242422107
65	C17	R1	7.39231742277876
65	C12	R1	7.31288295528436
65	C10	R1	7.35755200461808
65	C3	R1	7.45121111183233
65	C14	R1	7.21916852046216
65	C5	R1	7.25738784269265
65	C9	R1	7.43462822763672
65	C24	R1	7.33091687811462
65	C6	R1	7.17990909001493
65	C21	R1	7.62205181945638
65	C19	R1	7.18982455888002
65	C1	R1	7.12928301694497
65	C22	R1	7.32192809488736
65	C4	R1	7.14974711950468
65	C13	R1	7.4178525148859
65	C18	R1	7.20945336562895
65	C15	R1	7.20945336562895
65	C11	R1	6.94251450533924
65	C16	R1	7.12928301694497
65	C8	R1	7.12928301694497
65	C20	R1	6.88264304936184
65	C7	R1	7.15987133677839
66	C23	R1	6.96578428466209
66	C17	R1	7.12928301694497
66	C12	R1	7.32192809488736
66	C10	R1	7.15987133677839
66	C3	R1	7.4093909361377
66	C14	R1	7.39231742277876
66	C5	R1	7.4262647547021
66	C9	R1	7.23840473932508
66	C24	R1	7.51569983828404
66	C6	R1	7.4262647547021
66	C21	R1	7.4178525148859
66	C19	R1	7.4757334309664
66	C1	R1	7.32192809488736
66	C22	R1	6.95419631038687
66	C13	R1	7.4093909361377
66	C18	R1	7.17990909001493
66	C15	R1	7.38370429247405
66	C11	R1	6.98868468677217
66	C16	R1	6.98868468677217
66	C8	R1	7.5077946401987
66	C20	R1	7.27612440527424
67	C23	R1	7.60733031374961
67	C17	R1	7.31288295528436
67	C12	R1	7.01122725542325
67	C10	R1	7.4262647547021
67	C3	R1	7.36632221424582
67	C14	R1	7.24792751344359
67	C5	R1	7.03342300153745
67	C9	R1	7.09803208296053
67	C24	R1	7.16992500144231
67	C6	R1	7.68650052718322
67	C21	R1	7.59991284218713
67	C19	R1	7.37503943134692
67	C1	R1	7.09803208296053
67	C22	R1	7.14974711950468
67	C4	R1	7.3037807481771
67	C13	R1	7.16992500144231
67	C18	R1	6.70043971814109
67	C15	R1	7.10852445677817
67	C11	R1	7.33985000288462
67	C16	R1	7.18982455888002
67	C8	R1	6.90689059560852
67	C20	R1	7.49185309632967
67	C7	R1	7.14974711950468
68	C23	R1	7.04439411935845
68	C17	R1	7
68	C12	R1	7.21916852046216
68	C10	R1	7.4178525148859
68	C3	R1	7.71424551766612
68	C14	R1	7.33985000288462
68	C5	R1	7.14974711950468
68	C9	R1	7.03342300153745
68	C24	R1	7.33985000288462
68	C6	R1	7.08746284125034
68	C21	R1	7.10852445677817
68	C19	R1	7.53915881110803
68	C1	R1	7.36632221424582
68	C22	R1	7.43462822763672
68	C4	R1	6.95419631038687
68	C13	R1	7.5077946401987
68	C15	R1	7.02236781302845
68	C11	R1	7.33091687811462
68	C16	R1	7.33091687811462
68	C8	R1	7.4178525148859
68	C20	R1	7.4262647547021
69	C23	R1	7.5077946401987
69	C17	R1	7.13955135239879
69	C12	R1	6.98868468677217
69	C10	R1	7.14974711950468
69	C3	R1	7.13955135239879
69	C14	R1	7.31288295528436
69	C9	R1	7.33985000288462
69	C24	R1	7.31288295528436
69	C6	R1	7.43462822763672
69	C21	R1	7.24792751344359
69	C19	R1	6.76818432477693
69	C1	R1	7.02236781302845
69	C22	R1	7
69	C4	R1	7.32192809488736
69	C13	R1	7.32192809488736
69	C18	R1	7.38370429247405
69	C15	R1	7.11894107272351
69	C11	R1	7.33985000288462
69	C16	R1	7.02236781302845
69	C8	R1	7.2667865406949
69	C20	R1	7.27612440527424
69	C7	R1	6.85798099512757
70	C23	R1	7.23840473932508
70	C17	R1	7.39231742277876
70	C12	R1	7.4178525148859
70	C10	R1	7.16992500144231
70	C3	R1	6.97727992349992
70	C14	R1	7.55458885167764
70	C9	R1	7.15987133677839
70	C6	R1	7.20945336562895
70	C21	R1	6.89481776330794
70	C19	R1	7.4262647547021
70	C1	R1	7.56985560833095
70	C22	R1	7.29462074889163
70	C4	R1	7.25738784269265
70	C13	R1	7.20945336562895
70	C18	R1	7.04439411935845
70	C15	R1	7.13955135239879
70	C16	R1	6.91886323727459
70	C8	R1	7.49185309632967
70	C20	R1	7.4093909361377
71	C23	R1	7.07681559705083
71	C17	R1	7.19967234483636
71	C12	R1	7.60733031374961
71	C10	R1	7.4178525148859
71	C3	R1	7.3037807481771
71	C14	R1	7.08746284125034
71	C9	R1	7.5077946401987
71	C24	R1	7.11894107272351
71	C6	R1	7.19967234483636
71	C21	R1	7.10852445677817
71	C19	R1	6.89481776330794
71	C1	R1	7.25738784269265
71	C22	R1	7.27612440527424
71	C4	R1	7.4757334309664
71	C13	R1	7.32192809488736
71	C18	R1	7.19967234483636
71	C15	R1	7
71	C11	R1	7.07681559705083
71	C16	R1	7.4757334309664
71	C8	R1	7.23840473932508
71	C20	R1	7.57742882803575
72	C23	R1	7.4178525148859
72	C17	R1	7.18982455888002
72	C12	R1	7.51569983828404
72	C10	R1	7.15987133677839
72	C3	R1	7.21916852046216
72	C14	R1	7.2667865406949
72	C5	R1	6.85798099512757
72	C9	R1	7.2667865406949
72	C24	R1	7.07681559705083
72	C6	R1	6.95419631038687
72	C21	R1	7.28540221886225
72	C19	R1	7.27612440527424
72	C1	R1	7.2667865406949
72	C4	R1	7.20945336562895
72	C13	R1	7.48381577726426
72	C18	R1	7.29462074889163
72	C15	R1	7.14974711950468
72	C11	R1	7.38370429247405
72	C16	R1	7.19967234483636
72	C8	R1	7.6724253419715
72	C20	R1	7.05528243550119
72	C7	R1	6.84549005094437
73	C23	R1	7.01122725542325
73	C17	R1	7.35755200461808
73	C12	R1	7.06608919045777
73	C10	R1	7.34872815423108
73	C3	R1	7.21916852046216
73	C14	R1	7.27612440527424
73	C5	R1	7.12928301694497
73	C24	R1	7.5077946401987
73	C6	R1	7.19967234483636
73	C21	R1	7.27612440527424
73	C19	R1	7.17990909001493
73	C1	R1	7.24792751344359
73	C22	R1	7.54689445988764
73	C4	R1	7.70043971814109
73	C13	R1	7.27612440527424
73	C18	R1	6.98868468677217
73	C15	R1	7.34872815423108
73	C11	R1	7.39231742277876
73	C16	R1	7.4178525148859
73	C8	R1	7.10852445677817
73	C20	R1	7.39231742277876
73	C7	R1	7.24792751344359
74	C23	R1	7.33985000288462
74	C12	R1	7.37503943134692
74	C3	R1	7.33985000288462
74	C14	R1	7.28540221886225
74	C5	R1	7.37503943134692
74	C9	R1	7.24792751344359
74	C24	R1	7.20945336562895
74	C6	R1	7.3037807481771
74	C21	R1	7.19967234483636
74	C19	R1	7.38370429247405
74	C1	R1	7.29462074889163
74	C22	R1	6.95419631038687
74	C4	R1	7.09803208296053
74	C13	R1	7.38370429247405
74	C18	R1	7.16992500144231
74	C15	R1	7.07681559705083
74	C11	R1	7.33091687811462
74	C16	R1	7.13955135239879
74	C8	R1	7.03342300153745
74	C20	R1	7.27612440527424
74	C7	R1	7.02236781302845
75	C23	R1	7.44294349584873
75	C17	R1	7.21916852046216
75	C12	R1	7.21916852046216
75	C10	R1	7.29462074889163
75	C3	R1	7.37503943134692
75	C14	R1	7.23840473932508
75	C5	R1	7.48381577726426
75	C9	R1	7.5077946401987
75	C24	R1	7.67948009950545
75	C6	R1	7.18982455888002
75	C21	R1	7.22881869049588
75	C19	R1	7.53138146051631
75	C1	R1	7.32192809488736
75	C22	R1	7.22881869049588
75	C4	R1	7.40087943628218
75	C13	R1	7.37503943134692
75	C18	R1	7.21916852046216
75	C15	R1	6.76818432477693
75	C11	R1	7.27612440527424
75	C16	R1	7.35755200461808
75	C8	R1	7.25738784269265
75	C20	R1	7.53138146051631
75	C7	R1	7.07681559705083
76	C23	R1	7.21916852046216
76	C17	R1	7.21916852046216
76	C12	R1	7.08746284125034
76	C3	R1	7.22881869049588
76	C14	R1	7.35755200461808
76	C5	R1	7.24792751344359
76	C9	R1	7.31288295528436
76	C24	R1	7.22881869049588
76	C6	R1	7.08746284125034
76	C21	R1	7.53915881110803
76	C19	R1	7.56985560833095
76	C1	R1	7.51569983828404
76	C22	R1	7.35755200461808
76	C4	R1	6.8073549220576
76	C13	R1	7.4262647547021
76	C18	R1	6.82017896241519
76	C15	R1	7.57742882803575
76	C11	R1	6.83289001416474
76	C16	R1	7.13955135239879
76	C8	R1	7.05528243550119
76	C20	R1	7.17990909001493
76	C7	R1	7.4262647547021
77	C23	R1	7.2667865406949
77	C17	R1	7.37503943134692
77	C12	R1	7.14974711950468
77	C10	R1	7.15987133677839
77	C14	R1	7.2667865406949
77	C5	R1	7.4262647547021
77	C9	R1	7.27612440527424
77	C24	R1	7.21916852046216
77	C6	R1	7.37503943134692
77	C19	R1	7.38370429247405
77	C1	R1	7
77	C22	R1	7.33985000288462
77	C4	R1	7.08746284125034
77	C13	R1	7.21916852046216
77	C18	R1	7.07681559705083
77	C15	R1	7.3037807481771
77	C16	R1	7.23840473932508
77	C8	R1	6.59991284218713
77	C20	R1	7.39231742277876
78	C23	R1	6.91886323727459
78	C17	R1	7.18982455888002
78	C12	R1	7.28540221886225
78	C10	R1	7.4093909361377
78	C3	R1	6.91886323727459
78	C14	R1	7.25738784269265
78	C5	R1	7.20945336562895
78	C9	R1	7.37503943134692
78	C24	R1	7.27612440527424
78	C6	R1	7.51569983828404
78	C21	R1	7.06608919045777
78	C19	R1	7.21916852046216
78	C1	R1	7.467605550083
78	C22	R1	7.22881869049588
78	C4	R1	7.14974711950468
78	C13	R1	7.10852445677817
78	C18	R1	7.17990909001493
78	C11	R1	7.45121111183233
78	C16	R1	7.10852445677817
78	C8	R1	7.4178525148859
78	C20	R1	7.49185309632967
79	C23	R1	7.4178525148859
79	C17	R1	7.4594316186373
79	C12	R1	7.19967234483636
79	C10	R1	7.06608919045777
79	C3	R1	7.38370429247405
79	C14	R1	7.31288295528436
79	C24	R1	7.24792751344359
79	C6	R1	7.49984588708321
79	C21	R1	7.11894107272351
79	C19	R1	7.16992500144231
79	C1	R1	7.08746284125034
79	C22	R1	7.62205181945638
79	C4	R1	7.49185309632967
79	C13	R1	7.19967234483636
79	C18	R1	7.21916852046216
79	C15	R1	7.06608919045777
79	C11	R1	7.53915881110803
79	C16	R1	7.53915881110803
79	C8	R1	7.17990909001493
79	C20	R1	7.4093909361377
79	C7	R1	7.2667865406949
80	C23	R1	7.33985000288462
80	C17	R1	7.13955135239879
80	C12	R1	7.16992500144231
80	C10	R1	7.19967234483636
80	C3	R1	7.59245703726808
80	C14	R1	7.05528243550119
80	C5	R1	7.34872815423108
80	C9	R1	7.25738784269265
80	C24	R1	7.14974711950468
80	C6	R1	6.98868468677217
80	C21	R1	7.2667865406949
80	C19	R1	7.467605550083
80	C1	R1	7.2667865406949
80	C22	R1	7.2667865406949
80	C4	R1	7.11894107272351
80	C13	R1	7.59245703726808
80	C11	R1	7.3037807481771
80	C16	R1	7.23840473932508
80	C8	R1	6.91886323727459
80	C20	R1	7.37503943134692
80	C7	R1	7.24792751344359
81	C23	R1	7.15987133677839
81	C17	R1	7.12928301694497
81	C12	R1	7.12928301694497
81	C10	R1	7.08746284125034
81	C3	R1	7.11894107272351
81	C14	R1	7.18982455888002
81	C5	R1	7.25738784269265
81	C9	R1	7.5077946401987
81	C6	R1	7.08746284125034
81	C19	R1	7.40087943628218
81	C1	R1	7.37503943134692
81	C22	R1	7.53138146051631
81	C4	R1	7.32192809488736
81	C13	R1	7.08746284125034
81	C18	R1	7.28540221886225
81	C15	R1	7.04439411935845
81	C11	R1	7.40087943628218
81	C16	R1	7.01122725542325
81	C8	R1	7.54689445988764
81	C20	R1	7.33091687811462
81	C7	R1	7.03342300153745
82	C23	R1	7.05528243550119
82	C17	R1	7.20945336562895
82	C12	R1	7.11894107272351
82	C10	R1	7.09803208296053
82	C3	R1	7.13955135239879
82	C14	R1	7.04439411935845
82	C5	R1	7.37503943134692
82	C24	R1	7.28540221886225
82	C21	R1	7.31288295528436
82	C1	R1	7.4093909361377
82	C22	R1	7.06608919045777
82	C4	R1	7.3037807481771
82	C13	R1	7.08746284125034
82	C18	R1	7.3037807481771
82	C15	R1	7.23840473932508
82	C11	R1	7.4262647547021
82	C8	R1	7.36632221424582
82	C20	R1	7.31288295528436
82	C7	R1	7.27612440527424
83	C23	R1	6.91886323727459
83	C17	R1	7.40087943628218
83	C12	R1	7.27612440527424
83	C10	R1	7.4178525148859
83	C14	R1	7.35755200461808
83	C5	R1	7.28540221886225
83	C9	R1	7.20945336562895
83	C24	R1	7.4178525148859
83	C6	R1	7.54689445988764
83	C21	R1	6.90689059560852
83	C19	R1	7.17990909001493
83	C1	R1	7.40087943628218
83	C22	R1	7.01122725542325
83	C4	R1	7.11894107272351
83	C13	R1	7.34872815423108
83	C18	R1	7.4178525148859
83	C15	R1	7.03342300153745
83	C11	R1	7.20945336562895
83	C16	R1	7.05528243550119
83	C8	R1	7.22881869049588
83	C20	R1	7.09803208296053
83	C7	R1	7.33091687811462
84	C23	R1	7.08746284125034
84	C17	R1	7.06608919045777
84	C12	R1	7.09803208296053
84	C10	R1	7.53915881110803
84	C3	R1	7.04439411935845
84	C5	R1	7.35755200461808
84	C9	R1	7.02236781302845
84	C21	R1	7.16992500144231
84	C19	R1	7.52356195605701
84	C1	R1	7.10852445677817
84	C22	R1	7.5077946401987
84	C4	R1	7.19967234483636
84	C13	R1	7.54689445988764
84	C18	R1	7.17990909001493
84	C11	R1	7.33091687811462
84	C16	R1	7.14974711950468
84	C20	R1	7.24792751344359
84	C7	R1	7.38370429247405
85	C23	R1	6.93073733756289
85	C17	R1	7.43462822763672
85	C10	R1	7.36632221424582
85	C3	R1	7.11894107272351
85	C14	R1	6.85798099512757
85	C9	R1	7.06608919045777
85	C24	R1	7.33091687811462
85	C6	R1	7.40087943628218
85	C21	R1	7.28540221886225
85	C19	R1	7.18982455888002
85	C1	R1	7.45121111183233
85	C22	R1	7.17990909001493
85	C4	R1	7.08746284125034
85	C13	R1	7.33091687811462
85	C18	R1	7.14974711950468
85	C15	R1	7.08746284125034
85	C11	R1	7.16992500144231
85	C16	R1	7.2667865406949
85	C8	R1	7.28540221886225
85	C20	R1	7.01122725542325
85	C7	R1	7.48381577726426
86	C23	R1	7.08746284125034
86	C17	R1	7.34872815423108
86	C12	R1	7.18982455888002
86	C10	R1	7.37503943134692
86	C3	R1	7.23840473932508
86	C14	R1	7.21916852046216
86	C5	R1	7.36632221424582
86	C9	R1	7.24792751344359
86	C24	R1	7.24792751344359
86	C6	R1	7.09803208296053
86	C21	R1	7.37503943134692
86	C19	R1	7.4178525148859
86	C22	R1	7.03342300153745
86	C4	R1	7.35755200461808
86	C13	R1	7.5077946401987
86	C18	R1	7.24792751344359
86	C15	R1	7.05528243550119
86	C11	R1	7.08746284125034
86	C16	R1	7.20945336562895
86	C8	R1	7.34872815423108
86	C20	R1	7.48381577726426
86	C7	R1	7.31288295528436
87	C17	R1	7.37503943134692
87	C12	R1	7.12928301694497
87	C10	R1	7.22881869049588
87	C3	R1	7.21916852046216
87	C14	R1	7.12928301694497
87	C5	R1	7.29462074889163
87	C9	R1	7
87	C24	R1	7.37503943134692
87	C6	R1	7.52356195605701
87	C21	R1	7.4178525148859
87	C19	R1	7.57742882803575
87	C1	R1	7.15987133677839
87	C22	R1	7.10852445677817
87	C4	R1	7.11894107272351
87	C13	R1	7.59991284218713
87	C18	R1	7.18982455888002
87	C15	R1	7.38370429247405
87	C16	R1	7.19967234483636
87	C8	R1	7.13955135239879
87	C20	R1	7.45121111183233
87	C7	R1	7.64385618977472
88	C23	R1	7.28540221886225
88	C17	R1	7.33091687811462
88	C12	R1	7.35755200461808
88	C10	R1	7.32192809488736
88	C3	R1	7.33091687811462
88	C14	R1	7.10852445677817
88	C5	R1	7.17990909001493
88	C9	R1	7.31288295528436
88	C24	R1	7.22881869049588
88	C6	R1	7.25738784269265
88	C21	R1	7.4594316186373
88	C19	R1	7.29462074889163
88	C1	R1	7.12928301694497
88	C22	R1	7.4178525148859
88	C4	R1	7.35755200461808
88	C13	R1	7.14974711950468
88	C18	R1	7.28540221886225
88	C15	R1	7.35755200461808
88	C11	R1	6.98868468677217
88	C16	R1	7.3037807481771
88	C8	R1	7.05528243550119
88	C20	R1	7.59991284218713
88	C7	R1	7
89	C23	R1	7.59991284218713
89	C17	R1	7.17990909001493
89	C12	R1	7.07681559705083
89	C10	R1	7.3037807481771
89	C3	R1	7.22881869049588
89	C5	R1	6.96578428466209
89	C9	R1	7.60733031374961
89	C24	R1	7.52356195605701
89	C6	R1	7.24792751344359
89	C21	R1	7.4594316186373
89	C1	R1	7.33091687811462
89	C22	R1	7.10852445677817
89	C4	R1	7.25738784269265
89	C13	R1	7.65821148275179
89	C18	R1	7.33985000288462
89	C15	R1	6.91886323727459
89	C11	R1	7.25738784269265
89	C16	R1	7.32192809488736
89	C8	R1	7.05528243550119
89	C20	R1	7.49185309632967
89	C7	R1	7
90	C23	R1	7.4757334309664
90	C17	R1	7.04439411935845
90	C12	R1	6.98868468677217
90	C10	R1	7.20945336562895
90	C3	R1	7.09803208296053
90	C14	R1	7.10852445677817
90	C5	R1	7.24792751344359
90	C9	R1	7.23840473932508
90	C6	R1	7.27612440527424
90	C19	R1	7.34872815423108
90	C1	R1	7.21916852046216
90	C22	R1	7.08746284125034
90	C4	R1	7.72109918870719
90	C13	R1	7.34872815423108
90	C18	R1	7.3037807481771
90	C15	R1	7.22881869049588
90	C11	R1	7.33091687811462
90	C16	R1	7.2667865406949
90	C8	R1	7.15987133677839
90	C20	R1	7.23840473932508
90	C7	R1	7.25738784269265
91	C23	R1	7.31288295528436
91	C12	R1	7.17990909001493
91	C3	R1	7.60733031374961
91	C9	R1	7.35755200461808
91	C24	R1	7.04439411935845
91	C6	R1	7.38370429247405
91	C21	R1	6.90689059560852
91	C19	R1	7.63662462054365
91	C1	R1	7.4757334309664
91	C22	R1	7.4594316186373
91	C4	R1	7.4093909361377
91	C18	R1	7.7279204545632
91	C11	R1	7.67948009950545
91	C8	R1	7.60733031374961
91	C20	R1	7.25738784269265
91	C7	R1	7.44294349584873
92	C23	R1	7.4178525148859
92	C17	R1	7.27612440527424
92	C12	R1	7.2667865406949
92	C10	R1	7.33091687811462
92	C3	R1	7.17990909001493
92	C14	R1	7.43462822763672
92	C5	R1	6.93073733756289
92	C9	R1	7.73470962022584
92	C24	R1	7.29462074889163
92	C6	R1	7.2667865406949
92	C21	R1	7.27612440527424
92	C19	R1	6.98868468677217
92	C1	R1	7.45121111183233
92	C22	R1	6.98868468677217
92	C4	R1	7.31288295528436
92	C13	R1	6.82017896241519
92	C18	R1	7.19967234483636
92	C16	R1	7.38370429247405
92	C8	R1	7.22881869049588
92	C20	R1	7.57742882803575
92	C7	R1	7.2667865406949
93	C23	R1	7.14974711950468
93	C17	R1	7.09803208296053
93	C12	R1	7.29462074889163
93	C10	R1	7.01122725542325
93	C3	R1	6.70043971814109
93	C5	R1	7.01122725542325
93	C9	R1	7.14974711950468
93	C24	R1	7.4178525148859
93	C6	R1	7.40087943628218
93	C21	R1	7.24792751344359
93	C19	R1	7.02236781302845
93	C1	R1	7.18982455888002
93	C4	R1	7.2667865406949
93	C13	R1	7.11894107272351
93	C18	R1	6.91886323727459
93	C15	R1	7.11894107272351
93	C11	R1	7.14974711950468
93	C16	R1	7.21916852046216
93	C8	R1	7.38370429247405
93	C20	R1	7.51569983828404
94	C23	R1	6.8703647195834
94	C17	R1	7.28540221886225
94	C12	R1	7.64385618977472
94	C10	R1	7.27612440527424
94	C3	R1	7.4757334309664
94	C5	R1	6.93073733756289
94	C9	R1	6.79441586635011
94	C24	R1	7.39231742277876
94	C21	R1	7.14974711950468
94	C19	R1	7.01122725542325
94	C1	R1	7.33985000288462
94	C22	R1	7.22881869049588
94	C4	R1	7.3037807481771
94	C13	R1	7.2667865406949
94	C18	R1	7.15987133677839
94	C15	R1	7.19967234483636
94	C11	R1	6.90689059560852
94	C16	R1	7.28540221886225
94	C8	R1	7.31288295528436
94	C20	R1	7.19967234483636
94	C7	R1	7.36632221424582
95	C23	R1	7.24792751344359
95	C17	R1	7.06608919045777
95	C12	R1	7.03342300153745
95	C10	R1	7
95	C3	R1	7.16992500144231
95	C14	R1	7.28540221886225
95	C5	R1	7.35755200461808
95	C9	R1	6.88264304936184
95	C24	R1	7.33091687811462
95	C6	R1	7.53915881110803
95	C21	R1	7.13955135239879
95	C19	R1	7.5077946401987
95	C1	R1	7.17990909001493
95	C22	R1	7.32192809488736
95	C4	R1	7.4757334309664
95	C13	R1	7.08746284125034
95	C18	R1	6.93073733756289
95	C15	R1	7
95	C11	R1	7.33091687811462
95	C16	R1	7.31288295528436
95	C8	R1	7.2667865406949
95	C7	R1	7.4178525148859
96	C23	R1	7.34872815423108
96	C17	R1	6.8703647195834
96	C12	R1	7.27612440527424
96	C10	R1	7.59991284218713
96	C3	R1	7.32192809488736
96	C14	R1	7.23840473932508
96	C5	R1	7.37503943134692
96	C9	R1	7.31288295528436
96	C24	R1	7.24792751344359
96	C6	R1	7.17990909001493
96	C21	R1	7.29462074889163
96	C19	R1	7.43462822763672
96	C1	R1	7.32192809488736
96	C22	R1	7.2667865406949
96	C4	R1	7.05528243550119
96	C13	R1	7.31288295528436
[truncated: 14,605 more rows]
