# Supplementary material for: Stochastic modelling of single-cell gene expression adaptation reveals non-genomic contribution to evolution of tumor subclones
Source: bioRxiv. 2024 Apr 20:2024.04.17.588869. Preprint. [Version 1] doi: 10.1101/2024.04.17.588869 (PMC11071284; doi:10.1101/2024.04.17.588869)
Supplement: Supplement 2 [file media-2.zip › Supplementary Files/Simulated Data/Adaptive_Simulation/tr_1.04_sq_.15_r_150_a_1.csv]

gene	species	replicate	exprval
1	C17	R1	7.37503943134692
1	C12	R1	7.31288295528436
1	C10	R1	7.5077946401987
1	C3	R1	6.97727992349992
1	C14	R1	7.05528243550119
1	C5	R1	6.93073733756289
1	C9	R1	7.2667865406949
1	C24	R1	7.22881869049588
1	C6	R1	7.61470984411521
1	C21	R1	7.24792751344359
1	C19	R1	7.11894107272351
1	C1	R1	7.23840473932508
1	C22	R1	7.16992500144231
1	C4	R1	7.36632221424582
1	C18	R1	7.24792751344359
1	C15	R1	7.25738784269265
1	C11	R1	7.17990909001493
1	C16	R1	7.10852445677817
1	C8	R1	7.13955135239879
1	C20	R1	7.22881869049588
1	C7	R1	7.03342300153745
2	C23	R1	7.37503943134692
2	C17	R1	7.13955135239879
2	C12	R1	6.94251450533924
2	C10	R1	7.43462822763672
2	C14	R1	6.98868468677217
2	C5	R1	7.3037807481771
2	C9	R1	7.14974711950468
2	C24	R1	7.21916852046216
2	C6	R1	7.36632221424582
2	C21	R1	7.27612440527424
2	C19	R1	7.10852445677817
2	C1	R1	7.06608919045777
2	C22	R1	7.2667865406949
2	C4	R1	7.37503943134692
2	C13	R1	7.55458885167764
2	C18	R1	7.27612440527424
2	C15	R1	6.95419631038687
2	C11	R1	7.06608919045777
2	C16	R1	7.2667865406949
2	C8	R1	7.49984588708321
2	C20	R1	6.83289001416474
2	C7	R1	7.467605550083
3	C23	R1	7.08746284125034
3	C17	R1	7.4757334309664
3	C12	R1	7.33985000288462
3	C10	R1	7.21916852046216
3	C3	R1	7.33091687811462
3	C14	R1	7.16992500144231
3	C9	R1	7.02236781302845
3	C24	R1	7.4093909361377
3	C6	R1	7.4757334309664
3	C19	R1	7.467605550083
3	C1	R1	7.22881869049588
3	C22	R1	7.16992500144231
3	C4	R1	7.19967234483636
3	C13	R1	7.21916852046216
3	C18	R1	7.19967234483636
3	C15	R1	7.06608919045777
3	C11	R1	7.35755200461808
3	C16	R1	7.10852445677817
3	C8	R1	7.23840473932508
3	C20	R1	7.37503943134692
3	C7	R1	7.49185309632967
4	C23	R1	7.36632221424582
4	C17	R1	7.5077946401987
4	C12	R1	7.4262647547021
4	C10	R1	7.62205181945638
4	C3	R1	7.28540221886225
4	C14	R1	6.96578428466209
4	C5	R1	7.03342300153745
4	C9	R1	7.18982455888002
4	C24	R1	7.24792751344359
4	C6	R1	7.05528243550119
4	C21	R1	7.33091687811462
4	C19	R1	7.20945336562895
4	C1	R1	7.33091687811462
4	C22	R1	7.35755200461808
4	C4	R1	7.48381577726426
4	C13	R1	7.02236781302845
4	C11	R1	7.11894107272351
4	C16	R1	7.17990909001493
4	C8	R1	7.25738784269265
4	C20	R1	7.20945336562895
5	C23	R1	7.10852445677817
5	C17	R1	7.09803208296053
5	C12	R1	7.40087943628218
5	C10	R1	7.08746284125034
5	C3	R1	7.25738784269265
5	C14	R1	7.20945336562895
5	C5	R1	7.52356195605701
5	C9	R1	7.29462074889163
5	C24	R1	7.23840473932508
5	C6	R1	7.25738784269265
5	C21	R1	7.23840473932508
5	C1	R1	7.3037807481771
5	C22	R1	7.38370429247405
5	C4	R1	7.39231742277876
5	C13	R1	7.33091687811462
5	C18	R1	7.19967234483636
5	C15	R1	7.28540221886225
5	C11	R1	7.11894107272351
5	C16	R1	7.21916852046216
5	C8	R1	7.17990909001493
5	C20	R1	7.32192809488736
5	C7	R1	7.10852445677817
6	C23	R1	7.38370429247405
6	C17	R1	7.43462822763672
6	C12	R1	7.15987133677839
6	C10	R1	7.16992500144231
6	C3	R1	7.3037807481771
6	C14	R1	7.03342300153745
6	C5	R1	7.36632221424582
6	C9	R1	7.11894107272351
6	C24	R1	7.18982455888002
6	C6	R1	7.39231742277876
6	C19	R1	7.43462822763672
6	C1	R1	7.53915881110803
6	C22	R1	7.14974711950468
6	C4	R1	7.28540221886225
6	C13	R1	7.3037807481771
6	C18	R1	7.36632221424582
6	C15	R1	7.11894107272351
6	C11	R1	7.06608919045777
6	C16	R1	7.01122725542325
6	C8	R1	7.04439411935845
6	C20	R1	7.4262647547021
7	C23	R1	7.34872815423108
7	C17	R1	7.4178525148859
7	C12	R1	7.13955135239879
7	C10	R1	7.06608919045777
7	C3	R1	7.17990909001493
7	C14	R1	7.11894107272351
7	C5	R1	7.34872815423108
7	C24	R1	7.09803208296053
7	C6	R1	7.17990909001493
7	C21	R1	7.2667865406949
7	C19	R1	7.5077946401987
7	C1	R1	7.17990909001493
7	C22	R1	7.06608919045777
7	C4	R1	7.16992500144231
7	C13	R1	7.5077946401987
7	C18	R1	7.33985000288462
7	C15	R1	7.14974711950468
7	C11	R1	7.29462074889163
7	C16	R1	7.22881869049588
7	C8	R1	7.21916852046216
7	C20	R1	7.35755200461808
7	C7	R1	7.06608919045777
8	C23	R1	7.32192809488736
8	C17	R1	7.12928301694497
8	C12	R1	7.33091687811462
8	C10	R1	7.31288295528436
8	C14	R1	7.14974711950468
8	C5	R1	7.17990909001493
8	C9	R1	7.57742882803575
8	C24	R1	7.14974711950468
8	C6	R1	7.06608919045777
8	C21	R1	7.09803208296053
8	C19	R1	7.22881869049588
8	C1	R1	7.49185309632967
8	C22	R1	7.24792751344359
8	C4	R1	7.24792751344359
8	C13	R1	7.36632221424582
8	C18	R1	7.08746284125034
8	C11	R1	7.34872815423108
8	C16	R1	7
8	C8	R1	7.59991284218713
8	C20	R1	7.05528243550119
8	C7	R1	7.24792751344359
9	C23	R1	7.34872815423108
9	C17	R1	7.29462074889163
9	C10	R1	7.56985560833095
9	C3	R1	7.18982455888002
9	C5	R1	7.27612440527424
9	C9	R1	6.89481776330794
9	C24	R1	7.24792751344359
9	C6	R1	7.18982455888002
9	C21	R1	7.09803208296053
9	C19	R1	7.11894107272351
9	C22	R1	7.17990909001493
9	C4	R1	7.33091687811462
9	C13	R1	7.33091687811462
9	C18	R1	7.12928301694497
9	C15	R1	7.12928301694497
9	C16	R1	7.23840473932508
9	C7	R1	7.3037807481771
10	C12	R1	6.98868468677217
10	C10	R1	7.22881869049588
10	C3	R1	7.33985000288462
10	C14	R1	7.31288295528436
10	C9	R1	6.91886323727459
10	C24	R1	7.13955135239879
10	C6	R1	7.4178525148859
10	C21	R1	7.12928301694497
10	C19	R1	7.467605550083
10	C1	R1	6.98868468677217
10	C22	R1	7.49185309632967
10	C4	R1	7.01122725542325
10	C13	R1	7
10	C18	R1	7.20945336562895
10	C15	R1	7.14974711950468
10	C11	R1	6.97727992349992
10	C16	R1	7.16992500144231
10	C8	R1	7.19967234483636
10	C20	R1	7.24792751344359
10	C7	R1	7.34872815423108
11	C23	R1	7.17990909001493
11	C17	R1	7.52356195605701
11	C12	R1	7.06608919045777
11	C10	R1	7.15987133677839
11	C3	R1	7.33091687811462
11	C14	R1	7.08746284125034
11	C5	R1	7.53138146051631
11	C9	R1	7.08746284125034
11	C24	R1	7.21916852046216
11	C6	R1	7.11894107272351
11	C21	R1	7.33091687811462
11	C19	R1	7.06608919045777
11	C1	R1	7.08746284125034
11	C22	R1	7.4594316186373
11	C4	R1	7.44294349584873
11	C13	R1	7.68650052718322
11	C18	R1	7.08746284125034
11	C15	R1	7.09803208296053
11	C11	R1	7.09803208296053
11	C16	R1	7.01122725542325
11	C8	R1	6.93073733756289
11	C20	R1	7.54689445988764
11	C7	R1	7.11894107272351
12	C23	R1	7.39231742277876
12	C17	R1	7.17990909001493
12	C12	R1	7.28540221886225
12	C10	R1	7.65105169117893
12	C3	R1	7.3037807481771
12	C14	R1	7.38370429247405
12	C5	R1	6.90689059560852
12	C9	R1	7.34872815423108
12	C6	R1	7.24792751344359
12	C21	R1	7.32192809488736
12	C19	R1	7.13955135239879
12	C1	R1	7.29462074889163
12	C22	R1	7.24792751344359
12	C4	R1	7.55458885167764
12	C13	R1	7.38370429247405
12	C18	R1	7.02236781302845
12	C15	R1	7.16992500144231
12	C11	R1	7.11894107272351
12	C16	R1	7.16992500144231
12	C8	R1	7.16992500144231
12	C20	R1	7.48381577726426
12	C7	R1	7.07681559705083
13	C23	R1	7.05528243550119
13	C12	R1	7.4262647547021
13	C10	R1	7.4093909361377
13	C3	R1	7.29462074889163
13	C14	R1	7.24792751344359
13	C5	R1	7.4594316186373
13	C9	R1	7.57742882803575
13	C24	R1	7.3037807481771
13	C6	R1	7.07681559705083
13	C21	R1	7.25738784269265
13	C19	R1	7.28540221886225
13	C1	R1	7.07681559705083
13	C22	R1	7.32192809488736
13	C4	R1	7.36632221424582
13	C13	R1	7.06608919045777
13	C18	R1	7.20945336562895
13	C15	R1	7.16992500144231
13	C11	R1	7.25738784269265
13	C16	R1	7.11894107272351
13	C8	R1	7.06608919045777
13	C7	R1	6.97727992349992
14	C23	R1	7.35755200461808
14	C17	R1	7.3037807481771
14	C12	R1	7.49984588708321
14	C10	R1	7.40087943628218
14	C3	R1	7.44294349584873
14	C14	R1	7.23840473932508
14	C5	R1	7.4594316186373
14	C9	R1	7.38370429247405
14	C6	R1	7.4757334309664
14	C21	R1	7.40087943628218
14	C1	R1	7.18982455888002
14	C22	R1	7.23840473932508
14	C4	R1	7.27612440527424
14	C13	R1	7.39231742277876
14	C18	R1	7.27612440527424
14	C15	R1	7.20945336562895
14	C11	R1	7.05528243550119
14	C16	R1	7.33091687811462
14	C8	R1	6.98868468677217
14	C20	R1	7.25738784269265
15	C17	R1	7.45121111183233
15	C10	R1	7.24792751344359
15	C3	R1	7.14974711950468
15	C14	R1	7.03342300153745
15	C5	R1	7.11894107272351
15	C9	R1	6.96578428466209
15	C24	R1	7.06608919045777
15	C6	R1	7.03342300153745
15	C19	R1	7.35755200461808
15	C1	R1	7.24792751344359
15	C22	R1	7.18982455888002
15	C4	R1	7.45121111183233
15	C13	R1	7.34872815423108
15	C18	R1	7.07681559705083
15	C15	R1	7.37503943134692
15	C11	R1	6.91886323727459
15	C16	R1	7.19967234483636
15	C8	R1	7.05528243550119
15	C7	R1	7.39231742277876
16	C17	R1	7.28540221886225
16	C12	R1	7.3037807481771
16	C10	R1	7.15987133677839
16	C3	R1	7.3037807481771
16	C5	R1	7.14974711950468
16	C9	R1	7.19967234483636
16	C24	R1	7.44294349584873
16	C21	R1	7.49185309632967
16	C19	R1	6.96578428466209
16	C1	R1	7.25738784269265
16	C22	R1	7.23840473932508
16	C4	R1	7.11894107272351
16	C13	R1	7.35755200461808
16	C18	R1	6.96578428466209
16	C15	R1	6.97727992349992
16	C11	R1	7.21916852046216
16	C16	R1	7.29462074889163
16	C20	R1	7.32192809488736
16	C7	R1	7.03342300153745
17	C23	R1	7.56985560833095
17	C17	R1	7.09803208296053
17	C12	R1	7.19967234483636
17	C3	R1	7.19967234483636
17	C14	R1	7.2667865406949
17	C5	R1	7.01122725542325
17	C9	R1	7.13955135239879
17	C24	R1	7.28540221886225
17	C21	R1	7.28540221886225
17	C19	R1	7.40087943628218
17	C1	R1	7.4262647547021
17	C22	R1	7.61470984411521
17	C13	R1	7.34872815423108
17	C18	R1	7.03342300153745
17	C15	R1	7.28540221886225
17	C11	R1	7.04439411935845
17	C16	R1	7.29462074889163
17	C8	R1	7.09803208296053
17	C20	R1	7.22881869049588
17	C7	R1	7.49185309632967
18	C23	R1	7.40087943628218
18	C17	R1	7.43462822763672
18	C12	R1	7.44294349584873
18	C10	R1	7.17990909001493
18	C3	R1	7.25738784269265
18	C14	R1	7.32192809488736
18	C5	R1	7.33091687811462
18	C9	R1	7.31288295528436
18	C24	R1	7.06608919045777
18	C6	R1	7.27612440527424
18	C21	R1	7.28540221886225
18	C19	R1	7.23840473932508
18	C22	R1	7.33985000288462
18	C4	R1	7.12928301694497
18	C13	R1	7.18982455888002
18	C18	R1	7.09803208296053
18	C15	R1	6.94251450533924
18	C11	R1	7.03342300153745
18	C8	R1	7.14974711950468
18	C20	R1	7
19	C23	R1	7.48381577726426
19	C17	R1	7.04439411935845
19	C10	R1	7.5077946401987
19	C3	R1	7.3037807481771
19	C14	R1	7.43462822763672
19	C5	R1	7.10852445677817
19	C9	R1	7.19967234483636
19	C24	R1	7.56985560833095
19	C6	R1	7.36632221424582
19	C21	R1	7.40087943628218
19	C19	R1	7.16992500144231
19	C1	R1	7.43462822763672
19	C4	R1	7.64385618977472
19	C13	R1	7.19967234483636
19	C18	R1	7.14974711950468
19	C15	R1	7.13955135239879
19	C11	R1	7.45121111183233
19	C16	R1	7.27612440527424
19	C20	R1	7.33985000288462
19	C7	R1	7.24792751344359
20	C23	R1	7.27612440527424
20	C17	R1	7.29462074889163
20	C12	R1	7.27612440527424
20	C10	R1	7.33091687811462
20	C3	R1	7.18982455888002
20	C14	R1	7.25738784269265
20	C5	R1	6.89481776330794
20	C9	R1	7.15987133677839
20	C24	R1	7.14974711950468
20	C6	R1	7.15987133677839
20	C21	R1	7.38370429247405
20	C19	R1	7.10852445677817
20	C1	R1	7.56985560833095
20	C22	R1	7.49984588708321
20	C4	R1	7.29462074889163
20	C13	R1	7.13955135239879
20	C18	R1	7.3037807481771
20	C15	R1	7.39231742277876
20	C11	R1	7.43462822763672
20	C8	R1	7.11894107272351
20	C20	R1	7.18982455888002
20	C7	R1	7
21	C23	R1	7.53915881110803
21	C17	R1	7.2667865406949
21	C12	R1	7.45121111183233
21	C3	R1	7.04439411935845
21	C14	R1	7.27612440527424
21	C5	R1	7.21916852046216
21	C9	R1	7.3037807481771
21	C24	R1	7.3037807481771
21	C6	R1	7.25738784269265
21	C21	R1	7.02236781302845
21	C1	R1	6.88264304936184
21	C4	R1	7.17990909001493
21	C13	R1	7.27612440527424
21	C18	R1	7.39231742277876
21	C15	R1	7.13955135239879
21	C11	R1	7.4178525148859
21	C8	R1	7.4594316186373
21	C20	R1	7.38370429247405
21	C7	R1	6.93073733756289
22	C17	R1	7.17990909001493
22	C12	R1	7.38370429247405
22	C10	R1	7.14974711950468
22	C3	R1	7.08746284125034
22	C14	R1	7.19967234483636
22	C5	R1	7.18982455888002
22	C9	R1	6.88264304936184
22	C24	R1	7.23840473932508
22	C6	R1	7.31288295528436
22	C21	R1	7.28540221886225
22	C19	R1	7.07681559705083
22	C1	R1	7.66533591718518
22	C22	R1	7.3037807481771
22	C4	R1	7.55458885167764
22	C13	R1	7.19967234483636
22	C15	R1	7.37503943134692
22	C11	R1	7.28540221886225
22	C16	R1	7.22881869049588
22	C8	R1	7.07681559705083
22	C20	R1	7.31288295528436
22	C7	R1	7.40087943628218
23	C23	R1	7.5077946401987
23	C17	R1	7.13955135239879
23	C10	R1	7.2667865406949
23	C3	R1	7.5077946401987
23	C14	R1	7.45121111183233
23	C5	R1	7.16992500144231
23	C9	R1	7.53138146051631
23	C24	R1	7.02236781302845
23	C6	R1	7.02236781302845
23	C21	R1	7.19967234483636
23	C19	R1	7.33091687811462
23	C1	R1	7.07681559705083
23	C22	R1	6.88264304936184
23	C4	R1	7.13955135239879
23	C13	R1	7.07681559705083
23	C18	R1	6.89481776330794
23	C15	R1	7.22881869049588
23	C11	R1	7.24792751344359
23	C16	R1	7.40087943628218
23	C8	R1	7.28540221886225
23	C20	R1	7.23840473932508
23	C7	R1	7.3037807481771
24	C23	R1	7.37503943134692
24	C17	R1	7.45121111183233
24	C10	R1	7.39231742277876
24	C3	R1	7.33091687811462
24	C14	R1	7.3037807481771
24	C5	R1	7.06608919045777
24	C9	R1	7
24	C6	R1	7.19967234483636
24	C21	R1	7.3037807481771
24	C19	R1	7.18982455888002
24	C1	R1	7.15987133677839
24	C22	R1	7.24792751344359
24	C4	R1	7.16992500144231
24	C13	R1	7.39231742277876
24	C18	R1	7.24792751344359
24	C15	R1	6.98868468677217
24	C16	R1	7.28540221886225
24	C8	R1	7.01122725542325
24	C20	R1	7.3037807481771
24	C7	R1	7.37503943134692
25	C23	R1	7.07681559705083
25	C17	R1	7.03342300153745
25	C12	R1	7.19967234483636
25	C10	R1	7.38370429247405
25	C3	R1	7.22881869049588
25	C14	R1	7.03342300153745
25	C5	R1	7.23840473932508
25	C9	R1	7.14974711950468
25	C24	R1	7.25738784269265
25	C19	R1	7.34872815423108
25	C1	R1	7.12928301694497
25	C22	R1	7.28540221886225
25	C4	R1	7.4262647547021
25	C13	R1	7.31288295528436
25	C18	R1	7.27612440527424
25	C15	R1	7.35755200461808
25	C11	R1	7.2667865406949
25	C16	R1	7
25	C8	R1	7.34872815423108
25	C20	R1	7.35755200461808
25	C7	R1	7.03342300153745
26	C23	R1	7.3037807481771
26	C17	R1	7.19967234483636
26	C12	R1	7.33091687811462
26	C10	R1	7.39231742277876
26	C3	R1	7.16992500144231
26	C14	R1	7.10852445677817
26	C5	R1	7.23840473932508
26	C9	R1	7.11894107272351
26	C24	R1	7.4178525148859
26	C6	R1	6.90689059560852
26	C21	R1	7.07681559705083
26	C19	R1	6.84549005094437
26	C1	R1	7.31288295528436
26	C22	R1	7.36632221424582
26	C4	R1	7.4178525148859
26	C13	R1	7.18982455888002
26	C18	R1	7.23840473932508
26	C15	R1	7.19967234483636
26	C11	R1	7.49984588708321
26	C16	R1	7.44294349584873
26	C8	R1	7.35755200461808
26	C20	R1	7.39231742277876
26	C7	R1	7.17990909001493
27	C23	R1	7.02236781302845
27	C17	R1	7.4594316186373
27	C12	R1	7.21916852046216
27	C10	R1	7.54689445988764
27	C3	R1	7.06608919045777
27	C14	R1	7.08746284125034
27	C5	R1	6.94251450533924
27	C9	R1	7.39231742277876
27	C24	R1	7.36632221424582
27	C21	R1	7.53915881110803
27	C19	R1	7.24792751344359
27	C1	R1	7.53138146051631
27	C22	R1	7.25738784269265
27	C4	R1	7.8008998999203
27	C18	R1	7.29462074889163
27	C15	R1	7.09803208296053
27	C11	R1	7.21916852046216
27	C16	R1	7.20945336562895
27	C8	R1	7.16992500144231
27	C20	R1	7.2667865406949
27	C7	R1	7.2667865406949
28	C23	R1	7.44294349584873
28	C17	R1	7.4594316186373
28	C12	R1	7.5077946401987
28	C10	R1	6.96578428466209
28	C3	R1	7.18982455888002
28	C14	R1	7.59991284218713
28	C5	R1	6.84549005094437
28	C9	R1	7.12928301694497
28	C24	R1	7.33985000288462
28	C6	R1	7.37503943134692
28	C21	R1	7.57742882803575
28	C19	R1	7.24792751344359
28	C1	R1	7.23840473932508
28	C22	R1	7.4093909361377
28	C4	R1	7.22881869049588
28	C13	R1	7.44294349584873
28	C18	R1	7.56224242422107
28	C15	R1	7.10852445677817
28	C11	R1	7.12928301694497
28	C16	R1	7.15987133677839
28	C8	R1	7.14974711950468
28	C20	R1	7.2667865406949
28	C7	R1	7.18982455888002
29	C23	R1	7.04439411935845
29	C17	R1	7.51569983828404
29	C12	R1	7.14974711950468
29	C10	R1	7.4178525148859
29	C3	R1	6.94251450533924
29	C14	R1	7.20945336562895
29	C5	R1	7.49185309632967
29	C9	R1	7.14974711950468
29	C24	R1	7.28540221886225
29	C6	R1	7.4594316186373
29	C21	R1	7.15987133677839
29	C19	R1	7.4178525148859
29	C1	R1	7.25738784269265
29	C22	R1	7.31288295528436
29	C4	R1	7.06608919045777
29	C18	R1	7.28540221886225
29	C15	R1	7.22881869049588
29	C11	R1	6.89481776330794
29	C16	R1	7.11894107272351
29	C8	R1	7.4262647547021
29	C20	R1	7.36632221424582
29	C7	R1	7.04439411935845
30	C23	R1	7.33985000288462
30	C17	R1	7.44294349584873
30	C12	R1	7.05528243550119
30	C10	R1	7.38370429247405
30	C3	R1	7.32192809488736
30	C14	R1	7.18982455888002
30	C5	R1	7.467605550083
30	C9	R1	7.13955135239879
30	C24	R1	7.4594316186373
30	C6	R1	7.25738784269265
30	C19	R1	7.36632221424582
30	C22	R1	7
30	C4	R1	7.28540221886225
30	C13	R1	7.2667865406949
30	C15	R1	7.27612440527424
30	C11	R1	7
30	C16	R1	7.04439411935845
30	C8	R1	7.35755200461808
30	C20	R1	7.20945336562895
30	C7	R1	7.19967234483636
31	C23	R1	7.27612440527424
31	C17	R1	7.08746284125034
31	C10	R1	7.40087943628218
31	C3	R1	7.01122725542325
31	C14	R1	7.04439411935845
31	C5	R1	7.35755200461808
31	C9	R1	7.4757334309664
31	C24	R1	7.24792751344359
31	C6	R1	7.44294349584873
31	C21	R1	7.33985000288462
31	C19	R1	7.25738784269265
31	C1	R1	7.36632221424582
31	C13	R1	7.59991284218713
31	C18	R1	7.02236781302845
31	C15	R1	7.33985000288462
31	C16	R1	7.37503943134692
31	C8	R1	7.01122725542325
31	C20	R1	7.11894107272351
31	C7	R1	7.36632221424582
32	C23	R1	7.13955135239879
32	C17	R1	7.21916852046216
32	C12	R1	7.43462822763672
32	C10	R1	7.45121111183233
32	C3	R1	7.43462822763672
32	C14	R1	7.28540221886225
32	C5	R1	7.32192809488736
32	C9	R1	7.10852445677817
32	C6	R1	7.45121111183233
32	C21	R1	7.32192809488736
32	C1	R1	7.28540221886225
32	C22	R1	6.89481776330794
32	C4	R1	7.25738784269265
32	C13	R1	7.3037807481771
32	C18	R1	7.54689445988764
32	C15	R1	7.18982455888002
32	C11	R1	7.3037807481771
32	C16	R1	7.15987133677839
32	C8	R1	6.96578428466209
32	C20	R1	7.25738784269265
32	C7	R1	7.25738784269265
33	C23	R1	7.4757334309664
33	C17	R1	7.19967234483636
33	C10	R1	7.32192809488736
33	C14	R1	7.11894107272351
33	C5	R1	7.48381577726426
33	C9	R1	7.22881869049588
33	C24	R1	7.12928301694497
33	C6	R1	7.13955135239879
33	C21	R1	7.14974711950468
33	C19	R1	7.10852445677817
33	C1	R1	7.38370429247405
33	C22	R1	7.59245703726808
33	C4	R1	7.17990909001493
33	C13	R1	7.4757334309664
33	C18	R1	7.24792751344359
33	C15	R1	7.06608919045777
33	C11	R1	7.37503943134692
33	C16	R1	7.3037807481771
33	C8	R1	7.40087943628218
33	C20	R1	7.17990909001493
33	C7	R1	7.467605550083
34	C23	R1	7.08746284125034
34	C17	R1	7.22881869049588
34	C12	R1	7.15987133677839
34	C10	R1	7.38370429247405
34	C3	R1	7.32192809488736
34	C5	R1	7.4093909361377
34	C24	R1	7.44294349584873
34	C6	R1	7.08746284125034
34	C21	R1	7.2667865406949
34	C19	R1	7.29462074889163
34	C1	R1	7.34872815423108
34	C22	R1	7.27612440527424
34	C4	R1	7.16992500144231
34	C13	R1	7.38370429247405
34	C18	R1	7.34872815423108
34	C15	R1	7.20945336562895
34	C11	R1	7.15987133677839
34	C16	R1	7.09803208296053
34	C8	R1	7.51569983828404
34	C20	R1	7.27612440527424
34	C7	R1	7.4093909361377
35	C17	R1	7.14974711950468
35	C10	R1	7.16992500144231
35	C14	R1	7.24792751344359
35	C5	R1	7.40087943628218
35	C9	R1	7.19967234483636
35	C24	R1	7.3037807481771
35	C6	R1	7.2667865406949
35	C21	R1	7.31288295528436
35	C1	R1	6.96578428466209
35	C22	R1	7.51569983828404
35	C4	R1	7.51569983828404
35	C13	R1	7.43462822763672
35	C18	R1	7.10852445677817
35	C15	R1	7.03342300153745
35	C11	R1	6.89481776330794
35	C16	R1	6.89481776330794
35	C8	R1	7.09803208296053
35	C20	R1	7.20945336562895
35	C7	R1	7.39231742277876
36	C17	R1	7.17990909001493
36	C12	R1	7.467605550083
36	C10	R1	7.23840473932508
36	C3	R1	7.57742882803575
36	C14	R1	7.04439411935845
36	C5	R1	7.57742882803575
36	C9	R1	7.36632221424582
36	C24	R1	7.11894107272351
36	C6	R1	7.10852445677817
36	C21	R1	7.33091687811462
36	C19	R1	7.40087943628218
36	C1	R1	7.4262647547021
36	C22	R1	7.33091687811462
36	C13	R1	7.48381577726426
36	C18	R1	7.58496250072116
36	C15	R1	7.3037807481771
36	C11	R1	7.18982455888002
36	C16	R1	7.12928301694497
36	C8	R1	7.35755200461808
36	C20	R1	7.27612440527424
36	C7	R1	7.17990909001493
37	C23	R1	7.49984588708321
37	C17	R1	7.25738784269265
37	C12	R1	7.29462074889163
37	C10	R1	7.55458885167764
37	C3	R1	6.82017896241519
37	C14	R1	6.90689059560852
37	C5	R1	7.62205181945638
37	C9	R1	7.15987133677839
37	C24	R1	7.4262647547021
37	C6	R1	7.60733031374961
37	C21	R1	7.39231742277876
37	C19	R1	7.2667865406949
37	C1	R1	7.29462074889163
37	C22	R1	7.13955135239879
37	C4	R1	7.21916852046216
37	C13	R1	6.89481776330794
37	C18	R1	7.15987133677839
37	C15	R1	7.12928301694497
37	C11	R1	6.94251450533924
37	C16	R1	6.97727992349992
37	C8	R1	7.23840473932508
37	C20	R1	6.8703647195834
37	C7	R1	7.11894107272351
38	C23	R1	7.16992500144231
38	C17	R1	7.3037807481771
38	C12	R1	7.34872815423108
38	C3	R1	7.19967234483636
38	C14	R1	7.48381577726426
38	C5	R1	7.28540221886225
38	C19	R1	7.21916852046216
38	C1	R1	7.20945336562895
38	C22	R1	7.07681559705083
38	C4	R1	7.27612440527424
38	C13	R1	7.16992500144231
38	C18	R1	6.88264304936184
38	C11	R1	7.22881869049588
38	C16	R1	7.06608919045777
38	C8	R1	7.18982455888002
38	C20	R1	7.28540221886225
38	C7	R1	7.25738784269265
39	C23	R1	7.49185309632967
39	C17	R1	7.45121111183233
39	C12	R1	7.56224242422107
39	C10	R1	7.38370429247405
39	C3	R1	7.3037807481771
39	C14	R1	7.33985000288462
39	C5	R1	7.24792751344359
39	C9	R1	7.15987133677839
39	C24	R1	7.4262647547021
39	C6	R1	7.02236781302845
39	C19	R1	7.12928301694497
39	C1	R1	7.28540221886225
39	C22	R1	7.29462074889163
39	C13	R1	7.21916852046216
39	C18	R1	7.32192809488736
39	C15	R1	7.4093909361377
39	C11	R1	6.88264304936184
39	C16	R1	7.27612440527424
39	C20	R1	7.12928301694497
39	C7	R1	7.4262647547021
40	C23	R1	7.27612440527424
40	C17	R1	7.40087943628218
40	C12	R1	7.09803208296053
40	C3	R1	7.38370429247405
40	C14	R1	6.82017896241519
40	C9	R1	7.53915881110803
40	C24	R1	6.97727992349992
40	C6	R1	7.44294349584873
40	C21	R1	7.38370429247405
40	C19	R1	7.44294349584873
40	C1	R1	7.31288295528436
40	C22	R1	7.19967234483636
40	C4	R1	7.14974711950468
40	C13	R1	7.16992500144231
40	C18	R1	7.14974711950468
40	C15	R1	7
40	C11	R1	7.11894107272351
40	C16	R1	7.38370429247405
40	C8	R1	7.38370429247405
40	C20	R1	7.03342300153745
40	C7	R1	7
41	C23	R1	7.4594316186373
41	C17	R1	7.20945336562895
41	C12	R1	7.08746284125034
41	C10	R1	7.22881869049588
41	C14	R1	7.45121111183233
41	C5	R1	7.38370429247405
41	C24	R1	6.95419631038687
41	C6	R1	7.20945336562895
41	C21	R1	7.4262647547021
41	C19	R1	7.63662462054365
41	C1	R1	7.15987133677839
41	C22	R1	7.2667865406949
41	C4	R1	7.08746284125034
41	C13	R1	7.48381577726426
41	C18	R1	7.4262647547021
41	C15	R1	6.91886323727459
41	C11	R1	7.03342300153745
41	C16	R1	6.91886323727459
41	C8	R1	7.44294349584873
41	C20	R1	7.14974711950468
41	C7	R1	7.55458885167764
42	C23	R1	7.23840473932508
42	C17	R1	7.16992500144231
42	C12	R1	7.20945336562895
42	C10	R1	7.4093909361377
42	C3	R1	7.35755200461808
42	C14	R1	7.58496250072116
42	C5	R1	7.56985560833095
42	C9	R1	7.2667865406949
42	C6	R1	7.52356195605701
42	C21	R1	6.98868468677217
42	C19	R1	7.21916852046216
42	C1	R1	7.39231742277876
42	C22	R1	7.05528243550119
42	C4	R1	7.19967234483636
42	C13	R1	6.98868468677217
42	C18	R1	6.97727992349992
42	C15	R1	7.43462822763672
42	C11	R1	7.19967234483636
42	C16	R1	7.16992500144231
42	C8	R1	7.01122725542325
42	C7	R1	7.60733031374961
43	C23	R1	7.28540221886225
43	C17	R1	7.4757334309664
43	C12	R1	7.48381577726426
43	C5	R1	7.32192809488736
43	C9	R1	7.14974711950468
43	C24	R1	7.11894107272351
43	C6	R1	7.19967234483636
43	C21	R1	7.09803208296053
43	C19	R1	7.28540221886225
43	C22	R1	6.96578428466209
43	C4	R1	7.12928301694497
43	C18	R1	7.10852445677817
43	C15	R1	7.15987133677839
43	C16	R1	7.2667865406949
43	C8	R1	7.467605550083
43	C20	R1	7.3037807481771
43	C7	R1	7.23840473932508
44	C23	R1	7.4262647547021
44	C17	R1	7.56985560833095
44	C12	R1	6.94251450533924
44	C10	R1	7.4093909361377
44	C3	R1	7.12928301694497
44	C14	R1	7.28540221886225
44	C5	R1	7.21916852046216
44	C9	R1	7.44294349584873
44	C24	R1	7.18982455888002
44	C6	R1	6.95419631038687
44	C21	R1	7.32192809488736
44	C19	R1	7.3037807481771
44	C1	R1	6.95419631038687
44	C22	R1	7.20945336562895
44	C4	R1	6.94251450533924
44	C13	R1	7.11894107272351
44	C18	R1	7.21916852046216
44	C15	R1	7.34872815423108
44	C11	R1	7.40087943628218
44	C16	R1	7.34872815423108
44	C8	R1	7.22881869049588
44	C20	R1	7.11894107272351
44	C7	R1	7.39231742277876
45	C23	R1	7.33091687811462
45	C17	R1	7.31288295528436
45	C12	R1	7.21916852046216
45	C10	R1	7.51569983828404
45	C3	R1	7.43462822763672
45	C14	R1	7.24792751344359
45	C5	R1	7.21916852046216
45	C9	R1	7.04439411935845
45	C24	R1	7.39231742277876
45	C6	R1	7.05528243550119
45	C21	R1	7.17990909001493
45	C19	R1	7.38370429247405
45	C1	R1	7.35755200461808
45	C22	R1	7.18982455888002
45	C4	R1	7.3037807481771
45	C13	R1	7.33985000288462
45	C18	R1	7.16992500144231
45	C15	R1	6.84549005094437
45	C11	R1	7.21916852046216
45	C16	R1	7.03342300153745
45	C8	R1	7.15987133677839
45	C20	R1	7.18982455888002
45	C7	R1	7.29462074889163
46	C17	R1	7.4757334309664
46	C12	R1	7.14974711950468
46	C10	R1	7.22881869049588
46	C3	R1	7.3037807481771
46	C14	R1	7.37503943134692
46	C5	R1	7.13955135239879
46	C9	R1	7.4093909361377
46	C24	R1	7.35755200461808
46	C6	R1	7.4093909361377
46	C21	R1	7.2667865406949
46	C19	R1	7.45121111183233
46	C1	R1	7
46	C22	R1	7.06608919045777
46	C4	R1	7.28540221886225
46	C13	R1	7.2667865406949
46	C18	R1	7.07681559705083
46	C15	R1	7.45121111183233
46	C16	R1	7.39231742277876
46	C8	R1	7.13955135239879
46	C20	R1	7.28540221886225
46	C7	R1	7.59991284218713
47	C23	R1	7.17990909001493
47	C17	R1	7.5077946401987
47	C12	R1	7.19967234483636
47	C10	R1	7.29462074889163
47	C3	R1	7.4594316186373
47	C14	R1	7.18982455888002
47	C5	R1	7.28540221886225
47	C9	R1	7.21916852046216
47	C24	R1	7.4757334309664
47	C6	R1	7.76818432477693
47	C21	R1	7.56985560833095
47	C19	R1	7.04439411935845
47	C1	R1	7.3037807481771
47	C22	R1	6.95419631038687
47	C4	R1	7.33091687811462
47	C13	R1	7.22881869049588
47	C18	R1	7.03342300153745
47	C15	R1	7.16992500144231
47	C11	R1	7.48381577726426
47	C16	R1	7.31288295528436
47	C8	R1	7.4093909361377
47	C20	R1	7.59245703726808
48	C23	R1	7.29462074889163
48	C17	R1	7.45121111183233
48	C12	R1	7.52356195605701
48	C10	R1	7.09803208296053
48	C3	R1	7.29462074889163
48	C14	R1	7.2667865406949
48	C5	R1	7.49984588708321
48	C9	R1	7.29462074889163
48	C24	R1	7.34872815423108
48	C6	R1	7.2667865406949
48	C21	R1	7.44294349584873
48	C19	R1	7.33091687811462
48	C22	R1	7.36632221424582
48	C4	R1	7.14974711950468
48	C13	R1	7.14974711950468
48	C18	R1	7.24792751344359
48	C15	R1	7.04439411935845
48	C11	R1	6.97727992349992
48	C16	R1	6.94251450533924
48	C20	R1	7.4757334309664
48	C7	R1	7.05528243550119
49	C23	R1	7.29462074889163
49	C17	R1	7.56985560833095
49	C12	R1	7.27612440527424
49	C10	R1	7.3037807481771
49	C14	R1	7.10852445677817
49	C5	R1	7.45121111183233
49	C9	R1	7.2667865406949
49	C24	R1	7.09803208296053
49	C6	R1	7.58496250072116
49	C21	R1	7.33985000288462
49	C19	R1	7.40087943628218
49	C1	R1	7.27612440527424
49	C22	R1	7.38370429247405
49	C4	R1	7.25738784269265
49	C13	R1	7.27612440527424
49	C18	R1	7.23840473932508
49	C15	R1	6.93073733756289
49	C11	R1	7.3037807481771
49	C16	R1	7.27612440527424
49	C8	R1	7.13955135239879
49	C20	R1	7.16992500144231
49	C7	R1	7.4594316186373
50	C23	R1	7.40087943628218
50	C12	R1	7.4594316186373
50	C10	R1	7.4757334309664
50	C3	R1	7.5077946401987
50	C14	R1	7.23840473932508
50	C5	R1	7.14974711950468
50	C9	R1	7.22881869049588
50	C24	R1	7.19967234483636
50	C6	R1	7.2667865406949
50	C21	R1	7.25738784269265
50	C19	R1	7.48381577726426
50	C1	R1	7.22881869049588
50	C22	R1	7.23840473932508
50	C4	R1	7.29462074889163
50	C13	R1	7.24792751344359
50	C15	R1	7.4178525148859
50	C16	R1	7.4178525148859
50	C8	R1	7.25738784269265
50	C20	R1	7.31288295528436
50	C7	R1	7.16992500144231
51	C23	R1	7.63662462054365
51	C17	R1	7.05528243550119
51	C12	R1	7.03342300153745
51	C10	R1	7.29462074889163
51	C3	R1	7.23840473932508
51	C14	R1	7.49984588708321
51	C5	R1	7.11894107272351
51	C24	R1	7.2667865406949
51	C6	R1	7.15987133677839
51	C21	R1	7.14974711950468
51	C19	R1	7.18982455888002
51	C1	R1	7.2667865406949
51	C4	R1	7.13955135239879
51	C13	R1	7.01122725542325
51	C18	R1	7.24792751344359
51	C15	R1	7.32192809488736
51	C11	R1	6.98868468677217
51	C16	R1	7.55458885167764
51	C8	R1	7.24792751344359
51	C20	R1	7.54689445988764
51	C7	R1	7.16992500144231
52	C23	R1	7.55458885167764
52	C17	R1	7.52356195605701
52	C12	R1	7.27612440527424
52	C10	R1	6.95419631038687
52	C14	R1	7.4262647547021
52	C5	R1	7.4262647547021
52	C9	R1	7.49984588708321
52	C24	R1	7.43462822763672
52	C6	R1	7.10852445677817
52	C21	R1	7.4594316186373
52	C19	R1	7.13955135239879
52	C1	R1	7.51569983828404
52	C22	R1	7.38370429247405
52	C4	R1	7.19967234483636
52	C13	R1	7.16992500144231
52	C18	R1	7.37503943134692
52	C11	R1	7.33985000288462
52	C16	R1	7.01122725542325
52	C20	R1	7.4262647547021
52	C7	R1	7.4594316186373
53	C23	R1	7.19967234483636
53	C17	R1	7.39231742277876
53	C12	R1	7.28540221886225
53	C10	R1	6.96578428466209
53	C3	R1	7.3037807481771
53	C14	R1	7.19967234483636
53	C5	R1	7.23840473932508
53	C9	R1	7.53138146051631
53	C24	R1	7.08746284125034
53	C6	R1	7.67948009950545
53	C21	R1	7.07681559705083
53	C19	R1	7.40087943628218
53	C1	R1	7.34872815423108
53	C22	R1	7.2667865406949
53	C4	R1	7.09803208296053
53	C13	R1	7.39231742277876
53	C18	R1	6.95419631038687
53	C15	R1	7
53	C11	R1	7.23840473932508
53	C16	R1	6.91886323727459
53	C8	R1	7.45121111183233
53	C20	R1	7.05528243550119
53	C7	R1	7.20945336562895
54	C23	R1	7.56224242422107
54	C17	R1	7.28540221886225
54	C12	R1	7.4594316186373
54	C10	R1	7.18982455888002
54	C3	R1	7.5077946401987
54	C14	R1	7.22881869049588
54	C5	R1	7.08746284125034
54	C9	R1	6.97727992349992
54	C6	R1	7.40087943628218
54	C21	R1	7.02236781302845
54	C19	R1	7.49984588708321
54	C1	R1	7.23840473932508
54	C22	R1	7.19967234483636
54	C4	R1	7.07681559705083
54	C13	R1	7.21916852046216
54	C18	R1	7.06608919045777
54	C11	R1	7.13955135239879
54	C16	R1	7.31288295528436
54	C8	R1	7.3037807481771
54	C20	R1	7.4178525148859
54	C7	R1	6.89481776330794
55	C23	R1	7.03342300153745
55	C17	R1	6.96578428466209
55	C12	R1	7.3037807481771
55	C3	R1	7.2667865406949
55	C14	R1	7.06608919045777
55	C5	R1	7.37503943134692
55	C9	R1	7.27612440527424
55	C6	R1	7.66533591718518
55	C21	R1	7.18982455888002
55	C19	R1	7.54689445988764
55	C1	R1	7.11894107272351
55	C22	R1	7.08746284125034
55	C13	R1	7.01122725542325
55	C18	R1	7.08746284125034
55	C15	R1	7.17990909001493
55	C11	R1	7.38370429247405
55	C16	R1	7.16992500144231
55	C8	R1	7.36632221424582
55	C20	R1	7.57742882803575
55	C7	R1	7.25738784269265
56	C17	R1	7.09803208296053
56	C12	R1	6.82017896241519
56	C10	R1	7.21916852046216
56	C3	R1	7.15987133677839
56	C14	R1	7.53138146051631
56	C5	R1	7.467605550083
56	C9	R1	7.43462822763672
56	C24	R1	7.25738784269265
56	C6	R1	7.18982455888002
56	C21	R1	7.4093909361377
56	C19	R1	7.19967234483636
56	C1	R1	7.32192809488736
56	C22	R1	7
56	C13	R1	7.39231742277876
56	C18	R1	6.96578428466209
56	C15	R1	7.16992500144231
56	C11	R1	7.09803208296053
56	C16	R1	7.29462074889163
56	C8	R1	7.4093909361377
56	C20	R1	7.62205181945638
57	C23	R1	7.4262647547021
57	C17	R1	6.94251450533924
57	C12	R1	7.07681559705083
57	C10	R1	7.27612440527424
57	C3	R1	7.61470984411521
57	C14	R1	7.32192809488736
57	C5	R1	7.13955135239879
57	C9	R1	7.29462074889163
57	C6	R1	7
57	C21	R1	7.19967234483636
57	C19	R1	7.44294349584873
57	C1	R1	6.8703647195834
57	C22	R1	6.97727992349992
57	C4	R1	7.33985000288462
57	C13	R1	7.33091687811462
57	C18	R1	7.21916852046216
57	C15	R1	7.37503943134692
57	C11	R1	7.23840473932508
57	C16	R1	7.31288295528436
57	C8	R1	7.43462822763672
57	C7	R1	7.04439411935845
58	C23	R1	7.43462822763672
58	C17	R1	7.29462074889163
58	C12	R1	7.18982455888002
58	C10	R1	7.14974711950468
58	C3	R1	7.36632221424582
58	C5	R1	7.32192809488736
58	C9	R1	7.23840473932508
58	C24	R1	7.33091687811462
58	C6	R1	7.20945336562895
58	C21	R1	7.25738784269265
58	C19	R1	7.49984588708321
58	C1	R1	7.16992500144231
58	C22	R1	7.11894107272351
58	C4	R1	7.4262647547021
58	C13	R1	7.27612440527424
58	C18	R1	6.97727992349992
58	C15	R1	7.40087943628218
58	C11	R1	7.18982455888002
58	C16	R1	7.06608919045777
58	C8	R1	7.32192809488736
58	C20	R1	7.18982455888002
58	C7	R1	7.06608919045777
59	C23	R1	7.13955135239879
59	C17	R1	7.34872815423108
59	C12	R1	7.33985000288462
59	C10	R1	7.06608919045777
59	C3	R1	7.11894107272351
59	C5	R1	7.09803208296053
59	C24	R1	7.19967234483636
59	C6	R1	6.94251450533924
59	C21	R1	7.21916852046216
59	C19	R1	7.21916852046216
59	C22	R1	7.37503943134692
59	C4	R1	7.59991284218713
59	C13	R1	7.02236781302845
59	C18	R1	6.98868468677217
59	C15	R1	7.15987133677839
59	C11	R1	7.2667865406949
59	C16	R1	7.3037807481771
59	C8	R1	7.21916852046216
59	C20	R1	7.59245703726808
59	C7	R1	7.20945336562895
60	C23	R1	7.29462074889163
60	C17	R1	7.06608919045777
60	C10	R1	7.18982455888002
60	C3	R1	7.11894107272351
60	C14	R1	7.29462074889163
60	C5	R1	7.13955135239879
60	C9	R1	7.36632221424582
60	C24	R1	7.48381577726426
60	C6	R1	7.31288295528436
60	C21	R1	7.07681559705083
60	C19	R1	7.34872815423108
60	C1	R1	7.3037807481771
60	C22	R1	7.39231742277876
60	C4	R1	7.38370429247405
60	C18	R1	7.06608919045777
60	C11	R1	7.06608919045777
60	C16	R1	7.36632221424582
60	C8	R1	7.27612440527424
60	C20	R1	7.4594316186373
60	C7	R1	7.12928301694497
61	C23	R1	7.22881869049588
61	C12	R1	7.43462822763672
61	C10	R1	7.17990909001493
61	C3	R1	7.06608919045777
61	C14	R1	7.43462822763672
61	C5	R1	7.43462822763672
61	C24	R1	7.2667865406949
61	C6	R1	7.01122725542325
61	C21	R1	7.4093909361377
61	C19	R1	7.16992500144231
61	C1	R1	7.39231742277876
61	C22	R1	7.35755200461808
61	C4	R1	7.12928301694497
61	C13	R1	7.18982455888002
61	C18	R1	7.27612440527424
61	C15	R1	7.40087943628218
61	C11	R1	7.17990909001493
61	C16	R1	7.23840473932508
61	C8	R1	7.4093909361377
61	C20	R1	7.06608919045777
62	C23	R1	7.33985000288462
62	C17	R1	7.14974711950468
62	C12	R1	7.48381577726426
62	C10	R1	7.05528243550119
62	C14	R1	7.25738784269265
62	C5	R1	7.39231742277876
62	C9	R1	7.18982455888002
62	C24	R1	7.31288295528436
62	C6	R1	7.4594316186373
62	C21	R1	7.48381577726426
62	C19	R1	7.4178525148859
62	C1	R1	7.16992500144231
62	C22	R1	7.2667865406949
62	C4	R1	7.44294349584873
62	C13	R1	7.25738784269265
62	C18	R1	7.4093909361377
62	C15	R1	7.01122725542325
62	C11	R1	7.28540221886225
62	C16	R1	7.33985000288462
62	C8	R1	7.34872815423108
62	C20	R1	7.2667865406949
62	C7	R1	7.27612440527424
63	C23	R1	7.12928301694497
63	C17	R1	7.56985560833095
63	C12	R1	7.35755200461808
63	C10	R1	7.10852445677817
63	C3	R1	7.49984588708321
63	C14	R1	7.37503943134692
63	C9	R1	7.29462074889163
63	C24	R1	7.38370429247405
63	C6	R1	7.12928301694497
63	C21	R1	7.17990909001493
63	C19	R1	7.2667865406949
63	C1	R1	7.33091687811462
63	C22	R1	7.10852445677817
63	C4	R1	7.06608919045777
63	C13	R1	7.17990909001493
63	C18	R1	7.29462074889163
63	C15	R1	7.07681559705083
63	C11	R1	7.43462822763672
63	C16	R1	7.2667865406949
63	C8	R1	7.51569983828404
63	C20	R1	7.04439411935845
63	C7	R1	7.06608919045777
64	C23	R1	7.20945336562895
64	C17	R1	7.27612440527424
64	C12	R1	7.04439411935845
64	C10	R1	7.20945336562895
64	C3	R1	7.20945336562895
64	C14	R1	7.10852445677817
64	C5	R1	6.89481776330794
64	C9	R1	7.06608919045777
64	C24	R1	6.91886323727459
64	C6	R1	7.25738784269265
64	C21	R1	7.27612440527424
64	C19	R1	7.35755200461808
64	C1	R1	7.39231742277876
64	C22	R1	7.18982455888002
64	C4	R1	7.16992500144231
64	C13	R1	7.56224242422107
64	C18	R1	6.96578428466209
64	C15	R1	7.32192809488736
64	C11	R1	6.82017896241519
64	C16	R1	7.2667865406949
64	C8	R1	7.32192809488736
64	C20	R1	7.4757334309664
64	C7	R1	7.13955135239879
65	C23	R1	7.19967234483636
65	C17	R1	7.09803208296053
65	C12	R1	7.14974711950468
65	C10	R1	7.4594316186373
65	C3	R1	7.2667865406949
65	C14	R1	7.36632221424582
65	C9	R1	7.32192809488736
65	C24	R1	7.24792751344359
65	C6	R1	7.3037807481771
65	C21	R1	7.02236781302845
65	C19	R1	6.96578428466209
65	C1	R1	7.28540221886225
65	C22	R1	7.25738784269265
65	C4	R1	7.2667865406949
65	C13	R1	7.13955135239879
65	C15	R1	7.45121111183233
65	C11	R1	6.98868468677217
65	C16	R1	7.24792751344359
65	C20	R1	7.4262647547021
65	C7	R1	7.4262647547021
66	C23	R1	7.34872815423108
66	C17	R1	7.27612440527424
66	C12	R1	7.25738784269265
66	C14	R1	7.18982455888002
66	C5	R1	7.38370429247405
66	C9	R1	7.13955135239879
66	C24	R1	7.31288295528436
66	C6	R1	7.29462074889163
66	C21	R1	7.04439411935845
66	C19	R1	7.07681559705083
66	C1	R1	7.34872815423108
66	C22	R1	7.32192809488736
66	C4	R1	7.48381577726426
66	C13	R1	7.39231742277876
66	C18	R1	6.94251450533924
66	C15	R1	7.23840473932508
66	C11	R1	7.37503943134692
66	C8	R1	7.19967234483636
66	C20	R1	7.32192809488736
66	C7	R1	7.4178525148859
67	C23	R1	7.25738784269265
67	C17	R1	7.23840473932508
67	C12	R1	7.51569983828404
67	C10	R1	7.18982455888002
67	C3	R1	7.13955135239879
67	C14	R1	7.53915881110803
67	C5	R1	7.17990909001493
67	C9	R1	7.44294349584873
67	C24	R1	7.22881869049588
67	C6	R1	6.95419631038687
67	C21	R1	7.35755200461808
67	C19	R1	7.13955135239879
67	C1	R1	7.54689445988764
67	C22	R1	7.2667865406949
67	C4	R1	7.22881869049588
67	C13	R1	7.22881869049588
67	C18	R1	7.17990909001493
67	C15	R1	7.06608919045777
67	C11	R1	7.33985000288462
67	C16	R1	7.23840473932508
67	C8	R1	7.24792751344359
67	C20	R1	7.08746284125034
67	C7	R1	7.11894107272351
68	C23	R1	7.22881869049588
68	C12	R1	7.17990909001493
68	C10	R1	7.33091687811462
68	C3	R1	7.45121111183233
68	C14	R1	7.49984588708321
68	C5	R1	7.37503943134692
68	C24	R1	7.35755200461808
68	C6	R1	7.32192809488736
68	C21	R1	7.4093909361377
68	C19	R1	7.20945336562895
68	C22	R1	7.24792751344359
68	C4	R1	7.22881869049588
68	C13	R1	7
68	C18	R1	7.06608919045777
68	C15	R1	7.03342300153745
68	C11	R1	7.25738784269265
68	C16	R1	7.07681559705083
68	C8	R1	7.54689445988764
68	C7	R1	7.53915881110803
69	C23	R1	7.48381577726426
69	C17	R1	7.25738784269265
69	C12	R1	7.04439411935845
69	C10	R1	7.33985000288462
69	C3	R1	7.44294349584873
69	C14	R1	7.28540221886225
69	C5	R1	7.32192809488736
69	C9	R1	7.28540221886225
69	C24	R1	7.14974711950468
69	C6	R1	7.44294349584873
69	C21	R1	7.45121111183233
69	C19	R1	7.10852445677817
69	C1	R1	7.22881869049588
69	C22	R1	7.37503943134692
69	C4	R1	7.06608919045777
69	C13	R1	7.4093909361377
69	C18	R1	7.08746284125034
69	C15	R1	7.39231742277876
69	C16	R1	7.24792751344359
69	C8	R1	7.53915881110803
69	C20	R1	7.65105169117893
69	C7	R1	7.44294349584873
70	C23	R1	7.33091687811462
70	C17	R1	7.467605550083
70	C12	R1	6.82017896241519
70	C10	R1	7.33091687811462
70	C3	R1	7.4594316186373
70	C14	R1	7.11894107272351
70	C5	R1	7.16992500144231
70	C9	R1	7.16992500144231
70	C24	R1	7.20945336562895
70	C6	R1	7.12928301694497
70	C19	R1	7.34872815423108
70	C1	R1	7.56985560833095
70	C22	R1	7.31288295528436
70	C4	R1	7.09803208296053
70	C13	R1	7.3037807481771
70	C18	R1	6.94251450533924
70	C15	R1	7.43462822763672
70	C11	R1	7.4093909361377
70	C16	R1	7.16992500144231
70	C8	R1	7.2667865406949
70	C20	R1	7.20945336562895
70	C7	R1	7.02236781302845
71	C23	R1	7.21916852046216
71	C17	R1	7.27612440527424
71	C12	R1	7.53138146051631
71	C3	R1	7.59991284218713
71	C14	R1	7.2667865406949
71	C5	R1	7.4594316186373
71	C9	R1	7.44294349584873
71	C24	R1	7.33985000288462
71	C6	R1	7.49185309632967
71	C21	R1	7.33091687811462
71	C19	R1	7.27612440527424
71	C1	R1	7.15987133677839
71	C22	R1	7.16992500144231
71	C4	R1	7.43462822763672
71	C13	R1	7.21916852046216
71	C15	R1	7.17990909001493
71	C11	R1	6.82017896241519
71	C16	R1	7.09803208296053
71	C8	R1	7.19967234483636
71	C20	R1	7.14974711950468
71	C7	R1	7.24792751344359
72	C23	R1	7.28540221886225
72	C12	R1	6.89481776330794
72	C10	R1	7.37503943134692
72	C3	R1	7.08746284125034
72	C14	R1	7.06608919045777
72	C5	R1	7.52356195605701
72	C9	R1	7.22881869049588
72	C24	R1	7.25738784269265
72	C6	R1	7.27612440527424
72	C21	R1	7.4093909361377
72	C19	R1	7.20945336562895
72	C1	R1	7.34872815423108
72	C22	R1	7.24792751344359
72	C4	R1	7.40087943628218
72	C13	R1	7.05528243550119
72	C15	R1	7.48381577726426
72	C11	R1	7.18982455888002
72	C16	R1	7.59991284218713
72	C8	R1	7.12928301694497
72	C20	R1	7.56224242422107
72	C7	R1	7.21916852046216
73	C23	R1	7.14974711950468
73	C17	R1	7.2667865406949
73	C12	R1	7.4594316186373
73	C10	R1	6.88264304936184
73	C3	R1	7.17990909001493
73	C14	R1	7.55458885167764
73	C5	R1	7.29462074889163
73	C9	R1	7.4594316186373
73	C24	R1	7.09803208296053
73	C6	R1	7.14974711950468
73	C21	R1	7.32192809488736
73	C19	R1	7.4594316186373
73	C1	R1	7.34872815423108
73	C22	R1	7.62205181945638
73	C4	R1	7.13955135239879
73	C13	R1	7.31288295528436
73	C15	R1	7.10852445677817
73	C11	R1	7.49185309632967
73	C16	R1	7.29462074889163
73	C8	R1	7.05528243550119
73	C20	R1	7.40087943628218
73	C7	R1	7.4594316186373
74	C23	R1	7.28540221886225
74	C17	R1	7.12928301694497
74	C12	R1	7.59245703726808
74	C3	R1	7.20945336562895
74	C14	R1	7.35755200461808
74	C5	R1	7.27612440527424
74	C9	R1	7.33091687811462
74	C6	R1	7.38370429247405
74	C21	R1	6.95419631038687
74	C19	R1	7.33091687811462
74	C1	R1	7.22881869049588
74	C22	R1	7.43462822763672
74	C4	R1	6.98868468677217
74	C13	R1	7.09803208296053
74	C18	R1	6.98868468677217
74	C15	R1	7.07681559705083
74	C11	R1	7.24792751344359
74	C16	R1	7.22881869049588
74	C8	R1	7.12928301694497
74	C20	R1	7.21916852046216
74	C7	R1	6.93073733756289
75	C23	R1	7.35755200461808
75	C17	R1	7.29462074889163
75	C12	R1	7.02236781302845
75	C10	R1	7.43462822763672
75	C3	R1	7.11894107272351
75	C14	R1	7.23840473932508
75	C5	R1	6.90689059560852
75	C9	R1	7.40087943628218
75	C24	R1	7.35755200461808
75	C6	R1	7.56224242422107
75	C21	R1	7.07681559705083
75	C19	R1	7.32192809488736
75	C1	R1	7.25738784269265
75	C22	R1	7.08746284125034
75	C4	R1	7.39231742277876
75	C13	R1	7.2667865406949
75	C18	R1	7.14974711950468
75	C15	R1	6.98868468677217
75	C11	R1	7.13955135239879
75	C16	R1	7.21916852046216
75	C20	R1	7.17990909001493
76	C23	R1	7.19967234483636
76	C17	R1	7.40087943628218
76	C12	R1	7.27612440527424
76	C10	R1	7.15987133677839
76	C14	R1	7.05528243550119
76	C5	R1	7.2667865406949
76	C9	R1	7.08746284125034
76	C24	R1	7.25738784269265
76	C6	R1	7.21916852046216
76	C21	R1	7.11894107272351
76	C19	R1	7.40087943628218
76	C1	R1	7.40087943628218
76	C22	R1	7.467605550083
76	C13	R1	7.61470984411521
76	C18	R1	7.07681559705083
76	C15	R1	7.16992500144231
76	C11	R1	7.44294349584873
76	C16	R1	7.29462074889163
76	C8	R1	7.3037807481771
76	C20	R1	7.25738784269265
76	C7	R1	7.31288295528436
77	C23	R1	7.4178525148859
77	C17	R1	7.19967234483636
77	C12	R1	7.24792751344359
77	C10	R1	7.16992500144231
77	C3	R1	7.11894107272351
77	C14	R1	7.52356195605701
77	C5	R1	6.89481776330794
77	C9	R1	7.15987133677839
77	C24	R1	7.17990909001493
77	C21	R1	7.02236781302845
77	C19	R1	7.2667865406949
77	C1	R1	7.2667865406949
77	C22	R1	7.56224242422107
77	C4	R1	7.45121111183233
77	C13	R1	7.23840473932508
77	C18	R1	7.10852445677817
77	C11	R1	7.18982455888002
77	C16	R1	6.85798099512757
77	C8	R1	7.27612440527424
77	C20	R1	7.24792751344359
77	C7	R1	7.467605550083
78	C23	R1	6.96578428466209
78	C17	R1	7.29462074889163
78	C12	R1	7.10852445677817
78	C10	R1	7.33985000288462
78	C3	R1	7.29462074889163
78	C14	R1	7.16992500144231
78	C5	R1	7.12928301694497
78	C9	R1	7.01122725542325
78	C24	R1	7.23840473932508
78	C6	R1	7.16992500144231
78	C21	R1	7.06608919045777
78	C19	R1	7.15987133677839
78	C1	R1	7.19967234483636
78	C22	R1	7.22881869049588
78	C4	R1	7.15987133677839
78	C13	R1	7.31288295528436
78	C18	R1	7.14974711950468
78	C15	R1	7.05528243550119
78	C16	R1	6.97727992349992
78	C8	R1	7.04439411935845
78	C20	R1	7.07681559705083
78	C7	R1	6.88264304936184
79	C23	R1	6.98868468677217
79	C12	R1	7.22881869049588
79	C10	R1	7.3037807481771
79	C3	R1	7.17990909001493
79	C14	R1	7.20945336562895
79	C5	R1	7.31288295528436
79	C9	R1	7.43462822763672
79	C24	R1	7.09803208296053
79	C6	R1	7.18982455888002
79	C21	R1	7.15987133677839
79	C1	R1	7.21916852046216
79	C22	R1	7.2667865406949
79	C4	R1	7.38370429247405
79	C13	R1	7.08746284125034
79	C18	R1	7.02236781302845
79	C15	R1	7.05528243550119
79	C16	R1	7.20945336562895
79	C8	R1	7.3037807481771
79	C20	R1	6.93073733756289
79	C7	R1	7.32192809488736
80	C23	R1	7.4262647547021
80	C17	R1	7.20945336562895
80	C12	R1	6.82017896241519
80	C10	R1	7.10852445677817
80	C3	R1	7.2667865406949
80	C14	R1	7.21916852046216
80	C5	R1	7.43462822763672
80	C24	R1	7.03342300153745
80	C6	R1	7.11894107272351
80	C21	R1	7.20945336562895
80	C19	R1	7.31288295528436
80	C1	R1	7.34872815423108
80	C22	R1	7.14974711950468
80	C4	R1	7.20945336562895
80	C13	R1	7.60733031374961
80	C18	R1	7.54689445988764
80	C15	R1	7.09803208296053
80	C11	R1	6.94251450533924
80	C16	R1	7.2667865406949
80	C8	R1	7.33091687811462
80	C20	R1	7.13955135239879
80	C7	R1	7.19967234483636
81	C23	R1	7.09803208296053
81	C17	R1	7.4093909361377
81	C10	R1	7.19967234483636
81	C3	R1	7.16992500144231
81	C14	R1	7.27612440527424
81	C5	R1	7.25738784269265
81	C9	R1	7.48381577726426
81	C24	R1	7.4178525148859
81	C6	R1	7.15987133677839
81	C21	R1	7.13955135239879
81	C19	R1	7.43462822763672
81	C1	R1	7.17990909001493
81	C22	R1	7.20945336562895
81	C13	R1	7.25738784269265
81	C18	R1	7.09803208296053
81	C15	R1	7.45121111183233
81	C11	R1	7.06608919045777
81	C8	R1	7.37503943134692
81	C20	R1	7.15987133677839
81	C7	R1	6.96578428466209
82	C23	R1	7.4757334309664
82	C17	R1	7.27612440527424
82	C12	R1	7.16992500144231
82	C10	R1	7.45121111183233
82	C14	R1	7.01122725542325
82	C5	R1	7.33091687811462
82	C24	R1	7.467605550083
82	C6	R1	7.10852445677817
82	C21	R1	7.07681559705083
82	C19	R1	7
82	C1	R1	7.28540221886225
82	C22	R1	7.28540221886225
82	C4	R1	7.35755200461808
82	C13	R1	7.4178525148859
82	C18	R1	7.19967234483636
82	C15	R1	7.4178525148859
82	C11	R1	7.17990909001493
82	C16	R1	7.25738784269265
82	C8	R1	7.05528243550119
82	C20	R1	7.04439411935845
82	C7	R1	7.15987133677839
83	C23	R1	6.88264304936184
83	C17	R1	7.24792751344359
83	C12	R1	7.53915881110803
83	C10	R1	7.18982455888002
83	C3	R1	7.20945336562895
83	C14	R1	7.4262647547021
83	C5	R1	7.11894107272351
83	C9	R1	7.38370429247405
83	C24	R1	6.75488750216347
83	C6	R1	7.06608919045777
83	C21	R1	7.31288295528436
83	C19	R1	7.31288295528436
83	C1	R1	7.36632221424582
83	C22	R1	7.18982455888002
83	C4	R1	7.3037807481771
83	C13	R1	7.2667865406949
83	C18	R1	7.3037807481771
83	C15	R1	7.38370429247405
83	C11	R1	7.20945336562895
83	C16	R1	7.33091687811462
83	C8	R1	7.18982455888002
83	C20	R1	7.09803208296053
83	C7	R1	7.467605550083
84	C23	R1	7.34872815423108
84	C17	R1	7.16992500144231
84	C12	R1	7.4093909361377
84	C10	R1	7.4757334309664
84	C3	R1	7.12928301694497
84	C14	R1	7.11894107272351
84	C5	R1	7.11894107272351
84	C9	R1	7.12928301694497
84	C24	R1	7.31288295528436
84	C6	R1	7.36632221424582
84	C21	R1	7.39231742277876
84	C19	R1	7.52356195605701
84	C1	R1	7.37503943134692
84	C22	R1	7.64385618977472
84	C4	R1	7.34872815423108
84	C13	R1	6.96578428466209
84	C18	R1	7.29462074889163
84	C15	R1	7.22881869049588
84	C11	R1	7.25738784269265
84	C16	R1	7.31288295528436
84	C8	R1	7.2667865406949
84	C20	R1	7.54689445988764
84	C7	R1	7.21916852046216
85	C23	R1	7.25738784269265
85	C17	R1	7.09803208296053
85	C10	R1	7.22881869049588
85	C3	R1	7.28540221886225
85	C14	R1	6.93073733756289
85	C9	R1	7.04439411935845
85	C24	R1	7.3037807481771
85	C6	R1	7.22881869049588
85	C21	R1	7.18982455888002
85	C19	R1	6.95419631038687
85	C1	R1	7.56985560833095
85	C22	R1	7.04439411935845
85	C4	R1	7.28540221886225
85	C18	R1	7.15987133677839
85	C15	R1	7.2667865406949
85	C11	R1	6.85798099512757
85	C16	R1	7.19967234483636
85	C8	R1	7.20945336562895
85	C20	R1	7.2667865406949
85	C7	R1	7.31288295528436
86	C23	R1	7.17990909001493
86	C17	R1	7.5077946401987
86	C12	R1	7.32192809488736
86	C10	R1	7.33985000288462
86	C3	R1	7.31288295528436
86	C14	R1	7.13955135239879
86	C5	R1	7.4178525148859
86	C9	R1	7.17990909001493
86	C24	R1	7.27612440527424
86	C6	R1	7.01122725542325
86	C21	R1	7.10852445677817
86	C19	R1	7.2667865406949
86	C1	R1	7.31288295528436
86	C22	R1	7.24792751344359
86	C4	R1	6.98868468677217
86	C13	R1	7.29462074889163
86	C18	R1	6.91886323727459
86	C15	R1	7.4093909361377
86	C11	R1	6.88264304936184
86	C16	R1	7.07681559705083
86	C8	R1	7.13955135239879
86	C20	R1	7.16992500144231
87	C23	R1	7.4594316186373
87	C17	R1	7.22881869049588
87	C12	R1	7.21916852046216
87	C10	R1	7.25738784269265
87	C3	R1	7.27612440527424
87	C14	R1	7.38370429247405
87	C9	R1	7.33091687811462
87	C6	R1	7.13955135239879
87	C19	R1	7.33091687811462
87	C1	R1	7.10852445677817
87	C4	R1	7.62205181945638
87	C13	R1	7.38370429247405
87	C18	R1	7.14974711950468
87	C11	R1	7.467605550083
87	C16	R1	7.18982455888002
87	C8	R1	7.24792751344359
87	C20	R1	6.84549005094437
87	C7	R1	7.12928301694497
88	C23	R1	7.25738784269265
88	C17	R1	7.20945336562895
88	C12	R1	7.39231742277876
88	C10	R1	7.4093909361377
88	C3	R1	7.27612440527424
88	C14	R1	7.54689445988764
88	C5	R1	7.32192809488736
88	C9	R1	7.39231742277876
88	C24	R1	7.07681559705083
88	C21	R1	7.35755200461808
88	C19	R1	7.21916852046216
88	C1	R1	7.29462074889163
88	C22	R1	7.20945336562895
88	C4	R1	7.13955135239879
88	C13	R1	7.3037807481771
88	C18	R1	7.24792751344359
88	C15	R1	7.38370429247405
88	C11	R1	7.01122725542325
88	C16	R1	7.20945336562895
88	C8	R1	7.34872815423108
88	C20	R1	7.36632221424582
88	C7	R1	7.52356195605701
89	C23	R1	7.27612440527424
89	C17	R1	7.36632221424582
89	C12	R1	7.2667865406949
89	C10	R1	7.07681559705083
89	C14	R1	6.64385618977472
89	C5	R1	7.3037807481771
89	C9	R1	7.16992500144231
89	C24	R1	7.01122725542325
89	C6	R1	7.32192809488736
89	C21	R1	7.35755200461808
89	C19	R1	7.49185309632967
89	C1	R1	7.38370429247405
89	C22	R1	7.37503943134692
89	C13	R1	7.4093909361377
89	C18	R1	7.13955135239879
89	C15	R1	7.40087943628218
89	C11	R1	7.06608919045777
89	C16	R1	6.62935662007961
89	C8	R1	7.2667865406949
89	C20	R1	7.25738784269265
89	C7	R1	7.31288295528436
90	C23	R1	7.3037807481771
90	C17	R1	7.25738784269265
90	C12	R1	7.55458885167764
90	C10	R1	7.2667865406949
90	C3	R1	7.20945336562895
90	C14	R1	7.44294349584873
90	C5	R1	6.93073733756289
90	C9	R1	7.29462074889163
90	C24	R1	7.23840473932508
90	C19	R1	7.20945336562895
90	C1	R1	7.24792751344359
90	C22	R1	7.3037807481771
90	C4	R1	7.11894107272351
90	C13	R1	7.23840473932508
90	C18	R1	7.32192809488736
90	C15	R1	7.10852445677817
90	C11	R1	7.49185309632967
90	C16	R1	7.19967234483636
90	C8	R1	7.3037807481771
90	C20	R1	7.24792751344359
90	C7	R1	7.38370429247405
91	C23	R1	7.53915881110803
91	C17	R1	7.33091687811462
91	C12	R1	7.19967234483636
91	C10	R1	7.17990909001493
91	C3	R1	7.4093909361377
91	C14	R1	7.21916852046216
91	C5	R1	7.2667865406949
91	C24	R1	7.03342300153745
91	C6	R1	7.16992500144231
91	C21	R1	7.31288295528436
91	C19	R1	7.49984588708321
91	C22	R1	7.56224242422107
91	C13	R1	7.4262647547021
91	C15	R1	7.21916852046216
91	C11	R1	7.3037807481771
91	C8	R1	7.17990909001493
91	C7	R1	7.467605550083
92	C23	R1	7.31288295528436
92	C17	R1	7.33985000288462
92	C12	R1	7.31288295528436
92	C10	R1	7.3037807481771
92	C3	R1	7.17990909001493
92	C14	R1	7.12928301694497
92	C5	R1	7.07681559705083
92	C9	R1	7.25738784269265
92	C24	R1	7.38370429247405
92	C6	R1	7.35755200461808
92	C21	R1	7.11894107272351
92	C1	R1	7.37503943134692
92	C22	R1	7.21916852046216
92	C4	R1	7.39231742277876
92	C13	R1	7.16992500144231
92	C18	R1	7.13955135239879
92	C15	R1	7.32192809488736
92	C11	R1	7.36632221424582
92	C16	R1	7.16992500144231
92	C8	R1	7.33091687811462
92	C20	R1	7.20945336562895
92	C7	R1	7.06608919045777
93	C23	R1	7.467605550083
93	C17	R1	7.43462822763672
93	C12	R1	7.15987133677839
93	C10	R1	6.93073733756289
93	C3	R1	7.2667865406949
93	C14	R1	7.11894107272351
93	C5	R1	7.4594316186373
93	C9	R1	7.4594316186373
93	C24	R1	7.23840473932508
93	C6	R1	7.27612440527424
93	C21	R1	7.31288295528436
93	C19	R1	7.2667865406949
93	C1	R1	7.05528243550119
93	C22	R1	7.23840473932508
93	C4	R1	7.28540221886225
93	C13	R1	7.2667865406949
93	C18	R1	7.21916852046216
93	C11	R1	7.2667865406949
93	C16	R1	7.03342300153745
93	C8	R1	7.37503943134692
93	C20	R1	7.11894107272351
93	C7	R1	7.4178525148859
94	C23	R1	7.31288295528436
94	C17	R1	7
94	C12	R1	7.24792751344359
94	C14	R1	7.14974711950468
94	C5	R1	7.32192809488736
94	C9	R1	7.16992500144231
94	C24	R1	7.12928301694497
94	C6	R1	7.33091687811462
94	C21	R1	6.8703647195834
94	C19	R1	7.17990909001493
94	C1	R1	7.36632221424582
94	C22	R1	7.05528243550119
94	C4	R1	7.467605550083
94	C13	R1	7.54689445988764
94	C18	R1	7.28540221886225
94	C15	R1	7.07681559705083
94	C11	R1	7.01122725542325
94	C16	R1	7.03342300153745
94	C8	R1	7.467605550083
94	C20	R1	7.18982455888002
94	C7	R1	7.16992500144231
95	C23	R1	7.15987133677839
95	C17	R1	7.34872815423108
95	C12	R1	7.4093909361377
95	C3	R1	7.23840473932508
95	C14	R1	7.39231742277876
95	C5	R1	7.06608919045777
95	C9	R1	7.24792751344359
95	C24	R1	7.56985560833095
95	C6	R1	7.05528243550119
95	C21	R1	7.22881869049588
95	C19	R1	7.27612440527424
95	C1	R1	7.4594316186373
95	C22	R1	7.13955135239879
95	C4	R1	7.11894107272351
95	C13	R1	7.20945336562895
95	C18	R1	7.13955135239879
95	C15	R1	7.11894107272351
95	C11	R1	7.28540221886225
95	C16	R1	7.24792751344359
95	C8	R1	7.21916852046216
95	C20	R1	7.62205181945638
95	C7	R1	7.31288295528436
96	C23	R1	6.84549005094437
96	C17	R1	7.07681559705083
96	C12	R1	7.2667865406949
96	C10	R1	7.467605550083
96	C3	R1	7.25738784269265
96	C14	R1	6.91886323727459
96	C5	R1	7.35755200461808
96	C9	R1	7.21916852046216
96	C24	R1	7.04439411935845
96	C6	R1	6.95419631038687
96	C21	R1	7.19967234483636
96	C19	R1	7.33091687811462
[truncated: 14,571 more rows]
