# Supplementary material for: Stochastic modelling of single-cell gene expression adaptation reveals non-genomic contribution to evolution of tumor subclones
Source: bioRxiv. 2024 Apr 20:2024.04.17.588869. Preprint. [Version 1] doi: 10.1101/2024.04.17.588869 (PMC11071284; doi:10.1101/2024.04.17.588869)
Supplement: Supplement 2 [file media-2.zip › Supplementary Files/Simulated Data/Adaptive_Simulation/tr_1.04_sq_1.5_r_150_a_1.csv]

gene	species	replicate	exprval
1	C23	R1	7.06608919045777
1	C17	R1	7.35755200461808
1	C10	R1	7.53138146051631
1	C3	R1	7.12928301694497
1	C14	R1	7.18982455888002
1	C5	R1	7.28540221886225
1	C9	R1	7.45121111183233
1	C24	R1	7.23840473932508
1	C6	R1	6.95419631038687
1	C21	R1	7.31288295528436
1	C19	R1	7.16992500144231
1	C1	R1	7.33091687811462
1	C22	R1	6.97727992349992
1	C4	R1	7.03342300153745
1	C13	R1	7.39231742277876
1	C18	R1	7.24792751344359
1	C15	R1	7.36632221424582
1	C11	R1	7.31288295528436
1	C16	R1	6.79441586635011
1	C8	R1	7.32192809488736
1	C20	R1	7.38370429247405
1	C7	R1	7.08746284125034
2	C23	R1	7.4594316186373
2	C17	R1	7.33091687811462
2	C10	R1	7.06608919045777
2	C14	R1	7.04439411935845
2	C5	R1	7.27612440527424
2	C9	R1	7.37503943134692
2	C24	R1	7.05528243550119
2	C6	R1	7.17990909001493
2	C19	R1	7.31288295528436
2	C1	R1	7.21916852046216
2	C22	R1	7.08746284125034
2	C4	R1	7.37503943134692
2	C13	R1	7.12928301694497
2	C18	R1	7.15987133677839
2	C15	R1	7.16992500144231
2	C11	R1	7.23840473932508
2	C16	R1	7.14974711950468
2	C8	R1	7.13955135239879
2	C20	R1	7.53915881110803
2	C7	R1	7.13955135239879
3	C23	R1	7.35755200461808
3	C17	R1	7.33985000288462
3	C10	R1	7.27612440527424
3	C3	R1	7.2667865406949
3	C14	R1	7.3037807481771
3	C5	R1	7.31288295528436
3	C9	R1	7.4757334309664
3	C24	R1	7.2667865406949
3	C21	R1	7.22881869049588
3	C19	R1	6.98868468677217
3	C1	R1	7.3037807481771
3	C22	R1	7.12928301694497
3	C4	R1	7.25738784269265
3	C13	R1	7.29462074889163
3	C18	R1	7.29462074889163
3	C15	R1	6.95419631038687
3	C11	R1	7.03342300153745
3	C8	R1	7.22881869049588
3	C20	R1	6.93073733756289
3	C7	R1	6.8703647195834
4	C23	R1	7.04439411935845
4	C17	R1	7.24792751344359
4	C12	R1	7.33091687811462
4	C5	R1	7.27612440527424
4	C9	R1	7.07681559705083
4	C24	R1	7.35755200461808
4	C6	R1	7.11894107272351
4	C21	R1	7.59245703726808
4	C19	R1	7.38370429247405
4	C22	R1	7.12928301694497
4	C4	R1	7.35755200461808
4	C13	R1	7.33091687811462
4	C18	R1	7.19967234483636
4	C15	R1	7.22881869049588
4	C11	R1	7.22881869049588
4	C16	R1	6.90689059560852
4	C8	R1	7.19967234483636
4	C20	R1	7.32192809488736
4	C7	R1	7.24792751344359
5	C23	R1	7.16992500144231
5	C12	R1	7.20945336562895
5	C3	R1	7.09803208296053
5	C14	R1	7.28540221886225
5	C5	R1	6.94251450533924
5	C9	R1	7.2667865406949
5	C24	R1	7.15987133677839
5	C6	R1	6.85798099512757
5	C21	R1	7.13955135239879
5	C19	R1	7.39231742277876
5	C1	R1	7.03342300153745
5	C22	R1	7.33985000288462
5	C4	R1	7.43462822763672
5	C13	R1	7.24792751344359
5	C18	R1	7.13955135239879
5	C15	R1	6.98868468677217
5	C11	R1	7.35755200461808
5	C16	R1	7.38370429247405
5	C8	R1	7.13955135239879
5	C20	R1	7.21916852046216
5	C7	R1	7.09803208296053
6	C23	R1	7.4262647547021
6	C17	R1	7.52356195605701
6	C12	R1	7.21916852046216
6	C10	R1	7.05528243550119
6	C3	R1	7.38370429247405
6	C14	R1	7.2667865406949
6	C5	R1	7.2667865406949
6	C9	R1	7.01122725542325
6	C24	R1	7.15987133677839
6	C6	R1	7.27612440527424
6	C21	R1	7.4178525148859
6	C19	R1	7.39231742277876
6	C1	R1	7.12928301694497
6	C22	R1	6.93073733756289
6	C4	R1	7.68650052718322
6	C13	R1	7.39231742277876
6	C18	R1	7.28540221886225
6	C15	R1	7.3037807481771
6	C11	R1	7.4178525148859
6	C16	R1	7.33091687811462
6	C8	R1	7.17990909001493
6	C7	R1	7.36632221424582
7	C23	R1	7.22881869049588
7	C17	R1	7.31288295528436
7	C12	R1	7.18982455888002
7	C10	R1	7.37503943134692
7	C3	R1	7.10852445677817
7	C14	R1	7.27612440527424
7	C5	R1	7.467605550083
7	C9	R1	7.21916852046216
7	C24	R1	7.29462074889163
7	C6	R1	7.15987133677839
7	C21	R1	7.58496250072116
7	C19	R1	7.13955135239879
7	C1	R1	7.05528243550119
7	C22	R1	7.37503943134692
7	C4	R1	7.21916852046216
7	C13	R1	7.52356195605701
7	C15	R1	7.27612440527424
7	C11	R1	7.34872815423108
7	C16	R1	6.98868468677217
7	C20	R1	7.22881869049588
7	C7	R1	7
8	C23	R1	7.08746284125034
8	C17	R1	7.51569983828404
8	C12	R1	7.11894107272351
8	C10	R1	7.11894107272351
8	C3	R1	7.40087943628218
8	C14	R1	7.29462074889163
8	C5	R1	7.48381577726426
8	C9	R1	7.14974711950468
8	C24	R1	7.38370429247405
8	C6	R1	7.5077946401987
8	C21	R1	7.33091687811462
8	C19	R1	7.66533591718518
8	C1	R1	7.14974711950468
8	C22	R1	7.12928301694497
8	C4	R1	6.91886323727459
8	C13	R1	7.2667865406949
8	C18	R1	7.4178525148859
8	C15	R1	7.29462074889163
8	C11	R1	6.93073733756289
8	C16	R1	7.06608919045777
8	C8	R1	7.10852445677817
8	C20	R1	7.18982455888002
8	C7	R1	7.13955135239879
9	C23	R1	7.19967234483636
9	C17	R1	7.45121111183233
9	C12	R1	7.3037807481771
9	C10	R1	7.20945336562895
9	C14	R1	7.36632221424582
9	C5	R1	7.4093909361377
9	C9	R1	7.43462822763672
9	C24	R1	7.36632221424582
9	C6	R1	7.23840473932508
9	C21	R1	7.23840473932508
9	C19	R1	7.55458885167764
9	C1	R1	6.94251450533924
9	C22	R1	7.38370429247405
9	C4	R1	7.4262647547021
9	C13	R1	7.16992500144231
9	C18	R1	7.12928301694497
9	C15	R1	7.07681559705083
9	C11	R1	7.29462074889163
9	C16	R1	7.21916852046216
9	C8	R1	7.24792751344359
9	C20	R1	7.4594316186373
9	C7	R1	7.23840473932508
10	C23	R1	7.10852445677817
10	C17	R1	7.23840473932508
10	C12	R1	6.95419631038687
10	C10	R1	7.61470984411521
10	C3	R1	7.4757334309664
10	C14	R1	7.20945336562895
10	C5	R1	7.34872815423108
10	C9	R1	7.08746284125034
10	C24	R1	7.5077946401987
10	C6	R1	7.36632221424582
10	C21	R1	7.32192809488736
10	C19	R1	7.15987133677839
10	C1	R1	7.15987133677839
10	C22	R1	7.34872815423108
10	C4	R1	7.51569983828404
10	C13	R1	7.53138146051631
10	C18	R1	7.20945336562895
10	C15	R1	7.20945336562895
10	C11	R1	7.22881869049588
10	C16	R1	7.16992500144231
10	C8	R1	7.4594316186373
10	C20	R1	7.59991284218713
11	C17	R1	7.34872815423108
11	C12	R1	7.27612440527424
11	C10	R1	7.34872815423108
11	C3	R1	7.23840473932508
11	C14	R1	7.18982455888002
11	C5	R1	7.49185309632967
11	C9	R1	7.33985000288462
11	C6	R1	7.19967234483636
11	C21	R1	7.21916852046216
11	C19	R1	7.45121111183233
11	C1	R1	7.29462074889163
11	C22	R1	7.4093909361377
11	C4	R1	7.49185309632967
11	C13	R1	7.40087943628218
11	C18	R1	6.91886323727459
11	C15	R1	7.32192809488736
11	C11	R1	7.08746284125034
11	C16	R1	7.02236781302845
11	C8	R1	7.09803208296053
11	C20	R1	7.59991284218713
11	C7	R1	7.04439411935845
12	C23	R1	7.13955135239879
12	C12	R1	7.37503943134692
12	C10	R1	7.18982455888002
12	C3	R1	7.4093909361377
12	C14	R1	6.96578428466209
12	C5	R1	7.3037807481771
12	C9	R1	7.29462074889163
12	C24	R1	7.40087943628218
12	C21	R1	7.15987133677839
12	C19	R1	7.5077946401987
12	C1	R1	7.23840473932508
12	C22	R1	6.75488750216347
12	C4	R1	7.12928301694497
12	C13	R1	7.5077946401987
12	C18	R1	7.32192809488736
12	C15	R1	7.11894107272351
12	C16	R1	7.27612440527424
12	C8	R1	7.38370429247405
12	C20	R1	7.03342300153745
13	C23	R1	7.29462074889163
13	C17	R1	7.33091687811462
13	C12	R1	7.27612440527424
13	C10	R1	7.3037807481771
13	C3	R1	7.38370429247405
13	C14	R1	7.03342300153745
13	C5	R1	7.53915881110803
13	C9	R1	7.4262647547021
13	C6	R1	7.3037807481771
13	C21	R1	7.38370429247405
13	C19	R1	7.43462822763672
13	C1	R1	7.35755200461808
13	C22	R1	7.56985560833095
13	C4	R1	7.09803208296053
13	C13	R1	7.23840473932508
13	C18	R1	7.4093909361377
13	C11	R1	7.13955135239879
13	C16	R1	7.32192809488736
13	C8	R1	7.24792751344359
13	C20	R1	7.38370429247405
13	C7	R1	6.52356195605701
14	C23	R1	7.48381577726426
14	C17	R1	7.4093909361377
14	C12	R1	7.03342300153745
14	C10	R1	7.19967234483636
14	C3	R1	7.06608919045777
14	C14	R1	7.33985000288462
14	C5	R1	7.58496250072116
14	C9	R1	7.10852445677817
14	C24	R1	7.61470984411521
14	C6	R1	7.20945336562895
14	C21	R1	7.48381577726426
14	C19	R1	7.2667865406949
14	C1	R1	7.23840473932508
14	C22	R1	7.36632221424582
14	C4	R1	7.01122725542325
14	C13	R1	7.15987133677839
14	C18	R1	7.01122725542325
14	C15	R1	7.54689445988764
14	C11	R1	7.33091687811462
14	C16	R1	7.11894107272351
14	C20	R1	7.52356195605701
14	C7	R1	7.34872815423108
15	C23	R1	7.22881869049588
15	C17	R1	7.27612440527424
15	C12	R1	7.29462074889163
15	C10	R1	7.39231742277876
15	C3	R1	7.40087943628218
15	C14	R1	7.21916852046216
15	C5	R1	7.23840473932508
15	C9	R1	7.35755200461808
15	C24	R1	7.33091687811462
15	C6	R1	7.13955135239879
15	C21	R1	7.40087943628218
15	C19	R1	7.4093909361377
15	C22	R1	7.28540221886225
15	C4	R1	7.04439411935845
15	C13	R1	7.34872815423108
15	C18	R1	7.24792751344359
15	C15	R1	7.08746284125034
15	C11	R1	7.12928301694497
15	C16	R1	7.2667865406949
15	C8	R1	7.55458885167764
15	C20	R1	7.17990909001493
15	C7	R1	7.43462822763672
16	C23	R1	7.38370429247405
16	C17	R1	7.49185309632967
16	C12	R1	7.24792751344359
16	C10	R1	6.83289001416474
16	C3	R1	7.33091687811462
16	C14	R1	7.10852445677817
16	C5	R1	7.4178525148859
16	C9	R1	7.34872815423108
16	C24	R1	7.43462822763672
16	C6	R1	7.25738784269265
16	C21	R1	7.467605550083
16	C19	R1	7.22881869049588
16	C1	R1	7.07681559705083
16	C22	R1	7.21916852046216
16	C4	R1	7.11894107272351
16	C13	R1	7.24792751344359
16	C18	R1	7.15987133677839
16	C15	R1	7.13955135239879
16	C11	R1	7.16992500144231
16	C16	R1	7.03342300153745
16	C8	R1	7.71424551766612
16	C20	R1	7.37503943134692
16	C7	R1	7.17990909001493
17	C23	R1	7.17990909001493
17	C17	R1	7.06608919045777
17	C12	R1	7.08746284125034
17	C10	R1	7.05528243550119
17	C3	R1	6.98868468677217
17	C14	R1	7.05528243550119
17	C5	R1	7.14974711950468
17	C9	R1	7.4757334309664
17	C24	R1	7.48381577726426
17	C6	R1	7.10852445677817
17	C21	R1	7.32192809488736
17	C19	R1	7.35755200461808
17	C1	R1	6.96578428466209
17	C22	R1	6.91886323727459
17	C4	R1	7.15987133677839
17	C13	R1	7.40087943628218
17	C18	R1	7.2667865406949
17	C15	R1	7.08746284125034
17	C11	R1	7.18982455888002
17	C16	R1	6.95419631038687
17	C8	R1	7.15987133677839
17	C20	R1	7.25738784269265
18	C23	R1	6.98868468677217
18	C17	R1	7.11894107272351
18	C12	R1	7.24792751344359
18	C10	R1	6.98868468677217
18	C3	R1	7.27612440527424
18	C14	R1	7.23840473932508
18	C5	R1	7.35755200461808
18	C9	R1	7.56985560833095
18	C24	R1	7.31288295528436
18	C6	R1	7.33985000288462
18	C21	R1	7.34872815423108
18	C19	R1	7.35755200461808
18	C1	R1	7.10852445677817
18	C22	R1	7.49984588708321
18	C4	R1	7.20945336562895
18	C13	R1	7.06608919045777
18	C18	R1	7.38370429247405
18	C15	R1	7.15987133677839
18	C11	R1	6.93073733756289
18	C16	R1	7.22881869049588
18	C8	R1	7.4594316186373
18	C7	R1	7.20945336562895
19	C17	R1	7.10852445677817
19	C12	R1	7.09803208296053
19	C10	R1	7.12928301694497
19	C3	R1	7.37503943134692
19	C14	R1	7.20945336562895
19	C5	R1	6.91886323727459
19	C9	R1	7.2667865406949
19	C6	R1	7.19967234483636
19	C1	R1	7.06608919045777
19	C22	R1	7.18982455888002
19	C4	R1	7.33091687811462
19	C13	R1	7.20945336562895
19	C18	R1	7.08746284125034
19	C11	R1	7.43462822763672
19	C16	R1	7.37503943134692
19	C8	R1	7.24792751344359
19	C20	R1	7.36632221424582
19	C7	R1	7.61470984411521
20	C23	R1	7.40087943628218
20	C17	R1	7.45121111183233
20	C12	R1	7.60733031374961
20	C10	R1	6.96578428466209
20	C14	R1	7.27612440527424
20	C5	R1	7.35755200461808
20	C9	R1	7.4093909361377
20	C24	R1	7.10852445677817
20	C6	R1	7.17990909001493
20	C21	R1	7.34872815423108
20	C19	R1	7.33985000288462
20	C1	R1	7.44294349584873
20	C22	R1	7.01122725542325
20	C13	R1	7.3037807481771
20	C18	R1	7.48381577726426
20	C15	R1	7.40087943628218
20	C8	R1	7.15987133677839
20	C20	R1	7
20	C7	R1	7.09803208296053
21	C23	R1	7.28540221886225
21	C12	R1	7.28540221886225
21	C10	R1	7.08746284125034
21	C3	R1	7.40087943628218
21	C14	R1	7.32192809488736
21	C5	R1	7.27612440527424
21	C9	R1	7.14974711950468
21	C24	R1	7.03342300153745
21	C6	R1	7.24792751344359
21	C21	R1	7.10852445677817
21	C19	R1	7.36632221424582
21	C1	R1	7.33091687811462
21	C22	R1	7.07681559705083
21	C4	R1	7.25738784269265
21	C13	R1	7.21916852046216
21	C18	R1	7.07681559705083
21	C15	R1	7.4093909361377
21	C11	R1	6.93073733756289
21	C16	R1	7.33091687811462
21	C8	R1	7.3037807481771
21	C20	R1	7.467605550083
21	C7	R1	6.91886323727459
22	C23	R1	7.2667865406949
22	C17	R1	7.05528243550119
22	C12	R1	7.37503943134692
22	C10	R1	7.22881869049588
22	C3	R1	7.31288295528436
22	C14	R1	7.4093909361377
22	C5	R1	7.24792751344359
22	C9	R1	7.09803208296053
22	C24	R1	7.14974711950468
22	C6	R1	7.38370429247405
22	C21	R1	7
22	C19	R1	7.10852445677817
22	C1	R1	7.44294349584873
22	C22	R1	7.4262647547021
22	C13	R1	7.17990909001493
22	C18	R1	6.94251450533924
22	C15	R1	6.98868468677217
22	C11	R1	7.34872815423108
22	C16	R1	6.84549005094437
22	C8	R1	7.06608919045777
22	C20	R1	7.4594316186373
22	C7	R1	7.22881869049588
23	C23	R1	7.2667865406949
23	C17	R1	7.19967234483636
23	C12	R1	7.12928301694497
23	C10	R1	7.14974711950468
23	C3	R1	7.13955135239879
23	C14	R1	7.34872815423108
23	C5	R1	7.45121111183233
23	C9	R1	7.12928301694497
23	C6	R1	7.74146698640115
23	C21	R1	7.27612440527424
23	C19	R1	7.28540221886225
23	C22	R1	6.82017896241519
23	C4	R1	7.15987133677839
23	C13	R1	7.14974711950468
23	C18	R1	7.21916852046216
23	C15	R1	7.19967234483636
23	C11	R1	7.08746284125034
23	C16	R1	7.10852445677817
23	C8	R1	7.10852445677817
23	C20	R1	7.35755200461808
23	C7	R1	7.467605550083
24	C23	R1	7.11894107272351
24	C17	R1	7.53138146051631
24	C10	R1	7.21916852046216
24	C3	R1	7.4757334309664
24	C14	R1	7.4093909361377
24	C5	R1	7.38370429247405
24	C9	R1	7.19967234483636
24	C24	R1	7.24792751344359
24	C6	R1	7.16992500144231
24	C21	R1	7.31288295528436
24	C19	R1	7.40087943628218
24	C1	R1	6.97727992349992
24	C22	R1	7.36632221424582
24	C4	R1	7.68650052718322
24	C13	R1	7.25738784269265
24	C18	R1	7.04439411935845
24	C15	R1	7.11894107272351
24	C11	R1	6.96578428466209
24	C16	R1	6.70043971814109
24	C8	R1	6.98868468677217
24	C20	R1	7.32192809488736
24	C7	R1	7.38370429247405
25	C23	R1	7.25738784269265
25	C17	R1	7.10852445677817
25	C12	R1	7.14974711950468
25	C10	R1	7.18982455888002
25	C5	R1	7.12928301694497
25	C9	R1	7.18982455888002
25	C24	R1	7.22881869049588
25	C6	R1	7.467605550083
25	C19	R1	7.11894107272351
25	C1	R1	7.49185309632967
25	C22	R1	7.52356195605701
25	C4	R1	7.21916852046216
25	C13	R1	7.09803208296053
25	C18	R1	7.05528243550119
25	C15	R1	7.10852445677817
25	C11	R1	7.20945336562895
25	C16	R1	7
25	C8	R1	7.3037807481771
25	C20	R1	7.36632221424582
25	C7	R1	6.93073733756289
26	C23	R1	7.29462074889163
26	C12	R1	7.4594316186373
26	C10	R1	7.2667865406949
26	C3	R1	7.48381577726426
26	C5	R1	6.97727992349992
26	C9	R1	7.29462074889163
26	C24	R1	7.2667865406949
26	C6	R1	7.4178525148859
26	C21	R1	7.5077946401987
26	C19	R1	7.29462074889163
26	C1	R1	6.89481776330794
26	C22	R1	7.20945336562895
26	C4	R1	6.98868468677217
26	C18	R1	7.64385618977472
26	C15	R1	7.38370429247405
26	C11	R1	7.23840473932508
26	C16	R1	7.23840473932508
26	C8	R1	7.35755200461808
26	C20	R1	7.32192809488736
26	C7	R1	7.54689445988764
27	C23	R1	7.08746284125034
27	C12	R1	7.02236781302845
27	C10	R1	7.32192809488736
27	C3	R1	7.23840473932508
27	C14	R1	7.06608919045777
27	C9	R1	7.38370429247405
27	C24	R1	7.10852445677817
27	C6	R1	7.18982455888002
27	C21	R1	7.49185309632967
27	C19	R1	7.14974711950468
27	C1	R1	7.5077946401987
27	C22	R1	7.37503943134692
27	C4	R1	7.37503943134692
27	C13	R1	7.12928301694497
27	C18	R1	7.34872815423108
27	C15	R1	6.90689059560852
27	C11	R1	7.02236781302845
27	C16	R1	7.53915881110803
27	C8	R1	7.49984588708321
27	C20	R1	7.3037807481771
27	C7	R1	7.18982455888002
28	C17	R1	7.29462074889163
28	C12	R1	7.28540221886225
28	C10	R1	6.98868468677217
28	C3	R1	7.3037807481771
28	C14	R1	7.18982455888002
28	C5	R1	7.10852445677817
28	C9	R1	7.22881869049588
28	C24	R1	6.97727992349992
28	C21	R1	7.59245703726808
28	C19	R1	7.53138146051631
28	C1	R1	7.22881869049588
28	C22	R1	7.33091687811462
28	C4	R1	7.21916852046216
28	C13	R1	7.34872815423108
28	C18	R1	7.09803208296053
28	C15	R1	7.4093909361377
28	C11	R1	7.3037807481771
28	C16	R1	7.38370429247405
28	C8	R1	7.22881869049588
28	C20	R1	7.27612440527424
28	C7	R1	7.09803208296053
29	C23	R1	7.2667865406949
29	C17	R1	7.38370429247405
29	C12	R1	7.04439411935845
29	C10	R1	7.31288295528436
29	C3	R1	7.17990909001493
29	C14	R1	6.88264304936184
29	C5	R1	7.27612440527424
29	C9	R1	7.23840473932508
29	C24	R1	6.8073549220576
29	C6	R1	7.3037807481771
29	C21	R1	7.17990909001493
29	C19	R1	7.22881869049588
29	C1	R1	7.31288295528436
29	C22	R1	7.37503943134692
29	C4	R1	7.05528243550119
29	C13	R1	7.11894107272351
29	C18	R1	7.14974711950468
29	C15	R1	7.17990909001493
29	C11	R1	7.17990909001493
29	C16	R1	7.27612440527424
29	C8	R1	7.57742882803575
29	C20	R1	7.13955135239879
29	C7	R1	7.22881869049588
30	C23	R1	7.49984588708321
30	C17	R1	7.45121111183233
30	C12	R1	7.28540221886225
30	C10	R1	7.12928301694497
30	C3	R1	7.62935662007961
30	C14	R1	7.2667865406949
30	C5	R1	7.57742882803575
30	C9	R1	7.45121111183233
30	C24	R1	7.19967234483636
30	C6	R1	7.25738784269265
30	C21	R1	7.32192809488736
30	C19	R1	7.35755200461808
30	C1	R1	7.2667865406949
30	C22	R1	7.12928301694497
30	C4	R1	7.33091687811462
30	C13	R1	7.15987133677839
30	C18	R1	7.10852445677817
30	C15	R1	6.88264304936184
30	C11	R1	7.22881869049588
30	C16	R1	7
30	C8	R1	7.17990909001493
30	C7	R1	7.21916852046216
31	C23	R1	7.48381577726426
31	C17	R1	7.60733031374961
31	C12	R1	7.17990909001493
31	C10	R1	7.19967234483636
31	C3	R1	7.33985000288462
31	C9	R1	7.24792751344359
31	C24	R1	6.98868468677217
31	C6	R1	7.17990909001493
31	C21	R1	7.03342300153745
31	C19	R1	7.24792751344359
31	C1	R1	7.23840473932508
31	C22	R1	7.4093909361377
31	C4	R1	7.06608919045777
31	C13	R1	7.21916852046216
31	C15	R1	7.13955135239879
31	C11	R1	7.3037807481771
31	C16	R1	7.44294349584873
31	C8	R1	7.17990909001493
31	C20	R1	7.05528243550119
31	C7	R1	7.28540221886225
32	C23	R1	7.4262647547021
32	C17	R1	6.94251450533924
32	C12	R1	7.31288295528436
32	C10	R1	7.06608919045777
32	C3	R1	7.03342300153745
32	C14	R1	7.03342300153745
32	C5	R1	7.34872815423108
32	C9	R1	7.34872815423108
32	C24	R1	7.20945336562895
32	C6	R1	7.35755200461808
32	C21	R1	7.14974711950468
32	C19	R1	7.12928301694497
32	C22	R1	7.37503943134692
32	C4	R1	7.4262647547021
32	C13	R1	7.31288295528436
32	C18	R1	7.06608919045777
32	C15	R1	7.05528243550119
32	C11	R1	7.49185309632967
32	C8	R1	7.04439411935845
32	C20	R1	7.11894107272351
32	C7	R1	7.33091687811462
33	C23	R1	7.39231742277876
33	C17	R1	7.31288295528436
33	C12	R1	7.58496250072116
33	C3	R1	7.08746284125034
33	C14	R1	7.12928301694497
33	C9	R1	7.18982455888002
33	C24	R1	7.08746284125034
33	C6	R1	7.44294349584873
33	C21	R1	7.40087943628218
33	C19	R1	7.35755200461808
33	C1	R1	6.96578428466209
33	C22	R1	7.05528243550119
33	C4	R1	7.467605550083
33	C13	R1	7.60733031374961
33	C18	R1	6.83289001416474
33	C11	R1	7.17990909001493
33	C16	R1	7.27612440527424
33	C8	R1	7.35755200461808
33	C20	R1	7.28540221886225
33	C7	R1	7.33985000288462
34	C23	R1	7.4262647547021
34	C17	R1	7.08746284125034
34	C12	R1	7.25738784269265
34	C10	R1	7.33985000288462
34	C3	R1	6.76818432477693
34	C5	R1	7.08746284125034
34	C9	R1	7.39231742277876
34	C24	R1	7.4178525148859
34	C6	R1	7.22881869049588
34	C21	R1	6.90689059560852
34	C19	R1	7.37503943134692
34	C1	R1	7.23840473932508
34	C22	R1	7.08746284125034
34	C4	R1	7.4594316186373
34	C13	R1	7.4093909361377
34	C15	R1	7.19967234483636
34	C11	R1	7.38370429247405
34	C8	R1	7.36632221424582
34	C20	R1	6.8073549220576
34	C7	R1	7.38370429247405
35	C23	R1	7.23840473932508
35	C17	R1	7.33091687811462
35	C12	R1	7.02236781302845
35	C10	R1	7.07681559705083
35	C3	R1	7.39231742277876
35	C5	R1	7.07681559705083
35	C9	R1	7.29462074889163
35	C24	R1	7.16992500144231
35	C6	R1	7.467605550083
35	C21	R1	7.36632221424582
35	C19	R1	7.12928301694497
35	C1	R1	7.38370429247405
35	C4	R1	7.02236781302845
35	C13	R1	7.49185309632967
35	C18	R1	7.4262647547021
35	C15	R1	7.21916852046216
35	C11	R1	7.29462074889163
35	C8	R1	6.83289001416474
35	C20	R1	7.14974711950468
35	C7	R1	7.40087943628218
36	C23	R1	7.12928301694497
36	C17	R1	7.53138146051631
36	C12	R1	7.53915881110803
36	C10	R1	7.4594316186373
36	C3	R1	6.98868468677217
36	C14	R1	7.24792751344359
36	C5	R1	7.34872815423108
36	C9	R1	7.4178525148859
36	C24	R1	7.16992500144231
36	C21	R1	7.01122725542325
36	C19	R1	7.39231742277876
36	C1	R1	7.17990909001493
36	C22	R1	6.88264304936184
36	C4	R1	7.4093909361377
36	C13	R1	7.22881869049588
36	C15	R1	7.39231742277876
36	C11	R1	7.11894107272351
36	C16	R1	7.01122725542325
36	C8	R1	7.21916852046216
36	C20	R1	7.37503943134692
36	C7	R1	7.18982455888002
37	C23	R1	7.28540221886225
37	C17	R1	7.62205181945638
37	C10	R1	7.65821148275179
37	C3	R1	7.18982455888002
37	C14	R1	7.19967234483636
37	C5	R1	7.18982455888002
37	C9	R1	7.28540221886225
37	C24	R1	7.32192809488736
37	C6	R1	7.15987133677839
37	C21	R1	7.07681559705083
37	C19	R1	7.15987133677839
37	C1	R1	7.33985000288462
37	C22	R1	7.09803208296053
37	C4	R1	7.06608919045777
37	C13	R1	7.04439411935845
37	C18	R1	7.31288295528436
37	C11	R1	7.38370429247405
37	C16	R1	7.20945336562895
37	C8	R1	6.98868468677217
37	C20	R1	7.4262647547021
37	C7	R1	7.35755200461808
38	C23	R1	7.14974711950468
38	C17	R1	7.04439411935845
38	C12	R1	7.29462074889163
38	C10	R1	7.22881869049588
38	C3	R1	7.29462074889163
38	C14	R1	7.25738784269265
38	C5	R1	7.23840473932508
38	C9	R1	7.40087943628218
38	C24	R1	7.31288295528436
38	C6	R1	7.17990909001493
38	C21	R1	7.21916852046216
38	C19	R1	7.22881869049588
38	C1	R1	7.16992500144231
38	C22	R1	7.37503943134692
38	C4	R1	7.43462822763672
38	C13	R1	7.4594316186373
38	C18	R1	7.18982455888002
38	C15	R1	7.27612440527424
38	C11	R1	7.19967234483636
38	C16	R1	7.54689445988764
38	C8	R1	6.62935662007961
38	C20	R1	7.62205181945638
38	C7	R1	6.83289001416474
39	C23	R1	7.34872815423108
39	C17	R1	7.31288295528436
39	C12	R1	7.4262647547021
39	C10	R1	7.43462822763672
39	C3	R1	7.4262647547021
39	C14	R1	6.93073733756289
39	C5	R1	7.21916852046216
39	C9	R1	7.35755200461808
39	C24	R1	7.3037807481771
39	C6	R1	7.32192809488736
39	C19	R1	7.34872815423108
39	C22	R1	7.31288295528436
39	C4	R1	7.31288295528436
39	C13	R1	7.36632221424582
39	C18	R1	7.2667865406949
39	C15	R1	6.96578428466209
39	C11	R1	7.08746284125034
39	C16	R1	7.27612440527424
39	C8	R1	6.97727992349992
39	C7	R1	7.23840473932508
40	C23	R1	7.25738784269265
40	C17	R1	6.84549005094437
40	C12	R1	7.37503943134692
40	C10	R1	7.04439411935845
40	C3	R1	7.33985000288462
40	C14	R1	7.03342300153745
40	C5	R1	7.08746284125034
40	C9	R1	7.34872815423108
40	C24	R1	7.35755200461808
40	C6	R1	7.14974711950468
40	C21	R1	7.33091687811462
40	C19	R1	7.04439411935845
40	C1	R1	7.48381577726426
40	C22	R1	7.57742882803575
40	C4	R1	7.33091687811462
40	C13	R1	7.36632221424582
40	C18	R1	7.2667865406949
40	C15	R1	7.03342300153745
40	C11	R1	7.12928301694497
40	C16	R1	7.03342300153745
40	C7	R1	7.4262647547021
41	C23	R1	7.33091687811462
41	C17	R1	7.22881869049588
41	C12	R1	7.08746284125034
41	C10	R1	7.33091687811462
41	C3	R1	7.59245703726808
41	C14	R1	7.15987133677839
41	C5	R1	7.27612440527424
41	C9	R1	7.03342300153745
41	C24	R1	7.33091687811462
41	C6	R1	7.43462822763672
41	C21	R1	7.15987133677839
41	C19	R1	7.33985000288462
41	C1	R1	6.90689059560852
41	C22	R1	7.17990909001493
41	C4	R1	7.20945336562895
41	C13	R1	7.09803208296053
41	C18	R1	7.18982455888002
41	C15	R1	7.43462822763672
41	C11	R1	7.02236781302845
41	C16	R1	7.27612440527424
41	C8	R1	7.29462074889163
41	C20	R1	7.4178525148859
42	C23	R1	7.15987133677839
42	C17	R1	7.59245703726808
42	C12	R1	7.14974711950468
42	C10	R1	7.06608919045777
42	C14	R1	7.3037807481771
42	C5	R1	7.16992500144231
42	C9	R1	7.4594316186373
42	C24	R1	7.17990909001493
42	C6	R1	7.32192809488736
42	C21	R1	7.31288295528436
42	C22	R1	7.12928301694497
42	C13	R1	7.21916852046216
42	C18	R1	7.32192809488736
42	C15	R1	7.15987133677839
42	C11	R1	7.16992500144231
42	C16	R1	6.93073733756289
42	C8	R1	7.14974711950468
42	C20	R1	7.43462822763672
42	C7	R1	7.12928301694497
43	C23	R1	7.3037807481771
43	C17	R1	7.11894107272351
43	C12	R1	7.06608919045777
43	C10	R1	7.07681559705083
43	C3	R1	7.4178525148859
43	C14	R1	7.06608919045777
43	C5	R1	7.35755200461808
43	C24	R1	7.28540221886225
43	C6	R1	7.4262647547021
43	C21	R1	7.12928301694497
43	C1	R1	7.22881869049588
43	C22	R1	7.12928301694497
43	C4	R1	6.98868468677217
43	C13	R1	7.72109918870719
43	C18	R1	7.4594316186373
43	C15	R1	7.24792751344359
43	C11	R1	7.33091687811462
43	C16	R1	7.23840473932508
43	C8	R1	7.4594316186373
43	C20	R1	7.08746284125034
43	C7	R1	7.4594316186373
44	C23	R1	7.3037807481771
44	C17	R1	7.44294349584873
44	C12	R1	7.19967234483636
44	C3	R1	7.38370429247405
44	C14	R1	7.38370429247405
44	C9	R1	7.25738784269265
44	C24	R1	7.51569983828404
44	C21	R1	7.467605550083
44	C19	R1	7.06608919045777
44	C1	R1	7.70043971814109
44	C22	R1	7.24792751344359
44	C4	R1	7.09803208296053
44	C13	R1	7.23840473932508
44	C18	R1	7.25738784269265
44	C15	R1	7.17990909001493
44	C11	R1	7.33985000288462
44	C8	R1	7.16992500144231
44	C20	R1	7.3037807481771
44	C7	R1	7.03342300153745
45	C23	R1	6.75488750216347
45	C17	R1	7.38370429247405
45	C12	R1	7.13955135239879
45	C10	R1	7.2667865406949
45	C14	R1	7.38370429247405
45	C5	R1	7.40087943628218
45	C24	R1	7.12928301694497
45	C6	R1	7.23840473932508
45	C21	R1	7.16992500144231
45	C19	R1	7
45	C22	R1	7.56985560833095
45	C4	R1	6.91886323727459
45	C13	R1	7.4594316186373
45	C18	R1	7.14974711950468
45	C15	R1	7.02236781302845
45	C11	R1	7.31288295528436
45	C16	R1	7.35755200461808
45	C8	R1	6.95419631038687
45	C20	R1	7.18982455888002
46	C23	R1	7.33985000288462
46	C17	R1	7.48381577726426
46	C12	R1	7.22881869049588
46	C10	R1	7.31288295528436
46	C3	R1	7.14974711950468
46	C14	R1	7.19967234483636
46	C5	R1	7.34872815423108
46	C24	R1	7.18982455888002
46	C6	R1	7.56224242422107
46	C21	R1	7.39231742277876
46	C19	R1	7.04439411935845
46	C1	R1	7.03342300153745
46	C22	R1	7.10852445677817
46	C4	R1	7.2667865406949
46	C13	R1	7.07681559705083
46	C18	R1	7.4757334309664
46	C15	R1	7.01122725542325
46	C11	R1	7.02236781302845
46	C16	R1	7.08746284125034
46	C8	R1	6.98868468677217
46	C20	R1	7.12928301694497
47	C17	R1	7.36632221424582
47	C12	R1	7.11894107272351
47	C10	R1	7.18982455888002
47	C3	R1	7.32192809488736
47	C14	R1	7.31288295528436
47	C9	R1	7.49185309632967
47	C24	R1	7.21916852046216
47	C6	R1	6.82017896241519
47	C19	R1	7.32192809488736
47	C1	R1	7.24792751344359
47	C4	R1	7.09803208296053
47	C13	R1	7.35755200461808
47	C18	R1	7.39231742277876
47	C15	R1	7.24792751344359
47	C16	R1	7.12928301694497
47	C8	R1	7.20945336562895
47	C20	R1	6.89481776330794
47	C7	R1	7.28540221886225
48	C23	R1	7.13955135239879
48	C12	R1	7.40087943628218
48	C10	R1	7.33091687811462
48	C3	R1	7.07681559705083
48	C14	R1	7.2667865406949
48	C5	R1	7.24792751344359
48	C9	R1	7.4262647547021
48	C24	R1	7.06608919045777
48	C6	R1	7.21916852046216
48	C21	R1	6.97727992349992
48	C19	R1	7.12928301694497
48	C1	R1	7.13955135239879
48	C22	R1	7.12928301694497
48	C4	R1	7.51569983828404
48	C15	R1	7.12928301694497
48	C11	R1	7.02236781302845
48	C16	R1	7.5077946401987
48	C8	R1	7.18982455888002
49	C17	R1	7.21916852046216
49	C12	R1	7.09803208296053
49	C3	R1	7.18982455888002
49	C14	R1	7.4093909361377
49	C5	R1	7.23840473932508
49	C9	R1	7.467605550083
49	C24	R1	7.52356195605701
49	C19	R1	7.25738784269265
49	C1	R1	7.02236781302845
49	C22	R1	7.15987133677839
49	C4	R1	7.49185309632967
49	C13	R1	7.14974711950468
49	C18	R1	6.95419631038687
49	C11	R1	7.59245703726808
49	C16	R1	7.33091687811462
49	C8	R1	7.2667865406949
49	C20	R1	7.23840473932508
49	C7	R1	7.02236781302845
50	C23	R1	7.28540221886225
50	C17	R1	7.51569983828404
50	C12	R1	7.25738784269265
50	C10	R1	6.71424551766612
50	C14	R1	7.31288295528436
50	C5	R1	7.31288295528436
50	C9	R1	7.09803208296053
50	C24	R1	7.05528243550119
50	C6	R1	7.13955135239879
50	C21	R1	7.20945336562895
50	C19	R1	7.37503943134692
50	C1	R1	7.5077946401987
50	C22	R1	7.34872815423108
50	C4	R1	6.97727992349992
50	C13	R1	7.4262647547021
50	C18	R1	7.33985000288462
50	C15	R1	7.06608919045777
50	C11	R1	7.18982455888002
50	C16	R1	7.27612440527424
50	C8	R1	7.4757334309664
50	C20	R1	7.25738784269265
51	C23	R1	6.8073549220576
51	C17	R1	7.4178525148859
51	C12	R1	7.49185309632967
51	C10	R1	7.07681559705083
51	C3	R1	7.40087943628218
51	C14	R1	7.27612440527424
51	C5	R1	7.33985000288462
51	C9	R1	7.35755200461808
51	C24	R1	6.96578428466209
51	C6	R1	7.39231742277876
51	C21	R1	7.33091687811462
51	C19	R1	7.53138146051631
51	C1	R1	7.29462074889163
51	C22	R1	7.21916852046216
51	C4	R1	7.4093909361377
51	C13	R1	7.12928301694497
51	C18	R1	7.18982455888002
51	C15	R1	7.22881869049588
51	C11	R1	6.84549005094437
51	C8	R1	7.62935662007961
51	C20	R1	7.55458885167764
51	C7	R1	7.23840473932508
52	C23	R1	7.09803208296053
52	C17	R1	7.33985000288462
52	C12	R1	7.11894107272351
52	C10	R1	7.02236781302845
52	C3	R1	7.27612440527424
52	C14	R1	7.33091687811462
52	C5	R1	7.33985000288462
52	C9	R1	7.17990909001493
52	C24	R1	7.06608919045777
52	C6	R1	7.13955135239879
52	C19	R1	7.52356195605701
52	C1	R1	7.74819284958946
52	C22	R1	7.02236781302845
52	C4	R1	7.33091687811462
52	C13	R1	7.04439411935845
52	C18	R1	7.25738784269265
52	C15	R1	7.31288295528436
52	C11	R1	7.27612440527424
52	C16	R1	7.04439411935845
52	C8	R1	7.4178525148859
52	C20	R1	7.15987133677839
53	C23	R1	7.14974711950468
53	C17	R1	7.33091687811462
53	C12	R1	7.38370429247405
53	C10	R1	6.93073733756289
53	C3	R1	7.32192809488736
53	C5	R1	7.07681559705083
53	C9	R1	7.09803208296053
53	C21	R1	7.16992500144231
53	C19	R1	7.04439411935845
53	C1	R1	6.90689059560852
53	C22	R1	7.51569983828404
53	C4	R1	7.33985000288462
53	C13	R1	7.15987133677839
53	C18	R1	7.15987133677839
53	C15	R1	7.35755200461808
53	C11	R1	7.53138146051631
53	C8	R1	7.40087943628218
53	C20	R1	7.09803208296053
53	C7	R1	7.32192809488736
54	C23	R1	7.27612440527424
54	C17	R1	7.37503943134692
54	C12	R1	7.14974711950468
54	C10	R1	7.27612440527424
54	C3	R1	7.25738784269265
54	C14	R1	7.57742882803575
54	C5	R1	7.34872815423108
54	C9	R1	7.35755200461808
54	C24	R1	7.20945336562895
54	C6	R1	7.17990909001493
54	C21	R1	7.4178525148859
54	C19	R1	7.51569983828404
54	C1	R1	7.53138146051631
54	C22	R1	7.17990909001493
54	C4	R1	7.34872815423108
54	C13	R1	7.27612440527424
54	C18	R1	7.2667865406949
54	C15	R1	7.09803208296053
54	C11	R1	7.01122725542325
54	C16	R1	7.10852445677817
54	C8	R1	7.24792751344359
54	C20	R1	7.4262647547021
54	C7	R1	7.21916852046216
55	C23	R1	7.55458885167764
55	C12	R1	6.98868468677217
55	C10	R1	7.01122725542325
55	C3	R1	7.21916852046216
55	C14	R1	7.28540221886225
55	C5	R1	7.16992500144231
55	C9	R1	7.09803208296053
55	C24	R1	7.21916852046216
55	C6	R1	7.16992500144231
55	C21	R1	6.95419631038687
55	C19	R1	7.05528243550119
55	C1	R1	7.25738784269265
55	C22	R1	7.40087943628218
55	C13	R1	7.18982455888002
55	C18	R1	7.18982455888002
55	C15	R1	7.24792751344359
55	C11	R1	7.18982455888002
55	C16	R1	6.98868468677217
55	C8	R1	7.28540221886225
55	C20	R1	7.19967234483636
55	C7	R1	7.09803208296053
56	C17	R1	7.38370429247405
56	C12	R1	7.19967234483636
56	C10	R1	7.35755200461808
56	C3	R1	7.18982455888002
56	C14	R1	7.02236781302845
56	C5	R1	7.06608919045777
56	C9	R1	7.17990909001493
56	C24	R1	7.11894107272351
56	C21	R1	7.15987133677839
56	C1	R1	7.24792751344359
56	C22	R1	7.15987133677839
56	C4	R1	7.4093909361377
56	C13	R1	7.4178525148859
56	C15	R1	7.12928301694497
56	C11	R1	7.34872815423108
56	C16	R1	7.24792751344359
56	C8	R1	7.27612440527424
56	C20	R1	7.22881869049588
56	C7	R1	7.02236781302845
57	C23	R1	7.20945336562895
57	C17	R1	7.02236781302845
57	C12	R1	7.01122725542325
57	C3	R1	7.44294349584873
57	C14	R1	6.78135971352466
57	C5	R1	7.22881869049588
57	C24	R1	7.31288295528436
57	C21	R1	7.12928301694497
57	C1	R1	7.06608919045777
57	C22	R1	7.2667865406949
57	C4	R1	7.07681559705083
57	C13	R1	7.33985000288462
57	C15	R1	7.20945336562895
57	C11	R1	7.15987133677839
57	C8	R1	7.4262647547021
57	C20	R1	7.32192809488736
57	C7	R1	7.49185309632967
58	C23	R1	7
58	C17	R1	7.33985000288462
58	C10	R1	7.31288295528436
58	C3	R1	7.38370429247405
58	C14	R1	7.45121111183233
58	C5	R1	7.20945336562895
58	C9	R1	7.32192809488736
58	C24	R1	7.54689445988764
58	C6	R1	7.18982455888002
58	C21	R1	6.98868468677217
58	C19	R1	7.12928301694497
58	C1	R1	7.39231742277876
58	C22	R1	7.28540221886225
58	C4	R1	7.20945336562895
58	C13	R1	7.28540221886225
58	C18	R1	7.16992500144231
58	C15	R1	7.45121111183233
58	C11	R1	7.17990909001493
58	C16	R1	7.10852445677817
58	C8	R1	7.19967234483636
58	C7	R1	7.60733031374961
59	C23	R1	7.09803208296053
59	C17	R1	7.27612440527424
59	C12	R1	6.61470984411521
59	C10	R1	7.29462074889163
59	C3	R1	7.45121111183233
59	C14	R1	7.31288295528436
59	C5	R1	7.52356195605701
59	C9	R1	7.11894107272351
59	C24	R1	7.467605550083
59	C6	R1	7.24792751344359
59	C21	R1	7.20945336562895
59	C1	R1	7.12928301694497
59	C22	R1	7.29462074889163
59	C4	R1	7.14974711950468
59	C13	R1	7.32192809488736
59	C18	R1	7.11894107272351
59	C15	R1	7.17990909001493
59	C11	R1	7.29462074889163
59	C16	R1	7.14974711950468
59	C8	R1	7.07681559705083
59	C20	R1	7.2667865406949
59	C7	R1	7.40087943628218
60	C17	R1	7.25738784269265
60	C12	R1	7.08746284125034
60	C10	R1	7.52356195605701
60	C3	R1	7.25738784269265
60	C14	R1	6.83289001416474
60	C5	R1	7.37503943134692
60	C9	R1	7.01122725542325
60	C24	R1	7.4262647547021
60	C6	R1	7.16992500144231
60	C21	R1	7.24792751344359
60	C19	R1	7.20945336562895
60	C1	R1	7.57742882803575
60	C4	R1	7.4594316186373
60	C13	R1	7.17990909001493
60	C18	R1	7.13955135239879
60	C11	R1	7.19967234483636
60	C16	R1	7.06608919045777
60	C8	R1	7.11894107272351
60	C20	R1	7.05528243550119
60	C7	R1	7.4594316186373
61	C23	R1	7.2667865406949
61	C17	R1	7.23840473932508
61	C12	R1	7.27612440527424
61	C3	R1	7.4093909361377
61	C14	R1	7.11894107272351
61	C5	R1	7.18982455888002
61	C9	R1	7.10852445677817
61	C21	R1	7.33091687811462
61	C19	R1	7.18982455888002
61	C1	R1	6.98868468677217
61	C22	R1	7.38370429247405
61	C4	R1	7.19967234483636
61	C13	R1	7.23840473932508
61	C15	R1	7.20945336562895
61	C11	R1	7.19967234483636
61	C16	R1	7.24792751344359
61	C8	R1	7.43462822763672
61	C20	R1	7.17990909001493
61	C7	R1	7.31288295528436
62	C23	R1	7.12928301694497
62	C12	R1	7.12928301694497
62	C10	R1	7.27612440527424
62	C3	R1	7.70043971814109
62	C14	R1	6.71424551766612
62	C5	R1	7.03342300153745
62	C24	R1	7.31288295528436
62	C6	R1	7.31288295528436
62	C21	R1	6.95419631038687
62	C19	R1	7.31288295528436
62	C1	R1	7.4093909361377
62	C22	R1	7.39231742277876
62	C4	R1	7.31288295528436
62	C13	R1	7.33091687811462
62	C18	R1	7.2667865406949
62	C15	R1	7.17990909001493
62	C11	R1	7.24792751344359
62	C8	R1	7.06608919045777
62	C20	R1	7.21916852046216
62	C7	R1	7.40087943628218
63	C23	R1	7.28540221886225
63	C17	R1	7.14974711950468
63	C12	R1	7.31288295528436
63	C10	R1	7.25738784269265
63	C3	R1	7.25738784269265
63	C14	R1	7.03342300153745
63	C5	R1	7.34872815423108
63	C9	R1	7.34872815423108
63	C24	R1	7.09803208296053
63	C6	R1	7.4178525148859
63	C21	R1	7.56985560833095
63	C19	R1	7.07681559705083
63	C13	R1	7.32192809488736
63	C15	R1	7.2667865406949
63	C11	R1	7.12928301694497
63	C16	R1	7.19967234483636
63	C8	R1	7.45121111183233
63	C20	R1	7.04439411935845
63	C7	R1	7.38370429247405
64	C23	R1	7.56224242422107
64	C17	R1	6.95419631038687
64	C12	R1	7.06608919045777
64	C10	R1	7.38370429247405
64	C14	R1	7.38370429247405
64	C5	R1	6.96578428466209
64	C9	R1	6.85798099512757
64	C24	R1	7.44294349584873
64	C6	R1	7.4178525148859
64	C21	R1	7.34872815423108
64	C1	R1	7.15987133677839
64	C22	R1	7.27612440527424
64	C4	R1	7.45121111183233
64	C13	R1	7.12928301694497
64	C18	R1	7.17990909001493
64	C15	R1	7.13955135239879
64	C11	R1	7.25738784269265
64	C16	R1	7.07681559705083
64	C8	R1	7.06608919045777
64	C20	R1	7.32192809488736
64	C7	R1	7.4594316186373
65	C23	R1	7.15987133677839
65	C17	R1	7.13955135239879
65	C10	R1	7.11894107272351
65	C3	R1	7.48381577726426
65	C14	R1	7.36632221424582
65	C9	R1	7.03342300153745
65	C6	R1	6.83289001416474
65	C21	R1	7.24792751344359
65	C19	R1	7.10852445677817
65	C1	R1	7.53138146051631
65	C22	R1	7.38370429247405
65	C4	R1	7.4178525148859
65	C13	R1	7.17990909001493
65	C18	R1	7.22881869049588
65	C15	R1	7.34872815423108
65	C11	R1	7.08746284125034
65	C16	R1	7.27612440527424
65	C8	R1	7.36632221424582
65	C20	R1	7.12928301694497
65	C7	R1	7.32192809488736
66	C23	R1	7.4594316186373
66	C17	R1	7.04439411935845
66	C12	R1	7.09803208296053
66	C10	R1	7.49185309632967
66	C3	R1	7.15987133677839
66	C14	R1	7.04439411935845
66	C5	R1	6.95419631038687
66	C9	R1	7.08746284125034
66	C24	R1	7.44294349584873
66	C6	R1	7.37503943134692
66	C21	R1	7.11894107272351
66	C1	R1	7.3037807481771
66	C22	R1	7.3037807481771
66	C4	R1	7.18982455888002
66	C18	R1	7.08746284125034
66	C15	R1	7.23840473932508
66	C11	R1	7.21916852046216
66	C16	R1	7.09803208296053
66	C8	R1	7.18982455888002
66	C20	R1	7.19967234483636
66	C7	R1	7.17990909001493
67	C23	R1	7.14974711950468
67	C17	R1	7.28540221886225
67	C12	R1	7.15987133677839
67	C10	R1	7.06608919045777
67	C3	R1	7.01122725542325
67	C14	R1	7.22881869049588
67	C5	R1	7.03342300153745
67	C9	R1	7.4757334309664
67	C24	R1	7.3037807481771
67	C6	R1	7.4594316186373
67	C21	R1	7.467605550083
67	C19	R1	7.31288295528436
67	C1	R1	7.56985560833095
67	C22	R1	7.49185309632967
67	C4	R1	7.22881869049588
67	C13	R1	7.33091687811462
67	C11	R1	7.33985000288462
67	C16	R1	7.21916852046216
67	C8	R1	7.17990909001493
67	C20	R1	7.62935662007961
67	C7	R1	7.27612440527424
68	C23	R1	7.45121111183233
68	C17	R1	7.18982455888002
68	C12	R1	7.35755200461808
68	C10	R1	7.22881869049588
68	C14	R1	7.17990909001493
68	C5	R1	7.4093909361377
68	C9	R1	7.18982455888002
68	C24	R1	7.37503943134692
68	C6	R1	6.98868468677217
68	C21	R1	7.37503943134692
68	C19	R1	7.13955135239879
68	C1	R1	7.13955135239879
68	C22	R1	7.35755200461808
68	C4	R1	7.38370429247405
68	C13	R1	7.27612440527424
68	C18	R1	7.2667865406949
68	C15	R1	7.33091687811462
68	C11	R1	6.8703647195834
68	C16	R1	6.78135971352466
68	C8	R1	7.13955135239879
68	C20	R1	7.05528243550119
68	C7	R1	7.28540221886225
69	C23	R1	7.23840473932508
69	C17	R1	7.29462074889163
69	C12	R1	7.44294349584873
69	C3	R1	7.14974711950468
69	C14	R1	7.4178525148859
69	C5	R1	7.37503943134692
69	C9	R1	7.21916852046216
69	C24	R1	7.40087943628218
69	C6	R1	6.95419631038687
69	C21	R1	7.4262647547021
69	C1	R1	7.06608919045777
69	C4	R1	7.13955135239879
69	C13	R1	7.22881869049588
69	C18	R1	7.20945336562895
69	C15	R1	6.85798099512757
69	C11	R1	7.09803208296053
69	C16	R1	7.04439411935845
69	C8	R1	7.27612440527424
69	C20	R1	7.07681559705083
69	C7	R1	7.19967234483636
70	C23	R1	7.4178525148859
70	C17	R1	7.35755200461808
70	C12	R1	7.37503943134692
70	C10	R1	7.5077946401987
70	C3	R1	7.467605550083
70	C14	R1	7.35755200461808
70	C5	R1	7.52356195605701
70	C9	R1	7.19967234483636
70	C6	R1	7.35755200461808
70	C21	R1	6.95419631038687
70	C19	R1	7.03342300153745
70	C1	R1	7.38370429247405
70	C22	R1	7.3037807481771
70	C4	R1	7.25738784269265
70	C13	R1	7.02236781302845
70	C18	R1	7.15987133677839
70	C15	R1	7.06608919045777
70	C11	R1	7.10852445677817
70	C16	R1	7.33091687811462
70	C8	R1	6.82017896241519
70	C20	R1	7.34872815423108
70	C7	R1	7.28540221886225
71	C23	R1	7.32192809488736
71	C17	R1	7.29462074889163
71	C12	R1	7.08746284125034
71	C10	R1	7.17990909001493
71	C3	R1	7.11894107272351
71	C14	R1	7.5077946401987
71	C5	R1	6.96578428466209
71	C9	R1	7.38370429247405
71	C24	R1	7.43462822763672
71	C6	R1	7.33091687811462
71	C21	R1	6.88264304936184
71	C19	R1	7.4178525148859
71	C1	R1	7.53138146051631
71	C22	R1	7.60733031374961
71	C4	R1	7.23840473932508
71	C13	R1	7.27612440527424
71	C18	R1	7.4262647547021
71	C15	R1	7.12928301694497
71	C11	R1	6.93073733756289
71	C16	R1	7.33091687811462
71	C20	R1	7.02236781302845
71	C7	R1	7.12928301694497
72	C23	R1	7.40087943628218
72	C17	R1	7.16992500144231
72	C12	R1	7.24792751344359
72	C10	R1	7.12928301694497
72	C3	R1	7.15987133677839
72	C14	R1	7.467605550083
72	C9	R1	7.13955135239879
72	C24	R1	7.49185309632967
72	C21	R1	7.3037807481771
72	C19	R1	7.01122725542325
72	C1	R1	7.43462822763672
72	C22	R1	7.34872815423108
72	C4	R1	7.35755200461808
72	C13	R1	7.4093909361377
72	C18	R1	7.16992500144231
72	C15	R1	7.17990909001493
72	C11	R1	7.32192809488736
72	C16	R1	7.25738784269265
72	C8	R1	7.22881869049588
72	C20	R1	7.35755200461808
73	C23	R1	6.91886323727459
73	C17	R1	7.14974711950468
73	C12	R1	6.89481776330794
73	C10	R1	7.27612440527424
73	C3	R1	7.4178525148859
73	C14	R1	7.01122725542325
73	C5	R1	7.40087943628218
73	C9	R1	7.14974711950468
73	C24	R1	7.32192809488736
73	C6	R1	7.24792751344359
73	C21	R1	7.02236781302845
73	C19	R1	7.34872815423108
73	C1	R1	7.467605550083
73	C4	R1	7
73	C13	R1	7.33091687811462
73	C18	R1	7.16992500144231
73	C11	R1	7.15987133677839
73	C16	R1	7.23840473932508
73	C8	R1	7.08746284125034
73	C20	R1	7.32192809488736
73	C7	R1	7.33985000288462
74	C17	R1	7.56985560833095
74	C12	R1	7.43462822763672
74	C10	R1	7.21916852046216
74	C3	R1	7.03342300153745
74	C14	R1	7.25738784269265
74	C5	R1	7.20945336562895
74	C9	R1	7.4757334309664
74	C24	R1	7.12928301694497
74	C6	R1	7.55458885167764
74	C21	R1	7.28540221886225
74	C19	R1	7.2667865406949
74	C1	R1	7.17990909001493
74	C22	R1	7.32192809488736
74	C4	R1	7.33985000288462
74	C13	R1	7.14974711950468
74	C18	R1	7.31288295528436
74	C15	R1	7.14974711950468
74	C11	R1	7.13955135239879
74	C16	R1	7.36632221424582
74	C8	R1	7.25738784269265
74	C20	R1	7.23840473932508
74	C7	R1	7.29462074889163
75	C23	R1	7.16992500144231
75	C17	R1	7.49984588708321
75	C10	R1	7.22881869049588
75	C3	R1	7.25738784269265
75	C14	R1	7.21916852046216
75	C5	R1	7.33985000288462
75	C24	R1	7
75	C6	R1	7.15987133677839
75	C21	R1	7.15987133677839
75	C19	R1	7.16992500144231
75	C1	R1	7.4594316186373
75	C22	R1	6.96578428466209
75	C13	R1	7.16992500144231
75	C18	R1	7.17990909001493
75	C15	R1	7.08746284125034
75	C11	R1	6.91886323727459
75	C8	R1	7.16992500144231
75	C20	R1	7.16992500144231
75	C7	R1	7.38370429247405
76	C23	R1	7.32192809488736
76	C17	R1	7.22881869049588
76	C12	R1	7.45121111183233
76	C10	R1	7.19967234483636
76	C3	R1	7.27612440527424
76	C14	R1	7.32192809488736
76	C5	R1	7.49984588708321
76	C9	R1	7.05528243550119
76	C24	R1	7.11894107272351
76	C6	R1	7.34872815423108
76	C21	R1	7.23840473932508
76	C19	R1	6.95419631038687
76	C1	R1	7.4178525148859
76	C22	R1	7.19967234483636
76	C4	R1	7.17990909001493
76	C13	R1	7.40087943628218
76	C18	R1	7.07681559705083
76	C15	R1	7.02236781302845
76	C11	R1	7.53138146051631
76	C16	R1	7.28540221886225
76	C8	R1	7.3037807481771
76	C20	R1	7.33091687811462
76	C7	R1	7.06608919045777
77	C23	R1	7.2667865406949
77	C17	R1	7.05528243550119
77	C12	R1	7.52356195605701
77	C10	R1	7.24792751344359
77	C3	R1	7.34872815423108
77	C14	R1	7.22881869049588
77	C5	R1	7.33985000288462
77	C9	R1	7.14974711950468
77	C24	R1	7.38370429247405
77	C6	R1	7.04439411935845
77	C21	R1	7.19967234483636
77	C19	R1	7.18982455888002
77	C1	R1	7.08746284125034
77	C22	R1	7.37503943134692
77	C4	R1	7.20945336562895
77	C18	R1	6.98868468677217
77	C15	R1	7.27612440527424
77	C11	R1	7.27612440527424
77	C16	R1	7.11894107272351
77	C20	R1	6.94251450533924
77	C7	R1	7.17990909001493
78	C23	R1	7.25738784269265
78	C17	R1	6.94251450533924
78	C12	R1	7.20945336562895
78	C10	R1	7.01122725542325
78	C14	R1	7.20945336562895
78	C5	R1	7.3037807481771
78	C9	R1	7.22881869049588
78	C24	R1	7.33091687811462
78	C6	R1	7.36632221424582
78	C21	R1	7.2667865406949
78	C19	R1	7.4757334309664
78	C4	R1	7.15987133677839
78	C18	R1	7.27612440527424
78	C15	R1	7.07681559705083
78	C11	R1	7.4594316186373
78	C16	R1	7.23840473932508
78	C20	R1	7.09803208296053
78	C7	R1	7.17990909001493
79	C23	R1	7.40087943628218
79	C3	R1	7.44294349584873
79	C14	R1	7.05528243550119
79	C5	R1	6.85798099512757
79	C9	R1	7.24792751344359
79	C6	R1	6.88264304936184
79	C21	R1	7.14974711950468
79	C19	R1	7.33091687811462
79	C1	R1	7.3037807481771
79	C22	R1	7.09803208296053
79	C4	R1	7.34872815423108
79	C13	R1	7.39231742277876
79	C18	R1	7.06608919045777
79	C15	R1	7.17990909001493
79	C11	R1	7.23840473932508
79	C16	R1	6.97727992349992
79	C8	R1	7.8008998999203
79	C7	R1	7.21916852046216
80	C23	R1	7.21916852046216
80	C17	R1	7.44294349584873
80	C10	R1	7.20945336562895
80	C3	R1	7.35755200461808
80	C14	R1	7.15987133677839
80	C5	R1	7.44294349584873
80	C9	R1	7.3037807481771
80	C24	R1	7.23840473932508
80	C6	R1	7.40087943628218
80	C21	R1	7.07681559705083
80	C19	R1	7.02236781302845
80	C1	R1	7.08746284125034
80	C22	R1	7.48381577726426
80	C4	R1	7.21916852046216
80	C13	R1	7.33985000288462
80	C18	R1	7.39231742277876
80	C15	R1	7.11894107272351
80	C11	R1	7.36632221424582
80	C16	R1	7.45121111183233
80	C8	R1	7.28540221886225
80	C20	R1	7.29462074889163
80	C7	R1	7.38370429247405
81	C23	R1	7.06608919045777
81	C17	R1	6.89481776330794
81	C12	R1	7.40087943628218
81	C10	R1	7.27612440527424
81	C14	R1	7.02236781302845
81	C9	R1	7.36632221424582
81	C24	R1	7.05528243550119
81	C6	R1	7.20945336562895
81	C19	R1	7.24792751344359
81	C1	R1	7.33985000288462
81	C22	R1	7.52356195605701
81	C4	R1	7.4757334309664
81	C13	R1	7.54689445988764
81	C18	R1	7.02236781302845
81	C15	R1	7.11894107272351
81	C16	R1	7.21916852046216
81	C8	R1	7.12928301694497
81	C20	R1	7.09803208296053
81	C7	R1	7.22881869049588
82	C23	R1	7.28540221886225
82	C17	R1	7.18982455888002
82	C12	R1	7.14974711950468
82	C10	R1	7.39231742277876
82	C3	R1	7.43462822763672
82	C14	R1	7.48381577726426
82	C5	R1	7.22881869049588
82	C9	R1	7.22881869049588
82	C24	R1	7.22881869049588
82	C6	R1	7.16992500144231
82	C21	R1	7.45121111183233
82	C19	R1	7.25738784269265
82	C1	R1	7.31288295528436
82	C22	R1	7.24792751344359
82	C4	R1	7.33091687811462
82	C13	R1	7.25738784269265
82	C18	R1	7.14974711950468
82	C11	R1	6.84549005094437
82	C16	R1	7.15987133677839
82	C8	R1	7.32192809488736
82	C20	R1	7.19967234483636
82	C7	R1	6.88264304936184
83	C23	R1	7.28540221886225
83	C17	R1	7.37503943134692
83	C12	R1	7.60733031374961
83	C10	R1	7.05528243550119
83	C14	R1	7.10852445677817
83	C5	R1	7.48381577726426
83	C9	R1	7.34872815423108
83	C24	R1	7.33091687811462
83	C6	R1	7.21916852046216
83	C21	R1	7.4093909361377
83	C19	R1	7.35755200461808
83	C1	R1	7.58496250072116
83	C22	R1	7.04439411935845
83	C4	R1	7.2667865406949
83	C13	R1	7.27612440527424
83	C18	R1	7.02236781302845
83	C15	R1	6.89481776330794
83	C11	R1	7.20945336562895
83	C16	R1	7.18982455888002
83	C8	R1	7.27612440527424
83	C20	R1	7.25738784269265
83	C7	R1	7.05528243550119
84	C23	R1	7.33091687811462
84	C17	R1	7.22881869049588
84	C12	R1	7.38370429247405
84	C10	R1	7.2667865406949
84	C3	R1	7.59991284218713
84	C14	R1	7.14974711950468
84	C5	R1	7.58496250072116
84	C9	R1	7.25738784269265
84	C24	R1	7.16992500144231
84	C6	R1	7.38370429247405
84	C21	R1	7.23840473932508
84	C19	R1	7.20945336562895
84	C1	R1	7.37503943134692
84	C22	R1	7.11894107272351
84	C4	R1	7.22881869049588
84	C13	R1	7.53138146051631
84	C18	R1	7.27612440527424
84	C15	R1	7.16992500144231
84	C11	R1	7.02236781302845
84	C16	R1	7.25738784269265
84	C8	R1	7.12928301694497
84	C20	R1	7.4178525148859
84	C7	R1	7.33091687811462
85	C23	R1	6.97727992349992
85	C17	R1	7.29462074889163
85	C12	R1	7.08746284125034
85	C10	R1	7.16992500144231
85	C3	R1	7.12928301694497
85	C14	R1	7.58496250072116
85	C5	R1	7.49984588708321
85	C24	R1	7.16992500144231
85	C21	R1	7.01122725542325
85	C1	R1	7.36632221424582
85	C22	R1	7.27612440527424
85	C4	R1	7.45121111183233
85	C13	R1	7.18982455888002
85	C18	R1	6.8703647195834
85	C15	R1	7.08746284125034
85	C11	R1	6.97727992349992
85	C16	R1	7.06608919045777
85	C8	R1	7.35755200461808
85	C20	R1	7.37503943134692
85	C7	R1	7.21916852046216
86	C23	R1	7.28540221886225
86	C17	R1	7.35755200461808
86	C12	R1	7.08746284125034
86	C10	R1	7.12928301694497
86	C3	R1	7.35755200461808
86	C14	R1	7.37503943134692
86	C5	R1	7.02236781302845
86	C9	R1	7.28540221886225
86	C24	R1	7.34872815423108
86	C6	R1	7.04439411935845
86	C21	R1	7.37503943134692
86	C19	R1	7.04439411935845
86	C1	R1	7.29462074889163
86	C4	R1	7.33985000288462
86	C13	R1	6.90689059560852
86	C18	R1	7.48381577726426
86	C15	R1	7.25738784269265
86	C16	R1	7.03342300153745
86	C8	R1	7.20945336562895
86	C20	R1	7.44294349584873
86	C7	R1	7.4594316186373
87	C23	R1	7.32192809488736
87	C17	R1	7.14974711950468
87	C12	R1	7.20945336562895
87	C3	R1	7.49185309632967
87	C14	R1	7.35755200461808
87	C5	R1	7.34872815423108
87	C9	R1	7.37503943134692
87	C24	R1	7.4093909361377
87	C6	R1	7.4093909361377
87	C21	R1	7.05528243550119
87	C19	R1	7.09803208296053
87	C1	R1	7.37503943134692
87	C22	R1	6.85798099512757
87	C4	R1	7.59245703726808
87	C18	R1	7.23840473932508
87	C15	R1	7.33091687811462
87	C11	R1	7.20945336562895
87	C16	R1	7.2667865406949
87	C8	R1	7.34872815423108
87	C20	R1	7.53915881110803
87	C7	R1	7.04439411935845
88	C23	R1	7.40087943628218
88	C17	R1	7.24792751344359
88	C12	R1	7.2667865406949
88	C10	R1	6.96578428466209
88	C3	R1	7.37503943134692
88	C14	R1	7.07681559705083
88	C5	R1	7.28540221886225
88	C24	R1	7.33091687811462
88	C6	R1	7.33985000288462
88	C21	R1	7.34872815423108
88	C1	R1	6.89481776330794
88	C22	R1	7.43462822763672
88	C4	R1	7.45121111183233
88	C13	R1	7.05528243550119
88	C18	R1	7.49185309632967
88	C15	R1	7.17990909001493
88	C11	R1	7.45121111183233
88	C16	R1	7.53915881110803
88	C8	R1	7.24792751344359
88	C20	R1	7.43462822763672
88	C7	R1	7.31288295528436
89	C23	R1	7.34872815423108
89	C17	R1	7.48381577726426
89	C12	R1	7.01122725542325
89	C10	R1	7.21916852046216
89	C14	R1	6.89481776330794
89	C5	R1	7.33091687811462
89	C24	R1	7.58496250072116
89	C6	R1	7.21916852046216
89	C21	R1	7.29462074889163
89	C19	R1	7.11894107272351
89	C22	R1	7.4757334309664
89	C4	R1	7.3037807481771
89	C18	R1	6.96578428466209
89	C15	R1	7.31288295528436
89	C16	R1	7.38370429247405
89	C20	R1	6.93073733756289
89	C7	R1	7.63662462054365
90	C23	R1	7.43462822763672
90	C17	R1	7.18982455888002
90	C12	R1	6.82017896241519
90	C10	R1	7.25738784269265
90	C3	R1	7.13955135239879
90	C14	R1	7.28540221886225
90	C24	R1	7.44294349584873
90	C6	R1	6.97727992349992
90	C21	R1	7.25738784269265
90	C19	R1	7.37503943134692
90	C1	R1	7.29462074889163
90	C22	R1	7.19967234483636
90	C4	R1	7.18982455888002
90	C18	R1	7.2667865406949
90	C15	R1	7.2667865406949
90	C11	R1	7.28540221886225
90	C8	R1	7.61470984411521
90	C7	R1	7.24792751344359
91	C23	R1	7.19967234483636
91	C17	R1	7.25738784269265
91	C12	R1	7.18982455888002
91	C10	R1	7.25738784269265
91	C3	R1	7.23840473932508
91	C14	R1	7.25738784269265
91	C5	R1	7.39231742277876
91	C9	R1	7.36632221424582
91	C24	R1	7.33091687811462
91	C6	R1	7.28540221886225
91	C21	R1	7.49984588708321
91	C19	R1	7.4262647547021
91	C1	R1	7.13955135239879
91	C22	R1	7.44294349584873
91	C4	R1	7.53138146051631
91	C15	R1	7.3037807481771
91	C11	R1	7.49185309632967
91	C16	R1	7.18982455888002
91	C8	R1	7.01122725542325
91	C20	R1	7.02236781302845
91	C7	R1	7.37503943134692
92	C23	R1	7.27612440527424
92	C17	R1	7.01122725542325
92	C12	R1	7.24792751344359
92	C10	R1	7.13955135239879
92	C3	R1	7.33985000288462
92	C14	R1	7.04439411935845
92	C5	R1	6.89481776330794
92	C9	R1	7.33091687811462
92	C24	R1	7.37503943134692
92	C6	R1	7.45121111183233
92	C21	R1	7.03342300153745
92	C19	R1	7.24792751344359
92	C1	R1	7.12928301694497
92	C22	R1	7.19967234483636
92	C4	R1	7.48381577726426
92	C13	R1	7.17990909001493
92	C18	R1	7.22881869049588
92	C15	R1	6.70043971814109
92	C11	R1	7.4262647547021
92	C16	R1	7.14974711950468
92	C8	R1	7.01122725542325
92	C20	R1	7.20945336562895
92	C7	R1	7.19967234483636
93	C23	R1	7.10852445677817
93	C17	R1	7.04439411935845
93	C12	R1	7.4093909361377
93	C10	R1	7.05528243550119
93	C3	R1	7.37503943134692
93	C14	R1	7.38370429247405
93	C5	R1	7.63662462054365
93	C9	R1	7.21916852046216
93	C24	R1	7.34872815423108
93	C6	R1	7.15987133677839
93	C21	R1	7.18982455888002
93	C19	R1	7.27612440527424
93	C1	R1	7.4262647547021
93	C22	R1	7.06608919045777
93	C4	R1	7.28540221886225
93	C13	R1	7.02236781302845
93	C18	R1	7.14974711950468
93	C15	R1	7.07681559705083
93	C16	R1	7.21916852046216
93	C8	R1	7.33985000288462
93	C20	R1	7.19967234483636
93	C7	R1	7.25738784269265
94	C23	R1	7.16992500144231
94	C17	R1	7.39231742277876
94	C12	R1	7.11894107272351
94	C10	R1	7.64385618977472
94	C3	R1	7.36632221424582
94	C5	R1	7.18982455888002
94	C9	R1	7.59245703726808
94	C24	R1	7.24792751344359
94	C21	R1	7.18982455888002
94	C19	R1	7.467605550083
94	C1	R1	7.66533591718518
94	C22	R1	7.06608919045777
94	C4	R1	7.467605550083
94	C13	R1	7.28540221886225
94	C18	R1	7.43462822763672
94	C15	R1	7.13955135239879
94	C11	R1	7.12928301694497
94	C16	R1	7.19967234483636
94	C8	R1	7.4757334309664
94	C20	R1	7.19967234483636
95	C23	R1	7.65105169117893
95	C17	R1	6.98868468677217
95	C12	R1	7.31288295528436
95	C3	R1	7.34872815423108
95	C14	R1	7.15987133677839
95	C5	R1	7.22881869049588
95	C9	R1	7.4178525148859
95	C24	R1	7.4757334309664
95	C6	R1	7.51569983828404
95	C21	R1	7.13955135239879
95	C19	R1	7.45121111183233
95	C22	R1	7.35755200461808
95	C4	R1	7.05528243550119
95	C13	R1	7.18982455888002
95	C18	R1	7.10852445677817
95	C15	R1	7.14974711950468
95	C11	R1	7.09803208296053
95	C16	R1	7.14974711950468
95	C8	R1	7.33091687811462
95	C20	R1	7.24792751344359
95	C7	R1	7.27612440527424
96	C23	R1	7.11894107272351
96	C17	R1	7.35755200461808
96	C12	R1	7.25738784269265
96	C10	R1	7.05528243550119
96	C3	R1	7.04439411935845
96	C14	R1	7.40087943628218
96	C5	R1	7.12928301694497
96	C9	R1	7.52356195605701
96	C24	R1	7.27612440527424
96	C6	R1	7.36632221424582
96	C21	R1	7.2667865406949
96	C19	R1	7.09803208296053
96	C22	R1	7.33985000288462
96	C4	R1	7.3037807481771
96	C13	R1	7.31288295528436
96	C18	R1	7.39231742277876
96	C11	R1	7.49984588708321
96	C16	R1	6.82017896241519
96	C8	R1	7.56224242422107
96	C20	R1	7.33091687811462
96	C7	R1	7.19967234483636
97	C23	R1	7.54689445988764
97	C17	R1	7.4262647547021
97	C12	R1	7.15987133677839
97	C10	R1	7.37503943134692
97	C3	R1	7.07681559705083
97	C14	R1	7.28540221886225
97	C5	R1	7
97	C9	R1	7.32192809488736
97	C24	R1	7.4178525148859
97	C19	R1	7.4757334309664
97	C1	R1	7.64385618977472
97	C4	R1	7.27612440527424
97	C13	R1	7.2667865406949
[truncated: 14,563 more rows]
