# Supplementary material for: Stochastic modelling of single-cell gene expression adaptation reveals non-genomic contribution to evolution of tumor subclones
Source: bioRxiv. 2024 Apr 20:2024.04.17.588869. Preprint. [Version 1] doi: 10.1101/2024.04.17.588869 (PMC11071284; doi:10.1101/2024.04.17.588869)
Supplement: Supplement 2 [file media-2.zip › Supplementary Files/Simulated Data/Adaptive_Simulation/tr_1.06_sq_15_r_200_a_8.csv]

gene	species	replicate	exprval
1	C23	R1	7.4757334309664
1	C17	R1	7.35755200461808
1	C10	R1	7.21916852046216
1	C3	R1	7.25738784269265
1	C14	R1	7.24792751344359
1	C5	R1	7.33091687811462
1	C9	R1	7.25738784269265
1	C24	R1	7.28540221886225
1	C6	R1	7.14974711950468
1	C21	R1	7.34872815423108
1	C19	R1	7.19967234483636
1	C1	R1	7.12928301694497
1	C22	R1	7.18982455888002
1	C4	R1	7.33985000288462
1	C13	R1	7.45121111183233
1	C18	R1	7.25738784269265
1	C15	R1	7.02236781302845
1	C11	R1	7.15987133677839
1	C16	R1	7.08746284125034
1	C8	R1	7.37503943134692
1	C20	R1	7.4594316186373
2	C23	R1	7.18982455888002
2	C17	R1	7.49984588708321
2	C10	R1	7.467605550083
2	C3	R1	7.21916852046216
2	C14	R1	7.27612440527424
2	C5	R1	7.32192809488736
2	C9	R1	7.37503943134692
2	C24	R1	7.18982455888002
2	C6	R1	7.21916852046216
2	C19	R1	7.19967234483636
2	C1	R1	7.11894107272351
2	C22	R1	7.15987133677839
2	C4	R1	7.3037807481771
2	C13	R1	6.96578428466209
2	C18	R1	7.18982455888002
2	C15	R1	7.48381577726426
2	C11	R1	7.23840473932508
2	C20	R1	7.49984588708321
2	C7	R1	7.56224242422107
3	C23	R1	7.33091687811462
3	C17	R1	7.11894107272351
3	C12	R1	7.21916852046216
3	C10	R1	7.31288295528436
3	C3	R1	7.467605550083
3	C9	R1	7.18982455888002
3	C24	R1	7.25738784269265
3	C21	R1	7.4093909361377
3	C19	R1	7.2667865406949
3	C1	R1	7.36632221424582
3	C22	R1	7.23840473932508
3	C4	R1	7.21916852046216
3	C18	R1	7.28540221886225
3	C15	R1	7.38370429247405
3	C16	R1	7.27612440527424
3	C8	R1	7.02236781302845
3	C20	R1	7.54689445988764
3	C7	R1	7.2667865406949
4	C23	R1	7.61470984411521
4	C17	R1	7.4757334309664
4	C12	R1	7.33091687811462
4	C10	R1	7.11894107272351
4	C14	R1	7.01122725542325
4	C5	R1	7.37503943134692
4	C9	R1	7.64385618977472
4	C24	R1	7.35755200461808
4	C6	R1	7.43462822763672
4	C21	R1	7.31288295528436
4	C19	R1	7.27612440527424
4	C1	R1	7.2667865406949
4	C22	R1	7.35755200461808
4	C4	R1	7.19967234483636
4	C13	R1	7.08746284125034
4	C15	R1	7.43462822763672
4	C11	R1	7.27612440527424
4	C16	R1	7.22881869049588
4	C8	R1	7.33985000288462
4	C20	R1	7.32192809488736
4	C7	R1	7.32192809488736
5	C23	R1	6.96578428466209
5	C12	R1	7.51569983828404
5	C10	R1	7.09803208296053
5	C14	R1	7.22881869049588
5	C5	R1	7.52356195605701
5	C9	R1	7.53138146051631
5	C24	R1	7.38370429247405
5	C21	R1	7.33985000288462
5	C19	R1	7.33091687811462
5	C1	R1	7.4594316186373
5	C22	R1	7.28540221886225
5	C4	R1	7.27612440527424
5	C13	R1	7.2667865406949
5	C18	R1	7.04439411935845
5	C15	R1	7.43462822763672
5	C11	R1	7.18982455888002
5	C16	R1	7.33091687811462
5	C8	R1	7.31288295528436
5	C20	R1	7.45121111183233
5	C7	R1	7.14974711950468
6	C23	R1	7.31288295528436
6	C17	R1	7.31288295528436
6	C12	R1	7.24792751344359
6	C10	R1	7.31288295528436
6	C3	R1	7.01122725542325
6	C14	R1	7.17990909001493
6	C5	R1	7.27612440527424
6	C9	R1	7.38370429247405
6	C6	R1	7.28540221886225
6	C21	R1	7.15987133677839
6	C19	R1	7.31288295528436
6	C1	R1	7.21916852046216
6	C22	R1	7.21916852046216
6	C4	R1	6.93073733756289
6	C13	R1	7.17990909001493
6	C18	R1	7.32192809488736
6	C15	R1	7.08746284125034
6	C11	R1	7.22881869049588
6	C16	R1	7.19967234483636
6	C8	R1	7.4178525148859
6	C20	R1	7.18982455888002
6	C7	R1	7.44294349584873
7	C17	R1	7.2667865406949
7	C12	R1	7.25738784269265
7	C10	R1	7.14974711950468
7	C3	R1	7.12928301694497
7	C14	R1	7.38370429247405
7	C5	R1	7.29462074889163
7	C9	R1	7.20945336562895
7	C24	R1	7.4093909361377
7	C6	R1	7.25738784269265
7	C21	R1	6.95419631038687
7	C19	R1	7.34872815423108
7	C1	R1	7.32192809488736
7	C22	R1	7.04439411935845
7	C4	R1	6.89481776330794
7	C13	R1	7.48381577726426
7	C18	R1	7.31288295528436
7	C15	R1	7.16992500144231
7	C11	R1	7.20945336562895
7	C16	R1	6.83289001416474
7	C8	R1	7.14974711950468
7	C20	R1	7.24792751344359
7	C7	R1	7.28540221886225
8	C23	R1	7.34872815423108
8	C17	R1	7.33091687811462
8	C12	R1	7.21916852046216
8	C10	R1	7.24792751344359
8	C3	R1	7.43462822763672
8	C5	R1	7.33985000288462
8	C9	R1	7.19967234483636
8	C24	R1	7.2667865406949
8	C6	R1	7.17990909001493
8	C21	R1	7.14974711950468
8	C19	R1	7.34872815423108
8	C1	R1	7.37503943134692
8	C22	R1	7.29462074889163
8	C4	R1	7.4093909361377
8	C13	R1	7.33985000288462
8	C18	R1	6.90689059560852
8	C15	R1	7.29462074889163
8	C11	R1	7.32192809488736
8	C16	R1	7.24792751344359
8	C8	R1	7.5077946401987
8	C20	R1	7.44294349584873
8	C7	R1	7.23840473932508
9	C23	R1	7.36632221424582
9	C17	R1	7.44294349584873
9	C10	R1	7.57742882803575
9	C3	R1	7.49185309632967
9	C14	R1	7.35755200461808
9	C5	R1	7.15987133677839
9	C9	R1	7.11894107272351
9	C24	R1	7.22881869049588
9	C6	R1	6.94251450533924
9	C21	R1	7.4757334309664
9	C19	R1	7.40087943628218
9	C22	R1	7.40087943628218
9	C4	R1	7.22881869049588
9	C13	R1	7.15987133677839
9	C18	R1	7.32192809488736
9	C15	R1	7.19967234483636
9	C11	R1	7.32192809488736
9	C16	R1	7.08746284125034
9	C8	R1	7.10852445677817
9	C20	R1	7.32192809488736
9	C7	R1	7.33091687811462
10	C23	R1	7.23840473932508
10	C17	R1	7.12928301694497
10	C10	R1	7.14974711950468
10	C3	R1	6.93073733756289
10	C14	R1	7.37503943134692
10	C5	R1	7.3037807481771
10	C6	R1	7.2667865406949
10	C21	R1	7.13955135239879
10	C19	R1	7.17990909001493
10	C1	R1	7.05528243550119
10	C22	R1	7.33091687811462
10	C4	R1	7.33091687811462
10	C13	R1	7.467605550083
10	C18	R1	7.24792751344359
10	C11	R1	7.25738784269265
10	C16	R1	7.34872815423108
10	C8	R1	7.2667865406949
10	C20	R1	7.36632221424582
10	C7	R1	7.3037807481771
11	C23	R1	7.25738784269265
11	C12	R1	7.45121111183233
11	C10	R1	7.33091687811462
11	C3	R1	7.3037807481771
11	C14	R1	7.48381577726426
11	C5	R1	7.39231742277876
11	C9	R1	7.20945336562895
11	C24	R1	7.27612440527424
11	C6	R1	7.25738784269265
11	C21	R1	7.04439411935845
11	C19	R1	7.35755200461808
11	C1	R1	7.45121111183233
11	C22	R1	7.11894107272351
11	C4	R1	7.37503943134692
11	C13	R1	7.27612440527424
11	C18	R1	7.4178525148859
11	C11	R1	7.18982455888002
11	C16	R1	7.34872815423108
11	C8	R1	7.36632221424582
11	C20	R1	7.56224242422107
11	C7	R1	7.39231742277876
12	C23	R1	7.59991284218713
12	C17	R1	7.16992500144231
12	C12	R1	7.14974711950468
12	C10	R1	7.4178525148859
12	C3	R1	7.48381577726426
12	C14	R1	7.02236781302845
12	C5	R1	7.4178525148859
12	C24	R1	7.11894107272351
12	C6	R1	7.11894107272351
12	C21	R1	7.33985000288462
12	C19	R1	7.34872815423108
12	C1	R1	7.4093909361377
12	C4	R1	7.33091687811462
12	C13	R1	7.65821148275179
12	C18	R1	6.98868468677217
12	C15	R1	6.91886323727459
12	C11	R1	7.18982455888002
12	C16	R1	7.04439411935845
12	C8	R1	7.11894107272351
12	C20	R1	7.45121111183233
12	C7	R1	7.54689445988764
13	C23	R1	6.83289001416474
13	C17	R1	7.40087943628218
13	C12	R1	7.467605550083
13	C10	R1	7.24792751344359
13	C3	R1	7.48381577726426
13	C14	R1	7.467605550083
13	C5	R1	7.07681559705083
13	C9	R1	7.21916852046216
13	C24	R1	7
13	C6	R1	7.18982455888002
13	C21	R1	7.58496250072116
13	C19	R1	7.24792751344359
13	C1	R1	7.01122725542325
13	C22	R1	7.40087943628218
13	C4	R1	7.21916852046216
13	C13	R1	7.13955135239879
13	C18	R1	7.24792751344359
13	C15	R1	7.21916852046216
13	C11	R1	7.28540221886225
13	C16	R1	7.06608919045777
13	C20	R1	7.32192809488736
13	C7	R1	7.37503943134692
14	C23	R1	7.37503943134692
14	C17	R1	7.54689445988764
14	C10	R1	7.19967234483636
14	C3	R1	6.91886323727459
14	C5	R1	7.32192809488736
14	C9	R1	6.98868468677217
14	C24	R1	7.49185309632967
14	C6	R1	7.27612440527424
14	C21	R1	7.24792751344359
14	C19	R1	7.10852445677817
14	C1	R1	7.37503943134692
14	C22	R1	7.16992500144231
14	C4	R1	7.29462074889163
14	C13	R1	7.06608919045777
14	C18	R1	7.22881869049588
14	C15	R1	7.12928301694497
14	C11	R1	7.06608919045777
14	C16	R1	7.35755200461808
14	C8	R1	7.4178525148859
14	C20	R1	6.98868468677217
14	C7	R1	7.36632221424582
15	C23	R1	7.11894107272351
15	C17	R1	7.15987133677839
15	C10	R1	7.19967234483636
15	C3	R1	7.27612440527424
15	C14	R1	7.44294349584873
15	C5	R1	7.20945336562895
15	C9	R1	7.38370429247405
15	C24	R1	7.31288295528436
15	C6	R1	7.2667865406949
15	C21	R1	7.17990909001493
15	C19	R1	7.467605550083
15	C1	R1	7.17990909001493
15	C22	R1	7.49984588708321
15	C4	R1	7.21916852046216
15	C18	R1	7.19967234483636
15	C11	R1	7.34872815423108
15	C16	R1	7.33985000288462
15	C8	R1	7.17990909001493
15	C20	R1	7.20945336562895
15	C7	R1	7.19967234483636
16	C23	R1	7.31288295528436
16	C17	R1	7.38370429247405
16	C12	R1	7.38370429247405
16	C10	R1	7.21916852046216
16	C3	R1	7.29462074889163
16	C14	R1	7.31288295528436
16	C5	R1	7.24792751344359
16	C9	R1	6.97727992349992
16	C24	R1	7.22881869049588
16	C6	R1	7.25738784269265
16	C21	R1	7.3037807481771
16	C19	R1	7.45121111183233
16	C1	R1	7.29462074889163
16	C22	R1	7.21916852046216
16	C4	R1	7.19967234483636
16	C13	R1	7.29462074889163
16	C18	R1	7.18982455888002
16	C15	R1	7.44294349584873
16	C11	R1	7.3037807481771
16	C16	R1	7.36632221424582
16	C8	R1	7.4594316186373
16	C20	R1	7.06608919045777
16	C7	R1	7.25738784269265
17	C23	R1	7.3037807481771
17	C12	R1	7.33985000288462
17	C10	R1	7.23840473932508
17	C3	R1	7.60733031374961
17	C5	R1	7.51569983828404
17	C9	R1	7.33091687811462
17	C24	R1	7.18982455888002
17	C6	R1	7.15987133677839
17	C19	R1	7.33091687811462
17	C1	R1	7.4594316186373
17	C22	R1	7.23840473932508
17	C4	R1	7.5077946401987
17	C13	R1	7.32192809488736
17	C18	R1	7.36632221424582
17	C15	R1	6.96578428466209
17	C11	R1	7.07681559705083
17	C16	R1	7.14974711950468
17	C8	R1	7.38370429247405
17	C20	R1	7.35755200461808
18	C23	R1	7.64385618977472
18	C17	R1	7.25738784269265
18	C12	R1	7.23840473932508
18	C10	R1	7.45121111183233
18	C3	R1	7.4093909361377
18	C14	R1	7.21916852046216
18	C5	R1	7.39231742277876
18	C9	R1	7.06608919045777
18	C24	R1	7.29462074889163
18	C19	R1	7.3037807481771
18	C1	R1	7.28540221886225
18	C22	R1	7.06608919045777
18	C4	R1	7.18982455888002
18	C13	R1	6.90689059560852
18	C18	R1	7.38370429247405
18	C11	R1	7.27612440527424
18	C16	R1	7.4093909361377
18	C8	R1	7.4262647547021
18	C7	R1	7.11894107272351
19	C17	R1	7.3037807481771
19	C12	R1	7.45121111183233
19	C10	R1	7.31288295528436
19	C3	R1	7.24792751344359
19	C14	R1	7.08746284125034
19	C24	R1	7.37503943134692
19	C6	R1	7.12928301694497
19	C21	R1	7.25738784269265
19	C19	R1	7.21916852046216
19	C1	R1	7.15987133677839
19	C22	R1	7.25738784269265
19	C4	R1	7.2667865406949
19	C13	R1	7.12928301694497
19	C18	R1	7.25738784269265
19	C15	R1	7.32192809488736
19	C11	R1	7.27612440527424
19	C16	R1	6.84549005094437
19	C8	R1	7.27612440527424
19	C7	R1	7.13955135239879
20	C17	R1	7.4093909361377
20	C12	R1	7.20945336562895
20	C10	R1	7.16992500144231
20	C3	R1	7.06608919045777
20	C14	R1	7.4757334309664
20	C5	R1	7.4178525148859
20	C9	R1	7.17990909001493
20	C24	R1	7.24792751344359
20	C21	R1	7.67948009950545
20	C19	R1	7.38370429247405
20	C1	R1	7.4178525148859
20	C22	R1	7.24792751344359
20	C4	R1	7.29462074889163
20	C13	R1	7.28540221886225
20	C18	R1	7.31288295528436
20	C15	R1	7.06608919045777
20	C8	R1	7.29462074889163
20	C20	R1	7.03342300153745
20	C7	R1	7.53138146051631
21	C23	R1	7.10852445677817
21	C17	R1	7.17990909001493
21	C12	R1	7.29462074889163
21	C10	R1	7.31288295528436
21	C14	R1	7.3037807481771
21	C5	R1	7.3037807481771
21	C9	R1	7.25738784269265
21	C6	R1	7.23840473932508
21	C21	R1	7.4594316186373
21	C19	R1	7.11894107272351
21	C1	R1	7.60733031374961
21	C22	R1	7.48381577726426
21	C4	R1	7.31288295528436
21	C13	R1	6.94251450533924
21	C18	R1	7.06608919045777
21	C15	R1	7.01122725542325
21	C11	R1	7.33985000288462
21	C16	R1	7.4262647547021
21	C8	R1	7.33091687811462
21	C20	R1	7.32192809488736
21	C7	R1	7.09803208296053
22	C23	R1	7.44294349584873
22	C17	R1	7.39231742277876
22	C10	R1	7.18982455888002
22	C14	R1	7.19967234483636
22	C5	R1	7.32192809488736
22	C9	R1	7.2667865406949
22	C24	R1	7.25738784269265
22	C21	R1	7.4178525148859
22	C19	R1	7.18982455888002
22	C1	R1	7.4178525148859
22	C22	R1	7.02236781302845
22	C4	R1	7.20945336562895
22	C13	R1	7.36632221424582
22	C18	R1	7.38370429247405
22	C11	R1	7.20945336562895
22	C16	R1	7.4262647547021
22	C8	R1	7.14974711950468
22	C20	R1	7.16992500144231
22	C7	R1	7.21916852046216
23	C23	R1	7.15987133677839
23	C17	R1	7.14974711950468
23	C12	R1	7.25738784269265
23	C3	R1	7.32192809488736
23	C14	R1	7.27612440527424
23	C5	R1	7.38370429247405
23	C9	R1	7.44294349584873
23	C24	R1	7.08746284125034
23	C6	R1	7.33985000288462
23	C21	R1	6.8703647195834
23	C19	R1	7.37503943134692
23	C1	R1	7.12928301694497
23	C22	R1	7.4262647547021
23	C4	R1	7.33985000288462
23	C15	R1	7.04439411935845
23	C11	R1	6.96578428466209
23	C16	R1	7.10852445677817
23	C8	R1	7.33985000288462
23	C20	R1	7.31288295528436
23	C7	R1	7.32192809488736
24	C23	R1	7.63662462054365
24	C17	R1	7.38370429247405
24	C12	R1	7.33091687811462
24	C10	R1	7.43462822763672
24	C3	R1	7.25738784269265
24	C14	R1	7.24792751344359
24	C5	R1	7.11894107272351
24	C24	R1	7.31288295528436
24	C6	R1	7.39231742277876
24	C21	R1	7.21916852046216
24	C19	R1	7.15987133677839
24	C1	R1	7.10852445677817
24	C22	R1	7.55458885167764
24	C4	R1	7.11894107272351
24	C13	R1	7.34872815423108
24	C18	R1	7.20945336562895
24	C15	R1	7.3037807481771
24	C11	R1	7.06608919045777
24	C16	R1	7.22881869049588
24	C8	R1	7.08746284125034
24	C20	R1	7.55458885167764
24	C7	R1	7.32192809488736
25	C23	R1	7.35755200461808
25	C17	R1	7.22881869049588
25	C12	R1	7.19967234483636
25	C10	R1	7.24792751344359
25	C3	R1	7.57742882803575
25	C14	R1	7.19967234483636
25	C5	R1	7.3037807481771
25	C9	R1	7.06608919045777
25	C24	R1	7.21916852046216
25	C6	R1	7.03342300153745
25	C21	R1	7.56985560833095
25	C19	R1	7.33091687811462
25	C1	R1	7.27612440527424
25	C22	R1	7.28540221886225
25	C4	R1	7.52356195605701
25	C13	R1	6.8073549220576
25	C15	R1	6.91886323727459
25	C11	R1	7.19967234483636
25	C16	R1	7.21916852046216
25	C8	R1	7.32192809488736
25	C7	R1	7.39231742277876
26	C23	R1	7.03342300153745
26	C17	R1	7.07681559705083
26	C12	R1	7.19967234483636
26	C10	R1	7.15987133677839
26	C3	R1	7.32192809488736
26	C14	R1	7.25738784269265
26	C5	R1	7.29462074889163
26	C9	R1	7.33985000288462
26	C24	R1	7.32192809488736
26	C6	R1	6.91886323727459
26	C21	R1	7.23840473932508
26	C19	R1	7.55458885167764
26	C1	R1	7.06608919045777
26	C22	R1	7.05528243550119
26	C4	R1	7.29462074889163
26	C13	R1	7.28540221886225
26	C18	R1	7.467605550083
26	C15	R1	7.05528243550119
26	C11	R1	6.85798099512757
26	C16	R1	6.91886323727459
26	C8	R1	7.17990909001493
26	C20	R1	7.19967234483636
26	C7	R1	7.14974711950468
27	C23	R1	7.06608919045777
27	C17	R1	7.27612440527424
27	C12	R1	7.32192809488736
27	C10	R1	7.4757334309664
27	C3	R1	7.35755200461808
27	C14	R1	7.48381577726426
27	C5	R1	7.56985560833095
27	C9	R1	7.36632221424582
27	C24	R1	7.27612440527424
27	C21	R1	7.4757334309664
27	C19	R1	7.13955135239879
27	C1	R1	7.33091687811462
27	C22	R1	7.08746284125034
27	C4	R1	7.4594316186373
27	C13	R1	7.19967234483636
27	C18	R1	7.25738784269265
27	C15	R1	7.33091687811462
27	C11	R1	7
27	C16	R1	7.33091687811462
27	C8	R1	7.21916852046216
27	C20	R1	7.08746284125034
27	C7	R1	7.44294349584873
28	C23	R1	7.48381577726426
28	C17	R1	7.20945336562895
28	C12	R1	7.31288295528436
28	C10	R1	7.4093909361377
28	C14	R1	7.29462074889163
28	C5	R1	7.4757334309664
28	C6	R1	7.16992500144231
28	C21	R1	7.15987133677839
28	C19	R1	7.27612440527424
28	C1	R1	7.27612440527424
28	C22	R1	7.61470984411521
28	C4	R1	7.07681559705083
28	C13	R1	7.43462822763672
28	C18	R1	7.05528243550119
28	C15	R1	7.19967234483636
28	C11	R1	7.05528243550119
28	C16	R1	7.20945336562895
28	C8	R1	7.2667865406949
28	C20	R1	7.4262647547021
28	C7	R1	7.25738784269265
29	C23	R1	7.22881869049588
29	C17	R1	7.2667865406949
29	C12	R1	7.25738784269265
29	C10	R1	7.32192809488736
29	C14	R1	7.12928301694497
29	C5	R1	7.24792751344359
29	C9	R1	7.33985000288462
29	C24	R1	7.12928301694497
29	C6	R1	7.39231742277876
29	C21	R1	7.15987133677839
29	C19	R1	7.01122725542325
29	C1	R1	7.2667865406949
29	C22	R1	7.33091687811462
29	C4	R1	7.11894107272351
29	C13	R1	7.2667865406949
29	C18	R1	7.15987133677839
29	C15	R1	7.09803208296053
29	C11	R1	7.4093909361377
29	C16	R1	7.23840473932508
29	C8	R1	6.90689059560852
29	C20	R1	7.18982455888002
29	C7	R1	7.3037807481771
30	C23	R1	7.24792751344359
30	C17	R1	7.16992500144231
30	C12	R1	7.31288295528436
30	C10	R1	7.16992500144231
30	C3	R1	7.10852445677817
30	C5	R1	7.45121111183233
30	C9	R1	7.33985000288462
30	C24	R1	7.59245703726808
30	C6	R1	7.36632221424582
30	C21	R1	7.10852445677817
30	C19	R1	7.07681559705083
30	C1	R1	7.31288295528436
30	C22	R1	7.2667865406949
30	C4	R1	7
30	C13	R1	7.44294349584873
30	C18	R1	7.18982455888002
30	C15	R1	7.467605550083
30	C11	R1	7.43462822763672
30	C16	R1	7.07681559705083
30	C8	R1	7.34872815423108
30	C20	R1	7.36632221424582
30	C7	R1	7.09803208296053
31	C23	R1	6.95419631038687
31	C17	R1	7.23840473932508
31	C12	R1	7.40087943628218
31	C10	R1	7.19967234483636
31	C3	R1	7.12928301694497
31	C5	R1	7.16992500144231
31	C9	R1	7
31	C24	R1	7.33985000288462
31	C6	R1	7.4262647547021
31	C21	R1	7.40087943628218
31	C19	R1	6.90689059560852
31	C1	R1	7.33091687811462
31	C4	R1	7.33091687811462
31	C13	R1	7.45121111183233
31	C18	R1	7.24792751344359
31	C15	R1	7.25738784269265
31	C11	R1	7.28540221886225
31	C8	R1	7.25738784269265
31	C20	R1	7.31288295528436
31	C7	R1	7.4178525148859
32	C23	R1	7.16992500144231
32	C17	R1	7.36632221424582
32	C12	R1	7.3037807481771
32	C10	R1	7.38370429247405
32	C3	R1	7.32192809488736
32	C14	R1	7.11894107272351
32	C5	R1	7.20945336562895
32	C9	R1	7.36632221424582
32	C24	R1	7.19967234483636
32	C6	R1	7.27612440527424
32	C21	R1	7.44294349584873
32	C19	R1	7.3037807481771
32	C1	R1	7.12928301694497
32	C22	R1	7.22881869049588
32	C4	R1	7.37503943134692
32	C13	R1	7.2667865406949
32	C18	R1	7.17990909001493
32	C11	R1	7.01122725542325
32	C16	R1	7.16992500144231
32	C8	R1	7.4757334309664
32	C20	R1	7.45121111183233
32	C7	R1	7.2667865406949
33	C23	R1	7.2667865406949
33	C17	R1	6.98868468677217
33	C12	R1	6.96578428466209
33	C10	R1	7.3037807481771
33	C3	R1	7.56224242422107
33	C14	R1	7.13955135239879
33	C5	R1	7.32192809488736
33	C9	R1	7.07681559705083
33	C24	R1	7.25738784269265
33	C6	R1	7.19967234483636
33	C21	R1	7.2667865406949
33	C19	R1	7.22881869049588
33	C1	R1	7.32192809488736
33	C22	R1	7.03342300153745
33	C4	R1	7.09803208296053
33	C13	R1	7.28540221886225
33	C18	R1	7.21916852046216
33	C15	R1	7.02236781302845
33	C11	R1	7.28540221886225
33	C16	R1	7.05528243550119
33	C8	R1	7.06608919045777
33	C20	R1	7.53138146051631
33	C7	R1	7.03342300153745
34	C23	R1	7.04439411935845
34	C10	R1	7.02236781302845
34	C3	R1	7.4757334309664
34	C14	R1	7.4093909361377
34	C5	R1	7.29462074889163
34	C9	R1	7.16992500144231
34	C24	R1	7.34872815423108
34	C6	R1	7.33091687811462
34	C21	R1	7.17990909001493
34	C19	R1	7.31288295528436
34	C1	R1	7.11894107272351
34	C22	R1	7.13955135239879
34	C4	R1	7.11894107272351
34	C13	R1	7.65821148275179
34	C15	R1	7.19967234483636
34	C11	R1	7.23840473932508
34	C16	R1	7.19967234483636
34	C8	R1	7.01122725542325
34	C20	R1	7.25738784269265
34	C7	R1	7.58496250072116
35	C23	R1	7.15987133677839
35	C17	R1	7.28540221886225
35	C12	R1	7.20945336562895
35	C10	R1	7.52356195605701
35	C3	R1	7.25738784269265
35	C14	R1	7.43462822763672
35	C5	R1	7.12928301694497
35	C9	R1	7.33091687811462
35	C24	R1	7.38370429247405
35	C6	R1	7.48381577726426
35	C21	R1	7.11894107272351
35	C19	R1	7.49185309632967
35	C1	R1	7.49984588708321
35	C22	R1	7.13955135239879
35	C4	R1	7.4178525148859
35	C13	R1	7.37503943134692
35	C18	R1	7.15987133677839
35	C15	R1	7.19967234483636
35	C16	R1	7.08746284125034
35	C8	R1	7.29462074889163
35	C20	R1	7.09803208296053
35	C7	R1	7.37503943134692
36	C23	R1	7.18982455888002
36	C17	R1	7.18982455888002
36	C12	R1	7.4093909361377
36	C10	R1	7.06608919045777
36	C3	R1	7.24792751344359
36	C14	R1	7.19967234483636
36	C9	R1	7.13955135239879
36	C24	R1	7.19967234483636
36	C6	R1	7.40087943628218
36	C21	R1	7.39231742277876
36	C19	R1	7.25738784269265
36	C1	R1	7.08746284125034
36	C22	R1	7.13955135239879
36	C4	R1	7.53915881110803
36	C13	R1	7.57742882803575
36	C18	R1	7.467605550083
36	C15	R1	7.18982455888002
36	C11	R1	7.4262647547021
36	C16	R1	7.23840473932508
36	C8	R1	7.18982455888002
36	C20	R1	7.45121111183233
36	C7	R1	7.12928301694497
37	C23	R1	7.16992500144231
37	C17	R1	6.78135971352466
37	C12	R1	7.02236781302845
37	C3	R1	6.98868468677217
37	C14	R1	7.28540221886225
37	C5	R1	7.14974711950468
37	C9	R1	7.4262647547021
37	C24	R1	7.20945336562895
37	C6	R1	7.23840473932508
37	C21	R1	7.17990909001493
37	C19	R1	7.40087943628218
37	C1	R1	7.28540221886225
37	C22	R1	7.28540221886225
37	C4	R1	7.15987133677839
37	C13	R1	7.34872815423108
37	C18	R1	7.13955135239879
37	C15	R1	7.13955135239879
37	C11	R1	7.14974711950468
37	C16	R1	7.24792751344359
37	C8	R1	7.27612440527424
37	C20	R1	7.4178525148859
37	C7	R1	7.3037807481771
38	C23	R1	6.95419631038687
38	C17	R1	7.18982455888002
38	C12	R1	7.23840473932508
38	C10	R1	7.33985000288462
38	C3	R1	7.48381577726426
38	C14	R1	6.89481776330794
38	C5	R1	7.37503943134692
38	C9	R1	7.28540221886225
38	C24	R1	7.44294349584873
38	C6	R1	7.27612440527424
38	C21	R1	7.07681559705083
38	C19	R1	7.07681559705083
38	C1	R1	7.48381577726426
38	C22	R1	7.22881869049588
38	C4	R1	7.17990909001493
38	C13	R1	7.33091687811462
38	C18	R1	7.06608919045777
38	C15	R1	7.33091687811462
38	C16	R1	7.36632221424582
38	C8	R1	7.18982455888002
38	C20	R1	7.11894107272351
38	C7	R1	7.11894107272351
39	C17	R1	7.08746284125034
39	C12	R1	7.15987133677839
39	C10	R1	7.3037807481771
39	C3	R1	7.57742882803575
39	C14	R1	7.17990909001493
39	C5	R1	7.56985560833095
39	C9	R1	7.3037807481771
39	C24	R1	7.33985000288462
39	C6	R1	7.20945336562895
39	C21	R1	7.15987133677839
39	C19	R1	7.4594316186373
39	C1	R1	7.48381577726426
39	C22	R1	7.25738784269265
39	C4	R1	7.19967234483636
39	C13	R1	7.32192809488736
39	C18	R1	7.10852445677817
39	C15	R1	7.2667865406949
39	C11	R1	7.33091687811462
39	C16	R1	7.16992500144231
39	C20	R1	7.28540221886225
39	C7	R1	7.39231742277876
40	C23	R1	7.21916852046216
40	C12	R1	7.4093909361377
40	C10	R1	7.15987133677839
40	C3	R1	7.5077946401987
40	C14	R1	7.48381577726426
40	C5	R1	7.53138146051631
40	C9	R1	7.31288295528436
40	C24	R1	7.34872815423108
40	C6	R1	7.33985000288462
40	C19	R1	7.4178525148859
40	C1	R1	7.45121111183233
40	C22	R1	7.4594316186373
40	C4	R1	7.37503943134692
40	C18	R1	7.24792751344359
40	C15	R1	6.94251450533924
40	C11	R1	7.45121111183233
40	C16	R1	7.4262647547021
40	C8	R1	7.35755200461808
40	C20	R1	7.27612440527424
40	C7	R1	7.36632221424582
41	C23	R1	7.4594316186373
41	C17	R1	7.27612440527424
41	C12	R1	7.32192809488736
41	C10	R1	7.34872815423108
41	C3	R1	7.4093909361377
41	C14	R1	7.38370429247405
41	C5	R1	7.17990909001493
41	C24	R1	7.3037807481771
41	C6	R1	7.31288295528436
41	C19	R1	7.10852445677817
41	C1	R1	7.32192809488736
41	C4	R1	7.21916852046216
41	C13	R1	7.13955135239879
41	C18	R1	7.37503943134692
41	C15	R1	7.01122725542325
41	C11	R1	7.02236781302845
41	C16	R1	7.32192809488736
41	C8	R1	7.22881869049588
41	C20	R1	7.45121111183233
41	C7	R1	7.34872815423108
42	C23	R1	7.33985000288462
42	C17	R1	7.2667865406949
42	C10	R1	7.33091687811462
42	C3	R1	7.19967234483636
42	C14	R1	7.09803208296053
42	C5	R1	7.10852445677817
42	C9	R1	7.25738784269265
42	C24	R1	7.43462822763672
42	C6	R1	7.48381577726426
42	C21	R1	7.16992500144231
42	C19	R1	7.22881869049588
42	C1	R1	7.03342300153745
42	C4	R1	7.10852445677817
42	C13	R1	7.4178525148859
42	C18	R1	7.4262647547021
42	C15	R1	7.19967234483636
42	C11	R1	7.23840473932508
42	C16	R1	7.3037807481771
42	C8	R1	7.20945336562895
42	C20	R1	7.22881869049588
43	C23	R1	7.49185309632967
43	C17	R1	7.16992500144231
43	C12	R1	7.16992500144231
43	C10	R1	7.2667865406949
43	C3	R1	7.4093909361377
43	C14	R1	7.06608919045777
43	C5	R1	7.34872815423108
43	C9	R1	7.19967234483636
43	C24	R1	7.25738784269265
43	C6	R1	7.43462822763672
43	C21	R1	7.17990909001493
43	C19	R1	7.02236781302845
43	C22	R1	7.23840473932508
43	C4	R1	7.37503943134692
43	C13	R1	7.55458885167764
43	C18	R1	7.14974711950468
43	C15	R1	7.02236781302845
43	C11	R1	7.2667865406949
43	C16	R1	7.31288295528436
43	C8	R1	7.3037807481771
43	C7	R1	7.11894107272351
44	C17	R1	7.07681559705083
44	C12	R1	7.32192809488736
44	C3	R1	7.3037807481771
44	C14	R1	7.09803208296053
44	C5	R1	7.12928301694497
44	C9	R1	7.18982455888002
44	C24	R1	7.33091687811462
44	C6	R1	6.98868468677217
44	C21	R1	7.13955135239879
44	C19	R1	7.25738784269265
44	C1	R1	7.09803208296053
44	C22	R1	7.19967234483636
44	C4	R1	7.32192809488736
44	C13	R1	7.23840473932508
44	C18	R1	7.31288295528436
44	C11	R1	6.94251450533924
44	C16	R1	7.20945336562895
44	C8	R1	7.28540221886225
44	C7	R1	7.35755200461808
45	C23	R1	7.16992500144231
45	C12	R1	7.37503943134692
45	C10	R1	7.2667865406949
45	C3	R1	7.07681559705083
45	C14	R1	7.31288295528436
45	C5	R1	7.16992500144231
45	C9	R1	7.48381577726426
45	C6	R1	7.09803208296053
45	C21	R1	7.29462074889163
45	C1	R1	7.14974711950468
45	C22	R1	7.33091687811462
45	C4	R1	7.48381577726426
45	C13	R1	7.17990909001493
45	C18	R1	6.94251450533924
45	C15	R1	7.32192809488736
45	C11	R1	7.07681559705083
45	C16	R1	7.64385618977472
45	C8	R1	7.52356195605701
45	C20	R1	7.06608919045777
45	C7	R1	7.4594316186373
46	C23	R1	7.21916852046216
46	C17	R1	7.63662462054365
46	C12	R1	7.3037807481771
46	C3	R1	7.06608919045777
46	C14	R1	7.17990909001493
46	C9	R1	7.33985000288462
46	C24	R1	7.13955135239879
46	C6	R1	7.19967234483636
46	C21	R1	6.96578428466209
46	C19	R1	7.2667865406949
46	C1	R1	7.25738784269265
46	C22	R1	7.13955135239879
46	C4	R1	7.33091687811462
46	C13	R1	7.4093909361377
46	C18	R1	7.17990909001493
46	C15	R1	7.13955135239879
46	C11	R1	7.08746284125034
46	C16	R1	7.11894107272351
46	C8	R1	6.91886323727459
46	C7	R1	7.12928301694497
47	C23	R1	7.16992500144231
47	C12	R1	7.53915881110803
47	C10	R1	7.22881869049588
47	C3	R1	7.38370429247405
47	C14	R1	7.27612440527424
47	C5	R1	7.16992500144231
47	C9	R1	7.43462822763672
47	C24	R1	7.43462822763672
47	C6	R1	7.39231742277876
47	C21	R1	7.16992500144231
47	C19	R1	7.40087943628218
47	C1	R1	7.02236781302845
47	C22	R1	7.10852445677817
47	C4	R1	7.15987133677839
47	C13	R1	7.53915881110803
47	C18	R1	7.28540221886225
47	C15	R1	7.07681559705083
47	C11	R1	7.33985000288462
47	C16	R1	7.28540221886225
47	C8	R1	7.02236781302845
47	C20	R1	7.33985000288462
47	C7	R1	7.11894107272351
48	C23	R1	7.20945336562895
48	C17	R1	7.20945336562895
48	C12	R1	7.35755200461808
48	C10	R1	7.17990909001493
48	C3	R1	7.40087943628218
48	C14	R1	6.88264304936184
48	C5	R1	7.10852445677817
48	C24	R1	7.4178525148859
48	C6	R1	7.32192809488736
48	C21	R1	7.18982455888002
48	C19	R1	7.24792751344359
48	C22	R1	7.33985000288462
48	C13	R1	7.33985000288462
48	C18	R1	7.11894107272351
48	C15	R1	7.25738784269265
48	C11	R1	7.467605550083
48	C16	R1	7.3037807481771
48	C8	R1	7.27612440527424
48	C20	R1	7.06608919045777
49	C23	R1	7.19967234483636
49	C17	R1	7.23840473932508
49	C12	R1	7.4594316186373
49	C10	R1	7.4262647547021
49	C3	R1	7.31288295528436
49	C14	R1	7.09803208296053
49	C5	R1	7.39231742277876
49	C6	R1	7.11894107272351
49	C21	R1	7.27612440527424
49	C19	R1	7.18982455888002
49	C1	R1	7.09803208296053
49	C22	R1	7.2667865406949
49	C4	R1	7.4178525148859
49	C13	R1	7.55458885167764
49	C18	R1	7.18982455888002
49	C15	R1	7.34872815423108
49	C11	R1	7.28540221886225
49	C16	R1	7.22881869049588
49	C8	R1	7.16992500144231
49	C20	R1	7.10852445677817
49	C7	R1	7.39231742277876
50	C23	R1	7.35755200461808
50	C17	R1	7.22881869049588
50	C12	R1	7.48381577726426
50	C10	R1	7.35755200461808
50	C3	R1	7.17990909001493
50	C14	R1	7.49984588708321
50	C5	R1	7.01122725542325
50	C9	R1	7.37503943134692
50	C24	R1	7.3037807481771
50	C6	R1	7.18982455888002
50	C21	R1	7.37503943134692
50	C19	R1	7.24792751344359
50	C22	R1	7.23840473932508
50	C4	R1	7.22881869049588
50	C13	R1	7.23840473932508
50	C18	R1	7.12928301694497
50	C15	R1	7.2667865406949
50	C11	R1	7
50	C16	R1	7.08746284125034
50	C8	R1	7.17990909001493
50	C7	R1	7.37503943134692
51	C23	R1	7.08746284125034
51	C17	R1	7.43462822763672
51	C10	R1	7.53138146051631
51	C3	R1	7.22881869049588
51	C14	R1	7.13955135239879
51	C5	R1	7.23840473932508
51	C9	R1	7.4178525148859
51	C24	R1	7.10852445677817
51	C6	R1	7.34872815423108
51	C21	R1	7.4594316186373
51	C19	R1	7.28540221886225
51	C1	R1	7.51569983828404
51	C15	R1	7.03342300153745
51	C11	R1	6.98868468677217
51	C16	R1	7.10852445677817
51	C8	R1	7.24792751344359
51	C20	R1	7.33091687811462
52	C23	R1	7.17990909001493
52	C17	R1	7.22881869049588
52	C12	R1	7.4594316186373
52	C10	R1	7.19967234483636
52	C3	R1	7.4594316186373
52	C14	R1	7.38370429247405
52	C5	R1	7.22881869049588
52	C9	R1	6.98868468677217
52	C24	R1	7.04439411935845
52	C6	R1	7.4594316186373
52	C21	R1	7.20945336562895
52	C19	R1	7.08746284125034
52	C1	R1	7.43462822763672
52	C22	R1	7.22881869049588
52	C4	R1	7.58496250072116
52	C13	R1	7.33985000288462
52	C18	R1	7.09803208296053
52	C15	R1	6.76818432477693
52	C11	R1	7.38370429247405
52	C16	R1	7.28540221886225
52	C8	R1	7.21916852046216
52	C20	R1	7.4594316186373
52	C7	R1	7.4594316186373
53	C23	R1	7.62935662007961
53	C17	R1	7.2667865406949
53	C12	R1	7.3037807481771
53	C10	R1	7.06608919045777
53	C3	R1	7.02236781302845
53	C14	R1	7.49984588708321
53	C5	R1	7.3037807481771
53	C9	R1	7.29462074889163
53	C24	R1	7.22881869049588
53	C21	R1	7.28540221886225
53	C19	R1	7.32192809488736
53	C1	R1	7.20945336562895
53	C22	R1	6.91886323727459
53	C13	R1	7.22881869049588
53	C18	R1	7.13955135239879
53	C15	R1	7.32192809488736
53	C11	R1	7.24792751344359
53	C16	R1	7.34872815423108
53	C8	R1	7.35755200461808
53	C20	R1	7.32192809488736
53	C7	R1	7.13955135239879
54	C23	R1	7.27612440527424
54	C17	R1	7.3037807481771
54	C12	R1	7.44294349584873
54	C10	R1	7.14974711950468
54	C3	R1	7.43462822763672
54	C14	R1	7.43462822763672
54	C5	R1	7.24792751344359
54	C24	R1	7.01122725542325
54	C6	R1	7.2667865406949
54	C21	R1	7.20945336562895
54	C19	R1	7.43462822763672
54	C1	R1	7.13955135239879
54	C22	R1	7.32192809488736
54	C4	R1	7.02236781302845
54	C18	R1	7.23840473932508
54	C15	R1	7.03342300153745
54	C11	R1	7.05528243550119
54	C16	R1	7.12928301694497
54	C8	R1	7.49185309632967
54	C7	R1	7.24792751344359
55	C23	R1	7.33091687811462
55	C17	R1	7.21916852046216
55	C10	R1	7.13955135239879
55	C3	R1	6.98868468677217
55	C14	R1	7.3037807481771
55	C5	R1	7.39231742277876
55	C9	R1	7.14974711950468
55	C24	R1	7.3037807481771
55	C6	R1	7.25738784269265
55	C19	R1	7.28540221886225
55	C1	R1	7.27612440527424
55	C22	R1	7.21916852046216
55	C4	R1	7.37503943134692
55	C13	R1	7.44294349584873
55	C18	R1	7.29462074889163
55	C15	R1	7.11894107272351
55	C11	R1	7.51569983828404
55	C16	R1	7.4093909361377
55	C8	R1	7.44294349584873
55	C7	R1	7.18982455888002
56	C23	R1	7.23840473932508
56	C17	R1	7.12928301694497
56	C12	R1	7.12928301694497
56	C3	R1	7.36632221424582
56	C14	R1	7.10852445677817
56	C5	R1	7.33985000288462
56	C9	R1	7.14974711950468
56	C6	R1	6.96578428466209
56	C21	R1	7.24792751344359
56	C19	R1	7.59991284218713
56	C1	R1	7.29462074889163
56	C22	R1	7.04439411935845
56	C4	R1	7.56985560833095
56	C13	R1	7.33985000288462
56	C18	R1	7.22881869049588
56	C11	R1	7.15987133677839
56	C16	R1	7.23840473932508
56	C8	R1	7.07681559705083
56	C20	R1	7.22881869049588
56	C7	R1	6.91886323727459
57	C23	R1	7.4757334309664
57	C17	R1	7.2667865406949
57	C12	R1	7.11894107272351
57	C10	R1	7.36632221424582
57	C3	R1	7.35755200461808
57	C5	R1	7.45121111183233
57	C9	R1	7.23840473932508
57	C6	R1	7.4262647547021
57	C21	R1	7.3037807481771
57	C1	R1	7.43462822763672
57	C22	R1	7.11894107272351
57	C4	R1	7.09803208296053
57	C13	R1	6.89481776330794
57	C18	R1	7.19967234483636
57	C15	R1	7.06608919045777
57	C11	R1	7.24792751344359
57	C16	R1	7.5077946401987
57	C8	R1	7.17990909001493
57	C7	R1	7.14974711950468
58	C23	R1	7.4178525148859
58	C17	R1	7.40087943628218
58	C12	R1	7.24792751344359
58	C10	R1	7.21916852046216
58	C3	R1	7.4757334309664
58	C14	R1	7.24792751344359
58	C9	R1	7.19967234483636
58	C24	R1	7.34872815423108
58	C6	R1	7.32192809488736
58	C21	R1	7.33985000288462
58	C1	R1	7.23840473932508
58	C4	R1	7.52356195605701
58	C13	R1	7.33091687811462
58	C18	R1	7.44294349584873
58	C15	R1	7.28540221886225
58	C16	R1	6.98868468677217
58	C8	R1	7.20945336562895
58	C20	R1	7.45121111183233
58	C7	R1	7.44294349584873
59	C23	R1	7.28540221886225
59	C17	R1	7.18982455888002
59	C12	R1	7.45121111183233
59	C10	R1	7.55458885167764
59	C3	R1	7.2667865406949
59	C14	R1	7.24792751344359
59	C5	R1	7.20945336562895
59	C9	R1	7.23840473932508
59	C24	R1	7.22881869049588
59	C6	R1	7.16992500144231
59	C21	R1	7.24792751344359
59	C19	R1	7.4594316186373
59	C1	R1	7.53138146051631
59	C22	R1	7.29462074889163
59	C4	R1	7.44294349584873
59	C13	R1	7.34872815423108
59	C18	R1	7.04439411935845
59	C15	R1	7.13955135239879
59	C11	R1	6.98868468677217
59	C16	R1	7.29462074889163
59	C8	R1	7.03342300153745
59	C20	R1	7.39231742277876
59	C7	R1	7.16992500144231
60	C23	R1	7.36632221424582
60	C17	R1	7.13955135239879
60	C12	R1	7.33985000288462
60	C10	R1	7.06608919045777
60	C3	R1	7.4262647547021
60	C14	R1	7.39231742277876
60	C9	R1	7.2667865406949
60	C6	R1	7.37503943134692
60	C21	R1	7.44294349584873
60	C19	R1	7.34872815423108
60	C22	R1	6.89481776330794
60	C4	R1	7.2667865406949
60	C13	R1	7.3037807481771
60	C18	R1	7.36632221424582
60	C15	R1	7.12928301694497
60	C11	R1	7.22881869049588
60	C16	R1	7.17990909001493
60	C8	R1	7.4093909361377
60	C20	R1	7.12928301694497
60	C7	R1	7.12928301694497
61	C23	R1	7.31288295528436
61	C17	R1	7.32192809488736
61	C12	R1	7.33091687811462
61	C10	R1	7.52356195605701
61	C3	R1	7.31288295528436
61	C14	R1	7.15987133677839
61	C5	R1	7.27612440527424
61	C9	R1	6.96578428466209
61	C24	R1	6.74146698640115
61	C21	R1	7.33985000288462
61	C1	R1	6.90689059560852
61	C22	R1	7.31288295528436
61	C4	R1	7.14974711950468
61	C18	R1	7.03342300153745
61	C15	R1	7.18982455888002
61	C11	R1	7.08746284125034
61	C16	R1	7.07681559705083
61	C8	R1	7.4262647547021
61	C20	R1	7.13955135239879
61	C7	R1	7.49984588708321
62	C23	R1	7.24792751344359
62	C17	R1	7.49185309632967
62	C12	R1	7.24792751344359
62	C10	R1	7.02236781302845
62	C3	R1	7.03342300153745
62	C14	R1	7.16992500144231
62	C5	R1	7.2667865406949
62	C9	R1	7.12928301694497
62	C24	R1	7.37503943134692
62	C6	R1	7.18982455888002
62	C21	R1	7.49185309632967
62	C19	R1	7
62	C1	R1	7.3037807481771
62	C22	R1	7.4262647547021
62	C13	R1	7.37503943134692
62	C18	R1	7.06608919045777
62	C15	R1	7.10852445677817
62	C11	R1	7.14974711950468
62	C16	R1	6.91886323727459
62	C8	R1	7.18982455888002
62	C20	R1	7.31288295528436
62	C7	R1	7.24792751344359
63	C23	R1	7.31288295528436
63	C17	R1	7.45121111183233
63	C12	R1	7.16992500144231
63	C10	R1	7.4594316186373
63	C3	R1	7.31288295528436
63	C14	R1	7.3037807481771
63	C5	R1	7.27612440527424
63	C9	R1	7.40087943628218
63	C24	R1	7.38370429247405
63	C6	R1	7.19967234483636
63	C21	R1	7.04439411935845
63	C19	R1	7.2667865406949
63	C1	R1	7.38370429247405
63	C22	R1	7.45121111183233
63	C4	R1	7.33091687811462
63	C13	R1	7.20945336562895
63	C18	R1	7.43462822763672
63	C15	R1	6.98868468677217
63	C11	R1	7.21916852046216
63	C16	R1	7.29462074889163
63	C8	R1	7.4262647547021
63	C20	R1	7.27612440527424
63	C7	R1	7.2667865406949
64	C23	R1	7.33091687811462
64	C17	R1	7.4262647547021
64	C12	R1	7.36632221424582
64	C10	R1	7.24792751344359
64	C3	R1	7.19967234483636
64	C14	R1	7.27612440527424
64	C5	R1	7.31288295528436
64	C9	R1	7.5077946401987
64	C24	R1	7.53138146051631
64	C6	R1	7.16992500144231
64	C21	R1	7.16992500144231
64	C19	R1	7.21916852046216
64	C1	R1	7.12928301694497
64	C22	R1	7.13955135239879
64	C4	R1	7.35755200461808
64	C13	R1	7.2667865406949
64	C18	R1	7.12928301694497
64	C15	R1	7.29462074889163
64	C11	R1	6.96578428466209
64	C16	R1	7.38370429247405
64	C8	R1	7.40087943628218
64	C20	R1	7.35755200461808
65	C23	R1	7.37503943134692
65	C17	R1	7.64385618977472
65	C12	R1	7.24792751344359
65	C10	R1	7.19967234483636
65	C3	R1	7.31288295528436
65	C14	R1	7.17990909001493
65	C5	R1	7.4757334309664
65	C9	R1	7.33985000288462
65	C6	R1	7.35755200461808
65	C21	R1	7.24792751344359
65	C19	R1	7.21916852046216
65	C1	R1	7.51569983828404
65	C22	R1	6.79441586635011
65	C13	R1	7.17990909001493
65	C18	R1	7.34872815423108
65	C15	R1	7.24792751344359
65	C11	R1	7.13955135239879
65	C16	R1	7.07681559705083
65	C20	R1	7.35755200461808
65	C7	R1	7.3037807481771
66	C23	R1	7.40087943628218
66	C17	R1	7.24792751344359
66	C12	R1	7.03342300153745
66	C10	R1	7.35755200461808
66	C14	R1	7.33985000288462
66	C5	R1	7.19967234483636
66	C9	R1	7.18982455888002
66	C24	R1	7.15987133677839
66	C6	R1	7.22881869049588
66	C19	R1	7.18982455888002
66	C1	R1	7.19967234483636
66	C22	R1	7.05528243550119
66	C4	R1	7.3037807481771
66	C13	R1	7.33985000288462
66	C18	R1	7.33091687811462
66	C15	R1	7.04439411935845
66	C11	R1	7.15987133677839
66	C16	R1	7.18982455888002
66	C8	R1	7.28540221886225
66	C7	R1	6.94251450533924
67	C23	R1	7.4093909361377
67	C17	R1	7.09803208296053
67	C12	R1	7.11894107272351
67	C3	R1	7.23840473932508
67	C5	R1	7.22881869049588
67	C9	R1	7.38370429247405
67	C24	R1	7.23840473932508
67	C6	R1	6.97727992349992
67	C21	R1	7.02236781302845
67	C19	R1	7.18982455888002
67	C1	R1	7.18982455888002
67	C22	R1	7.17990909001493
67	C4	R1	7.35755200461808
67	C13	R1	7.37503943134692
67	C18	R1	7.08746284125034
67	C11	R1	7.3037807481771
67	C16	R1	7.23840473932508
67	C8	R1	7.21916852046216
67	C20	R1	7.12928301694497
68	C23	R1	7.4178525148859
68	C17	R1	7.4262647547021
68	C12	R1	7.06608919045777
68	C10	R1	7.4594316186373
68	C3	R1	6.76818432477693
68	C14	R1	7.467605550083
68	C5	R1	7.27612440527424
68	C9	R1	7.21916852046216
68	C24	R1	7.4093909361377
68	C6	R1	7.4262647547021
68	C21	R1	7.13955135239879
68	C19	R1	7.38370429247405
68	C1	R1	7.54689445988764
68	C22	R1	7.40087943628218
68	C13	R1	7.25738784269265
68	C18	R1	7.24792751344359
68	C15	R1	7.09803208296053
68	C11	R1	7.01122725542325
68	C16	R1	7.04439411935845
68	C8	R1	7.33985000288462
68	C20	R1	7.24792751344359
68	C7	R1	7.35755200461808
69	C23	R1	7.06608919045777
69	C17	R1	7.19967234483636
69	C12	R1	7.48381577726426
69	C10	R1	7.5077946401987
69	C3	R1	7.53138146051631
69	C14	R1	7.49185309632967
69	C5	R1	7.32192809488736
69	C9	R1	7.31288295528436
69	C24	R1	7.40087943628218
69	C6	R1	7.25738784269265
69	C21	R1	7.08746284125034
69	C19	R1	7.23840473932508
69	C1	R1	7.43462822763672
69	C22	R1	7.33985000288462
69	C4	R1	7.4093909361377
69	C13	R1	7.13955135239879
69	C18	R1	7.5077946401987
69	C15	R1	7.40087943628218
69	C11	R1	7.39231742277876
69	C16	R1	7.16992500144231
69	C8	R1	7.44294349584873
69	C20	R1	7.03342300153745
69	C7	R1	7.39231742277876
70	C23	R1	7.24792751344359
70	C17	R1	7.4093909361377
70	C12	R1	7.16992500144231
70	C10	R1	7.20945336562895
70	C3	R1	7.13955135239879
70	C14	R1	7.53138146051631
70	C5	R1	7.39231742277876
70	C9	R1	7.5077946401987
70	C24	R1	7.04439411935845
70	C6	R1	7.33985000288462
70	C21	R1	7.4178525148859
70	C19	R1	7.05528243550119
70	C1	R1	7.33091687811462
70	C22	R1	7.23840473932508
70	C4	R1	7.07681559705083
70	C13	R1	7.2667865406949
70	C18	R1	7.24792751344359
70	C15	R1	6.98868468677217
70	C11	R1	6.88264304936184
70	C16	R1	7.03342300153745
70	C8	R1	7.38370429247405
70	C20	R1	7.16992500144231
70	C7	R1	7.32192809488736
71	C17	R1	7.14974711950468
71	C12	R1	6.85798099512757
71	C10	R1	7.43462822763672
71	C3	R1	7.25738784269265
71	C14	R1	7.21916852046216
71	C5	R1	6.96578428466209
71	C9	R1	7.51569983828404
71	C24	R1	7.12928301694497
71	C6	R1	6.95419631038687
71	C21	R1	7.40087943628218
71	C19	R1	7.28540221886225
71	C1	R1	7.28540221886225
71	C22	R1	7.62205181945638
71	C4	R1	6.97727992349992
71	C13	R1	7.25738784269265
71	C18	R1	7.33985000288462
71	C15	R1	6.91886323727459
71	C11	R1	7.40087943628218
71	C16	R1	7.35755200461808
71	C8	R1	7.29462074889163
71	C20	R1	7.44294349584873
71	C7	R1	7.29462074889163
72	C23	R1	7.23840473932508
72	C12	R1	7.31288295528436
72	C10	R1	7.15987133677839
72	C3	R1	7.06608919045777
72	C14	R1	7.53138146051631
72	C5	R1	7.38370429247405
72	C9	R1	7.38370429247405
72	C24	R1	7.48381577726426
72	C6	R1	7.37503943134692
72	C21	R1	7.24792751344359
72	C19	R1	7.13955135239879
72	C1	R1	7.14974711950468
72	C22	R1	7.14974711950468
72	C4	R1	7.36632221424582
72	C13	R1	7.33091687811462
72	C18	R1	7.07681559705083
72	C15	R1	7.08746284125034
72	C11	R1	7.33985000288462
72	C16	R1	7.3037807481771
72	C8	R1	7.27612440527424
72	C20	R1	7.49185309632967
72	C7	R1	7.23840473932508
73	C23	R1	7.39231742277876
73	C12	R1	7.38370429247405
73	C10	R1	7.29462074889163
73	C3	R1	7.31288295528436
73	C14	R1	6.91886323727459
73	C9	R1	7.4757334309664
73	C24	R1	7.53138146051631
73	C6	R1	7.27612440527424
73	C21	R1	7.07681559705083
73	C1	R1	7.14974711950468
73	C22	R1	7.18982455888002
73	C4	R1	7.09803208296053
73	C13	R1	7.3037807481771
73	C18	R1	7.16992500144231
73	C15	R1	7.3037807481771
73	C11	R1	7.21916852046216
73	C16	R1	7.3037807481771
73	C8	R1	7.45121111183233
73	C20	R1	7.2667865406949
73	C7	R1	7.09803208296053
74	C23	R1	7.35755200461808
74	C17	R1	7.18982455888002
74	C12	R1	7.27612440527424
74	C10	R1	7.33091687811462
74	C3	R1	7.20945336562895
74	C14	R1	7.18982455888002
74	C5	R1	7.14974711950468
74	C9	R1	7.4093909361377
74	C24	R1	7.38370429247405
74	C6	R1	7.04439411935845
74	C21	R1	7.39231742277876
74	C19	R1	7.04439411935845
74	C1	R1	7.07681559705083
74	C18	R1	7.17990909001493
74	C15	R1	7.16992500144231
74	C11	R1	7.20945336562895
74	C16	R1	7.15987133677839
74	C20	R1	7.76818432477693
74	C7	R1	7.18982455888002
75	C23	R1	7.37503943134692
75	C17	R1	7.45121111183233
75	C12	R1	6.91886323727459
75	C10	R1	7.10852445677817
75	C3	R1	7.5077946401987
75	C14	R1	7.27612440527424
75	C9	R1	7.45121111183233
75	C24	R1	7.06608919045777
75	C6	R1	7.25738784269265
75	C21	R1	7.44294349584873
75	C19	R1	7.29462074889163
75	C1	R1	7.21916852046216
75	C22	R1	7.06608919045777
75	C4	R1	6.95419631038687
75	C13	R1	7.4178525148859
75	C18	R1	6.98868468677217
75	C15	R1	7.02236781302845
75	C11	R1	7.35755200461808
75	C16	R1	7.33985000288462
75	C8	R1	7.4178525148859
75	C20	R1	7.08746284125034
75	C7	R1	7.06608919045777
76	C23	R1	7.44294349584873
76	C17	R1	7.22881869049588
76	C12	R1	7.45121111183233
76	C10	R1	7.29462074889163
76	C3	R1	7.43462822763672
76	C14	R1	7.25738784269265
76	C5	R1	7.56985560833095
76	C9	R1	7.18982455888002
76	C24	R1	7.11894107272351
76	C6	R1	7.22881869049588
76	C21	R1	7.06608919045777
76	C19	R1	7.56985560833095
76	C22	R1	7.2667865406949
76	C4	R1	7.19967234483636
76	C13	R1	7.27612440527424
76	C18	R1	7
76	C15	R1	7.17990909001493
76	C11	R1	7.24792751344359
76	C16	R1	7.3037807481771
76	C8	R1	7.23840473932508
76	C20	R1	7.24792751344359
76	C7	R1	7.4262647547021
77	C23	R1	7
77	C17	R1	7.19967234483636
77	C12	R1	7.28540221886225
77	C10	R1	7.27612440527424
77	C3	R1	7.04439411935845
77	C14	R1	7.09803208296053
77	C5	R1	7.34872815423108
77	C9	R1	7.05528243550119
77	C24	R1	7.24792751344359
77	C6	R1	7.16992500144231
77	C19	R1	7.28540221886225
77	C1	R1	7.36632221424582
77	C22	R1	7.55458885167764
77	C4	R1	7.15987133677839
77	C13	R1	7.52356195605701
77	C18	R1	7.10852445677817
77	C15	R1	7.39231742277876
77	C11	R1	7.09803208296053
77	C16	R1	7.23840473932508
77	C8	R1	7.27612440527424
77	C20	R1	7.45121111183233
77	C7	R1	7.25738784269265
78	C23	R1	7.20945336562895
78	C17	R1	7.27612440527424
78	C12	R1	7.32192809488736
78	C10	R1	7.24792751344359
78	C3	R1	7.2667865406949
78	C14	R1	7.20945336562895
78	C5	R1	7.24792751344359
78	C9	R1	7.44294349584873
78	C24	R1	7.4594316186373
78	C6	R1	7.28540221886225
78	C19	R1	7.25738784269265
78	C1	R1	7.24792751344359
78	C22	R1	6.96578428466209
78	C4	R1	7.33985000288462
78	C13	R1	7.23840473932508
78	C18	R1	6.90689059560852
78	C15	R1	7.24792751344359
78	C11	R1	7.03342300153745
78	C16	R1	7.13955135239879
78	C8	R1	7.13955135239879
78	C20	R1	7
78	C7	R1	7.35755200461808
79	C23	R1	7.17990909001493
79	C17	R1	7.33985000288462
79	C12	R1	6.98868468677217
79	C10	R1	7.37503943134692
79	C3	R1	7.31288295528436
79	C14	R1	7.31288295528436
79	C5	R1	7.29462074889163
79	C9	R1	7.51569983828404
79	C24	R1	7.01122725542325
79	C6	R1	7.10852445677817
79	C21	R1	7.27612440527424
79	C19	R1	7.11894107272351
79	C1	R1	7.43462822763672
79	C22	R1	7.49984588708321
79	C4	R1	7.48381577726426
79	C13	R1	7.25738784269265
79	C18	R1	7.18982455888002
79	C15	R1	7.17990909001493
79	C11	R1	7.04439411935845
79	C16	R1	7.33985000288462
79	C20	R1	7.04439411935845
79	C7	R1	7.29462074889163
80	C23	R1	7.467605550083
80	C17	R1	7.33091687811462
80	C12	R1	7.28540221886225
80	C10	R1	7.23840473932508
80	C3	R1	7.15987133677839
80	C14	R1	7.08746284125034
80	C5	R1	7.45121111183233
80	C9	R1	7.33091687811462
80	C24	R1	7.22881869049588
80	C6	R1	7.45121111183233
80	C21	R1	7.4594316186373
80	C19	R1	7.32192809488736
80	C1	R1	7.2667865406949
80	C22	R1	7.22881869049588
80	C4	R1	7.16992500144231
80	C13	R1	6.98868468677217
80	C18	R1	7.28540221886225
80	C15	R1	7.33985000288462
80	C11	R1	6.98868468677217
80	C16	R1	7.36632221424582
80	C8	R1	7.03342300153745
80	C20	R1	7.07681559705083
80	C7	R1	7.19967234483636
81	C23	R1	7.16992500144231
81	C17	R1	7.19967234483636
81	C12	R1	7.51569983828404
81	C10	R1	7.38370429247405
81	C3	R1	7.4093909361377
81	C14	R1	7.35755200461808
81	C5	R1	7.33091687811462
81	C9	R1	7.21916852046216
81	C24	R1	7.17990909001493
81	C6	R1	7.17990909001493
81	C21	R1	7.06608919045777
81	C19	R1	7.18982455888002
81	C1	R1	6.96578428466209
81	C22	R1	7.4093909361377
81	C4	R1	7.16992500144231
81	C13	R1	7.29462074889163
81	C18	R1	7.11894107272351
81	C15	R1	7.13955135239879
81	C11	R1	7.29462074889163
81	C16	R1	7.13955135239879
81	C8	R1	7.29462074889163
81	C20	R1	7.24792751344359
81	C7	R1	7.12928301694497
82	C23	R1	7.22881869049588
82	C17	R1	7.59245703726808
82	C12	R1	7.35755200461808
82	C10	R1	7.36632221424582
82	C3	R1	7.43462822763672
82	C14	R1	7.56224242422107
82	C5	R1	7.31288295528436
82	C9	R1	7.23840473932508
82	C24	R1	7.39231742277876
82	C6	R1	7.2667865406949
82	C21	R1	7.48381577726426
82	C19	R1	7.34872815423108
82	C1	R1	7.33091687811462
82	C22	R1	7.17990909001493
82	C4	R1	7.04439411935845
82	C13	R1	7.37503943134692
82	C18	R1	7.29462074889163
82	C15	R1	7.08746284125034
82	C11	R1	7.11894107272351
82	C16	R1	7.32192809488736
82	C8	R1	7.58496250072116
82	C20	R1	7.20945336562895
82	C7	R1	7.03342300153745
83	C23	R1	7.23840473932508
83	C17	R1	7.15987133677839
83	C12	R1	7.13955135239879
83	C10	R1	7.2667865406949
83	C3	R1	7.10852445677817
83	C14	R1	7.28540221886225
83	C5	R1	7.22881869049588
83	C9	R1	7.25738784269265
83	C24	R1	7.3037807481771
83	C21	R1	7.2667865406949
83	C19	R1	7.24792751344359
83	C4	R1	7.4093909361377
83	C13	R1	7.11894107272351
83	C18	R1	7.17990909001493
83	C15	R1	7.01122725542325
83	C11	R1	6.83289001416474
83	C16	R1	7.16992500144231
83	C8	R1	7.20945336562895
83	C20	R1	7.21916852046216
83	C7	R1	7.34872815423108
84	C17	R1	7.10852445677817
84	C12	R1	7.33091687811462
84	C10	R1	7.4178525148859
84	C3	R1	7.31288295528436
84	C14	R1	7.40087943628218
84	C5	R1	7.19967234483636
84	C9	R1	7.16992500144231
84	C24	R1	7.16992500144231
84	C6	R1	7.03342300153745
84	C21	R1	7.25738784269265
84	C19	R1	7.48381577726426
84	C22	R1	7.44294349584873
84	C4	R1	7.60733031374961
84	C13	R1	7.3037807481771
84	C18	R1	7.36632221424582
84	C15	R1	7.27612440527424
84	C11	R1	7.04439411935845
84	C16	R1	7.16992500144231
84	C8	R1	7.20945336562895
84	C20	R1	7.21916852046216
84	C7	R1	7.33985000288462
85	C23	R1	7.16992500144231
85	C17	R1	7.34872815423108
85	C12	R1	6.93073733756289
85	C10	R1	6.95419631038687
85	C3	R1	7.29462074889163
85	C14	R1	7.25738784269265
85	C5	R1	7.59245703726808
85	C9	R1	7.21916852046216
85	C24	R1	7.24792751344359
85	C6	R1	7.29462074889163
85	C19	R1	7.29462074889163
85	C1	R1	7.36632221424582
85	C22	R1	7.39231742277876
85	C4	R1	7.17990909001493
85	C13	R1	7.29462074889163
85	C18	R1	7.33985000288462
85	C15	R1	7.28540221886225
85	C11	R1	7.10852445677817
85	C16	R1	7.07681559705083
85	C8	R1	6.85798099512757
85	C20	R1	7.4757334309664
85	C7	R1	7.53915881110803
86	C23	R1	7.19967234483636
86	C17	R1	7.28540221886225
86	C12	R1	7.4178525148859
86	C10	R1	7.49984588708321
86	C3	R1	7.31288295528436
86	C14	R1	7.34872815423108
86	C5	R1	7.01122725542325
86	C9	R1	7.73470962022584
86	C24	R1	7.27612440527424
86	C6	R1	7.4262647547021
86	C19	R1	7.04439411935845
86	C1	R1	7.28540221886225
86	C22	R1	7.34872815423108
86	C4	R1	7.40087943628218
86	C18	R1	7.32192809488736
86	C15	R1	7.24792751344359
86	C11	R1	7.3037807481771
86	C16	R1	7.01122725542325
86	C8	R1	7.4262647547021
86	C20	R1	7.13955135239879
86	C7	R1	7.07681559705083
87	C23	R1	7.28540221886225
87	C17	R1	7.19967234483636
87	C12	R1	7.21916852046216
87	C10	R1	7.11894107272351
87	C3	R1	7.40087943628218
87	C14	R1	7.19967234483636
87	C9	R1	7.12928301694497
87	C24	R1	7.59245703726808
87	C6	R1	7.2667865406949
87	C21	R1	7.16992500144231
87	C19	R1	7.38370429247405
87	C1	R1	7.39231742277876
87	C22	R1	7.12928301694497
87	C4	R1	7.37503943134692
87	C13	R1	7.19967234483636
87	C18	R1	7.32192809488736
87	C15	R1	7.07681559705083
87	C11	R1	6.96578428466209
87	C16	R1	7.04439411935845
87	C8	R1	7.09803208296053
87	C20	R1	7.19967234483636
87	C7	R1	7.33091687811462
88	C23	R1	7.2667865406949
88	C17	R1	7.08746284125034
88	C12	R1	7.34872815423108
88	C3	R1	7.28540221886225
88	C14	R1	7.23840473932508
88	C5	R1	7.61470984411521
88	C9	R1	7.11894107272351
88	C24	R1	7.3037807481771
88	C21	R1	7
88	C19	R1	7.21916852046216
88	C1	R1	7.19967234483636
88	C22	R1	7.24792751344359
88	C4	R1	7.14974711950468
88	C13	R1	7.4093909361377
88	C18	R1	7.17990909001493
88	C15	R1	7.22881869049588
88	C11	R1	7.06608919045777
88	C16	R1	6.62935662007961
88	C20	R1	7.33985000288462
88	C7	R1	7.17990909001493
89	C23	R1	7.05528243550119
89	C17	R1	7.13955135239879
89	C12	R1	7.45121111183233
89	C10	R1	7.33091687811462
89	C14	R1	7.23840473932508
89	C5	R1	7.04439411935845
89	C9	R1	7.17990909001493
89	C24	R1	7.25738784269265
89	C6	R1	7.12928301694497
89	C21	R1	7.21916852046216
89	C19	R1	7.27612440527424
89	C1	R1	7.22881869049588
89	C22	R1	7.07681559705083
89	C4	R1	7.4262647547021
89	C13	R1	7.32192809488736
89	C18	R1	7.17990909001493
89	C15	R1	7.19967234483636
89	C11	R1	7.14974711950468
89	C16	R1	7.05528243550119
89	C8	R1	7.27612440527424
89	C20	R1	7.4757334309664
89	C7	R1	7.44294349584873
90	C23	R1	7.16992500144231
90	C17	R1	7.23840473932508
90	C12	R1	7.36632221424582
90	C10	R1	7.40087943628218
90	C3	R1	7.31288295528436
90	C14	R1	7.28540221886225
90	C5	R1	7.02236781302845
90	C9	R1	7.5077946401987
90	C24	R1	7.17990909001493
90	C6	R1	7.52356195605701
90	C21	R1	7.20945336562895
90	C19	R1	7.34872815423108
90	C1	R1	7.08746284125034
90	C22	R1	7.5077946401987
90	C4	R1	7.11894107272351
90	C13	R1	7.59991284218713
90	C18	R1	7.20945336562895
90	C15	R1	7.17990909001493
90	C11	R1	7.14974711950468
90	C16	R1	6.89481776330794
90	C8	R1	7.18982455888002
90	C7	R1	7.29462074889163
91	C23	R1	7.33985000288462
91	C17	R1	7.16992500144231
91	C12	R1	7.09803208296053
91	C10	R1	7.19967234483636
91	C3	R1	7.05528243550119
91	C14	R1	7.53915881110803
91	C5	R1	7.35755200461808
91	C9	R1	7.45121111183233
91	C24	R1	7.19967234483636
91	C6	R1	7.4757334309664
91	C21	R1	7.21916852046216
91	C19	R1	6.95419631038687
91	C1	R1	7.53915881110803
91	C22	R1	7.13955135239879
91	C4	R1	7.35755200461808
91	C13	R1	7.25738784269265
91	C18	R1	7.15987133677839
91	C11	R1	7.21916852046216
91	C16	R1	7.33985000288462
91	C8	R1	7.49984588708321
91	C7	R1	7.40087943628218
92	C23	R1	7.12928301694497
92	C17	R1	7.38370429247405
92	C12	R1	7.14974711950468
92	C3	R1	7.23840473932508
92	C14	R1	7.39231742277876
92	C5	R1	7.36632221424582
92	C9	R1	7.24792751344359
92	C24	R1	7.22881869049588
92	C6	R1	7.24792751344359
92	C21	R1	7.31288295528436
92	C19	R1	7.4093909361377
92	C1	R1	7.07681559705083
92	C22	R1	7.3037807481771
92	C4	R1	7.28540221886225
92	C13	R1	7.33091687811462
92	C18	R1	7.34872815423108
92	C15	R1	7.02236781302845
92	C11	R1	7
92	C16	R1	7.13955135239879
92	C8	R1	7.18982455888002
92	C20	R1	7.16992500144231
92	C7	R1	6.8703647195834
93	C17	R1	7.20945336562895
93	C12	R1	7.5077946401987
93	C10	R1	7.17990909001493
93	C3	R1	7.14974711950468
93	C14	R1	7.33985000288462
93	C5	R1	7.43462822763672
93	C9	R1	7.17990909001493
93	C6	R1	7.12928301694497
93	C21	R1	7.17990909001493
93	C1	R1	7.33985000288462
93	C22	R1	6.88264304936184
93	C4	R1	7.14974711950468
93	C13	R1	7.34872815423108
93	C18	R1	7.10852445677817
93	C15	R1	7.48381577726426
93	C11	R1	7.02236781302845
93	C8	R1	7.33091687811462
93	C20	R1	7.40087943628218
93	C7	R1	7.24792751344359
94	C23	R1	7.33091687811462
94	C17	R1	7.19967234483636
94	C10	R1	7.49185309632967
94	C3	R1	7.13955135239879
94	C14	R1	7.22881869049588
94	C5	R1	7.16992500144231
94	C9	R1	7.4178525148859
94	C24	R1	7.34872815423108
94	C21	R1	7.20945336562895
94	C19	R1	6.84549005094437
94	C1	R1	7.10852445677817
94	C22	R1	7.33091687811462
94	C4	R1	7.16992500144231
94	C13	R1	7.31288295528436
94	C18	R1	7.06608919045777
94	C15	R1	6.89481776330794
94	C11	R1	7.11894107272351
94	C8	R1	7.28540221886225
94	C20	R1	7.22881869049588
94	C7	R1	7.22881869049588
95	C23	R1	7.32192809488736
95	C12	R1	7.33091687811462
95	C10	R1	7.45121111183233
95	C3	R1	7.17990909001493
95	C14	R1	7.35755200461808
95	C5	R1	7.33091687811462
95	C9	R1	7.25738784269265
95	C24	R1	7.14974711950468
95	C6	R1	7.27612440527424
95	C21	R1	7.40087943628218
95	C19	R1	7.24792751344359
95	C1	R1	7.4178525148859
95	C22	R1	7.3037807481771
95	C4	R1	7.24792751344359
95	C13	R1	7.14974711950468
95	C18	R1	7.33091687811462
95	C15	R1	6.98868468677217
95	C11	R1	7.19967234483636
95	C16	R1	7.31288295528436
95	C8	R1	7.23840473932508
95	C20	R1	7.32192809488736
95	C7	R1	7.12928301694497
96	C23	R1	7.53138146051631
96	C17	R1	7
96	C12	R1	7.467605550083
96	C10	R1	7.37503943134692
96	C3	R1	7.33091687811462
96	C14	R1	7.28540221886225
96	C5	R1	7.60733031374961
96	C9	R1	7.18982455888002
96	C24	R1	7.5077946401987
[truncated: 14,540 more rows]
