# Supplementary material for: Stochastic modelling of single-cell gene expression adaptation reveals non-genomic contribution to evolution of tumor subclones
Source: bioRxiv. 2024 Apr 20:2024.04.17.588869. Preprint. [Version 1] doi: 10.1101/2024.04.17.588869 (PMC11071284; doi:10.1101/2024.04.17.588869)
Supplement: Supplement 2 [file media-2.zip › Supplementary Files/Simulated Data/Adaptive_Simulation/tr_1.04_sq_1.5_r_100_a_8.csv]

gene	species	replicate	exprval
1	C23	R1	6.93073733756289
1	C17	R1	7.12928301694497
1	C10	R1	7.34872815423108
1	C3	R1	7.4594316186373
1	C14	R1	7.4262647547021
1	C5	R1	7
1	C9	R1	7.4178525148859
1	C24	R1	7.2667865406949
1	C6	R1	7.34872815423108
1	C21	R1	7.13955135239879
1	C19	R1	6.88264304936184
1	C1	R1	7.28540221886225
1	C4	R1	7.4178525148859
1	C18	R1	7.12928301694497
1	C15	R1	7.31288295528436
1	C11	R1	7.12928301694497
1	C8	R1	7.19967234483636
1	C20	R1	7.29462074889163
1	C7	R1	7.29462074889163
2	C23	R1	7.11894107272351
2	C17	R1	7.16992500144231
2	C12	R1	7.21916852046216
2	C3	R1	7.07681559705083
2	C14	R1	6.68650052718322
2	C5	R1	6.94251450533924
2	C9	R1	7.40087943628218
2	C24	R1	7.59245703726808
2	C6	R1	7
2	C21	R1	7.24792751344359
2	C19	R1	7.4757334309664
2	C1	R1	7.35755200461808
2	C22	R1	7.09803208296053
2	C4	R1	7.24792751344359
2	C13	R1	7.32192809488736
2	C15	R1	6.93073733756289
2	C11	R1	7.05528243550119
2	C8	R1	7.05528243550119
2	C20	R1	7.55458885167764
3	C23	R1	7.11894107272351
3	C17	R1	7.18982455888002
3	C12	R1	7.39231742277876
3	C10	R1	7.70043971814109
3	C3	R1	7.25738784269265
3	C5	R1	7.59245703726808
3	C9	R1	7.49185309632967
3	C24	R1	7.32192809488736
3	C6	R1	7.78790255939143
3	C21	R1	7.13955135239879
3	C19	R1	7.29462074889163
3	C1	R1	7.467605550083
3	C22	R1	7.39231742277876
3	C4	R1	7.467605550083
3	C18	R1	6.96578428466209
3	C15	R1	7.67948009950545
3	C16	R1	7.08746284125034
3	C8	R1	7.23840473932508
3	C20	R1	7.38370429247405
3	C7	R1	7.23840473932508
4	C23	R1	7.21916852046216
4	C17	R1	7.43462822763672
4	C12	R1	6.82017896241519
4	C10	R1	7.25738784269265
4	C3	R1	7
4	C14	R1	7.23840473932508
4	C5	R1	7.28540221886225
4	C9	R1	6.93073733756289
4	C24	R1	7.21916852046216
4	C6	R1	7.28540221886225
4	C21	R1	7.33985000288462
4	C19	R1	6.82017896241519
4	C1	R1	7.467605550083
4	C22	R1	7.09803208296053
4	C4	R1	7.4594316186373
4	C18	R1	7.20945336562895
4	C11	R1	7.2667865406949
4	C16	R1	6.97727992349992
4	C8	R1	6.96578428466209
4	C20	R1	7.2667865406949
4	C7	R1	7.28540221886225
5	C23	R1	7.17990909001493
5	C17	R1	6.95419631038687
5	C12	R1	7.27612440527424
5	C10	R1	7.4178525148859
5	C14	R1	7.37503943134692
5	C5	R1	6.89481776330794
5	C24	R1	7.13955135239879
5	C6	R1	7.01122725542325
5	C21	R1	7.4093909361377
5	C1	R1	7.24792751344359
5	C22	R1	7.01122725542325
5	C4	R1	7.40087943628218
5	C18	R1	7.51569983828404
5	C15	R1	6.97727992349992
5	C11	R1	7.05528243550119
5	C8	R1	7.35755200461808
5	C20	R1	7.32192809488736
6	C17	R1	7.57742882803575
6	C12	R1	7.33985000288462
6	C10	R1	7.49185309632967
6	C3	R1	6.74146698640115
6	C14	R1	7.02236781302845
6	C5	R1	7.24792751344359
6	C24	R1	7.35755200461808
6	C6	R1	7.31288295528436
6	C19	R1	7
6	C1	R1	7.4093909361377
6	C4	R1	7.20945336562895
6	C13	R1	7.14974711950468
6	C18	R1	6.91886323727459
6	C15	R1	6.95419631038687
6	C11	R1	7.22881869049588
6	C16	R1	7.13955135239879
6	C8	R1	7.36632221424582
6	C20	R1	7.32192809488736
6	C7	R1	7.17990909001493
7	C23	R1	7.11894107272351
7	C17	R1	7.04439411935845
7	C12	R1	7.33091687811462
7	C10	R1	7.18982455888002
7	C3	R1	7.18982455888002
7	C14	R1	7.4594316186373
7	C9	R1	7.38370429247405
7	C24	R1	7.20945336562895
7	C6	R1	7.03342300153745
7	C21	R1	7.36632221424582
7	C19	R1	7.3037807481771
7	C22	R1	6.93073733756289
7	C4	R1	6.95419631038687
7	C13	R1	7.33985000288462
7	C18	R1	7.18982455888002
7	C15	R1	7.05528243550119
7	C11	R1	7.36632221424582
7	C20	R1	7.17990909001493
7	C7	R1	7.06608919045777
8	C23	R1	7.33091687811462
8	C17	R1	7.19967234483636
8	C10	R1	7.19967234483636
8	C3	R1	7.11894107272351
8	C14	R1	7.16992500144231
8	C5	R1	7.25738784269265
8	C9	R1	7.33091687811462
8	C24	R1	7.34872815423108
8	C6	R1	7.4594316186373
8	C21	R1	7.19967234483636
8	C19	R1	7.08746284125034
8	C1	R1	7.23840473932508
8	C22	R1	7.08746284125034
8	C4	R1	7.32192809488736
8	C13	R1	7.4262647547021
8	C18	R1	7.04439411935845
8	C15	R1	7.25738784269265
8	C11	R1	7.33091687811462
8	C16	R1	7.44294349584873
8	C8	R1	7.45121111183233
8	C20	R1	7.2667865406949
8	C7	R1	7.11894107272351
9	C23	R1	7.10852445677817
9	C17	R1	7.29462074889163
9	C12	R1	7.09803208296053
9	C10	R1	7.55458885167764
9	C3	R1	7.56985560833095
9	C14	R1	7.21916852046216
9	C5	R1	7.31288295528436
9	C9	R1	7.45121111183233
9	C24	R1	7.15987133677839
9	C6	R1	7.33985000288462
9	C21	R1	7.4594316186373
9	C19	R1	7.04439411935845
9	C1	R1	7.23840473932508
9	C22	R1	7.44294349584873
9	C4	R1	7.02236781302845
9	C13	R1	7.38370429247405
9	C15	R1	7.11894107272351
9	C11	R1	7.52356195605701
9	C16	R1	7.4178525148859
9	C8	R1	7.17990909001493
9	C20	R1	7.17990909001493
9	C7	R1	7.49984588708321
10	C23	R1	7.28540221886225
10	C17	R1	7.5077946401987
10	C12	R1	7.3037807481771
10	C10	R1	7.27612440527424
10	C3	R1	7.44294349584873
10	C14	R1	7.25738784269265
10	C5	R1	7.19967234483636
10	C9	R1	7.13955135239879
10	C24	R1	7.33985000288462
10	C21	R1	7.45121111183233
10	C19	R1	7.09803208296053
10	C22	R1	7.06608919045777
10	C4	R1	7.35755200461808
10	C18	R1	7.12928301694497
10	C15	R1	7.17990909001493
10	C11	R1	7.3037807481771
10	C16	R1	7.25738784269265
10	C20	R1	7.2667865406949
11	C23	R1	7.33985000288462
11	C17	R1	7.28540221886225
11	C12	R1	7.34872815423108
11	C3	R1	7.467605550083
11	C14	R1	7.4093909361377
11	C5	R1	7.45121111183233
11	C9	R1	7.10852445677817
11	C24	R1	7.55458885167764
11	C6	R1	7.48381577726426
11	C21	R1	7.34872815423108
11	C19	R1	7.17990909001493
11	C1	R1	7.24792751344359
11	C22	R1	7.49185309632967
11	C4	R1	7.33985000288462
11	C13	R1	7.4594316186373
11	C18	R1	7.15987133677839
11	C15	R1	7.33091687811462
11	C11	R1	7.10852445677817
11	C8	R1	7.33985000288462
11	C20	R1	7.05528243550119
11	C7	R1	7.14974711950468
12	C23	R1	7.35755200461808
12	C17	R1	7.22881869049588
12	C12	R1	7.28540221886225
12	C10	R1	6.98868468677217
12	C3	R1	7.21916852046216
12	C14	R1	7.3037807481771
12	C5	R1	7.40087943628218
12	C24	R1	7.2667865406949
12	C6	R1	7.17990909001493
12	C21	R1	7.29462074889163
12	C19	R1	7.20945336562895
12	C1	R1	7.23840473932508
12	C22	R1	7.13955135239879
12	C4	R1	7.40087943628218
12	C13	R1	7.38370429247405
12	C18	R1	7.09803208296053
12	C15	R1	7.24792751344359
12	C11	R1	7.14974711950468
12	C16	R1	7.39231742277876
12	C8	R1	7.34872815423108
12	C20	R1	7.22881869049588
12	C7	R1	7.70735913208088
13	C23	R1	7.04439411935845
13	C17	R1	7.28540221886225
13	C12	R1	7.31288295528436
13	C10	R1	7.27612440527424
13	C14	R1	7.12928301694497
13	C5	R1	7.24792751344359
13	C24	R1	7.20945336562895
13	C6	R1	7.16992500144231
13	C19	R1	7
13	C1	R1	7.39231742277876
13	C22	R1	7.27612440527424
13	C4	R1	7.17990909001493
13	C13	R1	7.34872815423108
13	C18	R1	6.82017896241519
13	C15	R1	7.66533591718518
13	C11	R1	7.14974711950468
13	C16	R1	7.22881869049588
13	C8	R1	7.4594316186373
13	C20	R1	7.44294349584873
13	C7	R1	7.31288295528436
14	C23	R1	7.16992500144231
14	C17	R1	7.03342300153745
14	C12	R1	7.31288295528436
14	C10	R1	7.08746284125034
14	C3	R1	7.49185309632967
14	C14	R1	7.23840473932508
14	C5	R1	7.62935662007961
14	C9	R1	7.07681559705083
14	C24	R1	7.58496250072116
14	C6	R1	7.20945336562895
14	C21	R1	7.12928301694497
14	C19	R1	7.2667865406949
14	C1	R1	7.15987133677839
14	C22	R1	7.04439411935845
14	C4	R1	6.97727992349992
14	C18	R1	7.14974711950468
14	C15	R1	7.27612440527424
14	C11	R1	6.95419631038687
14	C16	R1	7.65105169117893
14	C8	R1	7.3037807481771
14	C20	R1	7.21916852046216
14	C7	R1	7.56224242422107
15	C23	R1	7.27612440527424
15	C17	R1	7.19967234483636
15	C12	R1	7.35755200461808
15	C10	R1	7.45121111183233
15	C3	R1	7.21916852046216
15	C14	R1	7.02236781302845
15	C5	R1	6.8073549220576
15	C24	R1	7.31288295528436
15	C21	R1	7.16992500144231
15	C19	R1	7.19967234483636
15	C1	R1	7.11894107272351
15	C22	R1	7.27612440527424
15	C4	R1	7.53138146051631
15	C13	R1	7.35755200461808
15	C18	R1	6.94251450533924
15	C15	R1	7.29462074889163
15	C11	R1	7.34872815423108
15	C16	R1	7.2667865406949
15	C8	R1	6.93073733756289
15	C20	R1	7.08746284125034
15	C7	R1	7.45121111183233
16	C23	R1	7.49984588708321
16	C17	R1	7.35755200461808
16	C12	R1	7.34872815423108
16	C10	R1	7.15987133677839
16	C3	R1	7.06608919045777
16	C14	R1	7.38370429247405
16	C5	R1	7.49185309632967
16	C9	R1	7.23840473932508
16	C24	R1	7.4093909361377
16	C6	R1	7.33091687811462
16	C21	R1	7.19967234483636
16	C19	R1	6.98868468677217
16	C1	R1	7.40087943628218
16	C22	R1	7.20945336562895
16	C4	R1	7.4757334309664
16	C13	R1	7.14974711950468
16	C18	R1	7.01122725542325
16	C15	R1	7.39231742277876
16	C11	R1	7.25738784269265
16	C16	R1	7.48381577726426
16	C7	R1	7.24792751344359
17	C17	R1	7.4093909361377
17	C12	R1	6.96578428466209
17	C14	R1	7.35755200461808
17	C5	R1	7.07681559705083
17	C9	R1	7.20945336562895
17	C24	R1	7.22881869049588
17	C6	R1	7.10852445677817
17	C21	R1	7.19967234483636
17	C19	R1	7.21916852046216
17	C1	R1	7.33985000288462
17	C22	R1	7.52356195605701
17	C4	R1	7.4093909361377
17	C13	R1	7.17990909001493
17	C15	R1	7.12928301694497
17	C11	R1	7.20945336562895
17	C8	R1	7.5077946401987
17	C20	R1	7.59245703726808
17	C7	R1	7.4594316186373
18	C23	R1	7.11894107272351
18	C17	R1	7.05528243550119
18	C12	R1	7.19967234483636
18	C10	R1	7.18982455888002
18	C3	R1	7.39231742277876
18	C14	R1	7.4093909361377
18	C5	R1	6.79441586635011
18	C9	R1	7.49984588708321
18	C24	R1	7.04439411935845
18	C6	R1	7.18982455888002
18	C21	R1	7.16992500144231
18	C1	R1	7.44294349584873
18	C22	R1	7.35755200461808
18	C4	R1	7.23840473932508
18	C13	R1	7.39231742277876
18	C18	R1	6.95419631038687
18	C15	R1	7.03342300153745
18	C11	R1	6.8703647195834
18	C8	R1	7.19967234483636
19	C23	R1	7.34872815423108
19	C17	R1	7.09803208296053
19	C12	R1	6.93073733756289
19	C10	R1	7.467605550083
19	C3	R1	7.19967234483636
19	C14	R1	7.16992500144231
19	C5	R1	7.34872815423108
19	C9	R1	7.4594316186373
19	C24	R1	7.52356195605701
19	C6	R1	7.21916852046216
19	C19	R1	7.28540221886225
19	C1	R1	7.04439411935845
19	C22	R1	7.02236781302845
19	C4	R1	7.33985000288462
19	C13	R1	7.49185309632967
19	C18	R1	6.89481776330794
19	C15	R1	7.18982455888002
19	C11	R1	7
19	C16	R1	7.09803208296053
19	C8	R1	7.45121111183233
19	C20	R1	7.18982455888002
19	C7	R1	7.25738784269265
20	C23	R1	7.35755200461808
20	C17	R1	7.02236781302845
20	C12	R1	7.28540221886225
20	C10	R1	7.36632221424582
20	C3	R1	7.13955135239879
20	C14	R1	7.3037807481771
20	C5	R1	7.24792751344359
20	C9	R1	7.07681559705083
20	C24	R1	7.24792751344359
20	C6	R1	7.2667865406949
20	C21	R1	7.36632221424582
20	C19	R1	7.56224242422107
20	C1	R1	7.23840473932508
20	C22	R1	7.19967234483636
20	C4	R1	7.40087943628218
20	C13	R1	7.4262647547021
20	C18	R1	7.37503943134692
20	C15	R1	6.90689059560852
20	C11	R1	7.40087943628218
20	C16	R1	7.15987133677839
20	C8	R1	7.39231742277876
20	C20	R1	6.85798099512757
21	C23	R1	7.06608919045777
21	C17	R1	7.38370429247405
21	C12	R1	7.31288295528436
21	C10	R1	7.44294349584873
21	C3	R1	7.27612440527424
21	C14	R1	7.34872815423108
21	C5	R1	7.13955135239879
21	C9	R1	7.15987133677839
21	C24	R1	7.467605550083
21	C6	R1	7
21	C21	R1	7.34872815423108
21	C19	R1	7.467605550083
21	C1	R1	6.98868468677217
21	C22	R1	7.17990909001493
21	C4	R1	7.37503943134692
21	C13	R1	7.39231742277876
21	C18	R1	7.20945336562895
21	C15	R1	7.18982455888002
21	C11	R1	7.37503943134692
21	C16	R1	7.25738784269265
21	C20	R1	7.23840473932508
21	C7	R1	7.39231742277876
22	C23	R1	7.18982455888002
22	C12	R1	7.16992500144231
22	C10	R1	7.2667865406949
22	C3	R1	7.61470984411521
22	C14	R1	7.37503943134692
22	C5	R1	7.16992500144231
22	C9	R1	7.18982455888002
22	C24	R1	7.19967234483636
22	C21	R1	7.16992500144231
22	C19	R1	7.20945336562895
22	C1	R1	7.10852445677817
22	C22	R1	7.45121111183233
22	C4	R1	7.36632221424582
22	C13	R1	7.16992500144231
22	C18	R1	6.97727992349992
22	C15	R1	7.10852445677817
22	C11	R1	7.09803208296053
22	C16	R1	7.31288295528436
22	C8	R1	7.28540221886225
22	C20	R1	7.12928301694497
22	C7	R1	7.36632221424582
23	C23	R1	7.4178525148859
23	C17	R1	6.93073733756289
23	C10	R1	7.25738784269265
23	C3	R1	7.15987133677839
23	C14	R1	7.4262647547021
23	C5	R1	7.40087943628218
23	C9	R1	7.4178525148859
23	C24	R1	7.38370429247405
23	C6	R1	6.88264304936184
23	C21	R1	7.35755200461808
23	C19	R1	7.40087943628218
23	C1	R1	7.37503943134692
23	C22	R1	7.19967234483636
23	C4	R1	6.97727992349992
23	C13	R1	7.7279204545632
23	C18	R1	7.33091687811462
23	C15	R1	7.3037807481771
23	C11	R1	7.4594316186373
23	C16	R1	7.16992500144231
23	C8	R1	7.17990909001493
23	C20	R1	7.55458885167764
23	C7	R1	7.23840473932508
24	C23	R1	7.12928301694497
24	C17	R1	6.95419631038687
24	C12	R1	7.20945336562895
24	C10	R1	7.25738784269265
24	C3	R1	7.4178525148859
24	C14	R1	7.06608919045777
24	C9	R1	7.11894107272351
24	C24	R1	7.21916852046216
24	C6	R1	6.93073733756289
24	C21	R1	6.91886323727459
24	C1	R1	7.27612440527424
24	C22	R1	7.35755200461808
24	C18	R1	7.4093909361377
24	C11	R1	7.27612440527424
24	C16	R1	6.94251450533924
24	C8	R1	7.21916852046216
24	C20	R1	7.04439411935845
24	C7	R1	7.19967234483636
25	C23	R1	7.27612440527424
25	C17	R1	7.25738784269265
25	C12	R1	7.12928301694497
25	C10	R1	7.13955135239879
25	C3	R1	7.25738784269265
25	C14	R1	7.33985000288462
25	C5	R1	7.33091687811462
25	C24	R1	7.38370429247405
25	C6	R1	7.39231742277876
25	C21	R1	7.2667865406949
25	C19	R1	7.12928301694497
25	C1	R1	7.467605550083
25	C22	R1	7.25738784269265
25	C4	R1	7.49984588708321
25	C13	R1	7.53915881110803
25	C18	R1	7.29462074889163
25	C15	R1	6.94251450533924
25	C11	R1	7.38370429247405
25	C16	R1	7.10852445677817
25	C8	R1	7.06608919045777
25	C20	R1	7.24792751344359
25	C7	R1	7.12928301694497
26	C23	R1	7.64385618977472
26	C17	R1	7.22881869049588
26	C12	R1	7.17990909001493
26	C10	R1	7.19967234483636
26	C3	R1	7.467605550083
26	C14	R1	7.14974711950468
26	C5	R1	6.93073733756289
26	C9	R1	7.31288295528436
26	C24	R1	6.89481776330794
26	C6	R1	7.56985560833095
26	C21	R1	7.34872815423108
26	C19	R1	7.24792751344359
26	C1	R1	7.09803208296053
26	C22	R1	7.38370429247405
26	C4	R1	7.35755200461808
26	C13	R1	7.38370429247405
26	C18	R1	7.3037807481771
26	C15	R1	7.16992500144231
26	C8	R1	7.35755200461808
26	C20	R1	7.59245703726808
26	C7	R1	7.06608919045777
27	C23	R1	6.83289001416474
27	C17	R1	7.28540221886225
27	C12	R1	7.5077946401987
27	C10	R1	7.27612440527424
27	C3	R1	7.48381577726426
27	C14	R1	7.12928301694497
27	C5	R1	7.05528243550119
27	C9	R1	7.49984588708321
27	C24	R1	7.28540221886225
27	C6	R1	7.06608919045777
27	C21	R1	7.33091687811462
27	C19	R1	7.39231742277876
27	C1	R1	7.33985000288462
27	C22	R1	7.18982455888002
27	C4	R1	7.11894107272351
27	C18	R1	7.4178525148859
27	C15	R1	7.07681559705083
27	C11	R1	7.13955135239879
27	C16	R1	7.12928301694497
27	C8	R1	7.33985000288462
27	C7	R1	7.14974711950468
28	C23	R1	7.05528243550119
28	C17	R1	7.31288295528436
28	C12	R1	7.2667865406949
28	C10	R1	7.3037807481771
28	C14	R1	7.33985000288462
28	C5	R1	7.10852445677817
28	C9	R1	7.38370429247405
28	C24	R1	7.56985560833095
28	C6	R1	7.24792751344359
28	C19	R1	7.19967234483636
28	C1	R1	7.44294349584873
28	C22	R1	7.25738784269265
28	C4	R1	7.2667865406949
28	C13	R1	7.18982455888002
28	C18	R1	7.13955135239879
28	C15	R1	6.98868468677217
28	C11	R1	7.43462822763672
28	C8	R1	7.4594316186373
28	C20	R1	7.11894107272351
28	C7	R1	7.4594316186373
29	C23	R1	7.31288295528436
29	C17	R1	7.4093909361377
29	C12	R1	7.02236781302845
29	C10	R1	7.32192809488736
29	C3	R1	6.94251450533924
29	C14	R1	7.18982455888002
29	C5	R1	7.38370429247405
29	C9	R1	7.34872815423108
29	C24	R1	6.88264304936184
29	C6	R1	7.4178525148859
29	C21	R1	7.29462074889163
29	C22	R1	7.38370429247405
29	C13	R1	7.12928301694497
29	C18	R1	7.20945336562895
29	C15	R1	7.32192809488736
29	C11	R1	6.82017896241519
29	C16	R1	6.93073733756289
29	C8	R1	7.49185309632967
29	C20	R1	7.2667865406949
29	C7	R1	7.28540221886225
30	C23	R1	7.28540221886225
30	C12	R1	7.05528243550119
30	C10	R1	7.15987133677839
30	C14	R1	6.97727992349992
30	C5	R1	7.4262647547021
30	C9	R1	6.89481776330794
30	C24	R1	7.28540221886225
30	C6	R1	7.4262647547021
30	C19	R1	7.36632221424582
30	C1	R1	7.12928301694497
30	C22	R1	7.17990909001493
30	C4	R1	7.29462074889163
30	C13	R1	7.53138146051631
30	C18	R1	7.32192809488736
30	C15	R1	7.18982455888002
30	C11	R1	7.06608919045777
30	C16	R1	6.98868468677217
30	C8	R1	7.09803208296053
30	C20	R1	7.14974711950468
30	C7	R1	7.14974711950468
31	C23	R1	7.10852445677817
31	C17	R1	7.15987133677839
31	C10	R1	7.23840473932508
31	C3	R1	6.95419631038687
31	C14	R1	7.05528243550119
31	C5	R1	7.32192809488736
31	C9	R1	7.32192809488736
31	C24	R1	7.21916852046216
31	C6	R1	7.17990909001493
31	C19	R1	7.27612440527424
31	C1	R1	7.38370429247405
31	C22	R1	7.25738784269265
31	C4	R1	7.65821148275179
31	C13	R1	7.18982455888002
31	C18	R1	7.34872815423108
31	C11	R1	7.61470984411521
31	C16	R1	7.20945336562895
31	C8	R1	7.12928301694497
31	C20	R1	7.13955135239879
32	C23	R1	7.13955135239879
32	C17	R1	6.83289001416474
32	C12	R1	7.2667865406949
32	C10	R1	7.13955135239879
32	C3	R1	7.08746284125034
32	C14	R1	7.15987133677839
32	C5	R1	7.38370429247405
32	C9	R1	7.15987133677839
32	C24	R1	7.20945336562895
32	C6	R1	7.23840473932508
32	C21	R1	7.2667865406949
32	C19	R1	7.4093909361377
32	C1	R1	7.49984588708321
32	C22	R1	7.29462074889163
32	C4	R1	7.16992500144231
32	C13	R1	7.21916852046216
32	C18	R1	7.33985000288462
32	C15	R1	7.03342300153745
32	C11	R1	6.85798099512757
32	C8	R1	7.23840473932508
32	C7	R1	6.95419631038687
33	C17	R1	7.58496250072116
33	C12	R1	7.31288295528436
33	C10	R1	7.27612440527424
33	C14	R1	7.61470984411521
33	C5	R1	7.15987133677839
33	C9	R1	7.05528243550119
33	C24	R1	7.23840473932508
33	C6	R1	7.4594316186373
33	C19	R1	7.19967234483636
33	C1	R1	7.17990909001493
33	C4	R1	7.4757334309664
33	C13	R1	7.36632221424582
33	C18	R1	7.22881869049588
33	C15	R1	7.4594316186373
33	C11	R1	7.10852445677817
33	C16	R1	6.8073549220576
33	C8	R1	7.56985560833095
33	C20	R1	7.28540221886225
33	C7	R1	7.24792751344359
34	C23	R1	7.27612440527424
34	C17	R1	7.35755200461808
34	C12	R1	7.21916852046216
34	C10	R1	7.36632221424582
34	C3	R1	7.25738784269265
34	C14	R1	7.53138146051631
34	C5	R1	7.39231742277876
34	C9	R1	7.14974711950468
34	C24	R1	7.18982455888002
34	C6	R1	7.15987133677839
34	C21	R1	7.21916852046216
34	C19	R1	6.89481776330794
34	C1	R1	6.8703647195834
34	C22	R1	7.28540221886225
34	C4	R1	7.06608919045777
34	C13	R1	7.25738784269265
34	C18	R1	7.23840473932508
34	C15	R1	6.89481776330794
34	C11	R1	7.49185309632967
34	C16	R1	7.33091687811462
34	C8	R1	7.08746284125034
34	C20	R1	7.16992500144231
34	C7	R1	7.43462822763672
35	C23	R1	7.51569983828404
35	C17	R1	7.08746284125034
35	C12	R1	7.44294349584873
35	C10	R1	7.06608919045777
35	C3	R1	7.77478705960117
35	C14	R1	7.49984588708321
35	C5	R1	7.07681559705083
35	C9	R1	7.04439411935845
35	C24	R1	7.40087943628218
35	C6	R1	7.29462074889163
35	C19	R1	7.49984588708321
35	C1	R1	7.12928301694497
35	C22	R1	7.45121111183233
35	C13	R1	7.5077946401987
35	C18	R1	6.96578428466209
35	C11	R1	7.19967234483636
35	C16	R1	7.33985000288462
35	C8	R1	7.27612440527424
35	C20	R1	6.88264304936184
35	C7	R1	7.12928301694497
36	C23	R1	7.15987133677839
36	C17	R1	7.21916852046216
36	C12	R1	7.12928301694497
36	C10	R1	7.62935662007961
36	C3	R1	7.4262647547021
36	C14	R1	7.11894107272351
36	C5	R1	7.13955135239879
36	C9	R1	7.10852445677817
36	C24	R1	7.38370429247405
36	C6	R1	7.36632221424582
36	C21	R1	7.08746284125034
36	C19	R1	7.24792751344359
36	C1	R1	6.79441586635011
36	C22	R1	7.34872815423108
36	C4	R1	7.65105169117893
36	C13	R1	7.36632221424582
36	C18	R1	7.19967234483636
36	C15	R1	7.4178525148859
36	C11	R1	7.35755200461808
36	C16	R1	7.24792751344359
36	C8	R1	7.4093909361377
36	C20	R1	7.07681559705083
36	C7	R1	7.25738784269265
37	C23	R1	7.64385618977472
37	C12	R1	7.25738784269265
37	C10	R1	7.25738784269265
37	C3	R1	7.08746284125034
37	C14	R1	7.43462822763672
37	C9	R1	7.20945336562895
37	C24	R1	7.21916852046216
37	C6	R1	7.2667865406949
37	C21	R1	7.09803208296053
37	C19	R1	7.23840473932508
37	C1	R1	7.10852445677817
37	C22	R1	7.2667865406949
37	C4	R1	7.31288295528436
37	C13	R1	7.20945336562895
37	C18	R1	7.18982455888002
37	C15	R1	7.01122725542325
37	C16	R1	7.19967234483636
37	C8	R1	7.20945336562895
37	C20	R1	7.02236781302845
37	C7	R1	7.11894107272351
38	C23	R1	7.34872815423108
38	C17	R1	7.12928301694497
38	C12	R1	7.37503943134692
38	C10	R1	7.3037807481771
38	C3	R1	7.45121111183233
38	C14	R1	7.09803208296053
38	C5	R1	7.4093909361377
38	C9	R1	7.32192809488736
38	C24	R1	7.20945336562895
38	C6	R1	7.24792751344359
38	C21	R1	7.24792751344359
38	C19	R1	7.27612440527424
38	C1	R1	7.33985000288462
38	C22	R1	7.04439411935845
38	C4	R1	7.34872815423108
38	C13	R1	6.95419631038687
38	C18	R1	7.2667865406949
38	C15	R1	7.11894107272351
38	C11	R1	7.4178525148859
38	C16	R1	7.07681559705083
38	C8	R1	7.36632221424582
38	C20	R1	6.91886323727459
38	C7	R1	6.79441586635011
39	C17	R1	7.66533591718518
39	C12	R1	7.45121111183233
39	C10	R1	7.34872815423108
39	C3	R1	7.53915881110803
39	C14	R1	7.32192809488736
39	C5	R1	7.37503943134692
39	C9	R1	7.4757334309664
39	C24	R1	7.37503943134692
39	C6	R1	7.28540221886225
39	C21	R1	7.20945336562895
39	C19	R1	7.35755200461808
39	C1	R1	7.09803208296053
39	C22	R1	7.28540221886225
39	C4	R1	7.21916852046216
39	C13	R1	7.33091687811462
39	C18	R1	7.09803208296053
39	C15	R1	7.06608919045777
39	C11	R1	7.4757334309664
39	C16	R1	7.09803208296053
39	C8	R1	7.03342300153745
39	C20	R1	7.18982455888002
39	C7	R1	7.27612440527424
40	C23	R1	7.09803208296053
40	C17	R1	7.4262647547021
40	C12	R1	7.38370429247405
40	C10	R1	7.20945336562895
40	C3	R1	7.32192809488736
40	C5	R1	7.13955135239879
40	C9	R1	7.64385618977472
40	C24	R1	7.4262647547021
40	C6	R1	7.43462822763672
40	C21	R1	7.4594316186373
40	C19	R1	6.95419631038687
40	C1	R1	7.38370429247405
40	C22	R1	7.49185309632967
40	C4	R1	7.35755200461808
40	C13	R1	6.70043971814109
40	C18	R1	7.05528243550119
40	C15	R1	7.20945336562895
40	C11	R1	7.18982455888002
40	C20	R1	7.13955135239879
40	C7	R1	7.03342300153745
41	C23	R1	7.10852445677817
41	C17	R1	7.51569983828404
41	C12	R1	6.98868468677217
41	C10	R1	7.04439411935845
41	C3	R1	7.29462074889163
41	C14	R1	7.39231742277876
41	C5	R1	7.10852445677817
41	C9	R1	7.09803208296053
41	C24	R1	7.22881869049588
41	C6	R1	6.89481776330794
41	C21	R1	7.44294349584873
41	C19	R1	7.12928301694497
41	C1	R1	7.4594316186373
41	C22	R1	7.2667865406949
41	C4	R1	7.5077946401987
41	C13	R1	7.44294349584873
41	C18	R1	6.8073549220576
41	C15	R1	6.8073549220576
41	C16	R1	7.17990909001493
41	C8	R1	7.22881869049588
41	C20	R1	7.35755200461808
41	C7	R1	7.11894107272351
42	C23	R1	7.64385618977472
42	C17	R1	7.05528243550119
42	C12	R1	7.33985000288462
42	C10	R1	7.07681559705083
42	C3	R1	7.05528243550119
42	C14	R1	7.467605550083
42	C9	R1	7.11894107272351
42	C24	R1	7.24792751344359
42	C6	R1	7.32192809488736
42	C21	R1	7.31288295528436
42	C19	R1	7.40087943628218
42	C1	R1	7.3037807481771
42	C22	R1	7.32192809488736
42	C4	R1	7.32192809488736
42	C13	R1	7.06608919045777
42	C18	R1	7.04439411935845
42	C15	R1	7.3037807481771
42	C11	R1	7.12928301694497
42	C16	R1	7.36632221424582
42	C8	R1	7.17990909001493
42	C7	R1	7.2667865406949
43	C23	R1	7.60733031374961
43	C17	R1	7.54689445988764
43	C12	R1	7.3037807481771
43	C10	R1	6.91886323727459
43	C3	R1	7.23840473932508
43	C14	R1	7.32192809488736
43	C5	R1	7.04439411935845
43	C9	R1	7.09803208296053
43	C24	R1	7.15987133677839
43	C6	R1	7.2667865406949
43	C19	R1	7.4262647547021
43	C1	R1	6.97727992349992
43	C22	R1	7.28540221886225
43	C4	R1	7.2667865406949
43	C13	R1	7.58496250072116
43	C18	R1	7.38370429247405
43	C15	R1	6.91886323727459
43	C11	R1	7.27612440527424
43	C8	R1	7.48381577726426
43	C20	R1	6.96578428466209
43	C7	R1	7.09803208296053
44	C23	R1	7.467605550083
44	C17	R1	7.60733031374961
44	C12	R1	7.08746284125034
44	C10	R1	7.13955135239879
44	C3	R1	7.28540221886225
44	C14	R1	7.22881869049588
44	C5	R1	7.17990909001493
44	C9	R1	7.10852445677817
44	C24	R1	7.17990909001493
44	C6	R1	7.01122725542325
44	C21	R1	7.20945336562895
44	C19	R1	7.05528243550119
44	C1	R1	6.7279204545632
44	C22	R1	7.19967234483636
44	C4	R1	7.24792751344359
44	C13	R1	7.44294349584873
44	C18	R1	7.21916852046216
44	C15	R1	7.21916852046216
44	C11	R1	7.25738784269265
44	C8	R1	7.11894107272351
44	C7	R1	7.32192809488736
45	C23	R1	7.54689445988764
45	C17	R1	7.3037807481771
45	C12	R1	6.98868468677217
45	C10	R1	7.31288295528436
45	C3	R1	7.49984588708321
45	C14	R1	7.18982455888002
45	C5	R1	6.8703647195834
45	C9	R1	7.04439411935845
45	C24	R1	7.33985000288462
45	C6	R1	7.05528243550119
45	C19	R1	7.38370429247405
45	C1	R1	7.08746284125034
45	C22	R1	7.49185309632967
45	C4	R1	6.97727992349992
45	C18	R1	7.08746284125034
45	C15	R1	7.07681559705083
45	C11	R1	7.02236781302845
45	C16	R1	7.16992500144231
45	C7	R1	7.43462822763672
46	C23	R1	7.18982455888002
46	C17	R1	7.467605550083
46	C12	R1	7.33091687811462
46	C3	R1	7.11894107272351
46	C14	R1	7.12928301694497
46	C5	R1	7.11894107272351
46	C9	R1	7.40087943628218
46	C24	R1	7.4594316186373
46	C6	R1	7.21916852046216
46	C19	R1	7.18982455888002
46	C1	R1	7.33985000288462
46	C4	R1	7.49185309632967
46	C18	R1	7.12928301694497
46	C11	R1	7.02236781302845
46	C16	R1	7.29462074889163
46	C8	R1	6.76818432477693
46	C20	R1	7.12928301694497
46	C7	R1	7.15987133677839
47	C17	R1	7.2667865406949
47	C12	R1	7.2667865406949
47	C10	R1	7.31288295528436
47	C3	R1	7.36632221424582
47	C9	R1	7.43462822763672
47	C24	R1	7.18982455888002
47	C6	R1	7.3037807481771
47	C21	R1	7.48381577726426
47	C1	R1	7.32192809488736
47	C22	R1	7.13955135239879
47	C4	R1	7.65821148275179
47	C15	R1	7.3037807481771
47	C11	R1	7.22881869049588
47	C16	R1	7.03342300153745
47	C8	R1	7.45121111183233
47	C20	R1	7.3037807481771
47	C7	R1	7.21916852046216
48	C23	R1	7.27612440527424
48	C17	R1	7.31288295528436
48	C12	R1	7.44294349584873
48	C10	R1	7.19967234483636
48	C3	R1	7.17990909001493
48	C14	R1	7.14974711950468
48	C5	R1	7.39231742277876
48	C9	R1	7.3037807481771
48	C24	R1	7.43462822763672
48	C6	R1	7
48	C19	R1	7.08746284125034
48	C1	R1	7.34872815423108
48	C22	R1	7.57742882803575
48	C4	R1	7.3037807481771
48	C13	R1	7.3037807481771
48	C18	R1	7.4093909361377
48	C15	R1	7.12928301694497
48	C11	R1	7.18982455888002
48	C16	R1	7.02236781302845
48	C20	R1	7.2667865406949
48	C7	R1	7.06608919045777
49	C23	R1	7.03342300153745
49	C17	R1	7.25738784269265
49	C12	R1	7.53138146051631
49	C10	R1	7.49185309632967
49	C3	R1	6.8073549220576
49	C14	R1	7.06608919045777
49	C5	R1	7.4178525148859
49	C9	R1	7.45121111183233
49	C21	R1	7.54689445988764
49	C19	R1	7.22881869049588
49	C1	R1	7.54689445988764
49	C22	R1	7.24792751344359
49	C4	R1	7.45121111183233
49	C13	R1	7.39231742277876
49	C18	R1	7.2667865406949
49	C15	R1	7.4093909361377
49	C11	R1	7.31288295528436
49	C16	R1	7.27612440527424
49	C8	R1	7.45121111183233
49	C20	R1	7.12928301694497
49	C7	R1	7.467605550083
50	C23	R1	7.34872815423108
50	C17	R1	7.17990909001493
50	C12	R1	7.59245703726808
50	C10	R1	7.02236781302845
50	C3	R1	7.23840473932508
50	C14	R1	7.18982455888002
50	C5	R1	7.32192809488736
50	C9	R1	7.38370429247405
50	C24	R1	7.51569983828404
50	C21	R1	7.3037807481771
50	C19	R1	7.24792751344359
50	C1	R1	7.27612440527424
50	C4	R1	7.06608919045777
50	C13	R1	6.8703647195834
50	C18	R1	6.95419631038687
50	C15	R1	7.39231742277876
50	C16	R1	7.33985000288462
50	C8	R1	7.15987133677839
50	C20	R1	7.28540221886225
50	C7	R1	7.35755200461808
51	C23	R1	7.19967234483636
51	C17	R1	7.21916852046216
51	C12	R1	7.17990909001493
51	C10	R1	7.17990909001493
51	C3	R1	7.07681559705083
51	C14	R1	7.52356195605701
51	C5	R1	7.28540221886225
51	C9	R1	7.33985000288462
51	C24	R1	7.17990909001493
51	C6	R1	7.38370429247405
51	C21	R1	7.02236781302845
51	C19	R1	7.40087943628218
51	C1	R1	7.24792751344359
51	C22	R1	7.16992500144231
51	C13	R1	7.3037807481771
51	C18	R1	7.2667865406949
51	C15	R1	7.20945336562895
51	C16	R1	6.82017896241519
51	C8	R1	7.08746284125034
51	C20	R1	7.34872815423108
52	C17	R1	7.53915881110803
52	C12	R1	7.32192809488736
52	C10	R1	7.39231742277876
52	C3	R1	7.01122725542325
52	C14	R1	7.14974711950468
52	C5	R1	7.4757334309664
52	C9	R1	7.32192809488736
52	C24	R1	7.19967234483636
52	C21	R1	7.21916852046216
52	C19	R1	7.39231742277876
52	C1	R1	7.44294349584873
52	C22	R1	7.25738784269265
52	C4	R1	7.12928301694497
52	C13	R1	7.39231742277876
52	C18	R1	7.21916852046216
52	C15	R1	7.18982455888002
52	C11	R1	7.04439411935845
52	C16	R1	6.97727992349992
52	C8	R1	7.4757334309664
52	C20	R1	7.4757334309664
52	C7	R1	6.96578428466209
53	C23	R1	7.09803208296053
53	C17	R1	7.31288295528436
53	C10	R1	7.22881869049588
53	C3	R1	6.97727992349992
53	C14	R1	7.25738784269265
53	C5	R1	7.33985000288462
53	C9	R1	7.3037807481771
53	C24	R1	7.02236781302845
53	C6	R1	7.21916852046216
53	C21	R1	7.54689445988764
53	C19	R1	7.31288295528436
53	C1	R1	7.5077946401987
53	C22	R1	7.11894107272351
53	C4	R1	7.23840473932508
53	C13	R1	7.37503943134692
53	C18	R1	7.08746284125034
53	C15	R1	7.52356195605701
53	C11	R1	7.24792751344359
53	C16	R1	6.95419631038687
53	C8	R1	7.54689445988764
53	C20	R1	7.39231742277876
53	C7	R1	7
54	C23	R1	7.06608919045777
54	C17	R1	7.15987133677839
54	C12	R1	7.3037807481771
54	C10	R1	7.14974711950468
54	C3	R1	7.3037807481771
54	C14	R1	7.11894107272351
54	C5	R1	7.33985000288462
54	C9	R1	6.82017896241519
54	C24	R1	7.21916852046216
54	C6	R1	7.16992500144231
54	C21	R1	7.57742882803575
54	C19	R1	7.05528243550119
54	C1	R1	7.467605550083
54	C22	R1	7.19967234483636
54	C13	R1	7.53915881110803
54	C18	R1	7.21916852046216
54	C15	R1	6.56985560833095
54	C11	R1	6.70043971814109
54	C16	R1	6.98868468677217
54	C8	R1	6.84549005094437
54	C20	R1	6.95419631038687
54	C7	R1	7.24792751344359
55	C23	R1	7.61470984411521
55	C17	R1	7.33091687811462
55	C12	R1	7.48381577726426
55	C10	R1	7.49984588708321
55	C3	R1	7.4093909361377
55	C14	R1	7.43462822763672
55	C5	R1	7.24792751344359
55	C24	R1	7.59991284218713
55	C6	R1	7.4262647547021
55	C21	R1	7.34872815423108
55	C19	R1	7.58496250072116
55	C1	R1	7.07681559705083
55	C22	R1	6.85798099512757
55	C4	R1	7.29462074889163
55	C13	R1	7.467605550083
55	C18	R1	7.18982455888002
55	C15	R1	7.15987133677839
55	C11	R1	7.15987133677839
55	C16	R1	7.4093909361377
55	C8	R1	7.22881869049588
55	C20	R1	7.06608919045777
55	C7	R1	7
56	C17	R1	7.28540221886225
56	C12	R1	7.16992500144231
56	C10	R1	7.43462822763672
56	C3	R1	7.10852445677817
56	C14	R1	7.38370429247405
56	C5	R1	7.43462822763672
56	C9	R1	7.4594316186373
56	C24	R1	7.31288295528436
56	C6	R1	6.97727992349992
56	C21	R1	7.4093909361377
56	C19	R1	7.06608919045777
56	C1	R1	7.36632221424582
56	C22	R1	7.4262647547021
56	C13	R1	7.14974711950468
56	C18	R1	7.45121111183233
56	C15	R1	7.15987133677839
56	C11	R1	7.48381577726426
56	C16	R1	7.14974711950468
56	C8	R1	7.39231742277876
56	C20	R1	7.24792751344359
56	C7	R1	7.08746284125034
57	C23	R1	7.45121111183233
57	C17	R1	7.11894107272351
57	C12	R1	7.21916852046216
57	C10	R1	7.35755200461808
57	C3	R1	7.16992500144231
57	C5	R1	7.14974711950468
57	C9	R1	7.05528243550119
57	C6	R1	7.11894107272351
57	C21	R1	7.33985000288462
57	C19	R1	7.24792751344359
57	C1	R1	7.13955135239879
57	C22	R1	6.97727992349992
57	C4	R1	7.34872815423108
57	C13	R1	7.29462074889163
57	C18	R1	7.10852445677817
57	C15	R1	7.38370429247405
57	C11	R1	7.34872815423108
57	C16	R1	7.29462074889163
57	C8	R1	7.33091687811462
57	C20	R1	7.06608919045777
57	C7	R1	7
58	C23	R1	7.05528243550119
58	C17	R1	7.5077946401987
58	C12	R1	7.58496250072116
58	C10	R1	7.06608919045777
58	C3	R1	7.02236781302845
58	C14	R1	7.22881869049588
58	C9	R1	7.39231742277876
58	C24	R1	6.78135971352466
58	C21	R1	7.20945336562895
58	C19	R1	7.32192809488736
58	C1	R1	6.97727992349992
58	C22	R1	7.18982455888002
58	C4	R1	7.18982455888002
58	C13	R1	7.27612440527424
58	C18	R1	7.11894107272351
58	C11	R1	6.94251450533924
58	C16	R1	7.16992500144231
58	C8	R1	7.40087943628218
58	C20	R1	7.24792751344359
58	C7	R1	7.11894107272351
59	C23	R1	6.8703647195834
59	C17	R1	7.60733031374961
59	C12	R1	7.60733031374961
59	C10	R1	7.18982455888002
59	C3	R1	7.18982455888002
59	C14	R1	7.3037807481771
59	C5	R1	7.29462074889163
59	C9	R1	7.13955135239879
59	C24	R1	7.22881869049588
59	C6	R1	7.17990909001493
59	C21	R1	6.94251450533924
59	C19	R1	7.14974711950468
59	C1	R1	7.07681559705083
59	C4	R1	7.12928301694497
59	C13	R1	7.33091687811462
59	C18	R1	7.4594316186373
59	C15	R1	7.06608919045777
59	C11	R1	7.2667865406949
59	C16	R1	7.43462822763672
59	C8	R1	7.37503943134692
59	C20	R1	7.15987133677839
59	C7	R1	7.21916852046216
60	C23	R1	7.20945336562895
60	C17	R1	6.76818432477693
60	C10	R1	7.38370429247405
60	C3	R1	7.04439411935845
60	C14	R1	7.45121111183233
60	C5	R1	7.43462822763672
60	C9	R1	7.17990909001493
60	C24	R1	7.44294349584873
60	C6	R1	7.03342300153745
60	C21	R1	7.03342300153745
60	C19	R1	7.38370429247405
60	C1	R1	7.28540221886225
60	C22	R1	7.38370429247405
60	C4	R1	7.11894107272351
60	C13	R1	6.53915881110803
60	C18	R1	6.95419631038687
60	C15	R1	7.02236781302845
60	C11	R1	7.35755200461808
60	C16	R1	7.15987133677839
60	C8	R1	7.27612440527424
60	C20	R1	7.27612440527424
60	C7	R1	7.32192809488736
61	C23	R1	7.56224242422107
61	C17	R1	6.91886323727459
61	C12	R1	7.08746284125034
61	C10	R1	7.4757334309664
61	C5	R1	7.4594316186373
61	C9	R1	7.32192809488736
61	C24	R1	7.17990909001493
61	C6	R1	7.43462822763672
61	C21	R1	7.25738784269265
61	C19	R1	7.36632221424582
61	C1	R1	7.5077946401987
61	C22	R1	7.25738784269265
61	C4	R1	7.20945336562895
61	C18	R1	7.02236781302845
61	C15	R1	7.06608919045777
61	C11	R1	7.10852445677817
61	C16	R1	7.12928301694497
61	C8	R1	7.2667865406949
61	C7	R1	6.8703647195834
62	C23	R1	7.54689445988764
62	C17	R1	7.16992500144231
62	C12	R1	7.59245703726808
62	C10	R1	7.18982455888002
62	C3	R1	7.12928301694497
62	C14	R1	7.35755200461808
62	C5	R1	6.70043971814109
62	C9	R1	7.28540221886225
62	C24	R1	7.08746284125034
62	C6	R1	7.12928301694497
62	C21	R1	6.94251450533924
62	C1	R1	7.22881869049588
62	C22	R1	7.10852445677817
62	C4	R1	7.07681559705083
62	C13	R1	6.62935662007961
62	C18	R1	7.25738784269265
62	C15	R1	6.91886323727459
62	C11	R1	7.18982455888002
62	C16	R1	7.40087943628218
62	C8	R1	7.16992500144231
62	C20	R1	7.29462074889163
62	C7	R1	7.33985000288462
63	C23	R1	7.36632221424582
63	C17	R1	7.33985000288462
63	C12	R1	7.17990909001493
63	C10	R1	7
63	C3	R1	7.04439411935845
63	C14	R1	7.52356195605701
63	C5	R1	7.4093909361377
63	C9	R1	7.2667865406949
63	C24	R1	7.40087943628218
63	C6	R1	7.05528243550119
63	C21	R1	7.19967234483636
63	C19	R1	7.19967234483636
63	C1	R1	7.38370429247405
63	C22	R1	7.20945336562895
63	C4	R1	7.59991284218713
63	C13	R1	7.56224242422107
63	C18	R1	7.03342300153745
63	C15	R1	7.27612440527424
63	C11	R1	7.24792751344359
63	C16	R1	7.34872815423108
63	C8	R1	7.53138146051631
63	C20	R1	6.97727992349992
64	C23	R1	7.44294349584873
64	C17	R1	7.06608919045777
64	C12	R1	7.31288295528436
64	C10	R1	7.08746284125034
64	C3	R1	7.38370429247405
64	C14	R1	7.4093909361377
64	C5	R1	7.43462822763672
64	C9	R1	7.03342300153745
64	C24	R1	7.18982455888002
64	C6	R1	7.11894107272351
64	C21	R1	7.15987133677839
64	C19	R1	7.35755200461808
64	C1	R1	7.20945336562895
64	C22	R1	7.11894107272351
64	C4	R1	7.04439411935845
64	C13	R1	7.28540221886225
64	C18	R1	7.37503943134692
64	C15	R1	7.23840473932508
64	C11	R1	7.34872815423108
64	C16	R1	7.08746284125034
64	C8	R1	7.21916852046216
64	C7	R1	7.28540221886225
65	C23	R1	7.4093909361377
65	C17	R1	7.81378119121704
65	C12	R1	7.2667865406949
65	C10	R1	7.21916852046216
65	C14	R1	7.3037807481771
65	C5	R1	7.20945336562895
65	C9	R1	7.31288295528436
65	C24	R1	7.39231742277876
65	C6	R1	7.27612440527424
65	C21	R1	7.10852445677817
65	C19	R1	7.20945336562895
65	C1	R1	7.28540221886225
65	C22	R1	7.14974711950468
65	C4	R1	7.07681559705083
65	C13	R1	7.4262647547021
65	C18	R1	7.08746284125034
65	C11	R1	7.62205181945638
65	C16	R1	7.51569983828404
65	C8	R1	7.23840473932508
65	C20	R1	7.21916852046216
65	C7	R1	7.28540221886225
66	C23	R1	7.08746284125034
66	C17	R1	7.6724253419715
66	C12	R1	7.19967234483636
66	C10	R1	7.02236781302845
66	C3	R1	6.90689059560852
66	C14	R1	6.89481776330794
66	C5	R1	7.52356195605701
66	C9	R1	7.24792751344359
66	C24	R1	7.04439411935845
66	C6	R1	7.04439411935845
66	C21	R1	6.89481776330794
66	C19	R1	7.2667865406949
66	C1	R1	7.19967234483636
66	C22	R1	7.33091687811462
66	C4	R1	7.16992500144231
66	C13	R1	6.88264304936184
66	C18	R1	7.37503943134692
66	C15	R1	7.28540221886225
66	C11	R1	7.27612440527424
66	C16	R1	7.11894107272351
66	C20	R1	7.10852445677817
66	C7	R1	6.93073733756289
67	C23	R1	7.18982455888002
67	C17	R1	7.45121111183233
67	C12	R1	7.43462822763672
67	C10	R1	7.40087943628218
67	C3	R1	7.01122725542325
67	C14	R1	7.21916852046216
67	C5	R1	7.45121111183233
67	C9	R1	7.21916852046216
67	C6	R1	6.79441586635011
67	C21	R1	7.25738784269265
67	C1	R1	7.19967234483636
67	C13	R1	7.27612440527424
67	C18	R1	7.2667865406949
67	C15	R1	7.16992500144231
67	C16	R1	7.54689445988764
67	C8	R1	7.11894107272351
67	C20	R1	7.25738784269265
67	C7	R1	7.27612440527424
68	C23	R1	6.8703647195834
68	C17	R1	7.4757334309664
68	C12	R1	7.10852445677817
68	C10	R1	7.31288295528436
68	C3	R1	6.95419631038687
68	C14	R1	7.70043971814109
68	C5	R1	7.60733031374961
68	C9	R1	7
68	C24	R1	7.53138146051631
68	C6	R1	7.22881869049588
68	C19	R1	7.43462822763672
68	C1	R1	7.4178525148859
68	C22	R1	7.45121111183233
68	C4	R1	7.23840473932508
68	C18	R1	7.21916852046216
68	C15	R1	7.33091687811462
68	C11	R1	7.32192809488736
68	C16	R1	7.4093909361377
68	C8	R1	7.13955135239879
68	C20	R1	7.31288295528436
68	C7	R1	7.53138146051631
69	C23	R1	7.22881869049588
69	C17	R1	7.2667865406949
69	C12	R1	7.13955135239879
69	C10	R1	7.07681559705083
69	C14	R1	7.32192809488736
69	C5	R1	7.5077946401987
69	C9	R1	7.48381577726426
69	C24	R1	7.36632221424582
69	C6	R1	7.09803208296053
69	C21	R1	7.23840473932508
69	C19	R1	7.6724253419715
69	C1	R1	7.29462074889163
69	C22	R1	7.06608919045777
69	C4	R1	7.17990909001493
69	C13	R1	7.17990909001493
69	C18	R1	7.14974711950468
69	C15	R1	7.4594316186373
69	C11	R1	6.88264304936184
69	C16	R1	7.67948009950545
69	C8	R1	7.37503943134692
69	C20	R1	7.36632221424582
69	C7	R1	7.61470984411521
70	C23	R1	7.4093909361377
70	C17	R1	7.32192809488736
70	C12	R1	7.27612440527424
70	C10	R1	7.56985560833095
70	C3	R1	7
70	C14	R1	7.25738784269265
70	C5	R1	7.11894107272351
70	C9	R1	7.18982455888002
70	C6	R1	7.06608919045777
70	C21	R1	7.25738784269265
70	C19	R1	7.4178525148859
70	C1	R1	7.15987133677839
70	C4	R1	7.36632221424582
70	C13	R1	7.33985000288462
70	C18	R1	7.17990909001493
70	C15	R1	7.08746284125034
70	C11	R1	7.07681559705083
70	C16	R1	7.21916852046216
70	C8	R1	7.28540221886225
70	C20	R1	7.28540221886225
70	C7	R1	7.35755200461808
71	C23	R1	7.20945336562895
71	C17	R1	7.4757334309664
71	C12	R1	7.24792751344359
71	C3	R1	7.51569983828404
71	C5	R1	7.06608919045777
71	C9	R1	7.49984588708321
71	C6	R1	7.57742882803575
71	C21	R1	7.58496250072116
71	C19	R1	7.2667865406949
71	C1	R1	7.15987133677839
71	C22	R1	7.31288295528436
71	C18	R1	7.35755200461808
71	C15	R1	7.17990909001493
71	C11	R1	7.4178525148859
71	C16	R1	6.94251450533924
71	C8	R1	7.08746284125034
71	C20	R1	7.39231742277876
71	C7	R1	7.08746284125034
72	C23	R1	7.4178525148859
72	C17	R1	7.02236781302845
72	C12	R1	7.33091687811462
72	C10	R1	7.4262647547021
72	C3	R1	7.31288295528436
72	C14	R1	7.59245703726808
72	C9	R1	7.04439411935845
72	C24	R1	7.45121111183233
72	C6	R1	7.32192809488736
72	C21	R1	6.89481776330794
72	C19	R1	7.31288295528436
72	C1	R1	6.98868468677217
72	C22	R1	7.17990909001493
72	C4	R1	7.11894107272351
72	C13	R1	7.58496250072116
72	C18	R1	7.24792751344359
72	C15	R1	7.03342300153745
72	C11	R1	6.95419631038687
72	C8	R1	7.4262647547021
72	C20	R1	7.19967234483636
72	C7	R1	7.09803208296053
73	C23	R1	7.54689445988764
73	C17	R1	7.36632221424582
73	C12	R1	7.3037807481771
73	C10	R1	7.16992500144231
73	C3	R1	7.52356195605701
73	C5	R1	7.12928301694497
73	C9	R1	7.08746284125034
73	C24	R1	7.3037807481771
73	C6	R1	7.08746284125034
73	C21	R1	7.4262647547021
73	C19	R1	7.36632221424582
73	C1	R1	7.24792751344359
73	C22	R1	7.18982455888002
73	C4	R1	7.39231742277876
73	C13	R1	7.32192809488736
73	C18	R1	6.68650052718322
73	C15	R1	7.13955135239879
73	C11	R1	7.05528243550119
73	C16	R1	7.14974711950468
73	C8	R1	7.48381577726426
73	C20	R1	7.35755200461808
73	C7	R1	7.27612440527424
74	C17	R1	7.31288295528436
74	C12	R1	7.20945336562895
74	C10	R1	7.53138146051631
74	C3	R1	7.4178525148859
74	C14	R1	6.84549005094437
74	C5	R1	7.31288295528436
74	C9	R1	6.78135971352466
74	C24	R1	7.10852445677817
74	C6	R1	7.17990909001493
74	C21	R1	7.4093909361377
74	C19	R1	7.27612440527424
74	C1	R1	7.5077946401987
74	C4	R1	6.88264304936184
74	C13	R1	7.20945336562895
74	C18	R1	6.78135971352466
74	C11	R1	7.45121111183233
74	C8	R1	6.98868468677217
74	C20	R1	7.15987133677839
74	C7	R1	7.08746284125034
75	C23	R1	7.37503943134692
75	C17	R1	7.38370429247405
75	C12	R1	7.28540221886225
75	C10	R1	7.44294349584873
75	C3	R1	7.4178525148859
75	C14	R1	7.40087943628218
75	C9	R1	7.29462074889163
75	C24	R1	7.17990909001493
75	C6	R1	7.66533591718518
75	C21	R1	7.11894107272351
75	C19	R1	7.03342300153745
75	C1	R1	7.28540221886225
75	C22	R1	7.02236781302845
75	C4	R1	7.31288295528436
75	C13	R1	7.25738784269265
75	C18	R1	6.84549005094437
75	C15	R1	6.97727992349992
75	C11	R1	7.07681559705083
75	C8	R1	6.88264304936184
75	C20	R1	7.31288295528436
75	C7	R1	7.65105169117893
76	C23	R1	7.64385618977472
76	C17	R1	7.33091687811462
76	C12	R1	7.16992500144231
76	C10	R1	7.24792751344359
76	C3	R1	7.31288295528436
76	C14	R1	7.35755200461808
76	C5	R1	7.22881869049588
76	C9	R1	7.2667865406949
76	C24	R1	6.8703647195834
76	C6	R1	7.60733031374961
76	C21	R1	7.467605550083
76	C19	R1	7.15987133677839
76	C1	R1	7.17990909001493
76	C22	R1	7.3037807481771
76	C4	R1	7.18982455888002
76	C13	R1	7.17990909001493
76	C18	R1	6.94251450533924
76	C15	R1	7.54689445988764
76	C11	R1	7.01122725542325
76	C8	R1	7.4093909361377
76	C20	R1	7.33091687811462
76	C7	R1	7.16992500144231
77	C23	R1	7.31288295528436
77	C17	R1	7.37503943134692
77	C12	R1	7.33985000288462
77	C10	R1	7.27612440527424
77	C14	R1	7.16992500144231
77	C5	R1	7.09803208296053
77	C9	R1	7.11894107272351
77	C24	R1	7.38370429247405
77	C6	R1	7.22881869049588
77	C21	R1	7.51569983828404
77	C19	R1	7.39231742277876
77	C1	R1	7.5077946401987
77	C22	R1	7.34872815423108
77	C4	R1	7.37503943134692
77	C13	R1	7.2667865406949
77	C18	R1	7.3037807481771
77	C15	R1	7.48381577726426
77	C11	R1	7.19967234483636
77	C16	R1	7.23840473932508
77	C8	R1	7.51569983828404
77	C20	R1	7.18982455888002
77	C7	R1	7.19967234483636
78	C23	R1	7.11894107272351
78	C17	R1	7.01122725542325
78	C12	R1	6.85798099512757
78	C10	R1	7.17990909001493
78	C14	R1	7.52356195605701
78	C5	R1	7.24792751344359
78	C9	R1	6.91886323727459
78	C24	R1	7.29462074889163
78	C6	R1	7.23840473932508
78	C21	R1	7.06608919045777
78	C19	R1	7.13955135239879
78	C22	R1	6.76818432477693
78	C4	R1	7.2667865406949
78	C13	R1	7.44294349584873
78	C18	R1	7.25738784269265
78	C15	R1	7.43462822763672
78	C11	R1	7.18982455888002
78	C16	R1	7.11894107272351
78	C8	R1	7.13955135239879
78	C20	R1	7.29462074889163
78	C7	R1	6.89481776330794
79	C23	R1	7.16992500144231
79	C17	R1	6.83289001416474
79	C12	R1	7.08746284125034
79	C10	R1	6.97727992349992
79	C14	R1	7.08746284125034
79	C5	R1	7.19967234483636
79	C9	R1	6.98868468677217
79	C24	R1	7.08746284125034
79	C6	R1	6.82017896241519
79	C21	R1	7.22881869049588
79	C19	R1	7.51569983828404
79	C1	R1	7.19967234483636
79	C22	R1	7.11894107272351
79	C4	R1	6.88264304936184
79	C13	R1	7.23840473932508
79	C18	R1	7.18982455888002
79	C15	R1	7.74146698640115
79	C11	R1	7.06608919045777
79	C16	R1	7.05528243550119
79	C8	R1	7.35755200461808
79	C20	R1	7.29462074889163
79	C7	R1	7.45121111183233
80	C17	R1	7.21916852046216
80	C12	R1	7.37503943134692
80	C10	R1	7.49984588708321
80	C3	R1	7.4178525148859
80	C14	R1	7.467605550083
80	C5	R1	6.83289001416474
80	C24	R1	7.5077946401987
80	C21	R1	7.35755200461808
80	C19	R1	7.2667865406949
80	C1	R1	7.34872815423108
80	C22	R1	7.49984588708321
80	C4	R1	7.19967234483636
80	C13	R1	7.27612440527424
80	C18	R1	7.33091687811462
80	C15	R1	7.14974711950468
80	C11	R1	7.35755200461808
80	C16	R1	7.09803208296053
80	C8	R1	7.31288295528436
80	C20	R1	7.4093909361377
80	C7	R1	7.17990909001493
81	C23	R1	7.52356195605701
81	C17	R1	7.08746284125034
81	C12	R1	7.20945336562895
81	C10	R1	7.35755200461808
81	C3	R1	7.74819284958946
81	C14	R1	7.4093909361377
81	C5	R1	7.49185309632967
81	C9	R1	7.12928301694497
81	C24	R1	6.70043971814109
81	C6	R1	7.10852445677817
81	C19	R1	7.71424551766612
81	C1	R1	7.22881869049588
81	C22	R1	7.21916852046216
81	C4	R1	7.17990909001493
81	C13	R1	7.16992500144231
81	C18	R1	7.48381577726426
81	C15	R1	7.01122725542325
81	C11	R1	7.15987133677839
81	C16	R1	7.28540221886225
81	C8	R1	7.16992500144231
81	C20	R1	7.20945336562895
81	C7	R1	7.4178525148859
82	C23	R1	7.52356195605701
82	C17	R1	7.48381577726426
82	C12	R1	7.02236781302845
82	C10	R1	7.10852445677817
82	C3	R1	7.27612440527424
82	C14	R1	7.32192809488736
82	C5	R1	7.2667865406949
82	C19	R1	7.21916852046216
82	C1	R1	6.98868468677217
82	C22	R1	6.83289001416474
82	C4	R1	7.4262647547021
82	C13	R1	7.14974711950468
82	C18	R1	7.31288295528436
82	C15	R1	6.95419631038687
82	C16	R1	7.4093909361377
82	C8	R1	7.11894107272351
82	C20	R1	7.03342300153745
82	C7	R1	7.16992500144231
83	C23	R1	7.40087943628218
83	C17	R1	7.15987133677839
83	C12	R1	7.27612440527424
83	C10	R1	7.05528243550119
83	C3	R1	7.57742882803575
83	C14	R1	7.56224242422107
83	C5	R1	7.33091687811462
83	C24	R1	7.23840473932508
83	C6	R1	7.52356195605701
83	C21	R1	7.20945336562895
83	C19	R1	7.11894107272351
83	C1	R1	7.32192809488736
83	C22	R1	7.25738784269265
83	C4	R1	7.25738784269265
83	C13	R1	7.36632221424582
83	C18	R1	7.07681559705083
83	C15	R1	6.75488750216347
83	C11	R1	7.19967234483636
83	C16	R1	7.14974711950468
83	C8	R1	7
83	C20	R1	7.13955135239879
83	C7	R1	7.23840473932508
84	C23	R1	6.98868468677217
84	C17	R1	7.4178525148859
84	C12	R1	7.19967234483636
84	C10	R1	7.32192809488736
84	C14	R1	6.91886323727459
84	C5	R1	7.36632221424582
84	C9	R1	7.4093909361377
84	C24	R1	7.10852445677817
84	C6	R1	7.34872815423108
84	C19	R1	7.52356195605701
84	C1	R1	7.43462822763672
84	C22	R1	7.10852445677817
84	C4	R1	7.4178525148859
84	C13	R1	7.21916852046216
84	C18	R1	7.16992500144231
84	C15	R1	7.12928301694497
84	C11	R1	7.17990909001493
84	C16	R1	7.20945336562895
84	C8	R1	7.33985000288462
84	C20	R1	6.88264304936184
84	C7	R1	7.10852445677817
85	C23	R1	7.28540221886225
85	C12	R1	7.29462074889163
85	C10	R1	7.04439411935845
85	C3	R1	7.44294349584873
85	C14	R1	7.11894107272351
85	C5	R1	7.23840473932508
85	C24	R1	7.40087943628218
85	C21	R1	6.76818432477693
85	C19	R1	7.05528243550119
85	C1	R1	7
85	C22	R1	7.53915881110803
85	C4	R1	7.35755200461808
85	C13	R1	7.44294349584873
85	C18	R1	7.17990909001493
85	C15	R1	6.84549005094437
85	C16	R1	7.38370429247405
85	C8	R1	6.91886323727459
85	C20	R1	7.17990909001493
85	C7	R1	6.98868468677217
86	C23	R1	6.97727992349992
86	C17	R1	7.4757334309664
86	C12	R1	7.08746284125034
86	C10	R1	7.15987133677839
86	C14	R1	7.04439411935845
86	C9	R1	7.54689445988764
86	C24	R1	7.18982455888002
86	C6	R1	7.40087943628218
86	C21	R1	7.20945336562895
86	C19	R1	7.31288295528436
86	C1	R1	7.22881869049588
86	C22	R1	7.12928301694497
86	C4	R1	7.17990909001493
86	C13	R1	7.21916852046216
86	C15	R1	6.71424551766612
86	C11	R1	6.97727992349992
86	C16	R1	6.89481776330794
86	C8	R1	7.48381577726426
86	C20	R1	7.29462074889163
87	C23	R1	7.25738784269265
87	C17	R1	7.34872815423108
87	C12	R1	7.25738784269265
87	C10	R1	7.20945336562895
87	C3	R1	7.12928301694497
87	C14	R1	7.37503943134692
87	C5	R1	7.27612440527424
87	C9	R1	7.33985000288462
87	C24	R1	7.32192809488736
87	C6	R1	7.49185309632967
87	C21	R1	7.49984588708321
87	C1	R1	7.15987133677839
87	C22	R1	6.98868468677217
87	C4	R1	7.36632221424582
87	C18	R1	7.06608919045777
87	C15	R1	7.4178525148859
87	C11	R1	6.91886323727459
87	C16	R1	7.36632221424582
87	C8	R1	7.4594316186373
87	C20	R1	7.37503943134692
87	C7	R1	7.24792751344359
88	C23	R1	7.53138146051631
88	C12	R1	7.38370429247405
88	C3	R1	7.05528243550119
88	C14	R1	7.08746284125034
88	C5	R1	7.29462074889163
88	C9	R1	7.37503943134692
88	C6	R1	7.06608919045777
88	C21	R1	6.85798099512757
88	C1	R1	7.2667865406949
88	C22	R1	6.95419631038687
88	C4	R1	7.38370429247405
88	C18	R1	7.18982455888002
88	C15	R1	7.36632221424582
88	C11	R1	7.11894107272351
88	C16	R1	7.51569983828404
88	C8	R1	7.24792751344359
88	C7	R1	7.33091687811462
89	C23	R1	7.33985000288462
89	C17	R1	7.14974711950468
89	C12	R1	7.34872815423108
89	C10	R1	7.53915881110803
89	C3	R1	6.8703647195834
89	C14	R1	7.25738784269265
89	C5	R1	7.19967234483636
89	C9	R1	7.07681559705083
89	C24	R1	7.51569983828404
89	C6	R1	7.38370429247405
89	C21	R1	7.22881869049588
89	C19	R1	7.38370429247405
89	C1	R1	7.39231742277876
89	C22	R1	7.05528243550119
89	C4	R1	7.39231742277876
89	C13	R1	6.94251450533924
89	C18	R1	7.14974711950468
89	C15	R1	7.14974711950468
89	C11	R1	6.8703647195834
89	C16	R1	7.27612440527424
89	C8	R1	7.38370429247405
89	C20	R1	7.03342300153745
89	C7	R1	7.4594316186373
90	C23	R1	7
90	C17	R1	7.37503943134692
90	C12	R1	7.15987133677839
90	C10	R1	7.05528243550119
90	C3	R1	7.3037807481771
90	C14	R1	7.05528243550119
90	C5	R1	7.15987133677839
90	C9	R1	7.37503943134692
90	C24	R1	6.94251450533924
90	C6	R1	6.91886323727459
90	C19	R1	6.8073549220576
90	C1	R1	7.33091687811462
90	C22	R1	7.43462822763672
90	C13	R1	7.08746284125034
90	C18	R1	7.20945336562895
90	C11	R1	6.91886323727459
90	C16	R1	7.20945336562895
90	C20	R1	7.43462822763672
90	C7	R1	7.44294349584873
91	C23	R1	7.27612440527424
91	C17	R1	7.18982455888002
91	C12	R1	7.2667865406949
91	C10	R1	7.5077946401987
91	C3	R1	7.20945336562895
91	C14	R1	7.34872815423108
91	C5	R1	7.38370429247405
91	C9	R1	7.34872815423108
91	C24	R1	7.14974711950468
91	C6	R1	7.22881869049588
91	C21	R1	7.07681559705083
91	C19	R1	7.20945336562895
91	C1	R1	7.21916852046216
91	C22	R1	7.05528243550119
91	C4	R1	7.08746284125034
91	C18	R1	7.40087943628218
91	C15	R1	7.11894107272351
91	C11	R1	7.56224242422107
91	C16	R1	7.35755200461808
91	C8	R1	7.11894107272351
91	C20	R1	7.25738784269265
91	C7	R1	7.23840473932508
92	C23	R1	7.4594316186373
92	C17	R1	6.74146698640115
92	C12	R1	7.14974711950468
92	C10	R1	7.08746284125034
92	C3	R1	7.20945336562895
92	C14	R1	7.52356195605701
92	C5	R1	7.11894107272351
92	C24	R1	7.04439411935845
92	C6	R1	7.14974711950468
92	C21	R1	7.59245703726808
92	C1	R1	7.17990909001493
92	C13	R1	6.75488750216347
92	C18	R1	6.68650052718322
92	C15	R1	7.23840473932508
92	C11	R1	7.31288295528436
92	C16	R1	7.39231742277876
92	C8	R1	7.12928301694497
92	C20	R1	6.88264304936184
92	C7	R1	7.05528243550119
93	C23	R1	7.4262647547021
93	C17	R1	7.25738784269265
93	C12	R1	6.90689059560852
93	C10	R1	7.2667865406949
93	C14	R1	7.17990909001493
93	C5	R1	7.36632221424582
93	C9	R1	7.14974711950468
93	C24	R1	7.27612440527424
93	C6	R1	7.56985560833095
93	C19	R1	7.35755200461808
93	C1	R1	7.10852445677817
93	C22	R1	7.32192809488736
93	C13	R1	7.6724253419715
93	C18	R1	7.14974711950468
93	C15	R1	6.95419631038687
93	C11	R1	7.2667865406949
93	C16	R1	7.33091687811462
93	C8	R1	7.07681559705083
93	C7	R1	7.28540221886225
94	C23	R1	7.32192809488736
94	C17	R1	7.23840473932508
94	C12	R1	7.04439411935845
94	C10	R1	7.4093909361377
94	C14	R1	7.4178525148859
94	C5	R1	7.3037807481771
94	C24	R1	7.06608919045777
94	C6	R1	7.21916852046216
94	C21	R1	7.2667865406949
94	C19	R1	7.33091687811462
94	C1	R1	7.31288295528436
94	C22	R1	7.06608919045777
94	C4	R1	7.20945336562895
94	C13	R1	7.35755200461808
94	C18	R1	7.37503943134692
94	C15	R1	7.4093909361377
94	C16	R1	7.21916852046216
94	C8	R1	7.24792751344359
94	C20	R1	7.18982455888002
94	C7	R1	7.11894107272351
95	C23	R1	7.39231742277876
95	C17	R1	7.35755200461808
95	C12	R1	7.39231742277876
95	C3	R1	7.14974711950468
95	C14	R1	7.62935662007961
95	C5	R1	7.05528243550119
95	C9	R1	7.40087943628218
95	C24	R1	7.4178525148859
95	C6	R1	7.07681559705083
95	C21	R1	7.09803208296053
95	C19	R1	7.66533591718518
95	C1	R1	7.29462074889163
95	C22	R1	7.33091687811462
95	C4	R1	7.27612440527424
95	C13	R1	7.13955135239879
95	C18	R1	7.01122725542325
95	C15	R1	7.43462822763672
95	C11	R1	7.11894107272351
95	C16	R1	7.09803208296053
95	C8	R1	6.95419631038687
95	C7	R1	7.54689445988764
96	C23	R1	7.05528243550119
96	C17	R1	7.17990909001493
96	C12	R1	7.24792751344359
96	C10	R1	7.62205181945638
96	C3	R1	7.36632221424582
96	C14	R1	7.48381577726426
96	C5	R1	7.51569983828404
96	C9	R1	7.28540221886225
96	C24	R1	7.20945336562895
96	C6	R1	7.33091687811462
96	C19	R1	7.18982455888002
96	C1	R1	7.28540221886225
96	C22	R1	7.22881869049588
96	C4	R1	7.45121111183233
96	C13	R1	7.07681559705083
96	C18	R1	7.4093909361377
96	C15	R1	6.95419631038687
96	C11	R1	7.69348695749933
96	C8	R1	7.12928301694497
96	C20	R1	7.14974711950468
96	C7	R1	7.33985000288462
97	C23	R1	7.4757334309664
97	C12	R1	7.17990909001493
97	C3	R1	6.70043971814109
97	C14	R1	7.19967234483636
97	C5	R1	7.05528243550119
97	C9	R1	7.4178525148859
97	C24	R1	7.35755200461808
97	C6	R1	7.56985560833095
97	C21	R1	7.32192809488736
97	C22	R1	7.06608919045777
97	C4	R1	7.31288295528436
97	C13	R1	7.23840473932508
97	C18	R1	7.02236781302845
97	C15	R1	7.20945336562895
97	C11	R1	7.33091687811462
97	C16	R1	7.23840473932508
97	C8	R1	7.07681559705083
97	C7	R1	7.4594316186373
98	C23	R1	7.11894107272351
98	C17	R1	7.18982455888002
98	C12	R1	7.02236781302845
98	C10	R1	7.40087943628218
98	C3	R1	7.09803208296053
[truncated: 14,577 more rows]
