# Supplementary material for: Stochastic modelling of single-cell gene expression adaptation reveals non-genomic contribution to evolution of tumor subclones
Source: bioRxiv. 2024 Apr 20:2024.04.17.588869. Preprint. [Version 1] doi: 10.1101/2024.04.17.588869 (PMC11071284; doi:10.1101/2024.04.17.588869)
Supplement: Supplement 2 [file media-2.zip › Supplementary Files/Simulated Data/Adaptive_Simulation/tr_1.04_sq_1.5_r_150_a_.125.csv]

gene	species	replicate	exprval
1	C23	R1	7.35755200461808
1	C17	R1	7.23840473932508
1	C12	R1	6.89481776330794
1	C10	R1	7.15987133677839
1	C3	R1	7.54689445988764
1	C14	R1	6.96578428466209
1	C5	R1	7.29462074889163
1	C9	R1	7.21916852046216
1	C24	R1	7.33985000288462
1	C6	R1	7.05528243550119
1	C21	R1	7.65821148275179
1	C19	R1	7.14974711950468
1	C1	R1	7.33985000288462
1	C22	R1	7.25738784269265
1	C4	R1	7.28540221886225
1	C13	R1	7.25738784269265
1	C18	R1	7.37503943134692
1	C15	R1	7.4757334309664
1	C11	R1	7.4093909361377
1	C16	R1	7.34872815423108
1	C8	R1	7.38370429247405
1	C20	R1	7.10852445677817
1	C7	R1	7.34872815423108
2	C23	R1	7.467605550083
2	C17	R1	7.21916852046216
2	C12	R1	7.04439411935845
2	C10	R1	7.37503943134692
2	C3	R1	7.25738784269265
2	C14	R1	7.27612440527424
2	C5	R1	7.4594316186373
2	C9	R1	7.23840473932508
2	C24	R1	7.37503943134692
2	C21	R1	7.51569983828404
2	C19	R1	7.34872815423108
2	C1	R1	7.17990909001493
2	C22	R1	7.22881869049588
2	C4	R1	7.10852445677817
2	C13	R1	7.24792751344359
2	C18	R1	7.45121111183233
2	C15	R1	7.07681559705083
2	C11	R1	7.19967234483636
2	C16	R1	7.29462074889163
2	C8	R1	7.23840473932508
2	C20	R1	7.32192809488736
2	C7	R1	7.20945336562895
3	C23	R1	7.33091687811462
3	C17	R1	7.44294349584873
3	C12	R1	7.4594316186373
3	C10	R1	7.36632221424582
3	C3	R1	7.40087943628218
3	C14	R1	7.12928301694497
3	C5	R1	7.4594316186373
3	C9	R1	7.18982455888002
3	C24	R1	7.13955135239879
3	C6	R1	7.21916852046216
3	C21	R1	7.25738784269265
3	C19	R1	7.08746284125034
3	C22	R1	7.53915881110803
3	C4	R1	7.14974711950468
3	C13	R1	7.08746284125034
3	C18	R1	7.01122725542325
3	C15	R1	7.06608919045777
3	C11	R1	7.21916852046216
3	C16	R1	7.25738784269265
3	C8	R1	7.25738784269265
3	C7	R1	7.16992500144231
4	C23	R1	7.11894107272351
4	C17	R1	7.49984588708321
4	C12	R1	6.96578428466209
4	C10	R1	7.01122725542325
4	C3	R1	7.20945336562895
4	C14	R1	7.44294349584873
4	C5	R1	7.24792751344359
4	C9	R1	7.25738784269265
4	C24	R1	7.32192809488736
4	C6	R1	7.4093909361377
4	C21	R1	7.43462822763672
4	C19	R1	6.91886323727459
4	C1	R1	7.08746284125034
4	C4	R1	6.98868468677217
4	C13	R1	7.08746284125034
4	C18	R1	7.03342300153745
4	C15	R1	7.08746284125034
4	C11	R1	7.20945336562895
4	C16	R1	7.06608919045777
4	C8	R1	7.34872815423108
4	C7	R1	7.467605550083
5	C23	R1	7.02236781302845
5	C17	R1	7.02236781302845
5	C12	R1	7.18982455888002
5	C10	R1	7.33985000288462
5	C3	R1	7.39231742277876
5	C5	R1	7.38370429247405
5	C9	R1	7.3037807481771
5	C24	R1	7.02236781302845
5	C6	R1	7.01122725542325
5	C21	R1	7.43462822763672
5	C19	R1	7.09803208296053
5	C1	R1	7.36632221424582
5	C22	R1	7.38370429247405
5	C4	R1	7.32192809488736
5	C13	R1	7.13955135239879
5	C18	R1	6.83289001416474
5	C15	R1	7.2667865406949
5	C11	R1	7.27612440527424
5	C16	R1	7.01122725542325
5	C8	R1	7.07681559705083
5	C20	R1	7.04439411935845
5	C7	R1	7.12928301694497
6	C23	R1	7.20945336562895
6	C17	R1	7.27612440527424
6	C12	R1	7.65821148275179
6	C10	R1	7.11894107272351
6	C3	R1	7.27612440527424
6	C14	R1	7.20945336562895
6	C5	R1	7.2667865406949
6	C9	R1	7.40087943628218
6	C24	R1	7.31288295528436
6	C6	R1	7.2667865406949
6	C21	R1	7
6	C19	R1	7.22881869049588
6	C22	R1	7.11894107272351
6	C4	R1	7.24792751344359
6	C13	R1	7.24792751344359
6	C18	R1	6.96578428466209
6	C15	R1	7.43462822763672
6	C11	R1	7.11894107272351
6	C16	R1	7.36632221424582
6	C8	R1	7.20945336562895
6	C20	R1	7.43462822763672
6	C7	R1	6.85798099512757
7	C23	R1	7.20945336562895
7	C17	R1	7
7	C12	R1	7.03342300153745
7	C10	R1	7.38370429247405
7	C3	R1	7.12928301694497
7	C14	R1	7.58496250072116
7	C5	R1	7.38370429247405
7	C9	R1	6.91886323727459
7	C24	R1	7.29462074889163
7	C6	R1	7.27612440527424
7	C21	R1	7.63662462054365
7	C1	R1	7.11894107272351
7	C22	R1	6.83289001416474
7	C4	R1	6.88264304936184
7	C13	R1	7.38370429247405
7	C18	R1	7.09803208296053
7	C15	R1	7.13955135239879
7	C16	R1	7.14974711950468
7	C8	R1	6.97727992349992
7	C20	R1	7.16992500144231
7	C7	R1	7.15987133677839
8	C23	R1	7.33985000288462
8	C17	R1	7.33985000288462
8	C12	R1	7.21916852046216
8	C10	R1	7.09803208296053
8	C3	R1	7.13955135239879
8	C14	R1	7
8	C5	R1	7.59245703726808
8	C9	R1	7.35755200461808
8	C24	R1	7.04439411935845
8	C6	R1	7.39231742277876
8	C21	R1	7.20945336562895
8	C19	R1	7.59991284218713
8	C1	R1	7.10852445677817
8	C22	R1	7.4178525148859
8	C4	R1	7.31288295528436
8	C13	R1	7.03342300153745
8	C18	R1	7.27612440527424
8	C15	R1	7.08746284125034
8	C11	R1	7.02236781302845
8	C16	R1	7.39231742277876
8	C8	R1	7.15987133677839
8	C20	R1	7.51569983828404
8	C7	R1	7.03342300153745
9	C23	R1	7.37503943134692
9	C12	R1	7.40087943628218
9	C3	R1	6.96578428466209
9	C14	R1	7.15987133677839
9	C5	R1	7.06608919045777
9	C9	R1	7.17990909001493
9	C6	R1	7.15987133677839
9	C21	R1	7.07681559705083
9	C1	R1	7.09803208296053
9	C22	R1	6.75488750216347
9	C4	R1	6.88264304936184
9	C13	R1	7.20945336562895
9	C18	R1	7.4093909361377
9	C15	R1	7.62205181945638
9	C16	R1	7.11894107272351
9	C8	R1	7.29462074889163
9	C20	R1	7.44294349584873
9	C7	R1	7.76155123244448
10	C23	R1	7.18982455888002
10	C17	R1	7.2667865406949
10	C12	R1	7.31288295528436
10	C10	R1	7.21916852046216
10	C3	R1	7.2667865406949
10	C5	R1	7.04439411935845
10	C9	R1	7.32192809488736
10	C24	R1	7.22881869049588
10	C6	R1	7.74146698640115
10	C21	R1	7.2667865406949
10	C19	R1	6.95419631038687
10	C1	R1	7.25738784269265
10	C4	R1	7.12928301694497
10	C13	R1	7.32192809488736
10	C18	R1	7.11894107272351
10	C15	R1	7.28540221886225
10	C11	R1	7.28540221886225
10	C8	R1	7.55458885167764
10	C20	R1	7.10852445677817
10	C7	R1	7.20945336562895
11	C23	R1	6.94251450533924
11	C17	R1	7.21916852046216
11	C12	R1	7.35755200461808
11	C10	R1	7.4262647547021
11	C14	R1	7.39231742277876
11	C5	R1	7.36632221424582
11	C9	R1	7.56224242422107
11	C6	R1	7.15987133677839
11	C21	R1	7.467605550083
11	C1	R1	7.27612440527424
11	C4	R1	7.15987133677839
11	C13	R1	7.07681559705083
11	C18	R1	6.90689059560852
11	C15	R1	7.45121111183233
11	C11	R1	7.15987133677839
11	C8	R1	7.27612440527424
11	C20	R1	7.56224242422107
11	C7	R1	7.18982455888002
12	C17	R1	7.4594316186373
12	C12	R1	7.29462074889163
12	C10	R1	7.14974711950468
12	C3	R1	7.16992500144231
12	C5	R1	6.90689059560852
12	C9	R1	7.32192809488736
12	C24	R1	7.49984588708321
12	C6	R1	7.25738784269265
12	C21	R1	6.78135971352466
12	C19	R1	7.40087943628218
12	C1	R1	6.89481776330794
12	C22	R1	7.43462822763672
12	C4	R1	7.45121111183233
12	C13	R1	7.34872815423108
12	C18	R1	6.98868468677217
12	C15	R1	7.4262647547021
12	C11	R1	7.48381577726426
12	C16	R1	7.08746284125034
12	C8	R1	7.29462074889163
12	C20	R1	7.2667865406949
12	C7	R1	7.24792751344359
13	C23	R1	7.43462822763672
13	C17	R1	7.40087943628218
13	C12	R1	7.31288295528436
13	C10	R1	7.36632221424582
13	C3	R1	7.04439411935845
13	C14	R1	7.27612440527424
13	C5	R1	7.40087943628218
13	C9	R1	7.20945336562895
13	C24	R1	7.74146698640115
13	C6	R1	7.56224242422107
13	C21	R1	7.3037807481771
13	C19	R1	7.14974711950468
13	C1	R1	7.36632221424582
13	C22	R1	7.25738784269265
13	C4	R1	7.11894107272351
13	C13	R1	7.15987133677839
13	C18	R1	6.95419631038687
13	C15	R1	7.4093909361377
13	C11	R1	7.14974711950468
13	C16	R1	7.23840473932508
13	C8	R1	7.33985000288462
13	C20	R1	7.09803208296053
13	C7	R1	7.15987133677839
14	C23	R1	7.13955135239879
14	C17	R1	7.09803208296053
14	C12	R1	7.17990909001493
14	C10	R1	7.25738784269265
14	C3	R1	7.60733031374961
14	C14	R1	6.96578428466209
14	C5	R1	7.17990909001493
14	C9	R1	7.33985000288462
14	C24	R1	7.32192809488736
14	C6	R1	7.56985560833095
14	C19	R1	7.15987133677839
14	C1	R1	7.34872815423108
14	C22	R1	7.31288295528436
14	C4	R1	7.3037807481771
14	C13	R1	6.58496250072116
14	C18	R1	7.25738784269265
14	C15	R1	7.37503943134692
14	C11	R1	7.13955135239879
14	C16	R1	7.17990909001493
14	C8	R1	7.13955135239879
14	C20	R1	7.21916852046216
14	C7	R1	7.33091687811462
15	C23	R1	7.23840473932508
15	C12	R1	7.09803208296053
15	C10	R1	7.02236781302845
15	C3	R1	7.4093909361377
15	C14	R1	7.31288295528436
15	C5	R1	7.32192809488736
15	C9	R1	7.4262647547021
15	C24	R1	7.4757334309664
15	C6	R1	7.09803208296053
15	C21	R1	7.64385618977472
15	C19	R1	7.21916852046216
15	C1	R1	7.44294349584873
15	C22	R1	7.05528243550119
15	C13	R1	7.32192809488736
15	C18	R1	7.15987133677839
15	C15	R1	7.31288295528436
15	C11	R1	6.89481776330794
15	C16	R1	7.2667865406949
15	C8	R1	7.08746284125034
15	C20	R1	7.13955135239879
15	C7	R1	7.32192809488736
16	C23	R1	7.29462074889163
16	C17	R1	7.09803208296053
16	C12	R1	7.4093909361377
16	C10	R1	7.19967234483636
16	C3	R1	7.36632221424582
16	C14	R1	7.2667865406949
16	C5	R1	7.28540221886225
16	C9	R1	7.16992500144231
16	C24	R1	7.01122725542325
16	C6	R1	7.3037807481771
16	C21	R1	7.467605550083
16	C19	R1	7.28540221886225
16	C22	R1	7.56985560833095
16	C4	R1	7.2667865406949
16	C13	R1	7.52356195605701
16	C18	R1	7.18982455888002
16	C15	R1	7
16	C11	R1	7.13955135239879
16	C16	R1	6.90689059560852
16	C8	R1	7.22881869049588
16	C7	R1	7.4594316186373
17	C17	R1	7.74819284958946
17	C12	R1	7.40087943628218
17	C10	R1	7.3037807481771
17	C3	R1	7.09803208296053
17	C14	R1	7.67948009950545
17	C5	R1	7.03342300153745
17	C9	R1	7.51569983828404
17	C24	R1	7.28540221886225
17	C6	R1	7.36632221424582
17	C21	R1	6.96578428466209
17	C19	R1	7.10852445677817
17	C1	R1	7.53915881110803
17	C4	R1	7.22881869049588
17	C18	R1	7.22881869049588
17	C15	R1	7.27612440527424
17	C16	R1	6.98868468677217
17	C8	R1	7.12928301694497
17	C20	R1	7.17990909001493
17	C7	R1	7.3037807481771
18	C12	R1	7.23840473932508
18	C10	R1	6.88264304936184
18	C3	R1	7.34872815423108
18	C14	R1	6.96578428466209
18	C5	R1	7.33091687811462
18	C9	R1	7.02236781302845
18	C24	R1	7.14974711950468
18	C6	R1	7.10852445677817
18	C21	R1	7.18982455888002
18	C19	R1	7.33091687811462
18	C1	R1	7.28540221886225
18	C22	R1	7.23840473932508
18	C4	R1	7.27612440527424
18	C13	R1	7.25738784269265
18	C18	R1	7.2667865406949
18	C15	R1	7.34872815423108
18	C11	R1	7.53915881110803
18	C16	R1	7.27612440527424
18	C8	R1	7.13955135239879
18	C20	R1	7.4093909361377
18	C7	R1	7.3037807481771
19	C23	R1	7.29462074889163
19	C17	R1	7.43462822763672
19	C12	R1	7.28540221886225
19	C10	R1	7.33091687811462
19	C14	R1	7.33985000288462
19	C9	R1	7.17990909001493
19	C24	R1	6.8073549220576
19	C6	R1	7.23840473932508
19	C21	R1	7.12928301694497
19	C19	R1	7.25738784269265
19	C1	R1	7.59991284218713
19	C4	R1	7.34872815423108
19	C13	R1	7.3037807481771
19	C18	R1	7.14974711950468
19	C15	R1	7.27612440527424
19	C11	R1	7.34872815423108
19	C16	R1	7.17990909001493
19	C8	R1	6.74146698640115
19	C20	R1	6.96578428466209
19	C7	R1	7.18982455888002
20	C23	R1	7.08746284125034
20	C17	R1	7.21916852046216
20	C12	R1	7.08746284125034
20	C10	R1	7.23840473932508
20	C3	R1	7.17990909001493
20	C14	R1	7.44294349584873
20	C5	R1	7.32192809488736
20	C9	R1	7
20	C24	R1	7.05528243550119
20	C6	R1	7.33985000288462
20	C21	R1	7.2667865406949
20	C19	R1	7.2667865406949
20	C1	R1	7.4594316186373
20	C22	R1	7.22881869049588
20	C4	R1	7.36632221424582
20	C18	R1	7.18982455888002
20	C15	R1	7.15987133677839
20	C11	R1	7.18982455888002
20	C16	R1	6.97727992349992
20	C8	R1	7.48381577726426
20	C20	R1	7.35755200461808
20	C7	R1	7.02236781302845
21	C23	R1	7.3037807481771
21	C17	R1	7.34872815423108
21	C12	R1	7.05528243550119
21	C10	R1	7.40087943628218
21	C3	R1	6.91886323727459
21	C14	R1	7.21916852046216
21	C5	R1	7.65821148275179
21	C9	R1	7.55458885167764
21	C24	R1	7.15987133677839
21	C6	R1	7.31288295528436
21	C21	R1	7.45121111183233
21	C19	R1	7.06608919045777
21	C1	R1	7.06608919045777
21	C22	R1	7.32192809488736
21	C4	R1	7.59245703726808
21	C13	R1	7.17990909001493
21	C18	R1	7.23840473932508
21	C15	R1	7.11894107272351
21	C11	R1	7.18982455888002
21	C16	R1	7.467605550083
21	C8	R1	7.17990909001493
21	C20	R1	7.17990909001493
21	C7	R1	7.18982455888002
22	C23	R1	7.18982455888002
22	C17	R1	7.02236781302845
22	C12	R1	7.23840473932508
22	C10	R1	7.4594316186373
22	C14	R1	7.09803208296053
22	C5	R1	7.467605550083
22	C9	R1	7.05528243550119
22	C24	R1	7.28540221886225
22	C6	R1	6.95419631038687
22	C21	R1	7.32192809488736
22	C19	R1	7.37503943134692
22	C1	R1	7.40087943628218
22	C22	R1	7.22881869049588
22	C4	R1	7.4262647547021
22	C13	R1	7.23840473932508
22	C18	R1	7.13955135239879
22	C15	R1	7.15987133677839
22	C11	R1	7.37503943134692
22	C16	R1	6.95419631038687
22	C8	R1	7.31288295528436
22	C20	R1	7.4093909361377
22	C7	R1	7.12928301694497
23	C23	R1	6.90689059560852
23	C17	R1	7.36632221424582
23	C10	R1	7.27612440527424
23	C3	R1	7.12928301694497
23	C14	R1	7.03342300153745
23	C5	R1	7.75488750216347
23	C9	R1	7.28540221886225
23	C6	R1	7.39231742277876
23	C21	R1	7.39231742277876
23	C19	R1	7.23840473932508
23	C22	R1	7.49185309632967
23	C4	R1	7.13955135239879
23	C13	R1	7.25738784269265
23	C15	R1	7.11894107272351
23	C11	R1	7.52356195605701
23	C16	R1	7.23840473932508
23	C8	R1	7.52356195605701
23	C20	R1	7.13955135239879
23	C7	R1	7.4262647547021
24	C23	R1	7.29462074889163
24	C10	R1	6.96578428466209
24	C14	R1	7.4594316186373
24	C5	R1	7.38370429247405
24	C9	R1	7.65105169117893
24	C24	R1	7.10852445677817
24	C6	R1	7.19967234483636
24	C21	R1	7.59991284218713
24	C19	R1	7.4262647547021
24	C1	R1	7.31288295528436
24	C22	R1	7.34872815423108
24	C4	R1	7.19967234483636
24	C13	R1	7.02236781302845
24	C11	R1	6.93073733756289
24	C16	R1	7.39231742277876
24	C8	R1	6.95419631038687
24	C20	R1	6.96578428466209
24	C7	R1	7.05528243550119
25	C17	R1	7.22881869049588
25	C10	R1	7.29462074889163
25	C3	R1	7.25738784269265
25	C14	R1	7.10852445677817
25	C5	R1	7.4178525148859
25	C9	R1	6.94251450533924
25	C24	R1	7.4262647547021
25	C21	R1	7.11894107272351
25	C19	R1	7.40087943628218
25	C1	R1	7.39231742277876
25	C22	R1	7.4093909361377
25	C4	R1	7.467605550083
25	C18	R1	6.97727992349992
25	C11	R1	7.2667865406949
25	C16	R1	7.33985000288462
25	C20	R1	7.4178525148859
25	C7	R1	7.14974711950468
26	C23	R1	7.13955135239879
26	C17	R1	7.12928301694497
26	C12	R1	7.32192809488736
26	C10	R1	7.38370429247405
26	C3	R1	7.25738784269265
26	C14	R1	7.24792751344359
26	C9	R1	7.5077946401987
26	C24	R1	7.5077946401987
26	C6	R1	7.3037807481771
26	C21	R1	7.40087943628218
26	C19	R1	7.12928301694497
26	C1	R1	7.12928301694497
26	C22	R1	7.3037807481771
26	C4	R1	7.33091687811462
26	C13	R1	7.04439411935845
26	C15	R1	7.45121111183233
26	C11	R1	7.33985000288462
26	C16	R1	7.23840473932508
26	C8	R1	7.11894107272351
26	C20	R1	7.2667865406949
26	C7	R1	7.07681559705083
27	C23	R1	7.2667865406949
27	C17	R1	7.18982455888002
27	C10	R1	7.29462074889163
27	C3	R1	6.85798099512757
27	C14	R1	7.02236781302845
27	C5	R1	7.2667865406949
27	C9	R1	7.24792751344359
27	C24	R1	7.3037807481771
27	C6	R1	7.20945336562895
27	C21	R1	7.15987133677839
27	C19	R1	7.40087943628218
27	C1	R1	7.45121111183233
27	C4	R1	7.14974711950468
27	C13	R1	7.48381577726426
27	C18	R1	7.12928301694497
27	C15	R1	7.18982455888002
27	C11	R1	7.17990909001493
27	C16	R1	7.27612440527424
27	C8	R1	7.32192809488736
27	C20	R1	7.29462074889163
27	C7	R1	7.09803208296053
28	C17	R1	7.03342300153745
28	C12	R1	7.40087943628218
28	C10	R1	7.29462074889163
28	C3	R1	7.467605550083
28	C14	R1	6.98868468677217
28	C9	R1	7.22881869049588
28	C6	R1	7.20945336562895
28	C21	R1	6.93073733756289
28	C19	R1	7.2667865406949
28	C1	R1	7.16992500144231
28	C22	R1	7.12928301694497
28	C4	R1	7.15987133677839
28	C13	R1	7.09803208296053
28	C18	R1	7.53138146051631
28	C11	R1	7.34872815423108
28	C16	R1	7.19967234483636
28	C8	R1	7.49185309632967
28	C20	R1	7.45121111183233
28	C7	R1	7.23840473932508
29	C23	R1	7.17990909001493
29	C17	R1	6.96578428466209
29	C12	R1	7.4093909361377
29	C10	R1	7.29462074889163
29	C3	R1	7.2667865406949
29	C14	R1	7.39231742277876
29	C5	R1	7.17990909001493
29	C9	R1	7.25738784269265
29	C24	R1	7.19967234483636
29	C6	R1	7.16992500144231
29	C19	R1	7.22881869049588
29	C22	R1	7.21916852046216
29	C4	R1	7.28540221886225
29	C13	R1	7.2667865406949
29	C18	R1	7.03342300153745
29	C15	R1	7.21916852046216
29	C11	R1	7.09803208296053
29	C16	R1	7.32192809488736
29	C8	R1	7.38370429247405
29	C20	R1	7.36632221424582
29	C7	R1	7.14974711950468
30	C23	R1	7.18982455888002
30	C17	R1	7.18982455888002
30	C12	R1	7.14974711950468
30	C10	R1	7.4594316186373
30	C3	R1	7.19967234483636
30	C5	R1	7.29462074889163
30	C9	R1	7.03342300153745
30	C24	R1	7.33091687811462
30	C6	R1	7.4093909361377
30	C21	R1	7.49185309632967
30	C19	R1	6.89481776330794
30	C22	R1	7.11894107272351
30	C4	R1	7.21916852046216
30	C13	R1	7.37503943134692
30	C18	R1	6.68650052718322
30	C15	R1	7.18982455888002
30	C11	R1	6.98868468677217
30	C16	R1	7.15987133677839
30	C8	R1	7.08746284125034
30	C20	R1	7.11894107272351
30	C7	R1	6.97727992349992
31	C23	R1	6.96578428466209
31	C17	R1	7.18982455888002
31	C12	R1	7.44294349584873
31	C10	R1	7.43462822763672
31	C3	R1	7.31288295528436
31	C14	R1	7.27612440527424
31	C5	R1	7.22881869049588
31	C9	R1	7.4262647547021
31	C24	R1	7.4262647547021
31	C6	R1	7.36632221424582
31	C19	R1	7.16992500144231
31	C1	R1	7.4093909361377
31	C22	R1	7.20945336562895
31	C4	R1	7.07681559705083
31	C13	R1	7.20945336562895
31	C15	R1	7.06608919045777
31	C11	R1	7.23840473932508
31	C16	R1	6.98868468677217
31	C8	R1	7.45121111183233
31	C20	R1	6.96578428466209
31	C7	R1	7.17990909001493
32	C23	R1	7.16992500144231
32	C17	R1	7.12928301694497
32	C12	R1	7.33985000288462
32	C10	R1	7.57742882803575
32	C3	R1	7.10852445677817
32	C14	R1	7.09803208296053
32	C5	R1	7.15987133677839
32	C24	R1	7.05528243550119
32	C6	R1	7.14974711950468
32	C19	R1	7.15987133677839
32	C1	R1	7.39231742277876
32	C22	R1	7.19967234483636
32	C4	R1	7.467605550083
32	C13	R1	7.36632221424582
32	C18	R1	7.29462074889163
32	C15	R1	7.40087943628218
32	C11	R1	7.19967234483636
32	C8	R1	7.11894107272351
32	C20	R1	7.43462822763672
32	C7	R1	7.11894107272351
33	C23	R1	7.56224242422107
33	C17	R1	7.70043971814109
33	C12	R1	7.04439411935845
33	C10	R1	7.34872815423108
33	C3	R1	7.10852445677817
33	C14	R1	7.33091687811462
33	C5	R1	7.34872815423108
33	C9	R1	7.4093909361377
33	C24	R1	7.23840473932508
33	C6	R1	7.20945336562895
33	C21	R1	7.04439411935845
33	C22	R1	7.15987133677839
33	C4	R1	7.05528243550119
33	C13	R1	7.65105169117893
33	C18	R1	7.45121111183233
33	C15	R1	7.09803208296053
33	C11	R1	7.20945336562895
33	C16	R1	7.24792751344359
33	C8	R1	7.11894107272351
33	C20	R1	7.51569983828404
33	C7	R1	7.3037807481771
34	C23	R1	7.31288295528436
34	C17	R1	7.17990909001493
34	C12	R1	7.20945336562895
34	C10	R1	7.22881869049588
34	C3	R1	7.16992500144231
34	C14	R1	7.31288295528436
34	C5	R1	7.33091687811462
34	C24	R1	7.08746284125034
34	C6	R1	7.21916852046216
34	C21	R1	7.04439411935845
34	C19	R1	7.43462822763672
34	C1	R1	7.23840473932508
34	C22	R1	7.17990909001493
34	C4	R1	7.2667865406949
34	C13	R1	7.27612440527424
34	C18	R1	7.28540221886225
34	C15	R1	7.24792751344359
34	C11	R1	7.43462822763672
34	C16	R1	7.03342300153745
34	C8	R1	7.18982455888002
34	C20	R1	7.33985000288462
34	C7	R1	7.34872815423108
35	C23	R1	7.16992500144231
35	C17	R1	7.27612440527424
35	C12	R1	7.39231742277876
35	C10	R1	6.95419631038687
35	C3	R1	7.24792751344359
35	C14	R1	7.44294349584873
35	C5	R1	6.95419631038687
35	C9	R1	6.98868468677217
35	C24	R1	7.32192809488736
35	C6	R1	7.40087943628218
35	C21	R1	7.24792751344359
35	C19	R1	7.29462074889163
35	C1	R1	7.17990909001493
35	C22	R1	7.64385618977472
35	C4	R1	7.29462074889163
35	C18	R1	7.10852445677817
35	C15	R1	7.18982455888002
35	C11	R1	7.20945336562895
35	C16	R1	7.11894107272351
35	C8	R1	6.84549005094437
35	C20	R1	7.31288295528436
35	C7	R1	7.10852445677817
36	C23	R1	7.56224242422107
36	C17	R1	7.08746284125034
36	C12	R1	7.17990909001493
36	C10	R1	6.94251450533924
36	C3	R1	7.29462074889163
36	C5	R1	7.20945336562895
36	C9	R1	7.3037807481771
36	C24	R1	7.07681559705083
36	C6	R1	7.32192809488736
36	C21	R1	7.4093909361377
36	C19	R1	7.467605550083
36	C1	R1	7.22881869049588
36	C22	R1	7.27612440527424
36	C4	R1	7.25738784269265
36	C13	R1	7.17990909001493
36	C18	R1	7.03342300153745
36	C15	R1	7.12928301694497
36	C11	R1	7.14974711950468
36	C8	R1	7.34872815423108
36	C20	R1	7.32192809488736
36	C7	R1	7.70735913208088
37	C23	R1	7.49185309632967
37	C17	R1	7.44294349584873
37	C12	R1	7.4093909361377
37	C10	R1	7.27612440527424
37	C3	R1	7.15987133677839
37	C14	R1	7.3037807481771
37	C9	R1	7.3037807481771
37	C24	R1	7.54689445988764
37	C6	R1	7.2667865406949
37	C21	R1	7.39231742277876
37	C19	R1	7.25738784269265
37	C1	R1	7.52356195605701
37	C22	R1	7.3037807481771
37	C4	R1	7.33985000288462
37	C18	R1	7.18982455888002
37	C15	R1	7.34872815423108
37	C11	R1	7
37	C16	R1	7.19967234483636
37	C8	R1	7.14974711950468
37	C20	R1	7.01122725542325
37	C7	R1	7.39231742277876
38	C23	R1	7.36632221424582
38	C17	R1	7.02236781302845
38	C12	R1	7.16992500144231
38	C10	R1	7.20945336562895
38	C3	R1	7.15987133677839
38	C14	R1	7.08746284125034
38	C24	R1	7.36632221424582
38	C6	R1	7.21916852046216
38	C21	R1	6.95419631038687
38	C19	R1	7.27612440527424
38	C1	R1	7.27612440527424
38	C22	R1	7.5077946401987
38	C4	R1	7.16992500144231
38	C13	R1	7.28540221886225
38	C18	R1	6.93073733756289
38	C15	R1	7.29462074889163
38	C11	R1	7.23840473932508
38	C16	R1	7.40087943628218
38	C8	R1	7.23840473932508
38	C20	R1	7.18982455888002
38	C7	R1	7.14974711950468
39	C17	R1	7.38370429247405
39	C12	R1	7.12928301694497
39	C10	R1	7.05528243550119
39	C3	R1	7.32192809488736
39	C14	R1	7.25738784269265
39	C5	R1	7.20945336562895
39	C9	R1	7.22881869049588
39	C6	R1	7.40087943628218
39	C21	R1	7.32192809488736
39	C19	R1	7.08746284125034
39	C1	R1	7.45121111183233
39	C22	R1	6.97727992349992
39	C4	R1	7.3037807481771
39	C13	R1	7.3037807481771
39	C15	R1	6.84549005094437
39	C11	R1	7.05528243550119
39	C16	R1	7.4178525148859
39	C8	R1	7.28540221886225
39	C20	R1	7.33091687811462
39	C7	R1	7.11894107272351
40	C23	R1	7.25738784269265
40	C17	R1	7.18982455888002
40	C12	R1	7.23840473932508
40	C10	R1	7.17990909001493
40	C3	R1	7.31288295528436
40	C14	R1	7.15987133677839
40	C5	R1	7.22881869049588
40	C9	R1	7.05528243550119
40	C24	R1	7.2667865406949
40	C6	R1	7.17990909001493
40	C21	R1	7.43462822763672
40	C19	R1	7.21916852046216
40	C1	R1	7.27612440527424
40	C22	R1	7.07681559705083
40	C4	R1	7.2667865406949
40	C18	R1	7.04439411935845
40	C15	R1	7.25738784269265
40	C11	R1	7.4594316186373
40	C16	R1	7.25738784269265
40	C8	R1	7
40	C7	R1	7.4178525148859
41	C23	R1	7.55458885167764
41	C17	R1	7.4178525148859
41	C12	R1	7.35755200461808
41	C10	R1	7.29462074889163
41	C3	R1	7.4262647547021
41	C14	R1	7.39231742277876
41	C9	R1	7.14974711950468
41	C24	R1	7.35755200461808
41	C6	R1	7.3037807481771
41	C21	R1	7.3037807481771
41	C22	R1	7.15987133677839
41	C4	R1	7.15987133677839
41	C13	R1	7.45121111183233
41	C18	R1	7.25738784269265
41	C15	R1	7.28540221886225
41	C11	R1	7.07681559705083
41	C16	R1	6.91886323727459
41	C8	R1	7.53138146051631
41	C20	R1	7.20945336562895
42	C23	R1	7.33091687811462
42	C17	R1	7.56985560833095
42	C12	R1	7.16992500144231
42	C10	R1	6.85798099512757
42	C3	R1	6.96578428466209
42	C14	R1	7.52356195605701
42	C5	R1	7
42	C9	R1	7.4178525148859
42	C24	R1	7.07681559705083
42	C6	R1	7.4093909361377
42	C21	R1	7.25738784269265
42	C19	R1	7.09803208296053
42	C1	R1	7.4594316186373
42	C22	R1	7
42	C4	R1	7.02236781302845
42	C13	R1	7.3037807481771
42	C18	R1	7.32192809488736
42	C15	R1	7.32192809488736
42	C11	R1	7.20945336562895
42	C16	R1	6.96578428466209
42	C8	R1	7.49984588708321
42	C20	R1	7.29462074889163
42	C7	R1	7.4093909361377
43	C23	R1	7.09803208296053
43	C17	R1	7.18982455888002
43	C10	R1	7.33091687811462
43	C3	R1	7.14974711950468
43	C14	R1	7.08746284125034
43	C9	R1	7.19967234483636
43	C24	R1	7.32192809488736
43	C6	R1	7.19967234483636
43	C21	R1	7.37503943134692
43	C1	R1	7.24792751344359
43	C22	R1	7.14974711950468
43	C4	R1	7.22881869049588
43	C13	R1	7.32192809488736
43	C18	R1	7.23840473932508
43	C15	R1	7.52356195605701
43	C11	R1	7.4178525148859
43	C16	R1	7.4757334309664
43	C8	R1	7.23840473932508
43	C20	R1	7.39231742277876
43	C7	R1	7.05528243550119
44	C23	R1	7.38370429247405
44	C17	R1	7.31288295528436
44	C12	R1	7.61470984411521
44	C10	R1	7.29462074889163
44	C3	R1	7.01122725542325
44	C14	R1	7.15987133677839
44	C5	R1	7.4262647547021
44	C9	R1	7.35755200461808
44	C24	R1	7.25738784269265
44	C6	R1	7.25738784269265
44	C21	R1	7.3037807481771
44	C19	R1	7.21916852046216
44	C22	R1	7.02236781302845
44	C4	R1	7.23840473932508
44	C13	R1	6.93073733756289
44	C15	R1	7.10852445677817
44	C11	R1	7.29462074889163
44	C16	R1	7.37503943134692
44	C8	R1	7.5077946401987
44	C20	R1	7.51569983828404
44	C7	R1	7.33091687811462
45	C23	R1	6.90689059560852
45	C17	R1	7.44294349584873
45	C12	R1	6.94251450533924
45	C10	R1	7.40087943628218
45	C3	R1	6.93073733756289
45	C14	R1	7.12928301694497
45	C5	R1	7.36632221424582
45	C9	R1	7.16992500144231
45	C24	R1	7.19967234483636
45	C21	R1	7.21916852046216
45	C19	R1	7.33985000288462
45	C1	R1	7.38370429247405
45	C22	R1	7.27612440527424
45	C4	R1	7.36632221424582
45	C13	R1	7.21916852046216
45	C18	R1	7.2667865406949
45	C15	R1	7.31288295528436
45	C11	R1	7.13955135239879
45	C16	R1	7.13955135239879
45	C8	R1	7.44294349584873
45	C20	R1	7.467605550083
45	C7	R1	7
46	C23	R1	7.35755200461808
46	C17	R1	7.45121111183233
46	C12	R1	7.10852445677817
46	C10	R1	7.4594316186373
46	C3	R1	7.4178525148859
46	C14	R1	7.23840473932508
46	C5	R1	7.03342300153745
46	C24	R1	7.62935662007961
46	C6	R1	6.98868468677217
46	C21	R1	7.2667865406949
46	C19	R1	7.2667865406949
46	C1	R1	7.33091687811462
46	C22	R1	7.32192809488736
46	C13	R1	6.97727992349992
46	C18	R1	7.08746284125034
46	C15	R1	7.2667865406949
46	C11	R1	7.39231742277876
46	C16	R1	7.21916852046216
46	C8	R1	7.16992500144231
46	C20	R1	7.467605550083
47	C23	R1	7.40087943628218
47	C17	R1	7.13955135239879
47	C12	R1	7.12928301694497
47	C10	R1	7.37503943134692
47	C3	R1	7.27612440527424
47	C14	R1	7.23840473932508
47	C5	R1	7.33985000288462
47	C9	R1	7.2667865406949
47	C6	R1	7.4262647547021
47	C21	R1	7.06608919045777
47	C19	R1	7.12928301694497
47	C1	R1	7.22881869049588
47	C22	R1	7.10852445677817
47	C4	R1	7.07681559705083
47	C18	R1	7.20945336562895
47	C15	R1	7.21916852046216
47	C11	R1	7.05528243550119
47	C16	R1	7.3037807481771
47	C8	R1	7.17990909001493
47	C20	R1	7.20945336562895
47	C7	R1	7.35755200461808
48	C17	R1	7.33091687811462
48	C12	R1	7.4757334309664
48	C10	R1	7.01122725542325
48	C14	R1	7.4262647547021
48	C5	R1	7.65105169117893
48	C9	R1	6.95419631038687
48	C24	R1	7.53915881110803
48	C6	R1	7.66533591718518
48	C21	R1	7.43462822763672
48	C19	R1	7.06608919045777
48	C1	R1	7.59991284218713
48	C22	R1	7.31288295528436
48	C4	R1	7.27612440527424
48	C13	R1	7.2667865406949
48	C18	R1	6.95419631038687
48	C11	R1	6.8703647195834
48	C16	R1	7.14974711950468
48	C8	R1	7.467605550083
48	C20	R1	7.13955135239879
48	C7	R1	7.28540221886225
49	C23	R1	7.14974711950468
49	C17	R1	7.07681559705083
49	C12	R1	7.4262647547021
49	C10	R1	7.07681559705083
49	C3	R1	7.14974711950468
49	C14	R1	7.38370429247405
49	C5	R1	7.10852445677817
49	C9	R1	7.09803208296053
49	C24	R1	7.53138146051631
49	C21	R1	7.03342300153745
49	C19	R1	7.39231742277876
49	C1	R1	7.15987133677839
49	C22	R1	7.23840473932508
49	C4	R1	7.31288295528436
49	C13	R1	7.73470962022584
49	C15	R1	7.4093909361377
49	C11	R1	7.23840473932508
49	C16	R1	7.06608919045777
49	C8	R1	7.27612440527424
49	C20	R1	7.37503943134692
49	C7	R1	6.85798099512757
50	C23	R1	6.89481776330794
50	C17	R1	7.28540221886225
50	C12	R1	7.38370429247405
50	C10	R1	7.2667865406949
50	C3	R1	7.34872815423108
50	C14	R1	7.13955135239879
50	C5	R1	7.14974711950468
50	C9	R1	7.22881869049588
50	C24	R1	7.19967234483636
50	C6	R1	7.15987133677839
50	C19	R1	7.22881869049588
50	C1	R1	7.5077946401987
50	C22	R1	7.43462822763672
50	C4	R1	7.25738784269265
50	C13	R1	7.09803208296053
50	C18	R1	7.28540221886225
50	C15	R1	7.14974711950468
50	C11	R1	7.58496250072116
50	C16	R1	7.32192809488736
50	C8	R1	6.96578428466209
50	C20	R1	7.4757334309664
50	C7	R1	7.19967234483636
51	C23	R1	7.63662462054365
51	C17	R1	7.39231742277876
51	C12	R1	7.5077946401987
51	C10	R1	7.21916852046216
51	C3	R1	7.15987133677839
51	C14	R1	7.24792751344359
51	C5	R1	6.90689059560852
51	C24	R1	7.16992500144231
51	C6	R1	7.21916852046216
51	C21	R1	7.29462074889163
51	C19	R1	7.23840473932508
51	C1	R1	7.31288295528436
51	C22	R1	7.14974711950468
51	C4	R1	7.04439411935845
51	C13	R1	7.09803208296053
51	C18	R1	6.91886323727459
51	C15	R1	7.29462074889163
51	C11	R1	7.07681559705083
51	C16	R1	7.40087943628218
51	C8	R1	7.43462822763672
51	C20	R1	7.45121111183233
51	C7	R1	7.38370429247405
52	C23	R1	7.2667865406949
52	C17	R1	7.4178525148859
52	C12	R1	7.25738784269265
52	C10	R1	7.38370429247405
52	C3	R1	7.35755200461808
52	C5	R1	7.14974711950468
52	C9	R1	7.19967234483636
52	C24	R1	7.33985000288462
52	C6	R1	7.25738784269265
52	C21	R1	7.17990909001493
52	C19	R1	7.31288295528436
52	C1	R1	7.27612440527424
52	C22	R1	7.467605550083
52	C4	R1	7.31288295528436
52	C13	R1	7.4594316186373
52	C18	R1	7.467605550083
52	C15	R1	7.4757334309664
52	C11	R1	7.01122725542325
52	C16	R1	6.93073733756289
52	C8	R1	7.4178525148859
52	C20	R1	7.2667865406949
52	C7	R1	7.37503943134692
53	C23	R1	7.35755200461808
53	C17	R1	7.13955135239879
53	C12	R1	7.12928301694497
53	C10	R1	7.32192809488736
53	C3	R1	7.10852445677817
53	C14	R1	7.19967234483636
53	C5	R1	7.02236781302845
53	C24	R1	7.04439411935845
53	C6	R1	7.05528243550119
53	C21	R1	7.35755200461808
53	C19	R1	7.05528243550119
53	C1	R1	7.09803208296053
53	C22	R1	7.27612440527424
53	C4	R1	7.09803208296053
53	C13	R1	7.17990909001493
53	C18	R1	7.15987133677839
53	C15	R1	7.08746284125034
53	C11	R1	7.36632221424582
53	C16	R1	7.44294349584873
53	C20	R1	7.4093909361377
53	C7	R1	7.4594316186373
54	C23	R1	7.14974711950468
54	C12	R1	7.4262647547021
54	C3	R1	7.19967234483636
54	C14	R1	7.14974711950468
54	C9	R1	7.38370429247405
54	C24	R1	7.3037807481771
54	C6	R1	6.91886323727459
54	C21	R1	7.14974711950468
54	C19	R1	7.40087943628218
54	C1	R1	6.97727992349992
54	C22	R1	7.28540221886225
54	C4	R1	7.38370429247405
54	C13	R1	7.16992500144231
54	C18	R1	7.07681559705083
54	C15	R1	7.25738784269265
54	C11	R1	7.25738784269265
54	C16	R1	7.33091687811462
54	C8	R1	7.23840473932508
54	C20	R1	7.467605550083
55	C23	R1	7.13955135239879
55	C17	R1	7.25738784269265
55	C12	R1	7.20945336562895
55	C10	R1	7.24792751344359
55	C14	R1	7.43462822763672
55	C5	R1	7.08746284125034
55	C9	R1	7.4178525148859
55	C24	R1	7.76818432477693
55	C6	R1	7.45121111183233
55	C21	R1	7.43462822763672
55	C19	R1	7.15987133677839
55	C1	R1	7.28540221886225
55	C22	R1	7.55458885167764
55	C4	R1	7.37503943134692
55	C13	R1	7.33985000288462
55	C18	R1	7.14974711950468
55	C11	R1	7.28540221886225
55	C8	R1	7.36632221424582
55	C20	R1	7.20945336562895
55	C7	R1	7.44294349584873
56	C23	R1	7.04439411935845
56	C17	R1	7.11894107272351
56	C12	R1	7.3037807481771
56	C10	R1	7.44294349584873
56	C3	R1	7.17990909001493
56	C14	R1	6.83289001416474
56	C9	R1	7.4178525148859
56	C24	R1	7.33091687811462
56	C6	R1	7.21916852046216
56	C21	R1	7.21916852046216
56	C19	R1	7.4757334309664
56	C22	R1	7.24792751344359
56	C4	R1	7.24792751344359
56	C13	R1	7.09803208296053
56	C18	R1	7.08746284125034
56	C11	R1	7.04439411935845
56	C16	R1	7.3037807481771
56	C8	R1	7.22881869049588
56	C20	R1	7.33985000288462
56	C7	R1	7.38370429247405
57	C23	R1	7.24792751344359
57	C17	R1	6.96578428466209
57	C10	R1	6.8073549220576
57	C3	R1	7.32192809488736
57	C14	R1	7.31288295528436
57	C9	R1	7.4262647547021
57	C6	R1	7.24792751344359
57	C21	R1	7.37503943134692
57	C19	R1	7.36632221424582
57	C1	R1	7.4594316186373
57	C22	R1	7.34872815423108
57	C4	R1	7.34872815423108
57	C18	R1	7.22881869049588
57	C15	R1	7.19967234483636
57	C11	R1	7.21916852046216
57	C8	R1	7.10852445677817
57	C20	R1	7.14974711950468
57	C7	R1	6.97727992349992
58	C23	R1	7.37503943134692
58	C17	R1	7.27612440527424
58	C12	R1	7.13955135239879
58	C10	R1	7.37503943134692
58	C3	R1	6.96578428466209
58	C14	R1	6.93073733756289
58	C5	R1	7.09803208296053
58	C9	R1	7.24792751344359
58	C24	R1	7.06608919045777
58	C6	R1	7.35755200461808
58	C19	R1	6.89481776330794
58	C1	R1	7.19967234483636
58	C22	R1	7.21916852046216
58	C4	R1	7.55458885167764
58	C13	R1	6.85798099512757
58	C18	R1	7.05528243550119
58	C15	R1	7.33985000288462
58	C11	R1	6.85798099512757
58	C16	R1	7.27612440527424
58	C8	R1	7.44294349584873
58	C20	R1	7.43462822763672
58	C7	R1	7.21916852046216
59	C23	R1	7.33091687811462
59	C17	R1	7.23840473932508
59	C12	R1	7.04439411935845
59	C10	R1	7.22881869049588
59	C3	R1	7.32192809488736
59	C14	R1	6.8073549220576
59	C5	R1	7.33091687811462
59	C9	R1	7.23840473932508
59	C24	R1	7.4178525148859
59	C6	R1	7.39231742277876
59	C21	R1	7.44294349584873
59	C19	R1	7.19967234483636
59	C1	R1	7.19967234483636
59	C22	R1	7.27612440527424
59	C4	R1	7.09803208296053
59	C13	R1	7.66533591718518
59	C18	R1	7.20945336562895
59	C15	R1	7.06608919045777
59	C11	R1	7.07681559705083
59	C16	R1	7.3037807481771
59	C8	R1	7.17990909001493
59	C7	R1	7.16992500144231
60	C23	R1	7.18982455888002
60	C17	R1	7.39231742277876
60	C12	R1	7.40087943628218
60	C10	R1	7.18982455888002
60	C14	R1	7.16992500144231
60	C5	R1	7.40087943628218
60	C9	R1	6.93073733756289
60	C24	R1	7.15987133677839
60	C6	R1	7.467605550083
60	C21	R1	7.33985000288462
60	C19	R1	7.36632221424582
60	C22	R1	7.33985000288462
60	C4	R1	7.43462822763672
60	C13	R1	7.467605550083
60	C18	R1	7.23840473932508
60	C11	R1	7.35755200461808
60	C16	R1	6.97727992349992
60	C8	R1	7.03342300153745
60	C20	R1	7.15987133677839
60	C7	R1	7.43462822763672
61	C23	R1	7.25738784269265
61	C17	R1	7.16992500144231
61	C12	R1	7.33985000288462
61	C10	R1	7.3037807481771
61	C3	R1	7.03342300153745
61	C14	R1	7.31288295528436
61	C5	R1	7.16992500144231
61	C9	R1	7.18982455888002
61	C24	R1	7.17990909001493
61	C6	R1	7.28540221886225
61	C19	R1	7.23840473932508
61	C1	R1	7.18982455888002
61	C4	R1	7.27612440527424
61	C18	R1	7.25738784269265
61	C15	R1	7.40087943628218
61	C11	R1	7.2667865406949
61	C16	R1	7.03342300153745
61	C8	R1	7.11894107272351
61	C20	R1	6.76818432477693
61	C7	R1	7.19967234483636
62	C23	R1	7.3037807481771
62	C17	R1	7.01122725542325
62	C12	R1	7.33091687811462
62	C10	R1	7.09803208296053
62	C3	R1	7.12928301694497
62	C14	R1	7.2667865406949
62	C9	R1	7.33091687811462
62	C24	R1	7.2667865406949
62	C6	R1	7.04439411935845
62	C21	R1	7.22881869049588
62	C19	R1	7.08746284125034
62	C1	R1	7.08746284125034
62	C22	R1	7.4178525148859
62	C4	R1	7.28540221886225
62	C13	R1	7.55458885167764
62	C18	R1	7.29462074889163
62	C15	R1	7.38370429247405
62	C11	R1	7.08746284125034
62	C16	R1	6.94251450533924
62	C20	R1	7.45121111183233
62	C7	R1	6.97727992349992
63	C23	R1	7.03342300153745
63	C17	R1	7.40087943628218
63	C12	R1	6.96578428466209
63	C10	R1	7.37503943134692
63	C3	R1	7.43462822763672
63	C14	R1	7.22881869049588
63	C5	R1	7.16992500144231
63	C9	R1	7.35755200461808
63	C24	R1	7.13955135239879
63	C6	R1	7.12928301694497
63	C21	R1	7.05528243550119
63	C19	R1	7.467605550083
63	C1	R1	7.35755200461808
63	C22	R1	7.10852445677817
63	C4	R1	7.16992500144231
63	C13	R1	7.33985000288462
63	C18	R1	7.20945336562895
63	C15	R1	7.24792751344359
63	C11	R1	7.20945336562895
63	C8	R1	7.40087943628218
63	C20	R1	7.24792751344359
64	C23	R1	7.27612440527424
64	C12	R1	6.93073733756289
64	C10	R1	7.60733031374961
64	C3	R1	7.33091687811462
64	C14	R1	7.4594316186373
64	C5	R1	7.08746284125034
64	C9	R1	7.29462074889163
64	C24	R1	7.49185309632967
64	C6	R1	7.05528243550119
64	C21	R1	7.24792751344359
64	C19	R1	7.57742882803575
64	C1	R1	7.27612440527424
64	C22	R1	7.27612440527424
64	C4	R1	7.16992500144231
64	C13	R1	7.4262647547021
64	C18	R1	7.35755200461808
64	C15	R1	7.23840473932508
64	C11	R1	7.4178525148859
64	C16	R1	7.40087943628218
64	C20	R1	7.34872815423108
64	C7	R1	7.23840473932508
65	C23	R1	7.24792751344359
65	C17	R1	7.52356195605701
65	C12	R1	7.16992500144231
65	C10	R1	7.25738784269265
65	C3	R1	7.40087943628218
65	C14	R1	7.36632221424582
65	C5	R1	7.27612440527424
65	C9	R1	7.49984588708321
65	C24	R1	7.31288295528436
65	C6	R1	7.4262647547021
65	C21	R1	7.45121111183233
65	C19	R1	7.38370429247405
65	C1	R1	7.18982455888002
65	C22	R1	7.11894107272351
65	C4	R1	7.19967234483636
65	C15	R1	7.33091687811462
65	C11	R1	7.16992500144231
65	C16	R1	7.4178525148859
65	C8	R1	7.3037807481771
65	C20	R1	7.65821148275179
65	C7	R1	7.19967234483636
66	C23	R1	7.4093909361377
66	C17	R1	7.37503943134692
66	C12	R1	7.22881869049588
66	C10	R1	7.38370429247405
66	C3	R1	7.21916852046216
66	C14	R1	7.18982455888002
66	C5	R1	7.13955135239879
66	C9	R1	7.06608919045777
66	C24	R1	7.11894107272351
66	C6	R1	7.18982455888002
66	C21	R1	7.28540221886225
66	C19	R1	7.38370429247405
66	C1	R1	7.08746284125034
66	C22	R1	7.55458885167764
66	C4	R1	7.10852445677817
66	C13	R1	7.38370429247405
66	C18	R1	7.32192809488736
66	C15	R1	6.98868468677217
66	C11	R1	7.3037807481771
66	C16	R1	7.01122725542325
66	C8	R1	7.25738784269265
66	C20	R1	7
66	C7	R1	7.33091687811462
67	C17	R1	7.27612440527424
67	C12	R1	7.38370429247405
67	C10	R1	6.96578428466209
67	C3	R1	7.12928301694497
67	C14	R1	7.15987133677839
67	C5	R1	7.45121111183233
67	C24	R1	7.3037807481771
67	C6	R1	7.27612440527424
67	C21	R1	7.25738784269265
67	C19	R1	7.16992500144231
67	C1	R1	7.44294349584873
67	C22	R1	7.4262647547021
67	C4	R1	7.3037807481771
67	C13	R1	7.27612440527424
67	C18	R1	7.51569983828404
67	C15	R1	7.35755200461808
67	C11	R1	7.2667865406949
67	C16	R1	7.09803208296053
67	C8	R1	7.4594316186373
67	C20	R1	7.4178525148859
67	C7	R1	7.15987133677839
68	C23	R1	6.97727992349992
68	C17	R1	7.43462822763672
68	C10	R1	7.20945336562895
68	C3	R1	6.79441586635011
68	C5	R1	7.44294349584873
68	C9	R1	7.29462074889163
68	C6	R1	7.18982455888002
68	C21	R1	7.23840473932508
68	C19	R1	7.10852445677817
68	C1	R1	7.15987133677839
68	C22	R1	7.05528243550119
68	C4	R1	7.13955135239879
68	C13	R1	7.3037807481771
68	C18	R1	7.19967234483636
68	C15	R1	7.16992500144231
68	C16	R1	7.4262647547021
68	C8	R1	7.27612440527424
68	C20	R1	7.18982455888002
68	C7	R1	7.4262647547021
69	C23	R1	7.01122725542325
69	C17	R1	7.33985000288462
69	C12	R1	7.24792751344359
69	C10	R1	7.3037807481771
69	C14	R1	7.19967234483636
69	C5	R1	7.34872815423108
69	C9	R1	7.29462074889163
69	C24	R1	7.29462074889163
69	C6	R1	7.09803208296053
69	C21	R1	6.96578428466209
69	C19	R1	7.01122725542325
69	C1	R1	7.45121111183233
69	C22	R1	7.24792751344359
69	C4	R1	7.2667865406949
69	C15	R1	6.91886323727459
69	C11	R1	7.21916852046216
69	C16	R1	7.10852445677817
69	C8	R1	7.11894107272351
69	C20	R1	7.51569983828404
69	C7	R1	7.24792751344359
70	C23	R1	7.17990909001493
70	C17	R1	7.4594316186373
70	C12	R1	7.2667865406949
70	C10	R1	7.03342300153745
70	C14	R1	7.22881869049588
70	C5	R1	7.4594316186373
70	C9	R1	7.21916852046216
70	C24	R1	7.14974711950468
70	C6	R1	7.5077946401987
70	C21	R1	7.28540221886225
70	C19	R1	7.17990909001493
70	C1	R1	7.08746284125034
70	C22	R1	7.33091687811462
70	C4	R1	7.14974711950468
70	C13	R1	7.39231742277876
70	C18	R1	7.08746284125034
70	C15	R1	7.39231742277876
70	C11	R1	7.31288295528436
70	C16	R1	7.4178525148859
70	C8	R1	7.35755200461808
70	C20	R1	7.51569983828404
70	C7	R1	7.40087943628218
71	C23	R1	7.467605550083
71	C17	R1	7.20945336562895
71	C12	R1	7.3037807481771
71	C10	R1	7.4594316186373
71	C3	R1	7.07681559705083
71	C14	R1	7.33985000288462
71	C5	R1	7.04439411935845
71	C9	R1	7.05528243550119
71	C24	R1	7.4178525148859
71	C21	R1	7.33091687811462
71	C19	R1	6.97727992349992
71	C1	R1	7.02236781302845
71	C22	R1	7.44294349584873
71	C4	R1	7.59991284218713
71	C13	R1	6.97727992349992
71	C15	R1	7.21916852046216
71	C11	R1	7.16992500144231
71	C16	R1	7.5077946401987
71	C8	R1	6.94251450533924
71	C20	R1	7.52356195605701
71	C7	R1	7.25738784269265
72	C23	R1	7.49185309632967
72	C17	R1	7.21916852046216
72	C12	R1	7.23840473932508
72	C10	R1	6.75488750216347
72	C3	R1	7.20945336562895
72	C14	R1	7.49185309632967
72	C5	R1	7.21916852046216
72	C9	R1	6.97727992349992
72	C24	R1	7.14974711950468
72	C6	R1	7.45121111183233
72	C21	R1	7.27612440527424
72	C19	R1	7.25738784269265
72	C1	R1	7.02236781302845
72	C22	R1	7.04439411935845
72	C13	R1	7.14974711950468
72	C18	R1	7.3037807481771
72	C15	R1	7.03342300153745
72	C11	R1	7.11894107272351
72	C16	R1	7.33985000288462
72	C8	R1	7.24792751344359
72	C20	R1	7.27612440527424
72	C7	R1	7.31288295528436
73	C23	R1	7.21916852046216
73	C17	R1	7.21916852046216
73	C12	R1	7.25738784269265
73	C10	R1	7.23840473932508
73	C3	R1	7.4594316186373
73	C14	R1	7.49185309632967
73	C5	R1	7.43462822763672
73	C9	R1	7.07681559705083
73	C24	R1	7.20945336562895
73	C6	R1	7.49185309632967
73	C21	R1	7.22881869049588
73	C19	R1	7.27612440527424
73	C1	R1	7.4262647547021
73	C22	R1	7.04439411935845
73	C4	R1	7.32192809488736
73	C13	R1	7.12928301694497
73	C18	R1	7.14974711950468
73	C15	R1	7.09803208296053
73	C11	R1	7.05528243550119
73	C16	R1	7.21916852046216
73	C8	R1	7.49185309632967
73	C20	R1	7.22881869049588
73	C7	R1	7.13955135239879
74	C17	R1	6.91886323727459
74	C10	R1	7.29462074889163
74	C3	R1	7.34872815423108
74	C14	R1	7.53138146051631
74	C5	R1	7.03342300153745
74	C9	R1	7.4262647547021
74	C24	R1	7.14974711950468
74	C6	R1	7.32192809488736
74	C21	R1	7.43462822763672
74	C19	R1	7.15987133677839
74	C1	R1	7.4178525148859
74	C4	R1	7.25738784269265
74	C13	R1	7.44294349584873
74	C18	R1	7.37503943134692
74	C15	R1	7.38370429247405
74	C11	R1	7.16992500144231
74	C16	R1	6.89481776330794
74	C8	R1	7.45121111183233
74	C20	R1	7.22881869049588
75	C23	R1	6.88264304936184
75	C17	R1	7.40087943628218
75	C12	R1	7.16992500144231
75	C10	R1	7.3037807481771
75	C3	R1	7.34872815423108
75	C5	R1	7.28540221886225
75	C9	R1	7.36632221424582
75	C6	R1	7.31288295528436
75	C21	R1	7.40087943628218
75	C19	R1	7.57742882803575
75	C1	R1	6.93073733756289
75	C22	R1	7.5077946401987
75	C13	R1	7.34872815423108
75	C18	R1	7.06608919045777
75	C15	R1	7.06608919045777
75	C11	R1	7.64385618977472
75	C16	R1	7.14974711950468
75	C8	R1	7.45121111183233
75	C7	R1	7.13955135239879
76	C23	R1	7.13955135239879
76	C17	R1	7.18982455888002
76	C12	R1	7.07681559705083
76	C10	R1	7.33091687811462
76	C3	R1	7.4594316186373
76	C14	R1	7.13955135239879
76	C5	R1	7.20945336562895
76	C9	R1	7.19967234483636
76	C24	R1	7.37503943134692
76	C6	R1	7.14974711950468
76	C21	R1	7.33985000288462
76	C19	R1	7.31288295528436
76	C1	R1	7.4093909361377
76	C22	R1	7.40087943628218
76	C4	R1	7.32192809488736
76	C13	R1	7.43462822763672
76	C15	R1	7.3037807481771
76	C11	R1	6.85798099512757
76	C16	R1	7.14974711950468
76	C8	R1	7.34872815423108
76	C20	R1	7.02236781302845
76	C7	R1	7
77	C23	R1	7.08746284125034
77	C17	R1	7.25738784269265
77	C12	R1	7.12928301694497
77	C10	R1	7.05528243550119
77	C3	R1	7.38370429247405
77	C14	R1	7.2667865406949
77	C5	R1	7.15987133677839
77	C9	R1	7.37503943134692
77	C24	R1	7.37503943134692
77	C6	R1	7.02236781302845
77	C21	R1	7.32192809488736
77	C19	R1	7.33091687811462
77	C1	R1	7.29462074889163
77	C22	R1	7.36632221424582
77	C4	R1	7.35755200461808
77	C13	R1	7.36632221424582
77	C18	R1	7.07681559705083
77	C15	R1	7.29462074889163
77	C11	R1	7.4178525148859
77	C16	R1	7.10852445677817
77	C8	R1	7.51569983828404
77	C20	R1	7.31288295528436
77	C7	R1	7.23840473932508
78	C23	R1	7.21916852046216
78	C12	R1	7.22881869049588
78	C10	R1	7.21916852046216
78	C3	R1	7.07681559705083
78	C14	R1	7.18982455888002
78	C5	R1	7.02236781302845
78	C9	R1	7.19967234483636
78	C24	R1	7.65821148275179
78	C6	R1	6.95419631038687
78	C21	R1	7.25738784269265
78	C19	R1	7.51569983828404
78	C1	R1	7.56224242422107
78	C22	R1	7.35755200461808
78	C4	R1	7.16992500144231
78	C18	R1	6.96578428466209
78	C15	R1	7.16992500144231
78	C11	R1	7.09803208296053
78	C16	R1	7.44294349584873
78	C8	R1	6.85798099512757
78	C20	R1	7.21916852046216
78	C7	R1	7.28540221886225
79	C23	R1	7.13955135239879
79	C17	R1	7.22881869049588
79	C12	R1	7.25738784269265
79	C10	R1	7.24792751344359
79	C3	R1	7.15987133677839
79	C14	R1	7.05528243550119
79	C5	R1	7.34872815423108
79	C9	R1	7.3037807481771
79	C24	R1	7.34872815423108
79	C6	R1	7.37503943134692
79	C21	R1	7.28540221886225
79	C19	R1	7.52356195605701
79	C1	R1	7.39231742277876
79	C22	R1	7.08746284125034
79	C4	R1	7.3037807481771
79	C13	R1	7.36632221424582
79	C18	R1	7.04439411935845
79	C15	R1	7.15987133677839
79	C11	R1	7.13955135239879
79	C16	R1	7.10852445677817
79	C8	R1	7.45121111183233
79	C20	R1	7.21916852046216
80	C23	R1	7.20945336562895
80	C17	R1	7.23840473932508
80	C12	R1	7.23840473932508
80	C10	R1	7.24792751344359
80	C3	R1	7.13955135239879
80	C14	R1	7.32192809488736
80	C5	R1	7.16992500144231
80	C24	R1	7.3037807481771
80	C6	R1	6.91886323727459
80	C21	R1	7.25738784269265
80	C19	R1	7.08746284125034
80	C1	R1	7.34872815423108
80	C22	R1	7.18982455888002
80	C4	R1	7.21916852046216
80	C13	R1	7.11894107272351
80	C18	R1	7.3037807481771
80	C15	R1	7.29462074889163
80	C11	R1	7.15987133677839
80	C16	R1	7.14974711950468
80	C8	R1	7.63662462054365
80	C20	R1	7.27612440527424
80	C7	R1	7.56985560833095
81	C23	R1	7.45121111183233
81	C12	R1	7.23840473932508
81	C10	R1	7.36632221424582
81	C3	R1	7.27612440527424
81	C14	R1	7.13955135239879
81	C5	R1	7.23840473932508
81	C9	R1	6.96578428466209
81	C24	R1	7.44294349584873
81	C6	R1	6.83289001416474
81	C21	R1	7.23840473932508
81	C19	R1	7.33985000288462
81	C1	R1	7.23840473932508
81	C22	R1	7.37503943134692
81	C4	R1	7.3037807481771
81	C18	R1	7.11894107272351
81	C15	R1	7.53138146051631
81	C11	R1	7.05528243550119
81	C16	R1	6.98868468677217
81	C8	R1	7.3037807481771
81	C7	R1	7.09803208296053
82	C23	R1	7.12928301694497
82	C17	R1	7.25738784269265
82	C12	R1	7.4178525148859
82	C10	R1	7.34872815423108
82	C3	R1	7.34872815423108
82	C14	R1	7.45121111183233
82	C5	R1	7.15987133677839
82	C9	R1	7.3037807481771
82	C24	R1	7.18982455888002
82	C6	R1	7.20945336562895
82	C21	R1	7.35755200461808
82	C19	R1	7.03342300153745
82	C1	R1	7.3037807481771
82	C22	R1	7.01122725542325
82	C4	R1	7.4262647547021
82	C13	R1	7.22881869049588
82	C18	R1	7.33985000288462
82	C15	R1	7.07681559705083
82	C11	R1	6.78135971352466
82	C16	R1	6.94251450533924
82	C20	R1	7.4594316186373
82	C7	R1	7.21916852046216
83	C23	R1	7.34872815423108
83	C12	R1	6.79441586635011
83	C10	R1	7.25738784269265
83	C3	R1	7.17990909001493
83	C14	R1	7.28540221886225
83	C5	R1	7.33091687811462
83	C9	R1	7.56985560833095
83	C24	R1	7.25738784269265
83	C6	R1	7.10852445677817
83	C21	R1	7.12928301694497
83	C1	R1	7.13955135239879
83	C22	R1	7.07681559705083
83	C4	R1	7.17990909001493
83	C13	R1	7.20945336562895
83	C18	R1	7.28540221886225
83	C15	R1	7.64385618977472
83	C11	R1	7.3037807481771
83	C16	R1	7.33985000288462
83	C8	R1	7.14974711950468
83	C20	R1	7.25738784269265
83	C7	R1	6.94251450533924
84	C23	R1	7.15987133677839
84	C17	R1	7.16992500144231
84	C12	R1	7.40087943628218
84	C10	R1	7.36632221424582
84	C14	R1	7.08746284125034
84	C5	R1	7.53138146051631
84	C9	R1	7.28540221886225
84	C24	R1	7.03342300153745
84	C6	R1	7.20945336562895
84	C21	R1	7.10852445677817
84	C19	R1	7.17990909001493
84	C1	R1	7.12928301694497
84	C22	R1	7.23840473932508
84	C4	R1	7.20945336562895
84	C13	R1	7.13955135239879
84	C18	R1	7.15987133677839
84	C15	R1	7.15987133677839
84	C11	R1	6.96578428466209
84	C16	R1	7.20945336562895
84	C8	R1	7.09803208296053
84	C20	R1	7.4093909361377
84	C7	R1	7.4093909361377
85	C23	R1	7.18982455888002
85	C17	R1	7.03342300153745
85	C12	R1	7.4594316186373
85	C10	R1	7.4178525148859
85	C3	R1	7.32192809488736
85	C14	R1	7.05528243550119
85	C5	R1	7.45121111183233
85	C9	R1	7.08746284125034
85	C24	R1	7.59991284218713
85	C6	R1	7.38370429247405
85	C21	R1	7.28540221886225
85	C19	R1	7.62205181945638
85	C1	R1	7.32192809488736
85	C22	R1	6.91886323727459
85	C13	R1	7.16992500144231
85	C18	R1	7.12928301694497
85	C11	R1	7.20945336562895
85	C16	R1	7.07681559705083
85	C8	R1	7.20945336562895
85	C20	R1	7.4093909361377
85	C7	R1	7.32192809488736
86	C23	R1	7.3037807481771
86	C17	R1	7.13955135239879
86	C12	R1	7.33091687811462
86	C10	R1	7.29462074889163
86	C3	R1	7.2667865406949
86	C14	R1	7.29462074889163
86	C5	R1	7.16992500144231
86	C9	R1	7.23840473932508
86	C24	R1	7.35755200461808
86	C6	R1	7.24792751344359
86	C21	R1	7.33985000288462
86	C19	R1	7.49984588708321
86	C1	R1	7.19967234483636
86	C22	R1	7.69348695749933
86	C4	R1	7.45121111183233
86	C13	R1	7.4093909361377
86	C15	R1	7.12928301694497
86	C11	R1	7.40087943628218
86	C16	R1	7.19967234483636
86	C8	R1	7.35755200461808
86	C7	R1	7.4594316186373
87	C23	R1	7.33985000288462
87	C17	R1	7.16992500144231
87	C12	R1	7.3037807481771
87	C10	R1	7.05528243550119
87	C14	R1	7.12928301694497
87	C5	R1	7.31288295528436
87	C9	R1	7.23840473932508
87	C24	R1	7.21916852046216
87	C6	R1	7.35755200461808
87	C21	R1	7.3037807481771
87	C19	R1	7.08746284125034
87	C1	R1	7.37503943134692
87	C22	R1	7.02236781302845
87	C4	R1	7.16992500144231
87	C13	R1	6.93073733756289
87	C18	R1	7.4093909361377
87	C15	R1	7.18982455888002
87	C16	R1	7.07681559705083
87	C20	R1	7.14974711950468
87	C7	R1	7.17990909001493
88	C23	R1	7.60733031374961
88	C12	R1	7.3037807481771
88	C10	R1	7.21916852046216
88	C3	R1	7.55458885167764
88	C14	R1	7.06608919045777
88	C5	R1	7.33985000288462
88	C9	R1	7.2667865406949
88	C24	R1	7.18982455888002
88	C6	R1	7.10852445677817
88	C21	R1	7.11894107272351
88	C19	R1	7.27612440527424
88	C1	R1	7.33985000288462
88	C22	R1	7.17990909001493
88	C4	R1	7.11894107272351
88	C18	R1	7.08746284125034
88	C15	R1	7.13955135239879
88	C11	R1	7.33091687811462
88	C16	R1	7.09803208296053
88	C8	R1	7.03342300153745
88	C20	R1	7.4178525148859
88	C7	R1	7.44294349584873
89	C23	R1	7.4262647547021
89	C12	R1	7.39231742277876
89	C10	R1	7.33091687811462
89	C3	R1	7.16992500144231
89	C14	R1	7.56224242422107
89	C5	R1	7.06608919045777
89	C24	R1	7.10852445677817
89	C6	R1	7.17990909001493
89	C21	R1	7.08746284125034
89	C19	R1	7.11894107272351
89	C1	R1	7.21916852046216
89	C22	R1	7.23840473932508
89	C4	R1	6.98868468677217
89	C13	R1	7.45121111183233
89	C18	R1	6.83289001416474
89	C15	R1	7.40087943628218
89	C11	R1	7.32192809488736
89	C16	R1	7.33985000288462
89	C8	R1	7.4757334309664
89	C20	R1	7.20945336562895
89	C7	R1	7.23840473932508
90	C17	R1	7.14974711950468
90	C12	R1	7.37503943134692
90	C10	R1	7.20945336562895
90	C14	R1	7.25738784269265
90	C5	R1	7.38370429247405
90	C24	R1	7.35755200461808
90	C6	R1	7.4093909361377
90	C21	R1	7.08746284125034
90	C1	R1	7.33091687811462
90	C22	R1	7.27612440527424
90	C4	R1	7.27612440527424
90	C13	R1	7.48381577726426
90	C18	R1	7.12928301694497
90	C15	R1	7.22881869049588
90	C11	R1	7.04439411935845
90	C16	R1	7.34872815423108
90	C8	R1	7.51569983828404
90	C20	R1	6.89481776330794
90	C7	R1	7.36632221424582
91	C23	R1	7.24792751344359
91	C17	R1	7.21916852046216
91	C10	R1	7.15987133677839
91	C3	R1	7.43462822763672
91	C14	R1	7.24792751344359
91	C5	R1	7.27612440527424
91	C9	R1	7.15987133677839
91	C24	R1	7.62935662007961
91	C6	R1	7.25738784269265
91	C21	R1	7.4757334309664
91	C19	R1	7.20945336562895
91	C1	R1	6.95419631038687
91	C22	R1	7.4093909361377
91	C4	R1	7.25738784269265
91	C13	R1	7.34872815423108
91	C18	R1	7.39231742277876
91	C15	R1	7.3037807481771
91	C11	R1	6.89481776330794
91	C16	R1	7.18982455888002
91	C8	R1	7.44294349584873
91	C20	R1	7.21916852046216
91	C7	R1	7.23840473932508
92	C23	R1	7.18982455888002
92	C12	R1	7.18982455888002
92	C10	R1	7.39231742277876
92	C3	R1	7.16992500144231
92	C14	R1	7.04439411935845
92	C5	R1	7.4178525148859
92	C9	R1	7.5077946401987
92	C24	R1	7.20945336562895
92	C6	R1	7.467605550083
92	C21	R1	7.4262647547021
92	C19	R1	7.04439411935845
92	C1	R1	7.27612440527424
92	C22	R1	7.07681559705083
92	C13	R1	7.07681559705083
92	C18	R1	6.98868468677217
92	C15	R1	7.09803208296053
92	C11	R1	7.17990909001493
92	C8	R1	7.4262647547021
92	C20	R1	7.467605550083
92	C7	R1	7.29462074889163
93	C23	R1	7.07681559705083
93	C17	R1	7.2667865406949
93	C14	R1	7.21916852046216
93	C5	R1	7.23840473932508
93	C9	R1	7.25738784269265
93	C24	R1	7.18982455888002
93	C6	R1	7.32192809488736
93	C21	R1	7.11894107272351
93	C19	R1	7.4757334309664
93	C1	R1	7.34872815423108
93	C22	R1	7.25738784269265
93	C4	R1	7.14974711950468
93	C13	R1	7.4178525148859
93	C18	R1	6.94251450533924
93	C15	R1	7.35755200461808
93	C11	R1	7.02236781302845
93	C16	R1	7.05528243550119
93	C8	R1	7.29462074889163
93	C20	R1	7.24792751344359
93	C7	R1	7.22881869049588
94	C23	R1	7.09803208296053
94	C17	R1	7.13955135239879
94	C12	R1	7.27612440527424
94	C10	R1	7.48381577726426
94	C3	R1	7.14974711950468
94	C14	R1	7.24792751344359
94	C5	R1	7.12928301694497
94	C9	R1	7.31288295528436
94	C24	R1	7.05528243550119
94	C6	R1	6.97727992349992
94	C19	R1	7.32192809488736
94	C1	R1	7.16992500144231
94	C22	R1	7.05528243550119
94	C13	R1	7.15987133677839
94	C18	R1	7.49185309632967
94	C15	R1	7.18982455888002
94	C11	R1	7.4262647547021
94	C16	R1	7.28540221886225
94	C8	R1	7.03342300153745
94	C20	R1	7.03342300153745
94	C7	R1	7.23840473932508
95	C23	R1	7.19967234483636
95	C17	R1	7.35755200461808
95	C12	R1	7.2667865406949
95	C10	R1	7.34872815423108
95	C3	R1	7.34872815423108
95	C14	R1	7.2667865406949
95	C5	R1	7.31288295528436
95	C9	R1	7.16992500144231
95	C24	R1	7.25738784269265
95	C6	R1	7.13955135239879
95	C21	R1	7.5077946401987
95	C19	R1	7.11894107272351
95	C1	R1	7.4262647547021
95	C22	R1	7.5077946401987
95	C4	R1	7.19967234483636
95	C13	R1	7.25738784269265
95	C18	R1	7.03342300153745
95	C15	R1	7.25738784269265
95	C11	R1	7.4594316186373
95	C16	R1	7.15987133677839
95	C8	R1	7.27612440527424
95	C20	R1	7
95	C7	R1	7.25738784269265
96	C23	R1	7.56224242422107
96	C17	R1	7.19967234483636
96	C12	R1	7.18982455888002
96	C10	R1	7
96	C3	R1	7.34872815423108
96	C14	R1	7.5077946401987
96	C5	R1	7.24792751344359
96	C24	R1	7.4093909361377
96	C6	R1	7.2667865406949
96	C21	R1	7.4757334309664
96	C1	R1	7.18982455888002
96	C22	R1	7.27612440527424
96	C4	R1	7.48381577726426
96	C13	R1	7.4757334309664
[truncated: 14,616 more rows]
