# Supplementary material for: Stochastic modelling of single-cell gene expression adaptation reveals non-genomic contribution to evolution of tumor subclones
Source: bioRxiv. 2024 Apr 20:2024.04.17.588869. Preprint. [Version 1] doi: 10.1101/2024.04.17.588869 (PMC11071284; doi:10.1101/2024.04.17.588869)
Supplement: Supplement 2 [file media-2.zip › Supplementary Files/Simulated Data/Adaptive_Simulation/tr_1.04_sq_.15_r_150_a_.125.csv]

gene	species	replicate	exprval
1	C23	R1	6.98868468677217
1	C17	R1	7.40087943628218
1	C10	R1	7.38370429247405
1	C3	R1	7.23840473932508
1	C14	R1	7.39231742277876
1	C5	R1	7.18982455888002
1	C9	R1	7.31288295528436
1	C24	R1	7.17990909001493
1	C6	R1	7.23840473932508
1	C21	R1	7.33985000288462
1	C1	R1	7.35755200461808
1	C22	R1	7
1	C4	R1	7.11894107272351
1	C13	R1	7.09803208296053
1	C18	R1	7.37503943134692
1	C15	R1	7.49185309632967
1	C11	R1	7.27612440527424
1	C16	R1	7.3037807481771
1	C8	R1	7.3037807481771
1	C7	R1	6.98868468677217
2	C23	R1	7.56224242422107
2	C17	R1	7.18982455888002
2	C12	R1	7.04439411935845
2	C10	R1	7.33985000288462
2	C3	R1	7.16992500144231
2	C14	R1	7.11894107272351
2	C5	R1	7.32192809488736
2	C9	R1	7.48381577726426
2	C24	R1	7.02236781302845
2	C6	R1	7.31288295528436
2	C21	R1	7.05528243550119
2	C19	R1	7.20945336562895
2	C1	R1	7.14974711950468
2	C22	R1	7.5077946401987
2	C4	R1	7.54689445988764
2	C13	R1	7.25738784269265
2	C18	R1	7.40087943628218
2	C15	R1	7.33091687811462
2	C16	R1	7.18982455888002
2	C20	R1	7.4093909361377
2	C7	R1	7.10852445677817
3	C23	R1	7.07681559705083
3	C17	R1	7.39231742277876
3	C12	R1	7.48381577726426
3	C10	R1	7.48381577726426
3	C3	R1	7.09803208296053
3	C14	R1	7.14974711950468
3	C5	R1	7.12928301694497
3	C9	R1	7.22881869049588
3	C24	R1	6.94251450533924
3	C6	R1	7.06608919045777
3	C21	R1	7.4757334309664
3	C19	R1	7.06608919045777
3	C1	R1	6.94251450533924
3	C22	R1	7.44294349584873
3	C13	R1	7.28540221886225
3	C18	R1	6.90689059560852
3	C15	R1	7.3037807481771
3	C11	R1	7.3037807481771
3	C16	R1	7.4594316186373
3	C8	R1	7.5077946401987
3	C20	R1	7.23840473932508
3	C7	R1	7.25738784269265
4	C23	R1	7.27612440527424
4	C17	R1	7.4757334309664
4	C10	R1	7.25738784269265
4	C3	R1	7.27612440527424
4	C14	R1	7.31288295528436
4	C5	R1	7.04439411935845
4	C24	R1	7.15987133677839
4	C6	R1	7.3037807481771
4	C21	R1	7.18982455888002
4	C19	R1	6.98868468677217
4	C1	R1	7.07681559705083
4	C22	R1	7.44294349584873
4	C4	R1	7.08746284125034
4	C13	R1	7.33985000288462
4	C18	R1	7.15987133677839
4	C15	R1	7.28540221886225
4	C11	R1	7.15987133677839
4	C8	R1	7.07681559705083
4	C20	R1	7.23840473932508
4	C7	R1	7.22881869049588
5	C23	R1	7.14974711950468
5	C17	R1	7.14974711950468
5	C12	R1	7.14974711950468
5	C10	R1	7.19967234483636
5	C3	R1	7.23840473932508
5	C14	R1	7.22881869049588
5	C5	R1	7.24792751344359
5	C9	R1	7.19967234483636
5	C24	R1	7.12928301694497
5	C6	R1	7.38370429247405
5	C19	R1	7.18982455888002
5	C1	R1	7.44294349584873
5	C22	R1	7.23840473932508
5	C4	R1	7.25738784269265
5	C13	R1	7.29462074889163
5	C18	R1	7.33091687811462
5	C15	R1	7.49984588708321
5	C11	R1	7.07681559705083
5	C16	R1	7.08746284125034
5	C8	R1	7.36632221424582
5	C20	R1	7.05528243550119
6	C17	R1	7.12928301694497
6	C12	R1	7.35755200461808
6	C10	R1	7.53138146051631
6	C3	R1	7.40087943628218
6	C14	R1	7.23840473932508
6	C5	R1	7.11894107272351
6	C9	R1	7.18982455888002
6	C24	R1	6.95419631038687
6	C6	R1	7.14974711950468
6	C21	R1	7.33091687811462
6	C19	R1	7.32192809488736
6	C1	R1	7.57742882803575
6	C22	R1	7.35755200461808
6	C4	R1	7.21916852046216
6	C13	R1	7.38370429247405
6	C18	R1	7.28540221886225
6	C15	R1	7.27612440527424
6	C11	R1	7.23840473932508
6	C16	R1	7.31288295528436
6	C8	R1	7.18982455888002
6	C20	R1	6.85798099512757
6	C7	R1	7.49185309632967
7	C23	R1	7.37503943134692
7	C17	R1	7.12928301694497
7	C10	R1	7.35755200461808
7	C3	R1	7.23840473932508
7	C14	R1	7.467605550083
7	C5	R1	7.22881869049588
7	C24	R1	7.39231742277876
7	C6	R1	7.03342300153745
7	C21	R1	7.17990909001493
7	C19	R1	7.31288295528436
7	C1	R1	7.36632221424582
7	C22	R1	7.15987133677839
7	C4	R1	7.07681559705083
7	C13	R1	7.32192809488736
7	C18	R1	7.27612440527424
7	C15	R1	7.5077946401987
7	C11	R1	7.39231742277876
7	C16	R1	6.97727992349992
7	C8	R1	7.48381577726426
7	C20	R1	7.03342300153745
7	C7	R1	7.07681559705083
8	C23	R1	7.38370429247405
8	C17	R1	6.98868468677217
8	C12	R1	7.49984588708321
8	C10	R1	7.2667865406949
8	C3	R1	7.10852445677817
8	C14	R1	7.32192809488736
8	C5	R1	7.13955135239879
8	C9	R1	7.22881869049588
8	C24	R1	7.13955135239879
8	C6	R1	7.31288295528436
8	C21	R1	6.93073733756289
8	C19	R1	7.3037807481771
8	C1	R1	6.97727992349992
8	C22	R1	6.90689059560852
8	C4	R1	7.09803208296053
8	C13	R1	6.83289001416474
8	C18	R1	6.93073733756289
8	C15	R1	6.90689059560852
8	C11	R1	7.04439411935845
8	C16	R1	7.4178525148859
8	C8	R1	7.01122725542325
8	C20	R1	7.12928301694497
8	C7	R1	7.16992500144231
9	C23	R1	7.29462074889163
9	C17	R1	7.22881869049588
9	C12	R1	7.4178525148859
9	C10	R1	7.12928301694497
9	C3	R1	6.90689059560852
9	C5	R1	7.29462074889163
9	C9	R1	7.43462822763672
9	C24	R1	7.31288295528436
9	C6	R1	7.31288295528436
9	C21	R1	7.57742882803575
9	C19	R1	7.33091687811462
9	C1	R1	7.07681559705083
9	C22	R1	7.16992500144231
9	C4	R1	7.39231742277876
9	C13	R1	7.4262647547021
9	C18	R1	6.98868468677217
9	C11	R1	7.48381577726426
9	C8	R1	7.4093909361377
9	C20	R1	7.31288295528436
9	C7	R1	7.29462074889163
10	C23	R1	7.53915881110803
10	C17	R1	7.15987133677839
10	C12	R1	7.29462074889163
10	C10	R1	7.17990909001493
10	C3	R1	7.38370429247405
10	C14	R1	7.13955135239879
10	C5	R1	7.24792751344359
10	C9	R1	7.29462074889163
10	C24	R1	7.20945336562895
10	C6	R1	7.22881869049588
10	C21	R1	7.03342300153745
10	C19	R1	7.14974711950468
10	C1	R1	7.13955135239879
10	C22	R1	7.18982455888002
10	C4	R1	7.10852445677817
10	C13	R1	6.93073733756289
10	C18	R1	7.20945336562895
10	C15	R1	7.11894107272351
10	C11	R1	7.4093909361377
10	C16	R1	7.08746284125034
10	C8	R1	7.20945336562895
10	C20	R1	7.12928301694497
10	C7	R1	6.94251450533924
11	C23	R1	7.32192809488736
11	C17	R1	7.24792751344359
11	C12	R1	7.13955135239879
11	C10	R1	7.11894107272351
11	C3	R1	7.3037807481771
11	C14	R1	7.23840473932508
11	C5	R1	7.34872815423108
11	C24	R1	7.2667865406949
11	C6	R1	7.12928301694497
11	C19	R1	7.33985000288462
11	C1	R1	7.33091687811462
11	C22	R1	7.48381577726426
11	C4	R1	7.12928301694497
11	C13	R1	7.39231742277876
11	C18	R1	7.07681559705083
11	C15	R1	7.5077946401987
11	C11	R1	7.05528243550119
11	C16	R1	7.20945336562895
11	C8	R1	7.17990909001493
11	C20	R1	7.49984588708321
11	C7	R1	7.15987133677839
12	C23	R1	7.19967234483636
12	C17	R1	7.21916852046216
12	C12	R1	7.01122725542325
12	C10	R1	7.07681559705083
12	C14	R1	7.4757334309664
12	C5	R1	7.12928301694497
12	C9	R1	7.14974711950468
12	C6	R1	7.21916852046216
12	C21	R1	7.13955135239879
12	C19	R1	7.24792751344359
12	C1	R1	6.85798099512757
12	C22	R1	7.29462074889163
12	C13	R1	7.09803208296053
12	C18	R1	7.22881869049588
12	C15	R1	7.17990909001493
12	C11	R1	7.20945336562895
12	C16	R1	7.10852445677817
12	C8	R1	7.12928301694497
12	C20	R1	7.13955135239879
12	C7	R1	7.36632221424582
13	C23	R1	7.14974711950468
13	C17	R1	6.94251450533924
13	C12	R1	7.3037807481771
13	C10	R1	7.36632221424582
13	C3	R1	7.45121111183233
13	C14	R1	7.3037807481771
13	C5	R1	7.57742882803575
13	C9	R1	7.32192809488736
13	C21	R1	7.16992500144231
13	C19	R1	7.49185309632967
13	C1	R1	7.22881869049588
13	C22	R1	7.20945336562895
13	C4	R1	7.34872815423108
13	C13	R1	7.45121111183233
13	C18	R1	7.25738784269265
13	C15	R1	7.29462074889163
13	C16	R1	7.15987133677839
13	C8	R1	7.24792751344359
13	C20	R1	7.467605550083
13	C7	R1	7.28540221886225
14	C23	R1	7.13955135239879
14	C17	R1	7.36632221424582
14	C12	R1	7.2667865406949
14	C10	R1	6.94251450533924
14	C3	R1	7.32192809488736
14	C14	R1	7.39231742277876
14	C5	R1	7.34872815423108
14	C24	R1	7.4093909361377
14	C6	R1	7.13955135239879
14	C21	R1	7.20945336562895
14	C19	R1	7.16992500144231
14	C1	R1	7.32192809488736
14	C22	R1	7.12928301694497
14	C4	R1	7.4757334309664
14	C13	R1	7.21916852046216
14	C18	R1	7.31288295528436
14	C15	R1	7.19967234483636
14	C16	R1	7.49984588708321
14	C20	R1	6.95419631038687
14	C7	R1	7.4262647547021
15	C23	R1	7.12928301694497
15	C17	R1	7.29462074889163
15	C12	R1	7.51569983828404
15	C10	R1	7.40087943628218
15	C3	R1	7.4262647547021
15	C14	R1	7.66533591718518
15	C5	R1	7.15987133677839
15	C9	R1	7.19967234483636
15	C24	R1	7.34872815423108
15	C6	R1	7.25738784269265
15	C21	R1	7.28540221886225
15	C19	R1	7.03342300153745
15	C1	R1	7.34872815423108
15	C22	R1	7.27612440527424
15	C4	R1	7.12928301694497
15	C13	R1	7.04439411935845
15	C18	R1	7.21916852046216
15	C11	R1	7.33985000288462
15	C16	R1	7.28540221886225
15	C8	R1	7.09803208296053
15	C20	R1	7.14974711950468
15	C7	R1	7.40087943628218
16	C23	R1	7.27612440527424
16	C17	R1	7.14974711950468
16	C12	R1	7.09803208296053
16	C10	R1	6.70043971814109
16	C3	R1	7.09803208296053
16	C14	R1	7.2667865406949
16	C5	R1	7.29462074889163
16	C9	R1	7.15987133677839
16	C24	R1	7.16992500144231
16	C6	R1	7.10852445677817
16	C21	R1	7.23840473932508
16	C19	R1	6.97727992349992
16	C22	R1	6.8073549220576
16	C4	R1	7.63662462054365
16	C13	R1	7.2667865406949
16	C18	R1	6.70043971814109
16	C15	R1	7.08746284125034
16	C8	R1	7.19967234483636
16	C20	R1	7.17990909001493
16	C7	R1	7.55458885167764
17	C23	R1	7.24792751344359
17	C17	R1	6.75488750216347
17	C12	R1	6.96578428466209
17	C10	R1	7.11894107272351
17	C3	R1	7.55458885167764
17	C14	R1	7.06608919045777
17	C5	R1	7.24792751344359
17	C9	R1	7.18982455888002
17	C24	R1	7.49984588708321
17	C6	R1	7.10852445677817
17	C21	R1	7.20945336562895
17	C19	R1	7.32192809488736
17	C1	R1	7.11894107272351
17	C22	R1	7.2667865406949
17	C4	R1	7.08746284125034
17	C13	R1	7.32192809488736
17	C18	R1	7.09803208296053
17	C15	R1	7.38370429247405
17	C8	R1	7.3037807481771
17	C7	R1	7.28540221886225
18	C23	R1	7.02236781302845
18	C17	R1	7.18982455888002
18	C12	R1	7.05528243550119
18	C10	R1	7.5077946401987
18	C3	R1	7.27612440527424
18	C14	R1	7.34872815423108
18	C5	R1	7.29462074889163
18	C9	R1	7.10852445677817
18	C24	R1	7.32192809488736
18	C6	R1	7.75488750216347
18	C19	R1	7.20945336562895
18	C1	R1	7.28540221886225
18	C22	R1	7.33985000288462
18	C4	R1	7.35755200461808
18	C13	R1	7.45121111183233
18	C18	R1	7.4757334309664
18	C15	R1	7.34872815423108
18	C16	R1	7.14974711950468
18	C8	R1	7.20945336562895
18	C20	R1	7.49185309632967
18	C7	R1	7.04439411935845
19	C23	R1	7.16992500144231
19	C17	R1	7.08746284125034
19	C12	R1	6.91886323727459
19	C10	R1	7.02236781302845
19	C3	R1	7.48381577726426
19	C14	R1	7.35755200461808
19	C5	R1	7.27612440527424
19	C9	R1	7.10852445677817
19	C24	R1	7.16992500144231
19	C6	R1	7.44294349584873
19	C19	R1	7.23840473932508
19	C1	R1	7.01122725542325
19	C4	R1	7.08746284125034
19	C13	R1	6.89481776330794
19	C15	R1	7.11894107272351
19	C11	R1	7.52356195605701
19	C8	R1	7.20945336562895
19	C20	R1	7.4262647547021
19	C7	R1	7.68650052718322
20	C23	R1	7.09803208296053
20	C17	R1	7.3037807481771
20	C12	R1	6.96578428466209
20	C10	R1	6.96578428466209
20	C3	R1	7
20	C14	R1	7.33091687811462
20	C5	R1	7.31288295528436
20	C9	R1	7.28540221886225
20	C24	R1	7.18982455888002
20	C6	R1	7.15987133677839
20	C21	R1	7.17990909001493
20	C19	R1	7.31288295528436
20	C1	R1	7.36632221424582
20	C22	R1	7.03342300153745
20	C13	R1	7.27612440527424
20	C16	R1	7.28540221886225
20	C8	R1	7.29462074889163
20	C20	R1	7.34872815423108
20	C7	R1	7.29462074889163
21	C17	R1	7.33091687811462
21	C12	R1	7
21	C10	R1	7.33985000288462
21	C14	R1	7.09803208296053
21	C9	R1	7.62205181945638
21	C6	R1	7.14974711950468
21	C21	R1	7.19967234483636
21	C19	R1	7.34872815423108
21	C1	R1	7.12928301694497
21	C4	R1	7.24792751344359
21	C13	R1	7.05528243550119
21	C15	R1	7.12928301694497
21	C11	R1	7.4093909361377
21	C16	R1	7.33985000288462
21	C8	R1	7.14974711950468
21	C20	R1	7.2667865406949
22	C23	R1	7.38370429247405
22	C12	R1	7.4757334309664
22	C10	R1	7.34872815423108
22	C3	R1	7.45121111183233
22	C5	R1	7.19967234483636
22	C9	R1	7.19967234483636
22	C24	R1	7.62935662007961
22	C6	R1	7.43462822763672
22	C21	R1	7.01122725542325
22	C19	R1	7.53138146051631
22	C1	R1	7.02236781302845
22	C22	R1	7.05528243550119
22	C4	R1	7.25738784269265
22	C13	R1	7.25738784269265
22	C18	R1	7.01122725542325
22	C15	R1	7.09803208296053
22	C8	R1	7.4594316186373
22	C20	R1	7.2667865406949
22	C7	R1	7.07681559705083
23	C23	R1	6.85798099512757
23	C17	R1	7.08746284125034
23	C12	R1	7.4594316186373
23	C10	R1	7.05528243550119
23	C3	R1	7.37503943134692
23	C14	R1	7.16992500144231
23	C5	R1	7.5077946401987
23	C9	R1	7.44294349584873
23	C24	R1	7.06608919045777
23	C6	R1	7.34872815423108
23	C21	R1	7.45121111183233
23	C19	R1	7.37503943134692
23	C1	R1	7.53915881110803
23	C22	R1	7.33985000288462
23	C4	R1	7.49984588708321
23	C13	R1	7.28540221886225
23	C18	R1	7.10852445677817
23	C15	R1	7.28540221886225
23	C11	R1	7.25738784269265
23	C8	R1	7.04439411935845
23	C7	R1	7.4594316186373
24	C23	R1	7.15987133677839
24	C17	R1	7.03342300153745
24	C12	R1	7.13955135239879
24	C10	R1	7.04439411935845
24	C3	R1	7.29462074889163
24	C14	R1	7.19967234483636
24	C5	R1	7.22881869049588
24	C24	R1	7.03342300153745
24	C6	R1	7.15987133677839
24	C21	R1	6.82017896241519
24	C1	R1	7.18982455888002
24	C22	R1	7.467605550083
24	C4	R1	7.15987133677839
24	C13	R1	7.33985000288462
24	C18	R1	7.18982455888002
24	C15	R1	7.33985000288462
24	C16	R1	7.16992500144231
24	C8	R1	7.12928301694497
24	C20	R1	7.01122725542325
24	C7	R1	7.49185309632967
25	C23	R1	7.23840473932508
25	C17	R1	7.17990909001493
25	C12	R1	7.4594316186373
25	C10	R1	7.3037807481771
25	C3	R1	7.16992500144231
25	C5	R1	7.4757334309664
25	C9	R1	7.31288295528436
25	C24	R1	6.85798099512757
25	C6	R1	7.29462074889163
25	C21	R1	7.18982455888002
25	C19	R1	7.20945336562895
25	C1	R1	7.16992500144231
25	C22	R1	7.20945336562895
25	C4	R1	7.21916852046216
25	C13	R1	7.54689445988764
25	C18	R1	7.11894107272351
25	C15	R1	7.4178525148859
25	C11	R1	7.33985000288462
25	C16	R1	7.12928301694497
25	C8	R1	7.17990909001493
25	C20	R1	7.29462074889163
25	C7	R1	7.39231742277876
26	C17	R1	7.3037807481771
26	C12	R1	7.40087943628218
26	C3	R1	7.2667865406949
26	C14	R1	7
26	C5	R1	7.29462074889163
26	C9	R1	7.38370429247405
26	C24	R1	7.14974711950468
26	C6	R1	7.19967234483636
26	C19	R1	7.4262647547021
26	C22	R1	7.38370429247405
26	C4	R1	7.4178525148859
26	C13	R1	7.45121111183233
26	C18	R1	7.35755200461808
26	C15	R1	6.70043971814109
26	C11	R1	7.24792751344359
26	C16	R1	7.2667865406949
26	C8	R1	7.13955135239879
26	C20	R1	7.32192809488736
26	C7	R1	7.53915881110803
27	C17	R1	7.04439411935845
27	C12	R1	7.25738784269265
27	C10	R1	7.44294349584873
27	C3	R1	7.20945336562895
27	C14	R1	7.467605550083
27	C5	R1	7.29462074889163
27	C9	R1	7.14974711950468
27	C24	R1	7.07681559705083
27	C6	R1	7.15987133677839
27	C19	R1	7.4594316186373
27	C1	R1	7.4093909361377
27	C22	R1	6.98868468677217
27	C4	R1	7.11894107272351
27	C13	R1	7.14974711950468
27	C18	R1	7.36632221424582
27	C15	R1	7.3037807481771
27	C11	R1	7.11894107272351
27	C16	R1	7.20945336562895
27	C20	R1	7.31288295528436
27	C7	R1	7.23840473932508
28	C12	R1	7.21916852046216
28	C10	R1	7.43462822763672
28	C3	R1	7.17990909001493
28	C14	R1	7.34872815423108
28	C5	R1	6.84549005094437
28	C9	R1	7.39231742277876
28	C24	R1	7.32192809488736
28	C6	R1	7.24792751344359
28	C21	R1	7.35755200461808
28	C19	R1	7.10852445677817
28	C1	R1	7.16992500144231
28	C22	R1	7.23840473932508
28	C4	R1	7.37503943134692
28	C13	R1	7.23840473932508
28	C18	R1	6.88264304936184
28	C15	R1	7.21916852046216
28	C11	R1	7.25738784269265
28	C16	R1	7.29462074889163
28	C8	R1	7.23840473932508
28	C20	R1	7.24792751344359
28	C7	R1	7.2667865406949
29	C23	R1	7.45121111183233
29	C17	R1	6.96578428466209
29	C12	R1	7.31288295528436
29	C10	R1	7.23840473932508
29	C14	R1	7.34872815423108
29	C5	R1	7.21916852046216
29	C9	R1	7.28540221886225
29	C24	R1	7.33985000288462
29	C6	R1	7.44294349584873
29	C21	R1	7.60733031374961
29	C19	R1	7.40087943628218
29	C1	R1	7.32192809488736
29	C22	R1	7.40087943628218
29	C4	R1	7.03342300153745
29	C13	R1	7.21916852046216
29	C18	R1	6.89481776330794
29	C15	R1	7.23840473932508
29	C11	R1	7.01122725542325
29	C16	R1	7.02236781302845
29	C8	R1	7.36632221424582
29	C20	R1	6.97727992349992
29	C7	R1	7.33985000288462
30	C23	R1	7.20945336562895
30	C17	R1	7.29462074889163
30	C10	R1	7.19967234483636
30	C3	R1	7.21916852046216
30	C5	R1	7.10852445677817
30	C9	R1	7.27612440527424
30	C24	R1	7.12928301694497
30	C6	R1	7.2667865406949
30	C21	R1	7.49984588708321
30	C19	R1	7.15987133677839
30	C1	R1	6.95419631038687
30	C22	R1	7.2667865406949
30	C4	R1	6.85798099512757
30	C13	R1	7.04439411935845
30	C18	R1	7.20945336562895
30	C15	R1	7.4262647547021
30	C11	R1	7.25738784269265
30	C16	R1	7.27612440527424
30	C8	R1	7.37503943134692
30	C20	R1	7.43462822763672
30	C7	R1	7.22881869049588
31	C23	R1	7.07681559705083
31	C17	R1	7.4093909361377
31	C12	R1	7.13955135239879
31	C10	R1	7.4594316186373
31	C3	R1	7.21916852046216
31	C14	R1	7.24792751344359
31	C5	R1	7.16992500144231
31	C9	R1	7.16992500144231
31	C24	R1	7.11894107272351
31	C6	R1	7.27612440527424
31	C21	R1	7.2667865406949
31	C19	R1	7.34872815423108
31	C22	R1	6.96578428466209
31	C4	R1	7.02236781302845
31	C13	R1	7.4594316186373
31	C18	R1	7.38370429247405
31	C15	R1	7.12928301694497
31	C11	R1	7.39231742277876
31	C16	R1	7.37503943134692
31	C8	R1	7.3037807481771
31	C20	R1	7.53138146051631
32	C23	R1	7.23840473932508
32	C17	R1	6.84549005094437
32	C12	R1	7.11894107272351
32	C10	R1	7.4594316186373
32	C3	R1	7.34872815423108
32	C14	R1	7.4757334309664
32	C5	R1	7.04439411935845
32	C9	R1	7.45121111183233
32	C6	R1	6.90689059560852
32	C21	R1	6.89481776330794
32	C19	R1	7.17990909001493
32	C1	R1	7.22881869049588
32	C4	R1	7.56985560833095
32	C13	R1	7.08746284125034
32	C18	R1	7.33985000288462
32	C15	R1	7.04439411935845
32	C11	R1	7.22881869049588
32	C16	R1	7.12928301694497
32	C8	R1	7.29462074889163
32	C20	R1	7.19967234483636
32	C7	R1	7.4178525148859
33	C23	R1	7.25738784269265
33	C17	R1	7.17990909001493
33	C12	R1	7.18982455888002
33	C10	R1	7.4262647547021
33	C3	R1	7.20945336562895
33	C14	R1	7.22881869049588
33	C5	R1	7.16992500144231
33	C9	R1	7.39231742277876
33	C24	R1	7.28540221886225
33	C6	R1	7.57742882803575
33	C21	R1	7.20945336562895
33	C19	R1	7.18982455888002
33	C1	R1	7.31288295528436
33	C22	R1	7.37503943134692
33	C4	R1	7.27612440527424
33	C18	R1	7.38370429247405
33	C15	R1	6.98868468677217
33	C11	R1	7.08746284125034
33	C16	R1	7.19967234483636
33	C8	R1	7.25738784269265
33	C7	R1	7.4262647547021
34	C23	R1	7.16992500144231
34	C17	R1	7.23840473932508
34	C12	R1	7.21916852046216
34	C10	R1	7.32192809488736
34	C3	R1	7.04439411935845
34	C14	R1	7.13955135239879
34	C5	R1	7.35755200461808
34	C9	R1	7.33091687811462
34	C24	R1	7.4093909361377
34	C21	R1	7.39231742277876
34	C19	R1	7.38370429247405
34	C1	R1	7.33985000288462
34	C22	R1	7.06608919045777
34	C4	R1	6.93073733756289
34	C13	R1	7.45121111183233
34	C18	R1	7.34872815423108
34	C15	R1	7.4093909361377
34	C16	R1	7.09803208296053
34	C8	R1	7.09803208296053
34	C20	R1	7.36632221424582
34	C7	R1	7.05528243550119
35	C17	R1	7.4178525148859
35	C12	R1	7.62205181945638
35	C10	R1	6.88264304936184
35	C14	R1	7.31288295528436
35	C5	R1	7.48381577726426
35	C9	R1	7.31288295528436
35	C24	R1	7.38370429247405
35	C21	R1	7.18982455888002
35	C19	R1	7.3037807481771
35	C1	R1	7.17990909001493
35	C22	R1	7.16992500144231
35	C4	R1	7.23840473932508
35	C13	R1	7.36632221424582
35	C18	R1	7.09803208296053
35	C15	R1	7.10852445677817
35	C16	R1	7.16992500144231
35	C8	R1	6.85798099512757
35	C20	R1	7.49984588708321
35	C7	R1	7.4178525148859
36	C23	R1	7.3037807481771
36	C17	R1	7.3037807481771
36	C10	R1	7.4093909361377
36	C14	R1	7.32192809488736
36	C5	R1	7.29462074889163
36	C9	R1	7.33091687811462
36	C24	R1	6.84549005094437
36	C6	R1	7.24792751344359
36	C21	R1	7.27612440527424
36	C19	R1	6.96578428466209
36	C1	R1	7.24792751344359
36	C22	R1	7.51569983828404
36	C4	R1	7.65105169117893
36	C13	R1	7.27612440527424
36	C18	R1	7.10852445677817
36	C15	R1	7.17990909001493
36	C11	R1	7.28540221886225
36	C16	R1	7.02236781302845
36	C8	R1	7.45121111183233
36	C20	R1	7.36632221424582
36	C7	R1	7.12928301694497
37	C23	R1	7.06608919045777
37	C17	R1	7.17990909001493
37	C3	R1	7.14974711950468
37	C14	R1	7.14974711950468
37	C5	R1	7.28540221886225
37	C9	R1	7.13955135239879
37	C24	R1	7.2667865406949
37	C6	R1	7.23840473932508
37	C21	R1	7.19967234483636
37	C19	R1	7.04439411935845
37	C1	R1	7.34872815423108
37	C22	R1	7.08746284125034
37	C4	R1	7.11894107272351
37	C13	R1	7.37503943134692
37	C18	R1	7.13955135239879
37	C15	R1	6.94251450533924
37	C16	R1	7.16992500144231
37	C8	R1	7.38370429247405
37	C20	R1	6.96578428466209
37	C7	R1	7.32192809488736
38	C23	R1	7.19967234483636
38	C17	R1	7.25738784269265
38	C12	R1	7.18982455888002
38	C10	R1	7.52356195605701
38	C3	R1	7.467605550083
38	C5	R1	7.37503943134692
38	C9	R1	7.4594316186373
38	C24	R1	7.27612440527424
38	C21	R1	7.35755200461808
38	C19	R1	7.13955135239879
38	C1	R1	7.17990909001493
38	C22	R1	7.31288295528436
38	C4	R1	7.17990909001493
38	C13	R1	7.12928301694497
38	C18	R1	7.24792751344359
38	C15	R1	7.36632221424582
38	C11	R1	7.33091687811462
38	C16	R1	7.38370429247405
38	C8	R1	7.19967234483636
38	C20	R1	7.27612440527424
38	C7	R1	7.12928301694497
39	C23	R1	7.4093909361377
39	C17	R1	7.19967234483636
39	C12	R1	7.33091687811462
39	C10	R1	7.06608919045777
39	C14	R1	7.28540221886225
39	C5	R1	7.38370429247405
39	C9	R1	7.29462074889163
39	C24	R1	7.15987133677839
39	C6	R1	7.17990909001493
39	C21	R1	7.20945336562895
39	C19	R1	7.16992500144231
39	C1	R1	7.16992500144231
39	C22	R1	7.20945336562895
39	C4	R1	7.11894107272351
39	C13	R1	7.3037807481771
39	C18	R1	7.43462822763672
39	C15	R1	7.49185309632967
39	C11	R1	7.12928301694497
39	C8	R1	6.8073549220576
39	C20	R1	7.59245703726808
39	C7	R1	7.4178525148859
40	C23	R1	7.35755200461808
40	C17	R1	7.49984588708321
40	C12	R1	7.17990909001493
40	C3	R1	7.25738784269265
40	C14	R1	7.4594316186373
40	C5	R1	6.90689059560852
40	C9	R1	7.06608919045777
40	C24	R1	7.29462074889163
40	C6	R1	7.49185309632967
40	C21	R1	7.2667865406949
40	C19	R1	6.85798099512757
40	C1	R1	7.4178525148859
40	C22	R1	7.22881869049588
40	C4	R1	7.20945336562895
40	C13	R1	7.51569983828404
40	C18	R1	6.98868468677217
40	C15	R1	7.01122725542325
40	C11	R1	7.36632221424582
40	C16	R1	7.33091687811462
40	C8	R1	7.33091687811462
40	C20	R1	7.06608919045777
40	C7	R1	7.36632221424582
41	C23	R1	7.23840473932508
41	C17	R1	7.44294349584873
41	C12	R1	7.29462074889163
41	C10	R1	7.35755200461808
41	C3	R1	7.40087943628218
41	C14	R1	7.07681559705083
41	C5	R1	7.10852445677817
41	C9	R1	7.4093909361377
41	C24	R1	7.28540221886225
41	C6	R1	7.08746284125034
41	C21	R1	7.49185309632967
41	C19	R1	7.28540221886225
41	C1	R1	7.40087943628218
41	C22	R1	7.19967234483636
41	C13	R1	7.49984588708321
41	C18	R1	7.34872815423108
41	C15	R1	6.90689059560852
41	C11	R1	7.28540221886225
41	C16	R1	6.93073733756289
41	C8	R1	7.2667865406949
41	C20	R1	7.19967234483636
41	C7	R1	7.15987133677839
42	C23	R1	7.14974711950468
42	C17	R1	7.4594316186373
42	C12	R1	6.90689059560852
42	C10	R1	7.4757334309664
42	C3	R1	7.40087943628218
42	C14	R1	7.40087943628218
42	C5	R1	7.4262647547021
42	C9	R1	7.25738784269265
42	C24	R1	7.49185309632967
42	C6	R1	7.15987133677839
42	C21	R1	7.11894107272351
42	C19	R1	7.15987133677839
42	C1	R1	7.10852445677817
42	C22	R1	7.15987133677839
42	C4	R1	7.4178525148859
42	C18	R1	7.02236781302845
42	C15	R1	7.39231742277876
42	C11	R1	6.97727992349992
42	C16	R1	7.40087943628218
42	C8	R1	6.95419631038687
42	C20	R1	7.33091687811462
42	C7	R1	7.21916852046216
43	C23	R1	7.21916852046216
43	C17	R1	7.25738784269265
43	C10	R1	7.33985000288462
43	C3	R1	7.14974711950468
43	C14	R1	6.97727992349992
43	C5	R1	7.23840473932508
43	C9	R1	7.39231742277876
43	C24	R1	7.60733031374961
43	C6	R1	7.4594316186373
43	C21	R1	7.33091687811462
43	C19	R1	7.34872815423108
43	C1	R1	7.3037807481771
43	C22	R1	7.43462822763672
43	C4	R1	6.96578428466209
43	C13	R1	7.35755200461808
43	C18	R1	7.57742882803575
43	C15	R1	7.24792751344359
43	C16	R1	7.12928301694497
43	C8	R1	7.10852445677817
43	C20	R1	7.44294349584873
44	C23	R1	7.27612440527424
44	C17	R1	7.25738784269265
44	C12	R1	7.33091687811462
44	C10	R1	7.03342300153745
44	C3	R1	7.36632221424582
44	C14	R1	7.35755200461808
44	C5	R1	7.03342300153745
44	C9	R1	7.09803208296053
44	C24	R1	7.18982455888002
44	C6	R1	7.20945336562895
44	C21	R1	7.49984588708321
44	C19	R1	7.33091687811462
44	C1	R1	7.49185309632967
44	C22	R1	7.34872815423108
44	C4	R1	7.12928301694497
44	C13	R1	7.17990909001493
44	C18	R1	7.09803208296053
44	C15	R1	7.34872815423108
44	C11	R1	6.8703647195834
44	C16	R1	7.34872815423108
44	C8	R1	7.08746284125034
44	C20	R1	7.40087943628218
45	C23	R1	7.11894107272351
45	C17	R1	7.07681559705083
45	C12	R1	7.36632221424582
45	C10	R1	7.35755200461808
45	C3	R1	7
45	C14	R1	7.24792751344359
45	C5	R1	7.03342300153745
45	C9	R1	7.40087943628218
45	C24	R1	7.4093909361377
45	C6	R1	7.37503943134692
45	C21	R1	6.94251450533924
45	C19	R1	7.23840473932508
45	C1	R1	6.97727992349992
45	C22	R1	7.19967234483636
45	C4	R1	7.64385618977472
45	C13	R1	6.70043971814109
45	C18	R1	7.19967234483636
45	C15	R1	7.36632221424582
45	C11	R1	7.04439411935845
45	C16	R1	7.62205181945638
45	C8	R1	7.3037807481771
45	C20	R1	7.4262647547021
45	C7	R1	7.18982455888002
46	C23	R1	7.5077946401987
46	C17	R1	7.12928301694497
46	C12	R1	7.45121111183233
46	C10	R1	7.37503943134692
46	C3	R1	7.14974711950468
46	C14	R1	7.467605550083
46	C5	R1	7.59245703726808
46	C9	R1	7.04439411935845
46	C21	R1	7.40087943628218
46	C19	R1	7.23840473932508
46	C1	R1	7.45121111183233
46	C22	R1	7.39231742277876
46	C4	R1	7.06608919045777
46	C13	R1	7.14974711950468
46	C18	R1	7.07681559705083
46	C15	R1	7.18982455888002
46	C11	R1	7.33091687811462
46	C16	R1	7.29462074889163
46	C8	R1	7.24792751344359
46	C20	R1	6.97727992349992
47	C23	R1	7.12928301694497
47	C17	R1	7.23840473932508
47	C10	R1	7.22881869049588
47	C3	R1	7.33985000288462
47	C14	R1	7.02236781302845
47	C5	R1	7.05528243550119
47	C24	R1	7.33091687811462
47	C6	R1	7.21916852046216
47	C21	R1	7.33091687811462
47	C19	R1	7.29462074889163
47	C1	R1	7.29462074889163
47	C22	R1	7.37503943134692
47	C4	R1	7.06608919045777
47	C13	R1	7
47	C18	R1	7.01122725542325
47	C15	R1	7.22881869049588
47	C8	R1	7.02236781302845
47	C20	R1	7.07681559705083
47	C7	R1	7.12928301694497
48	C23	R1	7.22881869049588
48	C17	R1	7.14974711950468
48	C12	R1	7.13955135239879
48	C10	R1	7.36632221424582
48	C3	R1	7.18982455888002
48	C14	R1	7.38370429247405
48	C5	R1	7.36632221424582
48	C9	R1	7.06608919045777
48	C6	R1	7.14974711950468
48	C21	R1	7.17990909001493
48	C19	R1	7.16992500144231
48	C1	R1	7.13955135239879
48	C11	R1	7.4262647547021
48	C16	R1	7.34872815423108
48	C8	R1	7.28540221886225
48	C20	R1	7.21916852046216
48	C7	R1	7.13955135239879
49	C23	R1	7.24792751344359
49	C17	R1	7.20945336562895
49	C10	R1	7.25738784269265
49	C14	R1	7.51569983828404
49	C5	R1	7.31288295528436
49	C9	R1	7.25738784269265
49	C24	R1	7.17990909001493
49	C6	R1	7.20945336562895
49	C21	R1	7.40087943628218
49	C19	R1	7.33091687811462
49	C1	R1	7.27612440527424
49	C22	R1	7.16992500144231
49	C4	R1	7.21916852046216
49	C13	R1	7.2667865406949
49	C18	R1	7.02236781302845
49	C15	R1	7.35755200461808
49	C11	R1	7.05528243550119
49	C8	R1	7.23840473932508
49	C20	R1	7.52356195605701
49	C7	R1	7.27612440527424
50	C23	R1	7.25738784269265
50	C17	R1	6.89481776330794
50	C10	R1	7.10852445677817
50	C3	R1	7.38370429247405
50	C5	R1	7.4262647547021
50	C9	R1	7.06608919045777
50	C24	R1	7.4178525148859
50	C6	R1	7.10852445677817
50	C21	R1	7.25738784269265
50	C19	R1	7.28540221886225
50	C13	R1	6.91886323727459
50	C18	R1	7.5077946401987
50	C11	R1	7.19967234483636
50	C16	R1	7.4178525148859
50	C8	R1	7.2667865406949
50	C20	R1	7.40087943628218
50	C7	R1	7.38370429247405
51	C17	R1	7.22881869049588
51	C10	R1	7.15987133677839
51	C14	R1	7.56224242422107
51	C5	R1	7.22881869049588
51	C9	R1	7.10852445677817
51	C24	R1	7.04439411935845
51	C6	R1	7.02236781302845
51	C21	R1	7.16992500144231
51	C19	R1	7.43462822763672
51	C1	R1	7.38370429247405
51	C4	R1	7.63662462054365
51	C13	R1	7.4178525148859
51	C18	R1	7.2667865406949
51	C15	R1	6.82017896241519
51	C11	R1	7.03342300153745
51	C16	R1	7.14974711950468
51	C8	R1	7.33985000288462
51	C20	R1	7.36632221424582
51	C7	R1	7.37503943134692
52	C23	R1	7.05528243550119
52	C17	R1	7.13955135239879
52	C10	R1	7.39231742277876
52	C3	R1	7.05528243550119
52	C14	R1	7.14974711950468
52	C5	R1	7.63662462054365
52	C9	R1	7.34872815423108
52	C24	R1	7.21916852046216
52	C6	R1	7.27612440527424
52	C19	R1	7.3037807481771
52	C1	R1	7.49185309632967
52	C22	R1	7.03342300153745
52	C4	R1	7.36632221424582
52	C13	R1	7.4178525148859
52	C18	R1	7.22881869049588
52	C15	R1	7.07681559705083
52	C11	R1	7.29462074889163
52	C16	R1	7.45121111183233
52	C20	R1	7.49185309632967
53	C23	R1	7.22881869049588
53	C17	R1	7.34872815423108
53	C12	R1	7.21916852046216
53	C10	R1	7.20945336562895
53	C3	R1	7.14974711950468
53	C14	R1	7.36632221424582
53	C5	R1	7.24792751344359
53	C9	R1	7.33985000288462
53	C24	R1	7.05528243550119
53	C6	R1	7.29462074889163
53	C19	R1	7.13955135239879
53	C1	R1	6.97727992349992
53	C22	R1	7.49185309632967
53	C4	R1	7.14974711950468
53	C13	R1	7.24792751344359
53	C18	R1	7.18982455888002
53	C15	R1	7.29462074889163
53	C11	R1	7.20945336562895
53	C16	R1	7
53	C8	R1	7.18982455888002
53	C20	R1	7.5077946401987
53	C7	R1	7.05528243550119
54	C23	R1	7.21916852046216
54	C17	R1	7.34872815423108
54	C12	R1	7.28540221886225
54	C10	R1	7.36632221424582
54	C3	R1	7.33091687811462
54	C14	R1	7.25738784269265
54	C5	R1	7.29462074889163
54	C9	R1	7.38370429247405
54	C24	R1	7.23840473932508
54	C6	R1	7.2667865406949
54	C19	R1	7.3037807481771
54	C1	R1	7.4757334309664
54	C22	R1	7.4757334309664
54	C4	R1	7.36632221424582
54	C13	R1	7.13955135239879
54	C18	R1	7.18982455888002
54	C15	R1	7.10852445677817
54	C11	R1	6.64385618977472
54	C16	R1	7.19967234483636
54	C8	R1	7.62935662007961
54	C20	R1	7.34872815423108
54	C7	R1	7.14974711950468
55	C23	R1	7.23840473932508
55	C17	R1	7.62205181945638
55	C12	R1	7.21916852046216
55	C10	R1	7.49984588708321
55	C3	R1	7.25738784269265
55	C14	R1	7.07681559705083
55	C5	R1	7.2667865406949
55	C9	R1	6.98868468677217
55	C6	R1	7.27612440527424
55	C21	R1	7.52356195605701
55	C19	R1	7.33091687811462
55	C1	R1	7.32192809488736
55	C22	R1	7.16992500144231
55	C4	R1	7.23840473932508
55	C13	R1	7.19967234483636
55	C18	R1	6.93073733756289
55	C11	R1	7.62935662007961
55	C16	R1	6.93073733756289
55	C8	R1	7.34872815423108
55	C7	R1	7.07681559705083
56	C23	R1	7.24792751344359
56	C17	R1	7.24792751344359
56	C12	R1	7.08746284125034
56	C3	R1	7.13955135239879
56	C14	R1	7.467605550083
56	C5	R1	7.467605550083
56	C9	R1	6.96578428466209
56	C24	R1	7.17990909001493
56	C6	R1	7.33985000288462
56	C21	R1	7.49984588708321
56	C19	R1	6.70043971814109
56	C22	R1	7.6724253419715
56	C4	R1	7.4178525148859
56	C13	R1	7.48381577726426
56	C18	R1	7.14974711950468
56	C15	R1	7.54689445988764
56	C11	R1	6.96578428466209
56	C16	R1	7.15987133677839
56	C20	R1	7.35755200461808
56	C7	R1	7.38370429247405
57	C23	R1	7.65105169117893
57	C12	R1	6.95419631038687
57	C10	R1	7.17990909001493
57	C14	R1	7.24792751344359
57	C5	R1	6.96578428466209
57	C9	R1	7.4594316186373
57	C24	R1	7.21916852046216
57	C6	R1	7.21916852046216
57	C21	R1	7.08746284125034
57	C19	R1	7.10852445677817
57	C1	R1	7.17990909001493
57	C22	R1	7.43462822763672
57	C4	R1	7.40087943628218
57	C13	R1	7.2667865406949
57	C18	R1	7.34872815423108
57	C15	R1	7.14974711950468
57	C11	R1	7.38370429247405
57	C16	R1	7.38370429247405
57	C8	R1	7.03342300153745
57	C7	R1	7.40087943628218
58	C23	R1	7.44294349584873
58	C17	R1	7.24792751344359
58	C12	R1	7.38370429247405
58	C10	R1	7.08746284125034
58	C3	R1	7.34872815423108
58	C14	R1	7.33091687811462
58	C5	R1	7.40087943628218
58	C9	R1	7.22881869049588
58	C24	R1	7.4757334309664
58	C6	R1	7.11894107272351
58	C21	R1	7.4262647547021
58	C19	R1	7.38370429247405
58	C1	R1	7.33985000288462
58	C22	R1	7.07681559705083
58	C4	R1	7.29462074889163
58	C13	R1	7.25738784269265
58	C18	R1	7.31288295528436
58	C15	R1	6.96578428466209
58	C16	R1	6.98868468677217
58	C8	R1	7.28540221886225
58	C20	R1	7.23840473932508
58	C7	R1	7.06608919045777
59	C23	R1	7.21916852046216
59	C17	R1	7.03342300153745
59	C12	R1	7.56224242422107
59	C10	R1	7.02236781302845
59	C3	R1	7.22881869049588
59	C14	R1	7.09803208296053
59	C5	R1	7.49185309632967
59	C9	R1	7.4757334309664
59	C24	R1	7.38370429247405
59	C6	R1	7.60733031374961
59	C21	R1	7.23840473932508
59	C19	R1	7.25738784269265
59	C1	R1	7.40087943628218
59	C22	R1	7.28540221886225
59	C4	R1	7.52356195605701
59	C13	R1	7.43462822763672
59	C18	R1	7.14974711950468
59	C15	R1	7.31288295528436
59	C11	R1	7.4262647547021
59	C16	R1	7.4093909361377
59	C8	R1	7.2667865406949
59	C20	R1	7.20945336562895
59	C7	R1	7.31288295528436
60	C23	R1	7.16992500144231
60	C17	R1	7.25738784269265
60	C12	R1	7.33091687811462
60	C10	R1	7.59245703726808
60	C3	R1	7.4262647547021
60	C14	R1	6.97727992349992
60	C5	R1	7.15987133677839
60	C9	R1	7.67948009950545
60	C6	R1	6.90689059560852
60	C21	R1	7.38370429247405
60	C19	R1	7.43462822763672
60	C1	R1	7.37503943134692
60	C22	R1	7.34872815423108
60	C4	R1	7.32192809488736
60	C13	R1	7.23840473932508
60	C18	R1	7.35755200461808
60	C15	R1	7.07681559705083
60	C16	R1	7.4178525148859
60	C8	R1	6.97727992349992
60	C20	R1	7.52356195605701
60	C7	R1	7.19967234483636
61	C23	R1	7.17990909001493
61	C12	R1	7.31288295528436
61	C10	R1	7.23840473932508
61	C3	R1	7.15987133677839
61	C5	R1	7.14974711950468
61	C9	R1	7.38370429247405
61	C24	R1	7.40087943628218
61	C6	R1	7.07681559705083
61	C21	R1	7.08746284125034
61	C19	R1	7.13955135239879
61	C1	R1	6.97727992349992
61	C22	R1	6.79441586635011
61	C4	R1	7.3037807481771
61	C13	R1	7.66533591718518
61	C18	R1	7.36632221424582
61	C15	R1	7.33091687811462
61	C11	R1	7.04439411935845
61	C16	R1	7.2667865406949
61	C8	R1	7.35755200461808
61	C20	R1	7.4594316186373
61	C7	R1	7.07681559705083
62	C23	R1	7.44294349584873
62	C17	R1	7.09803208296053
62	C12	R1	7.09803208296053
62	C10	R1	7.12928301694497
62	C3	R1	7.15987133677839
62	C14	R1	7.4262647547021
62	C5	R1	7.12928301694497
62	C9	R1	7.33091687811462
62	C24	R1	7
62	C6	R1	7.24792751344359
62	C21	R1	7.4093909361377
62	C19	R1	7.27612440527424
62	C4	R1	7.28540221886225
62	C13	R1	7.19967234483636
62	C18	R1	7.05528243550119
62	C15	R1	7.27612440527424
62	C11	R1	7.24792751344359
62	C16	R1	7
62	C8	R1	7.33985000288462
62	C20	R1	7.29462074889163
62	C7	R1	7.49185309632967
63	C23	R1	7.4178525148859
63	C17	R1	7.18982455888002
63	C12	R1	7.20945336562895
63	C10	R1	7.04439411935845
63	C3	R1	7.23840473932508
63	C14	R1	7.467605550083
63	C5	R1	7.20945336562895
63	C9	R1	7.14974711950468
63	C6	R1	7.22881869049588
63	C19	R1	6.89481776330794
63	C1	R1	7.33985000288462
63	C22	R1	7.31288295528436
63	C4	R1	7.19967234483636
63	C13	R1	7.39231742277876
63	C15	R1	7.27612440527424
63	C11	R1	7.21916852046216
63	C16	R1	6.95419631038687
63	C8	R1	6.89481776330794
64	C23	R1	7.48381577726426
64	C17	R1	7.39231742277876
64	C12	R1	7.22881869049588
64	C10	R1	7.18982455888002
64	C3	R1	7.28540221886225
64	C14	R1	7.02236781302845
64	C5	R1	7.40087943628218
64	C9	R1	7.4262647547021
64	C24	R1	7.34872815423108
64	C6	R1	7.27612440527424
64	C21	R1	7.37503943134692
64	C19	R1	7.18982455888002
64	C1	R1	7.15987133677839
64	C22	R1	7.2667865406949
64	C4	R1	7.16992500144231
64	C13	R1	7.3037807481771
64	C18	R1	7.18982455888002
64	C15	R1	7.34872815423108
64	C11	R1	7.62935662007961
64	C16	R1	6.93073733756289
64	C8	R1	7.38370429247405
64	C20	R1	7.2667865406949
64	C7	R1	7.33985000288462
65	C23	R1	7.35755200461808
65	C17	R1	7.17990909001493
65	C12	R1	6.70043971814109
65	C10	R1	7.77478705960117
65	C14	R1	7.45121111183233
65	C5	R1	7.15987133677839
65	C9	R1	7.54689445988764
65	C24	R1	7.24792751344359
65	C21	R1	7.17990909001493
65	C19	R1	7.45121111183233
65	C1	R1	7.38370429247405
65	C22	R1	7.37503943134692
65	C4	R1	7.09803208296053
65	C13	R1	7.27612440527424
65	C18	R1	7.33091687811462
65	C15	R1	7.38370429247405
65	C11	R1	7.10852445677817
65	C8	R1	7.14974711950468
65	C20	R1	7.25738784269265
65	C7	R1	7.33091687811462
66	C23	R1	7.62205181945638
66	C12	R1	7.4178525148859
66	C10	R1	7.21916852046216
66	C3	R1	7.32192809488736
66	C14	R1	7.25738784269265
66	C5	R1	7.49185309632967
66	C9	R1	7.03342300153745
66	C24	R1	7.32192809488736
66	C6	R1	7.48381577726426
66	C21	R1	7.14974711950468
66	C19	R1	7.5077946401987
66	C1	R1	7.44294349584873
66	C22	R1	7.4262647547021
66	C4	R1	7.2667865406949
66	C13	R1	7.2667865406949
66	C18	R1	7.33985000288462
66	C11	R1	7.3037807481771
66	C16	R1	7.65105169117893
66	C8	R1	7.39231742277876
66	C20	R1	7.467605550083
66	C7	R1	7.14974711950468
67	C23	R1	7.32192809488736
67	C12	R1	7.40087943628218
67	C10	R1	7.15987133677839
67	C3	R1	7.39231742277876
67	C14	R1	7.12928301694497
67	C5	R1	7.32192809488736
67	C9	R1	7.38370429247405
67	C24	R1	7.43462822763672
67	C6	R1	7.20945336562895
67	C21	R1	7.19967234483636
67	C19	R1	7.34872815423108
67	C1	R1	7.34872815423108
67	C22	R1	7.27612440527424
67	C4	R1	7.40087943628218
67	C13	R1	7.06608919045777
67	C18	R1	7.37503943134692
67	C15	R1	7.09803208296053
67	C11	R1	6.97727992349992
67	C16	R1	7.23840473932508
67	C8	R1	7.33985000288462
67	C20	R1	7.20945336562895
67	C7	R1	7.52356195605701
68	C23	R1	6.95419631038687
68	C17	R1	7.34872815423108
68	C12	R1	6.98868468677217
68	C10	R1	7.22881869049588
68	C3	R1	7.24792751344359
68	C14	R1	7.33091687811462
68	C5	R1	7.06608919045777
68	C9	R1	7.23840473932508
68	C24	R1	7.10852445677817
68	C6	R1	7.18982455888002
68	C21	R1	7.22881869049588
68	C1	R1	7.07681559705083
68	C22	R1	7.08746284125034
68	C4	R1	7.05528243550119
68	C13	R1	7.19967234483636
68	C18	R1	7.18982455888002
68	C11	R1	7.15987133677839
68	C16	R1	7.24792751344359
68	C8	R1	7.23840473932508
68	C20	R1	7.39231742277876
68	C7	R1	7.31288295528436
69	C23	R1	7.21916852046216
69	C17	R1	7.07681559705083
69	C12	R1	7.19967234483636
69	C10	R1	7.33985000288462
69	C3	R1	7.11894107272351
69	C14	R1	7.4594316186373
69	C5	R1	7.17990909001493
69	C9	R1	7.11894107272351
69	C24	R1	7.2667865406949
69	C6	R1	7.62205181945638
69	C21	R1	7.06608919045777
69	C1	R1	7.18982455888002
69	C22	R1	7.18982455888002
69	C4	R1	7.4178525148859
69	C13	R1	7.14974711950468
69	C18	R1	7.3037807481771
69	C15	R1	7.5077946401987
69	C11	R1	7.12928301694497
69	C16	R1	7.15987133677839
69	C8	R1	7.14974711950468
69	C20	R1	7.17990909001493
69	C7	R1	7.17990909001493
70	C17	R1	7.49984588708321
70	C12	R1	7.2667865406949
70	C14	R1	7.32192809488736
70	C5	R1	7.3037807481771
70	C9	R1	7.17990909001493
70	C24	R1	7.35755200461808
70	C6	R1	7.19967234483636
70	C21	R1	7.49185309632967
70	C19	R1	7.04439411935845
70	C1	R1	7.39231742277876
70	C22	R1	7.28540221886225
70	C4	R1	7.05528243550119
70	C13	R1	7.36632221424582
70	C18	R1	7.40087943628218
70	C15	R1	7.04439411935845
70	C11	R1	7.33985000288462
70	C16	R1	6.94251450533924
70	C8	R1	7.34872815423108
70	C20	R1	6.96578428466209
70	C7	R1	7.25738784269265
71	C23	R1	7.32192809488736
71	C12	R1	7.36632221424582
71	C3	R1	7.17990909001493
71	C14	R1	7.17990909001493
71	C5	R1	7.3037807481771
71	C9	R1	7.14974711950468
71	C24	R1	7.467605550083
71	C6	R1	7.21916852046216
71	C21	R1	7.31288295528436
71	C19	R1	6.95419631038687
71	C1	R1	6.82017896241519
71	C22	R1	7.07681559705083
71	C4	R1	7.13955135239879
71	C13	R1	7
71	C18	R1	7.11894107272351
71	C15	R1	7.15987133677839
71	C11	R1	7.10852445677817
71	C16	R1	7.24792751344359
71	C8	R1	7.43462822763672
71	C20	R1	7.37503943134692
71	C7	R1	7.40087943628218
72	C23	R1	7.07681559705083
72	C17	R1	7.19967234483636
72	C12	R1	7.23840473932508
72	C10	R1	7.24792751344359
72	C3	R1	7.37503943134692
72	C14	R1	7.09803208296053
72	C5	R1	7.21916852046216
72	C9	R1	7.28540221886225
72	C24	R1	7
72	C6	R1	7.56985560833095
72	C21	R1	7.36632221424582
72	C19	R1	7.3037807481771
72	C1	R1	7.4594316186373
72	C22	R1	7.40087943628218
72	C4	R1	7.33091687811462
72	C13	R1	7.21916852046216
72	C18	R1	7.15987133677839
72	C15	R1	7.54689445988764
72	C11	R1	6.98868468677217
72	C16	R1	7.20945336562895
72	C8	R1	7.12928301694497
72	C20	R1	7.35755200461808
72	C7	R1	7.3037807481771
73	C23	R1	7.18982455888002
73	C17	R1	7.38370429247405
73	C12	R1	7.44294349584873
73	C10	R1	7.04439411935845
73	C3	R1	7.06608919045777
73	C14	R1	7.28540221886225
73	C5	R1	7.17990909001493
73	C9	R1	7.24792751344359
73	C6	R1	7.44294349584873
73	C21	R1	7.467605550083
73	C19	R1	7.07681559705083
73	C1	R1	7.21916852046216
73	C22	R1	7.13955135239879
73	C4	R1	7.31288295528436
73	C13	R1	7.4093909361377
73	C18	R1	7.4757334309664
73	C15	R1	7.19967234483636
73	C16	R1	7.07681559705083
73	C8	R1	7.70735913208088
73	C20	R1	7.32192809488736
73	C7	R1	7.22881869049588
74	C23	R1	7.13955135239879
74	C17	R1	7.13955135239879
74	C12	R1	7.35755200461808
74	C10	R1	7.14974711950468
74	C3	R1	7.10852445677817
74	C5	R1	7.4594316186373
74	C9	R1	7.22881869049588
74	C24	R1	7.21916852046216
74	C21	R1	7.36632221424582
74	C19	R1	7.49984588708321
74	C1	R1	7.13955135239879
74	C22	R1	7.34872815423108
74	C4	R1	7.34872815423108
74	C13	R1	7.36632221424582
74	C18	R1	7.24792751344359
74	C15	R1	7.38370429247405
74	C11	R1	7.10852445677817
74	C16	R1	6.95419631038687
74	C8	R1	7.07681559705083
74	C20	R1	7.15987133677839
74	C7	R1	7.25738784269265
75	C23	R1	6.91886323727459
75	C17	R1	7.54689445988764
75	C12	R1	7.3037807481771
75	C10	R1	7.38370429247405
75	C3	R1	7.31288295528436
75	C14	R1	7.29462074889163
75	C5	R1	7.06608919045777
75	C9	R1	7.2667865406949
75	C24	R1	7.35755200461808
75	C6	R1	7.21916852046216
75	C21	R1	7.28540221886225
75	C19	R1	7.13955135239879
75	C1	R1	7.06608919045777
75	C22	R1	6.78135971352466
75	C4	R1	7.24792751344359
75	C13	R1	7.24792751344359
75	C15	R1	7.11894107272351
75	C11	R1	7.05528243550119
75	C16	R1	7.22881869049588
75	C8	R1	7.22881869049588
75	C20	R1	7.13955135239879
75	C7	R1	7.14974711950468
76	C23	R1	7.33985000288462
76	C17	R1	7.56985560833095
76	C12	R1	6.96578428466209
76	C10	R1	7.43462822763672
76	C3	R1	7.29462074889163
76	C14	R1	7.43462822763672
76	C5	R1	7.29462074889163
76	C9	R1	7.4594316186373
76	C24	R1	7.44294349584873
76	C6	R1	7.4093909361377
76	C21	R1	7.06608919045777
76	C19	R1	7.07681559705083
76	C1	R1	7.04439411935845
76	C22	R1	7.21916852046216
76	C4	R1	7.13955135239879
76	C13	R1	7.24792751344359
76	C18	R1	7.25738784269265
76	C15	R1	7.06608919045777
76	C16	R1	6.97727992349992
76	C8	R1	7.31288295528436
76	C7	R1	7.29462074889163
77	C17	R1	7.05528243550119
77	C10	R1	7.4093909361377
77	C3	R1	7.70735913208088
77	C14	R1	7.17990909001493
77	C9	R1	7.01122725542325
77	C24	R1	7.467605550083
77	C6	R1	7.01122725542325
77	C21	R1	7.12928301694497
77	C19	R1	7.2667865406949
77	C1	R1	7.29462074889163
77	C22	R1	7.13955135239879
77	C4	R1	7.38370429247405
77	C13	R1	7.07681559705083
77	C18	R1	7.21916852046216
77	C15	R1	7.33985000288462
77	C11	R1	7.05528243550119
77	C16	R1	7.27612440527424
77	C8	R1	6.98868468677217
77	C20	R1	7.21916852046216
77	C7	R1	7
78	C17	R1	7.54689445988764
78	C12	R1	7.49185309632967
78	C10	R1	7.12928301694497
78	C3	R1	7.23840473932508
78	C14	R1	6.90689059560852
78	C5	R1	7.33985000288462
78	C24	R1	7.28540221886225
78	C19	R1	6.93073733756289
78	C1	R1	7.15987133677839
78	C22	R1	7.2667865406949
78	C4	R1	7.20945336562895
78	C13	R1	7.18982455888002
78	C18	R1	7.15987133677839
78	C15	R1	7.17990909001493
78	C11	R1	7.40087943628218
78	C8	R1	7.21916852046216
78	C20	R1	7.01122725542325
78	C7	R1	7.4262647547021
79	C23	R1	7.15987133677839
79	C17	R1	7.44294349584873
79	C12	R1	7.33091687811462
79	C10	R1	7.23840473932508
79	C14	R1	7.4093909361377
79	C5	R1	7.15987133677839
79	C9	R1	7.08746284125034
79	C24	R1	7.13955135239879
79	C6	R1	7.12928301694497
79	C21	R1	7.3037807481771
79	C19	R1	7.28540221886225
79	C22	R1	7.3037807481771
79	C13	R1	7.56224242422107
79	C15	R1	6.98868468677217
79	C11	R1	7.10852445677817
79	C16	R1	7.56224242422107
79	C20	R1	7.15987133677839
79	C7	R1	7.06608919045777
80	C23	R1	7.4093909361377
80	C17	R1	7.27612440527424
80	C12	R1	7.35755200461808
80	C3	R1	7.25738784269265
80	C14	R1	7.4757334309664
80	C5	R1	7.12928301694497
80	C9	R1	7.10852445677817
80	C24	R1	7.20945336562895
80	C6	R1	7.34872815423108
80	C21	R1	7.18982455888002
80	C19	R1	7.37503943134692
80	C1	R1	7.37503943134692
80	C22	R1	7.5077946401987
80	C4	R1	6.94251450533924
80	C13	R1	7.27612440527424
80	C18	R1	7.06608919045777
80	C15	R1	7.19967234483636
80	C16	R1	7.04439411935845
80	C8	R1	7.2667865406949
80	C20	R1	7.23840473932508
80	C7	R1	7.22881869049588
81	C23	R1	7.36632221424582
81	C12	R1	7.51569983828404
81	C10	R1	7.13955135239879
81	C3	R1	7.55458885167764
81	C14	R1	7.09803208296053
81	C5	R1	7.15987133677839
81	C9	R1	7.18982455888002
81	C24	R1	7.3037807481771
81	C21	R1	7.54689445988764
81	C19	R1	7.40087943628218
81	C1	R1	7.24792751344359
81	C22	R1	7.18982455888002
81	C4	R1	7.4093909361377
81	C13	R1	7.49185309632967
81	C15	R1	7.11894107272351
81	C11	R1	7.28540221886225
81	C16	R1	7.37503943134692
81	C8	R1	7.27612440527424
81	C20	R1	7.12928301694497
81	C7	R1	7.23840473932508
82	C23	R1	7.34872815423108
82	C17	R1	7.49185309632967
82	C12	R1	7.31288295528436
82	C10	R1	7.07681559705083
82	C14	R1	7.23840473932508
82	C5	R1	7.11894107272351
82	C9	R1	7.17990909001493
82	C24	R1	7.4594316186373
82	C6	R1	7.2667865406949
82	C21	R1	7.40087943628218
82	C19	R1	7.25738784269265
82	C1	R1	7.57742882803575
82	C22	R1	7.14974711950468
82	C4	R1	7.4594316186373
82	C18	R1	7.23840473932508
82	C15	R1	7.19967234483636
82	C11	R1	7.16992500144231
82	C16	R1	7.13955135239879
82	C8	R1	7.59245703726808
82	C20	R1	7.2667865406949
82	C7	R1	7.20945336562895
83	C23	R1	7.25738784269265
83	C17	R1	7.2667865406949
83	C12	R1	7.33985000288462
83	C3	R1	6.88264304936184
83	C14	R1	7.28540221886225
83	C5	R1	7.37503943134692
83	C9	R1	7.14974711950468
83	C24	R1	7.33985000288462
83	C6	R1	7.2667865406949
83	C21	R1	7.53138146051631
83	C19	R1	7.25738784269265
83	C1	R1	7.5077946401987
83	C22	R1	7.27612440527424
83	C4	R1	7.49185309632967
83	C13	R1	7.11894107272351
83	C18	R1	7.04439411935845
83	C15	R1	7.65821148275179
83	C11	R1	7.21916852046216
83	C16	R1	7.38370429247405
83	C8	R1	7.12928301694497
83	C20	R1	7.28540221886225
83	C7	R1	7.06608919045777
84	C23	R1	7.27612440527424
84	C17	R1	7.29462074889163
84	C12	R1	7.13955135239879
84	C10	R1	7.21916852046216
84	C3	R1	7.15987133677839
84	C14	R1	7.06608919045777
84	C5	R1	7.20945336562895
84	C24	R1	7.07681559705083
84	C6	R1	7.27612440527424
84	C19	R1	7.34872815423108
84	C1	R1	7.08746284125034
84	C22	R1	7.37503943134692
84	C4	R1	7.06608919045777
84	C18	R1	7.33985000288462
84	C15	R1	7.09803208296053
84	C11	R1	7.28540221886225
84	C16	R1	7.27612440527424
84	C8	R1	7.20945336562895
84	C20	R1	7.17990909001493
84	C7	R1	7.02236781302845
85	C23	R1	7.3037807481771
85	C17	R1	7.16992500144231
85	C12	R1	7.18982455888002
85	C14	R1	6.79441586635011
85	C5	R1	7.13955135239879
85	C24	R1	7.19967234483636
85	C6	R1	7.4594316186373
85	C21	R1	7.21916852046216
85	C19	R1	7.12928301694497
85	C1	R1	7.03342300153745
85	C22	R1	7.17990909001493
85	C4	R1	7.19967234483636
85	C18	R1	7.2667865406949
85	C15	R1	6.85798099512757
85	C11	R1	7.19967234483636
85	C16	R1	7.27612440527424
85	C8	R1	7.49984588708321
85	C20	R1	7.33985000288462
85	C7	R1	7.5077946401987
86	C23	R1	7.03342300153745
86	C17	R1	7.4178525148859
86	C12	R1	6.71424551766612
86	C10	R1	7.467605550083
86	C3	R1	7.2667865406949
86	C14	R1	7.52356195605701
86	C5	R1	7.25738784269265
86	C9	R1	7.48381577726426
86	C24	R1	7.34872815423108
86	C6	R1	7.10852445677817
86	C21	R1	7.17990909001493
86	C19	R1	7.34872815423108
86	C1	R1	7.56985560833095
86	C22	R1	7.24792751344359
86	C4	R1	7.07681559705083
86	C13	R1	6.98868468677217
86	C18	R1	7.20945336562895
86	C15	R1	7.20945336562895
86	C11	R1	7.15987133677839
86	C16	R1	7.09803208296053
86	C8	R1	7.4093909361377
86	C20	R1	7.32192809488736
86	C7	R1	7.14974711950468
87	C23	R1	7.32192809488736
87	C17	R1	7.14974711950468
87	C12	R1	6.64385618977472
87	C10	R1	7.5077946401987
87	C14	R1	7.29462074889163
87	C9	R1	7.36632221424582
87	C24	R1	7.48381577726426
87	C6	R1	7.06608919045777
87	C21	R1	7.07681559705083
87	C19	R1	7.39231742277876
87	C1	R1	7.19967234483636
87	C22	R1	7.32192809488736
87	C4	R1	7.33091687811462
87	C13	R1	7.4093909361377
87	C18	R1	7.31288295528436
87	C15	R1	7.36632221424582
87	C11	R1	7.08746284125034
87	C16	R1	7.21916852046216
87	C8	R1	6.96578428466209
87	C20	R1	7.36632221424582
87	C7	R1	7.20945336562895
88	C23	R1	7.39231742277876
88	C12	R1	7.29462074889163
88	C10	R1	7.2667865406949
88	C3	R1	6.71424551766612
88	C14	R1	7.31288295528436
88	C5	R1	7.05528243550119
88	C9	R1	7.2667865406949
88	C24	R1	7.4178525148859
88	C6	R1	7.31288295528436
88	C21	R1	7.22881869049588
88	C19	R1	7.11894107272351
88	C1	R1	7.06608919045777
88	C22	R1	7.02236781302845
88	C4	R1	7.57742882803575
88	C13	R1	7.31288295528436
88	C18	R1	7.13955135239879
88	C11	R1	7.20945336562895
88	C16	R1	7.73470962022584
88	C8	R1	7.16992500144231
88	C20	R1	7.27612440527424
88	C7	R1	7.22881869049588
89	C23	R1	7.16992500144231
89	C17	R1	7.49185309632967
89	C12	R1	7.14974711950468
89	C10	R1	7.25738784269265
89	C3	R1	7.23840473932508
89	C14	R1	7.49984588708321
89	C5	R1	7.34872815423108
89	C9	R1	6.95419631038687
89	C24	R1	7.22881869049588
89	C6	R1	6.89481776330794
89	C21	R1	7.06608919045777
89	C19	R1	7.3037807481771
89	C1	R1	7.35755200461808
89	C22	R1	7.56224242422107
89	C4	R1	7.13955135239879
89	C13	R1	7.29462074889163
89	C15	R1	6.74146698640115
89	C11	R1	6.95419631038687
89	C16	R1	7.12928301694497
89	C8	R1	7.13955135239879
89	C20	R1	7.18982455888002
89	C7	R1	7.13955135239879
90	C23	R1	6.96578428466209
90	C17	R1	7.56224242422107
90	C12	R1	7.13955135239879
90	C3	R1	7.40087943628218
90	C14	R1	7.39231742277876
90	C5	R1	6.98868468677217
90	C9	R1	7.4757334309664
90	C24	R1	7.23840473932508
90	C21	R1	7.24792751344359
90	C19	R1	7.14974711950468
90	C1	R1	7.29462074889163
90	C22	R1	7.22881869049588
90	C4	R1	7.27612440527424
90	C13	R1	7.13955135239879
90	C18	R1	7.31288295528436
90	C15	R1	7.08746284125034
90	C11	R1	7.20945336562895
90	C16	R1	7.39231742277876
90	C8	R1	6.96578428466209
90	C20	R1	7.20945336562895
90	C7	R1	7.21916852046216
91	C23	R1	7.02236781302845
91	C17	R1	7.31288295528436
91	C12	R1	7.10852445677817
91	C10	R1	7.21916852046216
91	C3	R1	6.91886323727459
91	C14	R1	7.09803208296053
91	C5	R1	7.25738784269265
91	C9	R1	7.33091687811462
91	C24	R1	7.29462074889163
91	C6	R1	7.3037807481771
91	C21	R1	7.4262647547021
91	C19	R1	7.15987133677839
91	C1	R1	6.90689059560852
91	C22	R1	7.19967234483636
91	C4	R1	7.34872815423108
91	C13	R1	7.11894107272351
91	C18	R1	7.15987133677839
91	C15	R1	7.08746284125034
91	C11	R1	7.49984588708321
91	C16	R1	7.15987133677839
91	C8	R1	7.08746284125034
91	C20	R1	7.39231742277876
91	C7	R1	6.97727992349992
92	C23	R1	7.49185309632967
92	C17	R1	7.51569983828404
92	C12	R1	7.19967234483636
92	C10	R1	7.4757334309664
92	C3	R1	7.51569983828404
92	C14	R1	7.01122725542325
92	C5	R1	7.07681559705083
92	C24	R1	7.62935662007961
92	C6	R1	7.10852445677817
92	C21	R1	7.07681559705083
92	C19	R1	7.07681559705083
92	C1	R1	7.4757334309664
92	C22	R1	7.22881869049588
92	C4	R1	7.27612440527424
92	C13	R1	7.3037807481771
92	C18	R1	7.35755200461808
92	C11	R1	6.88264304936184
92	C8	R1	7.33985000288462
92	C20	R1	7.22881869049588
92	C7	R1	7.4178525148859
93	C23	R1	7.65105169117893
93	C17	R1	7.31288295528436
93	C12	R1	7.27612440527424
93	C10	R1	7.15987133677839
93	C3	R1	7.33091687811462
93	C5	R1	7.17990909001493
93	C9	R1	7.10852445677817
93	C24	R1	7.44294349584873
93	C6	R1	7.24792751344359
93	C21	R1	7.32192809488736
93	C19	R1	7.14974711950468
93	C1	R1	7.20945336562895
93	C22	R1	7.13955135239879
93	C4	R1	7.07681559705083
93	C13	R1	7.43462822763672
93	C18	R1	7.22881869049588
93	C15	R1	7.3037807481771
93	C16	R1	7.2667865406949
93	C8	R1	7.35755200461808
93	C20	R1	7.05528243550119
93	C7	R1	7.09803208296053
94	C23	R1	7.22881869049588
94	C17	R1	7.3037807481771
94	C12	R1	7
94	C10	R1	7.4093909361377
94	C3	R1	7.34872815423108
94	C14	R1	7
94	C5	R1	7.39231742277876
94	C9	R1	7.21916852046216
94	C24	R1	7.34872815423108
94	C21	R1	7.10852445677817
94	C19	R1	7.14974711950468
94	C1	R1	7.24792751344359
94	C22	R1	7.06608919045777
94	C4	R1	7.36632221424582
94	C13	R1	7.17990909001493
94	C18	R1	7.10852445677817
94	C15	R1	7.04439411935845
94	C11	R1	7.20945336562895
94	C16	R1	7.34872815423108
94	C8	R1	7.37503943134692
94	C20	R1	7.12928301694497
95	C23	R1	7.33985000288462
95	C17	R1	7.22881869049588
95	C12	R1	7.28540221886225
95	C10	R1	7.49984588708321
95	C3	R1	7.38370429247405
95	C14	R1	7.10852445677817
95	C5	R1	7.2667865406949
95	C9	R1	7.23840473932508
95	C24	R1	7.32192809488736
95	C6	R1	7.21916852046216
95	C21	R1	7.39231742277876
95	C1	R1	7.11894107272351
95	C22	R1	7.21916852046216
95	C4	R1	6.95419631038687
95	C13	R1	7.20945336562895
95	C18	R1	7.22881869049588
95	C15	R1	7.24792751344359
95	C11	R1	7.14974711950468
95	C16	R1	7.19967234483636
95	C8	R1	7.22881869049588
95	C20	R1	7.37503943134692
95	C7	R1	7.62935662007961
96	C23	R1	7.35755200461808
96	C17	R1	7.2667865406949
96	C12	R1	7.24792751344359
96	C10	R1	6.85798099512757
96	C3	R1	7.56985560833095
96	C14	R1	7.21916852046216
96	C5	R1	7.37503943134692
96	C9	R1	7.06608919045777
96	C24	R1	6.89481776330794
96	C6	R1	7.48381577726426
96	C21	R1	7.27612440527424
96	C19	R1	7.33985000288462
96	C1	R1	7.71424551766612
96	C4	R1	7.27612440527424
96	C13	R1	7.39231742277876
96	C18	R1	7.23840473932508
96	C15	R1	7.36632221424582
96	C11	R1	7.4757334309664
96	C16	R1	7.05528243550119
96	C8	R1	7.25738784269265
96	C20	R1	7.28540221886225
96	C7	R1	7.16992500144231
97	C23	R1	7.13955135239879
97	C17	R1	7.28540221886225
97	C12	R1	7.32192809488736
97	C10	R1	7.09803208296053
97	C3	R1	7.3037807481771
97	C14	R1	7.03342300153745
97	C5	R1	7.34872815423108
97	C9	R1	7.45121111183233
97	C24	R1	7.37503943134692
97	C6	R1	7.25738784269265
97	C21	R1	7.4093909361377
[truncated: 14,616 more rows]
