# Supplementary material for: Stochastic modelling of single-cell gene expression adaptation reveals non-genomic contribution to evolution of tumor subclones
Source: bioRxiv. 2024 Apr 20:2024.04.17.588869. Preprint. [Version 1] doi: 10.1101/2024.04.17.588869 (PMC11071284; doi:10.1101/2024.04.17.588869)
Supplement: Supplement 2 [file media-2.zip › Supplementary Files/Simulated Data/Adaptive_Simulation/tr_1.04_sq_.15_r_100_a_8.csv]

gene	species	replicate	exprval
1	C23	R1	6.96578428466209
1	C17	R1	6.91886323727459
1	C12	R1	7.49185309632967
1	C10	R1	7.49185309632967
1	C3	R1	7.18982455888002
1	C14	R1	7.4262647547021
1	C5	R1	7.467605550083
1	C9	R1	7.37503943134692
1	C24	R1	7.67948009950545
1	C6	R1	7.51569983828404
1	C21	R1	7.31288295528436
1	C19	R1	7.10852445677817
1	C1	R1	7.06608919045777
1	C22	R1	7.04439411935845
1	C4	R1	7.31288295528436
1	C13	R1	7.4178525148859
1	C18	R1	7.31288295528436
1	C15	R1	7
1	C11	R1	7.21916852046216
1	C16	R1	7.09803208296053
1	C8	R1	7.58496250072116
1	C20	R1	7.27612440527424
1	C7	R1	7.31288295528436
2	C23	R1	6.82017896241519
2	C17	R1	7.19967234483636
2	C12	R1	7.25738784269265
2	C10	R1	7.04439411935845
2	C3	R1	7.33091687811462
2	C14	R1	7.16992500144231
2	C5	R1	7.2667865406949
2	C9	R1	7.19967234483636
2	C24	R1	7.62935662007961
2	C6	R1	7.24792751344359
2	C21	R1	7.52356195605701
2	C19	R1	7.15987133677839
2	C22	R1	7.43462822763672
2	C13	R1	7.467605550083
2	C15	R1	7.12928301694497
2	C11	R1	7.10852445677817
2	C16	R1	7.01122725542325
2	C8	R1	7.15987133677839
2	C20	R1	7.43462822763672
2	C7	R1	7.40087943628218
3	C23	R1	7.24792751344359
3	C17	R1	7.4757334309664
3	C12	R1	7.31288295528436
3	C10	R1	7.38370429247405
3	C3	R1	7.12928301694497
3	C14	R1	7.37503943134692
3	C5	R1	7.13955135239879
3	C9	R1	7.18982455888002
3	C6	R1	7.35755200461808
3	C21	R1	7.24792751344359
3	C1	R1	7.12928301694497
3	C22	R1	7.49984588708321
3	C4	R1	7.24792751344359
3	C18	R1	7.27612440527424
3	C15	R1	7.51569983828404
3	C11	R1	7.44294349584873
3	C16	R1	7.23840473932508
3	C8	R1	7.37503943134692
3	C20	R1	7.3037807481771
3	C7	R1	7.19967234483636
4	C23	R1	7.56224242422107
4	C17	R1	7.11894107272351
4	C12	R1	7.09803208296053
4	C10	R1	7.32192809488736
4	C3	R1	7.11894107272351
4	C14	R1	7.07681559705083
4	C5	R1	7.49185309632967
4	C9	R1	7.21916852046216
4	C24	R1	7.24792751344359
4	C6	R1	7.48381577726426
4	C21	R1	7.49185309632967
4	C19	R1	7.21916852046216
4	C1	R1	6.93073733756289
4	C22	R1	7.09803208296053
4	C4	R1	7.14974711950468
4	C18	R1	7
4	C15	R1	7.48381577726426
4	C11	R1	7.16992500144231
4	C16	R1	7.37503943134692
4	C8	R1	7.25738784269265
4	C7	R1	7.36632221424582
5	C17	R1	7.60733031374961
5	C12	R1	7.38370429247405
5	C10	R1	7.2667865406949
5	C3	R1	7.12928301694497
5	C14	R1	7.29462074889163
5	C5	R1	6.64385618977472
5	C9	R1	7.34872815423108
5	C24	R1	6.88264304936184
5	C6	R1	7.19967234483636
5	C21	R1	7.25738784269265
5	C19	R1	7.40087943628218
5	C1	R1	7.53138146051631
5	C22	R1	6.97727992349992
5	C4	R1	7.15987133677839
5	C13	R1	7.27612440527424
5	C18	R1	7.3037807481771
5	C15	R1	6.8073549220576
5	C11	R1	7.10852445677817
5	C16	R1	7.4594316186373
5	C8	R1	7.48381577726426
5	C20	R1	6.89481776330794
5	C7	R1	7.25738784269265
6	C23	R1	7.56224242422107
6	C17	R1	7.4178525148859
6	C10	R1	7.31288295528436
6	C3	R1	7.32192809488736
6	C14	R1	7.11894107272351
6	C5	R1	7.56985560833095
6	C9	R1	7.07681559705083
6	C24	R1	6.88264304936184
6	C6	R1	7.09803208296053
6	C21	R1	7.01122725542325
6	C19	R1	7.09803208296053
6	C1	R1	7.55458885167764
6	C22	R1	7.36632221424582
6	C4	R1	7.25738784269265
6	C13	R1	7.07681559705083
6	C18	R1	7.29462074889163
6	C15	R1	6.97727992349992
6	C16	R1	7.09803208296053
6	C8	R1	7.37503943134692
6	C20	R1	7.34872815423108
6	C7	R1	7.15987133677839
7	C17	R1	7.14974711950468
7	C12	R1	7.10852445677817
7	C10	R1	7.04439411935845
7	C3	R1	7.10852445677817
7	C14	R1	7.18982455888002
7	C5	R1	7.03342300153745
7	C9	R1	7.18982455888002
7	C24	R1	7.3037807481771
7	C6	R1	7.21916852046216
7	C21	R1	7.27612440527424
7	C19	R1	7.28540221886225
7	C1	R1	7.16992500144231
7	C22	R1	7.20945336562895
7	C13	R1	7.71424551766612
7	C18	R1	7.20945336562895
7	C15	R1	7.25738784269265
7	C11	R1	6.94251450533924
7	C16	R1	7.08746284125034
7	C8	R1	6.96578428466209
7	C20	R1	7.16992500144231
8	C23	R1	7.31288295528436
8	C17	R1	7.19967234483636
8	C12	R1	6.98868468677217
8	C10	R1	7.4093909361377
8	C14	R1	7.45121111183233
8	C5	R1	7.32192809488736
8	C9	R1	7.18982455888002
8	C24	R1	7.4262647547021
8	C6	R1	7.29462074889163
8	C21	R1	7.31288295528436
8	C19	R1	7.25738784269265
8	C1	R1	6.96578428466209
8	C22	R1	7.62935662007961
8	C4	R1	7.19967234483636
8	C13	R1	7.29462074889163
8	C18	R1	7.37503943134692
8	C15	R1	7.06608919045777
8	C11	R1	7.4757334309664
8	C16	R1	7.3037807481771
8	C8	R1	7.53915881110803
8	C20	R1	7.17990909001493
8	C7	R1	7.57742882803575
9	C23	R1	6.90689059560852
9	C17	R1	7.40087943628218
9	C12	R1	7.64385618977472
9	C10	R1	7.20945336562895
9	C14	R1	7.17990909001493
9	C5	R1	6.91886323727459
9	C9	R1	7.35755200461808
9	C24	R1	7.15987133677839
9	C6	R1	7.38370429247405
9	C21	R1	6.91886323727459
9	C19	R1	7.05528243550119
9	C1	R1	6.94251450533924
9	C22	R1	7.21916852046216
9	C4	R1	7.55458885167764
9	C13	R1	7.25738784269265
9	C18	R1	6.95419631038687
9	C15	R1	7.20945336562895
9	C11	R1	7.37503943134692
9	C16	R1	7.11894107272351
9	C8	R1	7.21916852046216
9	C20	R1	7.76155123244448
9	C7	R1	7.38370429247405
10	C23	R1	7.69348695749933
10	C17	R1	7.64385618977472
10	C12	R1	7.07681559705083
10	C10	R1	7.16992500144231
10	C3	R1	7.18982455888002
10	C5	R1	7.01122725542325
10	C9	R1	7.4178525148859
10	C24	R1	7.21916852046216
10	C6	R1	7.4093909361377
10	C21	R1	7.32192809488736
10	C19	R1	7.3037807481771
10	C1	R1	7.33985000288462
10	C22	R1	7.01122725542325
10	C4	R1	7.34872815423108
10	C13	R1	7.10852445677817
10	C18	R1	7.38370429247405
10	C15	R1	6.75488750216347
10	C11	R1	7.13955135239879
10	C16	R1	7.04439411935845
10	C8	R1	7.3037807481771
10	C20	R1	7.19967234483636
10	C7	R1	7.07681559705083
11	C23	R1	7.40087943628218
11	C17	R1	7.24792751344359
11	C12	R1	7.15987133677839
11	C10	R1	7.29462074889163
11	C14	R1	7.28540221886225
11	C5	R1	6.93073733756289
11	C9	R1	7.17990909001493
11	C24	R1	7.17990909001493
11	C6	R1	7.31288295528436
11	C21	R1	7.28540221886225
11	C19	R1	7.09803208296053
11	C1	R1	7.06608919045777
11	C4	R1	7.28540221886225
11	C13	R1	7.33091687811462
11	C18	R1	6.96578428466209
11	C15	R1	7.11894107272351
11	C11	R1	6.85798099512757
11	C16	R1	7.15987133677839
11	C8	R1	7.36632221424582
11	C20	R1	7.02236781302845
11	C7	R1	6.95419631038687
12	C23	R1	7.31288295528436
12	C17	R1	7.35755200461808
12	C10	R1	6.93073733756289
12	C3	R1	7.34872815423108
12	C14	R1	7.36632221424582
12	C5	R1	6.97727992349992
12	C9	R1	6.95419631038687
12	C24	R1	7.39231742277876
12	C6	R1	7.25738784269265
12	C21	R1	7.19967234483636
12	C19	R1	7.37503943134692
12	C22	R1	6.94251450533924
12	C4	R1	7.17990909001493
12	C13	R1	7.4093909361377
12	C18	R1	7.33091687811462
12	C15	R1	7.2667865406949
12	C11	R1	7.37503943134692
12	C16	R1	7.45121111183233
12	C8	R1	7.53138146051631
12	C20	R1	7.23840473932508
12	C7	R1	7.16992500144231
13	C23	R1	7
13	C17	R1	7.4178525148859
13	C12	R1	7.17990909001493
13	C10	R1	7.14974711950468
13	C3	R1	7.35755200461808
13	C14	R1	7.21916852046216
13	C5	R1	7.24792751344359
13	C24	R1	7.35755200461808
13	C6	R1	7.22881869049588
13	C21	R1	7.14974711950468
13	C19	R1	7.09803208296053
13	C1	R1	7.12928301694497
13	C4	R1	7.56224242422107
13	C13	R1	7.36632221424582
13	C18	R1	7.10852445677817
13	C15	R1	7.22881869049588
13	C11	R1	7.15987133677839
13	C16	R1	6.93073733756289
13	C8	R1	7.20945336562895
13	C20	R1	7.01122725542325
13	C7	R1	7.67948009950545
14	C23	R1	7.467605550083
14	C17	R1	7.20945336562895
14	C12	R1	7.65821148275179
14	C10	R1	7.2667865406949
14	C3	R1	7.21916852046216
14	C14	R1	7.22881869049588
14	C5	R1	6.97727992349992
14	C9	R1	7.14974711950468
14	C24	R1	7.27612440527424
14	C6	R1	7.24792751344359
14	C21	R1	7.17990909001493
14	C19	R1	7.33985000288462
14	C1	R1	7.4262647547021
14	C22	R1	7.11894107272351
14	C4	R1	7.22881869049588
14	C18	R1	7.2667865406949
14	C15	R1	7.01122725542325
14	C11	R1	7.31288295528436
14	C16	R1	7.18982455888002
14	C8	R1	7.467605550083
14	C20	R1	7.16992500144231
14	C7	R1	7.19967234483636
15	C23	R1	7.34872815423108
15	C17	R1	7.24792751344359
15	C12	R1	7.12928301694497
15	C3	R1	7.39231742277876
15	C14	R1	6.96578428466209
15	C5	R1	7.16992500144231
15	C9	R1	7.09803208296053
15	C24	R1	7.28540221886225
15	C6	R1	7.17990909001493
15	C21	R1	7.52356195605701
15	C19	R1	7.4093909361377
15	C1	R1	6.89481776330794
15	C4	R1	7.38370429247405
15	C13	R1	7.27612440527424
15	C18	R1	7.14974711950468
15	C15	R1	7.09803208296053
15	C11	R1	7.08746284125034
15	C16	R1	6.95419631038687
15	C8	R1	7.44294349584873
15	C20	R1	7.25738784269265
15	C7	R1	7.52356195605701
16	C23	R1	7.37503943134692
16	C17	R1	7.31288295528436
16	C12	R1	7.38370429247405
16	C10	R1	7.24792751344359
16	C3	R1	7.06608919045777
16	C14	R1	7.53915881110803
16	C5	R1	7.53915881110803
16	C9	R1	7.35755200461808
16	C24	R1	7.17990909001493
16	C6	R1	7.11894107272351
16	C21	R1	7.16992500144231
16	C19	R1	7.21916852046216
16	C1	R1	7.20945336562895
16	C4	R1	7.09803208296053
16	C13	R1	7.37503943134692
16	C18	R1	7.44294349584873
16	C15	R1	7.06608919045777
16	C11	R1	7.08746284125034
16	C16	R1	7.45121111183233
16	C8	R1	7.56224242422107
16	C7	R1	7.05528243550119
17	C23	R1	7.24792751344359
17	C17	R1	6.97727992349992
17	C12	R1	7.10852445677817
17	C10	R1	7.40087943628218
17	C3	R1	7.36632221424582
17	C14	R1	7.19967234483636
17	C5	R1	7.05528243550119
17	C9	R1	7
17	C24	R1	7.33985000288462
17	C6	R1	7.15987133677839
17	C21	R1	7.06608919045777
17	C19	R1	7.45121111183233
17	C1	R1	7.5077946401987
17	C22	R1	7.33985000288462
17	C4	R1	6.98868468677217
17	C13	R1	7.15987133677839
17	C15	R1	7.23840473932508
17	C16	R1	7.12928301694497
17	C8	R1	7.29462074889163
17	C20	R1	7.58496250072116
17	C7	R1	7.467605550083
18	C23	R1	7.49984588708321
18	C17	R1	7.09803208296053
18	C10	R1	7.49984588708321
18	C3	R1	7.28540221886225
18	C14	R1	7.4262647547021
18	C24	R1	7.27612440527424
18	C6	R1	7.17990909001493
18	C21	R1	7.2667865406949
18	C19	R1	7.27612440527424
18	C1	R1	7.52356195605701
18	C22	R1	7.05528243550119
18	C18	R1	7.4178525148859
18	C15	R1	6.97727992349992
18	C16	R1	7.45121111183233
18	C8	R1	7.31288295528436
18	C20	R1	6.88264304936184
18	C7	R1	7.56985560833095
19	C23	R1	7.18982455888002
19	C17	R1	7.12928301694497
19	C12	R1	7.39231742277876
19	C10	R1	7.18982455888002
19	C3	R1	7.22881869049588
19	C14	R1	6.82017896241519
19	C5	R1	7.53138146051631
19	C9	R1	7.08746284125034
19	C24	R1	7.3037807481771
19	C6	R1	7.18982455888002
19	C21	R1	7.24792751344359
19	C19	R1	7.05528243550119
19	C1	R1	7.11894107272351
19	C22	R1	7.51569983828404
19	C4	R1	7.01122725542325
19	C13	R1	7.55458885167764
19	C18	R1	7.15987133677839
19	C15	R1	6.90689059560852
19	C11	R1	7.29462074889163
19	C16	R1	7.43462822763672
19	C8	R1	7.29462074889163
19	C20	R1	7.35755200461808
19	C7	R1	7.22881869049588
20	C23	R1	7.44294349584873
20	C17	R1	7.35755200461808
20	C12	R1	7.09803208296053
20	C10	R1	7.37503943134692
20	C3	R1	7.03342300153745
20	C14	R1	7.12928301694497
20	C5	R1	7.35755200461808
20	C9	R1	7.34872815423108
20	C6	R1	7.2667865406949
20	C21	R1	7.53915881110803
20	C19	R1	6.94251450533924
20	C1	R1	7.35755200461808
20	C22	R1	7.40087943628218
20	C4	R1	7.3037807481771
20	C13	R1	7.09803208296053
20	C18	R1	7.33985000288462
20	C15	R1	7.32192809488736
20	C11	R1	7.07681559705083
20	C16	R1	6.83289001416474
20	C8	R1	7.03342300153745
20	C20	R1	7.5077946401987
20	C7	R1	7.14974711950468
21	C23	R1	7.05528243550119
21	C17	R1	7.43462822763672
21	C12	R1	7.05528243550119
21	C10	R1	7.43462822763672
21	C3	R1	7.15987133677839
21	C14	R1	7.08746284125034
21	C5	R1	7.33091687811462
21	C9	R1	7.01122725542325
21	C24	R1	7.467605550083
21	C6	R1	7.49984588708321
21	C21	R1	7.22881869049588
21	C19	R1	7.5077946401987
21	C1	R1	7.11894107272351
21	C22	R1	7.24792751344359
21	C4	R1	7.38370429247405
21	C13	R1	7.07681559705083
21	C18	R1	7.28540221886225
21	C15	R1	7.4757334309664
21	C11	R1	7.15987133677839
21	C8	R1	7.16992500144231
21	C7	R1	7.10852445677817
22	C23	R1	7.03342300153745
22	C17	R1	7.4093909361377
22	C12	R1	7.15987133677839
22	C10	R1	7.18982455888002
22	C3	R1	7.40087943628218
22	C14	R1	7.37503943134692
22	C5	R1	6.98868468677217
22	C9	R1	7
22	C24	R1	7.35755200461808
22	C6	R1	7.16992500144231
22	C21	R1	7.09803208296053
22	C19	R1	7.23840473932508
22	C1	R1	7.2667865406949
22	C22	R1	7.27612440527424
22	C4	R1	7.54689445988764
22	C13	R1	7.45121111183233
22	C18	R1	7.11894107272351
22	C15	R1	6.98868468677217
22	C11	R1	7.4093909361377
22	C16	R1	7.43462822763672
22	C8	R1	7.37503943134692
22	C20	R1	7.4093909361377
22	C7	R1	7.55458885167764
23	C23	R1	7.27612440527424
23	C17	R1	7.07681559705083
23	C12	R1	7.40087943628218
23	C10	R1	7.13955135239879
23	C3	R1	7.24792751344359
23	C14	R1	7.01122725542325
23	C5	R1	7.59991284218713
23	C9	R1	7.10852445677817
23	C24	R1	7.12928301694497
23	C6	R1	7.27612440527424
23	C21	R1	7.25738784269265
23	C19	R1	7.28540221886225
23	C1	R1	7.4093909361377
23	C22	R1	7.4178525148859
23	C4	R1	7.45121111183233
23	C13	R1	6.97727992349992
23	C18	R1	6.85798099512757
23	C11	R1	7.36632221424582
23	C16	R1	7.12928301694497
23	C8	R1	7.02236781302845
23	C20	R1	7.12928301694497
23	C7	R1	7.61470984411521
24	C23	R1	7.40087943628218
24	C17	R1	7.34872815423108
24	C12	R1	6.85798099512757
24	C10	R1	7.3037807481771
24	C3	R1	7.52356195605701
24	C14	R1	7.10852445677817
24	C5	R1	7.35755200461808
24	C9	R1	7.33091687811462
24	C24	R1	7.66533591718518
24	C6	R1	7.34872815423108
24	C21	R1	7.40087943628218
24	C1	R1	7.38370429247405
24	C22	R1	7.19967234483636
24	C4	R1	7.05528243550119
24	C13	R1	6.97727992349992
24	C18	R1	7.31288295528436
24	C15	R1	7.4178525148859
24	C11	R1	7
24	C16	R1	7.05528243550119
24	C8	R1	7.14974711950468
24	C20	R1	7.4262647547021
24	C7	R1	7.15987133677839
25	C23	R1	7.40087943628218
25	C17	R1	7.19967234483636
25	C12	R1	7.40087943628218
25	C10	R1	7.4757334309664
25	C3	R1	7.55458885167764
25	C14	R1	7.56224242422107
25	C5	R1	7.37503943134692
25	C9	R1	7.13955135239879
25	C24	R1	7.17990909001493
25	C6	R1	7.40087943628218
25	C21	R1	7.23840473932508
25	C22	R1	7.11894107272351
25	C4	R1	6.95419631038687
25	C13	R1	7.11894107272351
25	C18	R1	7.24792751344359
25	C15	R1	7.34872815423108
25	C11	R1	7.49984588708321
25	C16	R1	7.36632221424582
25	C8	R1	7.37503943134692
25	C20	R1	7.17990909001493
25	C7	R1	7.38370429247405
26	C23	R1	7.35755200461808
26	C17	R1	7.38370429247405
26	C12	R1	7.27612440527424
26	C10	R1	7.04439411935845
26	C3	R1	7.33985000288462
26	C14	R1	7.22881869049588
26	C5	R1	7.33091687811462
26	C9	R1	7.4757334309664
26	C24	R1	7.23840473932508
26	C6	R1	7.3037807481771
26	C21	R1	7.12928301694497
26	C1	R1	7.49185309632967
26	C22	R1	7.10852445677817
26	C4	R1	6.98868468677217
26	C18	R1	7.21916852046216
26	C11	R1	7.25738784269265
26	C16	R1	7.20945336562895
26	C8	R1	7.44294349584873
26	C20	R1	6.85798099512757
26	C7	R1	7.28540221886225
27	C23	R1	7.13955135239879
27	C17	R1	7.23840473932508
27	C12	R1	7.25738784269265
27	C10	R1	7.06608919045777
27	C3	R1	6.8073549220576
27	C14	R1	7.59245703726808
27	C5	R1	7.37503943134692
27	C9	R1	7.14974711950468
27	C24	R1	7.51569983828404
27	C6	R1	7.28540221886225
27	C19	R1	7.33985000288462
27	C1	R1	7.3037807481771
27	C22	R1	7.32192809488736
27	C4	R1	7.37503943134692
27	C13	R1	7.27612440527424
27	C18	R1	7.01122725542325
27	C8	R1	7.45121111183233
27	C20	R1	7.61470984411521
27	C7	R1	7.25738784269265
28	C23	R1	7.09803208296053
28	C17	R1	7.48381577726426
28	C12	R1	7.32192809488736
28	C3	R1	7.43462822763672
28	C14	R1	6.97727992349992
28	C9	R1	7.31288295528436
28	C24	R1	7.29462074889163
28	C6	R1	7
28	C21	R1	6.78135971352466
28	C19	R1	6.95419631038687
28	C1	R1	7.33091687811462
28	C22	R1	6.79441586635011
28	C4	R1	7.74819284958946
28	C13	R1	7.29462074889163
28	C18	R1	7.45121111183233
28	C15	R1	7.12928301694497
28	C11	R1	7.4093909361377
28	C16	R1	7.48381577726426
28	C8	R1	7.37503943134692
28	C20	R1	7.25738784269265
28	C7	R1	7.60733031374961
29	C23	R1	7.15987133677839
29	C17	R1	7.34872815423108
29	C12	R1	7.2667865406949
29	C10	R1	7.01122725542325
29	C3	R1	7.4178525148859
29	C14	R1	7.59245703726808
29	C5	R1	7.43462822763672
29	C9	R1	7.19967234483636
29	C24	R1	6.93073733756289
29	C6	R1	7.20945336562895
29	C21	R1	7.53915881110803
29	C19	R1	7.12928301694497
29	C1	R1	7.03342300153745
29	C22	R1	7.2667865406949
29	C4	R1	7.16992500144231
29	C13	R1	7.18982455888002
29	C18	R1	7.21916852046216
29	C15	R1	7.28540221886225
29	C11	R1	7.13955135239879
29	C20	R1	7.48381577726426
29	C7	R1	7.28540221886225
30	C23	R1	7.49185309632967
30	C17	R1	7.25738784269265
30	C10	R1	7.2667865406949
30	C3	R1	7.20945336562895
30	C14	R1	7.64385618977472
30	C5	R1	7.17990909001493
30	C9	R1	7.09803208296053
30	C24	R1	7.49185309632967
30	C6	R1	7.25738784269265
30	C21	R1	7.70043971814109
30	C19	R1	7.4594316186373
30	C1	R1	7.35755200461808
30	C22	R1	7.33985000288462
30	C4	R1	7.19967234483636
30	C13	R1	7.12928301694497
30	C18	R1	7.36632221424582
30	C15	R1	7.35755200461808
30	C11	R1	7.14974711950468
30	C16	R1	7.39231742277876
30	C8	R1	6.94251450533924
30	C20	R1	7.13955135239879
30	C7	R1	7.14974711950468
31	C17	R1	7.08746284125034
31	C12	R1	7.15987133677839
31	C10	R1	7.40087943628218
31	C3	R1	7.34872815423108
31	C5	R1	7.01122725542325
31	C9	R1	6.8073549220576
31	C24	R1	7.21916852046216
31	C6	R1	7.35755200461808
31	C21	R1	6.79441586635011
31	C19	R1	7.51569983828404
31	C1	R1	7.43462822763672
31	C22	R1	7.4757334309664
31	C4	R1	7.11894107272351
31	C13	R1	7.22881869049588
31	C18	R1	7.06608919045777
31	C15	R1	7.15987133677839
31	C11	R1	7.24792751344359
31	C16	R1	7.35755200461808
31	C8	R1	7.4093909361377
31	C20	R1	6.95419631038687
31	C7	R1	6.96578428466209
32	C23	R1	7.36632221424582
32	C17	R1	7.03342300153745
32	C12	R1	7.11894107272351
32	C10	R1	7.2667865406949
32	C3	R1	7.40087943628218
32	C14	R1	7.08746284125034
32	C5	R1	7.15987133677839
32	C9	R1	7.35755200461808
32	C24	R1	7.03342300153745
32	C6	R1	7.64385618977472
32	C21	R1	6.96578428466209
32	C19	R1	7.20945336562895
32	C1	R1	7.03342300153745
32	C22	R1	7.4594316186373
32	C4	R1	6.91886323727459
32	C13	R1	7.27612440527424
32	C18	R1	7.07681559705083
32	C15	R1	7.12928301694497
32	C11	R1	7.15987133677839
32	C16	R1	7.4757334309664
32	C8	R1	7.17990909001493
32	C20	R1	7.39231742277876
32	C7	R1	7.40087943628218
33	C17	R1	7.15987133677839
33	C12	R1	7.08746284125034
33	C10	R1	7.37503943134692
33	C3	R1	7.01122725542325
33	C14	R1	7.24792751344359
33	C5	R1	7.38370429247405
33	C24	R1	7.18982455888002
33	C6	R1	7.11894107272351
33	C21	R1	7.25738784269265
33	C19	R1	6.96578428466209
33	C1	R1	7.20945336562895
33	C22	R1	7.32192809488736
33	C4	R1	7.35755200461808
33	C13	R1	7.33985000288462
33	C18	R1	7.4757334309664
33	C15	R1	7.05528243550119
33	C11	R1	7.48381577726426
33	C16	R1	7.08746284125034
33	C8	R1	7.32192809488736
33	C20	R1	7.06608919045777
33	C7	R1	7.19967234483636
34	C23	R1	7.15987133677839
34	C17	R1	7.18982455888002
34	C10	R1	7.17990909001493
34	C3	R1	7.22881869049588
34	C14	R1	6.94251450533924
34	C5	R1	7.3037807481771
34	C9	R1	7.33091687811462
34	C24	R1	7.21916852046216
34	C6	R1	7.15987133677839
34	C21	R1	7.40087943628218
34	C19	R1	7
34	C1	R1	7.10852445677817
34	C22	R1	7.28540221886225
34	C4	R1	7.59245703726808
34	C13	R1	7.67948009950545
34	C18	R1	7.37503943134692
34	C15	R1	7.23840473932508
34	C11	R1	7.06608919045777
34	C16	R1	6.95419631038687
34	C8	R1	7.62935662007961
34	C20	R1	7.05528243550119
34	C7	R1	7.25738784269265
35	C23	R1	7.4093909361377
35	C17	R1	6.88264304936184
35	C12	R1	7.57742882803575
35	C3	R1	7.35755200461808
35	C14	R1	7.20945336562895
35	C5	R1	7.58496250072116
35	C9	R1	7.55458885167764
35	C24	R1	7.02236781302845
35	C6	R1	7.33985000288462
35	C21	R1	7.3037807481771
35	C19	R1	7.27612440527424
35	C1	R1	7.62935662007961
35	C22	R1	7.20945336562895
35	C4	R1	7.38370429247405
35	C13	R1	6.94251450533924
35	C18	R1	7.07681559705083
35	C15	R1	7.36632221424582
35	C11	R1	7.53138146051631
35	C16	R1	7.51569983828404
35	C8	R1	7.4594316186373
35	C20	R1	7.45121111183233
35	C7	R1	7.20945336562895
36	C23	R1	7.28540221886225
36	C17	R1	7.34872815423108
36	C12	R1	6.85798099512757
36	C10	R1	7.17990909001493
36	C3	R1	7.51569983828404
36	C14	R1	7.43462822763672
36	C5	R1	7.54689445988764
36	C9	R1	7.23840473932508
36	C24	R1	7.29462074889163
36	C6	R1	7.43462822763672
36	C21	R1	6.93073733756289
36	C19	R1	7.4093909361377
36	C1	R1	7.28540221886225
36	C22	R1	7.4178525148859
36	C4	R1	7.51569983828404
36	C13	R1	7.25738784269265
36	C18	R1	7.15987133677839
36	C15	R1	6.95419631038687
36	C11	R1	7.21916852046216
36	C16	R1	7.24792751344359
36	C8	R1	7.34872815423108
36	C20	R1	7.4093909361377
37	C23	R1	6.76818432477693
37	C17	R1	7.48381577726426
37	C12	R1	7.01122725542325
37	C10	R1	7.52356195605701
37	C3	R1	7.18982455888002
37	C14	R1	7.39231742277876
37	C5	R1	7.4262647547021
37	C9	R1	7.19967234483636
37	C6	R1	7.36632221424582
37	C21	R1	7.31288295528436
37	C19	R1	7.45121111183233
37	C1	R1	7.23840473932508
37	C4	R1	7.31288295528436
37	C13	R1	7.49185309632967
37	C18	R1	7.23840473932508
37	C11	R1	7.17990909001493
37	C16	R1	7.43462822763672
37	C8	R1	7.2667865406949
38	C23	R1	6.89481776330794
38	C17	R1	6.85798099512757
38	C12	R1	7.3037807481771
38	C10	R1	7.22881869049588
38	C3	R1	7.25738784269265
38	C14	R1	7.3037807481771
38	C5	R1	7.37503943134692
38	C9	R1	7.4757334309664
38	C24	R1	6.97727992349992
38	C21	R1	7.13955135239879
38	C19	R1	7.25738784269265
38	C1	R1	7.05528243550119
38	C22	R1	7.21916852046216
38	C4	R1	7.2667865406949
38	C13	R1	7.21916852046216
38	C18	R1	7.33985000288462
38	C16	R1	7.10852445677817
38	C8	R1	7.29462074889163
38	C7	R1	7.16992500144231
39	C23	R1	7.14974711950468
39	C17	R1	7.33985000288462
39	C12	R1	7.12928301694497
39	C10	R1	7
39	C3	R1	6.97727992349992
39	C14	R1	6.94251450533924
39	C5	R1	7.36632221424582
39	C9	R1	7.58496250072116
39	C24	R1	7.10852445677817
39	C21	R1	7.2667865406949
39	C19	R1	7.13955135239879
39	C1	R1	7.10852445677817
39	C22	R1	7.22881869049588
39	C4	R1	7.07681559705083
39	C13	R1	7.18982455888002
39	C18	R1	6.97727992349992
39	C15	R1	7.29462074889163
39	C11	R1	7.16992500144231
39	C8	R1	7.24792751344359
39	C20	R1	7.29462074889163
39	C7	R1	7.25738784269265
40	C23	R1	7.33091687811462
40	C17	R1	7.23840473932508
40	C12	R1	7.37503943134692
40	C10	R1	7.20945336562895
40	C3	R1	7.31288295528436
40	C14	R1	7.13955135239879
40	C5	R1	7.33091687811462
40	C21	R1	7.38370429247405
40	C19	R1	6.83289001416474
40	C1	R1	7.4262647547021
40	C22	R1	7.01122725542325
40	C4	R1	7.20945336562895
40	C13	R1	7.63662462054365
40	C18	R1	7.22881869049588
40	C15	R1	7.17990909001493
40	C11	R1	7.33985000288462
40	C16	R1	7.04439411935845
40	C8	R1	7.25738784269265
40	C20	R1	7.72109918870719
40	C7	R1	7.36632221424582
41	C23	R1	7.39231742277876
41	C17	R1	7.01122725542325
41	C12	R1	7.23840473932508
41	C10	R1	7.39231742277876
41	C3	R1	7.02236781302845
41	C14	R1	7.09803208296053
41	C5	R1	6.61470984411521
41	C9	R1	6.84549005094437
41	C24	R1	6.97727992349992
41	C6	R1	7.59991284218713
41	C21	R1	7.467605550083
41	C19	R1	7.31288295528436
41	C1	R1	7.37503943134692
41	C22	R1	7.21916852046216
41	C4	R1	7.24792751344359
41	C13	R1	7.62935662007961
41	C18	R1	7.61470984411521
41	C15	R1	7.27612440527424
41	C16	R1	6.83289001416474
41	C8	R1	7.4594316186373
41	C20	R1	6.8703647195834
42	C23	R1	7.04439411935845
42	C17	R1	7.05528243550119
42	C12	R1	7.20945336562895
42	C10	R1	7.25738784269265
42	C14	R1	7.25738784269265
42	C5	R1	7.11894107272351
42	C9	R1	7.08746284125034
42	C24	R1	7.2667865406949
42	C6	R1	7.58496250072116
42	C1	R1	7.02236781302845
42	C22	R1	7.25738784269265
42	C4	R1	7.57742882803575
42	C18	R1	7.4178525148859
42	C15	R1	7.07681559705083
42	C11	R1	7.20945336562895
42	C20	R1	7.4594316186373
42	C7	R1	7.10852445677817
43	C17	R1	7.31288295528436
43	C10	R1	7.49185309632967
43	C3	R1	7.15987133677839
43	C14	R1	6.91886323727459
43	C5	R1	7.29462074889163
43	C9	R1	7.24792751344359
43	C24	R1	6.90689059560852
43	C6	R1	6.97727992349992
43	C21	R1	7.4093909361377
43	C19	R1	7.4594316186373
43	C1	R1	6.89481776330794
43	C22	R1	7.11894107272351
43	C4	R1	7.5077946401987
43	C13	R1	7.24792751344359
43	C18	R1	7.40087943628218
43	C15	R1	7.07681559705083
43	C11	R1	7.23840473932508
43	C16	R1	7.31288295528436
43	C8	R1	7.70735913208088
43	C20	R1	7.32192809488736
43	C7	R1	7.18982455888002
44	C23	R1	7.467605550083
44	C17	R1	7.56985560833095
44	C12	R1	7.37503943134692
44	C10	R1	7.4594316186373
44	C3	R1	7.20945336562895
44	C14	R1	7.19967234483636
44	C5	R1	7.05528243550119
44	C9	R1	7.07681559705083
44	C24	R1	7.2667865406949
44	C6	R1	7.5077946401987
44	C21	R1	7.4178525148859
44	C19	R1	7
44	C1	R1	7.25738784269265
44	C22	R1	7.48381577726426
44	C4	R1	7.4594316186373
44	C13	R1	7.54689445988764
44	C18	R1	7.34872815423108
44	C15	R1	7.07681559705083
44	C11	R1	7.27612440527424
44	C16	R1	7.12928301694497
44	C8	R1	7.40087943628218
44	C20	R1	7.07681559705083
45	C23	R1	7.22881869049588
45	C17	R1	7.27612440527424
45	C12	R1	7.16992500144231
45	C10	R1	7.22881869049588
45	C3	R1	7.4093909361377
45	C14	R1	7.49185309632967
45	C5	R1	7.14974711950468
45	C9	R1	7.45121111183233
45	C24	R1	7.4178525148859
45	C6	R1	7.32192809488736
45	C21	R1	7.36632221424582
45	C19	R1	7.13955135239879
45	C1	R1	7.12928301694497
45	C22	R1	7.02236781302845
45	C4	R1	7.18982455888002
45	C13	R1	7.12928301694497
45	C18	R1	7.31288295528436
45	C15	R1	7.4178525148859
45	C11	R1	7.39231742277876
45	C16	R1	7.19967234483636
45	C8	R1	7.14974711950468
45	C20	R1	7.35755200461808
45	C7	R1	7.53138146051631
46	C17	R1	6.95419631038687
46	C12	R1	7.40087943628218
46	C10	R1	7.11894107272351
46	C3	R1	7.10852445677817
46	C14	R1	7.14974711950468
46	C5	R1	7.5077946401987
46	C9	R1	7.40087943628218
46	C24	R1	7.22881869049588
46	C6	R1	7.25738784269265
46	C21	R1	7.33091687811462
46	C1	R1	7.06608919045777
46	C22	R1	7.36632221424582
46	C13	R1	7.23840473932508
46	C18	R1	7.4757334309664
46	C11	R1	7.33985000288462
46	C16	R1	7.21916852046216
46	C8	R1	7.37503943134692
46	C7	R1	7.17990909001493
47	C23	R1	7.67948009950545
47	C12	R1	7.4262647547021
47	C10	R1	7.12928301694497
47	C3	R1	7.34872815423108
47	C14	R1	6.68650052718322
47	C5	R1	7.27612440527424
47	C9	R1	7.14974711950468
47	C24	R1	7.467605550083
47	C6	R1	6.76818432477693
47	C21	R1	7.44294349584873
47	C19	R1	7.27612440527424
47	C1	R1	7.4594316186373
47	C22	R1	7.38370429247405
47	C4	R1	7.33091687811462
47	C13	R1	7.32192809488736
47	C18	R1	7.34872815423108
47	C15	R1	6.97727992349992
47	C11	R1	7.2667865406949
47	C16	R1	7.07681559705083
47	C8	R1	7.36632221424582
47	C20	R1	7.31288295528436
47	C7	R1	7.15987133677839
48	C17	R1	7.20945336562895
48	C12	R1	7.31288295528436
48	C10	R1	7.37503943134692
48	C3	R1	7.19967234483636
48	C14	R1	7.18982455888002
48	C5	R1	7.17990909001493
48	C9	R1	7.04439411935845
48	C24	R1	7.03342300153745
48	C21	R1	7.18982455888002
48	C19	R1	7.37503943134692
48	C1	R1	7.44294349584873
48	C4	R1	6.96578428466209
48	C13	R1	7.12928301694497
48	C18	R1	7.467605550083
48	C15	R1	7.08746284125034
48	C11	R1	7.21916852046216
48	C16	R1	6.95419631038687
48	C8	R1	7.18982455888002
48	C20	R1	7.51569983828404
48	C7	R1	6.98868468677217
49	C23	R1	7.12928301694497
49	C17	R1	7.51569983828404
49	C12	R1	7.17990909001493
49	C10	R1	7.35755200461808
49	C3	R1	6.91886323727459
49	C14	R1	7.21916852046216
49	C5	R1	7.59991284218713
49	C9	R1	7.4178525148859
49	C24	R1	7.4262647547021
49	C6	R1	7.31288295528436
49	C21	R1	7.12928301694497
49	C19	R1	7.35755200461808
49	C1	R1	7.21916852046216
49	C4	R1	7.33091687811462
49	C13	R1	7.52356195605701
49	C18	R1	7.12928301694497
49	C15	R1	7.33985000288462
49	C16	R1	7.05528243550119
49	C8	R1	7.24792751344359
49	C20	R1	7.4594316186373
49	C7	R1	7.40087943628218
50	C23	R1	7.17990909001493
50	C12	R1	7.16992500144231
50	C10	R1	7.34872815423108
50	C3	R1	7.18982455888002
50	C5	R1	7.23840473932508
50	C9	R1	7.20945336562895
50	C24	R1	7.34872815423108
50	C6	R1	6.74146698640115
50	C21	R1	7.4262647547021
50	C19	R1	7.05528243550119
50	C1	R1	7.05528243550119
50	C22	R1	7.31288295528436
50	C4	R1	7.23840473932508
50	C13	R1	7.01122725542325
50	C18	R1	7.03342300153745
50	C15	R1	7.02236781302845
50	C11	R1	7.25738784269265
50	C16	R1	6.96578428466209
50	C8	R1	7.43462822763672
50	C20	R1	7.467605550083
50	C7	R1	7.20945336562895
51	C23	R1	7.62935662007961
51	C17	R1	7.10852445677817
51	C12	R1	7.18982455888002
51	C10	R1	7.31288295528436
51	C3	R1	7.08746284125034
51	C14	R1	7.04439411935845
51	C5	R1	7.38370429247405
51	C9	R1	7.18982455888002
51	C6	R1	7.15987133677839
51	C19	R1	7.07681559705083
51	C1	R1	7.15987133677839
51	C22	R1	7.12928301694497
51	C4	R1	6.85798099512757
51	C13	R1	7.06608919045777
51	C18	R1	6.96578428466209
51	C11	R1	7.13955135239879
51	C16	R1	6.79441586635011
51	C8	R1	7.467605550083
51	C20	R1	7.4178525148859
52	C23	R1	6.94251450533924
52	C17	R1	7.4262647547021
52	C12	R1	7.23840473932508
52	C10	R1	7.31288295528436
52	C3	R1	7.5077946401987
52	C14	R1	7.49984588708321
52	C5	R1	7.467605550083
52	C24	R1	7.33091687811462
52	C6	R1	7.19967234483636
52	C21	R1	7.2667865406949
52	C19	R1	7.03342300153745
52	C22	R1	7.29462074889163
52	C4	R1	7.22881869049588
52	C13	R1	6.96578428466209
52	C18	R1	7.38370429247405
52	C15	R1	7.4178525148859
52	C11	R1	7.33985000288462
52	C16	R1	7.17990909001493
52	C8	R1	7.38370429247405
52	C20	R1	7.34872815423108
52	C7	R1	7.4178525148859
53	C23	R1	7.4594316186373
53	C17	R1	7.52356195605701
53	C12	R1	7.34872815423108
53	C10	R1	7.05528243550119
53	C3	R1	7.16992500144231
53	C5	R1	7.27612440527424
53	C9	R1	7.59245703726808
53	C24	R1	7.4757334309664
53	C6	R1	7.01122725542325
53	C21	R1	7.51569983828404
53	C19	R1	7.53915881110803
53	C1	R1	7.11894107272351
53	C22	R1	7.33091687811462
53	C4	R1	7.11894107272351
53	C13	R1	7.16992500144231
53	C18	R1	7.5077946401987
53	C15	R1	7.45121111183233
53	C16	R1	7.02236781302845
53	C8	R1	7.4178525148859
53	C20	R1	7.40087943628218
53	C7	R1	6.96578428466209
54	C23	R1	7.10852445677817
54	C17	R1	7.08746284125034
54	C10	R1	7.08746284125034
54	C3	R1	7.35755200461808
54	C5	R1	7.09803208296053
54	C9	R1	6.76818432477693
54	C21	R1	6.95419631038687
54	C19	R1	7.11894107272351
54	C22	R1	7.3037807481771
54	C13	R1	7.03342300153745
54	C18	R1	7.56985560833095
54	C15	R1	7.4757334309664
54	C11	R1	7.19967234483636
54	C8	R1	7.49185309632967
54	C20	R1	7.45121111183233
54	C7	R1	7.17990909001493
55	C23	R1	7.24792751344359
55	C17	R1	7.11894107272351
55	C12	R1	7.16992500144231
55	C10	R1	7.31288295528436
55	C3	R1	7.16992500144231
55	C14	R1	7.29462074889163
55	C5	R1	7.33091687811462
55	C9	R1	6.95419631038687
55	C24	R1	7.02236781302845
55	C21	R1	7.3037807481771
55	C19	R1	7.27612440527424
55	C1	R1	7.4093909361377
55	C22	R1	7.11894107272351
55	C4	R1	7.20945336562895
55	C13	R1	7.18982455888002
55	C18	R1	7.43462822763672
55	C15	R1	7.27612440527424
55	C11	R1	7.43462822763672
55	C16	R1	6.70043971814109
55	C8	R1	7.29462074889163
55	C20	R1	7.37503943134692
55	C7	R1	7.13955135239879
56	C23	R1	7.40087943628218
56	C17	R1	7.18982455888002
56	C12	R1	7.21916852046216
56	C10	R1	7.4178525148859
56	C3	R1	7.14974711950468
56	C14	R1	7.4594316186373
56	C5	R1	7.12928301694497
56	C9	R1	7.21916852046216
56	C6	R1	7.18982455888002
56	C21	R1	7.15987133677839
56	C19	R1	7.02236781302845
56	C1	R1	7.45121111183233
56	C22	R1	7.24792751344359
56	C4	R1	7.32192809488736
56	C13	R1	7.14974711950468
56	C18	R1	7.20945336562895
56	C15	R1	7.2667865406949
56	C11	R1	7.01122725542325
56	C16	R1	7.18982455888002
56	C8	R1	7.4594316186373
56	C20	R1	7.24792751344359
56	C7	R1	7.17990909001493
57	C23	R1	7.02236781302845
57	C17	R1	7.29462074889163
57	C10	R1	7.27612440527424
57	C3	R1	7.55458885167764
57	C14	R1	7.27612440527424
57	C5	R1	6.98868468677217
57	C9	R1	7.05528243550119
57	C24	R1	7.06608919045777
57	C6	R1	7.34872815423108
57	C21	R1	7.28540221886225
57	C19	R1	7.01122725542325
57	C22	R1	7.20945336562895
57	C4	R1	7.31288295528436
57	C13	R1	7.17990909001493
57	C15	R1	7.17990909001493
57	C11	R1	7.07681559705083
57	C16	R1	7.08746284125034
57	C8	R1	6.8073549220576
57	C20	R1	7.25738784269265
57	C7	R1	7.40087943628218
58	C23	R1	7.22881869049588
58	C17	R1	6.95419631038687
58	C12	R1	7.4262647547021
58	C10	R1	6.7279204545632
58	C3	R1	7.4262647547021
58	C14	R1	7.24792751344359
58	C5	R1	7.17990909001493
58	C9	R1	7.06608919045777
58	C24	R1	7.27612440527424
58	C6	R1	7.25738784269265
58	C21	R1	7.59991284218713
58	C19	R1	7.4262647547021
58	C1	R1	7.4262647547021
58	C22	R1	7.32192809488736
58	C4	R1	7.24792751344359
58	C13	R1	7.52356195605701
58	C18	R1	7.4262647547021
58	C15	R1	7.15987133677839
58	C11	R1	7.5077946401987
58	C16	R1	7
58	C8	R1	7.4594316186373
58	C20	R1	7.25738784269265
58	C7	R1	7.22881869049588
59	C23	R1	7.29462074889163
59	C10	R1	7.3037807481771
59	C14	R1	7.36632221424582
59	C5	R1	7.25738784269265
59	C9	R1	7.38370429247405
59	C24	R1	7.21916852046216
59	C6	R1	7.49185309632967
59	C21	R1	7.37503943134692
59	C19	R1	7.54689445988764
59	C1	R1	7.3037807481771
59	C22	R1	7.4178525148859
59	C4	R1	7.27612440527424
59	C13	R1	7.2667865406949
59	C18	R1	7.18982455888002
59	C15	R1	7.19967234483636
59	C11	R1	7.2667865406949
59	C16	R1	6.89481776330794
59	C8	R1	7.05528243550119
59	C7	R1	6.93073733756289
60	C23	R1	7.20945336562895
60	C17	R1	6.88264304936184
60	C12	R1	7.53138146051631
60	C10	R1	7.63662462054365
60	C3	R1	7.10852445677817
60	C14	R1	7.2667865406949
60	C5	R1	7.4262647547021
60	C9	R1	7.29462074889163
60	C24	R1	7.21916852046216
60	C6	R1	7.38370429247405
60	C21	R1	7.25738784269265
60	C19	R1	7.56985560833095
60	C1	R1	6.98868468677217
60	C22	R1	7.14974711950468
60	C4	R1	6.94251450533924
60	C13	R1	7.22881869049588
60	C15	R1	7.28540221886225
60	C11	R1	7.19967234483636
60	C16	R1	6.98868468677217
60	C8	R1	7.13955135239879
60	C20	R1	7.33985000288462
60	C7	R1	7.35755200461808
61	C23	R1	7.59245703726808
61	C17	R1	6.96578428466209
61	C12	R1	7.23840473932508
61	C10	R1	7.08746284125034
61	C3	R1	7.2667865406949
61	C14	R1	7.19967234483636
61	C5	R1	7.48381577726426
61	C9	R1	7.11894107272351
61	C24	R1	7.01122725542325
61	C6	R1	7.07681559705083
61	C21	R1	7.23840473932508
61	C19	R1	7.11894107272351
61	C1	R1	7.09803208296053
61	C22	R1	7.4262647547021
61	C4	R1	7.33985000288462
61	C13	R1	7.48381577726426
61	C18	R1	7.49185309632967
61	C15	R1	6.94251450533924
61	C11	R1	7.25738784269265
61	C16	R1	7.14974711950468
61	C8	R1	7.10852445677817
61	C20	R1	6.7279204545632
61	C7	R1	7.29462074889163
62	C23	R1	7.34872815423108
62	C17	R1	7.45121111183233
62	C12	R1	7.4757334309664
62	C10	R1	7.11894107272351
62	C3	R1	6.89481776330794
62	C14	R1	7.37503943134692
62	C5	R1	7.43462822763672
62	C9	R1	6.91886323727459
62	C24	R1	7.59245703726808
62	C6	R1	7.23840473932508
62	C21	R1	7.32192809488736
62	C19	R1	7.23840473932508
62	C1	R1	7.45121111183233
62	C22	R1	7.04439411935845
62	C4	R1	7.05528243550119
62	C13	R1	7.22881869049588
62	C18	R1	7.06608919045777
62	C15	R1	7.10852445677817
62	C11	R1	7.34872815423108
62	C16	R1	7.36632221424582
62	C8	R1	7.5077946401987
62	C20	R1	7.34872815423108
62	C7	R1	7.33091687811462
63	C12	R1	7.07681559705083
63	C10	R1	7.49185309632967
63	C3	R1	7.06608919045777
63	C14	R1	7.15987133677839
63	C5	R1	7.45121111183233
63	C24	R1	7.4093909361377
63	C6	R1	7.07681559705083
63	C21	R1	7.13955135239879
63	C19	R1	7.09803208296053
63	C1	R1	7.24792751344359
63	C22	R1	7.34872815423108
63	C4	R1	7.01122725542325
63	C13	R1	7.467605550083
63	C18	R1	7.11894107272351
63	C15	R1	6.78135971352466
63	C11	R1	7.05528243550119
63	C16	R1	7.17990909001493
63	C8	R1	7.35755200461808
63	C20	R1	7.37503943134692
63	C7	R1	7.43462822763672
64	C23	R1	7.17990909001493
64	C17	R1	7.16992500144231
64	C12	R1	7.53138146051631
64	C10	R1	7.28540221886225
64	C3	R1	7.15987133677839
64	C14	R1	7.39231742277876
64	C9	R1	7.11894107272351
64	C24	R1	7.60733031374961
64	C6	R1	7.15987133677839
64	C21	R1	7.06608919045777
64	C19	R1	7.3037807481771
64	C1	R1	7.51569983828404
64	C22	R1	7.4093909361377
64	C4	R1	7.14974711950468
64	C13	R1	7.36632221424582
64	C11	R1	7.10852445677817
64	C16	R1	7.28540221886225
64	C7	R1	7.3037807481771
65	C23	R1	7.19967234483636
65	C17	R1	7.34872815423108
65	C12	R1	6.8703647195834
65	C10	R1	7.08746284125034
65	C3	R1	7.49185309632967
65	C14	R1	7.467605550083
65	C5	R1	7.2667865406949
65	C9	R1	7.3037807481771
65	C24	R1	7.02236781302845
65	C6	R1	7.27612440527424
65	C21	R1	7.36632221424582
65	C19	R1	7.28540221886225
65	C1	R1	7.37503943134692
65	C22	R1	7.52356195605701
65	C4	R1	7.35755200461808
65	C13	R1	7.49185309632967
65	C18	R1	7.13955135239879
65	C11	R1	7.14974711950468
65	C16	R1	7.5077946401987
65	C8	R1	7.51569983828404
65	C20	R1	7.24792751344359
65	C7	R1	7.23840473932508
66	C23	R1	7.20945336562895
66	C12	R1	7.02236781302845
66	C10	R1	7.34872815423108
66	C3	R1	7.29462074889163
66	C5	R1	7.31288295528436
66	C9	R1	7.4093909361377
66	C6	R1	7.15987133677839
66	C19	R1	7.5077946401987
66	C1	R1	7.20945336562895
66	C22	R1	7.29462074889163
66	C4	R1	7.60733031374961
66	C13	R1	7.4178525148859
66	C18	R1	7.23840473932508
66	C15	R1	7.01122725542325
66	C16	R1	7.31288295528436
66	C20	R1	7.31288295528436
66	C7	R1	7.11894107272351
67	C23	R1	6.93073733756289
67	C17	R1	7.53138146051631
67	C12	R1	7.20945336562895
67	C10	R1	7.34872815423108
67	C3	R1	7.33091687811462
67	C14	R1	6.8703647195834
67	C5	R1	7.40087943628218
67	C9	R1	7.53138146051631
67	C24	R1	7.36632221424582
67	C6	R1	7.10852445677817
67	C21	R1	7.01122725542325
67	C19	R1	7.29462074889163
67	C1	R1	6.98868468677217
67	C22	R1	7.33985000288462
67	C4	R1	7.13955135239879
67	C13	R1	7.4178525148859
67	C18	R1	7.36632221424582
67	C15	R1	6.89481776330794
67	C11	R1	7.08746284125034
67	C16	R1	7.20945336562895
67	C8	R1	7.3037807481771
67	C20	R1	6.55458885167764
67	C7	R1	7.09803208296053
68	C23	R1	7.59245703726808
68	C17	R1	6.89481776330794
68	C12	R1	6.93073733756289
68	C10	R1	7.43462822763672
68	C3	R1	7.02236781302845
68	C14	R1	7.15987133677839
68	C5	R1	7.14974711950468
68	C9	R1	7.38370429247405
68	C24	R1	7.12928301694497
68	C21	R1	7.15987133677839
68	C19	R1	7.29462074889163
68	C4	R1	7.24792751344359
68	C18	R1	7.08746284125034
68	C15	R1	7.44294349584873
68	C11	R1	7.4178525148859
68	C16	R1	6.95419631038687
68	C8	R1	7.25738784269265
68	C20	R1	7.31288295528436
69	C23	R1	7.16992500144231
69	C17	R1	7.4262647547021
69	C12	R1	7.3037807481771
69	C10	R1	7.67948009950545
69	C3	R1	7.49185309632967
69	C14	R1	7.01122725542325
69	C9	R1	7.23840473932508
69	C24	R1	7.23840473932508
69	C6	R1	7.4594316186373
69	C21	R1	7.32192809488736
69	C1	R1	7.18982455888002
69	C22	R1	7.01122725542325
69	C4	R1	7.33985000288462
69	C13	R1	7.04439411935845
69	C18	R1	7.27612440527424
69	C15	R1	7.28540221886225
69	C11	R1	7.28540221886225
69	C16	R1	6.7279204545632
69	C8	R1	7.03342300153745
69	C20	R1	7.14974711950468
69	C7	R1	7.03342300153745
70	C23	R1	7.14974711950468
70	C17	R1	6.82017896241519
70	C12	R1	7.53138146051631
70	C10	R1	7.5077946401987
70	C3	R1	7
70	C14	R1	7.05528243550119
70	C5	R1	7.28540221886225
70	C9	R1	7.3037807481771
70	C24	R1	7.37503943134692
70	C6	R1	6.94251450533924
70	C21	R1	7.36632221424582
70	C19	R1	7.15987133677839
70	C1	R1	7.33091687811462
70	C22	R1	7.24792751344359
70	C4	R1	7.10852445677817
70	C13	R1	7.4262647547021
70	C18	R1	7.33985000288462
70	C15	R1	7.31288295528436
70	C11	R1	6.84549005094437
70	C16	R1	7.08746284125034
70	C8	R1	7.15987133677839
70	C20	R1	7.11894107272351
70	C7	R1	7.467605550083
71	C23	R1	7.4093909361377
71	C17	R1	7.4093909361377
71	C12	R1	7.19967234483636
71	C10	R1	7.11894107272351
71	C3	R1	6.98868468677217
71	C14	R1	7.48381577726426
71	C5	R1	7.17990909001493
71	C9	R1	7.23840473932508
71	C24	R1	7.12928301694497
71	C6	R1	6.8703647195834
71	C21	R1	7.38370429247405
71	C19	R1	7.44294349584873
71	C1	R1	7.4262647547021
71	C22	R1	7.4594316186373
71	C4	R1	7.34872815423108
71	C13	R1	7.21916852046216
71	C18	R1	7.28540221886225
71	C15	R1	7.18982455888002
71	C11	R1	7.28540221886225
71	C16	R1	7.4093909361377
71	C8	R1	7.39231742277876
71	C20	R1	7.24792751344359
71	C7	R1	7.52356195605701
72	C23	R1	6.94251450533924
72	C17	R1	7.23840473932508
72	C12	R1	7.04439411935845
72	C10	R1	7.17990909001493
72	C14	R1	7.24792751344359
72	C5	R1	7.63662462054365
72	C9	R1	7.55458885167764
72	C24	R1	7.14974711950468
72	C6	R1	7.4262647547021
72	C21	R1	7.3037807481771
72	C19	R1	7.28540221886225
72	C22	R1	7.4178525148859
72	C4	R1	7.5077946401987
72	C13	R1	7.12928301694497
72	C18	R1	7.06608919045777
72	C15	R1	7.14974711950468
72	C11	R1	7.18982455888002
72	C16	R1	7.17990909001493
72	C8	R1	7.43462822763672
72	C20	R1	7.11894107272351
72	C7	R1	7.01122725542325
73	C23	R1	7.2667865406949
73	C17	R1	7.3037807481771
73	C12	R1	7.15987133677839
73	C10	R1	7.34872815423108
73	C3	R1	7.59245703726808
73	C14	R1	7.467605550083
73	C5	R1	7.15987133677839
73	C9	R1	7.55458885167764
73	C24	R1	7.38370429247405
73	C6	R1	7.18982455888002
73	C21	R1	7.04439411935845
73	C19	R1	7.467605550083
73	C1	R1	7.12928301694497
73	C22	R1	7.53138146051631
73	C4	R1	6.91886323727459
73	C13	R1	7.12928301694497
73	C18	R1	7.3037807481771
73	C15	R1	7.18982455888002
73	C11	R1	7.21916852046216
73	C16	R1	7.31288295528436
73	C8	R1	7.18982455888002
73	C20	R1	6.76818432477693
73	C7	R1	6.68650052718322
74	C23	R1	7.34872815423108
74	C17	R1	7.467605550083
74	C12	R1	7.13955135239879
74	C10	R1	7.21916852046216
74	C3	R1	7.31288295528436
74	C14	R1	7.23840473932508
74	C5	R1	7.53138146051631
74	C24	R1	7.49984588708321
74	C6	R1	7.24792751344359
74	C21	R1	7.09803208296053
74	C19	R1	6.88264304936184
74	C1	R1	7.35755200461808
74	C22	R1	7.16992500144231
74	C4	R1	7.38370429247405
74	C13	R1	7.49984588708321
74	C18	R1	7.4262647547021
74	C15	R1	7.16992500144231
74	C11	R1	7.21916852046216
74	C16	R1	6.82017896241519
74	C8	R1	7.32192809488736
74	C20	R1	7.45121111183233
74	C7	R1	7.37503943134692
75	C23	R1	7.28540221886225
75	C17	R1	7.48381577726426
75	C12	R1	7.55458885167764
75	C10	R1	6.95419631038687
75	C3	R1	7.28540221886225
75	C14	R1	7.44294349584873
75	C5	R1	7.27612440527424
75	C9	R1	7.48381577726426
75	C6	R1	7.21916852046216
75	C21	R1	7.24792751344359
75	C19	R1	7.37503943134692
75	C1	R1	7.25738784269265
75	C22	R1	7.15987133677839
75	C13	R1	7.16992500144231
75	C15	R1	7.16992500144231
75	C11	R1	7.13955135239879
75	C16	R1	7.22881869049588
75	C20	R1	7.04439411935845
75	C7	R1	7.5077946401987
76	C17	R1	7.33985000288462
76	C12	R1	7.14974711950468
76	C10	R1	7.35755200461808
76	C3	R1	7.54689445988764
76	C14	R1	7.07681559705083
76	C5	R1	6.84549005094437
76	C9	R1	7.23840473932508
76	C24	R1	7.49185309632967
76	C6	R1	7.07681559705083
76	C21	R1	7.19967234483636
76	C19	R1	7.62935662007961
76	C22	R1	7.32192809488736
76	C4	R1	7.03342300153745
76	C13	R1	7.09803208296053
76	C18	R1	7.467605550083
76	C15	R1	7.37503943134692
76	C11	R1	7.23840473932508
76	C8	R1	7.60733031374961
76	C20	R1	6.85798099512757
76	C7	R1	7.01122725542325
77	C23	R1	7.56985560833095
77	C12	R1	7.27612440527424
77	C10	R1	7.23840473932508
77	C3	R1	7.27612440527424
77	C14	R1	7.4262647547021
77	C5	R1	7.24792751344359
77	C9	R1	7.54689445988764
77	C6	R1	7.36632221424582
77	C21	R1	7.34872815423108
77	C19	R1	7.19967234483636
77	C1	R1	7.68650052718322
77	C22	R1	7.33091687811462
77	C4	R1	7.37503943134692
77	C13	R1	7.24792751344359
77	C18	R1	7.39231742277876
77	C15	R1	7.14974711950468
77	C11	R1	7.51569983828404
77	C16	R1	7.44294349584873
77	C8	R1	7.20945336562895
77	C20	R1	7.08746284125034
77	C7	R1	7.36632221424582
78	C23	R1	7.37503943134692
78	C17	R1	7.32192809488736
78	C12	R1	6.90689059560852
78	C10	R1	7.44294349584873
78	C3	R1	7.12928301694497
78	C14	R1	7.20945336562895
78	C5	R1	7.22881869049588
78	C9	R1	7.24792751344359
78	C24	R1	7.20945336562895
78	C6	R1	7.63662462054365
78	C21	R1	7.62205181945638
78	C19	R1	7.467605550083
78	C1	R1	7.27612440527424
78	C22	R1	7.29462074889163
78	C4	R1	7.20945336562895
78	C13	R1	7.32192809488736
78	C18	R1	7.27612440527424
78	C11	R1	6.89481776330794
78	C16	R1	7.4262647547021
78	C8	R1	7.31288295528436
78	C20	R1	7.37503943134692
78	C7	R1	7.27612440527424
79	C23	R1	7.13955135239879
79	C17	R1	7.4178525148859
79	C12	R1	7.4262647547021
79	C10	R1	7.18982455888002
79	C3	R1	7.49984588708321
79	C5	R1	7.51569983828404
79	C24	R1	7.32192809488736
79	C6	R1	7.19967234483636
79	C21	R1	7.2667865406949
79	C19	R1	7.31288295528436
79	C1	R1	7.17990909001493
79	C22	R1	7.34872815423108
79	C4	R1	7.4262647547021
79	C18	R1	6.91886323727459
79	C15	R1	6.96578428466209
79	C11	R1	7.24792751344359
79	C16	R1	7.16992500144231
79	C8	R1	7.19967234483636
79	C20	R1	7.17990909001493
79	C7	R1	7.35755200461808
80	C23	R1	7.21916852046216
80	C12	R1	6.90689059560852
80	C10	R1	7.17990909001493
80	C3	R1	7.48381577726426
80	C14	R1	7.01122725542325
80	C5	R1	7.4594316186373
80	C9	R1	7.11894107272351
80	C24	R1	7.40087943628218
80	C6	R1	7.28540221886225
80	C21	R1	7.49185309632967
80	C19	R1	7.03342300153745
80	C1	R1	7.27612440527424
80	C4	R1	6.78135971352466
80	C13	R1	7.25738784269265
80	C18	R1	7.4262647547021
80	C11	R1	7.23840473932508
80	C16	R1	7
80	C8	R1	7.65821148275179
80	C20	R1	7.29462074889163
80	C7	R1	7.29462074889163
81	C23	R1	7.29462074889163
81	C17	R1	7.27612440527424
81	C12	R1	6.97727992349992
81	C10	R1	7.44294349584873
81	C3	R1	7.20945336562895
81	C14	R1	7.48381577726426
81	C5	R1	7.21916852046216
81	C9	R1	7.21916852046216
81	C24	R1	7.07681559705083
81	C6	R1	7.12928301694497
81	C21	R1	7.08746284125034
81	C19	R1	7.14974711950468
81	C1	R1	7.16992500144231
81	C22	R1	7.17990909001493
81	C4	R1	7.44294349584873
81	C13	R1	7.4262647547021
81	C18	R1	7.36632221424582
81	C11	R1	6.88264304936184
81	C16	R1	7.11894107272351
81	C8	R1	7.02236781302845
81	C20	R1	7.2667865406949
81	C7	R1	7.40087943628218
82	C23	R1	7.11894107272351
82	C17	R1	7.03342300153745
82	C12	R1	7.22881869049588
82	C10	R1	7.4757334309664
82	C3	R1	7.25738784269265
82	C14	R1	7.32192809488736
82	C5	R1	6.4594316186373
82	C9	R1	7.08746284125034
82	C24	R1	7.31288295528436
82	C6	R1	7.03342300153745
82	C21	R1	7.59991284218713
82	C19	R1	7.38370429247405
82	C1	R1	7.4594316186373
82	C22	R1	7.40087943628218
82	C4	R1	7.18982455888002
82	C13	R1	7.32192809488736
82	C18	R1	7.23840473932508
82	C15	R1	7.40087943628218
82	C11	R1	7.04439411935845
82	C16	R1	6.84549005094437
82	C8	R1	7.43462822763672
82	C20	R1	7.29462074889163
82	C7	R1	7.11894107272351
83	C23	R1	7.11894107272351
83	C17	R1	7.2667865406949
83	C12	R1	7.21916852046216
83	C3	R1	6.94251450533924
83	C14	R1	7.31288295528436
83	C9	R1	7.13955135239879
83	C6	R1	7.24792751344359
83	C21	R1	7.37503943134692
83	C19	R1	7.4594316186373
83	C1	R1	7.61470984411521
83	C22	R1	7.28540221886225
83	C4	R1	7.35755200461808
83	C13	R1	6.97727992349992
83	C15	R1	7.23840473932508
83	C11	R1	7.23840473932508
83	C16	R1	7.09803208296053
83	C8	R1	7.24792751344359
83	C20	R1	7.23840473932508
83	C7	R1	7.16992500144231
84	C17	R1	7.29462074889163
84	C12	R1	7.12928301694497
84	C10	R1	7.25738784269265
84	C3	R1	7.36632221424582
84	C14	R1	7.36632221424582
84	C5	R1	7.44294349584873
84	C9	R1	7.13955135239879
84	C24	R1	7.05528243550119
84	C6	R1	7.14974711950468
84	C21	R1	7.37503943134692
84	C19	R1	7.19967234483636
84	C1	R1	7.09803208296053
84	C22	R1	7.15987133677839
84	C4	R1	7.02236781302845
84	C18	R1	7.36632221424582
84	C15	R1	7
84	C11	R1	7.24792751344359
84	C16	R1	7.12928301694497
84	C8	R1	7.25738784269265
84	C20	R1	7.23840473932508
84	C7	R1	7.25738784269265
85	C23	R1	7.17990909001493
85	C17	R1	7.25738784269265
85	C12	R1	7.16992500144231
85	C10	R1	7.18982455888002
85	C3	R1	7.23840473932508
85	C14	R1	7.15987133677839
85	C5	R1	7.33985000288462
85	C9	R1	7.4594316186373
85	C6	R1	7.35755200461808
85	C21	R1	7.12928301694497
85	C19	R1	7.23840473932508
85	C1	R1	7.54689445988764
85	C22	R1	7.08746284125034
85	C4	R1	7.3037807481771
85	C18	R1	7.467605550083
85	C16	R1	7.19967234483636
85	C8	R1	7.467605550083
85	C7	R1	7.19967234483636
86	C17	R1	7.37503943134692
86	C12	R1	7.25738784269265
86	C10	R1	7.29462074889163
86	C3	R1	7.10852445677817
86	C14	R1	7.27612440527424
86	C5	R1	7.32192809488736
86	C9	R1	7.39231742277876
86	C24	R1	7.38370429247405
86	C6	R1	7.22881869049588
86	C21	R1	7.07681559705083
86	C19	R1	7.43462822763672
86	C1	R1	7.39231742277876
86	C22	R1	7.3037807481771
86	C4	R1	7.4262647547021
86	C18	R1	7.36632221424582
86	C15	R1	7.53138146051631
86	C16	R1	7.2667865406949
86	C8	R1	7.34872815423108
86	C20	R1	7.60733031374961
86	C7	R1	7.4262647547021
87	C23	R1	7.467605550083
87	C17	R1	7.58496250072116
87	C12	R1	6.97727992349992
87	C10	R1	7.10852445677817
87	C3	R1	7.3037807481771
87	C14	R1	7.27612440527424
87	C5	R1	7.22881869049588
87	C9	R1	7.37503943134692
87	C24	R1	7.3037807481771
87	C6	R1	6.89481776330794
87	C21	R1	7.27612440527424
87	C19	R1	7.32192809488736
87	C1	R1	7.39231742277876
87	C22	R1	6.94251450533924
87	C4	R1	7.60733031374961
87	C13	R1	7.44294349584873
87	C18	R1	7.22881869049588
87	C15	R1	7.14974711950468
87	C11	R1	7.01122725542325
87	C16	R1	7.19967234483636
87	C8	R1	7.18982455888002
87	C20	R1	6.90689059560852
87	C7	R1	7.25738784269265
88	C17	R1	7.63662462054365
88	C12	R1	7.467605550083
88	C10	R1	7.16992500144231
88	C3	R1	7.10852445677817
88	C14	R1	7.37503943134692
88	C5	R1	7.4262647547021
88	C9	R1	7.33985000288462
88	C24	R1	7.11894107272351
88	C6	R1	7.35755200461808
88	C21	R1	7.24792751344359
88	C19	R1	7.16992500144231
88	C1	R1	7.2667865406949
88	C22	R1	7.20945336562895
88	C4	R1	7.13955135239879
88	C13	R1	7.44294349584873
88	C18	R1	7
88	C15	R1	6.97727992349992
88	C11	R1	7.2667865406949
88	C16	R1	7.10852445677817
88	C8	R1	7.467605550083
88	C20	R1	7.04439411935845
88	C7	R1	7.43462822763672
89	C23	R1	7.36632221424582
89	C17	R1	7.35755200461808
89	C12	R1	7.12928301694497
89	C10	R1	7.23840473932508
89	C3	R1	7.24792751344359
89	C14	R1	7.20945336562895
89	C5	R1	7.12928301694497
89	C9	R1	6.85798099512757
89	C24	R1	7.14974711950468
89	C6	R1	7.02236781302845
89	C21	R1	7.11894107272351
89	C1	R1	6.93073733756289
89	C22	R1	7.4178525148859
89	C4	R1	7.467605550083
89	C13	R1	7.24792751344359
89	C18	R1	7.31288295528436
89	C15	R1	7.06608919045777
89	C11	R1	7.07681559705083
89	C8	R1	7.65821148275179
89	C20	R1	7.16992500144231
89	C7	R1	7.20945336562895
90	C23	R1	6.89481776330794
90	C17	R1	6.98868468677217
90	C12	R1	7.13955135239879
90	C10	R1	7.44294349584873
90	C3	R1	6.93073733756289
90	C14	R1	7.15987133677839
90	C5	R1	7.35755200461808
90	C9	R1	7.16992500144231
90	C24	R1	7.11894107272351
90	C6	R1	7.40087943628218
90	C21	R1	7.467605550083
90	C19	R1	7.18982455888002
90	C1	R1	7.44294349584873
90	C22	R1	7.23840473932508
90	C13	R1	7.19967234483636
90	C18	R1	7.37503943134692
90	C15	R1	7.60733031374961
90	C16	R1	7.22881869049588
90	C8	R1	7.28540221886225
90	C20	R1	7.43462822763672
90	C7	R1	7.28540221886225
91	C23	R1	7.31288295528436
91	C17	R1	7.4093909361377
91	C12	R1	6.96578428466209
91	C10	R1	7.33985000288462
91	C3	R1	7.34872815423108
91	C14	R1	7.03342300153745
91	C5	R1	7.31288295528436
91	C9	R1	7.49984588708321
91	C24	R1	7.03342300153745
91	C6	R1	7.4093909361377
91	C21	R1	7.49984588708321
91	C19	R1	7.37503943134692
91	C1	R1	7.16992500144231
91	C22	R1	7.5077946401987
91	C4	R1	7.467605550083
91	C13	R1	7.23840473932508
91	C18	R1	7.03342300153745
91	C15	R1	7.20945336562895
91	C11	R1	7.35755200461808
91	C16	R1	6.98868468677217
91	C8	R1	7.467605550083
91	C20	R1	7.33985000288462
91	C7	R1	7.36632221424582
92	C23	R1	6.91886323727459
92	C17	R1	7.06608919045777
92	C12	R1	7.27612440527424
92	C10	R1	7.35755200461808
92	C3	R1	7.10852445677817
92	C14	R1	7.56224242422107
92	C5	R1	7.34872815423108
92	C9	R1	7.20945336562895
92	C24	R1	7.62935662007961
92	C6	R1	6.94251450533924
92	C21	R1	6.90689059560852
92	C19	R1	7.23840473932508
92	C1	R1	7.16992500144231
92	C22	R1	7.27612440527424
92	C4	R1	7.11894107272351
92	C13	R1	7.05528243550119
92	C18	R1	7.02236781302845
92	C11	R1	7.49185309632967
92	C16	R1	7.20945336562895
92	C8	R1	7.20945336562895
92	C20	R1	7.467605550083
92	C7	R1	7.19967234483636
93	C23	R1	7.4262647547021
93	C17	R1	7.23840473932508
93	C12	R1	6.95419631038687
93	C10	R1	7.38370429247405
93	C14	R1	7.21916852046216
93	C9	R1	7.49984588708321
93	C24	R1	7.31288295528436
93	C6	R1	7.43462822763672
93	C21	R1	7.3037807481771
93	C19	R1	7.33985000288462
93	C1	R1	7.49185309632967
93	C22	R1	7.18982455888002
93	C4	R1	6.97727992349992
93	C13	R1	7.24792751344359
93	C16	R1	7.11894107272351
93	C8	R1	7.467605550083
93	C20	R1	7.12928301694497
93	C7	R1	7.11894107272351
94	C23	R1	7.11894107272351
94	C12	R1	7.45121111183233
94	C10	R1	7.11894107272351
94	C3	R1	7.20945336562895
94	C14	R1	7.4093909361377
94	C5	R1	7.05528243550119
94	C9	R1	7.23840473932508
94	C6	R1	7.4178525148859
94	C21	R1	7.39231742277876
94	C1	R1	7.28540221886225
94	C22	R1	7.17990909001493
94	C4	R1	6.8703647195834
94	C13	R1	7.05528243550119
94	C18	R1	7.3037807481771
94	C15	R1	7.13955135239879
94	C11	R1	7.38370429247405
94	C16	R1	7.08746284125034
94	C8	R1	7.5077946401987
94	C20	R1	7.09803208296053
95	C23	R1	7.13955135239879
95	C17	R1	7.34872815423108
95	C12	R1	7.39231742277876
95	C10	R1	7.4262647547021
95	C14	R1	7.32192809488736
95	C5	R1	7.45121111183233
95	C9	R1	7.48381577726426
95	C24	R1	7.31288295528436
95	C6	R1	7.24792751344359
95	C21	R1	6.93073733756289
95	C19	R1	7.27612440527424
95	C22	R1	7.3037807481771
95	C4	R1	7.11894107272351
95	C13	R1	7.19967234483636
95	C18	R1	7
95	C15	R1	7.21916852046216
95	C11	R1	6.82017896241519
95	C16	R1	7.01122725542325
95	C8	R1	7.28540221886225
95	C20	R1	7.52356195605701
96	C23	R1	7.09803208296053
96	C17	R1	7.18982455888002
96	C12	R1	7.467605550083
96	C3	R1	7.11894107272351
96	C14	R1	7.13955135239879
96	C5	R1	7.35755200461808
96	C9	R1	7.56985560833095
96	C24	R1	7.54689445988764
96	C6	R1	7.19967234483636
96	C21	R1	7.17990909001493
96	C22	R1	7.29462074889163
96	C13	R1	7.20945336562895
96	C18	R1	7.18982455888002
[truncated: 14,603 more rows]
