# Supplementary material for: Stochastic modelling of single-cell gene expression adaptation reveals non-genomic contribution to evolution of tumor subclones
Source: bioRxiv. 2024 Apr 20:2024.04.17.588869. Preprint. [Version 1] doi: 10.1101/2024.04.17.588869 (PMC11071284; doi:10.1101/2024.04.17.588869)
Supplement: Supplement 2 [file media-2.zip › Supplementary Files/Simulated Data/Adaptive_Simulation/tr_1.06_sq_15_r_150_a_8.csv]

gene	species	replicate	exprval
1	C23	R1	7.31288295528436
1	C17	R1	7.39231742277876
1	C12	R1	7.3037807481771
1	C10	R1	7.25738784269265
1	C3	R1	7.3037807481771
1	C14	R1	7.31288295528436
1	C5	R1	7.21916852046216
1	C9	R1	7
1	C24	R1	7.43462822763672
1	C6	R1	7.10852445677817
1	C21	R1	7.34872815423108
1	C19	R1	7.66533591718518
1	C1	R1	7.17990909001493
1	C22	R1	7.15987133677839
1	C4	R1	7.15987133677839
1	C13	R1	7.17990909001493
1	C18	R1	7.21916852046216
1	C15	R1	7.14974711950468
1	C11	R1	7.32192809488736
1	C16	R1	7.38370429247405
1	C8	R1	6.98868468677217
1	C20	R1	7.34872815423108
1	C7	R1	7
2	C23	R1	7.33985000288462
2	C17	R1	7.04439411935845
2	C12	R1	7.15987133677839
2	C10	R1	7.14974711950468
2	C3	R1	7.16992500144231
2	C14	R1	7.4093909361377
2	C5	R1	7.05528243550119
2	C9	R1	7.24792751344359
2	C24	R1	7.34872815423108
2	C6	R1	7.40087943628218
2	C21	R1	7.05528243550119
2	C1	R1	7.39231742277876
2	C22	R1	7.19967234483636
2	C4	R1	7.31288295528436
2	C13	R1	7.2667865406949
2	C18	R1	7.16992500144231
2	C15	R1	7.24792751344359
2	C11	R1	7.21916852046216
2	C16	R1	7.08746284125034
2	C8	R1	7.33091687811462
2	C20	R1	7.33985000288462
2	C7	R1	7.28540221886225
3	C23	R1	7.18982455888002
3	C12	R1	7.05528243550119
3	C3	R1	7.24792751344359
3	C14	R1	6.98868468677217
3	C5	R1	7
3	C9	R1	7.55458885167764
3	C6	R1	6.98868468677217
3	C21	R1	7.20945336562895
3	C19	R1	7.4093909361377
3	C22	R1	7.3037807481771
3	C4	R1	7.17990909001493
3	C18	R1	6.89481776330794
3	C15	R1	7.2667865406949
3	C11	R1	7.16992500144231
3	C8	R1	7.19967234483636
3	C20	R1	7.29462074889163
3	C7	R1	7.11894107272351
4	C23	R1	7.09803208296053
4	C17	R1	7.40087943628218
4	C12	R1	7.55458885167764
4	C10	R1	7.12928301694497
4	C3	R1	7.55458885167764
4	C14	R1	7.28540221886225
4	C5	R1	7.33985000288462
4	C9	R1	7.20945336562895
4	C24	R1	6.98868468677217
4	C6	R1	7.21916852046216
4	C21	R1	7.4594316186373
4	C19	R1	7.33091687811462
4	C1	R1	7.2667865406949
4	C22	R1	6.89481776330794
4	C4	R1	7.2667865406949
4	C18	R1	7.33985000288462
4	C15	R1	7.32192809488736
4	C11	R1	7.24792751344359
4	C16	R1	7.15987133677839
4	C8	R1	7.21916852046216
4	C20	R1	7.33091687811462
4	C7	R1	7.15987133677839
5	C23	R1	7.13955135239879
5	C17	R1	7.4262647547021
5	C12	R1	7.467605550083
5	C10	R1	7.24792751344359
5	C3	R1	7.38370429247405
5	C14	R1	7.02236781302845
5	C5	R1	7.4757334309664
5	C9	R1	7.2667865406949
5	C24	R1	7.21916852046216
5	C6	R1	7.68650052718322
5	C21	R1	7.29462074889163
5	C19	R1	7.34872815423108
5	C1	R1	7.25738784269265
5	C22	R1	7.56224242422107
5	C4	R1	7.32192809488736
5	C13	R1	7.40087943628218
5	C18	R1	7.08746284125034
5	C15	R1	7.04439411935845
5	C16	R1	7.27612440527424
5	C20	R1	7.5077946401987
6	C23	R1	7.14974711950468
6	C17	R1	7.3037807481771
6	C12	R1	7.13955135239879
6	C10	R1	7.04439411935845
6	C14	R1	6.83289001416474
6	C5	R1	7.17990909001493
6	C9	R1	7.4757334309664
6	C24	R1	7.36632221424582
6	C6	R1	7.51569983828404
6	C21	R1	7.34872815423108
6	C19	R1	7.33985000288462
6	C1	R1	6.91886323727459
6	C22	R1	7.4178525148859
6	C4	R1	7.17990909001493
6	C13	R1	7.14974711950468
6	C18	R1	7.10852445677817
6	C15	R1	7.4262647547021
6	C11	R1	7.65105169117893
6	C16	R1	7.27612440527424
6	C8	R1	7.3037807481771
6	C20	R1	7.07681559705083
6	C7	R1	7.38370429247405
7	C17	R1	7.3037807481771
7	C12	R1	6.78135971352466
7	C10	R1	7.40087943628218
7	C3	R1	7.43462822763672
7	C14	R1	6.93073733756289
7	C9	R1	7.08746284125034
7	C24	R1	7.15987133677839
7	C6	R1	7.56224242422107
7	C21	R1	7.40087943628218
7	C19	R1	7.06608919045777
7	C1	R1	7.12928301694497
7	C22	R1	7.4093909361377
7	C4	R1	7.01122725542325
7	C13	R1	7.57742882803575
7	C18	R1	7.14974711950468
7	C15	R1	7.4093909361377
7	C11	R1	7.04439411935845
7	C8	R1	7.21916852046216
7	C20	R1	7.22881869049588
7	C7	R1	7.08746284125034
8	C17	R1	7.54689445988764
8	C12	R1	7.22881869049588
8	C10	R1	7.38370429247405
8	C3	R1	7.5077946401987
8	C14	R1	7.07681559705083
8	C5	R1	7.57742882803575
8	C9	R1	7.38370429247405
8	C24	R1	7.25738784269265
8	C6	R1	7.21916852046216
8	C21	R1	7.02236781302845
8	C19	R1	7.27612440527424
8	C1	R1	7.45121111183233
8	C22	R1	7.05528243550119
8	C4	R1	7.16992500144231
8	C13	R1	7.2667865406949
8	C15	R1	7.27612440527424
8	C11	R1	7.32192809488736
8	C16	R1	7.38370429247405
8	C8	R1	7.25738784269265
8	C20	R1	7.19967234483636
8	C7	R1	7.01122725542325
9	C12	R1	7.16992500144231
9	C10	R1	7.22881869049588
9	C3	R1	7.60733031374961
9	C14	R1	7.3037807481771
9	C9	R1	7.3037807481771
9	C21	R1	7.22881869049588
9	C19	R1	7.29462074889163
9	C1	R1	7.44294349584873
9	C22	R1	7.25738784269265
9	C4	R1	7.18982455888002
9	C13	R1	7.14974711950468
9	C18	R1	7.33091687811462
9	C15	R1	6.91886323727459
9	C11	R1	7.31288295528436
9	C16	R1	7.19967234483636
9	C8	R1	7.31288295528436
9	C20	R1	7.53138146051631
10	C17	R1	7.27612440527424
10	C12	R1	7.25738784269265
10	C10	R1	7.4178525148859
10	C3	R1	7.4178525148859
10	C14	R1	7.3037807481771
10	C5	R1	7.43462822763672
10	C9	R1	7.06608919045777
10	C24	R1	7.05528243550119
10	C6	R1	7.467605550083
10	C21	R1	7.4093909361377
10	C19	R1	7.17990909001493
10	C1	R1	7.3037807481771
10	C22	R1	7.23840473932508
10	C4	R1	7.06608919045777
10	C13	R1	7.32192809488736
10	C18	R1	7.51569983828404
10	C15	R1	7.25738784269265
10	C11	R1	6.84549005094437
10	C16	R1	7.43462822763672
10	C20	R1	6.88264304936184
11	C23	R1	6.93073733756289
11	C17	R1	7.36632221424582
11	C12	R1	7.2667865406949
11	C10	R1	7.07681559705083
11	C3	R1	7.24792751344359
11	C14	R1	7.19967234483636
11	C5	R1	7
11	C9	R1	6.90689059560852
11	C24	R1	7.28540221886225
11	C6	R1	7.31288295528436
11	C21	R1	7.17990909001493
11	C19	R1	7.28540221886225
11	C1	R1	7.11894107272351
11	C22	R1	7.19967234483636
11	C13	R1	7.32192809488736
11	C18	R1	7.24792751344359
11	C15	R1	7.28540221886225
11	C11	R1	7.2667865406949
11	C16	R1	7.2667865406949
11	C8	R1	7.55458885167764
11	C20	R1	7.11894107272351
11	C7	R1	7.33091687811462
12	C23	R1	7.25738784269265
12	C17	R1	7.38370429247405
12	C12	R1	7.5077946401987
12	C10	R1	7.43462822763672
12	C3	R1	7.16992500144231
12	C14	R1	7.48381577726426
12	C5	R1	7.35755200461808
12	C9	R1	7.13955135239879
12	C24	R1	7.13955135239879
12	C6	R1	7.44294349584873
12	C21	R1	7.64385618977472
12	C19	R1	7.5077946401987
12	C1	R1	7.03342300153745
12	C22	R1	7.17990909001493
12	C4	R1	7.4262647547021
12	C13	R1	7.4093909361377
12	C18	R1	7.31288295528436
12	C15	R1	7.53138146051631
12	C11	R1	6.96578428466209
12	C16	R1	6.90689059560852
12	C8	R1	7.27612440527424
12	C7	R1	7.03342300153745
13	C23	R1	6.97727992349992
13	C17	R1	7.40087943628218
13	C12	R1	7.12928301694497
13	C10	R1	7.29462074889163
13	C3	R1	7.02236781302845
13	C14	R1	7.18982455888002
13	C5	R1	7.22881869049588
13	C9	R1	7.33091687811462
13	C6	R1	7.20945336562895
13	C21	R1	7.39231742277876
13	C19	R1	7.34872815423108
13	C22	R1	7.45121111183233
13	C4	R1	7.35755200461808
13	C13	R1	7.54689445988764
13	C18	R1	7.06608919045777
13	C15	R1	7.43462822763672
13	C11	R1	7.15987133677839
13	C16	R1	7.11894107272351
13	C8	R1	7.09803208296053
13	C20	R1	7.49185309632967
13	C7	R1	7.53915881110803
14	C23	R1	7.29462074889163
14	C17	R1	7.22881869049588
14	C12	R1	7.32192809488736
14	C10	R1	7.61470984411521
14	C3	R1	7.45121111183233
14	C14	R1	7.49185309632967
14	C5	R1	7.34872815423108
14	C9	R1	6.88264304936184
14	C24	R1	7.06608919045777
14	C6	R1	6.96578428466209
14	C21	R1	7.29462074889163
14	C19	R1	7.2667865406949
14	C1	R1	7.44294349584873
14	C22	R1	7.01122725542325
14	C4	R1	7.2667865406949
14	C13	R1	7.43462822763672
14	C18	R1	7.27612440527424
14	C15	R1	7.10852445677817
14	C11	R1	7.08746284125034
14	C16	R1	7.23840473932508
14	C8	R1	7.33091687811462
14	C20	R1	7.53915881110803
14	C7	R1	7.10852445677817
15	C23	R1	7.35755200461808
15	C17	R1	7.01122725542325
15	C12	R1	7.4178525148859
15	C10	R1	7.35755200461808
15	C3	R1	7.4178525148859
15	C5	R1	7.33985000288462
15	C9	R1	7.27612440527424
15	C24	R1	7.13955135239879
15	C6	R1	7.33985000288462
15	C21	R1	7.52356195605701
15	C19	R1	7.31288295528436
15	C1	R1	7.2667865406949
15	C4	R1	7.5077946401987
15	C13	R1	7.32192809488736
15	C18	R1	7.01122725542325
15	C15	R1	7.2667865406949
15	C11	R1	7.13955135239879
15	C16	R1	6.90689059560852
15	C8	R1	7.60733031374961
15	C20	R1	7.35755200461808
15	C7	R1	7.23840473932508
16	C23	R1	7.25738784269265
16	C17	R1	7.36632221424582
16	C12	R1	7.4757334309664
16	C10	R1	7.14974711950468
16	C3	R1	7.54689445988764
16	C14	R1	7.27612440527424
16	C5	R1	7.24792751344359
16	C9	R1	7.39231742277876
16	C24	R1	6.97727992349992
16	C6	R1	7.24792751344359
16	C21	R1	7.08746284125034
16	C19	R1	7.07681559705083
16	C1	R1	7.16992500144231
16	C22	R1	7.39231742277876
16	C4	R1	7.16992500144231
16	C13	R1	7.25738784269265
16	C18	R1	6.93073733756289
16	C15	R1	7.3037807481771
16	C11	R1	7.24792751344359
16	C16	R1	7.11894107272351
16	C8	R1	7.44294349584873
16	C20	R1	7.14974711950468
16	C7	R1	7.4093909361377
17	C23	R1	7.18982455888002
17	C17	R1	7.38370429247405
17	C12	R1	7.20945336562895
17	C10	R1	7.34872815423108
17	C3	R1	7.19967234483636
17	C14	R1	7.49185309632967
17	C9	R1	7.37503943134692
17	C24	R1	7.01122725542325
17	C6	R1	7.51569983828404
17	C21	R1	7.49984588708321
17	C19	R1	7.37503943134692
17	C1	R1	7.17990909001493
17	C22	R1	7.17990909001493
17	C4	R1	7.20945336562895
17	C13	R1	7.06608919045777
17	C18	R1	7.10852445677817
17	C15	R1	6.96578428466209
17	C11	R1	7.34872815423108
17	C16	R1	7.18982455888002
17	C8	R1	7.39231742277876
17	C20	R1	7.11894107272351
17	C7	R1	7.31288295528436
18	C23	R1	7.12928301694497
18	C17	R1	7.14974711950468
18	C12	R1	7.09803208296053
18	C10	R1	7.4093909361377
18	C3	R1	7.01122725542325
18	C14	R1	7.22881869049588
18	C5	R1	7.11894107272351
18	C9	R1	7.34872815423108
18	C24	R1	7.40087943628218
18	C6	R1	7.25738784269265
18	C21	R1	7.39231742277876
18	C19	R1	7.24792751344359
18	C1	R1	7.39231742277876
18	C22	R1	7.16992500144231
18	C4	R1	7.04439411935845
18	C18	R1	7.18982455888002
18	C11	R1	7.19967234483636
18	C16	R1	7.4757334309664
18	C8	R1	7.11894107272351
18	C20	R1	7
18	C7	R1	7.2667865406949
19	C23	R1	7.43462822763672
19	C17	R1	7.32192809488736
19	C12	R1	7.59245703726808
19	C10	R1	6.91886323727459
19	C3	R1	7.03342300153745
19	C14	R1	7.20945336562895
19	C5	R1	7.11894107272351
19	C24	R1	7.18982455888002
19	C6	R1	7.25738784269265
19	C21	R1	7.55458885167764
19	C19	R1	7.19967234483636
19	C1	R1	7.07681559705083
19	C22	R1	7.58496250072116
19	C4	R1	7.4178525148859
19	C13	R1	7.34872815423108
19	C18	R1	7.37503943134692
19	C11	R1	7.27612440527424
19	C16	R1	7.36632221424582
19	C8	R1	7.18982455888002
19	C20	R1	7.16992500144231
19	C7	R1	7.06608919045777
20	C23	R1	7.16992500144231
20	C17	R1	7.34872815423108
20	C12	R1	7.09803208296053
20	C10	R1	7.02236781302845
20	C3	R1	7.37503943134692
20	C14	R1	7.467605550083
20	C9	R1	7.24792751344359
20	C24	R1	7.18982455888002
20	C6	R1	7.11894107272351
20	C21	R1	7.09803208296053
20	C1	R1	7
20	C22	R1	7.06608919045777
20	C4	R1	7.3037807481771
20	C13	R1	7.18982455888002
20	C18	R1	7.2667865406949
20	C15	R1	6.65821148275179
20	C11	R1	7.08746284125034
20	C8	R1	7.5077946401987
20	C20	R1	7.06608919045777
20	C7	R1	7.467605550083
21	C23	R1	7.52356195605701
21	C17	R1	7.04439411935845
21	C12	R1	7.31288295528436
21	C10	R1	7.2667865406949
21	C3	R1	7.16992500144231
21	C5	R1	7.15987133677839
21	C9	R1	7.49984588708321
21	C24	R1	7.40087943628218
21	C6	R1	7.14974711950468
21	C21	R1	7.48381577726426
21	C19	R1	6.89481776330794
21	C1	R1	7.33091687811462
21	C22	R1	7.44294349584873
21	C4	R1	6.94251450533924
21	C13	R1	7.10852445677817
21	C18	R1	7.48381577726426
21	C15	R1	7.17990909001493
21	C11	R1	7.24792751344359
21	C8	R1	7.52356195605701
21	C20	R1	7.62935662007961
21	C7	R1	7.24792751344359
22	C23	R1	7.36632221424582
22	C12	R1	7.10852445677817
22	C10	R1	7.11894107272351
22	C3	R1	7.17990909001493
22	C14	R1	7.40087943628218
22	C5	R1	7.38370429247405
22	C9	R1	7.32192809488736
22	C6	R1	7.12928301694497
22	C21	R1	7.32192809488736
22	C19	R1	7.34872815423108
22	C1	R1	7.31288295528436
22	C22	R1	7.4757334309664
22	C4	R1	7.52356195605701
22	C13	R1	7.55458885167764
22	C18	R1	7.16992500144231
22	C15	R1	7.44294349584873
22	C11	R1	7.06608919045777
22	C8	R1	7.18982455888002
22	C20	R1	7.467605550083
22	C7	R1	7.32192809488736
23	C23	R1	7.33985000288462
23	C17	R1	7.23840473932508
23	C12	R1	7.24792751344359
23	C10	R1	7.22881869049588
23	C3	R1	7.2667865406949
23	C14	R1	7.17990909001493
23	C9	R1	7.28540221886225
23	C6	R1	7.23840473932508
23	C21	R1	7.20945336562895
23	C19	R1	7.17990909001493
23	C1	R1	7.4757334309664
23	C22	R1	7.24792751344359
23	C4	R1	7.55458885167764
23	C13	R1	7.39231742277876
23	C18	R1	7.19967234483636
23	C15	R1	7.25738784269265
23	C11	R1	7.07681559705083
23	C16	R1	7.467605550083
23	C8	R1	7.4178525148859
23	C20	R1	7.27612440527424
23	C7	R1	7.14974711950468
24	C23	R1	7.08746284125034
24	C17	R1	7.36632221424582
24	C12	R1	7.32192809488736
24	C10	R1	7.22881869049588
24	C3	R1	7.33091687811462
24	C14	R1	7.45121111183233
24	C5	R1	7.33985000288462
24	C9	R1	7.20945336562895
24	C24	R1	7.52356195605701
24	C6	R1	7.15987133677839
24	C21	R1	7.2667865406949
24	C19	R1	7.07681559705083
24	C1	R1	7.36632221424582
24	C22	R1	7.29462074889163
24	C4	R1	7.06608919045777
24	C13	R1	7.61470984411521
24	C15	R1	7.17990909001493
24	C11	R1	7.09803208296053
24	C8	R1	7.21916852046216
24	C20	R1	7.29462074889163
24	C7	R1	7.27612440527424
25	C23	R1	7.16992500144231
25	C17	R1	7.4757334309664
25	C12	R1	7.36632221424582
25	C10	R1	7.10852445677817
25	C3	R1	7.36632221424582
25	C14	R1	7.28540221886225
25	C5	R1	7
25	C9	R1	7.12928301694497
25	C24	R1	7
25	C19	R1	7.06608919045777
25	C1	R1	7.12928301694497
25	C22	R1	7.28540221886225
25	C4	R1	7.11894107272351
25	C13	R1	7.31288295528436
25	C18	R1	7.21916852046216
25	C15	R1	7.29462074889163
25	C11	R1	7.44294349584873
25	C16	R1	6.89481776330794
25	C8	R1	7.32192809488736
25	C20	R1	7.40087943628218
25	C7	R1	7.22881869049588
26	C17	R1	7.2667865406949
26	C12	R1	7.40087943628218
26	C10	R1	7.27612440527424
26	C3	R1	7.35755200461808
26	C14	R1	7.28540221886225
26	C5	R1	7.38370429247405
26	C6	R1	7.14974711950468
26	C21	R1	7.3037807481771
26	C19	R1	6.83289001416474
26	C1	R1	6.82017896241519
26	C22	R1	7.22881869049588
26	C4	R1	7.27612440527424
26	C13	R1	7.23840473932508
26	C18	R1	7.21916852046216
26	C11	R1	7.21916852046216
26	C16	R1	7.32192809488736
26	C8	R1	7.4178525148859
26	C20	R1	7.4093909361377
26	C7	R1	7.28540221886225
27	C17	R1	7.21916852046216
27	C12	R1	7.34872815423108
27	C10	R1	7.36632221424582
27	C3	R1	7.13955135239879
27	C14	R1	7.38370429247405
27	C5	R1	7.28540221886225
27	C24	R1	7.02236781302845
27	C6	R1	7.33091687811462
27	C21	R1	7.31288295528436
27	C19	R1	7.33985000288462
27	C1	R1	7.31288295528436
27	C22	R1	7.16992500144231
27	C4	R1	6.79441586635011
27	C13	R1	7.39231742277876
27	C18	R1	7.4178525148859
27	C11	R1	7.23840473932508
27	C16	R1	7.31288295528436
27	C8	R1	7.31288295528436
27	C20	R1	7.23840473932508
27	C7	R1	7.33091687811462
28	C23	R1	7.07681559705083
28	C17	R1	7.31288295528436
28	C12	R1	7.29462074889163
28	C10	R1	7.38370429247405
28	C3	R1	7.05528243550119
28	C14	R1	7.32192809488736
28	C5	R1	7.4594316186373
28	C9	R1	7.19967234483636
28	C24	R1	7.12928301694497
28	C6	R1	7.53138146051631
28	C21	R1	7.31288295528436
28	C19	R1	7.36632221424582
28	C1	R1	7.53915881110803
28	C22	R1	7.11894107272351
28	C4	R1	7.25738784269265
28	C13	R1	7.31288295528436
28	C18	R1	7.49185309632967
28	C15	R1	7.37503943134692
28	C11	R1	7.27612440527424
28	C16	R1	7.01122725542325
28	C8	R1	6.59991284218713
28	C20	R1	7.44294349584873
28	C7	R1	7.02236781302845
29	C23	R1	7.07681559705083
29	C17	R1	7.09803208296053
29	C12	R1	7.31288295528436
29	C10	R1	7.33985000288462
29	C3	R1	7.59991284218713
29	C14	R1	7.12928301694497
29	C5	R1	7.29462074889163
29	C24	R1	7.10852445677817
29	C6	R1	7.24792751344359
29	C21	R1	7.2667865406949
29	C19	R1	7.44294349584873
29	C1	R1	7.28540221886225
29	C22	R1	7.4178525148859
29	C4	R1	7.37503943134692
29	C13	R1	7.28540221886225
29	C18	R1	6.84549005094437
29	C15	R1	7.09803208296053
29	C11	R1	7.16992500144231
29	C16	R1	7.31288295528436
29	C8	R1	7.16992500144231
29	C20	R1	7.3037807481771
29	C7	R1	7.18982455888002
30	C23	R1	7.11894107272351
30	C17	R1	7.17990909001493
30	C12	R1	7.4262647547021
30	C10	R1	7.65821148275179
30	C3	R1	7.37503943134692
30	C14	R1	7.02236781302845
30	C5	R1	7.29462074889163
30	C9	R1	7.07681559705083
30	C6	R1	7.36632221424582
30	C21	R1	7.19967234483636
30	C19	R1	7.49984588708321
30	C1	R1	7.04439411935845
30	C4	R1	7.19967234483636
30	C13	R1	7.57742882803575
30	C18	R1	7.12928301694497
30	C15	R1	7.01122725542325
30	C11	R1	7.36632221424582
30	C16	R1	6.97727992349992
30	C8	R1	7.467605550083
30	C20	R1	7.09803208296053
30	C7	R1	7.57742882803575
31	C23	R1	6.7279204545632
31	C17	R1	7.28540221886225
31	C12	R1	7.09803208296053
31	C10	R1	7.62935662007961
31	C3	R1	7.4757334309664
31	C14	R1	6.90689059560852
31	C5	R1	7.37503943134692
31	C9	R1	7.31288295528436
31	C24	R1	7.22881869049588
31	C6	R1	7.37503943134692
31	C21	R1	7.4093909361377
31	C19	R1	7.39231742277876
31	C1	R1	7.61470984411521
31	C22	R1	7.37503943134692
31	C4	R1	7.40087943628218
31	C13	R1	7.33091687811462
31	C18	R1	6.89481776330794
31	C15	R1	7.14974711950468
31	C11	R1	7.13955135239879
31	C16	R1	7.3037807481771
31	C8	R1	7.36632221424582
31	C20	R1	7.48381577726426
31	C7	R1	7.14974711950468
32	C23	R1	7.33985000288462
32	C17	R1	7.48381577726426
32	C12	R1	7.33985000288462
32	C10	R1	7.38370429247405
32	C3	R1	6.97727992349992
32	C5	R1	7.18982455888002
32	C9	R1	7.06608919045777
32	C24	R1	7.28540221886225
32	C6	R1	7.16992500144231
32	C21	R1	7.39231742277876
32	C19	R1	7.40087943628218
32	C1	R1	7
32	C22	R1	7.44294349584873
32	C4	R1	7.08746284125034
32	C13	R1	7.27612440527424
32	C18	R1	7.02236781302845
32	C15	R1	7.02236781302845
32	C11	R1	6.79441586635011
32	C16	R1	7.25738784269265
32	C8	R1	7.06608919045777
32	C20	R1	7.40087943628218
32	C7	R1	7.29462074889163
33	C23	R1	7.27612440527424
33	C17	R1	7.33985000288462
33	C12	R1	7.43462822763672
33	C10	R1	6.98868468677217
33	C3	R1	7.36632221424582
33	C14	R1	7.4093909361377
33	C5	R1	7
33	C6	R1	7.16992500144231
33	C21	R1	7.4757334309664
33	C19	R1	7.16992500144231
33	C1	R1	7.13955135239879
33	C22	R1	7.55458885167764
33	C4	R1	7.28540221886225
33	C13	R1	7.20945336562895
33	C18	R1	7.05528243550119
33	C15	R1	7.11894107272351
33	C11	R1	7.27612440527424
33	C16	R1	7.2667865406949
33	C8	R1	7.53138146051631
33	C20	R1	6.90689059560852
33	C7	R1	7.5077946401987
34	C23	R1	7.40087943628218
34	C17	R1	7.45121111183233
34	C10	R1	7.11894107272351
34	C3	R1	7.39231742277876
34	C14	R1	7.11894107272351
34	C5	R1	6.6724253419715
34	C9	R1	7.09803208296053
34	C24	R1	7.15987133677839
34	C6	R1	6.84549005094437
34	C21	R1	7.51569983828404
34	C19	R1	7.5077946401987
34	C22	R1	7.45121111183233
34	C4	R1	7.5077946401987
34	C13	R1	7.53138146051631
34	C18	R1	6.95419631038687
34	C15	R1	7.06608919045777
34	C11	R1	6.98868468677217
34	C16	R1	7.37503943134692
34	C8	R1	7.01122725542325
34	C20	R1	7.36632221424582
34	C7	R1	7.44294349584873
35	C23	R1	7.4262647547021
35	C17	R1	7.20945336562895
35	C12	R1	7.3037807481771
35	C10	R1	7.33091687811462
35	C3	R1	7.22881869049588
35	C14	R1	7.33091687811462
35	C5	R1	7.36632221424582
35	C9	R1	7.19967234483636
35	C24	R1	7.44294349584873
35	C6	R1	7.20945336562895
35	C21	R1	7.16992500144231
35	C19	R1	7.23840473932508
35	C22	R1	7.32192809488736
35	C4	R1	7.20945336562895
35	C13	R1	7.36632221424582
35	C18	R1	7.22881869049588
35	C15	R1	7.12928301694497
35	C11	R1	7.03342300153745
35	C16	R1	7.29462074889163
35	C8	R1	7.21916852046216
35	C20	R1	7.52356195605701
35	C7	R1	7.60733031374961
36	C23	R1	7.52356195605701
36	C17	R1	7.45121111183233
36	C12	R1	7.43462822763672
36	C10	R1	7.3037807481771
36	C3	R1	7.16992500144231
36	C14	R1	7.25738784269265
36	C5	R1	7.29462074889163
36	C9	R1	7.27612440527424
36	C24	R1	7.29462074889163
36	C6	R1	7.17990909001493
36	C21	R1	7.12928301694497
36	C19	R1	7.4178525148859
36	C1	R1	6.94251450533924
36	C4	R1	7.29462074889163
36	C13	R1	7.34872815423108
36	C18	R1	7.11894107272351
36	C15	R1	7.06608919045777
36	C11	R1	7.06608919045777
36	C16	R1	6.83289001416474
36	C8	R1	7.13955135239879
36	C20	R1	7.467605550083
36	C7	R1	7.32192809488736
37	C23	R1	7.16992500144231
37	C17	R1	7.21916852046216
37	C12	R1	7.49984588708321
37	C10	R1	7.32192809488736
37	C3	R1	7.32192809488736
37	C14	R1	7.01122725542325
37	C5	R1	7.39231742277876
37	C9	R1	7.4178525148859
37	C24	R1	7.09803208296053
37	C6	R1	7.24792751344359
37	C21	R1	7.15987133677839
37	C19	R1	7.11894107272351
37	C1	R1	7.07681559705083
37	C22	R1	7.23840473932508
37	C4	R1	7.25738784269265
37	C13	R1	7.05528243550119
37	C18	R1	7.22881869049588
37	C15	R1	7.32192809488736
37	C11	R1	7.21916852046216
37	C16	R1	7.4093909361377
37	C20	R1	7.2667865406949
38	C23	R1	7.33091687811462
38	C17	R1	7.20945336562895
38	C12	R1	7.21916852046216
38	C10	R1	7.07681559705083
38	C14	R1	7.29462074889163
38	C5	R1	7.55458885167764
38	C9	R1	7.57742882803575
38	C24	R1	7.4093909361377
38	C6	R1	7.467605550083
38	C21	R1	7.45121111183233
38	C19	R1	7.27612440527424
38	C1	R1	7.21916852046216
38	C22	R1	7.4262647547021
38	C4	R1	7.40087943628218
38	C13	R1	7.22881869049588
38	C18	R1	7.09803208296053
38	C15	R1	7.17990909001493
38	C11	R1	7.18982455888002
38	C16	R1	7.07681559705083
38	C20	R1	7.39231742277876
38	C7	R1	7.39231742277876
39	C23	R1	7.23840473932508
39	C17	R1	7.25738784269265
39	C10	R1	7.4262647547021
39	C3	R1	7.40087943628218
39	C14	R1	7.48381577726426
39	C5	R1	7.05528243550119
39	C9	R1	7.15987133677839
39	C24	R1	6.93073733756289
39	C6	R1	7.17990909001493
39	C21	R1	7.17990909001493
39	C19	R1	7.17990909001493
39	C22	R1	6.90689059560852
39	C4	R1	7.12928301694497
39	C18	R1	7.15987133677839
39	C15	R1	7.10852445677817
39	C11	R1	7.33985000288462
39	C16	R1	7.15987133677839
39	C8	R1	7.51569983828404
39	C7	R1	7.15987133677839
40	C23	R1	7.11894107272351
40	C17	R1	7.08746284125034
40	C12	R1	7.2667865406949
40	C10	R1	7.33985000288462
40	C3	R1	7.19967234483636
40	C14	R1	7.06608919045777
40	C5	R1	7.19967234483636
40	C9	R1	7.3037807481771
40	C24	R1	7.20945336562895
40	C6	R1	7.28540221886225
40	C21	R1	7.37503943134692
40	C19	R1	7.39231742277876
40	C1	R1	7.24792751344359
40	C22	R1	6.93073733756289
40	C4	R1	7.29462074889163
40	C13	R1	7.13955135239879
40	C18	R1	7.4262647547021
40	C15	R1	7.2667865406949
40	C11	R1	7.14974711950468
40	C16	R1	7.4178525148859
40	C20	R1	7.48381577726426
40	C7	R1	7.37503943134692
41	C23	R1	7.25738784269265
41	C12	R1	7.11894107272351
41	C10	R1	7.12928301694497
41	C3	R1	7.33985000288462
41	C14	R1	7.38370429247405
41	C5	R1	7.19967234483636
41	C9	R1	7.49984588708321
41	C24	R1	7.03342300153745
41	C6	R1	7.52356195605701
41	C21	R1	7.49185309632967
41	C19	R1	7.57742882803575
41	C1	R1	7.56224242422107
41	C22	R1	7.13955135239879
41	C4	R1	7.12928301694497
41	C13	R1	7.04439411935845
41	C18	R1	7.03342300153745
41	C15	R1	7.02236781302845
41	C16	R1	6.85798099512757
41	C8	R1	7.34872815423108
41	C20	R1	7.19967234483636
41	C7	R1	7.27612440527424
42	C23	R1	7.07681559705083
42	C17	R1	6.94251450533924
42	C12	R1	7.13955135239879
42	C10	R1	7.34872815423108
42	C3	R1	7.2667865406949
42	C14	R1	7.27612440527424
42	C5	R1	6.90689059560852
42	C9	R1	7
42	C24	R1	7.4178525148859
42	C21	R1	7.01122725542325
42	C19	R1	7.17990909001493
42	C1	R1	7.4178525148859
42	C22	R1	7.04439411935845
42	C4	R1	7.3037807481771
42	C13	R1	7.20945336562895
42	C18	R1	7.4757334309664
42	C15	R1	7.18982455888002
42	C11	R1	7.05528243550119
42	C16	R1	7.18982455888002
42	C8	R1	7.05528243550119
42	C20	R1	7.36632221424582
42	C7	R1	7.33091687811462
43	C23	R1	7.32192809488736
43	C17	R1	7.18982455888002
43	C12	R1	7.14974711950468
43	C10	R1	7.09803208296053
43	C3	R1	7.17990909001493
43	C14	R1	7.37503943134692
43	C5	R1	7.16992500144231
43	C9	R1	7.12928301694497
43	C24	R1	7.3037807481771
43	C6	R1	7.24792751344359
43	C21	R1	7.18982455888002
43	C19	R1	7.12928301694497
43	C1	R1	7.5077946401987
43	C4	R1	7.13955135239879
43	C13	R1	7.59991284218713
43	C15	R1	7.18982455888002
43	C11	R1	7.23840473932508
43	C8	R1	7.22881869049588
43	C20	R1	6.8073549220576
43	C7	R1	7.24792751344359
44	C23	R1	7.4757334309664
44	C17	R1	7.467605550083
44	C12	R1	7.18982455888002
44	C10	R1	7.16992500144231
44	C3	R1	7.15987133677839
44	C14	R1	7.12928301694497
44	C5	R1	7.09803208296053
44	C9	R1	7.28540221886225
44	C24	R1	7.38370429247405
44	C6	R1	6.95419631038687
44	C21	R1	7.39231742277876
44	C19	R1	6.98868468677217
44	C1	R1	6.98868468677217
44	C22	R1	7.23840473932508
44	C4	R1	7.05528243550119
44	C13	R1	7.48381577726426
44	C18	R1	7.11894107272351
44	C15	R1	7.05528243550119
44	C11	R1	7.32192809488736
44	C16	R1	6.94251450533924
44	C8	R1	7.05528243550119
44	C20	R1	7.33985000288462
44	C7	R1	7.24792751344359
45	C23	R1	7.4757334309664
45	C17	R1	7.14974711950468
45	C12	R1	7.28540221886225
45	C10	R1	6.78135971352466
45	C3	R1	7.38370429247405
45	C14	R1	7.21916852046216
45	C5	R1	6.82017896241519
45	C9	R1	7.33091687811462
45	C24	R1	7.36632221424582
45	C6	R1	7.54689445988764
45	C21	R1	7.32192809488736
45	C19	R1	7.32192809488736
45	C1	R1	7.20945336562895
45	C22	R1	7.71424551766612
45	C4	R1	7.22881869049588
45	C13	R1	7
45	C18	R1	7.09803208296053
45	C15	R1	7.11894107272351
45	C11	R1	7.25738784269265
45	C16	R1	7.4757334309664
45	C8	R1	7.18982455888002
45	C20	R1	7.29462074889163
45	C7	R1	7.31288295528436
46	C23	R1	6.97727992349992
46	C17	R1	7.18982455888002
46	C12	R1	7.24792751344359
46	C10	R1	7.63662462054365
46	C3	R1	7.53915881110803
46	C14	R1	7.14974711950468
46	C5	R1	7.09803208296053
46	C9	R1	7.20945336562895
46	C24	R1	7.25738784269265
46	C6	R1	7.12928301694497
46	C21	R1	7.36632221424582
46	C19	R1	7.32192809488736
46	C1	R1	7.23840473932508
46	C22	R1	7.11894107272351
46	C4	R1	7.59245703726808
46	C13	R1	7.03342300153745
46	C15	R1	7.10852445677817
46	C11	R1	7.24792751344359
46	C16	R1	6.95419631038687
46	C8	R1	7.467605550083
46	C20	R1	7.33985000288462
46	C7	R1	7.24792751344359
47	C23	R1	7.4757334309664
47	C17	R1	6.96578428466209
47	C12	R1	7.34872815423108
47	C10	R1	7.2667865406949
47	C3	R1	7.15987133677839
47	C14	R1	7.36632221424582
47	C5	R1	7.04439411935845
47	C9	R1	7.4594316186373
47	C24	R1	7.18982455888002
47	C6	R1	7.13955135239879
47	C21	R1	7.53138146051631
47	C19	R1	7.2667865406949
47	C1	R1	7.19967234483636
47	C22	R1	7.467605550083
47	C4	R1	7.12928301694497
47	C13	R1	7.39231742277876
47	C18	R1	7.19967234483636
47	C15	R1	7.16992500144231
47	C11	R1	7.06608919045777
47	C16	R1	7.19967234483636
47	C8	R1	7.24792751344359
47	C20	R1	7.467605550083
47	C7	R1	6.84549005094437
48	C23	R1	7.3037807481771
48	C17	R1	7.22881869049588
48	C12	R1	7.74146698640115
48	C10	R1	7.37503943134692
48	C3	R1	7.4178525148859
48	C14	R1	7.11894107272351
48	C5	R1	7.23840473932508
48	C9	R1	7.29462074889163
48	C24	R1	7.13955135239879
48	C6	R1	7.37503943134692
48	C21	R1	7.51569983828404
48	C1	R1	7.59245703726808
48	C22	R1	7.16992500144231
48	C4	R1	7.08746284125034
48	C15	R1	7.5077946401987
48	C11	R1	7.09803208296053
48	C16	R1	7.13955135239879
48	C8	R1	7.55458885167764
48	C20	R1	7.13955135239879
48	C7	R1	7.15987133677839
49	C23	R1	7.45121111183233
49	C17	R1	7.24792751344359
49	C12	R1	7
49	C10	R1	7.4594316186373
49	C3	R1	7.27612440527424
49	C14	R1	7.04439411935845
49	C9	R1	7.37503943134692
49	C24	R1	7.29462074889163
49	C6	R1	6.98868468677217
49	C21	R1	7.13955135239879
49	C1	R1	7.36632221424582
49	C22	R1	7.25738784269265
49	C4	R1	7.5077946401987
49	C13	R1	7.48381577726426
49	C18	R1	7.34872815423108
49	C15	R1	6.89481776330794
49	C11	R1	7.15987133677839
49	C16	R1	7.13955135239879
49	C8	R1	7.19967234483636
49	C20	R1	7.28540221886225
49	C7	R1	7.4757334309664
50	C23	R1	7.35755200461808
50	C17	R1	7.03342300153745
50	C12	R1	7.2667865406949
50	C5	R1	7.16992500144231
50	C9	R1	7.37503943134692
50	C24	R1	7.59245703726808
50	C6	R1	7.39231742277876
50	C21	R1	7.45121111183233
50	C19	R1	7.13955135239879
50	C1	R1	7.12928301694497
50	C4	R1	7.60733031374961
50	C13	R1	7.36632221424582
50	C18	R1	7.02236781302845
50	C15	R1	7.467605550083
50	C11	R1	7.23840473932508
50	C16	R1	7.22881869049588
50	C8	R1	7.12928301694497
50	C7	R1	7.32192809488736
51	C23	R1	7.38370429247405
51	C17	R1	7.52356195605701
51	C12	R1	6.95419631038687
51	C10	R1	7.36632221424582
51	C3	R1	7.3037807481771
51	C14	R1	6.97727992349992
51	C5	R1	7.27612440527424
51	C9	R1	7.51569983828404
51	C24	R1	7.27612440527424
51	C6	R1	7.3037807481771
51	C21	R1	7.08746284125034
51	C19	R1	7.4757334309664
51	C1	R1	7.25738784269265
51	C22	R1	7.4594316186373
51	C13	R1	7.23840473932508
51	C18	R1	7.39231742277876
51	C15	R1	7.01122725542325
51	C11	R1	7
51	C16	R1	6.83289001416474
51	C8	R1	7.33091687811462
51	C20	R1	7.19967234483636
51	C7	R1	7.27612440527424
52	C23	R1	7.08746284125034
52	C17	R1	7.10852445677817
52	C10	R1	7.29462074889163
52	C3	R1	7.18982455888002
52	C14	R1	7.23840473932508
52	C5	R1	7.4757334309664
52	C9	R1	7.20945336562895
52	C24	R1	7.31288295528436
52	C6	R1	7.16992500144231
52	C21	R1	7.09803208296053
52	C1	R1	7
52	C22	R1	7.33091687811462
52	C4	R1	7.53915881110803
52	C13	R1	7
52	C18	R1	6.88264304936184
52	C15	R1	7
52	C11	R1	7.51569983828404
52	C16	R1	7.16992500144231
52	C8	R1	7.09803208296053
52	C20	R1	7.2667865406949
52	C7	R1	7.4594316186373
53	C23	R1	7.54689445988764
53	C17	R1	7.22881869049588
53	C10	R1	7.07681559705083
53	C3	R1	7.467605550083
53	C14	R1	6.95419631038687
53	C5	R1	7.29462074889163
53	C9	R1	7.10852445677817
53	C24	R1	7.40087943628218
53	C6	R1	7.38370429247405
53	C21	R1	7.27612440527424
53	C19	R1	7.31288295528436
53	C1	R1	7.38370429247405
53	C22	R1	7.2667865406949
53	C4	R1	7.24792751344359
53	C13	R1	7
53	C18	R1	7.11894107272351
53	C15	R1	7.11894107272351
53	C11	R1	7.16992500144231
53	C16	R1	7.25738784269265
53	C8	R1	7.34872815423108
53	C20	R1	7.15987133677839
53	C7	R1	7.18982455888002
54	C23	R1	7.2667865406949
54	C12	R1	7.19967234483636
54	C10	R1	7.5077946401987
54	C3	R1	7.18982455888002
54	C5	R1	7.4093909361377
54	C9	R1	7.33091687811462
54	C24	R1	7.25738784269265
54	C6	R1	7.27612440527424
54	C21	R1	6.97727992349992
54	C19	R1	7.4594316186373
54	C1	R1	7.24792751344359
54	C22	R1	7.12928301694497
54	C13	R1	7.23840473932508
54	C18	R1	7.36632221424582
54	C15	R1	7.20945336562895
54	C11	R1	7.24792751344359
54	C16	R1	7.23840473932508
54	C8	R1	7.23840473932508
54	C20	R1	7.43462822763672
54	C7	R1	7.56224242422107
55	C23	R1	7.5077946401987
55	C17	R1	7.23840473932508
55	C12	R1	7.02236781302845
55	C10	R1	7.17990909001493
55	C3	R1	7.3037807481771
55	C14	R1	7.13955135239879
55	C5	R1	7.18982455888002
55	C9	R1	7.32192809488736
55	C6	R1	6.98868468677217
55	C21	R1	7.19967234483636
55	C19	R1	7.02236781302845
55	C1	R1	7.16992500144231
55	C4	R1	7.4757334309664
55	C13	R1	7.43462822763672
55	C18	R1	7.29462074889163
55	C15	R1	7.10852445677817
55	C11	R1	7.16992500144231
55	C16	R1	7.17990909001493
55	C8	R1	7.11894107272351
55	C20	R1	7.18982455888002
55	C7	R1	7.39231742277876
56	C23	R1	7.05528243550119
56	C17	R1	7.07681559705083
56	C12	R1	7.27612440527424
56	C10	R1	7.35755200461808
56	C3	R1	7.31288295528436
56	C14	R1	7.15987133677839
56	C5	R1	7.4262647547021
56	C9	R1	7.17990909001493
56	C21	R1	7.54689445988764
56	C19	R1	6.95419631038687
56	C1	R1	7.35755200461808
56	C22	R1	7.39231742277876
56	C13	R1	7.16992500144231
56	C18	R1	7.10852445677817
56	C15	R1	6.70043971814109
56	C11	R1	7.20945336562895
56	C16	R1	7.17990909001493
56	C8	R1	7
56	C20	R1	7.32192809488736
56	C7	R1	7.12928301694497
57	C23	R1	7.40087943628218
57	C17	R1	7.56224242422107
57	C12	R1	7.49984588708321
57	C10	R1	7.09803208296053
57	C3	R1	7.4757334309664
57	C14	R1	7.45121111183233
57	C5	R1	7.25738784269265
57	C9	R1	7.20945336562895
57	C24	R1	7.22881869049588
57	C6	R1	7.24792751344359
57	C21	R1	7.43462822763672
57	C19	R1	7.35755200461808
57	C1	R1	7.4757334309664
57	C4	R1	7.24792751344359
57	C13	R1	7.09803208296053
57	C18	R1	7.33091687811462
57	C15	R1	7.31288295528436
57	C11	R1	7.06608919045777
57	C16	R1	7.02236781302845
57	C8	R1	7.33985000288462
57	C20	R1	7.13955135239879
57	C7	R1	7.23840473932508
58	C23	R1	7.29462074889163
58	C17	R1	7.06608919045777
58	C12	R1	7.19967234483636
58	C10	R1	7.17990909001493
58	C3	R1	7.23840473932508
58	C14	R1	7.48381577726426
58	C5	R1	7.4178525148859
58	C9	R1	7.19967234483636
58	C24	R1	7.36632221424582
58	C21	R1	7.467605550083
58	C19	R1	7.17990909001493
58	C1	R1	7.31288295528436
58	C22	R1	7.32192809488736
58	C4	R1	7.07681559705083
58	C13	R1	7.56224242422107
58	C18	R1	7.21916852046216
58	C15	R1	7.3037807481771
58	C11	R1	6.89481776330794
58	C16	R1	7.39231742277876
58	C8	R1	7.40087943628218
58	C20	R1	7.17990909001493
58	C7	R1	7.05528243550119
59	C17	R1	7.43462822763672
59	C10	R1	7.5077946401987
59	C3	R1	7
59	C14	R1	7.48381577726426
59	C9	R1	7.05528243550119
59	C24	R1	7.24792751344359
59	C6	R1	7.27612440527424
59	C21	R1	7.33091687811462
59	C19	R1	7.4178525148859
59	C1	R1	7.17990909001493
59	C22	R1	7.37503943134692
59	C4	R1	7.4594316186373
59	C13	R1	7.19967234483636
59	C18	R1	7.3037807481771
59	C15	R1	7.24792751344359
59	C11	R1	7.32192809488736
59	C16	R1	7.10852445677817
59	C8	R1	7.01122725542325
59	C20	R1	7.04439411935845
59	C7	R1	7.14974711950468
60	C17	R1	7.13955135239879
60	C12	R1	7.09803208296053
60	C10	R1	7.21916852046216
60	C3	R1	7.11894107272351
60	C14	R1	7.4093909361377
60	C5	R1	7.5077946401987
60	C9	R1	7.24792751344359
60	C24	R1	7.27612440527424
60	C21	R1	7.19967234483636
60	C19	R1	7.4262647547021
60	C1	R1	7.40087943628218
60	C22	R1	7.34872815423108
60	C4	R1	7.39231742277876
60	C13	R1	7.14974711950468
60	C18	R1	6.89481776330794
60	C16	R1	7.21916852046216
60	C8	R1	7.32192809488736
60	C20	R1	7
60	C7	R1	7.7279204545632
61	C23	R1	7.21916852046216
61	C17	R1	7.23840473932508
61	C10	R1	7.24792751344359
61	C3	R1	7.3037807481771
61	C5	R1	7.3037807481771
61	C9	R1	7.43462822763672
61	C24	R1	7.27612440527424
61	C6	R1	7.17990909001493
61	C21	R1	7.27612440527424
61	C19	R1	7.49185309632967
61	C22	R1	7.2667865406949
61	C4	R1	7.49185309632967
61	C13	R1	7.44294349584873
61	C18	R1	7.11894107272351
61	C15	R1	7.18982455888002
61	C11	R1	7.4093909361377
61	C16	R1	7.02236781302845
61	C8	R1	7.25738784269265
61	C20	R1	7.4262647547021
61	C7	R1	7.31288295528436
62	C23	R1	7.2667865406949
62	C17	R1	7.29462074889163
62	C10	R1	7.33985000288462
62	C3	R1	7.35755200461808
62	C14	R1	7.60733031374961
62	C5	R1	7.08746284125034
62	C9	R1	7.24792751344359
62	C24	R1	7.37503943134692
62	C6	R1	7.28540221886225
62	C21	R1	7.23840473932508
62	C19	R1	7.23840473932508
62	C1	R1	7.33091687811462
62	C22	R1	7.31288295528436
62	C4	R1	7.20945336562895
62	C13	R1	7.08746284125034
62	C18	R1	7.27612440527424
62	C15	R1	7.29462074889163
62	C16	R1	7.13955135239879
62	C8	R1	7.16992500144231
62	C20	R1	7.16992500144231
62	C7	R1	7.31288295528436
63	C23	R1	7.12928301694497
63	C12	R1	7.05528243550119
63	C10	R1	7.34872815423108
63	C14	R1	7.3037807481771
63	C5	R1	7.29462074889163
63	C9	R1	7.05528243550119
63	C24	R1	7.31288295528436
63	C6	R1	7.64385618977472
63	C21	R1	7.4093909361377
63	C19	R1	7.55458885167764
63	C22	R1	7.14974711950468
63	C4	R1	7.37503943134692
63	C13	R1	7.33985000288462
63	C18	R1	7.24792751344359
63	C15	R1	7.28540221886225
63	C11	R1	7.4262647547021
63	C16	R1	7.20945336562895
63	C20	R1	6.82017896241519
63	C7	R1	7.12928301694497
64	C23	R1	7.35755200461808
64	C17	R1	7.20945336562895
64	C12	R1	7.64385618977472
64	C10	R1	7.55458885167764
64	C3	R1	7.40087943628218
64	C14	R1	7.5077946401987
64	C6	R1	7.12928301694497
64	C21	R1	7.4262647547021
64	C19	R1	6.94251450533924
64	C1	R1	7.18982455888002
64	C22	R1	7.31288295528436
64	C4	R1	7.36632221424582
64	C13	R1	7.03342300153745
64	C18	R1	7.33985000288462
64	C15	R1	6.7279204545632
64	C11	R1	7.13955135239879
64	C16	R1	7.22881869049588
64	C20	R1	7.55458885167764
64	C7	R1	7.48381577726426
65	C23	R1	7.34872815423108
65	C17	R1	6.83289001416474
65	C12	R1	7.40087943628218
65	C10	R1	7.29462074889163
65	C3	R1	7.29462074889163
65	C14	R1	7.57742882803575
65	C9	R1	7.02236781302845
65	C24	R1	7.18982455888002
65	C6	R1	7.10852445677817
65	C21	R1	7.23840473932508
65	C19	R1	7.15987133677839
65	C1	R1	7.05528243550119
65	C22	R1	7.28540221886225
65	C4	R1	7.32192809488736
65	C13	R1	7.23840473932508
65	C18	R1	7.22881869049588
65	C15	R1	7.28540221886225
65	C11	R1	7.10852445677817
65	C16	R1	7.56985560833095
65	C8	R1	7.24792751344359
65	C20	R1	7.4178525148859
65	C7	R1	7.3037807481771
66	C23	R1	7.18982455888002
66	C17	R1	7.3037807481771
66	C10	R1	7.45121111183233
66	C3	R1	7.33091687811462
66	C14	R1	7.14974711950468
66	C5	R1	7.13955135239879
66	C9	R1	7.51569983828404
66	C24	R1	7.27612440527424
66	C6	R1	7.22881869049588
66	C21	R1	7.05528243550119
66	C19	R1	7.32192809488736
66	C1	R1	7.25738784269265
66	C22	R1	7.44294349584873
66	C4	R1	6.75488750216347
66	C13	R1	7.18982455888002
66	C18	R1	6.8703647195834
66	C15	R1	7.13955135239879
66	C11	R1	7.35755200461808
66	C16	R1	6.68650052718322
66	C8	R1	7.01122725542325
66	C20	R1	7.6724253419715
66	C7	R1	7.07681559705083
67	C23	R1	7.49984588708321
67	C17	R1	7.07681559705083
67	C12	R1	7.33091687811462
67	C10	R1	7.15987133677839
67	C3	R1	7.20945336562895
67	C14	R1	7.34872815423108
67	C5	R1	7.40087943628218
67	C9	R1	7.31288295528436
67	C24	R1	7.14974711950468
67	C6	R1	7.27612440527424
67	C21	R1	7.24792751344359
67	C19	R1	7.58496250072116
67	C1	R1	7.34872815423108
67	C22	R1	7.12928301694497
67	C4	R1	7.34872815423108
67	C13	R1	7.21916852046216
67	C18	R1	7.11894107272351
67	C11	R1	7.07681559705083
67	C16	R1	7.17990909001493
67	C8	R1	7.33091687811462
67	C20	R1	7.4594316186373
67	C7	R1	7.21916852046216
68	C23	R1	7.43462822763672
68	C17	R1	7.24792751344359
68	C12	R1	7.31288295528436
68	C10	R1	7.11894107272351
68	C3	R1	6.98868468677217
68	C14	R1	7.09803208296053
68	C9	R1	7.44294349584873
68	C6	R1	7.13955135239879
68	C21	R1	7.28540221886225
68	C19	R1	7.19967234483636
68	C1	R1	7.08746284125034
68	C22	R1	7.467605550083
68	C4	R1	7.2667865406949
68	C13	R1	7.20945336562895
68	C18	R1	7.31288295528436
68	C15	R1	7.4178525148859
68	C11	R1	7.08746284125034
68	C16	R1	6.78135971352466
68	C8	R1	7.28540221886225
68	C7	R1	7
69	C17	R1	7.2667865406949
69	C12	R1	7.13955135239879
69	C10	R1	7.34872815423108
69	C3	R1	7.52356195605701
69	C14	R1	7.11894107272351
69	C5	R1	7.11894107272351
69	C9	R1	7.19967234483636
69	C24	R1	7.21916852046216
69	C6	R1	7.14974711950468
69	C21	R1	7.38370429247405
69	C19	R1	7.01122725542325
69	C1	R1	7.12928301694497
69	C22	R1	7.16992500144231
69	C4	R1	7.38370429247405
69	C13	R1	7.55458885167764
69	C18	R1	7.06608919045777
69	C15	R1	6.97727992349992
69	C11	R1	7.17990909001493
69	C16	R1	7.22881869049588
69	C8	R1	7.16992500144231
69	C20	R1	7.25738784269265
69	C7	R1	7.17990909001493
70	C23	R1	7.13955135239879
70	C17	R1	7.3037807481771
70	C12	R1	6.98868468677217
70	C14	R1	7.09803208296053
70	C5	R1	7.38370429247405
70	C9	R1	7.20945336562895
70	C24	R1	7.29462074889163
70	C6	R1	7.3037807481771
70	C21	R1	7.21916852046216
70	C19	R1	7.49185309632967
70	C1	R1	7.22881869049588
70	C4	R1	7.467605550083
70	C13	R1	7.4178525148859
70	C18	R1	7.14974711950468
70	C11	R1	7.06608919045777
70	C16	R1	7.17990909001493
70	C8	R1	7.29462074889163
70	C20	R1	7.22881869049588
70	C7	R1	7.01122725542325
71	C23	R1	7.4594316186373
71	C17	R1	7.19967234483636
71	C12	R1	7.34872815423108
71	C10	R1	7.45121111183233
71	C3	R1	7.23840473932508
71	C14	R1	7.31288295528436
71	C5	R1	6.96578428466209
71	C9	R1	7.58496250072116
71	C24	R1	7.33091687811462
71	C6	R1	6.97727992349992
71	C21	R1	7.38370429247405
71	C1	R1	7.13955135239879
71	C22	R1	7
71	C4	R1	7.17990909001493
71	C13	R1	7.3037807481771
71	C18	R1	7.13955135239879
71	C15	R1	7.39231742277876
71	C11	R1	7.3037807481771
71	C16	R1	7.35755200461808
71	C8	R1	7.28540221886225
71	C20	R1	7.4093909361377
71	C7	R1	7.33985000288462
72	C23	R1	7.03342300153745
72	C17	R1	7.53915881110803
72	C10	R1	7.34872815423108
72	C3	R1	7.12928301694497
72	C14	R1	7.23840473932508
72	C5	R1	7.17990909001493
72	C9	R1	7.24792751344359
72	C24	R1	7.40087943628218
72	C6	R1	7.49185309632967
72	C21	R1	7.3037807481771
72	C19	R1	7.63662462054365
72	C1	R1	7.02236781302845
72	C22	R1	7.28540221886225
72	C4	R1	7.32192809488736
72	C13	R1	7.02236781302845
72	C18	R1	7.23840473932508
72	C15	R1	7.31288295528436
72	C11	R1	7.22881869049588
72	C16	R1	7.39231742277876
72	C8	R1	7.33091687811462
72	C20	R1	7.14974711950468
72	C7	R1	7.53138146051631
73	C23	R1	7.5077946401987
73	C17	R1	7.38370429247405
73	C12	R1	7.4757334309664
73	C10	R1	7.01122725542325
73	C3	R1	7.03342300153745
73	C14	R1	7.13955135239879
73	C5	R1	7.19967234483636
73	C9	R1	7.17990909001493
73	C24	R1	7.25738784269265
73	C6	R1	7.4594316186373
73	C21	R1	7.19967234483636
73	C19	R1	7.23840473932508
73	C1	R1	7.13955135239879
73	C22	R1	7.01122725542325
73	C4	R1	7.35755200461808
73	C13	R1	7.38370429247405
73	C18	R1	7.4757334309664
73	C15	R1	7
73	C11	R1	7.22881869049588
73	C16	R1	7.02236781302845
73	C8	R1	7.40087943628218
73	C20	R1	7.23840473932508
73	C7	R1	7.27612440527424
74	C23	R1	7.29462074889163
74	C3	R1	7.27612440527424
74	C14	R1	7.37503943134692
74	C5	R1	7.31288295528436
74	C9	R1	7.2667865406949
74	C24	R1	7.35755200461808
74	C6	R1	6.95419631038687
74	C21	R1	7.14974711950468
74	C19	R1	7.34872815423108
74	C1	R1	6.97727992349992
74	C22	R1	7.37503943134692
74	C4	R1	7.40087943628218
74	C13	R1	7.33985000288462
74	C18	R1	7.27612440527424
74	C15	R1	7.17990909001493
74	C11	R1	7.36632221424582
74	C16	R1	7.2667865406949
74	C8	R1	7.31288295528436
74	C20	R1	7.24792751344359
74	C7	R1	7.5077946401987
75	C17	R1	7.31288295528436
75	C12	R1	7.33091687811462
75	C10	R1	7.4093909361377
75	C3	R1	7.35755200461808
75	C5	R1	7.14974711950468
75	C24	R1	7.43462822763672
75	C6	R1	7.09803208296053
75	C21	R1	7.24792751344359
75	C19	R1	7.35755200461808
75	C1	R1	7.15987133677839
75	C22	R1	7.43462822763672
75	C4	R1	7.17990909001493
75	C13	R1	6.83289001416474
75	C18	R1	7.31288295528436
75	C15	R1	7.29462074889163
75	C11	R1	7
75	C16	R1	7.09803208296053
75	C8	R1	7.33091687811462
75	C20	R1	7.15987133677839
75	C7	R1	7.16992500144231
76	C17	R1	7.40087943628218
76	C12	R1	7.27612440527424
76	C10	R1	7.39231742277876
76	C3	R1	7.27612440527424
76	C14	R1	7.38370429247405
76	C5	R1	7.34872815423108
76	C9	R1	7.14974711950468
76	C24	R1	7.35755200461808
76	C6	R1	7.25738784269265
76	C21	R1	7.28540221886225
76	C1	R1	7.11894107272351
76	C22	R1	6.93073733756289
76	C4	R1	7.20945336562895
76	C13	R1	7.56985560833095
76	C18	R1	7.28540221886225
76	C15	R1	7.24792751344359
76	C11	R1	7.21916852046216
76	C16	R1	7.13955135239879
76	C8	R1	7.13955135239879
76	C20	R1	7.48381577726426
76	C7	R1	7.32192809488736
77	C23	R1	7.29462074889163
77	C17	R1	7.57742882803575
77	C12	R1	7.29462074889163
77	C10	R1	7.32192809488736
77	C3	R1	6.98868468677217
77	C14	R1	7.23840473932508
77	C9	R1	6.97727992349992
77	C24	R1	7.54689445988764
77	C6	R1	6.8703647195834
77	C21	R1	7.49984588708321
77	C19	R1	7.3037807481771
77	C1	R1	7.32192809488736
77	C22	R1	7.45121111183233
77	C4	R1	7.07681559705083
77	C13	R1	7.34872815423108
77	C18	R1	7.29462074889163
77	C15	R1	7.15987133677839
77	C11	R1	7.39231742277876
77	C16	R1	7.14974711950468
77	C8	R1	6.93073733756289
77	C20	R1	7.08746284125034
77	C7	R1	7.5077946401987
78	C23	R1	7.40087943628218
78	C17	R1	7.10852445677817
78	C12	R1	7.21916852046216
78	C3	R1	7.09803208296053
78	C14	R1	6.8073549220576
78	C5	R1	7.02236781302845
78	C9	R1	7.43462822763672
78	C24	R1	7.34872815423108
78	C6	R1	7.31288295528436
78	C21	R1	7.08746284125034
78	C19	R1	7.55458885167764
78	C1	R1	7.08746284125034
78	C22	R1	7.31288295528436
78	C4	R1	7.15987133677839
78	C13	R1	7.14974711950468
78	C18	R1	7.01122725542325
78	C15	R1	7.34872815423108
78	C11	R1	7.24792751344359
78	C16	R1	7.34872815423108
78	C8	R1	7.22881869049588
78	C20	R1	7.06608919045777
78	C7	R1	7.23840473932508
79	C23	R1	7.25738784269265
79	C17	R1	7.39231742277876
79	C12	R1	7.38370429247405
79	C10	R1	7.22881869049588
79	C3	R1	7.21916852046216
79	C14	R1	7.4757334309664
79	C5	R1	7.32192809488736
79	C9	R1	7.20945336562895
79	C24	R1	7.35755200461808
79	C21	R1	7.09803208296053
79	C19	R1	7.22881869049588
79	C1	R1	7.07681559705083
79	C22	R1	7.19967234483636
79	C4	R1	7.17990909001493
79	C13	R1	7.36632221424582
79	C18	R1	7.21916852046216
79	C15	R1	6.94251450533924
79	C11	R1	7.11894107272351
79	C16	R1	7.21916852046216
79	C8	R1	7.05528243550119
79	C7	R1	7.44294349584873
80	C23	R1	7.10852445677817
80	C17	R1	7.35755200461808
80	C12	R1	7.33091687811462
80	C10	R1	7.34872815423108
80	C3	R1	7
80	C14	R1	7.01122725542325
80	C5	R1	7.20945336562895
80	C9	R1	7.16992500144231
80	C24	R1	7.40087943628218
80	C6	R1	6.98868468677217
80	C21	R1	7.28540221886225
80	C1	R1	7.32192809488736
80	C22	R1	7.15987133677839
80	C4	R1	7.4594316186373
80	C13	R1	7.28540221886225
80	C18	R1	7.45121111183233
80	C15	R1	7.07681559705083
80	C11	R1	7.09803208296053
80	C16	R1	7.20945336562895
80	C8	R1	7.61470984411521
80	C20	R1	7.2667865406949
80	C7	R1	7.45121111183233
81	C23	R1	7.25738784269265
81	C17	R1	7.10852445677817
81	C12	R1	7.16992500144231
81	C10	R1	7.32192809488736
81	C3	R1	7.12928301694497
81	C14	R1	7.34872815423108
81	C5	R1	7.02236781302845
81	C9	R1	7.3037807481771
81	C24	R1	7.04439411935845
81	C6	R1	6.90689059560852
81	C19	R1	7.45121111183233
81	C1	R1	7.31288295528436
81	C22	R1	7.19967234483636
81	C4	R1	7.33091687811462
81	C18	R1	7.11894107272351
81	C15	R1	7.08746284125034
81	C11	R1	7.08746284125034
81	C16	R1	7.08746284125034
81	C8	R1	7.3037807481771
81	C20	R1	7.14974711950468
81	C7	R1	7.21916852046216
82	C23	R1	7.13955135239879
82	C17	R1	7.12928301694497
82	C12	R1	7.29462074889163
82	C10	R1	7.03342300153745
82	C3	R1	7.4757334309664
82	C14	R1	7.07681559705083
82	C5	R1	7.39231742277876
82	C9	R1	7.11894107272351
82	C6	R1	7.09803208296053
82	C21	R1	7.54689445988764
82	C1	R1	7.57742882803575
82	C22	R1	7.60733031374961
82	C4	R1	7.2667865406949
82	C13	R1	7.14974711950468
82	C18	R1	7.17990909001493
82	C15	R1	7.08746284125034
82	C11	R1	7.37503943134692
82	C16	R1	7.29462074889163
82	C8	R1	7.62935662007961
82	C20	R1	7.37503943134692
83	C23	R1	7.55458885167764
83	C17	R1	7.65821148275179
83	C12	R1	7.25738784269265
83	C10	R1	7.24792751344359
83	C14	R1	7.08746284125034
83	C5	R1	7.48381577726426
83	C9	R1	7.29462074889163
83	C24	R1	7.15987133677839
83	C6	R1	7.55458885167764
83	C19	R1	7.3037807481771
83	C1	R1	7.22881869049588
83	C22	R1	7.13955135239879
83	C4	R1	7.49984588708321
83	C13	R1	7.07681559705083
83	C18	R1	6.78135971352466
83	C15	R1	7.23840473932508
83	C11	R1	7.02236781302845
83	C16	R1	7.28540221886225
83	C8	R1	7.22881869049588
83	C20	R1	7.02236781302845
83	C7	R1	7.13955135239879
84	C23	R1	7.06608919045777
84	C17	R1	7.17990909001493
84	C12	R1	7.48381577726426
84	C10	R1	7.3037807481771
84	C3	R1	7.20945336562895
84	C14	R1	7.09803208296053
84	C5	R1	7.06608919045777
84	C9	R1	7.16992500144231
84	C24	R1	7.16992500144231
84	C6	R1	7.3037807481771
84	C21	R1	7.14974711950468
84	C19	R1	7.14974711950468
84	C1	R1	7.35755200461808
84	C22	R1	7.43462822763672
84	C4	R1	7.28540221886225
84	C13	R1	7.49185309632967
84	C18	R1	7.12928301694497
84	C15	R1	7.04439411935845
84	C11	R1	7.11894107272351
84	C20	R1	7.13955135239879
84	C7	R1	7.39231742277876
85	C23	R1	7.17990909001493
85	C17	R1	7.58496250072116
85	C12	R1	7.25738784269265
85	C10	R1	7.48381577726426
85	C3	R1	7.4757334309664
85	C14	R1	7.21916852046216
85	C5	R1	7.53915881110803
85	C9	R1	6.6724253419715
85	C24	R1	7.34872815423108
85	C6	R1	7.4594316186373
85	C19	R1	7.467605550083
85	C1	R1	7.22881869049588
85	C22	R1	7.4594316186373
85	C4	R1	7.29462074889163
85	C13	R1	7.57742882803575
85	C18	R1	7.39231742277876
85	C15	R1	7.07681559705083
85	C11	R1	7.64385618977472
85	C16	R1	7.55458885167764
85	C8	R1	7.21916852046216
85	C20	R1	7.38370429247405
85	C7	R1	7.25738784269265
86	C23	R1	7.35755200461808
86	C17	R1	7.33091687811462
86	C12	R1	6.96578428466209
86	C10	R1	7.28540221886225
86	C14	R1	7.14974711950468
86	C9	R1	7.13955135239879
86	C24	R1	7.09803208296053
86	C6	R1	6.83289001416474
86	C21	R1	7.34872815423108
86	C19	R1	7.21916852046216
86	C1	R1	7.29462074889163
86	C22	R1	7.23840473932508
86	C4	R1	7.06608919045777
86	C13	R1	7.14974711950468
86	C18	R1	7.49185309632967
86	C15	R1	7.09803208296053
86	C11	R1	6.8703647195834
86	C16	R1	7.4178525148859
86	C8	R1	7.31288295528436
86	C20	R1	7.4178525148859
86	C7	R1	7.15987133677839
87	C23	R1	7.01122725542325
87	C17	R1	7.32192809488736
87	C12	R1	7.29462074889163
87	C10	R1	7.44294349584873
87	C3	R1	7.39231742277876
87	C14	R1	7.31288295528436
87	C5	R1	7.13955135239879
87	C9	R1	7.18982455888002
87	C24	R1	7.38370429247405
87	C6	R1	7.4594316186373
87	C21	R1	7.5077946401987
87	C19	R1	7.10852445677817
87	C1	R1	7.02236781302845
87	C22	R1	7.06608919045777
87	C4	R1	7.17990909001493
87	C13	R1	7.37503943134692
87	C18	R1	7.19967234483636
87	C15	R1	7.08746284125034
87	C11	R1	7.05528243550119
87	C16	R1	7.04439411935845
87	C8	R1	7.17990909001493
87	C20	R1	7.16992500144231
87	C7	R1	7.56224242422107
88	C23	R1	7.10852445677817
88	C17	R1	7.37503943134692
88	C12	R1	7.27612440527424
88	C10	R1	7.08746284125034
88	C3	R1	7.21916852046216
88	C14	R1	7.32192809488736
88	C9	R1	7.32192809488736
88	C24	R1	7.2667865406949
88	C6	R1	7.43462822763672
88	C21	R1	7.58496250072116
88	C19	R1	7.22881869049588
88	C1	R1	7.19967234483636
88	C22	R1	6.91886323727459
88	C4	R1	7.10852445677817
88	C13	R1	7.53138146051631
88	C18	R1	7.16992500144231
88	C15	R1	7.21916852046216
88	C11	R1	7.23840473932508
88	C16	R1	7.38370429247405
88	C7	R1	7.21916852046216
89	C23	R1	7.3037807481771
89	C17	R1	7.45121111183233
89	C12	R1	7
89	C10	R1	7.33091687811462
89	C3	R1	7.39231742277876
89	C14	R1	7.4093909361377
89	C5	R1	7.52356195605701
89	C9	R1	7.25738784269265
89	C6	R1	7.22881869049588
89	C21	R1	7.3037807481771
89	C19	R1	7.27612440527424
89	C1	R1	7.35755200461808
89	C22	R1	7.11894107272351
89	C4	R1	7.37503943134692
89	C13	R1	7.12928301694497
89	C18	R1	6.75488750216347
89	C15	R1	7.22881869049588
89	C16	R1	7.48381577726426
89	C8	R1	7.06608919045777
89	C20	R1	7.24792751344359
89	C7	R1	7.4093909361377
90	C23	R1	7.4093909361377
90	C17	R1	7.12928301694497
90	C12	R1	7.28540221886225
90	C3	R1	7.28540221886225
90	C14	R1	7.55458885167764
90	C24	R1	7.17990909001493
90	C6	R1	7.32192809488736
90	C21	R1	7.31288295528436
90	C19	R1	7.32192809488736
90	C1	R1	7.25738784269265
90	C22	R1	7.28540221886225
90	C4	R1	7.15987133677839
90	C13	R1	7.2667865406949
90	C18	R1	6.8073549220576
90	C15	R1	7.10852445677817
90	C11	R1	7.49185309632967
90	C16	R1	7.22881869049588
90	C8	R1	7.24792751344359
90	C20	R1	7.4093909361377
90	C7	R1	7.34872815423108
91	C23	R1	7.2667865406949
91	C17	R1	7.16992500144231
91	C12	R1	7.4757334309664
91	C3	R1	7.3037807481771
91	C14	R1	6.96578428466209
91	C5	R1	7.33985000288462
91	C9	R1	7.15987133677839
91	C24	R1	7.17990909001493
91	C6	R1	6.8073549220576
91	C21	R1	7.19967234483636
91	C19	R1	7.43462822763672
91	C1	R1	7.25738784269265
91	C22	R1	6.98868468677217
91	C4	R1	7.20945336562895
91	C13	R1	7.3037807481771
91	C18	R1	7.18982455888002
91	C15	R1	7.22881869049588
91	C11	R1	7.15987133677839
91	C16	R1	7.21916852046216
91	C8	R1	7.4594316186373
91	C20	R1	7.32192809488736
91	C7	R1	7.16992500144231
92	C23	R1	7.44294349584873
92	C17	R1	7.31288295528436
92	C12	R1	7.56985560833095
92	C10	R1	7.27612440527424
92	C3	R1	7.20945336562895
92	C14	R1	7.02236781302845
92	C5	R1	7.36632221424582
92	C9	R1	7.10852445677817
92	C24	R1	7.35755200461808
92	C6	R1	6.62935662007961
92	C21	R1	7.16992500144231
92	C19	R1	7.21916852046216
92	C1	R1	7.17990909001493
92	C22	R1	6.74146698640115
92	C4	R1	7.33985000288462
92	C13	R1	7.09803208296053
92	C18	R1	7.06608919045777
92	C15	R1	7.2667865406949
92	C8	R1	7.24792751344359
92	C20	R1	7.29462074889163
93	C23	R1	7.06608919045777
93	C17	R1	7.35755200461808
93	C12	R1	7.09803208296053
93	C10	R1	7.35755200461808
93	C3	R1	7.45121111183233
93	C14	R1	7.07681559705083
93	C5	R1	7.35755200461808
93	C9	R1	7.40087943628218
93	C24	R1	7.01122725542325
93	C6	R1	7.33985000288462
93	C21	R1	6.8703647195834
93	C19	R1	6.90689059560852
93	C1	R1	7.08746284125034
93	C4	R1	7.35755200461808
93	C13	R1	7.49984588708321
93	C18	R1	7.04439411935845
93	C11	R1	7.25738784269265
93	C8	R1	7.14974711950468
93	C20	R1	7.22881869049588
94	C23	R1	7.23840473932508
94	C17	R1	7.33091687811462
94	C12	R1	7.28540221886225
94	C10	R1	7.19967234483636
94	C14	R1	7.20945336562895
94	C5	R1	7.22881869049588
94	C9	R1	7.55458885167764
94	C24	R1	7.51569983828404
94	C21	R1	7.12928301694497
94	C19	R1	7.22881869049588
94	C1	R1	7.2667865406949
94	C22	R1	7.32192809488736
94	C4	R1	7.39231742277876
94	C13	R1	7.4594316186373
94	C18	R1	7
94	C15	R1	6.93073733756289
94	C8	R1	7.24792751344359
94	C20	R1	7.62205181945638
94	C7	R1	7.31288295528436
95	C23	R1	7.12928301694497
95	C17	R1	7.13955135239879
95	C12	R1	6.97727992349992
95	C10	R1	7.13955135239879
95	C3	R1	7.4093909361377
95	C14	R1	7.33985000288462
95	C5	R1	7.14974711950468
95	C9	R1	7.20945336562895
95	C24	R1	7.04439411935845
95	C6	R1	7.21916852046216
95	C21	R1	7.62935662007961
95	C19	R1	7.40087943628218
95	C1	R1	7.23840473932508
95	C22	R1	7.39231742277876
95	C4	R1	7.21916852046216
95	C13	R1	7.73470962022584
95	C18	R1	7.06608919045777
95	C15	R1	7.10852445677817
95	C11	R1	7.13955135239879
95	C16	R1	7.25738784269265
95	C20	R1	7.12928301694497
95	C7	R1	7.29462074889163
96	C17	R1	7.467605550083
[truncated: 14,524 more rows]
