# Supplementary material for: Stochastic modelling of single-cell gene expression adaptation reveals non-genomic contribution to evolution of tumor subclones
Source: bioRxiv. 2024 Apr 20:2024.04.17.588869. Preprint. [Version 1] doi: 10.1101/2024.04.17.588869 (PMC11071284; doi:10.1101/2024.04.17.588869)
Supplement: Supplement 2 [file media-2.zip › Supplementary Files/Simulated Data/Adaptive_Simulation/tr_1.04_sq_.15_r_100_a_.125.csv]

gene	species	replicate	exprval
1	C23	R1	7.44294349584873
1	C17	R1	7.49185309632967
1	C12	R1	7.24792751344359
1	C10	R1	7.3037807481771
1	C3	R1	7.11894107272351
1	C14	R1	7.18982455888002
1	C5	R1	7.34872815423108
1	C9	R1	7.40087943628218
1	C24	R1	7.28540221886225
1	C6	R1	7
1	C21	R1	7.32192809488736
1	C19	R1	7.02236781302845
1	C1	R1	7.4262647547021
1	C22	R1	7.29462074889163
1	C4	R1	7.12928301694497
1	C13	R1	7.31288295528436
1	C18	R1	6.90689059560852
1	C15	R1	7.29462074889163
1	C8	R1	7.48381577726426
1	C20	R1	7.4262647547021
1	C7	R1	7.33091687811462
2	C23	R1	7.31288295528436
2	C17	R1	7.20945336562895
2	C12	R1	7.15987133677839
2	C3	R1	7.57742882803575
2	C14	R1	7.07681559705083
2	C5	R1	7.16992500144231
2	C9	R1	7.24792751344359
2	C24	R1	7.11894107272351
2	C6	R1	7.05528243550119
2	C21	R1	7.27612440527424
2	C19	R1	7.62205181945638
2	C4	R1	7.13955135239879
2	C13	R1	7.70043971814109
2	C18	R1	6.88264304936184
2	C15	R1	7.15987133677839
2	C11	R1	7.32192809488736
2	C16	R1	7.12928301694497
2	C8	R1	7.33985000288462
2	C20	R1	6.96578428466209
2	C7	R1	7.08746284125034
3	C23	R1	7.3037807481771
3	C17	R1	7.19967234483636
3	C12	R1	7.16992500144231
3	C10	R1	7.24792751344359
3	C3	R1	7.37503943134692
3	C14	R1	7.40087943628218
3	C5	R1	7.2667865406949
3	C9	R1	7.29462074889163
3	C24	R1	7.17990909001493
3	C6	R1	6.98868468677217
3	C19	R1	7.21916852046216
3	C4	R1	7.40087943628218
3	C13	R1	7.23840473932508
3	C18	R1	7.38370429247405
3	C15	R1	7.6724253419715
3	C11	R1	7.32192809488736
3	C16	R1	7.05528243550119
3	C8	R1	7.57742882803575
3	C20	R1	7.28540221886225
3	C7	R1	7.4757334309664
4	C17	R1	7.05528243550119
4	C12	R1	7.64385618977472
4	C10	R1	7.28540221886225
4	C3	R1	7.21916852046216
4	C14	R1	7.53915881110803
4	C5	R1	7.13955135239879
4	C24	R1	7.20945336562895
4	C21	R1	7.2667865406949
4	C19	R1	7.20945336562895
4	C1	R1	7.21916852046216
4	C22	R1	7.55458885167764
4	C13	R1	7.18982455888002
4	C18	R1	7.49185309632967
4	C15	R1	7.09803208296053
4	C11	R1	6.82017896241519
4	C8	R1	7.11894107272351
4	C20	R1	7.64385618977472
4	C7	R1	7.45121111183233
5	C23	R1	7.4178525148859
5	C17	R1	7.49185309632967
5	C12	R1	7.4178525148859
5	C10	R1	7.09803208296053
5	C3	R1	7.4757334309664
5	C14	R1	7.48381577726426
5	C5	R1	7.22881869049588
5	C9	R1	7.23840473932508
5	C24	R1	7.38370429247405
5	C6	R1	7.19967234483636
5	C21	R1	7.467605550083
5	C19	R1	7.25738784269265
5	C1	R1	7.44294349584873
5	C22	R1	7.4262647547021
5	C4	R1	7.14974711950468
5	C13	R1	7.38370429247405
5	C18	R1	7.57742882803575
5	C15	R1	7.10852445677817
5	C16	R1	6.89481776330794
5	C8	R1	7.34872815423108
5	C20	R1	7.25738784269265
5	C7	R1	6.89481776330794
6	C23	R1	7.39231742277876
6	C17	R1	7.27612440527424
6	C12	R1	7.17990909001493
6	C10	R1	7.44294349584873
6	C3	R1	7.11894107272351
6	C14	R1	7.11894107272351
6	C5	R1	7.04439411935845
6	C9	R1	7.23840473932508
6	C24	R1	7.34872815423108
6	C6	R1	7.02236781302845
6	C21	R1	7.24792751344359
6	C19	R1	7.21916852046216
6	C1	R1	7.31288295528436
6	C22	R1	6.90689059560852
6	C4	R1	7.39231742277876
6	C13	R1	7.24792751344359
6	C18	R1	7.12928301694497
6	C15	R1	7.19967234483636
6	C11	R1	7.36632221424582
6	C16	R1	7.29462074889163
6	C8	R1	7.36632221424582
6	C20	R1	7.25738784269265
6	C7	R1	7.43462822763672
7	C23	R1	7.4594316186373
7	C17	R1	7.12928301694497
7	C12	R1	7.44294349584873
7	C10	R1	7.09803208296053
7	C3	R1	7.28540221886225
7	C14	R1	7.28540221886225
7	C5	R1	7.48381577726426
7	C9	R1	7.19967234483636
7	C24	R1	7.14974711950468
7	C21	R1	7.12928301694497
7	C19	R1	7.32192809488736
7	C22	R1	6.8703647195834
7	C13	R1	6.97727992349992
7	C18	R1	7.28540221886225
7	C15	R1	6.61470984411521
7	C16	R1	7.07681559705083
7	C8	R1	7.34872815423108
7	C20	R1	7.49185309632967
8	C23	R1	7.3037807481771
8	C17	R1	7.06608919045777
8	C12	R1	7.12928301694497
8	C3	R1	6.78135971352466
8	C14	R1	7.12928301694497
8	C5	R1	7.53915881110803
8	C9	R1	7.3037807481771
8	C24	R1	6.98868468677217
8	C6	R1	7.467605550083
8	C21	R1	6.85798099512757
8	C19	R1	7.24792751344359
8	C1	R1	7.467605550083
8	C22	R1	6.79441586635011
8	C4	R1	7.23840473932508
8	C13	R1	7.4594316186373
8	C18	R1	6.95419631038687
8	C11	R1	7.13955135239879
8	C8	R1	7.20945336562895
8	C20	R1	7.18982455888002
8	C7	R1	7.07681559705083
9	C23	R1	7.11894107272351
9	C17	R1	7.04439411935845
9	C12	R1	7.61470984411521
9	C10	R1	7.38370429247405
9	C3	R1	7.19967234483636
9	C14	R1	7.44294349584873
9	C5	R1	7.4594316186373
9	C9	R1	7.40087943628218
9	C24	R1	7.12928301694497
9	C6	R1	7.21916852046216
9	C21	R1	7.22881869049588
9	C1	R1	7.10852445677817
9	C22	R1	7.45121111183233
9	C4	R1	7.18982455888002
9	C13	R1	7.02236781302845
9	C18	R1	7.21916852046216
9	C15	R1	7.3037807481771
9	C11	R1	7.40087943628218
9	C16	R1	7.58496250072116
9	C8	R1	7.53138146051631
9	C20	R1	7.17990909001493
10	C23	R1	7.09803208296053
10	C17	R1	7.24792751344359
10	C12	R1	7.02236781302845
10	C10	R1	7.66533591718518
10	C3	R1	7.04439411935845
10	C14	R1	7.61470984411521
10	C5	R1	7.40087943628218
10	C9	R1	7.45121111183233
10	C24	R1	7.32192809488736
10	C21	R1	7.4594316186373
10	C1	R1	7.08746284125034
10	C22	R1	7.14974711950468
10	C13	R1	7.09803208296053
10	C18	R1	7.31288295528436
10	C15	R1	7.21916852046216
10	C11	R1	7.48381577726426
10	C16	R1	7.21916852046216
10	C8	R1	7.14974711950468
10	C20	R1	7.43462822763672
10	C7	R1	7.04439411935845
11	C23	R1	7.37503943134692
11	C17	R1	7.18982455888002
11	C12	R1	7.05528243550119
11	C10	R1	7.4594316186373
11	C3	R1	7.52356195605701
11	C14	R1	6.89481776330794
11	C9	R1	7.53138146051631
11	C24	R1	7.29462074889163
11	C6	R1	7.18982455888002
11	C21	R1	6.93073733756289
11	C1	R1	7.17990909001493
11	C22	R1	7.3037807481771
11	C4	R1	7.37503943134692
11	C18	R1	7.33091687811462
11	C15	R1	7.01122725542325
11	C11	R1	7.23840473932508
11	C16	R1	6.93073733756289
11	C8	R1	6.95419631038687
11	C20	R1	7.09803208296053
12	C23	R1	7.4178525148859
12	C17	R1	7.12928301694497
12	C12	R1	7.62205181945638
12	C10	R1	7.17990909001493
12	C3	R1	7.16992500144231
12	C14	R1	7.19967234483636
12	C5	R1	7.20945336562895
12	C9	R1	7.18982455888002
12	C24	R1	6.95419631038687
12	C6	R1	7.20945336562895
12	C21	R1	6.85798099512757
12	C1	R1	7.34872815423108
12	C4	R1	7.25738784269265
12	C13	R1	7.03342300153745
12	C15	R1	7.33985000288462
12	C11	R1	7.10852445677817
12	C16	R1	7.3037807481771
12	C8	R1	7.31288295528436
12	C20	R1	7.4178525148859
12	C7	R1	6.88264304936184
13	C23	R1	7.37503943134692
13	C17	R1	7.33985000288462
13	C12	R1	7.24792751344359
13	C10	R1	7.31288295528436
13	C3	R1	7.3037807481771
13	C14	R1	7.2667865406949
13	C24	R1	7.38370429247405
13	C6	R1	6.94251450533924
13	C21	R1	6.8703647195834
13	C19	R1	7.17990909001493
13	C1	R1	7.29462074889163
13	C22	R1	7.4757334309664
13	C13	R1	7.13955135239879
13	C18	R1	7.39231742277876
13	C15	R1	7.03342300153745
13	C11	R1	7.27612440527424
13	C16	R1	7.12928301694497
13	C8	R1	7.27612440527424
13	C20	R1	7.06608919045777
13	C7	R1	6.97727992349992
14	C23	R1	7.44294349584873
14	C17	R1	6.93073733756289
14	C12	R1	7.02236781302845
14	C10	R1	7.34872815423108
14	C3	R1	7.48381577726426
14	C14	R1	7.17990909001493
14	C5	R1	7.4178525148859
14	C9	R1	7.65105169117893
14	C24	R1	7.51569983828404
14	C6	R1	7.467605550083
14	C19	R1	7.24792751344359
14	C1	R1	7.31288295528436
14	C4	R1	7.31288295528436
14	C13	R1	7.53138146051631
14	C18	R1	7.04439411935845
14	C16	R1	7.23840473932508
14	C8	R1	7.63662462054365
15	C23	R1	7.14974711950468
15	C17	R1	7.20945336562895
15	C12	R1	7.25738784269265
15	C10	R1	7.48381577726426
15	C3	R1	7.49984588708321
15	C14	R1	7.29462074889163
15	C5	R1	7.4093909361377
15	C9	R1	7.34872815423108
15	C24	R1	7.18982455888002
15	C6	R1	7.33985000288462
15	C21	R1	7.2667865406949
15	C19	R1	7.09803208296053
15	C1	R1	7.45121111183233
15	C22	R1	7.03342300153745
15	C13	R1	7
15	C18	R1	7.31288295528436
15	C15	R1	6.82017896241519
15	C11	R1	7.4093909361377
15	C16	R1	7.28540221886225
15	C8	R1	7.18982455888002
15	C20	R1	7.43462822763672
16	C23	R1	7.24792751344359
16	C12	R1	7.29462074889163
16	C10	R1	7.4594316186373
16	C3	R1	7.27612440527424
16	C14	R1	7.19967234483636
16	C5	R1	7.25738784269265
16	C6	R1	7.05528243550119
16	C21	R1	7.33985000288462
16	C19	R1	7.24792751344359
16	C1	R1	7.27612440527424
16	C22	R1	7.58496250072116
16	C4	R1	7.2667865406949
16	C13	R1	7.4178525148859
16	C18	R1	7.20945336562895
16	C15	R1	7.29462074889163
16	C11	R1	7.13955135239879
16	C16	R1	7.18982455888002
16	C8	R1	7.34872815423108
16	C20	R1	7.56985560833095
16	C7	R1	7.27612440527424
17	C23	R1	7.2667865406949
17	C17	R1	7.37503943134692
17	C12	R1	7.07681559705083
17	C10	R1	7.33091687811462
17	C3	R1	6.90689059560852
17	C14	R1	7.25738784269265
17	C5	R1	6.96578428466209
17	C9	R1	7.25738784269265
17	C24	R1	7.54689445988764
17	C6	R1	7.33091687811462
17	C21	R1	7.53915881110803
17	C19	R1	7.16992500144231
17	C1	R1	7.25738784269265
17	C22	R1	7.14974711950468
17	C13	R1	7.01122725542325
17	C18	R1	7.2667865406949
17	C15	R1	7.12928301694497
17	C11	R1	7.40087943628218
17	C16	R1	7.24792751344359
17	C8	R1	7.34872815423108
17	C20	R1	7.19967234483636
17	C7	R1	7.25738784269265
18	C23	R1	7.3037807481771
18	C17	R1	7.3037807481771
18	C12	R1	7.14974711950468
18	C10	R1	7.13955135239879
18	C3	R1	7.19967234483636
18	C14	R1	7.40087943628218
18	C5	R1	7.21916852046216
18	C24	R1	7.43462822763672
18	C6	R1	7.27612440527424
18	C21	R1	7.14974711950468
18	C19	R1	6.91886323727459
18	C1	R1	7.56985560833095
18	C22	R1	7.36632221424582
18	C4	R1	7.05528243550119
18	C13	R1	7.20945336562895
18	C18	R1	7.3037807481771
18	C15	R1	6.95419631038687
18	C11	R1	7.18982455888002
18	C20	R1	7
18	C7	R1	7.45121111183233
19	C23	R1	6.95419631038687
19	C17	R1	7.39231742277876
19	C12	R1	7.39231742277876
19	C10	R1	7.18982455888002
19	C3	R1	6.97727992349992
19	C5	R1	7.4178525148859
19	C9	R1	7.467605550083
19	C24	R1	7.15987133677839
19	C6	R1	7.4262647547021
19	C21	R1	6.96578428466209
19	C19	R1	7.49185309632967
19	C1	R1	7.23840473932508
19	C22	R1	6.95419631038687
19	C4	R1	7.33091687811462
19	C13	R1	7.15987133677839
19	C15	R1	7.53915881110803
19	C11	R1	7.20945336562895
19	C8	R1	7.40087943628218
19	C20	R1	7.07681559705083
20	C17	R1	7.3037807481771
20	C12	R1	6.91886323727459
20	C10	R1	7.21916852046216
20	C3	R1	7.49185309632967
20	C14	R1	7.3037807481771
20	C9	R1	7.32192809488736
20	C6	R1	7.21916852046216
20	C21	R1	7.59245703726808
20	C19	R1	7.53915881110803
20	C1	R1	7.34872815423108
20	C22	R1	7.24792751344359
20	C4	R1	7.45121111183233
20	C13	R1	6.59991284218713
20	C15	R1	7.39231742277876
20	C11	R1	7.09803208296053
20	C16	R1	7.35755200461808
20	C8	R1	7.38370429247405
20	C7	R1	7.01122725542325
21	C23	R1	7.21916852046216
21	C17	R1	7.2667865406949
21	C12	R1	7.08746284125034
21	C10	R1	7.04439411935845
21	C3	R1	7.33985000288462
21	C14	R1	7.40087943628218
21	C5	R1	7.08746284125034
21	C9	R1	7.36632221424582
21	C24	R1	6.93073733756289
21	C6	R1	7.27612440527424
21	C21	R1	7.38370429247405
21	C19	R1	7.19967234483636
21	C22	R1	7.37503943134692
21	C4	R1	7.35755200461808
21	C13	R1	7.17990909001493
21	C18	R1	7.24792751344359
21	C15	R1	7.13955135239879
21	C11	R1	7.05528243550119
21	C16	R1	7.02236781302845
21	C8	R1	7.33091687811462
21	C20	R1	7.35755200461808
21	C7	R1	7.09803208296053
22	C23	R1	7.17990909001493
22	C17	R1	7.3037807481771
22	C12	R1	7.467605550083
22	C10	R1	6.85798099512757
22	C3	R1	7.15987133677839
22	C14	R1	7.16992500144231
22	C5	R1	7.15987133677839
22	C9	R1	7.56224242422107
22	C24	R1	7.4757334309664
22	C6	R1	7.4262647547021
22	C21	R1	7.27612440527424
22	C19	R1	7.44294349584873
22	C1	R1	7.22881869049588
22	C22	R1	7.04439411935845
22	C4	R1	7.60733031374961
22	C13	R1	6.8703647195834
22	C18	R1	6.89481776330794
22	C15	R1	7.13955135239879
22	C11	R1	7.16992500144231
22	C16	R1	7.15987133677839
22	C20	R1	7.35755200461808
22	C7	R1	7.13955135239879
23	C23	R1	7.15987133677839
23	C17	R1	7.21916852046216
23	C12	R1	7.36632221424582
23	C10	R1	7.18982455888002
23	C3	R1	7.36632221424582
23	C14	R1	7.33091687811462
23	C5	R1	7.49984588708321
23	C9	R1	6.96578428466209
23	C24	R1	7.5077946401987
23	C6	R1	7.31288295528436
23	C19	R1	7.5077946401987
23	C1	R1	7.64385618977472
23	C22	R1	7.05528243550119
23	C4	R1	7
23	C13	R1	7.04439411935845
23	C18	R1	7.16992500144231
23	C11	R1	7.17990909001493
23	C16	R1	7.39231742277876
23	C8	R1	7.38370429247405
23	C20	R1	7.39231742277876
23	C7	R1	7.06608919045777
24	C23	R1	7
24	C17	R1	7.45121111183233
24	C12	R1	7.21916852046216
24	C10	R1	7.467605550083
24	C3	R1	7.23840473932508
24	C14	R1	7.66533591718518
24	C5	R1	7.07681559705083
24	C9	R1	7.18982455888002
24	C24	R1	7.15987133677839
24	C21	R1	7.25738784269265
24	C19	R1	6.98868468677217
24	C1	R1	7.4093909361377
24	C22	R1	7.2667865406949
24	C13	R1	7.34872815423108
24	C11	R1	7.22881869049588
24	C16	R1	7.34872815423108
24	C8	R1	7.71424551766612
24	C20	R1	7.07681559705083
24	C7	R1	7.21916852046216
25	C23	R1	7.07681559705083
25	C17	R1	7.07681559705083
25	C12	R1	7.49185309632967
25	C10	R1	7.24792751344359
25	C3	R1	7.35755200461808
25	C14	R1	7.36632221424582
25	C9	R1	6.97727992349992
25	C24	R1	7.20945336562895
25	C6	R1	7.43462822763672
25	C21	R1	7.59245703726808
25	C19	R1	7.28540221886225
25	C1	R1	7.37503943134692
25	C22	R1	7.06608919045777
25	C4	R1	6.76818432477693
25	C13	R1	7.28540221886225
25	C18	R1	6.98868468677217
25	C15	R1	7.39231742277876
25	C11	R1	7.20945336562895
25	C16	R1	7.16992500144231
25	C8	R1	7.51569983828404
25	C20	R1	7.18982455888002
25	C7	R1	7.56224242422107
26	C23	R1	7.04439411935845
26	C12	R1	7.53138146051631
26	C10	R1	6.95419631038687
26	C3	R1	7.35755200461808
26	C14	R1	7.49185309632967
26	C5	R1	6.88264304936184
26	C9	R1	7.11894107272351
26	C24	R1	7.23840473932508
26	C6	R1	6.64385618977472
26	C21	R1	7.04439411935845
26	C19	R1	7.13955135239879
26	C1	R1	7.10852445677817
26	C22	R1	7.25738784269265
26	C4	R1	7.467605550083
26	C13	R1	7.02236781302845
26	C18	R1	6.94251450533924
26	C15	R1	7.03342300153745
26	C11	R1	7.36632221424582
26	C16	R1	7
26	C8	R1	7.31288295528436
26	C20	R1	7.16992500144231
26	C7	R1	7.6724253419715
27	C23	R1	6.93073733756289
27	C17	R1	7.29462074889163
27	C12	R1	7.19967234483636
27	C10	R1	7.54689445988764
27	C3	R1	6.96578428466209
27	C14	R1	7.28540221886225
27	C5	R1	7.23840473932508
27	C9	R1	7.18982455888002
27	C24	R1	7.24792751344359
27	C6	R1	6.85798099512757
27	C21	R1	7.38370429247405
27	C19	R1	7.24792751344359
27	C1	R1	7.45121111183233
27	C22	R1	7.20945336562895
27	C4	R1	7.15987133677839
27	C13	R1	7.53915881110803
27	C18	R1	7.65105169117893
27	C11	R1	6.8073549220576
27	C16	R1	7.29462074889163
27	C8	R1	7.15987133677839
27	C20	R1	7.16992500144231
27	C7	R1	7.22881869049588
28	C23	R1	7.34872815423108
28	C17	R1	7.24792751344359
28	C12	R1	7.21916852046216
28	C10	R1	6.95419631038687
28	C3	R1	7.14974711950468
28	C14	R1	7.72109918870719
28	C5	R1	7.20945336562895
28	C24	R1	7.13955135239879
28	C6	R1	7.10852445677817
28	C21	R1	7.02236781302845
28	C19	R1	7.65821148275179
28	C1	R1	7.38370429247405
28	C22	R1	7.25738784269265
28	C4	R1	6.93073733756289
28	C13	R1	7.34872815423108
28	C15	R1	7.20945336562895
28	C11	R1	7.22881869049588
28	C16	R1	7
28	C8	R1	7.39231742277876
28	C20	R1	7.23840473932508
28	C7	R1	7.18982455888002
29	C23	R1	7.10852445677817
29	C17	R1	7.27612440527424
29	C12	R1	6.94251450533924
29	C10	R1	7.35755200461808
29	C3	R1	7.22881869049588
29	C14	R1	7.5077946401987
29	C24	R1	7.40087943628218
29	C6	R1	6.91886323727459
29	C21	R1	7.2667865406949
29	C19	R1	7.38370429247405
29	C1	R1	7.02236781302845
29	C22	R1	7.24792751344359
29	C4	R1	7.38370429247405
29	C13	R1	7.48381577726426
29	C18	R1	7.4262647547021
29	C15	R1	7.44294349584873
29	C16	R1	6.94251450533924
29	C8	R1	7.37503943134692
29	C7	R1	7.22881869049588
30	C23	R1	6.89481776330794
30	C17	R1	7.22881869049588
30	C10	R1	7.31288295528436
30	C3	R1	7.04439411935845
30	C14	R1	7.24792751344359
30	C5	R1	7.4262647547021
30	C9	R1	7.32192809488736
30	C24	R1	7.44294349584873
30	C6	R1	6.84549005094437
30	C21	R1	7.22881869049588
30	C19	R1	7.40087943628218
30	C1	R1	7.06608919045777
30	C22	R1	7.12928301694497
30	C4	R1	6.85798099512757
30	C13	R1	6.83289001416474
30	C18	R1	7.27612440527424
30	C15	R1	7.32192809488736
30	C11	R1	7.33091687811462
30	C16	R1	6.98868468677217
30	C8	R1	7.16992500144231
30	C20	R1	7.32192809488736
30	C7	R1	7.53138146051631
31	C17	R1	7.2667865406949
31	C10	R1	7.31288295528436
31	C3	R1	7.27612440527424
31	C14	R1	7.33091687811462
31	C5	R1	7.18982455888002
31	C9	R1	7.29462074889163
31	C24	R1	6.96578428466209
31	C6	R1	7.4262647547021
31	C21	R1	7.20945336562895
31	C19	R1	7.10852445677817
31	C1	R1	7.10852445677817
31	C22	R1	7
31	C4	R1	7.40087943628218
31	C13	R1	7.06608919045777
31	C15	R1	7.20945336562895
31	C11	R1	7.32192809488736
31	C16	R1	7.57742882803575
31	C8	R1	7.37503943134692
31	C20	R1	7.39231742277876
31	C7	R1	7.32192809488736
32	C23	R1	6.95419631038687
32	C17	R1	7.37503943134692
32	C12	R1	7.49185309632967
32	C10	R1	7.31288295528436
32	C3	R1	7.51569983828404
32	C14	R1	7.23840473932508
32	C5	R1	7.22881869049588
32	C9	R1	7.35755200461808
32	C24	R1	6.93073733756289
32	C6	R1	7.35755200461808
32	C21	R1	7.09803208296053
32	C19	R1	7.24792751344359
32	C1	R1	7.53915881110803
32	C22	R1	7.14974711950468
32	C18	R1	7.10852445677817
32	C15	R1	7.5077946401987
32	C11	R1	7.23840473932508
32	C16	R1	7.35755200461808
32	C20	R1	7.17990909001493
32	C7	R1	7.32192809488736
33	C23	R1	7.25738784269265
33	C17	R1	7.07681559705083
33	C12	R1	7.28540221886225
33	C3	R1	7.33985000288462
33	C14	R1	7.39231742277876
33	C5	R1	6.79441586635011
33	C9	R1	7.28540221886225
33	C24	R1	7.33091687811462
33	C6	R1	7.4178525148859
33	C21	R1	7.11894107272351
33	C19	R1	7.04439411935845
33	C1	R1	7.35755200461808
33	C22	R1	7.20945336562895
33	C4	R1	6.85798099512757
33	C13	R1	6.94251450533924
33	C15	R1	7.09803208296053
33	C11	R1	7.19967234483636
33	C8	R1	7.14974711950468
33	C20	R1	7.57742882803575
33	C7	R1	7.33985000288462
34	C23	R1	7.2667865406949
34	C17	R1	7.38370429247405
34	C12	R1	7.11894107272351
34	C10	R1	7.17990909001493
34	C3	R1	7.5077946401987
34	C14	R1	7.27612440527424
34	C5	R1	7.43462822763672
34	C9	R1	7.21916852046216
34	C24	R1	7.27612440527424
34	C6	R1	7.25738784269265
34	C21	R1	7.10852445677817
34	C19	R1	7.04439411935845
34	C13	R1	7.14974711950468
34	C18	R1	7.18982455888002
34	C15	R1	7.20945336562895
34	C11	R1	7.2667865406949
34	C16	R1	6.76818432477693
34	C8	R1	7.36632221424582
34	C20	R1	7.28540221886225
34	C7	R1	7.43462822763672
35	C23	R1	7.4178525148859
35	C17	R1	7.25738784269265
35	C12	R1	7.22881869049588
35	C10	R1	7.66533591718518
35	C3	R1	7.18982455888002
35	C5	R1	7.02236781302845
35	C9	R1	7.53138146051631
35	C24	R1	7.16992500144231
35	C6	R1	7.32192809488736
35	C21	R1	7.32192809488736
35	C19	R1	7.13955135239879
35	C1	R1	6.98868468677217
35	C22	R1	7.55458885167764
35	C4	R1	6.90689059560852
35	C13	R1	7.23840473932508
35	C18	R1	7.09803208296053
35	C15	R1	7.13955135239879
35	C11	R1	7.25738784269265
35	C16	R1	7.17990909001493
35	C8	R1	7.39231742277876
35	C20	R1	7.19967234483636
35	C7	R1	6.75488750216347
36	C23	R1	7.33985000288462
36	C17	R1	7.4178525148859
36	C12	R1	7.17990909001493
36	C10	R1	7.27612440527424
36	C3	R1	7.04439411935845
36	C14	R1	7.18982455888002
36	C5	R1	7.29462074889163
36	C9	R1	7.52356195605701
36	C24	R1	7.12928301694497
36	C6	R1	7.16992500144231
36	C21	R1	7.467605550083
36	C19	R1	7.37503943134692
36	C1	R1	7.49984588708321
36	C22	R1	7.22881869049588
36	C4	R1	7.01122725542325
36	C13	R1	7.33985000288462
36	C18	R1	7.16992500144231
36	C15	R1	7.05528243550119
36	C11	R1	6.94251450533924
36	C16	R1	7.10852445677817
36	C8	R1	7.10852445677817
36	C20	R1	7.15987133677839
37	C23	R1	7.12928301694497
37	C17	R1	7.16992500144231
37	C12	R1	7.06608919045777
37	C10	R1	7.467605550083
37	C3	R1	7.36632221424582
37	C14	R1	7.21916852046216
37	C9	R1	6.98868468677217
37	C24	R1	7.33985000288462
37	C6	R1	7.55458885167764
37	C21	R1	7.14974711950468
37	C19	R1	7.29462074889163
37	C1	R1	7.36632221424582
37	C22	R1	7.45121111183233
37	C4	R1	7.54689445988764
37	C13	R1	7.33985000288462
37	C18	R1	6.49185309632967
37	C15	R1	7.3037807481771
37	C11	R1	7.33091687811462
37	C16	R1	7.38370429247405
37	C8	R1	7.16992500144231
37	C20	R1	6.98868468677217
37	C7	R1	7.33091687811462
38	C23	R1	7.05528243550119
38	C17	R1	7.45121111183233
38	C12	R1	7.13955135239879
38	C10	R1	7.31288295528436
38	C3	R1	7.21916852046216
38	C14	R1	7.23840473932508
38	C5	R1	7.40087943628218
38	C9	R1	7.33091687811462
38	C24	R1	7.15987133677839
38	C6	R1	7.53915881110803
38	C21	R1	7.17990909001493
38	C19	R1	6.94251450533924
38	C1	R1	7.37503943134692
38	C22	R1	7.23840473932508
38	C4	R1	7.4594316186373
38	C18	R1	7.33091687811462
38	C15	R1	7.4178525148859
38	C16	R1	7.14974711950468
38	C8	R1	7.09803208296053
38	C20	R1	7.49984588708321
38	C7	R1	7.53138146051631
39	C23	R1	7.32192809488736
39	C17	R1	7.06608919045777
39	C12	R1	7.52356195605701
39	C3	R1	7.17990909001493
39	C14	R1	6.95419631038687
39	C5	R1	7.14974711950468
39	C9	R1	7.39231742277876
39	C24	R1	7.4757334309664
39	C6	R1	7.37503943134692
39	C21	R1	7.2667865406949
39	C1	R1	7.09803208296053
39	C22	R1	7.21916852046216
39	C4	R1	6.90689059560852
39	C13	R1	7.56224242422107
39	C18	R1	7.03342300153745
39	C15	R1	7.25738784269265
39	C16	R1	7.20945336562895
39	C8	R1	7.3037807481771
39	C20	R1	7.33985000288462
39	C7	R1	7.19967234483636
40	C23	R1	7.10852445677817
40	C17	R1	7.13955135239879
40	C10	R1	7.21916852046216
40	C14	R1	7
40	C5	R1	6.91886323727459
40	C9	R1	7.15987133677839
40	C24	R1	7.4594316186373
40	C6	R1	7.36632221424582
40	C21	R1	7.4178525148859
40	C19	R1	7.19967234483636
40	C1	R1	7.51569983828404
40	C13	R1	7.07681559705083
40	C18	R1	7.4757334309664
40	C11	R1	7.22881869049588
40	C16	R1	7.13955135239879
40	C8	R1	7.3037807481771
40	C20	R1	7.5077946401987
40	C7	R1	7.14974711950468
41	C23	R1	7.36632221424582
41	C17	R1	7.25738784269265
41	C12	R1	6.98868468677217
41	C10	R1	7.4757334309664
41	C3	R1	6.95419631038687
41	C14	R1	7.44294349584873
41	C5	R1	7.60733031374961
41	C9	R1	7.28540221886225
41	C24	R1	7.23840473932508
41	C21	R1	7.32192809488736
41	C19	R1	7.44294349584873
41	C22	R1	7.29462074889163
41	C4	R1	7.11894107272351
41	C13	R1	7.5077946401987
41	C15	R1	7.14974711950468
41	C11	R1	6.79441586635011
41	C16	R1	7.22881869049588
41	C8	R1	7.28540221886225
41	C20	R1	7.05528243550119
42	C17	R1	7.13955135239879
42	C12	R1	6.94251450533924
42	C10	R1	7.18982455888002
42	C3	R1	7.34872815423108
42	C14	R1	7.36632221424582
42	C5	R1	7.59991284218713
42	C9	R1	7.48381577726426
42	C24	R1	7.37503943134692
42	C6	R1	7.15987133677839
42	C21	R1	7.33091687811462
42	C1	R1	7.45121111183233
42	C22	R1	7.12928301694497
42	C4	R1	7.17990909001493
42	C13	R1	7
42	C18	R1	7.20945336562895
42	C15	R1	7.12928301694497
42	C11	R1	7.2667865406949
42	C16	R1	7.4093909361377
42	C8	R1	6.95419631038687
42	C20	R1	7.2667865406949
42	C7	R1	7.36632221424582
43	C23	R1	7.56985560833095
43	C17	R1	7.32192809488736
43	C12	R1	7.27612440527424
43	C10	R1	7.36632221424582
43	C3	R1	7.07681559705083
43	C14	R1	7.36632221424582
43	C5	R1	7.21916852046216
43	C9	R1	7.09803208296053
43	C24	R1	7.32192809488736
43	C6	R1	7.12928301694497
43	C21	R1	7.15987133677839
43	C19	R1	7.33091687811462
43	C1	R1	7.25738784269265
43	C22	R1	7.03342300153745
43	C4	R1	7.01122725542325
43	C13	R1	7.4262647547021
43	C18	R1	7.16992500144231
43	C15	R1	7.07681559705083
43	C11	R1	7.52356195605701
43	C8	R1	7.18982455888002
43	C20	R1	7.20945336562895
43	C7	R1	7.36632221424582
44	C23	R1	7.4262647547021
44	C17	R1	7.14974711950468
44	C10	R1	7.24792751344359
44	C3	R1	7.18982455888002
44	C5	R1	7.29462074889163
44	C9	R1	7.15987133677839
44	C24	R1	7.4262647547021
44	C6	R1	7.32192809488736
44	C21	R1	7.27612440527424
44	C19	R1	7.14974711950468
44	C1	R1	7.51569983828404
44	C22	R1	7.20945336562895
44	C4	R1	7.5077946401987
44	C13	R1	7.36632221424582
44	C18	R1	7.04439411935845
44	C15	R1	7.02236781302845
44	C11	R1	7.40087943628218
44	C16	R1	6.65821148275179
44	C8	R1	7.28540221886225
44	C20	R1	7.15987133677839
44	C7	R1	7.16992500144231
45	C23	R1	7.01122725542325
45	C17	R1	7.21916852046216
45	C12	R1	7.4262647547021
45	C10	R1	7.2667865406949
45	C3	R1	7.57742882803575
45	C14	R1	7.35755200461808
45	C9	R1	7.23840473932508
45	C24	R1	7.21916852046216
45	C6	R1	7.15987133677839
45	C21	R1	7.52356195605701
45	C19	R1	7.02236781302845
45	C1	R1	7.04439411935845
45	C22	R1	7.15987133677839
45	C4	R1	7.28540221886225
45	C13	R1	7.2667865406949
45	C18	R1	7.28540221886225
45	C15	R1	6.96578428466209
45	C11	R1	7.43462822763672
45	C8	R1	7.12928301694497
45	C20	R1	7.32192809488736
45	C7	R1	7.4757334309664
46	C23	R1	7.20945336562895
46	C17	R1	7.51569983828404
46	C12	R1	7.49185309632967
46	C10	R1	7.34872815423108
46	C3	R1	7.19967234483636
46	C14	R1	7.34872815423108
46	C5	R1	7.467605550083
46	C9	R1	7.35755200461808
46	C6	R1	7.29462074889163
46	C21	R1	7.06608919045777
46	C19	R1	7.57742882803575
46	C1	R1	7.20945336562895
46	C22	R1	7.51569983828404
46	C4	R1	7.22881869049588
46	C18	R1	7.14974711950468
46	C11	R1	7.37503943134692
46	C16	R1	6.90689059560852
46	C8	R1	7.17990909001493
46	C20	R1	7.29462074889163
46	C7	R1	7.34872815423108
47	C23	R1	7.04439411935845
47	C12	R1	7.21916852046216
47	C10	R1	7.35755200461808
47	C3	R1	7.32192809488736
47	C14	R1	7.44294349584873
47	C5	R1	7.28540221886225
47	C9	R1	7.34872815423108
47	C24	R1	7.21916852046216
47	C6	R1	7.25738784269265
47	C21	R1	6.97727992349992
47	C1	R1	7.48381577726426
47	C22	R1	7.13955135239879
47	C4	R1	7.16992500144231
47	C13	R1	7.44294349584873
47	C18	R1	6.91886323727459
47	C15	R1	7.39231742277876
47	C11	R1	7.03342300153745
47	C16	R1	7.59991284218713
47	C8	R1	7.34872815423108
47	C20	R1	7.04439411935845
47	C7	R1	7.27612440527424
48	C17	R1	7.33091687811462
48	C12	R1	7.43462822763672
48	C10	R1	7.33985000288462
48	C3	R1	7.52356195605701
48	C14	R1	7.33091687811462
48	C5	R1	7.04439411935845
48	C9	R1	7.25738784269265
48	C6	R1	7.11894107272351
48	C21	R1	7.33091687811462
48	C19	R1	7.09803208296053
48	C1	R1	7.14974711950468
48	C22	R1	7.49984588708321
48	C4	R1	7.31288295528436
48	C13	R1	7.23840473932508
48	C18	R1	7.10852445677817
48	C11	R1	7.4262647547021
48	C16	R1	7.08746284125034
48	C8	R1	7.43462822763672
48	C20	R1	7.34872815423108
48	C7	R1	7.11894107272351
49	C23	R1	7.23840473932508
49	C17	R1	7.34872815423108
49	C12	R1	6.90689059560852
49	C10	R1	7.31288295528436
49	C3	R1	7.27612440527424
49	C14	R1	7.35755200461808
49	C24	R1	7.02236781302845
49	C6	R1	7.32192809488736
49	C21	R1	7.28540221886225
49	C19	R1	7.19967234483636
49	C4	R1	7.16992500144231
49	C13	R1	7.40087943628218
49	C18	R1	7.17990909001493
49	C15	R1	7.36632221424582
49	C11	R1	6.83289001416474
49	C16	R1	7.51569983828404
49	C8	R1	7.48381577726426
49	C20	R1	7.38370429247405
49	C7	R1	6.95419631038687
50	C23	R1	7.40087943628218
50	C17	R1	7.04439411935845
50	C12	R1	7.62205181945638
50	C10	R1	7.24792751344359
50	C3	R1	6.93073733756289
50	C14	R1	7.01122725542325
50	C5	R1	7.01122725542325
50	C9	R1	7.12928301694497
50	C24	R1	7.25738784269265
50	C6	R1	7.27612440527424
50	C21	R1	7.2667865406949
50	C19	R1	7.07681559705083
50	C1	R1	7.4262647547021
50	C4	R1	6.95419631038687
50	C13	R1	7
50	C18	R1	7.13955135239879
50	C15	R1	7.16992500144231
50	C11	R1	7.28540221886225
50	C16	R1	7.12928301694497
50	C8	R1	7.33985000288462
50	C20	R1	7.59245703726808
50	C7	R1	7.34872815423108
51	C23	R1	7.467605550083
51	C17	R1	7.09803208296053
51	C12	R1	6.95419631038687
51	C10	R1	7.29462074889163
51	C3	R1	7.38370429247405
51	C14	R1	6.98868468677217
51	C5	R1	7.20945336562895
51	C9	R1	7.22881869049588
51	C24	R1	7.43462822763672
51	C6	R1	7.60733031374961
51	C21	R1	7.24792751344359
51	C19	R1	7.467605550083
51	C1	R1	7.24792751344359
51	C22	R1	7.07681559705083
51	C4	R1	7.49185309632967
51	C13	R1	7.4757334309664
51	C18	R1	7.13955135239879
51	C15	R1	7.28540221886225
51	C11	R1	7.36632221424582
51	C16	R1	7.33985000288462
51	C8	R1	7.43462822763672
51	C20	R1	7.36632221424582
52	C23	R1	6.91886323727459
52	C12	R1	7.39231742277876
52	C10	R1	7.05528243550119
52	C3	R1	7.45121111183233
52	C14	R1	7.40087943628218
52	C5	R1	7.09803208296053
52	C24	R1	7.36632221424582
52	C6	R1	7.09803208296053
52	C21	R1	7.49185309632967
52	C19	R1	7.4178525148859
52	C1	R1	7.55458885167764
52	C22	R1	7.07681559705083
52	C4	R1	7.24792751344359
52	C13	R1	7.2667865406949
52	C18	R1	7.27612440527424
52	C15	R1	7.33985000288462
52	C11	R1	7.10852445677817
52	C16	R1	7.40087943628218
52	C8	R1	7.4594316186373
52	C20	R1	7.17990909001493
52	C7	R1	6.89481776330794
53	C23	R1	7.10852445677817
53	C17	R1	7.15987133677839
53	C12	R1	7.43462822763672
53	C10	R1	7.27612440527424
53	C3	R1	7.04439411935845
53	C14	R1	7.17990909001493
53	C5	R1	7.01122725542325
53	C9	R1	7.38370429247405
53	C24	R1	7.20945336562895
53	C6	R1	7.15987133677839
53	C21	R1	7.18982455888002
53	C19	R1	7.25738784269265
53	C1	R1	7.22881869049588
53	C22	R1	7.24792751344359
53	C4	R1	7.39231742277876
53	C13	R1	7.29462074889163
53	C18	R1	7.33985000288462
53	C15	R1	7.11894107272351
53	C11	R1	7.15987133677839
53	C16	R1	7.22881869049588
53	C8	R1	7.14974711950468
53	C20	R1	7.34872815423108
53	C7	R1	7.27612440527424
54	C23	R1	7.22881869049588
54	C12	R1	7.22881869049588
54	C10	R1	7.18982455888002
54	C3	R1	7.19967234483636
54	C14	R1	6.89481776330794
54	C9	R1	7.24792751344359
54	C24	R1	7.17990909001493
54	C6	R1	7.09803208296053
54	C21	R1	7.39231742277876
54	C19	R1	7.16992500144231
54	C1	R1	7.29462074889163
54	C22	R1	7.07681559705083
54	C4	R1	7.18982455888002
54	C13	R1	7.65821148275179
54	C18	R1	7.18982455888002
54	C15	R1	7.37503943134692
54	C11	R1	6.95419631038687
54	C16	R1	7.43462822763672
54	C8	R1	7.20945336562895
54	C20	R1	7.07681559705083
54	C7	R1	7.17990909001493
55	C23	R1	7.23840473932508
55	C17	R1	7.20945336562895
55	C12	R1	7.49185309632967
55	C10	R1	7.35755200461808
55	C3	R1	7.24792751344359
55	C14	R1	7.36632221424582
55	C5	R1	7.02236781302845
55	C9	R1	7.24792751344359
55	C24	R1	7.40087943628218
55	C6	R1	7.33091687811462
55	C21	R1	7.09803208296053
55	C19	R1	7.49185309632967
55	C1	R1	7.39231742277876
55	C22	R1	7.12928301694497
55	C13	R1	7.4262647547021
55	C18	R1	7.15987133677839
55	C15	R1	6.78135971352466
55	C16	R1	7.14974711950468
55	C8	R1	7.52356195605701
55	C20	R1	7.3037807481771
55	C7	R1	7.45121111183233
56	C23	R1	6.85798099512757
56	C17	R1	7.07681559705083
56	C12	R1	7.11894107272351
56	C10	R1	6.7279204545632
56	C3	R1	7.15987133677839
56	C14	R1	7.07681559705083
56	C5	R1	7.09803208296053
56	C9	R1	7.20945336562895
56	C24	R1	7.32192809488736
56	C6	R1	7.24792751344359
56	C21	R1	6.89481776330794
56	C19	R1	7.10852445677817
56	C1	R1	7.49185309632967
56	C22	R1	7.08746284125034
56	C13	R1	7.09803208296053
56	C18	R1	7.16992500144231
56	C15	R1	7.4093909361377
56	C11	R1	7.57742882803575
56	C16	R1	7.22881869049588
56	C20	R1	7.28540221886225
56	C7	R1	7.3037807481771
57	C23	R1	7.21916852046216
57	C17	R1	6.71424551766612
57	C12	R1	7.35755200461808
57	C10	R1	7.20945336562895
57	C3	R1	6.89481776330794
57	C14	R1	7.56985560833095
57	C5	R1	7.14974711950468
57	C9	R1	7.34872815423108
57	C24	R1	7.22881869049588
57	C6	R1	6.94251450533924
57	C19	R1	6.93073733756289
57	C1	R1	6.85798099512757
57	C4	R1	7.38370429247405
57	C13	R1	7.29462074889163
57	C18	R1	6.79441586635011
57	C15	R1	7.19967234483636
57	C11	R1	7.31288295528436
57	C16	R1	7.54689445988764
57	C8	R1	7.44294349584873
57	C20	R1	7.38370429247405
57	C7	R1	7.28540221886225
58	C23	R1	7.34872815423108
58	C17	R1	7.31288295528436
58	C12	R1	7.40087943628218
58	C10	R1	7.21916852046216
58	C3	R1	7.55458885167764
58	C14	R1	7.13955135239879
58	C9	R1	7.28540221886225
58	C24	R1	7.35755200461808
58	C6	R1	7.65821148275179
58	C1	R1	7.38370429247405
58	C22	R1	7.2667865406949
58	C13	R1	7.22881869049588
58	C18	R1	6.97727992349992
58	C15	R1	7.04439411935845
58	C11	R1	6.90689059560852
58	C8	R1	7.4594316186373
58	C20	R1	7.18982455888002
58	C7	R1	7.03342300153745
59	C23	R1	7.16992500144231
59	C17	R1	7.10852445677817
59	C12	R1	7.4262647547021
59	C3	R1	7.20945336562895
59	C14	R1	7.31288295528436
59	C5	R1	7.33091687811462
59	C9	R1	7.37503943134692
59	C24	R1	7.34872815423108
59	C6	R1	7.20945336562895
59	C21	R1	7.22881869049588
59	C19	R1	7.45121111183233
59	C1	R1	6.98868468677217
59	C22	R1	7.17990909001493
59	C4	R1	7.21916852046216
59	C13	R1	7.4178525148859
59	C18	R1	7.45121111183233
59	C15	R1	7.53915881110803
59	C11	R1	7.4178525148859
59	C8	R1	7.32192809488736
59	C20	R1	6.90689059560852
59	C7	R1	7.17990909001493
60	C23	R1	7.20945336562895
60	C17	R1	7.45121111183233
60	C12	R1	7.4757334309664
60	C10	R1	7.20945336562895
60	C3	R1	7.13955135239879
60	C14	R1	7.06608919045777
60	C5	R1	7.3037807481771
60	C9	R1	7.3037807481771
60	C24	R1	7.44294349584873
60	C6	R1	7.40087943628218
60	C21	R1	7.13955135239879
60	C19	R1	7.12928301694497
60	C1	R1	7.37503943134692
60	C22	R1	7.02236781302845
60	C4	R1	7.16992500144231
60	C13	R1	7.23840473932508
60	C18	R1	7.36632221424582
60	C15	R1	7.35755200461808
60	C11	R1	7.54689445988764
60	C16	R1	7.22881869049588
60	C8	R1	7.39231742277876
60	C20	R1	7.25738784269265
60	C7	R1	7.29462074889163
61	C23	R1	7.4594316186373
61	C17	R1	7.33091687811462
61	C12	R1	7.31288295528436
61	C10	R1	7.27612440527424
61	C3	R1	7.43462822763672
61	C14	R1	7.16992500144231
61	C5	R1	7.34872815423108
61	C9	R1	6.96578428466209
61	C6	R1	7.13955135239879
61	C21	R1	7.01122725542325
61	C19	R1	7.24792751344359
61	C1	R1	7.17990909001493
61	C22	R1	6.88264304936184
61	C4	R1	7.33091687811462
61	C13	R1	7.52356195605701
61	C18	R1	7.5077946401987
61	C15	R1	7.13955135239879
61	C16	R1	7.55458885167764
61	C8	R1	7.2667865406949
61	C20	R1	7.25738784269265
61	C7	R1	7.29462074889163
62	C23	R1	7.15987133677839
62	C17	R1	7.08746284125034
62	C12	R1	7.49185309632967
62	C10	R1	7.05528243550119
62	C3	R1	7.37503943134692
62	C14	R1	7.58496250072116
62	C5	R1	7.05528243550119
62	C9	R1	7.15987133677839
62	C24	R1	7.39231742277876
62	C6	R1	7.12928301694497
62	C19	R1	7.19967234483636
62	C1	R1	6.93073733756289
62	C4	R1	7.32192809488736
62	C13	R1	7.4594316186373
62	C18	R1	7.39231742277876
62	C15	R1	7.34872815423108
62	C16	R1	7.19967234483636
62	C8	R1	7.25738784269265
62	C20	R1	7.2667865406949
62	C7	R1	7.40087943628218
63	C23	R1	7.25738784269265
63	C17	R1	6.96578428466209
63	C12	R1	7.38370429247405
63	C10	R1	7.25738784269265
63	C3	R1	7.55458885167764
63	C14	R1	7.21916852046216
63	C5	R1	7.17990909001493
63	C9	R1	7.4757334309664
63	C24	R1	7.23840473932508
63	C6	R1	7.38370429247405
63	C21	R1	7.20945336562895
63	C19	R1	7.14974711950468
63	C1	R1	7.4262647547021
63	C22	R1	7.24792751344359
63	C4	R1	7.4757334309664
63	C13	R1	7.32192809488736
63	C18	R1	7.24792751344359
63	C15	R1	6.98868468677217
63	C11	R1	7.16992500144231
63	C16	R1	7.11894107272351
63	C8	R1	7.18982455888002
63	C7	R1	7.34872815423108
64	C23	R1	7.21916852046216
64	C17	R1	7.35755200461808
64	C12	R1	7.21916852046216
64	C10	R1	7.19967234483636
64	C3	R1	7.23840473932508
64	C14	R1	7.21916852046216
64	C5	R1	7.32192809488736
64	C9	R1	7.4262647547021
64	C24	R1	7.25738784269265
64	C6	R1	7.29462074889163
64	C21	R1	7.44294349584873
64	C19	R1	7.10852445677817
64	C1	R1	7.36632221424582
64	C22	R1	7.27612440527424
64	C4	R1	7.34872815423108
64	C13	R1	7.38370429247405
64	C18	R1	7.4178525148859
64	C15	R1	7.27612440527424
64	C11	R1	7.18982455888002
64	C16	R1	7.11894107272351
64	C8	R1	7.07681559705083
64	C20	R1	7.33091687811462
64	C7	R1	7.49984588708321
65	C23	R1	7.35755200461808
65	C12	R1	6.95419631038687
65	C10	R1	7.36632221424582
65	C3	R1	7.49185309632967
65	C14	R1	7.21916852046216
65	C5	R1	7.16992500144231
65	C9	R1	7.33091687811462
65	C24	R1	7.57742882803575
65	C6	R1	7.33091687811462
65	C19	R1	7.24792751344359
65	C1	R1	7.17990909001493
65	C22	R1	7.28540221886225
65	C4	R1	7.03342300153745
65	C13	R1	7.01122725542325
65	C15	R1	7.20945336562895
65	C11	R1	7.24792751344359
65	C20	R1	7.36632221424582
65	C7	R1	7.34872815423108
66	C23	R1	7.19967234483636
66	C17	R1	7.11894107272351
66	C12	R1	7.38370429247405
66	C3	R1	7.05528243550119
66	C14	R1	7.03342300153745
66	C5	R1	7.29462074889163
66	C9	R1	7.10852445677817
66	C24	R1	7.03342300153745
66	C6	R1	7.32192809488736
66	C21	R1	7.4178525148859
66	C19	R1	7.36632221424582
66	C1	R1	7.12928301694497
66	C22	R1	7.14974711950468
66	C4	R1	7.55458885167764
66	C13	R1	7.20945336562895
66	C18	R1	7.44294349584873
66	C15	R1	7.45121111183233
66	C11	R1	7.10852445677817
66	C16	R1	7.3037807481771
66	C8	R1	7.4178525148859
66	C20	R1	6.91886323727459
66	C7	R1	7.36632221424582
67	C23	R1	7.16992500144231
67	C17	R1	7.32192809488736
67	C10	R1	6.91886323727459
67	C3	R1	6.75488750216347
67	C14	R1	7.10852445677817
67	C5	R1	7.32192809488736
67	C9	R1	7.01122725542325
67	C24	R1	7.49984588708321
67	C6	R1	7.08746284125034
67	C21	R1	7.29462074889163
67	C19	R1	6.83289001416474
67	C1	R1	6.95419631038687
67	C22	R1	7.22881869049588
67	C4	R1	7.78790255939143
67	C13	R1	7.34872815423108
67	C18	R1	7.37503943134692
67	C15	R1	7.02236781302845
67	C11	R1	7.16992500144231
67	C16	R1	7.2667865406949
67	C8	R1	7.02236781302845
67	C20	R1	7.07681559705083
67	C7	R1	7.19967234483636
68	C23	R1	6.97727992349992
68	C17	R1	7.27612440527424
68	C12	R1	7.44294349584873
68	C10	R1	6.95419631038687
68	C3	R1	7.467605550083
68	C14	R1	6.90689059560852
68	C5	R1	7.467605550083
68	C9	R1	7.09803208296053
68	C24	R1	7.25738784269265
68	C6	R1	6.88264304936184
68	C21	R1	7.49984588708321
68	C19	R1	7.37503943134692
68	C1	R1	7.37503943134692
68	C22	R1	7.17990909001493
68	C4	R1	7.20945336562895
68	C13	R1	7.21916852046216
68	C18	R1	6.75488750216347
68	C15	R1	7.06608919045777
68	C11	R1	7.09803208296053
68	C16	R1	7.4262647547021
68	C8	R1	6.78135971352466
68	C20	R1	7.14974711950468
69	C23	R1	6.97727992349992
69	C17	R1	7.17990909001493
69	C12	R1	6.8073549220576
69	C10	R1	7.56224242422107
69	C3	R1	6.74146698640115
69	C14	R1	7.52356195605701
69	C5	R1	7.4757334309664
69	C9	R1	7.14974711950468
69	C6	R1	7.60733031374961
69	C21	R1	7.19967234483636
69	C19	R1	7.37503943134692
69	C1	R1	7.2667865406949
69	C22	R1	7.07681559705083
69	C4	R1	7.38370429247405
69	C13	R1	7.12928301694497
69	C18	R1	7.44294349584873
69	C15	R1	7.22881869049588
69	C11	R1	7.40087943628218
69	C16	R1	6.98868468677217
69	C8	R1	6.95419631038687
69	C20	R1	7.45121111183233
69	C7	R1	7.22881869049588
70	C23	R1	7.09803208296053
70	C17	R1	7.68650052718322
70	C10	R1	7.32192809488736
70	C3	R1	7.85174904141606
70	C14	R1	7.3037807481771
70	C5	R1	7.37503943134692
70	C9	R1	7.16992500144231
70	C24	R1	7.08746284125034
70	C6	R1	7.61470984411521
70	C21	R1	7.13955135239879
70	C19	R1	7.28540221886225
70	C1	R1	7.55458885167764
70	C22	R1	7.32192809488736
70	C13	R1	7.11894107272351
70	C18	R1	7.53915881110803
70	C15	R1	7.56985560833095
70	C11	R1	7.4262647547021
70	C16	R1	7.48381577726426
70	C8	R1	7.71424551766612
70	C20	R1	7.17990909001493
70	C7	R1	7.33091687811462
71	C23	R1	7.17990909001493
71	C17	R1	7.2667865406949
71	C12	R1	7.25738784269265
71	C10	R1	7.16992500144231
71	C3	R1	7.06608919045777
71	C14	R1	7.27612440527424
71	C5	R1	7.03342300153745
71	C9	R1	7.3037807481771
71	C24	R1	7.06608919045777
71	C6	R1	7.25738784269265
71	C21	R1	7.13955135239879
71	C19	R1	7.34872815423108
71	C1	R1	7.5077946401987
71	C22	R1	7.21916852046216
71	C4	R1	7.15987133677839
71	C13	R1	7.56985560833095
71	C18	R1	6.89481776330794
71	C15	R1	7.19967234483636
71	C16	R1	7.16992500144231
71	C8	R1	7.18982455888002
71	C20	R1	7.2667865406949
71	C7	R1	7.34872815423108
72	C23	R1	7.11894107272351
72	C17	R1	7.27612440527424
72	C12	R1	7.4594316186373
72	C10	R1	7.2667865406949
72	C14	R1	7.07681559705083
72	C5	R1	7.24792751344359
72	C9	R1	7.33091687811462
72	C24	R1	7.25738784269265
72	C6	R1	7.38370429247405
72	C21	R1	6.97727992349992
72	C19	R1	7.49984588708321
72	C1	R1	7.27612440527424
72	C4	R1	7.53138146051631
72	C13	R1	7.17990909001493
72	C18	R1	7.37503943134692
72	C15	R1	6.98868468677217
72	C11	R1	7.10852445677817
72	C16	R1	7.21916852046216
72	C8	R1	7.11894107272351
72	C20	R1	7.18982455888002
72	C7	R1	7.3037807481771
73	C17	R1	7.33091687811462
73	C12	R1	7.4262647547021
73	C10	R1	6.76818432477693
73	C14	R1	7.49984588708321
73	C5	R1	7.03342300153745
73	C9	R1	7.08746284125034
73	C24	R1	6.96578428466209
73	C6	R1	6.89481776330794
73	C21	R1	7.57742882803575
73	C19	R1	7.4757334309664
73	C1	R1	7.08746284125034
73	C22	R1	7.29462074889163
73	C4	R1	7.16992500144231
73	C13	R1	7.05528243550119
73	C18	R1	7.3037807481771
73	C15	R1	7.22881869049588
73	C11	R1	7.37503943134692
73	C8	R1	7.27612440527424
73	C20	R1	7.38370429247405
73	C7	R1	7.24792751344359
74	C17	R1	7.4594316186373
74	C12	R1	7.35755200461808
74	C10	R1	7.18982455888002
74	C3	R1	7.45121111183233
74	C14	R1	7.40087943628218
74	C5	R1	7.3037807481771
74	C9	R1	7.16992500144231
74	C24	R1	7.2667865406949
74	C6	R1	7.35755200461808
74	C21	R1	7.21916852046216
74	C1	R1	6.8073549220576
74	C22	R1	7.01122725542325
74	C4	R1	7.4262647547021
74	C13	R1	7.07681559705083
74	C18	R1	7.24792751344359
74	C15	R1	7.31288295528436
74	C11	R1	7.51569983828404
74	C16	R1	7.12928301694497
74	C8	R1	7.06608919045777
74	C20	R1	7.43462822763672
74	C7	R1	7.16992500144231
75	C23	R1	6.88264304936184
75	C17	R1	7.09803208296053
75	C12	R1	7.07681559705083
75	C3	R1	7.17990909001493
75	C14	R1	7.17990909001493
75	C5	R1	6.90689059560852
75	C9	R1	7.29462074889163
75	C24	R1	7.40087943628218
75	C6	R1	7.40087943628218
75	C21	R1	7.16992500144231
75	C19	R1	6.79441586635011
75	C1	R1	7.20945336562895
75	C22	R1	7.48381577726426
75	C4	R1	7.4262647547021
75	C13	R1	7.14974711950468
75	C18	R1	6.7279204545632
75	C15	R1	7.09803208296053
75	C11	R1	7.04439411935845
75	C16	R1	7.33091687811462
75	C8	R1	7.29462074889163
75	C20	R1	7.56224242422107
75	C7	R1	7.31288295528436
76	C12	R1	7.36632221424582
76	C10	R1	7.37503943134692
76	C3	R1	7.3037807481771
76	C14	R1	7.01122725542325
76	C5	R1	7.02236781302845
76	C9	R1	7.27612440527424
76	C24	R1	7.4757334309664
76	C6	R1	7.4093909361377
76	C21	R1	6.94251450533924
76	C19	R1	7.33985000288462
76	C1	R1	7.09803208296053
76	C4	R1	7.24792751344359
76	C13	R1	7.16992500144231
76	C18	R1	7.02236781302845
76	C11	R1	7.4093909361377
76	C16	R1	7.17990909001493
76	C8	R1	7.37503943134692
76	C20	R1	7.467605550083
76	C7	R1	7.53915881110803
77	C23	R1	7.02236781302845
77	C17	R1	7.21916852046216
77	C12	R1	7.10852445677817
77	C10	R1	7.14974711950468
77	C3	R1	7.4594316186373
77	C14	R1	7.39231742277876
77	C5	R1	7.18982455888002
77	C9	R1	7.02236781302845
77	C24	R1	7.60733031374961
77	C6	R1	6.93073733756289
77	C21	R1	7.15987133677839
77	C19	R1	7.43462822763672
77	C1	R1	7.19967234483636
77	C22	R1	7.43462822763672
77	C4	R1	7.31288295528436
77	C13	R1	7.34872815423108
77	C18	R1	7.03342300153745
77	C15	R1	7.25738784269265
77	C11	R1	7.4093909361377
77	C16	R1	7.28540221886225
77	C8	R1	7.17990909001493
77	C20	R1	7.37503943134692
77	C7	R1	7.23840473932508
78	C23	R1	7.25738784269265
78	C17	R1	7.45121111183233
78	C12	R1	7.28540221886225
78	C10	R1	7.27612440527424
78	C3	R1	7.25738784269265
78	C14	R1	7.19967234483636
78	C5	R1	7.34872815423108
78	C9	R1	6.98868468677217
78	C24	R1	7.28540221886225
78	C6	R1	7.27612440527424
78	C21	R1	7.39231742277876
78	C19	R1	6.96578428466209
78	C1	R1	7.51569983828404
78	C22	R1	7.25738784269265
78	C4	R1	7.36632221424582
78	C13	R1	7.14974711950468
78	C18	R1	7.12928301694497
78	C15	R1	7.32192809488736
78	C16	R1	7.11894107272351
78	C8	R1	7.31288295528436
78	C20	R1	7.03342300153745
78	C7	R1	7.4178525148859
79	C23	R1	7.27612440527424
79	C12	R1	7.32192809488736
79	C10	R1	7.29462074889163
79	C3	R1	7.49185309632967
79	C14	R1	6.79441586635011
79	C5	R1	7.33985000288462
79	C9	R1	7.11894107272351
79	C24	R1	7.28540221886225
79	C6	R1	7.60733031374961
79	C21	R1	7.10852445677817
79	C19	R1	6.8073549220576
79	C22	R1	7.4594316186373
79	C4	R1	7.25738784269265
79	C13	R1	7.39231742277876
79	C15	R1	7.07681559705083
79	C11	R1	7.24792751344359
79	C16	R1	7.36632221424582
79	C8	R1	7.13955135239879
79	C20	R1	6.97727992349992
80	C23	R1	7.13955135239879
80	C17	R1	7.23840473932508
80	C10	R1	7.08746284125034
80	C3	R1	7.07681559705083
80	C14	R1	7.23840473932508
80	C5	R1	7.21916852046216
80	C9	R1	7.62935662007961
80	C6	R1	7.31288295528436
80	C21	R1	7.22881869049588
80	C19	R1	7.35755200461808
80	C1	R1	7.45121111183233
80	C22	R1	7.16992500144231
80	C4	R1	7.4178525148859
80	C13	R1	7.2667865406949
80	C18	R1	6.97727992349992
80	C11	R1	7.10852445677817
80	C16	R1	7.08746284125034
80	C8	R1	7.10852445677817
80	C20	R1	7.48381577726426
80	C7	R1	7.15987133677839
81	C23	R1	7.33091687811462
81	C17	R1	7.38370429247405
81	C12	R1	7.33091687811462
81	C10	R1	7.61470984411521
81	C3	R1	7.25738784269265
81	C14	R1	7.13955135239879
81	C5	R1	7.52356195605701
81	C9	R1	7.4757334309664
81	C24	R1	7.4594316186373
81	C6	R1	7.11894107272351
81	C21	R1	7.44294349584873
81	C19	R1	7.04439411935845
81	C22	R1	7.37503943134692
81	C4	R1	7.08746284125034
81	C13	R1	7.4093909361377
81	C18	R1	6.8073549220576
81	C15	R1	7.38370429247405
81	C11	R1	7.21916852046216
81	C16	R1	7.15987133677839
81	C8	R1	7.09803208296053
81	C20	R1	6.65821148275179
82	C23	R1	7.45121111183233
82	C17	R1	7.36632221424582
82	C12	R1	7.33985000288462
82	C10	R1	7.18982455888002
82	C3	R1	7.4594316186373
82	C14	R1	7.03342300153745
82	C5	R1	7.05528243550119
82	C9	R1	6.84549005094437
82	C21	R1	7.33985000288462
82	C1	R1	7.14974711950468
82	C22	R1	6.96578428466209
82	C4	R1	7.21916852046216
82	C13	R1	6.82017896241519
82	C18	R1	7.25738784269265
82	C15	R1	7.467605550083
82	C11	R1	7.27612440527424
82	C16	R1	7.09803208296053
82	C8	R1	7.11894107272351
82	C7	R1	7.45121111183233
83	C23	R1	7.12928301694497
83	C17	R1	7.20945336562895
83	C12	R1	7.29462074889163
83	C10	R1	7.19967234483636
83	C14	R1	7.52356195605701
83	C5	R1	6.62935662007961
83	C9	R1	7.01122725542325
83	C24	R1	7.10852445677817
83	C6	R1	7.40087943628218
83	C21	R1	7.12928301694497
83	C19	R1	6.91886323727459
83	C1	R1	7
83	C22	R1	6.83289001416474
83	C4	R1	7.3037807481771
83	C13	R1	7.23840473932508
83	C18	R1	7.48381577726426
83	C15	R1	7.53138146051631
83	C11	R1	7.06608919045777
83	C8	R1	7.01122725542325
83	C20	R1	7.07681559705083
83	C7	R1	7.11894107272351
84	C17	R1	7.31288295528436
84	C12	R1	7.17990909001493
84	C3	R1	7.10852445677817
84	C14	R1	7.34872815423108
84	C5	R1	7.37503943134692
84	C9	R1	7.36632221424582
84	C24	R1	7.10852445677817
84	C21	R1	7.36632221424582
84	C19	R1	7.2667865406949
84	C22	R1	7.12928301694497
84	C13	R1	7.38370429247405
84	C18	R1	7.06608919045777
84	C15	R1	7.31288295528436
84	C11	R1	7.19967234483636
84	C16	R1	7.04439411935845
84	C8	R1	7.17990909001493
84	C20	R1	7.22881869049588
84	C7	R1	7.37503943134692
85	C23	R1	7.33091687811462
85	C17	R1	7.13955135239879
85	C12	R1	7.67948009950545
85	C10	R1	7.31288295528436
85	C3	R1	7.03342300153745
85	C14	R1	7.18982455888002
85	C5	R1	7.25738784269265
85	C9	R1	7.31288295528436
85	C24	R1	7.37503943134692
85	C6	R1	7.33985000288462
85	C21	R1	6.78135971352466
85	C19	R1	7.74819284958946
85	C1	R1	7.59991284218713
85	C22	R1	7.32192809488736
85	C4	R1	7.12928301694497
85	C18	R1	6.78135971352466
85	C15	R1	7.08746284125034
85	C11	R1	7.10852445677817
85	C16	R1	7.53915881110803
85	C8	R1	7.3037807481771
85	C20	R1	7.25738784269265
85	C7	R1	7.64385618977472
86	C23	R1	7.17990909001493
86	C17	R1	6.98868468677217
86	C12	R1	7.12928301694497
86	C10	R1	7.49185309632967
86	C3	R1	7.01122725542325
86	C14	R1	6.91886323727459
86	C9	R1	7.52356195605701
86	C24	R1	7
86	C6	R1	7.32192809488736
86	C21	R1	7.54689445988764
86	C19	R1	7.27612440527424
86	C1	R1	7.28540221886225
86	C22	R1	7.10852445677817
86	C4	R1	7.15987133677839
86	C13	R1	7.05528243550119
86	C18	R1	7.28540221886225
86	C15	R1	7.20945336562895
86	C11	R1	7.53138146051631
86	C8	R1	7.21916852046216
86	C20	R1	7.2667865406949
87	C17	R1	7.51569983828404
87	C12	R1	7.17990909001493
87	C10	R1	7.29462074889163
87	C3	R1	7.21916852046216
87	C14	R1	7.31288295528436
87	C5	R1	7.38370429247405
87	C9	R1	7.38370429247405
87	C24	R1	7.12928301694497
87	C6	R1	6.82017896241519
87	C21	R1	7.03342300153745
87	C19	R1	7.24792751344359
87	C1	R1	7.35755200461808
87	C22	R1	7.25738784269265
87	C4	R1	7.13955135239879
87	C13	R1	7.38370429247405
87	C18	R1	7.29462074889163
87	C15	R1	7.52356195605701
87	C11	R1	7.4757334309664
87	C16	R1	7.29462074889163
87	C8	R1	7.35755200461808
87	C20	R1	7.21916852046216
88	C23	R1	7.34872815423108
88	C17	R1	7.29462074889163
88	C10	R1	7.25738784269265
88	C3	R1	7.09803208296053
88	C14	R1	7.15987133677839
88	C5	R1	6.8703647195834
88	C9	R1	7.09803208296053
88	C24	R1	7.13955135239879
88	C6	R1	7.38370429247405
88	C21	R1	7.24792751344359
88	C19	R1	7.01122725542325
88	C1	R1	7.2667865406949
88	C22	R1	7.44294349584873
88	C13	R1	7.3037807481771
88	C18	R1	7.39231742277876
88	C15	R1	7.23840473932508
88	C11	R1	7.18982455888002
88	C16	R1	7.27612440527424
88	C8	R1	7.08746284125034
88	C20	R1	7.2667865406949
88	C7	R1	7.2667865406949
89	C23	R1	7.16992500144231
89	C17	R1	7.17990909001493
89	C12	R1	7.21916852046216
89	C10	R1	7.53138146051631
89	C3	R1	7.19967234483636
89	C14	R1	7.60733031374961
89	C5	R1	7.19967234483636
89	C9	R1	7.19967234483636
89	C6	R1	7.10852445677817
89	C21	R1	7.4093909361377
89	C19	R1	7.34872815423108
89	C1	R1	6.94251450533924
89	C22	R1	7.23840473932508
89	C4	R1	7.45121111183233
89	C13	R1	7.25738784269265
89	C15	R1	7.40087943628218
89	C11	R1	7.4093909361377
89	C16	R1	6.95419631038687
89	C8	R1	7.28540221886225
89	C20	R1	7.467605550083
89	C7	R1	7.24792751344359
90	C23	R1	7.13955135239879
90	C17	R1	7.31288295528436
90	C12	R1	7.03342300153745
90	C10	R1	7.22881869049588
90	C3	R1	7.4757334309664
90	C14	R1	7.02236781302845
90	C5	R1	7.28540221886225
90	C9	R1	7.38370429247405
90	C6	R1	7.33091687811462
90	C21	R1	7.4757334309664
90	C19	R1	7.25738784269265
90	C1	R1	7.63662462054365
90	C22	R1	7.06608919045777
90	C4	R1	7.31288295528436
90	C18	R1	7.33091687811462
90	C15	R1	7.20945336562895
90	C11	R1	7.27612440527424
90	C16	R1	7.37503943134692
90	C8	R1	7.25738784269265
90	C20	R1	6.98868468677217
90	C7	R1	7.29462074889163
91	C23	R1	7.39231742277876
91	C17	R1	6.93073733756289
91	C12	R1	7.55458885167764
91	C10	R1	6.93073733756289
91	C14	R1	7.19967234483636
91	C5	R1	7.37503943134692
91	C9	R1	7.29462074889163
91	C24	R1	7.40087943628218
91	C6	R1	7.45121111183233
91	C21	R1	7.35755200461808
91	C19	R1	7.25738784269265
91	C1	R1	6.93073733756289
91	C22	R1	7.4757334309664
91	C4	R1	7.57742882803575
91	C13	R1	7.24792751344359
91	C18	R1	7.08746284125034
91	C15	R1	7.11894107272351
91	C11	R1	7.2667865406949
91	C16	R1	6.93073733756289
91	C8	R1	7.04439411935845
91	C7	R1	7.08746284125034
92	C23	R1	6.89481776330794
92	C17	R1	7.06608919045777
92	C12	R1	7.11894107272351
92	C10	R1	7.36632221424582
92	C3	R1	6.79441586635011
92	C14	R1	7.15987133677839
92	C5	R1	7.33985000288462
92	C9	R1	7.3037807481771
92	C6	R1	7.28540221886225
92	C21	R1	7.15987133677839
92	C19	R1	7.16992500144231
92	C22	R1	7.08746284125034
92	C13	R1	7.58496250072116
92	C18	R1	7.25738784269265
92	C15	R1	7.21916852046216
92	C11	R1	7.23840473932508
92	C16	R1	7.21916852046216
92	C8	R1	7.2667865406949
92	C20	R1	7.72109918870719
92	C7	R1	7.56985560833095
93	C23	R1	7.59245703726808
93	C17	R1	7.19967234483636
93	C12	R1	7.23840473932508
93	C3	R1	7.45121111183233
93	C14	R1	7.4757334309664
93	C5	R1	7.44294349584873
93	C9	R1	7.06608919045777
93	C24	R1	6.75488750216347
93	C6	R1	7.14974711950468
93	C21	R1	7.16992500144231
93	C19	R1	7.09803208296053
93	C1	R1	7.4093909361377
93	C22	R1	7.21916852046216
93	C13	R1	7.13955135239879
93	C18	R1	7.11894107272351
93	C15	R1	7.13955135239879
93	C11	R1	7
93	C16	R1	7.5077946401987
93	C8	R1	7.25738784269265
93	C20	R1	7.19967234483636
93	C7	R1	7.4093909361377
94	C23	R1	7.23840473932508
94	C17	R1	7.11894107272351
94	C12	R1	7.21916852046216
94	C10	R1	7.07681559705083
94	C3	R1	7.35755200461808
94	C14	R1	7.08746284125034
94	C5	R1	7.5077946401987
94	C9	R1	7.10852445677817
94	C24	R1	7.20945336562895
94	C21	R1	7.32192809488736
94	C19	R1	7.11894107272351
94	C1	R1	7.64385618977472
94	C22	R1	6.98868468677217
94	C4	R1	7.25738784269265
94	C18	R1	7.36632221424582
94	C15	R1	7.15987133677839
94	C11	R1	7.53915881110803
94	C16	R1	6.93073733756289
94	C20	R1	7.32192809488736
94	C7	R1	7.55458885167764
95	C23	R1	7.05528243550119
95	C17	R1	7.34872815423108
95	C12	R1	7.24792751344359
95	C10	R1	7.27612440527424
95	C3	R1	7.03342300153745
95	C14	R1	7.31288295528436
95	C5	R1	6.98868468677217
95	C9	R1	7.19967234483636
95	C24	R1	7.05528243550119
95	C21	R1	7.21916852046216
95	C19	R1	7.01122725542325
95	C1	R1	7.22881869049588
95	C22	R1	7.25738784269265
95	C4	R1	7.49185309632967
95	C13	R1	7.02236781302845
95	C18	R1	7.3037807481771
95	C11	R1	7.39231742277876
95	C16	R1	7.12928301694497
95	C8	R1	7.44294349584873
96	C23	R1	7.20945336562895
96	C17	R1	7.4594316186373
96	C12	R1	7.19967234483636
96	C10	R1	7.17990909001493
96	C14	R1	7.48381577726426
96	C5	R1	7.11894107272351
96	C9	R1	6.95419631038687
96	C24	R1	7.29462074889163
96	C6	R1	7.34872815423108
96	C21	R1	7.36632221424582
96	C1	R1	7.05528243550119
96	C22	R1	7.24792751344359
96	C4	R1	7.23840473932508
96	C13	R1	7.07681559705083
96	C15	R1	7.11894107272351
96	C11	R1	7.33091687811462
96	C8	R1	7.4594316186373
96	C20	R1	6.89481776330794
96	C7	R1	7.36632221424582
97	C23	R1	7.2667865406949
97	C17	R1	7.59245703726808
97	C12	R1	7.10852445677817
97	C10	R1	7.21916852046216
97	C3	R1	7.21916852046216
97	C14	R1	7.10852445677817
97	C5	R1	7.35755200461808
97	C9	R1	7.31288295528436
97	C24	R1	7.49185309632967
97	C21	R1	7.35755200461808
97	C19	R1	7.28540221886225
97	C1	R1	6.85798099512757
97	C22	R1	7.34872815423108
97	C4	R1	7.04439411935845
97	C13	R1	7.53915881110803
97	C18	R1	7.21916852046216
97	C11	R1	7.06608919045777
97	C8	R1	7.467605550083
[truncated: 14,571 more rows]
