# Supplementary material for: Stochastic modelling of single-cell gene expression adaptation reveals non-genomic contribution to evolution of tumor subclones
Source: bioRxiv. 2024 Apr 20:2024.04.17.588869. Preprint. [Version 1] doi: 10.1101/2024.04.17.588869 (PMC11071284; doi:10.1101/2024.04.17.588869)
Supplement: Supplement 2 [file media-2.zip › Supplementary Files/Simulated Data/Adaptive_Simulation/tr_1.06_sq_15_r_200_a_1.csv]

gene	species	replicate	exprval
1	C23	R1	7.29462074889163
1	C17	R1	7.27612440527424
1	C12	R1	7.32192809488736
1	C10	R1	7.3037807481771
1	C14	R1	6.96578428466209
1	C5	R1	7.32192809488736
1	C9	R1	7.06608919045777
1	C24	R1	7.33985000288462
1	C6	R1	7.03342300153745
1	C21	R1	7.39231742277876
1	C19	R1	7.15987133677839
1	C1	R1	7.23840473932508
1	C22	R1	7.14974711950468
1	C4	R1	7.25738784269265
1	C13	R1	7.17990909001493
1	C18	R1	7.27612440527424
1	C15	R1	7.3037807481771
1	C11	R1	7.02236781302845
1	C20	R1	7.34872815423108
1	C7	R1	7.19967234483636
2	C23	R1	7.05528243550119
2	C17	R1	7.3037807481771
2	C12	R1	7.15987133677839
2	C10	R1	7.40087943628218
2	C3	R1	7.13955135239879
2	C14	R1	7.40087943628218
2	C5	R1	7.05528243550119
2	C9	R1	7.23840473932508
2	C24	R1	7.59245703726808
2	C21	R1	7.37503943134692
2	C19	R1	7.7279204545632
2	C1	R1	7.14974711950468
2	C4	R1	7.35755200461808
2	C13	R1	7.34872815423108
2	C18	R1	7.24792751344359
2	C11	R1	7.4757334309664
2	C16	R1	7.36632221424582
2	C20	R1	7
2	C7	R1	7.40087943628218
3	C23	R1	7.10852445677817
3	C17	R1	7.14974711950468
3	C12	R1	7.24792751344359
3	C10	R1	7.07681559705083
3	C3	R1	7.27612440527424
3	C14	R1	7.33091687811462
3	C5	R1	7.32192809488736
3	C9	R1	7.43462822763672
3	C24	R1	7.2667865406949
3	C6	R1	7.23840473932508
3	C21	R1	7.38370429247405
3	C19	R1	7.27612440527424
3	C1	R1	7.32192809488736
3	C22	R1	7.32192809488736
3	C4	R1	7.22881869049588
3	C13	R1	7.35755200461808
3	C18	R1	7.40087943628218
3	C15	R1	7.20945336562895
3	C16	R1	7.05528243550119
3	C8	R1	7.4178525148859
3	C20	R1	7.17990909001493
3	C7	R1	7.35755200461808
4	C23	R1	7.31288295528436
4	C17	R1	7.72109918870719
4	C12	R1	7.31288295528436
4	C10	R1	7.21916852046216
4	C14	R1	7.22881869049588
4	C5	R1	7.31288295528436
4	C9	R1	7.29462074889163
4	C24	R1	7.33091687811462
4	C6	R1	7.4594316186373
4	C21	R1	7.12928301694497
4	C19	R1	7.2667865406949
4	C1	R1	7.31288295528436
4	C22	R1	7.3037807481771
4	C13	R1	7.24792751344359
4	C18	R1	6.8073549220576
4	C11	R1	7.4262647547021
4	C16	R1	7.23840473932508
4	C8	R1	7.14974711950468
4	C20	R1	7.34872815423108
4	C7	R1	7.34872815423108
5	C23	R1	7.06608919045777
5	C12	R1	7.4178525148859
5	C10	R1	7.20945336562895
5	C3	R1	7.32192809488736
5	C14	R1	7.56985560833095
5	C5	R1	7.03342300153745
5	C9	R1	7.24792751344359
5	C24	R1	7.31288295528436
5	C6	R1	7.19967234483636
5	C19	R1	7.37503943134692
5	C1	R1	7.3037807481771
5	C22	R1	7.31288295528436
5	C4	R1	7.21916852046216
5	C13	R1	7.05528243550119
5	C18	R1	7.19967234483636
5	C15	R1	7.21916852046216
5	C11	R1	7.15987133677839
5	C16	R1	7.03342300153745
5	C8	R1	7.18982455888002
5	C7	R1	7.52356195605701
6	C23	R1	7.27612440527424
6	C17	R1	7.19967234483636
6	C12	R1	7.21916852046216
6	C10	R1	7.33985000288462
6	C3	R1	7.13955135239879
6	C14	R1	7.01122725542325
6	C5	R1	7.13955135239879
6	C9	R1	7.33091687811462
6	C24	R1	7.06608919045777
6	C6	R1	7.25738784269265
6	C21	R1	7.09803208296053
6	C19	R1	7.33985000288462
6	C1	R1	7.4594316186373
6	C22	R1	7.35755200461808
6	C4	R1	7.4594316186373
6	C13	R1	7.28540221886225
6	C18	R1	7.23840473932508
6	C15	R1	7.18982455888002
6	C11	R1	7.34872815423108
6	C16	R1	7.4594316186373
6	C8	R1	7.53138146051631
6	C20	R1	7.17990909001493
6	C7	R1	7.49984588708321
7	C23	R1	7.4757334309664
7	C17	R1	7.2667865406949
7	C12	R1	7.11894107272351
7	C10	R1	7.34872815423108
7	C14	R1	7.4757334309664
7	C5	R1	7.36632221424582
7	C9	R1	7.33985000288462
7	C24	R1	7.03342300153745
7	C6	R1	7.36632221424582
7	C21	R1	7.3037807481771
7	C19	R1	7.4594316186373
7	C1	R1	7.28540221886225
7	C22	R1	7.49185309632967
7	C13	R1	7.20945336562895
7	C18	R1	6.85798099512757
7	C15	R1	7.09803208296053
7	C11	R1	7.13955135239879
7	C16	R1	7.21916852046216
7	C8	R1	7.10852445677817
7	C20	R1	7.05528243550119
7	C7	R1	7.36632221424582
8	C23	R1	7.49984588708321
8	C17	R1	7.4262647547021
8	C12	R1	7.36632221424582
8	C10	R1	7.56985560833095
8	C3	R1	7.35755200461808
8	C14	R1	7.25738784269265
8	C5	R1	7.28540221886225
8	C9	R1	7.43462822763672
8	C24	R1	7.49185309632967
8	C6	R1	7.4093909361377
8	C21	R1	7.19967234483636
8	C19	R1	7.32192809488736
8	C1	R1	7.24792751344359
8	C22	R1	7.3037807481771
8	C4	R1	7.15987133677839
8	C13	R1	7.16992500144231
8	C18	R1	7.4262647547021
8	C15	R1	7.20945336562895
8	C11	R1	7.09803208296053
8	C16	R1	6.8073549220576
8	C8	R1	7.18982455888002
8	C20	R1	7.19967234483636
8	C7	R1	7.33985000288462
9	C23	R1	7.467605550083
9	C17	R1	7.06608919045777
9	C12	R1	7.4262647547021
9	C10	R1	7.13955135239879
9	C3	R1	7.12928301694497
9	C5	R1	7.02236781302845
9	C9	R1	7.04439411935845
9	C24	R1	7.2667865406949
9	C6	R1	7.27612440527424
9	C21	R1	7.4093909361377
9	C19	R1	7.27612440527424
9	C1	R1	7.2667865406949
9	C22	R1	7.17990909001493
9	C4	R1	7.2667865406949
9	C13	R1	7.29462074889163
9	C11	R1	7.34872815423108
9	C16	R1	7.05528243550119
9	C8	R1	7.29462074889163
9	C20	R1	7.12928301694497
9	C7	R1	7.23840473932508
10	C23	R1	7.2667865406949
10	C17	R1	7.33091687811462
10	C12	R1	7.16992500144231
10	C10	R1	7.39231742277876
10	C3	R1	7.28540221886225
10	C14	R1	7.28540221886225
10	C5	R1	7.33985000288462
10	C9	R1	7.4594316186373
10	C24	R1	7.33091687811462
10	C21	R1	7.62205181945638
10	C19	R1	7.4594316186373
10	C1	R1	7.68650052718322
10	C22	R1	7.33985000288462
10	C4	R1	7.32192809488736
10	C13	R1	7.24792751344359
10	C18	R1	7.03342300153745
10	C15	R1	7.29462074889163
10	C11	R1	7.14974711950468
10	C16	R1	7.35755200461808
10	C8	R1	7.467605550083
10	C20	R1	7.23840473932508
10	C7	R1	7.09803208296053
11	C23	R1	7.31288295528436
11	C17	R1	7.19967234483636
11	C12	R1	7.36632221424582
11	C10	R1	7.64385618977472
11	C3	R1	7.17990909001493
11	C14	R1	7.53915881110803
11	C5	R1	7.4262647547021
11	C9	R1	7.20945336562895
11	C24	R1	7.2667865406949
11	C6	R1	7.15987133677839
11	C21	R1	7.2667865406949
11	C19	R1	7.33091687811462
11	C1	R1	7.22881869049588
11	C4	R1	7.38370429247405
11	C13	R1	7.20945336562895
11	C18	R1	6.97727992349992
11	C15	R1	7.25738784269265
11	C11	R1	7.18982455888002
11	C16	R1	7.22881869049588
11	C8	R1	7.56224242422107
11	C20	R1	7.09803208296053
11	C7	R1	6.97727992349992
12	C23	R1	6.97727992349992
12	C17	R1	7.27612440527424
12	C12	R1	7.4594316186373
12	C10	R1	7.19967234483636
12	C3	R1	7.34872815423108
12	C14	R1	7.33091687811462
12	C5	R1	6.8703647195834
12	C9	R1	7.64385618977472
12	C24	R1	7.36632221424582
12	C6	R1	7.32192809488736
12	C21	R1	7.32192809488736
12	C19	R1	7.36632221424582
12	C1	R1	7.05528243550119
12	C22	R1	6.94251450533924
12	C4	R1	7.29462074889163
12	C13	R1	7.39231742277876
12	C18	R1	7.19967234483636
12	C15	R1	7
12	C11	R1	7.45121111183233
12	C16	R1	7.18982455888002
12	C8	R1	7.34872815423108
12	C20	R1	7.4594316186373
12	C7	R1	7.67948009950545
13	C23	R1	7.14974711950468
13	C17	R1	7.4757334309664
13	C12	R1	7.25738784269265
13	C10	R1	7.40087943628218
13	C14	R1	7.40087943628218
13	C5	R1	7.24792751344359
13	C9	R1	7.4262647547021
13	C24	R1	7.49185309632967
13	C6	R1	7.25738784269265
13	C19	R1	7.18982455888002
13	C1	R1	7.17990909001493
13	C22	R1	6.91886323727459
13	C4	R1	7.33091687811462
13	C13	R1	7.03342300153745
13	C18	R1	7.32192809488736
13	C15	R1	7.2667865406949
13	C11	R1	7.51569983828404
13	C8	R1	7.28540221886225
13	C20	R1	7.31288295528436
14	C23	R1	7.55458885167764
14	C17	R1	7.40087943628218
14	C12	R1	7.467605550083
14	C3	R1	7.14974711950468
14	C14	R1	7.31288295528436
14	C5	R1	7.18982455888002
14	C9	R1	6.82017896241519
14	C24	R1	6.98868468677217
14	C6	R1	7.53915881110803
14	C21	R1	7.14974711950468
14	C22	R1	7.3037807481771
14	C4	R1	7.04439411935845
14	C13	R1	7.19967234483636
14	C18	R1	7.31288295528436
14	C15	R1	7.16992500144231
14	C8	R1	7.28540221886225
14	C7	R1	7.38370429247405
15	C23	R1	7.20945336562895
15	C17	R1	7.23840473932508
15	C12	R1	7.4262647547021
15	C10	R1	7.57742882803575
15	C14	R1	7.51569983828404
15	C5	R1	7.49185309632967
15	C9	R1	7.06608919045777
15	C24	R1	7.09803208296053
15	C6	R1	7.4594316186373
15	C21	R1	7.45121111183233
15	C19	R1	7.36632221424582
15	C1	R1	7.16992500144231
15	C13	R1	7.06608919045777
15	C18	R1	7.40087943628218
15	C15	R1	7.06608919045777
15	C11	R1	7.19967234483636
15	C16	R1	7.19967234483636
15	C8	R1	7.2667865406949
15	C20	R1	7.07681559705083
15	C7	R1	7.38370429247405
16	C23	R1	7.33985000288462
16	C17	R1	7.22881869049588
16	C12	R1	7.48381577726426
16	C10	R1	7.10852445677817
16	C3	R1	7.14974711950468
16	C14	R1	7.31288295528436
16	C5	R1	7.07681559705083
16	C9	R1	7.09803208296053
16	C24	R1	7.37503943134692
16	C21	R1	7.39231742277876
16	C19	R1	7.14974711950468
16	C1	R1	7.29462074889163
16	C22	R1	7.49984588708321
16	C13	R1	7.14974711950468
16	C18	R1	7.27612440527424
16	C15	R1	6.95419631038687
16	C11	R1	7.43462822763672
16	C16	R1	7.06608919045777
16	C8	R1	7.19967234483636
16	C20	R1	7.36632221424582
16	C7	R1	7.25738784269265
17	C23	R1	7.4093909361377
17	C17	R1	7.16992500144231
17	C12	R1	7.58496250072116
17	C10	R1	6.93073733756289
17	C3	R1	7.4093909361377
17	C14	R1	7.2667865406949
17	C5	R1	7.2667865406949
17	C9	R1	7.17990909001493
17	C21	R1	7.24792751344359
17	C19	R1	7.34872815423108
17	C1	R1	7.27612440527424
17	C4	R1	7.48381577726426
17	C13	R1	7.467605550083
17	C18	R1	7.15987133677839
17	C15	R1	7.3037807481771
17	C11	R1	7.12928301694497
17	C16	R1	7.18982455888002
17	C8	R1	7.20945336562895
17	C20	R1	7.56985560833095
17	C7	R1	7.22881869049588
18	C23	R1	7
18	C12	R1	7.35755200461808
18	C10	R1	7.22881869049588
18	C14	R1	7.07681559705083
18	C5	R1	7.62935662007961
18	C9	R1	7.45121111183233
18	C24	R1	7.12928301694497
18	C6	R1	7.49185309632967
18	C21	R1	7.5077946401987
18	C19	R1	7.4594316186373
18	C1	R1	7.34872815423108
18	C22	R1	7.49185309632967
18	C4	R1	7.31288295528436
18	C18	R1	7.23840473932508
18	C15	R1	7.36632221424582
18	C16	R1	6.89481776330794
18	C20	R1	7.28540221886225
18	C7	R1	7.32192809488736
19	C23	R1	6.97727992349992
19	C17	R1	7.27612440527424
19	C12	R1	7.15987133677839
19	C10	R1	6.93073733756289
19	C3	R1	7.20945336562895
19	C14	R1	6.82017896241519
19	C5	R1	7.15987133677839
19	C9	R1	7.19967234483636
19	C24	R1	7.21916852046216
19	C6	R1	7.11894107272351
19	C21	R1	7.25738784269265
19	C19	R1	7.56224242422107
19	C1	R1	7.27612440527424
19	C22	R1	7.33091687811462
19	C13	R1	7.21916852046216
19	C18	R1	7.11894107272351
19	C15	R1	7.09803208296053
19	C11	R1	7.25738784269265
19	C16	R1	7.24792751344359
19	C8	R1	7.20945336562895
19	C20	R1	7.38370429247405
19	C7	R1	7.36632221424582
20	C23	R1	7.4757334309664
20	C17	R1	7.06608919045777
20	C12	R1	7.4093909361377
20	C10	R1	7.49185309632967
20	C3	R1	7.28540221886225
20	C14	R1	7.38370429247405
20	C5	R1	7.61470984411521
20	C9	R1	7.4178525148859
20	C24	R1	7.31288295528436
20	C6	R1	7.36632221424582
20	C21	R1	7.24792751344359
20	C19	R1	7.03342300153745
20	C1	R1	7.36632221424582
20	C22	R1	7.24792751344359
20	C4	R1	7.2667865406949
20	C13	R1	7.48381577726426
20	C18	R1	7.23840473932508
20	C15	R1	7.36632221424582
20	C11	R1	7.29462074889163
20	C16	R1	7.19967234483636
20	C8	R1	7.4178525148859
20	C20	R1	7.37503943134692
20	C7	R1	7.15987133677839
21	C23	R1	7.34872815423108
21	C17	R1	7.15987133677839
21	C12	R1	7.2667865406949
21	C10	R1	7.68650052718322
21	C3	R1	7.11894107272351
21	C14	R1	7.3037807481771
21	C5	R1	7.38370429247405
21	C9	R1	7.31288295528436
21	C24	R1	7.467605550083
21	C6	R1	6.91886323727459
21	C21	R1	7.22881869049588
21	C1	R1	7.13955135239879
21	C4	R1	6.85798099512757
21	C13	R1	7.54689445988764
21	C18	R1	7.08746284125034
21	C15	R1	7.04439411935845
21	C11	R1	7.19967234483636
21	C16	R1	6.98868468677217
21	C8	R1	7.3037807481771
21	C20	R1	7.49984588708321
21	C7	R1	7.17990909001493
22	C23	R1	7.48381577726426
22	C17	R1	7.15987133677839
22	C12	R1	7.48381577726426
22	C10	R1	7.24792751344359
22	C3	R1	7.23840473932508
22	C14	R1	7.21916852046216
22	C5	R1	7.10852445677817
22	C9	R1	7.17990909001493
22	C24	R1	7.20945336562895
22	C6	R1	7.43462822763672
22	C21	R1	7.33091687811462
22	C19	R1	7.32192809488736
22	C22	R1	7.24792751344359
22	C4	R1	7.22881869049588
22	C13	R1	7.22881869049588
22	C18	R1	7.27612440527424
22	C15	R1	7.12928301694497
22	C11	R1	7.24792751344359
22	C16	R1	7.11894107272351
22	C8	R1	7.24792751344359
22	C20	R1	7.21916852046216
22	C7	R1	7.12928301694497
23	C23	R1	7.28540221886225
23	C17	R1	7.3037807481771
23	C10	R1	7.05528243550119
23	C3	R1	6.98868468677217
23	C14	R1	7.35755200461808
23	C5	R1	7.34872815423108
23	C9	R1	7.44294349584873
23	C21	R1	7.40087943628218
23	C19	R1	7.44294349584873
23	C1	R1	7.15987133677839
23	C22	R1	7.24792751344359
23	C4	R1	7.33091687811462
23	C18	R1	7.33985000288462
23	C11	R1	6.8703647195834
23	C16	R1	6.84549005094437
23	C8	R1	7.25738784269265
23	C20	R1	7.16992500144231
23	C7	R1	7.14974711950468
24	C23	R1	7.44294349584873
24	C12	R1	7.16992500144231
24	C10	R1	7.02236781302845
24	C3	R1	7.24792751344359
24	C14	R1	7.44294349584873
24	C5	R1	7.08746284125034
24	C24	R1	7.65105169117893
24	C6	R1	7.24792751344359
24	C19	R1	7.16992500144231
24	C1	R1	7.09803208296053
24	C22	R1	7.21916852046216
24	C4	R1	7.24792751344359
24	C18	R1	7.15987133677839
24	C15	R1	7.12928301694497
24	C11	R1	7
24	C16	R1	7.2667865406949
24	C8	R1	7.36632221424582
24	C20	R1	7.29462074889163
24	C7	R1	7.3037807481771
25	C23	R1	6.83289001416474
25	C12	R1	7.33091687811462
25	C10	R1	7.56985560833095
25	C3	R1	7.28540221886225
25	C14	R1	7.467605550083
25	C5	R1	7.22881869049588
25	C9	R1	7.09803208296053
25	C24	R1	7.58496250072116
25	C6	R1	7.32192809488736
25	C21	R1	7.20945336562895
25	C19	R1	7.07681559705083
25	C1	R1	7.08746284125034
25	C22	R1	7.29462074889163
25	C13	R1	7.03342300153745
25	C18	R1	6.96578428466209
25	C15	R1	7.36632221424582
25	C11	R1	7.06608919045777
25	C16	R1	7.34872815423108
25	C8	R1	7.12928301694497
25	C20	R1	7.24792751344359
25	C7	R1	7.39231742277876
26	C23	R1	7.25738784269265
26	C17	R1	6.96578428466209
26	C12	R1	7.45121111183233
26	C10	R1	7.53138146051631
26	C3	R1	7.53915881110803
26	C14	R1	7.33985000288462
26	C5	R1	7.43462822763672
26	C9	R1	7.3037807481771
26	C24	R1	7.20945336562895
26	C6	R1	7.01122725542325
26	C21	R1	7.39231742277876
26	C19	R1	7.35755200461808
26	C1	R1	7.57742882803575
26	C22	R1	7.25738784269265
26	C4	R1	7.40087943628218
26	C13	R1	7.24792751344359
26	C18	R1	7
26	C15	R1	7.05528243550119
26	C11	R1	7.16992500144231
26	C16	R1	6.68650052718322
26	C8	R1	7.20945336562895
26	C20	R1	7.56224242422107
26	C7	R1	7.04439411935845
27	C23	R1	7.36632221424582
27	C17	R1	7.21916852046216
27	C12	R1	7.68650052718322
27	C10	R1	7.33091687811462
27	C3	R1	7.36632221424582
27	C14	R1	7.08746284125034
27	C5	R1	6.96578428466209
27	C9	R1	7.33985000288462
27	C24	R1	7.15987133677839
27	C6	R1	7.09803208296053
27	C21	R1	6.94251450533924
27	C19	R1	7.33985000288462
27	C1	R1	7.14974711950468
27	C22	R1	7.16992500144231
27	C4	R1	7.37503943134692
27	C13	R1	7.25738784269265
27	C18	R1	7.06608919045777
27	C15	R1	7.2667865406949
27	C16	R1	6.91886323727459
27	C8	R1	7.27612440527424
27	C20	R1	7.36632221424582
27	C7	R1	7.29462074889163
28	C12	R1	7.06608919045777
28	C10	R1	7.3037807481771
28	C3	R1	7.25738784269265
28	C14	R1	7.3037807481771
28	C5	R1	7.16992500144231
28	C9	R1	7.3037807481771
28	C24	R1	7.20945336562895
28	C6	R1	7.22881869049588
28	C21	R1	7.24792751344359
28	C19	R1	7.29462074889163
28	C1	R1	7.4594316186373
28	C22	R1	7.52356195605701
28	C4	R1	7.4594316186373
28	C13	R1	7.11894107272351
28	C18	R1	7.34872815423108
28	C15	R1	7.28540221886225
28	C11	R1	7.13955135239879
28	C16	R1	7.44294349584873
28	C8	R1	7.19967234483636
28	C20	R1	7.49984588708321
28	C7	R1	7.4594316186373
29	C23	R1	7.16992500144231
29	C17	R1	7.3037807481771
29	C12	R1	7.02236781302845
29	C10	R1	7.10852445677817
29	C3	R1	7.48381577726426
29	C14	R1	7.39231742277876
29	C5	R1	6.97727992349992
29	C9	R1	7.53138146051631
29	C24	R1	7.16992500144231
29	C6	R1	7.35755200461808
29	C21	R1	7.53138146051631
29	C1	R1	7.3037807481771
29	C22	R1	6.96578428466209
29	C4	R1	7.31288295528436
29	C13	R1	7.62935662007961
29	C18	R1	7.28540221886225
29	C11	R1	7.22881869049588
29	C16	R1	7.04439411935845
29	C8	R1	7.13955135239879
29	C7	R1	7.31288295528436
30	C17	R1	7.40087943628218
30	C12	R1	7.33091687811462
30	C10	R1	7.43462822763672
30	C3	R1	7.13955135239879
30	C14	R1	7.11894107272351
30	C5	R1	7.14974711950468
30	C9	R1	7.33091687811462
30	C24	R1	7.36632221424582
30	C6	R1	7.63662462054365
30	C21	R1	7.24792751344359
30	C19	R1	7.18982455888002
30	C1	R1	7.09803208296053
30	C22	R1	7.17990909001493
30	C4	R1	7.03342300153745
30	C13	R1	7.25738784269265
30	C18	R1	7.07681559705083
30	C15	R1	7.33091687811462
30	C11	R1	6.89481776330794
30	C16	R1	7.25738784269265
30	C8	R1	7.29462074889163
30	C20	R1	7.36632221424582
30	C7	R1	7.61470984411521
31	C17	R1	7.17990909001493
31	C12	R1	7.03342300153745
31	C10	R1	7.21916852046216
31	C3	R1	7.33985000288462
31	C14	R1	7.35755200461808
31	C5	R1	7.44294349584873
31	C9	R1	7.33985000288462
31	C24	R1	7.21916852046216
31	C6	R1	7.45121111183233
31	C19	R1	7.20945336562895
31	C1	R1	7.29462074889163
31	C22	R1	7.08746284125034
31	C4	R1	7.34872815423108
31	C13	R1	7.27612440527424
31	C18	R1	7.14974711950468
31	C15	R1	7.23840473932508
31	C11	R1	7.24792751344359
32	C23	R1	7.21916852046216
32	C12	R1	7.43462822763672
32	C10	R1	7.23840473932508
32	C3	R1	7.2667865406949
32	C14	R1	7.06608919045777
32	C5	R1	7.20945336562895
32	C9	R1	7.20945336562895
32	C24	R1	7.467605550083
32	C6	R1	7.20945336562895
32	C21	R1	7.29462074889163
32	C19	R1	7.25738784269265
32	C22	R1	7.32192809488736
32	C4	R1	7.15987133677839
32	C13	R1	7.16992500144231
32	C18	R1	7.17990909001493
32	C15	R1	7.3037807481771
32	C16	R1	7.25738784269265
32	C20	R1	7.06608919045777
32	C7	R1	7.36632221424582
33	C23	R1	7.18982455888002
33	C17	R1	7.35755200461808
33	C12	R1	7.07681559705083
33	C10	R1	7.15987133677839
33	C3	R1	7.35755200461808
33	C14	R1	6.89481776330794
33	C5	R1	7.08746284125034
33	C9	R1	7.40087943628218
33	C24	R1	7.32192809488736
33	C6	R1	7.57742882803575
33	C21	R1	7.18982455888002
33	C19	R1	7.55458885167764
33	C22	R1	7.20945336562895
33	C4	R1	7.37503943134692
33	C13	R1	7.5077946401987
33	C18	R1	7.27612440527424
33	C15	R1	7.23840473932508
33	C11	R1	7.44294349584873
33	C16	R1	7.10852445677817
33	C8	R1	7.11894107272351
33	C20	R1	7.11894107272351
33	C7	R1	7.54689445988764
34	C23	R1	7.25738784269265
34	C17	R1	6.90689059560852
34	C12	R1	7.4093909361377
34	C10	R1	7.05528243550119
34	C5	R1	7.467605550083
34	C24	R1	7.3037807481771
34	C6	R1	7.65105169117893
34	C21	R1	7.2667865406949
34	C1	R1	7.22881869049588
34	C22	R1	7.29462074889163
34	C4	R1	7.33985000288462
34	C13	R1	7.55458885167764
34	C18	R1	7.18982455888002
34	C15	R1	7.12928301694497
34	C11	R1	7.14974711950468
34	C16	R1	6.93073733756289
34	C8	R1	7.23840473932508
34	C20	R1	7.16992500144231
34	C7	R1	6.83289001416474
35	C23	R1	7.17990909001493
35	C17	R1	7.36632221424582
35	C12	R1	7.28540221886225
35	C10	R1	7.3037807481771
35	C3	R1	7.4178525148859
35	C14	R1	7.16992500144231
35	C5	R1	6.93073733756289
35	C9	R1	7.14974711950468
35	C24	R1	7.14974711950468
35	C6	R1	7.4178525148859
35	C21	R1	7.4178525148859
35	C19	R1	7.15987133677839
35	C1	R1	7.35755200461808
35	C22	R1	7.22881869049588
35	C4	R1	7.45121111183233
35	C13	R1	7.10852445677817
35	C18	R1	7.3037807481771
35	C15	R1	7.14974711950468
35	C11	R1	7.23840473932508
35	C16	R1	7.09803208296053
35	C8	R1	7.23840473932508
35	C20	R1	7.14974711950468
35	C7	R1	7.31288295528436
36	C23	R1	7.49185309632967
36	C17	R1	7.18982455888002
36	C12	R1	7.22881869049588
36	C10	R1	7.20945336562895
36	C3	R1	7.31288295528436
36	C14	R1	7.3037807481771
36	C5	R1	7.36632221424582
36	C9	R1	7.18982455888002
36	C24	R1	7.53915881110803
36	C6	R1	7.3037807481771
36	C21	R1	7.12928301694497
36	C19	R1	7.3037807481771
36	C1	R1	7.15987133677839
36	C22	R1	7.4594316186373
36	C4	R1	7.43462822763672
36	C13	R1	7.4594316186373
36	C18	R1	7.08746284125034
36	C15	R1	7.08746284125034
36	C11	R1	7.22881869049588
36	C16	R1	7.07681559705083
36	C8	R1	7.11894107272351
36	C20	R1	7.22881869049588
36	C7	R1	7.36632221424582
37	C23	R1	7.15987133677839
37	C17	R1	7.21916852046216
37	C12	R1	7.16992500144231
37	C10	R1	7.19967234483636
37	C3	R1	7.07681559705083
37	C14	R1	7.28540221886225
37	C5	R1	7.20945336562895
37	C9	R1	7.14974711950468
37	C24	R1	7.3037807481771
37	C6	R1	7.32192809488736
37	C21	R1	7.12928301694497
37	C19	R1	7.23840473932508
37	C1	R1	7.31288295528436
37	C22	R1	7.23840473932508
37	C13	R1	7.10852445677817
37	C18	R1	7.05528243550119
37	C15	R1	6.98868468677217
37	C11	R1	7.40087943628218
37	C16	R1	7.35755200461808
37	C8	R1	7.4594316186373
37	C20	R1	7.3037807481771
37	C7	R1	7.36632221424582
38	C23	R1	7.29462074889163
38	C12	R1	7.38370429247405
38	C10	R1	7.49185309632967
38	C3	R1	7.22881869049588
38	C14	R1	7.37503943134692
38	C9	R1	7.06608919045777
38	C24	R1	7.17990909001493
38	C6	R1	7.16992500144231
38	C21	R1	7.08746284125034
38	C19	R1	7.28540221886225
38	C1	R1	7.10852445677817
38	C22	R1	7.56224242422107
38	C4	R1	7.69348695749933
38	C13	R1	7.35755200461808
38	C18	R1	7.14974711950468
38	C15	R1	7.12928301694497
38	C11	R1	7.18982455888002
38	C16	R1	7.35755200461808
38	C8	R1	7.3037807481771
38	C20	R1	7.10852445677817
38	C7	R1	7.33985000288462
39	C23	R1	7.24792751344359
39	C17	R1	7.33985000288462
39	C10	R1	7.27612440527424
39	C3	R1	7.09803208296053
39	C14	R1	7.15987133677839
39	C5	R1	7.39231742277876
39	C9	R1	7.18982455888002
39	C6	R1	7.03342300153745
39	C21	R1	7.32192809488736
39	C19	R1	7.08746284125034
39	C22	R1	7.38370429247405
39	C4	R1	7.38370429247405
39	C18	R1	7.43462822763672
39	C15	R1	7.16992500144231
39	C11	R1	7.27612440527424
39	C16	R1	6.97727992349992
39	C8	R1	7.23840473932508
39	C20	R1	7.40087943628218
39	C7	R1	7.37503943134692
40	C23	R1	7.21916852046216
40	C17	R1	7.06608919045777
40	C12	R1	7.12928301694497
40	C10	R1	7.31288295528436
40	C3	R1	7.53138146051631
40	C14	R1	6.98868468677217
40	C5	R1	7.3037807481771
40	C24	R1	7.34872815423108
40	C6	R1	7.43462822763672
40	C21	R1	6.95419631038687
40	C19	R1	7.43462822763672
40	C1	R1	7.36632221424582
40	C22	R1	6.89481776330794
40	C4	R1	7.15987133677839
40	C13	R1	7.22881869049588
40	C15	R1	7.14974711950468
40	C16	R1	7.05528243550119
40	C8	R1	7.49984588708321
40	C20	R1	7.31288295528436
40	C7	R1	7.19967234483636
41	C23	R1	7.24792751344359
41	C17	R1	7.4594316186373
41	C12	R1	7.06608919045777
41	C10	R1	7.25738784269265
41	C3	R1	7.4178525148859
41	C14	R1	7.4178525148859
41	C5	R1	7.14974711950468
41	C9	R1	7.48381577726426
41	C24	R1	7.39231742277876
41	C6	R1	6.76818432477693
41	C21	R1	7.4178525148859
41	C19	R1	7.14974711950468
41	C1	R1	7.33985000288462
41	C22	R1	7.36632221424582
41	C4	R1	7.14974711950468
41	C18	R1	7.27612440527424
41	C15	R1	7.38370429247405
41	C16	R1	7.4178525148859
41	C8	R1	7.15987133677839
41	C20	R1	7.35755200461808
41	C7	R1	7.27612440527424
42	C23	R1	7.05528243550119
42	C17	R1	7.4594316186373
42	C12	R1	7.20945336562895
42	C10	R1	7.14974711950468
42	C3	R1	7.34872815423108
42	C14	R1	7.32192809488736
42	C5	R1	7.467605550083
42	C9	R1	7.18982455888002
42	C6	R1	7.21916852046216
42	C21	R1	7.3037807481771
42	C19	R1	7.28540221886225
42	C1	R1	7.36632221424582
42	C22	R1	7.37503943134692
42	C4	R1	7.08746284125034
42	C13	R1	7.43462822763672
42	C18	R1	7.32192809488736
42	C15	R1	7.53915881110803
42	C11	R1	7
42	C16	R1	7.44294349584873
42	C8	R1	7.25738784269265
42	C20	R1	7.25738784269265
42	C7	R1	7.14974711950468
43	C23	R1	7.38370429247405
43	C17	R1	7.4262647547021
43	C10	R1	7.40087943628218
43	C3	R1	7.33985000288462
43	C14	R1	7.18982455888002
43	C5	R1	7.52356195605701
43	C9	R1	7.3037807481771
43	C6	R1	7.28540221886225
43	C21	R1	7.31288295528436
43	C19	R1	7.13955135239879
43	C1	R1	7.19967234483636
43	C22	R1	7.33985000288462
43	C4	R1	7.11894107272351
43	C13	R1	7.33985000288462
43	C18	R1	7.21916852046216
43	C15	R1	7.01122725542325
43	C11	R1	7.22881869049588
43	C16	R1	7.28540221886225
43	C8	R1	7.29462074889163
43	C20	R1	7.28540221886225
43	C7	R1	7.2667865406949
44	C23	R1	7.27612440527424
44	C17	R1	7.20945336562895
44	C12	R1	7.01122725542325
44	C10	R1	7.28540221886225
44	C3	R1	7.43462822763672
44	C14	R1	7.34872815423108
44	C5	R1	7.34872815423108
44	C24	R1	7.24792751344359
44	C6	R1	7.24792751344359
44	C21	R1	7.23840473932508
44	C19	R1	7.4757334309664
44	C1	R1	7.4262647547021
44	C22	R1	7.10852445677817
44	C4	R1	7.15987133677839
44	C13	R1	7.27612440527424
44	C18	R1	7.03342300153745
44	C15	R1	7.467605550083
44	C11	R1	7.16992500144231
44	C16	R1	7.52356195605701
44	C8	R1	7.35755200461808
44	C20	R1	7.56224242422107
44	C7	R1	7.34872815423108
45	C23	R1	7.35755200461808
45	C12	R1	7.37503943134692
45	C10	R1	7.09803208296053
45	C14	R1	7.34872815423108
45	C9	R1	7.33985000288462
45	C24	R1	7.31288295528436
45	C6	R1	7.39231742277876
45	C21	R1	7.29462074889163
45	C19	R1	7.07681559705083
45	C1	R1	7.25738784269265
45	C22	R1	7.39231742277876
45	C4	R1	7.15987133677839
45	C13	R1	7.10852445677817
45	C15	R1	7.06608919045777
45	C16	R1	7.45121111183233
45	C8	R1	6.71424551766612
45	C20	R1	7.12928301694497
45	C7	R1	7.19967234483636
46	C23	R1	7.31288295528436
46	C12	R1	7.27612440527424
46	C3	R1	7.59245703726808
46	C14	R1	7.17990909001493
46	C5	R1	7.03342300153745
46	C9	R1	7.29462074889163
46	C24	R1	7.43462822763672
46	C6	R1	7.17990909001493
46	C21	R1	7.56985560833095
46	C19	R1	7.16992500144231
46	C1	R1	6.88264304936184
46	C22	R1	7.25738784269265
46	C4	R1	7.15987133677839
46	C13	R1	7.32192809488736
46	C15	R1	7.29462074889163
46	C11	R1	7.18982455888002
46	C16	R1	6.97727992349992
46	C8	R1	7
46	C20	R1	7.4178525148859
46	C7	R1	7.40087943628218
47	C23	R1	7.44294349584873
47	C17	R1	7.11894107272351
47	C12	R1	7.07681559705083
47	C10	R1	7.38370429247405
47	C3	R1	7.09803208296053
47	C14	R1	7.4093909361377
47	C5	R1	7.06608919045777
47	C9	R1	7.28540221886225
47	C24	R1	7.21916852046216
47	C21	R1	7.35755200461808
47	C19	R1	7.16992500144231
47	C1	R1	7.10852445677817
47	C22	R1	7.467605550083
47	C4	R1	7.36632221424582
47	C15	R1	7.09803208296053
47	C11	R1	7.28540221886225
47	C8	R1	7.4093909361377
47	C20	R1	7.03342300153745
47	C7	R1	6.96578428466209
48	C23	R1	7.12928301694497
48	C17	R1	7.3037807481771
48	C10	R1	7.18982455888002
48	C3	R1	7.32192809488736
48	C14	R1	7.31288295528436
48	C5	R1	7.2667865406949
48	C9	R1	7.09803208296053
48	C24	R1	7.35755200461808
48	C6	R1	7.45121111183233
48	C21	R1	7.33985000288462
48	C19	R1	7.37503943134692
48	C1	R1	7.38370429247405
48	C22	R1	7.20945336562895
48	C13	R1	7.45121111183233
48	C18	R1	6.98868468677217
48	C15	R1	7.4262647547021
48	C11	R1	7.16992500144231
48	C16	R1	7.33985000288462
48	C8	R1	7.07681559705083
48	C20	R1	7.18982455888002
48	C7	R1	7.19967234483636
49	C17	R1	7.33091687811462
49	C12	R1	7.27612440527424
49	C10	R1	7.29462074889163
49	C3	R1	7.28540221886225
49	C14	R1	7.25738784269265
49	C9	R1	7.16992500144231
49	C24	R1	7.32192809488736
49	C6	R1	7.27612440527424
49	C21	R1	7.36632221424582
49	C19	R1	7.5077946401987
49	C22	R1	7.15987133677839
49	C4	R1	7.3037807481771
49	C13	R1	7.25738784269265
49	C18	R1	7.23840473932508
49	C15	R1	7.23840473932508
49	C11	R1	7.4093909361377
49	C16	R1	7.25738784269265
49	C8	R1	7.19967234483636
49	C20	R1	7.25738784269265
49	C7	R1	7.49185309632967
50	C23	R1	7.25738784269265
50	C17	R1	7.17990909001493
50	C12	R1	7.12928301694497
50	C10	R1	7.29462074889163
50	C3	R1	6.91886323727459
50	C14	R1	7.43462822763672
50	C5	R1	7.22881869049588
50	C24	R1	7.28540221886225
50	C6	R1	7.59245703726808
50	C21	R1	7.20945336562895
50	C1	R1	7.48381577726426
50	C22	R1	7.15987133677839
50	C4	R1	7.20945336562895
50	C15	R1	7.25738784269265
50	C11	R1	7.02236781302845
50	C16	R1	7.07681559705083
50	C8	R1	7.36632221424582
50	C20	R1	7.33985000288462
50	C7	R1	7.05528243550119
51	C23	R1	7.14974711950468
51	C17	R1	7.44294349584873
51	C12	R1	7.24792751344359
51	C10	R1	7.36632221424582
51	C3	R1	7.40087943628218
51	C14	R1	7.40087943628218
51	C24	R1	7.62205181945638
51	C6	R1	7.05528243550119
51	C21	R1	7.4093909361377
51	C19	R1	7.17990909001493
51	C1	R1	7.40087943628218
51	C22	R1	7.14974711950468
51	C13	R1	7.21916852046216
51	C15	R1	7.09803208296053
51	C11	R1	7.07681559705083
51	C16	R1	7.49185309632967
51	C8	R1	7.49185309632967
51	C20	R1	7.467605550083
51	C7	R1	7.3037807481771
52	C23	R1	7.07681559705083
52	C17	R1	7.43462822763672
52	C12	R1	7.4093909361377
52	C10	R1	7.34872815423108
52	C3	R1	7.38370429247405
52	C14	R1	7.3037807481771
52	C5	R1	7.4178525148859
52	C9	R1	7.19967234483636
52	C24	R1	7.01122725542325
52	C21	R1	7.22881869049588
52	C19	R1	7.07681559705083
52	C1	R1	7.54689445988764
52	C22	R1	7.33985000288462
52	C4	R1	7.07681559705083
52	C13	R1	7.25738784269265
52	C15	R1	7.24792751344359
52	C11	R1	7.06608919045777
52	C16	R1	7.02236781302845
52	C8	R1	7.23840473932508
52	C20	R1	7.27612440527424
52	C7	R1	7.4093909361377
53	C23	R1	7.65105169117893
53	C17	R1	7.25738784269265
53	C12	R1	7.20945336562895
53	C10	R1	7.45121111183233
53	C3	R1	7.2667865406949
53	C14	R1	7.4178525148859
53	C5	R1	7.4594316186373
53	C9	R1	7.24792751344359
53	C24	R1	7.20945336562895
53	C6	R1	7.467605550083
53	C21	R1	7.51569983828404
53	C19	R1	7.34872815423108
53	C1	R1	7.53915881110803
53	C22	R1	7.24792751344359
53	C4	R1	7.4594316186373
53	C13	R1	7.31288295528436
53	C18	R1	7.07681559705083
53	C15	R1	7.11894107272351
53	C11	R1	7.57742882803575
53	C16	R1	7.09803208296053
53	C8	R1	7.39231742277876
53	C20	R1	7.36632221424582
53	C7	R1	7.21916852046216
54	C23	R1	7.06608919045777
54	C17	R1	7.24792751344359
54	C12	R1	7.13955135239879
54	C10	R1	7.08746284125034
54	C3	R1	7.33985000288462
54	C14	R1	7.04439411935845
54	C5	R1	7.33091687811462
54	C9	R1	7.35755200461808
54	C6	R1	7.34872815423108
54	C21	R1	7.17990909001493
54	C19	R1	6.93073733756289
54	C1	R1	7.4178525148859
54	C22	R1	7.34872815423108
54	C4	R1	7.43462822763672
54	C13	R1	7.4262647547021
54	C18	R1	7.20945336562895
54	C15	R1	7.49984588708321
54	C8	R1	7.33985000288462
54	C20	R1	7.35755200461808
54	C7	R1	7.12928301694497
55	C23	R1	7.37503943134692
55	C17	R1	7.4594316186373
55	C12	R1	7.4093909361377
55	C10	R1	7.27612440527424
55	C3	R1	7.13955135239879
55	C14	R1	7.4757334309664
55	C5	R1	7.11894107272351
55	C9	R1	7.4594316186373
55	C24	R1	7.20945336562895
55	C6	R1	7.10852445677817
55	C21	R1	7.31288295528436
55	C19	R1	7.13955135239879
55	C22	R1	7.29462074889163
55	C13	R1	7.08746284125034
55	C18	R1	7.19967234483636
55	C11	R1	7.21916852046216
55	C16	R1	7.28540221886225
55	C8	R1	7.44294349584873
55	C20	R1	7.2667865406949
55	C7	R1	7.02236781302845
56	C23	R1	7.53915881110803
56	C17	R1	7.31288295528436
56	C12	R1	7.51569983828404
56	C10	R1	7.13955135239879
56	C3	R1	7.4178525148859
56	C14	R1	7.29462074889163
56	C5	R1	7.467605550083
56	C9	R1	7.31288295528436
56	C24	R1	7.33985000288462
56	C6	R1	7.29462074889163
56	C21	R1	7.4594316186373
56	C19	R1	7.24792751344359
56	C1	R1	7.21916852046216
56	C22	R1	7.3037807481771
56	C4	R1	7.29462074889163
56	C18	R1	6.96578428466209
56	C15	R1	7.32192809488736
56	C11	R1	7.10852445677817
56	C16	R1	7.10852445677817
56	C8	R1	7.27612440527424
56	C20	R1	7.27612440527424
56	C7	R1	7.21916852046216
57	C17	R1	7.18982455888002
57	C12	R1	7.27612440527424
57	C10	R1	7.32192809488736
57	C3	R1	7.40087943628218
57	C14	R1	7.15987133677839
57	C5	R1	7.44294349584873
57	C9	R1	7.07681559705083
57	C24	R1	7.20945336562895
57	C6	R1	7.12928301694497
57	C21	R1	7.16992500144231
57	C19	R1	7.32192809488736
57	C1	R1	7.25738784269265
57	C22	R1	7.12928301694497
57	C4	R1	7.53138146051631
57	C13	R1	7.02236781302845
57	C15	R1	7.37503943134692
57	C11	R1	7.21916852046216
57	C16	R1	7.06608919045777
57	C20	R1	7.37503943134692
57	C7	R1	7.54689445988764
58	C17	R1	7.14974711950468
58	C12	R1	7.28540221886225
58	C3	R1	7.32192809488736
58	C5	R1	7.19967234483636
58	C9	R1	7.12928301694497
58	C24	R1	7.2667865406949
58	C6	R1	7.29462074889163
58	C21	R1	7.2667865406949
58	C19	R1	7.02236781302845
58	C1	R1	7.23840473932508
58	C22	R1	7.08746284125034
58	C4	R1	7.22881869049588
58	C13	R1	7.01122725542325
58	C18	R1	7.17990909001493
58	C15	R1	7.17990909001493
58	C11	R1	7.21916852046216
58	C8	R1	6.95419631038687
58	C20	R1	7.14974711950468
58	C7	R1	7.02236781302845
59	C23	R1	7.32192809488736
59	C17	R1	7.32192809488736
59	C12	R1	7.05528243550119
59	C10	R1	7.23840473932508
59	C3	R1	7.32192809488736
59	C14	R1	7.40087943628218
59	C5	R1	7.27612440527424
59	C9	R1	7.45121111183233
59	C24	R1	7.31288295528436
59	C6	R1	7.14974711950468
59	C21	R1	6.89481776330794
59	C1	R1	7.37503943134692
59	C22	R1	7.4178525148859
59	C4	R1	7.21916852046216
59	C13	R1	7.49984588708321
59	C18	R1	7.01122725542325
59	C15	R1	7.20945336562895
59	C11	R1	7.21916852046216
59	C8	R1	7.06608919045777
59	C20	R1	7.48381577726426
59	C7	R1	7.05528243550119
60	C23	R1	7.2667865406949
60	C17	R1	7.43462822763672
60	C12	R1	7.23840473932508
60	C10	R1	7.4093909361377
60	C3	R1	7.22881869049588
60	C14	R1	7.43462822763672
60	C5	R1	7.37503943134692
60	C9	R1	7.33985000288462
60	C24	R1	7.19967234483636
60	C6	R1	7.5077946401987
60	C21	R1	7.13955135239879
60	C19	R1	7.4178525148859
60	C1	R1	7.2667865406949
60	C22	R1	7.17990909001493
60	C4	R1	7.24792751344359
60	C18	R1	7.32192809488736
60	C15	R1	7.2667865406949
60	C11	R1	7.2667865406949
60	C16	R1	7.29462074889163
60	C8	R1	7.56985560833095
60	C20	R1	7.4262647547021
60	C7	R1	6.97727992349992
61	C23	R1	7.32192809488736
61	C17	R1	7.22881869049588
61	C12	R1	7.13955135239879
61	C3	R1	7.35755200461808
61	C14	R1	7.4178525148859
61	C5	R1	7.14974711950468
61	C9	R1	7.44294349584873
61	C24	R1	6.96578428466209
61	C6	R1	7.09803208296053
61	C21	R1	7.28540221886225
61	C1	R1	7.39231742277876
61	C22	R1	7.23840473932508
61	C18	R1	7.01122725542325
61	C15	R1	7.24792751344359
61	C11	R1	7.34872815423108
61	C16	R1	7.13955135239879
61	C8	R1	7.29462074889163
61	C20	R1	7.31288295528436
61	C7	R1	7.15987133677839
62	C23	R1	7.31288295528436
62	C17	R1	7.28540221886225
62	C12	R1	7.14974711950468
62	C10	R1	7.28540221886225
62	C3	R1	7.29462074889163
62	C14	R1	7.08746284125034
62	C5	R1	7.467605550083
62	C9	R1	7.39231742277876
62	C24	R1	7.24792751344359
62	C21	R1	7.25738784269265
62	C19	R1	7.4093909361377
62	C1	R1	7.4093909361377
62	C4	R1	7.2667865406949
62	C13	R1	7.03342300153745
62	C18	R1	7.01122725542325
62	C15	R1	7.22881869049588
62	C11	R1	7.17990909001493
62	C8	R1	7.49984588708321
62	C20	R1	7.35755200461808
62	C7	R1	7.36632221424582
63	C23	R1	7.55458885167764
63	C17	R1	7.4178525148859
63	C12	R1	7.20945336562895
63	C10	R1	7.11894107272351
63	C3	R1	7.32192809488736
63	C14	R1	7.3037807481771
63	C5	R1	7.3037807481771
63	C24	R1	7.55458885167764
63	C6	R1	7.02236781302845
63	C21	R1	7.23840473932508
63	C1	R1	7.23840473932508
63	C4	R1	7.12928301694497
63	C13	R1	7.49984588708321
63	C18	R1	7.27612440527424
63	C15	R1	7.04439411935845
63	C11	R1	7.31288295528436
63	C16	R1	7.18982455888002
63	C8	R1	7.31288295528436
63	C20	R1	7.53138146051631
63	C7	R1	7.22881869049588
64	C23	R1	7.24792751344359
64	C17	R1	7.12928301694497
64	C12	R1	7.19967234483636
64	C10	R1	7.24792751344359
64	C3	R1	7
64	C14	R1	7.07681559705083
64	C5	R1	7.34872815423108
64	C24	R1	7.12928301694497
64	C6	R1	7.4594316186373
64	C21	R1	7.21916852046216
64	C19	R1	7.10852445677817
64	C1	R1	7.37503943134692
64	C22	R1	7.07681559705083
64	C13	R1	7.32192809488736
64	C18	R1	7.23840473932508
64	C15	R1	7.07681559705083
64	C11	R1	7.15987133677839
64	C8	R1	7.45121111183233
64	C20	R1	7.03342300153745
64	C7	R1	7.4757334309664
65	C23	R1	7.06608919045777
65	C12	R1	7.11894107272351
65	C3	R1	7.23840473932508
65	C14	R1	7.48381577726426
65	C5	R1	7.31288295528436
65	C9	R1	7.34872815423108
65	C24	R1	7.20945336562895
65	C6	R1	7.39231742277876
65	C21	R1	7.12928301694497
65	C19	R1	7.4262647547021
65	C22	R1	7.3037807481771
65	C4	R1	7.15987133677839
65	C13	R1	7.35755200461808
65	C18	R1	7.35755200461808
65	C15	R1	7.2667865406949
65	C11	R1	7.20945336562895
65	C16	R1	7.35755200461808
65	C8	R1	7.23840473932508
65	C20	R1	7.09803208296053
65	C7	R1	7.31288295528436
66	C23	R1	7.18982455888002
66	C12	R1	7.4594316186373
66	C10	R1	7.22881869049588
66	C3	R1	7.17990909001493
66	C14	R1	7.27612440527424
66	C5	R1	7.43462822763672
66	C9	R1	7.24792751344359
66	C24	R1	7.24792751344359
66	C6	R1	7.56985560833095
66	C21	R1	7.20945336562895
66	C19	R1	7.25738784269265
66	C1	R1	7.43462822763672
66	C22	R1	7.32192809488736
66	C4	R1	7.37503943134692
66	C13	R1	7.27612440527424
66	C18	R1	7.14974711950468
66	C15	R1	6.88264304936184
66	C11	R1	7.17990909001493
66	C16	R1	7.13955135239879
66	C8	R1	7.33985000288462
66	C20	R1	7.2667865406949
66	C7	R1	7.63662462054365
67	C23	R1	7.15987133677839
67	C17	R1	7.32192809488736
67	C12	R1	7.5077946401987
67	C10	R1	7.06608919045777
67	C3	R1	7.15987133677839
67	C14	R1	7.25738784269265
67	C5	R1	7.21916852046216
67	C9	R1	7.48381577726426
67	C24	R1	7.28540221886225
67	C6	R1	7.33091687811462
67	C21	R1	7.36632221424582
67	C19	R1	7.15987133677839
67	C1	R1	7.17990909001493
67	C22	R1	7.01122725542325
67	C4	R1	7.4178525148859
67	C13	R1	7.4262647547021
67	C18	R1	7.39231742277876
67	C15	R1	7.4093909361377
67	C11	R1	7.56224242422107
67	C16	R1	7.3037807481771
67	C8	R1	7.4178525148859
67	C20	R1	7.22881869049588
67	C7	R1	7.66533591718518
68	C17	R1	7.16992500144231
68	C12	R1	6.78135971352466
68	C10	R1	7.4262647547021
68	C14	R1	7.08746284125034
68	C5	R1	7.24792751344359
68	C24	R1	7.28540221886225
68	C6	R1	7.15987133677839
68	C21	R1	7.23840473932508
68	C19	R1	7.14974711950468
68	C1	R1	7.49984588708321
68	C22	R1	7.4757334309664
68	C4	R1	7.33091687811462
68	C13	R1	7.32192809488736
68	C18	R1	6.78135971352466
68	C15	R1	7.14974711950468
68	C11	R1	7.49185309632967
68	C16	R1	7.07681559705083
68	C8	R1	7.36632221424582
68	C20	R1	7.16992500144231
68	C7	R1	7.49984588708321
69	C23	R1	7.03342300153745
69	C17	R1	7.36632221424582
69	C12	R1	7.20945336562895
69	C3	R1	7.22881869049588
69	C14	R1	7.48381577726426
69	C5	R1	7.23840473932508
69	C9	R1	7.33985000288462
69	C24	R1	7.27612440527424
69	C6	R1	7.06608919045777
69	C19	R1	7.19967234483636
69	C1	R1	7.54689445988764
69	C22	R1	7.25738784269265
69	C4	R1	7.4093909361377
69	C13	R1	7.28540221886225
69	C18	R1	7.11894107272351
69	C15	R1	6.95419631038687
69	C11	R1	7.40087943628218
69	C16	R1	7.32192809488736
69	C8	R1	7.06608919045777
69	C20	R1	7.4262647547021
69	C7	R1	7.4093909361377
70	C23	R1	7.21916852046216
70	C17	R1	7.24792751344359
70	C12	R1	7.35755200461808
70	C10	R1	7.20945336562895
70	C3	R1	7.39231742277876
70	C14	R1	7.40087943628218
70	C5	R1	7.28540221886225
70	C9	R1	7.25738784269265
70	C24	R1	7.32192809488736
70	C6	R1	7.4594316186373
70	C21	R1	7.36632221424582
70	C19	R1	7.33091687811462
70	C1	R1	7.34872815423108
70	C22	R1	7.12928301694497
70	C4	R1	7.44294349584873
70	C13	R1	7.12928301694497
70	C18	R1	7.38370429247405
70	C15	R1	7.02236781302845
70	C11	R1	7.04439411935845
70	C16	R1	7.13955135239879
70	C20	R1	7.11894107272351
70	C7	R1	7.45121111183233
71	C23	R1	7.4757334309664
71	C17	R1	7.35755200461808
71	C12	R1	7.05528243550119
71	C10	R1	7.37503943134692
71	C3	R1	7.15987133677839
71	C14	R1	7.01122725542325
71	C5	R1	7.14974711950468
71	C9	R1	6.93073733756289
71	C24	R1	6.98868468677217
71	C6	R1	7.22881869049588
71	C21	R1	7.33985000288462
71	C19	R1	7
71	C1	R1	7.31288295528436
71	C22	R1	7.19967234483636
71	C4	R1	7.49185309632967
71	C13	R1	7.467605550083
71	C18	R1	7.11894107272351
71	C15	R1	7.33985000288462
71	C11	R1	7.13955135239879
71	C16	R1	7.33091687811462
71	C8	R1	7.06608919045777
71	C20	R1	7.51569983828404
71	C7	R1	7.15987133677839
72	C23	R1	7.03342300153745
72	C17	R1	7.14974711950468
72	C12	R1	7.467605550083
72	C10	R1	7.09803208296053
72	C3	R1	7.39231742277876
72	C14	R1	7.23840473932508
72	C5	R1	7.37503943134692
72	C9	R1	7.12928301694497
72	C24	R1	7.45121111183233
72	C6	R1	7.3037807481771
72	C21	R1	7.20945336562895
72	C19	R1	7.32192809488736
72	C1	R1	7.44294349584873
72	C22	R1	7.33091687811462
72	C4	R1	7.31288295528436
72	C13	R1	7.24792751344359
72	C18	R1	7.49185309632967
72	C15	R1	7.37503943134692
72	C11	R1	6.96578428466209
72	C16	R1	7.14974711950468
72	C20	R1	7.25738784269265
73	C23	R1	7.24792751344359
73	C17	R1	7.17990909001493
73	C12	R1	7.28540221886225
73	C3	R1	7.54689445988764
73	C14	R1	7.51569983828404
73	C5	R1	7.12928301694497
73	C9	R1	7.43462822763672
73	C24	R1	7.20945336562895
73	C21	R1	7.16992500144231
73	C19	R1	7.4594316186373
73	C1	R1	7.29462074889163
73	C22	R1	7.3037807481771
73	C4	R1	7.37503943134692
73	C13	R1	7.44294349584873
73	C15	R1	7.4093909361377
73	C11	R1	7.15987133677839
73	C8	R1	7.33985000288462
73	C20	R1	7.09803208296053
74	C23	R1	7.45121111183233
74	C17	R1	7.467605550083
74	C12	R1	7.3037807481771
74	C10	R1	7.19967234483636
74	C3	R1	7.40087943628218
74	C14	R1	7.19967234483636
74	C5	R1	7.3037807481771
74	C24	R1	7.27612440527424
74	C6	R1	7.16992500144231
74	C21	R1	7.33985000288462
74	C19	R1	7.35755200461808
74	C1	R1	7.11894107272351
74	C22	R1	7.21916852046216
74	C4	R1	7.18982455888002
74	C13	R1	7.14974711950468
74	C18	R1	7.01122725542325
74	C15	R1	7.22881869049588
74	C11	R1	7.14974711950468
74	C16	R1	7.12928301694497
74	C8	R1	7.33091687811462
74	C20	R1	7.29462074889163
75	C17	R1	7.36632221424582
75	C12	R1	7.18982455888002
75	C10	R1	7.10852445677817
75	C3	R1	7.40087943628218
75	C14	R1	7.13955135239879
75	C5	R1	7.27612440527424
75	C9	R1	7.01122725542325
75	C24	R1	7.28540221886225
75	C6	R1	7.39231742277876
75	C21	R1	7.32192809488736
75	C1	R1	7.2667865406949
75	C22	R1	7.20945336562895
75	C4	R1	7.51569983828404
75	C15	R1	7.20945336562895
75	C11	R1	7.33985000288462
75	C16	R1	7.19967234483636
75	C8	R1	7.27612440527424
75	C20	R1	6.8073549220576
75	C7	R1	7.23840473932508
76	C23	R1	7.19967234483636
76	C17	R1	7.34872815423108
76	C12	R1	7.43462822763672
76	C10	R1	7.25738784269265
76	C3	R1	7.48381577726426
76	C14	R1	6.91886323727459
76	C9	R1	7.22881869049588
76	C24	R1	7.15987133677839
76	C6	R1	7.09803208296053
76	C21	R1	6.97727992349992
76	C22	R1	7.38370429247405
76	C4	R1	7.11894107272351
76	C13	R1	7.24792751344359
76	C18	R1	7
76	C15	R1	7.19967234483636
76	C11	R1	7.27612440527424
76	C16	R1	7.2667865406949
76	C8	R1	7.40087943628218
76	C20	R1	7.53915881110803
76	C7	R1	7.21916852046216
77	C23	R1	7.25738784269265
77	C17	R1	7.33985000288462
77	C10	R1	7.25738784269265
77	C3	R1	7.29462074889163
77	C5	R1	7.21916852046216
77	C9	R1	7.40087943628218
77	C24	R1	7.3037807481771
77	C6	R1	7.20945336562895
77	C21	R1	7.32192809488736
77	C19	R1	7.34872815423108
77	C1	R1	7.25738784269265
77	C22	R1	7.36632221424582
77	C4	R1	7.19967234483636
77	C18	R1	6.97727992349992
77	C15	R1	7.32192809488736
77	C11	R1	7.22881869049588
77	C16	R1	7.2667865406949
77	C8	R1	7.27612440527424
77	C20	R1	7.44294349584873
77	C7	R1	7.11894107272351
78	C23	R1	7.03342300153745
78	C17	R1	6.96578428466209
78	C12	R1	7.3037807481771
78	C10	R1	7.09803208296053
78	C14	R1	7.34872815423108
78	C5	R1	7.28540221886225
78	C9	R1	7.5077946401987
78	C6	R1	7.22881869049588
78	C21	R1	7.11894107272351
78	C19	R1	6.70043971814109
78	C1	R1	7.68650052718322
78	C22	R1	7.20945336562895
78	C4	R1	7.15987133677839
78	C13	R1	7.18982455888002
78	C18	R1	7.29462074889163
78	C15	R1	7.01122725542325
78	C11	R1	7.21916852046216
78	C16	R1	7.16992500144231
78	C8	R1	7.39231742277876
78	C20	R1	7.39231742277876
78	C7	R1	7.04439411935845
79	C23	R1	7.45121111183233
79	C17	R1	7.4594316186373
79	C12	R1	7.21916852046216
79	C10	R1	7.4093909361377
79	C3	R1	7.38370429247405
79	C14	R1	6.94251450533924
79	C5	R1	7.22881869049588
79	C9	R1	7.31288295528436
79	C24	R1	7.49185309632967
79	C6	R1	7.49185309632967
79	C21	R1	7.40087943628218
79	C19	R1	7.24792751344359
79	C1	R1	7.01122725542325
79	C22	R1	7.23840473932508
79	C4	R1	7.45121111183233
79	C13	R1	7.39231742277876
79	C18	R1	7.33091687811462
79	C15	R1	7.18982455888002
79	C11	R1	6.95419631038687
79	C16	R1	6.91886323727459
79	C8	R1	7.51569983828404
79	C20	R1	7.36632221424582
79	C7	R1	7.45121111183233
80	C23	R1	7.15987133677839
80	C17	R1	7.28540221886225
80	C12	R1	7.24792751344359
80	C10	R1	7.22881869049588
80	C3	R1	6.95419631038687
80	C14	R1	7.54689445988764
80	C5	R1	6.97727992349992
80	C9	R1	7.02236781302845
80	C24	R1	7.60733031374961
80	C6	R1	7.36632221424582
80	C21	R1	7.05528243550119
80	C19	R1	7.02236781302845
80	C1	R1	7.29462074889163
80	C22	R1	7.32192809488736
80	C4	R1	7.48381577726426
80	C13	R1	7.08746284125034
80	C18	R1	7.33985000288462
80	C15	R1	7.51569983828404
80	C11	R1	7.13955135239879
80	C16	R1	7.11894107272351
80	C8	R1	7.25738784269265
80	C20	R1	7.21916852046216
80	C7	R1	7.38370429247405
81	C23	R1	7.10852445677817
81	C17	R1	7.19967234483636
81	C12	R1	7.29462074889163
81	C10	R1	7.40087943628218
81	C3	R1	7.4178525148859
81	C14	R1	7.27612440527424
81	C5	R1	7.54689445988764
81	C9	R1	7.35755200461808
81	C24	R1	7.43462822763672
81	C6	R1	7.07681559705083
81	C21	R1	7.4594316186373
81	C19	R1	7.3037807481771
81	C1	R1	7.38370429247405
81	C22	R1	7.32192809488736
81	C13	R1	7.25738784269265
81	C18	R1	7.08746284125034
81	C15	R1	7.10852445677817
81	C11	R1	7.15987133677839
81	C16	R1	7.43462822763672
81	C8	R1	7.22881869049588
81	C20	R1	7.29462074889163
81	C7	R1	7.38370429247405
82	C23	R1	7.25738784269265
82	C17	R1	7.17990909001493
82	C12	R1	7.49185309632967
82	C10	R1	7.04439411935845
82	C3	R1	7.21916852046216
82	C14	R1	7.36632221424582
82	C5	R1	7.17990909001493
82	C9	R1	7.20945336562895
82	C6	R1	7.49185309632967
82	C19	R1	7.36632221424582
82	C1	R1	7.53138146051631
82	C22	R1	7.19967234483636
82	C4	R1	7.10852445677817
82	C13	R1	7.37503943134692
82	C18	R1	7.24792751344359
82	C15	R1	7.11894107272351
82	C11	R1	6.93073733756289
82	C16	R1	7
82	C8	R1	7.3037807481771
82	C20	R1	7.4594316186373
83	C23	R1	7.15987133677839
83	C12	R1	7.38370429247405
83	C10	R1	6.96578428466209
83	C3	R1	7.21916852046216
83	C14	R1	6.91886323727459
83	C5	R1	7.43462822763672
83	C9	R1	7.467605550083
83	C24	R1	7.19967234483636
83	C6	R1	7.14974711950468
83	C21	R1	7.28540221886225
83	C1	R1	7.06608919045777
83	C22	R1	7.58496250072116
83	C4	R1	7.12928301694497
83	C13	R1	7.31288295528436
83	C18	R1	7.17990909001493
83	C15	R1	7.36632221424582
83	C11	R1	6.82017896241519
83	C16	R1	7.43462822763672
83	C8	R1	7.31288295528436
83	C20	R1	7.24792751344359
83	C7	R1	7.12928301694497
84	C23	R1	7.01122725542325
84	C17	R1	7.14974711950468
84	C12	R1	7.49185309632967
84	C10	R1	7.15987133677839
84	C3	R1	7.48381577726426
84	C14	R1	7.14974711950468
84	C5	R1	7.28540221886225
84	C9	R1	7.43462822763672
84	C24	R1	7.56224242422107
84	C6	R1	7.35755200461808
84	C21	R1	7.32192809488736
84	C19	R1	7.08746284125034
84	C1	R1	7.4757334309664
84	C22	R1	7.51569983828404
84	C4	R1	7.38370429247405
84	C13	R1	7.40087943628218
84	C18	R1	7.34872815423108
84	C15	R1	7.23840473932508
84	C16	R1	7.16992500144231
84	C8	R1	7.37503943134692
84	C20	R1	7.40087943628218
84	C7	R1	7.25738784269265
85	C23	R1	7.13955135239879
85	C17	R1	7.39231742277876
85	C12	R1	7.35755200461808
85	C10	R1	7.48381577726426
85	C3	R1	7.37503943134692
85	C5	R1	7.467605550083
85	C9	R1	7.32192809488736
85	C24	R1	7.32192809488736
85	C6	R1	7.10852445677817
85	C21	R1	7.35755200461808
85	C19	R1	7.65821148275179
85	C1	R1	7.49185309632967
85	C22	R1	7.35755200461808
85	C4	R1	7.27612440527424
85	C13	R1	7.40087943628218
85	C18	R1	7.20945336562895
85	C15	R1	7.33091687811462
85	C11	R1	7.44294349584873
85	C16	R1	7.27612440527424
85	C8	R1	7
85	C20	R1	7.29462074889163
85	C7	R1	7.37503943134692
86	C23	R1	6.95419631038687
86	C17	R1	7.56985560833095
86	C12	R1	7.4262647547021
86	C10	R1	7.21916852046216
86	C3	R1	7.38370429247405
86	C14	R1	7.40087943628218
86	C5	R1	7.31288295528436
86	C9	R1	7.2667865406949
86	C24	R1	7.10852445677817
86	C6	R1	7.13955135239879
86	C19	R1	7.2667865406949
86	C1	R1	7.13955135239879
86	C22	R1	7.33985000288462
86	C4	R1	7.12928301694497
86	C13	R1	7.23840473932508
86	C18	R1	7.02236781302845
86	C15	R1	7.22881869049588
86	C11	R1	7.15987133677839
86	C16	R1	7.33091687811462
86	C20	R1	7.08746284125034
86	C7	R1	7.37503943134692
87	C23	R1	7.39231742277876
87	C17	R1	7.48381577726426
87	C12	R1	7.36632221424582
87	C10	R1	6.98868468677217
87	C3	R1	7.59991284218713
87	C14	R1	7.4757334309664
87	C5	R1	7.36632221424582
87	C9	R1	7.20945336562895
87	C24	R1	7.23840473932508
87	C6	R1	7.27612440527424
87	C21	R1	7.19967234483636
87	C19	R1	7.39231742277876
87	C1	R1	7.4594316186373
87	C22	R1	6.94251450533924
87	C4	R1	7.18982455888002
87	C13	R1	7.5077946401987
87	C18	R1	7.06608919045777
87	C15	R1	7.35755200461808
87	C11	R1	7.27612440527424
87	C16	R1	7.09803208296053
87	C8	R1	7.02236781302845
87	C20	R1	7.33985000288462
87	C7	R1	7.48381577726426
88	C23	R1	7.09803208296053
88	C12	R1	7.467605550083
88	C10	R1	7.19967234483636
88	C3	R1	7.467605550083
88	C14	R1	7.29462074889163
88	C5	R1	7.10852445677817
88	C9	R1	7.23840473932508
88	C24	R1	7.18982455888002
88	C6	R1	7.03342300153745
88	C21	R1	7.07681559705083
88	C19	R1	7.52356195605701
88	C1	R1	7.24792751344359
88	C22	R1	7.33985000288462
88	C4	R1	7.17990909001493
88	C13	R1	7.4262647547021
88	C18	R1	7.11894107272351
88	C15	R1	7.31288295528436
88	C11	R1	7.12928301694497
88	C16	R1	7.05528243550119
88	C8	R1	6.97727992349992
88	C20	R1	7.3037807481771
88	C7	R1	7.14974711950468
89	C23	R1	7.21916852046216
89	C17	R1	7.34872815423108
89	C12	R1	7.48381577726426
89	C10	R1	7.19967234483636
89	C3	R1	7.33091687811462
89	C14	R1	7.33985000288462
89	C5	R1	7.27612440527424
89	C9	R1	7.22881869049588
89	C21	R1	7.22881869049588
89	C19	R1	7.45121111183233
89	C1	R1	7.13955135239879
89	C22	R1	7.29462074889163
89	C4	R1	7.15987133677839
89	C13	R1	7.4178525148859
89	C18	R1	7.25738784269265
89	C15	R1	7.15987133677839
89	C16	R1	6.90689059560852
89	C8	R1	7.40087943628218
89	C7	R1	7.32192809488736
90	C23	R1	7.20945336562895
90	C17	R1	7.17990909001493
90	C12	R1	7.18982455888002
90	C10	R1	7.23840473932508
90	C3	R1	7.19967234483636
90	C5	R1	7.33985000288462
90	C24	R1	7.37503943134692
90	C6	R1	6.79441586635011
90	C19	R1	7.14974711950468
90	C1	R1	7.18982455888002
90	C22	R1	7.467605550083
90	C4	R1	7.49185309632967
90	C13	R1	6.91886323727459
90	C15	R1	7.38370429247405
90	C11	R1	7.17990909001493
90	C16	R1	6.8703647195834
90	C8	R1	7.44294349584873
90	C20	R1	6.85798099512757
91	C23	R1	7.18982455888002
91	C17	R1	7.11894107272351
91	C12	R1	7.29462074889163
91	C10	R1	7.27612440527424
91	C3	R1	7.38370429247405
91	C14	R1	7.27612440527424
91	C5	R1	7.21916852046216
91	C9	R1	7.35755200461808
91	C6	R1	7.15987133677839
91	C21	R1	7.22881869049588
91	C19	R1	7.20945336562895
91	C1	R1	7.25738784269265
91	C4	R1	7.57742882803575
91	C13	R1	7.23840473932508
91	C18	R1	7.24792751344359
91	C15	R1	7.15987133677839
91	C11	R1	7.24792751344359
91	C16	R1	7.3037807481771
91	C8	R1	7.44294349584873
91	C20	R1	7.44294349584873
91	C7	R1	7.22881869049588
92	C23	R1	7.43462822763672
92	C17	R1	7.24792751344359
92	C12	R1	7.09803208296053
92	C10	R1	7.10852445677817
92	C3	R1	7.33091687811462
92	C14	R1	6.88264304936184
92	C5	R1	7.22881869049588
92	C9	R1	7.45121111183233
92	C24	R1	7.5077946401987
92	C6	R1	7.23840473932508
92	C21	R1	7.28540221886225
92	C19	R1	7.40087943628218
92	C1	R1	7.12928301694497
92	C22	R1	7.33985000288462
92	C4	R1	7.17990909001493
92	C13	R1	7.4093909361377
92	C18	R1	7.27612440527424
92	C15	R1	7.02236781302845
92	C11	R1	7.48381577726426
92	C8	R1	7.52356195605701
92	C20	R1	7.35755200461808
92	C7	R1	7.37503943134692
93	C23	R1	7.22881869049588
93	C17	R1	7.37503943134692
93	C12	R1	7.3037807481771
93	C10	R1	7.40087943628218
93	C3	R1	7.18982455888002
93	C14	R1	7.35755200461808
93	C5	R1	7.4757334309664
93	C9	R1	7.20945336562895
93	C24	R1	7.16992500144231
93	C6	R1	6.94251450533924
93	C21	R1	7.36632221424582
93	C19	R1	7.4093909361377
93	C1	R1	7.44294349584873
93	C4	R1	7.49185309632967
93	C13	R1	7.11894107272351
93	C18	R1	7.4178525148859
93	C15	R1	6.97727992349992
93	C11	R1	7.31288295528436
93	C16	R1	7.25738784269265
93	C8	R1	7.31288295528436
93	C20	R1	7.34872815423108
93	C7	R1	6.96578428466209
94	C23	R1	7.24792751344359
94	C17	R1	7.3037807481771
94	C12	R1	7.25738784269265
94	C10	R1	7.06608919045777
94	C3	R1	7.27612440527424
94	C14	R1	7.51569983828404
94	C5	R1	7
94	C9	R1	7.24792751344359
94	C24	R1	7.4178525148859
94	C6	R1	7.09803208296053
94	C21	R1	7.21916852046216
94	C19	R1	7.23840473932508
94	C1	R1	7.23840473932508
94	C22	R1	7.05528243550119
94	C4	R1	7.15987133677839
94	C13	R1	6.97727992349992
94	C18	R1	7.33985000288462
94	C15	R1	6.71424551766612
94	C11	R1	7.14974711950468
94	C16	R1	7.2667865406949
94	C8	R1	7.34872815423108
94	C20	R1	7.21916852046216
95	C23	R1	7.39231742277876
95	C17	R1	7.49984588708321
95	C12	R1	7.52356195605701
95	C10	R1	7.54689445988764
95	C3	R1	7.33091687811462
95	C14	R1	7.45121111183233
95	C9	R1	7.59245703726808
95	C24	R1	7.33985000288462
95	C6	R1	7.12928301694497
95	C21	R1	7.10852445677817
95	C1	R1	7.28540221886225
95	C22	R1	7.467605550083
95	C4	R1	7.20945336562895
95	C13	R1	7.4594316186373
95	C18	R1	7.06608919045777
95	C15	R1	7.38370429247405
95	C11	R1	7.09803208296053
95	C16	R1	7.14974711950468
95	C8	R1	6.97727992349992
95	C20	R1	7.49984588708321
95	C7	R1	7.2667865406949
96	C23	R1	7.4093909361377
96	C17	R1	7.35755200461808
96	C12	R1	7.27612440527424
96	C10	R1	7.45121111183233
96	C3	R1	7.01122725542325
96	C14	R1	7.12928301694497
96	C5	R1	7.34872815423108
96	C9	R1	7.28540221886225
96	C24	R1	7.28540221886225
96	C6	R1	7.44294349584873
96	C21	R1	7.19967234483636
96	C19	R1	7.13955135239879
96	C1	R1	7.24792751344359
96	C22	R1	7.14974711950468
96	C13	R1	7.4093909361377
96	C18	R1	7.40087943628218
96	C15	R1	7.27612440527424
96	C11	R1	7.07681559705083
96	C16	R1	6.97727992349992
96	C8	R1	7.20945336562895
96	C20	R1	7.3037807481771
96	C7	R1	7.4178525148859
97	C23	R1	7.14974711950468
97	C17	R1	7.52356195605701
97	C12	R1	7.36632221424582
97	C10	R1	7.16992500144231
[truncated: 14,644 more rows]
