# Supplementary material for: Stochastic modelling of single-cell gene expression adaptation reveals non-genomic contribution to evolution of tumor subclones
Source: bioRxiv. 2024 Apr 20:2024.04.17.588869. Preprint. [Version 1] doi: 10.1101/2024.04.17.588869 (PMC11071284; doi:10.1101/2024.04.17.588869)
Supplement: Supplement 2 [file media-2.zip › Supplementary Files/Simulated Data/Adaptive_Simulation/tr_1.06_sq_15_r_200_a_.125.csv]

gene	species	replicate	exprval
1	C23	R1	7.15987133677839
1	C17	R1	6.96578428466209
1	C12	R1	7.4178525148859
1	C10	R1	7.34872815423108
1	C14	R1	7.33985000288462
1	C5	R1	7.13955135239879
1	C9	R1	7.16992500144231
1	C24	R1	6.79441586635011
1	C6	R1	7.3037807481771
1	C21	R1	7.14974711950468
1	C1	R1	7.32192809488736
1	C22	R1	7.40087943628218
1	C4	R1	7.31288295528436
1	C13	R1	7.4178525148859
1	C18	R1	7.17990909001493
1	C15	R1	7.11894107272351
1	C11	R1	7.02236781302845
1	C16	R1	6.91886323727459
1	C8	R1	6.90689059560852
1	C20	R1	7.33985000288462
1	C7	R1	7.33985000288462
2	C17	R1	7.20945336562895
2	C12	R1	7.34872815423108
2	C10	R1	7.25738784269265
2	C3	R1	7.467605550083
2	C14	R1	7.4093909361377
2	C5	R1	7.49185309632967
2	C9	R1	7.31288295528436
2	C24	R1	7.36632221424582
2	C6	R1	7.21916852046216
2	C21	R1	7.12928301694497
2	C19	R1	7.09803208296053
2	C1	R1	7.31288295528436
2	C22	R1	7.5077946401987
2	C4	R1	7.4262647547021
2	C13	R1	7.467605550083
2	C18	R1	7.38370429247405
2	C11	R1	7.2667865406949
2	C16	R1	7.27612440527424
2	C8	R1	7.35755200461808
2	C20	R1	7.39231742277876
2	C7	R1	7.32192809488736
3	C23	R1	7.32192809488736
3	C17	R1	7.4178525148859
3	C12	R1	7.02236781302845
3	C10	R1	7.01122725542325
3	C3	R1	7.22881869049588
3	C14	R1	7.21916852046216
3	C5	R1	7.25738784269265
3	C9	R1	7.08746284125034
3	C24	R1	7.57742882803575
3	C6	R1	7.04439411935845
3	C21	R1	7.5077946401987
3	C19	R1	7.21916852046216
3	C1	R1	7.54689445988764
3	C22	R1	7.23840473932508
3	C4	R1	7.22881869049588
3	C13	R1	7.49984588708321
3	C18	R1	7.08746284125034
3	C15	R1	7.25738784269265
3	C11	R1	6.91886323727459
3	C16	R1	7.15987133677839
3	C8	R1	7.4262647547021
3	C20	R1	7.51569983828404
3	C7	R1	7.5077946401987
4	C23	R1	7.18982455888002
4	C17	R1	7.27612440527424
4	C10	R1	7.21916852046216
4	C3	R1	7.20945336562895
4	C14	R1	7.09803208296053
4	C5	R1	7.14974711950468
4	C9	R1	7.4093909361377
4	C24	R1	7.11894107272351
4	C6	R1	7.48381577726426
4	C21	R1	7.34872815423108
4	C19	R1	7.29462074889163
4	C1	R1	7.51569983828404
4	C22	R1	7.04439411935845
4	C4	R1	7.19967234483636
4	C13	R1	7.78790255939143
4	C18	R1	7.54689445988764
4	C15	R1	7.38370429247405
4	C11	R1	6.88264304936184
4	C16	R1	7.24792751344359
4	C8	R1	7.49984588708321
4	C20	R1	7.72109918870719
4	C7	R1	7.4594316186373
5	C23	R1	6.94251450533924
5	C17	R1	7.21916852046216
5	C10	R1	7.21916852046216
5	C3	R1	7.49984588708321
5	C14	R1	7.59245703726808
5	C5	R1	7.2667865406949
5	C9	R1	7.33091687811462
5	C24	R1	7.3037807481771
5	C6	R1	7.39231742277876
5	C21	R1	7.37503943134692
5	C19	R1	7.14974711950468
5	C1	R1	7.35755200461808
5	C22	R1	7.2667865406949
5	C4	R1	7.17990909001493
5	C13	R1	6.96578428466209
5	C18	R1	7.38370429247405
5	C15	R1	7.24792751344359
5	C11	R1	7.23840473932508
5	C16	R1	7.31288295528436
5	C8	R1	7.11894107272351
5	C7	R1	7.39231742277876
6	C23	R1	7.40087943628218
6	C10	R1	7.28540221886225
6	C3	R1	7.27612440527424
6	C14	R1	7.467605550083
6	C5	R1	7.34872815423108
6	C9	R1	7.20945336562895
6	C24	R1	7.20945336562895
6	C6	R1	7.10852445677817
6	C21	R1	7.35755200461808
6	C19	R1	7.08746284125034
6	C1	R1	7.15987133677839
6	C22	R1	7.33091687811462
6	C4	R1	7.03342300153745
6	C13	R1	7.3037807481771
6	C18	R1	6.94251450533924
6	C16	R1	7.44294349584873
6	C8	R1	7.39231742277876
6	C20	R1	7.44294349584873
7	C23	R1	7.3037807481771
7	C17	R1	7.49984588708321
7	C12	R1	7.32192809488736
7	C10	R1	7.37503943134692
7	C3	R1	7.31288295528436
7	C14	R1	7.27612440527424
7	C5	R1	7.467605550083
7	C24	R1	7.2667865406949
7	C6	R1	7.48381577726426
7	C21	R1	7.25738784269265
7	C19	R1	7.32192809488736
7	C1	R1	7.32192809488736
7	C22	R1	7.13955135239879
7	C4	R1	7.21916852046216
7	C13	R1	7.2667865406949
7	C18	R1	7.02236781302845
7	C15	R1	7.49984588708321
7	C11	R1	7.07681559705083
7	C16	R1	7.33091687811462
7	C8	R1	7.21916852046216
7	C20	R1	7.31288295528436
7	C7	R1	7.14974711950468
8	C23	R1	7.17990909001493
8	C12	R1	7.32192809488736
8	C10	R1	7.32192809488736
8	C3	R1	7.33091687811462
8	C14	R1	7.27612440527424
8	C5	R1	7.19967234483636
8	C9	R1	7.33091687811462
8	C24	R1	7.24792751344359
8	C6	R1	7.34872815423108
8	C21	R1	7.29462074889163
8	C19	R1	6.96578428466209
8	C1	R1	6.90689059560852
8	C22	R1	7.11894107272351
8	C4	R1	7.44294349584873
8	C13	R1	7.31288295528436
8	C18	R1	7.19967234483636
8	C15	R1	7.21916852046216
8	C11	R1	7.56224242422107
8	C16	R1	6.97727992349992
8	C20	R1	7.02236781302845
8	C7	R1	7.45121111183233
9	C23	R1	7.4178525148859
9	C3	R1	7.3037807481771
9	C14	R1	7.16992500144231
9	C5	R1	7.4178525148859
9	C9	R1	7.53138146051631
9	C24	R1	7.20945336562895
9	C6	R1	7.32192809488736
9	C21	R1	7.33985000288462
9	C19	R1	7.56224242422107
9	C1	R1	7.49984588708321
9	C22	R1	7.33091687811462
9	C13	R1	7.28540221886225
9	C18	R1	6.96578428466209
9	C15	R1	7.20945336562895
9	C11	R1	7.33091687811462
9	C16	R1	7.11894107272351
9	C8	R1	7.37503943134692
9	C20	R1	7.25738784269265
9	C7	R1	7.16992500144231
10	C23	R1	7.49185309632967
10	C17	R1	7.25738784269265
10	C10	R1	7.49185309632967
10	C3	R1	6.98868468677217
10	C14	R1	7.4262647547021
10	C5	R1	7.22881869049588
10	C24	R1	6.98868468677217
10	C6	R1	7.05528243550119
10	C21	R1	7.07681559705083
10	C19	R1	7.13955135239879
10	C22	R1	7
10	C13	R1	7.22881869049588
10	C18	R1	7.02236781302845
10	C16	R1	7.04439411935845
10	C8	R1	7.21916852046216
10	C20	R1	7.22881869049588
10	C7	R1	7.29462074889163
11	C23	R1	7.2667865406949
11	C17	R1	7.35755200461808
11	C12	R1	7.4757334309664
11	C10	R1	7.36632221424582
11	C3	R1	7.25738784269265
11	C9	R1	7.11894107272351
11	C6	R1	7.19967234483636
11	C21	R1	7.3037807481771
11	C19	R1	7.38370429247405
11	C1	R1	7.17990909001493
11	C22	R1	7.49185309632967
11	C18	R1	6.89481776330794
11	C15	R1	7.10852445677817
11	C11	R1	7.29462074889163
11	C16	R1	7.3037807481771
11	C8	R1	7.27612440527424
11	C20	R1	7.09803208296053
11	C7	R1	7.57742882803575
12	C23	R1	7.01122725542325
12	C17	R1	7.33985000288462
12	C12	R1	7.04439411935845
12	C10	R1	7.33985000288462
12	C14	R1	7.44294349584873
12	C5	R1	7.13955135239879
12	C9	R1	7.32192809488736
12	C24	R1	7.3037807481771
12	C6	R1	7.37503943134692
12	C21	R1	7.03342300153745
12	C19	R1	7.16992500144231
12	C1	R1	7.29462074889163
12	C22	R1	7.22881869049588
12	C4	R1	7.10852445677817
12	C18	R1	7.12928301694497
12	C15	R1	7.22881869049588
12	C11	R1	6.85798099512757
12	C16	R1	6.97727992349992
12	C8	R1	7.11894107272351
12	C20	R1	6.98868468677217
12	C7	R1	6.85798099512757
13	C17	R1	7.33985000288462
13	C12	R1	7.34872815423108
13	C10	R1	7.65821148275179
13	C3	R1	7.19967234483636
13	C14	R1	7.467605550083
13	C5	R1	7.45121111183233
13	C9	R1	7.3037807481771
13	C24	R1	7.33985000288462
13	C6	R1	6.94251450533924
13	C21	R1	7.4594316186373
13	C19	R1	7.48381577726426
13	C1	R1	7.49185309632967
13	C22	R1	7.31288295528436
13	C4	R1	7.11894107272351
13	C13	R1	7.35755200461808
13	C18	R1	7.02236781302845
13	C15	R1	7.18982455888002
13	C11	R1	7
13	C16	R1	7.14974711950468
13	C7	R1	7.21916852046216
14	C23	R1	7.36632221424582
14	C17	R1	7.29462074889163
14	C12	R1	7.25738784269265
14	C10	R1	7.09803208296053
14	C3	R1	7.21916852046216
14	C5	R1	7.4178525148859
14	C24	R1	7.38370429247405
14	C6	R1	7.21916852046216
14	C21	R1	7.24792751344359
14	C19	R1	7.09803208296053
14	C1	R1	7.4093909361377
14	C22	R1	7.10852445677817
14	C13	R1	6.8073549220576
14	C18	R1	7.31288295528436
14	C15	R1	7.39231742277876
14	C11	R1	7.11894107272351
14	C16	R1	7.4178525148859
14	C20	R1	7.24792751344359
14	C7	R1	7.08746284125034
15	C23	R1	7.4093909361377
15	C17	R1	7.34872815423108
15	C12	R1	7.5077946401987
15	C10	R1	7.27612440527424
15	C3	R1	7.4594316186373
15	C14	R1	7.29462074889163
15	C5	R1	7.23840473932508
15	C9	R1	6.91886323727459
15	C24	R1	7.12928301694497
15	C6	R1	7.52356195605701
15	C21	R1	7.14974711950468
15	C1	R1	7.13955135239879
15	C22	R1	6.98868468677217
15	C4	R1	7.45121111183233
15	C13	R1	7.03342300153745
15	C18	R1	7.17990909001493
15	C15	R1	7.36632221424582
15	C16	R1	7.4093909361377
15	C8	R1	7.38370429247405
15	C20	R1	7.4093909361377
16	C23	R1	7.55458885167764
16	C17	R1	7.35755200461808
16	C12	R1	7.33985000288462
16	C10	R1	7.57742882803575
16	C3	R1	7.12928301694497
16	C14	R1	7.4178525148859
16	C5	R1	7.4093909361377
16	C9	R1	7.23840473932508
16	C6	R1	6.85798099512757
16	C21	R1	7.5077946401987
16	C19	R1	7.48381577726426
16	C1	R1	7.12928301694497
16	C22	R1	6.93073733756289
16	C4	R1	7.07681559705083
16	C13	R1	7.31288295528436
16	C18	R1	7.36632221424582
16	C15	R1	7.08746284125034
16	C11	R1	7
16	C16	R1	6.88264304936184
16	C8	R1	7.4093909361377
16	C20	R1	7.4594316186373
16	C7	R1	7.3037807481771
17	C23	R1	7.11894107272351
17	C17	R1	7.31288295528436
17	C12	R1	7.09803208296053
17	C10	R1	7.21916852046216
17	C3	R1	7.34872815423108
17	C14	R1	6.91886323727459
17	C5	R1	6.97727992349992
17	C9	R1	7.56985560833095
17	C24	R1	7.32192809488736
17	C6	R1	7.17990909001493
17	C21	R1	7.38370429247405
17	C19	R1	7.4757334309664
17	C1	R1	7.2667865406949
17	C22	R1	6.96578428466209
17	C4	R1	7.22881869049588
17	C13	R1	7.15987133677839
17	C18	R1	7.59245703726808
17	C11	R1	7.23840473932508
17	C16	R1	7.23840473932508
17	C8	R1	6.95419631038687
17	C20	R1	7.19967234483636
17	C7	R1	7.27612440527424
18	C23	R1	7.5077946401987
18	C17	R1	7.48381577726426
18	C12	R1	7.06608919045777
18	C10	R1	7.24792751344359
18	C14	R1	7.33985000288462
18	C5	R1	7.21916852046216
18	C9	R1	6.89481776330794
18	C6	R1	7.467605550083
18	C21	R1	6.98868468677217
18	C19	R1	7.29462074889163
18	C1	R1	7.2667865406949
18	C22	R1	7.23840473932508
18	C13	R1	7.29462074889163
18	C18	R1	7.03342300153745
18	C15	R1	7.34872815423108
18	C11	R1	7.03342300153745
18	C16	R1	7.12928301694497
18	C8	R1	7.45121111183233
18	C20	R1	7.37503943134692
18	C7	R1	7
19	C23	R1	7.08746284125034
19	C17	R1	7.08746284125034
19	C12	R1	7.18982455888002
19	C10	R1	7.35755200461808
19	C3	R1	7.23840473932508
19	C14	R1	7.18982455888002
19	C5	R1	6.94251450533924
19	C9	R1	7.24792751344359
19	C24	R1	7.33091687811462
19	C6	R1	7.17990909001493
19	C21	R1	7.62935662007961
19	C19	R1	7.05528243550119
19	C1	R1	7.27612440527424
19	C22	R1	7.13955135239879
19	C4	R1	7.13955135239879
19	C13	R1	7.3037807481771
19	C11	R1	7.51569983828404
19	C16	R1	7.13955135239879
19	C8	R1	7.19967234483636
19	C20	R1	7.2667865406949
20	C23	R1	7.13955135239879
20	C17	R1	7.35755200461808
20	C12	R1	7.4093909361377
20	C10	R1	7.18982455888002
20	C3	R1	7.34872815423108
20	C14	R1	7.4262647547021
20	C5	R1	7.17990909001493
20	C9	R1	7.43462822763672
20	C24	R1	7.27612440527424
20	C6	R1	7.18982455888002
20	C21	R1	7.3037807481771
20	C1	R1	7.4178525148859
20	C22	R1	7.16992500144231
20	C4	R1	7.40087943628218
20	C13	R1	7.44294349584873
20	C18	R1	7.5077946401987
20	C15	R1	7.64385618977472
20	C11	R1	7.07681559705083
20	C16	R1	7.04439411935845
20	C8	R1	7.4093909361377
20	C20	R1	7.25738784269265
20	C7	R1	7.33091687811462
21	C23	R1	7.467605550083
21	C17	R1	7.34872815423108
21	C12	R1	7.467605550083
21	C10	R1	7.24792751344359
21	C3	R1	7.5077946401987
21	C14	R1	7.18982455888002
21	C5	R1	7.23840473932508
21	C9	R1	7.18982455888002
21	C24	R1	7.39231742277876
21	C6	R1	7.29462074889163
21	C21	R1	7.4093909361377
21	C19	R1	7.19967234483636
21	C1	R1	7.467605550083
21	C22	R1	7.27612440527424
21	C4	R1	7.40087943628218
21	C13	R1	7.24792751344359
21	C18	R1	7.56985560833095
21	C15	R1	7.20945336562895
21	C11	R1	7.20945336562895
21	C16	R1	6.79441586635011
21	C8	R1	7.02236781302845
21	C20	R1	6.95419631038687
21	C7	R1	7.35755200461808
22	C23	R1	7.28540221886225
22	C12	R1	7.09803208296053
22	C14	R1	7.22881869049588
22	C5	R1	7.58496250072116
22	C9	R1	7.56985560833095
22	C24	R1	7.18982455888002
22	C6	R1	7.467605550083
22	C21	R1	7.40087943628218
22	C19	R1	7.49185309632967
22	C1	R1	6.95419631038687
22	C22	R1	7.18982455888002
22	C4	R1	7.33091687811462
22	C18	R1	7.22881869049588
22	C15	R1	7.54689445988764
22	C11	R1	7.19967234483636
22	C16	R1	7.03342300153745
22	C8	R1	7.61470984411521
22	C7	R1	7.4093909361377
23	C23	R1	7.10852445677817
23	C12	R1	7.22881869049588
23	C10	R1	7.22881869049588
23	C3	R1	7.08746284125034
23	C14	R1	7.35755200461808
23	C5	R1	7.14974711950468
23	C9	R1	7.5077946401987
23	C6	R1	7.29462074889163
23	C19	R1	7.06608919045777
23	C1	R1	7.39231742277876
23	C22	R1	7.33985000288462
23	C4	R1	7.16992500144231
23	C13	R1	7.31288295528436
23	C18	R1	6.82017896241519
23	C15	R1	7.31288295528436
23	C8	R1	7.48381577726426
23	C20	R1	7.58496250072116
23	C7	R1	7.15987133677839
24	C23	R1	7.03342300153745
24	C17	R1	7.43462822763672
24	C10	R1	7.37503943134692
24	C3	R1	7.19967234483636
24	C14	R1	7.34872815423108
24	C5	R1	7.4178525148859
24	C9	R1	7.31288295528436
24	C24	R1	7.12928301694497
24	C6	R1	7.05528243550119
24	C21	R1	7.39231742277876
24	C19	R1	7.4594316186373
24	C1	R1	7.45121111183233
24	C22	R1	7.23840473932508
24	C4	R1	7.08746284125034
24	C13	R1	7.40087943628218
24	C18	R1	6.91886323727459
24	C15	R1	7.17990909001493
24	C11	R1	7.01122725542325
24	C16	R1	7.13955135239879
24	C8	R1	7.18982455888002
24	C20	R1	7.25738784269265
24	C7	R1	7.01122725542325
25	C17	R1	6.98868468677217
25	C12	R1	6.94251450533924
25	C10	R1	7.21916852046216
25	C3	R1	7.4262647547021
25	C14	R1	7.10852445677817
25	C5	R1	7.15987133677839
25	C9	R1	7.4594316186373
25	C24	R1	7.09803208296053
25	C6	R1	7.4594316186373
25	C19	R1	7.39231742277876
25	C1	R1	7.20945336562895
25	C22	R1	7.3037807481771
25	C13	R1	7.16992500144231
25	C18	R1	6.98868468677217
25	C15	R1	7.48381577726426
25	C11	R1	7.29462074889163
25	C16	R1	6.96578428466209
25	C8	R1	7.39231742277876
25	C20	R1	7.20945336562895
25	C7	R1	7.37503943134692
26	C23	R1	7.24792751344359
26	C17	R1	7.43462822763672
26	C12	R1	7.40087943628218
26	C10	R1	7.25738784269265
26	C3	R1	7.4093909361377
26	C14	R1	7.37503943134692
26	C5	R1	7.3037807481771
26	C9	R1	7.58496250072116
26	C24	R1	7.2667865406949
26	C6	R1	7.18982455888002
26	C21	R1	7.33985000288462
26	C19	R1	7.20945336562895
26	C1	R1	7.39231742277876
26	C22	R1	6.97727992349992
26	C4	R1	7.21916852046216
26	C13	R1	7.53915881110803
26	C18	R1	7.3037807481771
26	C15	R1	7.27612440527424
26	C11	R1	6.62935662007961
26	C16	R1	7.08746284125034
26	C8	R1	7.38370429247405
26	C7	R1	7.13955135239879
27	C17	R1	7.3037807481771
27	C12	R1	7.40087943628218
27	C10	R1	7.51569983828404
27	C3	R1	7.06608919045777
27	C14	R1	7.32192809488736
27	C24	R1	7.33985000288462
27	C21	R1	7.467605550083
27	C19	R1	6.95419631038687
27	C1	R1	7.44294349584873
27	C22	R1	7.24792751344359
27	C4	R1	7.17990909001493
27	C13	R1	7.48381577726426
27	C18	R1	7.37503943134692
27	C15	R1	7.02236781302845
27	C11	R1	7.24792751344359
27	C16	R1	7.2667865406949
27	C20	R1	7.4178525148859
27	C7	R1	7.3037807481771
28	C23	R1	7.24792751344359
28	C17	R1	7.3037807481771
28	C12	R1	7.53915881110803
28	C10	R1	7.39231742277876
28	C3	R1	7.2667865406949
28	C14	R1	7.23840473932508
28	C5	R1	7.22881869049588
28	C9	R1	7.28540221886225
28	C24	R1	7.49984588708321
28	C6	R1	7.06608919045777
28	C19	R1	7.64385618977472
28	C1	R1	7.11894107272351
28	C22	R1	7.34872815423108
28	C13	R1	7.2667865406949
28	C18	R1	7.02236781302845
28	C15	R1	7.58496250072116
28	C11	R1	6.93073733756289
28	C8	R1	7.32192809488736
28	C20	R1	7.4178525148859
28	C7	R1	7.01122725542325
29	C23	R1	7.57742882803575
29	C17	R1	7.21916852046216
29	C12	R1	7.28540221886225
29	C10	R1	7.18982455888002
29	C3	R1	7.36632221424582
29	C5	R1	7.35755200461808
29	C9	R1	7.31288295528436
29	C6	R1	7.32192809488736
29	C21	R1	7.53138146051631
29	C19	R1	7.48381577726426
29	C1	R1	7.31288295528436
29	C22	R1	7.4262647547021
29	C4	R1	7.21916852046216
29	C13	R1	7.32192809488736
29	C18	R1	7.53138146051631
29	C15	R1	7.17990909001493
29	C11	R1	7.29462074889163
29	C16	R1	7.21916852046216
29	C8	R1	7.4178525148859
29	C20	R1	7.14974711950468
29	C7	R1	7.39231742277876
30	C23	R1	7.17990909001493
30	C17	R1	7.4093909361377
30	C12	R1	7.31288295528436
30	C10	R1	7.3037807481771
30	C3	R1	7.21916852046216
30	C14	R1	7.11894107272351
30	C5	R1	6.83289001416474
30	C9	R1	7.23840473932508
30	C24	R1	6.98868468677217
30	C6	R1	7.24792751344359
30	C21	R1	7.4093909361377
30	C1	R1	7.07681559705083
30	C22	R1	7.35755200461808
30	C4	R1	7.39231742277876
30	C13	R1	7.45121111183233
30	C18	R1	7.39231742277876
30	C15	R1	7.29462074889163
30	C11	R1	7.39231742277876
30	C16	R1	7.36632221424582
30	C8	R1	7.27612440527424
30	C20	R1	7.10852445677817
30	C7	R1	7.11894107272351
31	C17	R1	7.35755200461808
31	C12	R1	7.23840473932508
31	C10	R1	7.51569983828404
31	C3	R1	7.25738784269265
31	C14	R1	7.33091687811462
31	C5	R1	7.08746284125034
31	C9	R1	7.20945336562895
31	C24	R1	7.2667865406949
31	C6	R1	7.49984588708321
31	C19	R1	7.11894107272351
31	C1	R1	7.29462074889163
31	C22	R1	7.28540221886225
31	C4	R1	7.49185309632967
31	C13	R1	7.40087943628218
31	C18	R1	7.64385618977472
31	C15	R1	7.45121111183233
31	C16	R1	6.95419631038687
31	C8	R1	7.39231742277876
31	C20	R1	7.29462074889163
32	C23	R1	7.16992500144231
32	C17	R1	7.4757334309664
32	C12	R1	7.56224242422107
32	C3	R1	7.22881869049588
32	C14	R1	7.05528243550119
32	C5	R1	7.24792751344359
32	C9	R1	7.44294349584873
32	C24	R1	7.12928301694497
32	C6	R1	7.40087943628218
32	C21	R1	7.22881869049588
32	C19	R1	7.02236781302845
32	C1	R1	7.24792751344359
32	C22	R1	7.3037807481771
32	C4	R1	7.59991284218713
32	C13	R1	7.13955135239879
32	C18	R1	7.33091687811462
32	C15	R1	7.09803208296053
32	C11	R1	7.33985000288462
32	C16	R1	7.12928301694497
32	C8	R1	7.05528243550119
32	C20	R1	7.22881869049588
32	C7	R1	7.40087943628218
33	C23	R1	7.18982455888002
33	C12	R1	6.97727992349992
33	C10	R1	7.09803208296053
33	C3	R1	7.48381577726426
33	C14	R1	7.44294349584873
33	C5	R1	7.08746284125034
33	C9	R1	7.01122725542325
33	C24	R1	6.70043971814109
33	C6	R1	7.24792751344359
33	C21	R1	7.10852445677817
33	C19	R1	7.02236781302845
33	C1	R1	7.33091687811462
33	C22	R1	7.09803208296053
33	C4	R1	7.2667865406949
33	C13	R1	7.20945336562895
33	C18	R1	7.08746284125034
33	C15	R1	7.07681559705083
33	C11	R1	7.28540221886225
33	C16	R1	7.09803208296053
33	C8	R1	7.34872815423108
33	C20	R1	7.09803208296053
33	C7	R1	7.13955135239879
34	C23	R1	7.22881869049588
34	C17	R1	7.4757334309664
34	C12	R1	7.02236781302845
34	C10	R1	7.29462074889163
34	C3	R1	7.33985000288462
34	C14	R1	7.16992500144231
34	C5	R1	7.48381577726426
34	C9	R1	7.25738784269265
34	C24	R1	7.20945336562895
34	C6	R1	7.05528243550119
34	C21	R1	7
34	C19	R1	7.44294349584873
34	C1	R1	7.45121111183233
34	C22	R1	7.35755200461808
34	C4	R1	7.54689445988764
34	C13	R1	7.14974711950468
34	C18	R1	7.24792751344359
34	C15	R1	6.96578428466209
34	C11	R1	7.31288295528436
34	C16	R1	7.52356195605701
34	C8	R1	7.19967234483636
34	C20	R1	7.57742882803575
34	C7	R1	7.29462074889163
35	C23	R1	7.44294349584873
35	C17	R1	7.39231742277876
35	C12	R1	7.12928301694497
35	C10	R1	7.49984588708321
35	C3	R1	7.19967234483636
35	C14	R1	7.67948009950545
35	C5	R1	7.17990909001493
35	C24	R1	6.90689059560852
35	C6	R1	7.49984588708321
35	C21	R1	7.33091687811462
35	C19	R1	7.06608919045777
35	C1	R1	7.7279204545632
35	C22	R1	7.06608919045777
35	C4	R1	7.25738784269265
35	C13	R1	7.4093909361377
35	C18	R1	7.2667865406949
35	C15	R1	6.94251450533924
35	C11	R1	7.15987133677839
35	C16	R1	7.11894107272351
35	C20	R1	7.33985000288462
35	C7	R1	7.16992500144231
36	C23	R1	7.53138146051631
36	C17	R1	7.33091687811462
36	C12	R1	7.27612440527424
36	C10	R1	7.11894107272351
36	C3	R1	7.24792751344359
36	C14	R1	7.20945336562895
36	C9	R1	7.19967234483636
36	C24	R1	7.45121111183233
36	C6	R1	7.6724253419715
36	C19	R1	6.83289001416474
36	C1	R1	7.48381577726426
36	C22	R1	7.17990909001493
36	C13	R1	7.19967234483636
36	C18	R1	7.16992500144231
36	C15	R1	7.29462074889163
36	C11	R1	7.29462074889163
36	C8	R1	7.19967234483636
36	C20	R1	7.18982455888002
36	C7	R1	7.51569983828404
37	C23	R1	7.36632221424582
37	C17	R1	7.4757334309664
37	C12	R1	7.18982455888002
37	C10	R1	7.15987133677839
37	C3	R1	7.01122725542325
37	C14	R1	7.21916852046216
37	C5	R1	7.12928301694497
37	C9	R1	7.60733031374961
37	C24	R1	7.19967234483636
37	C6	R1	7.08746284125034
37	C21	R1	7.33985000288462
37	C19	R1	7.4262647547021
37	C22	R1	7.29462074889163
37	C4	R1	7.2667865406949
37	C13	R1	7.18982455888002
37	C18	R1	7.40087943628218
37	C15	R1	7.27612440527424
37	C16	R1	7.18982455888002
37	C7	R1	7.05528243550119
38	C23	R1	7.51569983828404
38	C17	R1	7.22881869049588
38	C10	R1	7.14974711950468
38	C3	R1	7.13955135239879
38	C14	R1	7.08746284125034
38	C9	R1	7.19967234483636
38	C24	R1	7.02236781302845
38	C6	R1	7.39231742277876
38	C19	R1	7.4178525148859
38	C1	R1	7.35755200461808
38	C4	R1	7.31288295528436
38	C13	R1	7.40087943628218
38	C15	R1	7.37503943134692
38	C11	R1	6.94251450533924
38	C16	R1	7.01122725542325
38	C8	R1	7.25738784269265
38	C20	R1	7.08746284125034
38	C7	R1	7.3037807481771
39	C23	R1	7.2667865406949
39	C12	R1	7.57742882803575
39	C10	R1	7.39231742277876
39	C3	R1	7.13955135239879
39	C14	R1	7.06608919045777
39	C5	R1	7.33985000288462
39	C24	R1	7.2667865406949
39	C6	R1	7.25738784269265
39	C21	R1	7.10852445677817
39	C19	R1	7.15987133677839
39	C1	R1	7.28540221886225
39	C4	R1	7.28540221886225
39	C18	R1	7.18982455888002
39	C15	R1	7.24792751344359
39	C11	R1	7.13955135239879
39	C16	R1	7.25738784269265
39	C8	R1	7.2667865406949
39	C20	R1	7.55458885167764
39	C7	R1	7.22881869049588
40	C17	R1	7.12928301694497
40	C10	R1	7.49984588708321
40	C3	R1	7.3037807481771
40	C14	R1	7
40	C5	R1	7.5077946401987
40	C9	R1	7.43462822763672
40	C24	R1	7.12928301694497
40	C6	R1	7.23840473932508
40	C21	R1	7.07681559705083
40	C1	R1	7.43462822763672
40	C22	R1	6.98868468677217
40	C4	R1	7.20945336562895
40	C13	R1	7.2667865406949
40	C18	R1	7.28540221886225
40	C15	R1	7.25738784269265
40	C11	R1	7.01122725542325
40	C16	R1	7.10852445677817
40	C8	R1	7.10852445677817
40	C20	R1	7.56985560833095
41	C23	R1	7.28540221886225
41	C17	R1	7.17990909001493
41	C12	R1	7.33091687811462
41	C10	R1	7.36632221424582
41	C3	R1	7.52356195605701
41	C14	R1	7.19967234483636
41	C5	R1	7.14974711950468
41	C9	R1	7.05528243550119
41	C24	R1	7.17990909001493
41	C6	R1	7.48381577726426
41	C21	R1	7.39231742277876
41	C19	R1	7.24792751344359
41	C1	R1	7.19967234483636
41	C22	R1	7.4178525148859
41	C13	R1	7.33091687811462
41	C18	R1	7.03342300153745
41	C15	R1	7.16992500144231
41	C11	R1	7.4178525148859
41	C16	R1	7.12928301694497
41	C8	R1	7.2667865406949
41	C20	R1	7.36632221424582
41	C7	R1	7.33091687811462
42	C23	R1	6.90689059560852
42	C17	R1	7.2667865406949
42	C12	R1	7.4594316186373
42	C10	R1	7.45121111183233
42	C3	R1	7
42	C14	R1	7.36632221424582
42	C5	R1	7.36632221424582
42	C9	R1	7.23840473932508
42	C24	R1	7.467605550083
42	C6	R1	7.24792751344359
42	C21	R1	7.28540221886225
42	C19	R1	7.32192809488736
42	C1	R1	7.36632221424582
42	C22	R1	7.33091687811462
42	C4	R1	7.16992500144231
42	C13	R1	7.3037807481771
42	C18	R1	7.4093909361377
42	C15	R1	6.98868468677217
42	C11	R1	7.28540221886225
42	C16	R1	7.16992500144231
42	C8	R1	7.45121111183233
42	C20	R1	7.31288295528436
42	C7	R1	7.2667865406949
43	C23	R1	7.16992500144231
43	C17	R1	7.21916852046216
43	C12	R1	6.90689059560852
43	C10	R1	7.55458885167764
43	C14	R1	7.4594316186373
43	C5	R1	7.28540221886225
43	C6	R1	7.2667865406949
43	C21	R1	7.37503943134692
43	C19	R1	7.37503943134692
43	C1	R1	7.22881869049588
43	C13	R1	7.22881869049588
43	C18	R1	7.07681559705083
43	C15	R1	7.02236781302845
43	C11	R1	7.29462074889163
43	C16	R1	7.4093909361377
43	C8	R1	7.19967234483636
43	C20	R1	7.12928301694497
43	C7	R1	7.13955135239879
44	C23	R1	7.33985000288462
44	C17	R1	7.15987133677839
44	C12	R1	7.33985000288462
44	C10	R1	7.55458885167764
44	C14	R1	7.12928301694497
44	C5	R1	7.3037807481771
44	C9	R1	7.37503943134692
44	C24	R1	7.23840473932508
44	C6	R1	7.4178525148859
44	C21	R1	7.14974711950468
44	C19	R1	7.34872815423108
44	C1	R1	7.36632221424582
44	C22	R1	7.21916852046216
44	C4	R1	7.10852445677817
44	C13	R1	7.39231742277876
44	C18	R1	7.37503943134692
44	C15	R1	7.22881869049588
44	C11	R1	7.19967234483636
44	C16	R1	6.76818432477693
44	C8	R1	7.29462074889163
44	C7	R1	7.4262647547021
45	C23	R1	7.09803208296053
45	C17	R1	7.01122725542325
45	C12	R1	7.12928301694497
45	C14	R1	7.54689445988764
45	C5	R1	7.39231742277876
45	C9	R1	7.14974711950468
45	C24	R1	7.45121111183233
45	C6	R1	7.20945336562895
45	C21	R1	7.37503943134692
45	C19	R1	7.28540221886225
45	C1	R1	7.11894107272351
45	C22	R1	7.36632221424582
45	C4	R1	7.24792751344359
45	C13	R1	7.16992500144231
45	C18	R1	7.31288295528436
45	C15	R1	7.21916852046216
45	C11	R1	7.32192809488736
45	C16	R1	6.95419631038687
45	C8	R1	7.31288295528436
45	C20	R1	7.12928301694497
45	C7	R1	7.4093909361377
46	C23	R1	7.58496250072116
46	C17	R1	7.09803208296053
46	C12	R1	7.23840473932508
46	C10	R1	7.33091687811462
46	C3	R1	7.21916852046216
46	C14	R1	7.43462822763672
46	C5	R1	7.17990909001493
46	C9	R1	7.21916852046216
46	C24	R1	7.31288295528436
46	C6	R1	7.02236781302845
46	C21	R1	7.10852445677817
46	C19	R1	7.22881869049588
46	C1	R1	7.06608919045777
46	C22	R1	7.18982455888002
46	C4	R1	7.27612440527424
46	C13	R1	7.32192809488736
46	C18	R1	7.04439411935845
46	C15	R1	7.20945336562895
46	C11	R1	7.12928301694497
46	C16	R1	6.94251450533924
46	C8	R1	7.07681559705083
46	C20	R1	7.16992500144231
46	C7	R1	7.4093909361377
47	C23	R1	7.25738784269265
47	C17	R1	7.25738784269265
47	C12	R1	7.16992500144231
47	C10	R1	7.03342300153745
47	C3	R1	7.4178525148859
47	C14	R1	7.49984588708321
47	C5	R1	7.21916852046216
47	C9	R1	7.12928301694497
47	C24	R1	7.31288295528436
47	C6	R1	7.31288295528436
47	C21	R1	7.22881869049588
47	C19	R1	6.98868468677217
47	C1	R1	7.34872815423108
47	C22	R1	7.4757334309664
47	C4	R1	7.37503943134692
47	C13	R1	7.31288295528436
47	C18	R1	6.91886323727459
47	C11	R1	7.13955135239879
47	C16	R1	6.93073733756289
47	C8	R1	7.21916852046216
47	C20	R1	7.24792751344359
47	C7	R1	7.06608919045777
48	C23	R1	7.04439411935845
48	C17	R1	7.15987133677839
48	C12	R1	7.28540221886225
48	C10	R1	7.12928301694497
48	C3	R1	7.37503943134692
48	C14	R1	7.23840473932508
48	C9	R1	7.31288295528436
48	C6	R1	7.31288295528436
48	C21	R1	7.35755200461808
48	C19	R1	7.31288295528436
48	C1	R1	7.11894107272351
48	C22	R1	7.10852445677817
48	C13	R1	7.19967234483636
48	C18	R1	7.25738784269265
48	C15	R1	7.467605550083
48	C11	R1	7.28540221886225
48	C16	R1	7.49185309632967
48	C8	R1	7.4757334309664
48	C20	R1	7.24792751344359
48	C7	R1	7.31288295528436
49	C23	R1	7.03342300153745
49	C17	R1	7.2667865406949
49	C12	R1	7.01122725542325
49	C10	R1	7.43462822763672
49	C3	R1	7.18982455888002
49	C14	R1	7.13955135239879
49	C5	R1	7.21916852046216
49	C9	R1	7.2667865406949
49	C24	R1	7.2667865406949
49	C6	R1	7.4757334309664
49	C21	R1	7.25738784269265
49	C19	R1	7.27612440527424
49	C1	R1	7.09803208296053
49	C22	R1	7.22881869049588
49	C4	R1	7.18982455888002
49	C13	R1	7.3037807481771
49	C18	R1	7.10852445677817
49	C15	R1	7.16992500144231
49	C11	R1	7.36632221424582
49	C16	R1	7.14974711950468
49	C8	R1	7.12928301694497
49	C20	R1	7.27612440527424
49	C7	R1	7.34872815423108
50	C23	R1	7.13955135239879
50	C17	R1	7.14974711950468
50	C12	R1	7.4178525148859
50	C10	R1	7
50	C3	R1	7.29462074889163
50	C14	R1	7.3037807481771
50	C5	R1	7.19967234483636
50	C9	R1	7.31288295528436
50	C24	R1	7.2667865406949
50	C6	R1	7.3037807481771
50	C21	R1	7.16992500144231
50	C19	R1	7.32192809488736
50	C1	R1	7.33985000288462
50	C22	R1	7.25738784269265
50	C4	R1	7.28540221886225
50	C18	R1	7.22881869049588
50	C15	R1	7.21916852046216
50	C11	R1	7.13955135239879
50	C16	R1	7
50	C8	R1	7.44294349584873
50	C20	R1	7.2667865406949
50	C7	R1	7.36632221424582
51	C23	R1	7.57742882803575
51	C17	R1	7.31288295528436
51	C12	R1	7.40087943628218
51	C10	R1	7.4093909361377
51	C3	R1	7.20945336562895
51	C14	R1	7.4093909361377
51	C5	R1	7.21916852046216
51	C9	R1	7.28540221886225
51	C24	R1	7.56985560833095
51	C6	R1	7.08746284125034
51	C21	R1	7.29462074889163
51	C19	R1	6.97727992349992
51	C1	R1	7.34872815423108
51	C22	R1	7.28540221886225
51	C13	R1	7.39231742277876
51	C15	R1	7.15987133677839
51	C11	R1	7.28540221886225
51	C16	R1	7.14974711950468
51	C8	R1	7.21916852046216
51	C20	R1	7.01122725542325
51	C7	R1	7.20945336562895
52	C23	R1	7.24792751344359
52	C17	R1	7.15987133677839
52	C12	R1	7.02236781302845
52	C10	R1	7.15987133677839
52	C3	R1	7.40087943628218
52	C14	R1	7.15987133677839
52	C5	R1	7.28540221886225
52	C9	R1	7.37503943134692
52	C24	R1	7.33091687811462
52	C6	R1	7.29462074889163
52	C21	R1	7.07681559705083
52	C19	R1	7.58496250072116
52	C1	R1	7.25738784269265
52	C22	R1	7.02236781302845
52	C4	R1	7.5077946401987
52	C13	R1	7.17990909001493
52	C18	R1	7.4178525148859
52	C15	R1	7.10852445677817
52	C11	R1	7.35755200461808
52	C16	R1	7.14974711950468
52	C8	R1	7.32192809488736
52	C20	R1	7.51569983828404
52	C7	R1	7.4178525148859
53	C23	R1	7.31288295528436
53	C17	R1	7.22881869049588
53	C12	R1	7.38370429247405
53	C10	R1	7.4093909361377
53	C14	R1	7.4093909361377
53	C5	R1	7.36632221424582
53	C9	R1	6.95419631038687
53	C24	R1	7.28540221886225
53	C6	R1	7.21916852046216
53	C21	R1	7.4757334309664
53	C19	R1	7.19967234483636
53	C1	R1	7.08746284125034
53	C22	R1	7.49984588708321
53	C4	R1	7.18982455888002
53	C13	R1	7.18982455888002
53	C18	R1	7.18982455888002
53	C15	R1	7.19967234483636
53	C11	R1	7.28540221886225
53	C16	R1	7
53	C8	R1	7.14974711950468
53	C7	R1	7.27612440527424
54	C17	R1	7.17990909001493
54	C12	R1	7.13955135239879
54	C10	R1	7.14974711950468
54	C3	R1	7.06608919045777
54	C14	R1	7.4262647547021
54	C5	R1	6.97727992349992
54	C9	R1	7.35755200461808
54	C24	R1	7.12928301694497
54	C6	R1	7.38370429247405
54	C21	R1	7.40087943628218
54	C19	R1	6.82017896241519
54	C1	R1	6.96578428466209
54	C22	R1	7.24792751344359
54	C4	R1	7.07681559705083
54	C18	R1	6.8703647195834
54	C15	R1	7.10852445677817
54	C11	R1	7.09803208296053
54	C16	R1	7.16992500144231
54	C8	R1	7.24792751344359
54	C20	R1	6.97727992349992
54	C7	R1	7
55	C23	R1	7.33985000288462
55	C17	R1	7.4757334309664
55	C12	R1	7.3037807481771
55	C10	R1	7.2667865406949
55	C3	R1	7.21916852046216
55	C14	R1	7.27612440527424
55	C5	R1	7.3037807481771
55	C9	R1	7.49984588708321
55	C24	R1	7.2667865406949
55	C6	R1	7.5077946401987
55	C21	R1	7.11894107272351
55	C19	R1	7.10852445677817
55	C1	R1	7.17990909001493
55	C22	R1	7.34872815423108
55	C13	R1	6.96578428466209
55	C18	R1	7.31288295528436
55	C11	R1	7.04439411935845
55	C16	R1	7.08746284125034
55	C8	R1	7.39231742277876
55	C20	R1	7.29462074889163
55	C7	R1	7.31288295528436
56	C23	R1	6.90689059560852
56	C17	R1	7.15987133677839
56	C12	R1	7.03342300153745
56	C10	R1	7.28540221886225
56	C3	R1	7.08746284125034
56	C14	R1	7.32192809488736
56	C5	R1	7.34872815423108
56	C9	R1	7.32192809488736
56	C24	R1	7.51569983828404
56	C6	R1	6.97727992349992
56	C21	R1	7.05528243550119
56	C19	R1	7.36632221424582
56	C1	R1	7.49984588708321
56	C22	R1	7.39231742277876
56	C4	R1	7.25738784269265
56	C13	R1	7.3037807481771
56	C18	R1	7.06608919045777
56	C15	R1	6.8703647195834
56	C11	R1	7.10852445677817
56	C16	R1	7.4178525148859
56	C8	R1	7.11894107272351
56	C7	R1	7.31288295528436
57	C23	R1	7.23840473932508
57	C17	R1	7.23840473932508
57	C12	R1	6.85798099512757
57	C3	R1	7.29462074889163
57	C14	R1	7.15987133677839
57	C5	R1	7.37503943134692
57	C9	R1	7.40087943628218
57	C24	R1	7.53915881110803
57	C21	R1	7.05528243550119
57	C1	R1	7.31288295528436
57	C22	R1	7.15987133677839
57	C13	R1	7.28540221886225
57	C18	R1	7.28540221886225
57	C15	R1	7.21916852046216
57	C11	R1	7.4262647547021
57	C16	R1	7.2667865406949
57	C8	R1	7.48381577726426
57	C20	R1	7.40087943628218
57	C7	R1	7.39231742277876
58	C23	R1	7.38370429247405
58	C17	R1	7.22881869049588
58	C12	R1	7.5077946401987
58	C14	R1	7.39231742277876
58	C5	R1	7.18982455888002
58	C9	R1	7.35755200461808
58	C24	R1	7.14974711950468
58	C6	R1	7.4178525148859
58	C21	R1	7.33985000288462
58	C1	R1	7.56985560833095
58	C22	R1	7.43462822763672
58	C4	R1	7.4178525148859
58	C13	R1	7.2667865406949
58	C18	R1	7.27612440527424
58	C15	R1	7.33091687811462
58	C11	R1	7.18982455888002
58	C16	R1	7.23840473932508
58	C8	R1	7.4262647547021
58	C20	R1	7.28540221886225
58	C7	R1	7.24792751344359
59	C23	R1	7.37503943134692
59	C17	R1	7.29462074889163
59	C12	R1	7.16992500144231
59	C3	R1	7.32192809488736
59	C14	R1	7.3037807481771
59	C5	R1	7.23840473932508
59	C9	R1	7.11894107272351
59	C24	R1	7.16992500144231
59	C6	R1	7.33091687811462
59	C1	R1	7.44294349584873
59	C22	R1	7.4262647547021
59	C4	R1	7.21916852046216
59	C13	R1	7.49984588708321
59	C18	R1	6.91886323727459
59	C15	R1	7.09803208296053
59	C16	R1	7.33985000288462
59	C8	R1	7.23840473932508
59	C20	R1	7.02236781302845
60	C23	R1	7.20945336562895
60	C17	R1	6.84549005094437
60	C12	R1	7.23840473932508
60	C10	R1	6.97727992349992
60	C3	R1	7.08746284125034
60	C14	R1	7.21916852046216
60	C5	R1	7.32192809488736
60	C9	R1	7.18982455888002
60	C24	R1	7.16992500144231
60	C21	R1	7.18982455888002
60	C19	R1	7.11894107272351
60	C1	R1	7.36632221424582
60	C22	R1	7.31288295528436
60	C4	R1	7.18982455888002
60	C13	R1	7.2667865406949
60	C18	R1	6.84549005094437
60	C15	R1	7.27612440527424
60	C11	R1	6.85798099512757
60	C16	R1	7.35755200461808
60	C8	R1	7.40087943628218
60	C20	R1	6.79441586635011
60	C7	R1	7
61	C23	R1	7.24792751344359
61	C17	R1	7.05528243550119
61	C10	R1	7.17990909001493
61	C3	R1	7.05528243550119
61	C14	R1	7.4757334309664
61	C5	R1	7.32192809488736
61	C9	R1	7.28540221886225
61	C24	R1	7.16992500144231
61	C6	R1	7.4093909361377
61	C1	R1	7.27612440527424
61	C22	R1	7.33091687811462
61	C4	R1	7.27612440527424
61	C13	R1	7.39231742277876
61	C18	R1	7.12928301694497
61	C15	R1	7.14974711950468
61	C16	R1	7.13955135239879
61	C8	R1	6.98868468677217
61	C20	R1	7.33091687811462
61	C7	R1	7.2667865406949
62	C12	R1	7.48381577726426
62	C10	R1	7.13955135239879
62	C3	R1	7.10852445677817
62	C14	R1	7.31288295528436
62	C5	R1	7.10852445677817
62	C24	R1	7.16992500144231
62	C6	R1	7.52356195605701
62	C21	R1	7.36632221424582
62	C19	R1	7.01122725542325
62	C1	R1	7.2667865406949
62	C22	R1	6.88264304936184
62	C4	R1	7.28540221886225
62	C13	R1	7.20945336562895
62	C18	R1	7.20945336562895
62	C15	R1	7.38370429247405
62	C11	R1	7.19967234483636
62	C16	R1	7.467605550083
62	C8	R1	7.18982455888002
62	C20	R1	7.4262647547021
62	C7	R1	7.08746284125034
63	C23	R1	7.17990909001493
63	C17	R1	7.22881869049588
63	C12	R1	7.22881869049588
63	C10	R1	6.96578428466209
63	C3	R1	7.53915881110803
63	C14	R1	7.37503943134692
63	C5	R1	7.36632221424582
63	C9	R1	7.15987133677839
63	C24	R1	7.28540221886225
63	C6	R1	7.08746284125034
63	C21	R1	7.40087943628218
63	C19	R1	7.05528243550119
63	C1	R1	7.28540221886225
63	C22	R1	7.15987133677839
63	C4	R1	7.4262647547021
63	C13	R1	7.23840473932508
63	C18	R1	7.02236781302845
63	C15	R1	7.31288295528436
63	C11	R1	7.06608919045777
63	C16	R1	7.15987133677839
63	C8	R1	7.38370429247405
63	C20	R1	7.13955135239879
63	C7	R1	7.31288295528436
64	C23	R1	7.36632221424582
64	C17	R1	7.60733031374961
64	C10	R1	7.3037807481771
64	C3	R1	7.40087943628218
64	C14	R1	7.09803208296053
64	C5	R1	7.28540221886225
64	C24	R1	7.29462074889163
64	C6	R1	7.35755200461808
64	C21	R1	7.4262647547021
64	C19	R1	7.01122725542325
64	C1	R1	7.21916852046216
64	C22	R1	7.4594316186373
64	C4	R1	7.4178525148859
64	C13	R1	7.45121111183233
64	C18	R1	7.4757334309664
64	C15	R1	7.22881869049588
64	C16	R1	7.04439411935845
64	C8	R1	7.3037807481771
64	C20	R1	7.10852445677817
64	C7	R1	7.4757334309664
65	C23	R1	7.4178525148859
65	C17	R1	7.07681559705083
65	C12	R1	7.38370429247405
65	C10	R1	7.08746284125034
65	C3	R1	7.04439411935845
65	C14	R1	7.17990909001493
65	C5	R1	7.27612440527424
65	C9	R1	7.01122725542325
65	C24	R1	7.20945336562895
65	C6	R1	7.52356195605701
65	C21	R1	7.02236781302845
65	C19	R1	7.45121111183233
65	C1	R1	7.18982455888002
65	C22	R1	7.18982455888002
65	C4	R1	7.09803208296053
65	C13	R1	7.4262647547021
65	C18	R1	7.11894107272351
65	C15	R1	7.17990909001493
65	C11	R1	7.67948009950545
65	C8	R1	7.14974711950468
65	C20	R1	7.45121111183233
65	C7	R1	7.34872815423108
66	C23	R1	7.21916852046216
66	C17	R1	7.31288295528436
66	C10	R1	7.23840473932508
66	C3	R1	7.53138146051631
66	C14	R1	7.56985560833095
66	C5	R1	7.23840473932508
66	C24	R1	7.32192809488736
66	C6	R1	7.22881869049588
66	C19	R1	7.34872815423108
66	C1	R1	7.27612440527424
66	C22	R1	7.33985000288462
66	C4	R1	7.24792751344359
66	C13	R1	7.11894107272351
66	C18	R1	7.40087943628218
66	C15	R1	7.25738784269265
66	C11	R1	7.12928301694497
66	C16	R1	7.09803208296053
66	C7	R1	7.13955135239879
67	C23	R1	7.16992500144231
67	C17	R1	7.18982455888002
67	C12	R1	7.37503943134692
67	C10	R1	7.07681559705083
67	C3	R1	7.19967234483636
67	C14	R1	7.17990909001493
67	C9	R1	7.14974711950468
67	C24	R1	7.06608919045777
67	C6	R1	7.29462074889163
67	C21	R1	7.35755200461808
67	C19	R1	7.51569983828404
67	C1	R1	7.44294349584873
67	C22	R1	6.93073733756289
67	C4	R1	7.19967234483636
67	C13	R1	7.32192809488736
67	C15	R1	7.12928301694497
67	C11	R1	7.32192809488736
67	C16	R1	7.35755200461808
67	C8	R1	7.28540221886225
67	C20	R1	7.3037807481771
67	C7	R1	7.20945336562895
68	C23	R1	6.82017896241519
68	C12	R1	7.40087943628218
68	C10	R1	7.07681559705083
68	C3	R1	7.36632221424582
68	C14	R1	7.53915881110803
68	C5	R1	7.38370429247405
68	C9	R1	7.33091687811462
68	C24	R1	7.16992500144231
68	C6	R1	7.16992500144231
68	C19	R1	7.23840473932508
68	C1	R1	7.54689445988764
68	C22	R1	7.13955135239879
68	C4	R1	7.37503943134692
68	C13	R1	7.4757334309664
68	C18	R1	7.49185309632967
68	C15	R1	7.3037807481771
68	C11	R1	7.5077946401987
68	C16	R1	6.94251450533924
68	C8	R1	7.53915881110803
68	C20	R1	7.37503943134692
68	C7	R1	7.35755200461808
69	C23	R1	7.35755200461808
69	C12	R1	7.34872815423108
69	C10	R1	7.36632221424582
69	C3	R1	7.34872815423108
69	C14	R1	6.89481776330794
69	C5	R1	7.33091687811462
69	C9	R1	7.3037807481771
69	C24	R1	7.19967234483636
69	C6	R1	7.49185309632967
69	C21	R1	7.08746284125034
69	C19	R1	7.40087943628218
69	C1	R1	7.3037807481771
69	C22	R1	7.49984588708321
69	C4	R1	7.04439411935845
69	C18	R1	7.48381577726426
69	C15	R1	7.31288295528436
69	C11	R1	7.4178525148859
69	C16	R1	6.93073733756289
69	C8	R1	6.98868468677217
69	C20	R1	7.12928301694497
69	C7	R1	7.3037807481771
70	C23	R1	7.09803208296053
70	C12	R1	7.13955135239879
70	C10	R1	7.45121111183233
70	C3	R1	7.21916852046216
70	C14	R1	7.38370429247405
70	C5	R1	7.22881869049588
70	C9	R1	7.05528243550119
70	C24	R1	7.21916852046216
70	C6	R1	7.22881869049588
70	C21	R1	7.29462074889163
70	C19	R1	7.16992500144231
70	C22	R1	7.43462822763672
70	C13	R1	7.44294349584873
70	C18	R1	7.4093909361377
70	C15	R1	7.12928301694497
70	C11	R1	7.49185309632967
70	C16	R1	7.35755200461808
70	C8	R1	7.32192809488736
70	C7	R1	6.96578428466209
71	C23	R1	7
71	C10	R1	7.34872815423108
71	C3	R1	7.04439411935845
71	C14	R1	7.27612440527424
71	C5	R1	7.60733031374961
71	C9	R1	7.09803208296053
71	C24	R1	7.23840473932508
71	C21	R1	7.4093909361377
71	C19	R1	7.40087943628218
71	C1	R1	7.25738784269265
71	C22	R1	7.53138146051631
71	C4	R1	7.52356195605701
71	C13	R1	6.82017896241519
71	C18	R1	7.33091687811462
71	C15	R1	7.35755200461808
71	C11	R1	6.88264304936184
71	C16	R1	7.38370429247405
71	C8	R1	7.4093909361377
71	C20	R1	7.03342300153745
71	C7	R1	7.35755200461808
72	C23	R1	7.35755200461808
72	C17	R1	6.95419631038687
72	C12	R1	7.40087943628218
72	C10	R1	7.20945336562895
72	C3	R1	7.23840473932508
72	C14	R1	7.56224242422107
72	C5	R1	7.63662462054365
72	C9	R1	7.23840473932508
72	C24	R1	7.09803208296053
72	C6	R1	7.61470984411521
72	C21	R1	7.33985000288462
72	C1	R1	7.37503943134692
72	C22	R1	6.94251450533924
72	C4	R1	7.11894107272351
72	C18	R1	7.23840473932508
72	C15	R1	7.33985000288462
72	C11	R1	7.13955135239879
72	C16	R1	7.09803208296053
72	C8	R1	7.43462822763672
72	C20	R1	7
72	C7	R1	7.24792751344359
73	C23	R1	7.4093909361377
73	C17	R1	7.2667865406949
73	C10	R1	7.32192809488736
73	C3	R1	7.39231742277876
73	C14	R1	7.5077946401987
73	C5	R1	7.06608919045777
73	C9	R1	7.44294349584873
73	C24	R1	7.11894107272351
73	C6	R1	7.54689445988764
73	C21	R1	6.98868468677217
73	C19	R1	7.36632221424582
73	C1	R1	7.13955135239879
73	C22	R1	7.4262647547021
73	C4	R1	7.10852445677817
73	C13	R1	7.40087943628218
73	C18	R1	7.34872815423108
73	C15	R1	7.2667865406949
73	C11	R1	7.43462822763672
73	C16	R1	7.23840473932508
73	C8	R1	7.24792751344359
73	C7	R1	7.3037807481771
74	C17	R1	7.04439411935845
74	C12	R1	7.44294349584873
74	C3	R1	7.43462822763672
74	C14	R1	7.55458885167764
74	C5	R1	7.53915881110803
74	C24	R1	7.14974711950468
74	C6	R1	7.29462074889163
74	C21	R1	7.4093909361377
74	C19	R1	7.24792751344359
74	C1	R1	7.70735913208088
74	C22	R1	7.35755200461808
74	C4	R1	7.10852445677817
74	C13	R1	7.56985560833095
74	C18	R1	7.25738784269265
74	C15	R1	7.06608919045777
74	C11	R1	6.90689059560852
74	C16	R1	7.54689445988764
74	C8	R1	7.37503943134692
74	C20	R1	7.11894107272351
74	C7	R1	7.24792751344359
75	C23	R1	7.19967234483636
75	C17	R1	7.37503943134692
75	C12	R1	7.14974711950468
75	C10	R1	7.53138146051631
75	C3	R1	6.97727992349992
75	C14	R1	7.31288295528436
75	C5	R1	7.19967234483636
75	C9	R1	7.19967234483636
75	C24	R1	7.02236781302845
75	C6	R1	7.06608919045777
75	C21	R1	7.34872815423108
75	C19	R1	7.48381577726426
75	C1	R1	7.13955135239879
75	C22	R1	7.44294349584873
75	C4	R1	7.22881869049588
75	C13	R1	7.467605550083
75	C18	R1	7.28540221886225
75	C15	R1	6.8073549220576
75	C11	R1	7.4594316186373
75	C16	R1	7.18982455888002
75	C8	R1	7.25738784269265
75	C20	R1	7.49185309632967
76	C23	R1	6.98868468677217
76	C12	R1	7.25738784269265
76	C10	R1	7.38370429247405
76	C3	R1	7.27612440527424
76	C14	R1	7.10852445677817
76	C5	R1	7.25738784269265
76	C9	R1	7.3037807481771
76	C24	R1	7.12928301694497
76	C6	R1	7.33985000288462
76	C21	R1	6.98868468677217
76	C19	R1	7.27612440527424
76	C1	R1	7.28540221886225
76	C4	R1	7.16992500144231
76	C13	R1	7.37503943134692
76	C18	R1	7.13955135239879
76	C15	R1	7.53138146051631
76	C11	R1	7.32192809488736
76	C16	R1	7.15987133677839
76	C8	R1	7.467605550083
76	C20	R1	7.07681559705083
76	C7	R1	7.32192809488736
77	C23	R1	7.36632221424582
77	C17	R1	7.35755200461808
77	C12	R1	7.2667865406949
77	C10	R1	7.3037807481771
77	C3	R1	7.20945336562895
77	C14	R1	7.24792751344359
77	C5	R1	7.24792751344359
77	C9	R1	7.32192809488736
77	C24	R1	7.24792751344359
77	C6	R1	7.22881869049588
77	C21	R1	7.03342300153745
77	C19	R1	6.97727992349992
77	C1	R1	7.27612440527424
77	C22	R1	7.34872815423108
77	C4	R1	7.13955135239879
77	C13	R1	7.33091687811462
77	C18	R1	7.33091687811462
77	C15	R1	7.21916852046216
77	C11	R1	7.32192809488736
77	C16	R1	6.94251450533924
77	C8	R1	7.31288295528436
77	C20	R1	7.27612440527424
77	C7	R1	7.4262647547021
78	C23	R1	7.2667865406949
78	C17	R1	7.27612440527424
78	C3	R1	7.19967234483636
78	C14	R1	7.31288295528436
78	C5	R1	7.18982455888002
78	C9	R1	7.4594316186373
78	C6	R1	7.4594316186373
78	C19	R1	7.32192809488736
78	C1	R1	7.10852445677817
78	C4	R1	7.21916852046216
78	C18	R1	7.20945336562895
78	C15	R1	7.28540221886225
78	C11	R1	7.01122725542325
78	C16	R1	6.98868468677217
78	C8	R1	7.4178525148859
78	C20	R1	6.91886323727459
78	C7	R1	7.49185309632967
79	C23	R1	7.32192809488736
79	C17	R1	7.19967234483636
79	C12	R1	7.34872815423108
79	C10	R1	7.01122725542325
79	C3	R1	7.21916852046216
79	C14	R1	7.22881869049588
79	C9	R1	7.40087943628218
79	C24	R1	7.33091687811462
79	C6	R1	7.33985000288462
79	C21	R1	7.16992500144231
79	C19	R1	7.15987133677839
79	C22	R1	7.35755200461808
79	C4	R1	7.21916852046216
79	C13	R1	7.12928301694497
79	C18	R1	7.16992500144231
79	C15	R1	7.37503943134692
79	C11	R1	7.3037807481771
79	C16	R1	7.467605550083
79	C8	R1	7.4093909361377
79	C20	R1	7.29462074889163
79	C7	R1	7.17990909001493
80	C23	R1	7.44294349584873
80	C17	R1	7.38370429247405
80	C10	R1	6.97727992349992
80	C3	R1	7.53138146051631
80	C5	R1	7.36632221424582
80	C9	R1	7.21916852046216
80	C24	R1	6.94251450533924
80	C6	R1	7.13955135239879
80	C21	R1	6.89481776330794
80	C19	R1	7.4093909361377
80	C1	R1	7.2667865406949
80	C22	R1	7.51569983828404
80	C4	R1	7.29462074889163
80	C13	R1	7.38370429247405
80	C18	R1	7.37503943134692
80	C15	R1	7.40087943628218
80	C11	R1	7.25738784269265
80	C16	R1	6.91886323727459
80	C8	R1	7.4178525148859
80	C20	R1	7.08746284125034
80	C7	R1	7.07681559705083
81	C23	R1	7
81	C17	R1	7.56985560833095
81	C12	R1	7.25738784269265
81	C10	R1	7.13955135239879
81	C3	R1	7.06608919045777
81	C14	R1	7.07681559705083
81	C5	R1	7
81	C9	R1	7.21916852046216
81	C24	R1	7.4262647547021
81	C21	R1	7.40087943628218
81	C19	R1	7.49185309632967
81	C1	R1	7.23840473932508
81	C22	R1	6.8703647195834
81	C13	R1	7.20945336562895
81	C18	R1	7.53138146051631
81	C15	R1	7.16992500144231
81	C11	R1	7.24792751344359
81	C16	R1	6.85798099512757
81	C8	R1	7.32192809488736
81	C20	R1	7.11894107272351
81	C7	R1	7.39231742277876
82	C23	R1	7.06608919045777
82	C17	R1	7.04439411935845
82	C12	R1	7.2667865406949
82	C10	R1	7.39231742277876
82	C3	R1	7.35755200461808
82	C14	R1	7.49984588708321
82	C5	R1	7.29462074889163
82	C9	R1	7.20945336562895
82	C24	R1	7.33985000288462
82	C6	R1	7.3037807481771
82	C21	R1	7.10852445677817
82	C19	R1	7.19967234483636
82	C1	R1	7.11894107272351
82	C22	R1	7.31288295528436
82	C4	R1	6.95419631038687
82	C13	R1	7.57742882803575
82	C18	R1	7.2667865406949
82	C15	R1	7.25738784269265
82	C11	R1	7.10852445677817
82	C16	R1	7.4093909361377
82	C8	R1	7.33985000288462
83	C17	R1	7.02236781302845
83	C10	R1	7.14974711950468
83	C3	R1	7.21916852046216
83	C14	R1	7.25738784269265
83	C5	R1	7.37503943134692
83	C9	R1	7.52356195605701
83	C24	R1	7.4178525148859
83	C6	R1	7.44294349584873
83	C21	R1	7.55458885167764
83	C19	R1	6.95419631038687
83	C1	R1	7.10852445677817
83	C4	R1	7.22881869049588
83	C13	R1	7.12928301694497
83	C18	R1	7.37503943134692
83	C15	R1	7.10852445677817
83	C11	R1	7.03342300153745
83	C16	R1	7.15987133677839
83	C7	R1	7.15987133677839
84	C23	R1	7.05528243550119
84	C17	R1	7.07681559705083
84	C12	R1	7.03342300153745
84	C10	R1	7.27612440527424
84	C3	R1	7.22881869049588
84	C14	R1	7.45121111183233
84	C5	R1	7.13955135239879
84	C9	R1	7.56985560833095
84	C24	R1	7.4262647547021
84	C6	R1	7.4093909361377
84	C21	R1	7.31288295528436
84	C19	R1	7.43462822763672
84	C1	R1	7.2667865406949
84	C22	R1	7.4178525148859
84	C4	R1	7.05528243550119
84	C13	R1	7.17990909001493
84	C18	R1	7.58496250072116
84	C15	R1	7.4093909361377
84	C11	R1	7.24792751344359
84	C16	R1	7.28540221886225
84	C8	R1	7.20945336562895
84	C20	R1	7.49185309632967
84	C7	R1	7.33091687811462
85	C23	R1	7.28540221886225
85	C17	R1	7.35755200461808
85	C12	R1	7.05528243550119
85	C10	R1	7.04439411935845
85	C3	R1	7.35755200461808
85	C14	R1	7.25738784269265
85	C5	R1	7.45121111183233
85	C9	R1	6.85798099512757
85	C24	R1	7.15987133677839
85	C6	R1	7.23840473932508
85	C21	R1	7.15987133677839
85	C1	R1	7.35755200461808
85	C22	R1	7.64385618977472
85	C4	R1	7.13955135239879
85	C13	R1	7.3037807481771
85	C18	R1	7.14974711950468
85	C15	R1	7.20945336562895
85	C11	R1	7.09803208296053
85	C16	R1	7.36632221424582
85	C8	R1	7.20945336562895
85	C20	R1	6.8073549220576
85	C7	R1	7.34872815423108
86	C23	R1	7.19967234483636
86	C17	R1	7.12928301694497
86	C12	R1	7.15987133677839
86	C10	R1	7.20945336562895
86	C3	R1	7.12928301694497
86	C14	R1	7.16992500144231
86	C5	R1	7.19967234483636
86	C9	R1	7.24792751344359
86	C24	R1	7.58496250072116
86	C6	R1	7.21916852046216
86	C21	R1	7.27612440527424
86	C19	R1	7.11894107272351
86	C22	R1	7.69348695749933
86	C4	R1	7.20945336562895
86	C13	R1	6.96578428466209
86	C18	R1	7.40087943628218
86	C15	R1	6.88264304936184
86	C11	R1	7.4178525148859
86	C8	R1	7.32192809488736
86	C20	R1	7.19967234483636
86	C7	R1	7.29462074889163
87	C23	R1	7.34872815423108
87	C17	R1	7.09803208296053
87	C10	R1	7.2667865406949
87	C3	R1	7.4093909361377
87	C14	R1	6.8073549220576
87	C5	R1	6.8073549220576
87	C9	R1	7.27612440527424
87	C24	R1	7.4594316186373
87	C6	R1	7.33091687811462
87	C21	R1	7.38370429247405
87	C19	R1	7.3037807481771
87	C1	R1	7.35755200461808
87	C22	R1	7.73470962022584
87	C4	R1	7.33985000288462
87	C13	R1	7.32192809488736
87	C18	R1	7.13955135239879
87	C15	R1	7.13955135239879
87	C11	R1	7.33091687811462
87	C16	R1	7
87	C8	R1	7.2667865406949
87	C20	R1	7.02236781302845
87	C7	R1	7.03342300153745
88	C23	R1	7.05528243550119
88	C17	R1	6.95419631038687
88	C12	R1	7.31288295528436
88	C10	R1	7.4178525148859
88	C14	R1	7.19967234483636
88	C5	R1	7.18982455888002
88	C9	R1	7.23840473932508
88	C24	R1	7.43462822763672
88	C21	R1	7.35755200461808
88	C19	R1	7.05528243550119
88	C1	R1	7.51569983828404
88	C22	R1	7.33091687811462
88	C4	R1	7.52356195605701
88	C13	R1	7.17990909001493
88	C18	R1	7.25738784269265
88	C15	R1	7.17990909001493
88	C11	R1	7.18982455888002
88	C16	R1	6.96578428466209
88	C8	R1	7.4757334309664
88	C20	R1	7.29462074889163
88	C7	R1	7.17990909001493
89	C17	R1	7.34872815423108
89	C12	R1	7.36632221424582
89	C10	R1	7.28540221886225
89	C3	R1	7.18982455888002
89	C14	R1	7.09803208296053
89	C5	R1	7.19967234483636
89	C9	R1	7.59245703726808
89	C24	R1	6.98868468677217
89	C21	R1	7.29462074889163
89	C19	R1	7.08746284125034
89	C1	R1	7.60733031374961
89	C22	R1	7.60733031374961
89	C4	R1	7.54689445988764
89	C13	R1	7.2667865406949
89	C18	R1	7.27612440527424
89	C15	R1	6.90689059560852
89	C11	R1	7.07681559705083
89	C16	R1	6.91886323727459
89	C8	R1	7.38370429247405
89	C20	R1	7.24792751344359
89	C7	R1	7.23840473932508
90	C23	R1	7.57742882803575
90	C17	R1	7
90	C12	R1	7.52356195605701
90	C10	R1	7.33091687811462
90	C5	R1	7.40087943628218
90	C9	R1	7.18982455888002
90	C24	R1	7.29462074889163
90	C6	R1	7.17990909001493
90	C19	R1	7.05528243550119
90	C1	R1	6.93073733756289
90	C22	R1	6.96578428466209
90	C4	R1	7.18982455888002
90	C13	R1	7.2667865406949
90	C18	R1	7.20945336562895
90	C15	R1	7.15987133677839
90	C11	R1	7.23840473932508
90	C8	R1	7.14974711950468
90	C20	R1	7.44294349584873
90	C7	R1	7.07681559705083
91	C23	R1	7.21916852046216
91	C17	R1	7.3037807481771
91	C12	R1	7.12928301694497
91	C10	R1	7.33091687811462
91	C3	R1	7.33985000288462
91	C14	R1	7.25738784269265
91	C5	R1	7.49185309632967
91	C9	R1	7.27612440527424
91	C24	R1	7.35755200461808
91	C6	R1	7.29462074889163
91	C21	R1	7.17990909001493
91	C19	R1	7.3037807481771
91	C1	R1	7.32192809488736
91	C22	R1	7.28540221886225
91	C13	R1	7.04439411935845
91	C18	R1	7.01122725542325
91	C15	R1	7.31288295528436
91	C11	R1	7.21916852046216
91	C16	R1	7.44294349584873
91	C8	R1	6.98868468677217
91	C20	R1	7.2667865406949
91	C7	R1	7.07681559705083
92	C23	R1	7.17990909001493
92	C17	R1	7.19967234483636
92	C12	R1	7.25738784269265
92	C10	R1	7.08746284125034
92	C3	R1	7.20945336562895
92	C14	R1	6.97727992349992
92	C5	R1	7.4262647547021
92	C9	R1	7.4178525148859
92	C24	R1	7.22881869049588
92	C6	R1	7.18982455888002
92	C21	R1	7.4262647547021
92	C19	R1	7.27612440527424
92	C1	R1	7.14974711950468
92	C22	R1	7.29462074889163
92	C4	R1	7.34872815423108
92	C13	R1	7.13955135239879
92	C18	R1	7.04439411935845
92	C11	R1	7.10852445677817
92	C16	R1	6.98868468677217
92	C8	R1	7.37503943134692
92	C20	R1	7.34872815423108
92	C7	R1	7.22881869049588
93	C23	R1	7.33985000288462
93	C17	R1	7.27612440527424
93	C10	R1	7.4594316186373
93	C3	R1	7.16992500144231
93	C14	R1	7.39231742277876
93	C5	R1	7.04439411935845
93	C9	R1	7.17990909001493
93	C24	R1	7.12928301694497
93	C6	R1	7.34872815423108
93	C21	R1	7.27612440527424
93	C19	R1	7.3037807481771
93	C1	R1	7.10852445677817
93	C22	R1	6.8703647195834
93	C13	R1	7.44294349584873
93	C18	R1	7.24792751344359
93	C15	R1	7.5077946401987
93	C11	R1	7.05528243550119
93	C16	R1	7.2667865406949
93	C20	R1	7.2667865406949
93	C7	R1	7.4594316186373
94	C23	R1	7.21916852046216
94	C17	R1	6.90689059560852
94	C12	R1	7.33091687811462
94	C10	R1	7.4757334309664
94	C3	R1	7.36632221424582
94	C14	R1	7.25738784269265
94	C5	R1	7.3037807481771
94	C9	R1	6.96578428466209
94	C24	R1	7.11894107272351
94	C6	R1	7.20945336562895
94	C21	R1	7.27612440527424
94	C19	R1	7.2667865406949
94	C1	R1	7.21916852046216
94	C22	R1	7.53138146051631
94	C13	R1	7.57742882803575
94	C15	R1	7.10852445677817
94	C11	R1	7.33985000288462
94	C16	R1	7.10852445677817
94	C8	R1	7.4757334309664
94	C20	R1	7.4093909361377
94	C7	R1	7.24792751344359
95	C23	R1	7.14974711950468
95	C17	R1	7.48381577726426
95	C12	R1	7.31288295528436
95	C10	R1	7.59245703726808
95	C3	R1	7.18982455888002
95	C5	R1	7.21916852046216
95	C9	R1	7.04439411935845
95	C24	R1	7.28540221886225
95	C6	R1	7.27612440527424
95	C21	R1	7.08746284125034
95	C19	R1	7.22881869049588
95	C22	R1	7.4594316186373
95	C4	R1	7.35755200461808
95	C13	R1	7.16992500144231
95	C18	R1	7.22881869049588
95	C15	R1	7.43462822763672
95	C11	R1	7.12928301694497
95	C16	R1	6.97727992349992
95	C8	R1	7.31288295528436
95	C20	R1	7.23840473932508
95	C7	R1	7.54689445988764
96	C23	R1	7.37503943134692
96	C12	R1	7.467605550083
96	C10	R1	7.13955135239879
96	C3	R1	7.48381577726426
96	C14	R1	7.35755200461808
96	C5	R1	7.03342300153745
96	C9	R1	6.85798099512757
96	C24	R1	7.39231742277876
96	C21	R1	7.29462074889163
96	C1	R1	7.18982455888002
96	C22	R1	7.45121111183233
96	C18	R1	7.06608919045777
96	C15	R1	7.33985000288462
96	C11	R1	7.22881869049588
96	C16	R1	7.44294349584873
96	C8	R1	7.01122725542325
96	C20	R1	7.23840473932508
96	C7	R1	7.37503943134692
97	C23	R1	7.13955135239879
97	C17	R1	7.53138146051631
97	C10	R1	7.44294349584873
97	C3	R1	7.40087943628218
97	C14	R1	7.14974711950468
97	C5	R1	7.23840473932508
97	C9	R1	6.75488750216347
97	C24	R1	7.51569983828404
97	C6	R1	7.20945336562895
97	C21	R1	7.34872815423108
97	C19	R1	7.2667865406949
97	C1	R1	7.15987133677839
97	C22	R1	7.21916852046216
97	C4	R1	7.37503943134692
97	C13	R1	7.56224242422107
97	C15	R1	7.31288295528436
97	C11	R1	7.12928301694497
97	C16	R1	7.4262647547021
[truncated: 14,585 more rows]
