# Supplementary material for: Stochastic modelling of single-cell gene expression adaptation reveals non-genomic contribution to evolution of tumor subclones
Source: bioRxiv. 2024 Apr 20:2024.04.17.588869. Preprint. [Version 1] doi: 10.1101/2024.04.17.588869 (PMC11071284; doi:10.1101/2024.04.17.588869)
Supplement: Supplement 2 [file media-2.zip › Supplementary Files/Simulated Data/Adaptive_Simulation/tr_1.06_sq_15_r_150_a_1.csv]

gene	species	replicate	exprval
1	C17	R1	7.06608919045777
1	C12	R1	7.21916852046216
1	C10	R1	7.33091687811462
1	C3	R1	7.22881869049588
1	C5	R1	7.31288295528436
1	C24	R1	7.25738784269265
1	C6	R1	7.45121111183233
1	C21	R1	7.21916852046216
1	C19	R1	7.33985000288462
1	C1	R1	7.29462074889163
1	C22	R1	7.19967234483636
1	C4	R1	7.40087943628218
1	C13	R1	7.17990909001493
1	C18	R1	7.09803208296053
1	C15	R1	7.07681559705083
1	C11	R1	7.38370429247405
1	C8	R1	7.29462074889163
1	C20	R1	7.10852445677817
2	C23	R1	7.25738784269265
2	C17	R1	7.48381577726426
2	C12	R1	7.3037807481771
2	C10	R1	7.10852445677817
2	C3	R1	7.16992500144231
2	C14	R1	7.4178525148859
2	C5	R1	7.05528243550119
2	C9	R1	7.29462074889163
2	C24	R1	7.45121111183233
2	C6	R1	7.38370429247405
2	C21	R1	7.24792751344359
2	C19	R1	7.13955135239879
2	C1	R1	7.13955135239879
2	C22	R1	7.20945336562895
2	C4	R1	6.94251450533924
2	C18	R1	7.15987133677839
2	C15	R1	7.19967234483636
2	C11	R1	7.22881869049588
2	C16	R1	7.35755200461808
2	C8	R1	7.14974711950468
2	C20	R1	7.11894107272351
2	C7	R1	7.23840473932508
3	C23	R1	7.4093909361377
3	C17	R1	7.23840473932508
3	C12	R1	7.23840473932508
3	C10	R1	7.4757334309664
3	C3	R1	7.09803208296053
3	C14	R1	7.21916852046216
3	C5	R1	7.20945336562895
3	C24	R1	7.18982455888002
3	C6	R1	7.4757334309664
3	C21	R1	7
3	C19	R1	7.05528243550119
3	C1	R1	7.02236781302845
3	C4	R1	7.33985000288462
3	C13	R1	7.51569983828404
3	C18	R1	7.05528243550119
3	C15	R1	7.3037807481771
3	C11	R1	7.10852445677817
3	C16	R1	7.3037807481771
3	C8	R1	7.34872815423108
3	C20	R1	7.18982455888002
4	C23	R1	7.44294349584873
4	C17	R1	7.14974711950468
4	C12	R1	7.17990909001493
4	C10	R1	6.91886323727459
4	C3	R1	7.52356195605701
4	C14	R1	7.2667865406949
4	C9	R1	7.27612440527424
4	C24	R1	7.12928301694497
4	C6	R1	7.13955135239879
4	C21	R1	7.12928301694497
4	C19	R1	7.4262647547021
4	C1	R1	7.36632221424582
4	C22	R1	7.10852445677817
4	C4	R1	7.35755200461808
4	C13	R1	7.09803208296053
4	C18	R1	7.53915881110803
4	C15	R1	7.59245703726808
4	C11	R1	7.06608919045777
4	C16	R1	7.17990909001493
4	C8	R1	7.33985000288462
4	C20	R1	7.12928301694497
4	C7	R1	7.07681559705083
5	C23	R1	7.14974711950468
5	C17	R1	7.31288295528436
5	C12	R1	7.54689445988764
5	C10	R1	7.17990909001493
5	C3	R1	7.37503943134692
5	C14	R1	7.56224242422107
5	C5	R1	7.21916852046216
5	C9	R1	7.22881869049588
5	C24	R1	7.20945336562895
5	C6	R1	7.12928301694497
5	C21	R1	7.40087943628218
5	C1	R1	7.37503943134692
5	C22	R1	7.15987133677839
5	C4	R1	7.08746284125034
5	C13	R1	7.10852445677817
5	C18	R1	7.48381577726426
5	C15	R1	7.25738784269265
5	C11	R1	6.97727992349992
5	C20	R1	7.12928301694497
6	C23	R1	7.33985000288462
6	C17	R1	7.28540221886225
6	C12	R1	7.08746284125034
6	C10	R1	7.20945336562895
6	C3	R1	7.51569983828404
6	C14	R1	7.19967234483636
6	C5	R1	7.39231742277876
6	C9	R1	7.38370429247405
6	C24	R1	7.34872815423108
6	C21	R1	7.18982455888002
6	C19	R1	7.467605550083
6	C1	R1	7.20945336562895
6	C22	R1	7.4262647547021
6	C4	R1	6.91886323727459
6	C13	R1	7.21916852046216
6	C18	R1	7
6	C15	R1	7.36632221424582
6	C11	R1	7.3037807481771
6	C16	R1	7.02236781302845
6	C8	R1	7.33985000288462
6	C20	R1	7.44294349584873
6	C7	R1	7.21916852046216
7	C10	R1	7.09803208296053
7	C3	R1	7.39231742277876
7	C14	R1	7.40087943628218
7	C5	R1	7.56224242422107
7	C9	R1	7.31288295528436
7	C24	R1	7.28540221886225
7	C6	R1	7.19967234483636
7	C21	R1	7.28540221886225
7	C19	R1	7.35755200461808
7	C1	R1	7.15987133677839
7	C22	R1	7.38370429247405
7	C4	R1	7.2667865406949
7	C13	R1	6.98868468677217
7	C18	R1	7.35755200461808
7	C15	R1	6.7279204545632
7	C11	R1	7.16992500144231
7	C16	R1	7.38370429247405
7	C8	R1	7.07681559705083
7	C20	R1	7.48381577726426
7	C7	R1	7.49984588708321
8	C23	R1	7.44294349584873
8	C17	R1	7.16992500144231
8	C12	R1	7.3037807481771
8	C10	R1	6.90689059560852
8	C3	R1	7.39231742277876
8	C14	R1	7.33091687811462
8	C5	R1	7.34872815423108
8	C9	R1	7.57742882803575
8	C24	R1	7.49185309632967
8	C6	R1	7.56985560833095
8	C21	R1	7.53138146051631
8	C19	R1	7.35755200461808
8	C1	R1	7.56224242422107
8	C22	R1	7.43462822763672
8	C4	R1	7.10852445677817
8	C13	R1	7.12928301694497
8	C18	R1	7.35755200461808
8	C15	R1	7.15987133677839
8	C11	R1	7.2667865406949
8	C16	R1	6.96578428466209
8	C8	R1	7.24792751344359
8	C20	R1	7.34872815423108
8	C7	R1	7.14974711950468
9	C23	R1	7.10852445677817
9	C17	R1	7.28540221886225
9	C10	R1	7.4594316186373
9	C3	R1	7.13955135239879
9	C9	R1	7.39231742277876
9	C24	R1	7.2667865406949
9	C6	R1	7.18982455888002
9	C21	R1	7.3037807481771
9	C19	R1	7.27612440527424
9	C1	R1	7.32192809488736
9	C22	R1	7.15987133677839
9	C4	R1	7.32192809488736
9	C13	R1	7.3037807481771
9	C18	R1	7.15987133677839
9	C15	R1	7.12928301694497
9	C16	R1	7.60733031374961
9	C8	R1	7.16992500144231
9	C20	R1	7.43462822763672
9	C7	R1	7.15987133677839
10	C23	R1	7.04439411935845
10	C17	R1	7.06608919045777
10	C12	R1	7.25738784269265
10	C10	R1	7.11894107272351
10	C3	R1	7.33985000288462
10	C14	R1	7.34872815423108
10	C5	R1	7.15987133677839
10	C24	R1	7.14974711950468
10	C21	R1	7.01122725542325
10	C19	R1	7.14974711950468
10	C22	R1	7.34872815423108
10	C4	R1	7.51569983828404
10	C13	R1	6.84549005094437
10	C18	R1	7.13955135239879
10	C15	R1	7.35755200461808
10	C11	R1	7.08746284125034
10	C16	R1	7.62935662007961
10	C8	R1	7.08746284125034
10	C20	R1	7.12928301694497
10	C7	R1	7.34872815423108
11	C23	R1	7.44294349584873
11	C17	R1	7.27612440527424
11	C12	R1	7.07681559705083
11	C10	R1	7.23840473932508
11	C14	R1	7.08746284125034
11	C5	R1	7.31288295528436
11	C9	R1	7.17990909001493
11	C24	R1	7.21916852046216
11	C6	R1	7.16992500144231
11	C21	R1	7.36632221424582
11	C19	R1	7.22881869049588
11	C22	R1	7.15987133677839
11	C4	R1	7.19967234483636
11	C13	R1	7.66533591718518
11	C18	R1	6.89481776330794
11	C15	R1	7.23840473932508
11	C16	R1	7.02236781302845
11	C8	R1	7.15987133677839
11	C20	R1	7
11	C7	R1	6.94251450533924
12	C23	R1	7.43462822763672
12	C17	R1	7.44294349584873
12	C12	R1	7.4178525148859
12	C10	R1	7.52356195605701
12	C3	R1	7.07681559705083
12	C14	R1	7.19967234483636
12	C5	R1	7.44294349584873
12	C6	R1	7.37503943134692
12	C21	R1	7.2667865406949
12	C19	R1	7.32192809488736
12	C1	R1	7.23840473932508
12	C22	R1	7.08746284125034
12	C4	R1	7.53138146051631
12	C18	R1	7.22881869049588
12	C15	R1	7.09803208296053
12	C11	R1	7.49984588708321
12	C16	R1	7.27612440527424
12	C8	R1	7.27612440527424
12	C20	R1	7.03342300153745
12	C7	R1	7.2667865406949
13	C23	R1	7.13955135239879
13	C17	R1	7.18982455888002
13	C12	R1	7.21916852046216
13	C10	R1	7.11894107272351
13	C14	R1	7.23840473932508
13	C5	R1	7.44294349584873
13	C9	R1	7.19967234483636
13	C24	R1	7.29462074889163
13	C6	R1	7.45121111183233
13	C21	R1	7.37503943134692
13	C19	R1	7.31288295528436
13	C1	R1	7.31288295528436
13	C22	R1	7.33985000288462
13	C4	R1	7.12928301694497
13	C13	R1	7.27612440527424
13	C18	R1	6.95419631038687
13	C15	R1	7.32192809488736
13	C11	R1	7.19967234483636
13	C16	R1	7.18982455888002
13	C8	R1	7.37503943134692
13	C20	R1	7.29462074889163
13	C7	R1	7.4178525148859
14	C23	R1	7.5077946401987
14	C17	R1	6.93073733756289
14	C12	R1	7.02236781302845
14	C10	R1	7.4757334309664
14	C14	R1	7.4178525148859
14	C5	R1	7.49185309632967
14	C9	R1	7.27612440527424
14	C24	R1	7.28540221886225
14	C6	R1	7.34872815423108
14	C21	R1	7.15987133677839
14	C19	R1	7.58496250072116
14	C22	R1	7.2667865406949
14	C4	R1	7.38370429247405
14	C13	R1	7.4262647547021
14	C18	R1	7.08746284125034
14	C15	R1	7.31288295528436
14	C11	R1	6.79441586635011
14	C16	R1	7.11894107272351
14	C8	R1	7.22881869049588
14	C20	R1	7.23840473932508
14	C7	R1	7.21916852046216
15	C23	R1	7.43462822763672
15	C17	R1	7.57742882803575
15	C12	R1	7.53915881110803
15	C10	R1	7.54689445988764
15	C3	R1	7.45121111183233
15	C14	R1	7.4178525148859
15	C5	R1	7.4594316186373
15	C9	R1	7.07681559705083
15	C24	R1	7.15987133677839
15	C6	R1	7.04439411935845
15	C21	R1	7.33091687811462
15	C19	R1	7.33091687811462
15	C1	R1	7.12928301694497
15	C22	R1	7.23840473932508
15	C4	R1	7.18982455888002
15	C13	R1	7.18982455888002
15	C18	R1	6.98868468677217
15	C15	R1	7.27612440527424
15	C11	R1	7.08746284125034
15	C16	R1	7.29462074889163
15	C8	R1	7.06608919045777
15	C20	R1	7.14974711950468
15	C7	R1	7.36632221424582
16	C23	R1	7.24792751344359
16	C12	R1	7.33091687811462
16	C10	R1	7.33091687811462
16	C5	R1	7.06608919045777
16	C9	R1	7.45121111183233
16	C24	R1	7.13955135239879
16	C6	R1	7.12928301694497
16	C21	R1	7.28540221886225
16	C19	R1	7.60733031374961
16	C1	R1	7.45121111183233
16	C22	R1	7.34872815423108
16	C4	R1	7.13955135239879
16	C13	R1	7.2667865406949
16	C18	R1	7.22881869049588
16	C15	R1	7.27612440527424
16	C11	R1	7.34872815423108
16	C16	R1	7.08746284125034
16	C8	R1	7.2667865406949
16	C20	R1	7.38370429247405
16	C7	R1	7.3037807481771
17	C23	R1	7.14974711950468
17	C17	R1	6.98868468677217
17	C12	R1	7.5077946401987
17	C10	R1	7.39231742277876
17	C3	R1	7.20945336562895
17	C14	R1	7.19967234483636
17	C5	R1	7.40087943628218
17	C9	R1	7.44294349584873
17	C24	R1	7.21916852046216
17	C6	R1	7.49984588708321
17	C21	R1	7.08746284125034
17	C19	R1	7.2667865406949
17	C1	R1	7.39231742277876
17	C22	R1	7.38370429247405
17	C4	R1	7.18982455888002
17	C13	R1	6.93073733756289
17	C18	R1	7.44294349584873
17	C15	R1	7.3037807481771
17	C11	R1	7.27612440527424
17	C16	R1	7.07681559705083
17	C8	R1	7.03342300153745
17	C20	R1	6.78135971352466
17	C7	R1	7.11894107272351
18	C23	R1	7.11894107272351
18	C17	R1	7.4757334309664
18	C12	R1	7.33091687811462
18	C3	R1	7.33985000288462
18	C14	R1	6.94251450533924
18	C9	R1	7.14974711950468
18	C6	R1	7.51569983828404
18	C21	R1	7.33091687811462
18	C19	R1	7.24792751344359
18	C22	R1	7.12928301694497
18	C4	R1	7.4757334309664
18	C15	R1	6.95419631038687
18	C11	R1	7.27612440527424
18	C16	R1	7
18	C20	R1	7.54689445988764
18	C7	R1	7.23840473932508
19	C23	R1	7.17990909001493
19	C17	R1	7.38370429247405
19	C12	R1	7.19967234483636
19	C10	R1	7.38370429247405
19	C3	R1	7.34872815423108
19	C14	R1	7.2667865406949
19	C5	R1	7.6724253419715
19	C9	R1	6.71424551766612
19	C24	R1	7.35755200461808
19	C6	R1	7.83289001416474
19	C21	R1	7.34872815423108
19	C19	R1	7.2667865406949
19	C1	R1	7.16992500144231
19	C22	R1	7.12928301694497
19	C4	R1	7.18982455888002
19	C13	R1	7
19	C15	R1	7.05528243550119
19	C11	R1	7.12928301694497
19	C16	R1	6.89481776330794
19	C8	R1	7.35755200461808
19	C20	R1	7.4594316186373
19	C7	R1	7.07681559705083
20	C23	R1	7.20945336562895
20	C17	R1	7.16992500144231
20	C12	R1	7.28540221886225
20	C10	R1	7.60733031374961
20	C3	R1	7.4178525148859
20	C14	R1	7.16992500144231
20	C5	R1	7.40087943628218
20	C9	R1	7.31288295528436
20	C24	R1	7.36632221424582
20	C6	R1	7.35755200461808
20	C21	R1	7.4594316186373
20	C19	R1	7.33091687811462
20	C1	R1	7.36632221424582
20	C4	R1	7.31288295528436
20	C13	R1	7.01122725542325
20	C18	R1	7.29462074889163
20	C15	R1	7.18982455888002
20	C11	R1	7.01122725542325
20	C16	R1	7.3037807481771
20	C20	R1	7.45121111183233
20	C7	R1	7
21	C23	R1	7.11894107272351
21	C17	R1	7.08746284125034
21	C12	R1	7.38370429247405
21	C10	R1	7.19967234483636
21	C3	R1	7.29462074889163
21	C14	R1	7.37503943134692
21	C5	R1	7.56985560833095
21	C9	R1	7.07681559705083
21	C24	R1	7.18982455888002
21	C6	R1	7.4093909361377
21	C21	R1	7.05528243550119
21	C19	R1	7
21	C1	R1	7.53138146051631
21	C22	R1	6.97727992349992
21	C4	R1	7.3037807481771
21	C13	R1	7.31288295528436
21	C18	R1	7.13955135239879
21	C15	R1	7.09803208296053
21	C11	R1	7
21	C16	R1	7.11894107272351
21	C8	R1	7.16992500144231
21	C20	R1	7.29462074889163
21	C7	R1	7.19967234483636
22	C23	R1	7.25738784269265
22	C17	R1	7.49984588708321
22	C12	R1	7.39231742277876
22	C10	R1	7.24792751344359
22	C3	R1	7.3037807481771
22	C14	R1	6.98868468677217
22	C5	R1	7.4594316186373
22	C9	R1	7.45121111183233
22	C24	R1	7.10852445677817
22	C6	R1	7.33985000288462
22	C21	R1	7.467605550083
22	C1	R1	7.04439411935845
22	C22	R1	7.33091687811462
22	C4	R1	7.23840473932508
22	C13	R1	7.2667865406949
22	C15	R1	7.11894107272351
22	C11	R1	7.08746284125034
22	C16	R1	7.21916852046216
22	C8	R1	7.33091687811462
22	C20	R1	7.6724253419715
22	C7	R1	7.21916852046216
23	C23	R1	7.16992500144231
23	C10	R1	7.03342300153745
23	C3	R1	7.44294349584873
23	C14	R1	7.21916852046216
23	C5	R1	7.16992500144231
23	C9	R1	7.4594316186373
23	C24	R1	7.45121111183233
23	C6	R1	7.33091687811462
23	C21	R1	7.35755200461808
23	C19	R1	7.40087943628218
23	C1	R1	7.22881869049588
23	C4	R1	7.16992500144231
23	C13	R1	7.32192809488736
23	C18	R1	6.85798099512757
23	C15	R1	7.22881869049588
23	C11	R1	7.19967234483636
23	C16	R1	6.94251450533924
23	C8	R1	7.64385618977472
23	C20	R1	7.4594316186373
23	C7	R1	7.20945336562895
24	C23	R1	7.16992500144231
24	C17	R1	7.4178525148859
24	C12	R1	7.56985560833095
24	C10	R1	7.25738784269265
24	C3	R1	7.27612440527424
24	C5	R1	7.38370429247405
24	C9	R1	7.49185309632967
24	C24	R1	7.28540221886225
24	C6	R1	7.17990909001493
24	C21	R1	7.28540221886225
24	C19	R1	7.05528243550119
24	C1	R1	7.08746284125034
24	C22	R1	7.19967234483636
24	C4	R1	7.31288295528436
24	C13	R1	7.55458885167764
24	C18	R1	7.18982455888002
24	C15	R1	7.25738784269265
24	C11	R1	7.32192809488736
24	C16	R1	7.3037807481771
24	C8	R1	7
24	C7	R1	7.10852445677817
25	C23	R1	7.15987133677839
25	C17	R1	7.13955135239879
25	C10	R1	6.98868468677217
25	C14	R1	7.27612440527424
25	C5	R1	7.20945336562895
25	C9	R1	7.18982455888002
25	C24	R1	7.4757334309664
25	C6	R1	7.29462074889163
25	C21	R1	7.57742882803575
25	C19	R1	7.20945336562895
25	C1	R1	7.24792751344359
25	C22	R1	7.17990909001493
25	C4	R1	7.24792751344359
25	C13	R1	7.3037807481771
25	C18	R1	6.84549005094437
25	C15	R1	6.91886323727459
25	C11	R1	7.36632221424582
25	C16	R1	6.98868468677217
25	C8	R1	7.53138146051631
25	C20	R1	7.07681559705083
25	C7	R1	7.4178525148859
26	C17	R1	7.22881869049588
26	C12	R1	7.4093909361377
26	C10	R1	7.24792751344359
26	C3	R1	7.39231742277876
26	C14	R1	7.49185309632967
26	C5	R1	7.33985000288462
26	C9	R1	7.59245703726808
26	C24	R1	7.28540221886225
26	C6	R1	7.28540221886225
26	C19	R1	7.3037807481771
26	C22	R1	7.37503943134692
26	C4	R1	7.4093909361377
26	C13	R1	7.4262647547021
26	C18	R1	7.25738784269265
26	C15	R1	7.13955135239879
26	C11	R1	7.04439411935845
26	C16	R1	7.06608919045777
26	C8	R1	7.12928301694497
26	C20	R1	7.08746284125034
26	C7	R1	7.56224242422107
27	C23	R1	7.20945336562895
27	C17	R1	7.5077946401987
27	C12	R1	7.22881869049588
27	C10	R1	7.33985000288462
27	C3	R1	7.22881869049588
27	C14	R1	7.36632221424582
27	C5	R1	7.27612440527424
27	C24	R1	7.11894107272351
27	C6	R1	7.467605550083
27	C21	R1	7.14974711950468
27	C19	R1	7.44294349584873
27	C1	R1	7.49185309632967
27	C22	R1	7.28540221886225
27	C4	R1	7.27612440527424
27	C13	R1	7.37503943134692
27	C18	R1	7.08746284125034
27	C15	R1	7.2667865406949
27	C11	R1	6.8703647195834
27	C16	R1	7.27612440527424
27	C8	R1	7.13955135239879
27	C20	R1	7.467605550083
27	C7	R1	7.64385618977472
28	C23	R1	7.19967234483636
28	C17	R1	7.27612440527424
28	C12	R1	7.05528243550119
28	C10	R1	7.45121111183233
28	C3	R1	7.13955135239879
28	C14	R1	7.02236781302845
28	C5	R1	7.07681559705083
28	C9	R1	7.48381577726426
28	C24	R1	7.4093909361377
28	C6	R1	7.27612440527424
28	C21	R1	7.36632221424582
28	C1	R1	7.43462822763672
28	C22	R1	7.39231742277876
28	C4	R1	7.17990909001493
28	C13	R1	7.4757334309664
28	C18	R1	7.59245703726808
28	C15	R1	6.65821148275179
28	C11	R1	6.8703647195834
28	C16	R1	7.11894107272351
28	C8	R1	6.95419631038687
28	C20	R1	7.5077946401987
28	C7	R1	7.04439411935845
29	C23	R1	6.75488750216347
29	C17	R1	7.31288295528436
29	C12	R1	7.28540221886225
29	C10	R1	7.29462074889163
29	C3	R1	7.3037807481771
29	C14	R1	7.05528243550119
29	C5	R1	6.97727992349992
29	C9	R1	7.48381577726426
29	C24	R1	7.01122725542325
29	C6	R1	7.32192809488736
29	C21	R1	6.90689059560852
29	C19	R1	7.23840473932508
29	C22	R1	7.14974711950468
29	C4	R1	7.28540221886225
29	C13	R1	7.49984588708321
29	C18	R1	7.15987133677839
29	C15	R1	7.34872815423108
29	C11	R1	7.11894107272351
29	C16	R1	6.98868468677217
29	C8	R1	7.19967234483636
29	C20	R1	7.27612440527424
29	C7	R1	7.29462074889163
30	C23	R1	7.27612440527424
30	C17	R1	7.31288295528436
30	C12	R1	7.04439411935845
30	C10	R1	7.35755200461808
30	C3	R1	6.90689059560852
30	C14	R1	7.15987133677839
30	C5	R1	7.4262647547021
30	C9	R1	7.45121111183233
30	C24	R1	7.23840473932508
30	C6	R1	7.31288295528436
30	C21	R1	7.25738784269265
30	C19	R1	7.40087943628218
30	C1	R1	7.3037807481771
30	C22	R1	7.25738784269265
30	C4	R1	7.34872815423108
30	C13	R1	7.28540221886225
30	C18	R1	6.94251450533924
30	C15	R1	7.33985000288462
30	C11	R1	7.16992500144231
30	C16	R1	7.34872815423108
30	C8	R1	6.94251450533924
30	C20	R1	7.2667865406949
30	C7	R1	7.15987133677839
31	C17	R1	7.38370429247405
31	C12	R1	7.31288295528436
31	C10	R1	7.24792751344359
31	C14	R1	7.12928301694497
31	C5	R1	7.16992500144231
31	C9	R1	7.5077946401987
31	C24	R1	7.34872815423108
31	C21	R1	7.15987133677839
31	C19	R1	7.35755200461808
31	C1	R1	7.43462822763672
31	C22	R1	7.11894107272351
31	C4	R1	7.17990909001493
31	C13	R1	7.06608919045777
31	C15	R1	6.62935662007961
31	C11	R1	7.4757334309664
31	C16	R1	6.94251450533924
31	C8	R1	7.39231742277876
31	C20	R1	7.20945336562895
31	C7	R1	7.20945336562895
32	C23	R1	7.31288295528436
32	C10	R1	7.40087943628218
32	C3	R1	7.22881869049588
32	C5	R1	7.37503943134692
32	C9	R1	7.33985000288462
32	C24	R1	7.25738784269265
32	C6	R1	7.09803208296053
32	C21	R1	7.21916852046216
32	C19	R1	7.33985000288462
32	C1	R1	7.15987133677839
32	C22	R1	7.22881869049588
32	C4	R1	7.4594316186373
32	C13	R1	7.54689445988764
32	C18	R1	6.91886323727459
32	C15	R1	7.28540221886225
32	C11	R1	7.4262647547021
32	C16	R1	7.3037807481771
32	C8	R1	7.467605550083
32	C20	R1	7.6724253419715
32	C7	R1	7.12928301694497
33	C23	R1	7.13955135239879
33	C17	R1	7.23840473932508
33	C12	R1	6.96578428466209
33	C10	R1	7.24792751344359
33	C3	R1	7.28540221886225
33	C14	R1	7
33	C5	R1	7.54689445988764
33	C24	R1	7.16992500144231
33	C6	R1	7.23840473932508
33	C21	R1	7.29462074889163
33	C19	R1	7.24792751344359
33	C1	R1	7.14974711950468
33	C22	R1	7.32192809488736
33	C4	R1	7.11894107272351
33	C13	R1	7.23840473932508
33	C18	R1	7.40087943628218
33	C15	R1	7.22881869049588
33	C11	R1	7.17990909001493
33	C16	R1	6.90689059560852
33	C8	R1	7.25738784269265
33	C20	R1	7.32192809488736
33	C7	R1	7.37503943134692
34	C23	R1	7.44294349584873
34	C17	R1	7.39231742277876
34	C12	R1	7.52356195605701
34	C10	R1	7.32192809488736
34	C3	R1	7.22881869049588
34	C14	R1	7.18982455888002
34	C5	R1	7.58496250072116
34	C9	R1	7.45121111183233
34	C6	R1	7.59991284218713
34	C19	R1	7.20945336562895
34	C1	R1	7.15987133677839
34	C22	R1	7.20945336562895
34	C4	R1	7.33985000288462
34	C13	R1	7.29462074889163
34	C18	R1	7.20945336562895
34	C15	R1	7.3037807481771
34	C11	R1	7.4262647547021
34	C16	R1	7.16992500144231
34	C8	R1	7.52356195605701
34	C20	R1	7.28540221886225
34	C7	R1	7.14974711950468
35	C23	R1	7.35755200461808
35	C17	R1	6.89481776330794
35	C12	R1	7.21916852046216
35	C10	R1	7.28540221886225
35	C3	R1	6.71424551766612
35	C14	R1	7.53138146051631
35	C5	R1	7.36632221424582
35	C9	R1	7.03342300153745
35	C6	R1	7.10852445677817
35	C21	R1	7.39231742277876
35	C19	R1	7.2667865406949
35	C1	R1	7.37503943134692
35	C22	R1	7.33091687811462
35	C4	R1	7.32192809488736
35	C13	R1	7.37503943134692
35	C18	R1	7.24792751344359
35	C15	R1	7.22881869049588
35	C16	R1	7.28540221886225
35	C8	R1	7.09803208296053
35	C20	R1	7.5077946401987
35	C7	R1	7.27612440527424
36	C23	R1	7.12928301694497
36	C17	R1	7.08746284125034
36	C12	R1	7.4594316186373
36	C10	R1	7.16992500144231
36	C3	R1	7.32192809488736
36	C14	R1	7.10852445677817
36	C5	R1	7.4093909361377
36	C9	R1	7.22881869049588
36	C24	R1	7.36632221424582
36	C6	R1	7.45121111183233
36	C19	R1	7.38370429247405
36	C1	R1	7.17990909001493
36	C22	R1	7.36632221424582
36	C4	R1	7.25738784269265
36	C13	R1	7.39231742277876
36	C18	R1	7.33985000288462
36	C15	R1	7.16992500144231
36	C11	R1	7.18982455888002
36	C16	R1	7.15987133677839
36	C20	R1	7.15987133677839
36	C7	R1	7.08746284125034
37	C23	R1	7.45121111183233
37	C17	R1	7.07681559705083
37	C12	R1	7.28540221886225
37	C10	R1	7.10852445677817
37	C3	R1	7.39231742277876
37	C14	R1	7.14974711950468
37	C5	R1	7.4757334309664
37	C9	R1	7.23840473932508
37	C6	R1	7.62935662007961
37	C21	R1	7.38370429247405
37	C19	R1	7.16992500144231
37	C1	R1	7.38370429247405
37	C22	R1	7.3037807481771
37	C4	R1	7.08746284125034
37	C13	R1	7.4262647547021
37	C18	R1	7.39231742277876
37	C11	R1	7.53138146051631
37	C16	R1	7.2667865406949
37	C8	R1	7.29462074889163
37	C20	R1	7.09803208296053
38	C23	R1	7.21916852046216
38	C17	R1	7.11894107272351
38	C12	R1	7.38370429247405
38	C10	R1	7.13955135239879
38	C3	R1	6.8703647195834
38	C14	R1	7.24792751344359
38	C5	R1	7.4594316186373
38	C9	R1	7.28540221886225
38	C24	R1	7.18982455888002
38	C6	R1	7.31288295528436
38	C21	R1	7.16992500144231
38	C19	R1	7.35755200461808
38	C1	R1	7.15987133677839
38	C22	R1	7.467605550083
38	C4	R1	7.06608919045777
38	C13	R1	7.21916852046216
38	C18	R1	7.09803208296053
38	C15	R1	7.11894107272351
38	C11	R1	7.48381577726426
38	C16	R1	7.13955135239879
38	C8	R1	7.27612440527424
38	C20	R1	7.28540221886225
38	C7	R1	7.39231742277876
39	C23	R1	7.02236781302845
39	C12	R1	7.18982455888002
39	C10	R1	7.2667865406949
39	C3	R1	7.29462074889163
39	C14	R1	7.25738784269265
39	C5	R1	7.31288295528436
39	C9	R1	7.25738784269265
39	C24	R1	7.34872815423108
39	C6	R1	7.23840473932508
39	C21	R1	7.17990909001493
39	C19	R1	7.4262647547021
39	C1	R1	7.01122725542325
39	C22	R1	7.35755200461808
39	C4	R1	7.06608919045777
39	C13	R1	7.4262647547021
39	C18	R1	7.18982455888002
39	C15	R1	7.19967234483636
39	C11	R1	7.14974711950468
39	C16	R1	7.2667865406949
39	C8	R1	7.22881869049588
39	C20	R1	7.31288295528436
39	C7	R1	7.37503943134692
40	C23	R1	7.48381577726426
40	C17	R1	7.28540221886225
40	C12	R1	7.13955135239879
40	C3	R1	6.97727992349992
40	C14	R1	7.15987133677839
40	C5	R1	7.54689445988764
40	C9	R1	7.4262647547021
40	C24	R1	7.18982455888002
40	C6	R1	7.45121111183233
40	C21	R1	7.02236781302845
40	C19	R1	7.02236781302845
40	C1	R1	7.34872815423108
40	C22	R1	7.4178525148859
40	C4	R1	7.24792751344359
40	C13	R1	7.19967234483636
40	C18	R1	7.3037807481771
40	C15	R1	7.04439411935845
40	C11	R1	7.4757334309664
40	C16	R1	7.10852445677817
40	C8	R1	7.24792751344359
40	C20	R1	7.45121111183233
40	C7	R1	7.49185309632967
41	C23	R1	7.08746284125034
41	C17	R1	6.94251450533924
41	C12	R1	7.17990909001493
41	C10	R1	7.21916852046216
41	C3	R1	7.45121111183233
41	C14	R1	7.34872815423108
41	C5	R1	7.4093909361377
41	C9	R1	7.16992500144231
41	C24	R1	7.17990909001493
41	C6	R1	7.17990909001493
41	C21	R1	7.21916852046216
41	C19	R1	7.49185309632967
41	C1	R1	7.25738784269265
41	C22	R1	7.10852445677817
41	C13	R1	7.62205181945638
41	C18	R1	6.95419631038687
41	C15	R1	7.27612440527424
41	C11	R1	7.38370429247405
41	C16	R1	6.65821148275179
41	C8	R1	7
41	C20	R1	7.20945336562895
42	C23	R1	7.467605550083
42	C17	R1	7.27612440527424
42	C12	R1	7.467605550083
42	C10	R1	7.3037807481771
42	C3	R1	7.09803208296053
42	C14	R1	7.36632221424582
42	C9	R1	7.4178525148859
42	C24	R1	7.37503943134692
42	C6	R1	7.36632221424582
42	C21	R1	7.37503943134692
42	C19	R1	7.39231742277876
42	C1	R1	7.12928301694497
42	C22	R1	7.32192809488736
42	C4	R1	7.11894107272351
42	C13	R1	7.24792751344359
42	C18	R1	7.03342300153745
42	C15	R1	7.13955135239879
42	C11	R1	7.32192809488736
42	C16	R1	6.8703647195834
42	C8	R1	7.17990909001493
42	C20	R1	7.35755200461808
42	C7	R1	7.40087943628218
43	C23	R1	6.98868468677217
43	C17	R1	6.88264304936184
43	C10	R1	7.11894107272351
43	C3	R1	7.22881869049588
43	C14	R1	7.3037807481771
43	C24	R1	7.29462074889163
43	C6	R1	7.18982455888002
43	C19	R1	7.4757334309664
43	C1	R1	7.38370429247405
43	C22	R1	6.94251450533924
43	C4	R1	7.44294349584873
43	C13	R1	7
43	C11	R1	7.07681559705083
43	C16	R1	7.4093909361377
43	C8	R1	7.33985000288462
43	C20	R1	7.57742882803575
43	C7	R1	7.16992500144231
44	C23	R1	7.27612440527424
44	C17	R1	7.33985000288462
44	C12	R1	7.19967234483636
44	C10	R1	7.22881869049588
44	C3	R1	7.31288295528436
44	C14	R1	7.10852445677817
44	C5	R1	7.3037807481771
44	C9	R1	7.33985000288462
44	C24	R1	7.15987133677839
44	C6	R1	7.49984588708321
44	C21	R1	7.01122725542325
44	C19	R1	6.89481776330794
44	C4	R1	7.62205181945638
44	C18	R1	7.03342300153745
44	C15	R1	7.09803208296053
44	C11	R1	7.23840473932508
44	C8	R1	7.16992500144231
44	C20	R1	7.2667865406949
44	C7	R1	7.29462074889163
45	C23	R1	7.02236781302845
45	C12	R1	7.28540221886225
45	C10	R1	7.45121111183233
45	C3	R1	7.06608919045777
45	C14	R1	7.27612440527424
45	C6	R1	7.23840473932508
45	C21	R1	7.4093909361377
45	C19	R1	7.09803208296053
45	C1	R1	7.48381577726426
45	C22	R1	7.45121111183233
45	C13	R1	6.94251450533924
45	C15	R1	7
45	C11	R1	7.5077946401987
45	C16	R1	7.11894107272351
45	C8	R1	7.13955135239879
45	C20	R1	7.3037807481771
45	C7	R1	6.85798099512757
46	C23	R1	7.15987133677839
46	C17	R1	7.4757334309664
46	C12	R1	7.02236781302845
46	C10	R1	7.3037807481771
46	C3	R1	7.25738784269265
46	C14	R1	7.08746284125034
46	C5	R1	7.12928301694497
46	C24	R1	7.467605550083
46	C6	R1	7.37503943134692
46	C21	R1	6.94251450533924
46	C1	R1	7.64385618977472
46	C22	R1	7.29462074889163
46	C4	R1	7.18982455888002
46	C13	R1	7.45121111183233
46	C15	R1	7.15987133677839
46	C11	R1	7.4262647547021
46	C16	R1	7.33091687811462
46	C8	R1	7.35755200461808
46	C20	R1	7.4262647547021
46	C7	R1	7.21916852046216
47	C23	R1	7.04439411935845
47	C17	R1	7.35755200461808
47	C12	R1	7.38370429247405
47	C10	R1	7.23840473932508
47	C3	R1	7.32192809488736
47	C14	R1	7.58496250072116
47	C5	R1	6.82017896241519
47	C9	R1	7.45121111183233
47	C24	R1	7.53915881110803
47	C6	R1	6.97727992349992
47	C21	R1	7.18982455888002
47	C19	R1	6.97727992349992
47	C1	R1	7.14974711950468
47	C22	R1	6.98868468677217
47	C4	R1	7.62205181945638
47	C13	R1	7.2667865406949
47	C18	R1	7.39231742277876
47	C15	R1	7.17990909001493
47	C11	R1	7.19967234483636
47	C16	R1	7.13955135239879
47	C7	R1	6.85798099512757
48	C23	R1	7.62935662007961
48	C17	R1	7.22881869049588
48	C12	R1	7.12928301694497
48	C10	R1	7.24792751344359
48	C3	R1	7.5077946401987
48	C14	R1	6.8703647195834
48	C5	R1	7.12928301694497
48	C9	R1	7.49984588708321
48	C24	R1	7.37503943134692
48	C6	R1	7.49984588708321
48	C21	R1	7.33985000288462
48	C1	R1	7.25738784269265
48	C22	R1	7.08746284125034
48	C4	R1	7.44294349584873
48	C13	R1	7.24792751344359
48	C15	R1	7.53138146051631
48	C11	R1	7.37503943134692
48	C16	R1	7.19967234483636
48	C8	R1	7.21916852046216
48	C20	R1	7.57742882803575
48	C7	R1	7.15987133677839
49	C23	R1	7.4093909361377
49	C17	R1	7.18982455888002
49	C12	R1	7.11894107272351
49	C10	R1	7.35755200461808
49	C14	R1	7.38370429247405
49	C5	R1	7.3037807481771
49	C9	R1	7.36632221424582
49	C6	R1	7.20945336562895
49	C21	R1	7.34872815423108
49	C19	R1	7.2667865406949
49	C1	R1	7.02236781302845
49	C22	R1	7.39231742277876
49	C13	R1	7.08746284125034
49	C18	R1	7.06608919045777
49	C15	R1	7.13955135239879
49	C11	R1	7.29462074889163
49	C16	R1	7.29462074889163
49	C8	R1	7.04439411935845
49	C20	R1	7.22881869049588
49	C7	R1	7.5077946401987
50	C23	R1	7.08746284125034
50	C17	R1	7.27612440527424
50	C12	R1	7.53915881110803
50	C10	R1	7.23840473932508
50	C3	R1	7.23840473932508
50	C14	R1	7.52356195605701
50	C5	R1	7.15987133677839
50	C9	R1	7.23840473932508
50	C24	R1	7.34872815423108
50	C6	R1	7.18982455888002
50	C21	R1	7.37503943134692
50	C19	R1	7.16992500144231
50	C1	R1	7.3037807481771
50	C22	R1	7.20945336562895
50	C4	R1	7.04439411935845
50	C13	R1	7.20945336562895
50	C18	R1	7.36632221424582
50	C15	R1	7.20945336562895
50	C16	R1	7.68650052718322
50	C8	R1	7.16992500144231
50	C20	R1	7.38370429247405
50	C7	R1	6.98868468677217
51	C23	R1	7.36632221424582
51	C17	R1	7.45121111183233
51	C12	R1	7.11894107272351
51	C10	R1	6.91886323727459
51	C3	R1	7.4262647547021
51	C14	R1	7.10852445677817
51	C5	R1	7.39231742277876
51	C9	R1	7.43462822763672
51	C24	R1	7.06608919045777
51	C6	R1	7.02236781302845
51	C21	R1	7.3037807481771
51	C19	R1	7.13955135239879
51	C22	R1	7.16992500144231
51	C4	R1	7.23840473932508
51	C13	R1	7.09803208296053
51	C18	R1	7.33985000288462
51	C15	R1	7.25738784269265
51	C11	R1	6.97727992349992
51	C16	R1	7.10852445677817
51	C20	R1	7.3037807481771
51	C7	R1	7.4757334309664
52	C23	R1	7.36632221424582
52	C17	R1	7.14974711950468
52	C12	R1	7.39231742277876
52	C10	R1	7.34872815423108
52	C3	R1	7.33985000288462
52	C14	R1	7.12928301694497
52	C5	R1	7.17990909001493
52	C9	R1	7.23840473932508
52	C21	R1	7.08746284125034
52	C19	R1	7.36632221424582
52	C1	R1	7.23840473932508
52	C22	R1	7.32192809488736
52	C4	R1	7.4093909361377
52	C13	R1	7.33091687811462
52	C18	R1	7.09803208296053
52	C15	R1	7.09803208296053
52	C11	R1	7.3037807481771
52	C16	R1	7.21916852046216
52	C8	R1	7.21916852046216
52	C20	R1	7.11894107272351
52	C7	R1	7.08746284125034
53	C23	R1	7.38370429247405
53	C17	R1	7.49185309632967
53	C12	R1	7.35755200461808
53	C10	R1	6.90689059560852
53	C3	R1	7.3037807481771
53	C14	R1	7.45121111183233
53	C5	R1	7.33091687811462
53	C9	R1	7.32192809488736
53	C24	R1	6.74146698640115
53	C6	R1	7.31288295528436
53	C21	R1	7.38370429247405
53	C19	R1	7.16992500144231
53	C1	R1	7.49185309632967
53	C22	R1	7.29462074889163
53	C4	R1	7.03342300153745
53	C18	R1	7.10852445677817
53	C15	R1	7.18982455888002
53	C11	R1	7.13955135239879
53	C16	R1	7.4757334309664
53	C8	R1	7.467605550083
53	C20	R1	7.05528243550119
53	C7	R1	7.44294349584873
54	C23	R1	7.33091687811462
54	C17	R1	7.37503943134692
54	C12	R1	7.70735913208088
54	C10	R1	7.3037807481771
54	C14	R1	7.52356195605701
54	C5	R1	7.33985000288462
54	C9	R1	7.22881869049588
54	C24	R1	6.88264304936184
54	C6	R1	7.03342300153745
54	C21	R1	7.06608919045777
54	C19	R1	7.15987133677839
54	C22	R1	7.33091687811462
54	C4	R1	7.03342300153745
54	C13	R1	7.24792751344359
54	C18	R1	7.06608919045777
54	C11	R1	7.10852445677817
54	C16	R1	7.06608919045777
54	C8	R1	7.4178525148859
54	C20	R1	7.15987133677839
54	C7	R1	6.94251450533924
55	C23	R1	7.62935662007961
55	C17	R1	7.49185309632967
55	C12	R1	7.4093909361377
55	C10	R1	6.90689059560852
55	C3	R1	7.4594316186373
55	C14	R1	6.8703647195834
55	C5	R1	7.13955135239879
55	C9	R1	7.14974711950468
55	C24	R1	7.22881869049588
55	C6	R1	7.39231742277876
55	C21	R1	7.32192809488736
55	C19	R1	7.28540221886225
55	C22	R1	7.03342300153745
55	C4	R1	7.03342300153745
55	C13	R1	7.22881869049588
55	C18	R1	7.32192809488736
55	C15	R1	7.15987133677839
55	C11	R1	6.93073733756289
55	C16	R1	7.12928301694497
55	C8	R1	7.10852445677817
55	C20	R1	7.02236781302845
55	C7	R1	7.17990909001493
56	C23	R1	7.33091687811462
56	C17	R1	7.25738784269265
56	C12	R1	7.25738784269265
56	C10	R1	7.45121111183233
56	C3	R1	7.49984588708321
56	C14	R1	7.09803208296053
56	C5	R1	7.4262647547021
56	C9	R1	7.29462074889163
56	C24	R1	7.40087943628218
56	C6	R1	7.06608919045777
56	C21	R1	7.53138146051631
56	C19	R1	7.467605550083
56	C1	R1	7.23840473932508
56	C22	R1	7.09803208296053
56	C13	R1	7.06608919045777
56	C18	R1	7.06608919045777
56	C15	R1	6.70043971814109
56	C11	R1	7.44294349584873
56	C16	R1	7.11894107272351
56	C8	R1	7.17990909001493
56	C20	R1	7.03342300153745
56	C7	R1	7.2667865406949
57	C23	R1	7.32192809488736
57	C17	R1	7.31288295528436
57	C12	R1	6.97727992349992
57	C10	R1	7.37503943134692
57	C3	R1	7.03342300153745
57	C14	R1	7.3037807481771
57	C5	R1	7.24792751344359
57	C9	R1	7.17990909001493
57	C24	R1	7.22881869049588
57	C6	R1	7.49185309632967
57	C21	R1	7.39231742277876
57	C19	R1	7.03342300153745
57	C1	R1	7.01122725542325
57	C22	R1	7.36632221424582
57	C18	R1	6.75488750216347
57	C15	R1	7.13955135239879
57	C11	R1	6.88264304936184
57	C16	R1	7.25738784269265
57	C8	R1	7.04439411935845
57	C20	R1	7.13955135239879
57	C7	R1	6.97727992349992
58	C23	R1	7.3037807481771
58	C17	R1	7.14974711950468
58	C12	R1	7.15987133677839
58	C10	R1	7.35755200461808
58	C3	R1	7.20945336562895
58	C14	R1	7.12928301694497
58	C5	R1	7.57742882803575
58	C9	R1	7.39231742277876
58	C24	R1	7.01122725542325
58	C21	R1	7.15987133677839
58	C19	R1	7.21916852046216
58	C1	R1	7.18982455888002
58	C22	R1	6.71424551766612
58	C4	R1	7.16992500144231
58	C13	R1	7.23840473932508
58	C18	R1	7.28540221886225
58	C15	R1	7.35755200461808
58	C11	R1	7.29462074889163
58	C16	R1	7.12928301694497
58	C8	R1	7.07681559705083
58	C20	R1	7.33091687811462
58	C7	R1	7.35755200461808
59	C23	R1	7.49984588708321
59	C17	R1	7.09803208296053
59	C3	R1	7.59991284218713
59	C14	R1	7.22881869049588
59	C5	R1	6.91886323727459
59	C9	R1	7.44294349584873
59	C24	R1	7.35755200461808
59	C6	R1	7.24792751344359
59	C21	R1	7.23840473932508
59	C19	R1	7.49984588708321
59	C1	R1	7.15987133677839
59	C22	R1	7.3037807481771
59	C4	R1	7.09803208296053
59	C13	R1	7.25738784269265
59	C18	R1	6.96578428466209
59	C15	R1	7.27612440527424
59	C11	R1	7.05528243550119
59	C16	R1	7.22881869049588
59	C8	R1	7.20945336562895
59	C20	R1	7.2667865406949
59	C7	R1	7.29462074889163
60	C23	R1	7.53915881110803
60	C17	R1	7.27612440527424
60	C12	R1	7.36632221424582
60	C10	R1	7.27612440527424
60	C3	R1	7.28540221886225
60	C14	R1	7.04439411935845
60	C5	R1	7.38370429247405
60	C9	R1	7.48381577726426
60	C24	R1	7.55458885167764
60	C6	R1	7.18982455888002
60	C21	R1	7.17990909001493
60	C19	R1	7.05528243550119
60	C1	R1	6.90689059560852
60	C22	R1	7.05528243550119
60	C4	R1	7.34872815423108
60	C13	R1	7.49984588708321
60	C18	R1	7.02236781302845
60	C15	R1	7.08746284125034
60	C11	R1	7.03342300153745
60	C8	R1	7.33985000288462
60	C20	R1	7.34872815423108
60	C7	R1	7.58496250072116
61	C23	R1	7.29462074889163
61	C17	R1	7.34872815423108
61	C12	R1	7.57742882803575
61	C10	R1	7.14974711950468
61	C3	R1	7.20945336562895
61	C5	R1	7.34872815423108
61	C9	R1	7.16992500144231
61	C24	R1	7.31288295528436
61	C6	R1	7.3037807481771
61	C21	R1	7.36632221424582
61	C19	R1	7.08746284125034
61	C1	R1	6.98868468677217
61	C22	R1	7.03342300153745
61	C4	R1	7.11894107272351
61	C13	R1	7.01122725542325
61	C18	R1	7.29462074889163
61	C15	R1	7.04439411935845
61	C11	R1	7.19967234483636
61	C16	R1	7.13955135239879
61	C8	R1	7.31288295528436
61	C20	R1	7.27612440527424
61	C7	R1	7.39231742277876
62	C23	R1	7.18982455888002
62	C10	R1	7.57742882803575
62	C3	R1	7.16992500144231
62	C14	R1	7.01122725542325
62	C5	R1	7.21916852046216
62	C9	R1	7.29462074889163
62	C24	R1	7.33985000288462
62	C6	R1	6.94251450533924
62	C21	R1	7.37503943134692
62	C19	R1	7.53138146051631
62	C1	R1	7.24792751344359
62	C22	R1	7.22881869049588
62	C4	R1	7.19967234483636
62	C13	R1	7.5077946401987
62	C15	R1	7.07681559705083
62	C11	R1	7.36632221424582
62	C16	R1	7.35755200461808
62	C8	R1	7.49185309632967
62	C20	R1	7.12928301694497
62	C7	R1	7.4093909361377
63	C23	R1	7.49185309632967
63	C17	R1	7.18982455888002
63	C12	R1	7.24792751344359
63	C10	R1	7.467605550083
63	C3	R1	7.01122725542325
63	C14	R1	7.12928301694497
63	C5	R1	7.4262647547021
63	C24	R1	7.27612440527424
63	C6	R1	7.43462822763672
63	C21	R1	7.44294349584873
63	C19	R1	7.21916852046216
63	C1	R1	7.40087943628218
63	C22	R1	7.06608919045777
63	C4	R1	6.89481776330794
63	C13	R1	7.04439411935845
63	C18	R1	7.4093909361377
63	C11	R1	6.93073733756289
63	C16	R1	7.15987133677839
63	C8	R1	7.21916852046216
63	C20	R1	7.56224242422107
63	C7	R1	7.44294349584873
64	C23	R1	7.40087943628218
64	C17	R1	7.28540221886225
64	C12	R1	7.14974711950468
64	C10	R1	7.43462822763672
64	C3	R1	7.06608919045777
64	C14	R1	7.38370429247405
64	C9	R1	7.43462822763672
64	C24	R1	7.38370429247405
64	C6	R1	7.27612440527424
64	C21	R1	6.98868468677217
64	C19	R1	7.35755200461808
64	C1	R1	7.51569983828404
64	C22	R1	7
64	C13	R1	7.14974711950468
64	C18	R1	6.96578428466209
64	C15	R1	7.16992500144231
64	C16	R1	7.4594316186373
64	C8	R1	7.53915881110803
64	C20	R1	7.37503943134692
64	C7	R1	7.24792751344359
65	C23	R1	7.43462822763672
65	C17	R1	7.21916852046216
65	C12	R1	6.89481776330794
65	C10	R1	7.04439411935845
65	C3	R1	7.28540221886225
65	C24	R1	7.48381577726426
65	C6	R1	7.34872815423108
65	C21	R1	7.19967234483636
65	C19	R1	7.28540221886225
65	C1	R1	7.31288295528436
65	C22	R1	7.02236781302845
65	C4	R1	7.467605550083
65	C13	R1	7.43462822763672
65	C18	R1	7.18982455888002
65	C15	R1	7.52356195605701
65	C11	R1	7.07681559705083
65	C8	R1	7.38370429247405
65	C20	R1	7.13955135239879
65	C7	R1	7.27612440527424
66	C23	R1	7.35755200461808
66	C17	R1	7.24792751344359
66	C12	R1	6.8703647195834
66	C10	R1	7.35755200461808
66	C3	R1	7.13955135239879
66	C14	R1	7.29462074889163
66	C5	R1	7.4093909361377
66	C9	R1	7.37503943134692
66	C24	R1	7.33091687811462
66	C21	R1	7.11894107272351
66	C19	R1	7.08746284125034
66	C1	R1	7.20945336562895
66	C22	R1	7.15987133677839
66	C4	R1	7.15987133677839
66	C13	R1	7.07681559705083
66	C18	R1	7.05528243550119
66	C15	R1	7.16992500144231
66	C11	R1	7.49984588708321
66	C16	R1	6.96578428466209
66	C8	R1	6.91886323727459
66	C20	R1	7.14974711950468
66	C7	R1	7.54689445988764
67	C23	R1	7.09803208296053
67	C17	R1	7.29462074889163
67	C12	R1	7.4262647547021
67	C10	R1	7.4178525148859
67	C3	R1	7.39231742277876
67	C14	R1	7.2667865406949
67	C5	R1	7.22881869049588
67	C9	R1	7.25738784269265
67	C24	R1	7.09803208296053
67	C6	R1	7.08746284125034
67	C21	R1	7.10852445677817
67	C19	R1	7.48381577726426
67	C1	R1	7.11894107272351
67	C22	R1	7.01122725542325
67	C4	R1	7.40087943628218
67	C13	R1	7.39231742277876
67	C18	R1	7.32192809488736
67	C15	R1	7.35755200461808
67	C16	R1	6.94251450533924
67	C8	R1	7.4178525148859
67	C20	R1	7.4178525148859
67	C7	R1	7.59991284218713
68	C23	R1	7.3037807481771
68	C17	R1	7.40087943628218
68	C12	R1	7.25738784269265
68	C3	R1	7.4178525148859
68	C14	R1	6.98868468677217
68	C5	R1	7.467605550083
68	C24	R1	7.05528243550119
68	C6	R1	7.25738784269265
68	C21	R1	7.40087943628218
68	C19	R1	7.06608919045777
68	C1	R1	7.27612440527424
68	C22	R1	7.34872815423108
68	C4	R1	7.54689445988764
68	C13	R1	7.35755200461808
68	C18	R1	7.24792751344359
68	C15	R1	7.467605550083
68	C11	R1	6.96578428466209
68	C20	R1	7.03342300153745
68	C7	R1	6.85798099512757
69	C23	R1	7.4178525148859
69	C17	R1	7.01122725542325
69	C12	R1	7.34872815423108
69	C10	R1	7.34872815423108
69	C3	R1	7.37503943134692
69	C14	R1	7.20945336562895
69	C5	R1	7.11894107272351
69	C9	R1	7.38370429247405
69	C24	R1	7.02236781302845
69	C6	R1	7.18982455888002
69	C21	R1	6.84549005094437
69	C19	R1	7.27612440527424
69	C1	R1	7.19967234483636
69	C22	R1	7.4262647547021
69	C4	R1	7.48381577726426
69	C13	R1	7.20945336562895
69	C18	R1	7.11894107272351
69	C15	R1	7.13955135239879
69	C11	R1	6.96578428466209
69	C16	R1	7.07681559705083
69	C8	R1	7.06608919045777
69	C20	R1	7.05528243550119
69	C7	R1	7.49185309632967
70	C23	R1	7.16992500144231
70	C17	R1	7.57742882803575
70	C12	R1	7.38370429247405
70	C10	R1	7.48381577726426
70	C3	R1	7.37503943134692
70	C14	R1	7.59991284218713
70	C9	R1	7.08746284125034
70	C24	R1	7.33091687811462
70	C6	R1	7.24792751344359
70	C21	R1	7.23840473932508
70	C19	R1	7.51569983828404
70	C1	R1	7.16992500144231
70	C22	R1	7.49185309632967
70	C4	R1	7.45121111183233
70	C13	R1	7.64385618977472
70	C18	R1	7.15987133677839
70	C11	R1	7.14974711950468
70	C8	R1	7.44294349584873
70	C20	R1	7.23840473932508
71	C23	R1	7.05528243550119
71	C17	R1	7.12928301694497
71	C12	R1	6.93073733756289
71	C10	R1	7.22881869049588
71	C3	R1	7.10852445677817
71	C14	R1	7.31288295528436
71	C5	R1	7.10852445677817
71	C9	R1	7.27612440527424
71	C24	R1	7.3037807481771
71	C6	R1	7.28540221886225
71	C21	R1	7.17990909001493
71	C19	R1	7.16992500144231
71	C1	R1	7.44294349584873
71	C22	R1	7.16992500144231
71	C4	R1	7.37503943134692
71	C13	R1	6.93073733756289
71	C18	R1	6.95419631038687
71	C15	R1	7.467605550083
71	C11	R1	7.32192809488736
71	C16	R1	7.4262647547021
71	C8	R1	7.5077946401987
71	C20	R1	7.31288295528436
71	C7	R1	7.14974711950468
72	C23	R1	7.33985000288462
72	C17	R1	7.35755200461808
72	C12	R1	7.4262647547021
72	C3	R1	7.55458885167764
72	C14	R1	7.23840473932508
72	C5	R1	7.4178525148859
72	C9	R1	7.38370429247405
72	C24	R1	7.4093909361377
72	C6	R1	7.28540221886225
72	C21	R1	7.02236781302845
72	C19	R1	7.3037807481771
72	C22	R1	7.07681559705083
72	C4	R1	7.17990909001493
72	C13	R1	7.27612440527424
72	C15	R1	7.03342300153745
72	C11	R1	7.33985000288462
72	C16	R1	7.07681559705083
72	C8	R1	7.36632221424582
72	C20	R1	7.33985000288462
72	C7	R1	7.29462074889163
73	C23	R1	7.44294349584873
73	C17	R1	7.15987133677839
73	C10	R1	7.20945336562895
73	C3	R1	7.3037807481771
73	C14	R1	7.25738784269265
73	C5	R1	7.34872815423108
73	C24	R1	7.27612440527424
73	C6	R1	7.32192809488736
73	C21	R1	7.32192809488736
73	C19	R1	7.15987133677839
73	C1	R1	7.24792751344359
73	C4	R1	7.33091687811462
73	C13	R1	7.21916852046216
73	C18	R1	7.09803208296053
73	C15	R1	7.09803208296053
73	C11	R1	7.31288295528436
73	C16	R1	7.35755200461808
73	C8	R1	7.11894107272351
73	C7	R1	7.13955135239879
74	C23	R1	7.14974711950468
74	C17	R1	7.39231742277876
74	C12	R1	7.39231742277876
74	C10	R1	7.07681559705083
74	C3	R1	7.21916852046216
74	C14	R1	7.29462074889163
74	C5	R1	7.3037807481771
74	C9	R1	7.06608919045777
74	C24	R1	7.37503943134692
74	C19	R1	7.29462074889163
74	C1	R1	7.31288295528436
74	C22	R1	7.14974711950468
74	C4	R1	7.27612440527424
74	C13	R1	7.36632221424582
74	C18	R1	6.96578428466209
74	C15	R1	7.03342300153745
74	C11	R1	6.97727992349992
74	C16	R1	7.09803208296053
74	C8	R1	7.2667865406949
74	C20	R1	7.15987133677839
74	C7	R1	7.20945336562895
75	C17	R1	7.37503943134692
75	C12	R1	7.10852445677817
75	C10	R1	7.28540221886225
75	C3	R1	7.14974711950468
75	C14	R1	7.38370429247405
75	C5	R1	7.40087943628218
75	C6	R1	7.31288295528436
75	C21	R1	7.25738784269265
75	C19	R1	7.49185309632967
75	C1	R1	7.40087943628218
75	C22	R1	7.36632221424582
75	C4	R1	7.23840473932508
75	C18	R1	7.20945336562895
75	C15	R1	7.37503943134692
75	C11	R1	7.37503943134692
75	C16	R1	7.24792751344359
75	C8	R1	7.20945336562895
75	C20	R1	7.31288295528436
76	C23	R1	7.28540221886225
76	C17	R1	7.4262647547021
76	C12	R1	7.4093909361377
76	C10	R1	7.2667865406949
76	C14	R1	7.44294349584873
76	C5	R1	7.33091687811462
76	C9	R1	6.93073733756289
76	C24	R1	7.18982455888002
76	C6	R1	7.20945336562895
76	C21	R1	7.39231742277876
76	C19	R1	7.65821148275179
76	C1	R1	7.5077946401987
76	C22	R1	7.03342300153745
76	C4	R1	7.04439411935845
76	C13	R1	7.35755200461808
76	C16	R1	7.31288295528436
76	C8	R1	7.23840473932508
76	C20	R1	7.3037807481771
76	C7	R1	7.36632221424582
77	C23	R1	7.27612440527424
77	C17	R1	7.18982455888002
77	C12	R1	7.40087943628218
77	C10	R1	7.08746284125034
77	C3	R1	7.18982455888002
77	C14	R1	7.16992500144231
77	C5	R1	7.23840473932508
77	C24	R1	7.4093909361377
77	C6	R1	7.48381577726426
77	C21	R1	6.97727992349992
77	C1	R1	7.16992500144231
77	C22	R1	7.14974711950468
77	C4	R1	7.39231742277876
77	C13	R1	7.21916852046216
77	C15	R1	6.8703647195834
77	C16	R1	7.56224242422107
77	C8	R1	7.65105169117893
77	C20	R1	7.28540221886225
77	C7	R1	7.35755200461808
78	C23	R1	7.02236781302845
78	C17	R1	7.38370429247405
78	C12	R1	7.40087943628218
78	C10	R1	7.12928301694497
78	C3	R1	7.28540221886225
78	C14	R1	7.19967234483636
78	C5	R1	7.49185309632967
78	C9	R1	7.53138146051631
78	C24	R1	7.33091687811462
78	C21	R1	7.22881869049588
78	C19	R1	7.35755200461808
78	C1	R1	7.08746284125034
78	C22	R1	7.29462074889163
78	C4	R1	6.95419631038687
78	C13	R1	7.39231742277876
78	C18	R1	7.06608919045777
78	C15	R1	7.16992500144231
78	C11	R1	7.27612440527424
78	C8	R1	7.11894107272351
78	C20	R1	7.25738784269265
78	C7	R1	7.11894107272351
79	C23	R1	7.27612440527424
79	C12	R1	6.84549005094437
79	C10	R1	7.28540221886225
79	C3	R1	7.28540221886225
79	C14	R1	7.60733031374961
79	C5	R1	7.53915881110803
79	C9	R1	7.02236781302845
79	C24	R1	7.33091687811462
79	C6	R1	7.08746284125034
79	C21	R1	7.56224242422107
79	C19	R1	7.02236781302845
79	C1	R1	7.24792751344359
79	C22	R1	7.4262647547021
79	C4	R1	7.28540221886225
79	C18	R1	7.11894107272351
79	C15	R1	6.96578428466209
79	C11	R1	7.18982455888002
79	C8	R1	7.04439411935845
79	C20	R1	7.44294349584873
79	C7	R1	7.14974711950468
80	C23	R1	7.17990909001493
80	C17	R1	7.3037807481771
80	C12	R1	7.4594316186373
80	C10	R1	7.25738784269265
80	C14	R1	7.49185309632967
80	C5	R1	7.4093909361377
80	C9	R1	7.49984588708321
80	C24	R1	7.12928301694497
80	C6	R1	7.22881869049588
80	C21	R1	7.08746284125034
80	C19	R1	7.31288295528436
80	C1	R1	7.23840473932508
80	C22	R1	7.17990909001493
80	C4	R1	7.36632221424582
80	C13	R1	7.4093909361377
80	C18	R1	7.31288295528436
80	C15	R1	6.94251450533924
80	C11	R1	7.10852445677817
80	C16	R1	7.21916852046216
80	C8	R1	7.06608919045777
80	C20	R1	7.06608919045777
80	C7	R1	7.25738784269265
81	C23	R1	7.16992500144231
81	C17	R1	7.39231742277876
81	C12	R1	7.32192809488736
81	C10	R1	7.3037807481771
81	C3	R1	7.4178525148859
81	C14	R1	7.04439411935845
81	C5	R1	6.95419631038687
81	C9	R1	7.22881869049588
81	C24	R1	7.43462822763672
81	C6	R1	6.98868468677217
81	C21	R1	7.34872815423108
81	C1	R1	7.13955135239879
81	C22	R1	7.31288295528436
81	C4	R1	7.44294349584873
81	C13	R1	7.35755200461808
81	C18	R1	7.3037807481771
81	C15	R1	7.23840473932508
81	C11	R1	6.62935662007961
81	C16	R1	7.16992500144231
81	C8	R1	7.17990909001493
81	C7	R1	7.06608919045777
82	C23	R1	7.17990909001493
82	C17	R1	7.33985000288462
82	C12	R1	7.01122725542325
82	C10	R1	7.17990909001493
82	C3	R1	7.33985000288462
82	C14	R1	7.08746284125034
82	C5	R1	7.70735913208088
82	C9	R1	7.07681559705083
82	C24	R1	7.4178525148859
82	C6	R1	7.23840473932508
82	C21	R1	7.4178525148859
82	C19	R1	6.95419631038687
82	C1	R1	7.19967234483636
82	C22	R1	6.84549005094437
82	C4	R1	7.14974711950468
82	C13	R1	7.15987133677839
82	C18	R1	7.08746284125034
82	C15	R1	7.28540221886225
82	C11	R1	7.29462074889163
82	C16	R1	7.14974711950468
82	C8	R1	6.90689059560852
82	C20	R1	7.31288295528436
82	C7	R1	7.20945336562895
83	C23	R1	7.22881869049588
83	C17	R1	7.24792751344359
83	C12	R1	7.49984588708321
83	C10	R1	7.23840473932508
83	C3	R1	7.3037807481771
83	C14	R1	7.22881869049588
83	C5	R1	7.22881869049588
83	C9	R1	7.36632221424582
83	C6	R1	7.17990909001493
83	C21	R1	7.21916852046216
83	C19	R1	7.29462074889163
83	C1	R1	7.24792751344359
83	C4	R1	7.23840473932508
83	C18	R1	7.21916852046216
83	C15	R1	7.45121111183233
83	C16	R1	7.05528243550119
83	C8	R1	7.21916852046216
83	C20	R1	7.43462822763672
84	C23	R1	7.49185309632967
84	C17	R1	7.54689445988764
84	C12	R1	7.17990909001493
84	C10	R1	7.29462074889163
84	C14	R1	7.36632221424582
84	C9	R1	7.20945336562895
84	C24	R1	7.39231742277876
84	C21	R1	7.20945336562895
84	C19	R1	7.28540221886225
84	C1	R1	7.34872815423108
84	C22	R1	7.33091687811462
84	C4	R1	7.16992500144231
84	C13	R1	7.467605550083
84	C18	R1	7.37503943134692
84	C15	R1	6.84549005094437
84	C11	R1	7.07681559705083
84	C20	R1	7.4262647547021
84	C7	R1	7.44294349584873
85	C23	R1	7.52356195605701
85	C17	R1	6.97727992349992
85	C12	R1	6.8703647195834
85	C10	R1	7.4757334309664
85	C3	R1	7.05528243550119
85	C14	R1	7.68650052718322
85	C5	R1	7.13955135239879
85	C9	R1	6.93073733756289
85	C24	R1	7.56224242422107
85	C6	R1	7.20945336562895
85	C21	R1	7.25738784269265
85	C19	R1	7.21916852046216
85	C1	R1	6.90689059560852
85	C22	R1	7.13955135239879
85	C4	R1	7.31288295528436
85	C13	R1	7.33091687811462
85	C18	R1	6.97727992349992
85	C15	R1	7.27612440527424
85	C11	R1	7.22881869049588
85	C16	R1	7.21916852046216
85	C8	R1	7.25738784269265
85	C20	R1	7.3037807481771
85	C7	R1	7.48381577726426
86	C23	R1	7.4178525148859
86	C17	R1	7.13955135239879
86	C10	R1	7.4757334309664
86	C3	R1	7.17990909001493
86	C14	R1	7.36632221424582
86	C5	R1	7.59245703726808
86	C9	R1	7.31288295528436
86	C24	R1	7.4757334309664
86	C6	R1	7.33985000288462
86	C19	R1	7.66533591718518
86	C1	R1	7.33091687811462
86	C22	R1	7.39231742277876
86	C4	R1	7.4093909361377
86	C13	R1	7.2667865406949
86	C18	R1	7.38370429247405
86	C15	R1	7.33091687811462
86	C11	R1	7.11894107272351
86	C16	R1	6.98868468677217
86	C8	R1	7.09803208296053
86	C7	R1	7.34872815423108
87	C23	R1	7.19967234483636
87	C17	R1	7.4594316186373
87	C12	R1	7.25738784269265
87	C10	R1	7.01122725542325
87	C3	R1	7.25738784269265
87	C14	R1	7.16992500144231
87	C5	R1	7.19967234483636
87	C9	R1	7.33985000288462
87	C24	R1	7.35755200461808
87	C6	R1	7.33091687811462
87	C21	R1	7.52356195605701
87	C19	R1	7.33091687811462
87	C1	R1	7.467605550083
87	C22	R1	7.23840473932508
87	C4	R1	7.33985000288462
87	C13	R1	7.31288295528436
87	C18	R1	7.18982455888002
87	C15	R1	7.16992500144231
87	C16	R1	7.21916852046216
87	C8	R1	7.72109918870719
87	C20	R1	7.4093909361377
87	C7	R1	7.04439411935845
88	C23	R1	7.15987133677839
88	C17	R1	7.24792751344359
88	C12	R1	6.98868468677217
88	C10	R1	7.48381577726426
88	C3	R1	7.70735913208088
88	C14	R1	7.28540221886225
88	C24	R1	6.97727992349992
88	C6	R1	7.18982455888002
88	C21	R1	7.28540221886225
88	C19	R1	7.31288295528436
88	C1	R1	7.24792751344359
88	C22	R1	7.36632221424582
88	C4	R1	7.5077946401987
88	C15	R1	7.13955135239879
88	C11	R1	7.24792751344359
88	C16	R1	7.38370429247405
88	C8	R1	7.36632221424582
88	C20	R1	7.40087943628218
89	C23	R1	7.39231742277876
89	C17	R1	7.07681559705083
89	C12	R1	7.33985000288462
89	C10	R1	7.19967234483636
89	C3	R1	7.22881869049588
89	C14	R1	7.21916852046216
89	C5	R1	7.08746284125034
89	C9	R1	7.22881869049588
89	C24	R1	7.13955135239879
89	C6	R1	7.4262647547021
89	C21	R1	7.2667865406949
89	C1	R1	7.12928301694497
89	C22	R1	7.16992500144231
89	C4	R1	7.09803208296053
89	C18	R1	7.01122725542325
89	C16	R1	7.06608919045777
89	C8	R1	7
89	C20	R1	7.28540221886225
89	C7	R1	6.98868468677217
90	C23	R1	7.23840473932508
90	C10	R1	7.56985560833095
90	C3	R1	7.20945336562895
90	C14	R1	7.12928301694497
90	C5	R1	7.03342300153745
90	C9	R1	7.51569983828404
90	C24	R1	7.06608919045777
90	C6	R1	6.95419631038687
90	C19	R1	7.33091687811462
90	C1	R1	7.29462074889163
90	C22	R1	7.33985000288462
90	C4	R1	7.06608919045777
90	C13	R1	7.28540221886225
90	C18	R1	7.06608919045777
90	C15	R1	7.11894107272351
90	C11	R1	7.10852445677817
90	C16	R1	7.09803208296053
90	C8	R1	7.18982455888002
90	C20	R1	7.20945336562895
90	C7	R1	7.23840473932508
91	C23	R1	7.23840473932508
91	C17	R1	7.23840473932508
91	C12	R1	6.85798099512757
91	C10	R1	7.18982455888002
91	C3	R1	6.93073733756289
91	C14	R1	7.21916852046216
91	C5	R1	7.2667865406949
91	C9	R1	7.35755200461808
91	C24	R1	7.40087943628218
91	C21	R1	7.59991284218713
91	C19	R1	7.38370429247405
91	C1	R1	7.23840473932508
91	C22	R1	7.4093909361377
91	C4	R1	7.4178525148859
91	C13	R1	7.31288295528436
91	C18	R1	7.17990909001493
91	C15	R1	7.05528243550119
91	C11	R1	7.3037807481771
91	C8	R1	7.32192809488736
91	C7	R1	7.33985000288462
92	C23	R1	7.38370429247405
92	C17	R1	7.03342300153745
92	C12	R1	7.15987133677839
92	C10	R1	7.15987133677839
92	C3	R1	7.35755200461808
92	C14	R1	7.2667865406949
92	C5	R1	7.34872815423108
92	C9	R1	7.4594316186373
92	C24	R1	7.33985000288462
92	C6	R1	7.27612440527424
92	C21	R1	7.02236781302845
92	C19	R1	7.16992500144231
92	C1	R1	7.4757334309664
92	C22	R1	7.29462074889163
92	C4	R1	6.74146698640115
92	C13	R1	7.17990909001493
92	C18	R1	7.40087943628218
92	C11	R1	7.14974711950468
92	C16	R1	7.21916852046216
92	C20	R1	7.25738784269265
92	C7	R1	7.34872815423108
93	C17	R1	7.17990909001493
93	C12	R1	7.17990909001493
93	C3	R1	7.04439411935845
93	C14	R1	7.33985000288462
93	C5	R1	7.27612440527424
93	C9	R1	7.23840473932508
93	C24	R1	7.4178525148859
93	C6	R1	7.29462074889163
93	C21	R1	7.25738784269265
93	C19	R1	7.25738784269265
93	C1	R1	7.37503943134692
93	C22	R1	7.29462074889163
93	C4	R1	7.34872815423108
93	C13	R1	7.23840473932508
93	C18	R1	7.19967234483636
93	C15	R1	7.21916852046216
93	C11	R1	7.33985000288462
93	C16	R1	7.21916852046216
93	C8	R1	7.29462074889163
93	C7	R1	7.15987133677839
94	C23	R1	7.29462074889163
94	C17	R1	7.55458885167764
94	C12	R1	7.38370429247405
94	C10	R1	7.11894107272351
94	C3	R1	7.21916852046216
94	C14	R1	7.33985000288462
94	C5	R1	7.56224242422107
94	C9	R1	7.54689445988764
94	C24	R1	7.16992500144231
94	C21	R1	7.31288295528436
94	C19	R1	7.20945336562895
94	C1	R1	7.19967234483636
94	C22	R1	7.56224242422107
94	C4	R1	7.59991284218713
94	C13	R1	7.2667865406949
94	C18	R1	7.4757334309664
94	C15	R1	6.75488750216347
94	C11	R1	7.29462074889163
94	C16	R1	6.96578428466209
94	C8	R1	7.20945336562895
94	C20	R1	7.36632221424582
94	C7	R1	7.2667865406949
95	C23	R1	6.96578428466209
95	C17	R1	7.01122725542325
95	C12	R1	7.48381577726426
95	C10	R1	7.17990909001493
95	C3	R1	7.4093909361377
95	C14	R1	6.96578428466209
95	C5	R1	7.51569983828404
95	C24	R1	7.31288295528436
95	C6	R1	7.28540221886225
95	C21	R1	7.16992500144231
95	C19	R1	7.22881869049588
95	C1	R1	7.06608919045777
95	C22	R1	7.4093909361377
95	C4	R1	7.10852445677817
95	C13	R1	7.12928301694497
95	C18	R1	7.12928301694497
95	C15	R1	7.63662462054365
95	C11	R1	6.88264304936184
95	C16	R1	7.37503943134692
95	C8	R1	7.4262647547021
95	C20	R1	7.51569983828404
95	C7	R1	7.15987133677839
96	C23	R1	7.3037807481771
96	C17	R1	7.39231742277876
96	C12	R1	7.25738784269265
96	C10	R1	7.09803208296053
96	C3	R1	7.24792751344359
96	C14	R1	7.24792751344359
96	C5	R1	7.4757334309664
96	C9	R1	6.97727992349992
96	C24	R1	7.49984588708321
96	C6	R1	7.27612440527424
96	C21	R1	7.35755200461808
96	C1	R1	7.48381577726426
96	C22	R1	7.22881869049588
96	C4	R1	7.05528243550119
96	C13	R1	7.37503943134692
96	C15	R1	7.4757334309664
96	C11	R1	7.06608919045777
96	C16	R1	7.01122725542325
96	C8	R1	7.33091687811462
96	C20	R1	7.2667865406949
96	C7	R1	7.23840473932508
97	C23	R1	7.53915881110803
97	C17	R1	7.22881869049588
97	C12	R1	7.53138146051631
97	C10	R1	7.27612440527424
97	C3	R1	7.3037807481771
97	C14	R1	7.22881869049588
97	C5	R1	7.32192809488736
97	C9	R1	7.49185309632967
97	C24	R1	7.14974711950468
[truncated: 14,535 more rows]
