# Supplementary material for: Stochastic modelling of single-cell gene expression adaptation reveals non-genomic contribution to evolution of tumor subclones
Source: bioRxiv. 2024 Apr 20:2024.04.17.588869. Preprint. [Version 1] doi: 10.1101/2024.04.17.588869 (PMC11071284; doi:10.1101/2024.04.17.588869)
Supplement: Supplement 2 [file media-2.zip › Supplementary Files/Simulated Data/Adaptive_Simulation/tr_1.04_sq_1.5_r_200_a_1.csv]

gene	species	replicate	exprval
1	C23	R1	7.22881869049588
1	C17	R1	7.34872815423108
1	C12	R1	7.24792751344359
1	C10	R1	6.83289001416474
1	C3	R1	7.22881869049588
1	C14	R1	7.15987133677839
1	C9	R1	7.25738784269265
1	C24	R1	7.43462822763672
1	C6	R1	7.4178525148859
1	C21	R1	7.33091687811462
1	C19	R1	7.23840473932508
1	C1	R1	7.34872815423108
1	C22	R1	7.14974711950468
1	C4	R1	7.4178525148859
1	C13	R1	7.49984588708321
1	C18	R1	7.01122725542325
1	C15	R1	7.21916852046216
1	C11	R1	7.05528243550119
1	C8	R1	7.45121111183233
1	C20	R1	7.06608919045777
1	C7	R1	7.20945336562895
2	C23	R1	7.44294349584873
2	C12	R1	7.15987133677839
2	C10	R1	7.28540221886225
2	C3	R1	7.29462074889163
2	C14	R1	7.467605550083
2	C5	R1	7.33091687811462
2	C9	R1	7.29462074889163
2	C24	R1	7.11894107272351
2	C21	R1	7.45121111183233
2	C19	R1	7.08746284125034
2	C1	R1	7.35755200461808
2	C22	R1	7.3037807481771
2	C4	R1	7.44294349584873
2	C13	R1	7.27612440527424
2	C18	R1	6.89481776330794
2	C15	R1	7.14974711950468
2	C16	R1	7.24792751344359
2	C8	R1	7.2667865406949
2	C7	R1	7.18982455888002
3	C23	R1	7.3037807481771
3	C12	R1	7.27612440527424
3	C10	R1	7.20945336562895
3	C14	R1	7.23840473932508
3	C5	R1	7.36632221424582
3	C9	R1	7.45121111183233
3	C24	R1	7.2667865406949
3	C6	R1	7.19967234483636
3	C21	R1	7.28540221886225
3	C19	R1	7.31288295528436
3	C1	R1	7.2667865406949
3	C22	R1	7.14974711950468
3	C4	R1	7.33091687811462
3	C18	R1	7.23840473932508
3	C15	R1	7.16992500144231
3	C11	R1	7.10852445677817
3	C16	R1	7.19967234483636
3	C8	R1	7
3	C7	R1	7.49185309632967
4	C23	R1	7.10852445677817
4	C12	R1	7.23840473932508
4	C10	R1	7.29462074889163
4	C3	R1	7.3037807481771
4	C14	R1	7.40087943628218
4	C5	R1	7.3037807481771
4	C9	R1	7.2667865406949
4	C24	R1	7.20945336562895
4	C21	R1	7.36632221424582
4	C19	R1	7.15987133677839
4	C1	R1	7.48381577726426
4	C22	R1	7.4262647547021
4	C4	R1	7.05528243550119
4	C13	R1	7.58496250072116
4	C18	R1	7.06608919045777
4	C15	R1	7.33985000288462
4	C16	R1	7.08746284125034
4	C8	R1	7.27612440527424
4	C20	R1	7.2667865406949
5	C23	R1	7.27612440527424
5	C17	R1	7.21916852046216
5	C12	R1	7.05528243550119
5	C3	R1	7.3037807481771
5	C14	R1	7.33985000288462
5	C5	R1	7.6724253419715
5	C9	R1	7.03342300153745
5	C24	R1	7.12928301694497
5	C6	R1	7.20945336562895
5	C21	R1	7.13955135239879
5	C19	R1	7.5077946401987
5	C22	R1	7.25738784269265
5	C4	R1	7.33985000288462
5	C13	R1	7.24792751344359
5	C18	R1	7.17990909001493
5	C15	R1	7.38370429247405
5	C16	R1	7.12928301694497
5	C8	R1	7.29462074889163
5	C20	R1	7.16992500144231
5	C7	R1	7.76155123244448
6	C23	R1	7.37503943134692
6	C17	R1	7.09803208296053
6	C12	R1	7.18982455888002
6	C10	R1	7.45121111183233
6	C3	R1	7.18982455888002
6	C14	R1	7.21916852046216
6	C5	R1	7.12928301694497
6	C9	R1	7.35755200461808
6	C24	R1	7.33091687811462
6	C6	R1	7.4178525148859
6	C21	R1	6.84549005094437
6	C19	R1	7.14974711950468
6	C1	R1	7.38370429247405
6	C4	R1	7.20945336562895
6	C13	R1	6.8703647195834
6	C18	R1	7.13955135239879
6	C15	R1	7.31288295528436
6	C16	R1	7.09803208296053
6	C8	R1	7.14974711950468
6	C20	R1	7.22881869049588
6	C7	R1	7.06608919045777
7	C23	R1	7.17990909001493
7	C17	R1	6.91886323727459
7	C12	R1	6.96578428466209
7	C10	R1	7
7	C3	R1	7.4757334309664
7	C14	R1	7.32192809488736
7	C5	R1	7.467605550083
7	C9	R1	7.22881869049588
7	C24	R1	7.25738784269265
7	C6	R1	7.04439411935845
7	C21	R1	7.33985000288462
7	C19	R1	7.49984588708321
7	C1	R1	7.31288295528436
7	C22	R1	7.05528243550119
7	C4	R1	6.96578428466209
7	C13	R1	7.34872815423108
7	C18	R1	7.55458885167764
7	C15	R1	7.23840473932508
7	C11	R1	7.22881869049588
7	C16	R1	7.19967234483636
7	C8	R1	7.40087943628218
7	C20	R1	7.17990909001493
7	C7	R1	7.34872815423108
8	C23	R1	7.32192809488736
8	C17	R1	7.18982455888002
8	C12	R1	7.34872815423108
8	C10	R1	7.22881869049588
8	C14	R1	7.19967234483636
8	C5	R1	7.20945336562895
8	C9	R1	7.35755200461808
8	C24	R1	7.23840473932508
8	C6	R1	7.34872815423108
8	C21	R1	7.43462822763672
8	C19	R1	7.28540221886225
8	C1	R1	7.53915881110803
8	C22	R1	7.38370429247405
8	C4	R1	7.4093909361377
8	C13	R1	7.16992500144231
8	C18	R1	6.8703647195834
8	C15	R1	7.05528243550119
8	C11	R1	7.36632221424582
8	C16	R1	7.17990909001493
8	C8	R1	7.74819284958946
8	C20	R1	7.36632221424582
8	C7	R1	7.38370429247405
9	C23	R1	6.89481776330794
9	C10	R1	7.4757334309664
9	C3	R1	7.14974711950468
9	C14	R1	7.17990909001493
9	C5	R1	7.23840473932508
9	C9	R1	7.18982455888002
9	C24	R1	7.13955135239879
9	C6	R1	7.25738784269265
9	C21	R1	7.43462822763672
9	C19	R1	7.20945336562895
9	C1	R1	7.29462074889163
9	C22	R1	7.20945336562895
9	C4	R1	7.51569983828404
9	C13	R1	7.39231742277876
9	C18	R1	7.18982455888002
9	C15	R1	7.09803208296053
9	C11	R1	6.8703647195834
9	C8	R1	7.54689445988764
9	C20	R1	7.11894107272351
9	C7	R1	7.20945336562895
10	C23	R1	7.20945336562895
10	C17	R1	7.16992500144231
10	C12	R1	7.16992500144231
10	C10	R1	7.09803208296053
10	C3	R1	7.17990909001493
10	C14	R1	7.10852445677817
10	C5	R1	7.15987133677839
10	C9	R1	7.2667865406949
10	C24	R1	7.25738784269265
10	C6	R1	7.4093909361377
10	C21	R1	7.14974711950468
10	C19	R1	7.21916852046216
10	C1	R1	7.29462074889163
10	C22	R1	7.33091687811462
10	C4	R1	7.10852445677817
10	C13	R1	7.23840473932508
10	C15	R1	6.8703647195834
10	C11	R1	7
10	C16	R1	7.45121111183233
10	C8	R1	7.29462074889163
10	C20	R1	7.4178525148859
10	C7	R1	7.4594316186373
11	C23	R1	7.18982455888002
11	C17	R1	7.31288295528436
11	C12	R1	7.3037807481771
11	C10	R1	7.45121111183233
11	C3	R1	7.4178525148859
11	C5	R1	7.13955135239879
11	C9	R1	7.45121111183233
11	C24	R1	7.36632221424582
11	C6	R1	7.20945336562895
11	C21	R1	7.17990909001493
11	C19	R1	7.04439411935845
11	C22	R1	7.49185309632967
11	C4	R1	7.36632221424582
11	C13	R1	7.25738784269265
11	C18	R1	7.11894107272351
11	C15	R1	7.35755200461808
11	C11	R1	7.04439411935845
11	C16	R1	7.5077946401987
11	C8	R1	7.21916852046216
11	C20	R1	7.36632221424582
11	C7	R1	7.23840473932508
12	C23	R1	7.4178525148859
12	C17	R1	7.36632221424582
12	C12	R1	6.8703647195834
12	C10	R1	7.31288295528436
12	C3	R1	7.37503943134692
12	C14	R1	7.31288295528436
12	C5	R1	6.95419631038687
12	C9	R1	7.24792751344359
12	C24	R1	7.21916852046216
12	C6	R1	7.4093909361377
12	C21	R1	7.3037807481771
12	C19	R1	7.03342300153745
12	C1	R1	7.27612440527424
12	C22	R1	7.49984588708321
12	C4	R1	7.17990909001493
12	C13	R1	7.33985000288462
12	C18	R1	7.35755200461808
12	C15	R1	7.5077946401987
12	C11	R1	7.01122725542325
12	C16	R1	7.44294349584873
12	C8	R1	7.21916852046216
12	C7	R1	7.10852445677817
13	C23	R1	7.49185309632967
13	C17	R1	7.2667865406949
13	C12	R1	7.08746284125034
13	C10	R1	7.44294349584873
13	C3	R1	7.17990909001493
13	C14	R1	7.44294349584873
13	C24	R1	7.27612440527424
13	C21	R1	7.2667865406949
13	C1	R1	7.48381577726426
13	C22	R1	7.05528243550119
13	C4	R1	7.33091687811462
13	C13	R1	7.33091687811462
13	C18	R1	7.33091687811462
13	C15	R1	7.22881869049588
13	C11	R1	7.16992500144231
13	C16	R1	7.21916852046216
13	C8	R1	7.28540221886225
13	C20	R1	7.16992500144231
14	C23	R1	7.20945336562895
14	C17	R1	7.14974711950468
14	C12	R1	7.38370429247405
14	C10	R1	7.16992500144231
14	C3	R1	7.53138146051631
14	C14	R1	7.31288295528436
14	C5	R1	7.44294349584873
14	C9	R1	7.21916852046216
14	C24	R1	7.4178525148859
14	C6	R1	7.08746284125034
14	C21	R1	7.27612440527424
14	C19	R1	7.2667865406949
14	C1	R1	7.19967234483636
14	C22	R1	7.53138146051631
14	C4	R1	7.13955135239879
14	C18	R1	7.27612440527424
14	C15	R1	6.8703647195834
14	C11	R1	7.11894107272351
14	C16	R1	7.4178525148859
14	C8	R1	7.25738784269265
14	C20	R1	7.3037807481771
14	C7	R1	7.31288295528436
15	C23	R1	7.27612440527424
15	C17	R1	7.21916852046216
15	C10	R1	7.22881869049588
15	C3	R1	7.15987133677839
15	C14	R1	7.4178525148859
15	C5	R1	7.29462074889163
15	C9	R1	7.21916852046216
15	C6	R1	7.49185309632967
15	C21	R1	7.31288295528436
15	C19	R1	7.15987133677839
15	C1	R1	7.38370429247405
15	C22	R1	7.08746284125034
15	C4	R1	6.91886323727459
15	C13	R1	7.61470984411521
15	C18	R1	7.27612440527424
15	C11	R1	7.2667865406949
15	C16	R1	7.12928301694497
15	C8	R1	7.20945336562895
15	C20	R1	7.03342300153745
15	C7	R1	7.51569983828404
16	C23	R1	7.02236781302845
16	C17	R1	7.4262647547021
16	C12	R1	7.20945336562895
16	C10	R1	7.23840473932508
16	C3	R1	7.12928301694497
16	C14	R1	7.29462074889163
16	C5	R1	7.4594316186373
16	C9	R1	7.60733031374961
16	C6	R1	7.15987133677839
16	C21	R1	7.25738784269265
16	C19	R1	7.15987133677839
16	C1	R1	7.16992500144231
16	C22	R1	7.17990909001493
16	C4	R1	7.44294349584873
16	C13	R1	7.55458885167764
16	C18	R1	7.21916852046216
16	C11	R1	7.38370429247405
16	C16	R1	7.21916852046216
16	C8	R1	7.24792751344359
16	C20	R1	7.15987133677839
16	C7	R1	7.19967234483636
17	C23	R1	7.4757334309664
17	C17	R1	7.37503943134692
17	C12	R1	7.19967234483636
17	C10	R1	7.39231742277876
17	C14	R1	7.36632221424582
17	C5	R1	7.21916852046216
17	C9	R1	7.34872815423108
17	C6	R1	7.16992500144231
17	C21	R1	7.31288295528436
17	C22	R1	7.4178525148859
17	C4	R1	7.27612440527424
17	C15	R1	7.33091687811462
17	C11	R1	7.4262647547021
17	C16	R1	7.3037807481771
17	C8	R1	7.33091687811462
17	C7	R1	7.20945336562895
18	C23	R1	7.07681559705083
18	C17	R1	7.33985000288462
18	C12	R1	7.2667865406949
18	C10	R1	7.18982455888002
18	C3	R1	7.21916852046216
18	C14	R1	7.15987133677839
18	C5	R1	7.27612440527424
18	C9	R1	7.22881869049588
18	C24	R1	7.3037807481771
18	C6	R1	6.97727992349992
18	C21	R1	7.24792751344359
18	C19	R1	7.33985000288462
18	C1	R1	7.3037807481771
18	C22	R1	7.23840473932508
18	C4	R1	7.12928301694497
18	C18	R1	7.33091687811462
18	C15	R1	7.04439411935845
18	C11	R1	7.13955135239879
18	C16	R1	7.39231742277876
18	C8	R1	7.2667865406949
18	C20	R1	7.45121111183233
18	C7	R1	7
19	C23	R1	7
19	C17	R1	7.36632221424582
19	C12	R1	7.5077946401987
19	C10	R1	7.28540221886225
19	C3	R1	7.35755200461808
19	C14	R1	7.04439411935845
19	C5	R1	6.98868468677217
19	C9	R1	7.54689445988764
19	C6	R1	6.97727992349992
19	C21	R1	7.4178525148859
19	C19	R1	7.45121111183233
19	C1	R1	7.01122725542325
19	C22	R1	7.33985000288462
19	C4	R1	7.33091687811462
19	C13	R1	7.27612440527424
19	C18	R1	7.33985000288462
19	C15	R1	7.05528243550119
19	C11	R1	7.22881869049588
19	C16	R1	7.16992500144231
19	C8	R1	7.34872815423108
19	C20	R1	7.11894107272351
20	C23	R1	7.18982455888002
20	C17	R1	7.32192809488736
20	C10	R1	7.65105169117893
20	C3	R1	7.08746284125034
20	C14	R1	7.34872815423108
20	C5	R1	7.19967234483636
20	C24	R1	7.2667865406949
20	C6	R1	7.19967234483636
20	C21	R1	7.5077946401987
20	C19	R1	7.12928301694497
20	C22	R1	6.90689059560852
20	C4	R1	7.22881869049588
20	C18	R1	6.97727992349992
20	C15	R1	7.03342300153745
20	C11	R1	7.23840473932508
20	C16	R1	7.07681559705083
20	C8	R1	7.07681559705083
20	C20	R1	7.13955135239879
20	C7	R1	7.31288295528436
21	C23	R1	7.3037807481771
21	C17	R1	7.11894107272351
21	C12	R1	7.23840473932508
21	C10	R1	7.21916852046216
21	C3	R1	7.34872815423108
21	C14	R1	7.33091687811462
21	C5	R1	7.27612440527424
21	C9	R1	7.35755200461808
21	C24	R1	7.20945336562895
21	C6	R1	7.10852445677817
21	C21	R1	7.04439411935845
21	C19	R1	7.13955135239879
21	C1	R1	7.3037807481771
21	C22	R1	7.23840473932508
21	C4	R1	7.33091687811462
21	C13	R1	7.22881869049588
21	C18	R1	6.98868468677217
21	C15	R1	7.34872815423108
21	C11	R1	7.22881869049588
21	C16	R1	7.36632221424582
21	C8	R1	7.19967234483636
21	C7	R1	7.23840473932508
22	C23	R1	7.18982455888002
22	C17	R1	7.44294349584873
22	C12	R1	7.23840473932508
22	C10	R1	7.27612440527424
22	C3	R1	7.2667865406949
22	C14	R1	7.07681559705083
22	C5	R1	7.4262647547021
22	C9	R1	7.23840473932508
22	C24	R1	7.16992500144231
22	C6	R1	6.89481776330794
22	C21	R1	7
22	C19	R1	7.4093909361377
22	C1	R1	6.75488750216347
22	C22	R1	7.49984588708321
22	C4	R1	7.33091687811462
22	C13	R1	7.60733031374961
22	C18	R1	7.23840473932508
22	C15	R1	7.17990909001493
22	C11	R1	7.36632221424582
22	C16	R1	7.15987133677839
22	C7	R1	7
23	C23	R1	7.38370429247405
23	C17	R1	7.4594316186373
23	C12	R1	7.16992500144231
23	C10	R1	7.22881869049588
23	C3	R1	7.04439411935845
23	C14	R1	7.12928301694497
23	C5	R1	7.25738784269265
23	C9	R1	7.38370429247405
23	C24	R1	7.06608919045777
23	C6	R1	7.28540221886225
23	C21	R1	7.23840473932508
23	C19	R1	7.22881869049588
23	C1	R1	7.16992500144231
23	C22	R1	7.16992500144231
23	C13	R1	7.21916852046216
23	C18	R1	7.31288295528436
23	C11	R1	7.06608919045777
23	C16	R1	7.467605550083
23	C8	R1	7.45121111183233
23	C7	R1	7.11894107272351
24	C23	R1	7.28540221886225
24	C17	R1	7.48381577726426
24	C12	R1	7.25738784269265
24	C10	R1	7.31288295528436
24	C3	R1	7.01122725542325
24	C14	R1	7.13955135239879
24	C5	R1	7.32192809488736
24	C24	R1	7.52356195605701
24	C6	R1	7.25738784269265
24	C21	R1	7.06608919045777
24	C19	R1	7.01122725542325
24	C1	R1	7.02236781302845
24	C22	R1	7.2667865406949
24	C4	R1	7.53138146051631
24	C13	R1	7.4594316186373
24	C18	R1	7.32192809488736
24	C15	R1	7.4594316186373
24	C11	R1	7.2667865406949
24	C8	R1	7.33985000288462
24	C20	R1	7.19967234483636
24	C7	R1	7.28540221886225
25	C17	R1	7.28540221886225
25	C12	R1	7.09803208296053
25	C10	R1	7.36632221424582
25	C3	R1	7.19967234483636
25	C14	R1	7.51569983828404
25	C5	R1	7.31288295528436
25	C9	R1	7.18982455888002
25	C6	R1	7.13955135239879
25	C21	R1	7.04439411935845
25	C19	R1	7.31288295528436
25	C1	R1	7.18982455888002
25	C22	R1	7.20945336562895
25	C4	R1	7.33091687811462
25	C13	R1	7.08746284125034
25	C18	R1	7.18982455888002
25	C15	R1	7.05528243550119
25	C11	R1	7.15987133677839
25	C16	R1	7.18982455888002
25	C8	R1	7.12928301694497
25	C20	R1	7.17990909001493
25	C7	R1	7.38370429247405
26	C23	R1	7.33985000288462
26	C17	R1	7.12928301694497
26	C12	R1	7.21916852046216
26	C3	R1	6.90689059560852
26	C5	R1	7.10852445677817
26	C9	R1	7.33091687811462
26	C24	R1	7.24792751344359
26	C6	R1	7.43462822763672
26	C21	R1	7.32192809488736
26	C19	R1	7.17990909001493
26	C1	R1	7.10852445677817
26	C4	R1	7.17990909001493
26	C13	R1	7.35755200461808
26	C18	R1	7.07681559705083
26	C15	R1	7.29462074889163
26	C11	R1	7.12928301694497
26	C16	R1	7.4594316186373
26	C8	R1	7.15987133677839
26	C20	R1	7.03342300153745
26	C7	R1	7.56224242422107
27	C23	R1	7.33985000288462
27	C17	R1	7.11894107272351
27	C12	R1	7.24792751344359
27	C10	R1	7.32192809488736
27	C3	R1	7.48381577726426
27	C14	R1	7.01122725542325
27	C5	R1	7.37503943134692
27	C9	R1	7.18982455888002
27	C24	R1	7.02236781302845
27	C6	R1	7.22881869049588
27	C21	R1	7.11894107272351
27	C1	R1	7.37503943134692
27	C22	R1	7.10852445677817
27	C13	R1	7.37503943134692
27	C15	R1	7.3037807481771
27	C11	R1	7.16992500144231
27	C8	R1	7.08746284125034
27	C20	R1	7.31288295528436
27	C7	R1	7.4262647547021
28	C23	R1	7.4093909361377
28	C10	R1	7.57742882803575
28	C3	R1	7.11894107272351
28	C5	R1	7.14974711950468
28	C9	R1	7.23840473932508
28	C24	R1	7.05528243550119
28	C6	R1	7.33091687811462
28	C21	R1	7.18982455888002
28	C19	R1	7.4594316186373
28	C1	R1	7.49984588708321
28	C22	R1	7.38370429247405
28	C4	R1	7.18982455888002
28	C13	R1	7.40087943628218
28	C18	R1	6.97727992349992
28	C15	R1	7.25738784269265
28	C11	R1	7.32192809488736
28	C16	R1	7.33091687811462
28	C8	R1	7.20945336562895
28	C7	R1	7.28540221886225
29	C23	R1	7.17990909001493
29	C17	R1	7.12928301694497
29	C12	R1	7.19967234483636
29	C10	R1	7.16992500144231
29	C3	R1	7.13955135239879
29	C14	R1	7.31288295528436
29	C5	R1	7.37503943134692
29	C6	R1	7.37503943134692
29	C21	R1	7.3037807481771
29	C19	R1	7.10852445677817
29	C1	R1	7.18982455888002
29	C22	R1	7.51569983828404
29	C4	R1	7.32192809488736
29	C13	R1	7.4594316186373
29	C18	R1	7.04439411935845
29	C11	R1	7.11894107272351
29	C16	R1	7.12928301694497
29	C8	R1	7.3037807481771
29	C20	R1	6.88264304936184
29	C7	R1	7.11894107272351
30	C23	R1	7.36632221424582
30	C17	R1	7.29462074889163
30	C12	R1	7.16992500144231
30	C10	R1	7.4093909361377
30	C3	R1	7.25738784269265
30	C14	R1	7.33091687811462
30	C5	R1	7.27612440527424
30	C9	R1	7.10852445677817
30	C24	R1	6.85798099512757
30	C6	R1	7.14974711950468
30	C21	R1	7.56224242422107
30	C19	R1	7.45121111183233
30	C1	R1	7.4262647547021
30	C22	R1	7.33985000288462
30	C4	R1	7.4262647547021
30	C13	R1	7.20945336562895
30	C18	R1	7.22881869049588
30	C15	R1	7.20945336562895
30	C11	R1	7.24792751344359
30	C16	R1	7.15987133677839
30	C8	R1	7.40087943628218
30	C20	R1	7.4093909361377
30	C7	R1	7.67948009950545
31	C23	R1	7.06608919045777
31	C17	R1	7.12928301694497
31	C12	R1	7.59245703726808
31	C10	R1	7.15987133677839
31	C3	R1	7.27612440527424
31	C14	R1	7.31288295528436
31	C5	R1	7.4178525148859
31	C9	R1	7.06608919045777
31	C24	R1	7.55458885167764
31	C6	R1	7.10852445677817
31	C21	R1	6.85798099512757
31	C19	R1	7.32192809488736
31	C1	R1	7.36632221424582
31	C4	R1	7.09803208296053
31	C13	R1	7.53915881110803
31	C18	R1	7.39231742277876
31	C15	R1	7.11894107272351
31	C11	R1	6.98868468677217
31	C16	R1	7.05528243550119
31	C8	R1	7.13955135239879
31	C20	R1	7.2667865406949
31	C7	R1	7.09803208296053
32	C23	R1	7.61470984411521
32	C17	R1	7.51569983828404
32	C12	R1	6.94251450533924
32	C10	R1	7.27612440527424
32	C3	R1	7.21916852046216
32	C14	R1	7.22881869049588
32	C5	R1	7.33091687811462
32	C9	R1	7.24792751344359
32	C24	R1	7.45121111183233
32	C6	R1	7.27612440527424
32	C21	R1	7.19967234483636
32	C19	R1	7.05528243550119
32	C1	R1	7.18982455888002
32	C22	R1	7.25738784269265
32	C4	R1	7.29462074889163
32	C13	R1	7.16992500144231
32	C18	R1	7.33091687811462
32	C15	R1	7.14974711950468
32	C11	R1	7.49185309632967
32	C16	R1	6.97727992349992
32	C20	R1	7.16992500144231
32	C7	R1	6.95419631038687
33	C23	R1	7.37503943134692
33	C12	R1	7.28540221886225
33	C10	R1	7.19967234483636
33	C3	R1	7.33985000288462
33	C14	R1	7.33985000288462
33	C9	R1	6.98868468677217
33	C24	R1	7.10852445677817
33	C6	R1	7.19967234483636
33	C21	R1	7.15987133677839
33	C19	R1	7.10852445677817
33	C1	R1	7.23840473932508
33	C22	R1	7.59245703726808
33	C4	R1	7.33091687811462
33	C13	R1	7.49185309632967
33	C18	R1	7.48381577726426
33	C11	R1	7.33091687811462
33	C8	R1	7.08746284125034
33	C20	R1	7.4262647547021
33	C7	R1	7.37503943134692
34	C23	R1	7.29462074889163
34	C17	R1	7.40087943628218
34	C12	R1	7.43462822763672
34	C10	R1	7.31288295528436
34	C3	R1	7.20945336562895
34	C14	R1	7.33091687811462
34	C9	R1	7.467605550083
34	C24	R1	7.34872815423108
34	C6	R1	7.34872815423108
34	C21	R1	7.4262647547021
34	C19	R1	7.24792751344359
34	C1	R1	7.38370429247405
34	C22	R1	7.40087943628218
34	C4	R1	7.12928301694497
34	C13	R1	7.23840473932508
34	C18	R1	7.40087943628218
34	C15	R1	7.3037807481771
34	C11	R1	6.8703647195834
34	C16	R1	7.04439411935845
34	C8	R1	7.14974711950468
34	C20	R1	7.38370429247405
34	C7	R1	7.43462822763672
35	C23	R1	7.12928301694497
35	C17	R1	7.04439411935845
35	C12	R1	7.05528243550119
35	C10	R1	6.84549005094437
35	C3	R1	7.28540221886225
35	C14	R1	7.29462074889163
35	C5	R1	7.28540221886225
35	C9	R1	7.09803208296053
35	C24	R1	7.33091687811462
35	C6	R1	7.20945336562895
35	C21	R1	7.16992500144231
35	C1	R1	7.23840473932508
35	C22	R1	7.54689445988764
35	C4	R1	7.29462074889163
35	C13	R1	7.24792751344359
35	C15	R1	7.15987133677839
35	C11	R1	7.20945336562895
35	C16	R1	7.29462074889163
35	C7	R1	7.16992500144231
36	C23	R1	7.09803208296053
36	C17	R1	7.34872815423108
36	C12	R1	7.38370429247405
36	C10	R1	7.34872815423108
36	C3	R1	7
36	C14	R1	7.37503943134692
36	C5	R1	6.98868468677217
36	C9	R1	7.10852445677817
36	C24	R1	7.02236781302845
36	C6	R1	7.53915881110803
36	C21	R1	7
36	C19	R1	7.29462074889163
36	C1	R1	7.24792751344359
36	C22	R1	7.22881869049588
36	C4	R1	7.16992500144231
36	C13	R1	7.40087943628218
36	C18	R1	7.04439411935845
36	C15	R1	7.02236781302845
36	C11	R1	7.21916852046216
36	C16	R1	7.28540221886225
36	C8	R1	7.27612440527424
36	C20	R1	7.33985000288462
36	C7	R1	7.32192809488736
37	C23	R1	7.38370429247405
37	C17	R1	7.19967234483636
37	C12	R1	7.17990909001493
37	C10	R1	7.11894107272351
37	C3	R1	7.01122725542325
37	C14	R1	7.14974711950468
37	C5	R1	7.33985000288462
37	C9	R1	7.15987133677839
37	C24	R1	7.04439411935845
37	C6	R1	7.35755200461808
37	C21	R1	7.14974711950468
37	C19	R1	7.4757334309664
37	C1	R1	7.45121111183233
37	C22	R1	7.19967234483636
37	C13	R1	7.06608919045777
37	C18	R1	7.21916852046216
37	C15	R1	7.4093909361377
37	C11	R1	7.27612440527424
37	C16	R1	7.4594316186373
37	C8	R1	7.4093909361377
37	C20	R1	7.17990909001493
37	C7	R1	7.32192809488736
38	C23	R1	7.25738784269265
38	C17	R1	7.21916852046216
38	C12	R1	6.98868468677217
38	C10	R1	7.09803208296053
38	C14	R1	7.35755200461808
38	C5	R1	7.59991284218713
38	C9	R1	7.18982455888002
38	C24	R1	7.33985000288462
38	C6	R1	7.49984588708321
38	C21	R1	7.21916852046216
38	C19	R1	7.22881869049588
38	C1	R1	7.4757334309664
38	C22	R1	7.21916852046216
38	C4	R1	7.05528243550119
38	C13	R1	7.4594316186373
38	C18	R1	7.39231742277876
38	C15	R1	7.17990909001493
38	C11	R1	7.32192809488736
38	C16	R1	7.20945336562895
38	C7	R1	7.03342300153745
39	C23	R1	7.18982455888002
39	C17	R1	7.27612440527424
39	C12	R1	7.4178525148859
39	C10	R1	7.17990909001493
39	C14	R1	7.24792751344359
39	C5	R1	7.52356195605701
39	C9	R1	7.2667865406949
39	C24	R1	7.56985560833095
39	C6	R1	7.40087943628218
39	C21	R1	7.21916852046216
39	C19	R1	7.467605550083
39	C1	R1	7.21916852046216
39	C4	R1	7.21916852046216
39	C13	R1	7.34872815423108
39	C18	R1	7.21916852046216
39	C15	R1	7.01122725542325
39	C11	R1	6.83289001416474
39	C16	R1	7.4093909361377
39	C8	R1	7.23840473932508
39	C7	R1	7.28540221886225
40	C23	R1	7.3037807481771
40	C17	R1	7.2667865406949
40	C12	R1	7.18982455888002
40	C10	R1	7.467605550083
40	C3	R1	7.20945336562895
40	C14	R1	7.49185309632967
40	C5	R1	7.25738784269265
40	C9	R1	7.31288295528436
40	C24	R1	7.22881869049588
40	C6	R1	7.31288295528436
40	C21	R1	7.5077946401987
40	C19	R1	7.14974711950468
40	C1	R1	7.13955135239879
40	C22	R1	7.24792751344359
40	C4	R1	7.34872815423108
40	C13	R1	7.04439411935845
40	C18	R1	7.09803208296053
40	C15	R1	7.11894107272351
40	C11	R1	7.10852445677817
40	C16	R1	7.23840473932508
40	C20	R1	7.02236781302845
40	C7	R1	7.16992500144231
41	C23	R1	7.20945336562895
41	C12	R1	7.14974711950468
41	C10	R1	7.467605550083
41	C14	R1	7.04439411935845
41	C5	R1	7.33985000288462
41	C9	R1	7.34872815423108
41	C24	R1	7.33091687811462
41	C6	R1	7.14974711950468
41	C21	R1	7.45121111183233
41	C1	R1	7.17990909001493
41	C22	R1	7.38370429247405
41	C4	R1	7.11894107272351
41	C13	R1	7.10852445677817
41	C18	R1	7.14974711950468
41	C15	R1	7.29462074889163
41	C11	R1	7.09803208296053
41	C16	R1	7.29462074889163
41	C8	R1	7.24792751344359
41	C20	R1	7.12928301694497
41	C7	R1	7.21916852046216
42	C23	R1	7.04439411935845
42	C17	R1	7.17990909001493
42	C12	R1	6.89481776330794
42	C10	R1	7.29462074889163
42	C3	R1	7.60733031374961
42	C14	R1	7.18982455888002
42	C5	R1	7.61470984411521
42	C9	R1	7.53915881110803
42	C24	R1	7.467605550083
42	C6	R1	7.25738784269265
42	C19	R1	7.10852445677817
42	C1	R1	7.31288295528436
42	C22	R1	7.37503943134692
42	C4	R1	7.36632221424582
42	C13	R1	7.25738784269265
42	C15	R1	7.27612440527424
42	C11	R1	7.18982455888002
42	C16	R1	7.2667865406949
42	C8	R1	7.16992500144231
42	C20	R1	7.35755200461808
43	C23	R1	7.16992500144231
43	C17	R1	7.13955135239879
43	C12	R1	7.66533591718518
43	C10	R1	7.17990909001493
43	C14	R1	7.4757334309664
43	C5	R1	6.95419631038687
43	C9	R1	7.37503943134692
43	C24	R1	7.38370429247405
43	C6	R1	7.33091687811462
43	C21	R1	7.27612440527424
43	C19	R1	6.95419631038687
43	C1	R1	7.23840473932508
43	C22	R1	7.17990909001493
43	C4	R1	7.35755200461808
43	C13	R1	7.17990909001493
43	C18	R1	7.10852445677817
43	C15	R1	7.39231742277876
43	C11	R1	7.09803208296053
43	C16	R1	7.02236781302845
43	C8	R1	7.35755200461808
43	C20	R1	7.22881869049588
43	C7	R1	7.4093909361377
44	C23	R1	7.49185309632967
44	C17	R1	7.22881869049588
44	C12	R1	7.34872815423108
44	C10	R1	7.19967234483636
44	C3	R1	7.09803208296053
44	C14	R1	7.04439411935845
44	C5	R1	7.51569983828404
44	C24	R1	7.20945336562895
44	C6	R1	7.17990909001493
44	C21	R1	7.16992500144231
44	C19	R1	6.98868468677217
44	C1	R1	7.14974711950468
44	C22	R1	7.15987133677839
44	C4	R1	7.34872815423108
44	C13	R1	7.36632221424582
44	C18	R1	7.63662462054365
44	C15	R1	6.97727992349992
44	C11	R1	7.10852445677817
44	C16	R1	6.96578428466209
44	C8	R1	7.35755200461808
44	C20	R1	7.20945336562895
44	C7	R1	7.37503943134692
45	C17	R1	7.18982455888002
45	C12	R1	7.33091687811462
45	C10	R1	7.32192809488736
45	C3	R1	7.4178525148859
45	C14	R1	7.11894107272351
45	C5	R1	7.14974711950468
45	C9	R1	7.35755200461808
45	C24	R1	7.21916852046216
45	C6	R1	7.40087943628218
45	C21	R1	7.4178525148859
45	C19	R1	7.37503943134692
45	C1	R1	7.3037807481771
45	C22	R1	7.21916852046216
45	C4	R1	7.23840473932508
45	C13	R1	7.06608919045777
45	C18	R1	7.25738784269265
45	C15	R1	7.4757334309664
45	C11	R1	7.12928301694497
45	C16	R1	7.27612440527424
45	C8	R1	7.14974711950468
45	C20	R1	7.37503943134692
45	C7	R1	7.13955135239879
46	C23	R1	7.38370429247405
46	C12	R1	7.24792751344359
46	C10	R1	7.52356195605701
46	C9	R1	7.40087943628218
46	C6	R1	7.22881869049588
46	C21	R1	7.3037807481771
46	C1	R1	7.36632221424582
46	C22	R1	7.28540221886225
46	C4	R1	7.24792751344359
46	C13	R1	7.24792751344359
46	C18	R1	7.20945336562895
46	C15	R1	7.62205181945638
46	C16	R1	7.29462074889163
46	C8	R1	7.15987133677839
46	C20	R1	7.06608919045777
46	C7	R1	7.20945336562895
47	C23	R1	7.18982455888002
47	C17	R1	7.45121111183233
47	C12	R1	7.21916852046216
47	C10	R1	7.35755200461808
47	C3	R1	7.19967234483636
47	C5	R1	7.40087943628218
47	C9	R1	7.33091687811462
47	C24	R1	7.45121111183233
47	C6	R1	7.2667865406949
47	C21	R1	7.39231742277876
47	C19	R1	7.12928301694497
47	C1	R1	7.18982455888002
47	C22	R1	7.31288295528436
47	C4	R1	7.29462074889163
47	C13	R1	7.20945336562895
47	C18	R1	7.24792751344359
47	C15	R1	7.28540221886225
47	C16	R1	7.05528243550119
47	C20	R1	7
47	C7	R1	7.17990909001493
48	C23	R1	7.23840473932508
48	C17	R1	7.02236781302845
48	C12	R1	7.23840473932508
48	C10	R1	7.17990909001493
48	C3	R1	7.23840473932508
48	C14	R1	7.14974711950468
48	C5	R1	7.15987133677839
48	C24	R1	7.10852445677817
48	C6	R1	7.49984588708321
48	C21	R1	7.15987133677839
48	C19	R1	7.07681559705083
48	C1	R1	7.23840473932508
48	C22	R1	7.2667865406949
48	C4	R1	7.29462074889163
48	C13	R1	7.17990909001493
48	C18	R1	7.45121111183233
48	C11	R1	6.89481776330794
48	C16	R1	7.13955135239879
48	C8	R1	7.43462822763672
48	C20	R1	7.4757334309664
48	C7	R1	7.08746284125034
49	C23	R1	7.3037807481771
49	C17	R1	7.19967234483636
49	C12	R1	7.07681559705083
49	C10	R1	7.44294349584873
49	C3	R1	7.27612440527424
49	C5	R1	7.15987133677839
49	C24	R1	7.35755200461808
49	C6	R1	7.27612440527424
49	C21	R1	7.35755200461808
49	C1	R1	7.13955135239879
49	C13	R1	7.25738784269265
49	C18	R1	7.11894107272351
49	C15	R1	7.25738784269265
49	C16	R1	7.36632221424582
49	C8	R1	6.94251450533924
49	C7	R1	7.22881869049588
50	C23	R1	7.4594316186373
50	C17	R1	7.4757334309664
50	C12	R1	7.16992500144231
50	C10	R1	7.18982455888002
50	C3	R1	7.23840473932508
50	C14	R1	6.94251450533924
50	C5	R1	7.06608919045777
50	C9	R1	7.49185309632967
50	C21	R1	7.33985000288462
50	C19	R1	7.29462074889163
50	C1	R1	7.35755200461808
50	C22	R1	7.15987133677839
50	C13	R1	7.23840473932508
50	C18	R1	7.18982455888002
50	C15	R1	7.43462822763672
50	C11	R1	6.94251450533924
50	C16	R1	7.16992500144231
50	C8	R1	7.27612440527424
50	C20	R1	7.15987133677839
50	C7	R1	7.14974711950468
51	C23	R1	7.3037807481771
51	C17	R1	7.01122725542325
51	C12	R1	7.33091687811462
51	C10	R1	7.23840473932508
51	C3	R1	7.15987133677839
51	C14	R1	7.25738784269265
51	C5	R1	7.44294349584873
51	C9	R1	7.33985000288462
51	C24	R1	7.29462074889163
51	C6	R1	7.22881869049588
51	C21	R1	7.12928301694497
51	C19	R1	7.38370429247405
51	C1	R1	7.16992500144231
51	C22	R1	7.24792751344359
51	C4	R1	7.29462074889163
51	C13	R1	7.24792751344359
51	C18	R1	7.44294349584873
51	C15	R1	7.32192809488736
51	C11	R1	7.33091687811462
51	C16	R1	7.24792751344359
51	C8	R1	7.20945336562895
51	C20	R1	7.21916852046216
51	C7	R1	7.25738784269265
52	C23	R1	7.62205181945638
52	C17	R1	7.4178525148859
52	C10	R1	7.15987133677839
52	C14	R1	7.08746284125034
52	C5	R1	7.49185309632967
52	C9	R1	7.25738784269265
52	C24	R1	7.32192809488736
52	C6	R1	7.467605550083
52	C21	R1	7.19967234483636
52	C19	R1	7.35755200461808
52	C1	R1	7.21916852046216
52	C22	R1	7.3037807481771
52	C4	R1	7.33985000288462
52	C13	R1	7.45121111183233
52	C18	R1	7.3037807481771
52	C15	R1	7.32192809488736
52	C11	R1	7.16992500144231
52	C16	R1	7.05528243550119
52	C8	R1	7.25738784269265
52	C20	R1	6.95419631038687
53	C23	R1	7.58496250072116
53	C17	R1	7.40087943628218
53	C12	R1	7.11894107272351
53	C10	R1	7.34872815423108
53	C14	R1	7.07681559705083
53	C5	R1	7.39231742277876
53	C9	R1	7.28540221886225
53	C24	R1	7.49984588708321
53	C6	R1	7.14974711950468
53	C19	R1	7.33985000288462
53	C1	R1	7.29462074889163
53	C22	R1	7.4093909361377
53	C4	R1	7.19967234483636
53	C13	R1	7.25738784269265
53	C15	R1	7.10852445677817
53	C11	R1	7.29462074889163
53	C16	R1	7.16992500144231
53	C8	R1	7.04439411935845
53	C20	R1	7.28540221886225
53	C7	R1	7.16992500144231
54	C23	R1	7.18982455888002
54	C17	R1	7.19967234483636
54	C10	R1	7.24792751344359
54	C3	R1	7.65821148275179
54	C14	R1	7.14974711950468
54	C9	R1	7.40087943628218
54	C24	R1	7.22881869049588
54	C6	R1	7.09803208296053
54	C21	R1	7.4178525148859
54	C19	R1	7.21916852046216
54	C1	R1	7.19967234483636
54	C22	R1	7.33985000288462
54	C4	R1	6.78135971352466
54	C13	R1	7.14974711950468
54	C18	R1	7.10852445677817
54	C15	R1	7.52356195605701
54	C11	R1	7.31288295528436
54	C16	R1	7.17990909001493
54	C20	R1	7.14974711950468
54	C7	R1	7.22881869049588
55	C23	R1	7.53138146051631
55	C12	R1	7.33091687811462
55	C10	R1	7.35755200461808
55	C3	R1	7.7279204545632
55	C14	R1	7.2667865406949
55	C9	R1	7.4178525148859
55	C24	R1	7.05528243550119
55	C6	R1	6.76818432477693
55	C21	R1	7.36632221424582
55	C19	R1	7.36632221424582
55	C1	R1	7.18982455888002
55	C22	R1	7.4093909361377
55	C4	R1	7.467605550083
55	C13	R1	7.25738784269265
55	C18	R1	7.08746284125034
55	C15	R1	7.11894107272351
55	C16	R1	7.24792751344359
55	C8	R1	7.4594316186373
55	C20	R1	7.15987133677839
56	C23	R1	7.15987133677839
56	C17	R1	7.3037807481771
56	C12	R1	7.31288295528436
56	C10	R1	7.44294349584873
56	C3	R1	7.44294349584873
56	C14	R1	7.27612440527424
56	C5	R1	7.09803208296053
56	C9	R1	7.14974711950468
56	C24	R1	7.38370429247405
56	C6	R1	7.48381577726426
56	C21	R1	7.11894107272351
56	C19	R1	7.10852445677817
56	C1	R1	7.54689445988764
56	C22	R1	7.3037807481771
56	C4	R1	7.3037807481771
56	C13	R1	7.31288295528436
56	C18	R1	7.57742882803575
56	C15	R1	7.01122725542325
56	C11	R1	7.27612440527424
56	C16	R1	7.24792751344359
56	C8	R1	7.65105169117893
56	C20	R1	7.01122725542325
56	C7	R1	7.16992500144231
57	C23	R1	7.43462822763672
57	C12	R1	6.85798099512757
57	C3	R1	7.36632221424582
57	C14	R1	7.04439411935845
57	C5	R1	7.19967234483636
57	C9	R1	7.22881869049588
57	C24	R1	7.13955135239879
57	C6	R1	7.32192809488736
57	C21	R1	7.31288295528436
57	C19	R1	7.10852445677817
57	C1	R1	7.467605550083
57	C22	R1	7.14974711950468
57	C4	R1	7.07681559705083
57	C13	R1	7.29462074889163
57	C18	R1	7.08746284125034
57	C15	R1	7.25738784269265
57	C16	R1	7.45121111183233
57	C8	R1	7.07681559705083
57	C20	R1	7.34872815423108
57	C7	R1	7.19967234483636
58	C23	R1	7.12928301694497
58	C17	R1	6.71424551766612
58	C12	R1	7.12928301694497
58	C10	R1	6.65821148275179
58	C3	R1	7.19967234483636
58	C5	R1	7.08746284125034
58	C9	R1	7.5077946401987
58	C6	R1	7.45121111183233
58	C1	R1	7.3037807481771
58	C22	R1	7.44294349584873
58	C4	R1	7.17990909001493
58	C18	R1	7.24792751344359
58	C15	R1	7.4178525148859
58	C11	R1	7.33985000288462
58	C16	R1	7.21916852046216
58	C8	R1	7.10852445677817
58	C20	R1	7.11894107272351
58	C7	R1	7.12928301694497
59	C23	R1	7.3037807481771
59	C17	R1	7.467605550083
59	C12	R1	7.56985560833095
59	C10	R1	7.13955135239879
59	C3	R1	7.05528243550119
59	C14	R1	7.03342300153745
59	C5	R1	7.45121111183233
59	C9	R1	7.33985000288462
59	C24	R1	7.4093909361377
59	C6	R1	7.3037807481771
59	C21	R1	7.23840473932508
59	C19	R1	7.38370429247405
59	C1	R1	7.23840473932508
59	C4	R1	7.32192809488736
59	C13	R1	7.45121111183233
59	C18	R1	7.22881869049588
59	C15	R1	7.35755200461808
59	C11	R1	7.36632221424582
59	C16	R1	7.39231742277876
59	C8	R1	7.33985000288462
59	C20	R1	7.33091687811462
59	C7	R1	7.01122725542325
60	C23	R1	6.97727992349992
60	C17	R1	7.27612440527424
60	C12	R1	7.59991284218713
60	C10	R1	7.31288295528436
60	C3	R1	7.13955135239879
60	C14	R1	7.2667865406949
60	C5	R1	7.3037807481771
60	C9	R1	7.39231742277876
60	C24	R1	7.2667865406949
60	C6	R1	7.4262647547021
60	C19	R1	7.34872815423108
60	C1	R1	7.04439411935845
60	C4	R1	7
60	C13	R1	7.31288295528436
60	C18	R1	7.18982455888002
60	C15	R1	7.17990909001493
60	C11	R1	6.75488750216347
60	C16	R1	6.95419631038687
60	C8	R1	7.49185309632967
60	C20	R1	7.11894107272351
60	C7	R1	7.4594316186373
61	C23	R1	7.35755200461808
61	C17	R1	7.09803208296053
61	C12	R1	7.21916852046216
61	C10	R1	7.02236781302845
61	C3	R1	7.33985000288462
61	C14	R1	7.4757334309664
61	C5	R1	7.3037807481771
61	C9	R1	7.4178525148859
61	C24	R1	7.21916852046216
61	C6	R1	7.4178525148859
61	C21	R1	7.25738784269265
61	C19	R1	7.24792751344359
61	C1	R1	7.05528243550119
61	C22	R1	7.36632221424582
61	C4	R1	7.51569983828404
61	C18	R1	7.25738784269265
61	C15	R1	7.4178525148859
61	C11	R1	6.8703647195834
61	C16	R1	7.28540221886225
61	C8	R1	7.25738784269265
61	C20	R1	7.01122725542325
61	C7	R1	7.33091687811462
62	C23	R1	7.08746284125034
62	C10	R1	7.24792751344359
62	C3	R1	7.14974711950468
62	C14	R1	6.91886323727459
62	C5	R1	7.45121111183233
62	C9	R1	7.04439411935845
62	C24	R1	7.19967234483636
62	C6	R1	7.03342300153745
62	C21	R1	7.32192809488736
62	C19	R1	7.3037807481771
62	C1	R1	7.12928301694497
62	C4	R1	7.13955135239879
62	C13	R1	7.20945336562895
62	C15	R1	7.37503943134692
62	C11	R1	7.06608919045777
62	C16	R1	7.31288295528436
62	C8	R1	7.31288295528436
62	C20	R1	7.31288295528436
62	C7	R1	7.23840473932508
63	C23	R1	6.97727992349992
63	C17	R1	7.11894107272351
63	C12	R1	7.4178525148859
63	C10	R1	7.31288295528436
63	C3	R1	7.15987133677839
63	C14	R1	7.39231742277876
63	C5	R1	7.38370429247405
63	C9	R1	7.24792751344359
63	C24	R1	7.31288295528436
63	C6	R1	7.49185309632967
63	C21	R1	7.33985000288462
63	C19	R1	7.17990909001493
63	C1	R1	7.467605550083
63	C22	R1	7.13955135239879
63	C13	R1	7.33091687811462
63	C18	R1	6.97727992349992
63	C15	R1	7.07681559705083
63	C11	R1	7.17990909001493
63	C16	R1	7
63	C8	R1	7.33091687811462
63	C20	R1	7.29462074889163
63	C7	R1	7.19967234483636
64	C23	R1	7.37503943134692
64	C17	R1	7.32192809488736
64	C12	R1	7.24792751344359
64	C10	R1	7.27612440527424
64	C3	R1	7.08746284125034
64	C14	R1	7.38370429247405
64	C5	R1	7.32192809488736
64	C24	R1	7.21916852046216
64	C6	R1	7.33985000288462
64	C21	R1	7.21916852046216
64	C19	R1	7.23840473932508
64	C22	R1	7.4262647547021
64	C4	R1	7.16992500144231
64	C13	R1	7.03342300153745
64	C18	R1	7.05528243550119
64	C15	R1	6.98868468677217
64	C11	R1	7.18982455888002
64	C16	R1	6.93073733756289
64	C8	R1	7.66533591718518
64	C20	R1	7.27612440527424
65	C23	R1	7.38370429247405
65	C17	R1	7.35755200461808
65	C12	R1	7.4757334309664
65	C10	R1	7.36632221424582
65	C3	R1	7.13955135239879
65	C14	R1	7.01122725542325
65	C5	R1	7.65105169117893
65	C9	R1	6.93073733756289
65	C24	R1	7.17990909001493
65	C6	R1	7.10852445677817
65	C19	R1	7.20945336562895
65	C1	R1	6.91886323727459
65	C22	R1	7.22881869049588
65	C4	R1	7.14974711950468
65	C13	R1	7.33091687811462
65	C18	R1	7.06608919045777
65	C15	R1	7.18982455888002
65	C11	R1	7.23840473932508
65	C16	R1	7.15987133677839
65	C8	R1	7.24792751344359
65	C7	R1	7.48381577726426
66	C23	R1	7.05528243550119
66	C17	R1	7.10852445677817
66	C10	R1	7.29462074889163
66	C3	R1	7.23840473932508
66	C14	R1	7.33091687811462
66	C5	R1	7.31288295528436
66	C9	R1	7.4757334309664
66	C24	R1	6.98868468677217
66	C6	R1	7.37503943134692
66	C21	R1	7.56985560833095
66	C1	R1	7.4594316186373
66	C22	R1	7.29462074889163
66	C13	R1	7.34872815423108
66	C18	R1	7.21916852046216
66	C15	R1	7.06608919045777
66	C11	R1	7.18982455888002
66	C16	R1	7.04439411935845
66	C8	R1	7.25738784269265
66	C20	R1	7.21916852046216
66	C7	R1	7.467605550083
67	C23	R1	7.09803208296053
67	C17	R1	7.48381577726426
67	C12	R1	7.4093909361377
67	C10	R1	7.45121111183233
67	C3	R1	7.22881869049588
67	C14	R1	7.49984588708321
67	C5	R1	7.19967234483636
67	C9	R1	7.02236781302845
67	C24	R1	7.32192809488736
67	C6	R1	7.22881869049588
67	C21	R1	7.17990909001493
67	C19	R1	7.33091687811462
67	C1	R1	7.37503943134692
67	C13	R1	7.04439411935845
67	C18	R1	7.03342300153745
67	C15	R1	7.24792751344359
67	C11	R1	7.15987133677839
67	C8	R1	7.28540221886225
67	C20	R1	7.38370429247405
67	C7	R1	7.4178525148859
68	C23	R1	7.25738784269265
68	C17	R1	7.16992500144231
68	C12	R1	7.4093909361377
68	C10	R1	6.97727992349992
68	C3	R1	7.35755200461808
68	C14	R1	7.33091687811462
68	C5	R1	7.02236781302845
68	C9	R1	7.21916852046216
68	C24	R1	7.29462074889163
68	C6	R1	7.44294349584873
68	C21	R1	7.14974711950468
68	C19	R1	6.85798099512757
68	C1	R1	7.19967234483636
68	C22	R1	6.93073733756289
68	C4	R1	6.88264304936184
68	C13	R1	7.29462074889163
68	C18	R1	7.05528243550119
68	C15	R1	7.28540221886225
68	C11	R1	7.08746284125034
68	C16	R1	6.95419631038687
68	C20	R1	7.16992500144231
68	C7	R1	7.48381577726426
69	C23	R1	7.18982455888002
69	C17	R1	7.27612440527424
69	C12	R1	7.08746284125034
69	C3	R1	7.33091687811462
69	C14	R1	7.08746284125034
69	C5	R1	7.65105169117893
69	C9	R1	7.36632221424582
69	C24	R1	7.3037807481771
69	C6	R1	7.43462822763672
69	C21	R1	7.18982455888002
69	C19	R1	7.23840473932508
69	C1	R1	6.94251450533924
69	C22	R1	7.2667865406949
69	C13	R1	7.10852445677817
69	C18	R1	7.25738784269265
69	C15	R1	7.4594316186373
69	C11	R1	7.08746284125034
69	C16	R1	7.22881869049588
69	C8	R1	7.04439411935845
69	C20	R1	7.23840473932508
69	C7	R1	7.4757334309664
70	C23	R1	7.467605550083
70	C17	R1	7.40087943628218
70	C12	R1	7.28540221886225
70	C10	R1	7.36632221424582
70	C3	R1	7.17990909001493
70	C14	R1	7.52356195605701
70	C5	R1	7.56224242422107
70	C9	R1	7.4594316186373
70	C24	R1	7.39231742277876
70	C21	R1	7.31288295528436
70	C19	R1	7.32192809488736
70	C1	R1	7.27612440527424
70	C22	R1	7.17990909001493
70	C4	R1	7.23840473932508
70	C13	R1	7.16992500144231
70	C15	R1	7.10852445677817
70	C11	R1	6.82017896241519
70	C16	R1	7.21916852046216
70	C8	R1	7.4757334309664
70	C20	R1	7.49984588708321
70	C7	R1	7.01122725542325
71	C23	R1	7.20945336562895
71	C12	R1	7.29462074889163
71	C10	R1	7.13955135239879
71	C3	R1	7.24792751344359
71	C14	R1	7.08746284125034
71	C9	R1	7.467605550083
71	C24	R1	7.02236781302845
71	C6	R1	6.95419631038687
71	C21	R1	7.05528243550119
71	C19	R1	7.31288295528436
71	C1	R1	7.27612440527424
71	C22	R1	7.19967234483636
71	C4	R1	7.2667865406949
71	C13	R1	7.56985560833095
71	C18	R1	7.3037807481771
71	C11	R1	7.01122725542325
71	C16	R1	7.09803208296053
71	C8	R1	7.467605550083
71	C20	R1	7.40087943628218
71	C7	R1	7.16992500144231
72	C23	R1	7.53915881110803
72	C17	R1	7.65821148275179
72	C12	R1	7.18982455888002
72	C10	R1	7.53138146051631
72	C3	R1	7.33091687811462
72	C14	R1	7.09803208296053
72	C5	R1	7.11894107272351
72	C9	R1	7.03342300153745
72	C24	R1	7.09803208296053
72	C21	R1	7.25738784269265
72	C19	R1	7.15987133677839
72	C22	R1	6.89481776330794
72	C4	R1	7.21916852046216
72	C13	R1	7.3037807481771
72	C18	R1	7.16992500144231
72	C15	R1	7.14974711950468
72	C11	R1	7.53138146051631
72	C16	R1	7.48381577726426
72	C8	R1	7.24792751344359
72	C20	R1	7.14974711950468
72	C7	R1	7.55458885167764
73	C23	R1	7.49185309632967
73	C17	R1	7.31288295528436
73	C12	R1	7.48381577726426
73	C10	R1	7.35755200461808
73	C3	R1	7.04439411935845
73	C14	R1	7.31288295528436
73	C5	R1	7.52356195605701
73	C9	R1	7.18982455888002
73	C24	R1	7.03342300153745
73	C6	R1	7.08746284125034
73	C21	R1	7.467605550083
73	C19	R1	7.33091687811462
73	C1	R1	7.2667865406949
73	C22	R1	7.17990909001493
73	C4	R1	7.4262647547021
73	C13	R1	7.05528243550119
73	C18	R1	7.2667865406949
73	C15	R1	7.33985000288462
73	C11	R1	7.32192809488736
73	C16	R1	7.22881869049588
73	C7	R1	7.12928301694497
74	C23	R1	7.37503943134692
74	C17	R1	7.4594316186373
74	C12	R1	7.22881869049588
74	C10	R1	7.21916852046216
74	C3	R1	7.23840473932508
74	C14	R1	7.01122725542325
74	C9	R1	7.15987133677839
74	C24	R1	7.11894107272351
74	C6	R1	7.4262647547021
74	C21	R1	7.10852445677817
74	C19	R1	7.4178525148859
74	C1	R1	7.27612440527424
74	C22	R1	7.40087943628218
74	C13	R1	7.17990909001493
74	C15	R1	7.33985000288462
74	C11	R1	7.48381577726426
74	C16	R1	7.43462822763672
74	C8	R1	7.71424551766612
74	C20	R1	7.20945336562895
74	C7	R1	7.22881869049588
75	C23	R1	7.05528243550119
75	C17	R1	7.21916852046216
75	C12	R1	7.14974711950468
75	C10	R1	7.23840473932508
75	C3	R1	7.49185309632967
75	C14	R1	6.88264304936184
75	C5	R1	7.06608919045777
75	C9	R1	7.14974711950468
75	C24	R1	6.98868468677217
75	C6	R1	7.4093909361377
75	C21	R1	7.19967234483636
75	C19	R1	6.91886323727459
75	C1	R1	7.35755200461808
75	C4	R1	7.44294349584873
75	C13	R1	7.49185309632967
75	C18	R1	7.28540221886225
75	C15	R1	7.31288295528436
75	C16	R1	7.27612440527424
75	C8	R1	7.19967234483636
75	C7	R1	7.67948009950545
76	C23	R1	7.17990909001493
76	C17	R1	7.29462074889163
76	C12	R1	7.01122725542325
76	C10	R1	6.98868468677217
76	C14	R1	7.15987133677839
76	C5	R1	7.23840473932508
76	C9	R1	7.32192809488736
76	C24	R1	7.25738784269265
76	C6	R1	7.25738784269265
76	C21	R1	7.09803208296053
76	C19	R1	7.3037807481771
76	C1	R1	7.28540221886225
76	C22	R1	7.25738784269265
76	C4	R1	7.33091687811462
76	C13	R1	7.33091687811462
76	C18	R1	7.16992500144231
76	C15	R1	7.38370429247405
76	C11	R1	7.17990909001493
76	C8	R1	7.44294349584873
76	C20	R1	7.51569983828404
76	C7	R1	7.22881869049588
77	C23	R1	7.06608919045777
77	C12	R1	7.16992500144231
77	C10	R1	7.11894107272351
77	C3	R1	7.29462074889163
77	C5	R1	7.22881869049588
77	C9	R1	7.19967234483636
77	C24	R1	7.28540221886225
77	C21	R1	7.24792751344359
77	C19	R1	7.3037807481771
77	C1	R1	7.4093909361377
77	C22	R1	7.25738784269265
77	C4	R1	7.34872815423108
77	C13	R1	7.21916852046216
77	C18	R1	7.06608919045777
77	C15	R1	7.09803208296053
77	C11	R1	7.19967234483636
77	C16	R1	7.4178525148859
77	C20	R1	7.22881869049588
77	C7	R1	7.4093909361377
78	C23	R1	7.39231742277876
78	C12	R1	7.03342300153745
78	C10	R1	7.37503943134692
78	C3	R1	7.24792751344359
78	C5	R1	7.35755200461808
78	C24	R1	7.31288295528436
78	C6	R1	7.09803208296053
78	C21	R1	6.96578428466209
78	C19	R1	7.22881869049588
78	C1	R1	7.59245703726808
78	C22	R1	7.29462074889163
78	C4	R1	7.32192809488736
78	C13	R1	7.23840473932508
78	C18	R1	7.15987133677839
78	C15	R1	7.27612440527424
78	C11	R1	7.14974711950468
78	C16	R1	7.37503943134692
78	C8	R1	7.25738784269265
78	C20	R1	7.19967234483636
78	C7	R1	7.35755200461808
79	C23	R1	7.20945336562895
79	C12	R1	7.16992500144231
79	C10	R1	7.14974711950468
79	C3	R1	7.467605550083
79	C14	R1	7.36632221424582
79	C5	R1	7.35755200461808
79	C9	R1	7.35755200461808
79	C24	R1	7.20945336562895
79	C19	R1	7.19967234483636
79	C1	R1	7.11894107272351
79	C22	R1	7.29462074889163
79	C4	R1	7.36632221424582
79	C13	R1	7.40087943628218
79	C18	R1	7.13955135239879
79	C15	R1	6.94251450533924
79	C11	R1	7.2667865406949
79	C16	R1	7.07681559705083
79	C8	R1	7.34872815423108
79	C20	R1	7.28540221886225
79	C7	R1	7.18982455888002
80	C23	R1	7.22881869049588
80	C17	R1	7.3037807481771
80	C12	R1	7.22881869049588
80	C10	R1	6.96578428466209
80	C3	R1	7.5077946401987
80	C14	R1	7.43462822763672
80	C5	R1	7.31288295528436
80	C9	R1	7.10852445677817
80	C24	R1	7.2667865406949
80	C6	R1	7.16992500144231
80	C21	R1	7.34872815423108
80	C19	R1	7.24792751344359
80	C1	R1	7.16992500144231
80	C4	R1	7.467605550083
80	C13	R1	7.09803208296053
80	C18	R1	7.3037807481771
80	C15	R1	7.43462822763672
80	C11	R1	7.24792751344359
80	C16	R1	7.11894107272351
80	C8	R1	7.22881869049588
80	C7	R1	7.07681559705083
81	C23	R1	7.4178525148859
81	C17	R1	7.43462822763672
81	C12	R1	6.98868468677217
81	C10	R1	7.35755200461808
81	C3	R1	6.98868468677217
81	C14	R1	7.20945336562895
81	C5	R1	7.36632221424582
81	C24	R1	7.2667865406949
81	C6	R1	7.24792751344359
81	C21	R1	7.07681559705083
81	C19	R1	7.23840473932508
81	C1	R1	7.14974711950468
81	C22	R1	7.44294349584873
81	C4	R1	7.24792751344359
81	C13	R1	7.39231742277876
81	C18	R1	7.23840473932508
81	C15	R1	7.18982455888002
81	C11	R1	6.90689059560852
81	C16	R1	7.17990909001493
81	C8	R1	7.39231742277876
81	C20	R1	7.36632221424582
81	C7	R1	7.467605550083
82	C23	R1	7.28540221886225
82	C17	R1	7.13955135239879
82	C12	R1	7.11894107272351
82	C10	R1	7.27612440527424
82	C3	R1	7.2667865406949
82	C14	R1	7.34872815423108
82	C5	R1	7.3037807481771
82	C9	R1	7.23840473932508
82	C24	R1	7.49984588708321
82	C6	R1	6.88264304936184
82	C21	R1	7.19967234483636
82	C19	R1	7.40087943628218
82	C4	R1	7.32192809488736
82	C13	R1	7.14974711950468
82	C18	R1	7.51569983828404
82	C15	R1	6.83289001416474
82	C11	R1	7.20945336562895
82	C8	R1	7.16992500144231
82	C20	R1	6.98868468677217
82	C7	R1	7.25738784269265
83	C23	R1	7.32192809488736
83	C17	R1	7.33091687811462
83	C12	R1	7.36632221424582
83	C10	R1	7.37503943134692
83	C5	R1	7.23840473932508
83	C9	R1	6.96578428466209
83	C24	R1	7.2667865406949
83	C6	R1	7.11894107272351
83	C21	R1	7.07681559705083
83	C19	R1	7.22881869049588
83	C1	R1	7.4757334309664
83	C22	R1	6.97727992349992
83	C13	R1	7.35755200461808
83	C18	R1	7.07681559705083
83	C15	R1	7.14974711950468
83	C16	R1	7.01122725542325
83	C8	R1	7.12928301694497
83	C20	R1	7.40087943628218
83	C7	R1	7.15987133677839
84	C23	R1	7.09803208296053
84	C17	R1	7.27612440527424
84	C12	R1	7
84	C14	R1	7.4178525148859
84	C5	R1	7.27612440527424
84	C9	R1	7.33091687811462
84	C24	R1	6.94251450533924
84	C21	R1	7.4757334309664
84	C19	R1	7.56224242422107
84	C1	R1	7.36632221424582
84	C22	R1	7.09803208296053
84	C4	R1	7.31288295528436
84	C13	R1	7.18982455888002
84	C18	R1	7.15987133677839
84	C15	R1	7.29462074889163
84	C11	R1	7.23840473932508
84	C16	R1	7.20945336562895
84	C8	R1	7.32192809488736
84	C20	R1	7.10852445677817
84	C7	R1	7.21916852046216
85	C23	R1	7.32192809488736
85	C17	R1	7.20945336562895
85	C12	R1	7.18982455888002
85	C10	R1	7.11894107272351
85	C3	R1	7.12928301694497
85	C14	R1	7.19967234483636
85	C5	R1	7.16992500144231
85	C9	R1	7.05528243550119
85	C24	R1	7.54689445988764
85	C21	R1	7.43462822763672
85	C19	R1	7.32192809488736
85	C1	R1	7.22881869049588
85	C22	R1	7.43462822763672
85	C4	R1	7.21916852046216
85	C13	R1	7.24792751344359
85	C18	R1	7.38370429247405
85	C15	R1	7.29462074889163
85	C11	R1	7.14974711950468
85	C8	R1	7.4594316186373
85	C20	R1	7.23840473932508
85	C7	R1	6.78135971352466
86	C17	R1	7.11894107272351
86	C12	R1	7.20945336562895
86	C10	R1	7.28540221886225
86	C3	R1	7.17990909001493
86	C14	R1	7.32192809488736
86	C5	R1	7.43462822763672
86	C9	R1	7.27612440527424
86	C24	R1	7.35755200461808
86	C21	R1	7.05528243550119
86	C19	R1	7.21916852046216
86	C1	R1	7.25738784269265
86	C22	R1	7.38370429247405
86	C4	R1	6.96578428466209
86	C13	R1	7.467605550083
86	C18	R1	7.18982455888002
86	C15	R1	7.3037807481771
86	C11	R1	7.33091687811462
86	C16	R1	7.24792751344359
86	C8	R1	7.15987133677839
86	C20	R1	7.33091687811462
86	C7	R1	7.33985000288462
87	C23	R1	7.4594316186373
87	C12	R1	7.3037807481771
87	C10	R1	7.10852445677817
87	C3	R1	7.14974711950468
87	C14	R1	7.33091687811462
87	C9	R1	7.20945336562895
87	C24	R1	7.12928301694497
87	C6	R1	7.21916852046216
87	C21	R1	7.07681559705083
87	C19	R1	7.17990909001493
87	C1	R1	7.31288295528436
87	C22	R1	7.40087943628218
87	C4	R1	7.25738784269265
87	C18	R1	7.12928301694497
87	C15	R1	7.10852445677817
87	C11	R1	6.96578428466209
87	C16	R1	7.23840473932508
87	C8	R1	6.88264304936184
87	C20	R1	6.90689059560852
87	C7	R1	7.19967234483636
88	C23	R1	7.21916852046216
88	C17	R1	7.43462822763672
88	C12	R1	7.28540221886225
88	C3	R1	7.21916852046216
88	C14	R1	7.17990909001493
88	C5	R1	7.19967234483636
88	C9	R1	7.24792751344359
88	C24	R1	7.17990909001493
88	C6	R1	7.19967234483636
88	C21	R1	7.17990909001493
88	C1	R1	7.12928301694497
88	C22	R1	7.3037807481771
88	C4	R1	7.25738784269265
88	C13	R1	7.23840473932508
88	C18	R1	7.4093909361377
88	C11	R1	7.49185309632967
88	C16	R1	7.13955135239879
88	C8	R1	7.11894107272351
88	C20	R1	6.95419631038687
88	C7	R1	7.14974711950468
89	C23	R1	7.27612440527424
89	C17	R1	7.56224242422107
89	C12	R1	7.4178525148859
89	C10	R1	7.2667865406949
89	C3	R1	7.29462074889163
89	C14	R1	7.4093909361377
89	C5	R1	7.24792751344359
89	C9	R1	7.15987133677839
89	C24	R1	7.31288295528436
89	C6	R1	7.17990909001493
89	C21	R1	7.28540221886225
89	C19	R1	7.4594316186373
89	C1	R1	7.19967234483636
89	C22	R1	7.2667865406949
89	C4	R1	7.37503943134692
89	C13	R1	7.4262647547021
89	C18	R1	7.17990909001493
89	C11	R1	7.13955135239879
89	C16	R1	6.79441586635011
89	C8	R1	7.13955135239879
89	C20	R1	7.14974711950468
89	C7	R1	7.48381577726426
90	C23	R1	7.15987133677839
90	C17	R1	7.20945336562895
90	C12	R1	7.28540221886225
90	C10	R1	7.37503943134692
90	C3	R1	7.21916852046216
90	C14	R1	7.36632221424582
90	C9	R1	7.43462822763672
90	C24	R1	7.12928301694497
90	C6	R1	7.04439411935845
90	C21	R1	7.17990909001493
90	C19	R1	7.33985000288462
90	C1	R1	7.32192809488736
90	C22	R1	7.467605550083
90	C4	R1	7.08746284125034
90	C15	R1	6.95419631038687
90	C11	R1	7.23840473932508
90	C8	R1	7.32192809488736
90	C7	R1	7.12928301694497
91	C23	R1	7.28540221886225
91	C17	R1	7.4594316186373
91	C12	R1	7.12928301694497
91	C10	R1	7.48381577726426
91	C3	R1	7.10852445677817
91	C14	R1	7.13955135239879
91	C9	R1	7.4594316186373
91	C24	R1	7.35755200461808
91	C6	R1	7.19967234483636
91	C21	R1	7.8008998999203
91	C19	R1	7.09803208296053
91	C22	R1	7.16992500144231
91	C4	R1	7.5077946401987
91	C13	R1	7.38370429247405
91	C18	R1	7.43462822763672
91	C15	R1	7.39231742277876
91	C16	R1	7.07681559705083
91	C8	R1	7.39231742277876
91	C20	R1	7.23840473932508
91	C7	R1	7.48381577726426
92	C23	R1	7.09803208296053
92	C17	R1	7.56224242422107
92	C12	R1	7.25738784269265
92	C10	R1	7.43462822763672
92	C3	R1	7.15987133677839
92	C14	R1	7.33091687811462
92	C5	R1	7.33091687811462
92	C9	R1	6.98868468677217
92	C6	R1	7.15987133677839
92	C19	R1	7.2667865406949
92	C1	R1	7.6724253419715
92	C22	R1	7.27612440527424
92	C4	R1	7.34872815423108
92	C13	R1	7.28540221886225
92	C15	R1	7.31288295528436
92	C11	R1	7.07681559705083
92	C16	R1	7.25738784269265
92	C20	R1	7.31288295528436
92	C7	R1	7.37503943134692
93	C23	R1	7.38370429247405
93	C17	R1	7.33985000288462
93	C10	R1	7.13955135239879
93	C3	R1	7.22881869049588
93	C14	R1	7.13955135239879
93	C5	R1	7.4178525148859
93	C9	R1	7.22881869049588
93	C24	R1	7.05528243550119
93	C6	R1	7.23840473932508
93	C21	R1	7.08746284125034
93	C19	R1	7.20945336562895
93	C1	R1	7.18982455888002
93	C22	R1	7.53138146051631
93	C4	R1	7.49984588708321
93	C13	R1	7.3037807481771
93	C15	R1	7.37503943134692
93	C11	R1	7.19967234483636
93	C16	R1	7.02236781302845
93	C8	R1	7.20945336562895
93	C20	R1	7.51569983828404
93	C7	R1	7.49185309632967
94	C23	R1	7.04439411935845
94	C17	R1	7.20945336562895
94	C12	R1	7.49185309632967
94	C10	R1	7.27612440527424
94	C3	R1	7.10852445677817
94	C14	R1	7.59991284218713
94	C9	R1	7.40087943628218
94	C24	R1	7.17990909001493
94	C6	R1	7.22881869049588
94	C21	R1	7.13955135239879
94	C19	R1	7.32192809488736
94	C1	R1	7.21916852046216
94	C13	R1	7.16992500144231
94	C15	R1	7.4178525148859
94	C11	R1	7.22881869049588
94	C16	R1	7.16992500144231
94	C8	R1	7.39231742277876
94	C20	R1	7.24792751344359
94	C7	R1	7.38370429247405
95	C23	R1	7.23840473932508
95	C17	R1	7.4093909361377
95	C12	R1	7.12928301694497
95	C3	R1	7.19967234483636
95	C14	R1	7.15987133677839
95	C5	R1	7.21916852046216
95	C9	R1	7.23840473932508
95	C24	R1	7.16992500144231
95	C6	R1	7.33091687811462
95	C21	R1	7.3037807481771
95	C19	R1	7.28540221886225
95	C22	R1	7.33091687811462
95	C4	R1	6.84549005094437
95	C13	R1	7.09803208296053
95	C18	R1	7.24792751344359
95	C15	R1	6.98868468677217
95	C11	R1	7.02236781302845
95	C16	R1	7.13955135239879
95	C8	R1	7.5077946401987
95	C20	R1	7.11894107272351
95	C7	R1	7.60733031374961
96	C23	R1	7.06608919045777
96	C17	R1	7.24792751344359
96	C12	R1	7
96	C10	R1	7.02236781302845
96	C3	R1	7.34872815423108
96	C14	R1	7.18982455888002
96	C5	R1	7
96	C9	R1	7.37503943134692
96	C24	R1	7.33985000288462
96	C6	R1	7.08746284125034
96	C1	R1	7.49185309632967
96	C22	R1	7.53138146051631
96	C4	R1	7.4594316186373
96	C13	R1	7.21916852046216
96	C18	R1	7.19967234483636
96	C16	R1	7.21916852046216
96	C8	R1	7.4178525148859
96	C7	R1	7.29462074889163
97	C23	R1	7.53915881110803
97	C10	R1	7.35755200461808
97	C3	R1	7.61470984411521
97	C14	R1	7.15987133677839
97	C5	R1	7.07681559705083
97	C9	R1	7.13955135239879
97	C6	R1	7.44294349584873
97	C21	R1	7.21916852046216
97	C19	R1	7.15987133677839
97	C1	R1	7.34872815423108
97	C22	R1	6.94251450533924
97	C4	R1	7.39231742277876
97	C18	R1	7.05528243550119
97	C15	R1	7.38370429247405
97	C11	R1	7.18982455888002
97	C16	R1	7.22881869049588
97	C8	R1	7.2667865406949
97	C20	R1	7.11894107272351
97	C7	R1	7.28540221886225
98	C23	R1	7.2667865406949
98	C17	R1	7.34872815423108
98	C12	R1	7.34872815423108
98	C10	R1	7.16992500144231
98	C3	R1	7.19967234483636
98	C14	R1	7.22881869049588
98	C9	R1	7.4093909361377
98	C24	R1	7.25738784269265
98	C21	R1	7.15987133677839
98	C19	R1	7.33091687811462
98	C1	R1	7.2667865406949
98	C22	R1	7.33091687811462
98	C4	R1	7.10852445677817
98	C13	R1	7.38370429247405
98	C18	R1	7.07681559705083
98	C15	R1	7.22881869049588
98	C11	R1	7.18982455888002
98	C16	R1	7.05528243550119
[truncated: 14,588 more rows]
