# Supplementary material for: Stochastic modelling of single-cell gene expression adaptation reveals non-genomic contribution to evolution of tumor subclones
Source: bioRxiv. 2024 Apr 20:2024.04.17.588869. Preprint. [Version 1] doi: 10.1101/2024.04.17.588869 (PMC11071284; doi:10.1101/2024.04.17.588869)
Supplement: Supplement 2 [file media-2.zip › Supplementary Files/Simulated Data/Adaptive_Simulation/tr_1.06_sq_15_r_150_a_.125.csv]

gene	species	replicate	exprval
1	C23	R1	7.39231742277876
1	C17	R1	7.07681559705083
1	C12	R1	7.40087943628218
1	C10	R1	7.13955135239879
1	C3	R1	7.48381577726426
1	C14	R1	7.18982455888002
1	C5	R1	7.06608919045777
1	C9	R1	7.08746284125034
1	C24	R1	7.29462074889163
1	C6	R1	7.22881869049588
1	C21	R1	7.4262647547021
1	C1	R1	7.32192809488736
1	C22	R1	7.4093909361377
1	C4	R1	7.32192809488736
1	C13	R1	7.29462074889163
1	C18	R1	6.96578428466209
1	C15	R1	7.24792751344359
1	C11	R1	7.33091687811462
1	C8	R1	7.33985000288462
1	C20	R1	7.28540221886225
1	C7	R1	6.85798099512757
2	C23	R1	7.24792751344359
2	C17	R1	7.19967234483636
2	C12	R1	7.04439411935845
2	C3	R1	7.17990909001493
2	C14	R1	7.38370429247405
2	C5	R1	6.71424551766612
2	C9	R1	6.96578428466209
2	C24	R1	7.32192809488736
2	C6	R1	7.32192809488736
2	C19	R1	7.38370429247405
2	C1	R1	7.40087943628218
2	C22	R1	7.11894107272351
2	C4	R1	7.45121111183233
2	C13	R1	7.27612440527424
2	C18	R1	7.52356195605701
2	C15	R1	7.29462074889163
2	C11	R1	7.03342300153745
2	C16	R1	7.43462822763672
2	C8	R1	7.33091687811462
2	C20	R1	6.98868468677217
2	C7	R1	7.37503943134692
3	C23	R1	7.54689445988764
3	C12	R1	7.58496250072116
3	C3	R1	7.38370429247405
3	C14	R1	7.35755200461808
3	C9	R1	7.467605550083
3	C24	R1	7.12928301694497
3	C6	R1	7.52356195605701
3	C21	R1	7.18982455888002
3	C19	R1	7.2667865406949
3	C1	R1	7.39231742277876
3	C22	R1	7.19967234483636
3	C4	R1	7.17990909001493
3	C13	R1	7.4178525148859
3	C15	R1	7.10852445677817
3	C11	R1	7.02236781302845
3	C16	R1	7.4757334309664
3	C8	R1	7.12928301694497
3	C20	R1	7.43462822763672
3	C7	R1	7.11894107272351
4	C23	R1	7.29462074889163
4	C12	R1	7.31288295528436
4	C10	R1	7.27612440527424
4	C3	R1	7.28540221886225
4	C14	R1	7.23840473932508
4	C5	R1	7.52356195605701
4	C9	R1	7.33091687811462
4	C6	R1	7.33091687811462
4	C21	R1	7.38370429247405
4	C1	R1	6.8703647195834
4	C22	R1	7.14974711950468
4	C4	R1	7.20945336562895
4	C13	R1	7.3037807481771
4	C18	R1	7.31288295528436
4	C11	R1	6.8703647195834
4	C16	R1	7.07681559705083
4	C8	R1	7.29462074889163
4	C20	R1	7.36632221424582
4	C7	R1	7.37503943134692
5	C17	R1	7.15987133677839
5	C12	R1	7.04439411935845
5	C10	R1	6.96578428466209
5	C3	R1	7.39231742277876
5	C14	R1	7.23840473932508
5	C5	R1	7.3037807481771
5	C9	R1	7.12928301694497
5	C6	R1	7.49185309632967
5	C21	R1	7.22881869049588
5	C19	R1	7.27612440527424
5	C1	R1	7.44294349584873
5	C22	R1	7.15987133677839
5	C4	R1	7.13955135239879
5	C18	R1	7.18982455888002
5	C15	R1	7.28540221886225
5	C11	R1	7.40087943628218
5	C16	R1	7.29462074889163
5	C8	R1	7.39231742277876
5	C20	R1	7.19967234483636
5	C7	R1	7.73470962022584
6	C23	R1	7.33091687811462
6	C17	R1	7.45121111183233
6	C12	R1	7.33091687811462
6	C10	R1	7.06608919045777
6	C3	R1	7.25738784269265
6	C14	R1	7.28540221886225
6	C5	R1	7.467605550083
6	C9	R1	7.33985000288462
6	C24	R1	7.20945336562895
6	C6	R1	7.32192809488736
6	C21	R1	7.24792751344359
6	C1	R1	7.11894107272351
6	C22	R1	7.44294349584873
6	C4	R1	6.93073733756289
6	C13	R1	7.25738784269265
6	C18	R1	7.59245703726808
6	C15	R1	7.06608919045777
6	C11	R1	7.3037807481771
6	C16	R1	7.2667865406949
6	C20	R1	7.40087943628218
7	C23	R1	7.33985000288462
7	C17	R1	7.29462074889163
7	C12	R1	7.4262647547021
7	C10	R1	7.24792751344359
7	C3	R1	7.13955135239879
7	C14	R1	7.13955135239879
7	C5	R1	7.07681559705083
7	C9	R1	7.35755200461808
7	C24	R1	7.07681559705083
7	C6	R1	7.35755200461808
7	C21	R1	6.98868468677217
7	C19	R1	7.4093909361377
7	C1	R1	7.32192809488736
7	C22	R1	6.90689059560852
7	C4	R1	7.23840473932508
7	C13	R1	7.3037807481771
7	C18	R1	7.18982455888002
7	C15	R1	7.13955135239879
7	C11	R1	7.11894107272351
7	C16	R1	7.37503943134692
7	C8	R1	7.23840473932508
7	C20	R1	7.09803208296053
7	C7	R1	7.21916852046216
8	C23	R1	7.31288295528436
8	C17	R1	7.4093909361377
8	C12	R1	7.35755200461808
8	C10	R1	7.54689445988764
8	C14	R1	7.23840473932508
8	C9	R1	7.03342300153745
8	C6	R1	7.14974711950468
8	C21	R1	7.20945336562895
8	C19	R1	7.36632221424582
8	C1	R1	7.57742882803575
8	C22	R1	7.3037807481771
8	C4	R1	7.12928301694497
8	C13	R1	7.33091687811462
8	C18	R1	7.14974711950468
8	C15	R1	6.96578428466209
8	C16	R1	7.4178525148859
8	C8	R1	7.36632221424582
8	C20	R1	7.36632221424582
8	C7	R1	7.12928301694497
9	C23	R1	7.28540221886225
9	C17	R1	7.16992500144231
9	C12	R1	7.09803208296053
9	C10	R1	7.40087943628218
9	C3	R1	7.35755200461808
9	C14	R1	7.20945336562895
9	C5	R1	7.4093909361377
9	C24	R1	6.90689059560852
9	C6	R1	7.54689445988764
9	C21	R1	7.31288295528436
9	C19	R1	7.44294349584873
9	C22	R1	7.38370429247405
9	C4	R1	7.43462822763672
9	C13	R1	7.48381577726426
9	C18	R1	7.04439411935845
9	C15	R1	7.33091687811462
9	C11	R1	7.53915881110803
9	C16	R1	7.11894107272351
9	C8	R1	7.35755200461808
9	C20	R1	7.52356195605701
9	C7	R1	7.10852445677817
10	C23	R1	7.3037807481771
10	C17	R1	7.02236781302845
10	C10	R1	7.23840473932508
10	C3	R1	7.01122725542325
10	C14	R1	6.8073549220576
10	C5	R1	7.33985000288462
10	C9	R1	7.29462074889163
10	C24	R1	7.31288295528436
10	C6	R1	7.3037807481771
10	C21	R1	7.08746284125034
10	C19	R1	7.23840473932508
10	C1	R1	7.39231742277876
10	C22	R1	7.4594316186373
10	C13	R1	7.36632221424582
10	C18	R1	7.32192809488736
10	C15	R1	7.5077946401987
10	C11	R1	7.05528243550119
10	C20	R1	7.40087943628218
10	C7	R1	7.45121111183233
11	C23	R1	7.33091687811462
11	C17	R1	6.98868468677217
11	C12	R1	7.4757334309664
11	C10	R1	6.94251450533924
11	C3	R1	7.35755200461808
11	C14	R1	7.28540221886225
11	C5	R1	7.11894107272351
11	C9	R1	7.19967234483636
11	C6	R1	7.22881869049588
11	C21	R1	7.29462074889163
11	C19	R1	7.48381577726426
11	C1	R1	7.467605550083
11	C22	R1	7.27612440527424
11	C4	R1	7.17990909001493
11	C18	R1	7.21916852046216
11	C15	R1	7.32192809488736
11	C11	R1	7.29462074889163
11	C16	R1	7.07681559705083
11	C8	R1	7.32192809488736
11	C20	R1	7.04439411935845
11	C7	R1	7.37503943134692
12	C23	R1	7.38370429247405
12	C17	R1	7.37503943134692
12	C10	R1	7.11894107272351
12	C3	R1	7.34872815423108
12	C14	R1	7.56224242422107
12	C5	R1	7.4594316186373
12	C9	R1	7.23840473932508
12	C24	R1	7.19967234483636
12	C6	R1	6.97727992349992
12	C21	R1	7.33091687811462
12	C19	R1	7.34872815423108
12	C1	R1	7.13955135239879
12	C22	R1	7.32192809488736
12	C4	R1	7.5077946401987
12	C18	R1	7.17990909001493
12	C15	R1	7.3037807481771
12	C11	R1	7.17990909001493
12	C16	R1	7.15987133677839
12	C8	R1	7.11894107272351
12	C7	R1	7.03342300153745
13	C23	R1	7.33985000288462
13	C17	R1	7.06608919045777
13	C10	R1	7.32192809488736
13	C3	R1	7.31288295528436
13	C5	R1	7.48381577726426
13	C9	R1	7.25738784269265
13	C24	R1	7.44294349584873
13	C6	R1	7.24792751344359
13	C19	R1	7.25738784269265
13	C1	R1	7.13955135239879
13	C22	R1	7.45121111183233
13	C4	R1	7.43462822763672
13	C13	R1	7.27612440527424
13	C18	R1	7
13	C15	R1	6.95419631038687
13	C11	R1	7.18982455888002
13	C16	R1	7.3037807481771
13	C8	R1	7.20945336562895
13	C20	R1	7.34872815423108
13	C7	R1	7.36632221424582
14	C23	R1	7.17990909001493
14	C17	R1	7.57742882803575
14	C12	R1	7.36632221424582
14	C10	R1	7.59245703726808
14	C3	R1	7.62205181945638
14	C14	R1	7.36632221424582
14	C5	R1	7.56985560833095
14	C9	R1	7.22881869049588
14	C24	R1	7.28540221886225
14	C6	R1	7.53915881110803
14	C21	R1	6.97727992349992
14	C19	R1	7.15987133677839
14	C1	R1	7.36632221424582
14	C22	R1	7.3037807481771
14	C4	R1	6.83289001416474
14	C13	R1	7.38370429247405
14	C18	R1	6.98868468677217
14	C15	R1	7.10852445677817
14	C11	R1	7.33091687811462
14	C16	R1	7.14974711950468
14	C8	R1	7.31288295528436
14	C20	R1	7.14974711950468
14	C7	R1	7.09803208296053
15	C23	R1	7.23840473932508
15	C12	R1	7.24792751344359
15	C10	R1	6.97727992349992
15	C3	R1	7.09803208296053
15	C14	R1	7.02236781302845
15	C5	R1	7.04439411935845
15	C9	R1	7.48381577726426
15	C24	R1	7.54689445988764
15	C6	R1	7.4178525148859
15	C21	R1	7.2667865406949
15	C22	R1	7.35755200461808
15	C4	R1	7.05528243550119
15	C13	R1	7.45121111183233
15	C18	R1	7.18982455888002
15	C16	R1	7.4594316186373
15	C8	R1	7.467605550083
15	C20	R1	7.03342300153745
15	C7	R1	7.4093909361377
16	C23	R1	7.69348695749933
16	C17	R1	7.22881869049588
16	C12	R1	7.467605550083
16	C10	R1	7.38370429247405
16	C3	R1	7.08746284125034
16	C14	R1	7.09803208296053
16	C9	R1	7.33985000288462
16	C24	R1	7.51569983828404
16	C6	R1	7.28540221886225
16	C19	R1	7.35755200461808
16	C1	R1	7.2667865406949
16	C22	R1	7.49185309632967
16	C4	R1	7.3037807481771
16	C13	R1	7.27612440527424
16	C18	R1	7.13955135239879
16	C15	R1	7.45121111183233
16	C11	R1	7.04439411935845
16	C16	R1	7.07681559705083
16	C8	R1	7.05528243550119
16	C20	R1	7.17990909001493
17	C17	R1	6.8703647195834
17	C12	R1	7.4262647547021
17	C10	R1	7.05528243550119
17	C3	R1	7.03342300153745
17	C14	R1	7.60733031374961
17	C9	R1	7.33985000288462
17	C24	R1	7.31288295528436
17	C6	R1	7.35755200461808
17	C21	R1	7.2667865406949
17	C19	R1	7.15987133677839
17	C1	R1	7.27612440527424
17	C22	R1	7.18982455888002
17	C4	R1	7.08746284125034
17	C13	R1	6.94251450533924
17	C18	R1	7.09803208296053
17	C15	R1	7.48381577726426
17	C11	R1	7.11894107272351
17	C16	R1	7.44294349584873
17	C8	R1	7.31288295528436
17	C20	R1	7.05528243550119
17	C7	R1	7.04439411935845
18	C17	R1	7.63662462054365
18	C12	R1	7.35755200461808
18	C10	R1	7.04439411935845
18	C14	R1	7.36632221424582
18	C5	R1	7.53915881110803
18	C9	R1	7.33091687811462
18	C24	R1	7.22881869049588
18	C6	R1	7.29462074889163
18	C21	R1	7.48381577726426
18	C19	R1	7.33985000288462
18	C1	R1	7.2667865406949
18	C22	R1	7.65105169117893
18	C13	R1	6.93073733756289
18	C18	R1	6.8073549220576
18	C15	R1	6.95419631038687
18	C11	R1	7.02236781302845
18	C16	R1	7.24792751344359
18	C8	R1	7.18982455888002
18	C20	R1	7.40087943628218
18	C7	R1	7.37503943134692
19	C23	R1	7.52356195605701
19	C17	R1	7.29462074889163
19	C12	R1	7.28540221886225
19	C10	R1	7.38370429247405
19	C3	R1	7.20945336562895
19	C24	R1	7.3037807481771
19	C6	R1	7.467605550083
19	C19	R1	7.39231742277876
19	C1	R1	7.23840473932508
19	C22	R1	6.93073733756289
19	C4	R1	7.44294349584873
19	C13	R1	7.33091687811462
19	C18	R1	7.2667865406949
19	C15	R1	7.02236781302845
19	C11	R1	7.03342300153745
19	C16	R1	7.4757334309664
19	C8	R1	6.98868468677217
19	C20	R1	7.10852445677817
19	C7	R1	7.4594316186373
20	C17	R1	7.14974711950468
20	C12	R1	7.4093909361377
20	C10	R1	7.2667865406949
20	C3	R1	7.53138146051631
20	C5	R1	6.91886323727459
20	C9	R1	7.37503943134692
20	C24	R1	7.06608919045777
20	C6	R1	7.16992500144231
20	C21	R1	7.48381577726426
20	C19	R1	7.3037807481771
20	C1	R1	7.16992500144231
20	C22	R1	7.51569983828404
20	C4	R1	7.14974711950468
20	C13	R1	7.35755200461808
20	C18	R1	7.15987133677839
20	C15	R1	7.11894107272351
20	C11	R1	7.21916852046216
20	C8	R1	7.08746284125034
20	C20	R1	7.19967234483636
20	C7	R1	6.89481776330794
21	C23	R1	6.75488750216347
21	C17	R1	7.33985000288462
21	C12	R1	7.23840473932508
21	C10	R1	7.31288295528436
21	C3	R1	7.17990909001493
21	C5	R1	7.02236781302845
21	C9	R1	6.98868468677217
21	C24	R1	7.34872815423108
21	C6	R1	7.56224242422107
21	C21	R1	7.39231742277876
21	C19	R1	7.4262647547021
21	C22	R1	7.17990909001493
21	C4	R1	7.3037807481771
21	C18	R1	7.17990909001493
21	C15	R1	7.05528243550119
21	C11	R1	7.467605550083
21	C8	R1	7.29462074889163
21	C7	R1	7.49984588708321
22	C23	R1	7.57742882803575
22	C17	R1	7.22881869049588
22	C12	R1	7.4594316186373
22	C10	R1	7.39231742277876
22	C3	R1	7.37503943134692
22	C14	R1	7.22881869049588
22	C5	R1	7.43462822763672
22	C9	R1	7.51569983828404
22	C24	R1	7.39231742277876
22	C6	R1	7.25738784269265
22	C19	R1	7.40087943628218
22	C1	R1	7.4594316186373
22	C22	R1	7.11894107272351
22	C4	R1	7.15987133677839
22	C13	R1	7.11894107272351
22	C18	R1	7.09803208296053
22	C15	R1	7.16992500144231
22	C11	R1	6.94251450533924
22	C16	R1	7.12928301694497
22	C20	R1	7.25738784269265
22	C7	R1	7.40087943628218
23	C23	R1	7.4262647547021
23	C17	R1	7.24792751344359
23	C12	R1	7.24792751344359
23	C10	R1	7.39231742277876
23	C3	R1	7.17990909001493
23	C14	R1	7.17990909001493
23	C5	R1	7.05528243550119
23	C9	R1	7.467605550083
23	C6	R1	7.18982455888002
23	C21	R1	7.24792751344359
23	C19	R1	7.08746284125034
23	C1	R1	7.29462074889163
23	C22	R1	7.16992500144231
23	C4	R1	7.4093909361377
23	C13	R1	7.38370429247405
23	C18	R1	7.08746284125034
23	C15	R1	7.27612440527424
23	C11	R1	7.29462074889163
23	C16	R1	7.13955135239879
23	C8	R1	7.34872815423108
23	C20	R1	7.02236781302845
23	C7	R1	7.57742882803575
24	C23	R1	7.35755200461808
24	C17	R1	7.10852445677817
24	C12	R1	6.88264304936184
24	C10	R1	7.54689445988764
24	C3	R1	7.40087943628218
24	C14	R1	7.13955135239879
24	C9	R1	7.43462822763672
24	C24	R1	7.4594316186373
24	C6	R1	6.75488750216347
24	C21	R1	7.62205181945638
24	C19	R1	6.95419631038687
24	C1	R1	7.70735913208088
24	C22	R1	6.85798099512757
24	C4	R1	7.51569983828404
24	C13	R1	7.39231742277876
24	C18	R1	7.18982455888002
24	C15	R1	7.24792751344359
24	C16	R1	7.13955135239879
24	C8	R1	7.40087943628218
24	C20	R1	7.33091687811462
24	C7	R1	7.25738784269265
25	C23	R1	7.34872815423108
25	C17	R1	7.2667865406949
25	C12	R1	6.93073733756289
25	C10	R1	7.11894107272351
25	C3	R1	7.22881869049588
25	C14	R1	7.28540221886225
25	C5	R1	7.32192809488736
25	C9	R1	7.02236781302845
25	C6	R1	7.45121111183233
25	C21	R1	7.24792751344359
25	C19	R1	7.33985000288462
25	C1	R1	7.52356195605701
25	C4	R1	7.3037807481771
25	C15	R1	7.3037807481771
25	C11	R1	6.85798099512757
25	C16	R1	7.11894107272351
25	C8	R1	7.33091687811462
25	C20	R1	7.27612440527424
25	C7	R1	7.4093909361377
26	C23	R1	7.31288295528436
26	C17	R1	7.4093909361377
26	C12	R1	7.37503943134692
26	C10	R1	7.17990909001493
26	C3	R1	7.32192809488736
26	C14	R1	7.25738784269265
26	C5	R1	7.39231742277876
26	C9	R1	7.39231742277876
26	C24	R1	7.04439411935845
26	C6	R1	7.14974711950468
26	C21	R1	7.51569983828404
26	C19	R1	7.24792751344359
26	C4	R1	7.62935662007961
26	C13	R1	7.4178525148859
26	C18	R1	6.95419631038687
26	C15	R1	7.4178525148859
26	C16	R1	7.24792751344359
26	C8	R1	7.467605550083
26	C20	R1	7.56985560833095
26	C7	R1	7.12928301694497
27	C23	R1	7.05528243550119
27	C17	R1	7.21916852046216
27	C12	R1	7.22881869049588
27	C10	R1	7.18982455888002
27	C3	R1	7.44294349584873
27	C14	R1	7.467605550083
27	C5	R1	7.38370429247405
27	C9	R1	7.34872815423108
27	C24	R1	7.49185309632967
27	C6	R1	7.10852445677817
27	C21	R1	7.06608919045777
27	C19	R1	7.28540221886225
27	C1	R1	7.31288295528436
27	C22	R1	7.17990909001493
27	C4	R1	7.18982455888002
27	C13	R1	7.35755200461808
27	C18	R1	6.79441586635011
27	C15	R1	7.3037807481771
27	C11	R1	7.15987133677839
27	C16	R1	7.13955135239879
27	C8	R1	7.11894107272351
27	C20	R1	7.20945336562895
28	C23	R1	7.35755200461808
28	C17	R1	7.38370429247405
28	C12	R1	7.10852445677817
28	C10	R1	7.19967234483636
28	C3	R1	7.23840473932508
28	C14	R1	7.39231742277876
28	C5	R1	7.08746284125034
28	C9	R1	7
28	C24	R1	7.27612440527424
28	C6	R1	7.40087943628218
28	C21	R1	7.13955135239879
28	C19	R1	7.28540221886225
28	C1	R1	7.2667865406949
28	C22	R1	6.98868468677217
28	C4	R1	7.4757334309664
28	C13	R1	7.3037807481771
28	C18	R1	7.24792751344359
28	C15	R1	7.04439411935845
28	C11	R1	7.03342300153745
28	C16	R1	6.74146698640115
28	C8	R1	6.97727992349992
28	C20	R1	7
28	C7	R1	7.4178525148859
29	C17	R1	7.53915881110803
29	C12	R1	7.27612440527424
29	C10	R1	7.12928301694497
29	C3	R1	7.20945336562895
29	C14	R1	7.29462074889163
29	C5	R1	7.23840473932508
29	C9	R1	7.11894107272351
29	C24	R1	7.57742882803575
29	C6	R1	7.13955135239879
29	C21	R1	7.51569983828404
29	C19	R1	7.33091687811462
29	C1	R1	7.2667865406949
29	C22	R1	7.18982455888002
29	C4	R1	7.14974711950468
29	C18	R1	7.33985000288462
29	C11	R1	7.22881869049588
29	C16	R1	7.11894107272351
29	C8	R1	7.14974711950468
29	C20	R1	7.21916852046216
29	C7	R1	7.2667865406949
30	C23	R1	7.11894107272351
30	C10	R1	6.91886323727459
30	C3	R1	7.14974711950468
30	C14	R1	7.19967234483636
30	C5	R1	7.24792751344359
30	C9	R1	7.10852445677817
30	C6	R1	7.52356195605701
30	C19	R1	7.13955135239879
30	C1	R1	7.13955135239879
30	C22	R1	7.15987133677839
30	C4	R1	7.34872815423108
30	C13	R1	7.28540221886225
30	C18	R1	7.33985000288462
30	C15	R1	7.24792751344359
30	C11	R1	6.90689059560852
30	C20	R1	6.98868468677217
30	C7	R1	7.53915881110803
31	C23	R1	7.15987133677839
31	C17	R1	7.08746284125034
31	C12	R1	7.04439411935845
31	C10	R1	7.49185309632967
31	C3	R1	7.31288295528436
31	C14	R1	7.4093909361377
31	C9	R1	7.10852445677817
31	C24	R1	7.16992500144231
31	C21	R1	6.91886323727459
31	C19	R1	7.06608919045777
31	C1	R1	7.13955135239879
31	C4	R1	7.31288295528436
31	C13	R1	7.13955135239879
31	C18	R1	7.63662462054365
31	C15	R1	7.2667865406949
31	C11	R1	7.2667865406949
31	C16	R1	7.03342300153745
31	C8	R1	7.33091687811462
31	C20	R1	7.24792751344359
31	C7	R1	7.48381577726426
32	C17	R1	7.38370429247405
32	C12	R1	7.16992500144231
32	C10	R1	7.44294349584873
32	C3	R1	7
32	C14	R1	7.467605550083
32	C5	R1	7.49185309632967
32	C9	R1	7.09803208296053
32	C24	R1	7.49984588708321
32	C6	R1	7.22881869049588
32	C21	R1	6.79441586635011
32	C19	R1	6.93073733756289
32	C1	R1	7.2667865406949
32	C22	R1	7.20945336562895
32	C4	R1	7.21916852046216
32	C13	R1	7.38370429247405
32	C18	R1	7.3037807481771
32	C15	R1	7.36632221424582
32	C11	R1	7.11894107272351
32	C16	R1	6.93073733756289
32	C8	R1	7.27612440527424
32	C20	R1	7.56985560833095
32	C7	R1	7.25738784269265
33	C23	R1	7.58496250072116
33	C12	R1	7.02236781302845
33	C10	R1	7.61470984411521
33	C3	R1	7.23840473932508
33	C14	R1	7.2667865406949
33	C5	R1	7.38370429247405
33	C24	R1	7.33985000288462
33	C6	R1	7.31288295528436
33	C21	R1	7.43462822763672
33	C19	R1	7.4093909361377
33	C1	R1	7.2667865406949
33	C22	R1	7.68650052718322
33	C4	R1	7.66533591718518
33	C18	R1	7.33985000288462
33	C15	R1	7.17990909001493
33	C11	R1	7.29462074889163
33	C16	R1	7.38370429247405
33	C8	R1	7.2667865406949
33	C20	R1	7.16992500144231
33	C7	R1	7.24792751344359
34	C17	R1	7.21916852046216
34	C12	R1	7.4262647547021
34	C10	R1	7.06608919045777
34	C3	R1	7.13955135239879
34	C14	R1	7.4178525148859
34	C5	R1	7.37503943134692
34	C9	R1	7.23840473932508
34	C24	R1	7.29462074889163
34	C6	R1	6.96578428466209
34	C21	R1	7.44294349584873
34	C19	R1	7.2667865406949
34	C1	R1	7.45121111183233
34	C22	R1	7.53138146051631
34	C4	R1	7.21916852046216
34	C13	R1	7.45121111183233
34	C18	R1	6.93073733756289
34	C15	R1	7.08746284125034
34	C11	R1	7.4594316186373
34	C16	R1	7.06608919045777
34	C8	R1	7.04439411935845
34	C20	R1	7.22881869049588
34	C7	R1	7.32192809488736
35	C23	R1	7.33091687811462
35	C17	R1	7.22881869049588
35	C12	R1	7.23840473932508
35	C3	R1	7.31288295528436
35	C14	R1	7.12928301694497
35	C9	R1	7.4178525148859
35	C24	R1	7.39231742277876
35	C6	R1	7.31288295528436
35	C21	R1	7.17990909001493
35	C19	R1	7.28540221886225
35	C1	R1	7.11894107272351
35	C22	R1	7.02236781302845
35	C4	R1	7.21916852046216
35	C13	R1	7.05528243550119
35	C18	R1	7.4178525148859
35	C15	R1	7.39231742277876
35	C11	R1	7.4262647547021
35	C16	R1	7.4594316186373
35	C20	R1	7.40087943628218
35	C7	R1	7.12928301694497
36	C23	R1	7.25738784269265
36	C17	R1	7.21916852046216
36	C12	R1	7.13955135239879
36	C10	R1	7.59991284218713
36	C3	R1	7.23840473932508
36	C14	R1	7.62205181945638
36	C5	R1	7.38370429247405
36	C9	R1	7.24792751344359
36	C24	R1	7.13955135239879
36	C6	R1	7.28540221886225
36	C21	R1	7.32192809488736
36	C19	R1	7.34872815423108
36	C1	R1	7.2667865406949
36	C22	R1	7.29462074889163
36	C4	R1	7.17990909001493
36	C13	R1	7.29462074889163
36	C18	R1	7.17990909001493
36	C15	R1	7.13955135239879
36	C11	R1	7.2667865406949
36	C16	R1	7.16992500144231
36	C8	R1	7.28540221886225
36	C20	R1	6.96578428466209
36	C7	R1	7.13955135239879
37	C23	R1	7.22881869049588
37	C17	R1	7.44294349584873
37	C12	R1	7.32192809488736
37	C10	R1	7.24792751344359
37	C3	R1	7.2667865406949
37	C5	R1	7.13955135239879
37	C9	R1	7.2667865406949
37	C24	R1	7.01122725542325
37	C6	R1	7.25738784269265
37	C21	R1	7.51569983828404
37	C19	R1	7.22881869049588
37	C1	R1	7.49984588708321
37	C13	R1	7.13955135239879
37	C18	R1	7.2667865406949
37	C15	R1	7.38370429247405
37	C11	R1	7.4178525148859
37	C16	R1	7.31288295528436
37	C7	R1	7.58496250072116
38	C23	R1	7.23840473932508
38	C17	R1	7.03342300153745
38	C12	R1	7.2667865406949
38	C10	R1	7.27612440527424
38	C3	R1	7.3037807481771
38	C5	R1	7.467605550083
38	C9	R1	7.05528243550119
38	C24	R1	6.96578428466209
38	C6	R1	7.29462074889163
38	C21	R1	7.31288295528436
38	C19	R1	7.27612440527424
38	C1	R1	7.14974711950468
38	C22	R1	7
38	C4	R1	7.43462822763672
38	C13	R1	7.4178525148859
38	C18	R1	6.84549005094437
38	C15	R1	7.20945336562895
38	C11	R1	7.03342300153745
38	C16	R1	7.06608919045777
38	C8	R1	7.2667865406949
38	C20	R1	7.39231742277876
38	C7	R1	7.12928301694497
39	C23	R1	7.14974711950468
39	C17	R1	7.32192809488736
39	C12	R1	7.45121111183233
39	C3	R1	7.22881869049588
39	C14	R1	7.07681559705083
39	C5	R1	7.10852445677817
39	C9	R1	7.07681559705083
39	C24	R1	7.2667865406949
39	C6	R1	7
39	C21	R1	7.32192809488736
39	C19	R1	7.4262647547021
39	C4	R1	7.54689445988764
39	C13	R1	7.03342300153745
39	C18	R1	6.91886323727459
39	C15	R1	7.24792751344359
39	C11	R1	7.36632221424582
39	C16	R1	7.18982455888002
39	C8	R1	6.95419631038687
39	C20	R1	7.13955135239879
39	C7	R1	7.24792751344359
40	C23	R1	7.36632221424582
40	C17	R1	7.04439411935845
40	C12	R1	7.2667865406949
40	C10	R1	7.33091687811462
40	C14	R1	7.24792751344359
40	C5	R1	7.25738784269265
40	C9	R1	7.2667865406949
40	C24	R1	7.4594316186373
40	C6	R1	7.13955135239879
40	C21	R1	6.96578428466209
40	C19	R1	7.2667865406949
40	C1	R1	7.467605550083
40	C22	R1	7.48381577726426
40	C13	R1	7.3037807481771
40	C18	R1	7.4594316186373
40	C15	R1	7.15987133677839
40	C11	R1	7.28540221886225
40	C16	R1	7.44294349584873
40	C8	R1	7.18982455888002
40	C20	R1	7.33091687811462
40	C7	R1	7.07681559705083
41	C23	R1	7.24792751344359
41	C17	R1	7.33091687811462
41	C10	R1	6.98868468677217
41	C3	R1	7.37503943134692
41	C14	R1	7
41	C5	R1	7.25738784269265
41	C24	R1	7.09803208296053
41	C6	R1	7.49984588708321
41	C21	R1	6.93073733756289
41	C19	R1	7.20945336562895
41	C1	R1	7.27612440527424
41	C22	R1	7.34872815423108
41	C4	R1	7.08746284125034
41	C13	R1	7.14974711950468
41	C18	R1	6.98868468677217
41	C15	R1	7.21916852046216
41	C11	R1	7.15987133677839
41	C8	R1	7.13955135239879
41	C20	R1	7.36632221424582
42	C23	R1	7.3037807481771
42	C17	R1	7.20945336562895
42	C12	R1	7.49185309632967
42	C10	R1	7.18982455888002
42	C3	R1	7.48381577726426
42	C14	R1	7.37503943134692
42	C5	R1	7.08746284125034
42	C9	R1	6.53915881110803
42	C24	R1	7.15987133677839
42	C6	R1	7.28540221886225
42	C21	R1	7.14974711950468
42	C19	R1	6.98868468677217
42	C1	R1	7.08746284125034
42	C22	R1	7.28540221886225
42	C4	R1	7.7279204545632
42	C13	R1	7.25738784269265
42	C18	R1	7.35755200461808
42	C15	R1	7.28540221886225
42	C11	R1	7.40087943628218
42	C16	R1	7
42	C8	R1	7.25738784269265
42	C20	R1	7.17990909001493
42	C7	R1	7.25738784269265
43	C23	R1	6.96578428466209
43	C17	R1	7.35755200461808
43	C12	R1	7.33091687811462
43	C10	R1	7.38370429247405
43	C3	R1	7.07681559705083
43	C5	R1	7.09803208296053
43	C24	R1	7.21916852046216
43	C6	R1	7.33091687811462
43	C21	R1	6.94251450533924
43	C19	R1	7.22881869049588
43	C1	R1	7.36632221424582
43	C22	R1	7.25738784269265
43	C13	R1	7.44294349584873
43	C18	R1	7.4757334309664
43	C15	R1	7.39231742277876
43	C11	R1	7.2667865406949
43	C16	R1	7.12928301694497
43	C8	R1	7.56985560833095
43	C20	R1	7.23840473932508
43	C7	R1	7.12928301694497
44	C23	R1	7.24792751344359
44	C17	R1	7.12928301694497
44	C12	R1	7.44294349584873
44	C10	R1	7.04439411935845
44	C3	R1	7.05528243550119
44	C14	R1	7.36632221424582
44	C5	R1	7.2667865406949
44	C9	R1	7.33091687811462
44	C24	R1	7.23840473932508
44	C6	R1	7.14974711950468
44	C21	R1	7.13955135239879
44	C19	R1	7.29462074889163
44	C1	R1	7.07681559705083
44	C22	R1	6.84549005094437
44	C4	R1	7.18982455888002
44	C13	R1	7.32192809488736
44	C18	R1	7.19967234483636
44	C15	R1	7.21916852046216
44	C16	R1	6.96578428466209
44	C8	R1	7.01122725542325
44	C20	R1	7.4178525148859
44	C7	R1	7.21916852046216
45	C23	R1	7.48381577726426
45	C17	R1	7.48381577726426
45	C12	R1	7.11894107272351
45	C10	R1	7.21916852046216
45	C14	R1	7.03342300153745
45	C9	R1	7.15987133677839
45	C24	R1	7.4262647547021
45	C6	R1	7.27612440527424
45	C21	R1	7.33091687811462
45	C19	R1	7.33985000288462
45	C1	R1	6.97727992349992
45	C22	R1	7.35755200461808
45	C4	R1	7.03342300153745
45	C13	R1	7.04439411935845
45	C15	R1	7.3037807481771
45	C11	R1	7.11894107272351
45	C16	R1	7.10852445677817
45	C8	R1	7.53915881110803
45	C20	R1	7.21916852046216
45	C7	R1	7.25738784269265
46	C23	R1	7.01122725542325
46	C17	R1	7.29462074889163
46	C10	R1	6.89481776330794
46	C14	R1	7.35755200461808
46	C5	R1	7.13955135239879
46	C9	R1	7.58496250072116
46	C6	R1	7.7279204545632
46	C21	R1	7.25738784269265
46	C19	R1	7.09803208296053
46	C1	R1	7.49984588708321
46	C22	R1	7.32192809488736
46	C4	R1	6.96578428466209
46	C13	R1	7.39231742277876
46	C18	R1	7.4093909361377
46	C15	R1	6.94251450533924
46	C11	R1	7.4594316186373
46	C16	R1	6.6724253419715
46	C8	R1	7.33091687811462
46	C20	R1	7.36632221424582
46	C7	R1	7.10852445677817
47	C23	R1	7.35755200461808
47	C10	R1	7.51569983828404
47	C3	R1	7.03342300153745
47	C14	R1	7.33091687811462
47	C5	R1	7.23840473932508
47	C9	R1	6.95419631038687
47	C24	R1	7.43462822763672
47	C6	R1	7.14974711950468
47	C21	R1	6.93073733756289
47	C19	R1	7.39231742277876
47	C1	R1	7.2667865406949
47	C22	R1	7.43462822763672
47	C4	R1	7.34872815423108
47	C13	R1	7.2667865406949
47	C18	R1	7.07681559705083
47	C15	R1	7.3037807481771
47	C11	R1	7.43462822763672
47	C16	R1	7.14974711950468
47	C8	R1	7.28540221886225
47	C7	R1	7.23840473932508
48	C23	R1	7.22881869049588
48	C17	R1	7.2667865406949
48	C10	R1	7.32192809488736
48	C3	R1	7.22881869049588
48	C5	R1	7.33091687811462
48	C24	R1	7.06608919045777
48	C6	R1	7.23840473932508
48	C21	R1	7.04439411935845
48	C19	R1	7.25738784269265
48	C1	R1	7.3037807481771
48	C22	R1	7.27612440527424
48	C4	R1	7.28540221886225
48	C13	R1	6.91886323727459
48	C18	R1	7.4262647547021
48	C15	R1	6.97727992349992
48	C11	R1	7.12928301694497
48	C8	R1	7.06608919045777
48	C20	R1	7.08746284125034
48	C7	R1	7.27612440527424
49	C23	R1	7.12928301694497
49	C17	R1	7.01122725542325
49	C10	R1	7.33091687811462
49	C3	R1	7.43462822763672
49	C14	R1	7.14974711950468
49	C5	R1	7.49984588708321
49	C9	R1	7.06608919045777
49	C24	R1	7.74819284958946
49	C21	R1	7.3037807481771
49	C19	R1	7.25738784269265
49	C22	R1	7.56224242422107
49	C4	R1	7.15987133677839
49	C13	R1	7.33091687811462
49	C18	R1	7.37503943134692
49	C15	R1	7.19967234483636
49	C11	R1	7.05528243550119
49	C16	R1	7.32192809488736
49	C8	R1	7.4594316186373
49	C7	R1	7.4594316186373
50	C23	R1	7.4093909361377
50	C17	R1	7.3037807481771
50	C12	R1	7.37503943134692
50	C10	R1	7.40087943628218
50	C3	R1	7.11894107272351
50	C14	R1	7.44294349584873
50	C5	R1	7.51569983828404
50	C9	R1	7.07681559705083
50	C24	R1	7.02236781302845
50	C6	R1	6.94251450533924
50	C21	R1	7.33091687811462
50	C19	R1	7.32192809488736
50	C1	R1	7.23840473932508
50	C22	R1	7.56985560833095
50	C4	R1	7.4757334309664
50	C13	R1	7.37503943134692
50	C18	R1	7.53138146051631
50	C15	R1	7.38370429247405
50	C11	R1	7.37503943134692
50	C16	R1	7.27612440527424
50	C8	R1	7.09803208296053
50	C20	R1	7.33985000288462
50	C7	R1	7.22881869049588
51	C23	R1	7.43462822763672
51	C17	R1	6.97727992349992
51	C12	R1	7.3037807481771
51	C10	R1	7.24792751344359
51	C14	R1	7.4594316186373
51	C5	R1	7.22881869049588
51	C9	R1	7.25738784269265
51	C24	R1	7.44294349584873
51	C6	R1	7.32192809488736
51	C21	R1	7.49185309632967
51	C19	R1	7.66533591718518
51	C1	R1	7.48381577726426
51	C22	R1	7.69348695749933
51	C4	R1	7.12928301694497
51	C13	R1	7.29462074889163
51	C18	R1	7.23840473932508
51	C15	R1	7.03342300153745
51	C11	R1	7.29462074889163
51	C16	R1	6.98868468677217
51	C8	R1	6.85798099512757
51	C20	R1	7.38370429247405
51	C7	R1	7
52	C17	R1	7.40087943628218
52	C12	R1	7.5077946401987
52	C10	R1	7.10852445677817
52	C3	R1	7.11894107272351
52	C14	R1	7.4093909361377
52	C5	R1	7.01122725542325
52	C9	R1	6.97727992349992
52	C24	R1	7.08746284125034
52	C6	R1	7.33985000288462
52	C21	R1	7.19967234483636
52	C19	R1	7.11894107272351
52	C1	R1	7.65821148275179
52	C22	R1	7.43462822763672
52	C4	R1	7.29462074889163
52	C13	R1	7.01122725542325
52	C18	R1	7.33985000288462
52	C15	R1	7.08746284125034
52	C11	R1	6.97727992349992
52	C16	R1	7.34872815423108
52	C20	R1	7.467605550083
52	C7	R1	7.34872815423108
53	C23	R1	6.96578428466209
53	C17	R1	7.06608919045777
53	C12	R1	7.4093909361377
53	C10	R1	7.20945336562895
53	C3	R1	7.15987133677839
53	C14	R1	7.36632221424582
53	C5	R1	7.4594316186373
53	C9	R1	7.13955135239879
53	C24	R1	7.58496250072116
53	C21	R1	7.29462074889163
53	C19	R1	7.40087943628218
53	C1	R1	7.34872815423108
53	C22	R1	7.32192809488736
53	C4	R1	7.23840473932508
53	C13	R1	7.22881869049588
53	C18	R1	7.11894107272351
53	C15	R1	7.03342300153745
53	C11	R1	7.21916852046216
53	C16	R1	6.94251450533924
53	C8	R1	7.33985000288462
53	C20	R1	7.08746284125034
53	C7	R1	7.05528243550119
54	C17	R1	7.06608919045777
54	C12	R1	7.63662462054365
54	C10	R1	7.14974711950468
54	C3	R1	6.90689059560852
54	C14	R1	7.53915881110803
54	C5	R1	7.24792751344359
54	C9	R1	7.37503943134692
54	C24	R1	7.467605550083
54	C6	R1	7.19967234483636
54	C21	R1	7.49984588708321
54	C19	R1	7.37503943134692
54	C1	R1	7.18982455888002
54	C22	R1	7.48381577726426
54	C4	R1	7.35755200461808
54	C13	R1	7.22881869049588
54	C18	R1	7.20945336562895
54	C11	R1	7.10852445677817
54	C16	R1	7.04439411935845
54	C8	R1	7.53138146051631
54	C20	R1	7.19967234483636
54	C7	R1	7.13955135239879
55	C23	R1	7.01122725542325
55	C12	R1	7
55	C10	R1	7.4594316186373
55	C5	R1	7.19967234483636
55	C9	R1	7.31288295528436
55	C24	R1	7.54689445988764
55	C6	R1	7.21916852046216
55	C19	R1	7.4262647547021
55	C1	R1	7.59991284218713
55	C22	R1	6.94251450533924
55	C4	R1	7.24792751344359
55	C13	R1	6.70043971814109
55	C18	R1	6.82017896241519
55	C15	R1	7.03342300153745
55	C11	R1	7
55	C16	R1	7.21916852046216
55	C8	R1	7.17990909001493
55	C20	R1	6.89481776330794
55	C7	R1	7.4262647547021
56	C23	R1	7.59245703726808
56	C12	R1	7.33985000288462
56	C3	R1	7.48381577726426
56	C14	R1	7.18982455888002
56	C5	R1	7.11894107272351
56	C9	R1	7.24792751344359
56	C21	R1	7.21916852046216
56	C19	R1	7.22881869049588
56	C1	R1	7.17990909001493
56	C4	R1	7.07681559705083
56	C13	R1	7.73470962022584
56	C18	R1	7.17990909001493
56	C15	R1	7.34872815423108
56	C11	R1	7.22881869049588
56	C16	R1	7.07681559705083
56	C8	R1	7.36632221424582
56	C20	R1	7.28540221886225
56	C7	R1	7.07681559705083
57	C23	R1	7.03342300153745
57	C12	R1	6.94251450533924
57	C3	R1	7.467605550083
57	C14	R1	7.12928301694497
57	C5	R1	7.33091687811462
57	C9	R1	7.24792751344359
57	C24	R1	6.90689059560852
57	C6	R1	7.13955135239879
57	C19	R1	7.24792751344359
57	C1	R1	7
57	C22	R1	7.07681559705083
57	C4	R1	7.32192809488736
57	C13	R1	7.39231742277876
57	C18	R1	6.8703647195834
57	C15	R1	6.98868468677217
57	C11	R1	7.40087943628218
57	C16	R1	7.25738784269265
57	C8	R1	7.31288295528436
57	C20	R1	7.39231742277876
58	C23	R1	7.33091687811462
58	C17	R1	7.4093909361377
58	C12	R1	7.14974711950468
58	C10	R1	6.94251450533924
58	C14	R1	7.13955135239879
58	C9	R1	7.11894107272351
58	C24	R1	7.33985000288462
58	C6	R1	7.34872815423108
58	C21	R1	7.21916852046216
58	C19	R1	7.06608919045777
58	C22	R1	7.4178525148859
58	C4	R1	7.4262647547021
58	C13	R1	7.69348695749933
58	C15	R1	7.35755200461808
58	C11	R1	7.04439411935845
58	C16	R1	7.49984588708321
58	C8	R1	7.08746284125034
58	C20	R1	7.33985000288462
58	C7	R1	7.17990909001493
59	C23	R1	7.13955135239879
59	C17	R1	7.56985560833095
59	C12	R1	7.52356195605701
59	C10	R1	7.49185309632967
59	C3	R1	7.05528243550119
59	C14	R1	7
59	C5	R1	7.08746284125034
59	C9	R1	7.29462074889163
59	C24	R1	7.36632221424582
59	C6	R1	7.62205181945638
59	C21	R1	7.4093909361377
59	C1	R1	6.96578428466209
59	C22	R1	7.14974711950468
59	C4	R1	7.33091687811462
59	C13	R1	7.10852445677817
59	C18	R1	7.33985000288462
59	C15	R1	7.4093909361377
59	C11	R1	7.14974711950468
59	C16	R1	7.02236781302845
59	C8	R1	7.12928301694497
59	C20	R1	7.15987133677839
59	C7	R1	7.34872815423108
60	C23	R1	6.65821148275179
60	C17	R1	7.28540221886225
60	C12	R1	7.11894107272351
60	C10	R1	6.74146698640115
60	C3	R1	7
60	C14	R1	7.4093909361377
60	C5	R1	7.19967234483636
60	C9	R1	7.39231742277876
60	C24	R1	7.2667865406949
60	C6	R1	7.05528243550119
60	C21	R1	7.33985000288462
60	C22	R1	7.51569983828404
60	C4	R1	7.25738784269265
60	C13	R1	7.20945336562895
60	C18	R1	7.14974711950468
60	C15	R1	7.09803208296053
60	C11	R1	7.19967234483636
60	C16	R1	7.2667865406949
60	C8	R1	7.07681559705083
60	C20	R1	7.18982455888002
60	C7	R1	7.59245703726808
61	C23	R1	7.17990909001493
61	C17	R1	7.53138146051631
61	C12	R1	7.52356195605701
61	C10	R1	7.21916852046216
61	C3	R1	7.29462074889163
61	C5	R1	7.19967234483636
61	C9	R1	7.14974711950468
61	C24	R1	7.3037807481771
61	C6	R1	7.4093909361377
61	C19	R1	6.75488750216347
61	C1	R1	6.97727992349992
61	C22	R1	7.17990909001493
61	C4	R1	7.22881869049588
61	C13	R1	7.16992500144231
61	C18	R1	6.98868468677217
61	C15	R1	7.33091687811462
61	C11	R1	7.20945336562895
61	C20	R1	7.4093909361377
61	C7	R1	7.4262647547021
62	C23	R1	7.28540221886225
62	C17	R1	7.07681559705083
62	C12	R1	7
62	C14	R1	7.19967234483636
62	C5	R1	7.16992500144231
62	C9	R1	7.01122725542325
62	C24	R1	7.21916852046216
62	C6	R1	7.3037807481771
62	C21	R1	7.13955135239879
62	C19	R1	7.23840473932508
62	C1	R1	7.51569983828404
62	C22	R1	7.49984588708321
62	C4	R1	6.96578428466209
62	C13	R1	7.12928301694497
62	C18	R1	7.25738784269265
62	C11	R1	7.11894107272351
62	C16	R1	7.53915881110803
62	C8	R1	7.34872815423108
63	C23	R1	7.13955135239879
63	C17	R1	7.31288295528436
63	C12	R1	7.4093909361377
63	C10	R1	7.04439411935845
63	C3	R1	7.56224242422107
63	C14	R1	7.24792751344359
63	C5	R1	7.4262647547021
63	C9	R1	7.15987133677839
63	C24	R1	7.4594316186373
63	C6	R1	7.4093909361377
63	C19	R1	7.27612440527424
63	C1	R1	6.91886323727459
63	C22	R1	7.20945336562895
63	C4	R1	7.44294349584873
63	C13	R1	7.16992500144231
63	C18	R1	7.4262647547021
63	C15	R1	7.24792751344359
63	C11	R1	6.98868468677217
63	C16	R1	7.29462074889163
63	C8	R1	7.08746284125034
63	C20	R1	7.54689445988764
63	C7	R1	7.15987133677839
64	C23	R1	7.13955135239879
64	C12	R1	7.24792751344359
64	C10	R1	7.34872815423108
64	C3	R1	7.25738784269265
64	C14	R1	7.3037807481771
64	C5	R1	7.35755200461808
64	C9	R1	7.27612440527424
64	C24	R1	7.31288295528436
64	C6	R1	7.56985560833095
64	C19	R1	7.62935662007961
64	C1	R1	7.14974711950468
64	C22	R1	7.10852445677817
64	C4	R1	7.5077946401987
64	C13	R1	7.33985000288462
64	C18	R1	7.07681559705083
64	C15	R1	7.23840473932508
64	C11	R1	7.44294349584873
64	C20	R1	7.57742882803575
64	C7	R1	7.32192809488736
65	C23	R1	7.11894107272351
65	C17	R1	7.40087943628218
65	C12	R1	7.22881869049588
65	C10	R1	7.43462822763672
65	C3	R1	7.20945336562895
65	C14	R1	7.51569983828404
65	C9	R1	7.33091687811462
65	C24	R1	7.43462822763672
65	C6	R1	7.18982455888002
65	C21	R1	7.01122725542325
65	C19	R1	7.38370429247405
65	C1	R1	7.37503943134692
65	C22	R1	7.20945336562895
65	C4	R1	7.16992500144231
65	C13	R1	7.08746284125034
65	C18	R1	7.53138146051631
65	C15	R1	7
65	C11	R1	7.43462822763672
65	C16	R1	7.14974711950468
65	C8	R1	7.38370429247405
65	C20	R1	7.22881869049588
65	C7	R1	7.45121111183233
66	C23	R1	7.17990909001493
66	C17	R1	6.98868468677217
66	C12	R1	7.28540221886225
66	C10	R1	7.39231742277876
66	C3	R1	6.84549005094437
66	C14	R1	7.51569983828404
66	C5	R1	7.02236781302845
66	C9	R1	7.36632221424582
66	C24	R1	7.03342300153745
66	C6	R1	7.12928301694497
66	C21	R1	7.18982455888002
66	C19	R1	7.14974711950468
66	C1	R1	7.21916852046216
66	C22	R1	7.4594316186373
66	C4	R1	7.13955135239879
66	C13	R1	6.96578428466209
66	C18	R1	7.13955135239879
66	C15	R1	7.21916852046216
66	C16	R1	6.93073733756289
66	C20	R1	7.31288295528436
66	C7	R1	7.27612440527424
67	C23	R1	7.49984588708321
67	C17	R1	7.18982455888002
67	C12	R1	7.71424551766612
67	C10	R1	7.35755200461808
67	C3	R1	7.36632221424582
67	C14	R1	7.17990909001493
67	C5	R1	7.2667865406949
67	C9	R1	7.57742882803575
67	C24	R1	7.25738784269265
67	C6	R1	7.49984588708321
67	C21	R1	7.65821148275179
67	C19	R1	7.19967234483636
67	C1	R1	7.31288295528436
67	C4	R1	7.52356195605701
67	C18	R1	7.467605550083
67	C16	R1	7.13955135239879
67	C8	R1	7.5077946401987
67	C20	R1	7.05528243550119
68	C17	R1	7.4757334309664
68	C12	R1	7.17990909001493
68	C10	R1	7.27612440527424
68	C3	R1	7.13955135239879
68	C14	R1	7.12928301694497
68	C5	R1	7.33091687811462
68	C9	R1	7.34872815423108
68	C24	R1	7.34872815423108
68	C6	R1	7.4093909361377
68	C21	R1	7.43462822763672
68	C19	R1	7.33091687811462
68	C1	R1	7.12928301694497
68	C22	R1	7.34872815423108
68	C4	R1	7.12928301694497
68	C13	R1	7.4178525148859
68	C18	R1	7.13955135239879
68	C15	R1	7.22881869049588
68	C11	R1	7.44294349584873
68	C16	R1	7.04439411935845
68	C8	R1	7.25738784269265
68	C20	R1	7.07681559705083
68	C7	R1	7.29462074889163
69	C23	R1	7.09803208296053
69	C17	R1	7.45121111183233
69	C12	R1	7.64385618977472
69	C10	R1	7.15987133677839
69	C3	R1	7.36632221424582
69	C14	R1	7.16992500144231
69	C5	R1	7.36632221424582
69	C9	R1	7.4262647547021
69	C24	R1	7.33985000288462
69	C6	R1	7.16992500144231
69	C21	R1	7.2667865406949
69	C19	R1	7.14974711950468
69	C1	R1	7.4757334309664
69	C22	R1	7.72109918870719
69	C4	R1	7.17990909001493
69	C13	R1	7.28540221886225
69	C18	R1	7.53915881110803
69	C8	R1	7.53138146051631
69	C20	R1	7.44294349584873
69	C7	R1	7.13955135239879
70	C23	R1	7.31288295528436
70	C17	R1	6.78135971352466
70	C12	R1	7.44294349584873
70	C10	R1	7.23840473932508
70	C3	R1	7.4757334309664
70	C5	R1	7.19967234483636
70	C9	R1	7.29462074889163
70	C24	R1	7
70	C6	R1	7.04439411935845
70	C21	R1	7.39231742277876
70	C1	R1	6.91886323727459
70	C22	R1	7.32192809488736
70	C4	R1	7.53138146051631
70	C18	R1	7.48381577726426
70	C15	R1	7.33985000288462
70	C11	R1	7.4262647547021
70	C16	R1	7.03342300153745
70	C8	R1	7.36632221424582
70	C20	R1	7.4262647547021
70	C7	R1	7.01122725542325
71	C23	R1	7.21916852046216
71	C17	R1	7.04439411935845
71	C12	R1	7.14974711950468
71	C10	R1	7.14974711950468
71	C3	R1	7.28540221886225
71	C14	R1	7.27612440527424
71	C5	R1	7.04439411935845
71	C9	R1	7.14974711950468
71	C24	R1	7.21916852046216
71	C6	R1	7.37503943134692
71	C21	R1	7.39231742277876
71	C19	R1	7.15987133677839
71	C1	R1	7.20945336562895
71	C22	R1	7.16992500144231
71	C4	R1	7.49984588708321
71	C18	R1	7.11894107272351
71	C15	R1	7.51569983828404
71	C11	R1	6.89481776330794
71	C16	R1	7.17990909001493
71	C8	R1	7.16992500144231
71	C20	R1	7.48381577726426
72	C17	R1	7.14974711950468
72	C12	R1	7.32192809488736
72	C3	R1	7.01122725542325
72	C14	R1	7.4594316186373
72	C5	R1	7.10852445677817
72	C6	R1	7.05528243550119
72	C21	R1	6.89481776330794
72	C19	R1	7.19967234483636
72	C1	R1	6.93073733756289
72	C22	R1	7.34872815423108
72	C4	R1	7.21916852046216
72	C13	R1	6.98868468677217
72	C18	R1	7.40087943628218
72	C15	R1	7.24792751344359
72	C16	R1	7.35755200461808
72	C8	R1	7.12928301694497
72	C20	R1	7.03342300153745
72	C7	R1	7.3037807481771
73	C23	R1	7.43462822763672
73	C17	R1	7.24792751344359
73	C12	R1	7.33091687811462
73	C10	R1	7.21916852046216
73	C3	R1	7.12928301694497
73	C14	R1	7.24792751344359
73	C9	R1	7.13955135239879
73	C24	R1	7.14974711950468
73	C6	R1	7.03342300153745
73	C21	R1	7.05528243550119
73	C19	R1	7.3037807481771
73	C1	R1	7.33091687811462
73	C22	R1	7.16992500144231
73	C4	R1	6.76818432477693
73	C13	R1	7.49185309632967
73	C18	R1	7.19967234483636
73	C15	R1	7.38370429247405
73	C11	R1	7.3037807481771
73	C16	R1	7.53138146051631
73	C8	R1	7.35755200461808
73	C20	R1	7.14974711950468
73	C7	R1	6.85798099512757
74	C17	R1	7.15987133677839
74	C12	R1	7.3037807481771
74	C10	R1	7.34872815423108
74	C3	R1	7.52356195605701
74	C14	R1	7.21916852046216
74	C5	R1	7.29462074889163
74	C9	R1	7.4262647547021
74	C24	R1	7.08746284125034
74	C6	R1	7.49185309632967
74	C19	R1	7.51569983828404
74	C1	R1	7.31288295528436
74	C22	R1	7.4594316186373
74	C4	R1	7.36632221424582
74	C15	R1	7.15987133677839
74	C11	R1	7.16992500144231
74	C16	R1	7.12928301694497
74	C8	R1	7.24792751344359
74	C20	R1	7.21916852046216
74	C7	R1	7.4093909361377
75	C23	R1	7.4262647547021
75	C17	R1	7.29462074889163
75	C12	R1	7.08746284125034
75	C10	R1	7.37503943134692
75	C3	R1	7.39231742277876
75	C14	R1	7.60733031374961
75	C5	R1	7.05528243550119
75	C9	R1	7.3037807481771
75	C24	R1	6.89481776330794
75	C21	R1	7.21916852046216
75	C19	R1	7.58496250072116
75	C1	R1	7.38370429247405
75	C22	R1	7.20945336562895
75	C4	R1	6.88264304936184
75	C13	R1	7.52356195605701
75	C18	R1	7.4262647547021
75	C15	R1	6.8073549220576
75	C11	R1	7.08746284125034
75	C16	R1	7.13955135239879
75	C8	R1	7.24792751344359
75	C20	R1	7.16992500144231
75	C7	R1	6.85798099512757
76	C23	R1	7.3037807481771
76	C17	R1	7.4594316186373
76	C12	R1	7.06608919045777
76	C10	R1	7.37503943134692
76	C3	R1	7.4594316186373
76	C14	R1	7.53915881110803
76	C5	R1	7.34872815423108
76	C9	R1	7.35755200461808
76	C24	R1	7.21916852046216
76	C6	R1	7.33985000288462
76	C21	R1	7.32192809488736
76	C1	R1	7.38370429247405
76	C22	R1	7.32192809488736
76	C4	R1	7.23840473932508
76	C13	R1	7.33091687811462
76	C18	R1	7.07681559705083
76	C15	R1	7.27612440527424
76	C11	R1	7.09803208296053
76	C16	R1	7.20945336562895
76	C8	R1	7.467605550083
76	C20	R1	7.01122725542325
76	C7	R1	7.36632221424582
77	C23	R1	7.20945336562895
77	C17	R1	7.24792751344359
77	C12	R1	7.36632221424582
77	C10	R1	7.4757334309664
77	C3	R1	7.53138146051631
77	C14	R1	7.33985000288462
77	C5	R1	7.09803208296053
77	C9	R1	7.27612440527424
77	C24	R1	7.62205181945638
77	C6	R1	7.35755200461808
77	C21	R1	7.467605550083
77	C19	R1	7.32192809488736
77	C1	R1	7.49984588708321
77	C22	R1	7.45121111183233
77	C4	R1	7.09803208296053
77	C13	R1	7.52356195605701
77	C18	R1	7.27612440527424
77	C11	R1	7.12928301694497
77	C16	R1	7.21916852046216
77	C8	R1	6.98868468677217
77	C20	R1	7.11894107272351
78	C23	R1	7.467605550083
78	C17	R1	7.3037807481771
78	C12	R1	7.49185309632967
78	C10	R1	7.56224242422107
78	C3	R1	7.53915881110803
78	C14	R1	7.32192809488736
78	C5	R1	7.4178525148859
78	C9	R1	7.31288295528436
78	C24	R1	6.95419631038687
78	C6	R1	7.19967234483636
78	C21	R1	7.49984588708321
78	C19	R1	7.38370429247405
78	C1	R1	7.22881869049588
78	C22	R1	7.28540221886225
78	C4	R1	7.11894107272351
78	C13	R1	7.17990909001493
78	C18	R1	7.4262647547021
78	C15	R1	7.37503943134692
78	C11	R1	7.39231742277876
78	C16	R1	7.3037807481771
78	C7	R1	6.91886323727459
79	C17	R1	6.97727992349992
79	C12	R1	7.11894107272351
79	C10	R1	7.11894107272351
79	C3	R1	7.4757334309664
79	C14	R1	6.93073733756289
79	C5	R1	7.43462822763672
79	C9	R1	7.40087943628218
79	C6	R1	7.20945336562895
79	C21	R1	7.59245703726808
79	C19	R1	7.48381577726426
79	C1	R1	7.32192809488736
79	C22	R1	7.2667865406949
79	C4	R1	7.4594316186373
79	C13	R1	7.56985560833095
79	C18	R1	7.32192809488736
79	C15	R1	6.89481776330794
79	C11	R1	7.37503943134692
79	C16	R1	6.85798099512757
79	C8	R1	7.22881869049588
79	C7	R1	7.16992500144231
80	C23	R1	7.61470984411521
80	C17	R1	7.11894107272351
80	C12	R1	6.93073733756289
80	C10	R1	7.33091687811462
80	C3	R1	7.04439411935845
80	C14	R1	7.52356195605701
80	C5	R1	7.34872815423108
80	C9	R1	7.10852445677817
80	C24	R1	7.3037807481771
80	C6	R1	7.44294349584873
80	C21	R1	7.12928301694497
80	C19	R1	7.49185309632967
80	C1	R1	7.28540221886225
80	C22	R1	7.68650052718322
80	C4	R1	7.27612440527424
80	C13	R1	7.4594316186373
80	C18	R1	7.27612440527424
80	C15	R1	6.91886323727459
80	C11	R1	7.18982455888002
80	C16	R1	7.34872815423108
80	C20	R1	7.40087943628218
80	C7	R1	7.4262647547021
81	C17	R1	7.27612440527424
81	C12	R1	7.29462074889163
81	C10	R1	7.33985000288462
81	C3	R1	6.82017896241519
81	C14	R1	7.23840473932508
81	C9	R1	7.17990909001493
81	C24	R1	7.22881869049588
81	C6	R1	6.93073733756289
81	C21	R1	7.27612440527424
81	C19	R1	6.94251450533924
81	C1	R1	7.22881869049588
81	C22	R1	7.17990909001493
81	C4	R1	7.32192809488736
81	C13	R1	7.31288295528436
81	C18	R1	7.15987133677839
81	C15	R1	7.17990909001493
81	C11	R1	7.13955135239879
81	C8	R1	6.74146698640115
81	C20	R1	7
82	C17	R1	7.07681559705083
82	C12	R1	7.51569983828404
82	C10	R1	7.09803208296053
82	C3	R1	7.27612440527424
82	C14	R1	6.8703647195834
82	C5	R1	7.61470984411521
82	C9	R1	7.17990909001493
82	C6	R1	7.31288295528436
82	C21	R1	7.15987133677839
82	C19	R1	7.33985000288462
82	C1	R1	7.40087943628218
82	C22	R1	7.77478705960117
82	C4	R1	7.4594316186373
82	C13	R1	7.44294349584873
82	C18	R1	7.4262647547021
82	C15	R1	7.37503943134692
82	C11	R1	7.40087943628218
82	C16	R1	7.12928301694497
82	C8	R1	7.10852445677817
82	C20	R1	7.28540221886225
82	C7	R1	7.25738784269265
83	C23	R1	7.25738784269265
83	C17	R1	7.59245703726808
83	C12	R1	7.22881869049588
83	C10	R1	7
83	C3	R1	7.21916852046216
83	C14	R1	7.68650052718322
83	C5	R1	7.25738784269265
83	C9	R1	7.48381577726426
83	C24	R1	7.28540221886225
83	C6	R1	7.18982455888002
83	C21	R1	7.13955135239879
83	C19	R1	7.40087943628218
83	C1	R1	7.4262647547021
83	C4	R1	7.06608919045777
83	C13	R1	7.37503943134692
83	C18	R1	7.45121111183233
83	C15	R1	7.2667865406949
83	C11	R1	7.23840473932508
83	C8	R1	7.05528243550119
83	C20	R1	7.467605550083
83	C7	R1	7.4594316186373
84	C23	R1	7.09803208296053
84	C17	R1	7.29462074889163
84	C10	R1	7.43462822763672
84	C3	R1	6.83289001416474
84	C14	R1	7.17990909001493
84	C5	R1	7.3037807481771
84	C9	R1	7.23840473932508
84	C6	R1	7.33091687811462
84	C21	R1	7.04439411935845
84	C1	R1	7.34872815423108
84	C22	R1	7.4262647547021
84	C4	R1	7.22881869049588
84	C13	R1	7.14974711950468
84	C18	R1	7.40087943628218
84	C16	R1	7.25738784269265
84	C8	R1	7.25738784269265
84	C20	R1	7.4093909361377
85	C23	R1	7.10852445677817
85	C12	R1	7.2667865406949
85	C10	R1	7.45121111183233
85	C3	R1	7.48381577726426
85	C14	R1	7.25738784269265
85	C5	R1	6.8703647195834
85	C9	R1	7.4262647547021
85	C24	R1	7.11894107272351
85	C6	R1	6.94251450533924
85	C21	R1	7.38370429247405
85	C22	R1	7.06608919045777
85	C13	R1	7.4093909361377
85	C18	R1	7.65821148275179
85	C11	R1	7.2667865406949
85	C16	R1	7.08746284125034
85	C8	R1	7.11894107272351
85	C20	R1	7.18982455888002
85	C7	R1	7.13955135239879
86	C17	R1	7.32192809488736
86	C12	R1	7.51569983828404
86	C10	R1	7.4262647547021
86	C3	R1	6.98868468677217
86	C14	R1	7.33091687811462
86	C9	R1	7.03342300153745
86	C24	R1	7.15987133677839
86	C6	R1	7.15987133677839
86	C19	R1	7.37503943134692
86	C1	R1	7.59245703726808
86	C22	R1	7.13955135239879
86	C4	R1	7.03342300153745
86	C13	R1	7.19967234483636
86	C18	R1	7.03342300153745
86	C15	R1	7.10852445677817
86	C11	R1	7.43462822763672
86	C16	R1	6.97727992349992
86	C8	R1	7.22881869049588
86	C20	R1	7.05528243550119
86	C7	R1	7.04439411935845
87	C23	R1	7.32192809488736
87	C17	R1	7.3037807481771
87	C12	R1	7.35755200461808
87	C10	R1	7.4178525148859
87	C14	R1	7.37503943134692
87	C5	R1	7.11894107272351
87	C9	R1	7.45121111183233
87	C24	R1	7
87	C6	R1	6.84549005094437
87	C21	R1	7.22881869049588
87	C19	R1	7.33091687811462
87	C1	R1	7.15987133677839
87	C22	R1	7.32192809488736
87	C4	R1	7.4262647547021
87	C13	R1	7.31288295528436
87	C18	R1	7.03342300153745
87	C15	R1	7.09803208296053
87	C11	R1	7.17990909001493
87	C16	R1	7.43462822763672
87	C8	R1	7.17990909001493
87	C20	R1	7.2667865406949
87	C7	R1	7.45121111183233
88	C23	R1	7.33091687811462
88	C17	R1	7.32192809488736
88	C10	R1	7.3037807481771
88	C14	R1	7.21916852046216
88	C5	R1	7.52356195605701
88	C9	R1	7.24792751344359
88	C24	R1	7.15987133677839
88	C6	R1	7.64385618977472
88	C21	R1	7.4093909361377
88	C19	R1	7.22881869049588
88	C22	R1	7.14974711950468
88	C4	R1	7.53138146051631
88	C13	R1	7.18982455888002
88	C18	R1	7.14974711950468
88	C15	R1	7.39231742277876
88	C11	R1	7.4093909361377
88	C16	R1	6.98868468677217
88	C8	R1	7.31288295528436
88	C20	R1	7.56985560833095
88	C7	R1	7.02236781302845
89	C17	R1	7.5077946401987
89	C12	R1	6.74146698640115
89	C10	R1	6.94251450533924
89	C14	R1	7.20945336562895
89	C5	R1	7.33091687811462
89	C24	R1	7.02236781302845
89	C6	R1	7.6724253419715
89	C19	R1	7.5077946401987
89	C1	R1	7.31288295528436
89	C22	R1	7.467605550083
89	C4	R1	7.43462822763672
89	C13	R1	7.56224242422107
89	C18	R1	7.17990909001493
89	C15	R1	7.33985000288462
89	C11	R1	7.15987133677839
89	C16	R1	7.07681559705083
89	C8	R1	7.12928301694497
89	C20	R1	7.04439411935845
90	C23	R1	7.4594316186373
90	C17	R1	7.58496250072116
90	C12	R1	7.55458885167764
90	C10	R1	7.29462074889163
90	C3	R1	7.10852445677817
90	C14	R1	7.28540221886225
90	C9	R1	6.97727992349992
90	C24	R1	7.04439411935845
90	C6	R1	7.19967234483636
90	C21	R1	7.22881869049588
90	C19	R1	7.38370429247405
90	C1	R1	7.59245703726808
90	C22	R1	7.20945336562895
90	C4	R1	7.2667865406949
90	C13	R1	7.14974711950468
90	C18	R1	7.4178525148859
90	C15	R1	7.09803208296053
90	C11	R1	7.11894107272351
90	C16	R1	7.08746284125034
90	C8	R1	7.21916852046216
90	C20	R1	7.4262647547021
91	C23	R1	7.33985000288462
91	C17	R1	7.22881869049588
91	C12	R1	7.17990909001493
91	C10	R1	7.21916852046216
91	C3	R1	7.23840473932508
91	C5	R1	7.28540221886225
91	C9	R1	7.09803208296053
91	C24	R1	7.09803208296053
91	C6	R1	7.40087943628218
91	C19	R1	7.33985000288462
91	C1	R1	7.4262647547021
91	C22	R1	7.4178525148859
91	C4	R1	7.17990909001493
91	C13	R1	7.25738784269265
91	C18	R1	7.12928301694497
91	C15	R1	7.16992500144231
91	C11	R1	7.08746284125034
91	C16	R1	7.13955135239879
91	C8	R1	7.29462074889163
91	C20	R1	7.52356195605701
91	C7	R1	7.56224242422107
92	C23	R1	7.49984588708321
92	C12	R1	7.5077946401987
92	C10	R1	7.31288295528436
92	C14	R1	7.37503943134692
92	C5	R1	7.3037807481771
92	C24	R1	7.4594316186373
92	C6	R1	7.19967234483636
92	C21	R1	6.84549005094437
92	C19	R1	6.97727992349992
92	C1	R1	7.4594316186373
92	C22	R1	7.4262647547021
92	C4	R1	7.38370429247405
92	C13	R1	7.28540221886225
92	C18	R1	7.17990909001493
92	C15	R1	7.31288295528436
92	C11	R1	7.17990909001493
92	C16	R1	7.45121111183233
92	C8	R1	7.14974711950468
92	C20	R1	7.22881869049588
92	C7	R1	7.08746284125034
93	C23	R1	7.09803208296053
93	C17	R1	6.97727992349992
93	C12	R1	7.08746284125034
93	C10	R1	7.18982455888002
93	C3	R1	7.4178525148859
93	C14	R1	7.2667865406949
93	C5	R1	7.18982455888002
93	C9	R1	7.31288295528436
93	C6	R1	7.07681559705083
93	C21	R1	7.15987133677839
93	C1	R1	7.21916852046216
93	C4	R1	7.28540221886225
93	C13	R1	7.45121111183233
93	C18	R1	6.91886323727459
93	C15	R1	7.12928301694497
93	C11	R1	7.34872815423108
93	C16	R1	7.56224242422107
93	C8	R1	7.09803208296053
93	C7	R1	7.23840473932508
94	C23	R1	7.23840473932508
94	C17	R1	7.2667865406949
94	C12	R1	7.16992500144231
94	C10	R1	7.25738784269265
94	C3	R1	7.7279204545632
94	C14	R1	7.11894107272351
94	C5	R1	7.44294349584873
94	C9	R1	7.4178525148859
94	C24	R1	7.4594316186373
94	C6	R1	7.38370429247405
94	C21	R1	7.17990909001493
94	C19	R1	7.12928301694497
94	C1	R1	7.48381577726426
94	C22	R1	7.15987133677839
94	C4	R1	7.14974711950468
94	C13	R1	7.37503943134692
94	C18	R1	7.10852445677817
94	C15	R1	7.34872815423108
94	C11	R1	7.43462822763672
94	C16	R1	6.65821148275179
94	C8	R1	7.19967234483636
94	C20	R1	7.38370429247405
94	C7	R1	7.20945336562895
95	C23	R1	7.29462074889163
95	C17	R1	6.83289001416474
95	C12	R1	7.3037807481771
95	C10	R1	7.13955135239879
95	C3	R1	6.85798099512757
95	C14	R1	7.36632221424582
95	C5	R1	7.36632221424582
95	C9	R1	7.31288295528436
95	C24	R1	6.91886323727459
95	C21	R1	7.12928301694497
95	C19	R1	7.44294349584873
95	C1	R1	7.5077946401987
95	C22	R1	7.25738784269265
95	C4	R1	7.35755200461808
95	C13	R1	7.3037807481771
95	C18	R1	7.24792751344359
95	C15	R1	7.38370429247405
95	C11	R1	6.95419631038687
95	C16	R1	7.22881869049588
95	C8	R1	7.27612440527424
95	C20	R1	7.55458885167764
95	C7	R1	7.43462822763672
96	C23	R1	7.27612440527424
96	C17	R1	7.23840473932508
96	C12	R1	7.19967234483636
96	C10	R1	7.16992500144231
96	C14	R1	7.11894107272351
96	C5	R1	7.3037807481771
96	C9	R1	7.20945336562895
96	C24	R1	7.37503943134692
96	C6	R1	7.35755200461808
96	C1	R1	7.25738784269265
96	C22	R1	7.4093909361377
96	C4	R1	7.17990909001493
96	C13	R1	7.34872815423108
96	C18	R1	7.33985000288462
96	C15	R1	7.18982455888002
96	C11	R1	7.32192809488736
96	C16	R1	7.37503943134692
96	C8	R1	7.37503943134692
96	C20	R1	7.43462822763672
96	C7	R1	7.07681559705083
97	C23	R1	7.40087943628218
97	C17	R1	7.28540221886225
97	C12	R1	6.94251450533924
97	C10	R1	7.49185309632967
97	C3	R1	7.21916852046216
97	C14	R1	7.10852445677817
97	C5	R1	6.95419631038687
97	C9	R1	7.4093909361377
97	C24	R1	7.23840473932508
97	C21	R1	7.20945336562895
97	C19	R1	7.23840473932508
97	C1	R1	7.02236781302845
97	C22	R1	7.15987133677839
97	C4	R1	7.35755200461808
97	C13	R1	7.32192809488736
97	C18	R1	7.10852445677817
97	C15	R1	7.4262647547021
97	C11	R1	7.17990909001493
97	C16	R1	7.18982455888002
97	C8	R1	7.09803208296053
97	C20	R1	7.11894107272351
97	C7	R1	7.24792751344359
98	C23	R1	7.23840473932508
98	C17	R1	7.24792751344359
98	C12	R1	7.18982455888002
98	C10	R1	7.27612440527424
98	C3	R1	7.44294349584873
98	C14	R1	7.28540221886225
98	C5	R1	7.23840473932508
98	C9	R1	7.45121111183233
98	C24	R1	7.08746284125034
98	C6	R1	7.32192809488736
98	C21	R1	7.24792751344359
98	C19	R1	7.53915881110803
98	C1	R1	7.21916852046216
98	C22	R1	7.29462074889163
98	C4	R1	7.07681559705083
98	C13	R1	7.67948009950545
98	C18	R1	7.10852445677817
98	C15	R1	7.13955135239879
98	C11	R1	7.36632221424582
98	C8	R1	7.33091687811462
98	C20	R1	7.12928301694497
98	C7	R1	7.09803208296053
[truncated: 14,487 more rows]
