# Supplementary material for: Stochastic modelling of single-cell gene expression adaptation reveals non-genomic contribution to evolution of tumor subclones
Source: bioRxiv. 2024 Apr 20:2024.04.17.588869. Preprint. [Version 1] doi: 10.1101/2024.04.17.588869 (PMC11071284; doi:10.1101/2024.04.17.588869)
Supplement: Supplement 2 [file media-2.zip › Supplementary Files/Simulated Data/Adaptive_Simulation/tr_1.06_sq_1.5_r_100_a_8.csv]

gene	species	replicate	exprval
1	C23	R1	7.08746284125034
1	C17	R1	7.32192809488736
1	C12	R1	7.45121111183233
1	C10	R1	7.24792751344359
1	C3	R1	7.4757334309664
1	C5	R1	6.76818432477693
1	C9	R1	7.34872815423108
1	C24	R1	7.52356195605701
1	C6	R1	7.59991284218713
1	C21	R1	7.32192809488736
1	C19	R1	7.3037807481771
1	C1	R1	7.49984588708321
1	C22	R1	7.52356195605701
1	C4	R1	6.96578428466209
1	C13	R1	7.2667865406949
1	C18	R1	7.19967234483636
1	C15	R1	6.98868468677217
1	C11	R1	7.27612440527424
1	C16	R1	7.04439411935845
1	C8	R1	7.31288295528436
1	C20	R1	7.54689445988764
1	C7	R1	7.21916852046216
2	C23	R1	6.98868468677217
2	C17	R1	7.27612440527424
2	C12	R1	7.32192809488736
2	C10	R1	7.07681559705083
2	C14	R1	6.90689059560852
2	C5	R1	7.25738784269265
2	C9	R1	7.17990909001493
2	C24	R1	7.43462822763672
2	C6	R1	7.7279204545632
2	C21	R1	7.31288295528436
2	C19	R1	7.09803208296053
2	C1	R1	7.13955135239879
2	C22	R1	7.18982455888002
2	C4	R1	7.2667865406949
2	C13	R1	7.15987133677839
2	C15	R1	7.10852445677817
2	C11	R1	7.5077946401987
2	C16	R1	6.75488750216347
2	C8	R1	7.12928301694497
2	C20	R1	7.36632221424582
2	C7	R1	7.18982455888002
3	C23	R1	6.98868468677217
3	C17	R1	7.21916852046216
3	C12	R1	6.96578428466209
3	C10	R1	7.20945336562895
3	C3	R1	7.45121111183233
3	C9	R1	7.33985000288462
3	C24	R1	7.40087943628218
3	C21	R1	7.17990909001493
3	C19	R1	7.4178525148859
3	C1	R1	7.33091687811462
3	C22	R1	7.18982455888002
3	C4	R1	7.61470984411521
3	C18	R1	7.03342300153745
3	C15	R1	7.03342300153745
3	C11	R1	6.83289001416474
3	C16	R1	7.31288295528436
3	C8	R1	7.67948009950545
3	C7	R1	7.39231742277876
4	C23	R1	7.20945336562895
4	C17	R1	7.33985000288462
4	C12	R1	7
4	C10	R1	7.56224242422107
4	C3	R1	6.90689059560852
4	C14	R1	7.08746284125034
4	C5	R1	7.39231742277876
4	C9	R1	7.12928301694497
4	C24	R1	7.25738784269265
4	C21	R1	7.17990909001493
4	C19	R1	7.24792751344359
4	C1	R1	7.55458885167764
4	C22	R1	7.24792751344359
4	C4	R1	7.4178525148859
4	C13	R1	7.10852445677817
4	C15	R1	7.51569983828404
4	C11	R1	6.97727992349992
4	C16	R1	7.09803208296053
4	C8	R1	7.18982455888002
4	C20	R1	7.4093909361377
4	C7	R1	7.16992500144231
5	C23	R1	7.18982455888002
5	C17	R1	7.32192809488736
5	C12	R1	7.20945336562895
5	C10	R1	7.53138146051631
5	C3	R1	7.34872815423108
5	C14	R1	6.97727992349992
5	C5	R1	7.27612440527424
5	C6	R1	7.2667865406949
5	C21	R1	7.34872815423108
5	C19	R1	7.23840473932508
5	C22	R1	7.33985000288462
5	C4	R1	7.39231742277876
5	C13	R1	7.79441586635011
5	C18	R1	6.93073733756289
5	C15	R1	7.15987133677839
5	C11	R1	6.84549005094437
5	C16	R1	7.24792751344359
5	C8	R1	6.93073733756289
5	C20	R1	7.40087943628218
5	C7	R1	6.90689059560852
6	C17	R1	7.4178525148859
6	C12	R1	7.49185309632967
6	C10	R1	7.02236781302845
6	C14	R1	7.23840473932508
6	C5	R1	7.21916852046216
6	C9	R1	7.4178525148859
6	C24	R1	7.4757334309664
6	C6	R1	7.14974711950468
6	C19	R1	7.04439411935845
6	C1	R1	7.32192809488736
6	C22	R1	7.13955135239879
6	C18	R1	7.19967234483636
6	C15	R1	7.32192809488736
6	C11	R1	7.15987133677839
6	C16	R1	6.90689059560852
6	C8	R1	7.2667865406949
6	C20	R1	6.88264304936184
6	C7	R1	7.4757334309664
7	C23	R1	6.90689059560852
7	C17	R1	7.28540221886225
7	C12	R1	7.4757334309664
7	C10	R1	6.82017896241519
7	C3	R1	7.18982455888002
7	C14	R1	7.23840473932508
7	C5	R1	7.15987133677839
7	C9	R1	7.10852445677817
7	C24	R1	7.49984588708321
7	C6	R1	7.02236781302845
7	C21	R1	7.28540221886225
7	C19	R1	7.12928301694497
7	C1	R1	7.36632221424582
7	C22	R1	7.21916852046216
7	C13	R1	7.48381577726426
7	C18	R1	7.39231742277876
7	C15	R1	7.23840473932508
7	C11	R1	6.90689059560852
7	C8	R1	7.31288295528436
7	C20	R1	7.25738784269265
7	C7	R1	7.23840473932508
8	C17	R1	7.12928301694497
8	C12	R1	7.25738784269265
8	C10	R1	7.16992500144231
8	C3	R1	7.39231742277876
8	C14	R1	7.33985000288462
8	C9	R1	7.56985560833095
8	C24	R1	7.21916852046216
8	C21	R1	7.40087943628218
8	C19	R1	7.40087943628218
8	C1	R1	7.29462074889163
8	C22	R1	7.36632221424582
8	C13	R1	7.27612440527424
8	C18	R1	7.16992500144231
8	C11	R1	6.76818432477693
8	C16	R1	7.15987133677839
8	C8	R1	7.16992500144231
8	C20	R1	7.33985000288462
8	C7	R1	7.23840473932508
9	C23	R1	7.29462074889163
9	C17	R1	7.14974711950468
9	C12	R1	7.39231742277876
9	C10	R1	7.61470984411521
9	C14	R1	7.62935662007961
9	C5	R1	7.11894107272351
9	C9	R1	7.17990909001493
9	C24	R1	7.10852445677817
9	C6	R1	7.467605550083
9	C22	R1	7.19967234483636
9	C4	R1	7.57742882803575
9	C13	R1	7.05528243550119
9	C18	R1	7.33091687811462
9	C11	R1	7.08746284125034
9	C16	R1	7.05528243550119
9	C8	R1	7.21916852046216
9	C20	R1	7.37503943134692
9	C7	R1	7.12928301694497
10	C23	R1	7.49984588708321
10	C17	R1	6.96578428466209
10	C12	R1	7.29462074889163
10	C10	R1	6.95419631038687
10	C3	R1	7.18982455888002
10	C14	R1	7.58496250072116
10	C5	R1	7.4178525148859
10	C9	R1	7.27612440527424
10	C24	R1	7.33985000288462
10	C6	R1	7.07681559705083
10	C21	R1	7.15987133677839
10	C1	R1	7.04439411935845
10	C22	R1	7.17990909001493
10	C4	R1	7.467605550083
10	C13	R1	7.25738784269265
10	C15	R1	7.32192809488736
10	C11	R1	7.03342300153745
10	C16	R1	7
10	C8	R1	7.39231742277876
10	C20	R1	7.27612440527424
10	C7	R1	7.25738784269265
11	C17	R1	7.32192809488736
11	C12	R1	7.4757334309664
11	C10	R1	7.69348695749933
11	C3	R1	7.19967234483636
11	C14	R1	6.94251450533924
11	C5	R1	7.60733031374961
11	C6	R1	7.14974711950468
11	C21	R1	7.4093909361377
11	C19	R1	7.14974711950468
11	C1	R1	7.10852445677817
11	C22	R1	7.27612440527424
11	C4	R1	7.21916852046216
11	C13	R1	7.2667865406949
11	C18	R1	7.33985000288462
11	C11	R1	7.37503943134692
11	C16	R1	7.03342300153745
11	C8	R1	6.8073549220576
11	C20	R1	7.20945336562895
11	C7	R1	7.2667865406949
12	C23	R1	7.23840473932508
12	C17	R1	7.13955135239879
12	C12	R1	7.36632221424582
12	C10	R1	7.32192809488736
12	C3	R1	7.20945336562895
12	C14	R1	7.33985000288462
12	C5	R1	7.3037807481771
12	C9	R1	7.43462822763672
12	C24	R1	7.37503943134692
12	C6	R1	7.21916852046216
12	C21	R1	7.3037807481771
12	C19	R1	6.93073733756289
12	C1	R1	7.38370429247405
12	C22	R1	7.23840473932508
12	C4	R1	7.29462074889163
12	C13	R1	7.467605550083
12	C18	R1	7.01122725542325
12	C15	R1	7.15987133677839
12	C8	R1	7.17990909001493
12	C20	R1	7.32192809488736
12	C7	R1	6.90689059560852
13	C23	R1	7.3037807481771
13	C17	R1	6.96578428466209
13	C12	R1	7.32192809488736
13	C10	R1	7.61470984411521
13	C3	R1	6.83289001416474
13	C14	R1	7.32192809488736
13	C5	R1	7.34872815423108
13	C9	R1	7.43462822763672
13	C24	R1	7.4262647547021
13	C6	R1	7.33091687811462
13	C21	R1	7.14974711950468
13	C19	R1	7.22881869049588
13	C1	R1	7.52356195605701
13	C22	R1	7.4093909361377
13	C4	R1	7.14974711950468
13	C13	R1	7.5077946401987
13	C18	R1	7.08746284125034
13	C15	R1	7.14974711950468
13	C11	R1	7.14974711950468
13	C16	R1	7.34872815423108
13	C20	R1	7.57742882803575
13	C7	R1	6.94251450533924
14	C23	R1	7.13955135239879
14	C17	R1	6.98868468677217
14	C12	R1	7.51569983828404
14	C10	R1	7.37503943134692
14	C3	R1	7.08746284125034
14	C14	R1	7.2667865406949
14	C5	R1	7.08746284125034
14	C9	R1	7.3037807481771
14	C24	R1	7.15987133677839
14	C6	R1	7.32192809488736
14	C21	R1	7.55458885167764
14	C19	R1	7.55458885167764
14	C1	R1	7.12928301694497
14	C22	R1	7.10852445677817
14	C4	R1	7.21916852046216
14	C13	R1	7.23840473932508
14	C18	R1	7.48381577726426
14	C15	R1	7.22881869049588
14	C8	R1	7.08746284125034
14	C20	R1	7.19967234483636
14	C7	R1	7.31288295528436
15	C23	R1	7.49185309632967
15	C17	R1	7.467605550083
15	C12	R1	7.21916852046216
15	C3	R1	7.17990909001493
15	C14	R1	7.36632221424582
15	C5	R1	7.56224242422107
15	C9	R1	7.18982455888002
15	C24	R1	6.98868468677217
15	C21	R1	7.56224242422107
15	C19	R1	7.02236781302845
15	C1	R1	7.40087943628218
15	C22	R1	7.38370429247405
15	C4	R1	7.10852445677817
15	C13	R1	7.15987133677839
15	C18	R1	7.13955135239879
15	C15	R1	7.4594316186373
15	C11	R1	7.36632221424582
15	C16	R1	7.33091687811462
15	C8	R1	7.467605550083
15	C20	R1	7.29462074889163
15	C7	R1	7.06608919045777
16	C23	R1	7.05528243550119
16	C17	R1	7.24792751344359
16	C12	R1	7.12928301694497
16	C10	R1	7.19967234483636
16	C14	R1	7.08746284125034
16	C5	R1	6.97727992349992
16	C24	R1	7.16992500144231
16	C6	R1	7.2667865406949
16	C21	R1	7.14974711950468
16	C19	R1	7.48381577726426
16	C1	R1	7.38370429247405
16	C22	R1	7.11894107272351
16	C4	R1	7.22881869049588
16	C13	R1	7.37503943134692
16	C15	R1	7.28540221886225
16	C11	R1	7.13955135239879
16	C16	R1	7.31288295528436
16	C8	R1	7.12928301694497
16	C7	R1	7.28540221886225
17	C23	R1	7.33091687811462
17	C17	R1	6.96578428466209
17	C10	R1	7.32192809488736
17	C3	R1	7.67948009950545
17	C14	R1	7.55458885167764
17	C5	R1	7.14974711950468
17	C9	R1	7.06608919045777
17	C24	R1	7.23840473932508
17	C6	R1	6.95419631038687
17	C21	R1	7.19967234483636
17	C19	R1	7.35755200461808
17	C1	R1	7.36632221424582
17	C22	R1	7.56985560833095
17	C4	R1	7.54689445988764
17	C13	R1	7.12928301694497
17	C18	R1	7
17	C15	R1	6.79441586635011
17	C16	R1	7.35755200461808
17	C8	R1	7.467605550083
17	C20	R1	7.28540221886225
17	C7	R1	6.8703647195834
18	C23	R1	7.45121111183233
18	C17	R1	7.27612440527424
18	C12	R1	7.33985000288462
18	C10	R1	7.36632221424582
18	C3	R1	7.34872815423108
18	C14	R1	7.4594316186373
18	C5	R1	7.3037807481771
18	C9	R1	6.8703647195834
18	C24	R1	7.33091687811462
18	C6	R1	7.08746284125034
18	C21	R1	7.53138146051631
18	C19	R1	7.64385618977472
18	C1	R1	7.28540221886225
18	C22	R1	7.52356195605701
18	C4	R1	7
18	C13	R1	7.21916852046216
18	C18	R1	7.4093909361377
18	C15	R1	7.01122725542325
18	C11	R1	7.43462822763672
18	C16	R1	6.84549005094437
18	C20	R1	6.83289001416474
18	C7	R1	7.10852445677817
19	C17	R1	7.07681559705083
19	C12	R1	7.5077946401987
19	C10	R1	7.45121111183233
19	C3	R1	7.29462074889163
19	C14	R1	7.33985000288462
19	C5	R1	7.27612440527424
19	C9	R1	6.94251450533924
19	C24	R1	7.39231742277876
19	C6	R1	7.22881869049588
19	C21	R1	7.18982455888002
19	C19	R1	6.74146698640115
19	C1	R1	7.20945336562895
19	C22	R1	7.13955135239879
19	C13	R1	7.22881869049588
19	C18	R1	7.49984588708321
19	C15	R1	7.58496250072116
19	C16	R1	7.23840473932508
19	C8	R1	7.2667865406949
19	C20	R1	7.40087943628218
19	C7	R1	7.04439411935845
20	C23	R1	7.34872815423108
20	C17	R1	7.34872815423108
20	C12	R1	7.03342300153745
20	C10	R1	7.38370429247405
20	C3	R1	7.4262647547021
20	C14	R1	7.02236781302845
20	C5	R1	7.56224242422107
20	C9	R1	7.02236781302845
20	C24	R1	7.18982455888002
20	C21	R1	7.467605550083
20	C19	R1	7.23840473932508
20	C1	R1	7.12928301694497
20	C22	R1	7.19967234483636
20	C4	R1	7.29462074889163
20	C13	R1	7.4093909361377
20	C18	R1	7.10852445677817
20	C15	R1	7.07681559705083
20	C11	R1	7.16992500144231
20	C8	R1	7.14974711950468
20	C20	R1	7.45121111183233
20	C7	R1	7.20945336562895
21	C17	R1	7.29462074889163
21	C12	R1	7.19967234483636
21	C10	R1	7.22881869049588
21	C3	R1	6.89481776330794
21	C14	R1	7.33985000288462
21	C5	R1	6.90689059560852
21	C9	R1	7.11894107272351
21	C24	R1	7.24792751344359
21	C6	R1	7.17990909001493
21	C19	R1	7
21	C1	R1	7.03342300153745
21	C22	R1	7.13955135239879
21	C4	R1	6.91886323727459
21	C13	R1	7.43462822763672
21	C18	R1	7.44294349584873
21	C15	R1	7.40087943628218
21	C11	R1	6.88264304936184
21	C16	R1	7.40087943628218
21	C8	R1	7.52356195605701
21	C20	R1	7.2667865406949
22	C23	R1	7.45121111183233
22	C17	R1	6.93073733756289
22	C12	R1	7.18982455888002
22	C10	R1	7.14974711950468
22	C3	R1	7.33091687811462
22	C14	R1	6.84549005094437
22	C5	R1	7.31288295528436
22	C9	R1	7.04439411935845
22	C24	R1	7.25738784269265
22	C6	R1	7.33091687811462
22	C19	R1	7.21916852046216
22	C1	R1	7.20945336562895
22	C22	R1	7.2667865406949
22	C4	R1	7.48381577726426
22	C13	R1	7.19967234483636
22	C15	R1	7.10852445677817
22	C11	R1	7.40087943628218
22	C16	R1	6.8703647195834
22	C8	R1	6.97727992349992
22	C20	R1	7.21916852046216
22	C7	R1	7.45121111183233
23	C23	R1	7.31288295528436
23	C17	R1	7.45121111183233
23	C12	R1	7.24792751344359
23	C10	R1	7.16992500144231
23	C3	R1	7.4178525148859
23	C14	R1	7.27612440527424
23	C5	R1	7.17990909001493
23	C9	R1	7.2667865406949
23	C24	R1	7.32192809488736
23	C6	R1	7.4178525148859
23	C21	R1	7.08746284125034
23	C19	R1	7.20945336562895
23	C22	R1	7.40087943628218
23	C4	R1	7.20945336562895
23	C13	R1	7.38370429247405
23	C18	R1	7.03342300153745
23	C15	R1	7.24792751344359
23	C11	R1	7.4178525148859
23	C16	R1	7.38370429247405
23	C8	R1	7.61470984411521
23	C20	R1	7.32192809488736
24	C23	R1	7.14974711950468
24	C17	R1	7.31288295528436
24	C12	R1	7.03342300153745
24	C3	R1	7.33985000288462
24	C14	R1	7.05528243550119
24	C5	R1	7.5077946401987
24	C9	R1	7.4178525148859
24	C6	R1	7.28540221886225
24	C19	R1	7.25738784269265
24	C1	R1	7.16992500144231
24	C22	R1	7.2667865406949
24	C4	R1	7.39231742277876
24	C13	R1	7.21916852046216
24	C18	R1	7.37503943134692
24	C15	R1	6.90689059560852
24	C16	R1	7.09803208296053
24	C8	R1	7.2667865406949
24	C20	R1	7.49185309632967
24	C7	R1	7.09803208296053
25	C23	R1	7.4757334309664
25	C17	R1	7.71424551766612
25	C12	R1	7.28540221886225
25	C10	R1	7.48381577726426
25	C3	R1	7.19967234483636
25	C14	R1	7.25738784269265
25	C5	R1	7.4262647547021
25	C9	R1	7.10852445677817
25	C24	R1	6.98868468677217
25	C6	R1	7.32192809488736
25	C19	R1	7.01122725542325
25	C1	R1	7.07681559705083
25	C22	R1	7.06608919045777
25	C4	R1	7.2667865406949
25	C13	R1	7.18982455888002
25	C15	R1	7.29462074889163
25	C11	R1	7.04439411935845
25	C16	R1	7.33985000288462
25	C8	R1	7.22881869049588
25	C20	R1	7.33091687811462
25	C7	R1	7.28540221886225
26	C23	R1	7.467605550083
26	C17	R1	7.01122725542325
26	C12	R1	7.53915881110803
26	C10	R1	7.36632221424582
26	C3	R1	7.07681559705083
26	C14	R1	7.16992500144231
26	C5	R1	6.84549005094437
26	C9	R1	7.33985000288462
26	C24	R1	7.22881869049588
26	C6	R1	7.45121111183233
26	C21	R1	6.98868468677217
26	C1	R1	7.4093909361377
26	C22	R1	7.18982455888002
26	C4	R1	7.15987133677839
26	C18	R1	7.32192809488736
26	C15	R1	7.43462822763672
26	C11	R1	7.12928301694497
26	C16	R1	7.10852445677817
26	C20	R1	7.18982455888002
26	C7	R1	7.09803208296053
27	C23	R1	7.33091687811462
27	C17	R1	7.13955135239879
27	C12	R1	7.45121111183233
27	C10	R1	7.40087943628218
27	C3	R1	7.3037807481771
27	C14	R1	7.28540221886225
27	C5	R1	7.33985000288462
27	C9	R1	7.06608919045777
27	C24	R1	7.16992500144231
27	C6	R1	7.28540221886225
27	C19	R1	7.28540221886225
27	C1	R1	7.21916852046216
27	C22	R1	7.07681559705083
27	C4	R1	7.34872815423108
27	C13	R1	6.8703647195834
27	C18	R1	7.45121111183233
27	C15	R1	7.18982455888002
27	C11	R1	7.16992500144231
27	C16	R1	7.45121111183233
27	C20	R1	7.15987133677839
27	C7	R1	7.03342300153745
28	C23	R1	7.5077946401987
28	C17	R1	7.31288295528436
28	C12	R1	7.2667865406949
28	C10	R1	7.15987133677839
28	C3	R1	6.89481776330794
28	C5	R1	7.19967234483636
28	C9	R1	7.19967234483636
28	C24	R1	7.22881869049588
28	C6	R1	7.6724253419715
28	C19	R1	7.24792751344359
28	C1	R1	7.02236781302845
28	C22	R1	7.22881869049588
28	C4	R1	6.98868468677217
28	C13	R1	7.39231742277876
28	C18	R1	7.4178525148859
28	C11	R1	7.21916852046216
28	C8	R1	7.01122725542325
28	C20	R1	7.11894107272351
28	C7	R1	7.49984588708321
29	C23	R1	7.4262647547021
29	C17	R1	7.3037807481771
29	C12	R1	6.96578428466209
29	C10	R1	7.22881869049588
29	C3	R1	7.07681559705083
29	C14	R1	7.55458885167764
29	C5	R1	7.49984588708321
29	C9	R1	7.20945336562895
29	C6	R1	7.33091687811462
29	C21	R1	7.03342300153745
29	C19	R1	7.39231742277876
29	C1	R1	7.14974711950468
29	C22	R1	7.51569983828404
29	C4	R1	7.16992500144231
29	C13	R1	7.03342300153745
29	C18	R1	7.3037807481771
29	C15	R1	7.32192809488736
29	C11	R1	7.44294349584873
29	C16	R1	7.17990909001493
29	C8	R1	7.10852445677817
29	C20	R1	7.19967234483636
29	C7	R1	7.44294349584873
30	C23	R1	7.4757334309664
30	C17	R1	7.24792751344359
30	C12	R1	7.12928301694497
30	C10	R1	7.36632221424582
30	C3	R1	7.13955135239879
30	C5	R1	7.29462074889163
30	C9	R1	7.53915881110803
30	C24	R1	7.44294349584873
30	C6	R1	7.19967234483636
30	C21	R1	7.33091687811462
30	C19	R1	7.35755200461808
30	C22	R1	6.91886323727459
30	C4	R1	7.63662462054365
30	C13	R1	7.40087943628218
30	C18	R1	7.22881869049588
30	C15	R1	7.27612440527424
30	C11	R1	7.13955135239879
30	C16	R1	6.93073733756289
30	C20	R1	7.21916852046216
30	C7	R1	7.22881869049588
31	C23	R1	7.13955135239879
31	C17	R1	7.36632221424582
31	C12	R1	7.4093909361377
31	C10	R1	7.29462074889163
31	C14	R1	7.03342300153745
31	C5	R1	7.28540221886225
31	C24	R1	7.4093909361377
31	C6	R1	7.32192809488736
31	C21	R1	7.33985000288462
31	C19	R1	7.27612440527424
31	C1	R1	7.4178525148859
31	C4	R1	7.36632221424582
31	C13	R1	7.34872815423108
31	C18	R1	7.13955135239879
31	C15	R1	6.93073733756289
31	C11	R1	7.2667865406949
31	C16	R1	7.38370429247405
31	C8	R1	7.66533591718518
31	C20	R1	7.04439411935845
31	C7	R1	7.27612440527424
32	C23	R1	7.04439411935845
32	C17	R1	7.24792751344359
32	C12	R1	7.27612440527424
32	C3	R1	7.4594316186373
32	C14	R1	7.15987133677839
32	C5	R1	7.56224242422107
32	C9	R1	7.15987133677839
32	C6	R1	6.78135971352466
32	C21	R1	6.94251450533924
32	C19	R1	7.14974711950468
32	C22	R1	7.53138146051631
32	C4	R1	7.7279204545632
32	C13	R1	7.5077946401987
32	C18	R1	6.88264304936184
32	C15	R1	7
32	C11	R1	7.02236781302845
32	C16	R1	7.37503943134692
32	C8	R1	7.49185309632967
32	C20	R1	7.07681559705083
32	C7	R1	6.93073733756289
33	C23	R1	7.5077946401987
33	C17	R1	7.29462074889163
33	C12	R1	7.36632221424582
33	C10	R1	7.24792751344359
33	C14	R1	7.20945336562895
33	C5	R1	7.43462822763672
33	C9	R1	7.19967234483636
33	C24	R1	7.16992500144231
33	C6	R1	7.23840473932508
33	C21	R1	7.03342300153745
33	C22	R1	7.3037807481771
33	C4	R1	7.09803208296053
33	C13	R1	7.32192809488736
33	C18	R1	7.27612440527424
33	C15	R1	7.33091687811462
33	C16	R1	7.33985000288462
33	C8	R1	6.95419631038687
33	C7	R1	7.19967234483636
34	C23	R1	7.4757334309664
34	C17	R1	7.61470984411521
34	C12	R1	7.44294349584873
34	C10	R1	7.01122725542325
34	C3	R1	7.45121111183233
34	C14	R1	7.22881869049588
34	C5	R1	7.467605550083
34	C9	R1	7.3037807481771
34	C24	R1	7.45121111183233
34	C6	R1	7.49185309632967
34	C21	R1	7.3037807481771
34	C1	R1	7.16992500144231
34	C22	R1	7.08746284125034
34	C4	R1	7.62205181945638
34	C13	R1	7.52356195605701
34	C18	R1	7.4093909361377
34	C15	R1	6.88264304936184
34	C11	R1	6.8703647195834
34	C16	R1	6.88264304936184
34	C8	R1	7.28540221886225
34	C20	R1	7.16992500144231
34	C7	R1	7.02236781302845
35	C23	R1	7.35755200461808
35	C12	R1	7.33985000288462
35	C10	R1	7.20945336562895
35	C3	R1	7.25738784269265
35	C14	R1	7.35755200461808
35	C5	R1	7.48381577726426
35	C9	R1	7.04439411935845
35	C6	R1	7.36632221424582
35	C21	R1	6.82017896241519
35	C19	R1	7.19967234483636
35	C22	R1	7.24792751344359
35	C4	R1	7.59991284218713
35	C13	R1	7.28540221886225
35	C18	R1	7.17990909001493
35	C15	R1	7.24792751344359
35	C16	R1	7.17990909001493
35	C8	R1	7.08746284125034
35	C20	R1	7.4757334309664
35	C7	R1	7.38370429247405
36	C23	R1	7.19967234483636
36	C17	R1	7.34872815423108
36	C12	R1	7.19967234483636
36	C10	R1	7.45121111183233
36	C3	R1	7.33985000288462
36	C14	R1	7.48381577726426
36	C5	R1	7.14974711950468
36	C9	R1	7.20945336562895
36	C24	R1	7.24792751344359
36	C6	R1	7.01122725542325
36	C19	R1	7.09803208296053
36	C1	R1	7.2667865406949
36	C22	R1	7.32192809488736
36	C4	R1	7.28540221886225
36	C13	R1	7.14974711950468
36	C18	R1	6.8703647195834
36	C15	R1	7.467605550083
36	C11	R1	7.4093909361377
36	C16	R1	7.16992500144231
36	C8	R1	7.48381577726426
36	C20	R1	6.96578428466209
36	C7	R1	6.8073549220576
37	C23	R1	7.28540221886225
37	C17	R1	7.13955135239879
37	C10	R1	7.31288295528436
37	C3	R1	7.49185309632967
37	C14	R1	6.98868468677217
37	C5	R1	7.17990909001493
37	C9	R1	7.34872815423108
37	C6	R1	7.36632221424582
37	C19	R1	7.02236781302845
37	C1	R1	7.5077946401987
37	C22	R1	7.54689445988764
37	C4	R1	7.43462822763672
37	C13	R1	7.56985560833095
37	C18	R1	6.93073733756289
37	C15	R1	7.28540221886225
37	C11	R1	7.28540221886225
37	C16	R1	7.20945336562895
37	C8	R1	7.25738784269265
37	C20	R1	7.11894107272351
37	C7	R1	7.4093909361377
38	C23	R1	7.44294349584873
38	C12	R1	7.78135971352466
38	C10	R1	7.45121111183233
38	C14	R1	7.12928301694497
38	C5	R1	6.89481776330794
38	C24	R1	7.10852445677817
38	C6	R1	7.07681559705083
38	C21	R1	7
38	C1	R1	7.51569983828404
38	C22	R1	7.4594316186373
38	C4	R1	7.04439411935845
38	C13	R1	7.56985560833095
38	C15	R1	6.94251450533924
38	C11	R1	7.33091687811462
38	C16	R1	7.21916852046216
38	C20	R1	6.74146698640115
39	C17	R1	7.27612440527424
39	C12	R1	7.09803208296053
39	C10	R1	7.03342300153745
39	C3	R1	7.43462822763672
39	C14	R1	7.07681559705083
39	C5	R1	7.33985000288462
39	C9	R1	7.52356195605701
39	C24	R1	7.20945336562895
39	C6	R1	7.16992500144231
39	C21	R1	7.23840473932508
39	C19	R1	6.93073733756289
39	C1	R1	7.49185309632967
39	C4	R1	7.70735913208088
39	C13	R1	7.12928301694497
39	C18	R1	6.84549005094437
39	C15	R1	7.23840473932508
39	C11	R1	7.17990909001493
39	C16	R1	6.8703647195834
39	C8	R1	7.31288295528436
39	C20	R1	7.2667865406949
39	C7	R1	7
40	C23	R1	7.53138146051631
40	C17	R1	7.66533591718518
40	C12	R1	6.91886323727459
40	C10	R1	7.3037807481771
40	C3	R1	7.28540221886225
40	C14	R1	7.27612440527424
40	C5	R1	6.97727992349992
40	C9	R1	7.4594316186373
40	C24	R1	7.16992500144231
40	C6	R1	7.06608919045777
40	C21	R1	7.2667865406949
40	C19	R1	7.29462074889163
40	C1	R1	7.49984588708321
40	C22	R1	7.06608919045777
40	C13	R1	6.94251450533924
40	C18	R1	7.01122725542325
40	C15	R1	6.95419631038687
40	C16	R1	7.03342300153745
40	C8	R1	7.23840473932508
40	C20	R1	7.4757334309664
40	C7	R1	7.29462074889163
41	C23	R1	7.29462074889163
41	C17	R1	7.16992500144231
41	C12	R1	7.27612440527424
41	C3	R1	7.19967234483636
41	C14	R1	6.98868468677217
41	C5	R1	6.83289001416474
41	C9	R1	7.45121111183233
41	C24	R1	7.15987133677839
41	C21	R1	7.43462822763672
41	C19	R1	7.02236781302845
41	C1	R1	7.12928301694497
41	C22	R1	6.84549005094437
41	C4	R1	7.29462074889163
41	C13	R1	7.20945336562895
41	C18	R1	6.74146698640115
41	C15	R1	6.82017896241519
41	C11	R1	7.29462074889163
41	C8	R1	7.4594316186373
41	C20	R1	7.20945336562895
41	C7	R1	7.44294349584873
42	C23	R1	7.20945336562895
42	C17	R1	7.4594316186373
42	C12	R1	7.21916852046216
42	C10	R1	7.38370429247405
42	C3	R1	7.11894107272351
42	C14	R1	7.2667865406949
42	C5	R1	7.70043971814109
42	C9	R1	7.20945336562895
42	C24	R1	6.97727992349992
42	C6	R1	7.33091687811462
42	C21	R1	7.23840473932508
42	C19	R1	6.83289001416474
42	C1	R1	7
42	C22	R1	7.18982455888002
42	C4	R1	7.53138146051631
42	C13	R1	7.56985560833095
42	C18	R1	7.34872815423108
42	C15	R1	7.60733031374961
42	C11	R1	7.08746284125034
42	C16	R1	7.4757334309664
42	C8	R1	7.21916852046216
42	C20	R1	7.4757334309664
42	C7	R1	6.79441586635011
43	C23	R1	7
43	C12	R1	6.95419631038687
43	C10	R1	7.2667865406949
43	C3	R1	7.40087943628218
43	C14	R1	7.2667865406949
43	C5	R1	7.23840473932508
43	C9	R1	7.25738784269265
43	C24	R1	7.31288295528436
43	C6	R1	7.22881869049588
43	C21	R1	7.08746284125034
43	C19	R1	7.56224242422107
43	C1	R1	7.02236781302845
43	C22	R1	7.2667865406949
43	C4	R1	7.10852445677817
43	C13	R1	7.24792751344359
43	C18	R1	7.53915881110803
43	C15	R1	7.17990909001493
43	C11	R1	7.12928301694497
43	C8	R1	7.38370429247405
43	C20	R1	7.12928301694497
44	C23	R1	7.06608919045777
44	C17	R1	7.37503943134692
44	C12	R1	7.29462074889163
44	C10	R1	7.4757334309664
44	C14	R1	7.55458885167764
44	C5	R1	7.5077946401987
44	C9	R1	7.06608919045777
44	C24	R1	7.2667865406949
44	C6	R1	7.39231742277876
44	C21	R1	7.31288295528436
44	C19	R1	7.28540221886225
44	C1	R1	7.19967234483636
44	C22	R1	7.29462074889163
44	C4	R1	6.79441586635011
44	C13	R1	7.06608919045777
44	C18	R1	7.2667865406949
44	C11	R1	7.2667865406949
44	C20	R1	7.25738784269265
44	C7	R1	7.09803208296053
45	C23	R1	7.14974711950468
45	C17	R1	7.2667865406949
45	C12	R1	7.36632221424582
45	C10	R1	7.4093909361377
45	C3	R1	7.34872815423108
45	C14	R1	6.88264304936184
45	C9	R1	7.15987133677839
45	C24	R1	7.05528243550119
45	C6	R1	7.15987133677839
45	C21	R1	7.33091687811462
45	C19	R1	7.49984588708321
45	C1	R1	7.18982455888002
45	C22	R1	7.23840473932508
45	C4	R1	7.3037807481771
45	C13	R1	7.29462074889163
45	C18	R1	7.3037807481771
45	C15	R1	7.25738784269265
45	C11	R1	7.20945336562895
45	C16	R1	7.44294349584873
45	C8	R1	7.34872815423108
45	C20	R1	7.37503943134692
45	C7	R1	7.07681559705083
46	C23	R1	7.54689445988764
46	C17	R1	7.20945336562895
46	C12	R1	7.63662462054365
46	C3	R1	7.19967234483636
46	C14	R1	7.4262647547021
46	C5	R1	7.467605550083
46	C9	R1	7.22881869049588
46	C24	R1	7.22881869049588
46	C6	R1	7.4178525148859
46	C21	R1	7.20945336562895
46	C19	R1	7.31288295528436
46	C1	R1	7.4093909361377
46	C22	R1	7.06608919045777
46	C4	R1	7.3037807481771
46	C13	R1	7.5077946401987
46	C15	R1	7.38370429247405
46	C11	R1	7.12928301694497
46	C16	R1	7.36632221424582
46	C8	R1	7.31288295528436
46	C20	R1	7.49984588708321
46	C7	R1	7.2667865406949
47	C23	R1	7.51569983828404
47	C17	R1	7.20945336562895
47	C12	R1	7.09803208296053
47	C10	R1	7.15987133677839
47	C3	R1	7.53138146051631
47	C14	R1	7.14974711950468
47	C5	R1	7.18982455888002
47	C9	R1	7.39231742277876
47	C24	R1	7.09803208296053
47	C6	R1	7.15987133677839
47	C21	R1	7.18982455888002
47	C19	R1	7.10852445677817
47	C1	R1	7.56985560833095
47	C22	R1	7.15987133677839
47	C4	R1	7.35755200461808
47	C13	R1	7.12928301694497
47	C18	R1	7.07681559705083
47	C15	R1	7.21916852046216
47	C11	R1	7.21916852046216
47	C16	R1	7.35755200461808
47	C8	R1	6.98868468677217
47	C20	R1	7.49984588708321
47	C7	R1	7.2667865406949
48	C23	R1	7.05528243550119
48	C17	R1	7.23840473932508
48	C12	R1	7.44294349584873
48	C10	R1	7.09803208296053
48	C3	R1	7.35755200461808
48	C14	R1	7.10852445677817
48	C5	R1	7.24792751344359
48	C9	R1	7.48381577726426
48	C24	R1	7.28540221886225
48	C6	R1	7.40087943628218
48	C21	R1	7.05528243550119
48	C19	R1	7.4093909361377
48	C1	R1	7.31288295528436
48	C22	R1	7.22881869049588
48	C4	R1	7.4594316186373
48	C13	R1	7.37503943134692
48	C18	R1	7.3037807481771
48	C15	R1	7.20945336562895
48	C11	R1	7.13955135239879
48	C16	R1	7.25738784269265
48	C8	R1	7.29462074889163
48	C20	R1	7.34872815423108
48	C7	R1	7.60733031374961
49	C23	R1	7.28540221886225
49	C17	R1	7.52356195605701
49	C12	R1	7.05528243550119
49	C10	R1	7.15987133677839
49	C3	R1	7.29462074889163
49	C14	R1	7.4262647547021
49	C5	R1	7.3037807481771
49	C9	R1	7.18982455888002
49	C24	R1	7.19967234483636
49	C6	R1	7.27612440527424
49	C21	R1	7.21916852046216
49	C19	R1	7.59991284218713
49	C1	R1	7.52356195605701
49	C22	R1	7.52356195605701
49	C4	R1	7.43462822763672
49	C13	R1	7.28540221886225
49	C18	R1	7.02236781302845
49	C11	R1	7.20945336562895
49	C8	R1	7.14974711950468
49	C20	R1	7.24792751344359
49	C7	R1	7.05528243550119
50	C23	R1	7.38370429247405
50	C17	R1	7.05528243550119
50	C12	R1	7.21916852046216
50	C10	R1	7.36632221424582
50	C3	R1	7.23840473932508
50	C14	R1	7.32192809488736
50	C5	R1	7.60733031374961
50	C9	R1	7.03342300153745
50	C24	R1	7.11894107272351
50	C6	R1	7.4757334309664
50	C21	R1	7.09803208296053
50	C19	R1	7.11894107272351
50	C22	R1	6.83289001416474
50	C4	R1	7.01122725542325
50	C13	R1	7.17990909001493
50	C18	R1	7.16992500144231
50	C15	R1	7.06608919045777
50	C16	R1	7.22881869049588
50	C8	R1	7.36632221424582
50	C20	R1	7.22881869049588
50	C7	R1	7.13955135239879
51	C23	R1	7.04439411935845
51	C17	R1	7.25738784269265
51	C12	R1	7.22881869049588
51	C10	R1	7.13955135239879
51	C3	R1	7.08746284125034
51	C14	R1	7.14974711950468
51	C5	R1	7.467605550083
51	C9	R1	7.19967234483636
51	C24	R1	7.16992500144231
51	C6	R1	7.18982455888002
51	C21	R1	7.31288295528436
51	C19	R1	7.22881869049588
51	C1	R1	7.20945336562895
51	C22	R1	7.4093909361377
51	C13	R1	7.54689445988764
51	C18	R1	7.2667865406949
51	C15	R1	7.03342300153745
51	C16	R1	7.31288295528436
51	C8	R1	7.29462074889163
51	C20	R1	7.4178525148859
51	C7	R1	7.23840473932508
52	C23	R1	7.40087943628218
52	C17	R1	7.04439411935845
52	C12	R1	7.12928301694497
52	C10	R1	7.5077946401987
52	C3	R1	7.06608919045777
52	C14	R1	7.14974711950468
52	C5	R1	7.17990909001493
52	C9	R1	7.3037807481771
52	C24	R1	7.73470962022584
52	C6	R1	7.4093909361377
52	C21	R1	7.22881869049588
52	C19	R1	7.23840473932508
52	C1	R1	7.4093909361377
52	C22	R1	7.20945336562895
52	C4	R1	7.39231742277876
52	C13	R1	6.8073549220576
52	C15	R1	7.43462822763672
52	C11	R1	7.14974711950468
52	C16	R1	7.11894107272351
52	C8	R1	7.03342300153745
52	C20	R1	7.4757334309664
52	C7	R1	7.33091687811462
53	C23	R1	7.3037807481771
53	C17	R1	7
53	C12	R1	7.31288295528436
53	C10	R1	7.28540221886225
53	C3	R1	6.94251450533924
53	C14	R1	7.18982455888002
53	C5	R1	7.2667865406949
53	C9	R1	7.24792751344359
53	C6	R1	7.45121111183233
53	C21	R1	7.19967234483636
53	C19	R1	7.31288295528436
53	C1	R1	6.78135971352466
53	C4	R1	7.4594316186373
53	C13	R1	7.33091687811462
53	C18	R1	7.35755200461808
53	C11	R1	7.05528243550119
53	C16	R1	7.03342300153745
53	C8	R1	7.09803208296053
53	C20	R1	7.22881869049588
53	C7	R1	7.27612440527424
54	C23	R1	7.62935662007961
54	C17	R1	7.16992500144231
54	C12	R1	7.43462822763672
54	C10	R1	7.56224242422107
54	C3	R1	7.33091687811462
54	C14	R1	7.70735913208088
54	C5	R1	7.4178525148859
54	C9	R1	7.35755200461808
54	C21	R1	6.98868468677217
54	C19	R1	7.33985000288462
54	C1	R1	7.37503943134692
54	C22	R1	7.27612440527424
54	C4	R1	7.24792751344359
54	C13	R1	7.09803208296053
54	C18	R1	7.21916852046216
54	C15	R1	7.43462822763672
54	C11	R1	7.37503943134692
54	C16	R1	6.91886323727459
54	C8	R1	7.12928301694497
54	C20	R1	7.08746284125034
54	C7	R1	7.17990909001493
55	C23	R1	7.39231742277876
55	C17	R1	7.33985000288462
55	C12	R1	7.34872815423108
55	C10	R1	7.33985000288462
55	C3	R1	7.4262647547021
55	C14	R1	7.3037807481771
55	C5	R1	7.48381577726426
55	C9	R1	7.45121111183233
55	C24	R1	6.97727992349992
55	C6	R1	7.18982455888002
55	C21	R1	7.4262647547021
55	C19	R1	7.24792751344359
55	C1	R1	7.29462074889163
55	C22	R1	7.48381577726426
55	C4	R1	6.96578428466209
55	C18	R1	7.23840473932508
55	C15	R1	7.4093909361377
55	C11	R1	6.74146698640115
55	C16	R1	7.19967234483636
55	C20	R1	7.34872815423108
55	C7	R1	7
56	C23	R1	7.34872815423108
56	C17	R1	7.23840473932508
56	C12	R1	7.36632221424582
56	C10	R1	7.14974711950468
56	C3	R1	7.35755200461808
56	C14	R1	7.19967234483636
56	C5	R1	7.21916852046216
56	C9	R1	7.11894107272351
56	C24	R1	7.4178525148859
56	C21	R1	7.4093909361377
56	C19	R1	7.11894107272351
56	C22	R1	7.01122725542325
56	C4	R1	7.4262647547021
56	C13	R1	7.39231742277876
56	C18	R1	7.20945336562895
56	C15	R1	7.2667865406949
56	C11	R1	6.95419631038687
56	C16	R1	7.20945336562895
56	C8	R1	7.04439411935845
56	C20	R1	7.3037807481771
56	C7	R1	7.09803208296053
57	C23	R1	7.21916852046216
57	C17	R1	7.23840473932508
57	C12	R1	7.15987133677839
57	C3	R1	7.33091687811462
57	C14	R1	7.28540221886225
57	C5	R1	7.16992500144231
57	C9	R1	7.39231742277876
57	C24	R1	7.4093909361377
57	C6	R1	7.20945336562895
57	C21	R1	7.43462822763672
57	C22	R1	7.60733031374961
57	C4	R1	7.31288295528436
57	C13	R1	7.33985000288462
57	C18	R1	7.36632221424582
57	C15	R1	7.21916852046216
57	C16	R1	7.4594316186373
57	C8	R1	7.33091687811462
57	C20	R1	7.58496250072116
57	C7	R1	7.22881869049588
58	C23	R1	7.467605550083
58	C17	R1	7.12928301694497
58	C10	R1	7.32192809488736
58	C3	R1	7.65105169117893
58	C5	R1	7.28540221886225
58	C9	R1	7.7279204545632
58	C6	R1	6.93073733756289
58	C21	R1	7.25738784269265
58	C19	R1	7.35755200461808
58	C1	R1	7.21916852046216
58	C4	R1	7.08746284125034
58	C13	R1	7.21916852046216
58	C18	R1	6.89481776330794
58	C15	R1	7.05528243550119
58	C11	R1	7.24792751344359
58	C16	R1	7.19967234483636
58	C8	R1	7.4262647547021
58	C20	R1	7.53138146051631
58	C7	R1	7.29462074889163
59	C17	R1	7.32192809488736
59	C12	R1	7.4178525148859
59	C10	R1	7.18982455888002
59	C3	R1	7.04439411935845
59	C14	R1	7.21916852046216
59	C5	R1	7.33985000288462
59	C9	R1	7.02236781302845
59	C24	R1	7.33091687811462
59	C6	R1	7.02236781302845
59	C21	R1	6.89481776330794
59	C19	R1	7.38370429247405
59	C22	R1	6.91886323727459
59	C4	R1	7.01122725542325
59	C18	R1	7.33091687811462
59	C15	R1	7.45121111183233
59	C11	R1	6.96578428466209
59	C16	R1	7.02236781302845
59	C8	R1	7.48381577726426
59	C20	R1	7.19967234483636
60	C17	R1	6.97727992349992
60	C12	R1	7.28540221886225
60	C10	R1	6.75488750216347
60	C3	R1	6.91886323727459
60	C14	R1	7.25738784269265
60	C5	R1	7.38370429247405
60	C9	R1	7.15987133677839
60	C24	R1	7.12928301694497
60	C6	R1	7.06608919045777
60	C21	R1	7.02236781302845
60	C19	R1	7.65105169117893
60	C1	R1	7.25738784269265
60	C22	R1	6.84549005094437
60	C13	R1	7.23840473932508
60	C18	R1	7.19967234483636
60	C15	R1	7.10852445677817
60	C11	R1	7.19967234483636
60	C8	R1	7.09803208296053
60	C20	R1	7.20945336562895
60	C7	R1	7.18982455888002
61	C23	R1	7.18982455888002
61	C17	R1	7.19967234483636
61	C10	R1	6.96578428466209
61	C3	R1	7.39231742277876
61	C14	R1	7.12928301694497
61	C5	R1	7.3037807481771
61	C9	R1	7.3037807481771
61	C24	R1	6.89481776330794
61	C6	R1	7.12928301694497
61	C21	R1	7.09803208296053
61	C19	R1	7.23840473932508
61	C1	R1	6.93073733756289
61	C22	R1	7.21916852046216
61	C13	R1	7.18982455888002
61	C18	R1	7.24792751344359
61	C15	R1	7.35755200461808
61	C11	R1	7.10852445677817
61	C16	R1	7.12928301694497
61	C8	R1	7.18982455888002
61	C20	R1	7.34872815423108
61	C7	R1	7.12928301694497
62	C23	R1	7.55458885167764
62	C12	R1	7.38370429247405
62	C10	R1	7.09803208296053
62	C3	R1	7.36632221424582
62	C14	R1	7.24792751344359
62	C5	R1	7.37503943134692
62	C9	R1	7.34872815423108
62	C24	R1	7.16992500144231
62	C6	R1	7.16992500144231
62	C21	R1	7.16992500144231
62	C19	R1	7.23840473932508
62	C1	R1	7.16992500144231
62	C22	R1	6.8703647195834
62	C4	R1	7.38370429247405
62	C13	R1	7.31288295528436
62	C18	R1	7.15987133677839
62	C15	R1	7.10852445677817
62	C11	R1	6.96578428466209
62	C16	R1	7.12928301694497
62	C8	R1	7.07681559705083
62	C20	R1	7.22881869049588
62	C7	R1	7.4178525148859
63	C23	R1	7.02236781302845
63	C17	R1	6.96578428466209
63	C12	R1	7.20945336562895
63	C10	R1	7.4594316186373
63	C3	R1	7.39231742277876
63	C14	R1	7.27612440527424
63	C5	R1	6.89481776330794
63	C24	R1	7.44294349584873
63	C6	R1	7.32192809488736
63	C21	R1	7.07681559705083
63	C19	R1	7.467605550083
63	C1	R1	7.33985000288462
63	C22	R1	7.29462074889163
63	C4	R1	7.33091687811462
63	C13	R1	7.13955135239879
63	C18	R1	7.02236781302845
63	C15	R1	7.24792751344359
63	C11	R1	7.17990909001493
63	C16	R1	7.52356195605701
63	C8	R1	7.09803208296053
63	C20	R1	7.34872815423108
63	C7	R1	7.33091687811462
64	C23	R1	7.38370429247405
64	C17	R1	7.43462822763672
64	C12	R1	7.48381577726426
64	C3	R1	7.33985000288462
64	C14	R1	7.57742882803575
64	C5	R1	7.39231742277876
64	C9	R1	7.39231742277876
64	C24	R1	7.17990909001493
64	C6	R1	7.48381577726426
64	C21	R1	7.03342300153745
64	C19	R1	7.39231742277876
64	C22	R1	7.05528243550119
64	C4	R1	7.06608919045777
64	C13	R1	7.23840473932508
64	C18	R1	6.93073733756289
64	C15	R1	7.24792751344359
64	C11	R1	7.2667865406949
64	C16	R1	6.8703647195834
64	C8	R1	7.34872815423108
64	C20	R1	7.22881869049588
64	C7	R1	7.24792751344359
65	C23	R1	7.38370429247405
65	C17	R1	7.21916852046216
65	C12	R1	7.48381577726426
65	C10	R1	7.27612440527424
65	C3	R1	7.21916852046216
65	C14	R1	7.52356195605701
65	C9	R1	6.95419631038687
65	C24	R1	7.06608919045777
65	C21	R1	7.23840473932508
65	C19	R1	7.33985000288462
65	C22	R1	7.2667865406949
65	C4	R1	6.94251450533924
65	C13	R1	7.13955135239879
65	C18	R1	6.98868468677217
65	C15	R1	7.20945336562895
65	C11	R1	7.25738784269265
65	C16	R1	6.95419631038687
65	C8	R1	6.96578428466209
65	C20	R1	7.29462074889163
65	C7	R1	7.33985000288462
66	C23	R1	7.21916852046216
66	C17	R1	7.31288295528436
66	C10	R1	7.25738784269265
66	C5	R1	7.14974711950468
66	C9	R1	7.21916852046216
66	C24	R1	7.39231742277876
66	C6	R1	7.53915881110803
66	C19	R1	7.56224242422107
66	C1	R1	7.35755200461808
66	C22	R1	7.35755200461808
66	C4	R1	7.27612440527424
66	C13	R1	7.31288295528436
66	C18	R1	7.18982455888002
66	C15	R1	7.27612440527424
66	C11	R1	7.14974711950468
66	C16	R1	7.21916852046216
66	C8	R1	7.49185309632967
66	C20	R1	7.40087943628218
66	C7	R1	7
67	C23	R1	7.37503943134692
67	C12	R1	7.07681559705083
67	C10	R1	6.98868468677217
67	C5	R1	7.18982455888002
67	C9	R1	7.12928301694497
67	C24	R1	7.4178525148859
67	C6	R1	7.22881869049588
67	C21	R1	7.2667865406949
67	C19	R1	7.31288295528436
67	C1	R1	7.55458885167764
67	C22	R1	7.31288295528436
67	C4	R1	7.07681559705083
67	C13	R1	7.62205181945638
67	C15	R1	7.28540221886225
67	C11	R1	7.31288295528436
67	C16	R1	6.8703647195834
67	C8	R1	7.4262647547021
67	C20	R1	6.98868468677217
67	C7	R1	7.24792751344359
68	C23	R1	7.29462074889163
68	C17	R1	7.08746284125034
68	C12	R1	7.06608919045777
68	C10	R1	7.08746284125034
68	C3	R1	7.49984588708321
68	C14	R1	7.70735913208088
68	C5	R1	7.20945336562895
68	C9	R1	7.4178525148859
68	C21	R1	7.3037807481771
68	C19	R1	7.07681559705083
68	C1	R1	7.12928301694497
68	C22	R1	7.38370429247405
68	C4	R1	6.97727992349992
68	C13	R1	6.83289001416474
68	C18	R1	7.17990909001493
68	C15	R1	7.06608919045777
68	C11	R1	7.31288295528436
68	C16	R1	7.57742882803575
68	C8	R1	7.2667865406949
68	C20	R1	7.21916852046216
68	C7	R1	7.15987133677839
69	C23	R1	7.22881869049588
69	C17	R1	7.22881869049588
69	C12	R1	7.48381577726426
69	C10	R1	7.5077946401987
69	C3	R1	7.18982455888002
69	C14	R1	7.3037807481771
69	C5	R1	7.10852445677817
69	C9	R1	7.19967234483636
69	C24	R1	7.14974711950468
69	C6	R1	7.2667865406949
69	C21	R1	7.27612440527424
69	C19	R1	7.20945336562895
69	C1	R1	7.10852445677817
69	C22	R1	7.28540221886225
69	C4	R1	7.3037807481771
69	C13	R1	7.17990909001493
69	C18	R1	7.43462822763672
69	C15	R1	7.16992500144231
69	C11	R1	7.29462074889163
69	C16	R1	6.83289001416474
69	C8	R1	7.12928301694497
69	C20	R1	7.53138146051631
69	C7	R1	7.4093909361377
70	C17	R1	7.28540221886225
70	C12	R1	7.37503943134692
70	C10	R1	7.17990909001493
70	C3	R1	7.35755200461808
70	C14	R1	7.14974711950468
70	C5	R1	7.44294349584873
70	C9	R1	7
70	C6	R1	7.21916852046216
70	C21	R1	7.55458885167764
70	C19	R1	7.18982455888002
70	C22	R1	7.54689445988764
70	C18	R1	7.33985000288462
70	C15	R1	7.09803208296053
70	C11	R1	7.62205181945638
70	C16	R1	7.07681559705083
70	C8	R1	7.06608919045777
70	C20	R1	7.13955135239879
70	C7	R1	7.21916852046216
71	C23	R1	7.28540221886225
71	C12	R1	7.33985000288462
71	C10	R1	7.467605550083
71	C3	R1	7.20945336562895
71	C14	R1	7.45121111183233
71	C5	R1	7.53915881110803
71	C9	R1	7.11894107272351
71	C24	R1	7.31288295528436
71	C6	R1	7.11894107272351
71	C21	R1	7.25738784269265
71	C19	R1	7.56224242422107
71	C1	R1	7.33091687811462
71	C22	R1	7.45121111183233
71	C4	R1	7.36632221424582
71	C13	R1	7.20945336562895
71	C18	R1	7
71	C15	R1	7.4093909361377
71	C11	R1	7.21916852046216
71	C16	R1	7.33985000288462
71	C8	R1	7.05528243550119
71	C20	R1	7.27612440527424
71	C7	R1	7.03342300153745
72	C23	R1	7.28540221886225
72	C17	R1	7.4262647547021
72	C12	R1	7.32192809488736
72	C10	R1	7.08746284125034
72	C3	R1	7.13955135239879
72	C14	R1	7.2667865406949
72	C5	R1	7.27612440527424
72	C9	R1	7.10852445677817
72	C24	R1	7.31288295528436
72	C21	R1	6.91886323727459
72	C1	R1	7.57742882803575
72	C22	R1	6.82017896241519
72	C4	R1	7.60733031374961
72	C13	R1	7.13955135239879
72	C18	R1	7.37503943134692
72	C15	R1	7.10852445677817
72	C11	R1	6.93073733756289
72	C16	R1	7.32192809488736
72	C8	R1	7.11894107272351
72	C20	R1	7.27612440527424
72	C7	R1	7.45121111183233
73	C23	R1	7.20945336562895
73	C17	R1	7.02236781302845
73	C12	R1	7.4594316186373
73	C10	R1	7.44294349584873
73	C14	R1	6.96578428466209
73	C5	R1	7.40087943628218
73	C9	R1	7.53915881110803
73	C24	R1	7.38370429247405
73	C6	R1	6.8703647195834
73	C21	R1	7.16992500144231
73	C19	R1	7.16992500144231
73	C1	R1	7.22881869049588
73	C22	R1	6.95419631038687
73	C4	R1	7.04439411935845
73	C13	R1	7.33985000288462
73	C18	R1	7.09803208296053
73	C15	R1	7.33985000288462
73	C11	R1	7.53915881110803
73	C16	R1	7.3037807481771
73	C8	R1	7.35755200461808
73	C7	R1	7.37503943134692
74	C23	R1	7.4757334309664
74	C12	R1	7.38370429247405
74	C10	R1	7.15987133677839
74	C3	R1	7.18982455888002
74	C14	R1	7.31288295528436
74	C5	R1	7.18982455888002
74	C9	R1	7.4093909361377
74	C24	R1	7.14974711950468
74	C6	R1	7.27612440527424
74	C21	R1	7.28540221886225
74	C19	R1	7.21916852046216
74	C1	R1	7.43462822763672
74	C22	R1	7.25738784269265
74	C4	R1	7.07681559705083
74	C13	R1	7.53138146051631
74	C18	R1	7.25738784269265
74	C15	R1	7.56224242422107
74	C11	R1	7.11894107272351
74	C16	R1	7.06608919045777
74	C8	R1	6.83289001416474
74	C20	R1	7.35755200461808
74	C7	R1	7.05528243550119
75	C23	R1	7.38370429247405
75	C12	R1	7.12928301694497
75	C10	R1	7.14974711950468
75	C3	R1	7.21916852046216
75	C14	R1	7.27612440527424
75	C5	R1	7.23840473932508
75	C9	R1	7.2667865406949
75	C24	R1	7.52356195605701
75	C6	R1	7.66533591718518
75	C21	R1	7.23840473932508
75	C19	R1	7.36632221424582
75	C1	R1	7.22881869049588
75	C22	R1	7.49185309632967
75	C4	R1	7.4262647547021
75	C13	R1	7.02236781302845
75	C18	R1	7.16992500144231
75	C15	R1	7.40087943628218
75	C11	R1	7
75	C16	R1	7.33091687811462
75	C8	R1	7.51569983828404
75	C20	R1	7.45121111183233
75	C7	R1	7.15987133677839
76	C23	R1	7.24792751344359
76	C17	R1	7.16992500144231
76	C12	R1	7.39231742277876
76	C10	R1	7.25738784269265
76	C3	R1	7.16992500144231
76	C14	R1	7.40087943628218
76	C5	R1	7.40087943628218
76	C9	R1	7.4594316186373
76	C24	R1	7.56985560833095
76	C6	R1	6.94251450533924
76	C21	R1	7.33091687811462
76	C19	R1	6.78135971352466
76	C1	R1	7.4757334309664
76	C4	R1	7.61470984411521
76	C13	R1	7.4093909361377
76	C18	R1	7.04439411935845
76	C15	R1	7.34872815423108
76	C11	R1	7.06608919045777
76	C16	R1	7.31288295528436
76	C8	R1	7.4178525148859
76	C20	R1	7.33985000288462
77	C23	R1	7.21916852046216
77	C17	R1	7.60733031374961
77	C12	R1	7.18982455888002
77	C3	R1	7.16992500144231
77	C14	R1	7.01122725542325
77	C5	R1	7.19967234483636
77	C24	R1	7.16992500144231
77	C6	R1	7.25738784269265
77	C21	R1	7.38370429247405
77	C19	R1	7.09803208296053
77	C1	R1	7.34872815423108
77	C22	R1	7.34872815423108
77	C13	R1	7.11894107272351
77	C18	R1	7.01122725542325
77	C15	R1	7.21916852046216
77	C11	R1	7.2667865406949
77	C8	R1	7.34872815423108
77	C20	R1	7.36632221424582
77	C7	R1	6.97727992349992
78	C23	R1	7.31288295528436
78	C17	R1	7.21916852046216
78	C12	R1	7.31288295528436
78	C10	R1	7.29462074889163
78	C3	R1	7.22881869049588
78	C14	R1	7.23840473932508
78	C5	R1	7.28540221886225
78	C9	R1	7.34872815423108
78	C24	R1	7.12928301694497
78	C6	R1	7.54689445988764
78	C21	R1	7.39231742277876
78	C19	R1	7.33091687811462
78	C22	R1	7.33985000288462
78	C4	R1	7.11894107272351
78	C18	R1	7.49185309632967
78	C15	R1	7.19967234483636
78	C11	R1	7.34872815423108
78	C16	R1	7.4262647547021
78	C8	R1	7.36632221424582
78	C20	R1	7.23840473932508
78	C7	R1	7.3037807481771
79	C17	R1	7.19967234483636
79	C12	R1	7.35755200461808
79	C10	R1	7.3037807481771
79	C3	R1	7.01122725542325
79	C14	R1	7.43462822763672
79	C5	R1	7.40087943628218
79	C9	R1	7.03342300153745
79	C24	R1	7.04439411935845
79	C6	R1	7.14974711950468
79	C21	R1	7.60733031374961
79	C1	R1	7.36632221424582
79	C22	R1	7.24792751344359
79	C4	R1	7.56224242422107
79	C13	R1	6.76818432477693
79	C18	R1	7.23840473932508
79	C15	R1	7.15987133677839
79	C11	R1	7.48381577726426
79	C16	R1	7.31288295528436
79	C8	R1	7.35755200461808
79	C20	R1	6.8703647195834
79	C7	R1	7.56985560833095
80	C23	R1	6.91886323727459
80	C12	R1	7.56224242422107
80	C10	R1	7.10852445677817
80	C3	R1	7.14974711950468
80	C5	R1	6.97727992349992
80	C9	R1	7.02236781302845
80	C24	R1	7.19967234483636
80	C6	R1	7.3037807481771
80	C21	R1	7.06608919045777
80	C19	R1	7.28540221886225
80	C1	R1	7.01122725542325
80	C22	R1	7.17990909001493
80	C13	R1	6.78135971352466
80	C18	R1	7.25738784269265
80	C15	R1	7.09803208296053
80	C16	R1	7.28540221886225
80	C8	R1	7.66533591718518
80	C20	R1	7.27612440527424
80	C7	R1	7.19967234483636
81	C23	R1	7.29462074889163
81	C17	R1	7.16992500144231
81	C12	R1	7.52356195605701
81	C10	R1	7.29462074889163
81	C3	R1	7.38370429247405
81	C14	R1	7.09803208296053
81	C5	R1	7.04439411935845
81	C9	R1	7.39231742277876
81	C6	R1	7.55458885167764
81	C21	R1	7.4262647547021
81	C19	R1	7.54689445988764
81	C1	R1	7.22881869049588
81	C22	R1	7.2667865406949
81	C4	R1	7.29462074889163
81	C13	R1	7.32192809488736
81	C18	R1	7.23840473932508
81	C15	R1	6.97727992349992
81	C11	R1	7.01122725542325
81	C16	R1	7.10852445677817
81	C8	R1	7.13955135239879
81	C20	R1	7.40087943628218
81	C7	R1	7.23840473932508
82	C23	R1	7.03342300153745
82	C17	R1	7.31288295528436
82	C12	R1	7.19967234483636
82	C10	R1	7.17990909001493
82	C3	R1	7.06608919045777
82	C14	R1	7.73470962022584
82	C5	R1	7.08746284125034
82	C9	R1	7.16992500144231
82	C24	R1	7.63662462054365
82	C6	R1	7.2667865406949
82	C21	R1	7.36632221424582
82	C19	R1	7.45121111183233
82	C1	R1	7.03342300153745
82	C4	R1	7.32192809488736
82	C13	R1	7.45121111183233
82	C18	R1	7.01122725542325
82	C15	R1	7.29462074889163
82	C11	R1	6.98868468677217
82	C16	R1	7.15987133677839
82	C8	R1	7.32192809488736
82	C20	R1	7.40087943628218
82	C7	R1	7.28540221886225
83	C23	R1	7.12928301694497
83	C17	R1	6.91886323727459
83	C12	R1	7.14974711950468
83	C3	R1	7.20945336562895
83	C14	R1	7.28540221886225
83	C5	R1	7.33091687811462
83	C9	R1	7.17990909001493
83	C24	R1	7
83	C6	R1	7.33091687811462
83	C21	R1	7.25738784269265
83	C19	R1	7.53915881110803
83	C1	R1	7.28540221886225
83	C22	R1	7.45121111183233
83	C13	R1	7.36632221424582
83	C18	R1	6.78135971352466
83	C15	R1	7
83	C11	R1	7.22881869049588
83	C16	R1	7.19967234483636
83	C8	R1	7.4262647547021
83	C20	R1	7.19967234483636
83	C7	R1	7.43462822763672
84	C23	R1	7.36632221424582
84	C17	R1	7.20945336562895
84	C12	R1	7.23840473932508
84	C10	R1	6.94251450533924
84	C3	R1	7.18982455888002
84	C9	R1	7.467605550083
84	C24	R1	7.48381577726426
84	C6	R1	7.37503943134692
84	C21	R1	7.03342300153745
84	C19	R1	7.36632221424582
84	C1	R1	7.39231742277876
84	C4	R1	7.29462074889163
84	C13	R1	7.19967234483636
84	C18	R1	7.2667865406949
84	C15	R1	6.74146698640115
84	C11	R1	7.13955135239879
84	C16	R1	6.79441586635011
84	C8	R1	7.33985000288462
84	C20	R1	7.36632221424582
84	C7	R1	7.19967234483636
85	C17	R1	7.25738784269265
85	C12	R1	6.90689059560852
85	C10	R1	7.15987133677839
85	C3	R1	7.25738784269265
85	C14	R1	7.10852445677817
85	C5	R1	7.36632221424582
85	C9	R1	6.96578428466209
85	C24	R1	7.43462822763672
85	C6	R1	7.2667865406949
85	C19	R1	7.18982455888002
85	C1	R1	7.24792751344359
85	C22	R1	7.29462074889163
85	C4	R1	7.35755200461808
85	C13	R1	7.28540221886225
85	C18	R1	7.01122725542325
85	C15	R1	6.91886323727459
85	C11	R1	7.31288295528436
85	C16	R1	7.09803208296053
85	C8	R1	7.18982455888002
85	C20	R1	7.58496250072116
86	C23	R1	7.29462074889163
86	C17	R1	7.03342300153745
86	C12	R1	6.96578428466209
86	C10	R1	7.17990909001493
86	C3	R1	7.37503943134692
86	C14	R1	7.31288295528436
86	C5	R1	7.2667865406949
86	C9	R1	7.3037807481771
86	C24	R1	6.83289001416474
86	C6	R1	7.31288295528436
86	C19	R1	7.08746284125034
86	C1	R1	7.09803208296053
86	C22	R1	7.39231742277876
86	C4	R1	7.33985000288462
86	C13	R1	7.55458885167764
86	C18	R1	7.4093909361377
86	C15	R1	7.12928301694497
86	C11	R1	7.13955135239879
86	C16	R1	7.14974711950468
86	C8	R1	7.27612440527424
86	C20	R1	7.4594316186373
86	C7	R1	7
87	C23	R1	7.63662462054365
87	C12	R1	7.11894107272351
87	C10	R1	7.29462074889163
87	C14	R1	6.8703647195834
87	C5	R1	7.36632221424582
87	C9	R1	7.48381577726426
87	C24	R1	7.19967234483636
87	C6	R1	7.25738784269265
87	C19	R1	7.34872815423108
87	C1	R1	7.33091687811462
87	C22	R1	7.31288295528436
87	C4	R1	7.18982455888002
87	C13	R1	7.10852445677817
87	C18	R1	7.09803208296053
87	C15	R1	7.3037807481771
87	C11	R1	7.31288295528436
87	C16	R1	6.94251450533924
87	C8	R1	7.18982455888002
87	C20	R1	7.19967234483636
87	C7	R1	7.55458885167764
88	C23	R1	6.95419631038687
88	C17	R1	7.33985000288462
88	C12	R1	7.4093909361377
88	C10	R1	7.17990909001493
88	C3	R1	7.2667865406949
88	C14	R1	7.07681559705083
88	C5	R1	7.31288295528436
88	C9	R1	7.27612440527424
88	C24	R1	7.10852445677817
88	C6	R1	7.14974711950468
88	C21	R1	7.09803208296053
88	C19	R1	7.49185309632967
88	C22	R1	7.12928301694497
88	C4	R1	7.25738784269265
88	C13	R1	7.4262647547021
88	C18	R1	7.10852445677817
88	C15	R1	6.89481776330794
88	C11	R1	7.09803208296053
88	C16	R1	6.89481776330794
88	C8	R1	6.95419631038687
88	C20	R1	7.24792751344359
88	C7	R1	7.31288295528436
89	C23	R1	7.15987133677839
89	C17	R1	7.29462074889163
89	C12	R1	7.22881869049588
89	C10	R1	7.27612440527424
89	C3	R1	7.27612440527424
89	C5	R1	7.17990909001493
89	C9	R1	7.28540221886225
89	C24	R1	6.94251450533924
89	C6	R1	7.78135971352466
89	C21	R1	7.5077946401987
89	C19	R1	7.19967234483636
89	C1	R1	7.4262647547021
89	C22	R1	7.20945336562895
89	C4	R1	7.25738784269265
89	C13	R1	6.74146698640115
89	C18	R1	7.36632221424582
89	C15	R1	7.16992500144231
89	C11	R1	7.09803208296053
89	C16	R1	7
89	C8	R1	7.4093909361377
89	C20	R1	7.4093909361377
89	C7	R1	7.4178525148859
90	C23	R1	7.467605550083
90	C17	R1	7.31288295528436
90	C12	R1	7.37503943134692
90	C10	R1	7.27612440527424
90	C3	R1	7.25738784269265
90	C5	R1	6.96578428466209
90	C9	R1	7.57742882803575
90	C24	R1	7.10852445677817
90	C6	R1	7.62205181945638
90	C21	R1	7.4178525148859
90	C19	R1	7.16992500144231
90	C1	R1	7.33091687811462
90	C4	R1	7.21916852046216
90	C13	R1	7.17990909001493
90	C18	R1	7.27612440527424
90	C11	R1	7.12928301694497
90	C16	R1	7.34872815423108
90	C8	R1	7.07681559705083
90	C20	R1	7.10852445677817
90	C7	R1	7.40087943628218
91	C23	R1	7.36632221424582
91	C17	R1	7.08746284125034
91	C12	R1	7.37503943134692
91	C10	R1	7.4594316186373
91	C3	R1	7.5077946401987
91	C14	R1	7.33985000288462
91	C5	R1	7.08746284125034
91	C9	R1	7.35755200461808
91	C24	R1	7.5077946401987
91	C6	R1	7.06608919045777
91	C21	R1	7.53138146051631
91	C19	R1	7.04439411935845
91	C1	R1	7.13955135239879
91	C22	R1	7.52356195605701
91	C13	R1	7.16992500144231
91	C15	R1	7.36632221424582
91	C11	R1	7.35755200461808
91	C16	R1	6.98868468677217
91	C8	R1	7.32192809488736
91	C20	R1	7.31288295528436
91	C7	R1	7.06608919045777
92	C23	R1	7.11894107272351
92	C17	R1	7.12928301694497
92	C12	R1	7.25738784269265
92	C10	R1	7.31288295528436
92	C3	R1	7.16992500144231
92	C14	R1	6.93073733756289
92	C5	R1	7.19967234483636
92	C24	R1	7.49984588708321
92	C6	R1	6.98868468677217
92	C21	R1	7.14974711950468
92	C19	R1	7.2667865406949
92	C1	R1	6.94251450533924
92	C22	R1	7.57742882803575
92	C4	R1	7.3037807481771
92	C13	R1	7.18982455888002
92	C15	R1	6.89481776330794
92	C11	R1	7.19967234483636
92	C16	R1	7.22881869049588
92	C8	R1	7.10852445677817
92	C20	R1	7.27612440527424
92	C7	R1	7.3037807481771
93	C23	R1	7.2667865406949
93	C17	R1	7.22881869049588
93	C12	R1	7.33985000288462
93	C10	R1	7.21916852046216
93	C3	R1	7.29462074889163
93	C14	R1	7.4757334309664
93	C5	R1	6.90689059560852
93	C9	R1	7.40087943628218
93	C24	R1	7.2667865406949
93	C21	R1	7.40087943628218
93	C19	R1	7.4594316186373
93	C1	R1	7.21916852046216
93	C4	R1	7.40087943628218
93	C13	R1	7.32192809488736
93	C18	R1	6.98868468677217
93	C16	R1	7.31288295528436
93	C8	R1	7.36632221424582
93	C20	R1	7.15987133677839
93	C7	R1	7.3037807481771
94	C23	R1	6.93073733756289
94	C17	R1	7.09803208296053
94	C12	R1	7.21916852046216
94	C10	R1	7.56985560833095
94	C14	R1	7.53915881110803
94	C5	R1	7.13955135239879
94	C9	R1	7.14974711950468
94	C24	R1	7.69348695749933
94	C6	R1	7.37503943134692
94	C21	R1	7.03342300153745
94	C19	R1	7.17990909001493
94	C1	R1	7.4093909361377
94	C22	R1	7.18982455888002
94	C4	R1	7.22881869049588
94	C13	R1	6.96578428466209
94	C18	R1	7.18982455888002
94	C15	R1	7.20945336562895
94	C11	R1	7.59245703726808
94	C16	R1	7.03342300153745
94	C8	R1	7.48381577726426
94	C20	R1	7.467605550083
94	C7	R1	7.4594316186373
95	C23	R1	7.32192809488736
95	C17	R1	7.17990909001493
95	C12	R1	7.3037807481771
95	C10	R1	6.8703647195834
95	C3	R1	7.48381577726426
95	C14	R1	7.17990909001493
95	C5	R1	7.05528243550119
95	C9	R1	7.33091687811462
95	C24	R1	7.01122725542325
95	C6	R1	7.20945336562895
95	C21	R1	7.58496250072116
95	C19	R1	7.10852445677817
95	C1	R1	7.14974711950468
95	C22	R1	7.25738784269265
95	C4	R1	7.16992500144231
95	C13	R1	6.94251450533924
95	C18	R1	6.88264304936184
95	C15	R1	7.16992500144231
95	C11	R1	7.20945336562895
95	C16	R1	7.25738784269265
95	C8	R1	7.36632221424582
95	C20	R1	7.18982455888002
95	C7	R1	7.38370429247405
96	C23	R1	7.4093909361377
96	C17	R1	7.16992500144231
96	C10	R1	7.28540221886225
96	C3	R1	7.2667865406949
96	C14	R1	7.31288295528436
96	C5	R1	7.21916852046216
96	C9	R1	7.3037807481771
96	C24	R1	7.38370429247405
96	C6	R1	7.3037807481771
96	C21	R1	7.37503943134692
96	C19	R1	7.2667865406949
96	C1	R1	7.08746284125034
96	C22	R1	7.16992500144231
96	C4	R1	7.44294349584873
96	C13	R1	7.22881869049588
96	C18	R1	7.467605550083
96	C15	R1	7.34872815423108
96	C16	R1	7.01122725542325
96	C8	R1	7.467605550083
96	C20	R1	7.14974711950468
96	C7	R1	7.33091687811462
97	C23	R1	7.25738784269265
97	C17	R1	7.29462074889163
97	C12	R1	7.25738784269265
97	C10	R1	7.4093909361377
97	C3	R1	7.32192809488736
97	C14	R1	7.56224242422107
97	C5	R1	7.05528243550119
97	C9	R1	7.09803208296053
97	C24	R1	7.4262647547021
97	C6	R1	7.65105169117893
97	C21	R1	7.4594316186373
97	C19	R1	7.06608919045777
97	C1	R1	7.03342300153745
97	C22	R1	7.28540221886225
97	C4	R1	6.76818432477693
97	C13	R1	7.4262647547021
97	C18	R1	7.08746284125034
97	C15	R1	7
97	C11	R1	7.37503943134692
97	C16	R1	7.21916852046216
97	C8	R1	7.36632221424582
97	C20	R1	7.2667865406949
[truncated: 14,569 more rows]
