# Supplementary material for: Stochastic modelling of single-cell gene expression adaptation reveals non-genomic contribution to evolution of tumor subclones
Source: bioRxiv. 2024 Apr 20:2024.04.17.588869. Preprint. [Version 1] doi: 10.1101/2024.04.17.588869 (PMC11071284; doi:10.1101/2024.04.17.588869)
Supplement: Supplement 2 [file media-2.zip › Supplementary Files/Simulated Data/Adaptive_Simulation/tr_1.06_sq_15_r_100_a_1.csv]

gene	species	replicate	exprval
1	C23	R1	7.35755200461808
1	C17	R1	7.35755200461808
1	C12	R1	7.19967234483636
1	C10	R1	7.2667865406949
1	C3	R1	7.31288295528436
1	C14	R1	7.31288295528436
1	C5	R1	7.13955135239879
1	C9	R1	6.71424551766612
1	C24	R1	7.15987133677839
1	C6	R1	7.35755200461808
1	C21	R1	7.29462074889163
1	C19	R1	7.4178525148859
1	C1	R1	7.08746284125034
1	C22	R1	7.13955135239879
1	C13	R1	7.20945336562895
1	C18	R1	6.89481776330794
1	C15	R1	7.23840473932508
1	C11	R1	7.39231742277876
1	C16	R1	7.24792751344359
1	C8	R1	7.2667865406949
1	C20	R1	7.21916852046216
1	C7	R1	7.3037807481771
2	C23	R1	7.15987133677839
2	C17	R1	7.57742882803575
2	C12	R1	7.27612440527424
2	C10	R1	7.15987133677839
2	C14	R1	7.28540221886225
2	C5	R1	7.3037807481771
2	C24	R1	7.62935662007961
2	C6	R1	7.31288295528436
2	C21	R1	7.36632221424582
2	C19	R1	7.29462074889163
2	C1	R1	7.20945336562895
2	C22	R1	7.33985000288462
2	C4	R1	7.09803208296053
2	C13	R1	7.31288295528436
2	C18	R1	7.09803208296053
2	C15	R1	6.97727992349992
2	C11	R1	7.11894107272351
2	C16	R1	7.27612440527424
2	C8	R1	7.32192809488736
2	C20	R1	7.19967234483636
2	C7	R1	7.31288295528436
3	C17	R1	7.35755200461808
3	C12	R1	7.07681559705083
3	C10	R1	7.08746284125034
3	C3	R1	7.19967234483636
3	C14	R1	7.25738784269265
3	C5	R1	7.51569983828404
3	C9	R1	7.32192809488736
3	C24	R1	7.3037807481771
3	C6	R1	7.54689445988764
3	C21	R1	7.28540221886225
3	C19	R1	7.37503943134692
3	C1	R1	7.55458885167764
3	C22	R1	7.10852445677817
3	C4	R1	7.27612440527424
3	C13	R1	7.23840473932508
3	C18	R1	6.90689059560852
3	C15	R1	7.4178525148859
3	C11	R1	7.20945336562895
3	C16	R1	6.98868468677217
3	C8	R1	6.8703647195834
3	C20	R1	7.4178525148859
3	C7	R1	7.06608919045777
4	C23	R1	7.53138146051631
4	C17	R1	7.28540221886225
4	C10	R1	7.09803208296053
4	C3	R1	7.08746284125034
4	C14	R1	7.4757334309664
4	C5	R1	7.467605550083
4	C24	R1	7.05528243550119
4	C6	R1	7.27612440527424
4	C19	R1	7.53138146051631
4	C22	R1	7.17990909001493
4	C4	R1	7.44294349584873
4	C13	R1	7.65105169117893
4	C18	R1	7.29462074889163
4	C15	R1	7.32192809488736
4	C16	R1	7.19967234483636
4	C8	R1	7.05528243550119
4	C20	R1	7.78135971352466
4	C7	R1	7.02236781302845
5	C23	R1	6.89481776330794
5	C17	R1	7.07681559705083
5	C12	R1	7.22881869049588
5	C3	R1	7.38370429247405
5	C14	R1	7.18982455888002
5	C9	R1	6.83289001416474
5	C6	R1	7.05528243550119
5	C21	R1	7.35755200461808
5	C19	R1	7.4093909361377
5	C1	R1	7.06608919045777
5	C22	R1	7.51569983828404
5	C4	R1	7.16992500144231
5	C13	R1	7.13955135239879
5	C18	R1	7.18982455888002
5	C15	R1	6.96578428466209
5	C11	R1	7
5	C16	R1	7.48381577726426
5	C8	R1	7.12928301694497
5	C20	R1	7.29462074889163
5	C7	R1	7.33091687811462
6	C23	R1	7.49185309632967
6	C17	R1	7.18982455888002
6	C12	R1	7.49185309632967
6	C10	R1	7.4178525148859
6	C3	R1	6.95419631038687
6	C14	R1	7.13955135239879
6	C5	R1	7.22881869049588
6	C9	R1	6.90689059560852
6	C6	R1	7.17990909001493
6	C21	R1	7.44294349584873
6	C19	R1	7.17990909001493
6	C1	R1	7.29462074889163
6	C22	R1	7.3037807481771
6	C4	R1	7.21916852046216
6	C13	R1	7.28540221886225
6	C18	R1	7.03342300153745
6	C15	R1	7.21916852046216
6	C11	R1	7.31288295528436
6	C16	R1	6.82017896241519
6	C20	R1	7.34872815423108
6	C7	R1	7.08746284125034
7	C23	R1	7.4594316186373
7	C17	R1	7.31288295528436
7	C12	R1	7.49185309632967
7	C10	R1	7.4093909361377
7	C3	R1	7.44294349584873
7	C14	R1	7.09803208296053
7	C5	R1	7.27612440527424
7	C9	R1	7.25738784269265
7	C24	R1	7.4757334309664
7	C6	R1	7.33985000288462
7	C21	R1	7.16992500144231
7	C19	R1	7.20945336562895
7	C1	R1	7.28540221886225
7	C22	R1	7.12928301694497
7	C4	R1	7.19967234483636
7	C13	R1	7.23840473932508
7	C18	R1	7.21916852046216
7	C15	R1	7.29462074889163
7	C11	R1	7.37503943134692
7	C16	R1	7.09803208296053
7	C7	R1	7.4757334309664
8	C23	R1	7.3037807481771
8	C17	R1	7.62935662007961
8	C12	R1	7.04439411935845
8	C3	R1	7.33985000288462
8	C5	R1	7.44294349584873
8	C9	R1	7.18982455888002
8	C24	R1	7.27612440527424
8	C21	R1	7.4093909361377
8	C1	R1	7.28540221886225
8	C22	R1	7.3037807481771
8	C4	R1	7.3037807481771
8	C13	R1	7.31288295528436
8	C18	R1	7.17990909001493
8	C15	R1	7.51569983828404
8	C11	R1	7.2667865406949
8	C16	R1	7.17990909001493
8	C8	R1	7.15987133677839
8	C20	R1	7.53138146051631
8	C7	R1	7.17990909001493
9	C23	R1	7.44294349584873
9	C17	R1	7
9	C12	R1	7.34872815423108
9	C10	R1	7.49185309632967
9	C3	R1	7.09803208296053
9	C14	R1	7.20945336562895
9	C5	R1	7.3037807481771
9	C9	R1	6.97727992349992
9	C24	R1	7
9	C21	R1	6.82017896241519
9	C19	R1	7.08746284125034
9	C1	R1	7.10852445677817
9	C22	R1	6.94251450533924
9	C4	R1	6.98868468677217
9	C13	R1	7.07681559705083
9	C18	R1	7.34872815423108
9	C15	R1	7.05528243550119
9	C11	R1	6.97727992349992
9	C16	R1	7.57742882803575
9	C8	R1	7.23840473932508
9	C20	R1	7.467605550083
9	C7	R1	7.45121111183233
10	C23	R1	7.16992500144231
10	C17	R1	6.8703647195834
10	C12	R1	7.09803208296053
10	C10	R1	7.10852445677817
10	C9	R1	7.15987133677839
10	C24	R1	7.3037807481771
10	C6	R1	7.09803208296053
10	C21	R1	7.4093909361377
10	C19	R1	7.27612440527424
10	C1	R1	7.28540221886225
10	C22	R1	7.37503943134692
10	C4	R1	7.13955135239879
10	C13	R1	6.95419631038687
10	C18	R1	7.38370429247405
10	C15	R1	6.89481776330794
10	C11	R1	7.36632221424582
10	C20	R1	7.44294349584873
10	C7	R1	6.89481776330794
11	C23	R1	7.04439411935845
11	C17	R1	7.33091687811462
11	C12	R1	7.53138146051631
11	C10	R1	7.20945336562895
11	C3	R1	7.4093909361377
11	C14	R1	7.38370429247405
11	C5	R1	7.59991284218713
11	C9	R1	7.21916852046216
11	C24	R1	7.33091687811462
11	C6	R1	7.11894107272351
11	C21	R1	7.51569983828404
11	C19	R1	7.08746284125034
11	C1	R1	7.21916852046216
11	C22	R1	7.28540221886225
11	C4	R1	7.32192809488736
11	C13	R1	7.34872815423108
11	C18	R1	7.17990909001493
11	C15	R1	7.08746284125034
11	C11	R1	6.90689059560852
11	C16	R1	7.14974711950468
11	C8	R1	7.15987133677839
11	C20	R1	7.49984588708321
11	C7	R1	7.4093909361377
12	C23	R1	7.06608919045777
12	C17	R1	7.24792751344359
12	C12	R1	7.17990909001493
12	C10	R1	7.13955135239879
12	C3	R1	7.02236781302845
12	C14	R1	7.48381577726426
12	C5	R1	7.29462074889163
12	C9	R1	7.31288295528436
12	C24	R1	7.56985560833095
12	C6	R1	6.98868468677217
12	C21	R1	7.40087943628218
12	C19	R1	7.02236781302845
12	C22	R1	7.27612440527424
12	C13	R1	7.36632221424582
12	C18	R1	7.12928301694497
12	C15	R1	7.17990909001493
12	C11	R1	7.2667865406949
12	C16	R1	7.28540221886225
12	C20	R1	7.21916852046216
12	C7	R1	7.51569983828404
13	C23	R1	7.62935662007961
13	C17	R1	7.45121111183233
13	C12	R1	7.19967234483636
13	C10	R1	7.59991284218713
13	C3	R1	7.25738784269265
13	C14	R1	7.03342300153745
13	C5	R1	7.64385618977472
13	C9	R1	7.31288295528436
13	C24	R1	7.20945336562895
13	C6	R1	7.35755200461808
13	C21	R1	7.08746284125034
13	C19	R1	7.53915881110803
13	C22	R1	6.94251450533924
13	C4	R1	7.20945336562895
13	C13	R1	7.04439411935845
13	C18	R1	7.06608919045777
13	C15	R1	7.22881869049588
13	C11	R1	7.37503943134692
13	C16	R1	7.35755200461808
13	C8	R1	7.14974711950468
13	C20	R1	7.24792751344359
13	C7	R1	7.59245703726808
14	C23	R1	7.56224242422107
14	C17	R1	7.49185309632967
14	C12	R1	7.07681559705083
14	C10	R1	7.36632221424582
14	C3	R1	7.31288295528436
14	C14	R1	7.57742882803575
14	C5	R1	7.37503943134692
14	C9	R1	7.03342300153745
14	C24	R1	7.36632221424582
14	C6	R1	7.17990909001493
14	C21	R1	7.33985000288462
14	C19	R1	7.18982455888002
14	C1	R1	7.24792751344359
14	C22	R1	7.36632221424582
14	C18	R1	7.11894107272351
14	C15	R1	7.36632221424582
14	C11	R1	7.07681559705083
14	C16	R1	7.51569983828404
14	C8	R1	7.11894107272351
14	C20	R1	7.02236781302845
14	C7	R1	7.39231742277876
15	C23	R1	7.08746284125034
15	C17	R1	7.27612440527424
15	C12	R1	7.31288295528436
15	C10	R1	7.2667865406949
15	C3	R1	7.05528243550119
15	C14	R1	7.12928301694497
15	C5	R1	7.18982455888002
15	C9	R1	7.3037807481771
15	C24	R1	7.36632221424582
15	C6	R1	7.28540221886225
15	C21	R1	7.15987133677839
15	C1	R1	7.38370429247405
15	C22	R1	7.11894107272351
15	C4	R1	6.8073549220576
15	C13	R1	7.28540221886225
15	C18	R1	7.35755200461808
15	C15	R1	7.49984588708321
15	C11	R1	7.07681559705083
15	C16	R1	7.4262647547021
15	C8	R1	7.17990909001493
15	C20	R1	7.20945336562895
15	C7	R1	7.52356195605701
16	C23	R1	7.37503943134692
16	C17	R1	7.4594316186373
16	C10	R1	7.35755200461808
16	C3	R1	7.45121111183233
16	C5	R1	6.84549005094437
16	C9	R1	7.4262647547021
16	C6	R1	7.45121111183233
16	C19	R1	7.25738784269265
16	C1	R1	7.44294349584873
16	C22	R1	6.97727992349992
16	C4	R1	6.70043971814109
16	C13	R1	7.18982455888002
16	C18	R1	6.89481776330794
16	C15	R1	7.3037807481771
16	C11	R1	7.10852445677817
16	C16	R1	7.24792751344359
16	C8	R1	7.53915881110803
16	C20	R1	7.53138146051631
16	C7	R1	7.16992500144231
17	C23	R1	7.53915881110803
17	C17	R1	7.4594316186373
17	C12	R1	7.3037807481771
17	C10	R1	7.36632221424582
17	C3	R1	7.09803208296053
17	C14	R1	7.29462074889163
17	C5	R1	7.37503943134692
17	C9	R1	7.21916852046216
17	C24	R1	7.10852445677817
17	C21	R1	7.27612440527424
17	C19	R1	7.4093909361377
17	C1	R1	7.23840473932508
17	C22	R1	6.89481776330794
17	C4	R1	7.35755200461808
17	C13	R1	7.4262647547021
17	C18	R1	7.13955135239879
17	C15	R1	7.07681559705083
17	C11	R1	7.25738784269265
17	C16	R1	7.05528243550119
17	C8	R1	7.20945336562895
17	C20	R1	6.84549005094437
17	C7	R1	7.4093909361377
18	C23	R1	6.76818432477693
18	C12	R1	7.20945336562895
18	C10	R1	7.4757334309664
18	C3	R1	7.15987133677839
18	C14	R1	7.05528243550119
18	C5	R1	7.18982455888002
18	C9	R1	6.90689059560852
18	C24	R1	7.69348695749933
18	C6	R1	7.08746284125034
18	C19	R1	7.15987133677839
18	C1	R1	7.24792751344359
18	C22	R1	7.467605550083
18	C4	R1	6.74146698640115
18	C13	R1	7.5077946401987
18	C15	R1	7.16992500144231
18	C11	R1	7.37503943134692
18	C16	R1	7.01122725542325
18	C8	R1	7.39231742277876
18	C20	R1	7.23840473932508
18	C7	R1	7.27612440527424
19	C23	R1	7.17990909001493
19	C17	R1	7.28540221886225
19	C12	R1	7.35755200461808
19	C10	R1	7.28540221886225
19	C3	R1	6.96578428466209
19	C14	R1	7.37503943134692
19	C5	R1	7.5077946401987
19	C9	R1	7.19967234483636
19	C24	R1	7.37503943134692
19	C6	R1	7.17990909001493
19	C21	R1	7.09803208296053
19	C1	R1	7.467605550083
19	C22	R1	7.31288295528436
19	C4	R1	7.18982455888002
19	C13	R1	7.34872815423108
19	C18	R1	7.09803208296053
19	C15	R1	6.89481776330794
19	C11	R1	7.33985000288462
19	C16	R1	6.7279204545632
19	C8	R1	7.33091687811462
19	C20	R1	7.43462822763672
19	C7	R1	7.10852445677817
20	C23	R1	7.45121111183233
20	C17	R1	7.21916852046216
20	C12	R1	7.20945336562895
20	C14	R1	7.19967234483636
20	C5	R1	7.4757334309664
20	C9	R1	6.94251450533924
20	C24	R1	7.3037807481771
20	C6	R1	7.17990909001493
20	C21	R1	7.51569983828404
20	C19	R1	7.22881869049588
20	C1	R1	7
20	C22	R1	7.55458885167764
20	C4	R1	7.03342300153745
20	C13	R1	7.15987133677839
20	C18	R1	7.33091687811462
20	C15	R1	6.89481776330794
20	C11	R1	7.17990909001493
20	C16	R1	7.24792751344359
20	C8	R1	7.07681559705083
20	C20	R1	7.31288295528436
20	C7	R1	7.18982455888002
21	C17	R1	7.24792751344359
21	C12	R1	7.51569983828404
21	C10	R1	7.35755200461808
21	C3	R1	7.01122725542325
21	C14	R1	7.467605550083
21	C5	R1	7.02236781302845
21	C9	R1	7.29462074889163
21	C24	R1	7.59991284218713
21	C6	R1	7.23840473932508
21	C21	R1	7.38370429247405
21	C19	R1	7.4262647547021
21	C1	R1	7.45121111183233
21	C22	R1	7.02236781302845
21	C4	R1	6.95419631038687
21	C13	R1	6.91886323727459
21	C18	R1	7.62935662007961
21	C15	R1	7.57742882803575
21	C11	R1	7.17990909001493
21	C16	R1	7.23840473932508
21	C8	R1	7.03342300153745
21	C7	R1	7.4757334309664
22	C17	R1	7.18982455888002
22	C12	R1	7.59245703726808
22	C10	R1	7.31288295528436
22	C3	R1	7.4178525148859
22	C14	R1	7.39231742277876
22	C5	R1	7.3037807481771
22	C9	R1	7.4178525148859
22	C24	R1	7.29462074889163
22	C6	R1	7.20945336562895
22	C21	R1	7.02236781302845
22	C19	R1	7.10852445677817
22	C1	R1	7.16992500144231
22	C22	R1	7.20945336562895
22	C4	R1	7.17990909001493
22	C13	R1	7.25738784269265
22	C15	R1	7.40087943628218
22	C11	R1	7.33985000288462
22	C16	R1	7.32192809488736
22	C8	R1	7.02236781302845
22	C20	R1	7.15987133677839
22	C7	R1	6.91886323727459
23	C23	R1	6.76818432477693
23	C17	R1	7.03342300153745
23	C12	R1	7.10852445677817
23	C10	R1	7.2667865406949
23	C3	R1	7
23	C14	R1	7.39231742277876
23	C5	R1	7.05528243550119
23	C9	R1	7.40087943628218
23	C24	R1	7.24792751344359
23	C21	R1	7.25738784269265
23	C19	R1	7.39231742277876
23	C1	R1	7.21916852046216
23	C22	R1	7.22881869049588
23	C4	R1	7.40087943628218
23	C13	R1	7.07681559705083
23	C18	R1	7.15987133677839
23	C15	R1	7.03342300153745
23	C11	R1	7.10852445677817
23	C16	R1	7.17990909001493
23	C8	R1	7.43462822763672
23	C20	R1	7.4594316186373
23	C7	R1	7.59991284218713
24	C23	R1	7.37503943134692
24	C17	R1	7.33091687811462
24	C12	R1	7.2667865406949
24	C10	R1	7.22881869049588
24	C14	R1	7.55458885167764
24	C5	R1	7.54689445988764
24	C9	R1	7.59991284218713
24	C24	R1	6.98868468677217
24	C6	R1	7.4594316186373
24	C21	R1	7.38370429247405
24	C19	R1	7.44294349584873
24	C1	R1	7.16992500144231
24	C22	R1	7.14974711950468
24	C13	R1	7.03342300153745
24	C18	R1	7.29462074889163
24	C15	R1	7.45121111183233
24	C11	R1	6.98868468677217
24	C16	R1	7.17990909001493
24	C8	R1	7.20945336562895
24	C20	R1	7.23840473932508
24	C7	R1	7.03342300153745
25	C23	R1	7.39231742277876
25	C17	R1	7.3037807481771
25	C12	R1	7.3037807481771
25	C3	R1	7.467605550083
25	C14	R1	6.8703647195834
25	C5	R1	7.3037807481771
25	C9	R1	7.03342300153745
25	C6	R1	7.32192809488736
25	C21	R1	7.01122725542325
25	C19	R1	7
25	C1	R1	7.23840473932508
25	C22	R1	7.39231742277876
25	C4	R1	7.25738784269265
25	C13	R1	7.40087943628218
25	C18	R1	7.467605550083
25	C15	R1	7.19967234483636
25	C11	R1	7.65105169117893
25	C16	R1	7.28540221886225
25	C20	R1	6.75488750216347
25	C7	R1	7.4093909361377
26	C17	R1	7.39231742277876
26	C12	R1	7.51569983828404
26	C10	R1	7.4262647547021
26	C3	R1	7.28540221886225
26	C14	R1	7.24792751344359
26	C5	R1	7.23840473932508
26	C9	R1	7.40087943628218
26	C24	R1	7.53915881110803
26	C21	R1	6.94251450533924
26	C19	R1	7.39231742277876
26	C1	R1	7.83920378809694
26	C22	R1	7.13955135239879
26	C4	R1	7.07681559705083
26	C13	R1	7.33985000288462
26	C18	R1	7.33985000288462
26	C15	R1	7.04439411935845
26	C11	R1	7.31288295528436
26	C16	R1	7.06608919045777
26	C8	R1	7.4093909361377
26	C20	R1	7.21916852046216
26	C7	R1	7.11894107272351
27	C23	R1	7.38370429247405
27	C17	R1	7.4262647547021
27	C12	R1	6.89481776330794
27	C10	R1	7.24792751344359
27	C3	R1	7.12928301694497
27	C14	R1	7.28540221886225
27	C5	R1	7.28540221886225
27	C9	R1	7.2667865406949
27	C24	R1	7.23840473932508
27	C6	R1	7.14974711950468
27	C21	R1	7.25738784269265
27	C19	R1	7.11894107272351
27	C1	R1	7.21916852046216
27	C22	R1	7.44294349584873
27	C4	R1	7.5077946401987
27	C13	R1	7.4093909361377
27	C18	R1	7.33985000288462
27	C15	R1	7.36632221424582
27	C11	R1	6.8703647195834
27	C16	R1	7.19967234483636
27	C8	R1	7.40087943628218
27	C20	R1	7.01122725542325
27	C7	R1	7.38370429247405
28	C23	R1	7.4594316186373
28	C17	R1	6.88264304936184
28	C12	R1	7.17990909001493
28	C10	R1	7.15987133677839
28	C14	R1	7.12928301694497
28	C5	R1	7.01122725542325
28	C9	R1	7.4262647547021
28	C24	R1	7.33985000288462
28	C6	R1	7.36632221424582
28	C21	R1	7.44294349584873
28	C19	R1	7.02236781302845
28	C1	R1	7.39231742277876
28	C22	R1	7.37503943134692
28	C4	R1	7.4178525148859
28	C18	R1	7.23840473932508
28	C15	R1	7.45121111183233
28	C11	R1	7.2667865406949
28	C16	R1	7.10852445677817
28	C8	R1	7.15987133677839
28	C20	R1	7.18982455888002
28	C7	R1	7.29462074889163
29	C23	R1	6.64385618977472
29	C17	R1	7.4178525148859
29	C12	R1	6.70043971814109
29	C10	R1	7.33091687811462
29	C3	R1	6.90689059560852
29	C14	R1	7.5077946401987
29	C5	R1	7.06608919045777
29	C9	R1	7.02236781302845
29	C24	R1	7.03342300153745
29	C19	R1	7.06608919045777
29	C1	R1	7.15987133677839
29	C22	R1	7.3037807481771
29	C4	R1	7.21916852046216
29	C13	R1	7.28540221886225
29	C18	R1	7.21916852046216
29	C15	R1	7.34872815423108
29	C11	R1	7.14974711950468
29	C16	R1	7.05528243550119
29	C8	R1	7.33091687811462
29	C20	R1	7.32192809488736
30	C23	R1	7.08746284125034
30	C17	R1	7.08746284125034
30	C12	R1	7
30	C10	R1	7.3037807481771
30	C3	R1	7.29462074889163
30	C14	R1	7.59991284218713
30	C5	R1	7.49185309632967
30	C9	R1	7.35755200461808
30	C6	R1	7.3037807481771
30	C21	R1	6.97727992349992
30	C19	R1	7.4178525148859
30	C1	R1	7.16992500144231
30	C22	R1	7.467605550083
30	C4	R1	6.94251450533924
30	C13	R1	7.40087943628218
30	C18	R1	6.96578428466209
30	C15	R1	7.16992500144231
30	C11	R1	7.17990909001493
30	C16	R1	6.91886323727459
30	C8	R1	7.11894107272351
30	C20	R1	7.23840473932508
30	C7	R1	7.10852445677817
31	C23	R1	7.33985000288462
31	C17	R1	7.19967234483636
31	C12	R1	7.32192809488736
31	C10	R1	7.15987133677839
31	C3	R1	6.94251450533924
31	C14	R1	7.57742882803575
31	C5	R1	7.27612440527424
31	C9	R1	7.13955135239879
31	C24	R1	7.25738784269265
31	C6	R1	7.56224242422107
31	C21	R1	7.18982455888002
31	C19	R1	7.37503943134692
31	C1	R1	7.57742882803575
31	C22	R1	7.11894107272351
31	C4	R1	7.2667865406949
31	C13	R1	7.33091687811462
31	C18	R1	7.18982455888002
31	C15	R1	7.08746284125034
31	C8	R1	7.14974711950468
31	C20	R1	7.45121111183233
32	C23	R1	7.4262647547021
32	C17	R1	7.45121111183233
32	C12	R1	7.29462074889163
32	C10	R1	7.27612440527424
32	C3	R1	7.33985000288462
32	C14	R1	7.32192809488736
32	C5	R1	7.52356195605701
32	C21	R1	7.39231742277876
32	C19	R1	7.20945336562895
32	C1	R1	7.14974711950468
32	C22	R1	7.22881869049588
32	C4	R1	7.3037807481771
32	C13	R1	7.12928301694497
32	C18	R1	7.25738784269265
32	C15	R1	7.48381577726426
32	C11	R1	7.33091687811462
32	C16	R1	7.11894107272351
32	C8	R1	7.34872815423108
32	C20	R1	6.8703647195834
32	C7	R1	7.33091687811462
33	C23	R1	7.61470984411521
33	C17	R1	6.98868468677217
33	C12	R1	7.03342300153745
33	C10	R1	7.37503943134692
33	C3	R1	7.58496250072116
33	C14	R1	7.23840473932508
33	C5	R1	7.17990909001493
33	C9	R1	7.34872815423108
33	C24	R1	7.62935662007961
33	C6	R1	7.49185309632967
33	C19	R1	7.15987133677839
33	C1	R1	7.6724253419715
33	C22	R1	7.40087943628218
33	C4	R1	7.10852445677817
33	C18	R1	7.33091687811462
33	C11	R1	7.15987133677839
33	C16	R1	7.07681559705083
33	C8	R1	7.16992500144231
33	C20	R1	7.21916852046216
33	C7	R1	7.31288295528436
34	C23	R1	7.4757334309664
34	C17	R1	7.29462074889163
34	C12	R1	7.06608919045777
34	C10	R1	7.33985000288462
34	C14	R1	6.88264304936184
34	C5	R1	7.15987133677839
34	C24	R1	7.35755200461808
34	C6	R1	7.32192809488736
34	C21	R1	7.18982455888002
34	C19	R1	7.32192809488736
34	C1	R1	7.38370429247405
34	C4	R1	7.27612440527424
34	C13	R1	7.11894107272351
34	C18	R1	6.64385618977472
34	C15	R1	7.04439411935845
34	C11	R1	7.3037807481771
34	C16	R1	7.4594316186373
34	C8	R1	7.29462074889163
34	C20	R1	7.65821148275179
34	C7	R1	7.19967234483636
35	C17	R1	7
35	C12	R1	7.53138146051631
35	C3	R1	7.4757334309664
35	C14	R1	7.56985560833095
35	C5	R1	7.02236781302845
35	C9	R1	6.95419631038687
35	C24	R1	7.63662462054365
35	C6	R1	7.31288295528436
35	C21	R1	7.24792751344359
35	C19	R1	7.29462074889163
35	C22	R1	7.69348695749933
35	C4	R1	7.4262647547021
35	C13	R1	7.48381577726426
35	C18	R1	7.19967234483636
35	C15	R1	7.53138146051631
35	C11	R1	7.39231742277876
35	C16	R1	7.49185309632967
35	C8	R1	7.14974711950468
35	C20	R1	7.40087943628218
35	C7	R1	7.45121111183233
36	C23	R1	7.49185309632967
36	C17	R1	7.2667865406949
36	C12	R1	7.67948009950545
36	C10	R1	7.03342300153745
36	C14	R1	7.2667865406949
36	C5	R1	7.07681559705083
36	C9	R1	7.56985560833095
36	C24	R1	7.34872815423108
36	C6	R1	6.93073733756289
36	C1	R1	7.31288295528436
36	C22	R1	7.71424551766612
36	C4	R1	7.07681559705083
36	C13	R1	7.21916852046216
36	C18	R1	7.28540221886225
36	C15	R1	6.90689059560852
36	C11	R1	7.62205181945638
36	C16	R1	7.37503943134692
36	C8	R1	6.98868468677217
36	C20	R1	7.14974711950468
37	C23	R1	7.32192809488736
37	C17	R1	7.70735913208088
37	C12	R1	7.39231742277876
37	C10	R1	7.11894107272351
37	C3	R1	7.27612440527424
37	C14	R1	6.96578428466209
37	C5	R1	7.20945336562895
37	C9	R1	7.4178525148859
37	C24	R1	7.35755200461808
37	C6	R1	7.35755200461808
37	C21	R1	7.05528243550119
37	C19	R1	7.04439411935845
37	C1	R1	7.33091687811462
37	C22	R1	7.28540221886225
37	C4	R1	7.28540221886225
37	C13	R1	7.53138146051631
37	C18	R1	7.02236781302845
37	C15	R1	7.21916852046216
37	C11	R1	7.44294349584873
37	C16	R1	7.4178525148859
37	C20	R1	7.4093909361377
37	C7	R1	7.24792751344359
38	C23	R1	7.3037807481771
38	C12	R1	7.29462074889163
38	C10	R1	7.03342300153745
38	C3	R1	7.49984588708321
38	C14	R1	7.27612440527424
38	C5	R1	7.35755200461808
38	C24	R1	7.54689445988764
38	C6	R1	7.54689445988764
38	C21	R1	7.27612440527424
38	C19	R1	7.29462074889163
38	C1	R1	7.20945336562895
38	C22	R1	7.13955135239879
38	C4	R1	7.62205181945638
38	C13	R1	7.11894107272351
38	C18	R1	7.35755200461808
38	C15	R1	7.13955135239879
38	C11	R1	7.23840473932508
38	C16	R1	7.49185309632967
38	C8	R1	7.25738784269265
38	C20	R1	6.91886323727459
38	C7	R1	7.12928301694497
39	C23	R1	7.19967234483636
39	C10	R1	7.15987133677839
39	C3	R1	7.3037807481771
39	C14	R1	7.6724253419715
39	C5	R1	7.06608919045777
39	C24	R1	7.4178525148859
39	C6	R1	7.33091687811462
39	C21	R1	7.18982455888002
39	C19	R1	6.89481776330794
39	C1	R1	7.38370429247405
39	C22	R1	7.28540221886225
39	C13	R1	7
39	C18	R1	7.19967234483636
39	C15	R1	6.91886323727459
39	C11	R1	6.89481776330794
39	C16	R1	7.3037807481771
39	C20	R1	7.4093909361377
40	C23	R1	6.93073733756289
40	C17	R1	7.27612440527424
40	C12	R1	6.59991284218713
40	C10	R1	7.38370429247405
40	C3	R1	7.08746284125034
40	C14	R1	6.94251450533924
40	C5	R1	7.37503943134692
40	C9	R1	7.02236781302845
40	C24	R1	7.4178525148859
40	C6	R1	7.21916852046216
40	C21	R1	7.40087943628218
40	C1	R1	7.17990909001493
40	C22	R1	7.56224242422107
40	C4	R1	7.36632221424582
40	C13	R1	7.29462074889163
40	C18	R1	6.96578428466209
40	C15	R1	6.94251450533924
40	C16	R1	7.14974711950468
40	C8	R1	7.11894107272351
40	C20	R1	7.10852445677817
40	C7	R1	7.10852445677817
41	C23	R1	7.29462074889163
41	C17	R1	7.4178525148859
41	C3	R1	7.23840473932508
41	C14	R1	7.31288295528436
41	C5	R1	7.05528243550119
41	C9	R1	7.467605550083
41	C24	R1	7.15987133677839
41	C6	R1	7.44294349584873
41	C21	R1	7.16992500144231
41	C19	R1	7.4757334309664
41	C1	R1	7.01122725542325
41	C22	R1	7.21916852046216
41	C4	R1	6.93073733756289
41	C13	R1	7.36632221424582
41	C18	R1	6.75488750216347
41	C15	R1	7.45121111183233
41	C11	R1	7.31288295528436
41	C8	R1	7.2667865406949
41	C20	R1	7.02236781302845
41	C7	R1	7.4594316186373
42	C17	R1	7.01122725542325
42	C12	R1	7.37503943134692
42	C10	R1	7.33985000288462
42	C3	R1	7.62205181945638
42	C14	R1	7.62935662007961
42	C5	R1	7.29462074889163
42	C9	R1	7.35755200461808
42	C24	R1	6.85798099512757
42	C21	R1	6.95419631038687
42	C19	R1	7.22881869049588
42	C1	R1	7.64385618977472
42	C22	R1	7.33091687811462
42	C4	R1	7.22881869049588
42	C13	R1	7.4757334309664
42	C18	R1	7.15987133677839
42	C15	R1	7.12928301694497
42	C11	R1	6.97727992349992
42	C16	R1	6.7279204545632
42	C8	R1	7.32192809488736
42	C20	R1	7.20945336562895
42	C7	R1	6.90689059560852
43	C17	R1	7.17990909001493
43	C12	R1	7.33985000288462
43	C10	R1	7.27612440527424
43	C3	R1	7.04439411935845
43	C14	R1	7.39231742277876
43	C5	R1	7.53138146051631
43	C9	R1	7.20945336562895
43	C24	R1	7.65105169117893
43	C6	R1	7.08746284125034
43	C21	R1	7.24792751344359
43	C19	R1	6.62935662007961
43	C1	R1	7.59991284218713
43	C4	R1	6.74146698640115
43	C13	R1	7.19967234483636
43	C18	R1	7.39231742277876
43	C15	R1	7.14974711950468
43	C11	R1	7.01122725542325
43	C16	R1	6.98868468677217
43	C8	R1	7.35755200461808
43	C20	R1	7.3037807481771
43	C7	R1	6.96578428466209
44	C23	R1	7.44294349584873
44	C17	R1	7.36632221424582
44	C12	R1	7.33985000288462
44	C10	R1	7.27612440527424
44	C3	R1	7.04439411935845
44	C5	R1	7.53138146051631
44	C9	R1	7.37503943134692
44	C24	R1	7.31288295528436
44	C6	R1	7.17990909001493
44	C21	R1	7.33985000288462
44	C19	R1	7.01122725542325
44	C1	R1	7
44	C22	R1	7.57742882803575
44	C18	R1	7.13955135239879
44	C15	R1	7.23840473932508
44	C11	R1	7.12928301694497
44	C16	R1	7.19967234483636
44	C8	R1	7.18982455888002
44	C20	R1	7.33091687811462
44	C7	R1	7.65105169117893
45	C17	R1	7.4093909361377
45	C12	R1	6.96578428466209
45	C10	R1	7.40087943628218
45	C14	R1	7.53915881110803
45	C9	R1	7.02236781302845
45	C6	R1	7.21916852046216
45	C21	R1	7.31288295528436
45	C19	R1	7.19967234483636
45	C1	R1	6.97727992349992
45	C22	R1	7.16992500144231
45	C4	R1	7.16992500144231
45	C13	R1	7.20945336562895
45	C18	R1	7.10852445677817
45	C15	R1	7.20945336562895
45	C11	R1	6.90689059560852
45	C16	R1	6.91886323727459
45	C8	R1	7.22881869049588
45	C20	R1	7.22881869049588
45	C7	R1	7.22881869049588
46	C17	R1	7.58496250072116
46	C12	R1	7.53915881110803
46	C10	R1	6.96578428466209
46	C3	R1	7.09803208296053
46	C14	R1	7.4093909361377
46	C5	R1	7.467605550083
46	C9	R1	7.36632221424582
46	C24	R1	7.45121111183233
46	C21	R1	7.16992500144231
46	C19	R1	7.32192809488736
46	C1	R1	7.22881869049588
46	C22	R1	7.4178525148859
46	C4	R1	7.18982455888002
46	C13	R1	7.32192809488736
46	C18	R1	6.97727992349992
46	C15	R1	7.03342300153745
46	C11	R1	7.4262647547021
46	C16	R1	7.33091687811462
46	C8	R1	7.29462074889163
46	C20	R1	7.57742882803575
46	C7	R1	7.12928301694497
47	C23	R1	7.35755200461808
47	C17	R1	7.20945336562895
47	C12	R1	7.28540221886225
47	C10	R1	7.19967234483636
47	C3	R1	7.02236781302845
47	C14	R1	7.29462074889163
47	C5	R1	7.34872815423108
47	C9	R1	7.17990909001493
47	C24	R1	7.17990909001493
47	C6	R1	7.65821148275179
47	C21	R1	7.40087943628218
47	C1	R1	7.22881869049588
47	C22	R1	7.28540221886225
47	C13	R1	7.39231742277876
47	C18	R1	7.16992500144231
47	C15	R1	7.24792751344359
47	C11	R1	7.40087943628218
47	C16	R1	7.03342300153745
47	C8	R1	6.89481776330794
47	C7	R1	7.17990909001493
48	C23	R1	7.09803208296053
48	C17	R1	7.08746284125034
48	C12	R1	7.09803208296053
48	C5	R1	7.07681559705083
48	C24	R1	7.03342300153745
48	C6	R1	7.23840473932508
48	C21	R1	7.10852445677817
48	C19	R1	7.19967234483636
48	C1	R1	7.12928301694497
48	C4	R1	6.8703647195834
48	C13	R1	7.15987133677839
48	C11	R1	6.8703647195834
48	C16	R1	7.07681559705083
48	C8	R1	7.38370429247405
48	C20	R1	7.31288295528436
48	C7	R1	7.10852445677817
49	C23	R1	7.4262647547021
49	C17	R1	7.01122725542325
49	C12	R1	7.24792751344359
49	C3	R1	7.01122725542325
49	C14	R1	7.34872815423108
49	C5	R1	7.22881869049588
49	C9	R1	6.8703647195834
49	C24	R1	7.39231742277876
49	C6	R1	7.22881869049588
49	C21	R1	7.22881869049588
49	C1	R1	7.49984588708321
49	C4	R1	7.45121111183233
49	C13	R1	6.93073733756289
49	C18	R1	6.98868468677217
49	C15	R1	7.27612440527424
49	C11	R1	7.23840473932508
49	C16	R1	7.49185309632967
49	C8	R1	7.18982455888002
49	C20	R1	7.4178525148859
49	C7	R1	7.22881869049588
50	C23	R1	7.17990909001493
50	C17	R1	7.49185309632967
50	C12	R1	7.31288295528436
50	C3	R1	7.29462074889163
50	C14	R1	7.23840473932508
50	C5	R1	7.05528243550119
50	C9	R1	7.33985000288462
50	C24	R1	7.4178525148859
50	C6	R1	7.45121111183233
50	C21	R1	7.17990909001493
50	C19	R1	7.23840473932508
50	C1	R1	7.35755200461808
50	C22	R1	7
50	C4	R1	7.51569983828404
50	C18	R1	7.05528243550119
50	C15	R1	7.22881869049588
50	C11	R1	7.12928301694497
50	C16	R1	7.2667865406949
50	C8	R1	7.29462074889163
50	C20	R1	7.24792751344359
50	C7	R1	7.10852445677817
51	C23	R1	7.32192809488736
51	C17	R1	7.37503943134692
51	C12	R1	7.44294349584873
51	C10	R1	7.37503943134692
51	C3	R1	7.02236781302845
51	C14	R1	7.4093909361377
51	C9	R1	7.31288295528436
51	C24	R1	7.4594316186373
51	C6	R1	7.59991284218713
51	C21	R1	7.4178525148859
51	C19	R1	7.15987133677839
51	C1	R1	7.5077946401987
51	C22	R1	7.36632221424582
51	C4	R1	7.59991284218713
51	C13	R1	7.36632221424582
51	C18	R1	7.56224242422107
51	C15	R1	7.29462074889163
51	C11	R1	6.85798099512757
51	C16	R1	6.85798099512757
51	C8	R1	7.14974711950468
51	C20	R1	6.95419631038687
51	C7	R1	7.25738784269265
52	C23	R1	7.65105169117893
52	C17	R1	7.31288295528436
52	C12	R1	7.54689445988764
52	C10	R1	7.65821148275179
52	C3	R1	7.16992500144231
52	C14	R1	7.55458885167764
52	C9	R1	7.13955135239879
52	C24	R1	7.4093909361377
52	C6	R1	7.45121111183233
52	C19	R1	7.11894107272351
52	C1	R1	7.38370429247405
52	C4	R1	7.24792751344359
52	C13	R1	7.27612440527424
52	C18	R1	6.90689059560852
52	C15	R1	7.17990909001493
52	C11	R1	7.33985000288462
52	C16	R1	7.15987133677839
52	C8	R1	7.05528243550119
52	C20	R1	6.89481776330794
53	C17	R1	7.05528243550119
53	C12	R1	6.82017896241519
53	C3	R1	7.01122725542325
53	C14	R1	7.38370429247405
53	C5	R1	7.34872815423108
53	C9	R1	7.27612440527424
53	C24	R1	7.15987133677839
53	C6	R1	7.4178525148859
53	C21	R1	7.07681559705083
53	C19	R1	7.4093909361377
53	C1	R1	7.28540221886225
53	C22	R1	7.08746284125034
53	C4	R1	7.4178525148859
53	C18	R1	7.03342300153745
53	C15	R1	6.97727992349992
53	C11	R1	7.25738784269265
53	C8	R1	7.02236781302845
53	C20	R1	7.19967234483636
53	C7	R1	7.59245703726808
54	C23	R1	7.35755200461808
54	C17	R1	7.48381577726426
54	C12	R1	7.09803208296053
54	C10	R1	7.40087943628218
54	C3	R1	7.17990909001493
54	C14	R1	7.13955135239879
54	C5	R1	7.27612440527424
54	C9	R1	7.31288295528436
54	C6	R1	7.44294349584873
54	C21	R1	7.18982455888002
54	C19	R1	7.62935662007961
54	C1	R1	7.08746284125034
54	C22	R1	7.35755200461808
54	C18	R1	6.74146698640115
54	C15	R1	7.7279204545632
54	C11	R1	7.17990909001493
54	C8	R1	7.4757334309664
54	C20	R1	7.36632221424582
54	C7	R1	7.52356195605701
55	C23	R1	7.24792751344359
55	C17	R1	7.32192809488736
55	C12	R1	7.467605550083
55	C10	R1	7.33985000288462
55	C3	R1	7.4594316186373
55	C5	R1	7.40087943628218
55	C9	R1	7.12928301694497
55	C24	R1	7.49185309632967
55	C6	R1	7.55458885167764
55	C21	R1	7.62205181945638
55	C19	R1	7.20945336562895
55	C1	R1	7.43462822763672
55	C22	R1	7.55458885167764
55	C4	R1	7.27612440527424
55	C13	R1	7.43462822763672
55	C18	R1	6.98868468677217
55	C15	R1	7.14974711950468
55	C16	R1	7.03342300153745
55	C8	R1	7.33985000288462
55	C20	R1	7.14974711950468
55	C7	R1	7.13955135239879
56	C23	R1	7.43462822763672
56	C17	R1	7.78135971352466
56	C12	R1	7.54689445988764
56	C3	R1	7.56985560833095
56	C14	R1	7.4178525148859
56	C5	R1	7.27612440527424
56	C9	R1	7.14974711950468
56	C24	R1	7.32192809488736
56	C6	R1	7.37503943134692
56	C21	R1	7.13955135239879
56	C19	R1	7.40087943628218
56	C1	R1	7.15987133677839
56	C22	R1	7.23840473932508
56	C4	R1	7.24792751344359
56	C13	R1	7.03342300153745
56	C18	R1	7.21916852046216
56	C15	R1	7.53915881110803
56	C11	R1	6.93073733756289
56	C16	R1	7.39231742277876
56	C8	R1	7.17990909001493
56	C20	R1	7.31288295528436
56	C7	R1	7.05528243550119
57	C23	R1	7.33091687811462
57	C17	R1	7.10852445677817
57	C10	R1	7.23840473932508
57	C14	R1	7.54689445988764
57	C5	R1	7.09803208296053
57	C9	R1	7.23840473932508
57	C24	R1	7.35755200461808
57	C6	R1	7.23840473932508
57	C21	R1	7.35755200461808
57	C19	R1	7.15987133677839
57	C22	R1	7.43462822763672
57	C4	R1	7.31288295528436
57	C13	R1	7.33091687811462
57	C18	R1	7.13955135239879
57	C15	R1	7.4757334309664
57	C11	R1	7.22881869049588
57	C16	R1	7.4178525148859
57	C8	R1	7.21916852046216
57	C7	R1	6.85798099512757
58	C23	R1	7.24792751344359
58	C12	R1	7.05528243550119
58	C10	R1	7.15987133677839
58	C3	R1	7.07681559705083
58	C14	R1	7.29462074889163
58	C5	R1	7.18982455888002
58	C9	R1	7.4093909361377
58	C24	R1	7.2667865406949
58	C6	R1	7.22881869049588
58	C21	R1	7.31288295528436
58	C19	R1	6.89481776330794
58	C1	R1	7.23840473932508
58	C22	R1	7.06608919045777
58	C4	R1	7
58	C13	R1	7.44294349584873
58	C18	R1	7.12928301694497
58	C15	R1	7.3037807481771
58	C11	R1	7.24792751344359
58	C16	R1	7.10852445677817
58	C8	R1	7.49984588708321
58	C20	R1	7.07681559705083
58	C7	R1	7.62205181945638
59	C23	R1	7.31288295528436
59	C17	R1	7.4594316186373
59	C12	R1	6.98868468677217
59	C10	R1	7.05528243550119
59	C3	R1	7.33985000288462
59	C14	R1	7.08746284125034
59	C5	R1	7.4093909361377
59	C9	R1	7.13955135239879
59	C24	R1	7.51569983828404
59	C6	R1	7.33091687811462
59	C21	R1	7.24792751344359
59	C19	R1	7.467605550083
59	C1	R1	7.55458885167764
59	C22	R1	7.57742882803575
59	C4	R1	7.32192809488736
59	C13	R1	7.2667865406949
59	C18	R1	7.25738784269265
59	C15	R1	7.22881869049588
59	C11	R1	7.3037807481771
59	C16	R1	7.4093909361377
59	C8	R1	7.51569983828404
59	C20	R1	7.33985000288462
59	C7	R1	7.34872815423108
60	C23	R1	7.70043971814109
60	C17	R1	7.38370429247405
60	C12	R1	7.39231742277876
60	C10	R1	7.56985560833095
60	C3	R1	7.2667865406949
60	C14	R1	7.4594316186373
60	C5	R1	7.11894107272351
60	C9	R1	7.54689445988764
60	C24	R1	7.13955135239879
60	C6	R1	7.15987133677839
60	C21	R1	7.76155123244448
60	C19	R1	7.35755200461808
60	C1	R1	7.08746284125034
60	C22	R1	7.16992500144231
60	C4	R1	7.14974711950468
60	C13	R1	7.45121111183233
60	C18	R1	7.17990909001493
60	C15	R1	7.23840473932508
60	C11	R1	7.21916852046216
60	C16	R1	6.76818432477693
60	C8	R1	7.12928301694497
60	C20	R1	7.39231742277876
60	C7	R1	6.91886323727459
61	C23	R1	6.96578428466209
61	C17	R1	6.89481776330794
61	C12	R1	7.20945336562895
61	C10	R1	7.28540221886225
61	C3	R1	7.09803208296053
61	C14	R1	7.70735913208088
61	C5	R1	7.02236781302845
61	C9	R1	7.36632221424582
61	C24	R1	7.11894107272351
61	C6	R1	7.22881869049588
61	C21	R1	7.40087943628218
61	C19	R1	7.05528243550119
61	C1	R1	7.24792751344359
61	C22	R1	7.467605550083
61	C4	R1	6.94251450533924
61	C13	R1	6.96578428466209
61	C18	R1	7.33985000288462
61	C15	R1	7.17990909001493
61	C11	R1	6.82017896241519
61	C8	R1	7.40087943628218
61	C20	R1	7.37503943134692
61	C7	R1	7.37503943134692
62	C23	R1	7.32192809488736
62	C17	R1	7.4262647547021
62	C12	R1	7.2667865406949
62	C10	R1	7.58496250072116
62	C3	R1	7.05528243550119
62	C14	R1	7.33985000288462
62	C5	R1	7.2667865406949
62	C9	R1	7.22881869049588
62	C24	R1	7.36632221424582
62	C6	R1	7.04439411935845
62	C21	R1	7.18982455888002
62	C19	R1	7.51569983828404
62	C1	R1	7.28540221886225
62	C22	R1	7.11894107272351
62	C4	R1	7.37503943134692
62	C13	R1	6.93073733756289
62	C18	R1	6.74146698640115
62	C11	R1	6.93073733756289
62	C8	R1	6.89481776330794
62	C20	R1	7.28540221886225
62	C7	R1	7.4178525148859
63	C23	R1	7.38370429247405
63	C17	R1	7.11894107272351
63	C12	R1	7.55458885167764
63	C10	R1	7.33091687811462
63	C14	R1	7.14974711950468
63	C5	R1	7.22881869049588
63	C9	R1	7.20945336562895
63	C24	R1	7
63	C6	R1	7.4757334309664
63	C19	R1	6.8073549220576
63	C1	R1	7.17990909001493
63	C22	R1	7.09803208296053
63	C4	R1	7.21916852046216
63	C13	R1	7.24792751344359
63	C18	R1	7.15987133677839
63	C15	R1	7.34872815423108
63	C11	R1	7.04439411935845
63	C16	R1	7.48381577726426
63	C20	R1	6.96578428466209
63	C7	R1	7.56985560833095
64	C23	R1	7.37503943134692
64	C17	R1	7.14974711950468
64	C12	R1	7.14974711950468
64	C10	R1	7.54689445988764
64	C3	R1	7.61470984411521
64	C14	R1	7.20945336562895
64	C5	R1	7.34872815423108
64	C9	R1	7.23840473932508
64	C24	R1	7.4093909361377
64	C6	R1	7
64	C19	R1	7.39231742277876
64	C1	R1	6.98868468677217
64	C22	R1	7.32192809488736
64	C4	R1	7.4178525148859
64	C13	R1	7.17990909001493
64	C18	R1	7.28540221886225
64	C15	R1	7.19967234483636
64	C11	R1	7.23840473932508
64	C16	R1	7.36632221424582
64	C8	R1	7.20945336562895
64	C20	R1	7.14974711950468
64	C7	R1	7.35755200461808
65	C23	R1	7.29462074889163
65	C17	R1	7.20945336562895
65	C12	R1	7.07681559705083
65	C10	R1	7.28540221886225
65	C3	R1	7.55458885167764
65	C14	R1	7.61470984411521
65	C5	R1	6.90689059560852
65	C9	R1	7.22881869049588
65	C24	R1	7.33091687811462
65	C6	R1	7.72109918870719
65	C21	R1	7.25738784269265
65	C19	R1	7.21916852046216
65	C1	R1	7.53915881110803
65	C22	R1	7.02236781302845
65	C4	R1	7.5077946401987
65	C13	R1	7.36632221424582
65	C18	R1	7.09803208296053
65	C15	R1	7.09803208296053
65	C11	R1	7.34872815423108
65	C16	R1	7.13955135239879
65	C8	R1	7.56224242422107
65	C20	R1	7.29462074889163
65	C7	R1	7.66533591718518
66	C23	R1	7.51569983828404
66	C17	R1	7.4262647547021
66	C12	R1	7.09803208296053
66	C10	R1	7.48381577726426
66	C3	R1	7.23840473932508
66	C14	R1	7.13955135239879
66	C5	R1	7.03342300153745
66	C9	R1	7.53138146051631
66	C24	R1	7.13955135239879
66	C6	R1	7.58496250072116
66	C21	R1	7.18982455888002
66	C19	R1	7.29462074889163
66	C22	R1	7.29462074889163
66	C4	R1	7.25738784269265
66	C13	R1	7.4093909361377
66	C18	R1	6.98868468677217
66	C15	R1	6.89481776330794
66	C16	R1	6.79441586635011
66	C8	R1	7.20945336562895
66	C20	R1	7.44294349584873
66	C7	R1	6.94251450533924
67	C17	R1	7.35755200461808
67	C12	R1	7.33985000288462
67	C10	R1	7.2667865406949
67	C3	R1	7.21916852046216
67	C14	R1	7.06608919045777
67	C5	R1	7.39231742277876
67	C9	R1	7.19967234483636
67	C24	R1	7.4757334309664
67	C21	R1	6.93073733756289
67	C1	R1	7.05528243550119
67	C22	R1	7.10852445677817
67	C4	R1	7.32192809488736
67	C13	R1	7.14974711950468
67	C18	R1	7.14974711950468
67	C15	R1	7.57742882803575
67	C11	R1	7.21916852046216
67	C16	R1	7.25738784269265
67	C8	R1	7.76818432477693
67	C20	R1	7.27612440527424
67	C7	R1	7.60733031374961
68	C23	R1	7.5077946401987
68	C17	R1	7.3037807481771
68	C10	R1	7.4262647547021
68	C3	R1	7.12928301694497
68	C14	R1	7.33091687811462
68	C5	R1	7.12928301694497
68	C9	R1	7.38370429247405
68	C6	R1	7.12928301694497
68	C21	R1	7.29462074889163
68	C19	R1	7.17990909001493
68	C1	R1	6.97727992349992
68	C4	R1	7.21916852046216
68	C13	R1	7.43462822763672
68	C18	R1	7.15987133677839
68	C15	R1	7.37503943134692
68	C11	R1	6.97727992349992
68	C16	R1	7.15987133677839
68	C8	R1	7.05528243550119
68	C20	R1	7.19967234483636
68	C7	R1	7.13955135239879
69	C23	R1	7.48381577726426
69	C12	R1	7.48381577726426
69	C10	R1	7.22881869049588
69	C3	R1	7.15987133677839
69	C14	R1	6.96578428466209
69	C5	R1	7.2667865406949
69	C24	R1	7.59991284218713
69	C21	R1	6.83289001416474
69	C19	R1	7.2667865406949
69	C1	R1	7.36632221424582
69	C22	R1	7.15987133677839
69	C13	R1	7.4178525148859
69	C18	R1	7.23840473932508
69	C15	R1	7.59245703726808
69	C11	R1	6.96578428466209
69	C16	R1	7.49984588708321
69	C8	R1	6.58496250072116
69	C20	R1	7.55458885167764
69	C7	R1	7.14974711950468
70	C17	R1	7.13955135239879
70	C12	R1	7.20945336562895
70	C10	R1	7.3037807481771
70	C3	R1	7.03342300153745
70	C9	R1	6.94251450533924
70	C24	R1	7.40087943628218
70	C6	R1	7.14974711950468
70	C21	R1	7.01122725542325
70	C19	R1	7.31288295528436
70	C1	R1	7.32192809488736
70	C22	R1	7.13955135239879
70	C4	R1	7.4594316186373
70	C13	R1	7.14974711950468
70	C15	R1	7.32192809488736
70	C16	R1	6.98868468677217
70	C8	R1	7.37503943134692
70	C20	R1	7.12928301694497
71	C23	R1	7.25738784269265
71	C17	R1	7.62205181945638
71	C12	R1	7.21916852046216
71	C10	R1	7.29462074889163
71	C3	R1	7.22881869049588
71	C14	R1	7
71	C5	R1	7.53915881110803
71	C9	R1	7.09803208296053
71	C24	R1	7.43462822763672
71	C6	R1	7.39231742277876
71	C21	R1	7.54689445988764
71	C19	R1	7.59245703726808
71	C1	R1	6.95419631038687
71	C22	R1	7.12928301694497
71	C13	R1	7.3037807481771
71	C18	R1	7.22881869049588
71	C15	R1	7.16992500144231
71	C11	R1	6.98868468677217
71	C16	R1	6.97727992349992
71	C8	R1	7.36632221424582
71	C20	R1	7
71	C7	R1	7.48381577726426
72	C23	R1	7.27612440527424
72	C17	R1	7.35755200461808
72	C12	R1	7.37503943134692
72	C10	R1	7.27612440527424
72	C3	R1	7.4262647547021
72	C14	R1	6.89481776330794
72	C5	R1	7.17990909001493
72	C9	R1	7.20945336562895
72	C24	R1	7.22881869049588
72	C6	R1	7.22881869049588
72	C19	R1	7.25738784269265
72	C1	R1	7.01122725542325
72	C22	R1	7.3037807481771
72	C13	R1	7.14974711950468
72	C18	R1	7.04439411935845
72	C15	R1	7.18982455888002
72	C11	R1	7.23840473932508
72	C16	R1	6.85798099512757
72	C8	R1	7.24792751344359
72	C20	R1	7.12928301694497
72	C7	R1	7.33091687811462
73	C23	R1	7.37503943134692
73	C17	R1	7.17990909001493
73	C12	R1	7.32192809488736
73	C10	R1	7.36632221424582
73	C3	R1	6.95419631038687
73	C14	R1	7.39231742277876
73	C9	R1	7.24792751344359
73	C24	R1	7.67948009950545
73	C6	R1	7.37503943134692
73	C21	R1	7.29462074889163
73	C19	R1	7.44294349584873
73	C1	R1	7.08746284125034
73	C22	R1	7.17990909001493
73	C13	R1	7.22881869049588
73	C18	R1	7.4757334309664
73	C15	R1	7.17990909001493
73	C11	R1	7.07681559705083
73	C16	R1	7.24792751344359
73	C8	R1	7.19967234483636
73	C20	R1	7.19967234483636
74	C23	R1	7.3037807481771
74	C17	R1	7.3037807481771
74	C12	R1	7.22881869049588
74	C10	R1	7.34872815423108
74	C3	R1	7.43462822763672
74	C14	R1	7.467605550083
74	C5	R1	7.09803208296053
74	C9	R1	7.24792751344359
74	C24	R1	7.56985560833095
74	C6	R1	7.5077946401987
74	C21	R1	7.07681559705083
74	C19	R1	7.40087943628218
74	C1	R1	7.36632221424582
74	C22	R1	7.12928301694497
74	C4	R1	7.01122725542325
74	C13	R1	7.12928301694497
74	C15	R1	7.22881869049588
74	C11	R1	7.19967234483636
74	C16	R1	7.25738784269265
74	C8	R1	7.59991284218713
74	C20	R1	7.17990909001493
74	C7	R1	7.33091687811462
75	C23	R1	7.28540221886225
75	C17	R1	6.97727992349992
75	C10	R1	7.32192809488736
75	C3	R1	7.24792751344359
75	C14	R1	7.02236781302845
75	C5	R1	7.3037807481771
75	C9	R1	7.54689445988764
75	C6	R1	7.4757334309664
75	C21	R1	7.4093909361377
75	C1	R1	7.11894107272351
75	C22	R1	7.38370429247405
75	C4	R1	6.94251450533924
75	C13	R1	7.62205181945638
75	C18	R1	7.16992500144231
75	C15	R1	7.22881869049588
75	C11	R1	6.83289001416474
75	C16	R1	7.28540221886225
75	C8	R1	6.95419631038687
75	C20	R1	7.10852445677817
75	C7	R1	7.7279204545632
76	C23	R1	6.97727992349992
76	C17	R1	7.4262647547021
76	C12	R1	6.83289001416474
76	C10	R1	7.33985000288462
76	C3	R1	7.11894107272351
76	C14	R1	7.20945336562895
76	C5	R1	7.21916852046216
76	C9	R1	7.09803208296053
76	C24	R1	7.06608919045777
76	C6	R1	6.89481776330794
76	C19	R1	7.09803208296053
76	C1	R1	7.04439411935845
76	C22	R1	7.21916852046216
76	C4	R1	7.20945336562895
76	C13	R1	7.13955135239879
76	C18	R1	7.4178525148859
76	C16	R1	6.98868468677217
76	C20	R1	6.90689059560852
76	C7	R1	7.8008998999203
77	C23	R1	7.54689445988764
77	C17	R1	7.37503943134692
77	C12	R1	7.07681559705083
77	C10	R1	7.4262647547021
77	C3	R1	7.3037807481771
77	C14	R1	7.44294349584873
77	C5	R1	7.16992500144231
77	C9	R1	7.36632221424582
77	C24	R1	7.22881869049588
77	C6	R1	7.24792751344359
77	C21	R1	7.35755200461808
77	C19	R1	7.44294349584873
77	C1	R1	7.43462822763672
77	C22	R1	7.54689445988764
77	C4	R1	7.48381577726426
77	C13	R1	7.23840473932508
77	C18	R1	6.89481776330794
77	C11	R1	7.3037807481771
77	C16	R1	7.11894107272351
77	C8	R1	7.43462822763672
77	C20	R1	6.93073733756289
77	C7	R1	7.65105169117893
78	C23	R1	7.34872815423108
78	C17	R1	7.04439411935845
78	C12	R1	7.37503943134692
78	C10	R1	7.24792751344359
78	C3	R1	7.23840473932508
78	C14	R1	7.15987133677839
78	C5	R1	7.25738784269265
78	C9	R1	6.8073549220576
78	C24	R1	7.10852445677817
78	C6	R1	7.467605550083
78	C21	R1	7
78	C19	R1	7.55458885167764
78	C1	R1	7.3037807481771
78	C22	R1	7.12928301694497
78	C4	R1	7.45121111183233
78	C13	R1	6.83289001416474
78	C18	R1	6.74146698640115
78	C15	R1	6.94251450533924
78	C11	R1	7.18982455888002
78	C16	R1	6.89481776330794
78	C8	R1	7.32192809488736
78	C20	R1	7.22881869049588
78	C7	R1	7.29462074889163
79	C23	R1	7.21916852046216
79	C17	R1	7.23840473932508
79	C12	R1	7.20945336562895
79	C10	R1	7.2667865406949
79	C14	R1	7.06608919045777
79	C5	R1	7.48381577726426
79	C9	R1	7.53915881110803
79	C24	R1	7.03342300153745
79	C6	R1	7.15987133677839
79	C21	R1	7.21916852046216
79	C19	R1	7.13955135239879
79	C1	R1	7.14974711950468
79	C22	R1	7.49984588708321
79	C4	R1	7.25738784269265
79	C13	R1	7.24792751344359
79	C18	R1	7.68650052718322
79	C15	R1	6.76818432477693
79	C11	R1	7.3037807481771
79	C16	R1	7.22881869049588
79	C8	R1	7.31288295528436
79	C20	R1	7.49185309632967
79	C7	R1	7.21916852046216
80	C23	R1	7.02236781302845
80	C17	R1	7.20945336562895
80	C12	R1	7.4594316186373
80	C10	R1	7.31288295528436
80	C3	R1	7.25738784269265
80	C5	R1	7.43462822763672
80	C9	R1	7.3037807481771
80	C24	R1	7.28540221886225
80	C19	R1	6.94251450533924
80	C1	R1	7.467605550083
80	C22	R1	7.22881869049588
80	C4	R1	7.73470962022584
80	C18	R1	7.34872815423108
80	C15	R1	7.2667865406949
80	C11	R1	7.01122725542325
80	C16	R1	6.89481776330794
80	C8	R1	7.467605550083
80	C20	R1	7.25738784269265
80	C7	R1	7.45121111183233
81	C23	R1	7.24792751344359
81	C17	R1	7.10852445677817
81	C12	R1	7.08746284125034
81	C10	R1	7.39231742277876
81	C3	R1	7.06608919045777
81	C14	R1	7.06608919045777
81	C5	R1	7.23840473932508
81	C9	R1	7.22881869049588
81	C24	R1	7.27612440527424
81	C6	R1	7.4757334309664
81	C21	R1	7.34872815423108
81	C19	R1	7.24792751344359
81	C1	R1	7.4093909361377
81	C22	R1	7.4178525148859
81	C4	R1	7.2667865406949
81	C13	R1	7.29462074889163
81	C15	R1	7.28540221886225
81	C16	R1	7.32192809488736
81	C8	R1	7.21916852046216
81	C20	R1	7.29462074889163
81	C7	R1	7.29462074889163
82	C23	R1	7.34872815423108
82	C17	R1	7.45121111183233
82	C12	R1	7.57742882803575
82	C10	R1	7.19967234483636
82	C3	R1	6.84549005094437
82	C14	R1	7.02236781302845
82	C9	R1	7.3037807481771
82	C24	R1	7.40087943628218
82	C6	R1	7.40087943628218
82	C19	R1	7.54689445988764
82	C1	R1	7.11894107272351
82	C22	R1	7.25738784269265
82	C18	R1	7.22881869049588
82	C15	R1	7.01122725542325
82	C16	R1	6.91886323727459
82	C8	R1	7.60733031374961
82	C20	R1	7.36632221424582
82	C7	R1	7.44294349584873
83	C23	R1	7.07681559705083
83	C12	R1	7.04439411935845
83	C10	R1	7.18982455888002
83	C14	R1	7.4594316186373
83	C5	R1	7.45121111183233
83	C9	R1	7.25738784269265
83	C24	R1	7.37503943134692
83	C6	R1	7.05528243550119
83	C19	R1	6.94251450533924
83	C1	R1	7.51569983828404
83	C22	R1	7.11894107272351
83	C4	R1	7.29462074889163
83	C13	R1	7.3037807481771
83	C18	R1	7.02236781302845
83	C15	R1	7.04439411935845
83	C11	R1	7.31288295528436
83	C16	R1	7.16992500144231
83	C8	R1	7.25738784269265
83	C7	R1	7.2667865406949
84	C23	R1	7.45121111183233
84	C17	R1	7.40087943628218
84	C12	R1	7.52356195605701
84	C3	R1	7.44294349584873
84	C14	R1	7.18982455888002
84	C5	R1	7.49984588708321
84	C9	R1	7.09803208296053
84	C24	R1	7.40087943628218
84	C6	R1	7.27612440527424
84	C21	R1	7.54689445988764
84	C1	R1	7.29462074889163
84	C4	R1	7.33091687811462
84	C13	R1	7.31288295528436
84	C18	R1	7.04439411935845
84	C15	R1	7.10852445677817
84	C11	R1	7.39231742277876
84	C16	R1	6.8703647195834
84	C8	R1	7.33091687811462
84	C20	R1	7.18982455888002
84	C7	R1	7.35755200461808
85	C23	R1	7.56224242422107
85	C12	R1	7.467605550083
85	C3	R1	7.467605550083
85	C14	R1	7.33091687811462
85	C5	R1	7.4757334309664
85	C9	R1	6.71424551766612
85	C6	R1	7.01122725542325
85	C19	R1	7.31288295528436
85	C1	R1	7.18982455888002
85	C22	R1	7.3037807481771
85	C4	R1	7.3037807481771
85	C13	R1	7.467605550083
85	C18	R1	7.14974711950468
85	C15	R1	7.17990909001493
85	C11	R1	7.35755200461808
85	C16	R1	7
85	C8	R1	6.98868468677217
85	C20	R1	7.05528243550119
85	C7	R1	7.07681559705083
86	C23	R1	7.467605550083
86	C17	R1	7.48381577726426
86	C12	R1	7.59245703726808
86	C10	R1	7.22881869049588
86	C3	R1	7.57742882803575
86	C14	R1	7.23840473932508
86	C5	R1	7.27612440527424
86	C9	R1	7.33985000288462
86	C24	R1	7.35755200461808
86	C6	R1	7.25738784269265
86	C21	R1	7.21916852046216
86	C19	R1	7.49984588708321
86	C1	R1	7.13955135239879
86	C22	R1	7.20945336562895
86	C4	R1	7.4262647547021
86	C13	R1	7.06608919045777
86	C18	R1	7.27612440527424
86	C15	R1	7.32192809488736
86	C11	R1	7.10852445677817
86	C16	R1	6.8703647195834
86	C8	R1	7.48381577726426
86	C20	R1	7.29462074889163
86	C7	R1	6.96578428466209
87	C23	R1	6.88264304936184
87	C17	R1	7.37503943134692
87	C10	R1	6.98868468677217
87	C3	R1	7.31288295528436
87	C14	R1	7.39231742277876
87	C5	R1	7.37503943134692
87	C9	R1	7.20945336562895
87	C24	R1	7.11894107272351
87	C6	R1	7.34872815423108
87	C19	R1	7.31288295528436
87	C1	R1	7.34872815423108
87	C22	R1	7.13955135239879
87	C4	R1	7.51569983828404
87	C15	R1	7.21916852046216
87	C11	R1	7.21916852046216
87	C16	R1	7.20945336562895
87	C20	R1	7.11894107272351
87	C7	R1	7.54689445988764
88	C23	R1	7.40087943628218
88	C17	R1	7
88	C12	R1	7.38370429247405
88	C10	R1	7.5077946401987
88	C14	R1	7.02236781302845
88	C5	R1	7.23840473932508
88	C9	R1	7.27612440527424
88	C24	R1	7.44294349584873
88	C6	R1	7.24792751344359
88	C21	R1	7.44294349584873
88	C19	R1	7.03342300153745
88	C22	R1	6.96578428466209
88	C13	R1	7.4178525148859
88	C15	R1	7.54689445988764
88	C11	R1	7.18982455888002
88	C16	R1	7.4757334309664
88	C8	R1	6.98868468677217
88	C20	R1	7.12928301694497
88	C7	R1	7.16992500144231
89	C23	R1	7.20945336562895
89	C12	R1	7.31288295528436
89	C10	R1	7.25738784269265
89	C14	R1	6.97727992349992
89	C5	R1	7.09803208296053
89	C9	R1	7.18982455888002
89	C6	R1	7.58496250072116
89	C21	R1	7.43462822763672
89	C19	R1	7.45121111183233
89	C1	R1	7.25738784269265
89	C22	R1	7.17990909001493
89	C4	R1	7.24792751344359
89	C13	R1	7.4262647547021
89	C18	R1	7.29462074889163
89	C16	R1	6.98868468677217
89	C20	R1	7.33985000288462
89	C7	R1	7.22881869049588
90	C23	R1	7.40087943628218
90	C17	R1	7.23840473932508
90	C12	R1	7.4262647547021
90	C10	R1	7.49984588708321
90	C3	R1	7.33091687811462
90	C14	R1	7.21916852046216
90	C5	R1	7.51569983828404
90	C9	R1	7.40087943628218
90	C24	R1	7.55458885167764
90	C6	R1	7.35755200461808
90	C21	R1	7.31288295528436
90	C19	R1	7.38370429247405
90	C1	R1	7.21916852046216
90	C22	R1	7.16992500144231
90	C4	R1	7.53915881110803
90	C13	R1	7.3037807481771
90	C18	R1	7.3037807481771
90	C15	R1	7.25738784269265
90	C11	R1	7.05528243550119
90	C16	R1	7.17990909001493
90	C8	R1	7.34872815423108
90	C20	R1	7.28540221886225
91	C23	R1	7.25738784269265
91	C17	R1	7.27612440527424
91	C12	R1	7.4178525148859
91	C3	R1	7.44294349584873
91	C14	R1	7.56985560833095
91	C5	R1	7.31288295528436
91	C9	R1	7.4262647547021
91	C24	R1	7.12928301694497
91	C6	R1	7.14974711950468
91	C21	R1	7.13955135239879
91	C1	R1	7.19967234483636
91	C22	R1	7.4757334309664
91	C4	R1	7.49185309632967
91	C13	R1	7.4594316186373
91	C18	R1	7.31288295528436
91	C16	R1	6.90689059560852
91	C8	R1	7.10852445677817
91	C20	R1	7.23840473932508
91	C7	R1	7.16992500144231
92	C23	R1	7.22881869049588
92	C17	R1	7.17990909001493
92	C12	R1	7.04439411935845
92	C10	R1	7.33091687811462
92	C3	R1	7.18982455888002
92	C5	R1	7.32192809488736
92	C9	R1	7.22881869049588
92	C24	R1	7.11894107272351
92	C6	R1	7.04439411935845
92	C21	R1	7.4178525148859
92	C19	R1	7.34872815423108
92	C1	R1	7.44294349584873
92	C22	R1	7.60733031374961
92	C4	R1	7.33091687811462
92	C13	R1	7.33091687811462
92	C18	R1	7.25738784269265
92	C11	R1	7.22881869049588
92	C16	R1	7.40087943628218
92	C8	R1	7.10852445677817
92	C20	R1	7.33985000288462
92	C7	R1	7.33985000288462
93	C23	R1	7.10852445677817
93	C17	R1	7.54689445988764
93	C10	R1	7.36632221424582
93	C3	R1	7.2667865406949
93	C14	R1	7.5077946401987
93	C5	R1	7.36632221424582
93	C9	R1	7.03342300153745
93	C24	R1	7.22881869049588
93	C6	R1	7.05528243550119
93	C21	R1	7.34872815423108
93	C19	R1	7.22881869049588
93	C1	R1	6.88264304936184
93	C22	R1	7.38370429247405
93	C4	R1	6.96578428466209
93	C13	R1	7.36632221424582
93	C18	R1	7.44294349584873
93	C15	R1	7.23840473932508
93	C11	R1	7.31288295528436
93	C16	R1	6.98868468677217
93	C8	R1	7.49984588708321
93	C20	R1	7.11894107272351
93	C7	R1	7.31288295528436
94	C23	R1	7.31288295528436
94	C17	R1	7.33985000288462
94	C12	R1	7.16992500144231
94	C10	R1	7.36632221424582
94	C3	R1	7.27612440527424
94	C14	R1	7.2667865406949
94	C5	R1	7.04439411935845
94	C9	R1	7.01122725542325
94	C24	R1	7.20945336562895
94	C6	R1	6.83289001416474
94	C19	R1	6.97727992349992
94	C1	R1	7.31288295528436
94	C4	R1	7.05528243550119
94	C13	R1	7.09803208296053
94	C18	R1	6.88264304936184
94	C15	R1	7.28540221886225
94	C11	R1	6.68650052718322
94	C8	R1	7.27612440527424
94	C20	R1	7.24792751344359
94	C7	R1	7.17990909001493
95	C23	R1	7.23840473932508
95	C10	R1	6.98868468677217
95	C3	R1	6.98868468677217
95	C14	R1	7.16992500144231
95	C5	R1	7.09803208296053
95	C9	R1	7.01122725542325
95	C24	R1	7.4262647547021
95	C6	R1	7.3037807481771
95	C21	R1	7.29462074889163
95	C19	R1	7.09803208296053
95	C1	R1	7.11894107272351
95	C4	R1	7.62935662007961
95	C13	R1	7.38370429247405
95	C18	R1	7.08746284125034
95	C15	R1	7.16992500144231
95	C11	R1	7.33091687811462
95	C8	R1	7.13955135239879
95	C20	R1	7.28540221886225
95	C7	R1	7.31288295528436
96	C23	R1	7.49185309632967
96	C17	R1	7.31288295528436
96	C10	R1	7.35755200461808
96	C3	R1	7.23840473932508
96	C14	R1	7.3037807481771
96	C5	R1	7.49984588708321
96	C24	R1	7
96	C6	R1	6.97727992349992
96	C21	R1	6.93073733756289
96	C19	R1	7.13955135239879
96	C1	R1	7.25738784269265
96	C22	R1	7.43462822763672
96	C4	R1	7.59245703726808
96	C13	R1	7.4262647547021
96	C18	R1	7.04439411935845
96	C11	R1	7.467605550083
96	C16	R1	7.08746284125034
96	C20	R1	7.44294349584873
96	C7	R1	6.96578428466209
97	C23	R1	7.36632221424582
97	C17	R1	7.08746284125034
97	C12	R1	7.08746284125034
97	C10	R1	6.96578428466209
97	C3	R1	7.09803208296053
97	C5	R1	7.4178525148859
97	C9	R1	7.39231742277876
97	C24	R1	7.57742882803575
97	C6	R1	7.14974711950468
97	C21	R1	7.44294349584873
97	C19	R1	7.4093909361377
97	C1	R1	7.33985000288462
97	C22	R1	7.01122725542325
97	C13	R1	6.96578428466209
97	C18	R1	6.98868468677217
97	C15	R1	7.18982455888002
97	C11	R1	6.88264304936184
97	C16	R1	7.06608919045777
97	C8	R1	7.29462074889163
97	C20	R1	7.28540221886225
97	C7	R1	7.19967234483636
98	C23	R1	7.27612440527424
98	C17	R1	7.4178525148859
98	C12	R1	7.48381577726426
98	C10	R1	7.22881869049588
98	C3	R1	7.13955135239879
98	C14	R1	7.49185309632967
98	C5	R1	6.85798099512757
98	C9	R1	7.29462074889163
98	C24	R1	7.49984588708321
98	C6	R1	7.37503943134692
98	C21	R1	7.49984588708321
[truncated: 14,581 more rows]
