# Supplementary material for: Stochastic modelling of single-cell gene expression adaptation reveals non-genomic contribution to evolution of tumor subclones
Source: bioRxiv. 2024 Apr 20:2024.04.17.588869. Preprint. [Version 1] doi: 10.1101/2024.04.17.588869 (PMC11071284; doi:10.1101/2024.04.17.588869)
Supplement: Supplement 2 [file media-2.zip › Supplementary Files/Simulated Data/Adaptive_Simulation/tr_1.06_sq_1.5_r_200_a_1.csv]

gene	species	replicate	exprval
1	C23	R1	7.29462074889163
1	C17	R1	7.35755200461808
1	C12	R1	7.25738784269265
1	C10	R1	7.467605550083
1	C3	R1	7.14974711950468
1	C5	R1	7.16992500144231
1	C9	R1	7.45121111183233
1	C24	R1	7.37503943134692
1	C6	R1	7.467605550083
1	C21	R1	7.29462074889163
1	C19	R1	7.72109918870719
1	C1	R1	7.14974711950468
1	C22	R1	7.38370429247405
1	C4	R1	7.15987133677839
1	C13	R1	7.36632221424582
1	C18	R1	7.02236781302845
1	C15	R1	7.22881869049588
1	C11	R1	6.88264304936184
1	C16	R1	7.10852445677817
1	C8	R1	7.25738784269265
2	C23	R1	6.94251450533924
2	C17	R1	7.07681559705083
2	C12	R1	7.31288295528436
2	C10	R1	7.27612440527424
2	C3	R1	7.467605550083
2	C14	R1	7
2	C5	R1	7.11894107272351
2	C24	R1	7.25738784269265
2	C6	R1	7.36632221424582
2	C21	R1	7.36632221424582
2	C19	R1	7.09803208296053
2	C22	R1	7.22881869049588
2	C4	R1	7.56224242422107
2	C13	R1	7.21916852046216
2	C18	R1	7.13955135239879
2	C15	R1	7.29462074889163
2	C11	R1	7.07681559705083
2	C16	R1	7.22881869049588
2	C8	R1	7.16992500144231
2	C20	R1	7.32192809488736
2	C7	R1	7.31288295528436
3	C23	R1	7.29462074889163
3	C17	R1	7.18982455888002
3	C12	R1	7.10852445677817
3	C10	R1	7.24792751344359
3	C14	R1	7.12928301694497
3	C5	R1	7.09803208296053
3	C9	R1	6.95419631038687
3	C24	R1	7.15987133677839
3	C6	R1	7.2667865406949
3	C21	R1	7.27612440527424
3	C19	R1	7.21916852046216
3	C22	R1	7.38370429247405
3	C4	R1	7.17990909001493
3	C13	R1	7.10852445677817
3	C18	R1	7.34872815423108
3	C15	R1	7.21916852046216
3	C11	R1	7.25738784269265
3	C16	R1	7.40087943628218
3	C8	R1	7.33091687811462
3	C20	R1	7.3037807481771
3	C7	R1	7.2667865406949
4	C23	R1	7.20945336562895
4	C17	R1	7.25738784269265
4	C12	R1	7.19967234483636
4	C10	R1	7.38370429247405
4	C3	R1	7.38370429247405
4	C14	R1	7.39231742277876
4	C5	R1	7.28540221886225
4	C9	R1	7.467605550083
4	C24	R1	7.2667865406949
4	C6	R1	7.33985000288462
4	C21	R1	7.36632221424582
4	C1	R1	7.43462822763672
4	C22	R1	7.4594316186373
4	C4	R1	7.32192809488736
4	C18	R1	6.93073733756289
4	C15	R1	7.31288295528436
4	C11	R1	7.32192809488736
4	C16	R1	7.27612440527424
4	C20	R1	7.29462074889163
5	C17	R1	7.34872815423108
5	C12	R1	7.40087943628218
5	C10	R1	7.4178525148859
5	C3	R1	7.49984588708321
5	C14	R1	7.29462074889163
5	C9	R1	7.06608919045777
5	C24	R1	7.40087943628218
5	C6	R1	7.33091687811462
5	C21	R1	7.22881869049588
5	C19	R1	7.4093909361377
5	C1	R1	7.23840473932508
5	C4	R1	7.22881869049588
5	C13	R1	7.4178525148859
5	C18	R1	7.04439411935845
5	C15	R1	7.45121111183233
5	C11	R1	7.27612440527424
5	C16	R1	7.13955135239879
5	C7	R1	7.10852445677817
6	C23	R1	7.16992500144231
6	C17	R1	7.25738784269265
6	C12	R1	7.36632221424582
6	C10	R1	7.37503943134692
6	C3	R1	7.18982455888002
6	C14	R1	7.13955135239879
6	C5	R1	7.61470984411521
6	C9	R1	7.25738784269265
6	C24	R1	7.467605550083
6	C6	R1	7.35755200461808
6	C19	R1	7.18982455888002
6	C1	R1	7.07681559705083
6	C22	R1	7.21916852046216
6	C4	R1	7.52356195605701
6	C13	R1	7.27612440527424
6	C18	R1	7.18982455888002
6	C15	R1	7.12928301694497
6	C16	R1	7.21916852046216
6	C8	R1	7.54689445988764
6	C20	R1	7.33091687811462
7	C23	R1	7.40087943628218
7	C17	R1	7.4262647547021
7	C12	R1	6.8703647195834
7	C10	R1	7.19967234483636
7	C3	R1	7.37503943134692
7	C14	R1	7.17990909001493
7	C5	R1	7.55458885167764
7	C9	R1	7.4757334309664
7	C24	R1	7.4093909361377
7	C6	R1	7.40087943628218
7	C21	R1	7.40087943628218
7	C19	R1	7.15987133677839
7	C1	R1	7.45121111183233
7	C13	R1	7.15987133677839
7	C18	R1	7.21916852046216
7	C15	R1	7.13955135239879
7	C11	R1	7.43462822763672
7	C16	R1	7.31288295528436
7	C8	R1	7.17990909001493
7	C20	R1	7.56224242422107
7	C7	R1	7.33985000288462
8	C23	R1	6.97727992349992
8	C17	R1	7.35755200461808
8	C12	R1	7.15987133677839
8	C10	R1	7.10852445677817
8	C3	R1	7.4262647547021
8	C5	R1	7.37503943134692
8	C9	R1	7.49984588708321
8	C24	R1	7.03342300153745
8	C6	R1	7.11894107272351
8	C21	R1	7.20945336562895
8	C19	R1	7.08746284125034
8	C1	R1	7.24792751344359
8	C22	R1	7.29462074889163
8	C4	R1	7.24792751344359
8	C13	R1	7.43462822763672
8	C18	R1	7.09803208296053
8	C15	R1	7.08746284125034
8	C16	R1	7.14974711950468
8	C8	R1	7.51569983828404
8	C20	R1	7.29462074889163
8	C7	R1	7.33091687811462
9	C23	R1	7.35755200461808
9	C17	R1	7.29462074889163
9	C12	R1	7.16992500144231
9	C10	R1	7.32192809488736
9	C3	R1	7.20945336562895
9	C14	R1	7.5077946401987
9	C5	R1	7.35755200461808
9	C9	R1	7.28540221886225
9	C24	R1	7.05528243550119
9	C21	R1	7.32192809488736
9	C19	R1	7.22881869049588
9	C1	R1	7.12928301694497
9	C22	R1	7.467605550083
9	C4	R1	7.29462074889163
9	C13	R1	7.13955135239879
9	C18	R1	7.19967234483636
9	C15	R1	7.19967234483636
9	C11	R1	7.31288295528436
9	C16	R1	7.33091687811462
9	C8	R1	7.39231742277876
9	C20	R1	7.39231742277876
9	C7	R1	7.35755200461808
10	C23	R1	7.4262647547021
10	C17	R1	7.48381577726426
10	C10	R1	7.55458885167764
10	C3	R1	7.53138146051631
10	C14	R1	7.32192809488736
10	C5	R1	7.25738784269265
10	C9	R1	7.28540221886225
10	C24	R1	7.16992500144231
10	C6	R1	7.10852445677817
10	C19	R1	7.36632221424582
10	C1	R1	7.19967234483636
10	C22	R1	7.2667865406949
10	C4	R1	7.40087943628218
10	C18	R1	6.91886323727459
10	C15	R1	7.21916852046216
10	C11	R1	6.95419631038687
10	C16	R1	7.32192809488736
10	C8	R1	7.34872815423108
10	C7	R1	7.4093909361377
11	C17	R1	7.37503943134692
11	C12	R1	7.02236781302845
11	C10	R1	7.34872815423108
11	C3	R1	7.45121111183233
11	C14	R1	7.40087943628218
11	C5	R1	7.20945336562895
11	C9	R1	7
11	C24	R1	7.20945336562895
11	C6	R1	7.36632221424582
11	C19	R1	7.25738784269265
11	C22	R1	7.37503943134692
11	C4	R1	7.31288295528436
11	C13	R1	7.12928301694497
11	C15	R1	7.21916852046216
11	C11	R1	7.12928301694497
11	C16	R1	7.19967234483636
11	C8	R1	7.27612440527424
11	C20	R1	7.23840473932508
11	C7	R1	7.37503943134692
12	C17	R1	7.32192809488736
12	C12	R1	7.04439411935845
12	C10	R1	7.3037807481771
12	C3	R1	7.32192809488736
12	C14	R1	7.19967234483636
12	C5	R1	7.10852445677817
12	C9	R1	7.39231742277876
12	C24	R1	7.43462822763672
12	C6	R1	7.21916852046216
12	C21	R1	7.44294349584873
12	C19	R1	7.2667865406949
12	C1	R1	7.3037807481771
12	C22	R1	7.33091687811462
12	C4	R1	7.34872815423108
12	C13	R1	7.467605550083
12	C18	R1	7.09803208296053
12	C15	R1	7.27612440527424
12	C11	R1	7.22881869049588
12	C16	R1	6.98868468677217
12	C8	R1	7.16992500144231
12	C20	R1	7.22881869049588
12	C7	R1	7.77478705960117
13	C23	R1	7.4093909361377
13	C17	R1	7.3037807481771
13	C12	R1	7.37503943134692
13	C10	R1	7.03342300153745
13	C14	R1	7.33091687811462
13	C5	R1	7.17990909001493
13	C9	R1	7.27612440527424
13	C24	R1	7.22881869049588
13	C6	R1	7.35755200461808
13	C21	R1	7.55458885167764
13	C19	R1	7.45121111183233
13	C1	R1	7.2667865406949
13	C22	R1	6.90689059560852
13	C18	R1	7.16992500144231
13	C15	R1	7.12928301694497
13	C11	R1	7.09803208296053
13	C16	R1	7.17990909001493
13	C8	R1	7.58496250072116
13	C20	R1	7.14974711950468
13	C7	R1	7.27612440527424
14	C23	R1	7.31288295528436
14	C17	R1	7
14	C12	R1	7.34872815423108
14	C10	R1	7.33091687811462
14	C14	R1	7.27612440527424
14	C9	R1	7.18982455888002
14	C24	R1	7.51569983828404
14	C6	R1	7.19967234483636
14	C21	R1	7.58496250072116
14	C22	R1	6.97727992349992
14	C4	R1	7.15987133677839
14	C18	R1	7.2667865406949
14	C15	R1	7.07681559705083
14	C11	R1	7.04439411935845
14	C16	R1	7.24792751344359
14	C8	R1	7.33985000288462
14	C20	R1	7.36632221424582
14	C7	R1	7.20945336562895
15	C23	R1	7.4093909361377
15	C10	R1	7.13955135239879
15	C3	R1	7.33091687811462
15	C14	R1	7.44294349584873
15	C5	R1	7.19967234483636
15	C9	R1	7.10852445677817
15	C24	R1	7.33091687811462
15	C6	R1	7.32192809488736
15	C21	R1	7.4262647547021
15	C1	R1	7.4262647547021
15	C22	R1	7.4594316186373
15	C4	R1	7.28540221886225
15	C13	R1	7.06608919045777
15	C18	R1	6.93073733756289
15	C15	R1	7.33091687811462
15	C16	R1	7.10852445677817
15	C8	R1	7.40087943628218
15	C20	R1	7.12928301694497
15	C7	R1	7.3037807481771
16	C17	R1	7.31288295528436
16	C12	R1	7.49185309632967
16	C10	R1	7.06608919045777
16	C3	R1	7.23840473932508
16	C14	R1	7.45121111183233
16	C5	R1	7.18982455888002
16	C9	R1	7.53138146051631
16	C24	R1	7.32192809488736
16	C6	R1	7.01122725542325
16	C21	R1	7
16	C19	R1	7.27612440527424
16	C1	R1	7.28540221886225
16	C22	R1	7.32192809488736
16	C4	R1	7.35755200461808
16	C13	R1	7.43462822763672
16	C18	R1	7.31288295528436
16	C15	R1	7.16992500144231
16	C11	R1	7.15987133677839
16	C16	R1	7.05528243550119
16	C8	R1	7.51569983828404
16	C20	R1	7.54689445988764
17	C23	R1	7.5077946401987
17	C17	R1	7.19967234483636
17	C12	R1	7.14974711950468
17	C10	R1	7.24792751344359
17	C3	R1	7.35755200461808
17	C14	R1	7.2667865406949
17	C5	R1	7.18982455888002
17	C9	R1	7.24792751344359
17	C24	R1	7.04439411935845
17	C6	R1	7.4178525148859
17	C21	R1	7.20945336562895
17	C19	R1	7.49185309632967
17	C1	R1	7.38370429247405
17	C22	R1	7.467605550083
17	C4	R1	7.28540221886225
17	C18	R1	7.21916852046216
17	C11	R1	7.12928301694497
17	C16	R1	7.27612440527424
17	C20	R1	7.3037807481771
17	C7	R1	7.37503943134692
18	C23	R1	7.25738784269265
18	C17	R1	7.38370429247405
18	C12	R1	7.04439411935845
18	C10	R1	7.35755200461808
18	C14	R1	7.08746284125034
18	C5	R1	7.33091687811462
18	C24	R1	7.49984588708321
18	C6	R1	7.37503943134692
18	C21	R1	7.51569983828404
18	C1	R1	7.21916852046216
18	C22	R1	7.36632221424582
18	C4	R1	7.37503943134692
18	C13	R1	7.32192809488736
18	C18	R1	7.07681559705083
18	C15	R1	6.8703647195834
18	C11	R1	7.10852445677817
18	C16	R1	7.49185309632967
18	C8	R1	7.3037807481771
18	C20	R1	7.21916852046216
18	C7	R1	7.03342300153745
19	C23	R1	7.33091687811462
19	C17	R1	7.3037807481771
19	C12	R1	7.4262647547021
19	C10	R1	7.17990909001493
19	C14	R1	7.22881869049588
19	C5	R1	7.21916852046216
19	C9	R1	7.53138146051631
19	C24	R1	7.25738784269265
19	C6	R1	7.35755200461808
19	C21	R1	7.49984588708321
19	C19	R1	7.27612440527424
19	C1	R1	7.10852445677817
19	C4	R1	7.4757334309664
19	C13	R1	7.11894107272351
19	C18	R1	7.12928301694497
19	C11	R1	7.12928301694497
19	C16	R1	7.04439411935845
19	C20	R1	7.33985000288462
19	C7	R1	7.23840473932508
20	C23	R1	7.33985000288462
20	C17	R1	7.03342300153745
20	C12	R1	7.43462822763672
20	C10	R1	7.37503943134692
20	C3	R1	7.49984588708321
20	C14	R1	7.34872815423108
20	C5	R1	7.02236781302845
20	C9	R1	7.32192809488736
20	C24	R1	7.48381577726426
20	C6	R1	7.33091687811462
20	C21	R1	7.09803208296053
20	C19	R1	6.94251450533924
20	C1	R1	7.4262647547021
20	C22	R1	7.01122725542325
20	C4	R1	7.4757334309664
20	C13	R1	6.90689059560852
20	C18	R1	7.19967234483636
20	C11	R1	6.93073733756289
20	C16	R1	7.07681559705083
20	C8	R1	7.55458885167764
20	C20	R1	7.3037807481771
20	C7	R1	7.2667865406949
21	C23	R1	7.39231742277876
21	C17	R1	7.37503943134692
21	C10	R1	7.19967234483636
21	C3	R1	7.59991284218713
21	C14	R1	7.40087943628218
21	C5	R1	7.21916852046216
21	C9	R1	7.06608919045777
21	C24	R1	7.37503943134692
21	C6	R1	7.4262647547021
21	C21	R1	7.34872815423108
21	C19	R1	7.18982455888002
21	C1	R1	7.11894107272351
21	C22	R1	6.94251450533924
21	C4	R1	7.08746284125034
21	C13	R1	7.15987133677839
21	C15	R1	7.2667865406949
21	C11	R1	7.12928301694497
21	C16	R1	7.08746284125034
21	C8	R1	7.33985000288462
21	C20	R1	7.32192809488736
21	C7	R1	7.03342300153745
22	C23	R1	7.10852445677817
22	C12	R1	7.44294349584873
22	C10	R1	7.14974711950468
22	C3	R1	7.3037807481771
22	C14	R1	7.35755200461808
22	C5	R1	7.14974711950468
22	C9	R1	7.18982455888002
22	C24	R1	7.13955135239879
22	C6	R1	7.14974711950468
22	C21	R1	7.2667865406949
22	C19	R1	7.48381577726426
22	C22	R1	7.20945336562895
22	C13	R1	7.18982455888002
22	C18	R1	7
22	C15	R1	7.33985000288462
22	C11	R1	7.10852445677817
22	C16	R1	7.34872815423108
22	C8	R1	7.4757334309664
22	C20	R1	7.17990909001493
23	C23	R1	7.15987133677839
23	C17	R1	7.12928301694497
23	C12	R1	7.04439411935845
23	C10	R1	7.12928301694497
23	C3	R1	7.27612440527424
23	C14	R1	7.32192809488736
23	C5	R1	7.40087943628218
23	C9	R1	7.33091687811462
23	C24	R1	7.37503943134692
23	C6	R1	7.19967234483636
23	C19	R1	7.24792751344359
23	C1	R1	7.15987133677839
23	C4	R1	7.14974711950468
23	C13	R1	7.31288295528436
23	C18	R1	7.4093909361377
23	C15	R1	7.32192809488736
23	C11	R1	7.04439411935845
23	C16	R1	7.17990909001493
23	C8	R1	7.33091687811462
23	C20	R1	7.4262647547021
24	C23	R1	6.83289001416474
24	C17	R1	7.33091687811462
24	C12	R1	7.34872815423108
24	C10	R1	7.48381577726426
24	C3	R1	7.27612440527424
24	C14	R1	6.75488750216347
24	C9	R1	7.22881869049588
24	C24	R1	7.02236781302845
24	C6	R1	7.4178525148859
24	C21	R1	7.19967234483636
24	C19	R1	7.16992500144231
24	C1	R1	7.13955135239879
24	C13	R1	7.27612440527424
24	C18	R1	7.33985000288462
24	C15	R1	7.07681559705083
24	C11	R1	7.29462074889163
24	C16	R1	7.20945336562895
24	C8	R1	7.28540221886225
24	C7	R1	7.43462822763672
25	C23	R1	7.24792751344359
25	C17	R1	7.29462074889163
25	C12	R1	7.36632221424582
25	C10	R1	7.51569983828404
25	C14	R1	7.36632221424582
25	C5	R1	7.17990909001493
25	C9	R1	7.4262647547021
25	C24	R1	7.25738784269265
25	C6	R1	7.57742882803575
25	C21	R1	7.24792751344359
25	C19	R1	7.28540221886225
25	C1	R1	7.27612440527424
25	C22	R1	7.34872815423108
25	C4	R1	7.15987133677839
25	C13	R1	7.20945336562895
25	C15	R1	7.4178525148859
25	C11	R1	7.10852445677817
25	C16	R1	7.24792751344359
25	C8	R1	7.21916852046216
25	C7	R1	7.43462822763672
26	C23	R1	7.33091687811462
26	C17	R1	7.33985000288462
26	C12	R1	7.37503943134692
26	C10	R1	7.35755200461808
26	C3	R1	7.37503943134692
26	C14	R1	7.02236781302845
26	C5	R1	7.13955135239879
26	C9	R1	7.49984588708321
26	C24	R1	7.20945336562895
26	C6	R1	7.39231742277876
26	C19	R1	7.03342300153745
26	C1	R1	7.24792751344359
26	C22	R1	7.07681559705083
26	C4	R1	7.25738784269265
26	C13	R1	7.04439411935845
26	C18	R1	7.13955135239879
26	C15	R1	7.09803208296053
26	C11	R1	7.49984588708321
26	C16	R1	7.08746284125034
26	C8	R1	7.20945336562895
26	C20	R1	7.40087943628218
26	C7	R1	7.32192809488736
27	C23	R1	7.17990909001493
27	C17	R1	7.21916852046216
27	C12	R1	7.4178525148859
27	C10	R1	7.40087943628218
27	C3	R1	7.21916852046216
27	C14	R1	7.35755200461808
27	C5	R1	7.14974711950468
27	C9	R1	7.467605550083
27	C24	R1	7.10852445677817
27	C6	R1	7.20945336562895
27	C21	R1	7.467605550083
27	C19	R1	7.3037807481771
27	C1	R1	7.4757334309664
27	C22	R1	7.2667865406949
27	C4	R1	7.32192809488736
27	C13	R1	7.22881869049588
27	C18	R1	7.22881869049588
27	C15	R1	7.33091687811462
27	C11	R1	7.23840473932508
27	C16	R1	7.4757334309664
27	C8	R1	7.4757334309664
27	C20	R1	7.28540221886225
27	C7	R1	7.04439411935845
28	C23	R1	7.18982455888002
28	C17	R1	6.91886323727459
28	C12	R1	7.4178525148859
28	C10	R1	7.4757334309664
28	C3	R1	7.49185309632967
28	C14	R1	7.56224242422107
28	C5	R1	6.90689059560852
28	C9	R1	7.40087943628218
28	C24	R1	7.5077946401987
28	C6	R1	7.4178525148859
28	C21	R1	7.18982455888002
28	C19	R1	7.31288295528436
28	C1	R1	7.10852445677817
28	C22	R1	7.19967234483636
28	C4	R1	7.37503943134692
28	C13	R1	7.21916852046216
28	C15	R1	7.08746284125034
28	C11	R1	7.03342300153745
28	C16	R1	7.06608919045777
28	C8	R1	7.40087943628218
28	C20	R1	7.01122725542325
28	C7	R1	7.22881869049588
29	C23	R1	7.32192809488736
29	C12	R1	7.13955135239879
29	C10	R1	7.11894107272351
29	C3	R1	7.02236781302845
29	C14	R1	7.28540221886225
29	C5	R1	7.24792751344359
29	C9	R1	7.49185309632967
29	C24	R1	7.04439411935845
29	C6	R1	7.23840473932508
29	C21	R1	7.09803208296053
29	C19	R1	7.23840473932508
29	C1	R1	7.39231742277876
29	C4	R1	7.33091687811462
29	C13	R1	7.35755200461808
29	C18	R1	7.04439411935845
29	C15	R1	7.16992500144231
29	C11	R1	7.32192809488736
29	C16	R1	6.89481776330794
29	C8	R1	7.25738784269265
29	C20	R1	7.44294349584873
29	C7	R1	7.28540221886225
30	C23	R1	7.49984588708321
30	C17	R1	7.33985000288462
30	C12	R1	7.49185309632967
30	C10	R1	7.37503943134692
30	C3	R1	6.84549005094437
30	C14	R1	7.36632221424582
30	C5	R1	7.13955135239879
30	C9	R1	7.10852445677817
30	C24	R1	7.57742882803575
30	C6	R1	7.09803208296053
30	C21	R1	7.36632221424582
30	C19	R1	7.10852445677817
30	C1	R1	7.4178525148859
30	C22	R1	6.8703647195834
30	C4	R1	7.22881869049588
30	C13	R1	7.32192809488736
30	C18	R1	7.16992500144231
30	C15	R1	7.29462074889163
30	C16	R1	7.16992500144231
30	C8	R1	7.05528243550119
30	C20	R1	7.17990909001493
30	C7	R1	7.45121111183233
31	C23	R1	7.11894107272351
31	C12	R1	7.07681559705083
31	C10	R1	7.3037807481771
31	C3	R1	7.13955135239879
31	C14	R1	7.53138146051631
31	C5	R1	7.34872815423108
31	C9	R1	7.38370429247405
31	C24	R1	7.36632221424582
31	C6	R1	7.14974711950468
31	C21	R1	7.29462074889163
31	C19	R1	7.29462074889163
31	C1	R1	7.10852445677817
31	C22	R1	7.29462074889163
31	C4	R1	7.23840473932508
31	C18	R1	7.25738784269265
31	C15	R1	7.20945336562895
31	C11	R1	7.08746284125034
31	C16	R1	7.22881869049588
31	C8	R1	7.467605550083
31	C20	R1	7.23840473932508
31	C7	R1	7.467605550083
32	C23	R1	7.23840473932508
32	C17	R1	7.27612440527424
32	C12	R1	7.45121111183233
32	C3	R1	7.14974711950468
32	C14	R1	7.28540221886225
32	C5	R1	7.55458885167764
32	C9	R1	7.59245703726808
32	C24	R1	7.34872815423108
32	C6	R1	7.17990909001493
32	C19	R1	7.2667865406949
32	C1	R1	7.20945336562895
32	C22	R1	7.56985560833095
32	C4	R1	7.02236781302845
32	C13	R1	7.12928301694497
32	C18	R1	7.14974711950468
32	C15	R1	7.39231742277876
32	C11	R1	7.34872815423108
32	C16	R1	7.10852445677817
32	C8	R1	7.16992500144231
32	C20	R1	7.5077946401987
32	C7	R1	7.48381577726426
33	C17	R1	7.56224242422107
33	C12	R1	7.01122725542325
33	C10	R1	7.20945336562895
33	C3	R1	7.4594316186373
33	C14	R1	7.2667865406949
33	C5	R1	7.21916852046216
33	C9	R1	7.27612440527424
33	C24	R1	7.56224242422107
33	C19	R1	7.40087943628218
33	C1	R1	7.12928301694497
33	C22	R1	7.34872815423108
33	C4	R1	7.12928301694497
33	C18	R1	7.19967234483636
33	C15	R1	7.06608919045777
33	C11	R1	7.44294349584873
33	C16	R1	7.16992500144231
33	C8	R1	7.31288295528436
33	C20	R1	7.09803208296053
33	C7	R1	7.467605550083
34	C23	R1	7.36632221424582
34	C17	R1	7.02236781302845
34	C12	R1	7.08746284125034
34	C10	R1	7.44294349584873
34	C3	R1	7.17990909001493
34	C14	R1	7.56985560833095
34	C5	R1	7.2667865406949
34	C9	R1	7.15987133677839
34	C24	R1	7.32192809488736
34	C6	R1	7.19967234483636
34	C21	R1	7.03342300153745
34	C19	R1	7.08746284125034
34	C1	R1	7.32192809488736
34	C22	R1	7.51569983828404
34	C4	R1	7.35755200461808
34	C13	R1	7.34872815423108
34	C18	R1	7.11894107272351
34	C11	R1	7.07681559705083
34	C16	R1	7.13955135239879
34	C8	R1	7.16992500144231
34	C20	R1	7.10852445677817
35	C23	R1	6.98868468677217
35	C17	R1	7.35755200461808
35	C12	R1	7.3037807481771
35	C10	R1	7.4093909361377
35	C3	R1	7.57742882803575
35	C14	R1	7.20945336562895
35	C5	R1	7.3037807481771
35	C9	R1	7.19967234483636
35	C24	R1	7.22881869049588
35	C6	R1	7.60733031374961
35	C21	R1	7.06608919045777
35	C19	R1	7.44294349584873
35	C1	R1	7.34872815423108
35	C22	R1	7.23840473932508
35	C4	R1	7.2667865406949
35	C18	R1	7.4262647547021
35	C15	R1	7.28540221886225
35	C11	R1	7.16992500144231
35	C16	R1	7.04439411935845
35	C8	R1	7.20945336562895
35	C20	R1	7.28540221886225
36	C23	R1	7.04439411935845
36	C17	R1	7.59991284218713
36	C12	R1	7.60733031374961
36	C10	R1	7.3037807481771
36	C3	R1	7.2667865406949
36	C14	R1	7.4262647547021
36	C9	R1	7.12928301694497
36	C24	R1	7.35755200461808
36	C6	R1	7.20945336562895
36	C21	R1	7.15987133677839
36	C19	R1	7.23840473932508
36	C1	R1	7.06608919045777
36	C22	R1	7.467605550083
36	C4	R1	7.21916852046216
36	C13	R1	7.37503943134692
36	C18	R1	7.4093909361377
36	C15	R1	7.38370429247405
36	C11	R1	7.20945336562895
36	C16	R1	7.29462074889163
36	C8	R1	7.35755200461808
36	C20	R1	7.08746284125034
36	C7	R1	7.17990909001493
37	C23	R1	6.85798099512757
37	C12	R1	7.24792751344359
37	C10	R1	6.96578428466209
37	C3	R1	7
37	C14	R1	7.32192809488736
37	C5	R1	7.14974711950468
37	C9	R1	7.29462074889163
37	C24	R1	7.64385618977472
37	C6	R1	7.12928301694497
37	C21	R1	7.17990909001493
37	C19	R1	7.4757334309664
37	C1	R1	7.06608919045777
37	C22	R1	7.20945336562895
37	C4	R1	7.49984588708321
37	C13	R1	7.33091687811462
37	C18	R1	7.28540221886225
37	C15	R1	6.97727992349992
37	C11	R1	7.19967234483636
37	C16	R1	7
37	C8	R1	7.39231742277876
37	C20	R1	7.16992500144231
37	C7	R1	7.21916852046216
38	C23	R1	7.35755200461808
38	C17	R1	7.25738784269265
38	C12	R1	7.08746284125034
38	C10	R1	7.61470984411521
38	C3	R1	7.43462822763672
38	C14	R1	7
38	C5	R1	7.35755200461808
38	C9	R1	7.29462074889163
38	C24	R1	7.20945336562895
38	C6	R1	6.97727992349992
38	C21	R1	7.4093909361377
38	C19	R1	7.16992500144231
38	C1	R1	7.32192809488736
38	C22	R1	7.38370429247405
38	C4	R1	7.37503943134692
38	C13	R1	7.25738784269265
38	C18	R1	7.10852445677817
38	C15	R1	7.17990909001493
38	C11	R1	7.28540221886225
38	C16	R1	7.10852445677817
38	C8	R1	7.33985000288462
38	C20	R1	7.59245703726808
38	C7	R1	7.4757334309664
39	C23	R1	7.12928301694497
39	C17	R1	6.84549005094437
39	C12	R1	7.02236781302845
39	C10	R1	7.14974711950468
39	C14	R1	7.2667865406949
39	C9	R1	7.34872815423108
39	C24	R1	7.08746284125034
39	C21	R1	7.17990909001493
39	C19	R1	7.24792751344359
39	C1	R1	7.09803208296053
39	C22	R1	7.04439411935845
39	C4	R1	7.27612440527424
39	C13	R1	7.38370429247405
39	C18	R1	7.2667865406949
39	C15	R1	7.11894107272351
39	C16	R1	7.28540221886225
39	C8	R1	7.13955135239879
39	C20	R1	7.53138146051631
39	C7	R1	7.3037807481771
40	C23	R1	7.32192809488736
40	C17	R1	7.43462822763672
40	C12	R1	7.38370429247405
40	C10	R1	7.55458885167764
40	C3	R1	7.43462822763672
40	C14	R1	7.21916852046216
40	C5	R1	7.36632221424582
40	C9	R1	7.04439411935845
40	C24	R1	7.4093909361377
40	C6	R1	7.4757334309664
40	C21	R1	7.10852445677817
40	C19	R1	7.55458885167764
40	C1	R1	7.37503943134692
40	C22	R1	7.27612440527424
40	C4	R1	7.49984588708321
40	C13	R1	7.54689445988764
40	C15	R1	7.16992500144231
40	C16	R1	7.22881869049588
40	C8	R1	7.2667865406949
40	C20	R1	7.09803208296053
40	C7	R1	7.27612440527424
41	C23	R1	7.4093909361377
41	C17	R1	7.29462074889163
41	C12	R1	7.49984588708321
41	C10	R1	7.4093909361377
41	C14	R1	7
41	C5	R1	7.2667865406949
41	C9	R1	7.14974711950468
41	C24	R1	7.17990909001493
41	C6	R1	7.16992500144231
41	C21	R1	7.17990909001493
41	C19	R1	7.20945336562895
41	C22	R1	7.4093909361377
41	C4	R1	7.53138146051631
41	C13	R1	7.35755200461808
41	C18	R1	7.24792751344359
41	C15	R1	7.18982455888002
41	C11	R1	7.3037807481771
41	C16	R1	7.25738784269265
41	C8	R1	7.21916852046216
41	C20	R1	7.32192809488736
41	C7	R1	7.43462822763672
42	C23	R1	6.8703647195834
42	C17	R1	7.38370429247405
42	C12	R1	7.31288295528436
42	C10	R1	7.58496250072116
42	C3	R1	7.38370429247405
42	C14	R1	7.33091687811462
42	C5	R1	7.06608919045777
42	C9	R1	7.23840473932508
42	C24	R1	7.27612440527424
42	C6	R1	7
42	C21	R1	7.33985000288462
42	C19	R1	7.45121111183233
42	C1	R1	7.33091687811462
42	C22	R1	7.34872815423108
42	C4	R1	7.35755200461808
42	C13	R1	7.3037807481771
42	C18	R1	7.27612440527424
42	C15	R1	7.20945336562895
42	C11	R1	7.22881869049588
42	C16	R1	7.18982455888002
42	C8	R1	7.467605550083
42	C20	R1	7.13955135239879
42	C7	R1	7.12928301694497
43	C17	R1	7.03342300153745
43	C12	R1	7.37503943134692
43	C10	R1	7.2667865406949
43	C3	R1	7.22881869049588
43	C14	R1	7.02236781302845
43	C5	R1	7.4757334309664
43	C9	R1	7.4262647547021
43	C6	R1	7.14974711950468
43	C21	R1	7.31288295528436
43	C19	R1	7.51569983828404
43	C1	R1	7.19967234483636
43	C22	R1	6.82017896241519
43	C4	R1	7.25738784269265
43	C13	R1	7.66533591718518
43	C18	R1	7.37503943134692
43	C15	R1	7.19967234483636
43	C11	R1	7.24792751344359
43	C20	R1	7.14974711950468
43	C7	R1	7.43462822763672
44	C23	R1	7.37503943134692
44	C17	R1	7.06608919045777
44	C12	R1	7.18982455888002
44	C10	R1	7.14974711950468
44	C3	R1	7.15987133677839
44	C14	R1	7.27612440527424
44	C5	R1	7.12928301694497
44	C9	R1	7.20945336562895
44	C24	R1	7.02236781302845
44	C6	R1	7.33091687811462
44	C21	R1	7.21916852046216
44	C19	R1	7.4178525148859
44	C1	R1	7.28540221886225
44	C22	R1	7.17990909001493
44	C4	R1	7.4262647547021
44	C13	R1	7.24792751344359
44	C18	R1	7.3037807481771
44	C15	R1	7.32192809488736
44	C11	R1	7.14974711950468
44	C16	R1	7.13955135239879
44	C8	R1	7.4757334309664
44	C20	R1	7.18982455888002
44	C7	R1	7.28540221886225
45	C23	R1	7.2667865406949
45	C17	R1	7.14974711950468
45	C12	R1	7.4093909361377
45	C10	R1	7.40087943628218
45	C3	R1	7.14974711950468
45	C14	R1	7.4262647547021
45	C5	R1	7.32192809488736
45	C9	R1	7.24792751344359
45	C24	R1	7.467605550083
45	C6	R1	7.27612440527424
45	C21	R1	7.19967234483636
45	C19	R1	6.83289001416474
45	C22	R1	7.22881869049588
45	C4	R1	7.31288295528436
45	C13	R1	7.02236781302845
45	C18	R1	7.08746284125034
45	C15	R1	7.11894107272351
45	C11	R1	6.93073733756289
45	C16	R1	7.38370429247405
45	C8	R1	7.12928301694497
45	C20	R1	6.97727992349992
46	C23	R1	7.32192809488736
46	C12	R1	7.25738784269265
46	C10	R1	7.59245703726808
46	C3	R1	7.49185309632967
46	C14	R1	7.01122725542325
46	C5	R1	7.21916852046216
46	C9	R1	7.2667865406949
46	C24	R1	7.23840473932508
46	C6	R1	7.3037807481771
46	C21	R1	7.12928301694497
46	C19	R1	7.4757334309664
46	C1	R1	6.97727992349992
46	C22	R1	7.12928301694497
46	C4	R1	7.24792751344359
46	C13	R1	6.91886323727459
46	C18	R1	7.21916852046216
46	C15	R1	6.97727992349992
46	C11	R1	7.07681559705083
46	C16	R1	7.27612440527424
46	C8	R1	7.22881869049588
46	C20	R1	7.07681559705083
46	C7	R1	7.40087943628218
47	C23	R1	7.33091687811462
47	C17	R1	7.16992500144231
47	C10	R1	7.09803208296053
47	C3	R1	7.22881869049588
47	C14	R1	7.32192809488736
47	C5	R1	7.39231742277876
47	C9	R1	7.11894107272351
47	C24	R1	7.55458885167764
47	C6	R1	6.98868468677217
47	C21	R1	7.33091687811462
47	C19	R1	7.23840473932508
47	C1	R1	7.43462822763672
47	C22	R1	7.32192809488736
47	C4	R1	7.19967234483636
47	C13	R1	7.4178525148859
47	C18	R1	7.22881869049588
47	C11	R1	7.11894107272351
47	C16	R1	7.4262647547021
47	C8	R1	7.01122725542325
47	C20	R1	7
47	C7	R1	7.4262647547021
48	C23	R1	7.02236781302845
48	C17	R1	7.27612440527424
48	C12	R1	7.48381577726426
48	C10	R1	7.467605550083
48	C3	R1	7.14974711950468
48	C14	R1	7.19967234483636
48	C5	R1	7.16992500144231
48	C9	R1	7.4262647547021
48	C24	R1	7.13955135239879
48	C6	R1	7.3037807481771
48	C19	R1	7.10852445677817
48	C1	R1	7.29462074889163
48	C4	R1	7.12928301694497
48	C13	R1	7.01122725542325
48	C18	R1	7.17990909001493
48	C15	R1	6.98868468677217
48	C11	R1	6.95419631038687
48	C16	R1	7.31288295528436
48	C8	R1	7.23840473932508
48	C20	R1	7.2667865406949
48	C7	R1	7.39231742277876
49	C17	R1	7.45121111183233
49	C12	R1	7.19967234483636
49	C10	R1	7.16992500144231
49	C3	R1	7.10852445677817
49	C14	R1	7.25738784269265
49	C5	R1	7.27612440527424
49	C9	R1	6.95419631038687
49	C24	R1	7.31288295528436
49	C6	R1	7.43462822763672
49	C21	R1	7.37503943134692
49	C1	R1	6.76818432477693
49	C22	R1	7.4262647547021
49	C4	R1	7.02236781302845
49	C13	R1	7.22881869049588
49	C18	R1	6.82017896241519
49	C15	R1	7.2667865406949
49	C11	R1	7.32192809488736
49	C16	R1	7.07681559705083
49	C8	R1	7.10852445677817
49	C20	R1	7.15987133677839
49	C7	R1	7.37503943134692
50	C23	R1	7.35755200461808
50	C17	R1	7.39231742277876
50	C10	R1	7.04439411935845
50	C14	R1	7.28540221886225
50	C5	R1	7.38370429247405
50	C9	R1	7.03342300153745
50	C24	R1	7.38370429247405
50	C6	R1	7.43462822763672
50	C21	R1	7.44294349584873
50	C19	R1	7.62205181945638
50	C1	R1	7.38370429247405
50	C22	R1	7.32192809488736
50	C4	R1	7.33091687811462
50	C13	R1	7.59245703726808
50	C18	R1	7.2667865406949
50	C15	R1	7.32192809488736
50	C11	R1	7.43462822763672
50	C16	R1	7.25738784269265
50	C8	R1	6.98868468677217
50	C20	R1	7.32192809488736
51	C17	R1	6.89481776330794
51	C12	R1	7.2667865406949
51	C10	R1	7.25738784269265
51	C3	R1	7.20945336562895
51	C14	R1	7.14974711950468
51	C5	R1	7.04439411935845
51	C9	R1	7.33985000288462
51	C24	R1	7.17990909001493
51	C6	R1	7.05528243550119
51	C21	R1	7.54689445988764
51	C19	R1	6.82017896241519
51	C1	R1	7.3037807481771
51	C22	R1	7.23840473932508
51	C4	R1	7.33985000288462
51	C13	R1	7.29462074889163
51	C18	R1	7.33091687811462
51	C15	R1	7.31288295528436
51	C11	R1	7.11894107272351
51	C16	R1	7.13955135239879
51	C8	R1	7.11894107272351
51	C20	R1	7.23840473932508
51	C7	R1	7.28540221886225
52	C23	R1	7.06608919045777
52	C17	R1	7.24792751344359
52	C12	R1	6.97727992349992
52	C10	R1	7.28540221886225
52	C3	R1	7.25738784269265
52	C14	R1	7.14974711950468
52	C5	R1	7.53915881110803
52	C9	R1	7.25738784269265
52	C24	R1	7.27612440527424
52	C6	R1	7.49185309632967
52	C21	R1	7.467605550083
52	C19	R1	7.28540221886225
52	C1	R1	7.4757334309664
52	C22	R1	7.51569983828404
52	C4	R1	7.10852445677817
52	C13	R1	7.36632221424582
52	C18	R1	7.32192809488736
52	C15	R1	7.09803208296053
52	C16	R1	6.89481776330794
52	C20	R1	7.23840473932508
52	C7	R1	7.24792751344359
53	C23	R1	7.44294349584873
53	C17	R1	7.35755200461808
53	C12	R1	7.25738784269265
53	C10	R1	7.4757334309664
53	C3	R1	7.17990909001493
53	C14	R1	7.15987133677839
53	C5	R1	7.11894107272351
53	C9	R1	7.35755200461808
53	C24	R1	7.3037807481771
53	C21	R1	7.22881869049588
53	C19	R1	7.07681559705083
53	C22	R1	7.12928301694497
53	C4	R1	7.37503943134692
53	C13	R1	7.23840473932508
53	C18	R1	7.18982455888002
53	C15	R1	7.03342300153745
53	C11	R1	6.91886323727459
53	C16	R1	7.04439411935845
53	C8	R1	6.96578428466209
53	C20	R1	7.20945336562895
53	C7	R1	7.21916852046216
54	C23	R1	7.33985000288462
54	C17	R1	7.24792751344359
54	C12	R1	7.03342300153745
54	C10	R1	6.94251450533924
54	C3	R1	7.36632221424582
54	C14	R1	7.23840473932508
54	C5	R1	7.48381577726426
54	C9	R1	7.27612440527424
54	C24	R1	7.21916852046216
54	C6	R1	7.2667865406949
54	C21	R1	7.34872815423108
54	C19	R1	7.24792751344359
54	C1	R1	7.06608919045777
54	C22	R1	7.40087943628218
54	C4	R1	7.38370429247405
54	C13	R1	7.5077946401987
54	C15	R1	7.03342300153745
54	C11	R1	6.90689059560852
54	C16	R1	7.11894107272351
54	C20	R1	7.19967234483636
54	C7	R1	7.22881869049588
55	C23	R1	7.07681559705083
55	C17	R1	7.23840473932508
55	C12	R1	7.29462074889163
55	C10	R1	7.27612440527424
55	C3	R1	7.44294349584873
55	C14	R1	7.14974711950468
55	C5	R1	7.13955135239879
55	C9	R1	7.33985000288462
55	C24	R1	7.15987133677839
55	C6	R1	7.33091687811462
55	C21	R1	7.05528243550119
55	C19	R1	7.13955135239879
55	C1	R1	7.16992500144231
55	C4	R1	7.20945336562895
55	C13	R1	7.17990909001493
55	C18	R1	7.15987133677839
55	C15	R1	7.28540221886225
55	C11	R1	6.93073733756289
55	C16	R1	7.55458885167764
55	C8	R1	7.21916852046216
55	C7	R1	7.32192809488736
56	C23	R1	7.31288295528436
56	C12	R1	7.34872815423108
56	C10	R1	7.4262647547021
56	C3	R1	6.98868468677217
56	C14	R1	7.57742882803575
56	C5	R1	7.2667865406949
56	C9	R1	7.14974711950468
56	C24	R1	7.35755200461808
56	C6	R1	7.17990909001493
56	C21	R1	7.22881869049588
56	C19	R1	7.38370429247405
56	C1	R1	7.20945336562895
56	C22	R1	7.38370429247405
56	C4	R1	7.4093909361377
56	C13	R1	7.40087943628218
56	C18	R1	7.01122725542325
56	C15	R1	7.03342300153745
56	C11	R1	7.2667865406949
56	C16	R1	7.53138146051631
56	C8	R1	7.33091687811462
56	C20	R1	7.40087943628218
56	C7	R1	7.34872815423108
57	C23	R1	7.29462074889163
57	C17	R1	7.33091687811462
57	C12	R1	7.54689445988764
57	C10	R1	7.36632221424582
57	C3	R1	7.44294349584873
57	C14	R1	7.31288295528436
57	C5	R1	7.18982455888002
57	C9	R1	7.40087943628218
57	C24	R1	7.13955135239879
57	C6	R1	7.29462074889163
57	C21	R1	7.14974711950468
57	C19	R1	7.15987133677839
57	C1	R1	7.38370429247405
57	C22	R1	7.28540221886225
57	C4	R1	7.25738784269265
57	C13	R1	7.4178525148859
57	C18	R1	7.4262647547021
57	C15	R1	7.02236781302845
57	C11	R1	6.94251450533924
57	C16	R1	7.21916852046216
57	C8	R1	7.22881869049588
57	C20	R1	7.43462822763672
57	C7	R1	7.27612440527424
58	C23	R1	7.25738784269265
58	C17	R1	7.22881869049588
58	C12	R1	7.29462074889163
58	C3	R1	7.33985000288462
58	C14	R1	7.16992500144231
58	C5	R1	7.5077946401987
58	C9	R1	7.3037807481771
58	C24	R1	7.3037807481771
58	C6	R1	7.33985000288462
58	C21	R1	7.44294349584873
58	C19	R1	7.15987133677839
58	C1	R1	7.09803208296053
58	C22	R1	7.21916852046216
58	C13	R1	7.35755200461808
58	C18	R1	7.33985000288462
58	C15	R1	7.19967234483636
58	C11	R1	7.23840473932508
58	C16	R1	7.5077946401987
58	C8	R1	7.21916852046216
58	C7	R1	7.07681559705083
59	C23	R1	7.467605550083
59	C17	R1	7.14974711950468
59	C12	R1	7.11894107272351
59	C10	R1	7.28540221886225
59	C3	R1	7.4178525148859
59	C14	R1	7.49984588708321
59	C5	R1	6.98868468677217
59	C6	R1	7.18982455888002
59	C21	R1	7.25738784269265
59	C22	R1	7.14974711950468
59	C4	R1	7.24792751344359
59	C13	R1	7.45121111183233
59	C18	R1	7.09803208296053
59	C15	R1	7.02236781302845
59	C11	R1	7.54689445988764
59	C8	R1	7.3037807481771
59	C20	R1	7.03342300153745
59	C7	R1	7.22881869049588
60	C23	R1	7.24792751344359
60	C17	R1	7.20945336562895
60	C12	R1	7.06608919045777
60	C10	R1	7
60	C3	R1	7.20945336562895
60	C14	R1	7.08746284125034
60	C9	R1	7.27612440527424
60	C24	R1	6.8073549220576
60	C6	R1	7.40087943628218
60	C21	R1	7.2667865406949
60	C19	R1	7.08746284125034
60	C22	R1	7.33985000288462
60	C4	R1	7.4757334309664
60	C13	R1	7.53138146051631
60	C18	R1	7.20945336562895
60	C15	R1	7.16992500144231
60	C11	R1	6.8073549220576
60	C16	R1	7.04439411935845
60	C8	R1	7.15987133677839
60	C20	R1	7.06608919045777
60	C7	R1	7.44294349584873
61	C23	R1	7.49185309632967
61	C17	R1	7.40087943628218
61	C12	R1	7.5077946401987
61	C10	R1	7.21916852046216
61	C3	R1	7.14974711950468
61	C5	R1	7.09803208296053
61	C24	R1	7.28540221886225
61	C6	R1	7.4093909361377
61	C21	R1	7.16992500144231
61	C1	R1	7.13955135239879
61	C22	R1	7.4594316186373
61	C4	R1	7.25738784269265
61	C13	R1	7.53915881110803
61	C18	R1	7.17990909001493
61	C15	R1	7.17990909001493
61	C11	R1	7.18982455888002
61	C16	R1	7.2667865406949
61	C8	R1	7.23840473932508
61	C20	R1	7.34872815423108
61	C7	R1	7.24792751344359
62	C23	R1	7.37503943134692
62	C17	R1	7.35755200461808
62	C12	R1	7.44294349584873
62	C10	R1	7.22881869049588
62	C3	R1	7
62	C14	R1	7.20945336562895
62	C5	R1	7.29462074889163
62	C9	R1	7.24792751344359
62	C24	R1	7.23840473932508
62	C6	R1	7.39231742277876
62	C21	R1	7.28540221886225
62	C1	R1	7.11894107272351
62	C22	R1	7.07681559705083
62	C13	R1	7.3037807481771
62	C18	R1	7.20945336562895
62	C15	R1	7.36632221424582
62	C11	R1	7.20945336562895
62	C16	R1	7.31288295528436
62	C8	R1	7.4093909361377
63	C17	R1	7.48381577726426
63	C12	R1	7.18982455888002
63	C10	R1	7.14974711950468
63	C3	R1	7.53138146051631
63	C14	R1	7.36632221424582
63	C5	R1	7.28540221886225
63	C9	R1	7.24792751344359
63	C24	R1	7.38370429247405
63	C6	R1	7.27612440527424
63	C21	R1	7.22881869049588
63	C19	R1	7.37503943134692
63	C1	R1	7.59991284218713
63	C22	R1	7.34872815423108
63	C4	R1	7.34872815423108
63	C13	R1	7.33091687811462
63	C18	R1	7.34872815423108
63	C15	R1	7.15987133677839
63	C11	R1	7.01122725542325
63	C16	R1	7.15987133677839
63	C8	R1	7.24792751344359
63	C20	R1	7.06608919045777
63	C7	R1	6.97727992349992
64	C23	R1	7.25738784269265
64	C17	R1	7.57742882803575
64	C10	R1	7.27612440527424
64	C3	R1	7.28540221886225
64	C5	R1	7.27612440527424
64	C9	R1	7.27612440527424
64	C24	R1	7.36632221424582
64	C6	R1	7.2667865406949
64	C21	R1	7.38370429247405
64	C19	R1	7.01122725542325
64	C1	R1	7.56224242422107
64	C22	R1	7.13955135239879
64	C13	R1	7.27612440527424
64	C18	R1	7.34872815423108
64	C15	R1	7.15987133677839
64	C11	R1	6.95419631038687
64	C16	R1	7.20945336562895
64	C8	R1	7.33985000288462
64	C7	R1	7.33091687811462
65	C23	R1	7.3037807481771
65	C12	R1	7.40087943628218
65	C10	R1	7.25738784269265
65	C14	R1	7.32192809488736
65	C5	R1	7.21916852046216
65	C9	R1	7.06608919045777
65	C24	R1	7.27612440527424
65	C6	R1	7.19967234483636
65	C21	R1	6.97727992349992
65	C19	R1	7.12928301694497
65	C1	R1	6.94251450533924
65	C22	R1	7.37503943134692
65	C4	R1	7.05528243550119
65	C13	R1	7.12928301694497
65	C18	R1	7.13955135239879
65	C15	R1	7.14974711950468
65	C11	R1	7.22881869049588
65	C20	R1	7.38370429247405
65	C7	R1	7.31288295528436
66	C23	R1	7.33985000288462
66	C17	R1	7.31288295528436
66	C12	R1	7.49185309632967
66	C10	R1	7.16992500144231
66	C3	R1	7.29462074889163
66	C14	R1	7.4594316186373
66	C5	R1	6.90689059560852
66	C9	R1	7.06608919045777
66	C24	R1	7.44294349584873
66	C6	R1	6.95419631038687
66	C21	R1	7.37503943134692
66	C19	R1	7.17990909001493
66	C1	R1	7.31288295528436
66	C4	R1	7.55458885167764
66	C13	R1	7.4093909361377
66	C18	R1	7.25738784269265
66	C15	R1	7.36632221424582
66	C11	R1	7.19967234483636
66	C16	R1	7.15987133677839
66	C8	R1	7.21916852046216
66	C7	R1	7.4262647547021
67	C23	R1	7.17990909001493
67	C17	R1	7.36632221424582
67	C12	R1	7.29462074889163
67	C10	R1	7.14974711950468
67	C3	R1	7.44294349584873
67	C14	R1	7.45121111183233
67	C5	R1	6.96578428466209
67	C9	R1	7.13955135239879
67	C24	R1	7.16992500144231
67	C6	R1	7.15987133677839
67	C21	R1	7.14974711950468
67	C19	R1	7.27612440527424
67	C1	R1	7.08746284125034
67	C22	R1	7.33985000288462
67	C4	R1	7.2667865406949
67	C13	R1	7.22881869049588
67	C18	R1	7.25738784269265
67	C11	R1	7.35755200461808
67	C16	R1	6.91886323727459
67	C8	R1	7.40087943628218
67	C7	R1	6.91886323727459
68	C23	R1	7.25738784269265
68	C17	R1	7.12928301694497
68	C12	R1	6.93073733756289
68	C10	R1	7.34872815423108
68	C3	R1	7.39231742277876
68	C14	R1	7.40087943628218
68	C5	R1	7.07681559705083
68	C9	R1	7.22881869049588
68	C24	R1	7.14974711950468
68	C6	R1	7.32192809488736
68	C21	R1	7.22881869049588
68	C1	R1	7.27612440527424
68	C4	R1	7.27612440527424
68	C13	R1	7.467605550083
68	C18	R1	7.14974711950468
68	C15	R1	7.28540221886225
68	C11	R1	7.13955135239879
68	C16	R1	7.21916852046216
68	C8	R1	7.13955135239879
68	C20	R1	7.21916852046216
68	C7	R1	7.05528243550119
69	C23	R1	7.3037807481771
69	C17	R1	7.22881869049588
69	C12	R1	7.11894107272351
69	C10	R1	7.19967234483636
69	C3	R1	7.4262647547021
69	C14	R1	6.98868468677217
69	C5	R1	7.36632221424582
69	C9	R1	7.53138146051631
69	C6	R1	7.2667865406949
69	C21	R1	7.33091687811462
69	C19	R1	7.06608919045777
69	C1	R1	7
69	C22	R1	7.3037807481771
69	C4	R1	7.34872815423108
69	C13	R1	7.17990909001493
69	C15	R1	7.45121111183233
69	C11	R1	7.02236781302845
69	C8	R1	7.28540221886225
69	C20	R1	7.12928301694497
69	C7	R1	7.33985000288462
70	C23	R1	7.67948009950545
70	C17	R1	7.20945336562895
70	C10	R1	7.4262647547021
70	C3	R1	7
70	C14	R1	7.3037807481771
70	C5	R1	7.37503943134692
70	C9	R1	7.34872815423108
70	C24	R1	7.31288295528436
70	C6	R1	7.29462074889163
70	C21	R1	7.07681559705083
70	C19	R1	7.4594316186373
70	C1	R1	7.29462074889163
70	C22	R1	7.23840473932508
70	C4	R1	7.4178525148859
70	C13	R1	7.29462074889163
70	C18	R1	7.35755200461808
70	C11	R1	7.11894107272351
70	C16	R1	7.16992500144231
70	C8	R1	7.23840473932508
70	C20	R1	7.27612440527424
71	C23	R1	7.22881869049588
71	C17	R1	7.49984588708321
71	C12	R1	7.4093909361377
71	C10	R1	7.40087943628218
71	C3	R1	7.4093909361377
71	C14	R1	7.14974711950468
71	C5	R1	7.07681559705083
71	C9	R1	7.16992500144231
71	C21	R1	7.34872815423108
71	C19	R1	7.25738784269265
71	C1	R1	7.28540221886225
71	C22	R1	7.48381577726426
71	C4	R1	6.97727992349992
71	C13	R1	7.62935662007961
71	C18	R1	7.22881869049588
71	C15	R1	7.10852445677817
71	C11	R1	7.10852445677817
71	C16	R1	7.20945336562895
71	C8	R1	7.21916852046216
71	C20	R1	7.28540221886225
71	C7	R1	7.05528243550119
72	C23	R1	7.4594316186373
72	C12	R1	7.33985000288462
72	C10	R1	7.54689445988764
72	C3	R1	7.12928301694497
72	C14	R1	6.94251450533924
72	C5	R1	7.66533591718518
72	C9	R1	7.33091687811462
72	C24	R1	7.20945336562895
72	C6	R1	7.16992500144231
72	C21	R1	7.49185309632967
72	C22	R1	7.27612440527424
72	C4	R1	7.07681559705083
72	C13	R1	7.16992500144231
72	C18	R1	7.33985000288462
72	C15	R1	7.01122725542325
72	C11	R1	7.35755200461808
72	C16	R1	7.19967234483636
72	C8	R1	7.36632221424582
72	C20	R1	7.2667865406949
72	C7	R1	7.24792751344359
73	C17	R1	6.97727992349992
73	C12	R1	7
73	C10	R1	7.40087943628218
73	C3	R1	7.21916852046216
73	C5	R1	7
73	C24	R1	7.24792751344359
73	C6	R1	7.4093909361377
73	C21	R1	7.44294349584873
73	C1	R1	7.20945336562895
73	C22	R1	7.35755200461808
73	C4	R1	7.24792751344359
73	C13	R1	7.18982455888002
73	C18	R1	7.10852445677817
73	C11	R1	6.96578428466209
73	C16	R1	7.31288295528436
73	C8	R1	7.4178525148859
73	C20	R1	7.12928301694497
73	C7	R1	7.31288295528436
74	C23	R1	7.32192809488736
74	C17	R1	7.20945336562895
74	C12	R1	7.18982455888002
74	C10	R1	7.43462822763672
74	C3	R1	7.27612440527424
74	C14	R1	7.23840473932508
74	C5	R1	7.56985560833095
74	C9	R1	7.18982455888002
74	C24	R1	7.467605550083
74	C6	R1	7.11894107272351
74	C21	R1	7.14974711950468
74	C19	R1	7.20945336562895
74	C1	R1	7.38370429247405
74	C22	R1	7.33985000288462
74	C4	R1	7.03342300153745
74	C13	R1	7.38370429247405
74	C18	R1	7.15987133677839
74	C15	R1	7.29462074889163
74	C11	R1	7.29462074889163
74	C16	R1	7.09803208296053
74	C20	R1	7.11894107272351
74	C7	R1	7.21916852046216
75	C23	R1	7.44294349584873
75	C17	R1	7.33985000288462
75	C10	R1	7.20945336562895
75	C3	R1	7.37503943134692
75	C14	R1	7.44294349584873
75	C5	R1	7.09803208296053
75	C9	R1	7.25738784269265
75	C24	R1	7.28540221886225
75	C6	R1	7.51569983828404
75	C21	R1	7.16992500144231
75	C19	R1	7.06608919045777
75	C22	R1	7.33985000288462
75	C4	R1	7.17990909001493
75	C18	R1	7.06608919045777
75	C15	R1	7.02236781302845
75	C11	R1	7.28540221886225
75	C16	R1	7.4262647547021
75	C8	R1	7.3037807481771
75	C20	R1	7.31288295528436
75	C7	R1	7.40087943628218
76	C23	R1	7.29462074889163
76	C17	R1	7.23840473932508
76	C12	R1	7.20945336562895
76	C3	R1	7.44294349584873
76	C14	R1	7.2667865406949
76	C5	R1	7.20945336562895
76	C9	R1	7.467605550083
76	C24	R1	7.27612440527424
76	C6	R1	7.03342300153745
76	C21	R1	7.01122725542325
76	C19	R1	7.33091687811462
76	C1	R1	7.27612440527424
76	C22	R1	6.98868468677217
76	C4	R1	7.24792751344359
76	C13	R1	7.17990909001493
76	C18	R1	7.11894107272351
76	C15	R1	7.37503943134692
76	C11	R1	7.15987133677839
76	C16	R1	7.21916852046216
76	C8	R1	7.33091687811462
76	C20	R1	7.35755200461808
76	C7	R1	7.08746284125034
77	C23	R1	7.4178525148859
77	C17	R1	7.4093909361377
77	C12	R1	7.52356195605701
77	C3	R1	7.467605550083
77	C14	R1	7.18982455888002
77	C5	R1	7.08746284125034
77	C9	R1	7.55458885167764
77	C24	R1	7.43462822763672
77	C6	R1	7.5077946401987
77	C21	R1	7.20945336562895
77	C19	R1	7.14974711950468
77	C1	R1	7.3037807481771
77	C22	R1	7.04439411935845
77	C4	R1	7.33985000288462
77	C13	R1	7.2667865406949
77	C18	R1	6.95419631038687
77	C15	R1	7.43462822763672
77	C11	R1	7.33985000288462
77	C16	R1	6.97727992349992
77	C8	R1	7.20945336562895
77	C20	R1	7.05528243550119
77	C7	R1	7.07681559705083
78	C23	R1	6.90689059560852
78	C17	R1	7.4093909361377
78	C10	R1	7.14974711950468
78	C3	R1	7.40087943628218
78	C14	R1	7.3037807481771
78	C5	R1	7.25738784269265
78	C9	R1	7.10852445677817
78	C24	R1	7.23840473932508
78	C6	R1	7.39231742277876
78	C19	R1	7.10852445677817
78	C1	R1	7.36632221424582
78	C22	R1	7.03342300153745
78	C4	R1	7.59245703726808
78	C18	R1	7.03342300153745
78	C15	R1	7.14974711950468
78	C16	R1	7.15987133677839
78	C8	R1	6.89481776330794
78	C20	R1	7.467605550083
78	C7	R1	7.19967234483636
79	C23	R1	7.36632221424582
79	C17	R1	7.19967234483636
79	C12	R1	7.467605550083
79	C10	R1	7.38370429247405
79	C3	R1	7.21916852046216
79	C14	R1	7.54689445988764
79	C5	R1	7.24792751344359
79	C9	R1	7.14974711950468
79	C24	R1	7.39231742277876
79	C6	R1	7.13955135239879
79	C19	R1	7.17990909001493
79	C1	R1	7.25738784269265
79	C22	R1	7.3037807481771
79	C13	R1	7.37503943134692
79	C18	R1	7.28540221886225
79	C15	R1	7.3037807481771
79	C11	R1	7.12928301694497
79	C16	R1	7.28540221886225
79	C20	R1	7.28540221886225
79	C7	R1	7.31288295528436
80	C17	R1	7.12928301694497
80	C12	R1	7.05528243550119
80	C10	R1	7.05528243550119
80	C3	R1	7.29462074889163
80	C14	R1	7.48381577726426
80	C9	R1	7.22881869049588
80	C24	R1	7.18982455888002
80	C6	R1	7.4093909361377
80	C21	R1	7.37503943134692
80	C19	R1	7.31288295528436
80	C1	R1	7.45121111183233
80	C22	R1	7.22881869049588
80	C4	R1	7.10852445677817
80	C13	R1	7.36632221424582
80	C18	R1	7.11894107272351
80	C15	R1	7.19967234483636
80	C11	R1	7.12928301694497
80	C16	R1	7.4262647547021
80	C8	R1	7.15987133677839
80	C20	R1	7.18982455888002
80	C7	R1	6.98868468677217
81	C23	R1	7.28540221886225
81	C17	R1	7.25738784269265
81	C12	R1	7.16992500144231
81	C10	R1	7.4178525148859
81	C3	R1	7.17990909001493
81	C5	R1	7.19967234483636
81	C9	R1	6.97727992349992
81	C6	R1	7.13955135239879
81	C21	R1	7.40087943628218
81	C19	R1	6.94251450533924
81	C1	R1	7.33091687811462
81	C22	R1	7.49984588708321
81	C4	R1	7.44294349584873
81	C13	R1	7.11894107272351
81	C18	R1	6.90689059560852
81	C15	R1	7.20945336562895
81	C11	R1	7.07681559705083
81	C16	R1	7.21916852046216
81	C8	R1	6.96578428466209
81	C20	R1	7.22881869049588
81	C7	R1	6.90689059560852
82	C23	R1	7.49185309632967
82	C17	R1	7
82	C12	R1	7.2667865406949
82	C10	R1	7.34872815423108
82	C3	R1	7.17990909001493
82	C14	R1	7.06608919045777
82	C5	R1	7.36632221424582
82	C9	R1	7.56224242422107
82	C24	R1	7.48381577726426
82	C6	R1	7.23840473932508
82	C21	R1	7.12928301694497
82	C19	R1	7.38370429247405
82	C1	R1	7.33091687811462
82	C22	R1	7.25738784269265
82	C4	R1	7.37503943134692
82	C13	R1	7
82	C15	R1	7.22881869049588
82	C11	R1	7.14974711950468
82	C16	R1	6.90689059560852
82	C8	R1	7.20945336562895
82	C7	R1	7.18982455888002
83	C23	R1	7.33985000288462
83	C17	R1	7.44294349584873
83	C12	R1	7.22881869049588
83	C10	R1	7.37503943134692
83	C14	R1	7.31288295528436
83	C5	R1	7.2667865406949
83	C9	R1	7.04439411935845
83	C24	R1	7.467605550083
83	C6	R1	7.33091687811462
83	C21	R1	7.18982455888002
83	C19	R1	7.4093909361377
83	C1	R1	7.14974711950468
83	C22	R1	7.27612440527424
83	C4	R1	7.4594316186373
83	C18	R1	7.14974711950468
83	C15	R1	7.27612440527424
83	C11	R1	7.33091687811462
83	C16	R1	7.4093909361377
83	C20	R1	7.24792751344359
83	C7	R1	7.23840473932508
84	C23	R1	7.4178525148859
84	C17	R1	7.35755200461808
84	C12	R1	7.18982455888002
84	C10	R1	7.36632221424582
84	C3	R1	7.33985000288462
84	C14	R1	7.06608919045777
84	C9	R1	7.4262647547021
84	C24	R1	7.3037807481771
84	C6	R1	7.21916852046216
84	C21	R1	7.467605550083
84	C19	R1	7.4093909361377
84	C1	R1	7.28540221886225
84	C22	R1	7.2667865406949
84	C4	R1	7.3037807481771
84	C13	R1	7.25738784269265
84	C18	R1	7.34872815423108
84	C15	R1	7.06608919045777
84	C16	R1	7.11894107272351
84	C8	R1	7.15987133677839
84	C7	R1	7.33985000288462
85	C23	R1	7.39231742277876
85	C17	R1	7.40087943628218
85	C12	R1	7.31288295528436
85	C10	R1	7.56224242422107
85	C3	R1	7.18982455888002
85	C14	R1	7.11894107272351
85	C5	R1	7.31288295528436
85	C9	R1	7.23840473932508
85	C24	R1	7.21916852046216
85	C6	R1	7.23840473932508
85	C21	R1	6.97727992349992
85	C19	R1	7.09803208296053
85	C1	R1	7.31288295528436
85	C22	R1	7.11894107272351
85	C4	R1	7.31288295528436
85	C13	R1	7.5077946401987
85	C18	R1	6.85798099512757
85	C15	R1	7.21916852046216
85	C11	R1	7.29462074889163
85	C16	R1	7.12928301694497
85	C8	R1	7.34872815423108
85	C7	R1	7.28540221886225
86	C23	R1	7.14974711950468
86	C17	R1	7.09803208296053
86	C12	R1	7.4093909361377
86	C3	R1	7.2667865406949
86	C14	R1	7.35755200461808
86	C5	R1	7.34872815423108
86	C9	R1	6.96578428466209
86	C6	R1	7.15987133677839
86	C21	R1	7.4093909361377
86	C19	R1	7.49185309632967
86	C1	R1	7.38370429247405
86	C22	R1	7.20945336562895
86	C4	R1	7.31288295528436
86	C13	R1	7.4178525148859
86	C18	R1	6.88264304936184
86	C15	R1	6.90689059560852
86	C11	R1	7.18982455888002
86	C16	R1	7.24792751344359
86	C8	R1	7.36632221424582
86	C20	R1	7.4594316186373
87	C23	R1	7.06608919045777
87	C17	R1	6.98868468677217
87	C12	R1	7.33091687811462
87	C10	R1	7.28540221886225
87	C3	R1	7.36632221424582
87	C14	R1	7.24792751344359
87	C5	R1	7.4262647547021
87	C24	R1	7.4178525148859
87	C6	R1	7.06608919045777
87	C21	R1	7.33985000288462
87	C19	R1	7.37503943134692
87	C1	R1	7.24792751344359
87	C22	R1	7.4093909361377
87	C4	R1	7.23840473932508
87	C13	R1	7
87	C18	R1	7.19967234483636
87	C11	R1	7.08746284125034
87	C16	R1	7.22881869049588
87	C8	R1	7.44294349584873
87	C20	R1	7.36632221424582
87	C7	R1	7.15987133677839
88	C23	R1	7.49185309632967
88	C17	R1	7.25738784269265
88	C12	R1	7.45121111183233
88	C10	R1	7.13955135239879
88	C3	R1	7.35755200461808
88	C14	R1	7.14974711950468
88	C5	R1	7.4093909361377
88	C24	R1	7.24792751344359
88	C6	R1	7.16992500144231
88	C21	R1	7.13955135239879
88	C19	R1	7.24792751344359
88	C1	R1	7.4093909361377
88	C22	R1	7.13955135239879
88	C4	R1	7.25738784269265
88	C13	R1	7.11894107272351
88	C18	R1	7.33091687811462
88	C11	R1	7.25738784269265
88	C8	R1	7.4262647547021
88	C20	R1	7.24792751344359
88	C7	R1	7.10852445677817
89	C23	R1	7.4757334309664
89	C17	R1	7.27612440527424
89	C12	R1	7.54689445988764
89	C10	R1	7.36632221424582
89	C3	R1	7.18982455888002
89	C14	R1	7.23840473932508
89	C5	R1	7.03342300153745
89	C9	R1	7.17990909001493
89	C24	R1	7.15987133677839
89	C6	R1	7.21916852046216
89	C21	R1	7.28540221886225
89	C19	R1	7.4757334309664
89	C1	R1	6.97727992349992
89	C22	R1	7.16992500144231
89	C4	R1	7.37503943134692
89	C18	R1	7.32192809488736
89	C15	R1	7.04439411935845
89	C16	R1	7.22881869049588
89	C8	R1	7.40087943628218
89	C20	R1	7.15987133677839
90	C23	R1	7.01122725542325
90	C17	R1	7.24792751344359
90	C12	R1	7.4093909361377
90	C10	R1	7.32192809488736
90	C3	R1	7.22881869049588
90	C14	R1	7.20945336562895
90	C5	R1	7.40087943628218
90	C9	R1	7.38370429247405
90	C24	R1	7.33091687811462
90	C6	R1	7.25738784269265
90	C21	R1	7.25738784269265
90	C19	R1	7.14974711950468
90	C1	R1	7.19967234483636
90	C22	R1	6.91886323727459
90	C4	R1	7.16992500144231
90	C13	R1	7.45121111183233
90	C18	R1	7.2667865406949
90	C15	R1	7.44294349584873
90	C11	R1	7.33985000288462
90	C16	R1	6.88264304936184
90	C8	R1	7.25738784269265
90	C20	R1	7.15987133677839
90	C7	R1	7.45121111183233
91	C23	R1	7.21916852046216
91	C17	R1	6.95419631038687
91	C12	R1	6.95419631038687
91	C10	R1	7.33985000288462
91	C3	R1	7.4178525148859
91	C14	R1	7.18982455888002
91	C5	R1	7.22881869049588
91	C9	R1	7.5077946401987
91	C24	R1	7.11894107272351
91	C6	R1	7.24792751344359
91	C19	R1	7.20945336562895
91	C1	R1	7.51569983828404
91	C22	R1	6.97727992349992
91	C4	R1	7.51569983828404
91	C13	R1	7.10852445677817
91	C18	R1	7.07681559705083
91	C15	R1	7.38370429247405
91	C11	R1	7.24792751344359
91	C16	R1	7.02236781302845
91	C8	R1	7.2667865406949
91	C20	R1	7.34872815423108
91	C7	R1	7.22881869049588
92	C23	R1	7.33985000288462
92	C17	R1	7.11894107272351
92	C12	R1	7.05528243550119
92	C10	R1	7.20945336562895
92	C14	R1	7.4757334309664
92	C5	R1	7.29462074889163
92	C9	R1	7.20945336562895
92	C24	R1	7.28540221886225
92	C6	R1	7.61470984411521
92	C21	R1	7.21916852046216
92	C19	R1	7.44294349584873
92	C1	R1	7.39231742277876
92	C22	R1	7.07681559705083
92	C4	R1	7.5077946401987
92	C13	R1	7.53915881110803
92	C18	R1	6.90689059560852
92	C15	R1	7.29462074889163
92	C11	R1	7.22881869049588
92	C16	R1	7.10852445677817
92	C8	R1	7.31288295528436
92	C20	R1	7.14974711950468
93	C23	R1	7.31288295528436
93	C17	R1	7.11894107272351
93	C12	R1	7.49185309632967
93	C3	R1	7.36632221424582
93	C14	R1	7.15987133677839
93	C5	R1	7.33985000288462
93	C9	R1	7.4178525148859
93	C24	R1	7.56224242422107
93	C6	R1	7.4093909361377
93	C21	R1	7.02236781302845
93	C19	R1	7.51569983828404
93	C1	R1	7.16992500144231
93	C22	R1	7.3037807481771
93	C4	R1	7.14974711950468
93	C13	R1	7.23840473932508
93	C18	R1	7.32192809488736
93	C15	R1	7.2667865406949
93	C11	R1	6.71424551766612
93	C16	R1	7.23840473932508
93	C8	R1	7.36632221424582
93	C20	R1	7.33985000288462
94	C23	R1	7.57742882803575
94	C17	R1	7.3037807481771
94	C12	R1	7.33985000288462
94	C3	R1	7.4093909361377
94	C14	R1	7.27612440527424
94	C5	R1	7.24792751344359
94	C9	R1	7.4093909361377
94	C24	R1	7
94	C6	R1	7.35755200461808
94	C19	R1	7.24792751344359
94	C1	R1	6.97727992349992
94	C22	R1	6.95419631038687
94	C4	R1	6.84549005094437
94	C18	R1	7.29462074889163
94	C15	R1	7.38370429247405
94	C11	R1	7.27612440527424
94	C16	R1	7.61470984411521
94	C8	R1	7.18982455888002
94	C20	R1	6.94251450533924
94	C7	R1	7.25738784269265
95	C23	R1	7.45121111183233
95	C17	R1	7.17990909001493
95	C12	R1	7.44294349584873
95	C10	R1	7.20945336562895
95	C3	R1	7.08746284125034
95	C14	R1	7.04439411935845
95	C5	R1	7.4178525148859
95	C9	R1	7.4262647547021
95	C24	R1	6.79441586635011
95	C6	R1	7.17990909001493
95	C19	R1	7.32192809488736
95	C1	R1	7.14974711950468
95	C22	R1	7.4178525148859
95	C4	R1	7.25738784269265
95	C13	R1	6.97727992349992
95	C18	R1	6.96578428466209
95	C15	R1	7.17990909001493
95	C11	R1	7
95	C16	R1	7.28540221886225
95	C8	R1	7.36632221424582
95	C20	R1	6.88264304936184
95	C7	R1	7.33985000288462
96	C23	R1	7.09803208296053
96	C17	R1	7.32192809488736
96	C12	R1	7.48381577726426
96	C10	R1	7.21916852046216
96	C14	R1	7.3037807481771
96	C5	R1	7.43462822763672
96	C9	R1	7.32192809488736
96	C24	R1	7.21916852046216
96	C6	R1	7.24792751344359
96	C21	R1	7.5077946401987
96	C19	R1	7.29462074889163
96	C1	R1	7.19967234483636
96	C22	R1	7.15987133677839
96	C4	R1	7.25738784269265
96	C13	R1	7.22881869049588
96	C18	R1	7.05528243550119
96	C15	R1	7.29462074889163
96	C11	R1	7.07681559705083
96	C16	R1	7.31288295528436
96	C8	R1	7.25738784269265
96	C20	R1	6.97727992349992
96	C7	R1	7.11894107272351
97	C23	R1	7.37503943134692
97	C17	R1	7.43462822763672
97	C12	R1	7.22881869049588
97	C10	R1	7.39231742277876
97	C3	R1	7.4093909361377
97	C14	R1	7.15987133677839
97	C5	R1	7.24792751344359
97	C9	R1	7.10852445677817
97	C24	R1	7.31288295528436
97	C6	R1	7.15987133677839
97	C21	R1	7.11894107272351
97	C1	R1	7.33985000288462
97	C22	R1	7.22881869049588
[truncated: 14,557 more rows]
