# Supplementary material for: Stochastic modelling of single-cell gene expression adaptation reveals non-genomic contribution to evolution of tumor subclones
Source: bioRxiv. 2024 Apr 20:2024.04.17.588869. Preprint. [Version 1] doi: 10.1101/2024.04.17.588869 (PMC11071284; doi:10.1101/2024.04.17.588869)
Supplement: Supplement 2 [file media-2.zip › Supplementary Files/Simulated Data/Adaptive_Simulation/tr_1.06_sq_15_r_100_a_8.csv]

gene	species	replicate	exprval
1	C23	R1	7.33091687811462
1	C17	R1	7.34872815423108
1	C3	R1	7.39231742277876
1	C14	R1	6.94251450533924
1	C5	R1	7.10852445677817
1	C9	R1	7.34872815423108
1	C6	R1	7.20945336562895
1	C21	R1	7.45121111183233
1	C19	R1	7.2667865406949
1	C1	R1	7.37503943134692
1	C22	R1	7.28540221886225
1	C4	R1	7.31288295528436
1	C18	R1	7.22881869049588
1	C15	R1	7.2667865406949
1	C11	R1	7.27612440527424
1	C16	R1	7.12928301694497
1	C20	R1	7.13955135239879
1	C7	R1	7.27612440527424
2	C23	R1	6.98868468677217
2	C17	R1	7.74146698640115
2	C12	R1	6.98868468677217
2	C10	R1	7.39231742277876
2	C3	R1	7.28540221886225
2	C14	R1	7.38370429247405
2	C5	R1	7.07681559705083
2	C9	R1	7.07681559705083
2	C24	R1	6.88264304936184
2	C6	R1	7.5077946401987
2	C19	R1	6.88264304936184
2	C1	R1	7.21916852046216
2	C22	R1	7.19967234483636
2	C4	R1	7.29462074889163
2	C13	R1	7.35755200461808
2	C18	R1	7.31288295528436
2	C11	R1	7.10852445677817
2	C16	R1	7.31288295528436
2	C8	R1	7.4757334309664
2	C20	R1	6.97727992349992
2	C7	R1	7.73470962022584
3	C23	R1	7.17990909001493
3	C17	R1	7.55458885167764
3	C12	R1	7.12928301694497
3	C10	R1	7.4178525148859
3	C3	R1	6.93073733756289
3	C14	R1	7.3037807481771
3	C5	R1	7.16992500144231
3	C9	R1	7.40087943628218
3	C24	R1	7.31288295528436
3	C6	R1	7.07681559705083
3	C21	R1	7.39231742277876
3	C19	R1	7.3037807481771
3	C1	R1	7.21916852046216
3	C22	R1	6.79441586635011
3	C4	R1	7.36632221424582
3	C13	R1	7.17990909001493
3	C18	R1	7.02236781302845
3	C15	R1	7.35755200461808
3	C11	R1	7.20945336562895
3	C16	R1	7.28540221886225
3	C8	R1	7.08746284125034
3	C20	R1	7.27612440527424
3	C7	R1	7.25738784269265
4	C23	R1	7.4093909361377
4	C17	R1	7.31288295528436
4	C12	R1	7.23840473932508
4	C10	R1	7.21916852046216
4	C3	R1	7.73470962022584
4	C14	R1	7.2667865406949
4	C5	R1	7.33985000288462
4	C9	R1	7.32192809488736
4	C24	R1	7.13955135239879
4	C6	R1	7.69348695749933
4	C21	R1	7.29462074889163
4	C19	R1	7.3037807481771
4	C1	R1	7.13955135239879
4	C22	R1	7.45121111183233
4	C4	R1	7.59991284218713
4	C13	R1	7.23840473932508
4	C18	R1	7.34872815423108
4	C15	R1	7.44294349584873
4	C11	R1	7.05528243550119
4	C8	R1	7.29462074889163
4	C20	R1	7.4178525148859
4	C7	R1	7.4757334309664
5	C23	R1	7.07681559705083
5	C17	R1	7.55458885167764
5	C12	R1	7.39231742277876
5	C10	R1	7.17990909001493
5	C3	R1	7.03342300153745
5	C14	R1	7.27612440527424
5	C5	R1	7.08746284125034
5	C9	R1	7.06608919045777
5	C24	R1	7.19967234483636
5	C6	R1	7.10852445677817
5	C21	R1	7.17990909001493
5	C19	R1	7.4594316186373
5	C1	R1	7.12928301694497
5	C22	R1	7.33985000288462
5	C4	R1	7
5	C18	R1	7.49185309632967
5	C15	R1	7.51569983828404
5	C16	R1	7.18982455888002
5	C8	R1	7.467605550083
5	C20	R1	7.52356195605701
5	C7	R1	7.49984588708321
6	C23	R1	7.38370429247405
6	C17	R1	7.10852445677817
6	C12	R1	7.34872815423108
6	C10	R1	7.13955135239879
6	C3	R1	7.34872815423108
6	C24	R1	7.5077946401987
6	C6	R1	7.3037807481771
6	C21	R1	7.18982455888002
6	C1	R1	7.14974711950468
6	C22	R1	7.49984588708321
6	C4	R1	7.02236781302845
6	C13	R1	7.3037807481771
6	C15	R1	6.8703647195834
6	C11	R1	6.85798099512757
6	C16	R1	7.10852445677817
6	C8	R1	7.01122725542325
6	C20	R1	7.09803208296053
6	C7	R1	7.3037807481771
7	C17	R1	7.37503943134692
7	C12	R1	7.55458885167764
7	C10	R1	7.04439411935845
7	C3	R1	7.08746284125034
7	C14	R1	7.4178525148859
7	C5	R1	7.2667865406949
7	C24	R1	7.12928301694497
7	C6	R1	7.06608919045777
7	C21	R1	7.45121111183233
7	C19	R1	7
7	C22	R1	7.44294349584873
7	C4	R1	7.35755200461808
7	C13	R1	7.22881869049588
7	C18	R1	7.01122725542325
7	C15	R1	7.10852445677817
7	C16	R1	7.15987133677839
7	C20	R1	7.18982455888002
7	C7	R1	7.05528243550119
8	C23	R1	7.10852445677817
8	C12	R1	7.43462822763672
8	C10	R1	7.4178525148859
8	C3	R1	7.28540221886225
8	C14	R1	7.34872815423108
8	C5	R1	7.24792751344359
8	C9	R1	7.53138146051631
8	C24	R1	7.49984588708321
8	C6	R1	7.5077946401987
8	C21	R1	7.55458885167764
8	C19	R1	7.22881869049588
8	C1	R1	7.13955135239879
8	C4	R1	7.20945336562895
8	C18	R1	6.93073733756289
8	C15	R1	7.21916852046216
8	C11	R1	7.18982455888002
8	C16	R1	7.3037807481771
8	C8	R1	7.52356195605701
8	C20	R1	7.15987133677839
8	C7	R1	7.32192809488736
9	C23	R1	7.19967234483636
9	C17	R1	7.44294349584873
9	C12	R1	7.22881869049588
9	C10	R1	7.32192809488736
9	C3	R1	7.03342300153745
9	C14	R1	7.13955135239879
9	C5	R1	7.37503943134692
9	C9	R1	6.89481776330794
9	C24	R1	7.4262647547021
9	C6	R1	7.29462074889163
9	C21	R1	7.38370429247405
9	C19	R1	7.72109918870719
9	C1	R1	7.38370429247405
9	C22	R1	7.4178525148859
9	C4	R1	7.01122725542325
9	C13	R1	7.60733031374961
9	C18	R1	7
9	C15	R1	7.25738784269265
9	C8	R1	7.31288295528436
9	C20	R1	7.66533591718518
9	C7	R1	7.49984588708321
10	C23	R1	7.45121111183233
10	C17	R1	7.44294349584873
10	C12	R1	6.8703647195834
10	C10	R1	7.34872815423108
10	C3	R1	7.43462822763672
10	C14	R1	7.12928301694497
10	C5	R1	7.59991284218713
10	C24	R1	7.23840473932508
10	C6	R1	7.60733031374961
10	C21	R1	7.34872815423108
10	C19	R1	7.32192809488736
10	C1	R1	7.3037807481771
10	C22	R1	7.24792751344359
10	C4	R1	7.45121111183233
10	C13	R1	7.22881869049588
10	C18	R1	7.3037807481771
10	C15	R1	6.84549005094437
10	C11	R1	7.19967234483636
10	C16	R1	6.91886323727459
10	C8	R1	7.20945336562895
10	C20	R1	7.17990909001493
11	C23	R1	7.467605550083
11	C17	R1	7.22881869049588
11	C12	R1	7.36632221424582
11	C10	R1	7.12928301694497
11	C3	R1	6.94251450533924
11	C14	R1	6.96578428466209
11	C5	R1	7.3037807481771
11	C9	R1	7.33985000288462
11	C6	R1	7.4093909361377
11	C21	R1	6.93073733756289
11	C19	R1	7.37503943134692
11	C1	R1	7.34872815423108
11	C22	R1	7.01122725542325
11	C4	R1	7.48381577726426
11	C13	R1	7.16992500144231
11	C18	R1	7.33091687811462
11	C15	R1	7.28540221886225
11	C11	R1	6.68650052718322
11	C16	R1	7.06608919045777
11	C8	R1	7.45121111183233
11	C20	R1	6.93073733756289
11	C7	R1	7.52356195605701
12	C23	R1	7.28540221886225
12	C12	R1	7.29462074889163
12	C3	R1	7.18982455888002
12	C14	R1	7.33091687811462
12	C5	R1	7.53138146051631
12	C9	R1	7.17990909001493
12	C24	R1	7.25738784269265
12	C6	R1	7.04439411935845
12	C21	R1	7.44294349584873
12	C19	R1	7.4262647547021
12	C1	R1	7.27612440527424
12	C22	R1	7.14974711950468
12	C4	R1	7.05528243550119
12	C13	R1	7.36632221424582
12	C18	R1	7.51569983828404
12	C15	R1	7.22881869049588
12	C11	R1	6.8703647195834
12	C8	R1	6.97727992349992
12	C20	R1	7.11894107272351
12	C7	R1	7.12928301694497
13	C23	R1	7.04439411935845
13	C17	R1	7.29462074889163
13	C12	R1	7.39231742277876
13	C10	R1	7.4594316186373
13	C5	R1	7.05528243550119
13	C24	R1	7.33985000288462
13	C6	R1	7.15987133677839
13	C21	R1	7.06608919045777
13	C19	R1	7.49185309632967
13	C1	R1	7.17990909001493
13	C22	R1	7.15987133677839
13	C4	R1	7.03342300153745
13	C13	R1	7.09803208296053
13	C18	R1	7.467605550083
13	C15	R1	7.20945336562895
13	C16	R1	7.15987133677839
13	C8	R1	7.2667865406949
13	C20	R1	7.63662462054365
13	C7	R1	7.4757334309664
14	C23	R1	7.18982455888002
14	C17	R1	6.91886323727459
14	C12	R1	7.24792751344359
14	C10	R1	7.16992500144231
14	C3	R1	7.25738784269265
14	C14	R1	7.17990909001493
14	C5	R1	7.4093909361377
14	C9	R1	7.25738784269265
14	C24	R1	7.40087943628218
14	C6	R1	7.29462074889163
14	C21	R1	7.33091687811462
14	C19	R1	7.58496250072116
14	C1	R1	6.88264304936184
14	C22	R1	7.13955135239879
14	C4	R1	7.43462822763672
14	C13	R1	7.54689445988764
14	C18	R1	7.4093909361377
14	C15	R1	6.98868468677217
14	C11	R1	7
14	C16	R1	7.15987133677839
14	C8	R1	7.2667865406949
14	C20	R1	7.37503943134692
14	C7	R1	6.8703647195834
15	C23	R1	7.02236781302845
15	C17	R1	7.4178525148859
15	C12	R1	7.33985000288462
15	C10	R1	7.49984588708321
15	C3	R1	7.18982455888002
15	C14	R1	7.27612440527424
15	C5	R1	6.90689059560852
15	C6	R1	7.33091687811462
15	C21	R1	7.43462822763672
15	C19	R1	7.4262647547021
15	C1	R1	7.33985000288462
15	C22	R1	7.20945336562895
15	C13	R1	7.16992500144231
15	C18	R1	7.02236781302845
15	C15	R1	7.33985000288462
15	C16	R1	7.18982455888002
15	C8	R1	7.25738784269265
15	C20	R1	7.06608919045777
15	C7	R1	7.14974711950468
16	C23	R1	7.14974711950468
16	C17	R1	7.48381577726426
16	C12	R1	7.48381577726426
16	C10	R1	7.36632221424582
16	C3	R1	7.32192809488736
16	C14	R1	7.11894107272351
16	C5	R1	7.40087943628218
16	C9	R1	7.32192809488736
16	C24	R1	7.3037807481771
16	C6	R1	7.19967234483636
16	C21	R1	7.4093909361377
16	C19	R1	7.55458885167764
16	C1	R1	7.78135971352466
16	C22	R1	7.36632221424582
16	C4	R1	7.60733031374961
16	C13	R1	7.49185309632967
16	C18	R1	7.67948009950545
16	C15	R1	7.14974711950468
16	C11	R1	7.17990909001493
16	C8	R1	7.18982455888002
16	C20	R1	7.19967234483636
17	C23	R1	7.4594316186373
17	C17	R1	7.10852445677817
17	C12	R1	7.51569983828404
17	C10	R1	7.40087943628218
17	C3	R1	7.18982455888002
17	C14	R1	7.20945336562895
17	C5	R1	7.11894107272351
17	C9	R1	7.10852445677817
17	C24	R1	7.4093909361377
17	C6	R1	7.56985560833095
17	C21	R1	7.05528243550119
17	C19	R1	7.53138146051631
17	C1	R1	7.40087943628218
17	C22	R1	7.32192809488736
17	C4	R1	7.17990909001493
17	C13	R1	7.52356195605701
17	C18	R1	7.49984588708321
17	C15	R1	7.17990909001493
17	C11	R1	7.19967234483636
17	C16	R1	7.23840473932508
17	C20	R1	7.49984588708321
17	C7	R1	7.20945336562895
18	C17	R1	7.4178525148859
18	C12	R1	7.29462074889163
18	C10	R1	7.29462074889163
18	C3	R1	7.31288295528436
18	C14	R1	7.38370429247405
18	C5	R1	7.4178525148859
18	C9	R1	6.97727992349992
18	C24	R1	7.48381577726426
18	C6	R1	7.5077946401987
18	C19	R1	7.22881869049588
18	C1	R1	7.12928301694497
18	C22	R1	7.27612440527424
18	C4	R1	7.15987133677839
18	C13	R1	7.34872815423108
18	C18	R1	7.3037807481771
18	C15	R1	7.33091687811462
18	C11	R1	6.95419631038687
18	C16	R1	7.16992500144231
18	C8	R1	7.18982455888002
18	C20	R1	7.25738784269265
18	C7	R1	7.53138146051631
19	C23	R1	7.24792751344359
19	C17	R1	7.49185309632967
19	C3	R1	7.35755200461808
19	C14	R1	7.09803208296053
19	C5	R1	7.19967234483636
19	C9	R1	7.5077946401987
19	C24	R1	7.17990909001493
19	C6	R1	6.71424551766612
19	C21	R1	7.43462822763672
19	C19	R1	6.76818432477693
19	C1	R1	7.06608919045777
19	C4	R1	6.59991284218713
19	C18	R1	7.03342300153745
19	C15	R1	7.25738784269265
19	C11	R1	7.39231742277876
19	C16	R1	7.34872815423108
19	C20	R1	7.12928301694497
19	C7	R1	7.5077946401987
20	C23	R1	7.34872815423108
20	C17	R1	7.53915881110803
20	C12	R1	7.37503943134692
20	C10	R1	7.20945336562895
20	C3	R1	7.60733031374961
20	C14	R1	7.17990909001493
20	C5	R1	7.24792751344359
20	C9	R1	7.52356195605701
20	C24	R1	7.22881869049588
20	C6	R1	7.33985000288462
20	C21	R1	7.40087943628218
20	C19	R1	7.33985000288462
20	C1	R1	7.40087943628218
20	C22	R1	7.36632221424582
20	C4	R1	6.89481776330794
20	C13	R1	7.06608919045777
20	C18	R1	7.32192809488736
20	C15	R1	7.07681559705083
20	C11	R1	7.34872815423108
20	C16	R1	6.90689059560852
20	C8	R1	7.18982455888002
20	C7	R1	7.53915881110803
21	C23	R1	7.45121111183233
21	C17	R1	7.2667865406949
21	C12	R1	7.48381577726426
21	C3	R1	7.61470984411521
21	C14	R1	7.38370429247405
21	C5	R1	7.48381577726426
21	C9	R1	7.57742882803575
21	C24	R1	7.24792751344359
21	C6	R1	7.24792751344359
21	C19	R1	7.22881869049588
21	C1	R1	7.48381577726426
21	C4	R1	7.01122725542325
21	C13	R1	7.33091687811462
21	C18	R1	6.90689059560852
21	C15	R1	7.44294349584873
21	C11	R1	7.31288295528436
21	C16	R1	6.96578428466209
21	C8	R1	7.31288295528436
21	C20	R1	7.43462822763672
22	C23	R1	7.33985000288462
22	C17	R1	7.22881869049588
22	C12	R1	7.27612440527424
22	C10	R1	7.37503943134692
22	C3	R1	7.54689445988764
22	C14	R1	7.28540221886225
22	C9	R1	6.96578428466209
22	C24	R1	7.4594316186373
22	C21	R1	7.08746284125034
22	C19	R1	7.4594316186373
22	C1	R1	7.33091687811462
22	C22	R1	7.22881869049588
22	C4	R1	7.56985560833095
22	C13	R1	7.31288295528436
22	C18	R1	7.15987133677839
22	C15	R1	7.28540221886225
22	C11	R1	7.25738784269265
22	C16	R1	6.95419631038687
22	C8	R1	7.20945336562895
22	C20	R1	7.27612440527424
22	C7	R1	7.18982455888002
23	C23	R1	7.09803208296053
23	C17	R1	7.09803208296053
23	C12	R1	7.22881869049588
23	C10	R1	7.10852445677817
23	C3	R1	7.2667865406949
23	C14	R1	7.4093909361377
23	C5	R1	7.467605550083
23	C9	R1	7.27612440527424
23	C24	R1	7.37503943134692
23	C6	R1	7.21916852046216
23	C21	R1	7.16992500144231
23	C19	R1	7.60733031374961
23	C1	R1	7.2667865406949
23	C22	R1	7.55458885167764
23	C4	R1	7.25738784269265
23	C13	R1	7.11894107272351
23	C18	R1	7.39231742277876
23	C15	R1	7.24792751344359
23	C11	R1	7.49185309632967
23	C16	R1	7.05528243550119
23	C8	R1	7.29462074889163
23	C20	R1	7.39231742277876
23	C7	R1	7.19967234483636
24	C23	R1	7.34872815423108
24	C17	R1	7.34872815423108
24	C12	R1	7.01122725542325
24	C10	R1	7.24792751344359
24	C14	R1	7.5077946401987
24	C9	R1	7.25738784269265
24	C24	R1	7.08746284125034
24	C6	R1	7.27612440527424
24	C21	R1	7.40087943628218
24	C19	R1	7.07681559705083
24	C1	R1	7.49185309632967
24	C22	R1	7.22881869049588
24	C4	R1	7.11894107272351
24	C13	R1	6.88264304936184
24	C18	R1	7.36632221424582
24	C15	R1	7.17990909001493
24	C11	R1	7.38370429247405
24	C16	R1	7.28540221886225
24	C8	R1	7.17990909001493
24	C7	R1	6.88264304936184
25	C23	R1	7.52356195605701
25	C17	R1	7.70735913208088
25	C12	R1	6.88264304936184
25	C10	R1	7.31288295528436
25	C3	R1	7.21916852046216
25	C14	R1	7.36632221424582
25	C5	R1	6.96578428466209
25	C9	R1	7.14974711950468
25	C24	R1	7.21916852046216
25	C6	R1	7.19967234483636
25	C21	R1	7.31288295528436
25	C19	R1	7.27612440527424
25	C1	R1	7.38370429247405
25	C22	R1	7.45121111183233
25	C4	R1	7.4594316186373
25	C13	R1	7.08746284125034
25	C15	R1	7
25	C11	R1	6.96578428466209
25	C16	R1	7.38370429247405
25	C20	R1	7.31288295528436
25	C7	R1	7.08746284125034
26	C23	R1	7.52356195605701
26	C17	R1	7.57742882803575
26	C12	R1	7.12928301694497
26	C10	R1	7
26	C3	R1	7.33091687811462
26	C14	R1	7.19967234483636
26	C5	R1	7.45121111183233
26	C9	R1	7.28540221886225
26	C24	R1	7.25738784269265
26	C6	R1	6.97727992349992
26	C21	R1	7.14974711950468
26	C19	R1	7.45121111183233
26	C1	R1	7.28540221886225
26	C22	R1	7.07681559705083
26	C4	R1	7.23840473932508
26	C13	R1	7.36632221424582
26	C18	R1	7.2667865406949
26	C15	R1	7.32192809488736
26	C8	R1	7.49185309632967
26	C20	R1	7.03342300153745
26	C7	R1	7.36632221424582
27	C23	R1	7.09803208296053
27	C17	R1	7.10852445677817
27	C12	R1	7.15987133677839
27	C10	R1	7.4757334309664
27	C3	R1	7.53138146051631
27	C14	R1	7.4093909361377
27	C5	R1	7.23840473932508
27	C9	R1	7.59991284218713
27	C24	R1	7.05528243550119
27	C6	R1	7.21916852046216
27	C21	R1	7.14974711950468
27	C19	R1	7.11894107272351
27	C1	R1	7.13955135239879
27	C22	R1	7.35755200461808
27	C4	R1	7.06608919045777
27	C13	R1	7.22881869049588
27	C18	R1	7.15987133677839
27	C15	R1	7.23840473932508
27	C11	R1	7.4262647547021
27	C16	R1	7.3037807481771
27	C8	R1	7.07681559705083
27	C20	R1	7.01122725542325
27	C7	R1	7.10852445677817
28	C17	R1	7.43462822763672
28	C12	R1	6.95419631038687
28	C10	R1	7.34872815423108
28	C3	R1	7.29462074889163
28	C14	R1	7.22881869049588
28	C5	R1	7.17990909001493
28	C9	R1	7.52356195605701
28	C24	R1	7.10852445677817
28	C6	R1	7.53138146051631
28	C21	R1	7.467605550083
28	C19	R1	7.27612440527424
28	C1	R1	7.10852445677817
28	C4	R1	6.91886323727459
28	C18	R1	7.28540221886225
28	C15	R1	7.53138146051631
28	C11	R1	6.88264304936184
28	C16	R1	6.94251450533924
28	C8	R1	7.27612440527424
28	C20	R1	7
28	C7	R1	7.19967234483636
29	C23	R1	7.32192809488736
29	C17	R1	7.467605550083
29	C12	R1	7.44294349584873
29	C10	R1	7.37503943134692
29	C3	R1	7.11894107272351
29	C14	R1	7.08746284125034
29	C5	R1	7.39231742277876
29	C24	R1	7.34872815423108
29	C6	R1	7.39231742277876
29	C21	R1	7.16992500144231
29	C19	R1	7.13955135239879
29	C1	R1	7.55458885167764
29	C22	R1	7.31288295528436
29	C4	R1	7.57742882803575
29	C13	R1	7.39231742277876
29	C15	R1	6.91886323727459
29	C11	R1	7.24792751344359
29	C16	R1	7.33985000288462
29	C8	R1	7.02236781302845
29	C20	R1	7.32192809488736
29	C7	R1	7.25738784269265
30	C23	R1	7.33985000288462
30	C17	R1	7.21916852046216
30	C12	R1	7.49185309632967
30	C10	R1	7.29462074889163
30	C3	R1	7.49984588708321
30	C14	R1	7.05528243550119
30	C5	R1	7.07681559705083
30	C24	R1	7.22881869049588
30	C6	R1	7.3037807481771
30	C21	R1	7.10852445677817
30	C19	R1	7.18982455888002
30	C1	R1	7.08746284125034
30	C4	R1	7.35755200461808
30	C13	R1	7.2667865406949
30	C18	R1	7
30	C15	R1	7.07681559705083
30	C11	R1	7.10852445677817
30	C8	R1	7.59245703726808
30	C20	R1	7.08746284125034
30	C7	R1	7.3037807481771
31	C23	R1	7.28540221886225
31	C17	R1	7.55458885167764
31	C12	R1	7.40087943628218
31	C3	R1	7.17990909001493
31	C14	R1	6.96578428466209
31	C5	R1	6.89481776330794
31	C9	R1	7.22881869049588
31	C24	R1	7.49185309632967
31	C6	R1	7.39231742277876
31	C21	R1	7.33985000288462
31	C19	R1	6.94251450533924
31	C1	R1	7.04439411935845
31	C22	R1	7.07681559705083
31	C4	R1	7.09803208296053
31	C13	R1	7.31288295528436
31	C18	R1	7.40087943628218
31	C15	R1	7.25738784269265
31	C11	R1	7.03342300153745
31	C16	R1	7.32192809488736
31	C8	R1	7.3037807481771
31	C20	R1	7.49984588708321
31	C7	R1	7.04439411935845
32	C17	R1	7.18982455888002
32	C12	R1	7.15987133677839
32	C10	R1	7.24792751344359
32	C5	R1	7.11894107272351
32	C9	R1	7.60733031374961
32	C24	R1	7.4093909361377
32	C6	R1	7.10852445677817
32	C21	R1	7.18982455888002
32	C19	R1	7.53138146051631
32	C1	R1	7.64385618977472
32	C22	R1	7.59991284218713
32	C4	R1	7.34872815423108
32	C13	R1	7.24792751344359
32	C18	R1	7.23840473932508
32	C15	R1	7.18982455888002
32	C11	R1	7.3037807481771
32	C16	R1	7.05528243550119
32	C8	R1	7.70735913208088
32	C20	R1	7.3037807481771
32	C7	R1	7.45121111183233
33	C23	R1	7.36632221424582
33	C17	R1	7.23840473932508
33	C12	R1	7.31288295528436
33	C10	R1	7.32192809488736
33	C14	R1	7.49185309632967
33	C5	R1	7.21916852046216
33	C9	R1	7.06608919045777
33	C24	R1	7.57742882803575
33	C6	R1	7.33091687811462
33	C21	R1	7.31288295528436
33	C19	R1	7.11894107272351
33	C1	R1	7.04439411935845
33	C22	R1	7.12928301694497
33	C4	R1	7.27612440527424
33	C18	R1	7.3037807481771
33	C15	R1	7.22881869049588
33	C11	R1	7.33985000288462
33	C16	R1	6.94251450533924
33	C8	R1	7.22881869049588
33	C20	R1	7.25738784269265
33	C7	R1	7.14974711950468
34	C23	R1	7.34872815423108
34	C17	R1	7.05528243550119
34	C12	R1	7.2667865406949
34	C10	R1	7.32192809488736
34	C3	R1	6.94251450533924
34	C14	R1	7.25738784269265
34	C5	R1	7.33985000288462
34	C9	R1	7.16992500144231
34	C24	R1	7.17990909001493
34	C21	R1	7.13955135239879
34	C19	R1	7.20945336562895
34	C1	R1	7.31288295528436
34	C22	R1	7.31288295528436
34	C4	R1	6.91886323727459
34	C13	R1	7.24792751344359
34	C18	R1	7.13955135239879
34	C15	R1	7.16992500144231
34	C11	R1	7.25738784269265
34	C16	R1	7.23840473932508
34	C8	R1	7.25738784269265
34	C20	R1	7.36632221424582
34	C7	R1	7.40087943628218
35	C23	R1	7.48381577726426
35	C17	R1	7.33091687811462
35	C12	R1	7.15987133677839
35	C10	R1	7.2667865406949
35	C3	R1	6.94251450533924
35	C14	R1	7.467605550083
35	C5	R1	6.8073549220576
35	C9	R1	7.22881869049588
35	C24	R1	7.03342300153745
35	C6	R1	7.32192809488736
35	C21	R1	7.57742882803575
35	C19	R1	7.40087943628218
35	C1	R1	7.2667865406949
35	C22	R1	7.36632221424582
35	C4	R1	7.07681559705083
35	C13	R1	7.09803208296053
35	C18	R1	7.22881869049588
35	C15	R1	7.05528243550119
35	C11	R1	7.15987133677839
35	C16	R1	7.11894107272351
35	C8	R1	7.31288295528436
35	C20	R1	7.4262647547021
35	C7	R1	7.19967234483636
36	C23	R1	7.33091687811462
36	C12	R1	7.35755200461808
36	C10	R1	7.27612440527424
36	C3	R1	7.18982455888002
36	C14	R1	7.08746284125034
36	C5	R1	7.24792751344359
36	C9	R1	7.34872815423108
36	C24	R1	7.09803208296053
36	C6	R1	7.22881869049588
36	C21	R1	7.11894107272351
36	C19	R1	7.5077946401987
36	C1	R1	7.11894107272351
36	C22	R1	7.31288295528436
36	C4	R1	7.37503943134692
36	C13	R1	7.10852445677817
36	C18	R1	7
36	C15	R1	7.38370429247405
36	C11	R1	7.03342300153745
36	C8	R1	7.13955135239879
36	C20	R1	7.57742882803575
36	C7	R1	7.28540221886225
37	C23	R1	7.23840473932508
37	C17	R1	7.32192809488736
37	C10	R1	7.17990909001493
37	C3	R1	7.467605550083
37	C14	R1	7.34872815423108
37	C5	R1	7.16992500144231
37	C9	R1	7.59245703726808
37	C24	R1	7.4093909361377
37	C6	R1	7.22881869049588
37	C19	R1	7.33985000288462
37	C1	R1	7.27612440527424
37	C22	R1	7.36632221424582
37	C4	R1	7.31288295528436
37	C13	R1	7.4262647547021
37	C18	R1	7.34872815423108
37	C15	R1	7.23840473932508
37	C11	R1	7.467605550083
37	C16	R1	7.28540221886225
37	C8	R1	7.23840473932508
37	C20	R1	7.25738784269265
37	C7	R1	7.24792751344359
38	C23	R1	7.07681559705083
38	C17	R1	7.05528243550119
38	C12	R1	7.05528243550119
38	C10	R1	7.55458885167764
38	C14	R1	6.89481776330794
38	C5	R1	7.20945336562895
38	C9	R1	7.4262647547021
38	C24	R1	7.12928301694497
38	C6	R1	6.97727992349992
38	C21	R1	7.57742882803575
38	C19	R1	7.44294349584873
38	C1	R1	7.22881869049588
38	C22	R1	7.3037807481771
38	C4	R1	7.35755200461808
38	C13	R1	7.06608919045777
38	C18	R1	7.06608919045777
38	C15	R1	7.10852445677817
38	C11	R1	7.36632221424582
38	C16	R1	7.2667865406949
38	C8	R1	7.13955135239879
38	C20	R1	7.28540221886225
38	C7	R1	7.11894107272351
39	C23	R1	6.88264304936184
39	C12	R1	7.59991284218713
39	C10	R1	7.08746284125034
39	C3	R1	6.90689059560852
39	C14	R1	7.45121111183233
39	C5	R1	7.28540221886225
39	C9	R1	7.16992500144231
39	C24	R1	7.4757334309664
39	C6	R1	7.24792751344359
39	C21	R1	7.02236781302845
39	C19	R1	7.4178525148859
39	C1	R1	7.55458885167764
39	C22	R1	7.20945336562895
39	C4	R1	6.89481776330794
39	C13	R1	7.24792751344359
39	C18	R1	6.8073549220576
39	C11	R1	7.17990909001493
39	C16	R1	7.21916852046216
39	C8	R1	7.44294349584873
39	C20	R1	7.4262647547021
40	C23	R1	7.3037807481771
40	C17	R1	7.10852445677817
40	C10	R1	7.52356195605701
40	C3	R1	7.32192809488736
40	C14	R1	6.8703647195834
40	C5	R1	6.83289001416474
40	C9	R1	7.4262647547021
40	C24	R1	7.44294349584873
40	C6	R1	7.36632221424582
40	C21	R1	7.13955135239879
40	C19	R1	7.5077946401987
40	C1	R1	7.33091687811462
40	C22	R1	7.25738784269265
40	C4	R1	7.60733031374961
40	C13	R1	7.12928301694497
40	C18	R1	7.20945336562895
40	C15	R1	7.08746284125034
40	C11	R1	7.31288295528436
40	C16	R1	7.49185309632967
40	C8	R1	7.4093909361377
40	C20	R1	7.15987133677839
40	C7	R1	7.44294349584873
41	C23	R1	7.27612440527424
41	C17	R1	7.33985000288462
41	C12	R1	7.68650052718322
41	C10	R1	7.4262647547021
41	C3	R1	7.56224242422107
41	C14	R1	6.89481776330794
41	C5	R1	7.19967234483636
41	C9	R1	7.28540221886225
41	C24	R1	7.55458885167764
41	C6	R1	7.10852445677817
41	C21	R1	7.29462074889163
41	C19	R1	7.25738784269265
41	C22	R1	7.05528243550119
41	C4	R1	7.58496250072116
41	C18	R1	7.13955135239879
41	C15	R1	7.14974711950468
41	C11	R1	7.38370429247405
41	C16	R1	7.08746284125034
41	C20	R1	7.28540221886225
41	C7	R1	7.12928301694497
42	C23	R1	7.16992500144231
42	C17	R1	7.25738784269265
42	C12	R1	7.14974711950468
42	C10	R1	7.38370429247405
42	C3	R1	7.08746284125034
42	C14	R1	7.38370429247405
42	C5	R1	7.4093909361377
42	C9	R1	7.10852445677817
42	C24	R1	7.72109918870719
42	C6	R1	7.27612440527424
42	C21	R1	7.27612440527424
42	C19	R1	7.17990909001493
42	C1	R1	7.54689445988764
42	C22	R1	7.18982455888002
42	C4	R1	7.37503943134692
42	C13	R1	7.14974711950468
42	C18	R1	7.05528243550119
42	C15	R1	7.34872815423108
42	C11	R1	7.07681559705083
42	C16	R1	6.95419631038687
42	C8	R1	7.53915881110803
42	C20	R1	7.39231742277876
42	C7	R1	7.35755200461808
43	C23	R1	7.38370429247405
43	C17	R1	7.17990909001493
43	C12	R1	7.49185309632967
43	C10	R1	7.2667865406949
43	C3	R1	7.39231742277876
43	C14	R1	7.53915881110803
43	C5	R1	6.95419631038687
43	C9	R1	7.39231742277876
43	C24	R1	7.467605550083
43	C6	R1	7.4594316186373
43	C21	R1	7.21916852046216
43	C19	R1	7.22881869049588
43	C1	R1	7.28540221886225
43	C22	R1	7.40087943628218
43	C13	R1	7.4594316186373
43	C18	R1	7.08746284125034
43	C15	R1	7.21916852046216
43	C11	R1	7.2667865406949
43	C16	R1	7.15987133677839
43	C8	R1	7.33985000288462
43	C20	R1	6.97727992349992
43	C7	R1	7.4093909361377
44	C12	R1	7.29462074889163
44	C10	R1	7.34872815423108
44	C3	R1	7.3037807481771
44	C14	R1	7.17990909001493
44	C5	R1	7.27612440527424
44	C9	R1	7.56985560833095
44	C24	R1	7.08746284125034
44	C6	R1	7.23840473932508
44	C21	R1	7.03342300153745
44	C19	R1	7.32192809488736
44	C1	R1	7.3037807481771
44	C22	R1	7.13955135239879
44	C4	R1	7.48381577726426
44	C13	R1	7.27612440527424
44	C18	R1	7.40087943628218
44	C15	R1	7.34872815423108
44	C11	R1	7.06608919045777
44	C16	R1	7.08746284125034
44	C8	R1	7.4757334309664
44	C20	R1	7.12928301694497
44	C7	R1	7.2667865406949
45	C23	R1	7.17990909001493
45	C17	R1	7.15987133677839
45	C12	R1	7.04439411935845
45	C10	R1	7.12928301694497
45	C3	R1	7.66533591718518
45	C14	R1	7.05528243550119
45	C5	R1	7.18982455888002
45	C9	R1	7.33985000288462
45	C24	R1	7.56224242422107
45	C6	R1	7.31288295528436
45	C19	R1	7.37503943134692
45	C1	R1	7.10852445677817
45	C22	R1	7.14974711950468
45	C4	R1	7.35755200461808
45	C13	R1	7.14974711950468
45	C18	R1	7.05528243550119
45	C15	R1	7.17990909001493
45	C11	R1	6.76818432477693
45	C16	R1	7.4757334309664
45	C8	R1	7.09803208296053
45	C20	R1	7.39231742277876
45	C7	R1	7.4178525148859
46	C23	R1	7.07681559705083
46	C17	R1	7.18982455888002
46	C12	R1	7.49185309632967
46	C10	R1	7.2667865406949
46	C3	R1	6.85798099512757
46	C14	R1	7.22881869049588
46	C5	R1	7.03342300153745
46	C9	R1	7.28540221886225
46	C24	R1	7.35755200461808
46	C21	R1	7.467605550083
46	C19	R1	7.62935662007961
46	C1	R1	7.60733031374961
46	C22	R1	7.09803208296053
46	C4	R1	7.4757334309664
46	C18	R1	7.08746284125034
46	C15	R1	7.16992500144231
46	C11	R1	7.08746284125034
46	C16	R1	7.04439411935845
46	C8	R1	7.45121111183233
46	C20	R1	7.61470984411521
46	C7	R1	7.10852445677817
47	C23	R1	7.65821148275179
47	C17	R1	6.95419631038687
47	C12	R1	7.09803208296053
47	C10	R1	7.33985000288462
47	C3	R1	7.20945336562895
47	C14	R1	6.85798099512757
47	C5	R1	7.56985560833095
47	C9	R1	7.37503943134692
47	C24	R1	6.96578428466209
47	C6	R1	7.28540221886225
47	C21	R1	7.4262647547021
47	C19	R1	7.23840473932508
47	C1	R1	7.39231742277876
47	C22	R1	7.4093909361377
47	C4	R1	7.33985000288462
47	C13	R1	7.19967234483636
47	C18	R1	7.14974711950468
47	C15	R1	7.31288295528436
47	C11	R1	7.31288295528436
47	C16	R1	7.2667865406949
47	C8	R1	7.2667865406949
47	C20	R1	7.15987133677839
47	C7	R1	7.53915881110803
48	C23	R1	7.39231742277876
48	C17	R1	7.04439411935845
48	C12	R1	7.19967234483636
48	C10	R1	7.27612440527424
48	C3	R1	7.27612440527424
48	C14	R1	7.25738784269265
48	C9	R1	7.39231742277876
48	C24	R1	7.13955135239879
48	C6	R1	7.16992500144231
48	C21	R1	7.3037807481771
48	C19	R1	7.20945336562895
48	C1	R1	7.28540221886225
48	C22	R1	7.25738784269265
48	C4	R1	7.4757334309664
48	C13	R1	7.35755200461808
48	C18	R1	7.05528243550119
48	C15	R1	7.16992500144231
48	C11	R1	6.94251450533924
48	C16	R1	7.19967234483636
48	C8	R1	7
48	C20	R1	7.34872815423108
49	C23	R1	7.21916852046216
49	C17	R1	6.98868468677217
49	C12	R1	7.16992500144231
49	C10	R1	7.33985000288462
49	C3	R1	7.25738784269265
49	C14	R1	7.40087943628218
49	C5	R1	7.15987133677839
49	C24	R1	7.40087943628218
49	C6	R1	7.03342300153745
49	C19	R1	7.2667865406949
49	C1	R1	7.62935662007961
49	C4	R1	6.98868468677217
49	C13	R1	7.21916852046216
49	C18	R1	7.09803208296053
49	C15	R1	7.2667865406949
49	C16	R1	7.29462074889163
49	C8	R1	7.44294349584873
49	C20	R1	7.24792751344359
49	C7	R1	7.08746284125034
50	C12	R1	6.82017896241519
50	C10	R1	7.22881869049588
50	C3	R1	7.21916852046216
50	C14	R1	7.23840473932508
50	C5	R1	7.11894107272351
50	C9	R1	7.56224242422107
50	C24	R1	7.28540221886225
50	C6	R1	7.33985000288462
50	C21	R1	7.71424551766612
50	C19	R1	7.28540221886225
50	C1	R1	7.53915881110803
50	C22	R1	7.21916852046216
50	C4	R1	6.83289001416474
50	C13	R1	7.08746284125034
50	C18	R1	7.12928301694497
50	C15	R1	7.58496250072116
50	C11	R1	7.24792751344359
50	C8	R1	7.21916852046216
50	C20	R1	7.05528243550119
50	C7	R1	6.85798099512757
51	C23	R1	6.95419631038687
51	C17	R1	7.17990909001493
51	C12	R1	7.33985000288462
51	C10	R1	7.14974711950468
51	C5	R1	7.19967234483636
51	C9	R1	7.01122725542325
51	C6	R1	7.3037807481771
51	C21	R1	6.97727992349992
51	C19	R1	7.45121111183233
51	C1	R1	7.07681559705083
51	C22	R1	7.17990909001493
51	C4	R1	7.03342300153745
51	C13	R1	7.4093909361377
51	C18	R1	7.09803208296053
51	C15	R1	7.45121111183233
51	C11	R1	7.09803208296053
51	C16	R1	6.95419631038687
51	C8	R1	6.98868468677217
51	C20	R1	7.4757334309664
51	C7	R1	7.03342300153745
52	C23	R1	7.14974711950468
52	C17	R1	7.32192809488736
52	C12	R1	7.4093909361377
52	C10	R1	7.29462074889163
52	C3	R1	7.17990909001493
52	C14	R1	7.27612440527424
52	C5	R1	7.49185309632967
52	C9	R1	7.09803208296053
52	C24	R1	7.4757334309664
52	C6	R1	7.31288295528436
52	C21	R1	7.4178525148859
52	C19	R1	7.10852445677817
52	C1	R1	7.36632221424582
52	C22	R1	7.16992500144231
52	C4	R1	7.06608919045777
52	C13	R1	7.27612440527424
52	C18	R1	7.35755200461808
52	C15	R1	7.18982455888002
52	C11	R1	7.21916852046216
52	C16	R1	7.24792751344359
52	C8	R1	7.57742882803575
52	C7	R1	7.33985000288462
53	C23	R1	7.11894107272351
53	C17	R1	7.53138146051631
53	C12	R1	7.33985000288462
53	C10	R1	7.21916852046216
53	C3	R1	7.40087943628218
53	C14	R1	7.31288295528436
53	C5	R1	7.23840473932508
53	C24	R1	7.24792751344359
53	C6	R1	7.70735913208088
53	C21	R1	6.8073549220576
53	C19	R1	6.94251450533924
53	C1	R1	7.21916852046216
53	C22	R1	7.51569983828404
53	C4	R1	7.16992500144231
53	C13	R1	7.29462074889163
53	C18	R1	7.01122725542325
53	C15	R1	6.78135971352466
53	C11	R1	7.33091687811462
53	C16	R1	7.22881869049588
53	C8	R1	7.04439411935845
53	C20	R1	7.38370429247405
53	C7	R1	7.24792751344359
54	C23	R1	7.16992500144231
54	C17	R1	7.5077946401987
54	C12	R1	7.01122725542325
54	C10	R1	7.19967234483636
54	C3	R1	7.33091687811462
54	C14	R1	7.43462822763672
54	C5	R1	7.20945336562895
54	C9	R1	7.14974711950468
54	C24	R1	7.06608919045777
54	C6	R1	7.55458885167764
54	C19	R1	7.40087943628218
54	C1	R1	7.16992500144231
54	C22	R1	7.32192809488736
54	C4	R1	7.3037807481771
54	C13	R1	7.19967234483636
54	C18	R1	7.33985000288462
54	C15	R1	7.2667865406949
54	C11	R1	7.4594316186373
54	C16	R1	7.16992500144231
54	C8	R1	6.95419631038687
54	C20	R1	7.29462074889163
54	C7	R1	7.12928301694497
55	C23	R1	7.09803208296053
55	C17	R1	7.44294349584873
55	C12	R1	7.13955135239879
55	C10	R1	6.97727992349992
55	C3	R1	7.19967234483636
55	C14	R1	7.4093909361377
55	C5	R1	7.39231742277876
55	C9	R1	7.4757334309664
55	C21	R1	7.4262647547021
55	C19	R1	7.36632221424582
55	C1	R1	7.48381577726426
55	C22	R1	7.43462822763672
55	C4	R1	7.02236781302845
55	C13	R1	7.63662462054365
55	C15	R1	7.20945336562895
55	C11	R1	6.91886323727459
55	C16	R1	7.11894107272351
55	C8	R1	6.90689059560852
55	C20	R1	7.19967234483636
55	C7	R1	7.15987133677839
56	C23	R1	7.27612440527424
56	C17	R1	7.53138146051631
56	C12	R1	7.22881869049588
56	C10	R1	7.35755200461808
56	C3	R1	7.23840473932508
56	C5	R1	7.01122725542325
56	C9	R1	7.17990909001493
56	C24	R1	7.49185309632967
56	C6	R1	6.97727992349992
56	C21	R1	7.33985000288462
56	C19	R1	7.08746284125034
56	C1	R1	7.65105169117893
56	C22	R1	7.43462822763672
56	C4	R1	7.07681559705083
56	C13	R1	7.07681559705083
56	C18	R1	7.2667865406949
56	C15	R1	7.20945336562895
56	C11	R1	7.19967234483636
56	C16	R1	7.49984588708321
56	C8	R1	6.96578428466209
56	C20	R1	7.21916852046216
56	C7	R1	6.76818432477693
57	C23	R1	7.55458885167764
57	C17	R1	7.36632221424582
57	C12	R1	7.01122725542325
57	C10	R1	7.17990909001493
57	C3	R1	7.16992500144231
57	C14	R1	7.10852445677817
57	C5	R1	7.36632221424582
57	C24	R1	7.08746284125034
57	C6	R1	7.4178525148859
57	C19	R1	7.14974711950468
57	C1	R1	7.19967234483636
57	C22	R1	7.21916852046216
57	C4	R1	7.53138146051631
57	C13	R1	7.05528243550119
57	C18	R1	7.13955135239879
57	C15	R1	7.467605550083
57	C11	R1	7.36632221424582
57	C16	R1	7.13955135239879
57	C8	R1	7.34872815423108
57	C20	R1	6.8073549220576
57	C7	R1	7.31288295528436
58	C23	R1	7.3037807481771
58	C17	R1	7.40087943628218
58	C12	R1	7.32192809488736
58	C10	R1	7.4178525148859
58	C3	R1	7.31288295528436
58	C14	R1	7.33985000288462
58	C5	R1	7.28540221886225
58	C9	R1	7.10852445677817
58	C24	R1	7.54689445988764
58	C6	R1	6.84549005094437
58	C21	R1	7.57742882803575
58	C19	R1	7.14974711950468
58	C1	R1	7.5077946401987
58	C22	R1	7.4178525148859
58	C4	R1	7.59245703726808
58	C13	R1	7.18982455888002
58	C18	R1	7.06608919045777
58	C15	R1	7.19967234483636
58	C11	R1	7.32192809488736
58	C16	R1	6.85798099512757
58	C8	R1	7.31288295528436
58	C20	R1	7.29462074889163
58	C7	R1	7.17990909001493
59	C23	R1	7.08746284125034
59	C17	R1	7.52356195605701
59	C10	R1	7.51569983828404
59	C3	R1	6.82017896241519
59	C14	R1	7.12928301694497
59	C5	R1	7.49185309632967
59	C9	R1	6.89481776330794
59	C24	R1	7.12928301694497
59	C6	R1	7.22881869049588
59	C21	R1	7.01122725542325
59	C19	R1	7.2667865406949
59	C1	R1	7.27612440527424
59	C22	R1	7
59	C4	R1	6.96578428466209
59	C13	R1	7.3037807481771
59	C18	R1	7.32192809488736
59	C15	R1	7.11894107272351
59	C11	R1	6.75488750216347
59	C16	R1	7.3037807481771
59	C8	R1	7.31288295528436
59	C20	R1	7.18982455888002
59	C7	R1	7.33091687811462
60	C23	R1	7.35755200461808
60	C17	R1	6.96578428466209
60	C12	R1	7.19967234483636
60	C10	R1	7.04439411935845
60	C3	R1	7.25738784269265
60	C14	R1	7.31288295528436
60	C5	R1	7.28540221886225
60	C9	R1	7.29462074889163
60	C24	R1	7.33091687811462
60	C6	R1	6.93073733756289
60	C21	R1	7.3037807481771
60	C19	R1	7.27612440527424
60	C1	R1	7.2667865406949
60	C22	R1	7.5077946401987
60	C4	R1	7.38370429247405
60	C13	R1	7.06608919045777
60	C18	R1	7.4757334309664
60	C15	R1	7
60	C11	R1	7.08746284125034
60	C16	R1	7.38370429247405
60	C8	R1	7.4594316186373
60	C20	R1	7.07681559705083
60	C7	R1	7.17990909001493
61	C23	R1	7.33985000288462
61	C17	R1	7.4757334309664
61	C12	R1	7.59991284218713
61	C10	R1	7.33091687811462
61	C3	R1	7.28540221886225
61	C14	R1	7.4757334309664
61	C9	R1	7.3037807481771
61	C24	R1	7.06608919045777
61	C6	R1	7.07681559705083
61	C21	R1	7.35755200461808
61	C19	R1	7.05528243550119
61	C1	R1	7.59991284218713
61	C22	R1	7.48381577726426
61	C4	R1	7.65105169117893
61	C13	R1	7.4262647547021
61	C11	R1	7.14974711950468
61	C16	R1	7.17990909001493
61	C8	R1	7.4262647547021
61	C20	R1	7.54689445988764
61	C7	R1	7.12928301694497
62	C23	R1	7.33091687811462
62	C17	R1	6.88264304936184
62	C10	R1	6.8073549220576
62	C3	R1	7.12928301694497
62	C14	R1	6.94251450533924
62	C9	R1	7.21916852046216
62	C24	R1	7.13955135239879
62	C6	R1	6.96578428466209
62	C21	R1	7.11894107272351
62	C19	R1	7.37503943134692
62	C1	R1	7.06608919045777
62	C22	R1	7.37503943134692
62	C4	R1	7.3037807481771
62	C13	R1	7.5077946401987
62	C18	R1	7.18982455888002
62	C15	R1	7.20945336562895
62	C11	R1	7.2667865406949
62	C16	R1	6.85798099512757
62	C8	R1	7.33091687811462
62	C20	R1	7.28540221886225
62	C7	R1	7.10852445677817
63	C23	R1	7.22881869049588
63	C17	R1	7.11894107272351
63	C12	R1	7.58496250072116
63	C10	R1	7.10852445677817
63	C3	R1	7.07681559705083
63	C14	R1	7.4093909361377
63	C5	R1	7.08746284125034
63	C9	R1	7.17990909001493
63	C24	R1	7.31288295528436
63	C6	R1	7.58496250072116
63	C21	R1	7.33091687811462
63	C1	R1	7.18982455888002
63	C22	R1	7.22881869049588
63	C4	R1	7.49185309632967
63	C13	R1	7.4178525148859
63	C18	R1	7.11894107272351
63	C15	R1	7.01122725542325
63	C11	R1	6.88264304936184
63	C16	R1	7.28540221886225
63	C8	R1	7.48381577726426
63	C20	R1	7.48381577726426
63	C7	R1	7.62935662007961
64	C23	R1	7.17990909001493
64	C17	R1	7.34872815423108
64	C12	R1	7.21916852046216
64	C10	R1	7.19967234483636
64	C3	R1	7.14974711950468
64	C14	R1	7.19967234483636
64	C5	R1	7.07681559705083
64	C9	R1	7.36632221424582
64	C24	R1	7.14974711950468
64	C6	R1	7.17990909001493
64	C21	R1	7.16992500144231
64	C19	R1	7.19967234483636
64	C22	R1	7.45121111183233
64	C4	R1	6.97727992349992
64	C13	R1	7.44294349584873
64	C18	R1	6.95419631038687
64	C15	R1	7.35755200461808
64	C11	R1	7.25738784269265
64	C16	R1	7.36632221424582
64	C8	R1	7.25738784269265
64	C20	R1	6.89481776330794
64	C7	R1	7.14974711950468
65	C23	R1	7.05528243550119
65	C17	R1	7.32192809488736
65	C12	R1	6.84549005094437
65	C10	R1	7.43462822763672
65	C3	R1	7.49984588708321
65	C14	R1	7.34872815423108
65	C5	R1	7.53138146051631
65	C9	R1	7.31288295528436
65	C6	R1	7.44294349584873
65	C21	R1	7.23840473932508
65	C19	R1	7.40087943628218
65	C1	R1	7.39231742277876
65	C22	R1	7.37503943134692
65	C4	R1	7.37503943134692
65	C13	R1	7.34872815423108
65	C18	R1	7.08746284125034
65	C15	R1	7.33091687811462
65	C11	R1	7.43462822763672
65	C16	R1	7.09803208296053
65	C8	R1	6.98868468677217
65	C20	R1	7.4594316186373
65	C7	R1	7.7279204545632
66	C23	R1	7.20945336562895
66	C12	R1	7.16992500144231
66	C10	R1	7.22881869049588
66	C3	R1	7.11894107272351
66	C14	R1	7.4178525148859
66	C5	R1	7.20945336562895
66	C6	R1	7.23840473932508
66	C21	R1	7.467605550083
66	C19	R1	7.23840473932508
66	C1	R1	7.13955135239879
66	C22	R1	7.21916852046216
66	C4	R1	7.58496250072116
66	C13	R1	7.13955135239879
66	C18	R1	7.56985560833095
66	C15	R1	7.65105169117893
66	C11	R1	7.13955135239879
66	C16	R1	6.93073733756289
66	C8	R1	7.19967234483636
66	C20	R1	7.25738784269265
66	C7	R1	6.97727992349992
67	C23	R1	7.65821148275179
67	C17	R1	7.62935662007961
67	C12	R1	7.49984588708321
67	C10	R1	7.34872815423108
67	C3	R1	7.25738784269265
67	C14	R1	7.24792751344359
67	C5	R1	7.4757334309664
67	C24	R1	7.2667865406949
67	C6	R1	7.03342300153745
67	C21	R1	7.36632221424582
67	C19	R1	7.467605550083
67	C1	R1	7.52356195605701
67	C22	R1	7.23840473932508
67	C4	R1	7.12928301694497
67	C13	R1	7.27612440527424
67	C18	R1	7.45121111183233
67	C15	R1	7.23840473932508
67	C16	R1	7.34872815423108
67	C8	R1	7.33985000288462
67	C20	R1	7.33985000288462
67	C7	R1	7.19967234483636
68	C23	R1	7.12928301694497
68	C17	R1	7.19967234483636
68	C12	R1	7.53915881110803
68	C10	R1	7.05528243550119
68	C3	R1	7.44294349584873
68	C14	R1	7.33091687811462
68	C5	R1	7.16992500144231
68	C9	R1	7.22881869049588
68	C24	R1	7.23840473932508
68	C6	R1	6.96578428466209
68	C21	R1	7.03342300153745
68	C19	R1	7.12928301694497
68	C1	R1	7.16992500144231
68	C22	R1	7.28540221886225
68	C4	R1	7.18982455888002
68	C13	R1	7.23840473932508
68	C18	R1	7.07681559705083
68	C11	R1	7.21916852046216
68	C16	R1	6.96578428466209
68	C8	R1	7.18982455888002
68	C20	R1	7.14974711950468
68	C7	R1	7.39231742277876
69	C23	R1	7.05528243550119
69	C17	R1	7.37503943134692
69	C10	R1	7.19967234483636
69	C3	R1	7.45121111183233
69	C14	R1	7.06608919045777
69	C5	R1	7.11894107272351
69	C9	R1	7.57742882803575
69	C24	R1	6.96578428466209
69	C6	R1	6.8703647195834
69	C21	R1	7.28540221886225
69	C19	R1	7.37503943134692
69	C1	R1	7.67948009950545
69	C22	R1	7.24792751344359
69	C4	R1	7.10852445677817
69	C13	R1	7.09803208296053
69	C18	R1	7.65105169117893
69	C15	R1	7.15987133677839
69	C11	R1	7.15987133677839
69	C16	R1	7.28540221886225
69	C8	R1	7.49185309632967
69	C20	R1	7.17990909001493
69	C7	R1	7.17990909001493
70	C17	R1	7.5077946401987
70	C12	R1	7.72109918870719
70	C10	R1	7.44294349584873
70	C3	R1	7.13955135239879
70	C14	R1	7.02236781302845
70	C5	R1	7.48381577726426
70	C9	R1	7.28540221886225
70	C24	R1	7.29462074889163
70	C6	R1	7.52356195605701
70	C21	R1	7.04439411935845
70	C19	R1	7.06608919045777
70	C1	R1	6.96578428466209
70	C22	R1	7.21916852046216
70	C4	R1	7.24792751344359
70	C13	R1	7.08746284125034
70	C18	R1	7.14974711950468
70	C15	R1	7.11894107272351
70	C11	R1	7.38370429247405
70	C16	R1	7.06608919045777
70	C20	R1	7.15987133677839
70	C7	R1	6.82017896241519
71	C23	R1	7.06608919045777
71	C17	R1	7.01122725542325
71	C12	R1	7.19967234483636
71	C10	R1	7.19967234483636
71	C3	R1	7.39231742277876
71	C14	R1	7.52356195605701
71	C5	R1	7.11894107272351
71	C24	R1	7.4757334309664
71	C6	R1	7.45121111183233
71	C21	R1	7.03342300153745
71	C1	R1	7.19967234483636
71	C22	R1	7.15987133677839
71	C13	R1	7.16992500144231
71	C18	R1	7.10852445677817
71	C15	R1	7.38370429247405
71	C11	R1	7.40087943628218
71	C16	R1	7
71	C20	R1	6.89481776330794
71	C7	R1	7.467605550083
72	C23	R1	7.09803208296053
72	C17	R1	6.95419631038687
72	C12	R1	7.07681559705083
72	C10	R1	7.28540221886225
72	C3	R1	6.85798099512757
72	C14	R1	7.67948009950545
72	C5	R1	7.34872815423108
72	C24	R1	7.01122725542325
72	C6	R1	7.32192809488736
72	C21	R1	6.96578428466209
72	C19	R1	7.32192809488736
72	C1	R1	7.45121111183233
72	C22	R1	7.08746284125034
72	C4	R1	6.91886323727459
72	C13	R1	7.55458885167764
72	C18	R1	6.64385618977472
72	C15	R1	7.18982455888002
72	C11	R1	7.25738784269265
72	C16	R1	7.32192809488736
72	C8	R1	7.4594316186373
72	C20	R1	7.09803208296053
72	C7	R1	7.32192809488736
73	C23	R1	7.4178525148859
73	C17	R1	7.53915881110803
73	C12	R1	7.20945336562895
73	C10	R1	7.39231742277876
73	C3	R1	7.29462074889163
73	C14	R1	7.18982455888002
73	C5	R1	7.20945336562895
73	C9	R1	7.17990909001493
73	C6	R1	7.6724253419715
73	C21	R1	7.21916852046216
73	C19	R1	7.11894107272351
73	C1	R1	7.4594316186373
73	C22	R1	7.40087943628218
73	C4	R1	7.24792751344359
73	C13	R1	7.10852445677817
73	C18	R1	7.37503943134692
73	C15	R1	6.95419631038687
73	C11	R1	7.4594316186373
73	C16	R1	7.09803208296053
73	C8	R1	7.67948009950545
73	C20	R1	6.8703647195834
73	C7	R1	7.4178525148859
74	C23	R1	7.467605550083
74	C12	R1	7.29462074889163
74	C10	R1	7.4178525148859
74	C3	R1	7.56224242422107
74	C14	R1	7.16992500144231
74	C5	R1	7.37503943134692
74	C9	R1	7.4093909361377
74	C6	R1	7.29462074889163
74	C21	R1	7.51569983828404
74	C19	R1	6.90689059560852
74	C1	R1	7.40087943628218
74	C22	R1	7.52356195605701
74	C4	R1	7.65105169117893
74	C13	R1	7.2667865406949
74	C18	R1	7.06608919045777
74	C15	R1	7.56224242422107
74	C11	R1	7.24792751344359
74	C16	R1	7.28540221886225
74	C8	R1	6.98868468677217
74	C20	R1	7.12928301694497
74	C7	R1	6.6724253419715
75	C23	R1	7.29462074889163
75	C17	R1	7.4594316186373
75	C12	R1	7.21916852046216
75	C10	R1	7.33985000288462
75	C3	R1	7.58496250072116
75	C14	R1	7.01122725542325
75	C9	R1	7.19967234483636
75	C24	R1	7.08746284125034
75	C6	R1	7.49984588708321
75	C21	R1	7.4757334309664
75	C19	R1	7.64385618977472
75	C1	R1	7.22881869049588
75	C4	R1	6.94251450533924
75	C13	R1	6.98868468677217
75	C18	R1	6.8703647195834
75	C15	R1	7.02236781302845
75	C11	R1	7.36632221424582
75	C16	R1	7.27612440527424
75	C8	R1	7.32192809488736
75	C20	R1	7.03342300153745
75	C7	R1	7.54689445988764
76	C23	R1	7.33091687811462
76	C17	R1	7.54689445988764
76	C12	R1	7.49984588708321
76	C10	R1	7.21916852046216
76	C3	R1	7.10852445677817
76	C14	R1	7.21916852046216
76	C5	R1	7.19967234483636
76	C9	R1	7.49185309632967
76	C24	R1	7.10852445677817
76	C6	R1	7.11894107272351
76	C21	R1	7.2667865406949
76	C19	R1	7.14974711950468
76	C1	R1	7.12928301694497
76	C22	R1	7.22881869049588
76	C13	R1	7.44294349584873
76	C18	R1	7.22881869049588
76	C15	R1	7.29462074889163
76	C11	R1	7.08746284125034
76	C8	R1	7.15987133677839
76	C7	R1	7.38370429247405
77	C23	R1	7.22881869049588
77	C17	R1	7.5077946401987
77	C12	R1	7.35755200461808
77	C10	R1	7.15987133677839
77	C3	R1	7.3037807481771
77	C14	R1	7.2667865406949
77	C5	R1	7.28540221886225
77	C9	R1	7.31288295528436
77	C24	R1	7.33985000288462
77	C6	R1	7.43462822763672
77	C21	R1	7.28540221886225
77	C22	R1	7.49185309632967
77	C4	R1	7.14974711950468
77	C18	R1	7.29462074889163
77	C15	R1	7.22881869049588
77	C11	R1	7.06608919045777
77	C16	R1	7.09803208296053
77	C20	R1	6.93073733756289
77	C7	R1	7.17990909001493
78	C23	R1	7.27612440527424
78	C17	R1	7.29462074889163
78	C12	R1	7.09803208296053
78	C10	R1	6.91886323727459
78	C3	R1	7.10852445677817
78	C14	R1	7.15987133677839
78	C5	R1	7.17990909001493
78	C9	R1	7.24792751344359
78	C24	R1	7.15987133677839
78	C6	R1	7.5077946401987
78	C21	R1	7.5077946401987
78	C19	R1	7.27612440527424
78	C1	R1	7.56224242422107
78	C22	R1	7.4178525148859
78	C4	R1	7.33985000288462
78	C13	R1	7.10852445677817
78	C15	R1	7.16992500144231
78	C11	R1	7.34872815423108
78	C8	R1	7.10852445677817
78	C20	R1	7.40087943628218
78	C7	R1	7.53138146051631
79	C23	R1	7.54689445988764
79	C17	R1	7.29462074889163
79	C12	R1	7.19967234483636
79	C10	R1	6.97727992349992
79	C3	R1	7.39231742277876
79	C14	R1	7.08746284125034
79	C5	R1	7.14974711950468
79	C24	R1	7.29462074889163
79	C6	R1	7.54689445988764
79	C21	R1	7.18982455888002
79	C19	R1	7.21916852046216
79	C1	R1	7.4594316186373
79	C4	R1	7.37503943134692
79	C13	R1	7.20945336562895
79	C18	R1	7.4178525148859
79	C15	R1	6.96578428466209
79	C11	R1	6.89481776330794
79	C16	R1	6.97727992349992
79	C8	R1	7.39231742277876
79	C20	R1	7.29462074889163
79	C7	R1	7.28540221886225
80	C23	R1	7.20945336562895
80	C12	R1	7.33091687811462
80	C10	R1	7.31288295528436
80	C3	R1	7.29462074889163
80	C14	R1	7.53915881110803
80	C9	R1	7.39231742277876
80	C24	R1	7.51569983828404
80	C21	R1	7.4093909361377
80	C19	R1	6.8073549220576
80	C1	R1	7.53138146051631
80	C4	R1	7.51569983828404
80	C13	R1	7.21916852046216
80	C18	R1	7.56224242422107
80	C15	R1	7.20945336562895
80	C11	R1	7.28540221886225
80	C16	R1	7.06608919045777
80	C8	R1	6.97727992349992
80	C20	R1	7.32192809488736
80	C7	R1	6.94251450533924
81	C23	R1	7.23840473932508
81	C17	R1	7.06608919045777
81	C12	R1	7.52356195605701
81	C10	R1	6.90689059560852
81	C3	R1	7.29462074889163
81	C14	R1	7.69348695749933
81	C5	R1	7.57742882803575
81	C9	R1	7.56224242422107
81	C24	R1	7.2667865406949
81	C6	R1	7.13955135239879
81	C19	R1	7.24792751344359
81	C1	R1	7.51569983828404
81	C22	R1	7.21916852046216
81	C4	R1	7.09803208296053
81	C13	R1	7.19967234483636
81	C18	R1	7.56985560833095
81	C15	R1	6.97727992349992
81	C11	R1	6.78135971352466
81	C16	R1	7.31288295528436
81	C8	R1	7.34872815423108
81	C20	R1	7.11894107272351
81	C7	R1	7.16992500144231
82	C23	R1	7.55458885167764
82	C17	R1	7.27612440527424
82	C12	R1	7.15987133677839
82	C10	R1	6.91886323727459
82	C3	R1	7.4262647547021
82	C14	R1	7.14974711950468
82	C5	R1	7.02236781302845
82	C9	R1	7.53138146051631
82	C24	R1	6.97727992349992
82	C6	R1	7.18982455888002
82	C21	R1	7.06608919045777
82	C1	R1	7.27612440527424
82	C22	R1	7.39231742277876
82	C4	R1	7.13955135239879
82	C13	R1	7.4262647547021
82	C18	R1	7.13955135239879
82	C15	R1	7.48381577726426
82	C11	R1	7.15987133677839
82	C16	R1	7.43462822763672
82	C8	R1	7.37503943134692
82	C20	R1	7.33091687811462
82	C7	R1	7.58496250072116
83	C23	R1	7.05528243550119
83	C17	R1	6.68650052718322
83	C12	R1	7.32192809488736
83	C10	R1	7.39231742277876
83	C3	R1	7.19967234483636
83	C14	R1	7.53138146051631
83	C5	R1	7.35755200461808
83	C9	R1	7.18982455888002
83	C21	R1	6.85798099512757
83	C19	R1	7.21916852046216
83	C1	R1	7.11894107272351
83	C22	R1	6.94251450533924
83	C4	R1	7.15987133677839
83	C13	R1	7.40087943628218
83	C15	R1	7.21916852046216
83	C16	R1	7.4178525148859
83	C8	R1	7.28540221886225
83	C20	R1	7.27612440527424
83	C7	R1	7.10852445677817
84	C23	R1	7.51569983828404
84	C17	R1	7.40087943628218
84	C12	R1	7.23840473932508
84	C3	R1	7.22881869049588
84	C14	R1	7.24792751344359
84	C5	R1	7.29462074889163
84	C9	R1	7.4594316186373
84	C6	R1	7.4262647547021
84	C21	R1	7.22881869049588
84	C19	R1	7.52356195605701
84	C1	R1	7.32192809488736
84	C22	R1	7.45121111183233
84	C4	R1	7.08746284125034
84	C18	R1	7.04439411935845
84	C15	R1	7.19967234483636
84	C11	R1	7.04439411935845
84	C16	R1	7.15987133677839
84	C8	R1	7.54689445988764
84	C20	R1	7.5077946401987
84	C7	R1	7.4262647547021
85	C23	R1	7.38370429247405
85	C12	R1	7.53138146051631
85	C10	R1	7.70043971814109
85	C3	R1	7.03342300153745
85	C14	R1	7.25738784269265
85	C5	R1	7.06608919045777
85	C9	R1	7.37503943134692
85	C24	R1	7.22881869049588
85	C6	R1	6.88264304936184
85	C19	R1	7.18982455888002
85	C1	R1	7.60733031374961
85	C22	R1	7.35755200461808
85	C4	R1	7.48381577726426
85	C13	R1	7.25738784269265
85	C18	R1	6.95419631038687
85	C15	R1	7.24792751344359
85	C11	R1	7.25738784269265
85	C16	R1	7.08746284125034
85	C8	R1	7.13955135239879
85	C20	R1	7.31288295528436
85	C7	R1	7.12928301694497
86	C23	R1	7.22881869049588
86	C17	R1	7.4093909361377
86	C12	R1	7.31288295528436
86	C10	R1	7.20945336562895
86	C3	R1	7.4757334309664
86	C14	R1	7.4262647547021
86	C5	R1	7.4262647547021
86	C9	R1	7.22881869049588
86	C24	R1	7.5077946401987
86	C6	R1	7.07681559705083
86	C21	R1	6.91886323727459
86	C1	R1	7.02236781302845
86	C22	R1	7.38370429247405
86	C4	R1	7.18982455888002
86	C13	R1	7.4262647547021
86	C18	R1	7.15987133677839
86	C15	R1	7.14974711950468
86	C11	R1	7.35755200461808
86	C16	R1	6.98868468677217
86	C7	R1	6.97727992349992
87	C23	R1	7.17990909001493
87	C17	R1	7.15987133677839
87	C12	R1	7.29462074889163
87	C10	R1	7.44294349584873
87	C3	R1	7.32192809488736
87	C14	R1	7.3037807481771
87	C5	R1	7.32192809488736
87	C9	R1	7.4757334309664
87	C24	R1	7.21916852046216
87	C6	R1	7.56985560833095
87	C21	R1	7.02236781302845
87	C19	R1	7.24792751344359
87	C4	R1	7.12928301694497
87	C13	R1	7.40087943628218
87	C18	R1	7.13955135239879
87	C11	R1	6.90689059560852
87	C16	R1	7.43462822763672
87	C8	R1	7.40087943628218
87	C20	R1	7.45121111183233
87	C7	R1	7.04439411935845
88	C23	R1	7.4594316186373
88	C17	R1	7.14974711950468
88	C12	R1	7.5077946401987
88	C10	R1	7.2667865406949
88	C3	R1	7.07681559705083
88	C14	R1	7.32192809488736
88	C5	R1	7.4594316186373
88	C9	R1	7.15987133677839
88	C24	R1	7.53138146051631
88	C6	R1	7.33091687811462
88	C21	R1	7
88	C1	R1	7.07681559705083
88	C13	R1	7.56985560833095
88	C18	R1	7.11894107272351
88	C15	R1	7.13955135239879
88	C11	R1	7.28540221886225
88	C16	R1	7.61470984411521
88	C8	R1	6.95419631038687
88	C20	R1	7.38370429247405
88	C7	R1	7.58496250072116
89	C23	R1	7.23840473932508
89	C17	R1	7.49185309632967
89	C12	R1	7.15987133677839
89	C10	R1	7.07681559705083
89	C3	R1	7.10852445677817
89	C14	R1	7.13955135239879
89	C5	R1	7.37503943134692
89	C9	R1	7.32192809488736
89	C24	R1	7.51569983828404
89	C6	R1	7.33985000288462
89	C21	R1	7.2667865406949
89	C19	R1	7.12928301694497
89	C1	R1	7.22881869049588
89	C4	R1	7.37503943134692
89	C13	R1	7.2667865406949
89	C18	R1	6.84549005094437
89	C15	R1	7.3037807481771
89	C11	R1	7.22881869049588
89	C16	R1	7.2667865406949
89	C8	R1	7.35755200461808
89	C20	R1	7.36632221424582
89	C7	R1	7.467605550083
90	C23	R1	7.06608919045777
90	C12	R1	6.93073733756289
90	C10	R1	7.18982455888002
90	C3	R1	7.29462074889163
90	C14	R1	7.53138146051631
90	C5	R1	7.62205181945638
90	C9	R1	6.90689059560852
90	C24	R1	7.38370429247405
90	C6	R1	7.4093909361377
90	C21	R1	7.33985000288462
90	C19	R1	7.18982455888002
90	C1	R1	7.48381577726426
90	C22	R1	7.27612440527424
90	C4	R1	7.25738784269265
90	C13	R1	7.32192809488736
90	C18	R1	7.17990909001493
90	C11	R1	7.2667865406949
90	C16	R1	7.32192809488736
90	C8	R1	7.16992500144231
90	C20	R1	7.24792751344359
90	C7	R1	7.20945336562895
91	C23	R1	7.3037807481771
91	C17	R1	7.54689445988764
91	C12	R1	7.19967234483636
91	C10	R1	7.16992500144231
91	C3	R1	7.23840473932508
91	C14	R1	7.35755200461808
91	C5	R1	7.32192809488736
91	C9	R1	7.10852445677817
91	C24	R1	7.31288295528436
91	C6	R1	7.52356195605701
91	C21	R1	7.14974711950468
91	C19	R1	7.16992500144231
91	C1	R1	7.40087943628218
91	C22	R1	7.40087943628218
91	C4	R1	6.97727992349992
91	C15	R1	7.3037807481771
91	C11	R1	6.93073733756289
91	C8	R1	7.09803208296053
91	C20	R1	7.52356195605701
91	C7	R1	7.45121111183233
92	C23	R1	7.40087943628218
92	C17	R1	7.66533591718518
92	C12	R1	7.49984588708321
92	C10	R1	7.32192809488736
92	C3	R1	7.27612440527424
92	C14	R1	7.13955135239879
92	C5	R1	7.32192809488736
92	C9	R1	7.29462074889163
92	C24	R1	7.4262647547021
92	C6	R1	7.17990909001493
92	C21	R1	7.28540221886225
92	C1	R1	7.23840473932508
92	C22	R1	7.29462074889163
92	C4	R1	7
92	C13	R1	7.4093909361377
92	C18	R1	7.15987133677839
92	C15	R1	7
92	C11	R1	7.2667865406949
92	C16	R1	7.43462822763672
92	C8	R1	7.23840473932508
92	C20	R1	7.21916852046216
92	C7	R1	7.33091687811462
93	C23	R1	7.35755200461808
93	C10	R1	7.14974711950468
93	C3	R1	7.38370429247405
93	C14	R1	7.19967234483636
93	C5	R1	7.25738784269265
93	C9	R1	7.33985000288462
93	C24	R1	7.4757334309664
93	C6	R1	7.21916852046216
93	C21	R1	7.33091687811462
93	C19	R1	7.17990909001493
93	C1	R1	7.4594316186373
93	C22	R1	7.4178525148859
93	C4	R1	7.2667865406949
93	C13	R1	7.45121111183233
93	C18	R1	6.83289001416474
93	C15	R1	7.35755200461808
93	C11	R1	7.07681559705083
93	C16	R1	7.17990909001493
93	C8	R1	7.07681559705083
93	C20	R1	7.4262647547021
93	C7	R1	7.49984588708321
94	C23	R1	7.11894107272351
94	C17	R1	7.17990909001493
94	C12	R1	7.3037807481771
94	C10	R1	7.14974711950468
94	C3	R1	7.19967234483636
94	C14	R1	7.40087943628218
94	C5	R1	7.60733031374961
94	C9	R1	6.96578428466209
94	C24	R1	7.07681559705083
94	C6	R1	7.49185309632967
94	C21	R1	7.48381577726426
94	C19	R1	7.23840473932508
94	C1	R1	6.70043971814109
94	C22	R1	7.53915881110803
94	C4	R1	7.25738784269265
94	C13	R1	7.25738784269265
94	C18	R1	7.03342300153745
94	C15	R1	7.31288295528436
94	C11	R1	7.25738784269265
94	C16	R1	7.24792751344359
94	C8	R1	7.33985000288462
94	C20	R1	7.37503943134692
94	C7	R1	7.4093909361377
95	C23	R1	7.10852445677817
95	C12	R1	7.52356195605701
95	C3	R1	6.88264304936184
95	C14	R1	7.10852445677817
95	C5	R1	7.18982455888002
95	C9	R1	7.29462074889163
95	C24	R1	7.33091687811462
95	C6	R1	7.25738784269265
95	C21	R1	7.33091687811462
95	C19	R1	6.62935662007961
95	C1	R1	7.12928301694497
95	C22	R1	7.03342300153745
95	C4	R1	7.2667865406949
95	C13	R1	7.24792751344359
95	C18	R1	7.20945336562895
95	C15	R1	7.01122725542325
95	C11	R1	7.36632221424582
95	C16	R1	7.12928301694497
95	C8	R1	7.15987133677839
95	C20	R1	7.31288295528436
95	C7	R1	7.48381577726426
96	C23	R1	7.4757334309664
96	C12	R1	7.56224242422107
96	C10	R1	7.37503943134692
96	C3	R1	7.04439411935845
96	C14	R1	7.04439411935845
[truncated: 14,607 more rows]
