# Supplementary material for: Stochastic modelling of single-cell gene expression adaptation reveals non-genomic contribution to evolution of tumor subclones
Source: bioRxiv. 2024 Apr 20:2024.04.17.588869. Preprint. [Version 1] doi: 10.1101/2024.04.17.588869 (PMC11071284; doi:10.1101/2024.04.17.588869)
Supplement: Supplement 2 [file media-2.zip › Supplementary Files/Simulated Data/Adaptive_Simulation/tr_1.06_sq_1.5_r_200_a_8.csv]

gene	species	replicate	exprval
1	C23	R1	7.24792751344359
1	C17	R1	7.23840473932508
1	C10	R1	7.12928301694497
1	C3	R1	7.29462074889163
1	C5	R1	7.4757334309664
1	C9	R1	7.32192809488736
1	C24	R1	6.96578428466209
1	C6	R1	7.37503943134692
1	C21	R1	7.53138146051631
1	C19	R1	7.4093909361377
1	C1	R1	7.4093909361377
1	C22	R1	7.467605550083
1	C4	R1	7.48381577726426
1	C13	R1	7.55458885167764
1	C18	R1	7.3037807481771
1	C11	R1	7.2667865406949
1	C16	R1	7.18982455888002
1	C8	R1	7.36632221424582
1	C20	R1	7.27612440527424
1	C7	R1	7.31288295528436
2	C23	R1	7.35755200461808
2	C17	R1	7.45121111183233
2	C12	R1	7.28540221886225
2	C3	R1	7.3037807481771
2	C14	R1	7.36632221424582
2	C5	R1	7.45121111183233
2	C9	R1	7.22881869049588
2	C24	R1	6.98868468677217
2	C6	R1	7.22881869049588
2	C19	R1	7.23840473932508
2	C1	R1	7.33985000288462
2	C22	R1	7.3037807481771
2	C4	R1	7.07681559705083
2	C13	R1	7.12928301694497
2	C11	R1	7.07681559705083
2	C16	R1	6.8073549220576
2	C8	R1	7.35755200461808
2	C20	R1	7.33091687811462
2	C7	R1	7.55458885167764
3	C23	R1	7.467605550083
3	C17	R1	7.37503943134692
3	C12	R1	7.43462822763672
3	C10	R1	7
3	C3	R1	7.39231742277876
3	C14	R1	7.61470984411521
3	C5	R1	7.16992500144231
3	C9	R1	7.06608919045777
3	C24	R1	7.13955135239879
3	C6	R1	7.06608919045777
3	C21	R1	7.31288295528436
3	C19	R1	7.01122725542325
3	C22	R1	7.4178525148859
3	C4	R1	7.18982455888002
3	C13	R1	7.11894107272351
3	C18	R1	7.11894107272351
3	C15	R1	7.25738784269265
3	C11	R1	7.03342300153745
3	C16	R1	7.467605550083
3	C20	R1	7.52356195605701
3	C7	R1	7.25738784269265
4	C23	R1	7.14974711950468
4	C10	R1	7.33091687811462
4	C3	R1	7.24792751344359
4	C14	R1	7.39231742277876
4	C5	R1	7.15987133677839
4	C24	R1	7.22881869049588
4	C6	R1	7.11894107272351
4	C21	R1	7.40087943628218
4	C19	R1	7.04439411935845
4	C22	R1	7.39231742277876
4	C4	R1	7.36632221424582
4	C13	R1	7.25738784269265
4	C15	R1	7.14974711950468
4	C11	R1	7.24792751344359
4	C16	R1	7.08746284125034
4	C8	R1	7.4594316186373
4	C20	R1	7.18982455888002
4	C7	R1	7.53138146051631
5	C23	R1	7.28540221886225
5	C17	R1	7.04439411935845
5	C12	R1	7.14974711950468
5	C10	R1	7.29462074889163
5	C3	R1	7.09803208296053
5	C14	R1	7.14974711950468
5	C5	R1	7.39231742277876
5	C9	R1	7.08746284125034
5	C6	R1	7.68650052718322
5	C21	R1	7.04439411935845
5	C19	R1	7.22881869049588
5	C1	R1	7.34872815423108
5	C22	R1	7.18982455888002
5	C4	R1	7.2667865406949
5	C13	R1	7.33091687811462
5	C18	R1	7.06608919045777
5	C15	R1	7.02236781302845
5	C11	R1	7.05528243550119
5	C8	R1	7.53138146051631
5	C20	R1	7.29462074889163
5	C7	R1	7.34872815423108
6	C23	R1	7.06608919045777
6	C17	R1	7.09803208296053
6	C12	R1	7.40087943628218
6	C10	R1	7.4093909361377
6	C3	R1	7.68650052718322
6	C14	R1	7.21916852046216
6	C5	R1	7.22881869049588
6	C9	R1	7.36632221424582
6	C24	R1	7.10852445677817
6	C6	R1	7.15987133677839
6	C21	R1	7.09803208296053
6	C19	R1	7.34872815423108
6	C1	R1	7.32192809488736
6	C22	R1	7.28540221886225
6	C4	R1	7.4262647547021
6	C18	R1	7.33985000288462
6	C11	R1	7.17990909001493
6	C16	R1	7.20945336562895
6	C20	R1	7.17990909001493
6	C7	R1	6.94251450533924
7	C23	R1	7.49984588708321
7	C17	R1	7.4594316186373
7	C12	R1	7.13955135239879
7	C10	R1	7.19967234483636
7	C3	R1	7.49185309632967
7	C14	R1	7.25738784269265
7	C5	R1	7.28540221886225
7	C9	R1	7.3037807481771
7	C24	R1	7.39231742277876
7	C6	R1	7.28540221886225
7	C21	R1	7.36632221424582
7	C19	R1	7.2667865406949
7	C1	R1	7.49185309632967
7	C22	R1	7.33091687811462
7	C4	R1	7.20945336562895
7	C13	R1	7.49984588708321
7	C18	R1	7.44294349584873
7	C15	R1	7.38370429247405
7	C11	R1	7.28540221886225
7	C16	R1	7.467605550083
7	C8	R1	7.4262647547021
7	C20	R1	7.08746284125034
7	C7	R1	6.96578428466209
8	C23	R1	7.24792751344359
8	C17	R1	7.23840473932508
8	C10	R1	7.37503943134692
8	C14	R1	7.39231742277876
8	C5	R1	7.34872815423108
8	C24	R1	6.85798099512757
8	C6	R1	7.21916852046216
8	C21	R1	7.28540221886225
8	C19	R1	7.28540221886225
8	C1	R1	7.4262647547021
8	C22	R1	7.29462074889163
8	C4	R1	7.24792751344359
8	C13	R1	7.4093909361377
8	C18	R1	6.85798099512757
8	C15	R1	7.49984588708321
8	C11	R1	7.17990909001493
8	C16	R1	7.25738784269265
8	C8	R1	7.4178525148859
8	C20	R1	7.4594316186373
8	C7	R1	7.08746284125034
9	C23	R1	7.3037807481771
9	C17	R1	7.2667865406949
9	C12	R1	7.35755200461808
9	C10	R1	7.33091687811462
9	C14	R1	7.18982455888002
9	C5	R1	7.24792751344359
9	C9	R1	7.20945336562895
9	C24	R1	7.04439411935845
9	C6	R1	7.01122725542325
9	C21	R1	7.07681559705083
9	C1	R1	7.2667865406949
9	C4	R1	7.36632221424582
9	C13	R1	7.4594316186373
9	C15	R1	7.4093909361377
9	C11	R1	7.31288295528436
9	C16	R1	7.07681559705083
9	C8	R1	7.17990909001493
9	C20	R1	7.33985000288462
9	C7	R1	7.19967234483636
10	C23	R1	7.37503943134692
10	C17	R1	7.18982455888002
10	C12	R1	7.36632221424582
10	C10	R1	7.40087943628218
10	C3	R1	6.95419631038687
10	C14	R1	7.4594316186373
10	C5	R1	7.39231742277876
10	C9	R1	7.29462074889163
10	C24	R1	7.20945336562895
10	C6	R1	7.27612440527424
10	C21	R1	6.88264304936184
10	C19	R1	7.74146698640115
10	C1	R1	7.22881869049588
10	C22	R1	7.25738784269265
10	C4	R1	7.33985000288462
10	C13	R1	7.10852445677817
10	C18	R1	7.11894107272351
10	C15	R1	7.09803208296053
10	C11	R1	6.97727992349992
10	C16	R1	7.19967234483636
10	C8	R1	7.28540221886225
10	C20	R1	7.33091687811462
10	C7	R1	7.37503943134692
11	C23	R1	7.28540221886225
11	C17	R1	7.49185309632967
11	C12	R1	7.27612440527424
11	C10	R1	7.38370429247405
11	C3	R1	7
11	C14	R1	7.08746284125034
11	C5	R1	7.11894107272351
11	C9	R1	7.45121111183233
11	C24	R1	6.83289001416474
11	C6	R1	7.4262647547021
11	C21	R1	7.51569983828404
11	C19	R1	7.39231742277876
11	C1	R1	7.40087943628218
11	C22	R1	7.08746284125034
11	C4	R1	7.49185309632967
11	C13	R1	7.5077946401987
11	C18	R1	7.23840473932508
11	C15	R1	7.21916852046216
11	C11	R1	7.17990909001493
11	C8	R1	7.29462074889163
11	C20	R1	7.20945336562895
11	C7	R1	7.43462822763672
12	C23	R1	7.44294349584873
12	C17	R1	6.97727992349992
12	C12	R1	7.43462822763672
12	C10	R1	7.38370429247405
12	C3	R1	7.04439411935845
12	C14	R1	7.33985000288462
12	C9	R1	7.5077946401987
12	C24	R1	7.24792751344359
12	C6	R1	7.11894107272351
12	C21	R1	7.53138146051631
12	C19	R1	7.23840473932508
12	C1	R1	7.55458885167764
12	C22	R1	7.03342300153745
12	C4	R1	7.49185309632967
12	C13	R1	7.53915881110803
12	C18	R1	7.28540221886225
12	C11	R1	7.07681559705083
12	C16	R1	7.07681559705083
12	C8	R1	7.02236781302845
12	C20	R1	7.12928301694497
12	C7	R1	7.19967234483636
13	C23	R1	7.33985000288462
13	C17	R1	7.4262647547021
13	C12	R1	7.467605550083
13	C5	R1	7.467605550083
13	C9	R1	7.3037807481771
13	C24	R1	7.19967234483636
13	C6	R1	7.28540221886225
13	C21	R1	7.38370429247405
13	C19	R1	7.38370429247405
13	C1	R1	7.08746284125034
13	C22	R1	7.33091687811462
13	C4	R1	7.14974711950468
13	C13	R1	7.48381577726426
13	C18	R1	7.16992500144231
13	C15	R1	7.22881869049588
13	C11	R1	7.05528243550119
13	C16	R1	7.16992500144231
13	C8	R1	7.22881869049588
13	C20	R1	7.04439411935845
13	C7	R1	7.15987133677839
14	C23	R1	7.20945336562895
14	C17	R1	7.19967234483636
14	C12	R1	7.33091687811462
14	C10	R1	7.32192809488736
14	C3	R1	7.24792751344359
14	C14	R1	7.2667865406949
14	C5	R1	7.52356195605701
14	C24	R1	7.10852445677817
14	C6	R1	7.24792751344359
14	C21	R1	7.4757334309664
14	C19	R1	7.13955135239879
14	C1	R1	7.17990909001493
14	C22	R1	7.32192809488736
14	C4	R1	7.15987133677839
14	C13	R1	7.57742882803575
14	C18	R1	7.14974711950468
14	C15	R1	6.8703647195834
14	C11	R1	7.24792751344359
14	C16	R1	7.31288295528436
14	C8	R1	7.16992500144231
14	C20	R1	7.35755200461808
14	C7	R1	7.39231742277876
15	C23	R1	7.4262647547021
15	C17	R1	7.19967234483636
15	C12	R1	7.07681559705083
15	C3	R1	7.44294349584873
15	C14	R1	7.5077946401987
15	C5	R1	7.31288295528436
15	C9	R1	7.62205181945638
15	C6	R1	7.45121111183233
15	C21	R1	7.3037807481771
15	C19	R1	7.36632221424582
15	C1	R1	7.21916852046216
15	C22	R1	7.31288295528436
15	C4	R1	7.56224242422107
15	C13	R1	7.4178525148859
15	C18	R1	6.91886323727459
15	C15	R1	7.19967234483636
15	C11	R1	7.4178525148859
15	C16	R1	7.35755200461808
15	C8	R1	7.33985000288462
15	C20	R1	7.24792751344359
15	C7	R1	6.94251450533924
16	C23	R1	7.12928301694497
16	C17	R1	7.36632221424582
16	C12	R1	7.31288295528436
16	C10	R1	7.11894107272351
16	C3	R1	7.25738784269265
16	C5	R1	7.17990909001493
16	C9	R1	7.14974711950468
16	C24	R1	6.88264304936184
16	C6	R1	7.43462822763672
16	C21	R1	7.15987133677839
16	C19	R1	7.43462822763672
16	C1	R1	7.06608919045777
16	C22	R1	7.12928301694497
16	C4	R1	7.32192809488736
16	C13	R1	7.32192809488736
16	C18	R1	7.21916852046216
16	C15	R1	7.18982455888002
16	C11	R1	7.05528243550119
16	C16	R1	7.17990909001493
16	C8	R1	7.19967234483636
16	C20	R1	7.43462822763672
16	C7	R1	7.07681559705083
17	C23	R1	7.14974711950468
17	C17	R1	7.07681559705083
17	C12	R1	7.44294349584873
17	C10	R1	7.29462074889163
17	C3	R1	7.23840473932508
17	C14	R1	7.20945336562895
17	C5	R1	6.93073733756289
17	C9	R1	7.27612440527424
17	C24	R1	7.4093909361377
17	C6	R1	7.25738784269265
17	C21	R1	7.04439411935845
17	C19	R1	7.17990909001493
17	C1	R1	7.14974711950468
17	C22	R1	7.33985000288462
17	C13	R1	7.4178525148859
17	C18	R1	7.4178525148859
17	C15	R1	7.33985000288462
17	C11	R1	6.97727992349992
17	C16	R1	7.31288295528436
17	C20	R1	7.49984588708321
17	C7	R1	7.28540221886225
18	C23	R1	7.36632221424582
18	C17	R1	7.18982455888002
18	C12	R1	7.28540221886225
18	C3	R1	7.24792751344359
18	C14	R1	7.49984588708321
18	C5	R1	7.3037807481771
18	C9	R1	7.06608919045777
18	C24	R1	7.2667865406949
18	C6	R1	7.32192809488736
18	C19	R1	7.4262647547021
18	C22	R1	7.22881869049588
18	C4	R1	7.28540221886225
18	C13	R1	7.17990909001493
18	C18	R1	7.31288295528436
18	C15	R1	6.94251450533924
18	C11	R1	7.35755200461808
18	C16	R1	7.14974711950468
18	C8	R1	6.93073733756289
18	C20	R1	7.13955135239879
18	C7	R1	7.25738784269265
19	C23	R1	7.28540221886225
19	C17	R1	7.43462822763672
19	C12	R1	7.19967234483636
19	C10	R1	7.06608919045777
19	C3	R1	6.79441586635011
19	C14	R1	7.09803208296053
19	C5	R1	7.4594316186373
19	C9	R1	7.02236781302845
19	C24	R1	7.17990909001493
19	C6	R1	7.04439411935845
19	C21	R1	7.38370429247405
19	C19	R1	7.49185309632967
19	C1	R1	7.03342300153745
19	C22	R1	7.21916852046216
19	C13	R1	7.18982455888002
19	C18	R1	7.55458885167764
19	C15	R1	7.37503943134692
19	C11	R1	7.28540221886225
19	C16	R1	7.27612440527424
19	C8	R1	7.14974711950468
19	C20	R1	7.29462074889163
20	C23	R1	7.12928301694497
20	C17	R1	7.08746284125034
20	C12	R1	7.25738784269265
20	C10	R1	7.39231742277876
20	C5	R1	7.24792751344359
20	C9	R1	7.4093909361377
20	C24	R1	7.04439411935845
20	C6	R1	7.09803208296053
20	C21	R1	7.16992500144231
20	C19	R1	7.24792751344359
20	C1	R1	7.24792751344359
20	C22	R1	7.38370429247405
20	C4	R1	7.4757334309664
20	C18	R1	7.05528243550119
20	C15	R1	7.5077946401987
20	C11	R1	7.10852445677817
20	C16	R1	7.20945336562895
20	C20	R1	7.03342300153745
20	C7	R1	7.22881869049588
21	C23	R1	7.39231742277876
21	C17	R1	7.29462074889163
21	C12	R1	7.37503943134692
21	C10	R1	7.40087943628218
21	C3	R1	7.19967234483636
21	C14	R1	7.4757334309664
21	C5	R1	7.33091687811462
21	C24	R1	7.29462074889163
21	C6	R1	6.8703647195834
21	C19	R1	7.32192809488736
21	C1	R1	7.21916852046216
21	C22	R1	7.28540221886225
21	C4	R1	6.97727992349992
21	C13	R1	7.25738784269265
21	C18	R1	7.16992500144231
21	C15	R1	6.84549005094437
21	C11	R1	6.93073733756289
21	C16	R1	7.19967234483636
21	C8	R1	7.45121111183233
21	C20	R1	7.13955135239879
21	C7	R1	7.39231742277876
22	C23	R1	7.4594316186373
22	C17	R1	7.28540221886225
22	C12	R1	7.16992500144231
22	C10	R1	7.03342300153745
22	C3	R1	7.20945336562895
22	C14	R1	7.39231742277876
22	C5	R1	7.17990909001493
22	C9	R1	7.40087943628218
22	C24	R1	7.3037807481771
22	C6	R1	7.13955135239879
22	C21	R1	7.25738784269265
22	C19	R1	7.21916852046216
22	C1	R1	7.4757334309664
22	C22	R1	7.27612440527424
22	C4	R1	7.16992500144231
22	C13	R1	7.34872815423108
22	C18	R1	7.3037807481771
22	C15	R1	7.21916852046216
22	C11	R1	6.8073549220576
22	C8	R1	7.23840473932508
22	C20	R1	7.20945336562895
22	C7	R1	7.3037807481771
23	C23	R1	7.33985000288462
23	C17	R1	7.48381577726426
23	C12	R1	7.4262647547021
23	C10	R1	7.33091687811462
23	C3	R1	7.35755200461808
23	C14	R1	7.45121111183233
23	C5	R1	7.27612440527424
23	C9	R1	7.58496250072116
23	C24	R1	7.4178525148859
23	C6	R1	7.23840473932508
23	C21	R1	7.31288295528436
23	C1	R1	7.22881869049588
23	C22	R1	7.19967234483636
23	C4	R1	7.25738784269265
23	C13	R1	7.10852445677817
23	C18	R1	7.20945336562895
23	C15	R1	7.35755200461808
23	C11	R1	7.04439411935845
23	C16	R1	7.20945336562895
23	C8	R1	7.3037807481771
23	C7	R1	7.34872815423108
24	C17	R1	7.23840473932508
24	C12	R1	7.34872815423108
24	C14	R1	7.34872815423108
24	C5	R1	7.27612440527424
24	C9	R1	7.24792751344359
24	C24	R1	7.20945336562895
24	C6	R1	7.76818432477693
24	C21	R1	7.16992500144231
24	C19	R1	7.3037807481771
24	C1	R1	6.98868468677217
24	C22	R1	7.15987133677839
24	C4	R1	7.2667865406949
24	C13	R1	7.34872815423108
24	C18	R1	7.45121111183233
24	C15	R1	7.06608919045777
24	C11	R1	7.11894107272351
24	C16	R1	7.16992500144231
24	C8	R1	7.24792751344359
24	C20	R1	7.33985000288462
24	C7	R1	7.22881869049588
25	C10	R1	7.31288295528436
25	C3	R1	7.15987133677839
25	C14	R1	7.20945336562895
25	C9	R1	7.34872815423108
25	C24	R1	7.31288295528436
25	C6	R1	7.33091687811462
25	C21	R1	7.4757334309664
25	C19	R1	7.53138146051631
25	C1	R1	7.43462822763672
25	C4	R1	7.39231742277876
25	C13	R1	7.25738784269265
25	C18	R1	6.95419631038687
25	C15	R1	7.01122725542325
25	C16	R1	7.45121111183233
25	C8	R1	7.16992500144231
25	C20	R1	7.24792751344359
25	C7	R1	7.24792751344359
26	C17	R1	7.14974711950468
26	C12	R1	7.08746284125034
26	C10	R1	7.4262647547021
26	C14	R1	7.23840473932508
26	C9	R1	7.31288295528436
26	C6	R1	7.39231742277876
26	C21	R1	7.25738784269265
26	C19	R1	7.29462074889163
26	C1	R1	7.10852445677817
26	C4	R1	7.07681559705083
26	C13	R1	7.27612440527424
26	C18	R1	7.03342300153745
26	C15	R1	6.89481776330794
26	C11	R1	7.38370429247405
26	C16	R1	7.28540221886225
26	C8	R1	7.04439411935845
26	C20	R1	6.90689059560852
26	C7	R1	7.62935662007961
27	C23	R1	7.29462074889163
27	C17	R1	7.03342300153745
27	C12	R1	7.19967234483636
27	C10	R1	7.39231742277876
27	C3	R1	7.31288295528436
27	C14	R1	7.4262647547021
27	C24	R1	7.27612440527424
27	C6	R1	6.94251450533924
27	C21	R1	7.04439411935845
27	C1	R1	7.39231742277876
27	C22	R1	7.04439411935845
27	C4	R1	7.32192809488736
27	C13	R1	7.38370429247405
27	C18	R1	7.19967234483636
27	C15	R1	7.34872815423108
27	C11	R1	7.28540221886225
27	C16	R1	7.25738784269265
27	C8	R1	7.33985000288462
27	C20	R1	7.14974711950468
27	C7	R1	7.27612440527424
28	C23	R1	7.54689445988764
28	C17	R1	7.06608919045777
28	C12	R1	7.14974711950468
28	C10	R1	7.4262647547021
28	C3	R1	7.28540221886225
28	C14	R1	7.14974711950468
28	C5	R1	7.04439411935845
28	C9	R1	7.24792751344359
28	C6	R1	7.35755200461808
28	C21	R1	7.24792751344359
28	C19	R1	7.18982455888002
28	C1	R1	7.29462074889163
28	C22	R1	7.24792751344359
28	C4	R1	7.4093909361377
28	C13	R1	7.33985000288462
28	C18	R1	7.11894107272351
28	C15	R1	7.19967234483636
28	C11	R1	7.22881869049588
28	C16	R1	7.19967234483636
28	C8	R1	7.23840473932508
28	C20	R1	7.19967234483636
28	C7	R1	7.18982455888002
29	C23	R1	7.31288295528436
29	C17	R1	7.49185309632967
29	C12	R1	7.20945336562895
29	C10	R1	7.43462822763672
29	C3	R1	7.32192809488736
29	C14	R1	7.22881869049588
29	C5	R1	7.38370429247405
29	C9	R1	7.4262647547021
29	C24	R1	7.38370429247405
29	C19	R1	7.38370429247405
29	C1	R1	7.49185309632967
29	C22	R1	7.2667865406949
29	C15	R1	7.19967234483636
29	C11	R1	7.17990909001493
29	C16	R1	7.09803208296053
29	C8	R1	7.14974711950468
29	C20	R1	7.07681559705083
30	C23	R1	7.33985000288462
30	C17	R1	7.16992500144231
30	C12	R1	7.65105169117893
30	C10	R1	7.34872815423108
30	C14	R1	7.34872815423108
30	C5	R1	7.467605550083
30	C9	R1	7.39231742277876
30	C24	R1	7.27612440527424
30	C6	R1	7.20945336562895
30	C19	R1	7.53138146051631
30	C1	R1	7.25738784269265
30	C22	R1	7.28540221886225
30	C4	R1	7.33091687811462
30	C13	R1	7.4093909361377
30	C15	R1	7.4093909361377
30	C11	R1	6.89481776330794
30	C16	R1	7.17990909001493
30	C8	R1	7.10852445677817
30	C20	R1	6.97727992349992
30	C7	R1	7.28540221886225
31	C23	R1	7.33091687811462
31	C17	R1	7.51569983828404
31	C12	R1	7.21916852046216
31	C10	R1	7.19967234483636
31	C3	R1	7.35755200461808
31	C14	R1	7.44294349584873
31	C5	R1	7.27612440527424
31	C9	R1	7.29462074889163
31	C21	R1	7.22881869049588
31	C19	R1	7.16992500144231
31	C1	R1	7.01122725542325
31	C22	R1	7.09803208296053
31	C4	R1	7.32192809488736
31	C13	R1	7.2667865406949
31	C18	R1	7.10852445677817
31	C15	R1	7.45121111183233
31	C11	R1	7.14974711950468
31	C16	R1	7.35755200461808
31	C8	R1	7.49185309632967
31	C20	R1	7.07681559705083
31	C7	R1	7.13955135239879
32	C23	R1	7.4757334309664
32	C17	R1	7.24792751344359
32	C12	R1	7.55458885167764
32	C10	R1	7.08746284125034
32	C3	R1	7.36632221424582
32	C14	R1	7.4757334309664
32	C5	R1	7.57742882803575
32	C9	R1	7.22881869049588
32	C24	R1	7.44294349584873
32	C6	R1	7.04439411935845
32	C21	R1	7.4262647547021
32	C19	R1	7.24792751344359
32	C1	R1	7.18982455888002
32	C22	R1	7.06608919045777
32	C4	R1	7.35755200461808
32	C13	R1	7.05528243550119
32	C18	R1	7.33985000288462
32	C15	R1	7.06608919045777
32	C16	R1	7.33985000288462
32	C8	R1	7.2667865406949
32	C20	R1	7.28540221886225
32	C7	R1	7.03342300153745
33	C23	R1	7.20945336562895
33	C12	R1	7.10852445677817
33	C10	R1	6.96578428466209
33	C3	R1	7.05528243550119
33	C14	R1	7.20945336562895
33	C5	R1	7.14974711950468
33	C9	R1	7.23840473932508
33	C6	R1	7.04439411935845
33	C21	R1	7.55458885167764
33	C19	R1	7.02236781302845
33	C1	R1	7.51569983828404
33	C4	R1	7.4594316186373
33	C13	R1	6.93073733756289
33	C18	R1	7.34872815423108
33	C15	R1	7.01122725542325
33	C11	R1	7.01122725542325
33	C16	R1	7.39231742277876
33	C8	R1	7.39231742277876
33	C20	R1	7.58496250072116
33	C7	R1	7.31288295528436
34	C23	R1	7.35755200461808
34	C17	R1	6.91886323727459
34	C12	R1	7.22881869049588
34	C10	R1	7.2667865406949
34	C3	R1	7.33091687811462
34	C14	R1	7.36632221424582
34	C5	R1	7.32192809488736
34	C9	R1	7.43462822763672
34	C24	R1	7.18982455888002
34	C6	R1	7.12928301694497
34	C21	R1	6.90689059560852
34	C1	R1	7.27612440527424
34	C22	R1	7.39231742277876
34	C4	R1	6.95419631038687
34	C15	R1	7.12928301694497
34	C11	R1	7.40087943628218
34	C16	R1	7.24792751344359
34	C8	R1	7.4262647547021
34	C20	R1	7.2667865406949
34	C7	R1	7.4594316186373
35	C23	R1	7.35755200461808
35	C17	R1	7.4093909361377
35	C12	R1	7.17990909001493
35	C10	R1	7.27612440527424
35	C3	R1	7.20945336562895
35	C14	R1	6.88264304936184
35	C5	R1	7.15987133677839
35	C9	R1	7.06608919045777
35	C24	R1	7.34872815423108
35	C21	R1	7.32192809488736
35	C19	R1	7.20945336562895
35	C1	R1	7.21916852046216
35	C4	R1	7.51569983828404
35	C13	R1	7.13955135239879
35	C18	R1	7.07681559705083
35	C15	R1	7.11894107272351
35	C11	R1	7.09803208296053
35	C16	R1	7.11894107272351
35	C8	R1	7.20945336562895
35	C20	R1	7.33091687811462
35	C7	R1	7.48381577726426
36	C12	R1	6.97727992349992
36	C10	R1	7.38370429247405
36	C3	R1	7.25738784269265
36	C14	R1	7.06608919045777
36	C5	R1	7.49185309632967
36	C9	R1	7.16992500144231
36	C24	R1	7.01122725542325
36	C6	R1	7.33091687811462
36	C21	R1	7.22881869049588
36	C19	R1	7.29462074889163
36	C1	R1	7.33985000288462
36	C22	R1	7.15987133677839
36	C4	R1	7.4594316186373
36	C13	R1	7.18982455888002
36	C18	R1	7.23840473932508
36	C11	R1	7.17990909001493
36	C16	R1	7.24792751344359
36	C8	R1	7.04439411935845
36	C20	R1	7.32192809488736
36	C7	R1	7.23840473932508
37	C23	R1	7.20945336562895
37	C17	R1	7.4262647547021
37	C12	R1	7.20945336562895
37	C10	R1	7.39231742277876
37	C3	R1	7.24792751344359
37	C14	R1	7.29462074889163
37	C5	R1	7.19967234483636
37	C9	R1	7.29462074889163
37	C24	R1	7.21916852046216
37	C6	R1	7.33985000288462
37	C21	R1	7.49185309632967
37	C19	R1	7.33091687811462
37	C1	R1	7.15987133677839
37	C22	R1	7.07681559705083
37	C4	R1	7.55458885167764
37	C13	R1	7.4178525148859
37	C18	R1	7.31288295528436
37	C15	R1	6.95419631038687
37	C16	R1	7.21916852046216
37	C8	R1	7.18982455888002
37	C20	R1	7.12928301694497
37	C7	R1	7.28540221886225
38	C17	R1	7.14974711950468
38	C12	R1	7.25738784269265
38	C10	R1	7.08746284125034
38	C3	R1	7.4594316186373
38	C14	R1	7.4178525148859
38	C5	R1	7.06608919045777
38	C9	R1	7.16992500144231
38	C24	R1	7.4262647547021
38	C6	R1	7.61470984411521
38	C21	R1	7.04439411935845
38	C19	R1	7.32192809488736
38	C1	R1	7.04439411935845
38	C22	R1	7.2667865406949
38	C4	R1	7.20945336562895
38	C13	R1	7.36632221424582
38	C18	R1	7.2667865406949
38	C11	R1	7.4178525148859
38	C16	R1	7.14974711950468
38	C8	R1	7.31288295528436
38	C20	R1	7.12928301694497
38	C7	R1	7.34872815423108
39	C23	R1	7.29462074889163
39	C17	R1	7.40087943628218
39	C12	R1	7.10852445677817
39	C10	R1	7.15987133677839
39	C3	R1	7.21916852046216
39	C14	R1	7.18982455888002
39	C5	R1	7.25738784269265
39	C9	R1	7.20945336562895
39	C24	R1	7.08746284125034
39	C6	R1	6.90689059560852
39	C21	R1	7.467605550083
39	C19	R1	7.35755200461808
39	C1	R1	7.49185309632967
39	C22	R1	7.34872815423108
39	C4	R1	7.21916852046216
39	C13	R1	7.22881869049588
39	C18	R1	7.03342300153745
39	C11	R1	7.09803208296053
39	C16	R1	7.27612440527424
39	C8	R1	7.32192809488736
39	C7	R1	7.37503943134692
40	C23	R1	7.24792751344359
40	C17	R1	7.28540221886225
40	C3	R1	7.48381577726426
40	C14	R1	7.11894107272351
40	C5	R1	7.23840473932508
40	C9	R1	7.36632221424582
40	C24	R1	7.4093909361377
40	C19	R1	7.3037807481771
40	C1	R1	7.467605550083
40	C22	R1	6.93073733756289
40	C4	R1	7.33985000288462
40	C13	R1	7.38370429247405
40	C18	R1	7.49984588708321
40	C15	R1	7.20945336562895
40	C11	R1	7.23840473932508
40	C16	R1	7.25738784269265
40	C8	R1	7.53138146051631
40	C20	R1	7.17990909001493
40	C7	R1	7.22881869049588
41	C17	R1	7.19967234483636
41	C12	R1	7.25738784269265
41	C10	R1	7.20945336562895
41	C3	R1	7.36632221424582
41	C14	R1	7.56985560833095
41	C5	R1	7.4178525148859
41	C9	R1	7.36632221424582
41	C24	R1	7.55458885167764
41	C6	R1	7.4178525148859
41	C21	R1	7.24792751344359
41	C19	R1	7.13955135239879
41	C22	R1	7.01122725542325
41	C4	R1	7.27612440527424
41	C13	R1	7.33091687811462
41	C18	R1	7.21916852046216
41	C15	R1	7.2667865406949
41	C11	R1	7.27612440527424
41	C16	R1	7.08746284125034
41	C8	R1	7.04439411935845
41	C20	R1	7.40087943628218
41	C7	R1	7.33091687811462
42	C23	R1	7.20945336562895
42	C17	R1	7.3037807481771
42	C12	R1	7.24792751344359
42	C10	R1	7.34872815423108
42	C3	R1	7.29462074889163
42	C14	R1	7.28540221886225
42	C5	R1	7.4757334309664
42	C9	R1	7.467605550083
42	C24	R1	7.02236781302845
42	C6	R1	7.19967234483636
42	C21	R1	7
42	C1	R1	7.467605550083
42	C22	R1	7.05528243550119
42	C4	R1	7.15987133677839
42	C13	R1	7.21916852046216
42	C18	R1	7.4594316186373
42	C15	R1	6.94251450533924
42	C11	R1	7.10852445677817
42	C16	R1	7.16992500144231
42	C8	R1	7.38370429247405
42	C20	R1	7.02236781302845
42	C7	R1	7.09803208296053
43	C23	R1	7.37503943134692
43	C12	R1	7.37503943134692
43	C10	R1	7.31288295528436
43	C3	R1	7.27612440527424
43	C14	R1	7.02236781302845
43	C5	R1	7.15987133677839
43	C9	R1	7.33985000288462
43	C24	R1	6.85798099512757
43	C6	R1	7.35755200461808
43	C21	R1	7.23840473932508
43	C19	R1	6.97727992349992
43	C1	R1	7.38370429247405
43	C22	R1	7.4178525148859
43	C13	R1	7.06608919045777
43	C18	R1	7.22881869049588
43	C15	R1	7.06608919045777
43	C11	R1	7.03342300153745
43	C16	R1	7.33091687811462
43	C8	R1	7.18982455888002
43	C20	R1	7.23840473932508
43	C7	R1	7.07681559705083
44	C23	R1	7.29462074889163
44	C12	R1	7.14974711950468
44	C10	R1	6.96578428466209
44	C3	R1	7.39231742277876
44	C5	R1	7.49185309632967
44	C9	R1	7.23840473932508
44	C24	R1	7.36632221424582
44	C6	R1	7.25738784269265
44	C21	R1	7.32192809488736
44	C19	R1	7.36632221424582
44	C1	R1	7.25738784269265
44	C22	R1	7.31288295528436
44	C13	R1	7.40087943628218
44	C18	R1	7.27612440527424
44	C16	R1	7.27612440527424
44	C8	R1	7.23840473932508
44	C20	R1	7.20945336562895
44	C7	R1	7.02236781302845
45	C23	R1	7.40087943628218
45	C17	R1	7.25738784269265
45	C3	R1	7.29462074889163
45	C14	R1	7.22881869049588
45	C5	R1	7.60733031374961
45	C9	R1	7.08746284125034
45	C24	R1	7.28540221886225
45	C6	R1	7.09803208296053
45	C21	R1	7.3037807481771
45	C19	R1	7.33985000288462
45	C1	R1	7.53915881110803
45	C22	R1	7.3037807481771
45	C4	R1	7.56224242422107
45	C13	R1	7.36632221424582
45	C18	R1	7.29462074889163
45	C15	R1	7.12928301694497
45	C11	R1	7.20945336562895
45	C20	R1	6.98868468677217
45	C7	R1	7.3037807481771
46	C23	R1	7.4262647547021
46	C17	R1	6.97727992349992
46	C12	R1	7.24792751344359
46	C10	R1	7.27612440527424
46	C3	R1	7.17990909001493
46	C14	R1	7.27612440527424
46	C5	R1	7.5077946401987
46	C9	R1	7.14974711950468
46	C24	R1	7.29462074889163
46	C6	R1	7.13955135239879
46	C21	R1	7.4178525148859
46	C19	R1	7.45121111183233
46	C1	R1	6.94251450533924
46	C22	R1	7.2667865406949
46	C4	R1	7.14974711950468
46	C13	R1	7.4093909361377
46	C18	R1	7.14974711950468
46	C15	R1	7.22881869049588
46	C11	R1	7.27612440527424
46	C16	R1	7.14974711950468
46	C8	R1	7.19967234483636
46	C20	R1	7.45121111183233
46	C7	R1	7.28540221886225
47	C23	R1	6.91886323727459
47	C17	R1	6.90689059560852
47	C12	R1	7.10852445677817
47	C10	R1	7.19967234483636
47	C3	R1	7.48381577726426
47	C14	R1	7.4594316186373
47	C5	R1	7.09803208296053
47	C24	R1	7.3037807481771
47	C6	R1	7.29462074889163
47	C21	R1	7.25738784269265
47	C19	R1	7.467605550083
47	C1	R1	7.15987133677839
47	C22	R1	7.16992500144231
47	C4	R1	7.34872815423108
47	C13	R1	7.20945336562895
47	C18	R1	7.25738784269265
47	C15	R1	7.18982455888002
47	C16	R1	7.05528243550119
47	C8	R1	7.33985000288462
47	C20	R1	6.94251450533924
47	C7	R1	7.3037807481771
48	C23	R1	7.03342300153745
48	C17	R1	7.27612440527424
48	C12	R1	6.83289001416474
48	C10	R1	6.93073733756289
48	C3	R1	7.44294349584873
48	C5	R1	7.58496250072116
48	C9	R1	7.36632221424582
48	C24	R1	7.16992500144231
48	C6	R1	7.33091687811462
48	C21	R1	7.23840473932508
48	C19	R1	7.33985000288462
48	C1	R1	7.49185309632967
48	C22	R1	7.28540221886225
48	C4	R1	7.23840473932508
48	C13	R1	7
48	C18	R1	7.21916852046216
48	C15	R1	7.11894107272351
48	C11	R1	7.19967234483636
48	C16	R1	7.11894107272351
48	C8	R1	7.19967234483636
48	C20	R1	7.27612440527424
49	C23	R1	7.05528243550119
49	C17	R1	7.33091687811462
49	C10	R1	7.11894107272351
49	C3	R1	7.31288295528436
49	C14	R1	7.20945336562895
49	C5	R1	7.04439411935845
49	C9	R1	7.53915881110803
49	C24	R1	7.33091687811462
49	C6	R1	7.34872815423108
49	C21	R1	7.18982455888002
49	C19	R1	7.19967234483636
49	C1	R1	7.34872815423108
49	C22	R1	7.34872815423108
49	C4	R1	7.49185309632967
49	C13	R1	7.25738784269265
49	C18	R1	7.20945336562895
49	C15	R1	7.2667865406949
49	C11	R1	7.21916852046216
49	C16	R1	7.01122725542325
49	C8	R1	7.18982455888002
49	C20	R1	7.16992500144231
50	C23	R1	7.35755200461808
50	C17	R1	7.48381577726426
50	C12	R1	7.07681559705083
50	C10	R1	7.37503943134692
50	C14	R1	7.15987133677839
50	C5	R1	7.24792751344359
50	C9	R1	7.55458885167764
50	C6	R1	7.10852445677817
50	C21	R1	7.07681559705083
50	C19	R1	7.20945336562895
50	C1	R1	7.48381577726426
50	C22	R1	7.39231742277876
50	C4	R1	7.34872815423108
50	C13	R1	7.17990909001493
50	C18	R1	7.06608919045777
50	C15	R1	7.28540221886225
50	C11	R1	7.05528243550119
50	C16	R1	7.467605550083
50	C8	R1	7.31288295528436
50	C20	R1	7.21916852046216
50	C7	R1	7.08746284125034
51	C23	R1	7.20945336562895
51	C12	R1	7.24792751344359
51	C10	R1	7.11894107272351
51	C3	R1	7.33091687811462
51	C14	R1	7.19967234483636
51	C5	R1	7.19967234483636
51	C9	R1	7.08746284125034
51	C24	R1	7.49984588708321
51	C6	R1	7.32192809488736
51	C21	R1	7.5077946401987
51	C19	R1	7.16992500144231
51	C1	R1	7.28540221886225
51	C22	R1	7.57742882803575
51	C4	R1	7.08746284125034
51	C13	R1	6.95419631038687
51	C18	R1	7.37503943134692
51	C15	R1	7.2667865406949
51	C11	R1	7.06608919045777
51	C16	R1	7.15987133677839
51	C8	R1	7.22881869049588
51	C20	R1	7.4093909361377
51	C7	R1	7.45121111183233
52	C23	R1	7.4594316186373
52	C12	R1	7.3037807481771
52	C10	R1	7.33985000288462
52	C3	R1	7.4178525148859
52	C14	R1	7.63662462054365
52	C5	R1	7.29462074889163
52	C9	R1	7.33985000288462
52	C24	R1	7.11894107272351
52	C6	R1	7.37503943134692
52	C21	R1	7.53915881110803
52	C19	R1	7.32192809488736
52	C1	R1	7.11894107272351
52	C22	R1	7.34872815423108
52	C4	R1	6.95419631038687
52	C13	R1	7.44294349584873
52	C18	R1	7.02236781302845
52	C15	R1	7.27612440527424
52	C11	R1	7.02236781302845
52	C16	R1	7.45121111183233
52	C8	R1	7.21916852046216
52	C20	R1	7.24792751344359
52	C7	R1	7.25738784269265
53	C23	R1	7.40087943628218
53	C17	R1	7.23840473932508
53	C12	R1	7.19967234483636
53	C3	R1	6.91886323727459
53	C14	R1	7.35755200461808
53	C5	R1	7.4594316186373
53	C9	R1	7.13955135239879
53	C24	R1	7.2667865406949
53	C6	R1	7.36632221424582
53	C21	R1	7.06608919045777
53	C19	R1	7.4594316186373
53	C1	R1	7.51569983828404
53	C22	R1	7.70735913208088
53	C4	R1	7.35755200461808
53	C13	R1	7.27612440527424
53	C18	R1	7.12928301694497
53	C15	R1	7.21916852046216
53	C11	R1	7.12928301694497
53	C16	R1	7.39231742277876
53	C8	R1	7.24792751344359
53	C20	R1	7.38370429247405
53	C7	R1	7.13955135239879
54	C23	R1	7.4594316186373
54	C17	R1	7.14974711950468
54	C12	R1	7.15987133677839
54	C10	R1	7.29462074889163
54	C3	R1	6.93073733756289
54	C5	R1	7.63662462054365
54	C9	R1	7.33985000288462
54	C24	R1	7.03342300153745
54	C6	R1	7.06608919045777
54	C21	R1	7.32192809488736
54	C1	R1	7.27612440527424
54	C4	R1	7.36632221424582
54	C13	R1	7.43462822763672
54	C18	R1	7.33985000288462
54	C15	R1	7.20945336562895
54	C11	R1	7.33985000288462
54	C16	R1	7.17990909001493
54	C8	R1	7.17990909001493
54	C20	R1	7.31288295528436
54	C7	R1	7.02236781302845
55	C23	R1	7.18982455888002
55	C12	R1	7.22881869049588
55	C10	R1	7.16992500144231
55	C3	R1	7.4757334309664
55	C5	R1	7.38370429247405
55	C9	R1	7.02236781302845
55	C24	R1	6.96578428466209
55	C21	R1	7.21916852046216
55	C19	R1	7.11894107272351
55	C1	R1	7.4093909361377
55	C22	R1	7.3037807481771
55	C13	R1	7.31288295528436
55	C18	R1	6.78135971352466
55	C11	R1	7.17990909001493
55	C8	R1	7.31288295528436
55	C20	R1	7.11894107272351
55	C7	R1	7.49185309632967
56	C23	R1	7.32192809488736
56	C17	R1	7.32192809488736
56	C12	R1	7.37503943134692
56	C10	R1	7.5077946401987
56	C3	R1	7.07681559705083
56	C14	R1	7.39231742277876
56	C5	R1	7.31288295528436
56	C9	R1	7.38370429247405
56	C24	R1	7.33985000288462
56	C6	R1	7.4178525148859
56	C21	R1	7.29462074889163
56	C19	R1	7.53915881110803
56	C1	R1	7.14974711950468
56	C22	R1	7.24792751344359
56	C18	R1	7.19967234483636
56	C15	R1	7.39231742277876
56	C11	R1	7.32192809488736
56	C16	R1	7.29462074889163
56	C8	R1	7.08746284125034
56	C20	R1	7.28540221886225
56	C7	R1	7.33985000288462
57	C23	R1	7.09803208296053
57	C17	R1	7.51569983828404
57	C12	R1	7.28540221886225
57	C10	R1	7.35755200461808
57	C3	R1	7.4093909361377
57	C14	R1	7.27612440527424
57	C5	R1	7.19967234483636
57	C24	R1	7.32192809488736
57	C6	R1	7.31288295528436
57	C21	R1	7.5077946401987
57	C19	R1	7
57	C1	R1	7.28540221886225
57	C22	R1	7.49984588708321
57	C4	R1	7.03342300153745
57	C13	R1	7.27612440527424
57	C18	R1	7.16992500144231
57	C11	R1	7.24792751344359
57	C20	R1	7.33091687811462
58	C23	R1	7.24792751344359
58	C17	R1	7.4262647547021
58	C12	R1	7.20945336562895
58	C3	R1	7.27612440527424
58	C14	R1	7.52356195605701
58	C5	R1	7.56224242422107
58	C9	R1	7.08746284125034
58	C24	R1	7.2667865406949
58	C6	R1	7.31288295528436
58	C21	R1	7.2667865406949
58	C19	R1	6.93073733756289
58	C1	R1	7.37503943134692
58	C22	R1	7.35755200461808
58	C4	R1	7.06608919045777
58	C13	R1	7.34872815423108
58	C18	R1	7.4093909361377
58	C15	R1	7.12928301694497
58	C11	R1	7
58	C16	R1	7.28540221886225
58	C8	R1	7.38370429247405
58	C20	R1	7.36632221424582
58	C7	R1	7.38370429247405
59	C23	R1	7.20945336562895
59	C17	R1	7.57742882803575
59	C12	R1	7.17990909001493
59	C10	R1	7.04439411935845
59	C14	R1	7.22881869049588
59	C5	R1	7.33091687811462
59	C9	R1	7.467605550083
59	C24	R1	7.11894107272351
59	C6	R1	7.38370429247405
59	C19	R1	7.32192809488736
59	C1	R1	7.25738784269265
59	C22	R1	7.24792751344359
59	C4	R1	7.44294349584873
59	C13	R1	7.03342300153745
59	C15	R1	7.22881869049588
59	C11	R1	7.34872815423108
59	C16	R1	7.20945336562895
59	C8	R1	7.44294349584873
59	C20	R1	7.21916852046216
59	C7	R1	7.25738784269265
60	C23	R1	7.3037807481771
60	C17	R1	7.22881869049588
60	C12	R1	7.40087943628218
60	C10	R1	7.53138146051631
60	C3	R1	6.98868468677217
60	C14	R1	7.28540221886225
60	C5	R1	7.29462074889163
60	C9	R1	7.28540221886225
60	C24	R1	7.21916852046216
60	C6	R1	7.2667865406949
60	C21	R1	7.5077946401987
60	C19	R1	7.13955135239879
60	C22	R1	7.04439411935845
60	C4	R1	7.20945336562895
60	C13	R1	7.53138146051631
60	C18	R1	6.82017896241519
60	C15	R1	7.14974711950468
60	C11	R1	7.12928301694497
60	C16	R1	7.18982455888002
60	C8	R1	7.28540221886225
60	C20	R1	7.31288295528436
60	C7	R1	7.4178525148859
61	C23	R1	7.22881869049588
61	C17	R1	7.4178525148859
61	C12	R1	7.27612440527424
61	C10	R1	7.11894107272351
61	C3	R1	7.28540221886225
61	C14	R1	7.16992500144231
61	C5	R1	7.11894107272351
61	C9	R1	7.22881869049588
61	C24	R1	7.36632221424582
61	C6	R1	7.24792751344359
61	C21	R1	7.09803208296053
61	C1	R1	7.07681559705083
61	C4	R1	7.07681559705083
61	C13	R1	7.32192809488736
61	C18	R1	7.39231742277876
61	C15	R1	7.20945336562895
61	C11	R1	7.39231742277876
61	C16	R1	7.20945336562895
61	C8	R1	7.16992500144231
61	C20	R1	7.48381577726426
61	C7	R1	6.90689059560852
62	C23	R1	7.33091687811462
62	C17	R1	7.12928301694497
62	C12	R1	7.02236781302845
62	C10	R1	7.56985560833095
62	C3	R1	7.37503943134692
62	C14	R1	7.25738784269265
62	C5	R1	6.95419631038687
62	C9	R1	7.45121111183233
62	C24	R1	7.16992500144231
62	C6	R1	7.21916852046216
62	C21	R1	7.09803208296053
62	C19	R1	7.27612440527424
62	C1	R1	7.19967234483636
62	C22	R1	7.34872815423108
62	C4	R1	7.39231742277876
62	C13	R1	7.32192809488736
62	C18	R1	7.03342300153745
62	C11	R1	7.35755200461808
62	C16	R1	7.05528243550119
62	C20	R1	7.38370429247405
62	C7	R1	7.05528243550119
63	C23	R1	7.20945336562895
63	C17	R1	7.32192809488736
63	C12	R1	7.11894107272351
63	C10	R1	7.20945336562895
63	C3	R1	7.66533591718518
63	C14	R1	7.07681559705083
63	C5	R1	7.24792751344359
63	C9	R1	7.34872815423108
63	C24	R1	7.35755200461808
63	C6	R1	7.2667865406949
63	C21	R1	7.25738784269265
63	C19	R1	7.29462074889163
63	C1	R1	7.20945336562895
63	C4	R1	7.14974711950468
63	C18	R1	7.13955135239879
63	C15	R1	7.24792751344359
63	C16	R1	7.20945336562895
63	C8	R1	7.14974711950468
63	C20	R1	7
63	C7	R1	6.96578428466209
64	C23	R1	7.32192809488736
64	C17	R1	7.21916852046216
64	C12	R1	7.36632221424582
64	C10	R1	7.08746284125034
64	C3	R1	7.32192809488736
64	C14	R1	7.13955135239879
64	C5	R1	7.28540221886225
64	C9	R1	7.01122725542325
64	C24	R1	7.33091687811462
64	C6	R1	7.4178525148859
64	C21	R1	7.22881869049588
64	C19	R1	7.18982455888002
64	C1	R1	7.2667865406949
64	C22	R1	7.17990909001493
64	C4	R1	7.21916852046216
64	C13	R1	7.18982455888002
64	C18	R1	7.27612440527424
64	C15	R1	7.04439411935845
64	C11	R1	7.33985000288462
64	C16	R1	7.29462074889163
64	C8	R1	7.08746284125034
64	C20	R1	7.34872815423108
64	C7	R1	7.2667865406949
65	C23	R1	7.09803208296053
65	C12	R1	7.4093909361377
65	C10	R1	7.44294349584873
65	C3	R1	7.4594316186373
65	C14	R1	7.24792751344359
65	C5	R1	7.40087943628218
65	C9	R1	7.06608919045777
65	C24	R1	7.29462074889163
65	C6	R1	7.53138146051631
65	C21	R1	7.3037807481771
65	C19	R1	7.55458885167764
65	C1	R1	7.20945336562895
65	C4	R1	7.25738784269265
65	C13	R1	7.4178525148859
65	C18	R1	7.03342300153745
65	C15	R1	7.14974711950468
65	C16	R1	6.96578428466209
65	C8	R1	7.24792751344359
65	C20	R1	7.19967234483636
65	C7	R1	7.18982455888002
66	C23	R1	7.4093909361377
66	C17	R1	7.53915881110803
66	C12	R1	7.2667865406949
66	C10	R1	7.18982455888002
66	C3	R1	7.13955135239879
66	C14	R1	7.40087943628218
66	C5	R1	7.4757334309664
66	C9	R1	7.18982455888002
66	C6	R1	7.31288295528436
66	C21	R1	7.33091687811462
66	C19	R1	7.22881869049588
66	C1	R1	7.3037807481771
66	C22	R1	7.37503943134692
66	C4	R1	7.11894107272351
66	C13	R1	7.12928301694497
66	C18	R1	7.35755200461808
66	C15	R1	7.45121111183233
66	C16	R1	7.10852445677817
66	C20	R1	7.18982455888002
66	C7	R1	7.57742882803575
67	C23	R1	7.33091687811462
67	C17	R1	7.13955135239879
67	C12	R1	7.22881869049588
67	C10	R1	7.55458885167764
67	C3	R1	7.49984588708321
67	C14	R1	6.89481776330794
67	C9	R1	7.33985000288462
67	C24	R1	7.4178525148859
67	C6	R1	7.01122725542325
67	C19	R1	7.11894107272351
67	C1	R1	7.45121111183233
67	C22	R1	7.49185309632967
67	C18	R1	6.95419631038687
67	C15	R1	7.23840473932508
67	C11	R1	7.37503943134692
67	C16	R1	6.89481776330794
67	C8	R1	7.21916852046216
67	C20	R1	7.22881869049588
67	C7	R1	7.4757334309664
68	C23	R1	7.49185309632967
68	C17	R1	7.37503943134692
68	C12	R1	7.14974711950468
68	C10	R1	7.23840473932508
68	C14	R1	7.36632221424582
68	C5	R1	7.10852445677817
68	C9	R1	7.34872815423108
68	C24	R1	7.33985000288462
68	C6	R1	7.23840473932508
68	C21	R1	7.36632221424582
68	C19	R1	7.36632221424582
68	C1	R1	6.88264304936184
68	C22	R1	7.20945336562895
68	C13	R1	7.38370429247405
68	C18	R1	7.28540221886225
68	C11	R1	7.23840473932508
68	C16	R1	7
68	C8	R1	7.06608919045777
68	C20	R1	7.16992500144231
69	C23	R1	7.29462074889163
69	C17	R1	7.19967234483636
69	C12	R1	7.33091687811462
69	C10	R1	7.21916852046216
69	C3	R1	7.06608919045777
69	C14	R1	7.04439411935845
69	C5	R1	7.09803208296053
69	C9	R1	7.3037807481771
69	C24	R1	7.16992500144231
69	C6	R1	7.07681559705083
69	C21	R1	7.12928301694497
69	C19	R1	7.34872815423108
69	C1	R1	7.467605550083
69	C22	R1	7.33985000288462
69	C13	R1	7.44294349584873
69	C18	R1	6.97727992349992
69	C15	R1	7.37503943134692
69	C11	R1	7.10852445677817
69	C16	R1	7.15987133677839
69	C8	R1	7.36632221424582
69	C20	R1	7.16992500144231
69	C7	R1	7.05528243550119
70	C23	R1	7.2667865406949
70	C17	R1	7.35755200461808
70	C12	R1	7.44294349584873
70	C10	R1	7.27612440527424
70	C3	R1	7.33091687811462
70	C14	R1	7.37503943134692
70	C5	R1	7.21916852046216
70	C9	R1	7.4262647547021
70	C24	R1	7.4757334309664
70	C6	R1	7.15987133677839
70	C21	R1	7.12928301694497
70	C19	R1	7.34872815423108
70	C1	R1	7.5077946401987
70	C22	R1	7.29462074889163
70	C4	R1	7.4757334309664
70	C13	R1	7.17990909001493
70	C18	R1	7.08746284125034
70	C15	R1	7.4757334309664
70	C11	R1	7.37503943134692
70	C16	R1	7.25738784269265
70	C8	R1	7.23840473932508
70	C20	R1	7.34872815423108
70	C7	R1	7.04439411935845
71	C23	R1	7.18982455888002
71	C17	R1	7.34872815423108
71	C12	R1	7.5077946401987
71	C10	R1	7.59991284218713
71	C3	R1	7.09803208296053
71	C14	R1	7.55458885167764
71	C5	R1	7.10852445677817
71	C9	R1	7.36632221424582
71	C24	R1	7.04439411935845
71	C6	R1	7.29462074889163
71	C21	R1	7.03342300153745
71	C19	R1	7.4262647547021
71	C1	R1	7.29462074889163
71	C22	R1	7.56224242422107
71	C4	R1	7.18982455888002
71	C13	R1	7.4093909361377
71	C18	R1	7.13955135239879
71	C15	R1	6.94251450533924
71	C11	R1	7.37503943134692
71	C16	R1	7.29462074889163
71	C8	R1	7.3037807481771
71	C20	R1	7.44294349584873
71	C7	R1	7.19967234483636
72	C23	R1	7.03342300153745
72	C17	R1	7.24792751344359
72	C12	R1	7.4262647547021
72	C10	R1	7.4178525148859
72	C3	R1	7.39231742277876
72	C14	R1	7.24792751344359
72	C9	R1	7.29462074889163
72	C24	R1	7.3037807481771
72	C6	R1	7.28540221886225
72	C21	R1	7.29462074889163
72	C19	R1	7.3037807481771
72	C1	R1	7.38370429247405
72	C22	R1	7.4757334309664
72	C13	R1	7.37503943134692
72	C18	R1	7.10852445677817
72	C15	R1	7.22881869049588
72	C11	R1	6.95419631038687
72	C16	R1	7.20945336562895
72	C8	R1	7.21916852046216
72	C20	R1	7.22881869049588
72	C7	R1	7.10852445677817
73	C23	R1	7.3037807481771
73	C17	R1	7.31288295528436
73	C12	R1	7.24792751344359
73	C10	R1	7.2667865406949
73	C14	R1	7.05528243550119
73	C5	R1	7.39231742277876
73	C9	R1	7.16992500144231
73	C24	R1	7.2667865406949
73	C6	R1	7.3037807481771
73	C21	R1	7.25738784269265
73	C19	R1	7.15987133677839
73	C1	R1	6.8073549220576
73	C22	R1	7.08746284125034
73	C4	R1	7
73	C13	R1	7.07681559705083
73	C18	R1	7.17990909001493
73	C15	R1	7.04439411935845
73	C11	R1	7.19967234483636
73	C16	R1	6.83289001416474
73	C20	R1	7.71424551766612
73	C7	R1	7.05528243550119
74	C23	R1	7.29462074889163
74	C17	R1	7.28540221886225
74	C12	R1	7.09803208296053
74	C10	R1	7.20945336562895
74	C3	R1	7.5077946401987
74	C14	R1	7.25738784269265
74	C5	R1	7.4262647547021
74	C9	R1	7.40087943628218
74	C24	R1	7.25738784269265
74	C6	R1	7.53138146051631
74	C21	R1	7.55458885167764
74	C19	R1	7.06608919045777
74	C1	R1	7.4262647547021
74	C22	R1	6.74146698640115
74	C4	R1	7.49185309632967
74	C13	R1	7.05528243550119
74	C18	R1	7
74	C15	R1	7.20945336562895
74	C11	R1	7.23840473932508
74	C16	R1	7.14974711950468
74	C8	R1	7.29462074889163
74	C20	R1	7.27612440527424
74	C7	R1	7.40087943628218
75	C23	R1	7.23840473932508
75	C17	R1	7.36632221424582
75	C12	R1	7.25738784269265
75	C10	R1	7.44294349584873
75	C3	R1	7.21916852046216
75	C14	R1	7.38370429247405
75	C5	R1	7.25738784269265
75	C9	R1	7.11894107272351
75	C24	R1	7.07681559705083
75	C6	R1	7.18982455888002
75	C21	R1	7.467605550083
75	C19	R1	7.29462074889163
75	C1	R1	7.40087943628218
75	C22	R1	7.19967234483636
75	C4	R1	7.12928301694497
75	C13	R1	7.20945336562895
75	C18	R1	7.27612440527424
75	C11	R1	7.18982455888002
75	C16	R1	6.8073549220576
75	C8	R1	7.28540221886225
75	C20	R1	7.4093909361377
75	C7	R1	7.27612440527424
76	C23	R1	7.17990909001493
76	C17	R1	7.3037807481771
76	C12	R1	7.39231742277876
76	C10	R1	7.06608919045777
76	C3	R1	7.31288295528436
76	C5	R1	7.04439411935845
76	C9	R1	7.3037807481771
76	C24	R1	7.24792751344359
76	C6	R1	7.21916852046216
76	C21	R1	7.38370429247405
76	C19	R1	7.56985560833095
76	C1	R1	7.4093909361377
76	C22	R1	7.18982455888002
76	C4	R1	7.24792751344359
76	C13	R1	6.91886323727459
76	C18	R1	7.09803208296053
76	C15	R1	7.53915881110803
76	C11	R1	7.11894107272351
76	C16	R1	7.03342300153745
76	C8	R1	7.39231742277876
76	C20	R1	7.15987133677839
76	C7	R1	6.89481776330794
77	C23	R1	7.24792751344359
77	C17	R1	7.09803208296053
77	C12	R1	7.28540221886225
77	C10	R1	7.36632221424582
77	C3	R1	7.19967234483636
77	C14	R1	7.06608919045777
77	C5	R1	7.48381577726426
77	C9	R1	7.11894107272351
77	C24	R1	7.09803208296053
77	C6	R1	7.36632221424582
77	C21	R1	7.33091687811462
77	C19	R1	7.20945336562895
77	C1	R1	7.23840473932508
77	C22	R1	7.16992500144231
77	C4	R1	7.22881869049588
77	C13	R1	7.08746284125034
77	C18	R1	7.467605550083
77	C15	R1	6.82017896241519
77	C11	R1	7.23840473932508
77	C16	R1	6.95419631038687
77	C8	R1	7.21916852046216
77	C20	R1	7.13955135239879
77	C7	R1	7.43462822763672
78	C17	R1	7.49185309632967
78	C10	R1	7.13955135239879
78	C3	R1	7.36632221424582
78	C5	R1	7.39231742277876
78	C9	R1	7.04439411935845
78	C24	R1	7.4178525148859
78	C6	R1	7.31288295528436
78	C21	R1	7.19967234483636
78	C19	R1	7.25738784269265
78	C1	R1	7.43462822763672
78	C22	R1	7.03342300153745
78	C4	R1	7.25738784269265
78	C13	R1	7.28540221886225
78	C18	R1	6.93073733756289
78	C15	R1	7.17990909001493
78	C11	R1	7.3037807481771
78	C16	R1	6.95419631038687
78	C8	R1	7.33985000288462
78	C7	R1	7.04439411935845
79	C23	R1	7.28540221886225
79	C17	R1	7.05528243550119
79	C10	R1	7.25738784269265
79	C3	R1	7.53915881110803
79	C14	R1	7.39231742277876
79	C5	R1	7.03342300153745
79	C9	R1	7.3037807481771
79	C6	R1	7.11894107272351
79	C21	R1	7.38370429247405
79	C19	R1	7.39231742277876
79	C22	R1	7.4594316186373
79	C4	R1	6.97727992349992
79	C18	R1	6.83289001416474
79	C15	R1	7.01122725542325
79	C16	R1	7.11894107272351
79	C8	R1	7.4594316186373
79	C20	R1	7.31288295528436
79	C7	R1	7.4178525148859
80	C23	R1	7.3037807481771
80	C17	R1	7.25738784269265
80	C12	R1	7.36632221424582
80	C10	R1	7.15987133677839
80	C3	R1	7.33091687811462
80	C14	R1	7.31288295528436
80	C5	R1	7.20945336562895
80	C9	R1	7.32192809488736
80	C24	R1	7.21916852046216
80	C6	R1	7.37503943134692
80	C21	R1	7.28540221886225
80	C19	R1	7.29462074889163
80	C1	R1	7.51569983828404
80	C22	R1	7.37503943134692
80	C4	R1	7.16992500144231
80	C13	R1	7.34872815423108
80	C18	R1	7.15987133677839
80	C15	R1	7.16992500144231
80	C11	R1	7.10852445677817
80	C16	R1	7.43462822763672
80	C8	R1	7.14974711950468
80	C20	R1	7.31288295528436
80	C7	R1	7.29462074889163
81	C17	R1	7.16992500144231
81	C12	R1	7.17990909001493
81	C10	R1	7.23840473932508
81	C3	R1	7.05528243550119
81	C5	R1	7.32192809488736
81	C9	R1	6.96578428466209
81	C24	R1	7.16992500144231
81	C6	R1	7.4757334309664
81	C21	R1	7.18982455888002
81	C19	R1	7.09803208296053
81	C22	R1	7.38370429247405
81	C4	R1	7.31288295528436
81	C13	R1	7.20945336562895
81	C18	R1	7.44294349584873
81	C15	R1	7.03342300153745
81	C11	R1	7.01122725542325
81	C16	R1	7.35755200461808
81	C8	R1	7.23840473932508
81	C20	R1	7.20945336562895
81	C7	R1	7.19967234483636
82	C23	R1	7.01122725542325
82	C17	R1	7.29462074889163
82	C12	R1	7.31288295528436
82	C10	R1	7.38370429247405
82	C3	R1	7.4178525148859
82	C14	R1	7.3037807481771
82	C5	R1	7.38370429247405
82	C9	R1	7.20945336562895
82	C24	R1	6.95419631038687
82	C6	R1	7.33091687811462
82	C21	R1	7.16992500144231
82	C19	R1	7.14974711950468
82	C1	R1	6.93073733756289
82	C22	R1	7.18982455888002
82	C4	R1	7.36632221424582
82	C13	R1	7.34872815423108
82	C18	R1	6.7279204545632
82	C15	R1	7.11894107272351
82	C11	R1	7.35755200461808
82	C16	R1	7.23840473932508
82	C8	R1	7
82	C20	R1	7.24792751344359
82	C7	R1	7.19967234483636
83	C17	R1	7.03342300153745
83	C12	R1	7.5077946401987
83	C10	R1	7.23840473932508
83	C3	R1	7.24792751344359
83	C5	R1	7.4178525148859
83	C9	R1	7.32192809488736
83	C24	R1	7.07681559705083
83	C6	R1	7.57742882803575
83	C21	R1	7.54689445988764
83	C1	R1	7.15987133677839
83	C22	R1	7.56985560833095
83	C13	R1	7.2667865406949
83	C18	R1	6.95419631038687
83	C15	R1	7.24792751344359
83	C11	R1	7.27612440527424
83	C16	R1	7.19967234483636
83	C8	R1	7.67948009950545
83	C20	R1	7.14974711950468
83	C7	R1	7.35755200461808
84	C17	R1	7.28540221886225
84	C10	R1	7.45121111183233
84	C3	R1	7.34872815423108
84	C14	R1	7.31288295528436
84	C5	R1	7.19967234483636
84	C9	R1	7.35755200461808
84	C24	R1	7.18982455888002
84	C6	R1	7.31288295528436
84	C21	R1	7.2667865406949
84	C19	R1	7.36632221424582
84	C1	R1	7.2667865406949
84	C22	R1	7.09803208296053
84	C4	R1	7.15987133677839
84	C13	R1	7.28540221886225
84	C18	R1	6.91886323727459
84	C15	R1	7.39231742277876
84	C11	R1	7
84	C16	R1	7.19967234483636
84	C8	R1	7.04439411935845
84	C20	R1	7.37503943134692
84	C7	R1	7.07681559705083
85	C17	R1	7
85	C12	R1	7.2667865406949
85	C10	R1	7.12928301694497
85	C3	R1	7.15987133677839
85	C14	R1	7.20945336562895
85	C5	R1	7.18982455888002
85	C9	R1	7.32192809488736
85	C24	R1	7.05528243550119
85	C6	R1	7.2667865406949
85	C19	R1	7.34872815423108
85	C1	R1	7.24792751344359
85	C22	R1	7.01122725542325
85	C4	R1	7.13955135239879
85	C13	R1	7.05528243550119
85	C18	R1	7.18982455888002
85	C15	R1	7.02236781302845
85	C11	R1	7.24792751344359
85	C16	R1	7.22881869049588
85	C8	R1	7.13955135239879
85	C20	R1	7.3037807481771
85	C7	R1	7.4594316186373
86	C23	R1	7.14974711950468
86	C17	R1	7.467605550083
86	C12	R1	7.22881869049588
86	C10	R1	7.4093909361377
86	C3	R1	7.33985000288462
86	C14	R1	7.43462822763672
86	C5	R1	7.4757334309664
86	C9	R1	7.2667865406949
86	C24	R1	7.17990909001493
86	C6	R1	7.22881869049588
86	C21	R1	7.12928301694497
86	C19	R1	7.53138146051631
86	C1	R1	7.44294349584873
86	C22	R1	7.4093909361377
86	C4	R1	7.52356195605701
86	C13	R1	7.37503943134692
86	C18	R1	7.28540221886225
86	C15	R1	7.24792751344359
86	C11	R1	7.27612440527424
86	C16	R1	7.25738784269265
86	C8	R1	7.29462074889163
86	C20	R1	7.2667865406949
87	C23	R1	7.03342300153745
87	C17	R1	7.4594316186373
87	C12	R1	7.48381577726426
87	C10	R1	7.4093909361377
87	C3	R1	7.44294349584873
87	C14	R1	7.36632221424582
87	C5	R1	7.34872815423108
87	C9	R1	7.15987133677839
87	C24	R1	7.06608919045777
87	C6	R1	7.05528243550119
87	C21	R1	7.32192809488736
87	C19	R1	6.83289001416474
87	C22	R1	7.15987133677839
87	C4	R1	7.48381577726426
87	C13	R1	7.14974711950468
87	C18	R1	7.3037807481771
87	C15	R1	7.31288295528436
87	C11	R1	7.17990909001493
87	C16	R1	7.28540221886225
87	C8	R1	7.14974711950468
87	C20	R1	7.45121111183233
87	C7	R1	7.49984588708321
88	C23	R1	7.4093909361377
88	C17	R1	7.3037807481771
88	C12	R1	7.17990909001493
88	C10	R1	7.39231742277876
88	C3	R1	7.2667865406949
88	C14	R1	7.19967234483636
88	C5	R1	7.33985000288462
88	C9	R1	7.38370429247405
88	C24	R1	7.24792751344359
88	C6	R1	7.24792751344359
88	C21	R1	7.08746284125034
88	C19	R1	7.5077946401987
88	C22	R1	7.21916852046216
88	C4	R1	7.20945336562895
88	C13	R1	7.20945336562895
88	C18	R1	7.34872815423108
88	C15	R1	7.24792751344359
88	C11	R1	7.24792751344359
88	C16	R1	7.33985000288462
88	C8	R1	7.467605550083
88	C20	R1	7.39231742277876
88	C7	R1	7.27612440527424
89	C23	R1	7.20945336562895
89	C17	R1	7.03342300153745
89	C12	R1	7.31288295528436
89	C3	R1	7.4093909361377
89	C14	R1	7.27612440527424
89	C5	R1	7.33091687811462
89	C9	R1	7.09803208296053
89	C24	R1	7.25738784269265
89	C21	R1	7.33985000288462
89	C19	R1	7.4093909361377
89	C1	R1	7.15987133677839
89	C22	R1	7.38370429247405
89	C4	R1	7.33091687811462
89	C13	R1	7.33985000288462
89	C18	R1	7.53138146051631
89	C15	R1	7.31288295528436
89	C11	R1	7.09803208296053
89	C16	R1	6.95419631038687
89	C8	R1	7.23840473932508
89	C20	R1	7.27612440527424
89	C7	R1	7.2667865406949
90	C23	R1	7.43462822763672
90	C17	R1	6.84549005094437
90	C12	R1	7.4093909361377
90	C10	R1	7.58496250072116
90	C3	R1	7.10852445677817
90	C14	R1	7.23840473932508
90	C5	R1	7.64385618977472
90	C9	R1	7.45121111183233
90	C24	R1	7.14974711950468
90	C6	R1	7.24792751344359
90	C21	R1	7.24792751344359
90	C19	R1	7.34872815423108
90	C1	R1	7.32192809488736
90	C22	R1	6.89481776330794
90	C4	R1	7.56985560833095
90	C18	R1	7.06608919045777
90	C15	R1	7.08746284125034
90	C11	R1	6.59991284218713
90	C16	R1	7.02236781302845
90	C8	R1	7.15987133677839
90	C20	R1	7.35755200461808
90	C7	R1	7.24792751344359
91	C23	R1	7.16992500144231
91	C12	R1	7.04439411935845
91	C10	R1	6.93073733756289
91	C3	R1	7.5077946401987
91	C14	R1	7.10852445677817
91	C5	R1	7.2667865406949
91	C9	R1	7.14974711950468
91	C6	R1	7.28540221886225
91	C21	R1	7.72109918870719
91	C19	R1	7.5077946401987
91	C1	R1	7.22881869049588
91	C22	R1	7.11894107272351
91	C4	R1	7.33985000288462
91	C13	R1	7.29462074889163
91	C18	R1	7.21916852046216
91	C15	R1	7.4178525148859
91	C11	R1	7.21916852046216
91	C16	R1	7.07681559705083
91	C8	R1	7.4262647547021
91	C20	R1	7.4178525148859
91	C7	R1	7.20945336562895
92	C23	R1	7.27612440527424
92	C17	R1	7.17990909001493
92	C12	R1	7.34872815423108
92	C10	R1	7.17990909001493
92	C14	R1	7.2667865406949
92	C5	R1	7.33091687811462
92	C24	R1	7.08746284125034
92	C6	R1	7.28540221886225
92	C21	R1	7.2667865406949
92	C19	R1	7.19967234483636
92	C1	R1	7.14974711950468
92	C22	R1	7.01122725542325
92	C4	R1	7.4093909361377
92	C13	R1	7.16992500144231
92	C18	R1	7.25738784269265
92	C15	R1	7.17990909001493
92	C16	R1	7.31288295528436
92	C8	R1	7.3037807481771
92	C7	R1	7.29462074889163
93	C17	R1	7.4262647547021
93	C12	R1	7.4262647547021
93	C10	R1	7.33091687811462
93	C3	R1	7.27612440527424
93	C14	R1	7.17990909001493
93	C5	R1	7.08746284125034
93	C9	R1	7.12928301694497
93	C24	R1	7.20945336562895
93	C6	R1	7.4262647547021
93	C21	R1	7.28540221886225
93	C19	R1	7.04439411935845
93	C1	R1	7.43462822763672
93	C22	R1	7.23840473932508
93	C4	R1	7.31288295528436
93	C13	R1	7.25738784269265
93	C18	R1	6.90689059560852
93	C15	R1	7.20945336562895
93	C11	R1	7.21916852046216
93	C16	R1	7.4093909361377
93	C8	R1	7.28540221886225
93	C20	R1	7.28540221886225
93	C7	R1	7.55458885167764
94	C23	R1	7.4757334309664
94	C17	R1	7.38370429247405
94	C12	R1	7.33091687811462
94	C10	R1	7.06608919045777
94	C14	R1	6.90689059560852
94	C5	R1	7.35755200461808
94	C9	R1	7.31288295528436
94	C24	R1	7.467605550083
94	C6	R1	7.43462822763672
94	C21	R1	7.29462074889163
94	C19	R1	7.48381577726426
94	C1	R1	6.94251450533924
94	C22	R1	7.51569983828404
94	C4	R1	7.09803208296053
94	C13	R1	7.10852445677817
94	C18	R1	7.01122725542325
94	C15	R1	7.13955135239879
94	C11	R1	7.17990909001493
94	C16	R1	6.84549005094437
94	C8	R1	7.49984588708321
94	C20	R1	7.07681559705083
94	C7	R1	7.04439411935845
95	C23	R1	7.06608919045777
95	C17	R1	7.16992500144231
95	C12	R1	7.35755200461808
95	C10	R1	7.33091687811462
95	C3	R1	7.4178525148859
95	C14	R1	7.4093909361377
95	C5	R1	7.32192809488736
95	C9	R1	7.43462822763672
95	C24	R1	7.20945336562895
95	C6	R1	7.18982455888002
95	C21	R1	7.13955135239879
95	C1	R1	7.44294349584873
95	C22	R1	7.22881869049588
95	C4	R1	7.29462074889163
95	C11	R1	7.56985560833095
95	C16	R1	7.11894107272351
95	C8	R1	7.34872815423108
95	C20	R1	7.28540221886225
96	C23	R1	7.4262647547021
96	C17	R1	7.39231742277876
96	C12	R1	7.06608919045777
96	C10	R1	7.06608919045777
96	C14	R1	7.15987133677839
96	C5	R1	7.2667865406949
96	C9	R1	7.38370429247405
96	C24	R1	7.17990909001493
96	C6	R1	6.97727992349992
96	C19	R1	7.2667865406949
96	C1	R1	7
96	C22	R1	7.4093909361377
96	C4	R1	6.93073733756289
96	C13	R1	7.29462074889163
96	C18	R1	7.21916852046216
96	C15	R1	6.88264304936184
96	C11	R1	7.17990909001493
96	C16	R1	6.98868468677217
96	C8	R1	7.20945336562895
97	C23	R1	7.4594316186373
97	C17	R1	7.27612440527424
97	C12	R1	7.07681559705083
97	C10	R1	7.25738784269265
97	C3	R1	7.2667865406949
97	C14	R1	7.27612440527424
97	C5	R1	7.15987133677839
97	C9	R1	7.4262647547021
97	C6	R1	7.21916852046216
97	C19	R1	7.37503943134692
[truncated: 14,500 more rows]
