# Supplementary material for: Stochastic modelling of single-cell gene expression adaptation reveals non-genomic contribution to evolution of tumor subclones
Source: bioRxiv. 2024 Apr 20:2024.04.17.588869. Preprint. [Version 1] doi: 10.1101/2024.04.17.588869 (PMC11071284; doi:10.1101/2024.04.17.588869)
Supplement: Supplement 2 [file media-2.zip › Supplementary Files/Simulated Data/Adaptive_Simulation/tr_1.06_sq_1.5_r_150_a_.125.csv]

gene	species	replicate	exprval
1	C23	R1	7.16992500144231
1	C17	R1	7.15987133677839
1	C12	R1	7.27612440527424
1	C10	R1	7.34872815423108
1	C14	R1	7.3037807481771
1	C5	R1	7.28540221886225
1	C9	R1	7.33985000288462
1	C24	R1	7.17990909001493
1	C6	R1	7.28540221886225
1	C21	R1	7.27612440527424
1	C1	R1	7.48381577726426
1	C22	R1	7.09803208296053
1	C4	R1	7.13955135239879
1	C13	R1	7.15987133677839
1	C18	R1	7.06608919045777
1	C15	R1	7.13955135239879
1	C11	R1	7.15987133677839
1	C16	R1	6.95419631038687
1	C8	R1	7.15987133677839
1	C7	R1	7.05528243550119
2	C23	R1	7.33091687811462
2	C17	R1	7.11894107272351
2	C12	R1	7.33985000288462
2	C10	R1	7.38370429247405
2	C3	R1	7.40087943628218
2	C14	R1	7.27612440527424
2	C5	R1	7.49185309632967
2	C9	R1	7.28540221886225
2	C24	R1	7.25738784269265
2	C21	R1	7.20945336562895
2	C19	R1	6.95419631038687
2	C1	R1	7.06608919045777
2	C22	R1	7.22881869049588
2	C4	R1	7.52356195605701
2	C13	R1	7.18982455888002
2	C18	R1	7.31288295528436
2	C15	R1	7.35755200461808
2	C11	R1	6.83289001416474
2	C16	R1	7.17990909001493
2	C8	R1	7.27612440527424
2	C20	R1	7.4757334309664
2	C7	R1	7.08746284125034
3	C23	R1	7.27612440527424
3	C17	R1	7.23840473932508
3	C12	R1	7.23840473932508
3	C10	R1	7.53138146051631
3	C3	R1	7.09803208296053
3	C14	R1	7.32192809488736
3	C5	R1	7.2667865406949
3	C9	R1	7.36632221424582
3	C24	R1	7.73470962022584
3	C6	R1	7.21916852046216
3	C21	R1	6.97727992349992
3	C19	R1	7.3037807481771
3	C1	R1	7.09803208296053
3	C22	R1	7.38370429247405
3	C13	R1	7.18982455888002
3	C15	R1	7.07681559705083
3	C11	R1	6.83289001416474
3	C16	R1	7.33091687811462
3	C8	R1	7.40087943628218
3	C20	R1	7.40087943628218
3	C7	R1	7.54689445988764
4	C23	R1	6.91886323727459
4	C17	R1	7.40087943628218
4	C12	R1	7.38370429247405
4	C10	R1	7.33091687811462
4	C5	R1	7.33985000288462
4	C9	R1	7.31288295528436
4	C24	R1	7.3037807481771
4	C6	R1	7.4594316186373
4	C21	R1	7.4093909361377
4	C19	R1	7.4178525148859
4	C1	R1	7.19967234483636
4	C22	R1	7.07681559705083
4	C4	R1	7.22881869049588
4	C13	R1	7.08746284125034
4	C18	R1	6.96578428466209
4	C15	R1	6.98868468677217
4	C11	R1	7.3037807481771
4	C8	R1	7.12928301694497
4	C20	R1	7.4093909361377
4	C7	R1	7.23840473932508
5	C23	R1	7.17990909001493
5	C17	R1	7.33985000288462
5	C12	R1	7.38370429247405
5	C10	R1	7.33091687811462
5	C3	R1	7.38370429247405
5	C14	R1	7.32192809488736
5	C5	R1	7.32192809488736
5	C9	R1	7.15987133677839
5	C24	R1	7.09803208296053
5	C6	R1	7.19967234483636
5	C21	R1	7.34872815423108
5	C19	R1	7.18982455888002
5	C1	R1	7.17990909001493
5	C22	R1	7.19967234483636
5	C4	R1	7.37503943134692
5	C13	R1	7.19967234483636
5	C18	R1	7.09803208296053
5	C15	R1	7.14974711950468
5	C11	R1	7.03342300153745
5	C16	R1	7.21916852046216
5	C8	R1	7.20945336562895
5	C20	R1	7.49185309632967
5	C7	R1	7.37503943134692
6	C23	R1	7.51569983828404
6	C17	R1	7.31288295528436
6	C12	R1	7.25738784269265
6	C10	R1	7.4757334309664
6	C3	R1	7.35755200461808
6	C14	R1	7.16992500144231
6	C5	R1	7.15987133677839
6	C9	R1	7.32192809488736
6	C6	R1	7.59245703726808
6	C21	R1	7.55458885167764
6	C19	R1	7.11894107272351
6	C1	R1	7.32192809488736
6	C22	R1	7.35755200461808
6	C4	R1	7.21916852046216
6	C13	R1	7.31288295528436
6	C18	R1	7.45121111183233
6	C15	R1	7.09803208296053
6	C11	R1	7.467605550083
6	C16	R1	7.15987133677839
6	C20	R1	7.11894107272351
6	C7	R1	7.06608919045777
7	C17	R1	7.32192809488736
7	C12	R1	6.90689059560852
7	C10	R1	7.38370429247405
7	C3	R1	7.11894107272351
7	C14	R1	7.48381577726426
7	C5	R1	7.33091687811462
7	C9	R1	7.32192809488736
7	C24	R1	7.33091687811462
7	C6	R1	7.33091687811462
7	C19	R1	7.4093909361377
7	C1	R1	7.3037807481771
7	C22	R1	7.18982455888002
7	C13	R1	7.22881869049588
7	C18	R1	7.27612440527424
7	C15	R1	7.14974711950468
7	C11	R1	7.25738784269265
7	C16	R1	7.13955135239879
7	C8	R1	7.13955135239879
7	C20	R1	7.16992500144231
7	C7	R1	7.07681559705083
8	C23	R1	7.09803208296053
8	C17	R1	6.94251450533924
8	C12	R1	7.22881869049588
8	C10	R1	7.19967234483636
8	C3	R1	7.21916852046216
8	C14	R1	7.32192809488736
8	C5	R1	7.31288295528436
8	C9	R1	7.28540221886225
8	C24	R1	7.23840473932508
8	C6	R1	7.2667865406949
8	C21	R1	7.51569983828404
8	C19	R1	7.25738784269265
8	C1	R1	7.28540221886225
8	C22	R1	7.2667865406949
8	C4	R1	7.14974711950468
8	C13	R1	7.66533591718518
8	C15	R1	7.34872815423108
8	C11	R1	7.19967234483636
8	C16	R1	7.11894107272351
8	C8	R1	7.45121111183233
8	C20	R1	7.48381577726426
8	C7	R1	7.25738784269265
9	C23	R1	7.13955135239879
9	C17	R1	7.57742882803575
9	C12	R1	7.36632221424582
9	C10	R1	7.07681559705083
9	C3	R1	6.93073733756289
9	C14	R1	7.05528243550119
9	C5	R1	7.2667865406949
9	C9	R1	6.96578428466209
9	C24	R1	7.54689445988764
9	C6	R1	7.38370429247405
9	C21	R1	7.15987133677839
9	C19	R1	7.21916852046216
9	C4	R1	7.05528243550119
9	C13	R1	7.18982455888002
9	C18	R1	7.19967234483636
9	C15	R1	7.20945336562895
9	C11	R1	7.12928301694497
9	C20	R1	7.27612440527424
9	C7	R1	7.4093909361377
10	C23	R1	7.22881869049588
10	C12	R1	7.43462822763672
10	C10	R1	7.27612440527424
10	C3	R1	6.90689059560852
10	C14	R1	7.03342300153745
10	C5	R1	7.76155123244448
10	C9	R1	7.15987133677839
10	C24	R1	7.39231742277876
10	C21	R1	7.467605550083
10	C19	R1	7.4262647547021
10	C1	R1	7.32192809488736
10	C22	R1	7.4262647547021
10	C4	R1	7.22881869049588
10	C13	R1	7.24792751344359
10	C18	R1	7.19967234483636
10	C15	R1	6.98868468677217
10	C11	R1	7.05528243550119
10	C16	R1	6.84549005094437
10	C8	R1	7.467605550083
10	C20	R1	7.4093909361377
10	C7	R1	7.38370429247405
11	C23	R1	6.97727992349992
11	C17	R1	7.36632221424582
11	C12	R1	7.01122725542325
11	C10	R1	7.15987133677839
11	C3	R1	7.07681559705083
11	C14	R1	7.4757334309664
11	C5	R1	7.13955135239879
11	C9	R1	7.28540221886225
11	C24	R1	7.16992500144231
11	C6	R1	7.10852445677817
11	C21	R1	7.48381577726426
11	C19	R1	7.48381577726426
11	C1	R1	7.34872815423108
11	C22	R1	7.34872815423108
11	C4	R1	7.33091687811462
11	C18	R1	7.38370429247405
11	C15	R1	7.33985000288462
11	C11	R1	7.01122725542325
11	C8	R1	7.34872815423108
11	C20	R1	7.36632221424582
12	C23	R1	6.96578428466209
12	C17	R1	7.17990909001493
12	C12	R1	7.4093909361377
12	C10	R1	7.21916852046216
12	C3	R1	7.27612440527424
12	C14	R1	7.4262647547021
12	C5	R1	7.52356195605701
12	C9	R1	7.27612440527424
12	C6	R1	7.02236781302845
12	C21	R1	7.27612440527424
12	C19	R1	7.4594316186373
12	C1	R1	6.75488750216347
12	C22	R1	7.21916852046216
12	C4	R1	7.02236781302845
12	C13	R1	7.25738784269265
12	C18	R1	7.10852445677817
12	C15	R1	7.03342300153745
12	C11	R1	7.27612440527424
12	C16	R1	7.14974711950468
12	C8	R1	7.4178525148859
12	C20	R1	7.12928301694497
12	C7	R1	7.18982455888002
13	C23	R1	7.40087943628218
13	C17	R1	7.34872815423108
13	C12	R1	7.01122725542325
13	C10	R1	7
13	C3	R1	7.24792751344359
13	C5	R1	7.25738784269265
13	C9	R1	7.11894107272351
13	C24	R1	7.3037807481771
13	C6	R1	7.19967234483636
13	C21	R1	7.40087943628218
13	C19	R1	7.36632221424582
13	C1	R1	7.29462074889163
13	C22	R1	7.53915881110803
13	C4	R1	7.66533591718518
13	C13	R1	7.19967234483636
13	C18	R1	6.82017896241519
13	C15	R1	7.49185309632967
13	C11	R1	6.94251450533924
13	C20	R1	7.29462074889163
13	C7	R1	7
14	C23	R1	7.4093909361377
14	C17	R1	7.44294349584873
14	C12	R1	6.85798099512757
14	C3	R1	7.51569983828404
14	C14	R1	7.15987133677839
14	C5	R1	7.28540221886225
14	C9	R1	7.32192809488736
14	C24	R1	7.43462822763672
14	C6	R1	7.43462822763672
14	C21	R1	7.40087943628218
14	C1	R1	7.4262647547021
14	C22	R1	7.15987133677839
14	C4	R1	7.25738784269265
14	C13	R1	6.70043971814109
14	C18	R1	7.23840473932508
14	C15	R1	7.04439411935845
14	C11	R1	7.25738784269265
14	C16	R1	6.88264304936184
14	C8	R1	7.32192809488736
14	C20	R1	7.28540221886225
14	C7	R1	7.4178525148859
15	C23	R1	7.39231742277876
15	C10	R1	7.4594316186373
15	C3	R1	7.29462074889163
15	C14	R1	7.25738784269265
15	C5	R1	7.02236781302845
15	C24	R1	7.24792751344359
15	C6	R1	7.51569983828404
15	C21	R1	6.98868468677217
15	C19	R1	7.40087943628218
15	C22	R1	7.31288295528436
15	C4	R1	7.40087943628218
15	C13	R1	7.49185309632967
15	C18	R1	7.20945336562895
15	C15	R1	7.16992500144231
15	C11	R1	7.29462074889163
15	C16	R1	6.95419631038687
15	C8	R1	7.37503943134692
15	C20	R1	6.95419631038687
15	C7	R1	7.21916852046216
16	C23	R1	6.96578428466209
16	C17	R1	7.2667865406949
16	C12	R1	7.53138146051631
16	C10	R1	7.28540221886225
16	C3	R1	7.3037807481771
16	C14	R1	7.05528243550119
16	C5	R1	7.28540221886225
16	C9	R1	7.31288295528436
16	C24	R1	7.3037807481771
16	C6	R1	7.17990909001493
16	C21	R1	7.25738784269265
16	C1	R1	7.12928301694497
16	C22	R1	7.23840473932508
16	C4	R1	7.16992500144231
16	C13	R1	7.4178525148859
16	C18	R1	7.22881869049588
16	C15	R1	7.4093909361377
16	C11	R1	7.33985000288462
16	C16	R1	7.4594316186373
16	C8	R1	7.38370429247405
16	C20	R1	6.62935662007961
16	C7	R1	7.28540221886225
17	C23	R1	7.29462074889163
17	C17	R1	7.17990909001493
17	C10	R1	7.20945336562895
17	C14	R1	7.16992500144231
17	C5	R1	7.03342300153745
17	C9	R1	7.4262647547021
17	C24	R1	7.4178525148859
17	C6	R1	7.19967234483636
17	C21	R1	7.31288295528436
17	C1	R1	7.07681559705083
17	C22	R1	7.25738784269265
17	C4	R1	7.32192809488736
17	C13	R1	7.07681559705083
17	C18	R1	7.07681559705083
17	C15	R1	7.38370429247405
17	C11	R1	6.88264304936184
17	C16	R1	7.14974711950468
17	C8	R1	7.12928301694497
17	C7	R1	7.31288295528436
18	C23	R1	7.34872815423108
18	C17	R1	7.23840473932508
18	C12	R1	7.23840473932508
18	C10	R1	6.94251450533924
18	C3	R1	7.4757334309664
18	C14	R1	7.2667865406949
18	C5	R1	7.56224242422107
18	C9	R1	7.04439411935845
18	C24	R1	7.4178525148859
18	C6	R1	7.49185309632967
18	C21	R1	7.34872815423108
18	C19	R1	7.27612440527424
18	C22	R1	7.11894107272351
18	C4	R1	7.17990909001493
18	C13	R1	7.34872815423108
18	C18	R1	7.4594316186373
18	C11	R1	7.2667865406949
18	C16	R1	7.22881869049588
18	C8	R1	7.31288295528436
18	C20	R1	7.35755200461808
18	C7	R1	7.28540221886225
19	C23	R1	7.35755200461808
19	C17	R1	7.32192809488736
19	C12	R1	7.27612440527424
19	C10	R1	7.14974711950468
19	C3	R1	7.49984588708321
19	C14	R1	7.22881869049588
19	C5	R1	7.2667865406949
19	C9	R1	7.34872815423108
19	C24	R1	7.3037807481771
19	C6	R1	7.32192809488736
19	C19	R1	7.23840473932508
19	C1	R1	6.96578428466209
19	C4	R1	7.17990909001493
19	C18	R1	7.20945336562895
19	C15	R1	7.25738784269265
19	C11	R1	7.3037807481771
19	C16	R1	7.13955135239879
19	C8	R1	7.53138146051631
19	C20	R1	7.38370429247405
19	C7	R1	7.17990909001493
20	C17	R1	7.21916852046216
20	C12	R1	7.13955135239879
20	C14	R1	7.21916852046216
20	C5	R1	7.63662462054365
20	C9	R1	7.18982455888002
20	C24	R1	7.13955135239879
20	C6	R1	6.8703647195834
20	C21	R1	7.49185309632967
20	C19	R1	7.31288295528436
20	C1	R1	7.36632221424582
20	C22	R1	7.29462074889163
20	C4	R1	6.98868468677217
20	C18	R1	7.24792751344359
20	C15	R1	7.03342300153745
20	C11	R1	7.01122725542325
20	C8	R1	7.17990909001493
20	C20	R1	7.40087943628218
20	C7	R1	7.48381577726426
21	C23	R1	7.12928301694497
21	C17	R1	7.4594316186373
21	C12	R1	7.29462074889163
21	C3	R1	7.62205181945638
21	C14	R1	7.33985000288462
21	C5	R1	7.31288295528436
21	C9	R1	7.25738784269265
21	C24	R1	7.53138146051631
21	C6	R1	7.16992500144231
21	C21	R1	7.38370429247405
21	C22	R1	7.19967234483636
21	C4	R1	7.15987133677839
21	C13	R1	7.21916852046216
21	C18	R1	6.88264304936184
21	C15	R1	7.10852445677817
21	C11	R1	7.39231742277876
21	C16	R1	7.24792751344359
21	C8	R1	7.33091687811462
21	C20	R1	7.2667865406949
21	C7	R1	7.4093909361377
22	C23	R1	7.11894107272351
22	C17	R1	7.36632221424582
22	C12	R1	7.45121111183233
22	C10	R1	7.35755200461808
22	C14	R1	7.69348695749933
22	C5	R1	7.08746284125034
22	C9	R1	7.39231742277876
22	C6	R1	7.15987133677839
22	C21	R1	7.33985000288462
22	C19	R1	6.89481776330794
22	C1	R1	7.43462822763672
22	C22	R1	6.89481776330794
22	C4	R1	7.04439411935845
22	C13	R1	7.49984588708321
22	C18	R1	7.17990909001493
22	C15	R1	7.20945336562895
22	C11	R1	7.33985000288462
22	C16	R1	6.93073733756289
22	C20	R1	7.19967234483636
22	C7	R1	7.27612440527424
23	C23	R1	7.40087943628218
23	C17	R1	7.29462074889163
23	C12	R1	7.58496250072116
23	C10	R1	7.20945336562895
23	C3	R1	7.35755200461808
23	C5	R1	7.11894107272351
23	C9	R1	7.3037807481771
23	C24	R1	7.34872815423108
23	C6	R1	7.24792751344359
23	C21	R1	7.13955135239879
23	C1	R1	7.01122725542325
23	C22	R1	7.07681559705083
23	C4	R1	6.97727992349992
23	C13	R1	7.45121111183233
23	C18	R1	7.4594316186373
23	C11	R1	7.24792751344359
23	C16	R1	7.09803208296053
23	C8	R1	7.62935662007961
23	C20	R1	7.23840473932508
23	C7	R1	7.13955135239879
24	C23	R1	7.18982455888002
24	C17	R1	7.14974711950468
24	C12	R1	7.18982455888002
24	C10	R1	7.04439411935845
24	C3	R1	7.29462074889163
24	C14	R1	7.29462074889163
24	C5	R1	7.2667865406949
24	C9	R1	7.33091687811462
24	C6	R1	7.15987133677839
24	C21	R1	7.32192809488736
24	C1	R1	7.20945336562895
24	C22	R1	7.3037807481771
24	C13	R1	7.4757334309664
24	C18	R1	7.4262647547021
24	C15	R1	7.19967234483636
24	C11	R1	7.43462822763672
24	C16	R1	7.05528243550119
24	C8	R1	6.94251450533924
24	C20	R1	7.20945336562895
24	C7	R1	7.33091687811462
25	C23	R1	7.35755200461808
25	C17	R1	7.45121111183233
25	C10	R1	7.17990909001493
25	C3	R1	7.21916852046216
25	C14	R1	7.25738784269265
25	C5	R1	7.27612440527424
25	C9	R1	7.467605550083
25	C24	R1	7.22881869049588
25	C6	R1	7.4757334309664
25	C19	R1	7.31288295528436
25	C1	R1	7.53915881110803
25	C22	R1	7.2667865406949
25	C13	R1	7.5077946401987
25	C18	R1	7.4093909361377
25	C15	R1	7.25738784269265
25	C11	R1	7.16992500144231
25	C16	R1	7.53915881110803
25	C8	R1	7.22881869049588
25	C20	R1	7.36632221424582
25	C7	R1	7.48381577726426
26	C23	R1	7.03342300153745
26	C17	R1	7.4594316186373
26	C12	R1	7.40087943628218
26	C10	R1	7.16992500144231
26	C3	R1	7.4262647547021
26	C14	R1	7.4093909361377
26	C5	R1	7.20945336562895
26	C9	R1	7.25738784269265
26	C24	R1	7.44294349584873
26	C6	R1	7.06608919045777
26	C19	R1	7.56224242422107
26	C1	R1	7.24792751344359
26	C22	R1	7.21916852046216
26	C4	R1	7.06608919045777
26	C13	R1	7.32192809488736
26	C18	R1	7.4178525148859
26	C15	R1	7.12928301694497
26	C16	R1	7.25738784269265
26	C8	R1	7.05528243550119
26	C20	R1	7.29462074889163
26	C7	R1	7.33985000288462
27	C23	R1	7.59991284218713
27	C17	R1	7.24792751344359
27	C12	R1	7.25738784269265
27	C10	R1	7.51569983828404
27	C3	R1	7.37503943134692
27	C14	R1	7.44294349584873
27	C5	R1	7.19967234483636
27	C24	R1	7.18982455888002
27	C6	R1	7.27612440527424
27	C21	R1	7.29462074889163
27	C19	R1	7.23840473932508
27	C1	R1	7.14974711950468
27	C22	R1	7.3037807481771
27	C4	R1	6.93073733756289
27	C13	R1	7.36632221424582
27	C18	R1	7.11894107272351
27	C15	R1	7.61470984411521
27	C11	R1	7.06608919045777
27	C16	R1	7.15987133677839
27	C8	R1	7.4594316186373
27	C20	R1	7.2667865406949
27	C7	R1	7.34872815423108
28	C23	R1	7.11894107272351
28	C17	R1	7.22881869049588
28	C12	R1	7.05528243550119
28	C10	R1	7.34872815423108
28	C3	R1	6.8703647195834
28	C14	R1	7.4757334309664
28	C5	R1	7.44294349584873
28	C9	R1	7.38370429247405
28	C24	R1	7.34872815423108
28	C6	R1	7.49185309632967
28	C19	R1	7.19967234483636
28	C1	R1	7.37503943134692
28	C4	R1	7.33985000288462
28	C13	R1	7.32192809488736
28	C18	R1	7.18982455888002
28	C15	R1	7.27612440527424
28	C11	R1	7.28540221886225
28	C16	R1	7.19967234483636
28	C8	R1	7.48381577726426
28	C20	R1	7.28540221886225
29	C23	R1	7.55458885167764
29	C17	R1	7.40087943628218
29	C12	R1	7.4262647547021
29	C10	R1	7.18982455888002
29	C3	R1	7.4262647547021
29	C14	R1	7.4262647547021
29	C5	R1	7.4262647547021
29	C9	R1	7.13955135239879
29	C24	R1	7.4178525148859
29	C6	R1	7.4178525148859
29	C21	R1	7.25738784269265
29	C19	R1	7.35755200461808
29	C1	R1	7.16992500144231
29	C22	R1	7.34872815423108
29	C4	R1	7.33091687811462
29	C13	R1	6.89481776330794
29	C18	R1	6.90689059560852
29	C15	R1	6.97727992349992
29	C11	R1	7.09803208296053
29	C16	R1	7.04439411935845
29	C8	R1	6.98868468677217
29	C20	R1	7.37503943134692
29	C7	R1	7.18982455888002
30	C23	R1	7.27612440527424
30	C17	R1	7.44294349584873
30	C12	R1	7.23840473932508
30	C10	R1	7.39231742277876
30	C3	R1	7.53138146051631
30	C14	R1	7.467605550083
30	C5	R1	7.4178525148859
30	C9	R1	7.59991284218713
30	C24	R1	7.15987133677839
30	C6	R1	7.14974711950468
30	C19	R1	7.4594316186373
30	C1	R1	7.31288295528436
30	C4	R1	7.62205181945638
30	C13	R1	7.11894107272351
30	C18	R1	7.37503943134692
30	C15	R1	7.21916852046216
30	C11	R1	7.20945336562895
30	C8	R1	7.4178525148859
30	C20	R1	7.22881869049588
30	C7	R1	7.36632221424582
31	C23	R1	7.5077946401987
31	C17	R1	7.25738784269265
31	C12	R1	7.21916852046216
31	C10	R1	7.51569983828404
31	C14	R1	7.20945336562895
31	C5	R1	7.37503943134692
31	C9	R1	7.44294349584873
31	C24	R1	7.467605550083
31	C6	R1	7.49185309632967
31	C21	R1	7.45121111183233
31	C19	R1	7.22881869049588
31	C1	R1	7.25738784269265
31	C22	R1	7.01122725542325
31	C13	R1	7.01122725542325
31	C18	R1	7.15987133677839
31	C15	R1	7.20945336562895
31	C11	R1	7.17990909001493
31	C16	R1	7.13955135239879
31	C8	R1	7.49185309632967
31	C20	R1	7.15987133677839
31	C7	R1	7.23840473932508
32	C23	R1	7.21916852046216
32	C17	R1	7.31288295528436
32	C12	R1	7.35755200461808
32	C10	R1	7.05528243550119
32	C3	R1	7.15987133677839
32	C5	R1	7.59991284218713
32	C24	R1	7.55458885167764
32	C6	R1	7.4757334309664
32	C21	R1	7.33091687811462
32	C19	R1	7.2667865406949
32	C22	R1	7.35755200461808
32	C4	R1	7.37503943134692
32	C13	R1	7.24792751344359
32	C18	R1	7.05528243550119
32	C15	R1	7.08746284125034
32	C11	R1	7.31288295528436
32	C16	R1	7.05528243550119
32	C8	R1	7.38370429247405
32	C20	R1	7.52356195605701
32	C7	R1	7.59245703726808
33	C23	R1	7.32192809488736
33	C17	R1	7.22881869049588
33	C10	R1	7.22881869049588
33	C3	R1	7.16992500144231
33	C14	R1	7.12928301694497
33	C9	R1	7.40087943628218
33	C24	R1	7.16992500144231
33	C6	R1	6.94251450533924
33	C21	R1	7.15987133677839
33	C1	R1	7.24792751344359
33	C22	R1	7.05528243550119
33	C13	R1	7.3037807481771
33	C18	R1	7.20945336562895
33	C15	R1	6.94251450533924
33	C11	R1	7.6724253419715
33	C16	R1	6.96578428466209
33	C8	R1	7.467605550083
33	C20	R1	7.28540221886225
33	C7	R1	7.4262647547021
34	C23	R1	7.08746284125034
34	C17	R1	7.09803208296053
34	C12	R1	7.43462822763672
34	C10	R1	7.33985000288462
34	C3	R1	7.35755200461808
34	C14	R1	6.74146698640115
34	C5	R1	7.20945336562895
34	C9	R1	7.48381577726426
34	C24	R1	6.62935662007961
34	C6	R1	7.27612440527424
34	C21	R1	7.27612440527424
34	C19	R1	7.02236781302845
34	C1	R1	7.02236781302845
34	C22	R1	7.35755200461808
34	C4	R1	7.21916852046216
34	C13	R1	7.28540221886225
34	C18	R1	7.12928301694497
34	C15	R1	7.14974711950468
34	C11	R1	7.15987133677839
34	C16	R1	7.05528243550119
34	C8	R1	7.38370429247405
34	C20	R1	7.33091687811462
34	C7	R1	7.18982455888002
35	C23	R1	7.37503943134692
35	C17	R1	7.33985000288462
35	C12	R1	7.16992500144231
35	C10	R1	7.35755200461808
35	C3	R1	7.10852445677817
35	C14	R1	7.10852445677817
35	C5	R1	7.53138146051631
35	C9	R1	7.05528243550119
35	C24	R1	7.21916852046216
35	C6	R1	6.89481776330794
35	C21	R1	7.22881869049588
35	C19	R1	7.36632221424582
35	C22	R1	7.17990909001493
35	C4	R1	7.31288295528436
35	C13	R1	7.25738784269265
35	C18	R1	7.43462822763672
35	C15	R1	7.19967234483636
35	C11	R1	7.07681559705083
35	C16	R1	7.43462822763672
35	C8	R1	6.97727992349992
35	C20	R1	7.01122725542325
35	C7	R1	7.4594316186373
36	C23	R1	7.39231742277876
36	C17	R1	6.98868468677217
36	C12	R1	7.09803208296053
36	C10	R1	7.05528243550119
36	C3	R1	7.20945336562895
36	C14	R1	7.17990909001493
36	C5	R1	7.2667865406949
36	C9	R1	7.16992500144231
36	C24	R1	7.37503943134692
36	C6	R1	7.21916852046216
36	C21	R1	7.19967234483636
36	C19	R1	6.83289001416474
36	C1	R1	7.16992500144231
36	C4	R1	7.51569983828404
36	C13	R1	7.34872815423108
36	C18	R1	7.04439411935845
36	C15	R1	7.28540221886225
36	C11	R1	7.40087943628218
36	C16	R1	7.18982455888002
36	C8	R1	7.31288295528436
36	C20	R1	6.90689059560852
36	C7	R1	7.07681559705083
37	C23	R1	7.17990909001493
37	C17	R1	7.36632221424582
37	C12	R1	7.40087943628218
37	C10	R1	7.07681559705083
37	C3	R1	7.34872815423108
37	C14	R1	7.33091687811462
37	C5	R1	7.23840473932508
37	C9	R1	7.17990909001493
37	C24	R1	7.25738784269265
37	C6	R1	7.28540221886225
37	C21	R1	7.22881869049588
37	C19	R1	7.5077946401987
37	C1	R1	7.27612440527424
37	C22	R1	7.27612440527424
37	C18	R1	7.19967234483636
37	C15	R1	7.33985000288462
37	C11	R1	7.467605550083
37	C16	R1	7.18982455888002
37	C8	R1	7.49984588708321
37	C7	R1	7.48381577726426
38	C23	R1	7.31288295528436
38	C17	R1	6.98868468677217
38	C12	R1	7.17990909001493
38	C10	R1	7.40087943628218
38	C3	R1	7.53138146051631
38	C14	R1	7.18982455888002
38	C5	R1	7.25738784269265
38	C9	R1	7.4093909361377
38	C24	R1	7.3037807481771
38	C6	R1	7.09803208296053
38	C21	R1	7.20945336562895
38	C19	R1	7.36632221424582
38	C1	R1	7.22881869049588
38	C22	R1	7.29462074889163
38	C4	R1	6.88264304936184
38	C13	R1	7.4262647547021
38	C18	R1	7.24792751344359
38	C15	R1	7.24792751344359
38	C11	R1	7.32192809488736
38	C16	R1	7.3037807481771
38	C8	R1	7.4093909361377
38	C20	R1	7.25738784269265
38	C7	R1	7.02236781302845
39	C23	R1	7.3037807481771
39	C17	R1	7.4262647547021
39	C12	R1	7.14974711950468
39	C10	R1	6.93073733756289
39	C14	R1	7.04439411935845
39	C5	R1	7.40087943628218
39	C6	R1	7.53138146051631
39	C21	R1	7.07681559705083
39	C19	R1	7.32192809488736
39	C1	R1	7.12928301694497
39	C4	R1	7.31288295528436
39	C13	R1	7.34872815423108
39	C18	R1	7.4594316186373
39	C15	R1	6.95419631038687
39	C11	R1	7.01122725542325
39	C16	R1	7.01122725542325
39	C8	R1	7.33091687811462
39	C20	R1	7.49185309632967
39	C7	R1	7.18982455888002
40	C17	R1	7.32192809488736
40	C10	R1	7.14974711950468
40	C3	R1	7.44294349584873
40	C14	R1	7.39231742277876
40	C5	R1	7.29462074889163
40	C9	R1	7.40087943628218
40	C24	R1	7.20945336562895
40	C6	R1	7.24792751344359
40	C21	R1	7.35755200461808
40	C19	R1	7.4093909361377
40	C1	R1	7.17990909001493
40	C22	R1	7.23840473932508
40	C13	R1	7.22881869049588
40	C18	R1	7.34872815423108
40	C15	R1	7.34872815423108
40	C11	R1	7.09803208296053
40	C8	R1	7.36632221424582
40	C20	R1	7.19967234483636
40	C7	R1	7.07681559705083
41	C23	R1	7.32192809488736
41	C17	R1	7.12928301694497
41	C12	R1	7.36632221424582
41	C10	R1	7.31288295528436
41	C3	R1	7.4093909361377
41	C5	R1	7
41	C9	R1	7.11894107272351
41	C24	R1	7.4093909361377
41	C21	R1	7.59991284218713
41	C19	R1	7.04439411935845
41	C1	R1	7.53915881110803
41	C22	R1	7.12928301694497
41	C4	R1	6.95419631038687
41	C13	R1	7.04439411935845
41	C18	R1	7.02236781302845
41	C15	R1	7.36632221424582
41	C11	R1	7.02236781302845
41	C16	R1	7.13955135239879
41	C8	R1	7.3037807481771
41	C20	R1	7.19967234483636
41	C7	R1	7.15987133677839
42	C17	R1	7.4594316186373
42	C12	R1	7.23840473932508
42	C10	R1	7.36632221424582
42	C3	R1	7.33091687811462
42	C5	R1	7.19967234483636
42	C9	R1	7.53915881110803
42	C21	R1	7.11894107272351
42	C19	R1	7.24792751344359
42	C1	R1	7.2667865406949
42	C22	R1	7.38370429247405
42	C4	R1	7.28540221886225
42	C13	R1	7.08746284125034
42	C18	R1	7.36632221424582
42	C15	R1	7.10852445677817
42	C11	R1	7.33985000288462
42	C16	R1	7.34872815423108
42	C8	R1	6.97727992349992
42	C20	R1	7.36632221424582
42	C7	R1	7.3037807481771
43	C23	R1	7.34872815423108
43	C17	R1	7.05528243550119
43	C12	R1	7.51569983828404
43	C10	R1	7.14974711950468
43	C14	R1	7.06608919045777
43	C5	R1	7.3037807481771
43	C9	R1	7.4594316186373
43	C24	R1	7.4262647547021
43	C6	R1	7.10852445677817
43	C21	R1	7.15987133677839
43	C19	R1	7.27612440527424
43	C1	R1	7.21916852046216
43	C22	R1	7.36632221424582
43	C4	R1	6.96578428466209
43	C13	R1	7.24792751344359
43	C18	R1	7.02236781302845
43	C15	R1	7.14974711950468
43	C11	R1	7.15987133677839
43	C8	R1	7.27612440527424
43	C7	R1	7.38370429247405
44	C23	R1	6.75488750216347
44	C17	R1	7
44	C12	R1	7.2667865406949
44	C10	R1	7.18982455888002
44	C3	R1	7.28540221886225
44	C5	R1	7.36632221424582
44	C9	R1	7.59991284218713
44	C24	R1	7.36632221424582
44	C6	R1	7.22881869049588
44	C21	R1	7.53138146051631
44	C19	R1	7.4093909361377
44	C1	R1	7.57742882803575
44	C22	R1	7.40087943628218
44	C4	R1	7.13955135239879
44	C13	R1	7.23840473932508
44	C18	R1	7.05528243550119
44	C15	R1	6.94251450533924
44	C11	R1	7.10852445677817
44	C16	R1	7.17990909001493
44	C8	R1	7.05528243550119
44	C20	R1	7.33091687811462
44	C7	R1	7.4178525148859
45	C23	R1	7.22881869049588
45	C17	R1	7.10852445677817
45	C12	R1	7.31288295528436
45	C10	R1	7.54689445988764
45	C3	R1	7.43462822763672
45	C14	R1	7.02236781302845
45	C9	R1	7.3037807481771
45	C24	R1	7.38370429247405
45	C6	R1	7.10852445677817
45	C21	R1	7.56224242422107
45	C19	R1	7.28540221886225
45	C1	R1	7.22881869049588
45	C22	R1	7.24792751344359
45	C4	R1	7.55458885167764
45	C18	R1	7.21916852046216
45	C15	R1	7.33985000288462
45	C11	R1	7.31288295528436
45	C16	R1	6.90689059560852
45	C20	R1	7.4757334309664
45	C7	R1	7.37503943134692
46	C23	R1	7.53915881110803
46	C17	R1	7.28540221886225
46	C3	R1	7.38370429247405
46	C14	R1	7.38370429247405
46	C9	R1	7
46	C24	R1	7.36632221424582
46	C6	R1	7.28540221886225
46	C21	R1	7.43462822763672
46	C19	R1	7.17990909001493
46	C1	R1	7.17990909001493
46	C22	R1	7.14974711950468
46	C4	R1	7.06608919045777
46	C13	R1	7.54689445988764
46	C18	R1	7.4757334309664
46	C15	R1	7.44294349584873
46	C11	R1	7.19967234483636
46	C16	R1	7.09803208296053
46	C8	R1	6.91886323727459
46	C7	R1	7.14974711950468
47	C23	R1	6.96578428466209
47	C17	R1	7.2667865406949
47	C12	R1	7.15987133677839
47	C10	R1	7.40087943628218
47	C3	R1	7.10852445677817
47	C14	R1	7.03342300153745
47	C5	R1	7.14974711950468
47	C9	R1	7.55458885167764
47	C24	R1	7
47	C6	R1	7.40087943628218
47	C21	R1	7.4262647547021
47	C19	R1	7.28540221886225
47	C1	R1	7.06608919045777
47	C22	R1	7.4093909361377
47	C4	R1	7.43462822763672
47	C13	R1	7.15987133677839
47	C18	R1	7.01122725542325
47	C15	R1	7.22881869049588
47	C11	R1	7.04439411935845
47	C16	R1	7.40087943628218
47	C8	R1	7.16992500144231
47	C20	R1	7.04439411935845
47	C7	R1	7.38370429247405
48	C23	R1	7.28540221886225
48	C17	R1	7.40087943628218
48	C12	R1	7.23840473932508
48	C10	R1	7.07681559705083
48	C3	R1	7.04439411935845
48	C14	R1	7.17990909001493
48	C5	R1	7.19967234483636
48	C24	R1	7.23840473932508
48	C6	R1	7.21916852046216
48	C21	R1	7.2667865406949
48	C19	R1	7.33091687811462
48	C1	R1	7.37503943134692
48	C22	R1	7.40087943628218
48	C4	R1	7.38370429247405
48	C13	R1	7.08746284125034
48	C18	R1	7.43462822763672
48	C15	R1	7.09803208296053
48	C11	R1	7.49185309632967
48	C16	R1	7.29462074889163
48	C8	R1	7.31288295528436
48	C20	R1	7.23840473932508
48	C7	R1	7.14974711950468
49	C23	R1	7.71424551766612
49	C17	R1	7.467605550083
49	C12	R1	6.90689059560852
49	C10	R1	7.32192809488736
49	C3	R1	6.88264304936184
49	C14	R1	7.43462822763672
49	C5	R1	7.12928301694497
49	C9	R1	7.40087943628218
49	C24	R1	7.13955135239879
49	C6	R1	7.64385618977472
49	C21	R1	7.31288295528436
49	C19	R1	7.29462074889163
49	C1	R1	7.24792751344359
49	C22	R1	7.14974711950468
49	C4	R1	7.2667865406949
49	C13	R1	7.2667865406949
49	C18	R1	7.23840473932508
49	C15	R1	7.35755200461808
49	C11	R1	7.06608919045777
49	C16	R1	7.17990909001493
49	C8	R1	7.23840473932508
49	C20	R1	7.4178525148859
49	C7	R1	7.39231742277876
50	C23	R1	7.29462074889163
50	C17	R1	7.29462074889163
50	C12	R1	7.40087943628218
50	C10	R1	7.43462822763672
50	C3	R1	7.29462074889163
50	C14	R1	7.23840473932508
50	C5	R1	7.53915881110803
50	C9	R1	7.10852445677817
50	C24	R1	7.17990909001493
50	C6	R1	7.34872815423108
50	C21	R1	7.51569983828404
50	C1	R1	7.31288295528436
50	C22	R1	7.43462822763672
50	C4	R1	7.37503943134692
50	C13	R1	7.29462074889163
50	C18	R1	7.33985000288462
50	C11	R1	7.29462074889163
50	C16	R1	7.2667865406949
50	C8	R1	7.21916852046216
50	C20	R1	7.31288295528436
50	C7	R1	7.54689445988764
51	C23	R1	7.17990909001493
51	C17	R1	6.8703647195834
51	C12	R1	7.19967234483636
51	C10	R1	7.38370429247405
51	C3	R1	7.17990909001493
51	C14	R1	7.467605550083
51	C5	R1	7.14974711950468
51	C9	R1	7.45121111183233
51	C24	R1	7.03342300153745
51	C6	R1	7.3037807481771
51	C21	R1	7.37503943134692
51	C19	R1	7.17990909001493
51	C1	R1	7.18982455888002
51	C22	R1	7.32192809488736
51	C4	R1	7.28540221886225
51	C13	R1	7.33091687811462
51	C11	R1	7.09803208296053
51	C16	R1	7.28540221886225
51	C8	R1	7.13955135239879
51	C20	R1	7.07681559705083
51	C7	R1	7.4262647547021
52	C23	R1	7.19967234483636
52	C17	R1	7.467605550083
52	C12	R1	7.32192809488736
52	C10	R1	7.34872815423108
52	C3	R1	7.11894107272351
52	C14	R1	7.6724253419715
52	C5	R1	7.16992500144231
52	C9	R1	7.31288295528436
52	C24	R1	7.51569983828404
52	C6	R1	7.3037807481771
52	C21	R1	7.31288295528436
52	C19	R1	7.27612440527424
52	C1	R1	6.8703647195834
52	C22	R1	7.52356195605701
52	C4	R1	7.45121111183233
52	C13	R1	7.2667865406949
52	C18	R1	6.83289001416474
52	C15	R1	7.03342300153745
52	C11	R1	7.25738784269265
52	C16	R1	6.97727992349992
52	C8	R1	7.33985000288462
52	C20	R1	7.24792751344359
52	C7	R1	7.37503943134692
53	C23	R1	7.57742882803575
53	C17	R1	7.04439411935845
53	C12	R1	7.21916852046216
53	C10	R1	7.29462074889163
53	C3	R1	7.03342300153745
53	C14	R1	7.28540221886225
53	C5	R1	7.40087943628218
53	C24	R1	7.4262647547021
53	C6	R1	7.11894107272351
53	C21	R1	6.96578428466209
53	C22	R1	7.02236781302845
53	C4	R1	7.38370429247405
53	C13	R1	7.467605550083
53	C18	R1	7.39231742277876
53	C15	R1	7.62935662007961
53	C11	R1	6.95419631038687
53	C16	R1	7.17990909001493
53	C8	R1	7.18982455888002
53	C20	R1	7.29462074889163
53	C7	R1	7.06608919045777
54	C23	R1	7.25738784269265
54	C17	R1	7.25738784269265
54	C10	R1	7.18982455888002
54	C3	R1	7.08746284125034
54	C14	R1	7.32192809488736
54	C5	R1	7.31288295528436
54	C9	R1	6.89481776330794
54	C24	R1	7.36632221424582
54	C6	R1	7.17990909001493
54	C21	R1	7.24792751344359
54	C19	R1	7.29462074889163
54	C1	R1	7.22881869049588
54	C22	R1	7.17990909001493
54	C4	R1	7.36632221424582
54	C13	R1	7.23840473932508
54	C18	R1	7.38370429247405
54	C15	R1	6.98868468677217
54	C16	R1	6.89481776330794
54	C20	R1	7.34872815423108
54	C7	R1	7.40087943628218
55	C23	R1	7.13955135239879
55	C17	R1	7.31288295528436
55	C12	R1	7.28540221886225
55	C10	R1	7.49984588708321
55	C3	R1	7.12928301694497
55	C14	R1	7.01122725542325
55	C5	R1	7.23840473932508
55	C9	R1	7.02236781302845
55	C24	R1	7.4093909361377
55	C6	R1	7.3037807481771
55	C21	R1	7.20945336562895
55	C19	R1	7.2667865406949
55	C1	R1	7.34872815423108
55	C22	R1	7.10852445677817
55	C4	R1	7.17990909001493
55	C13	R1	7.59991284218713
55	C18	R1	7.33985000288462
55	C15	R1	7.51569983828404
55	C11	R1	7.21916852046216
55	C16	R1	7.21916852046216
55	C8	R1	7.32192809488736
55	C20	R1	7.28540221886225
55	C7	R1	7.13955135239879
56	C23	R1	7.2667865406949
56	C17	R1	7.15987133677839
56	C12	R1	7.4757334309664
56	C10	R1	7.36632221424582
56	C3	R1	7.35755200461808
56	C14	R1	7.25738784269265
56	C5	R1	6.95419631038687
56	C9	R1	7.33091687811462
56	C24	R1	7.10852445677817
56	C6	R1	7.4262647547021
56	C21	R1	7.3037807481771
56	C1	R1	7.34872815423108
56	C4	R1	7.467605550083
56	C13	R1	7.51569983828404
56	C18	R1	7.19967234483636
56	C15	R1	7.49984588708321
56	C11	R1	6.98868468677217
56	C16	R1	7.33091687811462
56	C8	R1	7.19967234483636
56	C20	R1	7.4178525148859
56	C7	R1	7.33985000288462
57	C23	R1	7.3037807481771
57	C17	R1	7.36632221424582
57	C12	R1	6.97727992349992
57	C10	R1	7.5077946401987
57	C14	R1	6.94251450533924
57	C5	R1	7.13955135239879
57	C9	R1	7.14974711950468
57	C6	R1	7.4757334309664
57	C21	R1	7.14974711950468
57	C19	R1	7.53138146051631
57	C1	R1	7.54689445988764
57	C22	R1	7.03342300153745
57	C4	R1	7.49185309632967
57	C13	R1	7.49984588708321
57	C18	R1	7.04439411935845
57	C11	R1	6.90689059560852
57	C16	R1	7.12928301694497
57	C8	R1	7.37503943134692
57	C20	R1	7.56224242422107
57	C7	R1	7.18982455888002
58	C23	R1	7.25738784269265
58	C17	R1	7.33091687811462
58	C10	R1	7.32192809488736
58	C3	R1	7.27612440527424
58	C5	R1	7.58496250072116
58	C9	R1	7.43462822763672
58	C6	R1	7.18982455888002
58	C21	R1	7.36632221424582
58	C19	R1	7.37503943134692
58	C1	R1	7.28540221886225
58	C22	R1	7.06608919045777
58	C4	R1	7.18982455888002
58	C13	R1	7.4178525148859
58	C18	R1	7.4262647547021
58	C11	R1	7.29462074889163
58	C16	R1	7.25738784269265
58	C8	R1	7.48381577726426
58	C20	R1	7.32192809488736
58	C7	R1	7.20945336562895
59	C23	R1	7.15987133677839
59	C17	R1	7.59245703726808
59	C12	R1	7.11894107272351
59	C10	R1	7.06608919045777
59	C3	R1	7.60733031374961
59	C14	R1	7.27612440527424
59	C5	R1	7.44294349584873
59	C9	R1	6.97727992349992
59	C24	R1	7.16992500144231
59	C6	R1	7.33091687811462
59	C21	R1	7.14974711950468
59	C19	R1	7.4093909361377
59	C1	R1	7.29462074889163
59	C22	R1	7.27612440527424
59	C4	R1	7.3037807481771
59	C13	R1	7.19967234483636
59	C18	R1	7.12928301694497
59	C15	R1	7.32192809488736
59	C11	R1	7.05528243550119
59	C16	R1	7.36632221424582
59	C8	R1	7.17990909001493
59	C20	R1	6.90689059560852
60	C23	R1	7.2667865406949
60	C17	R1	7.11894107272351
60	C12	R1	7.32192809488736
60	C10	R1	7.15987133677839
60	C3	R1	7.33985000288462
60	C14	R1	7.17990909001493
60	C5	R1	7.17990909001493
60	C9	R1	7.40087943628218
60	C24	R1	7.12928301694497
60	C6	R1	7.20945336562895
60	C21	R1	7.3037807481771
60	C19	R1	7.60733031374961
60	C1	R1	6.96578428466209
60	C22	R1	7.07681559705083
60	C4	R1	7.31288295528436
60	C13	R1	7.21916852046216
60	C18	R1	7.04439411935845
60	C15	R1	7.23840473932508
60	C11	R1	7.40087943628218
60	C20	R1	7
60	C7	R1	7.20945336562895
61	C23	R1	7.28540221886225
61	C17	R1	7.22881869049588
61	C12	R1	7.16992500144231
61	C10	R1	7.31288295528436
61	C3	R1	7.34872815423108
61	C14	R1	7.33985000288462
61	C5	R1	7.32192809488736
61	C9	R1	6.96578428466209
61	C24	R1	7.11894107272351
61	C6	R1	7.43462822763672
61	C21	R1	7.34872815423108
61	C1	R1	7.14974711950468
61	C22	R1	7.36632221424582
61	C4	R1	7.33091687811462
61	C13	R1	7.29462074889163
61	C18	R1	7.17990909001493
61	C15	R1	7.19967234483636
61	C11	R1	7.33985000288462
61	C16	R1	7.21916852046216
61	C8	R1	6.88264304936184
61	C20	R1	7.33985000288462
61	C7	R1	7.07681559705083
62	C23	R1	7.33985000288462
62	C12	R1	7.02236781302845
62	C10	R1	7.08746284125034
62	C3	R1	7
62	C14	R1	7.17990909001493
62	C5	R1	7.35755200461808
62	C9	R1	7.33091687811462
62	C24	R1	7.25738784269265
62	C6	R1	7.34872815423108
62	C21	R1	7.48381577726426
62	C19	R1	6.95419631038687
62	C1	R1	7.06608919045777
62	C22	R1	7.32192809488736
62	C4	R1	7.4262647547021
62	C13	R1	7.13955135239879
62	C18	R1	7.31288295528436
62	C15	R1	7.22881869049588
62	C11	R1	6.85798099512757
62	C16	R1	7.21916852046216
62	C8	R1	7.23840473932508
62	C20	R1	7.40087943628218
62	C7	R1	7.4757334309664
63	C23	R1	7.17990909001493
63	C17	R1	7.39231742277876
63	C12	R1	7.2667865406949
63	C10	R1	7.23840473932508
63	C3	R1	7.28540221886225
63	C14	R1	7.38370429247405
63	C5	R1	7.467605550083
63	C24	R1	7.3037807481771
63	C6	R1	7.16992500144231
63	C21	R1	7.25738784269265
63	C19	R1	7.32192809488736
63	C1	R1	7.54689445988764
63	C22	R1	7.24792751344359
63	C4	R1	6.93073733756289
63	C13	R1	7.05528243550119
63	C18	R1	7.33985000288462
63	C16	R1	7.27612440527424
63	C8	R1	7.13955135239879
63	C20	R1	7.36632221424582
63	C7	R1	6.79441586635011
64	C23	R1	7.18982455888002
64	C17	R1	7.14974711950468
64	C12	R1	6.97727992349992
64	C10	R1	7.12928301694497
64	C3	R1	7.39231742277876
64	C14	R1	7.29462074889163
64	C5	R1	7.44294349584873
64	C9	R1	7.64385618977472
64	C24	R1	7.53915881110803
64	C21	R1	7.24792751344359
64	C19	R1	7.65821148275179
64	C1	R1	7.45121111183233
64	C4	R1	7.05528243550119
64	C13	R1	7.23840473932508
64	C18	R1	7.37503943134692
64	C15	R1	7.07681559705083
64	C11	R1	7.01122725542325
64	C16	R1	7.10852445677817
64	C20	R1	6.97727992349992
64	C7	R1	7.06608919045777
65	C23	R1	7.11894107272351
65	C17	R1	7.79441586635011
65	C12	R1	7.19967234483636
65	C10	R1	7.56224242422107
65	C3	R1	7.72109918870719
65	C14	R1	7.57742882803575
65	C5	R1	7.36632221424582
65	C9	R1	7.29462074889163
65	C24	R1	7.3037807481771
65	C6	R1	7.2667865406949
65	C21	R1	7.08746284125034
65	C19	R1	7.20945336562895
65	C1	R1	7.4178525148859
65	C22	R1	7.33091687811462
65	C4	R1	7.19967234483636
65	C13	R1	7.39231742277876
65	C18	R1	7.09803208296053
65	C15	R1	7.21916852046216
65	C11	R1	7.35755200461808
65	C16	R1	7.35755200461808
65	C8	R1	7.37503943134692
65	C20	R1	7.17990909001493
65	C7	R1	7.55458885167764
66	C23	R1	6.82017896241519
66	C17	R1	7.5077946401987
66	C12	R1	7.27612440527424
66	C10	R1	7.17990909001493
66	C3	R1	7.37503943134692
66	C14	R1	7.25738784269265
66	C5	R1	7.01122725542325
66	C9	R1	7.4262647547021
66	C24	R1	7.37503943134692
66	C6	R1	7.33985000288462
66	C21	R1	7.12928301694497
66	C19	R1	7.38370429247405
66	C1	R1	7.04439411935845
66	C22	R1	7.65105169117893
66	C4	R1	7.33091687811462
66	C13	R1	7.4262647547021
66	C18	R1	7.18982455888002
66	C15	R1	7.33985000288462
66	C11	R1	6.8703647195834
66	C16	R1	7.14974711950468
66	C8	R1	7.27612440527424
66	C20	R1	7.14974711950468
66	C7	R1	7.19967234483636
67	C23	R1	7.25738784269265
67	C17	R1	7.4262647547021
67	C12	R1	7.29462074889163
67	C10	R1	7.25738784269265
67	C3	R1	7.40087943628218
67	C5	R1	6.95419631038687
67	C9	R1	7.32192809488736
67	C24	R1	7.36632221424582
67	C6	R1	7.24792751344359
67	C21	R1	7.19967234483636
67	C1	R1	7.24792751344359
67	C22	R1	7.09803208296053
67	C4	R1	7.15987133677839
67	C13	R1	7.4262647547021
67	C18	R1	7.21916852046216
67	C15	R1	7.13955135239879
67	C11	R1	7.32192809488736
67	C16	R1	7.29462074889163
67	C8	R1	7.4093909361377
67	C7	R1	7.05528243550119
68	C23	R1	7.44294349584873
68	C17	R1	7.18982455888002
68	C12	R1	7.31288295528436
68	C10	R1	7.15987133677839
68	C3	R1	7.4757334309664
68	C14	R1	7.27612440527424
68	C5	R1	7.19967234483636
68	C9	R1	7.27612440527424
68	C24	R1	7.2667865406949
68	C6	R1	7.29462074889163
68	C21	R1	7.54689445988764
68	C19	R1	7.4093909361377
68	C1	R1	7.35755200461808
68	C22	R1	7.20945336562895
68	C4	R1	7.17990909001493
68	C13	R1	7.04439411935845
68	C18	R1	7.28540221886225
68	C15	R1	7.23840473932508
68	C11	R1	7.28540221886225
68	C16	R1	7.27612440527424
68	C8	R1	7.4093909361377
68	C20	R1	7.18982455888002
68	C7	R1	7.21916852046216
69	C23	R1	7.4594316186373
69	C17	R1	7.23840473932508
69	C12	R1	7.66533591718518
69	C10	R1	7.16992500144231
69	C3	R1	7.20945336562895
69	C14	R1	7.20945336562895
69	C5	R1	7.24792751344359
69	C9	R1	7.25738784269265
69	C24	R1	7.37503943134692
69	C6	R1	7.23840473932508
69	C21	R1	7.32192809488736
69	C19	R1	7.467605550083
69	C22	R1	7.22881869049588
69	C4	R1	6.97727992349992
69	C13	R1	7.38370429247405
69	C18	R1	7.10852445677817
69	C15	R1	7.10852445677817
69	C11	R1	7.07681559705083
69	C16	R1	7.35755200461808
69	C8	R1	7.08746284125034
69	C7	R1	7.05528243550119
70	C23	R1	7.4178525148859
70	C17	R1	7.36632221424582
70	C12	R1	7.35755200461808
70	C10	R1	7.10852445677817
70	C3	R1	7.34872815423108
70	C14	R1	7.23840473932508
70	C5	R1	7.22881869049588
70	C9	R1	7.2667865406949
70	C24	R1	7.15987133677839
70	C6	R1	7.19967234483636
70	C21	R1	7.37503943134692
70	C22	R1	6.98868468677217
70	C4	R1	7.08746284125034
70	C13	R1	7.20945336562895
70	C18	R1	6.88264304936184
70	C15	R1	7.08746284125034
70	C11	R1	7.25738784269265
70	C16	R1	7.17990909001493
70	C7	R1	7.33091687811462
71	C23	R1	7.64385618977472
71	C17	R1	7.08746284125034
71	C12	R1	7.14974711950468
71	C10	R1	7.17990909001493
71	C3	R1	7.13955135239879
71	C14	R1	7.17990909001493
71	C5	R1	7.34872815423108
71	C9	R1	7.29462074889163
71	C6	R1	6.94251450533924
71	C21	R1	7.15987133677839
71	C19	R1	7.29462074889163
71	C22	R1	7.13955135239879
71	C4	R1	7.27612440527424
71	C13	R1	7.21916852046216
71	C11	R1	7.28540221886225
71	C16	R1	7.14974711950468
71	C8	R1	7.25738784269265
71	C20	R1	7.55458885167764
71	C7	R1	7.28540221886225
72	C23	R1	7.20945336562895
72	C17	R1	6.96578428466209
72	C12	R1	7.12928301694497
72	C10	R1	7.11894107272351
72	C3	R1	7.53915881110803
72	C14	R1	7.2667865406949
72	C9	R1	7
72	C24	R1	7.56224242422107
72	C6	R1	7.4178525148859
72	C21	R1	7.11894107272351
72	C19	R1	7.4093909361377
72	C1	R1	7.5077946401987
72	C22	R1	7.19967234483636
72	C4	R1	7.14974711950468
72	C13	R1	7.03342300153745
72	C18	R1	6.88264304936184
72	C15	R1	6.91886323727459
72	C11	R1	7.05528243550119
72	C16	R1	7.17990909001493
72	C8	R1	7.18982455888002
72	C20	R1	7.15987133677839
72	C7	R1	7.11894107272351
73	C23	R1	7.2667865406949
73	C17	R1	7.5077946401987
73	C12	R1	7.10852445677817
73	C10	R1	7.22881869049588
73	C3	R1	7.11894107272351
73	C14	R1	7.57742882803575
73	C5	R1	6.97727992349992
73	C9	R1	7.11894107272351
73	C24	R1	7.3037807481771
73	C6	R1	7.25738784269265
73	C21	R1	7.36632221424582
73	C19	R1	7.11894107272351
73	C1	R1	7.36632221424582
73	C22	R1	7.33985000288462
73	C4	R1	7.05528243550119
73	C13	R1	7.33985000288462
73	C18	R1	7.11894107272351
73	C15	R1	7.18982455888002
73	C11	R1	7.13955135239879
73	C16	R1	7.27612440527424
73	C8	R1	7.18982455888002
73	C20	R1	7.40087943628218
74	C17	R1	7.28540221886225
74	C12	R1	7.27612440527424
74	C10	R1	7.33985000288462
74	C14	R1	7.49984588708321
74	C24	R1	7.34872815423108
74	C6	R1	7.36632221424582
74	C1	R1	7.59245703726808
74	C22	R1	6.94251450533924
74	C13	R1	7.33091687811462
74	C18	R1	7.22881869049588
74	C15	R1	6.90689059560852
74	C16	R1	7.03342300153745
74	C20	R1	7.49185309632967
74	C7	R1	7.44294349584873
75	C23	R1	7.21916852046216
75	C17	R1	7.39231742277876
75	C12	R1	7.4594316186373
75	C10	R1	7.32192809488736
75	C3	R1	7.27612440527424
75	C14	R1	7.29462074889163
75	C5	R1	7.38370429247405
75	C9	R1	7.23840473932508
75	C24	R1	7.4178525148859
75	C6	R1	7.4594316186373
75	C21	R1	7.28540221886225
75	C19	R1	7.4594316186373
75	C1	R1	7.45121111183233
75	C22	R1	7.38370429247405
75	C4	R1	7.467605550083
75	C13	R1	7.53138146051631
75	C18	R1	7.05528243550119
75	C15	R1	7.14974711950468
75	C11	R1	7.09803208296053
75	C16	R1	6.93073733756289
75	C8	R1	7.3037807481771
75	C20	R1	7.33091687811462
75	C7	R1	7.23840473932508
76	C23	R1	7.4093909361377
76	C17	R1	7.4262647547021
76	C12	R1	7.10852445677817
76	C10	R1	7.06608919045777
76	C3	R1	7.09803208296053
76	C5	R1	7.45121111183233
76	C9	R1	7.4093909361377
76	C24	R1	7.44294349584873
76	C21	R1	7.18982455888002
76	C19	R1	7.31288295528436
76	C22	R1	7.56224242422107
76	C4	R1	7.04439411935845
76	C13	R1	6.93073733756289
76	C18	R1	7.23840473932508
76	C15	R1	6.96578428466209
76	C11	R1	6.97727992349992
76	C16	R1	7.33985000288462
76	C8	R1	7.04439411935845
76	C20	R1	7.72109918870719
76	C7	R1	7.4262647547021
77	C17	R1	7.08746284125034
77	C12	R1	7.467605550083
77	C10	R1	7.4178525148859
77	C3	R1	7.11894107272351
77	C14	R1	7.28540221886225
77	C5	R1	7.34872815423108
77	C9	R1	7.2667865406949
77	C24	R1	7.18982455888002
77	C6	R1	7.10852445677817
77	C21	R1	7.24792751344359
77	C19	R1	7.36632221424582
77	C1	R1	7.12928301694497
77	C22	R1	7.38370429247405
77	C4	R1	7.29462074889163
77	C13	R1	7.06608919045777
77	C18	R1	7.25738784269265
77	C15	R1	7.09803208296053
77	C11	R1	7.27612440527424
77	C16	R1	7.4178525148859
77	C8	R1	7.2667865406949
77	C7	R1	7.40087943628218
78	C23	R1	7.08746284125034
78	C17	R1	7.12928301694497
78	C12	R1	7.15987133677839
78	C10	R1	7.4262647547021
78	C3	R1	7.4178525148859
78	C14	R1	7.37503943134692
78	C5	R1	7.4093909361377
78	C9	R1	6.91886323727459
78	C24	R1	7.11894107272351
78	C6	R1	7.14974711950468
78	C21	R1	7.2667865406949
78	C19	R1	7.23840473932508
78	C1	R1	7.3037807481771
78	C22	R1	7.32192809488736
78	C4	R1	7.49984588708321
78	C13	R1	7.18982455888002
78	C18	R1	7.09803208296053
78	C15	R1	6.90689059560852
78	C11	R1	7.4262647547021
78	C16	R1	7.10852445677817
78	C8	R1	7.62205181945638
78	C7	R1	7.23840473932508
79	C23	R1	7.31288295528436
79	C17	R1	7.19967234483636
79	C12	R1	7.29462074889163
79	C10	R1	7.28540221886225
79	C3	R1	7.35755200461808
79	C14	R1	7.33985000288462
79	C5	R1	7.40087943628218
79	C24	R1	6.96578428466209
79	C6	R1	7.19967234483636
79	C21	R1	7.35755200461808
79	C19	R1	7.4594316186373
79	C1	R1	7.21916852046216
79	C22	R1	6.98868468677217
79	C4	R1	7.33985000288462
79	C13	R1	7.39231742277876
79	C18	R1	7.29462074889163
79	C11	R1	7.12928301694497
79	C16	R1	7.2667865406949
79	C8	R1	7.08746284125034
79	C20	R1	7.14974711950468
79	C7	R1	7.10852445677817
80	C23	R1	7.24792751344359
80	C17	R1	7.16992500144231
80	C12	R1	7.06608919045777
80	C10	R1	7.02236781302845
80	C3	R1	6.89481776330794
80	C14	R1	7.37503943134692
80	C9	R1	7.05528243550119
80	C24	R1	7.37503943134692
80	C6	R1	7.60733031374961
80	C21	R1	7.39231742277876
80	C19	R1	7.43462822763672
80	C1	R1	7.23840473932508
80	C4	R1	7.19967234483636
80	C13	R1	7.28540221886225
80	C18	R1	7.34872815423108
80	C15	R1	7.17990909001493
80	C11	R1	7.43462822763672
80	C16	R1	7.24792751344359
80	C8	R1	7.2667865406949
80	C20	R1	7.05528243550119
80	C7	R1	7.19967234483636
81	C17	R1	7.22881869049588
81	C12	R1	7.34872815423108
81	C10	R1	7.54689445988764
81	C3	R1	7.29462074889163
81	C14	R1	7.19967234483636
81	C5	R1	7.21916852046216
81	C9	R1	7.29462074889163
81	C24	R1	7.18982455888002
81	C6	R1	7.49984588708321
81	C19	R1	6.97727992349992
81	C1	R1	7.22881869049588
81	C22	R1	7.22881869049588
81	C13	R1	7.21916852046216
81	C18	R1	7.11894107272351
81	C15	R1	7.2667865406949
81	C11	R1	7.04439411935845
81	C8	R1	7.33985000288462
81	C20	R1	7.06608919045777
81	C7	R1	6.8703647195834
82	C23	R1	7.33985000288462
82	C17	R1	7.27612440527424
82	C12	R1	7.57742882803575
82	C10	R1	7.05528243550119
82	C3	R1	7.34872815423108
82	C14	R1	7.23840473932508
82	C9	R1	7.33091687811462
82	C6	R1	7.33091687811462
82	C21	R1	7.18982455888002
82	C1	R1	7.24792751344359
82	C22	R1	7.33985000288462
82	C4	R1	7.38370429247405
82	C13	R1	7.34872815423108
82	C18	R1	7.24792751344359
82	C15	R1	7.24792751344359
82	C11	R1	7.34872815423108
82	C16	R1	7.08746284125034
82	C8	R1	7.15987133677839
82	C7	R1	7.13955135239879
83	C23	R1	7.4262647547021
83	C17	R1	7.23840473932508
83	C12	R1	7.4262647547021
83	C10	R1	6.8703647195834
83	C3	R1	7.3037807481771
83	C14	R1	7.32192809488736
83	C5	R1	7.44294349584873
83	C9	R1	7.15987133677839
83	C24	R1	7.09803208296053
83	C6	R1	7.4757334309664
83	C21	R1	7.3037807481771
83	C19	R1	7.18982455888002
83	C1	R1	7.49185309632967
83	C4	R1	7.24792751344359
83	C13	R1	7.28540221886225
83	C18	R1	7.03342300153745
83	C15	R1	7.01122725542325
83	C11	R1	7.21916852046216
83	C16	R1	7.37503943134692
83	C8	R1	7.51569983828404
83	C20	R1	7.35755200461808
83	C7	R1	7.16992500144231
84	C23	R1	7.48381577726426
84	C17	R1	6.89481776330794
84	C12	R1	7.10852445677817
84	C10	R1	6.88264304936184
84	C3	R1	7.20945336562895
84	C14	R1	7.36632221424582
84	C5	R1	7.2667865406949
84	C9	R1	6.89481776330794
84	C24	R1	7.3037807481771
84	C6	R1	7.04439411935845
84	C21	R1	7.18982455888002
84	C19	R1	7.29462074889163
84	C1	R1	7.3037807481771
84	C22	R1	7.4262647547021
84	C4	R1	7.28540221886225
84	C13	R1	7.23840473932508
84	C18	R1	7.33091687811462
84	C15	R1	7.43462822763672
84	C11	R1	7.33985000288462
84	C16	R1	7.24792751344359
84	C8	R1	7.12928301694497
84	C20	R1	7.27612440527424
84	C7	R1	7.16992500144231
85	C23	R1	7.3037807481771
85	C17	R1	7.36632221424582
85	C12	R1	6.97727992349992
85	C3	R1	7.53138146051631
85	C14	R1	7.16992500144231
85	C5	R1	7.36632221424582
85	C9	R1	7.38370429247405
85	C24	R1	7.45121111183233
85	C6	R1	7.2667865406949
85	C21	R1	7.4594316186373
85	C19	R1	7.35755200461808
85	C1	R1	7.25738784269265
85	C22	R1	7.28540221886225
85	C4	R1	7.28540221886225
85	C18	R1	7.07681559705083
85	C15	R1	7.19967234483636
85	C11	R1	7.31288295528436
85	C16	R1	7.08746284125034
85	C8	R1	7.49984588708321
85	C20	R1	7.16992500144231
86	C23	R1	7.04439411935845
86	C17	R1	7.4093909361377
86	C10	R1	7.38370429247405
86	C3	R1	7.16992500144231
86	C9	R1	7.2667865406949
86	C24	R1	7.37503943134692
86	C6	R1	7.21916852046216
86	C21	R1	7.4594316186373
86	C19	R1	7.07681559705083
86	C1	R1	7.21916852046216
86	C22	R1	7.19967234483636
86	C4	R1	7.44294349584873
86	C13	R1	7.29462074889163
86	C18	R1	7.02236781302845
86	C15	R1	7.06608919045777
86	C11	R1	7.33985000288462
86	C16	R1	7.12928301694497
86	C8	R1	7.29462074889163
86	C20	R1	7.07681559705083
86	C7	R1	7.2667865406949
87	C23	R1	7.31288295528436
87	C17	R1	7.03342300153745
87	C12	R1	6.83289001416474
87	C10	R1	7.01122725542325
87	C5	R1	7.34872815423108
87	C9	R1	7.19967234483636
87	C24	R1	7.05528243550119
87	C6	R1	7.35755200461808
87	C21	R1	7.35755200461808
87	C19	R1	7.33091687811462
87	C1	R1	7.32192809488736
87	C4	R1	7.13955135239879
87	C13	R1	7.4178525148859
87	C18	R1	7.32192809488736
87	C15	R1	7.17990909001493
87	C11	R1	7.18982455888002
87	C16	R1	7.21916852046216
87	C8	R1	7.16992500144231
87	C20	R1	7.24792751344359
87	C7	R1	7.25738784269265
88	C23	R1	7.67948009950545
88	C17	R1	7.24792751344359
88	C12	R1	7.52356195605701
88	C10	R1	7.3037807481771
88	C3	R1	7.22881869049588
88	C14	R1	7.06608919045777
88	C5	R1	7.39231742277876
88	C9	R1	7.05528243550119
88	C24	R1	7.33091687811462
88	C6	R1	7.4262647547021
88	C21	R1	7.56985560833095
88	C19	R1	7.53138146051631
88	C1	R1	7.33091687811462
88	C22	R1	7.16992500144231
88	C4	R1	7.15987133677839
88	C18	R1	6.93073733756289
88	C15	R1	7.25738784269265
88	C11	R1	6.98868468677217
88	C16	R1	7.28540221886225
88	C8	R1	7.2667865406949
88	C20	R1	7.44294349584873
88	C7	R1	7.33985000288462
89	C23	R1	7.34872815423108
89	C17	R1	7.24792751344359
89	C12	R1	7.33985000288462
89	C10	R1	7.51569983828404
89	C3	R1	7.22881869049588
89	C14	R1	7.35755200461808
89	C5	R1	7.36632221424582
89	C9	R1	7.45121111183233
89	C6	R1	7.02236781302845
89	C21	R1	7.53915881110803
89	C19	R1	7.49185309632967
89	C1	R1	7.04439411935845
89	C22	R1	7.4093909361377
89	C4	R1	7.60733031374961
89	C13	R1	7.07681559705083
89	C18	R1	7.27612440527424
89	C15	R1	7.24792751344359
89	C11	R1	7.4093909361377
89	C16	R1	7.05528243550119
89	C8	R1	7.31288295528436
90	C23	R1	7.3037807481771
90	C17	R1	7.51569983828404
90	C12	R1	7.43462822763672
90	C10	R1	7.23840473932508
90	C3	R1	7.4093909361377
90	C5	R1	7.20945336562895
90	C9	R1	7.01122725542325
90	C24	R1	7.467605550083
90	C6	R1	7.29462074889163
90	C21	R1	7.24792751344359
90	C19	R1	7.12928301694497
90	C1	R1	7.51569983828404
90	C22	R1	7.15987133677839
90	C13	R1	7.28540221886225
90	C15	R1	7.27612440527424
90	C11	R1	7.21916852046216
90	C16	R1	7.23840473932508
90	C20	R1	7.21916852046216
90	C7	R1	7.56985560833095
91	C23	R1	7.19967234483636
91	C17	R1	7.21916852046216
91	C12	R1	7.4093909361377
91	C10	R1	7.44294349584873
91	C14	R1	7.57742882803575
91	C5	R1	7.35755200461808
91	C9	R1	7.03342300153745
91	C6	R1	7.4757334309664
91	C21	R1	7.4093909361377
91	C1	R1	7.67948009950545
91	C22	R1	7.17990909001493
91	C4	R1	7.11894107272351
91	C13	R1	7.25738784269265
91	C18	R1	7.22881869049588
91	C15	R1	6.88264304936184
91	C11	R1	7.22881869049588
91	C20	R1	7.40087943628218
91	C7	R1	7.09803208296053
92	C23	R1	7.35755200461808
92	C17	R1	7.12928301694497
92	C12	R1	7.37503943134692
92	C10	R1	7.49185309632967
92	C3	R1	7.33985000288462
92	C5	R1	7.06608919045777
92	C9	R1	6.85798099512757
92	C24	R1	6.93073733756289
92	C21	R1	6.8703647195834
92	C19	R1	7.28540221886225
92	C1	R1	7.53915881110803
92	C22	R1	6.98868468677217
92	C13	R1	7.19967234483636
92	C18	R1	7.16992500144231
92	C15	R1	7.19967234483636
92	C11	R1	7.14974711950468
92	C8	R1	7.08746284125034
92	C20	R1	7.29462074889163
92	C7	R1	7.03342300153745
93	C23	R1	7.15987133677839
93	C17	R1	7.55458885167764
93	C12	R1	7.4594316186373
93	C10	R1	7.23840473932508
93	C3	R1	7.09803208296053
93	C14	R1	7.13955135239879
93	C5	R1	7.36632221424582
93	C9	R1	7.43462822763672
93	C24	R1	7.45121111183233
93	C21	R1	7.32192809488736
93	C1	R1	7.08746284125034
93	C22	R1	7.33091687811462
93	C4	R1	7.20945336562895
93	C13	R1	7.51569983828404
93	C18	R1	7.31288295528436
93	C15	R1	6.98868468677217
93	C11	R1	7.02236781302845
93	C16	R1	7.17990909001493
93	C8	R1	7.23840473932508
93	C20	R1	7.28540221886225
93	C7	R1	7.13955135239879
94	C12	R1	7.12928301694497
94	C10	R1	7.11894107272351
94	C3	R1	7.20945336562895
94	C14	R1	7.15987133677839
94	C5	R1	7.59245703726808
94	C9	R1	7.28540221886225
94	C24	R1	7.28540221886225
94	C6	R1	7.4093909361377
94	C19	R1	7.16992500144231
94	C1	R1	7.4757334309664
94	C4	R1	7.21916852046216
94	C13	R1	7.36632221424582
94	C18	R1	7
94	C15	R1	7.35755200461808
94	C11	R1	6.93073733756289
94	C16	R1	7.35755200461808
94	C8	R1	7.04439411935845
94	C20	R1	7.25738784269265
94	C7	R1	7.54689445988764
95	C23	R1	7.33091687811462
95	C17	R1	7.2667865406949
95	C12	R1	7.4093909361377
95	C10	R1	7.39231742277876
95	C3	R1	7.07681559705083
95	C14	R1	7.66533591718518
95	C5	R1	7.31288295528436
95	C9	R1	7.4262647547021
95	C24	R1	7.37503943134692
95	C21	R1	7.2667865406949
95	C19	R1	6.93073733756289
95	C1	R1	7.29462074889163
95	C22	R1	7.29462074889163
95	C4	R1	7.24792751344359
95	C13	R1	7.4594316186373
95	C18	R1	7.3037807481771
95	C15	R1	7.09803208296053
95	C11	R1	7.35755200461808
95	C16	R1	7.40087943628218
95	C8	R1	7.32192809488736
95	C20	R1	7.18982455888002
95	C7	R1	6.96578428466209
96	C23	R1	7.45121111183233
96	C17	R1	7.32192809488736
96	C12	R1	7.31288295528436
96	C10	R1	7.55458885167764
96	C14	R1	7.13955135239879
96	C5	R1	7.11894107272351
96	C24	R1	7.5077946401987
96	C6	R1	7.09803208296053
96	C21	R1	7.08746284125034
96	C19	R1	7.59245703726808
96	C1	R1	7.18982455888002
96	C22	R1	7.4093909361377
96	C13	R1	7.25738784269265
96	C18	R1	7.3037807481771
96	C15	R1	7.27612440527424
96	C16	R1	7.15987133677839
96	C8	R1	7.35755200461808
96	C20	R1	6.93073733756289
96	C7	R1	7.2667865406949
97	C23	R1	7.38370429247405
97	C17	R1	7.08746284125034
97	C10	R1	7.21916852046216
97	C3	R1	7.27612440527424
97	C14	R1	7.09803208296053
97	C5	R1	7.27612440527424
97	C9	R1	7.39231742277876
97	C24	R1	7.69348695749933
97	C6	R1	7.43462822763672
97	C19	R1	7.21916852046216
97	C1	R1	6.93073733756289
97	C22	R1	7.54689445988764
97	C4	R1	7.39231742277876
97	C13	R1	7.21916852046216
[truncated: 14,524 more rows]
