# Supplementary material for: Stochastic modelling of single-cell gene expression adaptation reveals non-genomic contribution to evolution of tumor subclones
Source: bioRxiv. 2024 Apr 20:2024.04.17.588869. Preprint. [Version 1] doi: 10.1101/2024.04.17.588869 (PMC11071284; doi:10.1101/2024.04.17.588869)
Supplement: Supplement 2 [file media-2.zip › Supplementary Files/Simulated Data/Adaptive_Simulation/tr_1.06_sq_1.5_r_150_a_1.csv]

gene	species	replicate	exprval
1	C23	R1	7.32192809488736
1	C17	R1	7.4093909361377
1	C12	R1	7.37503943134692
1	C10	R1	7.34872815423108
1	C3	R1	7.18982455888002
1	C14	R1	7.18982455888002
1	C9	R1	7.33091687811462
1	C24	R1	7.09803208296053
1	C21	R1	7.58496250072116
1	C19	R1	7.28540221886225
1	C1	R1	7.27612440527424
1	C22	R1	6.88264304936184
1	C4	R1	7.19967234483636
1	C13	R1	7.21916852046216
1	C18	R1	7.4594316186373
1	C15	R1	7.25738784269265
1	C11	R1	7.02236781302845
1	C16	R1	7.28540221886225
1	C8	R1	7.27612440527424
1	C20	R1	7.2667865406949
1	C7	R1	7.43462822763672
2	C23	R1	7.29462074889163
2	C12	R1	7.22881869049588
2	C10	R1	7.22881869049588
2	C3	R1	7.39231742277876
2	C14	R1	7.4178525148859
2	C5	R1	7.45121111183233
2	C9	R1	7.18982455888002
2	C24	R1	7.18982455888002
2	C6	R1	7.17990909001493
2	C21	R1	7.467605550083
2	C19	R1	7.2667865406949
2	C1	R1	7.07681559705083
2	C22	R1	7.45121111183233
2	C4	R1	7.49185309632967
2	C13	R1	7.24792751344359
2	C15	R1	7.29462074889163
2	C11	R1	6.98868468677217
2	C16	R1	7.39231742277876
2	C8	R1	7.29462074889163
2	C20	R1	7.28540221886225
2	C7	R1	7.25738784269265
3	C23	R1	7.16992500144231
3	C12	R1	7.19967234483636
3	C10	R1	7.31288295528436
3	C3	R1	6.98868468677217
3	C14	R1	7.3037807481771
3	C5	R1	7.28540221886225
3	C24	R1	7.15987133677839
3	C6	R1	7.16992500144231
3	C21	R1	7.22881869049588
3	C19	R1	7.45121111183233
3	C1	R1	7.18982455888002
3	C22	R1	7.74146698640115
3	C4	R1	7.45121111183233
3	C13	R1	7.35755200461808
3	C18	R1	7.12928301694497
3	C11	R1	7.13955135239879
3	C8	R1	7.51569983828404
3	C20	R1	6.97727992349992
3	C7	R1	7.4757334309664
4	C23	R1	7.02236781302845
4	C17	R1	7.13955135239879
4	C12	R1	7.38370429247405
4	C10	R1	7.21916852046216
4	C3	R1	7.17990909001493
4	C14	R1	7.20945336562895
4	C5	R1	7.31288295528436
4	C9	R1	7.05528243550119
4	C24	R1	7.33985000288462
4	C6	R1	7.33985000288462
4	C19	R1	7
4	C1	R1	7.24792751344359
4	C22	R1	7.08746284125034
4	C4	R1	7.02236781302845
4	C13	R1	7.20945336562895
4	C18	R1	7.44294349584873
4	C15	R1	7.14974711950468
4	C11	R1	7.27612440527424
4	C8	R1	7.23840473932508
4	C20	R1	7.4757334309664
4	C7	R1	7.28540221886225
5	C23	R1	7.33985000288462
5	C17	R1	7.64385618977472
5	C12	R1	7.04439411935845
5	C3	R1	7.20945336562895
5	C14	R1	7.23840473932508
5	C5	R1	7.36632221424582
5	C9	R1	7.3037807481771
5	C6	R1	7.33985000288462
5	C21	R1	7.53915881110803
5	C19	R1	7.13955135239879
5	C1	R1	7.33985000288462
5	C22	R1	7.07681559705083
5	C4	R1	6.97727992349992
5	C13	R1	7.35755200461808
5	C18	R1	7.13955135239879
5	C15	R1	6.97727992349992
5	C11	R1	7.33985000288462
5	C16	R1	7.05528243550119
5	C8	R1	7.13955135239879
5	C20	R1	7.35755200461808
6	C23	R1	7.33091687811462
6	C12	R1	7.10852445677817
6	C10	R1	7.02236781302845
6	C3	R1	7.18982455888002
6	C14	R1	7.19967234483636
6	C5	R1	7.25738784269265
6	C9	R1	7.23840473932508
6	C24	R1	7.2667865406949
6	C6	R1	6.88264304936184
6	C21	R1	7.20945336562895
6	C19	R1	7.08746284125034
6	C1	R1	6.88264304936184
6	C22	R1	7.19967234483636
6	C4	R1	7.12928301694497
6	C13	R1	7.21916852046216
6	C18	R1	6.91886323727459
6	C15	R1	7.24792751344359
6	C11	R1	6.78135971352466
6	C16	R1	7.18982455888002
6	C8	R1	7.49984588708321
6	C20	R1	7.67948009950545
6	C7	R1	7.33091687811462
7	C23	R1	7.2667865406949
7	C17	R1	7.02236781302845
7	C12	R1	7.4178525148859
7	C10	R1	7
7	C3	R1	7.32192809488736
7	C14	R1	7.03342300153745
7	C5	R1	7.35755200461808
7	C24	R1	7.37503943134692
7	C6	R1	7.25738784269265
7	C21	R1	7.17990909001493
7	C19	R1	7.03342300153745
7	C1	R1	7.33091687811462
7	C22	R1	7.44294349584873
7	C4	R1	7.28540221886225
7	C13	R1	7.19967234483636
7	C18	R1	7.10852445677817
7	C11	R1	7.02236781302845
7	C8	R1	7.467605550083
7	C20	R1	7.15987133677839
7	C7	R1	7.01122725542325
8	C23	R1	7.51569983828404
8	C17	R1	7.18982455888002
8	C12	R1	7.32192809488736
8	C3	R1	7.27612440527424
8	C14	R1	7.23840473932508
8	C5	R1	7.32192809488736
8	C9	R1	7.11894107272351
8	C6	R1	7.19967234483636
8	C21	R1	7.43462822763672
8	C22	R1	7.17990909001493
8	C4	R1	7.05528243550119
8	C13	R1	7.31288295528436
8	C18	R1	7.4093909361377
8	C15	R1	7.15987133677839
8	C11	R1	7.07681559705083
8	C16	R1	7.13955135239879
8	C8	R1	7.32192809488736
8	C20	R1	7.15987133677839
8	C7	R1	7.36632221424582
9	C23	R1	7.4093909361377
9	C10	R1	7.33985000288462
9	C3	R1	7.44294349584873
9	C14	R1	7.20945336562895
9	C5	R1	7.3037807481771
9	C9	R1	7.23840473932508
9	C6	R1	7.18982455888002
9	C21	R1	7.45121111183233
9	C19	R1	7.49984588708321
9	C1	R1	7.29462074889163
9	C22	R1	7.05528243550119
9	C4	R1	7.19967234483636
9	C13	R1	7.40087943628218
9	C18	R1	7.03342300153745
9	C15	R1	7.38370429247405
9	C11	R1	7.18982455888002
9	C8	R1	7.33091687811462
9	C20	R1	7.68650052718322
9	C7	R1	7.40087943628218
10	C23	R1	7.24792751344359
10	C17	R1	7.51569983828404
10	C12	R1	6.97727992349992
10	C10	R1	7.56224242422107
10	C3	R1	7.3037807481771
10	C14	R1	7.4594316186373
10	C5	R1	7.21916852046216
10	C9	R1	7.43462822763672
10	C24	R1	7.16992500144231
10	C6	R1	7.2667865406949
10	C21	R1	7.4093909361377
10	C19	R1	7.36632221424582
10	C1	R1	6.94251450533924
10	C4	R1	7.31288295528436
10	C13	R1	7.2667865406949
10	C18	R1	7.21916852046216
10	C15	R1	7
10	C8	R1	7.06608919045777
10	C20	R1	7.48381577726426
11	C23	R1	7.36632221424582
11	C12	R1	7.34872815423108
11	C10	R1	7.21916852046216
11	C3	R1	7.10852445677817
11	C14	R1	7.28540221886225
11	C5	R1	7.467605550083
11	C9	R1	7.25738784269265
11	C6	R1	7.32192809488736
11	C21	R1	7.15987133677839
11	C19	R1	7.4178525148859
11	C1	R1	7.4594316186373
11	C22	R1	7.21916852046216
11	C4	R1	7.40087943628218
11	C13	R1	7.27612440527424
11	C18	R1	7.3037807481771
11	C15	R1	7.11894107272351
11	C16	R1	7.39231742277876
11	C8	R1	7
11	C20	R1	7.51569983828404
11	C7	R1	7.467605550083
12	C23	R1	7.22881869049588
12	C17	R1	7.35755200461808
12	C12	R1	7.32192809488736
12	C10	R1	7.19967234483636
12	C14	R1	7.24792751344359
12	C5	R1	7.29462074889163
12	C9	R1	7.3037807481771
12	C24	R1	7.34872815423108
12	C6	R1	7.45121111183233
12	C21	R1	7.20945336562895
12	C19	R1	7.62205181945638
12	C1	R1	7.33985000288462
12	C22	R1	7.25738784269265
12	C13	R1	7.07681559705083
12	C18	R1	7.56224242422107
12	C15	R1	7.01122725542325
12	C11	R1	7.15987133677839
12	C16	R1	7.62935662007961
12	C8	R1	7.43462822763672
12	C20	R1	7.01122725542325
12	C7	R1	7.22881869049588
13	C23	R1	7.14974711950468
13	C17	R1	7.21916852046216
13	C12	R1	7.34872815423108
13	C3	R1	7.24792751344359
13	C14	R1	7.23840473932508
13	C5	R1	7.05528243550119
13	C9	R1	7.21916852046216
13	C24	R1	7.40087943628218
13	C6	R1	7.45121111183233
13	C21	R1	6.96578428466209
13	C19	R1	7.06608919045777
13	C1	R1	7.4757334309664
13	C22	R1	7.2667865406949
13	C4	R1	7.33985000288462
13	C13	R1	7.04439411935845
13	C18	R1	7.15987133677839
13	C15	R1	7.4594316186373
13	C11	R1	7
13	C16	R1	7.15987133677839
13	C8	R1	7.18982455888002
13	C20	R1	7.43462822763672
13	C7	R1	7.33091687811462
14	C23	R1	7.4262647547021
14	C17	R1	7.31288295528436
14	C12	R1	7.38370429247405
14	C10	R1	7.3037807481771
14	C3	R1	7.3037807481771
14	C14	R1	7.22881869049588
14	C9	R1	7.10852445677817
14	C24	R1	6.95419631038687
14	C21	R1	7.16992500144231
14	C19	R1	7.10852445677817
14	C1	R1	7.29462074889163
14	C22	R1	7.20945336562895
14	C4	R1	7.34872815423108
14	C13	R1	7.03342300153745
14	C18	R1	7.04439411935845
14	C15	R1	7.467605550083
14	C11	R1	7.24792751344359
14	C16	R1	7.19967234483636
14	C20	R1	7.09803208296053
14	C7	R1	7.33985000288462
15	C23	R1	7.19967234483636
15	C17	R1	7.28540221886225
15	C12	R1	7.27612440527424
15	C10	R1	7.35755200461808
15	C3	R1	7.49185309632967
15	C14	R1	7.34872815423108
15	C5	R1	7.17990909001493
15	C9	R1	7.31288295528436
15	C24	R1	7.33985000288462
15	C6	R1	7.18982455888002
15	C21	R1	7.53138146051631
15	C1	R1	7.14974711950468
15	C22	R1	7.11894107272351
15	C4	R1	7.4262647547021
15	C13	R1	7.36632221424582
15	C18	R1	7.15987133677839
15	C15	R1	7.17990909001493
15	C11	R1	7.19967234483636
15	C16	R1	7.24792751344359
15	C8	R1	7.10852445677817
15	C20	R1	7.3037807481771
15	C7	R1	7.10852445677817
16	C23	R1	7.54689445988764
16	C17	R1	7.27612440527424
16	C12	R1	7.10852445677817
16	C10	R1	7.35755200461808
16	C3	R1	7.44294349584873
16	C5	R1	7.37503943134692
16	C9	R1	7.22881869049588
16	C24	R1	6.95419631038687
16	C6	R1	7.5077946401987
16	C21	R1	7.08746284125034
16	C19	R1	7.11894107272351
16	C1	R1	7.29462074889163
16	C22	R1	7.25738784269265
16	C4	R1	6.74146698640115
16	C18	R1	6.97727992349992
16	C15	R1	7.18982455888002
16	C16	R1	7.15987133677839
16	C8	R1	7.38370429247405
16	C20	R1	7.4262647547021
16	C7	R1	7.12928301694497
17	C23	R1	7.4178525148859
17	C17	R1	7.20945336562895
17	C12	R1	7.43462822763672
17	C10	R1	7.23840473932508
17	C3	R1	7.11894107272351
17	C14	R1	7.34872815423108
17	C5	R1	7.4178525148859
17	C9	R1	7.21916852046216
17	C24	R1	7.74146698640115
17	C6	R1	7.4262647547021
17	C21	R1	7.43462822763672
17	C19	R1	7.09803208296053
17	C1	R1	7.17990909001493
17	C22	R1	7.40087943628218
17	C4	R1	7.4594316186373
17	C13	R1	7.21916852046216
17	C18	R1	7.25738784269265
17	C15	R1	7.01122725542325
17	C11	R1	7.27612440527424
17	C16	R1	7.34872815423108
17	C8	R1	6.90689059560852
17	C20	R1	7.11894107272351
17	C7	R1	6.82017896241519
18	C23	R1	7.4594316186373
18	C17	R1	7.3037807481771
18	C12	R1	7.36632221424582
18	C10	R1	7.5077946401987
18	C14	R1	7.25738784269265
18	C5	R1	7.38370429247405
18	C9	R1	6.83289001416474
18	C24	R1	7.34872815423108
18	C6	R1	6.88264304936184
18	C21	R1	7.25738784269265
18	C19	R1	7.35755200461808
18	C1	R1	7.3037807481771
18	C22	R1	7.13955135239879
18	C4	R1	7.16992500144231
18	C13	R1	7.33985000288462
18	C18	R1	7.07681559705083
18	C15	R1	7.20945336562895
18	C11	R1	7.13955135239879
18	C16	R1	7.38370429247405
18	C8	R1	7.2667865406949
18	C20	R1	7.28540221886225
18	C7	R1	7.45121111183233
19	C23	R1	7.20945336562895
19	C17	R1	7.31288295528436
19	C12	R1	7.24792751344359
19	C10	R1	7.24792751344359
19	C3	R1	7.11894107272351
19	C14	R1	7.14974711950468
19	C5	R1	7.39231742277876
19	C9	R1	7.27612440527424
19	C24	R1	7.24792751344359
19	C6	R1	7.53138146051631
19	C21	R1	7.18982455888002
19	C19	R1	7.04439411935845
19	C1	R1	7.32192809488736
19	C22	R1	7.14974711950468
19	C4	R1	7.33091687811462
19	C13	R1	7.34872815423108
19	C18	R1	6.95419631038687
19	C15	R1	7.22881869049588
19	C11	R1	6.94251450533924
19	C16	R1	7.13955135239879
19	C8	R1	7.22881869049588
19	C20	R1	7.22881869049588
19	C7	R1	7.31288295528436
20	C10	R1	7.17990909001493
20	C14	R1	7.56985560833095
20	C5	R1	7.38370429247405
20	C9	R1	7.38370429247405
20	C24	R1	7.43462822763672
20	C6	R1	7.32192809488736
20	C21	R1	7.25738784269265
20	C19	R1	7.25738784269265
20	C1	R1	7.3037807481771
20	C22	R1	7.21916852046216
20	C4	R1	7.3037807481771
20	C13	R1	7.36632221424582
20	C18	R1	7
20	C15	R1	6.89481776330794
20	C11	R1	7.01122725542325
20	C16	R1	7.06608919045777
20	C8	R1	7.12928301694497
20	C20	R1	7.28540221886225
21	C23	R1	7.36632221424582
21	C12	R1	7.03342300153745
21	C10	R1	7.4093909361377
21	C5	R1	7.4178525148859
21	C9	R1	7.36632221424582
21	C24	R1	7.4178525148859
21	C6	R1	7.3037807481771
21	C21	R1	7.2667865406949
21	C19	R1	7.21916852046216
21	C1	R1	7.36632221424582
21	C22	R1	7.02236781302845
21	C13	R1	7.36632221424582
21	C18	R1	7.13955135239879
21	C15	R1	7.03342300153745
21	C11	R1	7.3037807481771
21	C8	R1	7.40087943628218
21	C20	R1	7.20945336562895
21	C7	R1	7.45121111183233
22	C23	R1	7.31288295528436
22	C12	R1	7.22881869049588
22	C14	R1	7.38370429247405
22	C5	R1	7.28540221886225
22	C9	R1	7.39231742277876
22	C6	R1	7.25738784269265
22	C19	R1	7.25738784269265
22	C1	R1	7.17990909001493
22	C22	R1	7.15987133677839
22	C13	R1	7.16992500144231
22	C18	R1	7.08746284125034
22	C15	R1	7.39231742277876
22	C11	R1	6.74146698640115
22	C16	R1	7.2667865406949
22	C8	R1	7.43462822763672
22	C7	R1	7.4757334309664
23	C23	R1	7.21916852046216
23	C17	R1	7.36632221424582
23	C12	R1	7.21916852046216
23	C10	R1	7.15987133677839
23	C3	R1	7.39231742277876
23	C14	R1	7.48381577726426
23	C5	R1	7.49185309632967
23	C9	R1	7.18982455888002
23	C24	R1	7.28540221886225
23	C6	R1	7.40087943628218
23	C21	R1	7.15987133677839
23	C19	R1	7.09803208296053
23	C1	R1	7.20945336562895
23	C22	R1	7.3037807481771
23	C13	R1	7.24792751344359
23	C18	R1	6.88264304936184
23	C15	R1	7.21916852046216
23	C11	R1	7.13955135239879
23	C16	R1	7.48381577726426
23	C8	R1	7.43462822763672
23	C20	R1	7.08746284125034
23	C7	R1	7.39231742277876
24	C23	R1	7.31288295528436
24	C17	R1	7.37503943134692
24	C12	R1	7.27612440527424
24	C10	R1	7.35755200461808
24	C3	R1	7.34872815423108
24	C14	R1	7.38370429247405
24	C5	R1	7.24792751344359
24	C9	R1	7.32192809488736
24	C24	R1	7.29462074889163
24	C6	R1	7.15987133677839
24	C21	R1	7.4178525148859
24	C19	R1	7.53138146051631
24	C22	R1	7.06608919045777
24	C4	R1	7.32192809488736
24	C13	R1	7.10852445677817
24	C18	R1	7.27612440527424
24	C15	R1	7.02236781302845
24	C11	R1	7.22881869049588
24	C16	R1	7.13955135239879
24	C8	R1	7.2667865406949
24	C20	R1	7.33091687811462
24	C7	R1	7.21916852046216
25	C23	R1	7.36632221424582
25	C17	R1	7.17990909001493
25	C12	R1	7.38370429247405
25	C3	R1	6.93073733756289
25	C5	R1	7.27612440527424
25	C9	R1	7.4093909361377
25	C24	R1	7.31288295528436
25	C21	R1	7.55458885167764
25	C19	R1	7.19967234483636
25	C1	R1	7.36632221424582
25	C22	R1	7.36632221424582
25	C4	R1	7.53915881110803
25	C18	R1	7.14974711950468
25	C15	R1	7.20945336562895
25	C11	R1	7.17990909001493
25	C16	R1	6.8703647195834
25	C8	R1	7.24792751344359
25	C20	R1	7.48381577726426
25	C7	R1	7.49984588708321
26	C23	R1	7.23840473932508
26	C17	R1	7.53915881110803
26	C12	R1	7.13955135239879
26	C10	R1	6.71424551766612
26	C3	R1	7.32192809488736
26	C14	R1	7.34872815423108
26	C5	R1	7.13955135239879
26	C9	R1	7.51569983828404
26	C24	R1	7.467605550083
26	C6	R1	7.25738784269265
26	C21	R1	7.38370429247405
26	C22	R1	7.4757334309664
26	C4	R1	7.15987133677839
26	C13	R1	7.27612440527424
26	C18	R1	7.07681559705083
26	C15	R1	7.39231742277876
26	C16	R1	7.15987133677839
26	C8	R1	7.25738784269265
26	C20	R1	7.33091687811462
26	C7	R1	7.24792751344359
27	C23	R1	7.04439411935845
27	C17	R1	7.02236781302845
27	C12	R1	7.4757334309664
27	C10	R1	7.3037807481771
27	C3	R1	7.2667865406949
27	C9	R1	7.03342300153745
27	C24	R1	7.29462074889163
27	C6	R1	6.88264304936184
27	C21	R1	7.4178525148859
27	C1	R1	7.19967234483636
27	C22	R1	7.54689445988764
27	C13	R1	7.43462822763672
27	C18	R1	7.21916852046216
27	C15	R1	7.13955135239879
27	C11	R1	7.10852445677817
27	C16	R1	7.467605550083
27	C8	R1	7.29462074889163
27	C20	R1	7.22881869049588
28	C23	R1	7.44294349584873
28	C17	R1	6.88264304936184
28	C12	R1	7.53915881110803
28	C10	R1	7.65821148275179
28	C3	R1	7.20945336562895
28	C14	R1	7.43462822763672
28	C5	R1	7.02236781302845
28	C9	R1	6.88264304936184
28	C24	R1	7.64385618977472
28	C6	R1	7.5077946401987
28	C21	R1	7.45121111183233
28	C19	R1	7.21916852046216
28	C1	R1	7.20945336562895
28	C4	R1	7.4594316186373
28	C13	R1	7.14974711950468
28	C18	R1	6.94251450533924
28	C15	R1	7.27612440527424
28	C16	R1	7.27612440527424
28	C8	R1	7.28540221886225
28	C20	R1	7.02236781302845
28	C7	R1	7.23840473932508
29	C23	R1	7.18982455888002
29	C17	R1	7.33985000288462
29	C12	R1	7.07681559705083
29	C10	R1	7.20945336562895
29	C3	R1	7.23840473932508
29	C14	R1	7.24792751344359
29	C5	R1	7.43462822763672
29	C24	R1	7.22881869049588
29	C6	R1	7.20945336562895
29	C21	R1	7.17990909001493
29	C19	R1	7.49984588708321
29	C1	R1	7.45121111183233
29	C22	R1	7.467605550083
29	C4	R1	6.95419631038687
29	C13	R1	7.37503943134692
29	C15	R1	7.20945336562895
29	C8	R1	7.38370429247405
29	C20	R1	6.91886323727459
29	C7	R1	7.54689445988764
30	C23	R1	7.38370429247405
30	C17	R1	7.28540221886225
30	C12	R1	7.48381577726426
30	C10	R1	7.13955135239879
30	C3	R1	7.67948009950545
30	C5	R1	7.13955135239879
30	C9	R1	7.38370429247405
30	C24	R1	7.45121111183233
30	C6	R1	7.19967234483636
30	C21	R1	7.4262647547021
30	C19	R1	7.22881869049588
30	C1	R1	7.44294349584873
30	C22	R1	7.11894107272351
30	C4	R1	7.40087943628218
30	C13	R1	7
30	C16	R1	7.21916852046216
30	C8	R1	7.16992500144231
30	C20	R1	7.11894107272351
30	C7	R1	7.24792751344359
31	C23	R1	7.56224242422107
31	C17	R1	7.31288295528436
31	C12	R1	7.14974711950468
31	C10	R1	7.25738784269265
31	C3	R1	7.16992500144231
31	C14	R1	7.22881869049588
31	C5	R1	7.05528243550119
31	C9	R1	7.17990909001493
31	C24	R1	7.19967234483636
31	C6	R1	7.11894107272351
31	C21	R1	7.45121111183233
31	C19	R1	7.17990909001493
31	C22	R1	7.33091687811462
31	C4	R1	7.57742882803575
31	C13	R1	7.5077946401987
31	C18	R1	7.52356195605701
31	C15	R1	6.89481776330794
31	C11	R1	6.95419631038687
31	C16	R1	6.8703647195834
31	C8	R1	7.49984588708321
31	C20	R1	7.07681559705083
31	C7	R1	7.40087943628218
32	C23	R1	7.44294349584873
32	C17	R1	7.31288295528436
32	C12	R1	6.76818432477693
32	C10	R1	7.03342300153745
32	C3	R1	7.33985000288462
32	C14	R1	7.20945336562895
32	C5	R1	7.44294349584873
32	C9	R1	7.16992500144231
32	C6	R1	7.19967234483636
32	C21	R1	7.3037807481771
32	C19	R1	7.3037807481771
32	C1	R1	7.19967234483636
32	C4	R1	6.8703647195834
32	C13	R1	7.4262647547021
32	C18	R1	7.09803208296053
32	C11	R1	7.29462074889163
32	C8	R1	7.22881869049588
32	C20	R1	7.37503943134692
32	C7	R1	7.12928301694497
33	C23	R1	7.4594316186373
33	C17	R1	6.84549005094437
33	C10	R1	7.25738784269265
33	C3	R1	7.44294349584873
33	C14	R1	7.24792751344359
33	C5	R1	7.11894107272351
33	C9	R1	7.10852445677817
33	C24	R1	7.4757334309664
33	C6	R1	7.20945336562895
33	C21	R1	7.12928301694497
33	C19	R1	7.22881869049588
33	C22	R1	7.13955135239879
33	C4	R1	6.71424551766612
33	C13	R1	7.5077946401987
33	C18	R1	7.24792751344359
33	C15	R1	7.10852445677817
33	C11	R1	7.18982455888002
33	C8	R1	7.4178525148859
33	C20	R1	7.12928301694497
33	C7	R1	7.58496250072116
34	C23	R1	7.39231742277876
34	C17	R1	7.21916852046216
34	C12	R1	7.20945336562895
34	C10	R1	7.54689445988764
34	C14	R1	7.33091687811462
34	C5	R1	7.43462822763672
34	C24	R1	7.5077946401987
34	C6	R1	7.03342300153745
34	C21	R1	7.33091687811462
34	C19	R1	7.16992500144231
34	C1	R1	7.29462074889163
34	C22	R1	7.09803208296053
34	C13	R1	7.3037807481771
34	C18	R1	7.17990909001493
34	C15	R1	7.18982455888002
34	C11	R1	7.07681559705083
34	C16	R1	7.33985000288462
34	C8	R1	7.38370429247405
34	C20	R1	7.17990909001493
34	C7	R1	7.4757334309664
35	C23	R1	7.15987133677839
35	C17	R1	7.40087943628218
35	C12	R1	6.89481776330794
35	C10	R1	7.15987133677839
35	C3	R1	7.22881869049588
35	C14	R1	7.37503943134692
35	C5	R1	7.19967234483636
35	C9	R1	7.18982455888002
35	C24	R1	7.02236781302845
35	C6	R1	7.33985000288462
35	C21	R1	7.04439411935845
35	C19	R1	7.27612440527424
35	C1	R1	7.23840473932508
35	C22	R1	7.32192809488736
35	C13	R1	7.19967234483636
35	C15	R1	7.11894107272351
35	C11	R1	6.88264304936184
35	C16	R1	6.85798099512757
35	C20	R1	7.70043971814109
36	C17	R1	7.4178525148859
36	C12	R1	7.36632221424582
36	C10	R1	7.24792751344359
36	C3	R1	7.32192809488736
36	C14	R1	7.27612440527424
36	C5	R1	7.11894107272351
36	C9	R1	7.34872815423108
36	C6	R1	7.25738784269265
36	C21	R1	7.53138146051631
36	C19	R1	7.24792751344359
36	C1	R1	7.40087943628218
36	C22	R1	7.22881869049588
36	C4	R1	7.34872815423108
36	C13	R1	7.16992500144231
36	C18	R1	7.33985000288462
36	C15	R1	6.96578428466209
36	C11	R1	7.20945336562895
36	C16	R1	7.45121111183233
36	C8	R1	7.2667865406949
36	C20	R1	7.15987133677839
36	C7	R1	7.4594316186373
37	C23	R1	7.03342300153745
37	C12	R1	7.4757334309664
37	C10	R1	7.21916852046216
37	C3	R1	7.28540221886225
37	C5	R1	7.35755200461808
37	C9	R1	7.11894107272351
37	C6	R1	7.49185309632967
37	C21	R1	7.4757334309664
37	C19	R1	7.36632221424582
37	C1	R1	7.51569983828404
37	C22	R1	7.3037807481771
37	C4	R1	7.28540221886225
37	C13	R1	7.3037807481771
37	C18	R1	7.14974711950468
37	C15	R1	7.19967234483636
37	C11	R1	7.11894107272351
37	C16	R1	7.23840473932508
37	C8	R1	7.467605550083
37	C20	R1	7.45121111183233
37	C7	R1	7.24792751344359
38	C23	R1	7.10852445677817
38	C17	R1	7.11894107272351
38	C10	R1	7.37503943134692
38	C3	R1	7.35755200461808
38	C14	R1	7.57742882803575
38	C5	R1	7.28540221886225
38	C9	R1	6.8073549220576
38	C24	R1	7.02236781302845
38	C6	R1	7.06608919045777
38	C21	R1	7.39231742277876
38	C19	R1	7.29462074889163
38	C1	R1	7
38	C22	R1	7.59991284218713
38	C4	R1	7.20945336562895
38	C13	R1	7.22881869049588
38	C18	R1	6.95419631038687
38	C11	R1	7.05528243550119
38	C16	R1	7.18982455888002
38	C8	R1	7.5077946401987
38	C20	R1	7.2667865406949
39	C23	R1	7.16992500144231
39	C17	R1	7.2667865406949
39	C12	R1	7.07681559705083
39	C10	R1	7.20945336562895
39	C3	R1	7.37503943134692
39	C14	R1	7.12928301694497
39	C5	R1	7.40087943628218
39	C24	R1	7.32192809488736
39	C21	R1	7.36632221424582
39	C19	R1	7.38370429247405
39	C1	R1	7.3037807481771
39	C22	R1	7.51569983828404
39	C4	R1	7.53138146051631
39	C13	R1	7.08746284125034
39	C18	R1	7.2667865406949
39	C15	R1	7.02236781302845
39	C11	R1	7.21916852046216
39	C16	R1	7.02236781302845
39	C20	R1	7.38370429247405
39	C7	R1	7.32192809488736
40	C23	R1	7.4757334309664
40	C17	R1	7.33091687811462
40	C10	R1	7.12928301694497
40	C3	R1	7.36632221424582
40	C14	R1	7.18982455888002
40	C5	R1	7.01122725542325
40	C9	R1	7.56224242422107
40	C24	R1	6.91886323727459
40	C6	R1	7.35755200461808
40	C21	R1	7.35755200461808
40	C19	R1	7.32192809488736
40	C1	R1	6.90689059560852
40	C22	R1	7.11894107272351
40	C4	R1	7.14974711950468
40	C13	R1	7.11894107272351
40	C18	R1	7.02236781302845
40	C11	R1	7.05528243550119
40	C8	R1	7.16992500144231
40	C20	R1	7.32192809488736
40	C7	R1	7.27612440527424
41	C23	R1	7.36632221424582
41	C17	R1	7.16992500144231
41	C10	R1	7.34872815423108
41	C3	R1	7.28540221886225
41	C5	R1	7.6724253419715
41	C9	R1	7.24792751344359
41	C6	R1	7.49185309632967
41	C21	R1	7.4594316186373
41	C19	R1	7.28540221886225
41	C1	R1	7.28540221886225
41	C22	R1	7.4757334309664
41	C4	R1	7.2667865406949
41	C18	R1	7.09803208296053
41	C15	R1	7.38370429247405
41	C16	R1	7.22881869049588
41	C8	R1	7.25738784269265
41	C20	R1	7.09803208296053
41	C7	R1	7.01122725542325
42	C23	R1	7.467605550083
42	C17	R1	7.45121111183233
42	C12	R1	7.20945336562895
42	C10	R1	7.23840473932508
42	C3	R1	7.4757334309664
42	C14	R1	7.16992500144231
42	C5	R1	7.33985000288462
42	C9	R1	7.13955135239879
42	C6	R1	7.31288295528436
42	C21	R1	7.31288295528436
42	C19	R1	7.18982455888002
42	C1	R1	7.3037807481771
42	C22	R1	7.23840473932508
42	C4	R1	7.53915881110803
42	C13	R1	7.467605550083
42	C18	R1	7.22881869049588
42	C15	R1	7.13955135239879
42	C11	R1	7.17990909001493
42	C16	R1	7.17990909001493
42	C8	R1	7.51569983828404
42	C20	R1	7.37503943134692
42	C7	R1	7.36632221424582
43	C23	R1	7.25738784269265
43	C17	R1	7.28540221886225
43	C12	R1	7.18982455888002
43	C10	R1	7.38370429247405
43	C3	R1	7.49185309632967
43	C14	R1	7.34872815423108
43	C5	R1	7.4093909361377
43	C9	R1	7.53915881110803
43	C24	R1	7.38370429247405
43	C6	R1	7.12928301694497
43	C21	R1	7.23840473932508
43	C19	R1	7.34872815423108
43	C1	R1	7.22881869049588
43	C22	R1	7.4594316186373
43	C4	R1	7.3037807481771
43	C13	R1	7.05528243550119
43	C18	R1	7.04439411935845
43	C15	R1	7.15987133677839
43	C11	R1	7.34872815423108
43	C16	R1	6.96578428466209
43	C8	R1	7.23840473932508
43	C20	R1	7.37503943134692
43	C7	R1	7.04439411935845
44	C23	R1	7.31288295528436
44	C12	R1	7.02236781302845
44	C10	R1	7.22881869049588
44	C3	R1	7.28540221886225
44	C14	R1	7.2667865406949
44	C5	R1	7.02236781302845
44	C9	R1	6.85798099512757
44	C24	R1	7.35755200461808
44	C6	R1	7.33985000288462
44	C21	R1	7.27612440527424
44	C19	R1	7.20945336562895
44	C1	R1	7.10852445677817
44	C4	R1	6.8073549220576
44	C13	R1	7.11894107272351
44	C18	R1	7.23840473932508
44	C15	R1	7.33091687811462
44	C11	R1	7.24792751344359
44	C16	R1	7.33091687811462
44	C8	R1	7.56985560833095
44	C20	R1	7.2667865406949
45	C23	R1	7.32192809488736
45	C17	R1	7.53138146051631
45	C12	R1	7.39231742277876
45	C10	R1	7.09803208296053
45	C3	R1	7.36632221424582
45	C14	R1	7.19967234483636
45	C5	R1	7.36632221424582
45	C24	R1	7.28540221886225
45	C6	R1	7.467605550083
45	C21	R1	7.14974711950468
45	C1	R1	7.12928301694497
45	C22	R1	7.43462822763672
45	C4	R1	7.35755200461808
45	C13	R1	7.32192809488736
45	C18	R1	7.16992500144231
45	C16	R1	7.08746284125034
45	C8	R1	7.04439411935845
45	C20	R1	7.4757334309664
45	C7	R1	7.29462074889163
46	C23	R1	7.3037807481771
46	C17	R1	7.2667865406949
46	C12	R1	7.22881869049588
46	C10	R1	7.25738784269265
46	C3	R1	7.27612440527424
46	C14	R1	7.34872815423108
46	C5	R1	7.70043971814109
46	C9	R1	7.28540221886225
46	C24	R1	7.18982455888002
46	C21	R1	7.40087943628218
46	C19	R1	7.13955135239879
46	C1	R1	7.2667865406949
46	C22	R1	7.33985000288462
46	C4	R1	7.18982455888002
46	C15	R1	7.31288295528436
46	C11	R1	7.02236781302845
46	C16	R1	7.06608919045777
46	C8	R1	7.20945336562895
46	C20	R1	7.11894107272351
46	C7	R1	7.56985560833095
47	C23	R1	7.27612440527424
47	C17	R1	7.35755200461808
47	C12	R1	7
47	C10	R1	7.02236781302845
47	C3	R1	7.43462822763672
47	C14	R1	7.35755200461808
47	C5	R1	7.06608919045777
47	C9	R1	7.09803208296053
47	C24	R1	6.95419631038687
47	C6	R1	7.49185309632967
47	C21	R1	7.45121111183233
47	C19	R1	7.10852445677817
47	C1	R1	7.05528243550119
47	C22	R1	7.4178525148859
47	C4	R1	7.25738784269265
47	C13	R1	7.16992500144231
47	C18	R1	7.16992500144231
47	C15	R1	7.21916852046216
47	C11	R1	7.19967234483636
47	C16	R1	6.85798099512757
47	C8	R1	7.08746284125034
47	C7	R1	7.09803208296053
48	C23	R1	7.4262647547021
48	C17	R1	7.51569983828404
48	C12	R1	6.93073733756289
48	C10	R1	7.16992500144231
48	C3	R1	7.11894107272351
48	C14	R1	7.19967234483636
48	C9	R1	7.12928301694497
48	C24	R1	7.17990909001493
48	C6	R1	7.13955135239879
48	C21	R1	7.55458885167764
48	C19	R1	6.98868468677217
48	C1	R1	7.29462074889163
48	C22	R1	7.08746284125034
48	C13	R1	7.62205181945638
48	C18	R1	7.19967234483636
48	C15	R1	7.12928301694497
48	C11	R1	7.36632221424582
48	C16	R1	7.38370429247405
48	C8	R1	6.95419631038687
48	C20	R1	7.23840473932508
48	C7	R1	7.22881869049588
49	C23	R1	7.21916852046216
49	C17	R1	7.07681559705083
49	C10	R1	7.06608919045777
49	C3	R1	7.34872815423108
49	C14	R1	7.05528243550119
49	C5	R1	7.03342300153745
49	C9	R1	7.28540221886225
49	C24	R1	7.33091687811462
49	C21	R1	7.16992500144231
49	C19	R1	7.01122725542325
49	C1	R1	7.13955135239879
49	C22	R1	7.16992500144231
49	C4	R1	7.35755200461808
49	C13	R1	7.12928301694497
49	C18	R1	7.36632221424582
49	C11	R1	7.03342300153745
49	C16	R1	7.27612440527424
49	C8	R1	7.33091687811462
49	C20	R1	7.14974711950468
49	C7	R1	7.20945336562895
50	C23	R1	7.37503943134692
50	C17	R1	7.22881869049588
50	C12	R1	7.19967234483636
50	C5	R1	6.96578428466209
50	C9	R1	7.32192809488736
50	C24	R1	6.83289001416474
50	C6	R1	7.4594316186373
50	C21	R1	7.37503943134692
50	C19	R1	7.21916852046216
50	C1	R1	7.15987133677839
50	C22	R1	7.06608919045777
50	C13	R1	7.45121111183233
50	C18	R1	7
50	C15	R1	7.40087943628218
50	C11	R1	7.2667865406949
50	C16	R1	7.53915881110803
50	C8	R1	7.17990909001493
50	C20	R1	6.96578428466209
50	C7	R1	7.37503943134692
51	C23	R1	6.98868468677217
51	C17	R1	7.32192809488736
51	C12	R1	7.25738784269265
51	C10	R1	7.20945336562895
51	C3	R1	6.98868468677217
51	C14	R1	7.07681559705083
51	C9	R1	7.18982455888002
51	C24	R1	7.33985000288462
51	C6	R1	7.27612440527424
51	C21	R1	7.63662462054365
51	C19	R1	7.20945336562895
51	C1	R1	7.25738784269265
51	C22	R1	7.40087943628218
51	C4	R1	7.25738784269265
51	C13	R1	7.3037807481771
51	C18	R1	7.19967234483636
51	C15	R1	7.3037807481771
51	C16	R1	7.40087943628218
51	C8	R1	6.98868468677217
51	C20	R1	7.62935662007961
51	C7	R1	7.33091687811462
52	C17	R1	7.2667865406949
52	C12	R1	7.4093909361377
52	C10	R1	7.39231742277876
52	C3	R1	7.11894107272351
52	C14	R1	7.4178525148859
52	C5	R1	7.4757334309664
52	C9	R1	7.15987133677839
52	C24	R1	7.40087943628218
52	C6	R1	7.31288295528436
52	C21	R1	6.98868468677217
52	C19	R1	7.40087943628218
52	C1	R1	7.52356195605701
52	C4	R1	7.11894107272351
52	C18	R1	6.89481776330794
52	C15	R1	7.20945336562895
52	C11	R1	7.08746284125034
52	C16	R1	7.13955135239879
52	C8	R1	7.06608919045777
52	C20	R1	6.88264304936184
52	C7	R1	7.13955135239879
53	C23	R1	7.37503943134692
53	C17	R1	7.07681559705083
53	C12	R1	7.28540221886225
53	C10	R1	7.51569983828404
53	C3	R1	6.95419631038687
53	C14	R1	7.4178525148859
53	C5	R1	7.27612440527424
53	C9	R1	7.2667865406949
53	C24	R1	6.85798099512757
53	C6	R1	7.4757334309664
53	C21	R1	7.34872815423108
53	C19	R1	7.33985000288462
53	C1	R1	7.57742882803575
53	C22	R1	7.37503943134692
53	C13	R1	7.01122725542325
53	C18	R1	7.27612440527424
53	C15	R1	7.13955135239879
53	C11	R1	7
53	C16	R1	7.21916852046216
53	C8	R1	7.39231742277876
53	C20	R1	7.22881869049588
53	C7	R1	7.31288295528436
54	C23	R1	7.20945336562895
54	C17	R1	7.25738784269265
54	C12	R1	7.38370429247405
54	C10	R1	6.91886323727459
54	C3	R1	7.11894107272351
54	C14	R1	7.36632221424582
54	C5	R1	7.67948009950545
54	C9	R1	7.36632221424582
54	C24	R1	7.07681559705083
54	C6	R1	7.3037807481771
54	C21	R1	7.4594316186373
54	C19	R1	7.2667865406949
54	C1	R1	7.2667865406949
54	C22	R1	7.27612440527424
54	C4	R1	7.14974711950468
54	C13	R1	7.5077946401987
54	C18	R1	7.07681559705083
54	C15	R1	7.34872815423108
54	C11	R1	7.18982455888002
54	C16	R1	7.18982455888002
54	C20	R1	7.18982455888002
54	C7	R1	7.23840473932508
55	C23	R1	7.27612440527424
55	C17	R1	7.33091687811462
55	C12	R1	7.12928301694497
55	C10	R1	7
55	C3	R1	7.3037807481771
55	C14	R1	7.39231742277876
55	C5	R1	7.07681559705083
55	C9	R1	7.24792751344359
55	C24	R1	7.18982455888002
55	C6	R1	7.28540221886225
55	C21	R1	7.31288295528436
55	C19	R1	7.23840473932508
55	C1	R1	7.37503943134692
55	C22	R1	7.45121111183233
55	C4	R1	7.18982455888002
55	C18	R1	7.07681559705083
55	C15	R1	7.3037807481771
55	C11	R1	7.23840473932508
55	C16	R1	6.94251450533924
55	C8	R1	7.48381577726426
55	C20	R1	7.32192809488736
55	C7	R1	7.34872815423108
56	C23	R1	7.58496250072116
56	C17	R1	7.12928301694497
56	C12	R1	7.29462074889163
56	C10	R1	7.58496250072116
56	C3	R1	7.4093909361377
56	C14	R1	7.14974711950468
56	C5	R1	6.79441586635011
56	C9	R1	7.36632221424582
56	C24	R1	7.10852445677817
56	C6	R1	7.58496250072116
56	C21	R1	7.32192809488736
56	C19	R1	7.28540221886225
56	C1	R1	7.13955135239879
56	C22	R1	6.89481776330794
56	C4	R1	7.28540221886225
56	C13	R1	7.40087943628218
56	C18	R1	6.70043971814109
56	C15	R1	6.90689059560852
56	C11	R1	7.31288295528436
56	C16	R1	6.84549005094437
56	C8	R1	7.54689445988764
57	C23	R1	7.51569983828404
57	C17	R1	7.55458885167764
57	C12	R1	7.22881869049588
57	C10	R1	7.53915881110803
57	C14	R1	7.4178525148859
57	C5	R1	7.31288295528436
57	C9	R1	7.38370429247405
57	C24	R1	7.11894107272351
57	C6	R1	7.20945336562895
57	C21	R1	7.23840473932508
57	C19	R1	7.4262647547021
57	C1	R1	6.96578428466209
57	C22	R1	7.18982455888002
57	C4	R1	7.28540221886225
57	C13	R1	7.12928301694497
57	C18	R1	7.10852445677817
57	C15	R1	7.24792751344359
57	C11	R1	6.98868468677217
57	C16	R1	7.16992500144231
57	C8	R1	6.90689059560852
57	C20	R1	7.23840473932508
57	C7	R1	7.36632221424582
58	C23	R1	7.31288295528436
58	C17	R1	7.07681559705083
58	C12	R1	7.20945336562895
58	C10	R1	7.49984588708321
58	C3	R1	7.19967234483636
58	C14	R1	7.61470984411521
58	C5	R1	7.21916852046216
58	C24	R1	7.08746284125034
58	C6	R1	7.37503943134692
58	C21	R1	7.33091687811462
58	C19	R1	7.22881869049588
58	C1	R1	7.4178525148859
58	C22	R1	7.54689445988764
58	C4	R1	7.10852445677817
58	C13	R1	7.34872815423108
58	C18	R1	7.21916852046216
58	C11	R1	7.13955135239879
58	C16	R1	7.36632221424582
58	C8	R1	7.4757334309664
58	C20	R1	7.28540221886225
59	C23	R1	7.07681559705083
59	C17	R1	7.40087943628218
59	C12	R1	7.20945336562895
59	C10	R1	7.03342300153745
59	C3	R1	7.27612440527424
59	C14	R1	7.37503943134692
59	C5	R1	7.14974711950468
59	C9	R1	6.96578428466209
59	C6	R1	7.14974711950468
59	C19	R1	7.09803208296053
59	C1	R1	7.37503943134692
59	C22	R1	7.29462074889163
59	C4	R1	7.16992500144231
59	C13	R1	7.27612440527424
59	C18	R1	6.95419631038687
59	C15	R1	6.91886323727459
59	C11	R1	7.06608919045777
59	C16	R1	6.94251450533924
59	C8	R1	7.43462822763672
59	C20	R1	7.01122725542325
59	C7	R1	7.14974711950468
60	C23	R1	7.32192809488736
60	C17	R1	7.13955135239879
60	C12	R1	7.45121111183233
60	C10	R1	6.94251450533924
60	C3	R1	7.39231742277876
60	C14	R1	7.65105169117893
60	C5	R1	7.44294349584873
60	C9	R1	7.12928301694497
60	C6	R1	7.40087943628218
60	C21	R1	7.06608919045777
60	C19	R1	7.14974711950468
60	C1	R1	7.49185309632967
60	C22	R1	7.39231742277876
60	C4	R1	7.33091687811462
60	C13	R1	7.21916852046216
60	C18	R1	7.12928301694497
60	C15	R1	7.21916852046216
60	C11	R1	7.13955135239879
60	C16	R1	7.20945336562895
60	C8	R1	7.32192809488736
60	C7	R1	6.89481776330794
61	C23	R1	7.16992500144231
61	C17	R1	7.49185309632967
61	C12	R1	7.03342300153745
61	C10	R1	7.12928301694497
61	C3	R1	7.23840473932508
61	C14	R1	7.21916852046216
61	C5	R1	7.34872815423108
61	C9	R1	7.51569983828404
61	C24	R1	7.10852445677817
61	C6	R1	7.4093909361377
61	C21	R1	6.82017896241519
61	C19	R1	7.53138146051631
61	C1	R1	7.36632221424582
61	C22	R1	7.29462074889163
61	C13	R1	7.16992500144231
61	C15	R1	7.01122725542325
61	C16	R1	7.20945336562895
61	C8	R1	7.33985000288462
61	C20	R1	7.25738784269265
61	C7	R1	7.14974711950468
62	C23	R1	7.3037807481771
62	C17	R1	7.2667865406949
62	C12	R1	7.3037807481771
62	C10	R1	7.31288295528436
62	C3	R1	7.24792751344359
62	C14	R1	7.39231742277876
62	C5	R1	6.8703647195834
62	C9	R1	7.4594316186373
62	C24	R1	7.14974711950468
62	C6	R1	7.21916852046216
62	C21	R1	7.48381577726426
62	C19	R1	7.20945336562895
62	C1	R1	7.09803208296053
62	C22	R1	7.07681559705083
62	C4	R1	7.15987133677839
62	C13	R1	7.21916852046216
62	C18	R1	7.2667865406949
62	C15	R1	7.22881869049588
62	C11	R1	7.07681559705083
62	C16	R1	7.11894107272351
62	C8	R1	7.27612440527424
62	C20	R1	7.2667865406949
62	C7	R1	7.68650052718322
63	C23	R1	7.17990909001493
63	C17	R1	7.3037807481771
63	C12	R1	7.2667865406949
63	C10	R1	7.19967234483636
63	C3	R1	7.11894107272351
63	C14	R1	7.4178525148859
63	C5	R1	7.32192809488736
63	C9	R1	7.4594316186373
63	C24	R1	7.29462074889163
63	C6	R1	7.12928301694497
63	C21	R1	7.22881869049588
63	C1	R1	7.04439411935845
63	C22	R1	7.23840473932508
63	C4	R1	7.16992500144231
63	C13	R1	7.33091687811462
63	C18	R1	7.17990909001493
63	C15	R1	7.20945336562895
63	C11	R1	7.45121111183233
63	C16	R1	7.2667865406949
63	C8	R1	7.28540221886225
63	C20	R1	7.2667865406949
63	C7	R1	7.39231742277876
64	C23	R1	7.3037807481771
64	C17	R1	7.14974711950468
64	C12	R1	7.4262647547021
64	C3	R1	7.34872815423108
64	C14	R1	7.27612440527424
64	C5	R1	7.32192809488736
64	C9	R1	7.4093909361377
64	C24	R1	7.20945336562895
64	C6	R1	7.4262647547021
64	C21	R1	7.4093909361377
64	C19	R1	7.44294349584873
64	C1	R1	7.5077946401987
64	C22	R1	7.59245703726808
64	C4	R1	7.21916852046216
64	C13	R1	7.18982455888002
64	C18	R1	6.74146698640115
64	C15	R1	6.94251450533924
64	C16	R1	6.91886323727459
64	C8	R1	7.29462074889163
64	C7	R1	6.8703647195834
65	C23	R1	7.25738784269265
65	C17	R1	7.12928301694497
65	C12	R1	7.27612440527424
65	C10	R1	7.37503943134692
65	C3	R1	7.20945336562895
65	C14	R1	7.16992500144231
65	C5	R1	7.25738784269265
65	C9	R1	7.4178525148859
65	C24	R1	7.12928301694497
65	C6	R1	7.13955135239879
65	C19	R1	7.34872815423108
65	C22	R1	7.52356195605701
65	C13	R1	7.27612440527424
65	C18	R1	7
65	C15	R1	7.18982455888002
65	C11	R1	7.02236781302845
65	C16	R1	7.3037807481771
65	C20	R1	7.20945336562895
65	C7	R1	7.16992500144231
66	C23	R1	7.27612440527424
66	C17	R1	7.21916852046216
66	C12	R1	7.18982455888002
66	C10	R1	7.11894107272351
66	C3	R1	7.33985000288462
66	C14	R1	7.18982455888002
66	C5	R1	7.27612440527424
66	C9	R1	7.23840473932508
66	C24	R1	7.49984588708321
66	C21	R1	7.49984588708321
66	C19	R1	7.40087943628218
66	C1	R1	7.32192809488736
66	C4	R1	6.93073733756289
66	C13	R1	7.49185309632967
66	C18	R1	7.04439411935845
66	C15	R1	7.15987133677839
66	C11	R1	7.06608919045777
66	C16	R1	7.49185309632967
66	C8	R1	6.8703647195834
66	C20	R1	7.25738784269265
66	C7	R1	7.24792751344359
67	C23	R1	7.35755200461808
67	C17	R1	7.02236781302845
67	C12	R1	7.11894107272351
67	C10	R1	7.32192809488736
67	C14	R1	7.32192809488736
67	C5	R1	7.25738784269265
67	C9	R1	7.2667865406949
67	C24	R1	7.33985000288462
67	C6	R1	7.02236781302845
67	C21	R1	7.36632221424582
67	C19	R1	7.4178525148859
67	C22	R1	7.49185309632967
67	C4	R1	7.28540221886225
67	C13	R1	7.3037807481771
67	C18	R1	7.36632221424582
67	C15	R1	7.18982455888002
67	C11	R1	7.12928301694497
67	C16	R1	7.08746284125034
67	C20	R1	7.25738784269265
67	C7	R1	7.39231742277876
68	C23	R1	7.34872815423108
68	C17	R1	7.25738784269265
68	C12	R1	7.39231742277876
68	C10	R1	7.13955135239879
68	C3	R1	7.21916852046216
68	C14	R1	7.25738784269265
68	C5	R1	7.21916852046216
68	C9	R1	7.49185309632967
68	C24	R1	7.37503943134692
68	C6	R1	7.06608919045777
68	C21	R1	7.49185309632967
68	C19	R1	7.10852445677817
68	C1	R1	7.19967234483636
68	C22	R1	7.12928301694497
68	C18	R1	7.33091687811462
68	C15	R1	7.06608919045777
68	C16	R1	7.21916852046216
68	C8	R1	7.2667865406949
68	C20	R1	7.38370429247405
68	C7	R1	7.19967234483636
69	C23	R1	7.06608919045777
69	C17	R1	7.2667865406949
69	C12	R1	6.88264304936184
69	C10	R1	7.16992500144231
69	C3	R1	7.36632221424582
69	C14	R1	7.33091687811462
69	C5	R1	7.18982455888002
69	C9	R1	7.07681559705083
69	C24	R1	7.12928301694497
69	C6	R1	7
69	C21	R1	7.35755200461808
69	C1	R1	7.28540221886225
69	C22	R1	7.23840473932508
69	C4	R1	7.20945336562895
69	C13	R1	7.18982455888002
69	C18	R1	7.10852445677817
69	C15	R1	7.49984588708321
69	C11	R1	6.88264304936184
69	C8	R1	7.52356195605701
69	C20	R1	7.20945336562895
69	C7	R1	7.56985560833095
70	C23	R1	7.25738784269265
70	C17	R1	7.22881869049588
70	C12	R1	7.16992500144231
70	C5	R1	6.94251450533924
70	C9	R1	7.24792751344359
70	C24	R1	7.36632221424582
70	C6	R1	7.28540221886225
70	C21	R1	7.2667865406949
70	C19	R1	7.4262647547021
70	C1	R1	7.4262647547021
70	C22	R1	7.53915881110803
70	C4	R1	7.4594316186373
70	C13	R1	7.4757334309664
70	C18	R1	7.18982455888002
70	C15	R1	7.32192809488736
70	C11	R1	7.25738784269265
70	C20	R1	7.58496250072116
70	C7	R1	7.12928301694497
71	C23	R1	7.31288295528436
71	C17	R1	7.35755200461808
71	C12	R1	7.25738784269265
71	C10	R1	7.20945336562895
71	C3	R1	7.08746284125034
71	C14	R1	7.17990909001493
71	C9	R1	7.36632221424582
71	C24	R1	7.14974711950468
71	C6	R1	7.40087943628218
71	C21	R1	7.05528243550119
71	C19	R1	7.33091687811462
71	C1	R1	7.21916852046216
71	C22	R1	7.04439411935845
71	C13	R1	7.10852445677817
71	C18	R1	7.17990909001493
71	C15	R1	7.33091687811462
71	C11	R1	7.12928301694497
71	C16	R1	7.32192809488736
71	C8	R1	7.38370429247405
71	C20	R1	7.25738784269265
72	C23	R1	7.04439411935845
72	C17	R1	7.25738784269265
72	C12	R1	7.22881869049588
72	C10	R1	7.33091687811462
72	C3	R1	7.19967234483636
72	C14	R1	7.14974711950468
72	C5	R1	7.39231742277876
72	C9	R1	7.08746284125034
72	C24	R1	7.2667865406949
72	C6	R1	7.20945336562895
72	C21	R1	7.23840473932508
72	C19	R1	7.19967234483636
72	C1	R1	7.2667865406949
72	C22	R1	7.56224242422107
72	C4	R1	7.2667865406949
72	C18	R1	7.16992500144231
72	C15	R1	7.04439411935845
72	C16	R1	7.09803208296053
72	C8	R1	7.27612440527424
72	C20	R1	7.14974711950468
72	C7	R1	7.53915881110803
73	C23	R1	7.467605550083
73	C17	R1	7.18982455888002
73	C10	R1	7.3037807481771
73	C3	R1	7.3037807481771
73	C14	R1	7.29462074889163
73	C9	R1	7.43462822763672
73	C24	R1	7.27612440527424
73	C21	R1	7.4594316186373
73	C19	R1	7.24792751344359
73	C1	R1	7.31288295528436
73	C13	R1	7.23840473932508
73	C15	R1	7.22881869049588
73	C11	R1	7.22881869049588
73	C16	R1	7.37503943134692
73	C8	R1	7.44294349584873
73	C20	R1	7.467605550083
73	C7	R1	7.39231742277876
74	C23	R1	7.25738784269265
74	C17	R1	7.45121111183233
74	C12	R1	7.05528243550119
74	C10	R1	7.09803208296053
74	C3	R1	7.20945336562895
74	C14	R1	7.27612440527424
74	C5	R1	7.23840473932508
74	C9	R1	7.21916852046216
74	C24	R1	7.28540221886225
74	C6	R1	7.52356195605701
74	C21	R1	7.2667865406949
74	C19	R1	7.40087943628218
74	C1	R1	7.14974711950468
74	C22	R1	7.4178525148859
74	C4	R1	7.10852445677817
74	C13	R1	7.40087943628218
74	C18	R1	7.04439411935845
74	C15	R1	7.43462822763672
74	C16	R1	7.35755200461808
74	C8	R1	7.31288295528436
74	C20	R1	7.06608919045777
74	C7	R1	7.49185309632967
75	C23	R1	7.23840473932508
75	C17	R1	6.91886323727459
75	C12	R1	7.33985000288462
75	C10	R1	7.34872815423108
75	C3	R1	7.11894107272351
75	C14	R1	7.19967234483636
75	C5	R1	7.38370429247405
75	C9	R1	7.21916852046216
75	C24	R1	6.83289001416474
75	C6	R1	7.91886323727459
75	C21	R1	7.23840473932508
75	C19	R1	7.34872815423108
75	C22	R1	7.19967234483636
75	C4	R1	6.89481776330794
75	C13	R1	7.4594316186373
75	C18	R1	6.88264304936184
75	C15	R1	6.90689059560852
75	C11	R1	7.09803208296053
75	C16	R1	7.40087943628218
75	C20	R1	7.12928301694497
75	C7	R1	7.4093909361377
76	C12	R1	7.14974711950468
76	C10	R1	6.98868468677217
76	C3	R1	7.20945336562895
76	C14	R1	7.15987133677839
76	C5	R1	7.17990909001493
76	C9	R1	7.2667865406949
76	C24	R1	7.51569983828404
76	C6	R1	7.43462822763672
76	C21	R1	7.01122725542325
76	C19	R1	7.13955135239879
76	C1	R1	7.01122725542325
76	C22	R1	7.32192809488736
76	C4	R1	7.08746284125034
76	C13	R1	7.19967234483636
76	C18	R1	6.78135971352466
76	C15	R1	7.17990909001493
76	C11	R1	7.27612440527424
76	C16	R1	7.02236781302845
76	C8	R1	7.48381577726426
76	C20	R1	6.96578428466209
76	C7	R1	7.23840473932508
77	C23	R1	7.20945336562895
77	C17	R1	7.3037807481771
77	C12	R1	7.45121111183233
77	C10	R1	7.45121111183233
77	C3	R1	7.27612440527424
77	C14	R1	7.17990909001493
77	C5	R1	7.31288295528436
77	C9	R1	7.44294349584873
77	C24	R1	7.38370429247405
77	C6	R1	7.36632221424582
77	C21	R1	7.23840473932508
77	C19	R1	7.18982455888002
77	C1	R1	7.53138146051631
77	C22	R1	7.36632221424582
77	C4	R1	7.16992500144231
77	C13	R1	7.13955135239879
77	C18	R1	7.16992500144231
77	C11	R1	7.33091687811462
77	C8	R1	7.25738784269265
77	C20	R1	6.93073733756289
77	C7	R1	7.06608919045777
78	C23	R1	7.15987133677839
78	C17	R1	7.4093909361377
78	C12	R1	7.24792751344359
78	C10	R1	7.4178525148859
78	C3	R1	7.38370429247405
78	C14	R1	7.4757334309664
78	C5	R1	7.53138146051631
78	C9	R1	7.36632221424582
78	C24	R1	7.02236781302845
78	C6	R1	7.16992500144231
78	C21	R1	7.15987133677839
78	C19	R1	7.32192809488736
78	C1	R1	7.02236781302845
78	C22	R1	7.31288295528436
78	C4	R1	7.54689445988764
78	C13	R1	7.24792751344359
78	C18	R1	7.16992500144231
78	C15	R1	6.95419631038687
78	C11	R1	7.27612440527424
78	C16	R1	7.18982455888002
78	C8	R1	7.25738784269265
78	C20	R1	7.3037807481771
78	C7	R1	7.4262647547021
79	C12	R1	7.25738784269265
79	C10	R1	7.3037807481771
79	C3	R1	7.40087943628218
79	C14	R1	7.07681559705083
79	C5	R1	7.49984588708321
79	C9	R1	7.28540221886225
79	C24	R1	7.28540221886225
79	C6	R1	7.23840473932508
79	C21	R1	7.28540221886225
79	C19	R1	7.4178525148859
79	C1	R1	7.3037807481771
79	C22	R1	7.36632221424582
79	C4	R1	7.13955135239879
79	C13	R1	7.53138146051631
79	C18	R1	7.15987133677839
79	C15	R1	7.02236781302845
79	C11	R1	7.04439411935845
79	C16	R1	7.15987133677839
79	C8	R1	7.15987133677839
79	C20	R1	7.53915881110803
79	C7	R1	7.29462074889163
80	C23	R1	7.14974711950468
80	C17	R1	7.15987133677839
80	C12	R1	7.49185309632967
80	C10	R1	7.22881869049588
80	C3	R1	7.34872815423108
80	C5	R1	7.27612440527424
80	C9	R1	7.56224242422107
80	C24	R1	7.23840473932508
80	C6	R1	7.19967234483636
80	C21	R1	7.5077946401987
80	C19	R1	7.48381577726426
80	C1	R1	7.24792751344359
80	C22	R1	7.13955135239879
80	C4	R1	7.34872815423108
80	C13	R1	7.49185309632967
80	C18	R1	6.89481776330794
80	C15	R1	7.39231742277876
80	C11	R1	7.35755200461808
80	C16	R1	7
80	C8	R1	7.04439411935845
80	C20	R1	7.467605550083
80	C7	R1	7.07681559705083
81	C23	R1	7.44294349584873
81	C17	R1	7.35755200461808
81	C12	R1	7.38370429247405
81	C10	R1	7.29462074889163
81	C14	R1	7.44294349584873
81	C5	R1	7.21916852046216
81	C9	R1	7.51569983828404
81	C24	R1	7.15987133677839
81	C6	R1	7.12928301694497
81	C21	R1	6.93073733756289
81	C19	R1	6.71424551766612
81	C1	R1	7.08746284125034
81	C4	R1	7.34872815423108
81	C18	R1	7.08746284125034
81	C15	R1	7.4757334309664
81	C11	R1	7.07681559705083
81	C16	R1	7.21916852046216
82	C23	R1	7.23840473932508
82	C17	R1	7.29462074889163
82	C12	R1	7.3037807481771
82	C3	R1	7.39231742277876
82	C14	R1	7.29462074889163
82	C5	R1	7.37503943134692
82	C9	R1	7.29462074889163
82	C24	R1	7.07681559705083
82	C6	R1	7.14974711950468
82	C21	R1	7.05528243550119
82	C19	R1	6.96578428466209
82	C1	R1	7.19967234483636
82	C22	R1	6.98868468677217
82	C4	R1	7.27612440527424
82	C13	R1	7.22881869049588
82	C18	R1	7.27612440527424
82	C15	R1	7.19967234483636
82	C11	R1	7.10852445677817
82	C16	R1	7.37503943134692
82	C8	R1	7.29462074889163
82	C20	R1	7.2667865406949
82	C7	R1	7.22881869049588
83	C23	R1	7.14974711950468
83	C17	R1	7.19967234483636
83	C12	R1	7.15987133677839
83	C10	R1	7.20945336562895
83	C3	R1	7.12928301694497
83	C14	R1	7.17990909001493
83	C9	R1	7.24792751344359
83	C24	R1	6.95419631038687
83	C6	R1	7.43462822763672
83	C21	R1	7.4594316186373
83	C22	R1	7.18982455888002
83	C4	R1	6.98868468677217
83	C13	R1	7.38370429247405
83	C18	R1	7.12928301694497
83	C15	R1	6.88264304936184
83	C11	R1	7.20945336562895
83	C16	R1	7.06608919045777
83	C8	R1	7.17990909001493
83	C20	R1	7.12928301694497
83	C7	R1	7.18982455888002
84	C23	R1	7.27612440527424
84	C17	R1	6.95419631038687
84	C12	R1	7.2667865406949
84	C10	R1	7.39231742277876
84	C3	R1	7.07681559705083
84	C14	R1	7.05528243550119
84	C5	R1	7.32192809488736
84	C9	R1	7.04439411935845
84	C6	R1	7.06608919045777
84	C21	R1	6.98868468677217
84	C19	R1	7.13955135239879
84	C1	R1	7.27612440527424
84	C22	R1	7.2667865406949
84	C4	R1	7.21916852046216
84	C13	R1	7.28540221886225
84	C18	R1	7.34872815423108
84	C15	R1	7.07681559705083
84	C11	R1	7.12928301694497
84	C16	R1	7.2667865406949
84	C20	R1	7.45121111183233
84	C7	R1	7.35755200461808
85	C23	R1	7.4093909361377
85	C17	R1	7.16992500144231
85	C12	R1	7.29462074889163
85	C10	R1	7.08746284125034
85	C3	R1	7.4093909361377
85	C14	R1	7.33091687811462
85	C5	R1	7.16992500144231
85	C9	R1	7.20945336562895
85	C24	R1	7.06608919045777
85	C6	R1	6.89481776330794
85	C21	R1	7.12928301694497
85	C19	R1	7.05528243550119
85	C1	R1	7.22881869049588
85	C22	R1	7.20945336562895
85	C4	R1	7.4178525148859
85	C13	R1	7.40087943628218
85	C18	R1	7.18982455888002
85	C15	R1	6.83289001416474
85	C16	R1	7.31288295528436
85	C8	R1	7.20945336562895
85	C20	R1	7.28540221886225
85	C7	R1	7.28540221886225
86	C23	R1	7.15987133677839
86	C17	R1	7.11894107272351
86	C12	R1	7.4178525148859
86	C10	R1	7.39231742277876
86	C3	R1	7.17990909001493
86	C14	R1	7.4093909361377
86	C5	R1	7.27612440527424
86	C9	R1	7.37503943134692
86	C24	R1	7.49984588708321
86	C6	R1	7.4262647547021
86	C21	R1	7.23840473932508
86	C19	R1	7.4262647547021
86	C22	R1	7.25738784269265
86	C4	R1	7.22881869049588
86	C13	R1	7.44294349584873
86	C18	R1	7.14974711950468
86	C15	R1	7.24792751344359
86	C11	R1	7.10852445677817
86	C16	R1	7.49984588708321
86	C8	R1	7.33091687811462
86	C20	R1	7.14974711950468
86	C7	R1	7.3037807481771
87	C17	R1	7.31288295528436
87	C12	R1	7.13955135239879
87	C3	R1	7.2667865406949
87	C14	R1	7.19967234483636
87	C5	R1	7.54689445988764
87	C24	R1	7.2667865406949
87	C6	R1	7.20945336562895
87	C21	R1	7.38370429247405
87	C19	R1	7.4594316186373
87	C1	R1	7.60733031374961
87	C22	R1	7.33091687811462
87	C4	R1	7.33985000288462
87	C13	R1	7.17990909001493
87	C18	R1	7.08746284125034
87	C15	R1	7.09803208296053
87	C11	R1	7.4178525148859
87	C16	R1	7.08746284125034
87	C8	R1	7.27612440527424
87	C20	R1	7.49984588708321
87	C7	R1	7.33985000288462
88	C23	R1	7.32192809488736
88	C17	R1	7.43462822763672
88	C12	R1	6.98868468677217
88	C10	R1	7.21916852046216
88	C3	R1	7.32192809488736
88	C14	R1	7.23840473932508
88	C5	R1	7.3037807481771
88	C9	R1	7.14974711950468
88	C24	R1	7.27612440527424
88	C6	R1	7.05528243550119
88	C21	R1	7.48381577726426
88	C1	R1	7.37503943134692
88	C22	R1	7.44294349584873
88	C4	R1	7.23840473932508
88	C13	R1	7.28540221886225
88	C18	R1	7.32192809488736
88	C15	R1	7.20945336562895
88	C11	R1	6.97727992349992
88	C16	R1	6.85798099512757
88	C8	R1	6.95419631038687
88	C20	R1	7.36632221424582
88	C7	R1	7.16992500144231
89	C23	R1	7.39231742277876
89	C17	R1	7.16992500144231
89	C12	R1	7.43462822763672
89	C10	R1	7.40087943628218
89	C3	R1	7.38370429247405
89	C14	R1	7.27612440527424
89	C5	R1	7.11894107272351
89	C9	R1	7.43462822763672
89	C6	R1	7.15987133677839
89	C21	R1	7.3037807481771
89	C19	R1	7.11894107272351
89	C1	R1	7.57742882803575
89	C22	R1	7.12928301694497
89	C4	R1	7.4178525148859
89	C18	R1	7.11894107272351
89	C15	R1	7.37503943134692
89	C11	R1	7.29462074889163
89	C16	R1	7.33091687811462
89	C8	R1	7.28540221886225
89	C20	R1	7.4262647547021
89	C7	R1	6.89481776330794
90	C23	R1	7.2667865406949
90	C17	R1	7.17990909001493
90	C12	R1	7.40087943628218
90	C10	R1	7.45121111183233
90	C3	R1	7.43462822763672
90	C14	R1	7.29462074889163
90	C5	R1	7.60733031374961
90	C9	R1	7.3037807481771
90	C6	R1	7.28540221886225
90	C21	R1	7.3037807481771
90	C19	R1	7.07681559705083
90	C1	R1	7.22881869049588
90	C22	R1	7.29462074889163
90	C4	R1	7.35755200461808
90	C13	R1	7.34872815423108
90	C18	R1	7.06608919045777
90	C15	R1	7.24792751344359
90	C11	R1	6.8703647195834
90	C16	R1	7.17990909001493
90	C8	R1	7.28540221886225
90	C20	R1	7.03342300153745
90	C7	R1	7.07681559705083
91	C23	R1	7.2667865406949
91	C12	R1	7.4594316186373
91	C10	R1	7.2667865406949
91	C3	R1	7.58496250072116
91	C14	R1	7.36632221424582
91	C5	R1	7.64385618977472
91	C9	R1	7.19967234483636
91	C24	R1	6.97727992349992
91	C21	R1	7.19967234483636
91	C19	R1	7.21916852046216
91	C1	R1	7.37503943134692
91	C22	R1	7.17990909001493
91	C4	R1	7.35755200461808
91	C13	R1	7.22881869049588
91	C18	R1	7.06608919045777
91	C15	R1	7.18982455888002
91	C11	R1	7.33985000288462
91	C20	R1	7.4262647547021
91	C7	R1	7.15987133677839
92	C23	R1	7.13955135239879
92	C17	R1	7.17990909001493
92	C12	R1	7.52356195605701
92	C10	R1	7.13955135239879
92	C3	R1	6.85798099512757
92	C14	R1	7.75488750216347
92	C5	R1	7.35755200461808
92	C9	R1	7.19967234483636
92	C24	R1	7.37503943134692
92	C6	R1	7.38370429247405
92	C21	R1	7.22881869049588
92	C1	R1	7.55458885167764
92	C22	R1	7.3037807481771
92	C4	R1	7.68650052718322
92	C13	R1	7.25738784269265
92	C18	R1	7.21916852046216
92	C15	R1	7.20945336562895
92	C11	R1	7.04439411935845
92	C8	R1	7.12928301694497
92	C20	R1	7.4178525148859
92	C7	R1	7.25738784269265
93	C12	R1	7.21916852046216
93	C10	R1	7.39231742277876
93	C3	R1	7
93	C14	R1	7.27612440527424
93	C5	R1	7.15987133677839
93	C9	R1	7.27612440527424
93	C24	R1	7.53138146051631
93	C21	R1	7.65821148275179
93	C19	R1	7.03342300153745
93	C1	R1	7.4262647547021
93	C22	R1	7.27612440527424
93	C4	R1	7.48381577726426
93	C18	R1	7.20945336562895
93	C15	R1	7.4093909361377
93	C11	R1	6.90689059560852
93	C16	R1	7.12928301694497
93	C8	R1	7.28540221886225
93	C20	R1	7.14974711950468
93	C7	R1	7.28540221886225
94	C23	R1	7.06608919045777
94	C17	R1	7.16992500144231
94	C12	R1	7.56224242422107
94	C10	R1	7.45121111183233
94	C3	R1	7.34872815423108
94	C14	R1	6.93073733756289
94	C9	R1	7.43462822763672
94	C24	R1	7.18982455888002
94	C6	R1	7.27612440527424
94	C19	R1	7.18982455888002
94	C22	R1	7.05528243550119
94	C4	R1	7.66533591718518
94	C13	R1	7.4178525148859
94	C18	R1	7.32192809488736
94	C15	R1	7.37503943134692
94	C16	R1	6.94251450533924
94	C8	R1	7.22881869049588
94	C20	R1	7.34872815423108
94	C7	R1	7.28540221886225
95	C23	R1	7.13955135239879
95	C17	R1	7.08746284125034
95	C10	R1	7.3037807481771
95	C3	R1	7.36632221424582
95	C14	R1	7.35755200461808
95	C5	R1	7.04439411935845
95	C9	R1	7.5077946401987
95	C24	R1	7.25738784269265
95	C6	R1	7.18982455888002
95	C21	R1	6.95419631038687
95	C19	R1	7.23840473932508
95	C1	R1	7.21916852046216
95	C22	R1	6.8703647195834
95	C4	R1	7.20945336562895
95	C13	R1	7.4178525148859
95	C18	R1	6.93073733756289
95	C15	R1	7.4757334309664
95	C11	R1	7.24792751344359
95	C16	R1	7.06608919045777
95	C8	R1	7.39231742277876
95	C7	R1	7.45121111183233
96	C17	R1	7.34872815423108
96	C12	R1	7.37503943134692
96	C10	R1	7.19967234483636
96	C3	R1	7.25738784269265
96	C14	R1	7.25738784269265
96	C5	R1	7.10852445677817
96	C9	R1	7.23840473932508
96	C24	R1	7.21916852046216
96	C6	R1	7.11894107272351
96	C21	R1	7.11894107272351
96	C19	R1	6.91886323727459
96	C1	R1	7.35755200461808
96	C22	R1	7.32192809488736
96	C13	R1	7.16992500144231
96	C15	R1	7.28540221886225
96	C11	R1	7.20945336562895
96	C16	R1	7.40087943628218
96	C8	R1	7.38370429247405
96	C20	R1	7.29462074889163
97	C23	R1	7.14974711950468
97	C17	R1	7.44294349584873
97	C12	R1	7.15987133677839
97	C10	R1	7.40087943628218
97	C3	R1	7.34872815423108
97	C14	R1	7.4093909361377
97	C5	R1	7.59245703726808
97	C9	R1	7.55458885167764
97	C24	R1	7.15987133677839
97	C6	R1	7.44294349584873
97	C21	R1	7.66533591718518
97	C1	R1	7.24792751344359
97	C22	R1	7.48381577726426
97	C13	R1	7.44294349584873
97	C18	R1	7.66533591718518
97	C15	R1	7.10852445677817
97	C11	R1	7.51569983828404
97	C16	R1	7.03342300153745
97	C8	R1	7.40087943628218
97	C7	R1	7.28540221886225
98	C23	R1	7.38370429247405
98	C12	R1	7.04439411935845
98	C10	R1	7.07681559705083
98	C3	R1	7.4262647547021
98	C14	R1	7.51569983828404
98	C5	R1	7.08746284125034
98	C9	R1	7.53138146051631
98	C24	R1	7.52356195605701
98	C6	R1	7.23840473932508
98	C21	R1	7.35755200461808
98	C19	R1	7.39231742277876
98	C1	R1	7.22881869049588
98	C22	R1	7.39231742277876
98	C4	R1	7.31288295528436
98	C13	R1	7.08746284125034
98	C18	R1	7.13955135239879
[truncated: 14,531 more rows]
