# Supplementary material for: Stochastic modelling of single-cell gene expression adaptation reveals non-genomic contribution to evolution of tumor subclones
Source: bioRxiv. 2024 Apr 20:2024.04.17.588869. Preprint. [Version 1] doi: 10.1101/2024.04.17.588869 (PMC11071284; doi:10.1101/2024.04.17.588869)
Supplement: Supplement 2 [file media-2.zip › Supplementary Files/Simulated Data/Adaptive_Simulation/tr_1.06_sq_1.5_r_200_a_.125.csv]

gene	species	replicate	exprval
1	C23	R1	7.3037807481771
1	C17	R1	7.5077946401987
1	C12	R1	7.35755200461808
1	C10	R1	7.24792751344359
1	C3	R1	7.15987133677839
1	C14	R1	7.4178525148859
1	C9	R1	7.2667865406949
1	C24	R1	7.32192809488736
1	C6	R1	7
1	C21	R1	7.05528243550119
1	C19	R1	7.28540221886225
1	C22	R1	7.35755200461808
1	C13	R1	7.35755200461808
1	C18	R1	6.98868468677217
1	C15	R1	7.44294349584873
1	C11	R1	7.20945336562895
1	C16	R1	7.39231742277876
1	C8	R1	7.4594316186373
1	C20	R1	7.3037807481771
1	C7	R1	7.05528243550119
2	C23	R1	7.48381577726426
2	C17	R1	7.27612440527424
2	C12	R1	7.06608919045777
2	C10	R1	7.31288295528436
2	C3	R1	7.06608919045777
2	C14	R1	7.24792751344359
2	C5	R1	7.34872815423108
2	C9	R1	7.37503943134692
2	C24	R1	7.53138146051631
2	C6	R1	7.31288295528436
2	C21	R1	7.12928301694497
2	C19	R1	7.33985000288462
2	C1	R1	7.20945336562895
2	C22	R1	7.4757334309664
2	C4	R1	7.34872815423108
2	C13	R1	7.25738784269265
2	C18	R1	7.21916852046216
2	C15	R1	6.97727992349992
2	C11	R1	7.4262647547021
2	C16	R1	7.14974711950468
2	C8	R1	7.14974711950468
2	C7	R1	7.22881869049588
3	C23	R1	7.4594316186373
3	C17	R1	7.19967234483636
3	C12	R1	7.19967234483636
3	C10	R1	7.45121111183233
3	C3	R1	7.19967234483636
3	C14	R1	7.34872815423108
3	C5	R1	7.19967234483636
3	C9	R1	7.08746284125034
3	C24	R1	7.4093909361377
3	C6	R1	7.11894107272351
3	C21	R1	7.56985560833095
3	C19	R1	7.19967234483636
3	C1	R1	7.53138146051631
3	C22	R1	7.53138146051631
3	C4	R1	7.49185309632967
3	C13	R1	7.21916852046216
3	C15	R1	6.96578428466209
3	C11	R1	7.39231742277876
3	C20	R1	7.53138146051631
4	C23	R1	7.4178525148859
4	C17	R1	7.04439411935845
4	C12	R1	6.90689059560852
4	C10	R1	7.18982455888002
4	C3	R1	7.35755200461808
4	C5	R1	7.17990909001493
4	C9	R1	7.09803208296053
4	C24	R1	7.09803208296053
4	C6	R1	7.31288295528436
4	C21	R1	7.22881869049588
4	C19	R1	6.82017896241519
4	C1	R1	7.3037807481771
4	C22	R1	7.08746284125034
4	C4	R1	7.16992500144231
4	C13	R1	7.29462074889163
4	C15	R1	7.24792751344359
4	C11	R1	7
4	C16	R1	7.01122725542325
4	C8	R1	7.32192809488736
4	C20	R1	7.31288295528436
4	C7	R1	7.3037807481771
5	C23	R1	7.51569983828404
5	C17	R1	7.29462074889163
5	C10	R1	7.02236781302845
5	C3	R1	7.23840473932508
5	C14	R1	7.05528243550119
5	C5	R1	7.07681559705083
5	C9	R1	7.34872815423108
5	C24	R1	7.37503943134692
5	C19	R1	7.09803208296053
5	C1	R1	7.49984588708321
5	C22	R1	7.27612440527424
5	C4	R1	7.56985560833095
5	C13	R1	7.4178525148859
5	C15	R1	7.05528243550119
5	C11	R1	7.21916852046216
5	C16	R1	7.34872815423108
5	C8	R1	7.22881869049588
5	C20	R1	7.39231742277876
5	C7	R1	7.31288295528436
6	C23	R1	7.27612440527424
6	C17	R1	7.23840473932508
6	C12	R1	7.33985000288462
6	C3	R1	7.36632221424582
6	C14	R1	7.17990909001493
6	C5	R1	7.28540221886225
6	C9	R1	7.28540221886225
6	C6	R1	7.38370429247405
6	C21	R1	7.17990909001493
6	C19	R1	7.44294349584873
6	C22	R1	7.56224242422107
6	C4	R1	7.07681559705083
6	C13	R1	7.07681559705083
6	C18	R1	7.4093909361377
6	C15	R1	6.96578428466209
6	C11	R1	7.12928301694497
6	C16	R1	7.15987133677839
6	C8	R1	7.3037807481771
6	C20	R1	7.17990909001493
7	C23	R1	7.25738784269265
7	C12	R1	7.22881869049588
7	C10	R1	7.08746284125034
7	C3	R1	7.15987133677839
7	C14	R1	7.33985000288462
7	C5	R1	7.43462822763672
7	C9	R1	7.49185309632967
7	C24	R1	7.19967234483636
7	C6	R1	7.3037807481771
7	C21	R1	7.4262647547021
7	C19	R1	7.35755200461808
7	C1	R1	7.35755200461808
7	C22	R1	7.29462074889163
7	C4	R1	7.29462074889163
7	C13	R1	7.27612440527424
7	C18	R1	7.15987133677839
7	C15	R1	7.34872815423108
7	C11	R1	6.83289001416474
7	C16	R1	7.16992500144231
7	C8	R1	7.10852445677817
7	C20	R1	7.62935662007961
7	C7	R1	7.09803208296053
8	C23	R1	6.98868468677217
8	C17	R1	7.17990909001493
8	C12	R1	7.02236781302845
8	C3	R1	7.39231742277876
8	C14	R1	7.59245703726808
8	C5	R1	7.4262647547021
8	C9	R1	7.35755200461808
8	C24	R1	7.52356195605701
8	C6	R1	7.08746284125034
8	C21	R1	7.52356195605701
8	C19	R1	7.16992500144231
8	C1	R1	7.06608919045777
8	C22	R1	7.28540221886225
8	C4	R1	7.32192809488736
8	C13	R1	6.90689059560852
8	C18	R1	7.44294349584873
8	C15	R1	7.16992500144231
8	C11	R1	6.91886323727459
8	C16	R1	7.16992500144231
8	C8	R1	7.19967234483636
8	C20	R1	7.3037807481771
8	C7	R1	7.29462074889163
9	C23	R1	7.14974711950468
9	C17	R1	7.3037807481771
9	C12	R1	7.32192809488736
9	C10	R1	7.4262647547021
9	C3	R1	7.24792751344359
9	C14	R1	7
9	C5	R1	7.48381577726426
9	C9	R1	7.13955135239879
9	C24	R1	7.35755200461808
9	C6	R1	7.16992500144231
9	C21	R1	7.13955135239879
9	C19	R1	7.4178525148859
9	C1	R1	7.33091687811462
9	C22	R1	7.2667865406949
9	C4	R1	7.17990909001493
9	C13	R1	7.17990909001493
9	C18	R1	7.07681559705083
9	C15	R1	7.53138146051631
9	C11	R1	6.84549005094437
9	C16	R1	7.04439411935845
9	C8	R1	6.96578428466209
9	C20	R1	6.95419631038687
9	C7	R1	7.21916852046216
10	C23	R1	7.59991284218713
10	C17	R1	7.08746284125034
10	C12	R1	7.33091687811462
10	C10	R1	7.24792751344359
10	C3	R1	7.3037807481771
10	C14	R1	6.98868468677217
10	C5	R1	7.25738784269265
10	C24	R1	7.33985000288462
10	C6	R1	7.16992500144231
10	C21	R1	7.27612440527424
10	C19	R1	7.22881869049588
10	C1	R1	6.96578428466209
10	C22	R1	7.4262647547021
10	C4	R1	7.45121111183233
10	C13	R1	7.64385618977472
10	C18	R1	7.29462074889163
10	C15	R1	7.21916852046216
10	C11	R1	7.49185309632967
10	C16	R1	6.96578428466209
10	C8	R1	7.29462074889163
10	C20	R1	7.4178525148859
10	C7	R1	6.94251450533924
11	C23	R1	7.23840473932508
11	C17	R1	7.35755200461808
11	C12	R1	7.21916852046216
11	C10	R1	7.36632221424582
11	C3	R1	7.20945336562895
11	C14	R1	7.16992500144231
11	C5	R1	7.29462074889163
11	C9	R1	7.05528243550119
11	C24	R1	7
11	C6	R1	7.33091687811462
11	C21	R1	7.17990909001493
11	C19	R1	7.55458885167764
11	C1	R1	7.04439411935845
11	C22	R1	7.24792751344359
11	C4	R1	7.20945336562895
11	C13	R1	7.25738784269265
11	C18	R1	7.27612440527424
11	C15	R1	7.16992500144231
11	C11	R1	7.38370429247405
11	C16	R1	7.31288295528436
11	C8	R1	7.29462074889163
11	C7	R1	7.14974711950468
12	C23	R1	7.14974711950468
12	C17	R1	7.05528243550119
12	C12	R1	7.08746284125034
12	C10	R1	7.25738784269265
12	C3	R1	7.36632221424582
12	C14	R1	7.43462822763672
12	C5	R1	7.21916852046216
12	C9	R1	7.2667865406949
12	C24	R1	7.56224242422107
12	C6	R1	7.40087943628218
12	C21	R1	7.3037807481771
12	C19	R1	7.15987133677839
12	C1	R1	7.07681559705083
12	C22	R1	7.27612440527424
12	C4	R1	7.3037807481771
12	C13	R1	6.95419631038687
12	C18	R1	7.3037807481771
12	C11	R1	7.29462074889163
12	C16	R1	7.21916852046216
12	C8	R1	7.22881869049588
12	C20	R1	7.17990909001493
12	C7	R1	7.22881869049588
13	C23	R1	7.35755200461808
13	C17	R1	7.20945336562895
13	C12	R1	7.33985000288462
13	C10	R1	7.59991284218713
13	C3	R1	7.39231742277876
13	C14	R1	7.2667865406949
13	C5	R1	7.35755200461808
13	C9	R1	7.45121111183233
13	C24	R1	7.39231742277876
13	C6	R1	7.21916852046216
13	C21	R1	7.15987133677839
13	C19	R1	7.21916852046216
13	C1	R1	7.21916852046216
13	C22	R1	7.17990909001493
13	C4	R1	7.21916852046216
13	C13	R1	7.44294349584873
13	C18	R1	7.09803208296053
13	C15	R1	7.16992500144231
13	C11	R1	7.04439411935845
13	C8	R1	7.51569983828404
13	C20	R1	7.02236781302845
13	C7	R1	7.29462074889163
14	C23	R1	6.8703647195834
14	C17	R1	7.38370429247405
14	C12	R1	7.32192809488736
14	C10	R1	7.4178525148859
14	C3	R1	7.09803208296053
14	C14	R1	7.10852445677817
14	C5	R1	7.22881869049588
14	C9	R1	7.4093909361377
14	C24	R1	7.25738784269265
14	C6	R1	7.12928301694497
14	C21	R1	7.10852445677817
14	C19	R1	7.4262647547021
14	C1	R1	7.25738784269265
14	C22	R1	7.08746284125034
14	C4	R1	7.22881869049588
14	C13	R1	7.55458885167764
14	C18	R1	7.12928301694497
14	C15	R1	7.08746284125034
14	C11	R1	7.15987133677839
14	C16	R1	7.25738784269265
14	C8	R1	7.02236781302845
14	C7	R1	7.4757334309664
15	C23	R1	7.29462074889163
15	C17	R1	7.36632221424582
15	C12	R1	7.24792751344359
15	C10	R1	7.23840473932508
15	C3	R1	7.3037807481771
15	C14	R1	7.40087943628218
15	C5	R1	7.5077946401987
15	C9	R1	7.25738784269265
15	C24	R1	7.03342300153745
15	C6	R1	7.19967234483636
15	C19	R1	7.32192809488736
15	C1	R1	7.27612440527424
15	C22	R1	7.35755200461808
15	C4	R1	7.4262647547021
15	C13	R1	7.16992500144231
15	C18	R1	7.45121111183233
15	C15	R1	7.15987133677839
15	C11	R1	7.14974711950468
15	C16	R1	7.19967234483636
15	C8	R1	7.19967234483636
15	C20	R1	7.09803208296053
15	C7	R1	7.23840473932508
16	C23	R1	7.37503943134692
16	C17	R1	7.4093909361377
16	C12	R1	7.38370429247405
16	C10	R1	7.21916852046216
16	C14	R1	7.24792751344359
16	C5	R1	7.31288295528436
16	C9	R1	7.15987133677839
16	C24	R1	7.31288295528436
16	C6	R1	7.10852445677817
16	C21	R1	7.4178525148859
16	C19	R1	7.16992500144231
16	C1	R1	7.35755200461808
16	C22	R1	7.43462822763672
16	C4	R1	7.34872815423108
16	C13	R1	7.21916852046216
16	C18	R1	7.17990909001493
16	C15	R1	6.93073733756289
16	C11	R1	7.31288295528436
16	C16	R1	7.04439411935845
16	C8	R1	7.43462822763672
16	C20	R1	7.16992500144231
16	C7	R1	7.36632221424582
17	C17	R1	7.29462074889163
17	C12	R1	7.21916852046216
17	C10	R1	7.33985000288462
17	C3	R1	7.12928301694497
17	C14	R1	7.17990909001493
17	C5	R1	7.55458885167764
17	C9	R1	7.45121111183233
17	C24	R1	7.17990909001493
17	C6	R1	7.34872815423108
17	C21	R1	7.16992500144231
17	C1	R1	7.49185309632967
17	C22	R1	7.33985000288462
17	C4	R1	7.44294349584873
17	C13	R1	7.33091687811462
17	C18	R1	7.33985000288462
17	C15	R1	7.25738784269265
17	C11	R1	7.12928301694497
17	C16	R1	7.29462074889163
17	C8	R1	7.2667865406949
17	C20	R1	6.98868468677217
17	C7	R1	7.52356195605701
18	C23	R1	7.467605550083
18	C17	R1	7.15987133677839
18	C12	R1	7.4093909361377
18	C10	R1	6.89481776330794
18	C3	R1	7.4178525148859
18	C14	R1	7.11894107272351
18	C5	R1	7.23840473932508
18	C9	R1	7.17990909001493
18	C24	R1	7.33985000288462
18	C6	R1	7.2667865406949
18	C21	R1	7.53138146051631
18	C19	R1	7
18	C1	R1	7.28540221886225
18	C22	R1	7.32192809488736
18	C4	R1	7.16992500144231
18	C13	R1	7.60733031374961
18	C18	R1	7.14974711950468
18	C15	R1	7.4093909361377
18	C11	R1	7.13955135239879
18	C16	R1	7.23840473932508
18	C8	R1	7.5077946401987
18	C20	R1	7.37503943134692
18	C7	R1	7.28540221886225
19	C23	R1	7.467605550083
19	C17	R1	7.27612440527424
19	C12	R1	7.34872815423108
19	C10	R1	7.38370429247405
19	C3	R1	6.8073549220576
19	C14	R1	7.06608919045777
19	C5	R1	7.37503943134692
19	C9	R1	7.34872815423108
19	C24	R1	7.21916852046216
19	C6	R1	7.15987133677839
19	C21	R1	7.23840473932508
19	C19	R1	7.43462822763672
19	C1	R1	7.17990909001493
19	C22	R1	6.98868468677217
19	C4	R1	7.44294349584873
19	C13	R1	7.36632221424582
19	C18	R1	7.2667865406949
19	C15	R1	7.04439411935845
19	C11	R1	7.2667865406949
19	C16	R1	7.4178525148859
19	C8	R1	7.07681559705083
19	C20	R1	7.21916852046216
19	C7	R1	7.37503943134692
20	C23	R1	7.44294349584873
20	C17	R1	7.63662462054365
20	C10	R1	7.16992500144231
20	C3	R1	7.3037807481771
20	C14	R1	7.23840473932508
20	C5	R1	7.37503943134692
20	C24	R1	7.55458885167764
20	C6	R1	7.04439411935845
20	C19	R1	7.38370429247405
20	C1	R1	7.65105169117893
20	C22	R1	7.29462074889163
20	C4	R1	7.39231742277876
20	C13	R1	7.29462074889163
20	C18	R1	7.22881869049588
20	C16	R1	7.27612440527424
20	C8	R1	7.3037807481771
20	C20	R1	7.4262647547021
20	C7	R1	7.14974711950468
21	C23	R1	7.15987133677839
21	C12	R1	7.2667865406949
21	C5	R1	7.29462074889163
21	C9	R1	7.4262647547021
21	C24	R1	7.57742882803575
21	C21	R1	7.3037807481771
21	C22	R1	7.52356195605701
21	C4	R1	7
21	C13	R1	7.20945336562895
21	C15	R1	7.25738784269265
21	C11	R1	7.20945336562895
21	C16	R1	7.33091687811462
21	C8	R1	7.23840473932508
21	C20	R1	7.15987133677839
21	C7	R1	7.36632221424582
22	C23	R1	7.36632221424582
22	C17	R1	7.17990909001493
22	C12	R1	7.07681559705083
22	C10	R1	7.09803208296053
22	C3	R1	7.19967234483636
22	C14	R1	7.33985000288462
22	C5	R1	7.35755200461808
22	C9	R1	7.23840473932508
22	C24	R1	7.48381577726426
22	C6	R1	7.05528243550119
22	C19	R1	7.14974711950468
22	C1	R1	7.3037807481771
22	C22	R1	7.29462074889163
22	C4	R1	7.3037807481771
22	C13	R1	7.33985000288462
22	C18	R1	7.14974711950468
22	C15	R1	7.52356195605701
22	C16	R1	7.31288295528436
22	C8	R1	6.91886323727459
22	C20	R1	7.37503943134692
22	C7	R1	7.38370429247405
23	C23	R1	7.40087943628218
23	C17	R1	7.06608919045777
23	C12	R1	7.35755200461808
23	C10	R1	7.18982455888002
23	C3	R1	7.17990909001493
23	C14	R1	7.4093909361377
23	C9	R1	7.06608919045777
23	C24	R1	7.4178525148859
23	C6	R1	7.56224242422107
23	C21	R1	7.34872815423108
23	C1	R1	7.4594316186373
23	C22	R1	7.31288295528436
23	C4	R1	7.16992500144231
23	C13	R1	7.31288295528436
23	C18	R1	7.2667865406949
23	C15	R1	7.24792751344359
23	C11	R1	7.24792751344359
23	C16	R1	7.01122725542325
23	C8	R1	7.10852445677817
23	C20	R1	7.22881869049588
23	C7	R1	7.4757334309664
24	C23	R1	7.10852445677817
24	C17	R1	7.24792751344359
24	C12	R1	7.16992500144231
24	C10	R1	7.33985000288462
24	C14	R1	7.05528243550119
24	C5	R1	7.45121111183233
24	C9	R1	7.38370429247405
24	C24	R1	7.44294349584873
24	C6	R1	7.12928301694497
24	C21	R1	7.15987133677839
24	C19	R1	7.17990909001493
24	C1	R1	7.02236781302845
24	C22	R1	7.5077946401987
24	C4	R1	7.21916852046216
24	C13	R1	7.12928301694497
24	C18	R1	7.14974711950468
24	C15	R1	7.33091687811462
24	C11	R1	7.3037807481771
24	C16	R1	7.35755200461808
24	C8	R1	7.4178525148859
24	C7	R1	7.24792751344359
25	C23	R1	7.10852445677817
25	C10	R1	7
25	C3	R1	7.40087943628218
25	C14	R1	7.49185309632967
25	C5	R1	7.28540221886225
25	C9	R1	7.27612440527424
25	C24	R1	7.21916852046216
25	C6	R1	7.24792751344359
25	C21	R1	7.18982455888002
25	C1	R1	7.4178525148859
25	C22	R1	7.09803208296053
25	C4	R1	7.13955135239879
25	C13	R1	7.38370429247405
25	C18	R1	7.21916852046216
25	C15	R1	7.06608919045777
25	C11	R1	6.6724253419715
25	C16	R1	7.43462822763672
25	C8	R1	7.07681559705083
25	C20	R1	7.02236781302845
26	C23	R1	7.19967234483636
26	C17	R1	7.20945336562895
26	C12	R1	7.34872815423108
26	C10	R1	7.33091687811462
26	C3	R1	7.18982455888002
26	C14	R1	7.4262647547021
26	C5	R1	7.4757334309664
26	C9	R1	7.14974711950468
26	C24	R1	7.24792751344359
26	C6	R1	7.58496250072116
26	C21	R1	7.27612440527424
26	C19	R1	7.2667865406949
26	C1	R1	7.3037807481771
26	C4	R1	7.33091687811462
26	C13	R1	7.28540221886225
26	C18	R1	7.24792751344359
26	C15	R1	7.11894107272351
26	C11	R1	7.16992500144231
26	C16	R1	7.33985000288462
26	C8	R1	7.4262647547021
26	C20	R1	7.08746284125034
26	C7	R1	7.19967234483636
27	C23	R1	7.33091687811462
27	C17	R1	7.29462074889163
27	C12	R1	7.09803208296053
27	C10	R1	7.23840473932508
27	C3	R1	7.37503943134692
27	C14	R1	7.07681559705083
27	C5	R1	7.32192809488736
27	C9	R1	7.06608919045777
27	C24	R1	7.34872815423108
27	C6	R1	7.32192809488736
27	C21	R1	7.4093909361377
27	C19	R1	7.22881869049588
27	C1	R1	7.01122725542325
27	C22	R1	7.07681559705083
27	C13	R1	7.2667865406949
27	C18	R1	7.69348695749933
27	C15	R1	7.34872815423108
27	C11	R1	7.29462074889163
27	C8	R1	7.27612440527424
27	C20	R1	7.2667865406949
27	C7	R1	7.35755200461808
28	C23	R1	7.2667865406949
28	C17	R1	7.54689445988764
28	C12	R1	7.35755200461808
28	C10	R1	7.33985000288462
28	C3	R1	7.21916852046216
28	C14	R1	7.4594316186373
28	C5	R1	7.38370429247405
28	C9	R1	7.29462074889163
28	C24	R1	7.14974711950468
28	C6	R1	7.5077946401987
28	C21	R1	7.59245703726808
28	C1	R1	7.4262647547021
28	C22	R1	7.17990909001493
28	C4	R1	7.4093909361377
28	C13	R1	7.33985000288462
28	C18	R1	7.25738784269265
28	C15	R1	7.32192809488736
28	C11	R1	7.3037807481771
28	C16	R1	7.4178525148859
28	C8	R1	7.36632221424582
28	C20	R1	7.2667865406949
28	C7	R1	7.22881869049588
29	C23	R1	6.93073733756289
29	C17	R1	7.11894107272351
29	C12	R1	7.15987133677839
29	C3	R1	7.3037807481771
29	C5	R1	7.34872815423108
29	C9	R1	7.19967234483636
29	C24	R1	7.49185309632967
29	C6	R1	7.04439411935845
29	C21	R1	7.467605550083
29	C19	R1	7.20945336562895
29	C1	R1	7.14974711950468
29	C22	R1	7.24792751344359
29	C4	R1	7.18982455888002
29	C18	R1	7.20945336562895
29	C15	R1	7.19967234483636
29	C11	R1	7.08746284125034
29	C16	R1	7.14974711950468
29	C8	R1	7.10852445677817
29	C20	R1	7.27612440527424
29	C7	R1	7.23840473932508
30	C23	R1	7.16992500144231
30	C17	R1	7.2667865406949
30	C12	R1	7.09803208296053
30	C10	R1	7.18982455888002
30	C3	R1	7.06608919045777
30	C14	R1	7.48381577726426
30	C5	R1	7.21916852046216
30	C9	R1	7.35755200461808
30	C24	R1	7.52356195605701
30	C6	R1	7.11894107272351
30	C21	R1	7.29462074889163
30	C19	R1	7.33985000288462
30	C1	R1	7.12928301694497
30	C22	R1	7.31288295528436
30	C4	R1	7.02236781302845
30	C13	R1	7.4262647547021
30	C18	R1	7.4093909361377
30	C15	R1	7.40087943628218
30	C11	R1	7.05528243550119
30	C16	R1	7.18982455888002
30	C20	R1	7.44294349584873
30	C7	R1	7.49984588708321
31	C23	R1	7.02236781302845
31	C17	R1	7.29462074889163
31	C12	R1	7.38370429247405
31	C10	R1	7.10852445677817
31	C3	R1	7.29462074889163
31	C14	R1	7.08746284125034
31	C5	R1	7.4093909361377
31	C9	R1	7.44294349584873
31	C24	R1	7.15987133677839
31	C6	R1	7.4594316186373
31	C21	R1	7.40087943628218
31	C19	R1	6.79441586635011
31	C1	R1	7.2667865406949
31	C22	R1	7.17990909001493
31	C13	R1	7.3037807481771
31	C18	R1	7.14974711950468
31	C15	R1	7.09803208296053
31	C11	R1	7.07681559705083
31	C16	R1	6.93073733756289
31	C8	R1	7.06608919045777
31	C20	R1	7.5077946401987
32	C23	R1	7.22881869049588
32	C17	R1	7.4262647547021
32	C12	R1	7.44294349584873
32	C10	R1	7.37503943134692
32	C3	R1	7.44294349584873
32	C14	R1	7.54689445988764
32	C5	R1	7.18982455888002
32	C9	R1	7.31288295528436
32	C24	R1	7.10852445677817
32	C6	R1	7.17990909001493
32	C21	R1	7.20945336562895
32	C19	R1	7.33985000288462
32	C22	R1	7.4093909361377
32	C4	R1	7
32	C13	R1	7.11894107272351
32	C18	R1	7.27612440527424
32	C15	R1	7.24792751344359
32	C11	R1	7.17990909001493
32	C16	R1	7.33985000288462
32	C8	R1	6.8703647195834
32	C20	R1	7.13955135239879
32	C7	R1	7.2667865406949
33	C23	R1	7.13955135239879
33	C17	R1	7.4093909361377
33	C12	R1	7.36632221424582
33	C10	R1	7.20945336562895
33	C3	R1	7.25738784269265
33	C14	R1	7.44294349584873
33	C5	R1	7.04439411935845
33	C9	R1	7.09803208296053
33	C24	R1	7.17990909001493
33	C6	R1	7.19967234483636
33	C21	R1	7.51569983828404
33	C19	R1	7.23840473932508
33	C1	R1	7.15987133677839
33	C22	R1	7.24792751344359
33	C13	R1	7.2667865406949
33	C18	R1	7.23840473932508
33	C15	R1	6.97727992349992
33	C11	R1	7
33	C16	R1	7.44294349584873
33	C8	R1	7.29462074889163
33	C20	R1	7.13955135239879
33	C7	R1	7.4262647547021
34	C23	R1	7.03342300153745
34	C17	R1	6.96578428466209
34	C12	R1	7
34	C10	R1	7.24792751344359
34	C3	R1	6.89481776330794
34	C14	R1	6.97727992349992
34	C5	R1	7.10852445677817
34	C9	R1	7.31288295528436
34	C24	R1	7.4178525148859
34	C21	R1	7.59991284218713
34	C19	R1	7.2667865406949
34	C1	R1	7.52356195605701
34	C22	R1	7.31288295528436
34	C4	R1	7.31288295528436
34	C13	R1	7.22881869049588
34	C18	R1	7.19967234483636
34	C15	R1	7.13955135239879
34	C16	R1	7.27612440527424
34	C8	R1	7.5077946401987
34	C20	R1	7.19967234483636
34	C7	R1	7.4594316186373
35	C23	R1	7.4262647547021
35	C17	R1	7.28540221886225
35	C12	R1	7.23840473932508
35	C10	R1	7.467605550083
35	C3	R1	7.24792751344359
35	C14	R1	7.34872815423108
35	C5	R1	7.3037807481771
35	C9	R1	7.2667865406949
35	C24	R1	6.98868468677217
35	C6	R1	7.4262647547021
35	C21	R1	7.49185309632967
35	C19	R1	7.15987133677839
35	C1	R1	7.19967234483636
35	C22	R1	7.70735913208088
35	C4	R1	7.76818432477693
35	C13	R1	7.40087943628218
35	C18	R1	7.49185309632967
35	C15	R1	7.36632221424582
35	C16	R1	7.25738784269265
35	C20	R1	7.16992500144231
35	C7	R1	7.21916852046216
36	C23	R1	7.24792751344359
36	C17	R1	7.27612440527424
36	C10	R1	7.04439411935845
36	C3	R1	7.22881869049588
36	C14	R1	7.19967234483636
36	C5	R1	7.38370429247405
36	C9	R1	7.3037807481771
36	C6	R1	7.10852445677817
36	C21	R1	7.28540221886225
36	C22	R1	7.4262647547021
36	C4	R1	7.33985000288462
36	C13	R1	6.97727992349992
36	C18	R1	7.33985000288462
36	C15	R1	7.3037807481771
36	C11	R1	7.02236781302845
36	C16	R1	6.96578428466209
36	C8	R1	7.32192809488736
36	C20	R1	7.4262647547021
36	C7	R1	7.28540221886225
37	C23	R1	7.31288295528436
37	C17	R1	7.52356195605701
37	C12	R1	7.4178525148859
37	C10	R1	7.3037807481771
37	C14	R1	7.32192809488736
37	C5	R1	7.37503943134692
37	C9	R1	7.18982455888002
37	C24	R1	7.18982455888002
37	C6	R1	7.28540221886225
37	C21	R1	7.25738784269265
37	C19	R1	7.22881869049588
37	C1	R1	7.5077946401987
37	C22	R1	7.28540221886225
37	C4	R1	7.16992500144231
37	C13	R1	7.27612440527424
37	C18	R1	7.43462822763672
37	C16	R1	7.4093909361377
37	C8	R1	7.38370429247405
37	C20	R1	7.09803208296053
37	C7	R1	7.07681559705083
38	C23	R1	6.91886323727459
38	C17	R1	7.09803208296053
38	C12	R1	7.4093909361377
38	C10	R1	7.14974711950468
38	C3	R1	7.19967234483636
38	C14	R1	7.4093909361377
38	C5	R1	7.07681559705083
38	C9	R1	7.22881869049588
38	C24	R1	7.3037807481771
38	C6	R1	7.19967234483636
38	C19	R1	7.37503943134692
38	C1	R1	7.38370429247405
38	C22	R1	7.4262647547021
38	C4	R1	7.03342300153745
38	C13	R1	7.19967234483636
38	C18	R1	7.20945336562895
38	C15	R1	7.37503943134692
38	C11	R1	7.19967234483636
38	C16	R1	7.08746284125034
38	C8	R1	7.32192809488736
38	C20	R1	7.63662462054365
38	C7	R1	7.18982455888002
39	C23	R1	7.59245703726808
39	C17	R1	7.33985000288462
39	C12	R1	7.12928301694497
39	C10	R1	7.01122725542325
39	C14	R1	7.37503943134692
39	C5	R1	7.39231742277876
39	C9	R1	7.3037807481771
39	C24	R1	7.19967234483636
39	C6	R1	7.06608919045777
39	C21	R1	7.18982455888002
39	C19	R1	7.4178525148859
39	C1	R1	7.24792751344359
39	C22	R1	7.16992500144231
39	C4	R1	7.3037807481771
39	C13	R1	7.27612440527424
39	C18	R1	7.31288295528436
39	C15	R1	7.24792751344359
39	C11	R1	7.18982455888002
39	C16	R1	7.2667865406949
39	C8	R1	7.36632221424582
39	C20	R1	7.27612440527424
39	C7	R1	7.27612440527424
40	C23	R1	7.33985000288462
40	C12	R1	7.15987133677839
40	C10	R1	7.35755200461808
40	C3	R1	7.28540221886225
40	C14	R1	7.39231742277876
40	C5	R1	7.23840473932508
40	C9	R1	7.10852445677817
40	C24	R1	7.31288295528436
40	C6	R1	6.8703647195834
40	C21	R1	6.97727992349992
40	C22	R1	7.16992500144231
40	C4	R1	7.40087943628218
40	C13	R1	7.11894107272351
40	C18	R1	7.37503943134692
40	C15	R1	7.24792751344359
40	C11	R1	7.02236781302845
40	C16	R1	7.31288295528436
40	C8	R1	7.09803208296053
40	C20	R1	7.33985000288462
40	C7	R1	7.02236781302845
41	C23	R1	7.40087943628218
41	C17	R1	7.33091687811462
41	C12	R1	6.98868468677217
41	C10	R1	7.32192809488736
41	C3	R1	7.12928301694497
41	C14	R1	7.14974711950468
41	C5	R1	6.97727992349992
41	C9	R1	7.2667865406949
41	C24	R1	7.49185309632967
41	C6	R1	7.25738784269265
41	C21	R1	7.33985000288462
41	C19	R1	7.21916852046216
41	C1	R1	7.27612440527424
41	C22	R1	7.36632221424582
41	C4	R1	7
41	C13	R1	7.24792751344359
41	C18	R1	7.14974711950468
41	C15	R1	7.45121111183233
41	C11	R1	7.21916852046216
41	C16	R1	7.36632221424582
41	C8	R1	7.14974711950468
41	C20	R1	7.31288295528436
41	C7	R1	7.39231742277876
42	C23	R1	7.19967234483636
42	C17	R1	7.31288295528436
42	C12	R1	7.51569983828404
42	C10	R1	7.29462074889163
42	C3	R1	7.49984588708321
42	C14	R1	7.21916852046216
42	C9	R1	7.13955135239879
42	C24	R1	7.19967234483636
42	C6	R1	7.60733031374961
42	C21	R1	7.20945336562895
42	C19	R1	7.49185309632967
42	C1	R1	7.32192809488736
42	C22	R1	7.22881869049588
42	C4	R1	7.22881869049588
42	C13	R1	7.29462074889163
42	C18	R1	7.06608919045777
42	C15	R1	7.22881869049588
42	C11	R1	7.29462074889163
42	C16	R1	6.98868468677217
42	C8	R1	7.4093909361377
42	C20	R1	7.21916852046216
42	C7	R1	7.59245703726808
43	C23	R1	7.17990909001493
43	C12	R1	7.08746284125034
43	C10	R1	7.39231742277876
43	C3	R1	7
43	C14	R1	7.44294349584873
43	C5	R1	7.21916852046216
43	C9	R1	7.06608919045777
43	C24	R1	7.43462822763672
43	C6	R1	7.2667865406949
43	C21	R1	7.27612440527424
43	C19	R1	7.10852445677817
43	C1	R1	7.25738784269265
43	C22	R1	7.07681559705083
43	C4	R1	7.37503943134692
43	C13	R1	7.35755200461808
43	C18	R1	7.20945336562895
43	C15	R1	7.05528243550119
43	C16	R1	6.90689059560852
43	C8	R1	7.25738784269265
43	C20	R1	7.33091687811462
43	C7	R1	7.28540221886225
44	C23	R1	7.33985000288462
44	C17	R1	7.19967234483636
44	C12	R1	7.3037807481771
44	C10	R1	7.4757334309664
44	C14	R1	7.4594316186373
44	C5	R1	7.34872815423108
44	C9	R1	6.76818432477693
44	C6	R1	7.40087943628218
44	C21	R1	7.49984588708321
44	C19	R1	7.3037807481771
44	C1	R1	7.34872815423108
44	C4	R1	7.36632221424582
44	C13	R1	7.14974711950468
44	C18	R1	7.4093909361377
44	C15	R1	7.3037807481771
44	C11	R1	7.05528243550119
44	C16	R1	7.2667865406949
44	C8	R1	7.17990909001493
44	C20	R1	7.13955135239879
44	C7	R1	7.14974711950468
45	C23	R1	7.14974711950468
45	C17	R1	7.31288295528436
45	C12	R1	7.25738784269265
45	C10	R1	7.29462074889163
45	C3	R1	7.20945336562895
45	C5	R1	7.14974711950468
45	C9	R1	7.28540221886225
45	C24	R1	7.4178525148859
45	C6	R1	7.10852445677817
45	C21	R1	7.16992500144231
45	C19	R1	7.2667865406949
45	C1	R1	7.40087943628218
45	C4	R1	7.23840473932508
45	C13	R1	7.19967234483636
45	C18	R1	7.467605550083
45	C15	R1	7.14974711950468
45	C11	R1	7.04439411935845
45	C16	R1	7.09803208296053
45	C8	R1	7.467605550083
45	C20	R1	7.39231742277876
45	C7	R1	7.5077946401987
46	C23	R1	7.07681559705083
46	C12	R1	7.4178525148859
46	C10	R1	7.5077946401987
46	C3	R1	7.33091687811462
46	C14	R1	7.24792751344359
46	C9	R1	7.35755200461808
46	C24	R1	7.4093909361377
46	C6	R1	7.23840473932508
46	C21	R1	7.51569983828404
46	C19	R1	7.23840473932508
46	C1	R1	7.19967234483636
46	C22	R1	7.24792751344359
46	C4	R1	7
46	C18	R1	7.15987133677839
46	C15	R1	7.35755200461808
46	C8	R1	7.19967234483636
46	C20	R1	7.34872815423108
46	C7	R1	7.27612440527424
47	C23	R1	7.21916852046216
47	C17	R1	7.33091687811462
47	C12	R1	7.2667865406949
47	C10	R1	7.63662462054365
47	C3	R1	7.19967234483636
47	C14	R1	7.35755200461808
47	C5	R1	7.17990909001493
47	C24	R1	7.37503943134692
47	C21	R1	7.4178525148859
47	C19	R1	7.49185309632967
47	C1	R1	7.39231742277876
47	C22	R1	7.17990909001493
47	C13	R1	7.2667865406949
47	C18	R1	7.21916852046216
47	C15	R1	7.31288295528436
47	C11	R1	7.27612440527424
47	C8	R1	7.28540221886225
47	C20	R1	7.4262647547021
48	C23	R1	7.20945336562895
48	C17	R1	7.4594316186373
48	C12	R1	7.07681559705083
48	C10	R1	7.05528243550119
48	C3	R1	7.40087943628218
48	C14	R1	7.18982455888002
48	C5	R1	7.28540221886225
48	C9	R1	7.38370429247405
48	C24	R1	7.3037807481771
48	C6	R1	7.34872815423108
48	C21	R1	7.19967234483636
48	C19	R1	7.34872815423108
48	C1	R1	7.10852445677817
48	C4	R1	7.03342300153745
48	C13	R1	7.49984588708321
48	C18	R1	7.23840473932508
48	C15	R1	7.31288295528436
48	C11	R1	7.04439411935845
48	C16	R1	7.15987133677839
48	C8	R1	7.12928301694497
48	C7	R1	7.13955135239879
49	C23	R1	6.97727992349992
49	C17	R1	7.02236781302845
49	C12	R1	7.2667865406949
49	C10	R1	7.3037807481771
49	C3	R1	7.5077946401987
49	C14	R1	7.4093909361377
49	C5	R1	7.16992500144231
49	C9	R1	7.12928301694497
49	C24	R1	7.67948009950545
49	C6	R1	7.43462822763672
49	C21	R1	7.37503943134692
49	C19	R1	7.06608919045777
49	C1	R1	7.14974711950468
49	C22	R1	7.4262647547021
49	C4	R1	7.22881869049588
49	C13	R1	7.25738784269265
49	C18	R1	7.21916852046216
49	C15	R1	7.24792751344359
49	C11	R1	7.22881869049588
49	C16	R1	7.37503943134692
49	C8	R1	7.04439411935845
49	C20	R1	7.4262647547021
49	C7	R1	7.19967234483636
50	C23	R1	7.38370429247405
50	C17	R1	7.29462074889163
50	C12	R1	7.09803208296053
50	C10	R1	7.02236781302845
50	C3	R1	7.17990909001493
50	C5	R1	7.02236781302845
50	C9	R1	7.37503943134692
50	C24	R1	7.28540221886225
50	C6	R1	7.13955135239879
50	C21	R1	7.28540221886225
50	C19	R1	7.33985000288462
50	C1	R1	7.23840473932508
50	C22	R1	7.03342300153745
50	C4	R1	7.32192809488736
50	C13	R1	7.10852445677817
50	C18	R1	7.08746284125034
50	C15	R1	7.2667865406949
50	C11	R1	7.4093909361377
50	C8	R1	7.22881869049588
50	C7	R1	7.01122725542325
51	C23	R1	7.467605550083
51	C17	R1	7.11894107272351
51	C10	R1	7.45121111183233
51	C3	R1	7.55458885167764
51	C14	R1	7.07681559705083
51	C5	R1	7.2667865406949
51	C9	R1	7.4178525148859
51	C24	R1	7.3037807481771
51	C6	R1	7.39231742277876
51	C21	R1	7.24792751344359
51	C19	R1	7.24792751344359
51	C1	R1	7.4178525148859
51	C22	R1	7.09803208296053
51	C4	R1	7.67948009950545
51	C13	R1	7.31288295528436
51	C15	R1	7.3037807481771
51	C11	R1	6.97727992349992
51	C16	R1	7.45121111183233
51	C20	R1	7.40087943628218
51	C7	R1	7.31288295528436
52	C23	R1	7.39231742277876
52	C17	R1	7.28540221886225
52	C12	R1	7.21916852046216
52	C10	R1	6.93073733756289
52	C3	R1	7.2667865406949
52	C14	R1	7.28540221886225
52	C9	R1	7.49185309632967
52	C24	R1	7.25738784269265
52	C6	R1	6.93073733756289
52	C21	R1	7.14974711950468
52	C19	R1	7.49185309632967
52	C1	R1	7.2667865406949
52	C4	R1	7.03342300153745
52	C18	R1	7.4262647547021
52	C15	R1	7.2667865406949
52	C11	R1	7.35755200461808
52	C16	R1	7.18982455888002
52	C8	R1	6.95419631038687
52	C20	R1	7.11894107272351
52	C7	R1	7.4757334309664
53	C23	R1	7.09803208296053
53	C17	R1	7.07681559705083
53	C12	R1	7.4178525148859
53	C10	R1	7.03342300153745
53	C3	R1	7.33985000288462
53	C14	R1	7.4757334309664
53	C5	R1	7.44294349584873
53	C9	R1	7.27612440527424
53	C24	R1	6.97727992349992
53	C6	R1	7.29462074889163
53	C21	R1	7.34872815423108
53	C22	R1	7.53138146051631
53	C4	R1	7.34872815423108
53	C13	R1	7.23840473932508
53	C18	R1	7.08746284125034
53	C15	R1	7.25738784269265
53	C11	R1	6.94251450533924
53	C16	R1	7.33091687811462
53	C8	R1	7.4262647547021
53	C20	R1	7.27612440527424
53	C7	R1	7.21916852046216
54	C17	R1	6.98868468677217
54	C12	R1	7.34872815423108
54	C10	R1	6.95419631038687
54	C3	R1	7.21916852046216
54	C14	R1	7.2667865406949
54	C5	R1	7.11894107272351
54	C9	R1	7.08746284125034
54	C24	R1	6.97727992349992
54	C6	R1	7.44294349584873
54	C21	R1	7.51569983828404
54	C19	R1	7.27612440527424
54	C1	R1	7.33091687811462
54	C22	R1	7.23840473932508
54	C4	R1	7.2667865406949
54	C13	R1	7.21916852046216
54	C18	R1	7.32192809488736
54	C15	R1	7.10852445677817
54	C11	R1	7.12928301694497
54	C16	R1	7.15987133677839
54	C8	R1	7.59245703726808
54	C20	R1	7.33985000288462
54	C7	R1	7.24792751344359
55	C23	R1	7.15987133677839
55	C17	R1	7.04439411935845
55	C12	R1	7.4178525148859
55	C10	R1	7.34872815423108
55	C3	R1	7.39231742277876
55	C14	R1	7.22881869049588
55	C5	R1	7.11894107272351
55	C9	R1	7.31288295528436
55	C24	R1	7.24792751344359
55	C6	R1	7.01122725542325
55	C21	R1	7.43462822763672
55	C19	R1	7.45121111183233
55	C1	R1	7.33985000288462
55	C22	R1	7.40087943628218
55	C4	R1	7.31288295528436
55	C13	R1	7.51569983828404
55	C18	R1	7.02236781302845
55	C11	R1	7.38370429247405
55	C16	R1	7.15987133677839
55	C8	R1	7.40087943628218
55	C20	R1	7.22881869049588
55	C7	R1	7.40087943628218
56	C23	R1	7.39231742277876
56	C17	R1	7.4178525148859
56	C12	R1	7.22881869049588
56	C10	R1	7.27612440527424
56	C3	R1	7.01122725542325
56	C14	R1	7.12928301694497
56	C5	R1	7.22881869049588
56	C9	R1	7.17990909001493
56	C24	R1	7.37503943134692
56	C6	R1	7.16992500144231
56	C21	R1	7.16992500144231
56	C19	R1	7.52356195605701
56	C1	R1	7.28540221886225
56	C22	R1	7.4093909361377
56	C4	R1	7.61470984411521
56	C13	R1	7.18982455888002
56	C18	R1	7.4093909361377
56	C15	R1	7.17990909001493
56	C16	R1	7.14974711950468
56	C8	R1	7.19967234483636
56	C20	R1	7.62205181945638
56	C7	R1	7.08746284125034
57	C23	R1	7.32192809488736
57	C17	R1	7.25738784269265
57	C12	R1	7.35755200461808
57	C10	R1	7.20945336562895
57	C3	R1	7.29462074889163
57	C14	R1	7.36632221424582
57	C5	R1	7.48381577726426
57	C9	R1	7.5077946401987
57	C24	R1	7
57	C6	R1	7.33985000288462
57	C21	R1	7.21916852046216
57	C19	R1	7.37503943134692
57	C1	R1	7.20945336562895
57	C22	R1	7.60733031374961
57	C4	R1	7.49984588708321
57	C18	R1	7.24792751344359
57	C15	R1	7.34872815423108
57	C11	R1	7.27612440527424
57	C16	R1	7
57	C8	R1	7.33091687811462
57	C20	R1	7.38370429247405
57	C7	R1	7.48381577726426
58	C23	R1	7.31288295528436
58	C17	R1	7.25738784269265
58	C12	R1	7.33091687811462
58	C10	R1	6.93073733756289
58	C14	R1	7.49984588708321
58	C5	R1	7.18982455888002
58	C9	R1	7.25738784269265
58	C24	R1	7.52356195605701
58	C6	R1	7.4262647547021
58	C21	R1	7.4093909361377
58	C19	R1	7.16992500144231
58	C1	R1	7.18982455888002
58	C4	R1	7.13955135239879
58	C13	R1	7.06608919045777
58	C15	R1	7.15987133677839
58	C11	R1	7.05528243550119
58	C16	R1	7.28540221886225
58	C8	R1	7.4178525148859
58	C20	R1	7.18982455888002
58	C7	R1	7.4262647547021
59	C23	R1	7.3037807481771
59	C17	R1	7.32192809488736
59	C12	R1	7.08746284125034
59	C10	R1	7.45121111183233
59	C14	R1	7.39231742277876
59	C5	R1	7.56985560833095
59	C9	R1	7.16992500144231
59	C24	R1	7.21916852046216
59	C6	R1	7.40087943628218
59	C21	R1	7.64385618977472
59	C19	R1	7.34872815423108
59	C1	R1	7.29462074889163
59	C22	R1	7.09803208296053
59	C4	R1	7.27612440527424
59	C13	R1	6.98868468677217
59	C18	R1	7.61470984411521
59	C15	R1	7.02236781302845
59	C11	R1	6.84549005094437
59	C16	R1	7.07681559705083
59	C8	R1	7.33091687811462
59	C20	R1	7.07681559705083
60	C17	R1	7.4757334309664
60	C12	R1	7.4594316186373
60	C10	R1	7.31288295528436
60	C3	R1	7.33091687811462
60	C14	R1	7.09803208296053
60	C5	R1	7.15987133677839
60	C9	R1	7.13955135239879
60	C24	R1	7.33985000288462
60	C6	R1	7.25738784269265
60	C21	R1	7.49984588708321
60	C19	R1	7.2667865406949
60	C1	R1	7.34872815423108
60	C22	R1	7.24792751344359
60	C4	R1	7.04439411935845
60	C13	R1	7.64385618977472
60	C18	R1	6.90689059560852
60	C15	R1	7.34872815423108
60	C11	R1	7.04439411935845
60	C16	R1	6.96578428466209
60	C20	R1	6.97727992349992
60	C7	R1	7.19967234483636
61	C23	R1	7.29462074889163
61	C17	R1	7.19967234483636
61	C12	R1	7.10852445677817
61	C10	R1	7.07681559705083
61	C3	R1	7.33091687811462
61	C14	R1	7.49984588708321
61	C5	R1	7.25738784269265
61	C9	R1	7.13955135239879
61	C24	R1	7.58496250072116
61	C6	R1	6.96578428466209
61	C21	R1	7.01122725542325
61	C19	R1	7.19967234483636
61	C1	R1	7.32192809488736
61	C22	R1	7.23840473932508
61	C4	R1	7.06608919045777
61	C13	R1	7.32192809488736
61	C18	R1	7.10852445677817
61	C15	R1	7.11894107272351
61	C11	R1	7.20945336562895
61	C16	R1	7.33091687811462
61	C8	R1	6.94251450533924
61	C20	R1	7.12928301694497
61	C7	R1	7.05528243550119
62	C23	R1	7.06608919045777
62	C17	R1	7.3037807481771
62	C12	R1	7.4757334309664
62	C10	R1	7.58496250072116
62	C14	R1	7.4262647547021
62	C5	R1	7.33091687811462
62	C9	R1	7.33091687811462
62	C24	R1	7.39231742277876
62	C6	R1	7.37503943134692
62	C21	R1	7.29462074889163
62	C19	R1	7.34872815423108
62	C1	R1	7.39231742277876
62	C22	R1	7.19967234483636
62	C4	R1	7.5077946401987
62	C13	R1	7
62	C18	R1	7.23840473932508
62	C15	R1	7.02236781302845
62	C11	R1	7.5077946401987
62	C16	R1	6.8073549220576
62	C8	R1	7.59991284218713
62	C20	R1	7.38370429247405
62	C7	R1	7.08746284125034
63	C23	R1	7.11894107272351
63	C17	R1	7.2667865406949
63	C12	R1	7.4093909361377
63	C10	R1	7.27612440527424
63	C3	R1	7.11894107272351
63	C14	R1	7.4093909361377
63	C5	R1	7.21916852046216
63	C9	R1	7.49984588708321
63	C24	R1	7.19967234483636
63	C6	R1	7.36632221424582
63	C19	R1	7.43462822763672
63	C1	R1	7.32192809488736
63	C22	R1	7.19967234483636
63	C4	R1	7.17990909001493
63	C13	R1	7.20945336562895
63	C18	R1	7.07681559705083
63	C15	R1	7.13955135239879
63	C11	R1	7.17990909001493
63	C8	R1	7.12928301694497
63	C7	R1	7.15987133677839
64	C23	R1	7.4594316186373
64	C17	R1	7.32192809488736
64	C12	R1	7.56985560833095
64	C10	R1	7.38370429247405
64	C3	R1	7.34872815423108
64	C14	R1	7.32192809488736
64	C5	R1	7.24792751344359
64	C9	R1	7.32192809488736
64	C24	R1	7.11894107272351
64	C6	R1	7.40087943628218
64	C21	R1	7.15987133677839
64	C19	R1	7.11894107272351
64	C22	R1	7.12928301694497
64	C4	R1	7.39231742277876
64	C13	R1	7.20945336562895
64	C18	R1	7.29462074889163
64	C15	R1	6.95419631038687
64	C11	R1	7.37503943134692
64	C16	R1	7.16992500144231
64	C8	R1	7.31288295528436
64	C20	R1	7.06608919045777
64	C7	R1	7.52356195605701
65	C23	R1	7.45121111183233
65	C17	R1	7.09803208296053
65	C12	R1	7.3037807481771
65	C10	R1	7.4178525148859
65	C3	R1	7.32192809488736
65	C14	R1	7.4093909361377
65	C5	R1	7.44294349584873
65	C9	R1	7.02236781302845
65	C24	R1	7.29462074889163
65	C6	R1	6.98868468677217
65	C21	R1	7.3037807481771
65	C22	R1	7.05528243550119
65	C4	R1	7.10852445677817
65	C13	R1	7.34872815423108
65	C18	R1	6.89481776330794
65	C15	R1	7.16992500144231
65	C11	R1	7.11894107272351
65	C16	R1	7.27612440527424
65	C20	R1	7.29462074889163
66	C23	R1	7.12928301694497
66	C17	R1	7.27612440527424
66	C12	R1	7.25738784269265
66	C10	R1	7.53915881110803
66	C3	R1	7.34872815423108
66	C14	R1	7.22881869049588
66	C21	R1	7
66	C19	R1	7.34872815423108
66	C1	R1	7.45121111183233
66	C22	R1	7.09803208296053
66	C4	R1	7.4594316186373
66	C13	R1	7.3037807481771
66	C18	R1	7.07681559705083
66	C15	R1	7.15987133677839
66	C11	R1	7.40087943628218
66	C16	R1	7.25738784269265
66	C8	R1	7.06608919045777
66	C20	R1	7.22881869049588
66	C7	R1	7.16992500144231
67	C23	R1	7.37503943134692
67	C17	R1	7.38370429247405
67	C12	R1	7.33091687811462
67	C10	R1	7.63662462054365
67	C3	R1	7.33091687811462
67	C5	R1	6.98868468677217
67	C9	R1	6.98868468677217
67	C24	R1	7.04439411935845
67	C6	R1	6.97727992349992
67	C21	R1	7.12928301694497
67	C1	R1	7.31288295528436
67	C4	R1	7.14974711950468
67	C13	R1	7.31288295528436
67	C15	R1	7.33091687811462
67	C11	R1	7.32192809488736
67	C16	R1	7.14974711950468
67	C8	R1	7.19967234483636
67	C20	R1	7.07681559705083
67	C7	R1	7.22881869049588
68	C23	R1	7.45121111183233
68	C17	R1	7.31288295528436
68	C12	R1	7.01122725542325
68	C10	R1	7.39231742277876
68	C3	R1	7.4178525148859
68	C14	R1	7.36632221424582
68	C5	R1	7.43462822763672
68	C9	R1	7.17990909001493
68	C24	R1	7.34872815423108
68	C6	R1	7.2667865406949
68	C21	R1	7.13955135239879
68	C19	R1	7.06608919045777
68	C1	R1	7.12928301694497
68	C22	R1	6.96578428466209
68	C4	R1	7.27612440527424
68	C13	R1	7.27612440527424
68	C18	R1	7.03342300153745
68	C15	R1	7.12928301694497
68	C11	R1	7.28540221886225
68	C16	R1	7.33091687811462
68	C8	R1	7.467605550083
68	C20	R1	6.89481776330794
68	C7	R1	7.16992500144231
69	C17	R1	7.49984588708321
69	C12	R1	6.85798099512757
69	C10	R1	7.22881869049588
69	C3	R1	7.59245703726808
69	C14	R1	7.35755200461808
69	C9	R1	7.43462822763672
69	C24	R1	7.3037807481771
69	C21	R1	7.27612440527424
69	C19	R1	7.53138146051631
69	C1	R1	7.20945336562895
69	C22	R1	7.06608919045777
69	C13	R1	7.52356195605701
69	C18	R1	7.24792751344359
69	C15	R1	7.05528243550119
69	C11	R1	7.06608919045777
69	C16	R1	7.34872815423108
69	C8	R1	7.43462822763672
69	C7	R1	7.22881869049588
70	C23	R1	7.23840473932508
70	C17	R1	7.11894107272351
70	C10	R1	7.2667865406949
70	C3	R1	7.04439411935845
70	C14	R1	7.28540221886225
70	C5	R1	7.33985000288462
70	C9	R1	7.11894107272351
70	C24	R1	7.37503943134692
70	C6	R1	7.14974711950468
70	C21	R1	7.33091687811462
70	C19	R1	7.40087943628218
70	C1	R1	7.18982455888002
70	C22	R1	7.2667865406949
70	C4	R1	7.21916852046216
70	C13	R1	7.29462074889163
70	C18	R1	7.28540221886225
70	C15	R1	7.3037807481771
70	C11	R1	7.3037807481771
70	C16	R1	7.11894107272351
70	C7	R1	6.95419631038687
71	C23	R1	7.36632221424582
71	C17	R1	7.4178525148859
71	C12	R1	7.25738784269265
71	C10	R1	7.36632221424582
71	C3	R1	7.54689445988764
71	C14	R1	7.53915881110803
71	C5	R1	7.07681559705083
71	C9	R1	7.21916852046216
71	C24	R1	7.3037807481771
71	C6	R1	7.02236781302845
71	C21	R1	7.11894107272351
71	C19	R1	7.14974711950468
71	C1	R1	7.25738784269265
71	C22	R1	7.22881869049588
71	C18	R1	7.49984588708321
71	C15	R1	7.18982455888002
71	C11	R1	7.20945336562895
71	C16	R1	7.09803208296053
71	C8	R1	6.91886323727459
71	C20	R1	7.12928301694497
71	C7	R1	7.13955135239879
72	C23	R1	7.14974711950468
72	C17	R1	7.28540221886225
72	C10	R1	7.25738784269265
72	C3	R1	7.63662462054365
72	C14	R1	7.57742882803575
72	C5	R1	7.21916852046216
72	C9	R1	7.56985560833095
72	C24	R1	7.53915881110803
72	C6	R1	6.84549005094437
72	C21	R1	7.20945336562895
72	C1	R1	7.24792751344359
72	C22	R1	7.15987133677839
72	C4	R1	7.38370429247405
72	C13	R1	7.29462074889163
72	C18	R1	7.45121111183233
72	C15	R1	7.36632221424582
72	C11	R1	7.21916852046216
72	C16	R1	7.58496250072116
72	C8	R1	7.39231742277876
72	C20	R1	6.98868468677217
72	C7	R1	7.17990909001493
73	C23	R1	7.3037807481771
73	C17	R1	6.96578428466209
73	C12	R1	7.32192809488736
73	C3	R1	7.4262647547021
73	C14	R1	7.06608919045777
73	C5	R1	7.25738784269265
73	C9	R1	7.44294349584873
73	C24	R1	7.4262647547021
73	C6	R1	7.14974711950468
73	C21	R1	7.20945336562895
73	C19	R1	7.06608919045777
73	C1	R1	7.35755200461808
73	C4	R1	7.4093909361377
73	C13	R1	7.18982455888002
73	C18	R1	7.43462822763672
73	C15	R1	7.20945336562895
73	C11	R1	7.10852445677817
73	C16	R1	7.07681559705083
73	C8	R1	7
73	C20	R1	7.22881869049588
73	C7	R1	7.4262647547021
74	C23	R1	7.37503943134692
74	C17	R1	7.19967234483636
74	C12	R1	7.43462822763672
74	C10	R1	7.33985000288462
74	C3	R1	7.37503943134692
74	C14	R1	7.48381577726426
74	C5	R1	7.4262647547021
74	C9	R1	7.33091687811462
74	C24	R1	6.89481776330794
74	C6	R1	7.21916852046216
74	C21	R1	7.09803208296053
74	C19	R1	7.20945336562895
74	C1	R1	7.19967234483636
74	C22	R1	7.24792751344359
74	C4	R1	7.17990909001493
74	C13	R1	7.4262647547021
74	C18	R1	7.14974711950468
74	C15	R1	7.25738784269265
74	C16	R1	7.25738784269265
74	C8	R1	7.3037807481771
74	C20	R1	7.19967234483636
74	C7	R1	7.19967234483636
75	C23	R1	7.32192809488736
75	C17	R1	7.10852445677817
75	C12	R1	7.33985000288462
75	C10	R1	7.20945336562895
75	C3	R1	7
75	C14	R1	7.10852445677817
75	C5	R1	7.13955135239879
75	C9	R1	7.08746284125034
75	C24	R1	7.36632221424582
75	C6	R1	7.15987133677839
75	C21	R1	7.33985000288462
75	C19	R1	6.97727992349992
75	C1	R1	7.32192809488736
75	C22	R1	7.37503943134692
75	C4	R1	7.24792751344359
75	C13	R1	6.8703647195834
75	C18	R1	7.21916852046216
75	C15	R1	7.33985000288462
75	C11	R1	7.18982455888002
75	C16	R1	7.12928301694497
75	C8	R1	7.21916852046216
75	C20	R1	7.33985000288462
75	C7	R1	7.37503943134692
76	C23	R1	7.35755200461808
76	C17	R1	7.23840473932508
76	C12	R1	7.24792751344359
76	C10	R1	7.20945336562895
76	C3	R1	7.44294349584873
76	C14	R1	7.5077946401987
76	C5	R1	7.4262647547021
76	C9	R1	7.20945336562895
76	C24	R1	7.37503943134692
76	C6	R1	7.10852445677817
76	C21	R1	7.16992500144231
76	C1	R1	7.23840473932508
76	C22	R1	7.17990909001493
76	C4	R1	7.03342300153745
76	C13	R1	7.4262647547021
76	C11	R1	7.15987133677839
76	C16	R1	7.13955135239879
76	C8	R1	7.17990909001493
76	C20	R1	7.29462074889163
76	C7	R1	7.4757334309664
77	C23	R1	7.53915881110803
77	C12	R1	7.03342300153745
77	C10	R1	7.32192809488736
77	C3	R1	7.40087943628218
77	C14	R1	6.94251450533924
77	C5	R1	7.39231742277876
77	C9	R1	7.32192809488736
77	C24	R1	6.7279204545632
77	C6	R1	7.13955135239879
77	C21	R1	7.3037807481771
77	C19	R1	7.36632221424582
77	C1	R1	7.35755200461808
77	C22	R1	7.29462074889163
77	C4	R1	7.19967234483636
77	C13	R1	7.19967234483636
77	C18	R1	7.29462074889163
77	C15	R1	7.39231742277876
77	C11	R1	7.3037807481771
77	C16	R1	7.4757334309664
77	C8	R1	7.43462822763672
77	C20	R1	7.13955135239879
77	C7	R1	7.32192809488736
78	C23	R1	7.09803208296053
78	C17	R1	7.51569983828404
78	C10	R1	7.27612440527424
78	C3	R1	7.49185309632967
78	C14	R1	7.49984588708321
78	C5	R1	7.14974711950468
78	C9	R1	7.40087943628218
78	C24	R1	7.28540221886225
78	C6	R1	7.36632221424582
78	C21	R1	7.14974711950468
78	C19	R1	7.05528243550119
78	C1	R1	7.69348695749933
78	C22	R1	7.05528243550119
78	C4	R1	7.4262647547021
78	C13	R1	7.14974711950468
78	C18	R1	6.95419631038687
78	C15	R1	7.35755200461808
78	C11	R1	7.22881869049588
78	C16	R1	7.34872815423108
78	C8	R1	7.39231742277876
78	C20	R1	7.39231742277876
78	C7	R1	7.24792751344359
79	C23	R1	7.06608919045777
79	C17	R1	7.09803208296053
79	C12	R1	7.43462822763672
79	C3	R1	7.31288295528436
79	C14	R1	7.33091687811462
79	C5	R1	7.34872815423108
79	C9	R1	7.28540221886225
79	C24	R1	7.09803208296053
79	C6	R1	7.4594316186373
79	C19	R1	7.18982455888002
79	C1	R1	7.09803208296053
79	C22	R1	7.20945336562895
79	C4	R1	7.39231742277876
79	C13	R1	7.37503943134692
79	C18	R1	7.2667865406949
79	C15	R1	7.28540221886225
79	C11	R1	7.33985000288462
79	C16	R1	7.2667865406949
79	C8	R1	7.37503943134692
79	C20	R1	7.2667865406949
79	C7	R1	7.52356195605701
80	C23	R1	7.2667865406949
80	C17	R1	6.71424551766612
80	C10	R1	7.54689445988764
80	C3	R1	7.45121111183233
80	C14	R1	7.31288295528436
80	C5	R1	7.32192809488736
80	C9	R1	7.53138146051631
80	C24	R1	7.20945336562895
80	C6	R1	7.29462074889163
80	C21	R1	7.13955135239879
80	C19	R1	7.28540221886225
80	C1	R1	7.08746284125034
80	C4	R1	7.40087943628218
80	C13	R1	7.28540221886225
80	C18	R1	6.82017896241519
80	C15	R1	7.16992500144231
80	C11	R1	7.44294349584873
80	C16	R1	6.79441586635011
80	C8	R1	7.4093909361377
80	C20	R1	7.25738784269265
80	C7	R1	7.4178525148859
81	C23	R1	7.20945336562895
81	C17	R1	7.31288295528436
81	C12	R1	7.16992500144231
81	C10	R1	7.55458885167764
81	C3	R1	7.23840473932508
81	C14	R1	7.31288295528436
81	C5	R1	7.25738784269265
81	C9	R1	7.31288295528436
81	C24	R1	7.20945336562895
81	C6	R1	7.20945336562895
81	C21	R1	7.21916852046216
81	C1	R1	7.32192809488736
81	C22	R1	7.28540221886225
81	C13	R1	7.35755200461808
81	C18	R1	7.16992500144231
81	C15	R1	7.18982455888002
81	C11	R1	6.84549005094437
81	C16	R1	7.23840473932508
81	C8	R1	7.25738784269265
81	C7	R1	7.20945336562895
82	C23	R1	7.09803208296053
82	C17	R1	7.48381577726426
82	C12	R1	7.43462822763672
82	C10	R1	7.09803208296053
82	C3	R1	7.43462822763672
82	C14	R1	7.467605550083
82	C5	R1	6.93073733756289
82	C9	R1	7.33985000288462
82	C24	R1	7.23840473932508
82	C6	R1	7.24792751344359
82	C21	R1	7.36632221424582
82	C19	R1	7.22881869049588
82	C1	R1	7.19967234483636
82	C22	R1	7.13955135239879
82	C4	R1	7.4093909361377
82	C13	R1	7.25738784269265
82	C18	R1	7.20945336562895
82	C15	R1	7.48381577726426
82	C11	R1	7.3037807481771
82	C16	R1	7.04439411935845
82	C8	R1	7.21916852046216
82	C7	R1	7.34872815423108
83	C23	R1	7.07681559705083
83	C17	R1	7.18982455888002
83	C12	R1	7.49185309632967
83	C14	R1	7.38370429247405
83	C5	R1	6.96578428466209
83	C9	R1	7.19967234483636
83	C24	R1	7.29462074889163
83	C6	R1	7.24792751344359
83	C21	R1	7.38370429247405
83	C19	R1	7.51569983828404
83	C1	R1	7.12928301694497
83	C22	R1	7.36632221424582
83	C4	R1	7.23840473932508
83	C13	R1	7.21916852046216
83	C18	R1	7.06608919045777
83	C15	R1	7.04439411935845
83	C11	R1	7.17990909001493
83	C16	R1	7.36632221424582
83	C8	R1	7.24792751344359
83	C20	R1	6.96578428466209
83	C7	R1	7.20945336562895
84	C23	R1	6.95419631038687
84	C17	R1	7.11894107272351
84	C12	R1	7.4262647547021
84	C10	R1	7.4594316186373
84	C3	R1	7.15987133677839
84	C5	R1	7.4262647547021
84	C9	R1	7.49185309632967
84	C24	R1	7.23840473932508
84	C21	R1	7.22881869049588
84	C19	R1	7.21916852046216
84	C1	R1	7.07681559705083
84	C22	R1	7.28540221886225
84	C4	R1	7.27612440527424
84	C13	R1	7.15987133677839
84	C18	R1	7.10852445677817
84	C15	R1	7.38370429247405
84	C11	R1	7.44294349584873
84	C16	R1	7.24792751344359
84	C8	R1	7.33985000288462
84	C20	R1	7.49984588708321
84	C7	R1	7.18982455888002
85	C23	R1	7.49984588708321
85	C17	R1	7.56224242422107
85	C12	R1	6.93073733756289
85	C10	R1	7.48381577726426
85	C3	R1	7.27612440527424
85	C14	R1	7.4093909361377
85	C5	R1	7.29462074889163
85	C24	R1	7.22881869049588
85	C6	R1	7.24792751344359
85	C21	R1	7.16992500144231
85	C19	R1	7.19967234483636
85	C1	R1	7.15987133677839
85	C22	R1	7.09803208296053
85	C4	R1	7
85	C13	R1	7.23840473932508
85	C18	R1	7.32192809488736
85	C15	R1	7.48381577726426
85	C11	R1	7.27612440527424
85	C16	R1	7.24792751344359
85	C8	R1	7.22881869049588
85	C20	R1	7.59991284218713
85	C7	R1	7.36632221424582
86	C23	R1	7.3037807481771
86	C17	R1	7.02236781302845
86	C12	R1	7.12928301694497
86	C10	R1	7.467605550083
86	C3	R1	7.2667865406949
86	C14	R1	7.35755200461808
86	C5	R1	7.13955135239879
86	C9	R1	7.2667865406949
86	C24	R1	7.54689445988764
86	C6	R1	7.37503943134692
86	C21	R1	7.2667865406949
86	C1	R1	7.10852445677817
86	C22	R1	7.33091687811462
86	C4	R1	7.16992500144231
86	C13	R1	6.89481776330794
86	C18	R1	7.25738784269265
86	C15	R1	7.35755200461808
86	C16	R1	7.08746284125034
86	C8	R1	7.10852445677817
86	C20	R1	7.38370429247405
86	C7	R1	7.31288295528436
87	C17	R1	7.4262647547021
87	C12	R1	6.95419631038687
87	C10	R1	7.27612440527424
87	C3	R1	7.18982455888002
87	C14	R1	7.31288295528436
87	C5	R1	7.32192809488736
87	C9	R1	7.05528243550119
87	C6	R1	7.18982455888002
87	C21	R1	7.3037807481771
87	C19	R1	7.04439411935845
87	C1	R1	7.36632221424582
87	C22	R1	7.25738784269265
87	C4	R1	7.40087943628218
87	C13	R1	7.4594316186373
87	C18	R1	7.38370429247405
87	C11	R1	7.467605550083
87	C16	R1	7.17990909001493
87	C8	R1	7.19967234483636
87	C7	R1	7.28540221886225
88	C23	R1	7.48381577726426
88	C17	R1	7.48381577726426
88	C12	R1	7.35755200461808
88	C10	R1	7.21916852046216
88	C14	R1	7.03342300153745
88	C5	R1	7.24792751344359
88	C9	R1	7.08746284125034
88	C24	R1	6.95419631038687
88	C6	R1	7.39231742277876
88	C21	R1	7.60733031374961
88	C19	R1	7.4262647547021
88	C1	R1	7.4178525148859
88	C22	R1	7.33985000288462
88	C4	R1	6.95419631038687
88	C13	R1	7.25738784269265
88	C18	R1	7.08746284125034
88	C11	R1	6.93073733756289
88	C16	R1	7.17990909001493
88	C8	R1	7.4093909361377
88	C20	R1	7.5077946401987
88	C7	R1	7.28540221886225
89	C23	R1	7
89	C17	R1	7.07681559705083
89	C12	R1	7.15987133677839
89	C10	R1	7.32192809488736
89	C3	R1	7.03342300153745
89	C5	R1	7.39231742277876
89	C9	R1	7.4093909361377
89	C24	R1	7.59245703726808
89	C6	R1	7.40087943628218
89	C21	R1	7
89	C19	R1	7.12928301694497
89	C1	R1	7.08746284125034
89	C22	R1	7.04439411935845
89	C4	R1	7.23840473932508
89	C13	R1	7.11894107272351
89	C18	R1	7.38370429247405
89	C15	R1	7.34872815423108
89	C11	R1	7.22881869049588
89	C8	R1	7.44294349584873
89	C20	R1	7.05528243550119
89	C7	R1	7.22881869049588
90	C17	R1	7.2667865406949
90	C12	R1	7.4178525148859
90	C3	R1	7.28540221886225
90	C14	R1	7.18982455888002
90	C5	R1	7.05528243550119
90	C24	R1	7.29462074889163
90	C6	R1	6.93073733756289
90	C21	R1	7.60733031374961
90	C19	R1	7.37503943134692
90	C1	R1	7.20945336562895
90	C22	R1	7.27612440527424
90	C4	R1	7.59991284218713
90	C18	R1	7.11894107272351
90	C15	R1	7.01122725542325
90	C16	R1	7.20945336562895
90	C8	R1	7.28540221886225
90	C20	R1	7.49984588708321
90	C7	R1	7.20945336562895
91	C23	R1	7.33091687811462
91	C17	R1	7.13955135239879
91	C12	R1	7.40087943628218
91	C10	R1	7.11894107272351
91	C3	R1	7.14974711950468
91	C14	R1	7.49185309632967
91	C5	R1	7.2667865406949
91	C6	R1	7.33985000288462
91	C21	R1	7.14974711950468
91	C19	R1	7.18982455888002
91	C22	R1	7.2667865406949
91	C13	R1	7.17990909001493
91	C18	R1	7.08746284125034
91	C15	R1	7.09803208296053
91	C11	R1	7.32192809488736
91	C16	R1	7.27612440527424
91	C8	R1	6.95419631038687
91	C20	R1	7.48381577726426
91	C7	R1	7.24792751344359
92	C23	R1	7.33091687811462
92	C17	R1	7.36632221424582
92	C12	R1	7.37503943134692
92	C10	R1	7.14974711950468
92	C3	R1	7.04439411935845
92	C14	R1	7.3037807481771
92	C5	R1	7.467605550083
92	C9	R1	7.32192809488736
92	C24	R1	7.27612440527424
92	C6	R1	7.22881869049588
92	C21	R1	7.37503943134692
92	C19	R1	7.27612440527424
92	C22	R1	7.09803208296053
92	C4	R1	7.14974711950468
92	C13	R1	7.53915881110803
92	C18	R1	7.36632221424582
92	C15	R1	7.38370429247405
92	C11	R1	7.3037807481771
92	C16	R1	7.18982455888002
92	C8	R1	7.20945336562895
92	C20	R1	7.2667865406949
92	C7	R1	7.14974711950468
93	C23	R1	7.02236781302845
93	C17	R1	7.4093909361377
93	C12	R1	7.11894107272351
93	C10	R1	7.467605550083
93	C3	R1	7.48381577726426
93	C14	R1	7.22881869049588
93	C5	R1	7.4757334309664
93	C9	R1	6.91886323727459
93	C24	R1	7.4093909361377
93	C6	R1	7.23840473932508
93	C21	R1	7.3037807481771
93	C19	R1	7.15987133677839
93	C1	R1	7.22881869049588
93	C22	R1	7.4262647547021
93	C4	R1	7.31288295528436
93	C18	R1	7.01122725542325
93	C15	R1	7.33985000288462
93	C11	R1	7.21916852046216
93	C16	R1	7.06608919045777
93	C8	R1	7.38370429247405
93	C20	R1	7.12928301694497
93	C7	R1	7
94	C23	R1	7.27612440527424
94	C17	R1	7.44294349584873
94	C12	R1	7.25738784269265
94	C10	R1	7.02236781302845
94	C3	R1	7.2667865406949
94	C14	R1	7.44294349584873
94	C5	R1	7.11894107272351
94	C9	R1	7.44294349584873
94	C24	R1	7.3037807481771
94	C6	R1	7.36632221424582
94	C21	R1	7.04439411935845
94	C19	R1	7.14974711950468
94	C1	R1	7.08746284125034
94	C22	R1	7.28540221886225
94	C4	R1	6.93073733756289
94	C13	R1	7.23840473932508
94	C18	R1	7.12928301694497
94	C15	R1	7.31288295528436
94	C16	R1	7.19967234483636
94	C8	R1	7.08746284125034
94	C20	R1	7.24792751344359
94	C7	R1	7.10852445677817
95	C23	R1	7.18982455888002
95	C17	R1	7.3037807481771
95	C12	R1	7.33985000288462
95	C10	R1	7.40087943628218
95	C3	R1	7.4757334309664
95	C14	R1	7.4594316186373
95	C5	R1	7.49185309632967
95	C9	R1	7.43462822763672
95	C24	R1	7.29462074889163
95	C6	R1	7.467605550083
95	C19	R1	7.13955135239879
95	C1	R1	7.39231742277876
95	C22	R1	7.19967234483636
95	C4	R1	7.39231742277876
95	C13	R1	7.02236781302845
95	C18	R1	7.15987133677839
95	C15	R1	7.34872815423108
95	C16	R1	6.90689059560852
95	C8	R1	7.25738784269265
95	C20	R1	7.33985000288462
95	C7	R1	7.16992500144231
96	C23	R1	7.08746284125034
96	C17	R1	7.33091687811462
96	C3	R1	7.27612440527424
96	C14	R1	7.59245703726808
96	C9	R1	7.27612440527424
96	C24	R1	7.36632221424582
96	C6	R1	7.35755200461808
96	C21	R1	7.22881869049588
96	C19	R1	7.06608919045777
96	C22	R1	7.24792751344359
[truncated: 14,574 more rows]
