# Supplementary material for: Stochastic modelling of single-cell gene expression adaptation reveals non-genomic contribution to evolution of tumor subclones
Source: bioRxiv. 2024 Apr 20:2024.04.17.588869. Preprint. [Version 1] doi: 10.1101/2024.04.17.588869 (PMC11071284; doi:10.1101/2024.04.17.588869)
Supplement: Supplement 2 [file media-2.zip › Supplementary Files/Simulated Data/Adaptive_Simulation/tr_1.06_sq_1.5_r_150_a_8.csv]

gene	species	replicate	exprval
1	C23	R1	7.11894107272351
1	C17	R1	7.08746284125034
1	C12	R1	7.36632221424582
1	C10	R1	7.20945336562895
1	C3	R1	7.52356195605701
1	C14	R1	7.16992500144231
1	C5	R1	7.19967234483636
1	C9	R1	7.2667865406949
1	C24	R1	7.23840473932508
1	C6	R1	7.62935662007961
1	C21	R1	7.36632221424582
1	C19	R1	7.55458885167764
1	C22	R1	7.24792751344359
1	C4	R1	7.31288295528436
1	C13	R1	7.51569983828404
1	C18	R1	6.88264304936184
1	C15	R1	7.11894107272351
1	C11	R1	7.13955135239879
1	C16	R1	7.43462822763672
1	C8	R1	7.15987133677839
1	C20	R1	7.18982455888002
1	C7	R1	7.32192809488736
2	C23	R1	7.23840473932508
2	C17	R1	7.05528243550119
2	C12	R1	7.3037807481771
2	C10	R1	7.44294349584873
2	C14	R1	7.37503943134692
2	C5	R1	7.02236781302845
2	C9	R1	7.29462074889163
2	C6	R1	7.22881869049588
2	C21	R1	7.04439411935845
2	C19	R1	7.20945336562895
2	C22	R1	7.40087943628218
2	C4	R1	7.08746284125034
2	C13	R1	7.24792751344359
2	C18	R1	7.05528243550119
2	C15	R1	7.35755200461808
2	C16	R1	7.34872815423108
2	C8	R1	6.90689059560852
2	C7	R1	7.24792751344359
3	C23	R1	7.01122725542325
3	C17	R1	7.48381577726426
3	C12	R1	7.20945336562895
3	C10	R1	7.13955135239879
3	C3	R1	7.21916852046216
3	C14	R1	7.09803208296053
3	C5	R1	7.31288295528436
3	C9	R1	7.27612440527424
3	C24	R1	7.3037807481771
3	C6	R1	7.02236781302845
3	C1	R1	7.24792751344359
3	C4	R1	7.3037807481771
3	C13	R1	7.12928301694497
3	C18	R1	7.12928301694497
3	C15	R1	7.31288295528436
3	C11	R1	7.16992500144231
3	C16	R1	7.66533591718518
3	C8	R1	7.17990909001493
3	C20	R1	7.53915881110803
3	C7	R1	7.15987133677839
4	C23	R1	7.27612440527424
4	C17	R1	7.14974711950468
4	C12	R1	7.52356195605701
4	C10	R1	7.16992500144231
4	C3	R1	7.21916852046216
4	C14	R1	7.33985000288462
4	C5	R1	7.4757334309664
4	C9	R1	7.12928301694497
4	C24	R1	7.38370429247405
4	C21	R1	7.34872815423108
4	C22	R1	7.10852445677817
4	C4	R1	7.29462074889163
4	C13	R1	7.53915881110803
4	C18	R1	7.01122725542325
4	C15	R1	7.13955135239879
4	C11	R1	7.467605550083
4	C16	R1	7.19967234483636
4	C8	R1	7.12928301694497
4	C20	R1	7.14974711950468
4	C7	R1	7.27612440527424
5	C23	R1	7.4757334309664
5	C17	R1	7.32192809488736
5	C12	R1	7.15987133677839
5	C3	R1	7.40087943628218
5	C14	R1	7.06608919045777
5	C5	R1	7.36632221424582
5	C9	R1	7.33985000288462
5	C24	R1	6.98868468677217
5	C21	R1	7.467605550083
5	C19	R1	7.34872815423108
5	C1	R1	7.27612440527424
5	C22	R1	7.10852445677817
5	C4	R1	7.09803208296053
5	C13	R1	7.68650052718322
5	C15	R1	7.06608919045777
5	C11	R1	7.36632221424582
5	C16	R1	7.18982455888002
5	C8	R1	7.34872815423108
5	C7	R1	7.43462822763672
6	C23	R1	7.05528243550119
6	C17	R1	7.28540221886225
6	C12	R1	7.2667865406949
6	C10	R1	7.18982455888002
6	C3	R1	7.20945336562895
6	C14	R1	7.22881869049588
6	C5	R1	7.20945336562895
6	C9	R1	6.91886323727459
6	C24	R1	7.29462074889163
6	C6	R1	7.4178525148859
6	C21	R1	7.29462074889163
6	C19	R1	7.08746284125034
6	C1	R1	7.4093909361377
6	C22	R1	7.4178525148859
6	C4	R1	7.33985000288462
6	C13	R1	7.21916852046216
6	C18	R1	7.4178525148859
6	C15	R1	7
6	C11	R1	6.97727992349992
6	C16	R1	7.27612440527424
6	C8	R1	7.28540221886225
6	C20	R1	7.36632221424582
6	C7	R1	7.28540221886225
7	C23	R1	7.12928301694497
7	C17	R1	7.33091687811462
7	C12	R1	7.17990909001493
7	C10	R1	7.34872815423108
7	C3	R1	7.49185309632967
7	C5	R1	7.09803208296053
7	C24	R1	7.23840473932508
7	C6	R1	7.35755200461808
7	C21	R1	7.25738784269265
7	C19	R1	7.28540221886225
7	C1	R1	7.4594316186373
7	C22	R1	7.56224242422107
7	C4	R1	7.22881869049588
7	C18	R1	7.4178525148859
7	C15	R1	7.05528243550119
7	C11	R1	7.4262647547021
7	C16	R1	7.36632221424582
7	C8	R1	7.48381577726426
7	C20	R1	7.36632221424582
8	C23	R1	7.10852445677817
8	C12	R1	7.37503943134692
8	C10	R1	7.48381577726426
8	C3	R1	7.16992500144231
8	C14	R1	7.09803208296053
8	C5	R1	7.19967234483636
8	C9	R1	7.16992500144231
8	C24	R1	7.51569983828404
8	C21	R1	7.45121111183233
8	C1	R1	7.13955135239879
8	C22	R1	7.33985000288462
8	C13	R1	7.25738784269265
8	C18	R1	7.43462822763672
8	C15	R1	7.49185309632967
8	C11	R1	7.4093909361377
8	C16	R1	7.19967234483636
8	C8	R1	7.4093909361377
8	C20	R1	7.14974711950468
8	C7	R1	7.10852445677817
9	C23	R1	7.53138146051631
9	C17	R1	7.48381577726426
9	C10	R1	7.11894107272351
9	C3	R1	7.13955135239879
9	C14	R1	7.5077946401987
9	C5	R1	7.24792751344359
9	C9	R1	7.13955135239879
9	C24	R1	7.32192809488736
9	C6	R1	7.4262647547021
9	C21	R1	7.33091687811462
9	C19	R1	7.55458885167764
9	C1	R1	7.24792751344359
9	C4	R1	7.09803208296053
9	C13	R1	7.27612440527424
9	C18	R1	7.22881869049588
9	C15	R1	7.31288295528436
9	C11	R1	7.13955135239879
9	C16	R1	6.90689059560852
9	C8	R1	7.19967234483636
9	C20	R1	7.05528243550119
9	C7	R1	7.22881869049588
10	C23	R1	7.20945336562895
10	C17	R1	7.467605550083
10	C12	R1	7.31288295528436
10	C10	R1	7.19967234483636
10	C3	R1	7.3037807481771
10	C5	R1	7.02236781302845
10	C9	R1	7.38370429247405
10	C24	R1	7.02236781302845
10	C6	R1	7.20945336562895
10	C21	R1	6.98868468677217
10	C19	R1	7.21916852046216
10	C1	R1	7.13955135239879
10	C22	R1	7.21916852046216
10	C4	R1	7.43462822763672
10	C13	R1	7.20945336562895
10	C18	R1	7.11894107272351
10	C15	R1	7.40087943628218
10	C11	R1	7.02236781302845
10	C16	R1	7.09803208296053
10	C20	R1	7.57742882803575
10	C7	R1	7.43462822763672
11	C23	R1	7.35755200461808
11	C17	R1	7.29462074889163
11	C10	R1	7.3037807481771
11	C3	R1	7.29462074889163
11	C14	R1	7.40087943628218
11	C5	R1	7.05528243550119
11	C9	R1	7.34872815423108
11	C24	R1	7.10852445677817
11	C6	R1	7.14974711950468
11	C21	R1	7.44294349584873
11	C1	R1	7.34872815423108
11	C22	R1	7.38370429247405
11	C4	R1	7.31288295528436
11	C13	R1	7.16992500144231
11	C18	R1	7.33091687811462
11	C15	R1	7.20945336562895
11	C11	R1	7.09803208296053
11	C16	R1	7.33985000288462
11	C8	R1	7.57742882803575
11	C20	R1	7.39231742277876
11	C7	R1	7.37503943134692
12	C23	R1	7.38370429247405
12	C17	R1	7.13955135239879
12	C12	R1	7.52356195605701
12	C10	R1	7.38370429247405
12	C3	R1	7.34872815423108
12	C14	R1	7.10852445677817
12	C5	R1	7.3037807481771
12	C9	R1	7.16992500144231
12	C24	R1	7.32192809488736
12	C6	R1	7.44294349584873
12	C21	R1	7.22881869049588
12	C19	R1	7.25738784269265
12	C1	R1	7.33091687811462
12	C22	R1	7.19967234483636
12	C4	R1	7.07681559705083
12	C13	R1	7.02236781302845
12	C18	R1	7.11894107272351
12	C15	R1	7.19967234483636
12	C11	R1	7.33985000288462
12	C16	R1	7.14974711950468
12	C8	R1	7.36632221424582
12	C20	R1	7.29462074889163
12	C7	R1	7.44294349584873
13	C23	R1	7.08746284125034
13	C17	R1	7.3037807481771
13	C12	R1	6.94251450533924
13	C10	R1	7.40087943628218
13	C3	R1	7.20945336562895
13	C14	R1	7.35755200461808
13	C5	R1	7.27612440527424
13	C9	R1	7.27612440527424
13	C24	R1	7.33985000288462
13	C6	R1	7.48381577726426
13	C19	R1	7.31288295528436
13	C1	R1	7.09803208296053
13	C22	R1	7.2667865406949
13	C4	R1	7.11894107272351
13	C18	R1	7.27612440527424
13	C15	R1	7.15987133677839
13	C11	R1	7.36632221424582
13	C16	R1	7.39231742277876
13	C8	R1	7.33985000288462
13	C7	R1	7.22881869049588
14	C23	R1	7.21916852046216
14	C17	R1	7.29462074889163
14	C12	R1	7.2667865406949
14	C10	R1	7.37503943134692
14	C3	R1	7.39231742277876
14	C5	R1	7.14974711950468
14	C9	R1	7.3037807481771
14	C24	R1	7.44294349584873
14	C6	R1	7.44294349584873
14	C21	R1	7.19967234483636
14	C19	R1	7.34872815423108
14	C1	R1	7.37503943134692
14	C22	R1	7.35755200461808
14	C4	R1	7.19967234483636
14	C13	R1	7.61470984411521
14	C18	R1	7.23840473932508
14	C15	R1	7.21916852046216
14	C11	R1	7.20945336562895
14	C16	R1	7.10852445677817
14	C8	R1	7.43462822763672
14	C20	R1	7.29462074889163
15	C23	R1	7.4178525148859
15	C17	R1	7.15987133677839
15	C12	R1	7.37503943134692
15	C10	R1	7.38370429247405
15	C3	R1	7.05528243550119
15	C14	R1	7.36632221424582
15	C5	R1	7.09803208296053
15	C24	R1	7.21916852046216
15	C6	R1	7.22881869049588
15	C21	R1	7.53915881110803
15	C19	R1	7.10852445677817
15	C1	R1	6.93073733756289
15	C22	R1	7.24792751344359
15	C4	R1	7.40087943628218
15	C18	R1	7.17990909001493
15	C15	R1	7.2667865406949
15	C11	R1	7.58496250072116
15	C16	R1	7.17990909001493
15	C8	R1	7.09803208296053
15	C20	R1	7.4262647547021
15	C7	R1	7.4757334309664
16	C17	R1	7.31288295528436
16	C12	R1	7.35755200461808
16	C10	R1	6.97727992349992
16	C3	R1	6.56985560833095
16	C14	R1	6.6724253419715
16	C5	R1	7.13955135239879
16	C9	R1	7.25738784269265
16	C24	R1	7.34872815423108
16	C6	R1	7.25738784269265
16	C21	R1	7.33985000288462
16	C19	R1	7.09803208296053
16	C1	R1	7.09803208296053
16	C22	R1	7.32192809488736
16	C4	R1	7.33091687811462
16	C13	R1	7.43462822763672
16	C18	R1	7.25738784269265
16	C11	R1	7.38370429247405
16	C16	R1	7.17990909001493
16	C8	R1	7.02236781302845
16	C20	R1	7.39231742277876
16	C7	R1	7.34872815423108
17	C23	R1	7.21916852046216
17	C17	R1	7.11894107272351
17	C12	R1	7.10852445677817
17	C10	R1	7.22881869049588
17	C3	R1	7.62935662007961
17	C14	R1	7.33985000288462
17	C5	R1	7.49984588708321
17	C9	R1	7.05528243550119
17	C24	R1	7.01122725542325
17	C6	R1	7.15987133677839
17	C21	R1	7.49185309632967
17	C19	R1	7.29462074889163
17	C1	R1	7.40087943628218
17	C22	R1	6.91886323727459
17	C4	R1	7.2667865406949
17	C13	R1	7.52356195605701
17	C15	R1	7.08746284125034
17	C11	R1	7.09803208296053
17	C16	R1	7.17990909001493
17	C8	R1	7.01122725542325
17	C20	R1	7.44294349584873
17	C7	R1	7.4262647547021
18	C23	R1	6.76818432477693
18	C17	R1	7.18982455888002
18	C12	R1	7.13955135239879
18	C10	R1	7.33985000288462
18	C3	R1	7.27612440527424
18	C5	R1	6.85798099512757
18	C9	R1	7.23840473932508
18	C24	R1	7.4594316186373
18	C6	R1	7.31288295528436
18	C21	R1	7.13955135239879
18	C19	R1	7.38370429247405
18	C1	R1	7.21916852046216
18	C22	R1	7.32192809488736
18	C13	R1	7.15987133677839
18	C18	R1	7.23840473932508
18	C15	R1	7.17990909001493
18	C11	R1	7.24792751344359
18	C16	R1	6.83289001416474
18	C8	R1	7.34872815423108
18	C7	R1	7.06608919045777
19	C23	R1	7.40087943628218
19	C17	R1	7.28540221886225
19	C12	R1	7.31288295528436
19	C10	R1	7.28540221886225
19	C3	R1	7.49984588708321
19	C14	R1	6.89481776330794
19	C5	R1	7.23840473932508
19	C9	R1	7.06608919045777
19	C24	R1	7.4178525148859
19	C6	R1	7.25738784269265
19	C21	R1	7.35755200461808
19	C19	R1	7.56985560833095
19	C1	R1	7.28540221886225
19	C22	R1	7.49185309632967
19	C4	R1	7.34872815423108
19	C13	R1	7.33091687811462
19	C18	R1	7.32192809488736
19	C11	R1	7.16992500144231
19	C16	R1	7.01122725542325
19	C8	R1	7.45121111183233
19	C20	R1	7.25738784269265
19	C7	R1	7.05528243550119
20	C23	R1	7.20945336562895
20	C17	R1	7.36632221424582
20	C12	R1	7.31288295528436
20	C10	R1	6.94251450533924
20	C3	R1	7.12928301694497
20	C14	R1	7.57742882803575
20	C5	R1	7.15987133677839
20	C9	R1	7.31288295528436
20	C24	R1	7.48381577726426
20	C6	R1	7.40087943628218
20	C21	R1	7.27612440527424
20	C19	R1	7.31288295528436
20	C1	R1	7.15987133677839
20	C22	R1	7.25738784269265
20	C4	R1	7.38370429247405
20	C13	R1	6.96578428466209
20	C18	R1	7.51569983828404
20	C15	R1	7.27612440527424
20	C11	R1	6.8073549220576
20	C16	R1	7.15987133677839
20	C8	R1	7.53138146051631
20	C20	R1	7.20945336562895
20	C7	R1	7.35755200461808
21	C23	R1	7.4093909361377
21	C17	R1	7.10852445677817
21	C10	R1	7.48381577726426
21	C3	R1	7.22881869049588
21	C14	R1	7.19967234483636
21	C5	R1	7.27612440527424
21	C9	R1	7.34872815423108
21	C24	R1	7.59991284218713
21	C6	R1	7.12928301694497
21	C21	R1	7.13955135239879
21	C1	R1	7.10852445677817
21	C22	R1	7.33091687811462
21	C4	R1	7.13955135239879
21	C13	R1	7.31288295528436
21	C18	R1	7.34872815423108
21	C15	R1	7.02236781302845
21	C11	R1	6.83289001416474
21	C8	R1	7.33985000288462
21	C20	R1	7.39231742277876
21	C7	R1	7.36632221424582
22	C23	R1	7.64385618977472
22	C17	R1	7.32192809488736
22	C12	R1	7.4757334309664
22	C10	R1	7.467605550083
22	C3	R1	7.59245703726808
22	C14	R1	7.48381577726426
22	C5	R1	7.21916852046216
22	C9	R1	7.12928301694497
22	C24	R1	7.40087943628218
22	C6	R1	7.28540221886225
22	C21	R1	7.467605550083
22	C19	R1	7.49185309632967
22	C1	R1	7.27612440527424
22	C22	R1	7.17990909001493
22	C4	R1	7.24792751344359
22	C13	R1	7.15987133677839
22	C18	R1	7.25738784269265
22	C15	R1	6.95419631038687
22	C11	R1	7.52356195605701
22	C16	R1	7.17990909001493
22	C8	R1	7.66533591718518
22	C20	R1	7.06608919045777
23	C23	R1	7.06608919045777
23	C17	R1	7.4093909361377
23	C12	R1	7.25738784269265
23	C10	R1	7.4093909361377
23	C14	R1	7.02236781302845
23	C5	R1	7.34872815423108
23	C9	R1	7.29462074889163
23	C24	R1	7.28540221886225
23	C6	R1	7.08746284125034
23	C21	R1	7.2667865406949
23	C19	R1	6.98868468677217
23	C1	R1	7.21916852046216
23	C22	R1	7.60733031374961
23	C4	R1	7.38370429247405
23	C13	R1	7.61470984411521
23	C18	R1	7.51569983828404
23	C15	R1	7.02236781302845
23	C11	R1	7.22881869049588
23	C16	R1	7.33091687811462
23	C8	R1	6.93073733756289
23	C20	R1	7.38370429247405
23	C7	R1	7.19967234483636
24	C23	R1	7.34872815423108
24	C17	R1	7.49984588708321
24	C12	R1	7.3037807481771
24	C10	R1	7.49185309632967
24	C3	R1	7.3037807481771
24	C14	R1	7.31288295528436
24	C5	R1	7
24	C9	R1	7.467605550083
24	C24	R1	7.04439411935845
24	C19	R1	7.09803208296053
24	C22	R1	7.28540221886225
24	C4	R1	7.4262647547021
24	C13	R1	7.49984588708321
24	C18	R1	7.4262647547021
24	C15	R1	7.20945336562895
24	C11	R1	7.22881869049588
24	C16	R1	6.96578428466209
24	C8	R1	7.17990909001493
24	C20	R1	7.23840473932508
24	C7	R1	7.33985000288462
25	C23	R1	7.52356195605701
25	C17	R1	7.01122725542325
25	C12	R1	7.09803208296053
25	C10	R1	7.35755200461808
25	C3	R1	7.4093909361377
25	C5	R1	7.23840473932508
25	C9	R1	7.48381577726426
25	C24	R1	7.05528243550119
25	C6	R1	7.48381577726426
25	C21	R1	7.38370429247405
25	C19	R1	7.34872815423108
25	C1	R1	7.20945336562895
25	C22	R1	7.27612440527424
25	C4	R1	7.36632221424582
25	C13	R1	7.60733031374961
25	C18	R1	7.17990909001493
25	C15	R1	7.32192809488736
25	C11	R1	7.33985000288462
25	C16	R1	7.01122725542325
25	C8	R1	7.4093909361377
25	C20	R1	7.25738784269265
25	C7	R1	7.25738784269265
26	C23	R1	7.467605550083
26	C17	R1	7.08746284125034
26	C12	R1	7.39231742277876
26	C10	R1	7.05528243550119
26	C3	R1	7.37503943134692
26	C14	R1	7.23840473932508
26	C5	R1	7.66533591718518
26	C9	R1	7.45121111183233
26	C24	R1	7.11894107272351
26	C6	R1	7.11894107272351
26	C21	R1	6.97727992349992
26	C19	R1	7.28540221886225
26	C22	R1	7.4757334309664
26	C4	R1	7.27612440527424
26	C13	R1	7.45121111183233
26	C18	R1	7.07681559705083
26	C15	R1	7.36632221424582
26	C11	R1	6.82017896241519
26	C16	R1	7.29462074889163
26	C8	R1	6.98868468677217
26	C20	R1	7.24792751344359
26	C7	R1	7.25738784269265
27	C23	R1	7.55458885167764
27	C17	R1	7.02236781302845
27	C12	R1	7.23840473932508
27	C10	R1	7.23840473932508
27	C3	R1	7.38370429247405
27	C14	R1	7.32192809488736
27	C5	R1	7.14974711950468
27	C9	R1	6.96578428466209
27	C24	R1	7.22881869049588
27	C6	R1	7.33985000288462
27	C21	R1	7.24792751344359
27	C19	R1	7.32192809488736
27	C1	R1	7.12928301694497
27	C22	R1	7.4594316186373
27	C4	R1	7.22881869049588
27	C13	R1	7.33091687811462
27	C18	R1	7.34872815423108
27	C15	R1	7.29462074889163
27	C11	R1	7.06608919045777
27	C8	R1	7.32192809488736
27	C7	R1	7.58496250072116
28	C23	R1	7.32192809488736
28	C17	R1	7.62205181945638
28	C12	R1	7.14974711950468
28	C10	R1	7.37503943134692
28	C3	R1	6.96578428466209
28	C14	R1	6.96578428466209
28	C5	R1	6.96578428466209
28	C9	R1	7.20945336562895
28	C24	R1	7.21916852046216
28	C6	R1	6.83289001416474
28	C21	R1	7.33091687811462
28	C19	R1	7.5077946401987
28	C1	R1	7.33091687811462
28	C22	R1	7.33091687811462
28	C18	R1	7.38370429247405
28	C15	R1	6.94251450533924
28	C11	R1	7.07681559705083
28	C16	R1	7.33091687811462
28	C20	R1	7.3037807481771
28	C7	R1	7.49984588708321
29	C17	R1	7.4757334309664
29	C12	R1	6.98868468677217
29	C10	R1	7.18982455888002
29	C3	R1	7.09803208296053
29	C5	R1	7.24792751344359
29	C9	R1	7.25738784269265
29	C24	R1	7.34872815423108
29	C6	R1	7.18982455888002
29	C21	R1	7.20945336562895
29	C19	R1	7.2667865406949
29	C1	R1	7.53915881110803
29	C22	R1	7.52356195605701
29	C4	R1	7.3037807481771
29	C13	R1	7.21916852046216
29	C18	R1	7.19967234483636
29	C15	R1	7.36632221424582
29	C11	R1	7.02236781302845
29	C16	R1	7.16992500144231
29	C8	R1	7.21916852046216
29	C20	R1	7.10852445677817
29	C7	R1	7.2667865406949
30	C23	R1	7.38370429247405
30	C12	R1	7.13955135239879
30	C10	R1	7.33985000288462
30	C3	R1	7.28540221886225
30	C14	R1	7.12928301694497
30	C5	R1	7.45121111183233
30	C9	R1	7.45121111183233
30	C24	R1	7.59991284218713
30	C6	R1	7.4178525148859
30	C21	R1	7.14974711950468
30	C19	R1	7.5077946401987
30	C1	R1	7.24792751344359
30	C22	R1	7.74819284958946
30	C4	R1	7.31288295528436
30	C13	R1	7.27612440527424
30	C18	R1	7.12928301694497
30	C11	R1	7.37503943134692
30	C16	R1	7.4178525148859
30	C8	R1	7.467605550083
30	C20	R1	7.33985000288462
30	C7	R1	7.21916852046216
31	C23	R1	7.18982455888002
31	C17	R1	7.25738784269265
31	C12	R1	7.28540221886225
31	C10	R1	7.29462074889163
31	C3	R1	7.14974711950468
31	C14	R1	7.33091687811462
31	C5	R1	7.25738784269265
31	C9	R1	7.24792751344359
31	C24	R1	7.28540221886225
31	C6	R1	7.37503943134692
31	C21	R1	7.29462074889163
31	C19	R1	7.40087943628218
31	C1	R1	7.07681559705083
31	C22	R1	7.2667865406949
31	C4	R1	7.34872815423108
31	C13	R1	7.31288295528436
31	C18	R1	7.21916852046216
31	C15	R1	7.45121111183233
31	C11	R1	7
31	C16	R1	7.04439411935845
31	C8	R1	7.02236781302845
31	C20	R1	7.21916852046216
32	C23	R1	7
32	C17	R1	7.01122725542325
32	C12	R1	7.32192809488736
32	C10	R1	7.01122725542325
32	C3	R1	7.33985000288462
32	C14	R1	7.20945336562895
32	C5	R1	7
32	C9	R1	7.4757334309664
32	C6	R1	7.31288295528436
32	C21	R1	7.33091687811462
32	C22	R1	7.33985000288462
32	C4	R1	7.28540221886225
32	C13	R1	7.17990909001493
32	C18	R1	6.76818432477693
32	C15	R1	7.467605550083
32	C11	R1	7.20945336562895
32	C16	R1	7.5077946401987
32	C8	R1	7.13955135239879
32	C20	R1	7.33985000288462
32	C7	R1	7.3037807481771
33	C23	R1	7.29462074889163
33	C12	R1	7.53915881110803
33	C10	R1	7.39231742277876
33	C3	R1	6.90689059560852
33	C14	R1	7.03342300153745
33	C5	R1	7.33091687811462
33	C9	R1	7.04439411935845
33	C24	R1	7.16992500144231
33	C21	R1	7.15987133677839
33	C1	R1	7.28540221886225
33	C22	R1	7.31288295528436
33	C13	R1	7.19967234483636
33	C18	R1	7.13955135239879
33	C15	R1	7.01122725542325
33	C11	R1	6.88264304936184
33	C16	R1	7.28540221886225
33	C8	R1	7.12928301694497
33	C20	R1	7.14974711950468
33	C7	R1	7.36632221424582
34	C23	R1	7.07681559705083
34	C17	R1	7.35755200461808
34	C12	R1	7.2667865406949
34	C3	R1	7.70735913208088
34	C14	R1	6.88264304936184
34	C5	R1	7.25738784269265
34	C9	R1	7.21916852046216
34	C24	R1	7.02236781302845
34	C21	R1	7.16992500144231
34	C19	R1	7.4178525148859
34	C1	R1	7.21916852046216
34	C22	R1	7.4594316186373
34	C4	R1	7.36632221424582
34	C13	R1	7.36632221424582
34	C18	R1	7.10852445677817
34	C15	R1	7.07681559705083
34	C11	R1	7.02236781302845
34	C16	R1	7.08746284125034
34	C8	R1	7.13955135239879
34	C20	R1	7.38370429247405
34	C7	R1	7.43462822763672
35	C23	R1	7.34872815423108
35	C12	R1	7
35	C10	R1	6.83289001416474
35	C3	R1	6.83289001416474
35	C14	R1	7.43462822763672
35	C5	R1	7.07681559705083
35	C9	R1	7.3037807481771
35	C24	R1	7.45121111183233
35	C6	R1	7.22881869049588
35	C21	R1	7.20945336562895
35	C19	R1	7.58496250072116
35	C1	R1	7.06608919045777
35	C22	R1	7.23840473932508
35	C4	R1	7.23840473932508
35	C13	R1	7.17990909001493
35	C18	R1	6.82017896241519
35	C15	R1	7.14974711950468
35	C11	R1	7.29462074889163
35	C20	R1	7.34872815423108
35	C7	R1	7.45121111183233
36	C23	R1	7.24792751344359
36	C17	R1	7.4757334309664
36	C12	R1	7.20945336562895
36	C10	R1	7.16992500144231
36	C3	R1	7.14974711950468
36	C14	R1	7.20945336562895
36	C5	R1	6.89481776330794
36	C9	R1	7.16992500144231
36	C24	R1	7.36632221424582
36	C6	R1	7.3037807481771
36	C21	R1	7.40087943628218
36	C19	R1	7.14974711950468
36	C1	R1	7.2667865406949
36	C22	R1	7.29462074889163
36	C13	R1	7.38370429247405
36	C15	R1	7.22881869049588
36	C16	R1	7.04439411935845
36	C8	R1	7.29462074889163
36	C20	R1	7.21916852046216
36	C7	R1	7.56985560833095
37	C23	R1	7.37503943134692
37	C17	R1	7.24792751344359
37	C10	R1	7.18982455888002
37	C3	R1	7.2667865406949
37	C14	R1	7.35755200461808
37	C5	R1	7.17990909001493
37	C9	R1	7.23840473932508
37	C24	R1	7.18982455888002
37	C6	R1	7.21916852046216
37	C21	R1	6.83289001416474
37	C19	R1	7.53138146051631
37	C1	R1	7.28540221886225
37	C22	R1	7.35755200461808
37	C4	R1	7.06608919045777
37	C13	R1	7.37503943134692
37	C18	R1	7.31288295528436
37	C15	R1	6.94251450533924
37	C11	R1	7.18982455888002
37	C8	R1	7.35755200461808
37	C20	R1	7.33985000288462
37	C7	R1	7.24792751344359
38	C23	R1	7.31288295528436
38	C17	R1	6.94251450533924
38	C12	R1	7.29462074889163
38	C10	R1	7.3037807481771
38	C3	R1	7.13955135239879
38	C14	R1	7.15987133677839
38	C5	R1	7.16992500144231
38	C9	R1	7.35755200461808
38	C24	R1	7.29462074889163
38	C6	R1	6.94251450533924
38	C21	R1	7.4093909361377
38	C19	R1	7.44294349584873
38	C1	R1	7.43462822763672
38	C4	R1	7.28540221886225
38	C13	R1	7.16992500144231
38	C18	R1	7.29462074889163
38	C15	R1	7.3037807481771
38	C11	R1	7.08746284125034
38	C16	R1	6.94251450533924
38	C8	R1	7.35755200461808
38	C20	R1	7.4093909361377
38	C7	R1	7.37503943134692
39	C23	R1	7.28540221886225
39	C17	R1	7.01122725542325
39	C12	R1	7.12928301694497
39	C10	R1	7.44294349584873
39	C3	R1	6.88264304936184
39	C14	R1	7.29462074889163
39	C5	R1	7.15987133677839
39	C9	R1	7.35755200461808
39	C24	R1	7.48381577726426
39	C21	R1	7.55458885167764
39	C19	R1	7.11894107272351
39	C22	R1	6.95419631038687
39	C4	R1	7.32192809488736
39	C18	R1	7.56224242422107
39	C15	R1	7.49984588708321
39	C11	R1	6.78135971352466
39	C16	R1	7.20945336562895
39	C8	R1	7.62205181945638
39	C20	R1	7.45121111183233
39	C7	R1	7.17990909001493
40	C17	R1	7.16992500144231
40	C10	R1	7.32192809488736
40	C14	R1	7.18982455888002
40	C5	R1	7.10852445677817
40	C9	R1	7.43462822763672
40	C24	R1	7.31288295528436
40	C6	R1	7.20945336562895
40	C21	R1	7.29462074889163
40	C19	R1	7.38370429247405
40	C1	R1	7.19967234483636
40	C22	R1	7.3037807481771
40	C4	R1	7.18982455888002
40	C13	R1	7.17990909001493
40	C18	R1	7.35755200461808
40	C15	R1	7.20945336562895
40	C11	R1	7.36632221424582
40	C16	R1	7.45121111183233
40	C7	R1	7.3037807481771
41	C23	R1	7.22881869049588
41	C17	R1	7.10852445677817
41	C12	R1	7.39231742277876
41	C10	R1	7.16992500144231
41	C3	R1	7.12928301694497
41	C14	R1	7.33985000288462
41	C5	R1	7.02236781302845
41	C9	R1	7.4262647547021
41	C24	R1	7.24792751344359
41	C6	R1	7.35755200461808
41	C21	R1	7.27612440527424
41	C19	R1	7.06608919045777
41	C1	R1	7.27612440527424
41	C22	R1	7.01122725542325
41	C4	R1	7.25738784269265
41	C13	R1	7.40087943628218
41	C18	R1	7.09803208296053
41	C15	R1	6.8703647195834
41	C11	R1	7.22881869049588
41	C16	R1	7.11894107272351
41	C8	R1	7.31288295528436
41	C20	R1	7.28540221886225
41	C7	R1	7.06608919045777
42	C17	R1	7.20945336562895
42	C12	R1	7.18982455888002
42	C10	R1	7.31288295528436
42	C3	R1	7.12928301694497
42	C14	R1	6.95419631038687
42	C5	R1	7.14974711950468
42	C9	R1	7.53138146051631
42	C24	R1	7.16992500144231
42	C6	R1	6.90689059560852
42	C21	R1	7.18982455888002
42	C19	R1	7.39231742277876
42	C1	R1	7.09803208296053
42	C22	R1	7.20945336562895
42	C4	R1	6.96578428466209
42	C13	R1	7.37503943134692
42	C18	R1	7.36632221424582
42	C15	R1	7.16992500144231
42	C11	R1	6.94251450533924
42	C16	R1	7.18982455888002
42	C8	R1	7.07681559705083
42	C20	R1	7.17990909001493
43	C17	R1	7.23840473932508
43	C12	R1	7.29462074889163
43	C10	R1	7.44294349584873
43	C3	R1	7.4757334309664
43	C14	R1	7.49185309632967
43	C5	R1	7.19967234483636
43	C9	R1	7.44294349584873
43	C24	R1	7.32192809488736
43	C6	R1	7.4178525148859
43	C21	R1	7.61470984411521
43	C19	R1	7.40087943628218
43	C1	R1	7.40087943628218
43	C22	R1	7.40087943628218
43	C4	R1	7.34872815423108
43	C18	R1	7.14974711950468
43	C15	R1	7.16992500144231
43	C11	R1	7.07681559705083
43	C16	R1	7.49185309632967
43	C20	R1	7.31288295528436
43	C7	R1	6.90689059560852
44	C23	R1	7.09803208296053
44	C17	R1	7.4757334309664
44	C12	R1	7.32192809488736
44	C10	R1	7.4262647547021
44	C3	R1	7.27612440527424
44	C14	R1	7.36632221424582
44	C5	R1	7.4262647547021
44	C9	R1	7.4178525148859
44	C24	R1	7.21916852046216
44	C6	R1	7.08746284125034
44	C19	R1	7.61470984411521
44	C1	R1	7.21916852046216
44	C22	R1	7.28540221886225
44	C4	R1	7.49984588708321
44	C13	R1	7.28540221886225
44	C18	R1	7.33985000288462
44	C15	R1	7.19967234483636
44	C11	R1	7.22881869049588
44	C16	R1	7.2667865406949
44	C8	R1	7.29462074889163
44	C20	R1	6.75488750216347
44	C7	R1	7.31288295528436
45	C23	R1	7.27612440527424
45	C17	R1	7.12928301694497
45	C12	R1	7.27612440527424
45	C10	R1	7.14974711950468
45	C3	R1	6.89481776330794
45	C14	R1	7.4262647547021
45	C5	R1	7.31288295528436
45	C9	R1	7.20945336562895
45	C6	R1	7.55458885167764
45	C21	R1	7.51569983828404
45	C19	R1	7.13955135239879
45	C1	R1	7.28540221886225
45	C22	R1	7.19967234483636
45	C18	R1	6.95419631038687
45	C15	R1	7.31288295528436
45	C11	R1	7.18982455888002
45	C16	R1	6.78135971352466
45	C8	R1	7.15987133677839
45	C20	R1	7.34872815423108
45	C7	R1	6.97727992349992
46	C17	R1	7.22881869049588
46	C12	R1	7.4178525148859
46	C10	R1	7.17990909001493
46	C3	R1	7.08746284125034
46	C14	R1	7.43462822763672
46	C5	R1	7.32192809488736
46	C24	R1	7.01122725542325
46	C6	R1	7.4093909361377
46	C21	R1	7.33091687811462
46	C19	R1	7.21916852046216
46	C1	R1	6.98868468677217
46	C22	R1	7.2667865406949
46	C4	R1	7.2667865406949
46	C13	R1	7.24792751344359
46	C18	R1	7.18982455888002
46	C15	R1	6.85798099512757
46	C11	R1	7.10852445677817
46	C16	R1	6.84549005094437
46	C8	R1	7.29462074889163
46	C20	R1	7.10852445677817
46	C7	R1	7.4262647547021
47	C23	R1	7.23840473932508
47	C17	R1	7.19967234483636
47	C12	R1	7.13955135239879
47	C10	R1	7.2667865406949
47	C3	R1	7.37503943134692
47	C5	R1	7.45121111183233
47	C9	R1	7.4594316186373
47	C24	R1	7.16992500144231
47	C6	R1	7.3037807481771
47	C21	R1	7.16992500144231
47	C19	R1	7.3037807481771
47	C1	R1	7.19967234483636
47	C22	R1	7.10852445677817
47	C13	R1	7.08746284125034
47	C18	R1	7.11894107272351
47	C15	R1	7.04439411935845
47	C11	R1	7.2667865406949
47	C16	R1	7.11894107272351
47	C8	R1	6.97727992349992
47	C20	R1	7.09803208296053
47	C7	R1	7.33091687811462
48	C23	R1	7.48381577726426
48	C12	R1	7.44294349584873
48	C10	R1	7.24792751344359
48	C3	R1	7.4262647547021
48	C14	R1	7.36632221424582
48	C5	R1	7.23840473932508
48	C9	R1	7.32192809488736
48	C24	R1	7.28540221886225
48	C6	R1	7.34872815423108
48	C21	R1	7.29462074889163
48	C19	R1	7.27612440527424
48	C22	R1	7.33091687811462
48	C13	R1	7.38370429247405
48	C18	R1	7.03342300153745
48	C15	R1	7.20945336562895
48	C11	R1	7.07681559705083
48	C8	R1	7.19967234483636
49	C23	R1	7.34872815423108
49	C17	R1	7.34872815423108
49	C12	R1	7.4262647547021
49	C10	R1	7.2667865406949
49	C3	R1	7.24792751344359
49	C14	R1	7.28540221886225
49	C5	R1	6.96578428466209
49	C9	R1	7.5077946401987
49	C24	R1	7.09803208296053
49	C21	R1	7.33091687811462
49	C19	R1	7.29462074889163
49	C1	R1	7.39231742277876
49	C22	R1	7.07681559705083
49	C4	R1	7.20945336562895
49	C13	R1	7.16992500144231
49	C18	R1	6.95419631038687
49	C15	R1	6.94251450533924
49	C11	R1	7.33091687811462
49	C8	R1	7.39231742277876
49	C20	R1	7.17990909001493
49	C7	R1	7.19967234483636
50	C23	R1	7.467605550083
50	C17	R1	7.28540221886225
50	C12	R1	7.3037807481771
50	C10	R1	7.25738784269265
50	C3	R1	7.28540221886225
50	C14	R1	7.38370429247405
50	C5	R1	7.16992500144231
50	C24	R1	7.12928301694497
50	C6	R1	7.17990909001493
50	C21	R1	7
50	C19	R1	7.22881869049588
50	C1	R1	7.4757334309664
50	C22	R1	7.27612440527424
50	C4	R1	7.35755200461808
50	C13	R1	7.31288295528436
50	C18	R1	7.08746284125034
50	C15	R1	7.29462074889163
50	C11	R1	7.19967234483636
50	C16	R1	7.33985000288462
50	C8	R1	7.22881869049588
50	C20	R1	7.06608919045777
50	C7	R1	7.4178525148859
51	C23	R1	7.33091687811462
51	C17	R1	7.4262647547021
51	C12	R1	7.28540221886225
51	C10	R1	7.3037807481771
51	C3	R1	7.49185309632967
51	C14	R1	7.4757334309664
51	C5	R1	7.20945336562895
51	C9	R1	7.27612440527424
51	C24	R1	7.56224242422107
51	C6	R1	7.4178525148859
51	C19	R1	7.22881869049588
51	C1	R1	7.04439411935845
51	C22	R1	7.22881869049588
51	C4	R1	7.2667865406949
51	C18	R1	7.15987133677839
51	C11	R1	7.16992500144231
51	C16	R1	7.21916852046216
51	C8	R1	7.10852445677817
51	C20	R1	7.22881869049588
51	C7	R1	7.31288295528436
52	C17	R1	7.40087943628218
52	C12	R1	7.48381577726426
52	C10	R1	7.76818432477693
52	C3	R1	7.4594316186373
52	C14	R1	7.31288295528436
52	C5	R1	7.2667865406949
52	C9	R1	7.23840473932508
52	C24	R1	7.03342300153745
52	C21	R1	7.16992500144231
52	C19	R1	7.13955135239879
52	C1	R1	7.4093909361377
52	C22	R1	7.39231742277876
52	C4	R1	7.49984588708321
52	C13	R1	7.62205181945638
52	C15	R1	7.3037807481771
52	C11	R1	7.10852445677817
52	C16	R1	7.38370429247405
52	C8	R1	7.12928301694497
52	C20	R1	7.53915881110803
52	C7	R1	7.29462074889163
53	C23	R1	7.57742882803575
53	C17	R1	7.20945336562895
53	C12	R1	7.29462074889163
53	C10	R1	7.16992500144231
53	C3	R1	7.32192809488736
53	C14	R1	7.09803208296053
53	C5	R1	7.59245703726808
53	C9	R1	7.32192809488736
53	C24	R1	7.35755200461808
53	C6	R1	7.29462074889163
53	C21	R1	7.07681559705083
53	C1	R1	7.3037807481771
53	C22	R1	7.75488750216347
53	C4	R1	7.4178525148859
53	C13	R1	7.49984588708321
53	C18	R1	6.93073733756289
53	C15	R1	7.04439411935845
53	C11	R1	7.13955135239879
53	C16	R1	7.29462074889163
53	C8	R1	7.20945336562895
53	C20	R1	7.28540221886225
53	C7	R1	7.3037807481771
54	C17	R1	7.14974711950468
54	C12	R1	7.08746284125034
54	C10	R1	7.31288295528436
54	C3	R1	7.17990909001493
54	C14	R1	7.39231742277876
54	C5	R1	7.36632221424582
54	C9	R1	7.19967234483636
54	C6	R1	7.49185309632967
54	C21	R1	7.48381577726426
54	C19	R1	7.22881869049588
54	C1	R1	7.23840473932508
54	C22	R1	7.4262647547021
54	C4	R1	7.28540221886225
54	C13	R1	6.91886323727459
54	C18	R1	7.08746284125034
54	C15	R1	7.39231742277876
54	C11	R1	7.10852445677817
54	C16	R1	7.19967234483636
54	C8	R1	7.35755200461808
54	C20	R1	7.15987133677839
54	C7	R1	7.29462074889163
55	C23	R1	7.12928301694497
55	C17	R1	7.25738784269265
55	C12	R1	7.07681559705083
55	C3	R1	7.28540221886225
55	C14	R1	7.36632221424582
55	C5	R1	7.22881869049588
55	C9	R1	7.31288295528436
55	C24	R1	7.35755200461808
55	C21	R1	6.90689059560852
55	C19	R1	7.36632221424582
55	C1	R1	7.37503943134692
55	C22	R1	7.19967234483636
55	C4	R1	7.56224242422107
55	C13	R1	7.02236781302845
55	C18	R1	7.4178525148859
55	C15	R1	7.12928301694497
55	C11	R1	7.09803208296053
55	C16	R1	7.15987133677839
55	C8	R1	7.40087943628218
55	C20	R1	7.01122725542325
55	C7	R1	7.22881869049588
56	C17	R1	6.78135971352466
56	C12	R1	7.37503943134692
56	C10	R1	7.37503943134692
56	C3	R1	7.4093909361377
56	C14	R1	7.467605550083
56	C5	R1	7.31288295528436
56	C9	R1	7.18982455888002
56	C24	R1	7.49984588708321
56	C6	R1	7.10852445677817
56	C21	R1	7.34872815423108
56	C19	R1	7.39231742277876
56	C1	R1	7.18982455888002
56	C22	R1	6.95419631038687
56	C4	R1	7.18982455888002
56	C13	R1	7.15987133677839
56	C18	R1	7.21916852046216
56	C15	R1	7.20945336562895
56	C11	R1	7.20945336562895
56	C16	R1	7.03342300153745
56	C8	R1	7.37503943134692
56	C20	R1	7.22881869049588
56	C7	R1	7.24792751344359
57	C17	R1	7.24792751344359
57	C12	R1	7.37503943134692
57	C10	R1	7.16992500144231
57	C3	R1	7.2667865406949
57	C14	R1	7.29462074889163
57	C5	R1	7.34872815423108
57	C9	R1	7.25738784269265
57	C24	R1	7.33091687811462
57	C6	R1	7.43462822763672
57	C21	R1	7.43462822763672
57	C19	R1	7.01122725542325
57	C22	R1	7.32192809488736
57	C4	R1	7.67948009950545
57	C13	R1	7.72109918870719
57	C15	R1	7.23840473932508
57	C11	R1	7.31288295528436
57	C16	R1	7.23840473932508
57	C8	R1	7.14974711950468
57	C20	R1	7.12928301694497
57	C7	R1	7.23840473932508
58	C17	R1	6.89481776330794
58	C12	R1	7.53138146051631
58	C10	R1	7.40087943628218
58	C3	R1	7.24792751344359
58	C14	R1	7.2667865406949
58	C9	R1	7.13955135239879
58	C24	R1	7.14974711950468
58	C6	R1	6.95419631038687
58	C21	R1	7.27612440527424
58	C19	R1	7.51569983828404
58	C22	R1	7.02236781302845
58	C4	R1	7.18982455888002
58	C13	R1	7.28540221886225
58	C18	R1	7.29462074889163
58	C15	R1	7.19967234483636
58	C11	R1	7.25738784269265
58	C8	R1	7.19967234483636
58	C20	R1	7.14974711950468
58	C7	R1	7.22881869049588
59	C17	R1	7.07681559705083
59	C12	R1	7.48381577726426
59	C10	R1	7.05528243550119
59	C14	R1	7.45121111183233
59	C5	R1	7.27612440527424
59	C9	R1	7.22881869049588
59	C24	R1	7.18982455888002
59	C6	R1	7.01122725542325
59	C21	R1	7.24792751344359
59	C19	R1	7.3037807481771
59	C1	R1	7.15987133677839
59	C22	R1	7.10852445677817
59	C4	R1	7.29462074889163
59	C13	R1	7.13955135239879
59	C18	R1	7.18982455888002
59	C15	R1	7.03342300153745
59	C11	R1	7.33091687811462
59	C16	R1	7.12928301694497
59	C20	R1	7.16992500144231
59	C7	R1	7.44294349584873
60	C23	R1	7.27612440527424
60	C12	R1	7.27612440527424
60	C10	R1	7.16992500144231
60	C3	R1	7.31288295528436
60	C14	R1	7.21916852046216
60	C9	R1	7.22881869049588
60	C24	R1	7.3037807481771
60	C6	R1	7.4093909361377
60	C19	R1	7.35755200461808
60	C1	R1	7.35755200461808
60	C22	R1	7.16992500144231
60	C4	R1	7.28540221886225
60	C18	R1	6.96578428466209
60	C11	R1	7.34872815423108
60	C16	R1	7.4262647547021
60	C8	R1	7.25738784269265
60	C20	R1	7.23840473932508
60	C7	R1	7.39231742277876
61	C23	R1	7.35755200461808
61	C17	R1	7.34872815423108
61	C12	R1	7.16992500144231
61	C10	R1	6.98868468677217
61	C3	R1	6.96578428466209
61	C14	R1	7.53915881110803
61	C5	R1	7.24792751344359
61	C9	R1	7.01122725542325
61	C24	R1	7.28540221886225
61	C21	R1	7.35755200461808
61	C19	R1	7.33091687811462
61	C22	R1	7.2667865406949
61	C4	R1	7.27612440527424
61	C13	R1	6.96578428466209
61	C18	R1	7.4178525148859
61	C15	R1	7.4757334309664
61	C11	R1	7.24792751344359
61	C16	R1	7.01122725542325
61	C8	R1	7.12928301694497
61	C20	R1	7.2667865406949
61	C7	R1	7.04439411935845
62	C23	R1	7.43462822763672
62	C17	R1	7.16992500144231
62	C10	R1	7.28540221886225
62	C3	R1	7.15987133677839
62	C14	R1	7.45121111183233
62	C5	R1	7.09803208296053
62	C9	R1	7.17990909001493
62	C24	R1	7.4178525148859
62	C6	R1	7.19967234483636
62	C21	R1	7.11894107272351
62	C19	R1	7.08746284125034
62	C1	R1	6.95419631038687
62	C22	R1	7
62	C4	R1	7.28540221886225
62	C13	R1	7.33985000288462
62	C18	R1	7.29462074889163
62	C15	R1	7.37503943134692
62	C11	R1	7.3037807481771
62	C16	R1	7.24792751344359
62	C8	R1	7.22881869049588
62	C20	R1	6.84549005094437
62	C7	R1	7.17990909001493
63	C23	R1	7.06608919045777
63	C17	R1	7.55458885167764
63	C12	R1	7.20945336562895
63	C10	R1	7.01122725542325
63	C3	R1	7.55458885167764
63	C14	R1	7.08746284125034
63	C5	R1	7.05528243550119
63	C9	R1	7.09803208296053
63	C24	R1	7.16992500144231
63	C6	R1	7.13955135239879
63	C21	R1	7.25738784269265
63	C19	R1	7.17990909001493
63	C1	R1	7.39231742277876
63	C22	R1	7.15987133677839
63	C18	R1	7.29462074889163
63	C15	R1	7.4757334309664
63	C11	R1	7.05528243550119
63	C16	R1	7.27612440527424
63	C8	R1	7.14974711950468
63	C20	R1	6.85798099512757
63	C7	R1	7.4757334309664
64	C23	R1	7.08746284125034
64	C17	R1	7.37503943134692
64	C12	R1	7.15987133677839
64	C10	R1	7.27612440527424
64	C3	R1	7.07681559705083
64	C14	R1	6.85798099512757
64	C5	R1	7.5077946401987
64	C9	R1	7.4178525148859
64	C24	R1	7.3037807481771
64	C6	R1	7.08746284125034
64	C21	R1	7.4093909361377
64	C19	R1	7.07681559705083
64	C1	R1	6.97727992349992
64	C22	R1	7.17990909001493
64	C4	R1	7.2667865406949
64	C13	R1	7.40087943628218
64	C18	R1	7.31288295528436
64	C15	R1	7.19967234483636
64	C11	R1	6.8703647195834
64	C16	R1	7.06608919045777
64	C8	R1	7.48381577726426
64	C20	R1	7.24792751344359
64	C7	R1	7.34872815423108
65	C23	R1	7.12928301694497
65	C17	R1	7.21916852046216
65	C12	R1	7.29462074889163
65	C10	R1	7.36632221424582
65	C3	R1	7.16992500144231
65	C14	R1	7.13955135239879
65	C5	R1	7.2667865406949
65	C9	R1	7.37503943134692
65	C24	R1	7.4093909361377
65	C6	R1	7.24792751344359
65	C21	R1	7.38370429247405
65	C19	R1	7.4093909361377
65	C1	R1	7.4262647547021
65	C22	R1	7.3037807481771
65	C4	R1	6.94251450533924
65	C13	R1	7.06608919045777
65	C18	R1	7.03342300153745
65	C15	R1	7.14974711950468
65	C11	R1	7.11894107272351
65	C16	R1	7.25738784269265
65	C8	R1	7.28540221886225
65	C20	R1	7.32192809488736
65	C7	R1	7.38370429247405
66	C23	R1	7.33091687811462
66	C17	R1	7.21916852046216
66	C12	R1	7.4093909361377
66	C10	R1	7.35755200461808
66	C3	R1	7.27612440527424
66	C14	R1	7.11894107272351
66	C5	R1	7.20945336562895
66	C9	R1	6.93073733756289
66	C24	R1	7.22881869049588
66	C6	R1	7.62935662007961
66	C21	R1	7.11894107272351
66	C19	R1	7.28540221886225
66	C1	R1	7.37503943134692
66	C4	R1	7.3037807481771
66	C13	R1	7.06608919045777
66	C15	R1	7.25738784269265
66	C11	R1	7.03342300153745
66	C16	R1	7.07681559705083
66	C8	R1	7.4594316186373
66	C20	R1	7.16992500144231
66	C7	R1	7.35755200461808
67	C23	R1	7.39231742277876
67	C17	R1	7.17990909001493
67	C12	R1	7.15987133677839
67	C10	R1	7.28540221886225
67	C3	R1	7
67	C9	R1	7.04439411935845
67	C24	R1	7.29462074889163
67	C6	R1	7.17990909001493
67	C21	R1	7.45121111183233
67	C19	R1	7.48381577726426
67	C22	R1	7.57742882803575
67	C13	R1	7.23840473932508
67	C15	R1	7.10852445677817
67	C11	R1	7.35755200461808
67	C16	R1	7.33091687811462
67	C8	R1	7.06608919045777
67	C20	R1	7.4178525148859
67	C7	R1	7.57742882803575
68	C23	R1	7.27612440527424
68	C17	R1	7.36632221424582
68	C12	R1	7.16992500144231
68	C10	R1	7.09803208296053
68	C14	R1	7.17990909001493
68	C5	R1	7.16992500144231
68	C9	R1	7.19967234483636
68	C24	R1	7.61470984411521
68	C6	R1	7.31288295528436
68	C21	R1	7.32192809488736
68	C19	R1	7.33985000288462
68	C1	R1	7.21916852046216
68	C22	R1	7.27612440527424
68	C13	R1	7.49984588708321
68	C18	R1	7.14974711950468
68	C15	R1	7.23840473932508
68	C11	R1	7.19967234483636
68	C16	R1	7.36632221424582
68	C20	R1	7.06608919045777
68	C7	R1	7.3037807481771
69	C23	R1	7.29462074889163
69	C17	R1	7.38370429247405
69	C12	R1	7.15987133677839
69	C10	R1	7.40087943628218
69	C3	R1	7.33091687811462
69	C14	R1	7.06608919045777
69	C5	R1	7.16992500144231
69	C9	R1	7.28540221886225
69	C24	R1	7
69	C6	R1	7.57742882803575
69	C21	R1	7.48381577726426
69	C19	R1	7.17990909001493
69	C1	R1	7.58496250072116
69	C22	R1	7.40087943628218
69	C4	R1	7.13955135239879
69	C13	R1	7.09803208296053
69	C18	R1	7.17990909001493
69	C11	R1	7.57742882803575
69	C16	R1	7.34872815423108
69	C8	R1	7.49185309632967
69	C20	R1	7.48381577726426
69	C7	R1	7.4594316186373
70	C23	R1	7.45121111183233
70	C17	R1	7.52356195605701
70	C12	R1	7.14974711950468
70	C10	R1	7.48381577726426
70	C3	R1	7.15987133677839
70	C14	R1	7.22881869049588
70	C5	R1	7.44294349584873
70	C9	R1	7.02236781302845
70	C24	R1	7.10852445677817
70	C6	R1	7.10852445677817
70	C21	R1	7.20945336562895
70	C19	R1	7.29462074889163
70	C1	R1	7.53138146051631
70	C4	R1	7.32192809488736
70	C13	R1	7.11894107272351
70	C18	R1	7.02236781302845
70	C15	R1	7.13955135239879
70	C11	R1	7.33091687811462
70	C16	R1	7.03342300153745
70	C8	R1	7.48381577726426
70	C20	R1	7.20945336562895
70	C7	R1	7.4262647547021
71	C23	R1	7.4262647547021
71	C17	R1	7.07681559705083
71	C10	R1	7.27612440527424
71	C3	R1	7.15987133677839
71	C14	R1	7.24792751344359
71	C5	R1	7.13955135239879
71	C9	R1	7.52356195605701
71	C24	R1	7.25738784269265
71	C6	R1	6.90689059560852
71	C21	R1	7.22881869049588
71	C19	R1	7.44294349584873
71	C1	R1	7.12928301694497
71	C22	R1	7.36632221424582
71	C4	R1	7.5077946401987
71	C13	R1	7.25738784269265
71	C15	R1	7.33985000288462
71	C11	R1	7.14974711950468
71	C8	R1	6.93073733756289
71	C20	R1	7.5077946401987
71	C7	R1	7.15987133677839
72	C12	R1	7.48381577726426
72	C10	R1	7.49185309632967
72	C3	R1	6.94251450533924
72	C14	R1	7.5077946401987
72	C5	R1	7.3037807481771
72	C9	R1	7.16992500144231
72	C6	R1	7.52356195605701
72	C21	R1	7.23840473932508
72	C1	R1	7.3037807481771
72	C22	R1	7.5077946401987
72	C4	R1	7.09803208296053
72	C13	R1	7.35755200461808
72	C18	R1	7.13955135239879
72	C15	R1	7.25738784269265
72	C11	R1	7.07681559705083
72	C16	R1	7.01122725542325
72	C8	R1	7.21916852046216
72	C20	R1	7.32192809488736
72	C7	R1	7.18982455888002
73	C23	R1	7.33091687811462
73	C17	R1	7.09803208296053
73	C12	R1	7.37503943134692
73	C10	R1	7.3037807481771
73	C3	R1	7.45121111183233
73	C14	R1	7.04439411935845
73	C5	R1	7.05528243550119
73	C9	R1	7.14974711950468
73	C6	R1	7.59245703726808
73	C21	R1	7.09803208296053
73	C19	R1	7.17990909001493
73	C1	R1	7.18982455888002
73	C22	R1	7.21916852046216
73	C4	R1	7.18982455888002
73	C13	R1	7.35755200461808
73	C18	R1	7.25738784269265
73	C15	R1	7.07681559705083
73	C11	R1	7.5077946401987
73	C16	R1	7.04439411935845
73	C8	R1	7.4093909361377
73	C7	R1	7.13955135239879
74	C17	R1	7.33985000288462
74	C12	R1	7.33091687811462
74	C10	R1	7.16992500144231
74	C3	R1	7.17990909001493
74	C14	R1	7.49185309632967
74	C5	R1	7.33091687811462
74	C9	R1	7.38370429247405
74	C21	R1	7.33985000288462
74	C19	R1	7.34872815423108
74	C1	R1	7.28540221886225
74	C22	R1	7.37503943134692
74	C4	R1	7.3037807481771
74	C13	R1	7.4262647547021
74	C18	R1	7.11894107272351
74	C15	R1	7.3037807481771
74	C11	R1	7.05528243550119
74	C16	R1	7.09803208296053
74	C8	R1	7.49185309632967
74	C20	R1	7.08746284125034
74	C7	R1	7.44294349584873
75	C23	R1	7.39231742277876
75	C17	R1	7.35755200461808
75	C12	R1	7.14974711950468
75	C10	R1	7.49984588708321
75	C3	R1	7.44294349584873
75	C5	R1	7.05528243550119
75	C9	R1	7.38370429247405
75	C24	R1	7.07681559705083
75	C6	R1	7.4594316186373
75	C21	R1	7.18982455888002
75	C19	R1	7.43462822763672
75	C1	R1	7.32192809488736
75	C22	R1	7.05528243550119
75	C4	R1	7.17990909001493
75	C13	R1	7.25738784269265
75	C18	R1	7.15987133677839
75	C15	R1	7.17990909001493
75	C11	R1	7.10852445677817
75	C16	R1	7.07681559705083
75	C8	R1	7.4262647547021
75	C20	R1	7.08746284125034
75	C7	R1	7.04439411935845
76	C17	R1	7.27612440527424
76	C12	R1	7.467605550083
76	C10	R1	7.06608919045777
76	C3	R1	7.28540221886225
76	C14	R1	7.09803208296053
76	C5	R1	7.37503943134692
76	C24	R1	7.2667865406949
76	C6	R1	7.36632221424582
76	C21	R1	7.44294349584873
76	C1	R1	6.88264304936184
76	C22	R1	7.17990909001493
76	C4	R1	7.55458885167764
76	C18	R1	7.18982455888002
76	C15	R1	7.13955135239879
76	C11	R1	7.39231742277876
76	C16	R1	7.36632221424582
76	C8	R1	6.7279204545632
76	C20	R1	7.27612440527424
76	C7	R1	7.37503943134692
77	C17	R1	7.32192809488736
77	C12	R1	7.49185309632967
77	C3	R1	7.11894107272351
77	C14	R1	7.20945336562895
77	C5	R1	7.04439411935845
77	C24	R1	7.11894107272351
77	C6	R1	7.53915881110803
77	C21	R1	7.12928301694497
77	C19	R1	7.43462822763672
77	C1	R1	7.4178525148859
77	C22	R1	7.20945336562895
77	C4	R1	7.3037807481771
77	C13	R1	7.14974711950468
77	C18	R1	7.3037807481771
77	C15	R1	7.04439411935845
77	C16	R1	7.21916852046216
77	C8	R1	7.36632221424582
77	C20	R1	7.15987133677839
77	C7	R1	7.3037807481771
78	C23	R1	7.33091687811462
78	C17	R1	7.31288295528436
78	C12	R1	7.32192809488736
78	C10	R1	7.23840473932508
78	C3	R1	7.02236781302845
78	C14	R1	7.06608919045777
78	C5	R1	7.21916852046216
78	C9	R1	7.20945336562895
78	C24	R1	7.45121111183233
78	C6	R1	7.27612440527424
78	C21	R1	7.4178525148859
78	C19	R1	7.16992500144231
78	C22	R1	7.28540221886225
78	C4	R1	7.4178525148859
78	C13	R1	7.32192809488736
78	C18	R1	7.22881869049588
78	C15	R1	7.08746284125034
78	C11	R1	7.07681559705083
78	C16	R1	7.11894107272351
78	C8	R1	7.29462074889163
78	C20	R1	7.28540221886225
78	C7	R1	7.31288295528436
79	C23	R1	7.12928301694497
79	C17	R1	7.27612440527424
79	C12	R1	7.40087943628218
79	C10	R1	7.65105169117893
79	C3	R1	7.23840473932508
79	C14	R1	7.4178525148859
79	C5	R1	7.36632221424582
79	C9	R1	7.14974711950468
79	C24	R1	7.27612440527424
79	C6	R1	7.27612440527424
79	C21	R1	7.01122725542325
79	C19	R1	7.14974711950468
79	C1	R1	7.03342300153745
79	C22	R1	7.467605550083
79	C4	R1	7.33985000288462
79	C13	R1	7.27612440527424
79	C18	R1	7.27612440527424
79	C15	R1	7.21916852046216
79	C11	R1	7.07681559705083
79	C16	R1	7.4262647547021
79	C8	R1	7.29462074889163
79	C20	R1	7.4757334309664
79	C7	R1	7.29462074889163
80	C23	R1	7.24792751344359
80	C17	R1	7.16992500144231
80	C10	R1	6.93073733756289
80	C3	R1	7.28540221886225
80	C14	R1	6.98868468677217
80	C9	R1	7.48381577726426
80	C24	R1	7.21916852046216
80	C6	R1	7.14974711950468
80	C21	R1	7.23840473932508
80	C19	R1	7.40087943628218
80	C1	R1	7.28540221886225
80	C22	R1	7.51569983828404
80	C4	R1	7.12928301694497
80	C13	R1	7.4093909361377
80	C18	R1	7.43462822763672
80	C15	R1	7.27612440527424
80	C11	R1	7.38370429247405
80	C16	R1	6.85798099512757
80	C8	R1	7.03342300153745
80	C20	R1	7.28540221886225
80	C7	R1	7.10852445677817
81	C23	R1	7.3037807481771
81	C17	R1	7.17990909001493
81	C12	R1	7.22881869049588
81	C10	R1	7.03342300153745
81	C3	R1	7.2667865406949
81	C14	R1	7.24792751344359
81	C5	R1	7.39231742277876
81	C9	R1	6.93073733756289
81	C24	R1	7.23840473932508
81	C6	R1	7
81	C21	R1	7.62205181945638
81	C19	R1	7.36632221424582
81	C1	R1	7.49185309632967
81	C22	R1	7.4262647547021
81	C4	R1	7.2667865406949
81	C13	R1	7.14974711950468
81	C15	R1	6.97727992349992
81	C11	R1	7.20945336562895
81	C16	R1	7.23840473932508
81	C20	R1	7.45121111183233
81	C7	R1	7.19967234483636
82	C23	R1	7.2667865406949
82	C17	R1	7.2667865406949
82	C12	R1	7.21916852046216
82	C10	R1	7.28540221886225
82	C3	R1	7.33985000288462
82	C14	R1	7.11894107272351
82	C5	R1	7.14974711950468
82	C9	R1	7.14974711950468
82	C24	R1	7.3037807481771
82	C6	R1	7.09803208296053
82	C21	R1	7.08746284125034
82	C19	R1	7.39231742277876
82	C1	R1	7.17990909001493
82	C22	R1	7.33985000288462
82	C4	R1	7.11894107272351
82	C13	R1	7.16992500144231
82	C18	R1	6.98868468677217
82	C15	R1	7.39231742277876
82	C11	R1	6.94251450533924
82	C8	R1	7.17990909001493
82	C20	R1	7
82	C7	R1	7.07681559705083
83	C23	R1	7.18982455888002
83	C17	R1	7.17990909001493
83	C10	R1	7.45121111183233
83	C3	R1	7.31288295528436
83	C14	R1	7.16992500144231
83	C9	R1	7.33091687811462
83	C24	R1	7.08746284125034
83	C6	R1	7.04439411935845
83	C21	R1	7.31288295528436
83	C19	R1	7.33985000288462
83	C1	R1	7.4262647547021
83	C22	R1	7.49984588708321
83	C4	R1	7.35755200461808
83	C13	R1	7.11894107272351
83	C18	R1	7.4757334309664
83	C15	R1	7.11894107272351
83	C11	R1	7.06608919045777
83	C16	R1	6.93073733756289
83	C8	R1	7.14974711950468
83	C7	R1	7.25738784269265
84	C23	R1	7.33091687811462
84	C17	R1	7.14974711950468
84	C12	R1	7.19967234483636
84	C10	R1	7.23840473932508
84	C3	R1	7.36632221424582
84	C14	R1	7.54689445988764
84	C5	R1	7.22881869049588
84	C9	R1	7.3037807481771
84	C24	R1	7.4262647547021
84	C6	R1	7.70043971814109
84	C21	R1	7.02236781302845
84	C19	R1	7.38370429247405
84	C1	R1	7.4262647547021
84	C4	R1	7.18982455888002
84	C13	R1	7.45121111183233
84	C18	R1	7.18982455888002
84	C15	R1	7.20945336562895
84	C11	R1	7.33985000288462
84	C16	R1	6.83289001416474
84	C8	R1	7.467605550083
84	C20	R1	7.25738784269265
84	C7	R1	7.48381577726426
85	C23	R1	7.52356195605701
85	C12	R1	7.23840473932508
85	C3	R1	7.33091687811462
85	C5	R1	7.08746284125034
85	C9	R1	7.32192809488736
85	C24	R1	7.33985000288462
85	C6	R1	7.40087943628218
85	C21	R1	7.19967234483636
85	C19	R1	7.4757334309664
85	C1	R1	6.70043971814109
85	C22	R1	7.4594316186373
85	C4	R1	7.38370429247405
85	C13	R1	7.34872815423108
85	C18	R1	7.21916852046216
85	C15	R1	7.03342300153745
85	C11	R1	7.15987133677839
85	C16	R1	7.07681559705083
85	C8	R1	6.84549005094437
85	C20	R1	7.4178525148859
85	C7	R1	7.29462074889163
86	C23	R1	7.33985000288462
86	C17	R1	7.4262647547021
86	C12	R1	7.31288295528436
86	C10	R1	6.98868468677217
86	C3	R1	7
86	C5	R1	7.06608919045777
86	C9	R1	7.04439411935845
86	C24	R1	7.64385618977472
86	C6	R1	7.45121111183233
86	C21	R1	7.34872815423108
86	C19	R1	6.95419631038687
86	C1	R1	7.13955135239879
86	C22	R1	7.25738784269265
86	C4	R1	7.23840473932508
86	C18	R1	7.21916852046216
86	C11	R1	7.05528243550119
86	C8	R1	7.4262647547021
86	C20	R1	7.18982455888002
86	C7	R1	7.06608919045777
87	C23	R1	7.39231742277876
87	C17	R1	7.10852445677817
87	C12	R1	7.55458885167764
87	C10	R1	7.07681559705083
87	C3	R1	7.49984588708321
87	C14	R1	7.15987133677839
87	C5	R1	7.2667865406949
87	C9	R1	7.21916852046216
87	C24	R1	7.32192809488736
87	C6	R1	7.25738784269265
87	C21	R1	7.19967234483636
87	C19	R1	7.15987133677839
87	C22	R1	7.09803208296053
87	C4	R1	7.38370429247405
87	C13	R1	7.13955135239879
87	C15	R1	7.21916852046216
87	C11	R1	7.20945336562895
87	C16	R1	7.14974711950468
87	C8	R1	7.25738784269265
87	C20	R1	7.33985000288462
87	C7	R1	7.44294349584873
88	C23	R1	7.45121111183233
88	C17	R1	7.03342300153745
88	C12	R1	7.35755200461808
88	C10	R1	7.38370429247405
88	C3	R1	7.17990909001493
88	C14	R1	7.4757334309664
88	C5	R1	7.10852445677817
88	C9	R1	7.38370429247405
88	C24	R1	7.17990909001493
88	C6	R1	6.97727992349992
88	C21	R1	7.06608919045777
88	C19	R1	6.95419631038687
88	C1	R1	7.55458885167764
88	C22	R1	7.18982455888002
88	C4	R1	7.20945336562895
88	C13	R1	7.45121111183233
88	C18	R1	7.27612440527424
88	C15	R1	7.58496250072116
88	C16	R1	7.29462074889163
88	C8	R1	7.34872815423108
88	C20	R1	7.43462822763672
88	C7	R1	7.3037807481771
89	C23	R1	7.23840473932508
89	C17	R1	7.16992500144231
89	C12	R1	7.35755200461808
89	C10	R1	7.35755200461808
89	C3	R1	7.61470984411521
89	C14	R1	7.54689445988764
89	C5	R1	7.52356195605701
89	C9	R1	7.20945336562895
89	C24	R1	7.40087943628218
89	C6	R1	7.25738784269265
89	C21	R1	7.3037807481771
89	C19	R1	7.12928301694497
89	C1	R1	7.4093909361377
89	C22	R1	7.25738784269265
89	C4	R1	7.37503943134692
89	C13	R1	7.44294349584873
89	C18	R1	7.2667865406949
89	C15	R1	7.12928301694497
89	C11	R1	7.04439411935845
89	C16	R1	7.02236781302845
89	C8	R1	7.40087943628218
89	C20	R1	7.35755200461808
89	C7	R1	7.36632221424582
90	C23	R1	7.28540221886225
90	C17	R1	7.36632221424582
90	C12	R1	7.23840473932508
90	C10	R1	7.01122725542325
90	C3	R1	7.34872815423108
90	C14	R1	7.4178525148859
90	C5	R1	7.29462074889163
90	C9	R1	7.24792751344359
90	C24	R1	6.98868468677217
90	C6	R1	7.57742882803575
90	C21	R1	7.04439411935845
90	C19	R1	7.24792751344359
90	C1	R1	7.38370429247405
90	C22	R1	7.64385618977472
90	C4	R1	7.5077946401987
90	C13	R1	7.40087943628218
90	C18	R1	7.23840473932508
90	C15	R1	7.467605550083
90	C11	R1	6.91886323727459
90	C16	R1	7.07681559705083
90	C8	R1	7.53138146051631
90	C20	R1	7.15987133677839
90	C7	R1	7.09803208296053
91	C23	R1	7.40087943628218
91	C17	R1	7.20945336562895
91	C12	R1	7.3037807481771
91	C10	R1	7.32192809488736
91	C14	R1	7.49984588708321
91	C5	R1	7.20945336562895
91	C9	R1	7.23840473932508
91	C6	R1	7.36632221424582
91	C19	R1	7.33091687811462
91	C22	R1	7.14974711950468
91	C4	R1	7.33985000288462
91	C13	R1	7.23840473932508
91	C18	R1	7.2667865406949
91	C11	R1	7.15987133677839
91	C16	R1	7.27612440527424
91	C8	R1	7.05528243550119
91	C20	R1	7.38370429247405
92	C23	R1	7.33091687811462
92	C17	R1	7.2667865406949
92	C12	R1	7.15987133677839
92	C10	R1	7.20945336562895
92	C3	R1	7.18982455888002
92	C14	R1	7.01122725542325
92	C5	R1	7.31288295528436
92	C9	R1	7.25738784269265
92	C6	R1	7.29462074889163
92	C21	R1	7.01122725542325
92	C19	R1	7.11894107272351
92	C1	R1	7.36632221424582
92	C22	R1	7.3037807481771
92	C4	R1	7.06608919045777
92	C13	R1	7.53915881110803
92	C18	R1	6.84549005094437
92	C15	R1	7
92	C11	R1	7.18982455888002
92	C16	R1	7.57742882803575
92	C8	R1	7.20945336562895
92	C20	R1	7.19967234483636
92	C7	R1	7.467605550083
93	C17	R1	7.18982455888002
93	C10	R1	7.17990909001493
93	C3	R1	7.23840473932508
93	C14	R1	7.39231742277876
93	C5	R1	7.15987133677839
93	C9	R1	7.62935662007961
93	C24	R1	7.33985000288462
93	C6	R1	7.39231742277876
93	C21	R1	7.45121111183233
93	C19	R1	7.40087943628218
93	C1	R1	7.45121111183233
93	C22	R1	7.11894107272351
93	C13	R1	6.89481776330794
93	C18	R1	7
93	C15	R1	7.09803208296053
93	C11	R1	7.34872815423108
93	C16	R1	7.14974711950468
93	C20	R1	7.20945336562895
93	C7	R1	7.24792751344359
94	C23	R1	7.3037807481771
94	C17	R1	7.31288295528436
94	C12	R1	7.11894107272351
94	C10	R1	7.22881869049588
94	C3	R1	7.10852445677817
94	C14	R1	7.40087943628218
94	C5	R1	7.13955135239879
94	C9	R1	7.06608919045777
94	C24	R1	7.38370429247405
94	C6	R1	7.36632221424582
94	C21	R1	7.32192809488736
94	C19	R1	7.13955135239879
94	C1	R1	7.38370429247405
94	C22	R1	7.24792751344359
94	C4	R1	7.13955135239879
94	C13	R1	7.18982455888002
94	C18	R1	7.5077946401987
94	C15	R1	7.12928301694497
94	C11	R1	7.12928301694497
94	C16	R1	7.15987133677839
94	C8	R1	7.02236781302845
94	C20	R1	7.44294349584873
94	C7	R1	7.39231742277876
95	C23	R1	7.24792751344359
95	C17	R1	7.09803208296053
95	C12	R1	7.07681559705083
95	C10	R1	7.08746284125034
95	C3	R1	7.06608919045777
95	C14	R1	7.04439411935845
95	C5	R1	7.24792751344359
95	C9	R1	7.2667865406949
95	C21	R1	7.28540221886225
95	C19	R1	7.22881869049588
95	C1	R1	7.33091687811462
95	C22	R1	7.53915881110803
95	C4	R1	7.4178525148859
95	C13	R1	7.19967234483636
95	C18	R1	6.8703647195834
95	C11	R1	7.04439411935845
95	C16	R1	7.18982455888002
95	C20	R1	7.4594316186373
96	C23	R1	7.35755200461808
96	C17	R1	7.51569983828404
96	C12	R1	7.03342300153745
96	C10	R1	7.23840473932508
96	C3	R1	7.08746284125034
96	C14	R1	6.8703647195834
96	C5	R1	7.4178525148859
96	C24	R1	7.24792751344359
96	C6	R1	7.3037807481771
96	C21	R1	7.25738784269265
96	C19	R1	7.2667865406949
96	C1	R1	7.06608919045777
96	C4	R1	7.06608919045777
96	C13	R1	7.33985000288462
96	C18	R1	7.29462074889163
96	C15	R1	6.8703647195834
96	C11	R1	7.15987133677839
96	C8	R1	7.4594316186373
96	C20	R1	7.39231742277876
96	C7	R1	7.4178525148859
97	C17	R1	7.20945336562895
97	C12	R1	7.38370429247405
97	C10	R1	7.27612440527424
97	C3	R1	7.51569983828404
97	C14	R1	7.16992500144231
97	C5	R1	7.3037807481771
97	C9	R1	7.40087943628218
[truncated: 14,579 more rows]
