# Supplementary material for: Stochastic modelling of single-cell gene expression adaptation reveals non-genomic contribution to evolution of tumor subclones
Source: bioRxiv. 2024 Apr 20:2024.04.17.588869. Preprint. [Version 1] doi: 10.1101/2024.04.17.588869 (PMC11071284; doi:10.1101/2024.04.17.588869)
Supplement: Supplement 2 [file media-2.zip › Supplementary Files/Simulated Data/Adaptive_Simulation/tr_1.06_sq_1.5_r_100_a_1.csv]

gene	species	replicate	exprval
1	C23	R1	7.08746284125034
1	C17	R1	7.62935662007961
1	C12	R1	7.08746284125034
1	C10	R1	7.32192809488736
1	C3	R1	7.59991284218713
1	C14	R1	6.98868468677217
1	C5	R1	7.08746284125034
1	C9	R1	7.59991284218713
1	C24	R1	6.96578428466209
1	C6	R1	7.25738784269265
1	C21	R1	7.52356195605701
1	C19	R1	6.8073549220576
1	C1	R1	7.33985000288462
1	C22	R1	7.38370429247405
1	C4	R1	7.5077946401987
1	C13	R1	6.88264304936184
1	C18	R1	6.8703647195834
1	C15	R1	6.8073549220576
1	C11	R1	6.8073549220576
1	C16	R1	7.39231742277876
1	C8	R1	7.34872815423108
1	C20	R1	7.44294349584873
1	C7	R1	7.16992500144231
2	C23	R1	7.75488750216347
2	C17	R1	7.45121111183233
2	C12	R1	7.01122725542325
2	C10	R1	7.18982455888002
2	C3	R1	7.38370429247405
2	C14	R1	7.11894107272351
2	C5	R1	7.36632221424582
2	C9	R1	7.15987133677839
2	C24	R1	7
2	C6	R1	7.23840473932508
2	C21	R1	7.16992500144231
2	C19	R1	6.94251450533924
2	C1	R1	7.07681559705083
2	C22	R1	7.28540221886225
2	C4	R1	6.96578428466209
2	C13	R1	7.15987133677839
2	C18	R1	6.95419631038687
2	C15	R1	7.19967234483636
2	C16	R1	7.05528243550119
2	C8	R1	7.31288295528436
2	C20	R1	7.13955135239879
2	C7	R1	7.23840473932508
3	C23	R1	7.43462822763672
3	C17	R1	7.31288295528436
3	C12	R1	7.34872815423108
3	C10	R1	7.09803208296053
3	C14	R1	7.22881869049588
3	C5	R1	7.16992500144231
3	C6	R1	7.28540221886225
3	C19	R1	7.53915881110803
3	C1	R1	7.38370429247405
3	C22	R1	7.35755200461808
3	C4	R1	7.59245703726808
3	C13	R1	7.4262647547021
3	C11	R1	7.08746284125034
3	C16	R1	7.16992500144231
3	C8	R1	7.15987133677839
3	C20	R1	7.5077946401987
3	C7	R1	7.56224242422107
4	C23	R1	7.12928301694497
4	C17	R1	7.48381577726426
4	C12	R1	7.32192809488736
4	C10	R1	7.467605550083
4	C3	R1	7.45121111183233
4	C5	R1	7.31288295528436
4	C9	R1	6.90689059560852
4	C24	R1	7.48381577726426
4	C6	R1	7.25738784269265
4	C21	R1	7.13955135239879
4	C19	R1	7.02236781302845
4	C1	R1	7.19967234483636
4	C4	R1	7.5077946401987
4	C13	R1	7.22881869049588
4	C18	R1	6.98868468677217
4	C15	R1	7.22881869049588
4	C11	R1	6.91886323727459
4	C16	R1	7.15987133677839
4	C8	R1	7.37503943134692
4	C20	R1	7.4178525148859
4	C7	R1	7.07681559705083
5	C23	R1	7.56985560833095
5	C17	R1	7.33091687811462
5	C12	R1	7.04439411935845
5	C10	R1	7.34872815423108
5	C3	R1	7.49984588708321
5	C14	R1	7.24792751344359
5	C5	R1	7.4093909361377
5	C9	R1	7.4178525148859
5	C24	R1	6.95419631038687
5	C6	R1	7.35755200461808
5	C21	R1	7.43462822763672
5	C19	R1	7.44294349584873
5	C1	R1	7.24792751344359
5	C22	R1	7.23840473932508
5	C4	R1	7.14974711950468
5	C13	R1	7.6724253419715
5	C18	R1	6.8073549220576
5	C15	R1	7.22881869049588
5	C11	R1	7.4178525148859
5	C20	R1	7.4178525148859
5	C7	R1	7.22881869049588
6	C23	R1	7.08746284125034
6	C17	R1	7.2667865406949
6	C12	R1	7.4093909361377
6	C10	R1	7.22881869049588
6	C14	R1	7.2667865406949
6	C5	R1	7.467605550083
6	C9	R1	7.34872815423108
6	C24	R1	7.49984588708321
6	C6	R1	7.19967234483636
6	C21	R1	7.4093909361377
6	C1	R1	7.19967234483636
6	C22	R1	7.22881869049588
6	C4	R1	7.17990909001493
6	C13	R1	6.79441586635011
6	C15	R1	7.53915881110803
6	C11	R1	7.48381577726426
6	C16	R1	7.03342300153745
6	C8	R1	7.14974711950468
6	C20	R1	7.33985000288462
6	C7	R1	7.22881869049588
7	C23	R1	7.25738784269265
7	C17	R1	7.28540221886225
7	C12	R1	7.38370429247405
7	C10	R1	7.29462074889163
7	C3	R1	7.18982455888002
7	C14	R1	7.28540221886225
7	C5	R1	7.59245703726808
7	C9	R1	7.19967234483636
7	C24	R1	7.3037807481771
7	C21	R1	7.3037807481771
7	C1	R1	7.33985000288462
7	C22	R1	7.05528243550119
7	C4	R1	6.85798099512757
7	C13	R1	7.4262647547021
7	C18	R1	7.09803208296053
7	C15	R1	7.03342300153745
7	C11	R1	7.16992500144231
7	C16	R1	7.11894107272351
7	C8	R1	7.33985000288462
7	C20	R1	7.31288295528436
7	C7	R1	7.48381577726426
8	C23	R1	7.37503943134692
8	C10	R1	7.32192809488736
8	C3	R1	7.05528243550119
8	C14	R1	7.20945336562895
8	C5	R1	7.56224242422107
8	C9	R1	7.34872815423108
8	C24	R1	7.22881869049588
8	C6	R1	7.4093909361377
8	C19	R1	7.16992500144231
8	C1	R1	7.65821148275179
8	C22	R1	7.40087943628218
8	C4	R1	7.40087943628218
8	C13	R1	7.11894107272351
8	C15	R1	7.08746284125034
8	C11	R1	7.03342300153745
8	C16	R1	6.89481776330794
8	C8	R1	7.3037807481771
8	C20	R1	7.10852445677817
8	C7	R1	7.25738784269265
9	C23	R1	7.467605550083
9	C17	R1	7.38370429247405
9	C12	R1	7.20945336562895
9	C10	R1	7.59245703726808
9	C3	R1	7.27612440527424
9	C14	R1	7.33091687811462
9	C5	R1	7.13955135239879
9	C9	R1	6.84549005094437
9	C24	R1	7.14974711950468
9	C6	R1	7.29462074889163
9	C19	R1	7.31288295528436
9	C1	R1	7.29462074889163
9	C22	R1	7.17990909001493
9	C4	R1	7.54689445988764
9	C13	R1	7.5077946401987
9	C18	R1	7.48381577726426
9	C15	R1	7.18982455888002
9	C11	R1	7.39231742277876
9	C16	R1	7.06608919045777
9	C8	R1	7.55458885167764
9	C20	R1	7.32192809488736
9	C7	R1	7.34872815423108
10	C23	R1	7.23840473932508
10	C17	R1	6.88264304936184
10	C12	R1	7.36632221424582
10	C3	R1	6.88264304936184
10	C14	R1	7.43462822763672
10	C9	R1	7.33985000288462
10	C24	R1	7.44294349584873
10	C6	R1	6.89481776330794
10	C21	R1	6.90689059560852
10	C19	R1	7.04439411935845
10	C1	R1	7.45121111183233
10	C22	R1	7.4594316186373
10	C4	R1	7.61470984411521
10	C13	R1	7.08746284125034
10	C18	R1	7.21916852046216
10	C15	R1	7.66533591718518
10	C11	R1	7.20945336562895
10	C16	R1	7.16992500144231
10	C8	R1	7.20945336562895
10	C20	R1	7.14974711950468
10	C7	R1	6.98868468677217
11	C23	R1	7.09803208296053
11	C17	R1	7.39231742277876
11	C12	R1	7.4093909361377
11	C10	R1	7.48381577726426
11	C14	R1	7.2667865406949
11	C5	R1	7.35755200461808
11	C9	R1	7.44294349584873
11	C24	R1	6.94251450533924
11	C6	R1	7.2667865406949
11	C21	R1	7.4093909361377
11	C19	R1	7.27612440527424
11	C1	R1	7.467605550083
11	C22	R1	6.88264304936184
11	C4	R1	7.49185309632967
11	C13	R1	7.33091687811462
11	C15	R1	6.85798099512757
11	C11	R1	7.32192809488736
11	C16	R1	7.39231742277876
11	C8	R1	7.48381577726426
11	C20	R1	7.37503943134692
11	C7	R1	7.09803208296053
12	C23	R1	7.10852445677817
12	C17	R1	7.22881869049588
12	C12	R1	7.29462074889163
12	C10	R1	7.06608919045777
12	C3	R1	7.33985000288462
12	C5	R1	7.21916852046216
12	C9	R1	7.2667865406949
12	C24	R1	7.467605550083
12	C6	R1	7.35755200461808
12	C21	R1	7.32192809488736
12	C1	R1	7.59245703726808
12	C22	R1	7.31288295528436
12	C4	R1	7.35755200461808
12	C13	R1	7.38370429247405
12	C18	R1	7.40087943628218
12	C15	R1	7.21916852046216
12	C11	R1	7.16992500144231
12	C16	R1	7.17990909001493
12	C8	R1	7.06608919045777
12	C20	R1	7.49984588708321
12	C7	R1	6.96578428466209
13	C23	R1	7.49984588708321
13	C17	R1	7.3037807481771
13	C12	R1	7.24792751344359
13	C10	R1	7.12928301694497
13	C3	R1	7.23840473932508
13	C5	R1	7.19967234483636
13	C9	R1	7.3037807481771
13	C24	R1	7.2667865406949
13	C6	R1	7.33985000288462
13	C21	R1	7.56985560833095
13	C19	R1	7.4093909361377
13	C1	R1	7.29462074889163
13	C22	R1	7.53915881110803
13	C4	R1	7.4178525148859
13	C13	R1	7.03342300153745
13	C18	R1	7.03342300153745
13	C11	R1	7.12928301694497
13	C8	R1	7.52356195605701
13	C20	R1	7.32192809488736
13	C7	R1	7.43462822763672
14	C23	R1	7.48381577726426
14	C17	R1	7.4594316186373
14	C12	R1	6.94251450533924
14	C10	R1	7.23840473932508
14	C3	R1	7.15987133677839
14	C14	R1	7.33985000288462
14	C5	R1	7.44294349584873
14	C9	R1	7.04439411935845
14	C24	R1	7.09803208296053
14	C6	R1	7.25738784269265
14	C21	R1	7.2667865406949
14	C19	R1	7.13955135239879
14	C1	R1	7.40087943628218
14	C22	R1	7.33091687811462
14	C4	R1	7.35755200461808
14	C13	R1	7.4757334309664
14	C18	R1	7.09803208296053
14	C15	R1	7.44294349584873
14	C11	R1	7.4757334309664
14	C16	R1	7.33985000288462
14	C8	R1	7.25738784269265
14	C20	R1	7.33985000288462
14	C7	R1	7.15987133677839
15	C23	R1	7.12928301694497
15	C17	R1	7.27612440527424
15	C12	R1	7.4262647547021
15	C10	R1	7.06608919045777
15	C3	R1	7.14974711950468
15	C14	R1	7.3037807481771
15	C5	R1	7.13955135239879
15	C24	R1	7.01122725542325
15	C6	R1	7.27612440527424
15	C21	R1	6.85798099512757
15	C1	R1	7.2667865406949
15	C22	R1	7.4757334309664
15	C4	R1	7.27612440527424
15	C13	R1	7.56985560833095
15	C18	R1	7.02236781302845
15	C15	R1	7.37503943134692
15	C11	R1	7.09803208296053
15	C16	R1	7.19967234483636
15	C8	R1	7.23840473932508
15	C7	R1	7.55458885167764
16	C23	R1	7.33091687811462
16	C17	R1	7.33985000288462
16	C12	R1	7.3037807481771
16	C3	R1	7.16992500144231
16	C14	R1	7.19967234483636
16	C5	R1	6.8703647195834
16	C9	R1	7.02236781302845
16	C24	R1	7.4093909361377
16	C6	R1	7.28540221886225
16	C21	R1	7.59991284218713
16	C19	R1	7.08746284125034
16	C1	R1	7.15987133677839
16	C22	R1	7.3037807481771
16	C4	R1	7.63662462054365
16	C13	R1	7.17990909001493
16	C18	R1	6.97727992349992
16	C15	R1	7.18982455888002
16	C11	R1	7.49984588708321
16	C16	R1	7.08746284125034
16	C8	R1	7.36632221424582
16	C20	R1	7.4178525148859
16	C7	R1	7.15987133677839
17	C23	R1	7.31288295528436
17	C17	R1	7.33091687811462
17	C12	R1	7.02236781302845
17	C10	R1	7.7279204545632
17	C3	R1	6.91886323727459
17	C14	R1	7.09803208296053
17	C5	R1	7.28540221886225
17	C9	R1	7.44294349584873
17	C24	R1	7.3037807481771
17	C6	R1	7.20945336562895
17	C21	R1	7.37503943134692
17	C19	R1	7.3037807481771
17	C1	R1	7.13955135239879
17	C22	R1	7.09803208296053
17	C4	R1	7.4093909361377
17	C13	R1	7.44294349584873
17	C15	R1	7.19967234483636
17	C11	R1	7.40087943628218
17	C16	R1	7.27612440527424
17	C8	R1	7.21916852046216
17	C20	R1	7.04439411935845
17	C7	R1	6.88264304936184
18	C17	R1	7.4093909361377
18	C12	R1	7.37503943134692
18	C10	R1	7.11894107272351
18	C3	R1	7
18	C14	R1	7.29462074889163
18	C5	R1	7.4093909361377
18	C9	R1	7.20945336562895
18	C24	R1	6.96578428466209
18	C6	R1	7.18982455888002
18	C21	R1	7.16992500144231
18	C19	R1	7.65821148275179
18	C1	R1	7.28540221886225
18	C22	R1	7.33985000288462
18	C4	R1	7.23840473932508
18	C13	R1	7.11894107272351
18	C18	R1	7.38370429247405
18	C15	R1	6.95419631038687
18	C11	R1	7.4178525148859
18	C16	R1	7.06608919045777
18	C20	R1	7.37503943134692
18	C7	R1	7.15987133677839
19	C23	R1	7.27612440527424
19	C17	R1	6.78135971352466
19	C12	R1	7.4262647547021
19	C10	R1	7.18982455888002
19	C3	R1	7.21916852046216
19	C14	R1	7.25738784269265
19	C5	R1	7.06608919045777
19	C9	R1	6.96578428466209
19	C24	R1	7.2667865406949
19	C6	R1	7.09803208296053
19	C21	R1	7.01122725542325
19	C19	R1	7.4262647547021
19	C1	R1	7.37503943134692
19	C22	R1	7.35755200461808
19	C4	R1	7.31288295528436
19	C13	R1	7.4594316186373
19	C18	R1	7.36632221424582
19	C15	R1	7.12928301694497
19	C11	R1	7.22881869049588
19	C16	R1	7.14974711950468
19	C8	R1	7.33985000288462
19	C20	R1	6.90689059560852
19	C7	R1	7.4093909361377
20	C23	R1	7.12928301694497
20	C17	R1	7.18982455888002
20	C12	R1	7.3037807481771
20	C3	R1	7.25738784269265
20	C14	R1	7.53915881110803
20	C5	R1	7.29462074889163
20	C9	R1	7.17990909001493
20	C24	R1	7.56985560833095
20	C21	R1	7.40087943628218
20	C19	R1	7.29462074889163
20	C22	R1	7.12928301694497
20	C4	R1	7.39231742277876
20	C13	R1	7.21916852046216
20	C18	R1	7.33985000288462
20	C15	R1	6.85798099512757
20	C16	R1	7.48381577726426
20	C7	R1	7.31288295528436
21	C23	R1	7.49185309632967
21	C12	R1	7.24792751344359
21	C10	R1	7.45121111183233
21	C3	R1	7.38370429247405
21	C14	R1	7.35755200461808
21	C5	R1	7.467605550083
21	C9	R1	7.51569983828404
21	C24	R1	7.5077946401987
21	C6	R1	7.27612440527424
21	C21	R1	7.09803208296053
21	C19	R1	7.19967234483636
21	C1	R1	7.04439411935845
21	C22	R1	7.20945336562895
21	C4	R1	7.52356195605701
21	C13	R1	7.20945336562895
21	C15	R1	7.13955135239879
21	C11	R1	6.78135971352466
21	C16	R1	6.84549005094437
21	C8	R1	7.33985000288462
21	C20	R1	7.13955135239879
21	C7	R1	7.33985000288462
22	C23	R1	7.12928301694497
22	C17	R1	7.33091687811462
22	C12	R1	7.52356195605701
22	C10	R1	7.4262647547021
22	C3	R1	7.19967234483636
22	C14	R1	7.3037807481771
22	C5	R1	7.02236781302845
22	C9	R1	7.13955135239879
22	C24	R1	6.93073733756289
22	C21	R1	7.40087943628218
22	C19	R1	7.36632221424582
22	C1	R1	7.49185309632967
22	C22	R1	7.08746284125034
22	C4	R1	7.29462074889163
22	C18	R1	7.2667865406949
22	C15	R1	7.33091687811462
22	C11	R1	7.04439411935845
22	C16	R1	7.15987133677839
22	C8	R1	7.60733031374961
22	C20	R1	7.21916852046216
22	C7	R1	7.33985000288462
23	C17	R1	7.10852445677817
23	C10	R1	7.20945336562895
23	C3	R1	7.4178525148859
23	C14	R1	7.467605550083
23	C5	R1	7.32192809488736
23	C24	R1	7.11894107272351
23	C6	R1	6.97727992349992
23	C21	R1	6.96578428466209
23	C19	R1	7.05528243550119
23	C22	R1	7.53915881110803
23	C4	R1	7.40087943628218
23	C13	R1	7.18982455888002
23	C18	R1	7.39231742277876
23	C15	R1	7.17990909001493
23	C11	R1	7
23	C16	R1	7.19967234483636
23	C8	R1	7.51569983828404
23	C20	R1	7.29462074889163
23	C7	R1	7.31288295528436
24	C23	R1	7.3037807481771
24	C17	R1	7.68650052718322
24	C12	R1	7.18982455888002
24	C10	R1	7.01122725542325
24	C3	R1	7.70043971814109
24	C14	R1	7.10852445677817
24	C5	R1	7.22881869049588
24	C9	R1	6.90689059560852
24	C24	R1	7.09803208296053
24	C21	R1	7.34872815423108
24	C19	R1	7.05528243550119
24	C1	R1	7.39231742277876
24	C22	R1	7.33985000288462
24	C13	R1	7.45121111183233
24	C18	R1	7.16992500144231
24	C15	R1	7.02236781302845
24	C11	R1	6.83289001416474
24	C16	R1	7.467605550083
24	C8	R1	7.04439411935845
24	C20	R1	7.16992500144231
24	C7	R1	7.09803208296053
25	C23	R1	7.53138146051631
25	C17	R1	7.4757334309664
25	C12	R1	7.20945336562895
25	C10	R1	7.03342300153745
25	C3	R1	7.04439411935845
25	C14	R1	7.23840473932508
25	C5	R1	7.16992500144231
25	C9	R1	7.39231742277876
25	C24	R1	7.23840473932508
25	C6	R1	7.08746284125034
25	C21	R1	6.95419631038687
25	C19	R1	7.06608919045777
25	C1	R1	7.4178525148859
25	C22	R1	7.28540221886225
25	C4	R1	7.33985000288462
25	C18	R1	7.29462074889163
25	C15	R1	6.95419631038687
25	C11	R1	7.40087943628218
25	C16	R1	7.27612440527424
25	C8	R1	7.23840473932508
25	C20	R1	7.63662462054365
25	C7	R1	7.09803208296053
26	C23	R1	7.3037807481771
26	C12	R1	7.61470984411521
26	C10	R1	7.62935662007961
26	C3	R1	7.56985560833095
26	C14	R1	7.17990909001493
26	C5	R1	7.22881869049588
26	C9	R1	7.37503943134692
26	C24	R1	7.53138146051631
26	C6	R1	7.22881869049588
26	C21	R1	7.2667865406949
26	C19	R1	7.40087943628218
26	C1	R1	7.54689445988764
26	C22	R1	7.32192809488736
26	C4	R1	7.4262647547021
26	C13	R1	7.13955135239879
26	C18	R1	7.13955135239879
26	C15	R1	7.2667865406949
26	C11	R1	7.09803208296053
26	C16	R1	6.97727992349992
26	C8	R1	7.15987133677839
26	C20	R1	7.04439411935845
26	C7	R1	7.28540221886225
27	C23	R1	7.15987133677839
27	C17	R1	7.4093909361377
27	C12	R1	6.91886323727459
27	C10	R1	7.68650052718322
27	C3	R1	7.40087943628218
27	C14	R1	7.5077946401987
27	C5	R1	7.27612440527424
27	C9	R1	7.52356195605701
27	C24	R1	7.16992500144231
27	C6	R1	7.28540221886225
27	C21	R1	7.18982455888002
27	C19	R1	7.04439411935845
27	C1	R1	7.01122725542325
27	C22	R1	7.2667865406949
27	C4	R1	7.11894107272351
27	C13	R1	7.13955135239879
27	C18	R1	7.02236781302845
27	C15	R1	6.97727992349992
27	C11	R1	6.95419631038687
27	C16	R1	7.15987133677839
27	C8	R1	7.12928301694497
27	C20	R1	7.04439411935845
27	C7	R1	6.96578428466209
28	C23	R1	7.4093909361377
28	C17	R1	7.18982455888002
28	C12	R1	7.16992500144231
28	C10	R1	7.39231742277876
28	C3	R1	7.33985000288462
28	C14	R1	7.48381577726426
28	C5	R1	6.74146698640115
28	C9	R1	7.40087943628218
28	C24	R1	7.22881869049588
28	C21	R1	7.09803208296053
28	C19	R1	7.08746284125034
28	C1	R1	7.27612440527424
28	C4	R1	7.25738784269265
28	C13	R1	7.05528243550119
28	C18	R1	7.4093909361377
28	C15	R1	7.56224242422107
28	C11	R1	7.34872815423108
28	C16	R1	7.18982455888002
28	C8	R1	7.31288295528436
28	C20	R1	6.97727992349992
28	C7	R1	7.33091687811462
29	C23	R1	7.38370429247405
29	C17	R1	6.84549005094437
29	C12	R1	7.3037807481771
29	C10	R1	7
29	C3	R1	7.14974711950468
29	C14	R1	7.02236781302845
29	C5	R1	7.35755200461808
29	C24	R1	7.5077946401987
29	C21	R1	7
29	C22	R1	6.95419631038687
29	C4	R1	7.02236781302845
29	C13	R1	7.33091687811462
29	C18	R1	6.95419631038687
29	C15	R1	7.27612440527424
29	C16	R1	7.2667865406949
29	C8	R1	7.27612440527424
29	C20	R1	7.03342300153745
29	C7	R1	7.43462822763672
30	C23	R1	7.04439411935845
30	C17	R1	7.52356195605701
30	C12	R1	7.06608919045777
30	C14	R1	7.09803208296053
30	C5	R1	7.51569983828404
30	C9	R1	7.34872815423108
30	C24	R1	7.03342300153745
30	C6	R1	7.45121111183233
30	C21	R1	7.56224242422107
30	C19	R1	7.2667865406949
30	C1	R1	7.49185309632967
30	C22	R1	7.10852445677817
30	C4	R1	7.38370429247405
30	C18	R1	6.82017896241519
30	C15	R1	7.4178525148859
30	C11	R1	6.82017896241519
30	C16	R1	7.13955135239879
30	C8	R1	7.04439411935845
30	C20	R1	7.06608919045777
31	C23	R1	6.90689059560852
31	C17	R1	7.25738784269265
31	C12	R1	6.95419631038687
31	C10	R1	7.01122725542325
31	C3	R1	6.83289001416474
31	C14	R1	7.40087943628218
31	C5	R1	6.94251450533924
31	C9	R1	7.14974711950468
31	C24	R1	7.2667865406949
31	C6	R1	7.45121111183233
31	C21	R1	7.44294349584873
31	C19	R1	7.19967234483636
31	C1	R1	6.91886323727459
31	C22	R1	7.27612440527424
31	C4	R1	7.43462822763672
31	C13	R1	7.33091687811462
31	C18	R1	7.07681559705083
31	C15	R1	7.56985560833095
31	C11	R1	7.12928301694497
31	C16	R1	7.31288295528436
31	C20	R1	7.03342300153745
31	C7	R1	6.96578428466209
32	C23	R1	7.2667865406949
32	C17	R1	7.08746284125034
32	C10	R1	7.31288295528436
32	C3	R1	7.18982455888002
32	C9	R1	6.84549005094437
32	C24	R1	7.14974711950468
32	C6	R1	7.51569983828404
32	C21	R1	7.33091687811462
32	C19	R1	7.44294349584873
32	C1	R1	7.58496250072116
32	C22	R1	7.14974711950468
32	C4	R1	7.60733031374961
32	C13	R1	7.49984588708321
32	C18	R1	7.20945336562895
32	C15	R1	7.04439411935845
32	C11	R1	7.11894107272351
32	C16	R1	7.17990909001493
32	C8	R1	7.01122725542325
32	C20	R1	7.5077946401987
32	C7	R1	7.66533591718518
33	C17	R1	7.13955135239879
33	C12	R1	7.25738784269265
33	C10	R1	7.53138146051631
33	C3	R1	7.52356195605701
33	C14	R1	7.09803208296053
33	C5	R1	7.17990909001493
33	C9	R1	7.27612440527424
33	C24	R1	7.62205181945638
33	C6	R1	7.05528243550119
33	C19	R1	7.55458885167764
33	C1	R1	7.21916852046216
33	C22	R1	7.60733031374961
33	C4	R1	7.38370429247405
33	C13	R1	7.11894107272351
33	C18	R1	7.08746284125034
33	C15	R1	7.17990909001493
33	C11	R1	6.94251450533924
33	C16	R1	7.3037807481771
33	C8	R1	7.23840473932508
33	C20	R1	7.48381577726426
33	C7	R1	7.20945336562895
34	C23	R1	7.33985000288462
34	C17	R1	7.4757334309664
34	C12	R1	7.19967234483636
34	C3	R1	7.13955135239879
34	C14	R1	7.09803208296053
34	C5	R1	7.13955135239879
34	C9	R1	7.34872815423108
34	C24	R1	7.467605550083
34	C6	R1	7.32192809488736
34	C21	R1	7.15987133677839
34	C19	R1	7.43462822763672
34	C1	R1	6.93073733756289
34	C22	R1	7.25738784269265
34	C4	R1	7.35755200461808
34	C13	R1	7.67948009950545
34	C18	R1	7.01122725542325
34	C15	R1	6.93073733756289
34	C11	R1	7.28540221886225
34	C16	R1	7.4594316186373
34	C8	R1	7.17990909001493
34	C20	R1	7.2667865406949
34	C7	R1	7.2667865406949
35	C23	R1	6.91886323727459
35	C17	R1	7.70043971814109
35	C12	R1	7.40087943628218
35	C10	R1	7.38370429247405
35	C3	R1	7.07681559705083
35	C14	R1	7
35	C5	R1	7.19967234483636
35	C9	R1	6.8703647195834
35	C24	R1	7.22881869049588
35	C6	R1	7.27612440527424
35	C21	R1	7.40087943628218
35	C19	R1	7.14974711950468
35	C1	R1	7.09803208296053
35	C22	R1	7.4093909361377
35	C4	R1	7.34872815423108
35	C13	R1	7.35755200461808
35	C15	R1	7.24792751344359
35	C11	R1	7.29462074889163
35	C16	R1	6.98868468677217
35	C8	R1	7.59245703726808
35	C20	R1	7.32192809488736
35	C7	R1	7.70043971814109
36	C23	R1	7.16992500144231
36	C17	R1	7.25738784269265
36	C12	R1	7.33985000288462
36	C10	R1	7.2667865406949
36	C3	R1	7.19967234483636
36	C14	R1	7.18982455888002
36	C5	R1	7.32192809488736
36	C24	R1	7.53138146051631
36	C6	R1	7.31288295528436
36	C21	R1	7.37503943134692
36	C19	R1	7.52356195605701
36	C1	R1	7.25738784269265
36	C22	R1	7.34872815423108
36	C4	R1	7.45121111183233
36	C13	R1	7.33091687811462
36	C18	R1	7.18982455888002
36	C15	R1	7.01122725542325
36	C11	R1	7.18982455888002
36	C16	R1	7.31288295528436
36	C8	R1	7.4757334309664
36	C20	R1	7.05528243550119
36	C7	R1	6.8703647195834
37	C23	R1	7.53138146051631
37	C17	R1	7.21916852046216
37	C12	R1	7.467605550083
37	C10	R1	7.19967234483636
37	C3	R1	7.03342300153745
37	C14	R1	7.4594316186373
37	C5	R1	7.27612440527424
37	C9	R1	7.11894107272351
37	C24	R1	7.24792751344359
37	C6	R1	7.37503943134692
37	C21	R1	7.02236781302845
37	C19	R1	7.2667865406949
37	C1	R1	7.18982455888002
37	C22	R1	7.33985000288462
37	C4	R1	7.11894107272351
37	C18	R1	6.94251450533924
37	C15	R1	7.12928301694497
37	C11	R1	7.02236781302845
37	C16	R1	7.03342300153745
37	C8	R1	7.08746284125034
37	C20	R1	7.10852445677817
37	C7	R1	7.4594316186373
38	C23	R1	7.18982455888002
38	C17	R1	7.4178525148859
38	C12	R1	7.33985000288462
38	C10	R1	7.20945336562895
38	C3	R1	7.11894107272351
38	C14	R1	7.11894107272351
38	C5	R1	7.51569983828404
38	C9	R1	7.24792751344359
38	C24	R1	7.4093909361377
38	C6	R1	7.4093909361377
38	C21	R1	6.88264304936184
38	C19	R1	7.07681559705083
38	C1	R1	7.33091687811462
38	C22	R1	7.14974711950468
38	C4	R1	7.13955135239879
38	C13	R1	7.31288295528436
38	C18	R1	7
38	C15	R1	7.18982455888002
38	C11	R1	7.39231742277876
38	C16	R1	7.25738784269265
38	C8	R1	7.05528243550119
38	C20	R1	7.23840473932508
38	C7	R1	7.36632221424582
39	C23	R1	7.36632221424582
39	C17	R1	7.06608919045777
39	C12	R1	6.96578428466209
39	C10	R1	6.82017896241519
39	C3	R1	7.34872815423108
39	C14	R1	7.52356195605701
39	C5	R1	7.18982455888002
39	C9	R1	7.21916852046216
39	C24	R1	7.53138146051631
39	C6	R1	7.24792751344359
39	C21	R1	7.35755200461808
39	C19	R1	7.4178525148859
39	C22	R1	7.33091687811462
39	C4	R1	7.37503943134692
39	C13	R1	7.32192809488736
39	C18	R1	7.10852445677817
39	C15	R1	7.40087943628218
39	C16	R1	7.18982455888002
39	C8	R1	7.5077946401987
39	C20	R1	7.08746284125034
39	C7	R1	7.18982455888002
40	C23	R1	7.07681559705083
40	C17	R1	7.3037807481771
40	C12	R1	7.31288295528436
40	C10	R1	7.07681559705083
40	C3	R1	7.29462074889163
40	C14	R1	7.21916852046216
40	C5	R1	7
40	C9	R1	7.13955135239879
40	C24	R1	7.25738784269265
40	C6	R1	7.31288295528436
40	C21	R1	7.33985000288462
40	C19	R1	7.18982455888002
40	C1	R1	7.34872815423108
40	C22	R1	7.18982455888002
40	C13	R1	7.4178525148859
40	C18	R1	6.88264304936184
40	C15	R1	7.17990909001493
40	C16	R1	7.01122725542325
40	C8	R1	7.37503943134692
40	C20	R1	7.32192809488736
41	C23	R1	7.20945336562895
41	C12	R1	7.13955135239879
41	C3	R1	7.27612440527424
41	C14	R1	7.09803208296053
41	C5	R1	7.22881869049588
41	C9	R1	7.35755200461808
41	C24	R1	7.44294349584873
41	C6	R1	6.96578428466209
41	C21	R1	6.78135971352466
41	C1	R1	7.21916852046216
41	C22	R1	7.10852445677817
41	C18	R1	7.17990909001493
41	C15	R1	7.19967234483636
41	C11	R1	6.93073733756289
41	C16	R1	7
41	C8	R1	7.27612440527424
41	C20	R1	7.467605550083
41	C7	R1	7.24792751344359
42	C23	R1	7.56985560833095
42	C17	R1	7.11894107272351
42	C10	R1	7.14974711950468
42	C3	R1	7.06608919045777
42	C14	R1	7.35755200461808
42	C5	R1	7.28540221886225
42	C9	R1	7.40087943628218
42	C24	R1	7.08746284125034
42	C6	R1	7.20945336562895
42	C21	R1	7.21916852046216
42	C19	R1	7.59245703726808
42	C1	R1	7.25738784269265
42	C22	R1	7.32192809488736
42	C4	R1	7.467605550083
42	C13	R1	7.29462074889163
42	C18	R1	7.11894107272351
42	C15	R1	7.20945336562895
42	C11	R1	7.06608919045777
42	C8	R1	7.36632221424582
42	C20	R1	7.43462822763672
42	C7	R1	7.25738784269265
43	C23	R1	7.17990909001493
43	C17	R1	7.22881869049588
43	C12	R1	7.4093909361377
43	C10	R1	7.08746284125034
43	C3	R1	7.33091687811462
43	C14	R1	7.07681559705083
43	C9	R1	7.17990909001493
43	C24	R1	7.08746284125034
43	C6	R1	7.01122725542325
43	C21	R1	7.23840473932508
43	C19	R1	7.03342300153745
43	C1	R1	7.43462822763672
43	C22	R1	7.22881869049588
43	C4	R1	7.02236781302845
43	C13	R1	7.54689445988764
43	C18	R1	6.96578428466209
43	C15	R1	7.19967234483636
43	C11	R1	7.18982455888002
43	C16	R1	6.96578428466209
43	C8	R1	7.20945336562895
43	C20	R1	7.39231742277876
43	C7	R1	7.53138146051631
44	C23	R1	7.467605550083
44	C17	R1	7.36632221424582
44	C12	R1	7.39231742277876
44	C10	R1	7.31288295528436
44	C3	R1	7.2667865406949
44	C14	R1	7.31288295528436
44	C5	R1	7.4262647547021
44	C9	R1	6.97727992349992
44	C24	R1	7.11894107272351
44	C6	R1	7.02236781302845
44	C21	R1	7.28540221886225
44	C19	R1	7.31288295528436
44	C22	R1	7.3037807481771
44	C4	R1	7.33091687811462
44	C13	R1	7.49984588708321
44	C18	R1	7.45121111183233
44	C15	R1	7.28540221886225
44	C16	R1	7.2667865406949
44	C20	R1	7.10852445677817
44	C7	R1	7.4178525148859
45	C23	R1	7.01122725542325
45	C17	R1	7.4262647547021
45	C10	R1	7.62935662007961
45	C3	R1	6.91886323727459
45	C14	R1	7.36632221424582
45	C5	R1	7.20945336562895
45	C9	R1	6.84549005094437
45	C24	R1	7.31288295528436
45	C6	R1	7.05528243550119
45	C21	R1	7.15987133677839
45	C19	R1	7.34872815423108
45	C1	R1	7.27612440527424
45	C22	R1	7.33985000288462
45	C4	R1	7.33091687811462
45	C13	R1	6.83289001416474
45	C18	R1	7.24792751344359
45	C15	R1	7.2667865406949
45	C11	R1	7.4757334309664
45	C16	R1	7.34872815423108
45	C8	R1	6.78135971352466
45	C20	R1	7.22881869049588
45	C7	R1	7.14974711950468
46	C23	R1	7.09803208296053
46	C17	R1	7.28540221886225
46	C12	R1	7.27612440527424
46	C10	R1	7.40087943628218
46	C3	R1	7.39231742277876
46	C14	R1	7.54689445988764
46	C5	R1	6.96578428466209
46	C9	R1	7.5077946401987
46	C24	R1	6.93073733756289
46	C6	R1	7.19967234483636
46	C21	R1	7.37503943134692
46	C19	R1	7.19967234483636
46	C1	R1	7.11894107272351
46	C22	R1	7.10852445677817
46	C13	R1	7.22881869049588
46	C18	R1	7.18982455888002
46	C15	R1	6.91886323727459
46	C11	R1	6.97727992349992
46	C8	R1	7.11894107272351
46	C20	R1	7.17990909001493
46	C7	R1	7.4757334309664
47	C23	R1	6.96578428466209
47	C17	R1	7.5077946401987
47	C12	R1	7.38370429247405
47	C10	R1	7.51569983828404
47	C3	R1	7.14974711950468
47	C14	R1	7.36632221424582
47	C5	R1	7.40087943628218
47	C9	R1	7.05528243550119
47	C24	R1	6.93073733756289
47	C6	R1	7.28540221886225
47	C21	R1	7.49185309632967
47	C19	R1	7.25738784269265
47	C1	R1	7.08746284125034
47	C22	R1	7.48381577726426
47	C4	R1	7.45121111183233
47	C13	R1	7.3037807481771
47	C18	R1	7.33091687811462
47	C15	R1	7.33091687811462
47	C11	R1	7.12928301694497
47	C16	R1	6.83289001416474
47	C8	R1	7.44294349584873
47	C20	R1	7.12928301694497
47	C7	R1	7.37503943134692
48	C23	R1	7.39231742277876
48	C17	R1	6.83289001416474
48	C12	R1	7.4262647547021
48	C10	R1	7.48381577726426
48	C3	R1	7.28540221886225
48	C14	R1	7.27612440527424
48	C5	R1	7.33985000288462
48	C9	R1	7.09803208296053
48	C24	R1	7.16992500144231
48	C6	R1	6.96578428466209
48	C21	R1	7.15987133677839
48	C19	R1	7.4594316186373
48	C1	R1	7.13955135239879
48	C4	R1	7.35755200461808
48	C13	R1	7.04439411935845
48	C18	R1	7.15987133677839
48	C15	R1	7.51569983828404
48	C11	R1	7.15987133677839
48	C16	R1	6.90689059560852
48	C8	R1	7.28540221886225
48	C7	R1	7.59991284218713
49	C23	R1	7.32192809488736
49	C17	R1	7.43462822763672
49	C12	R1	7.467605550083
49	C10	R1	7.37503943134692
49	C3	R1	7.20945336562895
49	C14	R1	7.38370429247405
49	C5	R1	7.33985000288462
49	C9	R1	7.55458885167764
49	C24	R1	7.27612440527424
49	C6	R1	7.28540221886225
49	C21	R1	7.34872815423108
49	C19	R1	7.07681559705083
49	C1	R1	7.11894107272351
49	C22	R1	7.44294349584873
49	C4	R1	7.4262647547021
49	C13	R1	6.8703647195834
49	C18	R1	7.32192809488736
49	C15	R1	7.3037807481771
49	C11	R1	7.18982455888002
49	C16	R1	6.90689059560852
49	C8	R1	7.29462074889163
49	C7	R1	7.32192809488736
50	C23	R1	7.20945336562895
50	C17	R1	7.28540221886225
50	C12	R1	7.36632221424582
50	C10	R1	7.32192809488736
50	C3	R1	7.35755200461808
50	C14	R1	7.12928301694497
50	C5	R1	7.44294349584873
50	C9	R1	7.29462074889163
50	C24	R1	7.4093909361377
50	C6	R1	7.35755200461808
50	C21	R1	7.3037807481771
50	C19	R1	7.21916852046216
50	C22	R1	6.97727992349992
50	C4	R1	7.04439411935845
50	C13	R1	7.34872815423108
50	C15	R1	7.12928301694497
50	C16	R1	7.01122725542325
50	C8	R1	7.43462822763672
50	C20	R1	7.09803208296053
50	C7	R1	7.14974711950468
51	C23	R1	7.43462822763672
51	C17	R1	7.09803208296053
51	C12	R1	7.22881869049588
51	C10	R1	6.93073733756289
51	C14	R1	7.14974711950468
51	C5	R1	7.2667865406949
51	C9	R1	7.15987133677839
51	C24	R1	7.24792751344359
51	C6	R1	6.96578428466209
51	C21	R1	7.43462822763672
51	C19	R1	6.94251450533924
51	C1	R1	7.23840473932508
51	C22	R1	6.97727992349992
51	C4	R1	7.07681559705083
51	C13	R1	7.29462074889163
51	C18	R1	7.467605550083
51	C15	R1	7.16992500144231
51	C16	R1	7.33985000288462
51	C8	R1	7.11894107272351
51	C20	R1	6.93073733756289
51	C7	R1	6.98868468677217
52	C23	R1	7.56985560833095
52	C17	R1	7.5077946401987
52	C12	R1	7.44294349584873
52	C10	R1	7.14974711950468
52	C3	R1	7.20945336562895
52	C14	R1	7.22881869049588
52	C5	R1	7.27612440527424
52	C9	R1	6.68650052718322
52	C24	R1	6.84549005094437
52	C6	R1	7.55458885167764
52	C21	R1	7.4262647547021
52	C1	R1	7.53915881110803
52	C22	R1	7.12928301694497
52	C4	R1	7.29462074889163
52	C13	R1	7.17990909001493
52	C18	R1	7.29462074889163
52	C15	R1	7.12928301694497
52	C11	R1	7.33091687811462
52	C16	R1	7.45121111183233
52	C8	R1	7.20945336562895
52	C20	R1	7.24792751344359
52	C7	R1	7.36632221424582
53	C23	R1	7.12928301694497
53	C17	R1	7.45121111183233
53	C12	R1	7.14974711950468
53	C10	R1	7.4262647547021
53	C3	R1	7.20945336562895
53	C14	R1	6.95419631038687
53	C5	R1	7.52356195605701
53	C9	R1	7.18982455888002
53	C6	R1	7.49984588708321
53	C21	R1	7.35755200461808
53	C19	R1	7.44294349584873
53	C1	R1	7.38370429247405
53	C22	R1	7.35755200461808
53	C4	R1	7.4757334309664
53	C13	R1	7
53	C18	R1	7.31288295528436
53	C15	R1	7.35755200461808
53	C16	R1	7.05528243550119
53	C8	R1	7.40087943628218
53	C20	R1	7.27612440527424
53	C7	R1	7.68650052718322
54	C23	R1	7.32192809488736
54	C17	R1	7.15987133677839
54	C12	R1	7.3037807481771
54	C10	R1	7.45121111183233
54	C14	R1	7.14974711950468
54	C5	R1	7.39231742277876
54	C9	R1	7.54689445988764
54	C24	R1	7.14974711950468
54	C6	R1	7.25738784269265
54	C21	R1	7.37503943134692
54	C19	R1	6.95419631038687
54	C1	R1	7.53915881110803
54	C22	R1	7.06608919045777
54	C4	R1	7.27612440527424
54	C13	R1	7.15987133677839
54	C18	R1	7.25738784269265
54	C15	R1	7.23840473932508
54	C11	R1	7.32192809488736
54	C16	R1	7.27612440527424
54	C8	R1	7.04439411935845
54	C7	R1	7.21916852046216
55	C3	R1	7.59991284218713
55	C14	R1	7.43462822763672
55	C5	R1	7.12928301694497
55	C9	R1	7.22881869049588
55	C24	R1	7.49185309632967
55	C6	R1	7.33985000288462
55	C21	R1	7.49984588708321
55	C22	R1	7.4757334309664
55	C4	R1	7.68650052718322
55	C13	R1	7.58496250072116
55	C18	R1	7.11894107272351
55	C15	R1	7.13955135239879
55	C11	R1	6.78135971352466
55	C16	R1	6.94251450533924
55	C8	R1	7.07681559705083
55	C20	R1	7.08746284125034
55	C7	R1	7.29462074889163
56	C23	R1	7.4757334309664
56	C17	R1	7.65821148275179
56	C12	R1	7.07681559705083
56	C10	R1	6.95419631038687
56	C3	R1	7.27612440527424
56	C14	R1	7.33985000288462
56	C24	R1	7.21916852046216
56	C6	R1	7.35755200461808
56	C21	R1	7
56	C19	R1	7.33091687811462
56	C1	R1	7.27612440527424
56	C22	R1	7.25738784269265
56	C4	R1	7.4262647547021
56	C13	R1	7.06608919045777
56	C18	R1	7.05528243550119
56	C15	R1	7.29462074889163
56	C11	R1	7.36632221424582
56	C16	R1	7.39231742277876
56	C8	R1	7.22881869049588
56	C20	R1	7.21916852046216
56	C7	R1	7.11894107272351
57	C23	R1	7.19967234483636
57	C17	R1	6.93073733756289
57	C12	R1	7.51569983828404
57	C10	R1	7.40087943628218
57	C3	R1	7.15987133677839
57	C14	R1	7.32192809488736
57	C5	R1	7.03342300153745
57	C9	R1	6.70043971814109
57	C24	R1	7.4262647547021
57	C6	R1	7.18982455888002
57	C21	R1	7.56985560833095
57	C19	R1	6.98868468677217
57	C1	R1	7.23840473932508
57	C22	R1	7.44294349584873
57	C13	R1	7.10852445677817
57	C18	R1	6.93073733756289
57	C15	R1	7
57	C16	R1	7.35755200461808
57	C8	R1	7.09803208296053
57	C20	R1	7.06608919045777
57	C7	R1	7.54689445988764
58	C17	R1	7.20945336562895
58	C12	R1	7.58496250072116
58	C10	R1	7.44294349584873
58	C3	R1	7.43462822763672
58	C14	R1	7.4093909361377
58	C5	R1	7.35755200461808
58	C9	R1	7.03342300153745
58	C24	R1	6.78135971352466
58	C6	R1	7.68650052718322
58	C21	R1	7.03342300153745
58	C19	R1	7.14974711950468
58	C1	R1	7.05528243550119
58	C22	R1	6.97727992349992
58	C13	R1	7.35755200461808
58	C18	R1	7.16992500144231
58	C15	R1	7.3037807481771
58	C11	R1	7.18982455888002
58	C16	R1	7.28540221886225
58	C8	R1	7.02236781302845
58	C20	R1	7.23840473932508
58	C7	R1	7.51569983828404
59	C23	R1	7.04439411935845
59	C17	R1	7.10852445677817
59	C12	R1	7.22881869049588
59	C10	R1	7.22881869049588
59	C3	R1	7.15987133677839
59	C5	R1	7.39231742277876
59	C9	R1	7.59991284218713
59	C24	R1	7.11894107272351
59	C6	R1	7.40087943628218
59	C22	R1	7.19967234483636
59	C4	R1	7.21916852046216
59	C13	R1	7.23840473932508
59	C18	R1	7.12928301694497
59	C15	R1	7.11894107272351
59	C11	R1	7.25738784269265
59	C16	R1	7.16992500144231
59	C8	R1	7.23840473932508
59	C20	R1	7.58496250072116
59	C7	R1	6.94251450533924
60	C23	R1	7.37503943134692
60	C17	R1	6.95419631038687
60	C12	R1	7.18982455888002
60	C10	R1	7.04439411935845
60	C3	R1	7.15987133677839
60	C14	R1	7.25738784269265
60	C5	R1	7.22881869049588
60	C9	R1	7.20945336562895
60	C21	R1	7.44294349584873
60	C1	R1	7.08746284125034
60	C22	R1	7.31288295528436
60	C4	R1	7.60733031374961
60	C18	R1	6.84549005094437
60	C15	R1	7.25738784269265
60	C11	R1	7.37503943134692
60	C16	R1	7.33985000288462
60	C8	R1	7.4757334309664
60	C20	R1	7.32192809488736
60	C7	R1	7
61	C23	R1	7.04439411935845
61	C12	R1	7.06608919045777
61	C10	R1	6.88264304936184
61	C3	R1	7.55458885167764
61	C14	R1	7.32192809488736
61	C5	R1	7.14974711950468
61	C9	R1	7.56985560833095
61	C24	R1	7.5077946401987
61	C6	R1	7
61	C21	R1	7.4093909361377
61	C19	R1	7.18982455888002
61	C22	R1	7.02236781302845
61	C4	R1	7.08746284125034
61	C13	R1	7.21916852046216
61	C18	R1	7.35755200461808
61	C15	R1	7.51569983828404
61	C11	R1	7.28540221886225
61	C8	R1	7.08746284125034
61	C20	R1	7.19967234483636
61	C7	R1	7.32192809488736
62	C23	R1	7.29462074889163
62	C17	R1	7.04439411935845
62	C12	R1	7.37503943134692
62	C10	R1	7.29462074889163
62	C3	R1	7.45121111183233
62	C14	R1	7.55458885167764
62	C5	R1	7.4262647547021
62	C24	R1	7.31288295528436
62	C6	R1	7.38370429247405
62	C19	R1	7.04439411935845
62	C1	R1	7.27612440527424
62	C22	R1	7.25738784269265
62	C13	R1	7.19967234483636
62	C18	R1	7.13955135239879
62	C15	R1	7.21916852046216
62	C16	R1	6.90689059560852
62	C20	R1	7.13955135239879
62	C7	R1	6.74146698640115
63	C23	R1	7.06608919045777
63	C17	R1	7.14974711950468
63	C12	R1	7.31288295528436
63	C10	R1	7.4093909361377
63	C3	R1	7.75488750216347
63	C9	R1	7.22881869049588
63	C24	R1	7.40087943628218
63	C6	R1	6.91886323727459
63	C21	R1	6.7279204545632
63	C19	R1	7.09803208296053
63	C1	R1	7.23840473932508
63	C22	R1	7.18982455888002
63	C4	R1	7.10852445677817
63	C13	R1	7.44294349584873
63	C18	R1	7.33985000288462
63	C15	R1	7.49984588708321
63	C16	R1	7.19967234483636
63	C8	R1	7.4262647547021
63	C20	R1	7.35755200461808
63	C7	R1	7.35755200461808
64	C23	R1	7.02236781302845
64	C17	R1	7.07681559705083
64	C12	R1	7.04439411935845
64	C10	R1	7.11894107272351
64	C3	R1	7.467605550083
64	C14	R1	7.23840473932508
64	C5	R1	7.38370429247405
64	C9	R1	7.39231742277876
64	C24	R1	7.4262647547021
64	C6	R1	7.32192809488736
64	C21	R1	7.3037807481771
64	C19	R1	7.27612440527424
64	C1	R1	7.28540221886225
64	C22	R1	7.28540221886225
64	C13	R1	7.22881869049588
64	C18	R1	6.93073733756289
64	C15	R1	7.07681559705083
64	C11	R1	7.09803208296053
64	C16	R1	7.32192809488736
64	C8	R1	7.29462074889163
64	C20	R1	7.31288295528436
64	C7	R1	7.37503943134692
65	C23	R1	7.15987133677839
65	C17	R1	7.17990909001493
65	C12	R1	7.56985560833095
65	C10	R1	7.2667865406949
65	C3	R1	7.4093909361377
65	C5	R1	7.18982455888002
65	C9	R1	6.98868468677217
65	C6	R1	7.43462822763672
65	C21	R1	7.29462074889163
65	C19	R1	7.58496250072116
65	C22	R1	7.19967234483636
65	C4	R1	7.4757334309664
65	C13	R1	7.27612440527424
65	C18	R1	7.27612440527424
65	C15	R1	7.07681559705083
65	C11	R1	7.63662462054365
65	C16	R1	7
65	C8	R1	7.18982455888002
65	C20	R1	7.14974711950468
65	C7	R1	7.32192809488736
66	C23	R1	7.23840473932508
66	C17	R1	7.11894107272351
66	C12	R1	7.16992500144231
66	C10	R1	7.19967234483636
66	C3	R1	7.55458885167764
66	C14	R1	7.05528243550119
66	C5	R1	7.4093909361377
66	C9	R1	7.4262647547021
66	C24	R1	7.35755200461808
66	C6	R1	7.31288295528436
66	C21	R1	7.49185309632967
66	C19	R1	7.52356195605701
66	C1	R1	7.11894107272351
66	C22	R1	7.31288295528436
66	C4	R1	7.2667865406949
66	C13	R1	6.96578428466209
66	C18	R1	7.03342300153745
66	C15	R1	7.24792751344359
66	C11	R1	7.03342300153745
66	C16	R1	7.13955135239879
66	C8	R1	7.24792751344359
66	C20	R1	7.22881869049588
66	C7	R1	7.23840473932508
67	C23	R1	7.467605550083
67	C17	R1	7.19967234483636
67	C12	R1	7.48381577726426
67	C10	R1	7
67	C3	R1	6.96578428466209
67	C14	R1	7.27612440527424
67	C5	R1	7.33985000288462
67	C9	R1	7.24792751344359
67	C24	R1	7.25738784269265
67	C21	R1	7.3037807481771
67	C19	R1	7.52356195605701
67	C1	R1	7.17990909001493
67	C22	R1	7.16992500144231
67	C4	R1	7.3037807481771
67	C13	R1	7.36632221424582
67	C18	R1	7.29462074889163
67	C15	R1	7.22881869049588
67	C11	R1	7.04439411935845
67	C16	R1	6.95419631038687
67	C8	R1	7.20945336562895
67	C20	R1	7.18982455888002
67	C7	R1	7.49984588708321
68	C23	R1	7.39231742277876
68	C17	R1	7.38370429247405
68	C12	R1	7.38370429247405
68	C10	R1	7.54689445988764
68	C3	R1	7.53138146051631
68	C14	R1	7.14974711950468
68	C5	R1	7.34872815423108
68	C9	R1	7.18982455888002
68	C24	R1	7.52356195605701
68	C6	R1	7.2667865406949
68	C21	R1	7.57742882803575
68	C19	R1	7.09803208296053
68	C1	R1	7.3037807481771
68	C22	R1	7
68	C4	R1	7.3037807481771
68	C13	R1	7.34872815423108
68	C18	R1	7.4093909361377
68	C15	R1	6.93073733756289
68	C11	R1	7.06608919045777
68	C16	R1	7.25738784269265
68	C8	R1	7.53138146051631
68	C20	R1	7.09803208296053
68	C7	R1	7.28540221886225
69	C23	R1	7.18982455888002
69	C17	R1	7.5077946401987
69	C12	R1	7.56224242422107
69	C10	R1	7.4757334309664
69	C3	R1	7.36632221424582
69	C14	R1	6.71424551766612
69	C5	R1	7.4594316186373
69	C9	R1	7.43462822763672
69	C6	R1	7.01122725542325
69	C19	R1	7.3037807481771
69	C1	R1	7.40087943628218
69	C22	R1	7.33091687811462
69	C4	R1	6.90689059560852
69	C13	R1	7.16992500144231
69	C18	R1	7.70735913208088
69	C15	R1	7.10852445677817
69	C11	R1	7.15987133677839
69	C16	R1	7.18982455888002
69	C8	R1	7.5077946401987
69	C20	R1	7.22881869049588
70	C23	R1	7.02236781302845
70	C17	R1	7.06608919045777
70	C12	R1	7.54689445988764
70	C10	R1	7.35755200461808
70	C14	R1	7.33091687811462
70	C5	R1	7.05528243550119
70	C9	R1	7.25738784269265
70	C24	R1	7.57742882803575
70	C6	R1	7.32192809488736
70	C21	R1	7.31288295528436
70	C19	R1	7.35755200461808
70	C1	R1	6.96578428466209
70	C22	R1	7.14974711950468
70	C4	R1	7.4594316186373
70	C13	R1	7.37503943134692
70	C18	R1	7.03342300153745
70	C15	R1	7.33985000288462
70	C11	R1	7.12928301694497
70	C16	R1	7.09803208296053
70	C8	R1	7.05528243550119
70	C20	R1	7.39231742277876
70	C7	R1	7.57742882803575
71	C23	R1	7.4178525148859
71	C17	R1	7.16992500144231
71	C12	R1	7.11894107272351
71	C10	R1	7.63662462054365
71	C14	R1	7.4178525148859
71	C5	R1	7.21916852046216
71	C9	R1	7.08746284125034
71	C24	R1	7.09803208296053
71	C6	R1	7.16992500144231
71	C21	R1	7.27612440527424
71	C19	R1	7.32192809488736
71	C1	R1	7.43462822763672
71	C22	R1	7.06608919045777
71	C4	R1	7.40087943628218
71	C13	R1	7.54689445988764
71	C18	R1	7.03342300153745
71	C15	R1	6.96578428466209
71	C11	R1	7.3037807481771
71	C16	R1	7.05528243550119
71	C8	R1	7.4178525148859
71	C20	R1	7.28540221886225
71	C7	R1	7.51569983828404
72	C23	R1	7.5077946401987
72	C17	R1	7.33985000288462
72	C12	R1	7.03342300153745
72	C10	R1	7.33985000288462
72	C3	R1	7.20945336562895
72	C14	R1	7.10852445677817
72	C9	R1	7.27612440527424
72	C24	R1	7.33985000288462
72	C6	R1	7.20945336562895
72	C21	R1	7.31288295528436
72	C19	R1	7.22881869049588
72	C1	R1	7.06608919045777
72	C22	R1	6.97727992349992
72	C13	R1	7.43462822763672
72	C15	R1	7.4594316186373
72	C16	R1	6.85798099512757
72	C8	R1	7.4178525148859
72	C7	R1	7.49185309632967
73	C23	R1	7.29462074889163
73	C17	R1	7.4093909361377
73	C12	R1	7.2667865406949
73	C10	R1	7.18982455888002
73	C3	R1	7.2667865406949
73	C5	R1	7.467605550083
73	C9	R1	7.10852445677817
73	C24	R1	7.4093909361377
73	C6	R1	7.35755200461808
73	C21	R1	6.94251450533924
73	C19	R1	7.14974711950468
73	C1	R1	7.4262647547021
73	C22	R1	7.04439411935845
73	C4	R1	7.24792751344359
73	C13	R1	7.3037807481771
73	C18	R1	7.17990909001493
73	C15	R1	7.3037807481771
73	C11	R1	7
73	C16	R1	7.4594316186373
73	C20	R1	7.08746284125034
73	C7	R1	7.31288295528436
74	C23	R1	7.32192809488736
74	C17	R1	7.04439411935845
74	C12	R1	7.17990909001493
74	C10	R1	7.22881869049588
74	C3	R1	7.33985000288462
74	C14	R1	7.28540221886225
74	C5	R1	6.98868468677217
74	C9	R1	7.11894107272351
74	C24	R1	7.32192809488736
74	C6	R1	7.29462074889163
74	C21	R1	7.44294349584873
74	C19	R1	7.35755200461808
74	C1	R1	7.09803208296053
74	C22	R1	7.4262647547021
74	C4	R1	7.38370429247405
74	C13	R1	7.68650052718322
74	C18	R1	7.06608919045777
74	C11	R1	7.14974711950468
74	C16	R1	7.18982455888002
74	C8	R1	7.51569983828404
74	C20	R1	7.39231742277876
74	C7	R1	7.13955135239879
75	C23	R1	7.12928301694497
75	C17	R1	7.5077946401987
75	C12	R1	7.36632221424582
75	C10	R1	7.24792751344359
75	C3	R1	7.33985000288462
75	C14	R1	7.14974711950468
75	C5	R1	7.45121111183233
75	C24	R1	7.12928301694497
75	C6	R1	7.53915881110803
75	C21	R1	7.27612440527424
75	C19	R1	7.34872815423108
75	C1	R1	7.4093909361377
75	C22	R1	7.55458885167764
75	C4	R1	7.24792751344359
75	C13	R1	7.22881869049588
75	C18	R1	7.34872815423108
75	C15	R1	7.23840473932508
75	C11	R1	7.24792751344359
75	C8	R1	7.07681559705083
75	C20	R1	7.32192809488736
75	C7	R1	7.59245703726808
76	C23	R1	7.20945336562895
76	C17	R1	7.53915881110803
76	C12	R1	7.18982455888002
76	C10	R1	6.84549005094437
76	C3	R1	7.34872815423108
76	C14	R1	7.17990909001493
76	C5	R1	7.08746284125034
76	C9	R1	7.10852445677817
76	C24	R1	7.49185309632967
76	C6	R1	7.20945336562895
76	C19	R1	7.01122725542325
76	C1	R1	7.33985000288462
76	C22	R1	7.10852445677817
76	C4	R1	7.18982455888002
76	C13	R1	7.58496250072116
76	C18	R1	7.16992500144231
76	C15	R1	7.02236781302845
76	C11	R1	7.33985000288462
76	C16	R1	7.32192809488736
76	C20	R1	7.5077946401987
76	C7	R1	7.35755200461808
77	C23	R1	7.2667865406949
77	C17	R1	7.4594316186373
77	C12	R1	7.48381577726426
77	C10	R1	7.31288295528436
77	C14	R1	7.52356195605701
77	C5	R1	7.44294349584873
77	C9	R1	7.17990909001493
77	C24	R1	7.59245703726808
77	C6	R1	7.39231742277876
77	C21	R1	7.40087943628218
77	C19	R1	7.44294349584873
77	C1	R1	7.15987133677839
77	C22	R1	7.33091687811462
77	C4	R1	7.17990909001493
77	C13	R1	7.39231742277876
77	C18	R1	7.74819284958946
77	C15	R1	7.25738784269265
77	C11	R1	7.36632221424582
77	C16	R1	7.38370429247405
77	C8	R1	7.14974711950468
77	C20	R1	7.2667865406949
77	C7	R1	7.25738784269265
78	C23	R1	7.22881869049588
78	C17	R1	7.20945336562895
78	C12	R1	7.53915881110803
78	C10	R1	7.23840473932508
78	C3	R1	7.36632221424582
78	C5	R1	7.72109918870719
78	C9	R1	7.36632221424582
78	C24	R1	7.17990909001493
78	C6	R1	7.12928301694497
78	C21	R1	7.52356195605701
78	C19	R1	7.17990909001493
78	C1	R1	6.98868468677217
78	C22	R1	7.4262647547021
78	C4	R1	7.18982455888002
78	C13	R1	7.2667865406949
78	C18	R1	7.16992500144231
78	C15	R1	7.06608919045777
78	C11	R1	7.40087943628218
78	C8	R1	7.4594316186373
78	C20	R1	7.07681559705083
79	C23	R1	7.13955135239879
79	C17	R1	7.16992500144231
79	C12	R1	7.28540221886225
79	C10	R1	7.04439411935845
79	C3	R1	7.17990909001493
79	C14	R1	7.19967234483636
79	C5	R1	7.09803208296053
79	C9	R1	7.25738784269265
79	C24	R1	7.11894107272351
79	C6	R1	7.33091687811462
79	C21	R1	7.20945336562895
79	C19	R1	7.31288295528436
79	C1	R1	7.24792751344359
79	C22	R1	7.49984588708321
79	C4	R1	6.98868468677217
79	C13	R1	7.22881869049588
79	C18	R1	7.24792751344359
79	C15	R1	7.2667865406949
79	C11	R1	7
79	C16	R1	7.02236781302845
79	C8	R1	6.98868468677217
79	C7	R1	7.32192809488736
80	C23	R1	7.23840473932508
80	C17	R1	7.12928301694497
80	C12	R1	7.4093909361377
80	C10	R1	7.39231742277876
80	C14	R1	7.36632221424582
80	C5	R1	7.19967234483636
80	C9	R1	7.27612440527424
80	C24	R1	7.48381577726426
80	C6	R1	7.17990909001493
80	C21	R1	7.32192809488736
80	C19	R1	7.31288295528436
80	C1	R1	7
80	C22	R1	7.34872815423108
80	C13	R1	7.32192809488736
80	C18	R1	7.12928301694497
80	C15	R1	7.36632221424582
80	C11	R1	7.35755200461808
80	C16	R1	7.39231742277876
80	C8	R1	7.19967234483636
80	C20	R1	7.35755200461808
80	C7	R1	7.53915881110803
81	C23	R1	7.22881869049588
81	C17	R1	7.52356195605701
81	C12	R1	7.22881869049588
81	C10	R1	7.57742882803575
81	C3	R1	7.24792751344359
81	C14	R1	7.33985000288462
81	C5	R1	7.53138146051631
81	C9	R1	7.49185309632967
81	C24	R1	7.09803208296053
81	C6	R1	6.94251450533924
81	C21	R1	7.07681559705083
81	C19	R1	7.25738784269265
81	C1	R1	7.08746284125034
81	C22	R1	7.18982455888002
81	C4	R1	7.467605550083
81	C13	R1	7.22881869049588
81	C15	R1	7.59991284218713
81	C11	R1	7.32192809488736
81	C16	R1	7.39231742277876
81	C8	R1	7.4757334309664
81	C20	R1	7.22881869049588
81	C7	R1	7.11894107272351
82	C23	R1	7.29462074889163
82	C17	R1	7.4262647547021
82	C12	R1	7.83920378809694
82	C10	R1	7.31288295528436
82	C3	R1	7.19967234483636
82	C14	R1	6.93073733756289
82	C5	R1	7.21916852046216
82	C9	R1	7.2667865406949
82	C6	R1	7.36632221424582
82	C21	R1	7.33091687811462
82	C19	R1	7.03342300153745
82	C4	R1	7.4262647547021
82	C13	R1	7.23840473932508
82	C18	R1	7.11894107272351
82	C15	R1	7.18982455888002
82	C16	R1	7.03342300153745
82	C8	R1	7.31288295528436
82	C20	R1	7.37503943134692
82	C7	R1	7.17990909001493
83	C23	R1	7.11894107272351
83	C17	R1	7.19967234483636
83	C12	R1	7.40087943628218
83	C10	R1	7.4093909361377
83	C3	R1	7.07681559705083
83	C14	R1	7.39231742277876
83	C5	R1	7.39231742277876
83	C9	R1	7
83	C24	R1	7.17990909001493
83	C6	R1	7.62935662007961
83	C21	R1	7.7279204545632
83	C19	R1	7.29462074889163
83	C1	R1	7.33985000288462
83	C22	R1	7.33091687811462
83	C4	R1	7.44294349584873
83	C13	R1	7.48381577726426
83	C18	R1	7
83	C15	R1	7.35755200461808
83	C11	R1	7.18982455888002
83	C16	R1	6.96578428466209
83	C8	R1	7.64385618977472
83	C20	R1	7.71424551766612
83	C7	R1	7.37503943134692
84	C23	R1	7.28540221886225
84	C17	R1	7.17990909001493
84	C12	R1	7.05528243550119
84	C10	R1	7.15987133677839
84	C3	R1	7.4093909361377
84	C14	R1	7.27612440527424
84	C9	R1	7.07681559705083
84	C24	R1	7.12928301694497
84	C6	R1	7.17990909001493
84	C21	R1	7.59991284218713
84	C19	R1	7.35755200461808
84	C22	R1	7.71424551766612
84	C4	R1	7.33985000288462
84	C13	R1	7.36632221424582
84	C18	R1	7.03342300153745
84	C11	R1	7.14974711950468
84	C16	R1	7.31288295528436
84	C8	R1	7.467605550083
84	C20	R1	7.4594316186373
84	C7	R1	7
85	C23	R1	7.32192809488736
85	C17	R1	7.36632221424582
85	C12	R1	7.59991284218713
85	C10	R1	7.39231742277876
85	C3	R1	7.35755200461808
85	C14	R1	7.06608919045777
85	C5	R1	7.07681559705083
85	C9	R1	7.29462074889163
85	C6	R1	7.18982455888002
85	C21	R1	7.09803208296053
85	C19	R1	7.19967234483636
85	C1	R1	7.02236781302845
85	C22	R1	7.21916852046216
85	C4	R1	7.07681559705083
85	C13	R1	7.15987133677839
85	C18	R1	7.2667865406949
85	C11	R1	7.20945336562895
85	C8	R1	7.34872815423108
85	C20	R1	7.61470984411521
85	C7	R1	7.12928301694497
86	C23	R1	6.8703647195834
86	C17	R1	7.09803208296053
86	C12	R1	7.09803208296053
86	C3	R1	7.01122725542325
86	C14	R1	7.35755200461808
86	C5	R1	7.12928301694497
86	C9	R1	6.93073733756289
86	C24	R1	7.4178525148859
86	C6	R1	7.15987133677839
86	C21	R1	7.21916852046216
86	C19	R1	7.15987133677839
86	C1	R1	7.4262647547021
86	C22	R1	7.14974711950468
86	C4	R1	7.08746284125034
86	C13	R1	7.28540221886225
86	C18	R1	7.38370429247405
86	C11	R1	7.21916852046216
86	C16	R1	7.21916852046216
86	C8	R1	7.23840473932508
86	C20	R1	7.27612440527424
86	C7	R1	7.06608919045777
87	C23	R1	7.09803208296053
87	C17	R1	7.32192809488736
87	C12	R1	7.59991284218713
87	C10	R1	7.01122725542325
87	C3	R1	7.55458885167764
87	C14	R1	7.21916852046216
87	C5	R1	7.45121111183233
87	C9	R1	7.23840473932508
87	C24	R1	7.29462074889163
87	C6	R1	6.93073733756289
87	C21	R1	7.23840473932508
87	C19	R1	7.32192809488736
87	C1	R1	7.16992500144231
87	C22	R1	7.34872815423108
87	C4	R1	6.97727992349992
87	C13	R1	7.4262647547021
87	C18	R1	7.43462822763672
87	C15	R1	7.33985000288462
87	C11	R1	7.4262647547021
87	C16	R1	7.53138146051631
87	C20	R1	7.51569983828404
87	C7	R1	7.25738784269265
88	C23	R1	7.59245703726808
88	C17	R1	7.34872815423108
88	C12	R1	7.43462822763672
88	C10	R1	7.10852445677817
88	C3	R1	7.36632221424582
88	C5	R1	7.28540221886225
88	C9	R1	7.32192809488736
88	C24	R1	7.05528243550119
88	C6	R1	7.4757334309664
88	C21	R1	7.59245703726808
88	C19	R1	7.23840473932508
88	C1	R1	7.4262647547021
88	C22	R1	7.18982455888002
88	C4	R1	7.35755200461808
88	C13	R1	7.33091687811462
88	C18	R1	7.4093909361377
88	C11	R1	7.23840473932508
88	C8	R1	7.12928301694497
88	C20	R1	7.29462074889163
88	C7	R1	7.53138146051631
89	C23	R1	7.27612440527424
89	C17	R1	7.4757334309664
89	C10	R1	7.40087943628218
89	C3	R1	7.24792751344359
89	C14	R1	7.2667865406949
89	C5	R1	7.62205181945638
89	C9	R1	7.15987133677839
89	C24	R1	7.19967234483636
89	C6	R1	7.06608919045777
89	C21	R1	7.13955135239879
89	C19	R1	7.15987133677839
89	C22	R1	6.8703647195834
89	C4	R1	6.85798099512757
89	C13	R1	7.11894107272351
89	C18	R1	7.28540221886225
89	C15	R1	6.91886323727459
89	C11	R1	6.95419631038687
89	C16	R1	7.23840473932508
89	C8	R1	7.12928301694497
89	C20	R1	7.54689445988764
89	C7	R1	7.23840473932508
90	C23	R1	7.08746284125034
90	C17	R1	7.3037807481771
90	C12	R1	7.45121111183233
90	C10	R1	7.15987133677839
90	C14	R1	7.15987133677839
90	C5	R1	7.32192809488736
90	C9	R1	7.36632221424582
90	C6	R1	7.28540221886225
90	C21	R1	7.29462074889163
90	C19	R1	7.31288295528436
90	C1	R1	7.07681559705083
90	C22	R1	7.01122725542325
90	C4	R1	7.04439411935845
90	C13	R1	7.33985000288462
90	C18	R1	7.44294349584873
90	C15	R1	7
90	C11	R1	7.32192809488736
90	C16	R1	7.18982455888002
90	C8	R1	7.23840473932508
90	C20	R1	7.20945336562895
90	C7	R1	7.08746284125034
91	C23	R1	7.33985000288462
91	C17	R1	7.34872815423108
91	C10	R1	7.53915881110803
91	C3	R1	7.33985000288462
91	C14	R1	7.29462074889163
91	C5	R1	7.12928301694497
91	C9	R1	7.20945336562895
91	C24	R1	7.10852445677817
91	C6	R1	7.07681559705083
91	C21	R1	7.27612440527424
91	C19	R1	7.45121111183233
91	C1	R1	7.07681559705083
91	C22	R1	7.07681559705083
91	C4	R1	7.39231742277876
91	C13	R1	7.4757334309664
91	C18	R1	7.32192809488736
91	C15	R1	7.14974711950468
91	C11	R1	7.33985000288462
91	C16	R1	6.71424551766612
91	C8	R1	7.08746284125034
91	C7	R1	7.43462822763672
92	C23	R1	7.14974711950468
92	C17	R1	7.36632221424582
92	C12	R1	7.32192809488736
92	C10	R1	6.7279204545632
92	C3	R1	7.19967234483636
92	C14	R1	7.17990909001493
92	C5	R1	7.21916852046216
92	C9	R1	7.33091687811462
92	C24	R1	7.01122725542325
92	C6	R1	7.31288295528436
92	C21	R1	7.09803208296053
92	C19	R1	7.08746284125034
92	C1	R1	7.14974711950468
92	C22	R1	7.14974711950468
92	C13	R1	7.38370429247405
92	C15	R1	7.4594316186373
92	C11	R1	7.20945336562895
92	C16	R1	7.34872815423108
92	C8	R1	7.4262647547021
92	C20	R1	7.4093909361377
92	C7	R1	7.70735913208088
93	C23	R1	7.4757334309664
93	C17	R1	7.05528243550119
93	C12	R1	7.34872815423108
93	C10	R1	7.52356195605701
93	C3	R1	7.44294349584873
93	C14	R1	7.23840473932508
93	C5	R1	7.4757334309664
93	C9	R1	7.23840473932508
93	C24	R1	7.19967234483636
93	C6	R1	7.51569983828404
93	C21	R1	7.28540221886225
93	C19	R1	6.96578428466209
93	C1	R1	7.34872815423108
93	C22	R1	7.83289001416474
93	C4	R1	7.09803208296053
93	C13	R1	7.04439411935845
93	C18	R1	6.95419631038687
93	C15	R1	7.17990909001493
93	C11	R1	7.12928301694497
93	C16	R1	7.33985000288462
93	C20	R1	7.15987133677839
94	C23	R1	7.40087943628218
94	C17	R1	7.27612440527424
94	C12	R1	7.07681559705083
94	C10	R1	6.90689059560852
94	C14	R1	7.44294349584873
94	C5	R1	7.40087943628218
94	C9	R1	7.55458885167764
94	C24	R1	7.08746284125034
94	C6	R1	7.16992500144231
94	C19	R1	7.38370429247405
94	C1	R1	7.06608919045777
94	C22	R1	7.36632221424582
94	C4	R1	7.20945336562895
94	C13	R1	7.15987133677839
94	C18	R1	7.05528243550119
94	C15	R1	7.11894107272351
94	C11	R1	7.32192809488736
94	C16	R1	7.01122725542325
94	C8	R1	7.4178525148859
94	C20	R1	7.4178525148859
95	C17	R1	7.31288295528436
95	C12	R1	7.27612440527424
95	C10	R1	7.11894107272351
95	C14	R1	7.22881869049588
95	C5	R1	7.29462074889163
95	C9	R1	7.2667865406949
95	C24	R1	7.24792751344359
95	C6	R1	7.35755200461808
95	C21	R1	7
95	C19	R1	7.23840473932508
95	C1	R1	7.38370429247405
95	C22	R1	7.28540221886225
95	C4	R1	7.07681559705083
95	C13	R1	7.4757334309664
95	C15	R1	7.29462074889163
95	C11	R1	7.07681559705083
95	C16	R1	7.19967234483636
95	C8	R1	7.37503943134692
95	C20	R1	7.4594316186373
95	C7	R1	7.2667865406949
96	C23	R1	7.24792751344359
96	C17	R1	7.6724253419715
96	C12	R1	7.08746284125034
96	C10	R1	7.55458885167764
96	C3	R1	7.12928301694497
96	C14	R1	7.02236781302845
96	C5	R1	7.35755200461808
96	C9	R1	7.10852445677817
96	C24	R1	7.03342300153745
96	C6	R1	7.27612440527424
96	C21	R1	7.23840473932508
96	C19	R1	6.97727992349992
96	C1	R1	7.32192809488736
96	C22	R1	7.24792751344359
96	C4	R1	7.31288295528436
[truncated: 14,576 more rows]
