# Supplementary material for: Stochastic modelling of single-cell gene expression adaptation reveals non-genomic contribution to evolution of tumor subclones
Source: bioRxiv. 2024 Apr 20:2024.04.17.588869. Preprint. [Version 1] doi: 10.1101/2024.04.17.588869 (PMC11071284; doi:10.1101/2024.04.17.588869)
Supplement: Supplement 2 [file media-2.zip › Supplementary Files/Simulated Data/Adaptive_Simulation/tr_1.06_sq_.15_r_200_a_.125.csv]

gene	species	replicate	exprval
1	C23	R1	7.17990909001493
1	C17	R1	7.35755200461808
1	C12	R1	7.36632221424582
1	C10	R1	7.65821148275179
1	C3	R1	7.01122725542325
1	C14	R1	7.06608919045777
1	C5	R1	7.33985000288462
1	C9	R1	7.33091687811462
1	C24	R1	7.2667865406949
1	C6	R1	7.24792751344359
1	C21	R1	7.40087943628218
1	C19	R1	7.40087943628218
1	C22	R1	7.19967234483636
1	C4	R1	7.37503943134692
1	C13	R1	7.23840473932508
1	C18	R1	7.3037807481771
1	C15	R1	7.21916852046216
1	C11	R1	7.22881869049588
1	C16	R1	7.05528243550119
1	C8	R1	7.20945336562895
1	C20	R1	7.04439411935845
2	C23	R1	7.55458885167764
2	C17	R1	7.32192809488736
2	C12	R1	7.15987133677839
2	C10	R1	7.15987133677839
2	C3	R1	7.22881869049588
2	C14	R1	7.56985560833095
2	C5	R1	7.2667865406949
2	C9	R1	7.28540221886225
2	C24	R1	7.3037807481771
2	C6	R1	7.06608919045777
2	C21	R1	6.97727992349992
2	C19	R1	7.48381577726426
2	C1	R1	7.27612440527424
2	C4	R1	7.25738784269265
2	C13	R1	7.49984588708321
2	C18	R1	7.12928301694497
2	C15	R1	6.96578428466209
2	C11	R1	7.38370429247405
2	C16	R1	7.21916852046216
2	C8	R1	7.35755200461808
2	C20	R1	7.44294349584873
2	C7	R1	7.65821148275179
3	C12	R1	7.08746284125034
3	C10	R1	7.10852445677817
3	C3	R1	7.29462074889163
3	C14	R1	7.34872815423108
3	C5	R1	7.25738784269265
3	C9	R1	7.44294349584873
3	C24	R1	7.37503943134692
3	C6	R1	7.36632221424582
3	C21	R1	7.20945336562895
3	C19	R1	7.09803208296053
3	C22	R1	7.17990909001493
3	C4	R1	7.29462074889163
3	C13	R1	7.27612440527424
3	C18	R1	7.07681559705083
3	C15	R1	7.06608919045777
3	C11	R1	6.94251450533924
3	C16	R1	7.20945336562895
3	C8	R1	7.18982455888002
3	C20	R1	7.53138146051631
3	C7	R1	7.36632221424582
4	C17	R1	7.14974711950468
4	C12	R1	7.17990909001493
4	C10	R1	7.21916852046216
4	C3	R1	7.22881869049588
4	C5	R1	7.18982455888002
4	C9	R1	7.44294349584873
4	C24	R1	7.11894107272351
4	C21	R1	7.49984588708321
4	C19	R1	7.04439411935845
4	C1	R1	7.28540221886225
4	C4	R1	7.22881869049588
4	C13	R1	7.18982455888002
4	C18	R1	6.96578428466209
4	C15	R1	6.95419631038687
4	C11	R1	7.32192809488736
4	C16	R1	7.25738784269265
4	C8	R1	7.2667865406949
4	C20	R1	7.62935662007961
4	C7	R1	7.49984588708321
5	C23	R1	7.4594316186373
5	C17	R1	7.53915881110803
5	C12	R1	7.27612440527424
5	C10	R1	7.23840473932508
5	C3	R1	7.37503943134692
5	C14	R1	6.96578428466209
5	C5	R1	7.18982455888002
5	C9	R1	7.16992500144231
5	C24	R1	7.22881869049588
5	C6	R1	7.03342300153745
5	C21	R1	7.3037807481771
5	C19	R1	7.52356195605701
5	C1	R1	7.52356195605701
5	C22	R1	7.22881869049588
5	C4	R1	7.08746284125034
5	C13	R1	7.17990909001493
5	C18	R1	7.14974711950468
5	C15	R1	7.36632221424582
5	C11	R1	7.07681559705083
5	C16	R1	6.7279204545632
5	C8	R1	7.10852445677817
5	C20	R1	7.11894107272351
5	C7	R1	7.32192809488736
6	C23	R1	7.3037807481771
6	C12	R1	7.33091687811462
6	C10	R1	7.18982455888002
6	C3	R1	7.21916852046216
6	C14	R1	7.44294349584873
6	C5	R1	7.07681559705083
6	C24	R1	7.51569983828404
6	C6	R1	7.4262647547021
6	C21	R1	7.35755200461808
6	C19	R1	7.18982455888002
6	C1	R1	7.12928301694497
6	C22	R1	7.06608919045777
6	C4	R1	7.51569983828404
6	C13	R1	7.49984588708321
6	C18	R1	7.39231742277876
6	C15	R1	7.40087943628218
6	C11	R1	7.11894107272351
6	C16	R1	7.25738784269265
6	C8	R1	7.19967234483636
6	C20	R1	7.65821148275179
6	C7	R1	7.4262647547021
7	C23	R1	7.08746284125034
7	C17	R1	7.52356195605701
7	C12	R1	7.48381577726426
7	C10	R1	7.4757334309664
7	C3	R1	7.27612440527424
7	C14	R1	7.02236781302845
7	C5	R1	7.09803208296053
7	C9	R1	7.17990909001493
7	C24	R1	7.4262647547021
7	C6	R1	7.27612440527424
7	C21	R1	7.51569983828404
7	C1	R1	7.20945336562895
7	C22	R1	7.32192809488736
7	C4	R1	7.27612440527424
7	C13	R1	7.09803208296053
7	C18	R1	7.16992500144231
7	C15	R1	6.94251450533924
7	C11	R1	6.94251450533924
7	C16	R1	6.84549005094437
7	C8	R1	6.8703647195834
7	C20	R1	7.4093909361377
7	C7	R1	7.2667865406949
8	C17	R1	7.25738784269265
8	C12	R1	7.24792751344359
8	C10	R1	7.35755200461808
8	C3	R1	7.39231742277876
8	C14	R1	7.52356195605701
8	C5	R1	7.27612440527424
8	C9	R1	7.34872815423108
8	C24	R1	7.09803208296053
8	C6	R1	7.09803208296053
8	C21	R1	7.29462074889163
8	C19	R1	7.28540221886225
8	C1	R1	7.13955135239879
8	C22	R1	7.15987133677839
8	C4	R1	7.4262647547021
8	C13	R1	7.08746284125034
8	C18	R1	7.12928301694497
8	C15	R1	7.27612440527424
8	C8	R1	7.2667865406949
8	C20	R1	7.18982455888002
8	C7	R1	7.06608919045777
9	C23	R1	7.37503943134692
9	C17	R1	7.17990909001493
9	C12	R1	6.94251450533924
9	C10	R1	7.53138146051631
9	C3	R1	7.4757334309664
9	C5	R1	7.01122725542325
9	C9	R1	7.16992500144231
9	C24	R1	7.29462074889163
9	C21	R1	7.32192809488736
9	C19	R1	7.44294349584873
9	C1	R1	7.22881869049588
9	C4	R1	7.29462074889163
9	C18	R1	7.25738784269265
9	C15	R1	7.37503943134692
9	C11	R1	7.02236781302845
9	C16	R1	7.16992500144231
9	C8	R1	7.2667865406949
9	C20	R1	7.21916852046216
10	C17	R1	7.19967234483636
10	C12	R1	7.02236781302845
10	C10	R1	7.45121111183233
10	C3	R1	7.16992500144231
10	C14	R1	7.32192809488736
10	C5	R1	7.48381577726426
10	C9	R1	7.16992500144231
10	C24	R1	7.19967234483636
10	C6	R1	7.4262647547021
10	C21	R1	7.23840473932508
10	C19	R1	7.45121111183233
10	C1	R1	7.32192809488736
10	C22	R1	7.25738784269265
10	C4	R1	7.34872815423108
10	C13	R1	7.11894107272351
10	C18	R1	7.31288295528436
10	C11	R1	6.96578428466209
10	C16	R1	7.04439411935845
10	C20	R1	7.29462074889163
10	C7	R1	7.29462074889163
11	C23	R1	7.29462074889163
11	C17	R1	7.37503943134692
11	C12	R1	7.57742882803575
11	C10	R1	7.49185309632967
11	C3	R1	7.21916852046216
11	C14	R1	7.15987133677839
11	C5	R1	7.24792751344359
11	C9	R1	7.45121111183233
11	C24	R1	7.43462822763672
11	C6	R1	7.06608919045777
11	C21	R1	7.16992500144231
11	C19	R1	7.18982455888002
11	C1	R1	7.33091687811462
11	C22	R1	7.33985000288462
11	C4	R1	7.3037807481771
11	C15	R1	7.11894107272351
11	C11	R1	7.23840473932508
11	C16	R1	7.24792751344359
11	C8	R1	7.25738784269265
11	C7	R1	7.16992500144231
12	C23	R1	7.58496250072116
12	C17	R1	7.21916852046216
12	C12	R1	7.03342300153745
12	C10	R1	7.4178525148859
12	C3	R1	7.4178525148859
12	C9	R1	7.29462074889163
12	C24	R1	7.28540221886225
12	C6	R1	7.22881869049588
12	C21	R1	7.28540221886225
12	C19	R1	7.03342300153745
12	C1	R1	6.93073733756289
12	C22	R1	7.22881869049588
12	C4	R1	6.70043971814109
12	C13	R1	7.32192809488736
12	C18	R1	7.21916852046216
12	C15	R1	7.12928301694497
12	C11	R1	7.16992500144231
12	C16	R1	7.27612440527424
12	C8	R1	7.33985000288462
12	C20	R1	7.35755200461808
13	C23	R1	7.31288295528436
13	C17	R1	7.36632221424582
13	C12	R1	7.04439411935845
13	C10	R1	7.27612440527424
13	C3	R1	7.3037807481771
13	C14	R1	7.16992500144231
13	C5	R1	6.95419631038687
13	C9	R1	7.38370429247405
13	C24	R1	7.33985000288462
13	C6	R1	7.467605550083
13	C21	R1	7.4178525148859
13	C1	R1	7.17990909001493
13	C22	R1	7.13955135239879
13	C4	R1	6.89481776330794
13	C13	R1	7.29462074889163
13	C18	R1	7.36632221424582
13	C15	R1	7.19967234483636
13	C11	R1	7.44294349584873
13	C16	R1	7.15987133677839
13	C8	R1	7.38370429247405
13	C20	R1	7.33091687811462
13	C7	R1	7.18982455888002
14	C17	R1	7.35755200461808
14	C12	R1	7.33985000288462
14	C10	R1	7.10852445677817
14	C3	R1	7.44294349584873
14	C14	R1	7.27612440527424
14	C5	R1	7.31288295528436
14	C9	R1	7.32192809488736
14	C24	R1	7.22881869049588
14	C21	R1	7.2667865406949
14	C19	R1	7.4262647547021
14	C1	R1	7.23840473932508
14	C22	R1	7.20945336562895
14	C4	R1	7.2667865406949
14	C13	R1	6.83289001416474
14	C18	R1	7.25738784269265
14	C11	R1	7.04439411935845
14	C16	R1	6.95419631038687
14	C8	R1	7.56224242422107
14	C20	R1	7.32192809488736
14	C7	R1	7.08746284125034
15	C17	R1	7.15987133677839
15	C12	R1	7.54689445988764
15	C10	R1	7.33985000288462
15	C3	R1	7.40087943628218
15	C14	R1	7.2667865406949
15	C5	R1	7.39231742277876
15	C9	R1	7.36632221424582
15	C24	R1	7.18982455888002
15	C6	R1	7.57742882803575
15	C21	R1	7.4594316186373
15	C19	R1	7.51569983828404
15	C1	R1	7.36632221424582
15	C22	R1	7.43462822763672
15	C4	R1	7.49185309632967
15	C13	R1	7.51569983828404
15	C18	R1	7.12928301694497
15	C15	R1	7.10852445677817
15	C11	R1	7.49185309632967
15	C16	R1	7.34872815423108
15	C8	R1	7.23840473932508
15	C20	R1	7.37503943134692
15	C7	R1	7.18982455888002
16	C23	R1	7.21916852046216
16	C17	R1	7.27612440527424
16	C12	R1	7.4262647547021
16	C10	R1	7.31288295528436
16	C3	R1	7.467605550083
16	C14	R1	7.12928301694497
16	C5	R1	7.4178525148859
16	C9	R1	7.21916852046216
16	C24	R1	7.40087943628218
16	C6	R1	7.37503943134692
16	C21	R1	7.40087943628218
16	C19	R1	7.45121111183233
16	C22	R1	6.74146698640115
16	C13	R1	7.18982455888002
16	C18	R1	7.23840473932508
16	C15	R1	7.10852445677817
16	C11	R1	7.32192809488736
16	C16	R1	7.35755200461808
16	C8	R1	7.15987133677839
16	C20	R1	7.43462822763672
16	C7	R1	7.14974711950468
17	C23	R1	7.48381577726426
17	C17	R1	7.09803208296053
17	C12	R1	7.33985000288462
17	C10	R1	7.53138146051631
17	C3	R1	6.94251450533924
17	C14	R1	7.33985000288462
17	C5	R1	7.33091687811462
17	C9	R1	7.2667865406949
17	C24	R1	7.35755200461808
17	C6	R1	7.4594316186373
17	C21	R1	6.89481776330794
17	C19	R1	7.28540221886225
17	C1	R1	7.19967234483636
17	C22	R1	7.37503943134692
17	C4	R1	7.4262647547021
17	C13	R1	7.25738784269265
17	C18	R1	7.27612440527424
17	C15	R1	6.85798099512757
17	C11	R1	7.21916852046216
17	C16	R1	7.21916852046216
17	C8	R1	7.28540221886225
17	C20	R1	7.22881869049588
17	C7	R1	7.49185309632967
18	C23	R1	7.49984588708321
18	C17	R1	7.32192809488736
18	C12	R1	7.23840473932508
18	C10	R1	7.05528243550119
18	C3	R1	7.17990909001493
18	C14	R1	7.31288295528436
18	C5	R1	7.20945336562895
18	C9	R1	7.4594316186373
18	C24	R1	7.03342300153745
18	C6	R1	7.4757334309664
18	C21	R1	7.23840473932508
18	C19	R1	7.11894107272351
18	C1	R1	7.43462822763672
18	C22	R1	7.31288295528436
18	C4	R1	7.52356195605701
18	C18	R1	7.18982455888002
18	C15	R1	6.97727992349992
18	C11	R1	7.17990909001493
18	C16	R1	7.23840473932508
18	C8	R1	7.25738784269265
18	C20	R1	7.27612440527424
18	C7	R1	7.17990909001493
19	C23	R1	7.27612440527424
19	C17	R1	7.3037807481771
19	C12	R1	7.23840473932508
19	C10	R1	7.10852445677817
19	C3	R1	7.19967234483636
19	C5	R1	7.33091687811462
19	C9	R1	7.33091687811462
19	C24	R1	7.4757334309664
19	C21	R1	7.01122725542325
19	C19	R1	7.31288295528436
19	C1	R1	7.33091687811462
19	C22	R1	7.27612440527424
19	C4	R1	7.22881869049588
19	C13	R1	6.98868468677217
19	C18	R1	6.97727992349992
19	C15	R1	7.06608919045777
19	C16	R1	7.44294349584873
19	C8	R1	7.08746284125034
19	C20	R1	7.11894107272351
19	C7	R1	7.4093909361377
20	C23	R1	7.08746284125034
20	C12	R1	7.59245703726808
20	C10	R1	6.93073733756289
20	C3	R1	7.09803208296053
20	C14	R1	7.33985000288462
20	C5	R1	7.43462822763672
20	C24	R1	7.06608919045777
20	C6	R1	7.57742882803575
20	C21	R1	7.37503943134692
20	C19	R1	6.98868468677217
20	C1	R1	7.43462822763672
20	C22	R1	7.33091687811462
20	C4	R1	7.36632221424582
20	C13	R1	7.20945336562895
20	C18	R1	7.06608919045777
20	C15	R1	7.23840473932508
20	C11	R1	7.27612440527424
20	C16	R1	7.49185309632967
20	C8	R1	7.38370429247405
20	C20	R1	7.3037807481771
20	C7	R1	7.38370429247405
21	C23	R1	7.33985000288462
21	C17	R1	7.53915881110803
21	C12	R1	7.17990909001493
21	C10	R1	7.4262647547021
21	C3	R1	7.18982455888002
21	C14	R1	7.39231742277876
21	C5	R1	7.14974711950468
21	C24	R1	7.4093909361377
21	C6	R1	7.14974711950468
21	C21	R1	7.25738784269265
21	C19	R1	7.2667865406949
21	C1	R1	7
21	C22	R1	7.37503943134692
21	C4	R1	7.3037807481771
21	C13	R1	7.38370429247405
21	C18	R1	7.17990909001493
21	C15	R1	7.17990909001493
21	C11	R1	7.05528243550119
21	C16	R1	7.3037807481771
21	C8	R1	7.31288295528436
21	C20	R1	7.25738784269265
21	C7	R1	7.17990909001493
22	C23	R1	7.35755200461808
22	C17	R1	7.13955135239879
22	C12	R1	7.37503943134692
22	C10	R1	7.21916852046216
22	C3	R1	7.34872815423108
22	C14	R1	7.36632221424582
22	C5	R1	7.45121111183233
22	C9	R1	7.49984588708321
22	C24	R1	7.31288295528436
22	C6	R1	7.36632221424582
22	C19	R1	7.06608919045777
22	C1	R1	6.96578428466209
22	C4	R1	7.32192809488736
22	C13	R1	7.14974711950468
22	C18	R1	7.11894107272351
22	C15	R1	7.39231742277876
22	C11	R1	7.31288295528436
22	C16	R1	7.24792751344359
22	C8	R1	7.24792751344359
22	C20	R1	7.37503943134692
22	C7	R1	7.09803208296053
23	C23	R1	7.35755200461808
23	C17	R1	6.89481776330794
23	C12	R1	7.16992500144231
23	C10	R1	7.51569983828404
23	C3	R1	7.15987133677839
23	C14	R1	7.07681559705083
23	C5	R1	7.22881869049588
23	C9	R1	7.18982455888002
23	C6	R1	7.33985000288462
23	C21	R1	7.24792751344359
23	C19	R1	7.36632221424582
23	C1	R1	7.18982455888002
23	C22	R1	7.39231742277876
23	C4	R1	7.16992500144231
23	C13	R1	7.37503943134692
23	C18	R1	7.22881869049588
23	C15	R1	7.4093909361377
23	C11	R1	7.23840473932508
23	C16	R1	7.3037807481771
23	C8	R1	7.37503943134692
23	C20	R1	7.02236781302845
23	C7	R1	7.09803208296053
24	C23	R1	7.3037807481771
24	C17	R1	7.23840473932508
24	C12	R1	6.89481776330794
24	C10	R1	7.3037807481771
24	C3	R1	7.21916852046216
24	C14	R1	7.23840473932508
24	C5	R1	7.23840473932508
24	C9	R1	7.4178525148859
24	C6	R1	7.38370429247405
24	C21	R1	7.12928301694497
24	C19	R1	7.45121111183233
24	C1	R1	6.82017896241519
24	C22	R1	7.06608919045777
24	C4	R1	7.28540221886225
24	C18	R1	6.98868468677217
24	C11	R1	7.31288295528436
24	C16	R1	7.05528243550119
24	C8	R1	7.37503943134692
24	C20	R1	7.15987133677839
25	C23	R1	7.3037807481771
25	C12	R1	7.25738784269265
25	C10	R1	7.16992500144231
25	C3	R1	7.12928301694497
25	C14	R1	7.52356195605701
25	C5	R1	7.467605550083
25	C9	R1	7.14974711950468
25	C24	R1	7.34872815423108
25	C6	R1	7.33091687811462
25	C21	R1	7.24792751344359
25	C19	R1	7.17990909001493
25	C1	R1	7.467605550083
25	C22	R1	7.31288295528436
25	C4	R1	7.31288295528436
25	C18	R1	7.11894107272351
25	C15	R1	7.36632221424582
25	C11	R1	7.2667865406949
25	C16	R1	6.96578428466209
25	C20	R1	7.01122725542325
25	C7	R1	7.22881869049588
26	C23	R1	7.06608919045777
26	C17	R1	7.24792751344359
26	C12	R1	7.03342300153745
26	C10	R1	7.4178525148859
26	C3	R1	7.10852445677817
26	C14	R1	7.4093909361377
26	C5	R1	7.04439411935845
26	C9	R1	7.59245703726808
26	C24	R1	7.25738784269265
26	C6	R1	7.34872815423108
26	C19	R1	7.37503943134692
26	C1	R1	7.5077946401987
26	C4	R1	7.4093909361377
26	C13	R1	7.05528243550119
26	C18	R1	7.31288295528436
26	C15	R1	7.19967234483636
26	C11	R1	7.22881869049588
26	C16	R1	7.21916852046216
26	C8	R1	7.10852445677817
26	C7	R1	7.22881869049588
27	C23	R1	7.05528243550119
27	C17	R1	7.4093909361377
27	C12	R1	7.11894107272351
27	C10	R1	7.16992500144231
27	C3	R1	7.14974711950468
27	C14	R1	7.49185309632967
27	C5	R1	6.96578428466209
27	C9	R1	7.33985000288462
27	C24	R1	7.17990909001493
27	C6	R1	7.23840473932508
27	C21	R1	7.05528243550119
27	C19	R1	7.44294349584873
27	C1	R1	7.14974711950468
27	C22	R1	7.17990909001493
27	C4	R1	7.29462074889163
27	C13	R1	7.25738784269265
27	C18	R1	7.28540221886225
27	C16	R1	7.17990909001493
27	C20	R1	7.19967234483636
27	C7	R1	7.33091687811462
28	C23	R1	7.4178525148859
28	C17	R1	7.18982455888002
28	C12	R1	7.06608919045777
28	C10	R1	7.13955135239879
28	C3	R1	7.10852445677817
28	C14	R1	7.10852445677817
28	C5	R1	7.45121111183233
28	C9	R1	7.28540221886225
28	C24	R1	7.21916852046216
28	C6	R1	7.23840473932508
28	C21	R1	7.15987133677839
28	C19	R1	7.06608919045777
28	C1	R1	7.32192809488736
28	C22	R1	7.16992500144231
28	C4	R1	7.29462074889163
28	C13	R1	6.8703647195834
28	C18	R1	7.39231742277876
28	C15	R1	7.36632221424582
28	C11	R1	6.97727992349992
28	C16	R1	7.13955135239879
28	C8	R1	7.31288295528436
28	C20	R1	7.14974711950468
28	C7	R1	7.32192809488736
29	C23	R1	7.05528243550119
29	C17	R1	7.22881869049588
29	C12	R1	6.90689059560852
29	C10	R1	7.06608919045777
29	C3	R1	7.33985000288462
29	C5	R1	7.14974711950468
29	C9	R1	7.16992500144231
29	C6	R1	7.18982455888002
29	C21	R1	7.36632221424582
29	C19	R1	7.32192809488736
29	C1	R1	7.33091687811462
29	C22	R1	7.18982455888002
29	C4	R1	7.04439411935845
29	C13	R1	7.3037807481771
29	C18	R1	7.36632221424582
29	C15	R1	7.23840473932508
29	C11	R1	7.3037807481771
29	C16	R1	7.55458885167764
29	C8	R1	7.32192809488736
29	C20	R1	7.4178525148859
29	C7	R1	7.25738784269265
30	C23	R1	7.29462074889163
30	C17	R1	7.25738784269265
30	C12	R1	7.15987133677839
30	C10	R1	7.34872815423108
30	C3	R1	7.29462074889163
30	C14	R1	7.10852445677817
30	C5	R1	7.14974711950468
30	C9	R1	7.2667865406949
30	C24	R1	7.25738784269265
30	C6	R1	7.4093909361377
30	C21	R1	7.24792751344359
30	C19	R1	7.22881869049588
30	C22	R1	7.15987133677839
30	C4	R1	7.2667865406949
30	C13	R1	7.16992500144231
30	C18	R1	7.3037807481771
30	C15	R1	7.08746284125034
30	C11	R1	7.15987133677839
30	C16	R1	7.2667865406949
30	C8	R1	7.36632221424582
30	C20	R1	7.37503943134692
30	C7	R1	7.15987133677839
31	C23	R1	7.12928301694497
31	C17	R1	7.49185309632967
31	C12	R1	7
31	C10	R1	7.04439411935845
31	C3	R1	7.36632221424582
31	C14	R1	7.20945336562895
31	C5	R1	7.49984588708321
31	C9	R1	7.34872815423108
31	C24	R1	7.36632221424582
31	C6	R1	7.24792751344359
31	C21	R1	7.12928301694497
31	C19	R1	7.48381577726426
31	C1	R1	7.33985000288462
31	C22	R1	7.40087943628218
31	C4	R1	7.4093909361377
31	C13	R1	7.20945336562895
31	C18	R1	7.13955135239879
31	C15	R1	7.15987133677839
31	C11	R1	7.18982455888002
31	C16	R1	6.98868468677217
31	C8	R1	7.07681559705083
31	C20	R1	7.15987133677839
31	C7	R1	7.4262647547021
32	C23	R1	7.28540221886225
32	C17	R1	7.10852445677817
32	C12	R1	7.03342300153745
32	C10	R1	7.31288295528436
32	C3	R1	7.37503943134692
32	C5	R1	7.4178525148859
32	C9	R1	7.4757334309664
32	C24	R1	7.3037807481771
32	C6	R1	7.37503943134692
32	C21	R1	7.3037807481771
32	C19	R1	7.2667865406949
32	C22	R1	7.13955135239879
32	C4	R1	7.2667865406949
32	C13	R1	7.34872815423108
32	C18	R1	7.4178525148859
32	C15	R1	7.31288295528436
32	C11	R1	7.39231742277876
32	C16	R1	7.20945336562895
32	C20	R1	7.37503943134692
32	C7	R1	6.97727992349992
33	C23	R1	7.25738784269265
33	C17	R1	7.31288295528436
33	C12	R1	7.33985000288462
33	C10	R1	7.14974711950468
33	C3	R1	7.08746284125034
33	C14	R1	7
33	C9	R1	7.39231742277876
33	C24	R1	7.33985000288462
33	C6	R1	7.37503943134692
33	C21	R1	7.17990909001493
33	C19	R1	7.19967234483636
33	C1	R1	7.4757334309664
33	C22	R1	7.17990909001493
33	C4	R1	7.35755200461808
33	C13	R1	7.20945336562895
33	C18	R1	7
33	C15	R1	7.02236781302845
33	C11	R1	7.12928301694497
33	C16	R1	7.27612440527424
33	C8	R1	7.25738784269265
33	C20	R1	7.05528243550119
33	C7	R1	7.11894107272351
34	C23	R1	7.19967234483636
34	C17	R1	7.44294349584873
34	C12	R1	7.19967234483636
34	C10	R1	7.31288295528436
34	C3	R1	7.58496250072116
34	C14	R1	7.71424551766612
34	C5	R1	7.25738784269265
34	C9	R1	7.28540221886225
34	C24	R1	7.49185309632967
34	C6	R1	6.97727992349992
34	C21	R1	6.93073733756289
34	C19	R1	7.21916852046216
34	C1	R1	7.3037807481771
34	C22	R1	7.32192809488736
34	C4	R1	7.03342300153745
34	C13	R1	7.35755200461808
34	C18	R1	7.28540221886225
34	C15	R1	7.12928301694497
34	C11	R1	7.01122725542325
34	C16	R1	7.14974711950468
34	C8	R1	6.84549005094437
34	C20	R1	7.27612440527424
34	C7	R1	7.15987133677839
35	C23	R1	7.32192809488736
35	C17	R1	7.40087943628218
35	C12	R1	7.61470984411521
35	C10	R1	7.4594316186373
35	C3	R1	7.06608919045777
35	C14	R1	7.17990909001493
35	C5	R1	7.34872815423108
35	C9	R1	7.12928301694497
35	C24	R1	6.90689059560852
35	C6	R1	6.98868468677217
35	C21	R1	7.4178525148859
35	C19	R1	7.14974711950468
35	C1	R1	7.4093909361377
35	C22	R1	7.33091687811462
35	C4	R1	7.4178525148859
35	C13	R1	7.4594316186373
35	C18	R1	7.18982455888002
35	C15	R1	6.97727992349992
35	C11	R1	7.38370429247405
35	C16	R1	7
35	C20	R1	7.07681559705083
35	C7	R1	7.23840473932508
36	C23	R1	7.14974711950468
36	C17	R1	7.09803208296053
36	C12	R1	7.24792751344359
36	C10	R1	7.05528243550119
36	C3	R1	7.29462074889163
36	C14	R1	7.4757334309664
36	C5	R1	6.94251450533924
36	C9	R1	7.13955135239879
36	C24	R1	7.12928301694497
36	C6	R1	7.33985000288462
36	C21	R1	7.31288295528436
36	C19	R1	6.88264304936184
36	C1	R1	7.25738784269265
36	C22	R1	7.467605550083
36	C4	R1	7.12928301694497
36	C13	R1	7.16992500144231
36	C15	R1	7.467605550083
36	C11	R1	6.94251450533924
36	C16	R1	7.28540221886225
36	C8	R1	7.40087943628218
36	C20	R1	7.28540221886225
36	C7	R1	7.38370429247405
37	C23	R1	7.37503943134692
37	C17	R1	7.16992500144231
37	C12	R1	7.20945336562895
37	C10	R1	7.43462822763672
37	C3	R1	7.3037807481771
37	C14	R1	7.37503943134692
37	C5	R1	7.49185309632967
37	C24	R1	7.01122725542325
37	C6	R1	7.25738784269265
37	C21	R1	7.48381577726426
37	C19	R1	7.45121111183233
37	C1	R1	7.28540221886225
37	C22	R1	7.21916852046216
37	C4	R1	7.08746284125034
37	C13	R1	7.25738784269265
37	C18	R1	7.33985000288462
37	C15	R1	7.25738784269265
37	C11	R1	7.03342300153745
37	C16	R1	7.2667865406949
37	C8	R1	7.55458885167764
37	C20	R1	7.32192809488736
37	C7	R1	7.17990909001493
38	C23	R1	7.17990909001493
38	C17	R1	7.2667865406949
38	C12	R1	7.40087943628218
38	C3	R1	7.31288295528436
38	C5	R1	7.33091687811462
38	C9	R1	7.35755200461808
38	C24	R1	7.14974711950468
38	C6	R1	7.23840473932508
38	C21	R1	7.13955135239879
38	C19	R1	7.17990909001493
38	C1	R1	7.28540221886225
38	C22	R1	7.53915881110803
38	C4	R1	7.43462822763672
38	C13	R1	7.15987133677839
38	C15	R1	7.03342300153745
38	C11	R1	7.18982455888002
38	C7	R1	7.49185309632967
39	C23	R1	7.38370429247405
39	C17	R1	6.94251450533924
39	C12	R1	7.01122725542325
39	C10	R1	6.96578428466209
39	C14	R1	7.21916852046216
39	C5	R1	7.23840473932508
39	C24	R1	7.09803208296053
39	C6	R1	7.32192809488736
39	C21	R1	7.18982455888002
39	C19	R1	7.39231742277876
39	C1	R1	7.35755200461808
39	C22	R1	7.25738784269265
39	C13	R1	7.22881869049588
39	C18	R1	6.96578428466209
39	C15	R1	7.08746284125034
39	C16	R1	7.07681559705083
39	C20	R1	7.60733031374961
39	C7	R1	7.09803208296053
40	C23	R1	7.4093909361377
40	C17	R1	7.44294349584873
40	C12	R1	7.32192809488736
40	C10	R1	7.08746284125034
40	C14	R1	7.04439411935845
40	C24	R1	7.2667865406949
40	C6	R1	7.40087943628218
40	C21	R1	7.33985000288462
40	C19	R1	7.15987133677839
40	C1	R1	7.20945336562895
40	C22	R1	7.12928301694497
40	C4	R1	7.25738784269265
40	C18	R1	7.40087943628218
40	C15	R1	7.14974711950468
40	C11	R1	7.01122725542325
40	C16	R1	7.05528243550119
40	C8	R1	7.4757334309664
40	C20	R1	7.10852445677817
40	C7	R1	7.20945336562895
41	C23	R1	7.14974711950468
41	C17	R1	7.16992500144231
41	C12	R1	7.21916852046216
41	C10	R1	7.24792751344359
41	C3	R1	7.34872815423108
41	C5	R1	7.21916852046216
41	C9	R1	7.32192809488736
41	C24	R1	7.15987133677839
41	C6	R1	7.39231742277876
41	C21	R1	7.24792751344359
41	C19	R1	7.17990909001493
41	C1	R1	7.48381577726426
41	C22	R1	7.36632221424582
41	C4	R1	7.51569983828404
41	C13	R1	7.24792751344359
41	C18	R1	7.29462074889163
41	C11	R1	7.20945336562895
41	C16	R1	7.10852445677817
41	C8	R1	7.29462074889163
41	C20	R1	7.33091687811462
41	C7	R1	6.93073733756289
42	C23	R1	7.4262647547021
42	C17	R1	7.20945336562895
42	C12	R1	7.14974711950468
42	C10	R1	7.4093909361377
42	C3	R1	7.21916852046216
42	C14	R1	7.32192809488736
42	C5	R1	7.13955135239879
42	C9	R1	7.35755200461808
42	C24	R1	7.49984588708321
42	C6	R1	7.39231742277876
42	C21	R1	7.24792751344359
42	C19	R1	7.38370429247405
42	C1	R1	7.10852445677817
42	C22	R1	7.10852445677817
42	C4	R1	7.49185309632967
42	C13	R1	7.20945336562895
42	C15	R1	6.93073733756289
42	C11	R1	7.03342300153745
42	C16	R1	7.29462074889163
42	C20	R1	7.09803208296053
42	C7	R1	7.13955135239879
43	C23	R1	7.39231742277876
43	C17	R1	7.39231742277876
43	C12	R1	7.39231742277876
43	C10	R1	7.43462822763672
43	C3	R1	7.03342300153745
43	C5	R1	7.19967234483636
43	C9	R1	7.04439411935845
43	C24	R1	7.17990909001493
43	C21	R1	7.4093909361377
43	C19	R1	7.48381577726426
43	C1	R1	7.24792751344359
43	C22	R1	7.32192809488736
43	C4	R1	7.20945336562895
43	C13	R1	7.4093909361377
43	C15	R1	7.07681559705083
43	C16	R1	7.17990909001493
43	C8	R1	7.17990909001493
43	C20	R1	7.23840473932508
43	C7	R1	7.05528243550119
44	C23	R1	7.20945336562895
44	C17	R1	7.20945336562895
44	C12	R1	7.31288295528436
44	C10	R1	7.32192809488736
44	C3	R1	7.31288295528436
44	C14	R1	7.14974711950468
44	C5	R1	7.22881869049588
44	C9	R1	7.32192809488736
44	C24	R1	7.11894107272351
44	C6	R1	7.4757334309664
44	C21	R1	6.93073733756289
44	C19	R1	7.12928301694497
44	C1	R1	7.49984588708321
44	C13	R1	7.25738784269265
44	C18	R1	7.44294349584873
44	C15	R1	7.23840473932508
44	C11	R1	7.29462074889163
44	C16	R1	7.03342300153745
44	C8	R1	7.04439411935845
44	C20	R1	7.14974711950468
45	C23	R1	6.90689059560852
45	C17	R1	7.02236781302845
45	C12	R1	7.22881869049588
45	C3	R1	7.15987133677839
45	C5	R1	7.01122725542325
45	C9	R1	7.51569983828404
45	C24	R1	7.23840473932508
45	C6	R1	7.19967234483636
45	C21	R1	7.29462074889163
45	C19	R1	7.19967234483636
45	C1	R1	7.31288295528436
45	C22	R1	7.29462074889163
45	C4	R1	7.39231742277876
45	C18	R1	7.31288295528436
45	C15	R1	7.09803208296053
45	C11	R1	7.06608919045777
45	C16	R1	7.01122725542325
45	C8	R1	7.11894107272351
45	C20	R1	7.44294349584873
45	C7	R1	7.4093909361377
46	C23	R1	7.18982455888002
46	C17	R1	7.4262647547021
46	C3	R1	7.24792751344359
46	C14	R1	7.22881869049588
46	C5	R1	7.15987133677839
46	C9	R1	7.44294349584873
46	C24	R1	7.31288295528436
46	C6	R1	7.14974711950468
46	C21	R1	7.08746284125034
46	C19	R1	7.467605550083
46	C1	R1	7.29462074889163
46	C22	R1	7.23840473932508
46	C4	R1	7.34872815423108
46	C13	R1	7.12928301694497
46	C18	R1	7.06608919045777
46	C15	R1	7.05528243550119
46	C11	R1	7.49185309632967
46	C8	R1	7.40087943628218
46	C20	R1	7.31288295528436
46	C7	R1	7.33985000288462
47	C23	R1	7.28540221886225
47	C17	R1	7.39231742277876
47	C10	R1	7.09803208296053
47	C3	R1	7.18982455888002
47	C14	R1	7.52356195605701
47	C5	R1	7.36632221424582
47	C9	R1	6.97727992349992
47	C24	R1	7.17990909001493
47	C6	R1	7.27612440527424
47	C21	R1	7.15987133677839
47	C1	R1	7.467605550083
47	C22	R1	7.53138146051631
47	C4	R1	7.10852445677817
47	C13	R1	7.19967234483636
47	C18	R1	6.96578428466209
47	C15	R1	7.40087943628218
47	C11	R1	7.20945336562895
47	C16	R1	7.11894107272351
47	C8	R1	7.56985560833095
47	C7	R1	7.32192809488736
48	C23	R1	7.14974711950468
48	C17	R1	7.08746284125034
48	C12	R1	7.23840473932508
48	C10	R1	7.54689445988764
48	C14	R1	7.45121111183233
48	C5	R1	7.35755200461808
48	C9	R1	7.09803208296053
48	C24	R1	7.29462074889163
48	C6	R1	7.31288295528436
48	C21	R1	7.22881869049588
48	C19	R1	7.32192809488736
48	C1	R1	7.16992500144231
48	C4	R1	7.38370429247405
48	C13	R1	7.37503943134692
48	C18	R1	6.79441586635011
48	C15	R1	7.15987133677839
48	C11	R1	7.14974711950468
48	C16	R1	7.05528243550119
48	C20	R1	7
48	C7	R1	7.33985000288462
49	C23	R1	7.03342300153745
49	C17	R1	7.23840473932508
49	C12	R1	7.16992500144231
49	C3	R1	7.33985000288462
49	C14	R1	6.98868468677217
49	C5	R1	7.39231742277876
49	C9	R1	7.35755200461808
49	C24	R1	7.15987133677839
49	C6	R1	7.61470984411521
49	C21	R1	7.32192809488736
49	C1	R1	7.25738784269265
49	C22	R1	7.2667865406949
49	C4	R1	7.18982455888002
49	C13	R1	7.54689445988764
49	C18	R1	7
49	C15	R1	7.4093909361377
49	C11	R1	6.85798099512757
49	C16	R1	6.96578428466209
49	C8	R1	7.48381577726426
49	C20	R1	7.31288295528436
50	C23	R1	7.18982455888002
50	C17	R1	7.44294349584873
50	C12	R1	7.31288295528436
50	C10	R1	7.38370429247405
50	C3	R1	7.38370429247405
50	C14	R1	7.29462074889163
50	C5	R1	7.12928301694497
50	C9	R1	7.35755200461808
50	C24	R1	7.467605550083
50	C6	R1	7.14974711950468
50	C21	R1	7.23840473932508
50	C19	R1	7.29462074889163
50	C22	R1	7.10852445677817
50	C4	R1	6.65821148275179
50	C18	R1	7.29462074889163
50	C15	R1	7.16992500144231
50	C11	R1	7.23840473932508
50	C16	R1	7.28540221886225
50	C8	R1	7.33985000288462
50	C20	R1	7.4262647547021
50	C7	R1	7.25738784269265
51	C23	R1	7.4178525148859
51	C17	R1	7.33091687811462
51	C10	R1	7.39231742277876
51	C3	R1	7.19967234483636
51	C14	R1	7.29462074889163
51	C5	R1	7.3037807481771
51	C9	R1	7.2667865406949
51	C24	R1	7.49984588708321
51	C6	R1	7.38370429247405
51	C21	R1	7.12928301694497
51	C19	R1	7.11894107272351
51	C1	R1	7.02236781302845
51	C22	R1	7.18982455888002
51	C4	R1	7.04439411935845
51	C13	R1	7.21916852046216
51	C18	R1	6.96578428466209
51	C15	R1	7.13955135239879
51	C11	R1	7.24792751344359
51	C16	R1	7.09803208296053
51	C8	R1	7.05528243550119
51	C20	R1	7.4757334309664
51	C7	R1	7
52	C23	R1	6.83289001416474
52	C17	R1	7.40087943628218
52	C12	R1	7.19967234483636
52	C10	R1	7.18982455888002
52	C3	R1	7.25738784269265
52	C14	R1	7.43462822763672
52	C5	R1	7.27612440527424
52	C9	R1	7.07681559705083
52	C24	R1	7.2667865406949
52	C6	R1	7.07681559705083
52	C21	R1	6.96578428466209
52	C19	R1	7.39231742277876
52	C1	R1	7.14974711950468
52	C22	R1	7.45121111183233
52	C4	R1	7.13955135239879
52	C15	R1	6.93073733756289
52	C11	R1	7.25738784269265
52	C16	R1	7.28540221886225
52	C8	R1	7.28540221886225
52	C20	R1	7.25738784269265
52	C7	R1	7.39231742277876
53	C23	R1	7.11894107272351
53	C17	R1	7.5077946401987
53	C12	R1	7.24792751344359
53	C10	R1	7.56224242422107
53	C3	R1	7.06608919045777
53	C14	R1	7.22881869049588
53	C5	R1	7.53138146051631
53	C9	R1	7.14974711950468
53	C24	R1	7.05528243550119
53	C6	R1	7.54689445988764
53	C21	R1	7.34872815423108
53	C1	R1	7.12928301694497
53	C22	R1	7.24792751344359
53	C4	R1	7.51569983828404
53	C13	R1	7.4093909361377
53	C18	R1	7.17990909001493
53	C15	R1	7.29462074889163
53	C11	R1	7.27612440527424
53	C16	R1	7.24792751344359
53	C8	R1	7.44294349584873
53	C20	R1	7.3037807481771
53	C7	R1	7.13955135239879
54	C23	R1	7.32192809488736
54	C12	R1	7.23840473932508
54	C10	R1	7.4178525148859
54	C3	R1	7.27612440527424
54	C14	R1	7.22881869049588
54	C5	R1	7.36632221424582
54	C24	R1	7.62935662007961
54	C6	R1	7.33091687811462
54	C21	R1	7.09803208296053
54	C19	R1	7.35755200461808
54	C1	R1	7.14974711950468
54	C22	R1	7.18982455888002
54	C4	R1	7.36632221424582
54	C13	R1	7.4262647547021
54	C18	R1	7.40087943628218
54	C15	R1	7.12928301694497
54	C11	R1	7.07681559705083
54	C16	R1	7.23840473932508
54	C8	R1	7.22881869049588
54	C20	R1	7.39231742277876
54	C7	R1	7.48381577726426
55	C23	R1	7.29462074889163
55	C17	R1	7.39231742277876
55	C10	R1	7.06608919045777
55	C3	R1	7.49984588708321
55	C14	R1	7.33091687811462
55	C5	R1	7.49984588708321
55	C9	R1	7.17990909001493
55	C24	R1	6.61470984411521
55	C6	R1	7.02236781302845
55	C21	R1	7.52356195605701
55	C19	R1	7.04439411935845
55	C1	R1	7.16992500144231
55	C22	R1	7.28540221886225
55	C4	R1	7.45121111183233
55	C18	R1	7.28540221886225
55	C15	R1	7.36632221424582
55	C11	R1	7.22881869049588
55	C16	R1	7.2667865406949
55	C8	R1	7.54689445988764
55	C7	R1	7.16992500144231
56	C23	R1	7.33091687811462
56	C17	R1	7.33985000288462
56	C12	R1	7.19967234483636
56	C10	R1	7.16992500144231
56	C3	R1	6.98868468677217
56	C14	R1	7.49984588708321
56	C5	R1	7.20945336562895
56	C24	R1	7.02236781302845
56	C6	R1	7.45121111183233
56	C1	R1	7.02236781302845
56	C22	R1	7.2667865406949
56	C4	R1	7.40087943628218
56	C13	R1	7.19967234483636
56	C18	R1	7.3037807481771
56	C15	R1	7.07681559705083
56	C16	R1	7.01122725542325
56	C8	R1	7.11894107272351
56	C20	R1	7.10852445677817
56	C7	R1	6.98868468677217
57	C17	R1	7.23840473932508
57	C12	R1	7.05528243550119
57	C10	R1	7
57	C3	R1	7.23840473932508
57	C14	R1	7.35755200461808
57	C5	R1	7.38370429247405
57	C9	R1	7.467605550083
57	C24	R1	7.17990909001493
57	C6	R1	7.29462074889163
57	C21	R1	7.28540221886225
57	C19	R1	7.39231742277876
57	C1	R1	7.14974711950468
57	C22	R1	7.53915881110803
57	C4	R1	7.36632221424582
57	C13	R1	7.10852445677817
57	C18	R1	7.28540221886225
57	C15	R1	7.3037807481771
57	C11	R1	7.09803208296053
57	C16	R1	7.06608919045777
57	C8	R1	7.15987133677839
57	C20	R1	7.29462074889163
57	C7	R1	7.2667865406949
58	C23	R1	7.4757334309664
58	C17	R1	7.24792751344359
58	C12	R1	7.19967234483636
58	C10	R1	7.16992500144231
58	C3	R1	7.22881869049588
58	C14	R1	6.98868468677217
58	C5	R1	7.27612440527424
58	C9	R1	7.16992500144231
58	C24	R1	7.27612440527424
58	C6	R1	7.18982455888002
58	C21	R1	7.04439411935845
58	C19	R1	7.36632221424582
58	C22	R1	7.35755200461808
58	C4	R1	7.33091687811462
58	C13	R1	7.48381577726426
58	C18	R1	7.22881869049588
58	C15	R1	7.35755200461808
58	C16	R1	7.2667865406949
58	C8	R1	7.24792751344359
58	C20	R1	7.24792751344359
58	C7	R1	7.28540221886225
59	C17	R1	7.38370429247405
59	C10	R1	7.29462074889163
59	C3	R1	7.57742882803575
59	C14	R1	7.22881869049588
59	C5	R1	7.29462074889163
59	C9	R1	7.11894107272351
59	C24	R1	7.23840473932508
59	C6	R1	7.7279204545632
59	C21	R1	7.32192809488736
59	C19	R1	7.36632221424582
59	C1	R1	7.14974711950468
59	C4	R1	7.12928301694497
59	C13	R1	7.40087943628218
59	C18	R1	7.4093909361377
59	C15	R1	7.15987133677839
59	C11	R1	7.3037807481771
59	C16	R1	7.32192809488736
59	C8	R1	7.53915881110803
59	C20	R1	7.38370429247405
59	C7	R1	7.22881869049588
60	C23	R1	7.29462074889163
60	C17	R1	7.08746284125034
60	C12	R1	7.03342300153745
60	C10	R1	7.15987133677839
60	C3	R1	7.02236781302845
60	C5	R1	7.33985000288462
60	C9	R1	7.40087943628218
60	C24	R1	7.22881869049588
60	C19	R1	7.08746284125034
60	C1	R1	7.4594316186373
60	C22	R1	7.53915881110803
60	C4	R1	7.16992500144231
60	C13	R1	7.13955135239879
60	C18	R1	7.33091687811462
60	C15	R1	7.22881869049588
60	C11	R1	7.10852445677817
60	C16	R1	7.11894107272351
60	C8	R1	7.4262647547021
60	C20	R1	7.20945336562895
60	C7	R1	7.23840473932508
61	C23	R1	7.38370429247405
61	C17	R1	7.10852445677817
61	C12	R1	7.23840473932508
61	C3	R1	7.31288295528436
61	C14	R1	7.15987133677839
61	C5	R1	7.10852445677817
61	C9	R1	7.14974711950468
61	C24	R1	7.25738784269265
61	C6	R1	7.14974711950468
61	C21	R1	7.14974711950468
61	C19	R1	7.24792751344359
61	C1	R1	7.01122725542325
61	C22	R1	7.38370429247405
61	C4	R1	7.25738784269265
61	C13	R1	7.06608919045777
61	C15	R1	7.23840473932508
61	C16	R1	6.64385618977472
61	C8	R1	7.24792751344359
61	C20	R1	7.43462822763672
62	C23	R1	7.36632221424582
62	C10	R1	7.4178525148859
62	C3	R1	7.29462074889163
62	C14	R1	7.4262647547021
62	C5	R1	7.28540221886225
62	C9	R1	7.09803208296053
62	C24	R1	7.38370429247405
62	C6	R1	7.3037807481771
62	C21	R1	7.49185309632967
62	C1	R1	7.24792751344359
62	C22	R1	7.29462074889163
62	C4	R1	7.13955135239879
62	C13	R1	7.09803208296053
62	C18	R1	7.11894107272351
62	C11	R1	7.16992500144231
62	C16	R1	7.13955135239879
62	C8	R1	7.3037807481771
62	C20	R1	7.28540221886225
62	C7	R1	7.33091687811462
63	C23	R1	7.29462074889163
63	C12	R1	7.38370429247405
63	C10	R1	7.06608919045777
63	C3	R1	7.29462074889163
63	C14	R1	7.22881869049588
63	C5	R1	7.13955135239879
63	C9	R1	6.98868468677217
63	C24	R1	7.12928301694497
63	C6	R1	7.61470984411521
63	C21	R1	7.467605550083
63	C19	R1	7.27612440527424
63	C1	R1	7.05528243550119
63	C22	R1	7.33091687811462
63	C13	R1	7.20945336562895
63	C18	R1	7.58496250072116
63	C15	R1	7.04439411935845
63	C11	R1	7.19967234483636
63	C16	R1	7.2667865406949
63	C8	R1	7.11894107272351
63	C20	R1	7.21916852046216
63	C7	R1	7.2667865406949
64	C23	R1	7.33091687811462
64	C17	R1	7.49984588708321
64	C10	R1	7.37503943134692
64	C3	R1	7.3037807481771
64	C14	R1	7.04439411935845
64	C5	R1	7.49185309632967
64	C9	R1	7.12928301694497
64	C24	R1	7.05528243550119
64	C6	R1	7.08746284125034
64	C21	R1	7.15987133677839
64	C19	R1	7.33091687811462
64	C1	R1	7.3037807481771
64	C22	R1	7.27612440527424
64	C4	R1	7.15987133677839
64	C13	R1	7.13955135239879
64	C15	R1	7.14974711950468
64	C11	R1	7.14974711950468
64	C16	R1	7.2667865406949
64	C8	R1	7.4262647547021
64	C20	R1	7.12928301694497
64	C7	R1	7.20945336562895
65	C23	R1	7.38370429247405
65	C17	R1	7.32192809488736
65	C12	R1	7.59245703726808
65	C10	R1	7.5077946401987
65	C3	R1	7.27612440527424
65	C14	R1	7.33985000288462
65	C5	R1	7.3037807481771
65	C9	R1	7.20945336562895
65	C24	R1	7.19967234483636
65	C6	R1	7.4757334309664
65	C21	R1	7.35755200461808
65	C19	R1	7.4178525148859
65	C1	R1	7.4262647547021
65	C4	R1	7.49185309632967
65	C18	R1	7.07681559705083
65	C15	R1	7.16992500144231
65	C11	R1	7.12928301694497
65	C20	R1	7.11894107272351
66	C23	R1	7.12928301694497
66	C17	R1	7.24792751344359
66	C10	R1	7.24792751344359
66	C3	R1	7.34872815423108
66	C14	R1	7.45121111183233
66	C5	R1	7.19967234483636
66	C9	R1	7.2667865406949
66	C24	R1	7.15987133677839
66	C6	R1	7.25738784269265
66	C21	R1	7.2667865406949
66	C19	R1	7.27612440527424
66	C1	R1	7.40087943628218
66	C22	R1	7.4093909361377
66	C4	R1	7.06608919045777
66	C13	R1	6.8073549220576
66	C18	R1	7.68650052718322
66	C15	R1	7.32192809488736
66	C11	R1	7.12928301694497
66	C16	R1	7.04439411935845
66	C8	R1	7.39231742277876
66	C20	R1	7.32192809488736
66	C7	R1	7.06608919045777
67	C23	R1	7.06608919045777
67	C17	R1	7.467605550083
67	C12	R1	7.53138146051631
67	C10	R1	7.14974711950468
67	C3	R1	7.25738784269265
67	C14	R1	7.20945336562895
67	C5	R1	7.27612440527424
67	C9	R1	7.20945336562895
67	C24	R1	7.10852445677817
67	C6	R1	7.39231742277876
67	C21	R1	7.3037807481771
67	C1	R1	7.3037807481771
67	C4	R1	7.28540221886225
67	C13	R1	7.13955135239879
67	C15	R1	7.2667865406949
67	C11	R1	7.19967234483636
67	C16	R1	7.56224242422107
67	C8	R1	7.02236781302845
67	C20	R1	6.85798099512757
67	C7	R1	7.4594316186373
68	C23	R1	7.35755200461808
68	C12	R1	7.59245703726808
68	C10	R1	6.98868468677217
68	C3	R1	7.10852445677817
68	C14	R1	7.35755200461808
68	C9	R1	7.15987133677839
68	C24	R1	7.31288295528436
68	C6	R1	7.37503943134692
68	C21	R1	7.29462074889163
68	C19	R1	7.17990909001493
68	C22	R1	7.40087943628218
68	C4	R1	7.14974711950468
68	C13	R1	7.33091687811462
68	C18	R1	7.11894107272351
68	C15	R1	7.02236781302845
68	C11	R1	7.18982455888002
68	C16	R1	7.22881869049588
68	C8	R1	7.38370429247405
68	C20	R1	7.10852445677817
68	C7	R1	7.20945336562895
69	C23	R1	7.35755200461808
69	C17	R1	7.07681559705083
69	C12	R1	7.18982455888002
69	C10	R1	7.27612440527424
69	C3	R1	7.16992500144231
69	C14	R1	7.4262647547021
69	C5	R1	7.3037807481771
69	C24	R1	7.43462822763672
69	C6	R1	7.52356195605701
69	C19	R1	7.22881869049588
69	C1	R1	7.23840473932508
69	C22	R1	7.17990909001493
69	C4	R1	7.18982455888002
69	C18	R1	7.10852445677817
69	C15	R1	7.14974711950468
69	C11	R1	7.18982455888002
69	C16	R1	6.96578428466209
69	C8	R1	7.13955135239879
69	C20	R1	7.2667865406949
69	C7	R1	7.08746284125034
70	C23	R1	7.5077946401987
70	C17	R1	7.22881869049588
70	C12	R1	6.94251450533924
70	C10	R1	7.38370429247405
70	C3	R1	6.91886323727459
70	C14	R1	7.29462074889163
70	C5	R1	7.19967234483636
70	C9	R1	7.43462822763672
70	C24	R1	7.21916852046216
70	C6	R1	7.34872815423108
70	C21	R1	7.32192809488736
70	C19	R1	7.24792751344359
70	C1	R1	7.27612440527424
70	C22	R1	7.18982455888002
70	C4	R1	7.54689445988764
70	C13	R1	7.27612440527424
70	C18	R1	7.52356195605701
70	C15	R1	7.11894107272351
70	C11	R1	7.36632221424582
70	C16	R1	7.07681559705083
70	C20	R1	7.29462074889163
70	C7	R1	7.18982455888002
71	C23	R1	7.23840473932508
71	C17	R1	7.28540221886225
71	C12	R1	7.24792751344359
71	C10	R1	7.25738784269265
71	C3	R1	7.12928301694497
71	C14	R1	7.36632221424582
71	C5	R1	7.32192809488736
71	C9	R1	7.21916852046216
71	C24	R1	7.28540221886225
71	C6	R1	7.33985000288462
71	C21	R1	6.96578428466209
71	C19	R1	7.27612440527424
71	C1	R1	7.44294349584873
71	C22	R1	7.4594316186373
71	C4	R1	7.43462822763672
71	C18	R1	7.03342300153745
71	C15	R1	7.12928301694497
71	C11	R1	7.4262647547021
71	C16	R1	7.4093909361377
71	C8	R1	7.36632221424582
71	C20	R1	7.38370429247405
72	C23	R1	7.20945336562895
72	C17	R1	7.12928301694497
72	C12	R1	7.37503943134692
72	C10	R1	7.22881869049588
72	C3	R1	7.33985000288462
72	C14	R1	7.10852445677817
72	C5	R1	7.07681559705083
72	C9	R1	7.17990909001493
72	C24	R1	7.16992500144231
72	C6	R1	7.4262647547021
72	C21	R1	7.14974711950468
72	C19	R1	7
72	C1	R1	7.12928301694497
72	C22	R1	7.35755200461808
72	C4	R1	7.28540221886225
72	C13	R1	7.18982455888002
72	C18	R1	7.2667865406949
72	C15	R1	7.27612440527424
72	C11	R1	7.16992500144231
72	C16	R1	7.4093909361377
72	C8	R1	7.16992500144231
72	C7	R1	6.96578428466209
73	C23	R1	6.95419631038687
73	C17	R1	7.31288295528436
73	C10	R1	7.22881869049588
73	C3	R1	7.17990909001493
73	C14	R1	7.22881869049588
73	C5	R1	7.21916852046216
73	C9	R1	7.44294349584873
73	C24	R1	7.31288295528436
73	C6	R1	7.10852445677817
73	C21	R1	7.64385618977472
73	C19	R1	7.23840473932508
73	C1	R1	7.17990909001493
73	C22	R1	7.37503943134692
73	C4	R1	7.20945336562895
73	C18	R1	7.34872815423108
73	C15	R1	7.4594316186373
73	C11	R1	7.39231742277876
73	C16	R1	7.5077946401987
73	C8	R1	7.21916852046216
73	C20	R1	7.37503943134692
74	C23	R1	7.48381577726426
74	C17	R1	7.3037807481771
74	C12	R1	7.33091687811462
74	C10	R1	7.38370429247405
74	C3	R1	7.12928301694497
74	C14	R1	7.24792751344359
74	C9	R1	7.18982455888002
74	C24	R1	7.40087943628218
74	C21	R1	7.49984588708321
74	C19	R1	7.48381577726426
74	C1	R1	7.24792751344359
74	C22	R1	7.38370429247405
74	C13	R1	7.02236781302845
74	C18	R1	7.03342300153745
74	C15	R1	7.35755200461808
74	C11	R1	7.33091687811462
74	C16	R1	7.02236781302845
74	C8	R1	7.25738784269265
74	C20	R1	6.90689059560852
74	C7	R1	7.10852445677817
75	C23	R1	7.4262647547021
75	C17	R1	7.3037807481771
75	C12	R1	7.21916852046216
75	C10	R1	7.35755200461808
75	C3	R1	7.14974711950468
75	C14	R1	7.08746284125034
75	C5	R1	7.4093909361377
75	C9	R1	7.17990909001493
75	C24	R1	7.12928301694497
75	C6	R1	7.2667865406949
75	C1	R1	7.31288295528436
75	C22	R1	7.23840473932508
75	C4	R1	7.57742882803575
75	C13	R1	7.17990909001493
75	C18	R1	7.33985000288462
75	C15	R1	7.11894107272351
75	C11	R1	7.21916852046216
75	C16	R1	7.21916852046216
75	C8	R1	7.33985000288462
75	C20	R1	7.2667865406949
75	C7	R1	7.16992500144231
76	C23	R1	7.25738784269265
76	C17	R1	7.19967234483636
76	C12	R1	7.2667865406949
76	C10	R1	7.19967234483636
76	C3	R1	7.2667865406949
76	C14	R1	6.85798099512757
76	C5	R1	7.17990909001493
76	C9	R1	7.07681559705083
76	C24	R1	7.56985560833095
76	C6	R1	7.13955135239879
76	C21	R1	7.20945336562895
76	C19	R1	7.53138146051631
76	C22	R1	7.10852445677817
76	C4	R1	7.4262647547021
76	C13	R1	7.10852445677817
76	C18	R1	7.31288295528436
76	C15	R1	7.33091687811462
76	C16	R1	7.28540221886225
76	C8	R1	7.5077946401987
76	C7	R1	7.21916852046216
77	C23	R1	7.16992500144231
77	C17	R1	7.31288295528436
77	C12	R1	7.21916852046216
77	C3	R1	7.20945336562895
77	C14	R1	7.11894107272351
77	C5	R1	7.38370429247405
77	C9	R1	7.23840473932508
77	C24	R1	7.32192809488736
77	C6	R1	7.3037807481771
77	C21	R1	7.44294349584873
77	C19	R1	7.4262647547021
77	C1	R1	7.4262647547021
77	C22	R1	7.33985000288462
77	C4	R1	7.54689445988764
77	C13	R1	7.08746284125034
77	C18	R1	7.15987133677839
77	C15	R1	7.22881869049588
77	C16	R1	7.52356195605701
77	C8	R1	7.4178525148859
77	C20	R1	7.29462074889163
78	C23	R1	6.98868468677217
78	C17	R1	7.4178525148859
78	C12	R1	7.39231742277876
78	C10	R1	7.19967234483636
78	C3	R1	7.44294349584873
78	C14	R1	7.5077946401987
78	C5	R1	7.25738784269265
78	C9	R1	7.56224242422107
78	C24	R1	7.58496250072116
78	C6	R1	7.33091687811462
78	C21	R1	7
78	C19	R1	7.25738784269265
78	C1	R1	7.23840473932508
78	C22	R1	7.20945336562895
78	C4	R1	7.19967234483636
78	C13	R1	7.4093909361377
78	C18	R1	7.28540221886225
78	C15	R1	7.24792751344359
78	C11	R1	7.14974711950468
78	C16	R1	7.19967234483636
78	C8	R1	7.25738784269265
78	C20	R1	7.31288295528436
78	C7	R1	7.33091687811462
79	C23	R1	7.14974711950468
79	C17	R1	7.21916852046216
79	C12	R1	7.22881869049588
79	C10	R1	7.44294349584873
79	C3	R1	7.53138146051631
79	C5	R1	7.49185309632967
79	C9	R1	7.3037807481771
79	C24	R1	7.22881869049588
79	C6	R1	7.45121111183233
79	C21	R1	7.27612440527424
79	C19	R1	7.29462074889163
79	C1	R1	7.18982455888002
79	C22	R1	7.16992500144231
79	C4	R1	7.08746284125034
79	C13	R1	7.61470984411521
79	C18	R1	7.15987133677839
79	C15	R1	7.12928301694497
79	C11	R1	7.27612440527424
79	C16	R1	6.97727992349992
79	C8	R1	7.39231742277876
79	C20	R1	7.36632221424582
79	C7	R1	7.11894107272351
80	C23	R1	7.2667865406949
80	C17	R1	7.09803208296053
80	C12	R1	7.4093909361377
80	C10	R1	7.19967234483636
80	C3	R1	7.35755200461808
80	C14	R1	7.29462074889163
80	C5	R1	7.33091687811462
80	C24	R1	7.25738784269265
80	C6	R1	7.08746284125034
80	C21	R1	7.28540221886225
80	C19	R1	7.27612440527424
80	C1	R1	7.16992500144231
80	C22	R1	7.33091687811462
80	C4	R1	7.37503943134692
80	C13	R1	7.35755200461808
80	C18	R1	7.22881869049588
80	C15	R1	7.25738784269265
80	C11	R1	7.04439411935845
80	C16	R1	6.93073733756289
80	C8	R1	7.03342300153745
80	C20	R1	7.49984588708321
80	C7	R1	6.74146698640115
81	C23	R1	7.15987133677839
81	C17	R1	7.39231742277876
81	C12	R1	7.15987133677839
81	C10	R1	7.22881869049588
81	C3	R1	7.48381577726426
81	C14	R1	7.22881869049588
81	C5	R1	7.12928301694497
81	C9	R1	7.22881869049588
81	C24	R1	6.84549005094437
81	C6	R1	7.06608919045777
81	C21	R1	7.29462074889163
81	C19	R1	7.15987133677839
81	C1	R1	7.2667865406949
81	C22	R1	7.24792751344359
81	C4	R1	7.3037807481771
81	C13	R1	7.27612440527424
81	C18	R1	7.28540221886225
81	C15	R1	7.3037807481771
81	C11	R1	7.17990909001493
81	C16	R1	6.98868468677217
81	C20	R1	7.49984588708321
81	C7	R1	7.14974711950468
82	C23	R1	7.25738784269265
82	C17	R1	7.53915881110803
82	C12	R1	7.13955135239879
82	C10	R1	7.13955135239879
82	C3	R1	7.4594316186373
82	C14	R1	7.09803208296053
82	C5	R1	7.38370429247405
82	C9	R1	7.4757334309664
82	C6	R1	7.23840473932508
82	C21	R1	7.20945336562895
82	C19	R1	7.34872815423108
82	C1	R1	7.22881869049588
82	C22	R1	7.467605550083
82	C4	R1	7.03342300153745
82	C13	R1	7.18982455888002
82	C18	R1	7.10852445677817
82	C15	R1	7.3037807481771
82	C11	R1	7.37503943134692
82	C16	R1	7.23840473932508
82	C8	R1	7.49984588708321
82	C20	R1	7.34872815423108
82	C7	R1	7.2667865406949
83	C23	R1	7.4594316186373
83	C12	R1	7.45121111183233
83	C10	R1	7.21916852046216
83	C3	R1	7.48381577726426
83	C14	R1	7.35755200461808
83	C5	R1	7.04439411935845
83	C9	R1	7.12928301694497
83	C6	R1	7.34872815423108
83	C21	R1	7.4178525148859
83	C19	R1	7.05528243550119
83	C1	R1	7.467605550083
83	C22	R1	7.37503943134692
83	C4	R1	6.95419631038687
83	C13	R1	7.48381577726426
83	C18	R1	7.43462822763672
83	C15	R1	7.33091687811462
83	C16	R1	7.27612440527424
83	C8	R1	7.4178525148859
83	C20	R1	7.48381577726426
83	C7	R1	7.33985000288462
84	C23	R1	7.19967234483636
84	C17	R1	7.23840473932508
84	C12	R1	7.08746284125034
84	C10	R1	7.4262647547021
84	C3	R1	6.94251450533924
84	C14	R1	7.22881869049588
84	C9	R1	7.43462822763672
84	C24	R1	7.05528243550119
84	C6	R1	7.21916852046216
84	C21	R1	7.38370429247405
84	C19	R1	7.01122725542325
84	C1	R1	7.15987133677839
84	C22	R1	7.38370429247405
84	C4	R1	7.24792751344359
84	C13	R1	7.35755200461808
84	C15	R1	7.19967234483636
84	C11	R1	7.02236781302845
84	C16	R1	7.07681559705083
84	C8	R1	7.25738784269265
84	C20	R1	7.2667865406949
85	C23	R1	7.27612440527424
85	C17	R1	7.48381577726426
85	C12	R1	6.91886323727459
85	C10	R1	7.37503943134692
85	C3	R1	7.32192809488736
85	C14	R1	7.5077946401987
85	C5	R1	7.31288295528436
85	C9	R1	7.20945336562895
85	C24	R1	7.53915881110803
85	C6	R1	7.467605550083
85	C21	R1	7.40087943628218
85	C19	R1	7.21916852046216
85	C1	R1	7.32192809488736
85	C22	R1	7.20945336562895
85	C4	R1	7.44294349584873
85	C13	R1	7.21916852046216
85	C18	R1	7.21916852046216
85	C15	R1	6.97727992349992
85	C11	R1	7.27612440527424
85	C16	R1	7.10852445677817
85	C8	R1	7.38370429247405
85	C20	R1	7.33091687811462
85	C7	R1	7.24792751344359
86	C23	R1	7.54689445988764
86	C17	R1	7.2667865406949
86	C12	R1	7.33985000288462
86	C10	R1	7.01122725542325
86	C3	R1	7.29462074889163
86	C14	R1	7.43462822763672
86	C5	R1	7.63662462054365
86	C9	R1	7.33985000288462
86	C24	R1	7.08746284125034
86	C6	R1	7.38370429247405
86	C21	R1	7.22881869049588
86	C1	R1	7.27612440527424
86	C22	R1	7.4262647547021
86	C4	R1	7.24792751344359
86	C13	R1	7.34872815423108
86	C18	R1	7.02236781302845
86	C15	R1	7.4178525148859
86	C16	R1	7.2667865406949
86	C8	R1	7.20945336562895
86	C20	R1	7.29462074889163
86	C7	R1	7.05528243550119
87	C23	R1	7.10852445677817
87	C17	R1	7.36632221424582
87	C12	R1	7.33985000288462
87	C10	R1	7.43462822763672
87	C3	R1	7.4178525148859
87	C14	R1	7.15987133677839
87	C5	R1	7.2667865406949
87	C6	R1	7.20945336562895
87	C19	R1	7.16992500144231
87	C1	R1	6.91886323727459
87	C22	R1	7.40087943628218
87	C4	R1	7.16992500144231
87	C13	R1	7.3037807481771
87	C18	R1	7.23840473932508
87	C15	R1	7.3037807481771
87	C16	R1	7.08746284125034
87	C8	R1	7.01122725542325
87	C20	R1	7.48381577726426
87	C7	R1	7.21916852046216
88	C23	R1	6.91886323727459
88	C17	R1	6.93073733756289
88	C12	R1	7.51569983828404
88	C10	R1	7.09803208296053
88	C3	R1	7.18982455888002
88	C14	R1	7.36632221424582
88	C5	R1	7.49185309632967
88	C9	R1	7.17990909001493
88	C24	R1	7.14974711950468
88	C6	R1	7.18982455888002
88	C21	R1	7.24792751344359
88	C19	R1	7.45121111183233
88	C1	R1	7.467605550083
88	C22	R1	7.10852445677817
88	C4	R1	7.20945336562895
88	C11	R1	7.09803208296053
88	C16	R1	7.05528243550119
88	C8	R1	7.81378119121704
88	C20	R1	7.56224242422107
88	C7	R1	7.35755200461808
89	C23	R1	7.33985000288462
89	C17	R1	7.49984588708321
89	C12	R1	7.34872815423108
89	C10	R1	6.98868468677217
89	C3	R1	7.27612440527424
89	C5	R1	7.20945336562895
89	C9	R1	7.13955135239879
89	C24	R1	7.16992500144231
89	C6	R1	7.33091687811462
89	C21	R1	7.27612440527424
89	C19	R1	7.39231742277876
89	C1	R1	7.4178525148859
89	C22	R1	7.05528243550119
89	C4	R1	7.35755200461808
89	C13	R1	7.40087943628218
89	C18	R1	7.35755200461808
89	C15	R1	7.33985000288462
89	C11	R1	7.05528243550119
89	C16	R1	6.79441586635011
89	C8	R1	7.06608919045777
89	C20	R1	7.24792751344359
89	C7	R1	7.49984588708321
90	C23	R1	7.37503943134692
90	C17	R1	6.78135971352466
90	C12	R1	7.11894107272351
90	C10	R1	7.08746284125034
90	C3	R1	7.38370429247405
90	C14	R1	7.09803208296053
90	C5	R1	7.22881869049588
90	C9	R1	7.22881869049588
90	C24	R1	7.19967234483636
90	C6	R1	7.10852445677817
90	C21	R1	7.4093909361377
90	C19	R1	7.10852445677817
90	C22	R1	7.16992500144231
90	C4	R1	7.35755200461808
90	C13	R1	7.37503943134692
90	C18	R1	7.12928301694497
90	C15	R1	7.33985000288462
90	C16	R1	7.10852445677817
90	C8	R1	7.40087943628218
90	C20	R1	7.4178525148859
90	C7	R1	7
91	C23	R1	7.56985560833095
91	C17	R1	7.4262647547021
91	C12	R1	7.17990909001493
91	C10	R1	7.06608919045777
91	C3	R1	7.06608919045777
91	C5	R1	7.15987133677839
91	C9	R1	7.38370429247405
91	C24	R1	7.25738784269265
91	C6	R1	7.12928301694497
91	C21	R1	7.16992500144231
91	C19	R1	7.27612440527424
91	C1	R1	7.28540221886225
91	C22	R1	7.54689445988764
91	C4	R1	7.40087943628218
91	C13	R1	7.05528243550119
91	C18	R1	7.17990909001493
91	C15	R1	7.2667865406949
91	C11	R1	7.20945336562895
91	C16	R1	7.31288295528436
91	C8	R1	7.07681559705083
91	C20	R1	7.10852445677817
91	C7	R1	7.29462074889163
92	C23	R1	7.13955135239879
92	C17	R1	7.22881869049588
92	C12	R1	7.53138146051631
92	C10	R1	7.29462074889163
92	C3	R1	7.29462074889163
92	C14	R1	7.4262647547021
92	C5	R1	6.93073733756289
92	C24	R1	7.14974711950468
92	C6	R1	7.29462074889163
92	C19	R1	7.55458885167764
92	C1	R1	7.04439411935845
92	C4	R1	7.20945336562895
92	C13	R1	7.28540221886225
92	C18	R1	7.15987133677839
92	C11	R1	7.06608919045777
92	C16	R1	7.13955135239879
92	C8	R1	7.21916852046216
92	C20	R1	7.53915881110803
92	C7	R1	7.12928301694497
93	C23	R1	6.95419631038687
93	C17	R1	7.12928301694497
93	C10	R1	7.48381577726426
93	C3	R1	7.2667865406949
93	C14	R1	7.52356195605701
93	C5	R1	7.25738784269265
93	C9	R1	7.55458885167764
93	C6	R1	7.49185309632967
93	C21	R1	7.34872815423108
93	C19	R1	7.43462822763672
93	C1	R1	7.14974711950468
93	C22	R1	7.09803208296053
93	C18	R1	7.467605550083
93	C15	R1	7.55458885167764
93	C11	R1	6.88264304936184
93	C16	R1	7.27612440527424
93	C8	R1	7.38370429247405
93	C20	R1	7.44294349584873
93	C7	R1	7.32192809488736
94	C23	R1	7.06608919045777
94	C17	R1	6.91886323727459
94	C10	R1	7.27612440527424
94	C14	R1	7.35755200461808
94	C5	R1	7.32192809488736
94	C9	R1	7.37503943134692
94	C24	R1	7.4757334309664
94	C6	R1	6.96578428466209
94	C21	R1	7.09803208296053
94	C19	R1	7.3037807481771
94	C1	R1	7.21916852046216
94	C22	R1	7.32192809488736
94	C4	R1	7.09803208296053
94	C18	R1	7.07681559705083
94	C15	R1	7.33091687811462
94	C11	R1	7.43462822763672
94	C16	R1	7.28540221886225
94	C8	R1	7.4093909361377
94	C20	R1	7.07681559705083
94	C7	R1	7.11894107272351
95	C23	R1	7.2667865406949
95	C17	R1	7.14974711950468
95	C12	R1	7.39231742277876
95	C3	R1	7.33091687811462
95	C14	R1	7.17990909001493
95	C5	R1	7.48381577726426
95	C9	R1	7.3037807481771
95	C24	R1	7.25738784269265
95	C6	R1	7.33985000288462
95	C21	R1	7.27612440527424
95	C19	R1	7.35755200461808
95	C1	R1	7.19967234483636
95	C22	R1	7.32192809488736
95	C4	R1	7.24792751344359
95	C13	R1	7.49984588708321
95	C15	R1	7.28540221886225
95	C11	R1	7.58496250072116
95	C16	R1	7.02236781302845
95	C8	R1	7.3037807481771
95	C20	R1	7.09803208296053
95	C7	R1	7.38370429247405
96	C23	R1	7.39231742277876
96	C17	R1	7.20945336562895
96	C12	R1	7.13955135239879
96	C10	R1	7.09803208296053
96	C3	R1	7.3037807481771
96	C14	R1	7.31288295528436
96	C9	R1	7.36632221424582
96	C24	R1	7.27612440527424
96	C6	R1	7.34872815423108
96	C19	R1	7.01122725542325
96	C1	R1	7.33985000288462
96	C22	R1	7.29462074889163
96	C4	R1	7.32192809488736
96	C13	R1	7.28540221886225
96	C18	R1	7
96	C15	R1	7.28540221886225
96	C11	R1	7.12928301694497
96	C16	R1	7.13955135239879
96	C8	R1	7.31288295528436
96	C20	R1	7.38370429247405
96	C7	R1	7.28540221886225
97	C23	R1	7.16992500144231
97	C17	R1	7.09803208296053
97	C12	R1	7.35755200461808
97	C10	R1	7.12928301694497
97	C3	R1	7.07681559705083
97	C14	R1	7.12928301694497
97	C5	R1	7.38370429247405
97	C24	R1	7.37503943134692
97	C6	R1	7.48381577726426
[truncated: 14,574 more rows]
