# Supplementary material for: Stochastic modelling of single-cell gene expression adaptation reveals non-genomic contribution to evolution of tumor subclones
Source: bioRxiv. 2024 Apr 20:2024.04.17.588869. Preprint. [Version 1] doi: 10.1101/2024.04.17.588869 (PMC11071284; doi:10.1101/2024.04.17.588869)
Supplement: Supplement 2 [file media-2.zip › Supplementary Files/Simulated Data/Adaptive_Simulation/tr_1.06_sq_.15_r_150_a_8.csv]

gene	species	replicate	exprval
1	C23	R1	7.43462822763672
1	C12	R1	7.40087943628218
1	C3	R1	7.53915881110803
1	C14	R1	7.16992500144231
1	C5	R1	7.53138146051631
1	C9	R1	7.34872815423108
1	C24	R1	6.96578428466209
1	C6	R1	7.22881869049588
1	C21	R1	7.11894107272351
1	C19	R1	7.31288295528436
1	C22	R1	7.20945336562895
1	C13	R1	7.48381577726426
1	C18	R1	7.25738784269265
1	C15	R1	7.12928301694497
1	C11	R1	6.82017896241519
1	C16	R1	7.17990909001493
1	C8	R1	7.01122725542325
1	C20	R1	7.24792751344359
1	C7	R1	7.59991284218713
2	C23	R1	7.14974711950468
2	C12	R1	7.10852445677817
2	C10	R1	7.14974711950468
2	C14	R1	7.49185309632967
2	C5	R1	7.07681559705083
2	C9	R1	7.14974711950468
2	C24	R1	6.91886323727459
2	C6	R1	7.33091687811462
2	C21	R1	7.27612440527424
2	C19	R1	7.13955135239879
2	C1	R1	7
2	C22	R1	7.33985000288462
2	C4	R1	7.40087943628218
2	C13	R1	7.24792751344359
2	C18	R1	7.4093909361377
2	C15	R1	7.18982455888002
2	C16	R1	7.17990909001493
2	C8	R1	6.89481776330794
2	C20	R1	7.10852445677817
2	C7	R1	7.45121111183233
3	C23	R1	7.20945336562895
3	C12	R1	7.31288295528436
3	C10	R1	6.95419631038687
3	C3	R1	7.3037807481771
3	C14	R1	7.4594316186373
3	C5	R1	7.17990909001493
3	C9	R1	7.16992500144231
3	C24	R1	7.3037807481771
3	C6	R1	7.23840473932508
3	C21	R1	7.49185309632967
3	C19	R1	7.17990909001493
3	C1	R1	7.02236781302845
3	C22	R1	7.52356195605701
3	C4	R1	7.25738784269265
3	C13	R1	7.4594316186373
3	C18	R1	6.90689059560852
3	C15	R1	7.27612440527424
3	C11	R1	7.36632221424582
3	C16	R1	7.22881869049588
3	C8	R1	7.11894107272351
3	C20	R1	7.15987133677839
3	C7	R1	7.16992500144231
4	C23	R1	7.27612440527424
4	C17	R1	7.15987133677839
4	C12	R1	7.17990909001493
4	C10	R1	7.37503943134692
4	C3	R1	7.21916852046216
4	C14	R1	7.21916852046216
4	C9	R1	7.21916852046216
4	C24	R1	7.28540221886225
4	C6	R1	7.28540221886225
4	C21	R1	7.60733031374961
4	C19	R1	7.53138146051631
4	C1	R1	7.22881869049588
4	C22	R1	7.4757334309664
4	C4	R1	7.29462074889163
4	C13	R1	7.23840473932508
4	C18	R1	7.08746284125034
4	C15	R1	7.36632221424582
4	C11	R1	6.84549005094437
4	C16	R1	7.62935662007961
4	C8	R1	7.29462074889163
4	C20	R1	7.45121111183233
4	C7	R1	7.467605550083
5	C23	R1	7.17990909001493
5	C17	R1	7.27612440527424
5	C12	R1	7.44294349584873
5	C10	R1	7.32192809488736
5	C3	R1	7.20945336562895
5	C14	R1	7.4093909361377
5	C5	R1	7.38370429247405
5	C24	R1	7.24792751344359
5	C6	R1	7.15987133677839
5	C21	R1	7.09803208296053
5	C19	R1	7.35755200461808
5	C1	R1	7.40087943628218
5	C22	R1	6.88264304936184
5	C4	R1	7.467605550083
5	C13	R1	7.12928301694497
5	C18	R1	6.90689059560852
5	C15	R1	7.10852445677817
5	C16	R1	7.22881869049588
5	C8	R1	7
5	C20	R1	7.10852445677817
5	C7	R1	7.17990909001493
6	C23	R1	7.10852445677817
6	C17	R1	7.12928301694497
6	C12	R1	7.53915881110803
6	C10	R1	7.21916852046216
6	C3	R1	7.11894107272351
6	C14	R1	7.56224242422107
6	C5	R1	7.27612440527424
6	C24	R1	7.11894107272351
6	C6	R1	7.22881869049588
6	C21	R1	7.44294349584873
6	C1	R1	6.8703647195834
6	C22	R1	6.97727992349992
6	C4	R1	7.49185309632967
6	C13	R1	6.97727992349992
6	C18	R1	7.07681559705083
6	C15	R1	7.18982455888002
6	C11	R1	7.4262647547021
6	C16	R1	7.24792751344359
6	C8	R1	7.4757334309664
6	C20	R1	7.18982455888002
6	C7	R1	7.28540221886225
7	C23	R1	7.27612440527424
7	C12	R1	7.27612440527424
7	C10	R1	7.2667865406949
7	C3	R1	7.11894107272351
7	C14	R1	7.15987133677839
7	C5	R1	7.19967234483636
7	C9	R1	7.49185309632967
7	C24	R1	6.98868468677217
7	C6	R1	7.04439411935845
7	C21	R1	7.22881869049588
7	C19	R1	7.10852445677817
7	C1	R1	7.24792751344359
7	C4	R1	7.37503943134692
7	C13	R1	7.13955135239879
7	C18	R1	7.33985000288462
7	C15	R1	7.14974711950468
7	C16	R1	7.02236781302845
7	C8	R1	6.97727992349992
7	C20	R1	7.22881869049588
7	C7	R1	7.09803208296053
8	C23	R1	7.23840473932508
8	C17	R1	7.24792751344359
8	C10	R1	7.24792751344359
8	C3	R1	7.35755200461808
8	C14	R1	7.21916852046216
8	C5	R1	7.17990909001493
8	C24	R1	7.36632221424582
8	C6	R1	7
8	C21	R1	7.16992500144231
8	C1	R1	7.40087943628218
8	C22	R1	7.18982455888002
8	C4	R1	7.31288295528436
8	C13	R1	7.17990909001493
8	C18	R1	7.06608919045777
8	C15	R1	7.18982455888002
8	C11	R1	7.15987133677839
8	C16	R1	7.29462074889163
8	C20	R1	7.40087943628218
9	C23	R1	7.15987133677839
9	C17	R1	7.10852445677817
9	C12	R1	7.49984588708321
9	C10	R1	7.35755200461808
9	C3	R1	7.51569983828404
9	C14	R1	7.17990909001493
9	C5	R1	7.54689445988764
9	C9	R1	7.32192809488736
9	C24	R1	7.07681559705083
9	C6	R1	7.32192809488736
9	C21	R1	7.38370429247405
9	C19	R1	7.10852445677817
9	C1	R1	7.22881869049588
9	C4	R1	7.19967234483636
9	C13	R1	7.21916852046216
9	C18	R1	7.07681559705083
9	C15	R1	7.03342300153745
9	C11	R1	7.25738784269265
9	C16	R1	7.38370429247405
9	C8	R1	7.13955135239879
9	C20	R1	7.16992500144231
9	C7	R1	7.12928301694497
10	C23	R1	7.25738784269265
10	C17	R1	7.37503943134692
10	C12	R1	7.22881869049588
10	C3	R1	6.94251450533924
10	C14	R1	7.22881869049588
10	C5	R1	6.88264304936184
10	C9	R1	7.32192809488736
10	C24	R1	7.56985560833095
10	C6	R1	7.17990909001493
10	C21	R1	7.40087943628218
10	C19	R1	7.28540221886225
10	C1	R1	7.22881869049588
10	C22	R1	7.4757334309664
10	C4	R1	7.22881869049588
10	C18	R1	7.40087943628218
10	C15	R1	7.31288295528436
10	C11	R1	7.4757334309664
10	C16	R1	6.96578428466209
10	C8	R1	7.48381577726426
10	C20	R1	7.2667865406949
10	C7	R1	7.16992500144231
11	C23	R1	7.23840473932508
11	C17	R1	7.04439411935845
11	C12	R1	7.4093909361377
11	C10	R1	7.21916852046216
11	C3	R1	7.28540221886225
11	C14	R1	7.06608919045777
11	C5	R1	7.38370429247405
11	C9	R1	7.4594316186373
11	C24	R1	7.33091687811462
11	C6	R1	7.51569983828404
11	C21	R1	7.19967234483636
11	C19	R1	7.37503943134692
11	C1	R1	7.64385618977472
11	C22	R1	7.4757334309664
11	C4	R1	7.22881869049588
11	C13	R1	7.29462074889163
11	C18	R1	7.4093909361377
11	C15	R1	6.90689059560852
11	C11	R1	7.11894107272351
11	C16	R1	7.43462822763672
11	C8	R1	7.36632221424582
11	C20	R1	7.07681559705083
11	C7	R1	7.2667865406949
12	C23	R1	7.06608919045777
12	C17	R1	7.19967234483636
12	C12	R1	7.25738784269265
12	C10	R1	7.24792751344359
12	C14	R1	7.10852445677817
12	C5	R1	7.2667865406949
12	C9	R1	7.38370429247405
12	C24	R1	7.18982455888002
12	C6	R1	7.31288295528436
12	C19	R1	7.52356195605701
12	C1	R1	7.21916852046216
12	C22	R1	6.90689059560852
12	C4	R1	7.34872815423108
12	C13	R1	7.4594316186373
12	C18	R1	7.25738784269265
12	C15	R1	7.28540221886225
12	C11	R1	7.16992500144231
12	C16	R1	7.23840473932508
12	C20	R1	6.96578428466209
12	C7	R1	7.22881869049588
13	C23	R1	7.27612440527424
13	C17	R1	7.38370429247405
13	C3	R1	7.03342300153745
13	C14	R1	7.17990909001493
13	C5	R1	7.15987133677839
13	C24	R1	7.20945336562895
13	C6	R1	7.28540221886225
13	C21	R1	7.27612440527424
13	C19	R1	7.04439411935845
13	C1	R1	7.4757334309664
13	C22	R1	7.24792751344359
13	C4	R1	7.28540221886225
13	C13	R1	7.4594316186373
13	C18	R1	7.19967234483636
13	C15	R1	7.10852445677817
13	C11	R1	7.45121111183233
13	C16	R1	7.24792751344359
13	C8	R1	7.34872815423108
13	C20	R1	7.08746284125034
13	C7	R1	7.37503943134692
14	C17	R1	7.34872815423108
14	C12	R1	7.21916852046216
14	C3	R1	7.4757334309664
14	C5	R1	7.33091687811462
14	C9	R1	7.28540221886225
14	C6	R1	7.3037807481771
14	C21	R1	7.13955135239879
14	C19	R1	7.2667865406949
14	C4	R1	7.16992500144231
14	C13	R1	7.38370429247405
14	C18	R1	6.91886323727459
14	C15	R1	7.09803208296053
14	C11	R1	7.33985000288462
14	C16	R1	7.4757334309664
14	C8	R1	7.4178525148859
14	C20	R1	7.24792751344359
14	C7	R1	7.40087943628218
15	C23	R1	7.14974711950468
15	C17	R1	6.96578428466209
15	C12	R1	7.10852445677817
15	C10	R1	7.43462822763672
15	C3	R1	7.3037807481771
15	C5	R1	7.03342300153745
15	C9	R1	7.27612440527424
15	C24	R1	7.22881869049588
15	C6	R1	7.33985000288462
15	C21	R1	7.12928301694497
15	C19	R1	7.10852445677817
15	C1	R1	7.40087943628218
15	C22	R1	7.18982455888002
15	C4	R1	7.18982455888002
15	C13	R1	7.15987133677839
15	C18	R1	7.29462074889163
15	C15	R1	7.20945336562895
15	C11	R1	7.33091687811462
15	C7	R1	7.59991284218713
16	C23	R1	7.35755200461808
16	C17	R1	6.91886323727459
16	C12	R1	7.39231742277876
16	C10	R1	7.35755200461808
16	C3	R1	7.44294349584873
16	C14	R1	7.3037807481771
16	C5	R1	7.31288295528436
16	C9	R1	7.06608919045777
16	C24	R1	7.09803208296053
16	C21	R1	7.12928301694497
16	C19	R1	7.58496250072116
16	C1	R1	7.3037807481771
16	C22	R1	6.94251450533924
16	C4	R1	7.2667865406949
16	C13	R1	7.33985000288462
16	C18	R1	6.98868468677217
16	C15	R1	7.43462822763672
16	C11	R1	7.35755200461808
16	C16	R1	7.15987133677839
16	C8	R1	7.2667865406949
16	C20	R1	7.40087943628218
16	C7	R1	7.4093909361377
17	C23	R1	7.22881869049588
17	C17	R1	7.31288295528436
17	C12	R1	7.44294349584873
17	C10	R1	7.40087943628218
17	C3	R1	6.98868468677217
17	C14	R1	7.49185309632967
17	C5	R1	7.21916852046216
17	C9	R1	7.04439411935845
17	C24	R1	7.13955135239879
17	C6	R1	7.21916852046216
17	C21	R1	7.31288295528436
17	C19	R1	6.90689059560852
17	C1	R1	7.37503943134692
17	C4	R1	7.29462074889163
17	C13	R1	7.3037807481771
17	C18	R1	7.3037807481771
17	C11	R1	7.03342300153745
17	C16	R1	7.21916852046216
17	C8	R1	7.4262647547021
17	C20	R1	7.01122725542325
17	C7	R1	6.90689059560852
18	C23	R1	7.23840473932508
18	C17	R1	7.34872815423108
18	C10	R1	7.31288295528436
18	C3	R1	7.19967234483636
18	C14	R1	7.27612440527424
18	C5	R1	7.15987133677839
18	C9	R1	7.33985000288462
18	C24	R1	7.17990909001493
18	C21	R1	7.27612440527424
18	C19	R1	7.43462822763672
18	C1	R1	7.4757334309664
18	C22	R1	7.18982455888002
18	C4	R1	7.4594316186373
18	C13	R1	7.38370429247405
18	C18	R1	7.01122725542325
18	C15	R1	7.16992500144231
18	C11	R1	7.15987133677839
18	C16	R1	7.28540221886225
18	C8	R1	7.23840473932508
18	C20	R1	7.04439411935845
18	C7	R1	7.35755200461808
19	C17	R1	7.29462074889163
19	C12	R1	7.19967234483636
19	C10	R1	7.36632221424582
19	C3	R1	7.01122725542325
19	C14	R1	7.52356195605701
19	C5	R1	7.58496250072116
19	C9	R1	7.43462822763672
19	C24	R1	7.31288295528436
19	C6	R1	7.43462822763672
19	C21	R1	7.24792751344359
19	C19	R1	7.16992500144231
19	C1	R1	7.23840473932508
19	C22	R1	7.40087943628218
19	C4	R1	7.4093909361377
19	C18	R1	7.29462074889163
19	C11	R1	6.97727992349992
19	C16	R1	7.10852445677817
19	C8	R1	7.3037807481771
19	C20	R1	7.49185309632967
19	C7	R1	7.36632221424582
20	C23	R1	7.4093909361377
20	C17	R1	7.34872815423108
20	C12	R1	7.27612440527424
20	C10	R1	7.54689445988764
20	C3	R1	7.4757334309664
20	C14	R1	7.25738784269265
20	C9	R1	7.11894107272351
20	C6	R1	7.17990909001493
20	C19	R1	7.3037807481771
20	C1	R1	7.3037807481771
20	C22	R1	7.13955135239879
20	C4	R1	6.79441586635011
20	C13	R1	7.4594316186373
20	C18	R1	7.11894107272351
20	C15	R1	7.4757334309664
20	C11	R1	7.13955135239879
20	C16	R1	7.02236781302845
20	C8	R1	7.20945336562895
20	C20	R1	6.98868468677217
20	C7	R1	7.33985000288462
21	C23	R1	7.32192809488736
21	C17	R1	7.01122725542325
21	C12	R1	7.4093909361377
21	C10	R1	7.29462074889163
21	C3	R1	7.11894107272351
21	C14	R1	7.2667865406949
21	C9	R1	7.27612440527424
21	C24	R1	7.31288295528436
21	C6	R1	7.10852445677817
21	C21	R1	7.17990909001493
21	C19	R1	7.24792751344359
21	C1	R1	7.28540221886225
21	C22	R1	7.18982455888002
21	C4	R1	7.54689445988764
21	C13	R1	7.32192809488736
21	C18	R1	7.11894107272351
21	C15	R1	7.37503943134692
21	C11	R1	7.09803208296053
21	C8	R1	7.19967234483636
21	C20	R1	7.62205181945638
21	C7	R1	7.16992500144231
22	C23	R1	7.39231742277876
22	C17	R1	6.95419631038687
22	C12	R1	7.05528243550119
22	C10	R1	6.91886323727459
22	C3	R1	7.4262647547021
22	C14	R1	7.62935662007961
22	C5	R1	6.97727992349992
22	C9	R1	7.10852445677817
22	C24	R1	7.29462074889163
22	C6	R1	7.44294349584873
22	C21	R1	7.34872815423108
22	C19	R1	7.4093909361377
22	C1	R1	7.37503943134692
22	C22	R1	7.19967234483636
22	C4	R1	7.38370429247405
22	C13	R1	7.13955135239879
22	C18	R1	7.21916852046216
22	C15	R1	7.04439411935845
22	C11	R1	7.23840473932508
22	C16	R1	7.59245703726808
22	C8	R1	7.467605550083
22	C20	R1	7.01122725542325
22	C7	R1	7.33091687811462
23	C23	R1	7.4093909361377
23	C17	R1	7.27612440527424
23	C3	R1	7.39231742277876
23	C14	R1	7.3037807481771
23	C5	R1	7.02236781302845
23	C9	R1	7.33091687811462
23	C24	R1	7.27612440527424
23	C6	R1	7.33985000288462
23	C21	R1	7.4093909361377
23	C19	R1	7.29462074889163
23	C22	R1	6.91886323727459
23	C4	R1	7.3037807481771
23	C13	R1	7.44294349584873
23	C18	R1	7.19967234483636
23	C15	R1	7.07681559705083
23	C11	R1	7.33985000288462
23	C16	R1	7.33091687811462
23	C8	R1	7.43462822763672
23	C20	R1	7.35755200461808
23	C7	R1	7.467605550083
24	C23	R1	7.4757334309664
24	C12	R1	7.19967234483636
24	C10	R1	7.01122725542325
24	C3	R1	7.3037807481771
24	C14	R1	7.40087943628218
24	C5	R1	7.10852445677817
24	C6	R1	7.07681559705083
24	C21	R1	7.35755200461808
24	C1	R1	7.4594316186373
24	C22	R1	7.4757334309664
24	C4	R1	7.44294349584873
24	C13	R1	7.22881869049588
24	C18	R1	7.4178525148859
24	C15	R1	7.28540221886225
24	C11	R1	7.39231742277876
24	C16	R1	7.24792751344359
24	C8	R1	7.25738784269265
24	C20	R1	7.18982455888002
24	C7	R1	7.23840473932508
25	C23	R1	7.49984588708321
25	C17	R1	7.08746284125034
25	C12	R1	7.51569983828404
25	C10	R1	7.3037807481771
25	C3	R1	7.24792751344359
25	C14	R1	7.62205181945638
25	C5	R1	7.57742882803575
25	C9	R1	7.34872815423108
25	C6	R1	7.24792751344359
25	C21	R1	7.37503943134692
25	C19	R1	7.25738784269265
25	C1	R1	7.2667865406949
25	C4	R1	7.36632221424582
25	C13	R1	7.22881869049588
25	C18	R1	7.04439411935845
25	C15	R1	7.32192809488736
25	C11	R1	7.10852445677817
25	C16	R1	7.17990909001493
25	C8	R1	6.90689059560852
25	C20	R1	7.52356195605701
25	C7	R1	7.21916852046216
26	C23	R1	7.4093909361377
26	C17	R1	7.06608919045777
26	C12	R1	7.49984588708321
26	C10	R1	7.27612440527424
26	C3	R1	7.37503943134692
26	C14	R1	7
26	C9	R1	7.08746284125034
26	C24	R1	7.49185309632967
26	C21	R1	7.38370429247405
26	C19	R1	7.15987133677839
26	C1	R1	7.01122725542325
26	C22	R1	7.33091687811462
26	C4	R1	7.37503943134692
26	C13	R1	7.2667865406949
26	C18	R1	7.4093909361377
26	C15	R1	7.08746284125034
26	C11	R1	7.07681559705083
26	C8	R1	7.02236781302845
26	C20	R1	7.03342300153745
26	C7	R1	7.31288295528436
27	C23	R1	7.12928301694497
27	C17	R1	7.13955135239879
27	C12	R1	6.78135971352466
27	C10	R1	7.52356195605701
27	C3	R1	7.29462074889163
27	C14	R1	7.22881869049588
27	C5	R1	7.2667865406949
27	C9	R1	7.09803208296053
27	C24	R1	7.06608919045777
27	C21	R1	7.40087943628218
27	C19	R1	7.07681559705083
27	C1	R1	7.18982455888002
27	C22	R1	7.38370429247405
27	C4	R1	7.4757334309664
27	C13	R1	7.10852445677817
27	C18	R1	7.4757334309664
27	C15	R1	7.09803208296053
27	C11	R1	7.4093909361377
27	C16	R1	7.04439411935845
27	C8	R1	7.48381577726426
27	C20	R1	6.82017896241519
27	C7	R1	7.36632221424582
28	C23	R1	7.18982455888002
28	C17	R1	7.22881869049588
28	C12	R1	7.24792751344359
28	C10	R1	7.13955135239879
28	C3	R1	7.4594316186373
28	C14	R1	7.03342300153745
28	C5	R1	7.19967234483636
28	C9	R1	7.02236781302845
28	C24	R1	7.35755200461808
28	C6	R1	7.48381577726426
28	C21	R1	7.54689445988764
28	C19	R1	7.25738784269265
28	C1	R1	7.11894107272351
28	C22	R1	7.67948009950545
28	C4	R1	7.32192809488736
28	C13	R1	7.40087943628218
28	C18	R1	6.97727992349992
28	C15	R1	7.16992500144231
28	C11	R1	7.06608919045777
28	C16	R1	7.21916852046216
28	C8	R1	7.23840473932508
28	C20	R1	7.62205181945638
28	C7	R1	7.54689445988764
29	C23	R1	7.4757334309664
29	C17	R1	7.29462074889163
29	C12	R1	7.01122725542325
29	C10	R1	7.27612440527424
29	C3	R1	7.33985000288462
29	C14	R1	7.40087943628218
29	C9	R1	7.48381577726426
29	C24	R1	7.20945336562895
29	C6	R1	7.23840473932508
29	C21	R1	7.33985000288462
29	C19	R1	7.4262647547021
29	C22	R1	7.4178525148859
29	C4	R1	7.19967234483636
29	C13	R1	7.33091687811462
29	C18	R1	7.10852445677817
29	C15	R1	7.13955135239879
29	C11	R1	7.17990909001493
29	C8	R1	7.45121111183233
29	C20	R1	7.3037807481771
29	C7	R1	7.4178525148859
30	C23	R1	7.17990909001493
30	C17	R1	7.35755200461808
30	C10	R1	7.64385618977472
30	C14	R1	7.43462822763672
30	C5	R1	7.27612440527424
30	C24	R1	7.52356195605701
30	C6	R1	7.09803208296053
30	C21	R1	7.32192809488736
30	C19	R1	7.18982455888002
30	C1	R1	7.32192809488736
30	C22	R1	7.21916852046216
30	C4	R1	7.33985000288462
30	C13	R1	7.2667865406949
30	C18	R1	6.97727992349992
30	C15	R1	7.25738784269265
30	C11	R1	7.06608919045777
30	C16	R1	7.31288295528436
30	C8	R1	7.4178525148859
30	C20	R1	7.38370429247405
30	C7	R1	7.51569983828404
31	C23	R1	7.3037807481771
31	C17	R1	7.15987133677839
31	C10	R1	7.44294349584873
31	C3	R1	7.44294349584873
31	C14	R1	7.40087943628218
31	C9	R1	7.23840473932508
31	C24	R1	7.467605550083
31	C6	R1	7.18982455888002
31	C19	R1	7.27612440527424
31	C1	R1	7.18982455888002
31	C22	R1	7.3037807481771
31	C4	R1	7.37503943134692
31	C13	R1	7.5077946401987
31	C18	R1	6.97727992349992
31	C15	R1	7.22881869049588
31	C11	R1	6.89481776330794
31	C16	R1	7.23840473932508
31	C8	R1	7.34872815423108
31	C20	R1	7.23840473932508
31	C7	R1	7.3037807481771
32	C23	R1	7.14974711950468
32	C17	R1	7.22881869049588
32	C12	R1	7.35755200461808
32	C10	R1	7.39231742277876
32	C3	R1	7.36632221424582
32	C14	R1	7.44294349584873
32	C5	R1	7.17990909001493
32	C9	R1	7.17990909001493
32	C24	R1	7.03342300153745
32	C6	R1	7.33091687811462
32	C19	R1	7.05528243550119
32	C1	R1	7.21916852046216
32	C4	R1	7.55458885167764
32	C13	R1	7.19967234483636
32	C18	R1	7.34872815423108
32	C15	R1	7.33985000288462
32	C11	R1	7.16992500144231
32	C16	R1	7.07681559705083
32	C8	R1	7.23840473932508
32	C20	R1	7.14974711950468
32	C7	R1	7.49185309632967
33	C23	R1	7.28540221886225
33	C17	R1	7.25738784269265
33	C10	R1	7.5077946401987
33	C3	R1	7.01122725542325
33	C14	R1	7.15987133677839
33	C5	R1	7.18982455888002
33	C9	R1	7.45121111183233
33	C24	R1	7.20945336562895
33	C6	R1	7.48381577726426
33	C21	R1	7.08746284125034
33	C19	R1	7.4594316186373
33	C1	R1	7.13955135239879
33	C22	R1	7.13955135239879
33	C4	R1	7.09803208296053
33	C13	R1	7.467605550083
33	C18	R1	7.20945336562895
33	C15	R1	7.23840473932508
33	C11	R1	7.02236781302845
33	C16	R1	7.31288295528436
33	C8	R1	7.13955135239879
33	C20	R1	7.33985000288462
33	C7	R1	7.15987133677839
34	C23	R1	7.27612440527424
34	C17	R1	7.31288295528436
34	C3	R1	7.65821148275179
34	C14	R1	7.2667865406949
34	C5	R1	7.34872815423108
34	C9	R1	7.33091687811462
34	C6	R1	7.23840473932508
34	C21	R1	7.37503943134692
34	C1	R1	7.23840473932508
34	C22	R1	7.29462074889163
34	C4	R1	7.40087943628218
34	C13	R1	7.25738784269265
34	C18	R1	7.20945336562895
34	C15	R1	6.8703647195834
34	C11	R1	7.25738784269265
34	C16	R1	7.17990909001493
34	C20	R1	7.28540221886225
34	C7	R1	7.23840473932508
35	C23	R1	7.10852445677817
35	C17	R1	7.33091687811462
35	C12	R1	7.18982455888002
35	C10	R1	7.21916852046216
35	C3	R1	7.15987133677839
35	C14	R1	7.29462074889163
35	C9	R1	7.36632221424582
35	C24	R1	7.12928301694497
35	C6	R1	7.25738784269265
35	C21	R1	7.13955135239879
35	C19	R1	7.24792751344359
35	C1	R1	7.38370429247405
35	C22	R1	7.70043971814109
35	C4	R1	7.28540221886225
35	C18	R1	7.11894107272351
35	C15	R1	7.23840473932508
35	C11	R1	6.97727992349992
35	C16	R1	7.2667865406949
35	C8	R1	7.04439411935845
35	C20	R1	7.51569983828404
35	C7	R1	7.4757334309664
36	C23	R1	7.53138146051631
36	C12	R1	7.5077946401987
36	C10	R1	7.17990909001493
36	C3	R1	7.07681559705083
36	C14	R1	7.17990909001493
36	C5	R1	7.01122725542325
36	C9	R1	7.32192809488736
36	C6	R1	7.34872815423108
36	C19	R1	7.24792751344359
36	C4	R1	7.467605550083
36	C13	R1	7.03342300153745
36	C18	R1	7.07681559705083
36	C15	R1	7.4757334309664
36	C11	R1	6.93073733756289
36	C16	R1	7.10852445677817
36	C8	R1	7.16992500144231
37	C23	R1	7.14974711950468
37	C17	R1	7.4757334309664
37	C12	R1	7.15987133677839
37	C10	R1	7.27612440527424
37	C3	R1	7.13955135239879
37	C14	R1	7.29462074889163
37	C9	R1	7.28540221886225
37	C24	R1	7.43462822763672
37	C6	R1	7.12928301694497
37	C19	R1	7.37503943134692
37	C1	R1	7.2667865406949
37	C22	R1	6.93073733756289
37	C4	R1	7.4594316186373
37	C13	R1	6.91886323727459
37	C18	R1	7.16992500144231
37	C15	R1	7.06608919045777
37	C11	R1	7.13955135239879
37	C16	R1	7.31288295528436
37	C8	R1	7.4093909361377
37	C20	R1	7.24792751344359
37	C7	R1	7.34872815423108
38	C23	R1	7.15987133677839
38	C17	R1	7.62205181945638
38	C12	R1	7.4262647547021
38	C10	R1	7.22881869049588
38	C3	R1	7.34872815423108
38	C14	R1	7.2667865406949
38	C5	R1	7.4757334309664
38	C9	R1	7.29462074889163
38	C24	R1	7.09803208296053
38	C6	R1	7.13955135239879
38	C21	R1	7.4757334309664
38	C19	R1	7.27612440527424
38	C1	R1	7.32192809488736
38	C22	R1	7.16992500144231
38	C13	R1	7.2667865406949
38	C18	R1	7.33091687811462
38	C15	R1	7.20945336562895
38	C11	R1	7.08746284125034
38	C16	R1	7.25738784269265
38	C8	R1	7.4262647547021
38	C20	R1	7.15987133677839
38	C7	R1	7.21916852046216
39	C23	R1	7.18982455888002
39	C17	R1	7.33985000288462
39	C12	R1	7.23840473932508
39	C10	R1	7.21916852046216
39	C3	R1	7.07681559705083
39	C5	R1	7.27612440527424
39	C9	R1	7.33985000288462
39	C24	R1	7.05528243550119
39	C6	R1	7.53138146051631
39	C21	R1	7.4594316186373
39	C19	R1	6.83289001416474
39	C1	R1	7.45121111183233
39	C22	R1	7.45121111183233
39	C4	R1	7.32192809488736
39	C13	R1	6.96578428466209
39	C18	R1	7.06608919045777
39	C15	R1	7.34872815423108
39	C11	R1	7.16992500144231
39	C16	R1	7.07681559705083
39	C8	R1	7.19967234483636
39	C20	R1	7.11894107272351
39	C7	R1	7.3037807481771
40	C23	R1	7.13955135239879
40	C17	R1	7.38370429247405
40	C12	R1	7.20945336562895
40	C10	R1	7.03342300153745
40	C3	R1	7.15987133677839
40	C14	R1	7.08746284125034
40	C5	R1	7.09803208296053
40	C9	R1	6.96578428466209
40	C24	R1	7.4262647547021
40	C6	R1	7.34872815423108
40	C19	R1	7.38370429247405
40	C1	R1	7.16992500144231
40	C22	R1	7.23840473932508
40	C4	R1	7.25738784269265
40	C13	R1	7.38370429247405
40	C18	R1	7.17990909001493
40	C15	R1	7.20945336562895
40	C11	R1	6.82017896241519
40	C16	R1	7.34872815423108
40	C8	R1	7.28540221886225
40	C20	R1	7.06608919045777
40	C7	R1	7.09803208296053
41	C17	R1	7.3037807481771
41	C12	R1	7.33985000288462
41	C10	R1	7.24792751344359
41	C3	R1	7.19967234483636
41	C14	R1	6.97727992349992
41	C5	R1	7.4262647547021
41	C9	R1	7.49185309632967
41	C24	R1	7.32192809488736
41	C6	R1	7.11894107272351
41	C21	R1	7.34872815423108
41	C1	R1	7.01122725542325
41	C22	R1	7.45121111183233
41	C4	R1	7.21916852046216
41	C13	R1	7.29462074889163
41	C18	R1	6.91886323727459
41	C16	R1	7.24792751344359
41	C8	R1	7.25738784269265
41	C20	R1	7.25738784269265
42	C23	R1	7.54689445988764
42	C17	R1	7.24792751344359
42	C12	R1	7.20945336562895
42	C10	R1	7.31288295528436
42	C3	R1	7.07681559705083
42	C14	R1	7.31288295528436
42	C5	R1	7.51569983828404
42	C9	R1	7.37503943134692
42	C6	R1	7.14974711950468
42	C21	R1	7.16992500144231
42	C19	R1	7.45121111183233
42	C22	R1	7.04439411935845
42	C4	R1	7.55458885167764
42	C13	R1	7.24792751344359
42	C18	R1	7.27612440527424
42	C15	R1	7.53915881110803
42	C11	R1	6.90689059560852
42	C16	R1	7.24792751344359
42	C8	R1	6.95419631038687
42	C20	R1	7.4093909361377
42	C7	R1	7.15987133677839
43	C23	R1	7.13955135239879
43	C17	R1	7.25738784269265
43	C12	R1	7.15987133677839
43	C10	R1	7.20945336562895
43	C14	R1	7.01122725542325
43	C5	R1	7.38370429247405
43	C9	R1	7.24792751344359
43	C24	R1	7.3037807481771
43	C6	R1	7.13955135239879
43	C21	R1	7.48381577726426
43	C19	R1	7.35755200461808
43	C1	R1	7.2667865406949
43	C22	R1	6.95419631038687
43	C4	R1	7.31288295528436
43	C18	R1	7.17990909001493
43	C15	R1	7.01122725542325
43	C11	R1	7.05528243550119
43	C16	R1	7.03342300153745
43	C8	R1	7.14974711950468
43	C20	R1	7.05528243550119
43	C7	R1	7.2667865406949
44	C17	R1	7.06608919045777
44	C12	R1	7.28540221886225
44	C10	R1	7.35755200461808
44	C3	R1	7.16992500144231
44	C14	R1	7.44294349584873
44	C5	R1	7.04439411935845
44	C9	R1	7.4093909361377
44	C24	R1	7.05528243550119
44	C21	R1	7.36632221424582
44	C19	R1	7.12928301694497
44	C1	R1	7.34872815423108
44	C22	R1	7.24792751344359
44	C4	R1	7.08746284125034
44	C13	R1	7.44294349584873
44	C18	R1	7.17990909001493
44	C11	R1	7.04439411935845
44	C16	R1	6.98868468677217
44	C8	R1	7.37503943134692
44	C20	R1	7.33985000288462
44	C7	R1	6.97727992349992
45	C23	R1	7.43462822763672
45	C17	R1	6.97727992349992
45	C12	R1	7.37503943134692
45	C10	R1	7.51569983828404
45	C3	R1	6.89481776330794
45	C14	R1	7.11894107272351
45	C24	R1	7.2667865406949
45	C6	R1	7.23840473932508
45	C21	R1	7.12928301694497
45	C19	R1	7.31288295528436
45	C22	R1	7.4093909361377
45	C4	R1	7.38370429247405
45	C13	R1	7.33091687811462
45	C15	R1	7.13955135239879
45	C11	R1	7.20945336562895
45	C16	R1	7.43462822763672
45	C8	R1	7.34872815423108
45	C20	R1	7.17990909001493
45	C7	R1	7.15987133677839
46	C23	R1	7.4178525148859
46	C17	R1	7.61470984411521
46	C12	R1	7.31288295528436
46	C10	R1	7.02236781302845
46	C3	R1	7.35755200461808
46	C14	R1	7.32192809488736
46	C5	R1	7.19967234483636
46	C9	R1	7.4093909361377
46	C24	R1	7.14974711950468
46	C6	R1	7.19967234483636
46	C19	R1	7.29462074889163
46	C1	R1	7.64385618977472
46	C22	R1	7.34872815423108
46	C4	R1	7.36632221424582
46	C13	R1	7.20945336562895
46	C18	R1	7.4093909361377
46	C15	R1	7.04439411935845
46	C16	R1	7.03342300153745
46	C8	R1	7.28540221886225
46	C20	R1	7.15987133677839
46	C7	R1	7.37503943134692
47	C23	R1	7.18982455888002
47	C17	R1	7.39231742277876
47	C12	R1	7.11894107272351
47	C10	R1	7.32192809488736
47	C3	R1	7.4093909361377
47	C14	R1	7.20945336562895
47	C5	R1	7.15987133677839
47	C9	R1	7.4178525148859
47	C24	R1	7.33985000288462
47	C6	R1	7.4093909361377
47	C21	R1	7.28540221886225
47	C19	R1	7.36632221424582
47	C1	R1	7.2667865406949
47	C22	R1	7.62935662007961
47	C4	R1	7.10852445677817
47	C13	R1	7.48381577726426
47	C18	R1	7.23840473932508
47	C15	R1	7.20945336562895
47	C11	R1	7.40087943628218
47	C8	R1	7
47	C20	R1	7.3037807481771
47	C7	R1	7.4594316186373
48	C23	R1	7.07681559705083
48	C17	R1	7.35755200461808
48	C12	R1	7.33985000288462
48	C10	R1	6.97727992349992
48	C3	R1	7.05528243550119
48	C14	R1	7.22881869049588
48	C5	R1	7.11894107272351
48	C9	R1	7.35755200461808
48	C6	R1	7.3037807481771
48	C21	R1	6.93073733756289
48	C19	R1	7.4262647547021
48	C1	R1	7.01122725542325
48	C22	R1	7.13955135239879
48	C4	R1	7.5077946401987
48	C13	R1	7.10852445677817
48	C18	R1	7.03342300153745
48	C15	R1	7.06608919045777
48	C20	R1	7.49185309632967
49	C23	R1	7.3037807481771
49	C12	R1	7.2667865406949
49	C10	R1	6.97727992349992
49	C3	R1	7.3037807481771
49	C14	R1	7.44294349584873
49	C5	R1	7.11894107272351
49	C9	R1	7.19967234483636
49	C24	R1	7.18982455888002
49	C6	R1	7.40087943628218
49	C21	R1	7.4262647547021
49	C19	R1	7.25738784269265
49	C1	R1	7.25738784269265
49	C22	R1	7.2667865406949
49	C4	R1	7.20945336562895
49	C13	R1	7.53138146051631
49	C11	R1	7.15987133677839
49	C16	R1	7.33985000288462
49	C8	R1	7.38370429247405
49	C7	R1	7.33091687811462
50	C23	R1	7.11894107272351
50	C17	R1	7.23840473932508
50	C12	R1	7.19967234483636
50	C10	R1	7.07681559705083
50	C3	R1	7.08746284125034
50	C14	R1	7.19967234483636
50	C5	R1	7.24792751344359
50	C9	R1	7.17990909001493
50	C24	R1	7.29462074889163
50	C6	R1	7.35755200461808
50	C21	R1	7.14974711950468
50	C19	R1	7.39231742277876
50	C22	R1	7.27612440527424
50	C4	R1	7.39231742277876
50	C13	R1	7.44294349584873
50	C18	R1	7.14974711950468
50	C15	R1	7.11894107272351
50	C11	R1	7.07681559705083
50	C16	R1	7
50	C8	R1	7.43462822763672
50	C7	R1	7.45121111183233
51	C23	R1	7.01122725542325
51	C17	R1	7.27612440527424
51	C12	R1	6.96578428466209
51	C10	R1	7.21916852046216
51	C3	R1	7.01122725542325
51	C9	R1	7.14974711950468
51	C24	R1	7.25738784269265
51	C6	R1	7.3037807481771
51	C21	R1	7.22881869049588
51	C1	R1	6.82017896241519
51	C22	R1	7.08746284125034
51	C4	R1	7.20945336562895
51	C13	R1	6.91886323727459
51	C18	R1	7.01122725542325
51	C11	R1	7.12928301694497
51	C16	R1	7.02236781302845
51	C8	R1	7.5077946401987
51	C20	R1	7.16992500144231
51	C7	R1	7.16992500144231
52	C23	R1	7.33985000288462
52	C17	R1	7.32192809488736
52	C12	R1	7.23840473932508
52	C3	R1	7.23840473932508
52	C14	R1	7.17990909001493
52	C5	R1	7.34872815423108
52	C9	R1	6.97727992349992
52	C24	R1	6.96578428466209
52	C6	R1	7.49185309632967
52	C21	R1	7.38370429247405
52	C19	R1	7.62205181945638
52	C1	R1	7.14974711950468
52	C22	R1	7.55458885167764
52	C4	R1	7.25738784269265
52	C13	R1	6.98868468677217
52	C15	R1	7.19967234483636
52	C11	R1	7.22881869049588
52	C16	R1	7.49984588708321
52	C8	R1	7.35755200461808
52	C20	R1	7.34872815423108
52	C7	R1	7.28540221886225
53	C17	R1	7.31288295528436
53	C12	R1	7.4093909361377
53	C10	R1	6.91886323727459
53	C3	R1	7.31288295528436
53	C14	R1	7.17990909001493
53	C5	R1	7.08746284125034
53	C9	R1	7.25738784269265
53	C24	R1	7.17990909001493
53	C6	R1	7.04439411935845
53	C21	R1	7.4594316186373
53	C19	R1	7.17990909001493
53	C1	R1	7.39231742277876
53	C22	R1	7.2667865406949
53	C4	R1	7.58496250072116
53	C13	R1	7.16992500144231
53	C18	R1	7.28540221886225
53	C15	R1	7.17990909001493
53	C11	R1	7.21916852046216
53	C16	R1	7.20945336562895
53	C8	R1	7.10852445677817
53	C20	R1	7.29462074889163
53	C7	R1	7.15987133677839
54	C23	R1	7.34872815423108
54	C17	R1	6.82017896241519
54	C3	R1	7.12928301694497
54	C14	R1	7.15987133677839
54	C5	R1	7.33091687811462
54	C9	R1	7.24792751344359
54	C24	R1	7.4178525148859
54	C6	R1	7.11894107272351
54	C19	R1	7.32192809488736
54	C1	R1	7.07681559705083
54	C22	R1	6.96578428466209
54	C4	R1	7.14974711950468
54	C13	R1	7.18982455888002
54	C18	R1	7.18982455888002
54	C15	R1	7.49984588708321
54	C11	R1	7.19967234483636
54	C16	R1	7.19967234483636
54	C8	R1	7.24792751344359
54	C20	R1	7.3037807481771
54	C7	R1	7.23840473932508
55	C23	R1	7.45121111183233
55	C17	R1	7.45121111183233
55	C12	R1	7.19967234483636
55	C10	R1	6.82017896241519
55	C3	R1	7.32192809488736
55	C14	R1	7.68650052718322
55	C5	R1	7.19967234483636
55	C24	R1	7.33091687811462
55	C6	R1	7.29462074889163
55	C21	R1	7.16992500144231
55	C19	R1	7.40087943628218
55	C1	R1	7.15987133677839
55	C22	R1	7.02236781302845
55	C4	R1	7.33091687811462
55	C13	R1	7.3037807481771
55	C18	R1	7.33985000288462
55	C15	R1	7.4594316186373
55	C11	R1	7.34872815423108
55	C16	R1	7.31288295528436
55	C8	R1	7.35755200461808
55	C20	R1	7.28540221886225
55	C7	R1	7.08746284125034
56	C23	R1	7.37503943134692
56	C17	R1	7.23840473932508
56	C12	R1	7.18982455888002
56	C10	R1	7.27612440527424
56	C14	R1	7.35755200461808
56	C5	R1	7.44294349584873
56	C9	R1	7.33091687811462
56	C24	R1	7.24792751344359
56	C6	R1	7.17990909001493
56	C21	R1	7.12928301694497
56	C19	R1	7.24792751344359
56	C1	R1	7.17990909001493
56	C22	R1	7.29462074889163
56	C13	R1	7.14974711950468
56	C18	R1	6.85798099512757
56	C15	R1	7.27612440527424
56	C11	R1	7.17990909001493
56	C16	R1	7.12928301694497
56	C8	R1	7.23840473932508
56	C20	R1	7.05528243550119
57	C23	R1	7.35755200461808
57	C17	R1	7.21916852046216
57	C12	R1	7.36632221424582
57	C10	R1	7.01122725542325
57	C3	R1	7.23840473932508
57	C14	R1	7.19967234483636
57	C5	R1	7.28540221886225
57	C24	R1	7.28540221886225
57	C6	R1	7.4262647547021
57	C21	R1	7.17990909001493
57	C19	R1	7.29462074889163
57	C1	R1	7.35755200461808
57	C22	R1	7.28540221886225
57	C4	R1	7.4262647547021
57	C13	R1	7.34872815423108
57	C18	R1	7.48381577726426
57	C15	R1	7.28540221886225
57	C11	R1	7.45121111183233
57	C16	R1	7.14974711950468
57	C8	R1	7.31288295528436
57	C20	R1	7.33091687811462
57	C7	R1	7.4093909361377
58	C23	R1	7.28540221886225
58	C17	R1	7.24792751344359
58	C12	R1	7.38370429247405
58	C3	R1	7.08746284125034
58	C14	R1	7.09803208296053
58	C5	R1	7.38370429247405
58	C24	R1	7.19967234483636
58	C6	R1	7.24792751344359
58	C21	R1	7.40087943628218
58	C19	R1	6.90689059560852
58	C22	R1	7.10852445677817
58	C4	R1	7.15987133677839
58	C13	R1	7.5077946401987
58	C18	R1	7.13955135239879
58	C15	R1	7.10852445677817
58	C11	R1	7.12928301694497
58	C16	R1	7.21916852046216
58	C8	R1	7.21916852046216
58	C20	R1	7.16992500144231
58	C7	R1	7.04439411935845
59	C23	R1	7.49185309632967
59	C17	R1	7.12928301694497
59	C12	R1	7.43462822763672
59	C10	R1	7.08746284125034
59	C3	R1	7.53915881110803
59	C14	R1	6.96578428466209
59	C5	R1	7.06608919045777
59	C9	R1	7.4178525148859
59	C24	R1	7.15987133677839
59	C6	R1	7.4093909361377
59	C21	R1	7.16992500144231
59	C19	R1	7.28540221886225
59	C1	R1	7.33985000288462
59	C22	R1	7.09803208296053
59	C4	R1	7.49185309632967
59	C13	R1	7.05528243550119
59	C18	R1	6.94251450533924
59	C15	R1	7.07681559705083
59	C11	R1	7.09803208296053
59	C16	R1	7
59	C8	R1	7.25738784269265
59	C20	R1	7.6724253419715
59	C7	R1	7.35755200461808
60	C23	R1	7.40087943628218
60	C12	R1	7.33091687811462
60	C10	R1	7.25738784269265
60	C3	R1	7.16992500144231
60	C14	R1	7.22881869049588
60	C5	R1	6.98868468677217
60	C9	R1	7.13955135239879
60	C24	R1	7.39231742277876
60	C21	R1	7.35755200461808
60	C19	R1	7.29462074889163
60	C1	R1	7.21916852046216
60	C22	R1	7.24792751344359
60	C4	R1	6.93073733756289
60	C13	R1	7.19967234483636
60	C18	R1	7.16992500144231
60	C15	R1	7.2667865406949
60	C11	R1	7.18982455888002
60	C16	R1	7.12928301694497
60	C8	R1	7.29462074889163
60	C20	R1	7.12928301694497
60	C7	R1	7.35755200461808
61	C23	R1	6.95419631038687
61	C17	R1	7.4178525148859
61	C12	R1	7.27612440527424
61	C10	R1	7.33091687811462
61	C3	R1	7.4178525148859
61	C14	R1	7.04439411935845
61	C5	R1	7.39231742277876
61	C9	R1	7.02236781302845
61	C24	R1	7.12928301694497
61	C6	R1	7.15987133677839
61	C21	R1	7.13955135239879
61	C19	R1	7
61	C22	R1	7.48381577726426
61	C4	R1	7.32192809488736
61	C13	R1	7.04439411935845
61	C15	R1	7.35755200461808
61	C16	R1	7.06608919045777
61	C8	R1	7.40087943628218
61	C20	R1	7.33985000288462
61	C7	R1	7.08746284125034
62	C23	R1	7.10852445677817
62	C17	R1	7.36632221424582
62	C12	R1	7.05528243550119
62	C10	R1	7.27612440527424
62	C3	R1	7.33091687811462
62	C5	R1	7.39231742277876
62	C9	R1	6.90689059560852
62	C6	R1	7.07681559705083
62	C21	R1	7.12928301694497
62	C19	R1	7.14974711950468
62	C1	R1	7.27612440527424
62	C22	R1	7.23840473932508
62	C4	R1	7.29462074889163
62	C13	R1	7.52356195605701
62	C18	R1	6.94251450533924
62	C15	R1	6.95419631038687
62	C11	R1	7.13955135239879
62	C16	R1	7.16992500144231
62	C8	R1	7.10852445677817
62	C20	R1	6.8703647195834
62	C7	R1	7
63	C23	R1	7.24792751344359
63	C17	R1	7.19967234483636
63	C12	R1	7.25738784269265
63	C10	R1	7.25738784269265
63	C14	R1	7.34872815423108
63	C5	R1	7.4093909361377
63	C9	R1	7.24792751344359
63	C24	R1	7.36632221424582
63	C6	R1	7.19967234483636
63	C21	R1	7.33985000288462
63	C19	R1	7.34872815423108
63	C1	R1	6.93073733756289
63	C22	R1	7.27612440527424
63	C4	R1	6.97727992349992
63	C13	R1	7.23840473932508
63	C18	R1	7.31288295528436
63	C15	R1	7.3037807481771
63	C16	R1	7.16992500144231
63	C8	R1	7.56985560833095
63	C20	R1	7.02236781302845
63	C7	R1	7.29462074889163
64	C23	R1	7.02236781302845
64	C17	R1	7.2667865406949
64	C10	R1	6.78135971352466
64	C14	R1	7.25738784269265
64	C5	R1	6.96578428466209
64	C9	R1	7.36632221424582
64	C24	R1	7.22881869049588
64	C6	R1	7.29462074889163
64	C21	R1	6.96578428466209
64	C19	R1	7.49185309632967
64	C1	R1	7.2667865406949
64	C22	R1	7.28540221886225
64	C4	R1	7.18982455888002
64	C13	R1	7.4262647547021
64	C18	R1	6.90689059560852
64	C15	R1	7.09803208296053
64	C11	R1	7.53138146051631
64	C16	R1	7.43462822763672
64	C8	R1	7.39231742277876
64	C20	R1	7.21916852046216
64	C7	R1	7.65105169117893
65	C23	R1	7.07681559705083
65	C17	R1	7.38370429247405
65	C12	R1	7.28540221886225
65	C10	R1	7.33091687811462
65	C3	R1	7.39231742277876
65	C14	R1	7.59991284218713
65	C5	R1	7.32192809488736
65	C9	R1	7.09803208296053
65	C24	R1	7.25738784269265
65	C6	R1	7.52356195605701
65	C19	R1	7.29462074889163
65	C1	R1	7.45121111183233
65	C4	R1	7.03342300153745
65	C13	R1	7.2667865406949
65	C15	R1	6.94251450533924
65	C11	R1	7.13955135239879
65	C16	R1	7.05528243550119
65	C8	R1	7.36632221424582
65	C20	R1	7.45121111183233
65	C7	R1	7.17990909001493
66	C12	R1	7.03342300153745
66	C14	R1	7.12928301694497
66	C5	R1	7.35755200461808
66	C24	R1	7.20945336562895
66	C6	R1	7.14974711950468
66	C21	R1	7
66	C19	R1	7.23840473932508
66	C1	R1	7.21916852046216
66	C22	R1	7.15987133677839
66	C4	R1	7.12928301694497
66	C13	R1	7.4093909361377
66	C18	R1	7.43462822763672
66	C15	R1	6.93073733756289
66	C11	R1	7.08746284125034
66	C16	R1	7.04439411935845
66	C20	R1	7.53915881110803
66	C7	R1	7.28540221886225
67	C23	R1	7.06608919045777
67	C17	R1	7.4594316186373
67	C10	R1	7.53915881110803
67	C3	R1	7.33985000288462
67	C14	R1	7.18982455888002
67	C5	R1	7.24792751344359
67	C9	R1	7.49984588708321
67	C24	R1	7.25738784269265
67	C6	R1	7.39231742277876
67	C21	R1	7.4178525148859
67	C19	R1	7.34872815423108
67	C1	R1	7.31288295528436
67	C22	R1	7.33091687811462
67	C4	R1	7.32192809488736
67	C13	R1	7.11894107272351
67	C18	R1	7.43462822763672
67	C11	R1	7.52356195605701
67	C16	R1	7.4262647547021
67	C8	R1	7.38370429247405
67	C20	R1	7.18982455888002
68	C23	R1	7.18982455888002
68	C17	R1	7.15987133677839
68	C12	R1	7.21916852046216
68	C10	R1	7.2667865406949
68	C3	R1	7.4262647547021
68	C14	R1	7.31288295528436
68	C24	R1	7.45121111183233
68	C6	R1	7.40087943628218
68	C21	R1	7.22881869049588
68	C1	R1	7.4757334309664
68	C22	R1	7.29462074889163
68	C4	R1	7.53138146051631
68	C13	R1	7.33985000288462
68	C18	R1	7.04439411935845
68	C15	R1	7.2667865406949
68	C11	R1	7.3037807481771
68	C8	R1	7.7279204545632
68	C20	R1	7.31288295528436
68	C7	R1	7.4262647547021
69	C23	R1	7.33091687811462
69	C17	R1	7.4093909361377
69	C12	R1	7.12928301694497
69	C10	R1	7.49984588708321
69	C3	R1	7.16992500144231
69	C14	R1	7.2667865406949
69	C5	R1	7.45121111183233
69	C9	R1	7.51569983828404
69	C24	R1	7.17990909001493
69	C6	R1	7.25738784269265
69	C21	R1	7.04439411935845
69	C19	R1	7.14974711950468
69	C1	R1	7.10852445677817
69	C22	R1	7.2667865406949
69	C4	R1	7.27612440527424
69	C13	R1	7.13955135239879
69	C18	R1	7.11894107272351
69	C15	R1	7.29462074889163
69	C11	R1	7.59991284218713
69	C16	R1	7.18982455888002
69	C20	R1	7.08746284125034
69	C7	R1	7.70043971814109
70	C23	R1	7.15987133677839
70	C12	R1	7.29462074889163
70	C10	R1	7.31288295528436
70	C3	R1	7.43462822763672
70	C14	R1	7.14974711950468
70	C5	R1	7.25738784269265
70	C24	R1	7.25738784269265
70	C6	R1	7.39231742277876
70	C21	R1	7.13955135239879
70	C19	R1	6.90689059560852
70	C1	R1	7.2667865406949
70	C22	R1	7.43462822763672
70	C4	R1	7.45121111183233
70	C13	R1	7.07681559705083
70	C18	R1	7.16992500144231
70	C15	R1	7.10852445677817
70	C11	R1	7.08746284125034
70	C16	R1	7.15987133677839
70	C8	R1	7.14974711950468
70	C20	R1	7.21916852046216
70	C7	R1	7.53915881110803
71	C23	R1	7.02236781302845
71	C17	R1	7.24792751344359
71	C12	R1	7.4262647547021
71	C10	R1	7.28540221886225
71	C3	R1	7.10852445677817
71	C14	R1	7.24792751344359
71	C5	R1	7.2667865406949
71	C9	R1	7.17990909001493
71	C24	R1	7.03342300153745
71	C6	R1	7.33985000288462
71	C21	R1	7.25738784269265
71	C19	R1	7.15987133677839
71	C1	R1	6.96578428466209
71	C22	R1	7.29462074889163
71	C4	R1	7.20945336562895
71	C13	R1	7.01122725542325
71	C18	R1	6.91886323727459
71	C11	R1	7.18982455888002
71	C16	R1	7.13955135239879
71	C8	R1	7.01122725542325
71	C20	R1	7.53138146051631
72	C23	R1	7.20945336562895
72	C17	R1	7.29462074889163
72	C12	R1	7.51569983828404
72	C10	R1	7.12928301694497
72	C3	R1	7.467605550083
72	C14	R1	6.97727992349992
72	C5	R1	7.19967234483636
72	C9	R1	7.22881869049588
72	C24	R1	7.22881869049588
72	C6	R1	7.17990909001493
72	C21	R1	7.59245703726808
72	C19	R1	7.12928301694497
72	C1	R1	7.35755200461808
72	C22	R1	7.17990909001493
72	C4	R1	7.467605550083
72	C13	R1	7.25738784269265
72	C18	R1	7.19967234483636
72	C15	R1	7.37503943134692
72	C11	R1	7
72	C16	R1	7.16992500144231
72	C8	R1	7.55458885167764
72	C20	R1	7.4262647547021
72	C7	R1	7.03342300153745
73	C23	R1	7.12928301694497
73	C17	R1	7.15987133677839
73	C12	R1	7.37503943134692
73	C10	R1	7.49185309632967
73	C14	R1	6.94251450533924
73	C5	R1	7.35755200461808
73	C9	R1	7.32192809488736
73	C6	R1	7.4594316186373
73	C21	R1	7.29462074889163
73	C19	R1	7.3037807481771
73	C1	R1	7.53915881110803
73	C22	R1	7.49185309632967
73	C4	R1	6.97727992349992
73	C13	R1	7.4178525148859
73	C18	R1	7.09803208296053
73	C11	R1	7.11894107272351
73	C16	R1	6.89481776330794
73	C8	R1	7.33985000288462
73	C7	R1	7.32192809488736
74	C23	R1	7.15987133677839
74	C17	R1	7.17990909001493
74	C12	R1	7.29462074889163
74	C3	R1	7.53138146051631
74	C14	R1	7.24792751344359
74	C5	R1	7.13955135239879
74	C9	R1	7.4178525148859
74	C24	R1	7.16992500144231
74	C6	R1	6.84549005094437
74	C21	R1	7.19967234483636
74	C19	R1	7.34872815423108
74	C1	R1	7.14974711950468
74	C4	R1	7.29462074889163
74	C13	R1	7.56224242422107
74	C18	R1	7.4178525148859
74	C15	R1	7.21916852046216
74	C11	R1	7.10852445677817
74	C16	R1	7.05528243550119
74	C8	R1	7.54689445988764
74	C7	R1	7.32192809488736
75	C23	R1	7.11894107272351
75	C17	R1	7.18982455888002
75	C12	R1	7.28540221886225
75	C10	R1	7.43462822763672
75	C3	R1	7.33985000288462
75	C14	R1	6.85798099512757
75	C9	R1	6.93073733756289
75	C24	R1	7.21916852046216
75	C6	R1	7.63662462054365
75	C21	R1	7.23840473932508
75	C19	R1	6.96578428466209
75	C1	R1	7.17990909001493
75	C22	R1	7.28540221886225
75	C4	R1	7.22881869049588
75	C13	R1	7.25738784269265
75	C18	R1	7.12928301694497
75	C15	R1	7.23840473932508
75	C11	R1	7.16992500144231
75	C16	R1	7.23840473932508
75	C8	R1	7.14974711950468
75	C20	R1	7.13955135239879
75	C7	R1	6.94251450533924
76	C23	R1	7.4093909361377
76	C17	R1	7.08746284125034
76	C12	R1	7.38370429247405
76	C10	R1	7.11894107272351
76	C3	R1	7.4093909361377
76	C14	R1	7.21916852046216
76	C5	R1	7.31288295528436
76	C9	R1	7.36632221424582
76	C24	R1	7.15987133677839
76	C6	R1	7.14974711950468
76	C21	R1	7.33985000288462
76	C19	R1	7.12928301694497
76	C1	R1	7.20945336562895
76	C22	R1	7.06608919045777
76	C4	R1	7.01122725542325
76	C13	R1	7.15987133677839
76	C18	R1	7.15987133677839
76	C15	R1	7.23840473932508
76	C11	R1	7.10852445677817
76	C16	R1	7.17990909001493
76	C8	R1	7.40087943628218
76	C20	R1	7.2667865406949
76	C7	R1	7.2667865406949
77	C23	R1	7.11894107272351
77	C12	R1	7.23840473932508
77	C3	R1	7.17990909001493
77	C14	R1	7.27612440527424
77	C5	R1	7.2667865406949
77	C9	R1	7.58496250072116
77	C6	R1	7.29462074889163
77	C21	R1	7.33091687811462
77	C19	R1	7.39231742277876
77	C1	R1	7.21916852046216
77	C4	R1	7.4262647547021
77	C13	R1	7.31288295528436
77	C18	R1	7.43462822763672
77	C11	R1	7.40087943628218
77	C8	R1	7.43462822763672
77	C20	R1	7.12928301694497
77	C7	R1	7.02236781302845
78	C23	R1	7.2667865406949
78	C17	R1	7.07681559705083
78	C10	R1	7.33985000288462
78	C3	R1	7.21916852046216
78	C14	R1	7.49185309632967
78	C5	R1	7.29462074889163
78	C9	R1	7.40087943628218
78	C24	R1	7.2667865406949
78	C6	R1	7.34872815423108
78	C21	R1	7.44294349584873
78	C19	R1	7.43462822763672
78	C22	R1	6.94251450533924
78	C13	R1	6.95419631038687
78	C18	R1	7.04439411935845
78	C15	R1	6.93073733756289
78	C11	R1	7.13955135239879
78	C8	R1	7.33985000288462
78	C20	R1	7.17990909001493
78	C7	R1	7.51569983828404
79	C23	R1	7.44294349584873
79	C17	R1	7.5077946401987
79	C12	R1	7.33985000288462
79	C10	R1	7.2667865406949
79	C14	R1	7.467605550083
79	C5	R1	7.39231742277876
79	C9	R1	7.27612440527424
79	C24	R1	7.4093909361377
79	C6	R1	7.15987133677839
79	C21	R1	7.55458885167764
79	C19	R1	7.36632221424582
79	C1	R1	7.09803208296053
79	C4	R1	6.90689059560852
79	C13	R1	7.467605550083
79	C18	R1	7.03342300153745
79	C15	R1	7.22881869049588
79	C11	R1	7
79	C16	R1	7.21916852046216
79	C8	R1	7.29462074889163
79	C7	R1	7.62935662007961
80	C23	R1	7.56985560833095
80	C17	R1	7.31288295528436
80	C12	R1	7.28540221886225
80	C10	R1	7.21916852046216
80	C14	R1	7.23840473932508
80	C5	R1	7.14974711950468
80	C9	R1	7.4093909361377
80	C24	R1	7.07681559705083
80	C6	R1	7.07681559705083
80	C21	R1	7.36632221424582
80	C19	R1	7.37503943134692
80	C1	R1	7.27612440527424
80	C4	R1	7.4178525148859
80	C13	R1	7.5077946401987
80	C18	R1	6.90689059560852
80	C15	R1	7.27612440527424
80	C11	R1	7.18982455888002
80	C16	R1	7.31288295528436
80	C8	R1	7.05528243550119
80	C20	R1	7.2667865406949
80	C7	R1	7.27612440527424
81	C23	R1	7.20945336562895
81	C17	R1	7.3037807481771
81	C10	R1	7.03342300153745
81	C3	R1	7.29462074889163
81	C14	R1	7.12928301694497
81	C9	R1	7.36632221424582
81	C21	R1	7.15987133677839
81	C19	R1	7.15987133677839
81	C1	R1	7.24792751344359
81	C22	R1	7.38370429247405
81	C4	R1	6.91886323727459
81	C15	R1	6.76818432477693
81	C11	R1	7.03342300153745
81	C16	R1	7.37503943134692
81	C8	R1	7
81	C20	R1	7.23840473932508
81	C7	R1	7.52356195605701
82	C12	R1	7.01122725542325
82	C10	R1	7.14974711950468
82	C3	R1	6.82017896241519
82	C14	R1	7.28540221886225
82	C5	R1	7.34872815423108
82	C9	R1	7.20945336562895
82	C24	R1	7.4178525148859
82	C6	R1	7.04439411935845
82	C21	R1	7.13955135239879
82	C19	R1	7.22881869049588
82	C1	R1	7.17990909001493
82	C22	R1	7.16992500144231
82	C4	R1	6.94251450533924
82	C13	R1	7.05528243550119
82	C18	R1	7.31288295528436
82	C15	R1	7.25738784269265
82	C11	R1	6.89481776330794
82	C16	R1	7.10852445677817
82	C8	R1	7.08746284125034
82	C20	R1	7.28540221886225
82	C7	R1	7.04439411935845
83	C23	R1	7.44294349584873
83	C17	R1	7.35755200461808
83	C12	R1	7.18982455888002
83	C10	R1	7.12928301694497
83	C3	R1	7.34872815423108
83	C14	R1	7.29462074889163
83	C5	R1	7.23840473932508
83	C9	R1	7.32192809488736
83	C6	R1	7.08746284125034
83	C21	R1	7.37503943134692
83	C1	R1	7.15987133677839
83	C22	R1	7.3037807481771
83	C4	R1	7.39231742277876
83	C13	R1	7.40087943628218
83	C18	R1	6.83289001416474
83	C15	R1	7.21916852046216
83	C11	R1	7.4178525148859
83	C16	R1	7.21916852046216
83	C8	R1	7.49984588708321
83	C20	R1	7.32192809488736
83	C7	R1	7.05528243550119
84	C23	R1	7.40087943628218
84	C17	R1	7.28540221886225
84	C12	R1	7.57742882803575
84	C10	R1	7.20945336562895
84	C3	R1	7.25738784269265
84	C5	R1	7.54689445988764
84	C9	R1	6.96578428466209
84	C24	R1	7.36632221424582
84	C6	R1	7.4262647547021
84	C21	R1	7.34872815423108
84	C19	R1	7.34872815423108
84	C1	R1	7.21916852046216
84	C22	R1	7.08746284125034
84	C4	R1	7.23840473932508
84	C13	R1	7.4757334309664
84	C18	R1	7.17990909001493
84	C15	R1	7.37503943134692
84	C16	R1	7.49185309632967
84	C8	R1	7.10852445677817
84	C20	R1	7.4178525148859
84	C7	R1	7.23840473932508
85	C23	R1	7.62935662007961
85	C17	R1	7.02236781302845
85	C10	R1	7.37503943134692
85	C3	R1	7.33985000288462
85	C14	R1	6.93073733756289
85	C5	R1	7.14974711950468
85	C9	R1	7.06608919045777
85	C6	R1	7.2667865406949
85	C21	R1	7.33091687811462
85	C19	R1	7.17990909001493
85	C1	R1	7.38370429247405
85	C22	R1	7.17990909001493
85	C4	R1	7.18982455888002
85	C13	R1	6.7279204545632
85	C15	R1	7.29462074889163
85	C11	R1	7.06608919045777
85	C16	R1	7.03342300153745
85	C8	R1	7.44294349584873
85	C20	R1	7.467605550083
85	C7	R1	7.16992500144231
86	C23	R1	7.34872815423108
86	C17	R1	7.59245703726808
86	C12	R1	7.25738784269265
86	C3	R1	7.02236781302845
86	C14	R1	7.08746284125034
86	C5	R1	7.44294349584873
86	C9	R1	7.27612440527424
86	C24	R1	7.28540221886225
86	C6	R1	7.31288295528436
86	C21	R1	7.21916852046216
86	C19	R1	7.37503943134692
86	C1	R1	6.88264304936184
86	C22	R1	7.15987133677839
86	C4	R1	7.24792751344359
86	C13	R1	7.4594316186373
86	C18	R1	7.4093909361377
86	C15	R1	7.31288295528436
86	C11	R1	7.03342300153745
86	C16	R1	7.31288295528436
86	C8	R1	7.17990909001493
86	C7	R1	7.38370429247405
87	C23	R1	7.2667865406949
87	C17	R1	7.08746284125034
87	C12	R1	7.5077946401987
87	C3	R1	6.89481776330794
87	C14	R1	7.12928301694497
87	C5	R1	7.17990909001493
87	C9	R1	7.32192809488736
87	C24	R1	7.09803208296053
87	C19	R1	7.29462074889163
87	C22	R1	7.32192809488736
87	C13	R1	7.22881869049588
87	C18	R1	7.3037807481771
87	C15	R1	7.38370429247405
87	C11	R1	7.27612440527424
87	C16	R1	7.04439411935845
87	C20	R1	7.21916852046216
87	C7	R1	6.95419631038687
88	C23	R1	7.19967234483636
88	C17	R1	7.24792751344359
88	C12	R1	7.03342300153745
88	C10	R1	7.21916852046216
88	C3	R1	7.4594316186373
88	C14	R1	7.17990909001493
88	C5	R1	7.44294349584873
88	C9	R1	7.23840473932508
88	C24	R1	7.07681559705083
88	C6	R1	7.2667865406949
88	C21	R1	7.22881869049588
88	C19	R1	7.36632221424582
88	C1	R1	7.49185309632967
88	C22	R1	7.12928301694497
88	C4	R1	7.33985000288462
88	C13	R1	7.18982455888002
88	C18	R1	6.83289001416474
88	C15	R1	7.12928301694497
88	C11	R1	7.28540221886225
88	C16	R1	7.32192809488736
88	C8	R1	7.18982455888002
88	C20	R1	7.37503943134692
88	C7	R1	7.40087943628218
89	C23	R1	7.31288295528436
89	C17	R1	7.38370429247405
89	C12	R1	7.33091687811462
89	C10	R1	7.3037807481771
89	C3	R1	7.40087943628218
89	C14	R1	7.2667865406949
89	C5	R1	7.20945336562895
89	C9	R1	7.22881869049588
89	C24	R1	7.09803208296053
89	C6	R1	7.3037807481771
89	C21	R1	7.33985000288462
89	C19	R1	7.15987133677839
89	C1	R1	7.4178525148859
89	C22	R1	7.34872815423108
89	C4	R1	7.49984588708321
89	C13	R1	7.03342300153745
89	C18	R1	7.33985000288462
89	C15	R1	7.12928301694497
89	C11	R1	7.35755200461808
89	C16	R1	7.05528243550119
89	C8	R1	7.39231742277876
89	C20	R1	7.25738784269265
89	C7	R1	7.29462074889163
90	C23	R1	7.21916852046216
90	C17	R1	7.32192809488736
90	C12	R1	7.11894107272351
90	C10	R1	7.4594316186373
90	C3	R1	7.35755200461808
90	C14	R1	7.4093909361377
90	C5	R1	7.4594316186373
90	C24	R1	7.45121111183233
90	C6	R1	7.49185309632967
90	C21	R1	7.32192809488736
90	C19	R1	7.12928301694497
90	C1	R1	7.23840473932508
90	C22	R1	6.8703647195834
90	C4	R1	7.21916852046216
90	C13	R1	7
90	C18	R1	7.12928301694497
90	C11	R1	7.04439411935845
90	C16	R1	7.4178525148859
90	C8	R1	7.37503943134692
90	C20	R1	7.59245703726808
90	C7	R1	7.20945336562895
91	C17	R1	7.27612440527424
91	C12	R1	7.28540221886225
91	C10	R1	7.12928301694497
91	C3	R1	7.25738784269265
91	C14	R1	7.07681559705083
91	C5	R1	7.35755200461808
91	C9	R1	7.31288295528436
91	C24	R1	7.23840473932508
91	C6	R1	7.33091687811462
91	C21	R1	7.32192809488736
91	C19	R1	7.08746284125034
91	C1	R1	7.4262647547021
91	C22	R1	7.10852445677817
91	C4	R1	6.98868468677217
91	C13	R1	7.53138146051631
91	C18	R1	7.35755200461808
91	C15	R1	7.22881869049588
91	C11	R1	7.22881869049588
91	C16	R1	7.25738784269265
91	C8	R1	7.4757334309664
91	C20	R1	7.05528243550119
91	C7	R1	7.16992500144231
92	C23	R1	7.3037807481771
92	C17	R1	7.24792751344359
92	C10	R1	7.2667865406949
92	C3	R1	7.21916852046216
92	C14	R1	7.4093909361377
92	C5	R1	7.4262647547021
92	C9	R1	7.3037807481771
92	C24	R1	7.15987133677839
92	C6	R1	7.19967234483636
92	C21	R1	7.21916852046216
92	C19	R1	7.25738784269265
92	C1	R1	7.31288295528436
92	C22	R1	7.13955135239879
92	C4	R1	7.06608919045777
92	C13	R1	7.32192809488736
92	C18	R1	7.07681559705083
92	C11	R1	7.3037807481771
92	C16	R1	7.04439411935845
92	C8	R1	7.33091687811462
92	C20	R1	7.22881869049588
92	C7	R1	6.91886323727459
93	C23	R1	7.44294349584873
93	C17	R1	7.31288295528436
93	C12	R1	7.2667865406949
93	C10	R1	7.24792751344359
93	C3	R1	7.28540221886225
93	C14	R1	7.4757334309664
93	C5	R1	6.85798099512757
93	C9	R1	7.07681559705083
93	C24	R1	7.5077946401987
93	C6	R1	6.95419631038687
93	C21	R1	7.52356195605701
93	C19	R1	7.53138146051631
93	C22	R1	7.49984588708321
93	C13	R1	7.22881869049588
93	C18	R1	6.83289001416474
93	C15	R1	7.4757334309664
93	C11	R1	7.07681559705083
93	C16	R1	7.32192809488736
93	C8	R1	7.33091687811462
93	C20	R1	6.96578428466209
93	C7	R1	7.18982455888002
94	C23	R1	7.27612440527424
94	C17	R1	7.09803208296053
94	C12	R1	7.17990909001493
94	C10	R1	7.49185309632967
94	C3	R1	7.90086680798075
94	C14	R1	7.08746284125034
94	C5	R1	7.24792751344359
94	C9	R1	7.20945336562895
94	C24	R1	7.16992500144231
94	C21	R1	7.40087943628218
94	C19	R1	7.32192809488736
94	C1	R1	7.31288295528436
94	C22	R1	6.97727992349992
94	C4	R1	7.67948009950545
94	C13	R1	7.10852445677817
94	C15	R1	7.43462822763672
94	C11	R1	7.33091687811462
94	C16	R1	7.09803208296053
94	C20	R1	7.16992500144231
94	C7	R1	7.12928301694497
95	C23	R1	7.33091687811462
95	C17	R1	7.02236781302845
95	C12	R1	7.18982455888002
95	C10	R1	7.4594316186373
95	C3	R1	7.52356195605701
95	C14	R1	7.08746284125034
95	C9	R1	7.4178525148859
95	C24	R1	7.18982455888002
95	C6	R1	7.48381577726426
95	C21	R1	7.09803208296053
95	C19	R1	7.59245703726808
95	C1	R1	7.22881869049588
95	C22	R1	7.53138146051631
95	C4	R1	7.33985000288462
95	C13	R1	7.31288295528436
95	C18	R1	7.04439411935845
95	C15	R1	7.24792751344359
95	C11	R1	7.03342300153745
95	C16	R1	7.12928301694497
95	C8	R1	7.06608919045777
95	C20	R1	7.25738784269265
95	C7	R1	6.8073549220576
96	C17	R1	7.15987133677839
96	C12	R1	7.21916852046216
96	C10	R1	7.44294349584873
96	C3	R1	7.27612440527424
96	C14	R1	7.31288295528436
96	C5	R1	7.2667865406949
96	C9	R1	7.38370429247405
96	C24	R1	7.33091687811462
96	C6	R1	7.15987133677839
96	C21	R1	7.36632221424582
96	C19	R1	7.17990909001493
96	C1	R1	7.22881869049588
96	C22	R1	6.83289001416474
96	C4	R1	7
96	C13	R1	7.32192809488736
96	C18	R1	7.07681559705083
96	C15	R1	7.22881869049588
96	C11	R1	7.17990909001493
96	C16	R1	7.54689445988764
96	C8	R1	7.55458885167764
96	C20	R1	7.08746284125034
96	C7	R1	7.32192809488736
97	C23	R1	7.43462822763672
97	C17	R1	7.44294349584873
97	C10	R1	7.45121111183233
97	C3	R1	7.38370429247405
97	C14	R1	7.01122725542325
97	C9	R1	7.33091687811462
97	C24	R1	7.32192809488736
97	C6	R1	7.04439411935845
97	C21	R1	7.12928301694497
97	C19	R1	7.34872815423108
97	C1	R1	7.21916852046216
97	C22	R1	7.23840473932508
97	C4	R1	6.94251450533924
97	C13	R1	7
97	C15	R1	7.08746284125034
97	C11	R1	7.04439411935845
97	C16	R1	7.02236781302845
97	C8	R1	7.27612440527424
97	C20	R1	7.17990909001493
97	C7	R1	7.4262647547021
98	C23	R1	7.11894107272351
98	C17	R1	7.33985000288462
98	C10	R1	6.85798099512757
98	C3	R1	7.19967234483636
98	C14	R1	7.38370429247405
98	C9	R1	7.4262647547021
[truncated: 14,566 more rows]
