# Supplementary material for: Stochastic modelling of single-cell gene expression adaptation reveals non-genomic contribution to evolution of tumor subclones
Source: bioRxiv. 2024 Apr 20:2024.04.17.588869. Preprint. [Version 1] doi: 10.1101/2024.04.17.588869 (PMC11071284; doi:10.1101/2024.04.17.588869)
Supplement: Supplement 2 [file media-2.zip › Supplementary Files/Simulated Data/Adaptive_Simulation/tr_1.06_sq_.15_r_150_a_1.csv]

gene	species	replicate	exprval
1	C23	R1	7.43462822763672
1	C17	R1	7.45121111183233
1	C12	R1	7.43462822763672
1	C10	R1	7.33985000288462
1	C3	R1	7.14974711950468
1	C14	R1	7.11894107272351
1	C5	R1	7.35755200461808
1	C9	R1	7.3037807481771
1	C24	R1	7.32192809488736
1	C6	R1	7.51569983828404
1	C19	R1	7.49185309632967
1	C1	R1	7.43462822763672
1	C22	R1	7.37503943134692
1	C4	R1	6.98868468677217
1	C13	R1	7.33985000288462
1	C18	R1	7.3037807481771
1	C15	R1	7.22881869049588
1	C11	R1	7.28540221886225
1	C16	R1	7.28540221886225
1	C8	R1	7.4594316186373
1	C20	R1	7.22881869049588
1	C7	R1	7.18982455888002
2	C23	R1	7.23840473932508
2	C17	R1	7.22881869049588
2	C12	R1	7.09803208296053
2	C3	R1	7.36632221424582
2	C14	R1	7.51569983828404
2	C5	R1	7.33985000288462
2	C9	R1	7.4178525148859
2	C24	R1	7.12928301694497
2	C6	R1	7.14974711950468
2	C21	R1	7.23840473932508
2	C19	R1	7.19967234483636
2	C22	R1	7.09803208296053
2	C4	R1	7.38370429247405
2	C13	R1	7.18982455888002
2	C18	R1	7.3037807481771
2	C15	R1	7.29462074889163
2	C11	R1	7.25738784269265
2	C16	R1	7.34872815423108
2	C8	R1	7.40087943628218
2	C20	R1	7.36632221424582
2	C7	R1	7.4262647547021
3	C23	R1	7.4093909361377
3	C12	R1	7.08746284125034
3	C10	R1	7.28540221886225
3	C3	R1	7.40087943628218
3	C14	R1	7.49984588708321
3	C5	R1	7.24792751344359
3	C24	R1	7.10852445677817
3	C21	R1	7.20945336562895
3	C19	R1	7.05528243550119
3	C1	R1	7.24792751344359
3	C22	R1	7.27612440527424
3	C4	R1	7.31288295528436
3	C13	R1	7.21916852046216
3	C18	R1	7.21916852046216
3	C15	R1	6.96578428466209
3	C11	R1	7.27612440527424
3	C8	R1	7.15987133677839
3	C20	R1	7.36632221424582
4	C23	R1	7.4178525148859
4	C12	R1	7.13955135239879
4	C10	R1	7.4594316186373
4	C3	R1	7.25738784269265
4	C14	R1	7.40087943628218
4	C5	R1	7.24792751344359
4	C9	R1	7.45121111183233
4	C6	R1	7.17990909001493
4	C21	R1	7.01122725542325
4	C19	R1	7.54689445988764
4	C1	R1	7.3037807481771
4	C22	R1	6.96578428466209
4	C13	R1	7.06608919045777
4	C18	R1	7.39231742277876
4	C15	R1	7.10852445677817
4	C11	R1	7.31288295528436
4	C16	R1	7.29462074889163
4	C8	R1	7.52356195605701
4	C20	R1	7.27612440527424
4	C7	R1	7.29462074889163
5	C23	R1	7.6724253419715
5	C17	R1	7.49185309632967
5	C12	R1	7.29462074889163
5	C10	R1	7.32192809488736
5	C3	R1	7.4262647547021
5	C14	R1	7.48381577726426
5	C5	R1	7.48381577726426
5	C9	R1	7.40087943628218
5	C24	R1	7.60733031374961
5	C6	R1	7.37503943134692
5	C21	R1	7.467605550083
5	C1	R1	6.85798099512757
5	C4	R1	7.53138146051631
5	C13	R1	7.08746284125034
5	C15	R1	7
5	C11	R1	7.09803208296053
5	C16	R1	7.22881869049588
5	C8	R1	7.2667865406949
5	C20	R1	7.52356195605701
5	C7	R1	7.20945336562895
6	C23	R1	7.23840473932508
6	C17	R1	7.4757334309664
6	C12	R1	7.44294349584873
6	C10	R1	7.03342300153745
6	C3	R1	7.51569983828404
6	C14	R1	7.07681559705083
6	C5	R1	7.44294349584873
6	C9	R1	6.7279204545632
6	C24	R1	7.01122725542325
6	C6	R1	7.11894107272351
6	C21	R1	7.18982455888002
6	C1	R1	7.12928301694497
6	C22	R1	7.22881869049588
6	C4	R1	7.33985000288462
6	C13	R1	7.43462822763672
6	C18	R1	7.15987133677839
6	C15	R1	7.13955135239879
6	C11	R1	7.18982455888002
6	C16	R1	6.79441586635011
6	C8	R1	7.34872815423108
6	C20	R1	7.39231742277876
6	C7	R1	7.25738784269265
7	C23	R1	7.32192809488736
7	C17	R1	7.13955135239879
7	C12	R1	7.17990909001493
7	C10	R1	7.56224242422107
7	C3	R1	7.14974711950468
7	C14	R1	7.16992500144231
7	C5	R1	7.37503943134692
7	C24	R1	7.31288295528436
7	C6	R1	7.37503943134692
7	C21	R1	7.29462074889163
7	C19	R1	7.40087943628218
7	C22	R1	7.31288295528436
7	C18	R1	7.03342300153745
7	C15	R1	7.08746284125034
7	C11	R1	7.09803208296053
7	C8	R1	7.02236781302845
7	C20	R1	7.19967234483636
7	C7	R1	7.52356195605701
8	C23	R1	7.38370429247405
8	C17	R1	7.14974711950468
8	C12	R1	7.4178525148859
8	C10	R1	7.19967234483636
8	C14	R1	7.08746284125034
8	C9	R1	7.43462822763672
8	C24	R1	7.38370429247405
8	C21	R1	7.38370429247405
8	C19	R1	7.19967234483636
8	C1	R1	7.35755200461808
8	C22	R1	7.52356195605701
8	C13	R1	7.57742882803575
8	C18	R1	7.27612440527424
8	C15	R1	7.20945336562895
8	C11	R1	7.19967234483636
8	C8	R1	7.44294349584873
8	C20	R1	7.3037807481771
8	C7	R1	7.23840473932508
9	C17	R1	7.13955135239879
9	C12	R1	7.37503943134692
9	C10	R1	7.15987133677839
9	C3	R1	7.07681559705083
9	C14	R1	7.27612440527424
9	C5	R1	7.36632221424582
9	C9	R1	7.43462822763672
9	C24	R1	7.55458885167764
9	C6	R1	7.31288295528436
9	C21	R1	7.33985000288462
9	C19	R1	7.07681559705083
9	C1	R1	7.2667865406949
9	C22	R1	7.18982455888002
9	C4	R1	7.11894107272351
9	C13	R1	7.37503943134692
9	C18	R1	7.24792751344359
9	C15	R1	7.18982455888002
9	C11	R1	7.27612440527424
9	C16	R1	7.22881869049588
9	C20	R1	7.24792751344359
9	C7	R1	7.33091687811462
10	C23	R1	6.95419631038687
10	C17	R1	7.35755200461808
10	C12	R1	7.23840473932508
10	C10	R1	7.32192809488736
10	C3	R1	7.37503943134692
10	C14	R1	7.18982455888002
10	C5	R1	7.467605550083
10	C9	R1	7.02236781302845
10	C24	R1	7.36632221424582
10	C6	R1	7.32192809488736
10	C21	R1	7.22881869049588
10	C22	R1	7.4262647547021
10	C18	R1	7.19967234483636
10	C15	R1	7.05528243550119
10	C16	R1	7.28540221886225
10	C8	R1	7.53138146051631
10	C20	R1	7.11894107272351
10	C7	R1	7.09803208296053
11	C23	R1	7.13955135239879
11	C12	R1	7.52356195605701
11	C10	R1	7.19967234483636
11	C3	R1	7.24792751344359
11	C14	R1	7.19967234483636
11	C5	R1	7.29462074889163
11	C24	R1	7.20945336562895
11	C6	R1	7.02236781302845
11	C21	R1	7.5077946401987
11	C19	R1	7.4757334309664
11	C1	R1	7.20945336562895
11	C22	R1	7.4594316186373
11	C4	R1	7.33985000288462
11	C13	R1	7.25738784269265
11	C15	R1	7.01122725542325
11	C11	R1	7.18982455888002
11	C16	R1	7.06608919045777
11	C8	R1	7.08746284125034
11	C20	R1	7.13955135239879
11	C7	R1	7.21916852046216
12	C23	R1	7.24792751344359
12	C17	R1	6.98868468677217
12	C12	R1	7.04439411935845
12	C10	R1	7.28540221886225
12	C3	R1	7.32192809488736
12	C14	R1	7.24792751344359
12	C5	R1	7.29462074889163
12	C9	R1	7.21916852046216
12	C24	R1	7.34872815423108
12	C6	R1	7.10852445677817
12	C21	R1	7.14974711950468
12	C1	R1	7.65821148275179
12	C4	R1	7.78135971352466
12	C13	R1	7.12928301694497
12	C18	R1	7
12	C15	R1	7.34872815423108
12	C11	R1	7.19967234483636
12	C16	R1	6.89481776330794
12	C8	R1	7.12928301694497
12	C20	R1	7.44294349584873
12	C7	R1	7.21916852046216
13	C12	R1	7.19967234483636
13	C10	R1	7.19967234483636
13	C3	R1	7.32192809488736
13	C14	R1	6.95419631038687
13	C5	R1	7.33985000288462
13	C9	R1	7.39231742277876
13	C6	R1	7.23840473932508
13	C21	R1	7.31288295528436
13	C1	R1	7.4757334309664
13	C22	R1	7.11894107272351
13	C4	R1	7.17990909001493
13	C13	R1	7.28540221886225
13	C18	R1	7.19967234483636
13	C15	R1	6.95419631038687
13	C11	R1	7.04439411935845
13	C16	R1	7.34872815423108
13	C8	R1	7.36632221424582
13	C7	R1	7.49185309632967
14	C23	R1	7.17990909001493
14	C17	R1	7.08746284125034
14	C12	R1	7.37503943134692
14	C10	R1	7.19967234483636
14	C3	R1	7.25738784269265
14	C14	R1	7.64385618977472
14	C6	R1	7.29462074889163
14	C21	R1	6.89481776330794
14	C1	R1	7.36632221424582
14	C13	R1	7.25738784269265
14	C18	R1	7.18982455888002
14	C15	R1	7.07681559705083
14	C11	R1	7.13955135239879
14	C16	R1	7.05528243550119
14	C8	R1	7.33985000288462
14	C20	R1	7.02236781302845
14	C7	R1	7.48381577726426
15	C23	R1	7.32192809488736
15	C17	R1	7.18982455888002
15	C12	R1	7.17990909001493
15	C10	R1	7.35755200461808
15	C3	R1	7.28540221886225
15	C14	R1	7.21916852046216
15	C5	R1	6.95419631038687
15	C9	R1	7.13955135239879
15	C24	R1	7.4093909361377
15	C6	R1	7.39231742277876
15	C21	R1	7.35755200461808
15	C19	R1	6.8703647195834
15	C1	R1	7.32192809488736
15	C22	R1	7.24792751344359
15	C4	R1	7.2667865406949
15	C13	R1	7.3037807481771
15	C18	R1	7.34872815423108
15	C15	R1	7.06608919045777
15	C11	R1	7.35755200461808
15	C16	R1	7.31288295528436
15	C20	R1	7.14974711950468
15	C7	R1	7.467605550083
16	C23	R1	7.17990909001493
16	C12	R1	7.15987133677839
16	C3	R1	7.24792751344359
16	C14	R1	7.467605550083
16	C5	R1	7.3037807481771
16	C9	R1	7.49185309632967
16	C24	R1	7.14974711950468
16	C6	R1	7.54689445988764
16	C21	R1	7.40087943628218
16	C19	R1	7.13955135239879
16	C1	R1	7.23840473932508
16	C22	R1	7.39231742277876
16	C4	R1	7.28540221886225
16	C13	R1	7.4093909361377
16	C18	R1	7.29462074889163
16	C15	R1	7.25738784269265
16	C11	R1	7.33985000288462
16	C16	R1	7.22881869049588
16	C8	R1	7.05528243550119
16	C20	R1	7.55458885167764
16	C7	R1	7.24792751344359
17	C23	R1	7.15987133677839
17	C17	R1	7.18982455888002
17	C12	R1	7.27612440527424
17	C10	R1	7.467605550083
17	C3	R1	7.27612440527424
17	C5	R1	7.09803208296053
17	C9	R1	7.70735913208088
17	C24	R1	7.40087943628218
17	C6	R1	7.3037807481771
17	C21	R1	7.44294349584873
17	C19	R1	7.25738784269265
17	C1	R1	7.14974711950468
17	C22	R1	6.98868468677217
17	C4	R1	7.31288295528436
17	C13	R1	7.32192809488736
17	C15	R1	6.8703647195834
17	C11	R1	7.32192809488736
17	C8	R1	7.22881869049588
17	C20	R1	7.25738784269265
17	C7	R1	7.4262647547021
18	C17	R1	7.17990909001493
18	C12	R1	7.38370429247405
18	C10	R1	7.49984588708321
18	C3	R1	7.61470984411521
18	C14	R1	7.04439411935845
18	C5	R1	7.17990909001493
18	C9	R1	7.25738784269265
18	C24	R1	7.18982455888002
18	C6	R1	7.24792751344359
18	C21	R1	7.36632221424582
18	C19	R1	7.18982455888002
18	C22	R1	7.27612440527424
18	C4	R1	7.02236781302845
18	C13	R1	7.31288295528436
18	C18	R1	7.38370429247405
18	C15	R1	6.95419631038687
18	C11	R1	7.01122725542325
18	C16	R1	7.28540221886225
18	C8	R1	7.34872815423108
18	C20	R1	7.28540221886225
19	C23	R1	7.29462074889163
19	C17	R1	7.33985000288462
19	C12	R1	7.39231742277876
19	C10	R1	7.02236781302845
19	C14	R1	7.4757334309664
19	C5	R1	6.94251450533924
19	C9	R1	7.01122725542325
19	C24	R1	7.02236781302845
19	C6	R1	7.04439411935845
19	C21	R1	7.76155123244448
19	C19	R1	7.39231742277876
19	C1	R1	7.34872815423108
19	C22	R1	6.93073733756289
19	C4	R1	7.18982455888002
19	C13	R1	7.12928301694497
19	C18	R1	6.7279204545632
19	C15	R1	7.12928301694497
19	C11	R1	7.60733031374961
19	C16	R1	7.05528243550119
19	C8	R1	7.20945336562895
19	C20	R1	7.4757334309664
19	C7	R1	7.15987133677839
20	C23	R1	7.17990909001493
20	C17	R1	7.14974711950468
20	C12	R1	7.62935662007961
20	C10	R1	7.48381577726426
20	C3	R1	7.43462822763672
20	C14	R1	7.34872815423108
20	C5	R1	7.4594316186373
20	C9	R1	7.4178525148859
20	C24	R1	7.55458885167764
20	C6	R1	7.44294349584873
20	C21	R1	7.13955135239879
20	C19	R1	7.57742882803575
20	C1	R1	6.89481776330794
20	C22	R1	7.3037807481771
20	C4	R1	7
20	C13	R1	7.19967234483636
20	C18	R1	7.11894107272351
20	C15	R1	6.94251450533924
20	C16	R1	7.45121111183233
20	C8	R1	7.5077946401987
20	C20	R1	7.25738784269265
21	C23	R1	7.02236781302845
21	C17	R1	7.58496250072116
21	C12	R1	7.08746284125034
21	C10	R1	7.43462822763672
21	C3	R1	7.34872815423108
21	C5	R1	7.10852445677817
21	C9	R1	7.09803208296053
21	C24	R1	7.05528243550119
21	C19	R1	7.31288295528436
21	C1	R1	7.28540221886225
21	C22	R1	7.40087943628218
21	C4	R1	7.14974711950468
21	C13	R1	7.22881869049588
21	C18	R1	7.23840473932508
21	C15	R1	7.43462822763672
21	C11	R1	6.83289001416474
21	C16	R1	6.76818432477693
21	C8	R1	7.34872815423108
21	C20	R1	7.07681559705083
21	C7	R1	7.39231742277876
22	C23	R1	7.3037807481771
22	C17	R1	7.21916852046216
22	C12	R1	7.29462074889163
22	C10	R1	7.38370429247405
22	C3	R1	7.49185309632967
22	C14	R1	7.25738784269265
22	C5	R1	7.09803208296053
22	C9	R1	6.97727992349992
22	C24	R1	7.24792751344359
22	C6	R1	7.18982455888002
22	C21	R1	7.03342300153745
22	C19	R1	7.12928301694497
22	C1	R1	7.39231742277876
22	C22	R1	7.28540221886225
22	C4	R1	7.33985000288462
22	C13	R1	7.14974711950468
22	C15	R1	6.89481776330794
22	C11	R1	7.10852445677817
22	C16	R1	7.23840473932508
22	C8	R1	7.10852445677817
22	C7	R1	7.21916852046216
23	C23	R1	6.93073733756289
23	C17	R1	7.33091687811462
23	C12	R1	7.28540221886225
23	C10	R1	7.01122725542325
23	C3	R1	7.14974711950468
23	C5	R1	7.45121111183233
23	C9	R1	7.02236781302845
23	C24	R1	7.29462074889163
23	C6	R1	7.12928301694497
23	C21	R1	7.10852445677817
23	C19	R1	7.36632221424582
23	C1	R1	7.3037807481771
23	C22	R1	7.39231742277876
23	C4	R1	7.43462822763672
23	C13	R1	7.10852445677817
23	C18	R1	6.91886323727459
23	C15	R1	7.15987133677839
23	C11	R1	7.38370429247405
23	C16	R1	7.14974711950468
23	C8	R1	7.35755200461808
23	C20	R1	7.18982455888002
24	C23	R1	7.4262647547021
24	C17	R1	7.33985000288462
24	C12	R1	7.25738784269265
24	C10	R1	7.16992500144231
24	C14	R1	7.03342300153745
24	C5	R1	7.2667865406949
24	C9	R1	7.22881869049588
24	C24	R1	7.20945336562895
24	C6	R1	7.18982455888002
24	C21	R1	7.25738784269265
24	C19	R1	7.4093909361377
24	C1	R1	7.40087943628218
24	C22	R1	6.97727992349992
24	C4	R1	7.02236781302845
24	C13	R1	7.4757334309664
24	C18	R1	7.13955135239879
24	C15	R1	6.97727992349992
24	C11	R1	7.23840473932508
24	C16	R1	7.03342300153745
24	C20	R1	7.22881869049588
25	C23	R1	7.16992500144231
25	C17	R1	7.32192809488736
25	C12	R1	7.02236781302845
25	C10	R1	7.11894107272351
25	C3	R1	7.48381577726426
25	C14	R1	7.35755200461808
25	C5	R1	7.2667865406949
25	C24	R1	7.38370429247405
25	C6	R1	7.33091687811462
25	C21	R1	7.48381577726426
25	C19	R1	7.16992500144231
25	C1	R1	7.33091687811462
25	C22	R1	7.10852445677817
25	C4	R1	7.33091687811462
25	C13	R1	7.43462822763672
25	C18	R1	7.39231742277876
25	C15	R1	7.21916852046216
25	C11	R1	7.36632221424582
25	C16	R1	6.79441586635011
25	C8	R1	7.14974711950468
25	C20	R1	7.12928301694497
25	C7	R1	6.93073733756289
26	C23	R1	7.25738784269265
26	C17	R1	7.10852445677817
26	C12	R1	7.07681559705083
26	C10	R1	7.19967234483636
26	C3	R1	7.21916852046216
26	C14	R1	6.85798099512757
26	C5	R1	7.01122725542325
26	C9	R1	7.10852445677817
26	C6	R1	7.44294349584873
26	C21	R1	7.59245703726808
26	C19	R1	7.37503943134692
26	C1	R1	7.4093909361377
26	C22	R1	7.17990909001493
26	C4	R1	7.4093909361377
26	C13	R1	7.2667865406949
26	C18	R1	7.02236781302845
26	C15	R1	7.467605550083
26	C11	R1	6.82017896241519
26	C16	R1	6.94251450533924
26	C8	R1	7.23840473932508
26	C20	R1	7.25738784269265
26	C7	R1	7.70043971814109
27	C23	R1	7.12928301694497
27	C17	R1	7.49984588708321
27	C12	R1	7.12928301694497
27	C10	R1	7.07681559705083
27	C14	R1	7.61470984411521
27	C5	R1	7.56224242422107
27	C9	R1	7.17990909001493
27	C24	R1	7.07681559705083
27	C6	R1	7.73470962022584
27	C21	R1	7.32192809488736
27	C19	R1	7.10852445677817
27	C1	R1	7.31288295528436
27	C22	R1	7.08746284125034
27	C4	R1	7.31288295528436
27	C18	R1	7.14974711950468
27	C15	R1	7.03342300153745
27	C11	R1	7.32192809488736
27	C16	R1	6.97727992349992
27	C8	R1	7.34872815423108
27	C20	R1	7.49984588708321
27	C7	R1	7.21916852046216
28	C23	R1	7.43462822763672
28	C17	R1	7.12928301694497
28	C12	R1	7.22881869049588
28	C10	R1	7.60733031374961
28	C3	R1	7.40087943628218
28	C14	R1	7.38370429247405
28	C5	R1	7.21916852046216
28	C9	R1	7.18982455888002
28	C24	R1	7.31288295528436
28	C6	R1	7.54689445988764
28	C21	R1	7.57742882803575
28	C19	R1	7.57742882803575
28	C1	R1	7.07681559705083
28	C22	R1	7.22881869049588
28	C4	R1	7.4262647547021
28	C13	R1	7.21916852046216
28	C18	R1	7.16992500144231
28	C15	R1	7.22881869049588
28	C11	R1	7.16992500144231
28	C16	R1	7.39231742277876
28	C20	R1	7.05528243550119
29	C23	R1	7.25738784269265
29	C17	R1	7.17990909001493
29	C12	R1	7.35755200461808
29	C3	R1	7.61470984411521
29	C14	R1	7.4093909361377
29	C5	R1	7.16992500144231
29	C9	R1	7.05528243550119
29	C24	R1	7.22881869049588
29	C6	R1	7.23840473932508
29	C21	R1	7.17990909001493
29	C19	R1	7.12928301694497
29	C1	R1	7.40087943628218
29	C22	R1	7.18982455888002
29	C4	R1	7.4093909361377
29	C13	R1	7.22881869049588
29	C18	R1	7.16992500144231
29	C15	R1	7.17990909001493
29	C11	R1	7.06608919045777
29	C16	R1	7.34872815423108
29	C8	R1	7.17990909001493
29	C20	R1	6.95419631038687
29	C7	R1	7.28540221886225
30	C23	R1	7.12928301694497
30	C17	R1	7.32192809488736
30	C12	R1	7.19967234483636
30	C10	R1	7.14974711950468
30	C14	R1	7.53138146051631
30	C5	R1	7.25738784269265
30	C9	R1	7.32192809488736
30	C24	R1	7.19967234483636
30	C6	R1	7.17990909001493
30	C21	R1	7.13955135239879
30	C19	R1	7.07681559705083
30	C1	R1	7.40087943628218
30	C22	R1	7.38370429247405
30	C4	R1	7.44294349584873
30	C13	R1	7.31288295528436
30	C18	R1	7.31288295528436
30	C15	R1	7.19967234483636
30	C11	R1	7.04439411935845
30	C20	R1	7.24792751344359
30	C7	R1	7
31	C23	R1	7.57742882803575
31	C17	R1	7.14974711950468
31	C12	R1	7.10852445677817
31	C10	R1	7.37503943134692
31	C3	R1	7.22881869049588
31	C14	R1	7.29462074889163
31	C5	R1	7.23840473932508
31	C9	R1	7.49185309632967
31	C24	R1	7.52356195605701
31	C6	R1	7.49984588708321
31	C21	R1	7.07681559705083
31	C19	R1	7.40087943628218
31	C1	R1	7.35755200461808
31	C22	R1	7.13955135239879
31	C4	R1	7.17990909001493
31	C13	R1	7.52356195605701
31	C18	R1	7.05528243550119
31	C15	R1	7.04439411935845
31	C11	R1	7.2667865406949
31	C16	R1	7.28540221886225
31	C8	R1	7.15987133677839
31	C20	R1	7.43462822763672
31	C7	R1	7.4594316186373
32	C23	R1	7.17990909001493
32	C17	R1	7.25738784269265
32	C12	R1	7.16992500144231
32	C10	R1	7.06608919045777
32	C3	R1	7.467605550083
32	C14	R1	7.27612440527424
32	C5	R1	7.10852445677817
32	C9	R1	7.31288295528436
32	C24	R1	6.91886323727459
32	C6	R1	7.48381577726426
32	C21	R1	7.32192809488736
32	C19	R1	7.49185309632967
32	C1	R1	7.4262647547021
32	C22	R1	7.28540221886225
32	C4	R1	7.18982455888002
32	C13	R1	7.27612440527424
32	C18	R1	7.24792751344359
32	C15	R1	7.14974711950468
32	C11	R1	7.06608919045777
32	C16	R1	6.95419631038687
32	C8	R1	6.89481776330794
32	C7	R1	7.10852445677817
33	C17	R1	7.64385618977472
33	C12	R1	7.39231742277876
33	C10	R1	7.18982455888002
33	C3	R1	7.06608919045777
33	C14	R1	7.63662462054365
33	C5	R1	7.27612440527424
33	C9	R1	7.22881869049588
33	C24	R1	7.38370429247405
33	C6	R1	7.4093909361377
33	C19	R1	7.25738784269265
33	C1	R1	7.52356195605701
33	C22	R1	7.19967234483636
33	C4	R1	7.28540221886225
33	C13	R1	7.14974711950468
33	C18	R1	7.29462074889163
33	C15	R1	7.09803208296053
33	C11	R1	7.18982455888002
33	C16	R1	7.14974711950468
33	C8	R1	7.3037807481771
33	C20	R1	7.02236781302845
34	C23	R1	7.4757334309664
34	C17	R1	7.10852445677817
34	C12	R1	7.27612440527424
34	C14	R1	6.98868468677217
34	C5	R1	7.48381577726426
34	C9	R1	7.04439411935845
34	C24	R1	7.4757334309664
34	C6	R1	7.08746284125034
34	C21	R1	7.4594316186373
34	C19	R1	7.33091687811462
34	C1	R1	7.37503943134692
34	C4	R1	7.4178525148859
34	C13	R1	7.09803208296053
34	C18	R1	7.09803208296053
34	C15	R1	7.18982455888002
34	C11	R1	7.11894107272351
34	C16	R1	7.17990909001493
34	C8	R1	7.22881869049588
34	C20	R1	7.16992500144231
34	C7	R1	7.23840473932508
35	C17	R1	7.3037807481771
35	C12	R1	7.20945336562895
35	C10	R1	7.11894107272351
35	C3	R1	7.05528243550119
35	C14	R1	7.33091687811462
35	C5	R1	7.29462074889163
35	C9	R1	7.10852445677817
35	C6	R1	7.07681559705083
35	C21	R1	7.27612440527424
35	C19	R1	7.20945336562895
35	C1	R1	7.33985000288462
35	C22	R1	7.37503943134692
35	C4	R1	7.52356195605701
35	C13	R1	7.38370429247405
35	C18	R1	7.12928301694497
35	C15	R1	7.07681559705083
35	C11	R1	6.91886323727459
35	C16	R1	7.21916852046216
35	C8	R1	7.38370429247405
35	C20	R1	7
35	C7	R1	7.01122725542325
36	C12	R1	7.04439411935845
36	C10	R1	7.14974711950468
36	C3	R1	7.34872815423108
36	C14	R1	7.06608919045777
36	C5	R1	7.49185309632967
36	C9	R1	7.28540221886225
36	C24	R1	7.39231742277876
36	C6	R1	7.13955135239879
36	C21	R1	7.04439411935845
36	C19	R1	7.467605550083
36	C1	R1	7.09803208296053
36	C22	R1	7.36632221424582
36	C13	R1	7.03342300153745
36	C18	R1	6.96578428466209
36	C15	R1	7.14974711950468
36	C11	R1	7.01122725542325
36	C16	R1	7.31288295528436
36	C8	R1	7.44294349584873
36	C20	R1	7.34872815423108
37	C23	R1	7.4178525148859
37	C17	R1	7.32192809488736
37	C12	R1	7.40087943628218
37	C10	R1	7.11894107272351
37	C3	R1	7.16992500144231
37	C14	R1	7.28540221886225
37	C5	R1	7.14974711950468
37	C9	R1	7.56224242422107
37	C6	R1	7.29462074889163
37	C21	R1	7.2667865406949
37	C19	R1	7.13955135239879
37	C1	R1	7.49185309632967
37	C22	R1	7.28540221886225
37	C4	R1	7.14974711950468
37	C13	R1	7.03342300153745
37	C15	R1	7.33091687811462
37	C11	R1	7.49185309632967
37	C16	R1	7.27612440527424
37	C8	R1	7.21916852046216
37	C20	R1	7.31288295528436
37	C7	R1	7.17990909001493
38	C23	R1	7.4093909361377
38	C17	R1	7.36632221424582
38	C12	R1	7.12928301694497
38	C10	R1	7.13955135239879
38	C3	R1	7.36632221424582
38	C14	R1	7.14974711950468
38	C5	R1	7.07681559705083
38	C9	R1	7.34872815423108
38	C24	R1	7.24792751344359
38	C6	R1	7.10852445677817
38	C21	R1	7.22881869049588
38	C19	R1	7.21916852046216
38	C1	R1	7.4262647547021
38	C22	R1	7.08746284125034
38	C4	R1	7.32192809488736
38	C13	R1	7.57742882803575
38	C18	R1	7.08746284125034
38	C15	R1	7.18982455888002
38	C11	R1	7.23840473932508
38	C16	R1	6.96578428466209
38	C20	R1	7.22881869049588
38	C7	R1	7.17990909001493
39	C23	R1	7.18982455888002
39	C17	R1	6.98868468677217
39	C12	R1	7.17990909001493
39	C10	R1	7.35755200461808
39	C3	R1	7.10852445677817
39	C5	R1	7.27612440527424
39	C9	R1	7.53915881110803
39	C6	R1	7.35755200461808
39	C21	R1	7.32192809488736
39	C19	R1	7.3037807481771
39	C1	R1	7.25738784269265
39	C22	R1	7.4093909361377
39	C4	R1	7.43462822763672
39	C18	R1	7.28540221886225
39	C15	R1	7.58496250072116
39	C11	R1	7.49185309632967
39	C16	R1	7.19967234483636
39	C20	R1	7.3037807481771
39	C7	R1	7.49185309632967
40	C23	R1	7.17990909001493
40	C17	R1	7.4178525148859
40	C12	R1	7.4178525148859
40	C10	R1	7.40087943628218
40	C3	R1	7.27612440527424
40	C14	R1	7.34872815423108
40	C5	R1	7.4178525148859
40	C9	R1	7.33985000288462
40	C24	R1	7.33985000288462
40	C6	R1	7.25738784269265
40	C21	R1	7.40087943628218
40	C19	R1	7.53915881110803
40	C1	R1	7.11894107272351
40	C22	R1	7.25738784269265
40	C13	R1	7.40087943628218
40	C15	R1	7.467605550083
40	C11	R1	7.4178525148859
40	C16	R1	7.02236781302845
40	C20	R1	7.18982455888002
40	C7	R1	7.49984588708321
41	C23	R1	7.19967234483636
41	C17	R1	7.29462074889163
41	C12	R1	7.4262647547021
41	C10	R1	7.4262647547021
41	C3	R1	7.01122725542325
41	C14	R1	7.23840473932508
41	C5	R1	7.17990909001493
41	C9	R1	7.13955135239879
41	C24	R1	7.49185309632967
41	C6	R1	7.29462074889163
41	C21	R1	7.33985000288462
41	C19	R1	7.14974711950468
41	C1	R1	7.27612440527424
41	C22	R1	7.39231742277876
41	C4	R1	7.4093909361377
41	C13	R1	7.20945336562895
41	C18	R1	7.20945336562895
41	C15	R1	7.15987133677839
41	C8	R1	7.3037807481771
41	C20	R1	7.4178525148859
41	C7	R1	7.43462822763672
42	C23	R1	7.44294349584873
42	C17	R1	7.24792751344359
42	C12	R1	7.53138146051631
42	C3	R1	7.11894107272351
42	C14	R1	7.34872815423108
42	C5	R1	7.18982455888002
42	C24	R1	7.23840473932508
42	C6	R1	7.43462822763672
42	C21	R1	7.12928301694497
42	C19	R1	7.09803208296053
42	C22	R1	7.11894107272351
42	C4	R1	7
42	C13	R1	7.29462074889163
42	C18	R1	7.5077946401987
42	C15	R1	6.91886323727459
42	C11	R1	7.18982455888002
42	C16	R1	7.08746284125034
42	C8	R1	7.15987133677839
42	C20	R1	7.2667865406949
42	C7	R1	7.29462074889163
43	C23	R1	7.12928301694497
43	C17	R1	7.12928301694497
43	C12	R1	7.27612440527424
43	C10	R1	7.4757334309664
43	C3	R1	7.07681559705083
43	C14	R1	7.16992500144231
43	C5	R1	7.10852445677817
43	C9	R1	7.56985560833095
43	C24	R1	7.22881869049588
43	C6	R1	7.04439411935845
43	C21	R1	7.09803208296053
43	C19	R1	7.23840473932508
43	C1	R1	7.19967234483636
43	C22	R1	7.33985000288462
43	C4	R1	7.08746284125034
43	C13	R1	7.39231742277876
43	C18	R1	7.4262647547021
43	C15	R1	7.24792751344359
43	C8	R1	7.08746284125034
43	C20	R1	7.21916852046216
43	C7	R1	7.53915881110803
44	C23	R1	7.17990909001493
44	C17	R1	7.74146698640115
44	C10	R1	7.03342300153745
44	C3	R1	7.3037807481771
44	C14	R1	7.25738784269265
44	C5	R1	7.33091687811462
44	C9	R1	7.43462822763672
44	C24	R1	7
44	C6	R1	7.44294349584873
44	C21	R1	7.16992500144231
44	C19	R1	7.19967234483636
44	C1	R1	6.91886323727459
44	C22	R1	7.39231742277876
44	C4	R1	7.52356195605701
44	C13	R1	7.4093909361377
44	C18	R1	7.31288295528436
44	C15	R1	7.20945336562895
44	C11	R1	7.35755200461808
44	C16	R1	7.4093909361377
44	C8	R1	7.16992500144231
44	C20	R1	7.24792751344359
44	C7	R1	7.45121111183233
45	C23	R1	7.24792751344359
45	C17	R1	7.11894107272351
45	C12	R1	7.32192809488736
45	C3	R1	7.08746284125034
45	C14	R1	7.45121111183233
45	C5	R1	7.37503943134692
45	C9	R1	7.3037807481771
45	C24	R1	7.40087943628218
45	C6	R1	7.23840473932508
45	C19	R1	7.2667865406949
45	C1	R1	7.19967234483636
45	C22	R1	7.4262647547021
45	C4	R1	7.33985000288462
45	C13	R1	7.19967234483636
45	C18	R1	7.16992500144231
45	C15	R1	7.22881869049588
45	C11	R1	7.03342300153745
45	C16	R1	7.13955135239879
45	C8	R1	7.4594316186373
45	C20	R1	6.89481776330794
45	C7	R1	7.5077946401987
46	C23	R1	7.28540221886225
46	C12	R1	7.15987133677839
46	C10	R1	7.36632221424582
46	C3	R1	7.44294349584873
46	C14	R1	7.21916852046216
46	C5	R1	7.36632221424582
46	C9	R1	7.10852445677817
46	C6	R1	7.31288295528436
46	C21	R1	7.4594316186373
46	C19	R1	7.54689445988764
46	C1	R1	7.19967234483636
46	C22	R1	7.24792751344359
46	C4	R1	7.467605550083
46	C13	R1	7.02236781302845
46	C18	R1	7.23840473932508
46	C15	R1	7.18982455888002
46	C11	R1	7.08746284125034
46	C16	R1	7.36632221424582
46	C8	R1	7.20945336562895
46	C20	R1	7.10852445677817
46	C7	R1	7.32192809488736
47	C23	R1	7.3037807481771
47	C17	R1	7.4178525148859
47	C12	R1	6.98868468677217
47	C3	R1	7.38370429247405
47	C14	R1	7.18982455888002
47	C5	R1	7.4757334309664
47	C24	R1	7.23840473932508
47	C6	R1	7.17990909001493
47	C19	R1	7.02236781302845
47	C1	R1	7.28540221886225
47	C22	R1	7.4178525148859
47	C4	R1	7.16992500144231
47	C13	R1	7.21916852046216
47	C11	R1	7.43462822763672
47	C16	R1	7.37503943134692
47	C8	R1	7.44294349584873
47	C20	R1	7.34872815423108
47	C7	R1	7.4093909361377
48	C23	R1	7.4594316186373
48	C17	R1	7.32192809488736
48	C12	R1	7.22881869049588
48	C10	R1	7.48381577726426
48	C14	R1	7.03342300153745
48	C5	R1	7.39231742277876
48	C9	R1	7.36632221424582
48	C24	R1	7.4262647547021
48	C21	R1	7.32192809488736
48	C19	R1	7.32192809488736
48	C1	R1	7.09803208296053
48	C22	R1	6.97727992349992
48	C4	R1	7.56985560833095
48	C13	R1	7.60733031374961
48	C18	R1	6.95419631038687
48	C15	R1	7.04439411935845
48	C11	R1	7.33985000288462
48	C16	R1	7.4594316186373
48	C20	R1	7.32192809488736
48	C7	R1	7.18982455888002
49	C23	R1	7.37503943134692
49	C17	R1	7.29462074889163
49	C12	R1	6.93073733756289
49	C10	R1	7.62935662007961
49	C3	R1	7.01122725542325
49	C5	R1	7.12928301694497
49	C9	R1	7.40087943628218
49	C6	R1	7.39231742277876
49	C21	R1	7.2667865406949
49	C19	R1	7.16992500144231
49	C1	R1	7.18982455888002
49	C22	R1	7.34872815423108
49	C4	R1	7.43462822763672
49	C13	R1	7.38370429247405
49	C18	R1	7.32192809488736
49	C15	R1	7.45121111183233
49	C16	R1	7.04439411935845
49	C8	R1	7.2667865406949
49	C20	R1	7.32192809488736
49	C7	R1	7.4757334309664
50	C23	R1	7.43462822763672
50	C10	R1	7.19967234483636
50	C3	R1	7.29462074889163
50	C14	R1	6.94251450533924
50	C5	R1	7.07681559705083
50	C9	R1	7.19967234483636
50	C24	R1	7.53138146051631
50	C21	R1	7.37503943134692
50	C1	R1	7.36632221424582
50	C22	R1	7.32192809488736
50	C4	R1	7.12928301694497
50	C13	R1	6.93073733756289
50	C18	R1	7.23840473932508
50	C15	R1	7.33091687811462
50	C11	R1	7.4757334309664
50	C16	R1	7.29462074889163
50	C8	R1	7.07681559705083
50	C20	R1	7.16992500144231
50	C7	R1	7.3037807481771
51	C23	R1	6.91886323727459
51	C17	R1	7.15987133677839
51	C12	R1	7.25738784269265
51	C10	R1	7.31288295528436
51	C3	R1	7.78790255939143
51	C14	R1	7.33985000288462
51	C5	R1	7.09803208296053
51	C9	R1	6.93073733756289
51	C24	R1	7.40087943628218
51	C6	R1	7.4262647547021
51	C21	R1	7.18982455888002
51	C19	R1	7.4093909361377
51	C1	R1	7.19967234483636
51	C22	R1	7.19967234483636
51	C13	R1	7.13955135239879
51	C18	R1	7.33091687811462
51	C15	R1	7.25738784269265
51	C11	R1	7.11894107272351
51	C16	R1	7.01122725542325
51	C8	R1	7.31288295528436
51	C20	R1	7.48381577726426
51	C7	R1	7.25738784269265
52	C23	R1	7.43462822763672
52	C17	R1	7.45121111183233
52	C12	R1	7.21916852046216
52	C10	R1	7.25738784269265
52	C3	R1	6.96578428466209
52	C14	R1	7.3037807481771
52	C5	R1	7.62205181945638
52	C9	R1	7.27612440527424
52	C24	R1	7.40087943628218
52	C21	R1	7.2667865406949
52	C1	R1	7.32192809488736
52	C4	R1	7.45121111183233
52	C13	R1	7.45121111183233
52	C18	R1	7.38370429247405
52	C15	R1	6.93073733756289
52	C11	R1	7.4262647547021
52	C16	R1	7.08746284125034
52	C20	R1	7.08746284125034
52	C7	R1	6.94251450533924
53	C23	R1	7.21916852046216
53	C17	R1	7.02236781302845
53	C12	R1	7.40087943628218
53	C10	R1	7.09803208296053
53	C3	R1	7.38370429247405
53	C14	R1	7.29462074889163
53	C5	R1	7.27612440527424
53	C9	R1	7.60733031374961
53	C24	R1	7.33985000288462
53	C6	R1	7.05528243550119
53	C21	R1	7.16992500144231
53	C19	R1	7.36632221424582
53	C1	R1	7.52356195605701
53	C22	R1	7.15987133677839
53	C13	R1	7.18982455888002
53	C18	R1	7.24792751344359
53	C15	R1	7.3037807481771
53	C11	R1	7.06608919045777
53	C16	R1	7.27612440527424
53	C8	R1	7.06608919045777
53	C20	R1	7.2667865406949
53	C7	R1	7.10852445677817
54	C23	R1	7
54	C17	R1	7.28540221886225
54	C12	R1	7.43462822763672
54	C3	R1	7.27612440527424
54	C14	R1	7.43462822763672
54	C5	R1	7.467605550083
54	C9	R1	7.24792751344359
54	C24	R1	7.32192809488736
54	C6	R1	7.21916852046216
54	C21	R1	7.45121111183233
54	C19	R1	7.49185309632967
54	C1	R1	7.4178525148859
54	C22	R1	7.22881869049588
54	C4	R1	7.4594316186373
54	C13	R1	7.467605550083
54	C15	R1	6.85798099512757
54	C11	R1	7.467605550083
54	C8	R1	7.34872815423108
54	C20	R1	6.98868468677217
54	C7	R1	7.60733031374961
55	C23	R1	7.08746284125034
55	C17	R1	7.32192809488736
55	C10	R1	7.35755200461808
55	C3	R1	7.49984588708321
55	C14	R1	7.06608919045777
55	C5	R1	7.4093909361377
55	C9	R1	7.61470984411521
55	C24	R1	7.35755200461808
55	C6	R1	7.4093909361377
55	C21	R1	7.14974711950468
55	C19	R1	7.25738784269265
55	C1	R1	7.23840473932508
55	C22	R1	7.03342300153745
55	C4	R1	7.19967234483636
55	C13	R1	7.33985000288462
55	C18	R1	7.19967234483636
55	C15	R1	7.35755200461808
55	C11	R1	7.27612440527424
55	C16	R1	7.13955135239879
55	C8	R1	7.32192809488736
55	C20	R1	7.52356195605701
55	C7	R1	7.07681559705083
56	C23	R1	6.96578428466209
56	C17	R1	7
56	C12	R1	7.35755200461808
56	C10	R1	7.35755200461808
56	C3	R1	7.20945336562895
56	C5	R1	7.17990909001493
56	C9	R1	6.65821148275179
56	C24	R1	7
56	C6	R1	7.5077946401987
56	C21	R1	7.20945336562895
56	C19	R1	7.09803208296053
56	C1	R1	6.94251450533924
56	C4	R1	7.13955135239879
56	C13	R1	7.31288295528436
56	C15	R1	7
56	C11	R1	7.19967234483636
56	C16	R1	7.15987133677839
56	C8	R1	7.20945336562895
56	C20	R1	7.36632221424582
56	C7	R1	7.3037807481771
57	C23	R1	7.35755200461808
57	C17	R1	7.33985000288462
57	C12	R1	7.49984588708321
57	C10	R1	7.2667865406949
57	C3	R1	7.31288295528436
57	C14	R1	7.10852445677817
57	C5	R1	7.24792751344359
57	C9	R1	7.28540221886225
57	C24	R1	7.35755200461808
57	C6	R1	7.22881869049588
57	C21	R1	7.57742882803575
57	C19	R1	7.29462074889163
57	C1	R1	7.4757334309664
57	C22	R1	7.05528243550119
57	C4	R1	7.40087943628218
57	C13	R1	7.27612440527424
57	C18	R1	7.36632221424582
57	C15	R1	7.13955135239879
57	C11	R1	7.08746284125034
57	C16	R1	7.38370429247405
57	C8	R1	7.49984588708321
57	C20	R1	7.33091687811462
57	C7	R1	7.05528243550119
58	C17	R1	7.25738784269265
58	C12	R1	7.24792751344359
58	C10	R1	7.09803208296053
58	C3	R1	7.49185309632967
58	C5	R1	7.49185309632967
58	C9	R1	6.93073733756289
58	C24	R1	7.15987133677839
58	C6	R1	7.29462074889163
58	C21	R1	7.33091687811462
58	C19	R1	7.22881869049588
58	C1	R1	7.10852445677817
58	C22	R1	7.24792751344359
58	C4	R1	6.96578428466209
58	C13	R1	7.33985000288462
58	C18	R1	6.98868468677217
58	C15	R1	7.06608919045777
58	C11	R1	7.02236781302845
58	C16	R1	7.49185309632967
58	C8	R1	7.08746284125034
58	C20	R1	7.14974711950468
58	C7	R1	7.17990909001493
59	C23	R1	7.25738784269265
59	C17	R1	7.53138146051631
59	C12	R1	7.13955135239879
59	C10	R1	7.17990909001493
59	C3	R1	7.19967234483636
59	C9	R1	6.95419631038687
59	C24	R1	7.35755200461808
59	C6	R1	7.4093909361377
59	C21	R1	7.53138146051631
59	C19	R1	7.18982455888002
59	C1	R1	7.23840473932508
59	C13	R1	7.2667865406949
59	C18	R1	7
59	C15	R1	7.3037807481771
59	C11	R1	7.23840473932508
59	C16	R1	7.06608919045777
59	C20	R1	7.3037807481771
59	C7	R1	7.29462074889163
60	C23	R1	7.56224242422107
60	C17	R1	7.32192809488736
60	C12	R1	7.4262647547021
60	C3	R1	7.19967234483636
60	C14	R1	7.36632221424582
60	C5	R1	7.08746284125034
60	C9	R1	7.4093909361377
60	C24	R1	7.3037807481771
60	C6	R1	7.52356195605701
60	C19	R1	7.17990909001493
60	C1	R1	7.45121111183233
60	C22	R1	7.04439411935845
60	C4	R1	7.4093909361377
60	C13	R1	7.54689445988764
60	C18	R1	7.05528243550119
60	C11	R1	7.02236781302845
60	C16	R1	7.17990909001493
60	C8	R1	7.43462822763672
60	C20	R1	7.53915881110803
60	C7	R1	7.37503943134692
61	C23	R1	7.38370429247405
61	C17	R1	7.65821148275179
61	C12	R1	7.54689445988764
61	C10	R1	7.11894107272351
61	C14	R1	7.13955135239879
61	C5	R1	7.31288295528436
61	C9	R1	7.19967234483636
61	C24	R1	7.467605550083
61	C6	R1	7.33091687811462
61	C21	R1	7.53138146051631
61	C19	R1	7
61	C1	R1	7.37503943134692
61	C22	R1	7.4757334309664
61	C4	R1	7.52356195605701
61	C13	R1	7.11894107272351
61	C18	R1	7.04439411935845
61	C15	R1	7.3037807481771
61	C11	R1	6.97727992349992
61	C16	R1	7.28540221886225
61	C20	R1	7.22881869049588
61	C7	R1	7.23840473932508
62	C23	R1	7.31288295528436
62	C17	R1	7.5077946401987
62	C12	R1	7.33091687811462
62	C10	R1	7.33091687811462
62	C3	R1	7.19967234483636
62	C5	R1	7.22881869049588
62	C24	R1	7.33091687811462
62	C21	R1	7.39231742277876
62	C19	R1	7.24792751344359
62	C1	R1	7.36632221424582
62	C22	R1	7.44294349584873
62	C4	R1	7.467605550083
62	C13	R1	7.38370429247405
62	C18	R1	6.8703647195834
62	C15	R1	7.12928301694497
62	C11	R1	7.54689445988764
62	C16	R1	7.31288295528436
62	C8	R1	7.3037807481771
62	C20	R1	7.17990909001493
62	C7	R1	6.93073733756289
63	C23	R1	7.25738784269265
63	C17	R1	7.2667865406949
63	C10	R1	7.22881869049588
63	C3	R1	7.03342300153745
63	C9	R1	7.3037807481771
63	C24	R1	7.04439411935845
63	C6	R1	7.2667865406949
63	C21	R1	7.20945336562895
63	C19	R1	7.13955135239879
63	C1	R1	7.31288295528436
63	C4	R1	7.75488750216347
63	C13	R1	7.19967234483636
63	C15	R1	6.90689059560852
63	C11	R1	7.2667865406949
63	C16	R1	7.35755200461808
63	C8	R1	7.04439411935845
63	C20	R1	7.24792751344359
63	C7	R1	7.18982455888002
64	C23	R1	7.28540221886225
64	C17	R1	6.82017896241519
64	C12	R1	7.27612440527424
64	C10	R1	7.51569983828404
64	C3	R1	7.36632221424582
64	C14	R1	7.31288295528436
64	C5	R1	7.25738784269265
64	C9	R1	7.28540221886225
64	C24	R1	7.44294349584873
64	C6	R1	7.33985000288462
64	C21	R1	7.17990909001493
64	C19	R1	7.38370429247405
64	C1	R1	7.35755200461808
64	C22	R1	7.33985000288462
64	C4	R1	7.4594316186373
64	C13	R1	7.12928301694497
64	C15	R1	7.21916852046216
64	C11	R1	7.4178525148859
64	C8	R1	7.44294349584873
64	C20	R1	7.32192809488736
64	C7	R1	7.39231742277876
65	C23	R1	7.12928301694497
65	C17	R1	7.04439411935845
65	C12	R1	7.19967234483636
65	C10	R1	7.23840473932508
65	C3	R1	7.3037807481771
65	C14	R1	7.39231742277876
65	C5	R1	7.13955135239879
65	C9	R1	7.08746284125034
65	C24	R1	7.44294349584873
65	C6	R1	7.22881869049588
65	C21	R1	7.16992500144231
65	C19	R1	7.25738784269265
65	C1	R1	7.27612440527424
65	C22	R1	7.35755200461808
65	C4	R1	7.32192809488736
65	C13	R1	7.16992500144231
65	C18	R1	7.35755200461808
65	C15	R1	6.98868468677217
65	C11	R1	7.07681559705083
65	C16	R1	7.27612440527424
65	C8	R1	7.23840473932508
65	C20	R1	7.20945336562895
66	C23	R1	7.18982455888002
66	C17	R1	7.17990909001493
66	C3	R1	7.39231742277876
66	C14	R1	7.56224242422107
66	C5	R1	7.10852445677817
66	C9	R1	7.32192809488736
66	C24	R1	7.48381577726426
66	C6	R1	7.24792751344359
66	C21	R1	7.37503943134692
66	C19	R1	7.39231742277876
66	C22	R1	7.02236781302845
66	C4	R1	7.3037807481771
66	C13	R1	7.38370429247405
66	C18	R1	6.95419631038687
66	C15	R1	7.05528243550119
66	C16	R1	7.39231742277876
66	C20	R1	7.07681559705083
66	C7	R1	7.28540221886225
67	C23	R1	7.22881869049588
67	C17	R1	7.45121111183233
67	C12	R1	7.22881869049588
67	C10	R1	7.21916852046216
67	C3	R1	7.38370429247405
67	C14	R1	7.12928301694497
67	C5	R1	7.15987133677839
67	C9	R1	7.24792751344359
67	C24	R1	7.5077946401987
67	C21	R1	7.16992500144231
67	C19	R1	6.91886323727459
67	C1	R1	7.2667865406949
67	C22	R1	7.32192809488736
67	C4	R1	7.58496250072116
67	C13	R1	7.3037807481771
67	C18	R1	7.29462074889163
67	C15	R1	7.27612440527424
67	C11	R1	7.40087943628218
67	C8	R1	7.05528243550119
67	C20	R1	7.38370429247405
67	C7	R1	7
68	C23	R1	7.16992500144231
68	C17	R1	7.33985000288462
68	C12	R1	7.13955135239879
68	C3	R1	7.16992500144231
68	C14	R1	7.11894107272351
68	C5	R1	7.08746284125034
68	C9	R1	7.3037807481771
68	C24	R1	7.4594316186373
68	C21	R1	7.05528243550119
68	C19	R1	7.29462074889163
68	C1	R1	7.40087943628218
68	C22	R1	7.52356195605701
68	C13	R1	7.33985000288462
68	C18	R1	7.20945336562895
68	C15	R1	7.33985000288462
68	C11	R1	7.14974711950468
68	C16	R1	7.14974711950468
68	C8	R1	7.54689445988764
68	C20	R1	7.24792751344359
68	C7	R1	7.49984588708321
69	C23	R1	7.61470984411521
69	C17	R1	7.09803208296053
69	C12	R1	7.22881869049588
69	C10	R1	7.33091687811462
69	C3	R1	7.14974711950468
69	C14	R1	7.467605550083
69	C5	R1	7.33985000288462
69	C9	R1	7.5077946401987
69	C24	R1	7.48381577726426
69	C6	R1	7.23840473932508
69	C21	R1	7.52356195605701
69	C19	R1	7.48381577726426
69	C1	R1	7.2667865406949
69	C22	R1	7.15987133677839
69	C4	R1	7.25738784269265
69	C13	R1	6.84549005094437
69	C18	R1	7.22881869049588
69	C15	R1	7.18982455888002
69	C11	R1	7.31288295528436
69	C16	R1	7.21916852046216
69	C8	R1	7.39231742277876
69	C20	R1	7.14974711950468
69	C7	R1	7.23840473932508
70	C17	R1	7.05528243550119
70	C12	R1	7.33985000288462
70	C3	R1	7.4757334309664
70	C14	R1	7.33985000288462
70	C5	R1	7.21916852046216
70	C9	R1	7.38370429247405
70	C24	R1	7.27612440527424
70	C6	R1	7.20945336562895
70	C21	R1	7.4178525148859
70	C19	R1	6.97727992349992
70	C1	R1	7.35755200461808
70	C22	R1	7.61470984411521
70	C4	R1	7.25738784269265
70	C13	R1	7.31288295528436
70	C18	R1	7.4093909361377
70	C15	R1	7.04439411935845
70	C11	R1	7.33985000288462
70	C16	R1	7
70	C8	R1	7.14974711950468
70	C20	R1	7.21916852046216
71	C23	R1	7.37503943134692
71	C17	R1	7.4093909361377
71	C12	R1	7.16992500144231
71	C10	R1	7.56985560833095
71	C3	R1	7.66533591718518
71	C14	R1	7.37503943134692
71	C5	R1	7.24792751344359
71	C24	R1	7.11894107272351
71	C6	R1	7.16992500144231
71	C21	R1	7.11894107272351
71	C19	R1	7.3037807481771
71	C1	R1	7.20945336562895
71	C22	R1	7.43462822763672
71	C4	R1	7.44294349584873
71	C13	R1	7.23840473932508
71	C18	R1	7.09803208296053
71	C15	R1	7.15987133677839
71	C16	R1	7.17990909001493
71	C8	R1	7.3037807481771
71	C20	R1	7.18982455888002
72	C23	R1	7.23840473932508
72	C17	R1	7.16992500144231
72	C12	R1	7.49984588708321
72	C10	R1	7.37503943134692
72	C3	R1	7.2667865406949
72	C14	R1	7.53915881110803
72	C5	R1	7.34872815423108
72	C9	R1	7.36632221424582
72	C24	R1	7.32192809488736
72	C6	R1	7.37503943134692
72	C21	R1	6.89481776330794
72	C19	R1	7.33985000288462
72	C22	R1	7.31288295528436
72	C4	R1	7.18982455888002
72	C13	R1	7.32192809488736
72	C18	R1	7.2667865406949
72	C15	R1	7.33985000288462
72	C11	R1	7.08746284125034
72	C16	R1	7.07681559705083
72	C8	R1	7.4757334309664
72	C20	R1	7.27612440527424
72	C7	R1	7.467605550083
73	C23	R1	7.40087943628218
73	C17	R1	7.34872815423108
73	C12	R1	7.43462822763672
73	C10	R1	7.39231742277876
73	C3	R1	7.4093909361377
73	C14	R1	7.59245703726808
73	C9	R1	7.17990909001493
73	C24	R1	7.07681559705083
73	C6	R1	7.33985000288462
73	C21	R1	7.51569983828404
73	C19	R1	7.45121111183233
73	C1	R1	7.17990909001493
73	C22	R1	7.3037807481771
73	C4	R1	7.32192809488736
73	C13	R1	7.2667865406949
73	C18	R1	7.08746284125034
73	C15	R1	7.21916852046216
73	C11	R1	7.22881869049588
73	C8	R1	7.21916852046216
73	C20	R1	7.4093909361377
73	C7	R1	7.27612440527424
74	C23	R1	7.48381577726426
74	C17	R1	7.14974711950468
74	C12	R1	7.29462074889163
74	C10	R1	6.84549005094437
74	C3	R1	7.35755200461808
74	C14	R1	7.33985000288462
74	C9	R1	7.36632221424582
74	C24	R1	7.17990909001493
74	C6	R1	7.22881869049588
74	C21	R1	7.4093909361377
74	C19	R1	7.54689445988764
74	C22	R1	7.11894107272351
74	C4	R1	7.03342300153745
74	C13	R1	7.22881869049588
74	C18	R1	7
74	C15	R1	7.24792751344359
74	C11	R1	7.11894107272351
74	C16	R1	7.16992500144231
74	C8	R1	7.18982455888002
74	C20	R1	7.39231742277876
74	C7	R1	7.21916852046216
75	C23	R1	7.45121111183233
75	C17	R1	7.29462074889163
75	C12	R1	7.20945336562895
75	C10	R1	7.4178525148859
75	C3	R1	7.19967234483636
75	C5	R1	7.05528243550119
75	C9	R1	7.45121111183233
75	C24	R1	7.05528243550119
75	C21	R1	7.54689445988764
75	C19	R1	7.20945336562895
75	C1	R1	7.467605550083
75	C22	R1	7.09803208296053
75	C4	R1	7.20945336562895
75	C13	R1	7.32192809488736
75	C18	R1	7.36632221424582
75	C11	R1	7.05528243550119
75	C20	R1	7.31288295528436
75	C7	R1	7.31288295528436
76	C23	R1	7.49185309632967
76	C17	R1	7.05528243550119
76	C12	R1	7.32192809488736
76	C10	R1	7.25738784269265
76	C3	R1	7.2667865406949
76	C14	R1	7.32192809488736
76	C5	R1	7.16992500144231
76	C9	R1	7.49984588708321
76	C24	R1	7.17990909001493
76	C6	R1	7.19967234483636
76	C19	R1	7.07681559705083
76	C1	R1	7.467605550083
76	C22	R1	7.24792751344359
76	C4	R1	7.467605550083
76	C13	R1	7.08746284125034
76	C18	R1	7.24792751344359
76	C15	R1	7.4757334309664
76	C11	R1	7.15987133677839
76	C16	R1	7.38370429247405
76	C8	R1	7.52356195605701
76	C20	R1	7.07681559705083
76	C7	R1	7.27612440527424
77	C23	R1	7.08746284125034
77	C17	R1	7.13955135239879
77	C12	R1	7.43462822763672
77	C10	R1	7.22881869049588
77	C3	R1	7.4178525148859
77	C14	R1	7.32192809488736
77	C5	R1	6.94251450533924
77	C9	R1	7.10852445677817
77	C24	R1	7.32192809488736
77	C6	R1	7.39231742277876
77	C21	R1	7.53138146051631
77	C19	R1	7.18982455888002
77	C1	R1	7.4178525148859
77	C22	R1	7.10852445677817
77	C4	R1	7.48381577726426
77	C13	R1	7.16992500144231
77	C18	R1	7.2667865406949
77	C15	R1	7.01122725542325
77	C11	R1	7.48381577726426
77	C16	R1	7.27612440527424
77	C20	R1	6.91886323727459
77	C7	R1	7.4262647547021
78	C23	R1	7.33091687811462
78	C17	R1	7.11894107272351
78	C12	R1	7.29462074889163
78	C10	R1	7.4178525148859
78	C3	R1	7.23840473932508
78	C14	R1	7.21916852046216
78	C5	R1	7.33985000288462
78	C9	R1	7.4594316186373
78	C24	R1	7.33091687811462
78	C6	R1	7.21916852046216
78	C21	R1	7.39231742277876
78	C19	R1	7.38370429247405
78	C1	R1	7.18982455888002
78	C22	R1	7.2667865406949
78	C4	R1	7.34872815423108
78	C13	R1	7.01122725542325
78	C18	R1	6.95419631038687
78	C15	R1	7.25738784269265
78	C11	R1	7.35755200461808
78	C16	R1	6.96578428466209
78	C8	R1	7.36632221424582
78	C20	R1	7.27612440527424
78	C7	R1	6.91886323727459
79	C17	R1	7.4093909361377
79	C12	R1	7.34872815423108
79	C10	R1	7.33091687811462
79	C3	R1	7.29462074889163
79	C14	R1	7.19967234483636
79	C5	R1	7.09803208296053
79	C9	R1	7.18982455888002
79	C24	R1	7.04439411935845
79	C21	R1	7.29462074889163
79	C19	R1	7.08746284125034
79	C22	R1	7.13955135239879
79	C4	R1	7.49185309632967
79	C13	R1	7.23840473932508
79	C18	R1	7.29462074889163
79	C15	R1	7.24792751344359
79	C11	R1	6.95419631038687
79	C16	R1	7.21916852046216
79	C8	R1	7.4093909361377
79	C20	R1	7.49984588708321
79	C7	R1	7.19967234483636
80	C17	R1	7.33091687811462
80	C12	R1	7.12928301694497
80	C10	R1	7.45121111183233
80	C3	R1	7.28540221886225
80	C14	R1	7.34872815423108
80	C5	R1	6.96578428466209
80	C9	R1	7.17990909001493
80	C24	R1	7.35755200461808
80	C6	R1	7.05528243550119
80	C21	R1	7.33985000288462
80	C19	R1	7.21916852046216
80	C1	R1	7.06608919045777
80	C22	R1	7.18982455888002
80	C4	R1	7.10852445677817
80	C13	R1	7.37503943134692
80	C18	R1	7.14974711950468
80	C15	R1	7.06608919045777
80	C11	R1	7.12928301694497
80	C16	R1	7.01122725542325
80	C8	R1	7.10852445677817
80	C20	R1	7.32192809488736
80	C7	R1	7.52356195605701
81	C23	R1	6.84549005094437
81	C17	R1	7.33091687811462
81	C12	R1	7.21916852046216
81	C10	R1	7.38370429247405
81	C3	R1	7.28540221886225
81	C14	R1	7.21916852046216
81	C9	R1	7.43462822763672
81	C24	R1	7.2667865406949
81	C6	R1	7.52356195605701
81	C19	R1	7.20945336562895
81	C1	R1	7.15987133677839
81	C22	R1	7.06608919045777
81	C4	R1	7.59245703726808
81	C13	R1	7.53138146051631
81	C18	R1	7.13955135239879
81	C15	R1	7.02236781302845
81	C11	R1	7.32192809488736
81	C16	R1	7.4093909361377
81	C8	R1	7.24792751344359
81	C20	R1	7.21916852046216
81	C7	R1	7.27612440527424
82	C23	R1	7.05528243550119
82	C17	R1	7.16992500144231
82	C12	R1	7.24792751344359
82	C10	R1	7.32192809488736
82	C3	R1	7.08746284125034
82	C14	R1	7.16992500144231
82	C5	R1	7.49185309632967
82	C9	R1	6.95419631038687
82	C6	R1	7.2667865406949
82	C21	R1	7.19967234483636
82	C19	R1	7.56224242422107
82	C1	R1	7.43462822763672
82	C22	R1	7.08746284125034
82	C4	R1	7.11894107272351
82	C13	R1	7.05528243550119
82	C15	R1	7.39231742277876
82	C11	R1	7.38370429247405
82	C16	R1	6.88264304936184
82	C20	R1	7.20945336562895
82	C7	R1	7.11894107272351
83	C23	R1	6.93073733756289
83	C17	R1	7.22881869049588
83	C12	R1	7.15987133677839
83	C10	R1	7.04439411935845
83	C3	R1	6.97727992349992
83	C14	R1	7.29462074889163
83	C5	R1	7.27612440527424
83	C9	R1	7.17990909001493
83	C24	R1	7.23840473932508
83	C6	R1	7.56985560833095
83	C21	R1	7.21916852046216
83	C19	R1	7.13955135239879
83	C1	R1	7.23840473932508
83	C4	R1	7.467605550083
83	C13	R1	7.32192809488736
83	C18	R1	7.35755200461808
83	C15	R1	7.05528243550119
83	C11	R1	7.19967234483636
83	C16	R1	6.94251450533924
83	C8	R1	7.07681559705083
83	C20	R1	7.17990909001493
83	C7	R1	7.4594316186373
84	C23	R1	7.4757334309664
84	C17	R1	7.33091687811462
84	C12	R1	7.2667865406949
84	C10	R1	7.53138146051631
84	C14	R1	7.19967234483636
84	C9	R1	7.39231742277876
84	C24	R1	7.31288295528436
84	C6	R1	7.33985000288462
84	C21	R1	7.67948009950545
84	C19	R1	7.18982455888002
84	C1	R1	7
84	C22	R1	7.4178525148859
84	C4	R1	7.25738784269265
84	C13	R1	7.22881869049588
84	C18	R1	7.24792751344359
84	C15	R1	7.3037807481771
84	C11	R1	7.13955135239879
84	C16	R1	7.12928301694497
84	C20	R1	7.58496250072116
84	C7	R1	7.08746284125034
85	C23	R1	7.08746284125034
85	C17	R1	7.28540221886225
85	C12	R1	7.39231742277876
85	C10	R1	7.35755200461808
85	C3	R1	7.29462074889163
85	C14	R1	7.4178525148859
85	C24	R1	7.03342300153745
85	C21	R1	7.07681559705083
85	C1	R1	7.48381577726426
85	C22	R1	7.37503943134692
85	C4	R1	6.97727992349992
85	C13	R1	7.34872815423108
85	C18	R1	7.15987133677839
85	C15	R1	7.10852445677817
85	C11	R1	7.29462074889163
85	C16	R1	7.21916852046216
85	C8	R1	7.25738784269265
85	C20	R1	7.10852445677817
85	C7	R1	6.85798099512757
86	C23	R1	7.4594316186373
86	C17	R1	7.32192809488736
86	C12	R1	7.45121111183233
86	C10	R1	7.24792751344359
86	C3	R1	7.18982455888002
86	C14	R1	7.02236781302845
86	C5	R1	7.4757334309664
86	C9	R1	7.29462074889163
86	C24	R1	7.43462822763672
86	C6	R1	7.3037807481771
86	C21	R1	7.21916852046216
86	C19	R1	7.32192809488736
86	C1	R1	7.16992500144231
86	C13	R1	7.08746284125034
86	C18	R1	7.2667865406949
86	C15	R1	7.24792751344359
86	C11	R1	6.79441586635011
86	C16	R1	7.29462074889163
86	C8	R1	7.53915881110803
86	C20	R1	7.19967234483636
86	C7	R1	7.20945336562895
87	C23	R1	7.25738784269265
87	C17	R1	7.14974711950468
87	C12	R1	7.43462822763672
87	C10	R1	7.53138146051631
87	C3	R1	7.01122725542325
87	C14	R1	7.07681559705083
87	C5	R1	7.22881869049588
87	C9	R1	7.19967234483636
87	C24	R1	7.75488750216347
87	C6	R1	7.2667865406949
87	C21	R1	7.10852445677817
87	C1	R1	7.62935662007961
87	C22	R1	7.54689445988764
87	C4	R1	7.38370429247405
87	C13	R1	7.07681559705083
87	C18	R1	7.28540221886225
87	C15	R1	7.39231742277876
87	C11	R1	7.21916852046216
87	C16	R1	6.82017896241519
87	C8	R1	7.39231742277876
87	C20	R1	7.10852445677817
87	C7	R1	7.36632221424582
88	C23	R1	7.2667865406949
88	C17	R1	6.89481776330794
88	C10	R1	7.39231742277876
88	C3	R1	7.23840473932508
88	C14	R1	7.35755200461808
88	C5	R1	7.38370429247405
88	C9	R1	7.48381577726426
88	C24	R1	7.17990909001493
88	C6	R1	7.05528243550119
88	C21	R1	7.21916852046216
88	C19	R1	7.2667865406949
88	C1	R1	7.33091687811462
88	C22	R1	7.4262647547021
88	C4	R1	7.11894107272351
88	C13	R1	7.19967234483636
88	C18	R1	7.4262647547021
88	C15	R1	7.21916852046216
88	C11	R1	7.27612440527424
88	C8	R1	7.18982455888002
88	C20	R1	7.3037807481771
88	C7	R1	7.13955135239879
89	C23	R1	7.28540221886225
89	C17	R1	7.07681559705083
89	C12	R1	7.2667865406949
89	C10	R1	7.31288295528436
89	C14	R1	7.24792751344359
89	C5	R1	7.31288295528436
89	C9	R1	7.59991284218713
89	C24	R1	7.37503943134692
89	C6	R1	7.21916852046216
89	C19	R1	7.38370429247405
89	C22	R1	7.21916852046216
89	C4	R1	7.10852445677817
89	C13	R1	7.25738784269265
89	C18	R1	7.33091687811462
89	C15	R1	7.11894107272351
89	C11	R1	7.01122725542325
89	C16	R1	7.15987133677839
89	C8	R1	6.8703647195834
89	C20	R1	7.2667865406949
89	C7	R1	7.4178525148859
90	C23	R1	7.27612440527424
90	C17	R1	7.22881869049588
90	C12	R1	7.25738784269265
90	C10	R1	7.18982455888002
90	C3	R1	7.23840473932508
90	C14	R1	7.19967234483636
90	C5	R1	7.37503943134692
90	C9	R1	7.14974711950468
90	C24	R1	7.15987133677839
90	C6	R1	7.11894107272351
90	C21	R1	7.38370429247405
90	C19	R1	7.25738784269265
90	C1	R1	7.15987133677839
90	C22	R1	7.21916852046216
90	C4	R1	7.16992500144231
90	C13	R1	7.22881869049588
90	C18	R1	7.09803208296053
90	C15	R1	7.10852445677817
90	C11	R1	6.96578428466209
90	C8	R1	7.3037807481771
90	C20	R1	7.43462822763672
90	C7	R1	7.16992500144231
91	C23	R1	7.54689445988764
91	C17	R1	7.21916852046216
91	C12	R1	7.13955135239879
91	C10	R1	7.3037807481771
91	C3	R1	7.19967234483636
91	C14	R1	7.17990909001493
91	C5	R1	7.06608919045777
91	C9	R1	7.08746284125034
91	C24	R1	7.40087943628218
91	C6	R1	7.23840473932508
91	C21	R1	6.96578428466209
91	C19	R1	7.34872815423108
91	C1	R1	7.2667865406949
91	C22	R1	6.90689059560852
91	C4	R1	7.12928301694497
91	C13	R1	6.97727992349992
91	C18	R1	7.29462074889163
91	C11	R1	7.18982455888002
91	C16	R1	7
91	C20	R1	7.16992500144231
91	C7	R1	7.49185309632967
92	C23	R1	7.13955135239879
92	C17	R1	7.65821148275179
92	C12	R1	7.13955135239879
92	C10	R1	7.5077946401987
92	C3	R1	7.13955135239879
92	C14	R1	7.2667865406949
92	C5	R1	7.29462074889163
92	C9	R1	7.12928301694497
92	C24	R1	7.12928301694497
92	C6	R1	7.20945336562895
92	C21	R1	7.37503943134692
92	C19	R1	7.38370429247405
92	C1	R1	7.31288295528436
92	C22	R1	7.45121111183233
92	C4	R1	7.21916852046216
92	C13	R1	7.4757334309664
92	C18	R1	7.17990909001493
92	C15	R1	7.22881869049588
92	C11	R1	7.18982455888002
92	C16	R1	7.18982455888002
92	C8	R1	7.43462822763672
92	C20	R1	7.27612440527424
92	C7	R1	7.33091687811462
93	C23	R1	7.31288295528436
93	C17	R1	7.34872815423108
93	C12	R1	7.28540221886225
93	C10	R1	7.33985000288462
93	C3	R1	7.34872815423108
93	C14	R1	7.19967234483636
93	C5	R1	7.35755200461808
93	C9	R1	7.22881869049588
93	C6	R1	7.32192809488736
93	C21	R1	7.32192809488736
93	C19	R1	7.25738784269265
93	C22	R1	7.29462074889163
93	C4	R1	6.96578428466209
93	C13	R1	7.21916852046216
93	C18	R1	7.02236781302845
93	C15	R1	7.04439411935845
93	C11	R1	7.35755200461808
93	C16	R1	6.8703647195834
93	C8	R1	7.37503943134692
93	C20	R1	7.09803208296053
93	C7	R1	7.03342300153745
94	C23	R1	7.36632221424582
94	C17	R1	7.19967234483636
94	C12	R1	7.33985000288462
94	C10	R1	7.4757334309664
94	C3	R1	7.3037807481771
94	C14	R1	7.36632221424582
94	C5	R1	7.39231742277876
94	C9	R1	6.96578428466209
94	C24	R1	7.24792751344359
94	C6	R1	7.35755200461808
94	C21	R1	7.25738784269265
94	C19	R1	7.11894107272351
94	C1	R1	7.4262647547021
94	C22	R1	7.27612440527424
94	C4	R1	7.18982455888002
94	C13	R1	7.22881869049588
94	C18	R1	6.95419631038687
94	C15	R1	7.25738784269265
94	C11	R1	6.93073733756289
94	C16	R1	7.25738784269265
94	C8	R1	7.24792751344359
94	C20	R1	7.44294349584873
94	C7	R1	7.40087943628218
95	C23	R1	7.3037807481771
95	C17	R1	7.34872815423108
95	C12	R1	7.51569983828404
95	C10	R1	7.38370429247405
95	C3	R1	7.21916852046216
95	C14	R1	7.40087943628218
95	C5	R1	7.4594316186373
95	C9	R1	7.33985000288462
95	C24	R1	7.21916852046216
95	C6	R1	7.24792751344359
95	C21	R1	7.12928301694497
95	C19	R1	7.05528243550119
95	C1	R1	7.36632221424582
95	C22	R1	7.4093909361377
95	C4	R1	7.34872815423108
95	C13	R1	7.31288295528436
95	C18	R1	7.2667865406949
95	C15	R1	7.19967234483636
95	C11	R1	7.21916852046216
95	C20	R1	7.18982455888002
95	C7	R1	7.51569983828404
96	C23	R1	7.03342300153745
96	C12	R1	7.467605550083
96	C10	R1	7.4093909361377
96	C3	R1	7.36632221424582
96	C14	R1	7.23840473932508
96	C5	R1	7.09803208296053
96	C9	R1	6.97727992349992
96	C24	R1	7.03342300153745
96	C19	R1	7.06608919045777
96	C1	R1	7.4178525148859
96	C22	R1	7.28540221886225
96	C4	R1	7.32192809488736
96	C13	R1	7.28540221886225
96	C18	R1	7.07681559705083
96	C15	R1	7.23840473932508
96	C11	R1	7.05528243550119
96	C16	R1	7.44294349584873
96	C8	R1	7.21916852046216
96	C20	R1	7.37503943134692
96	C7	R1	7.14974711950468
97	C23	R1	7.39231742277876
97	C17	R1	6.93073733756289
97	C12	R1	7.32192809488736
97	C10	R1	7.25738784269265
97	C3	R1	6.98868468677217
97	C14	R1	7.11894107272351
97	C5	R1	7.20945336562895
97	C9	R1	7.16992500144231
97	C24	R1	7
97	C6	R1	7.36632221424582
97	C21	R1	7.33091687811462
97	C1	R1	7.18982455888002
97	C22	R1	7.40087943628218
97	C4	R1	7.24792751344359
97	C13	R1	7.4093909361377
97	C18	R1	7.32192809488736
97	C15	R1	7.25738784269265
97	C11	R1	7.12928301694497
97	C16	R1	7.33091687811462
97	C8	R1	7.43462822763672
[truncated: 14,484 more rows]
