# Supplementary material for: Stochastic modelling of single-cell gene expression adaptation reveals non-genomic contribution to evolution of tumor subclones
Source: bioRxiv. 2024 Apr 20:2024.04.17.588869. Preprint. [Version 1] doi: 10.1101/2024.04.17.588869 (PMC11071284; doi:10.1101/2024.04.17.588869)
Supplement: Supplement 2 [file media-2.zip › Supplementary Files/Simulated Data/Adaptive_Simulation/tr_1.06_sq_15_r_100_a_.125.csv]

gene	species	replicate	exprval
1	C17	R1	7.34872815423108
1	C12	R1	7.32192809488736
1	C10	R1	6.90689059560852
1	C3	R1	7.56985560833095
1	C14	R1	7.467605550083
1	C5	R1	6.84549005094437
1	C9	R1	7.27612440527424
1	C24	R1	7.33091687811462
1	C6	R1	7.05528243550119
1	C21	R1	7.4093909361377
1	C19	R1	7.29462074889163
1	C1	R1	7.44294349584873
1	C22	R1	7.22881869049588
1	C4	R1	7.69348695749933
1	C13	R1	7.27612440527424
1	C18	R1	7.07681559705083
1	C15	R1	7.2667865406949
1	C11	R1	7.38370429247405
1	C8	R1	7.08746284125034
1	C20	R1	7.43462822763672
1	C7	R1	7.52356195605701
2	C23	R1	7.38370429247405
2	C17	R1	7.4178525148859
2	C10	R1	7.49185309632967
2	C3	R1	7.51569983828404
2	C14	R1	6.91886323727459
2	C5	R1	7.39231742277876
2	C9	R1	7.19967234483636
2	C24	R1	7.15987133677839
2	C6	R1	7.02236781302845
2	C21	R1	7
2	C19	R1	7.40087943628218
2	C1	R1	7.05528243550119
2	C22	R1	7.24792751344359
2	C4	R1	7.4757334309664
2	C13	R1	7.4262647547021
2	C18	R1	7.22881869049588
2	C15	R1	7.33091687811462
2	C11	R1	6.8703647195834
2	C16	R1	7.5077946401987
2	C8	R1	7.14974711950468
2	C7	R1	7.12928301694497
3	C23	R1	7.09803208296053
3	C17	R1	7.29462074889163
3	C12	R1	7.35755200461808
3	C10	R1	7.58496250072116
3	C3	R1	7.10852445677817
3	C14	R1	7.21916852046216
3	C5	R1	7.27612440527424
3	C9	R1	7.31288295528436
3	C24	R1	6.82017896241519
3	C6	R1	7.22881869049588
3	C21	R1	7.4262647547021
3	C1	R1	7.11894107272351
3	C22	R1	7.33985000288462
3	C4	R1	7.32192809488736
3	C18	R1	7.31288295528436
3	C15	R1	7.16992500144231
3	C16	R1	7.23840473932508
3	C8	R1	7.34872815423108
3	C20	R1	7.32192809488736
4	C23	R1	7.33985000288462
4	C17	R1	7.65105169117893
4	C12	R1	7.51569983828404
4	C10	R1	7.58496250072116
4	C14	R1	7.13955135239879
4	C5	R1	7.43462822763672
4	C9	R1	7.40087943628218
4	C24	R1	7.05528243550119
4	C6	R1	7.02236781302845
4	C21	R1	7.01122725542325
4	C19	R1	7.25738784269265
4	C1	R1	7.55458885167764
4	C22	R1	7.04439411935845
4	C4	R1	7.12928301694497
4	C13	R1	7.4178525148859
4	C18	R1	7.31288295528436
4	C15	R1	7.467605550083
4	C11	R1	7.33091687811462
4	C16	R1	7.24792751344359
4	C8	R1	7.02236781302845
4	C20	R1	7.05528243550119
4	C7	R1	7.25738784269265
5	C23	R1	7.38370429247405
5	C17	R1	7.51569983828404
5	C12	R1	7.19967234483636
5	C10	R1	7.39231742277876
5	C3	R1	7.33091687811462
5	C14	R1	7.4262647547021
5	C5	R1	7.18982455888002
5	C9	R1	7.37503943134692
5	C24	R1	7.24792751344359
5	C6	R1	7.20945336562895
5	C21	R1	7.22881869049588
5	C1	R1	6.82017896241519
5	C22	R1	7.27612440527424
5	C4	R1	7.19967234483636
5	C13	R1	6.98868468677217
5	C18	R1	7.2667865406949
5	C15	R1	6.85798099512757
5	C11	R1	7.06608919045777
5	C16	R1	7.25738784269265
5	C8	R1	7.29462074889163
5	C20	R1	7.37503943134692
6	C23	R1	7.12928301694497
6	C17	R1	7.49984588708321
6	C12	R1	7.53138146051631
6	C10	R1	7.35755200461808
6	C3	R1	7.51569983828404
6	C5	R1	7.11894107272351
6	C9	R1	7.24792751344359
6	C24	R1	7.48381577726426
6	C21	R1	7.27612440527424
6	C19	R1	7.01122725542325
6	C1	R1	7.49185309632967
6	C22	R1	7.34872815423108
6	C4	R1	7.17990909001493
6	C13	R1	7.2667865406949
6	C18	R1	7.15987133677839
6	C15	R1	7.18982455888002
6	C11	R1	7.06608919045777
6	C16	R1	7.23840473932508
6	C8	R1	7.18982455888002
6	C20	R1	7.08746284125034
6	C7	R1	6.91886323727459
7	C23	R1	7.25738784269265
7	C17	R1	7.25738784269265
7	C12	R1	7.4594316186373
7	C10	R1	7.10852445677817
7	C3	R1	7.32192809488736
7	C14	R1	7.09803208296053
7	C5	R1	6.8703647195834
7	C9	R1	7.62205181945638
7	C24	R1	7.04439411935845
7	C6	R1	7.08746284125034
7	C21	R1	7.4757334309664
7	C19	R1	7.06608919045777
7	C1	R1	7.15987133677839
7	C22	R1	7.04439411935845
7	C4	R1	7.3037807481771
7	C13	R1	7.19967234483636
7	C18	R1	6.84549005094437
7	C15	R1	7.21916852046216
7	C11	R1	7.16992500144231
7	C16	R1	7.13955135239879
7	C8	R1	7.55458885167764
7	C20	R1	7.12928301694497
7	C7	R1	7.40087943628218
8	C17	R1	6.96578428466209
8	C12	R1	7.38370429247405
8	C10	R1	7.22881869049588
8	C3	R1	7.32192809488736
8	C14	R1	7.49984588708321
8	C5	R1	7.18982455888002
8	C9	R1	7.32192809488736
8	C24	R1	7.07681559705083
8	C6	R1	7.49984588708321
8	C21	R1	6.90689059560852
8	C19	R1	7.56224242422107
8	C1	R1	7.09803208296053
8	C22	R1	7.58496250072116
8	C4	R1	7.43462822763672
8	C13	R1	7.34872815423108
8	C18	R1	7.27612440527424
8	C15	R1	7.17990909001493
8	C11	R1	6.8703647195834
8	C16	R1	6.89481776330794
8	C20	R1	7.19967234483636
8	C7	R1	7.25738784269265
9	C23	R1	7.4757334309664
9	C17	R1	7.4757334309664
9	C12	R1	7.11894107272351
9	C10	R1	7.65105169117893
9	C3	R1	7.4757334309664
9	C14	R1	7.35755200461808
9	C5	R1	7.35755200461808
9	C9	R1	7.24792751344359
9	C24	R1	7.28540221886225
9	C6	R1	7.14974711950468
9	C21	R1	6.8703647195834
9	C19	R1	7.20945336562895
9	C1	R1	7.40087943628218
9	C22	R1	7.33091687811462
9	C4	R1	7.23840473932508
9	C13	R1	7.53915881110803
9	C18	R1	7.06608919045777
9	C15	R1	7.17990909001493
9	C16	R1	7.59991284218713
9	C8	R1	7.10852445677817
9	C20	R1	7.13955135239879
9	C7	R1	7.39231742277876
10	C23	R1	7.07681559705083
10	C17	R1	7.3037807481771
10	C12	R1	6.84549005094437
10	C10	R1	7.14974711950468
10	C3	R1	7.20945336562895
10	C14	R1	7.4594316186373
10	C5	R1	7.10852445677817
10	C9	R1	7.05528243550119
10	C24	R1	7.37503943134692
10	C6	R1	6.95419631038687
10	C21	R1	7.40087943628218
10	C19	R1	7.59991284218713
10	C1	R1	7.24792751344359
10	C22	R1	7.40087943628218
10	C4	R1	7.56985560833095
10	C18	R1	7.59245703726808
10	C15	R1	7.3037807481771
10	C11	R1	7.29462074889163
10	C16	R1	7.34872815423108
10	C8	R1	7.59245703726808
10	C20	R1	7.40087943628218
10	C7	R1	7.02236781302845
11	C23	R1	7.33091687811462
11	C17	R1	7.29462074889163
11	C12	R1	7.3037807481771
11	C10	R1	7.38370429247405
11	C3	R1	7.21916852046216
11	C14	R1	7.29462074889163
11	C5	R1	7.33985000288462
11	C9	R1	7.62935662007961
11	C24	R1	7.38370429247405
11	C6	R1	7.4757334309664
11	C21	R1	6.91886323727459
11	C19	R1	7.4093909361377
11	C1	R1	7.39231742277876
11	C22	R1	7.38370429247405
11	C4	R1	7.4594316186373
11	C13	R1	7.36632221424582
11	C15	R1	7.37503943134692
11	C11	R1	7.03342300153745
11	C16	R1	7.52356195605701
11	C8	R1	7.49984588708321
11	C7	R1	7.04439411935845
12	C23	R1	7.56224242422107
12	C17	R1	7.18982455888002
12	C12	R1	7.28540221886225
12	C10	R1	7.34872815423108
12	C3	R1	7.34872815423108
12	C14	R1	7.44294349584873
12	C9	R1	6.96578428466209
12	C24	R1	7.45121111183233
12	C6	R1	7.18982455888002
12	C21	R1	7.37503943134692
12	C19	R1	7.16992500144231
12	C1	R1	7.19967234483636
12	C22	R1	7.23840473932508
12	C4	R1	7.17990909001493
12	C13	R1	6.79441586635011
12	C18	R1	7.21916852046216
12	C11	R1	7.24792751344359
12	C16	R1	7.20945336562895
12	C8	R1	7.23840473932508
12	C7	R1	7.5077946401987
13	C23	R1	7.33985000288462
13	C17	R1	7.49984588708321
13	C12	R1	7.08746284125034
13	C14	R1	7.24792751344359
13	C5	R1	7.53138146051631
13	C9	R1	7.38370429247405
13	C6	R1	7.34872815423108
13	C21	R1	7.16992500144231
13	C19	R1	7.19967234483636
13	C1	R1	7.24792751344359
13	C22	R1	6.97727992349992
13	C4	R1	7.54689445988764
13	C13	R1	7.2667865406949
13	C18	R1	7.08746284125034
13	C15	R1	7.20945336562895
13	C11	R1	7.07681559705083
13	C16	R1	7.28540221886225
13	C8	R1	6.96578428466209
13	C7	R1	7.21916852046216
14	C23	R1	7.24792751344359
14	C17	R1	7.57742882803575
14	C12	R1	7.16992500144231
14	C10	R1	7.38370429247405
14	C3	R1	6.82017896241519
14	C14	R1	7.28540221886225
14	C5	R1	7.43462822763672
14	C9	R1	7.03342300153745
14	C24	R1	7.467605550083
14	C6	R1	7.49185309632967
14	C21	R1	7.4178525148859
14	C22	R1	7.24792751344359
14	C4	R1	7.14974711950468
14	C13	R1	7.32192809488736
14	C18	R1	7.01122725542325
14	C15	R1	7.15987133677839
14	C11	R1	7.22881869049588
14	C8	R1	6.98868468677217
14	C20	R1	7.49984588708321
14	C7	R1	7.31288295528436
15	C23	R1	7.22881869049588
15	C17	R1	7.467605550083
15	C12	R1	7.17990909001493
15	C10	R1	7.22881869049588
15	C3	R1	7.03342300153745
15	C14	R1	7.11894107272351
15	C5	R1	7.35755200461808
15	C9	R1	6.88264304936184
15	C24	R1	7.28540221886225
15	C6	R1	7.19967234483636
15	C21	R1	7.19967234483636
15	C19	R1	7.48381577726426
15	C1	R1	7.60733031374961
15	C22	R1	7.35755200461808
15	C4	R1	7.28540221886225
15	C13	R1	7.16992500144231
15	C18	R1	7.48381577726426
15	C15	R1	7.36632221424582
15	C11	R1	7.04439411935845
15	C16	R1	7.02236781302845
15	C8	R1	7.43462822763672
15	C20	R1	7.33985000288462
15	C7	R1	7.65105169117893
16	C17	R1	7.59245703726808
16	C12	R1	7.11894107272351
16	C10	R1	7.20945336562895
16	C3	R1	7.05528243550119
16	C14	R1	7.21916852046216
16	C5	R1	7.2667865406949
16	C9	R1	7.24792751344359
16	C24	R1	7.39231742277876
16	C6	R1	7.25738784269265
16	C21	R1	7.37503943134692
16	C19	R1	7.36632221424582
16	C1	R1	7.09803208296053
16	C22	R1	7.14974711950468
16	C4	R1	7.37503943134692
16	C13	R1	7.02236781302845
16	C18	R1	7.12928301694497
16	C15	R1	7.34872815423108
16	C11	R1	7.09803208296053
16	C16	R1	6.84549005094437
16	C20	R1	7.32192809488736
16	C7	R1	7.53138146051631
17	C23	R1	7.05528243550119
17	C17	R1	7.59245703726808
17	C12	R1	7.29462074889163
17	C3	R1	7.28540221886225
17	C14	R1	7.03342300153745
17	C5	R1	7.13955135239879
17	C9	R1	7.17990909001493
17	C24	R1	7.4178525148859
17	C6	R1	7.4093909361377
17	C21	R1	7.22881869049588
17	C1	R1	7.45121111183233
17	C22	R1	7.53915881110803
17	C4	R1	7.28540221886225
17	C13	R1	7.56224242422107
17	C15	R1	7.37503943134692
17	C11	R1	7.18982455888002
17	C16	R1	7.48381577726426
17	C8	R1	7.37503943134692
17	C20	R1	7.39231742277876
17	C7	R1	7.74146698640115
18	C23	R1	7.32192809488736
18	C17	R1	6.97727992349992
18	C12	R1	7.62935662007961
18	C10	R1	7.03342300153745
18	C3	R1	7.23840473932508
18	C14	R1	7.22881869049588
18	C5	R1	7.13955135239879
18	C9	R1	7.10852445677817
18	C24	R1	7.22881869049588
18	C6	R1	6.82017896241519
18	C21	R1	7.12928301694497
18	C19	R1	6.95419631038687
18	C22	R1	7.16992500144231
18	C4	R1	6.83289001416474
18	C13	R1	7.16992500144231
18	C15	R1	7.09803208296053
18	C11	R1	7.05528243550119
18	C16	R1	7.15987133677839
18	C8	R1	7.4093909361377
18	C20	R1	7.69348695749933
18	C7	R1	7.15987133677839
19	C23	R1	7.08746284125034
19	C17	R1	7.49984588708321
19	C12	R1	7.33091687811462
19	C10	R1	7.05528243550119
19	C14	R1	7.20945336562895
19	C5	R1	7.54689445988764
19	C24	R1	7.32192809488736
19	C6	R1	7.29462074889163
19	C21	R1	7.35755200461808
19	C19	R1	7.70735913208088
19	C1	R1	7.18982455888002
19	C22	R1	7.40087943628218
19	C4	R1	7.34872815423108
19	C13	R1	7.39231742277876
19	C18	R1	7
19	C15	R1	7.43462822763672
19	C11	R1	7.4757334309664
19	C16	R1	7.31288295528436
19	C8	R1	7.29462074889163
19	C7	R1	7.64385618977472
20	C23	R1	7.3037807481771
20	C17	R1	7.22881869049588
20	C10	R1	7.63662462054365
20	C3	R1	7.7279204545632
20	C14	R1	7.06608919045777
20	C5	R1	7.2667865406949
20	C9	R1	7.2667865406949
20	C24	R1	7.38370429247405
20	C6	R1	7.28540221886225
20	C21	R1	7.07681559705083
20	C19	R1	7.03342300153745
20	C1	R1	7.13955135239879
20	C22	R1	7.62205181945638
20	C4	R1	7.17990909001493
20	C13	R1	7.07681559705083
20	C18	R1	7.14974711950468
20	C15	R1	6.94251450533924
20	C16	R1	7.32192809488736
20	C8	R1	7.16992500144231
20	C20	R1	7.28540221886225
21	C23	R1	7.17990909001493
21	C17	R1	7.16992500144231
21	C12	R1	7.19967234483636
21	C10	R1	7.39231742277876
21	C3	R1	7.33985000288462
21	C14	R1	6.83289001416474
21	C5	R1	7.5077946401987
21	C9	R1	7.49185309632967
21	C24	R1	7.15987133677839
21	C6	R1	7.32192809488736
21	C21	R1	7.32192809488736
21	C19	R1	7.2667865406949
21	C1	R1	7.11894107272351
21	C22	R1	7.27612440527424
21	C4	R1	7.18982455888002
21	C13	R1	6.85798099512757
21	C18	R1	6.95419631038687
21	C15	R1	7.25738784269265
21	C11	R1	6.78135971352466
21	C16	R1	6.8703647195834
21	C8	R1	7.25738784269265
21	C20	R1	7.62205181945638
21	C7	R1	7.23840473932508
22	C23	R1	7.34872815423108
22	C17	R1	7.40087943628218
22	C12	R1	7.52356195605701
22	C10	R1	7.02236781302845
22	C3	R1	7.4594316186373
22	C14	R1	7.48381577726426
22	C5	R1	7.20945336562895
22	C9	R1	7.74819284958946
22	C24	R1	7.34872815423108
22	C6	R1	7.17990909001493
22	C21	R1	7.3037807481771
22	C19	R1	6.91886323727459
22	C1	R1	7.40087943628218
22	C22	R1	7.58496250072116
22	C4	R1	7.35755200461808
22	C13	R1	7.53915881110803
22	C18	R1	6.85798099512757
22	C15	R1	7.27612440527424
22	C11	R1	7.18982455888002
22	C16	R1	7.07681559705083
22	C8	R1	7.54689445988764
22	C20	R1	7.20945336562895
22	C7	R1	7.29462074889163
23	C23	R1	7
23	C17	R1	7.43462822763672
23	C12	R1	7.28540221886225
23	C10	R1	7.07681559705083
23	C3	R1	7.18982455888002
23	C14	R1	7.49185309632967
23	C5	R1	7.33985000288462
23	C9	R1	7.3037807481771
23	C24	R1	7.55458885167764
23	C6	R1	7.49984588708321
23	C21	R1	7.52356195605701
23	C1	R1	7.43462822763672
23	C22	R1	7.02236781302845
23	C4	R1	7.74146698640115
23	C13	R1	7.4757334309664
23	C18	R1	7.01122725542325
23	C15	R1	7.45121111183233
23	C11	R1	7.53138146051631
23	C16	R1	7.33985000288462
23	C8	R1	7.51569983828404
23	C20	R1	7.36632221424582
23	C7	R1	7.11894107272351
24	C23	R1	7.4178525148859
24	C17	R1	7.4594316186373
24	C12	R1	7.03342300153745
24	C10	R1	7.33091687811462
24	C3	R1	7.4594316186373
24	C14	R1	7.08746284125034
24	C5	R1	7.56224242422107
24	C9	R1	7.467605550083
24	C24	R1	7.65105169117893
24	C21	R1	7.23840473932508
24	C19	R1	7.16992500144231
24	C1	R1	7.11894107272351
24	C22	R1	7.21916852046216
24	C4	R1	7.62205181945638
24	C13	R1	7.4757334309664
24	C18	R1	7.14974711950468
24	C15	R1	7.24792751344359
24	C11	R1	7.32192809488736
24	C16	R1	6.98868468677217
24	C8	R1	7.23840473932508
24	C20	R1	6.97727992349992
24	C7	R1	7.23840473932508
25	C23	R1	7.40087943628218
25	C17	R1	7.29462074889163
25	C12	R1	6.70043971814109
25	C10	R1	7.33091687811462
25	C3	R1	7.36632221424582
25	C14	R1	7.49984588708321
25	C5	R1	6.91886323727459
25	C9	R1	7.24792751344359
25	C24	R1	7.2667865406949
25	C6	R1	7.09803208296053
25	C21	R1	7.14974711950468
25	C19	R1	7.4594316186373
25	C22	R1	7.32192809488736
25	C4	R1	7.21916852046216
25	C13	R1	7.34872815423108
25	C16	R1	6.95419631038687
25	C8	R1	7.11894107272351
25	C20	R1	7.19967234483636
26	C23	R1	7.60733031374961
26	C17	R1	7.04439411935845
26	C12	R1	7.08746284125034
26	C3	R1	6.91886323727459
26	C14	R1	7.05528243550119
26	C5	R1	7.65105169117893
26	C9	R1	7.4093909361377
26	C24	R1	7.38370429247405
26	C21	R1	7.56224242422107
26	C19	R1	7.56985560833095
26	C1	R1	7.4594316186373
26	C22	R1	7.03342300153745
26	C4	R1	7.07681559705083
26	C18	R1	7.06608919045777
26	C15	R1	6.58496250072116
26	C11	R1	7.4178525148859
26	C16	R1	7.23840473932508
26	C8	R1	6.75488750216347
26	C20	R1	7.39231742277876
26	C7	R1	7.44294349584873
27	C23	R1	7.25738784269265
27	C17	R1	7.64385618977472
27	C12	R1	7.3037807481771
27	C10	R1	7.52356195605701
27	C3	R1	7.44294349584873
27	C14	R1	7.31288295528436
27	C5	R1	7.14974711950468
27	C9	R1	7.33091687811462
27	C24	R1	7.03342300153745
27	C6	R1	7.40087943628218
27	C21	R1	7.31288295528436
27	C19	R1	7.27612440527424
27	C1	R1	7.21916852046216
27	C22	R1	7.28540221886225
27	C4	R1	7.19967234483636
27	C13	R1	7.35755200461808
27	C18	R1	6.8703647195834
27	C15	R1	6.90689059560852
27	C11	R1	7.2667865406949
27	C16	R1	7.10852445677817
27	C8	R1	7.4262647547021
27	C20	R1	7.57742882803575
27	C7	R1	7.35755200461808
28	C17	R1	7
28	C12	R1	7.31288295528436
28	C10	R1	6.90689059560852
28	C3	R1	7.4178525148859
28	C14	R1	6.95419631038687
28	C5	R1	7.49984588708321
28	C9	R1	7.02236781302845
28	C24	R1	7.36632221424582
28	C6	R1	7.13955135239879
28	C21	R1	7.20945336562895
28	C19	R1	7.01122725542325
28	C1	R1	7.65821148275179
28	C22	R1	7.18982455888002
28	C4	R1	7.09803208296053
28	C13	R1	7.49185309632967
28	C18	R1	7.43462822763672
28	C15	R1	7.25738784269265
28	C11	R1	6.90689059560852
28	C16	R1	7.59991284218713
28	C8	R1	7.29462074889163
28	C20	R1	7.49185309632967
28	C7	R1	7.13955135239879
29	C23	R1	7.25738784269265
29	C17	R1	7.27612440527424
29	C10	R1	7.24792751344359
29	C3	R1	7.33985000288462
29	C14	R1	7.17990909001493
29	C5	R1	7.49984588708321
29	C9	R1	6.76818432477693
29	C24	R1	7.33985000288462
29	C6	R1	7.4594316186373
29	C21	R1	7.53138146051631
29	C19	R1	6.98868468677217
29	C1	R1	7.32192809488736
29	C22	R1	7.53915881110803
29	C4	R1	7.25738784269265
29	C18	R1	7.40087943628218
29	C15	R1	7.03342300153745
29	C11	R1	7.10852445677817
29	C16	R1	6.88264304936184
29	C8	R1	6.61470984411521
29	C20	R1	7
29	C7	R1	7.33091687811462
30	C23	R1	7.62935662007961
30	C17	R1	7.33091687811462
30	C12	R1	7.24792751344359
30	C3	R1	7.27612440527424
30	C14	R1	6.88264304936184
30	C5	R1	7.31288295528436
30	C9	R1	7.12928301694497
30	C24	R1	7.02236781302845
30	C6	R1	7.49984588708321
30	C21	R1	7.33985000288462
30	C1	R1	7.36632221424582
30	C4	R1	7.15987133677839
30	C13	R1	7.02236781302845
30	C18	R1	7.07681559705083
30	C15	R1	7.4093909361377
30	C11	R1	7.25738784269265
30	C16	R1	7.4262647547021
30	C8	R1	7.15987133677839
30	C20	R1	7.16992500144231
30	C7	R1	6.91886323727459
31	C17	R1	7.24792751344359
31	C12	R1	7.19967234483636
31	C3	R1	7.23840473932508
31	C14	R1	7.23840473932508
31	C5	R1	7.62935662007961
31	C9	R1	7.09803208296053
31	C24	R1	7.70735913208088
31	C6	R1	7.4262647547021
31	C21	R1	7.38370429247405
31	C19	R1	7.19967234483636
31	C1	R1	7.17990909001493
31	C22	R1	7.21916852046216
31	C4	R1	7.24792751344359
31	C13	R1	7.2667865406949
31	C15	R1	7.27612440527424
31	C11	R1	7.14974711950468
31	C16	R1	7.28540221886225
31	C8	R1	7.29462074889163
31	C20	R1	7.467605550083
31	C7	R1	7.33985000288462
32	C23	R1	7.31288295528436
32	C17	R1	7.15987133677839
32	C12	R1	7.27612440527424
32	C3	R1	7.16992500144231
32	C14	R1	7.37503943134692
32	C5	R1	6.95419631038687
32	C9	R1	7.32192809488736
32	C24	R1	7.49185309632967
32	C6	R1	7.17990909001493
32	C21	R1	7.22881869049588
32	C1	R1	6.70043971814109
32	C22	R1	7.31288295528436
32	C4	R1	7.62205181945638
32	C13	R1	7.24792751344359
32	C15	R1	7.22881869049588
32	C11	R1	7.08746284125034
32	C16	R1	7.27612440527424
32	C8	R1	7.43462822763672
32	C20	R1	7.25738784269265
33	C23	R1	7.01122725542325
33	C17	R1	7.10852445677817
33	C12	R1	7.19967234483636
33	C10	R1	7.18982455888002
33	C3	R1	7.72109918870719
33	C14	R1	7.32192809488736
33	C5	R1	7.33985000288462
33	C9	R1	7.467605550083
33	C24	R1	7.35755200461808
33	C6	R1	7.32192809488736
33	C21	R1	7.32192809488736
33	C19	R1	7.45121111183233
33	C22	R1	7.38370429247405
33	C4	R1	7.43462822763672
33	C13	R1	7.52356195605701
33	C18	R1	7.33091687811462
33	C15	R1	6.98868468677217
33	C11	R1	7.02236781302845
33	C16	R1	7.27612440527424
33	C8	R1	7.62935662007961
33	C7	R1	6.96578428466209
34	C23	R1	7.31288295528436
34	C17	R1	7.13955135239879
34	C12	R1	7.16992500144231
34	C10	R1	7.06608919045777
34	C3	R1	7.22881869049588
34	C14	R1	7.2667865406949
34	C5	R1	7.07681559705083
34	C6	R1	7.52356195605701
34	C21	R1	7.17990909001493
34	C19	R1	7.06608919045777
34	C1	R1	6.97727992349992
34	C22	R1	7.3037807481771
34	C4	R1	7.4262647547021
34	C13	R1	7.16992500144231
34	C18	R1	6.95419631038687
34	C11	R1	7.05528243550119
34	C16	R1	7.4262647547021
34	C8	R1	7.28540221886225
34	C20	R1	7.15987133677839
34	C7	R1	7.18982455888002
35	C23	R1	7.55458885167764
35	C17	R1	7.3037807481771
35	C12	R1	7.11894107272351
35	C10	R1	7.24792751344359
35	C3	R1	7.21916852046216
35	C14	R1	7.3037807481771
35	C5	R1	7.35755200461808
35	C9	R1	6.95419631038687
35	C24	R1	7.61470984411521
35	C6	R1	7.18982455888002
35	C21	R1	7.33985000288462
35	C1	R1	7.4093909361377
35	C22	R1	7.49185309632967
35	C4	R1	7.37503943134692
35	C13	R1	7.4178525148859
35	C18	R1	7.06608919045777
35	C15	R1	7.53915881110803
35	C11	R1	7.21916852046216
35	C16	R1	7.08746284125034
35	C8	R1	7.08746284125034
35	C20	R1	7.16992500144231
36	C23	R1	6.91886323727459
36	C17	R1	7.3037807481771
36	C12	R1	7.16992500144231
36	C10	R1	7.05528243550119
36	C3	R1	7.05528243550119
36	C14	R1	7.34872815423108
36	C5	R1	7.3037807481771
36	C9	R1	7.13955135239879
36	C24	R1	7.24792751344359
36	C6	R1	7.02236781302845
36	C21	R1	7.48381577726426
36	C1	R1	7.21916852046216
36	C22	R1	7.19967234483636
36	C4	R1	7.16992500144231
36	C13	R1	7.17990909001493
36	C18	R1	7.21916852046216
36	C15	R1	7.17990909001493
36	C11	R1	7.20945336562895
36	C16	R1	6.93073733756289
36	C8	R1	7.4262647547021
36	C20	R1	7.02236781302845
36	C7	R1	7.20945336562895
37	C17	R1	7.04439411935845
37	C12	R1	7.01122725542325
37	C10	R1	7.54689445988764
37	C3	R1	7.44294349584873
37	C14	R1	7.39231742277876
37	C5	R1	7.15987133677839
37	C9	R1	7.29462074889163
37	C24	R1	7.32192809488736
37	C6	R1	7.03342300153745
37	C21	R1	7.35755200461808
37	C1	R1	7.28540221886225
37	C22	R1	7.06608919045777
37	C13	R1	7.48381577726426
37	C18	R1	7.4262647547021
37	C11	R1	7.31288295528436
37	C16	R1	6.75488750216347
37	C8	R1	7.36632221424582
37	C20	R1	6.97727992349992
37	C7	R1	7.01122725542325
38	C23	R1	7.19967234483636
38	C17	R1	7.24792751344359
38	C10	R1	7.23840473932508
38	C3	R1	7.06608919045777
38	C14	R1	7.5077946401987
38	C5	R1	7.58496250072116
38	C9	R1	7.17990909001493
38	C24	R1	7.18982455888002
38	C6	R1	7.44294349584873
38	C21	R1	7.15987133677839
38	C19	R1	7.14974711950468
38	C1	R1	7.33091687811462
38	C22	R1	7.03342300153745
38	C13	R1	7.4178525148859
38	C18	R1	7.01122725542325
38	C15	R1	7.27612440527424
38	C11	R1	7
38	C16	R1	7.5077946401987
38	C8	R1	7.2667865406949
38	C20	R1	7.4757334309664
38	C7	R1	7.4093909361377
39	C23	R1	7.4093909361377
39	C17	R1	7.13955135239879
39	C12	R1	7.33985000288462
39	C10	R1	7.37503943134692
39	C3	R1	6.88264304936184
39	C14	R1	7.21916852046216
39	C5	R1	7.16992500144231
39	C9	R1	7.08746284125034
39	C24	R1	7.05528243550119
39	C6	R1	7.467605550083
39	C21	R1	7.39231742277876
39	C19	R1	7.38370429247405
39	C1	R1	7.33985000288462
39	C22	R1	7.2667865406949
39	C4	R1	7.44294349584873
39	C13	R1	7.29462074889163
39	C15	R1	7.25738784269265
39	C11	R1	7.27612440527424
39	C16	R1	6.94251450533924
39	C8	R1	7.40087943628218
39	C20	R1	7.53138146051631
39	C7	R1	7.2667865406949
40	C23	R1	7.18982455888002
40	C12	R1	7.12928301694497
40	C10	R1	7.22881869049588
40	C3	R1	7.33091687811462
40	C14	R1	7.07681559705083
40	C5	R1	7.5077946401987
40	C24	R1	7.54689445988764
40	C6	R1	7.19967234483636
40	C21	R1	7.35755200461808
40	C19	R1	7.39231742277876
40	C1	R1	6.76818432477693
40	C22	R1	7.17990909001493
40	C4	R1	7.29462074889163
40	C13	R1	7.18982455888002
40	C18	R1	7.25738784269265
40	C15	R1	6.68650052718322
40	C11	R1	7.01122725542325
40	C8	R1	7.38370429247405
40	C20	R1	7.29462074889163
40	C7	R1	6.98868468677217
41	C23	R1	7.44294349584873
41	C17	R1	7.13955135239879
41	C12	R1	7.4757334309664
41	C10	R1	7.45121111183233
41	C3	R1	7.44294349584873
41	C14	R1	6.88264304936184
41	C9	R1	7.10852445677817
41	C6	R1	7.48381577726426
41	C21	R1	7.36632221424582
41	C19	R1	7.13955135239879
41	C1	R1	7.15987133677839
41	C22	R1	7.16992500144231
41	C4	R1	7.39231742277876
41	C13	R1	7.14974711950468
41	C18	R1	7.4262647547021
41	C15	R1	7.45121111183233
41	C11	R1	7.56224242422107
41	C16	R1	6.94251450533924
41	C8	R1	7.01122725542325
41	C20	R1	7.22881869049588
41	C7	R1	7.33091687811462
42	C23	R1	6.56985560833095
42	C17	R1	7.65821148275179
42	C12	R1	7.4093909361377
42	C10	R1	7.27612440527424
42	C3	R1	7.5077946401987
42	C14	R1	7.20945336562895
42	C5	R1	7.11894107272351
42	C9	R1	7.09803208296053
42	C24	R1	7.35755200461808
42	C6	R1	7.2667865406949
42	C19	R1	7
42	C1	R1	7.45121111183233
42	C22	R1	7.36632221424582
42	C4	R1	7.36632221424582
42	C13	R1	7.59245703726808
42	C18	R1	7.53915881110803
42	C15	R1	7.19967234483636
42	C11	R1	7.25738784269265
42	C8	R1	7.59245703726808
42	C20	R1	7.10852445677817
42	C7	R1	7.467605550083
43	C23	R1	7.34872815423108
43	C17	R1	7.05528243550119
43	C12	R1	7.4594316186373
43	C10	R1	7.2667865406949
43	C3	R1	7.27612440527424
43	C14	R1	7.31288295528436
43	C5	R1	7.31288295528436
43	C24	R1	7.28540221886225
43	C6	R1	7.23840473932508
43	C21	R1	7.4093909361377
43	C1	R1	7.65105169117893
43	C22	R1	7.60733031374961
43	C13	R1	7.35755200461808
43	C18	R1	7.05528243550119
43	C15	R1	7.18982455888002
43	C11	R1	7.11894107272351
43	C16	R1	7.12928301694497
43	C8	R1	7.35755200461808
43	C20	R1	7.49984588708321
43	C7	R1	7.19967234483636
44	C23	R1	7.10852445677817
44	C17	R1	7.31288295528436
44	C12	R1	7.37503943134692
44	C10	R1	7.49984588708321
44	C14	R1	7.12928301694497
44	C9	R1	7.57742882803575
44	C24	R1	7.2667865406949
44	C6	R1	7.03342300153745
44	C21	R1	7.66533591718518
44	C19	R1	7.21916852046216
44	C1	R1	7.15987133677839
44	C22	R1	7.44294349584873
44	C4	R1	7.54689445988764
44	C13	R1	7.02236781302845
44	C15	R1	7.25738784269265
44	C11	R1	7.43462822763672
44	C16	R1	7.16992500144231
44	C8	R1	7.12928301694497
44	C20	R1	7.07681559705083
44	C7	R1	7.12928301694497
45	C23	R1	7.45121111183233
45	C17	R1	7.18982455888002
45	C12	R1	6.93073733756289
45	C10	R1	7.25738784269265
45	C3	R1	7.38370429247405
45	C14	R1	7.07681559705083
45	C5	R1	7.29462074889163
45	C9	R1	7.32192809488736
45	C24	R1	7.55458885167764
45	C21	R1	6.88264304936184
45	C19	R1	7.52356195605701
45	C1	R1	7.32192809488736
45	C22	R1	7.467605550083
45	C4	R1	7.05528243550119
45	C13	R1	7.31288295528436
45	C18	R1	7.09803208296053
45	C15	R1	7.12928301694497
45	C11	R1	7.467605550083
45	C7	R1	7.27612440527424
46	C23	R1	7.18982455888002
46	C17	R1	7.16992500144231
46	C12	R1	7.467605550083
46	C10	R1	7.15987133677839
46	C3	R1	7.56224242422107
46	C14	R1	7.15987133677839
46	C5	R1	7.16992500144231
46	C24	R1	7.467605550083
46	C6	R1	7
46	C21	R1	7.19967234483636
46	C19	R1	7.19967234483636
46	C1	R1	7.55458885167764
46	C22	R1	7.29462074889163
46	C4	R1	7.28540221886225
46	C18	R1	7.12928301694497
46	C15	R1	7.21916852046216
46	C11	R1	7.15987133677839
46	C16	R1	6.96578428466209
46	C8	R1	7.09803208296053
46	C7	R1	7.16992500144231
47	C23	R1	7.81378119121704
47	C17	R1	7.40087943628218
47	C12	R1	7.60733031374961
47	C10	R1	7.28540221886225
47	C3	R1	7
47	C14	R1	7.28540221886225
47	C5	R1	7.28540221886225
47	C9	R1	7.23840473932508
47	C24	R1	7.29462074889163
47	C6	R1	7.6724253419715
47	C21	R1	7.4594316186373
47	C19	R1	7.13955135239879
47	C1	R1	7.07681559705083
47	C22	R1	7.02236781302845
47	C4	R1	7.54689445988764
47	C13	R1	7.22881869049588
47	C18	R1	7.66533591718518
47	C11	R1	7.4757334309664
47	C16	R1	7.09803208296053
47	C8	R1	7.52356195605701
48	C23	R1	7.3037807481771
48	C17	R1	7.2667865406949
48	C12	R1	7.51569983828404
48	C10	R1	7.3037807481771
48	C3	R1	7.62205181945638
48	C14	R1	7.4757334309664
48	C5	R1	7.18982455888002
48	C9	R1	7.56224242422107
48	C24	R1	7.70043971814109
48	C21	R1	7.467605550083
48	C22	R1	7.44294349584873
48	C4	R1	7.467605550083
48	C13	R1	7.21916852046216
48	C18	R1	7.40087943628218
48	C15	R1	7.23840473932508
48	C11	R1	7.467605550083
48	C16	R1	7.49984588708321
48	C8	R1	7.4757334309664
48	C20	R1	7.28540221886225
48	C7	R1	7.70735913208088
49	C23	R1	7.09803208296053
49	C17	R1	7.13955135239879
49	C12	R1	7.27612440527424
49	C10	R1	7.39231742277876
49	C3	R1	7.16992500144231
49	C14	R1	7.67948009950545
49	C5	R1	7.40087943628218
49	C9	R1	7.27612440527424
49	C6	R1	6.8703647195834
49	C21	R1	7.21916852046216
49	C19	R1	7.40087943628218
49	C1	R1	7.37503943134692
49	C22	R1	7.07681559705083
49	C4	R1	7.29462074889163
49	C13	R1	7.36632221424582
49	C15	R1	7.05528243550119
49	C11	R1	7.10852445677817
49	C16	R1	7.28540221886225
49	C8	R1	7.21916852046216
49	C20	R1	7.02236781302845
49	C7	R1	7.15987133677839
50	C23	R1	7.13955135239879
50	C17	R1	7.36632221424582
50	C12	R1	7.21916852046216
50	C10	R1	7.17990909001493
50	C3	R1	7.21916852046216
50	C5	R1	7.09803208296053
50	C9	R1	7.28540221886225
50	C24	R1	7.04439411935845
50	C21	R1	7.27612440527424
50	C19	R1	7.24792751344359
50	C1	R1	6.98868468677217
50	C22	R1	7.20945336562895
50	C4	R1	7.21916852046216
50	C13	R1	7.28540221886225
50	C18	R1	7.27612440527424
50	C15	R1	7.35755200461808
50	C11	R1	7.25738784269265
50	C16	R1	7.27612440527424
50	C8	R1	6.93073733756289
50	C20	R1	7.48381577726426
50	C7	R1	6.89481776330794
51	C17	R1	7.66533591718518
51	C12	R1	6.97727992349992
51	C10	R1	7.59991284218713
51	C3	R1	7.37503943134692
51	C14	R1	7.4262647547021
51	C5	R1	7.62205181945638
51	C9	R1	7.35755200461808
51	C24	R1	7.14974711950468
51	C21	R1	7.05528243550119
51	C19	R1	7.03342300153745
51	C1	R1	7.33091687811462
51	C22	R1	7.20945336562895
51	C4	R1	7.4093909361377
51	C13	R1	7.25738784269265
51	C18	R1	7.33091687811462
51	C15	R1	7.10852445677817
51	C16	R1	6.84549005094437
51	C8	R1	7.22881869049588
51	C20	R1	7.19967234483636
51	C7	R1	7.59245703726808
52	C23	R1	6.91886323727459
52	C17	R1	7.09803208296053
52	C12	R1	7.38370429247405
52	C10	R1	7.24792751344359
52	C3	R1	6.98868468677217
52	C14	R1	7.467605550083
52	C5	R1	7.53915881110803
52	C9	R1	7.11894107272351
52	C24	R1	7.52356195605701
52	C6	R1	7.19967234483636
52	C21	R1	7.25738784269265
52	C19	R1	6.89481776330794
52	C1	R1	6.85798099512757
52	C22	R1	7.4757334309664
52	C4	R1	6.98868468677217
52	C13	R1	7.10852445677817
52	C18	R1	6.90689059560852
52	C15	R1	6.98868468677217
52	C11	R1	7.3037807481771
52	C16	R1	7
52	C8	R1	7.35755200461808
52	C20	R1	7.15987133677839
52	C7	R1	7.02236781302845
53	C23	R1	7.16992500144231
53	C17	R1	7.12928301694497
53	C10	R1	7.21916852046216
53	C3	R1	7.67948009950545
53	C14	R1	7.17990909001493
53	C5	R1	7.49185309632967
53	C9	R1	7.59991284218713
53	C24	R1	7.03342300153745
53	C6	R1	7.52356195605701
53	C21	R1	7.39231742277876
53	C19	R1	7.19967234483636
53	C1	R1	7.40087943628218
53	C22	R1	7.36632221424582
53	C4	R1	7.12928301694497
53	C13	R1	7.27612440527424
53	C15	R1	7.27612440527424
53	C11	R1	7.49185309632967
53	C16	R1	7.35755200461808
53	C20	R1	7.13955135239879
53	C7	R1	7.14974711950468
54	C23	R1	7.21916852046216
54	C17	R1	7.55458885167764
54	C12	R1	7.35755200461808
54	C10	R1	7.16992500144231
54	C14	R1	6.74146698640115
54	C5	R1	7.18982455888002
54	C9	R1	7.4178525148859
54	C6	R1	7.31288295528436
54	C21	R1	7.18982455888002
54	C19	R1	7.59245703726808
54	C1	R1	7.31288295528436
54	C22	R1	7.28540221886225
54	C13	R1	7.12928301694497
54	C18	R1	7.17990909001493
54	C15	R1	7.37503943134692
54	C11	R1	7.10852445677817
54	C16	R1	7
54	C8	R1	7.11894107272351
54	C20	R1	7.34872815423108
54	C7	R1	7.4178525148859
55	C23	R1	7.39231742277876
55	C17	R1	6.8703647195834
55	C10	R1	7.28540221886225
55	C3	R1	7.5077946401987
55	C14	R1	7.4093909361377
55	C9	R1	7.33985000288462
55	C24	R1	7.11894107272351
55	C6	R1	7.44294349584873
55	C21	R1	7
55	C19	R1	7.08746284125034
55	C1	R1	7.33985000288462
55	C22	R1	7.4757334309664
55	C4	R1	7.4178525148859
55	C13	R1	7.25738784269265
55	C15	R1	7.20945336562895
55	C16	R1	6.91886323727459
55	C8	R1	7.39231742277876
55	C20	R1	7.14974711950468
55	C7	R1	7.38370429247405
56	C23	R1	7.20945336562895
56	C17	R1	7.4594316186373
56	C12	R1	6.95419631038687
56	C10	R1	7.24792751344359
56	C3	R1	7.06608919045777
56	C24	R1	7.34872815423108
56	C6	R1	7.43462822763672
56	C21	R1	6.90689059560852
56	C1	R1	7.14974711950468
56	C22	R1	7.15987133677839
56	C4	R1	7.25738784269265
56	C13	R1	7.56985560833095
56	C18	R1	6.82017896241519
56	C15	R1	7.2667865406949
56	C11	R1	7.4178525148859
56	C16	R1	7.29462074889163
56	C8	R1	7.49984588708321
56	C20	R1	7.07681559705083
56	C7	R1	6.94251450533924
57	C23	R1	7.20945336562895
57	C12	R1	7.53138146051631
57	C10	R1	7.16992500144231
57	C3	R1	6.93073733756289
57	C14	R1	7.68650052718322
57	C5	R1	7.15987133677839
57	C9	R1	7.51569983828404
57	C24	R1	7.43462822763672
57	C21	R1	7.49984588708321
57	C19	R1	7.29462074889163
57	C1	R1	7.4262647547021
57	C22	R1	6.95419631038687
57	C4	R1	6.83289001416474
57	C18	R1	6.98868468677217
57	C15	R1	7.21916852046216
57	C11	R1	7.18982455888002
57	C16	R1	7.32192809488736
57	C8	R1	7.25738784269265
57	C20	R1	7.37503943134692
57	C7	R1	7.36632221424582
58	C23	R1	7.66533591718518
58	C17	R1	6.97727992349992
58	C12	R1	7.49984588708321
58	C10	R1	7.32192809488736
58	C3	R1	7.43462822763672
58	C5	R1	6.8073549220576
58	C9	R1	7.14974711950468
58	C24	R1	7.34872815423108
58	C6	R1	7.33091687811462
58	C21	R1	6.8073549220576
58	C19	R1	7.01122725542325
58	C1	R1	7.4594316186373
58	C22	R1	7.20945336562895
58	C4	R1	7.14974711950468
58	C18	R1	7.20945336562895
58	C15	R1	7.51569983828404
58	C11	R1	7.32192809488736
58	C8	R1	7.33985000288462
58	C20	R1	7
58	C7	R1	7.31288295528436
59	C23	R1	7.19967234483636
59	C17	R1	7.40087943628218
59	C12	R1	7.31288295528436
59	C10	R1	7.20945336562895
59	C14	R1	6.82017896241519
59	C5	R1	7.16992500144231
59	C9	R1	7.31288295528436
59	C24	R1	7.5077946401987
59	C6	R1	7.4178525148859
59	C21	R1	7.27612440527424
59	C19	R1	7.38370429247405
59	C1	R1	7.02236781302845
59	C22	R1	7.4594316186373
59	C4	R1	6.97727992349992
59	C13	R1	7
59	C18	R1	7
59	C15	R1	7.25738784269265
59	C11	R1	7.18982455888002
59	C16	R1	7.09803208296053
59	C8	R1	7.18982455888002
59	C20	R1	7.40087943628218
59	C7	R1	7.28540221886225
60	C23	R1	6.88264304936184
60	C17	R1	7.70735913208088
60	C12	R1	7.83289001416474
60	C10	R1	7.02236781302845
60	C3	R1	7.11894107272351
60	C14	R1	7.37503943134692
60	C5	R1	6.91886323727459
60	C9	R1	6.90689059560852
60	C24	R1	7.13955135239879
60	C21	R1	7.16992500144231
60	C19	R1	7.62205181945638
60	C22	R1	7.4178525148859
60	C4	R1	7.39231742277876
60	C18	R1	7.45121111183233
60	C15	R1	7.22881869049588
60	C11	R1	7.24792751344359
60	C16	R1	7.12928301694497
60	C8	R1	7.16992500144231
60	C20	R1	7.08746284125034
60	C7	R1	6.96578428466209
61	C23	R1	7.27612440527424
61	C17	R1	7.11894107272351
61	C12	R1	7.24792751344359
61	C3	R1	7.44294349584873
61	C14	R1	6.89481776330794
61	C5	R1	7.31288295528436
61	C9	R1	7.15987133677839
61	C24	R1	7.43462822763672
61	C6	R1	7.16992500144231
61	C21	R1	7.5077946401987
61	C19	R1	7.37503943134692
61	C1	R1	7.24792751344359
61	C22	R1	7.09803208296053
61	C4	R1	7.07681559705083
61	C13	R1	7.4262647547021
61	C18	R1	6.98868468677217
61	C11	R1	7.37503943134692
61	C16	R1	6.88264304936184
61	C8	R1	7.09803208296053
61	C20	R1	6.98868468677217
61	C7	R1	7.08746284125034
62	C23	R1	7.23840473932508
62	C17	R1	7.35755200461808
62	C12	R1	7.06608919045777
62	C10	R1	7.19967234483636
62	C3	R1	7.4262647547021
62	C9	R1	7.14974711950468
62	C24	R1	7.43462822763672
62	C6	R1	7.27612440527424
62	C21	R1	7.35755200461808
62	C19	R1	6.93073733756289
62	C1	R1	7.19967234483636
62	C22	R1	7.18982455888002
62	C4	R1	7.53138146051631
62	C13	R1	7.08746284125034
62	C18	R1	6.98868468677217
62	C15	R1	7.38370429247405
62	C16	R1	6.82017896241519
62	C8	R1	7.04439411935845
62	C20	R1	7.03342300153745
63	C23	R1	7.05528243550119
63	C17	R1	7.19967234483636
63	C12	R1	6.94251450533924
63	C10	R1	7.19967234483636
63	C3	R1	7.11894107272351
63	C14	R1	7.3037807481771
63	C9	R1	6.98868468677217
63	C24	R1	7.467605550083
63	C6	R1	7.16992500144231
63	C21	R1	7.49185309632967
63	C19	R1	7.02236781302845
63	C1	R1	7.2667865406949
63	C22	R1	6.95419631038687
63	C13	R1	7.25738784269265
63	C18	R1	7.03342300153745
63	C11	R1	7.21916852046216
63	C16	R1	7.4093909361377
63	C8	R1	7.3037807481771
63	C20	R1	7.33091687811462
64	C23	R1	7.05528243550119
64	C17	R1	7.36632221424582
64	C12	R1	7.21916852046216
64	C10	R1	7.15987133677839
64	C3	R1	7.10852445677817
64	C14	R1	7.23840473932508
64	C5	R1	7.52356195605701
64	C9	R1	7.29462074889163
64	C24	R1	7.18982455888002
64	C6	R1	7.06608919045777
64	C1	R1	7.33985000288462
64	C22	R1	6.84549005094437
64	C4	R1	7.56985560833095
64	C13	R1	7.19967234483636
64	C18	R1	6.84549005094437
64	C15	R1	7.08746284125034
64	C11	R1	7.23840473932508
64	C16	R1	7.4178525148859
64	C8	R1	7.05528243550119
64	C20	R1	7.28540221886225
64	C7	R1	7.23840473932508
65	C23	R1	7.467605550083
65	C17	R1	7.12928301694497
65	C12	R1	7.24792751344359
65	C3	R1	7.24792751344359
65	C14	R1	7.35755200461808
65	C5	R1	7.19967234483636
65	C9	R1	6.97727992349992
65	C24	R1	7.32192809488736
65	C6	R1	7.16992500144231
65	C21	R1	7.56985560833095
65	C19	R1	7.34872815423108
65	C1	R1	7.4178525148859
65	C22	R1	7.20945336562895
65	C4	R1	7.4093909361377
65	C13	R1	7.20945336562895
65	C18	R1	6.74146698640115
65	C15	R1	7.467605550083
65	C11	R1	7.20945336562895
65	C8	R1	7.44294349584873
65	C20	R1	7.54689445988764
65	C7	R1	6.98868468677217
66	C17	R1	7.53915881110803
66	C12	R1	7.44294349584873
66	C10	R1	7.07681559705083
66	C3	R1	7.21916852046216
66	C14	R1	7.3037807481771
66	C5	R1	7.4594316186373
66	C9	R1	7.17990909001493
66	C24	R1	7.38370429247405
66	C6	R1	7.49984588708321
66	C21	R1	7.54689445988764
66	C19	R1	7.06608919045777
66	C1	R1	6.91886323727459
66	C22	R1	7.18982455888002
66	C4	R1	7.5077946401987
66	C13	R1	6.95419631038687
66	C18	R1	7.01122725542325
66	C15	R1	7.11894107272351
66	C11	R1	6.7279204545632
66	C16	R1	7.16992500144231
66	C8	R1	7.4594316186373
66	C20	R1	7.15987133677839
66	C7	R1	7.65821148275179
67	C23	R1	7.08746284125034
67	C17	R1	7.68650052718322
67	C12	R1	7.70735913208088
67	C10	R1	7.24792751344359
67	C3	R1	7.03342300153745
67	C14	R1	7.28540221886225
67	C5	R1	7.37503943134692
67	C9	R1	7.44294349584873
67	C24	R1	7.34872815423108
67	C6	R1	7.4178525148859
67	C21	R1	7.06608919045777
67	C19	R1	7.3037807481771
67	C1	R1	7.23840473932508
67	C22	R1	7.33091687811462
67	C4	R1	7.33091687811462
67	C13	R1	6.93073733756289
67	C15	R1	6.7279204545632
67	C11	R1	7.49185309632967
67	C16	R1	7.3037807481771
67	C8	R1	7.13955135239879
67	C20	R1	7.4594316186373
67	C7	R1	7.20945336562895
68	C23	R1	7.14974711950468
68	C17	R1	7.01122725542325
68	C12	R1	6.95419631038687
68	C3	R1	7.17990909001493
68	C14	R1	7.2667865406949
68	C5	R1	7.63662462054365
68	C9	R1	7.65105169117893
68	C21	R1	7.04439411935845
68	C19	R1	7.45121111183233
68	C1	R1	7.06608919045777
68	C22	R1	7.68650052718322
68	C4	R1	7.32192809488736
68	C13	R1	7.59991284218713
68	C18	R1	6.56985560833095
68	C11	R1	6.89481776330794
68	C16	R1	7.18982455888002
68	C8	R1	7.4757334309664
68	C20	R1	7.23840473932508
68	C7	R1	7.4178525148859
69	C17	R1	7.55458885167764
69	C12	R1	6.89481776330794
69	C10	R1	7.11894107272351
69	C14	R1	7.25738784269265
69	C5	R1	7.04439411935845
69	C24	R1	7.21916852046216
69	C6	R1	7.25738784269265
69	C21	R1	7.7279204545632
69	C19	R1	7.33985000288462
69	C1	R1	7.58496250072116
69	C22	R1	7.18982455888002
69	C4	R1	7.39231742277876
69	C13	R1	7.16992500144231
69	C18	R1	7.33091687811462
69	C15	R1	7.22881869049588
69	C11	R1	7.33985000288462
69	C16	R1	7.22881869049588
69	C8	R1	7.17990909001493
69	C20	R1	7.5077946401987
70	C23	R1	7.53915881110803
70	C17	R1	7.2667865406949
70	C10	R1	7.28540221886225
70	C3	R1	6.82017896241519
70	C14	R1	7.31288295528436
70	C5	R1	7.33985000288462
70	C9	R1	7.4757334309664
70	C6	R1	7.4594316186373
70	C21	R1	7.36632221424582
70	C19	R1	7.55458885167764
70	C22	R1	7.28540221886225
70	C4	R1	7.29462074889163
70	C13	R1	7.4757334309664
70	C18	R1	6.90689059560852
70	C15	R1	6.93073733756289
70	C11	R1	7.20945336562895
70	C16	R1	7.27612440527424
70	C20	R1	7.15987133677839
70	C7	R1	7.33091687811462
71	C23	R1	7.38370429247405
71	C17	R1	7.18982455888002
71	C10	R1	7.49984588708321
71	C14	R1	7.20945336562895
71	C5	R1	7.06608919045777
71	C9	R1	7.2667865406949
71	C24	R1	7.34872815423108
71	C6	R1	7.14974711950468
71	C21	R1	7.22881869049588
71	C19	R1	7.16992500144231
71	C1	R1	7.23840473932508
71	C4	R1	7.34872815423108
71	C13	R1	7.25738784269265
71	C18	R1	7.11894107272351
71	C15	R1	7.05528243550119
71	C11	R1	6.84549005094437
71	C16	R1	7.32192809488736
71	C8	R1	7.06608919045777
71	C20	R1	7.54689445988764
71	C7	R1	7.4178525148859
72	C23	R1	7.55458885167764
72	C17	R1	7.44294349584873
72	C12	R1	7.10852445677817
72	C10	R1	7.18982455888002
72	C3	R1	7.38370429247405
72	C14	R1	7.24792751344359
72	C5	R1	7.51569983828404
72	C9	R1	7.09803208296053
72	C24	R1	7.33091687811462
72	C6	R1	7.35755200461808
72	C21	R1	7.44294349584873
72	C19	R1	7.51569983828404
72	C1	R1	7.4093909361377
72	C22	R1	7.21916852046216
72	C4	R1	7.24792751344359
72	C13	R1	7.20945336562895
72	C18	R1	7.05528243550119
72	C15	R1	7.18982455888002
72	C11	R1	7.19967234483636
72	C8	R1	7.06608919045777
72	C20	R1	7.52356195605701
72	C7	R1	7.39231742277876
73	C23	R1	7.4262647547021
73	C17	R1	7.22881869049588
73	C12	R1	6.95419631038687
73	C10	R1	7.13955135239879
73	C3	R1	7.05528243550119
73	C14	R1	7.31288295528436
73	C5	R1	7.21916852046216
73	C9	R1	7.37503943134692
73	C24	R1	7.35755200461808
73	C6	R1	7.22881869049588
73	C21	R1	7.56224242422107
73	C19	R1	6.93073733756289
73	C1	R1	7.34872815423108
73	C22	R1	7.54689445988764
73	C13	R1	7.19967234483636
73	C18	R1	7.25738784269265
73	C15	R1	7.17990909001493
73	C11	R1	7.17990909001493
73	C16	R1	7.20945336562895
73	C8	R1	7.34872815423108
73	C20	R1	7.39231742277876
73	C7	R1	7.27612440527424
74	C23	R1	7.45121111183233
74	C17	R1	7.40087943628218
74	C12	R1	7
74	C10	R1	7.19967234483636
74	C14	R1	7.34872815423108
74	C9	R1	7.12928301694497
74	C24	R1	7.11894107272351
74	C6	R1	7.4757334309664
74	C21	R1	7.467605550083
74	C19	R1	7.32192809488736
74	C1	R1	7.22881869049588
74	C22	R1	7.37503943134692
74	C4	R1	7.18982455888002
74	C13	R1	7.5077946401987
74	C18	R1	7.44294349584873
74	C15	R1	7.34872815423108
74	C11	R1	7.34872815423108
74	C16	R1	7
74	C8	R1	7.4178525148859
74	C20	R1	7.4093909361377
74	C7	R1	7.44294349584873
75	C23	R1	7.39231742277876
75	C17	R1	7.11894107272351
75	C12	R1	7.44294349584873
75	C10	R1	7.51569983828404
75	C3	R1	7.62205181945638
75	C14	R1	7.33091687811462
75	C5	R1	7.4093909361377
75	C9	R1	7.23840473932508
75	C24	R1	7.77478705960117
75	C6	R1	7.01122725542325
75	C21	R1	7.49185309632967
75	C19	R1	6.93073733756289
75	C22	R1	7.16992500144231
75	C4	R1	7.62205181945638
75	C13	R1	7.4594316186373
75	C18	R1	7.15987133677839
75	C15	R1	7.28540221886225
75	C11	R1	7.16992500144231
75	C16	R1	7.31288295528436
75	C8	R1	7.18982455888002
75	C20	R1	6.82017896241519
75	C7	R1	7.61470984411521
76	C23	R1	7.44294349584873
76	C17	R1	7.32192809488736
76	C12	R1	7.16992500144231
76	C10	R1	7.45121111183233
76	C14	R1	7.51569983828404
76	C5	R1	7.32192809488736
76	C9	R1	7.3037807481771
76	C24	R1	7.66533591718518
76	C6	R1	7.09803208296053
76	C21	R1	7.28540221886225
76	C19	R1	7.2667865406949
76	C1	R1	7.15987133677839
76	C22	R1	7.17990909001493
76	C4	R1	7.44294349584873
76	C13	R1	7.32192809488736
76	C18	R1	7.27612440527424
76	C15	R1	7.05528243550119
76	C11	R1	7.07681559705083
76	C16	R1	7
76	C8	R1	7.3037807481771
76	C20	R1	7.10852445677817
77	C23	R1	7.22881869049588
77	C17	R1	7.28540221886225
77	C12	R1	6.91886323727459
77	C10	R1	7.18982455888002
77	C3	R1	7.13955135239879
77	C14	R1	7.23840473932508
77	C5	R1	7.29462074889163
77	C9	R1	7.49984588708321
77	C24	R1	7.15987133677839
77	C21	R1	7.48381577726426
77	C19	R1	7.64385618977472
77	C1	R1	7.4262647547021
77	C22	R1	7.4178525148859
77	C4	R1	7.68650052718322
77	C13	R1	7.4262647547021
77	C18	R1	7.13955135239879
77	C11	R1	7.21916852046216
77	C16	R1	6.84549005094437
77	C8	R1	7.20945336562895
77	C20	R1	7.02236781302845
78	C17	R1	7.15987133677839
78	C12	R1	7.08746284125034
78	C10	R1	7.36632221424582
78	C3	R1	7.4594316186373
78	C5	R1	7.24792751344359
78	C9	R1	7.39231742277876
78	C24	R1	6.90689059560852
78	C21	R1	7.38370429247405
78	C19	R1	7.37503943134692
78	C1	R1	7.38370429247405
78	C22	R1	7.33091687811462
78	C4	R1	6.97727992349992
78	C13	R1	6.91886323727459
78	C18	R1	6.95419631038687
78	C15	R1	7.17990909001493
78	C11	R1	7.23840473932508
78	C8	R1	7.09803208296053
78	C20	R1	7.2667865406949
78	C7	R1	7
79	C23	R1	7.29462074889163
79	C17	R1	7.36632221424582
79	C12	R1	7.09803208296053
79	C10	R1	7.12928301694497
79	C3	R1	7.19967234483636
79	C14	R1	7.4594316186373
79	C9	R1	6.8703647195834
79	C24	R1	7.4262647547021
79	C6	R1	7.21916852046216
79	C21	R1	7.11894107272351
79	C19	R1	7.16992500144231
79	C1	R1	7.27612440527424
79	C22	R1	7.21916852046216
79	C4	R1	7.4262647547021
79	C13	R1	7.25738784269265
79	C18	R1	7.39231742277876
79	C15	R1	7.40087943628218
79	C11	R1	7.13955135239879
79	C16	R1	7.09803208296053
79	C8	R1	7.31288295528436
79	C20	R1	7.56224242422107
79	C7	R1	7.40087943628218
80	C17	R1	7.53138146051631
80	C12	R1	7.33985000288462
80	C10	R1	6.90689059560852
80	C3	R1	7.4178525148859
80	C5	R1	7.31288295528436
80	C9	R1	7.38370429247405
80	C24	R1	7.29462074889163
80	C6	R1	7.4262647547021
80	C21	R1	7.33091687811462
80	C19	R1	7.17990909001493
80	C1	R1	6.94251450533924
80	C22	R1	7.04439411935845
80	C4	R1	7.18982455888002
80	C13	R1	7.2667865406949
80	C18	R1	7.33091687811462
80	C15	R1	7.39231742277876
80	C11	R1	7.05528243550119
80	C16	R1	7.14974711950468
80	C8	R1	7.32192809488736
80	C20	R1	7.77478705960117
80	C7	R1	7.70043971814109
81	C23	R1	7.20945336562895
81	C17	R1	6.90689059560852
81	C12	R1	7.14974711950468
81	C10	R1	7.33985000288462
81	C3	R1	7.12928301694497
81	C14	R1	7.20945336562895
81	C24	R1	7.21916852046216
81	C6	R1	7.33091687811462
81	C21	R1	7.37503943134692
81	C19	R1	6.88264304936184
81	C22	R1	7.17990909001493
81	C4	R1	7.4757334309664
81	C13	R1	7.10852445677817
81	C18	R1	7.03342300153745
81	C15	R1	7.28540221886225
81	C11	R1	7.22881869049588
81	C16	R1	6.94251450533924
81	C8	R1	7.5077946401987
81	C20	R1	7.25738784269265
81	C7	R1	7.39231742277876
82	C23	R1	7.19967234483636
82	C17	R1	6.71424551766612
82	C12	R1	7.28540221886225
82	C3	R1	7.38370429247405
82	C14	R1	7.21916852046216
82	C9	R1	6.93073733756289
82	C24	R1	7.04439411935845
82	C6	R1	7.02236781302845
82	C19	R1	7.25738784269265
82	C1	R1	7.3037807481771
82	C4	R1	7.21916852046216
82	C13	R1	7.60733031374961
82	C18	R1	7.38370429247405
82	C15	R1	7.07681559705083
82	C11	R1	7.03342300153745
82	C16	R1	7.33091687811462
82	C8	R1	7.4262647547021
82	C7	R1	7.21916852046216
83	C23	R1	7.11894107272351
83	C17	R1	7.43462822763672
83	C12	R1	7.40087943628218
83	C10	R1	7.19967234483636
83	C3	R1	7.13955135239879
83	C14	R1	7.70735913208088
83	C5	R1	7.37503943134692
83	C9	R1	7.37503943134692
83	C24	R1	7.3037807481771
83	C6	R1	7.52356195605701
83	C19	R1	7.4757334309664
83	C1	R1	7.25738784269265
83	C22	R1	7.21916852046216
83	C4	R1	7.12928301694497
83	C18	R1	7.4757334309664
83	C15	R1	7.3037807481771
83	C11	R1	7.29462074889163
83	C20	R1	7.13955135239879
83	C7	R1	7.3037807481771
84	C23	R1	7.16992500144231
84	C17	R1	7.08746284125034
84	C12	R1	7.25738784269265
84	C3	R1	7.32192809488736
84	C5	R1	7.5077946401987
84	C9	R1	7.08746284125034
84	C24	R1	7.45121111183233
84	C6	R1	7.04439411935845
84	C21	R1	7.11894107272351
84	C19	R1	7.70043971814109
84	C1	R1	7.22881869049588
84	C22	R1	7.49185309632967
84	C4	R1	7.19967234483636
84	C13	R1	7.10852445677817
84	C18	R1	7.31288295528436
84	C15	R1	7.21916852046216
84	C11	R1	7.11894107272351
84	C16	R1	7.08746284125034
84	C8	R1	7.03342300153745
84	C7	R1	7.17990909001493
85	C23	R1	7.65821148275179
85	C17	R1	7.10852445677817
85	C12	R1	7.51569983828404
85	C10	R1	7.24792751344359
85	C3	R1	7.33985000288462
85	C5	R1	7.4262647547021
85	C9	R1	6.94251450533924
85	C24	R1	7.20945336562895
85	C6	R1	7.40087943628218
85	C1	R1	7.17990909001493
85	C22	R1	6.85798099512757
85	C4	R1	7.08746284125034
85	C13	R1	7.17990909001493
85	C18	R1	7.22881869049588
85	C15	R1	7.18982455888002
85	C11	R1	6.96578428466209
85	C16	R1	7.05528243550119
85	C8	R1	7.3037807481771
85	C20	R1	7.53138146051631
85	C7	R1	7.01122725542325
86	C23	R1	7.45121111183233
86	C17	R1	7.10852445677817
86	C12	R1	7.06608919045777
86	C10	R1	7.3037807481771
86	C3	R1	7.38370429247405
86	C14	R1	7.4093909361377
86	C9	R1	7.70043971814109
86	C24	R1	7.53138146051631
86	C19	R1	7.22881869049588
86	C22	R1	6.91886323727459
86	C4	R1	7.23840473932508
86	C13	R1	7.32192809488736
86	C18	R1	7.09803208296053
86	C15	R1	7.51569983828404
86	C11	R1	7.38370429247405
86	C16	R1	7.32192809488736
86	C8	R1	7.16992500144231
86	C7	R1	7.24792751344359
87	C23	R1	7.34872815423108
87	C17	R1	7.23840473932508
87	C12	R1	7.33091687811462
87	C10	R1	7.18982455888002
87	C3	R1	7.02236781302845
87	C14	R1	7.18982455888002
87	C5	R1	7.49185309632967
87	C9	R1	7.27612440527424
87	C24	R1	7.4178525148859
87	C6	R1	7.39231742277876
87	C21	R1	7.34872815423108
87	C4	R1	7.05528243550119
87	C13	R1	7.31288295528436
87	C18	R1	7.06608919045777
87	C15	R1	7.37503943134692
87	C11	R1	7.3037807481771
87	C16	R1	7.08746284125034
87	C8	R1	6.96578428466209
87	C20	R1	7.45121111183233
88	C23	R1	7.4262647547021
88	C17	R1	7.4178525148859
88	C12	R1	7.15987133677839
88	C10	R1	7.13955135239879
88	C3	R1	7.467605550083
88	C14	R1	7.48381577726426
88	C5	R1	7.40087943628218
88	C9	R1	7.55458885167764
88	C24	R1	7
88	C6	R1	7.7279204545632
88	C21	R1	7.36632221424582
88	C19	R1	6.76818432477693
88	C1	R1	7.59991284218713
88	C22	R1	7.09803208296053
88	C4	R1	7.51569983828404
88	C13	R1	7.08746284125034
88	C18	R1	7.10852445677817
88	C11	R1	6.95419631038687
88	C16	R1	7.29462074889163
88	C8	R1	7.53138146051631
88	C20	R1	7.19967234483636
88	C7	R1	7.06608919045777
89	C23	R1	7.20945336562895
89	C17	R1	7.05528243550119
89	C12	R1	6.98868468677217
89	C10	R1	7.2667865406949
89	C3	R1	7.09803208296053
89	C5	R1	7.4262647547021
89	C6	R1	7.03342300153745
89	C21	R1	7.21916852046216
89	C19	R1	7.07681559705083
89	C1	R1	7.51569983828404
89	C4	R1	7.4178525148859
89	C18	R1	7.15987133677839
89	C15	R1	7.54689445988764
89	C11	R1	7.11894107272351
89	C16	R1	7.08746284125034
89	C8	R1	7.25738784269265
89	C20	R1	6.83289001416474
89	C7	R1	7.31288295528436
90	C17	R1	7.05528243550119
90	C12	R1	7.44294349584873
90	C10	R1	7.08746284125034
90	C3	R1	7.07681559705083
90	C14	R1	7.33985000288462
90	C5	R1	6.93073733756289
90	C9	R1	6.95419631038687
90	C24	R1	7.24792751344359
90	C6	R1	7.23840473932508
90	C21	R1	7.18982455888002
90	C19	R1	7.16992500144231
90	C1	R1	7.24792751344359
90	C22	R1	7.49185309632967
90	C4	R1	7.3037807481771
90	C13	R1	6.85798099512757
90	C15	R1	7.40087943628218
90	C11	R1	7.23840473932508
90	C16	R1	7.37503943134692
90	C8	R1	7.31288295528436
90	C20	R1	6.93073733756289
90	C7	R1	7.8008998999203
91	C23	R1	6.59991284218713
91	C17	R1	7.33985000288462
91	C12	R1	7.35755200461808
91	C10	R1	7.09803208296053
91	C3	R1	7.28540221886225
91	C14	R1	7.44294349584873
91	C5	R1	7.4093909361377
91	C9	R1	7.35755200461808
91	C24	R1	6.75488750216347
91	C6	R1	7.33091687811462
91	C21	R1	7.23840473932508
91	C19	R1	7.33091687811462
91	C1	R1	7.24792751344359
91	C22	R1	7.16992500144231
91	C4	R1	7.4093909361377
91	C13	R1	7.02236781302845
91	C18	R1	7.17990909001493
91	C15	R1	7.22881869049588
91	C11	R1	7.01122725542325
91	C16	R1	7.10852445677817
91	C20	R1	7.25738784269265
92	C23	R1	7.52356195605701
92	C12	R1	7.3037807481771
92	C3	R1	7.51569983828404
92	C14	R1	7.27612440527424
92	C5	R1	7.48381577726426
92	C9	R1	7.34872815423108
92	C24	R1	7.32192809488736
92	C6	R1	7.17990909001493
92	C21	R1	7.45121111183233
92	C19	R1	7.05528243550119
92	C1	R1	7.06608919045777
92	C22	R1	7.02236781302845
92	C4	R1	7.4178525148859
92	C13	R1	7.16992500144231
92	C18	R1	7.20945336562895
92	C15	R1	7.21916852046216
92	C11	R1	7.10852445677817
92	C16	R1	6.90689059560852
92	C8	R1	7.38370429247405
92	C20	R1	7.55458885167764
92	C7	R1	7.25738784269265
93	C23	R1	7.4594316186373
93	C17	R1	7.39231742277876
93	C12	R1	7.35755200461808
93	C10	R1	6.70043971814109
93	C3	R1	7.17990909001493
93	C14	R1	7.4178525148859
93	C5	R1	7.08746284125034
93	C9	R1	7.01122725542325
93	C6	R1	7.07681559705083
93	C21	R1	7.05528243550119
93	C19	R1	7.45121111183233
93	C1	R1	7.60733031374961
93	C22	R1	7.10852445677817
93	C4	R1	7.34872815423108
93	C13	R1	7.48381577726426
93	C18	R1	7.27612440527424
93	C15	R1	7.22881869049588
93	C11	R1	7.22881869049588
93	C16	R1	7.25738784269265
93	C8	R1	7.20945336562895
93	C20	R1	6.89481776330794
94	C23	R1	7.33091687811462
94	C17	R1	6.96578428466209
94	C12	R1	6.85798099512757
94	C10	R1	7.20945336562895
94	C14	R1	7.25738784269265
94	C5	R1	7.3037807481771
94	C9	R1	7.4594316186373
94	C24	R1	7.23840473932508
94	C6	R1	7.39231742277876
94	C19	R1	7.37503943134692
94	C1	R1	7.13955135239879
94	C22	R1	7.11894107272351
94	C4	R1	7.3037807481771
94	C13	R1	7.4757334309664
94	C18	R1	7.25738784269265
94	C15	R1	7.05528243550119
94	C11	R1	7.15987133677839
94	C16	R1	7.49984588708321
94	C8	R1	7.24792751344359
94	C7	R1	7.24792751344359
95	C23	R1	7.36632221424582
95	C17	R1	7.23840473932508
95	C10	R1	7.44294349584873
95	C3	R1	7.28540221886225
95	C14	R1	6.89481776330794
95	C5	R1	7.28540221886225
95	C9	R1	7.4594316186373
95	C24	R1	7.11894107272351
95	C21	R1	7.56985560833095
95	C19	R1	7.07681559705083
95	C1	R1	7.13955135239879
95	C22	R1	7.48381577726426
95	C13	R1	7.48381577726426
95	C18	R1	6.7279204545632
95	C15	R1	7.4262647547021
95	C11	R1	7.12928301694497
95	C16	R1	7.31288295528436
95	C8	R1	7.19967234483636
95	C20	R1	7.20945336562895
95	C7	R1	7.36632221424582
96	C23	R1	7.11894107272351
96	C17	R1	7.12928301694497
96	C12	R1	7.24792751344359
96	C10	R1	7.27612440527424
96	C3	R1	7.34872815423108
96	C14	R1	7.36632221424582
96	C5	R1	7.06608919045777
96	C9	R1	7.25738784269265
96	C24	R1	7.07681559705083
96	C6	R1	7.33985000288462
96	C21	R1	7.51569983828404
96	C19	R1	7.17990909001493
96	C1	R1	7.12928301694497
96	C22	R1	7.17990909001493
96	C4	R1	7.22881869049588
96	C13	R1	6.75488750216347
96	C18	R1	6.75488750216347
96	C15	R1	6.8703647195834
96	C11	R1	7.11894107272351
96	C16	R1	6.98868468677217
96	C8	R1	7.10852445677817
96	C20	R1	7.06608919045777
96	C7	R1	7.43462822763672
97	C17	R1	7.09803208296053
97	C12	R1	7.49185309632967
97	C10	R1	7.08746284125034
97	C14	R1	7.2667865406949
97	C5	R1	6.90689059560852
97	C9	R1	6.62935662007961
97	C24	R1	7.44294349584873
97	C6	R1	7.32192809488736
97	C21	R1	7.44294349584873
97	C19	R1	7.31288295528436
97	C1	R1	6.91886323727459
97	C22	R1	7.32192809488736
97	C4	R1	6.8703647195834
97	C13	R1	7.32192809488736
97	C15	R1	7.19967234483636
97	C11	R1	7.16992500144231
97	C16	R1	7.25738784269265
97	C8	R1	7.06608919045777
97	C20	R1	7.04439411935845
97	C7	R1	7.25738784269265
98	C23	R1	7.48381577726426
98	C17	R1	7.16992500144231
98	C10	R1	7.08746284125034
[truncated: 14,500 more rows]
