# Supplementary material for: Stochastic modelling of single-cell gene expression adaptation reveals non-genomic contribution to evolution of tumor subclones
Source: bioRxiv. 2024 Apr 20:2024.04.17.588869. Preprint. [Version 1] doi: 10.1101/2024.04.17.588869 (PMC11071284; doi:10.1101/2024.04.17.588869)
Supplement: Supplement 2 [file media-2.zip › Supplementary Files/Simulated Data/Adaptive_Simulation/tr_1.06_sq_.15_r_150_a_.125.csv]

gene	species	replicate	exprval
1	C23	R1	7.38370429247405
1	C17	R1	7.57742882803575
1	C12	R1	7.4262647547021
1	C10	R1	7.49984588708321
1	C3	R1	7.15987133677839
1	C14	R1	7.4262647547021
1	C5	R1	7.40087943628218
1	C9	R1	7.09803208296053
1	C24	R1	6.94251450533924
1	C6	R1	7.14974711950468
1	C21	R1	7.24792751344359
1	C19	R1	7.20945336562895
1	C1	R1	7.34872815423108
1	C22	R1	7.33091687811462
1	C4	R1	7.33091687811462
1	C13	R1	7.4262647547021
1	C18	R1	7.12928301694497
1	C15	R1	6.94251450533924
1	C11	R1	7.20945336562895
1	C8	R1	7.16992500144231
1	C20	R1	7.33985000288462
1	C7	R1	7.17990909001493
2	C23	R1	7.36632221424582
2	C17	R1	7.24792751344359
2	C12	R1	7.51569983828404
2	C10	R1	7.4178525148859
2	C3	R1	7.04439411935845
2	C14	R1	7.39231742277876
2	C9	R1	7.02236781302845
2	C24	R1	7.07681559705083
2	C6	R1	7.16992500144231
2	C21	R1	7.03342300153745
2	C19	R1	7.35755200461808
2	C1	R1	7.3037807481771
2	C4	R1	7.4594316186373
2	C13	R1	7.49185309632967
2	C18	R1	7.31288295528436
2	C15	R1	7.39231742277876
2	C11	R1	7.09803208296053
2	C16	R1	6.71424551766612
2	C8	R1	7.38370429247405
2	C20	R1	6.95419631038687
2	C7	R1	7.21916852046216
3	C23	R1	7.21916852046216
3	C17	R1	7.56224242422107
3	C12	R1	7.08746284125034
3	C10	R1	7.36632221424582
3	C3	R1	6.95419631038687
3	C14	R1	7.35755200461808
3	C5	R1	7.17990909001493
3	C9	R1	7.10852445677817
3	C24	R1	7.33091687811462
3	C6	R1	7.23840473932508
3	C21	R1	7.3037807481771
3	C19	R1	7.03342300153745
3	C1	R1	7.3037807481771
3	C22	R1	7.2667865406949
3	C13	R1	7.14974711950468
3	C18	R1	7.24792751344359
3	C15	R1	7.28540221886225
3	C11	R1	7.25738784269265
3	C16	R1	7.07681559705083
3	C8	R1	7.39231742277876
3	C20	R1	7.53915881110803
3	C7	R1	7.33985000288462
4	C23	R1	7.4262647547021
4	C17	R1	7.20945336562895
4	C12	R1	7.08746284125034
4	C10	R1	7.35755200461808
4	C3	R1	7.467605550083
4	C14	R1	7.12928301694497
4	C5	R1	7.39231742277876
4	C9	R1	7.02236781302845
4	C24	R1	7.53138146051631
4	C6	R1	7.11894107272351
4	C21	R1	7.31288295528436
4	C19	R1	7.69348695749933
4	C1	R1	7.53915881110803
4	C22	R1	7.12928301694497
4	C4	R1	7.4178525148859
4	C13	R1	7.40087943628218
4	C18	R1	7.18982455888002
4	C15	R1	7.467605550083
4	C11	R1	7.14974711950468
4	C16	R1	7.40087943628218
4	C8	R1	7.2667865406949
4	C20	R1	7.32192809488736
4	C7	R1	7.5077946401987
5	C17	R1	7.2667865406949
5	C12	R1	7.02236781302845
5	C10	R1	7.24792751344359
5	C3	R1	7.28540221886225
5	C14	R1	7.2667865406949
5	C5	R1	7.55458885167764
5	C24	R1	7.24792751344359
5	C6	R1	7.61470984411521
5	C21	R1	7.02236781302845
5	C19	R1	6.82017896241519
5	C1	R1	6.97727992349992
5	C22	R1	7.20945336562895
5	C4	R1	7.38370429247405
5	C18	R1	7.20945336562895
5	C15	R1	7.19967234483636
5	C11	R1	7.38370429247405
5	C16	R1	7.19967234483636
5	C8	R1	7.33091687811462
5	C7	R1	7.23840473932508
6	C23	R1	7.12928301694497
6	C17	R1	7.35755200461808
6	C10	R1	7.21916852046216
6	C3	R1	7.21916852046216
6	C14	R1	7.08746284125034
6	C5	R1	7.06608919045777
6	C9	R1	7.19967234483636
6	C24	R1	7.5077946401987
6	C6	R1	7.4178525148859
6	C21	R1	7.3037807481771
6	C19	R1	7.2667865406949
6	C22	R1	6.55458885167764
6	C4	R1	7.09803208296053
6	C13	R1	7.03342300153745
6	C18	R1	7.15987133677839
6	C11	R1	7.3037807481771
6	C16	R1	7.15987133677839
6	C8	R1	7.4093909361377
6	C20	R1	7.35755200461808
6	C7	R1	7.12928301694497
7	C23	R1	7.3037807481771
7	C10	R1	7.32192809488736
7	C3	R1	7.29462074889163
7	C14	R1	7.2667865406949
7	C5	R1	7.11894107272351
7	C9	R1	6.98868468677217
7	C24	R1	7.16992500144231
7	C6	R1	6.93073733756289
7	C21	R1	7.19967234483636
7	C1	R1	7.39231742277876
7	C22	R1	7.18982455888002
7	C4	R1	7.35755200461808
7	C13	R1	7.07681559705083
7	C18	R1	7.20945336562895
7	C15	R1	7.22881869049588
7	C16	R1	7
7	C8	R1	7.24792751344359
7	C20	R1	7.43462822763672
7	C7	R1	7.40087943628218
8	C23	R1	7.28540221886225
8	C17	R1	6.94251450533924
8	C12	R1	7.31288295528436
8	C10	R1	7.33985000288462
8	C3	R1	7.25738784269265
8	C14	R1	7.4262647547021
8	C5	R1	7.37503943134692
8	C24	R1	7.59245703726808
8	C6	R1	7.64385618977472
8	C21	R1	7.07681559705083
8	C1	R1	7.43462822763672
8	C22	R1	7.38370429247405
8	C4	R1	7.12928301694497
8	C13	R1	7.23840473932508
8	C18	R1	6.93073733756289
8	C15	R1	7.03342300153745
8	C11	R1	7
8	C16	R1	7.24792751344359
8	C8	R1	7.06608919045777
8	C20	R1	7.22881869049588
8	C7	R1	7.4757334309664
9	C23	R1	7.28540221886225
9	C17	R1	7.33091687811462
9	C10	R1	7.28540221886225
9	C3	R1	7.23840473932508
9	C14	R1	7.25738784269265
9	C5	R1	7.40087943628218
9	C9	R1	7.4093909361377
9	C24	R1	7.39231742277876
9	C6	R1	7.35755200461808
9	C21	R1	7.45121111183233
9	C19	R1	7.15987133677839
9	C1	R1	7.3037807481771
9	C22	R1	7.20945336562895
9	C4	R1	7.15987133677839
9	C13	R1	7.36632221424582
9	C18	R1	7.33985000288462
9	C15	R1	7.28540221886225
9	C11	R1	7.40087943628218
9	C16	R1	7.07681559705083
9	C8	R1	7.34872815423108
9	C20	R1	7.20945336562895
9	C7	R1	7.14974711950468
10	C17	R1	7.04439411935845
10	C12	R1	7.36632221424582
10	C10	R1	7.59245703726808
10	C3	R1	6.94251450533924
10	C14	R1	7.4093909361377
10	C5	R1	7.2667865406949
10	C9	R1	7.37503943134692
10	C24	R1	7.04439411935845
10	C6	R1	7.15987133677839
10	C19	R1	7.11894107272351
10	C1	R1	7.33985000288462
10	C22	R1	6.82017896241519
10	C4	R1	7.3037807481771
10	C13	R1	7.35755200461808
10	C18	R1	7.24792751344359
10	C15	R1	7.09803208296053
10	C11	R1	6.85798099512757
10	C16	R1	7.11894107272351
10	C8	R1	7.12928301694497
10	C20	R1	7.33985000288462
11	C23	R1	7.32192809488736
11	C17	R1	7.13955135239879
11	C12	R1	7.55458885167764
11	C10	R1	7.24792751344359
11	C3	R1	7.35755200461808
11	C14	R1	7.28540221886225
11	C5	R1	7.49185309632967
11	C9	R1	7.35755200461808
11	C24	R1	7.18982455888002
11	C6	R1	7.36632221424582
11	C21	R1	7.4262647547021
11	C22	R1	7.19967234483636
11	C4	R1	7.11894107272351
11	C13	R1	7.16992500144231
11	C18	R1	7.25738784269265
11	C15	R1	7.16992500144231
11	C11	R1	7.24792751344359
11	C16	R1	7.22881869049588
11	C8	R1	7.37503943134692
11	C7	R1	6.95419631038687
12	C23	R1	7.40087943628218
12	C17	R1	7.21916852046216
12	C12	R1	7.48381577726426
12	C10	R1	7.09803208296053
12	C3	R1	7.5077946401987
12	C5	R1	7.19967234483636
12	C9	R1	7.37503943134692
12	C24	R1	7.56985560833095
12	C6	R1	7.21916852046216
12	C21	R1	7.35755200461808
12	C1	R1	7.4262647547021
12	C22	R1	7.53138146051631
12	C4	R1	7.02236781302845
12	C13	R1	7.33985000288462
12	C18	R1	7.19967234483636
12	C15	R1	7.35755200461808
12	C11	R1	7.33091687811462
12	C16	R1	7.14974711950468
12	C8	R1	7.60733031374961
12	C20	R1	7.19967234483636
12	C7	R1	7.3037807481771
13	C23	R1	7.33091687811462
13	C17	R1	7.24792751344359
13	C12	R1	7.33985000288462
13	C3	R1	7.27612440527424
13	C14	R1	7.05528243550119
13	C5	R1	7.37503943134692
13	C9	R1	7.54689445988764
13	C24	R1	7.03342300153745
13	C6	R1	7.23840473932508
13	C21	R1	7.61470984411521
13	C19	R1	7.39231742277876
13	C1	R1	7.11894107272351
13	C22	R1	7.36632221424582
13	C4	R1	7.33091687811462
13	C13	R1	7.21916852046216
13	C18	R1	7.21916852046216
13	C15	R1	6.95419631038687
13	C11	R1	7.20945336562895
13	C16	R1	6.8073549220576
13	C8	R1	7.3037807481771
13	C20	R1	7.2667865406949
14	C23	R1	7.11894107272351
14	C17	R1	7.31288295528436
14	C12	R1	7.2667865406949
14	C10	R1	7.31288295528436
14	C3	R1	7.4594316186373
14	C14	R1	7.27612440527424
14	C5	R1	7.49185309632967
14	C9	R1	7.12928301694497
14	C24	R1	7.18982455888002
14	C6	R1	7.5077946401987
14	C21	R1	7.18982455888002
14	C19	R1	7.44294349584873
14	C22	R1	7.02236781302845
14	C4	R1	7.38370429247405
14	C13	R1	7.467605550083
14	C18	R1	7.23840473932508
14	C15	R1	7.32192809488736
14	C11	R1	7.28540221886225
14	C16	R1	7.05528243550119
14	C8	R1	7.29462074889163
14	C20	R1	7.08746284125034
14	C7	R1	6.88264304936184
15	C23	R1	7.28540221886225
15	C17	R1	7.27612440527424
15	C12	R1	7.11894107272351
15	C10	R1	7.08746284125034
15	C3	R1	7.43462822763672
15	C5	R1	7.65105169117893
15	C9	R1	7.10852445677817
15	C24	R1	6.91886323727459
15	C6	R1	7.36632221424582
15	C21	R1	7.06608919045777
15	C19	R1	7.33985000288462
15	C1	R1	7.28540221886225
15	C22	R1	7.4178525148859
15	C13	R1	7
15	C15	R1	7.24792751344359
15	C11	R1	7.11894107272351
15	C16	R1	7.18982455888002
15	C8	R1	7.3037807481771
15	C20	R1	7.20945336562895
15	C7	R1	7.45121111183233
16	C23	R1	7.27612440527424
16	C17	R1	7.43462822763672
16	C3	R1	7.56224242422107
16	C5	R1	7.40087943628218
16	C9	R1	7.28540221886225
16	C24	R1	7.21916852046216
16	C6	R1	7.38370429247405
16	C21	R1	7.467605550083
16	C19	R1	7.11894107272351
16	C1	R1	7.4178525148859
16	C22	R1	7.19967234483636
16	C4	R1	7.34872815423108
16	C13	R1	6.93073733756289
16	C18	R1	7.13955135239879
16	C15	R1	7.33985000288462
16	C11	R1	7.4594316186373
16	C16	R1	7.35755200461808
16	C8	R1	7.3037807481771
16	C20	R1	7.48381577726426
17	C23	R1	7.38370429247405
17	C17	R1	7.11894107272351
17	C12	R1	7.61470984411521
17	C10	R1	7.27612440527424
17	C3	R1	7.10852445677817
17	C14	R1	7.22881869049588
17	C5	R1	7.24792751344359
17	C9	R1	7.22881869049588
17	C24	R1	7.4178525148859
17	C6	R1	7.31288295528436
17	C21	R1	7.17990909001493
17	C19	R1	7.35755200461808
17	C1	R1	7.38370429247405
17	C22	R1	7.31288295528436
17	C4	R1	7.4093909361377
17	C13	R1	7.49984588708321
17	C18	R1	7.16992500144231
17	C15	R1	7.03342300153745
17	C11	R1	7.13955135239879
17	C16	R1	6.74146698640115
17	C8	R1	7.32192809488736
17	C7	R1	7.17990909001493
18	C23	R1	7.23840473932508
18	C17	R1	7.49984588708321
18	C12	R1	7.59245703726808
18	C3	R1	7.33985000288462
18	C14	R1	7.59245703726808
18	C5	R1	7.07681559705083
18	C9	R1	7.33985000288462
18	C24	R1	7.22881869049588
18	C6	R1	7.16992500144231
18	C21	R1	7.09803208296053
18	C19	R1	7.02236781302845
18	C1	R1	7.45121111183233
18	C4	R1	7.4262647547021
18	C13	R1	7.28540221886225
18	C18	R1	7.11894107272351
18	C15	R1	7.10852445677817
18	C11	R1	7.24792751344359
18	C16	R1	7.04439411935845
18	C8	R1	7.36632221424582
18	C20	R1	7.4262647547021
18	C7	R1	7.39231742277876
19	C23	R1	7.27612440527424
19	C17	R1	7.03342300153745
19	C10	R1	7.35755200461808
19	C3	R1	7.23840473932508
19	C14	R1	7.12928301694497
19	C5	R1	7.37503943134692
19	C24	R1	7.16992500144231
19	C6	R1	7.59991284218713
19	C21	R1	6.98868468677217
19	C19	R1	7.4594316186373
19	C1	R1	7.38370429247405
19	C22	R1	7.4594316186373
19	C4	R1	7.27612440527424
19	C13	R1	7.3037807481771
19	C18	R1	7.35755200461808
19	C15	R1	6.95419631038687
19	C11	R1	7.39231742277876
19	C16	R1	7.35755200461808
19	C8	R1	7.40087943628218
19	C20	R1	7.11894107272351
19	C7	R1	7.3037807481771
20	C23	R1	7.19967234483636
20	C17	R1	7.18982455888002
20	C12	R1	7.4262647547021
20	C10	R1	6.88264304936184
20	C14	R1	7.44294349584873
20	C5	R1	7.27612440527424
20	C9	R1	7.05528243550119
20	C6	R1	7.48381577726426
20	C21	R1	7.27612440527424
20	C19	R1	7.40087943628218
20	C1	R1	7.2667865406949
20	C22	R1	7.17990909001493
20	C4	R1	7.25738784269265
20	C13	R1	7.38370429247405
20	C18	R1	7.04439411935845
20	C11	R1	7.43462822763672
20	C16	R1	7.24792751344359
20	C20	R1	7.43462822763672
20	C7	R1	7.53915881110803
21	C23	R1	7.28540221886225
21	C12	R1	7.11894107272351
21	C10	R1	6.96578428466209
21	C3	R1	7.4178525148859
21	C14	R1	7.12928301694497
21	C5	R1	7.28540221886225
21	C9	R1	7.31288295528436
21	C24	R1	7.08746284125034
21	C6	R1	7.22881869049588
21	C21	R1	7.21916852046216
21	C19	R1	7.3037807481771
21	C1	R1	7.32192809488736
21	C22	R1	6.83289001416474
21	C4	R1	7.22881869049588
21	C13	R1	7.34872815423108
21	C18	R1	7.23840473932508
21	C15	R1	7.25738784269265
21	C11	R1	7.12928301694497
21	C8	R1	7.10852445677817
21	C20	R1	7.36632221424582
22	C23	R1	7.33985000288462
22	C12	R1	7.23840473932508
22	C10	R1	7.38370429247405
22	C3	R1	7.18982455888002
22	C14	R1	7.2667865406949
22	C5	R1	7.467605550083
22	C9	R1	7.3037807481771
22	C24	R1	7.33091687811462
22	C6	R1	7.09803208296053
22	C21	R1	7.15987133677839
22	C19	R1	7.07681559705083
22	C1	R1	7.05528243550119
22	C22	R1	7.23840473932508
22	C4	R1	7.4178525148859
22	C13	R1	7.20945336562895
22	C18	R1	6.91886323727459
22	C15	R1	7.24792751344359
22	C11	R1	7.31288295528436
22	C16	R1	7.467605550083
22	C8	R1	7.03342300153745
22	C20	R1	7.14974711950468
22	C7	R1	7.11894107272351
23	C23	R1	7.33985000288462
23	C17	R1	6.91886323727459
23	C12	R1	7.37503943134692
23	C10	R1	7.33985000288462
23	C3	R1	7.27612440527424
23	C14	R1	7.32192809488736
23	C5	R1	7.20945336562895
23	C9	R1	7.07681559705083
23	C24	R1	7.15987133677839
23	C6	R1	7.27612440527424
23	C21	R1	7.37503943134692
23	C19	R1	7.22881869049588
23	C22	R1	7.27612440527424
23	C4	R1	7.37503943134692
23	C13	R1	7.27612440527424
23	C18	R1	6.98868468677217
23	C15	R1	6.98868468677217
23	C11	R1	7.45121111183233
23	C8	R1	7.2667865406949
23	C20	R1	7.14974711950468
23	C7	R1	7.33985000288462
24	C23	R1	7.56224242422107
24	C17	R1	7.51569983828404
24	C12	R1	7.63662462054365
24	C10	R1	7.48381577726426
24	C3	R1	7.4594316186373
24	C14	R1	7.3037807481771
24	C5	R1	7.28540221886225
24	C9	R1	7.15987133677839
24	C24	R1	7.4093909361377
24	C6	R1	7.52356195605701
24	C21	R1	7.15987133677839
24	C19	R1	7.11894107272351
24	C1	R1	7.37503943134692
24	C22	R1	7.23840473932508
24	C4	R1	7.52356195605701
24	C13	R1	7.27612440527424
24	C18	R1	7.28540221886225
24	C15	R1	7.21916852046216
24	C11	R1	7.18982455888002
24	C16	R1	6.94251450533924
24	C8	R1	7.38370429247405
24	C20	R1	7.15987133677839
24	C7	R1	7.2667865406949
25	C23	R1	7.35755200461808
25	C17	R1	7.14974711950468
25	C12	R1	7.25738784269265
25	C10	R1	7.45121111183233
25	C3	R1	7.17990909001493
25	C14	R1	7.03342300153745
25	C5	R1	7.55458885167764
25	C9	R1	6.93073733756289
25	C24	R1	7.27612440527424
25	C6	R1	7.33985000288462
25	C21	R1	7.14974711950468
25	C19	R1	7.4178525148859
25	C1	R1	7.4093909361377
25	C22	R1	7.21916852046216
25	C13	R1	7.27612440527424
25	C18	R1	7.4178525148859
25	C15	R1	7.11894107272351
25	C11	R1	7.25738784269265
25	C16	R1	7.02236781302845
25	C8	R1	7.16992500144231
25	C20	R1	7.53138146051631
25	C7	R1	6.90689059560852
26	C23	R1	7.23840473932508
26	C17	R1	7.31288295528436
26	C12	R1	7.18982455888002
26	C10	R1	7.17990909001493
26	C3	R1	7.56985560833095
26	C14	R1	7.67948009950545
26	C5	R1	7.32192809488736
26	C9	R1	7.3037807481771
26	C24	R1	7.21916852046216
26	C6	R1	7.36632221424582
26	C19	R1	7.13955135239879
26	C1	R1	7.4594316186373
26	C22	R1	7.49984588708321
26	C4	R1	7.18982455888002
26	C13	R1	7.25738784269265
26	C18	R1	7.35755200461808
26	C15	R1	7.31288295528436
26	C11	R1	7.13955135239879
26	C16	R1	7.08746284125034
26	C8	R1	7.49984588708321
26	C20	R1	7.38370429247405
26	C7	R1	7.20945336562895
27	C23	R1	7.02236781302845
27	C17	R1	7.06608919045777
27	C12	R1	7.39231742277876
27	C10	R1	7.56224242422107
27	C3	R1	7.08746284125034
27	C14	R1	6.88264304936184
27	C5	R1	7.53915881110803
27	C9	R1	7.07681559705083
27	C24	R1	7.40087943628218
27	C6	R1	7.40087943628218
27	C21	R1	7.22881869049588
27	C19	R1	7.28540221886225
27	C1	R1	7.16992500144231
27	C22	R1	7.17990909001493
27	C4	R1	7.49185309632967
27	C13	R1	7.40087943628218
27	C18	R1	7.16992500144231
27	C15	R1	7.10852445677817
27	C11	R1	7.11894107272351
27	C16	R1	6.94251450533924
27	C8	R1	7.18982455888002
27	C20	R1	7.17990909001493
27	C7	R1	7.61470984411521
28	C23	R1	7.28540221886225
28	C17	R1	7.21916852046216
28	C12	R1	7.14974711950468
28	C3	R1	7.24792751344359
28	C14	R1	7.2667865406949
28	C5	R1	7.11894107272351
28	C9	R1	7.18982455888002
28	C24	R1	7.51569983828404
28	C6	R1	7.20945336562895
28	C19	R1	7.56224242422107
28	C1	R1	7.20945336562895
28	C22	R1	7.10852445677817
28	C4	R1	7.11894107272351
28	C13	R1	7.34872815423108
28	C18	R1	6.79441586635011
28	C15	R1	7.11894107272351
28	C11	R1	7.09803208296053
28	C16	R1	7.38370429247405
28	C8	R1	7.25738784269265
28	C20	R1	7.27612440527424
28	C7	R1	7.16992500144231
29	C23	R1	7.59991284218713
29	C17	R1	7.34872815423108
29	C12	R1	7.43462822763672
29	C10	R1	7.467605550083
29	C14	R1	7.20945336562895
29	C5	R1	7.06608919045777
29	C9	R1	7.07681559705083
29	C6	R1	7.37503943134692
29	C21	R1	7.32192809488736
29	C1	R1	7.03342300153745
29	C4	R1	7.32192809488736
29	C18	R1	7.2667865406949
29	C15	R1	7.05528243550119
29	C11	R1	7.21916852046216
29	C16	R1	7.33091687811462
29	C8	R1	7.06608919045777
29	C20	R1	6.88264304936184
29	C7	R1	6.95419631038687
30	C23	R1	7.17990909001493
30	C17	R1	7.49984588708321
30	C12	R1	7.52356195605701
30	C10	R1	7.4594316186373
30	C3	R1	7.36632221424582
30	C14	R1	7.28540221886225
30	C5	R1	7.29462074889163
30	C9	R1	7.29462074889163
30	C24	R1	7.34872815423108
30	C6	R1	7.22881869049588
30	C21	R1	7.58496250072116
30	C19	R1	7.3037807481771
30	C1	R1	7.33985000288462
30	C22	R1	7.21916852046216
30	C13	R1	7.12928301694497
30	C18	R1	7.23840473932508
30	C15	R1	7
30	C11	R1	7.44294349584873
30	C16	R1	7.22881869049588
30	C8	R1	7.20945336562895
30	C20	R1	7.53138146051631
30	C7	R1	7.05528243550119
31	C23	R1	7.28540221886225
31	C17	R1	7.38370429247405
31	C12	R1	7.13955135239879
31	C10	R1	7.24792751344359
31	C3	R1	7.467605550083
31	C14	R1	7.36632221424582
31	C5	R1	7.25738784269265
31	C9	R1	7.19967234483636
31	C24	R1	7.10852445677817
31	C6	R1	7.23840473932508
31	C21	R1	7.33091687811462
31	C19	R1	7.48381577726426
31	C1	R1	7.37503943134692
31	C22	R1	7.75488750216347
31	C4	R1	7.467605550083
31	C18	R1	7.07681559705083
31	C15	R1	7.08746284125034
31	C11	R1	7.2667865406949
31	C16	R1	7.15987133677839
31	C8	R1	7.08746284125034
31	C20	R1	7.43462822763672
31	C7	R1	7.05528243550119
32	C23	R1	7.54689445988764
32	C17	R1	7.21916852046216
32	C10	R1	7.18982455888002
32	C3	R1	7.02236781302845
32	C14	R1	7.33091687811462
32	C5	R1	7.14974711950468
32	C9	R1	7.07681559705083
32	C24	R1	7.34872815423108
32	C6	R1	7.01122725542325
32	C21	R1	7.04439411935845
32	C19	R1	7.28540221886225
32	C1	R1	7.34872815423108
32	C22	R1	7.10852445677817
32	C4	R1	7.29462074889163
32	C13	R1	7.03342300153745
32	C18	R1	7.59991284218713
32	C15	R1	7.24792751344359
32	C11	R1	7.13955135239879
32	C16	R1	7.12928301694497
32	C8	R1	7.20945336562895
32	C20	R1	7.55458885167764
32	C7	R1	7.37503943134692
33	C17	R1	7.44294349584873
33	C12	R1	7.25738784269265
33	C10	R1	7.19967234483636
33	C3	R1	7.48381577726426
33	C14	R1	7.37503943134692
33	C5	R1	7.27612440527424
33	C9	R1	7.53915881110803
33	C24	R1	7.40087943628218
33	C6	R1	7.24792751344359
33	C21	R1	6.85798099512757
33	C19	R1	7.33091687811462
33	C1	R1	7.07681559705083
33	C22	R1	7.33091687811462
33	C4	R1	7.25738784269265
33	C18	R1	7.14974711950468
33	C15	R1	7.18982455888002
33	C11	R1	7.01122725542325
33	C16	R1	7.16992500144231
33	C8	R1	7.23840473932508
33	C20	R1	7.2667865406949
33	C7	R1	7.4178525148859
34	C23	R1	7.4178525148859
34	C17	R1	6.96578428466209
34	C12	R1	7.18982455888002
34	C10	R1	7.3037807481771
34	C3	R1	7.36632221424582
34	C9	R1	7.31288295528436
34	C24	R1	7.4262647547021
34	C6	R1	6.85798099512757
34	C21	R1	7.39231742277876
34	C19	R1	7.31288295528436
34	C1	R1	7.4262647547021
34	C4	R1	7.24792751344359
34	C18	R1	7.05528243550119
34	C15	R1	7.21916852046216
34	C16	R1	7.05528243550119
34	C8	R1	7.4594316186373
34	C7	R1	7.45121111183233
35	C23	R1	7.31288295528436
35	C17	R1	7.34872815423108
35	C12	R1	7.2667865406949
35	C10	R1	7.32192809488736
35	C3	R1	7.14974711950468
35	C14	R1	7.29462074889163
35	C5	R1	7.4594316186373
35	C24	R1	7.24792751344359
35	C6	R1	7.10852445677817
35	C21	R1	7
35	C19	R1	7.15987133677839
35	C1	R1	7.45121111183233
35	C22	R1	7.4262647547021
35	C4	R1	7.38370429247405
35	C13	R1	6.88264304936184
35	C15	R1	7.49984588708321
35	C11	R1	7.10852445677817
35	C16	R1	7.09803208296053
35	C8	R1	7.27612440527424
35	C20	R1	7.29462074889163
36	C23	R1	7.4262647547021
36	C17	R1	7.28540221886225
36	C12	R1	7.18982455888002
36	C3	R1	7.12928301694497
36	C14	R1	7.5077946401987
36	C5	R1	7.23840473932508
36	C9	R1	7.35755200461808
36	C24	R1	7.31288295528436
36	C6	R1	7.17990909001493
36	C21	R1	7.27612440527424
36	C19	R1	6.91886323727459
36	C1	R1	7.4594316186373
36	C22	R1	7.33091687811462
36	C4	R1	7.20945336562895
36	C13	R1	6.83289001416474
36	C18	R1	6.93073733756289
36	C15	R1	7.19967234483636
36	C11	R1	7.01122725542325
36	C16	R1	7.17990909001493
36	C8	R1	7.06608919045777
36	C20	R1	7.09803208296053
36	C7	R1	7.40087943628218
37	C23	R1	6.93073733756289
37	C17	R1	7.15987133677839
37	C12	R1	7.38370429247405
37	C3	R1	7.33985000288462
37	C5	R1	7.32192809488736
37	C9	R1	7.04439411935845
37	C24	R1	7.23840473932508
37	C6	R1	7.4093909361377
37	C19	R1	7.40087943628218
37	C1	R1	7.54689445988764
37	C22	R1	7.24792751344359
37	C4	R1	7.12928301694497
37	C13	R1	7.36632221424582
37	C18	R1	7.38370429247405
37	C15	R1	7.01122725542325
37	C11	R1	7.13955135239879
37	C16	R1	6.96578428466209
37	C8	R1	7.32192809488736
37	C20	R1	7.4262647547021
37	C7	R1	7.36632221424582
38	C23	R1	7.04439411935845
38	C17	R1	7.4178525148859
38	C10	R1	7.4178525148859
38	C3	R1	7.45121111183233
38	C14	R1	7.10852445677817
38	C9	R1	7.25738784269265
38	C24	R1	7.3037807481771
38	C6	R1	7.07681559705083
38	C21	R1	7.36632221424582
38	C19	R1	7.19967234483636
38	C1	R1	7.63662462054365
38	C22	R1	7.21916852046216
38	C4	R1	7.31288295528436
38	C13	R1	7.19967234483636
38	C18	R1	7.2667865406949
38	C15	R1	7.13955135239879
38	C16	R1	7.10852445677817
38	C8	R1	7.19967234483636
38	C20	R1	7.3037807481771
38	C7	R1	7.4093909361377
39	C23	R1	6.96578428466209
39	C17	R1	7.36632221424582
39	C12	R1	7.31288295528436
39	C10	R1	7.32192809488736
39	C3	R1	7.28540221886225
39	C14	R1	7.10852445677817
39	C5	R1	7.11894107272351
39	C9	R1	7.27612440527424
39	C24	R1	7.17990909001493
39	C6	R1	6.84549005094437
39	C21	R1	7.20945336562895
39	C1	R1	7.23840473932508
39	C22	R1	7.27612440527424
39	C4	R1	7.22881869049588
39	C13	R1	7.36632221424582
39	C18	R1	7.19967234483636
39	C11	R1	7.11894107272351
39	C16	R1	7.17990909001493
39	C8	R1	7.59245703726808
39	C20	R1	7.27612440527424
39	C7	R1	7.35755200461808
40	C23	R1	7.4178525148859
40	C17	R1	7.27612440527424
40	C12	R1	7.20945336562895
40	C10	R1	7.29462074889163
40	C14	R1	7.20945336562895
40	C5	R1	7.27612440527424
40	C9	R1	7.2667865406949
40	C24	R1	7.19967234483636
40	C6	R1	7.20945336562895
40	C21	R1	7.13955135239879
40	C19	R1	7.29462074889163
40	C1	R1	7.13955135239879
40	C22	R1	7.27612440527424
40	C4	R1	7.39231742277876
40	C13	R1	7.58496250072116
40	C18	R1	7.22881869049588
40	C15	R1	7.27612440527424
40	C11	R1	7.08746284125034
40	C16	R1	7.29462074889163
40	C8	R1	7.22881869049588
40	C20	R1	6.98868468677217
40	C7	R1	7.13955135239879
41	C23	R1	7.40087943628218
41	C12	R1	7.56224242422107
41	C10	R1	7.04439411935845
41	C3	R1	7.22881869049588
41	C5	R1	7.16992500144231
41	C9	R1	7.20945336562895
41	C24	R1	7.28540221886225
41	C6	R1	7.13955135239879
41	C21	R1	7.72109918870719
41	C19	R1	7.18982455888002
41	C4	R1	7.20945336562895
41	C13	R1	7.32192809488736
41	C15	R1	7.02236781302845
41	C11	R1	7.08746284125034
41	C16	R1	7.08746284125034
41	C20	R1	7.09803208296053
41	C7	R1	7.57742882803575
42	C23	R1	7.17990909001493
42	C17	R1	7.21916852046216
42	C12	R1	7.66533591718518
42	C10	R1	7.10852445677817
42	C3	R1	7.23840473932508
42	C14	R1	7.40087943628218
42	C9	R1	7.4262647547021
42	C24	R1	7.40087943628218
42	C6	R1	7.4594316186373
42	C21	R1	7.33985000288462
42	C1	R1	7.37503943134692
42	C22	R1	7.28540221886225
42	C4	R1	7.4093909361377
42	C13	R1	7.37503943134692
42	C18	R1	7.15987133677839
42	C15	R1	7.28540221886225
42	C11	R1	7.20945336562895
42	C16	R1	7.12928301694497
42	C8	R1	7.53915881110803
42	C20	R1	7.25738784269265
43	C23	R1	7.32192809488736
43	C17	R1	7.14974711950468
43	C12	R1	7.53138146051631
43	C10	R1	7.21916852046216
43	C3	R1	7.33091687811462
43	C14	R1	7.11894107272351
43	C5	R1	7.25738784269265
43	C9	R1	6.96578428466209
43	C24	R1	7.3037807481771
43	C6	R1	7.01122725542325
43	C21	R1	7.08746284125034
43	C19	R1	7.18982455888002
43	C1	R1	7.24792751344359
43	C22	R1	7.08746284125034
43	C13	R1	7.09803208296053
43	C18	R1	7.15987133677839
43	C15	R1	7.24792751344359
43	C11	R1	7.27612440527424
43	C16	R1	7.33985000288462
43	C8	R1	7.53915881110803
43	C20	R1	7.21916852046216
43	C7	R1	7.11894107272351
44	C23	R1	7.25738784269265
44	C17	R1	7.10852445677817
44	C12	R1	6.96578428466209
44	C10	R1	7.36632221424582
44	C3	R1	7.44294349584873
44	C14	R1	7.22881869049588
44	C5	R1	7.20945336562895
44	C9	R1	7.25738784269265
44	C24	R1	7.10852445677817
44	C6	R1	6.91886323727459
44	C21	R1	7.20945336562895
44	C19	R1	7.24792751344359
44	C1	R1	7.02236781302845
44	C22	R1	7.33985000288462
44	C4	R1	7.49185309632967
44	C13	R1	7.02236781302845
44	C18	R1	6.79441586635011
44	C11	R1	7.03342300153745
44	C16	R1	7.4262647547021
44	C8	R1	7.38370429247405
44	C20	R1	7.32192809488736
44	C7	R1	7.40087943628218
45	C23	R1	7.4262647547021
45	C17	R1	7.22881869049588
45	C12	R1	7.17990909001493
45	C10	R1	7.57742882803575
45	C3	R1	7.10852445677817
45	C14	R1	7.61470984411521
45	C5	R1	7.11894107272351
45	C9	R1	7.20945336562895
45	C24	R1	7.04439411935845
45	C6	R1	7.4594316186373
45	C21	R1	7.467605550083
45	C1	R1	7.59991284218713
45	C22	R1	7.32192809488736
45	C4	R1	7.60733031374961
45	C13	R1	7.45121111183233
45	C18	R1	7.21916852046216
45	C15	R1	7.24792751344359
45	C11	R1	7.33985000288462
45	C16	R1	7.4757334309664
45	C8	R1	7.33091687811462
45	C20	R1	7.25738784269265
45	C7	R1	7.44294349584873
46	C23	R1	7.45121111183233
46	C17	R1	7.22881869049588
46	C12	R1	7.58496250072116
46	C10	R1	7.06608919045777
46	C3	R1	7.56985560833095
46	C14	R1	7.10852445677817
46	C5	R1	7.11894107272351
46	C9	R1	7.24792751344359
46	C6	R1	7.40087943628218
46	C21	R1	7.4093909361377
46	C19	R1	7.48381577726426
46	C1	R1	7.33091687811462
46	C22	R1	7.33091687811462
46	C4	R1	7.22881869049588
46	C13	R1	7.19967234483636
46	C18	R1	7.35755200461808
46	C11	R1	7.53138146051631
46	C16	R1	6.95419631038687
46	C8	R1	7.20945336562895
46	C20	R1	7.32192809488736
46	C7	R1	7.23840473932508
47	C12	R1	7.37503943134692
47	C10	R1	7.3037807481771
47	C14	R1	7.02236781302845
47	C9	R1	7.17990909001493
47	C24	R1	7.22881869049588
47	C6	R1	7.23840473932508
47	C21	R1	7.18982455888002
47	C19	R1	7.13955135239879
47	C1	R1	7.36632221424582
47	C22	R1	7.37503943134692
47	C4	R1	7.4093909361377
47	C13	R1	7.27612440527424
47	C18	R1	7.17990909001493
47	C15	R1	6.95419631038687
47	C11	R1	7.2667865406949
47	C16	R1	7.64385618977472
47	C8	R1	7.39231742277876
47	C20	R1	7.08746284125034
47	C7	R1	7.4178525148859
48	C23	R1	7.34872815423108
48	C17	R1	7.3037807481771
48	C12	R1	7.4262647547021
48	C10	R1	7.45121111183233
48	C14	R1	7.32192809488736
48	C5	R1	7.4178525148859
48	C9	R1	7.12928301694497
48	C24	R1	7.12928301694497
48	C6	R1	7.40087943628218
48	C21	R1	7.61470984411521
48	C19	R1	7.39231742277876
48	C1	R1	7.06608919045777
48	C22	R1	7.3037807481771
48	C4	R1	7.4757334309664
48	C18	R1	7.19967234483636
48	C15	R1	7.38370429247405
48	C11	R1	7.33985000288462
48	C16	R1	7.06608919045777
48	C8	R1	7.05528243550119
48	C20	R1	7.2667865406949
48	C7	R1	7.08746284125034
49	C23	R1	7.54689445988764
49	C17	R1	7.09803208296053
49	C12	R1	7.4262647547021
49	C10	R1	7.36632221424582
49	C3	R1	7.34872815423108
49	C14	R1	7.33091687811462
49	C9	R1	7.56224242422107
49	C24	R1	7.34872815423108
49	C6	R1	7.4262647547021
49	C19	R1	7.12928301694497
49	C1	R1	7.40087943628218
49	C22	R1	7.18982455888002
49	C4	R1	7.59991284218713
49	C13	R1	7.2667865406949
49	C18	R1	7.08746284125034
49	C15	R1	7.3037807481771
49	C16	R1	7.4262647547021
49	C8	R1	7.40087943628218
49	C20	R1	6.90689059560852
49	C7	R1	7.2667865406949
50	C23	R1	7.12928301694497
50	C17	R1	7.20945336562895
50	C12	R1	7.22881869049588
50	C10	R1	7.25738784269265
50	C14	R1	7.13955135239879
50	C5	R1	7.07681559705083
50	C9	R1	7.52356195605701
50	C24	R1	7.36632221424582
50	C21	R1	7.22881869049588
50	C19	R1	7.33091687811462
50	C1	R1	7.39231742277876
50	C22	R1	7.24792751344359
50	C4	R1	7.34872815423108
50	C13	R1	7.56224242422107
50	C18	R1	7.33091687811462
50	C15	R1	7.2667865406949
50	C11	R1	7.11894107272351
50	C16	R1	7
50	C8	R1	7.4093909361377
50	C20	R1	7.31288295528436
50	C7	R1	7.21916852046216
51	C23	R1	7.13955135239879
51	C17	R1	7.21916852046216
51	C12	R1	7.467605550083
51	C10	R1	7.5077946401987
51	C3	R1	7.12928301694497
51	C14	R1	7.78790255939143
51	C5	R1	7.05528243550119
51	C9	R1	7.31288295528436
51	C24	R1	7.54689445988764
51	C6	R1	7.16992500144231
51	C21	R1	7.3037807481771
51	C19	R1	7.2667865406949
51	C22	R1	7.27612440527424
51	C4	R1	7.31288295528436
51	C13	R1	7.40087943628218
51	C18	R1	6.98868468677217
51	C15	R1	7.16992500144231
51	C11	R1	7.09803208296053
51	C16	R1	7.14974711950468
51	C8	R1	7.20945336562895
51	C20	R1	7.15987133677839
51	C7	R1	7.27612440527424
52	C23	R1	7.20945336562895
52	C17	R1	7.16992500144231
52	C10	R1	7.32192809488736
52	C3	R1	7.20945336562895
52	C14	R1	7.49185309632967
52	C9	R1	7.3037807481771
52	C24	R1	7.31288295528436
52	C6	R1	7.3037807481771
52	C21	R1	7.4594316186373
52	C19	R1	7.03342300153745
52	C4	R1	7.25738784269265
52	C13	R1	7.08746284125034
52	C18	R1	7.25738784269265
52	C15	R1	7.17990909001493
52	C11	R1	7.22881869049588
52	C16	R1	7.14974711950468
52	C8	R1	7.53138146051631
52	C20	R1	7.09803208296053
52	C7	R1	7.33091687811462
53	C23	R1	7.28540221886225
53	C17	R1	7.43462822763672
53	C12	R1	7.37503943134692
53	C10	R1	7.24792751344359
53	C3	R1	7
53	C14	R1	7.17990909001493
53	C5	R1	7.27612440527424
53	C24	R1	7.35755200461808
53	C6	R1	7.27612440527424
53	C21	R1	7.38370429247405
53	C19	R1	7.32192809488736
53	C1	R1	7.35755200461808
53	C4	R1	7.4757334309664
53	C13	R1	7.48381577726426
53	C18	R1	7.34872815423108
53	C15	R1	7.19967234483636
53	C11	R1	7.44294349584873
53	C16	R1	7.21916852046216
53	C20	R1	7.13955135239879
53	C7	R1	7.4594316186373
54	C23	R1	7.39231742277876
54	C17	R1	7.32192809488736
54	C12	R1	7.33091687811462
54	C10	R1	7.14974711950468
54	C3	R1	7.14974711950468
54	C14	R1	7.27612440527424
54	C5	R1	7.20945336562895
54	C9	R1	7.467605550083
54	C24	R1	6.8073549220576
54	C6	R1	7.35755200461808
54	C21	R1	7.57742882803575
54	C19	R1	7.34872815423108
54	C1	R1	7.35755200461808
54	C22	R1	6.76818432477693
54	C4	R1	7.44294349584873
54	C13	R1	7.32192809488736
54	C18	R1	7.20945336562895
54	C15	R1	7.25738784269265
54	C11	R1	7.24792751344359
54	C16	R1	7.02236781302845
54	C8	R1	7.12928301694497
54	C20	R1	7.38370429247405
54	C7	R1	7.15987133677839
55	C23	R1	7.53915881110803
55	C17	R1	7.467605550083
55	C12	R1	7.2667865406949
55	C10	R1	7.43462822763672
55	C3	R1	7
55	C14	R1	7.57742882803575
55	C5	R1	7.01122725542325
55	C9	R1	7.3037807481771
55	C6	R1	7.21916852046216
55	C21	R1	7.45121111183233
55	C19	R1	7.43462822763672
55	C1	R1	7.49984588708321
55	C22	R1	7.4093909361377
55	C4	R1	7.18982455888002
55	C13	R1	7.23840473932508
55	C18	R1	7.28540221886225
55	C15	R1	7.11894107272351
55	C11	R1	7.06608919045777
55	C16	R1	7.12928301694497
55	C8	R1	7.36632221424582
55	C20	R1	7.28540221886225
55	C7	R1	7.52356195605701
56	C23	R1	7.38370429247405
56	C17	R1	7.43462822763672
56	C12	R1	7.60733031374961
56	C10	R1	7.32192809488736
56	C3	R1	7.61470984411521
56	C5	R1	7.12928301694497
56	C9	R1	7.3037807481771
56	C24	R1	7.11894107272351
56	C6	R1	7.12928301694497
56	C21	R1	7.4594316186373
56	C19	R1	7.31288295528436
56	C1	R1	7.25738784269265
56	C22	R1	7.08746284125034
56	C4	R1	7.04439411935845
56	C13	R1	7.4093909361377
56	C18	R1	7.53138146051631
56	C15	R1	6.96578428466209
56	C11	R1	7
56	C16	R1	7.3037807481771
56	C8	R1	7.3037807481771
56	C20	R1	7.17990909001493
56	C7	R1	7.23840473932508
57	C23	R1	7.35755200461808
57	C17	R1	7.45121111183233
57	C12	R1	7.29462074889163
57	C10	R1	7.28540221886225
57	C3	R1	7.11894107272351
57	C14	R1	7.37503943134692
57	C5	R1	6.96578428466209
57	C9	R1	7.35755200461808
57	C24	R1	7.27612440527424
57	C6	R1	7.44294349584873
57	C21	R1	7.36632221424582
57	C19	R1	7.13955135239879
57	C1	R1	7.34872815423108
57	C22	R1	7.27612440527424
57	C13	R1	7.71424551766612
57	C18	R1	7.64385618977472
57	C11	R1	7.18982455888002
57	C16	R1	7.4594316186373
57	C8	R1	7.2667865406949
57	C20	R1	7.07681559705083
57	C7	R1	7.58496250072116
58	C23	R1	7.19967234483636
58	C12	R1	6.91886323727459
58	C10	R1	7.16992500144231
58	C3	R1	7.07681559705083
58	C14	R1	7
58	C5	R1	7.15987133677839
58	C9	R1	7.33091687811462
58	C24	R1	7.06608919045777
58	C6	R1	7.5077946401987
58	C21	R1	7
58	C19	R1	7.15987133677839
58	C1	R1	7.28540221886225
58	C22	R1	7.13955135239879
58	C4	R1	7.2667865406949
58	C13	R1	7.40087943628218
58	C18	R1	6.91886323727459
58	C15	R1	7.31288295528436
58	C11	R1	7.23840473932508
58	C16	R1	7.19967234483636
58	C8	R1	7.08746284125034
58	C20	R1	7.4757334309664
58	C7	R1	7.49185309632967
59	C23	R1	7.4093909361377
59	C17	R1	7.07681559705083
59	C12	R1	6.90689059560852
59	C10	R1	7.05528243550119
59	C3	R1	7.38370429247405
59	C14	R1	6.98868468677217
59	C5	R1	7.48381577726426
59	C9	R1	7.36632221424582
59	C24	R1	7.52356195605701
59	C6	R1	7.20945336562895
59	C21	R1	7.34872815423108
59	C19	R1	7.2667865406949
59	C22	R1	7.4594316186373
59	C4	R1	7.16992500144231
59	C13	R1	7.11894107272351
59	C18	R1	7.13955135239879
59	C15	R1	7.49984588708321
59	C11	R1	7.17990909001493
59	C16	R1	7.29462074889163
59	C8	R1	7.4262647547021
59	C7	R1	7.31288295528436
60	C23	R1	7.03342300153745
60	C17	R1	7.11894107272351
60	C12	R1	7.59991284218713
60	C10	R1	7.3037807481771
60	C3	R1	7.10852445677817
60	C14	R1	7.58496250072116
60	C5	R1	7.33985000288462
60	C9	R1	7.4262647547021
60	C24	R1	7.57742882803575
60	C6	R1	7.49185309632967
60	C21	R1	7.33985000288462
60	C19	R1	7.62935662007961
60	C1	R1	7.16992500144231
60	C22	R1	7.4093909361377
60	C4	R1	7.05528243550119
60	C13	R1	7.25738784269265
60	C18	R1	7.16992500144231
60	C15	R1	7.5077946401987
60	C11	R1	7.12928301694497
60	C16	R1	7.21916852046216
60	C8	R1	7.45121111183233
60	C20	R1	7.27612440527424
60	C7	R1	7.07681559705083
61	C23	R1	7.10852445677817
61	C17	R1	6.98868468677217
61	C12	R1	7.09803208296053
61	C10	R1	6.95419631038687
61	C14	R1	7.34872815423108
61	C5	R1	7.21916852046216
61	C9	R1	7.60733031374961
61	C24	R1	7.33985000288462
61	C6	R1	7.13955135239879
61	C19	R1	7.33091687811462
61	C1	R1	7.28540221886225
61	C22	R1	6.8703647195834
61	C18	R1	7.27612440527424
61	C15	R1	7.29462074889163
61	C11	R1	7.16992500144231
61	C16	R1	7.37503943134692
61	C8	R1	7.33091687811462
61	C7	R1	7.33091687811462
62	C23	R1	7.33985000288462
62	C17	R1	7.16992500144231
62	C12	R1	7.35755200461808
62	C10	R1	7.27612440527424
62	C3	R1	7.33985000288462
62	C14	R1	7.34872815423108
62	C9	R1	7.38370429247405
62	C24	R1	7.17990909001493
62	C6	R1	7.08746284125034
62	C21	R1	7.33091687811462
62	C19	R1	7.17990909001493
62	C1	R1	7.4757334309664
62	C4	R1	7.53915881110803
62	C13	R1	7.33985000288462
62	C15	R1	7.51569983828404
62	C11	R1	7.05528243550119
62	C16	R1	7.28540221886225
62	C8	R1	7.33091687811462
62	C20	R1	7.11894107272351
62	C7	R1	6.94251450533924
63	C17	R1	7.27612440527424
63	C12	R1	6.97727992349992
63	C10	R1	7.53138146051631
63	C14	R1	7.44294349584873
63	C5	R1	7.45121111183233
63	C9	R1	7
63	C24	R1	7.31288295528436
63	C6	R1	7.38370429247405
63	C21	R1	7.33091687811462
63	C19	R1	7.36632221424582
63	C1	R1	6.95419631038687
63	C22	R1	7.06608919045777
63	C4	R1	7.34872815423108
63	C13	R1	7.19967234483636
63	C18	R1	7.53915881110803
63	C11	R1	7.19967234483636
63	C16	R1	7.14974711950468
63	C8	R1	7.32192809488736
63	C7	R1	7.27612440527424
64	C23	R1	7.15987133677839
64	C17	R1	6.91886323727459
64	C12	R1	7.36632221424582
64	C10	R1	7.39231742277876
64	C3	R1	7.48381577726426
64	C14	R1	7.28540221886225
64	C5	R1	7.29462074889163
64	C9	R1	7.36632221424582
64	C24	R1	7.467605550083
64	C6	R1	7.51569983828404
64	C21	R1	7.2667865406949
64	C19	R1	7.32192809488736
64	C1	R1	7.27612440527424
64	C22	R1	7.38370429247405
64	C4	R1	7.28540221886225
64	C13	R1	7.07681559705083
64	C18	R1	7.13955135239879
64	C15	R1	7.04439411935845
64	C11	R1	7.36632221424582
64	C16	R1	7.20945336562895
64	C8	R1	7.3037807481771
64	C20	R1	7.3037807481771
64	C7	R1	7.4093909361377
65	C23	R1	7.29462074889163
65	C17	R1	7.3037807481771
65	C12	R1	7.23840473932508
65	C10	R1	7.03342300153745
65	C3	R1	7.49185309632967
65	C14	R1	7.33091687811462
65	C5	R1	7.17990909001493
65	C9	R1	7.21916852046216
65	C24	R1	7.48381577726426
65	C21	R1	7.13955135239879
65	C19	R1	7.31288295528436
65	C1	R1	7.32192809488736
65	C22	R1	7.25738784269265
65	C4	R1	7.01122725542325
65	C13	R1	7.16992500144231
65	C18	R1	7.23840473932508
65	C15	R1	7.25738784269265
65	C11	R1	7.20945336562895
65	C16	R1	7.12928301694497
65	C8	R1	7.08746284125034
65	C20	R1	7.43462822763672
65	C7	R1	7.20945336562895
66	C23	R1	7.36632221424582
66	C17	R1	7.32192809488736
66	C12	R1	7.33985000288462
66	C10	R1	7.17990909001493
66	C3	R1	7.13955135239879
66	C14	R1	7.38370429247405
66	C5	R1	6.94251450533924
66	C9	R1	7.43462822763672
66	C24	R1	7.08746284125034
66	C21	R1	7.05528243550119
66	C19	R1	7.3037807481771
66	C1	R1	7.43462822763672
66	C22	R1	7.28540221886225
66	C4	R1	7.08746284125034
66	C13	R1	7.5077946401987
66	C18	R1	7.53138146051631
66	C15	R1	6.96578428466209
66	C11	R1	6.94251450533924
66	C8	R1	7.27612440527424
66	C20	R1	7.33091687811462
66	C7	R1	7.4594316186373
67	C23	R1	7.27612440527424
67	C17	R1	7.4594316186373
67	C12	R1	7.4178525148859
67	C10	R1	7.27612440527424
67	C3	R1	7.55458885167764
67	C14	R1	7.32192809488736
67	C5	R1	7.33091687811462
67	C9	R1	7.4262647547021
67	C24	R1	7.29462074889163
67	C6	R1	7.17990909001493
67	C21	R1	7.11894107272351
67	C19	R1	7.03342300153745
67	C22	R1	7.36632221424582
67	C4	R1	7.22881869049588
67	C13	R1	7.53138146051631
67	C15	R1	7.15987133677839
67	C11	R1	7.16992500144231
67	C16	R1	7.21916852046216
67	C8	R1	7.27612440527424
67	C20	R1	7.25738784269265
67	C7	R1	7.15987133677839
68	C23	R1	7.4757334309664
68	C17	R1	7.36632221424582
68	C10	R1	7.07681559705083
68	C3	R1	7.34872815423108
68	C14	R1	7.12928301694497
68	C5	R1	7.15987133677839
68	C24	R1	7.56985560833095
68	C21	R1	7.08746284125034
68	C19	R1	7.03342300153745
68	C1	R1	7.33985000288462
68	C22	R1	7.33091687811462
68	C4	R1	7.11894107272351
68	C13	R1	7.33091687811462
68	C18	R1	7.3037807481771
68	C15	R1	7.33091687811462
68	C11	R1	7.10852445677817
68	C16	R1	7.05528243550119
68	C20	R1	7.4093909361377
68	C7	R1	6.93073733756289
69	C23	R1	7.17990909001493
69	C17	R1	7.01122725542325
69	C12	R1	7.34872815423108
69	C10	R1	7.45121111183233
69	C3	R1	7.467605550083
69	C14	R1	7.21916852046216
69	C5	R1	7.3037807481771
69	C9	R1	7.18982455888002
69	C6	R1	7.34872815423108
69	C21	R1	7.29462074889163
69	C19	R1	7.4757334309664
69	C1	R1	7.4178525148859
69	C22	R1	7.4594316186373
69	C4	R1	7.17990909001493
69	C13	R1	7.5077946401987
69	C18	R1	7.2667865406949
69	C15	R1	7.23840473932508
69	C11	R1	7
69	C16	R1	7.23840473932508
69	C8	R1	7.23840473932508
69	C20	R1	7.14974711950468
69	C7	R1	7.53138146051631
70	C17	R1	7.07681559705083
70	C12	R1	7.40087943628218
70	C10	R1	7.11894107272351
70	C3	R1	7.01122725542325
70	C14	R1	7.17990909001493
70	C5	R1	7.25738784269265
70	C24	R1	7.18982455888002
70	C6	R1	7.25738784269265
70	C21	R1	7.07681559705083
70	C19	R1	7.28540221886225
70	C1	R1	7.27612440527424
70	C22	R1	7.25738784269265
70	C4	R1	7.02236781302845
70	C13	R1	7.4262647547021
70	C18	R1	7.03342300153745
70	C15	R1	7.4093909361377
70	C11	R1	7.44294349584873
70	C16	R1	7.35755200461808
70	C8	R1	7.53915881110803
70	C20	R1	7.34872815423108
70	C7	R1	7.21916852046216
71	C23	R1	7.5077946401987
71	C17	R1	7.56985560833095
71	C12	R1	7.34872815423108
71	C10	R1	7.03342300153745
71	C3	R1	7.36632221424582
71	C14	R1	7.61470984411521
71	C5	R1	7.14974711950468
71	C9	R1	7.31288295528436
71	C24	R1	7.37503943134692
71	C6	R1	7.17990909001493
71	C21	R1	7.10852445677817
71	C1	R1	7.09803208296053
71	C22	R1	7.08746284125034
71	C4	R1	7.28540221886225
71	C13	R1	6.84549005094437
71	C18	R1	6.98868468677217
71	C15	R1	7.13955135239879
71	C11	R1	7.24792751344359
71	C16	R1	7.45121111183233
71	C8	R1	7.24792751344359
71	C20	R1	7.05528243550119
71	C7	R1	7.49185309632967
72	C23	R1	7.31288295528436
72	C17	R1	7.09803208296053
72	C12	R1	7.17990909001493
72	C10	R1	7.17990909001493
72	C3	R1	7.23840473932508
72	C14	R1	7.33985000288462
72	C9	R1	7.64385618977472
72	C24	R1	7.33985000288462
72	C6	R1	7.34872815423108
72	C21	R1	6.8703647195834
72	C19	R1	7.12928301694497
72	C1	R1	7.22881869049588
72	C22	R1	7.24792751344359
72	C4	R1	7.17990909001493
72	C13	R1	7.23840473932508
72	C18	R1	7.52356195605701
72	C15	R1	7.22881869049588
72	C11	R1	7.09803208296053
72	C16	R1	7.19967234483636
72	C8	R1	7.02236781302845
72	C20	R1	7.15987133677839
72	C7	R1	6.97727992349992
73	C23	R1	6.96578428466209
73	C17	R1	7.13955135239879
73	C12	R1	7.2667865406949
73	C3	R1	7.07681559705083
73	C14	R1	6.93073733756289
73	C5	R1	7.11894107272351
73	C24	R1	7.27612440527424
73	C6	R1	7.40087943628218
73	C21	R1	7.22881869049588
73	C19	R1	7.27612440527424
73	C1	R1	7.29462074889163
73	C22	R1	7.10852445677817
73	C4	R1	7.07681559705083
73	C18	R1	7.40087943628218
73	C15	R1	7.13955135239879
73	C11	R1	7.19967234483636
73	C16	R1	7.01122725542325
73	C8	R1	7.4757334309664
73	C20	R1	6.93073733756289
73	C7	R1	7.24792751344359
74	C17	R1	7.10852445677817
74	C12	R1	6.94251450533924
74	C10	R1	7.13955135239879
74	C3	R1	7.29462074889163
74	C14	R1	7.32192809488736
74	C5	R1	7.45121111183233
74	C9	R1	7.4093909361377
74	C24	R1	7.21916852046216
74	C6	R1	7.32192809488736
74	C21	R1	7.16992500144231
74	C19	R1	7.13955135239879
74	C1	R1	7.10852445677817
74	C22	R1	6.97727992349992
74	C13	R1	7.29462074889163
74	C18	R1	7.18982455888002
74	C15	R1	7.4093909361377
74	C11	R1	6.79441586635011
74	C16	R1	7.32192809488736
74	C8	R1	7.43462822763672
74	C20	R1	7.09803208296053
74	C7	R1	7.49185309632967
75	C17	R1	7.20945336562895
75	C12	R1	7.17990909001493
75	C10	R1	7.35755200461808
75	C3	R1	7.25738784269265
75	C14	R1	7.10852445677817
75	C5	R1	6.90689059560852
75	C9	R1	7.54689445988764
75	C24	R1	7.4178525148859
75	C6	R1	7.19967234483636
75	C21	R1	7.21916852046216
75	C1	R1	6.95419631038687
75	C22	R1	7.21916852046216
75	C4	R1	7.2667865406949
75	C13	R1	6.7279204545632
75	C18	R1	7.07681559705083
75	C15	R1	6.5077946401987
75	C11	R1	7.54689445988764
75	C16	R1	7.25738784269265
75	C8	R1	7.31288295528436
75	C20	R1	7.19967234483636
75	C7	R1	7.03342300153745
76	C23	R1	7.14974711950468
76	C17	R1	7.31288295528436
76	C12	R1	7.33985000288462
76	C10	R1	7.01122725542325
76	C3	R1	7.29462074889163
76	C14	R1	7.36632221424582
76	C5	R1	7.22881869049588
76	C9	R1	7.66533591718518
76	C24	R1	7.29462074889163
76	C6	R1	7.22881869049588
76	C21	R1	7.11894107272351
76	C19	R1	7.37503943134692
76	C1	R1	7.06608919045777
76	C22	R1	7.15987133677839
76	C4	R1	6.82017896241519
76	C18	R1	7.10852445677817
76	C15	R1	7.48381577726426
76	C11	R1	7.03342300153745
76	C16	R1	7.13955135239879
76	C8	R1	7.17990909001493
76	C20	R1	7.20945336562895
76	C7	R1	7.15987133677839
77	C23	R1	7.15987133677839
77	C12	R1	7.31288295528436
77	C3	R1	7.18982455888002
77	C14	R1	7.31288295528436
77	C5	R1	7.27612440527424
77	C9	R1	7.25738784269265
77	C24	R1	7.33091687811462
77	C6	R1	7.15987133677839
77	C21	R1	7.14974711950468
77	C19	R1	7.2667865406949
77	C1	R1	7.22881869049588
77	C4	R1	7.13955135239879
77	C13	R1	6.83289001416474
77	C18	R1	7.32192809488736
77	C15	R1	7.45121111183233
77	C11	R1	7
77	C16	R1	7.21916852046216
77	C20	R1	7.49185309632967
77	C7	R1	7.45121111183233
78	C17	R1	7.12928301694497
78	C12	R1	7.24792751344359
78	C10	R1	7.467605550083
78	C3	R1	7.36632221424582
78	C14	R1	7
78	C5	R1	7.17990909001493
78	C9	R1	7.4757334309664
78	C24	R1	6.91886323727459
78	C6	R1	7.57742882803575
78	C21	R1	7.25738784269265
78	C19	R1	7.08746284125034
78	C1	R1	7.34872815423108
78	C22	R1	7.4093909361377
78	C4	R1	7.27612440527424
78	C13	R1	7.33091687811462
78	C18	R1	7.44294349584873
78	C15	R1	7.33091687811462
78	C11	R1	7.11894107272351
78	C8	R1	7.29462074889163
78	C20	R1	6.84549005094437
78	C7	R1	7.18982455888002
79	C23	R1	7.23840473932508
79	C12	R1	7.23840473932508
79	C10	R1	7.19967234483636
79	C3	R1	7.31288295528436
79	C14	R1	7.33091687811462
79	C5	R1	7.51569983828404
79	C9	R1	7.48381577726426
79	C24	R1	7.25738784269265
79	C6	R1	7.4262647547021
79	C21	R1	7.25738784269265
79	C19	R1	7.16992500144231
79	C1	R1	7.07681559705083
79	C22	R1	7.29462074889163
79	C4	R1	7.17990909001493
79	C13	R1	7.36632221424582
79	C18	R1	7.13955135239879
79	C15	R1	7.09803208296053
79	C11	R1	7.45121111183233
79	C16	R1	7.39231742277876
79	C8	R1	7.05528243550119
79	C20	R1	7.29462074889163
79	C7	R1	7.22881869049588
80	C23	R1	6.96578428466209
80	C17	R1	7.20945336562895
80	C12	R1	7.21916852046216
80	C10	R1	7.34872815423108
80	C3	R1	7.4757334309664
80	C14	R1	7.4178525148859
80	C5	R1	7.33985000288462
80	C9	R1	7.18982455888002
80	C24	R1	7.40087943628218
80	C6	R1	7.21916852046216
80	C21	R1	7.52356195605701
80	C19	R1	7.3037807481771
80	C1	R1	7.28540221886225
80	C22	R1	7.467605550083
80	C4	R1	7.07681559705083
80	C13	R1	7.40087943628218
80	C18	R1	7.32192809488736
80	C15	R1	7.22881869049588
80	C11	R1	7.17990909001493
80	C8	R1	7.33985000288462
80	C20	R1	7.07681559705083
80	C7	R1	7.11894107272351
81	C23	R1	7.09803208296053
81	C17	R1	7.17990909001493
81	C12	R1	7.11894107272351
81	C10	R1	7.05528243550119
81	C3	R1	7.40087943628218
81	C14	R1	7.12928301694497
81	C5	R1	7.2667865406949
81	C9	R1	7.22881869049588
81	C24	R1	7.06608919045777
81	C6	R1	7.09803208296053
81	C21	R1	7.4093909361377
81	C19	R1	7.34872815423108
81	C1	R1	7.11894107272351
81	C22	R1	7.3037807481771
81	C4	R1	7.59991284218713
81	C13	R1	7.33091687811462
81	C18	R1	7.29462074889163
81	C15	R1	7.11894107272351
81	C11	R1	7.24792751344359
81	C16	R1	6.91886323727459
81	C8	R1	7.29462074889163
81	C20	R1	7.09803208296053
81	C7	R1	7.29462074889163
82	C23	R1	7.37503943134692
82	C10	R1	7.33985000288462
82	C3	R1	7.19967234483636
82	C14	R1	7.02236781302845
82	C5	R1	7.12928301694497
82	C9	R1	7.10852445677817
82	C24	R1	7.4262647547021
82	C6	R1	7.5077946401987
82	C21	R1	7.06608919045777
82	C19	R1	7.03342300153745
82	C1	R1	7.29462074889163
82	C22	R1	7.09803208296053
82	C4	R1	7.20945336562895
82	C13	R1	7.24792751344359
82	C18	R1	7.07681559705083
82	C15	R1	7.19967234483636
82	C11	R1	6.89481776330794
82	C16	R1	7.21916852046216
82	C8	R1	6.88264304936184
82	C20	R1	7.32192809488736
82	C7	R1	7.61470984411521
83	C23	R1	7.59245703726808
83	C17	R1	7.15987133677839
83	C12	R1	7.10852445677817
83	C10	R1	7.32192809488736
83	C3	R1	7.12928301694497
83	C14	R1	7.17990909001493
83	C5	R1	7.14974711950468
83	C9	R1	7.17990909001493
83	C24	R1	7.43462822763672
83	C6	R1	7.19967234483636
83	C21	R1	7.16992500144231
83	C1	R1	7.49984588708321
83	C22	R1	7.34872815423108
83	C13	R1	7.05528243550119
83	C18	R1	7.36632221424582
83	C15	R1	6.96578428466209
83	C11	R1	7.24792751344359
83	C16	R1	7.11894107272351
83	C8	R1	7.5077946401987
83	C20	R1	7.51569983828404
83	C7	R1	7.28540221886225
84	C23	R1	7.27612440527424
84	C17	R1	7.22881869049588
84	C12	R1	7.16992500144231
84	C3	R1	7.05528243550119
84	C5	R1	7.03342300153745
84	C24	R1	7.27612440527424
84	C6	R1	7.08746284125034
84	C21	R1	7.12928301694497
84	C19	R1	6.8703647195834
84	C1	R1	7.21916852046216
84	C22	R1	7.33091687811462
84	C4	R1	7.27612440527424
84	C13	R1	7.15987133677839
84	C18	R1	7.33091687811462
84	C15	R1	7.38370429247405
84	C11	R1	6.93073733756289
84	C8	R1	7.37503943134692
84	C20	R1	7.33985000288462
84	C7	R1	7.15987133677839
85	C23	R1	7.20945336562895
85	C17	R1	7.27612440527424
85	C12	R1	7.34872815423108
85	C10	R1	7.06608919045777
85	C3	R1	7.2667865406949
85	C14	R1	7.16992500144231
85	C5	R1	7.40087943628218
85	C9	R1	7.11894107272351
85	C24	R1	7.40087943628218
85	C6	R1	6.97727992349992
85	C21	R1	7.24792751344359
85	C19	R1	7.11894107272351
85	C1	R1	7.23840473932508
85	C22	R1	6.96578428466209
85	C4	R1	7.4757334309664
85	C13	R1	7.43462822763672
85	C18	R1	7.34872815423108
85	C15	R1	7.17990909001493
85	C11	R1	7.03342300153745
85	C16	R1	7.10852445677817
85	C8	R1	7.4757334309664
85	C20	R1	7.28540221886225
85	C7	R1	7.16992500144231
86	C23	R1	7.34872815423108
86	C17	R1	7.23840473932508
86	C12	R1	7.4093909361377
86	C10	R1	7.14974711950468
86	C3	R1	7.23840473932508
86	C14	R1	7.33985000288462
86	C9	R1	7.67948009950545
86	C24	R1	7.07681559705083
86	C6	R1	7.32192809488736
86	C21	R1	7.36632221424582
86	C19	R1	7.25738784269265
86	C1	R1	7.49984588708321
86	C22	R1	7.15987133677839
86	C4	R1	7.28540221886225
86	C13	R1	7.4178525148859
86	C15	R1	7.11894107272351
86	C11	R1	7.61470984411521
86	C16	R1	7.34872815423108
86	C8	R1	7.02236781302845
86	C20	R1	7.62205181945638
87	C23	R1	7.18982455888002
87	C17	R1	7.18982455888002
87	C12	R1	7.4594316186373
87	C10	R1	7.07681559705083
87	C3	R1	7.25738784269265
87	C14	R1	6.91886323727459
87	C5	R1	7.27612440527424
87	C24	R1	7.14974711950468
87	C6	R1	7.33985000288462
87	C21	R1	7.4594316186373
87	C19	R1	7.58496250072116
87	C1	R1	7.20945336562895
87	C4	R1	7.21916852046216
87	C13	R1	7.31288295528436
87	C18	R1	7.27612440527424
87	C15	R1	6.97727992349992
87	C11	R1	6.97727992349992
87	C16	R1	7.15987133677839
87	C8	R1	7.09803208296053
87	C20	R1	7.4262647547021
87	C7	R1	7.29462074889163
88	C23	R1	7.24792751344359
88	C17	R1	7.34872815423108
88	C12	R1	7.28540221886225
88	C10	R1	7.49185309632967
88	C3	R1	7.28540221886225
88	C14	R1	7.38370429247405
88	C5	R1	7.45121111183233
88	C9	R1	7.20945336562895
88	C24	R1	7.02236781302845
88	C21	R1	7.18982455888002
88	C19	R1	6.98868468677217
88	C1	R1	7.36632221424582
88	C22	R1	7.29462074889163
88	C4	R1	7.40087943628218
88	C18	R1	7.17990909001493
88	C15	R1	7.35755200461808
88	C11	R1	7.10852445677817
88	C16	R1	6.83289001416474
88	C8	R1	7.58496250072116
88	C20	R1	7.19967234483636
88	C7	R1	7.06608919045777
89	C23	R1	7.15987133677839
89	C17	R1	7.29462074889163
89	C12	R1	7.15987133677839
89	C10	R1	7.19967234483636
89	C3	R1	7.05528243550119
89	C14	R1	7.44294349584873
89	C5	R1	7.34872815423108
89	C9	R1	7.45121111183233
89	C24	R1	7.15987133677839
89	C6	R1	7.16992500144231
89	C19	R1	7.02236781302845
89	C1	R1	7.5077946401987
89	C22	R1	7.28540221886225
89	C4	R1	6.83289001416474
89	C13	R1	7.21916852046216
89	C18	R1	7.36632221424582
89	C15	R1	7.06608919045777
89	C11	R1	6.90689059560852
89	C16	R1	7.07681559705083
89	C8	R1	7.17990909001493
89	C20	R1	7.4757334309664
89	C7	R1	7.09803208296053
90	C23	R1	7.05528243550119
90	C17	R1	7.06608919045777
90	C10	R1	7.12928301694497
90	C3	R1	7.52356195605701
90	C5	R1	7.15987133677839
90	C9	R1	7.19967234483636
90	C24	R1	7.33985000288462
90	C6	R1	7.06608919045777
90	C21	R1	7.01122725542325
90	C1	R1	7.32192809488736
90	C22	R1	7.33091687811462
90	C13	R1	7.37503943134692
90	C18	R1	7.31288295528436
90	C15	R1	7.11894107272351
90	C11	R1	7.10852445677817
90	C16	R1	7.27612440527424
90	C8	R1	7.4757334309664
90	C20	R1	7.24792751344359
90	C7	R1	7.25738784269265
91	C23	R1	7.19967234483636
91	C12	R1	7.25738784269265
91	C10	R1	7.23840473932508
91	C5	R1	7.4178525148859
91	C9	R1	7.27612440527424
91	C24	R1	7.5077946401987
91	C21	R1	7.37503943134692
91	C19	R1	7.28540221886225
91	C1	R1	7.17990909001493
91	C4	R1	7.06608919045777
91	C13	R1	7.40087943628218
91	C18	R1	6.91886323727459
91	C15	R1	7.05528243550119
91	C11	R1	7.35755200461808
91	C8	R1	7.13955135239879
91	C20	R1	7.21916852046216
91	C7	R1	7.08746284125034
92	C23	R1	7.11894107272351
92	C17	R1	7.4093909361377
92	C12	R1	7.44294349584873
92	C10	R1	7.02236781302845
92	C3	R1	7.10852445677817
92	C14	R1	7.3037807481771
92	C5	R1	7.33985000288462
92	C9	R1	7.35755200461808
92	C24	R1	7.14974711950468
92	C6	R1	7.39231742277876
92	C21	R1	7.31288295528436
92	C19	R1	7.37503943134692
92	C1	R1	7.13955135239879
92	C22	R1	7.06608919045777
92	C4	R1	7.4178525148859
92	C13	R1	7.28540221886225
92	C18	R1	7.13955135239879
92	C15	R1	7.23840473932508
92	C11	R1	7.05528243550119
92	C16	R1	7.10852445677817
92	C8	R1	7.28540221886225
92	C20	R1	7.44294349584873
92	C7	R1	7.19967234483636
93	C17	R1	7.11894107272351
93	C12	R1	7.34872815423108
93	C10	R1	7.12928301694497
93	C14	R1	7.16992500144231
93	C5	R1	7.29462074889163
93	C24	R1	7.06608919045777
93	C6	R1	7.34872815423108
93	C19	R1	7.2667865406949
93	C1	R1	7.39231742277876
93	C22	R1	7.48381577726426
93	C13	R1	7.12928301694497
93	C18	R1	7.39231742277876
93	C15	R1	7.31288295528436
93	C11	R1	7.20945336562895
93	C16	R1	7.60733031374961
93	C20	R1	7.45121111183233
93	C7	R1	7.33985000288462
94	C23	R1	6.95419631038687
94	C17	R1	7.18982455888002
94	C12	R1	7.44294349584873
94	C10	R1	7.23840473932508
94	C3	R1	7.32192809488736
94	C5	R1	7.4262647547021
94	C9	R1	7.23840473932508
94	C24	R1	7.11894107272351
94	C6	R1	7.18982455888002
94	C21	R1	7.2667865406949
94	C22	R1	7.17990909001493
94	C4	R1	7.31288295528436
94	C13	R1	7.28540221886225
94	C18	R1	7.54689445988764
94	C15	R1	7
94	C11	R1	7.2667865406949
94	C16	R1	6.97727992349992
94	C8	R1	7.06608919045777
94	C20	R1	7.51569983828404
94	C7	R1	7.3037807481771
95	C23	R1	7.16992500144231
95	C17	R1	7.25738784269265
95	C12	R1	7.17990909001493
95	C10	R1	7.3037807481771
95	C3	R1	7.04439411935845
95	C14	R1	7.36632221424582
95	C5	R1	7.38370429247405
95	C9	R1	7.57742882803575
95	C24	R1	7.01122725542325
95	C6	R1	7.27612440527424
95	C21	R1	7.53915881110803
95	C19	R1	7.22881869049588
95	C22	R1	7.22881869049588
95	C4	R1	7.40087943628218
95	C13	R1	7.53915881110803
95	C18	R1	7.07681559705083
95	C15	R1	7.37503943134692
95	C8	R1	7.12928301694497
95	C20	R1	7.19967234483636
96	C23	R1	6.97727992349992
96	C17	R1	7.52356195605701
96	C12	R1	7.16992500144231
96	C10	R1	7.56224242422107
96	C3	R1	6.94251450533924
96	C14	R1	7.25738784269265
96	C5	R1	7.33985000288462
96	C6	R1	7.4178525148859
96	C21	R1	7.21916852046216
96	C19	R1	7.17990909001493
96	C1	R1	7.23840473932508
96	C4	R1	7.4757334309664
96	C13	R1	7.31288295528436
96	C18	R1	7.03342300153745
96	C15	R1	7.09803208296053
96	C11	R1	7.15987133677839
96	C8	R1	7.08746284125034
96	C20	R1	7.29462074889163
96	C7	R1	7.37503943134692
[truncated: 14,606 more rows]
