# Supplementary material for: Stochastic modelling of single-cell gene expression adaptation reveals non-genomic contribution to evolution of tumor subclones
Source: bioRxiv. 2024 Apr 20:2024.04.17.588869. Preprint. [Version 1] doi: 10.1101/2024.04.17.588869 (PMC11071284; doi:10.1101/2024.04.17.588869)
Supplement: Supplement 2 [file media-2.zip › Supplementary Files/Simulated Data/Adaptive_Simulation/tr_1.06_sq_.15_r_200_a_1.csv]

gene	species	replicate	exprval
1	C23	R1	6.82017896241519
1	C17	R1	7.4093909361377
1	C12	R1	7.19967234483636
1	C10	R1	7.3037807481771
1	C3	R1	7.25738784269265
1	C14	R1	7.22881869049588
1	C5	R1	7.21916852046216
1	C9	R1	7.06608919045777
1	C24	R1	6.96578428466209
1	C6	R1	7.19967234483636
1	C21	R1	7.27612440527424
1	C19	R1	7.33091687811462
1	C1	R1	7.21916852046216
1	C22	R1	7.43462822763672
1	C4	R1	7.08746284125034
1	C13	R1	7.05528243550119
1	C18	R1	7.21916852046216
1	C15	R1	7.23840473932508
1	C11	R1	7.13955135239879
1	C16	R1	7.34872815423108
1	C8	R1	7.28540221886225
1	C20	R1	7.03342300153745
1	C7	R1	7.03342300153745
2	C23	R1	7.18982455888002
2	C17	R1	7.17990909001493
2	C12	R1	7.21916852046216
2	C10	R1	7.11894107272351
2	C5	R1	7.2667865406949
2	C9	R1	7.4757334309664
2	C24	R1	7.53138146051631
2	C6	R1	7.3037807481771
2	C21	R1	7.65105169117893
2	C19	R1	7.12928301694497
2	C1	R1	7.19967234483636
2	C22	R1	7.27612440527424
2	C4	R1	7.08746284125034
2	C13	R1	7
2	C18	R1	7.4178525148859
2	C15	R1	7.09803208296053
2	C11	R1	7.12928301694497
2	C16	R1	6.97727992349992
2	C8	R1	7.18982455888002
2	C20	R1	7.34872815423108
2	C7	R1	7.15987133677839
3	C23	R1	7.21916852046216
3	C17	R1	7.49984588708321
3	C12	R1	7.20945336562895
3	C10	R1	6.95419631038687
3	C3	R1	7.33985000288462
3	C14	R1	7.33091687811462
3	C5	R1	7.34872815423108
3	C9	R1	7.04439411935845
3	C24	R1	7.4262647547021
3	C6	R1	7.10852445677817
3	C21	R1	7.25738784269265
3	C1	R1	7.15987133677839
3	C22	R1	7.3037807481771
3	C4	R1	7.3037807481771
3	C13	R1	7.38370429247405
3	C18	R1	6.96578428466209
3	C15	R1	7.34872815423108
3	C11	R1	7
3	C16	R1	7.17990909001493
3	C8	R1	7.03342300153745
3	C7	R1	7.04439411935845
4	C23	R1	7.33985000288462
4	C17	R1	7.467605550083
4	C12	R1	7.35755200461808
4	C10	R1	7.27612440527424
4	C14	R1	7.4262647547021
4	C5	R1	7.04439411935845
4	C9	R1	6.98868468677217
4	C24	R1	7.14974711950468
4	C6	R1	7.22881869049588
4	C21	R1	7.08746284125034
4	C19	R1	7.43462822763672
4	C1	R1	7.28540221886225
4	C22	R1	7.14974711950468
4	C4	R1	7.31288295528436
4	C13	R1	7.19967234483636
4	C18	R1	7.05528243550119
4	C15	R1	7.2667865406949
4	C11	R1	7.21916852046216
4	C16	R1	7.08746284125034
4	C8	R1	7.22881869049588
4	C20	R1	7.35755200461808
4	C7	R1	7.23840473932508
5	C23	R1	7.4262647547021
5	C17	R1	7.18982455888002
5	C12	R1	7.28540221886225
5	C10	R1	7.37503943134692
5	C3	R1	7.06608919045777
5	C14	R1	7.02236781302845
5	C5	R1	7.22881869049588
5	C9	R1	7.48381577726426
5	C6	R1	7.60733031374961
5	C21	R1	7.4594316186373
5	C19	R1	7.33091687811462
5	C1	R1	7.03342300153745
5	C4	R1	7.33091687811462
5	C13	R1	7.29462074889163
5	C18	R1	7.03342300153745
5	C15	R1	7.37503943134692
5	C11	R1	7.08746284125034
5	C8	R1	7.49984588708321
5	C20	R1	7.14974711950468
5	C7	R1	7.4093909361377
6	C23	R1	7.13955135239879
6	C17	R1	7.02236781302845
6	C10	R1	7.3037807481771
6	C3	R1	7.70043971814109
6	C14	R1	7.44294349584873
6	C5	R1	7.32192809488736
6	C9	R1	7.3037807481771
6	C24	R1	7.17990909001493
6	C6	R1	7.09803208296053
6	C21	R1	7.4757334309664
6	C19	R1	7.19967234483636
6	C1	R1	7.29462074889163
6	C22	R1	7.467605550083
6	C4	R1	7.2667865406949
6	C13	R1	7.10852445677817
6	C18	R1	7.03342300153745
6	C15	R1	7.08746284125034
6	C11	R1	7.05528243550119
6	C16	R1	7.05528243550119
6	C8	R1	7.08746284125034
6	C7	R1	7.35755200461808
7	C23	R1	7.17990909001493
7	C17	R1	7.4178525148859
7	C12	R1	7.44294349584873
7	C10	R1	7.36632221424582
7	C3	R1	7.22881869049588
7	C14	R1	7.4178525148859
7	C5	R1	7.10852445677817
7	C24	R1	7.08746284125034
7	C6	R1	7.49185309632967
7	C21	R1	7.38370429247405
7	C19	R1	7.51569983828404
7	C1	R1	7.52356195605701
7	C22	R1	7.13955135239879
7	C4	R1	7.45121111183233
7	C15	R1	7.14974711950468
7	C11	R1	7.04439411935845
7	C16	R1	7.29462074889163
7	C8	R1	7.32192809488736
7	C20	R1	7.18982455888002
7	C7	R1	7.21916852046216
8	C23	R1	7.14974711950468
8	C17	R1	7.34872815423108
8	C12	R1	7.4093909361377
8	C10	R1	7.03342300153745
8	C3	R1	7.25738784269265
8	C14	R1	7.32192809488736
8	C5	R1	7.2667865406949
8	C9	R1	7.54689445988764
8	C24	R1	7.49185309632967
8	C21	R1	7.39231742277876
8	C1	R1	7.16992500144231
8	C22	R1	7.2667865406949
8	C4	R1	7.11894107272351
8	C13	R1	7.31288295528436
8	C18	R1	7.19967234483636
8	C15	R1	7.12928301694497
8	C11	R1	7.16992500144231
8	C16	R1	7.36632221424582
8	C8	R1	7.11894107272351
8	C20	R1	7.23840473932508
8	C7	R1	7.45121111183233
9	C23	R1	7.49185309632967
9	C12	R1	7.43462822763672
9	C10	R1	7.33091687811462
9	C3	R1	7.34872815423108
9	C14	R1	7.467605550083
9	C9	R1	6.88264304936184
9	C24	R1	7.31288295528436
9	C6	R1	7.16992500144231
9	C21	R1	7.20945336562895
9	C19	R1	7.49984588708321
9	C1	R1	7.15987133677839
9	C22	R1	7.12928301694497
9	C4	R1	7.4262647547021
9	C13	R1	7.17990909001493
9	C18	R1	7.28540221886225
9	C15	R1	7.37503943134692
9	C11	R1	6.82017896241519
9	C8	R1	7.44294349584873
9	C20	R1	7.4594316186373
9	C7	R1	7.3037807481771
10	C23	R1	7.35755200461808
10	C17	R1	7.3037807481771
10	C12	R1	7.25738784269265
10	C10	R1	7.20945336562895
10	C3	R1	7.27612440527424
10	C14	R1	7.17990909001493
10	C5	R1	7.39231742277876
10	C9	R1	7.20945336562895
10	C24	R1	7.58496250072116
10	C6	R1	7.33985000288462
10	C21	R1	7.33985000288462
10	C19	R1	7.20945336562895
10	C1	R1	7.52356195605701
10	C22	R1	7.24792751344359
10	C4	R1	7.37503943134692
10	C13	R1	7.23840473932508
10	C18	R1	7.20945336562895
10	C15	R1	7.08746284125034
10	C11	R1	6.93073733756289
10	C16	R1	7.18982455888002
10	C8	R1	7.34872815423108
10	C20	R1	7.27612440527424
10	C7	R1	7.52356195605701
11	C23	R1	7.39231742277876
11	C17	R1	7.22881869049588
11	C12	R1	7.13955135239879
11	C10	R1	7.38370429247405
11	C3	R1	7.22881869049588
11	C14	R1	7.31288295528436
11	C5	R1	7.31288295528436
11	C9	R1	7.27612440527424
11	C24	R1	7.18982455888002
11	C6	R1	7.36632221424582
11	C21	R1	7.25738784269265
11	C19	R1	7.25738784269265
11	C1	R1	7.15987133677839
11	C22	R1	7.11894107272351
11	C4	R1	7.39231742277876
11	C13	R1	7.34872815423108
11	C18	R1	7.38370429247405
11	C15	R1	7.24792751344359
11	C11	R1	7.53138146051631
11	C16	R1	7.12928301694497
11	C8	R1	7.40087943628218
11	C20	R1	7.34872815423108
12	C17	R1	7.43462822763672
12	C12	R1	7.52356195605701
12	C10	R1	7.4757334309664
12	C3	R1	7.33985000288462
12	C5	R1	7.4262647547021
12	C9	R1	7.31288295528436
12	C24	R1	7.13955135239879
12	C6	R1	7.33091687811462
12	C21	R1	7.28540221886225
12	C19	R1	7.17990909001493
12	C1	R1	7.20945336562895
12	C22	R1	7.37503943134692
12	C4	R1	7.28540221886225
12	C13	R1	6.98868468677217
12	C18	R1	7.28540221886225
12	C15	R1	7.16992500144231
12	C11	R1	7.21916852046216
12	C16	R1	7.03342300153745
12	C8	R1	7.31288295528436
12	C20	R1	7.36632221424582
12	C7	R1	7.33091687811462
13	C23	R1	7.3037807481771
13	C12	R1	7.23840473932508
13	C10	R1	7.36632221424582
13	C14	R1	7.33091687811462
13	C5	R1	7.07681559705083
13	C24	R1	7.32192809488736
13	C6	R1	7.35755200461808
13	C21	R1	7.11894107272351
13	C19	R1	7.3037807481771
13	C1	R1	7.33985000288462
13	C22	R1	7.20945336562895
13	C4	R1	7.34872815423108
13	C13	R1	7.49984588708321
13	C18	R1	7.32192809488736
13	C15	R1	7.38370429247405
13	C11	R1	7.09803208296053
13	C16	R1	7.14974711950468
13	C8	R1	7.27612440527424
13	C20	R1	7.29462074889163
13	C7	R1	7.4757334309664
14	C23	R1	7.43462822763672
14	C17	R1	7.33985000288462
14	C12	R1	7.09803208296053
14	C10	R1	7.55458885167764
14	C14	R1	7.18982455888002
14	C5	R1	7.13955135239879
14	C9	R1	7.07681559705083
14	C24	R1	7.17990909001493
14	C6	R1	7.4594316186373
14	C21	R1	7.29462074889163
14	C19	R1	7.08746284125034
14	C1	R1	7
14	C22	R1	7.18982455888002
14	C4	R1	7.53915881110803
14	C13	R1	7.10852445677817
14	C18	R1	7.4594316186373
14	C11	R1	7.15987133677839
14	C8	R1	7.33091687811462
14	C20	R1	7.40087943628218
14	C7	R1	7.13955135239879
15	C23	R1	7.36632221424582
15	C17	R1	7.09803208296053
15	C12	R1	6.75488750216347
15	C10	R1	7.28540221886225
15	C3	R1	7.18982455888002
15	C5	R1	7.06608919045777
15	C9	R1	7.3037807481771
15	C24	R1	7.31288295528436
15	C6	R1	7.3037807481771
15	C21	R1	7.11894107272351
15	C19	R1	7.31288295528436
15	C1	R1	7.03342300153745
15	C22	R1	7.40087943628218
15	C4	R1	7.52356195605701
15	C13	R1	7.28540221886225
15	C18	R1	7.06608919045777
15	C15	R1	7.36632221424582
15	C11	R1	7.28540221886225
15	C8	R1	7.07681559705083
15	C20	R1	7.16992500144231
15	C7	R1	7.09803208296053
16	C23	R1	7.467605550083
16	C17	R1	7.01122725542325
16	C12	R1	7.11894107272351
16	C10	R1	7.467605550083
16	C3	R1	7.12928301694497
16	C14	R1	7.23840473932508
16	C5	R1	7.37503943134692
16	C9	R1	7.37503943134692
16	C24	R1	6.98868468677217
16	C6	R1	7.32192809488736
16	C21	R1	7.18982455888002
16	C19	R1	7.15987133677839
16	C22	R1	7.03342300153745
16	C4	R1	7.13955135239879
16	C13	R1	7.04439411935845
16	C15	R1	6.8703647195834
16	C11	R1	7.18982455888002
16	C16	R1	7.33985000288462
16	C8	R1	7.21916852046216
17	C23	R1	7.40087943628218
17	C17	R1	7.3037807481771
17	C12	R1	7.31288295528436
17	C10	R1	7.4594316186373
17	C3	R1	7.16992500144231
17	C5	R1	7.11894107272351
17	C9	R1	7.04439411935845
17	C24	R1	7.11894107272351
17	C6	R1	7.09803208296053
17	C21	R1	7.4178525148859
17	C19	R1	7.16992500144231
17	C1	R1	7.4093909361377
17	C22	R1	7.24792751344359
17	C4	R1	7.4262647547021
17	C13	R1	7.49185309632967
17	C18	R1	7.33091687811462
17	C15	R1	7.07681559705083
17	C11	R1	7.29462074889163
17	C16	R1	7.03342300153745
17	C8	R1	7.37503943134692
17	C20	R1	7.08746284125034
17	C7	R1	7.09803208296053
18	C23	R1	7.19967234483636
18	C17	R1	7.11894107272351
18	C12	R1	7.24792751344359
18	C10	R1	7.39231742277876
18	C3	R1	7.01122725542325
18	C14	R1	7.20945336562895
18	C5	R1	7.43462822763672
18	C9	R1	7.53138146051631
18	C24	R1	7.32192809488736
18	C6	R1	7.23840473932508
18	C22	R1	7.17990909001493
18	C4	R1	7.39231742277876
18	C13	R1	7.19967234483636
18	C18	R1	7.17990909001493
18	C15	R1	7
18	C11	R1	7.2667865406949
18	C16	R1	7.22881869049588
18	C8	R1	7.09803208296053
18	C20	R1	7.34872815423108
18	C7	R1	7.3037807481771
19	C23	R1	7.39231742277876
19	C17	R1	7.4594316186373
19	C12	R1	7.3037807481771
19	C10	R1	7.04439411935845
19	C3	R1	7.25738784269265
19	C14	R1	7.37503943134692
19	C9	R1	7.16992500144231
19	C6	R1	7.35755200461808
19	C21	R1	7.13955135239879
19	C1	R1	7.58496250072116
19	C22	R1	7.24792751344359
19	C4	R1	7.33091687811462
19	C13	R1	7.31288295528436
19	C15	R1	7.4262647547021
19	C11	R1	7.33091687811462
19	C16	R1	7.17990909001493
19	C8	R1	7.33985000288462
19	C20	R1	7.24792751344359
19	C7	R1	7.54689445988764
20	C23	R1	7.14974711950468
20	C17	R1	7.20945336562895
20	C12	R1	7.07681559705083
20	C10	R1	7.22881869049588
20	C3	R1	7.17990909001493
20	C14	R1	7.01122725542325
20	C5	R1	7.35755200461808
20	C9	R1	7.17990909001493
20	C24	R1	7.27612440527424
20	C6	R1	7.45121111183233
20	C19	R1	7.4262647547021
20	C1	R1	7.31288295528436
20	C22	R1	7.35755200461808
20	C4	R1	7.52356195605701
20	C18	R1	7.33091687811462
20	C15	R1	7.13955135239879
20	C11	R1	7.17990909001493
20	C16	R1	6.88264304936184
20	C20	R1	7.10852445677817
20	C7	R1	7.2667865406949
21	C23	R1	6.88264304936184
21	C17	R1	7.23840473932508
21	C12	R1	7.03342300153745
21	C10	R1	7.20945336562895
21	C3	R1	7.16992500144231
21	C14	R1	7.39231742277876
21	C5	R1	7.11894107272351
21	C9	R1	7.03342300153745
21	C24	R1	7.32192809488736
21	C6	R1	7.4262647547021
21	C21	R1	7.62935662007961
21	C19	R1	7.56224242422107
21	C1	R1	7.2667865406949
21	C22	R1	7.2667865406949
21	C4	R1	7.24792751344359
21	C13	R1	7.20945336562895
21	C18	R1	6.89481776330794
21	C15	R1	7.28540221886225
21	C11	R1	7.16992500144231
21	C16	R1	7.13955135239879
21	C8	R1	7.16992500144231
21	C20	R1	7.24792751344359
21	C7	R1	7.27612440527424
22	C17	R1	7.20945336562895
22	C12	R1	7.19967234483636
22	C10	R1	7.19967234483636
22	C3	R1	7.33091687811462
22	C5	R1	7.39231742277876
22	C9	R1	7.58496250072116
22	C24	R1	7.38370429247405
22	C6	R1	7.32192809488736
22	C21	R1	7.24792751344359
22	C19	R1	7.09803208296053
22	C1	R1	7.17990909001493
22	C22	R1	7.15987133677839
22	C4	R1	7.08746284125034
22	C13	R1	7.82017896241519
22	C18	R1	7.05528243550119
22	C15	R1	7.25738784269265
22	C16	R1	6.89481776330794
22	C8	R1	7.35755200461808
22	C7	R1	7.28540221886225
23	C23	R1	7.12928301694497
23	C17	R1	6.97727992349992
23	C12	R1	7.4093909361377
23	C10	R1	7.27612440527424
23	C3	R1	7.16992500144231
23	C14	R1	7.36632221424582
23	C5	R1	7.33985000288462
23	C9	R1	7.4594316186373
23	C24	R1	7.27612440527424
23	C21	R1	7.2667865406949
23	C1	R1	7.31288295528436
23	C4	R1	7.27612440527424
23	C13	R1	7.12928301694497
23	C18	R1	7.48381577726426
23	C15	R1	7.21916852046216
23	C11	R1	7.22881869049588
23	C16	R1	7.06608919045777
23	C8	R1	7.28540221886225
23	C20	R1	7.4594316186373
23	C7	R1	7.17990909001493
24	C23	R1	7.03342300153745
24	C17	R1	7.04439411935845
24	C12	R1	7.28540221886225
24	C10	R1	7.51569983828404
24	C3	R1	7.61470984411521
24	C14	R1	7.4594316186373
24	C5	R1	7.06608919045777
24	C9	R1	7.32192809488736
24	C24	R1	7.21916852046216
24	C6	R1	7.3037807481771
24	C21	R1	7.08746284125034
24	C1	R1	6.91886323727459
24	C22	R1	7.31288295528436
24	C13	R1	7.37503943134692
24	C11	R1	7.20945336562895
24	C16	R1	6.79441586635011
24	C8	R1	7.4262647547021
24	C20	R1	7.24792751344359
24	C7	R1	7.4178525148859
25	C23	R1	7.467605550083
25	C17	R1	7.27612440527424
25	C12	R1	7.31288295528436
25	C10	R1	7.24792751344359
25	C3	R1	7.14974711950468
25	C14	R1	7.4178525148859
25	C5	R1	7.52356195605701
25	C9	R1	7.06608919045777
25	C24	R1	7.28540221886225
25	C6	R1	7.14974711950468
25	C21	R1	7.22881869049588
25	C19	R1	7.09803208296053
25	C1	R1	7.44294349584873
25	C22	R1	7.32192809488736
25	C13	R1	7.29462074889163
25	C18	R1	7
25	C15	R1	6.98868468677217
25	C11	R1	7.01122725542325
25	C16	R1	7.4093909361377
25	C8	R1	7.27612440527424
25	C7	R1	7.68650052718322
26	C23	R1	7.54689445988764
26	C17	R1	7.21916852046216
26	C12	R1	7.17990909001493
26	C10	R1	7.22881869049588
26	C3	R1	6.8703647195834
26	C14	R1	7.09803208296053
26	C5	R1	7.24792751344359
26	C9	R1	7.23840473932508
26	C24	R1	7.23840473932508
26	C6	R1	7.17990909001493
26	C21	R1	7.4594316186373
26	C19	R1	7.51569983828404
26	C1	R1	7
26	C22	R1	7.56985560833095
26	C4	R1	6.93073733756289
26	C13	R1	7.29462074889163
26	C18	R1	7.32192809488736
26	C15	R1	7.08746284125034
26	C11	R1	7.11894107272351
26	C16	R1	7.27612440527424
26	C8	R1	7.34872815423108
26	C20	R1	7.13955135239879
26	C7	R1	7.44294349584873
27	C23	R1	7.22881869049588
27	C17	R1	7.2667865406949
27	C12	R1	7.29462074889163
27	C10	R1	7.33091687811462
27	C14	R1	7.04439411935845
27	C5	R1	7.03342300153745
27	C9	R1	7.67948009950545
27	C24	R1	7.27612440527424
27	C6	R1	7.14974711950468
27	C21	R1	7.27612440527424
27	C19	R1	7.51569983828404
27	C1	R1	7.24792751344359
27	C22	R1	7.40087943628218
27	C4	R1	7.49984588708321
27	C13	R1	7.48381577726426
27	C18	R1	7.06608919045777
27	C15	R1	7.17990909001493
27	C11	R1	7.4757334309664
27	C8	R1	7.10852445677817
27	C20	R1	7.23840473932508
28	C17	R1	7.32192809488736
28	C12	R1	7.38370429247405
28	C10	R1	7.45121111183233
28	C3	R1	7.39231742277876
28	C14	R1	7.3037807481771
28	C5	R1	7.10852445677817
28	C9	R1	7.29462074889163
28	C24	R1	7.14974711950468
28	C6	R1	7.31288295528436
28	C21	R1	7
28	C1	R1	7.03342300153745
28	C22	R1	7.32192809488736
28	C4	R1	7.4262647547021
28	C13	R1	7.35755200461808
28	C18	R1	7.34872815423108
28	C15	R1	7.34872815423108
28	C11	R1	7.12928301694497
28	C8	R1	7.36632221424582
28	C20	R1	7.2667865406949
28	C7	R1	7.22881869049588
29	C23	R1	7.04439411935845
29	C12	R1	7.27612440527424
29	C10	R1	7.29462074889163
29	C3	R1	7.12928301694497
29	C14	R1	7.08746284125034
29	C5	R1	7.21916852046216
29	C9	R1	7.38370429247405
29	C24	R1	6.95419631038687
29	C6	R1	7.33091687811462
29	C21	R1	6.90689059560852
29	C19	R1	7.21916852046216
29	C1	R1	7.12928301694497
29	C22	R1	7.12928301694497
29	C4	R1	7.56985560833095
29	C13	R1	7.10852445677817
29	C15	R1	7.31288295528436
29	C11	R1	7.40087943628218
29	C16	R1	7.23840473932508
29	C8	R1	7.15987133677839
29	C7	R1	7.40087943628218
30	C23	R1	7.55458885167764
30	C17	R1	7.04439411935845
30	C12	R1	7.29462074889163
30	C10	R1	6.8703647195834
30	C3	R1	7.14974711950468
30	C14	R1	7.17990909001493
30	C5	R1	7.69348695749933
30	C9	R1	7.4757334309664
30	C24	R1	7.22881869049588
30	C6	R1	7.69348695749933
30	C21	R1	7.36632221424582
30	C19	R1	6.90689059560852
30	C1	R1	7.36632221424582
30	C22	R1	7.21916852046216
30	C4	R1	7.18982455888002
30	C13	R1	7.40087943628218
30	C18	R1	7.04439411935845
30	C15	R1	7.04439411935845
30	C11	R1	7.2667865406949
30	C16	R1	7.36632221424582
30	C8	R1	7.40087943628218
30	C20	R1	7.20945336562895
30	C7	R1	7.24792751344359
31	C23	R1	7.2667865406949
31	C17	R1	7.20945336562895
31	C12	R1	7.25738784269265
31	C3	R1	7.06608919045777
31	C14	R1	7.03342300153745
31	C5	R1	7.53915881110803
31	C9	R1	7.40087943628218
31	C6	R1	7.11894107272351
31	C21	R1	7.39231742277876
31	C19	R1	7.2667865406949
31	C1	R1	7.17990909001493
31	C4	R1	7.35755200461808
31	C13	R1	7.29462074889163
31	C18	R1	7.18982455888002
31	C15	R1	6.93073733756289
31	C11	R1	7.14974711950468
31	C16	R1	7.29462074889163
31	C8	R1	7.25738784269265
31	C20	R1	7.14974711950468
32	C23	R1	6.78135971352466
32	C17	R1	6.68650052718322
32	C12	R1	7.22881869049588
32	C3	R1	7.12928301694497
32	C14	R1	7.33985000288462
32	C5	R1	7.31288295528436
32	C9	R1	7.5077946401987
32	C24	R1	6.95419631038687
32	C6	R1	7.11894107272351
32	C21	R1	7.28540221886225
32	C19	R1	7.15987133677839
32	C1	R1	7.24792751344359
32	C22	R1	7.56985560833095
32	C4	R1	7.31288295528436
32	C13	R1	7.31288295528436
32	C18	R1	7.21916852046216
32	C15	R1	7.14974711950468
32	C11	R1	7.12928301694497
32	C16	R1	7
32	C8	R1	7.14974711950468
32	C20	R1	7.32192809488736
32	C7	R1	7.467605550083
33	C23	R1	7.4093909361377
33	C17	R1	7.4093909361377
33	C12	R1	7.08746284125034
33	C10	R1	7.4093909361377
33	C14	R1	7.53138146051631
33	C5	R1	7.54689445988764
33	C9	R1	7.31288295528436
33	C24	R1	7.28540221886225
33	C6	R1	7.34872815423108
33	C21	R1	7.467605550083
33	C19	R1	7.43462822763672
33	C1	R1	7.4093909361377
33	C22	R1	7.4178525148859
33	C13	R1	7.18982455888002
33	C18	R1	6.75488750216347
33	C15	R1	7.24792751344359
33	C11	R1	7.3037807481771
33	C16	R1	7.17990909001493
33	C8	R1	7.33091687811462
33	C20	R1	7.28540221886225
33	C7	R1	7.25738784269265
34	C23	R1	7.55458885167764
34	C17	R1	7.49984588708321
34	C12	R1	7.20945336562895
34	C10	R1	7.21916852046216
34	C3	R1	7.45121111183233
34	C14	R1	7.2667865406949
34	C5	R1	7.12928301694497
34	C9	R1	7.60733031374961
34	C24	R1	7.29462074889163
34	C6	R1	7.17990909001493
34	C21	R1	7.33091687811462
34	C19	R1	7.28540221886225
34	C1	R1	7.15987133677839
34	C22	R1	7.28540221886225
34	C4	R1	7.08746284125034
34	C13	R1	7.18982455888002
34	C18	R1	7.39231742277876
34	C15	R1	7.33091687811462
34	C11	R1	7.06608919045777
34	C16	R1	7.11894107272351
34	C8	R1	7.15987133677839
34	C20	R1	7.23840473932508
34	C7	R1	7.33985000288462
35	C23	R1	7.39231742277876
35	C12	R1	7.29462074889163
35	C10	R1	7.4178525148859
35	C3	R1	6.98868468677217
35	C14	R1	6.91886323727459
35	C9	R1	7.467605550083
35	C24	R1	7.38370429247405
35	C6	R1	7.24792751344359
35	C21	R1	7.36632221424582
35	C19	R1	7.55458885167764
35	C1	R1	7.3037807481771
35	C22	R1	7.21916852046216
35	C4	R1	7.17990909001493
35	C13	R1	7.52356195605701
35	C18	R1	7.19967234483636
35	C15	R1	7.51569983828404
35	C11	R1	7.33091687811462
35	C16	R1	7.15987133677839
35	C8	R1	7.4093909361377
35	C20	R1	7.11894107272351
35	C7	R1	7.03342300153745
36	C23	R1	7.2667865406949
36	C17	R1	7.10852445677817
36	C12	R1	7.14974711950468
36	C10	R1	7.19967234483636
36	C3	R1	7.34872815423108
36	C14	R1	7.02236781302845
36	C5	R1	7.23840473932508
36	C9	R1	7.01122725542325
36	C24	R1	7.44294349584873
36	C6	R1	7.4178525148859
36	C21	R1	7.35755200461808
36	C19	R1	7.28540221886225
36	C1	R1	7.19967234483636
36	C22	R1	7.38370429247405
36	C4	R1	7.35755200461808
36	C13	R1	7.36632221424582
36	C18	R1	7.17990909001493
36	C15	R1	7.33985000288462
36	C11	R1	7.28540221886225
36	C8	R1	7.10852445677817
36	C20	R1	6.91886323727459
37	C17	R1	7.39231742277876
37	C12	R1	7.40087943628218
37	C10	R1	7.3037807481771
37	C3	R1	7.29462074889163
37	C14	R1	7.21916852046216
37	C5	R1	7.12928301694497
37	C9	R1	7.39231742277876
37	C24	R1	6.95419631038687
37	C6	R1	7.35755200461808
37	C21	R1	7.35755200461808
37	C19	R1	7.38370429247405
37	C22	R1	7.25738784269265
37	C4	R1	7.25738784269265
37	C13	R1	7.51569983828404
37	C18	R1	7.08746284125034
37	C15	R1	7.24792751344359
37	C11	R1	7.20945336562895
37	C16	R1	6.94251450533924
37	C8	R1	7.2667865406949
37	C20	R1	7.20945336562895
37	C7	R1	7.43462822763672
38	C23	R1	7.53138146051631
38	C17	R1	7.28540221886225
38	C12	R1	7.39231742277876
38	C10	R1	7.57742882803575
38	C3	R1	7.32192809488736
38	C14	R1	7.24792751344359
38	C5	R1	7.10852445677817
38	C9	R1	7.08746284125034
38	C24	R1	7.04439411935845
38	C21	R1	7.34872815423108
38	C19	R1	7.33985000288462
38	C1	R1	7.07681559705083
38	C22	R1	7.06608919045777
38	C4	R1	7.35755200461808
38	C13	R1	7.07681559705083
38	C18	R1	7.43462822763672
38	C15	R1	7.54689445988764
38	C11	R1	7.39231742277876
38	C16	R1	7.08746284125034
38	C8	R1	7.31288295528436
38	C20	R1	7.10852445677817
38	C7	R1	7.53915881110803
39	C23	R1	7.25738784269265
39	C17	R1	7.29462074889163
39	C12	R1	7.53915881110803
39	C10	R1	7.23840473932508
39	C3	R1	7.4262647547021
39	C14	R1	7.3037807481771
39	C5	R1	6.8073549220576
39	C9	R1	7.06608919045777
39	C24	R1	7.11894107272351
39	C21	R1	7.55458885167764
39	C19	R1	7.38370429247405
39	C1	R1	7.19967234483636
39	C22	R1	7.16992500144231
39	C4	R1	7.3037807481771
39	C13	R1	7.467605550083
39	C18	R1	7.13955135239879
39	C15	R1	7.03342300153745
39	C11	R1	7.29462074889163
39	C8	R1	7.13955135239879
39	C20	R1	7.21916852046216
39	C7	R1	7.33091687811462
40	C23	R1	7.13955135239879
40	C17	R1	7.15987133677839
40	C12	R1	7.21916852046216
40	C10	R1	7.3037807481771
40	C3	R1	7.35755200461808
40	C14	R1	6.82017896241519
40	C5	R1	7.23840473932508
40	C9	R1	7
40	C24	R1	7.18982455888002
40	C6	R1	7.01122725542325
40	C21	R1	7.21916852046216
40	C1	R1	7.49185309632967
40	C22	R1	7.16992500144231
40	C4	R1	7.23840473932508
40	C13	R1	7.12928301694497
40	C18	R1	7.32192809488736
40	C15	R1	7.48381577726426
40	C11	R1	7.53915881110803
40	C16	R1	7
40	C8	R1	7.06608919045777
40	C20	R1	7.16992500144231
40	C7	R1	7.15987133677839
41	C23	R1	7.53915881110803
41	C17	R1	7.4093909361377
41	C10	R1	7.43462822763672
41	C3	R1	7.12928301694497
41	C14	R1	7.49185309632967
41	C5	R1	7.24792751344359
41	C9	R1	7.20945336562895
41	C24	R1	7.31288295528436
41	C6	R1	7.36632221424582
41	C21	R1	7.17990909001493
41	C19	R1	7.28540221886225
41	C1	R1	7.17990909001493
41	C22	R1	7.24792751344359
41	C4	R1	7.37503943134692
41	C13	R1	7.33985000288462
41	C15	R1	7.22881869049588
41	C11	R1	7.29462074889163
41	C16	R1	7.36632221424582
41	C8	R1	7.2667865406949
41	C20	R1	7.15987133677839
41	C7	R1	7.21916852046216
42	C23	R1	7.01122725542325
42	C17	R1	7.5077946401987
42	C12	R1	7.28540221886225
42	C3	R1	7.27612440527424
42	C14	R1	7.03342300153745
42	C5	R1	7.27612440527424
42	C9	R1	7.23840473932508
42	C24	R1	7.4594316186373
42	C6	R1	7.24792751344359
42	C21	R1	7.31288295528436
42	C19	R1	7.12928301694497
42	C1	R1	7.28540221886225
42	C4	R1	7.40087943628218
42	C13	R1	7.56224242422107
42	C18	R1	7.33091687811462
42	C15	R1	7.34872815423108
42	C11	R1	7.06608919045777
42	C16	R1	7.19967234483636
42	C8	R1	7.38370429247405
42	C20	R1	7.44294349584873
42	C7	R1	7.29462074889163
43	C23	R1	7.45121111183233
43	C17	R1	7.09803208296053
43	C12	R1	7.4178525148859
43	C10	R1	7.33091687811462
43	C3	R1	7.11894107272351
43	C14	R1	7.36632221424582
43	C5	R1	7.15987133677839
43	C9	R1	7.45121111183233
43	C24	R1	7.12928301694497
43	C6	R1	7.60733031374961
43	C21	R1	7.3037807481771
43	C19	R1	7.12928301694497
43	C22	R1	7.34872815423108
43	C4	R1	7.48381577726426
43	C13	R1	7.21916852046216
43	C18	R1	7.32192809488736
43	C15	R1	7.11894107272351
43	C11	R1	7.56224242422107
43	C8	R1	7.4594316186373
43	C20	R1	7.29462074889163
43	C7	R1	7.52356195605701
44	C17	R1	7.21916852046216
44	C12	R1	7.23840473932508
44	C10	R1	7.56985560833095
44	C3	R1	7.05528243550119
44	C14	R1	7.28540221886225
44	C5	R1	7.22881869049588
44	C9	R1	7.44294349584873
44	C6	R1	7.17990909001493
44	C21	R1	7.33091687811462
44	C19	R1	7.05528243550119
44	C1	R1	7.19967234483636
44	C22	R1	7.34872815423108
44	C4	R1	7.38370429247405
44	C18	R1	6.96578428466209
44	C15	R1	7.11894107272351
44	C11	R1	7.08746284125034
44	C8	R1	7.58496250072116
44	C20	R1	7.20945336562895
44	C7	R1	7.39231742277876
45	C23	R1	7.15987133677839
45	C17	R1	7.35755200461808
45	C12	R1	7.43462822763672
45	C10	R1	7.3037807481771
45	C3	R1	7.06608919045777
45	C14	R1	7.52356195605701
45	C5	R1	7.37503943134692
45	C9	R1	7.23840473932508
45	C24	R1	7.4178525148859
45	C6	R1	7.25738784269265
45	C21	R1	7.38370429247405
45	C19	R1	7.32192809488736
45	C22	R1	7.2667865406949
45	C4	R1	7.2667865406949
45	C13	R1	7.54689445988764
45	C18	R1	7.28540221886225
45	C15	R1	7.01122725542325
45	C11	R1	7.33091687811462
45	C16	R1	7.03342300153745
45	C8	R1	7.467605550083
45	C20	R1	7.37503943134692
45	C7	R1	7.36632221424582
46	C23	R1	7.23840473932508
46	C17	R1	7.16992500144231
46	C12	R1	7.25738784269265
46	C3	R1	7.48381577726426
46	C5	R1	7.40087943628218
46	C24	R1	7.36632221424582
46	C6	R1	7.23840473932508
46	C21	R1	7.36632221424582
46	C19	R1	7.12928301694497
46	C1	R1	7.4178525148859
46	C22	R1	7.3037807481771
46	C4	R1	7.21916852046216
46	C13	R1	7.74146698640115
46	C15	R1	7.06608919045777
46	C11	R1	7.11894107272351
46	C16	R1	7.31288295528436
46	C8	R1	7.21916852046216
46	C20	R1	7
46	C7	R1	7.27612440527424
47	C23	R1	7.33091687811462
47	C12	R1	7.39231742277876
47	C10	R1	7.38370429247405
47	C3	R1	7.07681559705083
47	C5	R1	7.49185309632967
47	C9	R1	7.5077946401987
47	C24	R1	7.31288295528436
47	C6	R1	7.37503943134692
47	C21	R1	7.33091687811462
47	C19	R1	7.25738784269265
47	C1	R1	7.20945336562895
47	C22	R1	7.29462074889163
47	C4	R1	7.40087943628218
47	C13	R1	7.12928301694497
47	C18	R1	6.85798099512757
47	C15	R1	7.37503943134692
47	C11	R1	7.39231742277876
47	C16	R1	7.05528243550119
47	C8	R1	7.25738784269265
47	C20	R1	7.33985000288462
47	C7	R1	7.29462074889163
48	C17	R1	7.15987133677839
48	C10	R1	7.34872815423108
48	C3	R1	7.05528243550119
48	C14	R1	6.90689059560852
48	C5	R1	7.15987133677839
48	C9	R1	7.32192809488736
48	C24	R1	7.25738784269265
48	C6	R1	7.29462074889163
48	C19	R1	7.12928301694497
48	C1	R1	7.44294349584873
48	C22	R1	7.35755200461808
48	C4	R1	7.44294349584873
48	C18	R1	7.39231742277876
48	C11	R1	7.01122725542325
48	C16	R1	7.13955135239879
48	C8	R1	7.06608919045777
48	C20	R1	7.16992500144231
48	C7	R1	7.49984588708321
49	C17	R1	7.15987133677839
49	C12	R1	7.08746284125034
49	C10	R1	7.33985000288462
49	C3	R1	7.07681559705083
49	C14	R1	7.54689445988764
49	C5	R1	7.34872815423108
49	C9	R1	7.54689445988764
49	C24	R1	7.08746284125034
49	C6	R1	7.3037807481771
49	C21	R1	7.21916852046216
49	C19	R1	7.27612440527424
49	C1	R1	7.16992500144231
49	C22	R1	7.17990909001493
49	C13	R1	7.11894107272351
49	C18	R1	7.23840473932508
49	C15	R1	7.12928301694497
49	C11	R1	7.40087943628218
49	C16	R1	7.2667865406949
49	C8	R1	7.07681559705083
49	C20	R1	7.33985000288462
49	C7	R1	7.44294349584873
50	C23	R1	7.69348695749933
50	C17	R1	7.38370429247405
50	C12	R1	7.16992500144231
50	C10	R1	7.5077946401987
50	C3	R1	7.24792751344359
50	C14	R1	7.07681559705083
50	C5	R1	7.10852445677817
50	C9	R1	7.35755200461808
50	C24	R1	7.20945336562895
50	C6	R1	7.21916852046216
50	C21	R1	7.32192809488736
50	C19	R1	7.31288295528436
50	C1	R1	7.35755200461808
50	C4	R1	7.24792751344359
50	C13	R1	7.31288295528436
50	C18	R1	7.13955135239879
50	C15	R1	6.91886323727459
50	C11	R1	7.35755200461808
50	C16	R1	7.18982455888002
50	C20	R1	7.28540221886225
50	C7	R1	7.37503943134692
51	C23	R1	7.44294349584873
51	C17	R1	7.01122725542325
51	C12	R1	7.4178525148859
51	C10	R1	7.37503943134692
51	C3	R1	7.45121111183233
51	C14	R1	7.467605550083
51	C5	R1	7.35755200461808
51	C9	R1	7.33091687811462
51	C24	R1	7.44294349584873
51	C21	R1	7.33985000288462
51	C19	R1	7.18982455888002
51	C1	R1	7.38370429247405
51	C22	R1	7.11894107272351
51	C4	R1	7.19967234483636
51	C13	R1	7.33091687811462
51	C15	R1	7.27612440527424
51	C11	R1	7.19967234483636
51	C16	R1	7.19967234483636
51	C8	R1	7.22881869049588
51	C7	R1	6.98868468677217
52	C23	R1	7.01122725542325
52	C17	R1	7.14974711950468
52	C12	R1	7.39231742277876
52	C10	R1	7.4262647547021
52	C3	R1	6.94251450533924
52	C5	R1	7.22881869049588
52	C9	R1	7.28540221886225
52	C24	R1	7.20945336562895
52	C6	R1	7.22881869049588
52	C21	R1	7.39231742277876
52	C19	R1	6.96578428466209
52	C1	R1	7.31288295528436
52	C22	R1	6.97727992349992
52	C4	R1	7.45121111183233
52	C13	R1	7.05528243550119
52	C18	R1	7.16992500144231
52	C11	R1	7.2667865406949
52	C16	R1	7.04439411935845
52	C20	R1	7.12928301694497
52	C7	R1	6.94251450533924
53	C23	R1	7.17990909001493
53	C17	R1	7.14974711950468
53	C12	R1	7.21916852046216
53	C10	R1	7.16992500144231
53	C3	R1	7.21916852046216
53	C14	R1	7.32192809488736
53	C5	R1	7.14974711950468
53	C9	R1	7.11894107272351
53	C24	R1	7.21916852046216
53	C6	R1	7.4178525148859
53	C21	R1	7.3037807481771
53	C1	R1	7.20945336562895
53	C22	R1	7.44294349584873
53	C4	R1	7.2667865406949
53	C13	R1	7.21916852046216
53	C15	R1	7.35755200461808
53	C11	R1	6.75488750216347
53	C16	R1	7.25738784269265
53	C8	R1	7.08746284125034
53	C20	R1	7.52356195605701
54	C23	R1	7.27612440527424
54	C17	R1	7.2667865406949
54	C12	R1	7.38370429247405
54	C10	R1	7.02236781302845
54	C3	R1	7.29462074889163
54	C14	R1	7.4594316186373
54	C5	R1	7.23840473932508
54	C9	R1	7.49984588708321
54	C24	R1	7.17990909001493
54	C21	R1	7.12928301694497
54	C19	R1	7.29462074889163
54	C22	R1	7.03342300153745
54	C4	R1	7.07681559705083
54	C13	R1	7.3037807481771
54	C18	R1	7
54	C15	R1	6.98868468677217
54	C11	R1	7.13955135239879
54	C8	R1	7.14974711950468
54	C20	R1	7
54	C7	R1	6.85798099512757
55	C23	R1	7.20945336562895
55	C17	R1	6.93073733756289
55	C12	R1	7.4757334309664
55	C10	R1	7.28540221886225
55	C3	R1	7.2667865406949
55	C14	R1	7.17990909001493
55	C5	R1	7.28540221886225
55	C9	R1	6.91886323727459
55	C24	R1	7.467605550083
55	C6	R1	7.2667865406949
55	C21	R1	7.4757334309664
55	C19	R1	7.05528243550119
55	C1	R1	7.40087943628218
55	C4	R1	7.25738784269265
55	C13	R1	7.20945336562895
55	C18	R1	7.23840473932508
55	C15	R1	7.14974711950468
55	C11	R1	7.45121111183233
55	C16	R1	7.14974711950468
55	C8	R1	7.49984588708321
55	C20	R1	7.17990909001493
55	C7	R1	7.03342300153745
56	C23	R1	7.18982455888002
56	C17	R1	7.4262647547021
56	C12	R1	7.43462822763672
56	C10	R1	7.10852445677817
56	C3	R1	7.20945336562895
56	C14	R1	7.29462074889163
56	C5	R1	7.33091687811462
56	C9	R1	7.467605550083
56	C24	R1	7.35755200461808
56	C6	R1	7.2667865406949
56	C21	R1	7.66533591718518
56	C19	R1	7.24792751344359
56	C1	R1	7.28540221886225
56	C22	R1	7.25738784269265
56	C4	R1	6.93073733756289
56	C13	R1	7.37503943134692
56	C18	R1	7.02236781302845
56	C15	R1	7.24792751344359
56	C11	R1	7.09803208296053
56	C16	R1	7.22881869049588
56	C8	R1	7.43462822763672
56	C20	R1	7.17990909001493
56	C7	R1	7.08746284125034
57	C23	R1	7.08746284125034
57	C17	R1	7.04439411935845
57	C12	R1	7.56224242422107
57	C3	R1	7.51569983828404
57	C14	R1	7.59245703726808
57	C5	R1	7.45121111183233
57	C9	R1	7.23840473932508
57	C24	R1	7.45121111183233
57	C6	R1	7.10852445677817
57	C21	R1	7.10852445677817
57	C19	R1	7.34872815423108
57	C1	R1	7.13955135239879
57	C22	R1	7.18982455888002
57	C4	R1	7.05528243550119
57	C13	R1	7.4757334309664
57	C18	R1	7.21916852046216
57	C15	R1	6.94251450533924
57	C11	R1	6.91886323727459
57	C16	R1	6.98868468677217
57	C8	R1	7.3037807481771
57	C20	R1	7.34872815423108
57	C7	R1	7.33985000288462
58	C23	R1	7.24792751344359
58	C17	R1	7.54689445988764
58	C12	R1	7.32192809488736
58	C10	R1	7.2667865406949
58	C3	R1	7.22881869049588
58	C14	R1	7.11894107272351
58	C5	R1	7.40087943628218
58	C9	R1	7.03342300153745
58	C24	R1	7.55458885167764
58	C6	R1	7.16992500144231
58	C21	R1	7.18982455888002
58	C19	R1	7.10852445677817
58	C1	R1	7.02236781302845
58	C22	R1	7.25738784269265
58	C4	R1	7.37503943134692
58	C13	R1	7.15987133677839
58	C18	R1	7.22881869049588
58	C15	R1	7.03342300153745
58	C11	R1	7.57742882803575
58	C16	R1	7.13955135239879
58	C8	R1	7.13955135239879
58	C20	R1	7.27612440527424
58	C7	R1	7.21916852046216
59	C23	R1	7.04439411935845
59	C17	R1	7.06608919045777
59	C12	R1	7.23840473932508
59	C14	R1	7.39231742277876
59	C5	R1	7.31288295528436
59	C9	R1	7.21916852046216
59	C24	R1	7.48381577726426
59	C21	R1	7.43462822763672
59	C19	R1	7.12928301694497
59	C1	R1	6.90689059560852
59	C22	R1	7.11894107272351
59	C4	R1	7.15987133677839
59	C13	R1	7.14974711950468
59	C15	R1	7.3037807481771
59	C8	R1	7.33091687811462
59	C20	R1	7.48381577726426
59	C7	R1	7.24792751344359
60	C23	R1	7.11894107272351
60	C17	R1	7.02236781302845
60	C12	R1	7.43462822763672
60	C10	R1	7.3037807481771
60	C14	R1	7.2667865406949
60	C5	R1	7.27612440527424
60	C9	R1	7.3037807481771
60	C24	R1	7.39231742277876
60	C6	R1	7.36632221424582
60	C21	R1	7.28540221886225
60	C19	R1	7.27612440527424
60	C1	R1	7.01122725542325
60	C4	R1	7.3037807481771
60	C13	R1	6.89481776330794
60	C18	R1	7.14974711950468
60	C15	R1	7.34872815423108
60	C11	R1	7.14974711950468
60	C16	R1	6.82017896241519
60	C20	R1	7.43462822763672
60	C7	R1	7.17990909001493
61	C23	R1	7.04439411935845
61	C17	R1	7.467605550083
61	C10	R1	7.17990909001493
61	C3	R1	7.17990909001493
61	C14	R1	7.15987133677839
61	C5	R1	7.22881869049588
61	C9	R1	7.19967234483636
61	C24	R1	7.21916852046216
61	C6	R1	7.51569983828404
61	C21	R1	7.22881869049588
61	C19	R1	7.35755200461808
61	C1	R1	7.4178525148859
61	C22	R1	7.28540221886225
61	C13	R1	7.12928301694497
61	C18	R1	7.49185309632967
61	C15	R1	7.18982455888002
61	C11	R1	7.03342300153745
61	C8	R1	7.29462074889163
61	C20	R1	7.17990909001493
61	C7	R1	7.05528243550119
62	C23	R1	7.38370429247405
62	C17	R1	7.04439411935845
62	C12	R1	7.25738784269265
62	C10	R1	7.03342300153745
62	C3	R1	7.39231742277876
62	C5	R1	7.467605550083
62	C9	R1	7.25738784269265
62	C24	R1	7.4594316186373
62	C6	R1	7.35755200461808
62	C21	R1	7.17990909001493
62	C19	R1	7.62935662007961
62	C1	R1	7.37503943134692
62	C22	R1	7.38370429247405
62	C4	R1	7.24792751344359
62	C18	R1	7.20945336562895
62	C15	R1	7.38370429247405
62	C16	R1	7.25738784269265
62	C8	R1	7.33091687811462
62	C20	R1	7.18982455888002
62	C7	R1	7.11894107272351
63	C17	R1	7.45121111183233
63	C12	R1	7.40087943628218
63	C10	R1	7.27612440527424
63	C3	R1	7.08746284125034
63	C14	R1	7.33985000288462
63	C5	R1	7.45121111183233
63	C9	R1	7.12928301694497
63	C24	R1	7.4262647547021
63	C6	R1	7.32192809488736
63	C21	R1	7.31288295528436
63	C19	R1	7.29462074889163
63	C1	R1	7.35755200461808
63	C22	R1	6.85798099512757
63	C4	R1	7.21916852046216
63	C13	R1	7.2667865406949
63	C18	R1	7.20945336562895
63	C15	R1	7.06608919045777
63	C11	R1	7.35755200461808
63	C16	R1	7.39231742277876
63	C8	R1	7.40087943628218
63	C20	R1	7.4594316186373
63	C7	R1	7.15987133677839
64	C23	R1	7.09803208296053
64	C17	R1	7.25738784269265
64	C12	R1	7.03342300153745
64	C10	R1	7.12928301694497
64	C3	R1	7.54689445988764
64	C5	R1	7.28540221886225
64	C9	R1	7.11894107272351
64	C24	R1	7.24792751344359
64	C6	R1	7.44294349584873
64	C21	R1	7.37503943134692
64	C19	R1	7.09803208296053
64	C1	R1	7
64	C22	R1	6.97727992349992
64	C4	R1	7.3037807481771
64	C13	R1	7.11894107272351
64	C18	R1	7.07681559705083
64	C15	R1	7.44294349584873
64	C11	R1	7.03342300153745
64	C16	R1	7.14974711950468
64	C8	R1	7.12928301694497
64	C20	R1	7.59245703726808
64	C7	R1	7.3037807481771
65	C23	R1	7.25738784269265
65	C12	R1	7.08746284125034
65	C10	R1	7.4757334309664
65	C3	R1	7.23840473932508
65	C5	R1	7.17990909001493
65	C9	R1	7.37503943134692
65	C24	R1	7.31288295528436
65	C6	R1	7.22881869049588
65	C21	R1	7.2667865406949
65	C19	R1	7.09803208296053
65	C1	R1	7.53138146051631
65	C22	R1	7.49185309632967
65	C4	R1	7.21916852046216
65	C13	R1	7.29462074889163
65	C18	R1	7.28540221886225
65	C15	R1	7.31288295528436
65	C11	R1	6.88264304936184
65	C16	R1	7.34872815423108
65	C8	R1	6.94251450533924
65	C20	R1	7.34872815423108
65	C7	R1	7.24792751344359
66	C23	R1	7.29462074889163
66	C17	R1	7.08746284125034
66	C12	R1	7.24792751344359
66	C10	R1	7.32192809488736
66	C3	R1	7.10852445677817
66	C14	R1	7.4757334309664
66	C5	R1	7.28540221886225
66	C9	R1	6.89481776330794
66	C24	R1	7.35755200461808
66	C21	R1	7.21916852046216
66	C19	R1	7.06608919045777
66	C1	R1	7.21916852046216
66	C22	R1	7.20945336562895
66	C4	R1	7.4594316186373
66	C15	R1	7.22881869049588
66	C11	R1	7.21916852046216
66	C16	R1	7.35755200461808
66	C8	R1	7.38370429247405
66	C20	R1	7.19967234483636
66	C7	R1	7.13955135239879
67	C23	R1	7.15987133677839
67	C17	R1	7.27612440527424
67	C12	R1	7.32192809488736
67	C10	R1	7.01122725542325
67	C3	R1	7.44294349584873
67	C14	R1	7.33091687811462
67	C6	R1	6.96578428466209
67	C21	R1	7.4262647547021
67	C19	R1	7.63662462054365
67	C1	R1	7.17990909001493
67	C22	R1	7.20945336562895
67	C4	R1	7.33985000288462
67	C13	R1	7.31288295528436
67	C18	R1	7.16992500144231
67	C15	R1	7.03342300153745
67	C11	R1	7.27612440527424
67	C16	R1	7.28540221886225
67	C8	R1	7.20945336562895
67	C20	R1	7.17990909001493
67	C7	R1	7.3037807481771
68	C17	R1	7.22881869049588
68	C12	R1	7.24792751344359
68	C10	R1	7.17990909001493
68	C3	R1	7.49185309632967
68	C5	R1	7.29462074889163
68	C9	R1	7.17990909001493
68	C24	R1	6.98868468677217
68	C6	R1	7.49984588708321
68	C21	R1	7.39231742277876
68	C19	R1	7.20945336562895
68	C1	R1	7.40087943628218
68	C22	R1	7.34872815423108
68	C4	R1	7.467605550083
68	C13	R1	7.29462074889163
68	C18	R1	7.51569983828404
68	C15	R1	7.03342300153745
68	C11	R1	7.23840473932508
68	C8	R1	7.28540221886225
68	C20	R1	7.09803208296053
68	C7	R1	7.09803208296053
69	C23	R1	7.20945336562895
69	C17	R1	7.12928301694497
69	C12	R1	7.08746284125034
69	C10	R1	7.27612440527424
69	C3	R1	7.34872815423108
69	C14	R1	7.25738784269265
69	C5	R1	7.4757334309664
69	C9	R1	7.18982455888002
69	C24	R1	6.7279204545632
69	C6	R1	7.4757334309664
69	C21	R1	7.2667865406949
69	C19	R1	7.11894107272351
69	C1	R1	7.33985000288462
69	C22	R1	7.37503943134692
69	C4	R1	7.23840473932508
69	C13	R1	7.32192809488736
69	C15	R1	7.09803208296053
69	C11	R1	7.33985000288462
69	C16	R1	7.43462822763672
69	C8	R1	7.09803208296053
69	C20	R1	7.09803208296053
69	C7	R1	7.11894107272351
70	C23	R1	7.33091687811462
70	C17	R1	7.12928301694497
70	C12	R1	6.84549005094437
70	C10	R1	7.14974711950468
70	C3	R1	7.39231742277876
70	C14	R1	7.20945336562895
70	C5	R1	7.32192809488736
70	C9	R1	7.37503943134692
70	C24	R1	7.40087943628218
70	C6	R1	7.08746284125034
70	C21	R1	7.28540221886225
70	C19	R1	7
70	C1	R1	7.04439411935845
70	C22	R1	7.54689445988764
70	C13	R1	7.16992500144231
70	C18	R1	7.07681559705083
70	C15	R1	7
70	C11	R1	7.21916852046216
70	C16	R1	7.32192809488736
70	C8	R1	7.16992500144231
70	C20	R1	7.06608919045777
71	C23	R1	7.19967234483636
71	C17	R1	7.16992500144231
71	C12	R1	7.11894107272351
71	C10	R1	7.4757334309664
71	C3	R1	7.49185309632967
71	C14	R1	7.14974711950468
71	C5	R1	7.29462074889163
71	C9	R1	6.94251450533924
71	C24	R1	7.33985000288462
71	C6	R1	7.13955135239879
71	C21	R1	7.49185309632967
71	C19	R1	7.33985000288462
71	C1	R1	7.33091687811462
71	C22	R1	7.20945336562895
71	C4	R1	7.45121111183233
71	C13	R1	7.4093909361377
71	C15	R1	7.37503943134692
71	C11	R1	7.25738784269265
71	C16	R1	7.13955135239879
71	C8	R1	7.23840473932508
71	C20	R1	7.36632221424582
71	C7	R1	7.24792751344359
72	C23	R1	7.33985000288462
72	C17	R1	7.44294349584873
72	C12	R1	7.19967234483636
72	C10	R1	6.94251450533924
72	C3	R1	7.11894107272351
72	C14	R1	7.23840473932508
72	C5	R1	7.04439411935845
72	C9	R1	7.4093909361377
72	C24	R1	7.24792751344359
72	C6	R1	7.22881869049588
72	C19	R1	7.11894107272351
72	C1	R1	7.23840473932508
72	C22	R1	6.94251450533924
72	C4	R1	7.45121111183233
72	C13	R1	7.12928301694497
72	C18	R1	7.02236781302845
72	C15	R1	7.36632221424582
72	C11	R1	6.90689059560852
72	C16	R1	6.95419631038687
72	C8	R1	7.27612440527424
72	C20	R1	7.14974711950468
72	C7	R1	7.24792751344359
73	C23	R1	7.10852445677817
73	C17	R1	7.18982455888002
73	C12	R1	7.35755200461808
73	C10	R1	7.11894107272351
73	C3	R1	7.28540221886225
73	C14	R1	7.2667865406949
73	C9	R1	7.19967234483636
73	C24	R1	7.17990909001493
73	C6	R1	7.467605550083
73	C21	R1	7.3037807481771
73	C19	R1	7.3037807481771
73	C1	R1	7.11894107272351
73	C22	R1	7.15987133677839
73	C4	R1	7.12928301694497
73	C13	R1	7.5077946401987
73	C18	R1	6.96578428466209
73	C15	R1	7.34872815423108
73	C11	R1	7.17990909001493
73	C16	R1	7.05528243550119
73	C8	R1	7.15987133677839
73	C20	R1	7.45121111183233
73	C7	R1	7.08746284125034
74	C23	R1	7.27612440527424
74	C17	R1	7.18982455888002
74	C3	R1	7.2667865406949
74	C14	R1	7.33091687811462
74	C5	R1	7.28540221886225
74	C9	R1	7.19967234483636
74	C24	R1	7.24792751344359
74	C6	R1	7.31288295528436
74	C19	R1	7.45121111183233
74	C1	R1	7.27612440527424
74	C22	R1	7.45121111183233
74	C4	R1	7.4178525148859
74	C13	R1	7.4262647547021
74	C18	R1	7.2667865406949
74	C11	R1	7.17990909001493
74	C16	R1	7.06608919045777
74	C8	R1	7.12928301694497
74	C20	R1	7.07681559705083
74	C7	R1	6.96578428466209
75	C23	R1	7.44294349584873
75	C17	R1	7.33985000288462
75	C12	R1	7.2667865406949
75	C10	R1	7.35755200461808
75	C14	R1	7.24792751344359
75	C9	R1	7.32192809488736
75	C6	R1	7.4093909361377
75	C21	R1	7.35755200461808
75	C19	R1	7.07681559705083
75	C1	R1	7.25738784269265
75	C22	R1	7.15987133677839
75	C13	R1	7.4093909361377
75	C18	R1	7.3037807481771
75	C15	R1	7.23840473932508
75	C16	R1	6.95419631038687
75	C8	R1	7.08746284125034
75	C20	R1	7.24792751344359
76	C23	R1	7.39231742277876
76	C17	R1	7.29462074889163
76	C12	R1	7.60733031374961
76	C10	R1	6.98868468677217
76	C3	R1	7.12928301694497
76	C14	R1	7.22881869049588
76	C5	R1	7.08746284125034
76	C9	R1	7.33985000288462
76	C24	R1	6.85798099512757
76	C6	R1	7.12928301694497
76	C21	R1	7.5077946401987
76	C19	R1	7.25738784269265
76	C1	R1	7.31288295528436
76	C22	R1	7.36632221424582
76	C4	R1	7.12928301694497
76	C13	R1	7.22881869049588
76	C18	R1	7.25738784269265
76	C15	R1	6.91886323727459
76	C11	R1	7.2667865406949
76	C16	R1	7.17990909001493
76	C8	R1	7.37503943134692
76	C20	R1	7.33985000288462
76	C7	R1	7.4262647547021
77	C23	R1	7.25738784269265
77	C17	R1	7.48381577726426
77	C12	R1	7.24792751344359
77	C10	R1	7.20945336562895
77	C3	R1	7.04439411935845
77	C14	R1	7.45121111183233
77	C9	R1	7.2667865406949
77	C24	R1	7.06608919045777
77	C6	R1	7.66533591718518
77	C21	R1	7.21916852046216
77	C19	R1	7.28540221886225
77	C1	R1	7.53915881110803
77	C4	R1	7.20945336562895
77	C13	R1	7.14974711950468
77	C18	R1	7.31288295528436
77	C15	R1	7.20945336562895
77	C16	R1	7.27612440527424
77	C20	R1	7.24792751344359
77	C7	R1	7.23840473932508
78	C23	R1	7.18982455888002
78	C17	R1	7.2667865406949
78	C12	R1	7.62935662007961
78	C10	R1	7.17990909001493
78	C3	R1	7.27612440527424
78	C14	R1	7.27612440527424
78	C5	R1	7.18982455888002
78	C9	R1	7.20945336562895
78	C24	R1	7.25738784269265
78	C21	R1	7.17990909001493
78	C1	R1	7.18982455888002
78	C4	R1	7.22881869049588
78	C13	R1	7.29462074889163
78	C18	R1	7.05528243550119
78	C11	R1	7.4178525148859
78	C20	R1	7.60733031374961
78	C7	R1	7.3037807481771
79	C12	R1	7.56224242422107
79	C10	R1	7.27612440527424
79	C3	R1	7.25738784269265
79	C14	R1	7.14974711950468
79	C5	R1	7.40087943628218
79	C9	R1	7.4262647547021
79	C24	R1	7.27612440527424
79	C6	R1	7.27612440527424
79	C21	R1	7.14974711950468
79	C19	R1	7.33091687811462
79	C22	R1	7.18982455888002
79	C13	R1	7.28540221886225
79	C18	R1	7.2667865406949
79	C15	R1	7.09803208296053
79	C11	R1	7.12928301694497
79	C16	R1	7.31288295528436
79	C8	R1	7.25738784269265
79	C20	R1	7.467605550083
79	C7	R1	7.38370429247405
80	C23	R1	7.11894107272351
80	C17	R1	7.33985000288462
80	C12	R1	7
80	C10	R1	7.13955135239879
80	C3	R1	7.40087943628218
80	C14	R1	7.22881869049588
80	C5	R1	7.44294349584873
80	C24	R1	7.31288295528436
80	C6	R1	7.38370429247405
80	C21	R1	7.4594316186373
80	C1	R1	7.37503943134692
80	C22	R1	6.95419631038687
80	C4	R1	7.21916852046216
80	C13	R1	7.08746284125034
80	C18	R1	7.16992500144231
80	C15	R1	7.11894107272351
80	C11	R1	7.32192809488736
80	C8	R1	7.11894107272351
80	C7	R1	7.25738784269265
81	C23	R1	7.22881869049588
81	C17	R1	7.18982455888002
81	C12	R1	7.33091687811462
81	C10	R1	7.18982455888002
81	C3	R1	7.29462074889163
81	C14	R1	7.16992500144231
81	C5	R1	6.8703647195834
81	C9	R1	7.35755200461808
81	C24	R1	7.40087943628218
81	C6	R1	7.10852445677817
81	C21	R1	7.4178525148859
81	C19	R1	7.21916852046216
81	C1	R1	7.5077946401987
81	C22	R1	7.53138146051631
81	C4	R1	7.2667865406949
81	C13	R1	7.53138146051631
81	C18	R1	7.16992500144231
81	C15	R1	7.34872815423108
81	C11	R1	7.22881869049588
81	C16	R1	7.14974711950468
81	C8	R1	7.12928301694497
81	C20	R1	7.04439411935845
81	C7	R1	7.62205181945638
82	C23	R1	7.3037807481771
82	C12	R1	7.49185309632967
82	C10	R1	7.20945336562895
82	C3	R1	7.01122725542325
82	C14	R1	7.11894107272351
82	C5	R1	7.37503943134692
82	C9	R1	7.08746284125034
82	C24	R1	7.29462074889163
82	C6	R1	7.35755200461808
82	C21	R1	7.33091687811462
82	C19	R1	7.4178525148859
82	C22	R1	7.3037807481771
82	C4	R1	7.4093909361377
82	C13	R1	7.22881869049588
82	C18	R1	7.04439411935845
82	C15	R1	7.10852445677817
82	C11	R1	7.03342300153745
82	C16	R1	7.31288295528436
82	C8	R1	7.2667865406949
82	C20	R1	7.52356195605701
82	C7	R1	7.39231742277876
83	C23	R1	6.8703647195834
83	C17	R1	7.12928301694497
83	C12	R1	7.40087943628218
83	C10	R1	7.3037807481771
83	C3	R1	6.96578428466209
83	C14	R1	7.36632221424582
83	C24	R1	7.32192809488736
83	C6	R1	7.28540221886225
83	C21	R1	7.37503943134692
83	C19	R1	7.03342300153745
83	C1	R1	7.13955135239879
83	C22	R1	7.33091687811462
83	C4	R1	7.03342300153745
83	C13	R1	7.24792751344359
83	C18	R1	7.33985000288462
83	C15	R1	7.29462074889163
83	C11	R1	7.06608919045777
83	C16	R1	7.4262647547021
83	C8	R1	7.12928301694497
83	C20	R1	7.07681559705083
83	C7	R1	7.22881869049588
84	C23	R1	7.17990909001493
84	C17	R1	7.24792751344359
84	C12	R1	7.16992500144231
84	C10	R1	7.18982455888002
84	C3	R1	7.57742882803575
84	C14	R1	7.4262647547021
84	C5	R1	7.23840473932508
84	C9	R1	7.18982455888002
84	C24	R1	7.4178525148859
84	C6	R1	7.29462074889163
84	C1	R1	7.07681559705083
84	C22	R1	7.4594316186373
84	C13	R1	7.17990909001493
84	C18	R1	7.20945336562895
84	C15	R1	7.33985000288462
84	C11	R1	7.2667865406949
84	C16	R1	7.20945336562895
84	C8	R1	7.38370429247405
84	C20	R1	7.08746284125034
84	C7	R1	6.8703647195834
85	C23	R1	7.17990909001493
85	C17	R1	7.52356195605701
85	C12	R1	7.48381577726426
85	C10	R1	7.33091687811462
85	C3	R1	7.61470984411521
85	C14	R1	7.15987133677839
85	C5	R1	7.19967234483636
85	C9	R1	7.44294349584873
85	C24	R1	7.4262647547021
85	C6	R1	6.94251450533924
85	C21	R1	7.4178525148859
85	C19	R1	6.96578428466209
85	C1	R1	7.17990909001493
85	C22	R1	7.43462822763672
85	C13	R1	7.56224242422107
85	C18	R1	7.39231742277876
85	C15	R1	7.11894107272351
85	C11	R1	7.4178525148859
85	C16	R1	7.06608919045777
85	C8	R1	7.3037807481771
85	C20	R1	7.40087943628218
85	C7	R1	7.16992500144231
86	C23	R1	7.37503943134692
86	C17	R1	7.21916852046216
86	C12	R1	7.15987133677839
86	C10	R1	7.23840473932508
86	C3	R1	7.12928301694497
86	C14	R1	7.03342300153745
86	C5	R1	7.4594316186373
86	C9	R1	7.32192809488736
86	C24	R1	6.98868468677217
86	C6	R1	7.14974711950468
86	C21	R1	7.54689445988764
86	C19	R1	7.28540221886225
86	C1	R1	7.36632221424582
86	C22	R1	7.25738784269265
86	C4	R1	7.4093909361377
86	C13	R1	7.49185309632967
86	C18	R1	7.03342300153745
86	C15	R1	7.18982455888002
86	C11	R1	7.40087943628218
86	C16	R1	7.4757334309664
86	C8	R1	7.15987133677839
86	C20	R1	7.68650052718322
86	C7	R1	7.27612440527424
87	C23	R1	7.16992500144231
87	C12	R1	7.52356195605701
87	C10	R1	7.12928301694497
87	C3	R1	7.39231742277876
87	C14	R1	7.12928301694497
87	C5	R1	7.32192809488736
87	C9	R1	7.45121111183233
87	C6	R1	7.54689445988764
87	C21	R1	7.39231742277876
87	C1	R1	7.18982455888002
87	C22	R1	7.22881869049588
87	C4	R1	7.43462822763672
87	C13	R1	7.28540221886225
87	C18	R1	7.19967234483636
87	C15	R1	7.04439411935845
87	C11	R1	7.35755200461808
87	C16	R1	6.84549005094437
87	C8	R1	7.22881869049588
87	C7	R1	7.2667865406949
88	C17	R1	7.15987133677839
88	C12	R1	7.29462074889163
88	C3	R1	7.43462822763672
88	C14	R1	7.33091687811462
88	C5	R1	7.22881869049588
88	C9	R1	7.17990909001493
88	C24	R1	7.25738784269265
88	C21	R1	7.32192809488736
88	C19	R1	7.4093909361377
88	C1	R1	7.33985000288462
88	C22	R1	7.4594316186373
88	C4	R1	7.33091687811462
88	C13	R1	7.4594316186373
88	C18	R1	7
88	C15	R1	7.11894107272351
88	C11	R1	7.16992500144231
88	C16	R1	7.38370429247405
88	C20	R1	7.17990909001493
89	C23	R1	7.18982455888002
89	C17	R1	7.21916852046216
89	C12	R1	7.20945336562895
89	C10	R1	7.02236781302845
89	C3	R1	7.08746284125034
89	C14	R1	6.97727992349992
89	C5	R1	7.2667865406949
89	C9	R1	7.24792751344359
89	C24	R1	7.24792751344359
89	C6	R1	7.44294349584873
89	C21	R1	7.07681559705083
89	C19	R1	7.2667865406949
89	C22	R1	7.34872815423108
89	C4	R1	7.12928301694497
89	C13	R1	7.3037807481771
89	C18	R1	7.25738784269265
89	C11	R1	6.91886323727459
89	C16	R1	6.85798099512757
89	C8	R1	7.37503943134692
89	C20	R1	7.467605550083
90	C23	R1	7.08746284125034
90	C17	R1	7.4757334309664
90	C12	R1	7.25738784269265
90	C10	R1	7.3037807481771
90	C3	R1	7.38370429247405
90	C14	R1	7.29462074889163
90	C5	R1	7.13955135239879
90	C9	R1	7.10852445677817
90	C24	R1	7.19967234483636
90	C21	R1	7.17990909001493
90	C19	R1	7.4594316186373
90	C1	R1	7.01122725542325
90	C22	R1	7.24792751344359
90	C4	R1	7.27612440527424
90	C13	R1	7.16992500144231
90	C11	R1	7.2667865406949
90	C16	R1	7.38370429247405
90	C8	R1	7.3037807481771
90	C20	R1	7.2667865406949
91	C23	R1	7.43462822763672
91	C12	R1	7.09803208296053
91	C10	R1	7.36632221424582
91	C3	R1	7.35755200461808
91	C14	R1	7.2667865406949
91	C5	R1	7.38370429247405
91	C9	R1	7.39231742277876
91	C24	R1	7.24792751344359
91	C6	R1	7.4093909361377
91	C21	R1	7.37503943134692
91	C19	R1	7.44294349584873
91	C22	R1	7.4262647547021
91	C4	R1	7.22881869049588
91	C18	R1	7.23840473932508
91	C15	R1	7.24792751344359
91	C11	R1	7.4262647547021
91	C16	R1	7.05528243550119
91	C8	R1	7.39231742277876
91	C20	R1	7.4093909361377
91	C7	R1	7.27612440527424
92	C23	R1	7.25738784269265
92	C17	R1	6.97727992349992
92	C10	R1	7.38370429247405
92	C14	R1	7.5077946401987
92	C5	R1	7.53915881110803
92	C9	R1	7.27612440527424
92	C6	R1	7.39231742277876
92	C21	R1	7.29462074889163
92	C19	R1	7.21916852046216
92	C22	R1	7.33091687811462
92	C4	R1	7.23840473932508
92	C13	R1	7.21916852046216
92	C18	R1	7.2667865406949
92	C15	R1	7.01122725542325
92	C11	R1	7.05528243550119
92	C8	R1	7.23840473932508
92	C7	R1	7.58496250072116
93	C12	R1	6.93073733756289
93	C10	R1	7.57742882803575
93	C3	R1	7.23840473932508
93	C14	R1	7.23840473932508
93	C9	R1	7.22881869049588
93	C24	R1	7.14974711950468
93	C6	R1	7.27612440527424
93	C21	R1	7.4093909361377
93	C19	R1	7.35755200461808
93	C1	R1	7.37503943134692
93	C4	R1	7.2667865406949
93	C13	R1	7.29462074889163
93	C18	R1	6.78135971352466
93	C15	R1	7.15987133677839
93	C11	R1	7.32192809488736
93	C16	R1	6.88264304936184
93	C8	R1	7.2667865406949
93	C20	R1	7.3037807481771
93	C7	R1	7.4178525148859
94	C23	R1	7.33091687811462
94	C17	R1	7.40087943628218
94	C12	R1	7.13955135239879
94	C10	R1	7.18982455888002
94	C3	R1	7.09803208296053
94	C14	R1	7.43462822763672
94	C5	R1	7.45121111183233
94	C9	R1	7.14974711950468
94	C24	R1	7.38370429247405
94	C6	R1	7.27612440527424
94	C21	R1	7.4757334309664
94	C19	R1	7.19967234483636
94	C1	R1	7.39231742277876
94	C22	R1	7.2667865406949
94	C4	R1	7.38370429247405
94	C13	R1	7.62205181945638
94	C18	R1	7.01122725542325
94	C8	R1	7.31288295528436
94	C20	R1	7.25738784269265
94	C7	R1	7.21916852046216
95	C23	R1	7.12928301694497
95	C17	R1	7.40087943628218
95	C12	R1	7.06608919045777
95	C10	R1	7.07681559705083
95	C3	R1	7.25738784269265
95	C14	R1	7.29462074889163
95	C5	R1	6.98868468677217
95	C9	R1	7.08746284125034
95	C24	R1	7.15987133677839
95	C6	R1	7.11894107272351
95	C21	R1	7.33091687811462
95	C1	R1	7.11894107272351
95	C22	R1	7.28540221886225
95	C13	R1	7.34872815423108
95	C18	R1	7.22881869049588
95	C15	R1	7.32192809488736
95	C11	R1	7.25738784269265
95	C8	R1	7.25738784269265
95	C20	R1	7.27612440527424
95	C7	R1	7.16992500144231
96	C23	R1	7.21916852046216
96	C17	R1	7.33091687811462
96	C12	R1	7.13955135239879
96	C3	R1	7.23840473932508
96	C14	R1	7.48381577726426
96	C5	R1	7.39231742277876
96	C9	R1	7.31288295528436
96	C24	R1	7.24792751344359
96	C6	R1	7.32192809488736
96	C21	R1	7.27612440527424
96	C19	R1	7.32192809488736
96	C1	R1	7.12928301694497
96	C22	R1	7.16992500144231
96	C4	R1	7.21916852046216
96	C13	R1	7.49185309632967
96	C18	R1	7.16992500144231
96	C15	R1	7.11894107272351
96	C11	R1	7.04439411935845
96	C16	R1	7.10852445677817
96	C8	R1	7.09803208296053
96	C20	R1	7.06608919045777
96	C7	R1	7.55458885167764
97	C23	R1	7.467605550083
97	C17	R1	7.22881869049588
97	C12	R1	7.34872815423108
97	C10	R1	7.09803208296053
97	C3	R1	7.13955135239879
97	C14	R1	7.4262647547021
97	C5	R1	7.45121111183233
97	C9	R1	7.12928301694497
97	C24	R1	7.38370429247405
97	C6	R1	7.20945336562895
97	C21	R1	7.06608919045777
97	C19	R1	7.43462822763672
97	C1	R1	7.35755200461808
97	C22	R1	7.4178525148859
97	C4	R1	7.08746284125034
97	C13	R1	7.38370429247405
97	C18	R1	7.03342300153745
97	C15	R1	7.10852445677817
97	C11	R1	6.97727992349992
97	C16	R1	7.33985000288462
[truncated: 14,545 more rows]
