# Supplementary material for: Stochastic modelling of single-cell gene expression adaptation reveals non-genomic contribution to evolution of tumor subclones
Source: bioRxiv. 2024 Apr 20:2024.04.17.588869. Preprint. [Version 1] doi: 10.1101/2024.04.17.588869 (PMC11071284; doi:10.1101/2024.04.17.588869)
Supplement: Supplement 2 [file media-2.zip › Supplementary Files/Simulated Data/Adaptive_Simulation/tr_1.06_sq_.15_r_100_a_8.csv]

gene	species	replicate	exprval
1	C17	R1	7.53915881110803
1	C12	R1	7.3037807481771
1	C10	R1	7.4178525148859
1	C3	R1	7.25738784269265
1	C14	R1	7.28540221886225
1	C5	R1	7.12928301694497
1	C9	R1	7.09803208296053
1	C24	R1	6.98868468677217
1	C6	R1	7.18982455888002
1	C21	R1	7.33985000288462
1	C19	R1	7.21916852046216
1	C1	R1	7.33091687811462
1	C22	R1	7.18982455888002
1	C4	R1	7.06608919045777
1	C13	R1	7.16992500144231
1	C18	R1	7.16992500144231
1	C11	R1	6.55458885167764
1	C16	R1	7.19967234483636
1	C8	R1	7.62935662007961
1	C20	R1	7.4093909361377
1	C7	R1	7.19967234483636
2	C23	R1	7.4757334309664
2	C17	R1	7.22881869049588
2	C12	R1	7.40087943628218
2	C10	R1	7.03342300153745
2	C3	R1	7.43462822763672
2	C14	R1	7.78790255939143
2	C5	R1	7.12928301694497
2	C9	R1	7.3037807481771
2	C24	R1	7.31288295528436
2	C6	R1	7.62935662007961
2	C21	R1	7.5077946401987
2	C19	R1	7.53138146051631
2	C1	R1	7.58496250072116
2	C22	R1	7.35755200461808
2	C13	R1	7.13955135239879
2	C18	R1	7.32192809488736
2	C15	R1	7.4178525148859
2	C11	R1	6.96578428466209
2	C16	R1	7.17990909001493
2	C8	R1	7.4594316186373
2	C20	R1	7.31288295528436
2	C7	R1	7.44294349584873
3	C23	R1	7.4757334309664
3	C17	R1	7.07681559705083
3	C12	R1	7.4178525148859
3	C3	R1	7.56224242422107
3	C14	R1	7.13955135239879
3	C5	R1	7.2667865406949
3	C9	R1	7.04439411935845
3	C24	R1	7.09803208296053
3	C6	R1	7.13955135239879
3	C21	R1	7.53915881110803
3	C19	R1	7.2667865406949
3	C1	R1	7.14974711950468
3	C22	R1	7.3037807481771
3	C4	R1	7.56224242422107
3	C13	R1	7.2667865406949
3	C18	R1	7.3037807481771
3	C11	R1	7.43462822763672
3	C16	R1	6.98868468677217
3	C8	R1	7.69348695749933
3	C20	R1	7.03342300153745
3	C7	R1	7.59991284218713
4	C23	R1	7.38370429247405
4	C17	R1	7.34872815423108
4	C12	R1	7.20945336562895
4	C10	R1	7.21916852046216
4	C3	R1	7.33091687811462
4	C14	R1	7.18982455888002
4	C5	R1	7.01122725542325
4	C24	R1	7.4093909361377
4	C6	R1	7.38370429247405
4	C21	R1	7.39231742277876
4	C19	R1	7.37503943134692
4	C1	R1	7.45121111183233
4	C22	R1	7.33091687811462
4	C4	R1	7.17990909001493
4	C13	R1	7.2667865406949
4	C18	R1	7.28540221886225
4	C15	R1	7.3037807481771
4	C11	R1	7.25738784269265
4	C16	R1	7.11894107272351
4	C8	R1	7.45121111183233
4	C20	R1	7.11894107272351
4	C7	R1	7.29462074889163
5	C23	R1	7.04439411935845
5	C17	R1	7.34872815423108
5	C12	R1	7.03342300153745
5	C10	R1	7.19967234483636
5	C3	R1	7.29462074889163
5	C14	R1	7.54689445988764
5	C5	R1	7.24792751344359
5	C9	R1	7.467605550083
5	C24	R1	7.08746284125034
5	C6	R1	7.29462074889163
5	C21	R1	7.5077946401987
5	C19	R1	7.22881869049588
5	C1	R1	7.23840473932508
5	C22	R1	7.23840473932508
5	C4	R1	7.13955135239879
5	C13	R1	7.2667865406949
5	C18	R1	7.01122725542325
5	C16	R1	6.96578428466209
5	C8	R1	7.27612440527424
5	C20	R1	7.35755200461808
5	C7	R1	7.34872815423108
6	C23	R1	7.15987133677839
6	C17	R1	7.21916852046216
6	C12	R1	7.33091687811462
6	C10	R1	7.17990909001493
6	C14	R1	7.22881869049588
6	C5	R1	7.31288295528436
6	C9	R1	7.23840473932508
6	C24	R1	7.17990909001493
6	C6	R1	7.4594316186373
6	C19	R1	7.20945336562895
6	C1	R1	6.93073733756289
6	C4	R1	6.95419631038687
6	C13	R1	7.22881869049588
6	C18	R1	6.6724253419715
6	C15	R1	7.34872815423108
6	C11	R1	7.40087943628218
6	C16	R1	7.4262647547021
6	C20	R1	6.97727992349992
6	C7	R1	7.03342300153745
7	C23	R1	7.15987133677839
7	C17	R1	7.18982455888002
7	C12	R1	7.20945336562895
7	C10	R1	7.467605550083
7	C14	R1	7.4093909361377
7	C5	R1	7.27612440527424
7	C9	R1	7.36632221424582
7	C24	R1	6.95419631038687
7	C19	R1	7.04439411935845
7	C1	R1	7.27612440527424
7	C22	R1	6.97727992349992
7	C4	R1	7.22881869049588
7	C13	R1	7.20945336562895
7	C18	R1	7.44294349584873
7	C15	R1	6.88264304936184
7	C16	R1	7.13955135239879
7	C8	R1	7.27612440527424
7	C7	R1	7.51569983828404
8	C23	R1	7.09803208296053
8	C17	R1	7.34872815423108
8	C12	R1	7.14974711950468
8	C10	R1	7.40087943628218
8	C3	R1	6.95419631038687
8	C14	R1	7.22881869049588
8	C5	R1	7.55458885167764
8	C9	R1	7.3037807481771
8	C24	R1	7.45121111183233
8	C6	R1	6.96578428466209
8	C21	R1	6.84549005094437
8	C19	R1	7.29462074889163
8	C1	R1	7.51569983828404
8	C4	R1	7.39231742277876
8	C13	R1	7.49185309632967
8	C18	R1	7.06608919045777
8	C15	R1	7.4178525148859
8	C11	R1	6.91886323727459
8	C16	R1	7.40087943628218
8	C8	R1	7.03342300153745
8	C20	R1	7.33985000288462
8	C7	R1	7.25738784269265
9	C23	R1	7.04439411935845
9	C17	R1	6.82017896241519
9	C12	R1	7.15987133677839
9	C3	R1	7.4093909361377
9	C14	R1	7.06608919045777
9	C5	R1	7.33985000288462
9	C9	R1	7.19967234483636
9	C24	R1	7.32192809488736
9	C21	R1	7.10852445677817
9	C19	R1	7.23840473932508
9	C1	R1	7.01122725542325
9	C22	R1	7.53915881110803
9	C4	R1	7.06608919045777
9	C13	R1	7.69348695749933
9	C18	R1	7.36632221424582
9	C15	R1	7.09803208296053
9	C11	R1	7.4262647547021
9	C16	R1	7.4262647547021
9	C20	R1	7.4178525148859
9	C7	R1	7.68650052718322
10	C23	R1	7.45121111183233
10	C17	R1	7.3037807481771
10	C12	R1	7.06608919045777
10	C10	R1	7.16992500144231
10	C14	R1	7.53138146051631
10	C5	R1	7.2667865406949
10	C9	R1	6.98868468677217
10	C24	R1	7.33091687811462
10	C6	R1	7.2667865406949
10	C21	R1	7.4093909361377
10	C19	R1	7.4757334309664
10	C22	R1	7.4757334309664
10	C4	R1	7.48381577726426
10	C13	R1	7.4757334309664
10	C18	R1	7.19967234483636
10	C15	R1	6.90689059560852
10	C11	R1	7.21916852046216
10	C16	R1	7.08746284125034
10	C8	R1	7.34872815423108
10	C20	R1	7.51569983828404
10	C7	R1	7.10852445677817
11	C23	R1	7.4178525148859
11	C17	R1	7.3037807481771
11	C12	R1	6.95419631038687
11	C10	R1	6.83289001416474
11	C3	R1	7.21916852046216
11	C14	R1	7.467605550083
11	C5	R1	7.37503943134692
11	C24	R1	7.10852445677817
11	C6	R1	7.2667865406949
11	C21	R1	7.10852445677817
11	C19	R1	7.31288295528436
11	C1	R1	7.36632221424582
11	C22	R1	7.49984588708321
11	C4	R1	7.17990909001493
11	C13	R1	7.38370429247405
11	C15	R1	7.36632221424582
11	C11	R1	7.17990909001493
11	C16	R1	6.91886323727459
11	C20	R1	7.38370429247405
11	C7	R1	7.51569983828404
12	C23	R1	7.28540221886225
12	C17	R1	7.31288295528436
12	C12	R1	7.33985000288462
12	C10	R1	7
12	C14	R1	7.10852445677817
12	C5	R1	7.4178525148859
12	C9	R1	7.58496250072116
12	C24	R1	7.20945336562895
12	C6	R1	6.8703647195834
12	C21	R1	7.33091687811462
12	C19	R1	7.14974711950468
12	C1	R1	7.54689445988764
12	C22	R1	7.04439411935845
12	C4	R1	7.43462822763672
12	C13	R1	7.25738784269265
12	C18	R1	7.11894107272351
12	C15	R1	7.08746284125034
12	C11	R1	7.03342300153745
12	C8	R1	7.53915881110803
12	C20	R1	7.33091687811462
12	C7	R1	7.56224242422107
13	C23	R1	7.25738784269265
13	C17	R1	7.07681559705083
13	C12	R1	7.33091687811462
13	C10	R1	7.21916852046216
13	C3	R1	7.17990909001493
13	C14	R1	7.61470984411521
13	C5	R1	6.91886323727459
13	C9	R1	7.4178525148859
13	C24	R1	7.54689445988764
13	C6	R1	7.4262647547021
13	C21	R1	7.33091687811462
13	C19	R1	7.4093909361377
13	C1	R1	7.27612440527424
13	C22	R1	7.28540221886225
13	C4	R1	7.16992500144231
13	C13	R1	6.84549005094437
13	C18	R1	7.21916852046216
13	C15	R1	7.22881869049588
13	C11	R1	7.07681559705083
13	C16	R1	7.28540221886225
13	C8	R1	7.21916852046216
13	C20	R1	7.11894107272351
13	C7	R1	6.96578428466209
14	C23	R1	7.12928301694497
14	C17	R1	7.45121111183233
14	C3	R1	7.37503943134692
14	C14	R1	7.20945336562895
14	C5	R1	7.04439411935845
14	C9	R1	7.02236781302845
14	C24	R1	7.25738784269265
14	C6	R1	7
14	C21	R1	7.59245703726808
14	C1	R1	7.25738784269265
14	C22	R1	7.38370429247405
14	C4	R1	7.28540221886225
14	C13	R1	7.31288295528436
14	C18	R1	7.23840473932508
14	C15	R1	7.22881869049588
14	C11	R1	7.40087943628218
14	C16	R1	7.01122725542325
14	C8	R1	7.4178525148859
14	C20	R1	7.10852445677817
14	C7	R1	7.53915881110803
15	C23	R1	7.4178525148859
15	C17	R1	6.89481776330794
15	C12	R1	7.16992500144231
15	C10	R1	7.32192809488736
15	C3	R1	7.35755200461808
15	C14	R1	7.19967234483636
15	C5	R1	7.24792751344359
15	C6	R1	7.4093909361377
15	C21	R1	7.12928301694497
15	C19	R1	7.12928301694497
15	C1	R1	7.29462074889163
15	C22	R1	7.40087943628218
15	C4	R1	7.27612440527424
15	C13	R1	7.19967234483636
15	C18	R1	7.35755200461808
15	C15	R1	7.15987133677839
15	C11	R1	7.23840473932508
15	C16	R1	7.20945336562895
15	C7	R1	7.25738784269265
16	C23	R1	7.21916852046216
16	C17	R1	7.467605550083
16	C12	R1	7.16992500144231
16	C10	R1	7.17990909001493
16	C3	R1	7.04439411935845
16	C14	R1	7.03342300153745
16	C5	R1	7.18982455888002
16	C9	R1	7.09803208296053
16	C24	R1	6.91886323727459
16	C6	R1	7.4757334309664
16	C21	R1	7.07681559705083
16	C1	R1	7.4178525148859
16	C22	R1	7.23840473932508
16	C4	R1	7.39231742277876
16	C13	R1	7.24792751344359
16	C18	R1	7.2667865406949
16	C15	R1	7.39231742277876
16	C11	R1	7.16992500144231
16	C16	R1	7.20945336562895
16	C8	R1	7.25738784269265
16	C7	R1	7.3037807481771
17	C17	R1	7.5077946401987
17	C12	R1	7.21916852046216
17	C10	R1	7.20945336562895
17	C3	R1	6.96578428466209
17	C14	R1	7.17990909001493
17	C5	R1	7.55458885167764
17	C9	R1	7.2667865406949
17	C24	R1	7.31288295528436
17	C6	R1	7.10852445677817
17	C21	R1	7.09803208296053
17	C19	R1	7.53915881110803
17	C1	R1	7.24792751344359
17	C22	R1	7.19967234483636
17	C13	R1	7.34872815423108
17	C18	R1	7.07681559705083
17	C15	R1	6.94251450533924
17	C16	R1	7.09803208296053
17	C8	R1	7.14974711950468
17	C20	R1	7.51569983828404
17	C7	R1	7.53138146051631
18	C23	R1	7.3037807481771
18	C17	R1	6.94251450533924
18	C12	R1	7.10852445677817
18	C10	R1	7.65821148275179
18	C3	R1	7.48381577726426
18	C14	R1	7.49984588708321
18	C5	R1	7.15987133677839
18	C9	R1	6.89481776330794
18	C24	R1	7.3037807481771
18	C21	R1	7.54689445988764
18	C1	R1	7.4757334309664
18	C22	R1	7.14974711950468
18	C4	R1	7.06608919045777
18	C13	R1	7.13955135239879
18	C18	R1	7.06608919045777
18	C15	R1	7.18982455888002
18	C11	R1	7.49984588708321
18	C16	R1	7.25738784269265
18	C8	R1	7.17990909001493
18	C20	R1	7.4093909361377
18	C7	R1	7.16992500144231
19	C23	R1	7.4757334309664
19	C17	R1	7.06608919045777
19	C12	R1	7.34872815423108
19	C3	R1	7.02236781302845
19	C5	R1	7.22881869049588
19	C9	R1	7.36632221424582
19	C24	R1	6.91886323727459
19	C6	R1	6.82017896241519
19	C21	R1	7
19	C19	R1	7.09803208296053
19	C1	R1	7.18982455888002
19	C13	R1	7.48381577726426
19	C18	R1	7.39231742277876
19	C15	R1	6.98868468677217
19	C11	R1	7.01122725542325
19	C8	R1	7
19	C20	R1	6.98868468677217
19	C7	R1	7.24792751344359
20	C17	R1	7
20	C12	R1	7.16992500144231
20	C10	R1	7.27612440527424
20	C3	R1	7.33985000288462
20	C14	R1	7.49984588708321
20	C5	R1	7.44294349584873
20	C9	R1	7.37503943134692
20	C24	R1	7.3037807481771
20	C6	R1	7.18982455888002
20	C21	R1	7.18982455888002
20	C19	R1	7.58496250072116
20	C1	R1	7.18982455888002
20	C22	R1	7.23840473932508
20	C4	R1	7.24792751344359
20	C13	R1	7.29462074889163
20	C18	R1	7.10852445677817
20	C15	R1	7
20	C11	R1	7.49984588708321
20	C16	R1	6.82017896241519
20	C8	R1	7.12928301694497
20	C20	R1	7.3037807481771
20	C7	R1	7.4262647547021
21	C23	R1	7.33985000288462
21	C17	R1	7.18982455888002
21	C12	R1	7.13955135239879
21	C10	R1	7.06608919045777
21	C3	R1	7.37503943134692
21	C14	R1	7.40087943628218
21	C5	R1	7.24792751344359
21	C9	R1	6.98868468677217
21	C24	R1	7.29462074889163
21	C21	R1	7.32192809488736
21	C19	R1	7.25738784269265
21	C1	R1	7.49984588708321
21	C22	R1	7.15987133677839
21	C4	R1	6.88264304936184
21	C13	R1	6.79441586635011
21	C15	R1	7.05528243550119
21	C11	R1	7.16992500144231
21	C16	R1	7.02236781302845
21	C8	R1	7.16992500144231
21	C7	R1	7.11894107272351
22	C23	R1	7.06608919045777
22	C17	R1	7.44294349584873
22	C12	R1	7.51569983828404
22	C10	R1	7.17990909001493
22	C3	R1	7.49185309632967
22	C14	R1	7.67948009950545
22	C5	R1	7.25738784269265
22	C24	R1	7.4093909361377
22	C6	R1	7.07681559705083
22	C21	R1	7.60733031374961
22	C19	R1	7.19967234483636
22	C1	R1	6.91886323727459
22	C22	R1	7.51569983828404
22	C4	R1	7.21916852046216
22	C13	R1	7.63662462054365
22	C15	R1	7.06608919045777
22	C11	R1	7.01122725542325
22	C16	R1	7.28540221886225
22	C20	R1	7.55458885167764
22	C7	R1	7.27612440527424
23	C23	R1	7.25738784269265
23	C17	R1	7.03342300153745
23	C12	R1	7.53138146051631
23	C3	R1	7.4757334309664
23	C14	R1	7.31288295528436
23	C5	R1	7.23840473932508
23	C9	R1	7.21916852046216
23	C24	R1	7.17990909001493
23	C21	R1	7.21916852046216
23	C19	R1	7.35755200461808
23	C1	R1	7.53138146051631
23	C4	R1	7.15987133677839
23	C13	R1	7.17990909001493
23	C18	R1	7.15987133677839
23	C15	R1	7.07681559705083
23	C11	R1	7.15987133677839
23	C16	R1	6.8703647195834
23	C8	R1	7.51569983828404
23	C20	R1	7.23840473932508
24	C23	R1	7.43462822763672
24	C17	R1	7.67948009950545
24	C12	R1	7.36632221424582
24	C10	R1	7.2667865406949
24	C3	R1	7.38370429247405
24	C14	R1	6.89481776330794
24	C5	R1	6.98868468677217
24	C9	R1	7.25738784269265
24	C24	R1	7.39231742277876
24	C6	R1	7.4594316186373
24	C21	R1	7.33091687811462
24	C19	R1	7.21916852046216
24	C1	R1	7.34872815423108
24	C22	R1	7.36632221424582
24	C4	R1	7.33091687811462
24	C13	R1	7.33091687811462
24	C18	R1	6.74146698640115
24	C15	R1	7.2667865406949
24	C11	R1	7.27612440527424
24	C16	R1	7.21916852046216
24	C8	R1	7.16992500144231
24	C20	R1	6.97727992349992
24	C7	R1	7.36632221424582
25	C23	R1	7.12928301694497
25	C17	R1	7.28540221886225
25	C12	R1	7.33985000288462
25	C10	R1	7.18982455888002
25	C3	R1	7.3037807481771
25	C14	R1	7.16992500144231
25	C5	R1	7.19967234483636
25	C9	R1	7.3037807481771
25	C24	R1	6.90689059560852
25	C21	R1	7.27612440527424
25	C19	R1	7.17990909001493
25	C1	R1	7.57742882803575
25	C22	R1	7.37503943134692
25	C4	R1	7.34872815423108
25	C13	R1	7.14974711950468
25	C18	R1	6.83289001416474
25	C15	R1	7.39231742277876
25	C11	R1	7.28540221886225
25	C16	R1	7.2667865406949
25	C8	R1	7.31288295528436
25	C20	R1	7.03342300153745
25	C7	R1	7.34872815423108
26	C23	R1	7.12928301694497
26	C17	R1	7.5077946401987
26	C12	R1	7.63662462054365
26	C10	R1	7.28540221886225
26	C3	R1	7.36632221424582
26	C5	R1	7.15987133677839
26	C9	R1	7.09803208296053
26	C24	R1	7.36632221424582
26	C6	R1	7.56224242422107
26	C19	R1	7.3037807481771
26	C22	R1	6.7279204545632
26	C4	R1	7.20945336562895
26	C13	R1	7.4757334309664
26	C18	R1	7.12928301694497
26	C15	R1	6.91886323727459
26	C11	R1	7.18982455888002
26	C16	R1	6.91886323727459
26	C8	R1	7.34872815423108
26	C20	R1	7.27612440527424
26	C7	R1	7.13955135239879
27	C23	R1	7.31288295528436
27	C12	R1	7.09803208296053
27	C3	R1	7.12928301694497
27	C5	R1	7.09803208296053
27	C9	R1	7.35755200461808
27	C24	R1	6.90689059560852
27	C6	R1	7.01122725542325
27	C21	R1	7.27612440527424
27	C19	R1	7.4262647547021
27	C1	R1	7.34872815423108
27	C22	R1	7.53915881110803
27	C4	R1	6.98868468677217
27	C13	R1	7.53138146051631
27	C15	R1	7.37503943134692
27	C11	R1	7.29462074889163
27	C16	R1	7.27612440527424
27	C8	R1	7.20945336562895
27	C20	R1	7.13955135239879
27	C7	R1	7.31288295528436
28	C23	R1	7.33985000288462
28	C12	R1	7.49185309632967
28	C3	R1	7.14974711950468
28	C5	R1	7.22881869049588
28	C9	R1	7.22881869049588
28	C24	R1	7.17990909001493
28	C6	R1	7.40087943628218
28	C21	R1	7.3037807481771
28	C19	R1	7.31288295528436
28	C1	R1	7.25738784269265
28	C4	R1	7.38370429247405
28	C13	R1	7.13955135239879
28	C15	R1	7.08746284125034
28	C11	R1	7.37503943134692
28	C16	R1	7.32192809488736
28	C8	R1	7.13955135239879
28	C20	R1	7.3037807481771
28	C7	R1	7.32192809488736
29	C23	R1	7.08746284125034
29	C12	R1	7.16992500144231
29	C10	R1	7.28540221886225
29	C9	R1	7.06608919045777
29	C6	R1	7.34872815423108
29	C21	R1	7.21916852046216
29	C1	R1	7.27612440527424
29	C4	R1	7.31288295528436
29	C13	R1	7.09803208296053
29	C18	R1	7.04439411935845
29	C15	R1	7.27612440527424
29	C11	R1	6.68650052718322
29	C16	R1	7.27612440527424
29	C8	R1	7.28540221886225
29	C7	R1	7.38370429247405
30	C23	R1	7.29462074889163
30	C17	R1	7.4262647547021
30	C12	R1	7.44294349584873
30	C10	R1	7.36632221424582
30	C3	R1	7.29462074889163
30	C14	R1	7.03342300153745
30	C5	R1	7.75488750216347
30	C9	R1	7.08746284125034
30	C24	R1	7.57742882803575
30	C6	R1	7.63662462054365
30	C21	R1	7.2667865406949
30	C1	R1	7.05528243550119
30	C22	R1	7.4594316186373
30	C4	R1	6.97727992349992
30	C13	R1	7.02236781302845
30	C18	R1	7.14974711950468
30	C15	R1	7.23840473932508
30	C11	R1	7.13955135239879
30	C16	R1	7.06608919045777
30	C20	R1	7.3037807481771
30	C7	R1	7.33985000288462
31	C23	R1	7.56224242422107
31	C12	R1	7.20945336562895
31	C10	R1	7.3037807481771
31	C3	R1	7.49984588708321
31	C14	R1	7.33091687811462
31	C5	R1	7.53915881110803
31	C9	R1	7.11894107272351
31	C24	R1	7.4178525148859
31	C6	R1	7.37503943134692
31	C21	R1	7.04439411935845
31	C1	R1	7.12928301694497
31	C22	R1	7.56985560833095
31	C4	R1	7.49185309632967
31	C13	R1	7.2667865406949
31	C18	R1	7.03342300153745
31	C15	R1	7.12928301694497
31	C11	R1	7.2667865406949
31	C16	R1	7.10852445677817
31	C8	R1	7.12928301694497
31	C7	R1	7.17990909001493
32	C23	R1	7.2667865406949
32	C17	R1	7.44294349584873
32	C12	R1	7.34872815423108
32	C10	R1	7.16992500144231
32	C3	R1	6.79441586635011
32	C14	R1	7.28540221886225
32	C5	R1	7.14974711950468
32	C9	R1	7.09803208296053
32	C24	R1	7.43462822763672
32	C6	R1	7.37503943134692
32	C21	R1	7.31288295528436
32	C19	R1	7.07681559705083
32	C1	R1	7.09803208296053
32	C22	R1	7.21916852046216
32	C4	R1	7.25738784269265
32	C13	R1	7.12928301694497
32	C18	R1	7.25738784269265
32	C15	R1	7.04439411935845
32	C11	R1	7.21916852046216
32	C16	R1	7.12928301694497
32	C20	R1	7.4262647547021
32	C7	R1	7.34872815423108
33	C23	R1	7.4178525148859
33	C17	R1	6.96578428466209
33	C12	R1	7.4594316186373
33	C10	R1	7.15987133677839
33	C3	R1	7.467605550083
33	C14	R1	7.16992500144231
33	C5	R1	7.11894107272351
33	C24	R1	7.27612440527424
33	C6	R1	7.12928301694497
33	C21	R1	7.17990909001493
33	C19	R1	6.95419631038687
33	C1	R1	7.21916852046216
33	C4	R1	7.11894107272351
33	C13	R1	7.70735913208088
33	C18	R1	7.05528243550119
33	C15	R1	7.14974711950468
33	C11	R1	7.37503943134692
33	C16	R1	7.20945336562895
33	C8	R1	7.13955135239879
33	C20	R1	6.95419631038687
33	C7	R1	7.25738784269265
34	C23	R1	7.20945336562895
34	C17	R1	7.03342300153745
34	C12	R1	6.89481776330794
34	C10	R1	7.34872815423108
34	C3	R1	7.22881869049588
34	C14	R1	6.96578428466209
34	C5	R1	6.94251450533924
34	C9	R1	7.15987133677839
34	C24	R1	7.27612440527424
34	C6	R1	6.91886323727459
34	C21	R1	7.4757334309664
34	C1	R1	7.43462822763672
34	C22	R1	7.56224242422107
34	C4	R1	7.14974711950468
34	C13	R1	7.05528243550119
34	C18	R1	7.35755200461808
34	C15	R1	7.15987133677839
34	C11	R1	7.27612440527424
34	C16	R1	7.49984588708321
34	C8	R1	7.54689445988764
34	C20	R1	7.05528243550119
34	C7	R1	7.23840473932508
35	C23	R1	7.27612440527424
35	C17	R1	7.45121111183233
35	C12	R1	7.14974711950468
35	C3	R1	7.37503943134692
35	C14	R1	7.2667865406949
35	C5	R1	7.29462074889163
35	C9	R1	6.96578428466209
35	C24	R1	7.07681559705083
35	C6	R1	7.01122725542325
35	C21	R1	7.4093909361377
35	C19	R1	7.37503943134692
35	C1	R1	7.19967234483636
35	C4	R1	7.38370429247405
35	C13	R1	6.91886323727459
35	C18	R1	6.97727992349992
35	C15	R1	7.05528243550119
35	C11	R1	7.2667865406949
35	C16	R1	7.06608919045777
35	C8	R1	6.74146698640115
35	C20	R1	7.15987133677839
35	C7	R1	7.44294349584873
36	C23	R1	7.12928301694497
36	C17	R1	7.4178525148859
36	C12	R1	7.32192809488736
36	C10	R1	7.38370429247405
36	C14	R1	7.21916852046216
36	C5	R1	7.37503943134692
36	C9	R1	7.52356195605701
36	C24	R1	7.48381577726426
36	C6	R1	6.95419631038687
36	C21	R1	7.29462074889163
36	C19	R1	7.20945336562895
36	C1	R1	7.04439411935845
36	C22	R1	7.15987133677839
36	C4	R1	7.4178525148859
36	C13	R1	7.24792751344359
36	C18	R1	7.09803208296053
36	C15	R1	7.07681559705083
36	C11	R1	7.08746284125034
36	C16	R1	7.33091687811462
36	C8	R1	7.34872815423108
36	C20	R1	7.63662462054365
36	C7	R1	7.20945336562895
37	C17	R1	7.56224242422107
37	C12	R1	7.43462822763672
37	C10	R1	7.27612440527424
37	C3	R1	7.467605550083
37	C14	R1	7.10852445677817
37	C5	R1	6.89481776330794
37	C9	R1	7.4594316186373
37	C24	R1	7.43462822763672
37	C6	R1	7.08746284125034
37	C21	R1	7.85174904141606
37	C19	R1	7.28540221886225
37	C1	R1	7.02236781302845
37	C22	R1	7.24792751344359
37	C4	R1	7.59245703726808
37	C13	R1	7.10852445677817
37	C18	R1	7.09803208296053
37	C15	R1	7.24792751344359
37	C11	R1	7.3037807481771
37	C8	R1	7.32192809488736
37	C20	R1	7.32192809488736
37	C7	R1	7.33985000288462
38	C23	R1	7.24792751344359
38	C17	R1	7.45121111183233
38	C12	R1	7.56985560833095
38	C10	R1	7.34872815423108
38	C3	R1	7.06608919045777
38	C14	R1	7.36632221424582
38	C5	R1	7.03342300153745
38	C9	R1	7.19967234483636
38	C24	R1	7.09803208296053
38	C6	R1	7.21916852046216
38	C21	R1	7
38	C19	R1	7.34872815423108
38	C1	R1	7.4757334309664
38	C4	R1	7.23840473932508
38	C13	R1	6.97727992349992
38	C18	R1	7.13955135239879
38	C15	R1	7.15987133677839
38	C11	R1	6.96578428466209
38	C16	R1	7.31288295528436
38	C8	R1	7.53915881110803
38	C20	R1	7.20945336562895
38	C7	R1	7.20945336562895
39	C23	R1	7.13955135239879
39	C17	R1	7.33985000288462
39	C12	R1	7.43462822763672
39	C10	R1	7.16992500144231
39	C3	R1	7.44294349584873
39	C14	R1	7.53915881110803
39	C9	R1	7.16992500144231
39	C24	R1	7.09803208296053
39	C6	R1	7.4262647547021
39	C21	R1	7.04439411935845
39	C19	R1	7.51569983828404
39	C1	R1	7.39231742277876
39	C22	R1	7.56224242422107
39	C4	R1	6.94251450533924
39	C13	R1	7.60733031374961
39	C18	R1	7.37503943134692
39	C15	R1	7.12928301694497
39	C11	R1	7.49185309632967
39	C16	R1	7.08746284125034
39	C8	R1	7.20945336562895
39	C7	R1	7.09803208296053
40	C23	R1	7.33985000288462
40	C17	R1	7.22881869049588
40	C12	R1	7.28540221886225
40	C10	R1	6.88264304936184
40	C3	R1	7.65821148275179
40	C14	R1	7.31288295528436
40	C9	R1	7.32192809488736
40	C24	R1	7.20945336562895
40	C6	R1	7.32192809488736
40	C21	R1	7.19967234483636
40	C19	R1	7.31288295528436
40	C1	R1	7.32192809488736
40	C22	R1	6.97727992349992
40	C13	R1	7.4594316186373
40	C18	R1	7.33091687811462
40	C15	R1	7.29462074889163
40	C11	R1	7.07681559705083
40	C16	R1	7.36632221424582
40	C8	R1	7.10852445677817
40	C20	R1	7.33985000288462
40	C7	R1	7.20945336562895
41	C23	R1	7.4093909361377
41	C17	R1	7.15987133677839
41	C3	R1	7.52356195605701
41	C5	R1	7.3037807481771
41	C9	R1	7.40087943628218
41	C24	R1	7.35755200461808
41	C6	R1	7.12928301694497
41	C21	R1	7.21916852046216
41	C19	R1	7.31288295528436
41	C1	R1	7.36632221424582
41	C22	R1	7.44294349584873
41	C4	R1	7.28540221886225
41	C13	R1	7.37503943134692
41	C18	R1	7.2667865406949
41	C15	R1	7.36632221424582
41	C11	R1	7.3037807481771
41	C16	R1	7.33985000288462
41	C8	R1	7.2667865406949
41	C20	R1	7.12928301694497
41	C7	R1	6.98868468677217
42	C23	R1	7.31288295528436
42	C12	R1	7.09803208296053
42	C10	R1	7.33985000288462
42	C3	R1	7.36632221424582
42	C14	R1	7.05528243550119
42	C5	R1	6.94251450533924
42	C9	R1	7.33091687811462
42	C24	R1	6.89481776330794
42	C6	R1	7.53138146051631
42	C21	R1	7.4093909361377
42	C19	R1	7.4594316186373
42	C1	R1	7.24792751344359
42	C22	R1	7.13955135239879
42	C4	R1	7.33985000288462
42	C13	R1	7.22881869049588
42	C18	R1	7.06608919045777
42	C15	R1	7
42	C16	R1	7.10852445677817
42	C8	R1	7.3037807481771
42	C20	R1	7.25738784269265
42	C7	R1	7.2667865406949
43	C23	R1	7.22881869049588
43	C17	R1	6.95419631038687
43	C12	R1	7.2667865406949
43	C14	R1	7.19967234483636
43	C5	R1	7.19967234483636
43	C9	R1	7.38370429247405
43	C24	R1	7.33091687811462
43	C6	R1	7.05528243550119
43	C21	R1	7.31288295528436
43	C19	R1	7.13955135239879
43	C1	R1	7.05528243550119
43	C22	R1	7.37503943134692
43	C4	R1	7.22881869049588
43	C13	R1	7.03342300153745
43	C18	R1	6.59991284218713
43	C15	R1	7.08746284125034
43	C11	R1	7.10852445677817
43	C8	R1	7.17990909001493
44	C17	R1	7.24792751344359
44	C12	R1	7.4594316186373
44	C10	R1	7.33985000288462
44	C3	R1	7.24792751344359
44	C14	R1	7.22881869049588
44	C5	R1	7.29462074889163
44	C9	R1	7.49984588708321
44	C24	R1	7.17990909001493
44	C6	R1	7.2667865406949
44	C21	R1	7.21916852046216
44	C19	R1	7.17990909001493
44	C1	R1	7.27612440527424
44	C22	R1	7.11894107272351
44	C4	R1	7.33091687811462
44	C13	R1	7.33985000288462
44	C18	R1	7.11894107272351
44	C15	R1	7.33091687811462
44	C16	R1	7.10852445677817
44	C8	R1	7.32192809488736
44	C20	R1	6.96578428466209
45	C23	R1	7.34872815423108
45	C17	R1	7.33091687811462
45	C10	R1	7.33091687811462
45	C3	R1	7.467605550083
45	C14	R1	7.4594316186373
45	C5	R1	7.22881869049588
45	C9	R1	7.33091687811462
45	C24	R1	7.37503943134692
45	C6	R1	7.39231742277876
45	C19	R1	7.05528243550119
45	C1	R1	7.37503943134692
45	C22	R1	7.39231742277876
45	C4	R1	7.32192809488736
45	C13	R1	7.28540221886225
45	C15	R1	7.33985000288462
45	C11	R1	7.23840473932508
45	C16	R1	7.23840473932508
45	C8	R1	7.48381577726426
45	C20	R1	7.37503943134692
46	C23	R1	7.33091687811462
46	C17	R1	7.22881869049588
46	C12	R1	7.15987133677839
46	C3	R1	7.48381577726426
46	C9	R1	7.35755200461808
46	C24	R1	7.49984588708321
46	C6	R1	7.01122725542325
46	C21	R1	7.467605550083
46	C19	R1	7.27612440527424
46	C1	R1	7.05528243550119
46	C22	R1	7.39231742277876
46	C4	R1	7.4093909361377
46	C13	R1	7.33091687811462
46	C18	R1	7.09803208296053
46	C15	R1	7.20945336562895
46	C11	R1	7.14974711950468
46	C16	R1	7.09803208296053
46	C8	R1	7.49185309632967
46	C20	R1	7.16992500144231
46	C7	R1	7.67948009950545
47	C23	R1	7.11894107272351
47	C17	R1	6.70043971814109
47	C12	R1	7.10852445677817
47	C10	R1	7.20945336562895
47	C3	R1	7.4178525148859
47	C14	R1	6.96578428466209
47	C5	R1	7.33091687811462
47	C9	R1	7.2667865406949
47	C24	R1	7.13955135239879
47	C6	R1	7.14974711950468
47	C19	R1	7.12928301694497
47	C1	R1	6.97727992349992
47	C22	R1	7.33985000288462
47	C4	R1	7.33091687811462
47	C13	R1	6.79441586635011
47	C18	R1	7.39231742277876
47	C15	R1	7.19967234483636
47	C11	R1	7.33985000288462
47	C16	R1	6.97727992349992
47	C8	R1	7.38370429247405
47	C20	R1	7.38370429247405
47	C7	R1	7.4757334309664
48	C23	R1	7.31288295528436
48	C17	R1	7.18982455888002
48	C12	R1	7.09803208296053
48	C10	R1	7.07681559705083
48	C3	R1	7.40087943628218
48	C5	R1	7.29462074889163
48	C9	R1	7.19967234483636
48	C24	R1	7.25738784269265
48	C6	R1	7.4757334309664
48	C21	R1	7.2667865406949
48	C19	R1	7.12928301694497
48	C1	R1	7.14974711950468
48	C22	R1	7.10852445677817
48	C4	R1	7.33985000288462
48	C13	R1	7.29462074889163
48	C15	R1	7.21916852046216
48	C11	R1	6.78135971352466
48	C16	R1	7.01122725542325
48	C8	R1	7.03342300153745
48	C20	R1	7.25738784269265
48	C7	R1	7.5077946401987
49	C23	R1	7.4262647547021
49	C17	R1	7.33985000288462
49	C12	R1	7.4093909361377
49	C10	R1	7.17990909001493
49	C3	R1	7.51569983828404
49	C14	R1	7.33985000288462
49	C5	R1	6.88264304936184
49	C24	R1	7.21916852046216
49	C6	R1	7.4178525148859
49	C21	R1	7.13955135239879
49	C19	R1	7.35755200461808
49	C1	R1	7.17990909001493
49	C22	R1	7.14974711950468
49	C4	R1	7.01122725542325
49	C13	R1	7.49984588708321
49	C18	R1	7.12928301694497
49	C15	R1	7.3037807481771
49	C11	R1	7.16992500144231
49	C16	R1	6.91886323727459
49	C8	R1	7.12928301694497
49	C20	R1	7.51569983828404
49	C7	R1	7.4093909361377
50	C23	R1	7.21916852046216
50	C17	R1	7.59991284218713
50	C12	R1	7.5077946401987
50	C10	R1	7.20945336562895
50	C3	R1	7.06608919045777
50	C14	R1	7.2667865406949
50	C9	R1	7.19967234483636
50	C24	R1	7.52356195605701
50	C6	R1	7.20945336562895
50	C21	R1	6.76818432477693
50	C19	R1	7.65105169117893
50	C1	R1	7.29462074889163
50	C22	R1	7.18982455888002
50	C4	R1	7.15987133677839
50	C13	R1	7.36632221424582
50	C18	R1	7.56224242422107
50	C15	R1	7.36632221424582
50	C11	R1	7.22881869049588
50	C16	R1	6.85798099512757
50	C8	R1	7.2667865406949
50	C20	R1	7.17990909001493
51	C23	R1	7.54689445988764
51	C17	R1	7.19967234483636
51	C10	R1	7.37503943134692
51	C3	R1	7.43462822763672
51	C14	R1	7.21916852046216
51	C9	R1	7.24792751344359
51	C24	R1	7.32192809488736
51	C6	R1	7.07681559705083
51	C21	R1	7.33091687811462
51	C19	R1	7.17990909001493
51	C1	R1	7.2667865406949
51	C22	R1	7.11894107272351
51	C4	R1	7.36632221424582
51	C13	R1	7.59245703726808
51	C18	R1	7.22881869049588
51	C11	R1	7.12928301694497
51	C16	R1	7.31288295528436
51	C20	R1	7.4093909361377
51	C7	R1	7.06608919045777
52	C23	R1	7.11894107272351
52	C17	R1	7.17990909001493
52	C12	R1	6.85798099512757
52	C3	R1	7.17990909001493
52	C14	R1	7.05528243550119
52	C5	R1	6.94251450533924
52	C9	R1	7.18982455888002
52	C24	R1	7.48381577726426
52	C21	R1	7.11894107272351
52	C19	R1	7.31288295528436
52	C1	R1	7.18982455888002
52	C22	R1	7.07681559705083
52	C4	R1	7.18982455888002
52	C13	R1	7.33091687811462
52	C18	R1	7.15987133677839
52	C15	R1	7.3037807481771
52	C11	R1	7.08746284125034
52	C16	R1	6.97727992349992
52	C8	R1	7.39231742277876
52	C20	R1	7.18982455888002
53	C23	R1	6.88264304936184
53	C12	R1	7.12928301694497
53	C10	R1	7.49984588708321
53	C3	R1	7.18982455888002
53	C14	R1	7.22881869049588
53	C9	R1	7.14974711950468
53	C24	R1	7.4093909361377
53	C6	R1	7.4178525148859
53	C21	R1	7.2667865406949
53	C19	R1	7.467605550083
53	C1	R1	7.20945336562895
53	C22	R1	7.29462074889163
53	C4	R1	7.3037807481771
53	C13	R1	6.89481776330794
53	C18	R1	7.48381577726426
53	C15	R1	7.10852445677817
53	C11	R1	7.17990909001493
53	C8	R1	7.31288295528436
53	C7	R1	6.96578428466209
54	C23	R1	6.94251450533924
54	C17	R1	7.28540221886225
54	C12	R1	7.02236781302845
54	C10	R1	7.3037807481771
54	C3	R1	7.19967234483636
54	C14	R1	7.12928301694497
54	C24	R1	6.89481776330794
54	C6	R1	7.62935662007961
54	C21	R1	7.03342300153745
54	C19	R1	7.09803208296053
54	C1	R1	7.25738784269265
54	C22	R1	7.4757334309664
54	C4	R1	7.53915881110803
54	C13	R1	7.31288295528436
54	C18	R1	7.01122725542325
54	C15	R1	6.96578428466209
54	C11	R1	6.95419631038687
54	C16	R1	7.19967234483636
54	C20	R1	7.13955135239879
54	C7	R1	7.32192809488736
55	C17	R1	6.78135971352466
55	C12	R1	7.10852445677817
55	C10	R1	7.61470984411521
55	C3	R1	6.90689059560852
55	C5	R1	7.16992500144231
55	C9	R1	7.14974711950468
55	C24	R1	7.27612440527424
55	C6	R1	7.4093909361377
55	C21	R1	7.10852445677817
55	C19	R1	7.15987133677839
55	C1	R1	6.95419631038687
55	C4	R1	7.58496250072116
55	C18	R1	7.14974711950468
55	C15	R1	6.98868468677217
55	C11	R1	7.16992500144231
55	C16	R1	7.38370429247405
55	C8	R1	7.04439411935845
55	C20	R1	7.4262647547021
55	C7	R1	7.27612440527424
56	C23	R1	7.4757334309664
56	C17	R1	7.06608919045777
56	C12	R1	7.35755200461808
56	C10	R1	7.14974711950468
56	C3	R1	7.34872815423108
56	C14	R1	6.84549005094437
56	C5	R1	7.21916852046216
56	C9	R1	7.36632221424582
56	C24	R1	6.96578428466209
56	C6	R1	7.17990909001493
56	C21	R1	6.78135971352466
56	C19	R1	7.55458885167764
56	C1	R1	7.29462074889163
56	C22	R1	7.52356195605701
56	C4	R1	7.17990909001493
56	C13	R1	7.21916852046216
56	C18	R1	7.17990909001493
56	C15	R1	6.94251450533924
56	C11	R1	7.2667865406949
56	C16	R1	7.3037807481771
56	C8	R1	7.08746284125034
56	C20	R1	7.60733031374961
56	C7	R1	7.56224242422107
57	C23	R1	7.32192809488736
57	C17	R1	7.49185309632967
57	C12	R1	7.53138146051631
57	C10	R1	7.22881869049588
57	C3	R1	7.31288295528436
57	C14	R1	7.2667865406949
57	C5	R1	7.34872815423108
57	C9	R1	7.35755200461808
57	C24	R1	7.27612440527424
57	C6	R1	7.13955135239879
57	C21	R1	7.76818432477693
57	C19	R1	7.40087943628218
57	C1	R1	7.36632221424582
57	C22	R1	7.05528243550119
57	C4	R1	7.3037807481771
57	C13	R1	7.4093909361377
57	C18	R1	7.18982455888002
57	C15	R1	7.17990909001493
57	C11	R1	7.05528243550119
57	C16	R1	7.20945336562895
57	C8	R1	6.6724253419715
57	C20	R1	7.4178525148859
57	C7	R1	7.27612440527424
58	C23	R1	7.19967234483636
58	C17	R1	7.2667865406949
58	C12	R1	7.4262647547021
58	C10	R1	6.96578428466209
58	C3	R1	7.09803208296053
58	C14	R1	6.95419631038687
58	C5	R1	7.48381577726426
58	C9	R1	7.3037807481771
58	C24	R1	7.29462074889163
58	C6	R1	7.21916852046216
58	C21	R1	7.13955135239879
58	C19	R1	7.20945336562895
58	C1	R1	7.17990909001493
58	C22	R1	7.17990909001493
58	C4	R1	7.27612440527424
58	C13	R1	7.09803208296053
58	C18	R1	6.88264304936184
58	C15	R1	7.19967234483636
58	C11	R1	7
58	C16	R1	7.17990909001493
58	C8	R1	7.25738784269265
58	C20	R1	7.37503943134692
58	C7	R1	7.5077946401987
59	C23	R1	7.53915881110803
59	C17	R1	7.23840473932508
59	C12	R1	7.20945336562895
59	C10	R1	7.15987133677839
59	C3	R1	7.43462822763672
59	C14	R1	7.3037807481771
59	C5	R1	7.4178525148859
59	C9	R1	7.16992500144231
59	C24	R1	7.35755200461808
59	C6	R1	7.09803208296053
59	C21	R1	7.28540221886225
59	C1	R1	7.13955135239879
59	C4	R1	7.19967234483636
59	C13	R1	7.23840473932508
59	C18	R1	7.14974711950468
59	C15	R1	7.06608919045777
59	C16	R1	7.21916852046216
59	C8	R1	7.60733031374961
59	C20	R1	7.08746284125034
59	C7	R1	7.22881869049588
60	C23	R1	7.24792751344359
60	C12	R1	7.19967234483636
60	C10	R1	7.20945336562895
60	C3	R1	7.24792751344359
60	C14	R1	7.12928301694497
60	C5	R1	7.45121111183233
60	C9	R1	7.37503943134692
60	C24	R1	7.56224242422107
60	C6	R1	7.03342300153745
60	C21	R1	7.32192809488736
60	C19	R1	7.4262647547021
60	C1	R1	7.37503943134692
60	C22	R1	7.11894107272351
60	C4	R1	7.12928301694497
60	C13	R1	6.91886323727459
60	C15	R1	7.57742882803575
60	C11	R1	7.27612440527424
60	C16	R1	6.85798099512757
60	C8	R1	6.88264304936184
60	C20	R1	7.3037807481771
60	C7	R1	6.93073733756289
61	C23	R1	7.4178525148859
61	C12	R1	6.94251450533924
61	C10	R1	7.17990909001493
61	C3	R1	7.27612440527424
61	C14	R1	7.07681559705083
61	C5	R1	7.38370429247405
61	C9	R1	7.40087943628218
61	C24	R1	7.19967234483636
61	C6	R1	7.31288295528436
61	C21	R1	7.2667865406949
61	C19	R1	7.11894107272351
61	C1	R1	7.36632221424582
61	C22	R1	7.45121111183233
61	C4	R1	7.40087943628218
61	C13	R1	7.31288295528436
61	C18	R1	7.40087943628218
61	C11	R1	7.57742882803575
61	C16	R1	7.01122725542325
61	C8	R1	6.94251450533924
61	C20	R1	7.49185309632967
61	C7	R1	6.89481776330794
62	C23	R1	7.24792751344359
62	C17	R1	7.14974711950468
62	C12	R1	7.4757334309664
62	C10	R1	7.58496250072116
62	C3	R1	7
62	C14	R1	7.13955135239879
62	C9	R1	7.22881869049588
62	C24	R1	7.3037807481771
62	C6	R1	7.17990909001493
62	C21	R1	7.54689445988764
62	C1	R1	7.02236781302845
62	C22	R1	7.33985000288462
62	C4	R1	7.29462074889163
62	C13	R1	7.33091687811462
62	C18	R1	7.07681559705083
62	C11	R1	7.05528243550119
62	C16	R1	7.23840473932508
62	C8	R1	7.59245703726808
62	C20	R1	7.2667865406949
62	C7	R1	7.15987133677839
63	C23	R1	7.68650052718322
63	C17	R1	7.28540221886225
63	C10	R1	7.25738784269265
63	C14	R1	7.22881869049588
63	C5	R1	7.15987133677839
63	C9	R1	7.28540221886225
63	C24	R1	7.2667865406949
63	C6	R1	7.39231742277876
63	C21	R1	7.33091687811462
63	C19	R1	7.03342300153745
63	C4	R1	6.95419631038687
63	C13	R1	7.40087943628218
63	C18	R1	7.12928301694497
63	C15	R1	7.13955135239879
63	C11	R1	7.28540221886225
63	C16	R1	7.4178525148859
63	C8	R1	7.23840473932508
63	C20	R1	7.38370429247405
63	C7	R1	7.48381577726426
64	C17	R1	7.53915881110803
64	C12	R1	7.13955135239879
64	C10	R1	7.14974711950468
64	C3	R1	7.08746284125034
64	C14	R1	7.49984588708321
64	C5	R1	7.22881869049588
64	C9	R1	6.8073549220576
64	C24	R1	7.14974711950468
64	C21	R1	7.15987133677839
64	C1	R1	7.4178525148859
64	C22	R1	7.18982455888002
64	C4	R1	7.19967234483636
64	C13	R1	7.23840473932508
64	C18	R1	7.07681559705083
64	C15	R1	7.4093909361377
64	C16	R1	7.66533591718518
64	C8	R1	7.36632221424582
64	C20	R1	7.3037807481771
64	C7	R1	7.16992500144231
65	C23	R1	7.40087943628218
65	C12	R1	7.18982455888002
65	C10	R1	7.21916852046216
65	C3	R1	7.4757334309664
65	C14	R1	7.12928301694497
65	C5	R1	7.2667865406949
65	C9	R1	7.13955135239879
65	C24	R1	7.06608919045777
65	C6	R1	7.28540221886225
65	C21	R1	7.39231742277876
65	C19	R1	7.33985000288462
65	C1	R1	7.38370429247405
65	C22	R1	7.17990909001493
65	C4	R1	6.93073733756289
65	C13	R1	7.39231742277876
65	C18	R1	7.19967234483636
65	C15	R1	7.12928301694497
65	C16	R1	6.91886323727459
65	C8	R1	7.16992500144231
65	C20	R1	7.02236781302845
65	C7	R1	7.59991284218713
66	C23	R1	7.28540221886225
66	C17	R1	6.82017896241519
66	C14	R1	7.06608919045777
66	C5	R1	7.05528243550119
66	C9	R1	7.3037807481771
66	C24	R1	7.36632221424582
66	C21	R1	7.37503943134692
66	C19	R1	6.91886323727459
66	C1	R1	7.66533591718518
66	C4	R1	7.18982455888002
66	C13	R1	7.32192809488736
66	C18	R1	7.20945336562895
66	C15	R1	7.23840473932508
66	C16	R1	7.24792751344359
66	C8	R1	7.37503943134692
66	C20	R1	7.21916852046216
66	C7	R1	7.21916852046216
67	C23	R1	7.10852445677817
67	C10	R1	7.35755200461808
67	C3	R1	7.21916852046216
67	C14	R1	7.34872815423108
67	C5	R1	6.91886323727459
67	C9	R1	6.98868468677217
67	C6	R1	7.5077946401987
67	C21	R1	7.05528243550119
67	C1	R1	7.33091687811462
67	C4	R1	7.48381577726426
67	C13	R1	7.48381577726426
67	C18	R1	7.09803208296053
67	C15	R1	7.20945336562895
67	C11	R1	7.31288295528436
67	C16	R1	7.15987133677839
67	C8	R1	7.11894107272351
67	C20	R1	7.18982455888002
67	C7	R1	7.25738784269265
68	C23	R1	7.37503943134692
68	C12	R1	6.95419631038687
68	C10	R1	7.16992500144231
68	C3	R1	6.95419631038687
68	C14	R1	7.4757334309664
68	C5	R1	7.21916852046216
68	C9	R1	7.53915881110803
68	C24	R1	7.3037807481771
68	C6	R1	7.06608919045777
68	C21	R1	7.12928301694497
68	C19	R1	7.22881869049588
68	C1	R1	7.52356195605701
68	C22	R1	6.84549005094437
68	C4	R1	7.15987133677839
68	C13	R1	7.16992500144231
68	C18	R1	7.13955135239879
68	C15	R1	7.19967234483636
68	C16	R1	7.32192809488736
68	C8	R1	7.17990909001493
68	C20	R1	7.35755200461808
68	C7	R1	7.09803208296053
69	C23	R1	7.49984588708321
69	C17	R1	7.27612440527424
69	C12	R1	7.15987133677839
69	C10	R1	7.15987133677839
69	C3	R1	7.13955135239879
69	C14	R1	7.07681559705083
69	C5	R1	7.51569983828404
69	C9	R1	7.2667865406949
69	C24	R1	7.05528243550119
69	C6	R1	7.31288295528436
69	C21	R1	7.58496250072116
69	C19	R1	7.37503943134692
69	C1	R1	7.37503943134692
69	C22	R1	7.5077946401987
69	C4	R1	7.23840473932508
69	C13	R1	7.12928301694497
69	C18	R1	7.10852445677817
69	C11	R1	7.27612440527424
69	C16	R1	6.94251450533924
69	C8	R1	7.02236781302845
69	C20	R1	7.37503943134692
69	C7	R1	7.33091687811462
70	C23	R1	7.32192809488736
70	C17	R1	7.21916852046216
70	C12	R1	7.14974711950468
70	C10	R1	7.33985000288462
70	C3	R1	7.39231742277876
70	C14	R1	7
70	C5	R1	7.54689445988764
70	C9	R1	7.22881869049588
70	C24	R1	7.11894107272351
70	C6	R1	6.8073549220576
70	C21	R1	7.19967234483636
70	C19	R1	7.49185309632967
70	C1	R1	7.38370429247405
70	C22	R1	7.02236781302845
70	C4	R1	7.32192809488736
70	C18	R1	7.23840473932508
70	C15	R1	7.66533591718518
70	C11	R1	7.12928301694497
70	C16	R1	7.39231742277876
70	C8	R1	7.05528243550119
70	C20	R1	7.18982455888002
70	C7	R1	7.07681559705083
71	C17	R1	7.67948009950545
71	C12	R1	7.4594316186373
71	C10	R1	7.45121111183233
71	C3	R1	6.84549005094437
71	C9	R1	7.02236781302845
71	C24	R1	7.16992500144231
71	C6	R1	7.29462074889163
71	C21	R1	6.93073733756289
71	C19	R1	7.4594316186373
71	C1	R1	7
71	C22	R1	7.48381577726426
71	C4	R1	7.27612440527424
71	C13	R1	7.19967234483636
71	C18	R1	7.33091687811462
71	C15	R1	6.83289001416474
71	C11	R1	7.4178525148859
71	C8	R1	7.33091687811462
71	C20	R1	7.14974711950468
71	C7	R1	7.57742882803575
72	C23	R1	7.36632221424582
72	C17	R1	7.40087943628218
72	C12	R1	7.27612440527424
72	C10	R1	7.49185309632967
72	C3	R1	7.08746284125034
72	C14	R1	7.16992500144231
72	C5	R1	7.58496250072116
72	C9	R1	6.88264304936184
72	C24	R1	7.06608919045777
72	C6	R1	7.4262647547021
72	C21	R1	7.35755200461808
72	C19	R1	7.22881869049588
72	C1	R1	7.27612440527424
72	C22	R1	7.44294349584873
72	C4	R1	7.31288295528436
72	C13	R1	7.29462074889163
72	C18	R1	7.08746284125034
72	C15	R1	7.38370429247405
72	C11	R1	7.21916852046216
72	C16	R1	6.84549005094437
72	C20	R1	7.09803208296053
72	C7	R1	7.35755200461808
73	C17	R1	7.18982455888002
73	C12	R1	7.18982455888002
73	C10	R1	7.4178525148859
73	C3	R1	7.63662462054365
73	C14	R1	7.07681559705083
73	C9	R1	7.54689445988764
73	C24	R1	7.16992500144231
73	C6	R1	7.53138146051631
73	C21	R1	7.03342300153745
73	C1	R1	7.11894107272351
73	C22	R1	7.27612440527424
73	C4	R1	7.31288295528436
73	C13	R1	7.13955135239879
73	C15	R1	7
73	C11	R1	7.21916852046216
73	C16	R1	7.04439411935845
73	C8	R1	7.20945336562895
73	C20	R1	7.24792751344359
73	C7	R1	7.13955135239879
74	C23	R1	7.17990909001493
74	C17	R1	7.24792751344359
74	C12	R1	7.08746284125034
74	C10	R1	7.12928301694497
74	C3	R1	7.17990909001493
74	C14	R1	7.4178525148859
74	C5	R1	7.31288295528436
74	C9	R1	7.39231742277876
74	C24	R1	7.4594316186373
74	C6	R1	7.27612440527424
74	C21	R1	7.34872815423108
74	C19	R1	7.14974711950468
74	C1	R1	7.18982455888002
74	C22	R1	7.49185309632967
74	C4	R1	7.45121111183233
74	C13	R1	7.3037807481771
74	C18	R1	7.04439411935845
74	C15	R1	6.85798099512757
74	C11	R1	7.49185309632967
74	C16	R1	7.28540221886225
74	C8	R1	7.36632221424582
74	C7	R1	7.17990909001493
75	C23	R1	7.31288295528436
75	C17	R1	6.83289001416474
75	C12	R1	7.4093909361377
75	C10	R1	7.09803208296053
75	C3	R1	6.88264304936184
75	C14	R1	7.13955135239879
75	C9	R1	7.11894107272351
75	C24	R1	7.40087943628218
75	C6	R1	7.36632221424582
75	C21	R1	7.32192809488736
75	C19	R1	7.39231742277876
75	C1	R1	7.38370429247405
75	C22	R1	7.63662462054365
75	C4	R1	7.27612440527424
75	C13	R1	7.08746284125034
75	C18	R1	7.03342300153745
75	C15	R1	7.24792751344359
75	C11	R1	7.08746284125034
75	C16	R1	7.31288295528436
75	C8	R1	7.20945336562895
75	C20	R1	7.49185309632967
75	C7	R1	7.18982455888002
76	C23	R1	7.31288295528436
76	C17	R1	7.23840473932508
76	C12	R1	7.20945336562895
76	C10	R1	7.31288295528436
76	C3	R1	7.37503943134692
76	C5	R1	7.09803208296053
76	C9	R1	7.38370429247405
76	C24	R1	7.33091687811462
76	C6	R1	7.36632221424582
76	C21	R1	7.58496250072116
76	C1	R1	7.54689445988764
76	C22	R1	7.51569983828404
76	C4	R1	7.16992500144231
76	C13	R1	6.88264304936184
76	C18	R1	7.20945336562895
76	C15	R1	6.83289001416474
76	C11	R1	7.20945336562895
76	C16	R1	7.17990909001493
76	C8	R1	7.21916852046216
76	C20	R1	7.34872815423108
76	C7	R1	7.20945336562895
77	C23	R1	7.3037807481771
77	C17	R1	7.60733031374961
77	C12	R1	7.16992500144231
77	C10	R1	7.34872815423108
77	C3	R1	7.28540221886225
77	C14	R1	7.05528243550119
77	C5	R1	7.27612440527424
77	C9	R1	6.8703647195834
77	C24	R1	7.20945336562895
77	C6	R1	7.24792751344359
77	C21	R1	7.4093909361377
77	C19	R1	7.19967234483636
77	C22	R1	7.4594316186373
77	C13	R1	7.25738784269265
77	C18	R1	7.4757334309664
77	C15	R1	6.62935662007961
77	C11	R1	6.95419631038687
77	C16	R1	7.14974711950468
77	C8	R1	7.25738784269265
77	C20	R1	7.467605550083
77	C7	R1	7.4594316186373
78	C23	R1	7.06608919045777
78	C17	R1	7.21916852046216
78	C12	R1	7.34872815423108
78	C10	R1	7.27612440527424
78	C3	R1	7.27612440527424
78	C14	R1	7.54689445988764
78	C5	R1	7
78	C24	R1	7.4262647547021
78	C6	R1	7.36632221424582
78	C21	R1	7.11894107272351
78	C19	R1	7.23840473932508
78	C1	R1	7.12928301694497
78	C22	R1	7.20945336562895
78	C4	R1	7.49984588708321
78	C13	R1	7.14974711950468
78	C18	R1	7.18982455888002
78	C15	R1	7.2667865406949
78	C11	R1	7.07681559705083
78	C16	R1	7.03342300153745
78	C8	R1	7.4594316186373
78	C20	R1	6.8073549220576
78	C7	R1	7.45121111183233
79	C23	R1	7.4093909361377
79	C17	R1	7.29462074889163
79	C12	R1	7.28540221886225
79	C10	R1	7.15987133677839
79	C3	R1	7.29462074889163
79	C14	R1	7.28540221886225
79	C5	R1	7.14974711950468
79	C9	R1	7.12928301694497
79	C24	R1	7.14974711950468
79	C6	R1	7.35755200461808
79	C21	R1	7.16992500144231
79	C19	R1	7.4262647547021
79	C1	R1	7.48381577726426
79	C22	R1	7.35755200461808
79	C4	R1	7.21916852046216
79	C13	R1	7.19967234483636
79	C18	R1	7.25738784269265
79	C11	R1	7.2667865406949
79	C16	R1	7.21916852046216
79	C8	R1	7.07681559705083
79	C7	R1	7.29462074889163
80	C23	R1	7.4093909361377
80	C17	R1	7.18982455888002
80	C12	R1	7.38370429247405
80	C10	R1	6.79441586635011
80	C3	R1	7.24792751344359
80	C14	R1	7.24792751344359
80	C5	R1	7.31288295528436
80	C9	R1	7.24792751344359
80	C24	R1	6.97727992349992
80	C6	R1	7.43462822763672
80	C21	R1	7.38370429247405
80	C19	R1	7.38370429247405
80	C22	R1	7.43462822763672
80	C13	R1	7.38370429247405
80	C18	R1	6.94251450533924
80	C15	R1	7.467605550083
80	C11	R1	7.21916852046216
80	C16	R1	6.78135971352466
80	C8	R1	7.13955135239879
80	C20	R1	7.36632221424582
81	C23	R1	7.2667865406949
81	C17	R1	7.467605550083
81	C12	R1	7.29462074889163
81	C10	R1	6.95419631038687
81	C3	R1	7.27612440527424
81	C14	R1	7.60733031374961
81	C5	R1	7.36632221424582
81	C9	R1	7.17990909001493
81	C6	R1	7.40087943628218
81	C21	R1	7.28540221886225
81	C19	R1	6.96578428466209
81	C1	R1	7.48381577726426
81	C22	R1	7.11894107272351
81	C4	R1	7.35755200461808
81	C13	R1	7.25738784269265
81	C18	R1	7.27612440527424
81	C15	R1	7.55458885167764
81	C11	R1	7.38370429247405
81	C8	R1	7.34872815423108
81	C7	R1	7.33985000288462
82	C23	R1	7.13955135239879
82	C17	R1	7.20945336562895
82	C10	R1	7.36632221424582
82	C3	R1	7.74819284958946
82	C14	R1	6.6724253419715
82	C5	R1	7.4093909361377
82	C9	R1	7.31288295528436
82	C24	R1	7.62935662007961
82	C6	R1	7.27612440527424
82	C21	R1	7.18982455888002
82	C1	R1	7.31288295528436
82	C22	R1	7.16992500144231
82	C13	R1	7.34872815423108
82	C18	R1	7.2667865406949
82	C15	R1	7.09803208296053
82	C11	R1	7.03342300153745
82	C16	R1	7.06608919045777
82	C8	R1	7.40087943628218
82	C20	R1	7.40087943628218
82	C7	R1	7.4262647547021
83	C23	R1	7.04439411935845
83	C17	R1	7.51569983828404
83	C12	R1	7.33985000288462
83	C10	R1	7.31288295528436
83	C3	R1	7.12928301694497
83	C14	R1	7.21916852046216
83	C5	R1	7.10852445677817
83	C9	R1	7.16992500144231
83	C24	R1	7.10852445677817
83	C6	R1	7.35755200461808
83	C21	R1	7.14974711950468
83	C19	R1	7.09803208296053
83	C1	R1	7.5077946401987
83	C22	R1	7.4093909361377
83	C4	R1	7.10852445677817
83	C13	R1	7.38370429247405
83	C18	R1	7.37503943134692
83	C15	R1	7.59245703726808
83	C11	R1	7.13955135239879
83	C16	R1	7.18982455888002
83	C8	R1	7.64385618977472
83	C20	R1	7.53138146051631
84	C17	R1	7.4757334309664
84	C12	R1	7
84	C10	R1	7.33985000288462
84	C3	R1	7.19967234483636
84	C5	R1	7.2667865406949
84	C9	R1	7.31288295528436
84	C24	R1	7
84	C21	R1	7.35755200461808
84	C19	R1	7.28540221886225
84	C22	R1	7.4093909361377
84	C4	R1	7.38370429247405
84	C13	R1	7.58496250072116
84	C18	R1	6.95419631038687
84	C15	R1	7.06608919045777
84	C11	R1	7.04439411935845
84	C16	R1	6.88264304936184
84	C8	R1	7.33091687811462
84	C20	R1	6.98868468677217
84	C7	R1	7.3037807481771
85	C23	R1	7.05528243550119
85	C17	R1	7.4093909361377
85	C12	R1	7.4594316186373
85	C3	R1	7.29462074889163
85	C14	R1	7.16992500144231
85	C5	R1	7.33985000288462
85	C9	R1	7.10852445677817
85	C24	R1	7.44294349584873
85	C21	R1	7.22881869049588
85	C19	R1	7.16992500144231
85	C1	R1	7.22881869049588
85	C22	R1	7.4178525148859
85	C4	R1	7.6724253419715
85	C13	R1	7.32192809488736
85	C18	R1	7.33091687811462
85	C15	R1	7.24792751344359
85	C11	R1	7.05528243550119
85	C16	R1	7.31288295528436
85	C8	R1	7
85	C20	R1	7.07681559705083
85	C7	R1	7.39231742277876
86	C23	R1	7.45121111183233
86	C17	R1	7.53915881110803
86	C12	R1	7.4757334309664
86	C3	R1	6.95419631038687
86	C14	R1	7.62935662007961
86	C5	R1	7.52356195605701
86	C9	R1	7.14974711950468
86	C24	R1	7.07681559705083
86	C21	R1	7.24792751344359
86	C19	R1	7.35755200461808
86	C1	R1	7.21916852046216
86	C22	R1	7.52356195605701
86	C4	R1	7.2667865406949
86	C13	R1	7.43462822763672
86	C18	R1	7.33091687811462
86	C15	R1	7
86	C11	R1	7.27612440527424
86	C16	R1	7.22881869049588
86	C8	R1	7.18982455888002
86	C20	R1	7.31288295528436
86	C7	R1	7.10852445677817
87	C23	R1	7.25738784269265
87	C12	R1	7.12928301694497
87	C10	R1	7.34872815423108
87	C3	R1	7.49185309632967
87	C14	R1	7.4178525148859
87	C5	R1	7.24792751344359
87	C9	R1	7.36632221424582
87	C24	R1	7.24792751344359
87	C6	R1	7.19967234483636
87	C21	R1	7.4757334309664
87	C19	R1	7.19967234483636
87	C1	R1	7.29462074889163
87	C22	R1	7.78135971352466
87	C4	R1	6.7279204545632
87	C13	R1	7.15987133677839
87	C18	R1	7.34872815423108
87	C15	R1	7.07681559705083
87	C16	R1	7.48381577726426
87	C20	R1	7.18982455888002
87	C7	R1	7.18982455888002
88	C23	R1	7.24792751344359
88	C17	R1	7.58496250072116
88	C12	R1	7.38370429247405
88	C10	R1	7.05528243550119
88	C3	R1	7.02236781302845
88	C14	R1	7.33985000288462
88	C5	R1	7.23840473932508
88	C9	R1	7.28540221886225
88	C24	R1	7.38370429247405
88	C6	R1	7.4093909361377
88	C19	R1	7.2667865406949
88	C1	R1	7.69348695749933
88	C22	R1	7.48381577726426
88	C4	R1	7.40087943628218
88	C13	R1	7.70043971814109
88	C18	R1	7.2667865406949
88	C15	R1	7
88	C11	R1	7.4093909361377
88	C16	R1	7.37503943134692
88	C8	R1	7.28540221886225
88	C20	R1	7.16992500144231
88	C7	R1	7.16992500144231
89	C23	R1	7.467605550083
89	C17	R1	7.24792751344359
89	C12	R1	7.33091687811462
89	C10	R1	7.10852445677817
89	C14	R1	7.09803208296053
89	C5	R1	7.01122725542325
89	C9	R1	7.22881869049588
89	C24	R1	7.22881869049588
89	C6	R1	7.3037807481771
89	C21	R1	7.37503943134692
89	C19	R1	6.96578428466209
89	C1	R1	7.56224242422107
89	C22	R1	7.31288295528436
89	C4	R1	7.40087943628218
89	C13	R1	7.58496250072116
89	C15	R1	7.14974711950468
89	C11	R1	7.11894107272351
89	C8	R1	7.07681559705083
89	C20	R1	7.2667865406949
90	C23	R1	7.34872815423108
90	C17	R1	7.55458885167764
90	C12	R1	7.36632221424582
90	C10	R1	6.90689059560852
90	C3	R1	7.05528243550119
90	C14	R1	7.3037807481771
90	C5	R1	6.90689059560852
90	C24	R1	7.24792751344359
90	C6	R1	7.40087943628218
90	C21	R1	7.29462074889163
90	C19	R1	7.29462074889163
90	C1	R1	7.58496250072116
90	C22	R1	7.33091687811462
90	C4	R1	7.33091687811462
90	C13	R1	7.06608919045777
90	C18	R1	7.44294349584873
90	C15	R1	7.32192809488736
90	C11	R1	7.19967234483636
90	C16	R1	7.4262647547021
90	C7	R1	7.31288295528436
91	C23	R1	7.40087943628218
91	C17	R1	7.31288295528436
91	C10	R1	7.15987133677839
91	C3	R1	7.31288295528436
91	C14	R1	6.89481776330794
91	C5	R1	7.20945336562895
91	C9	R1	7.55458885167764
91	C24	R1	7.35755200461808
91	C6	R1	7.5077946401987
91	C21	R1	7.13955135239879
91	C22	R1	7.37503943134692
91	C4	R1	6.98868468677217
91	C13	R1	7.24792751344359
91	C18	R1	7.10852445677817
91	C11	R1	7.17990909001493
91	C16	R1	7.4757334309664
91	C8	R1	7.07681559705083
91	C20	R1	7.29462074889163
91	C7	R1	7.22881869049588
92	C23	R1	7.33091687811462
92	C17	R1	7.05528243550119
92	C12	R1	7.24792751344359
92	C10	R1	7.28540221886225
92	C3	R1	7.08746284125034
92	C14	R1	7.21916852046216
92	C5	R1	7.12928301694497
92	C9	R1	7.28540221886225
92	C24	R1	7.17990909001493
92	C6	R1	7.33985000288462
92	C21	R1	7.59991284218713
92	C19	R1	7.23840473932508
92	C1	R1	7.29462074889163
92	C22	R1	7.6724253419715
92	C4	R1	7.16992500144231
92	C13	R1	7.36632221424582
92	C18	R1	7.36632221424582
92	C11	R1	7.3037807481771
92	C16	R1	7.23840473932508
92	C8	R1	7.40087943628218
92	C20	R1	7.13955135239879
92	C7	R1	7.48381577726426
93	C23	R1	7.13955135239879
93	C17	R1	7.18982455888002
93	C12	R1	7.3037807481771
93	C10	R1	6.93073733756289
93	C3	R1	7.4178525148859
93	C14	R1	7.49185309632967
93	C5	R1	7.20945336562895
93	C9	R1	7.29462074889163
93	C24	R1	7.05528243550119
93	C6	R1	7.14974711950468
93	C19	R1	7.59245703726808
93	C22	R1	7.36632221424582
93	C4	R1	7.15987133677839
93	C13	R1	7.37503943134692
93	C18	R1	7.29462074889163
93	C15	R1	7.23840473932508
93	C11	R1	7.08746284125034
93	C16	R1	7.37503943134692
93	C8	R1	7.23840473932508
93	C20	R1	7.45121111183233
93	C7	R1	7.20945336562895
94	C23	R1	7.43462822763672
94	C17	R1	7.33985000288462
94	C12	R1	7.48381577726426
94	C10	R1	7.24792751344359
94	C3	R1	7.07681559705083
94	C14	R1	7.33985000288462
94	C5	R1	7.15987133677839
94	C24	R1	7.54689445988764
94	C6	R1	7.13955135239879
94	C21	R1	7.37503943134692
94	C19	R1	7.10852445677817
94	C1	R1	7.10852445677817
94	C22	R1	7.32192809488736
94	C4	R1	6.93073733756289
94	C13	R1	7.22881869049588
94	C18	R1	6.94251450533924
94	C15	R1	7.23840473932508
94	C11	R1	7.19967234483636
94	C16	R1	7.13955135239879
94	C8	R1	7.25738784269265
94	C20	R1	7.02236781302845
94	C7	R1	6.78135971352466
95	C23	R1	7.4262647547021
95	C17	R1	7.2667865406949
95	C12	R1	7.54689445988764
95	C10	R1	7.17990909001493
95	C3	R1	7.08746284125034
95	C14	R1	6.94251450533924
95	C5	R1	7.3037807481771
95	C9	R1	7.19967234483636
95	C24	R1	7.23840473932508
95	C6	R1	7.28540221886225
95	C21	R1	7.21916852046216
95	C19	R1	7.5077946401987
95	C1	R1	7.21916852046216
95	C22	R1	7.16992500144231
95	C4	R1	7.24792751344359
95	C13	R1	7.10852445677817
95	C18	R1	7.35755200461808
95	C15	R1	7.4262647547021
95	C16	R1	7.28540221886225
95	C8	R1	7.38370429247405
95	C20	R1	7.36632221424582
95	C7	R1	7.44294349584873
96	C23	R1	7.3037807481771
96	C17	R1	7.76155123244448
96	C12	R1	7.66533591718518
96	C10	R1	7.25738784269265
96	C3	R1	7.3037807481771
96	C14	R1	7.25738784269265
96	C5	R1	7.52356195605701
96	C9	R1	7.27612440527424
96	C24	R1	7.38370429247405
96	C6	R1	7.23840473932508
96	C21	R1	7.40087943628218
96	C1	R1	7.33091687811462
96	C22	R1	7.36632221424582
96	C4	R1	7.27612440527424
96	C18	R1	6.95419631038687
96	C15	R1	7.27612440527424
96	C11	R1	7.39231742277876
96	C16	R1	7.18982455888002
96	C8	R1	7.48381577726426
96	C20	R1	7.18982455888002
96	C7	R1	7.17990909001493
97	C23	R1	7.22881869049588
97	C17	R1	7.38370429247405
97	C12	R1	7.59991284218713
97	C10	R1	7.2667865406949
97	C3	R1	7.22881869049588
97	C14	R1	7.34872815423108
97	C5	R1	6.94251450533924
97	C9	R1	6.83289001416474
97	C24	R1	6.91886323727459
97	C21	R1	7.2667865406949
97	C1	R1	7.4594316186373
97	C22	R1	7.20945336562895
97	C4	R1	7.33985000288462
97	C13	R1	7.25738784269265
97	C18	R1	6.78135971352466
97	C15	R1	7.07681559705083
97	C11	R1	7.11894107272351
97	C16	R1	7.38370429247405
97	C8	R1	7.55458885167764
97	C20	R1	7.08746284125034
98	C23	R1	7.59991284218713
98	C12	R1	7.23840473932508
98	C10	R1	7.4178525148859
98	C3	R1	7.33985000288462
98	C14	R1	7.36632221424582
98	C5	R1	7.28540221886225
[truncated: 14,506 more rows]
