# Supplementary material for: Stochastic modelling of single-cell gene expression adaptation reveals non-genomic contribution to evolution of tumor subclones
Source: bioRxiv. 2024 Apr 20:2024.04.17.588869. Preprint. [Version 1] doi: 10.1101/2024.04.17.588869 (PMC11071284; doi:10.1101/2024.04.17.588869)
Supplement: Supplement 2 [file media-2.zip › Supplementary Files/Simulated Data/Adaptive_Simulation/tr_1.06_sq_.15_r_100_a_.125.csv]

gene	species	replicate	exprval
1	C23	R1	7.12928301694497
1	C17	R1	7.39231742277876
1	C12	R1	7.53915881110803
1	C10	R1	6.89481776330794
1	C3	R1	7.25738784269265
1	C14	R1	7.10852445677817
1	C5	R1	7.14974711950468
1	C9	R1	7.02236781302845
1	C24	R1	7.44294349584873
1	C6	R1	7.04439411935845
1	C21	R1	7.25738784269265
1	C1	R1	7.29462074889163
1	C22	R1	7.33985000288462
1	C4	R1	7.15987133677839
1	C13	R1	7.467605550083
1	C15	R1	7.17990909001493
1	C11	R1	7.23840473932508
1	C8	R1	7.05528243550119
1	C20	R1	7.51569983828404
1	C7	R1	7.11894107272351
2	C23	R1	7.23840473932508
2	C17	R1	7.09803208296053
2	C12	R1	6.65821148275179
2	C10	R1	7.18982455888002
2	C3	R1	7.25738784269265
2	C14	R1	7.4757334309664
2	C5	R1	7.53138146051631
2	C9	R1	7.37503943134692
2	C24	R1	7.49185309632967
2	C21	R1	7.10852445677817
2	C1	R1	7.40087943628218
2	C22	R1	7.5077946401987
2	C4	R1	7.35755200461808
2	C13	R1	7.48381577726426
2	C18	R1	7.16992500144231
2	C15	R1	7.4178525148859
2	C11	R1	7.35755200461808
2	C16	R1	7.34872815423108
2	C8	R1	7.31288295528436
2	C20	R1	7.38370429247405
2	C7	R1	7.17990909001493
3	C23	R1	7.08746284125034
3	C17	R1	6.98868468677217
3	C12	R1	7.467605550083
3	C10	R1	7.27612440527424
3	C3	R1	7.27612440527424
3	C14	R1	7.16992500144231
3	C5	R1	7.53915881110803
3	C9	R1	7.15987133677839
3	C24	R1	7.55458885167764
3	C21	R1	7.4093909361377
3	C19	R1	7.3037807481771
3	C1	R1	7.18982455888002
3	C22	R1	7.21916852046216
3	C4	R1	7.25738784269265
3	C13	R1	7.15987133677839
3	C18	R1	6.79441586635011
3	C15	R1	7.16992500144231
3	C11	R1	7.38370429247405
3	C16	R1	7.13955135239879
3	C8	R1	7.33091687811462
3	C7	R1	7.31288295528436
4	C23	R1	7.01122725542325
4	C17	R1	7.27612440527424
4	C12	R1	7.27612440527424
4	C10	R1	7.17990909001493
4	C3	R1	7.17990909001493
4	C14	R1	7.40087943628218
4	C5	R1	7.61470984411521
4	C9	R1	7.53138146051631
4	C24	R1	7.20945336562895
4	C6	R1	7.21916852046216
4	C21	R1	7.23840473932508
4	C19	R1	7.3037807481771
4	C1	R1	6.97727992349992
4	C22	R1	7.40087943628218
4	C4	R1	7.467605550083
4	C13	R1	7.3037807481771
4	C18	R1	7.21916852046216
4	C15	R1	7.19967234483636
4	C11	R1	7.21916852046216
4	C16	R1	7.18982455888002
4	C8	R1	6.83289001416474
4	C20	R1	7.33091687811462
4	C7	R1	7.40087943628218
5	C23	R1	7.22881869049588
5	C17	R1	7.61470984411521
5	C12	R1	7.38370429247405
5	C10	R1	7.36632221424582
5	C3	R1	6.85798099512757
5	C14	R1	6.84549005094437
5	C5	R1	7.2667865406949
5	C9	R1	7.22881869049588
5	C24	R1	7.25738784269265
5	C6	R1	7.39231742277876
5	C21	R1	7.08746284125034
5	C19	R1	7.11894107272351
5	C1	R1	7.467605550083
5	C22	R1	7.11894107272351
5	C4	R1	7.3037807481771
5	C13	R1	7.4594316186373
5	C15	R1	6.91886323727459
5	C11	R1	6.94251450533924
5	C8	R1	7.04439411935845
5	C7	R1	7.32192809488736
6	C23	R1	7.14974711950468
6	C17	R1	7.2667865406949
6	C12	R1	7.14974711950468
6	C3	R1	7.5077946401987
6	C14	R1	6.94251450533924
6	C5	R1	7.28540221886225
6	C9	R1	7.27612440527424
6	C24	R1	7.31288295528436
6	C6	R1	7.35755200461808
6	C21	R1	7.40087943628218
6	C19	R1	7.48381577726426
6	C1	R1	6.78135971352466
6	C22	R1	7.33091687811462
6	C4	R1	6.88264304936184
6	C13	R1	7.08746284125034
6	C18	R1	7.33985000288462
6	C11	R1	6.88264304936184
6	C16	R1	7.01122725542325
6	C8	R1	6.8073549220576
6	C20	R1	7.38370429247405
6	C7	R1	7.43462822763672
7	C23	R1	7.06608919045777
7	C17	R1	7.32192809488736
7	C12	R1	7.24792751344359
7	C10	R1	7.48381577726426
7	C3	R1	6.93073733756289
7	C14	R1	7.12928301694497
7	C5	R1	6.74146698640115
7	C9	R1	7.12928301694497
7	C24	R1	7.09803208296053
7	C6	R1	7.40087943628218
7	C21	R1	7.02236781302845
7	C19	R1	7.22881869049588
7	C1	R1	7.4178525148859
7	C22	R1	7.29462074889163
7	C4	R1	7.24792751344359
7	C13	R1	7
7	C18	R1	7.15987133677839
7	C15	R1	6.74146698640115
7	C11	R1	7.22881869049588
7	C16	R1	6.95419631038687
7	C8	R1	7.36632221424582
7	C20	R1	7.24792751344359
7	C7	R1	6.94251450533924
8	C23	R1	7.25738784269265
8	C17	R1	7.16992500144231
8	C12	R1	7.03342300153745
8	C3	R1	7.36632221424582
8	C14	R1	7.22881869049588
8	C5	R1	7.10852445677817
8	C9	R1	7.4594316186373
8	C24	R1	7.65821148275179
8	C6	R1	7.40087943628218
8	C21	R1	7.39231742277876
8	C19	R1	7.33985000288462
8	C1	R1	7.33091687811462
8	C22	R1	7.31288295528436
8	C4	R1	7.34872815423108
8	C13	R1	7.10852445677817
8	C18	R1	7.39231742277876
8	C11	R1	7.33985000288462
8	C8	R1	6.93073733756289
8	C7	R1	7.4594316186373
9	C23	R1	7.14974711950468
9	C12	R1	6.98868468677217
9	C10	R1	7.11894107272351
9	C14	R1	7.19967234483636
9	C5	R1	7.39231742277876
9	C9	R1	7.34872815423108
9	C24	R1	7.29462074889163
9	C6	R1	7.40087943628218
9	C21	R1	7.07681559705083
9	C19	R1	7.36632221424582
9	C1	R1	7.18982455888002
9	C22	R1	7.36632221424582
9	C4	R1	7.21916852046216
9	C13	R1	7.20945336562895
9	C18	R1	7.31288295528436
9	C15	R1	7.23840473932508
9	C11	R1	7.16992500144231
9	C16	R1	7.31288295528436
9	C8	R1	7.15987133677839
9	C20	R1	7.06608919045777
9	C7	R1	7.32192809488736
10	C17	R1	7.59245703726808
10	C12	R1	7.4262647547021
10	C10	R1	7.29462074889163
10	C3	R1	7.43462822763672
10	C14	R1	7.06608919045777
10	C5	R1	7.25738784269265
10	C9	R1	7.25738784269265
10	C24	R1	7.14974711950468
10	C6	R1	7.08746284125034
10	C21	R1	7.17990909001493
10	C1	R1	7.17990909001493
10	C22	R1	7.24792751344359
10	C4	R1	7.43462822763672
10	C13	R1	7.25738784269265
10	C11	R1	7.31288295528436
10	C16	R1	7.04439411935845
10	C8	R1	7.17990909001493
10	C20	R1	7.05528243550119
10	C7	R1	6.90689059560852
11	C23	R1	7.40087943628218
11	C17	R1	6.90689059560852
11	C12	R1	7.22881869049588
11	C10	R1	7.21916852046216
11	C3	R1	7.23840473932508
11	C14	R1	7.53138146051631
11	C5	R1	7.34872815423108
11	C24	R1	7.63662462054365
11	C6	R1	7.49185309632967
11	C19	R1	7.52356195605701
11	C1	R1	7.22881869049588
11	C4	R1	7.36632221424582
11	C13	R1	7.19967234483636
11	C18	R1	7.15987133677839
11	C15	R1	7.13955135239879
11	C11	R1	7.19967234483636
11	C16	R1	7.19967234483636
11	C8	R1	7.49984588708321
11	C20	R1	7.06608919045777
11	C7	R1	7.59991284218713
12	C23	R1	6.65821148275179
12	C17	R1	6.94251450533924
12	C12	R1	7
12	C10	R1	7.13955135239879
12	C3	R1	7.02236781302845
12	C14	R1	7.28540221886225
12	C5	R1	7.29462074889163
12	C9	R1	7.53138146051631
12	C24	R1	6.8703647195834
12	C6	R1	7.25738784269265
12	C21	R1	7.48381577726426
12	C19	R1	6.97727992349992
12	C1	R1	7.57742882803575
12	C22	R1	7.09803208296053
12	C4	R1	7
12	C13	R1	7.36632221424582
12	C15	R1	7.12928301694497
12	C11	R1	7.21916852046216
12	C16	R1	7.28540221886225
12	C8	R1	7.21916852046216
12	C20	R1	7.17990909001493
12	C7	R1	7.51569983828404
13	C23	R1	7.3037807481771
13	C17	R1	7.20945336562895
13	C12	R1	7.34872815423108
13	C10	R1	7.24792751344359
13	C3	R1	7.39231742277876
13	C14	R1	7.49984588708321
13	C5	R1	6.88264304936184
13	C9	R1	7.53915881110803
13	C24	R1	7.19967234483636
13	C6	R1	7.4262647547021
13	C19	R1	7.38370429247405
13	C22	R1	7.33091687811462
13	C4	R1	7.37503943134692
13	C13	R1	6.90689059560852
13	C18	R1	7.33091687811462
13	C11	R1	7.5077946401987
13	C16	R1	6.97727992349992
13	C20	R1	7.31288295528436
13	C7	R1	7.33091687811462
14	C23	R1	7.14974711950468
14	C17	R1	7.34872815423108
14	C12	R1	7.27612440527424
14	C10	R1	7.01122725542325
14	C14	R1	7.31288295528436
14	C5	R1	7.33091687811462
14	C9	R1	7.28540221886225
14	C24	R1	7.4178525148859
14	C6	R1	7.28540221886225
14	C21	R1	7.52356195605701
14	C19	R1	7.22881869049588
14	C22	R1	7.33985000288462
14	C4	R1	7.33985000288462
14	C13	R1	7.4757334309664
14	C18	R1	7.07681559705083
14	C15	R1	7.29462074889163
14	C11	R1	7.13955135239879
14	C16	R1	7.28540221886225
14	C8	R1	7.09803208296053
14	C20	R1	6.79441586635011
14	C7	R1	7.23840473932508
15	C23	R1	7.16992500144231
15	C17	R1	7.33091687811462
15	C12	R1	7.49185309632967
15	C10	R1	7.4594316186373
15	C3	R1	7.17990909001493
15	C14	R1	7.35755200461808
15	C5	R1	7.4262647547021
15	C9	R1	7.60733031374961
15	C24	R1	7.32192809488736
15	C6	R1	7.14974711950468
15	C21	R1	6.56985560833095
15	C19	R1	7.04439411935845
15	C1	R1	7.36632221424582
15	C22	R1	7.82017896241519
15	C4	R1	7.21916852046216
15	C13	R1	7.38370429247405
15	C18	R1	7.31288295528436
15	C15	R1	7.4262647547021
15	C11	R1	6.97727992349992
15	C16	R1	7.20945336562895
15	C8	R1	7.21916852046216
15	C20	R1	6.55458885167764
15	C7	R1	7.24792751344359
16	C17	R1	7.07681559705083
16	C12	R1	7.34872815423108
16	C10	R1	7.33091687811462
16	C3	R1	7.27612440527424
16	C14	R1	7.37503943134692
16	C5	R1	7.56985560833095
16	C9	R1	7.14974711950468
16	C24	R1	7.16992500144231
16	C19	R1	7.45121111183233
16	C1	R1	7.2667865406949
16	C22	R1	6.98868468677217
16	C4	R1	7.24792751344359
16	C13	R1	6.96578428466209
16	C18	R1	7.5077946401987
16	C11	R1	7.31288295528436
16	C16	R1	7.09803208296053
16	C8	R1	7.54689445988764
16	C20	R1	7.23840473932508
16	C7	R1	7.21916852046216
17	C23	R1	6.93073733756289
17	C17	R1	7.07681559705083
17	C12	R1	7.4178525148859
17	C10	R1	7.38370429247405
17	C3	R1	7.35755200461808
17	C5	R1	7.4262647547021
17	C9	R1	7.31288295528436
17	C24	R1	7.19967234483636
17	C6	R1	7.2667865406949
17	C21	R1	7.4093909361377
17	C19	R1	7.27612440527424
17	C1	R1	7.32192809488736
17	C22	R1	7.12928301694497
17	C4	R1	7.32192809488736
17	C18	R1	7.21916852046216
17	C15	R1	7.467605550083
17	C11	R1	7.01122725542325
17	C16	R1	7.28540221886225
17	C8	R1	7.14974711950468
17	C20	R1	7.32192809488736
18	C17	R1	7.467605550083
18	C12	R1	7.3037807481771
18	C10	R1	7.28540221886225
18	C3	R1	7.68650052718322
18	C14	R1	7.33091687811462
18	C5	R1	7.27612440527424
18	C9	R1	7.08746284125034
18	C24	R1	7.07681559705083
18	C6	R1	7.14974711950468
18	C21	R1	7.38370429247405
18	C19	R1	7.16992500144231
18	C1	R1	6.96578428466209
18	C22	R1	7.27612440527424
18	C4	R1	7.36632221424582
18	C13	R1	7.29462074889163
18	C18	R1	7.11894107272351
18	C15	R1	7.29462074889163
18	C11	R1	7.06608919045777
18	C16	R1	7.18982455888002
18	C8	R1	7.45121111183233
18	C20	R1	7.06608919045777
18	C7	R1	7.35755200461808
19	C23	R1	7.15987133677839
19	C17	R1	7.39231742277876
19	C12	R1	7.25738784269265
19	C10	R1	6.97727992349992
19	C3	R1	7
19	C14	R1	7.32192809488736
19	C5	R1	7.33985000288462
19	C9	R1	7.01122725542325
19	C24	R1	7.08746284125034
19	C6	R1	7.21916852046216
19	C21	R1	7.467605550083
19	C19	R1	6.79441586635011
19	C1	R1	7.13955135239879
19	C22	R1	7.11894107272351
19	C4	R1	7.39231742277876
19	C13	R1	7.19967234483636
19	C18	R1	6.89481776330794
19	C15	R1	7.21916852046216
19	C11	R1	7.03342300153745
19	C16	R1	7.24792751344359
19	C8	R1	7.38370429247405
19	C20	R1	7.56985560833095
19	C7	R1	7.37503943134692
20	C23	R1	7.2667865406949
20	C12	R1	7.18982455888002
20	C10	R1	7.06608919045777
20	C3	R1	7.33091687811462
20	C14	R1	6.96578428466209
20	C5	R1	6.91886323727459
20	C9	R1	7.28540221886225
20	C6	R1	7.17990909001493
20	C21	R1	7.5077946401987
20	C19	R1	7.4178525148859
20	C1	R1	7.4594316186373
20	C22	R1	7.03342300153745
20	C4	R1	7.35755200461808
20	C13	R1	7.10852445677817
20	C18	R1	6.84549005094437
20	C15	R1	6.75488750216347
20	C11	R1	7.24792751344359
20	C16	R1	7.23840473932508
20	C8	R1	7.05528243550119
20	C20	R1	7.05528243550119
20	C7	R1	7.15987133677839
21	C23	R1	7.20945336562895
21	C17	R1	7
21	C10	R1	7.20945336562895
21	C3	R1	7.10852445677817
21	C14	R1	6.94251450533924
21	C5	R1	7.39231742277876
21	C9	R1	7.31288295528436
21	C24	R1	7.22881869049588
21	C6	R1	7.25738784269265
21	C21	R1	7.25738784269265
21	C19	R1	7.73470962022584
21	C1	R1	7.12928301694497
21	C4	R1	7.3037807481771
21	C13	R1	7.19967234483636
21	C18	R1	7.32192809488736
21	C15	R1	6.96578428466209
21	C11	R1	7.09803208296053
21	C16	R1	7.4178525148859
21	C8	R1	7.01122725542325
21	C20	R1	7.48381577726426
21	C7	R1	7.56224242422107
22	C23	R1	7.39231742277876
22	C12	R1	7.25738784269265
22	C3	R1	7.38370429247405
22	C14	R1	7.23840473932508
22	C5	R1	7.14974711950468
22	C9	R1	7.04439411935845
22	C24	R1	7.20945336562895
22	C6	R1	7.17990909001493
22	C21	R1	7.3037807481771
22	C19	R1	7.21916852046216
22	C1	R1	7.29462074889163
22	C22	R1	7.18982455888002
22	C4	R1	7.37503943134692
22	C13	R1	7.12928301694497
22	C18	R1	7.13955135239879
22	C15	R1	7.12928301694497
22	C11	R1	7.51569983828404
22	C16	R1	7.36632221424582
22	C8	R1	7.20945336562895
22	C20	R1	7.64385618977472
22	C7	R1	7.66533591718518
23	C23	R1	7.23840473932508
23	C17	R1	6.84549005094437
23	C12	R1	7.09803208296053
23	C10	R1	7.25738784269265
23	C3	R1	7.13955135239879
23	C14	R1	7.31288295528436
23	C5	R1	7.24792751344359
23	C9	R1	7.07681559705083
23	C24	R1	7.40087943628218
23	C6	R1	7.49185309632967
23	C21	R1	7.24792751344359
23	C19	R1	7.07681559705083
23	C1	R1	7.44294349584873
23	C22	R1	7.37503943134692
23	C4	R1	7.13955135239879
23	C13	R1	7.24792751344359
23	C18	R1	7.31288295528436
23	C15	R1	7.44294349584873
23	C11	R1	7.22881869049588
23	C16	R1	6.96578428466209
23	C8	R1	7.23840473932508
23	C20	R1	7.35755200461808
23	C7	R1	7.19967234483636
24	C23	R1	6.95419631038687
24	C12	R1	7.35755200461808
24	C10	R1	7.16992500144231
24	C14	R1	7.55458885167764
24	C5	R1	7.35755200461808
24	C9	R1	6.61470984411521
24	C6	R1	7.34872815423108
24	C21	R1	7.2667865406949
24	C19	R1	7.4178525148859
24	C1	R1	7.4757334309664
24	C22	R1	7.4093909361377
24	C4	R1	7.51569983828404
24	C13	R1	7.5077946401987
24	C18	R1	6.8703647195834
24	C15	R1	7.68650052718322
24	C11	R1	7.2667865406949
24	C16	R1	7.13955135239879
24	C8	R1	6.82017896241519
24	C20	R1	6.78135971352466
25	C23	R1	7.14974711950468
25	C17	R1	7.49984588708321
25	C12	R1	7.23840473932508
25	C3	R1	7.53138146051631
25	C14	R1	7.37503943134692
25	C5	R1	7.24792751344359
25	C9	R1	7.37503943134692
25	C24	R1	7.54689445988764
25	C6	R1	7.02236781302845
25	C19	R1	7.32192809488736
25	C1	R1	7.20945336562895
25	C22	R1	7.43462822763672
25	C4	R1	7.39231742277876
25	C13	R1	7.09803208296053
25	C18	R1	6.97727992349992
25	C15	R1	7.15987133677839
25	C11	R1	7.03342300153745
25	C8	R1	7.14974711950468
25	C20	R1	7.4594316186373
25	C7	R1	7.36632221424582
26	C23	R1	7.11894107272351
26	C17	R1	7.27612440527424
26	C12	R1	7.23840473932508
26	C10	R1	6.95419631038687
26	C3	R1	7.24792751344359
26	C14	R1	7.38370429247405
26	C5	R1	7.13955135239879
26	C24	R1	7.31288295528436
26	C6	R1	7.32192809488736
26	C21	R1	7.20945336562895
26	C19	R1	7.15987133677839
26	C1	R1	6.98868468677217
26	C22	R1	7.35755200461808
26	C4	R1	7.22881869049588
26	C13	R1	7.18982455888002
26	C18	R1	6.76818432477693
26	C11	R1	7.4594316186373
26	C16	R1	7.19967234483636
26	C8	R1	7.13955135239879
26	C20	R1	7.28540221886225
26	C7	R1	7.59245703726808
27	C23	R1	6.93073733756289
27	C17	R1	7.65105169117893
27	C12	R1	7.53915881110803
27	C10	R1	7.37503943134692
27	C3	R1	7.65105169117893
27	C14	R1	7.20945336562895
27	C5	R1	7.49984588708321
27	C9	R1	7.55458885167764
27	C24	R1	7.467605550083
27	C6	R1	7.29462074889163
27	C19	R1	7.20945336562895
27	C22	R1	7.20945336562895
27	C13	R1	7.45121111183233
27	C18	R1	7.06608919045777
27	C15	R1	7.33091687811462
27	C11	R1	7.17990909001493
27	C16	R1	7.33091687811462
27	C8	R1	7.2667865406949
27	C20	R1	7.4262647547021
28	C23	R1	7.40087943628218
28	C17	R1	7.27612440527424
28	C12	R1	7.32192809488736
28	C10	R1	7.32192809488736
28	C3	R1	7.64385618977472
28	C14	R1	6.82017896241519
28	C5	R1	7.05528243550119
28	C9	R1	6.85798099512757
28	C24	R1	7.20945336562895
28	C6	R1	7.35755200461808
28	C21	R1	6.93073733756289
28	C19	R1	7.07681559705083
28	C1	R1	7.43462822763672
28	C22	R1	7.10852445677817
28	C4	R1	7.40087943628218
28	C13	R1	7.34872815423108
28	C18	R1	7.23840473932508
28	C15	R1	7.32192809488736
28	C11	R1	6.85798099512757
28	C16	R1	7.12928301694497
28	C8	R1	7.05528243550119
28	C20	R1	7.37503943134692
28	C7	R1	7.05528243550119
29	C23	R1	7.07681559705083
29	C17	R1	7.38370429247405
29	C12	R1	7.19967234483636
29	C10	R1	6.91886323727459
29	C3	R1	7.40087943628218
29	C14	R1	7.4262647547021
29	C5	R1	7.33091687811462
29	C9	R1	7.35755200461808
29	C24	R1	7.23840473932508
29	C6	R1	7.13955135239879
29	C21	R1	7.32192809488736
29	C19	R1	7.27612440527424
29	C1	R1	6.84549005094437
29	C22	R1	7.15987133677839
29	C4	R1	7.12928301694497
29	C13	R1	6.8073549220576
29	C18	R1	7.17990909001493
29	C11	R1	7.15987133677839
29	C16	R1	7.14974711950468
29	C8	R1	7.02236781302845
29	C20	R1	7.05528243550119
29	C7	R1	6.79441586635011
30	C23	R1	7.21916852046216
30	C17	R1	7.34872815423108
30	C12	R1	7.60733031374961
30	C10	R1	7.18982455888002
30	C14	R1	7.07681559705083
30	C5	R1	7.33985000288462
30	C9	R1	7.21916852046216
30	C24	R1	7.4093909361377
30	C6	R1	7.36632221424582
30	C21	R1	7.18982455888002
30	C19	R1	7.23840473932508
30	C1	R1	6.88264304936184
30	C22	R1	7.40087943628218
30	C4	R1	7.07681559705083
30	C13	R1	7.4594316186373
30	C18	R1	7.18982455888002
30	C11	R1	7.5077946401987
30	C16	R1	7.48381577726426
30	C8	R1	7.43462822763672
30	C20	R1	7.19967234483636
30	C7	R1	7.52356195605701
31	C23	R1	7.34872815423108
31	C17	R1	7.36632221424582
31	C12	R1	7.31288295528436
31	C10	R1	7.25738784269265
31	C3	R1	7.12928301694497
31	C14	R1	7.4178525148859
31	C5	R1	7.39231742277876
31	C6	R1	7.35755200461808
31	C21	R1	7.07681559705083
31	C19	R1	7.39231742277876
31	C1	R1	7.28540221886225
31	C22	R1	7.04439411935845
31	C4	R1	7.4594316186373
31	C13	R1	7.25738784269265
31	C18	R1	7.02236781302845
31	C15	R1	7.25738784269265
31	C11	R1	7.25738784269265
31	C16	R1	6.97727992349992
31	C8	R1	6.78135971352466
31	C20	R1	7.10852445677817
31	C7	R1	7.35755200461808
32	C23	R1	7.56224242422107
32	C12	R1	7.25738784269265
32	C14	R1	7.20945336562895
32	C5	R1	7.28540221886225
32	C9	R1	7.37503943134692
32	C24	R1	7.25738784269265
32	C6	R1	7.24792751344359
32	C21	R1	7.44294349584873
32	C19	R1	7.2667865406949
32	C1	R1	7.27612440527424
32	C22	R1	7.03342300153745
32	C4	R1	7.2667865406949
32	C13	R1	7.18982455888002
32	C18	R1	7.16992500144231
32	C15	R1	7.07681559705083
32	C11	R1	6.8703647195834
32	C16	R1	7.14974711950468
32	C8	R1	7.19967234483636
32	C20	R1	7.58496250072116
32	C7	R1	7.24792751344359
33	C23	R1	7.40087943628218
33	C17	R1	7.14974711950468
33	C12	R1	6.75488750216347
33	C10	R1	7.37503943134692
33	C3	R1	7.13955135239879
33	C14	R1	7.40087943628218
33	C9	R1	7.32192809488736
33	C24	R1	7.4093909361377
33	C6	R1	6.83289001416474
33	C19	R1	6.71424551766612
33	C1	R1	6.98868468677217
33	C22	R1	6.96578428466209
33	C13	R1	7.20945336562895
33	C18	R1	7.10852445677817
33	C15	R1	6.90689059560852
33	C11	R1	7.38370429247405
33	C16	R1	7.11894107272351
33	C8	R1	7.12928301694497
33	C20	R1	7.14974711950468
33	C7	R1	7.22881869049588
34	C23	R1	7.2667865406949
34	C17	R1	6.93073733756289
34	C12	R1	7.18982455888002
34	C3	R1	7.3037807481771
34	C14	R1	7.62935662007961
34	C5	R1	7.6724253419715
34	C9	R1	7.3037807481771
34	C24	R1	7.29462074889163
34	C21	R1	7.18982455888002
34	C19	R1	7.17990909001493
34	C1	R1	7.15987133677839
34	C22	R1	7.17990909001493
34	C4	R1	7.22881869049588
34	C13	R1	6.85798099512757
34	C18	R1	7.52356195605701
34	C15	R1	7.4262647547021
34	C11	R1	7.01122725542325
34	C16	R1	7.4757334309664
34	C8	R1	7.34872815423108
34	C20	R1	7.13955135239879
34	C7	R1	7.07681559705083
35	C23	R1	7.27612440527424
35	C17	R1	7.54689445988764
35	C12	R1	7.31288295528436
35	C10	R1	7.37503943134692
35	C3	R1	7.17990909001493
35	C9	R1	7.3037807481771
35	C24	R1	7.19967234483636
35	C6	R1	7.31288295528436
35	C21	R1	7.37503943134692
35	C19	R1	7.09803208296053
35	C1	R1	7.19967234483636
35	C22	R1	7.28540221886225
35	C4	R1	7.15987133677839
35	C13	R1	7.28540221886225
35	C18	R1	7.35755200461808
35	C15	R1	7.4757334309664
35	C11	R1	7.24792751344359
35	C16	R1	7.33091687811462
35	C8	R1	7.53138146051631
35	C20	R1	7.20945336562895
35	C7	R1	7.25738784269265
36	C23	R1	7.27612440527424
36	C17	R1	7.4178525148859
36	C12	R1	7.03342300153745
36	C10	R1	6.85798099512757
36	C3	R1	7.12928301694497
36	C14	R1	7.10852445677817
36	C5	R1	7.21916852046216
36	C9	R1	7.01122725542325
36	C24	R1	7.23840473932508
36	C6	R1	7.13955135239879
36	C21	R1	7.14974711950468
36	C19	R1	7.2667865406949
36	C1	R1	7.55458885167764
36	C22	R1	7.20945336562895
36	C4	R1	7.56224242422107
36	C13	R1	7.22881869049588
36	C18	R1	7.45121111183233
36	C15	R1	7.28540221886225
36	C11	R1	7.4594316186373
36	C16	R1	7.23840473932508
36	C8	R1	7.02236781302845
36	C20	R1	7.04439411935845
36	C7	R1	7.16992500144231
37	C23	R1	7.22881869049588
37	C17	R1	7.44294349584873
37	C12	R1	7.35755200461808
37	C10	R1	7.34872815423108
37	C14	R1	7.54689445988764
37	C5	R1	7.62935662007961
37	C9	R1	7.10852445677817
37	C21	R1	7.52356195605701
37	C19	R1	7.3037807481771
37	C1	R1	7
37	C22	R1	7.3037807481771
37	C4	R1	7.35755200461808
37	C13	R1	7.40087943628218
37	C18	R1	7.25738784269265
37	C15	R1	7.20945336562895
37	C11	R1	7.22881869049588
37	C16	R1	7.07681559705083
37	C8	R1	7.33985000288462
37	C20	R1	7.27612440527424
37	C7	R1	7.28540221886225
38	C23	R1	7.27612440527424
38	C17	R1	7.25738784269265
38	C10	R1	7.19967234483636
38	C3	R1	6.7279204545632
38	C9	R1	6.95419631038687
38	C24	R1	7.33985000288462
38	C6	R1	7.3037807481771
38	C21	R1	7.14974711950468
38	C19	R1	7.07681559705083
38	C1	R1	7.4093909361377
38	C22	R1	6.98868468677217
38	C4	R1	7.14974711950468
38	C13	R1	7.18982455888002
38	C18	R1	6.82017896241519
38	C11	R1	7.14974711950468
38	C16	R1	7.56224242422107
38	C8	R1	7.43462822763672
38	C20	R1	7.02236781302845
38	C7	R1	7.10852445677817
39	C23	R1	7.17990909001493
39	C17	R1	7.23840473932508
39	C12	R1	7.51569983828404
39	C10	R1	7.23840473932508
39	C3	R1	7.32192809488736
39	C14	R1	7.08746284125034
39	C5	R1	7.59991284218713
39	C9	R1	7.44294349584873
39	C24	R1	7.28540221886225
39	C6	R1	7.48381577726426
39	C21	R1	7.24792751344359
39	C19	R1	7.77478705960117
39	C1	R1	6.94251450533924
39	C22	R1	7.43462822763672
39	C4	R1	7.2667865406949
39	C13	R1	7
39	C18	R1	7.05528243550119
39	C11	R1	6.91886323727459
39	C16	R1	7
39	C8	R1	7.39231742277876
39	C7	R1	7.16992500144231
40	C23	R1	7.25738784269265
40	C17	R1	7.20945336562895
40	C12	R1	7.35755200461808
40	C10	R1	7.4594316186373
40	C3	R1	7.14974711950468
40	C14	R1	7.18982455888002
40	C5	R1	7.33091687811462
40	C9	R1	7.05528243550119
40	C24	R1	7.4093909361377
40	C6	R1	7.4262647547021
40	C21	R1	7.43462822763672
40	C19	R1	7.48381577726426
40	C1	R1	7.06608919045777
40	C4	R1	7.12928301694497
40	C13	R1	7.19967234483636
40	C18	R1	7.39231742277876
40	C15	R1	7.27612440527424
40	C11	R1	6.93073733756289
40	C16	R1	7.21916852046216
40	C8	R1	7.13955135239879
40	C20	R1	7.33985000288462
41	C23	R1	7.4178525148859
41	C17	R1	6.6724253419715
41	C12	R1	7.07681559705083
41	C10	R1	7.3037807481771
41	C3	R1	7.08746284125034
41	C14	R1	7.36632221424582
41	C5	R1	7.48381577726426
41	C9	R1	7.2667865406949
41	C24	R1	7.28540221886225
41	C6	R1	7.29462074889163
41	C21	R1	7.53138146051631
41	C19	R1	7
41	C1	R1	7.44294349584873
41	C22	R1	7.467605550083
41	C13	R1	7.4594316186373
41	C18	R1	7.14974711950468
41	C15	R1	7.11894107272351
41	C11	R1	6.98868468677217
41	C20	R1	7.34872815423108
41	C7	R1	7.4262647547021
42	C17	R1	7.4262647547021
42	C12	R1	7.33091687811462
42	C10	R1	7.17990909001493
42	C14	R1	7.54689445988764
42	C5	R1	7.3037807481771
42	C9	R1	7.59991284218713
42	C24	R1	7.28540221886225
42	C6	R1	7.53915881110803
42	C21	R1	7.08746284125034
42	C1	R1	7.48381577726426
42	C22	R1	7.27612440527424
42	C4	R1	7.39231742277876
42	C13	R1	7.3037807481771
42	C18	R1	6.79441586635011
42	C16	R1	7.21916852046216
42	C20	R1	7.04439411935845
42	C7	R1	7.64385618977472
43	C23	R1	7.14974711950468
43	C12	R1	7.22881869049588
43	C10	R1	6.94251450533924
43	C14	R1	7.5077946401987
43	C9	R1	7.16992500144231
43	C24	R1	7.06608919045777
43	C6	R1	7.4262647547021
43	C21	R1	7.07681559705083
43	C19	R1	7.34872815423108
43	C1	R1	7.08746284125034
43	C22	R1	7.67948009950545
43	C4	R1	7.24792751344359
43	C13	R1	7.29462074889163
43	C18	R1	7.2667865406949
43	C15	R1	7.25738784269265
43	C11	R1	7.21916852046216
43	C16	R1	7.20945336562895
43	C8	R1	7.25738784269265
43	C20	R1	7.20945336562895
43	C7	R1	7.27612440527424
44	C23	R1	7.33985000288462
44	C12	R1	7.23840473932508
44	C10	R1	7.23840473932508
44	C3	R1	7.12928301694497
44	C5	R1	7.33985000288462
44	C9	R1	7.56224242422107
44	C24	R1	7.16992500144231
44	C6	R1	7.15987133677839
44	C21	R1	7.54689445988764
44	C19	R1	6.84549005094437
44	C1	R1	7.43462822763672
44	C22	R1	7.11894107272351
44	C13	R1	7.44294349584873
44	C18	R1	7.16992500144231
44	C11	R1	7.16992500144231
44	C16	R1	7.61470984411521
44	C8	R1	7.21916852046216
44	C20	R1	7
44	C7	R1	7.27612440527424
45	C23	R1	7.12928301694497
45	C17	R1	6.95419631038687
45	C12	R1	7.11894107272351
45	C10	R1	7.06608919045777
45	C3	R1	7.3037807481771
45	C14	R1	7.20945336562895
45	C5	R1	6.88264304936184
45	C9	R1	7.28540221886225
45	C24	R1	7.4093909361377
45	C6	R1	7.34872815423108
45	C21	R1	7.43462822763672
45	C19	R1	7.28540221886225
45	C1	R1	7.3037807481771
45	C22	R1	7.37503943134692
45	C4	R1	7.06608919045777
45	C13	R1	7.37503943134692
45	C18	R1	7.07681559705083
45	C15	R1	7.32192809488736
45	C11	R1	7.15987133677839
45	C16	R1	7.40087943628218
45	C8	R1	6.98868468677217
45	C20	R1	6.94251450533924
45	C7	R1	7.08746284125034
46	C23	R1	7.38370429247405
46	C17	R1	6.94251450533924
46	C12	R1	7.467605550083
46	C10	R1	7.43462822763672
46	C3	R1	7.05528243550119
46	C14	R1	7.09803208296053
46	C5	R1	7.43462822763672
46	C9	R1	7.53915881110803
46	C24	R1	7.29462074889163
46	C6	R1	7.13955135239879
46	C21	R1	7.33091687811462
46	C19	R1	7.39231742277876
46	C1	R1	7.5077946401987
46	C22	R1	7.40087943628218
46	C4	R1	7.12928301694497
46	C13	R1	7.33985000288462
46	C18	R1	7.51569983828404
46	C15	R1	6.79441586635011
46	C11	R1	7.33985000288462
46	C16	R1	7.08746284125034
46	C8	R1	7.49185309632967
46	C20	R1	7.23840473932508
46	C7	R1	7.13955135239879
47	C23	R1	7.14974711950468
47	C17	R1	7.05528243550119
47	C12	R1	7.23840473932508
47	C10	R1	7.65821148275179
47	C3	R1	7.59245703726808
47	C9	R1	7.33091687811462
47	C24	R1	7.39231742277876
47	C6	R1	7.23840473932508
47	C21	R1	7.14974711950468
47	C19	R1	7.34872815423108
47	C1	R1	7.31288295528436
47	C22	R1	7.21916852046216
47	C13	R1	7.34872815423108
47	C18	R1	7.25738784269265
47	C15	R1	7.32192809488736
47	C11	R1	7.32192809488736
47	C16	R1	7.4262647547021
47	C8	R1	6.96578428466209
47	C20	R1	7.23840473932508
47	C7	R1	7.4262647547021
48	C17	R1	6.96578428466209
48	C12	R1	7.29462074889163
48	C10	R1	7.22881869049588
48	C3	R1	7.25738784269265
48	C14	R1	7.56985560833095
48	C5	R1	7.45121111183233
48	C9	R1	7.08746284125034
48	C24	R1	7.45121111183233
48	C6	R1	6.94251450533924
48	C21	R1	7.17990909001493
48	C19	R1	7.08746284125034
48	C1	R1	7.32192809488736
48	C22	R1	7.65821148275179
48	C4	R1	7.09803208296053
48	C13	R1	7.45121111183233
48	C18	R1	6.89481776330794
48	C15	R1	7.33985000288462
48	C11	R1	7.12928301694497
48	C16	R1	6.65821148275179
48	C8	R1	7.12928301694497
48	C7	R1	7.22881869049588
49	C23	R1	7.04439411935845
49	C17	R1	7.24792751344359
49	C12	R1	7.33985000288462
49	C10	R1	7.4262647547021
49	C14	R1	7.12928301694497
49	C5	R1	7.02236781302845
49	C9	R1	7.45121111183233
49	C24	R1	7.27612440527424
49	C6	R1	7.43462822763672
49	C21	R1	7.35755200461808
49	C19	R1	7.17990909001493
49	C22	R1	6.93073733756289
49	C4	R1	7.45121111183233
49	C13	R1	7.16992500144231
49	C18	R1	7.33985000288462
49	C15	R1	7.20945336562895
49	C11	R1	7.45121111183233
49	C16	R1	7.01122725542325
49	C8	R1	7.05528243550119
49	C20	R1	7.49185309632967
49	C7	R1	7.2667865406949
50	C23	R1	7.33091687811462
50	C17	R1	7.38370429247405
50	C10	R1	7.07681559705083
50	C3	R1	6.76818432477693
50	C14	R1	7.4262647547021
50	C5	R1	7.40087943628218
50	C9	R1	7.24792751344359
50	C24	R1	7.21916852046216
50	C6	R1	7.19967234483636
50	C21	R1	7.4594316186373
50	C19	R1	7.4757334309664
50	C1	R1	7.10852445677817
50	C22	R1	7.3037807481771
50	C13	R1	7.65105169117893
50	C18	R1	7.32192809488736
50	C15	R1	7.07681559705083
50	C11	R1	6.97727992349992
50	C16	R1	6.89481776330794
50	C8	R1	7.63662462054365
50	C20	R1	7.29462074889163
50	C7	R1	7.29462074889163
51	C23	R1	7.36632221424582
51	C17	R1	7.03342300153745
51	C12	R1	7.33091687811462
51	C10	R1	7.24792751344359
51	C3	R1	7.08746284125034
51	C14	R1	7.20945336562895
51	C5	R1	7.10852445677817
51	C9	R1	7.29462074889163
51	C24	R1	7.4178525148859
51	C6	R1	7.12928301694497
51	C21	R1	7.22881869049588
51	C19	R1	7.31288295528436
51	C1	R1	7.4093909361377
51	C22	R1	7.49185309632967
51	C4	R1	7.22881869049588
51	C13	R1	7.36632221424582
51	C18	R1	7.07681559705083
51	C15	R1	7.18982455888002
51	C11	R1	6.74146698640115
51	C16	R1	7.21916852046216
51	C20	R1	7.20945336562895
51	C7	R1	7.23840473932508
52	C23	R1	7.20945336562895
52	C17	R1	7.29462074889163
52	C12	R1	6.95419631038687
52	C10	R1	7.40087943628218
52	C3	R1	7.23840473932508
52	C5	R1	7.33985000288462
52	C24	R1	7.37503943134692
52	C6	R1	7.20945336562895
52	C21	R1	7.14974711950468
52	C19	R1	6.90689059560852
52	C4	R1	7.3037807481771
52	C13	R1	7.4093909361377
52	C18	R1	7.23840473932508
52	C15	R1	7.20945336562895
52	C11	R1	7.20945336562895
52	C16	R1	7.13955135239879
52	C8	R1	7.467605550083
52	C20	R1	7.04439411935845
52	C7	R1	7.04439411935845
53	C23	R1	7.23840473932508
53	C17	R1	7.07681559705083
53	C12	R1	7.10852445677817
53	C10	R1	7.27612440527424
53	C3	R1	7.29462074889163
53	C14	R1	6.95419631038687
53	C5	R1	7.4093909361377
53	C24	R1	7.13955135239879
53	C6	R1	7.2667865406949
53	C21	R1	7.15987133677839
53	C19	R1	7.34872815423108
53	C22	R1	7.18982455888002
53	C4	R1	7.08746284125034
53	C18	R1	7.10852445677817
53	C15	R1	7.03342300153745
53	C11	R1	7.05528243550119
53	C16	R1	7.03342300153745
53	C8	R1	7.49185309632967
53	C20	R1	7.15987133677839
53	C7	R1	7.25738784269265
54	C23	R1	7.2667865406949
54	C17	R1	7.49984588708321
54	C12	R1	7.11894107272351
54	C3	R1	7.4093909361377
54	C14	R1	6.95419631038687
54	C5	R1	6.98868468677217
54	C9	R1	7.35755200461808
54	C24	R1	7.53915881110803
54	C6	R1	7.22881869049588
54	C21	R1	7.39231742277876
54	C19	R1	7.25738784269265
54	C22	R1	7.55458885167764
54	C4	R1	7.28540221886225
54	C13	R1	7.49185309632967
54	C18	R1	7.29462074889163
54	C15	R1	7.49984588708321
54	C11	R1	7.13955135239879
54	C16	R1	6.95419631038687
54	C20	R1	7.17990909001493
54	C7	R1	7.32192809488736
55	C23	R1	7.34872815423108
55	C17	R1	7.21916852046216
55	C10	R1	7.4178525148859
55	C3	R1	7.16992500144231
55	C14	R1	7.34872815423108
55	C5	R1	7.20945336562895
55	C9	R1	7.15987133677839
55	C24	R1	7.13955135239879
55	C6	R1	7.24792751344359
55	C21	R1	7.20945336562895
55	C19	R1	7.29462074889163
55	C1	R1	7.15987133677839
55	C22	R1	7.13955135239879
55	C4	R1	7.49185309632967
55	C18	R1	6.55458885167764
55	C11	R1	7.09803208296053
55	C16	R1	6.96578428466209
55	C8	R1	6.84549005094437
55	C20	R1	7.02236781302845
55	C7	R1	7.4594316186373
56	C23	R1	7.31288295528436
56	C17	R1	6.8703647195834
56	C12	R1	7.14974711950468
56	C10	R1	7.13955135239879
56	C3	R1	7.04439411935845
56	C14	R1	7.29462074889163
56	C5	R1	7.03342300153745
56	C9	R1	7.53138146051631
56	C24	R1	7.60733031374961
56	C6	R1	7.4093909361377
56	C21	R1	7.39231742277876
56	C19	R1	7.70043971814109
56	C1	R1	7.27612440527424
56	C22	R1	7.25738784269265
56	C4	R1	7.33985000288462
56	C13	R1	7.39231742277876
56	C15	R1	7.34872815423108
56	C11	R1	7.14974711950468
56	C16	R1	7.3037807481771
56	C8	R1	7.11894107272351
56	C20	R1	7.31288295528436
56	C7	R1	6.98868468677217
57	C23	R1	7.27612440527424
57	C17	R1	7.05528243550119
57	C12	R1	7.08746284125034
57	C10	R1	7
57	C3	R1	7.37503943134692
57	C14	R1	7.11894107272351
57	C5	R1	7.45121111183233
57	C9	R1	7.15987133677839
57	C24	R1	7.35755200461808
57	C6	R1	7.28540221886225
57	C21	R1	7.08746284125034
57	C19	R1	7.19967234483636
57	C1	R1	7.44294349584873
57	C22	R1	7.3037807481771
57	C4	R1	7.17990909001493
57	C13	R1	7.22881869049588
57	C18	R1	7.48381577726426
57	C15	R1	7.4093909361377
57	C11	R1	7.17990909001493
57	C16	R1	6.53915881110803
57	C8	R1	7.56985560833095
57	C20	R1	7.27612440527424
57	C7	R1	7.06608919045777
58	C23	R1	7.63662462054365
58	C17	R1	7.49185309632967
58	C12	R1	7.29462074889163
58	C10	R1	7.08746284125034
58	C3	R1	7.32192809488736
58	C14	R1	7.31288295528436
58	C9	R1	7.12928301694497
58	C6	R1	7.51569983828404
58	C21	R1	7.15987133677839
58	C19	R1	7.23840473932508
58	C1	R1	7.24792751344359
58	C22	R1	7.43462822763672
58	C4	R1	7.39231742277876
58	C13	R1	7.17990909001493
58	C18	R1	7.4093909361377
58	C15	R1	7.02236781302845
58	C11	R1	6.95419631038687
58	C16	R1	7.33091687811462
58	C8	R1	7.38370429247405
58	C20	R1	7.14974711950468
58	C7	R1	7.23840473932508
59	C23	R1	7.11894107272351
59	C17	R1	7.16992500144231
59	C12	R1	7.17990909001493
59	C10	R1	7.3037807481771
59	C3	R1	7.20945336562895
59	C14	R1	7.4262647547021
59	C5	R1	6.85798099512757
59	C9	R1	7.32192809488736
59	C24	R1	6.96578428466209
59	C6	R1	7.19967234483636
59	C21	R1	7.20945336562895
59	C19	R1	7.29462074889163
59	C1	R1	7.05528243550119
59	C22	R1	7.27612440527424
59	C13	R1	7.29462074889163
59	C18	R1	7.4262647547021
59	C15	R1	6.90689059560852
59	C11	R1	7.13955135239879
59	C16	R1	7.23840473932508
59	C8	R1	7.12928301694497
59	C7	R1	7.40087943628218
60	C23	R1	7.20945336562895
60	C12	R1	7.08746284125034
60	C10	R1	7.12928301694497
60	C14	R1	7.38370429247405
60	C5	R1	6.91886323727459
60	C9	R1	7.20945336562895
60	C24	R1	7.34872815423108
60	C6	R1	7.10852445677817
60	C21	R1	7.12928301694497
60	C19	R1	7.58496250072116
60	C1	R1	7.22881869049588
60	C22	R1	7.20945336562895
60	C4	R1	7.52356195605701
60	C13	R1	7.37503943134692
60	C18	R1	7.01122725542325
60	C15	R1	7.15987133677839
60	C11	R1	7.08746284125034
60	C16	R1	7.13955135239879
60	C8	R1	7.29462074889163
60	C20	R1	7.09803208296053
60	C7	R1	7.20945336562895
61	C23	R1	7.29462074889163
61	C17	R1	7.16992500144231
61	C12	R1	7.18982455888002
61	C10	R1	7.02236781302845
61	C3	R1	7.22881869049588
61	C14	R1	7.17990909001493
61	C5	R1	7.29462074889163
61	C9	R1	7.19967234483636
61	C24	R1	7.37503943134692
61	C6	R1	7.03342300153745
61	C21	R1	7.07681559705083
61	C19	R1	7.13955135239879
61	C1	R1	7.40087943628218
61	C22	R1	6.95419631038687
61	C4	R1	7.49185309632967
61	C13	R1	7.12928301694497
61	C18	R1	7.40087943628218
61	C15	R1	6.83289001416474
61	C11	R1	7.19967234483636
61	C16	R1	6.96578428466209
61	C8	R1	7.4262647547021
61	C20	R1	7.2667865406949
61	C7	R1	7.63662462054365
62	C23	R1	7.10852445677817
62	C17	R1	7
62	C12	R1	7.01122725542325
62	C10	R1	6.96578428466209
62	C3	R1	7.33091687811462
62	C14	R1	7.29462074889163
62	C5	R1	7.04439411935845
62	C9	R1	7.56985560833095
62	C24	R1	7.33091687811462
62	C6	R1	7.4178525148859
62	C21	R1	7.29462074889163
62	C19	R1	7.49984588708321
62	C1	R1	7.29462074889163
62	C22	R1	7.22881869049588
62	C4	R1	7.20945336562895
62	C13	R1	6.97727992349992
62	C15	R1	7.3037807481771
62	C11	R1	7.03342300153745
62	C16	R1	7.28540221886225
62	C8	R1	7.04439411935845
62	C20	R1	7.29462074889163
62	C7	R1	7.62935662007961
63	C23	R1	7.37503943134692
63	C17	R1	7.10852445677817
63	C12	R1	7.52356195605701
63	C10	R1	7.4757334309664
63	C3	R1	7.53138146051631
63	C14	R1	7.37503943134692
63	C5	R1	7.39231742277876
63	C9	R1	6.84549005094437
63	C24	R1	7.37503943134692
63	C6	R1	7.49984588708321
63	C21	R1	7.17990909001493
63	C19	R1	7.29462074889163
63	C1	R1	7.19967234483636
63	C4	R1	7.37503943134692
63	C13	R1	7.02236781302845
63	C18	R1	7.18982455888002
63	C15	R1	6.91886323727459
63	C8	R1	6.97727992349992
63	C20	R1	7.37503943134692
63	C7	R1	7.28540221886225
64	C23	R1	7.24792751344359
64	C17	R1	7.21916852046216
64	C12	R1	7.36632221424582
64	C10	R1	7.33091687811462
64	C14	R1	7.10852445677817
64	C5	R1	7.2667865406949
64	C9	R1	7.24792751344359
64	C24	R1	7.39231742277876
64	C6	R1	6.91886323727459
64	C21	R1	7.5077946401987
64	C1	R1	7.03342300153745
64	C22	R1	7.27612440527424
64	C4	R1	7.467605550083
64	C13	R1	7.34872815423108
64	C18	R1	7.09803208296053
64	C16	R1	7.14974711950468
64	C7	R1	7.38370429247405
65	C23	R1	7.37503943134692
65	C17	R1	7.21916852046216
65	C12	R1	6.82017896241519
65	C10	R1	7.56224242422107
65	C3	R1	7.33091687811462
65	C5	R1	7.35755200461808
65	C9	R1	7.28540221886225
65	C24	R1	7.40087943628218
65	C6	R1	7.34872815423108
65	C21	R1	7.32192809488736
65	C19	R1	7.21916852046216
65	C1	R1	7.35755200461808
65	C22	R1	7.19967234483636
65	C4	R1	6.98868468677217
65	C13	R1	7.4262647547021
65	C18	R1	7.36632221424582
65	C15	R1	7.05528243550119
65	C11	R1	7.06608919045777
65	C16	R1	7
65	C8	R1	7.28540221886225
65	C20	R1	6.98868468677217
65	C7	R1	7.10852445677817
66	C17	R1	7.14974711950468
66	C3	R1	7.44294349584873
66	C14	R1	7.14974711950468
66	C5	R1	7.19967234483636
66	C9	R1	6.84549005094437
66	C24	R1	7.55458885167764
66	C6	R1	6.95419631038687
66	C21	R1	7.62205181945638
66	C19	R1	6.7279204545632
66	C1	R1	7.28540221886225
66	C22	R1	7.467605550083
66	C4	R1	7.20945336562895
66	C13	R1	7.15987133677839
66	C18	R1	7.18982455888002
66	C15	R1	7.28540221886225
66	C11	R1	7.29462074889163
66	C16	R1	6.94251450533924
66	C8	R1	7.05528243550119
66	C20	R1	7.35755200461808
66	C7	R1	7.48381577726426
67	C17	R1	6.96578428466209
67	C12	R1	7.467605550083
67	C10	R1	6.98868468677217
67	C3	R1	7.4093909361377
67	C14	R1	7.31288295528436
67	C9	R1	6.84549005094437
67	C24	R1	7.09803208296053
67	C6	R1	7.10852445677817
67	C21	R1	7.16992500144231
67	C19	R1	7.37503943134692
67	C1	R1	7.467605550083
67	C4	R1	7.10852445677817
67	C18	R1	7.21916852046216
67	C15	R1	7.51569983828404
67	C16	R1	7.23840473932508
67	C8	R1	7.35755200461808
67	C20	R1	7.54689445988764
67	C7	R1	7.20945336562895
68	C17	R1	7.4594316186373
68	C10	R1	7.2667865406949
68	C3	R1	7.07681559705083
68	C14	R1	7.28540221886225
68	C5	R1	7.55458885167764
68	C9	R1	7.32192809488736
68	C24	R1	7.18982455888002
68	C6	R1	7.31288295528436
68	C21	R1	7.15987133677839
68	C19	R1	7.49984588708321
68	C1	R1	7.11894107272351
68	C22	R1	7.36632221424582
68	C4	R1	7.32192809488736
68	C13	R1	7.16992500144231
68	C18	R1	7.45121111183233
68	C15	R1	6.79441586635011
68	C11	R1	7.38370429247405
68	C16	R1	6.98868468677217
68	C8	R1	7.35755200461808
68	C20	R1	7.38370429247405
68	C7	R1	7.07681559705083
69	C23	R1	6.97727992349992
69	C12	R1	7.25738784269265
69	C3	R1	7.32192809488736
69	C5	R1	7.40087943628218
69	C9	R1	7.24792751344359
69	C24	R1	7.4594316186373
69	C6	R1	7.34872815423108
69	C21	R1	7.2667865406949
69	C19	R1	7.13955135239879
69	C1	R1	7.2667865406949
69	C22	R1	7.20945336562895
69	C4	R1	7.04439411935845
69	C13	R1	7.37503943134692
69	C18	R1	7.35755200461808
69	C15	R1	7.467605550083
69	C11	R1	7.43462822763672
69	C16	R1	7.2667865406949
69	C8	R1	7.4093909361377
69	C20	R1	7.09803208296053
69	C7	R1	7.19967234483636
70	C17	R1	7.31288295528436
70	C12	R1	7.23840473932508
70	C10	R1	7.25738784269265
70	C3	R1	7.20945336562895
70	C5	R1	7.3037807481771
70	C9	R1	7.27612440527424
70	C24	R1	7.17990909001493
70	C6	R1	7.4262647547021
70	C21	R1	7.4594316186373
70	C19	R1	7.2667865406949
70	C1	R1	6.82017896241519
70	C22	R1	7.03342300153745
70	C4	R1	7.03342300153745
70	C13	R1	7.31288295528436
70	C18	R1	7.22881869049588
70	C15	R1	7.28540221886225
70	C11	R1	7.25738784269265
70	C16	R1	7.39231742277876
70	C8	R1	7.3037807481771
70	C20	R1	7.32192809488736
70	C7	R1	7.18982455888002
71	C23	R1	7.34872815423108
71	C17	R1	7.4262647547021
71	C12	R1	7.4594316186373
71	C10	R1	7.3037807481771
71	C3	R1	7.4594316186373
71	C14	R1	6.91886323727459
71	C5	R1	7.21916852046216
71	C9	R1	7.4262647547021
71	C24	R1	7.467605550083
71	C19	R1	7
71	C1	R1	7.23840473932508
71	C22	R1	6.96578428466209
71	C4	R1	6.95419631038687
71	C13	R1	7.05528243550119
71	C18	R1	7.17990909001493
71	C15	R1	7.467605550083
71	C11	R1	7.33985000288462
71	C16	R1	7.22881869049588
71	C8	R1	7.31288295528436
71	C20	R1	7.20945336562895
71	C7	R1	7.21916852046216
72	C23	R1	7.2667865406949
72	C17	R1	7.28540221886225
72	C12	R1	7.66533591718518
72	C10	R1	7.18982455888002
72	C3	R1	7.15987133677839
72	C14	R1	7.18982455888002
72	C9	R1	7.25738784269265
72	C24	R1	7.37503943134692
72	C6	R1	7.4262647547021
72	C21	R1	7.54689445988764
72	C19	R1	7.19967234483636
72	C1	R1	7.25738784269265
72	C4	R1	7.03342300153745
72	C13	R1	7.06608919045777
72	C18	R1	7.04439411935845
72	C15	R1	7.06608919045777
72	C11	R1	6.71424551766612
72	C16	R1	7.10852445677817
72	C8	R1	7.33091687811462
72	C20	R1	7.20945336562895
72	C7	R1	7.11894107272351
73	C23	R1	7.14974711950468
73	C12	R1	7.21916852046216
73	C10	R1	7.40087943628218
73	C3	R1	7.60733031374961
73	C14	R1	7.14974711950468
73	C5	R1	7.12928301694497
73	C9	R1	7.38370429247405
73	C24	R1	7.35755200461808
73	C6	R1	7.29462074889163
73	C21	R1	7.35755200461808
73	C19	R1	7.4178525148859
73	C1	R1	7.19967234483636
73	C22	R1	7.43462822763672
73	C4	R1	6.96578428466209
73	C13	R1	7.19967234483636
73	C18	R1	7.15987133677839
73	C15	R1	7.28540221886225
73	C11	R1	7.08746284125034
73	C16	R1	7.4093909361377
73	C8	R1	7.4262647547021
73	C20	R1	7.4757334309664
73	C7	R1	7.36632221424582
74	C23	R1	7.32192809488736
74	C17	R1	7.37503943134692
74	C12	R1	7.05528243550119
74	C10	R1	7.2667865406949
74	C3	R1	7.10852445677817
74	C14	R1	7.40087943628218
74	C5	R1	7.33091687811462
74	C24	R1	7.11894107272351
74	C6	R1	7.33091687811462
74	C19	R1	7.28540221886225
74	C1	R1	7.56985560833095
74	C22	R1	7.14974711950468
74	C4	R1	7.33091687811462
74	C13	R1	7.15987133677839
74	C18	R1	7.15987133677839
74	C15	R1	7.06608919045777
74	C11	R1	7.22881869049588
74	C16	R1	6.90689059560852
74	C7	R1	7.25738784269265
75	C23	R1	7.27612440527424
75	C17	R1	7.27612440527424
75	C10	R1	7.51569983828404
75	C3	R1	7.28540221886225
75	C14	R1	7.05528243550119
75	C5	R1	7.01122725542325
75	C9	R1	7.29462074889163
75	C24	R1	7.12928301694497
75	C6	R1	7.62205181945638
75	C21	R1	7.56224242422107
75	C19	R1	7.09803208296053
75	C1	R1	7.17990909001493
75	C22	R1	7.21916852046216
75	C4	R1	7.62935662007961
75	C13	R1	7.35755200461808
75	C18	R1	7.33091687811462
75	C15	R1	7.39231742277876
75	C11	R1	7.10852445677817
75	C16	R1	7.18982455888002
75	C8	R1	6.93073733756289
75	C20	R1	7.33091687811462
75	C7	R1	7.07681559705083
76	C23	R1	7.29462074889163
76	C17	R1	7.53915881110803
76	C12	R1	7.27612440527424
76	C10	R1	7.76155123244448
76	C3	R1	7.36632221424582
76	C14	R1	7.31288295528436
76	C5	R1	7.14974711950468
76	C9	R1	7.64385618977472
76	C6	R1	7.32192809488736
76	C21	R1	7.05528243550119
76	C1	R1	7.3037807481771
76	C4	R1	7.49984588708321
76	C18	R1	7.22881869049588
76	C15	R1	7.14974711950468
76	C11	R1	7.37503943134692
76	C16	R1	7.19967234483636
76	C8	R1	7.27612440527424
76	C20	R1	7.22881869049588
76	C7	R1	7.17990909001493
77	C23	R1	6.95419631038687
77	C17	R1	7.44294349584873
77	C12	R1	7.33091687811462
77	C10	R1	7.17990909001493
77	C3	R1	7.29462074889163
77	C14	R1	7.37503943134692
77	C5	R1	7.53138146051631
77	C9	R1	7.13955135239879
77	C24	R1	7.38370429247405
77	C6	R1	7.27612440527424
77	C21	R1	7.4594316186373
77	C19	R1	7.12928301694497
77	C1	R1	6.94251450533924
77	C22	R1	7.22881869049588
77	C4	R1	7.04439411935845
77	C13	R1	7.22881869049588
77	C18	R1	6.7279204545632
77	C15	R1	7.02236781302845
77	C11	R1	7.06608919045777
77	C16	R1	7.14974711950468
77	C8	R1	7.33091687811462
77	C20	R1	7.45121111183233
77	C7	R1	7.49185309632967
78	C23	R1	7.85798099512757
78	C17	R1	7.44294349584873
78	C12	R1	7.25738784269265
78	C10	R1	7.08746284125034
78	C5	R1	7.53138146051631
78	C9	R1	7.36632221424582
78	C24	R1	7.32192809488736
78	C6	R1	7.37503943134692
78	C21	R1	7.01122725542325
78	C19	R1	7.66533591718518
78	C1	R1	7.39231742277876
78	C4	R1	7.31288295528436
78	C13	R1	7.4757334309664
78	C18	R1	7.38370429247405
78	C11	R1	7.02236781302845
78	C16	R1	7.10852445677817
78	C8	R1	7.29462074889163
78	C20	R1	7.01122725542325
78	C7	R1	7.11894107272351
79	C23	R1	7.27612440527424
79	C17	R1	7.20945336562895
79	C12	R1	7.4262647547021
79	C10	R1	6.90689059560852
79	C3	R1	7.36632221424582
79	C14	R1	7.19967234483636
79	C5	R1	7.44294349584873
79	C9	R1	7.01122725542325
79	C24	R1	7.13955135239879
79	C6	R1	7.10852445677817
79	C21	R1	7.25738784269265
79	C19	R1	7.32192809488736
79	C1	R1	7.19967234483636
79	C22	R1	7.20945336562895
79	C4	R1	7.53915881110803
79	C13	R1	7.24792751344359
79	C18	R1	7.29462074889163
79	C15	R1	7.29462074889163
79	C11	R1	7.19967234483636
79	C16	R1	7.25738784269265
79	C8	R1	7.58496250072116
79	C20	R1	7.31288295528436
79	C7	R1	7.40087943628218
80	C23	R1	7.51569983828404
80	C17	R1	7.49185309632967
80	C12	R1	7.3037807481771
80	C10	R1	6.96578428466209
80	C3	R1	7.24792751344359
80	C14	R1	7.12928301694497
80	C5	R1	7.27612440527424
80	C9	R1	7.11894107272351
80	C24	R1	7.58496250072116
80	C6	R1	7.36632221424582
80	C19	R1	7.22881869049588
80	C1	R1	6.95419631038687
80	C22	R1	6.97727992349992
80	C4	R1	7.02236781302845
80	C18	R1	7.08746284125034
80	C15	R1	7.20945336562895
80	C11	R1	7.24792751344359
80	C16	R1	7.08746284125034
80	C8	R1	7.38370429247405
80	C20	R1	7.35755200461808
80	C7	R1	7.01122725542325
81	C23	R1	7.09803208296053
81	C17	R1	7.48381577726426
81	C12	R1	7.4757334309664
81	C10	R1	7.05528243550119
81	C3	R1	7.2667865406949
81	C14	R1	7.12928301694497
81	C5	R1	7.55458885167764
81	C9	R1	7.4262647547021
81	C24	R1	6.94251450533924
81	C6	R1	7.21916852046216
81	C21	R1	7.467605550083
81	C19	R1	7.34872815423108
81	C1	R1	7.16992500144231
81	C22	R1	7.59245703726808
81	C4	R1	7.60733031374961
81	C13	R1	6.97727992349992
81	C18	R1	7.11894107272351
81	C15	R1	6.97727992349992
81	C11	R1	7.27612440527424
81	C16	R1	6.96578428466209
81	C8	R1	7.02236781302845
81	C20	R1	7.07681559705083
81	C7	R1	7.55458885167764
82	C23	R1	7.18982455888002
82	C17	R1	7.22881869049588
82	C12	R1	7.25738784269265
82	C10	R1	7.19967234483636
82	C3	R1	7.48381577726426
82	C14	R1	7.3037807481771
82	C5	R1	7.32192809488736
82	C9	R1	7.21916852046216
82	C24	R1	7.15987133677839
82	C6	R1	7.36632221424582
82	C21	R1	7.05528243550119
82	C1	R1	7.40087943628218
82	C22	R1	7.32192809488736
82	C4	R1	7.45121111183233
82	C13	R1	7.39231742277876
82	C18	R1	7.09803208296053
82	C15	R1	7.12928301694497
82	C11	R1	7.12928301694497
82	C16	R1	7.07681559705083
82	C8	R1	7.33091687811462
82	C7	R1	7.2667865406949
83	C23	R1	7.3037807481771
83	C17	R1	7.3037807481771
83	C12	R1	7.33985000288462
83	C10	R1	7.32192809488736
83	C3	R1	6.89481776330794
83	C14	R1	7.03342300153745
83	C5	R1	7.06608919045777
83	C9	R1	7.53138146051631
83	C24	R1	7.45121111183233
83	C6	R1	7.36632221424582
83	C21	R1	7.31288295528436
83	C19	R1	7.32192809488736
83	C1	R1	7.467605550083
83	C4	R1	7.33985000288462
83	C15	R1	7.12928301694497
83	C11	R1	7.37503943134692
83	C16	R1	7.36632221424582
83	C8	R1	7.43462822763672
83	C20	R1	7.33091687811462
83	C7	R1	7.21916852046216
84	C23	R1	7.06608919045777
84	C17	R1	7.36632221424582
84	C12	R1	7.24792751344359
84	C10	R1	7.44294349584873
84	C3	R1	7.38370429247405
84	C14	R1	7.15987133677839
84	C5	R1	7.34872815423108
84	C9	R1	7.61470984411521
84	C24	R1	7.36632221424582
84	C6	R1	6.83289001416474
84	C21	R1	7.31288295528436
84	C19	R1	7.34872815423108
84	C1	R1	6.88264304936184
84	C22	R1	7.21916852046216
84	C4	R1	7.36632221424582
84	C13	R1	7.20945336562895
84	C18	R1	7.03342300153745
84	C15	R1	6.8703647195834
84	C11	R1	6.93073733756289
84	C16	R1	7.19967234483636
84	C8	R1	7.15987133677839
84	C20	R1	7.4594316186373
84	C7	R1	7.4262647547021
85	C23	R1	7.43462822763672
85	C17	R1	7.29462074889163
85	C12	R1	7.27612440527424
85	C10	R1	7.2667865406949
85	C3	R1	7.11894107272351
85	C9	R1	7.79441586635011
85	C24	R1	7.23840473932508
85	C6	R1	7.33091687811462
85	C21	R1	7.25738784269265
85	C1	R1	7.17990909001493
85	C22	R1	7.18982455888002
85	C13	R1	7.31288295528436
85	C18	R1	7.15987133677839
85	C15	R1	7.4757334309664
85	C8	R1	7.24792751344359
85	C20	R1	7.25738784269265
85	C7	R1	7.3037807481771
86	C23	R1	7.56985560833095
86	C17	R1	7.20945336562895
86	C12	R1	7.4093909361377
86	C10	R1	7.34872815423108
86	C3	R1	7.52356195605701
86	C14	R1	6.98868468677217
86	C9	R1	7.59991284218713
86	C24	R1	7.03342300153745
86	C6	R1	7.31288295528436
86	C21	R1	6.8703647195834
86	C1	R1	6.98868468677217
86	C22	R1	7.56224242422107
86	C4	R1	7.13955135239879
86	C13	R1	6.8073549220576
86	C18	R1	6.98868468677217
86	C15	R1	7.19967234483636
86	C11	R1	7.34872815423108
86	C16	R1	6.94251450533924
86	C8	R1	7.38370429247405
86	C20	R1	7.23840473932508
87	C23	R1	7.32192809488736
87	C17	R1	7.11894107272351
87	C12	R1	7.49185309632967
87	C10	R1	7.31288295528436
87	C3	R1	7.06608919045777
87	C14	R1	7.4178525148859
87	C5	R1	7.48381577726426
87	C9	R1	7.36632221424582
87	C24	R1	7.06608919045777
87	C6	R1	7.12928301694497
87	C21	R1	6.90689059560852
87	C19	R1	7.27612440527424
87	C1	R1	7.19967234483636
87	C22	R1	7.24792751344359
87	C4	R1	7.43462822763672
87	C13	R1	7.14974711950468
87	C18	R1	7.48381577726426
87	C15	R1	7.23840473932508
87	C11	R1	7.11894107272351
87	C16	R1	7.29462074889163
87	C8	R1	7.19967234483636
87	C20	R1	7.34872815423108
87	C7	R1	7.32192809488736
88	C23	R1	7.16992500144231
88	C17	R1	7.4262647547021
88	C12	R1	7.24792751344359
88	C10	R1	7.20945336562895
88	C3	R1	7.24792751344359
88	C14	R1	7.05528243550119
88	C5	R1	7.25738784269265
88	C9	R1	7.22881869049588
88	C24	R1	7.4178525148859
88	C6	R1	7.12928301694497
88	C21	R1	7.45121111183233
88	C1	R1	7.36632221424582
88	C22	R1	7.4594316186373
88	C4	R1	7.35755200461808
88	C13	R1	7.12928301694497
88	C15	R1	7.55458885167764
88	C11	R1	7.37503943134692
88	C16	R1	7.36632221424582
88	C8	R1	7.21916852046216
88	C20	R1	7.38370429247405
88	C7	R1	7.33985000288462
89	C23	R1	7.33985000288462
89	C17	R1	7.27612440527424
89	C12	R1	7.23840473932508
89	C10	R1	7.07681559705083
89	C3	R1	7.59245703726808
89	C14	R1	7.02236781302845
89	C5	R1	7.17990909001493
89	C9	R1	7.19967234483636
89	C6	R1	7.4757334309664
89	C21	R1	7.52356195605701
89	C19	R1	7.36632221424582
89	C1	R1	7.19967234483636
89	C22	R1	7.29462074889163
89	C4	R1	7.36632221424582
89	C13	R1	7.39231742277876
89	C18	R1	7.02236781302845
89	C15	R1	6.94251450533924
89	C11	R1	7.21916852046216
89	C16	R1	7.01122725542325
89	C20	R1	7.34872815423108
89	C7	R1	7.49185309632967
90	C23	R1	7.18982455888002
90	C12	R1	7.4178525148859
90	C3	R1	7.33091687811462
90	C14	R1	7.11894107272351
90	C5	R1	7.58496250072116
90	C9	R1	7.35755200461808
90	C24	R1	7.24792751344359
90	C6	R1	7.22881869049588
90	C21	R1	7.18982455888002
90	C19	R1	7.64385618977472
90	C22	R1	6.88264304936184
90	C4	R1	7.32192809488736
90	C13	R1	7.52356195605701
90	C18	R1	7.22881869049588
90	C16	R1	7.32192809488736
90	C8	R1	7.21916852046216
90	C20	R1	7.32192809488736
90	C7	R1	6.97727992349992
91	C23	R1	7.40087943628218
91	C17	R1	7.467605550083
91	C12	R1	7.17990909001493
91	C3	R1	7.53138146051631
91	C14	R1	7.05528243550119
91	C5	R1	7.32192809488736
91	C9	R1	7.08746284125034
91	C24	R1	7.17990909001493
91	C21	R1	7.09803208296053
91	C19	R1	7.09803208296053
91	C1	R1	7.12928301694497
91	C22	R1	7.05528243550119
91	C13	R1	7.31288295528436
91	C18	R1	7.37503943134692
91	C15	R1	7.4594316186373
91	C11	R1	7.52356195605701
91	C16	R1	7.17990909001493
91	C8	R1	7.36632221424582
91	C20	R1	7.13955135239879
91	C7	R1	7.4594316186373
92	C17	R1	6.97727992349992
92	C12	R1	7.60733031374961
92	C10	R1	7.12928301694497
92	C3	R1	7.38370429247405
92	C14	R1	7.13955135239879
92	C5	R1	7.19967234483636
92	C9	R1	7.56224242422107
92	C24	R1	7.53138146051631
92	C6	R1	7.4178525148859
92	C21	R1	7.23840473932508
92	C19	R1	7.58496250072116
92	C1	R1	7.40087943628218
92	C22	R1	7.16992500144231
92	C4	R1	7.16992500144231
92	C18	R1	7.48381577726426
92	C15	R1	7.16992500144231
92	C11	R1	7.06608919045777
92	C16	R1	7.11894107272351
92	C8	R1	7.17990909001493
92	C20	R1	7.2667865406949
92	C7	R1	7.40087943628218
93	C23	R1	7.27612440527424
93	C17	R1	7.04439411935845
93	C12	R1	7.2667865406949
93	C10	R1	7.29462074889163
93	C3	R1	7.15987133677839
93	C14	R1	7.4757334309664
93	C5	R1	7.5077946401987
93	C9	R1	7.39231742277876
93	C24	R1	7.25738784269265
93	C21	R1	7.56985560833095
93	C1	R1	6.84549005094437
93	C22	R1	7.08746284125034
93	C13	R1	7.20945336562895
93	C18	R1	7.4594316186373
93	C15	R1	7.24792751344359
93	C11	R1	6.97727992349992
93	C8	R1	7.2667865406949
93	C20	R1	7.15987133677839
93	C7	R1	7.19967234483636
94	C23	R1	7.3037807481771
94	C17	R1	7.25738784269265
94	C12	R1	7.40087943628218
94	C10	R1	7.3037807481771
94	C3	R1	7.36632221424582
94	C14	R1	7.17990909001493
94	C5	R1	7.17990909001493
94	C24	R1	7.4757334309664
94	C6	R1	7.07681559705083
94	C21	R1	7.34872815423108
94	C19	R1	7.24792751344359
94	C1	R1	7.08746284125034
94	C22	R1	7.24792751344359
94	C4	R1	7.2667865406949
94	C18	R1	7.37503943134692
94	C15	R1	7.18982455888002
94	C11	R1	7.02236781302845
94	C16	R1	7.43462822763672
94	C8	R1	7.22881869049588
94	C20	R1	7.33985000288462
94	C7	R1	7.20945336562895
95	C23	R1	7.43462822763672
95	C12	R1	7.35755200461808
95	C10	R1	7.51569983828404
95	C3	R1	7.15987133677839
95	C14	R1	7.27612440527424
95	C5	R1	6.98868468677217
95	C9	R1	7.3037807481771
95	C24	R1	7.15987133677839
95	C6	R1	7.39231742277876
95	C21	R1	7.33091687811462
95	C19	R1	7.18982455888002
95	C1	R1	7
95	C22	R1	7.45121111183233
95	C4	R1	7.07681559705083
95	C13	R1	6.93073733756289
95	C18	R1	7.10852445677817
95	C15	R1	6.83289001416474
95	C11	R1	7.45121111183233
95	C16	R1	7.14974711950468
95	C20	R1	7.32192809488736
96	C23	R1	7.33091687811462
96	C17	R1	7.62935662007961
96	C12	R1	7.04439411935845
96	C10	R1	7.32192809488736
96	C3	R1	7.40087943628218
96	C14	R1	7.33091687811462
96	C5	R1	7.14974711950468
96	C9	R1	7.36632221424582
96	C24	R1	7.4178525148859
96	C6	R1	7.56985560833095
96	C21	R1	7.57742882803575
96	C19	R1	6.83289001416474
96	C22	R1	7.28540221886225
96	C4	R1	7.20945336562895
96	C13	R1	7.59991284218713
96	C18	R1	7.23840473932508
96	C15	R1	7.39231742277876
96	C11	R1	7.02236781302845
96	C16	R1	7.23840473932508
96	C8	R1	7.06608919045777
96	C20	R1	7.19967234483636
96	C7	R1	7.16992500144231
97	C23	R1	7.11894107272351
97	C17	R1	7.32192809488736
97	C12	R1	6.95419631038687
97	C10	R1	7.29462074889163
97	C3	R1	7.28540221886225
97	C14	R1	7.33091687811462
[truncated: 14,550 more rows]
