# Supplementary material for: Stochastic modelling of single-cell gene expression adaptation reveals non-genomic contribution to evolution of tumor subclones
Source: bioRxiv. 2024 Apr 20:2024.04.17.588869. Preprint. [Version 1] doi: 10.1101/2024.04.17.588869 (PMC11071284; doi:10.1101/2024.04.17.588869)
Supplement: Supplement 2 [file media-2.zip › Supplementary Files/Simulated Data/Adaptive_Simulation/tr_1.06_sq_.15_r_100_a_1.csv]

gene	species	replicate	exprval
1	C23	R1	7.36632221424582
1	C12	R1	7.49984588708321
1	C10	R1	7.22881869049588
1	C3	R1	7.25738784269265
1	C14	R1	7.03342300153745
1	C5	R1	7.39231742277876
1	C9	R1	7.33985000288462
1	C24	R1	7.21916852046216
1	C6	R1	7.04439411935845
1	C21	R1	7.09803208296053
1	C19	R1	7.31288295528436
1	C22	R1	7.467605550083
1	C4	R1	7.43462822763672
1	C13	R1	7.24792751344359
1	C18	R1	7.39231742277876
1	C15	R1	7.09803208296053
1	C11	R1	7.13955135239879
1	C16	R1	7.04439411935845
1	C8	R1	6.91886323727459
1	C20	R1	7.4594316186373
1	C7	R1	7.33091687811462
2	C23	R1	7.33091687811462
2	C17	R1	7.22881869049588
2	C12	R1	7.18982455888002
2	C10	R1	7.23840473932508
2	C3	R1	7.16992500144231
2	C14	R1	7.25738784269265
2	C24	R1	7.13955135239879
2	C6	R1	7.52356195605701
2	C21	R1	7.34872815423108
2	C19	R1	7.32192809488736
2	C22	R1	7.3037807481771
2	C4	R1	7.31288295528436
2	C13	R1	7.15987133677839
2	C18	R1	7.22881869049588
2	C15	R1	7.15987133677839
2	C11	R1	7.16992500144231
2	C16	R1	7.03342300153745
2	C8	R1	7.22881869049588
2	C20	R1	7.59245703726808
2	C7	R1	6.95419631038687
3	C23	R1	7.36632221424582
3	C17	R1	7.07681559705083
3	C12	R1	7.07681559705083
3	C10	R1	7.15987133677839
3	C3	R1	7.56985560833095
3	C14	R1	7.33985000288462
3	C5	R1	7.34872815423108
3	C9	R1	7.07681559705083
3	C24	R1	7.32192809488736
3	C6	R1	7.18982455888002
3	C21	R1	7.4262647547021
3	C19	R1	7.61470984411521
3	C1	R1	6.97727992349992
3	C22	R1	7.55458885167764
3	C4	R1	7.33985000288462
3	C13	R1	7.24792751344359
3	C15	R1	7.52356195605701
3	C11	R1	7.17990909001493
3	C16	R1	7.09803208296053
3	C8	R1	7.29462074889163
3	C20	R1	7.09803208296053
3	C7	R1	7.40087943628218
4	C23	R1	7.09803208296053
4	C17	R1	6.95419631038687
4	C12	R1	7.38370429247405
4	C10	R1	7.3037807481771
4	C3	R1	7.39231742277876
4	C14	R1	7.22881869049588
4	C5	R1	7.28540221886225
4	C9	R1	7.10852445677817
4	C24	R1	7.29462074889163
4	C6	R1	7.37503943134692
4	C21	R1	7.2667865406949
4	C19	R1	7.18982455888002
4	C1	R1	7.12928301694497
4	C22	R1	7.22881869049588
4	C4	R1	6.88264304936184
4	C13	R1	7.37503943134692
4	C18	R1	7.32192809488736
4	C15	R1	7.14974711950468
4	C11	R1	7.24792751344359
4	C16	R1	6.93073733756289
4	C8	R1	6.96578428466209
4	C20	R1	7.28540221886225
5	C23	R1	7.22881869049588
5	C12	R1	7.40087943628218
5	C3	R1	7.17990909001493
5	C14	R1	7.15987133677839
5	C5	R1	7.40087943628218
5	C9	R1	7.3037807481771
5	C24	R1	6.82017896241519
5	C6	R1	7.19967234483636
5	C21	R1	7.467605550083
5	C19	R1	7.15987133677839
5	C22	R1	7.05528243550119
5	C4	R1	7.34872815423108
5	C13	R1	7.17990909001493
5	C18	R1	7.29462074889163
5	C15	R1	7.18982455888002
5	C11	R1	7.23840473932508
5	C16	R1	7.21916852046216
5	C8	R1	7.08746284125034
5	C20	R1	7.09803208296053
5	C7	R1	7.54689445988764
6	C23	R1	7.72109918870719
6	C17	R1	7.3037807481771
6	C12	R1	6.83289001416474
6	C10	R1	7.17990909001493
6	C3	R1	7.11894107272351
6	C14	R1	7.12928301694497
6	C5	R1	6.96578428466209
6	C9	R1	7.19967234483636
6	C24	R1	7.25738784269265
6	C6	R1	7.34872815423108
6	C21	R1	7.20945336562895
6	C19	R1	7.02236781302845
6	C1	R1	7.06608919045777
6	C22	R1	7.3037807481771
6	C4	R1	7.14974711950468
6	C13	R1	7.16992500144231
6	C18	R1	7.15987133677839
6	C15	R1	7.32192809488736
6	C11	R1	7.24792751344359
6	C16	R1	7.07681559705083
6	C8	R1	7.4178525148859
6	C20	R1	7.34872815423108
6	C7	R1	6.85798099512757
7	C23	R1	7.51569983828404
7	C17	R1	7.14974711950468
7	C12	R1	7.34872815423108
7	C10	R1	7.09803208296053
7	C3	R1	7.02236781302845
7	C14	R1	7.38370429247405
7	C9	R1	7.49185309632967
7	C24	R1	7.01122725542325
7	C6	R1	7.25738784269265
7	C21	R1	7.3037807481771
7	C1	R1	7.16992500144231
7	C22	R1	7.08746284125034
7	C4	R1	7.27612440527424
7	C13	R1	7.33091687811462
7	C18	R1	6.95419631038687
7	C15	R1	6.95419631038687
7	C11	R1	7.2667865406949
7	C16	R1	7.19967234483636
7	C8	R1	7.04439411935845
7	C20	R1	7.23840473932508
7	C7	R1	7.4757334309664
8	C23	R1	7.62205181945638
8	C17	R1	7.21916852046216
8	C12	R1	7.59245703726808
8	C10	R1	7.39231742277876
8	C3	R1	7.25738784269265
8	C14	R1	6.88264304936184
8	C5	R1	7.33091687811462
8	C9	R1	7.65821148275179
8	C24	R1	7.51569983828404
8	C6	R1	7.31288295528436
8	C21	R1	7.27612440527424
8	C1	R1	7.27612440527424
8	C22	R1	7.32192809488736
8	C4	R1	6.61470984411521
8	C13	R1	7.14974711950468
8	C18	R1	7.12928301694497
8	C15	R1	7.43462822763672
8	C11	R1	7.22881869049588
8	C16	R1	7.19967234483636
8	C8	R1	7.31288295528436
8	C20	R1	7.3037807481771
8	C7	R1	7.45121111183233
9	C23	R1	7.23840473932508
9	C17	R1	7
9	C12	R1	7.36632221424582
9	C10	R1	7.01122725542325
9	C3	R1	7.09803208296053
9	C14	R1	7.45121111183233
9	C5	R1	7.01122725542325
9	C9	R1	7.55458885167764
9	C24	R1	7.10852445677817
9	C6	R1	6.96578428466209
9	C21	R1	7.2667865406949
9	C19	R1	7.45121111183233
9	C1	R1	7.4262647547021
9	C22	R1	7.11894107272351
9	C4	R1	7.28540221886225
9	C18	R1	7.38370429247405
9	C15	R1	7.09803208296053
9	C16	R1	7.38370429247405
9	C8	R1	7.20945336562895
9	C20	R1	7.21916852046216
9	C7	R1	7.12928301694497
10	C23	R1	7.467605550083
10	C17	R1	7.31288295528436
10	C12	R1	7.57742882803575
10	C10	R1	7.29462074889163
10	C3	R1	7.4093909361377
10	C14	R1	7.39231742277876
10	C5	R1	7.13955135239879
10	C9	R1	7.06608919045777
10	C24	R1	7.36632221424582
10	C6	R1	7.44294349584873
10	C21	R1	7.31288295528436
10	C19	R1	6.85798099512757
10	C1	R1	7.31288295528436
10	C22	R1	7.21916852046216
10	C4	R1	7.12928301694497
10	C18	R1	7.07681559705083
10	C15	R1	7.31288295528436
10	C11	R1	7.2667865406949
10	C8	R1	7.13955135239879
10	C20	R1	7.02236781302845
10	C7	R1	7.52356195605701
11	C23	R1	7.31288295528436
11	C17	R1	7.69348695749933
11	C10	R1	7.04439411935845
11	C3	R1	7.12928301694497
11	C14	R1	7
11	C9	R1	7.37503943134692
11	C24	R1	7.20945336562895
11	C6	R1	7.49185309632967
11	C19	R1	7.31288295528436
11	C1	R1	6.97727992349992
11	C22	R1	7.59991284218713
11	C4	R1	7.08746284125034
11	C13	R1	7.40087943628218
11	C18	R1	7.29462074889163
11	C15	R1	7.15987133677839
11	C11	R1	7.54689445988764
11	C16	R1	7.08746284125034
11	C8	R1	7.33985000288462
11	C20	R1	7.23840473932508
11	C7	R1	6.93073733756289
12	C23	R1	7.17990909001493
12	C17	R1	7.07681559705083
12	C12	R1	7.31288295528436
12	C10	R1	7.28540221886225
12	C3	R1	7.63662462054365
12	C14	R1	7.22881869049588
12	C5	R1	6.96578428466209
12	C9	R1	7.32192809488736
12	C6	R1	7.20945336562895
12	C21	R1	7.49185309632967
12	C1	R1	6.90689059560852
12	C22	R1	7.10852445677817
12	C4	R1	7.23840473932508
12	C13	R1	7.13955135239879
12	C18	R1	7.07681559705083
12	C15	R1	7.12928301694497
12	C11	R1	7.3037807481771
12	C16	R1	6.96578428466209
12	C8	R1	7.12928301694497
12	C20	R1	7.34872815423108
12	C7	R1	7.32192809488736
13	C23	R1	7.25738784269265
13	C17	R1	7.3037807481771
13	C12	R1	6.91886323727459
13	C10	R1	7.4262647547021
13	C3	R1	7.23840473932508
13	C14	R1	7.20945336562895
13	C5	R1	7.40087943628218
13	C9	R1	6.96578428466209
13	C24	R1	7.4178525148859
13	C21	R1	7.23840473932508
13	C19	R1	6.78135971352466
13	C22	R1	7.43462822763672
13	C4	R1	7.08746284125034
13	C13	R1	7.25738784269265
13	C18	R1	7.23840473932508
13	C15	R1	7.02236781302845
13	C11	R1	7.33985000288462
13	C16	R1	7.18982455888002
13	C8	R1	7.3037807481771
13	C20	R1	7.4262647547021
13	C7	R1	6.91886323727459
14	C23	R1	7.33985000288462
14	C17	R1	7.3037807481771
14	C12	R1	7.17990909001493
14	C10	R1	7.28540221886225
14	C3	R1	7.33985000288462
14	C14	R1	7.3037807481771
14	C5	R1	7.27612440527424
14	C24	R1	7.49984588708321
14	C6	R1	7.24792751344359
14	C21	R1	7.32192809488736
14	C1	R1	7.20945336562895
14	C22	R1	7.11894107272351
14	C4	R1	7.2667865406949
14	C13	R1	7.23840473932508
14	C18	R1	7.08746284125034
14	C15	R1	7.4757334309664
14	C16	R1	7.08746284125034
14	C8	R1	7.48381577726426
14	C20	R1	7.35755200461808
14	C7	R1	7.19967234483636
15	C17	R1	7.04439411935845
15	C12	R1	7.36632221424582
15	C10	R1	7.15987133677839
15	C3	R1	7.39231742277876
15	C14	R1	6.97727992349992
15	C5	R1	7.35755200461808
15	C9	R1	7.44294349584873
15	C24	R1	7.4178525148859
15	C21	R1	7.49185309632967
15	C19	R1	7.24792751344359
15	C1	R1	7.19967234483636
15	C22	R1	7.27612440527424
15	C4	R1	7.4178525148859
15	C13	R1	7.34872815423108
15	C18	R1	7.21916852046216
15	C15	R1	7.09803208296053
15	C11	R1	6.90689059560852
15	C16	R1	7.3037807481771
15	C8	R1	7.44294349584873
15	C20	R1	7.33091687811462
15	C7	R1	7.33091687811462
16	C23	R1	7.33985000288462
16	C17	R1	7.38370429247405
16	C12	R1	7.4594316186373
16	C10	R1	7.38370429247405
16	C14	R1	7.25738784269265
16	C5	R1	7.29462074889163
16	C9	R1	7.29462074889163
16	C24	R1	7.29462074889163
16	C6	R1	7.29462074889163
16	C21	R1	7.07681559705083
16	C19	R1	7.6724253419715
16	C1	R1	7.36632221424582
16	C22	R1	7.53915881110803
16	C4	R1	7.3037807481771
16	C13	R1	7.35755200461808
16	C18	R1	7.11894107272351
16	C15	R1	7.10852445677817
16	C11	R1	6.90689059560852
16	C8	R1	6.98868468677217
16	C20	R1	7.4757334309664
16	C7	R1	7.19967234483636
17	C23	R1	7.20945336562895
17	C17	R1	7.08746284125034
17	C12	R1	7.32192809488736
17	C10	R1	7.29462074889163
17	C3	R1	7.22881869049588
17	C14	R1	7.38370429247405
17	C9	R1	7.31288295528436
17	C24	R1	7.72109918870719
17	C6	R1	7.23840473932508
17	C21	R1	7.2667865406949
17	C19	R1	7.28540221886225
17	C1	R1	7.22881869049588
17	C22	R1	7.4757334309664
17	C4	R1	7.15987133677839
17	C13	R1	7.43462822763672
17	C18	R1	7.4757334309664
17	C15	R1	7.14974711950468
17	C11	R1	7.06608919045777
17	C16	R1	7.14974711950468
17	C8	R1	7.36632221424582
17	C20	R1	7.08746284125034
17	C7	R1	7.14974711950468
18	C23	R1	7.15987133677839
18	C17	R1	7.33985000288462
18	C12	R1	7.2667865406949
18	C10	R1	7.34872815423108
18	C3	R1	7.58496250072116
18	C14	R1	7.38370429247405
18	C5	R1	7.17990909001493
18	C9	R1	7.21916852046216
18	C24	R1	6.98868468677217
18	C6	R1	7.27612440527424
18	C21	R1	7.24792751344359
18	C19	R1	7.05528243550119
18	C1	R1	7.20945336562895
18	C22	R1	7.11894107272351
18	C4	R1	7.33091687811462
18	C13	R1	7.38370429247405
18	C18	R1	7.09803208296053
18	C15	R1	7.4262647547021
18	C11	R1	7.06608919045777
18	C16	R1	7.19967234483636
18	C8	R1	6.95419631038687
18	C20	R1	7.31288295528436
19	C23	R1	7.11894107272351
19	C17	R1	7
19	C12	R1	7.24792751344359
19	C10	R1	7.03342300153745
19	C3	R1	7.22881869049588
19	C14	R1	7.40087943628218
19	C5	R1	7.06608919045777
19	C9	R1	7.25738784269265
19	C24	R1	7.44294349584873
19	C6	R1	7.4594316186373
19	C21	R1	6.90689059560852
19	C1	R1	7.60733031374961
19	C22	R1	7.25738784269265
19	C13	R1	7.17990909001493
19	C18	R1	6.96578428466209
19	C15	R1	7.28540221886225
19	C11	R1	6.94251450533924
19	C16	R1	7.22881869049588
19	C8	R1	7.4757334309664
19	C20	R1	6.98868468677217
19	C7	R1	7.27612440527424
20	C23	R1	7.09803208296053
20	C17	R1	7.13955135239879
20	C12	R1	7.40087943628218
20	C10	R1	7.40087943628218
20	C3	R1	7.08746284125034
20	C14	R1	7.23840473932508
20	C5	R1	7.32192809488736
20	C9	R1	7.15987133677839
20	C24	R1	7.08746284125034
20	C6	R1	7.35755200461808
20	C19	R1	7.25738784269265
20	C1	R1	7.15987133677839
20	C22	R1	6.76818432477693
20	C4	R1	7.21916852046216
20	C13	R1	7.29462074889163
20	C18	R1	6.96578428466209
20	C15	R1	7.18982455888002
20	C11	R1	7.04439411935845
20	C16	R1	7.4178525148859
20	C8	R1	7.44294349584873
20	C20	R1	6.94251450533924
20	C7	R1	7.08746284125034
21	C23	R1	7.18982455888002
21	C17	R1	7.467605550083
21	C12	R1	7.13955135239879
21	C10	R1	6.90689059560852
21	C3	R1	7.24792751344359
21	C14	R1	7.72109918870719
21	C5	R1	7.01122725542325
21	C9	R1	7.39231742277876
21	C21	R1	7.53915881110803
21	C19	R1	7.15987133677839
21	C1	R1	7.32192809488736
21	C22	R1	7.34872815423108
21	C4	R1	7.11894107272351
21	C13	R1	7.45121111183233
21	C18	R1	7.05528243550119
21	C15	R1	7.34872815423108
21	C11	R1	7.24792751344359
21	C16	R1	7.09803208296053
21	C8	R1	7.22881869049588
21	C20	R1	7.34872815423108
21	C7	R1	7.25738784269265
22	C23	R1	7.11894107272351
22	C17	R1	7.35755200461808
22	C12	R1	7.32192809488736
22	C10	R1	7.48381577726426
22	C3	R1	6.97727992349992
22	C14	R1	7.34872815423108
22	C9	R1	7.44294349584873
22	C24	R1	7.34872815423108
22	C6	R1	7.38370429247405
22	C21	R1	7.10852445677817
22	C19	R1	7.5077946401987
22	C1	R1	7.05528243550119
22	C4	R1	7.38370429247405
22	C13	R1	7.2667865406949
22	C18	R1	7.08746284125034
22	C15	R1	7.01122725542325
22	C11	R1	7.39231742277876
22	C16	R1	7.13955135239879
22	C8	R1	6.96578428466209
22	C20	R1	7.22881869049588
22	C7	R1	7.40087943628218
23	C23	R1	7.27612440527424
23	C17	R1	7.31288295528436
23	C12	R1	7.35755200461808
23	C10	R1	7.18982455888002
23	C3	R1	7.07681559705083
23	C14	R1	7.33985000288462
23	C5	R1	7.22881869049588
23	C9	R1	7.4594316186373
23	C24	R1	7.24792751344359
23	C6	R1	7.35755200461808
23	C21	R1	7.39231742277876
23	C19	R1	7.34872815423108
23	C1	R1	7.29462074889163
23	C22	R1	7.33985000288462
23	C4	R1	7.28540221886225
23	C13	R1	7.21916852046216
23	C18	R1	7.34872815423108
23	C15	R1	6.91886323727459
23	C11	R1	6.96578428466209
23	C16	R1	7
23	C8	R1	7.467605550083
23	C20	R1	7.03342300153745
23	C7	R1	7.3037807481771
24	C23	R1	6.96578428466209
24	C17	R1	7.27612440527424
24	C12	R1	7.12928301694497
24	C10	R1	7.45121111183233
24	C3	R1	7.27612440527424
24	C14	R1	6.83289001416474
24	C5	R1	7.4594316186373
24	C9	R1	7.38370429247405
24	C24	R1	7.33091687811462
24	C21	R1	7.56985560833095
24	C19	R1	7.21916852046216
24	C1	R1	7.54689445988764
24	C22	R1	7.20945336562895
24	C4	R1	7.16992500144231
24	C13	R1	7.23840473932508
24	C18	R1	7.37503943134692
24	C15	R1	7.06608919045777
24	C11	R1	6.84549005094437
24	C16	R1	6.98868468677217
24	C20	R1	7.23840473932508
24	C7	R1	7.2667865406949
25	C23	R1	7.21916852046216
25	C17	R1	7.28540221886225
25	C12	R1	6.95419631038687
25	C10	R1	7.40087943628218
25	C3	R1	7.21916852046216
25	C14	R1	7.25738784269265
25	C5	R1	7.31288295528436
25	C9	R1	7.40087943628218
25	C24	R1	7.4757334309664
25	C6	R1	7.29462074889163
25	C21	R1	7.33091687811462
25	C1	R1	7.08746284125034
25	C22	R1	7.53915881110803
25	C4	R1	6.91886323727459
25	C13	R1	7.22881869049588
25	C18	R1	7.21916852046216
25	C15	R1	7.4178525148859
25	C11	R1	6.85798099512757
25	C16	R1	7.35755200461808
25	C8	R1	6.82017896241519
25	C20	R1	7.38370429247405
25	C7	R1	7.70735913208088
26	C23	R1	7.11894107272351
26	C17	R1	7.5077946401987
26	C12	R1	7.59245703726808
26	C10	R1	7.33091687811462
26	C3	R1	6.93073733756289
26	C14	R1	7.13955135239879
26	C5	R1	7.16992500144231
26	C9	R1	7.10852445677817
26	C24	R1	7.38370429247405
26	C6	R1	7.18982455888002
26	C21	R1	7.33091687811462
26	C19	R1	7.4262647547021
26	C1	R1	7.35755200461808
26	C22	R1	7.23840473932508
26	C4	R1	7.15987133677839
26	C13	R1	7.20945336562895
26	C18	R1	6.98868468677217
26	C15	R1	7.21916852046216
26	C11	R1	7.21916852046216
26	C16	R1	7.35755200461808
26	C8	R1	6.79441586635011
26	C20	R1	7.52356195605701
27	C23	R1	7.52356195605701
27	C17	R1	7.15987133677839
27	C12	R1	7.62935662007961
27	C10	R1	7.24792751344359
27	C3	R1	7.18982455888002
27	C14	R1	7.33091687811462
27	C5	R1	7.04439411935845
27	C9	R1	7.16992500144231
27	C6	R1	7.07681559705083
27	C21	R1	7.03342300153745
27	C19	R1	7.43462822763672
27	C1	R1	7.43462822763672
27	C22	R1	7.4262647547021
27	C4	R1	7.04439411935845
27	C18	R1	7.2667865406949
27	C15	R1	7.03342300153745
27	C11	R1	7.37503943134692
27	C16	R1	7.43462822763672
27	C8	R1	7.24792751344359
27	C20	R1	7.45121111183233
28	C23	R1	7.18982455888002
28	C17	R1	7.68650052718322
28	C12	R1	7.33091687811462
28	C10	R1	7.29462074889163
28	C3	R1	7.4594316186373
28	C14	R1	7.29462074889163
28	C5	R1	7.2667865406949
28	C9	R1	7.03342300153745
28	C24	R1	7.08746284125034
28	C6	R1	7.48381577726426
28	C21	R1	7.2667865406949
28	C19	R1	7.18982455888002
28	C1	R1	7.3037807481771
28	C22	R1	7.28540221886225
28	C4	R1	7.20945336562895
28	C13	R1	7
28	C18	R1	7.04439411935845
28	C15	R1	7.27612440527424
28	C11	R1	7.20945336562895
28	C16	R1	7.13955135239879
28	C8	R1	6.93073733756289
28	C20	R1	7.43462822763672
28	C7	R1	7.40087943628218
29	C17	R1	7.2667865406949
29	C12	R1	7.32192809488736
29	C10	R1	7.32192809488736
29	C14	R1	7.25738784269265
29	C9	R1	7.01122725542325
29	C24	R1	7.38370429247405
29	C6	R1	7.27612440527424
29	C21	R1	7.17990909001493
29	C19	R1	7.38370429247405
29	C1	R1	7.3037807481771
29	C22	R1	6.74146698640115
29	C4	R1	7.32192809488736
29	C13	R1	7.2667865406949
29	C18	R1	7.24792751344359
29	C15	R1	7.16992500144231
29	C11	R1	7.27612440527424
29	C16	R1	7.27612440527424
29	C7	R1	7.37503943134692
30	C23	R1	7.36632221424582
30	C17	R1	7.32192809488736
30	C12	R1	7.38370429247405
30	C10	R1	7.11894107272351
30	C3	R1	7.51569983828404
30	C14	R1	7.17990909001493
30	C5	R1	7.2667865406949
30	C9	R1	7.44294349584873
30	C24	R1	7.22881869049588
30	C6	R1	7.53915881110803
30	C21	R1	7.16992500144231
30	C19	R1	7.07681559705083
30	C22	R1	7.32192809488736
30	C13	R1	7.11894107272351
30	C15	R1	7.25738784269265
30	C11	R1	7.09803208296053
30	C16	R1	7.23840473932508
30	C8	R1	7.23840473932508
31	C23	R1	7.20945336562895
31	C17	R1	7.24792751344359
31	C10	R1	7.16992500144231
31	C3	R1	7.07681559705083
31	C14	R1	7.32192809488736
31	C5	R1	7.5077946401987
31	C9	R1	7.09803208296053
31	C24	R1	7.32192809488736
31	C6	R1	7.25738784269265
31	C19	R1	7.09803208296053
31	C1	R1	7.29462074889163
31	C22	R1	7.37503943134692
31	C4	R1	7.43462822763672
31	C13	R1	7
31	C15	R1	7.19967234483636
31	C11	R1	7.11894107272351
31	C16	R1	7.13955135239879
31	C8	R1	7.39231742277876
31	C20	R1	7.37503943134692
31	C7	R1	7.34872815423108
32	C23	R1	7.4594316186373
32	C17	R1	7.19967234483636
32	C10	R1	7.25738784269265
32	C3	R1	7.4093909361377
32	C14	R1	6.98868468677217
32	C5	R1	7.07681559705083
32	C9	R1	7.28540221886225
32	C24	R1	7.23840473932508
32	C6	R1	7.17990909001493
32	C21	R1	7.18982455888002
32	C19	R1	7.38370429247405
32	C1	R1	7.09803208296053
32	C22	R1	7.33091687811462
32	C4	R1	7.28540221886225
32	C13	R1	7.36632221424582
32	C18	R1	6.74146698640115
32	C15	R1	7.24792751344359
32	C11	R1	7.19967234483636
32	C16	R1	7.12928301694497
32	C8	R1	7.35755200461808
32	C20	R1	7.3037807481771
32	C7	R1	6.93073733756289
33	C23	R1	7.05528243550119
33	C17	R1	7.55458885167764
33	C12	R1	7.53915881110803
33	C10	R1	7.37503943134692
33	C14	R1	7.61470984411521
33	C5	R1	7.18982455888002
33	C9	R1	7.15987133677839
33	C24	R1	7.15987133677839
33	C21	R1	7.4093909361377
33	C19	R1	6.91886323727459
33	C1	R1	7.27612440527424
33	C22	R1	7.33091687811462
33	C4	R1	7.31288295528436
33	C13	R1	7.19967234483636
33	C18	R1	7.24792751344359
33	C15	R1	7.467605550083
33	C11	R1	6.79441586635011
33	C16	R1	7.10852445677817
33	C20	R1	6.90689059560852
33	C7	R1	7.53915881110803
34	C23	R1	7.48381577726426
34	C17	R1	7.33091687811462
34	C12	R1	6.74146698640115
34	C10	R1	7.16992500144231
34	C3	R1	7.31288295528436
34	C14	R1	7.27612440527424
34	C5	R1	7.53915881110803
34	C9	R1	7.04439411935845
34	C24	R1	7.59245703726808
34	C6	R1	7.49185309632967
34	C21	R1	7.4757334309664
34	C19	R1	7.22881869049588
34	C1	R1	7.29462074889163
34	C4	R1	7.25738784269265
34	C13	R1	6.94251450533924
34	C18	R1	7.52356195605701
34	C15	R1	6.96578428466209
34	C11	R1	7.09803208296053
34	C16	R1	7.33985000288462
34	C8	R1	7.08746284125034
34	C20	R1	6.84549005094437
34	C7	R1	7.36632221424582
35	C23	R1	7
35	C17	R1	7.5077946401987
35	C12	R1	7.59991284218713
35	C10	R1	7.5077946401987
35	C14	R1	7.17990909001493
35	C5	R1	7.11894107272351
35	C9	R1	7.21916852046216
35	C24	R1	7.40087943628218
35	C6	R1	7.60733031374961
35	C21	R1	7.25738784269265
35	C19	R1	7.21916852046216
35	C1	R1	7.19967234483636
35	C22	R1	7.24792751344359
35	C4	R1	7.5077946401987
35	C13	R1	6.98868468677217
35	C18	R1	7.21916852046216
35	C15	R1	7.05528243550119
35	C16	R1	7.19967234483636
35	C8	R1	7.10852445677817
35	C20	R1	7.39231742277876
35	C7	R1	7.33985000288462
36	C23	R1	7.44294349584873
36	C12	R1	7.20945336562895
36	C10	R1	7.32192809488736
36	C3	R1	7.16992500144231
36	C14	R1	7.16992500144231
36	C5	R1	7.11894107272351
36	C24	R1	7.52356195605701
36	C6	R1	7.23840473932508
36	C21	R1	7.14974711950468
36	C19	R1	7.33091687811462
36	C1	R1	7.5077946401987
36	C22	R1	7.49185309632967
36	C4	R1	7.21916852046216
36	C13	R1	7.48381577726426
36	C18	R1	7.38370429247405
36	C15	R1	7.07681559705083
36	C11	R1	6.97727992349992
36	C16	R1	7.34872815423108
36	C8	R1	7.11894107272351
36	C20	R1	6.93073733756289
36	C7	R1	6.85798099512757
37	C23	R1	7.53138146051631
37	C12	R1	7.33091687811462
37	C10	R1	7.12928301694497
37	C3	R1	7.36632221424582
37	C14	R1	7.13955135239879
37	C5	R1	7.19967234483636
37	C9	R1	7.11894107272351
37	C24	R1	7.4093909361377
37	C6	R1	7.4757334309664
37	C21	R1	7.38370429247405
37	C19	R1	7.31288295528436
37	C1	R1	6.95419631038687
37	C22	R1	7.65821148275179
37	C4	R1	7.58496250072116
37	C13	R1	7.21916852046216
37	C18	R1	7.21916852046216
37	C15	R1	7.33091687811462
37	C11	R1	7.02236781302845
37	C8	R1	7.34872815423108
37	C7	R1	7.05528243550119
38	C23	R1	7.14974711950468
38	C17	R1	7.53138146051631
38	C12	R1	7.28540221886225
38	C10	R1	7.32192809488736
38	C3	R1	6.8703647195834
38	C5	R1	7.24792751344359
38	C9	R1	7.34872815423108
38	C24	R1	6.74146698640115
38	C6	R1	6.78135971352466
38	C21	R1	7.21916852046216
38	C19	R1	7.52356195605701
38	C1	R1	7.22881869049588
38	C22	R1	7.13955135239879
38	C4	R1	7.43462822763672
38	C13	R1	7.28540221886225
38	C18	R1	7.10852445677817
38	C15	R1	7.4093909361377
38	C11	R1	6.8703647195834
38	C16	R1	7.4093909361377
38	C8	R1	7.34872815423108
38	C20	R1	7.14974711950468
38	C7	R1	7.27612440527424
39	C23	R1	7.2667865406949
39	C17	R1	7.35755200461808
39	C12	R1	7.10852445677817
39	C10	R1	7.22881869049588
39	C3	R1	7.36632221424582
39	C14	R1	7.39231742277876
39	C5	R1	7.11894107272351
39	C9	R1	7.4757334309664
39	C24	R1	7.09803208296053
39	C6	R1	7.34872815423108
39	C21	R1	7.18982455888002
39	C19	R1	7.09803208296053
39	C1	R1	7.4178525148859
39	C22	R1	7.22881869049588
39	C4	R1	7.34872815423108
39	C13	R1	7.20945336562895
39	C18	R1	7.16992500144231
39	C15	R1	7.16992500144231
39	C11	R1	7.12928301694497
39	C16	R1	7.38370429247405
39	C8	R1	7.04439411935845
39	C20	R1	7.4757334309664
39	C7	R1	7.4178525148859
40	C23	R1	7.05528243550119
40	C17	R1	7.15987133677839
40	C12	R1	7.28540221886225
40	C10	R1	7.17990909001493
40	C3	R1	7.20945336562895
40	C14	R1	7.33985000288462
40	C5	R1	7.20945336562895
40	C9	R1	7.10852445677817
40	C24	R1	7.59245703726808
40	C6	R1	7.19967234483636
40	C21	R1	6.94251450533924
40	C19	R1	7.07681559705083
40	C1	R1	7.43462822763672
40	C22	R1	7.34872815423108
40	C4	R1	7.18982455888002
40	C13	R1	6.95419631038687
40	C18	R1	7.18982455888002
40	C15	R1	7
40	C11	R1	7.3037807481771
40	C16	R1	7.25738784269265
40	C8	R1	7.39231742277876
40	C20	R1	7.10852445677817
40	C7	R1	7.27612440527424
41	C23	R1	7.21916852046216
41	C17	R1	7.37503943134692
41	C12	R1	7.34872815423108
41	C3	R1	7.73470962022584
41	C14	R1	7.05528243550119
41	C5	R1	7.08746284125034
41	C9	R1	7.14974711950468
41	C6	R1	7.467605550083
41	C21	R1	6.96578428466209
41	C19	R1	7.33091687811462
41	C1	R1	7.32192809488736
41	C4	R1	7.56224242422107
41	C18	R1	7.09803208296053
41	C11	R1	7.01122725542325
41	C16	R1	7.4178525148859
41	C8	R1	7.467605550083
41	C20	R1	7.03342300153745
41	C7	R1	7.33091687811462
42	C23	R1	7.20945336562895
42	C17	R1	7
42	C12	R1	7.22881869049588
42	C10	R1	7.23840473932508
42	C3	R1	7.54689445988764
42	C5	R1	7.37503943134692
42	C9	R1	7.62935662007961
42	C24	R1	7.24792751344359
42	C6	R1	7.33091687811462
42	C21	R1	7.35755200461808
42	C19	R1	7.3037807481771
42	C1	R1	7.33985000288462
42	C22	R1	7.32192809488736
42	C4	R1	7.59991284218713
42	C13	R1	7.12928301694497
42	C18	R1	7.25738784269265
42	C15	R1	7.13955135239879
42	C11	R1	7.01122725542325
42	C8	R1	7.14974711950468
42	C7	R1	7.16992500144231
43	C23	R1	7.21916852046216
43	C17	R1	6.8703647195834
43	C12	R1	7.22881869049588
43	C10	R1	7.13955135239879
43	C3	R1	7.19967234483636
43	C14	R1	7.54689445988764
43	C9	R1	7.22881869049588
43	C24	R1	6.88264304936184
43	C6	R1	7.22881869049588
43	C21	R1	7.27612440527424
43	C19	R1	6.95419631038687
43	C1	R1	7.32192809488736
43	C22	R1	7
43	C4	R1	7.16992500144231
43	C13	R1	7.05528243550119
43	C18	R1	7.28540221886225
43	C15	R1	7.4093909361377
43	C11	R1	7.20945336562895
43	C8	R1	7.34872815423108
43	C20	R1	7.21916852046216
43	C7	R1	7.39231742277876
44	C23	R1	7.13955135239879
44	C12	R1	7.05528243550119
44	C10	R1	6.93073733756289
44	C3	R1	7.34872815423108
44	C5	R1	7.52356195605701
44	C9	R1	7.43462822763672
44	C24	R1	7.3037807481771
44	C6	R1	7.32192809488736
44	C21	R1	7.53915881110803
44	C19	R1	7.43462822763672
44	C1	R1	7.35755200461808
44	C22	R1	7.37503943134692
44	C4	R1	7.13955135239879
44	C13	R1	7.40087943628218
44	C18	R1	7.11894107272351
44	C15	R1	7.34872815423108
44	C16	R1	6.68650052718322
44	C20	R1	7.20945336562895
44	C7	R1	7.44294349584873
45	C23	R1	7.20945336562895
45	C17	R1	7.63662462054365
45	C12	R1	6.96578428466209
45	C10	R1	7.27612440527424
45	C3	R1	7.2667865406949
45	C14	R1	7.467605550083
45	C24	R1	7.21916852046216
45	C6	R1	7.11894107272351
45	C21	R1	7.56224242422107
45	C19	R1	7.39231742277876
45	C1	R1	6.90689059560852
45	C22	R1	7.39231742277876
45	C4	R1	7.20945336562895
45	C13	R1	7.78135971352466
45	C18	R1	6.88264304936184
45	C15	R1	7.05528243550119
45	C11	R1	7.32192809488736
45	C8	R1	7.20945336562895
45	C20	R1	7.467605550083
45	C7	R1	7.33091687811462
46	C23	R1	7.49185309632967
46	C17	R1	7.60733031374961
46	C12	R1	7.23840473932508
46	C10	R1	7.2667865406949
46	C3	R1	7.07681559705083
46	C14	R1	7.23840473932508
46	C5	R1	7.08746284125034
46	C9	R1	7.08746284125034
46	C24	R1	7.3037807481771
46	C6	R1	7.19967234483636
46	C21	R1	6.95419631038687
46	C19	R1	7.35755200461808
46	C1	R1	7.59245703726808
46	C22	R1	6.84549005094437
46	C4	R1	7.04439411935845
46	C13	R1	7.20945336562895
46	C18	R1	7.27612440527424
46	C15	R1	7.16992500144231
46	C11	R1	7
46	C16	R1	7
46	C8	R1	7.25738784269265
46	C20	R1	7.04439411935845
46	C7	R1	7.45121111183233
47	C23	R1	7.04439411935845
47	C17	R1	7.37503943134692
47	C12	R1	7.27612440527424
47	C10	R1	7.18982455888002
47	C3	R1	7.16992500144231
47	C5	R1	7.35755200461808
47	C9	R1	7
47	C24	R1	7.17990909001493
47	C6	R1	7.17990909001493
47	C21	R1	7.62205181945638
47	C19	R1	7.20945336562895
47	C1	R1	7.12928301694497
47	C22	R1	7.3037807481771
47	C4	R1	7.39231742277876
47	C13	R1	7.35755200461808
47	C18	R1	7.43462822763672
47	C15	R1	7.2667865406949
47	C16	R1	7.44294349584873
47	C8	R1	7.32192809488736
47	C20	R1	7.10852445677817
48	C23	R1	7.21916852046216
48	C17	R1	7.4093909361377
48	C12	R1	7.4178525148859
48	C10	R1	7.09803208296053
48	C3	R1	7.4594316186373
48	C14	R1	7.33091687811462
48	C5	R1	7.22881869049588
48	C24	R1	7.76155123244448
48	C6	R1	7.05528243550119
48	C21	R1	7.17990909001493
48	C19	R1	7.20945336562895
48	C1	R1	7.43462822763672
48	C4	R1	7.34872815423108
48	C13	R1	7.3037807481771
48	C18	R1	7.18982455888002
48	C15	R1	6.98868468677217
48	C11	R1	7.15987133677839
48	C16	R1	7.4594316186373
48	C8	R1	7.34872815423108
48	C20	R1	7.10852445677817
48	C7	R1	7.22881869049588
49	C23	R1	7.32192809488736
49	C17	R1	7.36632221424582
49	C12	R1	7.19967234483636
49	C10	R1	7.20945336562895
49	C3	R1	7.74819284958946
49	C14	R1	7.56224242422107
49	C5	R1	7.57742882803575
49	C9	R1	7.62205181945638
49	C24	R1	7.39231742277876
49	C21	R1	7.33985000288462
49	C19	R1	7.12928301694497
49	C1	R1	7.18982455888002
49	C22	R1	7.3037807481771
49	C4	R1	7
49	C13	R1	7.17990909001493
49	C18	R1	7.20945336562895
49	C15	R1	7.5077946401987
49	C11	R1	7.32192809488736
49	C16	R1	6.89481776330794
49	C20	R1	7.36632221424582
49	C7	R1	7.56985560833095
50	C23	R1	7.24792751344359
50	C17	R1	7.5077946401987
50	C12	R1	7.33985000288462
50	C10	R1	7.4093909361377
50	C3	R1	7.27612440527424
50	C14	R1	7.18982455888002
50	C5	R1	7.25738784269265
50	C9	R1	7.21916852046216
50	C24	R1	7.16992500144231
50	C21	R1	7.10852445677817
50	C19	R1	7.10852445677817
50	C1	R1	7.08746284125034
50	C22	R1	7.34872815423108
50	C4	R1	7.37503943134692
50	C13	R1	7.43462822763672
50	C18	R1	7.05528243550119
50	C15	R1	7.14974711950468
50	C11	R1	7.23840473932508
50	C16	R1	7.33091687811462
50	C8	R1	7.34872815423108
50	C20	R1	7.14974711950468
50	C7	R1	7.44294349584873
51	C17	R1	7.33091687811462
51	C12	R1	7.21916852046216
51	C10	R1	7.33985000288462
51	C3	R1	7.15987133677839
51	C14	R1	7.12928301694497
51	C5	R1	7.37503943134692
51	C9	R1	7.07681559705083
51	C24	R1	7.56224242422107
51	C6	R1	7.20945336562895
51	C21	R1	7.25738784269265
51	C19	R1	7.2667865406949
51	C1	R1	7.44294349584873
51	C22	R1	7.35755200461808
51	C4	R1	7.51569983828404
51	C18	R1	7.33985000288462
51	C15	R1	7.2667865406949
51	C11	R1	7.18982455888002
51	C16	R1	7.18982455888002
51	C20	R1	7.19967234483636
51	C7	R1	7.03342300153745
52	C23	R1	7.23840473932508
52	C17	R1	7.3037807481771
52	C10	R1	7
52	C3	R1	7.4178525148859
52	C5	R1	7.20945336562895
52	C9	R1	7.22881869049588
52	C24	R1	7.23840473932508
52	C6	R1	7.28540221886225
52	C21	R1	7.34872815423108
52	C19	R1	7.15987133677839
52	C1	R1	7.27612440527424
52	C22	R1	7.2667865406949
52	C4	R1	7.11894107272351
52	C13	R1	7.14974711950468
52	C18	R1	7.20945336562895
52	C11	R1	7.29462074889163
52	C16	R1	7.35755200461808
52	C8	R1	7.38370429247405
52	C20	R1	7.31288295528436
52	C7	R1	7.14974711950468
53	C23	R1	7.10852445677817
53	C12	R1	7.49185309632967
53	C10	R1	7.17990909001493
53	C3	R1	7.20945336562895
53	C5	R1	7.34872815423108
53	C9	R1	7.48381577726426
53	C24	R1	7.59991284218713
53	C6	R1	7.4262647547021
53	C21	R1	7.48381577726426
53	C19	R1	7.57742882803575
53	C1	R1	7.28540221886225
53	C22	R1	7.2667865406949
53	C4	R1	7.15987133677839
53	C13	R1	7.40087943628218
53	C18	R1	6.91886323727459
53	C15	R1	6.89481776330794
53	C11	R1	7.2667865406949
53	C16	R1	6.95419631038687
53	C8	R1	7.35755200461808
53	C20	R1	7.37503943134692
53	C7	R1	7.05528243550119
54	C23	R1	7.44294349584873
54	C17	R1	6.96578428466209
54	C12	R1	7.23840473932508
54	C10	R1	7.33985000288462
54	C3	R1	7.38370429247405
54	C14	R1	7.467605550083
54	C5	R1	7.28540221886225
54	C9	R1	7.24792751344359
54	C24	R1	7.12928301694497
54	C6	R1	7.49185309632967
54	C21	R1	7.52356195605701
54	C19	R1	7.27612440527424
54	C1	R1	7.18982455888002
54	C22	R1	7.19967234483636
54	C4	R1	7.35755200461808
54	C13	R1	7.14974711950468
54	C18	R1	7.07681559705083
54	C15	R1	7.37503943134692
54	C16	R1	7.20945336562895
54	C8	R1	7.31288295528436
54	C20	R1	7.65105169117893
54	C7	R1	7.03342300153745
55	C23	R1	7.11894107272351
55	C17	R1	7.03342300153745
55	C12	R1	7
55	C10	R1	7.29462074889163
55	C3	R1	6.75488750216347
55	C14	R1	7.4262647547021
55	C5	R1	7.31288295528436
55	C24	R1	7.15987133677839
55	C6	R1	7.70735913208088
55	C21	R1	7.06608919045777
55	C19	R1	6.97727992349992
55	C1	R1	7.14974711950468
55	C22	R1	7.18982455888002
55	C4	R1	7.45121111183233
55	C13	R1	7.33985000288462
55	C15	R1	7.19967234483636
55	C11	R1	7.06608919045777
55	C16	R1	7.45121111183233
55	C8	R1	7.23840473932508
55	C20	R1	7.4594316186373
55	C7	R1	7.55458885167764
56	C23	R1	7.10852445677817
56	C12	R1	7.4093909361377
56	C10	R1	7.04439411935845
56	C14	R1	7.3037807481771
56	C5	R1	7.21916852046216
56	C9	R1	7.13955135239879
56	C24	R1	7.14974711950468
56	C6	R1	7.39231742277876
56	C21	R1	7.04439411935845
56	C19	R1	7.4594316186373
56	C1	R1	7.02236781302845
56	C22	R1	7.62935662007961
56	C4	R1	7.09803208296053
56	C13	R1	7.4757334309664
56	C18	R1	7.07681559705083
56	C15	R1	6.97727992349992
56	C16	R1	6.93073733756289
56	C8	R1	7.36632221424582
56	C20	R1	7.33091687811462
57	C23	R1	7.55458885167764
57	C17	R1	7.20945336562895
57	C12	R1	7.32192809488736
57	C10	R1	7.39231742277876
57	C3	R1	7.31288295528436
57	C14	R1	7.28540221886225
57	C5	R1	7.38370429247405
57	C9	R1	7.4594316186373
57	C24	R1	7.28540221886225
57	C6	R1	7.22881869049588
57	C21	R1	7.33091687811462
57	C1	R1	7.18982455888002
57	C22	R1	6.93073733756289
57	C4	R1	7.20945336562895
57	C13	R1	7.49984588708321
57	C18	R1	7.31288295528436
57	C15	R1	7.23840473932508
57	C11	R1	7.25738784269265
57	C16	R1	7.33985000288462
57	C8	R1	7.56224242422107
57	C20	R1	7.4757334309664
57	C7	R1	7.5077946401987
58	C23	R1	7.14974711950468
58	C17	R1	7.22881869049588
58	C12	R1	7.4178525148859
58	C10	R1	7.2667865406949
58	C3	R1	7.28540221886225
58	C14	R1	7.16992500144231
58	C5	R1	7.23840473932508
58	C9	R1	7.16992500144231
58	C24	R1	7.28540221886225
58	C6	R1	7.2667865406949
58	C19	R1	7.29462074889163
58	C22	R1	7.22881869049588
58	C13	R1	7.48381577726426
58	C18	R1	6.74146698640115
58	C15	R1	7.20945336562895
58	C11	R1	7.12928301694497
58	C16	R1	7.56985560833095
58	C8	R1	7.49185309632967
58	C20	R1	7.27612440527424
59	C23	R1	7.56985560833095
59	C17	R1	7.03342300153745
59	C12	R1	7.28540221886225
59	C10	R1	7.20945336562895
59	C3	R1	7.45121111183233
59	C14	R1	7.32192809488736
59	C5	R1	6.94251450533924
59	C9	R1	7.4594316186373
59	C24	R1	7.12928301694497
59	C6	R1	7.33091687811462
59	C21	R1	7.56985560833095
59	C19	R1	7.45121111183233
59	C1	R1	6.95419631038687
59	C22	R1	7.38370429247405
59	C4	R1	6.95419631038687
59	C13	R1	7.20945336562895
59	C18	R1	7.38370429247405
59	C15	R1	7.49185309632967
59	C11	R1	7.02236781302845
59	C16	R1	7.39231742277876
59	C8	R1	7.51569983828404
59	C20	R1	6.95419631038687
59	C7	R1	6.93073733756289
60	C23	R1	7.38370429247405
60	C17	R1	7.34872815423108
60	C12	R1	7.4178525148859
60	C10	R1	7.53915881110803
60	C3	R1	7.10852445677817
60	C14	R1	7.4178525148859
60	C5	R1	7.14974711950468
60	C9	R1	7.21916852046216
60	C24	R1	7.12928301694497
60	C6	R1	7.13955135239879
60	C21	R1	7.4093909361377
60	C19	R1	7.53915881110803
60	C1	R1	7.2667865406949
60	C22	R1	7.23840473932508
60	C4	R1	7.27612440527424
60	C13	R1	7.10852445677817
60	C18	R1	7.36632221424582
60	C15	R1	7.18982455888002
60	C11	R1	7.14974711950468
60	C8	R1	7.32192809488736
60	C20	R1	6.94251450533924
60	C7	R1	7.37503943134692
61	C23	R1	7.62935662007961
61	C17	R1	7.3037807481771
61	C12	R1	7.31288295528436
61	C10	R1	7.56985560833095
61	C3	R1	7.12928301694497
61	C14	R1	7.09803208296053
61	C5	R1	7.32192809488736
61	C9	R1	7.05528243550119
61	C24	R1	7.24792751344359
61	C6	R1	7.20945336562895
61	C21	R1	7.21916852046216
61	C19	R1	7.20945336562895
61	C1	R1	7.39231742277876
61	C22	R1	6.8703647195834
61	C4	R1	7.27612440527424
61	C13	R1	7.35755200461808
61	C18	R1	7.29462074889163
61	C15	R1	7.4178525148859
61	C11	R1	7.17990909001493
61	C16	R1	6.94251450533924
61	C8	R1	6.97727992349992
61	C20	R1	7.2667865406949
61	C7	R1	7.20945336562895
62	C23	R1	7.48381577726426
62	C17	R1	7.35755200461808
62	C12	R1	7.53138146051631
62	C10	R1	7.6724253419715
62	C3	R1	7.45121111183233
62	C5	R1	6.89481776330794
62	C24	R1	7.15987133677839
62	C6	R1	7.08746284125034
62	C21	R1	7.28540221886225
62	C19	R1	7.20945336562895
62	C1	R1	7.4093909361377
62	C4	R1	7.45121111183233
62	C18	R1	7.56985560833095
62	C15	R1	7.06608919045777
62	C11	R1	7.08746284125034
62	C16	R1	7.31288295528436
62	C8	R1	7.27612440527424
62	C20	R1	7.24792751344359
62	C7	R1	7.45121111183233
63	C23	R1	7.25738784269265
63	C17	R1	7.4262647547021
63	C12	R1	7.40087943628218
63	C10	R1	7.06608919045777
63	C3	R1	7.29462074889163
63	C14	R1	7.21916852046216
63	C5	R1	7.48381577726426
63	C9	R1	7.23840473932508
63	C24	R1	7.21916852046216
63	C6	R1	7.18982455888002
63	C21	R1	7
63	C19	R1	7.14974711950468
63	C1	R1	7.14974711950468
63	C22	R1	7.53915881110803
63	C4	R1	6.88264304936184
63	C13	R1	7.2667865406949
63	C18	R1	7.16992500144231
63	C15	R1	7.32192809488736
63	C11	R1	7.31288295528436
63	C16	R1	6.82017896241519
63	C8	R1	7.33091687811462
63	C20	R1	6.98868468677217
63	C7	R1	7.45121111183233
64	C23	R1	7.18982455888002
64	C17	R1	7.36632221424582
64	C12	R1	7.04439411935845
64	C10	R1	7.33985000288462
64	C3	R1	7.37503943134692
64	C14	R1	7.4178525148859
64	C5	R1	7.13955135239879
64	C9	R1	7.33985000288462
64	C24	R1	7.51569983828404
64	C6	R1	7.45121111183233
64	C21	R1	7.56985560833095
64	C19	R1	6.74146698640115
64	C1	R1	7.78135971352466
64	C22	R1	7.49185309632967
64	C4	R1	7.2667865406949
64	C13	R1	7.13955135239879
64	C18	R1	7.4178525148859
64	C11	R1	7.43462822763672
64	C16	R1	7.44294349584873
64	C8	R1	7.39231742277876
64	C20	R1	7.01122725542325
64	C7	R1	7.21916852046216
65	C23	R1	7.25738784269265
65	C17	R1	7.18982455888002
65	C12	R1	7.19967234483636
65	C10	R1	7.08746284125034
65	C3	R1	7.467605550083
65	C14	R1	7.4757334309664
65	C5	R1	6.82017896241519
65	C24	R1	7.20945336562895
65	C6	R1	7.17990909001493
65	C21	R1	7.3037807481771
65	C19	R1	7.54689445988764
65	C4	R1	7.29462074889163
65	C13	R1	7.35755200461808
65	C18	R1	7.16992500144231
65	C15	R1	7.13955135239879
65	C11	R1	7.25738784269265
65	C16	R1	7
65	C8	R1	6.83289001416474
65	C20	R1	7.21916852046216
65	C7	R1	7.4594316186373
66	C23	R1	7.34872815423108
66	C17	R1	7.40087943628218
66	C12	R1	7.38370429247405
66	C10	R1	7.43462822763672
66	C3	R1	7.13955135239879
66	C14	R1	7.58496250072116
66	C5	R1	7.07681559705083
66	C9	R1	7.39231742277876
66	C24	R1	7.44294349584873
66	C6	R1	7.467605550083
66	C21	R1	7.21916852046216
66	C19	R1	7.4757334309664
66	C1	R1	7.20945336562895
66	C22	R1	7.18982455888002
66	C13	R1	7.16992500144231
66	C18	R1	7.45121111183233
66	C15	R1	7.09803208296053
66	C11	R1	7.45121111183233
66	C16	R1	6.59991284218713
66	C8	R1	7.2667865406949
66	C20	R1	6.6724253419715
66	C7	R1	6.95419631038687
67	C23	R1	6.83289001416474
67	C17	R1	7.40087943628218
67	C12	R1	7.10852445677817
67	C10	R1	7.32192809488736
67	C3	R1	7.33985000288462
67	C14	R1	7.06608919045777
67	C5	R1	7.33091687811462
67	C9	R1	7.51569983828404
67	C24	R1	7.49984588708321
67	C6	R1	7.5077946401987
67	C21	R1	7.21916852046216
67	C19	R1	7.63662462054365
67	C1	R1	7.15987133677839
67	C22	R1	7.34872815423108
67	C4	R1	7.39231742277876
67	C13	R1	7.27612440527424
67	C18	R1	6.89481776330794
67	C15	R1	7.02236781302845
67	C11	R1	7.05528243550119
67	C16	R1	6.93073733756289
67	C20	R1	7.21916852046216
68	C23	R1	7.38370429247405
68	C17	R1	7.4594316186373
68	C12	R1	7.4178525148859
68	C10	R1	7.40087943628218
68	C3	R1	7.49185309632967
68	C14	R1	7.51569983828404
68	C5	R1	7.07681559705083
68	C24	R1	7.24792751344359
68	C6	R1	7.31288295528436
68	C21	R1	7.40087943628218
68	C19	R1	7.79441586635011
68	C1	R1	7.22881869049588
68	C22	R1	7.16992500144231
68	C4	R1	7.28540221886225
68	C13	R1	7.37503943134692
68	C18	R1	7.22881869049588
68	C15	R1	7.16992500144231
68	C11	R1	6.8703647195834
68	C16	R1	7.54689445988764
68	C8	R1	7.32192809488736
68	C20	R1	7.59991284218713
68	C7	R1	6.74146698640115
69	C23	R1	7.49984588708321
69	C17	R1	7.4262647547021
69	C12	R1	7.24792751344359
69	C10	R1	7.18982455888002
69	C3	R1	7.19967234483636
69	C14	R1	7.27612440527424
69	C5	R1	7.24792751344359
69	C24	R1	7.02236781302845
69	C6	R1	7.20945336562895
69	C21	R1	7.03342300153745
69	C19	R1	7.11894107272351
69	C1	R1	7.10852445677817
69	C22	R1	7.2667865406949
69	C4	R1	7.48381577726426
69	C13	R1	7.36632221424582
69	C18	R1	6.93073733756289
69	C15	R1	7.59991284218713
69	C11	R1	7.17990909001493
69	C16	R1	7.36632221424582
69	C8	R1	7.49984588708321
69	C20	R1	7.40087943628218
70	C23	R1	7.15987133677839
70	C17	R1	6.93073733756289
70	C12	R1	7.40087943628218
70	C10	R1	7.44294349584873
70	C3	R1	7.49984588708321
70	C14	R1	7.3037807481771
70	C5	R1	7.40087943628218
70	C24	R1	7.39231742277876
70	C6	R1	7.12928301694497
70	C21	R1	7.43462822763672
70	C19	R1	6.94251450533924
70	C1	R1	7.16992500144231
70	C4	R1	7.4757334309664
70	C13	R1	7.19967234483636
70	C18	R1	7.06608919045777
70	C15	R1	7.40087943628218
70	C11	R1	7.59245703726808
70	C16	R1	7.39231742277876
70	C8	R1	7.32192809488736
70	C20	R1	7.32192809488736
70	C7	R1	6.96578428466209
71	C23	R1	7.09803208296053
71	C17	R1	7.27612440527424
71	C12	R1	7.2667865406949
71	C14	R1	7.49984588708321
71	C5	R1	7.24792751344359
71	C9	R1	6.85798099512757
71	C24	R1	7.03342300153745
71	C21	R1	7.19967234483636
71	C1	R1	7.4093909361377
71	C22	R1	7
71	C4	R1	7.31288295528436
71	C13	R1	7.24792751344359
71	C18	R1	6.96578428466209
71	C15	R1	7.43462822763672
71	C11	R1	7.02236781302845
71	C16	R1	7.59991284218713
71	C20	R1	7.4594316186373
71	C7	R1	7.15987133677839
72	C17	R1	7.15987133677839
72	C10	R1	7.34872815423108
72	C3	R1	7.06608919045777
72	C14	R1	7.23840473932508
72	C5	R1	7.3037807481771
72	C9	R1	7.16992500144231
72	C24	R1	7.4178525148859
72	C6	R1	7.40087943628218
72	C21	R1	7.40087943628218
72	C19	R1	7.4757334309664
72	C1	R1	7.24792751344359
72	C22	R1	7.44294349584873
72	C4	R1	7.4757334309664
72	C13	R1	7.27612440527424
72	C15	R1	7.23840473932508
72	C11	R1	7.02236781302845
72	C16	R1	7.15987133677839
72	C8	R1	7.33091687811462
72	C20	R1	7.4178525148859
72	C7	R1	7.34872815423108
73	C23	R1	6.79441586635011
73	C17	R1	7.19967234483636
73	C10	R1	7.13955135239879
73	C3	R1	7.44294349584873
73	C14	R1	7.33091687811462
73	C5	R1	7.29462074889163
73	C9	R1	7
73	C24	R1	7.35755200461808
73	C6	R1	7.36632221424582
73	C19	R1	7.4757334309664
73	C22	R1	7.4262647547021
73	C4	R1	7.39231742277876
73	C13	R1	7.22881869049588
73	C18	R1	6.79441586635011
73	C15	R1	7.25738784269265
73	C11	R1	7.17990909001493
73	C16	R1	7.37503943134692
73	C8	R1	7.2667865406949
73	C20	R1	7.2667865406949
74	C23	R1	7.15987133677839
74	C17	R1	7.05528243550119
74	C12	R1	6.94251450533924
74	C10	R1	7.31288295528436
74	C3	R1	7.18982455888002
74	C5	R1	7.07681559705083
74	C9	R1	7.51569983828404
74	C24	R1	7.34872815423108
74	C6	R1	7.49984588708321
74	C21	R1	7.01122725542325
74	C1	R1	7.23840473932508
74	C4	R1	7.37503943134692
74	C13	R1	7.28540221886225
74	C18	R1	7.40087943628218
74	C15	R1	7.49185309632967
74	C16	R1	7.02236781302845
74	C8	R1	7.17990909001493
74	C20	R1	7.31288295528436
74	C7	R1	7.59245703726808
75	C17	R1	6.90689059560852
75	C12	R1	7.28540221886225
75	C10	R1	7.34872815423108
75	C3	R1	7.18982455888002
75	C14	R1	7.44294349584873
75	C5	R1	7.35755200461808
75	C9	R1	7.6724253419715
75	C24	R1	7.37503943134692
75	C6	R1	6.82017896241519
75	C21	R1	7.05528243550119
75	C19	R1	7.39231742277876
75	C1	R1	7.15987133677839
75	C22	R1	6.7279204545632
75	C4	R1	7.43462822763672
75	C13	R1	6.98868468677217
75	C18	R1	7.57742882803575
75	C15	R1	7.01122725542325
75	C11	R1	7.06608919045777
75	C16	R1	7.24792751344359
75	C8	R1	7.11894107272351
75	C20	R1	7.2667865406949
75	C7	R1	7.44294349584873
76	C23	R1	7.35755200461808
76	C17	R1	7.28540221886225
76	C12	R1	7.34872815423108
76	C10	R1	7.39231742277876
76	C3	R1	7.23840473932508
76	C14	R1	7.08746284125034
76	C5	R1	7.467605550083
76	C9	R1	7.27612440527424
76	C24	R1	7.44294349584873
76	C6	R1	7.32192809488736
76	C21	R1	7.02236781302845
76	C19	R1	7.33985000288462
76	C1	R1	6.93073733756289
76	C22	R1	7.5077946401987
76	C4	R1	7.74146698640115
76	C13	R1	7.43462822763672
76	C18	R1	7.27612440527424
76	C15	R1	7.43462822763672
76	C11	R1	7.29462074889163
76	C16	R1	7.34872815423108
76	C8	R1	7.2667865406949
76	C20	R1	7.08746284125034
76	C7	R1	7.36632221424582
77	C23	R1	7.03342300153745
77	C17	R1	7.35755200461808
77	C12	R1	7.29462074889163
77	C10	R1	7.55458885167764
77	C3	R1	7.10852445677817
77	C14	R1	7.04439411935845
77	C5	R1	7.56224242422107
77	C9	R1	7.20945336562895
77	C24	R1	7.21916852046216
77	C6	R1	7.14974711950468
77	C21	R1	7.35755200461808
77	C19	R1	7.33091687811462
77	C1	R1	7.22881869049588
77	C22	R1	7.59991284218713
77	C4	R1	6.94251450533924
77	C13	R1	7.67948009950545
77	C18	R1	6.78135971352466
77	C15	R1	7.34872815423108
77	C11	R1	7.35755200461808
77	C16	R1	7.05528243550119
77	C8	R1	6.98868468677217
77	C20	R1	7.3037807481771
77	C7	R1	7.22881869049588
78	C23	R1	7.33985000288462
78	C17	R1	7.4178525148859
78	C12	R1	7.57742882803575
78	C10	R1	7.10852445677817
78	C14	R1	7.35755200461808
78	C5	R1	7.14974711950468
78	C9	R1	7.4178525148859
78	C24	R1	7.49984588708321
78	C6	R1	7.11894107272351
78	C21	R1	7.08746284125034
78	C19	R1	7.5077946401987
78	C22	R1	7.24792751344359
78	C4	R1	7.2667865406949
78	C18	R1	6.84549005094437
78	C16	R1	7.20945336562895
78	C8	R1	7.05528243550119
78	C20	R1	7.38370429247405
78	C7	R1	7.15987133677839
79	C23	R1	7.34872815423108
79	C17	R1	7.27612440527424
79	C12	R1	7.49984588708321
79	C10	R1	7.2667865406949
79	C3	R1	7.22881869049588
79	C5	R1	7.31288295528436
79	C9	R1	7.49185309632967
79	C24	R1	7.27612440527424
79	C6	R1	7.33985000288462
79	C21	R1	7.49185309632967
79	C19	R1	7.23840473932508
79	C1	R1	7.15987133677839
79	C22	R1	7.13955135239879
79	C4	R1	7.09803208296053
79	C13	R1	6.98868468677217
79	C18	R1	7.36632221424582
79	C15	R1	6.98868468677217
79	C11	R1	7.38370429247405
79	C8	R1	7.33091687811462
79	C20	R1	7.01122725542325
79	C7	R1	7.16992500144231
80	C23	R1	7.05528243550119
80	C10	R1	7
80	C3	R1	7.27612440527424
80	C14	R1	7.32192809488736
80	C5	R1	6.95419631038687
80	C9	R1	7.05528243550119
80	C24	R1	7.32192809488736
80	C6	R1	7.4262647547021
80	C21	R1	7.20945336562895
80	C19	R1	7.28540221886225
80	C1	R1	7.19967234483636
80	C22	R1	7.22881869049588
80	C4	R1	6.96578428466209
80	C13	R1	7.51569983828404
80	C18	R1	6.75488750216347
80	C15	R1	7.27612440527424
80	C11	R1	7.08746284125034
80	C16	R1	7.04439411935845
80	C8	R1	7.32192809488736
80	C20	R1	7.05528243550119
80	C7	R1	7.5077946401987
81	C23	R1	7.06608919045777
81	C17	R1	7.03342300153745
81	C12	R1	7.467605550083
81	C10	R1	7.03342300153745
81	C3	R1	7.19967234483636
81	C14	R1	7.70043971814109
81	C5	R1	7.48381577726426
81	C9	R1	7.4757334309664
81	C24	R1	7.08746284125034
81	C6	R1	7.20945336562895
81	C21	R1	7.28540221886225
81	C19	R1	7.16992500144231
81	C1	R1	7.40087943628218
81	C22	R1	7.4757334309664
81	C4	R1	7.35755200461808
81	C13	R1	7.22881869049588
81	C15	R1	7.20945336562895
81	C11	R1	7.20945336562895
81	C16	R1	7.05528243550119
81	C8	R1	7.28540221886225
81	C20	R1	6.98868468677217
81	C7	R1	7.01122725542325
82	C23	R1	7.25738784269265
82	C12	R1	7.33091687811462
82	C10	R1	7.20945336562895
82	C3	R1	7.27612440527424
82	C14	R1	7.4594316186373
82	C5	R1	7.13955135239879
82	C9	R1	6.85798099512757
82	C24	R1	7.4093909361377
82	C6	R1	7.04439411935845
82	C21	R1	7.27612440527424
82	C19	R1	7.3037807481771
82	C1	R1	7.29462074889163
82	C22	R1	7.20945336562895
82	C4	R1	7.33091687811462
82	C13	R1	7.05528243550119
82	C15	R1	6.95419631038687
82	C16	R1	7.4757334309664
82	C8	R1	7.14974711950468
82	C20	R1	7.40087943628218
82	C7	R1	7.33985000288462
83	C23	R1	6.97727992349992
83	C17	R1	7.467605550083
83	C10	R1	7.44294349584873
83	C3	R1	7.12928301694497
83	C14	R1	7.15987133677839
83	C5	R1	7.21916852046216
83	C9	R1	7.21916852046216
83	C24	R1	7.04439411935845
83	C6	R1	7.13955135239879
83	C21	R1	7.31288295528436
83	C19	R1	7.4757334309664
83	C1	R1	7.36632221424582
83	C22	R1	7.31288295528436
83	C4	R1	7.68650052718322
83	C13	R1	7.11894107272351
83	C18	R1	7.21916852046216
83	C15	R1	7.33985000288462
83	C11	R1	7.2667865406949
83	C16	R1	7.10852445677817
83	C8	R1	7.06608919045777
83	C20	R1	7.29462074889163
83	C7	R1	6.76818432477693
84	C17	R1	7.29462074889163
84	C12	R1	7.31288295528436
84	C10	R1	7.48381577726426
84	C3	R1	6.91886323727459
84	C14	R1	7.23840473932508
84	C5	R1	7.4178525148859
84	C9	R1	6.74146698640115
84	C24	R1	7.33091687811462
84	C6	R1	7.03342300153745
84	C21	R1	7.33091687811462
84	C19	R1	7.05528243550119
84	C1	R1	7.22881869049588
84	C22	R1	6.93073733756289
84	C13	R1	7.77478705960117
84	C18	R1	7.4594316186373
84	C15	R1	7.4178525148859
84	C11	R1	7.08746284125034
84	C16	R1	7.4178525148859
84	C20	R1	7.09803208296053
84	C7	R1	7.23840473932508
85	C23	R1	7.13955135239879
85	C17	R1	7.20945336562895
85	C12	R1	7.54689445988764
85	C3	R1	7.4757334309664
85	C14	R1	7.29462074889163
85	C9	R1	7.20945336562895
85	C6	R1	7.21916852046216
85	C21	R1	7.56985560833095
85	C19	R1	7.08746284125034
85	C1	R1	7.24792751344359
85	C22	R1	7.13955135239879
85	C4	R1	7.05528243550119
85	C13	R1	7.23840473932508
85	C18	R1	7.14974711950468
85	C15	R1	6.91886323727459
85	C11	R1	7.03342300153745
85	C16	R1	7.28540221886225
85	C8	R1	7.36632221424582
85	C20	R1	6.94251450533924
85	C7	R1	7.07681559705083
86	C23	R1	7.39231742277876
86	C17	R1	7.36632221424582
86	C12	R1	7.48381577726426
86	C3	R1	6.98868468677217
86	C14	R1	7.48381577726426
86	C5	R1	7.25738784269265
86	C9	R1	6.88264304936184
86	C6	R1	7.16992500144231
86	C21	R1	7.22881869049588
86	C19	R1	7.16992500144231
86	C1	R1	7.44294349584873
86	C22	R1	7.25738784269265
86	C4	R1	7.31288295528436
86	C13	R1	7.31288295528436
86	C18	R1	7.4178525148859
86	C15	R1	7.25738784269265
86	C11	R1	6.91886323727459
86	C16	R1	7.08746284125034
86	C8	R1	7.49984588708321
86	C20	R1	7.19967234483636
86	C7	R1	7.4262647547021
87	C23	R1	7.31288295528436
87	C12	R1	7.34872815423108
87	C10	R1	7.11894107272351
87	C3	R1	6.93073733756289
87	C14	R1	7.14974711950468
87	C5	R1	6.98868468677217
87	C9	R1	7.2667865406949
87	C24	R1	7.17990909001493
87	C6	R1	6.95419631038687
87	C21	R1	7.25738784269265
87	C19	R1	7.54689445988764
87	C1	R1	7.4262647547021
87	C22	R1	7.32192809488736
87	C4	R1	7.35755200461808
87	C13	R1	7.51569983828404
87	C18	R1	7.3037807481771
87	C15	R1	7.14974711950468
87	C11	R1	7.51569983828404
87	C16	R1	6.93073733756289
87	C8	R1	7.05528243550119
87	C7	R1	7.40087943628218
88	C23	R1	7.22881869049588
88	C17	R1	6.88264304936184
88	C12	R1	7.55458885167764
88	C10	R1	7.29462074889163
88	C3	R1	7.19967234483636
88	C14	R1	7.36632221424582
88	C5	R1	7.18982455888002
88	C9	R1	7.21916852046216
88	C24	R1	7.08746284125034
88	C6	R1	7.56985560833095
88	C21	R1	7.27612440527424
88	C19	R1	7.33091687811462
88	C1	R1	7.24792751344359
88	C22	R1	7.02236781302845
88	C4	R1	7.33091687811462
88	C13	R1	7.33091687811462
88	C18	R1	7.03342300153745
88	C11	R1	7.48381577726426
88	C16	R1	7.02236781302845
88	C8	R1	7.38370429247405
88	C20	R1	7.35755200461808
88	C7	R1	7.20945336562895
89	C23	R1	7.09803208296053
89	C17	R1	7.19967234483636
89	C12	R1	7.15987133677839
89	C10	R1	7.33985000288462
89	C3	R1	7.49984588708321
89	C14	R1	7.65105169117893
89	C5	R1	7.24792751344359
89	C9	R1	7.33985000288462
89	C24	R1	7.27612440527424
89	C6	R1	7
89	C21	R1	7.02236781302845
89	C19	R1	7.40087943628218
89	C1	R1	7.48381577726426
89	C22	R1	7.49185309632967
89	C4	R1	7.32192809488736
89	C13	R1	7.3037807481771
89	C18	R1	7.13955135239879
89	C15	R1	7.21916852046216
89	C11	R1	6.85798099512757
89	C16	R1	7.09803208296053
89	C20	R1	7.33091687811462
89	C7	R1	7.51569983828404
90	C23	R1	6.84549005094437
90	C17	R1	7.37503943134692
90	C12	R1	7.38370429247405
90	C10	R1	7.2667865406949
90	C14	R1	7.15987133677839
90	C5	R1	7.3037807481771
90	C9	R1	7.4757334309664
90	C24	R1	6.91886323727459
90	C6	R1	7.04439411935845
90	C21	R1	6.8073549220576
90	C19	R1	7.467605550083
90	C1	R1	7.467605550083
90	C22	R1	7.32192809488736
90	C4	R1	7.20945336562895
90	C13	R1	7.20945336562895
90	C18	R1	7.03342300153745
90	C15	R1	7.01122725542325
90	C11	R1	7.4594316186373
90	C16	R1	7.52356195605701
90	C8	R1	6.88264304936184
90	C20	R1	7.4178525148859
90	C7	R1	6.93073733756289
91	C23	R1	7.38370429247405
91	C17	R1	7.03342300153745
91	C12	R1	7.27612440527424
91	C10	R1	6.90689059560852
91	C3	R1	7.10852445677817
91	C14	R1	7.60733031374961
91	C5	R1	7.22881869049588
91	C24	R1	7.20945336562895
91	C6	R1	7.11894107272351
91	C21	R1	7.20945336562895
91	C19	R1	6.96578428466209
91	C1	R1	7.49984588708321
91	C22	R1	7.10852445677817
91	C4	R1	7.44294349584873
91	C13	R1	7.34872815423108
91	C18	R1	7.66533591718518
91	C15	R1	7.4093909361377
91	C11	R1	7.4178525148859
91	C16	R1	7.17990909001493
91	C20	R1	7.27612440527424
92	C23	R1	7.17990909001493
92	C17	R1	7.29462074889163
92	C10	R1	7.09803208296053
92	C3	R1	7.34872815423108
92	C14	R1	7.14974711950468
92	C5	R1	7.11894107272351
92	C9	R1	7.6724253419715
92	C24	R1	7.20945336562895
92	C6	R1	7.4594316186373
92	C21	R1	7.07681559705083
92	C19	R1	7.52356195605701
92	C1	R1	7.2667865406949
92	C22	R1	7.25738784269265
92	C13	R1	7.18982455888002
92	C15	R1	7.34872815423108
92	C11	R1	7.38370429247405
92	C16	R1	6.8073549220576
92	C8	R1	7.22881869049588
92	C7	R1	7.28540221886225
93	C23	R1	7.37503943134692
93	C17	R1	7.49984588708321
93	C12	R1	7.39231742277876
93	C10	R1	7.16992500144231
93	C3	R1	7.03342300153745
93	C14	R1	7.35755200461808
93	C5	R1	7.07681559705083
93	C9	R1	7.32192809488736
93	C6	R1	7.4757334309664
93	C19	R1	7.14974711950468
93	C22	R1	7.11894107272351
93	C4	R1	7.01122725542325
93	C13	R1	7.34872815423108
93	C18	R1	7.08746284125034
93	C15	R1	7.18982455888002
93	C11	R1	7.35755200461808
93	C16	R1	7.32192809488736
93	C8	R1	7.11894107272351
93	C20	R1	7.33985000288462
93	C7	R1	7.19967234483636
94	C23	R1	7.20945336562895
94	C17	R1	7.45121111183233
94	C12	R1	7.29462074889163
94	C10	R1	7.03342300153745
94	C3	R1	7.3037807481771
94	C14	R1	7.44294349584873
94	C5	R1	7.32192809488736
94	C9	R1	7.31288295528436
94	C24	R1	7.29462074889163
94	C6	R1	7.01122725542325
94	C21	R1	7.19967234483636
94	C19	R1	7.38370429247405
94	C22	R1	7.4757334309664
94	C4	R1	7.17990909001493
94	C13	R1	7.33985000288462
94	C18	R1	7.10852445677817
94	C15	R1	7.10852445677817
94	C11	R1	7.32192809488736
94	C16	R1	7.4178525148859
94	C8	R1	7.22881869049588
94	C20	R1	7.36632221424582
94	C7	R1	7.11894107272351
95	C23	R1	7.16992500144231
95	C17	R1	7.3037807481771
95	C12	R1	7.59991284218713
95	C10	R1	7.40087943628218
95	C3	R1	7.4093909361377
95	C14	R1	7.57742882803575
95	C5	R1	7.4757334309664
95	C9	R1	7.33091687811462
95	C24	R1	7.33091687811462
95	C6	R1	7.39231742277876
95	C21	R1	7.53915881110803
95	C19	R1	7.15987133677839
95	C1	R1	7.35755200461808
95	C22	R1	7.36632221424582
95	C4	R1	7.25738784269265
95	C13	R1	7.4262647547021
95	C18	R1	6.84549005094437
95	C15	R1	6.8703647195834
95	C11	R1	7.19967234483636
95	C16	R1	6.93073733756289
95	C8	R1	7.12928301694497
95	C20	R1	6.96578428466209
96	C23	R1	7.48381577726426
96	C17	R1	7.23840473932508
96	C12	R1	7.48381577726426
96	C10	R1	7.28540221886225
96	C3	R1	7.32192809488736
[truncated: 14,666 more rows]
