# Supplementary material for: Stochastic modelling of single-cell gene expression adaptation reveals non-genomic contribution to evolution of tumor subclones
Source: bioRxiv. 2024 Apr 20:2024.04.17.588869. Preprint. [Version 1] doi: 10.1101/2024.04.17.588869 (PMC11071284; doi:10.1101/2024.04.17.588869)
Supplement: Supplement 2 [file media-2.zip › Supplementary Files/Simulated Data/Adaptive_Simulation/tr_1.06_sq_.15_r_200_a_8.csv]

gene	species	replicate	exprval
1	C23	R1	7.53138146051631
1	C17	R1	7.25738784269265
1	C12	R1	7.12928301694497
1	C10	R1	7.44294349584873
1	C14	R1	7.29462074889163
1	C9	R1	7.32192809488736
1	C24	R1	7.40087943628218
1	C6	R1	7.19967234483636
1	C21	R1	7.27612440527424
1	C19	R1	7.4178525148859
1	C1	R1	7.14974711950468
1	C22	R1	7.33091687811462
1	C4	R1	7.18982455888002
1	C13	R1	7.4594316186373
1	C18	R1	7.15987133677839
1	C15	R1	7.2667865406949
1	C11	R1	7.13955135239879
1	C16	R1	7.05528243550119
1	C8	R1	7.4178525148859
1	C20	R1	7.40087943628218
1	C7	R1	7.40087943628218
2	C23	R1	7.32192809488736
2	C17	R1	7.4262647547021
2	C12	R1	7.29462074889163
2	C10	R1	7.34872815423108
2	C3	R1	7.33985000288462
2	C14	R1	7.21916852046216
2	C5	R1	7.33091687811462
2	C9	R1	7.40087943628218
2	C6	R1	7.09803208296053
2	C21	R1	7.07681559705083
2	C19	R1	7.49185309632967
2	C1	R1	7.22881869049588
2	C22	R1	7.35755200461808
2	C4	R1	7.25738784269265
2	C13	R1	7.12928301694497
2	C18	R1	7.09803208296053
2	C15	R1	7.20945336562895
2	C11	R1	7.09803208296053
2	C8	R1	7.18982455888002
2	C20	R1	7.56985560833095
2	C7	R1	7.20945336562895
3	C23	R1	7.09803208296053
3	C17	R1	7.19967234483636
3	C12	R1	7.24792751344359
3	C10	R1	7.65105169117893
3	C3	R1	7.01122725542325
3	C14	R1	7.4262647547021
3	C5	R1	7.23840473932508
3	C9	R1	7.53138146051631
3	C24	R1	7.07681559705083
3	C6	R1	7.27612440527424
3	C21	R1	7.28540221886225
3	C19	R1	7.29462074889163
3	C22	R1	7.37503943134692
3	C4	R1	7.18982455888002
3	C13	R1	7.51569983828404
3	C18	R1	7.23840473932508
3	C15	R1	7.03342300153745
3	C11	R1	6.97727992349992
3	C16	R1	6.93073733756289
3	C8	R1	7.19967234483636
3	C20	R1	7.22881869049588
3	C7	R1	7.14974711950468
4	C23	R1	7.21916852046216
4	C17	R1	7.45121111183233
4	C12	R1	7.12928301694497
4	C10	R1	7.34872815423108
4	C3	R1	7.4178525148859
4	C14	R1	7.35755200461808
4	C5	R1	7.34872815423108
4	C9	R1	7.23840473932508
4	C6	R1	7.29462074889163
4	C19	R1	7
4	C1	R1	7.15987133677839
4	C4	R1	7.12928301694497
4	C13	R1	7.27612440527424
4	C18	R1	7
4	C15	R1	7.07681559705083
4	C11	R1	7.23840473932508
4	C16	R1	7.11894107272351
4	C8	R1	7.09803208296053
4	C20	R1	7.467605550083
4	C7	R1	7.33091687811462
5	C23	R1	7.40087943628218
5	C17	R1	7.2667865406949
5	C12	R1	7.32192809488736
5	C10	R1	7.03342300153745
5	C3	R1	7.33091687811462
5	C14	R1	7.09803208296053
5	C5	R1	7.19967234483636
5	C6	R1	7.53915881110803
5	C21	R1	7.27612440527424
5	C1	R1	7.11894107272351
5	C22	R1	7.17990909001493
5	C4	R1	7.14974711950468
5	C13	R1	7.27612440527424
5	C18	R1	7.38370429247405
5	C15	R1	7.23840473932508
5	C11	R1	7.4093909361377
5	C16	R1	7.33985000288462
5	C8	R1	7.36632221424582
5	C20	R1	7.4093909361377
5	C7	R1	7.4262647547021
6	C23	R1	7.33091687811462
6	C12	R1	7.22881869049588
6	C10	R1	7.45121111183233
6	C3	R1	7.06608919045777
6	C14	R1	7.16992500144231
6	C9	R1	7.35755200461808
6	C24	R1	7.2667865406949
6	C6	R1	7.27612440527424
6	C21	R1	7.08746284125034
6	C19	R1	7.15987133677839
6	C1	R1	7.05528243550119
6	C22	R1	7.22881869049588
6	C13	R1	7.27612440527424
6	C18	R1	7.09803208296053
6	C15	R1	7.33091687811462
6	C11	R1	7.12928301694497
6	C16	R1	7.25738784269265
6	C8	R1	7.3037807481771
6	C20	R1	7.56224242422107
6	C7	R1	7.48381577726426
7	C23	R1	7.2667865406949
7	C12	R1	7.34872815423108
7	C10	R1	7.3037807481771
7	C3	R1	7.21916852046216
7	C14	R1	7.25738784269265
7	C5	R1	7.09803208296053
7	C9	R1	7.07681559705083
7	C24	R1	7.59991284218713
7	C6	R1	7.37503943134692
7	C21	R1	7.53915881110803
7	C19	R1	7.20945336562895
7	C1	R1	7.4178525148859
7	C22	R1	7.4178525148859
7	C4	R1	7.4178525148859
7	C13	R1	6.96578428466209
7	C18	R1	7.2667865406949
7	C15	R1	6.97727992349992
7	C11	R1	6.98868468677217
7	C16	R1	7.13955135239879
7	C8	R1	7.22881869049588
7	C20	R1	7.37503943134692
7	C7	R1	6.97727992349992
8	C23	R1	7.17990909001493
8	C12	R1	7.23840473932508
8	C10	R1	7.39231742277876
8	C3	R1	7.35755200461808
8	C14	R1	7.4093909361377
8	C5	R1	7.22881869049588
8	C9	R1	7.03342300153745
8	C24	R1	7.25738784269265
8	C6	R1	7.13955135239879
8	C21	R1	7.5077946401987
8	C19	R1	7.27612440527424
8	C1	R1	7.01122725542325
8	C22	R1	7.34872815423108
8	C4	R1	7.23840473932508
8	C13	R1	7.32192809488736
8	C18	R1	7.45121111183233
8	C15	R1	7.10852445677817
8	C11	R1	7.04439411935845
8	C16	R1	7.19967234483636
8	C20	R1	7.38370429247405
8	C7	R1	7.04439411935845
9	C23	R1	7.467605550083
9	C17	R1	7.33985000288462
9	C12	R1	7.18982455888002
9	C10	R1	7.2667865406949
9	C3	R1	7.33091687811462
9	C5	R1	7.4594316186373
9	C9	R1	7.3037807481771
9	C24	R1	7.24792751344359
9	C6	R1	7.22881869049588
9	C21	R1	7.04439411935845
9	C19	R1	7.11894107272351
9	C1	R1	7.17990909001493
9	C22	R1	7.33985000288462
9	C4	R1	7.467605550083
9	C13	R1	7.4093909361377
9	C18	R1	7.32192809488736
9	C11	R1	7.17990909001493
9	C16	R1	7.18982455888002
9	C8	R1	7.31288295528436
9	C20	R1	7.44294349584873
9	C7	R1	7.27612440527424
10	C23	R1	7.33091687811462
10	C17	R1	7.10852445677817
10	C12	R1	7.3037807481771
10	C10	R1	7.43462822763672
10	C3	R1	7.22881869049588
10	C14	R1	7.14974711950468
10	C5	R1	7.53915881110803
10	C9	R1	7.40087943628218
10	C24	R1	7.4757334309664
10	C6	R1	7.44294349584873
10	C21	R1	7.56224242422107
10	C1	R1	7.07681559705083
10	C22	R1	7.35755200461808
10	C4	R1	7.4262647547021
10	C13	R1	7.22881869049588
10	C18	R1	7.03342300153745
10	C15	R1	7.20945336562895
10	C11	R1	7.33985000288462
10	C16	R1	6.96578428466209
10	C8	R1	7.21916852046216
10	C20	R1	7.58496250072116
10	C7	R1	7.20945336562895
11	C23	R1	7.37503943134692
11	C17	R1	7.07681559705083
11	C12	R1	7.10852445677817
11	C10	R1	7.3037807481771
11	C3	R1	7.467605550083
11	C14	R1	7.25738784269265
11	C5	R1	7.17990909001493
11	C9	R1	7.61470984411521
11	C24	R1	7.28540221886225
11	C6	R1	7.49984588708321
11	C21	R1	7.467605550083
11	C19	R1	6.96578428466209
11	C1	R1	7.01122725542325
11	C22	R1	7.40087943628218
11	C4	R1	7.33091687811462
11	C13	R1	7.28540221886225
11	C18	R1	7.28540221886225
11	C15	R1	6.90689059560852
11	C16	R1	7.61470984411521
11	C8	R1	7.25738784269265
11	C20	R1	7.37503943134692
11	C7	R1	7.45121111183233
12	C23	R1	7.3037807481771
12	C17	R1	7.25738784269265
12	C12	R1	7.17990909001493
12	C10	R1	7.49185309632967
12	C3	R1	6.84549005094437
12	C5	R1	7.02236781302845
12	C9	R1	7.39231742277876
12	C24	R1	6.98868468677217
12	C6	R1	7.16992500144231
12	C21	R1	7.22881869049588
12	C19	R1	7.33091687811462
12	C22	R1	7.39231742277876
12	C4	R1	7.37503943134692
12	C13	R1	7.19967234483636
12	C18	R1	7.14974711950468
12	C15	R1	7.25738784269265
12	C11	R1	7.09803208296053
12	C16	R1	7.23840473932508
12	C8	R1	7.43462822763672
12	C20	R1	7.28540221886225
12	C7	R1	7.40087943628218
13	C23	R1	7.24792751344359
13	C12	R1	7.33985000288462
13	C10	R1	7.2667865406949
13	C3	R1	7.12928301694497
13	C14	R1	6.89481776330794
13	C5	R1	7.16992500144231
13	C24	R1	7.21916852046216
13	C6	R1	7.4093909361377
13	C21	R1	7.3037807481771
13	C19	R1	7.54689445988764
13	C22	R1	7.25738784269265
13	C13	R1	7.44294349584873
13	C18	R1	6.94251450533924
13	C15	R1	7.35755200461808
13	C11	R1	7.3037807481771
13	C16	R1	7.06608919045777
13	C20	R1	7.37503943134692
13	C7	R1	7.4594316186373
14	C23	R1	7.27612440527424
14	C17	R1	7.40087943628218
14	C12	R1	7.16992500144231
14	C10	R1	7.17990909001493
14	C3	R1	7.16992500144231
14	C5	R1	7.23840473932508
14	C9	R1	7.5077946401987
14	C24	R1	7.37503943134692
14	C6	R1	6.79441586635011
14	C21	R1	7.16992500144231
14	C19	R1	7.23840473932508
14	C1	R1	7.24792751344359
14	C22	R1	7.23840473932508
14	C4	R1	7.20945336562895
14	C13	R1	7.16992500144231
14	C18	R1	7.15987133677839
14	C15	R1	7.15987133677839
14	C11	R1	7.20945336562895
14	C8	R1	7.18982455888002
14	C20	R1	7.36632221424582
14	C7	R1	7.4594316186373
15	C23	R1	7.44294349584873
15	C17	R1	7.24792751344359
15	C12	R1	7.29462074889163
15	C10	R1	7.45121111183233
15	C3	R1	7.4178525148859
15	C14	R1	7.45121111183233
15	C5	R1	7.23840473932508
15	C9	R1	7.33091687811462
15	C24	R1	7.4093909361377
15	C6	R1	7.59991284218713
15	C21	R1	7.14974711950468
15	C19	R1	7.16992500144231
15	C1	R1	7.28540221886225
15	C22	R1	7.5077946401987
15	C4	R1	7.31288295528436
15	C13	R1	7.22881869049588
15	C18	R1	7.02236781302845
15	C15	R1	7.4093909361377
15	C11	R1	7.02236781302845
15	C16	R1	7.24792751344359
15	C8	R1	7.10852445677817
15	C20	R1	7.11894107272351
15	C7	R1	7.13955135239879
16	C23	R1	7.39231742277876
16	C17	R1	7.08746284125034
16	C12	R1	7.55458885167764
16	C10	R1	7.12928301694497
16	C3	R1	6.97727992349992
16	C14	R1	7.34872815423108
16	C5	R1	7.35755200461808
16	C9	R1	7.24792751344359
16	C6	R1	7.34872815423108
16	C21	R1	7.20945336562895
16	C1	R1	7.32192809488736
16	C22	R1	7.10852445677817
16	C4	R1	7.21916852046216
16	C13	R1	7.07681559705083
16	C18	R1	7.32192809488736
16	C15	R1	7.4262647547021
16	C11	R1	6.95419631038687
16	C16	R1	7.28540221886225
16	C8	R1	7.15987133677839
16	C20	R1	7.36632221424582
16	C7	R1	7.16992500144231
17	C23	R1	7.12928301694497
17	C17	R1	7.4262647547021
17	C12	R1	7.467605550083
17	C10	R1	7.32192809488736
17	C5	R1	7.38370429247405
17	C9	R1	7.17990909001493
17	C24	R1	7.19967234483636
17	C6	R1	7.24792751344359
17	C21	R1	7.2667865406949
17	C1	R1	7.4262647547021
17	C22	R1	7.33091687811462
17	C4	R1	7.32192809488736
17	C13	R1	7.4178525148859
17	C18	R1	7.18982455888002
17	C15	R1	6.98868468677217
17	C11	R1	7.13955135239879
17	C16	R1	7.15987133677839
17	C8	R1	7.20945336562895
17	C20	R1	7.22881869049588
17	C7	R1	7.51569983828404
18	C23	R1	7.08746284125034
18	C17	R1	6.94251450533924
18	C12	R1	7.37503943134692
18	C10	R1	7.35755200461808
18	C3	R1	7.3037807481771
18	C14	R1	7.49984588708321
18	C5	R1	7.25738784269265
18	C9	R1	7.14974711950468
18	C24	R1	7.21916852046216
18	C21	R1	7.20945336562895
18	C19	R1	7.44294349584873
18	C1	R1	7.24792751344359
18	C22	R1	7.3037807481771
18	C4	R1	7.22881869049588
18	C13	R1	7.33985000288462
18	C18	R1	7.44294349584873
18	C15	R1	7.48381577726426
18	C11	R1	7.44294349584873
18	C16	R1	7.34872815423108
18	C8	R1	7.62935662007961
18	C20	R1	7.19967234483636
18	C7	R1	7.10852445677817
19	C17	R1	7.34872815423108
19	C10	R1	7.29462074889163
19	C3	R1	7.49185309632967
19	C5	R1	7.22881869049588
19	C9	R1	7.23840473932508
19	C24	R1	7.49185309632967
19	C6	R1	7.2667865406949
19	C21	R1	6.98868468677217
19	C19	R1	7.38370429247405
19	C1	R1	7.4262647547021
19	C22	R1	7.4262647547021
19	C4	R1	6.93073733756289
19	C13	R1	7.37503943134692
19	C18	R1	7.18982455888002
19	C15	R1	7.29462074889163
19	C8	R1	7.14974711950468
19	C20	R1	7.15987133677839
19	C7	R1	7.20945336562895
20	C23	R1	7.32192809488736
20	C17	R1	7.11894107272351
20	C12	R1	7.39231742277876
20	C10	R1	7.57742882803575
20	C3	R1	7.16992500144231
20	C5	R1	7.43462822763672
20	C24	R1	7.17990909001493
20	C6	R1	7.4262647547021
20	C21	R1	6.95419631038687
20	C19	R1	7.55458885167764
20	C22	R1	7.40087943628218
20	C4	R1	7.29462074889163
20	C13	R1	7.34872815423108
20	C18	R1	7.34872815423108
20	C11	R1	7.13955135239879
20	C16	R1	7.15987133677839
20	C20	R1	6.98868468677217
20	C7	R1	7.43462822763672
21	C23	R1	7.25738784269265
21	C17	R1	7.23840473932508
21	C10	R1	7.59245703726808
21	C3	R1	6.95419631038687
21	C14	R1	7.49185309632967
21	C5	R1	7.4594316186373
21	C9	R1	7.34872815423108
21	C24	R1	7.27612440527424
21	C6	R1	7.3037807481771
21	C1	R1	7.51569983828404
21	C22	R1	7.27612440527424
21	C13	R1	7.37503943134692
21	C18	R1	7.16992500144231
21	C15	R1	7.17990909001493
21	C11	R1	7.33985000288462
21	C16	R1	7.467605550083
21	C8	R1	7.45121111183233
21	C20	R1	7.33985000288462
21	C7	R1	7.36632221424582
22	C23	R1	7.39231742277876
22	C17	R1	7.43462822763672
22	C12	R1	7.467605550083
22	C10	R1	7.22881869049588
22	C3	R1	7.37503943134692
22	C14	R1	7.27612440527424
22	C5	R1	6.94251450533924
22	C9	R1	7.3037807481771
22	C24	R1	7.32192809488736
22	C6	R1	7.62935662007961
22	C21	R1	7.37503943134692
22	C19	R1	7.21916852046216
22	C22	R1	7.18982455888002
22	C4	R1	7.37503943134692
22	C13	R1	7.4262647547021
22	C18	R1	7.15987133677839
22	C15	R1	7.22881869049588
22	C11	R1	7.21916852046216
22	C16	R1	7.05528243550119
22	C8	R1	7.20945336562895
22	C20	R1	7.33985000288462
22	C7	R1	7.37503943134692
23	C23	R1	7.22881869049588
23	C17	R1	7.09803208296053
23	C10	R1	7.28540221886225
23	C3	R1	7.43462822763672
23	C14	R1	7.35755200461808
23	C5	R1	7.2667865406949
23	C9	R1	7.22881869049588
23	C24	R1	7.15987133677839
23	C6	R1	7.40087943628218
23	C21	R1	7.09803208296053
23	C19	R1	7.2667865406949
23	C1	R1	7.38370429247405
23	C4	R1	7.2667865406949
23	C13	R1	7.28540221886225
23	C18	R1	7.11894107272351
23	C15	R1	7.24792751344359
23	C11	R1	7.18982455888002
23	C16	R1	6.94251450533924
23	C8	R1	7.44294349584873
23	C20	R1	7.40087943628218
23	C7	R1	7.29462074889163
24	C23	R1	7.33985000288462
24	C17	R1	7.18982455888002
24	C12	R1	7.29462074889163
24	C10	R1	7.3037807481771
24	C3	R1	7.44294349584873
24	C14	R1	7.15987133677839
24	C5	R1	7.17990909001493
24	C9	R1	7.21916852046216
24	C24	R1	7.29462074889163
24	C6	R1	7.25738784269265
24	C21	R1	6.97727992349992
24	C19	R1	7.467605550083
24	C1	R1	7.4093909361377
24	C22	R1	6.95419631038687
24	C4	R1	7.14974711950468
24	C13	R1	7.33985000288462
24	C18	R1	7.06608919045777
24	C15	R1	7.01122725542325
24	C11	R1	7.07681559705083
24	C16	R1	7.17990909001493
24	C8	R1	7.33985000288462
24	C7	R1	7.44294349584873
25	C23	R1	7.14974711950468
25	C17	R1	7.01122725542325
25	C12	R1	7.17990909001493
25	C10	R1	7.06608919045777
25	C3	R1	7.43462822763672
25	C14	R1	7.06608919045777
25	C5	R1	7.49185309632967
25	C9	R1	7.49984588708321
25	C24	R1	7.15987133677839
25	C6	R1	7.15987133677839
25	C21	R1	7.36632221424582
25	C22	R1	7.24792751344359
25	C4	R1	6.84549005094437
25	C13	R1	7.33091687811462
25	C18	R1	6.89481776330794
25	C15	R1	7.11894107272351
25	C11	R1	7.25738784269265
25	C16	R1	7.27612440527424
25	C8	R1	7.20945336562895
25	C20	R1	7.33091687811462
25	C7	R1	7.39231742277876
26	C23	R1	7.48381577726426
26	C17	R1	7.4262647547021
26	C12	R1	7.25738784269265
26	C10	R1	7.27612440527424
26	C3	R1	7.12928301694497
26	C14	R1	7.22881869049588
26	C5	R1	7.467605550083
26	C9	R1	7.45121111183233
26	C24	R1	7.10852445677817
26	C6	R1	7.19967234483636
26	C1	R1	7.25738784269265
26	C4	R1	7.18982455888002
26	C13	R1	7.12928301694497
26	C18	R1	7.03342300153745
26	C15	R1	7.13955135239879
26	C11	R1	7.23840473932508
26	C16	R1	7.13955135239879
26	C8	R1	7.07681559705083
26	C20	R1	7.38370429247405
26	C7	R1	7.2667865406949
27	C23	R1	7.25738784269265
27	C17	R1	7.16992500144231
27	C12	R1	7.17990909001493
27	C10	R1	7.20945336562895
27	C3	R1	7.39231742277876
27	C14	R1	7.24792751344359
27	C5	R1	7.25738784269265
27	C9	R1	7.24792751344359
27	C24	R1	6.96578428466209
27	C6	R1	7.33985000288462
27	C21	R1	7.20945336562895
27	C19	R1	7.17990909001493
27	C1	R1	7.24792751344359
27	C22	R1	7.53138146051631
27	C4	R1	7.37503943134692
27	C13	R1	7.44294349584873
27	C18	R1	6.95419631038687
27	C15	R1	7.22881869049588
27	C11	R1	7.09803208296053
27	C16	R1	7.23840473932508
27	C8	R1	7.19967234483636
27	C20	R1	7.39231742277876
27	C7	R1	7.10852445677817
28	C23	R1	7.23840473932508
28	C17	R1	7.19967234483636
28	C12	R1	7.2667865406949
28	C10	R1	7.21916852046216
28	C3	R1	7.21916852046216
28	C5	R1	7.17990909001493
28	C9	R1	7.12928301694497
28	C6	R1	7.28540221886225
28	C21	R1	7.20945336562895
28	C19	R1	7.01122725542325
28	C1	R1	7.11894107272351
28	C22	R1	7.16992500144231
28	C4	R1	7.09803208296053
28	C13	R1	7.25738784269265
28	C18	R1	7.19967234483636
28	C15	R1	7.32192809488736
28	C16	R1	7.3037807481771
28	C8	R1	7.56985560833095
28	C20	R1	7.20945336562895
28	C7	R1	7.27612440527424
29	C23	R1	7.27612440527424
29	C17	R1	7.53915881110803
29	C12	R1	7.11894107272351
29	C10	R1	7.21916852046216
29	C3	R1	7.37503943134692
29	C14	R1	7.21916852046216
29	C24	R1	7.01122725542325
29	C21	R1	7.61470984411521
29	C19	R1	7.29462074889163
29	C1	R1	7.05528243550119
29	C22	R1	7.49984588708321
29	C4	R1	7.24792751344359
29	C13	R1	7.35755200461808
29	C18	R1	7.44294349584873
29	C15	R1	7.09803208296053
29	C11	R1	7.20945336562895
29	C16	R1	6.97727992349992
29	C20	R1	7
30	C17	R1	7.25738784269265
30	C12	R1	7.16992500144231
30	C10	R1	7.13955135239879
30	C3	R1	7.09803208296053
30	C14	R1	7.10852445677817
30	C5	R1	7.467605550083
30	C9	R1	7.20945336562895
30	C24	R1	7.33985000288462
30	C6	R1	7.14974711950468
30	C21	R1	7.14974711950468
30	C19	R1	7.09803208296053
30	C1	R1	7.15987133677839
30	C22	R1	7.29462074889163
30	C4	R1	7.20945336562895
30	C13	R1	7.4262647547021
30	C18	R1	7.19967234483636
30	C15	R1	7.40087943628218
30	C11	R1	7.14974711950468
30	C16	R1	7.12928301694497
30	C8	R1	7.51569983828404
30	C20	R1	7.22881869049588
30	C7	R1	7.29462074889163
31	C23	R1	7.36632221424582
31	C10	R1	7.45121111183233
31	C3	R1	7.01122725542325
31	C14	R1	7.2667865406949
31	C5	R1	7.35755200461808
31	C9	R1	7.29462074889163
31	C21	R1	7.39231742277876
31	C19	R1	7.05528243550119
31	C1	R1	7.15987133677839
31	C22	R1	7.31288295528436
31	C13	R1	7.27612440527424
31	C18	R1	7.21916852046216
31	C15	R1	7.32192809488736
31	C11	R1	6.89481776330794
31	C16	R1	7.35755200461808
31	C8	R1	7.24792751344359
31	C20	R1	7.54689445988764
32	C23	R1	7.25738784269265
32	C17	R1	7.06608919045777
32	C12	R1	7.03342300153745
32	C10	R1	7.39231742277876
32	C3	R1	7.38370429247405
32	C14	R1	7.18982455888002
32	C5	R1	7.14974711950468
32	C9	R1	7.06608919045777
32	C24	R1	7.10852445677817
32	C6	R1	7.31288295528436
32	C21	R1	7.51569983828404
32	C19	R1	7.21916852046216
32	C22	R1	7.17990909001493
32	C4	R1	7.24792751344359
32	C13	R1	7.18982455888002
32	C18	R1	7.19967234483636
32	C11	R1	7.40087943628218
32	C8	R1	7.21916852046216
32	C20	R1	7.16992500144231
32	C7	R1	7.02236781302845
33	C23	R1	7.23840473932508
33	C12	R1	7.27612440527424
33	C10	R1	7.53915881110803
33	C3	R1	7.02236781302845
33	C14	R1	7.49984588708321
33	C5	R1	7.45121111183233
33	C9	R1	7.33091687811462
33	C6	R1	7.25738784269265
33	C19	R1	7.65821148275179
33	C1	R1	7.48381577726426
33	C22	R1	7.44294349584873
33	C4	R1	7.4757334309664
33	C18	R1	7.16992500144231
33	C15	R1	7.01122725542325
33	C11	R1	7.20945336562895
33	C16	R1	7.06608919045777
33	C8	R1	7.28540221886225
33	C20	R1	7.22881869049588
33	C7	R1	7.63662462054365
34	C23	R1	7.25738784269265
34	C12	R1	7.11894107272351
34	C10	R1	7.24792751344359
34	C3	R1	7.38370429247405
34	C14	R1	7.13955135239879
34	C5	R1	7.48381577726426
34	C9	R1	7.09803208296053
34	C24	R1	7.25738784269265
34	C6	R1	7.62205181945638
34	C21	R1	7.29462074889163
34	C1	R1	7.467605550083
34	C22	R1	7.24792751344359
34	C4	R1	7.4262647547021
34	C13	R1	7.13955135239879
34	C18	R1	7.20945336562895
34	C15	R1	7.29462074889163
34	C11	R1	7.57742882803575
34	C16	R1	7.32192809488736
34	C8	R1	7.14974711950468
34	C20	R1	7.33985000288462
34	C7	R1	7.39231742277876
35	C23	R1	7.31288295528436
35	C12	R1	7.24792751344359
35	C10	R1	7.33985000288462
35	C3	R1	7.13955135239879
35	C14	R1	6.90689059560852
35	C5	R1	6.96578428466209
35	C9	R1	7.37503943134692
35	C24	R1	7.44294349584873
35	C6	R1	7.55458885167764
35	C19	R1	7.53138146051631
35	C1	R1	6.96578428466209
35	C22	R1	7.18982455888002
35	C4	R1	7.28540221886225
35	C13	R1	6.94251450533924
35	C18	R1	7.13955135239879
35	C11	R1	7.22881869049588
35	C16	R1	7.05528243550119
35	C8	R1	7.27612440527424
35	C20	R1	7.02236781302845
35	C7	R1	7.33985000288462
36	C23	R1	7.31288295528436
36	C17	R1	7.34872815423108
36	C12	R1	7.29462074889163
36	C10	R1	7.31288295528436
36	C14	R1	7.10852445677817
36	C5	R1	7.28540221886225
36	C9	R1	7.4594316186373
36	C24	R1	7.45121111183233
36	C6	R1	7.03342300153745
36	C21	R1	7.53138146051631
36	C19	R1	7.36632221424582
36	C1	R1	7.4178525148859
36	C22	R1	7.48381577726426
36	C4	R1	7.29462074889163
36	C13	R1	7.36632221424582
36	C15	R1	7.22881869049588
36	C16	R1	6.89481776330794
36	C8	R1	7.28540221886225
36	C20	R1	7.33091687811462
36	C7	R1	7.21916852046216
37	C23	R1	7.18982455888002
37	C17	R1	7.4757334309664
37	C12	R1	7.15987133677839
37	C10	R1	7.21916852046216
37	C3	R1	7.24792751344359
37	C14	R1	7.22881869049588
37	C5	R1	7.48381577726426
37	C9	R1	7.28540221886225
37	C24	R1	7.14974711950468
37	C6	R1	7.25738784269265
37	C21	R1	7.56224242422107
37	C19	R1	7.38370429247405
37	C22	R1	7.35755200461808
37	C4	R1	7.56224242422107
37	C13	R1	7.21916852046216
37	C18	R1	7.34872815423108
37	C15	R1	7.22881869049588
37	C11	R1	7.35755200461808
37	C16	R1	7.24792751344359
37	C8	R1	7.01122725542325
37	C20	R1	7.20945336562895
37	C7	R1	7.32192809488736
38	C23	R1	7.18982455888002
38	C17	R1	7.29462074889163
38	C12	R1	7.15987133677839
38	C10	R1	7.19967234483636
38	C3	R1	7.29462074889163
38	C14	R1	7.12928301694497
38	C5	R1	7.4262647547021
38	C9	R1	7.49185309632967
38	C6	R1	7.21916852046216
38	C21	R1	7.27612440527424
38	C19	R1	6.97727992349992
38	C1	R1	7.4262647547021
38	C22	R1	7.35755200461808
38	C4	R1	7.05528243550119
38	C18	R1	7.24792751344359
38	C15	R1	7.20945336562895
38	C11	R1	6.89481776330794
38	C16	R1	7.01122725542325
38	C8	R1	7.467605550083
38	C20	R1	7.27612440527424
38	C7	R1	7.22881869049588
39	C12	R1	7.24792751344359
39	C10	R1	7.25738784269265
39	C3	R1	7.35755200461808
39	C14	R1	7.51569983828404
39	C5	R1	7.51569983828404
39	C9	R1	7.28540221886225
39	C24	R1	7.4093909361377
39	C6	R1	7.19967234483636
39	C21	R1	7.467605550083
39	C19	R1	7.14974711950468
39	C1	R1	7.25738784269265
39	C4	R1	7.45121111183233
39	C13	R1	7.22881869049588
39	C15	R1	7.18982455888002
39	C11	R1	7.14974711950468
39	C16	R1	7.22881869049588
39	C8	R1	7.10852445677817
39	C20	R1	7.05528243550119
39	C7	R1	7.49984588708321
40	C23	R1	7.37503943134692
40	C17	R1	7.37503943134692
40	C12	R1	7.467605550083
40	C10	R1	7.06608919045777
40	C3	R1	7.20945336562895
40	C14	R1	7.16992500144231
40	C5	R1	7.14974711950468
40	C24	R1	7.15987133677839
40	C21	R1	7.2667865406949
40	C19	R1	7.43462822763672
40	C1	R1	7.29462074889163
40	C22	R1	7.17990909001493
40	C4	R1	7.06608919045777
40	C13	R1	7.29462074889163
40	C18	R1	7.23840473932508
40	C15	R1	7.09803208296053
40	C11	R1	7.11894107272351
40	C16	R1	7.37503943134692
40	C8	R1	7.23840473932508
40	C20	R1	7.4093909361377
41	C23	R1	7.15987133677839
41	C12	R1	7.17990909001493
41	C10	R1	7.24792751344359
41	C3	R1	7.25738784269265
41	C14	R1	7.25738784269265
41	C5	R1	7.39231742277876
41	C24	R1	7.34872815423108
41	C6	R1	7.36632221424582
41	C21	R1	7.67948009950545
41	C19	R1	7.16992500144231
41	C22	R1	7.2667865406949
41	C13	R1	7.06608919045777
41	C15	R1	7.04439411935845
41	C11	R1	7.61470984411521
41	C16	R1	7.08746284125034
41	C8	R1	7.44294349584873
41	C20	R1	7.19967234483636
41	C7	R1	7
42	C23	R1	7.03342300153745
42	C12	R1	7.44294349584873
42	C10	R1	7.34872815423108
42	C3	R1	6.91886323727459
42	C14	R1	7.3037807481771
42	C5	R1	7.27612440527424
42	C9	R1	7.20945336562895
42	C24	R1	7.06608919045777
42	C6	R1	7.07681559705083
42	C21	R1	7.44294349584873
42	C19	R1	7.29462074889163
42	C1	R1	7.40087943628218
42	C22	R1	7.31288295528436
42	C4	R1	7.28540221886225
42	C18	R1	7.12928301694497
42	C15	R1	7.32192809488736
42	C11	R1	7.28540221886225
42	C8	R1	7.2667865406949
42	C20	R1	7.4093909361377
42	C7	R1	7.19967234483636
43	C23	R1	7.11894107272351
43	C17	R1	6.95419631038687
43	C12	R1	7.34872815423108
43	C10	R1	7.21916852046216
43	C3	R1	7.19967234483636
43	C14	R1	7.07681559705083
43	C5	R1	7.31288295528436
43	C9	R1	7.59991284218713
43	C24	R1	7.45121111183233
43	C6	R1	7.34872815423108
43	C21	R1	7.25738784269265
43	C19	R1	7.34872815423108
43	C1	R1	7.25738784269265
43	C13	R1	7.34872815423108
43	C18	R1	7.02236781302845
43	C15	R1	7.12928301694497
43	C11	R1	7.22881869049588
43	C16	R1	7.18982455888002
43	C8	R1	7.37503943134692
43	C20	R1	7.15987133677839
43	C7	R1	7.4594316186373
44	C23	R1	7.23840473932508
44	C17	R1	7.12928301694497
44	C12	R1	7.52356195605701
44	C10	R1	7.21916852046216
44	C3	R1	7.23840473932508
44	C14	R1	7.31288295528436
44	C5	R1	7.52356195605701
44	C9	R1	7.44294349584873
44	C24	R1	7.2667865406949
44	C6	R1	7.08746284125034
44	C21	R1	7.16992500144231
44	C1	R1	7.44294349584873
44	C22	R1	7.14974711950468
44	C4	R1	7.53915881110803
44	C13	R1	7.19967234483636
44	C18	R1	7.02236781302845
44	C15	R1	7.18982455888002
44	C8	R1	7.05528243550119
44	C20	R1	7.44294349584873
44	C7	R1	6.98868468677217
45	C23	R1	7.08746284125034
45	C17	R1	7.35755200461808
45	C10	R1	7.13955135239879
45	C3	R1	7.23840473932508
45	C14	R1	7.24792751344359
45	C24	R1	7.12928301694497
45	C6	R1	7.14974711950468
45	C21	R1	7.14974711950468
45	C19	R1	7.43462822763672
45	C1	R1	7.07681559705083
45	C22	R1	7.24792751344359
45	C4	R1	7.13955135239879
45	C13	R1	7.28540221886225
45	C18	R1	7.2667865406949
45	C15	R1	7.35755200461808
45	C16	R1	7.10852445677817
45	C8	R1	7.58496250072116
45	C20	R1	7.34872815423108
45	C7	R1	7.4178525148859
46	C23	R1	7.49984588708321
46	C17	R1	7.06608919045777
46	C12	R1	7.37503943134692
46	C10	R1	7.2667865406949
46	C3	R1	7.56224242422107
46	C14	R1	7.27612440527424
46	C5	R1	7.19967234483636
46	C9	R1	7.20945336562895
46	C24	R1	7.44294349584873
46	C6	R1	7.02236781302845
46	C21	R1	7.67948009950545
46	C19	R1	7.37503943134692
46	C1	R1	7.36632221424582
46	C22	R1	7.10852445677817
46	C4	R1	7.54689445988764
46	C18	R1	7.21916852046216
46	C15	R1	6.97727992349992
46	C11	R1	7.3037807481771
46	C16	R1	6.84549005094437
46	C8	R1	7.16992500144231
46	C20	R1	7.43462822763672
46	C7	R1	7.11894107272351
47	C23	R1	7.5077946401987
47	C17	R1	7.48381577726426
47	C12	R1	7.09803208296053
47	C10	R1	7.21916852046216
47	C14	R1	6.98868468677217
47	C5	R1	7.14974711950468
47	C24	R1	7.34872815423108
47	C6	R1	7.19967234483636
47	C21	R1	7.22881869049588
47	C19	R1	7.20945336562895
47	C1	R1	7.29462074889163
47	C22	R1	7.06608919045777
47	C4	R1	7.4262647547021
47	C13	R1	7.33091687811462
47	C18	R1	7.37503943134692
47	C15	R1	7.40087943628218
47	C11	R1	7.13955135239879
47	C16	R1	7.34872815423108
47	C8	R1	7.51569983828404
47	C20	R1	7.4262647547021
47	C7	R1	7.10852445677817
48	C23	R1	7.22881869049588
48	C17	R1	6.93073733756289
48	C12	R1	7.29462074889163
48	C10	R1	7.17990909001493
48	C3	R1	7.17990909001493
48	C14	R1	7.33091687811462
48	C5	R1	7
48	C9	R1	7.4093909361377
48	C24	R1	7.14974711950468
48	C6	R1	7.19967234483636
48	C19	R1	7.2667865406949
48	C1	R1	7.03342300153745
48	C22	R1	7.28540221886225
48	C4	R1	7.4093909361377
48	C13	R1	7.31288295528436
48	C15	R1	7.24792751344359
48	C11	R1	7.33985000288462
48	C16	R1	7.24792751344359
48	C20	R1	7.28540221886225
49	C23	R1	7.07681559705083
49	C17	R1	7.43462822763672
49	C12	R1	7.31288295528436
49	C10	R1	7.18982455888002
49	C14	R1	7.35755200461808
49	C5	R1	7.4093909361377
49	C9	R1	7.36632221424582
49	C24	R1	7.22881869049588
49	C6	R1	7.14974711950468
49	C21	R1	7.29462074889163
49	C19	R1	7.20945336562895
49	C1	R1	7.3037807481771
49	C22	R1	7.07681559705083
49	C13	R1	6.98868468677217
49	C18	R1	7.2667865406949
49	C15	R1	7.4757334309664
49	C11	R1	7.23840473932508
49	C16	R1	7.03342300153745
49	C8	R1	7.19967234483636
49	C20	R1	7.4757334309664
49	C7	R1	7.4093909361377
50	C23	R1	7.3037807481771
50	C12	R1	7.36632221424582
50	C3	R1	7.23840473932508
50	C14	R1	7.29462074889163
50	C5	R1	7.08746284125034
50	C9	R1	7.20945336562895
50	C24	R1	7.16992500144231
50	C6	R1	7.43462822763672
50	C21	R1	7.5077946401987
50	C19	R1	7.20945336562895
50	C1	R1	7.25738784269265
50	C22	R1	7.38370429247405
50	C4	R1	7
50	C13	R1	7.13955135239879
50	C18	R1	7.24792751344359
50	C15	R1	7.28540221886225
50	C11	R1	7.27612440527424
50	C16	R1	7.23840473932508
50	C8	R1	7.21916852046216
50	C20	R1	7.39231742277876
50	C7	R1	7.06608919045777
51	C23	R1	7.37503943134692
51	C12	R1	7.23840473932508
51	C10	R1	7.27612440527424
51	C14	R1	7.22881869049588
51	C5	R1	7.38370429247405
51	C6	R1	7.18982455888002
51	C21	R1	7.62205181945638
51	C19	R1	7.23840473932508
51	C1	R1	7.39231742277876
51	C22	R1	7.45121111183233
51	C4	R1	7.40087943628218
51	C13	R1	7.40087943628218
51	C18	R1	7.16992500144231
51	C16	R1	7.4757334309664
51	C8	R1	7.35755200461808
51	C7	R1	7.32192809488736
52	C17	R1	7.33091687811462
52	C12	R1	7.15987133677839
52	C10	R1	7.14974711950468
52	C3	R1	6.96578428466209
52	C14	R1	7.4178525148859
52	C5	R1	7.25738784269265
52	C9	R1	7.16992500144231
52	C6	R1	7.24792751344359
52	C21	R1	7.33985000288462
52	C19	R1	6.94251450533924
52	C22	R1	7.2667865406949
52	C4	R1	7.59245703726808
52	C13	R1	7.18982455888002
52	C18	R1	7.31288295528436
52	C15	R1	7.44294349584873
52	C11	R1	7.15987133677839
52	C16	R1	7.09803208296053
52	C8	R1	7.25738784269265
52	C20	R1	7.2667865406949
52	C7	R1	7.15987133677839
53	C17	R1	7.3037807481771
53	C12	R1	7.4178525148859
53	C10	R1	7.4178525148859
53	C3	R1	7.27612440527424
53	C14	R1	7.31288295528436
53	C5	R1	7.49185309632967
53	C9	R1	7.22881869049588
53	C6	R1	6.96578428466209
53	C21	R1	7.3037807481771
53	C19	R1	7.13955135239879
53	C1	R1	7.4262647547021
53	C22	R1	7.20945336562895
53	C4	R1	7.21916852046216
53	C13	R1	7.3037807481771
53	C18	R1	7.02236781302845
53	C15	R1	7.31288295528436
53	C11	R1	6.76818432477693
53	C16	R1	7.20945336562895
53	C8	R1	7.45121111183233
53	C20	R1	7.36632221424582
53	C7	R1	7.4093909361377
54	C23	R1	7.37503943134692
54	C17	R1	7.28540221886225
54	C12	R1	7.27612440527424
54	C10	R1	7.27612440527424
54	C3	R1	7.16992500144231
54	C14	R1	7.24792751344359
54	C5	R1	7.40087943628218
54	C9	R1	7.21916852046216
54	C24	R1	6.83289001416474
54	C6	R1	7.45121111183233
54	C21	R1	7.40087943628218
54	C1	R1	7.20945336562895
54	C22	R1	7.27612440527424
54	C4	R1	7.19967234483636
54	C13	R1	7.2667865406949
54	C18	R1	7.4178525148859
54	C15	R1	7.17990909001493
54	C11	R1	7.14974711950468
54	C16	R1	7.37503943134692
54	C8	R1	7.12928301694497
54	C20	R1	7.54689445988764
54	C7	R1	7.24792751344359
55	C23	R1	7.64385618977472
55	C17	R1	7.49984588708321
55	C10	R1	7.29462074889163
55	C3	R1	7.44294349584873
55	C14	R1	7.34872815423108
55	C5	R1	7.27612440527424
55	C9	R1	7.09803208296053
55	C24	R1	7.38370429247405
55	C6	R1	7.21916852046216
55	C21	R1	6.91886323727459
55	C19	R1	7.27612440527424
55	C1	R1	7.11894107272351
55	C22	R1	7.14974711950468
55	C4	R1	7.20945336562895
55	C13	R1	7.29462074889163
55	C15	R1	7.18982455888002
55	C11	R1	7.32192809488736
55	C16	R1	7.02236781302845
55	C8	R1	7.27612440527424
55	C20	R1	7.19967234483636
55	C7	R1	7.06608919045777
56	C23	R1	6.93073733756289
56	C17	R1	7.29462074889163
56	C12	R1	7.4262647547021
56	C10	R1	7.40087943628218
56	C3	R1	7.05528243550119
56	C14	R1	7.33091687811462
56	C9	R1	7.36632221424582
56	C24	R1	7.37503943134692
56	C6	R1	7.15987133677839
56	C21	R1	7.33091687811462
56	C19	R1	7.14974711950468
56	C22	R1	7.44294349584873
56	C4	R1	7.22881869049588
56	C13	R1	7.20945336562895
56	C18	R1	6.96578428466209
56	C15	R1	6.98868468677217
56	C11	R1	7.31288295528436
56	C8	R1	7.40087943628218
56	C20	R1	7.38370429247405
56	C7	R1	7.21916852046216
57	C23	R1	7.18982455888002
57	C17	R1	7.44294349584873
57	C12	R1	7.39231742277876
57	C10	R1	7.4757334309664
57	C3	R1	7.09803208296053
57	C5	R1	7.20945336562895
57	C9	R1	7.02236781302845
57	C24	R1	7.49984588708321
57	C6	R1	7.36632221424582
57	C21	R1	7.3037807481771
57	C19	R1	7.44294349584873
57	C1	R1	7.4757334309664
57	C22	R1	7.32192809488736
57	C4	R1	7.39231742277876
57	C13	R1	7.33091687811462
57	C18	R1	7.4262647547021
57	C15	R1	7.32192809488736
57	C11	R1	7.14974711950468
57	C16	R1	6.79441586635011
57	C8	R1	7.2667865406949
57	C20	R1	7.33985000288462
57	C7	R1	7.10852445677817
58	C23	R1	7.40087943628218
58	C17	R1	7.23840473932508
58	C12	R1	7.27612440527424
58	C10	R1	7.06608919045777
58	C3	R1	7.04439411935845
58	C14	R1	7.37503943134692
58	C5	R1	7.36632221424582
58	C9	R1	7.20945336562895
58	C6	R1	7.38370429247405
58	C21	R1	7.53138146051631
58	C19	R1	6.76818432477693
58	C1	R1	7.28540221886225
58	C22	R1	7.4093909361377
58	C4	R1	7.29462074889163
58	C13	R1	7.02236781302845
58	C18	R1	6.98868468677217
58	C15	R1	7.25738784269265
58	C11	R1	7
58	C16	R1	7.31288295528436
58	C20	R1	7.53915881110803
58	C7	R1	7.34872815423108
59	C17	R1	7.09803208296053
59	C12	R1	7.12928301694497
59	C10	R1	7.60733031374961
59	C3	R1	7.5077946401987
59	C14	R1	6.89481776330794
59	C5	R1	7.43462822763672
59	C9	R1	7.27612440527424
59	C24	R1	7.22881869049588
59	C6	R1	7.11894107272351
59	C21	R1	7.58496250072116
59	C19	R1	7.02236781302845
59	C1	R1	7.23840473932508
59	C22	R1	7.06608919045777
59	C4	R1	7.3037807481771
59	C13	R1	7.20945336562895
59	C18	R1	7.21916852046216
59	C15	R1	6.97727992349992
59	C11	R1	7.31288295528436
59	C16	R1	7.49984588708321
59	C8	R1	7.33091687811462
59	C20	R1	7.31288295528436
60	C23	R1	7.33985000288462
60	C17	R1	7.18982455888002
60	C10	R1	7.49185309632967
60	C3	R1	7.34872815423108
60	C14	R1	7.21916852046216
60	C5	R1	7
60	C9	R1	7.20945336562895
60	C24	R1	7.67948009950545
60	C6	R1	7.17990909001493
60	C21	R1	6.97727992349992
60	C19	R1	7.24792751344359
60	C1	R1	7.2667865406949
60	C22	R1	7.33091687811462
60	C4	R1	7.19967234483636
60	C13	R1	7.05528243550119
60	C18	R1	7.21916852046216
60	C15	R1	7.02236781302845
60	C16	R1	7.11894107272351
60	C8	R1	7.01122725542325
60	C20	R1	6.97727992349992
60	C7	R1	7.32192809488736
61	C23	R1	7.4093909361377
61	C17	R1	7.27612440527424
61	C12	R1	7.31288295528436
61	C10	R1	7.20945336562895
61	C3	R1	7.25738784269265
61	C14	R1	7.34872815423108
61	C5	R1	7.16992500144231
61	C9	R1	6.97727992349992
61	C24	R1	7.17990909001493
61	C6	R1	7.27612440527424
61	C21	R1	7.467605550083
61	C19	R1	7.11894107272351
61	C1	R1	7.04439411935845
61	C22	R1	7.2667865406949
61	C4	R1	7.13955135239879
61	C13	R1	7.05528243550119
61	C18	R1	7.33985000288462
61	C15	R1	7.08746284125034
61	C11	R1	7.05528243550119
61	C16	R1	7.24792751344359
61	C8	R1	7.18982455888002
61	C20	R1	7.4178525148859
61	C7	R1	7.18982455888002
62	C23	R1	7.467605550083
62	C17	R1	7.34872815423108
62	C12	R1	7.38370429247405
62	C10	R1	7.33985000288462
62	C3	R1	7.06608919045777
62	C14	R1	7.23840473932508
62	C5	R1	7.17990909001493
62	C9	R1	7.07681559705083
62	C24	R1	7.12928301694497
62	C21	R1	7.37503943134692
62	C19	R1	7.21916852046216
62	C1	R1	7.18982455888002
62	C22	R1	7.4178525148859
62	C4	R1	7.06608919045777
62	C13	R1	7.40087943628218
62	C18	R1	7.12928301694497
62	C15	R1	6.97727992349992
62	C11	R1	7.05528243550119
62	C16	R1	7.06608919045777
62	C8	R1	7.12928301694497
62	C20	R1	7.13955135239879
62	C7	R1	7.2667865406949
63	C23	R1	7.22881869049588
63	C17	R1	7.27612440527424
63	C12	R1	7.27612440527424
63	C10	R1	7.36632221424582
63	C3	R1	7.17990909001493
63	C14	R1	7.27612440527424
63	C9	R1	7.28540221886225
63	C24	R1	7.4594316186373
63	C6	R1	7.44294349584873
63	C21	R1	6.76818432477693
63	C19	R1	7.10852445677817
63	C1	R1	7.4594316186373
63	C22	R1	7.07681559705083
63	C4	R1	7.6724253419715
63	C13	R1	7.15987133677839
63	C18	R1	7.12928301694497
63	C15	R1	7.10852445677817
63	C11	R1	7.18982455888002
63	C16	R1	7.04439411935845
63	C8	R1	7.52356195605701
63	C20	R1	7.18982455888002
63	C7	R1	7.18982455888002
64	C23	R1	7.20945336562895
64	C17	R1	7.23840473932508
64	C12	R1	7.19967234483636
64	C10	R1	7.22881869049588
64	C3	R1	7.40087943628218
64	C14	R1	7.3037807481771
64	C5	R1	7.35755200461808
64	C9	R1	7.48381577726426
64	C24	R1	7.3037807481771
64	C6	R1	7.17990909001493
64	C21	R1	7.33985000288462
64	C19	R1	7.467605550083
64	C1	R1	7.22881869049588
64	C22	R1	7.05528243550119
64	C4	R1	7.27612440527424
64	C18	R1	7.11894107272351
64	C15	R1	7.07681559705083
64	C11	R1	7.31288295528436
64	C16	R1	7.16992500144231
64	C20	R1	7.29462074889163
64	C7	R1	7.4594316186373
65	C23	R1	7.24792751344359
65	C17	R1	6.98868468677217
65	C12	R1	7.3037807481771
65	C10	R1	7.10852445677817
65	C3	R1	7.4093909361377
65	C14	R1	7.18982455888002
65	C5	R1	7.15987133677839
65	C9	R1	7
65	C24	R1	7.22881869049588
65	C6	R1	7.39231742277876
65	C21	R1	7.54689445988764
65	C19	R1	7.44294349584873
65	C1	R1	7.25738784269265
65	C22	R1	7.33091687811462
65	C4	R1	7.4262647547021
65	C13	R1	7.12928301694497
65	C18	R1	6.98868468677217
65	C15	R1	7.27612440527424
65	C11	R1	7.25738784269265
65	C16	R1	7.52356195605701
65	C8	R1	7.22881869049588
65	C20	R1	7.38370429247405
65	C7	R1	7.31288295528436
66	C23	R1	7.24792751344359
66	C12	R1	7.4262647547021
66	C10	R1	7.14974711950468
66	C3	R1	7.29462074889163
66	C14	R1	7.01122725542325
66	C5	R1	7.23840473932508
66	C6	R1	7.4178525148859
66	C21	R1	7.11894107272351
66	C19	R1	7.32192809488736
66	C1	R1	7.33985000288462
66	C22	R1	7.19967234483636
66	C4	R1	7.25738784269265
66	C13	R1	7.07681559705083
66	C18	R1	7.15987133677839
66	C11	R1	7.12928301694497
66	C8	R1	7.44294349584873
66	C20	R1	7.23840473932508
66	C7	R1	7.29462074889163
67	C23	R1	7.53915881110803
67	C17	R1	7.17990909001493
67	C12	R1	7.33985000288462
67	C10	R1	7.38370429247405
67	C3	R1	7.4093909361377
67	C14	R1	7.20945336562895
67	C5	R1	7.4757334309664
67	C9	R1	7.54689445988764
67	C24	R1	7.14974711950468
67	C6	R1	7.14974711950468
67	C21	R1	7.71424551766612
67	C19	R1	7.32192809488736
67	C22	R1	7.36632221424582
67	C4	R1	7.40087943628218
67	C13	R1	7.31288295528436
67	C15	R1	7.37503943134692
67	C11	R1	7.52356195605701
67	C8	R1	7.38370429247405
67	C20	R1	7.4178525148859
67	C7	R1	7.45121111183233
68	C23	R1	7.4093909361377
68	C12	R1	7.27612440527424
68	C10	R1	7.467605550083
68	C3	R1	7.467605550083
68	C14	R1	7.17990909001493
68	C5	R1	7.29462074889163
68	C9	R1	7.31288295528436
68	C24	R1	7.49984588708321
68	C6	R1	7.31288295528436
68	C21	R1	7.38370429247405
68	C19	R1	7.3037807481771
68	C1	R1	7.43462822763672
68	C22	R1	7.29462074889163
68	C4	R1	7.56985560833095
68	C13	R1	7.15987133677839
68	C18	R1	7.05528243550119
68	C11	R1	7.19967234483636
68	C16	R1	7.22881869049588
68	C8	R1	7.67948009950545
68	C20	R1	7.27612440527424
68	C7	R1	7.43462822763672
69	C23	R1	7.28540221886225
69	C17	R1	7
69	C12	R1	7.34872815423108
69	C10	R1	7.07681559705083
69	C3	R1	7.44294349584873
69	C14	R1	7.11894107272351
69	C5	R1	6.98868468677217
69	C9	R1	7.4262647547021
69	C24	R1	7.16992500144231
69	C6	R1	7.4262647547021
69	C21	R1	7.17990909001493
69	C19	R1	7.4093909361377
69	C1	R1	7.53915881110803
69	C22	R1	7.20945336562895
69	C4	R1	7.39231742277876
69	C13	R1	7.4594316186373
69	C18	R1	7.40087943628218
69	C15	R1	7.39231742277876
69	C11	R1	7.33091687811462
69	C16	R1	6.83289001416474
69	C8	R1	7.20945336562895
69	C20	R1	7.4178525148859
69	C7	R1	7.4093909361377
70	C23	R1	7.4093909361377
70	C17	R1	7.40087943628218
70	C12	R1	7.21916852046216
70	C10	R1	7.14974711950468
70	C3	R1	7.4262647547021
70	C14	R1	7.16992500144231
70	C5	R1	7.4757334309664
70	C9	R1	7.49185309632967
70	C24	R1	7.4757334309664
70	C6	R1	7.15987133677839
70	C21	R1	7.34872815423108
70	C19	R1	7.2667865406949
70	C1	R1	7.35755200461808
70	C22	R1	7.10852445677817
70	C4	R1	7.19967234483636
70	C13	R1	7.33091687811462
70	C18	R1	7.44294349584873
70	C15	R1	7.10852445677817
70	C11	R1	7.09803208296053
70	C16	R1	6.98868468677217
70	C8	R1	7.11894107272351
70	C7	R1	7.28540221886225
71	C23	R1	7.22881869049588
71	C17	R1	7.25738784269265
71	C12	R1	7.4093909361377
71	C10	R1	7.4262647547021
71	C3	R1	7.27612440527424
71	C14	R1	7.06608919045777
71	C5	R1	7.40087943628218
71	C9	R1	7.09803208296053
71	C24	R1	7.08746284125034
71	C6	R1	7.4757334309664
71	C21	R1	7.27612440527424
71	C1	R1	7.15987133677839
71	C22	R1	7.40087943628218
71	C4	R1	7.08746284125034
71	C13	R1	7.13955135239879
71	C18	R1	7.4178525148859
71	C15	R1	7.4093909361377
71	C11	R1	7.01122725542325
71	C16	R1	7.18982455888002
71	C8	R1	7.12928301694497
71	C20	R1	7.03342300153745
71	C7	R1	7.10852445677817
72	C23	R1	7.4093909361377
72	C17	R1	7.27612440527424
72	C12	R1	7.33985000288462
72	C10	R1	7.32192809488736
72	C3	R1	7.27612440527424
72	C14	R1	7.70043971814109
72	C5	R1	7.19967234483636
72	C9	R1	7.36632221424582
72	C24	R1	7.11894107272351
72	C6	R1	7.4178525148859
72	C21	R1	7.02236781302845
72	C19	R1	7
72	C22	R1	7.39231742277876
72	C4	R1	7.5077946401987
72	C13	R1	7.33091687811462
72	C18	R1	7.02236781302845
72	C15	R1	7.25738784269265
72	C11	R1	7.2667865406949
72	C16	R1	7.37503943134692
72	C8	R1	7.18982455888002
72	C20	R1	7.33985000288462
72	C7	R1	7.13955135239879
73	C23	R1	7.56985560833095
73	C12	R1	7.33985000288462
73	C10	R1	7.28540221886225
73	C3	R1	6.93073733756289
73	C14	R1	7.24792751344359
73	C5	R1	7.49185309632967
73	C9	R1	7.59245703726808
73	C6	R1	7.45121111183233
73	C21	R1	7.29462074889163
73	C19	R1	7.40087943628218
73	C1	R1	7.10852445677817
73	C22	R1	6.95419631038687
73	C4	R1	7.20945336562895
73	C18	R1	6.97727992349992
73	C15	R1	7.07681559705083
73	C11	R1	7.3037807481771
73	C16	R1	7.19967234483636
73	C8	R1	7.64385618977472
73	C20	R1	7.13955135239879
73	C7	R1	7.2667865406949
74	C23	R1	7.35755200461808
74	C17	R1	7.19967234483636
74	C12	R1	7.48381577726426
74	C10	R1	7.65821148275179
74	C3	R1	7.08746284125034
74	C14	R1	7.40087943628218
74	C5	R1	7.38370429247405
74	C9	R1	7.2667865406949
74	C24	R1	7.36632221424582
74	C6	R1	7.35755200461808
74	C21	R1	7.12928301694497
74	C19	R1	7.60733031374961
74	C1	R1	7.09803208296053
74	C22	R1	7.15987133677839
74	C4	R1	7.32192809488736
74	C13	R1	7.53915881110803
74	C15	R1	7.08746284125034
74	C11	R1	7.4178525148859
74	C16	R1	7.32192809488736
74	C8	R1	7.19967234483636
74	C20	R1	6.93073733756289
74	C7	R1	6.98868468677217
75	C23	R1	6.91886323727459
75	C17	R1	7.36632221424582
75	C12	R1	7.12928301694497
75	C10	R1	7.33091687811462
75	C3	R1	7.29462074889163
75	C14	R1	7.15987133677839
75	C24	R1	7.15987133677839
75	C6	R1	7.16992500144231
75	C21	R1	7.39231742277876
75	C19	R1	7.14974711950468
75	C22	R1	7.31288295528436
75	C4	R1	7.36632221424582
75	C13	R1	7.43462822763672
75	C18	R1	7.13955135239879
75	C15	R1	7.04439411935845
75	C11	R1	7.04439411935845
75	C16	R1	7.37503943134692
75	C8	R1	7.56224242422107
75	C20	R1	7.2667865406949
75	C7	R1	7.4262647547021
76	C23	R1	7.08746284125034
76	C12	R1	7.36632221424582
76	C10	R1	7.19967234483636
76	C3	R1	7.28540221886225
76	C14	R1	7.2667865406949
76	C9	R1	7.33985000288462
76	C24	R1	7.15987133677839
76	C6	R1	7.22881869049588
76	C21	R1	7.22881869049588
76	C19	R1	7.37503943134692
76	C1	R1	7.23840473932508
76	C22	R1	7.2667865406949
76	C4	R1	7.43462822763672
76	C13	R1	7.23840473932508
76	C18	R1	7.14974711950468
76	C15	R1	6.6724253419715
76	C11	R1	7.12928301694497
76	C16	R1	7.03342300153745
76	C8	R1	7.39231742277876
76	C20	R1	7.57742882803575
76	C7	R1	7.34872815423108
77	C17	R1	7.23840473932508
77	C12	R1	7.2667865406949
77	C10	R1	7.37503943134692
77	C14	R1	7.08746284125034
77	C5	R1	7.05528243550119
77	C9	R1	7.43462822763672
77	C24	R1	6.82017896241519
77	C6	R1	7.19967234483636
77	C21	R1	7.53915881110803
77	C19	R1	7.17990909001493
77	C1	R1	7.11894107272351
77	C22	R1	7.33091687811462
77	C4	R1	7.3037807481771
77	C13	R1	7.2667865406949
77	C18	R1	7.49984588708321
77	C15	R1	7.36632221424582
77	C11	R1	7.20945336562895
77	C16	R1	7.29462074889163
77	C8	R1	7.39231742277876
77	C20	R1	7.53915881110803
77	C7	R1	7.11894107272351
78	C23	R1	7.20945336562895
78	C17	R1	7.29462074889163
78	C12	R1	7.4262647547021
78	C10	R1	7.4093909361377
78	C3	R1	7.33091687811462
78	C14	R1	7.25738784269265
78	C5	R1	7.12928301694497
78	C9	R1	7.02236781302845
78	C24	R1	7.14974711950468
78	C6	R1	7.25738784269265
78	C21	R1	7.59245703726808
78	C19	R1	7.35755200461808
78	C1	R1	7.54689445988764
78	C22	R1	7.3037807481771
78	C4	R1	7.52356195605701
78	C13	R1	7.28540221886225
78	C18	R1	7.33985000288462
78	C15	R1	7.48381577726426
78	C11	R1	7.18982455888002
78	C16	R1	7.19967234483636
78	C8	R1	7.07681559705083
78	C7	R1	7.48381577726426
79	C17	R1	6.84549005094437
79	C10	R1	7.38370429247405
79	C3	R1	7.45121111183233
79	C14	R1	7.12928301694497
79	C5	R1	7.05528243550119
79	C9	R1	7.21916852046216
79	C6	R1	7.10852445677817
79	C21	R1	7.29462074889163
79	C1	R1	7.44294349584873
79	C4	R1	7.56224242422107
79	C13	R1	7.34872815423108
79	C18	R1	7.13955135239879
79	C15	R1	7.3037807481771
79	C11	R1	7.11894107272351
79	C16	R1	6.88264304936184
79	C8	R1	7.49984588708321
79	C20	R1	7.18982455888002
79	C7	R1	7.21916852046216
80	C23	R1	7.37503943134692
80	C17	R1	7.07681559705083
80	C10	R1	7.24792751344359
80	C3	R1	7.14974711950468
80	C14	R1	7.45121111183233
80	C5	R1	7.11894107272351
80	C9	R1	7.4178525148859
80	C6	R1	7.11894107272351
80	C21	R1	7.28540221886225
80	C19	R1	7.33091687811462
80	C22	R1	7.49984588708321
80	C4	R1	7.39231742277876
80	C13	R1	7.16992500144231
80	C18	R1	7.17990909001493
80	C15	R1	7.15987133677839
80	C16	R1	7.29462074889163
80	C20	R1	7.38370429247405
80	C7	R1	6.98868468677217
81	C23	R1	7.44294349584873
81	C17	R1	7.34872815423108
81	C12	R1	7.34872815423108
81	C10	R1	7.31288295528436
81	C3	R1	7.27612440527424
81	C14	R1	7.33985000288462
81	C9	R1	7.14974711950468
81	C24	R1	7.29462074889163
81	C6	R1	7.33091687811462
81	C21	R1	6.96578428466209
81	C19	R1	7.15987133677839
81	C1	R1	7.51569983828404
81	C22	R1	7.17990909001493
81	C4	R1	7.32192809488736
81	C13	R1	7.38370429247405
81	C18	R1	7.28540221886225
81	C15	R1	7.29462074889163
81	C11	R1	7.2667865406949
81	C16	R1	7.33091687811462
81	C8	R1	7.14974711950468
81	C20	R1	7.43462822763672
81	C7	R1	7.3037807481771
82	C23	R1	7.08746284125034
82	C17	R1	7.38370429247405
82	C12	R1	7.4093909361377
82	C10	R1	7.15987133677839
82	C3	R1	7.34872815423108
82	C14	R1	7.23840473932508
82	C5	R1	7.05528243550119
82	C9	R1	7.44294349584873
82	C24	R1	7.22881869049588
82	C6	R1	7.2667865406949
82	C21	R1	7.38370429247405
82	C19	R1	7.01122725542325
82	C1	R1	7.23840473932508
82	C22	R1	7.58496250072116
82	C4	R1	7.36632221424582
82	C13	R1	7.14974711950468
82	C18	R1	7.11894107272351
82	C11	R1	7.18982455888002
82	C16	R1	7.03342300153745
82	C8	R1	7.21916852046216
82	C20	R1	7.12928301694497
82	C7	R1	7.35755200461808
83	C23	R1	7.33091687811462
83	C17	R1	7.33985000288462
83	C12	R1	7.25738784269265
83	C10	R1	7.27612440527424
83	C3	R1	7.38370429247405
83	C14	R1	7.22881869049588
83	C5	R1	7.25738784269265
83	C9	R1	7.53915881110803
83	C24	R1	7.44294349584873
83	C6	R1	7.39231742277876
83	C21	R1	7.43462822763672
83	C1	R1	7.467605550083
83	C22	R1	7.12928301694497
83	C4	R1	7.40087943628218
83	C13	R1	7.24792751344359
83	C18	R1	7.37503943134692
83	C15	R1	7.24792751344359
83	C11	R1	7
83	C16	R1	7.17990909001493
83	C8	R1	7.40087943628218
83	C20	R1	6.98868468677217
83	C7	R1	7.21916852046216
84	C23	R1	7.21916852046216
84	C17	R1	7.21916852046216
84	C12	R1	7.19967234483636
84	C14	R1	7.27612440527424
84	C5	R1	7.13955135239879
84	C9	R1	7.08746284125034
84	C24	R1	7.35755200461808
84	C6	R1	7.70735913208088
84	C21	R1	7.39231742277876
84	C19	R1	7.23840473932508
84	C1	R1	7.31288295528436
84	C4	R1	7.4594316186373
84	C13	R1	7.43462822763672
84	C18	R1	7.4093909361377
84	C15	R1	7.28540221886225
84	C16	R1	7.21916852046216
84	C8	R1	7.33091687811462
84	C20	R1	7.3037807481771
84	C7	R1	6.96578428466209
85	C23	R1	7.10852445677817
85	C17	R1	6.95419631038687
85	C12	R1	7.17990909001493
85	C10	R1	7.16992500144231
85	C3	R1	7.09803208296053
85	C5	R1	7.18982455888002
85	C9	R1	7.4093909361377
85	C24	R1	7.3037807481771
85	C6	R1	7.32192809488736
85	C21	R1	7.48381577726426
85	C19	R1	7.37503943134692
85	C1	R1	7.28540221886225
85	C22	R1	7.38370429247405
85	C4	R1	7.4594316186373
85	C13	R1	7.4594316186373
85	C18	R1	7.35755200461808
85	C11	R1	7.14974711950468
85	C16	R1	7.05528243550119
85	C8	R1	6.89481776330794
85	C20	R1	7.14974711950468
85	C7	R1	7.15987133677839
86	C23	R1	7.31288295528436
86	C17	R1	7.32192809488736
86	C12	R1	7.15987133677839
86	C10	R1	7.24792751344359
86	C3	R1	7.15987133677839
86	C14	R1	7.3037807481771
86	C5	R1	7.20945336562895
86	C9	R1	7.39231742277876
86	C24	R1	7.67948009950545
86	C6	R1	7.10852445677817
86	C21	R1	7.57742882803575
86	C19	R1	7.4178525148859
86	C1	R1	7.34872815423108
86	C22	R1	7.04439411935845
86	C4	R1	7.33985000288462
86	C13	R1	7.56224242422107
86	C18	R1	7.03342300153745
86	C15	R1	7.07681559705083
86	C11	R1	7.27612440527424
86	C16	R1	7.28540221886225
86	C8	R1	7.4178525148859
86	C20	R1	7.15987133677839
86	C7	R1	7.18982455888002
87	C23	R1	7.22881869049588
87	C17	R1	7.18982455888002
87	C12	R1	7.52356195605701
87	C10	R1	7.22881869049588
87	C3	R1	7.54689445988764
87	C14	R1	7.18982455888002
87	C5	R1	7.35755200461808
87	C9	R1	7.25738784269265
87	C24	R1	7.14974711950468
87	C6	R1	7.25738784269265
87	C21	R1	7.31288295528436
87	C19	R1	6.94251450533924
87	C1	R1	7.4178525148859
87	C22	R1	7.05528243550119
87	C4	R1	7.33985000288462
87	C13	R1	7.3037807481771
87	C15	R1	7.17990909001493
87	C11	R1	7.31288295528436
87	C16	R1	7.2667865406949
87	C8	R1	7.36632221424582
87	C7	R1	7.05528243550119
88	C23	R1	7.31288295528436
88	C17	R1	6.91886323727459
88	C10	R1	7.07681559705083
88	C3	R1	7.43462822763672
88	C14	R1	7.56224242422107
88	C5	R1	7.27612440527424
88	C9	R1	7.16992500144231
88	C24	R1	7.12928301694497
88	C6	R1	7.3037807481771
88	C21	R1	7.37503943134692
88	C19	R1	7.27612440527424
88	C1	R1	7.12928301694497
88	C22	R1	7.32192809488736
88	C4	R1	7.17990909001493
88	C13	R1	7.28540221886225
88	C18	R1	7.06608919045777
88	C15	R1	7.13955135239879
88	C16	R1	7.18982455888002
88	C8	R1	7.21916852046216
88	C20	R1	7.28540221886225
88	C7	R1	7.34872815423108
89	C23	R1	7.2667865406949
89	C12	R1	7.3037807481771
89	C3	R1	7.08746284125034
89	C14	R1	7.25738784269265
89	C5	R1	7.05528243550119
89	C9	R1	7.33091687811462
89	C24	R1	7.53138146051631
89	C6	R1	7.18982455888002
89	C21	R1	7.11894107272351
89	C19	R1	7.17990909001493
89	C1	R1	7.34872815423108
89	C22	R1	7.14974711950468
89	C4	R1	7.36632221424582
89	C13	R1	7.12928301694497
89	C18	R1	7
89	C15	R1	7.18982455888002
89	C16	R1	7.4262647547021
89	C8	R1	7.10852445677817
89	C20	R1	7.33091687811462
89	C7	R1	7.23840473932508
90	C23	R1	7.10852445677817
90	C17	R1	7.40087943628218
90	C12	R1	7.20945336562895
90	C10	R1	7.31288295528436
90	C3	R1	6.90689059560852
90	C5	R1	7.07681559705083
90	C24	R1	7.14974711950468
90	C6	R1	7.31288295528436
90	C21	R1	7.25738784269265
90	C19	R1	7.35755200461808
90	C1	R1	7.44294349584873
90	C4	R1	7.19967234483636
90	C13	R1	7.22881869049588
90	C18	R1	7.13955135239879
90	C15	R1	7.04439411935845
90	C16	R1	7.51569983828404
90	C20	R1	7.3037807481771
90	C7	R1	7.467605550083
91	C23	R1	7.19967234483636
91	C17	R1	7.24792751344359
91	C12	R1	7.48381577726426
91	C10	R1	7.21916852046216
91	C3	R1	7.2667865406949
91	C14	R1	7.5077946401987
91	C5	R1	7.40087943628218
91	C9	R1	6.71424551766612
91	C24	R1	7.4594316186373
91	C6	R1	7.5077946401987
91	C21	R1	7.08746284125034
91	C19	R1	7.24792751344359
91	C1	R1	7.02236781302845
91	C22	R1	7.12928301694497
91	C4	R1	7.56224242422107
91	C13	R1	7.33985000288462
91	C18	R1	7.05528243550119
91	C15	R1	7.19967234483636
91	C11	R1	7.22881869049588
91	C16	R1	7.17990909001493
91	C8	R1	7.17990909001493
91	C20	R1	7.14974711950468
91	C7	R1	7.25738784269265
92	C23	R1	7.35755200461808
92	C17	R1	7.33985000288462
92	C12	R1	7.33985000288462
92	C10	R1	7.10852445677817
92	C3	R1	7.39231742277876
92	C14	R1	7.08746284125034
92	C5	R1	7.02236781302845
92	C9	R1	7.34872815423108
92	C24	R1	7.31288295528436
92	C6	R1	7.20945336562895
92	C21	R1	7.13955135239879
92	C19	R1	7.29462074889163
92	C1	R1	7.37503943134692
92	C22	R1	7.11894107272351
92	C4	R1	7.22881869049588
92	C18	R1	7.31288295528436
92	C15	R1	7.34872815423108
92	C11	R1	7.24792751344359
92	C16	R1	7.34872815423108
92	C8	R1	7.15987133677839
92	C20	R1	7.22881869049588
92	C7	R1	7.22881869049588
93	C23	R1	7.11894107272351
93	C17	R1	7.28540221886225
93	C12	R1	7.44294349584873
93	C10	R1	7.17990909001493
93	C3	R1	6.93073733756289
93	C14	R1	7.49185309632967
93	C5	R1	7.06608919045777
93	C9	R1	7.09803208296053
93	C21	R1	7.3037807481771
93	C19	R1	7.4178525148859
93	C1	R1	7.33091687811462
93	C22	R1	7.34872815423108
93	C4	R1	7.4594316186373
93	C13	R1	7.33985000288462
93	C18	R1	7.06608919045777
93	C15	R1	7.48381577726426
93	C11	R1	7.17990909001493
93	C16	R1	7.17990909001493
93	C8	R1	7.06608919045777
93	C20	R1	7.38370429247405
93	C7	R1	7.54689445988764
94	C23	R1	7.19967234483636
94	C17	R1	7.05528243550119
94	C12	R1	7.4594316186373
94	C10	R1	7.09803208296053
94	C3	R1	7.28540221886225
94	C14	R1	7.27612440527424
94	C5	R1	7.51569983828404
94	C9	R1	7.39231742277876
94	C24	R1	7.33985000288462
94	C6	R1	7.19967234483636
94	C21	R1	7.16992500144231
94	C19	R1	7.29462074889163
94	C1	R1	7.18982455888002
94	C22	R1	7.59245703726808
94	C4	R1	7.10852445677817
94	C13	R1	7.34872815423108
94	C18	R1	7.28540221886225
94	C15	R1	7.09803208296053
94	C11	R1	7.11894107272351
94	C16	R1	7.17990909001493
94	C8	R1	7.33985000288462
94	C20	R1	7.06608919045777
94	C7	R1	7.17990909001493
95	C23	R1	7.33091687811462
95	C17	R1	7.49185309632967
95	C12	R1	7.12928301694497
95	C10	R1	7.53915881110803
95	C3	R1	7.3037807481771
95	C14	R1	7.38370429247405
95	C5	R1	7.24792751344359
95	C9	R1	7.13955135239879
95	C24	R1	7.32192809488736
95	C6	R1	7.27612440527424
95	C21	R1	7.45121111183233
95	C19	R1	7.17990909001493
95	C1	R1	7.36632221424582
95	C22	R1	7.5077946401987
95	C4	R1	7.24792751344359
95	C13	R1	7.08746284125034
95	C18	R1	6.76818432477693
95	C15	R1	6.96578428466209
95	C11	R1	7.05528243550119
95	C8	R1	7.39231742277876
95	C20	R1	7.31288295528436
95	C7	R1	7.12928301694497
96	C23	R1	7.4093909361377
96	C12	R1	7.31288295528436
96	C10	R1	7.18982455888002
96	C3	R1	7.23840473932508
96	C14	R1	7.3037807481771
96	C9	R1	7.06608919045777
96	C24	R1	7.33985000288462
96	C6	R1	7.02236781302845
96	C21	R1	7.43462822763672
96	C19	R1	7.3037807481771
96	C1	R1	7.33091687811462
96	C22	R1	7.22881869049588
96	C4	R1	7.24792751344359
96	C13	R1	7.19967234483636
96	C15	R1	7.31288295528436
96	C11	R1	7
96	C16	R1	7.07681559705083
96	C8	R1	7.5077946401987
96	C20	R1	7.19967234483636
97	C23	R1	7.39231742277876
97	C17	R1	7.28540221886225
97	C12	R1	7.06608919045777
97	C10	R1	7.24792751344359
97	C3	R1	7.25738784269265
97	C5	R1	6.85798099512757
97	C9	R1	7.24792751344359
97	C24	R1	7.34872815423108
97	C21	R1	7.18982455888002
97	C19	R1	7.19967234483636
97	C1	R1	7.37503943134692
[truncated: 14,533 more rows]
