# Supplementary material for: Stochastic modelling of single-cell gene expression adaptation reveals non-genomic contribution to evolution of tumor subclones
Source: bioRxiv. 2024 Apr 20:2024.04.17.588869. Preprint. [Version 1] doi: 10.1101/2024.04.17.588869 (PMC11071284; doi:10.1101/2024.04.17.588869)
Supplement: Supplement 2 [file media-2.zip › Supplementary Files/Simulated Data/Adaptive_Simulation/tr_1.08_sq_15_r_200_a_1.csv]

gene	species	replicate	exprval
1	C23	R1	7.29462074889163
1	C17	R1	7.28540221886225
1	C12	R1	7.21916852046216
1	C10	R1	7.25738784269265
1	C3	R1	7.45121111183233
1	C14	R1	7.05528243550119
1	C24	R1	7.05528243550119
1	C6	R1	7.49185309632967
1	C21	R1	7.34872815423108
1	C19	R1	7.20945336562895
1	C4	R1	7.4594316186373
1	C13	R1	7.28540221886225
1	C18	R1	7.32192809488736
1	C15	R1	6.97727992349992
1	C11	R1	7.04439411935845
1	C16	R1	7.20945336562895
1	C8	R1	7.22881869049588
1	C20	R1	7.32192809488736
1	C7	R1	7.19967234483636
2	C23	R1	7.09803208296053
2	C17	R1	7.16992500144231
2	C12	R1	6.8073549220576
2	C10	R1	7.20945336562895
2	C3	R1	7.40087943628218
2	C14	R1	7.5077946401987
2	C5	R1	7.33985000288462
2	C9	R1	7.31288295528436
2	C24	R1	7.29462074889163
2	C6	R1	7.18982455888002
2	C21	R1	7.5077946401987
2	C22	R1	7.33985000288462
2	C4	R1	7.40087943628218
2	C18	R1	6.96578428466209
2	C15	R1	7.48381577726426
2	C11	R1	7.17990909001493
2	C16	R1	6.89481776330794
2	C8	R1	7.23840473932508
2	C20	R1	7.22881869049588
2	C7	R1	6.7279204545632
3	C17	R1	7.10852445677817
3	C12	R1	7.37503943134692
3	C10	R1	7.32192809488736
3	C3	R1	7.32192809488736
3	C14	R1	7.24792751344359
3	C9	R1	7.31288295528436
3	C24	R1	6.89481776330794
3	C6	R1	7.39231742277876
3	C21	R1	7.43462822763672
3	C19	R1	7.20945336562895
3	C1	R1	7.27612440527424
3	C22	R1	7.08746284125034
3	C4	R1	7.23840473932508
3	C13	R1	7.28540221886225
3	C18	R1	7.16992500144231
3	C15	R1	6.90689059560852
3	C11	R1	7.16992500144231
3	C8	R1	7.3037807481771
3	C20	R1	7.33985000288462
3	C7	R1	7.21916852046216
4	C23	R1	7.32192809488736
4	C17	R1	7.22881869049588
4	C12	R1	7.43462822763672
4	C10	R1	7.14974711950468
4	C3	R1	7.14974711950468
4	C14	R1	7.24792751344359
4	C9	R1	7.44294349584873
4	C24	R1	7.22881869049588
4	C6	R1	7.36632221424582
4	C21	R1	6.91886323727459
4	C19	R1	7.48381577726426
4	C1	R1	7.49185309632967
4	C4	R1	7.28540221886225
4	C13	R1	7.28540221886225
4	C18	R1	7.36632221424582
4	C15	R1	7.56985560833095
4	C16	R1	7.06608919045777
4	C8	R1	7.14974711950468
4	C20	R1	7.51569983828404
4	C7	R1	7.33091687811462
5	C23	R1	7.45121111183233
5	C17	R1	7.33091687811462
5	C12	R1	7.23840473932508
5	C10	R1	7.4594316186373
5	C3	R1	7.43462822763672
5	C14	R1	7.14974711950468
5	C5	R1	7.12928301694497
5	C9	R1	7.16992500144231
5	C24	R1	7.51569983828404
5	C6	R1	7.11894107272351
5	C21	R1	7.01122725542325
5	C19	R1	6.8073549220576
5	C1	R1	7.28540221886225
5	C22	R1	7.4178525148859
5	C4	R1	7.29462074889163
5	C13	R1	7.49185309632967
5	C18	R1	6.95419631038687
5	C15	R1	7.03342300153745
5	C11	R1	7.28540221886225
5	C16	R1	6.88264304936184
5	C20	R1	7.35755200461808
5	C7	R1	7.33985000288462
6	C23	R1	7.24792751344359
6	C17	R1	7.53915881110803
6	C12	R1	7.24792751344359
6	C10	R1	7.24792751344359
6	C3	R1	7.11894107272351
6	C14	R1	7.48381577726426
6	C5	R1	7.54689445988764
6	C9	R1	7.02236781302845
6	C24	R1	7.32192809488736
6	C6	R1	7.39231742277876
6	C21	R1	7.22881869049588
6	C19	R1	7.31288295528436
6	C22	R1	7.19967234483636
6	C4	R1	7.3037807481771
6	C13	R1	7.02236781302845
6	C18	R1	6.91886323727459
6	C15	R1	6.78135971352466
6	C11	R1	7.05528243550119
6	C8	R1	7.17990909001493
6	C20	R1	7.15987133677839
7	C23	R1	7.17990909001493
7	C17	R1	7.2667865406949
7	C12	R1	7.12928301694497
7	C10	R1	7.29462074889163
7	C3	R1	7.4178525148859
7	C14	R1	7.24792751344359
7	C5	R1	7.20945336562895
7	C9	R1	7.29462074889163
7	C24	R1	6.97727992349992
7	C6	R1	7.40087943628218
7	C21	R1	7.51569983828404
7	C19	R1	7.33985000288462
7	C4	R1	7.4178525148859
7	C13	R1	7.02236781302845
7	C15	R1	7.4262647547021
7	C11	R1	6.8073549220576
7	C16	R1	7.08746284125034
7	C20	R1	7.3037807481771
7	C7	R1	7.4594316186373
8	C23	R1	6.95419631038687
8	C17	R1	7.2667865406949
8	C12	R1	7.11894107272351
8	C10	R1	7.20945336562895
8	C3	R1	7.51569983828404
8	C14	R1	7.06608919045777
8	C5	R1	7.44294349584873
8	C9	R1	7.14974711950468
8	C24	R1	7.06608919045777
8	C6	R1	7.36632221424582
8	C21	R1	7.15987133677839
8	C19	R1	7.32192809488736
8	C22	R1	7.11894107272351
8	C4	R1	7.07681559705083
8	C13	R1	7.4093909361377
8	C18	R1	7.17990909001493
8	C15	R1	7.16992500144231
8	C11	R1	7.3037807481771
8	C16	R1	7.08746284125034
8	C7	R1	7.4178525148859
9	C23	R1	7.33985000288462
9	C17	R1	7.2667865406949
9	C12	R1	7.32192809488736
9	C10	R1	7.52356195605701
9	C3	R1	7.48381577726426
9	C14	R1	7.35755200461808
9	C5	R1	7.18982455888002
9	C9	R1	6.74146698640115
9	C24	R1	7.13955135239879
9	C6	R1	7.33091687811462
9	C21	R1	6.98868468677217
9	C19	R1	7.3037807481771
9	C1	R1	7.59991284218713
9	C22	R1	7.23840473932508
9	C4	R1	7.15987133677839
9	C13	R1	7.48381577726426
9	C18	R1	7.10852445677817
9	C15	R1	7.10852445677817
9	C11	R1	7.06608919045777
9	C16	R1	6.95419631038687
9	C8	R1	7.4262647547021
9	C20	R1	7.25738784269265
10	C23	R1	7.17990909001493
10	C17	R1	7.31288295528436
10	C12	R1	7.467605550083
10	C10	R1	7.33985000288462
10	C3	R1	7.4262647547021
10	C14	R1	7.11894107272351
10	C5	R1	7.40087943628218
10	C9	R1	7.09803208296053
10	C24	R1	7.24792751344359
10	C6	R1	7.4262647547021
10	C21	R1	7.18982455888002
10	C19	R1	7.37503943134692
10	C22	R1	7.2667865406949
10	C4	R1	7.49984588708321
10	C13	R1	7.27612440527424
10	C18	R1	7.23840473932508
10	C15	R1	7.34872815423108
10	C11	R1	6.89481776330794
10	C8	R1	7.3037807481771
10	C20	R1	7.51569983828404
10	C7	R1	7.4093909361377
11	C23	R1	7.58496250072116
11	C17	R1	7.19967234483636
11	C12	R1	7.33091687811462
11	C10	R1	7.21916852046216
11	C3	R1	7.29462074889163
11	C14	R1	7.11894107272351
11	C9	R1	7.06608919045777
11	C24	R1	7.4093909361377
11	C6	R1	7.01122725542325
11	C21	R1	7.29462074889163
11	C1	R1	7.03342300153745
11	C22	R1	7.23840473932508
11	C4	R1	7.34872815423108
11	C18	R1	7.15987133677839
11	C15	R1	6.96578428466209
11	C16	R1	7.09803208296053
11	C8	R1	7.4594316186373
11	C20	R1	7.27612440527424
11	C7	R1	7.17990909001493
12	C23	R1	7.17990909001493
12	C17	R1	7.33091687811462
12	C12	R1	7.3037807481771
12	C3	R1	7.06608919045777
12	C14	R1	7.49185309632967
12	C5	R1	7.33091687811462
12	C9	R1	7.2667865406949
12	C6	R1	7.04439411935845
12	C21	R1	7.20945336562895
12	C19	R1	7.25738784269265
12	C1	R1	7.49984588708321
12	C22	R1	6.98868468677217
12	C13	R1	7.36632221424582
12	C18	R1	7.39231742277876
12	C15	R1	7.4262647547021
12	C11	R1	7.36632221424582
12	C16	R1	7.4178525148859
12	C8	R1	7.35755200461808
12	C20	R1	7.29462074889163
12	C7	R1	7.3037807481771
13	C23	R1	7.2667865406949
13	C17	R1	7.40087943628218
13	C12	R1	7.20945336562895
13	C10	R1	7.4262647547021
13	C3	R1	7.23840473932508
13	C14	R1	7.14974711950468
13	C5	R1	7.23840473932508
13	C9	R1	7.01122725542325
13	C24	R1	7.23840473932508
13	C6	R1	7.28540221886225
13	C21	R1	6.94251450533924
13	C1	R1	7.4594316186373
13	C22	R1	7.32192809488736
13	C4	R1	7.4093909361377
13	C13	R1	7.2667865406949
13	C18	R1	7.32192809488736
13	C15	R1	7.12928301694497
13	C16	R1	7.06608919045777
13	C8	R1	7.21916852046216
13	C20	R1	7.21916852046216
13	C7	R1	6.93073733756289
14	C23	R1	7.19967234483636
14	C17	R1	7.08746284125034
14	C12	R1	7.33985000288462
14	C10	R1	7.27612440527424
14	C3	R1	7.45121111183233
14	C14	R1	7.49185309632967
14	C5	R1	7.23840473932508
14	C9	R1	7.03342300153745
14	C6	R1	7.25738784269265
14	C21	R1	7.08746284125034
14	C19	R1	7.23840473932508
14	C1	R1	7.08746284125034
14	C22	R1	7.4262647547021
14	C4	R1	7.03342300153745
14	C13	R1	7.22881869049588
14	C18	R1	7.15987133677839
14	C15	R1	7.09803208296053
14	C11	R1	7.01122725542325
14	C20	R1	7.05528243550119
14	C7	R1	7.2667865406949
15	C23	R1	7.25738784269265
15	C17	R1	7.3037807481771
15	C12	R1	7.4178525148859
15	C10	R1	6.96578428466209
15	C3	R1	7.25738784269265
15	C14	R1	7.3037807481771
15	C5	R1	7.22881869049588
15	C9	R1	7.4594316186373
15	C24	R1	7.4262647547021
15	C6	R1	7.09803208296053
15	C21	R1	7.36632221424582
15	C19	R1	7.16992500144231
15	C22	R1	7.20945336562895
15	C4	R1	7.4262647547021
15	C13	R1	7.39231742277876
15	C18	R1	7.21916852046216
15	C15	R1	7.27612440527424
15	C11	R1	7.15987133677839
15	C16	R1	7.33985000288462
15	C8	R1	6.8703647195834
15	C20	R1	7.24792751344359
15	C7	R1	7.63662462054365
16	C23	R1	7.25738784269265
16	C17	R1	7.32192809488736
16	C12	R1	7.32192809488736
16	C10	R1	7.25738784269265
16	C3	R1	7.3037807481771
16	C14	R1	7.37503943134692
16	C5	R1	7.53915881110803
16	C9	R1	7.20945336562895
16	C24	R1	7.20945336562895
16	C21	R1	7.25738784269265
16	C19	R1	7.18982455888002
16	C22	R1	7
16	C4	R1	7.43462822763672
16	C13	R1	7.13955135239879
16	C18	R1	7.4178525148859
16	C15	R1	7.23840473932508
16	C16	R1	7.36632221424582
16	C8	R1	7.4093909361377
16	C20	R1	7.5077946401987
16	C7	R1	7.33985000288462
17	C17	R1	7.18982455888002
17	C12	R1	7.38370429247405
17	C3	R1	7.4093909361377
17	C14	R1	7.17990909001493
17	C5	R1	7.33091687811462
17	C24	R1	7.12928301694497
17	C6	R1	7.34872815423108
17	C21	R1	7.04439411935845
17	C1	R1	7.19967234483636
17	C22	R1	7.25738784269265
17	C4	R1	7.45121111183233
17	C13	R1	7.07681559705083
17	C15	R1	7.12928301694497
17	C16	R1	7.12928301694497
17	C8	R1	7.31288295528436
17	C20	R1	7.18982455888002
17	C7	R1	7.28540221886225
18	C23	R1	7.33091687811462
18	C17	R1	7.4093909361377
18	C12	R1	7.25738784269265
18	C10	R1	7.33985000288462
18	C3	R1	7.24792751344359
18	C5	R1	7.48381577726426
18	C9	R1	7.18982455888002
18	C24	R1	7.21916852046216
18	C6	R1	7.38370429247405
18	C21	R1	7.17990909001493
18	C19	R1	7.22881869049588
18	C1	R1	7.38370429247405
18	C22	R1	7.2667865406949
18	C13	R1	7.4178525148859
18	C18	R1	7
18	C15	R1	7.17990909001493
18	C11	R1	7.29462074889163
18	C16	R1	7.28540221886225
18	C8	R1	7.33091687811462
18	C7	R1	7.4594316186373
19	C23	R1	7.16992500144231
19	C17	R1	7.18982455888002
19	C12	R1	7.22881869049588
19	C10	R1	7.16992500144231
19	C3	R1	7.33091687811462
19	C14	R1	7.38370429247405
19	C9	R1	7.09803208296053
19	C24	R1	7.4178525148859
19	C6	R1	7.32192809488736
19	C21	R1	7.22881869049588
19	C19	R1	7.29462074889163
19	C1	R1	7.36632221424582
19	C22	R1	7.01122725542325
19	C4	R1	7.3037807481771
19	C13	R1	7.17990909001493
19	C18	R1	7.33091687811462
19	C15	R1	7.12928301694497
19	C11	R1	6.98868468677217
19	C16	R1	6.94251450533924
19	C8	R1	6.97727992349992
19	C20	R1	7.16992500144231
19	C7	R1	7.23840473932508
20	C23	R1	7.06608919045777
20	C17	R1	7.22881869049588
20	C12	R1	7.28540221886225
20	C10	R1	6.94251450533924
20	C14	R1	7.3037807481771
20	C5	R1	7.53915881110803
20	C9	R1	7.16992500144231
20	C24	R1	7.49185309632967
20	C6	R1	7.18982455888002
20	C21	R1	7.31288295528436
20	C19	R1	7.5077946401987
20	C1	R1	7.07681559705083
20	C22	R1	7.3037807481771
20	C4	R1	7.35755200461808
20	C13	R1	7.01122725542325
20	C18	R1	7.02236781302845
20	C15	R1	7.07681559705083
20	C11	R1	7.15987133677839
20	C16	R1	7.39231742277876
20	C8	R1	7.16992500144231
20	C20	R1	6.97727992349992
20	C7	R1	7.01122725542325
21	C23	R1	7.29462074889163
21	C17	R1	7.14974711950468
21	C12	R1	7.14974711950468
21	C10	R1	7.22881869049588
21	C3	R1	7.33091687811462
21	C14	R1	7.05528243550119
21	C5	R1	7.22881869049588
21	C9	R1	7.51569983828404
21	C6	R1	7.14974711950468
21	C21	R1	7.18982455888002
21	C19	R1	7.2667865406949
21	C1	R1	7.22881869049588
21	C22	R1	7.08746284125034
21	C4	R1	7.27612440527424
21	C13	R1	7.27612440527424
21	C18	R1	6.93073733756289
21	C15	R1	7.06608919045777
21	C16	R1	6.97727992349992
21	C8	R1	7.01122725542325
21	C20	R1	7.27612440527424
21	C7	R1	7.16992500144231
22	C23	R1	7.03342300153745
22	C17	R1	7.28540221886225
22	C12	R1	7.49185309632967
22	C10	R1	7.32192809488736
22	C3	R1	7.34872815423108
22	C14	R1	7.4757334309664
22	C5	R1	7.29462074889163
22	C9	R1	7.25738784269265
22	C24	R1	7.55458885167764
22	C6	R1	7.35755200461808
22	C21	R1	7.04439411935845
22	C1	R1	7.54689445988764
22	C22	R1	7.38370429247405
22	C13	R1	7.04439411935845
22	C18	R1	7.07681559705083
22	C15	R1	7.17990909001493
22	C11	R1	6.97727992349992
22	C16	R1	7.16992500144231
22	C8	R1	7.36632221424582
22	C20	R1	7.21916852046216
22	C7	R1	7.34872815423108
23	C23	R1	7.49185309632967
23	C12	R1	7.37503943134692
23	C10	R1	7.44294349584873
23	C14	R1	7.21916852046216
23	C5	R1	6.71424551766612
23	C9	R1	7.38370429247405
23	C24	R1	7.33985000288462
23	C6	R1	7.44294349584873
23	C21	R1	7.36632221424582
23	C19	R1	7.4093909361377
23	C1	R1	7.21916852046216
23	C22	R1	7.60733031374961
23	C4	R1	7.07681559705083
23	C13	R1	7.45121111183233
23	C18	R1	7.32192809488736
23	C15	R1	7.03342300153745
23	C11	R1	6.93073733756289
23	C16	R1	6.89481776330794
23	C8	R1	7.56224242422107
23	C20	R1	7.08746284125034
23	C7	R1	7.23840473932508
24	C17	R1	7.59991284218713
24	C12	R1	7.27612440527424
24	C10	R1	7.29462074889163
24	C3	R1	6.90689059560852
24	C14	R1	7.18982455888002
24	C5	R1	7.40087943628218
24	C9	R1	7.4757334309664
24	C24	R1	7.15987133677839
24	C6	R1	7.16992500144231
24	C21	R1	7.3037807481771
24	C19	R1	7.12928301694497
24	C1	R1	7.55458885167764
24	C22	R1	7.53915881110803
24	C13	R1	7.15987133677839
24	C18	R1	7.22881869049588
24	C16	R1	7.44294349584873
24	C8	R1	7.56224242422107
25	C23	R1	7.39231742277876
25	C17	R1	7.36632221424582
25	C3	R1	7.31288295528436
25	C14	R1	7.39231742277876
25	C5	R1	7.44294349584873
25	C9	R1	7.16992500144231
25	C6	R1	7.35755200461808
25	C21	R1	7.33091687811462
25	C19	R1	7.4262647547021
25	C1	R1	7.21916852046216
25	C22	R1	7.33091687811462
25	C4	R1	7.34872815423108
25	C13	R1	7.48381577726426
25	C15	R1	7.15987133677839
25	C11	R1	7.25738784269265
25	C16	R1	7.17990909001493
25	C8	R1	7.25738784269265
25	C20	R1	6.90689059560852
25	C7	R1	7.4594316186373
26	C23	R1	7.54689445988764
26	C17	R1	7.20945336562895
26	C12	R1	7.10852445677817
26	C10	R1	7.32192809488736
26	C3	R1	6.8073549220576
26	C14	R1	7.20945336562895
26	C5	R1	7.20945336562895
26	C9	R1	7.05528243550119
26	C24	R1	7.35755200461808
26	C6	R1	7.467605550083
26	C19	R1	7.4093909361377
26	C1	R1	7.34872815423108
26	C22	R1	7.21916852046216
26	C4	R1	7.45121111183233
26	C13	R1	7.49185309632967
26	C18	R1	7.03342300153745
26	C11	R1	7.14974711950468
26	C8	R1	7.59991284218713
26	C20	R1	7.4178525148859
26	C7	R1	7.03342300153745
27	C23	R1	7.29462074889163
27	C17	R1	7.25738784269265
27	C12	R1	7.22881869049588
27	C10	R1	7.17990909001493
27	C3	R1	7.34872815423108
27	C14	R1	7.22881869049588
27	C5	R1	7.11894107272351
27	C9	R1	7.43462822763672
27	C24	R1	7.10852445677817
27	C21	R1	7.4757334309664
27	C19	R1	7.2667865406949
27	C1	R1	7.28540221886225
27	C22	R1	7.40087943628218
27	C4	R1	7.25738784269265
27	C13	R1	7.38370429247405
27	C18	R1	7.22881869049588
27	C15	R1	7.20945336562895
27	C11	R1	7.13955135239879
27	C16	R1	7.05528243550119
27	C8	R1	7.01122725542325
27	C20	R1	7.17990909001493
28	C23	R1	7.05528243550119
28	C17	R1	7.16992500144231
28	C12	R1	7.21916852046216
28	C10	R1	7.67948009950545
28	C3	R1	7.35755200461808
28	C14	R1	7.15987133677839
28	C5	R1	7.55458885167764
28	C9	R1	7.18982455888002
28	C24	R1	7.61470984411521
28	C21	R1	7.24792751344359
28	C1	R1	7.4093909361377
28	C22	R1	7.29462074889163
28	C4	R1	7.4262647547021
28	C13	R1	7.39231742277876
28	C18	R1	7.23840473932508
28	C15	R1	6.94251450533924
28	C11	R1	6.96578428466209
28	C16	R1	7.3037807481771
28	C8	R1	7.39231742277876
28	C20	R1	7.15987133677839
28	C7	R1	6.96578428466209
29	C23	R1	7.4178525148859
29	C17	R1	7.23840473932508
29	C12	R1	7.3037807481771
29	C10	R1	7.25738784269265
29	C3	R1	7.29462074889163
29	C14	R1	7.02236781302845
29	C5	R1	7.20945336562895
29	C9	R1	7.61470984411521
29	C24	R1	7.11894107272351
29	C6	R1	7.35755200461808
29	C21	R1	7.2667865406949
29	C19	R1	7.23840473932508
29	C1	R1	7.01122725542325
29	C22	R1	7.06608919045777
29	C4	R1	7.21916852046216
29	C13	R1	7.12928301694497
29	C18	R1	7.01122725542325
29	C15	R1	7.06608919045777
29	C11	R1	7.38370429247405
29	C16	R1	7.05528243550119
29	C8	R1	7.11894107272351
29	C20	R1	7.12928301694497
29	C7	R1	7.49984588708321
30	C23	R1	7.24792751344359
30	C17	R1	7.39231742277876
30	C12	R1	7.31288295528436
30	C10	R1	7.19967234483636
30	C3	R1	7.04439411935845
30	C14	R1	7.21916852046216
30	C5	R1	7.29462074889163
30	C9	R1	7.53915881110803
30	C6	R1	7.07681559705083
30	C21	R1	7.43462822763672
30	C19	R1	7.40087943628218
30	C1	R1	7.32192809488736
30	C22	R1	7.4093909361377
30	C18	R1	7.25738784269265
30	C15	R1	7.22881869049588
30	C11	R1	6.98868468677217
30	C16	R1	7.24792751344359
30	C8	R1	7.28540221886225
30	C20	R1	7.33985000288462
30	C7	R1	7.35755200461808
31	C23	R1	7.08746284125034
31	C17	R1	7.35755200461808
31	C10	R1	7.18982455888002
31	C3	R1	7.33985000288462
31	C14	R1	7.23840473932508
31	C5	R1	7.02236781302845
31	C9	R1	7.3037807481771
31	C24	R1	7.4594316186373
31	C6	R1	7.33985000288462
31	C21	R1	7.36632221424582
31	C19	R1	7.2667865406949
31	C1	R1	7.25738784269265
31	C22	R1	7.27612440527424
31	C4	R1	7.33985000288462
31	C13	R1	7
31	C18	R1	7.13955135239879
31	C15	R1	7
31	C11	R1	7.09803208296053
31	C16	R1	7.52356195605701
31	C8	R1	7.19967234483636
31	C20	R1	7.27612440527424
32	C23	R1	7.36632221424582
32	C17	R1	7.24792751344359
32	C12	R1	7.04439411935845
32	C10	R1	7.04439411935845
32	C3	R1	7.4262647547021
32	C14	R1	7.4262647547021
32	C5	R1	7.18982455888002
32	C9	R1	7.4178525148859
32	C24	R1	7.39231742277876
32	C6	R1	7.4178525148859
32	C21	R1	7.20945336562895
32	C1	R1	7.27612440527424
32	C22	R1	7.16992500144231
32	C4	R1	7.22881869049588
32	C13	R1	7.23840473932508
32	C18	R1	6.98868468677217
32	C15	R1	7.16992500144231
32	C11	R1	7.15987133677839
32	C16	R1	7.18982455888002
32	C8	R1	7.21916852046216
32	C7	R1	7.05528243550119
33	C17	R1	7.04439411935845
33	C12	R1	7.15987133677839
33	C10	R1	7.3037807481771
33	C3	R1	7.05528243550119
33	C14	R1	7.33985000288462
33	C5	R1	7.22881869049588
33	C9	R1	7.34872815423108
33	C24	R1	7.25738784269265
33	C6	R1	7.29462074889163
33	C19	R1	7.4262647547021
33	C1	R1	7.39231742277876
33	C22	R1	7.2667865406949
33	C4	R1	7.12928301694497
33	C13	R1	6.95419631038687
33	C18	R1	7.07681559705083
33	C15	R1	7.20945336562895
33	C11	R1	7.14974711950468
33	C16	R1	7.33091687811462
33	C8	R1	7.16992500144231
33	C20	R1	7.23840473932508
33	C7	R1	7.4178525148859
34	C17	R1	7.39231742277876
34	C12	R1	7.08746284125034
34	C10	R1	7.29462074889163
34	C3	R1	7.53915881110803
34	C14	R1	7.23840473932508
34	C5	R1	7.36632221424582
34	C9	R1	7.44294349584873
34	C24	R1	7.17990909001493
34	C6	R1	7.44294349584873
34	C21	R1	7.4757334309664
34	C19	R1	7.4178525148859
34	C1	R1	7.32192809488736
34	C22	R1	7.4757334309664
34	C4	R1	7.28540221886225
34	C13	R1	7.23840473932508
34	C18	R1	7.10852445677817
34	C15	R1	7.3037807481771
34	C11	R1	6.83289001416474
34	C16	R1	7.2667865406949
34	C8	R1	7.23840473932508
34	C20	R1	7.32192809488736
34	C7	R1	7.10852445677817
35	C23	R1	7.4262647547021
35	C17	R1	7.38370429247405
35	C12	R1	7.19967234483636
35	C10	R1	7.2667865406949
35	C3	R1	7.17990909001493
35	C14	R1	7.38370429247405
35	C5	R1	7.4594316186373
35	C9	R1	7.04439411935845
35	C24	R1	7.29462074889163
35	C21	R1	7.20945336562895
35	C19	R1	7.28540221886225
35	C1	R1	7.2667865406949
35	C22	R1	7.68650052718322
35	C4	R1	7.08746284125034
35	C13	R1	7.13955135239879
35	C18	R1	7.12928301694497
35	C15	R1	7.24792751344359
35	C11	R1	7.31288295528436
35	C16	R1	7.12928301694497
35	C8	R1	7.27612440527424
36	C23	R1	7.22881869049588
36	C17	R1	7.13955135239879
36	C12	R1	7.49185309632967
36	C10	R1	7.4262647547021
36	C3	R1	7.38370429247405
36	C14	R1	7.22881869049588
36	C5	R1	7.56985560833095
36	C9	R1	7.38370429247405
36	C24	R1	7.32192809488736
36	C6	R1	7.33091687811462
36	C21	R1	7.33091687811462
36	C19	R1	7.3037807481771
36	C1	R1	7.43462822763672
36	C22	R1	7.4093909361377
36	C4	R1	7.48381577726426
36	C13	R1	7.15987133677839
36	C18	R1	6.89481776330794
36	C15	R1	6.97727992349992
36	C11	R1	7.17990909001493
36	C16	R1	7.09803208296053
36	C8	R1	6.96578428466209
36	C20	R1	7.31288295528436
36	C7	R1	7.4757334309664
37	C23	R1	7.15987133677839
37	C17	R1	7.20945336562895
37	C12	R1	7.3037807481771
37	C10	R1	7
37	C3	R1	7.20945336562895
37	C14	R1	7.22881869049588
37	C9	R1	7.32192809488736
37	C24	R1	7.27612440527424
37	C6	R1	7.29462074889163
37	C21	R1	7.28540221886225
37	C19	R1	7.2667865406949
37	C22	R1	6.96578428466209
37	C4	R1	7.66533591718518
37	C13	R1	7.22881869049588
37	C18	R1	7.31288295528436
37	C15	R1	7.27612440527424
37	C11	R1	7.32192809488736
37	C16	R1	6.8703647195834
37	C20	R1	7.40087943628218
37	C7	R1	7.31288295528436
38	C23	R1	7.35755200461808
38	C17	R1	7.38370429247405
38	C12	R1	7.37503943134692
38	C10	R1	7.38370429247405
38	C3	R1	7.5077946401987
38	C14	R1	7.4093909361377
38	C5	R1	7.29462074889163
38	C24	R1	7.25738784269265
38	C6	R1	6.93073733756289
38	C21	R1	7.37503943134692
38	C19	R1	7.25738784269265
38	C1	R1	7.04439411935845
38	C13	R1	7.04439411935845
38	C15	R1	7.22881869049588
38	C11	R1	7.23840473932508
38	C16	R1	7.07681559705083
38	C8	R1	7.33091687811462
38	C20	R1	7.16992500144231
39	C23	R1	7.17990909001493
39	C17	R1	7.27612440527424
39	C12	R1	7.467605550083
39	C10	R1	7.36632221424582
39	C14	R1	7.43462822763672
39	C5	R1	7.17990909001493
39	C9	R1	7.36632221424582
39	C24	R1	7.56985560833095
39	C6	R1	7.24792751344359
39	C21	R1	7.23840473932508
39	C19	R1	7.21916852046216
39	C1	R1	7.37503943134692
39	C22	R1	7.32192809488736
39	C4	R1	7.2667865406949
39	C13	R1	7.34872815423108
39	C15	R1	7.39231742277876
39	C11	R1	7.06608919045777
39	C16	R1	6.96578428466209
39	C20	R1	7.22881869049588
40	C23	R1	7.16992500144231
40	C17	R1	7.20945336562895
40	C12	R1	7.17990909001493
40	C10	R1	7.27612440527424
40	C3	R1	7.08746284125034
40	C14	R1	7.52356195605701
40	C5	R1	7.02236781302845
40	C9	R1	7.19967234483636
40	C24	R1	7.19967234483636
40	C6	R1	7.29462074889163
40	C21	R1	7.31288295528436
40	C19	R1	7.45121111183233
40	C22	R1	7.33985000288462
40	C4	R1	7.45121111183233
40	C13	R1	7
40	C15	R1	7.01122725542325
40	C11	R1	7.02236781302845
40	C16	R1	7.09803208296053
40	C8	R1	7.52356195605701
40	C20	R1	7.4594316186373
40	C7	R1	7.36632221424582
41	C23	R1	7.20945336562895
41	C17	R1	7.12928301694497
41	C12	R1	7.19967234483636
41	C10	R1	7.29462074889163
41	C3	R1	7.27612440527424
41	C14	R1	7.05528243550119
41	C5	R1	7
41	C9	R1	7.38370429247405
41	C24	R1	7.37503943134692
41	C6	R1	7.27612440527424
41	C21	R1	7.34872815423108
41	C19	R1	7.27612440527424
41	C1	R1	7
41	C4	R1	7.17990909001493
41	C13	R1	7.37503943134692
41	C15	R1	7.10852445677817
41	C11	R1	7.11894107272351
41	C8	R1	7.34872815423108
41	C20	R1	7.32192809488736
42	C23	R1	6.91886323727459
42	C17	R1	7.2667865406949
42	C12	R1	7.29462074889163
42	C10	R1	7.25738784269265
42	C14	R1	7.43462822763672
42	C9	R1	7.21916852046216
42	C24	R1	7.34872815423108
42	C6	R1	7.4262647547021
42	C21	R1	7.05528243550119
42	C19	R1	7.4093909361377
42	C1	R1	7.4093909361377
42	C22	R1	7.39231742277876
42	C4	R1	7.4178525148859
42	C13	R1	7.39231742277876
42	C18	R1	6.96578428466209
42	C15	R1	7.17990909001493
42	C16	R1	7.18982455888002
42	C8	R1	7.20945336562895
42	C20	R1	7.2667865406949
42	C7	R1	7.37503943134692
43	C23	R1	7.57742882803575
43	C17	R1	6.94251450533924
43	C12	R1	7.3037807481771
43	C10	R1	7.02236781302845
43	C3	R1	7.19967234483636
43	C14	R1	7.37503943134692
43	C5	R1	7.09803208296053
43	C9	R1	7.15987133677839
43	C24	R1	7.02236781302845
43	C6	R1	7.19967234483636
43	C21	R1	7.467605550083
43	C19	R1	7.35755200461808
43	C1	R1	7.36632221424582
43	C22	R1	7.34872815423108
43	C4	R1	7.29462074889163
43	C13	R1	7.24792751344359
43	C18	R1	6.78135971352466
43	C11	R1	6.98868468677217
43	C16	R1	7.12928301694497
43	C8	R1	7.4757334309664
43	C20	R1	7.17990909001493
43	C7	R1	7.32192809488736
44	C23	R1	7.22881869049588
44	C17	R1	7.4757334309664
44	C12	R1	7.15987133677839
44	C10	R1	7.33985000288462
44	C3	R1	7.52356195605701
44	C14	R1	7.48381577726426
44	C9	R1	7.03342300153745
44	C24	R1	6.97727992349992
44	C6	R1	7.35755200461808
44	C21	R1	7.48381577726426
44	C1	R1	7.24792751344359
44	C22	R1	7.12928301694497
44	C4	R1	7.4178525148859
44	C13	R1	7.14974711950468
44	C18	R1	7.33985000288462
44	C15	R1	7.18982455888002
44	C11	R1	7.22881869049588
44	C16	R1	7.58496250072116
44	C8	R1	7.45121111183233
44	C20	R1	7.27612440527424
44	C7	R1	7.37503943134692
45	C23	R1	7.36632221424582
45	C12	R1	7.13955135239879
45	C10	R1	7.34872815423108
45	C3	R1	7.16992500144231
45	C14	R1	7.36632221424582
45	C5	R1	7.4093909361377
45	C9	R1	7.34872815423108
45	C24	R1	7.01122725542325
45	C6	R1	7.33091687811462
45	C21	R1	7.12928301694497
45	C19	R1	7.43462822763672
45	C22	R1	6.85798099512757
45	C4	R1	7.13955135239879
45	C13	R1	7.4178525148859
45	C18	R1	7.04439411935845
45	C15	R1	7.12928301694497
45	C11	R1	7.38370429247405
45	C16	R1	7.15987133677839
45	C8	R1	7.4178525148859
45	C20	R1	7.39231742277876
45	C7	R1	7.29462074889163
46	C23	R1	7.10852445677817
46	C17	R1	7.23840473932508
46	C12	R1	7.33091687811462
46	C10	R1	7.18982455888002
46	C3	R1	7.17990909001493
46	C14	R1	7.48381577726426
46	C5	R1	7.39231742277876
46	C9	R1	7.4594316186373
46	C24	R1	7.49984588708321
46	C6	R1	7.08746284125034
46	C21	R1	7.2667865406949
46	C19	R1	7.06608919045777
46	C1	R1	7.33985000288462
46	C22	R1	7.33985000288462
46	C4	R1	7.51569983828404
46	C13	R1	7.12928301694497
46	C18	R1	7.12928301694497
46	C15	R1	7.31288295528436
46	C11	R1	7.17990909001493
46	C16	R1	7.19967234483636
46	C8	R1	7.01122725542325
46	C20	R1	7.52356195605701
46	C7	R1	7.20945336562895
47	C23	R1	7.5077946401987
47	C17	R1	7.04439411935845
47	C12	R1	7.10852445677817
47	C3	R1	7.25738784269265
47	C14	R1	6.96578428466209
47	C5	R1	7.33091687811462
47	C9	R1	7.13955135239879
47	C24	R1	7.4757334309664
47	C6	R1	7.3037807481771
47	C21	R1	7.56224242422107
47	C19	R1	7.66533591718518
47	C1	R1	7.33091687811462
47	C22	R1	7.15987133677839
47	C4	R1	6.97727992349992
47	C18	R1	7.17990909001493
47	C15	R1	7.35755200461808
47	C11	R1	7.01122725542325
47	C16	R1	7.56985560833095
47	C20	R1	7.53915881110803
47	C7	R1	7.4093909361377
48	C23	R1	7.31288295528436
48	C17	R1	7.20945336562895
48	C10	R1	7.37503943134692
48	C3	R1	7.21916852046216
48	C14	R1	7.59991284218713
48	C5	R1	7.31288295528436
48	C9	R1	7.43462822763672
48	C24	R1	7.21916852046216
48	C6	R1	7.23840473932508
48	C21	R1	7.467605550083
48	C1	R1	7.28540221886225
48	C22	R1	7.39231742277876
48	C4	R1	7.32192809488736
48	C13	R1	7.02236781302845
48	C18	R1	6.94251450533924
48	C15	R1	7.45121111183233
48	C11	R1	7.04439411935845
48	C16	R1	7.03342300153745
48	C8	R1	7.4262647547021
48	C20	R1	7.54689445988764
48	C7	R1	7.4178525148859
49	C23	R1	7.18982455888002
49	C17	R1	7.467605550083
49	C12	R1	7.40087943628218
49	C10	R1	7.25738784269265
49	C14	R1	6.85798099512757
49	C5	R1	7.17990909001493
49	C9	R1	7.43462822763672
49	C24	R1	7.34872815423108
49	C6	R1	7.32192809488736
49	C19	R1	7.38370429247405
49	C1	R1	7.3037807481771
49	C22	R1	7.2667865406949
49	C4	R1	7.3037807481771
49	C13	R1	7.13955135239879
49	C18	R1	7.2667865406949
49	C15	R1	7.32192809488736
49	C11	R1	7.31288295528436
49	C16	R1	7.08746284125034
49	C20	R1	7.36632221424582
49	C7	R1	7.21916852046216
50	C17	R1	7.34872815423108
50	C12	R1	7.33985000288462
50	C10	R1	7.37503943134692
50	C3	R1	7.32192809488736
50	C14	R1	7.11894107272351
50	C5	R1	7.08746284125034
50	C9	R1	7.02236781302845
50	C24	R1	7.57742882803575
50	C6	R1	7.33985000288462
50	C21	R1	6.97727992349992
50	C19	R1	7.19967234483636
50	C1	R1	7.22881869049588
50	C22	R1	7.31288295528436
50	C4	R1	7.45121111183233
50	C13	R1	7.24792751344359
50	C18	R1	7.23840473932508
50	C15	R1	7.2667865406949
50	C11	R1	7.14974711950468
50	C16	R1	6.91886323727459
50	C8	R1	7.43462822763672
50	C20	R1	7.24792751344359
50	C7	R1	7.10852445677817
51	C23	R1	7.36632221424582
51	C17	R1	7.07681559705083
51	C12	R1	7.54689445988764
51	C10	R1	7.04439411935845
51	C3	R1	7.3037807481771
51	C14	R1	7.05528243550119
51	C5	R1	7.35755200461808
51	C9	R1	7.2667865406949
51	C24	R1	7.23840473932508
51	C6	R1	7.36632221424582
51	C21	R1	7.10852445677817
51	C19	R1	7.10852445677817
51	C1	R1	7.09803208296053
51	C4	R1	7.28540221886225
51	C18	R1	7.07681559705083
51	C15	R1	7.18982455888002
51	C11	R1	7.27612440527424
51	C16	R1	7.2667865406949
51	C8	R1	7.31288295528436
51	C20	R1	7.28540221886225
51	C7	R1	7.21916852046216
52	C23	R1	7.29462074889163
52	C17	R1	7.33985000288462
52	C12	R1	7.06608919045777
52	C10	R1	7.4178525148859
52	C14	R1	7.15987133677839
52	C5	R1	7.2667865406949
52	C9	R1	7.25738784269265
52	C24	R1	7.15987133677839
52	C6	R1	7.4178525148859
52	C21	R1	7.23840473932508
52	C19	R1	7.17990909001493
52	C1	R1	7.32192809488736
52	C22	R1	7.34872815423108
52	C4	R1	7.20945336562895
52	C13	R1	7.49185309632967
52	C18	R1	7.07681559705083
52	C15	R1	7.17990909001493
52	C11	R1	7.01122725542325
52	C8	R1	7.2667865406949
52	C20	R1	7.4262647547021
53	C23	R1	7.24792751344359
53	C17	R1	7.14974711950468
53	C12	R1	7.21916852046216
53	C10	R1	7.39231742277876
53	C3	R1	7.4093909361377
53	C14	R1	7.33985000288462
53	C5	R1	7.22881869049588
53	C9	R1	7.34872815423108
53	C24	R1	7.33091687811462
53	C6	R1	7.28540221886225
53	C19	R1	7.07681559705083
53	C1	R1	7.05528243550119
53	C22	R1	7.23840473932508
53	C4	R1	7.06608919045777
53	C13	R1	7.49185309632967
53	C18	R1	7.09803208296053
53	C15	R1	6.96578428466209
53	C16	R1	7.02236781302845
53	C8	R1	7.35755200461808
53	C20	R1	7.45121111183233
53	C7	R1	7.24792751344359
54	C23	R1	7.36632221424582
54	C17	R1	7.31288295528436
54	C12	R1	7.467605550083
54	C10	R1	7.13955135239879
54	C3	R1	7.57742882803575
54	C14	R1	7.37503943134692
54	C5	R1	7.4262647547021
54	C9	R1	7.56224242422107
54	C24	R1	6.93073733756289
54	C6	R1	7.36632221424582
54	C21	R1	7.21916852046216
54	C19	R1	7.18982455888002
54	C1	R1	7.2667865406949
54	C22	R1	7.4757334309664
54	C4	R1	7.31288295528436
54	C18	R1	7.37503943134692
54	C15	R1	7.12928301694497
54	C11	R1	7.37503943134692
54	C16	R1	6.89481776330794
54	C8	R1	7.4757334309664
54	C20	R1	7.45121111183233
54	C7	R1	7.54689445988764
55	C23	R1	7.23840473932508
55	C17	R1	6.97727992349992
55	C12	R1	7.31288295528436
55	C10	R1	7.2667865406949
55	C3	R1	7.4757334309664
55	C14	R1	7.33985000288462
55	C5	R1	7.5077946401987
55	C9	R1	7.15987133677839
55	C6	R1	7.43462822763672
55	C21	R1	7.4093909361377
55	C19	R1	7.18982455888002
55	C1	R1	7.4093909361377
55	C22	R1	7.11894107272351
55	C4	R1	7.59991284218713
55	C13	R1	7.467605550083
55	C18	R1	7.09803208296053
55	C15	R1	7.07681559705083
55	C11	R1	6.82017896241519
55	C20	R1	7.4178525148859
55	C7	R1	7.20945336562895
56	C23	R1	7
56	C17	R1	7.09803208296053
56	C12	R1	7.23840473932508
56	C10	R1	7.23840473932508
56	C3	R1	7.44294349584873
56	C5	R1	7.2667865406949
56	C9	R1	7.15987133677839
56	C24	R1	7.4178525148859
56	C6	R1	7.5077946401987
56	C21	R1	7.4757334309664
56	C19	R1	7.25738784269265
56	C1	R1	7.34872815423108
56	C22	R1	7.18982455888002
56	C4	R1	7.18982455888002
56	C13	R1	7.28540221886225
56	C18	R1	7.51569983828404
56	C15	R1	7.15987133677839
56	C11	R1	7.15987133677839
56	C16	R1	6.98868468677217
56	C8	R1	7.23840473932508
56	C20	R1	7.31288295528436
56	C7	R1	7.02236781302845
57	C23	R1	7.05528243550119
57	C17	R1	7.16992500144231
57	C12	R1	7.60733031374961
57	C10	R1	7.3037807481771
57	C3	R1	7.62935662007961
57	C14	R1	7.11894107272351
57	C5	R1	7.3037807481771
57	C9	R1	7.2667865406949
57	C24	R1	7.3037807481771
57	C6	R1	7.57742882803575
57	C21	R1	7.11894107272351
57	C19	R1	7.04439411935845
57	C1	R1	7.03342300153745
57	C22	R1	7.4178525148859
57	C4	R1	7.14974711950468
57	C13	R1	7.31288295528436
57	C18	R1	7.04439411935845
57	C15	R1	7.02236781302845
57	C11	R1	7.15987133677839
57	C16	R1	7.34872815423108
57	C8	R1	7.14974711950468
57	C20	R1	7.4178525148859
57	C7	R1	7.29462074889163
58	C23	R1	7.25738784269265
58	C17	R1	7.23840473932508
58	C10	R1	7.19967234483636
58	C3	R1	7.12928301694497
58	C14	R1	7.07681559705083
58	C5	R1	7.24792751344359
58	C9	R1	7.4178525148859
58	C24	R1	7.15987133677839
58	C6	R1	7.4262647547021
58	C21	R1	7.43462822763672
58	C19	R1	7.49185309632967
58	C22	R1	7.07681559705083
58	C4	R1	6.76818432477693
58	C13	R1	7.3037807481771
58	C18	R1	7.13955135239879
58	C15	R1	6.74146698640115
58	C11	R1	7.33985000288462
58	C16	R1	7.4262647547021
58	C8	R1	7.36632221424582
58	C20	R1	7.32192809488736
58	C7	R1	7.15987133677839
59	C23	R1	7.63662462054365
59	C17	R1	7.04439411935845
59	C12	R1	7.22881869049588
59	C10	R1	7.23840473932508
59	C3	R1	7.17990909001493
59	C14	R1	7.03342300153745
59	C5	R1	7.07681559705083
59	C9	R1	6.98868468677217
59	C24	R1	7.07681559705083
59	C6	R1	7.467605550083
59	C21	R1	7.16992500144231
59	C19	R1	6.94251450533924
59	C1	R1	7.3037807481771
59	C22	R1	7.21916852046216
59	C13	R1	6.95419631038687
59	C18	R1	7.09803208296053
59	C15	R1	7.45121111183233
59	C16	R1	7.25738784269265
59	C8	R1	7.35755200461808
59	C20	R1	7.18982455888002
59	C7	R1	7.06608919045777
60	C23	R1	7.32192809488736
60	C17	R1	7.21916852046216
60	C12	R1	7.29462074889163
60	C10	R1	7.467605550083
60	C14	R1	7.4594316186373
60	C5	R1	7.07681559705083
60	C9	R1	7.37503943134692
60	C24	R1	7.35755200461808
60	C6	R1	7.29462074889163
60	C21	R1	7.5077946401987
60	C19	R1	7.49984588708321
60	C1	R1	7.33091687811462
60	C22	R1	7.60733031374961
60	C4	R1	7.39231742277876
60	C13	R1	7.17990909001493
60	C18	R1	6.95419631038687
60	C15	R1	7.32192809488736
60	C11	R1	7.12928301694497
60	C16	R1	7.19967234483636
60	C8	R1	7.4178525148859
60	C20	R1	7.31288295528436
60	C7	R1	7.37503943134692
61	C23	R1	7.40087943628218
61	C17	R1	7.33985000288462
61	C12	R1	7.35755200461808
61	C10	R1	7.33985000288462
61	C3	R1	7.40087943628218
61	C14	R1	7.13955135239879
61	C5	R1	7.35755200461808
61	C9	R1	7.4178525148859
61	C24	R1	7.21916852046216
61	C6	R1	7.37503943134692
61	C22	R1	7.4757334309664
61	C4	R1	7.3037807481771
61	C13	R1	7.33091687811462
61	C15	R1	7.13955135239879
61	C11	R1	7.25738784269265
61	C16	R1	7.18982455888002
61	C8	R1	7.25738784269265
61	C20	R1	7.32192809488736
62	C23	R1	6.91886323727459
62	C17	R1	7.25738784269265
62	C12	R1	7.07681559705083
62	C3	R1	7.11894107272351
62	C14	R1	7.08746284125034
62	C5	R1	7.24792751344359
62	C24	R1	7.22881869049588
62	C6	R1	7.467605550083
62	C21	R1	7.54689445988764
62	C1	R1	7.19967234483636
62	C22	R1	7.29462074889163
62	C4	R1	7.54689445988764
62	C13	R1	7.04439411935845
62	C18	R1	7.07681559705083
62	C15	R1	7.18982455888002
62	C11	R1	7.22881869049588
62	C16	R1	7.11894107272351
62	C8	R1	7.07681559705083
62	C20	R1	7.49984588708321
62	C7	R1	7.4178525148859
63	C23	R1	7.31288295528436
63	C17	R1	7.39231742277876
63	C12	R1	7.49185309632967
63	C10	R1	7.27612440527424
63	C14	R1	7.40087943628218
63	C5	R1	7.23840473932508
63	C9	R1	7.23840473932508
63	C24	R1	7.25738784269265
63	C6	R1	7.06608919045777
63	C19	R1	7.22881869049588
63	C1	R1	7.23840473932508
63	C22	R1	7.12928301694497
63	C4	R1	7.49984588708321
63	C13	R1	7.07681559705083
63	C18	R1	7.11894107272351
63	C15	R1	6.91886323727459
63	C11	R1	7.15987133677839
63	C16	R1	7.10852445677817
63	C8	R1	7.4594316186373
63	C20	R1	6.98868468677217
63	C7	R1	7
64	C23	R1	7.15987133677839
64	C17	R1	7.52356195605701
64	C12	R1	7.3037807481771
64	C10	R1	7.27612440527424
64	C3	R1	7.34872815423108
64	C14	R1	7.20945336562895
64	C5	R1	7.14974711950468
64	C9	R1	7.15987133677839
64	C24	R1	7.18982455888002
64	C6	R1	7.43462822763672
64	C21	R1	7.13955135239879
64	C19	R1	7.05528243550119
64	C1	R1	7.19967234483636
64	C22	R1	7.28540221886225
64	C4	R1	7.20945336562895
64	C13	R1	7.4178525148859
64	C18	R1	6.89481776330794
64	C11	R1	7.14974711950468
64	C16	R1	7
64	C8	R1	7.33091687811462
64	C20	R1	7.25738784269265
64	C7	R1	7.19967234483636
65	C23	R1	7.24792751344359
65	C17	R1	7.04439411935845
65	C12	R1	7.34872815423108
65	C10	R1	7.35755200461808
65	C3	R1	7.2667865406949
65	C14	R1	7.4178525148859
65	C5	R1	7.29462074889163
65	C9	R1	7.4262647547021
65	C24	R1	7.48381577726426
65	C6	R1	7.13955135239879
65	C21	R1	7.72109918870719
65	C19	R1	7.23840473932508
65	C1	R1	7.52356195605701
65	C22	R1	7.38370429247405
65	C4	R1	7.20945336562895
65	C13	R1	7.36632221424582
65	C18	R1	7.29462074889163
65	C15	R1	7.29462074889163
65	C11	R1	7.43462822763672
65	C16	R1	7.27612440527424
65	C8	R1	7.3037807481771
65	C20	R1	7.10852445677817
65	C7	R1	7.35755200461808
66	C23	R1	7.28540221886225
66	C17	R1	7.39231742277876
66	C12	R1	7.31288295528436
66	C10	R1	7.09803208296053
66	C3	R1	7.44294349584873
66	C14	R1	7.33091687811462
66	C5	R1	7.467605550083
66	C9	R1	7.07681559705083
66	C24	R1	7.31288295528436
66	C21	R1	7.3037807481771
66	C19	R1	7.52356195605701
66	C1	R1	7.07681559705083
66	C22	R1	7.09803208296053
66	C13	R1	7.31288295528436
66	C18	R1	7.05528243550119
66	C15	R1	7.12928301694497
66	C11	R1	7.10852445677817
66	C16	R1	7.33985000288462
66	C20	R1	7.43462822763672
66	C7	R1	7.05528243550119
67	C23	R1	7.15987133677839
67	C17	R1	7.17990909001493
67	C12	R1	7.13955135239879
67	C10	R1	7.4262647547021
67	C3	R1	7.07681559705083
67	C9	R1	7.40087943628218
67	C24	R1	7.467605550083
67	C6	R1	7.10852445677817
67	C21	R1	6.91886323727459
67	C19	R1	7.14974711950468
67	C1	R1	6.79441586635011
67	C22	R1	7.35755200461808
67	C4	R1	7.23840473932508
67	C13	R1	7.49185309632967
67	C11	R1	7.33985000288462
67	C16	R1	7.34872815423108
67	C8	R1	7.23840473932508
67	C20	R1	7.40087943628218
67	C7	R1	7.4757334309664
68	C23	R1	6.96578428466209
68	C17	R1	7.11894107272351
68	C12	R1	7.57742882803575
68	C3	R1	7.40087943628218
68	C14	R1	7.13955135239879
68	C5	R1	7.28540221886225
68	C9	R1	7.43462822763672
68	C24	R1	7.61470984411521
68	C6	R1	7.24792751344359
68	C21	R1	7.27612440527424
68	C19	R1	7.37503943134692
68	C1	R1	7.5077946401987
68	C22	R1	7.4757334309664
68	C4	R1	7.19967234483636
68	C13	R1	7.5077946401987
68	C18	R1	7.16992500144231
68	C15	R1	7.03342300153745
68	C11	R1	7.29462074889163
68	C16	R1	7.34872815423108
68	C8	R1	7.35755200461808
68	C20	R1	7.21916852046216
68	C7	R1	7.11894107272351
69	C23	R1	7.33985000288462
69	C17	R1	7.2667865406949
69	C12	R1	7.64385618977472
69	C10	R1	7.23840473932508
69	C3	R1	7.03342300153745
69	C14	R1	7.467605550083
69	C5	R1	7.25738784269265
69	C9	R1	7.49185309632967
69	C24	R1	7.38370429247405
69	C6	R1	7.12928301694497
69	C21	R1	7.16992500144231
69	C19	R1	7.10852445677817
69	C1	R1	7.53915881110803
69	C22	R1	7.4093909361377
69	C4	R1	7.33091687811462
69	C13	R1	7.24792751344359
69	C18	R1	7.10852445677817
69	C15	R1	6.91886323727459
69	C11	R1	7.28540221886225
69	C8	R1	7.03342300153745
69	C20	R1	6.82017896241519
69	C7	R1	7.10852445677817
70	C23	R1	7.08746284125034
70	C17	R1	7.45121111183233
70	C12	R1	7.23840473932508
70	C10	R1	7.08746284125034
70	C3	R1	6.91886323727459
70	C14	R1	7.5077946401987
70	C5	R1	7.61470984411521
70	C9	R1	7.12928301694497
70	C24	R1	7.28540221886225
70	C6	R1	7.38370429247405
70	C21	R1	6.74146698640115
70	C19	R1	6.91886323727459
70	C1	R1	7.03342300153745
70	C22	R1	7.24792751344359
70	C4	R1	7.16992500144231
70	C13	R1	7.19967234483636
70	C18	R1	7.22881869049588
70	C15	R1	7.20945336562895
70	C11	R1	7.35755200461808
70	C16	R1	7.33091687811462
70	C8	R1	7.07681559705083
70	C20	R1	7.2667865406949
70	C7	R1	7.54689445988764
71	C23	R1	7.14974711950468
71	C17	R1	7.32192809488736
71	C12	R1	6.94251450533924
71	C3	R1	7.37503943134692
71	C14	R1	7.02236781302845
71	C5	R1	7.39231742277876
71	C9	R1	7.24792751344359
71	C24	R1	7.21916852046216
71	C6	R1	7.22881869049588
71	C21	R1	7.23840473932508
71	C19	R1	7.24792751344359
71	C1	R1	7.48381577726426
71	C4	R1	6.98868468677217
71	C13	R1	6.96578428466209
71	C15	R1	7.20945336562895
71	C11	R1	7.05528243550119
71	C16	R1	7.28540221886225
71	C8	R1	7.29462074889163
71	C20	R1	7.37503943134692
71	C7	R1	7.25738784269265
72	C23	R1	7.23840473932508
72	C17	R1	7.33985000288462
72	C10	R1	7.20945336562895
72	C3	R1	7.11894107272351
72	C14	R1	7
72	C5	R1	7.29462074889163
72	C9	R1	7.4594316186373
72	C24	R1	7.10852445677817
72	C6	R1	7.27612440527424
72	C19	R1	7.28540221886225
72	C22	R1	7.37503943134692
72	C4	R1	7.4093909361377
72	C13	R1	7.32192809488736
72	C18	R1	7.20945336562895
72	C15	R1	7.29462074889163
72	C11	R1	7.24792751344359
72	C16	R1	7.09803208296053
72	C8	R1	7.32192809488736
72	C20	R1	7.09803208296053
72	C7	R1	7.4757334309664
73	C17	R1	7.45121111183233
73	C12	R1	7.4757334309664
73	C10	R1	7.10852445677817
73	C3	R1	7.08746284125034
73	C14	R1	7.43462822763672
73	C5	R1	7.2667865406949
73	C9	R1	7.40087943628218
73	C24	R1	7.31288295528436
73	C6	R1	7.4262647547021
73	C21	R1	7.24792751344359
73	C19	R1	7.01122725542325
73	C1	R1	7.32192809488736
73	C22	R1	7.39231742277876
73	C4	R1	7.62935662007961
73	C18	R1	7.2667865406949
73	C15	R1	7.08746284125034
73	C11	R1	7.22881869049588
73	C16	R1	7.05528243550119
73	C8	R1	7.44294349584873
73	C20	R1	7.18982455888002
73	C7	R1	7.18982455888002
74	C23	R1	7.34872815423108
74	C17	R1	7.34872815423108
74	C12	R1	7.4093909361377
74	C10	R1	7.39231742277876
74	C3	R1	7.4093909361377
74	C14	R1	7.2667865406949
74	C5	R1	7.13955135239879
74	C9	R1	7.33091687811462
74	C24	R1	7.14974711950468
74	C6	R1	7.4093909361377
74	C21	R1	7.32192809488736
74	C19	R1	7.38370429247405
74	C22	R1	7.56224242422107
74	C4	R1	7.08746284125034
74	C13	R1	7.3037807481771
74	C15	R1	7.22881869049588
74	C11	R1	7.19967234483636
74	C16	R1	7.24792751344359
74	C8	R1	7.51569983828404
74	C20	R1	7.28540221886225
74	C7	R1	7.16992500144231
75	C23	R1	7.33091687811462
75	C17	R1	7.19967234483636
75	C12	R1	7.53138146051631
75	C10	R1	7.32192809488736
75	C14	R1	7.37503943134692
75	C5	R1	7.51569983828404
75	C9	R1	7.15987133677839
75	C24	R1	7.35755200461808
75	C6	R1	7.06608919045777
75	C21	R1	7.10852445677817
75	C19	R1	7.2667865406949
75	C1	R1	7.15987133677839
75	C22	R1	7
75	C4	R1	7.10852445677817
75	C13	R1	7.4594316186373
75	C18	R1	7.2667865406949
75	C15	R1	7.05528243550119
75	C11	R1	7.33985000288462
75	C16	R1	7.04439411935845
75	C8	R1	7.10852445677817
75	C20	R1	7.05528243550119
75	C7	R1	7.20945336562895
76	C23	R1	7.08746284125034
76	C12	R1	7.15987133677839
76	C10	R1	7.45121111183233
76	C14	R1	7.38370429247405
76	C5	R1	7.31288295528436
76	C9	R1	7.38370429247405
76	C24	R1	7.02236781302845
76	C6	R1	6.90689059560852
76	C21	R1	7.44294349584873
76	C19	R1	7.16992500144231
76	C1	R1	7.53138146051631
76	C22	R1	7.37503943134692
76	C4	R1	7.01122725542325
76	C13	R1	7.23840473932508
76	C15	R1	7.07681559705083
76	C11	R1	7.07681559705083
76	C16	R1	7.32192809488736
76	C8	R1	7.27612440527424
76	C20	R1	7.08746284125034
76	C7	R1	7.06608919045777
77	C23	R1	7.3037807481771
77	C17	R1	7.36632221424582
77	C12	R1	7.32192809488736
77	C10	R1	7.28540221886225
77	C3	R1	7.36632221424582
77	C14	R1	7.4093909361377
77	C5	R1	7.28540221886225
77	C9	R1	7.19967234483636
77	C6	R1	7.20945336562895
77	C19	R1	7.38370429247405
77	C1	R1	7.12928301694497
77	C22	R1	7.16992500144231
77	C4	R1	7.2667865406949
77	C13	R1	7.44294349584873
77	C18	R1	7.31288295528436
77	C15	R1	7.12928301694497
77	C11	R1	6.56985560833095
77	C16	R1	6.84549005094437
77	C8	R1	6.85798099512757
77	C20	R1	7.36632221424582
77	C7	R1	7.16992500144231
78	C23	R1	7.32192809488736
78	C17	R1	7.49185309632967
78	C12	R1	7.4594316186373
78	C10	R1	7.4757334309664
78	C3	R1	7.32192809488736
78	C14	R1	7.37503943134692
78	C5	R1	7.33985000288462
78	C24	R1	7.59991284218713
78	C21	R1	7.14974711950468
78	C19	R1	7.23840473932508
78	C1	R1	7.49185309632967
78	C22	R1	7.52356195605701
78	C4	R1	7.4262647547021
78	C18	R1	7.20945336562895
78	C15	R1	7.29462074889163
78	C16	R1	7.22881869049588
78	C8	R1	7.44294349584873
78	C20	R1	7.33091687811462
78	C7	R1	7.29462074889163
79	C23	R1	7.36632221424582
79	C17	R1	7.23840473932508
79	C12	R1	7.7279204545632
79	C10	R1	7.4178525148859
79	C3	R1	7.12928301694497
79	C14	R1	7.49984588708321
79	C5	R1	7.467605550083
79	C9	R1	7.34872815423108
79	C24	R1	7.05528243550119
79	C6	R1	7.33091687811462
79	C21	R1	7.06608919045777
79	C19	R1	7.17990909001493
79	C1	R1	7.4594316186373
79	C22	R1	7.24792751344359
79	C4	R1	7.19967234483636
79	C18	R1	7.06608919045777
79	C15	R1	7.18982455888002
79	C11	R1	7.23840473932508
79	C16	R1	6.98868468677217
79	C8	R1	7.28540221886225
79	C20	R1	7.29462074889163
79	C7	R1	7.4093909361377
80	C23	R1	7.36632221424582
80	C17	R1	7.22881869049588
80	C12	R1	7.29462074889163
80	C10	R1	7.39231742277876
80	C3	R1	7.3037807481771
80	C14	R1	7.21916852046216
80	C5	R1	7.08746284125034
80	C9	R1	7.2667865406949
80	C24	R1	7.20945336562895
80	C6	R1	7.32192809488736
80	C21	R1	7.40087943628218
80	C19	R1	7.29462074889163
80	C1	R1	7.36632221424582
80	C22	R1	7.11894107272351
80	C4	R1	7.35755200461808
80	C13	R1	7.33091687811462
80	C18	R1	6.8073549220576
80	C15	R1	7.23840473932508
80	C11	R1	7.22881869049588
80	C16	R1	7.06608919045777
80	C8	R1	6.93073733756289
80	C20	R1	7.23840473932508
80	C7	R1	7.19967234483636
81	C23	R1	7.01122725542325
81	C12	R1	7.33985000288462
81	C10	R1	7.45121111183233
81	C3	R1	7.31288295528436
81	C14	R1	7.28540221886225
81	C5	R1	7.56985560833095
81	C9	R1	7.08746284125034
81	C24	R1	7.51569983828404
81	C6	R1	7.22881869049588
81	C21	R1	7.2667865406949
81	C1	R1	7.2667865406949
81	C22	R1	7.21916852046216
81	C4	R1	7.2667865406949
81	C13	R1	7.16992500144231
81	C18	R1	7.03342300153745
81	C15	R1	6.56985560833095
81	C16	R1	7.15987133677839
81	C8	R1	7.17990909001493
82	C23	R1	7
82	C12	R1	7.56224242422107
82	C10	R1	7.14974711950468
82	C3	R1	7.21916852046216
82	C14	R1	7.2667865406949
82	C9	R1	7.4178525148859
82	C24	R1	7.18982455888002
82	C6	R1	7.16992500144231
82	C21	R1	7.2667865406949
82	C19	R1	7.35755200461808
82	C1	R1	7.36632221424582
82	C22	R1	7.32192809488736
82	C4	R1	7.13955135239879
82	C13	R1	6.97727992349992
82	C18	R1	7.10852445677817
82	C15	R1	7.07681559705083
82	C11	R1	7.10852445677817
82	C16	R1	7.19967234483636
82	C8	R1	7.44294349584873
82	C20	R1	7.2667865406949
82	C7	R1	7.02236781302845
83	C23	R1	7.2667865406949
83	C17	R1	7.25738784269265
83	C12	R1	7.38370429247405
83	C10	R1	7.33091687811462
83	C3	R1	7.35755200461808
83	C14	R1	7.20945336562895
83	C5	R1	7.467605550083
83	C9	R1	7.27612440527424
83	C24	R1	7.24792751344359
83	C21	R1	7.33985000288462
83	C19	R1	7.38370429247405
83	C22	R1	7.24792751344359
83	C4	R1	7.17990909001493
83	C13	R1	7.16992500144231
83	C18	R1	7.2667865406949
83	C15	R1	7.27612440527424
83	C11	R1	7.18982455888002
83	C16	R1	7.09803208296053
83	C8	R1	7.22881869049588
83	C20	R1	7.2667865406949
83	C7	R1	7.06608919045777
84	C23	R1	7.19967234483636
84	C17	R1	7.31288295528436
84	C12	R1	7.12928301694497
84	C10	R1	7.18982455888002
84	C3	R1	7.37503943134692
84	C14	R1	7.44294349584873
84	C5	R1	7.37503943134692
84	C9	R1	7.04439411935845
84	C24	R1	7.32192809488736
84	C6	R1	7.18982455888002
84	C21	R1	7.31288295528436
84	C19	R1	7.2667865406949
84	C1	R1	7.22881869049588
84	C22	R1	7.33091687811462
84	C4	R1	7.15987133677839
84	C18	R1	7.17990909001493
84	C11	R1	7.25738784269265
84	C16	R1	7.09803208296053
84	C8	R1	7.27612440527424
84	C20	R1	7.33091687811462
85	C23	R1	7.18982455888002
85	C17	R1	7.33091687811462
85	C3	R1	7.23840473932508
85	C14	R1	7.14974711950468
85	C5	R1	7.64385618977472
85	C9	R1	7.4262647547021
85	C24	R1	7.40087943628218
85	C6	R1	7.31288295528436
85	C21	R1	7.11894107272351
85	C19	R1	7.18982455888002
85	C1	R1	7.4178525148859
85	C22	R1	7.15987133677839
85	C4	R1	7.4262647547021
85	C13	R1	7.37503943134692
85	C18	R1	7.18982455888002
85	C15	R1	7.33985000288462
85	C11	R1	7.24792751344359
85	C16	R1	7.16992500144231
85	C8	R1	7.33985000288462
85	C20	R1	7.63662462054365
85	C7	R1	7.4178525148859
86	C23	R1	7.09803208296053
86	C17	R1	7.5077946401987
86	C12	R1	7.23840473932508
86	C3	R1	7.35755200461808
86	C14	R1	7.02236781302845
86	C5	R1	7.2667865406949
86	C9	R1	7.35755200461808
86	C24	R1	7.24792751344359
86	C6	R1	7.35755200461808
86	C21	R1	7.15987133677839
86	C19	R1	7.44294349584873
86	C1	R1	7.12928301694497
86	C22	R1	7.33985000288462
86	C4	R1	7.33091687811462
86	C15	R1	7.04439411935845
86	C11	R1	7.18982455888002
86	C16	R1	6.91886323727459
86	C8	R1	7.12928301694497
86	C20	R1	7.54689445988764
86	C7	R1	7.43462822763672
87	C23	R1	7.52356195605701
87	C17	R1	7.33985000288462
87	C10	R1	7.24792751344359
87	C3	R1	7.36632221424582
87	C14	R1	7.4757334309664
87	C5	R1	7.25738784269265
87	C9	R1	7.04439411935845
87	C24	R1	7.38370429247405
87	C6	R1	7.62205181945638
87	C21	R1	7.36632221424582
87	C19	R1	7.27612440527424
87	C1	R1	7.35755200461808
87	C22	R1	7.48381577726426
87	C4	R1	7.35755200461808
87	C13	R1	7.09803208296053
87	C18	R1	7.21916852046216
87	C15	R1	7.2667865406949
87	C11	R1	7.16992500144231
87	C16	R1	7.15987133677839
87	C8	R1	7.29462074889163
87	C20	R1	6.96578428466209
87	C7	R1	7.23840473932508
88	C23	R1	7.57742882803575
88	C17	R1	7.19967234483636
88	C12	R1	7.14974711950468
88	C10	R1	7.43462822763672
88	C3	R1	7.02236781302845
88	C14	R1	7.27612440527424
88	C5	R1	7.4262647547021
88	C24	R1	7.10852445677817
88	C6	R1	7.18982455888002
88	C21	R1	7.37503943134692
88	C19	R1	7.06608919045777
88	C1	R1	7.45121111183233
88	C22	R1	7.55458885167764
88	C4	R1	7.22881869049588
88	C13	R1	7.36632221424582
88	C18	R1	7.19967234483636
88	C15	R1	7.28540221886225
88	C11	R1	6.94251450533924
88	C16	R1	7.02236781302845
88	C8	R1	7.19967234483636
88	C20	R1	7.29462074889163
89	C23	R1	7.24792751344359
89	C17	R1	7.49984588708321
89	C12	R1	7.18982455888002
89	C10	R1	7.4262647547021
89	C3	R1	6.97727992349992
89	C14	R1	7.22881869049588
89	C5	R1	7.33985000288462
89	C9	R1	6.89481776330794
89	C24	R1	7.4093909361377
89	C6	R1	7.04439411935845
89	C19	R1	7.25738784269265
89	C1	R1	7.36632221424582
89	C22	R1	7.33091687811462
89	C4	R1	7.21916852046216
89	C13	R1	7.40087943628218
89	C18	R1	7.4093909361377
89	C15	R1	6.91886323727459
89	C11	R1	7.01122725542325
89	C16	R1	7.14974711950468
89	C8	R1	7.05528243550119
89	C20	R1	7.40087943628218
89	C7	R1	7.32192809488736
90	C23	R1	7.25738784269265
90	C17	R1	7.18982455888002
90	C12	R1	7.27612440527424
90	C10	R1	7.32192809488736
90	C3	R1	7.44294349584873
90	C5	R1	7.18982455888002
90	C9	R1	7.43462822763672
90	C24	R1	7.17990909001493
90	C6	R1	7.16992500144231
90	C19	R1	7.21916852046216
90	C1	R1	7.27612440527424
90	C22	R1	7.14974711950468
90	C4	R1	7.06608919045777
90	C13	R1	7.28540221886225
90	C18	R1	7.21916852046216
90	C15	R1	7
90	C11	R1	7.33985000288462
90	C16	R1	7.4262647547021
90	C8	R1	7.24792751344359
90	C20	R1	7.29462074889163
90	C7	R1	7.06608919045777
91	C23	R1	7.22881869049588
91	C17	R1	7.25738784269265
91	C12	R1	7.39231742277876
91	C10	R1	7.55458885167764
91	C14	R1	7.28540221886225
91	C5	R1	7.20945336562895
91	C9	R1	7.4178525148859
91	C24	R1	7.01122725542325
91	C6	R1	7.27612440527424
91	C21	R1	7.35755200461808
91	C1	R1	7.25738784269265
91	C4	R1	7.39231742277876
91	C13	R1	7.31288295528436
91	C18	R1	7.36632221424582
91	C11	R1	7.40087943628218
91	C16	R1	7.22881869049588
91	C8	R1	7.22881869049588
91	C7	R1	7.38370429247405
92	C23	R1	7.29462074889163
92	C17	R1	7.21916852046216
92	C12	R1	7.56224242422107
92	C10	R1	7.10852445677817
92	C3	R1	7.09803208296053
92	C5	R1	7.19967234483636
92	C9	R1	7.15987133677839
92	C24	R1	7.03342300153745
92	C6	R1	7.24792751344359
92	C19	R1	7.4757334309664
92	C1	R1	7.35755200461808
92	C22	R1	7.7279204545632
92	C13	R1	7.11894107272351
92	C18	R1	7.4757334309664
92	C15	R1	7.34872815423108
92	C11	R1	7.03342300153745
92	C16	R1	7.24792751344359
92	C8	R1	7.32192809488736
92	C20	R1	7.36632221424582
92	C7	R1	7.23840473932508
93	C23	R1	7.5077946401987
93	C17	R1	7.29462074889163
93	C12	R1	7.38370429247405
93	C10	R1	7.31288295528436
93	C3	R1	7.22881869049588
93	C14	R1	7.24792751344359
93	C5	R1	7.2667865406949
93	C9	R1	7.49984588708321
93	C6	R1	7.3037807481771
93	C21	R1	7.20945336562895
93	C19	R1	7.32192809488736
93	C1	R1	7.29462074889163
93	C22	R1	6.83289001416474
93	C4	R1	7.60733031374961
93	C13	R1	7.09803208296053
93	C18	R1	7.38370429247405
93	C15	R1	7.22881869049588
93	C11	R1	7.16992500144231
93	C8	R1	7.06608919045777
93	C20	R1	7.53138146051631
93	C7	R1	7.21916852046216
94	C23	R1	7.20945336562895
94	C17	R1	7.45121111183233
94	C12	R1	7.20945336562895
94	C5	R1	7.33091687811462
94	C9	R1	7.28540221886225
94	C19	R1	7.44294349584873
94	C1	R1	7.4093909361377
94	C13	R1	7.4178525148859
94	C18	R1	7.12928301694497
94	C15	R1	6.95419631038687
94	C11	R1	6.88264304936184
94	C20	R1	7.13955135239879
95	C23	R1	7.20945336562895
95	C17	R1	7.06608919045777
95	C12	R1	6.8073549220576
95	C10	R1	7.27612440527424
95	C3	R1	7.06608919045777
95	C14	R1	7.19967234483636
95	C5	R1	7.03342300153745
95	C9	R1	7.37503943134692
95	C24	R1	7.19967234483636
95	C21	R1	7.2667865406949
95	C19	R1	7.45121111183233
95	C22	R1	7.20945336562895
95	C4	R1	6.97727992349992
95	C13	R1	7.25738784269265
95	C18	R1	7.12928301694497
95	C15	R1	7.29462074889163
95	C11	R1	7.01122725542325
95	C16	R1	6.94251450533924
95	C8	R1	7.22881869049588
95	C20	R1	7.3037807481771
95	C7	R1	7.15987133677839
96	C23	R1	7.2667865406949
96	C17	R1	7.29462074889163
96	C12	R1	7.16992500144231
96	C10	R1	7.01122725542325
96	C3	R1	7.31288295528436
96	C14	R1	7.40087943628218
96	C5	R1	7.25738784269265
96	C9	R1	7.27612440527424
96	C24	R1	7.34872815423108
96	C6	R1	7.2667865406949
96	C19	R1	7.40087943628218
96	C1	R1	7.4262647547021
96	C22	R1	7.37503943134692
96	C13	R1	6.96578428466209
96	C18	R1	7.20945336562895
96	C15	R1	7.11894107272351
96	C11	R1	7.19967234483636
96	C16	R1	7.25738784269265
96	C8	R1	7.34872815423108
96	C20	R1	7.35755200461808
96	C7	R1	7.09803208296053
97	C23	R1	7.37503943134692
97	C17	R1	7.19967234483636
97	C12	R1	7.3037807481771
97	C10	R1	7.44294349584873
97	C3	R1	7.2667865406949
97	C14	R1	7.20945336562895
97	C5	R1	7.37503943134692
97	C9	R1	7.4093909361377
97	C24	R1	7.53915881110803
97	C21	R1	7.18982455888002
97	C19	R1	7.5077946401987
97	C1	R1	7.39231742277876
97	C22	R1	7.35755200461808
97	C4	R1	7.34872815423108
97	C13	R1	7.34872815423108
97	C18	R1	7.38370429247405
97	C15	R1	7.37503943134692
97	C11	R1	7.17990909001493
97	C16	R1	7.21916852046216
97	C20	R1	7.29462074889163
97	C7	R1	7.3037807481771
98	C23	R1	7.07681559705083
[truncated: 14,531 more rows]
