# Supplementary material for: Stochastic modelling of single-cell gene expression adaptation reveals non-genomic contribution to evolution of tumor subclones
Source: bioRxiv. 2024 Apr 20:2024.04.17.588869. Preprint. [Version 1] doi: 10.1101/2024.04.17.588869 (PMC11071284; doi:10.1101/2024.04.17.588869)
Supplement: Supplement 2 [file media-2.zip › Supplementary Files/Simulated Data/Adaptive_Simulation/tr_1.08_sq_15_r_100_a_8.csv]

gene	species	replicate	exprval
1	C23	R1	7.467605550083
1	C17	R1	7.19967234483636
1	C12	R1	7.39231742277876
1	C10	R1	7.23840473932508
1	C3	R1	7.31288295528436
1	C14	R1	7.08746284125034
1	C5	R1	7.04439411935845
1	C6	R1	7.22881869049588
1	C21	R1	7.18982455888002
1	C19	R1	7.23840473932508
1	C1	R1	7.3037807481771
1	C22	R1	7.24792751344359
1	C4	R1	7.33091687811462
1	C13	R1	7.44294349584873
1	C18	R1	7.18982455888002
1	C16	R1	7.57742882803575
1	C8	R1	7.37503943134692
1	C7	R1	7.48381577726426
2	C23	R1	7.22881869049588
2	C12	R1	7.49984588708321
2	C10	R1	7.24792751344359
2	C14	R1	7.36632221424582
2	C5	R1	7.23840473932508
2	C9	R1	7.56985560833095
2	C24	R1	6.71424551766612
2	C6	R1	7.53138146051631
2	C21	R1	7.4757334309664
2	C19	R1	7.19967234483636
2	C1	R1	7.19967234483636
2	C22	R1	7.06608919045777
2	C4	R1	7.12928301694497
2	C13	R1	7.06608919045777
2	C18	R1	7.01122725542325
2	C15	R1	7.4594316186373
2	C11	R1	6.94251450533924
2	C16	R1	7.28540221886225
2	C8	R1	7.11894107272351
2	C20	R1	7.05528243550119
2	C7	R1	7.29462074889163
3	C23	R1	7.12928301694497
3	C17	R1	7.55458885167764
3	C12	R1	7.2667865406949
3	C10	R1	7.4093909361377
3	C3	R1	7.48381577726426
3	C14	R1	7.27612440527424
3	C5	R1	7.27612440527424
3	C24	R1	7.03342300153745
3	C6	R1	7.06608919045777
3	C21	R1	7.28540221886225
3	C19	R1	7.24792751344359
3	C1	R1	7.17990909001493
3	C22	R1	7.07681559705083
3	C4	R1	7.15987133677839
3	C13	R1	7.35755200461808
3	C18	R1	7.37503943134692
3	C15	R1	7.19967234483636
3	C11	R1	7.33091687811462
3	C16	R1	7.19967234483636
3	C8	R1	7.06608919045777
3	C7	R1	7.68650052718322
4	C23	R1	7.62935662007961
4	C17	R1	7.4757334309664
4	C10	R1	7.24792751344359
4	C3	R1	7.21916852046216
4	C14	R1	7
4	C5	R1	6.98868468677217
4	C9	R1	7.55458885167764
4	C24	R1	7.34872815423108
4	C6	R1	7.28540221886225
4	C21	R1	7.3037807481771
4	C19	R1	6.93073733756289
4	C1	R1	6.95419631038687
4	C22	R1	7.10852445677817
4	C4	R1	7.15987133677839
4	C13	R1	7.25738784269265
4	C18	R1	7.29462074889163
4	C11	R1	7.5077946401987
4	C16	R1	6.83289001416474
4	C8	R1	7.09803208296053
4	C20	R1	7.31288295528436
4	C7	R1	7.34872815423108
5	C23	R1	7.59991284218713
5	C17	R1	7.34872815423108
5	C10	R1	7.31288295528436
5	C3	R1	7.14974711950468
5	C5	R1	7.24792751344359
5	C9	R1	7.43462822763672
5	C24	R1	7.38370429247405
5	C6	R1	7.56985560833095
5	C21	R1	7.38370429247405
5	C19	R1	7.4757334309664
5	C1	R1	7.32192809488736
5	C22	R1	6.90689059560852
5	C4	R1	6.91886323727459
5	C13	R1	7.13955135239879
5	C18	R1	7.14974711950468
5	C11	R1	6.95419631038687
5	C8	R1	7.28540221886225
5	C20	R1	7.4757334309664
5	C7	R1	7.33985000288462
6	C23	R1	7.07681559705083
6	C17	R1	7.40087943628218
6	C12	R1	7.21916852046216
6	C10	R1	7.27612440527424
6	C3	R1	7.25738784269265
6	C14	R1	7.10852445677817
6	C5	R1	7.12928301694497
6	C9	R1	7.55458885167764
6	C24	R1	7.20945336562895
6	C6	R1	7.28540221886225
6	C21	R1	7.57742882803575
6	C19	R1	7.71424551766612
6	C1	R1	6.85798099512757
6	C22	R1	7.53138146051631
6	C4	R1	7.16992500144231
6	C13	R1	7.53138146051631
6	C15	R1	6.89481776330794
6	C11	R1	7.33091687811462
6	C16	R1	7.16992500144231
6	C8	R1	7.22881869049588
6	C20	R1	7.32192809488736
6	C7	R1	7.34872815423108
7	C23	R1	7.38370429247405
7	C17	R1	7.34872815423108
7	C12	R1	7.53915881110803
7	C10	R1	7.12928301694497
7	C3	R1	7.21916852046216
7	C14	R1	7.33091687811462
7	C5	R1	7.02236781302845
7	C9	R1	6.90689059560852
7	C24	R1	7.43462822763672
7	C6	R1	7.34872815423108
7	C21	R1	7.16992500144231
7	C19	R1	7.4594316186373
7	C1	R1	7.33985000288462
7	C22	R1	7.53915881110803
7	C4	R1	7.4594316186373
7	C18	R1	7.20945336562895
7	C15	R1	6.58496250072116
7	C11	R1	7.20945336562895
7	C16	R1	7.09803208296053
7	C20	R1	7.53138146051631
7	C7	R1	7.53915881110803
8	C23	R1	7.22881869049588
8	C17	R1	7.09803208296053
8	C12	R1	7.04439411935845
8	C10	R1	7.55458885167764
8	C3	R1	7.45121111183233
8	C14	R1	7.44294349584873
8	C5	R1	7.01122725542325
8	C9	R1	7.49984588708321
8	C24	R1	7.31288295528436
8	C6	R1	7.37503943134692
8	C19	R1	7.25738784269265
8	C1	R1	7.33091687811462
8	C4	R1	7.33985000288462
8	C13	R1	7.467605550083
8	C18	R1	6.97727992349992
8	C11	R1	7.12928301694497
8	C16	R1	7.10852445677817
8	C8	R1	7.40087943628218
8	C20	R1	7.36632221424582
8	C7	R1	7.21916852046216
9	C23	R1	7.01122725542325
9	C17	R1	7.06608919045777
9	C12	R1	7.05528243550119
9	C10	R1	7.02236781302845
9	C3	R1	7.20945336562895
9	C14	R1	7.06608919045777
9	C5	R1	7.53138146051631
9	C9	R1	7.29462074889163
9	C24	R1	7.27612440527424
9	C6	R1	7.40087943628218
9	C21	R1	7.32192809488736
9	C19	R1	7.4594316186373
9	C1	R1	7.32192809488736
9	C22	R1	7.27612440527424
9	C4	R1	7.62935662007961
9	C13	R1	7.12928301694497
9	C18	R1	6.98868468677217
9	C15	R1	7.08746284125034
9	C11	R1	7.4178525148859
9	C16	R1	7.25738784269265
9	C8	R1	7.07681559705083
9	C7	R1	7.53138146051631
10	C23	R1	7.43462822763672
10	C17	R1	7.37503943134692
10	C12	R1	6.97727992349992
10	C10	R1	7.20945336562895
10	C3	R1	7.08746284125034
10	C5	R1	7.4093909361377
10	C9	R1	7.13955135239879
10	C24	R1	7.35755200461808
10	C6	R1	7.24792751344359
10	C19	R1	7.62205181945638
10	C22	R1	7.08746284125034
10	C4	R1	7.04439411935845
10	C13	R1	7.04439411935845
10	C18	R1	7.40087943628218
10	C11	R1	7.23840473932508
10	C16	R1	7.13955135239879
10	C8	R1	7.25738784269265
10	C20	R1	7.14974711950468
10	C7	R1	7.2667865406949
11	C23	R1	7.09803208296053
11	C17	R1	6.96578428466209
11	C12	R1	7.32192809488736
11	C10	R1	7.31288295528436
11	C3	R1	7.15987133677839
11	C14	R1	7.39231742277876
11	C5	R1	7.55458885167764
11	C9	R1	7.44294349584873
11	C24	R1	7.07681559705083
11	C6	R1	7.3037807481771
11	C22	R1	7.22881869049588
11	C13	R1	7.21916852046216
11	C18	R1	7.45121111183233
11	C15	R1	7.24792751344359
11	C11	R1	7.35755200461808
11	C16	R1	6.84549005094437
11	C8	R1	7.10852445677817
11	C20	R1	7.40087943628218
11	C7	R1	7.17990909001493
12	C23	R1	7.33091687811462
12	C17	R1	7.4178525148859
12	C12	R1	7.10852445677817
12	C10	R1	6.8703647195834
12	C3	R1	7.3037807481771
12	C14	R1	7.22881869049588
12	C5	R1	7.59991284218713
12	C9	R1	7
12	C24	R1	7.21916852046216
12	C6	R1	7.4178525148859
12	C21	R1	7.4262647547021
12	C19	R1	7.49984588708321
12	C1	R1	7.27612440527424
12	C22	R1	7.14974711950468
12	C4	R1	7.18982455888002
12	C13	R1	7.19967234483636
12	C18	R1	6.94251450533924
12	C15	R1	7.12928301694497
12	C11	R1	7.29462074889163
12	C16	R1	6.8703647195834
12	C8	R1	7.83920378809694
12	C20	R1	7.34872815423108
12	C7	R1	7.23840473932508
13	C23	R1	7.34872815423108
13	C17	R1	7.40087943628218
13	C12	R1	7.33091687811462
13	C10	R1	7.43462822763672
13	C3	R1	7.17990909001493
13	C14	R1	7.4093909361377
13	C9	R1	7.28540221886225
13	C24	R1	7.4093909361377
13	C6	R1	7.5077946401987
13	C21	R1	7.29462074889163
13	C19	R1	7.4262647547021
13	C1	R1	7.49984588708321
13	C22	R1	7.12928301694497
13	C4	R1	7.22881869049588
13	C18	R1	7.23840473932508
13	C15	R1	7.20945336562895
13	C11	R1	6.96578428466209
13	C16	R1	7.2667865406949
13	C8	R1	7.07681559705083
13	C20	R1	6.98868468677217
14	C23	R1	7.53915881110803
14	C17	R1	7.60733031374961
14	C12	R1	7.22881869049588
14	C10	R1	7.19967234483636
14	C3	R1	7.32192809488736
14	C14	R1	7.4178525148859
14	C9	R1	7.28540221886225
14	C24	R1	7.55458885167764
14	C6	R1	7.33985000288462
14	C21	R1	7.35755200461808
14	C1	R1	7.28540221886225
14	C4	R1	7.34872815423108
14	C13	R1	7.44294349584873
14	C18	R1	6.74146698640115
14	C15	R1	6.94251450533924
14	C11	R1	6.82017896241519
14	C16	R1	7.24792751344359
14	C8	R1	7.13955135239879
14	C20	R1	7.08746284125034
14	C7	R1	7.12928301694497
15	C23	R1	7.33985000288462
15	C17	R1	7.467605550083
15	C10	R1	7.25738784269265
15	C3	R1	7.28540221886225
15	C14	R1	7.48381577726426
15	C5	R1	7.48381577726426
15	C9	R1	7.35755200461808
15	C24	R1	7.17990909001493
15	C6	R1	6.98868468677217
15	C19	R1	7.28540221886225
15	C22	R1	7.11894107272351
15	C4	R1	7.25738784269265
15	C13	R1	7.08746284125034
15	C15	R1	7.25738784269265
15	C16	R1	7.27612440527424
15	C8	R1	7.39231742277876
15	C20	R1	7.37503943134692
15	C7	R1	7.29462074889163
16	C23	R1	7.27612440527424
16	C17	R1	7.38370429247405
16	C12	R1	7.12928301694497
16	C10	R1	7.35755200461808
16	C3	R1	7.07681559705083
16	C14	R1	7.13955135239879
16	C5	R1	7.28540221886225
16	C9	R1	7.2667865406949
16	C24	R1	7.23840473932508
16	C6	R1	7.27612440527424
16	C21	R1	7.29462074889163
16	C19	R1	7.35755200461808
16	C1	R1	7.35755200461808
16	C22	R1	7.5077946401987
16	C4	R1	7.24792751344359
16	C13	R1	7.37503943134692
16	C18	R1	7.07681559705083
16	C15	R1	6.91886323727459
16	C16	R1	7.09803208296053
16	C8	R1	7.01122725542325
16	C20	R1	7.10852445677817
16	C7	R1	6.93073733756289
17	C23	R1	7.15987133677839
17	C17	R1	7.4178525148859
17	C12	R1	7.14974711950468
17	C10	R1	7.33091687811462
17	C3	R1	7.20945336562895
17	C14	R1	7.62935662007961
17	C5	R1	7.49984588708321
17	C9	R1	7.65821148275179
17	C24	R1	7.09803208296053
17	C21	R1	7.44294349584873
17	C1	R1	7.24792751344359
17	C22	R1	7.19967234483636
17	C4	R1	7.19967234483636
17	C13	R1	7.73470962022584
17	C18	R1	7.17990909001493
17	C15	R1	7.03342300153745
17	C11	R1	7.23840473932508
17	C16	R1	7.16992500144231
17	C8	R1	6.84549005094437
17	C20	R1	7
17	C7	R1	7.40087943628218
18	C23	R1	7.53915881110803
18	C17	R1	7.3037807481771
18	C12	R1	7.40087943628218
18	C10	R1	7.21916852046216
18	C3	R1	7.24792751344359
18	C14	R1	7.61470984411521
18	C5	R1	7.34872815423108
18	C9	R1	7.14974711950468
18	C24	R1	6.90689059560852
18	C6	R1	7.44294349584873
18	C21	R1	7.45121111183233
18	C19	R1	7.4594316186373
18	C1	R1	7.48381577726426
18	C22	R1	7.14974711950468
18	C4	R1	7.20945336562895
18	C13	R1	7.02236781302845
18	C15	R1	7.21916852046216
18	C11	R1	6.76818432477693
18	C16	R1	7.40087943628218
18	C8	R1	7.4594316186373
18	C20	R1	7.28540221886225
18	C7	R1	7.25738784269265
19	C17	R1	7.20945336562895
19	C12	R1	7.36632221424582
19	C10	R1	7.28540221886225
19	C3	R1	7.2667865406949
19	C14	R1	7.15987133677839
19	C5	R1	7.4594316186373
19	C9	R1	7.16992500144231
19	C24	R1	7.39231742277876
19	C19	R1	7.20945336562895
19	C1	R1	7.28540221886225
19	C22	R1	7.56224242422107
19	C4	R1	7.36632221424582
19	C13	R1	7.31288295528436
19	C18	R1	7.33091687811462
19	C15	R1	7.06608919045777
19	C11	R1	7.16992500144231
19	C16	R1	7.53138146051631
19	C8	R1	7.38370429247405
19	C20	R1	7.53138146051631
19	C7	R1	7.17990909001493
20	C23	R1	7.23840473932508
20	C17	R1	7.16992500144231
20	C12	R1	7.11894107272351
20	C10	R1	6.83289001416474
20	C3	R1	7.39231742277876
20	C14	R1	7.02236781302845
20	C5	R1	7.39231742277876
20	C9	R1	7.56224242422107
20	C6	R1	7.35755200461808
20	C21	R1	7.19967234483636
20	C19	R1	6.88264304936184
20	C1	R1	7.53915881110803
20	C22	R1	7.59245703726808
20	C4	R1	7.28540221886225
20	C13	R1	7.16992500144231
20	C18	R1	7.08746284125034
20	C15	R1	6.84549005094437
20	C11	R1	7.06608919045777
20	C16	R1	7.06608919045777
20	C8	R1	7.15987133677839
20	C20	R1	7.04439411935845
20	C7	R1	7.55458885167764
21	C17	R1	7.27612440527424
21	C3	R1	7.33091687811462
21	C14	R1	7.02236781302845
21	C5	R1	7.95419631038687
21	C9	R1	7.11894107272351
21	C24	R1	7.35755200461808
21	C6	R1	7.21916852046216
21	C21	R1	7.08746284125034
21	C19	R1	7.34872815423108
21	C1	R1	7.09803208296053
21	C22	R1	7.51569983828404
21	C4	R1	7.29462074889163
21	C13	R1	7.21916852046216
21	C18	R1	7.43462822763672
21	C15	R1	6.91886323727459
21	C11	R1	7.16992500144231
21	C16	R1	6.89481776330794
21	C20	R1	7.18982455888002
21	C7	R1	7.29462074889163
22	C23	R1	7.07681559705083
22	C17	R1	7.32192809488736
22	C12	R1	7.07681559705083
22	C10	R1	7.14974711950468
22	C3	R1	7.27612440527424
22	C14	R1	6.93073733756289
22	C5	R1	7.18982455888002
22	C9	R1	7.05528243550119
22	C24	R1	7.54689445988764
22	C6	R1	7.4594316186373
22	C21	R1	7.43462822763672
22	C19	R1	7.38370429247405
22	C1	R1	7.09803208296053
22	C22	R1	7.37503943134692
22	C4	R1	7.32192809488736
22	C13	R1	7.21916852046216
22	C18	R1	7.21916852046216
22	C15	R1	6.8703647195834
22	C11	R1	6.74146698640115
22	C16	R1	6.75488750216347
22	C8	R1	7.23840473932508
22	C20	R1	7.37503943134692
22	C7	R1	7.4093909361377
23	C23	R1	7.33091687811462
23	C17	R1	6.91886323727459
23	C12	R1	7.22881869049588
23	C10	R1	7.11894107272351
23	C3	R1	7.22881869049588
23	C14	R1	7.4178525148859
23	C5	R1	6.8073549220576
23	C9	R1	7.35755200461808
23	C24	R1	6.98868468677217
23	C6	R1	7.01122725542325
23	C21	R1	7.16992500144231
23	C19	R1	7.16992500144231
23	C1	R1	7.02236781302845
23	C22	R1	7.35755200461808
23	C13	R1	7.62935662007961
23	C18	R1	7.06608919045777
23	C15	R1	7.12928301694497
23	C11	R1	7.33091687811462
23	C8	R1	7.19967234483636
23	C20	R1	7.05528243550119
23	C7	R1	7.59991284218713
24	C23	R1	7.43462822763672
24	C17	R1	7.4594316186373
24	C12	R1	7.15987133677839
24	C10	R1	7.36632221424582
24	C3	R1	7.05528243550119
24	C14	R1	7.15987133677839
24	C24	R1	7.16992500144231
24	C6	R1	6.96578428466209
24	C19	R1	7.4262647547021
24	C1	R1	7.16992500144231
24	C22	R1	7.37503943134692
24	C4	R1	7.4262647547021
24	C13	R1	7.33985000288462
24	C18	R1	7.4262647547021
24	C15	R1	7.23840473932508
24	C11	R1	7.21916852046216
24	C16	R1	7.07681559705083
24	C8	R1	6.98868468677217
24	C20	R1	7.51569983828404
24	C7	R1	7.4262647547021
25	C23	R1	7.18982455888002
25	C17	R1	7.22881869049588
25	C12	R1	6.94251450533924
25	C10	R1	7.43462822763672
25	C3	R1	7.5077946401987
25	C14	R1	7.20945336562895
25	C5	R1	7.11894107272351
25	C9	R1	7.29462074889163
25	C24	R1	7.4262647547021
25	C6	R1	7.4178525148859
25	C21	R1	7.32192809488736
25	C19	R1	7.33985000288462
25	C1	R1	7.67948009950545
25	C4	R1	7.13955135239879
25	C13	R1	7.45121111183233
25	C18	R1	7.17990909001493
25	C15	R1	7.17990909001493
25	C11	R1	7.2667865406949
25	C16	R1	7
25	C8	R1	7.37503943134692
25	C7	R1	6.89481776330794
26	C23	R1	7.48381577726426
26	C17	R1	7.23840473932508
26	C12	R1	7.4093909361377
26	C10	R1	7.40087943628218
26	C3	R1	7.49984588708321
26	C14	R1	6.94251450533924
26	C5	R1	7.15987133677839
26	C9	R1	7.29462074889163
26	C24	R1	7.45121111183233
26	C6	R1	7.22881869049588
26	C21	R1	7.467605550083
26	C19	R1	7.49185309632967
26	C1	R1	7.03342300153745
26	C22	R1	7.13955135239879
26	C13	R1	7.6724253419715
26	C18	R1	7.08746284125034
26	C15	R1	7.4262647547021
26	C11	R1	7.09803208296053
26	C16	R1	7.13955135239879
26	C8	R1	7.09803208296053
26	C20	R1	7.22881869049588
26	C7	R1	7.4262647547021
27	C23	R1	7.4594316186373
27	C17	R1	7.36632221424582
27	C12	R1	7.05528243550119
27	C3	R1	7
27	C14	R1	7.04439411935845
27	C5	R1	7.40087943628218
27	C9	R1	7.45121111183233
27	C24	R1	7.4093909361377
27	C6	R1	7.18982455888002
27	C21	R1	7.20945336562895
27	C19	R1	7.13955135239879
27	C1	R1	7.33985000288462
27	C22	R1	7.16992500144231
27	C4	R1	7.19967234483636
27	C13	R1	7.24792751344359
27	C18	R1	7.44294349584873
27	C15	R1	7
27	C11	R1	7.62935662007961
27	C16	R1	7.3037807481771
27	C20	R1	7.12928301694497
27	C7	R1	7.22881869049588
28	C23	R1	7.2667865406949
28	C17	R1	7.05528243550119
28	C12	R1	7.28540221886225
28	C10	R1	7.62205181945638
28	C3	R1	7.36632221424582
28	C14	R1	7.21916852046216
28	C5	R1	7.06608919045777
28	C9	R1	7.54689445988764
28	C24	R1	7.09803208296053
28	C6	R1	7.19967234483636
28	C21	R1	7.2667865406949
28	C19	R1	7.56224242422107
28	C1	R1	7.11894107272351
28	C22	R1	7.467605550083
28	C4	R1	7.23840473932508
28	C13	R1	7.15987133677839
28	C18	R1	6.91886323727459
28	C11	R1	7.25738784269265
28	C16	R1	7.36632221424582
28	C8	R1	7.37503943134692
28	C20	R1	7.23840473932508
28	C7	R1	7.64385618977472
29	C23	R1	7.27612440527424
29	C17	R1	7.23840473932508
29	C12	R1	7.37503943134692
29	C3	R1	7.21916852046216
29	C14	R1	7.54689445988764
29	C5	R1	7.28540221886225
29	C24	R1	7.53138146051631
29	C6	R1	7.24792751344359
29	C21	R1	7.22881869049588
29	C19	R1	7.05528243550119
29	C1	R1	7.11894107272351
29	C22	R1	7.25738784269265
29	C4	R1	7.57742882803575
29	C13	R1	7.25738784269265
29	C15	R1	7.2667865406949
29	C11	R1	6.91886323727459
29	C16	R1	7
29	C8	R1	7.27612440527424
29	C20	R1	7.24792751344359
29	C7	R1	7.22881869049588
30	C17	R1	7.51569983828404
30	C12	R1	7.20945336562895
30	C10	R1	7
30	C3	R1	7.02236781302845
30	C14	R1	7.15987133677839
30	C5	R1	7.39231742277876
30	C9	R1	6.96578428466209
30	C24	R1	7.54689445988764
30	C6	R1	7.07681559705083
30	C21	R1	7.21916852046216
30	C19	R1	7.35755200461808
30	C1	R1	7.06608919045777
30	C22	R1	7.51569983828404
30	C4	R1	6.89481776330794
30	C13	R1	7.03342300153745
30	C18	R1	7.08746284125034
30	C15	R1	7.3037807481771
30	C11	R1	7.25738784269265
30	C8	R1	7.15987133677839
30	C7	R1	7.2667865406949
31	C23	R1	7.12928301694497
31	C12	R1	7.4262647547021
31	C10	R1	7.4178525148859
31	C3	R1	7.24792751344359
31	C14	R1	7.28540221886225
31	C5	R1	7.40087943628218
31	C9	R1	7.12928301694497
31	C24	R1	7.467605550083
31	C6	R1	7.49185309632967
31	C21	R1	7.4093909361377
31	C19	R1	7.27612440527424
31	C1	R1	7.25738784269265
31	C22	R1	7.57742882803575
31	C13	R1	7.33985000288462
31	C18	R1	7.02236781302845
31	C15	R1	6.95419631038687
31	C11	R1	7.13955135239879
31	C16	R1	7.02236781302845
31	C8	R1	7.51569983828404
31	C20	R1	7.4093909361377
31	C7	R1	7.52356195605701
32	C23	R1	7.15987133677839
32	C17	R1	7.20945336562895
32	C12	R1	6.84549005094437
32	C10	R1	6.94251450533924
32	C3	R1	6.96578428466209
32	C14	R1	7.21916852046216
32	C5	R1	7.32192809488736
32	C24	R1	7.70735913208088
32	C6	R1	7.20945336562895
32	C21	R1	7.33985000288462
32	C19	R1	7.03342300153745
32	C1	R1	7.01122725542325
32	C22	R1	7.05528243550119
32	C4	R1	7.19967234483636
32	C13	R1	7.33985000288462
32	C18	R1	7.20945336562895
32	C15	R1	7.38370429247405
32	C16	R1	7.18982455888002
32	C8	R1	7.15987133677839
32	C20	R1	7.02236781302845
32	C7	R1	7.37503943134692
33	C23	R1	7.36632221424582
33	C17	R1	7.36632221424582
33	C12	R1	6.97727992349992
33	C10	R1	7.59245703726808
33	C3	R1	7.03342300153745
33	C14	R1	7.4757334309664
33	C5	R1	7.34872815423108
33	C9	R1	7.38370429247405
33	C24	R1	7.09803208296053
33	C6	R1	7.07681559705083
33	C21	R1	6.95419631038687
33	C19	R1	7.39231742277876
33	C1	R1	7.43462822763672
33	C22	R1	7.3037807481771
33	C4	R1	7.03342300153745
33	C13	R1	7.49185309632967
33	C18	R1	7.20945336562895
33	C15	R1	7.14974711950468
33	C11	R1	6.88264304936184
33	C16	R1	7.56224242422107
33	C8	R1	7.08746284125034
33	C20	R1	7.4178525148859
33	C7	R1	7.04439411935845
34	C17	R1	7.28540221886225
34	C12	R1	7.28540221886225
34	C10	R1	7.12928301694497
34	C14	R1	7.29462074889163
34	C9	R1	7.02236781302845
34	C24	R1	7.05528243550119
34	C6	R1	7.21916852046216
34	C21	R1	7.59245703726808
34	C19	R1	7.25738784269265
34	C1	R1	7.39231742277876
34	C22	R1	7.31288295528436
34	C4	R1	6.96578428466209
34	C13	R1	7.17990909001493
34	C18	R1	7.31288295528436
34	C11	R1	7.25738784269265
34	C20	R1	7.12928301694497
34	C7	R1	7.49984588708321
35	C23	R1	7.19967234483636
35	C17	R1	7.14974711950468
35	C12	R1	7.19967234483636
35	C10	R1	6.84549005094437
35	C3	R1	7.10852445677817
35	C14	R1	7.36632221424582
35	C5	R1	7.22881869049588
35	C9	R1	7.18982455888002
35	C24	R1	7.11894107272351
35	C6	R1	7.33985000288462
35	C21	R1	6.88264304936184
35	C19	R1	7.25738784269265
35	C1	R1	7.31288295528436
35	C22	R1	7.4262647547021
35	C4	R1	7.32192809488736
35	C13	R1	7.53915881110803
35	C18	R1	7.21916852046216
35	C15	R1	7.09803208296053
35	C11	R1	7.39231742277876
35	C16	R1	7.08746284125034
35	C8	R1	7.45121111183233
35	C7	R1	7.13955135239879
36	C23	R1	7.07681559705083
36	C12	R1	7.25738784269265
36	C10	R1	7.39231742277876
36	C3	R1	7.2667865406949
36	C14	R1	7.20945336562895
36	C5	R1	7.35755200461808
36	C9	R1	7.06608919045777
36	C24	R1	7.18982455888002
36	C6	R1	7.40087943628218
36	C21	R1	7.31288295528436
36	C19	R1	7.22881869049588
36	C1	R1	6.95419631038687
36	C22	R1	7.12928301694497
36	C4	R1	7.32192809488736
36	C13	R1	7.10852445677817
36	C18	R1	7.04439411935845
36	C15	R1	7.12928301694497
36	C16	R1	7.63662462054365
36	C8	R1	7.17990909001493
36	C20	R1	7.33985000288462
36	C7	R1	7.4178525148859
37	C12	R1	7.18982455888002
37	C10	R1	6.91886323727459
37	C3	R1	6.84549005094437
37	C14	R1	7.18982455888002
37	C5	R1	7.4757334309664
37	C9	R1	7.28540221886225
37	C24	R1	6.98868468677217
37	C6	R1	7.22881869049588
37	C19	R1	7.20945336562895
37	C1	R1	7.03342300153745
37	C22	R1	7.49984588708321
37	C4	R1	7.15987133677839
37	C13	R1	7.01122725542325
37	C18	R1	6.94251450533924
37	C15	R1	7.21916852046216
37	C11	R1	7.12928301694497
37	C16	R1	7.13955135239879
37	C8	R1	7.01122725542325
37	C20	R1	7.29462074889163
37	C7	R1	7.23840473932508
38	C23	R1	7.22881869049588
38	C17	R1	7.33985000288462
38	C10	R1	7.43462822763672
38	C3	R1	7.39231742277876
38	C5	R1	7.16992500144231
38	C9	R1	7.18982455888002
38	C24	R1	7.467605550083
38	C6	R1	7.37503943134692
38	C21	R1	7.61470984411521
38	C1	R1	7.33985000288462
38	C22	R1	7.4093909361377
38	C4	R1	7.21916852046216
38	C13	R1	6.90689059560852
38	C18	R1	7.29462074889163
38	C15	R1	7.02236781302845
38	C11	R1	7.467605550083
38	C16	R1	7.17990909001493
38	C20	R1	7.12928301694497
38	C7	R1	7.48381577726426
39	C23	R1	7.3037807481771
39	C17	R1	7.28540221886225
39	C12	R1	7.39231742277876
39	C10	R1	7.38370429247405
39	C3	R1	7.4178525148859
39	C14	R1	7.3037807481771
39	C5	R1	7.23840473932508
39	C9	R1	7.07681559705083
39	C24	R1	7.09803208296053
39	C6	R1	7.32192809488736
39	C21	R1	7.10852445677817
39	C19	R1	7.33091687811462
39	C1	R1	7.13955135239879
39	C22	R1	7.12928301694497
39	C4	R1	7.467605550083
39	C13	R1	7.62935662007961
39	C18	R1	6.76818432477693
39	C15	R1	7.38370429247405
39	C11	R1	7.17990909001493
39	C16	R1	6.79441586635011
39	C20	R1	7.29462074889163
39	C7	R1	7.14974711950468
40	C23	R1	7.25738784269265
40	C17	R1	7.06608919045777
40	C12	R1	7.39231742277876
40	C10	R1	7.34872815423108
40	C3	R1	7.65821148275179
40	C14	R1	7.62205181945638
40	C5	R1	7.14974711950468
40	C9	R1	7.37503943134692
40	C24	R1	7.01122725542325
40	C6	R1	7.28540221886225
40	C21	R1	7.13955135239879
40	C19	R1	7.21916852046216
40	C1	R1	7.2667865406949
40	C22	R1	7.4093909361377
40	C13	R1	7.54689445988764
40	C18	R1	7.03342300153745
40	C15	R1	7.37503943134692
40	C16	R1	7.24792751344359
40	C8	R1	7.33985000288462
40	C20	R1	7
40	C7	R1	7.37503943134692
41	C23	R1	7.17990909001493
41	C17	R1	7.4262647547021
41	C12	R1	7.06608919045777
41	C10	R1	7.3037807481771
41	C3	R1	7.02236781302845
41	C14	R1	7.07681559705083
41	C9	R1	7.17990909001493
41	C6	R1	7.3037807481771
41	C21	R1	7.56985560833095
41	C19	R1	7.34872815423108
41	C1	R1	7.39231742277876
41	C22	R1	7.13955135239879
41	C4	R1	7.32192809488736
41	C13	R1	6.8073549220576
41	C18	R1	7.10852445677817
41	C15	R1	7.03342300153745
41	C11	R1	6.90689059560852
41	C16	R1	7.38370429247405
41	C8	R1	7.4262647547021
41	C20	R1	7.28540221886225
41	C7	R1	7.17990909001493
42	C23	R1	7.43462822763672
42	C12	R1	7.20945336562895
42	C10	R1	7.12928301694497
42	C3	R1	7.19967234483636
42	C14	R1	7.17990909001493
42	C5	R1	7.15987133677839
42	C9	R1	7.49185309632967
42	C24	R1	7.15987133677839
42	C6	R1	7.31288295528436
42	C21	R1	7.28540221886225
42	C19	R1	7.48381577726426
42	C1	R1	6.97727992349992
42	C4	R1	6.98868468677217
42	C13	R1	7.19967234483636
42	C11	R1	7.17990909001493
42	C16	R1	7.01122725542325
42	C8	R1	7.07681559705083
42	C20	R1	7.34872815423108
42	C7	R1	6.96578428466209
43	C23	R1	7.4178525148859
43	C17	R1	6.89481776330794
43	C12	R1	6.95419631038687
43	C10	R1	7.06608919045777
43	C3	R1	7.4093909361377
43	C14	R1	7.19967234483636
43	C5	R1	7.35755200461808
43	C24	R1	7.19967234483636
43	C6	R1	7.36632221424582
43	C21	R1	7.44294349584873
43	C19	R1	7.35755200461808
43	C1	R1	7.04439411935845
43	C22	R1	7
43	C4	R1	7.08746284125034
43	C13	R1	6.94251450533924
43	C18	R1	7.17990909001493
43	C15	R1	7.44294349584873
43	C11	R1	7.21916852046216
43	C16	R1	7.20945336562895
43	C20	R1	7.33091687811462
43	C7	R1	7.45121111183233
44	C23	R1	7.4757334309664
44	C17	R1	7.24792751344359
44	C12	R1	7.43462822763672
44	C10	R1	7.69348695749933
44	C3	R1	7.37503943134692
44	C14	R1	7.28540221886225
44	C5	R1	7.11894107272351
44	C9	R1	7.01122725542325
44	C24	R1	7.2667865406949
44	C6	R1	7.36632221424582
44	C21	R1	7.467605550083
44	C19	R1	7.29462074889163
44	C1	R1	7.34872815423108
44	C22	R1	7.13955135239879
44	C4	R1	7.07681559705083
44	C13	R1	7.44294349584873
44	C18	R1	7.17990909001493
44	C15	R1	7.28540221886225
44	C11	R1	7.25738784269265
44	C16	R1	7.52356195605701
44	C8	R1	7.59991284218713
44	C20	R1	7.2667865406949
44	C7	R1	7.52356195605701
45	C23	R1	7.28540221886225
45	C17	R1	7.16992500144231
45	C10	R1	7.49984588708321
45	C3	R1	7.4757334309664
45	C9	R1	7.20945336562895
45	C24	R1	7.09803208296053
45	C6	R1	7.13955135239879
45	C21	R1	7.43462822763672
45	C19	R1	7.2667865406949
45	C1	R1	7.05528243550119
45	C22	R1	7.54689445988764
45	C4	R1	7.53915881110803
45	C13	R1	7.34872815423108
45	C18	R1	7.33985000288462
45	C11	R1	7.09803208296053
45	C16	R1	7.37503943134692
45	C8	R1	7.4594316186373
45	C20	R1	7.43462822763672
45	C7	R1	7.25738784269265
46	C23	R1	7.31288295528436
46	C17	R1	7.18982455888002
46	C12	R1	7.39231742277876
46	C10	R1	7.56224242422107
46	C3	R1	7.18982455888002
46	C14	R1	7.11894107272351
46	C5	R1	7.22881869049588
46	C9	R1	7.44294349584873
46	C24	R1	7.53138146051631
46	C6	R1	7.08746284125034
46	C21	R1	7.4093909361377
46	C19	R1	7.52356195605701
46	C1	R1	7.49185309632967
46	C22	R1	7.06608919045777
46	C4	R1	7.43462822763672
46	C13	R1	7.28540221886225
46	C18	R1	7.16992500144231
46	C11	R1	7.52356195605701
46	C16	R1	7.17990909001493
46	C8	R1	7.34872815423108
46	C20	R1	7.33091687811462
46	C7	R1	7.10852445677817
47	C23	R1	7.27612440527424
47	C17	R1	7.36632221424582
47	C12	R1	7.19967234483636
47	C10	R1	7.40087943628218
47	C3	R1	7.33985000288462
47	C14	R1	7.28540221886225
47	C5	R1	7.18982455888002
47	C9	R1	7.4178525148859
47	C24	R1	7.15987133677839
47	C6	R1	7.33091687811462
47	C21	R1	7.10852445677817
47	C19	R1	7.4262647547021
47	C1	R1	7.467605550083
47	C22	R1	7.34872815423108
47	C4	R1	7.33985000288462
47	C13	R1	7.48381577726426
47	C18	R1	7.20945336562895
47	C15	R1	7.10852445677817
47	C11	R1	7.25738784269265
47	C16	R1	7
47	C8	R1	7.15987133677839
47	C20	R1	7.2667865406949
47	C7	R1	7.58496250072116
48	C23	R1	7.20945336562895
48	C17	R1	7.53915881110803
48	C12	R1	7.52356195605701
48	C3	R1	7.09803208296053
48	C14	R1	7.49185309632967
48	C5	R1	7.03342300153745
48	C9	R1	7.4178525148859
48	C24	R1	7.32192809488736
48	C6	R1	7.49185309632967
48	C21	R1	7.33091687811462
48	C19	R1	7.2667865406949
48	C1	R1	7.31288295528436
48	C22	R1	7.21916852046216
48	C4	R1	7.4093909361377
48	C13	R1	7.467605550083
48	C18	R1	7.21916852046216
48	C15	R1	7.24792751344359
48	C11	R1	7.4757334309664
48	C16	R1	7.38370429247405
48	C8	R1	7.27612440527424
48	C20	R1	7.5077946401987
48	C7	R1	6.94251450533924
49	C23	R1	7.45121111183233
49	C17	R1	7.4178525148859
49	C10	R1	7.44294349584873
49	C3	R1	7.17990909001493
49	C14	R1	7.53915881110803
49	C5	R1	7
49	C9	R1	7.44294349584873
49	C24	R1	7.39231742277876
49	C6	R1	7.467605550083
49	C21	R1	7.16992500144231
49	C19	R1	7.2667865406949
49	C1	R1	7.28540221886225
49	C4	R1	7.17990909001493
49	C13	R1	7.45121111183233
49	C18	R1	7.16992500144231
49	C11	R1	6.90689059560852
49	C16	R1	7.23840473932508
49	C8	R1	7.33091687811462
49	C20	R1	7.36632221424582
49	C7	R1	7.25738784269265
50	C23	R1	7.18982455888002
50	C17	R1	7.15987133677839
50	C12	R1	7.4178525148859
50	C10	R1	7.49984588708321
50	C3	R1	6.96578428466209
50	C14	R1	7.33985000288462
50	C5	R1	7.70043971814109
50	C9	R1	7.61470984411521
50	C24	R1	7.13955135239879
50	C6	R1	7.09803208296053
50	C21	R1	7.33091687811462
50	C19	R1	7.22881869049588
50	C1	R1	7.37503943134692
50	C22	R1	7.4262647547021
50	C4	R1	7.36632221424582
50	C13	R1	7.10852445677817
50	C18	R1	7.03342300153745
50	C15	R1	7.27612440527424
50	C11	R1	7.4093909361377
50	C16	R1	7.10852445677817
50	C8	R1	7.07681559705083
50	C20	R1	7.36632221424582
50	C7	R1	7.32192809488736
51	C23	R1	7.02236781302845
51	C17	R1	7.16992500144231
51	C12	R1	7.4594316186373
51	C10	R1	7.10852445677817
51	C3	R1	7.51569983828404
51	C5	R1	7.39231742277876
51	C9	R1	7.36632221424582
51	C6	R1	7.33985000288462
51	C21	R1	7.10852445677817
51	C19	R1	7.11894107272351
51	C1	R1	6.91886323727459
51	C22	R1	7.4178525148859
51	C4	R1	7.29462074889163
51	C13	R1	7.43462822763672
51	C18	R1	7.28540221886225
51	C15	R1	7.22881869049588
51	C11	R1	7.08746284125034
51	C16	R1	7.24792751344359
51	C8	R1	7.18982455888002
51	C20	R1	7.62935662007961
51	C7	R1	7.03342300153745
52	C23	R1	7.53138146051631
52	C17	R1	6.8073549220576
52	C12	R1	7.8008998999203
52	C10	R1	7.08746284125034
52	C3	R1	7.2667865406949
52	C14	R1	7.23840473932508
52	C5	R1	7.07681559705083
52	C9	R1	7.14974711950468
52	C24	R1	7.3037807481771
52	C6	R1	7.70735913208088
52	C19	R1	7.18982455888002
52	C1	R1	7.31288295528436
52	C22	R1	7.44294349584873
52	C4	R1	6.93073733756289
52	C13	R1	7.39231742277876
52	C18	R1	6.95419631038687
52	C15	R1	7.13955135239879
52	C11	R1	7.67948009950545
52	C16	R1	7.31288295528436
52	C8	R1	7.05528243550119
52	C20	R1	7.11894107272351
52	C7	R1	7.4093909361377
53	C23	R1	7.5077946401987
53	C17	R1	7.33985000288462
53	C12	R1	7.24792751344359
53	C10	R1	7.4093909361377
53	C3	R1	6.96578428466209
53	C14	R1	7.37503943134692
53	C5	R1	7.32192809488736
53	C9	R1	7.25738784269265
53	C24	R1	7.40087943628218
53	C6	R1	7.76155123244448
53	C19	R1	7.39231742277876
53	C1	R1	7.20945336562895
53	C22	R1	7.18982455888002
53	C4	R1	7.27612440527424
53	C13	R1	7.20945336562895
53	C18	R1	7.23840473932508
53	C15	R1	7.4093909361377
53	C11	R1	7.21916852046216
53	C16	R1	7.12928301694497
53	C8	R1	7
53	C20	R1	7.4594316186373
53	C7	R1	6.98868468677217
54	C23	R1	7.36632221424582
54	C17	R1	7.21916852046216
54	C12	R1	7.21916852046216
54	C3	R1	7.4093909361377
54	C14	R1	7.31288295528436
54	C5	R1	7.45121111183233
54	C9	R1	7.32192809488736
54	C6	R1	7.13955135239879
54	C21	R1	7.09803208296053
54	C19	R1	7.05528243550119
54	C1	R1	7.36632221424582
54	C22	R1	7.44294349584873
54	C4	R1	7.22881869049588
54	C13	R1	7.03342300153745
54	C18	R1	7.05528243550119
54	C15	R1	7.10852445677817
54	C11	R1	7.13955135239879
54	C16	R1	7.32192809488736
54	C8	R1	7.3037807481771
54	C20	R1	7.24792751344359
54	C7	R1	7.31288295528436
55	C23	R1	7.23840473932508
55	C17	R1	7.73470962022584
55	C12	R1	7.53915881110803
55	C10	R1	6.96578428466209
55	C3	R1	7.56224242422107
55	C14	R1	7.16992500144231
55	C5	R1	7.02236781302845
55	C9	R1	7.4093909361377
55	C24	R1	7.13955135239879
55	C6	R1	7.37503943134692
55	C21	R1	7.33985000288462
55	C19	R1	7.39231742277876
55	C1	R1	7.32192809488736
55	C22	R1	7.25738784269265
55	C4	R1	7.36632221424582
55	C13	R1	7.29462074889163
55	C18	R1	7.08746284125034
55	C15	R1	7.02236781302845
55	C11	R1	7.33091687811462
55	C16	R1	7.02236781302845
55	C8	R1	7.7279204545632
55	C20	R1	7.19967234483636
55	C7	R1	7.68650052718322
56	C23	R1	7.45121111183233
56	C17	R1	7.02236781302845
56	C12	R1	6.70043971814109
56	C10	R1	7.27612440527424
56	C14	R1	7.24792751344359
56	C5	R1	7.38370429247405
56	C9	R1	7.45121111183233
56	C6	R1	7.4178525148859
56	C21	R1	7.49984588708321
56	C19	R1	7.57742882803575
56	C1	R1	7.22881869049588
56	C22	R1	7.27612440527424
56	C4	R1	7.15987133677839
56	C13	R1	7.08746284125034
56	C18	R1	7.33985000288462
56	C16	R1	6.94251450533924
56	C8	R1	7.63662462054365
56	C20	R1	7.15987133677839
56	C7	R1	7.16992500144231
57	C23	R1	7.15987133677839
57	C17	R1	7.24792751344359
57	C12	R1	7.39231742277876
57	C10	R1	7.2667865406949
57	C3	R1	7.4262647547021
57	C14	R1	6.89481776330794
57	C5	R1	7.19967234483636
57	C9	R1	7.27612440527424
57	C24	R1	7.43462822763672
57	C6	R1	7.16992500144231
57	C21	R1	7.09803208296053
57	C19	R1	7.59245703726808
57	C1	R1	7.59991284218713
57	C4	R1	6.95419631038687
57	C13	R1	7.39231742277876
57	C18	R1	7.18982455888002
57	C15	R1	7.16992500144231
57	C11	R1	7.19967234483636
57	C16	R1	7.40087943628218
57	C8	R1	7.33091687811462
57	C20	R1	7.34872815423108
57	C7	R1	7.3037807481771
58	C23	R1	7.32192809488736
58	C17	R1	7.467605550083
58	C12	R1	7.48381577726426
58	C10	R1	7.33985000288462
58	C3	R1	6.98868468677217
58	C14	R1	7.09803208296053
58	C5	R1	7.467605550083
58	C9	R1	6.89481776330794
58	C24	R1	7.36632221424582
58	C21	R1	7.33091687811462
58	C19	R1	7.07681559705083
58	C1	R1	7.38370429247405
58	C22	R1	7.49984588708321
58	C4	R1	7.57742882803575
58	C13	R1	7.13955135239879
58	C18	R1	7.21916852046216
58	C15	R1	7.31288295528436
58	C11	R1	7.27612440527424
58	C16	R1	7.4757334309664
58	C8	R1	7.32192809488736
58	C20	R1	7.09803208296053
58	C7	R1	7.54689445988764
59	C23	R1	7.36632221424582
59	C17	R1	6.8703647195834
59	C12	R1	7.23840473932508
59	C3	R1	7.18982455888002
59	C14	R1	7.22881869049588
59	C5	R1	7.2667865406949
59	C9	R1	7.01122725542325
59	C24	R1	7.14974711950468
59	C6	R1	7.33985000288462
59	C19	R1	7.40087943628218
59	C1	R1	7.03342300153745
59	C22	R1	7.07681559705083
59	C4	R1	7.467605550083
59	C13	R1	7.52356195605701
59	C18	R1	7
59	C15	R1	7.18982455888002
59	C11	R1	6.85798099512757
59	C16	R1	7.4262647547021
59	C8	R1	7.33985000288462
59	C20	R1	7.06608919045777
59	C7	R1	7.33091687811462
60	C23	R1	7.56224242422107
60	C17	R1	7.29462074889163
60	C12	R1	7.10852445677817
60	C10	R1	7.08746284125034
60	C3	R1	7.27612440527424
60	C14	R1	7.39231742277876
60	C5	R1	7.45121111183233
60	C9	R1	6.94251450533924
60	C24	R1	7.24792751344359
60	C6	R1	7.2667865406949
60	C21	R1	7.4093909361377
60	C19	R1	7.3037807481771
60	C22	R1	7.68650052718322
60	C4	R1	7.13955135239879
60	C13	R1	7.09803208296053
60	C18	R1	6.88264304936184
60	C15	R1	7.31288295528436
60	C16	R1	6.97727992349992
60	C8	R1	7.08746284125034
60	C20	R1	6.98868468677217
60	C7	R1	7.21916852046216
61	C23	R1	7.35755200461808
61	C17	R1	7.31288295528436
61	C12	R1	7.15987133677839
61	C10	R1	7.33091687811462
61	C3	R1	7.15987133677839
61	C14	R1	7.3037807481771
61	C5	R1	7.03342300153745
61	C9	R1	7.24792751344359
61	C24	R1	7.05528243550119
61	C6	R1	7.38370429247405
61	C21	R1	7.20945336562895
61	C19	R1	7.37503943134692
61	C1	R1	7.11894107272351
61	C4	R1	7.37503943134692
61	C18	R1	7.17990909001493
61	C15	R1	7.27612440527424
61	C11	R1	6.91886323727459
61	C16	R1	7.23840473932508
61	C8	R1	7.28540221886225
61	C20	R1	7.36632221424582
61	C7	R1	7.48381577726426
62	C23	R1	7.32192809488736
62	C17	R1	6.93073733756289
62	C12	R1	7.14974711950468
62	C10	R1	7.4757334309664
62	C3	R1	6.97727992349992
62	C14	R1	7.06608919045777
62	C5	R1	7.27612440527424
62	C9	R1	7.22881869049588
62	C24	R1	7.56224242422107
62	C6	R1	7.28540221886225
62	C21	R1	6.96578428466209
62	C19	R1	7.10852445677817
62	C22	R1	7.53138146051631
62	C4	R1	6.90689059560852
62	C13	R1	7.14974711950468
62	C18	R1	7.22881869049588
62	C15	R1	7.27612440527424
62	C11	R1	7.19967234483636
62	C16	R1	7.04439411935845
62	C20	R1	7.31288295528436
62	C7	R1	7.43462822763672
63	C23	R1	7.17990909001493
63	C17	R1	7.07681559705083
63	C12	R1	7.35755200461808
63	C10	R1	7.17990909001493
63	C3	R1	6.94251450533924
63	C14	R1	7.4757334309664
63	C5	R1	7.35755200461808
63	C9	R1	7.24792751344359
63	C24	R1	7.04439411935845
63	C6	R1	7.18982455888002
63	C21	R1	7.34872815423108
63	C19	R1	7.16992500144231
63	C1	R1	7.4594316186373
63	C22	R1	6.84549005094437
63	C4	R1	7.02236781302845
63	C13	R1	7.45121111183233
63	C18	R1	7
63	C15	R1	7.04439411935845
63	C11	R1	7.24792751344359
63	C16	R1	7.10852445677817
63	C8	R1	7.31288295528436
63	C20	R1	7.16992500144231
63	C7	R1	7.03342300153745
64	C23	R1	7.2667865406949
64	C17	R1	7.19967234483636
64	C12	R1	7.06608919045777
64	C10	R1	7.17990909001493
64	C3	R1	7.05528243550119
64	C14	R1	7.4757334309664
64	C5	R1	7.54689445988764
64	C9	R1	7.3037807481771
64	C24	R1	7.20945336562895
64	C6	R1	7.35755200461808
64	C21	R1	7.29462074889163
64	C19	R1	7.39231742277876
64	C1	R1	7.05528243550119
64	C22	R1	7.06608919045777
64	C4	R1	7.45121111183233
64	C13	R1	7.39231742277876
64	C18	R1	7.19967234483636
64	C15	R1	7.15987133677839
64	C11	R1	6.58496250072116
64	C16	R1	7.22881869049588
64	C7	R1	7.09803208296053
65	C23	R1	7.62205181945638
65	C17	R1	7.48381577726426
65	C12	R1	7.17990909001493
65	C10	R1	7.2667865406949
65	C3	R1	7.62205181945638
65	C14	R1	7.24792751344359
65	C5	R1	7.59991284218713
65	C9	R1	7.467605550083
65	C24	R1	7.53138146051631
65	C6	R1	7.16992500144231
65	C21	R1	7.4093909361377
65	C19	R1	7.33091687811462
65	C1	R1	7.02236781302845
65	C22	R1	7.40087943628218
65	C4	R1	7.17990909001493
65	C13	R1	7.20945336562895
65	C18	R1	7.27612440527424
65	C15	R1	6.78135971352466
65	C11	R1	7.14974711950468
65	C16	R1	7.01122725542325
65	C20	R1	7.57742882803575
65	C7	R1	7.4757334309664
66	C23	R1	7.08746284125034
66	C17	R1	7.15987133677839
66	C10	R1	7.38370429247405
66	C3	R1	7.06608919045777
66	C14	R1	7.37503943134692
66	C5	R1	7.17990909001493
66	C24	R1	7.09803208296053
66	C6	R1	7.17990909001493
66	C21	R1	7.53138146051631
66	C19	R1	7.20945336562895
66	C1	R1	7.15987133677839
66	C22	R1	7.05528243550119
66	C4	R1	7.4093909361377
66	C13	R1	7.45121111183233
66	C18	R1	7.25738784269265
66	C15	R1	7.01122725542325
66	C11	R1	7.31288295528436
66	C16	R1	7.11894107272351
66	C8	R1	7.467605550083
66	C20	R1	7.37503943134692
66	C7	R1	7.19967234483636
67	C23	R1	7.54689445988764
67	C17	R1	7.27612440527424
67	C12	R1	7.28540221886225
67	C10	R1	7.03342300153745
67	C3	R1	7.10852445677817
67	C14	R1	7.24792751344359
67	C5	R1	7.14974711950468
67	C24	R1	7.22881869049588
67	C6	R1	7.19967234483636
67	C21	R1	7.37503943134692
67	C19	R1	7.23840473932508
67	C1	R1	7.53138146051631
67	C4	R1	7.59991284218713
67	C13	R1	7.10852445677817
67	C18	R1	7.34872815423108
67	C15	R1	7.09803208296053
67	C11	R1	6.96578428466209
67	C16	R1	7.25738784269265
67	C20	R1	7.01122725542325
67	C7	R1	7.07681559705083
68	C23	R1	7.17990909001493
68	C17	R1	7.22881869049588
68	C12	R1	7.40087943628218
68	C10	R1	6.84549005094437
68	C3	R1	7.24792751344359
68	C14	R1	6.95419631038687
68	C5	R1	7.16992500144231
68	C9	R1	7.58496250072116
68	C24	R1	7.13955135239879
68	C21	R1	6.89481776330794
68	C19	R1	7.4757334309664
68	C1	R1	7.61470984411521
68	C22	R1	7.56224242422107
68	C4	R1	7.18982455888002
68	C13	R1	7.16992500144231
68	C18	R1	7.3037807481771
68	C15	R1	6.85798099512757
68	C11	R1	7.27612440527424
68	C16	R1	7.19967234483636
68	C20	R1	7.29462074889163
68	C7	R1	7.32192809488736
69	C23	R1	7.07681559705083
69	C17	R1	7.40087943628218
69	C12	R1	7.16992500144231
69	C10	R1	7.35755200461808
69	C14	R1	7.4757334309664
69	C9	R1	7.22881869049588
69	C24	R1	7.54689445988764
69	C6	R1	7.44294349584873
69	C21	R1	7.16992500144231
69	C19	R1	7.29462074889163
69	C1	R1	7.4178525148859
69	C22	R1	7.39231742277876
69	C4	R1	7.19967234483636
69	C13	R1	7.23840473932508
69	C18	R1	6.79441586635011
69	C15	R1	7.4093909361377
69	C11	R1	7.15987133677839
69	C16	R1	7.27612440527424
69	C8	R1	7.467605550083
69	C20	R1	7.38370429247405
69	C7	R1	7.2667865406949
70	C23	R1	7.20945336562895
70	C17	R1	7.22881869049588
70	C12	R1	7.15987133677839
70	C10	R1	7.21916852046216
70	C3	R1	7.22881869049588
70	C14	R1	7.15987133677839
70	C5	R1	7.07681559705083
70	C9	R1	7.40087943628218
70	C24	R1	7.56224242422107
70	C21	R1	7.31288295528436
70	C19	R1	7.05528243550119
70	C22	R1	7.37503943134692
70	C4	R1	7.49984588708321
70	C13	R1	7.32192809488736
70	C18	R1	7.23840473932508
70	C15	R1	7.33985000288462
70	C11	R1	7.22881869049588
70	C16	R1	6.88264304936184
70	C8	R1	7.38370429247405
70	C20	R1	7.44294349584873
70	C7	R1	7.15987133677839
71	C23	R1	7.4262647547021
71	C17	R1	7.4178525148859
71	C12	R1	7.21916852046216
71	C10	R1	6.90689059560852
71	C3	R1	7.27612440527424
71	C14	R1	6.98868468677217
71	C5	R1	7.12928301694497
71	C9	R1	7.59991284218713
71	C24	R1	7.25738784269265
71	C6	R1	7.4093909361377
71	C21	R1	7.24792751344359
71	C19	R1	7.4093909361377
71	C22	R1	7.31288295528436
71	C4	R1	7.53915881110803
71	C13	R1	7.03342300153745
71	C18	R1	7.08746284125034
71	C15	R1	7.28540221886225
71	C11	R1	7.24792751344359
71	C16	R1	7.25738784269265
71	C8	R1	7.27612440527424
71	C20	R1	7.07681559705083
71	C7	R1	7.62205181945638
72	C23	R1	7.11894107272351
72	C17	R1	7.4178525148859
72	C12	R1	7.31288295528436
72	C10	R1	7.05528243550119
72	C3	R1	7.44294349584873
72	C14	R1	7.03342300153745
72	C5	R1	7.03342300153745
72	C9	R1	7.44294349584873
72	C24	R1	7.4757334309664
72	C6	R1	7.22881869049588
72	C21	R1	7.16992500144231
72	C19	R1	7.28540221886225
72	C1	R1	7.53915881110803
72	C22	R1	7.35755200461808
72	C4	R1	7.28540221886225
72	C13	R1	7.05528243550119
72	C18	R1	7.23840473932508
72	C15	R1	7.14974711950468
72	C11	R1	7.05528243550119
72	C16	R1	7.08746284125034
72	C8	R1	7.38370429247405
72	C20	R1	7.34872815423108
73	C23	R1	6.93073733756289
73	C17	R1	7.11894107272351
73	C12	R1	7.19967234483636
73	C10	R1	7.25738784269265
73	C3	R1	7.06608919045777
73	C14	R1	7.39231742277876
73	C5	R1	7.22881869049588
73	C9	R1	7.65105169117893
73	C24	R1	7.59245703726808
73	C6	R1	7.36632221424582
73	C19	R1	7.16992500144231
73	C1	R1	7.4093909361377
73	C22	R1	7.35755200461808
73	C4	R1	7.48381577726426
73	C13	R1	7.14974711950468
73	C18	R1	7.05528243550119
73	C11	R1	7.03342300153745
73	C16	R1	6.93073733756289
73	C8	R1	7.23840473932508
73	C20	R1	7.29462074889163
73	C7	R1	7.3037807481771
74	C23	R1	7.19967234483636
74	C17	R1	7.56224242422107
74	C12	R1	7.37503943134692
74	C10	R1	7.09803208296053
74	C3	R1	7.56224242422107
74	C14	R1	7.467605550083
74	C5	R1	7.09803208296053
74	C9	R1	7.10852445677817
74	C24	R1	7.4594316186373
74	C6	R1	7.11894107272351
74	C21	R1	6.98868468677217
74	C19	R1	7.4262647547021
74	C1	R1	7.29462074889163
74	C22	R1	7.02236781302845
74	C4	R1	7.21916852046216
74	C13	R1	7.4093909361377
74	C18	R1	7.13955135239879
74	C15	R1	7.18982455888002
74	C11	R1	7.31288295528436
74	C16	R1	7.23840473932508
74	C8	R1	7.13955135239879
74	C20	R1	7.4178525148859
74	C7	R1	7.43462822763672
75	C23	R1	7.02236781302845
75	C17	R1	7.07681559705083
75	C10	R1	7.04439411935845
75	C3	R1	7.28540221886225
75	C14	R1	7.05528243550119
75	C5	R1	6.97727992349992
75	C9	R1	7.48381577726426
75	C24	R1	7.63662462054365
75	C6	R1	7.37503943134692
75	C21	R1	7.13955135239879
75	C19	R1	7.24792751344359
75	C1	R1	7.44294349584873
75	C22	R1	7.4093909361377
75	C4	R1	7.33091687811462
75	C13	R1	7.03342300153745
75	C18	R1	7.07681559705083
75	C15	R1	7.28540221886225
75	C11	R1	7.22881869049588
75	C16	R1	7.12928301694497
75	C8	R1	7.59245703726808
75	C20	R1	7.63662462054365
75	C7	R1	7.53138146051631
76	C23	R1	7.19967234483636
76	C17	R1	7.11894107272351
76	C12	R1	7.13955135239879
76	C10	R1	7.24792751344359
76	C3	R1	7.06608919045777
76	C14	R1	7.15987133677839
76	C5	R1	7.20945336562895
76	C9	R1	7.68650052718322
76	C6	R1	7.09803208296053
76	C21	R1	7.49984588708321
76	C19	R1	7.34872815423108
76	C1	R1	7.27612440527424
76	C22	R1	7.33091687811462
76	C4	R1	7.24792751344359
76	C13	R1	7.16992500144231
76	C18	R1	7.07681559705083
76	C15	R1	7.28540221886225
76	C11	R1	6.82017896241519
76	C16	R1	7.18982455888002
76	C8	R1	7.14974711950468
76	C20	R1	7.19967234483636
76	C7	R1	7.29462074889163
77	C23	R1	7.13955135239879
77	C17	R1	7.36632221424582
77	C12	R1	7.14974711950468
77	C10	R1	7.07681559705083
77	C3	R1	7.09803208296053
77	C14	R1	7.28540221886225
77	C5	R1	7.43462822763672
77	C9	R1	7.04439411935845
77	C24	R1	7.4093909361377
77	C6	R1	7.22881869049588
77	C19	R1	7.4262647547021
77	C1	R1	7.33985000288462
77	C22	R1	6.85798099512757
77	C4	R1	7.19967234483636
77	C13	R1	7.49984588708321
77	C15	R1	7.22881869049588
77	C11	R1	7.06608919045777
77	C16	R1	7.4093909361377
77	C8	R1	7.4178525148859
77	C20	R1	7.38370429247405
77	C7	R1	7.37503943134692
78	C23	R1	7.10852445677817
78	C17	R1	7.02236781302845
78	C12	R1	7.49185309632967
78	C10	R1	7.49185309632967
78	C3	R1	7.45121111183233
78	C14	R1	6.76818432477693
78	C5	R1	7.65821148275179
78	C9	R1	7.08746284125034
78	C24	R1	7.07681559705083
78	C6	R1	7.52356195605701
78	C21	R1	7.25738784269265
78	C19	R1	7.15987133677839
78	C1	R1	7.07681559705083
78	C4	R1	7.14974711950468
78	C13	R1	6.98868468677217
78	C18	R1	7.02236781302845
78	C15	R1	7.55458885167764
78	C11	R1	6.8703647195834
78	C8	R1	7.07681559705083
78	C7	R1	7.36632221424582
79	C23	R1	7.35755200461808
79	C17	R1	7.21916852046216
79	C12	R1	7.34872815423108
79	C3	R1	7.34872815423108
79	C14	R1	7.44294349584873
79	C5	R1	7.25738784269265
79	C9	R1	7.23840473932508
79	C24	R1	7.09803208296053
79	C6	R1	7.69348695749933
79	C21	R1	7.28540221886225
79	C19	R1	7.11894107272351
79	C1	R1	7.49984588708321
79	C22	R1	7.07681559705083
79	C4	R1	7.13955135239879
79	C13	R1	7.25738784269265
79	C15	R1	7.35755200461808
79	C16	R1	7.31288295528436
79	C8	R1	7.25738784269265
79	C20	R1	7.14974711950468
79	C7	R1	7.11894107272351
80	C23	R1	7.15987133677839
80	C17	R1	7.25738784269265
80	C10	R1	7.09803208296053
80	C3	R1	7.57742882803575
80	C5	R1	7.4178525148859
80	C9	R1	7.13955135239879
80	C24	R1	7.467605550083
80	C6	R1	7.20945336562895
80	C21	R1	7.16992500144231
80	C19	R1	7.29462074889163
80	C1	R1	7.70735913208088
80	C22	R1	7.56985560833095
80	C4	R1	7.62205181945638
80	C13	R1	7.29462074889163
80	C18	R1	7.13955135239879
80	C15	R1	6.97727992349992
80	C11	R1	7.16992500144231
80	C16	R1	7.10852445677817
80	C8	R1	7.57742882803575
80	C20	R1	7.19967234483636
80	C7	R1	7.13955135239879
81	C23	R1	7.20945336562895
81	C17	R1	7.32192809488736
81	C12	R1	7.48381577726426
81	C10	R1	7.02236781302845
81	C3	R1	6.90689059560852
81	C14	R1	7.39231742277876
81	C5	R1	6.97727992349992
81	C9	R1	7.27612440527424
81	C24	R1	7.21916852046216
81	C6	R1	7.38370429247405
81	C21	R1	7.3037807481771
81	C19	R1	7.18982455888002
81	C1	R1	7.07681559705083
81	C22	R1	7.51569983828404
81	C4	R1	7.19967234483636
81	C13	R1	7.10852445677817
81	C18	R1	7.06608919045777
81	C15	R1	6.96578428466209
81	C16	R1	7.06608919045777
81	C8	R1	6.8073549220576
81	C20	R1	7.39231742277876
81	C7	R1	7.33985000288462
82	C23	R1	7.4093909361377
82	C17	R1	7.21916852046216
82	C12	R1	7.48381577726426
82	C10	R1	7.4178525148859
82	C3	R1	7.21916852046216
82	C14	R1	7.04439411935845
82	C5	R1	7.4757334309664
82	C9	R1	7.43462822763672
82	C24	R1	7.07681559705083
82	C6	R1	7.52356195605701
82	C21	R1	6.94251450533924
82	C19	R1	7.05528243550119
82	C1	R1	7.33985000288462
82	C22	R1	7.19967234483636
82	C13	R1	6.96578428466209
82	C18	R1	7.23840473932508
82	C11	R1	7.28540221886225
82	C16	R1	7.03342300153745
82	C8	R1	7.28540221886225
82	C20	R1	7.467605550083
82	C7	R1	6.96578428466209
83	C23	R1	7.13955135239879
83	C17	R1	7.29462074889163
83	C10	R1	7.05528243550119
83	C3	R1	7.17990909001493
83	C5	R1	6.88264304936184
83	C9	R1	7.64385618977472
83	C24	R1	7.49185309632967
83	C6	R1	7.45121111183233
83	C21	R1	7.32192809488736
83	C19	R1	7.27612440527424
83	C1	R1	7.33091687811462
83	C4	R1	7.13955135239879
83	C13	R1	7.3037807481771
83	C18	R1	7.25738784269265
83	C15	R1	7.56224242422107
83	C11	R1	7.21916852046216
83	C16	R1	7.37503943134692
83	C8	R1	7.24792751344359
83	C20	R1	7.40087943628218
83	C7	R1	7.52356195605701
84	C23	R1	7.06608919045777
84	C17	R1	7.29462074889163
84	C12	R1	7.24792751344359
84	C10	R1	7.11894107272351
84	C3	R1	7.31288295528436
84	C14	R1	7.36632221424582
84	C5	R1	7.2667865406949
84	C9	R1	7.15987133677839
84	C24	R1	7.36632221424582
84	C6	R1	7.31288295528436
84	C19	R1	7.21916852046216
84	C1	R1	7.11894107272351
84	C22	R1	7.12928301694497
84	C4	R1	7.28540221886225
84	C13	R1	7.36632221424582
84	C18	R1	7.21916852046216
84	C11	R1	7.04439411935845
84	C16	R1	7.23840473932508
84	C8	R1	7.36632221424582
84	C20	R1	7.17990909001493
84	C7	R1	7.18982455888002
85	C23	R1	7.06608919045777
85	C17	R1	7.22881869049588
85	C12	R1	7.34872815423108
85	C10	R1	7.33091687811462
85	C3	R1	7.5077946401987
85	C14	R1	7.17990909001493
85	C5	R1	7.45121111183233
85	C9	R1	7.09803208296053
85	C24	R1	7.55458885167764
85	C6	R1	7.37503943134692
85	C21	R1	7.29462074889163
85	C19	R1	7.4093909361377
85	C1	R1	7.22881869049588
85	C22	R1	7.48381577726426
85	C4	R1	7.13955135239879
85	C13	R1	6.95419631038687
85	C18	R1	7.25738784269265
85	C15	R1	7.14974711950468
85	C11	R1	7.29462074889163
85	C16	R1	6.95419631038687
85	C20	R1	7.19967234483636
85	C7	R1	7.08746284125034
86	C23	R1	7.12928301694497
86	C17	R1	7.66533591718518
86	C12	R1	7.53138146051631
86	C10	R1	7.38370429247405
86	C3	R1	7.48381577726426
86	C5	R1	7.17990909001493
86	C9	R1	7.23840473932508
86	C24	R1	7.19967234483636
86	C6	R1	7.33985000288462
86	C21	R1	7.09803208296053
86	C19	R1	7.4262647547021
86	C1	R1	7.49984588708321
86	C22	R1	6.97727992349992
86	C4	R1	7.31288295528436
86	C13	R1	7.06608919045777
86	C18	R1	6.74146698640115
86	C15	R1	7.16992500144231
86	C11	R1	7.02236781302845
86	C16	R1	7.13955135239879
86	C8	R1	7.3037807481771
86	C20	R1	7.01122725542325
86	C7	R1	7.3037807481771
87	C23	R1	7.49984588708321
87	C17	R1	7.65821148275179
87	C12	R1	7.22881869049588
87	C10	R1	7.33091687811462
87	C3	R1	7.27612440527424
87	C14	R1	7.21916852046216
87	C5	R1	7.49185309632967
87	C9	R1	7.4262647547021
87	C24	R1	7.32192809488736
87	C6	R1	7.21916852046216
87	C21	R1	7.25738784269265
87	C19	R1	7.18982455888002
87	C1	R1	7.5077946401987
87	C22	R1	7.29462074889163
87	C4	R1	7.22881869049588
87	C13	R1	7.19967234483636
87	C18	R1	7.32192809488736
87	C15	R1	7.4178525148859
87	C11	R1	7.33091687811462
87	C8	R1	7.53138146051631
87	C20	R1	7.25738784269265
87	C7	R1	7.3037807481771
88	C23	R1	7.07681559705083
88	C17	R1	7.4594316186373
88	C12	R1	7.17990909001493
88	C10	R1	7.19967234483636
88	C3	R1	7.35755200461808
88	C14	R1	7.45121111183233
88	C5	R1	7.28540221886225
88	C9	R1	7.4178525148859
88	C24	R1	7.21916852046216
88	C6	R1	7.4093909361377
88	C21	R1	7.2667865406949
88	C19	R1	7.39231742277876
88	C1	R1	7.39231742277876
88	C4	R1	6.90689059560852
88	C13	R1	7.53915881110803
88	C18	R1	7.02236781302845
88	C15	R1	6.90689059560852
88	C11	R1	7.25738784269265
88	C16	R1	7.13955135239879
88	C8	R1	7.4262647547021
88	C20	R1	7.14974711950468
88	C7	R1	7.23840473932508
89	C23	R1	7.34872815423108
89	C17	R1	7.36632221424582
89	C12	R1	7.36632221424582
89	C10	R1	6.94251450533924
89	C3	R1	7.59991284218713
89	C14	R1	7.10852445677817
89	C5	R1	7.5077946401987
89	C9	R1	7.22881869049588
89	C24	R1	7.03342300153745
89	C6	R1	7.32192809488736
89	C21	R1	7.39231742277876
89	C19	R1	7.17990909001493
89	C1	R1	7.19967234483636
89	C22	R1	7.33091687811462
89	C4	R1	7.38370429247405
89	C13	R1	6.97727992349992
89	C18	R1	6.79441586635011
89	C15	R1	7.22881869049588
89	C11	R1	7.27612440527424
89	C16	R1	6.71424551766612
89	C8	R1	7.18982455888002
89	C7	R1	7.14974711950468
90	C23	R1	7.10852445677817
90	C17	R1	7.34872815423108
90	C12	R1	7.52356195605701
90	C10	R1	7.52356195605701
90	C3	R1	7.33091687811462
90	C14	R1	7.03342300153745
90	C5	R1	7.4093909361377
90	C9	R1	6.93073733756289
90	C24	R1	7.33985000288462
90	C6	R1	7.3037807481771
90	C21	R1	7.25738784269265
90	C19	R1	7.34872815423108
90	C1	R1	7.49984588708321
90	C22	R1	6.95419631038687
90	C4	R1	7.22881869049588
90	C13	R1	7.39231742277876
90	C18	R1	7.04439411935845
90	C15	R1	7.23840473932508
90	C16	R1	6.83289001416474
90	C8	R1	7.43462822763672
90	C7	R1	7.22881869049588
91	C23	R1	7.17990909001493
91	C17	R1	6.85798099512757
91	C12	R1	6.98868468677217
91	C3	R1	7.04439411935845
91	C14	R1	6.91886323727459
91	C5	R1	7.4262647547021
91	C9	R1	7.21916852046216
91	C24	R1	7.49185309632967
91	C6	R1	7.4594316186373
91	C21	R1	7.18982455888002
91	C1	R1	7.15987133677839
91	C22	R1	7.09803208296053
91	C4	R1	7.33091687811462
91	C13	R1	7.25738784269265
91	C18	R1	7.12928301694497
91	C15	R1	7.21916852046216
91	C11	R1	7.45121111183233
91	C16	R1	7.11894107272351
91	C8	R1	7.38370429247405
91	C20	R1	7.01122725542325
91	C7	R1	7.29462074889163
92	C23	R1	7.21916852046216
92	C17	R1	7.10852445677817
92	C10	R1	7.04439411935845
92	C3	R1	7.4093909361377
92	C14	R1	7.35755200461808
92	C5	R1	7.09803208296053
92	C9	R1	7.37503943134692
92	C24	R1	7.05528243550119
92	C6	R1	7.34872815423108
92	C21	R1	7.4178525148859
92	C19	R1	7.44294349584873
92	C1	R1	7.36632221424582
92	C22	R1	7.43462822763672
92	C4	R1	7.20945336562895
92	C13	R1	7.20945336562895
92	C18	R1	7.05528243550119
92	C15	R1	7.33985000288462
92	C11	R1	7.18982455888002
92	C8	R1	6.95419631038687
92	C20	R1	7.60733031374961
92	C7	R1	7.25738784269265
93	C17	R1	7.38370429247405
93	C12	R1	7.05528243550119
93	C10	R1	7.6724253419715
93	C3	R1	7.21916852046216
93	C14	R1	7.4757334309664
93	C5	R1	7.45121111183233
93	C9	R1	6.7279204545632
93	C24	R1	6.90689059560852
93	C21	R1	7.02236781302845
93	C19	R1	7.01122725542325
93	C1	R1	6.84549005094437
93	C22	R1	7.27612440527424
93	C4	R1	7.18982455888002
93	C13	R1	7.39231742277876
93	C18	R1	7.16992500144231
93	C15	R1	7.19967234483636
93	C11	R1	7.22881869049588
93	C16	R1	6.8073549220576
93	C20	R1	7.25738784269265
93	C7	R1	7.28540221886225
94	C23	R1	7.2667865406949
94	C17	R1	7.35755200461808
94	C12	R1	7.48381577726426
94	C10	R1	7.57742882803575
94	C3	R1	7.20945336562895
94	C14	R1	7.36632221424582
94	C9	R1	7.16992500144231
94	C24	R1	7.16992500144231
94	C6	R1	7.24792751344359
94	C21	R1	7.13955135239879
94	C19	R1	7.28540221886225
94	C22	R1	7.05528243550119
94	C4	R1	6.96578428466209
94	C13	R1	7.04439411935845
94	C15	R1	7.35755200461808
94	C11	R1	7.43462822763672
94	C16	R1	7.29462074889163
94	C8	R1	7.40087943628218
94	C20	R1	7.23840473932508
95	C23	R1	7.22881869049588
95	C17	R1	7.35755200461808
95	C12	R1	7.48381577726426
95	C10	R1	7.4594316186373
95	C3	R1	7.62935662007961
95	C5	R1	7.61470984411521
95	C9	R1	7
95	C24	R1	7.4262647547021
95	C6	R1	7.29462074889163
95	C21	R1	7.70043971814109
95	C19	R1	7.2667865406949
95	C1	R1	7.27612440527424
95	C22	R1	7
95	C4	R1	7.23840473932508
95	C13	R1	7.28540221886225
95	C18	R1	7.21916852046216
95	C15	R1	7.07681559705083
95	C11	R1	7.13955135239879
95	C16	R1	7.24792751344359
95	C8	R1	7.22881869049588
95	C20	R1	7.3037807481771
96	C23	R1	7.65105169117893
96	C17	R1	7.4178525148859
[truncated: 14,562 more rows]
