# Supplementary material for: Stochastic modelling of single-cell gene expression adaptation reveals non-genomic contribution to evolution of tumor subclones
Source: bioRxiv. 2024 Apr 20:2024.04.17.588869. Preprint. [Version 1] doi: 10.1101/2024.04.17.588869 (PMC11071284; doi:10.1101/2024.04.17.588869)
Supplement: Supplement 2 [file media-2.zip › Supplementary Files/Simulated Data/Adaptive_Simulation/tr_1.08_sq_15_r_200_a_.125.csv]

gene	species	replicate	exprval
1	C23	R1	7.28540221886225
1	C12	R1	7.08746284125034
1	C10	R1	7.48381577726426
1	C3	R1	7.3037807481771
1	C14	R1	7.4178525148859
1	C5	R1	7.40087943628218
1	C9	R1	7.3037807481771
1	C24	R1	7.24792751344359
1	C21	R1	7.39231742277876
1	C19	R1	7.43462822763672
1	C1	R1	7.38370429247405
1	C22	R1	7.34872815423108
1	C4	R1	7.25738784269265
1	C13	R1	7.28540221886225
1	C18	R1	7.32192809488736
1	C15	R1	7.37503943134692
1	C11	R1	7.07681559705083
1	C16	R1	6.94251450533924
1	C8	R1	7.07681559705083
1	C20	R1	7.4262647547021
1	C7	R1	7.33985000288462
2	C17	R1	7.21916852046216
2	C12	R1	7.54689445988764
2	C3	R1	7.3037807481771
2	C14	R1	7.3037807481771
2	C5	R1	7.24792751344359
2	C9	R1	7.12928301694497
2	C24	R1	7.31288295528436
2	C6	R1	7.16992500144231
2	C21	R1	7.4093909361377
2	C19	R1	7.05528243550119
2	C1	R1	7.3037807481771
2	C22	R1	7.4757334309664
2	C4	R1	7.39231742277876
2	C13	R1	7.24792751344359
2	C18	R1	7.23840473932508
2	C11	R1	7.04439411935845
2	C16	R1	7.04439411935845
2	C8	R1	7.21916852046216
2	C20	R1	7.08746284125034
2	C7	R1	7.20945336562895
3	C23	R1	7.32192809488736
3	C12	R1	7.08746284125034
3	C10	R1	7.34872815423108
3	C3	R1	7.08746284125034
3	C14	R1	7.28540221886225
3	C5	R1	7.48381577726426
3	C9	R1	7.22881869049588
3	C24	R1	7.34872815423108
3	C6	R1	7.48381577726426
3	C21	R1	7.19967234483636
3	C19	R1	7.40087943628218
3	C1	R1	7.2667865406949
3	C4	R1	7.24792751344359
3	C13	R1	7.05528243550119
3	C18	R1	7.10852445677817
3	C15	R1	7.36632221424582
3	C11	R1	7.29462074889163
3	C16	R1	7.20945336562895
3	C8	R1	7.21916852046216
3	C20	R1	7.13955135239879
3	C7	R1	7.39231742277876
4	C23	R1	6.7279204545632
4	C17	R1	7.11894107272351
4	C12	R1	7.45121111183233
4	C10	R1	7.49185309632967
4	C3	R1	7.44294349584873
4	C14	R1	6.96578428466209
4	C5	R1	7.29462074889163
4	C9	R1	7.14974711950468
4	C24	R1	7.3037807481771
4	C6	R1	7.54689445988764
4	C21	R1	7.4757334309664
4	C19	R1	7.4262647547021
4	C1	R1	7.53915881110803
4	C22	R1	7.11894107272351
4	C4	R1	7.13955135239879
4	C13	R1	7.01122725542325
4	C18	R1	7.4757334309664
4	C15	R1	7.16992500144231
4	C11	R1	6.8073549220576
4	C16	R1	7.34872815423108
4	C8	R1	7.44294349584873
4	C20	R1	7.36632221424582
4	C7	R1	7.5077946401987
5	C23	R1	7.27612440527424
5	C17	R1	7.37503943134692
5	C12	R1	7.3037807481771
5	C10	R1	7.08746284125034
5	C3	R1	7.10852445677817
5	C14	R1	7.43462822763672
5	C5	R1	7.23840473932508
5	C9	R1	7.43462822763672
5	C6	R1	7.59245703726808
5	C21	R1	7.31288295528436
5	C19	R1	7.37503943134692
5	C1	R1	7.35755200461808
5	C22	R1	7.4093909361377
5	C4	R1	7.12928301694497
5	C13	R1	6.94251450533924
5	C18	R1	7.33091687811462
5	C15	R1	7.27612440527424
5	C16	R1	7.20945336562895
5	C8	R1	7.45121111183233
5	C20	R1	7.60733031374961
6	C23	R1	7.23840473932508
6	C17	R1	6.91886323727459
6	C12	R1	7.01122725542325
6	C10	R1	7.4178525148859
6	C3	R1	7.25738784269265
6	C14	R1	7.29462074889163
6	C5	R1	7.28540221886225
6	C9	R1	7.37503943134692
6	C6	R1	7.38370429247405
6	C19	R1	7.4262647547021
6	C1	R1	7.06608919045777
6	C22	R1	7.36632221424582
6	C13	R1	7.19967234483636
6	C18	R1	7.32192809488736
6	C15	R1	7.58496250072116
6	C11	R1	7.27612440527424
6	C16	R1	7.57742882803575
6	C8	R1	7.11894107272351
6	C20	R1	7.4262647547021
6	C7	R1	7.15987133677839
7	C17	R1	7.14974711950468
7	C12	R1	7.74146698640115
7	C3	R1	7.13955135239879
7	C14	R1	7.31288295528436
7	C5	R1	7.31288295528436
7	C9	R1	7.09803208296053
7	C24	R1	7.49984588708321
7	C6	R1	7.29462074889163
7	C21	R1	6.89481776330794
7	C19	R1	7.25738784269265
7	C1	R1	7.23840473932508
7	C22	R1	7.2667865406949
7	C4	R1	7.43462822763672
7	C18	R1	7.25738784269265
7	C15	R1	7.2667865406949
7	C11	R1	7.05528243550119
7	C16	R1	7.23840473932508
7	C8	R1	7.34872815423108
7	C20	R1	7.25738784269265
7	C7	R1	7.23840473932508
8	C23	R1	7.22881869049588
8	C17	R1	7.39231742277876
8	C12	R1	7.39231742277876
8	C10	R1	7.56224242422107
8	C3	R1	7.01122725542325
8	C14	R1	7.10852445677817
8	C9	R1	7.11894107272351
8	C24	R1	7.17990909001493
8	C6	R1	7.25738784269265
8	C21	R1	7.33985000288462
8	C19	R1	7.33091687811462
8	C1	R1	7.4594316186373
8	C4	R1	7.59245703726808
8	C13	R1	7.28540221886225
8	C18	R1	7.09803208296053
8	C15	R1	7.08746284125034
8	C11	R1	7.36632221424582
8	C16	R1	7.34872815423108
8	C8	R1	7.32192809488736
8	C20	R1	7.23840473932508
8	C7	R1	7.21916852046216
9	C23	R1	7.28540221886225
9	C17	R1	7.4178525148859
9	C12	R1	7.39231742277876
9	C10	R1	7.23840473932508
9	C14	R1	7.09803208296053
9	C5	R1	7.45121111183233
9	C9	R1	6.96578428466209
9	C24	R1	7.27612440527424
9	C6	R1	7.33985000288462
9	C21	R1	7.33985000288462
9	C19	R1	7.56224242422107
9	C1	R1	7.20945336562895
9	C22	R1	7.56224242422107
9	C13	R1	6.89481776330794
9	C18	R1	7.25738784269265
9	C15	R1	7.21916852046216
9	C11	R1	7.09803208296053
9	C16	R1	7.08746284125034
9	C8	R1	7.15987133677839
9	C20	R1	7.4093909361377
9	C7	R1	7.12928301694497
10	C23	R1	7.29462074889163
10	C17	R1	7.25738784269265
10	C12	R1	7.4262647547021
10	C10	R1	7.2667865406949
10	C14	R1	7.16992500144231
10	C5	R1	6.76818432477693
10	C9	R1	7.17990909001493
10	C24	R1	7.21916852046216
10	C6	R1	7.15987133677839
10	C21	R1	6.98868468677217
10	C19	R1	7.01122725542325
10	C1	R1	7.29462074889163
10	C4	R1	7.35755200461808
10	C13	R1	7.10852445677817
10	C18	R1	7.27612440527424
10	C15	R1	6.91886323727459
10	C11	R1	7.57742882803575
10	C16	R1	7.54689445988764
10	C8	R1	7.5077946401987
10	C20	R1	7.21916852046216
10	C7	R1	7.27612440527424
11	C23	R1	7.23840473932508
11	C17	R1	7.14974711950468
11	C12	R1	7.06608919045777
11	C10	R1	7.53138146051631
11	C3	R1	7.35755200461808
11	C14	R1	7.23840473932508
11	C5	R1	7.21916852046216
11	C9	R1	7.22881869049588
11	C24	R1	7.22881869049588
11	C6	R1	7.16992500144231
11	C21	R1	7.4178525148859
11	C19	R1	7.28540221886225
11	C1	R1	7.12928301694497
11	C22	R1	7.36632221424582
11	C4	R1	7.34872815423108
11	C13	R1	6.91886323727459
11	C18	R1	7.16992500144231
11	C15	R1	7.22881869049588
11	C11	R1	7.2667865406949
11	C16	R1	7.2667865406949
11	C8	R1	7.19967234483636
11	C20	R1	7.25738784269265
11	C7	R1	6.94251450533924
12	C23	R1	7.52356195605701
12	C12	R1	7.33985000288462
12	C10	R1	7.28540221886225
12	C3	R1	7.21916852046216
12	C14	R1	7.61470984411521
12	C5	R1	7.24792751344359
12	C9	R1	7.06608919045777
12	C24	R1	7.39231742277876
12	C6	R1	7.61470984411521
12	C21	R1	6.74146698640115
12	C19	R1	7.29462074889163
12	C1	R1	7.06608919045777
12	C22	R1	7.44294349584873
12	C4	R1	7.3037807481771
12	C13	R1	7.33091687811462
12	C18	R1	6.8703647195834
12	C15	R1	7.23840473932508
12	C11	R1	7.22881869049588
12	C16	R1	7.20945336562895
12	C20	R1	7.2667865406949
12	C7	R1	7.09803208296053
13	C23	R1	7.29462074889163
13	C17	R1	6.93073733756289
13	C12	R1	7.32192809488736
13	C10	R1	7.28540221886225
13	C3	R1	7.4262647547021
13	C14	R1	7.34872815423108
13	C5	R1	7.28540221886225
13	C9	R1	7.44294349584873
13	C24	R1	7.43462822763672
13	C6	R1	7.12928301694497
13	C21	R1	7.36632221424582
13	C19	R1	7.24792751344359
13	C1	R1	7.27612440527424
13	C4	R1	7.4594316186373
13	C13	R1	7.33985000288462
13	C18	R1	7.14974711950468
13	C11	R1	6.90689059560852
13	C16	R1	7.04439411935845
13	C8	R1	7.4178525148859
13	C20	R1	7.32192809488736
13	C7	R1	7.44294349584873
14	C23	R1	7.02236781302845
14	C17	R1	7.29462074889163
14	C12	R1	7.16992500144231
14	C10	R1	7.01122725542325
14	C3	R1	7.13955135239879
14	C14	R1	7.12928301694497
14	C5	R1	7.38370429247405
14	C9	R1	7.43462822763672
14	C24	R1	7.31288295528436
14	C6	R1	7.39231742277876
14	C21	R1	7.08746284125034
14	C19	R1	7.08746284125034
14	C1	R1	7.32192809488736
14	C22	R1	7.49185309632967
14	C13	R1	7.4757334309664
14	C18	R1	7.15987133677839
14	C15	R1	7.23840473932508
14	C11	R1	6.96578428466209
14	C16	R1	7.13955135239879
14	C8	R1	7.49984588708321
14	C20	R1	7.27612440527424
14	C7	R1	7.61470984411521
15	C23	R1	7.31288295528436
15	C17	R1	7.07681559705083
15	C12	R1	7.03342300153745
15	C14	R1	7.38370429247405
15	C5	R1	7.10852445677817
15	C9	R1	7.57742882803575
15	C24	R1	7.17990909001493
15	C6	R1	6.97727992349992
15	C21	R1	7.28540221886225
15	C19	R1	7.16992500144231
15	C1	R1	7.37503943134692
15	C22	R1	7.3037807481771
15	C4	R1	7.22881869049588
15	C18	R1	7.18982455888002
15	C15	R1	7.39231742277876
15	C11	R1	7.23840473932508
15	C16	R1	7.05528243550119
15	C8	R1	7.25738784269265
15	C20	R1	7.24792751344359
16	C23	R1	6.91886323727459
16	C17	R1	7.22881869049588
16	C12	R1	7.40087943628218
16	C10	R1	7.01122725542325
16	C3	R1	7.3037807481771
16	C14	R1	7.18982455888002
16	C5	R1	7.24792751344359
16	C9	R1	7.6724253419715
16	C24	R1	7.43462822763672
16	C21	R1	7.48381577726426
16	C1	R1	7.08746284125034
16	C4	R1	7.16992500144231
16	C13	R1	7.16992500144231
16	C18	R1	7.16992500144231
16	C15	R1	7.25738784269265
16	C11	R1	7.11894107272351
16	C16	R1	7.37503943134692
16	C8	R1	7.36632221424582
16	C20	R1	7.35755200461808
16	C7	R1	7.4093909361377
17	C23	R1	7.4594316186373
17	C12	R1	7.52356195605701
17	C10	R1	7.25738784269265
17	C3	R1	7.10852445677817
17	C14	R1	7.34872815423108
17	C5	R1	7.55458885167764
17	C9	R1	7.13955135239879
17	C24	R1	7.34872815423108
17	C6	R1	7.49185309632967
17	C21	R1	7.36632221424582
17	C19	R1	7.36632221424582
17	C1	R1	7.19967234483636
17	C22	R1	7.22881869049588
17	C4	R1	7.24792751344359
17	C13	R1	6.93073733756289
17	C18	R1	6.95419631038687
17	C15	R1	6.8703647195834
17	C11	R1	7.27612440527424
17	C16	R1	7.04439411935845
17	C8	R1	7.39231742277876
17	C7	R1	7.4093909361377
18	C23	R1	7.44294349584873
18	C17	R1	7.11894107272351
18	C12	R1	7.32192809488736
18	C10	R1	6.75488750216347
18	C5	R1	7.2667865406949
18	C9	R1	7.06608919045777
18	C24	R1	7.28540221886225
18	C6	R1	7.24792751344359
18	C21	R1	7.24792751344359
18	C1	R1	7.11894107272351
18	C22	R1	7.38370429247405
18	C4	R1	7.49984588708321
18	C13	R1	7.11894107272351
18	C15	R1	7.12928301694497
18	C11	R1	7.44294349584873
18	C8	R1	7.11894107272351
18	C20	R1	7.18982455888002
18	C7	R1	7.24792751344359
19	C23	R1	7.33985000288462
19	C17	R1	7.13955135239879
19	C12	R1	7.4093909361377
19	C10	R1	7.17990909001493
19	C3	R1	7.28540221886225
19	C9	R1	7.36632221424582
19	C24	R1	7.45121111183233
19	C6	R1	7.25738784269265
19	C21	R1	7.36632221424582
19	C19	R1	6.8073549220576
19	C1	R1	7.05528243550119
19	C4	R1	7.467605550083
19	C13	R1	7.34872815423108
19	C18	R1	7.33985000288462
19	C15	R1	6.88264304936184
19	C11	R1	7.10852445677817
19	C16	R1	6.82017896241519
19	C20	R1	7.54689445988764
19	C7	R1	7.25738784269265
20	C23	R1	7.4757334309664
20	C17	R1	7.33091687811462
20	C12	R1	7.29462074889163
20	C10	R1	7.24792751344359
20	C3	R1	7.4262647547021
20	C14	R1	7.38370429247405
20	C5	R1	7.10852445677817
20	C9	R1	7.22881869049588
20	C24	R1	7.53915881110803
20	C6	R1	7.37503943134692
20	C21	R1	7.27612440527424
20	C19	R1	7.32192809488736
20	C1	R1	7.17990909001493
20	C22	R1	7.33985000288462
20	C4	R1	7.18982455888002
20	C13	R1	7.23840473932508
20	C18	R1	7.08746284125034
20	C15	R1	7.12928301694497
20	C11	R1	7.06608919045777
20	C16	R1	7.06608919045777
20	C8	R1	7.04439411935845
20	C20	R1	7.15987133677839
20	C7	R1	7.20945336562895
21	C23	R1	7.15987133677839
21	C12	R1	7.35755200461808
21	C10	R1	7.27612440527424
21	C3	R1	7.22881869049588
21	C14	R1	7.24792751344359
21	C5	R1	7.19967234483636
21	C9	R1	7.35755200461808
21	C24	R1	7.17990909001493
21	C6	R1	7.06608919045777
21	C21	R1	7.09803208296053
21	C19	R1	7.33985000288462
21	C1	R1	7.16992500144231
21	C22	R1	7.52356195605701
21	C4	R1	7.3037807481771
21	C13	R1	7.12928301694497
21	C18	R1	7.17990909001493
21	C15	R1	7.05528243550119
21	C11	R1	7.23840473932508
21	C16	R1	7.39231742277876
21	C8	R1	7.31288295528436
21	C20	R1	7.20945336562895
21	C7	R1	7.01122725542325
22	C23	R1	7.08746284125034
22	C17	R1	7.39231742277876
22	C12	R1	7.14974711950468
22	C10	R1	7.23840473932508
22	C3	R1	7.16992500144231
22	C14	R1	7.54689445988764
22	C5	R1	7.03342300153745
22	C9	R1	7.34872815423108
22	C24	R1	6.93073733756289
22	C19	R1	7.24792751344359
22	C1	R1	7.16992500144231
22	C4	R1	7.33091687811462
22	C13	R1	7.38370429247405
22	C18	R1	7.18982455888002
22	C15	R1	7.17990909001493
22	C11	R1	7.4093909361377
22	C8	R1	7.10852445677817
23	C23	R1	6.78135971352466
23	C12	R1	7.51569983828404
23	C10	R1	7.14974711950468
23	C3	R1	7.2667865406949
23	C14	R1	6.91886323727459
23	C9	R1	7.2667865406949
23	C24	R1	7.16992500144231
23	C6	R1	7.25738784269265
23	C21	R1	7.49185309632967
23	C19	R1	7.11894107272351
23	C1	R1	6.91886323727459
23	C22	R1	7.38370429247405
23	C4	R1	7.4093909361377
23	C13	R1	7.5077946401987
23	C18	R1	7.32192809488736
23	C15	R1	7.4262647547021
23	C11	R1	7.33985000288462
23	C16	R1	7.12928301694497
23	C8	R1	6.96578428466209
23	C20	R1	7.81378119121704
23	C7	R1	7.4262647547021
24	C23	R1	7.2667865406949
24	C17	R1	7.43462822763672
24	C12	R1	7.20945336562895
24	C10	R1	7.24792751344359
24	C3	R1	7.3037807481771
24	C14	R1	7.22881869049588
24	C5	R1	7.4594316186373
24	C9	R1	7.35755200461808
24	C24	R1	7.4262647547021
24	C6	R1	7.17990909001493
24	C21	R1	7.4178525148859
24	C19	R1	7.40087943628218
24	C1	R1	7.24792751344359
24	C22	R1	7.01122725542325
24	C4	R1	7.467605550083
24	C13	R1	7.43462822763672
24	C18	R1	7.23840473932508
24	C11	R1	7.28540221886225
24	C16	R1	7.04439411935845
24	C20	R1	7.39231742277876
24	C7	R1	7.44294349584873
25	C17	R1	6.8073549220576
25	C12	R1	7.36632221424582
25	C10	R1	7.33091687811462
25	C3	R1	7.48381577726426
25	C14	R1	7.35755200461808
25	C5	R1	7.28540221886225
25	C9	R1	7.31288295528436
25	C24	R1	7.39231742277876
25	C6	R1	7.17990909001493
25	C21	R1	6.96578428466209
25	C19	R1	7.32192809488736
25	C1	R1	7.467605550083
25	C22	R1	7.02236781302845
25	C13	R1	7.34872815423108
25	C18	R1	7.11894107272351
25	C15	R1	7.05528243550119
25	C11	R1	6.90689059560852
25	C16	R1	7.20945336562895
25	C8	R1	7.01122725542325
25	C20	R1	7.25738784269265
25	C7	R1	7.38370429247405
26	C23	R1	7.51569983828404
26	C17	R1	7.15987133677839
26	C12	R1	7.10852445677817
26	C10	R1	7.19967234483636
26	C3	R1	7.17990909001493
26	C14	R1	7.14974711950468
26	C5	R1	7.09803208296053
26	C24	R1	7.44294349584873
26	C6	R1	7.34872815423108
26	C21	R1	7.34872815423108
26	C19	R1	7.25738784269265
26	C1	R1	7.2667865406949
26	C22	R1	7.33985000288462
26	C4	R1	7.55458885167764
26	C13	R1	7.16992500144231
26	C18	R1	7.28540221886225
26	C15	R1	6.94251450533924
26	C16	R1	7.08746284125034
26	C8	R1	6.94251450533924
26	C20	R1	7.45121111183233
26	C7	R1	7.53915881110803
27	C17	R1	7.3037807481771
27	C12	R1	7.09803208296053
27	C10	R1	7.37503943134692
27	C3	R1	7.24792751344359
27	C14	R1	7.11894107272351
27	C9	R1	7.3037807481771
27	C24	R1	7.49185309632967
27	C6	R1	7.4594316186373
27	C21	R1	6.97727992349992
27	C19	R1	6.94251450533924
27	C1	R1	7.4262647547021
27	C22	R1	7.36632221424582
27	C4	R1	7.34872815423108
27	C13	R1	7.4262647547021
27	C18	R1	7.27612440527424
27	C15	R1	7.48381577726426
27	C11	R1	7.43462822763672
27	C16	R1	7.03342300153745
27	C8	R1	7.31288295528436
27	C20	R1	7.57742882803575
27	C7	R1	7.19967234483636
28	C23	R1	7.39231742277876
28	C17	R1	7.38370429247405
28	C12	R1	6.97727992349992
28	C10	R1	7.03342300153745
28	C3	R1	7.62205181945638
28	C14	R1	7.4757334309664
28	C5	R1	7.43462822763672
28	C9	R1	7.21916852046216
28	C24	R1	7.55458885167764
28	C6	R1	7.45121111183233
28	C21	R1	7.29462074889163
28	C19	R1	7.32192809488736
28	C1	R1	7.40087943628218
28	C22	R1	7.45121111183233
28	C4	R1	7.21916852046216
28	C13	R1	7.40087943628218
28	C18	R1	6.93073733756289
28	C15	R1	6.95419631038687
28	C11	R1	7.25738784269265
28	C16	R1	7.15987133677839
28	C8	R1	7.40087943628218
28	C20	R1	7.21916852046216
28	C7	R1	6.96578428466209
29	C23	R1	7.58496250072116
29	C10	R1	7.15987133677839
29	C3	R1	7.36632221424582
29	C5	R1	7.467605550083
29	C9	R1	7.19967234483636
29	C24	R1	7.5077946401987
29	C6	R1	7.31288295528436
29	C21	R1	7.49185309632967
29	C19	R1	7.65821148275179
29	C1	R1	7.4262647547021
29	C22	R1	7.37503943134692
29	C4	R1	7.25738784269265
29	C13	R1	7.03342300153745
29	C18	R1	7.68650052718322
29	C11	R1	7.18982455888002
29	C16	R1	7.28540221886225
29	C8	R1	7.39231742277876
29	C20	R1	7.18982455888002
29	C7	R1	7.31288295528436
30	C23	R1	6.97727992349992
30	C12	R1	7.39231742277876
30	C10	R1	7.33091687811462
30	C3	R1	7.57742882803575
30	C14	R1	7.2667865406949
30	C5	R1	7
30	C9	R1	7.69348695749933
30	C24	R1	7.27612440527424
30	C6	R1	6.79441586635011
30	C21	R1	7.45121111183233
30	C19	R1	7.4594316186373
30	C1	R1	7.13955135239879
30	C22	R1	7.34872815423108
30	C4	R1	6.95419631038687
30	C13	R1	7.08746284125034
30	C18	R1	7.4093909361377
30	C11	R1	7.28540221886225
30	C16	R1	7.45121111183233
30	C8	R1	7.22881869049588
30	C20	R1	7.37503943134692
30	C7	R1	7.05528243550119
31	C23	R1	6.8703647195834
31	C17	R1	7.20945336562895
31	C10	R1	7.20945336562895
31	C3	R1	7.2667865406949
31	C14	R1	7.33091687811462
31	C21	R1	7.4757334309664
31	C19	R1	7.20945336562895
31	C1	R1	7.4757334309664
31	C22	R1	7.34872815423108
31	C4	R1	7.19967234483636
31	C18	R1	7.4594316186373
31	C15	R1	7.12928301694497
31	C11	R1	7.37503943134692
31	C16	R1	7.16992500144231
31	C8	R1	7.40087943628218
31	C20	R1	7.25738784269265
31	C7	R1	7.03342300153745
32	C23	R1	7.4594316186373
32	C17	R1	7.37503943134692
32	C12	R1	7.3037807481771
32	C10	R1	7.27612440527424
32	C3	R1	7.28540221886225
32	C14	R1	7.17990909001493
32	C5	R1	7.40087943628218
32	C9	R1	7.34872815423108
32	C24	R1	7.10852445677817
32	C6	R1	7.52356195605701
32	C21	R1	7.56985560833095
32	C19	R1	7.2667865406949
32	C1	R1	7.04439411935845
32	C22	R1	7.2667865406949
32	C4	R1	7.33985000288462
32	C13	R1	7.2667865406949
32	C18	R1	7.01122725542325
32	C15	R1	7.32192809488736
32	C11	R1	7.03342300153745
32	C16	R1	7.43462822763672
32	C8	R1	7.13955135239879
32	C20	R1	7.32192809488736
32	C7	R1	7.12928301694497
33	C23	R1	7.23840473932508
33	C12	R1	6.89481776330794
33	C10	R1	7.17990909001493
33	C3	R1	7.11894107272351
33	C14	R1	6.95419631038687
33	C5	R1	7.03342300153745
33	C9	R1	7.10852445677817
33	C24	R1	7.25738784269265
33	C21	R1	7.08746284125034
33	C19	R1	7.28540221886225
33	C1	R1	7.05528243550119
33	C22	R1	7.4262647547021
33	C4	R1	7.33985000288462
33	C13	R1	7.08746284125034
33	C15	R1	7.13955135239879
33	C11	R1	7.06608919045777
33	C16	R1	6.95419631038687
33	C20	R1	7.33091687811462
33	C7	R1	7.35755200461808
34	C23	R1	7.48381577726426
34	C17	R1	7.20945336562895
34	C10	R1	7.31288295528436
34	C3	R1	7.28540221886225
34	C14	R1	7.467605550083
34	C5	R1	7.29462074889163
34	C9	R1	7.24792751344359
34	C24	R1	7.33091687811462
34	C21	R1	6.98868468677217
34	C19	R1	7.19967234483636
34	C22	R1	7.23840473932508
34	C13	R1	7.39231742277876
34	C18	R1	7.17990909001493
34	C11	R1	6.88264304936184
34	C16	R1	7.14974711950468
34	C8	R1	7.32192809488736
34	C20	R1	7.64385618977472
34	C7	R1	7.45121111183233
35	C17	R1	7.48381577726426
35	C10	R1	7.33091687811462
35	C3	R1	7.31288295528436
35	C14	R1	7.40087943628218
35	C5	R1	7.48381577726426
35	C9	R1	7.45121111183233
35	C24	R1	7.2667865406949
35	C6	R1	7.4262647547021
35	C21	R1	7.07681559705083
35	C19	R1	7.467605550083
35	C1	R1	7.40087943628218
35	C22	R1	7.19967234483636
35	C4	R1	6.83289001416474
35	C13	R1	7.08746284125034
35	C18	R1	7.07681559705083
35	C11	R1	7.32192809488736
35	C16	R1	7.07681559705083
35	C8	R1	7.58496250072116
35	C20	R1	7.37503943134692
35	C7	R1	7.3037807481771
36	C23	R1	7.13955135239879
36	C17	R1	6.93073733756289
36	C12	R1	7.4757334309664
36	C10	R1	7.4594316186373
36	C3	R1	6.89481776330794
36	C14	R1	7.13955135239879
36	C5	R1	7.09803208296053
36	C9	R1	7.02236781302845
36	C6	R1	7.467605550083
36	C21	R1	7.37503943134692
36	C19	R1	7.56985560833095
36	C1	R1	6.98868468677217
36	C22	R1	7.35755200461808
36	C13	R1	7.43462822763672
36	C18	R1	7.4262647547021
36	C15	R1	7.03342300153745
36	C11	R1	7.20945336562895
36	C16	R1	7.4178525148859
36	C8	R1	7.3037807481771
36	C20	R1	7.5077946401987
36	C7	R1	7.40087943628218
37	C23	R1	7.29462074889163
37	C17	R1	7.49185309632967
37	C12	R1	7.2667865406949
37	C10	R1	7.19967234483636
37	C3	R1	7.36632221424582
37	C14	R1	7.13955135239879
37	C5	R1	7.53915881110803
37	C9	R1	7.04439411935845
37	C24	R1	7.39231742277876
37	C6	R1	7.57742882803575
37	C21	R1	7.33985000288462
37	C19	R1	7.05528243550119
37	C1	R1	7.19967234483636
37	C22	R1	7.29462074889163
37	C4	R1	7.53915881110803
37	C13	R1	7.40087943628218
37	C15	R1	7.4594316186373
37	C11	R1	6.95419631038687
37	C16	R1	7.4178525148859
37	C8	R1	7.33985000288462
37	C20	R1	7.32192809488736
37	C7	R1	7.03342300153745
38	C23	R1	7.08746284125034
38	C12	R1	7.14974711950468
38	C10	R1	7.05528243550119
38	C3	R1	7.24792751344359
38	C14	R1	7.13955135239879
38	C5	R1	7.24792751344359
38	C9	R1	7.5077946401987
38	C24	R1	7.18982455888002
38	C6	R1	7.19967234483636
38	C21	R1	7.08746284125034
38	C19	R1	7.11894107272351
38	C22	R1	7.02236781302845
38	C4	R1	7.29462074889163
38	C13	R1	7.34872815423108
38	C18	R1	7.4178525148859
38	C15	R1	7.22881869049588
38	C11	R1	7.36632221424582
38	C16	R1	7.3037807481771
38	C8	R1	7.4178525148859
38	C20	R1	7.05528243550119
38	C7	R1	7.08746284125034
39	C23	R1	7.06608919045777
39	C17	R1	7.36632221424582
39	C12	R1	7.48381577726426
39	C10	R1	7.38370429247405
39	C3	R1	7.38370429247405
39	C14	R1	7.13955135239879
39	C5	R1	7.25738784269265
39	C9	R1	7.23840473932508
39	C24	R1	7.36632221424582
39	C6	R1	7.40087943628218
39	C21	R1	7.4178525148859
39	C19	R1	7.28540221886225
39	C1	R1	7.19967234483636
39	C22	R1	7.32192809488736
39	C4	R1	7.14974711950468
39	C13	R1	7.31288295528436
39	C15	R1	7.43462822763672
39	C11	R1	7.15987133677839
39	C16	R1	6.8703647195834
39	C8	R1	7.06608919045777
39	C20	R1	7.02236781302845
39	C7	R1	7.54689445988764
40	C23	R1	7.13955135239879
40	C17	R1	7.51569983828404
40	C12	R1	7.51569983828404
40	C10	R1	7.33091687811462
40	C3	R1	7.08746284125034
40	C14	R1	7.467605550083
40	C5	R1	7.44294349584873
40	C9	R1	7.35755200461808
40	C24	R1	7.45121111183233
40	C6	R1	7.04439411935845
40	C21	R1	7.38370429247405
40	C19	R1	7.13955135239879
40	C1	R1	7.39231742277876
40	C22	R1	7.32192809488736
40	C4	R1	7.18982455888002
40	C13	R1	7.31288295528436
40	C18	R1	6.94251450533924
40	C15	R1	6.90689059560852
40	C11	R1	7.03342300153745
40	C16	R1	7.25738784269265
40	C8	R1	7.36632221424582
40	C20	R1	7.467605550083
40	C7	R1	7.59991284218713
41	C23	R1	7.49185309632967
41	C17	R1	7.44294349584873
41	C12	R1	7.39231742277876
41	C10	R1	6.90689059560852
41	C3	R1	7.43462822763672
41	C14	R1	7.59991284218713
41	C9	R1	7.21916852046216
41	C6	R1	7.2667865406949
41	C21	R1	7.23840473932508
41	C19	R1	7.11894107272351
41	C1	R1	7.08746284125034
41	C22	R1	7.13955135239879
41	C13	R1	7.20945336562895
41	C18	R1	7.22881869049588
41	C15	R1	7.45121111183233
41	C11	R1	7.48381577726426
41	C16	R1	6.93073733756289
41	C8	R1	7.14974711950468
41	C20	R1	7.37503943134692
41	C7	R1	7.3037807481771
42	C23	R1	7.15987133677839
42	C17	R1	7.17990909001493
42	C10	R1	7.4093909361377
42	C3	R1	7.53138146051631
42	C14	R1	7.17990909001493
42	C5	R1	7.21916852046216
42	C9	R1	7.11894107272351
42	C24	R1	7.4757334309664
42	C6	R1	6.95419631038687
42	C21	R1	7.58496250072116
42	C19	R1	7.22881869049588
42	C1	R1	7.35755200461808
42	C22	R1	6.97727992349992
42	C4	R1	7.4594316186373
42	C18	R1	7.35755200461808
42	C11	R1	7.29462074889163
42	C16	R1	7.13955135239879
42	C8	R1	7.45121111183233
42	C20	R1	7.14974711950468
42	C7	R1	7.37503943134692
43	C23	R1	7.20945336562895
43	C17	R1	7.35755200461808
43	C12	R1	7.28540221886225
43	C10	R1	7.33091687811462
43	C5	R1	7.15987133677839
43	C9	R1	7.3037807481771
43	C24	R1	7.44294349584873
43	C6	R1	7.3037807481771
43	C21	R1	7.36632221424582
43	C19	R1	7.36632221424582
43	C1	R1	7.09803208296053
43	C22	R1	7.25738784269265
43	C4	R1	7.3037807481771
43	C13	R1	7.7279204545632
43	C18	R1	7.2667865406949
43	C15	R1	7.09803208296053
43	C11	R1	7.25738784269265
43	C16	R1	7.45121111183233
43	C8	R1	7.4757334309664
43	C7	R1	7.33985000288462
44	C23	R1	7.37503943134692
44	C12	R1	7.4093909361377
44	C10	R1	7.37503943134692
44	C3	R1	7.16992500144231
44	C5	R1	7.06608919045777
44	C9	R1	7.3037807481771
44	C24	R1	7.21916852046216
44	C6	R1	7.36632221424582
44	C21	R1	7.60733031374961
44	C19	R1	7.37503943134692
44	C1	R1	7.09803208296053
44	C22	R1	7.36632221424582
44	C4	R1	7.17990909001493
44	C13	R1	7.39231742277876
44	C18	R1	7.16992500144231
44	C15	R1	7.18982455888002
44	C11	R1	7.28540221886225
44	C16	R1	7.25738784269265
44	C8	R1	7.27612440527424
44	C20	R1	6.97727992349992
45	C23	R1	7.33091687811462
45	C17	R1	7.38370429247405
45	C12	R1	7.25738784269265
45	C3	R1	7.52356195605701
45	C14	R1	7.59245703726808
45	C5	R1	7.39231742277876
45	C9	R1	7.4262647547021
45	C24	R1	7.16992500144231
45	C6	R1	7.12928301694497
45	C21	R1	7.20945336562895
45	C19	R1	7.19967234483636
45	C1	R1	7.17990909001493
45	C22	R1	7.65821148275179
45	C4	R1	7.04439411935845
45	C13	R1	6.98868468677217
45	C18	R1	7.3037807481771
45	C15	R1	7.23840473932508
45	C11	R1	7.12928301694497
45	C16	R1	7.25738784269265
45	C8	R1	7.35755200461808
45	C20	R1	7.10852445677817
45	C7	R1	7.38370429247405
46	C23	R1	7.40087943628218
46	C17	R1	7.38370429247405
46	C12	R1	6.85798099512757
46	C10	R1	7.40087943628218
46	C3	R1	7.62935662007961
46	C9	R1	7.35755200461808
46	C24	R1	7.32192809488736
46	C6	R1	7.33985000288462
46	C21	R1	7.20945336562895
46	C19	R1	7.4594316186373
46	C1	R1	7.40087943628218
46	C22	R1	7.17990909001493
46	C4	R1	7.56985560833095
46	C13	R1	7.27612440527424
46	C18	R1	7.38370429247405
46	C15	R1	7.22881869049588
46	C11	R1	7.3037807481771
46	C16	R1	7.20945336562895
46	C8	R1	7.57742882803575
46	C20	R1	7.62205181945638
46	C7	R1	7.29462074889163
47	C23	R1	7.36632221424582
47	C17	R1	7.15987133677839
47	C12	R1	7.24792751344359
47	C10	R1	7.29462074889163
47	C3	R1	7.3037807481771
47	C14	R1	7.32192809488736
47	C5	R1	7.38370429247405
47	C9	R1	6.91886323727459
47	C24	R1	7.56224242422107
47	C6	R1	7.10852445677817
47	C21	R1	7.56224242422107
47	C19	R1	7.4178525148859
47	C1	R1	7.32192809488736
47	C22	R1	7.11894107272351
47	C4	R1	7.31288295528436
47	C13	R1	7.29462074889163
47	C18	R1	7.34872815423108
47	C15	R1	7.4093909361377
47	C11	R1	7.15987133677839
47	C16	R1	7.18982455888002
47	C8	R1	7.39231742277876
47	C20	R1	7.29462074889163
47	C7	R1	6.98868468677217
48	C17	R1	7.4594316186373
48	C12	R1	7.24792751344359
48	C3	R1	7.44294349584873
48	C14	R1	7.39231742277876
48	C5	R1	7.31288295528436
48	C9	R1	7.20945336562895
48	C24	R1	6.93073733756289
48	C6	R1	6.97727992349992
48	C21	R1	7.52356195605701
48	C19	R1	7.24792751344359
48	C1	R1	7.36632221424582
48	C4	R1	7.31288295528436
48	C13	R1	7.467605550083
48	C18	R1	7.2667865406949
48	C15	R1	7.4757334309664
48	C11	R1	7.33985000288462
48	C16	R1	7.29462074889163
48	C8	R1	6.75488750216347
48	C20	R1	7.48381577726426
48	C7	R1	7.40087943628218
49	C23	R1	6.94251450533924
49	C17	R1	7.29462074889163
49	C12	R1	7.05528243550119
49	C10	R1	6.94251450533924
49	C3	R1	7.5077946401987
49	C14	R1	7.37503943134692
49	C5	R1	7
49	C9	R1	7.43462822763672
49	C24	R1	7.3037807481771
49	C6	R1	7.18982455888002
49	C21	R1	7.2667865406949
49	C19	R1	7.58496250072116
49	C1	R1	7.36632221424582
49	C22	R1	7.21916852046216
49	C13	R1	7.20945336562895
49	C15	R1	7.4262647547021
49	C8	R1	7.17990909001493
49	C20	R1	7.02236781302845
49	C7	R1	7.4093909361377
50	C23	R1	7.20945336562895
50	C17	R1	7.38370429247405
50	C12	R1	7.27612440527424
50	C10	R1	7.13955135239879
50	C3	R1	7.19967234483636
50	C14	R1	7.16992500144231
50	C5	R1	7.4262647547021
50	C9	R1	7.34872815423108
50	C24	R1	7.06608919045777
50	C21	R1	7.36632221424582
50	C1	R1	7.24792751344359
50	C22	R1	7.13955135239879
50	C4	R1	7.13955135239879
50	C13	R1	7.07681559705083
50	C18	R1	7.22881869049588
50	C15	R1	7.09803208296053
50	C11	R1	7.53138146051631
50	C16	R1	7.04439411935845
50	C8	R1	7.13955135239879
50	C20	R1	7.31288295528436
50	C7	R1	7.22881869049588
51	C23	R1	7.40087943628218
51	C17	R1	7.33091687811462
51	C12	R1	7.14974711950468
51	C10	R1	7.4178525148859
51	C3	R1	7.62205181945638
51	C14	R1	7.13955135239879
51	C5	R1	7.54689445988764
51	C9	R1	7.27612440527424
51	C24	R1	7.31288295528436
51	C6	R1	7.49984588708321
51	C21	R1	7.21916852046216
51	C19	R1	6.95419631038687
51	C1	R1	7.25738784269265
51	C4	R1	7.17990909001493
51	C18	R1	7.04439411935845
51	C11	R1	7.21916852046216
51	C16	R1	7.09803208296053
51	C8	R1	7.14974711950468
51	C20	R1	7.18982455888002
51	C7	R1	7.35755200461808
52	C23	R1	7.24792751344359
52	C17	R1	7.05528243550119
52	C12	R1	7.12928301694497
52	C10	R1	7.23840473932508
52	C3	R1	7.38370429247405
52	C14	R1	7.49185309632967
52	C5	R1	7.53915881110803
52	C9	R1	7.03342300153745
52	C24	R1	7.16992500144231
52	C6	R1	7.4594316186373
52	C21	R1	7.18982455888002
52	C19	R1	7.4262647547021
52	C1	R1	7.44294349584873
52	C4	R1	7.28540221886225
52	C13	R1	7.01122725542325
52	C18	R1	7.45121111183233
52	C15	R1	7.19967234483636
52	C11	R1	7.21916852046216
52	C16	R1	6.95419631038687
52	C20	R1	7.16992500144231
52	C7	R1	7.09803208296053
53	C23	R1	7.20945336562895
53	C17	R1	7.4757334309664
53	C10	R1	7.03342300153745
53	C3	R1	7.13955135239879
53	C14	R1	7.29462074889163
53	C5	R1	7.32192809488736
53	C9	R1	7.20945336562895
53	C24	R1	7.21916852046216
53	C6	R1	7.27612440527424
53	C21	R1	7.43462822763672
53	C19	R1	7.35755200461808
53	C1	R1	7.43462822763672
53	C22	R1	7
53	C4	R1	7.51569983828404
53	C13	R1	7.49984588708321
53	C18	R1	7.34872815423108
53	C15	R1	6.93073733756289
53	C11	R1	7.467605550083
53	C16	R1	7.05528243550119
53	C20	R1	7.31288295528436
53	C7	R1	7.75488750216347
54	C12	R1	7.467605550083
54	C10	R1	7.14974711950468
54	C3	R1	7.29462074889163
54	C14	R1	7.21916852046216
54	C5	R1	7.25738784269265
54	C9	R1	7.3037807481771
54	C24	R1	7.09803208296053
54	C6	R1	7.57742882803575
54	C21	R1	7.05528243550119
54	C19	R1	7.3037807481771
54	C1	R1	7.31288295528436
54	C22	R1	7.60733031374961
54	C4	R1	7
54	C18	R1	7.06608919045777
54	C15	R1	7.01122725542325
54	C11	R1	7.25738784269265
54	C16	R1	7.16992500144231
54	C8	R1	7.12928301694497
54	C20	R1	7.08746284125034
54	C7	R1	7.4757334309664
55	C23	R1	7.31288295528436
55	C17	R1	7.17990909001493
55	C12	R1	7.28540221886225
55	C10	R1	7.35755200461808
55	C3	R1	7.51569983828404
55	C14	R1	7.22881869049588
55	C5	R1	7.23840473932508
55	C9	R1	7.31288295528436
55	C24	R1	7.43462822763672
55	C6	R1	7.23840473932508
55	C21	R1	7.44294349584873
55	C19	R1	7.20945336562895
55	C1	R1	7.4757334309664
55	C22	R1	7.13955135239879
55	C4	R1	7.23840473932508
55	C13	R1	7.29462074889163
55	C18	R1	7.44294349584873
55	C15	R1	7.11894107272351
55	C16	R1	7.09803208296053
55	C8	R1	7.29462074889163
55	C20	R1	7.2667865406949
55	C7	R1	7.07681559705083
56	C23	R1	7.19967234483636
56	C17	R1	7.39231742277876
56	C12	R1	7.20945336562895
56	C10	R1	7.44294349584873
56	C14	R1	7.19967234483636
56	C5	R1	7.22881869049588
56	C9	R1	7.23840473932508
56	C24	R1	7.22881869049588
56	C6	R1	7.6724253419715
56	C1	R1	7.69348695749933
56	C22	R1	6.8703647195834
56	C4	R1	7.467605550083
56	C18	R1	7.03342300153745
56	C15	R1	7.4262647547021
56	C11	R1	7.18982455888002
56	C16	R1	7.14974711950468
56	C8	R1	6.98868468677217
56	C20	R1	7.14974711950468
56	C7	R1	7.56224242422107
57	C23	R1	7.12928301694497
57	C17	R1	7.21916852046216
57	C12	R1	7.11894107272351
57	C10	R1	7.45121111183233
57	C3	R1	7.28540221886225
57	C14	R1	7.59991284218713
57	C5	R1	7.05528243550119
57	C9	R1	7.37503943134692
57	C6	R1	7.31288295528436
57	C21	R1	7.29462074889163
57	C19	R1	7.23840473932508
57	C1	R1	7.33091687811462
57	C22	R1	7.29462074889163
57	C4	R1	7.04439411935845
57	C13	R1	7.22881869049588
57	C18	R1	7.24792751344359
57	C15	R1	7.33985000288462
57	C11	R1	7.02236781302845
57	C16	R1	7.25738784269265
57	C8	R1	7.4594316186373
57	C20	R1	7.467605550083
57	C7	R1	7.19967234483636
58	C23	R1	7.35755200461808
58	C12	R1	7.18982455888002
58	C10	R1	7.17990909001493
58	C3	R1	7.66533591718518
58	C14	R1	7.31288295528436
58	C5	R1	7.4093909361377
58	C9	R1	7.28540221886225
58	C24	R1	7.20945336562895
58	C6	R1	7.22881869049588
58	C21	R1	7.39231742277876
58	C19	R1	7.23840473932508
58	C1	R1	7.6724253419715
58	C22	R1	7.29462074889163
58	C13	R1	7.40087943628218
58	C18	R1	7.19967234483636
58	C15	R1	7.4262647547021
58	C11	R1	7.11894107272351
58	C16	R1	7.07681559705083
58	C8	R1	7.29462074889163
58	C20	R1	7.09803208296053
58	C7	R1	7.60733031374961
59	C23	R1	7.14974711950468
59	C17	R1	7.49984588708321
59	C12	R1	7.13955135239879
59	C10	R1	7.40087943628218
59	C3	R1	7.74819284958946
59	C14	R1	7.2667865406949
59	C5	R1	7.56224242422107
59	C9	R1	7.48381577726426
59	C24	R1	7.37503943134692
59	C6	R1	7.28540221886225
59	C21	R1	7.15987133677839
59	C19	R1	7.43462822763672
59	C1	R1	7.02236781302845
59	C22	R1	7.36632221424582
59	C4	R1	7.14974711950468
59	C13	R1	7.2667865406949
59	C18	R1	7.3037807481771
59	C15	R1	7.08746284125034
59	C11	R1	7.09803208296053
59	C16	R1	7.29462074889163
59	C8	R1	7.38370429247405
59	C20	R1	7.33985000288462
59	C7	R1	7.29462074889163
60	C23	R1	7.39231742277876
60	C17	R1	7.27612440527424
60	C12	R1	7.55458885167764
60	C10	R1	7.33091687811462
60	C3	R1	7.18982455888002
60	C14	R1	7.11894107272351
60	C5	R1	7.05528243550119
60	C9	R1	7.04439411935845
60	C24	R1	7.09803208296053
60	C6	R1	7.32192809488736
60	C21	R1	7.18982455888002
60	C19	R1	7.52356195605701
60	C1	R1	7.15987133677839
60	C22	R1	7.24792751344359
60	C4	R1	7.27612440527424
60	C13	R1	7.49185309632967
60	C18	R1	7.03342300153745
60	C11	R1	7.20945336562895
60	C16	R1	7.2667865406949
60	C8	R1	7.12928301694497
60	C20	R1	7.15987133677839
60	C7	R1	7.4178525148859
61	C23	R1	7.53138146051631
61	C17	R1	7.22881869049588
61	C12	R1	7.18982455888002
61	C10	R1	7.10852445677817
61	C3	R1	7.32192809488736
61	C14	R1	7.17990909001493
61	C5	R1	7.65105169117893
61	C9	R1	6.94251450533924
61	C24	R1	7.3037807481771
61	C6	R1	7.18982455888002
61	C21	R1	7.28540221886225
61	C19	R1	7.58496250072116
61	C1	R1	7.33985000288462
61	C22	R1	7.33091687811462
61	C4	R1	7.28540221886225
61	C13	R1	7.40087943628218
61	C18	R1	7.08746284125034
61	C15	R1	7.45121111183233
61	C11	R1	7.2667865406949
61	C16	R1	6.90689059560852
61	C8	R1	7.33091687811462
61	C20	R1	7.4262647547021
61	C7	R1	7.24792751344359
62	C23	R1	7.21916852046216
62	C17	R1	7.18982455888002
62	C12	R1	7.4178525148859
62	C10	R1	7.29462074889163
62	C3	R1	7.29462074889163
62	C14	R1	7.40087943628218
62	C5	R1	7.33985000288462
62	C9	R1	7.29462074889163
62	C24	R1	7.19967234483636
62	C6	R1	7.35755200461808
62	C21	R1	7.52356195605701
62	C19	R1	7.16992500144231
62	C1	R1	7.32192809488736
62	C22	R1	7.17990909001493
62	C4	R1	7.02236781302845
62	C13	R1	7.20945336562895
62	C18	R1	7.21916852046216
62	C15	R1	6.58496250072116
62	C11	R1	7.34872815423108
62	C16	R1	7.23840473932508
62	C8	R1	7.33091687811462
62	C20	R1	7.4093909361377
62	C7	R1	6.78135971352466
63	C23	R1	7.03342300153745
63	C17	R1	7.20945336562895
63	C12	R1	7.60733031374961
63	C10	R1	7.44294349584873
63	C3	R1	7.4757334309664
63	C14	R1	7.56224242422107
63	C5	R1	7.4262647547021
63	C9	R1	7.32192809488736
63	C24	R1	7.27612440527424
63	C6	R1	7.23840473932508
63	C21	R1	7.33985000288462
63	C19	R1	7.18982455888002
63	C1	R1	7.49984588708321
63	C22	R1	7.17990909001493
63	C13	R1	7.10852445677817
63	C18	R1	7.19967234483636
63	C15	R1	6.93073733756289
63	C11	R1	6.94251450533924
63	C16	R1	7.08746284125034
63	C20	R1	7.29462074889163
63	C7	R1	7.36632221424582
64	C23	R1	7.37503943134692
64	C17	R1	7.3037807481771
64	C12	R1	7.25738784269265
64	C10	R1	7.04439411935845
64	C3	R1	7.6724253419715
64	C14	R1	7.3037807481771
64	C5	R1	7.17990909001493
64	C9	R1	7.52356195605701
64	C24	R1	7.5077946401987
64	C6	R1	7.28540221886225
64	C21	R1	7
64	C19	R1	7.4757334309664
64	C22	R1	7.4178525148859
64	C4	R1	7.33091687811462
64	C13	R1	7.70735913208088
64	C18	R1	7.28540221886225
64	C15	R1	7.53138146051631
64	C11	R1	7.33985000288462
64	C16	R1	7.32192809488736
64	C8	R1	7.4093909361377
64	C20	R1	7.37503943134692
65	C17	R1	7.29462074889163
65	C12	R1	7.23840473932508
65	C10	R1	7.15987133677839
65	C3	R1	7.14974711950468
65	C14	R1	7.04439411935845
65	C5	R1	7.4093909361377
65	C9	R1	7.5077946401987
65	C24	R1	7.2667865406949
65	C6	R1	7.2667865406949
65	C21	R1	7.51569983828404
65	C19	R1	7.37503943134692
65	C4	R1	7.4093909361377
65	C13	R1	7.56985560833095
65	C18	R1	6.83289001416474
65	C15	R1	7.13955135239879
65	C11	R1	6.91886323727459
65	C16	R1	7.35755200461808
65	C8	R1	7.19967234483636
65	C20	R1	7.31288295528436
65	C7	R1	7.48381577726426
66	C23	R1	7.52356195605701
66	C17	R1	7.33091687811462
66	C12	R1	7.15987133677839
66	C10	R1	7.31288295528436
66	C3	R1	7.37503943134692
66	C14	R1	7.5077946401987
66	C5	R1	7.27612440527424
66	C9	R1	7.28540221886225
66	C24	R1	7.4178525148859
66	C6	R1	7.03342300153745
66	C21	R1	6.97727992349992
66	C19	R1	7.18982455888002
66	C1	R1	7.23840473932508
66	C22	R1	6.90689059560852
66	C4	R1	6.90689059560852
66	C13	R1	7.39231742277876
66	C18	R1	7.23840473932508
66	C15	R1	7.24792751344359
66	C11	R1	7.4262647547021
66	C8	R1	7.21916852046216
66	C20	R1	7.2667865406949
66	C7	R1	7.22881869049588
67	C23	R1	7.4757334309664
67	C17	R1	7.40087943628218
67	C10	R1	7.2667865406949
67	C3	R1	7.15987133677839
67	C14	R1	7.39231742277876
67	C5	R1	7.4093909361377
67	C9	R1	7.04439411935845
67	C6	R1	7.28540221886225
67	C21	R1	7.22881869049588
67	C19	R1	7.17990909001493
67	C1	R1	7.48381577726426
67	C22	R1	7.54689445988764
67	C4	R1	7.34872815423108
67	C13	R1	7.20945336562895
67	C18	R1	6.90689059560852
67	C15	R1	7.33985000288462
67	C11	R1	7.07681559705083
67	C16	R1	7.06608919045777
67	C8	R1	7.20945336562895
67	C7	R1	6.7279204545632
68	C23	R1	6.95419631038687
68	C17	R1	7.25738784269265
68	C12	R1	7.19967234483636
68	C10	R1	7.29462074889163
68	C3	R1	7.40087943628218
68	C14	R1	7.33985000288462
68	C5	R1	7.36632221424582
68	C9	R1	7.49185309632967
68	C24	R1	7.34872815423108
68	C6	R1	7.4757334309664
68	C21	R1	7.49185309632967
68	C19	R1	7.14974711950468
68	C1	R1	7.15987133677839
68	C4	R1	7.18982455888002
68	C13	R1	7.33985000288462
68	C18	R1	6.85798099512757
68	C15	R1	7.40087943628218
68	C11	R1	7.51569983828404
68	C16	R1	7
68	C8	R1	7.467605550083
68	C20	R1	7.35755200461808
69	C23	R1	7.29462074889163
69	C17	R1	7.43462822763672
69	C10	R1	7.59991284218713
69	C3	R1	7.35755200461808
69	C14	R1	7.3037807481771
69	C5	R1	6.93073733756289
69	C24	R1	7.24792751344359
69	C19	R1	7.4594316186373
69	C1	R1	7.40087943628218
69	C22	R1	7.2667865406949
69	C4	R1	6.94251450533924
69	C13	R1	7.15987133677839
69	C18	R1	7.40087943628218
69	C11	R1	6.94251450533924
69	C16	R1	6.84549005094437
69	C8	R1	7.25738784269265
69	C20	R1	7.467605550083
69	C7	R1	7.4093909361377
70	C23	R1	7.32192809488736
70	C17	R1	7.24792751344359
70	C12	R1	7.08746284125034
70	C10	R1	7.33985000288462
70	C3	R1	7.43462822763672
70	C5	R1	7.35755200461808
70	C9	R1	7.35755200461808
70	C24	R1	7.24792751344359
70	C6	R1	7.40087943628218
70	C21	R1	6.97727992349992
70	C19	R1	7.2667865406949
70	C1	R1	7.05528243550119
70	C22	R1	7.58496250072116
70	C13	R1	7.40087943628218
70	C18	R1	7.22881869049588
70	C15	R1	7.38370429247405
70	C16	R1	7.31288295528436
70	C8	R1	7
70	C20	R1	7.10852445677817
70	C7	R1	7.31288295528436
71	C23	R1	7.3037807481771
71	C17	R1	7.24792751344359
71	C12	R1	7.43462822763672
71	C10	R1	7.15987133677839
71	C3	R1	7.4178525148859
71	C14	R1	7.4262647547021
71	C5	R1	7.37503943134692
71	C9	R1	7.19967234483636
71	C24	R1	7.39231742277876
71	C6	R1	7.35755200461808
71	C21	R1	7.43462822763672
71	C19	R1	7.3037807481771
71	C1	R1	7.18982455888002
71	C22	R1	7.18982455888002
71	C4	R1	7.15987133677839
71	C13	R1	7.18982455888002
71	C18	R1	7.2667865406949
71	C15	R1	7.19967234483636
71	C11	R1	6.94251450533924
71	C16	R1	7.06608919045777
71	C8	R1	7.33985000288462
71	C20	R1	7.45121111183233
71	C7	R1	7.22881869049588
72	C23	R1	7.4262647547021
72	C17	R1	7.40087943628218
72	C12	R1	7.467605550083
72	C10	R1	7.31288295528436
72	C3	R1	7.16992500144231
72	C14	R1	7.4262647547021
72	C5	R1	7.33091687811462
72	C9	R1	7.4178525148859
72	C24	R1	7.2667865406949
72	C6	R1	7.24792751344359
72	C21	R1	7.4262647547021
72	C19	R1	7.08746284125034
72	C1	R1	7.56224242422107
72	C22	R1	7.13955135239879
72	C4	R1	7.05528243550119
72	C13	R1	7.39231742277876
72	C18	R1	7.33091687811462
72	C11	R1	7.39231742277876
72	C16	R1	7.4178525148859
72	C8	R1	7.23840473932508
72	C20	R1	7.28540221886225
72	C7	R1	7.17990909001493
73	C23	R1	7.17990909001493
73	C17	R1	7.23840473932508
73	C12	R1	7.03342300153745
73	C10	R1	7.57742882803575
73	C3	R1	7.17990909001493
73	C14	R1	7.59991284218713
73	C5	R1	7.15987133677839
73	C9	R1	7.35755200461808
73	C6	R1	7.20945336562895
73	C19	R1	6.94251450533924
73	C1	R1	7.467605550083
73	C22	R1	7.37503943134692
73	C13	R1	7.10852445677817
73	C15	R1	6.93073733756289
73	C11	R1	7.21916852046216
73	C16	R1	7.06608919045777
73	C8	R1	6.95419631038687
73	C20	R1	7.22881869049588
73	C7	R1	7.49984588708321
74	C23	R1	7.04439411935845
74	C17	R1	7.2667865406949
74	C12	R1	7.54689445988764
74	C10	R1	7.38370429247405
74	C3	R1	7.07681559705083
74	C14	R1	7.33985000288462
74	C5	R1	7.33091687811462
74	C9	R1	7.11894107272351
74	C24	R1	7.31288295528436
74	C6	R1	7.16992500144231
74	C21	R1	7.60733031374961
74	C19	R1	7.35755200461808
74	C1	R1	7.4178525148859
74	C22	R1	7.16992500144231
74	C4	R1	6.94251450533924
74	C13	R1	7.38370429247405
74	C18	R1	7.09803208296053
74	C15	R1	7.34872815423108
74	C11	R1	7.15987133677839
74	C8	R1	7.22881869049588
74	C20	R1	7.4093909361377
74	C7	R1	7.56224242422107
75	C23	R1	7.15987133677839
75	C17	R1	7.2667865406949
75	C12	R1	7.2667865406949
75	C10	R1	7.4178525148859
75	C3	R1	7.33985000288462
75	C14	R1	7.33091687811462
75	C9	R1	7.22881869049588
75	C24	R1	7.37503943134692
75	C6	R1	7.10852445677817
75	C21	R1	7.33091687811462
75	C19	R1	7.31288295528436
75	C1	R1	7.17990909001493
75	C22	R1	7.43462822763672
75	C18	R1	7.22881869049588
75	C15	R1	7.12928301694497
75	C11	R1	6.97727992349992
75	C16	R1	7.33091687811462
75	C8	R1	7.34872815423108
75	C20	R1	7.4757334309664
75	C7	R1	7.49984588708321
76	C23	R1	7.34872815423108
76	C17	R1	7.43462822763672
76	C12	R1	7.22881869049588
76	C10	R1	7.82017896241519
76	C3	R1	7.05528243550119
76	C14	R1	7.34872815423108
76	C5	R1	7.23840473932508
76	C9	R1	7.03342300153745
76	C24	R1	7.33091687811462
76	C6	R1	7.09803208296053
76	C21	R1	6.95419631038687
76	C19	R1	7.27612440527424
76	C1	R1	6.96578428466209
76	C22	R1	7.14974711950468
76	C4	R1	6.98868468677217
76	C13	R1	7.13955135239879
76	C18	R1	7.19967234483636
76	C15	R1	7.53138146051631
76	C16	R1	7.15987133677839
76	C8	R1	6.68650052718322
76	C20	R1	7.38370429247405
76	C7	R1	7.54689445988764
77	C23	R1	7.03342300153745
77	C17	R1	7.28540221886225
77	C12	R1	7.14974711950468
77	C10	R1	7.16992500144231
77	C3	R1	7.36632221424582
77	C14	R1	7.53138146051631
77	C5	R1	7.21916852046216
77	C9	R1	7.36632221424582
77	C24	R1	7.5077946401987
77	C6	R1	7.12928301694497
77	C1	R1	7.14974711950468
77	C22	R1	7.61470984411521
77	C4	R1	6.94251450533924
77	C13	R1	6.90689059560852
77	C18	R1	7.21916852046216
77	C15	R1	7.08746284125034
77	C11	R1	6.94251450533924
77	C16	R1	7
77	C8	R1	7.39231742277876
77	C20	R1	7.02236781302845
77	C7	R1	7.23840473932508
78	C23	R1	7.15987133677839
78	C17	R1	7.02236781302845
78	C12	R1	7.31288295528436
78	C10	R1	7.48381577726426
78	C3	R1	7.27612440527424
78	C14	R1	7.23840473932508
78	C5	R1	7.3037807481771
78	C24	R1	7.06608919045777
78	C6	R1	7
78	C21	R1	7.16992500144231
78	C19	R1	7.08746284125034
78	C1	R1	7.34872815423108
78	C4	R1	7.51569983828404
78	C13	R1	7.51569983828404
78	C18	R1	7.25738784269265
78	C15	R1	6.96578428466209
78	C11	R1	6.88264304936184
78	C16	R1	7.27612440527424
78	C20	R1	7.08746284125034
78	C7	R1	7.20945336562895
79	C23	R1	7.65105169117893
79	C17	R1	7.40087943628218
79	C12	R1	7.39231742277876
79	C10	R1	7.37503943134692
79	C3	R1	7.28540221886225
79	C5	R1	7.61470984411521
79	C9	R1	7.16992500144231
79	C24	R1	6.93073733756289
79	C6	R1	7.4093909361377
79	C21	R1	7.39231742277876
79	C19	R1	7.32192809488736
79	C1	R1	7.3037807481771
79	C22	R1	7.06608919045777
79	C13	R1	7.59245703726808
79	C18	R1	7.49984588708321
79	C15	R1	7.36632221424582
79	C11	R1	7
79	C16	R1	7.23840473932508
79	C8	R1	7.25738784269265
79	C20	R1	7.45121111183233
79	C7	R1	7.09803208296053
80	C23	R1	7.17990909001493
80	C17	R1	7.21916852046216
80	C12	R1	7.11894107272351
80	C10	R1	7.22881869049588
80	C3	R1	7.3037807481771
80	C14	R1	7.13955135239879
80	C5	R1	7.44294349584873
80	C24	R1	7.28540221886225
80	C6	R1	7.23840473932508
80	C21	R1	7.43462822763672
80	C19	R1	7.4757334309664
80	C1	R1	7.27612440527424
80	C13	R1	7.59245703726808
80	C18	R1	7.02236781302845
80	C15	R1	7.32192809488736
80	C11	R1	7.48381577726426
80	C16	R1	7.22881869049588
80	C8	R1	7.08746284125034
80	C20	R1	7.20945336562895
80	C7	R1	7.31288295528436
81	C23	R1	7.4594316186373
81	C10	R1	7.29462074889163
81	C3	R1	7.15987133677839
81	C14	R1	7.28540221886225
81	C9	R1	7.13955135239879
81	C24	R1	7.21916852046216
81	C6	R1	7.05528243550119
81	C21	R1	7.12928301694497
81	C19	R1	7.3037807481771
81	C1	R1	7.2667865406949
81	C22	R1	7.45121111183233
81	C4	R1	7.38370429247405
81	C13	R1	7
81	C18	R1	6.8073549220576
81	C15	R1	7.14974711950468
81	C11	R1	7.33091687811462
81	C16	R1	7.19967234483636
81	C20	R1	7.15987133677839
81	C7	R1	7.21916852046216
82	C23	R1	7.14974711950468
82	C17	R1	7.11894107272351
82	C12	R1	7.3037807481771
82	C10	R1	7.31288295528436
82	C3	R1	7.38370429247405
82	C14	R1	7.44294349584873
82	C5	R1	7.27612440527424
82	C9	R1	7.4093909361377
82	C24	R1	7.08746284125034
82	C6	R1	7.31288295528436
82	C21	R1	7.22881869049588
82	C19	R1	7.32192809488736
82	C1	R1	7.35755200461808
82	C22	R1	7.467605550083
82	C13	R1	6.97727992349992
82	C18	R1	7.18982455888002
82	C15	R1	7.13955135239879
82	C11	R1	7.16992500144231
82	C8	R1	7.31288295528436
83	C23	R1	7.39231742277876
83	C17	R1	6.98868468677217
83	C12	R1	7.06608919045777
83	C10	R1	6.91886323727459
83	C3	R1	7.56985560833095
83	C14	R1	7.29462074889163
83	C5	R1	7.21916852046216
83	C9	R1	7.28540221886225
83	C24	R1	7.53915881110803
83	C6	R1	7.33985000288462
83	C21	R1	7.24792751344359
83	C19	R1	7.20945336562895
83	C1	R1	7.27612440527424
83	C22	R1	7.24792751344359
83	C4	R1	7.63662462054365
83	C13	R1	7.49185309632967
83	C18	R1	7.09803208296053
83	C15	R1	7.20945336562895
83	C11	R1	7.39231742277876
83	C16	R1	7.4093909361377
83	C8	R1	7.43462822763672
83	C20	R1	7.19967234483636
83	C7	R1	7.20945336562895
84	C23	R1	7.4093909361377
84	C10	R1	7.11894107272351
84	C3	R1	7.4178525148859
84	C5	R1	7.23840473932508
84	C9	R1	7.33985000288462
84	C24	R1	6.96578428466209
84	C6	R1	7.37503943134692
84	C21	R1	7.23840473932508
84	C19	R1	7.28540221886225
84	C1	R1	7.05528243550119
84	C22	R1	7.33091687811462
84	C4	R1	7.29462074889163
84	C13	R1	7.22881869049588
84	C18	R1	7.29462074889163
84	C15	R1	7.07681559705083
84	C16	R1	7.4178525148859
84	C8	R1	7.53138146051631
84	C20	R1	7.4262647547021
84	C7	R1	7.19967234483636
85	C23	R1	7.03342300153745
85	C17	R1	6.98868468677217
85	C12	R1	7.14974711950468
85	C10	R1	7.40087943628218
85	C14	R1	7.44294349584873
85	C5	R1	7.4093909361377
85	C9	R1	7.43462822763672
85	C24	R1	7.22881869049588
85	C6	R1	7.29462074889163
85	C21	R1	7.32192809488736
85	C19	R1	7.44294349584873
85	C1	R1	7.37503943134692
85	C22	R1	7.10852445677817
85	C4	R1	7.17990909001493
85	C13	R1	7.40087943628218
85	C18	R1	7.3037807481771
85	C15	R1	7.20945336562895
85	C16	R1	7.14974711950468
85	C20	R1	7.51569983828404
86	C23	R1	7.07681559705083
86	C17	R1	7.49984588708321
86	C12	R1	7.53915881110803
86	C10	R1	7.3037807481771
86	C3	R1	7.53138146051631
86	C14	R1	7.2667865406949
86	C5	R1	7.59245703726808
86	C9	R1	7.04439411935845
86	C6	R1	7.57742882803575
86	C21	R1	7.29462074889163
86	C19	R1	7.39231742277876
86	C1	R1	7.5077946401987
86	C22	R1	7.22881869049588
86	C4	R1	7.48381577726426
86	C18	R1	7.45121111183233
86	C15	R1	7.22881869049588
86	C16	R1	7.20945336562895
86	C8	R1	7.59991284218713
86	C7	R1	7.49185309632967
87	C23	R1	7.29462074889163
87	C17	R1	7.3037807481771
87	C12	R1	7.2667865406949
87	C10	R1	6.97727992349992
87	C3	R1	7.54689445988764
87	C14	R1	7.07681559705083
87	C5	R1	7.33985000288462
87	C24	R1	7.25738784269265
87	C6	R1	7.18982455888002
87	C21	R1	7.10852445677817
87	C19	R1	7.3037807481771
87	C1	R1	7.55458885167764
87	C4	R1	7.24792751344359
87	C13	R1	7.39231742277876
87	C18	R1	6.96578428466209
87	C15	R1	7.40087943628218
87	C11	R1	7.4594316186373
87	C16	R1	7.48381577726426
87	C8	R1	7.19967234483636
88	C23	R1	7.33985000288462
88	C17	R1	7.48381577726426
88	C12	R1	7.12928301694497
88	C10	R1	7.49984588708321
88	C3	R1	7.51569983828404
88	C14	R1	7.15987133677839
88	C5	R1	7.24792751344359
88	C9	R1	7.07681559705083
88	C6	R1	7.20945336562895
88	C21	R1	7.4178525148859
88	C1	R1	7.18982455888002
88	C22	R1	7.27612440527424
88	C4	R1	7.49185309632967
88	C13	R1	7.21916852046216
88	C18	R1	6.71424551766612
88	C15	R1	7
88	C11	R1	7.16992500144231
88	C16	R1	7.04439411935845
88	C8	R1	6.82017896241519
88	C20	R1	7.29462074889163
88	C7	R1	7.15987133677839
89	C23	R1	7.29462074889163
89	C17	R1	7.3037807481771
89	C12	R1	7.21916852046216
89	C10	R1	7.53915881110803
89	C3	R1	7.43462822763672
89	C14	R1	7.25738784269265
89	C5	R1	7.19967234483636
89	C9	R1	7.2667865406949
89	C24	R1	6.7279204545632
89	C6	R1	7.31288295528436
89	C21	R1	6.96578428466209
89	C19	R1	7.53138146051631
89	C22	R1	7.40087943628218
89	C4	R1	7.4178525148859
89	C13	R1	7.10852445677817
89	C18	R1	7.39231742277876
89	C15	R1	7.31288295528436
89	C11	R1	7.01122725542325
89	C16	R1	7.24792751344359
89	C8	R1	7.09803208296053
89	C20	R1	7.07681559705083
89	C7	R1	7.23840473932508
90	C23	R1	7.33091687811462
90	C17	R1	7.20945336562895
90	C12	R1	7.14974711950468
90	C3	R1	7.59991284218713
90	C14	R1	7.40087943628218
90	C5	R1	7.4178525148859
90	C9	R1	6.78135971352466
90	C24	R1	7.09803208296053
90	C6	R1	7.17990909001493
90	C21	R1	7.18982455888002
90	C19	R1	7.43462822763672
90	C1	R1	7.38370429247405
90	C22	R1	7.16992500144231
90	C4	R1	7.09803208296053
90	C13	R1	7.14974711950468
90	C18	R1	7.48381577726426
90	C15	R1	7.22881869049588
90	C11	R1	7.33091687811462
90	C16	R1	7.06608919045777
90	C8	R1	7.49984588708321
90	C20	R1	7.37503943134692
90	C7	R1	7.24792751344359
91	C23	R1	7.33985000288462
91	C17	R1	7.14974711950468
91	C12	R1	7.58496250072116
91	C10	R1	7.53138146051631
91	C3	R1	7.31288295528436
91	C14	R1	7.4594316186373
91	C5	R1	7.22881869049588
91	C9	R1	7.4178525148859
91	C24	R1	7.45121111183233
91	C6	R1	7.28540221886225
91	C21	R1	6.8703647195834
91	C19	R1	7.39231742277876
91	C1	R1	7.08746284125034
91	C22	R1	7.4594316186373
91	C4	R1	7.3037807481771
91	C13	R1	7.39231742277876
91	C18	R1	7.10852445677817
91	C11	R1	7.02236781302845
91	C16	R1	7.68650052718322
91	C8	R1	7.01122725542325
91	C20	R1	7.31288295528436
91	C7	R1	7.21916852046216
92	C23	R1	7.35755200461808
92	C17	R1	7.38370429247405
92	C10	R1	7.12928301694497
92	C14	R1	7.32192809488736
92	C5	R1	7.28540221886225
92	C9	R1	7.43462822763672
92	C24	R1	7.44294349584873
92	C6	R1	7.08746284125034
92	C21	R1	7.54689445988764
92	C19	R1	7.36632221424582
92	C22	R1	7.25738784269265
92	C4	R1	7.33091687811462
92	C15	R1	7.29462074889163
92	C11	R1	7.17990909001493
92	C16	R1	7.10852445677817
92	C8	R1	7.37503943134692
92	C20	R1	7.35755200461808
92	C7	R1	7.13955135239879
93	C23	R1	7.63662462054365
93	C17	R1	7.16992500144231
93	C12	R1	7
93	C10	R1	7.467605550083
93	C3	R1	7.467605550083
93	C14	R1	6.97727992349992
93	C5	R1	7.27612440527424
93	C9	R1	7.2667865406949
93	C24	R1	7.35755200461808
93	C6	R1	7.39231742277876
93	C21	R1	7.52356195605701
93	C19	R1	7.18982455888002
93	C1	R1	7.36632221424582
93	C22	R1	7.40087943628218
93	C13	R1	7.16992500144231
93	C18	R1	7.2667865406949
93	C15	R1	7.25738784269265
93	C11	R1	7.15987133677839
93	C8	R1	7.36632221424582
93	C20	R1	7.37503943134692
93	C7	R1	7.55458885167764
94	C23	R1	7.4757334309664
94	C17	R1	7.43462822763672
94	C12	R1	7.28540221886225
94	C10	R1	7.08746284125034
94	C3	R1	7.2667865406949
94	C14	R1	7.11894107272351
94	C5	R1	7.29462074889163
94	C9	R1	7.01122725542325
94	C24	R1	7.27612440527424
94	C6	R1	7.35755200461808
94	C21	R1	7.4178525148859
94	C19	R1	7.3037807481771
94	C1	R1	7.17990909001493
94	C22	R1	7.5077946401987
94	C4	R1	7.19967234483636
94	C13	R1	7.37503943134692
94	C18	R1	6.97727992349992
94	C11	R1	6.98868468677217
94	C16	R1	7.13955135239879
94	C8	R1	7.25738784269265
94	C20	R1	7.34872815423108
94	C7	R1	7.15987133677839
95	C23	R1	7.53138146051631
95	C17	R1	7.64385618977472
95	C12	R1	7.37503943134692
95	C10	R1	7.52356195605701
95	C3	R1	6.82017896241519
95	C14	R1	7.4262647547021
95	C5	R1	7.09803208296053
95	C9	R1	6.75488750216347
95	C24	R1	7.53915881110803
95	C6	R1	7.33091687811462
95	C21	R1	7.02236781302845
95	C19	R1	7.18982455888002
95	C1	R1	6.61470984411521
95	C22	R1	7.07681559705083
95	C4	R1	7.39231742277876
95	C13	R1	7.09803208296053
95	C18	R1	6.94251450533924
95	C16	R1	7.04439411935845
95	C8	R1	7.49984588708321
95	C20	R1	6.88264304936184
95	C7	R1	7.35755200461808
96	C23	R1	7.32192809488736
96	C17	R1	7.23840473932508
96	C10	R1	7.53138146051631
96	C3	R1	7.13955135239879
96	C14	R1	7.53915881110803
96	C5	R1	7.17990909001493
96	C9	R1	7.40087943628218
96	C24	R1	7.15987133677839
96	C6	R1	7.12928301694497
96	C21	R1	7.20945336562895
96	C19	R1	7.28540221886225
96	C1	R1	7.20945336562895
96	C22	R1	7.56985560833095
96	C4	R1	7.28540221886225
96	C13	R1	7.12928301694497
96	C18	R1	7.02236781302845
96	C15	R1	7.21916852046216
96	C11	R1	7.40087943628218
96	C16	R1	7.10852445677817
96	C8	R1	7.27612440527424
96	C20	R1	7.39231742277876
96	C7	R1	7.2667865406949
97	C23	R1	7.59245703726808
97	C17	R1	7.24792751344359
97	C12	R1	7.32192809488736
97	C10	R1	7.64385618977472
97	C3	R1	6.97727992349992
97	C14	R1	7.37503943134692
97	C5	R1	7.39231742277876
[truncated: 14,549 more rows]
