# Supplementary material for: Stochastic modelling of single-cell gene expression adaptation reveals non-genomic contribution to evolution of tumor subclones
Source: bioRxiv. 2024 Apr 20:2024.04.17.588869. Preprint. [Version 1] doi: 10.1101/2024.04.17.588869 (PMC11071284; doi:10.1101/2024.04.17.588869)
Supplement: Supplement 2 [file media-2.zip › Supplementary Files/Simulated Data/Adaptive_Simulation/tr_1.06_sq_1.5_r_100_a_.125.csv]

gene	species	replicate	exprval
1	C17	R1	7.20945336562895
1	C12	R1	7.4178525148859
1	C10	R1	7.48381577726426
1	C5	R1	7.19967234483636
1	C9	R1	7.31288295528436
1	C24	R1	7.19967234483636
1	C6	R1	7.38370429247405
1	C21	R1	7.15987133677839
1	C19	R1	7.3037807481771
1	C22	R1	7.07681559705083
1	C4	R1	7.4262647547021
1	C13	R1	7.33091687811462
1	C18	R1	7.35755200461808
1	C15	R1	7.23840473932508
1	C16	R1	7.36632221424582
1	C8	R1	7.38370429247405
1	C20	R1	6.85798099512757
2	C23	R1	7.28540221886225
2	C17	R1	7.48381577726426
2	C10	R1	7.51569983828404
2	C3	R1	7.4757334309664
2	C14	R1	7.53138146051631
2	C5	R1	7
2	C9	R1	7.34872815423108
2	C24	R1	7.07681559705083
2	C21	R1	7.56224242422107
2	C19	R1	7.13955135239879
2	C1	R1	7.54689445988764
2	C22	R1	7.55458885167764
2	C4	R1	7.01122725542325
2	C13	R1	7.59991284218713
2	C18	R1	7.33091687811462
2	C15	R1	7.34872815423108
2	C11	R1	7.65821148275179
2	C16	R1	7.20945336562895
2	C8	R1	7.5077946401987
2	C20	R1	7.54689445988764
2	C7	R1	7.38370429247405
3	C23	R1	7.33091687811462
3	C17	R1	7.13955135239879
3	C12	R1	7.43462822763672
3	C10	R1	7.53915881110803
3	C3	R1	7.31288295528436
3	C14	R1	7.16992500144231
3	C5	R1	7.2667865406949
3	C9	R1	7.24792751344359
3	C24	R1	7.12928301694497
3	C6	R1	7.24792751344359
3	C21	R1	6.90689059560852
3	C19	R1	7.43462822763672
3	C1	R1	7.35755200461808
3	C22	R1	7.28540221886225
3	C4	R1	7.5077946401987
3	C13	R1	7.4262647547021
3	C18	R1	7.23840473932508
3	C15	R1	7.07681559705083
3	C11	R1	7.32192809488736
3	C16	R1	7.2667865406949
3	C8	R1	7.10852445677817
3	C20	R1	7.39231742277876
3	C7	R1	7.36632221424582
4	C23	R1	7.77478705960117
4	C17	R1	7.5077946401987
4	C12	R1	7.15987133677839
4	C10	R1	7.09803208296053
4	C3	R1	7.39231742277876
4	C14	R1	7.4093909361377
4	C5	R1	7.2667865406949
4	C9	R1	7.3037807481771
4	C24	R1	7.23840473932508
4	C6	R1	6.85798099512757
4	C21	R1	7.29462074889163
4	C19	R1	7.31288295528436
4	C1	R1	7.08746284125034
4	C22	R1	7.06608919045777
4	C4	R1	7.45121111183233
4	C18	R1	7.36632221424582
4	C15	R1	7.01122725542325
4	C11	R1	7.12928301694497
4	C16	R1	7.13955135239879
4	C8	R1	7.45121111183233
4	C20	R1	6.98868468677217
4	C7	R1	7.25738784269265
5	C23	R1	7.21916852046216
5	C17	R1	7.20945336562895
5	C12	R1	7.24792751344359
5	C10	R1	7.52356195605701
5	C3	R1	7.6724253419715
5	C5	R1	7.16992500144231
5	C9	R1	7.19967234483636
5	C6	R1	7.19967234483636
5	C21	R1	7.25738784269265
5	C19	R1	7.35755200461808
5	C1	R1	7.01122725542325
5	C22	R1	7.56224242422107
5	C4	R1	7.33985000288462
5	C13	R1	6.95419631038687
5	C18	R1	7.19967234483636
5	C15	R1	7.32192809488736
5	C16	R1	6.96578428466209
5	C8	R1	7.37503943134692
5	C7	R1	7.54689445988764
6	C23	R1	7.56224242422107
6	C12	R1	7.13955135239879
6	C10	R1	7.37503943134692
6	C3	R1	6.8703647195834
6	C14	R1	7.10852445677817
6	C5	R1	7.06608919045777
6	C24	R1	6.96578428466209
6	C6	R1	7.45121111183233
6	C21	R1	7.3037807481771
6	C19	R1	7.08746284125034
6	C22	R1	7.22881869049588
6	C4	R1	7.34872815423108
6	C13	R1	7.10852445677817
6	C18	R1	7.35755200461808
6	C15	R1	7.68650052718322
6	C11	R1	7.03342300153745
6	C16	R1	6.95419631038687
6	C7	R1	6.95419631038687
7	C23	R1	7.48381577726426
7	C17	R1	7.16992500144231
7	C12	R1	7.45121111183233
7	C10	R1	7.20945336562895
7	C3	R1	7.33985000288462
7	C5	R1	6.90689059560852
7	C9	R1	6.85798099512757
7	C24	R1	7.37503943134692
7	C6	R1	7.05528243550119
7	C21	R1	7.19967234483636
7	C19	R1	7.45121111183233
7	C1	R1	7.23840473932508
7	C22	R1	7.05528243550119
7	C4	R1	7.08746284125034
7	C13	R1	7.40087943628218
7	C18	R1	7.39231742277876
7	C15	R1	7.51569983828404
7	C11	R1	7.37503943134692
7	C16	R1	7.03342300153745
7	C8	R1	7.10852445677817
7	C20	R1	7.53138146051631
7	C7	R1	7.28540221886225
8	C17	R1	7.23840473932508
8	C12	R1	7.24792751344359
8	C10	R1	7.35755200461808
8	C3	R1	7.37503943134692
8	C14	R1	7.38370429247405
8	C5	R1	7.15987133677839
8	C9	R1	7.12928301694497
8	C24	R1	7.38370429247405
8	C6	R1	7.33091687811462
8	C21	R1	7.32192809488736
8	C19	R1	7.15987133677839
8	C1	R1	7.22881869049588
8	C22	R1	7.4178525148859
8	C4	R1	7.25738784269265
8	C13	R1	7.22881869049588
8	C18	R1	7.16992500144231
8	C15	R1	6.8703647195834
8	C11	R1	7.27612440527424
8	C16	R1	7.4178525148859
8	C8	R1	7.24792751344359
8	C20	R1	7.36632221424582
8	C7	R1	7.02236781302845
9	C23	R1	7.27612440527424
9	C17	R1	7.25738784269265
9	C12	R1	7.29462074889163
9	C10	R1	7.55458885167764
9	C3	R1	7.17990909001493
9	C14	R1	7.16992500144231
9	C5	R1	7.14974711950468
9	C9	R1	7.40087943628218
9	C24	R1	6.90689059560852
9	C6	R1	7.86418614465428
9	C21	R1	7.35755200461808
9	C19	R1	7.23840473932508
9	C1	R1	7.23840473932508
9	C22	R1	7.53915881110803
9	C4	R1	7.53138146051631
9	C13	R1	7.16992500144231
9	C18	R1	7.08746284125034
9	C15	R1	7.07681559705083
9	C11	R1	7.06608919045777
9	C16	R1	7.28540221886225
9	C8	R1	7.16992500144231
9	C20	R1	7.19967234483636
9	C7	R1	7.21916852046216
10	C23	R1	7.2667865406949
10	C12	R1	7.04439411935845
10	C10	R1	7.4178525148859
10	C3	R1	7.32192809488736
10	C14	R1	7.20945336562895
10	C5	R1	7.40087943628218
10	C24	R1	7.49984588708321
10	C6	R1	7.25738784269265
10	C21	R1	7.33985000288462
10	C19	R1	7.04439411935845
10	C1	R1	7.13955135239879
10	C4	R1	7.23840473932508
10	C13	R1	7.04439411935845
10	C18	R1	7.18982455888002
10	C15	R1	7.06608919045777
10	C11	R1	7.29462074889163
10	C16	R1	7.24792751344359
10	C7	R1	7.49185309632967
11	C23	R1	7.24792751344359
11	C17	R1	6.95419631038687
11	C12	R1	7.51569983828404
11	C10	R1	7.23840473932508
11	C3	R1	7.08746284125034
11	C5	R1	7.17990909001493
11	C9	R1	7.40087943628218
11	C24	R1	7.13955135239879
11	C6	R1	6.96578428466209
11	C21	R1	7.6724253419715
11	C19	R1	7.67948009950545
11	C1	R1	7.04439411935845
11	C22	R1	7.4594316186373
11	C4	R1	7.25738784269265
11	C13	R1	7.37503943134692
11	C18	R1	7
11	C15	R1	7.45121111183233
11	C11	R1	7.02236781302845
11	C16	R1	7.21916852046216
11	C8	R1	7.56985560833095
11	C20	R1	7.62205181945638
11	C7	R1	7.5077946401987
12	C23	R1	7.16992500144231
12	C17	R1	6.8073549220576
12	C12	R1	7.4178525148859
12	C10	R1	7.3037807481771
12	C3	R1	7.2667865406949
12	C14	R1	7.48381577726426
12	C5	R1	7.4093909361377
12	C9	R1	7.10852445677817
12	C24	R1	7.53915881110803
12	C6	R1	7.39231742277876
12	C21	R1	7.4093909361377
12	C19	R1	7.04439411935845
12	C22	R1	7.23840473932508
12	C4	R1	7.20945336562895
12	C13	R1	6.97727992349992
12	C18	R1	7.33091687811462
12	C15	R1	7.17990909001493
12	C11	R1	7.4262647547021
12	C16	R1	7.17990909001493
12	C20	R1	6.88264304936184
12	C7	R1	7.25738784269265
13	C23	R1	7.36632221424582
13	C17	R1	7.25738784269265
13	C12	R1	7.5077946401987
13	C3	R1	7.21916852046216
13	C5	R1	7.19967234483636
13	C9	R1	7.22881869049588
13	C24	R1	7.06608919045777
13	C6	R1	7.08746284125034
13	C21	R1	7.07681559705083
13	C19	R1	7.48381577726426
13	C22	R1	7.09803208296053
13	C4	R1	7.25738784269265
13	C13	R1	7.25738784269265
13	C18	R1	7.22881869049588
13	C15	R1	6.88264304936184
13	C11	R1	6.84549005094437
13	C16	R1	7.12928301694497
13	C8	R1	7.01122725542325
13	C20	R1	7.25738784269265
13	C7	R1	7.55458885167764
14	C23	R1	7
14	C17	R1	7.12928301694497
14	C12	R1	7.25738784269265
14	C14	R1	7.28540221886225
14	C5	R1	7.4594316186373
14	C9	R1	7.27612440527424
14	C24	R1	7.10852445677817
14	C6	R1	7.78135971352466
14	C21	R1	7.31288295528436
14	C19	R1	6.96578428466209
14	C1	R1	7.33985000288462
14	C22	R1	7.25738784269265
14	C4	R1	6.98868468677217
14	C13	R1	7.01122725542325
14	C18	R1	7.08746284125034
14	C15	R1	7.15987133677839
14	C11	R1	7.19967234483636
14	C16	R1	7.04439411935845
14	C8	R1	7.65105169117893
14	C20	R1	7.18982455888002
14	C7	R1	7.58496250072116
15	C23	R1	7.37503943134692
15	C17	R1	6.96578428466209
15	C12	R1	6.93073733756289
15	C10	R1	7.52356195605701
15	C3	R1	7.3037807481771
15	C14	R1	7.11894107272351
15	C5	R1	7.40087943628218
15	C9	R1	7.56985560833095
15	C24	R1	7.24792751344359
15	C6	R1	7.56224242422107
15	C21	R1	7.31288295528436
15	C1	R1	7.09803208296053
15	C22	R1	7.23840473932508
15	C4	R1	7.25738784269265
15	C13	R1	7.2667865406949
15	C18	R1	7.27612440527424
15	C15	R1	7.16992500144231
15	C11	R1	6.98868468677217
15	C8	R1	7.45121111183233
15	C20	R1	7
15	C7	R1	7.4262647547021
16	C23	R1	7.11894107272351
16	C17	R1	7.22881869049588
16	C12	R1	7.32192809488736
16	C10	R1	7.01122725542325
16	C3	R1	6.89481776330794
16	C14	R1	7.2667865406949
16	C5	R1	7.37503943134692
16	C9	R1	7.32192809488736
16	C24	R1	7.467605550083
16	C6	R1	7.19967234483636
16	C21	R1	7.22881869049588
16	C19	R1	7.3037807481771
16	C1	R1	7.36632221424582
16	C22	R1	7.06608919045777
16	C4	R1	7.39231742277876
16	C13	R1	7.24792751344359
16	C18	R1	7.38370429247405
16	C15	R1	7.18982455888002
16	C11	R1	7.08746284125034
16	C16	R1	7.31288295528436
16	C8	R1	7.22881869049588
16	C20	R1	7.12928301694497
16	C7	R1	7.29462074889163
17	C23	R1	7.33985000288462
17	C17	R1	7.18982455888002
17	C12	R1	7.10852445677817
17	C10	R1	7.40087943628218
17	C3	R1	7.34872815423108
17	C14	R1	7.03342300153745
17	C5	R1	7.4093909361377
17	C9	R1	7.25738784269265
17	C24	R1	7.467605550083
17	C6	R1	7.22881869049588
17	C21	R1	7.7279204545632
17	C19	R1	7.34872815423108
17	C1	R1	7.35755200461808
17	C22	R1	6.96578428466209
17	C4	R1	6.98868468677217
17	C13	R1	7.24792751344359
17	C18	R1	7.28540221886225
17	C15	R1	6.98868468677217
17	C16	R1	7.02236781302845
17	C8	R1	6.90689059560852
17	C20	R1	7.4594316186373
17	C7	R1	7.22881869049588
18	C23	R1	7.28540221886225
18	C17	R1	7.13955135239879
18	C12	R1	7.17990909001493
18	C10	R1	7.24792751344359
18	C3	R1	7.20945336562895
18	C14	R1	6.85798099512757
18	C5	R1	7.16992500144231
18	C9	R1	7.10852445677817
18	C24	R1	7.12928301694497
18	C6	R1	7.3037807481771
18	C21	R1	6.89481776330794
18	C1	R1	7.22881869049588
18	C22	R1	7.24792751344359
18	C4	R1	7
18	C13	R1	7.04439411935845
18	C18	R1	7.32192809488736
18	C15	R1	7
18	C11	R1	7.31288295528436
18	C16	R1	7.17990909001493
18	C8	R1	6.93073733756289
18	C20	R1	7.36632221424582
18	C7	R1	7.53915881110803
19	C23	R1	7.25738784269265
19	C17	R1	7.21916852046216
19	C12	R1	7.20945336562895
19	C10	R1	7.8703647195834
19	C3	R1	7.25738784269265
19	C14	R1	7.08746284125034
19	C5	R1	7.20945336562895
19	C9	R1	7.09803208296053
19	C24	R1	7.17990909001493
19	C6	R1	7.4594316186373
19	C21	R1	7.22881869049588
19	C19	R1	7.11894107272351
19	C1	R1	7.4178525148859
19	C22	R1	7.43462822763672
19	C4	R1	7.07681559705083
19	C13	R1	7.65105169117893
19	C18	R1	7.16992500144231
19	C15	R1	7.2667865406949
19	C11	R1	7.18982455888002
19	C16	R1	7.13955135239879
19	C8	R1	7.39231742277876
19	C20	R1	7.07681559705083
19	C7	R1	7.33091687811462
20	C23	R1	7.29462074889163
20	C17	R1	6.68650052718322
20	C12	R1	7.29462074889163
20	C10	R1	7.32192809488736
20	C14	R1	7.43462822763672
20	C5	R1	7.2667865406949
20	C9	R1	6.98868468677217
20	C24	R1	7.10852445677817
20	C6	R1	6.88264304936184
20	C21	R1	7.34872815423108
20	C19	R1	7.29462074889163
20	C1	R1	7.07681559705083
20	C22	R1	6.97727992349992
20	C4	R1	7.4262647547021
20	C13	R1	7.06608919045777
20	C18	R1	7.29462074889163
20	C15	R1	7.16992500144231
20	C11	R1	7.13955135239879
20	C16	R1	7.02236781302845
20	C8	R1	6.75488750216347
20	C20	R1	7.24792751344359
20	C7	R1	7.62935662007961
21	C23	R1	7.51569983828404
21	C17	R1	7.02236781302845
21	C12	R1	6.94251450533924
21	C10	R1	7.32192809488736
21	C3	R1	6.95419631038687
21	C14	R1	7.33985000288462
21	C5	R1	7.15987133677839
21	C9	R1	7.53915881110803
21	C24	R1	7.18982455888002
21	C6	R1	7.16992500144231
21	C21	R1	7.27612440527424
21	C19	R1	7.15987133677839
21	C1	R1	7.5077946401987
21	C22	R1	7.38370429247405
21	C4	R1	7.4178525148859
21	C18	R1	7.09803208296053
21	C15	R1	7.22881869049588
21	C11	R1	6.94251450533924
21	C8	R1	7.39231742277876
21	C20	R1	6.8073549220576
21	C7	R1	7.14974711950468
22	C23	R1	7.39231742277876
22	C17	R1	7.20945336562895
22	C12	R1	7.2667865406949
22	C10	R1	7.51569983828404
22	C3	R1	7.63662462054365
22	C14	R1	7.2667865406949
22	C5	R1	7.03342300153745
22	C9	R1	7.49185309632967
22	C24	R1	6.97727992349992
22	C6	R1	7.08746284125034
22	C19	R1	7
22	C1	R1	7.4178525148859
22	C22	R1	7.39231742277876
22	C4	R1	7.25738784269265
22	C13	R1	7.04439411935845
22	C18	R1	7.33091687811462
22	C15	R1	7.54689445988764
22	C8	R1	7.3037807481771
22	C20	R1	7.2667865406949
23	C23	R1	7.03342300153745
23	C17	R1	7.33091687811462
23	C12	R1	7.31288295528436
23	C10	R1	7.19967234483636
23	C3	R1	7.33985000288462
23	C14	R1	7.11894107272351
23	C5	R1	7.33985000288462
23	C9	R1	7.4093909361377
23	C24	R1	7.14974711950468
23	C6	R1	7.4093909361377
23	C21	R1	6.94251450533924
23	C19	R1	7
23	C1	R1	7.29462074889163
23	C22	R1	7.15987133677839
23	C4	R1	7.28540221886225
23	C13	R1	7.25738784269265
23	C18	R1	7.14974711950468
23	C15	R1	7.33985000288462
23	C11	R1	7.49185309632967
23	C16	R1	7.17990909001493
23	C8	R1	7.45121111183233
23	C20	R1	7.14974711950468
23	C7	R1	6.79441586635011
24	C23	R1	7.20945336562895
24	C17	R1	7.25738784269265
24	C12	R1	7.56224242422107
24	C14	R1	7.04439411935845
24	C5	R1	7.21916852046216
24	C24	R1	6.82017896241519
24	C6	R1	7.21916852046216
24	C21	R1	7.39231742277876
24	C19	R1	7.4178525148859
24	C22	R1	7.19967234483636
24	C4	R1	7.33091687811462
24	C13	R1	7.5077946401987
24	C18	R1	7.25738784269265
24	C15	R1	7.11894107272351
24	C11	R1	7.29462074889163
24	C8	R1	7.38370429247405
24	C20	R1	7.56224242422107
24	C7	R1	7.33091687811462
25	C17	R1	7.48381577726426
25	C12	R1	7.18982455888002
25	C10	R1	7.48381577726426
25	C3	R1	7.24792751344359
25	C14	R1	7.24792751344359
25	C5	R1	7.14974711950468
25	C9	R1	7.01122725542325
25	C24	R1	7
25	C6	R1	7.09803208296053
25	C21	R1	7.15987133677839
25	C19	R1	7.48381577726426
25	C1	R1	7.17990909001493
25	C4	R1	7.01122725542325
25	C13	R1	7.59245703726808
25	C18	R1	7.56985560833095
25	C15	R1	7.3037807481771
25	C11	R1	7.51569983828404
25	C16	R1	7.24792751344359
25	C8	R1	7.02236781302845
25	C20	R1	7.08746284125034
25	C7	R1	7.4178525148859
26	C23	R1	7.49185309632967
26	C17	R1	7.48381577726426
26	C12	R1	7.29462074889163
26	C10	R1	7.25738784269265
26	C3	R1	7.22881869049588
26	C14	R1	7.33985000288462
26	C5	R1	7.2667865406949
26	C9	R1	7.35755200461808
26	C24	R1	7.01122725542325
26	C6	R1	7.36632221424582
26	C19	R1	7.18982455888002
26	C1	R1	7.15987133677839
26	C22	R1	7.43462822763672
26	C4	R1	7.37503943134692
26	C13	R1	7.32192809488736
26	C18	R1	7.18982455888002
26	C15	R1	6.96578428466209
26	C11	R1	7.29462074889163
26	C16	R1	7.2667865406949
26	C8	R1	7.38370429247405
26	C20	R1	7.11894107272351
27	C17	R1	7.08746284125034
27	C12	R1	7.05528243550119
27	C10	R1	7.45121111183233
27	C3	R1	7.44294349584873
27	C14	R1	7.22881869049588
27	C5	R1	7.467605550083
27	C9	R1	7.27612440527424
27	C24	R1	7.33985000288462
27	C6	R1	7.38370429247405
27	C19	R1	7.36632221424582
27	C22	R1	7.09803208296053
27	C4	R1	7.35755200461808
27	C13	R1	7.05528243550119
27	C18	R1	7.13955135239879
27	C15	R1	7.22881869049588
27	C11	R1	6.6724253419715
27	C16	R1	6.95419631038687
27	C8	R1	7.18982455888002
27	C20	R1	7.02236781302845
27	C7	R1	6.96578428466209
28	C23	R1	7.59245703726808
28	C17	R1	7.43462822763672
28	C12	R1	7.44294349584873
28	C10	R1	7.22881869049588
28	C3	R1	7.39231742277876
28	C14	R1	7.16992500144231
28	C9	R1	7.39231742277876
28	C24	R1	7.18982455888002
28	C6	R1	7.29462074889163
28	C21	R1	7.43462822763672
28	C19	R1	7.09803208296053
28	C1	R1	7.29462074889163
28	C22	R1	6.85798099512757
28	C4	R1	7.4178525148859
28	C13	R1	7.467605550083
28	C18	R1	7.15987133677839
28	C15	R1	7.40087943628218
28	C11	R1	7.04439411935845
28	C16	R1	7.25738784269265
28	C8	R1	7.59991284218713
28	C7	R1	7.33091687811462
29	C23	R1	6.84549005094437
29	C17	R1	7.32192809488736
29	C12	R1	7.13955135239879
29	C10	R1	7.4093909361377
29	C3	R1	7.25738784269265
29	C14	R1	7.3037807481771
29	C5	R1	7.39231742277876
29	C9	R1	7.35755200461808
29	C24	R1	7.13955135239879
29	C6	R1	7.15987133677839
29	C21	R1	7.29462074889163
29	C19	R1	7.29462074889163
29	C1	R1	7.36632221424582
29	C22	R1	7.58496250072116
29	C4	R1	7.34872815423108
29	C13	R1	6.98868468677217
29	C18	R1	7.2667865406949
29	C15	R1	7.17990909001493
29	C11	R1	7.4262647547021
29	C16	R1	7.24792751344359
29	C20	R1	7.12928301694497
29	C7	R1	7.07681559705083
30	C17	R1	7.3037807481771
30	C12	R1	7.25738784269265
30	C10	R1	7.33985000288462
30	C3	R1	7.39231742277876
30	C14	R1	7.33091687811462
30	C5	R1	7.61470984411521
30	C9	R1	7.45121111183233
30	C24	R1	7.01122725542325
30	C6	R1	7.54689445988764
30	C21	R1	7.14974711950468
30	C19	R1	7.01122725542325
30	C1	R1	7.4178525148859
30	C22	R1	7.48381577726426
30	C4	R1	7.11894107272351
30	C13	R1	7.4262647547021
30	C18	R1	7.11894107272351
30	C11	R1	7.18982455888002
30	C16	R1	6.85798099512757
30	C8	R1	7.3037807481771
30	C20	R1	7.24792751344359
30	C7	R1	7.20945336562895
31	C23	R1	7.21916852046216
31	C17	R1	7.32192809488736
31	C12	R1	7.19967234483636
31	C10	R1	7.74146698640115
31	C14	R1	7.11894107272351
31	C5	R1	7.48381577726426
31	C9	R1	7.08746284125034
31	C24	R1	7.16992500144231
31	C6	R1	7.53138146051631
31	C21	R1	7.467605550083
31	C19	R1	7.34872815423108
31	C1	R1	7.19967234483636
31	C22	R1	7.17990909001493
31	C4	R1	7.27612440527424
31	C15	R1	7.08746284125034
31	C11	R1	7.08746284125034
31	C16	R1	7.21916852046216
31	C8	R1	7.19967234483636
31	C20	R1	7.62205181945638
31	C7	R1	7.43462822763672
32	C23	R1	7.43462822763672
32	C17	R1	7.22881869049588
32	C12	R1	7.16992500144231
32	C10	R1	7.28540221886225
32	C3	R1	7.15987133677839
32	C14	R1	7.31288295528436
32	C9	R1	7.4178525148859
32	C24	R1	7.21916852046216
32	C6	R1	7.4178525148859
32	C21	R1	7.17990909001493
32	C1	R1	7.15987133677839
32	C22	R1	7.10852445677817
32	C4	R1	7.37503943134692
32	C13	R1	7.11894107272351
32	C18	R1	7.2667865406949
32	C15	R1	7.34872815423108
32	C11	R1	7.24792751344359
32	C16	R1	7.27612440527424
32	C8	R1	7.20945336562895
32	C20	R1	7.09803208296053
32	C7	R1	7.3037807481771
33	C23	R1	6.95419631038687
33	C17	R1	7.5077946401987
33	C12	R1	7.31288295528436
33	C10	R1	7.54689445988764
33	C3	R1	7.37503943134692
33	C14	R1	7.15987133677839
33	C5	R1	7.37503943134692
33	C9	R1	7.66533591718518
33	C24	R1	7.39231742277876
33	C6	R1	7.4594316186373
33	C21	R1	7.61470984411521
33	C19	R1	7.56224242422107
33	C1	R1	7.51569983828404
33	C22	R1	7.23840473932508
33	C4	R1	7.59245703726808
33	C13	R1	7.48381577726426
33	C15	R1	7.55458885167764
33	C11	R1	7.33985000288462
33	C16	R1	7.2667865406949
33	C8	R1	7.73470962022584
33	C20	R1	7.6724253419715
33	C7	R1	7.20945336562895
34	C23	R1	7.2667865406949
34	C17	R1	7.4262647547021
34	C12	R1	7.65821148275179
34	C3	R1	7.60733031374961
34	C14	R1	7.05528243550119
34	C5	R1	7.4757334309664
34	C9	R1	7.74146698640115
34	C24	R1	7.07681559705083
34	C6	R1	7.55458885167764
34	C21	R1	7.08746284125034
34	C19	R1	7.4262647547021
34	C1	R1	7.2667865406949
34	C22	R1	7
34	C4	R1	7.20945336562895
34	C18	R1	7.32192809488736
34	C15	R1	6.8703647195834
34	C11	R1	7.17990909001493
34	C16	R1	7.22881869049588
34	C8	R1	7.01122725542325
34	C20	R1	6.84549005094437
34	C7	R1	7.20945336562895
35	C23	R1	7.24792751344359
35	C17	R1	7.21916852046216
35	C12	R1	7.15987133677839
35	C10	R1	7.48381577726426
35	C3	R1	7.18982455888002
35	C14	R1	7.37503943134692
35	C5	R1	7.51569983828404
35	C9	R1	6.94251450533924
35	C24	R1	7.14974711950468
35	C6	R1	6.88264304936184
35	C21	R1	7.33091687811462
35	C19	R1	7.39231742277876
35	C1	R1	7.21916852046216
35	C22	R1	7.76818432477693
35	C4	R1	6.97727992349992
35	C13	R1	7.24792751344359
35	C18	R1	7.34872815423108
35	C15	R1	7.51569983828404
35	C11	R1	7.04439411935845
35	C16	R1	7.09803208296053
35	C8	R1	7.37503943134692
35	C20	R1	7.14974711950468
35	C7	R1	7.52356195605701
36	C23	R1	7
36	C12	R1	7.10852445677817
36	C10	R1	7.29462074889163
36	C3	R1	7.2667865406949
36	C14	R1	6.8703647195834
36	C5	R1	7.43462822763672
36	C9	R1	7.4757334309664
36	C24	R1	6.78135971352466
36	C6	R1	7.37503943134692
36	C21	R1	7.40087943628218
36	C19	R1	7.15987133677839
36	C1	R1	7.56985560833095
36	C22	R1	6.7279204545632
36	C4	R1	7.01122725542325
36	C13	R1	7.36632221424582
36	C18	R1	6.94251450533924
36	C15	R1	7.09803208296053
36	C11	R1	7.06608919045777
36	C16	R1	7.31288295528436
36	C8	R1	7.38370429247405
36	C20	R1	7.5077946401987
37	C23	R1	7.61470984411521
37	C12	R1	7.25738784269265
37	C10	R1	7.25738784269265
37	C3	R1	7.16992500144231
37	C14	R1	7.16992500144231
37	C5	R1	7.20945336562895
37	C9	R1	7.29462074889163
37	C24	R1	7.32192809488736
37	C6	R1	6.94251450533924
37	C19	R1	7.25738784269265
37	C1	R1	7.27612440527424
37	C22	R1	7.55458885167764
37	C4	R1	7.29462074889163
37	C18	R1	7.11894107272351
37	C15	R1	6.98868468677217
37	C11	R1	7.2667865406949
37	C16	R1	7.15987133677839
37	C8	R1	7.4093909361377
37	C20	R1	7.14974711950468
37	C7	R1	7.39231742277876
38	C23	R1	7.21916852046216
38	C17	R1	7.28540221886225
38	C12	R1	6.84549005094437
38	C10	R1	7.4757334309664
38	C3	R1	7.18982455888002
38	C14	R1	7.35755200461808
38	C5	R1	7.15987133677839
38	C9	R1	7.2667865406949
38	C24	R1	7.03342300153745
38	C6	R1	7.31288295528436
38	C19	R1	7.45121111183233
38	C1	R1	7.44294349584873
38	C22	R1	7.54689445988764
38	C4	R1	7.467605550083
38	C18	R1	7.07681559705083
38	C15	R1	6.93073733756289
38	C11	R1	7.17990909001493
38	C16	R1	7.07681559705083
38	C8	R1	6.95419631038687
38	C7	R1	7.16992500144231
39	C23	R1	7.2667865406949
39	C17	R1	7.24792751344359
39	C12	R1	7.02236781302845
39	C10	R1	7.20945336562895
39	C3	R1	7.44294349584873
39	C14	R1	7.2667865406949
39	C5	R1	7.32192809488736
39	C9	R1	7.65821148275179
39	C24	R1	6.97727992349992
39	C6	R1	7.22881869049588
39	C21	R1	7.49185309632967
39	C19	R1	7.33985000288462
39	C1	R1	7.39231742277876
39	C22	R1	7.23840473932508
39	C4	R1	7.76818432477693
39	C13	R1	7.22881869049588
39	C18	R1	7.43462822763672
39	C15	R1	7.55458885167764
39	C11	R1	6.90689059560852
39	C16	R1	7.14974711950468
39	C8	R1	7.25738784269265
39	C20	R1	7.21916852046216
40	C23	R1	7.6724253419715
40	C17	R1	7.29462074889163
40	C10	R1	6.94251450533924
40	C14	R1	7.45121111183233
40	C5	R1	7.14974711950468
40	C9	R1	7.06608919045777
40	C24	R1	7.28540221886225
40	C6	R1	7.467605550083
40	C21	R1	7.28540221886225
40	C19	R1	7.19967234483636
40	C1	R1	7.17990909001493
40	C22	R1	7.22881869049588
40	C4	R1	7.29462074889163
40	C13	R1	7.33985000288462
40	C18	R1	7.14974711950468
40	C15	R1	7.20945336562895
40	C16	R1	7.18982455888002
40	C8	R1	7.22881869049588
40	C20	R1	7.18982455888002
40	C7	R1	7.35755200461808
41	C23	R1	7.25738784269265
41	C17	R1	7.29462074889163
41	C12	R1	7.4178525148859
41	C10	R1	7.13955135239879
41	C3	R1	7.29462074889163
41	C14	R1	7.51569983828404
41	C5	R1	7.63662462054365
41	C9	R1	7.48381577726426
41	C24	R1	7.40087943628218
41	C6	R1	7.60733031374961
41	C21	R1	6.82017896241519
41	C1	R1	6.90689059560852
41	C22	R1	7.20945336562895
41	C4	R1	7.43462822763672
41	C13	R1	7.11894107272351
41	C18	R1	6.82017896241519
41	C15	R1	7.5077946401987
41	C11	R1	7.09803208296053
41	C16	R1	7.51569983828404
41	C8	R1	7.16992500144231
41	C20	R1	7.38370429247405
41	C7	R1	6.85798099512757
42	C23	R1	6.8703647195834
42	C17	R1	6.94251450533924
42	C12	R1	7.08746284125034
42	C3	R1	7.25738784269265
42	C14	R1	7.35755200461808
42	C5	R1	7.23840473932508
42	C9	R1	7.07681559705083
42	C24	R1	7.03342300153745
42	C6	R1	7.2667865406949
42	C21	R1	7.23840473932508
42	C19	R1	7.4757334309664
42	C1	R1	7.25738784269265
42	C22	R1	7.4757334309664
42	C4	R1	7.40087943628218
42	C13	R1	7.11894107272351
42	C18	R1	7.33091687811462
42	C15	R1	7.19967234483636
42	C11	R1	7.21916852046216
42	C16	R1	7.09803208296053
42	C8	R1	7.57742882803575
42	C7	R1	6.88264304936184
43	C23	R1	7.19967234483636
43	C10	R1	7.4594316186373
43	C3	R1	7.49185309632967
43	C14	R1	7.49185309632967
43	C5	R1	7.13955135239879
43	C9	R1	7.23840473932508
43	C24	R1	7.37503943134692
43	C6	R1	7.38370429247405
43	C21	R1	7.40087943628218
43	C19	R1	7.09803208296053
43	C1	R1	7.48381577726426
43	C22	R1	7.39231742277876
43	C4	R1	7.05528243550119
43	C13	R1	7.25738784269265
43	C15	R1	6.88264304936184
43	C11	R1	7.40087943628218
43	C16	R1	7.19967234483636
43	C8	R1	7.3037807481771
43	C20	R1	7.24792751344359
43	C7	R1	7
44	C17	R1	7.18982455888002
44	C12	R1	7.31288295528436
44	C10	R1	7.35755200461808
44	C3	R1	6.68650052718322
44	C14	R1	6.94251450533924
44	C5	R1	7.18982455888002
44	C9	R1	7.36632221424582
44	C24	R1	7.3037807481771
44	C6	R1	7.18982455888002
44	C21	R1	7.68650052718322
44	C19	R1	7.20945336562895
44	C1	R1	7.31288295528436
44	C22	R1	7.07681559705083
44	C4	R1	7.2667865406949
44	C13	R1	7.14974711950468
44	C18	R1	7.33985000288462
44	C15	R1	7.03342300153745
44	C11	R1	7.25738784269265
44	C8	R1	7.2667865406949
44	C20	R1	7.07681559705083
44	C7	R1	7.62205181945638
45	C23	R1	7.16992500144231
45	C17	R1	7.53138146051631
45	C12	R1	7.53138146051631
45	C10	R1	7.36632221424582
45	C3	R1	7.06608919045777
45	C14	R1	6.93073733756289
45	C5	R1	7.03342300153745
45	C24	R1	7.17990909001493
45	C6	R1	7.5077946401987
45	C21	R1	7.38370429247405
45	C19	R1	7.32192809488736
45	C1	R1	7.25738784269265
45	C22	R1	7.38370429247405
45	C4	R1	7.61470984411521
45	C13	R1	6.93073733756289
45	C18	R1	7.2667865406949
45	C15	R1	6.85798099512757
45	C11	R1	7.3037807481771
45	C16	R1	7.23840473932508
45	C8	R1	6.98868468677217
45	C7	R1	6.88264304936184
46	C23	R1	7.4757334309664
46	C17	R1	7.25738784269265
46	C12	R1	7.52356195605701
46	C10	R1	7.10852445677817
46	C3	R1	7.21916852046216
46	C14	R1	7.4594316186373
46	C5	R1	7.34872815423108
46	C9	R1	7.25738784269265
46	C24	R1	7.35755200461808
46	C21	R1	7.31288295528436
46	C19	R1	7.33985000288462
46	C1	R1	7.58496250072116
46	C22	R1	7.4757334309664
46	C4	R1	7.16992500144231
46	C13	R1	7.24792751344359
46	C18	R1	7.4262647547021
46	C15	R1	7.03342300153745
46	C11	R1	7.14974711950468
46	C16	R1	7.43462822763672
46	C8	R1	7.10852445677817
46	C20	R1	7.17990909001493
46	C7	R1	7.06608919045777
47	C23	R1	7.34872815423108
47	C17	R1	7
47	C12	R1	7.35755200461808
47	C10	R1	7.23840473932508
47	C3	R1	7.25738784269265
47	C14	R1	7.04439411935845
47	C9	R1	7.52356195605701
47	C6	R1	6.84549005094437
47	C21	R1	7.32192809488736
47	C19	R1	7.29462074889163
47	C1	R1	7.22881869049588
47	C22	R1	7.39231742277876
47	C13	R1	7.19967234483636
47	C18	R1	7.02236781302845
47	C15	R1	7.05528243550119
47	C11	R1	6.96578428466209
47	C16	R1	7.06608919045777
47	C20	R1	7.4594316186373
47	C7	R1	7.12928301694497
48	C17	R1	7.39231742277876
48	C12	R1	7.63662462054365
48	C10	R1	7.43462822763672
48	C3	R1	7.16992500144231
48	C14	R1	7.2667865406949
48	C5	R1	7.43462822763672
48	C9	R1	7.37503943134692
48	C24	R1	7.4178525148859
48	C6	R1	7.23840473932508
48	C21	R1	7.32192809488736
48	C1	R1	6.97727992349992
48	C22	R1	7.27612440527424
48	C13	R1	7.05528243550119
48	C15	R1	7.10852445677817
48	C16	R1	7.22881869049588
48	C20	R1	7.37503943134692
48	C7	R1	7.33985000288462
49	C23	R1	7.44294349584873
49	C17	R1	7.40087943628218
49	C10	R1	6.95419631038687
49	C3	R1	7.17990909001493
49	C14	R1	7.21916852046216
49	C5	R1	7.4093909361377
49	C9	R1	7.19967234483636
49	C24	R1	7.4093909361377
49	C6	R1	7.14974711950468
49	C21	R1	7.21916852046216
49	C19	R1	7.28540221886225
49	C22	R1	7.09803208296053
49	C4	R1	7.20945336562895
49	C13	R1	7.25738784269265
49	C18	R1	7.29462074889163
49	C15	R1	7.37503943134692
49	C11	R1	7.36632221424582
49	C16	R1	7.24792751344359
49	C8	R1	7.33985000288462
49	C20	R1	7.467605550083
49	C7	R1	7.31288295528436
50	C17	R1	7
50	C12	R1	7.48381577726426
50	C10	R1	7.4178525148859
50	C3	R1	7.43462822763672
50	C14	R1	7.21916852046216
50	C5	R1	7.34872815423108
50	C9	R1	6.78135971352466
50	C6	R1	7.17990909001493
50	C21	R1	7.40087943628218
50	C19	R1	7.07681559705083
50	C1	R1	6.82017896241519
50	C4	R1	7.4093909361377
50	C13	R1	6.84549005094437
50	C18	R1	7.15987133677839
50	C15	R1	7.27612440527424
50	C11	R1	7.5077946401987
50	C16	R1	7.13955135239879
50	C8	R1	7.29462074889163
50	C20	R1	7.48381577726426
50	C7	R1	7.11894107272351
51	C23	R1	7.13955135239879
51	C17	R1	7.51569983828404
51	C12	R1	7.43462822763672
51	C3	R1	7.39231742277876
51	C14	R1	7.14974711950468
51	C5	R1	7.65105169117893
51	C9	R1	7.28540221886225
51	C24	R1	7.38370429247405
51	C6	R1	7.24792751344359
51	C19	R1	7.3037807481771
51	C1	R1	7.19967234483636
51	C22	R1	7.12928301694497
51	C4	R1	7.37503943134692
51	C18	R1	7.39231742277876
51	C16	R1	7.4093909361377
51	C8	R1	7.10852445677817
51	C20	R1	7.64385618977472
51	C7	R1	7.22881869049588
52	C23	R1	6.95419631038687
52	C17	R1	7.4262647547021
52	C12	R1	7.19967234483636
52	C10	R1	7.12928301694497
52	C3	R1	7.37503943134692
52	C14	R1	7.467605550083
52	C5	R1	7.39231742277876
52	C9	R1	7.09803208296053
52	C6	R1	7.53915881110803
52	C21	R1	7.19967234483636
52	C19	R1	7.33091687811462
52	C1	R1	7.19967234483636
52	C22	R1	7.28540221886225
52	C13	R1	7.06608919045777
52	C18	R1	7.33985000288462
52	C15	R1	6.85798099512757
52	C11	R1	7.07681559705083
52	C8	R1	7.16992500144231
52	C20	R1	7.3037807481771
53	C23	R1	6.90689059560852
53	C17	R1	7.23840473932508
53	C12	R1	7.45121111183233
53	C10	R1	7.38370429247405
53	C3	R1	7.4757334309664
53	C14	R1	7.29462074889163
53	C9	R1	7.14974711950468
53	C24	R1	7.34872815423108
53	C6	R1	7.23840473932508
53	C21	R1	7.13955135239879
53	C19	R1	7.21916852046216
53	C1	R1	7.32192809488736
53	C22	R1	7.53138146051631
53	C4	R1	7.51569983828404
53	C18	R1	7.31288295528436
53	C15	R1	7.3037807481771
53	C8	R1	7.21916852046216
53	C7	R1	7.33091687811462
54	C23	R1	7.39231742277876
54	C12	R1	7.35755200461808
54	C10	R1	7.08746284125034
54	C3	R1	7.24792751344359
54	C14	R1	7.09803208296053
54	C5	R1	7.56224242422107
54	C24	R1	7.64385618977472
54	C21	R1	7.39231742277876
54	C19	R1	7.33091687811462
54	C1	R1	7.05528243550119
54	C22	R1	7.45121111183233
54	C4	R1	7.35755200461808
54	C13	R1	7.35755200461808
54	C18	R1	7.51569983828404
54	C11	R1	7.14974711950468
54	C8	R1	7.48381577726426
54	C20	R1	7.44294349584873
54	C7	R1	7.53138146051631
55	C17	R1	7.29462074889163
55	C12	R1	7.57742882803575
55	C10	R1	7.24792751344359
55	C3	R1	7.23840473932508
55	C14	R1	7.55458885167764
55	C5	R1	7.09803208296053
55	C9	R1	7.4093909361377
55	C24	R1	7.4594316186373
55	C6	R1	7.62935662007961
55	C19	R1	7.08746284125034
55	C1	R1	7.29462074889163
55	C22	R1	7.37503943134692
55	C4	R1	7.18982455888002
55	C13	R1	7.33985000288462
55	C18	R1	7.23840473932508
55	C15	R1	7.4594316186373
55	C11	R1	7.56224242422107
55	C16	R1	7.05528243550119
55	C8	R1	7.6724253419715
55	C20	R1	7.12928301694497
55	C7	R1	7.11894107272351
56	C23	R1	7.14974711950468
56	C17	R1	7.3037807481771
56	C12	R1	7.36632221424582
56	C10	R1	7.06608919045777
56	C3	R1	7.4594316186373
56	C14	R1	7.03342300153745
56	C5	R1	7.4757334309664
56	C9	R1	7.27612440527424
56	C24	R1	7.43462822763672
56	C6	R1	7.40087943628218
56	C21	R1	7.06608919045777
56	C19	R1	7.43462822763672
56	C22	R1	7.22881869049588
56	C4	R1	7.23840473932508
56	C13	R1	7.44294349584873
56	C18	R1	7.05528243550119
56	C15	R1	6.93073733756289
56	C11	R1	7.14974711950468
56	C16	R1	7.68650052718322
56	C8	R1	7.33091687811462
56	C20	R1	6.79441586635011
56	C7	R1	7.09803208296053
57	C23	R1	6.93073733756289
57	C12	R1	7.60733031374961
57	C10	R1	7.65105169117893
57	C3	R1	6.95419631038687
57	C14	R1	7.4178525148859
57	C5	R1	7.5077946401987
57	C9	R1	7.29462074889163
57	C24	R1	7.48381577726426
57	C6	R1	7.08746284125034
57	C21	R1	7.11894107272351
57	C1	R1	7.2667865406949
57	C22	R1	7.467605550083
57	C4	R1	7.22881869049588
57	C13	R1	7.31288295528436
57	C18	R1	7
57	C11	R1	7.43462822763672
57	C16	R1	7.40087943628218
57	C8	R1	7.52356195605701
57	C20	R1	6.88264304936184
57	C7	R1	7.33091687811462
58	C23	R1	7.15987133677839
58	C17	R1	7.11894107272351
58	C12	R1	6.98868468677217
58	C10	R1	7
58	C3	R1	6.8703647195834
58	C14	R1	7.4262647547021
58	C5	R1	7.38370429247405
58	C9	R1	7.22881869049588
58	C24	R1	7.18982455888002
58	C6	R1	7.05528243550119
58	C21	R1	7.25738784269265
58	C19	R1	7.21916852046216
58	C1	R1	7.2667865406949
58	C22	R1	7.17990909001493
58	C4	R1	7.56985560833095
58	C13	R1	7.29462074889163
58	C18	R1	7.20945336562895
58	C11	R1	7.04439411935845
58	C8	R1	7.33091687811462
58	C20	R1	7.44294349584873
58	C7	R1	7.56985560833095
59	C23	R1	7.56224242422107
59	C17	R1	7.29462074889163
59	C12	R1	7.05528243550119
59	C10	R1	6.75488750216347
59	C3	R1	7.49185309632967
59	C14	R1	7.16992500144231
59	C5	R1	7.34872815423108
59	C9	R1	7.19967234483636
59	C24	R1	7.34872815423108
59	C6	R1	7.17990909001493
59	C21	R1	7.31288295528436
59	C19	R1	7.62205181945638
59	C1	R1	7.37503943134692
59	C22	R1	7.17990909001493
59	C4	R1	7.45121111183233
59	C13	R1	7.51569983828404
59	C18	R1	7.35755200461808
59	C15	R1	7.43462822763672
59	C11	R1	7.3037807481771
59	C16	R1	7.24792751344359
59	C8	R1	6.7279204545632
59	C20	R1	7.55458885167764
60	C17	R1	7.54689445988764
60	C12	R1	7.39231742277876
60	C10	R1	7.35755200461808
60	C3	R1	7.4178525148859
60	C14	R1	7.13955135239879
60	C5	R1	7.22881869049588
60	C9	R1	7.467605550083
60	C24	R1	7.05528243550119
60	C6	R1	6.84549005094437
60	C19	R1	7.2667865406949
60	C1	R1	6.71424551766612
60	C22	R1	7.14974711950468
60	C4	R1	7.13955135239879
60	C18	R1	7.01122725542325
60	C15	R1	7.16992500144231
60	C11	R1	7.14974711950468
60	C16	R1	6.95419631038687
60	C8	R1	7.13955135239879
60	C20	R1	7.14974711950468
60	C7	R1	7.36632221424582
61	C23	R1	7.62935662007961
61	C12	R1	7.12928301694497
61	C10	R1	7.22881869049588
61	C3	R1	6.7279204545632
61	C14	R1	7.4178525148859
61	C5	R1	6.95419631038687
61	C9	R1	7.72109918870719
61	C24	R1	7.4757334309664
61	C6	R1	7.4757334309664
61	C21	R1	7.27612440527424
61	C19	R1	7.55458885167764
61	C13	R1	7.53915881110803
61	C18	R1	7.09803208296053
61	C15	R1	7.12928301694497
61	C16	R1	7.33091687811462
61	C8	R1	7.13955135239879
61	C7	R1	7.23840473932508
62	C23	R1	7.27612440527424
62	C17	R1	7.07681559705083
62	C12	R1	7.32192809488736
62	C10	R1	7.12928301694497
62	C3	R1	7.5077946401987
62	C14	R1	7.3037807481771
62	C5	R1	7.06608919045777
62	C9	R1	7.33091687811462
62	C19	R1	7.19967234483636
62	C1	R1	7.4093909361377
62	C22	R1	7.32192809488736
62	C4	R1	7.14974711950468
62	C13	R1	7.44294349584873
62	C18	R1	7.2667865406949
62	C15	R1	7.32192809488736
62	C11	R1	7.11894107272351
62	C16	R1	7.49984588708321
62	C8	R1	7.38370429247405
62	C20	R1	7.33091687811462
62	C7	R1	7.45121111183233
63	C23	R1	7.22881869049588
63	C17	R1	7.18982455888002
63	C12	R1	7.08746284125034
63	C10	R1	7.17990909001493
63	C3	R1	7.19967234483636
63	C14	R1	7.56985560833095
63	C5	R1	7.19967234483636
63	C9	R1	7.56985560833095
63	C24	R1	7.18982455888002
63	C6	R1	7.29462074889163
63	C21	R1	7.19967234483636
63	C19	R1	7.57742882803575
63	C1	R1	7.53915881110803
63	C22	R1	7.4178525148859
63	C4	R1	7.25738784269265
63	C13	R1	7.45121111183233
63	C18	R1	7.35755200461808
63	C15	R1	7.20945336562895
63	C11	R1	7.16992500144231
63	C16	R1	7.32192809488736
63	C8	R1	7.2667865406949
63	C20	R1	7.09803208296053
63	C7	R1	7.38370429247405
64	C23	R1	7.3037807481771
64	C17	R1	7.34872815423108
64	C12	R1	7.4757334309664
64	C10	R1	7.2667865406949
64	C3	R1	7.10852445677817
64	C14	R1	7.23840473932508
64	C5	R1	7.09803208296053
64	C9	R1	7.09803208296053
64	C24	R1	7.52356195605701
64	C6	R1	7.56985560833095
64	C21	R1	7.12928301694497
64	C19	R1	7.31288295528436
64	C1	R1	7.467605550083
64	C22	R1	7.35755200461808
64	C13	R1	7.56985560833095
64	C18	R1	7
64	C15	R1	7.51569983828404
64	C11	R1	7.33091687811462
64	C16	R1	7.06608919045777
64	C8	R1	7.62205181945638
64	C20	R1	7.14974711950468
64	C7	R1	7
65	C23	R1	7.45121111183233
65	C17	R1	7.02236781302845
65	C12	R1	7.32192809488736
65	C3	R1	7.27612440527424
65	C14	R1	7.45121111183233
65	C5	R1	7.34872815423108
65	C9	R1	7.10852445677817
65	C24	R1	7.22881869049588
65	C6	R1	7.4262647547021
65	C21	R1	7.51569983828404
65	C1	R1	7.19967234483636
65	C22	R1	6.97727992349992
65	C4	R1	7.49984588708321
65	C18	R1	7.43462822763672
65	C15	R1	6.97727992349992
65	C11	R1	7.18982455888002
65	C16	R1	6.8703647195834
65	C8	R1	7.20945336562895
65	C20	R1	7.23840473932508
65	C7	R1	7.53138146051631
66	C23	R1	7.49185309632967
66	C17	R1	7.13955135239879
66	C12	R1	7.24792751344359
66	C10	R1	7.15987133677839
66	C3	R1	7.25738784269265
66	C14	R1	7.58496250072116
66	C5	R1	7.01122725542325
66	C9	R1	7.31288295528436
66	C24	R1	7.32192809488736
66	C6	R1	7.43462822763672
66	C19	R1	7.13955135239879
66	C1	R1	7.17990909001493
66	C22	R1	7.2667865406949
66	C4	R1	7.29462074889163
66	C13	R1	7.13955135239879
66	C18	R1	7.36632221424582
66	C15	R1	7.17990909001493
66	C11	R1	7.4178525148859
66	C8	R1	7.36632221424582
66	C20	R1	7.36632221424582
66	C7	R1	7.31288295528436
67	C23	R1	7.14974711950468
67	C17	R1	6.83289001416474
67	C12	R1	7.54689445988764
67	C10	R1	7.4262647547021
67	C3	R1	7.14974711950468
67	C14	R1	7.2667865406949
67	C5	R1	7.3037807481771
67	C9	R1	7.33985000288462
67	C24	R1	7.11894107272351
67	C6	R1	7.4594316186373
67	C21	R1	7.20945336562895
67	C19	R1	7.40087943628218
67	C1	R1	7.62205181945638
67	C22	R1	6.93073733756289
67	C13	R1	7.5077946401987
67	C18	R1	7.12928301694497
67	C15	R1	7.40087943628218
67	C11	R1	7.10852445677817
67	C16	R1	7
67	C8	R1	7.21916852046216
67	C20	R1	7.57742882803575
67	C7	R1	7.62935662007961
68	C23	R1	7.22881869049588
68	C17	R1	7.2667865406949
68	C12	R1	6.90689059560852
68	C10	R1	7.20945336562895
68	C3	R1	6.83289001416474
68	C14	R1	7.12928301694497
68	C5	R1	7.21916852046216
68	C9	R1	7.44294349584873
68	C24	R1	7.05528243550119
68	C6	R1	7.51569983828404
68	C21	R1	7.56224242422107
68	C19	R1	7.2667865406949
68	C1	R1	7.22881869049588
68	C22	R1	7.24792751344359
68	C13	R1	7.44294349584873
68	C18	R1	7
68	C15	R1	7.63662462054365
68	C11	R1	7.17990909001493
68	C8	R1	7.07681559705083
68	C20	R1	7.2667865406949
68	C7	R1	7.29462074889163
69	C23	R1	6.8703647195834
69	C17	R1	7.32192809488736
69	C12	R1	7.467605550083
69	C10	R1	6.96578428466209
69	C3	R1	7.19967234483636
69	C14	R1	7.08746284125034
69	C5	R1	6.82017896241519
69	C9	R1	6.91886323727459
69	C24	R1	7.40087943628218
69	C6	R1	7.4594316186373
69	C21	R1	7.35755200461808
69	C19	R1	7.19967234483636
69	C1	R1	7.51569983828404
69	C22	R1	7.16992500144231
69	C4	R1	7.12928301694497
69	C13	R1	7.40087943628218
69	C18	R1	7.05528243550119
69	C15	R1	7.24792751344359
69	C11	R1	7.48381577726426
69	C16	R1	7.28540221886225
69	C20	R1	7.10852445677817
69	C7	R1	7.53915881110803
70	C23	R1	7.40087943628218
70	C17	R1	7.4178525148859
70	C12	R1	6.97727992349992
70	C10	R1	7.56985560833095
70	C3	R1	7.39231742277876
70	C14	R1	7.04439411935845
70	C5	R1	6.91886323727459
70	C9	R1	7.01122725542325
70	C24	R1	7.51569983828404
70	C6	R1	7.23840473932508
70	C21	R1	7.20945336562895
70	C19	R1	7.22881869049588
70	C1	R1	7.07681559705083
70	C22	R1	7.27612440527424
70	C4	R1	7.25738784269265
70	C13	R1	7.39231742277876
70	C18	R1	6.90689059560852
70	C15	R1	7.15987133677839
70	C11	R1	7.31288295528436
70	C16	R1	6.91886323727459
70	C20	R1	7.57742882803575
70	C7	R1	7.29462074889163
71	C23	R1	7.18982455888002
71	C17	R1	7.27612440527424
71	C12	R1	6.95419631038687
71	C10	R1	7.24792751344359
71	C14	R1	7.32192809488736
71	C5	R1	7.4757334309664
71	C9	R1	7.39231742277876
71	C6	R1	7.58496250072116
71	C21	R1	7.55458885167764
71	C1	R1	7.52356195605701
71	C22	R1	7.28540221886225
71	C4	R1	7.23840473932508
71	C13	R1	7.20945336562895
71	C18	R1	7.15987133677839
71	C15	R1	7.25738784269265
71	C8	R1	7.37503943134692
71	C20	R1	7.18982455888002
71	C7	R1	7.37503943134692
72	C23	R1	7.2667865406949
72	C17	R1	7.19967234483636
72	C12	R1	7.18982455888002
72	C3	R1	7.21916852046216
72	C14	R1	7.3037807481771
72	C5	R1	7.14974711950468
72	C9	R1	7.06608919045777
72	C24	R1	7.3037807481771
72	C6	R1	7.20945336562895
72	C21	R1	6.96578428466209
72	C19	R1	7.25738784269265
72	C1	R1	6.95419631038687
72	C22	R1	7.13955135239879
72	C13	R1	7.14974711950468
72	C18	R1	7.11894107272351
72	C15	R1	7.06608919045777
72	C11	R1	7.57742882803575
72	C16	R1	7.4178525148859
72	C8	R1	7.38370429247405
72	C20	R1	6.95419631038687
72	C7	R1	7.29462074889163
73	C23	R1	7.28540221886225
73	C17	R1	7.31288295528436
73	C12	R1	7
73	C10	R1	7.37503943134692
73	C3	R1	6.90689059560852
73	C14	R1	7.32192809488736
73	C5	R1	7.4093909361377
73	C9	R1	7.13955135239879
73	C24	R1	7.56224242422107
73	C6	R1	7.13955135239879
73	C21	R1	7.2667865406949
73	C19	R1	7.23840473932508
73	C1	R1	7.17990909001493
73	C4	R1	7.49984588708321
73	C13	R1	7.48381577726426
73	C18	R1	7.20945336562895
73	C15	R1	7.04439411935845
73	C11	R1	7.2667865406949
73	C16	R1	7.21916852046216
73	C8	R1	7.31288295528436
73	C20	R1	7.36632221424582
73	C7	R1	7.34872815423108
74	C23	R1	7.20945336562895
74	C17	R1	7.4093909361377
74	C12	R1	7.6724253419715
74	C10	R1	7.5077946401987
74	C3	R1	7.28540221886225
74	C14	R1	7.19967234483636
74	C5	R1	7.10852445677817
74	C9	R1	7.27612440527424
74	C24	R1	7.21916852046216
74	C6	R1	7.16992500144231
74	C21	R1	7.49185309632967
74	C19	R1	7.33091687811462
74	C22	R1	7.45121111183233
74	C4	R1	7.28540221886225
74	C13	R1	7.34872815423108
74	C18	R1	7.37503943134692
74	C15	R1	7.28540221886225
74	C11	R1	7.4178525148859
74	C16	R1	7.14974711950468
74	C8	R1	7.01122725542325
74	C20	R1	7.39231742277876
74	C7	R1	7.40087943628218
75	C23	R1	7.24792751344359
75	C17	R1	7.40087943628218
75	C12	R1	7.4262647547021
75	C10	R1	7.10852445677817
75	C3	R1	7.15987133677839
75	C14	R1	7.09803208296053
75	C5	R1	7.16992500144231
75	C9	R1	7.20945336562895
75	C24	R1	7.33091687811462
75	C6	R1	7.467605550083
75	C19	R1	7.31288295528436
75	C1	R1	7.40087943628218
75	C22	R1	7.25738784269265
75	C4	R1	7.08746284125034
75	C13	R1	7.13955135239879
75	C18	R1	7.01122725542325
75	C15	R1	7.25738784269265
75	C11	R1	7.13955135239879
75	C16	R1	7.05528243550119
75	C8	R1	7.57742882803575
75	C20	R1	7.21916852046216
75	C7	R1	7.74146698640115
76	C23	R1	7.2667865406949
76	C17	R1	7.07681559705083
76	C12	R1	7.35755200461808
76	C10	R1	7.4262647547021
76	C3	R1	7.22881869049588
76	C14	R1	7.39231742277876
76	C5	R1	7.33091687811462
76	C24	R1	7.24792751344359
76	C6	R1	7.25738784269265
76	C19	R1	7.13955135239879
76	C1	R1	7.13955135239879
76	C22	R1	7.15987133677839
76	C4	R1	7.36632221424582
76	C13	R1	7.4178525148859
76	C18	R1	7.32192809488736
76	C15	R1	7.14974711950468
76	C11	R1	7.06608919045777
76	C16	R1	6.76818432477693
76	C8	R1	7.5077946401987
76	C20	R1	7.467605550083
76	C7	R1	7.59991284218713
77	C23	R1	7.01122725542325
77	C17	R1	6.93073733756289
77	C12	R1	6.98868468677217
77	C10	R1	7.49185309632967
77	C3	R1	7.10852445677817
77	C14	R1	7.06608919045777
77	C5	R1	7.23840473932508
77	C9	R1	7.24792751344359
77	C24	R1	7.03342300153745
77	C6	R1	7.11894107272351
77	C21	R1	7.32192809488736
77	C1	R1	7.35755200461808
77	C22	R1	7
77	C4	R1	6.97727992349992
77	C13	R1	7.33985000288462
77	C18	R1	7.21916852046216
77	C15	R1	7.4178525148859
77	C11	R1	7.34872815423108
77	C16	R1	7.27612440527424
77	C8	R1	7.49185309632967
77	C20	R1	7.33985000288462
77	C7	R1	7.39231742277876
78	C23	R1	7.05528243550119
78	C17	R1	6.85798099512757
78	C12	R1	7.34872815423108
78	C10	R1	7.48381577726426
78	C3	R1	7.40087943628218
78	C14	R1	7.25738784269265
78	C5	R1	7.08746284125034
78	C9	R1	7.32192809488736
78	C24	R1	7.56985560833095
78	C6	R1	7.65105169117893
78	C19	R1	7.25738784269265
78	C1	R1	7.37503943134692
78	C22	R1	7.11894107272351
78	C13	R1	7.16992500144231
78	C18	R1	7.44294349584873
78	C15	R1	7.14974711950468
78	C11	R1	6.96578428466209
78	C16	R1	6.96578428466209
78	C8	R1	7.20945336562895
78	C20	R1	6.68650052718322
78	C7	R1	7.35755200461808
79	C23	R1	7.2667865406949
79	C17	R1	6.90689059560852
79	C12	R1	7.27612440527424
79	C3	R1	7.12928301694497
79	C14	R1	7.2667865406949
79	C5	R1	6.82017896241519
79	C9	R1	7.4594316186373
79	C24	R1	7.23840473932508
79	C6	R1	7.18982455888002
79	C19	R1	7.27612440527424
79	C1	R1	7.49984588708321
79	C22	R1	7.18982455888002
79	C13	R1	7.25738784269265
79	C18	R1	7.11894107272351
79	C15	R1	7.31288295528436
79	C11	R1	7.43462822763672
79	C16	R1	7.63662462054365
79	C8	R1	6.96578428466209
79	C20	R1	7.05528243550119
79	C7	R1	7.45121111183233
80	C23	R1	7.15987133677839
80	C17	R1	7.70043971814109
80	C12	R1	7.3037807481771
80	C3	R1	7.06608919045777
80	C14	R1	7.54689445988764
80	C5	R1	7.08746284125034
80	C9	R1	7.08746284125034
80	C24	R1	7.4594316186373
80	C6	R1	7.2667865406949
80	C21	R1	7.20945336562895
80	C19	R1	7.22881869049588
80	C1	R1	7.33091687811462
80	C22	R1	6.95419631038687
80	C4	R1	6.95419631038687
80	C13	R1	6.93073733756289
80	C18	R1	6.83289001416474
80	C15	R1	7.2667865406949
80	C11	R1	7.16992500144231
80	C16	R1	7.25738784269265
80	C8	R1	7.12928301694497
80	C20	R1	7.16992500144231
81	C23	R1	6.90689059560852
81	C17	R1	7.04439411935845
81	C12	R1	7.4262647547021
81	C10	R1	7.35755200461808
81	C3	R1	7.25738784269265
81	C14	R1	7.19967234483636
81	C5	R1	7.34872815423108
81	C9	R1	7.4178525148859
81	C24	R1	7.18982455888002
81	C21	R1	7.21916852046216
81	C19	R1	7.3037807481771
81	C1	R1	7.6724253419715
81	C22	R1	6.93073733756289
81	C4	R1	7.21916852046216
81	C18	R1	7.16992500144231
81	C11	R1	7.12928301694497
81	C8	R1	7.19967234483636
81	C20	R1	7.37503943134692
81	C7	R1	7.4178525148859
82	C23	R1	7.54689445988764
82	C17	R1	7.37503943134692
82	C12	R1	6.83289001416474
82	C10	R1	6.89481776330794
82	C3	R1	7.35755200461808
82	C5	R1	6.83289001416474
82	C9	R1	7.03342300153745
82	C24	R1	7.05528243550119
82	C6	R1	6.68650052718322
82	C21	R1	6.96578428466209
82	C19	R1	7.29462074889163
82	C1	R1	7.45121111183233
82	C22	R1	7.25738784269265
82	C4	R1	7.29462074889163
82	C13	R1	7.60733031374961
82	C18	R1	7.32192809488736
82	C15	R1	7.29462074889163
82	C11	R1	7
82	C16	R1	7.33091687811462
82	C8	R1	7.03342300153745
82	C20	R1	7.16992500144231
82	C7	R1	7.39231742277876
83	C23	R1	7.21916852046216
83	C17	R1	7.53138146051631
83	C12	R1	7
83	C10	R1	7.75488750216347
83	C3	R1	7.58496250072116
83	C14	R1	7.37503943134692
83	C5	R1	7.52356195605701
83	C24	R1	6.97727992349992
83	C6	R1	7.36632221424582
83	C21	R1	7.4262647547021
83	C19	R1	7.03342300153745
83	C1	R1	7.74819284958946
83	C22	R1	7.2667865406949
83	C4	R1	7.10852445677817
83	C18	R1	7.48381577726426
83	C15	R1	7.10852445677817
83	C11	R1	7.11894107272351
83	C8	R1	7.09803208296053
83	C20	R1	7.43462822763672
84	C23	R1	7.24792751344359
84	C17	R1	7.36632221424582
84	C12	R1	7.33985000288462
84	C10	R1	7.18982455888002
84	C3	R1	7.03342300153745
84	C14	R1	7.04439411935845
84	C5	R1	6.96578428466209
84	C9	R1	7.4093909361377
84	C24	R1	7.64385618977472
84	C6	R1	7.39231742277876
84	C21	R1	7.52356195605701
84	C19	R1	7.56985560833095
84	C1	R1	7.4178525148859
84	C22	R1	7.12928301694497
84	C4	R1	7.4178525148859
84	C13	R1	7.4093909361377
84	C18	R1	7.45121111183233
84	C15	R1	7.25738784269265
84	C11	R1	7.10852445677817
84	C16	R1	7.08746284125034
84	C20	R1	7
85	C23	R1	7.11894107272351
85	C17	R1	6.84549005094437
85	C12	R1	7.63662462054365
85	C10	R1	7.467605550083
85	C3	R1	6.98868468677217
85	C14	R1	7.31288295528436
85	C5	R1	7.54689445988764
85	C9	R1	7.34872815423108
85	C24	R1	7.24792751344359
85	C6	R1	7.03342300153745
85	C21	R1	7.09803208296053
85	C19	R1	7.59245703726808
85	C1	R1	7.36632221424582
85	C4	R1	7.2667865406949
85	C13	R1	7.4093909361377
85	C18	R1	7.2667865406949
85	C15	R1	6.8703647195834
85	C11	R1	7.18982455888002
85	C16	R1	7.32192809488736
85	C8	R1	7.23840473932508
85	C20	R1	7.27612440527424
85	C7	R1	7.31288295528436
86	C23	R1	7.22881869049588
86	C17	R1	7.27612440527424
86	C12	R1	7.69348695749933
86	C3	R1	7.01122725542325
86	C14	R1	7.04439411935845
86	C5	R1	7.53138146051631
86	C9	R1	7.3037807481771
86	C24	R1	7.12928301694497
86	C21	R1	7.11894107272351
86	C19	R1	7.33985000288462
86	C1	R1	6.91886323727459
86	C22	R1	7.27612440527424
86	C13	R1	7.20945336562895
86	C18	R1	7.40087943628218
86	C15	R1	7.39231742277876
86	C11	R1	7.4093909361377
86	C16	R1	7.10852445677817
86	C20	R1	7.4093909361377
86	C7	R1	7.09803208296053
87	C23	R1	7.4757334309664
87	C17	R1	7.4262647547021
87	C12	R1	6.94251450533924
87	C10	R1	7.01122725542325
87	C3	R1	7.33091687811462
87	C14	R1	7.4757334309664
87	C9	R1	7.15987133677839
87	C24	R1	7.4262647547021
87	C21	R1	7.58496250072116
87	C19	R1	7.08746284125034
87	C1	R1	7.06608919045777
87	C22	R1	7.34872815423108
87	C4	R1	7.10852445677817
87	C13	R1	7.18982455888002
87	C18	R1	7.03342300153745
87	C15	R1	7.23840473932508
87	C11	R1	7.09803208296053
87	C16	R1	7.12928301694497
87	C20	R1	7.4178525148859
87	C7	R1	7.33091687811462
88	C23	R1	7.31288295528436
88	C17	R1	6.96578428466209
88	C12	R1	7.21916852046216
88	C10	R1	7.33091687811462
88	C3	R1	6.98868468677217
88	C14	R1	7.06608919045777
88	C5	R1	7.2667865406949
88	C9	R1	7.21916852046216
88	C24	R1	7.33091687811462
88	C6	R1	7.19967234483636
88	C21	R1	7.40087943628218
88	C19	R1	7.28540221886225
88	C1	R1	7.29462074889163
88	C22	R1	6.88264304936184
88	C4	R1	7.08746284125034
88	C18	R1	7.33091687811462
88	C15	R1	6.91886323727459
88	C11	R1	7.27612440527424
88	C16	R1	7.28540221886225
88	C8	R1	7.31288295528436
88	C20	R1	7.13955135239879
88	C7	R1	7.10852445677817
89	C23	R1	7.08746284125034
89	C17	R1	7.08746284125034
89	C12	R1	7.52356195605701
89	C10	R1	7.45121111183233
89	C3	R1	7.4178525148859
89	C14	R1	7.4757334309664
89	C5	R1	7.18982455888002
89	C24	R1	7.19967234483636
89	C6	R1	7.08746284125034
89	C21	R1	7.16992500144231
89	C19	R1	7.58496250072116
89	C1	R1	7.09803208296053
89	C22	R1	7.10852445677817
89	C4	R1	7.15987133677839
89	C13	R1	7.61470984411521
89	C18	R1	7.07681559705083
89	C15	R1	6.95419631038687
89	C11	R1	6.94251450533924
89	C16	R1	7.11894107272351
89	C8	R1	7.38370429247405
89	C20	R1	7.31288295528436
89	C7	R1	7.25738784269265
90	C23	R1	7.36632221424582
90	C17	R1	7.17990909001493
90	C12	R1	7.24792751344359
90	C10	R1	6.82017896241519
90	C3	R1	7.18982455888002
90	C14	R1	7.18982455888002
90	C5	R1	7.24792751344359
90	C9	R1	7.49185309632967
90	C24	R1	7.19967234483636
90	C6	R1	7.27612440527424
90	C19	R1	7.09803208296053
90	C1	R1	7.35755200461808
90	C22	R1	6.8073549220576
90	C4	R1	7.19967234483636
90	C13	R1	7.20945336562895
90	C18	R1	7.39231742277876
90	C11	R1	7.40087943628218
90	C16	R1	7.25738784269265
90	C8	R1	7.35755200461808
90	C20	R1	7.49984588708321
90	C7	R1	7.16992500144231
91	C23	R1	7.3037807481771
91	C12	R1	7.07681559705083
91	C10	R1	7.49984588708321
91	C3	R1	7.72109918870719
91	C14	R1	7.32192809488736
91	C9	R1	7.4594316186373
91	C24	R1	7.29462074889163
91	C6	R1	7.13955135239879
91	C21	R1	7.21916852046216
91	C19	R1	7.04439411935845
91	C1	R1	7.13955135239879
91	C22	R1	7.4093909361377
91	C13	R1	6.98868468677217
91	C18	R1	6.75488750216347
91	C15	R1	7.22881869049588
91	C11	R1	7.14974711950468
91	C16	R1	7.27612440527424
91	C8	R1	7.10852445677817
91	C20	R1	7.28540221886225
91	C7	R1	7.04439411935845
92	C23	R1	7.2667865406949
92	C17	R1	7.60733031374961
92	C12	R1	7.03342300153745
92	C10	R1	7.29462074889163
92	C14	R1	7.01122725542325
92	C9	R1	7.36632221424582
92	C24	R1	7.06608919045777
92	C6	R1	7.33985000288462
92	C21	R1	7.08746284125034
92	C1	R1	7.11894107272351
92	C22	R1	7.09803208296053
92	C4	R1	7.12928301694497
92	C13	R1	7.52356195605701
92	C18	R1	6.96578428466209
92	C15	R1	6.94251450533924
92	C11	R1	7.04439411935845
92	C16	R1	7.08746284125034
92	C8	R1	7.12928301694497
92	C20	R1	7.53915881110803
92	C7	R1	7.22881869049588
93	C23	R1	7.27612440527424
93	C17	R1	7.37503943134692
93	C12	R1	7.27612440527424
93	C10	R1	7
93	C3	R1	7.03342300153745
93	C14	R1	7.53138146051631
93	C5	R1	7
93	C9	R1	7.45121111183233
93	C24	R1	7.23840473932508
93	C6	R1	7.29462074889163
93	C21	R1	7.12928301694497
93	C19	R1	7.62205181945638
93	C1	R1	7.04439411935845
93	C22	R1	7.29462074889163
93	C4	R1	7.34872815423108
93	C13	R1	7.10852445677817
93	C15	R1	6.95419631038687
93	C11	R1	7.45121111183233
93	C16	R1	7.06608919045777
93	C8	R1	7.08746284125034
93	C20	R1	7.4757334309664
94	C23	R1	7.55458885167764
94	C17	R1	7.4093909361377
94	C10	R1	7.15987133677839
94	C3	R1	7.29462074889163
94	C14	R1	7.3037807481771
94	C5	R1	7.25738784269265
94	C9	R1	7.14974711950468
94	C6	R1	7.05528243550119
94	C21	R1	6.95419631038687
94	C19	R1	7.35755200461808
94	C1	R1	7.33985000288462
94	C22	R1	7.4262647547021
94	C4	R1	7.11894107272351
94	C13	R1	7.03342300153745
94	C18	R1	7.13955135239879
94	C15	R1	7.09803208296053
94	C11	R1	7.4757334309664
94	C16	R1	7.49984588708321
94	C8	R1	7.36632221424582
94	C20	R1	7.17990909001493
94	C7	R1	7.35755200461808
95	C23	R1	7.22881869049588
95	C17	R1	7.21916852046216
95	C12	R1	7.33985000288462
95	C10	R1	7.20945336562895
95	C3	R1	7.13955135239879
95	C14	R1	7.4178525148859
95	C5	R1	7.04439411935845
95	C9	R1	7.40087943628218
95	C24	R1	7.10852445677817
95	C21	R1	7.04439411935845
95	C19	R1	7.28540221886225
95	C1	R1	7.33091687811462
95	C22	R1	7.19967234483636
95	C4	R1	7.18982455888002
95	C13	R1	7.5077946401987
95	C15	R1	7.4178525148859
95	C11	R1	7.63662462054365
95	C16	R1	7.07681559705083
95	C8	R1	7.25738784269265
95	C20	R1	7.64385618977472
95	C7	R1	7.48381577726426
96	C23	R1	7.33091687811462
96	C17	R1	7.19967234483636
96	C12	R1	7.14974711950468
96	C10	R1	7.04439411935845
96	C3	R1	7.22881869049588
96	C14	R1	7.07681559705083
96	C5	R1	7
96	C9	R1	7.38370429247405
96	C24	R1	7.36632221424582
96	C6	R1	7.29462074889163
96	C21	R1	7.10852445677817
96	C19	R1	6.98868468677217
96	C1	R1	7.29462074889163
96	C22	R1	7.43462822763672
96	C4	R1	7.49185309632967
96	C13	R1	7.12928301694497
96	C18	R1	7.49185309632967
96	C15	R1	7.2667865406949
96	C11	R1	6.91886323727459
96	C16	R1	7.21916852046216
96	C8	R1	7.34872815423108
96	C20	R1	7.28540221886225
96	C7	R1	7
97	C23	R1	7.11894107272351
97	C17	R1	7.20945336562895
97	C10	R1	7.03342300153745
97	C3	R1	7.40087943628218
[truncated: 14,577 more rows]
