# Supplementary material for: Stochastic modelling of single-cell gene expression adaptation reveals non-genomic contribution to evolution of tumor subclones
Source: bioRxiv. 2024 Apr 20:2024.04.17.588869. Preprint. [Version 1] doi: 10.1101/2024.04.17.588869 (PMC11071284; doi:10.1101/2024.04.17.588869)
Supplement: Supplement 2 [file media-2.zip › Supplementary Files/Simulated Data/Adaptive_Simulation/tr_1.08_sq_15_r_150_a_8.csv]

gene	species	replicate	exprval
1	C23	R1	7.07681559705083
1	C17	R1	7.22881869049588
1	C10	R1	7.27612440527424
1	C3	R1	7.33985000288462
1	C14	R1	7.4178525148859
1	C5	R1	7.27612440527424
1	C9	R1	7.33091687811462
1	C24	R1	7.21916852046216
1	C6	R1	7.10852445677817
1	C19	R1	7.4093909361377
1	C1	R1	7.13955135239879
1	C4	R1	6.96578428466209
1	C13	R1	7.09803208296053
1	C15	R1	7.21916852046216
1	C11	R1	7.17990909001493
1	C16	R1	7.21916852046216
1	C8	R1	7.28540221886225
1	C20	R1	7
1	C7	R1	7.20945336562895
2	C23	R1	7.35755200461808
2	C17	R1	7.38370429247405
2	C12	R1	7.28540221886225
2	C3	R1	7.59991284218713
2	C14	R1	7.17990909001493
2	C5	R1	7.35755200461808
2	C9	R1	6.91886323727459
2	C24	R1	6.68650052718322
2	C6	R1	7
2	C21	R1	7.4262647547021
2	C1	R1	7.18982455888002
2	C4	R1	7.20945336562895
2	C13	R1	7.5077946401987
2	C18	R1	7.4093909361377
2	C15	R1	7.09803208296053
2	C11	R1	7.10852445677817
2	C16	R1	7.21916852046216
2	C20	R1	7.08746284125034
3	C23	R1	7.03342300153745
3	C17	R1	7.60733031374961
3	C12	R1	7.53138146051631
3	C10	R1	7.23840473932508
3	C3	R1	7.13955135239879
3	C14	R1	7.29462074889163
3	C5	R1	7.17990909001493
3	C9	R1	7.09803208296053
3	C24	R1	7.45121111183233
3	C6	R1	7.33985000288462
3	C21	R1	7.28540221886225
3	C19	R1	7.3037807481771
3	C1	R1	7.55458885167764
3	C22	R1	6.8073549220576
3	C4	R1	7.38370429247405
3	C13	R1	7.4093909361377
3	C18	R1	7.3037807481771
3	C15	R1	7.05528243550119
3	C11	R1	7.4594316186373
3	C16	R1	7.18982455888002
3	C8	R1	7.4594316186373
3	C20	R1	7.4178525148859
3	C7	R1	7.19967234483636
4	C17	R1	7.4093909361377
4	C12	R1	7.25738784269265
4	C10	R1	7.03342300153745
4	C3	R1	7.56224242422107
4	C14	R1	7.18982455888002
4	C5	R1	7.14974711950468
4	C9	R1	7.11894107272351
4	C24	R1	7.36632221424582
4	C6	R1	7.24792751344359
4	C21	R1	7.48381577726426
4	C19	R1	7.29462074889163
4	C1	R1	7.17990909001493
4	C22	R1	7.48381577726426
4	C4	R1	6.95419631038687
4	C13	R1	7.07681559705083
4	C18	R1	7.24792751344359
4	C15	R1	7.49185309632967
4	C11	R1	7.49984588708321
4	C16	R1	7.23840473932508
4	C8	R1	7.33091687811462
4	C20	R1	7.53915881110803
4	C7	R1	7.52356195605701
5	C17	R1	7.3037807481771
5	C12	R1	7.43462822763672
5	C10	R1	7.48381577726426
5	C14	R1	7.31288295528436
5	C5	R1	7.05528243550119
5	C24	R1	7.18982455888002
5	C6	R1	7.62935662007961
5	C21	R1	7.28540221886225
5	C19	R1	7.29462074889163
5	C1	R1	7.32192809488736
5	C22	R1	7.11894107272351
5	C4	R1	7.31288295528436
5	C13	R1	7.05528243550119
5	C18	R1	7.16992500144231
5	C15	R1	7.28540221886225
5	C11	R1	7.05528243550119
5	C16	R1	7.53915881110803
5	C8	R1	7.54689445988764
5	C20	R1	7.55458885167764
5	C7	R1	7.3037807481771
6	C23	R1	7.20945336562895
6	C17	R1	7.56224242422107
6	C12	R1	7.37503943134692
6	C10	R1	7.27612440527424
6	C3	R1	7.20945336562895
6	C14	R1	7.467605550083
6	C5	R1	7.23840473932508
6	C9	R1	7.16992500144231
6	C24	R1	7.14974711950468
6	C6	R1	7.08746284125034
6	C21	R1	7.12928301694497
6	C19	R1	7.02236781302845
6	C1	R1	7.12928301694497
6	C22	R1	7.4178525148859
6	C4	R1	7.4093909361377
6	C13	R1	6.97727992349992
6	C18	R1	6.94251450533924
6	C15	R1	7.2667865406949
6	C11	R1	7.27612440527424
6	C16	R1	6.96578428466209
6	C8	R1	7.19967234483636
6	C20	R1	7.10852445677817
7	C23	R1	7.54689445988764
7	C17	R1	7.62935662007961
7	C3	R1	7.27612440527424
7	C14	R1	7.14974711950468
7	C5	R1	7.21916852046216
7	C9	R1	7.14974711950468
7	C24	R1	7
7	C6	R1	7.39231742277876
7	C21	R1	6.96578428466209
7	C19	R1	7.38370429247405
7	C1	R1	7.24792751344359
7	C22	R1	7.04439411935845
7	C4	R1	7.2667865406949
7	C13	R1	7.3037807481771
7	C18	R1	7.24792751344359
7	C15	R1	6.85798099512757
7	C11	R1	7.20945336562895
7	C8	R1	7.13955135239879
7	C20	R1	7.40087943628218
7	C7	R1	7.33091687811462
8	C23	R1	7.12928301694497
8	C17	R1	7.16992500144231
8	C12	R1	7.18982455888002
8	C10	R1	7.36632221424582
8	C3	R1	7.31288295528436
8	C14	R1	7.14974711950468
8	C5	R1	7.21916852046216
8	C24	R1	7.34872815423108
8	C6	R1	7.35755200461808
8	C21	R1	7.36632221424582
8	C19	R1	7.45121111183233
8	C4	R1	7.2667865406949
8	C13	R1	7.56224242422107
8	C18	R1	7.16992500144231
8	C15	R1	6.94251450533924
8	C11	R1	7.21916852046216
8	C16	R1	6.8073549220576
8	C8	R1	7.28540221886225
8	C7	R1	7.467605550083
9	C17	R1	7.24792751344359
9	C12	R1	7.19967234483636
9	C10	R1	7.2667865406949
9	C14	R1	7.3037807481771
9	C5	R1	7.33091687811462
9	C9	R1	7.3037807481771
9	C24	R1	7.29462074889163
9	C6	R1	7.2667865406949
9	C21	R1	7.21916852046216
9	C19	R1	7.35755200461808
9	C1	R1	7.21916852046216
9	C22	R1	7.4757334309664
9	C4	R1	7.45121111183233
9	C13	R1	7.27612440527424
9	C18	R1	6.91886323727459
9	C15	R1	6.96578428466209
9	C11	R1	7.27612440527424
9	C16	R1	7.21916852046216
9	C8	R1	7.14974711950468
9	C20	R1	7.32192809488736
9	C7	R1	6.98868468677217
10	C23	R1	7.39231742277876
10	C17	R1	7.21916852046216
10	C12	R1	7.19967234483636
10	C10	R1	7.21916852046216
10	C3	R1	7.05528243550119
10	C14	R1	6.88264304936184
10	C5	R1	7.467605550083
10	C9	R1	7.28540221886225
10	C24	R1	7.21916852046216
10	C6	R1	7.15987133677839
10	C21	R1	7.43462822763672
10	C19	R1	7.44294349584873
10	C22	R1	7.19967234483636
10	C4	R1	7.2667865406949
10	C13	R1	7.24792751344359
10	C18	R1	7
10	C15	R1	7.19967234483636
10	C11	R1	7.22881869049588
10	C16	R1	7.467605550083
10	C8	R1	6.90689059560852
10	C20	R1	7.14974711950468
10	C7	R1	7.35755200461808
11	C23	R1	7.4757334309664
11	C17	R1	7.39231742277876
11	C12	R1	7.13955135239879
11	C10	R1	7.467605550083
11	C3	R1	7.37503943134692
11	C14	R1	7.44294349584873
11	C5	R1	7.35755200461808
11	C9	R1	7.52356195605701
11	C24	R1	7.31288295528436
11	C6	R1	7.02236781302845
11	C21	R1	7.15987133677839
11	C19	R1	7.22881869049588
11	C1	R1	7.38370429247405
11	C22	R1	7.11894107272351
11	C4	R1	7.36632221424582
11	C13	R1	7.16992500144231
11	C18	R1	7.38370429247405
11	C15	R1	7.36632221424582
11	C11	R1	7.20945336562895
11	C16	R1	7.10852445677817
11	C8	R1	7.3037807481771
11	C20	R1	7.16992500144231
11	C7	R1	7.4757334309664
12	C23	R1	7.27612440527424
12	C17	R1	7.43462822763672
12	C12	R1	7.33985000288462
12	C10	R1	7.07681559705083
12	C3	R1	7
12	C14	R1	7.01122725542325
12	C5	R1	7.15987133677839
12	C9	R1	7.55458885167764
12	C24	R1	7.32192809488736
12	C6	R1	7.09803208296053
12	C21	R1	7.4757334309664
12	C19	R1	7.40087943628218
12	C1	R1	7.09803208296053
12	C4	R1	7.33985000288462
12	C13	R1	7.467605550083
12	C18	R1	7.20945336562895
12	C15	R1	7.4757334309664
12	C11	R1	7.38370429247405
12	C16	R1	7.07681559705083
12	C8	R1	7.4093909361377
12	C20	R1	7.49185309632967
12	C7	R1	7.39231742277876
13	C23	R1	7.2667865406949
13	C17	R1	7.32192809488736
13	C12	R1	7.21916852046216
13	C3	R1	6.79441586635011
13	C14	R1	7.14974711950468
13	C5	R1	7.21916852046216
13	C9	R1	7.18982455888002
13	C24	R1	7.17990909001493
13	C6	R1	7.4178525148859
13	C21	R1	7.59245703726808
13	C19	R1	7.12928301694497
13	C1	R1	7.22881869049588
13	C22	R1	7.12928301694497
13	C13	R1	7.31288295528436
13	C18	R1	7.16992500144231
13	C15	R1	7.24792751344359
13	C8	R1	7.20945336562895
13	C20	R1	7.34872815423108
13	C7	R1	7.60733031374961
14	C23	R1	7.20945336562895
14	C12	R1	7.16992500144231
14	C10	R1	7.2667865406949
14	C3	R1	7.62935662007961
14	C14	R1	7.4178525148859
14	C5	R1	7.11894107272351
14	C9	R1	7.06608919045777
14	C24	R1	7.62935662007961
14	C6	R1	7.06608919045777
14	C21	R1	7.23840473932508
14	C19	R1	7.27612440527424
14	C1	R1	7.36632221424582
14	C22	R1	7.38370429247405
14	C13	R1	7.29462074889163
14	C18	R1	7.37503943134692
14	C15	R1	7.01122725542325
14	C11	R1	7.34872815423108
14	C16	R1	7.45121111183233
14	C8	R1	7.48381577726426
14	C20	R1	7.57742882803575
14	C7	R1	7.4093909361377
15	C23	R1	7.17990909001493
15	C12	R1	7.24792751344359
15	C10	R1	6.83289001416474
15	C3	R1	7.59245703726808
15	C14	R1	7.32192809488736
15	C5	R1	7.22881869049588
15	C6	R1	7.06608919045777
15	C21	R1	7.17990909001493
15	C19	R1	7.10852445677817
15	C1	R1	6.97727992349992
15	C22	R1	7.18982455888002
15	C13	R1	7.29462074889163
15	C18	R1	7.23840473932508
15	C15	R1	7.07681559705083
15	C11	R1	6.74146698640115
15	C16	R1	7.35755200461808
15	C8	R1	7.36632221424582
15	C20	R1	7.49185309632967
15	C7	R1	7.10852445677817
16	C17	R1	7.2667865406949
16	C12	R1	7.51569983828404
16	C3	R1	7.23840473932508
16	C14	R1	7.35755200461808
16	C5	R1	7.60733031374961
16	C9	R1	7.22881869049588
16	C24	R1	7.33091687811462
16	C6	R1	7.16992500144231
16	C21	R1	7.29462074889163
16	C19	R1	7.31288295528436
16	C22	R1	7.13955135239879
16	C13	R1	7.2667865406949
16	C18	R1	7.23840473932508
16	C15	R1	7.04439411935845
16	C11	R1	7.04439411935845
16	C16	R1	7.15987133677839
16	C8	R1	6.95419631038687
16	C20	R1	7.44294349584873
16	C7	R1	7.19967234483636
17	C23	R1	7.21916852046216
17	C17	R1	7.37503943134692
17	C12	R1	7.33091687811462
17	C10	R1	6.91886323727459
17	C3	R1	7.22881869049588
17	C14	R1	7.29462074889163
17	C5	R1	7.08746284125034
17	C9	R1	7.32192809488736
17	C24	R1	7.34872815423108
17	C6	R1	7.29462074889163
17	C21	R1	7.65105169117893
17	C19	R1	7.04439411935845
17	C1	R1	7.11894107272351
17	C22	R1	7.29462074889163
17	C13	R1	7.32192809488736
17	C18	R1	7.11894107272351
17	C15	R1	6.84549005094437
17	C11	R1	7.04439411935845
17	C16	R1	7.34872815423108
17	C8	R1	7.51569983828404
17	C20	R1	7.38370429247405
17	C7	R1	7.20945336562895
18	C23	R1	7.31288295528436
18	C17	R1	7.40087943628218
18	C12	R1	7.06608919045777
18	C10	R1	7.36632221424582
18	C3	R1	7.3037807481771
18	C14	R1	7.4093909361377
18	C5	R1	7.09803208296053
18	C9	R1	7.16992500144231
18	C24	R1	6.76818432477693
18	C21	R1	7.25738784269265
18	C19	R1	7.28540221886225
18	C1	R1	7.28540221886225
18	C22	R1	7.49984588708321
18	C4	R1	7.15987133677839
18	C13	R1	7.43462822763672
18	C18	R1	7.19967234483636
18	C15	R1	7.36632221424582
18	C11	R1	7.02236781302845
18	C16	R1	7.27612440527424
18	C8	R1	7.21916852046216
18	C20	R1	7.28540221886225
18	C7	R1	7.44294349584873
19	C17	R1	7.20945336562895
19	C10	R1	7.17990909001493
19	C3	R1	7.40087943628218
19	C14	R1	7.32192809488736
19	C5	R1	7.4594316186373
19	C9	R1	7.37503943134692
19	C24	R1	7.27612440527424
19	C6	R1	7.12928301694497
19	C21	R1	6.89481776330794
19	C19	R1	7.17990909001493
19	C1	R1	7.34872815423108
19	C22	R1	7.33091687811462
19	C4	R1	7.5077946401987
19	C13	R1	7.23840473932508
19	C18	R1	7.40087943628218
19	C15	R1	7.2667865406949
19	C11	R1	7.467605550083
19	C16	R1	6.90689059560852
19	C8	R1	7.45121111183233
19	C20	R1	7.11894107272351
19	C7	R1	7.53915881110803
20	C17	R1	7.19967234483636
20	C12	R1	7.3037807481771
20	C10	R1	7.16992500144231
20	C3	R1	7.43462822763672
20	C14	R1	7.62935662007961
20	C5	R1	7.20945336562895
20	C9	R1	7.02236781302845
20	C24	R1	7.27612440527424
20	C6	R1	7.467605550083
20	C21	R1	7.467605550083
20	C19	R1	7.23840473932508
20	C1	R1	7.4262647547021
20	C22	R1	7.23840473932508
20	C4	R1	6.94251450533924
20	C13	R1	7.17990909001493
20	C18	R1	7.25738784269265
20	C15	R1	6.93073733756289
20	C11	R1	7.22881869049588
20	C16	R1	6.91886323727459
20	C8	R1	7.31288295528436
20	C20	R1	7.08746284125034
20	C7	R1	7.22881869049588
21	C23	R1	7.02236781302845
21	C17	R1	7.18982455888002
21	C12	R1	7.27612440527424
21	C10	R1	7.467605550083
21	C14	R1	7.32192809488736
21	C5	R1	7.25738784269265
21	C9	R1	7.01122725542325
21	C24	R1	6.8703647195834
21	C6	R1	7.467605550083
21	C19	R1	7.4093909361377
21	C1	R1	7.16992500144231
21	C22	R1	7.22881869049588
21	C4	R1	7.19967234483636
21	C18	R1	7.37503943134692
21	C15	R1	7.20945336562895
21	C11	R1	7.29462074889163
21	C16	R1	7.16992500144231
21	C8	R1	7.23840473932508
21	C20	R1	7.23840473932508
21	C7	R1	7.20945336562895
22	C17	R1	7.55458885167764
22	C12	R1	7.2667865406949
22	C10	R1	7.39231742277876
22	C3	R1	7.33091687811462
22	C14	R1	7.467605550083
22	C5	R1	7.24792751344359
22	C24	R1	7.10852445677817
22	C6	R1	7.01122725542325
22	C21	R1	7.32192809488736
22	C19	R1	7.02236781302845
22	C1	R1	7.48381577726426
22	C22	R1	7.18982455888002
22	C4	R1	7.29462074889163
22	C13	R1	7.56224242422107
22	C18	R1	6.93073733756289
22	C15	R1	7.15987133677839
22	C11	R1	7.34872815423108
22	C16	R1	7.35755200461808
22	C8	R1	7.51569983828404
22	C20	R1	7.32192809488736
22	C7	R1	7.27612440527424
23	C23	R1	7.33091687811462
23	C12	R1	7.33091687811462
23	C10	R1	6.83289001416474
23	C3	R1	7.22881869049588
23	C14	R1	7.2667865406949
23	C5	R1	7.11894107272351
23	C9	R1	7.04439411935845
23	C24	R1	7.19967234483636
23	C6	R1	7.23840473932508
23	C21	R1	7.33985000288462
23	C19	R1	7.20945336562895
23	C1	R1	7.48381577726426
23	C22	R1	7.38370429247405
23	C4	R1	7.4594316186373
23	C13	R1	7.15987133677839
23	C18	R1	7.4262647547021
23	C15	R1	7.45121111183233
23	C11	R1	7.34872815423108
23	C16	R1	7.32192809488736
23	C8	R1	7.21916852046216
23	C20	R1	7.36632221424582
23	C7	R1	7.35755200461808
24	C23	R1	7.29462074889163
24	C17	R1	6.75488750216347
24	C12	R1	7.39231742277876
24	C10	R1	7.2667865406949
24	C3	R1	7.33091687811462
24	C14	R1	7.53915881110803
24	C5	R1	7.07681559705083
24	C9	R1	7.25738784269265
24	C6	R1	7.18982455888002
24	C21	R1	7.35755200461808
24	C19	R1	7.43462822763672
24	C1	R1	7.4757334309664
24	C22	R1	7.13955135239879
24	C4	R1	7.33985000288462
24	C13	R1	7.15987133677839
24	C18	R1	7.20945336562895
24	C15	R1	7.28540221886225
24	C11	R1	7.04439411935845
24	C16	R1	7.27612440527424
24	C8	R1	7.24792751344359
24	C20	R1	7.24792751344359
25	C23	R1	7.03342300153745
25	C17	R1	7.27612440527424
25	C12	R1	7.08746284125034
25	C3	R1	7.17990909001493
25	C14	R1	7.33091687811462
25	C9	R1	7.18982455888002
25	C6	R1	6.91886323727459
25	C21	R1	6.96578428466209
25	C1	R1	7.28540221886225
25	C22	R1	6.97727992349992
25	C4	R1	7.35755200461808
25	C13	R1	7.3037807481771
25	C18	R1	7.14974711950468
25	C15	R1	7.05528243550119
25	C11	R1	6.98868468677217
25	C16	R1	7.31288295528436
25	C8	R1	6.96578428466209
25	C20	R1	7.4262647547021
25	C7	R1	7.35755200461808
26	C23	R1	7.4262647547021
26	C17	R1	7.08746284125034
26	C10	R1	7.4093909361377
26	C3	R1	7.40087943628218
26	C14	R1	7.06608919045777
26	C5	R1	7.48381577726426
26	C9	R1	7.4594316186373
26	C24	R1	6.95419631038687
26	C6	R1	7.54689445988764
26	C21	R1	7.45121111183233
26	C19	R1	7.53138146051631
26	C22	R1	7.14974711950468
26	C4	R1	7.07681559705083
26	C13	R1	7.53138146051631
26	C18	R1	7.09803208296053
26	C15	R1	7.33985000288462
26	C11	R1	6.95419631038687
26	C16	R1	7.01122725542325
26	C8	R1	7.15987133677839
26	C20	R1	7.17990909001493
26	C7	R1	7.4594316186373
27	C23	R1	7.4178525148859
27	C17	R1	7.32192809488736
27	C10	R1	7.09803208296053
27	C3	R1	7.2667865406949
27	C14	R1	7.44294349584873
27	C5	R1	7.25738784269265
27	C9	R1	7.28540221886225
27	C24	R1	7.54689445988764
27	C6	R1	7.06608919045777
27	C21	R1	7.39231742277876
27	C19	R1	7.11894107272351
27	C1	R1	7.28540221886225
27	C22	R1	7.29462074889163
27	C4	R1	7.22881869049588
27	C13	R1	7.35755200461808
27	C18	R1	7.10852445677817
27	C15	R1	7.51569983828404
27	C11	R1	7.33091687811462
27	C16	R1	7.10852445677817
27	C8	R1	7.09803208296053
27	C20	R1	7.22881869049588
27	C7	R1	7.29462074889163
28	C23	R1	7.45121111183233
28	C17	R1	7.4093909361377
28	C12	R1	7.19967234483636
28	C10	R1	7.4093909361377
28	C3	R1	7.38370429247405
28	C14	R1	7.18982455888002
28	C5	R1	7.4178525148859
28	C9	R1	7.13955135239879
28	C24	R1	7.27612440527424
28	C6	R1	7.24792751344359
28	C21	R1	7.16992500144231
28	C19	R1	7.25738784269265
28	C1	R1	7.34872815423108
28	C22	R1	7.31288295528436
28	C4	R1	7.24792751344359
28	C13	R1	7.31288295528436
28	C18	R1	7.12928301694497
28	C15	R1	7.04439411935845
28	C11	R1	7.24792751344359
28	C16	R1	7.23840473932508
28	C8	R1	7.62205181945638
28	C7	R1	7.4178525148859
29	C23	R1	7.35755200461808
29	C17	R1	7.31288295528436
29	C12	R1	7.33985000288462
29	C10	R1	7.04439411935845
29	C3	R1	7.4262647547021
29	C14	R1	7.16992500144231
29	C5	R1	7.33091687811462
29	C9	R1	7.28540221886225
29	C24	R1	7.11894107272351
29	C6	R1	7.63662462054365
29	C21	R1	7.36632221424582
29	C19	R1	7.11894107272351
29	C1	R1	7.15987133677839
29	C13	R1	7.35755200461808
29	C18	R1	7.06608919045777
29	C15	R1	6.95419631038687
29	C11	R1	7.29462074889163
29	C16	R1	7.39231742277876
29	C8	R1	7.20945336562895
29	C7	R1	7.31288295528436
30	C23	R1	7.07681559705083
30	C17	R1	7.14974711950468
30	C12	R1	7.51569983828404
30	C10	R1	7.39231742277876
30	C3	R1	7.21916852046216
30	C14	R1	7.3037807481771
30	C5	R1	7.4262647547021
30	C9	R1	7.29462074889163
30	C24	R1	6.98868468677217
30	C6	R1	7.22881869049588
30	C21	R1	7.4594316186373
30	C19	R1	6.94251450533924
30	C1	R1	7.32192809488736
30	C22	R1	7.34872815423108
30	C13	R1	7.2667865406949
30	C15	R1	7.03342300153745
30	C11	R1	6.89481776330794
30	C16	R1	6.83289001416474
30	C8	R1	7.24792751344359
30	C20	R1	7.17990909001493
30	C7	R1	7.34872815423108
31	C23	R1	7.45121111183233
31	C17	R1	7.15987133677839
31	C12	R1	7.24792751344359
31	C10	R1	7.27612440527424
31	C3	R1	7.4262647547021
31	C14	R1	7.27612440527424
31	C5	R1	7.39231742277876
31	C9	R1	7.38370429247405
31	C24	R1	7.4757334309664
31	C6	R1	7.27612440527424
31	C19	R1	7.43462822763672
31	C22	R1	7.05528243550119
31	C13	R1	7.51569983828404
31	C18	R1	7.12928301694497
31	C11	R1	6.88264304936184
31	C16	R1	7.49984588708321
31	C20	R1	6.7279204545632
31	C7	R1	7.33985000288462
32	C23	R1	7.07681559705083
32	C17	R1	7.01122725542325
32	C12	R1	7.37503943134692
32	C10	R1	7.24792751344359
32	C3	R1	7.19967234483636
32	C14	R1	7.35755200461808
32	C5	R1	7.22881869049588
32	C9	R1	7.05528243550119
32	C24	R1	7.4178525148859
32	C6	R1	7.27612440527424
32	C21	R1	7.34872815423108
32	C19	R1	7.24792751344359
32	C1	R1	7.02236781302845
32	C22	R1	7.40087943628218
32	C4	R1	7.4178525148859
32	C13	R1	7.3037807481771
32	C18	R1	7.08746284125034
32	C15	R1	7.37503943134692
32	C11	R1	7.28540221886225
32	C16	R1	7.03342300153745
32	C8	R1	6.90689059560852
32	C20	R1	7.38370429247405
32	C7	R1	6.94251450533924
33	C23	R1	7.28540221886225
33	C17	R1	7.17990909001493
33	C10	R1	7.32192809488736
33	C3	R1	7.19967234483636
33	C14	R1	7.19967234483636
33	C5	R1	7.09803208296053
33	C9	R1	7.36632221424582
33	C24	R1	7.27612440527424
33	C6	R1	7.4594316186373
33	C21	R1	7.09803208296053
33	C19	R1	7.17990909001493
33	C1	R1	7.19967234483636
33	C22	R1	6.61470984411521
33	C4	R1	7.40087943628218
33	C13	R1	7.14974711950468
33	C18	R1	7
33	C11	R1	7.28540221886225
33	C8	R1	7.40087943628218
33	C20	R1	7.21916852046216
33	C7	R1	7.43462822763672
34	C23	R1	7.39231742277876
34	C17	R1	7.21916852046216
34	C12	R1	7.21916852046216
34	C10	R1	7.19967234483636
34	C3	R1	7.08746284125034
34	C14	R1	7.15987133677839
34	C5	R1	7.28540221886225
34	C9	R1	7.53915881110803
34	C24	R1	7.25738784269265
34	C21	R1	7.02236781302845
34	C19	R1	7.22881869049588
34	C1	R1	7.33091687811462
34	C22	R1	6.97727992349992
34	C4	R1	7.24792751344359
34	C13	R1	7.4178525148859
34	C18	R1	6.96578428466209
34	C11	R1	7.13955135239879
34	C16	R1	6.96578428466209
34	C8	R1	7.27612440527424
34	C7	R1	7.4093909361377
35	C17	R1	7.15987133677839
35	C12	R1	7.28540221886225
35	C10	R1	7.24792751344359
35	C3	R1	7.31288295528436
35	C14	R1	7.06608919045777
35	C5	R1	7.33985000288462
35	C9	R1	7.07681559705083
35	C24	R1	7.36632221424582
35	C6	R1	7.16992500144231
35	C21	R1	7.22881869049588
35	C19	R1	7.32192809488736
35	C1	R1	7.4757334309664
35	C22	R1	7.27612440527424
35	C4	R1	7.32192809488736
35	C13	R1	7.15987133677839
35	C18	R1	7.15987133677839
35	C15	R1	7.22881869049588
35	C11	R1	7.22881869049588
35	C16	R1	7.10852445677817
35	C8	R1	7.4178525148859
35	C20	R1	7.3037807481771
35	C7	R1	7.06608919045777
36	C23	R1	7.14974711950468
36	C17	R1	7.18982455888002
36	C12	R1	7.39231742277876
36	C10	R1	7.33985000288462
36	C3	R1	7.14974711950468
36	C14	R1	7.35755200461808
36	C5	R1	7.4262647547021
36	C9	R1	7.34872815423108
36	C24	R1	7.40087943628218
36	C6	R1	7.33985000288462
36	C21	R1	7.4594316186373
36	C19	R1	7.37503943134692
36	C1	R1	7.55458885167764
36	C4	R1	7.33985000288462
36	C13	R1	7.33091687811462
36	C18	R1	7.07681559705083
36	C15	R1	7.33985000288462
36	C11	R1	7.3037807481771
36	C16	R1	7.59245703726808
36	C8	R1	7.4093909361377
36	C20	R1	6.98868468677217
36	C7	R1	6.95419631038687
37	C23	R1	7.22881869049588
37	C12	R1	7.22881869049588
37	C10	R1	7.59991284218713
37	C3	R1	7.31288295528436
37	C14	R1	7.21916852046216
37	C5	R1	7.45121111183233
37	C9	R1	6.98868468677217
37	C24	R1	7.06608919045777
37	C6	R1	7.32192809488736
37	C21	R1	7.61470984411521
37	C19	R1	7.62935662007961
37	C1	R1	7.36632221424582
37	C22	R1	7.29462074889163
37	C4	R1	7.21916852046216
37	C13	R1	7.62205181945638
37	C18	R1	7.38370429247405
37	C15	R1	7.02236781302845
37	C11	R1	7.21916852046216
37	C16	R1	7.4262647547021
37	C8	R1	7.22881869049588
37	C20	R1	7.17990909001493
38	C17	R1	7.20945336562895
38	C12	R1	7.21916852046216
38	C3	R1	7.49984588708321
38	C14	R1	7.58496250072116
38	C5	R1	7.15987133677839
38	C9	R1	7.38370429247405
38	C24	R1	7.38370429247405
38	C6	R1	7.21916852046216
38	C21	R1	7.23840473932508
38	C19	R1	6.79441586635011
38	C1	R1	7.09803208296053
38	C22	R1	7.37503943134692
38	C4	R1	7.36632221424582
38	C13	R1	7.33091687811462
38	C18	R1	7.08746284125034
38	C15	R1	7.4262647547021
38	C16	R1	7.11894107272351
38	C8	R1	7.14974711950468
38	C20	R1	7.05528243550119
38	C7	R1	7.38370429247405
39	C23	R1	7.23840473932508
39	C17	R1	7.17990909001493
39	C12	R1	7.10852445677817
39	C10	R1	7.36632221424582
39	C3	R1	7.49185309632967
39	C14	R1	7.04439411935845
39	C5	R1	7.27612440527424
39	C9	R1	7.33985000288462
39	C24	R1	7.22881869049588
39	C6	R1	7.14974711950468
39	C19	R1	7.33985000288462
39	C1	R1	6.97727992349992
39	C22	R1	7.35755200461808
39	C4	R1	7.2667865406949
39	C13	R1	7.38370429247405
39	C18	R1	6.94251450533924
39	C15	R1	6.8073549220576
39	C16	R1	6.98868468677217
39	C8	R1	7.4594316186373
39	C20	R1	7.25738784269265
39	C7	R1	7.4757334309664
40	C23	R1	7.55458885167764
40	C17	R1	7.4093909361377
40	C12	R1	7.28540221886225
40	C3	R1	7.34872815423108
40	C14	R1	7.16992500144231
40	C5	R1	7.38370429247405
40	C9	R1	7.33985000288462
40	C24	R1	7.25738784269265
40	C6	R1	7.32192809488736
40	C21	R1	7.49984588708321
40	C19	R1	7.40087943628218
40	C1	R1	7.28540221886225
40	C22	R1	7.2667865406949
40	C4	R1	7.64385618977472
40	C13	R1	7.08746284125034
40	C18	R1	6.97727992349992
40	C15	R1	7.28540221886225
40	C11	R1	7.4178525148859
40	C16	R1	7.03342300153745
40	C8	R1	7.4594316186373
41	C23	R1	7.51569983828404
41	C17	R1	7.03342300153745
41	C12	R1	7.14974711950468
41	C10	R1	7.4757334309664
41	C3	R1	7.38370429247405
41	C14	R1	7.44294349584873
41	C5	R1	6.90689059560852
41	C9	R1	7.33091687811462
41	C24	R1	7.27612440527424
41	C21	R1	7.06608919045777
41	C1	R1	7.20945336562895
41	C22	R1	7.32192809488736
41	C13	R1	7.31288295528436
41	C18	R1	7.4093909361377
41	C15	R1	7.02236781302845
41	C11	R1	7.08746284125034
41	C16	R1	7.09803208296053
41	C20	R1	7.28540221886225
41	C7	R1	7.20945336562895
42	C17	R1	7.13955135239879
42	C12	R1	7.40087943628218
42	C10	R1	7.14974711950468
42	C3	R1	7.4757334309664
42	C14	R1	7.62935662007961
42	C5	R1	6.96578428466209
42	C9	R1	7.33985000288462
42	C24	R1	7.07681559705083
42	C6	R1	7.37503943134692
42	C21	R1	7.05528243550119
42	C19	R1	7.4594316186373
42	C22	R1	7.27612440527424
42	C4	R1	7.17990909001493
42	C18	R1	7.35755200461808
42	C15	R1	7.20945336562895
42	C11	R1	6.98868468677217
42	C16	R1	6.8703647195834
42	C8	R1	7.4178525148859
42	C20	R1	7.31288295528436
42	C7	R1	7.38370429247405
43	C23	R1	7.70735913208088
43	C17	R1	7.02236781302845
43	C12	R1	7.467605550083
43	C3	R1	7.37503943134692
43	C14	R1	7.09803208296053
43	C5	R1	7.18982455888002
43	C9	R1	7.35755200461808
43	C24	R1	7.52356195605701
43	C6	R1	7.4178525148859
43	C21	R1	7.22881869049588
43	C19	R1	7.39231742277876
43	C1	R1	7.31288295528436
43	C22	R1	7.38370429247405
43	C4	R1	7.33091687811462
43	C13	R1	7.20945336562895
43	C18	R1	7.06608919045777
43	C15	R1	6.98868468677217
43	C11	R1	7.24792751344359
43	C16	R1	7.39231742277876
43	C8	R1	7.25738784269265
43	C20	R1	7.13955135239879
44	C23	R1	7.32192809488736
44	C17	R1	7.38370429247405
44	C12	R1	7.34872815423108
44	C10	R1	7.32192809488736
44	C5	R1	7.29462074889163
44	C24	R1	7.18982455888002
44	C6	R1	7.21916852046216
44	C21	R1	7.17990909001493
44	C19	R1	7.24792751344359
44	C22	R1	7.27612440527424
44	C18	R1	6.94251450533924
44	C15	R1	7.10852445677817
44	C11	R1	7.05528243550119
44	C16	R1	7.23840473932508
44	C8	R1	7.08746284125034
44	C20	R1	7.48381577726426
44	C7	R1	7.33985000288462
45	C23	R1	7.467605550083
45	C17	R1	7.39231742277876
45	C12	R1	7.21916852046216
45	C14	R1	7.4757334309664
45	C5	R1	7.18982455888002
45	C9	R1	7.3037807481771
45	C24	R1	7.2667865406949
45	C21	R1	7.33091687811462
45	C19	R1	7.4178525148859
45	C1	R1	7.18982455888002
45	C22	R1	7.27612440527424
45	C4	R1	7.29462074889163
45	C13	R1	6.90689059560852
45	C18	R1	7.07681559705083
45	C15	R1	7.09803208296053
45	C11	R1	7.10852445677817
45	C16	R1	7.33985000288462
45	C8	R1	7.17990909001493
45	C20	R1	7.31288295528436
45	C7	R1	7.23840473932508
46	C23	R1	7.4757334309664
46	C17	R1	7.13955135239879
46	C12	R1	7.34872815423108
46	C10	R1	6.78135971352466
46	C3	R1	7.28540221886225
46	C14	R1	7.43462822763672
46	C5	R1	7.48381577726426
46	C9	R1	7.3037807481771
46	C6	R1	7.18982455888002
46	C19	R1	7.12928301694497
46	C1	R1	7.40087943628218
46	C22	R1	7.31288295528436
46	C4	R1	7.43462822763672
46	C13	R1	7.38370429247405
46	C18	R1	7.04439411935845
46	C15	R1	7.39231742277876
46	C16	R1	7.34872815423108
46	C8	R1	6.94251450533924
46	C20	R1	7.27612440527424
46	C7	R1	7.11894107272351
47	C23	R1	7.3037807481771
47	C17	R1	7.15987133677839
47	C12	R1	7.25738784269265
47	C10	R1	7.52356195605701
47	C3	R1	7.36632221424582
47	C14	R1	7.53915881110803
47	C5	R1	7.07681559705083
47	C9	R1	7.27612440527424
47	C6	R1	7.28540221886225
47	C21	R1	7.29462074889163
47	C19	R1	7.22881869049588
47	C22	R1	7.14974711950468
47	C18	R1	7.20945336562895
47	C16	R1	7.10852445677817
47	C8	R1	7.01122725542325
47	C20	R1	7.4757334309664
47	C7	R1	7.15987133677839
48	C23	R1	7.16992500144231
48	C17	R1	7.24792751344359
48	C12	R1	7.5077946401987
48	C10	R1	7.28540221886225
48	C3	R1	7.23840473932508
48	C14	R1	7.22881869049588
48	C5	R1	7.39231742277876
48	C9	R1	7.02236781302845
48	C24	R1	7.17990909001493
48	C6	R1	7.25738784269265
48	C21	R1	7.34872815423108
48	C19	R1	7.04439411935845
48	C1	R1	7.38370429247405
48	C22	R1	7.4262647547021
48	C4	R1	7.32192809488736
48	C13	R1	7.09803208296053
48	C18	R1	6.93073733756289
48	C15	R1	7.21916852046216
48	C11	R1	7.19967234483636
48	C8	R1	7.32192809488736
48	C20	R1	7.18982455888002
48	C7	R1	7.12928301694497
49	C23	R1	7.49185309632967
49	C17	R1	7.13955135239879
49	C12	R1	7.17990909001493
49	C10	R1	7.34872815423108
49	C3	R1	7.15987133677839
49	C14	R1	7.66533591718518
49	C5	R1	7.32192809488736
49	C9	R1	7.12928301694497
49	C24	R1	7.29462074889163
49	C6	R1	7.44294349584873
49	C21	R1	7.20945336562895
49	C19	R1	7.17990909001493
49	C1	R1	7.55458885167764
49	C4	R1	7.39231742277876
49	C13	R1	7.2667865406949
49	C18	R1	6.84549005094437
49	C15	R1	7.13955135239879
49	C11	R1	6.84549005094437
49	C16	R1	7.24792751344359
49	C8	R1	7.18982455888002
49	C20	R1	7.09803208296053
49	C7	R1	7.07681559705083
50	C23	R1	7.12928301694497
50	C17	R1	7.2667865406949
50	C3	R1	7.20945336562895
50	C14	R1	7.07681559705083
50	C5	R1	7.59245703726808
50	C9	R1	7.51569983828404
50	C24	R1	6.85798099512757
50	C6	R1	7.49984588708321
50	C19	R1	7.39231742277876
50	C1	R1	7.16992500144231
50	C22	R1	7.61470984411521
50	C4	R1	7.45121111183233
50	C13	R1	7.36632221424582
50	C18	R1	7.12928301694497
50	C15	R1	7.14974711950468
50	C11	R1	7.08746284125034
50	C16	R1	7.45121111183233
50	C8	R1	7.51569983828404
50	C20	R1	7.25738784269265
50	C7	R1	7.19967234483636
51	C23	R1	7.19967234483636
51	C17	R1	7.63662462054365
51	C12	R1	7.33985000288462
51	C10	R1	7.43462822763672
51	C3	R1	7.08746284125034
51	C14	R1	7.16992500144231
51	C5	R1	7.31288295528436
51	C9	R1	7.19967234483636
51	C6	R1	7.33985000288462
51	C21	R1	7.08746284125034
51	C19	R1	7.20945336562895
51	C1	R1	7.4757334309664
51	C22	R1	7.3037807481771
51	C4	R1	7.11894107272351
51	C13	R1	7.22881869049588
51	C18	R1	7.4093909361377
51	C15	R1	7.04439411935845
51	C11	R1	7.29462074889163
51	C16	R1	7.2667865406949
51	C8	R1	7.23840473932508
51	C20	R1	7.23840473932508
51	C7	R1	7.2667865406949
52	C23	R1	7.48381577726426
52	C17	R1	7.25738784269265
52	C12	R1	7.24792751344359
52	C10	R1	7.2667865406949
52	C3	R1	7.27612440527424
52	C14	R1	7.24792751344359
52	C5	R1	7.5077946401987
52	C9	R1	7.14974711950468
52	C24	R1	7.44294349584873
52	C21	R1	7.17990909001493
52	C19	R1	7.63662462054365
52	C1	R1	7.31288295528436
52	C22	R1	7.19967234483636
52	C4	R1	7.48381577726426
52	C13	R1	7.45121111183233
52	C18	R1	7.10852445677817
52	C15	R1	7.02236781302845
52	C16	R1	7.20945336562895
52	C8	R1	7.13955135239879
52	C20	R1	7.4262647547021
52	C7	R1	7.15987133677839
53	C23	R1	7.48381577726426
53	C17	R1	6.96578428466209
53	C12	R1	7.2667865406949
53	C10	R1	7.35755200461808
53	C3	R1	7.38370429247405
53	C14	R1	7.28540221886225
53	C5	R1	7.43462822763672
53	C9	R1	7.29462074889163
53	C24	R1	7.32192809488736
53	C6	R1	7.20945336562895
53	C21	R1	7
53	C19	R1	7.12928301694497
53	C1	R1	7.33985000288462
53	C22	R1	7.4262647547021
53	C4	R1	7.13955135239879
53	C13	R1	7.56985560833095
53	C18	R1	7.28540221886225
53	C11	R1	7.29462074889163
53	C16	R1	7.09803208296053
53	C8	R1	7.48381577726426
53	C20	R1	7.13955135239879
53	C7	R1	7.28540221886225
54	C23	R1	7.49185309632967
54	C17	R1	7.29462074889163
54	C12	R1	6.91886323727459
54	C10	R1	7.23840473932508
54	C3	R1	7.04439411935845
54	C14	R1	7.45121111183233
54	C5	R1	7.49185309632967
54	C9	R1	7.11894107272351
54	C24	R1	7.29462074889163
54	C6	R1	7.44294349584873
54	C21	R1	7.11894107272351
54	C19	R1	7.16992500144231
54	C1	R1	7.22881869049588
54	C22	R1	7.3037807481771
54	C4	R1	7.15987133677839
54	C13	R1	7.3037807481771
54	C18	R1	6.85798099512757
54	C15	R1	7.2667865406949
54	C11	R1	7.45121111183233
54	C16	R1	7.33091687811462
54	C8	R1	7.33985000288462
54	C7	R1	7.29462074889163
55	C23	R1	7.31288295528436
55	C12	R1	6.94251450533924
55	C10	R1	7.4093909361377
55	C3	R1	7.29462074889163
55	C14	R1	7.17990909001493
55	C5	R1	7.29462074889163
55	C9	R1	7.37503943134692
55	C24	R1	7.45121111183233
55	C6	R1	7.20945336562895
55	C21	R1	6.93073733756289
55	C19	R1	7.16992500144231
55	C1	R1	7.18982455888002
55	C22	R1	7.20945336562895
55	C4	R1	7.4594316186373
55	C13	R1	7.18982455888002
55	C15	R1	7.23840473932508
55	C11	R1	7.14974711950468
55	C16	R1	7.20945336562895
55	C8	R1	7.53915881110803
55	C20	R1	7.33985000288462
55	C7	R1	7.06608919045777
56	C23	R1	7.34872815423108
56	C17	R1	7.07681559705083
56	C12	R1	7.02236781302845
56	C10	R1	7.24792751344359
56	C3	R1	7.07681559705083
56	C14	R1	7.08746284125034
56	C5	R1	7.27612440527424
56	C9	R1	7.2667865406949
56	C24	R1	7.31288295528436
56	C6	R1	7.54689445988764
56	C21	R1	7.07681559705083
56	C19	R1	7.54689445988764
56	C1	R1	7.37503943134692
56	C22	R1	7.36632221424582
56	C4	R1	7.5077946401987
56	C13	R1	7.04439411935845
56	C18	R1	7.25738784269265
56	C15	R1	7.4757334309664
56	C11	R1	7.08746284125034
56	C16	R1	7.07681559705083
56	C20	R1	7.21916852046216
57	C23	R1	7.6724253419715
57	C17	R1	7.31288295528436
57	C12	R1	7.10852445677817
57	C10	R1	7.15987133677839
57	C3	R1	7.4093909361377
57	C14	R1	7.07681559705083
57	C5	R1	7.53915881110803
57	C24	R1	7.39231742277876
57	C6	R1	7.10852445677817
57	C21	R1	7.57742882803575
57	C19	R1	7.25738784269265
57	C1	R1	7.6724253419715
57	C22	R1	7.33091687811462
57	C4	R1	7
57	C13	R1	7.02236781302845
57	C18	R1	7.28540221886225
57	C15	R1	7.39231742277876
57	C11	R1	6.78135971352466
57	C16	R1	7.16992500144231
57	C8	R1	7.22881869049588
57	C20	R1	7.16992500144231
57	C7	R1	7.19967234483636
58	C23	R1	7.33985000288462
58	C17	R1	6.98868468677217
58	C12	R1	7.18982455888002
58	C10	R1	7.21916852046216
58	C3	R1	7.08746284125034
58	C14	R1	7.35755200461808
58	C5	R1	7.40087943628218
58	C24	R1	7.48381577726426
58	C6	R1	7.53138146051631
58	C19	R1	7.14974711950468
58	C1	R1	7.10852445677817
58	C22	R1	7.4093909361377
58	C4	R1	7.20945336562895
58	C13	R1	7.17990909001493
58	C18	R1	7.25738784269265
58	C15	R1	7.17990909001493
58	C11	R1	7.22881869049588
58	C16	R1	7.02236781302845
58	C8	R1	7.33091687811462
58	C20	R1	7.5077946401987
58	C7	R1	7.44294349584873
59	C23	R1	7.51569983828404
59	C12	R1	7.20945336562895
59	C10	R1	7.4262647547021
59	C3	R1	7.48381577726426
59	C14	R1	7.18982455888002
59	C5	R1	7.4093909361377
59	C9	R1	7.56985560833095
59	C24	R1	7.19967234483636
59	C6	R1	7.22881869049588
59	C21	R1	7.35755200461808
59	C19	R1	7.31288295528436
59	C1	R1	7.52356195605701
59	C22	R1	7.55458885167764
59	C13	R1	7.36632221424582
59	C18	R1	6.97727992349992
59	C11	R1	7.25738784269265
59	C16	R1	6.8703647195834
59	C8	R1	7.10852445677817
59	C20	R1	7.53915881110803
59	C7	R1	7.44294349584873
60	C17	R1	7.4757334309664
60	C12	R1	7.38370429247405
60	C10	R1	7.53915881110803
60	C14	R1	7.37503943134692
60	C5	R1	7.3037807481771
60	C9	R1	7.23840473932508
60	C24	R1	7.16992500144231
60	C6	R1	7.56985560833095
60	C21	R1	7.52356195605701
60	C19	R1	7.15987133677839
60	C1	R1	7.3037807481771
60	C22	R1	7.33985000288462
60	C4	R1	7.36632221424582
60	C13	R1	7.03342300153745
60	C15	R1	7.28540221886225
60	C16	R1	7.12928301694497
60	C20	R1	7.56224242422107
60	C7	R1	7.27612440527424
61	C23	R1	7.04439411935845
61	C17	R1	7.27612440527424
61	C12	R1	7.4093909361377
61	C10	R1	7.32192809488736
61	C3	R1	7.29462074889163
61	C14	R1	7.4093909361377
61	C5	R1	7.33985000288462
61	C9	R1	7.5077946401987
61	C24	R1	7.11894107272351
61	C6	R1	7.49984588708321
61	C21	R1	7.20945336562895
61	C19	R1	7.24792751344359
61	C1	R1	7.4262647547021
61	C22	R1	7.16992500144231
61	C4	R1	7.36632221424582
61	C18	R1	7.34872815423108
61	C15	R1	7.04439411935845
61	C11	R1	7.28540221886225
61	C16	R1	6.96578428466209
61	C8	R1	7.19967234483636
61	C20	R1	7.49984588708321
61	C7	R1	7.11894107272351
62	C23	R1	7.39231742277876
62	C17	R1	7.09803208296053
62	C12	R1	7.03342300153745
62	C3	R1	7.20945336562895
62	C14	R1	7.45121111183233
62	C5	R1	7.25738784269265
62	C9	R1	7.2667865406949
62	C24	R1	7.08746284125034
62	C6	R1	7.20945336562895
62	C21	R1	7.38370429247405
62	C19	R1	7.03342300153745
62	C1	R1	7.34872815423108
62	C22	R1	7.06608919045777
62	C13	R1	7.37503943134692
62	C18	R1	7.23840473932508
62	C15	R1	7.4178525148859
62	C11	R1	7.37503943134692
62	C16	R1	7.02236781302845
62	C20	R1	7.45121111183233
62	C7	R1	7.32192809488736
63	C17	R1	7.39231742277876
63	C12	R1	7.14974711950468
63	C10	R1	7.3037807481771
63	C3	R1	7.48381577726426
63	C14	R1	6.96578428466209
63	C5	R1	7.3037807481771
63	C9	R1	7
63	C24	R1	7.29462074889163
63	C6	R1	7.33091687811462
63	C21	R1	7.11894107272351
63	C19	R1	7.53138146051631
63	C1	R1	7.70043971814109
63	C22	R1	7.03342300153745
63	C4	R1	7.08746284125034
63	C13	R1	7.10852445677817
63	C18	R1	7.17990909001493
63	C15	R1	7.09803208296053
63	C11	R1	7.11894107272351
63	C16	R1	7.16992500144231
63	C20	R1	7.24792751344359
63	C7	R1	7.16992500144231
64	C23	R1	7.05528243550119
64	C17	R1	6.75488750216347
64	C12	R1	7.38370429247405
64	C10	R1	7.54689445988764
64	C14	R1	7.02236781302845
64	C9	R1	7.4757334309664
64	C24	R1	7.40087943628218
64	C6	R1	7.10852445677817
64	C21	R1	7.3037807481771
64	C19	R1	7.17990909001493
64	C1	R1	7.08746284125034
64	C22	R1	7.3037807481771
64	C4	R1	7.29462074889163
64	C13	R1	7.33985000288462
64	C18	R1	7.15987133677839
64	C15	R1	7.37503943134692
64	C11	R1	6.96578428466209
64	C16	R1	7.08746284125034
64	C8	R1	7.4093909361377
64	C20	R1	7.10852445677817
64	C7	R1	7.44294349584873
65	C23	R1	7.13955135239879
65	C17	R1	7.29462074889163
65	C12	R1	7.25738784269265
65	C10	R1	7
65	C14	R1	7.33091687811462
65	C5	R1	7.33091687811462
65	C9	R1	7.38370429247405
65	C24	R1	7
65	C6	R1	7.56224242422107
65	C21	R1	6.93073733756289
65	C19	R1	7.08746284125034
65	C1	R1	7.45121111183233
65	C4	R1	7.34872815423108
65	C13	R1	7.44294349584873
65	C18	R1	7.12928301694497
65	C15	R1	6.94251450533924
65	C16	R1	7.3037807481771
65	C8	R1	7.20945336562895
65	C7	R1	7.2667865406949
66	C23	R1	7.20945336562895
66	C17	R1	7.12928301694497
66	C12	R1	7.49185309632967
66	C10	R1	7.33985000288462
66	C3	R1	7.28540221886225
66	C14	R1	6.7279204545632
66	C5	R1	6.85798099512757
66	C9	R1	7.2667865406949
66	C24	R1	7.39231742277876
66	C6	R1	7.36632221424582
66	C21	R1	7.35755200461808
66	C19	R1	7.20945336562895
66	C1	R1	7.33091687811462
66	C22	R1	7.4262647547021
66	C4	R1	7.3037807481771
66	C13	R1	7.2667865406949
66	C18	R1	7.08746284125034
66	C15	R1	6.97727992349992
66	C11	R1	7.08746284125034
66	C16	R1	7.53138146051631
66	C8	R1	7.16992500144231
66	C20	R1	7.34872815423108
66	C7	R1	7.25738784269265
67	C23	R1	7.22881869049588
67	C17	R1	7.07681559705083
67	C10	R1	7.36632221424582
67	C14	R1	7.4178525148859
67	C9	R1	7.40087943628218
67	C6	R1	7.10852445677817
67	C21	R1	7.20945336562895
67	C19	R1	7.31288295528436
67	C1	R1	7.39231742277876
67	C22	R1	7.15987133677839
67	C4	R1	7.4757334309664
67	C18	R1	7.05528243550119
67	C15	R1	6.98868468677217
67	C11	R1	7.48381577726426
67	C16	R1	6.85798099512757
67	C8	R1	7.33091687811462
67	C20	R1	7.3037807481771
67	C7	R1	7.10852445677817
68	C17	R1	7.44294349584873
68	C12	R1	7.4262647547021
68	C10	R1	7.38370429247405
68	C3	R1	7.31288295528436
68	C5	R1	7.03342300153745
68	C9	R1	7.3037807481771
68	C24	R1	7.48381577726426
68	C6	R1	7.467605550083
68	C21	R1	7.54689445988764
68	C19	R1	7.20945336562895
68	C1	R1	7.3037807481771
68	C22	R1	7.38370429247405
68	C4	R1	7.22881869049588
68	C13	R1	7.43462822763672
68	C18	R1	7.40087943628218
68	C15	R1	6.79441586635011
68	C11	R1	7.11894107272351
68	C16	R1	7.18982455888002
68	C8	R1	7.33985000288462
68	C20	R1	7.22881869049588
68	C7	R1	7.33091687811462
69	C23	R1	7.29462074889163
69	C17	R1	7.40087943628218
69	C12	R1	7.36632221424582
69	C10	R1	7.33091687811462
69	C3	R1	7.09803208296053
69	C14	R1	7.53138146051631
69	C5	R1	7.4178525148859
69	C9	R1	7.20945336562895
69	C24	R1	7.19967234483636
69	C19	R1	7.03342300153745
69	C1	R1	7.4093909361377
69	C22	R1	7.37503943134692
69	C4	R1	7.38370429247405
69	C13	R1	7.3037807481771
69	C18	R1	7.01122725542325
69	C15	R1	7.08746284125034
69	C11	R1	7.43462822763672
69	C16	R1	7.29462074889163
69	C8	R1	6.78135971352466
69	C7	R1	7.02236781302845
70	C23	R1	7.17990909001493
70	C17	R1	7.28540221886225
70	C12	R1	7.16992500144231
70	C10	R1	7.39231742277876
70	C3	R1	7.23840473932508
70	C14	R1	7.29462074889163
70	C5	R1	7.02236781302845
70	C9	R1	7.08746284125034
70	C24	R1	7.4178525148859
70	C6	R1	7.4757334309664
70	C21	R1	7.39231742277876
70	C19	R1	7.3037807481771
70	C1	R1	7.20945336562895
70	C4	R1	7.18982455888002
70	C13	R1	7.37503943134692
70	C18	R1	7.20945336562895
70	C11	R1	7.27612440527424
70	C16	R1	6.90689059560852
70	C8	R1	7.29462074889163
70	C20	R1	7.44294349584873
70	C7	R1	7.52356195605701
71	C23	R1	7.09803208296053
71	C17	R1	7.39231742277876
71	C12	R1	7.03342300153745
71	C10	R1	7.4262647547021
71	C3	R1	7.22881869049588
71	C14	R1	7.35755200461808
71	C5	R1	7.48381577726426
71	C9	R1	7.4262647547021
71	C24	R1	7.34872815423108
71	C6	R1	7.37503943134692
71	C21	R1	7.34872815423108
71	C19	R1	6.93073733756289
71	C1	R1	7.16992500144231
71	C22	R1	7.40087943628218
71	C4	R1	7.38370429247405
71	C13	R1	7.3037807481771
71	C15	R1	7.31288295528436
71	C11	R1	7.2667865406949
71	C16	R1	7.23840473932508
71	C8	R1	7.56224242422107
71	C20	R1	7.27612440527424
71	C7	R1	7.07681559705083
72	C23	R1	7.4178525148859
72	C17	R1	7.21916852046216
72	C3	R1	7.08746284125034
72	C14	R1	7.2667865406949
72	C5	R1	7.18982455888002
72	C9	R1	7.03342300153745
72	C24	R1	7.21916852046216
72	C6	R1	7.39231742277876
72	C21	R1	7.40087943628218
72	C1	R1	7.38370429247405
72	C22	R1	7.20945336562895
72	C4	R1	7.18982455888002
72	C13	R1	7.4757334309664
72	C18	R1	7.32192809488736
72	C15	R1	7.16992500144231
72	C11	R1	7.29462074889163
72	C16	R1	7.19967234483636
72	C8	R1	7.24792751344359
72	C20	R1	7.16992500144231
72	C7	R1	7.32192809488736
73	C17	R1	7
73	C12	R1	7.32192809488736
73	C10	R1	7.28540221886225
73	C3	R1	7.4178525148859
73	C14	R1	7.12928301694497
73	C5	R1	7.12928301694497
73	C9	R1	7.12928301694497
73	C24	R1	7.16992500144231
73	C6	R1	6.95419631038687
73	C21	R1	7.28540221886225
73	C19	R1	7.3037807481771
73	C1	R1	7.44294349584873
73	C22	R1	7.24792751344359
73	C4	R1	6.93073733756289
73	C18	R1	7.35755200461808
73	C15	R1	7.18982455888002
73	C11	R1	7.49185309632967
73	C16	R1	7.32192809488736
73	C8	R1	7.07681559705083
73	C20	R1	7.24792751344359
73	C7	R1	7.36632221424582
74	C23	R1	7.06608919045777
74	C17	R1	6.70043971814109
74	C12	R1	7.25738784269265
74	C10	R1	7.28540221886225
74	C3	R1	7.09803208296053
74	C5	R1	7.33985000288462
74	C9	R1	7.52356195605701
74	C24	R1	7.14974711950468
74	C19	R1	7.2667865406949
74	C1	R1	7.52356195605701
74	C22	R1	7.14974711950468
74	C4	R1	7.33091687811462
74	C13	R1	7.55458885167764
74	C18	R1	7.2667865406949
74	C15	R1	7.25738784269265
74	C11	R1	7.01122725542325
74	C16	R1	7.09803208296053
74	C8	R1	7.2667865406949
74	C20	R1	7.09803208296053
74	C7	R1	7.34872815423108
75	C23	R1	7.12928301694497
75	C17	R1	7.32192809488736
75	C12	R1	7.22881869049588
75	C3	R1	7.35755200461808
75	C14	R1	7.3037807481771
75	C5	R1	7.36632221424582
75	C9	R1	7.4594316186373
75	C24	R1	7.31288295528436
75	C6	R1	7.10852445677817
75	C21	R1	7.21916852046216
75	C19	R1	7.07681559705083
75	C1	R1	7.16992500144231
75	C22	R1	7.51569983828404
75	C4	R1	7.37503943134692
75	C13	R1	7.4757334309664
75	C18	R1	7.40087943628218
75	C15	R1	7.03342300153745
75	C11	R1	7.3037807481771
75	C16	R1	6.71424551766612
75	C8	R1	7.467605550083
75	C20	R1	7.4262647547021
76	C23	R1	7.07681559705083
76	C17	R1	7.49984588708321
76	C12	R1	7.40087943628218
76	C10	R1	7.32192809488736
76	C3	R1	7.4594316186373
76	C14	R1	7.4178525148859
76	C5	R1	7.38370429247405
76	C9	R1	7.49984588708321
76	C24	R1	7.32192809488736
76	C6	R1	7.33985000288462
76	C21	R1	7.11894107272351
76	C19	R1	7.11894107272351
76	C1	R1	7.33091687811462
76	C22	R1	7.34872815423108
76	C4	R1	7.13955135239879
76	C13	R1	7.08746284125034
76	C18	R1	7.22881869049588
76	C15	R1	7.12928301694497
76	C11	R1	7.4178525148859
76	C16	R1	7.06608919045777
76	C8	R1	6.94251450533924
76	C20	R1	7.2667865406949
76	C7	R1	7.49185309632967
77	C23	R1	7.39231742277876
77	C17	R1	7.19967234483636
77	C12	R1	7.3037807481771
77	C10	R1	7.56224242422107
77	C3	R1	7.35755200461808
77	C14	R1	7.20945336562895
77	C5	R1	7.59991284218713
77	C9	R1	7.56224242422107
77	C24	R1	7.01122725542325
77	C6	R1	7.43462822763672
77	C21	R1	7.3037807481771
77	C19	R1	7.29462074889163
77	C1	R1	7.51569983828404
77	C22	R1	7.5077946401987
77	C4	R1	6.83289001416474
77	C13	R1	7.55458885167764
77	C18	R1	7.49185309632967
77	C15	R1	7.21916852046216
77	C16	R1	7.20945336562895
77	C20	R1	7.14974711950468
77	C7	R1	7.4262647547021
78	C23	R1	7.43462822763672
78	C17	R1	7.44294349584873
78	C12	R1	7.29462074889163
78	C3	R1	7.38370429247405
78	C14	R1	7.43462822763672
78	C5	R1	7.15987133677839
78	C9	R1	7.53915881110803
78	C24	R1	7.17990909001493
78	C6	R1	7.20945336562895
78	C21	R1	7.17990909001493
78	C19	R1	7.53915881110803
78	C1	R1	7.25738784269265
78	C22	R1	7.33985000288462
78	C4	R1	7.01122725542325
78	C18	R1	7.19967234483636
78	C15	R1	7.12928301694497
78	C11	R1	7.03342300153745
78	C16	R1	7.01122725542325
78	C8	R1	7.33091687811462
78	C20	R1	7.25738784269265
78	C7	R1	7.44294349584873
79	C23	R1	7.37503943134692
79	C17	R1	7.04439411935845
79	C12	R1	7.14974711950468
79	C10	R1	6.95419631038687
79	C3	R1	7.10852445677817
79	C14	R1	7.22881869049588
79	C5	R1	7.17990909001493
79	C9	R1	7.44294349584873
79	C6	R1	7.40087943628218
79	C21	R1	7.3037807481771
79	C19	R1	7.51569983828404
79	C1	R1	7.19967234483636
79	C22	R1	7.35755200461808
79	C4	R1	7.23840473932508
79	C13	R1	7.49185309632967
79	C18	R1	7.21916852046216
79	C15	R1	7.20945336562895
79	C11	R1	7.08746284125034
79	C16	R1	7.10852445677817
79	C8	R1	7.22881869049588
79	C20	R1	7.57742882803575
79	C7	R1	7.3037807481771
80	C23	R1	7.25738784269265
80	C10	R1	7.37503943134692
80	C3	R1	7.56985560833095
80	C14	R1	7.49984588708321
80	C5	R1	7.35755200461808
80	C9	R1	7.32192809488736
80	C24	R1	7.27612440527424
80	C6	R1	7.03342300153745
80	C21	R1	7.16992500144231
80	C19	R1	7.27612440527424
80	C1	R1	7.17990909001493
80	C22	R1	7.44294349584873
80	C4	R1	7.4093909361377
80	C13	R1	7.4262647547021
80	C18	R1	7.22881869049588
80	C15	R1	7.04439411935845
80	C11	R1	7.23840473932508
80	C8	R1	7.4594316186373
80	C20	R1	7.53138146051631
80	C7	R1	7.28540221886225
81	C23	R1	7.19967234483636
81	C17	R1	7.39231742277876
81	C10	R1	7.23840473932508
81	C3	R1	7.36632221424582
81	C14	R1	7.29462074889163
81	C5	R1	7.13955135239879
81	C9	R1	7.17990909001493
81	C24	R1	7.2667865406949
81	C6	R1	6.96578428466209
81	C21	R1	7.48381577726426
81	C19	R1	6.97727992349992
81	C1	R1	7.33985000288462
81	C22	R1	7.27612440527424
81	C4	R1	7.4594316186373
81	C13	R1	7.57742882803575
81	C18	R1	7.13955135239879
81	C15	R1	7.36632221424582
81	C11	R1	7.61470984411521
81	C8	R1	6.98868468677217
81	C20	R1	7.31288295528436
81	C7	R1	7.12928301694497
82	C23	R1	7.39231742277876
82	C12	R1	7.29462074889163
82	C14	R1	7.4178525148859
82	C5	R1	7.10852445677817
82	C9	R1	7.35755200461808
82	C24	R1	7.2667865406949
82	C6	R1	7.54689445988764
82	C21	R1	7.19967234483636
82	C19	R1	6.94251450533924
82	C1	R1	7.20945336562895
82	C22	R1	6.8703647195834
82	C4	R1	7.59991284218713
82	C13	R1	7.37503943134692
82	C18	R1	7.18982455888002
82	C15	R1	7.08746284125034
82	C11	R1	7.33091687811462
82	C8	R1	7.21916852046216
82	C20	R1	7.62935662007961
82	C7	R1	7.33985000288462
83	C23	R1	7.60733031374961
83	C17	R1	7.2667865406949
83	C12	R1	7.48381577726426
83	C10	R1	7.32192809488736
83	C3	R1	7.53915881110803
83	C14	R1	7.13955135239879
83	C5	R1	7.18982455888002
83	C9	R1	7.22881869049588
83	C24	R1	7.22881869049588
83	C6	R1	7.44294349584873
83	C19	R1	7.21916852046216
83	C1	R1	7.09803208296053
83	C22	R1	7.13955135239879
83	C4	R1	7.21916852046216
83	C13	R1	7.14974711950468
83	C18	R1	7
83	C15	R1	7.04439411935845
83	C11	R1	6.94251450533924
83	C16	R1	7.28540221886225
83	C8	R1	7.2667865406949
83	C7	R1	7.05528243550119
84	C17	R1	7.14974711950468
84	C12	R1	7.4178525148859
84	C10	R1	7.4757334309664
84	C3	R1	7.2667865406949
84	C14	R1	7.53138146051631
84	C5	R1	7.39231742277876
84	C9	R1	7.06608919045777
84	C24	R1	7.10852445677817
84	C6	R1	7.14974711950468
84	C21	R1	7.33985000288462
84	C19	R1	7.33091687811462
84	C1	R1	7.63662462054365
84	C22	R1	7.12928301694497
84	C4	R1	7.28540221886225
84	C13	R1	7.3037807481771
84	C18	R1	6.93073733756289
84	C15	R1	7.32192809488736
84	C16	R1	7.09803208296053
84	C20	R1	7.32192809488736
84	C7	R1	7.3037807481771
85	C23	R1	7.2667865406949
85	C17	R1	7.33091687811462
85	C12	R1	7.44294349584873
85	C10	R1	7.38370429247405
85	C3	R1	7.467605550083
85	C14	R1	7.4093909361377
85	C5	R1	7.12928301694497
85	C9	R1	7.14974711950468
85	C24	R1	7.06608919045777
85	C6	R1	7.49185309632967
85	C21	R1	7.38370429247405
85	C19	R1	7.4262647547021
85	C22	R1	7.3037807481771
85	C4	R1	7.38370429247405
85	C13	R1	7.59245703726808
85	C18	R1	7.21916852046216
85	C15	R1	6.97727992349992
85	C11	R1	7.22881869049588
85	C16	R1	7.467605550083
85	C8	R1	7.40087943628218
85	C20	R1	7.04439411935845
85	C7	R1	7.40087943628218
86	C23	R1	7.45121111183233
86	C17	R1	7.23840473932508
86	C12	R1	7.15987133677839
86	C10	R1	7.36632221424582
86	C3	R1	7.13955135239879
86	C14	R1	7.33985000288462
86	C5	R1	7.25738784269265
86	C24	R1	7.3037807481771
86	C6	R1	7.08746284125034
86	C21	R1	7.61470984411521
86	C19	R1	7.39231742277876
86	C1	R1	7.19967234483636
86	C22	R1	7.31288295528436
86	C4	R1	7.12928301694497
86	C15	R1	6.85798099512757
86	C11	R1	7.4757334309664
86	C16	R1	7.31288295528436
86	C8	R1	6.93073733756289
86	C20	R1	7.45121111183233
86	C7	R1	7.13955135239879
87	C23	R1	7.4093909361377
87	C17	R1	7.39231742277876
87	C12	R1	7.13955135239879
87	C10	R1	7.17990909001493
87	C3	R1	7.38370429247405
87	C14	R1	7.24792751344359
87	C5	R1	7.32192809488736
87	C9	R1	7.24792751344359
87	C6	R1	7.3037807481771
87	C21	R1	7.33091687811462
87	C19	R1	7.04439411935845
87	C1	R1	7.37503943134692
87	C22	R1	7.32192809488736
87	C13	R1	7.03342300153745
87	C11	R1	7.16992500144231
87	C16	R1	7.12928301694497
87	C8	R1	7.24792751344359
87	C20	R1	7.5077946401987
88	C17	R1	7.31288295528436
88	C12	R1	7.4178525148859
88	C10	R1	7.45121111183233
88	C3	R1	7.44294349584873
88	C14	R1	7.29462074889163
88	C5	R1	7.13955135239879
88	C9	R1	7.33091687811462
88	C24	R1	7.37503943134692
88	C6	R1	7.06608919045777
88	C21	R1	7.21916852046216
88	C19	R1	7.45121111183233
88	C22	R1	7.58496250072116
88	C4	R1	7.43462822763672
88	C18	R1	7.03342300153745
88	C15	R1	7.09803208296053
88	C11	R1	7.14974711950468
88	C16	R1	7.20945336562895
88	C8	R1	7.4093909361377
88	C20	R1	7.07681559705083
88	C7	R1	7.59991284218713
89	C23	R1	7.18982455888002
89	C17	R1	7.35755200461808
89	C10	R1	7.14974711950468
89	C5	R1	7.4093909361377
89	C9	R1	7.14974711950468
89	C24	R1	7.49185309632967
89	C21	R1	6.95419631038687
89	C1	R1	7.13955135239879
89	C22	R1	7.21916852046216
89	C4	R1	7.18982455888002
89	C13	R1	7.22881869049588
89	C18	R1	6.84549005094437
89	C15	R1	7.2667865406949
89	C11	R1	7.16992500144231
89	C16	R1	7.28540221886225
89	C8	R1	7.4093909361377
89	C20	R1	7.467605550083
89	C7	R1	7.36632221424582
90	C23	R1	7.15987133677839
90	C17	R1	7.31288295528436
90	C12	R1	7.52356195605701
90	C10	R1	7.08746284125034
90	C3	R1	7.56985560833095
90	C14	R1	7.35755200461808
90	C5	R1	7.45121111183233
90	C9	R1	7.3037807481771
90	C24	R1	7.39231742277876
90	C21	R1	7.11894107272351
90	C19	R1	7.19967234483636
90	C1	R1	7.05528243550119
90	C22	R1	7.43462822763672
90	C4	R1	7.62935662007961
90	C15	R1	7.28540221886225
90	C11	R1	6.91886323727459
90	C16	R1	7.04439411935845
90	C8	R1	7.21916852046216
90	C7	R1	7.11894107272351
91	C23	R1	7.21916852046216
91	C17	R1	7.22881869049588
91	C12	R1	7.15987133677839
91	C10	R1	7
91	C3	R1	7.23840473932508
91	C14	R1	7.13955135239879
91	C5	R1	7.39231742277876
91	C9	R1	7.31288295528436
91	C24	R1	7.55458885167764
91	C6	R1	6.98868468677217
91	C21	R1	7.01122725542325
91	C19	R1	7.4757334309664
91	C1	R1	7.06608919045777
91	C22	R1	7.57742882803575
91	C4	R1	7.17990909001493
91	C13	R1	7.2667865406949
91	C15	R1	6.95419631038687
91	C11	R1	7.44294349584873
91	C16	R1	6.95419631038687
91	C8	R1	7.4262647547021
91	C20	R1	7.40087943628218
91	C7	R1	7.35755200461808
92	C23	R1	7.31288295528436
92	C17	R1	7.34872815423108
92	C12	R1	7.18982455888002
92	C3	R1	7.27612440527424
92	C14	R1	7.27612440527424
92	C5	R1	7.4178525148859
92	C9	R1	7.49185309632967
92	C24	R1	7.53915881110803
92	C6	R1	7.17990909001493
92	C21	R1	7.21916852046216
92	C19	R1	7.34872815423108
92	C1	R1	7.18982455888002
92	C22	R1	7.18982455888002
92	C4	R1	7.4262647547021
92	C13	R1	7.25738784269265
92	C18	R1	7.33091687811462
92	C15	R1	7.18982455888002
92	C11	R1	7.43462822763672
92	C16	R1	7.16992500144231
92	C8	R1	7.31288295528436
92	C20	R1	7.60733031374961
92	C7	R1	7.60733031374961
93	C23	R1	7.33985000288462
93	C17	R1	7.38370429247405
93	C12	R1	7.49984588708321
93	C10	R1	7.27612440527424
93	C3	R1	7.63662462054365
93	C14	R1	7
93	C5	R1	7.39231742277876
93	C6	R1	7.29462074889163
93	C19	R1	7.09803208296053
93	C22	R1	6.84549005094437
93	C4	R1	7.10852445677817
93	C13	R1	7.4093909361377
93	C18	R1	7.44294349584873
93	C15	R1	7.13955135239879
93	C11	R1	7.25738784269265
93	C16	R1	7.07681559705083
93	C8	R1	7.12928301694497
93	C20	R1	7.09803208296053
93	C7	R1	7.02236781302845
94	C23	R1	7.24792751344359
94	C17	R1	7.27612440527424
94	C12	R1	7.27612440527424
94	C10	R1	7.08746284125034
94	C3	R1	7.36632221424582
94	C5	R1	7.49984588708321
94	C9	R1	7.23840473932508
94	C24	R1	7.4093909361377
94	C6	R1	7.15987133677839
94	C21	R1	7.4262647547021
94	C19	R1	7.05528243550119
94	C22	R1	7.35755200461808
94	C4	R1	7.22881869049588
94	C13	R1	7.33091687811462
94	C18	R1	7.12928301694497
94	C15	R1	6.96578428466209
94	C16	R1	6.95419631038687
94	C8	R1	7.44294349584873
94	C20	R1	7.17990909001493
94	C7	R1	7.33091687811462
95	C23	R1	7.45121111183233
95	C17	R1	6.98868468677217
95	C12	R1	7.01122725542325
95	C10	R1	7.3037807481771
95	C3	R1	7.55458885167764
95	C14	R1	7.32192809488736
95	C5	R1	7.15987133677839
95	C9	R1	7.09803208296053
95	C24	R1	7.35755200461808
95	C21	R1	7.4262647547021
95	C19	R1	7.467605550083
95	C1	R1	7.32192809488736
95	C22	R1	7.02236781302845
95	C4	R1	7.36632221424582
95	C13	R1	7.2667865406949
95	C18	R1	6.93073733756289
95	C15	R1	7.4594316186373
95	C11	R1	7.34872815423108
95	C16	R1	7.2667865406949
95	C8	R1	7.31288295528436
95	C20	R1	7.20945336562895
95	C7	R1	7.38370429247405
96	C23	R1	7.56224242422107
96	C17	R1	7.34872815423108
96	C12	R1	7.34872815423108
96	C14	R1	7.58496250072116
96	C5	R1	7.24792751344359
96	C9	R1	7.37503943134692
96	C24	R1	7.10852445677817
96	C6	R1	7.33091687811462
96	C21	R1	7.06608919045777
96	C19	R1	7.71424551766612
96	C1	R1	7.22881869049588
96	C4	R1	7.08746284125034
96	C13	R1	7.21916852046216
96	C15	R1	7.28540221886225
96	C11	R1	7.17990909001493
96	C16	R1	7.36632221424582
96	C8	R1	7.18982455888002
96	C20	R1	7.18982455888002
96	C7	R1	7.09803208296053
97	C23	R1	7.11894107272351
97	C10	R1	7.02236781302845
97	C3	R1	7.03342300153745
97	C14	R1	7.07681559705083
97	C5	R1	7.16992500144231
97	C9	R1	7.16992500144231
97	C24	R1	7.35755200461808
97	C6	R1	7.38370429247405
97	C21	R1	7.4262647547021
97	C19	R1	7.43462822763672
97	C1	R1	7.34872815423108
97	C22	R1	7.22881869049588
97	C4	R1	7.13955135239879
97	C18	R1	7.40087943628218
97	C15	R1	7.28540221886225
97	C16	R1	7.25738784269265
97	C8	R1	7.19967234483636
97	C20	R1	7.22881869049588
97	C7	R1	7.38370429247405
98	C23	R1	7.36632221424582
[truncated: 14,556 more rows]
