# Supplementary material for: Stochastic modelling of single-cell gene expression adaptation reveals non-genomic contribution to evolution of tumor subclones
Source: bioRxiv. 2024 Apr 20:2024.04.17.588869. Preprint. [Version 1] doi: 10.1101/2024.04.17.588869 (PMC11071284; doi:10.1101/2024.04.17.588869)
Supplement: Supplement 2 [file media-2.zip › Supplementary Files/Simulated Data/Adaptive_Simulation/tr_1.08_sq_15_r_150_a_1.csv]

gene	species	replicate	exprval
1	C23	R1	7.33985000288462
1	C17	R1	7.20945336562895
1	C12	R1	6.88264304936184
1	C10	R1	6.8703647195834
1	C3	R1	7.66533591718518
1	C14	R1	7.21916852046216
1	C5	R1	7.4093909361377
1	C9	R1	7.25738784269265
1	C24	R1	7.34872815423108
1	C6	R1	7.17990909001493
1	C21	R1	7.25738784269265
1	C19	R1	7.43462822763672
1	C1	R1	7.12928301694497
1	C22	R1	7.06608919045777
1	C4	R1	7.33091687811462
1	C13	R1	7.10852445677817
1	C18	R1	6.96578428466209
1	C15	R1	7.25738784269265
1	C11	R1	7.09803208296053
1	C16	R1	7.21916852046216
1	C8	R1	7.19967234483636
1	C20	R1	7.4178525148859
1	C7	R1	7.4262647547021
2	C23	R1	7.18982455888002
2	C17	R1	7.33985000288462
2	C12	R1	7.16992500144231
2	C10	R1	7.33091687811462
2	C3	R1	7.4093909361377
2	C14	R1	7.15987133677839
2	C5	R1	7.56985560833095
2	C9	R1	7.33091687811462
2	C24	R1	7.5077946401987
2	C6	R1	7.33985000288462
2	C21	R1	7.59245703726808
2	C1	R1	7.07681559705083
2	C4	R1	7.71424551766612
2	C13	R1	7.39231742277876
2	C18	R1	7.44294349584873
2	C15	R1	7.18982455888002
2	C11	R1	7.14974711950468
2	C16	R1	7.06608919045777
2	C8	R1	7.2667865406949
2	C20	R1	7.37503943134692
2	C7	R1	7.33091687811462
3	C23	R1	7.33091687811462
3	C17	R1	7.21916852046216
3	C12	R1	7.14974711950468
3	C10	R1	7.4093909361377
3	C3	R1	7.37503943134692
3	C14	R1	7.38370429247405
3	C5	R1	7.4262647547021
3	C9	R1	7.39231742277876
3	C24	R1	7.2667865406949
3	C6	R1	7.23840473932508
3	C21	R1	7.20945336562895
3	C19	R1	7.54689445988764
3	C1	R1	7.27612440527424
3	C22	R1	7.49185309632967
3	C4	R1	7.10852445677817
3	C18	R1	6.95419631038687
3	C15	R1	6.88264304936184
3	C11	R1	7.35755200461808
3	C16	R1	7.09803208296053
3	C8	R1	7.05528243550119
3	C20	R1	7.36632221424582
3	C7	R1	7.29462074889163
4	C23	R1	7.49984588708321
4	C17	R1	7.37503943134692
4	C12	R1	7.53138146051631
4	C10	R1	7.45121111183233
4	C3	R1	7.08746284125034
4	C14	R1	7.34872815423108
4	C5	R1	7.5077946401987
4	C9	R1	7.20945336562895
4	C6	R1	7.4262647547021
4	C21	R1	7.44294349584873
4	C19	R1	7.43462822763672
4	C1	R1	7.28540221886225
4	C22	R1	7.38370429247405
4	C4	R1	7.33985000288462
4	C13	R1	7.33985000288462
4	C18	R1	7.06608919045777
4	C15	R1	6.79441586635011
4	C11	R1	7.03342300153745
4	C16	R1	7.48381577726426
4	C20	R1	7.70043971814109
4	C7	R1	7.18982455888002
5	C17	R1	7.13955135239879
5	C12	R1	7.06608919045777
5	C10	R1	7.35755200461808
5	C3	R1	7.4594316186373
5	C14	R1	6.94251450533924
5	C5	R1	7.12928301694497
5	C24	R1	7.467605550083
5	C6	R1	7.23840473932508
5	C21	R1	7.32192809488736
5	C19	R1	7.4178525148859
5	C1	R1	6.97727992349992
5	C22	R1	7.61470984411521
5	C13	R1	7.25738784269265
5	C18	R1	7.4178525148859
5	C15	R1	7.07681559705083
5	C11	R1	7.05528243550119
5	C16	R1	7.12928301694497
5	C8	R1	7.19967234483636
5	C20	R1	7.11894107272351
5	C7	R1	7.09803208296053
6	C23	R1	6.97727992349992
6	C17	R1	7.34872815423108
6	C12	R1	7.02236781302845
6	C10	R1	7.4093909361377
6	C3	R1	7.23840473932508
6	C5	R1	7.11894107272351
6	C9	R1	7.2667865406949
6	C24	R1	7.39231742277876
6	C6	R1	7.4093909361377
6	C21	R1	7.36632221424582
6	C19	R1	7.27612440527424
6	C1	R1	7.13955135239879
6	C22	R1	7.43462822763672
6	C4	R1	7.37503943134692
6	C13	R1	7.32192809488736
6	C18	R1	7.20945336562895
6	C15	R1	7.12928301694497
6	C11	R1	7.06608919045777
6	C8	R1	7.34872815423108
6	C20	R1	7.36632221424582
6	C7	R1	7.39231742277876
7	C23	R1	7.16992500144231
7	C17	R1	7.13955135239879
7	C12	R1	6.89481776330794
7	C10	R1	7.3037807481771
7	C3	R1	7.4594316186373
7	C14	R1	6.97727992349992
7	C5	R1	7.35755200461808
7	C9	R1	7.36632221424582
7	C24	R1	7.3037807481771
7	C6	R1	7.27612440527424
7	C21	R1	7.02236781302845
7	C19	R1	7.24792751344359
7	C1	R1	7.59245703726808
7	C22	R1	7.19967234483636
7	C4	R1	7.20945336562895
7	C13	R1	7.31288295528436
7	C18	R1	7.29462074889163
7	C15	R1	7.27612440527424
7	C11	R1	7.13955135239879
7	C16	R1	7.37503943134692
7	C8	R1	7.56985560833095
7	C20	R1	7.43462822763672
8	C23	R1	7.3037807481771
8	C17	R1	7.22881869049588
8	C12	R1	7.68650052718322
8	C10	R1	7.22881869049588
8	C3	R1	7.18982455888002
8	C5	R1	6.89481776330794
8	C9	R1	7.11894107272351
8	C24	R1	7.59245703726808
8	C6	R1	7.22881869049588
8	C21	R1	7.34872815423108
8	C19	R1	7.23840473932508
8	C1	R1	7.4594316186373
8	C22	R1	7.03342300153745
8	C4	R1	7.36632221424582
8	C13	R1	7.20945336562895
8	C18	R1	7.12928301694497
8	C15	R1	7.45121111183233
8	C11	R1	7.19967234483636
8	C16	R1	7.03342300153745
8	C8	R1	7.4757334309664
8	C20	R1	7.43462822763672
8	C7	R1	7.5077946401987
9	C23	R1	7.2667865406949
9	C17	R1	7.23840473932508
9	C12	R1	6.76818432477693
9	C10	R1	7.3037807481771
9	C14	R1	7.36632221424582
9	C5	R1	7.14974711950468
9	C9	R1	6.95419631038687
9	C24	R1	7.29462074889163
9	C6	R1	7.53138146051631
9	C21	R1	7.11894107272351
9	C19	R1	7.21916852046216
9	C1	R1	7.12928301694497
9	C22	R1	7.40087943628218
9	C4	R1	7.45121111183233
9	C13	R1	7.16992500144231
9	C15	R1	6.95419631038687
9	C11	R1	7.10852445677817
9	C16	R1	7.36632221424582
9	C8	R1	7.28540221886225
9	C20	R1	7.20945336562895
9	C7	R1	7.21916852046216
10	C23	R1	7.11894107272351
10	C17	R1	6.56985560833095
10	C12	R1	7.02236781302845
10	C10	R1	7.34872815423108
10	C3	R1	7.27612440527424
10	C14	R1	7.12928301694497
10	C5	R1	7.467605550083
10	C9	R1	7.44294349584873
10	C24	R1	7.11894107272351
10	C6	R1	7.14974711950468
10	C21	R1	7.39231742277876
10	C19	R1	6.71424551766612
10	C1	R1	7.4178525148859
10	C22	R1	7.25738784269265
10	C4	R1	7.11894107272351
10	C13	R1	7.36632221424582
10	C18	R1	6.89481776330794
10	C15	R1	7.22881869049588
10	C11	R1	7.2667865406949
10	C16	R1	7.19967234483636
10	C8	R1	7.3037807481771
10	C20	R1	7.38370429247405
10	C7	R1	7.2667865406949
11	C17	R1	7.38370429247405
11	C12	R1	6.8703647195834
11	C10	R1	7.5077946401987
11	C3	R1	7.59245703726808
11	C14	R1	7.35755200461808
11	C5	R1	7.13955135239879
11	C9	R1	7.2667865406949
11	C24	R1	7.35755200461808
11	C6	R1	7.21916852046216
11	C21	R1	7.24792751344359
11	C19	R1	7.3037807481771
11	C4	R1	7.01122725542325
11	C13	R1	7.39231742277876
11	C18	R1	7.11894107272351
11	C15	R1	7.21916852046216
11	C8	R1	7.25738784269265
11	C20	R1	7.12928301694497
11	C7	R1	7.18982455888002
12	C23	R1	7.24792751344359
12	C17	R1	7.03342300153745
12	C10	R1	7.4757334309664
12	C3	R1	7.19967234483636
12	C14	R1	6.97727992349992
12	C5	R1	7.10852445677817
12	C9	R1	7.36632221424582
12	C24	R1	7.48381577726426
12	C6	R1	7.23840473932508
12	C21	R1	7.22881869049588
12	C19	R1	7.49185309632967
12	C1	R1	7.09803208296053
12	C22	R1	7.32192809488736
12	C4	R1	6.94251450533924
12	C13	R1	7.29462074889163
12	C18	R1	7.44294349584873
12	C15	R1	6.98868468677217
12	C11	R1	7
12	C16	R1	7.43462822763672
12	C8	R1	7.61470984411521
12	C20	R1	7.36632221424582
12	C7	R1	7.54689445988764
13	C17	R1	7.4594316186373
13	C12	R1	7.52356195605701
13	C14	R1	7.2667865406949
13	C5	R1	7.05528243550119
13	C9	R1	7.4178525148859
13	C24	R1	7.33985000288462
13	C6	R1	7.33985000288462
13	C21	R1	7.28540221886225
13	C19	R1	7.17990909001493
13	C1	R1	7.5077946401987
13	C22	R1	7.3037807481771
13	C4	R1	7.37503943134692
13	C18	R1	7.29462074889163
13	C15	R1	7.13955135239879
13	C11	R1	7.44294349584873
13	C8	R1	7.4262647547021
13	C20	R1	7.31288295528436
13	C7	R1	7.35755200461808
14	C23	R1	7.48381577726426
14	C12	R1	7.23840473932508
14	C10	R1	7.36632221424582
14	C3	R1	7.20945336562895
14	C14	R1	7.22881869049588
14	C5	R1	7.11894107272351
14	C9	R1	7.25738784269265
14	C24	R1	7.467605550083
14	C6	R1	7.4262647547021
14	C19	R1	7.2667865406949
14	C1	R1	7.32192809488736
14	C22	R1	7.35755200461808
14	C4	R1	7.65105169117893
14	C13	R1	7.22881869049588
14	C18	R1	7
14	C11	R1	6.95419631038687
14	C16	R1	7.24792751344359
14	C8	R1	7.2667865406949
14	C20	R1	7.20945336562895
15	C23	R1	7.15987133677839
15	C17	R1	7.64385618977472
15	C12	R1	7.24792751344359
15	C3	R1	7
15	C14	R1	7.55458885167764
15	C5	R1	7.05528243550119
15	C9	R1	7.33985000288462
15	C24	R1	7.25738784269265
15	C6	R1	7.05528243550119
15	C21	R1	7.12928301694497
15	C19	R1	7.36632221424582
15	C1	R1	7.34872815423108
15	C22	R1	7.4178525148859
15	C4	R1	7.65821148275179
15	C13	R1	7.31288295528436
15	C18	R1	7.27612440527424
15	C15	R1	7.36632221424582
15	C11	R1	7.3037807481771
15	C16	R1	7.4757334309664
15	C8	R1	7.13955135239879
15	C20	R1	7.4093909361377
15	C7	R1	7.36632221424582
16	C23	R1	7.37503943134692
16	C17	R1	7.37503943134692
16	C12	R1	7.28540221886225
16	C10	R1	7.4757334309664
16	C3	R1	7.18982455888002
16	C14	R1	7.16992500144231
16	C24	R1	7.16992500144231
16	C6	R1	7.33985000288462
16	C19	R1	7.40087943628218
16	C1	R1	7.43462822763672
16	C22	R1	7.48381577726426
16	C4	R1	7.45121111183233
16	C13	R1	7.18982455888002
16	C18	R1	7.01122725542325
16	C15	R1	7.11894107272351
16	C11	R1	7
16	C16	R1	6.97727992349992
16	C8	R1	6.98868468677217
16	C20	R1	7.53915881110803
16	C7	R1	7.07681559705083
17	C23	R1	7.44294349584873
17	C17	R1	7.28540221886225
17	C12	R1	7.44294349584873
17	C10	R1	7.33091687811462
17	C3	R1	7.43462822763672
17	C14	R1	7.23840473932508
17	C5	R1	7.38370429247405
17	C9	R1	7.34872815423108
17	C24	R1	7.06608919045777
17	C6	R1	6.8703647195834
17	C21	R1	7.48381577726426
17	C19	R1	7.36632221424582
17	C1	R1	7.54689445988764
17	C22	R1	7.34872815423108
17	C13	R1	7.32192809488736
17	C18	R1	7.31288295528436
17	C15	R1	7.31288295528436
17	C11	R1	7.34872815423108
17	C16	R1	6.94251450533924
17	C8	R1	7.5077946401987
17	C20	R1	7.33091687811462
17	C7	R1	7.02236781302845
18	C23	R1	6.95419631038687
18	C17	R1	7.38370429247405
18	C12	R1	7.25738784269265
18	C10	R1	7.20945336562895
18	C3	R1	7.38370429247405
18	C14	R1	7.4262647547021
18	C5	R1	7.17990909001493
18	C9	R1	7.53138146051631
18	C6	R1	7.33091687811462
18	C21	R1	7.4093909361377
18	C19	R1	7.32192809488736
18	C1	R1	7.21916852046216
18	C22	R1	7.12928301694497
18	C4	R1	7.4178525148859
18	C13	R1	7.07681559705083
18	C18	R1	6.97727992349992
18	C15	R1	7.23840473932508
18	C11	R1	7.13955135239879
18	C8	R1	7.45121111183233
18	C20	R1	7.62205181945638
18	C7	R1	7.35755200461808
19	C23	R1	7.31288295528436
19	C17	R1	7.18982455888002
19	C12	R1	7.39231742277876
19	C10	R1	7.58496250072116
19	C14	R1	7.14974711950468
19	C5	R1	7.04439411935845
19	C9	R1	7.29462074889163
19	C24	R1	7.43462822763672
19	C6	R1	7.4178525148859
19	C21	R1	7.05528243550119
19	C19	R1	7.11894107272351
19	C1	R1	7.467605550083
19	C22	R1	7.62935662007961
19	C4	R1	7.01122725542325
19	C13	R1	7.25738784269265
19	C18	R1	7.11894107272351
19	C15	R1	7.02236781302845
19	C11	R1	7.18982455888002
19	C16	R1	7.06608919045777
19	C8	R1	7.09803208296053
19	C20	R1	7.29462074889163
19	C7	R1	7.13955135239879
20	C23	R1	7.31288295528436
20	C17	R1	7.61470984411521
20	C12	R1	7.43462822763672
20	C10	R1	7.4594316186373
20	C3	R1	7.23840473932508
20	C14	R1	7.09803208296053
20	C9	R1	7.38370429247405
20	C24	R1	7.5077946401987
20	C6	R1	7.33091687811462
20	C21	R1	7.10852445677817
20	C19	R1	7.10852445677817
20	C1	R1	7.31288295528436
20	C22	R1	7.08746284125034
20	C4	R1	7.16992500144231
20	C13	R1	7.29462074889163
20	C18	R1	7.10852445677817
20	C15	R1	7.10852445677817
20	C11	R1	7.05528243550119
20	C16	R1	7.14974711950468
20	C8	R1	7.06608919045777
20	C20	R1	7.22881869049588
20	C7	R1	7.32192809488736
21	C23	R1	7.40087943628218
21	C17	R1	7.43462822763672
21	C12	R1	7.36632221424582
21	C10	R1	7.4178525148859
21	C14	R1	7.44294349584873
21	C5	R1	7.22881869049588
21	C9	R1	7.48381577726426
21	C24	R1	7.17990909001493
21	C6	R1	7.09803208296053
21	C21	R1	7.21916852046216
21	C19	R1	7.11894107272351
21	C1	R1	7.44294349584873
21	C22	R1	7.02236781302845
21	C4	R1	6.85798099512757
21	C13	R1	7.17990909001493
21	C15	R1	6.8703647195834
21	C11	R1	7.4757334309664
21	C16	R1	7.28540221886225
21	C8	R1	7.21916852046216
21	C20	R1	7.51569983828404
21	C7	R1	7.20945336562895
22	C23	R1	7.31288295528436
22	C17	R1	7.4262647547021
22	C12	R1	7.37503943134692
22	C10	R1	7.29462074889163
22	C3	R1	7.05528243550119
22	C14	R1	7.16992500144231
22	C9	R1	7.4262647547021
22	C24	R1	7.51569983828404
22	C21	R1	6.97727992349992
22	C19	R1	7.31288295528436
22	C1	R1	7.24792751344359
22	C22	R1	7.21916852046216
22	C4	R1	7.49185309632967
22	C13	R1	7.467605550083
22	C18	R1	7.18982455888002
22	C15	R1	7.32192809488736
22	C11	R1	7.38370429247405
22	C16	R1	7.13955135239879
22	C8	R1	7.22881869049588
22	C7	R1	7.11894107272351
23	C23	R1	7.23840473932508
23	C12	R1	7.31288295528436
23	C10	R1	7.31288295528436
23	C3	R1	7.29462074889163
23	C14	R1	6.83289001416474
23	C5	R1	7.20945336562895
23	C24	R1	7.4093909361377
23	C6	R1	7.35755200461808
23	C21	R1	7.4757334309664
23	C19	R1	7.35755200461808
23	C22	R1	7.17990909001493
23	C4	R1	7.45121111183233
23	C13	R1	7.4178525148859
23	C18	R1	7.10852445677817
23	C15	R1	7.10852445677817
23	C11	R1	7.11894107272351
23	C16	R1	7.12928301694497
23	C8	R1	7.05528243550119
23	C20	R1	7.24792751344359
23	C7	R1	7.4093909361377
24	C23	R1	7.18982455888002
24	C17	R1	7.24792751344359
24	C12	R1	7.20945336562895
24	C10	R1	7.10852445677817
24	C3	R1	7.4178525148859
24	C14	R1	7.31288295528436
24	C5	R1	7.4594316186373
24	C9	R1	6.85798099512757
24	C24	R1	7.48381577726426
24	C6	R1	7.27612440527424
24	C21	R1	7.10852445677817
24	C19	R1	7.34872815423108
24	C1	R1	7.2667865406949
24	C22	R1	7.08746284125034
24	C4	R1	7.2667865406949
24	C13	R1	7.35755200461808
24	C15	R1	6.97727992349992
24	C11	R1	7.32192809488736
24	C16	R1	7.13955135239879
24	C8	R1	7.12928301694497
24	C20	R1	7.73470962022584
24	C7	R1	7.4594316186373
25	C23	R1	7.33091687811462
25	C12	R1	7.06608919045777
25	C10	R1	6.88264304936184
25	C3	R1	7.31288295528436
25	C14	R1	7.17990909001493
25	C5	R1	7.40087943628218
25	C9	R1	7.4178525148859
25	C24	R1	7.31288295528436
25	C6	R1	7.4262647547021
25	C21	R1	7.11894107272351
25	C1	R1	7.22881869049588
25	C4	R1	7.09803208296053
25	C13	R1	7.35755200461808
25	C15	R1	7.22881869049588
25	C11	R1	7.16992500144231
25	C16	R1	7.07681559705083
25	C8	R1	7.27612440527424
25	C20	R1	7.37503943134692
25	C7	R1	7.06608919045777
26	C23	R1	7.28540221886225
26	C17	R1	7.20945336562895
26	C12	R1	6.96578428466209
26	C10	R1	7.06608919045777
26	C3	R1	7.37503943134692
26	C5	R1	7.4178525148859
26	C9	R1	7.19967234483636
26	C24	R1	7.24792751344359
26	C6	R1	7.22881869049588
26	C21	R1	7.28540221886225
26	C19	R1	7.35755200461808
26	C1	R1	7.18982455888002
26	C22	R1	7.31288295528436
26	C4	R1	6.88264304936184
26	C18	R1	7.01122725542325
26	C15	R1	6.91886323727459
26	C11	R1	7.06608919045777
26	C16	R1	7.24792751344359
26	C8	R1	7.40087943628218
26	C20	R1	7.74146698640115
26	C7	R1	7.43462822763672
27	C23	R1	7.29462074889163
27	C17	R1	7.33091687811462
27	C12	R1	7.38370429247405
27	C10	R1	7.08746284125034
27	C3	R1	7.4757334309664
27	C14	R1	7.25738784269265
27	C5	R1	7.14974711950468
27	C9	R1	7.18982455888002
27	C24	R1	7.53915881110803
27	C6	R1	7.467605550083
27	C21	R1	7.51569983828404
27	C19	R1	7.02236781302845
27	C1	R1	7.07681559705083
27	C22	R1	7.49984588708321
27	C4	R1	7.17990909001493
27	C13	R1	7.38370429247405
27	C18	R1	7.52356195605701
27	C11	R1	7.33091687811462
27	C16	R1	7.33091687811462
27	C8	R1	7.467605550083
28	C17	R1	6.84549005094437
28	C12	R1	7.467605550083
28	C10	R1	7.44294349584873
28	C14	R1	7.48381577726426
28	C5	R1	7.3037807481771
28	C6	R1	7.56224242422107
28	C19	R1	7.20945336562895
28	C1	R1	7.49185309632967
28	C22	R1	7.18982455888002
28	C4	R1	7.53138146051631
28	C13	R1	7.43462822763672
28	C11	R1	7.34872815423108
28	C16	R1	7.33985000288462
28	C8	R1	7.20945336562895
28	C20	R1	7.10852445677817
28	C7	R1	7.31288295528436
29	C23	R1	7.12928301694497
29	C17	R1	7.4262647547021
29	C12	R1	7.31288295528436
29	C10	R1	7.4093909361377
29	C3	R1	7.15987133677839
29	C5	R1	7.4594316186373
29	C9	R1	7.17990909001493
29	C24	R1	7.33091687811462
29	C6	R1	7.43462822763672
29	C21	R1	7.4178525148859
29	C19	R1	7.22881869049588
29	C1	R1	7.4178525148859
29	C22	R1	7.32192809488736
29	C4	R1	7.25738784269265
29	C13	R1	7.05528243550119
29	C18	R1	7.10852445677817
29	C15	R1	6.93073733756289
29	C11	R1	7.23840473932508
29	C16	R1	7.16992500144231
29	C8	R1	7.32192809488736
29	C20	R1	7.38370429247405
29	C7	R1	7.32192809488736
30	C17	R1	7.45121111183233
30	C12	R1	7.23840473932508
30	C10	R1	7.66533591718518
30	C3	R1	7.02236781302845
30	C14	R1	7.3037807481771
30	C5	R1	7.38370429247405
30	C9	R1	7.29462074889163
30	C24	R1	7.18982455888002
30	C6	R1	7.39231742277876
30	C21	R1	7.28540221886225
30	C19	R1	7.35755200461808
30	C1	R1	7.21916852046216
30	C22	R1	7.2667865406949
30	C4	R1	7.467605550083
30	C18	R1	7.12928301694497
30	C15	R1	6.93073733756289
30	C11	R1	7.04439411935845
30	C16	R1	7.08746284125034
30	C8	R1	7.5077946401987
30	C20	R1	7.4093909361377
30	C7	R1	7.22881869049588
31	C23	R1	7.38370429247405
31	C17	R1	7.11894107272351
31	C12	R1	7.14974711950468
31	C10	R1	7.45121111183233
31	C14	R1	7.24792751344359
31	C5	R1	7.24792751344359
31	C9	R1	7.33091687811462
31	C24	R1	7.34872815423108
31	C6	R1	7.34872815423108
31	C1	R1	7.467605550083
31	C22	R1	7.20945336562895
31	C4	R1	7.3037807481771
31	C13	R1	7.16992500144231
31	C18	R1	7.24792751344359
31	C15	R1	7.56985560833095
31	C11	R1	7.14974711950468
31	C16	R1	7.18982455888002
31	C8	R1	7.82017896241519
31	C20	R1	7.44294349584873
31	C7	R1	6.8073549220576
32	C23	R1	7.29462074889163
32	C17	R1	7.25738784269265
32	C12	R1	7.43462822763672
32	C10	R1	7.22881869049588
32	C3	R1	7.39231742277876
32	C14	R1	7.65821148275179
32	C5	R1	7.21916852046216
32	C9	R1	7.5077946401987
32	C6	R1	7.18982455888002
32	C21	R1	7.32192809488736
32	C19	R1	7.39231742277876
32	C1	R1	7.25738784269265
32	C22	R1	7.21916852046216
32	C4	R1	7.11894107272351
32	C13	R1	7.28540221886225
32	C18	R1	6.93073733756289
32	C15	R1	7.38370429247405
32	C11	R1	7.467605550083
32	C16	R1	7.09803208296053
32	C8	R1	7.4262647547021
32	C20	R1	7.27612440527424
32	C7	R1	7.09803208296053
33	C17	R1	7.34872815423108
33	C12	R1	7.17990909001493
33	C10	R1	7.4757334309664
33	C3	R1	6.91886323727459
33	C14	R1	7.40087943628218
33	C5	R1	6.91886323727459
33	C9	R1	7.33985000288462
33	C24	R1	7.25738784269265
33	C6	R1	7.28540221886225
33	C21	R1	7.18982455888002
33	C19	R1	7.09803208296053
33	C1	R1	6.94251450533924
33	C22	R1	7.12928301694497
33	C4	R1	7.38370429247405
33	C13	R1	6.98868468677217
33	C18	R1	7.22881869049588
33	C15	R1	7.16992500144231
33	C11	R1	7.09803208296053
33	C8	R1	7.59245703726808
33	C20	R1	7.13955135239879
33	C7	R1	7.3037807481771
34	C17	R1	7.18982455888002
34	C12	R1	7.62205181945638
34	C10	R1	7.45121111183233
34	C3	R1	7.15987133677839
34	C14	R1	7.38370429247405
34	C5	R1	7.49185309632967
34	C9	R1	7.19967234483636
34	C24	R1	7.03342300153745
34	C6	R1	7.15987133677839
34	C21	R1	7.3037807481771
34	C19	R1	7.21916852046216
34	C1	R1	7.36632221424582
34	C22	R1	7.4594316186373
34	C4	R1	7.28540221886225
34	C13	R1	7.33985000288462
34	C11	R1	7.09803208296053
34	C16	R1	7.39231742277876
34	C8	R1	7.59991284218713
34	C20	R1	7.56985560833095
34	C7	R1	7.23840473932508
35	C23	R1	7.10852445677817
35	C17	R1	7.53915881110803
35	C12	R1	7.35755200461808
35	C14	R1	7.4093909361377
35	C5	R1	7.09803208296053
35	C9	R1	7.23840473932508
35	C24	R1	7.4262647547021
35	C21	R1	7.45121111183233
35	C19	R1	7.04439411935845
35	C1	R1	7.20945336562895
35	C22	R1	7.24792751344359
35	C4	R1	7.2667865406949
35	C13	R1	7.14974711950468
35	C18	R1	6.97727992349992
35	C15	R1	7.29462074889163
35	C11	R1	7.43462822763672
35	C16	R1	7.44294349584873
35	C8	R1	7.48381577726426
35	C20	R1	7.4757334309664
35	C7	R1	7.35755200461808
36	C23	R1	7.40087943628218
36	C17	R1	7.35755200461808
36	C12	R1	6.96578428466209
36	C10	R1	7.35755200461808
36	C3	R1	7.19967234483636
36	C5	R1	7.28540221886225
36	C9	R1	7.28540221886225
36	C24	R1	7.21916852046216
36	C6	R1	7.17990909001493
36	C21	R1	7.13955135239879
36	C19	R1	6.91886323727459
36	C1	R1	7.23840473932508
36	C22	R1	7.44294349584873
36	C4	R1	7.23840473932508
36	C13	R1	7.62935662007961
36	C18	R1	7.14974711950468
36	C15	R1	7.22881869049588
36	C11	R1	7.38370429247405
36	C16	R1	7.13955135239879
36	C8	R1	7.35755200461808
36	C20	R1	7.44294349584873
36	C7	R1	7.43462822763672
37	C23	R1	7.4093909361377
37	C17	R1	7.2667865406949
37	C12	R1	7.35755200461808
37	C10	R1	7.20945336562895
37	C3	R1	7.18982455888002
37	C14	R1	7.31288295528436
37	C5	R1	7.22881869049588
37	C24	R1	7.35755200461808
37	C6	R1	7.24792751344359
37	C21	R1	7.15987133677839
37	C19	R1	7.20945336562895
37	C1	R1	7.27612440527424
37	C22	R1	7.34872815423108
37	C4	R1	7.38370429247405
37	C18	R1	7.25738784269265
37	C11	R1	6.89481776330794
37	C16	R1	7.15987133677839
37	C8	R1	7.24792751344359
37	C20	R1	7.4093909361377
38	C23	R1	7.53138146051631
38	C17	R1	7.04439411935845
38	C12	R1	7.35755200461808
38	C3	R1	7.40087943628218
38	C5	R1	7.35755200461808
38	C9	R1	6.85798099512757
38	C24	R1	7.33091687811462
38	C6	R1	7.15987133677839
38	C21	R1	7.4757334309664
38	C19	R1	7.52356195605701
38	C1	R1	7.11894107272351
38	C22	R1	7.38370429247405
38	C4	R1	7.2667865406949
38	C13	R1	7.45121111183233
38	C18	R1	7.57742882803575
38	C15	R1	7.19967234483636
38	C11	R1	7.25738784269265
38	C16	R1	7.07681559705083
38	C8	R1	7.3037807481771
38	C20	R1	7.12928301694497
38	C7	R1	7.467605550083
39	C23	R1	7.37503943134692
39	C17	R1	7.31288295528436
39	C12	R1	7.16992500144231
39	C10	R1	7.23840473932508
39	C3	R1	7.48381577726426
39	C14	R1	7.20945336562895
39	C5	R1	7.53138146051631
39	C9	R1	7.19967234483636
39	C6	R1	7.16992500144231
39	C21	R1	7.34872815423108
39	C19	R1	7.11894107272351
39	C1	R1	7.14974711950468
39	C22	R1	7.2667865406949
39	C4	R1	7.24792751344359
39	C13	R1	7.38370429247405
39	C18	R1	7.20945336562895
39	C15	R1	7.03342300153745
39	C16	R1	7.16992500144231
39	C8	R1	7.4262647547021
39	C20	R1	7.4178525148859
39	C7	R1	7.38370429247405
40	C17	R1	7.14974711950468
40	C12	R1	7.4757334309664
40	C10	R1	7.57742882803575
40	C3	R1	7.25738784269265
40	C14	R1	7.44294349584873
40	C5	R1	7.01122725542325
40	C9	R1	7.49984588708321
40	C24	R1	7.20945336562895
40	C6	R1	6.94251450533924
40	C21	R1	7.40087943628218
40	C19	R1	7.4093909361377
40	C1	R1	7.33091687811462
40	C22	R1	7.63662462054365
40	C4	R1	7.02236781302845
40	C18	R1	7.23840473932508
40	C15	R1	7.29462074889163
40	C11	R1	6.97727992349992
40	C8	R1	7.15987133677839
40	C20	R1	7.36632221424582
40	C7	R1	7.33985000288462
41	C23	R1	7.53138146051631
41	C17	R1	7.44294349584873
41	C12	R1	7.49185309632967
41	C10	R1	7.37503943134692
41	C3	R1	7.44294349584873
41	C14	R1	7.12928301694497
41	C9	R1	7.59991284218713
41	C24	R1	7.12928301694497
41	C6	R1	7.15987133677839
41	C19	R1	7.31288295528436
41	C1	R1	7.58496250072116
41	C22	R1	7.23840473932508
41	C4	R1	7.13955135239879
41	C18	R1	7.2667865406949
41	C15	R1	7.2667865406949
41	C11	R1	7.27612440527424
41	C16	R1	7.13955135239879
41	C8	R1	7.49984588708321
41	C20	R1	7
41	C7	R1	7.19967234483636
42	C23	R1	7.22881869049588
42	C17	R1	7.33985000288462
42	C10	R1	7.22881869049588
42	C14	R1	7.36632221424582
42	C5	R1	7.18982455888002
42	C9	R1	7.13955135239879
42	C24	R1	7.37503943134692
42	C21	R1	7.20945336562895
42	C19	R1	7.18982455888002
42	C1	R1	7.15987133677839
42	C22	R1	7.08746284125034
42	C4	R1	7.13955135239879
42	C13	R1	7.18982455888002
42	C18	R1	7.33985000288462
42	C15	R1	7.3037807481771
42	C11	R1	6.61470984411521
42	C16	R1	7.14974711950468
42	C8	R1	7.4757334309664
42	C20	R1	7.53138146051631
42	C7	R1	7.43462822763672
43	C23	R1	7.4757334309664
43	C17	R1	7.36632221424582
43	C12	R1	7.29462074889163
43	C10	R1	7.28540221886225
43	C3	R1	7.15987133677839
43	C14	R1	7.32192809488736
43	C5	R1	7.27612440527424
43	C24	R1	7.29462074889163
43	C6	R1	7.23840473932508
43	C21	R1	7.3037807481771
43	C19	R1	7.04439411935845
43	C1	R1	7.21916852046216
43	C22	R1	7.02236781302845
43	C4	R1	7.31288295528436
43	C13	R1	7.53138146051631
43	C18	R1	6.5077946401987
43	C15	R1	7.54689445988764
43	C11	R1	7.28540221886225
43	C20	R1	7.38370429247405
43	C7	R1	7.17990909001493
44	C23	R1	7.39231742277876
44	C17	R1	7.4178525148859
44	C12	R1	7.22881869049588
44	C10	R1	7.4262647547021
44	C3	R1	7.12928301694497
44	C14	R1	7.33985000288462
44	C5	R1	7.56985560833095
44	C9	R1	7.18982455888002
44	C24	R1	7.59245703726808
44	C6	R1	7.25738784269265
44	C21	R1	7.13955135239879
44	C19	R1	7.2667865406949
44	C1	R1	7.43462822763672
44	C22	R1	7.31288295528436
44	C4	R1	7.3037807481771
44	C13	R1	7.27612440527424
44	C18	R1	7.21916852046216
44	C15	R1	7.34872815423108
44	C11	R1	7.01122725542325
44	C16	R1	7.22881869049588
44	C8	R1	7.22881869049588
44	C20	R1	7.31288295528436
44	C7	R1	7.23840473932508
45	C23	R1	7.32192809488736
45	C17	R1	7.17990909001493
45	C12	R1	7.53138146051631
45	C5	R1	7.17990909001493
45	C9	R1	7.61470984411521
45	C24	R1	7.05528243550119
45	C6	R1	7.12928301694497
45	C21	R1	7.21916852046216
45	C19	R1	7.38370429247405
45	C1	R1	7.38370429247405
45	C22	R1	7.36632221424582
45	C4	R1	7.5077946401987
45	C13	R1	7.14974711950468
45	C18	R1	7.18982455888002
45	C15	R1	7.07681559705083
45	C11	R1	7.12928301694497
45	C16	R1	7.17990909001493
45	C20	R1	7.36632221424582
45	C7	R1	7.57742882803575
46	C23	R1	7.12928301694497
46	C17	R1	7.23840473932508
46	C12	R1	7.27612440527424
46	C10	R1	7.18982455888002
46	C14	R1	7.21916852046216
46	C5	R1	7.18982455888002
46	C9	R1	7.10852445677817
46	C24	R1	7.06608919045777
46	C6	R1	7.11894107272351
46	C21	R1	7.33091687811462
46	C19	R1	7.43462822763672
46	C1	R1	7.32192809488736
46	C22	R1	7.17990909001493
46	C4	R1	7.33091687811462
46	C13	R1	7.22881869049588
46	C18	R1	7.14974711950468
46	C15	R1	7.23840473932508
46	C11	R1	7.10852445677817
46	C16	R1	7.15987133677839
46	C8	R1	7.4178525148859
46	C20	R1	7.08746284125034
47	C23	R1	7.19967234483636
47	C17	R1	7.06608919045777
47	C12	R1	7.52356195605701
47	C10	R1	7.22881869049588
47	C3	R1	7.25738784269265
47	C14	R1	7.24792751344359
47	C5	R1	7.33091687811462
47	C9	R1	7.23840473932508
47	C24	R1	7.29462074889163
47	C6	R1	7.62205181945638
47	C21	R1	7.20945336562895
47	C19	R1	7.33985000288462
47	C1	R1	7.35755200461808
47	C22	R1	7.71424551766612
47	C4	R1	7.11894107272351
47	C13	R1	7.28540221886225
47	C18	R1	7.17990909001493
47	C15	R1	6.88264304936184
47	C11	R1	6.96578428466209
47	C16	R1	7.21916852046216
47	C8	R1	6.96578428466209
47	C20	R1	7.23840473932508
47	C7	R1	7.10852445677817
48	C23	R1	7.17990909001493
48	C17	R1	7.27612440527424
48	C12	R1	7.34872815423108
48	C10	R1	7.04439411935845
48	C3	R1	7.43462822763672
48	C14	R1	7.31288295528436
48	C5	R1	7.4178525148859
48	C9	R1	7.14974711950468
48	C24	R1	7.4178525148859
48	C6	R1	7.75488750216347
48	C21	R1	7.31288295528436
48	C19	R1	7.23840473932508
48	C1	R1	7.48381577726426
48	C22	R1	7.14974711950468
48	C4	R1	7.07681559705083
48	C13	R1	7.56985560833095
48	C18	R1	7.22881869049588
48	C15	R1	6.88264304936184
48	C16	R1	6.89481776330794
48	C8	R1	7.49984588708321
48	C7	R1	7.59991284218713
49	C23	R1	7.29462074889163
49	C17	R1	7.17990909001493
49	C12	R1	7.22881869049588
49	C10	R1	7.18982455888002
49	C3	R1	7.76818432477693
49	C14	R1	7.29462074889163
49	C5	R1	7.35755200461808
49	C9	R1	7.19967234483636
49	C6	R1	7.38370429247405
49	C21	R1	7.17990909001493
49	C19	R1	7.05528243550119
49	C1	R1	7.33985000288462
49	C22	R1	7.63662462054365
49	C13	R1	7.44294349584873
49	C18	R1	7.16992500144231
49	C15	R1	7.33091687811462
49	C11	R1	7.01122725542325
49	C16	R1	7.52356195605701
49	C20	R1	7.2667865406949
49	C7	R1	7.43462822763672
50	C23	R1	7.05528243550119
50	C17	R1	7.62205181945638
50	C12	R1	7.12928301694497
50	C10	R1	7.10852445677817
50	C3	R1	7.20945336562895
50	C14	R1	7.24792751344359
50	C5	R1	7.11894107272351
50	C9	R1	7.23840473932508
50	C24	R1	7.36632221424582
50	C6	R1	7.24792751344359
50	C21	R1	7.33091687811462
50	C19	R1	7.4178525148859
50	C1	R1	7.04439411935845
50	C22	R1	7.56985560833095
50	C4	R1	6.96578428466209
50	C13	R1	7.31288295528436
50	C18	R1	7.05528243550119
50	C15	R1	7.33091687811462
50	C11	R1	7.35755200461808
50	C16	R1	7.48381577726426
50	C8	R1	7.23840473932508
50	C20	R1	6.96578428466209
50	C7	R1	7.06608919045777
51	C23	R1	7.16992500144231
51	C12	R1	7.467605550083
51	C10	R1	7.43462822763672
51	C3	R1	7.35755200461808
51	C14	R1	7.12928301694497
51	C5	R1	7.15987133677839
51	C9	R1	7.15987133677839
51	C24	R1	6.98868468677217
51	C6	R1	7.27612440527424
51	C21	R1	7.54689445988764
51	C1	R1	7.37503943134692
51	C22	R1	7.2667865406949
51	C4	R1	7.37503943134692
51	C13	R1	7.08746284125034
51	C15	R1	7.22881869049588
51	C11	R1	7.13955135239879
51	C16	R1	7.10852445677817
51	C8	R1	7.07681559705083
51	C20	R1	7.20945336562895
51	C7	R1	7.13955135239879
52	C17	R1	7.37503943134692
52	C12	R1	7.33985000288462
52	C10	R1	7.33091687811462
52	C3	R1	7.33985000288462
52	C14	R1	7.2667865406949
52	C5	R1	7.28540221886225
52	C9	R1	7.39231742277876
52	C24	R1	7.39231742277876
52	C6	R1	7.25738784269265
52	C21	R1	7.4178525148859
52	C19	R1	7.5077946401987
52	C1	R1	7.2667865406949
52	C22	R1	7.31288295528436
52	C4	R1	7.28540221886225
52	C13	R1	7.51569983828404
52	C18	R1	6.94251450533924
52	C15	R1	7.07681559705083
52	C11	R1	7.16992500144231
52	C8	R1	7.07681559705083
52	C20	R1	6.8073549220576
52	C7	R1	7.28540221886225
53	C23	R1	7.22881869049588
53	C17	R1	7.4093909361377
53	C12	R1	7.05528243550119
53	C10	R1	7.07681559705083
53	C3	R1	7.21916852046216
53	C14	R1	7.19967234483636
53	C5	R1	7.18982455888002
53	C24	R1	7.40087943628218
53	C6	R1	7.49984588708321
53	C21	R1	7.56224242422107
53	C19	R1	7.19967234483636
53	C1	R1	7.2667865406949
53	C22	R1	7.63662462054365
53	C4	R1	7.32192809488736
53	C13	R1	7.43462822763672
53	C18	R1	7.11894107272351
53	C8	R1	7.27612440527424
53	C7	R1	7.20945336562895
54	C23	R1	7.38370429247405
54	C17	R1	7.27612440527424
54	C12	R1	7.38370429247405
54	C10	R1	7.03342300153745
54	C3	R1	7.08746284125034
54	C14	R1	7.56224242422107
54	C5	R1	7.35755200461808
54	C9	R1	7.21916852046216
54	C24	R1	7.17990909001493
54	C6	R1	7.52356195605701
54	C21	R1	7.16992500144231
54	C19	R1	7.28540221886225
54	C1	R1	7.13955135239879
54	C22	R1	7.48381577726426
54	C4	R1	7.31288295528436
54	C13	R1	7.16992500144231
54	C18	R1	7.27612440527424
54	C15	R1	7.12928301694497
54	C11	R1	7.37503943134692
54	C16	R1	7.21916852046216
54	C8	R1	7.20945336562895
54	C20	R1	7.01122725542325
54	C7	R1	7.40087943628218
55	C23	R1	7.44294349584873
55	C17	R1	7.25738784269265
55	C12	R1	7.40087943628218
55	C14	R1	7.29462074889163
55	C5	R1	7.13955135239879
55	C9	R1	7.33091687811462
55	C24	R1	7.18982455888002
55	C6	R1	7.22881869049588
55	C21	R1	7.22881869049588
55	C19	R1	7.13955135239879
55	C1	R1	7.2667865406949
55	C22	R1	7.33091687811462
55	C4	R1	7.20945336562895
55	C13	R1	7.33985000288462
55	C15	R1	7.44294349584873
55	C16	R1	7.14974711950468
55	C8	R1	6.84549005094437
55	C20	R1	7.4178525148859
55	C7	R1	7.4757334309664
56	C23	R1	7.70043971814109
56	C17	R1	7.21916852046216
56	C12	R1	7.45121111183233
56	C10	R1	7.14974711950468
56	C3	R1	7.35755200461808
56	C14	R1	7.25738784269265
56	C5	R1	7.5077946401987
56	C9	R1	7.62935662007961
56	C24	R1	7.08746284125034
56	C21	R1	7.31288295528436
56	C19	R1	7.13955135239879
56	C1	R1	7.40087943628218
56	C22	R1	7.44294349584873
56	C4	R1	7.28540221886225
56	C13	R1	7.14974711950468
56	C18	R1	7.09803208296053
56	C15	R1	7.34872815423108
56	C11	R1	7.04439411935845
56	C16	R1	7.4178525148859
56	C8	R1	7.60733031374961
56	C20	R1	7.52356195605701
56	C7	R1	7.33091687811462
57	C23	R1	7.13955135239879
57	C17	R1	7.57742882803575
57	C12	R1	7.37503943134692
57	C10	R1	7.21916852046216
57	C3	R1	7.12928301694497
57	C14	R1	7.56224242422107
57	C5	R1	7.07681559705083
57	C9	R1	6.97727992349992
57	C24	R1	7.18982455888002
57	C6	R1	7.3037807481771
57	C21	R1	7.32192809488736
57	C19	R1	7.35755200461808
57	C1	R1	7.40087943628218
57	C22	R1	7.467605550083
57	C4	R1	7.21916852046216
57	C13	R1	7.28540221886225
57	C18	R1	7.13955135239879
57	C15	R1	7.25738784269265
57	C11	R1	7.37503943134692
57	C16	R1	7.32192809488736
57	C8	R1	7.06608919045777
57	C7	R1	7.4178525148859
58	C23	R1	7.23840473932508
58	C17	R1	7.25738784269265
58	C12	R1	7.3037807481771
58	C3	R1	7.15987133677839
58	C14	R1	7.44294349584873
58	C9	R1	7.3037807481771
58	C24	R1	7.16992500144231
58	C6	R1	6.93073733756289
58	C21	R1	7.39231742277876
58	C19	R1	7.31288295528436
58	C1	R1	7.01122725542325
58	C22	R1	7.7279204545632
58	C13	R1	6.97727992349992
58	C18	R1	7.05528243550119
58	C11	R1	7.09803208296053
58	C16	R1	6.94251450533924
58	C7	R1	7.15987133677839
59	C23	R1	7.52356195605701
59	C17	R1	7.39231742277876
59	C12	R1	7.38370429247405
59	C10	R1	7.2667865406949
59	C3	R1	7.5077946401987
59	C14	R1	7.06608919045777
59	C5	R1	7.32192809488736
59	C9	R1	7.3037807481771
59	C24	R1	7.467605550083
59	C21	R1	7.24792751344359
59	C19	R1	7.28540221886225
59	C1	R1	7.34872815423108
59	C22	R1	7.15987133677839
59	C4	R1	7.18982455888002
59	C13	R1	7.32192809488736
59	C18	R1	6.8703647195834
59	C15	R1	6.90689059560852
59	C11	R1	6.83289001416474
59	C16	R1	7.29462074889163
59	C8	R1	7.36632221424582
60	C23	R1	7.33985000288462
60	C17	R1	7.29462074889163
60	C12	R1	7.38370429247405
60	C10	R1	7.14974711950468
60	C3	R1	7.65821148275179
60	C14	R1	7.23840473932508
60	C5	R1	7.09803208296053
60	C9	R1	7.17990909001493
60	C24	R1	7.4262647547021
60	C6	R1	7.4262647547021
60	C21	R1	7.16992500144231
60	C19	R1	7.21916852046216
60	C1	R1	7.49984588708321
60	C4	R1	7.2667865406949
60	C13	R1	7.21916852046216
60	C18	R1	6.90689059560852
60	C15	R1	7.2667865406949
60	C11	R1	7.03342300153745
60	C16	R1	7.13955135239879
60	C8	R1	7.03342300153745
60	C20	R1	7.36632221424582
60	C7	R1	7.31288295528436
61	C23	R1	7.14974711950468
61	C12	R1	7.33091687811462
61	C10	R1	7.55458885167764
61	C3	R1	7.23840473932508
61	C14	R1	7.35755200461808
61	C5	R1	7.25738784269265
61	C9	R1	7.23840473932508
61	C24	R1	7.31288295528436
61	C6	R1	7.19967234483636
61	C21	R1	7.6724253419715
61	C19	R1	7.29462074889163
61	C4	R1	7.10852445677817
61	C13	R1	7.59991284218713
61	C18	R1	6.97727992349992
61	C11	R1	7.4093909361377
61	C16	R1	7.04439411935845
61	C8	R1	7.37503943134692
61	C20	R1	7.5077946401987
61	C7	R1	7.21916852046216
62	C23	R1	7.05528243550119
62	C17	R1	7.11894107272351
62	C12	R1	7.37503943134692
62	C3	R1	7.06608919045777
62	C9	R1	7.43462822763672
62	C24	R1	7.467605550083
62	C6	R1	6.8703647195834
62	C21	R1	7.31288295528436
62	C19	R1	7.78790255939143
62	C1	R1	7.35755200461808
62	C4	R1	7.15987133677839
62	C13	R1	7.20945336562895
62	C18	R1	7.4178525148859
62	C15	R1	7.22881869049588
62	C11	R1	7.10852445677817
62	C16	R1	7.12928301694497
62	C8	R1	7.04439411935845
62	C20	R1	7.49185309632967
62	C7	R1	7.4594316186373
63	C23	R1	7.04439411935845
63	C17	R1	7.18982455888002
63	C12	R1	7.24792751344359
63	C10	R1	7.48381577726426
63	C3	R1	7.2667865406949
63	C14	R1	7.12928301694497
63	C5	R1	7.60733031374961
63	C9	R1	7.17990909001493
63	C24	R1	7.33091687811462
63	C6	R1	7.10852445677817
63	C19	R1	7.4093909361377
63	C1	R1	7.38370429247405
63	C22	R1	7.45121111183233
63	C4	R1	7.32192809488736
63	C13	R1	7.25738784269265
63	C15	R1	7.33091687811462
63	C11	R1	6.82017896241519
63	C16	R1	7.27612440527424
63	C8	R1	7.21916852046216
63	C20	R1	7.56985560833095
63	C7	R1	7.23840473932508
64	C17	R1	7.32192809488736
64	C12	R1	7.24792751344359
64	C10	R1	7.17990909001493
64	C3	R1	6.93073733756289
64	C14	R1	7.39231742277876
64	C5	R1	7.29462074889163
64	C9	R1	7.38370429247405
64	C6	R1	7.12928301694497
64	C21	R1	7.29462074889163
64	C19	R1	7.59245703726808
64	C22	R1	7.25738784269265
64	C4	R1	6.88264304936184
64	C13	R1	7.68650052718322
64	C18	R1	7.2667865406949
64	C11	R1	7.22881869049588
64	C16	R1	7.06608919045777
64	C8	R1	7.40087943628218
64	C20	R1	7.33091687811462
64	C7	R1	7.3037807481771
65	C23	R1	7.28540221886225
65	C17	R1	7.12928301694497
65	C12	R1	7.45121111183233
65	C10	R1	7.14974711950468
65	C3	R1	7.09803208296053
65	C14	R1	7.15987133677839
65	C5	R1	7.4178525148859
65	C24	R1	7.33091687811462
65	C6	R1	7.37503943134692
65	C21	R1	7.54689445988764
65	C19	R1	7.19967234483636
65	C1	R1	7.12928301694497
65	C22	R1	7.33091687811462
65	C4	R1	7.51569983828404
65	C13	R1	7.20945336562895
65	C18	R1	7.03342300153745
65	C15	R1	7.45121111183233
65	C11	R1	7.21916852046216
65	C20	R1	7.15987133677839
65	C7	R1	7.34872815423108
66	C23	R1	7.03342300153745
66	C17	R1	7.53915881110803
66	C12	R1	7.39231742277876
66	C10	R1	7.15987133677839
66	C14	R1	7.40087943628218
66	C5	R1	7.4262647547021
66	C9	R1	7.27612440527424
66	C24	R1	7.32192809488736
66	C6	R1	7.13955135239879
66	C21	R1	7.49185309632967
66	C19	R1	7.36632221424582
66	C1	R1	7.54689445988764
66	C22	R1	7.12928301694497
66	C4	R1	7.07681559705083
66	C13	R1	7.06608919045777
66	C18	R1	6.98868468677217
66	C15	R1	7.25738784269265
66	C16	R1	7.44294349584873
66	C8	R1	7.29462074889163
66	C20	R1	7.06608919045777
66	C7	R1	7.55458885167764
67	C23	R1	7.04439411935845
67	C17	R1	7.12928301694497
67	C12	R1	7.15987133677839
67	C10	R1	7.17990909001493
67	C3	R1	7.20945336562895
67	C14	R1	7
67	C5	R1	7.23840473932508
67	C24	R1	7.33985000288462
67	C6	R1	7.04439411935845
67	C21	R1	7.22881869049588
67	C19	R1	7.53915881110803
67	C1	R1	7.467605550083
67	C22	R1	7.39231742277876
67	C4	R1	7.32192809488736
67	C18	R1	7.4178525148859
67	C15	R1	6.97727992349992
67	C11	R1	7.15987133677839
67	C16	R1	7.04439411935845
67	C8	R1	7.02236781302845
67	C20	R1	7.01122725542325
67	C7	R1	7.07681559705083
68	C23	R1	7.3037807481771
68	C17	R1	7.49185309632967
68	C12	R1	7.62935662007961
68	C10	R1	7.56224242422107
68	C5	R1	7.43462822763672
68	C9	R1	6.98868468677217
68	C24	R1	7.09803208296053
68	C6	R1	7.60733031374961
68	C21	R1	7.467605550083
68	C19	R1	7.16992500144231
68	C1	R1	7.3037807481771
68	C22	R1	7.09803208296053
68	C4	R1	7.05528243550119
68	C13	R1	7.24792751344359
68	C18	R1	7.29462074889163
68	C15	R1	7.38370429247405
68	C11	R1	7.23840473932508
68	C16	R1	7.29462074889163
68	C8	R1	7.2667865406949
68	C20	R1	7.23840473932508
68	C7	R1	7.39231742277876
69	C23	R1	7.22881869049588
69	C17	R1	7.28540221886225
69	C12	R1	6.8703647195834
69	C10	R1	7.09803208296053
69	C3	R1	7.21916852046216
69	C14	R1	6.91886323727459
69	C5	R1	7.4757334309664
69	C24	R1	7.38370429247405
69	C6	R1	7.33091687811462
69	C21	R1	7.32192809488736
69	C19	R1	7.33091687811462
69	C1	R1	7.35755200461808
69	C22	R1	7.20945336562895
69	C4	R1	7.4093909361377
69	C13	R1	7.22881869049588
69	C18	R1	7.19967234483636
69	C15	R1	7.16992500144231
69	C11	R1	7.28540221886225
69	C20	R1	7.5077946401987
69	C7	R1	7.18982455888002
70	C23	R1	7.24792751344359
70	C17	R1	7.18982455888002
70	C10	R1	7.39231742277876
70	C14	R1	7.2667865406949
70	C9	R1	7.25738784269265
70	C24	R1	7.06608919045777
70	C6	R1	7.58496250072116
70	C21	R1	7.37503943134692
70	C19	R1	7.4594316186373
70	C1	R1	7.12928301694497
70	C22	R1	7.467605550083
70	C4	R1	7.2667865406949
70	C13	R1	7.18982455888002
70	C18	R1	6.70043971814109
70	C15	R1	7.27612440527424
70	C11	R1	7.2667865406949
70	C16	R1	6.93073733756289
70	C8	R1	7.38370429247405
70	C20	R1	7.18982455888002
70	C7	R1	7.4262647547021
71	C17	R1	7.43462822763672
71	C12	R1	7.28540221886225
71	C10	R1	7.3037807481771
71	C3	R1	7.25738784269265
71	C14	R1	7.29462074889163
71	C5	R1	7.37503943134692
71	C9	R1	7
71	C24	R1	7.28540221886225
71	C6	R1	7.3037807481771
71	C21	R1	7.25738784269265
71	C19	R1	7.24792751344359
71	C1	R1	7.22881869049588
71	C4	R1	6.88264304936184
71	C13	R1	7.05528243550119
71	C18	R1	7.3037807481771
71	C15	R1	7.35755200461808
71	C11	R1	7.28540221886225
71	C16	R1	7.36632221424582
71	C8	R1	7.4178525148859
71	C20	R1	7.01122725542325
71	C7	R1	7.10852445677817
72	C23	R1	7.49984588708321
72	C17	R1	7.27612440527424
72	C12	R1	7.31288295528436
72	C10	R1	7.48381577726426
72	C3	R1	7.5077946401987
72	C14	R1	7.29462074889163
72	C5	R1	7.4262647547021
72	C24	R1	7.57742882803575
72	C6	R1	7.27612440527424
72	C19	R1	7.4757334309664
72	C1	R1	7.44294349584873
72	C22	R1	7.4093909361377
72	C13	R1	7.67948009950545
72	C15	R1	6.83289001416474
72	C11	R1	6.97727992349992
72	C16	R1	7.21916852046216
72	C8	R1	7.44294349584873
72	C20	R1	7.2667865406949
73	C23	R1	7.05528243550119
73	C17	R1	7.44294349584873
73	C12	R1	7.33985000288462
73	C10	R1	7.22881869049588
73	C3	R1	7.09803208296053
73	C14	R1	7.02236781302845
73	C5	R1	7.49984588708321
73	C9	R1	7.59991284218713
73	C6	R1	7
73	C21	R1	7.4093909361377
73	C19	R1	7.4757334309664
73	C1	R1	7.33091687811462
73	C22	R1	7.4178525148859
73	C4	R1	7.32192809488736
73	C13	R1	6.98868468677217
73	C18	R1	7.38370429247405
73	C15	R1	7.35755200461808
73	C11	R1	7.16992500144231
73	C16	R1	7.10852445677817
73	C8	R1	7.22881869049588
73	C20	R1	7.45121111183233
73	C7	R1	7.21916852046216
74	C23	R1	7.36632221424582
74	C17	R1	7.38370429247405
74	C12	R1	7.20945336562895
74	C10	R1	6.62935662007961
74	C3	R1	7.23840473932508
74	C14	R1	7.11894107272351
74	C5	R1	7.18982455888002
74	C9	R1	7.11894107272351
74	C6	R1	7.07681559705083
74	C21	R1	7.39231742277876
74	C19	R1	7.36632221424582
74	C1	R1	7.12928301694497
74	C22	R1	7.11894107272351
74	C13	R1	7.28540221886225
74	C18	R1	7.27612440527424
74	C15	R1	7.06608919045777
74	C11	R1	7.38370429247405
74	C16	R1	6.91886323727459
74	C8	R1	7.20945336562895
74	C20	R1	7.2667865406949
74	C7	R1	7.45121111183233
75	C23	R1	7.4757334309664
75	C17	R1	7.32192809488736
75	C12	R1	7.33985000288462
75	C10	R1	7.06608919045777
75	C3	R1	7.31288295528436
75	C14	R1	7.31288295528436
75	C5	R1	7.3037807481771
75	C9	R1	7.36632221424582
75	C24	R1	7.25738784269265
75	C6	R1	7.40087943628218
75	C21	R1	7.25738784269265
75	C19	R1	7.3037807481771
75	C1	R1	7.38370429247405
75	C22	R1	7.3037807481771
75	C4	R1	7.33091687811462
75	C13	R1	7.56224242422107
75	C18	R1	7.28540221886225
75	C15	R1	7.43462822763672
75	C11	R1	6.91886323727459
75	C16	R1	7.4178525148859
75	C8	R1	7.09803208296053
75	C20	R1	7.3037807481771
75	C7	R1	7.44294349584873
76	C17	R1	7.21916852046216
76	C12	R1	7.32192809488736
76	C10	R1	7.32192809488736
76	C3	R1	7.19967234483636
76	C14	R1	7.14974711950468
76	C5	R1	7.09803208296053
76	C9	R1	7.37503943134692
76	C24	R1	7.27612440527424
76	C6	R1	7.2667865406949
76	C21	R1	6.95419631038687
76	C19	R1	7.29462074889163
76	C1	R1	7.19967234483636
76	C22	R1	7.36632221424582
76	C4	R1	7.28540221886225
76	C13	R1	7.27612440527424
76	C15	R1	7.06608919045777
76	C11	R1	7.31288295528436
76	C16	R1	7.15987133677839
76	C8	R1	7.4262647547021
76	C7	R1	7.49185309632967
77	C23	R1	7.11894107272351
77	C17	R1	7.19967234483636
77	C12	R1	7.38370429247405
77	C10	R1	7.13955135239879
77	C3	R1	7.20945336562895
77	C14	R1	7.5077946401987
77	C5	R1	7.36632221424582
77	C9	R1	7.24792751344359
77	C24	R1	7.43462822763672
77	C6	R1	7.467605550083
77	C21	R1	7.16992500144231
77	C19	R1	7.21916852046216
77	C1	R1	7.13955135239879
77	C22	R1	7.2667865406949
77	C4	R1	7.5077946401987
77	C13	R1	6.98868468677217
77	C18	R1	7.22881869049588
77	C15	R1	7.09803208296053
77	C11	R1	7.16992500144231
77	C16	R1	7.04439411935845
77	C8	R1	7.38370429247405
77	C20	R1	7.02236781302845
77	C7	R1	7.24792751344359
78	C23	R1	7.09803208296053
78	C17	R1	7.48381577726426
78	C12	R1	7.56224242422107
78	C3	R1	7.29462074889163
78	C14	R1	7.53915881110803
78	C9	R1	7.2667865406949
78	C24	R1	7.02236781302845
78	C6	R1	7.54689445988764
78	C21	R1	7.35755200461808
78	C19	R1	7.55458885167764
78	C1	R1	7.43462822763672
78	C22	R1	7.71424551766612
78	C4	R1	6.8073549220576
78	C13	R1	7.13955135239879
78	C18	R1	7.01122725542325
78	C16	R1	7.07681559705083
78	C8	R1	7.52356195605701
78	C20	R1	7.49984588708321
78	C7	R1	7.53915881110803
79	C23	R1	7.14974711950468
79	C17	R1	7.16992500144231
79	C12	R1	6.94251450533924
79	C10	R1	7.27612440527424
79	C3	R1	7.44294349584873
79	C14	R1	7.44294349584873
79	C5	R1	7.31288295528436
79	C9	R1	7.07681559705083
79	C24	R1	7.21916852046216
79	C6	R1	7.63662462054365
79	C21	R1	7.02236781302845
79	C19	R1	7.12928301694497
79	C1	R1	7.4093909361377
79	C22	R1	7.12928301694497
79	C4	R1	7.28540221886225
79	C13	R1	7.51569983828404
79	C18	R1	7.02236781302845
79	C15	R1	7.04439411935845
79	C11	R1	6.82017896241519
79	C16	R1	7.43462822763672
79	C8	R1	7.35755200461808
79	C20	R1	7.34872815423108
79	C7	R1	7.4262647547021
80	C23	R1	7.58496250072116
80	C17	R1	7.05528243550119
80	C12	R1	7.4093909361377
80	C10	R1	7.2667865406949
80	C3	R1	7.53138146051631
80	C14	R1	7.17990909001493
80	C5	R1	7.07681559705083
80	C9	R1	7.5077946401987
80	C24	R1	7.35755200461808
80	C21	R1	7.17990909001493
80	C19	R1	7.28540221886225
80	C1	R1	7.33091687811462
80	C22	R1	7.34872815423108
80	C4	R1	7.55458885167764
80	C13	R1	7.15987133677839
80	C18	R1	7.13955135239879
80	C15	R1	7.4178525148859
80	C11	R1	7.13955135239879
80	C16	R1	7.27612440527424
80	C8	R1	7.20945336562895
80	C20	R1	6.98868468677217
80	C7	R1	7.55458885167764
81	C23	R1	7.34872815423108
81	C17	R1	7.34872815423108
81	C12	R1	7.44294349584873
81	C10	R1	7.17990909001493
81	C3	R1	6.85798099512757
81	C14	R1	7.27612440527424
81	C5	R1	7.05528243550119
81	C9	R1	7.13955135239879
81	C24	R1	7.07681559705083
81	C6	R1	7.22881869049588
81	C21	R1	7.14974711950468
81	C1	R1	7.51569983828404
81	C4	R1	7.31288295528436
81	C13	R1	7.53915881110803
81	C18	R1	7.11894107272351
81	C11	R1	7.43462822763672
81	C16	R1	7.23840473932508
81	C8	R1	7.37503943134692
81	C20	R1	7.70735913208088
81	C7	R1	7.33985000288462
82	C23	R1	7.2667865406949
82	C17	R1	7.25738784269265
82	C12	R1	7.19967234483636
82	C10	R1	7.51569983828404
82	C3	R1	7.31288295528436
82	C14	R1	7.37503943134692
82	C5	R1	7.2667865406949
82	C9	R1	7.19967234483636
82	C24	R1	7.20945336562895
82	C6	R1	7.34872815423108
82	C21	R1	7.23840473932508
82	C19	R1	7.02236781302845
82	C1	R1	7.24792751344359
82	C22	R1	7.56224242422107
82	C13	R1	7.16992500144231
82	C18	R1	7.10852445677817
82	C15	R1	7.36632221424582
82	C11	R1	7.02236781302845
82	C16	R1	6.94251450533924
82	C8	R1	6.91886323727459
82	C20	R1	7.32192809488736
82	C7	R1	7.08746284125034
83	C23	R1	7.38370429247405
83	C17	R1	7.3037807481771
83	C12	R1	7.18982455888002
83	C10	R1	7.37503943134692
83	C3	R1	7.27612440527424
83	C14	R1	7.06608919045777
83	C5	R1	7.13955135239879
83	C24	R1	7.08746284125034
83	C6	R1	7.22881869049588
83	C21	R1	7.33091687811462
83	C19	R1	7.3037807481771
83	C1	R1	7.24792751344359
83	C22	R1	7.2667865406949
83	C4	R1	7.03342300153745
83	C13	R1	7.13955135239879
83	C11	R1	6.94251450533924
83	C16	R1	7.33985000288462
83	C20	R1	7.13955135239879
83	C7	R1	7.15987133677839
84	C23	R1	7.20945336562895
84	C17	R1	6.96578428466209
84	C12	R1	7.38370429247405
84	C10	R1	7.11894107272351
84	C3	R1	7.21916852046216
84	C14	R1	7.29462074889163
84	C5	R1	7.17990909001493
84	C9	R1	7.14974711950468
84	C24	R1	7.20945336562895
84	C6	R1	7.4594316186373
84	C21	R1	7.16992500144231
84	C19	R1	7.22881869049588
84	C1	R1	7.4262647547021
84	C22	R1	7.28540221886225
84	C4	R1	7.27612440527424
84	C13	R1	7.32192809488736
84	C18	R1	7.18982455888002
84	C11	R1	6.98868468677217
84	C16	R1	7.24792751344359
84	C8	R1	7.44294349584873
84	C20	R1	7.17990909001493
84	C7	R1	7.467605550083
85	C23	R1	7.6724253419715
85	C17	R1	7.19967234483636
85	C12	R1	7.27612440527424
85	C10	R1	7.35755200461808
85	C14	R1	7.37503943134692
85	C5	R1	7.40087943628218
85	C9	R1	7.09803208296053
85	C24	R1	7.467605550083
85	C6	R1	7.37503943134692
85	C21	R1	7.25738784269265
85	C19	R1	7.33985000288462
85	C1	R1	7.17990909001493
85	C22	R1	7.22881869049588
85	C4	R1	7.56985560833095
85	C13	R1	7.16992500144231
85	C18	R1	7.12928301694497
85	C15	R1	6.74146698640115
85	C11	R1	7.15987133677839
85	C16	R1	7.15987133677839
85	C8	R1	7.18982455888002
85	C20	R1	7.33985000288462
85	C7	R1	7.24792751344359
86	C23	R1	7.14974711950468
86	C17	R1	7.27612440527424
86	C12	R1	7.04439411935845
86	C10	R1	7.32192809488736
86	C3	R1	7.31288295528436
86	C14	R1	7.44294349584873
86	C5	R1	7.22881869049588
86	C24	R1	7.27612440527424
86	C6	R1	7.36632221424582
86	C21	R1	7.14974711950468
86	C1	R1	7.17990909001493
86	C22	R1	7.5077946401987
86	C4	R1	7.04439411935845
86	C15	R1	7.22881869049588
86	C11	R1	7.15987133677839
86	C16	R1	6.98868468677217
86	C8	R1	7.36632221424582
86	C20	R1	7.32192809488736
86	C7	R1	7.17990909001493
87	C23	R1	7.27612440527424
87	C17	R1	7.34872815423108
87	C12	R1	7.03342300153745
87	C10	R1	7.24792751344359
87	C3	R1	7.43462822763672
87	C14	R1	7.13955135239879
87	C5	R1	7.44294349584873
87	C9	R1	7.36632221424582
87	C24	R1	7.15987133677839
87	C6	R1	7.09803208296053
87	C21	R1	7.31288295528436
87	C19	R1	7.32192809488736
87	C1	R1	7.32192809488736
87	C22	R1	7.5077946401987
87	C4	R1	7.52356195605701
87	C13	R1	7.09803208296053
87	C18	R1	7.14974711950468
87	C15	R1	6.97727992349992
87	C11	R1	7.06608919045777
87	C16	R1	7.08746284125034
87	C8	R1	7.15987133677839
87	C20	R1	7.08746284125034
87	C7	R1	7.4178525148859
88	C23	R1	7.21916852046216
88	C12	R1	7.33985000288462
88	C10	R1	7.62935662007961
88	C3	R1	7.36632221424582
88	C14	R1	7.20945336562895
88	C9	R1	7.06608919045777
88	C24	R1	7.25738784269265
88	C6	R1	7.5077946401987
88	C21	R1	7.33091687811462
88	C4	R1	7.58496250072116
88	C13	R1	7.25738784269265
88	C18	R1	7.34872815423108
88	C15	R1	6.98868468677217
88	C11	R1	7.09803208296053
88	C8	R1	7.58496250072116
88	C20	R1	7.17990909001493
88	C7	R1	6.90689059560852
89	C23	R1	7.28540221886225
89	C17	R1	7.43462822763672
89	C12	R1	7.2667865406949
89	C10	R1	7.35755200461808
89	C3	R1	7.19967234483636
89	C5	R1	7.63662462054365
89	C9	R1	7.39231742277876
89	C24	R1	7.44294349584873
89	C6	R1	7.39231742277876
89	C21	R1	7.4178525148859
89	C19	R1	7.19967234483636
89	C1	R1	7.17990909001493
89	C22	R1	7.2667865406949
89	C4	R1	7.43462822763672
89	C13	R1	7.3037807481771
89	C18	R1	7.37503943134692
89	C15	R1	7.21916852046216
89	C11	R1	6.95419631038687
89	C16	R1	7.19967234483636
89	C8	R1	7.38370429247405
89	C20	R1	7.21916852046216
89	C7	R1	7.24792751344359
90	C23	R1	7.34872815423108
90	C17	R1	7.23840473932508
90	C12	R1	7.58496250072116
90	C10	R1	7.33091687811462
90	C3	R1	7.44294349584873
90	C14	R1	7.49185309632967
90	C5	R1	7.04439411935845
90	C9	R1	7.39231742277876
90	C24	R1	7.25738784269265
90	C6	R1	7.22881869049588
90	C21	R1	7.28540221886225
90	C19	R1	7.12928301694497
90	C1	R1	7.16992500144231
90	C22	R1	6.84549005094437
90	C4	R1	7.37503943134692
90	C13	R1	7.27612440527424
90	C15	R1	7.31288295528436
90	C16	R1	7.38370429247405
90	C8	R1	7.39231742277876
90	C20	R1	7.35755200461808
90	C7	R1	7.4178525148859
91	C23	R1	7.33091687811462
91	C17	R1	7.05528243550119
91	C12	R1	7.24792751344359
91	C10	R1	7.4594316186373
91	C3	R1	7.4757334309664
91	C14	R1	7.10852445677817
91	C5	R1	7.33985000288462
91	C9	R1	7.15987133677839
91	C24	R1	7.24792751344359
91	C21	R1	7.01122725542325
91	C19	R1	7.06608919045777
91	C1	R1	7.07681559705083
91	C22	R1	7.18982455888002
91	C13	R1	7.55458885167764
91	C15	R1	6.83289001416474
91	C11	R1	7.33985000288462
91	C16	R1	7.25738784269265
91	C8	R1	7.13955135239879
91	C20	R1	7.4093909361377
91	C7	R1	7.29462074889163
92	C23	R1	7.23840473932508
92	C17	R1	7.25738784269265
92	C12	R1	7.21916852046216
92	C10	R1	7.62205181945638
92	C14	R1	7.18982455888002
92	C5	R1	7.20945336562895
92	C9	R1	7.20945336562895
92	C24	R1	7.21916852046216
92	C6	R1	7.68650052718322
92	C21	R1	7.33985000288462
92	C1	R1	7.21916852046216
92	C22	R1	7.467605550083
92	C4	R1	7.4178525148859
92	C13	R1	7.57742882803575
92	C18	R1	7.33091687811462
92	C15	R1	7.35755200461808
92	C11	R1	6.98868468677217
92	C16	R1	7.05528243550119
92	C8	R1	7.40087943628218
92	C20	R1	7.4262647547021
92	C7	R1	7.32192809488736
93	C23	R1	7.28540221886225
93	C17	R1	7.18982455888002
93	C12	R1	7.40087943628218
93	C10	R1	7.51569983828404
93	C3	R1	7.24792751344359
93	C14	R1	7.36632221424582
93	C5	R1	7.37503943134692
93	C9	R1	6.90689059560852
93	C21	R1	7.13955135239879
93	C1	R1	7.31288295528436
93	C22	R1	7.4594316186373
93	C4	R1	7.49984588708321
93	C13	R1	7.32192809488736
93	C18	R1	7.16992500144231
93	C15	R1	7.03342300153745
93	C11	R1	7.5077946401987
93	C16	R1	7.22881869049588
93	C8	R1	7.2667865406949
93	C20	R1	7.27612440527424
93	C7	R1	7.06608919045777
94	C23	R1	7.25738784269265
94	C17	R1	7.4178525148859
94	C12	R1	7.19967234483636
94	C3	R1	6.95419631038687
94	C14	R1	7.35755200461808
94	C5	R1	7.74819284958946
94	C9	R1	7.45121111183233
94	C24	R1	6.8703647195834
94	C6	R1	7.35755200461808
94	C21	R1	7.28540221886225
94	C1	R1	7.33091687811462
94	C22	R1	7.17990909001493
94	C4	R1	6.93073733756289
94	C13	R1	7.2667865406949
94	C18	R1	7.11894107272351
94	C15	R1	7.09803208296053
94	C11	R1	7.27612440527424
94	C20	R1	7.12928301694497
94	C7	R1	7.27612440527424
95	C23	R1	7.4262647547021
95	C17	R1	7.03342300153745
95	C12	R1	7.36632221424582
95	C10	R1	7.39231742277876
95	C3	R1	7.24792751344359
95	C14	R1	7.07681559705083
95	C9	R1	7.49984588708321
95	C24	R1	7.29462074889163
95	C6	R1	7.33091687811462
95	C21	R1	7.52356195605701
95	C1	R1	7.32192809488736
95	C4	R1	7.2667865406949
95	C13	R1	7.6724253419715
95	C18	R1	7.03342300153745
95	C15	R1	7.28540221886225
95	C11	R1	7.44294349584873
95	C16	R1	7.2667865406949
95	C8	R1	7.40087943628218
96	C17	R1	7.43462822763672
96	C10	R1	7.19967234483636
96	C3	R1	7.31288295528436
96	C14	R1	7.4594316186373
96	C5	R1	7.15987133677839
96	C9	R1	7.62935662007961
96	C24	R1	7.31288295528436
96	C6	R1	7.19967234483636
96	C21	R1	7.29462074889163
96	C19	R1	7.23840473932508
96	C1	R1	7.25738784269265
96	C22	R1	7.33091687811462
96	C4	R1	7.4757334309664
96	C13	R1	7.37503943134692
96	C18	R1	7.03342300153745
96	C15	R1	7.19967234483636
96	C11	R1	7.15987133677839
96	C16	R1	7.20945336562895
96	C8	R1	7.25738784269265
96	C20	R1	7.44294349584873
96	C7	R1	7.18982455888002
97	C23	R1	7
97	C17	R1	7.3037807481771
97	C12	R1	7.23840473932508
97	C10	R1	7.65105169117893
97	C3	R1	7.24792751344359
97	C14	R1	7.28540221886225
97	C5	R1	7
97	C9	R1	7.33091687811462
97	C24	R1	7.24792751344359
97	C6	R1	7.33985000288462
97	C21	R1	7.14974711950468
97	C1	R1	7.4594316186373
97	C4	R1	6.97727992349992
97	C13	R1	7.27612440527424
97	C18	R1	7.14974711950468
97	C11	R1	7.11894107272351
[truncated: 14,554 more rows]
