# Supplementary material for: Stochastic modelling of single-cell gene expression adaptation reveals non-genomic contribution to evolution of tumor subclones
Source: bioRxiv. 2024 Apr 20:2024.04.17.588869. Preprint. [Version 1] doi: 10.1101/2024.04.17.588869 (PMC11071284; doi:10.1101/2024.04.17.588869)
Supplement: Supplement 2 [file media-2.zip › Supplementary Files/Simulated Data/Adaptive_Simulation/tr_1.08_sq_15_r_200_a_8.csv]

gene	species	replicate	exprval
1	C23	R1	7.17990909001493
1	C17	R1	7.57742882803575
1	C12	R1	7.4178525148859
1	C10	R1	7.11894107272351
1	C3	R1	7.38370429247405
1	C14	R1	7.43462822763672
1	C9	R1	7.4178525148859
1	C24	R1	7.07681559705083
1	C6	R1	7.35755200461808
1	C21	R1	7.49984588708321
1	C19	R1	7.10852445677817
1	C1	R1	7.2667865406949
1	C22	R1	7.24792751344359
1	C4	R1	7.59245703726808
1	C13	R1	7.35755200461808
1	C18	R1	7.08746284125034
1	C15	R1	7.29462074889163
1	C16	R1	7.32192809488736
1	C8	R1	7.21916852046216
1	C20	R1	7.34872815423108
2	C23	R1	7.40087943628218
2	C17	R1	7.33985000288462
2	C12	R1	7.01122725542325
2	C10	R1	6.88264304936184
2	C14	R1	7.07681559705083
2	C5	R1	7.4178525148859
2	C6	R1	7.49984588708321
2	C21	R1	7.28540221886225
2	C19	R1	7.6724253419715
2	C1	R1	7.32192809488736
2	C22	R1	7.17990909001493
2	C4	R1	7.22881869049588
2	C13	R1	7.18982455888002
2	C18	R1	7.09803208296053
2	C11	R1	7.17990909001493
2	C16	R1	7.18982455888002
2	C8	R1	7.39231742277876
2	C20	R1	7.28540221886225
2	C7	R1	7.19967234483636
3	C23	R1	7.19967234483636
3	C17	R1	7.2667865406949
3	C10	R1	7.11894107272351
3	C3	R1	7.22881869049588
3	C14	R1	7.07681559705083
3	C9	R1	7.21916852046216
3	C24	R1	6.96578428466209
3	C6	R1	7.27612440527424
3	C21	R1	7.2667865406949
3	C19	R1	7.33985000288462
3	C22	R1	7.2667865406949
3	C4	R1	7.49185309632967
3	C13	R1	7.40087943628218
3	C15	R1	7.21916852046216
3	C11	R1	7.2667865406949
3	C16	R1	7.03342300153745
3	C8	R1	7.19967234483636
3	C20	R1	7.31288295528436
3	C7	R1	7.18982455888002
4	C23	R1	7.40087943628218
4	C17	R1	7.22881869049588
4	C12	R1	7.36632221424582
4	C10	R1	7.15987133677839
4	C3	R1	7.32192809488736
4	C14	R1	7.32192809488736
4	C9	R1	7.23840473932508
4	C24	R1	7.36632221424582
4	C6	R1	7.31288295528436
4	C21	R1	7.06608919045777
4	C19	R1	7.29462074889163
4	C1	R1	7.29462074889163
4	C22	R1	7.4262647547021
4	C18	R1	7.10852445677817
4	C11	R1	7.2667865406949
4	C16	R1	6.96578428466209
4	C8	R1	7.2667865406949
4	C20	R1	7.24792751344359
4	C7	R1	7.32192809488736
5	C23	R1	7.4093909361377
5	C17	R1	7.23840473932508
5	C10	R1	7.4262647547021
5	C3	R1	7.467605550083
5	C14	R1	7.58496250072116
5	C5	R1	7
5	C9	R1	7.35755200461808
5	C24	R1	7.49984588708321
5	C6	R1	7
5	C21	R1	7.3037807481771
5	C19	R1	7.38370429247405
5	C1	R1	7.2667865406949
5	C22	R1	7.44294349584873
5	C4	R1	7
5	C13	R1	7.35755200461808
5	C18	R1	7.16992500144231
5	C15	R1	7.29462074889163
5	C11	R1	7.06608919045777
5	C16	R1	7.5077946401987
5	C8	R1	7.22881869049588
5	C20	R1	7.40087943628218
5	C7	R1	7.17990909001493
6	C23	R1	7.10852445677817
6	C17	R1	7.16992500144231
6	C12	R1	7.33985000288462
6	C10	R1	7.43462822763672
6	C3	R1	7.52356195605701
6	C14	R1	7.18982455888002
6	C5	R1	7.3037807481771
6	C9	R1	6.97727992349992
6	C24	R1	7.17990909001493
6	C6	R1	7.07681559705083
6	C21	R1	7.36632221424582
6	C1	R1	7
6	C22	R1	7.22881869049588
6	C4	R1	7.36632221424582
6	C13	R1	7
6	C18	R1	7.06608919045777
6	C15	R1	6.91886323727459
6	C11	R1	7.23840473932508
6	C16	R1	7.19967234483636
6	C8	R1	7.04439411935845
6	C20	R1	7.33985000288462
6	C7	R1	6.84549005094437
7	C23	R1	7.22881869049588
7	C17	R1	7.18982455888002
7	C12	R1	7.33091687811462
7	C10	R1	7.03342300153745
7	C3	R1	7.19967234483636
7	C14	R1	7.39231742277876
7	C5	R1	6.89481776330794
7	C9	R1	7.17990909001493
7	C24	R1	7.28540221886225
7	C6	R1	7.34872815423108
7	C21	R1	7.01122725542325
7	C19	R1	7.32192809488736
7	C1	R1	7.05528243550119
7	C22	R1	7.45121111183233
7	C4	R1	7.21916852046216
7	C13	R1	7.5077946401987
7	C18	R1	6.85798099512757
7	C15	R1	6.8073549220576
7	C11	R1	7.22881869049588
7	C16	R1	7.28540221886225
7	C8	R1	7.14974711950468
7	C20	R1	7.23840473932508
7	C7	R1	7.2667865406949
8	C23	R1	7.36632221424582
8	C17	R1	7.4262647547021
8	C12	R1	7.49185309632967
8	C10	R1	7.07681559705083
8	C3	R1	7.35755200461808
8	C14	R1	7.43462822763672
8	C5	R1	7.45121111183233
8	C9	R1	7.4093909361377
8	C24	R1	7.4757334309664
8	C6	R1	7.19967234483636
8	C19	R1	7.38370429247405
8	C1	R1	7.3037807481771
8	C22	R1	7.22881869049588
8	C4	R1	7.2667865406949
8	C13	R1	7.29462074889163
8	C18	R1	7.17990909001493
8	C11	R1	7.20945336562895
8	C16	R1	7.15987133677839
8	C8	R1	7.63662462054365
8	C20	R1	7.2667865406949
8	C7	R1	7.20945336562895
9	C23	R1	7.28540221886225
9	C17	R1	7.25738784269265
9	C12	R1	7.19967234483636
9	C10	R1	7.18982455888002
9	C3	R1	7.12928301694497
9	C14	R1	7.24792751344359
9	C5	R1	7.4262647547021
9	C9	R1	7.24792751344359
9	C24	R1	6.84549005094437
9	C6	R1	7.37503943134692
9	C21	R1	7.18982455888002
9	C19	R1	7.17990909001493
9	C1	R1	7.49984588708321
9	C22	R1	7.3037807481771
9	C4	R1	7.09803208296053
9	C13	R1	7.56224242422107
9	C15	R1	7.2667865406949
9	C11	R1	7.07681559705083
9	C16	R1	6.90689059560852
9	C8	R1	7.02236781302845
9	C20	R1	7.11894107272351
9	C7	R1	7.11894107272351
10	C23	R1	7.28540221886225
10	C17	R1	7.29462074889163
10	C12	R1	7.31288295528436
10	C10	R1	7.22881869049588
10	C3	R1	7.48381577726426
10	C14	R1	7.16992500144231
10	C5	R1	7.16992500144231
10	C9	R1	7.09803208296053
10	C24	R1	7.3037807481771
10	C6	R1	7.34872815423108
10	C21	R1	7.44294349584873
10	C1	R1	7.25738784269265
10	C22	R1	7.21916852046216
10	C4	R1	7.33091687811462
10	C13	R1	7.31288295528436
10	C18	R1	7.38370429247405
10	C15	R1	7.31288295528436
10	C11	R1	7.03342300153745
10	C16	R1	7.23840473932508
10	C8	R1	7.23840473932508
10	C20	R1	7.33985000288462
10	C7	R1	7.60733031374961
11	C23	R1	7.18982455888002
11	C17	R1	7.44294349584873
11	C12	R1	7.15987133677839
11	C3	R1	7.27612440527424
11	C14	R1	7.33091687811462
11	C5	R1	7.24792751344359
11	C9	R1	7.3037807481771
11	C24	R1	7.38370429247405
11	C6	R1	7.32192809488736
11	C19	R1	7.37503943134692
11	C22	R1	7.49185309632967
11	C4	R1	7.44294349584873
11	C13	R1	7.72109918870719
11	C18	R1	7.15987133677839
11	C15	R1	7.44294349584873
11	C11	R1	7.24792751344359
11	C16	R1	7.28540221886225
11	C20	R1	7.40087943628218
12	C23	R1	6.97727992349992
12	C17	R1	7.49185309632967
12	C12	R1	7.14974711950468
12	C10	R1	7.11894107272351
12	C3	R1	7.48381577726426
12	C14	R1	7.4093909361377
12	C5	R1	7.4757334309664
12	C9	R1	7.20945336562895
12	C24	R1	7.33091687811462
12	C6	R1	7.37503943134692
12	C21	R1	7.08746284125034
12	C1	R1	7.4093909361377
12	C22	R1	7.16992500144231
12	C4	R1	7.32192809488736
12	C13	R1	7.51569983828404
12	C18	R1	7.3037807481771
12	C15	R1	7.02236781302845
12	C11	R1	7.44294349584873
12	C16	R1	6.82017896241519
12	C20	R1	7.28540221886225
12	C7	R1	7.33985000288462
13	C17	R1	7.19967234483636
13	C12	R1	7.09803208296053
13	C3	R1	7.33985000288462
13	C14	R1	7.39231742277876
13	C5	R1	6.96578428466209
13	C24	R1	7.23840473932508
13	C6	R1	7.29462074889163
13	C21	R1	7.37503943134692
13	C19	R1	7.66533591718518
13	C1	R1	7.14974711950468
13	C22	R1	7.49984588708321
13	C18	R1	7.24792751344359
13	C15	R1	7.05528243550119
13	C11	R1	7.4262647547021
13	C16	R1	7.38370429247405
13	C8	R1	7.34872815423108
13	C20	R1	7.33985000288462
13	C7	R1	7.2667865406949
14	C23	R1	7.15987133677839
14	C17	R1	7.33985000288462
14	C12	R1	7.34872815423108
14	C10	R1	7.08746284125034
14	C3	R1	7.35755200461808
14	C14	R1	7.10852445677817
14	C5	R1	7.03342300153745
14	C9	R1	7.08746284125034
14	C24	R1	7.16992500144231
14	C6	R1	7.35755200461808
14	C21	R1	6.88264304936184
14	C19	R1	7.11894107272351
14	C1	R1	6.90689059560852
14	C22	R1	7.53915881110803
14	C4	R1	7.3037807481771
14	C13	R1	7.28540221886225
14	C18	R1	7.27612440527424
14	C15	R1	7.14974711950468
14	C11	R1	7.44294349584873
14	C16	R1	7.07681559705083
14	C20	R1	7.48381577726426
14	C7	R1	7.4594316186373
15	C23	R1	7.37503943134692
15	C17	R1	7.12928301694497
15	C12	R1	7.03342300153745
15	C10	R1	7.06608919045777
15	C3	R1	7.14974711950468
15	C14	R1	7.17990909001493
15	C5	R1	7.11894107272351
15	C9	R1	7.17990909001493
15	C24	R1	7.3037807481771
15	C6	R1	7.11894107272351
15	C21	R1	7.29462074889163
15	C19	R1	7.22881869049588
15	C1	R1	7.27612440527424
15	C22	R1	7.18982455888002
15	C4	R1	7.15987133677839
15	C13	R1	7.70735913208088
15	C18	R1	7.27612440527424
15	C11	R1	7.13955135239879
15	C16	R1	7.13955135239879
15	C8	R1	7.22881869049588
15	C20	R1	6.97727992349992
15	C7	R1	7.24792751344359
16	C23	R1	7.35755200461808
16	C17	R1	7.15987133677839
16	C12	R1	7.29462074889163
16	C10	R1	7.13955135239879
16	C3	R1	7.39231742277876
16	C14	R1	7.2667865406949
16	C5	R1	7.36632221424582
16	C9	R1	7.19967234483636
16	C24	R1	7.52356195605701
16	C21	R1	7.53915881110803
16	C19	R1	7.4262647547021
16	C1	R1	7.36632221424582
16	C22	R1	7.25738784269265
16	C4	R1	7.49984588708321
16	C13	R1	7.15987133677839
16	C18	R1	6.84549005094437
16	C15	R1	7.01122725542325
16	C11	R1	7.01122725542325
16	C16	R1	7.13955135239879
16	C8	R1	7.13955135239879
16	C20	R1	7.03342300153745
16	C7	R1	7.16992500144231
17	C23	R1	7.23840473932508
17	C17	R1	7.4757334309664
17	C12	R1	7.68650052718322
17	C10	R1	7.27612440527424
17	C14	R1	7.33091687811462
17	C5	R1	7.39231742277876
17	C9	R1	7.29462074889163
17	C24	R1	7.10852445677817
17	C6	R1	7.53915881110803
17	C21	R1	7.31288295528436
17	C19	R1	7.28540221886225
17	C1	R1	7.19967234483636
17	C22	R1	7.29462074889163
17	C4	R1	7.59245703726808
17	C13	R1	7.28540221886225
17	C18	R1	7.05528243550119
17	C15	R1	7.33985000288462
17	C11	R1	7.4178525148859
17	C16	R1	6.98868468677217
17	C8	R1	7.25738784269265
17	C20	R1	7.35755200461808
17	C7	R1	7.04439411935845
18	C23	R1	7.39231742277876
18	C17	R1	7.19967234483636
18	C12	R1	7.32192809488736
18	C10	R1	7.21916852046216
18	C3	R1	7.33985000288462
18	C14	R1	7.25738784269265
18	C5	R1	7.06608919045777
18	C9	R1	7.09803208296053
18	C24	R1	7.24792751344359
18	C6	R1	7.12928301694497
18	C21	R1	7.13955135239879
18	C19	R1	7.24792751344359
18	C1	R1	7.39231742277876
18	C4	R1	7.29462074889163
18	C13	R1	7.16992500144231
18	C18	R1	6.93073733756289
18	C11	R1	7.21916852046216
18	C16	R1	7.09803208296053
18	C8	R1	7.24792751344359
18	C20	R1	7.24792751344359
18	C7	R1	7.36632221424582
19	C23	R1	7.32192809488736
19	C17	R1	7.36632221424582
19	C12	R1	7.2667865406949
19	C10	R1	7.09803208296053
19	C3	R1	7.10852445677817
19	C14	R1	7.07681559705083
19	C5	R1	7.57742882803575
19	C9	R1	7.19967234483636
19	C24	R1	7.39231742277876
19	C6	R1	7.28540221886225
19	C21	R1	7.4594316186373
19	C19	R1	7.3037807481771
19	C1	R1	7.15987133677839
19	C22	R1	7.37503943134692
19	C13	R1	7.40087943628218
19	C18	R1	7.56985560833095
19	C15	R1	7.43462822763672
19	C11	R1	7.14974711950468
19	C16	R1	7.06608919045777
19	C20	R1	7.20945336562895
19	C7	R1	7.29462074889163
20	C17	R1	7.06608919045777
20	C12	R1	7.48381577726426
20	C10	R1	7.48381577726426
20	C3	R1	6.89481776330794
20	C14	R1	7.52356195605701
20	C5	R1	7.65821148275179
20	C9	R1	7.43462822763672
20	C6	R1	7.4093909361377
20	C21	R1	7.08746284125034
20	C1	R1	7.18982455888002
20	C22	R1	7.33985000288462
20	C4	R1	7.12928301694497
20	C13	R1	7.4594316186373
20	C18	R1	7.17990909001493
20	C15	R1	7.22881869049588
20	C11	R1	7.4594316186373
20	C16	R1	7.13955135239879
20	C20	R1	7.35755200461808
20	C7	R1	7.3037807481771
21	C23	R1	7.54689445988764
21	C17	R1	6.97727992349992
21	C12	R1	7.39231742277876
21	C10	R1	7.34872815423108
21	C3	R1	7.28540221886225
21	C14	R1	7.18982455888002
21	C5	R1	7.29462074889163
21	C9	R1	7.25738784269265
21	C24	R1	7.17990909001493
21	C6	R1	7.37503943134692
21	C19	R1	7.57742882803575
21	C1	R1	7.18982455888002
21	C22	R1	7.13955135239879
21	C4	R1	7.20945336562895
21	C13	R1	7.31288295528436
21	C18	R1	7.18982455888002
21	C15	R1	7.32192809488736
21	C11	R1	7.29462074889163
21	C16	R1	7.22881869049588
21	C8	R1	7.49984588708321
21	C7	R1	7
22	C17	R1	7.04439411935845
22	C12	R1	7.52356195605701
22	C10	R1	7.39231742277876
22	C3	R1	7.22881869049588
22	C14	R1	7.35755200461808
22	C5	R1	7.21916852046216
22	C9	R1	7.39231742277876
22	C24	R1	7.29462074889163
22	C6	R1	7.21916852046216
22	C21	R1	7.43462822763672
22	C19	R1	7.14974711950468
22	C1	R1	7.05528243550119
22	C22	R1	7.38370429247405
22	C4	R1	7.20945336562895
22	C13	R1	7.11894107272351
22	C18	R1	7.27612440527424
22	C15	R1	7.33985000288462
22	C11	R1	7.24792751344359
22	C16	R1	7.09803208296053
22	C8	R1	7.19967234483636
22	C20	R1	7.74146698640115
22	C7	R1	7.3037807481771
23	C23	R1	7.23840473932508
23	C17	R1	7.61470984411521
23	C12	R1	7.12928301694497
23	C10	R1	7.40087943628218
23	C3	R1	7.70043971814109
23	C5	R1	7.12928301694497
23	C9	R1	7.13955135239879
23	C6	R1	7.21916852046216
23	C21	R1	7.4757334309664
23	C19	R1	7.31288295528436
23	C1	R1	7.19967234483636
23	C22	R1	7.467605550083
23	C4	R1	7.20945336562895
23	C13	R1	7.35755200461808
23	C18	R1	7.36632221424582
23	C15	R1	7.07681559705083
23	C11	R1	7.20945336562895
23	C16	R1	7.12928301694497
23	C8	R1	7.5077946401987
23	C7	R1	7.32192809488736
24	C23	R1	7.2667865406949
24	C12	R1	7.4594316186373
24	C10	R1	7.33985000288462
24	C3	R1	7.37503943134692
24	C14	R1	7.32192809488736
24	C5	R1	7.17990909001493
24	C9	R1	6.90689059560852
24	C24	R1	7
24	C6	R1	7.14974711950468
24	C21	R1	7.53915881110803
24	C19	R1	7.37503943134692
24	C1	R1	7.2667865406949
24	C4	R1	7.58496250072116
24	C13	R1	7.2667865406949
24	C18	R1	7.13955135239879
24	C15	R1	7.36632221424582
24	C11	R1	7.10852445677817
24	C16	R1	7.16992500144231
24	C8	R1	7.4594316186373
24	C20	R1	6.93073733756289
24	C7	R1	7.40087943628218
25	C23	R1	6.91886323727459
25	C17	R1	7.05528243550119
25	C12	R1	7.32192809488736
25	C10	R1	7.07681559705083
25	C5	R1	7.20945336562895
25	C24	R1	6.95419631038687
25	C6	R1	7.35755200461808
25	C21	R1	6.91886323727459
25	C19	R1	7.35755200461808
25	C22	R1	7.4594316186373
25	C4	R1	7.33985000288462
25	C13	R1	7.4757334309664
25	C18	R1	6.91886323727459
25	C15	R1	7.05528243550119
25	C16	R1	7.08746284125034
25	C8	R1	7.38370429247405
25	C20	R1	6.85798099512757
26	C17	R1	7.19967234483636
26	C12	R1	7.05528243550119
26	C10	R1	7.35755200461808
26	C3	R1	7.44294349584873
26	C5	R1	7.11894107272351
26	C24	R1	7.35755200461808
26	C21	R1	7.17990909001493
26	C1	R1	7.12928301694497
26	C22	R1	7.2667865406949
26	C4	R1	7.40087943628218
26	C13	R1	7.467605550083
26	C15	R1	7.22881869049588
26	C11	R1	7.10852445677817
26	C16	R1	7.22881869049588
26	C8	R1	7.14974711950468
26	C20	R1	7.39231742277876
26	C7	R1	7.25738784269265
27	C23	R1	7.10852445677817
27	C17	R1	7.43462822763672
27	C12	R1	7.40087943628218
27	C10	R1	7.28540221886225
27	C3	R1	7.13955135239879
27	C14	R1	6.94251450533924
27	C5	R1	7.38370429247405
27	C9	R1	7.15987133677839
27	C24	R1	7.40087943628218
27	C21	R1	7.45121111183233
27	C19	R1	7.52356195605701
27	C1	R1	7.57742882803575
27	C22	R1	7.29462074889163
27	C4	R1	7.3037807481771
27	C13	R1	7.54689445988764
27	C18	R1	7.24792751344359
27	C15	R1	7.14974711950468
27	C11	R1	7.10852445677817
27	C16	R1	7.14974711950468
27	C8	R1	7.25738784269265
27	C20	R1	7.54689445988764
27	C7	R1	7.25738784269265
28	C23	R1	7.28540221886225
28	C17	R1	7.23840473932508
28	C12	R1	7.52356195605701
28	C10	R1	7.53138146051631
28	C3	R1	7.31288295528436
28	C14	R1	7.25738784269265
28	C5	R1	7.3037807481771
28	C24	R1	7.32192809488736
28	C6	R1	7.61470984411521
28	C21	R1	7.03342300153745
28	C19	R1	7.33091687811462
28	C1	R1	7.59245703726808
28	C22	R1	7.10852445677817
28	C4	R1	7.4262647547021
28	C13	R1	7.03342300153745
28	C18	R1	7.48381577726426
28	C15	R1	7.4093909361377
28	C16	R1	7.14974711950468
28	C8	R1	7.20945336562895
28	C20	R1	7.4594316186373
28	C7	R1	7.20945336562895
29	C23	R1	7.4757334309664
29	C17	R1	7.37503943134692
29	C12	R1	7.24792751344359
29	C3	R1	7.44294349584873
29	C14	R1	7.43462822763672
29	C5	R1	7.13955135239879
29	C9	R1	7.37503943134692
29	C24	R1	7.33091687811462
29	C6	R1	7.31288295528436
29	C21	R1	7.33091687811462
29	C19	R1	7.32192809488736
29	C1	R1	7.38370429247405
29	C22	R1	7.48381577726426
29	C4	R1	7.54689445988764
29	C13	R1	7.28540221886225
29	C18	R1	7.20945336562895
29	C15	R1	7.11894107272351
29	C11	R1	7.06608919045777
29	C16	R1	7.16992500144231
29	C8	R1	7.37503943134692
29	C20	R1	7.08746284125034
29	C7	R1	7.467605550083
30	C23	R1	7.4093909361377
30	C17	R1	7.31288295528436
30	C12	R1	7.25738784269265
30	C10	R1	7.17990909001493
30	C3	R1	7.6724253419715
30	C5	R1	7.27612440527424
30	C6	R1	7.35755200461808
30	C21	R1	7.5077946401987
30	C19	R1	7.31288295528436
30	C1	R1	7.09803208296053
30	C22	R1	7.22881869049588
30	C4	R1	7.24792751344359
30	C13	R1	7.5077946401987
30	C18	R1	7.23840473932508
30	C15	R1	7.12928301694497
30	C11	R1	7.23840473932508
30	C16	R1	7.16992500144231
30	C8	R1	7.09803208296053
30	C20	R1	7.08746284125034
30	C7	R1	7.34872815423108
31	C23	R1	7.37503943134692
31	C12	R1	7.35755200461808
31	C14	R1	7.4262647547021
31	C5	R1	7.04439411935845
31	C9	R1	7.18982455888002
31	C24	R1	7.12928301694497
31	C21	R1	7.36632221424582
31	C19	R1	7.39231742277876
31	C1	R1	7.15987133677839
31	C22	R1	7.25738784269265
31	C4	R1	7.58496250072116
31	C13	R1	7.11894107272351
31	C18	R1	7.24792751344359
31	C15	R1	7.34872815423108
31	C11	R1	7.4757334309664
31	C16	R1	7.22881869049588
31	C8	R1	7.37503943134692
31	C20	R1	7.33091687811462
31	C7	R1	7.53138146051631
32	C23	R1	7.57742882803575
32	C17	R1	7.52356195605701
32	C10	R1	7.05528243550119
32	C3	R1	7.63662462054365
32	C5	R1	7.17990909001493
32	C9	R1	7.25738784269265
32	C24	R1	7.19967234483636
32	C6	R1	7.21916852046216
32	C21	R1	7.45121111183233
32	C19	R1	7.21916852046216
32	C1	R1	7.27612440527424
32	C22	R1	7.07681559705083
32	C4	R1	7.21916852046216
32	C13	R1	7.14974711950468
32	C18	R1	7.21916852046216
32	C15	R1	7.03342300153745
32	C8	R1	7.45121111183233
32	C20	R1	7.14974711950468
32	C7	R1	7.15987133677839
33	C17	R1	7.4594316186373
33	C12	R1	7.36632221424582
33	C10	R1	7.13955135239879
33	C3	R1	7.4178525148859
33	C14	R1	7.35755200461808
33	C5	R1	7.23840473932508
33	C9	R1	7.03342300153745
33	C24	R1	7.18982455888002
33	C6	R1	7.35755200461808
33	C21	R1	7.4262647547021
33	C19	R1	7.31288295528436
33	C1	R1	7.29462074889163
33	C22	R1	7.4594316186373
33	C4	R1	7.64385618977472
33	C13	R1	7.12928301694497
33	C18	R1	6.96578428466209
33	C11	R1	7
33	C16	R1	7.10852445677817
33	C8	R1	7.3037807481771
33	C20	R1	7.20945336562895
33	C7	R1	7.16992500144231
34	C23	R1	7.4594316186373
34	C17	R1	7.3037807481771
34	C12	R1	7.4262647547021
34	C10	R1	7.39231742277876
34	C3	R1	7.24792751344359
34	C14	R1	7.53138146051631
34	C5	R1	7.12928301694497
34	C9	R1	7.34872815423108
34	C24	R1	7.32192809488736
34	C6	R1	7.22881869049588
34	C21	R1	7.51569983828404
34	C1	R1	7.06608919045777
34	C4	R1	7.18982455888002
34	C13	R1	7.35755200461808
34	C18	R1	7.36632221424582
34	C15	R1	7.17990909001493
34	C11	R1	7.37503943134692
34	C16	R1	7.33985000288462
34	C8	R1	7.24792751344359
34	C20	R1	7.40087943628218
34	C7	R1	7.20945336562895
35	C23	R1	7.10852445677817
35	C17	R1	7.38370429247405
35	C12	R1	7.27612440527424
35	C10	R1	7.10852445677817
35	C3	R1	7.4757334309664
35	C14	R1	7.02236781302845
35	C9	R1	7.44294349584873
35	C24	R1	7.33985000288462
35	C6	R1	7.16992500144231
35	C21	R1	7.40087943628218
35	C19	R1	7.22881869049588
35	C1	R1	7.23840473932508
35	C22	R1	7.18982455888002
35	C4	R1	7.43462822763672
35	C13	R1	7.3037807481771
35	C18	R1	7.15987133677839
35	C15	R1	7.16992500144231
35	C11	R1	7.14974711950468
35	C16	R1	7.08746284125034
35	C8	R1	7.59245703726808
35	C20	R1	7.02236781302845
35	C7	R1	6.94251450533924
36	C23	R1	7.69348695749933
36	C12	R1	7.43462822763672
36	C10	R1	7.39231742277876
36	C3	R1	7.04439411935845
36	C14	R1	7.22881869049588
36	C24	R1	7.27612440527424
36	C6	R1	7.10852445677817
36	C21	R1	7
36	C19	R1	7.20945336562895
36	C1	R1	7.34872815423108
36	C22	R1	7.07681559705083
36	C4	R1	7.32192809488736
36	C13	R1	7.27612440527424
36	C18	R1	6.97727992349992
36	C15	R1	7.12928301694497
36	C11	R1	7.15987133677839
36	C16	R1	7.16992500144231
36	C8	R1	7.39231742277876
36	C20	R1	7.21916852046216
37	C23	R1	7.29462074889163
37	C17	R1	7.36632221424582
37	C12	R1	7.12928301694497
37	C10	R1	7.17990909001493
37	C3	R1	7.20945336562895
37	C14	R1	7.64385618977472
37	C5	R1	7.32192809488736
37	C9	R1	7.4093909361377
37	C24	R1	7.4757334309664
37	C6	R1	6.83289001416474
37	C21	R1	7.10852445677817
37	C19	R1	7.12928301694497
37	C1	R1	7.52356195605701
37	C22	R1	7.17990909001493
37	C4	R1	7.25738784269265
37	C18	R1	6.90689059560852
37	C15	R1	7.18982455888002
37	C11	R1	7.22881869049588
37	C8	R1	7.36632221424582
37	C20	R1	7.3037807481771
37	C7	R1	7.08746284125034
38	C23	R1	7.4594316186373
38	C17	R1	7.38370429247405
38	C12	R1	7.25738784269265
38	C10	R1	7.4093909361377
38	C3	R1	7.05528243550119
38	C14	R1	7.19967234483636
38	C9	R1	7.33091687811462
38	C24	R1	7.31288295528436
38	C6	R1	7.14974711950468
38	C21	R1	7.52356195605701
38	C1	R1	7.17990909001493
38	C22	R1	7.2667865406949
38	C4	R1	7.45121111183233
38	C13	R1	7.33091687811462
38	C18	R1	7.33091687811462
38	C15	R1	7.14974711950468
38	C11	R1	7.24792751344359
38	C16	R1	7.34872815423108
38	C20	R1	7.33091687811462
38	C7	R1	7.4178525148859
39	C23	R1	7.34872815423108
39	C17	R1	7.05528243550119
39	C12	R1	7.11894107272351
39	C10	R1	7.33985000288462
39	C14	R1	7.12928301694497
39	C5	R1	7.25738784269265
39	C9	R1	7.4262647547021
39	C24	R1	7.06608919045777
39	C6	R1	7.11894107272351
39	C21	R1	7.25738784269265
39	C19	R1	6.93073733756289
39	C1	R1	7.4757334309664
39	C22	R1	7.4178525148859
39	C4	R1	7.24792751344359
39	C13	R1	7.54689445988764
39	C18	R1	7.24792751344359
39	C15	R1	7.35755200461808
39	C11	R1	7.2667865406949
39	C20	R1	7.04439411935845
39	C7	R1	7.29462074889163
40	C23	R1	7.11894107272351
40	C17	R1	7.3037807481771
40	C12	R1	7.09803208296053
40	C10	R1	7.11894107272351
40	C3	R1	7.23840473932508
40	C14	R1	7.44294349584873
40	C9	R1	7.49984588708321
40	C24	R1	7.35755200461808
40	C6	R1	7.35755200461808
40	C19	R1	7.2667865406949
40	C22	R1	7.31288295528436
40	C4	R1	7.38370429247405
40	C13	R1	7.13955135239879
40	C18	R1	7.16992500144231
40	C15	R1	7.13955135239879
40	C11	R1	7.06608919045777
40	C16	R1	7.11894107272351
40	C8	R1	7.4594316186373
40	C20	R1	7.33091687811462
40	C7	R1	6.98868468677217
41	C23	R1	7.25738784269265
41	C17	R1	7.22881869049588
41	C12	R1	7.6724253419715
41	C3	R1	7.28540221886225
41	C14	R1	7.10852445677817
41	C5	R1	7.36632221424582
41	C9	R1	7.14974711950468
41	C24	R1	7.14974711950468
41	C21	R1	7.07681559705083
41	C1	R1	7.38370429247405
41	C22	R1	7.53138146051631
41	C4	R1	7.15987133677839
41	C13	R1	7.29462074889163
41	C18	R1	7.28540221886225
41	C15	R1	7.28540221886225
41	C11	R1	7.23840473932508
41	C16	R1	6.91886323727459
41	C8	R1	7.29462074889163
41	C20	R1	7.19967234483636
41	C7	R1	7.4594316186373
42	C23	R1	7.35755200461808
42	C17	R1	7.49984588708321
42	C12	R1	7.38370429247405
42	C10	R1	7.24792751344359
42	C3	R1	7.33091687811462
42	C14	R1	7.33985000288462
42	C9	R1	7.48381577726426
42	C24	R1	7.25738784269265
42	C6	R1	7.39231742277876
42	C21	R1	7.38370429247405
42	C19	R1	7.14974711950468
42	C1	R1	7.24792751344359
42	C4	R1	7.10852445677817
42	C13	R1	7.35755200461808
42	C18	R1	7.27612440527424
42	C15	R1	7.17990909001493
42	C11	R1	7.14974711950468
42	C16	R1	7.04439411935845
42	C8	R1	7.33985000288462
42	C20	R1	7.4178525148859
42	C7	R1	7.11894107272351
43	C23	R1	7.467605550083
43	C17	R1	7.35755200461808
43	C12	R1	7.43462822763672
43	C10	R1	7.03342300153745
43	C3	R1	7.17990909001493
43	C14	R1	7.33985000288462
43	C5	R1	7.34872815423108
43	C9	R1	7.51569983828404
43	C24	R1	7.31288295528436
43	C6	R1	7.2667865406949
43	C21	R1	7.21916852046216
43	C19	R1	7.45121111183233
43	C1	R1	7.39231742277876
43	C4	R1	7.18982455888002
43	C13	R1	7.2667865406949
43	C18	R1	7.32192809488736
43	C15	R1	7.21916852046216
43	C11	R1	7.05528243550119
43	C16	R1	7.31288295528436
43	C8	R1	7.11894107272351
43	C20	R1	7.21916852046216
43	C7	R1	7.3037807481771
44	C23	R1	7.32192809488736
44	C17	R1	7.20945336562895
44	C12	R1	6.97727992349992
44	C10	R1	7.27612440527424
44	C3	R1	7.49984588708321
44	C9	R1	7.17990909001493
44	C24	R1	7.25738784269265
44	C19	R1	7.4594316186373
44	C22	R1	7.4262647547021
44	C4	R1	7.02236781302845
44	C13	R1	7.4594316186373
44	C18	R1	7.10852445677817
44	C15	R1	7.18982455888002
44	C11	R1	7.03342300153745
44	C16	R1	7.40087943628218
44	C8	R1	7.37503943134692
44	C20	R1	7.34872815423108
45	C23	R1	7.4178525148859
45	C17	R1	7.31288295528436
45	C12	R1	7.10852445677817
45	C10	R1	7.4093909361377
45	C3	R1	7.14974711950468
45	C14	R1	7.4262647547021
45	C5	R1	7.25738784269265
45	C9	R1	7.53138146051631
45	C24	R1	7.15987133677839
45	C6	R1	7.25738784269265
45	C21	R1	7.37503943134692
45	C19	R1	7.39231742277876
45	C1	R1	7.05528243550119
45	C22	R1	7.27612440527424
45	C4	R1	7.24792751344359
45	C13	R1	7.28540221886225
45	C18	R1	6.98868468677217
45	C15	R1	6.94251450533924
45	C11	R1	7.33091687811462
45	C16	R1	7.33985000288462
45	C8	R1	7.25738784269265
45	C20	R1	7.23840473932508
46	C23	R1	7.15987133677839
46	C17	R1	7.18982455888002
46	C12	R1	7.39231742277876
46	C10	R1	7.4178525148859
46	C3	R1	7.29462074889163
46	C14	R1	7.13955135239879
46	C5	R1	7.16992500144231
46	C9	R1	7.18982455888002
46	C6	R1	7.3037807481771
46	C19	R1	7.45121111183233
46	C1	R1	7.44294349584873
46	C22	R1	7.23840473932508
46	C4	R1	7.22881869049588
46	C13	R1	7.35755200461808
46	C18	R1	7.12928301694497
46	C15	R1	7.09803208296053
46	C11	R1	6.94251450533924
46	C16	R1	7.3037807481771
46	C8	R1	7.10852445677817
46	C20	R1	7.04439411935845
46	C7	R1	7.53915881110803
47	C23	R1	7.12928301694497
47	C17	R1	7.39231742277876
47	C12	R1	7.17990909001493
47	C10	R1	7.36632221424582
47	C3	R1	7.34872815423108
47	C14	R1	7.15987133677839
47	C5	R1	7.18982455888002
47	C24	R1	7.14974711950468
47	C6	R1	7.4262647547021
47	C19	R1	7.25738784269265
47	C1	R1	7.31288295528436
47	C4	R1	7.15987133677839
47	C13	R1	7.17990909001493
47	C18	R1	7.16992500144231
47	C15	R1	7.07681559705083
47	C11	R1	7.01122725542325
47	C16	R1	7.51569983828404
47	C8	R1	7.35755200461808
47	C20	R1	7.4178525148859
47	C7	R1	7.45121111183233
48	C23	R1	7.02236781302845
48	C17	R1	7.2667865406949
48	C12	R1	7.29462074889163
48	C10	R1	7.10852445677817
48	C3	R1	7.36632221424582
48	C14	R1	7.3037807481771
48	C5	R1	7.23840473932508
48	C9	R1	7.52356195605701
48	C6	R1	7.25738784269265
48	C21	R1	7.44294349584873
48	C19	R1	7.34872815423108
48	C1	R1	7.4757334309664
48	C22	R1	7.37503943134692
48	C4	R1	7.44294349584873
48	C13	R1	7.65821148275179
48	C18	R1	7.01122725542325
48	C15	R1	7.4093909361377
48	C11	R1	7.17990909001493
48	C16	R1	7.20945336562895
48	C8	R1	7.45121111183233
48	C7	R1	7.51569983828404
49	C23	R1	7.13955135239879
49	C12	R1	7.43462822763672
49	C3	R1	7.23840473932508
49	C14	R1	7.38370429247405
49	C5	R1	7.40087943628218
49	C9	R1	7.2667865406949
49	C24	R1	7.20945336562895
49	C6	R1	7.27612440527424
49	C21	R1	7.17990909001493
49	C19	R1	7.49185309632967
49	C1	R1	6.7279204545632
49	C22	R1	7.40087943628218
49	C4	R1	7.14974711950468
49	C13	R1	7.22881869049588
49	C18	R1	7.68650052718322
49	C15	R1	7.10852445677817
49	C11	R1	7.09803208296053
49	C16	R1	7.14974711950468
49	C8	R1	7.33985000288462
49	C20	R1	7.31288295528436
49	C7	R1	7.21916852046216
50	C23	R1	7.33091687811462
50	C17	R1	7.2667865406949
50	C12	R1	7.49984588708321
50	C10	R1	7.17990909001493
50	C3	R1	7.27612440527424
50	C14	R1	7.19967234483636
50	C5	R1	7.13955135239879
50	C9	R1	7.24792751344359
50	C24	R1	7.05528243550119
50	C6	R1	7.15987133677839
50	C21	R1	6.98868468677217
50	C19	R1	7.43462822763672
50	C1	R1	7.20945336562895
50	C4	R1	7.60733031374961
50	C13	R1	7.02236781302845
50	C18	R1	6.90689059560852
50	C15	R1	7.16992500144231
50	C11	R1	7.04439411935845
50	C16	R1	7.03342300153745
50	C8	R1	7.08746284125034
50	C20	R1	7.37503943134692
50	C7	R1	7.04439411935845
51	C23	R1	7.29462074889163
51	C17	R1	7.16992500144231
51	C12	R1	7.16992500144231
51	C10	R1	7.07681559705083
51	C3	R1	7.3037807481771
51	C14	R1	7.01122725542325
51	C9	R1	7.62935662007961
51	C24	R1	7.07681559705083
51	C6	R1	7.21916852046216
51	C21	R1	7.28540221886225
51	C4	R1	6.8703647195834
51	C13	R1	7.15987133677839
51	C18	R1	6.91886323727459
51	C15	R1	7.07681559705083
51	C11	R1	7.3037807481771
51	C16	R1	7.17990909001493
51	C20	R1	7.5077946401987
51	C7	R1	7.2667865406949
52	C23	R1	7.36632221424582
52	C17	R1	7.40087943628218
52	C12	R1	7.48381577726426
52	C10	R1	7
52	C3	R1	6.98868468677217
52	C14	R1	7.15987133677839
52	C5	R1	7.14974711950468
52	C9	R1	7.467605550083
52	C24	R1	7.36632221424582
52	C6	R1	7.54689445988764
52	C21	R1	7.22881869049588
52	C19	R1	7.15987133677839
52	C1	R1	7.04439411935845
52	C22	R1	7.02236781302845
52	C4	R1	7.37503943134692
52	C13	R1	6.89481776330794
52	C18	R1	7.27612440527424
52	C15	R1	7.16992500144231
52	C11	R1	7.36632221424582
52	C16	R1	6.85798099512757
52	C8	R1	7.27612440527424
52	C20	R1	7.5077946401987
53	C23	R1	7.40087943628218
53	C17	R1	7.25738784269265
53	C12	R1	7.25738784269265
53	C3	R1	7.24792751344359
53	C14	R1	7.25738784269265
53	C5	R1	7.40087943628218
53	C9	R1	7.37503943134692
53	C6	R1	7.48381577726426
53	C21	R1	7.31288295528436
53	C19	R1	7.04439411935845
53	C1	R1	7.32192809488736
53	C22	R1	7.48381577726426
53	C4	R1	7.04439411935845
53	C13	R1	7.07681559705083
53	C18	R1	6.98868468677217
53	C15	R1	7.19967234483636
53	C11	R1	7.67948009950545
53	C16	R1	7.19967234483636
53	C8	R1	7.3037807481771
53	C20	R1	7.27612440527424
53	C7	R1	7.32192809488736
54	C23	R1	7.14974711950468
54	C17	R1	7.63662462054365
54	C12	R1	7.3037807481771
54	C10	R1	7.21916852046216
54	C3	R1	7.25738784269265
54	C14	R1	7.25738784269265
54	C5	R1	7.34872815423108
54	C24	R1	7.27612440527424
54	C6	R1	6.95419631038687
54	C21	R1	7.2667865406949
54	C19	R1	7.53915881110803
54	C1	R1	7.56224242422107
54	C22	R1	7.15987133677839
54	C4	R1	7.23840473932508
54	C13	R1	7.10852445677817
54	C18	R1	7.25738784269265
54	C15	R1	7.48381577726426
54	C11	R1	7.4262647547021
54	C16	R1	7.4757334309664
54	C8	R1	7.39231742277876
54	C20	R1	7.39231742277876
55	C23	R1	7.19967234483636
55	C17	R1	7.28540221886225
55	C12	R1	7.4093909361377
55	C10	R1	7.20945336562895
55	C3	R1	7.06608919045777
55	C14	R1	7.15987133677839
55	C5	R1	7.2667865406949
55	C9	R1	6.96578428466209
55	C24	R1	7.43462822763672
55	C6	R1	7.31288295528436
55	C21	R1	7.15987133677839
55	C19	R1	7.20945336562895
55	C1	R1	7.18982455888002
55	C4	R1	7.16992500144231
55	C13	R1	7.39231742277876
55	C18	R1	7.14974711950468
55	C15	R1	6.84549005094437
55	C11	R1	6.8073549220576
55	C16	R1	7
55	C8	R1	7.22881869049588
55	C20	R1	7.55458885167764
55	C7	R1	7.06608919045777
56	C23	R1	7.45121111183233
56	C17	R1	6.95419631038687
56	C12	R1	7.31288295528436
56	C10	R1	7.19967234483636
56	C14	R1	7.48381577726426
56	C5	R1	7.467605550083
56	C24	R1	7.37503943134692
56	C6	R1	7.44294349584873
56	C19	R1	7.05528243550119
56	C1	R1	7.32192809488736
56	C22	R1	7.08746284125034
56	C13	R1	7.2667865406949
56	C18	R1	7.14974711950468
56	C15	R1	7.23840473932508
56	C11	R1	7.33985000288462
56	C16	R1	7.2667865406949
56	C8	R1	6.89481776330794
56	C20	R1	7.20945336562895
56	C7	R1	7.33985000288462
57	C23	R1	7.4757334309664
57	C17	R1	7.66533591718518
57	C12	R1	7.5077946401987
57	C10	R1	7.20945336562895
57	C3	R1	7.10852445677817
57	C14	R1	7.33091687811462
57	C5	R1	6.79441586635011
57	C9	R1	7.48381577726426
57	C24	R1	7.08746284125034
57	C6	R1	7.4178525148859
57	C21	R1	7.39231742277876
57	C19	R1	7.37503943134692
57	C1	R1	7.23840473932508
57	C22	R1	7.24792751344359
57	C13	R1	7.06608919045777
57	C18	R1	7.2667865406949
57	C15	R1	6.94251450533924
57	C11	R1	7.21916852046216
57	C16	R1	7.17990909001493
57	C8	R1	7.14974711950468
57	C20	R1	7.17990909001493
57	C7	R1	7.40087943628218
58	C23	R1	7.4093909361377
58	C12	R1	7.21916852046216
58	C3	R1	7.14974711950468
58	C14	R1	7.33091687811462
58	C5	R1	7.22881869049588
58	C9	R1	7.62205181945638
58	C24	R1	7.34872815423108
58	C6	R1	7.11894107272351
58	C21	R1	7.4093909361377
58	C19	R1	7.55458885167764
58	C1	R1	7.33985000288462
58	C22	R1	7.4093909361377
58	C4	R1	7.32192809488736
58	C13	R1	7.31288295528436
58	C18	R1	7.33091687811462
58	C15	R1	6.98868468677217
58	C11	R1	7.04439411935845
58	C16	R1	7.27612440527424
58	C8	R1	7.23840473932508
58	C20	R1	7.56224242422107
58	C7	R1	7.39231742277876
59	C23	R1	7.51569983828404
59	C17	R1	7.31288295528436
59	C12	R1	7.22881869049588
59	C10	R1	6.93073733756289
59	C14	R1	7.4093909361377
59	C5	R1	7.18982455888002
59	C24	R1	7.22881869049588
59	C6	R1	7.24792751344359
59	C21	R1	7.27612440527424
59	C1	R1	7.16992500144231
59	C22	R1	7.38370429247405
59	C4	R1	7.27612440527424
59	C13	R1	7.3037807481771
59	C18	R1	7.06608919045777
59	C11	R1	7.07681559705083
59	C8	R1	7.4093909361377
59	C20	R1	7.38370429247405
59	C7	R1	7.35755200461808
60	C23	R1	7.29462074889163
60	C17	R1	7.29462074889163
60	C12	R1	7.38370429247405
60	C10	R1	7.09803208296053
60	C3	R1	7.22881869049588
60	C14	R1	7.45121111183233
60	C5	R1	7.3037807481771
60	C24	R1	7.3037807481771
60	C6	R1	7.32192809488736
60	C19	R1	7.22881869049588
60	C22	R1	7.20945336562895
60	C4	R1	7.33091687811462
60	C13	R1	7.4262647547021
60	C18	R1	7.11894107272351
60	C15	R1	7.13955135239879
60	C11	R1	7
60	C16	R1	7.56985560833095
60	C8	R1	7.32192809488736
60	C20	R1	7.51569983828404
60	C7	R1	7.25738784269265
61	C23	R1	7.33985000288462
61	C17	R1	7.21916852046216
61	C3	R1	7.20945336562895
61	C14	R1	7.4262647547021
61	C5	R1	7.54689445988764
61	C9	R1	7.33985000288462
61	C24	R1	7.37503943134692
61	C6	R1	7.45121111183233
61	C21	R1	7.24792751344359
61	C19	R1	7.5077946401987
61	C22	R1	7.21916852046216
61	C4	R1	7.14974711950468
61	C13	R1	7.03342300153745
61	C18	R1	7.01122725542325
61	C15	R1	7.28540221886225
61	C11	R1	7.22881869049588
61	C16	R1	7.38370429247405
61	C8	R1	7.13955135239879
61	C20	R1	7.44294349584873
61	C7	R1	6.90689059560852
62	C23	R1	7.02236781302845
62	C17	R1	7.25738784269265
62	C12	R1	7.44294349584873
62	C10	R1	7.33985000288462
62	C14	R1	7.24792751344359
62	C5	R1	7.06608919045777
62	C9	R1	7.07681559705083
62	C24	R1	7.4178525148859
62	C6	R1	7.2667865406949
62	C21	R1	7.3037807481771
62	C19	R1	7.48381577726426
62	C1	R1	7.40087943628218
62	C22	R1	7.28540221886225
62	C13	R1	7.33091687811462
62	C18	R1	7.07681559705083
62	C15	R1	6.95419631038687
62	C11	R1	7.33985000288462
62	C16	R1	7.16992500144231
62	C8	R1	7.32192809488736
62	C20	R1	7.3037807481771
62	C7	R1	7.28540221886225
63	C23	R1	7.27612440527424
63	C17	R1	7.03342300153745
63	C12	R1	7.4178525148859
63	C10	R1	7.22881869049588
63	C3	R1	7.33091687811462
63	C14	R1	7.39231742277876
63	C5	R1	7.23840473932508
63	C9	R1	7.49984588708321
63	C24	R1	7.29462074889163
63	C6	R1	7.29462074889163
63	C21	R1	6.96578428466209
63	C19	R1	7.4093909361377
63	C1	R1	7.55458885167764
63	C4	R1	7.3037807481771
63	C13	R1	7.10852445677817
63	C18	R1	7.17990909001493
63	C15	R1	6.6724253419715
63	C11	R1	7.21916852046216
63	C16	R1	6.89481776330794
63	C20	R1	7.20945336562895
63	C7	R1	7.33985000288462
64	C17	R1	7.34872815423108
64	C12	R1	7.31288295528436
64	C3	R1	6.7279204545632
64	C14	R1	7.31288295528436
64	C5	R1	7.16992500144231
64	C9	R1	7.29462074889163
64	C6	R1	7.34872815423108
64	C21	R1	7.23840473932508
64	C1	R1	7.2667865406949
64	C22	R1	7.39231742277876
64	C4	R1	6.95419631038687
64	C13	R1	7.5077946401987
64	C18	R1	7.09803208296053
64	C15	R1	7.23840473932508
64	C11	R1	7.29462074889163
64	C16	R1	7.37503943134692
64	C8	R1	7.24792751344359
64	C20	R1	7.32192809488736
64	C7	R1	7.37503943134692
65	C23	R1	7.20945336562895
65	C17	R1	7.23840473932508
65	C12	R1	7.03342300153745
65	C10	R1	7.56985560833095
65	C5	R1	7.39231742277876
65	C9	R1	7.27612440527424
65	C24	R1	7.39231742277876
65	C6	R1	7.56224242422107
65	C21	R1	7.10852445677817
65	C19	R1	6.95419631038687
65	C1	R1	7.01122725542325
65	C22	R1	7.35755200461808
65	C4	R1	7.39231742277876
65	C13	R1	7.4262647547021
65	C18	R1	6.84549005094437
65	C11	R1	7.06608919045777
65	C16	R1	6.91886323727459
65	C8	R1	7.25738784269265
65	C20	R1	7.44294349584873
65	C7	R1	7.38370429247405
66	C23	R1	7.18982455888002
66	C17	R1	7.2667865406949
66	C12	R1	7.39231742277876
66	C10	R1	7.22881869049588
66	C3	R1	7.44294349584873
66	C14	R1	7.36632221424582
66	C5	R1	7.43462822763672
66	C9	R1	7.43462822763672
66	C24	R1	7.39231742277876
66	C6	R1	7.51569983828404
66	C1	R1	7.32192809488736
66	C22	R1	7.22881869049588
66	C4	R1	7.4757334309664
66	C13	R1	7.29462074889163
66	C18	R1	7.35755200461808
66	C11	R1	7.38370429247405
66	C8	R1	6.91886323727459
66	C20	R1	7.2667865406949
66	C7	R1	7.3037807481771
67	C23	R1	7.2667865406949
67	C17	R1	7.49984588708321
67	C12	R1	7.28540221886225
67	C10	R1	7.25738784269265
67	C3	R1	7
67	C14	R1	7.27612440527424
67	C5	R1	7.51569983828404
67	C9	R1	7.21916852046216
67	C24	R1	7.51569983828404
67	C6	R1	7.33091687811462
67	C19	R1	7.3037807481771
67	C1	R1	7.18982455888002
67	C22	R1	7.34872815423108
67	C4	R1	7.31288295528436
67	C13	R1	7.05528243550119
67	C18	R1	7.19967234483636
67	C15	R1	7.05528243550119
67	C11	R1	7.33985000288462
67	C8	R1	7.32192809488736
67	C20	R1	7.25738784269265
67	C7	R1	7.467605550083
68	C17	R1	7.21916852046216
68	C12	R1	7.27612440527424
68	C10	R1	7.49984588708321
68	C3	R1	7.37503943134692
68	C14	R1	7.11894107272351
68	C5	R1	7.56224242422107
68	C9	R1	7.4262647547021
68	C24	R1	7.07681559705083
68	C6	R1	7.29462074889163
68	C19	R1	7.5077946401987
68	C1	R1	7.10852445677817
68	C22	R1	7.32192809488736
68	C4	R1	7.2667865406949
68	C13	R1	7.14974711950468
68	C18	R1	7.23840473932508
68	C15	R1	7.03342300153745
68	C11	R1	7.13955135239879
68	C16	R1	7.17990909001493
68	C8	R1	7.29462074889163
68	C20	R1	7.14974711950468
68	C7	R1	7.07681559705083
69	C23	R1	7.37503943134692
69	C17	R1	7.25738784269265
69	C12	R1	7.3037807481771
69	C10	R1	7.4093909361377
69	C3	R1	6.98868468677217
69	C14	R1	6.95419631038687
69	C5	R1	7.23840473932508
69	C9	R1	7.4093909361377
69	C24	R1	7.10852445677817
69	C6	R1	7.20945336562895
69	C21	R1	7.16992500144231
69	C19	R1	7.27612440527424
69	C1	R1	7.49984588708321
69	C22	R1	7.12928301694497
69	C4	R1	7.4594316186373
69	C13	R1	7.19967234483636
69	C18	R1	6.83289001416474
69	C15	R1	7.29462074889163
69	C11	R1	7.24792751344359
69	C16	R1	7.22881869049588
69	C8	R1	7.69348695749933
69	C20	R1	7.44294349584873
69	C7	R1	7.19967234483636
70	C23	R1	7.35755200461808
70	C12	R1	7.19967234483636
70	C10	R1	7.23840473932508
70	C3	R1	7.3037807481771
70	C14	R1	7.4093909361377
70	C5	R1	7.33985000288462
70	C9	R1	7.44294349584873
70	C24	R1	7.13955135239879
70	C6	R1	7.40087943628218
70	C21	R1	7.44294349584873
70	C19	R1	7.08746284125034
70	C1	R1	7.17990909001493
70	C4	R1	7.4178525148859
70	C13	R1	7.36632221424582
70	C18	R1	7
70	C15	R1	7.11894107272351
70	C8	R1	7.44294349584873
70	C20	R1	7.4594316186373
70	C7	R1	7.61470984411521
71	C23	R1	7.01122725542325
71	C17	R1	7.05528243550119
71	C12	R1	7.467605550083
71	C10	R1	7.18982455888002
71	C3	R1	7.4757334309664
71	C5	R1	7.4093909361377
71	C9	R1	7.43462822763672
71	C24	R1	7.44294349584873
71	C6	R1	7.40087943628218
71	C21	R1	7.33985000288462
71	C1	R1	7.08746284125034
71	C22	R1	7.34872815423108
71	C4	R1	7.33091687811462
71	C13	R1	7.20945336562895
71	C18	R1	6.96578428466209
71	C15	R1	7.52356195605701
71	C11	R1	7.19967234483636
71	C16	R1	7.01122725542325
71	C8	R1	7.32192809488736
71	C7	R1	7.32192809488736
72	C23	R1	7.467605550083
72	C12	R1	7
72	C10	R1	7.15987133677839
72	C3	R1	7.49185309632967
72	C14	R1	7.24792751344359
72	C5	R1	7.44294349584873
72	C9	R1	6.91886323727459
72	C24	R1	7.14974711950468
72	C6	R1	7.25738784269265
72	C21	R1	7.15987133677839
72	C19	R1	7.07681559705083
72	C22	R1	7.01122725542325
72	C4	R1	7.4178525148859
72	C13	R1	7.23840473932508
72	C18	R1	7.33091687811462
72	C15	R1	7.07681559705083
72	C11	R1	7.22881869049588
72	C16	R1	7.39231742277876
72	C8	R1	7.17990909001493
72	C20	R1	6.91886323727459
72	C7	R1	7.48381577726426
73	C23	R1	7.22881869049588
73	C17	R1	7.29462074889163
73	C12	R1	7.45121111183233
73	C10	R1	7.20945336562895
73	C3	R1	7.33985000288462
73	C5	R1	7.43462822763672
73	C9	R1	7.38370429247405
73	C24	R1	7.08746284125034
73	C6	R1	7.34872815423108
73	C21	R1	7.20945336562895
73	C19	R1	7.35755200461808
73	C1	R1	7.25738784269265
73	C4	R1	7.4594316186373
73	C13	R1	7.25738784269265
73	C18	R1	7.11894107272351
73	C11	R1	7.23840473932508
73	C16	R1	7.03342300153745
73	C8	R1	7.51569983828404
73	C20	R1	6.98868468677217
73	C7	R1	7.23840473932508
74	C23	R1	7.28540221886225
74	C17	R1	7.34872815423108
74	C12	R1	7.11894107272351
74	C10	R1	7.44294349584873
74	C3	R1	7.467605550083
74	C14	R1	7.09803208296053
74	C5	R1	7.20945336562895
74	C9	R1	7.19967234483636
74	C24	R1	7.44294349584873
74	C6	R1	7.37503943134692
74	C19	R1	7.27612440527424
74	C1	R1	7.55458885167764
74	C22	R1	7.55458885167764
74	C4	R1	7.16992500144231
74	C13	R1	7.40087943628218
74	C18	R1	7.02236781302845
74	C15	R1	7.22881869049588
74	C11	R1	7.13955135239879
74	C16	R1	7.06608919045777
74	C8	R1	7.51569983828404
74	C20	R1	7.43462822763672
75	C23	R1	7.24792751344359
75	C17	R1	7.467605550083
75	C10	R1	7.31288295528436
75	C3	R1	7.467605550083
75	C14	R1	7.13955135239879
75	C5	R1	7.14974711950468
75	C9	R1	7.2667865406949
75	C24	R1	7.31288295528436
75	C21	R1	7.37503943134692
75	C19	R1	7.19967234483636
75	C1	R1	7.19967234483636
75	C22	R1	7.35755200461808
75	C13	R1	7.40087943628218
75	C18	R1	6.89481776330794
75	C15	R1	7.18982455888002
75	C11	R1	7.17990909001493
75	C16	R1	7.12928301694497
75	C8	R1	7.19967234483636
75	C20	R1	7.11894107272351
75	C7	R1	7.4262647547021
76	C23	R1	7.37503943134692
76	C17	R1	7.34872815423108
76	C12	R1	7.35755200461808
76	C10	R1	7.17990909001493
76	C14	R1	7.4757334309664
76	C5	R1	7.14974711950468
76	C9	R1	7.58496250072116
76	C24	R1	7.3037807481771
76	C6	R1	7.2667865406949
76	C21	R1	7.40087943628218
76	C19	R1	7.25738784269265
76	C1	R1	7.53915881110803
76	C22	R1	7.57742882803575
76	C4	R1	7.16992500144231
76	C13	R1	7.05528243550119
76	C18	R1	6.95419631038687
76	C15	R1	6.91886323727459
76	C11	R1	7.34872815423108
76	C16	R1	7.3037807481771
76	C8	R1	6.89481776330794
76	C20	R1	7.4093909361377
76	C7	R1	7.4262647547021
77	C23	R1	7.21916852046216
77	C17	R1	7.28540221886225
77	C12	R1	7.34872815423108
77	C10	R1	7.3037807481771
77	C3	R1	7.44294349584873
77	C14	R1	7.22881869049588
77	C5	R1	7.56985560833095
77	C9	R1	7.3037807481771
77	C24	R1	7.25738784269265
77	C6	R1	6.98868468677217
77	C21	R1	7.14974711950468
77	C22	R1	7.37503943134692
77	C4	R1	7.29462074889163
77	C13	R1	7.20945336562895
77	C18	R1	7.10852445677817
77	C15	R1	6.93073733756289
77	C11	R1	7.34872815423108
77	C16	R1	7.28540221886225
77	C8	R1	7.07681559705083
77	C20	R1	6.93073733756289
77	C7	R1	7.5077946401987
78	C23	R1	7.32192809488736
78	C17	R1	7.35755200461808
78	C12	R1	7.04439411935845
78	C10	R1	7.48381577726426
78	C3	R1	7.3037807481771
78	C14	R1	7.04439411935845
78	C5	R1	7.12928301694497
78	C9	R1	7.20945336562895
78	C24	R1	7.17990909001493
78	C6	R1	7.27612440527424
78	C21	R1	7.25738784269265
78	C19	R1	7.37503943134692
78	C1	R1	7.36632221424582
78	C22	R1	7.56985560833095
78	C4	R1	7.06608919045777
78	C13	R1	7.53138146051631
78	C18	R1	7.04439411935845
78	C15	R1	7.12928301694497
78	C11	R1	7.05528243550119
78	C16	R1	7.13955135239879
78	C8	R1	7.38370429247405
78	C20	R1	7.21916852046216
78	C7	R1	7.53915881110803
79	C23	R1	7.06608919045777
79	C12	R1	6.98868468677217
79	C10	R1	7.4262647547021
79	C3	R1	7.28540221886225
79	C14	R1	7.20945336562895
79	C5	R1	7.3037807481771
79	C9	R1	7.31288295528436
79	C24	R1	7.12928301694497
79	C6	R1	7.17990909001493
79	C21	R1	7.3037807481771
79	C19	R1	6.62935662007961
79	C1	R1	7.36632221424582
79	C22	R1	7.25738784269265
79	C4	R1	7.53138146051631
79	C13	R1	7.34872815423108
79	C18	R1	6.94251450533924
79	C15	R1	6.97727992349992
79	C11	R1	7.19967234483636
79	C16	R1	6.75488750216347
79	C8	R1	7.44294349584873
79	C20	R1	7.43462822763672
80	C23	R1	6.95419631038687
80	C17	R1	7.4757334309664
80	C10	R1	6.95419631038687
80	C3	R1	7
80	C14	R1	7.35755200461808
80	C5	R1	7.18982455888002
80	C9	R1	7.22881869049588
80	C24	R1	7.24792751344359
80	C6	R1	7
80	C21	R1	7.49984588708321
80	C19	R1	7.13955135239879
80	C1	R1	7.22881869049588
80	C4	R1	7.20945336562895
80	C13	R1	7.32192809488736
80	C18	R1	7.43462822763672
80	C15	R1	7.33985000288462
80	C11	R1	7.27612440527424
80	C16	R1	7.07681559705083
80	C8	R1	7.27612440527424
80	C20	R1	7.53915881110803
80	C7	R1	7.35755200461808
81	C23	R1	7.35755200461808
81	C17	R1	6.8703647195834
81	C12	R1	7.34872815423108
81	C10	R1	7.34872815423108
81	C3	R1	7.36632221424582
81	C14	R1	7.33091687811462
81	C5	R1	6.91886323727459
81	C9	R1	7.28540221886225
81	C24	R1	7.43462822763672
81	C6	R1	7.53138146051631
81	C21	R1	7.29462074889163
81	C19	R1	7.23840473932508
81	C1	R1	7.08746284125034
81	C22	R1	7.24792751344359
81	C4	R1	7.17990909001493
81	C13	R1	7.25738784269265
81	C18	R1	7.01122725542325
81	C15	R1	7.08746284125034
81	C11	R1	7.36632221424582
81	C8	R1	7.08746284125034
81	C20	R1	7.29462074889163
81	C7	R1	7.3037807481771
82	C23	R1	7.08746284125034
82	C17	R1	7.51569983828404
82	C12	R1	7.4093909361377
82	C10	R1	7.25738784269265
82	C3	R1	7.13955135239879
82	C14	R1	7.17990909001493
82	C5	R1	7.34872815423108
82	C9	R1	7.28540221886225
82	C24	R1	7.37503943134692
82	C6	R1	7.23840473932508
82	C21	R1	7.24792751344359
82	C19	R1	7.09803208296053
82	C1	R1	7.23840473932508
82	C22	R1	7.33985000288462
82	C4	R1	7.28540221886225
82	C13	R1	7.65821148275179
82	C18	R1	7.03342300153745
82	C15	R1	7.08746284125034
82	C11	R1	7.02236781302845
82	C16	R1	7.04439411935845
82	C8	R1	7.31288295528436
82	C7	R1	7.2667865406949
83	C23	R1	7.4178525148859
83	C17	R1	7.09803208296053
83	C10	R1	7.40087943628218
83	C3	R1	7.58496250072116
83	C14	R1	7.38370429247405
83	C5	R1	7.4178525148859
83	C9	R1	7.3037807481771
83	C24	R1	7.32192809488736
83	C6	R1	7.43462822763672
83	C21	R1	7.17990909001493
83	C19	R1	7.19967234483636
83	C1	R1	7.31288295528436
83	C4	R1	7.3037807481771
83	C13	R1	7.14974711950468
83	C18	R1	7.08746284125034
83	C15	R1	7.29462074889163
83	C11	R1	7.07681559705083
83	C20	R1	7.14974711950468
83	C7	R1	7.33985000288462
84	C23	R1	7.29462074889163
84	C17	R1	7.28540221886225
84	C12	R1	7.20945336562895
84	C10	R1	7.33091687811462
84	C3	R1	7.36632221424582
84	C14	R1	7.06608919045777
84	C5	R1	7.4594316186373
84	C9	R1	7.28540221886225
84	C6	R1	7.11894107272351
84	C21	R1	7.11894107272351
84	C19	R1	7.4178525148859
84	C1	R1	7.24792751344359
84	C22	R1	7.40087943628218
84	C4	R1	7.4178525148859
84	C13	R1	7.23840473932508
84	C18	R1	7.01122725542325
84	C15	R1	7.31288295528436
84	C11	R1	7
84	C16	R1	6.88264304936184
84	C20	R1	7.20945336562895
84	C7	R1	7.17990909001493
85	C23	R1	7.55458885167764
85	C17	R1	7.32192809488736
85	C12	R1	7.38370429247405
85	C10	R1	7.39231742277876
85	C3	R1	6.94251450533924
85	C5	R1	7.15987133677839
85	C9	R1	7.39231742277876
85	C6	R1	7.6724253419715
85	C21	R1	7.32192809488736
85	C19	R1	7.25738784269265
85	C1	R1	7.24792751344359
85	C22	R1	7.35755200461808
85	C4	R1	7.4262647547021
85	C13	R1	7.31288295528436
85	C18	R1	7.36632221424582
85	C15	R1	6.95419631038687
85	C11	R1	7.14974711950468
85	C16	R1	7.10852445677817
85	C8	R1	7.15987133677839
85	C20	R1	7.40087943628218
85	C7	R1	7.3037807481771
86	C23	R1	7.07681559705083
86	C17	R1	7.25738784269265
86	C12	R1	7.09803208296053
86	C10	R1	7.4594316186373
86	C3	R1	7.35755200461808
86	C14	R1	7.4262647547021
86	C5	R1	7.32192809488736
86	C9	R1	7.34872815423108
86	C24	R1	7.14974711950468
86	C6	R1	7.39231742277876
86	C19	R1	7.23840473932508
86	C1	R1	7.16992500144231
86	C22	R1	7.27612440527424
86	C4	R1	7.18982455888002
86	C13	R1	7.40087943628218
86	C18	R1	7.43462822763672
86	C15	R1	7.02236781302845
86	C11	R1	7.22881869049588
86	C16	R1	7.22881869049588
86	C8	R1	7.33091687811462
86	C20	R1	7.28540221886225
86	C7	R1	7.467605550083
87	C23	R1	7.24792751344359
87	C17	R1	7.04439411935845
87	C12	R1	7.23840473932508
87	C10	R1	7.36632221424582
87	C3	R1	7.09803208296053
87	C14	R1	7.3037807481771
87	C5	R1	7.40087943628218
87	C9	R1	7.2667865406949
87	C6	R1	7.49185309632967
87	C21	R1	7.27612440527424
87	C19	R1	7.4262647547021
87	C1	R1	7.2667865406949
87	C22	R1	7.24792751344359
87	C4	R1	7.24792751344359
87	C13	R1	7.19967234483636
87	C18	R1	7.14974711950468
87	C15	R1	7.05528243550119
87	C11	R1	7.12928301694497
87	C20	R1	7.11894107272351
87	C7	R1	7.24792751344359
88	C23	R1	7.28540221886225
88	C17	R1	7.14974711950468
88	C10	R1	7.4178525148859
88	C3	R1	7.18982455888002
88	C14	R1	7.32192809488736
88	C5	R1	7.07681559705083
88	C9	R1	7.62935662007961
88	C24	R1	7.48381577726426
88	C6	R1	7.25738784269265
88	C21	R1	7.31288295528436
88	C1	R1	7.4594316186373
88	C22	R1	7.11894107272351
88	C4	R1	7.31288295528436
88	C13	R1	7.2667865406949
88	C18	R1	7.21916852046216
88	C15	R1	6.89481776330794
88	C11	R1	7.04439411935845
88	C16	R1	7.15987133677839
88	C8	R1	7.32192809488736
88	C20	R1	7.21916852046216
88	C7	R1	7.37503943134692
89	C23	R1	7.10852445677817
89	C12	R1	7.34872815423108
89	C3	R1	7.35755200461808
89	C5	R1	7.33091687811462
89	C9	R1	7.07681559705083
89	C24	R1	7.68650052718322
89	C6	R1	7.07681559705083
89	C21	R1	7.10852445677817
89	C19	R1	7.4594316186373
89	C1	R1	7.33985000288462
89	C22	R1	7.22881869049588
89	C4	R1	7.34872815423108
89	C13	R1	7.20945336562895
89	C15	R1	7.17990909001493
89	C11	R1	7.20945336562895
89	C16	R1	7.29462074889163
89	C8	R1	7.28540221886225
89	C20	R1	7.15987133677839
89	C7	R1	7.28540221886225
90	C23	R1	7.29462074889163
90	C17	R1	7.06608919045777
90	C12	R1	7.14974711950468
90	C10	R1	7.16992500144231
90	C3	R1	7.12928301694497
90	C14	R1	7.39231742277876
90	C5	R1	7.16992500144231
90	C9	R1	7.35755200461808
90	C24	R1	7.20945336562895
90	C6	R1	7.12928301694497
90	C21	R1	7.37503943134692
90	C19	R1	7.4594316186373
90	C1	R1	6.96578428466209
90	C22	R1	7.45121111183233
90	C4	R1	7.25738784269265
90	C13	R1	7.4757334309664
90	C18	R1	7.20945336562895
90	C15	R1	7.09803208296053
90	C11	R1	7.15987133677839
90	C16	R1	7.28540221886225
90	C8	R1	7.11894107272351
90	C7	R1	7.25738784269265
91	C23	R1	7.25738784269265
91	C10	R1	7.15987133677839
91	C3	R1	7.28540221886225
91	C14	R1	7.45121111183233
91	C5	R1	7.33985000288462
91	C9	R1	7.37503943134692
91	C24	R1	7.3037807481771
91	C6	R1	7.49185309632967
91	C21	R1	7.16992500144231
91	C19	R1	7.22881869049588
91	C1	R1	7.49984588708321
91	C22	R1	7.12928301694497
91	C4	R1	7.35755200461808
91	C13	R1	7.34872815423108
91	C18	R1	7.25738784269265
91	C15	R1	7.4757334309664
91	C11	R1	7.24792751344359
91	C16	R1	7.03342300153745
91	C20	R1	7.34872815423108
91	C7	R1	7.4093909361377
92	C23	R1	7.2667865406949
92	C17	R1	7.19967234483636
92	C12	R1	7.24792751344359
92	C10	R1	7.49185309632967
92	C3	R1	7.39231742277876
92	C14	R1	7.10852445677817
92	C5	R1	7.11894107272351
92	C9	R1	7.53138146051631
92	C24	R1	7.44294349584873
92	C6	R1	7.56224242422107
92	C19	R1	7.63662462054365
92	C1	R1	7.23840473932508
92	C22	R1	7.37503943134692
92	C4	R1	7.2667865406949
92	C13	R1	7.08746284125034
92	C18	R1	7.17990909001493
92	C15	R1	7.10852445677817
92	C11	R1	6.7279204545632
92	C16	R1	7.25738784269265
92	C8	R1	7.14974711950468
92	C20	R1	7.19967234483636
92	C7	R1	7.53915881110803
93	C23	R1	7.13955135239879
93	C17	R1	7.14974711950468
93	C12	R1	7.37503943134692
93	C10	R1	7.20945336562895
93	C3	R1	7.05528243550119
93	C14	R1	7.28540221886225
93	C5	R1	7.12928301694497
93	C24	R1	7.33091687811462
93	C6	R1	7.04439411935845
93	C21	R1	7.24792751344359
93	C19	R1	7.19967234483636
93	C1	R1	7.44294349584873
93	C22	R1	7.05528243550119
93	C4	R1	6.8703647195834
93	C13	R1	7.4594316186373
93	C18	R1	7.07681559705083
93	C15	R1	7.14974711950468
93	C11	R1	6.84549005094437
93	C16	R1	7.22881869049588
93	C8	R1	7.45121111183233
93	C20	R1	7.37503943134692
93	C7	R1	7.23840473932508
94	C23	R1	7.2667865406949
94	C17	R1	7.09803208296053
94	C12	R1	7.12928301694497
94	C10	R1	7.11894107272351
94	C3	R1	7.40087943628218
94	C14	R1	6.8703647195834
94	C5	R1	7.16992500144231
94	C24	R1	7.48381577726426
94	C6	R1	7.17990909001493
94	C21	R1	7.2667865406949
94	C19	R1	7.54689445988764
94	C1	R1	7.21916852046216
94	C22	R1	7.4594316186373
94	C13	R1	7.08746284125034
94	C18	R1	7.24792751344359
94	C15	R1	7.27612440527424
94	C16	R1	7.27612440527424
94	C8	R1	7.03342300153745
94	C20	R1	7.03342300153745
94	C7	R1	7.35755200461808
95	C23	R1	7.06608919045777
95	C17	R1	7.35755200461808
95	C12	R1	7.34872815423108
95	C10	R1	7.2667865406949
95	C3	R1	7.4594316186373
95	C14	R1	7.05528243550119
95	C5	R1	7.39231742277876
95	C9	R1	7.6724253419715
95	C24	R1	7.14974711950468
95	C6	R1	7.31288295528436
95	C21	R1	7.52356195605701
95	C19	R1	6.97727992349992
95	C1	R1	7.4757334309664
95	C22	R1	7.36632221424582
95	C4	R1	7.48381577726426
95	C13	R1	7.21916852046216
95	C18	R1	6.97727992349992
95	C15	R1	6.97727992349992
95	C11	R1	7.07681559705083
95	C16	R1	7.27612440527424
95	C8	R1	7.25738784269265
95	C20	R1	7.20945336562895
95	C7	R1	6.85798099512757
96	C23	R1	7.08746284125034
96	C17	R1	7.3037807481771
96	C12	R1	7.31288295528436
96	C10	R1	7.39231742277876
96	C3	R1	7.40087943628218
96	C14	R1	7.01122725542325
96	C5	R1	7.2667865406949
96	C9	R1	7.33985000288462
96	C24	R1	6.7279204545632
96	C21	R1	7.467605550083
96	C19	R1	7.04439411935845
96	C1	R1	7.15987133677839
96	C22	R1	7.48381577726426
96	C13	R1	7.25738784269265
96	C15	R1	6.96578428466209
96	C11	R1	7.25738784269265
96	C16	R1	7.11894107272351
96	C8	R1	7.31288295528436
96	C7	R1	7.49984588708321
97	C23	R1	7.08746284125034
97	C17	R1	7.55458885167764
97	C12	R1	7.4093909361377
97	C10	R1	7.31288295528436
97	C3	R1	7.38370429247405
97	C14	R1	7.12928301694497
97	C5	R1	7.36632221424582
97	C9	R1	7.16992500144231
97	C24	R1	7.14974711950468
97	C6	R1	7.467605550083
97	C21	R1	7.4262647547021
97	C19	R1	7.32192809488736
97	C1	R1	7.4757334309664
97	C22	R1	7.33091687811462
97	C4	R1	6.88264304936184
97	C13	R1	7.24792751344359
97	C18	R1	7.33091687811462
97	C15	R1	7
97	C11	R1	7.17990909001493
[truncated: 14,479 more rows]
