# Supplementary material for: Stochastic modelling of single-cell gene expression adaptation reveals non-genomic contribution to evolution of tumor subclones
Source: bioRxiv. 2024 Apr 20:2024.04.17.588869. Preprint. [Version 1] doi: 10.1101/2024.04.17.588869 (PMC11071284; doi:10.1101/2024.04.17.588869)
Supplement: Supplement 2 [file media-2.zip › Supplementary Files/Simulated Data/Adaptive_Simulation/tr_1.08_sq_15_r_100_a_.125.csv]

gene	species	replicate	exprval
1	C23	R1	7.08746284125034
1	C17	R1	7.33985000288462
1	C12	R1	7.4262647547021
1	C10	R1	7.27612440527424
1	C3	R1	7.54689445988764
1	C14	R1	7.4093909361377
1	C5	R1	6.8073549220576
1	C24	R1	7.31288295528436
1	C21	R1	7.4594316186373
1	C19	R1	7.12928301694497
1	C22	R1	7.54689445988764
1	C4	R1	7.29462074889163
1	C13	R1	7.19967234483636
1	C18	R1	7.44294349584873
1	C15	R1	7.02236781302845
1	C11	R1	7.01122725542325
1	C20	R1	7.18982455888002
1	C7	R1	7.4178525148859
2	C23	R1	7.15987133677839
2	C17	R1	7.11894107272351
2	C12	R1	7.60733031374961
2	C10	R1	7.35755200461808
2	C3	R1	7.35755200461808
2	C14	R1	7.56985560833095
2	C9	R1	7.33091687811462
2	C24	R1	7.15987133677839
2	C6	R1	7.40087943628218
2	C21	R1	7.36632221424582
2	C19	R1	7.20945336562895
2	C1	R1	7.19967234483636
2	C22	R1	7.51569983828404
2	C4	R1	7.49185309632967
2	C13	R1	7.14974711950468
2	C15	R1	6.95419631038687
2	C11	R1	6.94251450533924
2	C16	R1	7.12928301694497
2	C20	R1	7.62935662007961
2	C7	R1	7.27612440527424
3	C23	R1	7.4757334309664
3	C17	R1	7.32192809488736
3	C12	R1	7.4757334309664
3	C10	R1	7.11894107272351
3	C3	R1	7.20945336562895
3	C14	R1	7.33985000288462
3	C5	R1	7.23840473932508
3	C9	R1	6.65821148275179
3	C24	R1	7.05528243550119
3	C6	R1	7.27612440527424
3	C21	R1	7.31288295528436
3	C19	R1	7.4178525148859
3	C1	R1	7.21916852046216
3	C22	R1	7.14974711950468
3	C4	R1	7.19967234483636
3	C13	R1	7.27612440527424
3	C15	R1	7.48381577726426
3	C11	R1	7.21916852046216
3	C16	R1	7.36632221424582
3	C8	R1	7.23840473932508
3	C20	R1	6.79441586635011
3	C7	R1	7.54689445988764
4	C12	R1	7.4178525148859
4	C10	R1	7.25738784269265
4	C3	R1	7.20945336562895
4	C14	R1	7.20945336562895
4	C5	R1	7.13955135239879
4	C6	R1	7.22881869049588
4	C21	R1	7.4262647547021
4	C19	R1	7.19967234483636
4	C1	R1	7.39231742277876
4	C22	R1	7.21916852046216
4	C4	R1	7.07681559705083
4	C13	R1	7.39231742277876
4	C15	R1	7.21916852046216
4	C11	R1	6.88264304936184
4	C16	R1	7.08746284125034
4	C8	R1	7.12928301694497
4	C20	R1	7.13955135239879
4	C7	R1	7.22881869049588
5	C23	R1	7.2667865406949
5	C17	R1	7.15987133677839
5	C12	R1	7.28540221886225
5	C3	R1	7.15987133677839
5	C9	R1	6.95419631038687
5	C24	R1	7.467605550083
5	C6	R1	7.20945336562895
5	C21	R1	7.37503943134692
5	C19	R1	7.467605550083
5	C1	R1	6.74146698640115
5	C22	R1	7.56985560833095
5	C4	R1	7.2667865406949
5	C13	R1	7.28540221886225
5	C18	R1	7.62205181945638
5	C15	R1	7.24792751344359
5	C11	R1	7.22881869049588
5	C16	R1	7.10852445677817
5	C8	R1	7.37503943134692
5	C20	R1	7.56985560833095
6	C23	R1	6.85798099512757
6	C17	R1	7.38370429247405
6	C12	R1	6.8073549220576
6	C3	R1	7.467605550083
6	C14	R1	7.44294349584873
6	C5	R1	6.95419631038687
6	C9	R1	7.3037807481771
6	C24	R1	7.56224242422107
6	C6	R1	7.55458885167764
6	C21	R1	7.45121111183233
6	C1	R1	7.19967234483636
6	C22	R1	7.44294349584873
6	C4	R1	7.3037807481771
6	C13	R1	7.20945336562895
6	C18	R1	6.85798099512757
6	C15	R1	7.36632221424582
6	C11	R1	7
6	C16	R1	7.22881869049588
6	C8	R1	6.74146698640115
6	C20	R1	7.4262647547021
6	C7	R1	7.56224242422107
7	C23	R1	7.467605550083
7	C17	R1	7.51569983828404
7	C12	R1	7.55458885167764
7	C10	R1	7.4262647547021
7	C3	R1	7.13955135239879
7	C14	R1	7.39231742277876
7	C5	R1	7.33985000288462
7	C24	R1	7.56224242422107
7	C6	R1	7.55458885167764
7	C21	R1	6.96578428466209
7	C19	R1	7.43462822763672
7	C1	R1	7.09803208296053
7	C22	R1	7
7	C4	R1	7.4178525148859
7	C13	R1	7.25738784269265
7	C18	R1	7.39231742277876
7	C15	R1	7.3037807481771
7	C11	R1	7.33985000288462
7	C16	R1	7.09803208296053
7	C8	R1	7.34872815423108
7	C20	R1	7.48381577726426
7	C7	R1	7.52356195605701
8	C23	R1	7.36632221424582
8	C17	R1	7.3037807481771
8	C12	R1	7.22881869049588
8	C10	R1	7.37503943134692
8	C3	R1	7.39231742277876
8	C14	R1	7.48381577726426
8	C5	R1	7.40087943628218
8	C9	R1	6.8073549220576
8	C6	R1	7.08746284125034
8	C21	R1	7.48381577726426
8	C19	R1	7.49984588708321
8	C1	R1	7.15987133677839
8	C22	R1	6.93073733756289
8	C4	R1	7.15987133677839
8	C13	R1	7
8	C18	R1	7.25738784269265
8	C11	R1	7.10852445677817
8	C16	R1	7.39231742277876
8	C8	R1	7.04439411935845
8	C20	R1	7.35755200461808
8	C7	R1	7.23840473932508
9	C23	R1	7.09803208296053
9	C17	R1	7.12928301694497
9	C12	R1	7.35755200461808
9	C3	R1	7.52356195605701
9	C14	R1	7.39231742277876
9	C5	R1	7.35755200461808
9	C9	R1	7.34872815423108
9	C24	R1	7.4178525148859
9	C6	R1	7.62205181945638
9	C21	R1	6.90689059560852
9	C19	R1	6.95419631038687
9	C1	R1	7.37503943134692
9	C22	R1	7.07681559705083
9	C4	R1	7.23840473932508
9	C18	R1	7.21916852046216
9	C15	R1	7.37503943134692
9	C11	R1	7.20945336562895
9	C16	R1	7.06608919045777
9	C8	R1	7
9	C20	R1	7.19967234483636
9	C7	R1	7.76155123244448
10	C23	R1	7.45121111183233
10	C17	R1	7.72109918870719
10	C12	R1	7.02236781302845
10	C10	R1	7.44294349584873
10	C3	R1	7.17990909001493
10	C14	R1	7.28540221886225
10	C5	R1	7.19967234483636
10	C9	R1	7.64385618977472
10	C24	R1	6.98868468677217
10	C6	R1	7.53138146051631
10	C21	R1	7.56224242422107
10	C1	R1	6.98868468677217
10	C22	R1	7.5077946401987
10	C4	R1	7.11894107272351
10	C13	R1	7.3037807481771
10	C18	R1	7.36632221424582
10	C15	R1	7.33985000288462
10	C11	R1	7.45121111183233
10	C8	R1	7.59991284218713
10	C20	R1	7.25738784269265
10	C7	R1	7.27612440527424
11	C23	R1	7.09803208296053
11	C17	R1	7.14974711950468
11	C12	R1	7.20945336562895
11	C10	R1	7.15987133677839
11	C3	R1	7.36632221424582
11	C14	R1	7.53138146051631
11	C5	R1	7.20945336562895
11	C9	R1	7.4093909361377
11	C24	R1	7.31288295528436
11	C6	R1	7.56224242422107
11	C21	R1	6.90689059560852
11	C19	R1	7.07681559705083
11	C1	R1	7.12928301694497
11	C22	R1	7.4262647547021
11	C4	R1	7.24792751344359
11	C18	R1	6.96578428466209
11	C15	R1	7.57742882803575
11	C11	R1	7.467605550083
11	C16	R1	7.04439411935845
11	C8	R1	7.14974711950468
11	C20	R1	7.29462074889163
12	C23	R1	7.45121111183233
12	C17	R1	7.24792751344359
12	C12	R1	7.14974711950468
12	C3	R1	7.01122725542325
12	C14	R1	7.35755200461808
12	C5	R1	7.04439411935845
12	C9	R1	7.18982455888002
12	C24	R1	7.70043971814109
12	C6	R1	7.35755200461808
12	C21	R1	7.5077946401987
12	C19	R1	7.59245703726808
12	C1	R1	7.19967234483636
12	C22	R1	7.25738784269265
12	C4	R1	7.4594316186373
12	C18	R1	7.04439411935845
12	C15	R1	7.24792751344359
12	C16	R1	7.22881869049588
12	C20	R1	6.88264304936184
13	C23	R1	7.18982455888002
13	C17	R1	7.02236781302845
13	C12	R1	7.4093909361377
13	C10	R1	7.16992500144231
13	C3	R1	7.4594316186373
13	C14	R1	7.4262647547021
13	C5	R1	7.19967234483636
13	C9	R1	7.39231742277876
13	C24	R1	7.20945336562895
13	C6	R1	7.13955135239879
13	C19	R1	7.3037807481771
13	C1	R1	7.4178525148859
13	C22	R1	6.97727992349992
13	C4	R1	7.36632221424582
13	C13	R1	7.61470984411521
13	C18	R1	7.35755200461808
13	C15	R1	6.93073733756289
13	C11	R1	7.13955135239879
13	C8	R1	7.4178525148859
13	C20	R1	7.10852445677817
13	C7	R1	7.10852445677817
14	C23	R1	7.14974711950468
14	C17	R1	7.2667865406949
14	C10	R1	7.54689445988764
14	C3	R1	7.18982455888002
14	C14	R1	7.23840473932508
14	C5	R1	7.10852445677817
14	C24	R1	7.66533591718518
14	C6	R1	7.18982455888002
14	C21	R1	7.17990909001493
14	C19	R1	7.44294349584873
14	C1	R1	7.03342300153745
14	C22	R1	6.84549005094437
14	C4	R1	7.11894107272351
14	C13	R1	6.93073733756289
14	C18	R1	7.05528243550119
14	C15	R1	6.8073549220576
14	C11	R1	7.23840473932508
14	C16	R1	7.4178525148859
14	C8	R1	7.16992500144231
14	C20	R1	7.02236781302845
14	C7	R1	7.61470984411521
15	C23	R1	7.31288295528436
15	C17	R1	7.3037807481771
15	C12	R1	6.98868468677217
15	C10	R1	7.4262647547021
15	C3	R1	7.53915881110803
15	C14	R1	7.05528243550119
15	C5	R1	6.78135971352466
15	C9	R1	7.32192809488736
15	C24	R1	7.16992500144231
15	C6	R1	7.4262647547021
15	C21	R1	7.55458885167764
15	C19	R1	7.467605550083
15	C1	R1	7.11894107272351
15	C22	R1	7.37503943134692
15	C4	R1	7.2667865406949
15	C13	R1	7.56224242422107
15	C18	R1	7.03342300153745
15	C15	R1	7.25738784269265
15	C11	R1	6.84549005094437
15	C16	R1	7.10852445677817
15	C8	R1	7.24792751344359
15	C20	R1	7.35755200461808
15	C7	R1	7.21916852046216
16	C23	R1	7.57742882803575
16	C17	R1	7.22881869049588
16	C12	R1	7.38370429247405
16	C10	R1	7.17990909001493
16	C3	R1	7.31288295528436
16	C14	R1	7.44294349584873
16	C5	R1	7.43462822763672
16	C9	R1	7.49984588708321
16	C24	R1	7.2667865406949
16	C6	R1	7.40087943628218
16	C21	R1	7.48381577726426
16	C19	R1	7.23840473932508
16	C1	R1	7.4757334309664
16	C22	R1	6.96578428466209
16	C4	R1	7.36632221424582
16	C13	R1	7.14974711950468
16	C18	R1	7.33985000288462
16	C15	R1	7.4594316186373
16	C11	R1	7.20945336562895
16	C16	R1	7.08746284125034
16	C8	R1	7.40087943628218
16	C20	R1	7.25738784269265
16	C7	R1	7.43462822763672
17	C23	R1	7.3037807481771
17	C17	R1	6.75488750216347
17	C12	R1	7.4178525148859
17	C10	R1	7.4262647547021
17	C3	R1	7.28540221886225
17	C14	R1	7.39231742277876
17	C5	R1	7.17990909001493
17	C9	R1	7.22881869049588
17	C24	R1	7.4757334309664
17	C6	R1	7.33985000288462
17	C21	R1	7.40087943628218
17	C19	R1	7.33985000288462
17	C1	R1	7.27612440527424
17	C22	R1	7.78135971352466
17	C4	R1	7.34872815423108
17	C13	R1	7.38370429247405
17	C18	R1	6.97727992349992
17	C15	R1	7.24792751344359
17	C11	R1	7.32192809488736
17	C16	R1	6.88264304936184
17	C8	R1	7.27612440527424
17	C20	R1	7.07681559705083
17	C7	R1	7.31288295528436
18	C23	R1	7.02236781302845
18	C17	R1	7.22881869049588
18	C12	R1	7.21916852046216
18	C10	R1	7.02236781302845
18	C3	R1	6.93073733756289
18	C14	R1	7.62935662007961
18	C5	R1	7.4093909361377
18	C9	R1	7.53915881110803
18	C24	R1	7.06608919045777
18	C6	R1	7.34872815423108
18	C21	R1	7.24792751344359
18	C19	R1	7.57742882803575
18	C1	R1	7.10852445677817
18	C22	R1	7.14974711950468
18	C4	R1	6.70043971814109
18	C13	R1	7.28540221886225
18	C18	R1	7.27612440527424
18	C15	R1	7.32192809488736
18	C11	R1	6.95419631038687
18	C16	R1	7.22881869049588
18	C8	R1	7.11894107272351
18	C20	R1	6.93073733756289
18	C7	R1	6.96578428466209
19	C23	R1	6.85798099512757
19	C17	R1	7.27612440527424
19	C12	R1	7.16992500144231
19	C10	R1	6.71424551766612
19	C3	R1	7.467605550083
19	C14	R1	7.37503943134692
19	C5	R1	7.43462822763672
19	C9	R1	7.4594316186373
19	C24	R1	7.45121111183233
19	C6	R1	7.13955135239879
19	C21	R1	7.20945336562895
19	C19	R1	7.23840473932508
19	C1	R1	7.45121111183233
19	C22	R1	7.19967234483636
19	C4	R1	7.25738784269265
19	C13	R1	7.59245703726808
19	C18	R1	7.06608919045777
19	C15	R1	7.03342300153745
19	C11	R1	7.22881869049588
19	C8	R1	7.34872815423108
19	C20	R1	7.4178525148859
19	C7	R1	7.22881869049588
20	C23	R1	6.93073733756289
20	C17	R1	7.5077946401987
20	C12	R1	7.34872815423108
20	C10	R1	7.17990909001493
20	C3	R1	6.7279204545632
20	C5	R1	7.39231742277876
20	C9	R1	7.29462074889163
20	C24	R1	7.5077946401987
20	C6	R1	7.13955135239879
20	C21	R1	6.98868468677217
20	C19	R1	7.56224242422107
20	C22	R1	6.94251450533924
20	C4	R1	7.25738784269265
20	C13	R1	7.49984588708321
20	C18	R1	7.18982455888002
20	C15	R1	7.01122725542325
20	C11	R1	7.24792751344359
20	C16	R1	7.22881869049588
20	C8	R1	7.23840473932508
20	C20	R1	7.29462074889163
20	C7	R1	7.32192809488736
21	C23	R1	7.33091687811462
21	C17	R1	7.21916852046216
21	C10	R1	7.04439411935845
21	C14	R1	6.90689059560852
21	C5	R1	7.33091687811462
21	C9	R1	7.19967234483636
21	C24	R1	7.24792751344359
21	C6	R1	7.3037807481771
21	C21	R1	7.08746284125034
21	C19	R1	7.39231742277876
21	C1	R1	7.12928301694497
21	C22	R1	7.33985000288462
21	C4	R1	7.61470984411521
21	C13	R1	7.15987133677839
21	C15	R1	7.36632221424582
21	C11	R1	7.13955135239879
21	C16	R1	7.14974711950468
21	C8	R1	6.90689059560852
21	C20	R1	7.48381577726426
22	C23	R1	6.88264304936184
22	C17	R1	7.78790255939143
22	C12	R1	7.21916852046216
22	C10	R1	7.16992500144231
22	C3	R1	7.29462074889163
22	C14	R1	7.27612440527424
22	C5	R1	7.07681559705083
22	C9	R1	6.96578428466209
22	C24	R1	7.23840473932508
22	C6	R1	7.19967234483636
22	C21	R1	7.39231742277876
22	C19	R1	7.29462074889163
22	C1	R1	6.97727992349992
22	C22	R1	7.05528243550119
22	C4	R1	7.54689445988764
22	C13	R1	7.20945336562895
22	C18	R1	6.8703647195834
22	C11	R1	7.19967234483636
22	C16	R1	7.21916852046216
22	C8	R1	7.35755200461808
22	C20	R1	7.28540221886225
22	C7	R1	7.13955135239879
23	C23	R1	7.01122725542325
23	C17	R1	6.90689059560852
23	C10	R1	7.43462822763672
23	C3	R1	7.06608919045777
23	C14	R1	7.17990909001493
23	C9	R1	7.4093909361377
23	C24	R1	7.21916852046216
23	C6	R1	7.5077946401987
23	C21	R1	7.38370429247405
23	C19	R1	7.45121111183233
23	C1	R1	7.33985000288462
23	C4	R1	7.16992500144231
23	C18	R1	7.32192809488736
23	C15	R1	6.98868468677217
23	C11	R1	7.09803208296053
23	C16	R1	7.12928301694497
23	C8	R1	7
23	C20	R1	7.21916852046216
23	C7	R1	7.14974711950468
24	C17	R1	7.27612440527424
24	C12	R1	7.12928301694497
24	C10	R1	7.33091687811462
24	C14	R1	7.28540221886225
24	C5	R1	7.33091687811462
24	C9	R1	7.16992500144231
24	C24	R1	7.12928301694497
24	C6	R1	7.44294349584873
24	C21	R1	7.01122725542325
24	C19	R1	6.82017896241519
24	C1	R1	7.33091687811462
24	C22	R1	7.19967234483636
24	C4	R1	7.25738784269265
24	C13	R1	7.4093909361377
24	C18	R1	7.14974711950468
24	C15	R1	6.91886323727459
24	C11	R1	7.28540221886225
24	C8	R1	7.48381577726426
24	C20	R1	7.63662462054365
24	C7	R1	6.93073733756289
25	C23	R1	6.85798099512757
25	C17	R1	7.35755200461808
25	C12	R1	7.19967234483636
25	C10	R1	7.68650052718322
25	C3	R1	7.43462822763672
25	C14	R1	7.16992500144231
25	C5	R1	7.4757334309664
25	C9	R1	7.49185309632967
25	C24	R1	7.14974711950468
25	C6	R1	7.5077946401987
25	C21	R1	7.13955135239879
25	C19	R1	7.67948009950545
25	C1	R1	7.08746284125034
25	C22	R1	7.63662462054365
25	C13	R1	7.34872815423108
25	C18	R1	7.49984588708321
25	C15	R1	7.05528243550119
25	C11	R1	7.52356195605701
25	C16	R1	7.14974711950468
25	C8	R1	7.18982455888002
25	C20	R1	7.33985000288462
25	C7	R1	7.56985560833095
26	C23	R1	7.2667865406949
26	C17	R1	7.18982455888002
26	C12	R1	6.95419631038687
26	C10	R1	7.40087943628218
26	C3	R1	7.60733031374961
26	C14	R1	7.31288295528436
26	C5	R1	7.06608919045777
26	C9	R1	7.29462074889163
26	C24	R1	7.27612440527424
26	C6	R1	7.27612440527424
26	C21	R1	7.32192809488736
26	C19	R1	7.38370429247405
26	C1	R1	7.09803208296053
26	C22	R1	7.04439411935845
26	C13	R1	7.45121111183233
26	C18	R1	7.3037807481771
26	C15	R1	7.08746284125034
26	C11	R1	7.35755200461808
26	C16	R1	7.39231742277876
26	C8	R1	7.45121111183233
26	C20	R1	7.31288295528436
26	C7	R1	7.37503943134692
27	C23	R1	7.22881869049588
27	C17	R1	7.09803208296053
27	C12	R1	7.32192809488736
27	C10	R1	7.38370429247405
27	C3	R1	6.96578428466209
27	C14	R1	7.11894107272351
27	C5	R1	7.3037807481771
27	C9	R1	7.22881869049588
27	C24	R1	7.03342300153745
27	C6	R1	7.3037807481771
27	C21	R1	7.44294349584873
27	C19	R1	7.12928301694497
27	C1	R1	7.25738784269265
27	C22	R1	7.4262647547021
27	C4	R1	7.33985000288462
27	C13	R1	7.15987133677839
27	C18	R1	7.34872815423108
27	C11	R1	7.04439411935845
27	C16	R1	7.3037807481771
27	C8	R1	7.40087943628218
27	C20	R1	7.25738784269265
27	C7	R1	7.02236781302845
28	C23	R1	7.48381577726426
28	C17	R1	7.32192809488736
28	C10	R1	6.74146698640115
28	C3	R1	6.95419631038687
28	C14	R1	7.38370429247405
28	C5	R1	7.08746284125034
28	C9	R1	6.95419631038687
28	C24	R1	7.49185309632967
28	C21	R1	7.23840473932508
28	C19	R1	7.44294349584873
28	C1	R1	7.33091687811462
28	C22	R1	7.03342300153745
28	C4	R1	7.33091687811462
28	C13	R1	7.08746284125034
28	C18	R1	7.11894107272351
28	C15	R1	7.40087943628218
28	C11	R1	6.97727992349992
28	C16	R1	7.16992500144231
28	C8	R1	7.4093909361377
28	C20	R1	7.16992500144231
28	C7	R1	7.45121111183233
29	C23	R1	7.49185309632967
29	C17	R1	7.03342300153745
29	C10	R1	7.19967234483636
29	C3	R1	7.03342300153745
29	C14	R1	7.37503943134692
29	C5	R1	7.33091687811462
29	C9	R1	7.55458885167764
29	C24	R1	6.98868468677217
29	C6	R1	7.27612440527424
29	C19	R1	7.16992500144231
29	C22	R1	7.4178525148859
29	C4	R1	7.28540221886225
29	C13	R1	7.01122725542325
29	C18	R1	7.23840473932508
29	C15	R1	7.10852445677817
29	C11	R1	6.89481776330794
29	C16	R1	7.05528243550119
29	C8	R1	7.59245703726808
29	C20	R1	7.13955135239879
29	C7	R1	6.88264304936184
30	C23	R1	7.21916852046216
30	C17	R1	7.23840473932508
30	C12	R1	7.33985000288462
30	C3	R1	7.37503943134692
30	C14	R1	7.68650052718322
30	C5	R1	6.97727992349992
30	C9	R1	7.18982455888002
30	C24	R1	7.14974711950468
30	C6	R1	7.36632221424582
30	C21	R1	7.32192809488736
30	C19	R1	6.98868468677217
30	C1	R1	7.83920378809694
30	C22	R1	7.25738784269265
30	C13	R1	6.95419631038687
30	C18	R1	7.27612440527424
30	C15	R1	7.3037807481771
30	C11	R1	7.11894107272351
30	C16	R1	7.4178525148859
30	C8	R1	7.12928301694497
30	C7	R1	7.14974711950468
31	C23	R1	7.23840473932508
31	C17	R1	7.2667865406949
31	C12	R1	7.48381577726426
31	C10	R1	7.33091687811462
31	C14	R1	7.3037807481771
31	C5	R1	7.4262647547021
31	C9	R1	7.11894107272351
31	C24	R1	7.02236781302845
31	C6	R1	7.48381577726426
31	C21	R1	7.32192809488736
31	C19	R1	7.13955135239879
31	C1	R1	7
31	C22	R1	7.4594316186373
31	C4	R1	7.4757334309664
31	C13	R1	7.4178525148859
31	C18	R1	6.95419631038687
31	C11	R1	7.40087943628218
31	C16	R1	7.08746284125034
31	C8	R1	7.23840473932508
31	C20	R1	7.12928301694497
31	C7	R1	7.4594316186373
32	C10	R1	7.4262647547021
32	C3	R1	7.61470984411521
32	C14	R1	7.21916852046216
32	C5	R1	7.467605550083
32	C9	R1	7.66533591718518
32	C24	R1	7.23840473932508
32	C6	R1	7.18982455888002
32	C21	R1	7.17990909001493
32	C19	R1	7.24792751344359
32	C1	R1	7.33091687811462
32	C22	R1	7.4757334309664
32	C4	R1	7.4093909361377
32	C13	R1	7.35755200461808
32	C18	R1	6.75488750216347
32	C15	R1	7.34872815423108
32	C11	R1	6.8703647195834
32	C8	R1	7.62205181945638
32	C20	R1	7.2667865406949
33	C23	R1	7.38370429247405
33	C17	R1	7.09803208296053
33	C12	R1	7.45121111183233
33	C10	R1	7.14974711950468
33	C3	R1	6.94251450533924
33	C14	R1	7.4093909361377
33	C9	R1	7.38370429247405
33	C24	R1	7.3037807481771
33	C6	R1	7.19967234483636
33	C21	R1	7.19967234483636
33	C19	R1	7.54689445988764
33	C1	R1	7.12928301694497
33	C22	R1	7.5077946401987
33	C13	R1	7.5077946401987
33	C18	R1	7.12928301694497
33	C15	R1	7.13955135239879
33	C16	R1	7.10852445677817
33	C8	R1	7.33091687811462
33	C20	R1	7.27612440527424
34	C23	R1	7.20945336562895
34	C17	R1	6.83289001416474
34	C12	R1	7.24792751344359
34	C3	R1	7.29462074889163
34	C14	R1	7.21916852046216
34	C5	R1	7.08746284125034
34	C9	R1	7.31288295528436
34	C24	R1	7.467605550083
34	C6	R1	7.49185309632967
34	C21	R1	7.3037807481771
34	C19	R1	6.90689059560852
34	C1	R1	7.22881869049588
34	C4	R1	6.88264304936184
34	C13	R1	7.43462822763672
34	C18	R1	7.36632221424582
34	C15	R1	7.19967234483636
34	C11	R1	7.05528243550119
34	C16	R1	7.07681559705083
34	C8	R1	6.95419631038687
34	C20	R1	7.25738784269265
35	C23	R1	7.35755200461808
35	C10	R1	7.34872815423108
35	C3	R1	7.51569983828404
35	C14	R1	6.70043971814109
35	C5	R1	7.04439411935845
35	C9	R1	7.4594316186373
35	C24	R1	7.17990909001493
35	C6	R1	7.28540221886225
35	C19	R1	7.34872815423108
35	C1	R1	7.40087943628218
35	C22	R1	7.56985560833095
35	C4	R1	7.54689445988764
35	C13	R1	7.10852445677817
35	C18	R1	7.11894107272351
35	C15	R1	7.04439411935845
35	C11	R1	7.15987133677839
35	C16	R1	7.33985000288462
35	C8	R1	7.35755200461808
35	C20	R1	7.65821148275179
35	C7	R1	7.3037807481771
36	C23	R1	7.3037807481771
36	C17	R1	7.22881869049588
36	C3	R1	7.13955135239879
36	C14	R1	7.43462822763672
36	C5	R1	7.07681559705083
36	C9	R1	7.37503943134692
36	C24	R1	7.27612440527424
36	C6	R1	7.32192809488736
36	C21	R1	7.10852445677817
36	C19	R1	7.43462822763672
36	C1	R1	7.17990909001493
36	C4	R1	6.76818432477693
36	C13	R1	7.18982455888002
36	C18	R1	7.24792751344359
36	C15	R1	6.79441586635011
36	C16	R1	7.19967234483636
36	C8	R1	7.59245703726808
36	C20	R1	6.96578428466209
36	C7	R1	6.96578428466209
37	C23	R1	7.68650052718322
37	C17	R1	7.37503943134692
37	C12	R1	7.35755200461808
37	C3	R1	7.19967234483636
37	C14	R1	7.32192809488736
37	C5	R1	7.28540221886225
37	C9	R1	7.40087943628218
37	C24	R1	7.38370429247405
37	C6	R1	6.88264304936184
37	C21	R1	7.34872815423108
37	C19	R1	7.38370429247405
37	C1	R1	7.39231742277876
37	C22	R1	7.18982455888002
37	C4	R1	7.27612440527424
37	C13	R1	7.24792751344359
37	C18	R1	7.29462074889163
37	C15	R1	7.28540221886225
37	C11	R1	7.20945336562895
37	C16	R1	7.29462074889163
37	C8	R1	7.2667865406949
37	C20	R1	7.31288295528436
37	C7	R1	7.38370429247405
38	C23	R1	7.02236781302845
38	C17	R1	7.03342300153745
38	C12	R1	7.48381577726426
38	C10	R1	7.4757334309664
38	C14	R1	7.16992500144231
38	C5	R1	7.12928301694497
38	C9	R1	7.27612440527424
38	C24	R1	6.82017896241519
38	C6	R1	7.66533591718518
38	C21	R1	7.31288295528436
38	C19	R1	7
38	C22	R1	7
38	C4	R1	7.19967234483636
38	C13	R1	7.14974711950468
38	C18	R1	7.24792751344359
38	C15	R1	7.37503943134692
38	C11	R1	7.13955135239879
38	C16	R1	6.94251450533924
38	C8	R1	7.19967234483636
38	C20	R1	7.04439411935845
38	C7	R1	7.13955135239879
39	C23	R1	6.91886323727459
39	C17	R1	7.13955135239879
39	C12	R1	7.28540221886225
39	C10	R1	7.3037807481771
39	C3	R1	7.33985000288462
39	C14	R1	7.33091687811462
39	C9	R1	7.12928301694497
39	C24	R1	7.39231742277876
39	C6	R1	7.43462822763672
39	C21	R1	7.39231742277876
39	C19	R1	7.467605550083
39	C1	R1	7.09803208296053
39	C4	R1	6.88264304936184
39	C13	R1	7.08746284125034
39	C18	R1	7.13955135239879
39	C15	R1	7.19967234483636
39	C11	R1	7.38370429247405
39	C16	R1	7.25738784269265
39	C8	R1	7.37503943134692
39	C20	R1	7.4594316186373
39	C7	R1	7.23840473932508
40	C23	R1	7.07681559705083
40	C17	R1	7.45121111183233
40	C12	R1	7.19967234483636
40	C10	R1	7.16992500144231
40	C3	R1	7.15987133677839
40	C14	R1	7.33985000288462
40	C5	R1	7.4262647547021
40	C9	R1	7.10852445677817
40	C24	R1	7.4093909361377
40	C6	R1	7.24792751344359
40	C21	R1	7.25738784269265
40	C19	R1	7.28540221886225
40	C1	R1	7.19967234483636
40	C22	R1	7.467605550083
40	C4	R1	7.12928301694497
40	C13	R1	7.43462822763672
40	C18	R1	7.28540221886225
40	C15	R1	7.22881869049588
40	C11	R1	6.91886323727459
40	C16	R1	7.15987133677839
40	C8	R1	7.54689445988764
40	C20	R1	7.11894107272351
40	C7	R1	7.20945336562895
41	C23	R1	6.74146698640115
41	C17	R1	7.02236781302845
41	C12	R1	6.90689059560852
41	C10	R1	7.08746284125034
41	C3	R1	7.06608919045777
41	C14	R1	7.56985560833095
41	C5	R1	7.4093909361377
41	C24	R1	7.38370429247405
41	C6	R1	7.37503943134692
41	C21	R1	7.38370429247405
41	C19	R1	7.25738784269265
41	C1	R1	7.34872815423108
41	C22	R1	7.56985560833095
41	C4	R1	7.40087943628218
41	C13	R1	7.31288295528436
41	C18	R1	7.31288295528436
41	C15	R1	7.36632221424582
41	C16	R1	7.05528243550119
41	C8	R1	7.32192809488736
41	C20	R1	7.25738784269265
41	C7	R1	7.45121111183233
42	C23	R1	6.95419631038687
42	C17	R1	7.52356195605701
42	C10	R1	7.48381577726426
42	C3	R1	7.33985000288462
42	C14	R1	6.90689059560852
42	C5	R1	7.56224242422107
42	C9	R1	6.6724253419715
42	C24	R1	7.20945336562895
42	C6	R1	7.53915881110803
42	C21	R1	7.16992500144231
42	C19	R1	7.25738784269265
42	C1	R1	7.23840473932508
42	C22	R1	7.13955135239879
42	C13	R1	7.34872815423108
42	C18	R1	6.95419631038687
42	C15	R1	7.28540221886225
42	C11	R1	7.4178525148859
42	C16	R1	6.96578428466209
42	C8	R1	7.33091687811462
42	C20	R1	7.58496250072116
42	C7	R1	7.68650052718322
43	C23	R1	7.10852445677817
43	C17	R1	7.45121111183233
43	C12	R1	7.16992500144231
43	C3	R1	6.97727992349992
43	C5	R1	7.18982455888002
43	C9	R1	7.19967234483636
43	C24	R1	7.52356195605701
43	C6	R1	7.29462074889163
43	C21	R1	7.33091687811462
43	C19	R1	7.79441586635011
43	C1	R1	7.16992500144231
43	C22	R1	7.19967234483636
43	C4	R1	7.29462074889163
43	C13	R1	7.15987133677839
43	C18	R1	7.55458885167764
43	C15	R1	7.34872815423108
43	C11	R1	7.13955135239879
43	C16	R1	7.13955135239879
43	C8	R1	6.85798099512757
43	C20	R1	6.82017896241519
43	C7	R1	7.28540221886225
44	C23	R1	6.97727992349992
44	C17	R1	7.02236781302845
44	C12	R1	7.23840473932508
44	C10	R1	7.02236781302845
44	C3	R1	7.49984588708321
44	C14	R1	7.28540221886225
44	C5	R1	7.21916852046216
44	C9	R1	7.32192809488736
44	C24	R1	7.25738784269265
44	C6	R1	7.48381577726426
44	C21	R1	7.08746284125034
44	C19	R1	7.09803208296053
44	C1	R1	7.58496250072116
44	C22	R1	7.18982455888002
44	C4	R1	7.5077946401987
44	C13	R1	7.4757334309664
44	C18	R1	7.27612440527424
44	C15	R1	7.37503943134692
44	C11	R1	7.43462822763672
44	C16	R1	7.54689445988764
44	C8	R1	7.20945336562895
44	C20	R1	6.90689059560852
44	C7	R1	7.21916852046216
45	C23	R1	7.77478705960117
45	C17	R1	7.40087943628218
45	C12	R1	7.31288295528436
45	C10	R1	7.48381577726426
45	C3	R1	7.20945336562895
45	C14	R1	7.20945336562895
45	C5	R1	7.17990909001493
45	C9	R1	7.28540221886225
45	C24	R1	7.18982455888002
45	C6	R1	7.49984588708321
45	C21	R1	7.60733031374961
45	C19	R1	7.12928301694497
45	C1	R1	7.22881869049588
45	C22	R1	7.07681559705083
45	C13	R1	7.39231742277876
45	C18	R1	7.54689445988764
45	C15	R1	6.84549005094437
45	C16	R1	6.85798099512757
45	C8	R1	7.14974711950468
45	C20	R1	7.09803208296053
45	C7	R1	7.03342300153745
46	C17	R1	7.18982455888002
46	C12	R1	7.70735913208088
46	C10	R1	7.36632221424582
46	C3	R1	7.34872815423108
46	C14	R1	7.05528243550119
46	C5	R1	7.467605550083
46	C9	R1	7.22881869049588
46	C24	R1	7.65105169117893
46	C6	R1	6.84549005094437
46	C21	R1	7.3037807481771
46	C19	R1	7.4178525148859
46	C1	R1	7.31288295528436
46	C22	R1	6.94251450533924
46	C4	R1	7.08746284125034
46	C13	R1	7.5077946401987
46	C18	R1	7.19967234483636
46	C15	R1	7.22881869049588
46	C11	R1	7.07681559705083
46	C16	R1	7.23840473932508
46	C8	R1	7.82654848729092
46	C20	R1	7.33091687811462
46	C7	R1	7.16992500144231
47	C23	R1	7.29462074889163
47	C17	R1	7.4594316186373
47	C12	R1	7.32192809488736
47	C10	R1	7.51569983828404
47	C3	R1	7.25738784269265
47	C14	R1	7.3037807481771
47	C5	R1	7.40087943628218
47	C9	R1	7.64385618977472
47	C24	R1	7.2667865406949
47	C6	R1	7.28540221886225
47	C21	R1	7.4178525148859
47	C19	R1	6.93073733756289
47	C1	R1	7.36632221424582
47	C22	R1	7.34872815423108
47	C4	R1	7.19967234483636
47	C13	R1	7.27612440527424
47	C18	R1	7.18982455888002
47	C15	R1	7.44294349584873
47	C11	R1	7.467605550083
47	C16	R1	7.4178525148859
47	C8	R1	7.17990909001493
47	C20	R1	7.24792751344359
47	C7	R1	6.93073733756289
48	C23	R1	7.20945336562895
48	C17	R1	7.17990909001493
48	C12	R1	7.23840473932508
48	C10	R1	7.51569983828404
48	C3	R1	7.33091687811462
48	C14	R1	7.31288295528436
48	C5	R1	7.53138146051631
48	C9	R1	7.21916852046216
48	C24	R1	6.8073549220576
48	C6	R1	7.05528243550119
48	C21	R1	7.12928301694497
48	C19	R1	7.11894107272351
48	C1	R1	7.4757334309664
48	C22	R1	7.53915881110803
48	C4	R1	6.89481776330794
48	C13	R1	7.38370429247405
48	C18	R1	7.467605550083
48	C15	R1	7.49185309632967
48	C11	R1	7.2667865406949
48	C16	R1	7.04439411935845
48	C8	R1	7.28540221886225
48	C20	R1	7.11894107272351
48	C7	R1	7.49185309632967
49	C23	R1	7.19967234483636
49	C17	R1	7.33091687811462
49	C12	R1	7.20945336562895
49	C10	R1	7.10852445677817
49	C3	R1	7.33091687811462
49	C5	R1	7.27612440527424
49	C9	R1	7.58496250072116
49	C24	R1	6.6724253419715
49	C6	R1	7.2667865406949
49	C21	R1	7.4093909361377
49	C19	R1	7.22881869049588
49	C1	R1	7.23840473932508
49	C22	R1	7.59245703726808
49	C4	R1	7.06608919045777
49	C13	R1	7.35755200461808
49	C18	R1	7.62935662007961
49	C15	R1	7.09803208296053
49	C11	R1	6.91886323727459
49	C16	R1	7.12928301694497
49	C8	R1	7.10852445677817
49	C20	R1	7.33985000288462
49	C7	R1	7.17990909001493
50	C23	R1	7.34872815423108
50	C17	R1	7.34872815423108
50	C12	R1	7.53138146051631
50	C10	R1	7.16992500144231
50	C14	R1	6.84549005094437
50	C5	R1	7.3037807481771
50	C9	R1	7.61470984411521
50	C24	R1	7.20945336562895
50	C6	R1	7.22881869049588
50	C21	R1	7.32192809488736
50	C19	R1	7.35755200461808
50	C1	R1	7.4178525148859
50	C22	R1	7.66533591718518
50	C4	R1	7.31288295528436
50	C13	R1	7.29462074889163
50	C18	R1	7.60733031374961
50	C15	R1	7.28540221886225
50	C11	R1	6.91886323727459
50	C16	R1	7.05528243550119
50	C7	R1	7.22881869049588
51	C17	R1	7.4093909361377
51	C12	R1	6.95419631038687
51	C10	R1	7.49185309632967
51	C3	R1	7.33091687811462
51	C14	R1	7.57742882803575
51	C5	R1	7.31288295528436
51	C9	R1	7.34872815423108
51	C24	R1	7.08746284125034
51	C21	R1	7.10852445677817
51	C19	R1	7.65105169117893
51	C1	R1	7.23840473932508
51	C22	R1	7.2667865406949
51	C13	R1	7.25738784269265
51	C18	R1	7.14974711950468
51	C15	R1	6.94251450533924
51	C11	R1	7.02236781302845
51	C8	R1	7.55458885167764
51	C20	R1	7.22881869049588
51	C7	R1	7.11894107272351
52	C23	R1	7.35755200461808
52	C17	R1	7.33091687811462
52	C12	R1	7.17990909001493
52	C10	R1	7.4093909361377
52	C3	R1	7.33091687811462
52	C14	R1	7.22881869049588
52	C5	R1	7.25738784269265
52	C24	R1	7.53915881110803
52	C6	R1	7.58496250072116
52	C21	R1	7.18982455888002
52	C19	R1	7.22881869049588
52	C1	R1	7.21916852046216
52	C4	R1	7.60733031374961
52	C13	R1	7.4757334309664
52	C18	R1	7.25738784269265
52	C15	R1	7.24792751344359
52	C11	R1	7.27612440527424
52	C16	R1	6.93073733756289
52	C8	R1	7.03342300153745
52	C20	R1	7.24792751344359
52	C7	R1	7.05528243550119
53	C23	R1	7.45121111183233
53	C17	R1	7.15987133677839
53	C10	R1	7.61470984411521
53	C3	R1	7.21916852046216
53	C14	R1	7.19967234483636
53	C5	R1	7.05528243550119
53	C9	R1	7.38370429247405
53	C24	R1	7.49984588708321
53	C6	R1	7.77478705960117
53	C21	R1	7.5077946401987
53	C19	R1	7.20945336562895
53	C1	R1	7.05528243550119
53	C22	R1	7.22881869049588
53	C4	R1	7.54689445988764
53	C13	R1	7.38370429247405
53	C18	R1	7.21916852046216
53	C15	R1	7.12928301694497
53	C11	R1	6.8073549220576
53	C16	R1	7.27612440527424
53	C8	R1	7.33091687811462
53	C20	R1	7.4093909361377
53	C7	R1	7.19967234483636
54	C23	R1	7.4178525148859
54	C17	R1	7.35755200461808
54	C12	R1	7.11894107272351
54	C10	R1	7.31288295528436
54	C14	R1	7.57742882803575
54	C5	R1	7.07681559705083
54	C9	R1	7.56224242422107
54	C24	R1	7.60733031374961
54	C6	R1	7.39231742277876
54	C19	R1	7.02236781302845
54	C1	R1	7.16992500144231
54	C22	R1	7.33985000288462
54	C4	R1	7.09803208296053
54	C13	R1	7.05528243550119
54	C15	R1	7.33985000288462
54	C11	R1	7.22881869049588
54	C16	R1	7.49984588708321
54	C8	R1	7.25738784269265
54	C20	R1	7.08746284125034
54	C7	R1	7.62935662007961
55	C23	R1	6.98868468677217
55	C17	R1	7.52356195605701
55	C12	R1	7.62205181945638
55	C10	R1	7.07681559705083
55	C3	R1	7.38370429247405
55	C14	R1	7.20945336562895
55	C5	R1	7.40087943628218
55	C9	R1	7.73470962022584
55	C24	R1	7.3037807481771
55	C6	R1	7.09803208296053
55	C19	R1	7.4594316186373
55	C1	R1	7.02236781302845
55	C4	R1	7.39231742277876
55	C18	R1	6.8073549220576
55	C15	R1	7.03342300153745
55	C11	R1	7.09803208296053
55	C16	R1	7.27612440527424
55	C8	R1	7.35755200461808
55	C7	R1	7.24792751344359
56	C23	R1	7.34872815423108
56	C17	R1	7.40087943628218
56	C12	R1	6.97727992349992
56	C10	R1	7.02236781302845
56	C3	R1	7.15987133677839
56	C14	R1	7.24792751344359
56	C5	R1	6.85798099512757
56	C9	R1	7.53138146051631
56	C24	R1	6.89481776330794
56	C6	R1	7.38370429247405
56	C21	R1	7.56224242422107
56	C19	R1	7.22881869049588
56	C1	R1	7.39231742277876
56	C22	R1	7.51569983828404
56	C4	R1	7.22881869049588
56	C13	R1	7.4757334309664
56	C18	R1	6.95419631038687
56	C15	R1	7.17990909001493
56	C11	R1	7.06608919045777
56	C16	R1	7.4262647547021
56	C8	R1	7.27612440527424
56	C20	R1	7.3037807481771
56	C7	R1	7.61470984411521
57	C23	R1	7.34872815423108
57	C17	R1	6.90689059560852
57	C12	R1	7.467605550083
57	C3	R1	7.23840473932508
57	C14	R1	7.4757334309664
57	C5	R1	7.56985560833095
57	C9	R1	7.19967234483636
57	C24	R1	7.4093909361377
57	C6	R1	6.94251450533924
57	C21	R1	7.25738784269265
57	C19	R1	7.27612440527424
57	C1	R1	7.35755200461808
57	C22	R1	7.12928301694497
57	C4	R1	7.28540221886225
57	C13	R1	7.15987133677839
57	C18	R1	7.13955135239879
57	C15	R1	7.44294349584873
57	C11	R1	6.97727992349992
57	C16	R1	7.4093909361377
57	C8	R1	7.13955135239879
57	C20	R1	7.05528243550119
57	C7	R1	7.15987133677839
58	C23	R1	7.55458885167764
58	C10	R1	7.40087943628218
58	C3	R1	7.4093909361377
58	C5	R1	7.22881869049588
58	C9	R1	7.53138146051631
58	C24	R1	7.43462822763672
58	C6	R1	7.40087943628218
58	C21	R1	7.67948009950545
58	C19	R1	7.34872815423108
58	C1	R1	7.07681559705083
58	C22	R1	7.23840473932508
58	C4	R1	7.49984588708321
58	C13	R1	7.54689445988764
58	C18	R1	6.97727992349992
58	C15	R1	7.24792751344359
58	C16	R1	7.15987133677839
58	C8	R1	7.22881869049588
58	C20	R1	7.12928301694497
58	C7	R1	7.467605550083
59	C23	R1	7.2667865406949
59	C17	R1	7.52356195605701
59	C12	R1	7.21916852046216
59	C10	R1	7.33091687811462
59	C3	R1	7.39231742277876
59	C14	R1	7.3037807481771
59	C5	R1	7.4093909361377
59	C24	R1	7.43462822763672
59	C21	R1	7.57742882803575
59	C19	R1	7.37503943134692
59	C1	R1	7.01122725542325
59	C22	R1	7.18982455888002
59	C4	R1	7.61470984411521
59	C13	R1	7.43462822763672
59	C18	R1	6.8703647195834
59	C15	R1	7.21916852046216
59	C11	R1	7.10852445677817
59	C16	R1	7.4262647547021
59	C8	R1	7.08746284125034
59	C20	R1	7.14974711950468
59	C7	R1	6.8073549220576
60	C23	R1	7.13955135239879
60	C17	R1	7.65821148275179
60	C12	R1	7.43462822763672
60	C10	R1	7.08746284125034
60	C3	R1	7.4178525148859
60	C14	R1	6.97727992349992
60	C5	R1	7.467605550083
60	C9	R1	7.4757334309664
60	C24	R1	7.3037807481771
60	C6	R1	7.04439411935845
60	C21	R1	6.95419631038687
60	C19	R1	7.32192809488736
60	C1	R1	7.09803208296053
60	C22	R1	7.57742882803575
60	C4	R1	7.55458885167764
60	C13	R1	7.18982455888002
60	C18	R1	7.09803208296053
60	C15	R1	7.14974711950468
60	C11	R1	7.39231742277876
60	C16	R1	6.90689059560852
60	C8	R1	7.37503943134692
60	C20	R1	7.16992500144231
60	C7	R1	7.19967234483636
61	C17	R1	7.31288295528436
61	C3	R1	7.13955135239879
61	C14	R1	7.10852445677817
61	C5	R1	7.10852445677817
61	C9	R1	7.20945336562895
61	C24	R1	7.467605550083
61	C6	R1	7.14974711950468
61	C21	R1	6.97727992349992
61	C19	R1	7.37503943134692
61	C1	R1	7.16992500144231
61	C22	R1	7.63662462054365
61	C4	R1	7.10852445677817
61	C13	R1	7.2667865406949
61	C15	R1	6.89481776330794
61	C16	R1	7.24792751344359
61	C8	R1	6.91886323727459
61	C20	R1	7.02236781302845
61	C7	R1	7.15987133677839
62	C23	R1	7.13955135239879
62	C17	R1	7.37503943134692
62	C10	R1	7.20945336562895
62	C3	R1	7.40087943628218
62	C14	R1	6.82017896241519
62	C9	R1	6.95419631038687
62	C24	R1	7.35755200461808
62	C6	R1	7.35755200461808
62	C21	R1	7.38370429247405
62	C19	R1	7.4093909361377
62	C1	R1	7.37503943134692
62	C22	R1	6.8073549220576
62	C4	R1	7.39231742277876
62	C13	R1	7.22881869049588
62	C18	R1	7.4178525148859
62	C15	R1	7.5077946401987
62	C11	R1	7.4594316186373
62	C16	R1	7.4093909361377
62	C8	R1	7.36632221424582
62	C20	R1	7.34872815423108
62	C7	R1	6.89481776330794
63	C23	R1	7
63	C17	R1	7.43462822763672
63	C12	R1	7.59991284218713
63	C10	R1	7.467605550083
63	C3	R1	7.63662462054365
63	C14	R1	7.36632221424582
63	C5	R1	7.4178525148859
63	C9	R1	7.25738784269265
63	C24	R1	7.3037807481771
63	C6	R1	7.4594316186373
63	C21	R1	7.49185309632967
63	C1	R1	7.2667865406949
63	C22	R1	7.8008998999203
63	C4	R1	7.43462822763672
63	C13	R1	6.91886323727459
63	C18	R1	6.8703647195834
63	C15	R1	7.19967234483636
63	C11	R1	6.76818432477693
63	C16	R1	6.89481776330794
63	C8	R1	7.19967234483636
63	C20	R1	7.4594316186373
63	C7	R1	7.52356195605701
64	C17	R1	7.33091687811462
64	C12	R1	7.51569983828404
64	C10	R1	7.36632221424582
64	C3	R1	7.3037807481771
64	C14	R1	6.96578428466209
64	C5	R1	7.27612440527424
64	C9	R1	7.05528243550119
64	C24	R1	7.08746284125034
64	C6	R1	7.18982455888002
64	C21	R1	7.23840473932508
64	C19	R1	7.48381577726426
64	C1	R1	7.44294349584873
64	C22	R1	7.65105169117893
64	C4	R1	7.08746284125034
64	C13	R1	7.28540221886225
64	C18	R1	7.33091687811462
64	C15	R1	7.56985560833095
64	C11	R1	7.20945336562895
64	C16	R1	6.84549005094437
64	C8	R1	7.20945336562895
64	C20	R1	7.20945336562895
64	C7	R1	7.29462074889163
65	C23	R1	7.48381577726426
65	C17	R1	7.68650052718322
65	C12	R1	7.36632221424582
65	C10	R1	7.51569983828404
65	C3	R1	7.28540221886225
65	C5	R1	7.17990909001493
65	C9	R1	7.27612440527424
65	C24	R1	7.21916852046216
65	C6	R1	7.28540221886225
65	C21	R1	7.33985000288462
65	C19	R1	7.4594316186373
65	C1	R1	6.96578428466209
65	C22	R1	7.05528243550119
65	C4	R1	7.29462074889163
65	C13	R1	7.31288295528436
65	C18	R1	7.04439411935845
65	C15	R1	7.29462074889163
65	C11	R1	7.14974711950468
65	C16	R1	7.18982455888002
65	C8	R1	7.51569983828404
65	C20	R1	7.18982455888002
65	C7	R1	7.29462074889163
66	C23	R1	7.09803208296053
66	C17	R1	7.09803208296053
66	C12	R1	7.467605550083
66	C10	R1	7.54689445988764
66	C3	R1	7.02236781302845
66	C9	R1	7.08746284125034
66	C6	R1	6.83289001416474
66	C21	R1	6.82017896241519
66	C19	R1	7.24792751344359
66	C1	R1	7.22881869049588
66	C22	R1	7.16992500144231
66	C4	R1	6.8073549220576
66	C13	R1	7
66	C18	R1	6.8073549220576
66	C15	R1	7.28540221886225
66	C11	R1	7.32192809488736
66	C8	R1	7.14974711950468
66	C20	R1	7.37503943134692
66	C7	R1	7.32192809488736
67	C23	R1	6.85798099512757
67	C17	R1	7.25738784269265
67	C12	R1	7.32192809488736
67	C10	R1	7.49185309632967
67	C3	R1	6.95419631038687
67	C14	R1	7.2667865406949
67	C5	R1	7.19967234483636
67	C9	R1	7.28540221886225
67	C24	R1	7.23840473932508
67	C6	R1	7.29462074889163
67	C21	R1	7.15987133677839
67	C19	R1	7.39231742277876
67	C1	R1	7.4178525148859
67	C22	R1	7.59991284218713
67	C4	R1	7.12928301694497
67	C13	R1	6.89481776330794
67	C11	R1	7.12928301694497
67	C16	R1	7.09803208296053
67	C8	R1	7.08746284125034
67	C20	R1	6.89481776330794
67	C7	R1	7.22881869049588
68	C23	R1	7.51569983828404
68	C17	R1	7.467605550083
68	C12	R1	7.02236781302845
68	C10	R1	7.43462822763672
68	C3	R1	7.54689445988764
68	C14	R1	7.54689445988764
68	C5	R1	7.19967234483636
68	C9	R1	7.49984588708321
68	C24	R1	7.15987133677839
68	C19	R1	7.16992500144231
68	C1	R1	6.85798099512757
68	C22	R1	7.16992500144231
68	C4	R1	7.4594316186373
68	C13	R1	7.5077946401987
68	C18	R1	7.33985000288462
68	C15	R1	6.93073733756289
68	C11	R1	7.4262647547021
68	C16	R1	7.15987133677839
68	C8	R1	7.13955135239879
68	C20	R1	7.11894107272351
68	C7	R1	7.32192809488736
69	C23	R1	7.43462822763672
69	C17	R1	7.16992500144231
69	C12	R1	7.10852445677817
69	C10	R1	7.34872815423108
69	C3	R1	7.27612440527424
69	C14	R1	7.23840473932508
69	C5	R1	6.8073549220576
69	C24	R1	7.25738784269265
69	C6	R1	7.56985560833095
69	C21	R1	7.17990909001493
69	C19	R1	7.49185309632967
69	C22	R1	7.12928301694497
69	C4	R1	6.93073733756289
69	C13	R1	6.70043971814109
69	C18	R1	6.84549005094437
69	C15	R1	7.22881869049588
69	C11	R1	7.17990909001493
69	C16	R1	7.09803208296053
69	C20	R1	7.48381577726426
70	C23	R1	7.19967234483636
70	C17	R1	7.23840473932508
70	C12	R1	7.56985560833095
70	C10	R1	7.49984588708321
70	C3	R1	7.24792751344359
70	C5	R1	6.75488750216347
70	C9	R1	7.4262647547021
70	C24	R1	7.20945336562895
70	C6	R1	6.98868468677217
70	C21	R1	7.27612440527424
70	C1	R1	7.4262647547021
70	C22	R1	7.11894107272351
70	C4	R1	7.19967234483636
70	C13	R1	7.33985000288462
70	C18	R1	7.15987133677839
70	C15	R1	7.33985000288462
70	C11	R1	7.43462822763672
70	C16	R1	7.40087943628218
70	C8	R1	7.25738784269265
70	C20	R1	7.49984588708321
70	C7	R1	7.33091687811462
71	C17	R1	7.20945336562895
71	C12	R1	7.45121111183233
71	C10	R1	7.04439411935845
71	C3	R1	7.3037807481771
71	C14	R1	7.59991284218713
71	C5	R1	7.02236781302845
71	C9	R1	6.82017896241519
71	C24	R1	7.4093909361377
71	C6	R1	7.34872815423108
71	C21	R1	7.49984588708321
71	C19	R1	6.83289001416474
71	C1	R1	7.01122725542325
71	C22	R1	7.07681559705083
71	C4	R1	7.08746284125034
71	C13	R1	7.53138146051631
71	C18	R1	7.16992500144231
71	C15	R1	6.79441586635011
71	C11	R1	7.5077946401987
71	C16	R1	7.01122725542325
71	C8	R1	7.06608919045777
71	C20	R1	7.32192809488736
71	C7	R1	7.4262647547021
72	C23	R1	7.08746284125034
72	C17	R1	7.09803208296053
72	C12	R1	7.28540221886225
72	C10	R1	7
72	C3	R1	7.467605550083
72	C14	R1	7.33985000288462
72	C5	R1	7.37503943134692
72	C9	R1	7.23840473932508
72	C24	R1	7.20945336562895
72	C6	R1	7.17990909001493
72	C19	R1	7.4093909361377
72	C22	R1	7.18982455888002
72	C4	R1	7.43462822763672
72	C13	R1	7.16992500144231
72	C18	R1	7.28540221886225
72	C11	R1	7
72	C16	R1	7.33091687811462
72	C8	R1	7.4093909361377
72	C7	R1	7.28540221886225
73	C23	R1	7.23840473932508
73	C17	R1	7.20945336562895
73	C12	R1	7.10852445677817
73	C10	R1	7.49185309632967
73	C3	R1	7.56985560833095
73	C14	R1	7.2667865406949
73	C5	R1	7.13955135239879
73	C9	R1	7.23840473932508
73	C24	R1	7.31288295528436
73	C6	R1	7.25738784269265
73	C21	R1	7.05528243550119
73	C19	R1	6.76818432477693
73	C1	R1	7.40087943628218
73	C22	R1	7.2667865406949
73	C13	R1	7.18982455888002
73	C18	R1	7.38370429247405
73	C15	R1	6.95419631038687
73	C11	R1	6.8073549220576
73	C16	R1	6.96578428466209
73	C8	R1	7.62205181945638
73	C20	R1	6.88264304936184
73	C7	R1	7.06608919045777
74	C23	R1	7.62205181945638
74	C17	R1	7.4093909361377
74	C12	R1	7.78135971352466
74	C10	R1	7.35755200461808
74	C3	R1	7.05528243550119
74	C14	R1	7.36632221424582
74	C5	R1	7.12928301694497
74	C9	R1	7.4594316186373
74	C24	R1	7.39231742277876
74	C19	R1	6.96578428466209
74	C1	R1	7.36632221424582
74	C4	R1	7.18982455888002
74	C13	R1	7.36632221424582
74	C18	R1	7.16992500144231
74	C15	R1	7.16992500144231
74	C16	R1	7.65821148275179
74	C8	R1	7.33091687811462
74	C20	R1	7.49984588708321
74	C7	R1	7.12928301694497
75	C23	R1	7.4262647547021
75	C12	R1	7.59991284218713
75	C10	R1	7.38370429247405
75	C3	R1	6.74146698640115
75	C14	R1	7.08746284125034
75	C5	R1	7.02236781302845
75	C9	R1	7.24792751344359
75	C24	R1	6.93073733756289
75	C6	R1	7.3037807481771
75	C21	R1	7.11894107272351
75	C19	R1	7.08746284125034
75	C1	R1	7.24792751344359
75	C22	R1	7.4262647547021
75	C4	R1	7.29462074889163
75	C13	R1	7.04439411935845
75	C18	R1	7.15987133677839
75	C15	R1	7.40087943628218
75	C11	R1	7.2667865406949
75	C16	R1	7.20945336562895
75	C8	R1	7.4178525148859
75	C20	R1	7.14974711950468
75	C7	R1	6.98868468677217
76	C23	R1	7.34872815423108
76	C17	R1	7.02236781302845
76	C12	R1	7.25738784269265
76	C10	R1	7.76818432477693
76	C3	R1	7.21916852046216
76	C14	R1	7.15987133677839
76	C5	R1	7.22881869049588
76	C9	R1	7.4093909361377
76	C24	R1	7.2667865406949
76	C21	R1	7.53138146051631
76	C19	R1	7.32192809488736
76	C1	R1	7.22881869049588
76	C22	R1	7.72109918870719
76	C4	R1	7.23840473932508
76	C13	R1	7.12928301694497
76	C18	R1	6.90689059560852
76	C15	R1	7.4757334309664
76	C11	R1	7.25738784269265
76	C16	R1	7.08746284125034
76	C8	R1	7.67948009950545
76	C20	R1	6.98868468677217
76	C7	R1	7.49984588708321
77	C23	R1	7.467605550083
77	C17	R1	7.22881869049588
77	C10	R1	7.61470984411521
77	C3	R1	7.15987133677839
77	C14	R1	7.16992500144231
77	C5	R1	7.20945336562895
77	C9	R1	7.4093909361377
77	C24	R1	7.45121111183233
77	C6	R1	7.27612440527424
77	C21	R1	7.58496250072116
77	C19	R1	7.65105169117893
77	C22	R1	7.49185309632967
77	C4	R1	7.36632221424582
77	C11	R1	6.85798099512757
77	C8	R1	6.71424551766612
77	C20	R1	7.21916852046216
77	C7	R1	7.35755200461808
78	C23	R1	7.21916852046216
78	C17	R1	7.15987133677839
78	C12	R1	7.49984588708321
78	C10	R1	7.4594316186373
78	C3	R1	7.19967234483636
78	C14	R1	7.07681559705083
78	C5	R1	7.5077946401987
78	C9	R1	7.38370429247405
78	C24	R1	7.53915881110803
78	C6	R1	6.98868468677217
78	C21	R1	7.21916852046216
78	C19	R1	7.37503943134692
78	C22	R1	7.38370429247405
78	C13	R1	7.39231742277876
78	C11	R1	7.4757334309664
78	C16	R1	7.20945336562895
78	C8	R1	7.10852445677817
78	C20	R1	7.49185309632967
78	C7	R1	7.24792751344359
79	C23	R1	7.01122725542325
79	C17	R1	7.33985000288462
79	C12	R1	7.19967234483636
79	C10	R1	7.56985560833095
79	C3	R1	7.54689445988764
79	C14	R1	7.13955135239879
79	C5	R1	7.36632221424582
79	C9	R1	7.34872815423108
79	C24	R1	7.48381577726426
79	C6	R1	7.32192809488736
79	C21	R1	7.3037807481771
79	C19	R1	7.64385618977472
79	C1	R1	6.89481776330794
79	C22	R1	7.39231742277876
79	C4	R1	7.21916852046216
79	C13	R1	7.24792751344359
79	C18	R1	7.40087943628218
79	C15	R1	7.01122725542325
79	C11	R1	6.97727992349992
79	C16	R1	7.33091687811462
79	C8	R1	7.28540221886225
79	C20	R1	7.09803208296053
79	C7	R1	7.21916852046216
80	C23	R1	7.33985000288462
80	C17	R1	7.33985000288462
80	C12	R1	6.65821148275179
80	C10	R1	7.65105169117893
80	C3	R1	7.44294349584873
80	C14	R1	7.4093909361377
80	C5	R1	6.95419631038687
80	C9	R1	7.12928301694497
80	C24	R1	7.14974711950468
80	C6	R1	7.20945336562895
80	C19	R1	7.2667865406949
80	C1	R1	7.71424551766612
80	C22	R1	7.20945336562895
80	C4	R1	7.16992500144231
80	C13	R1	7.33985000288462
80	C18	R1	7.39231742277876
80	C15	R1	7.68650052718322
80	C11	R1	7.4757334309664
80	C16	R1	7.43462822763672
80	C8	R1	7.34872815423108
80	C20	R1	7.34872815423108
80	C7	R1	7.53138146051631
81	C23	R1	6.98868468677217
81	C17	R1	7.52356195605701
81	C12	R1	7.4594316186373
81	C10	R1	7.60733031374961
81	C3	R1	6.93073733756289
81	C14	R1	7.20945336562895
81	C5	R1	6.94251450533924
81	C9	R1	7.55458885167764
81	C24	R1	7.33985000288462
81	C6	R1	7.02236781302845
81	C21	R1	7.22881869049588
81	C19	R1	7.05528243550119
81	C1	R1	6.98868468677217
81	C22	R1	7.3037807481771
81	C4	R1	7.06608919045777
81	C13	R1	7.23840473932508
81	C18	R1	7.23840473932508
81	C11	R1	7.35755200461808
81	C8	R1	7.14974711950468
81	C20	R1	7.10852445677817
81	C7	R1	6.79441586635011
82	C23	R1	6.94251450533924
82	C17	R1	7.13955135239879
82	C12	R1	7.05528243550119
82	C10	R1	7.23840473932508
82	C14	R1	6.95419631038687
82	C5	R1	7.07681559705083
82	C24	R1	7.19967234483636
82	C6	R1	7.17990909001493
82	C19	R1	7.52356195605701
82	C1	R1	7.16992500144231
82	C22	R1	7.29462074889163
82	C4	R1	7.07681559705083
82	C13	R1	7.33091687811462
82	C18	R1	7.24792751344359
82	C15	R1	7.2667865406949
82	C11	R1	7.33985000288462
82	C16	R1	7.16992500144231
82	C8	R1	7.27612440527424
82	C20	R1	7.22881869049588
82	C7	R1	7.3037807481771
83	C23	R1	7.36632221424582
83	C12	R1	7.43462822763672
83	C10	R1	7.12928301694497
83	C3	R1	7.32192809488736
83	C14	R1	7.19967234483636
83	C5	R1	7.20945336562895
83	C9	R1	7
83	C24	R1	7.09803208296053
83	C21	R1	7.4262647547021
83	C19	R1	6.93073733756289
83	C1	R1	6.91886323727459
83	C4	R1	7.53915881110803
83	C13	R1	7.2667865406949
83	C15	R1	7.02236781302845
83	C11	R1	6.79441586635011
83	C8	R1	7.02236781302845
83	C20	R1	7.18982455888002
83	C7	R1	7.16992500144231
84	C23	R1	7.31288295528436
84	C17	R1	7.20945336562895
84	C12	R1	7.28540221886225
84	C10	R1	7.07681559705083
84	C3	R1	7.4757334309664
84	C14	R1	7.44294349584873
84	C5	R1	7.29462074889163
84	C9	R1	7.15987133677839
84	C24	R1	7.07681559705083
84	C6	R1	7.3037807481771
84	C21	R1	7.06608919045777
84	C19	R1	7.21916852046216
84	C22	R1	7.19967234483636
84	C4	R1	6.82017896241519
84	C13	R1	7.24792751344359
84	C18	R1	7.31288295528436
84	C15	R1	7.17990909001493
84	C11	R1	7.32192809488736
84	C16	R1	7.02236781302845
84	C8	R1	7.37503943134692
84	C20	R1	7.33985000288462
84	C7	R1	7.08746284125034
85	C23	R1	7.52356195605701
85	C17	R1	7.31288295528436
85	C12	R1	7.34872815423108
85	C10	R1	7.09803208296053
85	C3	R1	7.57742882803575
85	C14	R1	7.15987133677839
85	C5	R1	6.88264304936184
85	C9	R1	7.13955135239879
85	C24	R1	7.59245703726808
85	C6	R1	7.40087943628218
85	C21	R1	7.05528243550119
85	C1	R1	7.51569983828404
85	C22	R1	7.58496250072116
85	C4	R1	7.57742882803575
85	C13	R1	7.23840473932508
85	C18	R1	7.15987133677839
85	C15	R1	7.28540221886225
85	C11	R1	7.49185309632967
85	C8	R1	7.53138146051631
85	C20	R1	6.97727992349992
86	C23	R1	7.4178525148859
86	C17	R1	7.4594316186373
86	C10	R1	7.06608919045777
86	C14	R1	6.88264304936184
86	C5	R1	7.16992500144231
86	C9	R1	7.22881869049588
86	C24	R1	7.06608919045777
86	C6	R1	7.48381577726426
86	C21	R1	7.24792751344359
86	C19	R1	7.31288295528436
86	C1	R1	7.35755200461808
86	C22	R1	7.12928301694497
86	C4	R1	7.19967234483636
86	C18	R1	7.28540221886225
86	C15	R1	6.83289001416474
86	C11	R1	6.96578428466209
86	C8	R1	7.60733031374961
86	C20	R1	7.20945336562895
86	C7	R1	7.15987133677839
87	C23	R1	7.3037807481771
87	C17	R1	7.13955135239879
87	C12	R1	7.01122725542325
87	C10	R1	7.43462822763672
87	C3	R1	7.34872815423108
87	C14	R1	7.31288295528436
87	C5	R1	7.33985000288462
87	C9	R1	7.32192809488736
87	C24	R1	7.10852445677817
87	C6	R1	7.55458885167764
87	C21	R1	7.19967234483636
87	C19	R1	7.32192809488736
87	C1	R1	7.4757334309664
87	C4	R1	7.11894107272351
87	C13	R1	7.38370429247405
87	C18	R1	7.09803208296053
87	C15	R1	6.94251450533924
87	C11	R1	7.40087943628218
87	C16	R1	7.22881869049588
87	C8	R1	7.06608919045777
87	C20	R1	7.4093909361377
87	C7	R1	7.467605550083
88	C23	R1	7.36632221424582
88	C17	R1	6.94251450533924
88	C12	R1	6.97727992349992
88	C10	R1	7.15987133677839
88	C3	R1	7.03342300153745
88	C5	R1	7.37503943134692
88	C9	R1	6.94251450533924
88	C24	R1	7.29462074889163
88	C6	R1	7.14974711950468
88	C21	R1	7.43462822763672
88	C19	R1	6.93073733756289
88	C1	R1	7.25738784269265
88	C22	R1	7.33091687811462
88	C4	R1	7.16992500144231
88	C13	R1	7.467605550083
88	C18	R1	7.37503943134692
88	C15	R1	7.10852445677817
88	C11	R1	7.10852445677817
88	C16	R1	7.22881869049588
88	C8	R1	7.53138146051631
88	C20	R1	7.18982455888002
88	C7	R1	7.20945336562895
89	C23	R1	7.49185309632967
89	C17	R1	7.20945336562895
89	C12	R1	7.2667865406949
89	C10	R1	7.05528243550119
89	C14	R1	7.21916852046216
89	C5	R1	7.21916852046216
89	C9	R1	7.27612440527424
89	C24	R1	7.17990909001493
89	C6	R1	7.17990909001493
89	C21	R1	7.15987133677839
89	C19	R1	7.59991284218713
89	C1	R1	7.02236781302845
89	C22	R1	7.59245703726808
89	C4	R1	7.29462074889163
89	C13	R1	7.12928301694497
89	C15	R1	7.19967234483636
89	C11	R1	7.05528243550119
89	C16	R1	7.09803208296053
89	C7	R1	7.16992500144231
90	C17	R1	7.49984588708321
90	C12	R1	7.7279204545632
90	C10	R1	7.3037807481771
90	C3	R1	7.33985000288462
90	C14	R1	7.16992500144231
90	C5	R1	7.03342300153745
90	C9	R1	6.76818432477693
90	C24	R1	7.49984588708321
90	C6	R1	7.4178525148859
90	C21	R1	7.60733031374961
90	C19	R1	6.8703647195834
90	C22	R1	7.04439411935845
90	C4	R1	7.22881869049588
90	C13	R1	7.15987133677839
90	C18	R1	7.21916852046216
90	C15	R1	7.53915881110803
90	C16	R1	7.13955135239879
90	C8	R1	7.38370429247405
90	C20	R1	7.25738784269265
90	C7	R1	7.10852445677817
91	C23	R1	6.98868468677217
91	C17	R1	7.25738784269265
91	C12	R1	7.27612440527424
91	C10	R1	7.21916852046216
91	C3	R1	7.19967234483636
91	C14	R1	7.35755200461808
91	C5	R1	7.34872815423108
91	C9	R1	7.20945336562895
91	C24	R1	7.27612440527424
91	C6	R1	7.4594316186373
91	C21	R1	6.91886323727459
91	C19	R1	7.49984588708321
91	C1	R1	7.03342300153745
91	C22	R1	7.24792751344359
91	C4	R1	7.57742882803575
91	C18	R1	7.34872815423108
91	C11	R1	7.18982455888002
91	C16	R1	7.18982455888002
91	C8	R1	7.3037807481771
91	C20	R1	7.03342300153745
91	C7	R1	7.51569983828404
92	C23	R1	7.27612440527424
92	C17	R1	6.96578428466209
92	C12	R1	7.23840473932508
92	C10	R1	7.37503943134692
92	C14	R1	7.48381577726426
92	C5	R1	7.34872815423108
92	C24	R1	7.28540221886225
92	C21	R1	7.23840473932508
92	C19	R1	7.49185309632967
92	C1	R1	7.4757334309664
92	C22	R1	7.06608919045777
92	C4	R1	7.15987133677839
92	C13	R1	7.38370429247405
92	C18	R1	6.97727992349992
92	C15	R1	7.03342300153745
92	C11	R1	6.84549005094437
92	C16	R1	7.4178525148859
92	C8	R1	7.13955135239879
92	C20	R1	7.05528243550119
92	C7	R1	7.10852445677817
93	C12	R1	7.56224242422107
93	C10	R1	7.58496250072116
93	C3	R1	7.49185309632967
93	C14	R1	7.06608919045777
93	C5	R1	7.49185309632967
93	C9	R1	7.21916852046216
93	C24	R1	7.4093909361377
93	C6	R1	6.97727992349992
93	C21	R1	7.40087943628218
93	C1	R1	7.48381577726426
93	C22	R1	7.33091687811462
93	C4	R1	7.44294349584873
93	C13	R1	7.05528243550119
93	C18	R1	7.02236781302845
93	C15	R1	6.88264304936184
93	C11	R1	7.11894107272351
93	C16	R1	7.10852445677817
93	C20	R1	6.79441586635011
93	C7	R1	7.18982455888002
94	C23	R1	7.37503943134692
94	C17	R1	7.16992500144231
94	C12	R1	7.09803208296053
94	C10	R1	6.97727992349992
94	C3	R1	6.90689059560852
94	C14	R1	7.18982455888002
94	C5	R1	7.07681559705083
94	C9	R1	7.33985000288462
94	C6	R1	7.67948009950545
94	C21	R1	6.97727992349992
94	C19	R1	7.51569983828404
94	C22	R1	6.94251450533924
94	C4	R1	7.23840473932508
94	C18	R1	7.23840473932508
94	C15	R1	7.03342300153745
94	C11	R1	7.35755200461808
94	C16	R1	7.24792751344359
94	C8	R1	7.37503943134692
94	C7	R1	7.4594316186373
95	C23	R1	7.32192809488736
95	C17	R1	7.69348695749933
95	C12	R1	7.04439411935845
95	C10	R1	6.64385618977472
95	C3	R1	7.18982455888002
95	C5	R1	7.49185309632967
95	C9	R1	7.65821148275179
95	C24	R1	7.49185309632967
95	C6	R1	7.29462074889163
95	C21	R1	7.3037807481771
95	C19	R1	6.97727992349992
95	C22	R1	7.6724253419715
95	C4	R1	7.39231742277876
95	C13	R1	7.25738784269265
95	C18	R1	7.59991284218713
95	C15	R1	7.16992500144231
95	C11	R1	7.08746284125034
95	C16	R1	7.21916852046216
95	C8	R1	7.25738784269265
95	C20	R1	7.23840473932508
96	C23	R1	7.31288295528436
96	C17	R1	7.53915881110803
96	C12	R1	6.95419631038687
96	C10	R1	7.51569983828404
96	C3	R1	7.05528243550119
96	C14	R1	7.14974711950468
96	C5	R1	7.54689445988764
96	C9	R1	7.07681559705083
96	C24	R1	7.2667865406949
96	C6	R1	6.88264304936184
96	C21	R1	7.18982455888002
96	C19	R1	7.3037807481771
96	C1	R1	6.89481776330794
96	C22	R1	7.56224242422107
96	C4	R1	7.4594316186373
96	C13	R1	7.24792751344359
96	C18	R1	7.33985000288462
96	C15	R1	7.31288295528436
96	C11	R1	7.467605550083
96	C16	R1	7.36632221424582
96	C8	R1	7.04439411935845
96	C20	R1	7.24792751344359
96	C7	R1	7.11894107272351
97	C23	R1	7.29462074889163
97	C17	R1	7.16992500144231
97	C12	R1	7.17990909001493
97	C10	R1	7.467605550083
97	C3	R1	7.76818432477693
[truncated: 14,470 more rows]
