# Supplementary material for: Stochastic modelling of single-cell gene expression adaptation reveals non-genomic contribution to evolution of tumor subclones
Source: bioRxiv. 2024 Apr 20:2024.04.17.588869. Preprint. [Version 1] doi: 10.1101/2024.04.17.588869 (PMC11071284; doi:10.1101/2024.04.17.588869)
Supplement: Supplement 2 [file media-2.zip › Supplementary Files/Simulated Data/Adaptive_Simulation/tr_1.08_sq_15_r_150_a_.125.csv]

gene	species	replicate	exprval
1	C23	R1	7.4262647547021
1	C17	R1	7.25738784269265
1	C12	R1	7.25738784269265
1	C10	R1	7.24792751344359
1	C3	R1	7.49185309632967
1	C14	R1	7.34872815423108
1	C5	R1	7.19967234483636
1	C9	R1	7.2667865406949
1	C24	R1	7.15987133677839
1	C6	R1	7.4594316186373
1	C21	R1	7.44294349584873
1	C1	R1	7.4093909361377
1	C22	R1	7.39231742277876
1	C4	R1	7.40087943628218
1	C13	R1	7.36632221424582
1	C18	R1	7.09803208296053
1	C11	R1	7.27612440527424
1	C16	R1	6.98868468677217
1	C8	R1	7.15987133677839
1	C20	R1	7.17990909001493
1	C7	R1	7.33091687811462
2	C23	R1	7.14974711950468
2	C17	R1	7.37503943134692
2	C12	R1	7.44294349584873
2	C10	R1	7.20945336562895
2	C3	R1	6.89481776330794
2	C5	R1	7.17990909001493
2	C9	R1	7.18982455888002
2	C6	R1	7.15987133677839
2	C21	R1	7.45121111183233
2	C19	R1	7.16992500144231
2	C1	R1	6.93073733756289
2	C22	R1	6.82017896241519
2	C4	R1	7.18982455888002
2	C13	R1	7.07681559705083
2	C18	R1	7.15987133677839
2	C11	R1	7.21916852046216
2	C16	R1	7.33091687811462
2	C8	R1	7.5077946401987
2	C20	R1	7.17990909001493
2	C7	R1	7.01122725542325
3	C23	R1	7.29462074889163
3	C17	R1	7.29462074889163
3	C12	R1	7.21916852046216
3	C10	R1	7.2667865406949
3	C3	R1	7.06608919045777
3	C5	R1	7.12928301694497
3	C24	R1	7
3	C6	R1	7.2667865406949
3	C21	R1	6.96578428466209
3	C19	R1	6.7279204545632
3	C1	R1	7.5077946401987
3	C22	R1	7.38370429247405
3	C4	R1	7.2667865406949
3	C13	R1	7.40087943628218
3	C18	R1	6.91886323727459
3	C15	R1	7.11894107272351
3	C11	R1	7.29462074889163
3	C16	R1	7.18982455888002
3	C8	R1	7.23840473932508
3	C20	R1	7.37503943134692
3	C7	R1	7.33091687811462
4	C23	R1	7.24792751344359
4	C17	R1	7.36632221424582
4	C12	R1	7.43462822763672
4	C10	R1	7.10852445677817
4	C3	R1	7.23840473932508
4	C14	R1	7.45121111183233
4	C5	R1	7.23840473932508
4	C9	R1	7.33985000288462
4	C24	R1	7.14974711950468
4	C6	R1	7.10852445677817
4	C19	R1	6.89481776330794
4	C1	R1	7.3037807481771
4	C22	R1	7.16992500144231
4	C4	R1	7.10852445677817
4	C13	R1	7.11894107272351
4	C18	R1	7.02236781302845
4	C15	R1	7.14974711950468
4	C11	R1	7.20945336562895
4	C16	R1	7.22881869049588
4	C8	R1	6.98868468677217
4	C7	R1	7.3037807481771
5	C23	R1	7.45121111183233
5	C17	R1	7.3037807481771
5	C12	R1	7.40087943628218
5	C3	R1	7.23840473932508
5	C14	R1	7.21916852046216
5	C5	R1	7.11894107272351
5	C9	R1	7.44294349584873
5	C24	R1	7.53915881110803
5	C6	R1	7.4178525148859
5	C21	R1	7.15987133677839
5	C19	R1	7.15987133677839
5	C1	R1	7.4594316186373
5	C22	R1	7.45121111183233
5	C13	R1	7.44294349584873
5	C15	R1	7.27612440527424
5	C11	R1	7.33091687811462
5	C16	R1	7.12928301694497
5	C8	R1	7.38370429247405
5	C20	R1	7.49984588708321
5	C7	R1	7.22881869049588
6	C23	R1	7.3037807481771
6	C17	R1	7.4178525148859
6	C10	R1	7.36632221424582
6	C14	R1	7.20945336562895
6	C5	R1	7.06608919045777
6	C9	R1	7.38370429247405
6	C24	R1	7.2667865406949
6	C6	R1	7.14974711950468
6	C21	R1	7.19967234483636
6	C19	R1	7.18982455888002
6	C1	R1	7.24792751344359
6	C22	R1	7.5077946401987
6	C4	R1	7.05528243550119
6	C13	R1	7.71424551766612
6	C15	R1	6.71424551766612
6	C11	R1	7.4594316186373
6	C16	R1	6.88264304936184
6	C8	R1	7.32192809488736
6	C20	R1	7.09803208296053
6	C7	R1	6.82017896241519
7	C23	R1	7.44294349584873
7	C12	R1	7.23840473932508
7	C10	R1	6.90689059560852
7	C3	R1	7.34872815423108
7	C14	R1	7.4178525148859
7	C5	R1	7.29462074889163
7	C9	R1	7.15987133677839
7	C24	R1	7.10852445677817
7	C6	R1	7.4262647547021
7	C21	R1	7.34872815423108
7	C19	R1	7.20945336562895
7	C1	R1	7.23840473932508
7	C22	R1	7.33091687811462
7	C4	R1	7.07681559705083
7	C13	R1	7.05528243550119
7	C18	R1	7.03342300153745
7	C15	R1	7.4093909361377
7	C8	R1	7.31288295528436
7	C20	R1	7.4093909361377
7	C7	R1	7.51569983828404
8	C23	R1	7.21916852046216
8	C17	R1	7.28540221886225
8	C12	R1	7.4757334309664
8	C10	R1	7.22881869049588
8	C3	R1	7.19967234483636
8	C14	R1	6.74146698640115
8	C5	R1	7.48381577726426
8	C9	R1	7.18982455888002
8	C6	R1	6.95419631038687
8	C21	R1	7.31288295528436
8	C19	R1	7.70735913208088
8	C1	R1	7.04439411935845
8	C22	R1	7.43462822763672
8	C4	R1	7.02236781302845
8	C13	R1	7.19967234483636
8	C18	R1	7.21916852046216
8	C15	R1	7.44294349584873
8	C11	R1	7.31288295528436
8	C8	R1	7.35755200461808
8	C20	R1	6.93073733756289
9	C23	R1	7.56985560833095
9	C17	R1	7.56985560833095
9	C12	R1	7.21916852046216
9	C10	R1	7.4178525148859
9	C3	R1	7.33091687811462
9	C14	R1	7.14974711950468
9	C5	R1	7.27612440527424
9	C9	R1	7.33985000288462
9	C24	R1	7.19967234483636
9	C6	R1	7.32192809488736
9	C21	R1	7.43462822763672
9	C19	R1	7.467605550083
9	C1	R1	7.08746284125034
9	C22	R1	7.467605550083
9	C4	R1	7.3037807481771
9	C13	R1	7.18982455888002
9	C18	R1	7.07681559705083
9	C15	R1	7.14974711950468
9	C16	R1	7.27612440527424
9	C8	R1	7.37503943134692
9	C20	R1	7.2667865406949
9	C7	R1	7.02236781302845
10	C23	R1	7.11894107272351
10	C17	R1	7.09803208296053
10	C12	R1	7.3037807481771
10	C10	R1	7.20945336562895
10	C3	R1	7.29462074889163
10	C14	R1	7.40087943628218
10	C9	R1	7.45121111183233
10	C24	R1	7.35755200461808
10	C6	R1	7.35755200461808
10	C21	R1	7.17990909001493
10	C19	R1	7.467605550083
10	C1	R1	7.48381577726426
10	C22	R1	7.37503943134692
10	C4	R1	7.45121111183233
10	C13	R1	7.02236781302845
10	C18	R1	7.08746284125034
10	C15	R1	7.3037807481771
10	C11	R1	7.49984588708321
10	C16	R1	7.4178525148859
10	C8	R1	7.49984588708321
10	C20	R1	7.33091687811462
10	C7	R1	7.14974711950468
11	C23	R1	7.18982455888002
11	C12	R1	7.23840473932508
11	C10	R1	7.09803208296053
11	C3	R1	7.2667865406949
11	C14	R1	7.5077946401987
11	C9	R1	7.07681559705083
11	C24	R1	7.38370429247405
11	C21	R1	7.35755200461808
11	C19	R1	7.20945336562895
11	C1	R1	6.98868468677217
11	C22	R1	7.09803208296053
11	C4	R1	7.4594316186373
11	C13	R1	7.28540221886225
11	C18	R1	7.4594316186373
11	C15	R1	7.44294349584873
11	C11	R1	7.05528243550119
11	C16	R1	7.40087943628218
11	C8	R1	7.31288295528436
11	C20	R1	6.83289001416474
11	C7	R1	7.4178525148859
12	C23	R1	7.4178525148859
12	C17	R1	7.16992500144231
12	C12	R1	7.49984588708321
12	C10	R1	7.29462074889163
12	C3	R1	7.25738784269265
12	C14	R1	7.2667865406949
12	C5	R1	7.04439411935845
12	C9	R1	7.45121111183233
12	C24	R1	7.13955135239879
12	C6	R1	7.23840473932508
12	C19	R1	7.33091687811462
12	C1	R1	7.34872815423108
12	C22	R1	7.02236781302845
12	C4	R1	7.62935662007961
12	C13	R1	6.98868468677217
12	C18	R1	6.97727992349992
12	C15	R1	6.96578428466209
12	C11	R1	7.4262647547021
12	C16	R1	6.74146698640115
12	C8	R1	7.5077946401987
12	C20	R1	7.43462822763672
12	C7	R1	7.21916852046216
13	C23	R1	6.98868468677217
13	C17	R1	7.09803208296053
13	C12	R1	7.4757334309664
13	C10	R1	6.91886323727459
13	C3	R1	7.43462822763672
13	C14	R1	7.14974711950468
13	C9	R1	7.14974711950468
13	C24	R1	7.07681559705083
13	C6	R1	7.39231742277876
13	C19	R1	7.39231742277876
13	C1	R1	7.04439411935845
13	C22	R1	7.35755200461808
13	C4	R1	7.11894107272351
13	C13	R1	7.66533591718518
13	C18	R1	7.09803208296053
13	C15	R1	7.17990909001493
13	C11	R1	7.16992500144231
13	C16	R1	7.34872815423108
13	C8	R1	7.4178525148859
13	C20	R1	7.4093909361377
13	C7	R1	7.31288295528436
14	C23	R1	7.40087943628218
14	C17	R1	7.467605550083
14	C12	R1	7.29462074889163
14	C10	R1	7.08746284125034
14	C3	R1	7.20945336562895
14	C14	R1	6.76818432477693
14	C5	R1	6.94251450533924
14	C9	R1	7.10852445677817
14	C24	R1	7.49984588708321
14	C6	R1	7.29462074889163
14	C21	R1	7.66533591718518
14	C19	R1	7.31288295528436
14	C1	R1	7.31288295528436
14	C22	R1	7.34872815423108
14	C4	R1	7.16992500144231
14	C13	R1	7.24792751344359
14	C18	R1	7.43462822763672
14	C11	R1	7.09803208296053
14	C16	R1	7.17990909001493
14	C20	R1	7.28540221886225
14	C7	R1	7.33985000288462
15	C23	R1	7.18982455888002
15	C17	R1	7.03342300153745
15	C12	R1	7.16992500144231
15	C3	R1	7.32192809488736
15	C14	R1	7.12928301694497
15	C24	R1	7.45121111183233
15	C6	R1	7.33091687811462
15	C21	R1	7.18982455888002
15	C1	R1	7.22881869049588
15	C22	R1	7.37503943134692
15	C4	R1	7.01122725542325
15	C13	R1	7.48381577726426
15	C18	R1	7.13955135239879
15	C15	R1	7.31288295528436
15	C11	R1	7.36632221424582
15	C16	R1	7.55458885167764
15	C8	R1	7.19967234483636
15	C20	R1	7.40087943628218
15	C7	R1	7.43462822763672
16	C17	R1	7.02236781302845
16	C12	R1	7.2667865406949
16	C10	R1	7.49185309632967
16	C14	R1	7.51569983828404
16	C5	R1	7.01122725542325
16	C9	R1	7.02236781302845
16	C24	R1	7.01122725542325
16	C6	R1	7.39231742277876
16	C21	R1	7.61470984411521
16	C19	R1	7.29462074889163
16	C1	R1	7.4093909361377
16	C22	R1	7.06608919045777
16	C4	R1	7.22881869049588
16	C13	R1	7.33091687811462
16	C18	R1	7.29462074889163
16	C15	R1	7.18982455888002
16	C11	R1	7.02236781302845
16	C16	R1	7.01122725542325
16	C8	R1	7.28540221886225
16	C20	R1	7.09803208296053
16	C7	R1	7.27612440527424
17	C23	R1	7.20945336562895
17	C17	R1	7.35755200461808
17	C12	R1	7.2667865406949
17	C10	R1	7.21916852046216
17	C3	R1	7.28540221886225
17	C14	R1	7.24792751344359
17	C5	R1	7.01122725542325
17	C24	R1	7.60733031374961
17	C6	R1	7.18982455888002
17	C21	R1	7.32192809488736
17	C19	R1	7.53138146051631
17	C1	R1	7.11894107272351
17	C22	R1	7.39231742277876
17	C4	R1	7
17	C18	R1	7.4178525148859
17	C15	R1	7.17990909001493
17	C11	R1	7.10852445677817
17	C8	R1	7.49984588708321
17	C20	R1	7.54689445988764
17	C7	R1	7.27612440527424
18	C23	R1	7.24792751344359
18	C17	R1	7.23840473932508
18	C12	R1	7.33985000288462
18	C10	R1	7.05528243550119
18	C3	R1	7.35755200461808
18	C14	R1	7.5077946401987
18	C5	R1	7.49185309632967
18	C24	R1	7.14974711950468
18	C6	R1	7.28540221886225
18	C21	R1	7.16992500144231
18	C19	R1	6.98868468677217
18	C1	R1	7.49185309632967
18	C4	R1	7.36632221424582
18	C13	R1	7.53915881110803
18	C18	R1	7.24792751344359
18	C15	R1	7.21916852046216
18	C11	R1	7.53138146051631
18	C16	R1	7.28540221886225
18	C8	R1	7.54689445988764
18	C20	R1	7.09803208296053
18	C7	R1	7.43462822763672
19	C23	R1	7.19967234483636
19	C17	R1	7.38370429247405
19	C12	R1	7.33091687811462
19	C10	R1	7.22881869049588
19	C3	R1	7.11894107272351
19	C5	R1	7.07681559705083
19	C9	R1	7.31288295528436
19	C24	R1	7.16992500144231
19	C6	R1	7.29462074889163
19	C21	R1	7.64385618977472
19	C19	R1	7.2667865406949
19	C1	R1	7.32192809488736
19	C22	R1	7.49185309632967
19	C4	R1	7.33091687811462
19	C13	R1	7.4757334309664
19	C18	R1	7.10852445677817
19	C15	R1	7.38370429247405
19	C11	R1	7.21916852046216
19	C16	R1	6.84549005094437
19	C8	R1	6.96578428466209
19	C20	R1	7.36632221424582
19	C7	R1	7.67948009950545
20	C23	R1	7.49185309632967
20	C17	R1	7.19967234483636
20	C12	R1	7.07681559705083
20	C10	R1	7.10852445677817
20	C3	R1	7.66533591718518
20	C14	R1	7.12928301694497
20	C9	R1	7.56224242422107
20	C24	R1	7.10852445677817
20	C6	R1	7.15987133677839
20	C21	R1	7.10852445677817
20	C19	R1	7.29462074889163
20	C1	R1	7.15987133677839
20	C22	R1	7.44294349584873
20	C4	R1	7.15987133677839
20	C13	R1	7.4757334309664
20	C18	R1	7.19967234483636
20	C15	R1	7.07681559705083
20	C11	R1	7.15987133677839
20	C16	R1	7.05528243550119
20	C8	R1	7.20945336562895
20	C20	R1	7.32192809488736
20	C7	R1	7.59991284218713
21	C23	R1	7.10852445677817
21	C17	R1	7.70735913208088
21	C12	R1	7.45121111183233
21	C10	R1	7.44294349584873
21	C3	R1	7.55458885167764
21	C14	R1	7.24792751344359
21	C5	R1	7.35755200461808
21	C9	R1	7.13955135239879
21	C24	R1	7.19967234483636
21	C6	R1	7.85798099512757
21	C21	R1	7.10852445677817
21	C19	R1	7.11894107272351
21	C22	R1	7.51569983828404
21	C4	R1	7.21916852046216
21	C13	R1	7.01122725542325
21	C18	R1	6.8703647195834
21	C15	R1	7.09803208296053
21	C11	R1	7.01122725542325
21	C16	R1	7.2667865406949
21	C8	R1	7.03342300153745
21	C20	R1	7.32192809488736
21	C7	R1	7.32192809488736
22	C23	R1	7.13955135239879
22	C17	R1	7.16992500144231
22	C12	R1	7.16992500144231
22	C10	R1	7.25738784269265
22	C14	R1	7.37503943134692
22	C5	R1	7.35755200461808
22	C9	R1	7.23840473932508
22	C24	R1	6.8703647195834
22	C21	R1	7.34872815423108
22	C19	R1	7.32192809488736
22	C1	R1	7.31288295528436
22	C22	R1	7.32192809488736
22	C4	R1	7.10852445677817
22	C13	R1	7.17990909001493
22	C18	R1	7.43462822763672
22	C15	R1	7.06608919045777
22	C11	R1	7.53138146051631
22	C16	R1	7.11894107272351
22	C20	R1	7.36632221424582
22	C7	R1	7.40087943628218
23	C23	R1	7.24792751344359
23	C17	R1	7.32192809488736
23	C12	R1	7.20945336562895
23	C10	R1	7.22881869049588
23	C3	R1	7.32192809488736
23	C14	R1	7.24792751344359
23	C5	R1	6.94251450533924
23	C9	R1	7.33985000288462
23	C6	R1	7.4594316186373
23	C21	R1	7
23	C19	R1	7.18982455888002
23	C1	R1	7.6724253419715
23	C22	R1	7.18982455888002
23	C4	R1	7.12928301694497
23	C13	R1	7.44294349584873
23	C15	R1	7.55458885167764
23	C11	R1	7.10852445677817
23	C8	R1	7.16992500144231
23	C20	R1	7.06608919045777
23	C7	R1	7.07681559705083
24	C17	R1	7.06608919045777
24	C12	R1	7.62205181945638
24	C10	R1	6.83289001416474
24	C3	R1	7
24	C14	R1	7.43462822763672
24	C5	R1	7.09803208296053
24	C9	R1	7.51569983828404
24	C24	R1	7.53138146051631
24	C6	R1	7.2667865406949
24	C21	R1	7.45121111183233
24	C19	R1	7.4262647547021
24	C1	R1	7.4594316186373
24	C22	R1	7.55458885167764
24	C4	R1	7.03342300153745
24	C13	R1	7.06608919045777
24	C18	R1	6.95419631038687
24	C15	R1	7.3037807481771
24	C11	R1	7.15987133677839
24	C16	R1	6.85798099512757
24	C8	R1	7.55458885167764
24	C20	R1	6.97727992349992
24	C7	R1	7.33985000288462
25	C23	R1	6.97727992349992
25	C17	R1	7.29462074889163
25	C12	R1	7.05528243550119
25	C10	R1	7.55458885167764
25	C14	R1	7.32192809488736
25	C5	R1	7.59245703726808
25	C9	R1	7.21916852046216
25	C6	R1	7.4178525148859
25	C21	R1	7.52356195605701
25	C19	R1	7.02236781302845
25	C1	R1	7.03342300153745
25	C22	R1	7.35755200461808
25	C4	R1	7.35755200461808
25	C13	R1	7.18982455888002
25	C18	R1	7.25738784269265
25	C15	R1	7.22881869049588
25	C11	R1	7
25	C16	R1	7.25738784269265
25	C8	R1	7.27612440527424
25	C20	R1	7.51569983828404
25	C7	R1	7.16992500144231
26	C23	R1	7.14974711950468
26	C17	R1	7.17990909001493
26	C10	R1	7.23840473932508
26	C3	R1	7.18982455888002
26	C14	R1	6.94251450533924
26	C5	R1	7.24792751344359
26	C9	R1	7.45121111183233
26	C24	R1	7.4757334309664
26	C6	R1	7.21916852046216
26	C21	R1	7.4757334309664
26	C19	R1	7.12928301694497
26	C1	R1	7.16992500144231
26	C22	R1	7.13955135239879
26	C4	R1	7.58496250072116
26	C13	R1	7.12928301694497
26	C18	R1	7.32192809488736
26	C15	R1	6.97727992349992
26	C11	R1	6.98868468677217
26	C16	R1	7.2667865406949
26	C8	R1	7.4178525148859
26	C20	R1	7.45121111183233
26	C7	R1	7.29462074889163
27	C23	R1	7.2667865406949
27	C17	R1	7.18982455888002
27	C10	R1	6.98868468677217
27	C3	R1	7.21916852046216
27	C14	R1	7.28540221886225
27	C5	R1	7.15987133677839
27	C9	R1	7.20945336562895
27	C24	R1	6.89481776330794
27	C6	R1	7.3037807481771
27	C21	R1	7.05528243550119
27	C19	R1	7.28540221886225
27	C1	R1	7.17990909001493
27	C22	R1	7.38370429247405
27	C4	R1	7.31288295528436
27	C13	R1	7.4757334309664
27	C18	R1	7.22881869049588
27	C15	R1	7.19967234483636
27	C11	R1	7.02236781302845
27	C16	R1	6.97727992349992
27	C8	R1	7.37503943134692
27	C7	R1	7.27612440527424
28	C23	R1	7.23840473932508
28	C17	R1	7.34872815423108
28	C12	R1	7.33985000288462
28	C3	R1	7.40087943628218
28	C14	R1	7.16992500144231
28	C5	R1	7.43462822763672
28	C9	R1	7.53138146051631
28	C24	R1	7.21916852046216
28	C6	R1	7.58496250072116
28	C21	R1	7.08746284125034
28	C19	R1	7.31288295528436
28	C1	R1	6.98868468677217
28	C22	R1	7.33091687811462
28	C4	R1	7.4594316186373
28	C13	R1	7.21916852046216
28	C18	R1	7.05528243550119
28	C15	R1	6.93073733756289
28	C11	R1	7.12928301694497
28	C16	R1	6.79441586635011
28	C8	R1	7.4757334309664
28	C20	R1	7.44294349584873
29	C23	R1	7.32192809488736
29	C17	R1	7.20945336562895
29	C12	R1	7.44294349584873
29	C10	R1	7.08746284125034
29	C3	R1	7.5077946401987
29	C14	R1	7.32192809488736
29	C5	R1	7.24792751344359
29	C9	R1	7.22881869049588
29	C24	R1	7.32192809488736
29	C6	R1	6.98868468677217
29	C21	R1	7.6724253419715
29	C19	R1	7.20945336562895
29	C1	R1	7.11894107272351
29	C22	R1	7.45121111183233
29	C4	R1	7.21916852046216
29	C13	R1	7.4262647547021
29	C18	R1	7.28540221886225
29	C15	R1	7.16992500144231
29	C11	R1	6.91886323727459
29	C16	R1	7.17990909001493
29	C8	R1	7.17990909001493
29	C20	R1	7.27612440527424
29	C7	R1	7.49185309632967
30	C23	R1	7.62935662007961
30	C17	R1	7.28540221886225
30	C12	R1	7.56985560833095
30	C10	R1	6.96578428466209
30	C3	R1	7.53138146051631
30	C5	R1	7.22881869049588
30	C9	R1	7.24792751344359
30	C24	R1	7.4178525148859
30	C6	R1	7.35755200461808
30	C21	R1	7.14974711950468
30	C19	R1	7.36632221424582
30	C1	R1	7.4178525148859
30	C22	R1	7.49185309632967
30	C4	R1	7.05528243550119
30	C13	R1	7.11894107272351
30	C18	R1	6.95419631038687
30	C15	R1	7.65105169117893
30	C11	R1	6.8073549220576
30	C16	R1	7.16992500144231
30	C8	R1	7.14974711950468
30	C20	R1	7.29462074889163
30	C7	R1	7.25738784269265
31	C23	R1	6.90689059560852
31	C17	R1	7.4093909361377
31	C12	R1	7.32192809488736
31	C10	R1	7.16992500144231
31	C3	R1	7.25738784269265
31	C14	R1	7.36632221424582
31	C5	R1	7.33091687811462
31	C9	R1	6.79441586635011
31	C24	R1	7.20945336562895
31	C6	R1	7.22881869049588
31	C21	R1	7.13955135239879
31	C19	R1	7.31288295528436
31	C1	R1	7.66533591718518
31	C22	R1	7.49185309632967
31	C4	R1	7.25738784269265
31	C13	R1	7.16992500144231
31	C18	R1	7.65821148275179
31	C15	R1	7.18982455888002
31	C11	R1	7.23840473932508
31	C16	R1	6.64385618977472
31	C8	R1	7.07681559705083
31	C20	R1	7.19967234483636
31	C7	R1	7.60733031374961
32	C23	R1	7.38370429247405
32	C17	R1	7.24792751344359
32	C12	R1	7.27612440527424
32	C10	R1	7.31288295528436
32	C3	R1	7.18982455888002
32	C5	R1	7.39231742277876
32	C9	R1	7.04439411935845
32	C24	R1	7.29462074889163
32	C6	R1	7.45121111183233
32	C21	R1	7.10852445677817
32	C19	R1	7.43462822763672
32	C1	R1	7.36632221424582
32	C22	R1	7.37503943134692
32	C4	R1	7.24792751344359
32	C13	R1	7.33985000288462
32	C18	R1	7.4594316186373
32	C15	R1	7.17990909001493
32	C11	R1	7.39231742277876
32	C16	R1	7.3037807481771
32	C20	R1	7.11894107272351
32	C7	R1	7
33	C23	R1	7
33	C17	R1	7.54689445988764
33	C12	R1	6.94251450533924
33	C10	R1	7.4757334309664
33	C3	R1	7.07681559705083
33	C14	R1	7.22881869049588
33	C5	R1	7.35755200461808
33	C24	R1	7.20945336562895
33	C6	R1	7.21916852046216
33	C21	R1	7.45121111183233
33	C19	R1	6.93073733756289
33	C1	R1	7.07681559705083
33	C22	R1	7.19967234483636
33	C4	R1	7.04439411935845
33	C18	R1	7.04439411935845
33	C15	R1	6.70043971814109
33	C11	R1	7.08746284125034
33	C16	R1	7.14974711950468
33	C8	R1	7.08746284125034
33	C20	R1	7.27612440527424
33	C7	R1	7.18982455888002
34	C23	R1	7.20945336562895
34	C17	R1	7.23840473932508
34	C12	R1	7.17990909001493
34	C10	R1	7.38370429247405
34	C14	R1	7.18982455888002
34	C9	R1	6.95419631038687
34	C24	R1	7.38370429247405
34	C6	R1	7.21916852046216
34	C21	R1	7.31288295528436
34	C19	R1	6.83289001416474
34	C1	R1	7.64385618977472
34	C22	R1	7.4594316186373
34	C4	R1	7.4594316186373
34	C13	R1	7.32192809488736
34	C18	R1	7.21916852046216
34	C15	R1	7.29462074889163
34	C11	R1	7.27612440527424
34	C16	R1	7.09803208296053
34	C8	R1	7.32192809488736
34	C20	R1	7.36632221424582
34	C7	R1	7.4594316186373
35	C23	R1	7.4093909361377
35	C17	R1	7.28540221886225
35	C12	R1	7.32192809488736
35	C10	R1	7.10852445677817
35	C3	R1	6.64385618977472
35	C14	R1	7.39231742277876
35	C5	R1	7.23840473932508
35	C9	R1	6.91886323727459
35	C24	R1	7.4178525148859
35	C6	R1	7.56224242422107
35	C21	R1	7.5077946401987
35	C19	R1	7.07681559705083
35	C1	R1	6.93073733756289
35	C22	R1	7.56224242422107
35	C4	R1	7.33985000288462
35	C13	R1	7.27612440527424
35	C18	R1	7.09803208296053
35	C15	R1	7.33985000288462
35	C11	R1	7.07681559705083
35	C16	R1	7.04439411935845
35	C8	R1	7.25738784269265
35	C20	R1	7.22881869049588
35	C7	R1	7.53138146051631
36	C23	R1	7.53138146051631
36	C17	R1	7.16992500144231
36	C12	R1	7.4093909361377
36	C10	R1	7.2667865406949
36	C3	R1	7.23840473932508
36	C14	R1	7.33985000288462
36	C5	R1	7.32192809488736
36	C9	R1	7.24792751344359
36	C24	R1	6.82017896241519
36	C21	R1	7.12928301694497
36	C19	R1	7.55458885167764
36	C1	R1	7.02236781302845
36	C22	R1	7.58496250072116
36	C13	R1	7.01122725542325
36	C18	R1	7.29462074889163
36	C15	R1	7.4178525148859
36	C11	R1	7.44294349584873
36	C20	R1	7.23840473932508
36	C7	R1	7.24792751344359
37	C23	R1	7.17990909001493
37	C17	R1	7.16992500144231
37	C10	R1	7.15987133677839
37	C3	R1	7.13955135239879
37	C14	R1	7.05528243550119
37	C5	R1	7.20945336562895
37	C9	R1	7.16992500144231
37	C24	R1	7.22881869049588
37	C6	R1	7.40087943628218
37	C21	R1	7.4757334309664
37	C1	R1	7.2667865406949
37	C22	R1	7.4262647547021
37	C4	R1	7.18982455888002
37	C13	R1	7.04439411935845
37	C18	R1	7.04439411935845
37	C15	R1	7.07681559705083
37	C11	R1	7.467605550083
37	C16	R1	6.97727992349992
37	C8	R1	7.01122725542325
37	C20	R1	7.35755200461808
38	C23	R1	7.58496250072116
38	C17	R1	7.19967234483636
38	C12	R1	7.56985560833095
38	C10	R1	7.16992500144231
38	C3	R1	7.2667865406949
38	C14	R1	7.38370429247405
38	C5	R1	7.01122725542325
38	C9	R1	7.38370429247405
38	C24	R1	7.10852445677817
38	C6	R1	7.40087943628218
38	C21	R1	7.11894107272351
38	C19	R1	7.59991284218713
38	C1	R1	7.06608919045777
38	C22	R1	7.31288295528436
38	C13	R1	7.36632221424582
38	C18	R1	6.83289001416474
38	C11	R1	7.4093909361377
38	C16	R1	7.14974711950468
38	C8	R1	6.8073549220576
38	C20	R1	7.18982455888002
38	C7	R1	7.17990909001493
39	C23	R1	7.08746284125034
39	C17	R1	7.44294349584873
39	C12	R1	7.56224242422107
39	C3	R1	7.467605550083
39	C14	R1	7.02236781302845
39	C5	R1	7.25738784269265
39	C9	R1	7.33985000288462
39	C24	R1	7.62935662007961
39	C21	R1	7.48381577726426
39	C19	R1	7.40087943628218
39	C1	R1	6.93073733756289
39	C22	R1	7.43462822763672
39	C4	R1	7.29462074889163
39	C13	R1	7.38370429247405
39	C18	R1	7.21916852046216
39	C15	R1	7.29462074889163
39	C16	R1	6.83289001416474
39	C20	R1	7
39	C7	R1	7.35755200461808
40	C23	R1	7.33985000288462
40	C12	R1	7.21916852046216
40	C10	R1	7.25738784269265
40	C3	R1	7.23840473932508
40	C14	R1	7.49185309632967
40	C5	R1	7.09803208296053
40	C9	R1	7.4594316186373
40	C24	R1	7.20945336562895
40	C6	R1	7.4594316186373
40	C21	R1	7.12928301694497
40	C19	R1	7.33985000288462
40	C1	R1	7.52356195605701
40	C22	R1	7.62205181945638
40	C4	R1	7
40	C13	R1	7.13955135239879
40	C18	R1	6.98868468677217
40	C15	R1	7.16992500144231
40	C11	R1	7.467605550083
40	C16	R1	7.20945336562895
40	C8	R1	7.33985000288462
40	C20	R1	7.19967234483636
40	C7	R1	7.31288295528436
41	C23	R1	7.35755200461808
41	C17	R1	7.56985560833095
41	C12	R1	6.91886323727459
41	C10	R1	7.12928301694497
41	C3	R1	7.23840473932508
41	C14	R1	7.10852445677817
41	C5	R1	7.11894107272351
41	C9	R1	7.56985560833095
41	C6	R1	7.28540221886225
41	C21	R1	6.89481776330794
41	C19	R1	7.20945336562895
41	C1	R1	7.20945336562895
41	C22	R1	7.59991284218713
41	C4	R1	7.22881869049588
41	C13	R1	7.2667865406949
41	C18	R1	7.4093909361377
41	C15	R1	7.14974711950468
41	C16	R1	7.31288295528436
41	C8	R1	7.4262647547021
41	C20	R1	7.27612440527424
41	C7	R1	7.2667865406949
42	C23	R1	7.24792751344359
42	C17	R1	7.33091687811462
42	C12	R1	7.36632221424582
42	C3	R1	7.39231742277876
42	C14	R1	7.65821148275179
42	C5	R1	7.3037807481771
42	C9	R1	7.467605550083
42	C24	R1	7.03342300153745
42	C6	R1	7.48381577726426
42	C21	R1	7.18982455888002
42	C19	R1	7.5077946401987
42	C1	R1	7.49185309632967
42	C22	R1	7.54689445988764
42	C13	R1	7.38370429247405
42	C18	R1	7.59991284218713
42	C15	R1	7
42	C11	R1	7.20945336562895
42	C16	R1	7.20945336562895
42	C8	R1	7.36632221424582
42	C20	R1	7.467605550083
42	C7	R1	7.33985000288462
43	C23	R1	7.10852445677817
43	C17	R1	6.93073733756289
43	C12	R1	7.56224242422107
43	C10	R1	6.8703647195834
43	C3	R1	7.08746284125034
43	C14	R1	7.29462074889163
43	C5	R1	7.43462822763672
43	C9	R1	7.28540221886225
43	C24	R1	7.15987133677839
43	C21	R1	7.49185309632967
43	C19	R1	7.53138146051631
43	C1	R1	7.71424551766612
43	C4	R1	7.5077946401987
43	C13	R1	7.44294349584873
43	C18	R1	7.24792751344359
43	C15	R1	7
43	C11	R1	7.37503943134692
43	C16	R1	7.40087943628218
43	C8	R1	7.4093909361377
43	C7	R1	7.39231742277876
44	C23	R1	7.18982455888002
44	C17	R1	7.20945336562895
44	C10	R1	7.39231742277876
44	C3	R1	7.33091687811462
44	C14	R1	6.98868468677217
44	C9	R1	7.4262647547021
44	C24	R1	7.21916852046216
44	C6	R1	7.36632221424582
44	C21	R1	7.32192809488736
44	C19	R1	7.37503943134692
44	C1	R1	7.03342300153745
44	C22	R1	7.17990909001493
44	C4	R1	7.28540221886225
44	C13	R1	7.20945336562895
44	C18	R1	7.09803208296053
44	C15	R1	7.33091687811462
44	C11	R1	7.03342300153745
44	C16	R1	7.25738784269265
44	C8	R1	7.17990909001493
44	C20	R1	7.49185309632967
44	C7	R1	7.58496250072116
45	C23	R1	7.28540221886225
45	C17	R1	7.40087943628218
45	C12	R1	7.5077946401987
45	C10	R1	7.24792751344359
45	C3	R1	7.4262647547021
45	C14	R1	7.4757334309664
45	C5	R1	7.25738784269265
45	C9	R1	7.33985000288462
45	C24	R1	7.49984588708321
45	C6	R1	7.53915881110803
45	C21	R1	7.10852445677817
45	C19	R1	7.20945336562895
45	C1	R1	7.39231742277876
45	C22	R1	7.27612440527424
45	C4	R1	7.16992500144231
45	C13	R1	6.93073733756289
45	C18	R1	7.15987133677839
45	C15	R1	7.27612440527424
45	C11	R1	7.28540221886225
45	C16	R1	6.53915881110803
45	C8	R1	7.57742882803575
45	C20	R1	7.32192809488736
45	C7	R1	7.467605550083
46	C23	R1	7.19967234483636
46	C12	R1	7.4178525148859
46	C10	R1	7.28540221886225
46	C3	R1	7.20945336562895
46	C14	R1	7.4178525148859
46	C5	R1	7.10852445677817
46	C9	R1	7.19967234483636
46	C24	R1	7.4262647547021
46	C6	R1	7.40087943628218
46	C21	R1	7.07681559705083
46	C19	R1	7.56224242422107
46	C1	R1	7.3037807481771
46	C22	R1	7.03342300153745
46	C4	R1	7.2667865406949
46	C13	R1	7.57742882803575
46	C18	R1	7.28540221886225
46	C15	R1	7.37503943134692
46	C11	R1	7.39231742277876
46	C16	R1	7.07681559705083
46	C8	R1	7.56985560833095
46	C20	R1	7.19967234483636
47	C23	R1	7.08746284125034
47	C17	R1	7.45121111183233
47	C12	R1	7.37503943134692
47	C10	R1	7.40087943628218
47	C3	R1	7.33091687811462
47	C14	R1	7.20945336562895
47	C5	R1	7.38370429247405
47	C6	R1	7.33091687811462
47	C21	R1	7.05528243550119
47	C19	R1	7.4093909361377
47	C1	R1	7.16992500144231
47	C22	R1	7.28540221886225
47	C4	R1	7.25738784269265
47	C13	R1	7.62205181945638
47	C18	R1	7.55458885167764
47	C15	R1	7.16992500144231
47	C11	R1	7.13955135239879
47	C16	R1	7.32192809488736
47	C8	R1	7.16992500144231
47	C20	R1	7.17990909001493
47	C7	R1	7.17990909001493
48	C23	R1	7.32192809488736
48	C17	R1	7.55458885167764
48	C12	R1	7.2667865406949
48	C10	R1	7.18982455888002
48	C3	R1	7.31288295528436
48	C14	R1	7.3037807481771
48	C5	R1	7.13955135239879
48	C9	R1	7.35755200461808
48	C24	R1	7
48	C6	R1	7.14974711950468
48	C21	R1	7.34872815423108
48	C19	R1	7.45121111183233
48	C1	R1	7.48381577726426
48	C22	R1	7.6724253419715
48	C4	R1	7.38370429247405
48	C13	R1	7.32192809488736
48	C18	R1	6.97727992349992
48	C15	R1	7.09803208296053
48	C16	R1	6.98868468677217
48	C8	R1	7.36632221424582
48	C20	R1	7.25738784269265
48	C7	R1	7.3037807481771
49	C23	R1	7.45121111183233
49	C12	R1	7.31288295528436
49	C10	R1	7.49984588708321
49	C3	R1	7.23840473932508
49	C14	R1	6.93073733756289
49	C5	R1	7.59245703726808
49	C9	R1	7.4093909361377
49	C24	R1	7.02236781302845
49	C6	R1	7.4093909361377
49	C21	R1	7.21916852046216
49	C19	R1	7.27612440527424
49	C1	R1	7.33985000288462
49	C22	R1	7.32192809488736
49	C4	R1	7.2667865406949
49	C13	R1	7.33985000288462
49	C18	R1	7.13955135239879
49	C15	R1	7.08746284125034
49	C11	R1	7.16992500144231
49	C16	R1	7.21916852046216
49	C8	R1	7.34872815423108
49	C20	R1	7.08746284125034
49	C7	R1	7.467605550083
50	C23	R1	7.03342300153745
50	C12	R1	7.4178525148859
50	C10	R1	7.53138146051631
50	C3	R1	7.21916852046216
50	C14	R1	7.4594316186373
50	C5	R1	7.22881869049588
50	C9	R1	7.15987133677839
50	C24	R1	7.48381577726426
50	C6	R1	7.27612440527424
50	C21	R1	7.11894107272351
50	C19	R1	7.15987133677839
50	C1	R1	7.06608919045777
50	C22	R1	7.36632221424582
50	C4	R1	7.16992500144231
50	C13	R1	7.19967234483636
50	C18	R1	7.20945336562895
50	C15	R1	7.2667865406949
50	C16	R1	7.15987133677839
50	C8	R1	7.18982455888002
50	C20	R1	7.49984588708321
50	C7	R1	7.21916852046216
51	C17	R1	7.28540221886225
51	C12	R1	7.52356195605701
51	C10	R1	7.17990909001493
51	C3	R1	7.18982455888002
51	C5	R1	7.3037807481771
51	C9	R1	7.29462074889163
51	C24	R1	7.4757334309664
51	C6	R1	7.2667865406949
51	C21	R1	7.07681559705083
51	C1	R1	6.78135971352466
51	C22	R1	6.93073733756289
51	C4	R1	7.12928301694497
51	C13	R1	7.14974711950468
51	C18	R1	7.04439411935845
51	C15	R1	7.14974711950468
51	C11	R1	7.35755200461808
51	C16	R1	6.97727992349992
51	C8	R1	7.45121111183233
51	C20	R1	7.4594316186373
51	C7	R1	7.48381577726426
52	C23	R1	7.4093909361377
52	C17	R1	7.03342300153745
52	C12	R1	7.14974711950468
52	C10	R1	7.45121111183233
52	C3	R1	7.44294349584873
52	C14	R1	7.16992500144231
52	C5	R1	7.13955135239879
52	C9	R1	7.28540221886225
52	C24	R1	7.20945336562895
52	C6	R1	7.4093909361377
52	C19	R1	7.59991284218713
52	C1	R1	6.97727992349992
52	C22	R1	7.76818432477693
52	C4	R1	7.15987133677839
52	C13	R1	7.29462074889163
52	C11	R1	7.21916852046216
52	C16	R1	7.22881869049588
52	C8	R1	7.52356195605701
52	C20	R1	7.13955135239879
52	C7	R1	7.27612440527424
53	C23	R1	7.10852445677817
53	C17	R1	7.2667865406949
53	C12	R1	7.66533591718518
53	C10	R1	7.34872815423108
53	C3	R1	7.11894107272351
53	C14	R1	7.33985000288462
53	C5	R1	6.98868468677217
53	C9	R1	6.97727992349992
53	C24	R1	7.32192809488736
53	C6	R1	7.35755200461808
53	C21	R1	7.15987133677839
53	C19	R1	7.16992500144231
53	C1	R1	7.22881869049588
53	C22	R1	7.12928301694497
53	C13	R1	7.72109918870719
53	C18	R1	7.53138146051631
53	C15	R1	7.23840473932508
53	C11	R1	7.13955135239879
53	C16	R1	7.29462074889163
53	C20	R1	6.96578428466209
53	C7	R1	7.4093909361377
54	C23	R1	6.8703647195834
54	C17	R1	7.35755200461808
54	C12	R1	7.01122725542325
54	C10	R1	7.43462822763672
54	C14	R1	7.15987133677839
54	C9	R1	7.34872815423108
54	C6	R1	7.38370429247405
54	C19	R1	7.4594316186373
54	C1	R1	6.8703647195834
54	C22	R1	7.40087943628218
54	C4	R1	7.56985560833095
54	C18	R1	7.2667865406949
54	C15	R1	7.4594316186373
54	C16	R1	6.93073733756289
54	C8	R1	6.96578428466209
54	C20	R1	7.18982455888002
54	C7	R1	7.12928301694497
55	C23	R1	7.55458885167764
55	C17	R1	7.07681559705083
55	C10	R1	7.09803208296053
55	C3	R1	7.53915881110803
55	C14	R1	7.25738784269265
55	C5	R1	7
55	C24	R1	7.44294349584873
55	C6	R1	7.18982455888002
55	C21	R1	7
55	C1	R1	7.52356195605701
55	C22	R1	7.34872815423108
55	C4	R1	7.09803208296053
55	C13	R1	7.15987133677839
55	C18	R1	7.15987133677839
55	C15	R1	7.39231742277876
55	C11	R1	6.85798099512757
55	C16	R1	7.05528243550119
55	C8	R1	7.37503943134692
55	C20	R1	7.38370429247405
55	C7	R1	7.20945336562895
56	C23	R1	7.15987133677839
56	C17	R1	7.49984588708321
56	C12	R1	7.10852445677817
56	C10	R1	7.24792751344359
56	C3	R1	7.24792751344359
56	C14	R1	7.4093909361377
56	C5	R1	7.4757334309664
56	C9	R1	7.37503943134692
56	C24	R1	7.13955135239879
56	C6	R1	7.53138146051631
56	C21	R1	7.52356195605701
56	C19	R1	7.28540221886225
56	C1	R1	7.43462822763672
56	C22	R1	7.53915881110803
56	C4	R1	7.2667865406949
56	C13	R1	7.31288295528436
56	C18	R1	7
56	C15	R1	7.25738784269265
56	C11	R1	7.40087943628218
56	C16	R1	7.07681559705083
56	C8	R1	6.97727992349992
56	C20	R1	7.3037807481771
56	C7	R1	7.35755200461808
57	C23	R1	7.37503943134692
57	C17	R1	7.39231742277876
57	C12	R1	7.4262647547021
57	C10	R1	7.2667865406949
57	C3	R1	7.24792751344359
57	C14	R1	7.33985000288462
57	C9	R1	7.53138146051631
57	C24	R1	7.44294349584873
57	C6	R1	7.4093909361377
57	C1	R1	7.35755200461808
57	C22	R1	7.33985000288462
57	C4	R1	7.03342300153745
57	C13	R1	7.04439411935845
57	C18	R1	7.08746284125034
57	C15	R1	6.93073733756289
57	C16	R1	7.35755200461808
57	C8	R1	7.4262647547021
57	C7	R1	7.53138146051631
58	C23	R1	7.23840473932508
58	C12	R1	7.13955135239879
58	C10	R1	7.32192809488736
58	C3	R1	7.34872815423108
58	C14	R1	7.33985000288462
58	C5	R1	7.02236781302845
58	C9	R1	7.24792751344359
58	C24	R1	7.51569983828404
58	C6	R1	7.32192809488736
58	C21	R1	7.44294349584873
58	C19	R1	7.33091687811462
58	C1	R1	7.03342300153745
58	C22	R1	7.11894107272351
58	C4	R1	7.34872815423108
58	C18	R1	7.37503943134692
58	C15	R1	7.03342300153745
58	C16	R1	7.43462822763672
58	C8	R1	7.54689445988764
58	C20	R1	7.28540221886225
58	C7	R1	7.21916852046216
59	C23	R1	7.6724253419715
59	C17	R1	7.11894107272351
59	C12	R1	7.14974711950468
59	C10	R1	7.2667865406949
59	C3	R1	7.64385618977472
59	C14	R1	7.22881869049588
59	C5	R1	7.51569983828404
59	C9	R1	7.44294349584873
59	C24	R1	7.31288295528436
59	C6	R1	7.4093909361377
59	C21	R1	7.39231742277876
59	C19	R1	7.16992500144231
59	C1	R1	7.45121111183233
59	C22	R1	7.36632221424582
59	C4	R1	7.3037807481771
59	C13	R1	7.53138146051631
59	C18	R1	7.31288295528436
59	C11	R1	7.36632221424582
59	C16	R1	6.84549005094437
59	C8	R1	7.36632221424582
59	C20	R1	7.49185309632967
59	C7	R1	7.33091687811462
60	C12	R1	7.2667865406949
60	C10	R1	7.53915881110803
60	C14	R1	7.32192809488736
60	C5	R1	7.4093909361377
60	C24	R1	7.13955135239879
60	C6	R1	7.10852445677817
60	C21	R1	7.28540221886225
60	C19	R1	7.12928301694497
60	C1	R1	7.12928301694497
60	C22	R1	7.4262647547021
60	C13	R1	7.19967234483636
60	C18	R1	7.20945336562895
60	C15	R1	7.21916852046216
60	C11	R1	7.35755200461808
60	C16	R1	7.07681559705083
60	C8	R1	7.40087943628218
60	C20	R1	7.22881869049588
61	C23	R1	7.24792751344359
61	C17	R1	7.21916852046216
61	C12	R1	7.31288295528436
61	C10	R1	7.16992500144231
61	C3	R1	6.85798099512757
61	C14	R1	7.01122725542325
61	C5	R1	7.36632221424582
61	C9	R1	7.33091687811462
61	C24	R1	7.4178525148859
61	C6	R1	7.20945336562895
61	C21	R1	7.19967234483636
61	C19	R1	7.33091687811462
61	C1	R1	7.49185309632967
61	C22	R1	7.48381577726426
61	C4	R1	6.89481776330794
61	C13	R1	7.10852445677817
61	C18	R1	7.4262647547021
61	C15	R1	7.17990909001493
61	C11	R1	7.33091687811462
61	C16	R1	7.23840473932508
61	C8	R1	7.24792751344359
61	C20	R1	7.06608919045777
61	C7	R1	7.28540221886225
62	C23	R1	7.3037807481771
62	C17	R1	6.96578428466209
62	C12	R1	7.35755200461808
62	C10	R1	7.69348695749933
62	C14	R1	7.24792751344359
62	C5	R1	7.40087943628218
62	C24	R1	7.16992500144231
62	C6	R1	7.22881869049588
62	C21	R1	7.3037807481771
62	C19	R1	7.54689445988764
62	C1	R1	7.4178525148859
62	C22	R1	7.18982455888002
62	C4	R1	7.29462074889163
62	C13	R1	7.51569983828404
62	C18	R1	6.8703647195834
62	C15	R1	7.02236781302845
62	C11	R1	7.09803208296053
62	C8	R1	7.4594316186373
62	C20	R1	7.37503943134692
62	C7	R1	7.4093909361377
63	C23	R1	7.10852445677817
63	C17	R1	7.4594316186373
63	C12	R1	7.18982455888002
63	C10	R1	7.18982455888002
63	C3	R1	7.39231742277876
63	C14	R1	7.04439411935845
63	C5	R1	7.32192809488736
63	C9	R1	7.37503943134692
63	C24	R1	7.39231742277876
63	C6	R1	7.13955135239879
63	C21	R1	7.43462822763672
63	C1	R1	7.16992500144231
63	C22	R1	7.24792751344359
63	C4	R1	7.467605550083
63	C13	R1	7.467605550083
63	C18	R1	7.45121111183233
63	C15	R1	7.22881869049588
63	C11	R1	6.83289001416474
63	C16	R1	7.43462822763672
63	C8	R1	7.2667865406949
64	C23	R1	7.38370429247405
64	C17	R1	7.04439411935845
64	C12	R1	7.37503943134692
64	C10	R1	7.23840473932508
64	C3	R1	7.4178525148859
64	C14	R1	7.43462822763672
64	C5	R1	7.31288295528436
64	C9	R1	7.45121111183233
64	C24	R1	7.32192809488736
64	C6	R1	7.48381577726426
64	C21	R1	7.45121111183233
64	C1	R1	7.33091687811462
64	C22	R1	7.44294349584873
64	C13	R1	7.14974711950468
64	C18	R1	7.31288295528436
64	C15	R1	7.467605550083
64	C11	R1	7.01122725542325
64	C16	R1	7.33985000288462
64	C8	R1	7.23840473932508
64	C20	R1	7.55458885167764
64	C7	R1	7.54689445988764
65	C23	R1	6.88264304936184
65	C17	R1	7.21916852046216
65	C12	R1	7.4262647547021
65	C10	R1	7.23840473932508
65	C3	R1	7.24792751344359
65	C14	R1	7.08746284125034
65	C5	R1	7.31288295528436
65	C9	R1	7.467605550083
65	C24	R1	6.91886323727459
65	C6	R1	7.37503943134692
65	C21	R1	6.95419631038687
65	C19	R1	7.09803208296053
65	C1	R1	7.54689445988764
65	C22	R1	7.44294349584873
65	C4	R1	7.24792751344359
65	C13	R1	7.64385618977472
65	C18	R1	6.97727992349992
65	C15	R1	6.75488750216347
65	C16	R1	7.56224242422107
65	C8	R1	7.18982455888002
65	C20	R1	7.31288295528436
65	C7	R1	7.52356195605701
66	C17	R1	7.37503943134692
66	C12	R1	7.3037807481771
66	C10	R1	7.43462822763672
66	C3	R1	7.39231742277876
66	C5	R1	7.43462822763672
66	C9	R1	7.22881869049588
66	C24	R1	7.31288295528436
66	C6	R1	7.05528243550119
66	C21	R1	7.12928301694497
66	C19	R1	7.40087943628218
66	C1	R1	7
66	C22	R1	7.57742882803575
66	C4	R1	7.32192809488736
66	C13	R1	7.4757334309664
66	C18	R1	7.31288295528436
66	C15	R1	7.4262647547021
66	C11	R1	7.36632221424582
66	C16	R1	7.4757334309664
66	C8	R1	7.17990909001493
66	C20	R1	7.02236781302845
66	C7	R1	7.10852445677817
67	C23	R1	7.4262647547021
67	C17	R1	7.02236781302845
67	C12	R1	7.17990909001493
67	C10	R1	7.15987133677839
67	C3	R1	7.10852445677817
67	C14	R1	7.07681559705083
67	C5	R1	7.10852445677817
67	C9	R1	7.4262647547021
67	C24	R1	7.29462074889163
67	C6	R1	6.70043971814109
67	C21	R1	7.24792751344359
67	C19	R1	7.37503943134692
67	C1	R1	7.40087943628218
67	C22	R1	7.15987133677839
67	C4	R1	7.22881869049588
67	C13	R1	7.56985560833095
67	C18	R1	6.91886323727459
67	C15	R1	7.49185309632967
67	C11	R1	7.12928301694497
67	C16	R1	7.38370429247405
67	C8	R1	7.44294349584873
67	C20	R1	7.467605550083
67	C7	R1	7.23840473932508
68	C23	R1	7.19967234483636
68	C17	R1	7.32192809488736
68	C12	R1	7.4178525148859
68	C10	R1	7.4093909361377
68	C3	R1	7.60733031374961
68	C5	R1	7.02236781302845
68	C9	R1	7.29462074889163
68	C24	R1	7.06608919045777
68	C6	R1	7.12928301694497
68	C21	R1	6.96578428466209
68	C19	R1	7.05528243550119
68	C1	R1	6.65821148275179
68	C22	R1	7.31288295528436
68	C4	R1	7.18982455888002
68	C13	R1	7.2667865406949
68	C18	R1	7.18982455888002
68	C15	R1	6.96578428466209
68	C11	R1	7.35755200461808
68	C16	R1	7.4093909361377
68	C8	R1	7.40087943628218
68	C20	R1	7.5077946401987
68	C7	R1	7.27612440527424
69	C23	R1	7.21916852046216
69	C17	R1	7.4262647547021
69	C12	R1	7.33091687811462
69	C3	R1	7.25738784269265
69	C14	R1	7.28540221886225
69	C5	R1	7.27612440527424
69	C9	R1	6.8703647195834
69	C24	R1	7.31288295528436
69	C6	R1	7.17990909001493
69	C21	R1	7.27612440527424
69	C19	R1	7.4757334309664
69	C1	R1	6.95419631038687
69	C22	R1	7.04439411935845
69	C4	R1	7.24792751344359
69	C13	R1	7.29462074889163
69	C18	R1	6.97727992349992
69	C15	R1	7.49185309632967
69	C11	R1	7.13955135239879
69	C16	R1	7.08746284125034
69	C20	R1	7.31288295528436
69	C7	R1	7.467605550083
70	C23	R1	7.16992500144231
70	C12	R1	7.33091687811462
70	C10	R1	6.90689059560852
70	C3	R1	7.29462074889163
70	C14	R1	7.14974711950468
70	C5	R1	7.67948009950545
70	C9	R1	7.45121111183233
70	C24	R1	7.16992500144231
70	C6	R1	7.19967234483636
70	C21	R1	7.28540221886225
70	C19	R1	7.22881869049588
70	C1	R1	7.08746284125034
70	C22	R1	7.36632221424582
70	C4	R1	7.31288295528436
70	C13	R1	7.23840473932508
70	C18	R1	7.53138146051631
70	C15	R1	7.07681559705083
70	C11	R1	7.3037807481771
70	C16	R1	7.25738784269265
70	C8	R1	7.07681559705083
70	C7	R1	7.44294349584873
71	C23	R1	7.22881869049588
71	C17	R1	7.33985000288462
71	C12	R1	7.21916852046216
71	C10	R1	7.36632221424582
71	C3	R1	6.6724253419715
71	C5	R1	7.57742882803575
71	C9	R1	7.15987133677839
71	C24	R1	7.36632221424582
71	C6	R1	7.43462822763672
71	C21	R1	7.09803208296053
71	C19	R1	7.33985000288462
71	C22	R1	7.22881869049588
71	C13	R1	7.32192809488736
71	C18	R1	6.85798099512757
71	C15	R1	7.06608919045777
71	C11	R1	7.31288295528436
71	C16	R1	7.10852445677817
71	C8	R1	6.94251450533924
71	C20	R1	7.19967234483636
71	C7	R1	7.12928301694497
72	C23	R1	7.23840473932508
72	C17	R1	7.37503943134692
72	C12	R1	7.49984588708321
72	C10	R1	7.15987133677839
72	C3	R1	7.4093909361377
72	C14	R1	7.32192809488736
72	C5	R1	7.35755200461808
72	C9	R1	7.36632221424582
72	C24	R1	7.56224242422107
72	C6	R1	7.53915881110803
72	C21	R1	7.3037807481771
72	C19	R1	7.43462822763672
72	C1	R1	7.56985560833095
72	C22	R1	7.3037807481771
72	C4	R1	7.71424551766612
72	C13	R1	7.3037807481771
72	C18	R1	7
72	C15	R1	7.3037807481771
72	C11	R1	7.34872815423108
72	C16	R1	6.83289001416474
72	C8	R1	7.07681559705083
72	C20	R1	7.14974711950468
72	C7	R1	7.4178525148859
73	C23	R1	7.29462074889163
73	C17	R1	7.35755200461808
73	C12	R1	6.93073733756289
73	C10	R1	7.06608919045777
73	C3	R1	7.05528243550119
73	C14	R1	7.23840473932508
73	C5	R1	7.56224242422107
73	C9	R1	7.56985560833095
73	C24	R1	7.20945336562895
73	C6	R1	7.14974711950468
73	C21	R1	7.43462822763672
73	C1	R1	7.2667865406949
73	C22	R1	7.37503943134692
73	C4	R1	7.49185309632967
73	C13	R1	7.49984588708321
73	C18	R1	7.23840473932508
73	C15	R1	7.06608919045777
73	C16	R1	6.90689059560852
73	C8	R1	6.88264304936184
73	C7	R1	7.48381577726426
74	C23	R1	7.40087943628218
74	C17	R1	6.91886323727459
74	C10	R1	7.4178525148859
74	C3	R1	7.38370429247405
74	C14	R1	7.21916852046216
74	C5	R1	7.28540221886225
74	C9	R1	7.31288295528436
74	C24	R1	7.39231742277876
74	C21	R1	7.14974711950468
74	C22	R1	7.56985560833095
74	C4	R1	7.34872815423108
74	C13	R1	7.17990909001493
74	C18	R1	7.13955135239879
74	C15	R1	7.05528243550119
74	C11	R1	7.17990909001493
74	C16	R1	7.23840473932508
74	C8	R1	7.33091687811462
75	C17	R1	7.32192809488736
75	C10	R1	6.85798099512757
75	C3	R1	7.09803208296053
75	C14	R1	7.39231742277876
75	C5	R1	7.45121111183233
75	C9	R1	7.19967234483636
75	C24	R1	7.4093909361377
75	C6	R1	7.35755200461808
75	C21	R1	7.10852445677817
75	C19	R1	7.29462074889163
75	C1	R1	7.20945336562895
75	C22	R1	7.31288295528436
75	C4	R1	7.59245703726808
75	C18	R1	7.39231742277876
75	C15	R1	7.01122725542325
75	C11	R1	7.68650052718322
75	C16	R1	7.04439411935845
75	C8	R1	7.03342300153745
75	C20	R1	6.94251450533924
75	C7	R1	7.32192809488736
76	C23	R1	7.53915881110803
76	C17	R1	7.03342300153745
76	C12	R1	7.27612440527424
76	C10	R1	7.33091687811462
76	C3	R1	7.29462074889163
76	C14	R1	7.44294349584873
76	C5	R1	7.5077946401987
76	C9	R1	7.8008998999203
76	C24	R1	7.06608919045777
76	C6	R1	7.37503943134692
76	C21	R1	7.29462074889163
76	C19	R1	7.35755200461808
76	C1	R1	6.70043971814109
76	C22	R1	7.33091687811462
76	C4	R1	7.35755200461808
76	C13	R1	7.4262647547021
76	C18	R1	7.03342300153745
76	C15	R1	7.15987133677839
76	C11	R1	7.14974711950468
76	C16	R1	6.61470984411521
76	C8	R1	7.4594316186373
76	C20	R1	7.39231742277876
76	C7	R1	6.84549005094437
77	C23	R1	7.467605550083
77	C17	R1	6.8703647195834
77	C12	R1	7.45121111183233
77	C10	R1	6.98868468677217
77	C3	R1	7.33091687811462
77	C14	R1	7.4262647547021
77	C5	R1	7.01122725542325
77	C9	R1	7.33091687811462
77	C24	R1	7.22881869049588
77	C6	R1	7.13955135239879
77	C21	R1	7.27612440527424
77	C4	R1	7.03342300153745
77	C13	R1	7.15987133677839
77	C18	R1	7.01122725542325
77	C15	R1	7.23840473932508
77	C11	R1	7.4178525148859
77	C16	R1	7.3037807481771
77	C8	R1	7.4594316186373
77	C20	R1	7.38370429247405
77	C7	R1	7.2667865406949
78	C17	R1	7.14974711950468
78	C12	R1	7.10852445677817
78	C10	R1	7.4594316186373
78	C3	R1	7.22881869049588
78	C14	R1	7.15987133677839
78	C5	R1	7.34872815423108
78	C9	R1	7.14974711950468
78	C24	R1	6.84549005094437
78	C6	R1	7.38370429247405
78	C21	R1	7.12928301694497
78	C19	R1	7.24792751344359
78	C1	R1	6.85798099512757
78	C22	R1	7.45121111183233
78	C4	R1	7.33091687811462
78	C13	R1	7.27612440527424
78	C15	R1	7.39231742277876
78	C11	R1	7.16992500144231
78	C16	R1	7.31288295528436
78	C8	R1	7.14974711950468
78	C20	R1	7.43462822763672
78	C7	R1	7.37503943134692
79	C23	R1	7.3037807481771
79	C12	R1	6.84549005094437
79	C10	R1	7.32192809488736
79	C3	R1	7.63662462054365
79	C14	R1	7.32192809488736
79	C5	R1	7.55458885167764
79	C9	R1	7.54689445988764
79	C24	R1	7.33091687811462
79	C6	R1	7.4093909361377
79	C21	R1	7.34872815423108
79	C19	R1	7.4594316186373
79	C1	R1	7.21916852046216
79	C22	R1	6.97727992349992
79	C4	R1	7.03342300153745
79	C13	R1	7.45121111183233
79	C18	R1	7.03342300153745
79	C15	R1	7.54689445988764
79	C11	R1	7.27612440527424
79	C16	R1	7.17990909001493
79	C8	R1	7.15987133677839
79	C20	R1	7.32192809488736
79	C7	R1	7.4262647547021
80	C23	R1	7.16992500144231
80	C17	R1	7.72109918870719
80	C12	R1	7.36632221424582
80	C10	R1	7.467605550083
80	C3	R1	7.12928301694497
80	C14	R1	7.27612440527424
80	C5	R1	7.36632221424582
80	C9	R1	7.23840473932508
80	C24	R1	7.02236781302845
80	C21	R1	7.25738784269265
80	C19	R1	7.20945336562895
80	C22	R1	7.29462074889163
80	C4	R1	7.5077946401987
80	C13	R1	7.07681559705083
80	C18	R1	7.60733031374961
80	C11	R1	7.11894107272351
80	C16	R1	7.23840473932508
80	C8	R1	7.25738784269265
80	C20	R1	7.33985000288462
80	C7	R1	7.2667865406949
81	C23	R1	7.15987133677839
81	C12	R1	7.43462822763672
81	C3	R1	6.74146698640115
81	C14	R1	7.35755200461808
81	C5	R1	7.20945336562895
81	C24	R1	7.23840473932508
81	C6	R1	7.14974711950468
81	C21	R1	7.2667865406949
81	C19	R1	7.2667865406949
81	C1	R1	7.17990909001493
81	C4	R1	7.43462822763672
81	C13	R1	7.62205181945638
81	C18	R1	7.01122725542325
81	C15	R1	7.23840473932508
81	C11	R1	7.19967234483636
81	C16	R1	7.29462074889163
81	C8	R1	7.24792751344359
81	C7	R1	7.12928301694497
82	C23	R1	7.37503943134692
82	C17	R1	7.23840473932508
82	C12	R1	7.35755200461808
82	C10	R1	7.12928301694497
82	C3	R1	7.33091687811462
82	C14	R1	7.17990909001493
82	C5	R1	7.08746284125034
82	C9	R1	7.23840473932508
82	C24	R1	7.10852445677817
82	C6	R1	7.48381577726426
82	C21	R1	7.43462822763672
82	C19	R1	7.33091687811462
82	C1	R1	7.25738784269265
82	C22	R1	7.37503943134692
82	C4	R1	7.13955135239879
82	C13	R1	7.05528243550119
82	C18	R1	7.58496250072116
82	C15	R1	7.07681559705083
82	C11	R1	7.54689445988764
82	C16	R1	6.96578428466209
82	C8	R1	7.24792751344359
82	C7	R1	7.4757334309664
83	C23	R1	7.08746284125034
83	C17	R1	7.32192809488736
83	C12	R1	7.38370429247405
83	C10	R1	7.19967234483636
83	C3	R1	7.21916852046216
83	C14	R1	7.4757334309664
83	C5	R1	7.40087943628218
83	C9	R1	7.23840473932508
83	C24	R1	7.36632221424582
83	C6	R1	7.51569983828404
83	C21	R1	7.16992500144231
83	C19	R1	7.18982455888002
83	C1	R1	7.05528243550119
83	C22	R1	7.12928301694497
83	C4	R1	7.31288295528436
83	C13	R1	7.05528243550119
83	C18	R1	7.18982455888002
83	C15	R1	7.33091687811462
83	C11	R1	6.94251450533924
83	C16	R1	7.59245703726808
83	C20	R1	7.21916852046216
83	C7	R1	7.4262647547021
84	C17	R1	7.56985560833095
84	C12	R1	7.82017896241519
84	C10	R1	7
84	C3	R1	7.27612440527424
84	C14	R1	7.58496250072116
84	C5	R1	6.88264304936184
84	C9	R1	7.31288295528436
84	C24	R1	7.38370429247405
84	C6	R1	6.89481776330794
84	C21	R1	7.4178525148859
84	C19	R1	6.74146698640115
84	C1	R1	7.16992500144231
84	C22	R1	7.66533591718518
84	C4	R1	7.21916852046216
84	C18	R1	7.22881869049588
84	C15	R1	7.34872815423108
84	C11	R1	7.16992500144231
84	C16	R1	7.20945336562895
84	C8	R1	7.22881869049588
84	C20	R1	7.31288295528436
84	C7	R1	7.32192809488736
85	C23	R1	7.12928301694497
85	C17	R1	7.09803208296053
85	C12	R1	7.5077946401987
85	C10	R1	7.39231742277876
85	C3	R1	7.18982455888002
85	C14	R1	7.32192809488736
85	C5	R1	7.2667865406949
85	C24	R1	7.13955135239879
85	C6	R1	7.12928301694497
85	C21	R1	7.38370429247405
85	C1	R1	7.48381577726426
85	C22	R1	7.45121111183233
85	C4	R1	7.40087943628218
85	C13	R1	7.57742882803575
85	C18	R1	7.4178525148859
85	C15	R1	7.21916852046216
85	C11	R1	7.45121111183233
85	C16	R1	7.03342300153745
85	C20	R1	7.20945336562895
86	C23	R1	7.3037807481771
86	C17	R1	7.3037807481771
86	C12	R1	7.34872815423108
86	C10	R1	7.22881869049588
86	C3	R1	7.19967234483636
86	C14	R1	7.36632221424582
86	C5	R1	7.08746284125034
86	C9	R1	7.16992500144231
86	C24	R1	7.37503943134692
86	C6	R1	7.05528243550119
86	C21	R1	7.18982455888002
86	C19	R1	7.32192809488736
86	C1	R1	7.45121111183233
86	C22	R1	7.31288295528436
86	C4	R1	7.68650052718322
86	C13	R1	7.59245703726808
86	C15	R1	7.39231742277876
86	C11	R1	7.13955135239879
86	C16	R1	7.4178525148859
86	C8	R1	7.22881869049588
86	C20	R1	7.12928301694497
86	C7	R1	7.27612440527424
87	C23	R1	7.31288295528436
87	C17	R1	7.14974711950468
87	C12	R1	7.10852445677817
87	C10	R1	6.93073733756289
87	C14	R1	7.08746284125034
87	C5	R1	6.70043971814109
87	C9	R1	7.24792751344359
87	C24	R1	7.02236781302845
87	C6	R1	7.25738784269265
87	C1	R1	7.55458885167764
87	C22	R1	7.18982455888002
87	C4	R1	7.14974711950468
87	C13	R1	7.22881869049588
87	C18	R1	7.38370429247405
87	C15	R1	7.13955135239879
87	C11	R1	7.18982455888002
87	C16	R1	6.91886323727459
87	C8	R1	7.20945336562895
87	C20	R1	7.12928301694497
87	C7	R1	7.19967234483636
88	C23	R1	7.2667865406949
88	C17	R1	7.25738784269265
88	C10	R1	7.25738784269265
88	C3	R1	7.28540221886225
88	C14	R1	7.4093909361377
88	C9	R1	7.15987133677839
88	C24	R1	7.31288295528436
88	C21	R1	7.36632221424582
88	C19	R1	7.2667865406949
88	C1	R1	7.24792751344359
88	C22	R1	7.09803208296053
88	C4	R1	7.32192809488736
88	C13	R1	7.18982455888002
88	C18	R1	7.57742882803575
88	C15	R1	7.27612440527424
88	C11	R1	7.34872815423108
88	C16	R1	7.14974711950468
88	C8	R1	7.35755200461808
88	C20	R1	7.40087943628218
88	C7	R1	7.53915881110803
89	C23	R1	7.4594316186373
89	C17	R1	7.05528243550119
89	C12	R1	6.84549005094437
89	C10	R1	7.19967234483636
89	C3	R1	7.04439411935845
89	C14	R1	7.19967234483636
89	C5	R1	7.23840473932508
89	C9	R1	7.25738784269265
89	C24	R1	7.39231742277876
89	C6	R1	7.34872815423108
89	C21	R1	7.31288295528436
89	C19	R1	7.45121111183233
89	C1	R1	7.20945336562895
89	C22	R1	7.4594316186373
89	C4	R1	7.44294349584873
89	C13	R1	7.14974711950468
89	C18	R1	7.4093909361377
89	C15	R1	7.36632221424582
89	C11	R1	7.32192809488736
89	C16	R1	7.37503943134692
89	C8	R1	7.07681559705083
89	C20	R1	7.68650052718322
89	C7	R1	7.54689445988764
90	C23	R1	7.12928301694497
90	C12	R1	7.04439411935845
90	C10	R1	7.33985000288462
90	C14	R1	7.53138146051631
90	C5	R1	7.36632221424582
90	C9	R1	7.15987133677839
90	C24	R1	7.38370429247405
90	C6	R1	7.21916852046216
90	C21	R1	7.29462074889163
90	C19	R1	7.07681559705083
90	C1	R1	7.10852445677817
90	C22	R1	7.4093909361377
90	C4	R1	7.10852445677817
90	C13	R1	7.15987133677839
90	C18	R1	6.88264304936184
90	C15	R1	7.16992500144231
90	C11	R1	6.91886323727459
90	C16	R1	6.85798099512757
90	C8	R1	7.37503943134692
90	C20	R1	6.95419631038687
90	C7	R1	7.10852445677817
91	C23	R1	7.36632221424582
91	C17	R1	7.23840473932508
91	C12	R1	7.23840473932508
91	C10	R1	7.53915881110803
91	C3	R1	7.53138146051631
91	C14	R1	6.96578428466209
91	C5	R1	7.02236781302845
91	C9	R1	7.16992500144231
91	C24	R1	7.4178525148859
91	C6	R1	7.34872815423108
91	C21	R1	7.4262647547021
91	C19	R1	7.38370429247405
91	C1	R1	7.36632221424582
91	C22	R1	7.55458885167764
91	C4	R1	7.4178525148859
91	C13	R1	7.40087943628218
91	C18	R1	7.22881869049588
91	C15	R1	7.40087943628218
91	C11	R1	7.23840473932508
91	C16	R1	7.23840473932508
91	C8	R1	7.14974711950468
91	C20	R1	7.05528243550119
91	C7	R1	7.35755200461808
92	C23	R1	7.36632221424582
92	C17	R1	6.89481776330794
92	C12	R1	7.5077946401987
92	C10	R1	7.34872815423108
92	C3	R1	7.31288295528436
92	C14	R1	7.4178525148859
92	C5	R1	7.31288295528436
92	C24	R1	7.52356195605701
92	C6	R1	7.28540221886225
92	C21	R1	7.16992500144231
92	C1	R1	7.4262647547021
92	C22	R1	7.08746284125034
92	C4	R1	7.16992500144231
92	C13	R1	7.4093909361377
92	C15	R1	7.04439411935845
92	C11	R1	6.97727992349992
92	C16	R1	7.11894107272351
92	C8	R1	7.20945336562895
92	C20	R1	7.3037807481771
92	C7	R1	7.04439411935845
93	C23	R1	7.18982455888002
93	C17	R1	7.15987133677839
93	C10	R1	7.08746284125034
93	C3	R1	7.48381577726426
93	C14	R1	7.19967234483636
93	C5	R1	7.54689445988764
93	C9	R1	7.35755200461808
93	C24	R1	7.4757334309664
93	C6	R1	7.31288295528436
93	C21	R1	7.11894107272351
93	C19	R1	7.06608919045777
93	C1	R1	7.4178525148859
93	C22	R1	7.60733031374961
93	C4	R1	7.24792751344359
93	C13	R1	7.45121111183233
93	C18	R1	7.21916852046216
93	C15	R1	7.2667865406949
93	C11	R1	7.13955135239879
93	C16	R1	7.21916852046216
93	C8	R1	7.38370429247405
93	C20	R1	7.03342300153745
93	C7	R1	7.12928301694497
94	C23	R1	7.4757334309664
94	C17	R1	7.38370429247405
94	C12	R1	7.16992500144231
94	C10	R1	7.37503943134692
94	C3	R1	7.43462822763672
94	C14	R1	7.01122725542325
94	C5	R1	7.18982455888002
94	C9	R1	7.34872815423108
94	C24	R1	7.2667865406949
94	C6	R1	7.32192809488736
94	C19	R1	7.32192809488736
94	C22	R1	7.24792751344359
94	C4	R1	7.2667865406949
94	C13	R1	7.33985000288462
94	C15	R1	7.23840473932508
94	C16	R1	7.28540221886225
94	C8	R1	7.54689445988764
94	C20	R1	7.20945336562895
94	C7	R1	7.28540221886225
95	C23	R1	7.4178525148859
95	C17	R1	7.56224242422107
95	C10	R1	7.49185309632967
95	C3	R1	7.13955135239879
95	C14	R1	7.22881869049588
95	C5	R1	7.33985000288462
95	C9	R1	7.28540221886225
95	C24	R1	7.15987133677839
95	C6	R1	7.49185309632967
95	C21	R1	7.18982455888002
95	C19	R1	7.16992500144231
95	C1	R1	7.4594316186373
95	C22	R1	7.3037807481771
95	C4	R1	6.93073733756289
95	C13	R1	7.21916852046216
95	C18	R1	7.27612440527424
95	C15	R1	7.18982455888002
95	C11	R1	7.18982455888002
95	C16	R1	7.38370429247405
95	C8	R1	7.49984588708321
95	C20	R1	7.3037807481771
95	C7	R1	7.54689445988764
96	C23	R1	7.31288295528436
96	C17	R1	7.04439411935845
96	C12	R1	7.45121111183233
96	C10	R1	7.31288295528436
96	C3	R1	6.94251450533924
96	C14	R1	7.49984588708321
96	C5	R1	7.52356195605701
96	C9	R1	7.31288295528436
96	C24	R1	7.28540221886225
96	C6	R1	7.55458885167764
96	C21	R1	7.23840473932508
96	C19	R1	7.31288295528436
96	C22	R1	7.05528243550119
96	C4	R1	7.467605550083
[truncated: 14,583 more rows]
