# Supplementary material for: Stochastic modelling of single-cell gene expression adaptation reveals non-genomic contribution to evolution of tumor subclones
Source: bioRxiv. 2024 Apr 20:2024.04.17.588869. Preprint. [Version 1] doi: 10.1101/2024.04.17.588869 (PMC11071284; doi:10.1101/2024.04.17.588869)
Supplement: Supplement 2 [file media-2.zip › Supplementary Files/Simulated Data/Adaptive_Simulation/tr_1.08_sq_15_r_100_a_1.csv]

gene	species	replicate	exprval
1	C23	R1	7.4178525148859
1	C17	R1	7.27612440527424
1	C12	R1	7.18982455888002
1	C10	R1	7.15987133677839
1	C3	R1	7.24792751344359
1	C14	R1	7.04439411935845
1	C5	R1	7.4093909361377
1	C9	R1	7.56224242422107
1	C24	R1	6.95419631038687
1	C6	R1	6.8073549220576
1	C19	R1	7.37503943134692
1	C1	R1	7.52356195605701
1	C22	R1	7.31288295528436
1	C4	R1	7.01122725542325
1	C13	R1	7.17990909001493
1	C18	R1	7.19967234483636
1	C15	R1	7.23840473932508
1	C11	R1	6.75488750216347
1	C16	R1	7.17990909001493
1	C20	R1	7.51569983828404
1	C7	R1	7.28540221886225
2	C23	R1	7.04439411935845
2	C17	R1	7.4093909361377
2	C12	R1	7.58496250072116
2	C10	R1	7.4093909361377
2	C3	R1	7.17990909001493
2	C14	R1	7.27612440527424
2	C5	R1	7.34872815423108
2	C9	R1	7.40087943628218
2	C24	R1	7.34872815423108
2	C21	R1	7.23840473932508
2	C1	R1	7.29462074889163
2	C22	R1	7.44294349584873
2	C4	R1	7.3037807481771
2	C13	R1	7.32192809488736
2	C18	R1	7.15987133677839
2	C15	R1	6.95419631038687
2	C16	R1	6.96578428466209
2	C20	R1	7.35755200461808
2	C7	R1	7.4262647547021
3	C23	R1	7.19967234483636
3	C17	R1	6.97727992349992
3	C12	R1	7.33985000288462
3	C10	R1	7.44294349584873
3	C3	R1	7.34872815423108
3	C14	R1	7.31288295528436
3	C5	R1	7.40087943628218
3	C9	R1	7.32192809488736
3	C24	R1	7.49185309632967
3	C21	R1	6.97727992349992
3	C19	R1	7.38370429247405
3	C1	R1	7.27612440527424
3	C22	R1	6.98868468677217
3	C4	R1	7.33091687811462
3	C13	R1	7.4178525148859
3	C16	R1	7.11894107272351
3	C8	R1	7.24792751344359
3	C20	R1	7.39231742277876
3	C7	R1	6.98868468677217
4	C23	R1	7.59991284218713
4	C17	R1	7.33985000288462
4	C10	R1	7.19967234483636
4	C3	R1	7.35755200461808
4	C14	R1	7.28540221886225
4	C5	R1	7.13955135239879
4	C9	R1	7.4178525148859
4	C24	R1	7.56224242422107
4	C6	R1	7.33091687811462
4	C21	R1	7.06608919045777
4	C19	R1	6.84549005094437
4	C1	R1	7.18982455888002
4	C22	R1	7.33985000288462
4	C13	R1	7.09803208296053
4	C18	R1	7.39231742277876
4	C11	R1	7.31288295528436
4	C16	R1	7.21916852046216
4	C8	R1	7.4757334309664
4	C20	R1	7.4093909361377
4	C7	R1	7.53915881110803
5	C23	R1	7.37503943134692
5	C17	R1	7.66533591718518
5	C12	R1	7.44294349584873
5	C10	R1	7.38370429247405
5	C3	R1	7.27612440527424
5	C14	R1	7.33985000288462
5	C5	R1	7.40087943628218
5	C9	R1	7.4093909361377
5	C24	R1	7.24792751344359
5	C6	R1	6.7279204545632
5	C21	R1	7.16992500144231
5	C19	R1	7.13955135239879
5	C1	R1	7.4594316186373
5	C22	R1	7.53138146051631
5	C4	R1	7.27612440527424
5	C13	R1	7.17990909001493
5	C15	R1	7.25738784269265
5	C11	R1	6.82017896241519
5	C16	R1	7.23840473932508
5	C8	R1	7.33985000288462
5	C20	R1	7.14974711950468
5	C7	R1	7.15987133677839
6	C23	R1	7.4093909361377
6	C10	R1	6.97727992349992
6	C3	R1	7.53138146051631
6	C14	R1	7.5077946401987
6	C5	R1	7.32192809488736
6	C9	R1	7.23840473932508
6	C24	R1	7.28540221886225
6	C6	R1	7.16992500144231
6	C19	R1	7.33985000288462
6	C1	R1	7.78790255939143
6	C22	R1	7.65821148275179
6	C4	R1	7.17990909001493
6	C13	R1	7.467605550083
6	C18	R1	7.4093909361377
6	C15	R1	7.28540221886225
6	C11	R1	7.17990909001493
6	C16	R1	7.31288295528436
6	C8	R1	7.39231742277876
6	C20	R1	7.34872815423108
7	C23	R1	7.19967234483636
7	C17	R1	7.17990909001493
7	C12	R1	7.13955135239879
7	C10	R1	7.2667865406949
7	C3	R1	7.36632221424582
7	C14	R1	7.02236781302845
7	C5	R1	7.08746284125034
7	C9	R1	7.53138146051631
7	C24	R1	7.49185309632967
7	C6	R1	7.24792751344359
7	C21	R1	7.03342300153745
7	C19	R1	7.5077946401987
7	C1	R1	7.20945336562895
7	C4	R1	7.28540221886225
7	C18	R1	7.08746284125034
7	C15	R1	6.97727992349992
7	C11	R1	7.32192809488736
7	C16	R1	7.4594316186373
7	C8	R1	7.39231742277876
7	C20	R1	7.23840473932508
8	C17	R1	7.33985000288462
8	C12	R1	7.51569983828404
8	C10	R1	7.54689445988764
8	C3	R1	6.75488750216347
8	C14	R1	7.17990909001493
8	C5	R1	7.04439411935845
8	C9	R1	7.2667865406949
8	C24	R1	7.38370429247405
8	C6	R1	7.4262647547021
8	C19	R1	7.4262647547021
8	C1	R1	7.34872815423108
8	C22	R1	7.39231742277876
8	C4	R1	7.12928301694497
8	C13	R1	7.22881869049588
8	C18	R1	7.22881869049588
8	C15	R1	6.85798099512757
8	C11	R1	7.22881869049588
8	C16	R1	7.467605550083
8	C8	R1	7.38370429247405
8	C20	R1	7.61470984411521
8	C7	R1	7.11894107272351
9	C23	R1	7.55458885167764
9	C17	R1	7.13955135239879
9	C10	R1	7.36632221424582
9	C3	R1	7.467605550083
9	C14	R1	7.45121111183233
9	C5	R1	7.22881869049588
9	C9	R1	7.43462822763672
9	C24	R1	7.27612440527424
9	C6	R1	7.21916852046216
9	C21	R1	7.13955135239879
9	C1	R1	7.06608919045777
9	C13	R1	7.25738784269265
9	C18	R1	7.16992500144231
9	C15	R1	7.05528243550119
9	C11	R1	7.10852445677817
9	C16	R1	7.25738784269265
9	C8	R1	7.19967234483636
9	C20	R1	7.5077946401987
9	C7	R1	7.23840473932508
10	C23	R1	7.27612440527424
10	C17	R1	7.4757334309664
10	C12	R1	7.54689445988764
10	C10	R1	7.39231742277876
10	C3	R1	7.20945336562895
10	C14	R1	7.01122725542325
10	C5	R1	7.2667865406949
10	C9	R1	7.31288295528436
10	C24	R1	7.09803208296053
10	C6	R1	7.19967234483636
10	C21	R1	7.14974711950468
10	C19	R1	7.3037807481771
10	C1	R1	7.3037807481771
10	C22	R1	7.4757334309664
10	C4	R1	7.38370429247405
10	C13	R1	7.01122725542325
10	C18	R1	7.28540221886225
10	C15	R1	7.01122725542325
10	C11	R1	7.01122725542325
10	C16	R1	7.43462822763672
10	C20	R1	7.48381577726426
10	C7	R1	7
11	C17	R1	7.3037807481771
11	C12	R1	7.23840473932508
11	C10	R1	7.4178525148859
11	C3	R1	6.96578428466209
11	C14	R1	7.25738784269265
11	C5	R1	7.56985560833095
11	C9	R1	7.27612440527424
11	C6	R1	7.2667865406949
11	C21	R1	7.5077946401987
11	C1	R1	7.56985560833095
11	C22	R1	7.4262647547021
11	C4	R1	7.39231742277876
11	C13	R1	7.48381577726426
11	C18	R1	6.85798099512757
11	C15	R1	7.33091687811462
11	C11	R1	7.25738784269265
11	C16	R1	7.33091687811462
11	C8	R1	7.20945336562895
11	C7	R1	7.59991284218713
12	C23	R1	7.16992500144231
12	C17	R1	7.55458885167764
12	C12	R1	7.37503943134692
12	C10	R1	7.25738784269265
12	C3	R1	7.4178525148859
12	C9	R1	6.89481776330794
12	C24	R1	7.49185309632967
12	C6	R1	7.5077946401987
12	C21	R1	7.34872815423108
12	C19	R1	7.53138146051631
12	C1	R1	7.34872815423108
12	C22	R1	7.4093909361377
12	C4	R1	7.35755200461808
12	C13	R1	7.31288295528436
12	C18	R1	6.98868468677217
12	C15	R1	6.88264304936184
12	C11	R1	7.15987133677839
12	C16	R1	6.75488750216347
12	C8	R1	7.23840473932508
12	C20	R1	7.20945336562895
12	C7	R1	7.21916852046216
13	C23	R1	7.24792751344359
13	C17	R1	6.97727992349992
13	C12	R1	6.91886323727459
13	C10	R1	7.5077946401987
13	C14	R1	7.24792751344359
13	C5	R1	7
13	C9	R1	6.83289001416474
13	C24	R1	7.02236781302845
13	C6	R1	7.17990909001493
13	C21	R1	7.4262647547021
13	C19	R1	7.18982455888002
13	C1	R1	7.39231742277876
13	C4	R1	7.28540221886225
13	C13	R1	7
13	C18	R1	7.10852445677817
13	C15	R1	7.45121111183233
13	C11	R1	7.17990909001493
13	C16	R1	7.3037807481771
13	C8	R1	7.21916852046216
13	C20	R1	7.04439411935845
14	C23	R1	7.28540221886225
14	C17	R1	7.39231742277876
14	C12	R1	6.97727992349992
14	C10	R1	7.24792751344359
14	C3	R1	7.24792751344359
14	C14	R1	7.22881869049588
14	C5	R1	7.23840473932508
14	C9	R1	7.05528243550119
14	C24	R1	7.33091687811462
14	C21	R1	7.49185309632967
14	C19	R1	7.15987133677839
14	C1	R1	7.4178525148859
14	C22	R1	6.97727992349992
14	C4	R1	7.4262647547021
14	C18	R1	7.17990909001493
14	C15	R1	7.13955135239879
14	C11	R1	7.05528243550119
14	C16	R1	7.03342300153745
14	C8	R1	7.4262647547021
14	C20	R1	7.53138146051631
14	C7	R1	7.37503943134692
15	C17	R1	7.16992500144231
15	C10	R1	7.40087943628218
15	C3	R1	7.07681559705083
15	C14	R1	7.48381577726426
15	C5	R1	7.15987133677839
15	C9	R1	7.08746284125034
15	C24	R1	7.11894107272351
15	C6	R1	7.51569983828404
15	C21	R1	7.36632221424582
15	C19	R1	7.4093909361377
15	C1	R1	7.03342300153745
15	C22	R1	7.05528243550119
15	C4	R1	7.33091687811462
15	C13	R1	7.21916852046216
15	C18	R1	7.05528243550119
15	C15	R1	7.07681559705083
15	C11	R1	6.97727992349992
15	C16	R1	7.15987133677839
15	C8	R1	7.51569983828404
15	C20	R1	7.21916852046216
15	C7	R1	7.19967234483636
16	C23	R1	7.33985000288462
16	C12	R1	7.19967234483636
16	C10	R1	7.06608919045777
16	C3	R1	7.37503943134692
16	C14	R1	7.09803208296053
16	C5	R1	7.4262647547021
16	C9	R1	7.35755200461808
16	C24	R1	7.2667865406949
16	C6	R1	7.29462074889163
16	C21	R1	7.14974711950468
16	C19	R1	7.4757334309664
16	C1	R1	7.25738784269265
16	C22	R1	7.3037807481771
16	C4	R1	7.15987133677839
16	C13	R1	7.24792751344359
16	C18	R1	7.10852445677817
16	C11	R1	6.93073733756289
16	C16	R1	7.22881869049588
16	C8	R1	7.56985560833095
16	C20	R1	7.67948009950545
16	C7	R1	7.13955135239879
17	C23	R1	6.76818432477693
17	C17	R1	7.36632221424582
17	C12	R1	7.21916852046216
17	C10	R1	7.07681559705083
17	C14	R1	7.49185309632967
17	C5	R1	7.24792751344359
17	C9	R1	7.37503943134692
17	C24	R1	7.18982455888002
17	C6	R1	7.15987133677839
17	C21	R1	7.4757334309664
17	C19	R1	7.2667865406949
17	C4	R1	7.22881869049588
17	C13	R1	7.27612440527424
17	C18	R1	7.10852445677817
17	C15	R1	6.97727992349992
17	C11	R1	7.04439411935845
17	C16	R1	7.18982455888002
17	C8	R1	7.33985000288462
17	C20	R1	7.49185309632967
17	C7	R1	7.4262647547021
18	C23	R1	7.06608919045777
18	C17	R1	7.40087943628218
18	C12	R1	7.29462074889163
18	C10	R1	7.53138146051631
18	C3	R1	7.49185309632967
18	C14	R1	7.51569983828404
18	C5	R1	7.40087943628218
18	C24	R1	7.14974711950468
18	C6	R1	7.29462074889163
18	C21	R1	7.2667865406949
18	C1	R1	7.2667865406949
18	C22	R1	7.25738784269265
18	C4	R1	7.39231742277876
18	C13	R1	7.12928301694497
18	C15	R1	7.21916852046216
18	C11	R1	7.53915881110803
18	C16	R1	7.21916852046216
18	C8	R1	7.39231742277876
18	C20	R1	7.23840473932508
18	C7	R1	7.44294349584873
19	C23	R1	7.09803208296053
19	C17	R1	7.53915881110803
19	C12	R1	7.05528243550119
19	C10	R1	7.35755200461808
19	C3	R1	7.21916852046216
19	C5	R1	7
19	C9	R1	7.38370429247405
19	C24	R1	7.36632221424582
19	C6	R1	7.08746284125034
19	C19	R1	7.29462074889163
19	C1	R1	7.31288295528436
19	C22	R1	7.19967234483636
19	C4	R1	7.57742882803575
19	C13	R1	7.66533591718518
19	C18	R1	7.49984588708321
19	C15	R1	7.22881869049588
19	C11	R1	7.19967234483636
19	C16	R1	7.22881869049588
19	C20	R1	7.4178525148859
19	C7	R1	7.23840473932508
20	C23	R1	7.5077946401987
20	C17	R1	7.49984588708321
20	C12	R1	7.16992500144231
20	C10	R1	7.23840473932508
20	C14	R1	7.15987133677839
20	C9	R1	7.33091687811462
20	C24	R1	7.5077946401987
20	C6	R1	7.4757334309664
20	C21	R1	7.43462822763672
20	C19	R1	7.24792751344359
20	C1	R1	7.16992500144231
20	C22	R1	7.15987133677839
20	C4	R1	7.43462822763672
20	C13	R1	7.2667865406949
20	C18	R1	7.33985000288462
20	C15	R1	7.4178525148859
20	C11	R1	7.34872815423108
20	C8	R1	7.29462074889163
20	C20	R1	7.08746284125034
21	C23	R1	7.10852445677817
21	C17	R1	7.60733031374961
21	C12	R1	7.53915881110803
21	C10	R1	6.84549005094437
21	C3	R1	7.22881869049588
21	C14	R1	7.32192809488736
21	C5	R1	7.25738784269265
21	C9	R1	7.04439411935845
21	C24	R1	7.22881869049588
21	C6	R1	7.19967234483636
21	C21	R1	7.4262647547021
21	C19	R1	7.43462822763672
21	C1	R1	6.95419631038687
21	C22	R1	7.19967234483636
21	C4	R1	7.25738784269265
21	C13	R1	7.12928301694497
21	C18	R1	7.39231742277876
21	C15	R1	7.4594316186373
21	C11	R1	7.31288295528436
21	C16	R1	7.06608919045777
21	C8	R1	7.11894107272351
21	C7	R1	7.31288295528436
22	C17	R1	7.65105169117893
22	C12	R1	7.53915881110803
22	C10	R1	7.15987133677839
22	C14	R1	7.15987133677839
22	C5	R1	7.4178525148859
22	C9	R1	7.33091687811462
22	C24	R1	7.23840473932508
22	C6	R1	7.48381577726426
22	C21	R1	7.29462074889163
22	C22	R1	7.02236781302845
22	C13	R1	7.10852445677817
22	C18	R1	7.02236781302845
22	C15	R1	7.5077946401987
22	C11	R1	7.20945336562895
22	C16	R1	7.19967234483636
22	C8	R1	7.05528243550119
22	C20	R1	7.33091687811462
22	C7	R1	7.39231742277876
23	C23	R1	7.27612440527424
23	C17	R1	7.2667865406949
23	C12	R1	7.17990909001493
23	C10	R1	7.4757334309664
23	C3	R1	7.33985000288462
23	C14	R1	7.73470962022584
23	C5	R1	7.48381577726426
23	C24	R1	7.12928301694497
23	C6	R1	7.33091687811462
23	C21	R1	7.29462074889163
23	C19	R1	7.18982455888002
23	C1	R1	7.48381577726426
23	C22	R1	7.38370429247405
23	C4	R1	7.18982455888002
23	C13	R1	7.45121111183233
23	C18	R1	7.08746284125034
23	C15	R1	6.82017896241519
23	C11	R1	7.12928301694497
23	C16	R1	6.83289001416474
23	C8	R1	7.60733031374961
23	C20	R1	7.51569983828404
23	C7	R1	7.70043971814109
24	C23	R1	7.4757334309664
24	C17	R1	7.2667865406949
24	C12	R1	7.11894107272351
24	C10	R1	7.4757334309664
24	C3	R1	7.05528243550119
24	C5	R1	7.33091687811462
24	C9	R1	7.35755200461808
24	C24	R1	7.29462074889163
24	C6	R1	7.23840473932508
24	C19	R1	7.2667865406949
24	C1	R1	7.32192809488736
24	C4	R1	7.04439411935845
24	C13	R1	7.29462074889163
24	C18	R1	7.12928301694497
24	C15	R1	7.44294349584873
24	C8	R1	7.51569983828404
24	C20	R1	7.03342300153745
24	C7	R1	6.93073733756289
25	C23	R1	7.24792751344359
25	C17	R1	7.15987133677839
25	C12	R1	7.34872815423108
25	C10	R1	7.40087943628218
25	C3	R1	7.4178525148859
25	C14	R1	7.62935662007961
25	C5	R1	7.02236781302845
25	C9	R1	7.33985000288462
25	C24	R1	7.29462074889163
25	C19	R1	7.4594316186373
25	C1	R1	7.29462074889163
25	C22	R1	7.61470984411521
25	C4	R1	7.2667865406949
25	C18	R1	7.03342300153745
25	C15	R1	6.82017896241519
25	C11	R1	7.17990909001493
25	C16	R1	7.05528243550119
25	C8	R1	7.53915881110803
25	C20	R1	7.467605550083
25	C7	R1	7.40087943628218
26	C23	R1	7.3037807481771
26	C17	R1	7.13955135239879
26	C12	R1	7.32192809488736
26	C10	R1	7.08746284125034
26	C3	R1	7
26	C14	R1	7.34872815423108
26	C5	R1	7.24792751344359
26	C9	R1	7.25738784269265
26	C24	R1	6.98868468677217
26	C6	R1	7.25738784269265
26	C19	R1	7.15987133677839
26	C1	R1	7.20945336562895
26	C22	R1	7.04439411935845
26	C4	R1	7.15987133677839
26	C13	R1	7.4178525148859
26	C18	R1	7.22881869049588
26	C15	R1	7
26	C16	R1	7.25738784269265
26	C8	R1	7.39231742277876
26	C20	R1	7.3037807481771
26	C7	R1	7.4093909361377
27	C23	R1	7.60733031374961
27	C12	R1	7.467605550083
27	C10	R1	7.16992500144231
27	C3	R1	7.56985560833095
27	C14	R1	7.24792751344359
27	C9	R1	7.22881869049588
27	C6	R1	7.43462822763672
27	C21	R1	7.40087943628218
27	C19	R1	7.40087943628218
27	C1	R1	7.08746284125034
27	C22	R1	7.71424551766612
27	C4	R1	7.45121111183233
27	C13	R1	7.33091687811462
27	C18	R1	6.97727992349992
27	C15	R1	7.23840473932508
27	C11	R1	7.27612440527424
27	C16	R1	7.09803208296053
27	C8	R1	7.27612440527424
27	C7	R1	7.16992500144231
28	C23	R1	7.35755200461808
28	C17	R1	7.58496250072116
28	C12	R1	7.49185309632967
28	C10	R1	7.15987133677839
28	C3	R1	7.43462822763672
28	C14	R1	7.4262647547021
28	C5	R1	7.16992500144231
28	C9	R1	7.34872815423108
28	C24	R1	7.4262647547021
28	C6	R1	6.94251450533924
28	C19	R1	7.25738784269265
28	C1	R1	7.33091687811462
28	C22	R1	7.32192809488736
28	C4	R1	7.25738784269265
28	C13	R1	7.5077946401987
28	C18	R1	7
28	C15	R1	7.10852445677817
28	C11	R1	7.19967234483636
28	C16	R1	7.28540221886225
28	C8	R1	6.76818432477693
28	C20	R1	7.35755200461808
28	C7	R1	7.33985000288462
29	C23	R1	7.65821148275179
29	C17	R1	6.53915881110803
29	C12	R1	7.4262647547021
29	C10	R1	7.03342300153745
29	C3	R1	7.4093909361377
29	C5	R1	7.14974711950468
29	C9	R1	7.4594316186373
29	C24	R1	7.58496250072116
29	C6	R1	7.04439411935845
29	C21	R1	7.19967234483636
29	C19	R1	7.20945336562895
29	C1	R1	7.24792751344359
29	C22	R1	7.01122725542325
29	C4	R1	7.02236781302845
29	C13	R1	7.12928301694497
29	C18	R1	7.02236781302845
29	C15	R1	7.24792751344359
29	C11	R1	7.49185309632967
29	C16	R1	7.52356195605701
29	C8	R1	7.4093909361377
29	C20	R1	7.48381577726426
29	C7	R1	7.467605550083
30	C23	R1	7.10852445677817
30	C17	R1	7.07681559705083
30	C12	R1	7.4093909361377
30	C10	R1	7.45121111183233
30	C3	R1	7.25738784269265
30	C14	R1	6.76818432477693
30	C5	R1	7.62205181945638
30	C9	R1	6.97727992349992
30	C24	R1	7.33985000288462
30	C6	R1	7.467605550083
30	C21	R1	6.90689059560852
30	C19	R1	7.29462074889163
30	C1	R1	7.32192809488736
30	C22	R1	7.19967234483636
30	C4	R1	7.29462074889163
30	C13	R1	7.48381577726426
30	C18	R1	7.09803208296053
30	C11	R1	7.33985000288462
30	C16	R1	7.2667865406949
30	C8	R1	7.05528243550119
30	C20	R1	7.27612440527424
30	C7	R1	7.12928301694497
31	C23	R1	7.10852445677817
31	C17	R1	7.2667865406949
31	C12	R1	7.19967234483636
31	C10	R1	7.44294349584873
31	C3	R1	7.45121111183233
31	C5	R1	7.33985000288462
31	C9	R1	7.51569983828404
31	C24	R1	7.17990909001493
31	C6	R1	7.05528243550119
31	C21	R1	7.31288295528436
31	C19	R1	7.52356195605701
31	C1	R1	7.33091687811462
31	C22	R1	7.33985000288462
31	C13	R1	6.97727992349992
31	C18	R1	7
31	C15	R1	7.29462074889163
31	C11	R1	7.20945336562895
31	C16	R1	7.18982455888002
31	C8	R1	7.11894107272351
31	C20	R1	6.84549005094437
31	C7	R1	7.35755200461808
32	C23	R1	6.84549005094437
32	C17	R1	6.82017896241519
32	C12	R1	7.32192809488736
32	C14	R1	7.22881869049588
32	C5	R1	7.40087943628218
32	C9	R1	7.04439411935845
32	C6	R1	7.4594316186373
32	C21	R1	7.11894107272351
32	C19	R1	7.45121111183233
32	C1	R1	7.21916852046216
32	C22	R1	7.04439411935845
32	C4	R1	7.02236781302845
32	C18	R1	7.09803208296053
32	C15	R1	7.08746284125034
32	C11	R1	7.11894107272351
32	C16	R1	7.4093909361377
32	C8	R1	7.12928301694497
32	C20	R1	7.12928301694497
32	C7	R1	7.09803208296053
33	C23	R1	7.49984588708321
33	C12	R1	7.56985560833095
33	C10	R1	7.09803208296053
33	C3	R1	7.36632221424582
33	C14	R1	7.21916852046216
33	C5	R1	7.33985000288462
33	C9	R1	7.12928301694497
33	C6	R1	7.14974711950468
33	C21	R1	7.33091687811462
33	C19	R1	7.33985000288462
33	C1	R1	7.45121111183233
33	C22	R1	6.89481776330794
33	C4	R1	7.12928301694497
33	C13	R1	6.83289001416474
33	C15	R1	7.11894107272351
33	C11	R1	6.85798099512757
33	C16	R1	7.24792751344359
33	C8	R1	7.34872815423108
33	C20	R1	7.467605550083
33	C7	R1	7.13955135239879
34	C23	R1	7.08746284125034
34	C17	R1	7.53915881110803
34	C12	R1	7.51569983828404
34	C10	R1	7.14974711950468
34	C3	R1	7.21916852046216
34	C5	R1	7.31288295528436
34	C9	R1	7.17990909001493
34	C24	R1	7.40087943628218
34	C6	R1	7.56224242422107
34	C21	R1	6.98868468677217
34	C19	R1	7.49984588708321
34	C1	R1	7.06608919045777
34	C22	R1	6.7279204545632
34	C4	R1	7.17990909001493
34	C13	R1	7.77478705960117
34	C18	R1	7.15987133677839
34	C15	R1	6.93073733756289
34	C11	R1	6.89481776330794
34	C16	R1	7.52356195605701
34	C20	R1	7.51569983828404
34	C7	R1	7.10852445677817
35	C23	R1	7.16992500144231
35	C17	R1	7.52356195605701
35	C12	R1	7.15987133677839
35	C10	R1	7.07681559705083
35	C3	R1	7.32192809488736
35	C14	R1	7.24792751344359
35	C5	R1	6.91886323727459
35	C9	R1	7.4262647547021
35	C24	R1	7.18982455888002
35	C6	R1	7.27612440527424
35	C21	R1	7.16992500144231
35	C19	R1	7.43462822763672
35	C1	R1	7.29462074889163
35	C22	R1	7.18982455888002
35	C4	R1	7.36632221424582
35	C13	R1	7.16992500144231
35	C18	R1	7.01122725542325
35	C15	R1	6.91886323727459
35	C11	R1	7.33985000288462
35	C16	R1	7.3037807481771
35	C8	R1	7.09803208296053
35	C20	R1	7.33091687811462
35	C7	R1	6.89481776330794
36	C23	R1	7.18982455888002
36	C17	R1	7.52356195605701
36	C12	R1	6.97727992349992
36	C10	R1	7.35755200461808
36	C3	R1	7.10852445677817
36	C14	R1	7.3037807481771
36	C5	R1	7.27612440527424
36	C9	R1	7.17990909001493
36	C24	R1	7.27612440527424
36	C6	R1	7.51569983828404
36	C21	R1	7.6724253419715
36	C19	R1	7.18982455888002
36	C1	R1	7.23840473932508
36	C4	R1	7.33985000288462
36	C13	R1	7.15987133677839
36	C18	R1	7.20945336562895
36	C15	R1	7.43462822763672
36	C11	R1	7.2667865406949
36	C16	R1	7.13955135239879
36	C8	R1	7.54689445988764
36	C20	R1	7.10852445677817
36	C7	R1	7.2667865406949
37	C23	R1	7.44294349584873
37	C17	R1	7.10852445677817
37	C12	R1	7.21916852046216
37	C10	R1	6.97727992349992
37	C3	R1	7.17990909001493
37	C14	R1	7.17990909001493
37	C5	R1	6.84549005094437
37	C9	R1	7.38370429247405
37	C24	R1	7.34872815423108
37	C6	R1	6.93073733756289
37	C21	R1	7.69348695749933
37	C19	R1	7.06608919045777
37	C1	R1	7.58496250072116
37	C22	R1	7.467605550083
37	C4	R1	7.467605550083
37	C13	R1	7.19967234483636
37	C18	R1	7.02236781302845
37	C15	R1	7.22881869049588
37	C11	R1	7.24792751344359
37	C8	R1	7.17990909001493
37	C20	R1	7.49185309632967
37	C7	R1	7.19967234483636
38	C23	R1	6.89481776330794
38	C12	R1	7.28540221886225
38	C10	R1	7.3037807481771
38	C3	R1	7.04439411935845
38	C14	R1	7.33091687811462
38	C5	R1	7.07681559705083
38	C9	R1	7.13955135239879
38	C24	R1	7.40087943628218
38	C6	R1	7.28540221886225
38	C21	R1	6.95419631038687
38	C19	R1	7.14974711950468
38	C1	R1	7.39231742277876
38	C22	R1	7.39231742277876
38	C18	R1	7.22881869049588
38	C15	R1	6.97727992349992
38	C11	R1	7.2667865406949
38	C16	R1	7.04439411935845
38	C8	R1	7.10852445677817
38	C20	R1	6.93073733756289
38	C7	R1	7.33091687811462
39	C17	R1	7.15987133677839
39	C10	R1	6.89481776330794
39	C3	R1	7.28540221886225
39	C14	R1	7.14974711950468
39	C9	R1	7.27612440527424
39	C24	R1	7.34872815423108
39	C6	R1	7.40087943628218
39	C21	R1	7.04439411935845
39	C19	R1	6.97727992349992
39	C22	R1	6.88264304936184
39	C4	R1	7.40087943628218
39	C13	R1	7.14974711950468
39	C18	R1	7.04439411935845
39	C15	R1	6.91886323727459
39	C11	R1	7.08746284125034
39	C16	R1	7.07681559705083
39	C8	R1	7.14974711950468
39	C7	R1	7.71424551766612
40	C23	R1	7.08746284125034
40	C17	R1	7.28540221886225
40	C12	R1	7.32192809488736
40	C10	R1	7.20945336562895
40	C3	R1	7.33985000288462
40	C14	R1	7.34872815423108
40	C5	R1	7.28540221886225
40	C9	R1	7.17990909001493
40	C24	R1	7.39231742277876
40	C6	R1	7.4757334309664
40	C21	R1	7.21916852046216
40	C19	R1	7.19967234483636
40	C1	R1	7.33985000288462
40	C22	R1	7.467605550083
40	C4	R1	7.03342300153745
40	C13	R1	6.84549005094437
40	C18	R1	7.10852445677817
40	C15	R1	7.22881869049588
40	C11	R1	7.13955135239879
40	C8	R1	7.11894107272351
40	C20	R1	7.60733031374961
40	C7	R1	7.69348695749933
41	C23	R1	7.24792751344359
41	C17	R1	7.31288295528436
41	C10	R1	7.09803208296053
41	C3	R1	7.39231742277876
41	C14	R1	7.48381577726426
41	C5	R1	7.16992500144231
41	C9	R1	7.29462074889163
41	C6	R1	7.29462074889163
41	C21	R1	7.53138146051631
41	C19	R1	7.31288295528436
41	C1	R1	7.4178525148859
41	C22	R1	7.36632221424582
41	C4	R1	7.45121111183233
41	C13	R1	7.44294349584873
41	C18	R1	7.11894107272351
41	C15	R1	7.09803208296053
41	C11	R1	6.96578428466209
41	C16	R1	7.17990909001493
41	C8	R1	7.33985000288462
41	C20	R1	7.39231742277876
41	C7	R1	7.28540221886225
42	C17	R1	7.32192809488736
42	C12	R1	7.18982455888002
42	C10	R1	7.55458885167764
42	C3	R1	7.16992500144231
42	C14	R1	7.05528243550119
42	C5	R1	7.53138146051631
42	C24	R1	7.4093909361377
42	C6	R1	7.4093909361377
42	C21	R1	6.7279204545632
42	C19	R1	7.53915881110803
42	C1	R1	7.40087943628218
42	C22	R1	7.20945336562895
42	C4	R1	7.39231742277876
42	C13	R1	7.25738784269265
42	C18	R1	7.43462822763672
42	C15	R1	7.3037807481771
42	C11	R1	7.23840473932508
42	C16	R1	7.07681559705083
42	C8	R1	6.85798099512757
42	C20	R1	7.54689445988764
43	C23	R1	7.34872815423108
43	C17	R1	7.20945336562895
43	C12	R1	7.06608919045777
43	C10	R1	7.52356195605701
43	C3	R1	7.24792751344359
43	C14	R1	7.4178525148859
43	C5	R1	7.25738784269265
43	C9	R1	7.19967234483636
43	C24	R1	6.96578428466209
43	C6	R1	7.20945336562895
43	C1	R1	6.89481776330794
43	C22	R1	6.98868468677217
43	C4	R1	7.32192809488736
43	C13	R1	7.57742882803575
43	C18	R1	7.27612440527424
43	C15	R1	7.03342300153745
43	C16	R1	6.79441586635011
43	C8	R1	7.22881869049588
43	C20	R1	7.5077946401987
43	C7	R1	7.02236781302845
44	C23	R1	7.04439411935845
44	C12	R1	7.33985000288462
44	C10	R1	7.37503943134692
44	C3	R1	7.12928301694497
44	C14	R1	7.13955135239879
44	C9	R1	7.03342300153745
44	C24	R1	7.52356195605701
44	C6	R1	7.24792751344359
44	C21	R1	7.21916852046216
44	C19	R1	7.20945336562895
44	C22	R1	7.36632221424582
44	C4	R1	7
44	C13	R1	7.02236781302845
44	C18	R1	7.32192809488736
44	C15	R1	7.22881869049588
44	C11	R1	7.07681559705083
44	C16	R1	7.29462074889163
44	C8	R1	7.21916852046216
44	C20	R1	7.56224242422107
44	C7	R1	7
45	C23	R1	7
45	C12	R1	7.4262647547021
45	C10	R1	7.02236781302845
45	C3	R1	7.38370429247405
45	C5	R1	6.96578428466209
45	C24	R1	7.18982455888002
45	C6	R1	7.14974711950468
45	C21	R1	7.05528243550119
45	C19	R1	7.18982455888002
45	C1	R1	6.90689059560852
45	C22	R1	7.21916852046216
45	C13	R1	7.31288295528436
45	C15	R1	7.10852445677817
45	C11	R1	7.45121111183233
45	C16	R1	7.18982455888002
45	C8	R1	7.27612440527424
45	C20	R1	7.36632221424582
45	C7	R1	7.24792751344359
46	C23	R1	7.29462074889163
46	C17	R1	7.08746284125034
46	C12	R1	6.98868468677217
46	C10	R1	7.45121111183233
46	C3	R1	7.34872815423108
46	C5	R1	7.3037807481771
46	C9	R1	7.74146698640115
46	C24	R1	7.19967234483636
46	C6	R1	7.56224242422107
46	C21	R1	7.13955135239879
46	C19	R1	7.23840473932508
46	C1	R1	7.53915881110803
46	C22	R1	7.03342300153745
46	C4	R1	7.65821148275179
46	C13	R1	7.24792751344359
46	C18	R1	7.23840473932508
46	C15	R1	7.29462074889163
46	C11	R1	7.4093909361377
46	C16	R1	7.23840473932508
46	C8	R1	7.34872815423108
46	C20	R1	7.09803208296053
46	C7	R1	6.89481776330794
47	C17	R1	7.28540221886225
47	C12	R1	7.53138146051631
47	C10	R1	6.89481776330794
47	C3	R1	7.25738784269265
47	C14	R1	7.16992500144231
47	C5	R1	6.93073733756289
47	C9	R1	7.31288295528436
47	C24	R1	7.11894107272351
47	C6	R1	7.29462074889163
47	C21	R1	7.48381577726426
47	C19	R1	7.20945336562895
47	C1	R1	7.15987133677839
47	C22	R1	7.49185309632967
47	C4	R1	7.22881869049588
47	C13	R1	7.60733031374961
47	C18	R1	7.20945336562895
47	C15	R1	7.04439411935845
47	C11	R1	7
47	C16	R1	6.6724253419715
47	C8	R1	7.16992500144231
47	C20	R1	7.16992500144231
47	C7	R1	6.94251450533924
48	C23	R1	7.04439411935845
48	C17	R1	7.28540221886225
48	C12	R1	7.51569983828404
48	C10	R1	7.60733031374961
48	C3	R1	7.27612440527424
48	C14	R1	6.70043971814109
48	C5	R1	7.38370429247405
48	C9	R1	7.4594316186373
48	C24	R1	7.69348695749933
48	C6	R1	7.16992500144231
48	C21	R1	7.4178525148859
48	C19	R1	7.07681559705083
48	C1	R1	7.24792751344359
48	C22	R1	7.16992500144231
48	C4	R1	7.28540221886225
48	C13	R1	7.45121111183233
48	C18	R1	7.07681559705083
48	C15	R1	7.03342300153745
48	C16	R1	7.13955135239879
48	C8	R1	7.59245703726808
48	C20	R1	7.20945336562895
48	C7	R1	7.29462074889163
49	C23	R1	7.20945336562895
49	C17	R1	7.3037807481771
49	C12	R1	7.01122725542325
49	C10	R1	6.95419631038687
49	C3	R1	6.97727992349992
49	C14	R1	7.16992500144231
49	C5	R1	7.38370429247405
49	C6	R1	7.04439411935845
49	C21	R1	7.36632221424582
49	C19	R1	7.05528243550119
49	C1	R1	7.37503943134692
49	C22	R1	7.14974711950468
49	C4	R1	7.25738784269265
49	C13	R1	7.19967234483636
49	C18	R1	7.18982455888002
49	C15	R1	7.40087943628218
49	C11	R1	7.22881869049588
49	C16	R1	7.09803208296053
49	C8	R1	7.38370429247405
49	C7	R1	7.72109918870719
50	C23	R1	7.40087943628218
50	C17	R1	7.40087943628218
50	C12	R1	7.01122725542325
50	C10	R1	7.25738784269265
50	C3	R1	7.27612440527424
50	C14	R1	7.43462822763672
50	C5	R1	7.27612440527424
50	C9	R1	7.29462074889163
50	C24	R1	7.3037807481771
50	C6	R1	7.02236781302845
50	C21	R1	7.49185309632967
50	C19	R1	7.05528243550119
50	C1	R1	7.33091687811462
50	C22	R1	7.36632221424582
50	C13	R1	7.14974711950468
50	C15	R1	7.21916852046216
50	C16	R1	7.2667865406949
50	C8	R1	7.08746284125034
50	C20	R1	7.10852445677817
50	C7	R1	7.4178525148859
51	C23	R1	7.23840473932508
51	C12	R1	7.29462074889163
51	C10	R1	7.32192809488736
51	C3	R1	7.45121111183233
51	C14	R1	7.23840473932508
51	C5	R1	7.14974711950468
51	C9	R1	7.28540221886225
51	C24	R1	7.56224242422107
51	C6	R1	7.61470984411521
51	C21	R1	6.96578428466209
51	C19	R1	7.11894107272351
51	C1	R1	7.2667865406949
51	C22	R1	7.2667865406949
51	C4	R1	7.48381577726426
51	C13	R1	6.97727992349992
51	C18	R1	7.25738784269265
51	C15	R1	7.05528243550119
51	C11	R1	7.16992500144231
51	C16	R1	7.04439411935845
51	C8	R1	7.58496250072116
51	C20	R1	7.44294349584873
51	C7	R1	7
52	C23	R1	7.08746284125034
52	C17	R1	7.4093909361377
52	C12	R1	7.02236781302845
52	C10	R1	7.20945336562895
52	C3	R1	7.03342300153745
52	C5	R1	6.96578428466209
52	C9	R1	6.90689059560852
52	C24	R1	7.21916852046216
52	C21	R1	7.25738784269265
52	C19	R1	7.21916852046216
52	C1	R1	7.33091687811462
52	C22	R1	7.38370429247405
52	C4	R1	7.4594316186373
52	C13	R1	7.21916852046216
52	C18	R1	7.10852445677817
52	C15	R1	6.78135971352466
52	C11	R1	7.21916852046216
52	C16	R1	6.71424551766612
52	C8	R1	6.97727992349992
52	C20	R1	7.25738784269265
52	C7	R1	7.13955135239879
53	C23	R1	7.03342300153745
53	C17	R1	7.467605550083
53	C12	R1	7.14974711950468
53	C10	R1	7.31288295528436
53	C3	R1	7.33091687811462
53	C5	R1	6.90689059560852
53	C9	R1	7.36632221424582
53	C24	R1	7.15987133677839
53	C6	R1	7.35755200461808
53	C21	R1	7.31288295528436
53	C19	R1	7.36632221424582
53	C1	R1	7.52356195605701
53	C22	R1	7.20945336562895
53	C4	R1	7.4594316186373
53	C13	R1	6.89481776330794
53	C18	R1	7.05528243550119
53	C15	R1	7.45121111183233
53	C11	R1	7.11894107272351
53	C16	R1	7.27612440527424
53	C8	R1	7.48381577726426
53	C20	R1	7.36632221424582
54	C23	R1	6.98868468677217
54	C12	R1	7.25738784269265
54	C14	R1	7.33091687811462
54	C5	R1	7.3037807481771
54	C9	R1	7.32192809488736
54	C6	R1	7.4093909361377
54	C21	R1	6.96578428466209
54	C19	R1	7.21916852046216
54	C1	R1	7.37503943134692
54	C22	R1	7.18982455888002
54	C4	R1	7.18982455888002
54	C13	R1	7.05528243550119
54	C18	R1	7.48381577726426
54	C11	R1	7.21916852046216
54	C16	R1	7.53138146051631
54	C7	R1	7.10852445677817
55	C23	R1	7.28540221886225
55	C17	R1	7.32192809488736
55	C12	R1	7.59991284218713
55	C3	R1	7.27612440527424
55	C14	R1	7.19967234483636
55	C5	R1	7.18982455888002
55	C9	R1	7.25738784269265
55	C24	R1	7.8008998999203
55	C6	R1	7.19967234483636
55	C21	R1	7.45121111183233
55	C1	R1	7.21916852046216
55	C22	R1	7.15987133677839
55	C4	R1	7.34872815423108
55	C13	R1	6.95419631038687
55	C18	R1	7.25738784269265
55	C15	R1	7.25738784269265
55	C11	R1	7.05528243550119
55	C16	R1	7.3037807481771
55	C8	R1	7.32192809488736
55	C7	R1	7.4262647547021
56	C23	R1	7.33091687811462
56	C17	R1	7.33985000288462
56	C12	R1	7.51569983828404
56	C10	R1	7.62205181945638
56	C3	R1	7.45121111183233
56	C14	R1	7.19967234483636
56	C5	R1	7.05528243550119
56	C9	R1	6.90689059560852
56	C24	R1	7.54689445988764
56	C6	R1	7.25738784269265
56	C21	R1	7.08746284125034
56	C19	R1	6.84549005094437
56	C22	R1	7.21916852046216
56	C4	R1	7.4262647547021
56	C18	R1	7.20945336562895
56	C15	R1	7.05528243550119
56	C16	R1	7.14974711950468
56	C8	R1	7.34872815423108
56	C20	R1	7.35755200461808
56	C7	R1	7.10852445677817
57	C23	R1	7.25738784269265
57	C17	R1	6.89481776330794
57	C12	R1	7.11894107272351
57	C10	R1	7.09803208296053
57	C3	R1	7.24792751344359
57	C14	R1	7.44294349584873
57	C9	R1	7.4178525148859
57	C24	R1	7.19967234483636
57	C6	R1	7.56985560833095
57	C21	R1	6.83289001416474
57	C1	R1	7.2667865406949
57	C22	R1	7.36632221424582
57	C4	R1	7.31288295528436
57	C13	R1	7.19967234483636
57	C18	R1	7.4178525148859
57	C11	R1	7.2667865406949
57	C16	R1	7.06608919045777
57	C20	R1	7.49185309632967
57	C7	R1	7.03342300153745
58	C23	R1	7.61470984411521
58	C12	R1	7.53138146051631
58	C10	R1	6.97727992349992
58	C3	R1	7.21916852046216
58	C14	R1	7.38370429247405
58	C5	R1	7.24792751344359
58	C9	R1	7.62935662007961
58	C24	R1	7.08746284125034
58	C6	R1	7.6724253419715
58	C19	R1	7.18982455888002
58	C22	R1	7.33985000288462
58	C4	R1	7.28540221886225
58	C13	R1	7.33091687811462
58	C18	R1	6.93073733756289
58	C15	R1	7.05528243550119
58	C11	R1	7.08746284125034
58	C16	R1	7.21916852046216
58	C8	R1	7.62935662007961
58	C20	R1	7.21916852046216
58	C7	R1	7.16992500144231
59	C23	R1	6.98868468677217
59	C12	R1	7.07681559705083
59	C10	R1	7.58496250072116
59	C3	R1	7.57742882803575
59	C14	R1	7.23840473932508
59	C5	R1	7.45121111183233
59	C9	R1	7.44294349584873
59	C24	R1	7.43462822763672
59	C6	R1	7.31288295528436
59	C21	R1	7.32192809488736
59	C1	R1	7.16992500144231
59	C22	R1	7.3037807481771
59	C4	R1	7.11894107272351
59	C18	R1	7.2667865406949
59	C15	R1	7.2667865406949
59	C11	R1	7.33985000288462
59	C16	R1	7.15987133677839
59	C8	R1	7.24792751344359
59	C20	R1	7.06608919045777
59	C7	R1	7.35755200461808
60	C23	R1	7.53138146051631
60	C17	R1	7.4262647547021
60	C10	R1	7.25738784269265
60	C3	R1	7.05528243550119
60	C14	R1	7.58496250072116
60	C5	R1	7.45121111183233
60	C9	R1	7.13955135239879
60	C24	R1	7.37503943134692
60	C21	R1	7.38370429247405
60	C19	R1	7.33091687811462
60	C1	R1	7.2667865406949
60	C22	R1	7.51569983828404
60	C4	R1	7.15987133677839
60	C13	R1	7.14974711950468
60	C18	R1	7.2667865406949
60	C15	R1	7.06608919045777
60	C11	R1	6.94251450533924
60	C16	R1	7.4178525148859
60	C8	R1	7.34872815423108
60	C20	R1	7.52356195605701
60	C7	R1	7.65821148275179
61	C23	R1	7.33985000288462
61	C17	R1	7.28540221886225
61	C12	R1	7.18982455888002
61	C10	R1	7.19967234483636
61	C14	R1	7
61	C5	R1	7.4093909361377
61	C9	R1	7.18982455888002
61	C24	R1	7.10852445677817
61	C6	R1	7.65105169117893
61	C21	R1	7.59991284218713
61	C19	R1	7.25738784269265
61	C1	R1	6.97727992349992
61	C22	R1	7.28540221886225
61	C4	R1	7.11894107272351
61	C13	R1	7.22881869049588
61	C18	R1	7.467605550083
61	C15	R1	7.16992500144231
61	C11	R1	6.8073549220576
61	C8	R1	7.33985000288462
61	C20	R1	7.55458885167764
61	C7	R1	7.01122725542325
62	C23	R1	7.35755200461808
62	C17	R1	7.37503943134692
62	C12	R1	7.15987133677839
62	C10	R1	7.36632221424582
62	C3	R1	7.23840473932508
62	C14	R1	7.51569983828404
62	C24	R1	7.15987133677839
62	C6	R1	6.90689059560852
62	C19	R1	6.83289001416474
62	C1	R1	7.11894107272351
62	C22	R1	7.32192809488736
62	C4	R1	7.25738784269265
62	C13	R1	7.21916852046216
62	C18	R1	7.10852445677817
62	C15	R1	7.23840473932508
62	C11	R1	7.33091687811462
62	C16	R1	7.10852445677817
62	C8	R1	7.36632221424582
62	C20	R1	7.28540221886225
62	C7	R1	7.33985000288462
63	C23	R1	7.467605550083
63	C17	R1	7.38370429247405
63	C12	R1	7.22881869049588
63	C10	R1	7.23840473932508
63	C14	R1	7.32192809488736
63	C5	R1	7.4594316186373
63	C9	R1	7.22881869049588
63	C24	R1	7.36632221424582
63	C6	R1	7.10852445677817
63	C21	R1	7.07681559705083
63	C19	R1	7.467605550083
63	C1	R1	7.35755200461808
63	C4	R1	6.7279204545632
63	C13	R1	7.28540221886225
63	C18	R1	7.09803208296053
63	C15	R1	7.19967234483636
63	C11	R1	7.2667865406949
63	C8	R1	7.35755200461808
63	C20	R1	7.16992500144231
63	C7	R1	7.36632221424582
64	C23	R1	7.65821148275179
64	C17	R1	7.2667865406949
64	C12	R1	7.48381577726426
64	C10	R1	7.35755200461808
64	C3	R1	7.07681559705083
64	C14	R1	7.45121111183233
64	C9	R1	7.19967234483636
64	C24	R1	7.39231742277876
64	C6	R1	7.02236781302845
64	C21	R1	7.55458885167764
64	C19	R1	7.32192809488736
64	C1	R1	7.11894107272351
64	C22	R1	7.14974711950468
64	C4	R1	7.18982455888002
64	C13	R1	7.29462074889163
64	C18	R1	7.31288295528436
64	C15	R1	7.01122725542325
64	C11	R1	7.27612440527424
64	C16	R1	7.16992500144231
64	C8	R1	7.40087943628218
64	C20	R1	7.20945336562895
64	C7	R1	7.4262647547021
65	C23	R1	7.49185309632967
65	C17	R1	7.33091687811462
65	C12	R1	7.40087943628218
65	C10	R1	7
65	C3	R1	6.98868468677217
65	C5	R1	7.19967234483636
65	C9	R1	7.45121111183233
65	C24	R1	7.34872815423108
65	C6	R1	7.19967234483636
65	C1	R1	7.27612440527424
65	C4	R1	7.3037807481771
65	C13	R1	7.09803208296053
65	C18	R1	7.35755200461808
65	C15	R1	7.22881869049588
65	C11	R1	7.06608919045777
65	C8	R1	7.33091687811462
65	C20	R1	7.2667865406949
65	C7	R1	7.23840473932508
66	C17	R1	7.32192809488736
66	C12	R1	7.37503943134692
66	C10	R1	7.3037807481771
66	C3	R1	7.56985560833095
66	C14	R1	7.39231742277876
66	C5	R1	7.22881869049588
66	C9	R1	7.3037807481771
66	C24	R1	6.95419631038687
66	C6	R1	7.44294349584873
66	C21	R1	7.53138146051631
66	C19	R1	7.36632221424582
66	C1	R1	7.37503943134692
66	C22	R1	7.19967234483636
66	C4	R1	7.14974711950468
66	C13	R1	7.28540221886225
66	C18	R1	7.12928301694497
66	C15	R1	7.14974711950468
66	C11	R1	7.31288295528436
66	C16	R1	7.17990909001493
66	C8	R1	7.4594316186373
66	C20	R1	7.61470984411521
67	C23	R1	7.16992500144231
67	C17	R1	7.36632221424582
67	C12	R1	7.24792751344359
67	C10	R1	7.33985000288462
67	C3	R1	7.4093909361377
67	C14	R1	7.17990909001493
67	C5	R1	7.03342300153745
67	C9	R1	6.98868468677217
67	C24	R1	7.19967234483636
67	C6	R1	6.98868468677217
67	C21	R1	7.40087943628218
67	C19	R1	7.23840473932508
67	C22	R1	7.4093909361377
67	C4	R1	7.4093909361377
67	C13	R1	7.5077946401987
67	C11	R1	7.31288295528436
67	C16	R1	6.96578428466209
67	C8	R1	7.08746284125034
67	C20	R1	7.44294349584873
68	C23	R1	7.34872815423108
68	C17	R1	7.12928301694497
68	C10	R1	7.21916852046216
68	C3	R1	7.43462822763672
68	C14	R1	7.43462822763672
68	C5	R1	7.18982455888002
68	C9	R1	7.39231742277876
68	C24	R1	7.15987133677839
68	C6	R1	7.36632221424582
68	C21	R1	7.3037807481771
68	C19	R1	7.04439411935845
68	C1	R1	7.13955135239879
68	C22	R1	7.4178525148859
68	C4	R1	7.38370429247405
68	C13	R1	7.04439411935845
68	C18	R1	7.25738784269265
68	C15	R1	6.83289001416474
68	C11	R1	6.89481776330794
68	C16	R1	7.16992500144231
68	C8	R1	7.28540221886225
68	C20	R1	7.29462074889163
68	C7	R1	7.24792751344359
69	C23	R1	6.97727992349992
69	C17	R1	7.45121111183233
69	C12	R1	7.10852445677817
69	C10	R1	7.56985560833095
69	C3	R1	7.60733031374961
69	C14	R1	6.8703647195834
69	C5	R1	7.24792751344359
69	C9	R1	7.40087943628218
69	C24	R1	7.5077946401987
69	C6	R1	7.2667865406949
69	C21	R1	7.4093909361377
69	C19	R1	7.5077946401987
69	C1	R1	7.21916852046216
69	C22	R1	7.07681559705083
69	C4	R1	7.33985000288462
69	C13	R1	7.24792751344359
69	C18	R1	7.49984588708321
69	C15	R1	7.39231742277876
69	C11	R1	6.83289001416474
69	C16	R1	7.27612440527424
69	C8	R1	7.4594316186373
69	C20	R1	7.28540221886225
69	C7	R1	7.18982455888002
70	C23	R1	7.32192809488736
70	C17	R1	7.13955135239879
70	C12	R1	7.38370429247405
70	C10	R1	7.55458885167764
70	C3	R1	7.12928301694497
70	C14	R1	7.51569983828404
70	C5	R1	7.23840473932508
70	C9	R1	7.29462074889163
70	C24	R1	7.05528243550119
70	C6	R1	7.21916852046216
70	C21	R1	7.25738784269265
70	C19	R1	6.97727992349992
70	C1	R1	7.4093909361377
70	C22	R1	6.79441586635011
70	C4	R1	7.06608919045777
70	C13	R1	7.14974711950468
70	C18	R1	7.31288295528436
70	C15	R1	7.02236781302845
70	C11	R1	7.24792751344359
70	C16	R1	7.12928301694497
70	C8	R1	7.02236781302845
70	C20	R1	7.08746284125034
70	C7	R1	7.28540221886225
71	C23	R1	7.27612440527424
71	C17	R1	7.10852445677817
71	C10	R1	7.59245703726808
71	C3	R1	7.32192809488736
71	C14	R1	7.21916852046216
71	C5	R1	7.49185309632967
71	C9	R1	7.37503943134692
71	C24	R1	7.28540221886225
71	C6	R1	7.29462074889163
71	C21	R1	7.22881869049588
71	C19	R1	7.33091687811462
71	C1	R1	6.97727992349992
71	C22	R1	7.3037807481771
71	C4	R1	7.14974711950468
71	C13	R1	7.07681559705083
71	C18	R1	7.15987133677839
71	C15	R1	7.19967234483636
71	C11	R1	7.17990909001493
71	C16	R1	6.70043971814109
71	C8	R1	7.21916852046216
71	C7	R1	7.34872815423108
72	C23	R1	7.09803208296053
72	C17	R1	7.4093909361377
72	C12	R1	7.44294349584873
72	C3	R1	7.4262647547021
72	C14	R1	7.2667865406949
72	C5	R1	7.13955135239879
72	C24	R1	7.07681559705083
72	C6	R1	7.36632221424582
72	C21	R1	7.17990909001493
72	C19	R1	7.21916852046216
72	C1	R1	7.70043971814109
72	C22	R1	7.18982455888002
72	C4	R1	7.34872815423108
72	C13	R1	7.33985000288462
72	C15	R1	7.14974711950468
72	C11	R1	7.39231742277876
72	C16	R1	7.24792751344359
72	C8	R1	6.95419631038687
72	C20	R1	6.97727992349992
72	C7	R1	7.07681559705083
73	C23	R1	7.16992500144231
73	C17	R1	7.37503943134692
73	C12	R1	7.38370429247405
73	C10	R1	7.11894107272351
73	C14	R1	7.31288295528436
73	C5	R1	7.34872815423108
73	C9	R1	7.3037807481771
73	C24	R1	6.91886323727459
73	C6	R1	7.4594316186373
73	C21	R1	7.36632221424582
73	C19	R1	7.54689445988764
73	C1	R1	7.10852445677817
73	C22	R1	7.48381577726426
73	C4	R1	7.10852445677817
73	C13	R1	7.21916852046216
73	C18	R1	7.05528243550119
73	C11	R1	7.34872815423108
73	C8	R1	7.29462074889163
73	C20	R1	7.39231742277876
73	C7	R1	7.09803208296053
74	C23	R1	7.44294349584873
74	C17	R1	6.71424551766612
74	C12	R1	7.18982455888002
74	C3	R1	7.13955135239879
74	C14	R1	7.16992500144231
74	C5	R1	7.60733031374961
74	C9	R1	6.97727992349992
74	C24	R1	7.62205181945638
74	C6	R1	7.37503943134692
74	C21	R1	7.25738784269265
74	C19	R1	7.24792751344359
74	C1	R1	7.53138146051631
74	C22	R1	7.36632221424582
74	C4	R1	6.96578428466209
74	C13	R1	7.08746284125034
74	C18	R1	6.89481776330794
74	C15	R1	6.97727992349992
74	C11	R1	7.14974711950468
74	C16	R1	7.20945336562895
74	C8	R1	7.35755200461808
74	C20	R1	7.22881869049588
74	C7	R1	6.98868468677217
75	C23	R1	7.5077946401987
75	C17	R1	7.35755200461808
75	C12	R1	7.2667865406949
75	C10	R1	7.16992500144231
75	C14	R1	7.49984588708321
75	C5	R1	7.53138146051631
75	C9	R1	7.28540221886225
75	C6	R1	7.48381577726426
75	C19	R1	7.39231742277876
75	C1	R1	7.4262647547021
75	C22	R1	6.97727992349992
75	C4	R1	7.32192809488736
75	C13	R1	7.4757334309664
75	C18	R1	7.33091687811462
75	C15	R1	7.22881869049588
75	C11	R1	7.10852445677817
75	C16	R1	7.10852445677817
75	C8	R1	6.8073549220576
75	C20	R1	7.27612440527424
75	C7	R1	7.59991284218713
76	C17	R1	7.29462074889163
76	C12	R1	7.59991284218713
76	C10	R1	7.54689445988764
76	C3	R1	7.11894107272351
76	C14	R1	7.28540221886225
76	C5	R1	7.4178525148859
76	C9	R1	7.22881869049588
76	C24	R1	7.17990909001493
76	C6	R1	7.4093909361377
76	C19	R1	7.38370429247405
76	C1	R1	7.18982455888002
76	C22	R1	7.23840473932508
76	C4	R1	7.13955135239879
76	C13	R1	7.20945336562895
76	C18	R1	7.10852445677817
76	C15	R1	7.06608919045777
76	C11	R1	7.01122725542325
76	C20	R1	7.56224242422107
76	C7	R1	7.21916852046216
77	C23	R1	7.16992500144231
77	C17	R1	7.65105169117893
77	C12	R1	7.03342300153745
77	C10	R1	7.13955135239879
77	C3	R1	7.21916852046216
77	C14	R1	7.09803208296053
77	C5	R1	7.21916852046216
77	C9	R1	6.95419631038687
77	C24	R1	7.16992500144231
77	C6	R1	7.14974711950468
77	C21	R1	7.33091687811462
77	C19	R1	6.94251450533924
77	C1	R1	7.06608919045777
77	C22	R1	7.28540221886225
77	C4	R1	7.467605550083
77	C13	R1	7.38370429247405
77	C18	R1	7.38370429247405
77	C15	R1	7.33985000288462
77	C11	R1	6.97727992349992
77	C16	R1	7.4093909361377
77	C8	R1	7.37503943134692
77	C20	R1	7.16992500144231
77	C7	R1	7.20945336562895
78	C23	R1	7.62205181945638
78	C17	R1	7.21916852046216
78	C12	R1	7.60733031374961
78	C10	R1	7.4178525148859
78	C3	R1	7.14974711950468
78	C14	R1	7.04439411935845
78	C9	R1	7.27612440527424
78	C24	R1	7.16992500144231
78	C6	R1	7.48381577726426
78	C21	R1	7.34872815423108
78	C19	R1	7.38370429247405
78	C1	R1	7.40087943628218
78	C4	R1	7.10852445677817
78	C13	R1	7.10852445677817
78	C18	R1	6.85798099512757
78	C15	R1	7.13955135239879
78	C11	R1	6.84549005094437
78	C16	R1	7.14974711950468
78	C8	R1	7.34872815423108
78	C20	R1	7.35755200461808
78	C7	R1	7.13955135239879
79	C23	R1	7.08746284125034
79	C17	R1	7.25738784269265
79	C10	R1	7.4093909361377
79	C3	R1	7.4757334309664
79	C14	R1	7.04439411935845
79	C5	R1	7.28540221886225
79	C9	R1	7.40087943628218
79	C6	R1	7.23840473932508
79	C21	R1	6.88264304936184
79	C19	R1	7.24792751344359
79	C1	R1	7.33985000288462
79	C4	R1	7.23840473932508
79	C13	R1	7.39231742277876
79	C18	R1	7.25738784269265
79	C15	R1	7.11894107272351
79	C11	R1	6.96578428466209
79	C16	R1	7.05528243550119
79	C8	R1	6.98868468677217
79	C20	R1	7.22881869049588
79	C7	R1	7.10852445677817
80	C23	R1	7.37503943134692
80	C17	R1	6.93073733756289
80	C10	R1	7.02236781302845
80	C3	R1	7.62205181945638
80	C14	R1	7.05528243550119
80	C5	R1	7.24792751344359
80	C9	R1	7.25738784269265
80	C24	R1	7.19967234483636
80	C6	R1	7.4178525148859
80	C21	R1	7.10852445677817
80	C19	R1	7.48381577726426
80	C1	R1	7.23840473932508
80	C22	R1	7.58496250072116
80	C4	R1	7.35755200461808
80	C18	R1	7.17990909001493
80	C15	R1	7.29462074889163
80	C11	R1	7.04439411935845
80	C16	R1	7.38370429247405
80	C8	R1	7.14974711950468
80	C20	R1	7.35755200461808
80	C7	R1	7.08746284125034
81	C23	R1	7.08746284125034
81	C17	R1	7.56985560833095
81	C12	R1	7.02236781302845
81	C10	R1	7.36632221424582
81	C3	R1	7.32192809488736
81	C14	R1	7.34872815423108
81	C5	R1	7.67948009950545
81	C9	R1	7.31288295528436
81	C24	R1	7.08746284125034
81	C6	R1	7.18982455888002
81	C21	R1	7.33985000288462
81	C19	R1	7.10852445677817
81	C1	R1	7.21916852046216
81	C22	R1	6.84549005094437
81	C4	R1	7.10852445677817
81	C13	R1	7.07681559705083
81	C18	R1	7.03342300153745
81	C15	R1	7.31288295528436
81	C11	R1	6.85798099512757
81	C16	R1	7.45121111183233
81	C8	R1	7.19967234483636
81	C7	R1	7.2667865406949
82	C23	R1	7.60733031374961
82	C17	R1	7.08746284125034
82	C12	R1	7.4757334309664
82	C10	R1	6.93073733756289
82	C3	R1	7.05528243550119
82	C14	R1	7.43462822763672
82	C5	R1	7.32192809488736
82	C9	R1	7.32192809488736
82	C24	R1	7.55458885167764
82	C6	R1	7.22881869049588
82	C19	R1	7
82	C1	R1	7.01122725542325
82	C22	R1	7.4262647547021
82	C4	R1	7.59245703726808
82	C13	R1	7.19967234483636
82	C18	R1	7.19967234483636
82	C15	R1	7.15987133677839
82	C11	R1	7.34872815423108
82	C16	R1	7.2667865406949
82	C8	R1	7.33091687811462
82	C20	R1	6.97727992349992
82	C7	R1	6.98868468677217
83	C23	R1	7.32192809488736
83	C12	R1	6.90689059560852
83	C10	R1	7.04439411935845
83	C3	R1	7.17990909001493
83	C5	R1	7.27612440527424
83	C9	R1	7.43462822763672
83	C24	R1	7.36632221424582
83	C6	R1	7.15987133677839
83	C21	R1	7.05528243550119
83	C19	R1	7
83	C22	R1	7.19967234483636
83	C4	R1	7.04439411935845
83	C13	R1	7.36632221424582
83	C18	R1	7.24792751344359
83	C15	R1	7.14974711950468
83	C11	R1	7.13955135239879
83	C16	R1	6.98868468677217
83	C8	R1	7.18982455888002
83	C20	R1	7.18982455888002
83	C7	R1	7.5077946401987
84	C23	R1	7.467605550083
84	C17	R1	7.36632221424582
84	C10	R1	7.14974711950468
84	C14	R1	7.5077946401987
84	C5	R1	6.95419631038687
84	C9	R1	7.02236781302845
84	C24	R1	7.4093909361377
84	C6	R1	7.4594316186373
84	C21	R1	7.10852445677817
84	C19	R1	7.23840473932508
84	C1	R1	7.15987133677839
84	C22	R1	7.4262647547021
84	C4	R1	7.33091687811462
84	C13	R1	7.02236781302845
84	C18	R1	7.24792751344359
84	C15	R1	7.06608919045777
84	C11	R1	7.3037807481771
84	C16	R1	7.15987133677839
84	C8	R1	7.28540221886225
84	C7	R1	7.22881869049588
85	C23	R1	7.19967234483636
85	C17	R1	7.19967234483636
85	C12	R1	7.59245703726808
85	C10	R1	7.29462074889163
85	C3	R1	7.65821148275179
85	C5	R1	7.34872815423108
85	C9	R1	7.12928301694497
85	C24	R1	7.70043971814109
85	C6	R1	7.16992500144231
85	C19	R1	7.04439411935845
85	C1	R1	7.27612440527424
85	C22	R1	7.14974711950468
85	C13	R1	7.38370429247405
85	C18	R1	7.40087943628218
85	C15	R1	7.18982455888002
85	C11	R1	7.20945336562895
85	C16	R1	7.12928301694497
85	C8	R1	7.25738784269265
85	C20	R1	7.4262647547021
85	C7	R1	7.4757334309664
86	C17	R1	7.22881869049588
86	C12	R1	7.29462074889163
86	C10	R1	7.33985000288462
86	C3	R1	7.11894107272351
86	C14	R1	7.33985000288462
86	C5	R1	7.3037807481771
86	C9	R1	7.27612440527424
86	C24	R1	7.4093909361377
86	C6	R1	7.05528243550119
86	C21	R1	7.45121111183233
86	C1	R1	7.5077946401987
86	C22	R1	7.03342300153745
86	C13	R1	7.31288295528436
86	C18	R1	7.21916852046216
86	C15	R1	6.93073733756289
86	C11	R1	7.49984588708321
86	C16	R1	7.04439411935845
86	C8	R1	7.13955135239879
86	C20	R1	7.36632221424582
86	C7	R1	7.24792751344359
87	C23	R1	7.18982455888002
87	C17	R1	6.93073733756289
87	C12	R1	7.53138146051631
87	C10	R1	7.38370429247405
87	C3	R1	7.02236781302845
87	C14	R1	7.18982455888002
87	C5	R1	7.36632221424582
87	C9	R1	6.93073733756289
87	C24	R1	7.25738784269265
87	C6	R1	7.11894107272351
87	C21	R1	7.38370429247405
87	C19	R1	7.03342300153745
87	C1	R1	7.2667865406949
87	C22	R1	7.11894107272351
87	C4	R1	7.28540221886225
87	C13	R1	7.55458885167764
87	C18	R1	7.18982455888002
87	C15	R1	7.17990909001493
87	C11	R1	7.25738784269265
87	C16	R1	7.10852445677817
87	C8	R1	7.28540221886225
87	C20	R1	7.28540221886225
87	C7	R1	7.14974711950468
88	C23	R1	7.24792751344359
88	C17	R1	7.28540221886225
88	C10	R1	7.44294349584873
88	C14	R1	7.56224242422107
88	C5	R1	7.13955135239879
88	C9	R1	7.05528243550119
88	C24	R1	7.16992500144231
88	C6	R1	7.49185309632967
88	C21	R1	7.32192809488736
88	C19	R1	7.11894107272351
88	C1	R1	7.49984588708321
88	C22	R1	7.25738784269265
88	C4	R1	7.33985000288462
88	C13	R1	7.3037807481771
88	C18	R1	7.44294349584873
88	C15	R1	7.22881869049588
88	C11	R1	7.48381577726426
88	C16	R1	7.28540221886225
88	C8	R1	7.28540221886225
88	C20	R1	7.17990909001493
88	C7	R1	7.2667865406949
89	C23	R1	7.10852445677817
89	C17	R1	7.11894107272351
89	C12	R1	7.28540221886225
89	C10	R1	7.4594316186373
89	C3	R1	7.38370429247405
89	C14	R1	7.12928301694497
89	C5	R1	7.33985000288462
89	C24	R1	7.09803208296053
89	C6	R1	7.28540221886225
89	C21	R1	7.33985000288462
89	C19	R1	7.39231742277876
89	C1	R1	7.35755200461808
89	C22	R1	7.52356195605701
89	C4	R1	7.4262647547021
89	C13	R1	7.17990909001493
89	C18	R1	7.24792751344359
89	C15	R1	7.31288295528436
89	C11	R1	7.32192809488736
89	C16	R1	7.20945336562895
89	C20	R1	7.4093909361377
89	C7	R1	7.20945336562895
90	C23	R1	7.09803208296053
90	C17	R1	7.56985560833095
90	C12	R1	7.4093909361377
90	C10	R1	7.33985000288462
90	C14	R1	7.12928301694497
90	C5	R1	7.01122725542325
90	C9	R1	7.01122725542325
90	C24	R1	7.32192809488736
90	C6	R1	7.10852445677817
90	C21	R1	7.34872815423108
90	C19	R1	7.19967234483636
90	C1	R1	7.49185309632967
90	C22	R1	7.57742882803575
90	C13	R1	7.16992500144231
90	C18	R1	7.3037807481771
90	C15	R1	7.12928301694497
90	C11	R1	7.36632221424582
90	C16	R1	6.68650052718322
90	C8	R1	7.31288295528436
90	C20	R1	7.23840473932508
90	C7	R1	7.56224242422107
91	C23	R1	7.48381577726426
91	C17	R1	7.4093909361377
91	C10	R1	7.4757334309664
91	C3	R1	7.69348695749933
91	C14	R1	7.38370429247405
91	C5	R1	7.32192809488736
91	C9	R1	7.35755200461808
91	C24	R1	7.31288295528436
91	C6	R1	7.07681559705083
91	C21	R1	7.15987133677839
91	C19	R1	6.85798099512757
91	C1	R1	7.36632221424582
91	C4	R1	7.27612440527424
91	C13	R1	7.31288295528436
91	C18	R1	7.01122725542325
91	C15	R1	6.89481776330794
91	C11	R1	6.91886323727459
91	C16	R1	6.65821148275179
91	C8	R1	7.16992500144231
91	C20	R1	7.35755200461808
91	C7	R1	7.38370429247405
92	C23	R1	7.39231742277876
92	C17	R1	7.19967234483636
92	C12	R1	7.19967234483636
92	C10	R1	7.45121111183233
92	C3	R1	7.4594316186373
92	C14	R1	7.19967234483636
92	C5	R1	7.48381577726426
92	C9	R1	7.467605550083
92	C24	R1	7.59245703726808
92	C6	R1	7.12928301694497
92	C21	R1	7.20945336562895
92	C19	R1	7.49185309632967
92	C1	R1	7.29462074889163
92	C22	R1	7.33985000288462
92	C4	R1	7.31288295528436
92	C13	R1	7.16992500144231
92	C18	R1	7.17990909001493
92	C15	R1	7.05528243550119
92	C11	R1	7.4178525148859
92	C8	R1	7.57742882803575
92	C20	R1	7.38370429247405
93	C17	R1	7.49185309632967
93	C12	R1	7.45121111183233
93	C10	R1	7.09803208296053
93	C3	R1	7.15987133677839
93	C14	R1	7.4757334309664
93	C5	R1	7.11894107272351
93	C9	R1	7.16992500144231
93	C24	R1	7.20945336562895
93	C21	R1	7.25738784269265
93	C1	R1	7.34872815423108
93	C22	R1	7.08746284125034
93	C4	R1	7.3037807481771
93	C13	R1	7.24792751344359
93	C18	R1	7.15987133677839
93	C11	R1	7.17990909001493
93	C16	R1	7.02236781302845
93	C8	R1	6.90689059560852
93	C20	R1	7.38370429247405
93	C7	R1	7.21916852046216
94	C17	R1	7.63662462054365
94	C12	R1	6.97727992349992
94	C10	R1	7.54689445988764
94	C3	R1	7.40087943628218
94	C14	R1	7.24792751344359
94	C5	R1	7.25738784269265
94	C9	R1	7.39231742277876
94	C24	R1	7.31288295528436
94	C6	R1	7.44294349584873
94	C21	R1	7.22881869049588
94	C19	R1	7.35755200461808
94	C22	R1	7.45121111183233
94	C4	R1	7.43462822763672
94	C13	R1	7.2667865406949
94	C15	R1	7.10852445677817
94	C11	R1	7.3037807481771
94	C16	R1	6.90689059560852
94	C8	R1	7.29462074889163
94	C20	R1	7.3037807481771
94	C7	R1	7.32192809488736
95	C23	R1	7.36632221424582
95	C17	R1	7.33985000288462
95	C12	R1	7.25738784269265
95	C3	R1	7.57742882803575
95	C14	R1	7.20945336562895
95	C5	R1	7.34872815423108
95	C9	R1	7.38370429247405
95	C24	R1	7.21916852046216
95	C6	R1	7.27612440527424
95	C19	R1	7.04439411935845
95	C1	R1	7.24792751344359
95	C22	R1	7.36632221424582
95	C4	R1	7.40087943628218
95	C13	R1	7.44294349584873
95	C18	R1	7.12928301694497
95	C15	R1	7.2667865406949
95	C11	R1	7.04439411935845
95	C16	R1	7.18982455888002
95	C8	R1	7.24792751344359
95	C20	R1	7.4757334309664
95	C7	R1	7.31288295528436
96	C23	R1	7.48381577726426
96	C17	R1	7.53138146051631
96	C12	R1	7.4178525148859
96	C10	R1	7.23840473932508
96	C3	R1	7.4178525148859
96	C14	R1	7.4178525148859
96	C5	R1	7.12928301694497
96	C9	R1	7.35755200461808
96	C24	R1	7.03342300153745
96	C21	R1	7.19967234483636
96	C19	R1	7.12928301694497
96	C1	R1	7.56224242422107
96	C22	R1	7.40087943628218
96	C13	R1	6.85798099512757
96	C15	R1	7.48381577726426
96	C11	R1	7.09803208296053
96	C8	R1	7.51569983828404
96	C20	R1	7.31288295528436
96	C7	R1	7.40087943628218
97	C23	R1	7.20945336562895
97	C17	R1	7.4093909361377
97	C12	R1	7.49984588708321
97	C10	R1	7.10852445677817
97	C3	R1	7.40087943628218
97	C14	R1	7.65821148275179
97	C5	R1	7.28540221886225
97	C9	R1	7.10852445677817
97	C24	R1	7.23840473932508
97	C6	R1	7.12928301694497
97	C21	R1	7.33985000288462
97	C19	R1	7.48381577726426
97	C1	R1	7.18982455888002
97	C22	R1	7.05528243550119
97	C4	R1	7.28540221886225
97	C13	R1	7.18982455888002
97	C18	R1	7.21916852046216
97	C15	R1	7.35755200461808
97	C11	R1	7.01122725542325
97	C16	R1	7.09803208296053
97	C8	R1	7.32192809488736
97	C20	R1	7.3037807481771
97	C7	R1	7.24792751344359
98	C23	R1	7.19967234483636
98	C17	R1	7.3037807481771
98	C12	R1	7.34872815423108
98	C10	R1	7.3037807481771
98	C3	R1	7.24792751344359
98	C14	R1	7.4262647547021
[truncated: 14,550 more rows]
