# Supplementary material for: Stochastic modelling of single-cell gene expression adaptation reveals non-genomic contribution to evolution of tumor subclones
Source: bioRxiv. 2024 Apr 20:2024.04.17.588869. Preprint. [Version 1] doi: 10.1101/2024.04.17.588869 (PMC11071284; doi:10.1101/2024.04.17.588869)
Supplement: Supplement 2 [file media-2.zip › Supplementary Files/Simulated Data/Adaptive_Simulation/tr_1.08_sq_1.5_r_200_a_8.csv]

gene	species	replicate	exprval
1	C23	R1	7.33985000288462
1	C17	R1	7.27612440527424
1	C12	R1	7.25738784269265
1	C10	R1	7.48381577726426
1	C3	R1	7.33091687811462
1	C14	R1	7.4178525148859
1	C5	R1	7.12928301694497
1	C9	R1	7.13955135239879
1	C24	R1	7.13955135239879
1	C6	R1	7.43462822763672
1	C21	R1	7.24792751344359
1	C19	R1	7.33985000288462
1	C1	R1	7.27612440527424
1	C22	R1	7.15987133677839
1	C4	R1	7.31288295528436
1	C13	R1	7.33091687811462
1	C18	R1	7.17990909001493
1	C15	R1	7.37503943134692
1	C16	R1	7.10852445677817
1	C7	R1	7.467605550083
2	C17	R1	7.37503943134692
2	C12	R1	6.83289001416474
2	C10	R1	7.3037807481771
2	C3	R1	7.10852445677817
2	C14	R1	7.4757334309664
2	C5	R1	7.22881869049588
2	C9	R1	7.23840473932508
2	C24	R1	7.08746284125034
2	C6	R1	7.45121111183233
2	C21	R1	7.36632221424582
2	C19	R1	7.33985000288462
2	C1	R1	7.32192809488736
2	C22	R1	7.36632221424582
2	C4	R1	7.08746284125034
2	C18	R1	7.15987133677839
2	C15	R1	7.03342300153745
2	C11	R1	7.05528243550119
2	C16	R1	6.98868468677217
2	C8	R1	7.51569983828404
2	C20	R1	7.55458885167764
3	C23	R1	7.14974711950468
3	C17	R1	7.40087943628218
3	C12	R1	7.467605550083
3	C10	R1	7.23840473932508
3	C14	R1	7.29462074889163
3	C5	R1	6.96578428466209
3	C9	R1	7.39231742277876
3	C24	R1	7.28540221886225
3	C6	R1	7.17990909001493
3	C21	R1	7.4757334309664
3	C19	R1	7.35755200461808
3	C1	R1	7.32192809488736
3	C22	R1	7.13955135239879
3	C13	R1	7.4594316186373
3	C18	R1	7.08746284125034
3	C15	R1	6.94251450533924
3	C11	R1	7.08746284125034
3	C16	R1	7.05528243550119
3	C7	R1	7.27612440527424
4	C17	R1	7.16992500144231
4	C12	R1	7.16992500144231
4	C10	R1	7.51569983828404
4	C3	R1	7.33091687811462
4	C14	R1	7.3037807481771
4	C9	R1	7
4	C24	R1	7.3037807481771
4	C6	R1	7.33985000288462
4	C21	R1	7.51569983828404
4	C4	R1	7.23840473932508
4	C13	R1	7.53915881110803
4	C18	R1	7.27612440527424
4	C15	R1	7.02236781302845
4	C11	R1	6.96578428466209
4	C16	R1	7.18982455888002
4	C8	R1	7.15987133677839
4	C7	R1	7.14974711950468
5	C23	R1	7.37503943134692
5	C17	R1	7.10852445677817
5	C12	R1	7.15987133677839
5	C10	R1	7.19967234483636
5	C3	R1	7.35755200461808
5	C14	R1	7.2667865406949
5	C5	R1	7.07681559705083
5	C9	R1	7.17990909001493
5	C6	R1	7.31288295528436
5	C21	R1	7.35755200461808
5	C19	R1	7.15987133677839
5	C1	R1	7.4262647547021
5	C22	R1	7.39231742277876
5	C4	R1	7.33091687811462
5	C13	R1	7.38370429247405
5	C18	R1	7.07681559705083
5	C15	R1	7.12928301694497
5	C11	R1	6.95419631038687
5	C16	R1	7.43462822763672
5	C8	R1	7
5	C20	R1	7.33091687811462
5	C7	R1	7.12928301694497
6	C23	R1	7.4757334309664
6	C17	R1	7.28540221886225
6	C12	R1	7.06608919045777
6	C10	R1	7.16992500144231
6	C3	R1	7.09803208296053
6	C5	R1	7.467605550083
6	C9	R1	7.12928301694497
6	C6	R1	7.34872815423108
6	C21	R1	7.36632221424582
6	C19	R1	7.39231742277876
6	C1	R1	7.5077946401987
6	C22	R1	7.28540221886225
6	C4	R1	7.44294349584873
6	C13	R1	7.34872815423108
6	C18	R1	7.20945336562895
6	C15	R1	7.18982455888002
6	C11	R1	7.43462822763672
6	C16	R1	7.14974711950468
6	C8	R1	7.33985000288462
6	C20	R1	7.43462822763672
6	C7	R1	7.13955135239879
7	C23	R1	7.4262647547021
7	C17	R1	7.4093909361377
7	C12	R1	7.44294349584873
7	C10	R1	7.37503943134692
7	C14	R1	7.14974711950468
7	C5	R1	7.15987133677839
7	C9	R1	7.38370429247405
7	C24	R1	7.31288295528436
7	C6	R1	7.04439411935845
7	C21	R1	7.37503943134692
7	C19	R1	7.13955135239879
7	C1	R1	7.19967234483636
7	C22	R1	7.4757334309664
7	C4	R1	7.23840473932508
7	C13	R1	7.33091687811462
7	C18	R1	7.17990909001493
7	C15	R1	6.93073733756289
7	C11	R1	7.13955135239879
7	C16	R1	6.95419631038687
7	C8	R1	6.95419631038687
7	C20	R1	6.97727992349992
7	C7	R1	7.27612440527424
8	C23	R1	7.10852445677817
8	C17	R1	7.04439411935845
8	C12	R1	7.21916852046216
8	C10	R1	7.34872815423108
8	C3	R1	7.36632221424582
8	C14	R1	7.34872815423108
8	C5	R1	7.27612440527424
8	C24	R1	6.90689059560852
8	C6	R1	7.04439411935845
8	C21	R1	7.12928301694497
8	C19	R1	7.21916852046216
8	C1	R1	7.35755200461808
8	C22	R1	7.19967234483636
8	C4	R1	7.11894107272351
8	C13	R1	7.4594316186373
8	C18	R1	7.21916852046216
8	C15	R1	7.08746284125034
8	C11	R1	7.24792751344359
8	C16	R1	7.15987133677839
8	C8	R1	7.28540221886225
8	C20	R1	7.02236781302845
8	C7	R1	7.06608919045777
9	C23	R1	7.25738784269265
9	C17	R1	7.3037807481771
9	C12	R1	7.13955135239879
9	C10	R1	7.65821148275179
9	C3	R1	7.15987133677839
9	C14	R1	7.60733031374961
9	C5	R1	7.28540221886225
9	C9	R1	7.12928301694497
9	C24	R1	6.76818432477693
9	C6	R1	7.25738784269265
9	C21	R1	7.27612440527424
9	C19	R1	7.03342300153745
9	C1	R1	7.22881869049588
9	C22	R1	7.29462074889163
9	C4	R1	7.19967234483636
9	C13	R1	7.19967234483636
9	C18	R1	7.10852445677817
9	C15	R1	7.27612440527424
9	C11	R1	7.19967234483636
9	C16	R1	7.2667865406949
9	C7	R1	7.3037807481771
10	C23	R1	7.29462074889163
10	C17	R1	7.21916852046216
10	C12	R1	7.35755200461808
10	C10	R1	7.15987133677839
10	C3	R1	7.32192809488736
10	C14	R1	7.33985000288462
10	C5	R1	7.3037807481771
10	C9	R1	7.34872815423108
10	C24	R1	7.45121111183233
10	C6	R1	7.35755200461808
10	C21	R1	7.3037807481771
10	C19	R1	7.35755200461808
10	C1	R1	7.4757334309664
10	C22	R1	7.22881869049588
10	C4	R1	7.57742882803575
10	C13	R1	7.3037807481771
10	C18	R1	7.28540221886225
10	C15	R1	7.4262647547021
10	C11	R1	7.13955135239879
10	C16	R1	7.11894107272351
10	C8	R1	7.3037807481771
10	C20	R1	7.4093909361377
10	C7	R1	7.27612440527424
11	C17	R1	7.35755200461808
11	C10	R1	7.39231742277876
11	C3	R1	7.15987133677839
11	C14	R1	7.23840473932508
11	C5	R1	7.34872815423108
11	C9	R1	7.12928301694497
11	C24	R1	7.39231742277876
11	C6	R1	7.16992500144231
11	C21	R1	7.14974711950468
11	C19	R1	7.27612440527424
11	C1	R1	7.44294349584873
11	C22	R1	7.32192809488736
11	C4	R1	7.32192809488736
11	C13	R1	7.33091687811462
11	C18	R1	7.12928301694497
11	C15	R1	6.91886323727459
11	C8	R1	7.49185309632967
11	C20	R1	7.16992500144231
11	C7	R1	7.34872815423108
12	C23	R1	7.27612440527424
12	C12	R1	7.55458885167764
12	C10	R1	7.57742882803575
12	C3	R1	7.10852445677817
12	C14	R1	7.53915881110803
12	C5	R1	7.4178525148859
12	C9	R1	7.01122725542325
12	C24	R1	7.4594316186373
12	C6	R1	7.17990909001493
12	C21	R1	7.70043971814109
12	C19	R1	7.28540221886225
12	C22	R1	7.33091687811462
12	C4	R1	7.12928301694497
12	C13	R1	7.49984588708321
12	C18	R1	7.28540221886225
12	C15	R1	7.35755200461808
12	C11	R1	7.39231742277876
12	C16	R1	7.34872815423108
12	C20	R1	7.15987133677839
13	C23	R1	7.4262647547021
13	C17	R1	7.11894107272351
13	C12	R1	7.14974711950468
13	C10	R1	7.32192809488736
13	C3	R1	7.34872815423108
13	C5	R1	6.96578428466209
13	C9	R1	7.23840473932508
13	C24	R1	7.32192809488736
13	C6	R1	7.3037807481771
13	C21	R1	6.89481776330794
13	C1	R1	7.15987133677839
13	C22	R1	7.21916852046216
13	C4	R1	7.32192809488736
13	C13	R1	7.16992500144231
13	C18	R1	7.02236781302845
13	C15	R1	7.25738784269265
13	C11	R1	7.24792751344359
13	C16	R1	7.33985000288462
13	C8	R1	7.20945336562895
13	C20	R1	7.34872815423108
13	C7	R1	7.21916852046216
14	C23	R1	7.35755200461808
14	C12	R1	7.35755200461808
14	C10	R1	7.58496250072116
14	C3	R1	7.24792751344359
14	C14	R1	7.35755200461808
14	C5	R1	7.24792751344359
14	C9	R1	7.20945336562895
14	C24	R1	7.19967234483636
14	C6	R1	7.38370429247405
14	C21	R1	7.11894107272351
14	C19	R1	7.36632221424582
14	C1	R1	7.25738784269265
14	C22	R1	7.15987133677839
14	C4	R1	7.43462822763672
14	C13	R1	7.17990909001493
14	C18	R1	7.18982455888002
14	C15	R1	7.18982455888002
14	C11	R1	7.12928301694497
14	C8	R1	7.07681559705083
14	C7	R1	7.08746284125034
15	C23	R1	7.15987133677839
15	C17	R1	7.4178525148859
15	C12	R1	7.31288295528436
15	C10	R1	7.09803208296053
15	C3	R1	7.2667865406949
15	C14	R1	7.2667865406949
15	C5	R1	7.09803208296053
15	C9	R1	7.34872815423108
15	C24	R1	7.31288295528436
15	C6	R1	7.60733031374961
15	C21	R1	6.96578428466209
15	C19	R1	7.4178525148859
15	C1	R1	7.20945336562895
15	C22	R1	7.21916852046216
15	C4	R1	7.32192809488736
15	C13	R1	7.10852445677817
15	C18	R1	7.38370429247405
15	C15	R1	7.40087943628218
15	C11	R1	7.19967234483636
15	C16	R1	7.23840473932508
15	C8	R1	7.35755200461808
15	C20	R1	7.31288295528436
15	C7	R1	7.5077946401987
16	C17	R1	7.28540221886225
16	C12	R1	7.09803208296053
16	C10	R1	7.40087943628218
16	C3	R1	7.20945336562895
16	C14	R1	7.2667865406949
16	C9	R1	7.51569983828404
16	C24	R1	7.10852445677817
16	C6	R1	7.467605550083
16	C21	R1	7.17990909001493
16	C19	R1	7.12928301694497
16	C1	R1	7.18982455888002
16	C22	R1	7.13955135239879
16	C4	R1	7.29462074889163
16	C18	R1	7.07681559705083
16	C15	R1	7.04439411935845
16	C11	R1	7.25738784269265
16	C16	R1	7.27612440527424
16	C8	R1	7.25738784269265
16	C7	R1	7.03342300153745
17	C23	R1	7.35755200461808
17	C17	R1	7.56985560833095
17	C12	R1	7.05528243550119
17	C10	R1	7.11894107272351
17	C3	R1	7.31288295528436
17	C14	R1	7.51569983828404
17	C5	R1	7.40087943628218
17	C9	R1	7.20945336562895
17	C24	R1	7.17990909001493
17	C6	R1	7.56985560833095
17	C19	R1	7.36632221424582
17	C1	R1	7.16992500144231
17	C22	R1	7.64385618977472
17	C4	R1	6.93073733756289
17	C13	R1	7.25738784269265
17	C18	R1	7.17990909001493
17	C15	R1	7.20945336562895
17	C11	R1	7.06608919045777
17	C16	R1	7.2667865406949
17	C8	R1	7.49185309632967
17	C20	R1	7.43462822763672
17	C7	R1	7.33985000288462
18	C23	R1	7.20945336562895
18	C17	R1	7.45121111183233
18	C12	R1	7.4594316186373
18	C10	R1	7.04439411935845
18	C14	R1	7.17990909001493
18	C5	R1	7.17990909001493
18	C9	R1	7.4178525148859
18	C24	R1	7.43462822763672
18	C6	R1	7.21916852046216
18	C21	R1	7.33985000288462
18	C19	R1	7.11894107272351
18	C1	R1	7.49185309632967
18	C22	R1	7.36632221424582
18	C4	R1	7.3037807481771
18	C13	R1	7.24792751344359
18	C18	R1	7.18982455888002
18	C15	R1	7.14974711950468
18	C11	R1	6.97727992349992
18	C8	R1	7.17990909001493
18	C20	R1	6.94251450533924
18	C7	R1	7.4178525148859
19	C23	R1	7.32192809488736
19	C17	R1	7.15987133677839
19	C12	R1	7.29462074889163
19	C10	R1	7.19967234483636
19	C14	R1	7.17990909001493
19	C5	R1	7.49185309632967
19	C9	R1	7.43462822763672
19	C24	R1	7.2667865406949
19	C6	R1	7.12928301694497
19	C21	R1	7.25738784269265
19	C19	R1	7.52356195605701
19	C1	R1	7.32192809488736
19	C22	R1	7.36632221424582
19	C4	R1	7.4757334309664
19	C13	R1	7.33091687811462
19	C18	R1	7.43462822763672
19	C15	R1	7.19967234483636
19	C11	R1	7.25738784269265
19	C16	R1	7.15987133677839
19	C8	R1	7.4594316186373
19	C20	R1	7.51569983828404
19	C7	R1	7.19967234483636
20	C23	R1	7.13955135239879
20	C17	R1	7.27612440527424
20	C14	R1	7.49185309632967
20	C5	R1	7.4262647547021
20	C9	R1	7.60733031374961
20	C24	R1	7.3037807481771
20	C6	R1	7.29462074889163
20	C21	R1	7.49185309632967
20	C19	R1	7.09803208296053
20	C1	R1	7.45121111183233
20	C22	R1	7.19967234483636
20	C4	R1	7.467605550083
20	C13	R1	7.39231742277876
20	C18	R1	7.44294349584873
20	C15	R1	7.28540221886225
20	C11	R1	7.16992500144231
20	C16	R1	7.11894107272351
20	C8	R1	7.19967234483636
20	C20	R1	7.18982455888002
21	C23	R1	7.34872815423108
21	C17	R1	7.17990909001493
21	C12	R1	7.05528243550119
21	C3	R1	7.22881869049588
21	C14	R1	7.19967234483636
21	C5	R1	7.4178525148859
21	C9	R1	7.14974711950468
21	C24	R1	7.14974711950468
21	C6	R1	7.36632221424582
21	C21	R1	7.21916852046216
21	C19	R1	6.97727992349992
21	C1	R1	7.49185309632967
21	C22	R1	7.21916852046216
21	C4	R1	7.36632221424582
21	C13	R1	7.27612440527424
21	C18	R1	7.28540221886225
21	C15	R1	7.40087943628218
21	C16	R1	6.96578428466209
21	C20	R1	7.12928301694497
21	C7	R1	7.3037807481771
22	C23	R1	7.32192809488736
22	C17	R1	7.33091687811462
22	C10	R1	7.21916852046216
22	C3	R1	7.49984588708321
22	C14	R1	7.4093909361377
22	C5	R1	7.20945336562895
22	C9	R1	7.02236781302845
22	C24	R1	7.11894107272351
22	C6	R1	7.12928301694497
22	C21	R1	7.40087943628218
22	C19	R1	7.57742882803575
22	C22	R1	7.49984588708321
22	C4	R1	7.4594316186373
22	C13	R1	7.31288295528436
22	C18	R1	7.20945336562895
22	C15	R1	7.21916852046216
22	C11	R1	6.97727992349992
22	C16	R1	7.08746284125034
22	C8	R1	7.03342300153745
22	C7	R1	7.49185309632967
23	C23	R1	7.2667865406949
23	C17	R1	7.35755200461808
23	C12	R1	7.36632221424582
23	C14	R1	7.19967234483636
23	C5	R1	7.27612440527424
23	C9	R1	7.27612440527424
23	C24	R1	7.55458885167764
23	C6	R1	7.29462074889163
23	C21	R1	7.37503943134692
23	C19	R1	7.16992500144231
23	C1	R1	7.13955135239879
23	C22	R1	7.06608919045777
23	C13	R1	7.51569983828404
23	C18	R1	7.22881869049588
23	C15	R1	7.14974711950468
23	C16	R1	6.98868468677217
23	C20	R1	7.2667865406949
23	C7	R1	7.23840473932508
24	C23	R1	7.25738784269265
24	C17	R1	7.39231742277876
24	C12	R1	7.33091687811462
24	C10	R1	7.3037807481771
24	C3	R1	7.45121111183233
24	C14	R1	7.08746284125034
24	C5	R1	6.98868468677217
24	C9	R1	7.61470984411521
24	C24	R1	7.56985560833095
24	C6	R1	7.29462074889163
24	C21	R1	7.55458885167764
24	C19	R1	7.36632221424582
24	C1	R1	7.14974711950468
24	C22	R1	7.22881869049588
24	C4	R1	7.25738784269265
24	C13	R1	7.29462074889163
24	C18	R1	7.38370429247405
24	C15	R1	7.21916852046216
24	C11	R1	7.29462074889163
24	C20	R1	7.19967234483636
25	C17	R1	7.10852445677817
25	C12	R1	7.27612440527424
25	C10	R1	7.62935662007961
25	C3	R1	7.19967234483636
25	C14	R1	7.08746284125034
25	C5	R1	7.17990909001493
25	C9	R1	7.33985000288462
25	C24	R1	7.4594316186373
25	C6	R1	7.06608919045777
25	C21	R1	7.23840473932508
25	C19	R1	7.20945336562895
25	C1	R1	7.22881869049588
25	C22	R1	7.59991284218713
25	C4	R1	7.13955135239879
25	C13	R1	7.29462074889163
25	C18	R1	7.19967234483636
25	C15	R1	7.25738784269265
25	C11	R1	7.40087943628218
25	C16	R1	6.93073733756289
25	C8	R1	7.57742882803575
25	C20	R1	7.13955135239879
26	C23	R1	7.4262647547021
26	C17	R1	7.36632221424582
26	C12	R1	7.36632221424582
26	C10	R1	6.93073733756289
26	C3	R1	7.19967234483636
26	C14	R1	7.45121111183233
26	C5	R1	7.37503943134692
26	C9	R1	7.09803208296053
26	C24	R1	7.43462822763672
26	C6	R1	7.02236781302845
26	C19	R1	7.3037807481771
26	C1	R1	7.52356195605701
26	C22	R1	7.61470984411521
26	C4	R1	7.40087943628218
26	C13	R1	7.28540221886225
26	C18	R1	7.20945336562895
26	C15	R1	7.19967234483636
26	C11	R1	7.19967234483636
26	C16	R1	7.13955135239879
26	C8	R1	7.34872815423108
26	C20	R1	7.33985000288462
26	C7	R1	7.37503943134692
27	C23	R1	7.22881869049588
27	C17	R1	7.04439411935845
27	C12	R1	7.34872815423108
27	C14	R1	7.23840473932508
27	C5	R1	7.07681559705083
27	C9	R1	7.25738784269265
27	C24	R1	7.45121111183233
27	C6	R1	7.33985000288462
27	C21	R1	7.33985000288462
27	C1	R1	7.45121111183233
27	C22	R1	7.4757334309664
27	C4	R1	7.31288295528436
27	C13	R1	7.34872815423108
27	C18	R1	7.16992500144231
27	C15	R1	7.15987133677839
27	C11	R1	7.18982455888002
27	C16	R1	7.07681559705083
27	C8	R1	7.40087943628218
27	C20	R1	7.25738784269265
27	C7	R1	7.43462822763672
28	C23	R1	7.4178525148859
28	C17	R1	7.4594316186373
28	C12	R1	7.19967234483636
28	C10	R1	7.2667865406949
28	C3	R1	7.39231742277876
28	C5	R1	7.24792751344359
28	C9	R1	7.04439411935845
28	C24	R1	7.17990909001493
28	C6	R1	7.14974711950468
28	C21	R1	6.96578428466209
28	C1	R1	7.14974711950468
28	C4	R1	7.37503943134692
28	C13	R1	6.98868468677217
28	C18	R1	7.11894107272351
28	C15	R1	7.25738784269265
28	C11	R1	7.05528243550119
28	C16	R1	7.40087943628218
28	C8	R1	7.63662462054365
28	C20	R1	7.21916852046216
28	C7	R1	7.4594316186373
29	C23	R1	7.33091687811462
29	C17	R1	7.07681559705083
29	C12	R1	7.25738784269265
29	C10	R1	7.27612440527424
29	C3	R1	7.19967234483636
29	C14	R1	7.13955135239879
29	C5	R1	7.2667865406949
29	C9	R1	7.3037807481771
29	C24	R1	6.93073733756289
29	C6	R1	7.24792751344359
29	C21	R1	7.51569983828404
29	C19	R1	7.31288295528436
29	C1	R1	7.35755200461808
29	C22	R1	7.17990909001493
29	C4	R1	7.09803208296053
29	C18	R1	7.18982455888002
29	C15	R1	7.18982455888002
29	C11	R1	7.33091687811462
29	C16	R1	7.36632221424582
29	C8	R1	7.3037807481771
29	C20	R1	7.23840473932508
29	C7	R1	7.07681559705083
30	C23	R1	6.8703647195834
30	C10	R1	7.25738784269265
30	C3	R1	7.33091687811462
30	C14	R1	7.33985000288462
30	C5	R1	7.29462074889163
30	C9	R1	7.01122725542325
30	C24	R1	7.18982455888002
30	C6	R1	7.07681559705083
30	C21	R1	7.51569983828404
30	C1	R1	7.49984588708321
30	C22	R1	7.33091687811462
30	C4	R1	7.4262647547021
30	C13	R1	7.38370429247405
30	C18	R1	7.06608919045777
30	C15	R1	7.02236781302845
30	C11	R1	7.2667865406949
30	C16	R1	7.06608919045777
30	C8	R1	7.24792751344359
30	C20	R1	7.11894107272351
30	C7	R1	7.4594316186373
31	C23	R1	7.28540221886225
31	C17	R1	7.33985000288462
31	C12	R1	7.33985000288462
31	C3	R1	7.27612440527424
31	C14	R1	7.4262647547021
31	C5	R1	7.53138146051631
31	C9	R1	7.39231742277876
31	C24	R1	7.19967234483636
31	C6	R1	7.16992500144231
31	C21	R1	7.03342300153745
31	C19	R1	7.33091687811462
31	C1	R1	7.4178525148859
31	C22	R1	7.09803208296053
31	C4	R1	7.38370429247405
31	C13	R1	7.21916852046216
31	C18	R1	6.94251450533924
31	C15	R1	7.45121111183233
31	C11	R1	6.8073549220576
31	C16	R1	7.12928301694497
31	C20	R1	7.39231742277876
31	C7	R1	7.31288295528436
32	C23	R1	7.4757334309664
32	C17	R1	7.36632221424582
32	C10	R1	7.51569983828404
32	C3	R1	7.38370429247405
32	C14	R1	7.34872815423108
32	C5	R1	7.33091687811462
32	C9	R1	7.38370429247405
32	C24	R1	7.36632221424582
32	C6	R1	7.43462822763672
32	C21	R1	7.15987133677839
32	C19	R1	7.2667865406949
32	C1	R1	7.33985000288462
32	C22	R1	7.33985000288462
32	C4	R1	7.12928301694497
32	C13	R1	7.22881869049588
32	C18	R1	7.08746284125034
32	C15	R1	7.21916852046216
32	C11	R1	7.09803208296053
32	C16	R1	7.3037807481771
32	C8	R1	7.39231742277876
32	C20	R1	7.467605550083
32	C7	R1	7.15987133677839
33	C23	R1	7.33985000288462
33	C17	R1	7.3037807481771
33	C12	R1	7.5077946401987
33	C10	R1	7.11894107272351
33	C3	R1	7.04439411935845
33	C5	R1	7.18982455888002
33	C9	R1	7.32192809488736
33	C24	R1	7.16992500144231
33	C6	R1	7.4178525148859
33	C21	R1	7.15987133677839
33	C19	R1	7.22881869049588
33	C1	R1	7.29462074889163
33	C22	R1	7.27612440527424
33	C4	R1	7.04439411935845
33	C13	R1	7.61470984411521
33	C18	R1	7.27612440527424
33	C15	R1	7.3037807481771
33	C11	R1	7
33	C16	R1	7.27612440527424
33	C20	R1	7.2667865406949
33	C7	R1	7.467605550083
34	C23	R1	7.22881869049588
34	C17	R1	6.94251450533924
34	C12	R1	7.3037807481771
34	C10	R1	7.29462074889163
34	C3	R1	7.28540221886225
34	C5	R1	7.28540221886225
34	C9	R1	7.17990909001493
34	C6	R1	7.4178525148859
34	C21	R1	7.4757334309664
34	C19	R1	7.4262647547021
34	C1	R1	7.16992500144231
34	C22	R1	7.27612440527424
34	C4	R1	7.12928301694497
34	C13	R1	7.22881869049588
34	C18	R1	7.03342300153745
34	C15	R1	7.22881869049588
34	C11	R1	7.45121111183233
34	C16	R1	7.11894107272351
34	C8	R1	7.16992500144231
34	C20	R1	7.21916852046216
34	C7	R1	7.2667865406949
35	C23	R1	7.32192809488736
35	C17	R1	7.60733031374961
35	C12	R1	7.4093909361377
35	C3	R1	7.20945336562895
35	C14	R1	7.18982455888002
35	C5	R1	7.467605550083
35	C9	R1	7.39231742277876
35	C24	R1	7.43462822763672
35	C6	R1	7.32192809488736
35	C19	R1	7.08746284125034
35	C22	R1	7.18982455888002
35	C4	R1	7.22881869049588
35	C13	R1	7.23840473932508
35	C15	R1	7.2667865406949
35	C11	R1	7.12928301694497
35	C16	R1	7.21916852046216
35	C8	R1	7.22881869049588
35	C20	R1	7.31288295528436
35	C7	R1	7.4178525148859
36	C23	R1	7.19967234483636
36	C17	R1	7.35755200461808
36	C12	R1	7.28540221886225
36	C10	R1	6.95419631038687
36	C3	R1	7.4178525148859
36	C14	R1	7.15987133677839
36	C5	R1	7.38370429247405
36	C9	R1	7.11894107272351
36	C24	R1	7.36632221424582
36	C6	R1	7.2667865406949
36	C21	R1	7.33091687811462
36	C22	R1	7.45121111183233
36	C4	R1	7.2667865406949
36	C13	R1	7.34872815423108
36	C15	R1	7.02236781302845
36	C11	R1	7.27612440527424
36	C16	R1	7.4262647547021
36	C8	R1	7.29462074889163
36	C20	R1	7.19967234483636
37	C23	R1	7.43462822763672
37	C17	R1	7.33091687811462
37	C12	R1	7.12928301694497
37	C10	R1	7.31288295528436
37	C3	R1	7.20945336562895
37	C14	R1	7.24792751344359
37	C5	R1	7.4093909361377
37	C6	R1	7.12928301694497
37	C21	R1	7.18982455888002
37	C19	R1	7.48381577726426
37	C1	R1	7.3037807481771
37	C22	R1	7.38370429247405
37	C4	R1	7.467605550083
37	C13	R1	7.34872815423108
37	C18	R1	7.15987133677839
37	C15	R1	7.22881869049588
37	C11	R1	7.22881869049588
37	C16	R1	7.38370429247405
37	C8	R1	7.08746284125034
37	C20	R1	7.4262647547021
37	C7	R1	7.04439411935845
38	C23	R1	7.28540221886225
38	C12	R1	7.10852445677817
38	C10	R1	7.34872815423108
38	C3	R1	7.13955135239879
38	C14	R1	7.40087943628218
38	C5	R1	6.98868468677217
38	C24	R1	7.54689445988764
38	C6	R1	7.24792751344359
38	C21	R1	7.4757334309664
38	C19	R1	7.40087943628218
38	C22	R1	7.49984588708321
38	C4	R1	7.21916852046216
38	C13	R1	7.17990909001493
38	C15	R1	7.13955135239879
38	C11	R1	7.06608919045777
38	C16	R1	7.12928301694497
38	C8	R1	7.22881869049588
38	C20	R1	7.01122725542325
38	C7	R1	7.3037807481771
39	C23	R1	7.5077946401987
39	C17	R1	7.33985000288462
39	C12	R1	7.34872815423108
39	C10	R1	7.51569983828404
39	C3	R1	7.13955135239879
39	C14	R1	7.5077946401987
39	C5	R1	7.29462074889163
39	C9	R1	7.12928301694497
39	C24	R1	7.05528243550119
39	C6	R1	7.13955135239879
39	C21	R1	7.24792751344359
39	C19	R1	7.49984588708321
39	C1	R1	7.5077946401987
39	C22	R1	7.39231742277876
39	C4	R1	7.18982455888002
39	C13	R1	7.3037807481771
39	C18	R1	6.96578428466209
39	C11	R1	7.08746284125034
39	C16	R1	7.3037807481771
39	C8	R1	7.2667865406949
39	C20	R1	7.33091687811462
40	C23	R1	7.20945336562895
40	C17	R1	7.4262647547021
40	C12	R1	7.45121111183233
40	C10	R1	7.35755200461808
40	C3	R1	7.4262647547021
40	C14	R1	7.36632221424582
40	C5	R1	7.10852445677817
40	C9	R1	7.15987133677839
40	C24	R1	7.19967234483636
40	C6	R1	7.44294349584873
40	C21	R1	7.2667865406949
40	C19	R1	7.28540221886225
40	C1	R1	7.07681559705083
40	C22	R1	7.2667865406949
40	C13	R1	7.52356195605701
40	C18	R1	7.34872815423108
40	C15	R1	7.06608919045777
40	C11	R1	6.89481776330794
40	C16	R1	7.09803208296053
40	C8	R1	7.06608919045777
40	C20	R1	7.22881869049588
40	C7	R1	7.32192809488736
41	C23	R1	7.33985000288462
41	C17	R1	7.52356195605701
41	C12	R1	7.32192809488736
41	C10	R1	7.14974711950468
41	C3	R1	7.53138146051631
41	C14	R1	7.29462074889163
41	C5	R1	7.12928301694497
41	C9	R1	7.13955135239879
41	C24	R1	7.27612440527424
41	C6	R1	7.22881869049588
41	C21	R1	7.25738784269265
41	C19	R1	7.45121111183233
41	C1	R1	7.37503943134692
41	C22	R1	7.17990909001493
41	C4	R1	7.4594316186373
41	C13	R1	7.12928301694497
41	C18	R1	7.23840473932508
41	C15	R1	7.14974711950468
41	C11	R1	7.02236781302845
41	C16	R1	7.15987133677839
41	C8	R1	7.20945336562895
41	C20	R1	7.2667865406949
41	C7	R1	7.25738784269265
42	C23	R1	6.94251450533924
42	C17	R1	7.23840473932508
42	C12	R1	6.98868468677217
42	C10	R1	7.35755200461808
42	C3	R1	7.21916852046216
42	C14	R1	7.15987133677839
42	C5	R1	7.31288295528436
42	C24	R1	7.33985000288462
42	C6	R1	7.09803208296053
42	C21	R1	7.34872815423108
42	C19	R1	7.14974711950468
42	C22	R1	7.29462074889163
42	C13	R1	6.94251450533924
42	C15	R1	7.15987133677839
42	C11	R1	7.39231742277876
42	C16	R1	7.20945336562895
42	C8	R1	7.56224242422107
42	C20	R1	7.4178525148859
43	C23	R1	7.18982455888002
43	C17	R1	7.20945336562895
43	C12	R1	7.21916852046216
43	C10	R1	7.5077946401987
43	C3	R1	7.36632221424582
43	C14	R1	7.53138146051631
43	C5	R1	7.09803208296053
43	C6	R1	7.33985000288462
43	C21	R1	7.36632221424582
43	C19	R1	7.31288295528436
43	C1	R1	7.49185309632967
43	C22	R1	7.48381577726426
43	C4	R1	7.18982455888002
43	C13	R1	7.07681559705083
43	C18	R1	7.15987133677839
43	C15	R1	7.24792751344359
43	C11	R1	7.3037807481771
43	C16	R1	7.4093909361377
43	C8	R1	7.38370429247405
43	C20	R1	7.4262647547021
43	C7	R1	7.3037807481771
44	C23	R1	7.44294349584873
44	C17	R1	7.18982455888002
44	C12	R1	7.07681559705083
44	C10	R1	7.31288295528436
44	C3	R1	7.31288295528436
44	C14	R1	7.32192809488736
44	C5	R1	7.33985000288462
44	C9	R1	7.18982455888002
44	C24	R1	7.11894107272351
44	C6	R1	7.39231742277876
44	C21	R1	7.40087943628218
44	C19	R1	7.21916852046216
44	C1	R1	7.38370429247405
44	C22	R1	7.2667865406949
44	C4	R1	7.4178525148859
44	C13	R1	7.43462822763672
44	C18	R1	7.17990909001493
44	C15	R1	7.09803208296053
44	C8	R1	7.09803208296053
44	C20	R1	7.51569983828404
44	C7	R1	6.8703647195834
45	C23	R1	6.8703647195834
45	C12	R1	7.2667865406949
45	C10	R1	7.32192809488736
45	C3	R1	7.29462074889163
45	C14	R1	7.4594316186373
45	C5	R1	7.35755200461808
45	C9	R1	7.09803208296053
45	C24	R1	7.31288295528436
45	C6	R1	7.19967234483636
45	C21	R1	6.98868468677217
45	C19	R1	7.21916852046216
45	C1	R1	7.29462074889163
45	C22	R1	6.93073733756289
45	C4	R1	6.90689059560852
45	C13	R1	7.39231742277876
45	C15	R1	7.36632221424582
45	C11	R1	7.18982455888002
45	C16	R1	7.11894107272351
45	C8	R1	7.23840473932508
45	C20	R1	7.24792751344359
45	C7	R1	7.16992500144231
46	C23	R1	7.31288295528436
46	C17	R1	7.10852445677817
46	C12	R1	7.36632221424582
46	C10	R1	6.93073733756289
46	C3	R1	7.62935662007961
46	C14	R1	7.4178525148859
46	C5	R1	7.12928301694497
46	C9	R1	7.17990909001493
46	C24	R1	7.29462074889163
46	C6	R1	7.3037807481771
46	C21	R1	7.4262647547021
46	C19	R1	7.25738784269265
46	C1	R1	7.25738784269265
46	C22	R1	7.13955135239879
46	C4	R1	7.08746284125034
46	C13	R1	7.4594316186373
46	C18	R1	7.39231742277876
46	C15	R1	7.09803208296053
46	C11	R1	6.97727992349992
46	C16	R1	6.88264304936184
46	C8	R1	7.40087943628218
46	C20	R1	7.28540221886225
46	C7	R1	7.45121111183233
47	C23	R1	7.16992500144231
47	C17	R1	7.4262647547021
47	C3	R1	7.43462822763672
47	C5	R1	7.24792751344359
47	C9	R1	7.01122725542325
47	C24	R1	7.27612440527424
47	C21	R1	7.14974711950468
47	C19	R1	7.34872815423108
47	C1	R1	7.02236781302845
47	C4	R1	7.16992500144231
47	C13	R1	7.07681559705083
47	C18	R1	7.52356195605701
47	C15	R1	7.467605550083
47	C11	R1	7.27612440527424
47	C16	R1	7.2667865406949
47	C8	R1	7.4594316186373
47	C20	R1	7.40087943628218
47	C7	R1	7.4757334309664
48	C23	R1	7.17990909001493
48	C17	R1	7.2667865406949
48	C12	R1	7.28540221886225
48	C3	R1	7.39231742277876
48	C14	R1	7.45121111183233
48	C5	R1	7.34872815423108
48	C9	R1	7.09803208296053
48	C24	R1	7.13955135239879
48	C6	R1	7.38370429247405
48	C21	R1	7.23840473932508
48	C19	R1	7.56985560833095
48	C1	R1	7.28540221886225
48	C22	R1	7.4757334309664
48	C4	R1	7.38370429247405
48	C15	R1	7.28540221886225
48	C11	R1	7.29462074889163
48	C16	R1	6.91886323727459
48	C8	R1	7.39231742277876
48	C20	R1	7.10852445677817
48	C7	R1	6.93073733756289
49	C23	R1	7.33091687811462
49	C17	R1	7.4757334309664
49	C12	R1	7.65105169117893
49	C10	R1	7.17990909001493
49	C3	R1	7.20945336562895
49	C14	R1	7.66533591718518
49	C5	R1	7.51569983828404
49	C9	R1	7.3037807481771
49	C24	R1	7.44294349584873
49	C6	R1	7.24792751344359
49	C21	R1	7.35755200461808
49	C19	R1	7.23840473932508
49	C1	R1	7.2667865406949
49	C22	R1	7.2667865406949
49	C4	R1	7.4178525148859
49	C13	R1	7.29462074889163
49	C18	R1	7.11894107272351
49	C15	R1	7.32192809488736
49	C16	R1	7.08746284125034
49	C8	R1	7.28540221886225
49	C20	R1	7.3037807481771
49	C7	R1	7.48381577726426
50	C23	R1	7.12928301694497
50	C17	R1	7.28540221886225
50	C12	R1	7.33091687811462
50	C10	R1	7.37503943134692
50	C3	R1	7.23840473932508
50	C14	R1	7.14974711950468
50	C5	R1	7.22881869049588
50	C9	R1	7
50	C24	R1	7.10852445677817
50	C6	R1	7.20945336562895
50	C21	R1	7.09803208296053
50	C19	R1	7.43462822763672
50	C1	R1	7.39231742277876
50	C22	R1	7.18982455888002
50	C4	R1	7.27612440527424
50	C13	R1	7.12928301694497
50	C15	R1	7.10852445677817
50	C11	R1	7.33985000288462
50	C16	R1	7.59245703726808
50	C8	R1	7.29462074889163
50	C7	R1	7.43462822763672
51	C23	R1	6.89481776330794
51	C17	R1	7.23840473932508
51	C3	R1	7.24792751344359
51	C14	R1	7.52356195605701
51	C5	R1	7.38370429247405
51	C9	R1	7.40087943628218
51	C24	R1	7.34872815423108
51	C6	R1	7.28540221886225
51	C21	R1	7.25738784269265
51	C22	R1	7.20945336562895
51	C4	R1	7.53915881110803
51	C13	R1	7.24792751344359
51	C15	R1	7.32192809488736
51	C11	R1	6.89481776330794
51	C16	R1	7
51	C8	R1	7.3037807481771
51	C20	R1	7.4594316186373
51	C7	R1	7.16992500144231
52	C23	R1	7.34872815423108
52	C17	R1	7.40087943628218
52	C12	R1	7.43462822763672
52	C3	R1	7.06608919045777
52	C14	R1	7.05528243550119
52	C5	R1	7.29462074889163
52	C9	R1	7.07681559705083
52	C24	R1	7.18982455888002
52	C6	R1	6.94251450533924
52	C21	R1	7.35755200461808
52	C19	R1	7.19967234483636
52	C1	R1	7.4262647547021
52	C4	R1	7.15987133677839
52	C13	R1	7.33091687811462
52	C18	R1	7.11894107272351
52	C15	R1	7.03342300153745
52	C11	R1	7.39231742277876
52	C16	R1	7.04439411935845
52	C8	R1	7.32192809488736
52	C7	R1	7.19967234483636
53	C23	R1	7.3037807481771
53	C17	R1	7.20945336562895
53	C12	R1	7.4178525148859
53	C10	R1	7.10852445677817
53	C3	R1	7.06608919045777
53	C14	R1	6.98868468677217
53	C5	R1	7.24792751344359
53	C24	R1	7.34872815423108
53	C6	R1	7.21916852046216
53	C21	R1	7.05528243550119
53	C19	R1	6.82017896241519
53	C1	R1	7.33985000288462
53	C22	R1	7.24792751344359
53	C4	R1	6.95419631038687
53	C13	R1	7.38370429247405
53	C18	R1	7.2667865406949
53	C15	R1	7.23840473932508
53	C11	R1	6.93073733756289
53	C8	R1	7.23840473932508
53	C20	R1	7.3037807481771
53	C7	R1	7.51569983828404
54	C23	R1	7.28540221886225
54	C17	R1	7.35755200461808
54	C12	R1	7.14974711950468
54	C10	R1	7.32192809488736
54	C3	R1	7.34872815423108
54	C14	R1	7.44294349584873
54	C5	R1	7.48381577726426
54	C9	R1	7.2667865406949
54	C24	R1	7.33985000288462
54	C6	R1	7.59245703726808
54	C21	R1	7.20945336562895
54	C19	R1	7.34872815423108
54	C1	R1	7.19967234483636
54	C22	R1	6.98868468677217
54	C4	R1	6.93073733756289
54	C13	R1	7.10852445677817
54	C18	R1	7.19967234483636
54	C15	R1	7.20945336562895
54	C16	R1	7.10852445677817
54	C8	R1	7.467605550083
54	C20	R1	7.45121111183233
55	C23	R1	7.33091687811462
55	C17	R1	7.10852445677817
55	C12	R1	7.19967234483636
55	C10	R1	7.34872815423108
55	C3	R1	7.23840473932508
55	C14	R1	7.33985000288462
55	C5	R1	7.60733031374961
55	C9	R1	7.22881869049588
55	C24	R1	7.27612440527424
55	C6	R1	7.27612440527424
55	C21	R1	7.21916852046216
55	C19	R1	7.36632221424582
55	C22	R1	6.94251450533924
55	C4	R1	7.32192809488736
55	C13	R1	7.4093909361377
55	C18	R1	7.13955135239879
55	C15	R1	7.12928301694497
55	C11	R1	7.10852445677817
55	C16	R1	7.20945336562895
55	C8	R1	7.45121111183233
55	C7	R1	7.36632221424582
56	C23	R1	7.07681559705083
56	C17	R1	7.31288295528436
56	C12	R1	7.60733031374961
56	C10	R1	7.4178525148859
56	C3	R1	7.2667865406949
56	C14	R1	7.467605550083
56	C5	R1	7.20945336562895
56	C9	R1	7.36632221424582
56	C24	R1	7.13955135239879
56	C21	R1	7.55458885167764
56	C19	R1	7.4262647547021
56	C1	R1	7.06608919045777
56	C22	R1	7.05528243550119
56	C4	R1	7.23840473932508
56	C13	R1	7.39231742277876
56	C18	R1	7.2667865406949
56	C15	R1	7.16992500144231
56	C16	R1	7.15987133677839
56	C8	R1	7.36632221424582
56	C7	R1	7.33091687811462
57	C23	R1	7.4178525148859
57	C17	R1	7.04439411935845
57	C10	R1	7.12928301694497
57	C3	R1	7.34872815423108
57	C14	R1	7.18982455888002
57	C5	R1	7.32192809488736
57	C9	R1	7.20945336562895
57	C24	R1	7.4093909361377
57	C6	R1	7.32192809488736
57	C21	R1	7.16992500144231
57	C19	R1	7.38370429247405
57	C1	R1	7.10852445677817
57	C22	R1	7.29462074889163
57	C4	R1	7.33091687811462
57	C18	R1	7.03342300153745
57	C15	R1	7.13955135239879
57	C11	R1	7.25738784269265
57	C16	R1	7.4093909361377
57	C8	R1	7.16992500144231
57	C20	R1	7.25738784269265
57	C7	R1	7.62205181945638
58	C23	R1	7.22881869049588
58	C17	R1	7.05528243550119
58	C12	R1	7.19967234483636
58	C10	R1	7.4093909361377
58	C3	R1	7.43462822763672
58	C14	R1	6.95419631038687
58	C5	R1	7.33985000288462
58	C9	R1	7.35755200461808
58	C24	R1	7.55458885167764
58	C6	R1	6.95419631038687
58	C21	R1	7.467605550083
58	C19	R1	7.53138146051631
58	C1	R1	7.02236781302845
58	C22	R1	7.56224242422107
58	C13	R1	7.2667865406949
58	C18	R1	7.21916852046216
58	C15	R1	7.10852445677817
58	C11	R1	7.13955135239879
58	C16	R1	6.88264304936184
58	C8	R1	7.54689445988764
58	C20	R1	7.09803208296053
58	C7	R1	6.83289001416474
59	C23	R1	6.83289001416474
59	C12	R1	7.04439411935845
59	C14	R1	7.36632221424582
59	C5	R1	7.2667865406949
59	C9	R1	7.28540221886225
59	C24	R1	7.37503943134692
59	C6	R1	7.58496250072116
59	C21	R1	7.32192809488736
59	C19	R1	7.19967234483636
59	C1	R1	7.43462822763672
59	C22	R1	7.35755200461808
59	C4	R1	7.20945336562895
59	C13	R1	7.09803208296053
59	C18	R1	6.83289001416474
59	C15	R1	7.13955135239879
59	C11	R1	7.20945336562895
59	C16	R1	7.49984588708321
59	C8	R1	7.51569983828404
59	C20	R1	7.33091687811462
60	C23	R1	7.32192809488736
60	C17	R1	7.43462822763672
60	C12	R1	7.05528243550119
60	C10	R1	7.09803208296053
60	C3	R1	7.4178525148859
60	C14	R1	7.39231742277876
60	C5	R1	7.16992500144231
60	C9	R1	7.36632221424582
60	C24	R1	7.4093909361377
60	C6	R1	7.45121111183233
60	C21	R1	7.40087943628218
60	C19	R1	7.40087943628218
60	C1	R1	6.95419631038687
60	C22	R1	7.3037807481771
60	C4	R1	7.29462074889163
60	C13	R1	7.467605550083
60	C18	R1	7.03342300153745
60	C15	R1	7.23840473932508
60	C16	R1	7.05528243550119
60	C8	R1	7.3037807481771
60	C20	R1	7.09803208296053
60	C7	R1	7.24792751344359
61	C23	R1	7.32192809488736
61	C17	R1	7.03342300153745
61	C12	R1	7.15987133677839
61	C10	R1	7.25738784269265
61	C3	R1	7.03342300153745
61	C14	R1	7.23840473932508
61	C5	R1	7.39231742277876
61	C9	R1	7.27612440527424
61	C24	R1	7.37503943134692
61	C6	R1	7.38370429247405
61	C21	R1	7.17990909001493
61	C19	R1	7.33091687811462
61	C1	R1	7.35755200461808
61	C22	R1	7.12928301694497
61	C4	R1	7.4262647547021
61	C13	R1	7.25738784269265
61	C18	R1	6.90689059560852
61	C15	R1	7.16992500144231
61	C11	R1	6.79441586635011
61	C16	R1	7.12928301694497
61	C8	R1	7.33091687811462
61	C20	R1	7.02236781302845
61	C7	R1	7.31288295528436
62	C23	R1	7.32192809488736
62	C17	R1	7.49984588708321
62	C12	R1	7.56224242422107
62	C10	R1	7.20945336562895
62	C3	R1	7.38370429247405
62	C14	R1	7.03342300153745
62	C5	R1	7.23840473932508
62	C9	R1	7.40087943628218
62	C24	R1	7.04439411935845
62	C6	R1	7.38370429247405
62	C21	R1	7.23840473932508
62	C1	R1	7.45121111183233
62	C22	R1	6.91886323727459
62	C4	R1	7.37503943134692
62	C13	R1	7.2667865406949
62	C18	R1	7.20945336562895
62	C15	R1	7.07681559705083
62	C11	R1	7.21916852046216
62	C16	R1	7.23840473932508
62	C8	R1	7.36632221424582
62	C20	R1	7.35755200461808
62	C7	R1	7.20945336562895
63	C23	R1	6.96578428466209
63	C17	R1	7.33985000288462
63	C12	R1	7.33985000288462
63	C10	R1	7.27612440527424
63	C3	R1	7.3037807481771
63	C14	R1	6.97727992349992
63	C5	R1	7.38370429247405
63	C9	R1	7.28540221886225
63	C24	R1	7.53138146051631
63	C6	R1	7.24792751344359
63	C21	R1	7.52356195605701
63	C19	R1	7.16992500144231
63	C1	R1	7.18982455888002
63	C22	R1	7.21916852046216
63	C13	R1	7.27612440527424
63	C18	R1	7.36632221424582
63	C15	R1	7
63	C11	R1	6.83289001416474
63	C16	R1	7.34872815423108
63	C8	R1	7.19967234483636
63	C20	R1	7.40087943628218
63	C7	R1	7.17990909001493
64	C12	R1	7.67948009950545
64	C10	R1	7.21916852046216
64	C3	R1	7.44294349584873
64	C14	R1	7.4262647547021
64	C5	R1	6.89481776330794
64	C9	R1	7.34872815423108
64	C24	R1	7.2667865406949
64	C6	R1	7.34872815423108
64	C21	R1	7.08746284125034
64	C19	R1	7.33985000288462
64	C1	R1	7.15987133677839
64	C4	R1	7.11894107272351
64	C13	R1	7.33985000288462
64	C18	R1	7.19967234483636
64	C15	R1	7.36632221424582
64	C11	R1	7.20945336562895
64	C16	R1	6.78135971352466
64	C8	R1	7.39231742277876
64	C20	R1	7.25738784269265
64	C7	R1	7.23840473932508
65	C23	R1	6.95419631038687
65	C17	R1	7.21916852046216
65	C12	R1	7.11894107272351
65	C10	R1	7.40087943628218
65	C3	R1	7.49185309632967
65	C14	R1	7.07681559705083
65	C5	R1	7.16992500144231
65	C24	R1	7.34872815423108
65	C6	R1	7.04439411935845
65	C21	R1	7.29462074889163
65	C19	R1	7.28540221886225
65	C1	R1	7.08746284125034
65	C22	R1	7.11894107272351
65	C4	R1	7.02236781302845
65	C13	R1	7.40087943628218
65	C18	R1	7.02236781302845
65	C15	R1	7.34872815423108
65	C11	R1	7.2667865406949
65	C16	R1	7.22881869049588
65	C8	R1	7.5077946401987
65	C20	R1	7.27612440527424
65	C7	R1	7.31288295528436
66	C23	R1	7.39231742277876
66	C17	R1	7.19967234483636
66	C12	R1	7.08746284125034
66	C10	R1	7.22881869049588
66	C3	R1	7.2667865406949
66	C14	R1	7.20945336562895
66	C5	R1	7.4594316186373
66	C9	R1	7.45121111183233
66	C24	R1	7.38370429247405
66	C6	R1	7.19967234483636
66	C21	R1	7.33091687811462
66	C19	R1	7.31288295528436
66	C1	R1	7.36632221424582
66	C22	R1	7.52356195605701
66	C4	R1	7.53138146051631
66	C13	R1	7.12928301694497
66	C18	R1	7.18982455888002
66	C15	R1	7.29462074889163
66	C11	R1	7.03342300153745
66	C16	R1	6.98868468677217
66	C8	R1	7.17990909001493
66	C20	R1	7.49984588708321
66	C7	R1	7.28540221886225
67	C23	R1	7.36632221424582
67	C17	R1	7.44294349584873
67	C12	R1	7.4594316186373
67	C10	R1	7.4178525148859
67	C3	R1	7.22881869049588
67	C5	R1	7.53138146051631
67	C9	R1	7.5077946401987
67	C24	R1	7.11894107272351
67	C6	R1	7.14974711950468
67	C21	R1	7.45121111183233
67	C1	R1	7.21916852046216
67	C22	R1	6.94251450533924
67	C4	R1	7.5077946401987
67	C13	R1	7.17990909001493
67	C15	R1	7.3037807481771
67	C11	R1	7.56224242422107
67	C16	R1	7.2667865406949
67	C8	R1	7.23840473932508
67	C20	R1	7.39231742277876
67	C7	R1	7.4594316186373
68	C23	R1	7.09803208296053
68	C17	R1	7.4757334309664
68	C12	R1	7.29462074889163
68	C10	R1	7.15987133677839
68	C14	R1	7.21916852046216
68	C5	R1	7.14974711950468
68	C9	R1	7.36632221424582
68	C24	R1	7.15987133677839
68	C6	R1	7.37503943134692
68	C21	R1	7.11894107272351
68	C19	R1	7.49984588708321
68	C1	R1	7.23840473932508
68	C4	R1	7.33985000288462
68	C13	R1	7.31288295528436
68	C18	R1	7.19967234483636
68	C15	R1	7.3037807481771
68	C11	R1	7.20945336562895
68	C16	R1	7.4093909361377
68	C8	R1	7.17990909001493
68	C20	R1	7.13955135239879
68	C7	R1	7.33985000288462
69	C23	R1	7.44294349584873
69	C17	R1	7.38370429247405
69	C12	R1	7.03342300153745
69	C10	R1	7.05528243550119
69	C3	R1	7.14974711950468
69	C14	R1	7.21916852046216
69	C5	R1	7.44294349584873
69	C9	R1	7.44294349584873
69	C24	R1	7.3037807481771
69	C6	R1	7.4093909361377
69	C21	R1	7.31288295528436
69	C19	R1	7.36632221424582
69	C1	R1	7.2667865406949
69	C22	R1	7.40087943628218
69	C4	R1	7.37503943134692
69	C13	R1	7.23840473932508
69	C18	R1	7.16992500144231
69	C15	R1	6.78135971352466
69	C11	R1	7.28540221886225
69	C16	R1	7.28540221886225
69	C20	R1	7.40087943628218
69	C7	R1	7.15987133677839
70	C23	R1	7.2667865406949
70	C17	R1	7.19967234483636
70	C12	R1	7.71424551766612
70	C10	R1	7.12928301694497
70	C3	R1	7.32192809488736
70	C14	R1	7.16992500144231
70	C24	R1	7.13955135239879
70	C6	R1	7.33091687811462
70	C21	R1	7.07681559705083
70	C19	R1	7.43462822763672
70	C1	R1	6.98868468677217
70	C4	R1	7.2667865406949
70	C18	R1	7.16992500144231
70	C15	R1	7.19967234483636
70	C11	R1	7.32192809488736
70	C16	R1	7.23840473932508
70	C8	R1	7.19967234483636
70	C20	R1	7.43462822763672
70	C7	R1	7.29462074889163
71	C23	R1	7.11894107272351
71	C12	R1	6.83289001416474
71	C10	R1	7.40087943628218
71	C3	R1	7.05528243550119
71	C14	R1	7.36632221424582
71	C5	R1	7.27612440527424
71	C9	R1	7.17990909001493
71	C24	R1	7.10852445677817
71	C6	R1	7.16992500144231
71	C21	R1	7.40087943628218
71	C19	R1	7.20945336562895
71	C22	R1	7.31288295528436
71	C4	R1	7.14974711950468
71	C13	R1	7.43462822763672
71	C18	R1	7.05528243550119
71	C15	R1	7.13955135239879
71	C11	R1	7.2667865406949
71	C16	R1	7.20945336562895
71	C20	R1	7.11894107272351
71	C7	R1	7.21916852046216
72	C23	R1	7.18982455888002
72	C17	R1	7.37503943134692
72	C12	R1	7.54689445988764
72	C10	R1	7.12928301694497
72	C14	R1	6.71424551766612
72	C5	R1	7.28540221886225
72	C9	R1	7.3037807481771
72	C24	R1	7.16992500144231
72	C6	R1	7.49185309632967
72	C21	R1	7.28540221886225
72	C19	R1	7.49984588708321
72	C1	R1	7.4178525148859
72	C4	R1	6.97727992349992
72	C13	R1	7.37503943134692
72	C18	R1	7.06608919045777
72	C16	R1	7.09803208296053
72	C20	R1	7.2667865406949
72	C7	R1	7.21916852046216
73	C23	R1	7.28540221886225
73	C12	R1	7.4757334309664
73	C10	R1	7.21916852046216
73	C3	R1	7.18982455888002
73	C14	R1	7.19967234483636
73	C9	R1	7.33091687811462
73	C6	R1	7.23840473932508
73	C21	R1	7.43462822763672
73	C19	R1	7.27612440527424
73	C1	R1	7.36632221424582
73	C22	R1	7.19967234483636
73	C4	R1	7.23840473932508
73	C13	R1	7.22881869049588
73	C18	R1	7.04439411935845
73	C15	R1	7.34872815423108
73	C16	R1	7.08746284125034
73	C8	R1	7.44294349584873
73	C7	R1	6.98868468677217
74	C23	R1	7.21916852046216
74	C17	R1	7.40087943628218
74	C12	R1	7.02236781302845
74	C10	R1	7.06608919045777
74	C3	R1	7.31288295528436
74	C14	R1	7.76818432477693
74	C5	R1	7.24792751344359
74	C9	R1	7.32192809488736
74	C24	R1	7.13955135239879
74	C6	R1	7.40087943628218
74	C1	R1	7.33091687811462
74	C22	R1	7.4594316186373
74	C4	R1	7.43462822763672
74	C13	R1	7.22881869049588
74	C18	R1	7.32192809488736
74	C15	R1	7.05528243550119
74	C11	R1	7.25738784269265
74	C16	R1	7.3037807481771
74	C8	R1	7.37503943134692
74	C20	R1	7.28540221886225
74	C7	R1	7.35755200461808
75	C23	R1	7.28540221886225
75	C17	R1	7.49984588708321
75	C12	R1	7.37503943134692
75	C10	R1	7.03342300153745
75	C3	R1	7.17990909001493
75	C14	R1	7.23840473932508
75	C5	R1	7.35755200461808
75	C9	R1	7.4093909361377
75	C24	R1	7.23840473932508
75	C6	R1	7.01122725542325
75	C21	R1	7.53138146051631
75	C19	R1	7.40087943628218
75	C1	R1	7.65105169117893
75	C22	R1	7.33091687811462
75	C4	R1	7.4178525148859
75	C13	R1	7.4178525148859
75	C18	R1	6.7279204545632
75	C15	R1	7.27612440527424
75	C11	R1	7.32192809488736
75	C16	R1	7.33091687811462
75	C8	R1	6.97727992349992
75	C20	R1	7.23840473932508
75	C7	R1	7.39231742277876
76	C23	R1	7.39231742277876
76	C17	R1	7.4178525148859
76	C12	R1	7.4093909361377
76	C10	R1	7.04439411935845
76	C3	R1	7.23840473932508
76	C5	R1	7.467605550083
76	C9	R1	7.8073549220576
76	C24	R1	7.29462074889163
76	C21	R1	7.33091687811462
76	C19	R1	7.4594316186373
76	C1	R1	7.14974711950468
76	C22	R1	7.14974711950468
76	C4	R1	7.35755200461808
76	C13	R1	7.20945336562895
76	C18	R1	7.25738784269265
76	C15	R1	7.17990909001493
76	C11	R1	7.06608919045777
76	C8	R1	7.467605550083
76	C7	R1	7.27612440527424
77	C23	R1	7.13955135239879
77	C17	R1	7.09803208296053
77	C12	R1	7.14974711950468
77	C10	R1	7.10852445677817
77	C3	R1	7.3037807481771
77	C14	R1	7.37503943134692
77	C5	R1	7.25738784269265
77	C9	R1	7.32192809488736
77	C24	R1	7.22881869049588
77	C6	R1	7.22881869049588
77	C21	R1	7.29462074889163
77	C19	R1	7.15987133677839
77	C1	R1	7.33985000288462
77	C22	R1	7.38370429247405
77	C4	R1	7.34872815423108
77	C13	R1	7.39231742277876
77	C18	R1	7.28540221886225
77	C15	R1	7.04439411935845
77	C11	R1	7.40087943628218
77	C8	R1	7.39231742277876
77	C20	R1	7.25738784269265
78	C23	R1	7.36632221424582
78	C17	R1	7.43462822763672
78	C12	R1	7.73470962022584
78	C10	R1	7.44294349584873
78	C3	R1	7.4757334309664
78	C14	R1	7.21916852046216
78	C5	R1	7.20945336562895
78	C9	R1	7.19967234483636
78	C24	R1	7.65105169117893
78	C6	R1	7.10852445677817
78	C21	R1	7.27612440527424
78	C19	R1	7.49185309632967
78	C4	R1	7.19967234483636
78	C13	R1	7.09803208296053
78	C18	R1	7.24792751344359
78	C15	R1	7.03342300153745
78	C11	R1	7.53138146051631
78	C16	R1	7.05528243550119
79	C23	R1	7.20945336562895
79	C17	R1	7.34872815423108
79	C12	R1	7.4093909361377
79	C10	R1	7.53138146051631
79	C3	R1	7.20945336562895
79	C5	R1	7.21916852046216
79	C24	R1	7.08746284125034
79	C6	R1	7.09803208296053
79	C21	R1	7.23840473932508
79	C19	R1	7.21916852046216
79	C1	R1	7.40087943628218
79	C22	R1	7.43462822763672
79	C18	R1	7.13955135239879
79	C15	R1	7.4594316186373
79	C11	R1	7.21916852046216
79	C16	R1	7.02236781302845
79	C8	R1	7.40087943628218
79	C20	R1	7.49185309632967
79	C7	R1	7.05528243550119
80	C23	R1	7.32192809488736
80	C17	R1	7.17990909001493
80	C12	R1	7.27612440527424
80	C10	R1	7.35755200461808
80	C14	R1	7.27612440527424
80	C5	R1	7.20945336562895
80	C9	R1	7.38370429247405
80	C24	R1	7.48381577726426
80	C21	R1	7.49984588708321
80	C19	R1	7.36632221424582
80	C1	R1	7.55458885167764
80	C22	R1	7.32192809488736
80	C4	R1	7.3037807481771
80	C13	R1	7.43462822763672
80	C18	R1	7.01122725542325
80	C15	R1	7.25738784269265
80	C11	R1	7.20945336562895
80	C16	R1	7.18982455888002
80	C8	R1	7.43462822763672
80	C20	R1	7.33091687811462
80	C7	R1	7.4178525148859
81	C23	R1	7.23840473932508
81	C17	R1	7.39231742277876
81	C12	R1	7.4093909361377
81	C10	R1	7.37503943134692
81	C3	R1	7.19967234483636
81	C14	R1	7
81	C5	R1	7.4093909361377
81	C24	R1	7.37503943134692
81	C6	R1	7.08746284125034
81	C21	R1	7.19967234483636
81	C19	R1	7.38370429247405
81	C1	R1	7.44294349584873
81	C22	R1	7.33091687811462
81	C4	R1	7.44294349584873
81	C13	R1	7.17990909001493
81	C18	R1	7.21916852046216
81	C15	R1	7.21916852046216
81	C11	R1	7.27612440527424
81	C16	R1	7.06608919045777
81	C20	R1	7.467605550083
81	C7	R1	7.39231742277876
82	C23	R1	7.62935662007961
82	C17	R1	6.95419631038687
82	C12	R1	7.33985000288462
82	C10	R1	7.33091687811462
82	C3	R1	7.18982455888002
82	C14	R1	7.23840473932508
82	C5	R1	7.43462822763672
82	C9	R1	7.14974711950468
82	C24	R1	7.53915881110803
82	C6	R1	7.25738784269265
82	C21	R1	7.4093909361377
82	C1	R1	7.09803208296053
82	C4	R1	7.10852445677817
82	C13	R1	7.5077946401987
82	C18	R1	7.01122725542325
82	C15	R1	7.31288295528436
82	C11	R1	7.37503943134692
82	C16	R1	7.27612440527424
82	C8	R1	7.38370429247405
82	C20	R1	7.10852445677817
82	C7	R1	7.33985000288462
83	C23	R1	7.2667865406949
83	C17	R1	7.40087943628218
83	C12	R1	7.22881869049588
83	C10	R1	6.93073733756289
83	C3	R1	7.48381577726426
83	C5	R1	7.08746284125034
83	C9	R1	7.2667865406949
83	C24	R1	7.05528243550119
83	C6	R1	7.45121111183233
83	C21	R1	7.17990909001493
83	C19	R1	7.38370429247405
83	C1	R1	7.13955135239879
83	C4	R1	7.21916852046216
83	C13	R1	7.37503943134692
83	C15	R1	7.27612440527424
83	C11	R1	7.05528243550119
83	C16	R1	7.49185309632967
83	C8	R1	7.48381577726426
83	C20	R1	7.31288295528436
83	C7	R1	7.40087943628218
84	C23	R1	7.21916852046216
84	C17	R1	7.18982455888002
84	C12	R1	7.27612440527424
84	C10	R1	7.22881869049588
84	C3	R1	7.44294349584873
84	C14	R1	7.48381577726426
84	C5	R1	7.2667865406949
84	C6	R1	7.14974711950468
84	C19	R1	7.17990909001493
84	C1	R1	7.32192809488736
84	C22	R1	7.10852445677817
84	C4	R1	7.17990909001493
84	C13	R1	7.48381577726426
84	C15	R1	6.97727992349992
84	C11	R1	7.4093909361377
84	C16	R1	7.19967234483636
84	C8	R1	7.21916852046216
84	C20	R1	7.37503943134692
84	C7	R1	7.25738784269265
85	C23	R1	7.36632221424582
85	C17	R1	7.43462822763672
85	C12	R1	7.34872815423108
85	C10	R1	7.33985000288462
85	C3	R1	7.4757334309664
85	C14	R1	7.33091687811462
85	C5	R1	7.36632221424582
85	C9	R1	7.04439411935845
85	C24	R1	7.14974711950468
85	C6	R1	7.4262647547021
85	C21	R1	7.2667865406949
85	C19	R1	7.35755200461808
85	C1	R1	7.38370429247405
85	C22	R1	7.40087943628218
85	C4	R1	7.09803208296053
85	C13	R1	7.2667865406949
85	C18	R1	6.8703647195834
85	C11	R1	7.12928301694497
85	C16	R1	7.31288295528436
85	C8	R1	7.17990909001493
85	C20	R1	7.3037807481771
85	C7	R1	7.60733031374961
86	C23	R1	7.17990909001493
86	C17	R1	7.43462822763672
86	C12	R1	7.24792751344359
86	C10	R1	7.33091687811462
86	C3	R1	6.76818432477693
86	C14	R1	7.10852445677817
86	C5	R1	7.3037807481771
86	C9	R1	7.31288295528436
86	C24	R1	7.19967234483636
86	C6	R1	7.25738784269265
86	C21	R1	7.07681559705083
86	C19	R1	7.29462074889163
86	C1	R1	7.28540221886225
86	C22	R1	7.35755200461808
86	C4	R1	7.38370429247405
86	C13	R1	7.55458885167764
86	C18	R1	6.95419631038687
86	C15	R1	7.4093909361377
86	C11	R1	6.96578428466209
86	C16	R1	7.15987133677839
86	C8	R1	7.35755200461808
86	C20	R1	7.4093909361377
86	C7	R1	7.06608919045777
87	C17	R1	7.32192809488736
87	C12	R1	7.24792751344359
87	C10	R1	7.4178525148859
87	C3	R1	7.49984588708321
87	C14	R1	7.31288295528436
87	C5	R1	7.05528243550119
87	C9	R1	7.13955135239879
87	C24	R1	7.02236781302845
87	C6	R1	7.60733031374961
87	C21	R1	7.31288295528436
87	C19	R1	7.29462074889163
87	C1	R1	7.52356195605701
87	C22	R1	7.54689445988764
87	C4	R1	7.57742882803575
87	C18	R1	7.23840473932508
87	C15	R1	7.2667865406949
87	C11	R1	7.45121111183233
87	C16	R1	7.08746284125034
87	C8	R1	7.17990909001493
87	C20	R1	7.53915881110803
87	C7	R1	7.02236781302845
88	C23	R1	7.3037807481771
88	C17	R1	7.22881869049588
88	C12	R1	7.4262647547021
88	C10	R1	7.40087943628218
88	C3	R1	7.19967234483636
88	C14	R1	7.4757334309664
88	C5	R1	7.14974711950468
88	C9	R1	7.23840473932508
88	C24	R1	7.04439411935845
88	C6	R1	7.48381577726426
88	C21	R1	7.31288295528436
88	C19	R1	7.4594316186373
88	C1	R1	7.29462074889163
88	C22	R1	7.43462822763672
88	C4	R1	7
88	C13	R1	7.33985000288462
88	C18	R1	7.4178525148859
88	C15	R1	7.4757334309664
88	C11	R1	7.31288295528436
88	C16	R1	7.03342300153745
88	C8	R1	7.45121111183233
88	C20	R1	7.12928301694497
88	C7	R1	7.3037807481771
89	C23	R1	7.18982455888002
89	C17	R1	7.05528243550119
89	C12	R1	7.23840473932508
89	C10	R1	7.4178525148859
89	C3	R1	7.29462074889163
89	C14	R1	7.29462074889163
89	C5	R1	7.43462822763672
89	C9	R1	7.34872815423108
89	C24	R1	7.20945336562895
89	C6	R1	6.7279204545632
89	C21	R1	7.22881869049588
89	C19	R1	7.24792751344359
89	C22	R1	7.20945336562895
89	C4	R1	7.21916852046216
89	C13	R1	7.4093909361377
89	C18	R1	6.96578428466209
89	C15	R1	7.25738784269265
89	C11	R1	7.22881869049588
89	C8	R1	7.36632221424582
89	C20	R1	7.4262647547021
89	C7	R1	7.21916852046216
90	C23	R1	7.29462074889163
90	C17	R1	7.34872815423108
90	C12	R1	7.10852445677817
90	C10	R1	7.62935662007961
90	C3	R1	7.20945336562895
90	C14	R1	7.18982455888002
90	C9	R1	7.27612440527424
90	C24	R1	7.33091687811462
90	C6	R1	6.83289001416474
90	C21	R1	7.29462074889163
90	C19	R1	6.95419631038687
90	C1	R1	7.43462822763672
90	C22	R1	7.64385618977472
90	C4	R1	7.16992500144231
90	C18	R1	7.31288295528436
90	C11	R1	7.37503943134692
90	C16	R1	7.13955135239879
90	C8	R1	7.4262647547021
90	C20	R1	7.4757334309664
90	C7	R1	7.21916852046216
91	C23	R1	7.4594316186373
91	C17	R1	7.38370429247405
91	C12	R1	7.21916852046216
91	C10	R1	7.2667865406949
91	C3	R1	7.53138146051631
91	C14	R1	7.20945336562895
91	C5	R1	7.31288295528436
91	C9	R1	7.29462074889163
91	C24	R1	7.16992500144231
91	C6	R1	7.4093909361377
91	C21	R1	7.02236781302845
91	C19	R1	7.28540221886225
91	C22	R1	7.18982455888002
91	C4	R1	7.15987133677839
91	C13	R1	7.06608919045777
91	C18	R1	7.11894107272351
91	C16	R1	7.03342300153745
91	C8	R1	7.4757334309664
91	C20	R1	7.2667865406949
91	C7	R1	7.5077946401987
92	C23	R1	7.3037807481771
92	C17	R1	7.51569983828404
92	C12	R1	7.53138146051631
92	C10	R1	7.29462074889163
92	C3	R1	7.4178525148859
92	C5	R1	7.3037807481771
92	C24	R1	7.28540221886225
92	C21	R1	7.10852445677817
92	C19	R1	7.39231742277876
92	C1	R1	7.4262647547021
92	C22	R1	7.18982455888002
92	C4	R1	7.22881869049588
92	C13	R1	6.84549005094437
92	C18	R1	7.36632221424582
92	C15	R1	7.18982455888002
92	C11	R1	7.21916852046216
92	C16	R1	7.04439411935845
92	C8	R1	7.38370429247405
92	C20	R1	7.20945336562895
92	C7	R1	7.33091687811462
93	C23	R1	7.20945336562895
93	C17	R1	7.39231742277876
93	C12	R1	7.21916852046216
93	C10	R1	7.34872815423108
93	C3	R1	7.39231742277876
93	C14	R1	7.24792751344359
93	C9	R1	7.4093909361377
93	C24	R1	7.13955135239879
93	C6	R1	7.29462074889163
93	C19	R1	7.18982455888002
93	C1	R1	7.34872815423108
93	C22	R1	7.68650052718322
93	C4	R1	7.33985000288462
93	C13	R1	7.24792751344359
93	C18	R1	7.3037807481771
93	C15	R1	7.07681559705083
93	C11	R1	7.34872815423108
93	C16	R1	7.06608919045777
93	C8	R1	7.32192809488736
93	C20	R1	7.17990909001493
93	C7	R1	7.53138146051631
94	C23	R1	7.17990909001493
94	C17	R1	7.02236781302845
94	C12	R1	7.18982455888002
94	C10	R1	7.28540221886225
94	C3	R1	7.12928301694497
94	C14	R1	7.38370429247405
94	C5	R1	7.48381577726426
94	C9	R1	7.43462822763672
94	C24	R1	7.39231742277876
94	C6	R1	7.06608919045777
94	C21	R1	7.57742882803575
94	C19	R1	7.34872815423108
94	C22	R1	7.20945336562895
94	C13	R1	7.04439411935845
94	C18	R1	7.37503943134692
94	C11	R1	7.28540221886225
94	C16	R1	7.15987133677839
94	C8	R1	7.2667865406949
94	C20	R1	7.31288295528436
94	C7	R1	7.37503943134692
95	C23	R1	7.54689445988764
95	C17	R1	7.18982455888002
95	C10	R1	7.23840473932508
95	C3	R1	7.33985000288462
95	C14	R1	7.52356195605701
95	C5	R1	7.4757334309664
95	C9	R1	7.52356195605701
95	C24	R1	7.39231742277876
95	C6	R1	7.51569983828404
95	C21	R1	7.16992500144231
95	C1	R1	7.4757334309664
95	C4	R1	7.35755200461808
95	C13	R1	7.33985000288462
95	C18	R1	7.18982455888002
95	C11	R1	7.45121111183233
95	C8	R1	7.45121111183233
95	C20	R1	7.32192809488736
95	C7	R1	7.11894107272351
96	C23	R1	7.44294349584873
96	C17	R1	7.32192809488736
96	C12	R1	7.17990909001493
96	C10	R1	7.15987133677839
96	C3	R1	7.16992500144231
96	C14	R1	7.37503943134692
96	C5	R1	7.4262647547021
96	C9	R1	7.17990909001493
96	C24	R1	7.18982455888002
96	C6	R1	7.38370429247405
96	C21	R1	7.3037807481771
96	C19	R1	7.19967234483636
96	C1	R1	7.43462822763672
96	C22	R1	7.21916852046216
96	C4	R1	7.25738784269265
96	C13	R1	7.43462822763672
96	C18	R1	7.22881869049588
96	C15	R1	7.08746284125034
96	C11	R1	7.20945336562895
96	C16	R1	7.3037807481771
96	C8	R1	7.12928301694497
96	C20	R1	7.39231742277876
96	C7	R1	7.4093909361377
97	C23	R1	7.5077946401987
97	C17	R1	7.36632221424582
97	C12	R1	7.32192809488736
97	C10	R1	7.13955135239879
97	C3	R1	7.27612440527424
97	C14	R1	7.4262647547021
97	C5	R1	7.4594316186373
97	C9	R1	7.32192809488736
97	C24	R1	7.3037807481771
97	C21	R1	7.09803208296053
97	C1	R1	6.91886323727459
97	C22	R1	7.33091687811462
97	C4	R1	7.2667865406949
97	C13	R1	7.08746284125034
97	C11	R1	7.22881869049588
97	C16	R1	7.38370429247405
97	C8	R1	7.07681559705083
97	C20	R1	7.25738784269265
98	C23	R1	7.14974711950468
98	C17	R1	7.2667865406949
[truncated: 14,571 more rows]
