# Supplementary material for: Stochastic modelling of single-cell gene expression adaptation reveals non-genomic contribution to evolution of tumor subclones
Source: bioRxiv. 2024 Apr 20:2024.04.17.588869. Preprint. [Version 1] doi: 10.1101/2024.04.17.588869 (PMC11071284; doi:10.1101/2024.04.17.588869)
Supplement: Supplement 2 [file media-2.zip › Supplementary Files/Simulated Data/Adaptive_Simulation/tr_1.08_sq_1.5_r_200_a_1.csv]

gene	species	replicate	exprval
1	C17	R1	7.17990909001493
1	C12	R1	7.5077946401987
1	C10	R1	7.32192809488736
1	C3	R1	7.23840473932508
1	C5	R1	7.22881869049588
1	C9	R1	7.28540221886225
1	C6	R1	7.4178525148859
1	C21	R1	7.02236781302845
1	C19	R1	7.4262647547021
1	C1	R1	7.29462074889163
1	C22	R1	7.39231742277876
1	C4	R1	7.34872815423108
1	C13	R1	7.23840473932508
1	C18	R1	7.31288295528436
1	C15	R1	7.22881869049588
1	C11	R1	7.40087943628218
1	C16	R1	7.15987133677839
1	C8	R1	7.14974711950468
1	C20	R1	6.96578428466209
1	C7	R1	7.16992500144231
2	C23	R1	7.21916852046216
2	C17	R1	7.32192809488736
2	C12	R1	7.12928301694497
2	C10	R1	7.44294349584873
2	C3	R1	7.28540221886225
2	C14	R1	7.12928301694497
2	C5	R1	7.49185309632967
2	C9	R1	7.18982455888002
2	C24	R1	7.44294349584873
2	C6	R1	7.25738784269265
2	C21	R1	7.05528243550119
2	C19	R1	7.31288295528436
2	C1	R1	7.34872815423108
2	C22	R1	7.21916852046216
2	C13	R1	7.54689445988764
2	C18	R1	7.13955135239879
2	C15	R1	7.19967234483636
2	C11	R1	7.22881869049588
2	C16	R1	7.15987133677839
2	C8	R1	7.51569983828404
2	C20	R1	7.24792751344359
2	C7	R1	7.39231742277876
3	C23	R1	7.4262647547021
3	C17	R1	7.32192809488736
3	C12	R1	7.22881869049588
3	C10	R1	7.14974711950468
3	C3	R1	7.4093909361377
3	C14	R1	7.21916852046216
3	C5	R1	7.29462074889163
3	C9	R1	7.16992500144231
3	C24	R1	7.36632221424582
3	C6	R1	7.3037807481771
3	C21	R1	7.37503943134692
3	C19	R1	6.98868468677217
3	C1	R1	7.33985000288462
3	C22	R1	7.09803208296053
3	C4	R1	7.20945336562895
3	C13	R1	7.06608919045777
3	C18	R1	7.21916852046216
3	C15	R1	7.19967234483636
3	C11	R1	7.32192809488736
3	C16	R1	7.05528243550119
3	C8	R1	7.66533591718518
3	C20	R1	7.4594316186373
3	C7	R1	7.37503943134692
4	C23	R1	7.37503943134692
4	C12	R1	7.38370429247405
4	C10	R1	7.25738784269265
4	C3	R1	7.64385618977472
4	C14	R1	7.13955135239879
4	C5	R1	7.33985000288462
4	C9	R1	7.38370429247405
4	C6	R1	7.34872815423108
4	C21	R1	7.24792751344359
4	C19	R1	7.15987133677839
4	C1	R1	7.35755200461808
4	C22	R1	7.2667865406949
4	C4	R1	7.25738784269265
4	C13	R1	7.31288295528436
4	C18	R1	7.06608919045777
4	C15	R1	7.32192809488736
4	C11	R1	7.11894107272351
4	C16	R1	7.37503943134692
4	C8	R1	7.19967234483636
4	C20	R1	7.4262647547021
4	C7	R1	7.20945336562895
5	C23	R1	7.37503943134692
5	C17	R1	7.4594316186373
5	C3	R1	7.53138146051631
5	C14	R1	7.467605550083
5	C5	R1	7.2667865406949
5	C9	R1	7.39231742277876
5	C6	R1	7.52356195605701
5	C21	R1	7.08746284125034
5	C19	R1	7.21916852046216
5	C1	R1	7.21916852046216
5	C22	R1	7.36632221424582
5	C4	R1	7.2667865406949
5	C13	R1	7.17990909001493
5	C18	R1	7.25738784269265
5	C15	R1	7.14974711950468
5	C11	R1	7.21916852046216
5	C16	R1	7.34872815423108
5	C8	R1	7.3037807481771
5	C20	R1	7.16992500144231
5	C7	R1	6.91886323727459
6	C23	R1	7.4178525148859
6	C17	R1	7.22881869049588
6	C10	R1	7.48381577726426
6	C3	R1	7.4594316186373
6	C5	R1	7.08746284125034
6	C9	R1	7.4093909361377
6	C24	R1	7.3037807481771
6	C6	R1	7.44294349584873
6	C21	R1	7.36632221424582
6	C19	R1	7.16992500144231
6	C1	R1	7.33985000288462
6	C22	R1	7.34872815423108
6	C4	R1	7.5077946401987
6	C13	R1	7.34872815423108
6	C18	R1	7.20945336562895
6	C15	R1	7.08746284125034
6	C11	R1	7.14974711950468
6	C16	R1	7.34872815423108
6	C8	R1	7.35755200461808
6	C20	R1	7.33985000288462
6	C7	R1	7.14974711950468
7	C23	R1	7.4093909361377
7	C17	R1	7.16992500144231
7	C12	R1	7.43462822763672
7	C10	R1	7.53138146051631
7	C3	R1	7.467605550083
7	C14	R1	7.37503943134692
7	C5	R1	7.12928301694497
7	C9	R1	7.2667865406949
7	C24	R1	7.35755200461808
7	C6	R1	7.43462822763672
7	C21	R1	7.09803208296053
7	C19	R1	7.22881869049588
7	C1	R1	7
7	C22	R1	6.98868468677217
7	C4	R1	7.29462074889163
7	C13	R1	7.37503943134692
7	C18	R1	7.28540221886225
7	C15	R1	7.25738784269265
7	C16	R1	6.93073733756289
7	C8	R1	7.49185309632967
7	C20	R1	7.53915881110803
7	C7	R1	7.49185309632967
8	C23	R1	7.29462074889163
8	C17	R1	7.4757334309664
8	C10	R1	7.27612440527424
8	C3	R1	7.40087943628218
8	C14	R1	7.24792751344359
8	C5	R1	7.48381577726426
8	C9	R1	7.49984588708321
8	C24	R1	7.23840473932508
8	C21	R1	7.4178525148859
8	C19	R1	7.56985560833095
8	C1	R1	7.21916852046216
8	C22	R1	7.53915881110803
8	C13	R1	7.25738784269265
8	C18	R1	7.55458885167764
8	C15	R1	7.17990909001493
8	C11	R1	7.13955135239879
8	C8	R1	7.27612440527424
8	C20	R1	7.15987133677839
8	C7	R1	6.94251450533924
9	C23	R1	7.51569983828404
9	C17	R1	7.13955135239879
9	C10	R1	7.15987133677839
9	C3	R1	7.22881869049588
9	C5	R1	7.43462822763672
9	C9	R1	6.97727992349992
9	C24	R1	7.04439411935845
9	C6	R1	6.93073733756289
9	C21	R1	7.40087943628218
9	C19	R1	7.53138146051631
9	C1	R1	7.44294349584873
9	C22	R1	7.36632221424582
9	C4	R1	7.24792751344359
9	C18	R1	7.14974711950468
9	C15	R1	7.32192809488736
9	C11	R1	7.09803208296053
9	C16	R1	7.22881869049588
9	C8	R1	7.09803208296053
9	C20	R1	7.28540221886225
9	C7	R1	7.10852445677817
10	C23	R1	7.31288295528436
10	C17	R1	7.43462822763672
10	C12	R1	7.27612440527424
10	C10	R1	7.49185309632967
10	C3	R1	7.35755200461808
10	C9	R1	7.02236781302845
10	C24	R1	7.31288295528436
10	C6	R1	7.11894107272351
10	C21	R1	7.22881869049588
10	C19	R1	6.79441586635011
10	C1	R1	7.40087943628218
10	C22	R1	7.4093909361377
10	C4	R1	7.28540221886225
10	C13	R1	7.33985000288462
10	C15	R1	7.07681559705083
10	C11	R1	7.29462074889163
10	C16	R1	6.95419631038687
10	C8	R1	7.56985560833095
10	C20	R1	7.15987133677839
11	C23	R1	7.10852445677817
11	C17	R1	7.33091687811462
11	C12	R1	7.4178525148859
11	C3	R1	7.15987133677839
11	C14	R1	7.12928301694497
11	C5	R1	7.08746284125034
11	C9	R1	7.06608919045777
11	C24	R1	7.27612440527424
11	C6	R1	7.37503943134692
11	C21	R1	7.39231742277876
11	C19	R1	7.51569983828404
11	C1	R1	7.02236781302845
11	C22	R1	7.34872815423108
11	C4	R1	7.10852445677817
11	C13	R1	7.32192809488736
11	C18	R1	7.53915881110803
11	C15	R1	7.23840473932508
11	C11	R1	7.11894107272351
11	C16	R1	7.37503943134692
11	C8	R1	7.11894107272351
11	C20	R1	7.34872815423108
11	C7	R1	7.40087943628218
12	C23	R1	7.59245703726808
12	C17	R1	7.31288295528436
12	C12	R1	7.45121111183233
12	C10	R1	7.34872815423108
12	C3	R1	7.36632221424582
12	C14	R1	7.13955135239879
12	C5	R1	7.29462074889163
12	C9	R1	7.16992500144231
12	C24	R1	7.04439411935845
12	C6	R1	7.21916852046216
12	C21	R1	7.06608919045777
12	C19	R1	7.27612440527424
12	C1	R1	7.23840473932508
12	C22	R1	7.07681559705083
12	C4	R1	7.25738784269265
12	C13	R1	7.28540221886225
12	C18	R1	6.94251450533924
12	C15	R1	7.2667865406949
12	C11	R1	7.25738784269265
12	C16	R1	7.4262647547021
12	C8	R1	7.21916852046216
12	C20	R1	7.10852445677817
12	C7	R1	7.22881869049588
13	C23	R1	7.3037807481771
13	C17	R1	7.48381577726426
13	C12	R1	7.24792751344359
13	C10	R1	7.38370429247405
13	C3	R1	7.32192809488736
13	C14	R1	7.4093909361377
13	C5	R1	7.06608919045777
13	C9	R1	7.32192809488736
13	C24	R1	7.13955135239879
13	C6	R1	7.29462074889163
13	C19	R1	7.28540221886225
13	C1	R1	7.3037807481771
13	C22	R1	7.48381577726426
13	C4	R1	7.33091687811462
13	C13	R1	7.48381577726426
13	C18	R1	7.33985000288462
13	C15	R1	7.25738784269265
13	C16	R1	7.3037807481771
13	C8	R1	7.15987133677839
13	C20	R1	7.33091687811462
14	C23	R1	7.38370429247405
14	C17	R1	7.13955135239879
14	C12	R1	7.17990909001493
14	C10	R1	7.25738784269265
14	C3	R1	7.01122725542325
14	C14	R1	7.23840473932508
14	C9	R1	7.38370429247405
14	C24	R1	7.45121111183233
14	C6	R1	7.20945336562895
14	C21	R1	7.37503943134692
14	C19	R1	7.51569983828404
14	C1	R1	7.25738784269265
14	C22	R1	7.22881869049588
14	C4	R1	7.2667865406949
14	C18	R1	7.10852445677817
14	C11	R1	7.29462074889163
14	C16	R1	7.20945336562895
14	C8	R1	7.25738784269265
14	C20	R1	7.32192809488736
14	C7	R1	7.65821148275179
15	C23	R1	7.3037807481771
15	C12	R1	7.25738784269265
15	C10	R1	7.33091687811462
15	C3	R1	7.20945336562895
15	C14	R1	7.37503943134692
15	C5	R1	7.10852445677817
15	C9	R1	7.4178525148859
15	C24	R1	7.4594316186373
15	C6	R1	7.21916852046216
15	C21	R1	7.38370429247405
15	C1	R1	7.19967234483636
15	C22	R1	7.28540221886225
15	C4	R1	7.19967234483636
15	C13	R1	7.37503943134692
15	C18	R1	7.07681559705083
15	C15	R1	7.06608919045777
15	C11	R1	7.08746284125034
15	C8	R1	7.10852445677817
15	C20	R1	7.12928301694497
16	C23	R1	6.95419631038687
16	C17	R1	7.4093909361377
16	C12	R1	7.22881869049588
16	C10	R1	7.39231742277876
16	C3	R1	7.27612440527424
16	C14	R1	6.94251450533924
16	C5	R1	6.95419631038687
16	C9	R1	7.32192809488736
16	C24	R1	7.04439411935845
16	C6	R1	7.19967234483636
16	C21	R1	7.27612440527424
16	C19	R1	7.4757334309664
16	C22	R1	7.19967234483636
16	C4	R1	7.27612440527424
16	C13	R1	7.14974711950468
16	C18	R1	7.33985000288462
16	C15	R1	7.04439411935845
16	C11	R1	7
16	C16	R1	7.43462822763672
16	C8	R1	7.37503943134692
16	C20	R1	7.14974711950468
16	C7	R1	7.28540221886225
17	C23	R1	7.36632221424582
17	C17	R1	7.40087943628218
17	C12	R1	7.56985560833095
17	C10	R1	7.32192809488736
17	C3	R1	7.4262647547021
17	C14	R1	7.29462074889163
17	C24	R1	7.25738784269265
17	C6	R1	7.20945336562895
17	C21	R1	7.25738784269265
17	C19	R1	7.12928301694497
17	C1	R1	7.21916852046216
17	C22	R1	7.18982455888002
17	C4	R1	7.48381577726426
17	C13	R1	7.11894107272351
17	C18	R1	7.33091687811462
17	C15	R1	7.12928301694497
17	C11	R1	7.24792751344359
17	C16	R1	7.33985000288462
17	C8	R1	7.3037807481771
17	C20	R1	7.4262647547021
17	C7	R1	7.467605550083
18	C23	R1	6.96578428466209
18	C17	R1	7.29462074889163
18	C12	R1	7.3037807481771
18	C10	R1	7.48381577726426
18	C3	R1	7.37503943134692
18	C14	R1	7.18982455888002
18	C5	R1	7.56224242422107
18	C9	R1	6.93073733756289
18	C24	R1	7.36632221424582
18	C6	R1	7.4594316186373
18	C21	R1	7.40087943628218
18	C19	R1	7.35755200461808
18	C1	R1	7.15987133677839
18	C22	R1	7.22881869049588
18	C4	R1	7.21916852046216
18	C13	R1	7.25738784269265
18	C18	R1	7.13955135239879
18	C15	R1	7.17990909001493
18	C11	R1	7.16992500144231
18	C16	R1	6.90689059560852
18	C8	R1	7.22881869049588
18	C20	R1	7.56224242422107
19	C23	R1	7.35755200461808
19	C17	R1	7.4178525148859
19	C12	R1	7.11894107272351
19	C10	R1	7.32192809488736
19	C3	R1	7.4262647547021
19	C5	R1	7.06608919045777
19	C9	R1	7.3037807481771
19	C24	R1	7.4178525148859
19	C6	R1	7.10852445677817
19	C21	R1	7.20945336562895
19	C1	R1	7.08746284125034
19	C22	R1	7.40087943628218
19	C4	R1	7.29462074889163
19	C13	R1	7.20945336562895
19	C18	R1	6.94251450533924
19	C15	R1	7.58496250072116
19	C11	R1	7.09803208296053
19	C16	R1	6.88264304936184
19	C8	R1	7.19967234483636
19	C20	R1	7.04439411935845
19	C7	R1	7.13955135239879
20	C23	R1	7.31288295528436
20	C17	R1	7.43462822763672
20	C12	R1	7.53915881110803
20	C10	R1	7.48381577726426
20	C3	R1	7.16992500144231
20	C14	R1	7.38370429247405
20	C9	R1	7.43462822763672
20	C24	R1	7.05528243550119
20	C6	R1	7.24792751344359
20	C21	R1	7.39231742277876
20	C19	R1	7.31288295528436
20	C1	R1	7.40087943628218
20	C4	R1	7.06608919045777
20	C13	R1	7.40087943628218
20	C18	R1	6.95419631038687
20	C15	R1	7.48381577726426
20	C11	R1	7.24792751344359
20	C16	R1	7.2667865406949
20	C8	R1	7.28540221886225
20	C20	R1	7.39231742277876
20	C7	R1	7.36632221424582
21	C23	R1	7.37503943134692
21	C17	R1	7.06608919045777
21	C12	R1	7.21916852046216
21	C10	R1	6.97727992349992
21	C3	R1	7.24792751344359
21	C14	R1	7.35755200461808
21	C9	R1	7.22881869049588
21	C24	R1	7.22881869049588
21	C21	R1	7.28540221886225
21	C19	R1	7.19967234483636
21	C1	R1	7.16992500144231
21	C22	R1	7.20945336562895
21	C4	R1	7.4262647547021
21	C13	R1	6.97727992349992
21	C18	R1	7.2667865406949
21	C11	R1	7.15987133677839
21	C16	R1	7.49185309632967
21	C8	R1	7.32192809488736
21	C20	R1	7.32192809488736
21	C7	R1	7.17990909001493
22	C23	R1	7.15987133677839
22	C17	R1	7.52356195605701
22	C12	R1	7.4178525148859
22	C10	R1	7.467605550083
22	C3	R1	7.36632221424582
22	C14	R1	7.60733031374961
22	C5	R1	7.28540221886225
22	C9	R1	7.27612440527424
22	C24	R1	7.52356195605701
22	C6	R1	7.45121111183233
22	C21	R1	7.3037807481771
22	C1	R1	7.45121111183233
22	C22	R1	7.38370429247405
22	C4	R1	7.4757334309664
22	C13	R1	7.3037807481771
22	C18	R1	7.18982455888002
22	C15	R1	7.31288295528436
22	C11	R1	7.16992500144231
22	C16	R1	7.2667865406949
22	C8	R1	7.13955135239879
22	C20	R1	7.27612440527424
23	C23	R1	7.33985000288462
23	C17	R1	7.20945336562895
23	C12	R1	7.4262647547021
23	C10	R1	7.04439411935845
23	C3	R1	7.12928301694497
23	C14	R1	7.25738784269265
23	C5	R1	7.28540221886225
23	C24	R1	7.4757334309664
23	C6	R1	7.35755200461808
23	C21	R1	7.23840473932508
23	C19	R1	7.59991284218713
23	C1	R1	7.24792751344359
23	C22	R1	7.51569983828404
23	C4	R1	7.33985000288462
23	C13	R1	7.09803208296053
23	C15	R1	7.2667865406949
23	C11	R1	6.96578428466209
23	C16	R1	7.16992500144231
23	C8	R1	7.4093909361377
23	C20	R1	7.38370429247405
23	C7	R1	7.17990909001493
24	C23	R1	7.19967234483636
24	C17	R1	7.33091687811462
24	C12	R1	7.33091687811462
24	C10	R1	7.24792751344359
24	C3	R1	7.15987133677839
24	C14	R1	7.24792751344359
24	C9	R1	7.33985000288462
24	C24	R1	7.4757334309664
24	C6	R1	7.34872815423108
24	C19	R1	7.28540221886225
24	C1	R1	7.15987133677839
24	C22	R1	7.5077946401987
24	C4	R1	7.22881869049588
24	C13	R1	7.29462074889163
24	C18	R1	7.24792751344359
24	C15	R1	6.98868468677217
24	C16	R1	7.06608919045777
24	C8	R1	7.53138146051631
24	C20	R1	7.22881869049588
24	C7	R1	7.19967234483636
25	C23	R1	7.36632221424582
25	C17	R1	7.22881869049588
25	C12	R1	7.33091687811462
25	C10	R1	7.54689445988764
25	C3	R1	7.73470962022584
25	C14	R1	7.03342300153745
25	C5	R1	7.17990909001493
25	C9	R1	7.28540221886225
25	C24	R1	7.20945336562895
25	C6	R1	7.15987133677839
25	C19	R1	7.17990909001493
25	C1	R1	7.43462822763672
25	C22	R1	7.33985000288462
25	C4	R1	7.15987133677839
25	C18	R1	7.04439411935845
25	C15	R1	7.03342300153745
25	C11	R1	7.37503943134692
25	C16	R1	7.11894107272351
25	C8	R1	7.17990909001493
25	C20	R1	7.4757334309664
25	C7	R1	7.18982455888002
26	C23	R1	7.07681559705083
26	C17	R1	7.16992500144231
26	C12	R1	7.25738784269265
26	C10	R1	7.40087943628218
26	C3	R1	7.4262647547021
26	C14	R1	7.39231742277876
26	C5	R1	7.34872815423108
26	C9	R1	7.40087943628218
26	C24	R1	7.3037807481771
26	C6	R1	7.22881869049588
26	C21	R1	7.12928301694497
26	C19	R1	7.43462822763672
26	C22	R1	7.49984588708321
26	C4	R1	7.18982455888002
26	C13	R1	7.24792751344359
26	C18	R1	7.4594316186373
26	C15	R1	7.19967234483636
26	C11	R1	7.2667865406949
26	C16	R1	7.18982455888002
26	C8	R1	7.28540221886225
26	C20	R1	7.52356195605701
27	C17	R1	7.467605550083
27	C12	R1	7.17990909001493
27	C3	R1	7.48381577726426
27	C14	R1	7.25738784269265
27	C5	R1	7.38370429247405
27	C9	R1	7.29462074889163
27	C24	R1	7.5077946401987
27	C6	R1	7.51569983828404
27	C21	R1	7.32192809488736
27	C19	R1	6.94251450533924
27	C1	R1	7.35755200461808
27	C22	R1	6.98868468677217
27	C4	R1	7.4178525148859
27	C13	R1	7.31288295528436
27	C18	R1	7.20945336562895
27	C15	R1	7.31288295528436
27	C11	R1	6.98868468677217
27	C16	R1	6.89481776330794
27	C8	R1	7.28540221886225
27	C20	R1	7.467605550083
27	C7	R1	7.34872815423108
28	C23	R1	7.467605550083
28	C17	R1	7.45121111183233
28	C12	R1	7.4093909361377
28	C10	R1	7.06608919045777
28	C3	R1	6.88264304936184
28	C14	R1	7.45121111183233
28	C5	R1	7.05528243550119
28	C9	R1	7.17990909001493
28	C24	R1	7.20945336562895
28	C6	R1	7.37503943134692
28	C21	R1	7.12928301694497
28	C19	R1	7.23840473932508
28	C1	R1	7.20945336562895
28	C22	R1	7.70043971814109
28	C13	R1	7.29462074889163
28	C18	R1	7.15987133677839
28	C15	R1	7.20945336562895
28	C16	R1	7.4093909361377
28	C8	R1	7.32192809488736
28	C20	R1	7.01122725542325
29	C23	R1	7.33985000288462
29	C17	R1	7.32192809488736
29	C12	R1	7.10852445677817
29	C10	R1	7.35755200461808
29	C14	R1	7.25738784269265
29	C9	R1	7.14974711950468
29	C24	R1	7.21916852046216
29	C21	R1	7.55458885167764
29	C19	R1	7.39231742277876
29	C1	R1	7.27612440527424
29	C22	R1	7.29462074889163
29	C4	R1	7.60733031374961
29	C18	R1	7.17990909001493
29	C15	R1	6.93073733756289
29	C11	R1	7.13955135239879
29	C16	R1	7.16992500144231
29	C8	R1	7.3037807481771
29	C7	R1	7.53138146051631
30	C23	R1	7.33985000288462
30	C17	R1	7.4262647547021
30	C12	R1	6.96578428466209
30	C10	R1	7.49984588708321
30	C3	R1	7.38370429247405
30	C14	R1	7.36632221424582
30	C5	R1	7.29462074889163
30	C9	R1	7.48381577726426
30	C24	R1	7.2667865406949
30	C21	R1	6.94251450533924
30	C1	R1	7.18982455888002
30	C22	R1	7.24792751344359
30	C4	R1	7.53915881110803
30	C13	R1	7.4594316186373
30	C18	R1	7.07681559705083
30	C15	R1	7.16992500144231
30	C11	R1	7.17990909001493
30	C16	R1	7.18982455888002
30	C8	R1	7.25738784269265
30	C20	R1	7.33985000288462
30	C7	R1	7.27612440527424
31	C23	R1	7.33985000288462
31	C17	R1	7.2667865406949
31	C12	R1	7.20945336562895
31	C10	R1	7.01122725542325
31	C3	R1	7.28540221886225
31	C14	R1	7.51569983828404
31	C5	R1	7.33985000288462
31	C9	R1	7.2667865406949
31	C24	R1	7.29462074889163
31	C21	R1	7.20945336562895
31	C19	R1	7.23840473932508
31	C1	R1	7.29462074889163
31	C22	R1	7.467605550083
31	C4	R1	6.8703647195834
31	C13	R1	7.17990909001493
31	C18	R1	7.33091687811462
31	C15	R1	7.08746284125034
31	C11	R1	7.44294349584873
31	C16	R1	7.4594316186373
31	C20	R1	7.02236781302845
31	C7	R1	6.97727992349992
32	C23	R1	7.15987133677839
32	C17	R1	7.33091687811462
32	C12	R1	7.44294349584873
32	C10	R1	7.44294349584873
32	C3	R1	7.2667865406949
32	C14	R1	7.14974711950468
32	C5	R1	7.10852445677817
32	C9	R1	7.27612440527424
32	C24	R1	7.24792751344359
32	C6	R1	7.16992500144231
32	C21	R1	7.08746284125034
32	C19	R1	7.52356195605701
32	C1	R1	7.23840473932508
32	C22	R1	7.45121111183233
32	C13	R1	7.13955135239879
32	C18	R1	7.05528243550119
32	C15	R1	7.16992500144231
32	C11	R1	7.28540221886225
32	C16	R1	7.4757334309664
32	C8	R1	7.20945336562895
32	C20	R1	7.08746284125034
32	C7	R1	7.21916852046216
33	C23	R1	6.95419631038687
33	C17	R1	7.16992500144231
33	C12	R1	7.43462822763672
33	C10	R1	7.467605550083
33	C14	R1	7.12928301694497
33	C5	R1	7.20945336562895
33	C9	R1	7.06608919045777
33	C24	R1	7.16992500144231
33	C6	R1	7.5077946401987
33	C21	R1	7.22881869049588
33	C19	R1	7.2667865406949
33	C22	R1	7.38370429247405
33	C4	R1	7.19967234483636
33	C13	R1	7.44294349584873
33	C18	R1	7.31288295528436
33	C15	R1	7.32192809488736
33	C11	R1	7.31288295528436
33	C8	R1	7.66533591718518
33	C20	R1	7.40087943628218
33	C7	R1	7.467605550083
34	C23	R1	7.45121111183233
34	C17	R1	7.57742882803575
34	C12	R1	7.16992500144231
34	C10	R1	7.22881869049588
34	C3	R1	7.44294349584873
34	C14	R1	7.13955135239879
34	C5	R1	7.22881869049588
34	C9	R1	7.18982455888002
34	C24	R1	7.467605550083
34	C6	R1	7.28540221886225
34	C21	R1	7.04439411935845
34	C1	R1	7.49984588708321
34	C22	R1	7.4093909361377
34	C18	R1	7.05528243550119
34	C15	R1	7.16992500144231
34	C16	R1	7.35755200461808
34	C8	R1	7.4178525148859
34	C20	R1	7.38370429247405
34	C7	R1	7.25738784269265
35	C17	R1	7.17990909001493
35	C12	R1	7.22881869049588
35	C10	R1	7.08746284125034
35	C14	R1	7.45121111183233
35	C5	R1	7.11894107272351
35	C9	R1	7.27612440527424
35	C24	R1	7.33091687811462
35	C6	R1	7.43462822763672
35	C21	R1	7.12928301694497
35	C19	R1	6.85798099512757
35	C1	R1	7.20945336562895
35	C22	R1	7.40087943628218
35	C13	R1	7.01122725542325
35	C18	R1	7.23840473932508
35	C15	R1	7.03342300153745
35	C11	R1	7.28540221886225
35	C16	R1	7.05528243550119
35	C8	R1	7.19967234483636
35	C7	R1	7.56985560833095
36	C23	R1	7.3037807481771
36	C17	R1	7.36632221424582
36	C12	R1	7.5077946401987
36	C10	R1	7.20945336562895
36	C3	R1	7.34872815423108
36	C14	R1	7.44294349584873
36	C5	R1	7.467605550083
36	C9	R1	7.16992500144231
36	C24	R1	7.27612440527424
36	C6	R1	7.01122725542325
36	C21	R1	7.44294349584873
36	C19	R1	7.28540221886225
36	C1	R1	7.54689445988764
36	C22	R1	7.59991284218713
36	C4	R1	7.18982455888002
36	C15	R1	6.98868468677217
36	C11	R1	7.23840473932508
36	C16	R1	7.24792751344359
36	C8	R1	7.20945336562895
36	C20	R1	7.33091687811462
36	C7	R1	7.22881869049588
37	C23	R1	7.56224242422107
37	C17	R1	7.20945336562895
37	C12	R1	7.48381577726426
37	C10	R1	7.31288295528436
37	C3	R1	7.2667865406949
37	C14	R1	7.20945336562895
37	C9	R1	7.28540221886225
37	C24	R1	7.53915881110803
37	C6	R1	7.4093909361377
37	C21	R1	7.07681559705083
37	C19	R1	7.22881869049588
37	C1	R1	7.3037807481771
37	C22	R1	7.15987133677839
37	C4	R1	7.33985000288462
37	C13	R1	7.36632221424582
37	C18	R1	6.79441586635011
37	C15	R1	7.19967234483636
37	C11	R1	7.23840473932508
37	C16	R1	7.11894107272351
37	C8	R1	7.61470984411521
37	C20	R1	7.4757334309664
37	C7	R1	7.22881869049588
38	C23	R1	7.18982455888002
38	C17	R1	7.18982455888002
38	C12	R1	7.33985000288462
38	C10	R1	7.4093909361377
38	C3	R1	7.23840473932508
38	C14	R1	7.24792751344359
38	C5	R1	7.19967234483636
38	C9	R1	7.19967234483636
38	C6	R1	7.4262647547021
38	C19	R1	7.15987133677839
38	C1	R1	7.2667865406949
38	C22	R1	7.2667865406949
38	C4	R1	7.22881869049588
38	C18	R1	7.15987133677839
38	C15	R1	7.25738784269265
38	C16	R1	7.2667865406949
38	C8	R1	7.40087943628218
38	C20	R1	7.29462074889163
38	C7	R1	7.4262647547021
39	C23	R1	7.34872815423108
39	C17	R1	7.31288295528436
39	C12	R1	7.61470984411521
39	C10	R1	7.14974711950468
39	C3	R1	7.467605550083
39	C14	R1	7.33985000288462
39	C5	R1	7.34872815423108
39	C9	R1	7.06608919045777
39	C24	R1	7.40087943628218
39	C6	R1	7.19967234483636
39	C21	R1	7.19967234483636
39	C19	R1	7.27612440527424
39	C22	R1	7.21916852046216
39	C4	R1	7.5077946401987
39	C18	R1	7.4594316186373
39	C15	R1	7.20945336562895
39	C11	R1	7.27612440527424
39	C16	R1	7.24792751344359
39	C8	R1	6.82017896241519
39	C20	R1	7.24792751344359
39	C7	R1	7.37503943134692
40	C23	R1	7.33091687811462
40	C17	R1	7.28540221886225
40	C10	R1	7.28540221886225
40	C3	R1	7.39231742277876
40	C14	R1	7.31288295528436
40	C5	R1	7.3037807481771
40	C24	R1	7.4093909361377
40	C6	R1	7.63662462054365
40	C21	R1	7.22881869049588
40	C1	R1	7.10852445677817
40	C22	R1	7.22881869049588
40	C4	R1	7.09803208296053
40	C13	R1	7.40087943628218
40	C18	R1	7.14974711950468
40	C15	R1	7.13955135239879
40	C11	R1	7.37503943134692
40	C16	R1	7.16992500144231
40	C8	R1	7.4093909361377
40	C20	R1	7.22881869049588
40	C7	R1	7.24792751344359
41	C10	R1	7.22881869049588
41	C3	R1	7.34872815423108
41	C14	R1	7.32192809488736
41	C5	R1	7.33091687811462
41	C9	R1	7.4262647547021
41	C24	R1	7.56985560833095
41	C6	R1	7.19967234483636
41	C21	R1	7.4594316186373
41	C19	R1	7.24792751344359
41	C1	R1	7.01122725542325
41	C22	R1	7.31288295528436
41	C4	R1	7.13955135239879
41	C13	R1	7.3037807481771
41	C18	R1	7.27612440527424
41	C15	R1	7.17990909001493
41	C11	R1	7.15987133677839
41	C16	R1	7.24792751344359
41	C8	R1	7.28540221886225
41	C20	R1	7.28540221886225
41	C7	R1	7.19967234483636
42	C23	R1	7.28540221886225
42	C12	R1	7.23840473932508
42	C10	R1	7.07681559705083
42	C3	R1	7.15987133677839
42	C14	R1	7.2667865406949
42	C5	R1	7.28540221886225
42	C9	R1	7.31288295528436
42	C24	R1	7.4093909361377
42	C6	R1	7.33985000288462
42	C21	R1	7.08746284125034
42	C1	R1	7.12928301694497
42	C22	R1	6.93073733756289
42	C4	R1	7.09803208296053
42	C13	R1	7.27612440527424
42	C18	R1	7.11894107272351
42	C11	R1	7.15987133677839
42	C16	R1	7.09803208296053
42	C20	R1	7.4178525148859
42	C7	R1	7.28540221886225
43	C23	R1	7.15987133677839
43	C17	R1	7.16992500144231
43	C12	R1	7.49185309632967
43	C10	R1	7.32192809488736
43	C3	R1	7.54689445988764
43	C14	R1	7.28540221886225
43	C5	R1	7.07681559705083
43	C9	R1	7.49984588708321
43	C24	R1	7.13955135239879
43	C6	R1	7.12928301694497
43	C21	R1	7.27612440527424
43	C19	R1	7.24792751344359
43	C22	R1	7.23840473932508
43	C4	R1	7.19967234483636
43	C13	R1	7.14974711950468
43	C15	R1	7.07681559705083
43	C11	R1	7.25738784269265
43	C16	R1	7.33985000288462
43	C8	R1	7.68650052718322
43	C20	R1	7.24792751344359
44	C23	R1	7.12928301694497
44	C17	R1	7.29462074889163
44	C12	R1	7.11894107272351
44	C10	R1	7.4594316186373
44	C3	R1	7.27612440527424
44	C14	R1	7.07681559705083
44	C9	R1	7.39231742277876
44	C24	R1	7.27612440527424
44	C6	R1	7.23840473932508
44	C21	R1	7.22881869049588
44	C19	R1	7.3037807481771
44	C22	R1	7.33985000288462
44	C4	R1	7.21916852046216
44	C13	R1	7.45121111183233
44	C18	R1	6.93073733756289
44	C15	R1	7.23840473932508
44	C11	R1	7.37503943134692
44	C16	R1	7.14974711950468
44	C8	R1	7.40087943628218
44	C20	R1	7.33091687811462
44	C7	R1	7.27612440527424
45	C23	R1	7.34872815423108
45	C17	R1	7.58496250072116
45	C12	R1	7.08746284125034
45	C10	R1	7.49984588708321
45	C3	R1	7.22881869049588
45	C14	R1	7.33985000288462
45	C5	R1	7.24792751344359
45	C9	R1	7.19967234483636
45	C24	R1	7.4093909361377
45	C6	R1	7.20945336562895
45	C21	R1	7.34872815423108
45	C19	R1	7.4093909361377
45	C1	R1	7.01122725542325
45	C22	R1	7.54689445988764
45	C4	R1	6.95419631038687
45	C13	R1	7.4178525148859
45	C18	R1	6.93073733756289
45	C15	R1	7.16992500144231
45	C11	R1	7.04439411935845
45	C16	R1	7.22881869049588
45	C8	R1	6.95419631038687
45	C20	R1	7.23840473932508
45	C7	R1	7.49984588708321
46	C23	R1	7.467605550083
46	C17	R1	7.18982455888002
46	C12	R1	7.36632221424582
46	C10	R1	7.16992500144231
46	C3	R1	7.31288295528436
46	C14	R1	7.34872815423108
46	C5	R1	7.35755200461808
46	C9	R1	7.35755200461808
46	C24	R1	7.43462822763672
46	C6	R1	7.2667865406949
46	C21	R1	7.67948009950545
46	C19	R1	7.55458885167764
46	C1	R1	7.48381577726426
46	C22	R1	7.49984588708321
46	C4	R1	7.33985000288462
46	C13	R1	7.05528243550119
46	C15	R1	7.33091687811462
46	C11	R1	7.10852445677817
46	C16	R1	7.19967234483636
46	C8	R1	7.4757334309664
46	C20	R1	6.8703647195834
46	C7	R1	7.39231742277876
47	C23	R1	7.35755200461808
47	C17	R1	7.36632221424582
47	C12	R1	7.53138146051631
47	C3	R1	7.4093909361377
47	C14	R1	7.34872815423108
47	C5	R1	7.39231742277876
47	C9	R1	7.22881869049588
47	C6	R1	7.36632221424582
47	C21	R1	7.29462074889163
47	C19	R1	7.28540221886225
47	C1	R1	7.22881869049588
47	C22	R1	7.38370429247405
47	C4	R1	7.36632221424582
47	C13	R1	7.2667865406949
47	C18	R1	7.10852445677817
47	C15	R1	7.09803208296053
47	C11	R1	7.23840473932508
47	C16	R1	7.18982455888002
47	C8	R1	7.38370429247405
47	C7	R1	7.08746284125034
48	C23	R1	7.49984588708321
48	C17	R1	7.16992500144231
48	C12	R1	7.32192809488736
48	C3	R1	7.27612440527424
48	C14	R1	7.22881869049588
48	C5	R1	7.4178525148859
48	C9	R1	7.36632221424582
48	C24	R1	7.38370429247405
48	C6	R1	7.12928301694497
48	C21	R1	7.15987133677839
48	C19	R1	7.02236781302845
48	C22	R1	7.23840473932508
48	C4	R1	7.44294349584873
48	C13	R1	7.02236781302845
48	C18	R1	7.23840473932508
48	C15	R1	7.15987133677839
48	C11	R1	7.16992500144231
48	C16	R1	7.4093909361377
48	C20	R1	7.2667865406949
48	C7	R1	7.25738784269265
49	C23	R1	6.97727992349992
49	C17	R1	7.34872815423108
49	C12	R1	7.23840473932508
49	C10	R1	7.467605550083
49	C3	R1	7.20945336562895
49	C14	R1	7.16992500144231
49	C5	R1	7.12928301694497
49	C24	R1	7.15987133677839
49	C6	R1	7.56985560833095
49	C21	R1	7.23840473932508
49	C19	R1	7.10852445677817
49	C1	R1	7.16992500144231
49	C22	R1	7.32192809488736
49	C4	R1	7.16992500144231
49	C18	R1	7.13955135239879
49	C15	R1	7.15987133677839
49	C11	R1	7.38370429247405
49	C8	R1	7.2667865406949
49	C20	R1	7.3037807481771
49	C7	R1	7.25738784269265
50	C23	R1	7.34872815423108
50	C17	R1	7.35755200461808
50	C12	R1	7.07681559705083
50	C10	R1	7.45121111183233
50	C14	R1	7.10852445677817
50	C5	R1	7.44294349584873
50	C24	R1	7.33091687811462
50	C6	R1	7.15987133677839
50	C19	R1	7.31288295528436
50	C22	R1	7.01122725542325
50	C4	R1	7.3037807481771
50	C13	R1	7.4093909361377
50	C18	R1	7.29462074889163
50	C15	R1	7.03342300153745
50	C11	R1	7.37503943134692
50	C16	R1	7.19967234483636
50	C8	R1	7.06608919045777
50	C20	R1	7.06608919045777
50	C7	R1	7.27612440527424
51	C23	R1	7.11894107272351
51	C17	R1	7.10852445677817
51	C12	R1	7.2667865406949
51	C14	R1	7.28540221886225
51	C5	R1	7.13955135239879
51	C9	R1	7.49984588708321
51	C6	R1	7.14974711950468
51	C21	R1	7.39231742277876
51	C19	R1	7.37503943134692
51	C1	R1	7.37503943134692
51	C22	R1	7.08746284125034
51	C4	R1	7.39231742277876
51	C13	R1	7.23840473932508
51	C18	R1	7.20945336562895
51	C15	R1	7.10852445677817
51	C16	R1	6.89481776330794
51	C8	R1	7.54689445988764
51	C20	R1	7.4594316186373
52	C23	R1	7.38370429247405
52	C17	R1	7.22881869049588
52	C12	R1	7.31288295528436
52	C10	R1	7.13955135239879
52	C3	R1	7.13955135239879
52	C14	R1	7.13955135239879
52	C24	R1	7.18982455888002
52	C6	R1	7.4178525148859
52	C21	R1	7.28540221886225
52	C19	R1	7.24792751344359
52	C1	R1	7.37503943134692
52	C22	R1	7.19967234483636
52	C4	R1	7.23840473932508
52	C13	R1	7.18982455888002
52	C18	R1	7.2667865406949
52	C11	R1	7.28540221886225
52	C16	R1	7.34872815423108
52	C8	R1	7.43462822763672
52	C20	R1	7.39231742277876
52	C7	R1	7.07681559705083
53	C23	R1	6.95419631038687
53	C17	R1	7.32192809488736
53	C12	R1	7.13955135239879
53	C10	R1	7.34872815423108
53	C3	R1	7.25738784269265
53	C14	R1	7.33091687811462
53	C5	R1	7.28540221886225
53	C9	R1	7.06608919045777
53	C24	R1	7.2667865406949
53	C6	R1	7.25738784269265
53	C21	R1	7.52356195605701
53	C1	R1	7.21916852046216
53	C22	R1	7.34872815423108
53	C4	R1	7.19967234483636
53	C13	R1	7.29462074889163
53	C18	R1	7.19967234483636
53	C15	R1	7.22881869049588
53	C11	R1	7.02236781302845
53	C8	R1	7.62205181945638
53	C20	R1	7.05528243550119
54	C23	R1	7.09803208296053
54	C17	R1	7.43462822763672
54	C10	R1	6.95419631038687
54	C3	R1	7.08746284125034
54	C14	R1	7.36632221424582
54	C5	R1	6.98868468677217
54	C9	R1	7.21916852046216
54	C24	R1	7.15987133677839
54	C6	R1	7.02236781302845
54	C21	R1	6.93073733756289
54	C19	R1	7.09803208296053
54	C1	R1	7.33091687811462
54	C22	R1	7.21916852046216
54	C4	R1	7.38370429247405
54	C13	R1	7.4093909361377
54	C18	R1	7.44294349584873
54	C15	R1	7.27612440527424
54	C11	R1	7.32192809488736
54	C16	R1	7.32192809488736
54	C8	R1	7.18982455888002
54	C20	R1	7.22881869049588
54	C7	R1	6.76818432477693
55	C23	R1	7.51569983828404
55	C17	R1	7.53915881110803
55	C12	R1	7.31288295528436
55	C3	R1	7.38370429247405
55	C14	R1	7.28540221886225
55	C5	R1	7.20945336562895
55	C9	R1	7.22881869049588
55	C24	R1	7.29462074889163
55	C6	R1	7.39231742277876
55	C21	R1	7.48381577726426
55	C1	R1	7.35755200461808
55	C22	R1	7.467605550083
55	C4	R1	7.20945336562895
55	C13	R1	7.20945336562895
55	C18	R1	7.06608919045777
55	C15	R1	7.23840473932508
55	C11	R1	7.01122725542325
55	C16	R1	7.14974711950468
55	C8	R1	7.16992500144231
55	C20	R1	7.27612440527424
55	C7	R1	7.4594316186373
56	C23	R1	7.29462074889163
56	C17	R1	7.22881869049588
56	C12	R1	7.33091687811462
56	C10	R1	7.33091687811462
56	C5	R1	7.39231742277876
56	C9	R1	7.27612440527424
56	C24	R1	7.23840473932508
56	C6	R1	7.38370429247405
56	C19	R1	7.33985000288462
56	C1	R1	7.23840473932508
56	C22	R1	7.16992500144231
56	C4	R1	7.18982455888002
56	C13	R1	7.03342300153745
56	C18	R1	7.3037807481771
56	C15	R1	6.98868468677217
56	C11	R1	6.76818432477693
56	C16	R1	7.05528243550119
56	C8	R1	7.33985000288462
56	C20	R1	7.18982455888002
56	C7	R1	7.4093909361377
57	C23	R1	7.33985000288462
57	C17	R1	7.45121111183233
57	C12	R1	7.19967234483636
57	C10	R1	7.27612440527424
57	C3	R1	7.10852445677817
57	C14	R1	7.16992500144231
57	C5	R1	7.28540221886225
57	C9	R1	7.24792751344359
57	C24	R1	7.4594316186373
57	C6	R1	7.37503943134692
57	C21	R1	7.10852445677817
57	C19	R1	7.28540221886225
57	C1	R1	7.60733031374961
57	C22	R1	7.28540221886225
57	C13	R1	7.4093909361377
57	C18	R1	7.11894107272351
57	C15	R1	7.22881869049588
57	C11	R1	7
57	C16	R1	6.79441586635011
57	C8	R1	7.31288295528436
57	C20	R1	7.43462822763672
57	C7	R1	7.24792751344359
58	C23	R1	7.51569983828404
58	C17	R1	7.33985000288462
58	C12	R1	7.4262647547021
58	C10	R1	7.467605550083
58	C3	R1	7.33985000288462
58	C14	R1	7.27612440527424
58	C5	R1	7.44294349584873
58	C9	R1	7.20945336562895
58	C24	R1	7.59991284218713
58	C21	R1	7.28540221886225
58	C19	R1	7
58	C1	R1	7.10852445677817
58	C22	R1	7.27612440527424
58	C4	R1	7.4757334309664
58	C13	R1	7.14974711950468
58	C18	R1	7.31288295528436
58	C15	R1	7.24792751344359
58	C11	R1	7.17990909001493
58	C16	R1	7.23840473932508
58	C8	R1	7.29462074889163
58	C20	R1	7.34872815423108
58	C7	R1	7.15987133677839
59	C23	R1	7.34872815423108
59	C17	R1	7.20945336562895
59	C12	R1	7.36632221424582
59	C10	R1	7.14974711950468
59	C3	R1	7.22881869049588
59	C14	R1	7.22881869049588
59	C5	R1	7.43462822763672
59	C24	R1	7.06608919045777
59	C6	R1	7.44294349584873
59	C19	R1	7.467605550083
59	C22	R1	7.23840473932508
59	C4	R1	7.44294349584873
59	C13	R1	7.27612440527424
59	C18	R1	6.96578428466209
59	C15	R1	7.20945336562895
59	C11	R1	7.22881869049588
59	C16	R1	6.8073549220576
59	C8	R1	7.43462822763672
59	C20	R1	7.33091687811462
59	C7	R1	7.40087943628218
60	C23	R1	7.5077946401987
60	C17	R1	7.18982455888002
60	C12	R1	7.39231742277876
60	C10	R1	7.37503943134692
60	C3	R1	7.3037807481771
60	C14	R1	7.18982455888002
60	C5	R1	7.33091687811462
60	C9	R1	7.28540221886225
60	C24	R1	7.39231742277876
60	C6	R1	7.35755200461808
60	C21	R1	7.03342300153745
60	C19	R1	7.38370429247405
60	C22	R1	7.21916852046216
60	C13	R1	7.18982455888002
60	C18	R1	7.22881869049588
60	C15	R1	7.24792751344359
60	C11	R1	7.21916852046216
60	C16	R1	7.04439411935845
60	C8	R1	7.4262647547021
60	C20	R1	7.05528243550119
60	C7	R1	7.37503943134692
61	C23	R1	7.11894107272351
61	C17	R1	7.2667865406949
61	C12	R1	7.38370429247405
61	C10	R1	7.4594316186373
61	C3	R1	7.70043971814109
61	C14	R1	7.37503943134692
61	C5	R1	7.02236781302845
61	C9	R1	7.18982455888002
61	C24	R1	7.25738784269265
61	C6	R1	7.22881869049588
61	C21	R1	7.2667865406949
61	C19	R1	7.4594316186373
61	C1	R1	7.43462822763672
61	C22	R1	7.53915881110803
61	C4	R1	7.37503943134692
61	C13	R1	7.37503943134692
61	C18	R1	6.96578428466209
61	C15	R1	7.20945336562895
61	C16	R1	6.78135971352466
61	C8	R1	7.24792751344359
61	C20	R1	7.25738784269265
61	C7	R1	7.31288295528436
62	C23	R1	7.33985000288462
62	C17	R1	7.24792751344359
62	C12	R1	7.23840473932508
62	C10	R1	7.25738784269265
62	C3	R1	7.29462074889163
62	C14	R1	7.28540221886225
62	C5	R1	7.33091687811462
62	C9	R1	7.39231742277876
62	C6	R1	7.10852445677817
62	C21	R1	7.16992500144231
62	C19	R1	7.31288295528436
62	C1	R1	7.17990909001493
62	C22	R1	7.24792751344359
62	C4	R1	7.04439411935845
62	C13	R1	7.32192809488736
62	C18	R1	7.22881869049588
62	C15	R1	6.84549005094437
62	C11	R1	7.44294349584873
62	C16	R1	7.12928301694497
62	C8	R1	7.27612440527424
62	C20	R1	7.14974711950468
62	C7	R1	7.29462074889163
63	C23	R1	7.25738784269265
63	C17	R1	7.40087943628218
63	C12	R1	7.25738784269265
63	C10	R1	7.4757334309664
63	C3	R1	7.4178525148859
63	C14	R1	7.12928301694497
63	C5	R1	7.02236781302845
63	C9	R1	7.01122725542325
63	C24	R1	7.29462074889163
63	C6	R1	7.33091687811462
63	C21	R1	7.53915881110803
63	C19	R1	7.27612440527424
63	C1	R1	7.08746284125034
63	C22	R1	7.4262647547021
63	C13	R1	7.5077946401987
63	C18	R1	7.28540221886225
63	C15	R1	7.19967234483636
63	C11	R1	7.10852445677817
63	C16	R1	7.34872815423108
63	C8	R1	7.36632221424582
63	C20	R1	7.28540221886225
63	C7	R1	7.37503943134692
64	C23	R1	7.53915881110803
64	C17	R1	7.27612440527424
64	C12	R1	7.20945336562895
64	C10	R1	7.31288295528436
64	C3	R1	7
64	C14	R1	7.24792751344359
64	C5	R1	7.22881869049588
64	C9	R1	7.21916852046216
64	C6	R1	7.54689445988764
64	C19	R1	7.32192809488736
64	C1	R1	7.35755200461808
64	C22	R1	7.33985000288462
64	C4	R1	7.35755200461808
64	C13	R1	6.71424551766612
64	C18	R1	7.14974711950468
64	C15	R1	7.24792751344359
64	C11	R1	6.88264304936184
64	C8	R1	6.8073549220576
64	C20	R1	7.20945336562895
64	C7	R1	7.56224242422107
65	C23	R1	7.38370429247405
65	C17	R1	7.49185309632967
65	C12	R1	7.45121111183233
65	C10	R1	7.21916852046216
65	C3	R1	7.19967234483636
65	C14	R1	7.4093909361377
65	C5	R1	7.22881869049588
65	C9	R1	7.5077946401987
65	C6	R1	7.25738784269265
65	C21	R1	7.17990909001493
65	C19	R1	7.02236781302845
65	C1	R1	7.467605550083
65	C22	R1	7.19967234483636
65	C4	R1	7.25738784269265
65	C13	R1	7.02236781302845
65	C15	R1	7.07681559705083
65	C11	R1	7.19967234483636
65	C16	R1	6.74146698640115
65	C8	R1	7.20945336562895
66	C23	R1	7.22881869049588
66	C17	R1	7.06608919045777
66	C12	R1	7.33985000288462
66	C10	R1	7.21916852046216
66	C3	R1	7.2667865406949
66	C14	R1	7.06608919045777
66	C5	R1	7.33091687811462
66	C24	R1	7.4594316186373
66	C6	R1	7.36632221424582
66	C21	R1	7.2667865406949
66	C19	R1	7.20945336562895
66	C1	R1	7.34872815423108
66	C22	R1	7.33091687811462
66	C4	R1	7.31288295528436
66	C13	R1	7.33091687811462
66	C18	R1	6.90689059560852
66	C15	R1	7.27612440527424
66	C11	R1	7.28540221886225
66	C16	R1	7.21916852046216
66	C8	R1	7.32192809488736
66	C7	R1	7.19967234483636
67	C23	R1	7.31288295528436
67	C17	R1	7.467605550083
67	C12	R1	7.4178525148859
67	C10	R1	7.27612440527424
67	C3	R1	7.4178525148859
67	C14	R1	7.07681559705083
67	C5	R1	7.2667865406949
67	C9	R1	7.16992500144231
67	C24	R1	7.39231742277876
67	C6	R1	7.33091687811462
67	C21	R1	7.38370429247405
67	C19	R1	7.20945336562895
67	C1	R1	7.24792751344359
67	C22	R1	7.56224242422107
67	C4	R1	7.2667865406949
67	C13	R1	7.33091687811462
67	C18	R1	7.27612440527424
67	C15	R1	7.15987133677839
67	C11	R1	7.33091687811462
67	C16	R1	7.15987133677839
67	C8	R1	7.29462074889163
67	C20	R1	7.10852445677817
67	C7	R1	7.24792751344359
68	C23	R1	7.13955135239879
68	C17	R1	7.43462822763672
68	C12	R1	7.4594316186373
68	C10	R1	7.23840473932508
68	C3	R1	7.27612440527424
68	C14	R1	7.24792751344359
68	C5	R1	7.27612440527424
68	C9	R1	7.04439411935845
68	C6	R1	7.52356195605701
68	C19	R1	7.10852445677817
68	C1	R1	7.23840473932508
68	C22	R1	7.27612440527424
68	C4	R1	7.14974711950468
68	C13	R1	7.07681559705083
68	C15	R1	7.12928301694497
68	C16	R1	7.18982455888002
68	C8	R1	7.2667865406949
68	C20	R1	7.22881869049588
68	C7	R1	7.35755200461808
69	C23	R1	7.52356195605701
69	C17	R1	7.06608919045777
69	C12	R1	7.40087943628218
69	C10	R1	7.25738784269265
69	C14	R1	7.4178525148859
69	C5	R1	7.25738784269265
69	C9	R1	7.32192809488736
69	C24	R1	7.19967234483636
69	C6	R1	7.23840473932508
69	C21	R1	7.4757334309664
69	C19	R1	7.23840473932508
69	C1	R1	7.33091687811462
69	C22	R1	7.49185309632967
69	C4	R1	7.03342300153745
69	C18	R1	7.31288295528436
69	C15	R1	7.17990909001493
69	C11	R1	7.2667865406949
69	C8	R1	7.35755200461808
69	C20	R1	7.27612440527424
69	C7	R1	7.27612440527424
70	C23	R1	7.23840473932508
70	C17	R1	7.18982455888002
70	C12	R1	7.2667865406949
70	C10	R1	7.33985000288462
70	C3	R1	7.58496250072116
70	C14	R1	7.53138146051631
70	C5	R1	7.24792751344359
70	C9	R1	7.11894107272351
70	C24	R1	7.33091687811462
70	C6	R1	7.36632221424582
70	C21	R1	7.40087943628218
70	C19	R1	7.37503943134692
70	C22	R1	7.28540221886225
70	C13	R1	7.24792751344359
70	C18	R1	7.21916852046216
70	C15	R1	7.22881869049588
70	C11	R1	7.36632221424582
70	C16	R1	7.43462822763672
70	C8	R1	7.13955135239879
70	C20	R1	7.33091687811462
70	C7	R1	7.38370429247405
71	C23	R1	7.19967234483636
71	C17	R1	7.33985000288462
71	C14	R1	7.36632221424582
71	C5	R1	7.13955135239879
71	C9	R1	7.57742882803575
71	C24	R1	7.22881869049588
71	C6	R1	7.02236781302845
71	C21	R1	7.17990909001493
71	C19	R1	7.28540221886225
71	C1	R1	7.02236781302845
71	C22	R1	7.29462074889163
71	C4	R1	7.06608919045777
71	C13	R1	7.49185309632967
71	C18	R1	7.05528243550119
71	C15	R1	7.08746284125034
71	C11	R1	7.11894107272351
71	C8	R1	7.14974711950468
71	C20	R1	7.25738784269265
71	C7	R1	7.16992500144231
72	C23	R1	7.44294349584873
72	C17	R1	7.33985000288462
72	C10	R1	7.24792751344359
72	C3	R1	7.14974711950468
72	C14	R1	7.36632221424582
72	C5	R1	7.35755200461808
72	C9	R1	7.28540221886225
72	C24	R1	7.23840473932508
72	C6	R1	7.3037807481771
72	C21	R1	7.16992500144231
72	C19	R1	7.27612440527424
72	C22	R1	7.37503943134692
72	C4	R1	7.12928301694497
72	C13	R1	7.21916852046216
72	C18	R1	7.16992500144231
72	C15	R1	7.20945336562895
72	C11	R1	7.09803208296053
72	C16	R1	6.91886323727459
72	C8	R1	7.32192809488736
72	C20	R1	7.4262647547021
72	C7	R1	7.4093909361377
73	C23	R1	7.467605550083
73	C17	R1	7.03342300153745
73	C12	R1	7.25738784269265
73	C10	R1	7.24792751344359
73	C3	R1	7.19967234483636
73	C5	R1	7.4757334309664
73	C9	R1	7.35755200461808
73	C24	R1	7.467605550083
73	C6	R1	7.18982455888002
73	C21	R1	7.27612440527424
73	C19	R1	7.38370429247405
73	C1	R1	7.15987133677839
73	C22	R1	7.3037807481771
73	C4	R1	7.2667865406949
73	C13	R1	7.32192809488736
73	C18	R1	7.07681559705083
73	C15	R1	7.37503943134692
73	C16	R1	7.3037807481771
73	C8	R1	7.13955135239879
73	C20	R1	7.56985560833095
73	C7	R1	7.32192809488736
74	C23	R1	7.19967234483636
74	C17	R1	7.15987133677839
74	C12	R1	7.08746284125034
74	C10	R1	7.28540221886225
74	C3	R1	7.70043971814109
74	C5	R1	7.13955135239879
74	C9	R1	7.27612440527424
74	C24	R1	7.37503943134692
74	C21	R1	7.24792751344359
74	C19	R1	7.45121111183233
74	C1	R1	7.31288295528436
74	C22	R1	7.35755200461808
74	C4	R1	7.2667865406949
74	C13	R1	7.18982455888002
74	C18	R1	7.3037807481771
74	C15	R1	7.31288295528436
74	C16	R1	7.44294349584873
74	C8	R1	7.17990909001493
74	C20	R1	7.33091687811462
74	C7	R1	7.01122725542325
75	C23	R1	7.07681559705083
75	C17	R1	7.14974711950468
75	C10	R1	7.2667865406949
75	C3	R1	7.22881869049588
75	C14	R1	7.10852445677817
75	C5	R1	7.17990909001493
75	C9	R1	6.98868468677217
75	C24	R1	7.39231742277876
75	C6	R1	7.14974711950468
75	C21	R1	7.21916852046216
75	C19	R1	6.98868468677217
75	C1	R1	7.2667865406949
75	C22	R1	7.2667865406949
75	C4	R1	7.15987133677839
75	C13	R1	7.52356195605701
75	C18	R1	7.15987133677839
75	C15	R1	7.4178525148859
75	C11	R1	7.22881869049588
75	C16	R1	7.45121111183233
75	C8	R1	7.35755200461808
75	C7	R1	7.06608919045777
76	C23	R1	6.95419631038687
76	C12	R1	7.13955135239879
76	C10	R1	7.3037807481771
76	C14	R1	7.21916852046216
76	C5	R1	7.20945336562895
76	C9	R1	7.12928301694497
76	C24	R1	7.22881869049588
76	C6	R1	7.44294349584873
76	C19	R1	7.51569983828404
76	C1	R1	7.23840473932508
76	C4	R1	7.22881869049588
76	C13	R1	7.4594316186373
76	C18	R1	7.37503943134692
76	C15	R1	7.17990909001493
76	C11	R1	7.01122725542325
76	C16	R1	7.16992500144231
76	C8	R1	7.49185309632967
76	C20	R1	7.40087943628218
76	C7	R1	7.45121111183233
77	C23	R1	7.22881869049588
77	C17	R1	7.13955135239879
77	C12	R1	7.36632221424582
77	C3	R1	7.38370429247405
77	C14	R1	7.27612440527424
77	C5	R1	6.97727992349992
77	C9	R1	7.2667865406949
77	C24	R1	7.29462074889163
77	C6	R1	7.32192809488736
77	C21	R1	7.25738784269265
77	C19	R1	7.10852445677817
77	C1	R1	7.37503943134692
77	C22	R1	7.24792751344359
77	C4	R1	7.20945336562895
77	C13	R1	7.3037807481771
77	C18	R1	7.10852445677817
77	C15	R1	7.07681559705083
77	C11	R1	7.14974711950468
77	C16	R1	7.53138146051631
77	C8	R1	7.11894107272351
77	C20	R1	7.29462074889163
77	C7	R1	7.2667865406949
78	C23	R1	7.17990909001493
78	C17	R1	7.02236781302845
78	C12	R1	7.14974711950468
78	C10	R1	7.05528243550119
78	C3	R1	7.09803208296053
78	C5	R1	7.23840473932508
78	C9	R1	7.18982455888002
78	C24	R1	7.22881869049588
78	C6	R1	7.32192809488736
78	C21	R1	7.4178525148859
78	C19	R1	7.35755200461808
78	C1	R1	7.2667865406949
78	C22	R1	7.23840473932508
78	C4	R1	7.34872815423108
78	C13	R1	7.17990909001493
78	C18	R1	6.89481776330794
78	C15	R1	7.23840473932508
78	C11	R1	7.3037807481771
78	C16	R1	7.03342300153745
78	C8	R1	7.15987133677839
78	C20	R1	7.27612440527424
78	C7	R1	7.40087943628218
79	C23	R1	7.23840473932508
79	C12	R1	7.43462822763672
79	C10	R1	7.58496250072116
79	C3	R1	7.19967234483636
79	C14	R1	7.15987133677839
79	C5	R1	7.22881869049588
79	C9	R1	7.10852445677817
79	C24	R1	7.58496250072116
79	C6	R1	7.31288295528436
79	C21	R1	7.33091687811462
79	C19	R1	7.31288295528436
79	C1	R1	7.5077946401987
79	C22	R1	7.4093909361377
79	C4	R1	7.24792751344359
79	C13	R1	7.11894107272351
79	C18	R1	7.19967234483636
79	C15	R1	7.22881869049588
79	C11	R1	7.32192809488736
79	C16	R1	6.89481776330794
79	C8	R1	7.20945336562895
79	C20	R1	7.28540221886225
79	C7	R1	7.32192809488736
80	C23	R1	7.37503943134692
80	C17	R1	7.14974711950468
80	C12	R1	7.4262647547021
80	C3	R1	7.05528243550119
80	C14	R1	7.33985000288462
80	C5	R1	7.467605550083
80	C9	R1	7.33985000288462
80	C24	R1	7.07681559705083
80	C6	R1	7.08746284125034
80	C21	R1	7.39231742277876
80	C19	R1	7.33985000288462
80	C1	R1	7.2667865406949
80	C22	R1	7.2667865406949
80	C4	R1	7.16992500144231
80	C13	R1	7
80	C18	R1	7
80	C15	R1	7.33985000288462
80	C11	R1	7.10852445677817
80	C16	R1	7.22881869049588
80	C8	R1	7.38370429247405
80	C20	R1	7.4093909361377
81	C17	R1	7.09803208296053
81	C12	R1	7.29462074889163
81	C10	R1	7.18982455888002
81	C3	R1	7.3037807481771
81	C14	R1	7.43462822763672
81	C5	R1	7.44294349584873
81	C9	R1	7.19967234483636
81	C24	R1	7.56224242422107
81	C6	R1	7.21916852046216
81	C21	R1	7.5077946401987
81	C19	R1	7.28540221886225
81	C22	R1	7.18982455888002
81	C4	R1	6.84549005094437
81	C13	R1	7.31288295528436
81	C18	R1	7.31288295528436
81	C15	R1	7.08746284125034
81	C11	R1	7.34872815423108
81	C16	R1	7.21916852046216
81	C8	R1	7.11894107272351
81	C20	R1	7.35755200461808
82	C23	R1	7.28540221886225
82	C17	R1	7.51569983828404
82	C12	R1	7.36632221424582
82	C10	R1	7.08746284125034
82	C3	R1	7.06608919045777
82	C14	R1	7.09803208296053
82	C5	R1	7.19967234483636
82	C9	R1	7.27612440527424
82	C24	R1	7.22881869049588
82	C6	R1	7.22881869049588
82	C21	R1	7.2667865406949
82	C19	R1	7.4093909361377
82	C1	R1	7.51569983828404
82	C22	R1	7.49984588708321
82	C4	R1	7.23840473932508
82	C13	R1	7.24792751344359
82	C18	R1	7.38370429247405
82	C15	R1	6.94251450533924
82	C11	R1	7.34872815423108
82	C16	R1	7.32192809488736
82	C8	R1	7.20945336562895
82	C20	R1	7.27612440527424
82	C7	R1	7.467605550083
83	C23	R1	7.03342300153745
83	C17	R1	7.4093909361377
83	C10	R1	7.37503943134692
83	C3	R1	7.28540221886225
83	C14	R1	7.4594316186373
83	C5	R1	7.4757334309664
83	C24	R1	7.32192809488736
83	C6	R1	7.3037807481771
83	C19	R1	7.37503943134692
83	C1	R1	7.14974711950468
83	C22	R1	7.4178525148859
83	C4	R1	6.98868468677217
83	C13	R1	7.17990909001493
83	C18	R1	7.14974711950468
83	C15	R1	7.20945336562895
83	C11	R1	7.08746284125034
83	C16	R1	6.89481776330794
83	C8	R1	7.48381577726426
83	C20	R1	7.44294349584873
83	C7	R1	7.66533591718518
84	C23	R1	7.08746284125034
84	C17	R1	7.25738784269265
84	C12	R1	7.01122725542325
84	C10	R1	6.95419631038687
84	C3	R1	7.15987133677839
84	C14	R1	7.32192809488736
84	C9	R1	7.25738784269265
84	C24	R1	7.33091687811462
84	C6	R1	7.33985000288462
84	C21	R1	7.34872815423108
84	C19	R1	7.28540221886225
84	C1	R1	7.49984588708321
84	C22	R1	7.40087943628218
84	C4	R1	7.4757334309664
84	C13	R1	7.18982455888002
84	C18	R1	7.03342300153745
84	C15	R1	7.3037807481771
84	C11	R1	6.93073733756289
84	C8	R1	7.43462822763672
84	C20	R1	7.44294349584873
84	C7	R1	6.90689059560852
85	C17	R1	7.34872815423108
85	C12	R1	7.51569983828404
85	C10	R1	7.48381577726426
85	C3	R1	7.49984588708321
85	C14	R1	7.12928301694497
85	C5	R1	7.34872815423108
85	C9	R1	7.17990909001493
85	C24	R1	7.56985560833095
85	C6	R1	7.23840473932508
85	C21	R1	7.39231742277876
85	C19	R1	7.04439411935845
85	C1	R1	6.93073733756289
85	C22	R1	7.4093909361377
85	C4	R1	7.34872815423108
85	C13	R1	7.01122725542325
85	C18	R1	7.02236781302845
85	C15	R1	6.70043971814109
85	C11	R1	7.01122725542325
85	C16	R1	7.3037807481771
85	C8	R1	7.31288295528436
85	C7	R1	7.23840473932508
86	C23	R1	7.32192809488736
86	C17	R1	7.06608919045777
86	C12	R1	7.12928301694497
86	C10	R1	7.39231742277876
86	C3	R1	7.31288295528436
86	C14	R1	6.97727992349992
86	C5	R1	7.4178525148859
86	C9	R1	7.27612440527424
86	C24	R1	7.10852445677817
86	C6	R1	7.16992500144231
86	C21	R1	7.23840473932508
86	C19	R1	7.63662462054365
86	C1	R1	7.18982455888002
86	C22	R1	7.56224242422107
86	C4	R1	7.33985000288462
86	C13	R1	7.21916852046216
86	C15	R1	7.18982455888002
86	C16	R1	7.32192809488736
86	C8	R1	7.4093909361377
86	C20	R1	7.5077946401987
86	C7	R1	7.32192809488736
87	C23	R1	7.3037807481771
87	C17	R1	7.32192809488736
87	C12	R1	7.4594316186373
87	C10	R1	7.28540221886225
87	C3	R1	7.36632221424582
87	C14	R1	7.22881869049588
87	C5	R1	7.34872815423108
87	C9	R1	7.53138146051631
87	C24	R1	7.4262647547021
87	C6	R1	7.25738784269265
87	C21	R1	7.4757334309664
87	C19	R1	7.37503943134692
87	C1	R1	7.33985000288462
87	C22	R1	7.23840473932508
87	C4	R1	7.40087943628218
87	C13	R1	7.13955135239879
87	C18	R1	7.29462074889163
87	C15	R1	7.01122725542325
87	C11	R1	7.18982455888002
87	C16	R1	7.09803208296053
87	C8	R1	7.13955135239879
87	C20	R1	7.36632221424582
87	C7	R1	7.07681559705083
88	C23	R1	7.44294349584873
88	C17	R1	7.11894107272351
88	C12	R1	7.33985000288462
88	C10	R1	7.33985000288462
88	C3	R1	7.29462074889163
88	C14	R1	7.37503943134692
88	C5	R1	7.25738784269265
88	C9	R1	7.32192809488736
88	C24	R1	7.10852445677817
88	C6	R1	7.4262647547021
88	C21	R1	7.15987133677839
88	C19	R1	7.22881869049588
88	C1	R1	7.08746284125034
88	C22	R1	7.38370429247405
88	C4	R1	7.07681559705083
88	C13	R1	7.04439411935845
88	C18	R1	7.20945336562895
88	C15	R1	7.34872815423108
88	C11	R1	7.10852445677817
88	C16	R1	7.24792751344359
88	C8	R1	7.4093909361377
88	C20	R1	7.28540221886225
88	C7	R1	7.24792751344359
89	C23	R1	7.21916852046216
89	C17	R1	7.54689445988764
89	C12	R1	7.19967234483636
89	C10	R1	7.27612440527424
89	C3	R1	7.01122725542325
89	C9	R1	7.09803208296053
89	C24	R1	7.22881869049588
89	C6	R1	7.4594316186373
89	C19	R1	7.38370429247405
89	C22	R1	7.31288295528436
89	C4	R1	7.27612440527424
89	C13	R1	7.36632221424582
89	C18	R1	7.09803208296053
89	C15	R1	7.40087943628218
89	C11	R1	7.19967234483636
89	C16	R1	7.24792751344359
89	C8	R1	7.39231742277876
89	C20	R1	7.38370429247405
89	C7	R1	7.16992500144231
90	C23	R1	7.28540221886225
90	C17	R1	7.4757334309664
90	C12	R1	7.37503943134692
90	C10	R1	7.36632221424582
90	C3	R1	7.56985560833095
90	C14	R1	7.22881869049588
90	C9	R1	7.45121111183233
90	C24	R1	7.31288295528436
90	C6	R1	7.57742882803575
90	C21	R1	7.16992500144231
90	C19	R1	7.51569983828404
90	C1	R1	7.31288295528436
90	C22	R1	7.13955135239879
90	C4	R1	7.39231742277876
90	C13	R1	7.5077946401987
90	C18	R1	7.2667865406949
90	C15	R1	7.05528243550119
90	C11	R1	7.52356195605701
90	C16	R1	7.05528243550119
90	C8	R1	7.38370429247405
90	C20	R1	7.17990909001493
91	C23	R1	7.3037807481771
91	C17	R1	7.25738784269265
91	C12	R1	7.43462822763672
91	C10	R1	7.10852445677817
91	C3	R1	7.3037807481771
91	C5	R1	7.19967234483636
91	C9	R1	7.4178525148859
91	C24	R1	7.19967234483636
91	C6	R1	7.22881869049588
91	C21	R1	7.19967234483636
91	C19	R1	7.4757334309664
91	C1	R1	7.4757334309664
91	C22	R1	7.43462822763672
91	C4	R1	7.4178525148859
91	C13	R1	7.18982455888002
91	C18	R1	7.11894107272351
91	C11	R1	7.11894107272351
91	C16	R1	7.32192809488736
91	C8	R1	6.96578428466209
91	C20	R1	7.27612440527424
91	C7	R1	7.32192809488736
92	C23	R1	7.12928301694497
92	C17	R1	7.11894107272351
92	C12	R1	7.467605550083
92	C3	R1	7.31288295528436
92	C14	R1	7.4757334309664
92	C5	R1	7.31288295528436
92	C9	R1	7.48381577726426
92	C24	R1	7.09803208296053
92	C6	R1	7.43462822763672
92	C21	R1	7.19967234483636
92	C19	R1	7.06608919045777
92	C1	R1	7.33985000288462
92	C22	R1	7.22881869049588
92	C4	R1	7.33985000288462
92	C13	R1	7.27612440527424
92	C18	R1	7.56224242422107
92	C11	R1	7.56985560833095
92	C16	R1	7.10852445677817
92	C8	R1	7.35755200461808
92	C20	R1	7.10852445677817
92	C7	R1	7.49984588708321
93	C23	R1	7.02236781302845
93	C17	R1	7.29462074889163
93	C12	R1	7.33985000288462
93	C3	R1	7.25738784269265
93	C14	R1	7.36632221424582
93	C5	R1	7.39231742277876
93	C9	R1	7.51569983828404
93	C24	R1	7.33985000288462
93	C6	R1	7.14974711950468
93	C21	R1	7.16992500144231
93	C19	R1	7.18982455888002
93	C1	R1	7.25738784269265
93	C22	R1	7.18982455888002
93	C4	R1	7.25738784269265
93	C13	R1	7.19967234483636
93	C18	R1	7.16992500144231
93	C15	R1	7.3037807481771
93	C11	R1	7.19967234483636
93	C16	R1	7.15987133677839
93	C8	R1	7.20945336562895
93	C20	R1	7.17990909001493
93	C7	R1	7.35755200461808
94	C23	R1	7.25738784269265
94	C17	R1	7.22881869049588
94	C12	R1	7.17990909001493
94	C10	R1	7.12928301694497
94	C3	R1	6.90689059560852
94	C5	R1	7.28540221886225
94	C9	R1	7.04439411935845
94	C24	R1	7.34872815423108
94	C6	R1	7.2667865406949
94	C21	R1	7.33091687811462
94	C19	R1	7.2667865406949
94	C1	R1	7.07681559705083
94	C22	R1	7.18982455888002
94	C4	R1	7.22881869049588
94	C13	R1	7.2667865406949
94	C18	R1	7.33091687811462
94	C16	R1	7.39231742277876
94	C8	R1	7.09803208296053
94	C20	R1	7.08746284125034
94	C7	R1	7.18982455888002
95	C23	R1	7.07681559705083
95	C17	R1	7.37503943134692
95	C10	R1	7.35755200461808
95	C3	R1	7.11894107272351
95	C14	R1	7.18982455888002
95	C5	R1	7.62205181945638
95	C9	R1	7.59245703726808
95	C24	R1	7.55458885167764
95	C21	R1	7.16992500144231
95	C19	R1	7.34872815423108
95	C1	R1	7.11894107272351
95	C4	R1	7.39231742277876
95	C13	R1	7.33091687811462
95	C15	R1	7.03342300153745
95	C16	R1	7.28540221886225
95	C20	R1	7.44294349584873
96	C23	R1	7.48381577726426
96	C12	R1	7.33985000288462
96	C10	R1	7.01122725542325
96	C3	R1	7.17990909001493
96	C14	R1	7.10852445677817
96	C5	R1	7.32192809488736
96	C24	R1	7.52356195605701
96	C21	R1	7.27612440527424
96	C19	R1	7.12928301694497
96	C1	R1	7.20945336562895
96	C22	R1	7.13955135239879
96	C4	R1	7.38370429247405
96	C13	R1	7.45121111183233
96	C15	R1	7.06608919045777
96	C11	R1	7.03342300153745
96	C16	R1	6.90689059560852
96	C8	R1	7.53138146051631
96	C20	R1	7.45121111183233
96	C7	R1	7.29462074889163
97	C23	R1	7.2667865406949
97	C17	R1	7.17990909001493
97	C12	R1	7.27612440527424
97	C10	R1	7.23840473932508
97	C3	R1	7.23840473932508
97	C14	R1	6.94251450533924
97	C5	R1	7
97	C9	R1	7.34872815423108
97	C24	R1	7.34872815423108
97	C6	R1	7.29462074889163
97	C21	R1	7.18982455888002
97	C19	R1	7.04439411935845
97	C1	R1	7.53138146051631
97	C22	R1	7.39231742277876
97	C4	R1	7.08746284125034
[truncated: 14,540 more rows]
