# Supplementary material for: Stochastic modelling of single-cell gene expression adaptation reveals non-genomic contribution to evolution of tumor subclones
Source: bioRxiv. 2024 Apr 20:2024.04.17.588869. Preprint. [Version 1] doi: 10.1101/2024.04.17.588869 (PMC11071284; doi:10.1101/2024.04.17.588869)
Supplement: Supplement 2 [file media-2.zip › Supplementary Files/Simulated Data/Adaptive_Simulation/tr_1.08_sq_1.5_r_100_a_1.csv]

gene	species	replicate	exprval
1	C17	R1	6.93073733756289
1	C12	R1	7.25738784269265
1	C10	R1	7.17990909001493
1	C3	R1	7.70043971814109
1	C14	R1	7.4757334309664
1	C5	R1	7.08746284125034
1	C9	R1	7.4093909361377
1	C24	R1	7.2667865406949
1	C21	R1	7.25738784269265
1	C19	R1	7.48381577726426
1	C1	R1	7.23840473932508
1	C22	R1	7.34872815423108
1	C4	R1	7.82654848729092
1	C13	R1	6.8703647195834
1	C18	R1	7.19967234483636
1	C15	R1	7.43462822763672
1	C11	R1	7.35755200461808
1	C16	R1	7.20945336562895
1	C8	R1	7.4594316186373
1	C20	R1	7.22881869049588
1	C7	R1	7.10852445677817
2	C23	R1	7.01122725542325
2	C12	R1	7.28540221886225
2	C10	R1	7.19967234483636
2	C3	R1	7.58496250072116
2	C14	R1	7.35755200461808
2	C5	R1	7.36632221424582
2	C9	R1	7.12928301694497
2	C24	R1	7.10852445677817
2	C6	R1	7.28540221886225
2	C21	R1	7.61470984411521
2	C19	R1	7.27612440527424
2	C1	R1	7.07681559705083
2	C22	R1	7.3037807481771
2	C4	R1	7.34872815423108
2	C13	R1	7.25738784269265
2	C18	R1	7.01122725542325
2	C15	R1	7.20945336562895
2	C11	R1	7.24792751344359
2	C16	R1	7.16992500144231
2	C8	R1	7.17990909001493
2	C20	R1	7.38370429247405
2	C7	R1	7.53138146051631
3	C23	R1	7.34872815423108
3	C17	R1	7.59991284218713
3	C12	R1	7.29462074889163
3	C10	R1	7.22881869049588
3	C14	R1	7.11894107272351
3	C5	R1	7.25738784269265
3	C24	R1	7.22881869049588
3	C6	R1	7.49185309632967
3	C21	R1	7.33091687811462
3	C19	R1	7.38370429247405
3	C1	R1	7.53138146051631
3	C22	R1	7.22881869049588
3	C4	R1	7.01122725542325
3	C13	R1	7.40087943628218
3	C18	R1	6.98868468677217
3	C11	R1	6.84549005094437
3	C8	R1	7.27612440527424
3	C20	R1	7.40087943628218
3	C7	R1	7.19967234483636
4	C23	R1	7.34872815423108
4	C17	R1	7.53915881110803
4	C12	R1	7.31288295528436
4	C10	R1	7.24792751344359
4	C3	R1	7.10852445677817
4	C14	R1	7.4178525148859
4	C5	R1	7.19967234483636
4	C24	R1	7.40087943628218
4	C6	R1	7.11894107272351
4	C19	R1	6.7279204545632
4	C1	R1	6.98868468677217
4	C22	R1	7.29462074889163
4	C4	R1	7.16992500144231
4	C18	R1	7.4757334309664
4	C15	R1	6.82017896241519
4	C11	R1	7
4	C16	R1	7.11894107272351
4	C8	R1	7.24792751344359
4	C20	R1	7.14974711950468
4	C7	R1	7.52356195605701
5	C23	R1	7.17990909001493
5	C17	R1	7.02236781302845
5	C12	R1	7.18982455888002
5	C10	R1	7.29462074889163
5	C3	R1	6.85798099512757
5	C14	R1	7.467605550083
5	C5	R1	7.37503943134692
5	C9	R1	7.10852445677817
5	C6	R1	7.4262647547021
5	C21	R1	7.35755200461808
5	C19	R1	7.2667865406949
5	C1	R1	7.28540221886225
5	C4	R1	7.52356195605701
5	C13	R1	7.4594316186373
5	C18	R1	7.2667865406949
5	C15	R1	7.31288295528436
5	C11	R1	7.27612440527424
5	C16	R1	7.38370429247405
5	C8	R1	7.3037807481771
5	C20	R1	7.12928301694497
5	C7	R1	7.17990909001493
6	C23	R1	7.36632221424582
6	C17	R1	7.4594316186373
6	C12	R1	7.15987133677839
6	C10	R1	7.35755200461808
6	C3	R1	7.44294349584873
6	C14	R1	7.17990909001493
6	C9	R1	7.01122725542325
6	C6	R1	7.27612440527424
6	C21	R1	7.4178525148859
6	C19	R1	7.14974711950468
6	C1	R1	7.35755200461808
6	C22	R1	7.51569983828404
6	C4	R1	7.33091687811462
6	C13	R1	7.49185309632967
6	C18	R1	7.36632221424582
6	C15	R1	7.43462822763672
6	C11	R1	7.467605550083
6	C16	R1	7.05528243550119
6	C8	R1	7.23840473932508
6	C20	R1	7.08746284125034
6	C7	R1	7.58496250072116
7	C23	R1	7.36632221424582
7	C17	R1	7.21916852046216
7	C12	R1	7.44294349584873
7	C10	R1	7.2667865406949
7	C14	R1	7.53138146051631
7	C5	R1	7.62935662007961
7	C9	R1	7.52356195605701
7	C24	R1	7.4093909361377
7	C6	R1	6.96578428466209
7	C21	R1	7.39231742277876
7	C19	R1	7.22881869049588
7	C1	R1	7.22881869049588
7	C22	R1	7.04439411935845
7	C4	R1	7.59991284218713
7	C13	R1	6.96578428466209
7	C18	R1	7.11894107272351
7	C11	R1	7.04439411935845
7	C16	R1	7.18982455888002
7	C8	R1	7.27612440527424
7	C20	R1	7.14974711950468
8	C23	R1	7.16992500144231
8	C17	R1	7.4262647547021
8	C12	R1	7.4594316186373
8	C10	R1	7.10852445677817
8	C14	R1	7.15987133677839
8	C9	R1	6.74146698640115
8	C21	R1	7.13955135239879
8	C19	R1	7.12928301694497
8	C1	R1	7.15987133677839
8	C22	R1	7.3037807481771
8	C4	R1	7.36632221424582
8	C13	R1	7.4594316186373
8	C18	R1	6.76818432477693
8	C15	R1	7.13955135239879
8	C16	R1	7.49185309632967
8	C8	R1	7.38370429247405
8	C7	R1	7.53915881110803
9	C17	R1	7.44294349584873
9	C10	R1	7.10852445677817
9	C3	R1	7.15987133677839
9	C14	R1	7.25738784269265
9	C5	R1	7.34872815423108
9	C9	R1	6.8073549220576
9	C24	R1	7.18982455888002
9	C6	R1	6.91886323727459
9	C21	R1	7.17990909001493
9	C19	R1	7.28540221886225
9	C1	R1	7.39231742277876
9	C22	R1	7.54689445988764
9	C4	R1	7.49984588708321
9	C13	R1	7.49185309632967
9	C18	R1	7.20945336562895
9	C15	R1	7.21916852046216
9	C16	R1	7.21916852046216
9	C8	R1	7.5077946401987
9	C20	R1	7.03342300153745
10	C23	R1	7.18982455888002
10	C17	R1	7.29462074889163
10	C12	R1	7.17990909001493
10	C10	R1	7.2667865406949
10	C3	R1	7.4594316186373
10	C14	R1	7.35755200461808
10	C5	R1	7.49185309632967
10	C9	R1	7.56985560833095
10	C24	R1	7.64385618977472
10	C6	R1	7.48381577726426
10	C21	R1	6.84549005094437
10	C1	R1	7.44294349584873
10	C22	R1	7.4093909361377
10	C4	R1	7.32192809488736
10	C13	R1	7.27612440527424
10	C18	R1	7.31288295528436
10	C15	R1	7.22881869049588
10	C11	R1	7.3037807481771
10	C8	R1	7.17990909001493
10	C7	R1	6.96578428466209
11	C23	R1	7.17990909001493
11	C17	R1	7.23840473932508
11	C12	R1	7.3037807481771
11	C10	R1	7.15987133677839
11	C3	R1	7.22881869049588
11	C14	R1	7.25738784269265
11	C5	R1	7.29462074889163
11	C9	R1	7.36632221424582
11	C24	R1	7.58496250072116
11	C6	R1	7.13955135239879
11	C21	R1	7.27612440527424
11	C19	R1	7
11	C1	R1	7.3037807481771
11	C22	R1	7.44294349584873
11	C4	R1	7.35755200461808
11	C13	R1	7.19967234483636
11	C18	R1	6.96578428466209
11	C15	R1	6.8073549220576
11	C11	R1	7.17990909001493
11	C16	R1	7.20945336562895
11	C8	R1	7.56224242422107
11	C20	R1	7.7279204545632
11	C7	R1	7.53915881110803
12	C23	R1	7.28540221886225
12	C17	R1	7.31288295528436
12	C12	R1	7.59991284218713
12	C10	R1	7.34872815423108
12	C3	R1	7.36632221424582
12	C14	R1	7.08746284125034
12	C5	R1	7.29462074889163
12	C9	R1	7.3037807481771
12	C24	R1	7.28540221886225
12	C6	R1	7.69348695749933
12	C21	R1	7.07681559705083
12	C19	R1	7.43462822763672
12	C1	R1	7.44294349584873
12	C22	R1	6.6724253419715
12	C4	R1	7.31288295528436
12	C18	R1	7.19967234483636
12	C15	R1	7.24792751344359
12	C11	R1	7.10852445677817
12	C16	R1	7.57742882803575
12	C8	R1	7.09803208296053
12	C20	R1	7.29462074889163
12	C7	R1	7.35755200461808
13	C23	R1	7.56224242422107
13	C17	R1	7.28540221886225
13	C12	R1	7.38370429247405
13	C10	R1	6.74146698640115
13	C3	R1	7.15987133677839
13	C14	R1	7.4178525148859
13	C5	R1	7.38370429247405
13	C9	R1	6.96578428466209
13	C24	R1	7.43462822763672
13	C6	R1	6.82017896241519
13	C21	R1	7.34872815423108
13	C19	R1	7.01122725542325
13	C1	R1	7.5077946401987
13	C22	R1	7.22881869049588
13	C4	R1	7.4262647547021
13	C13	R1	7.18982455888002
13	C18	R1	7.23840473932508
13	C15	R1	7.12928301694497
13	C11	R1	6.76818432477693
13	C16	R1	7.21916852046216
13	C7	R1	7.27612440527424
14	C17	R1	7.28540221886225
14	C12	R1	7.12928301694497
14	C3	R1	7.33985000288462
14	C14	R1	7.23840473932508
14	C5	R1	7.37503943134692
14	C9	R1	6.83289001416474
14	C6	R1	7.3037807481771
14	C21	R1	7.16992500144231
14	C19	R1	7.13955135239879
14	C1	R1	7.44294349584873
14	C22	R1	7.54689445988764
14	C4	R1	7.07681559705083
14	C13	R1	7.40087943628218
14	C18	R1	7.02236781302845
14	C15	R1	7.20945336562895
14	C11	R1	7.02236781302845
14	C8	R1	7.01122725542325
14	C7	R1	7.4262647547021
15	C17	R1	7.467605550083
15	C12	R1	7.25738784269265
15	C10	R1	7.36632221424582
15	C3	R1	7.5077946401987
15	C14	R1	7.15987133677839
15	C5	R1	7.11894107272351
15	C9	R1	7.15987133677839
15	C24	R1	7.24792751344359
15	C6	R1	7.06608919045777
15	C21	R1	7.27612440527424
15	C19	R1	7.13955135239879
15	C1	R1	7.34872815423108
15	C4	R1	7.55458885167764
15	C13	R1	7.31288295528436
15	C18	R1	7.49984588708321
15	C15	R1	7.18982455888002
15	C11	R1	7.29462074889163
15	C8	R1	7.20945336562895
15	C20	R1	7.44294349584873
15	C7	R1	7.22881869049588
16	C23	R1	7.01122725542325
16	C12	R1	7.33091687811462
16	C10	R1	7.08746284125034
16	C3	R1	7.31288295528436
16	C14	R1	7.51569983828404
16	C5	R1	7.59245703726808
16	C9	R1	7.35755200461808
16	C24	R1	7.40087943628218
16	C6	R1	7.39231742277876
16	C21	R1	7.29462074889163
16	C19	R1	7.04439411935845
16	C1	R1	7.01122725542325
16	C22	R1	7.21916852046216
16	C4	R1	7.15987133677839
16	C13	R1	7.33091687811462
16	C18	R1	7.6724253419715
16	C15	R1	7.3037807481771
16	C11	R1	6.90689059560852
16	C8	R1	7.34872815423108
16	C20	R1	7.43462822763672
16	C7	R1	7.33985000288462
17	C23	R1	7.24792751344359
17	C17	R1	7.12928301694497
17	C12	R1	7.35755200461808
17	C3	R1	7.4594316186373
17	C14	R1	7.34872815423108
17	C5	R1	7.01122725542325
17	C9	R1	7.5077946401987
17	C24	R1	7.24792751344359
17	C6	R1	7.38370429247405
17	C21	R1	7.10852445677817
17	C19	R1	7
17	C1	R1	7.29462074889163
17	C22	R1	7.15987133677839
17	C4	R1	7.62205181945638
17	C13	R1	7.33985000288462
17	C18	R1	7.467605550083
17	C15	R1	7.20945336562895
17	C11	R1	7.22881869049588
17	C16	R1	7.02236781302845
17	C8	R1	7
17	C20	R1	7.48381577726426
17	C7	R1	7.32192809488736
18	C23	R1	7.02236781302845
18	C17	R1	7.24792751344359
18	C10	R1	7.4178525148859
18	C3	R1	7.38370429247405
18	C14	R1	7.18982455888002
18	C5	R1	7.28540221886225
18	C9	R1	7.32192809488736
18	C24	R1	7.33985000288462
18	C6	R1	7.40087943628218
18	C21	R1	7.06608919045777
18	C19	R1	7.33985000288462
18	C1	R1	7.38370429247405
18	C22	R1	7.53138146051631
18	C4	R1	7.56985560833095
18	C18	R1	7.33985000288462
18	C15	R1	7.3037807481771
18	C16	R1	6.93073733756289
18	C20	R1	7.17990909001493
18	C7	R1	7.64385618977472
19	C23	R1	7.2667865406949
19	C17	R1	7.32192809488736
19	C12	R1	7.71424551766612
19	C10	R1	7.4178525148859
19	C14	R1	7.18982455888002
19	C5	R1	7.20945336562895
19	C9	R1	7.12928301694497
19	C24	R1	7.34872815423108
19	C6	R1	7.24792751344359
19	C21	R1	7.40087943628218
19	C19	R1	7.08746284125034
19	C1	R1	7.14974711950468
19	C22	R1	7.11894107272351
19	C4	R1	6.82017896241519
19	C13	R1	7.14974711950468
19	C18	R1	7.04439411935845
19	C15	R1	7.13955135239879
19	C11	R1	6.78135971352466
19	C16	R1	7.04439411935845
19	C8	R1	7.44294349584873
19	C20	R1	7.39231742277876
19	C7	R1	7.11894107272351
20	C23	R1	7.32192809488736
20	C17	R1	7.09803208296053
20	C12	R1	7.20945336562895
20	C10	R1	6.76818432477693
20	C3	R1	7.59245703726808
20	C14	R1	7.02236781302845
20	C5	R1	7.05528243550119
20	C9	R1	7.17990909001493
20	C24	R1	7.3037807481771
20	C6	R1	7.21916852046216
20	C21	R1	7.33091687811462
20	C19	R1	7.2667865406949
20	C1	R1	7.33091687811462
20	C22	R1	7.10852445677817
20	C4	R1	7.21916852046216
20	C13	R1	7.24792751344359
20	C18	R1	7.15987133677839
20	C15	R1	7.467605550083
20	C11	R1	7.28540221886225
20	C8	R1	7.43462822763672
20	C20	R1	7.14974711950468
20	C7	R1	7.76155123244448
21	C23	R1	7.59991284218713
21	C12	R1	7.4594316186373
21	C10	R1	7.11894107272351
21	C3	R1	7.17990909001493
21	C14	R1	7.34872815423108
21	C5	R1	7.59245703726808
21	C9	R1	7.2667865406949
21	C24	R1	7.38370429247405
21	C6	R1	7.13955135239879
21	C21	R1	7.60733031374961
21	C19	R1	7.18982455888002
21	C1	R1	7.4757334309664
21	C22	R1	7.03342300153745
21	C18	R1	7.45121111183233
21	C15	R1	6.4594316186373
21	C11	R1	6.96578428466209
21	C16	R1	7.19967234483636
21	C8	R1	7.19967234483636
21	C20	R1	7.49984588708321
21	C7	R1	7.35755200461808
22	C23	R1	7.36632221424582
22	C17	R1	7.22881869049588
22	C12	R1	7.76155123244448
22	C10	R1	7.53915881110803
22	C3	R1	7.28540221886225
22	C14	R1	7.09803208296053
22	C5	R1	7.4594316186373
22	C9	R1	7.38370429247405
22	C6	R1	7.33985000288462
22	C21	R1	7.19967234483636
22	C19	R1	7.10852445677817
22	C22	R1	7.21916852046216
22	C4	R1	7.43462822763672
22	C13	R1	7.44294349584873
22	C18	R1	7.17990909001493
22	C15	R1	7.36632221424582
22	C16	R1	6.88264304936184
22	C8	R1	7.32192809488736
22	C20	R1	7.3037807481771
22	C7	R1	7.39231742277876
23	C23	R1	7.35755200461808
23	C17	R1	7.467605550083
23	C12	R1	7.24792751344359
23	C10	R1	7.56224242422107
23	C3	R1	7.08746284125034
23	C14	R1	7.06608919045777
23	C5	R1	7.12928301694497
23	C9	R1	6.96578428466209
23	C24	R1	7.52356195605701
23	C6	R1	7.43462822763672
23	C21	R1	6.93073733756289
23	C19	R1	7.4262647547021
23	C1	R1	7.3037807481771
23	C22	R1	7.16992500144231
23	C13	R1	7.29462074889163
23	C18	R1	7.56985560833095
23	C15	R1	7.3037807481771
23	C11	R1	7.17990909001493
23	C16	R1	7.20945336562895
23	C8	R1	7.36632221424582
23	C20	R1	7.07681559705083
23	C7	R1	6.84549005094437
24	C23	R1	7.25738784269265
24	C17	R1	7.32192809488736
24	C12	R1	7.33985000288462
24	C10	R1	7.38370429247405
24	C3	R1	7.2667865406949
24	C14	R1	7.15987133677839
24	C6	R1	7.40087943628218
24	C21	R1	7.27612440527424
24	C19	R1	7.4178525148859
24	C1	R1	7.54689445988764
24	C4	R1	7.15987133677839
24	C13	R1	7.28540221886225
24	C18	R1	7.03342300153745
24	C15	R1	7.38370429247405
24	C11	R1	6.82017896241519
24	C16	R1	7.24792751344359
24	C20	R1	7.33985000288462
24	C7	R1	7.53138146051631
25	C23	R1	7.31288295528436
25	C17	R1	7.20945336562895
25	C12	R1	7.3037807481771
25	C10	R1	7.49185309632967
25	C3	R1	7.4178525148859
25	C5	R1	7.35755200461808
25	C9	R1	7.17990909001493
25	C24	R1	7.29462074889163
25	C6	R1	7.43462822763672
25	C21	R1	7.39231742277876
25	C19	R1	7.17990909001493
25	C1	R1	7.31288295528436
25	C22	R1	7.39231742277876
25	C4	R1	7.40087943628218
25	C13	R1	7.65821148275179
25	C18	R1	7.11894107272351
25	C15	R1	7.14974711950468
25	C11	R1	7.43462822763672
25	C16	R1	7.14974711950468
25	C8	R1	7.44294349584873
25	C7	R1	7.4093909361377
26	C23	R1	7.31288295528436
26	C17	R1	7.43462822763672
26	C12	R1	7.01122725542325
26	C10	R1	7.28540221886225
26	C3	R1	7.20945336562895
26	C14	R1	7.32192809488736
26	C5	R1	7.27612440527424
26	C9	R1	6.97727992349992
26	C24	R1	7.15987133677839
26	C6	R1	7.49984588708321
26	C21	R1	7.27612440527424
26	C19	R1	7.03342300153745
26	C1	R1	7.4594316186373
26	C22	R1	7.55458885167764
26	C4	R1	6.88264304936184
26	C13	R1	7.40087943628218
26	C11	R1	7.08746284125034
26	C16	R1	7.16992500144231
26	C20	R1	7.28540221886225
26	C7	R1	7.12928301694497
27	C23	R1	7.22881869049588
27	C17	R1	7.37503943134692
27	C12	R1	7.05528243550119
27	C10	R1	7.32192809488736
27	C3	R1	7.33091687811462
27	C14	R1	7.20945336562895
27	C5	R1	7.6724253419715
27	C9	R1	7.33985000288462
27	C6	R1	7.22881869049588
27	C21	R1	7.20945336562895
27	C19	R1	7.17990909001493
27	C1	R1	7.02236781302845
27	C22	R1	7.21916852046216
27	C4	R1	7.25738784269265
27	C13	R1	7.4757334309664
27	C18	R1	7.16992500144231
27	C15	R1	7.15987133677839
27	C11	R1	6.90689059560852
27	C16	R1	6.94251450533924
27	C8	R1	7.23840473932508
27	C20	R1	7.4757334309664
27	C7	R1	7.33091687811462
28	C23	R1	7.62935662007961
28	C17	R1	7.34872815423108
28	C12	R1	7.05528243550119
28	C10	R1	7.28540221886225
28	C3	R1	7.4757334309664
28	C14	R1	6.84549005094437
28	C5	R1	7.35755200461808
28	C9	R1	7.11894107272351
28	C24	R1	7.49984588708321
28	C6	R1	7.29462074889163
28	C21	R1	7.35755200461808
28	C19	R1	7.3037807481771
28	C1	R1	7.11894107272351
28	C22	R1	7.17990909001493
28	C4	R1	7.2667865406949
28	C13	R1	7.2667865406949
28	C18	R1	7.07681559705083
28	C11	R1	7.13955135239879
28	C16	R1	7.01122725542325
28	C8	R1	7.29462074889163
28	C20	R1	7.22881869049588
28	C7	R1	7.43462822763672
29	C23	R1	7.3037807481771
29	C17	R1	7.16992500144231
29	C12	R1	6.74146698640115
29	C10	R1	7.2667865406949
29	C14	R1	7.59991284218713
29	C5	R1	7.15987133677839
29	C9	R1	7.04439411935845
29	C24	R1	7.18982455888002
29	C6	R1	7.49984588708321
29	C21	R1	7.28540221886225
29	C19	R1	7.16992500144231
29	C1	R1	6.8703647195834
29	C22	R1	7.07681559705083
29	C4	R1	7.33985000288462
29	C13	R1	7.4594316186373
29	C18	R1	7.08746284125034
29	C11	R1	7.2667865406949
29	C16	R1	7.31288295528436
29	C20	R1	7.07681559705083
29	C7	R1	7.12928301694497
30	C17	R1	7.39231742277876
30	C12	R1	7.24792751344359
30	C10	R1	7.27612440527424
30	C3	R1	7.14974711950468
30	C14	R1	7.49185309632967
30	C5	R1	7.4594316186373
30	C9	R1	7.33985000288462
30	C24	R1	6.90689059560852
30	C6	R1	7.36632221424582
30	C21	R1	7.19967234483636
30	C19	R1	7.15987133677839
30	C1	R1	7.16992500144231
30	C22	R1	7.2667865406949
30	C4	R1	7.52356195605701
30	C13	R1	7.43462822763672
30	C18	R1	7.13955135239879
30	C15	R1	7.55458885167764
30	C11	R1	7.16992500144231
30	C8	R1	7.03342300153745
30	C20	R1	7.43462822763672
30	C7	R1	7.4757334309664
31	C23	R1	7.04439411935845
31	C3	R1	7.58496250072116
31	C14	R1	7.49185309632967
31	C5	R1	7.62935662007961
31	C9	R1	7.11894107272351
31	C24	R1	7.56985560833095
31	C6	R1	7.28540221886225
31	C21	R1	7.23840473932508
31	C19	R1	7.18982455888002
31	C1	R1	7.36632221424582
31	C22	R1	7.36632221424582
31	C4	R1	6.85798099512757
31	C13	R1	7.18982455888002
31	C18	R1	7.35755200461808
31	C15	R1	7.14974711950468
31	C16	R1	7.2667865406949
31	C8	R1	7.11894107272351
31	C20	R1	7.28540221886225
31	C7	R1	7.37503943134692
32	C23	R1	7.28540221886225
32	C17	R1	7.06608919045777
32	C12	R1	7.31288295528436
32	C3	R1	7.18982455888002
32	C14	R1	7.35755200461808
32	C5	R1	7.65105169117893
32	C9	R1	7.15987133677839
32	C24	R1	7.2667865406949
32	C6	R1	7.18982455888002
32	C21	R1	7.4178525148859
32	C19	R1	7.37503943134692
32	C1	R1	7.18982455888002
32	C22	R1	7.48381577726426
32	C4	R1	7.4093909361377
32	C18	R1	7.20945336562895
32	C15	R1	7.16992500144231
32	C11	R1	7.31288295528436
32	C16	R1	7.38370429247405
32	C8	R1	6.96578428466209
32	C20	R1	7.32192809488736
32	C7	R1	7.44294349584873
33	C23	R1	7.32192809488736
33	C17	R1	7.15987133677839
33	C12	R1	7.22881869049588
33	C10	R1	7.28540221886225
33	C3	R1	7.28540221886225
33	C14	R1	7.54689445988764
33	C5	R1	7.07681559705083
33	C9	R1	7.36632221424582
33	C24	R1	7.33985000288462
33	C6	R1	7.33091687811462
33	C21	R1	7.09803208296053
33	C19	R1	7.21916852046216
33	C1	R1	7.23840473932508
33	C22	R1	7.54689445988764
33	C4	R1	7.18982455888002
33	C13	R1	7.33091687811462
33	C18	R1	7.17990909001493
33	C15	R1	7.02236781302845
33	C11	R1	7.02236781302845
33	C16	R1	6.89481776330794
33	C8	R1	6.91886323727459
33	C20	R1	7.467605550083
33	C7	R1	7.19967234483636
34	C17	R1	7.34872815423108
34	C10	R1	7.467605550083
34	C3	R1	7.15987133677839
34	C14	R1	7.56224242422107
34	C5	R1	7.56985560833095
34	C9	R1	7.21916852046216
34	C24	R1	7.09803208296053
34	C6	R1	7.27612440527424
34	C21	R1	7.3037807481771
34	C19	R1	7.11894107272351
34	C1	R1	7.4757334309664
34	C22	R1	7.28540221886225
34	C13	R1	7.34872815423108
34	C18	R1	7.17990909001493
34	C15	R1	7.05528243550119
34	C11	R1	7.4093909361377
34	C16	R1	7.01122725542325
34	C8	R1	7.25738784269265
34	C20	R1	6.64385618977472
34	C7	R1	7.2667865406949
35	C23	R1	7.60733031374961
35	C17	R1	7.05528243550119
35	C12	R1	7.18982455888002
35	C10	R1	7.51569983828404
35	C3	R1	7.4757334309664
35	C14	R1	7.34872815423108
35	C5	R1	7.89481776330794
35	C9	R1	7.48381577726426
35	C24	R1	7.07681559705083
35	C21	R1	7.14974711950468
35	C1	R1	7.3037807481771
35	C4	R1	7.38370429247405
35	C13	R1	7.03342300153745
35	C18	R1	6.93073733756289
35	C15	R1	7.05528243550119
35	C11	R1	7.31288295528436
35	C16	R1	7.34872815423108
35	C8	R1	7.38370429247405
35	C20	R1	7.39231742277876
35	C7	R1	7.5077946401987
36	C23	R1	7.43462822763672
36	C17	R1	7.29462074889163
36	C12	R1	7.34872815423108
36	C10	R1	6.90689059560852
36	C3	R1	7.56224242422107
36	C14	R1	7.33985000288462
36	C5	R1	7.33091687811462
36	C9	R1	7.13955135239879
36	C24	R1	7.12928301694497
36	C6	R1	7.12928301694497
36	C21	R1	7.4262647547021
36	C19	R1	7.16992500144231
36	C1	R1	7.4262647547021
36	C22	R1	7.56985560833095
36	C4	R1	7.2667865406949
36	C13	R1	7.29462074889163
36	C18	R1	7.19967234483636
36	C11	R1	7.29462074889163
36	C8	R1	7.48381577726426
36	C20	R1	7.11894107272351
36	C7	R1	7.23840473932508
37	C23	R1	7.24792751344359
37	C17	R1	7.28540221886225
37	C12	R1	7.69348695749933
37	C10	R1	7.19967234483636
37	C3	R1	7.33091687811462
37	C14	R1	7.39231742277876
37	C9	R1	7.3037807481771
37	C24	R1	7.3037807481771
37	C6	R1	7.52356195605701
37	C21	R1	7.29462074889163
37	C19	R1	7.33091687811462
37	C1	R1	6.93073733756289
37	C22	R1	7.15987133677839
37	C4	R1	7.08746284125034
37	C13	R1	7.58496250072116
37	C18	R1	6.94251450533924
37	C15	R1	7.33091687811462
37	C11	R1	7.34872815423108
37	C16	R1	7.25738784269265
37	C8	R1	7.14974711950468
37	C20	R1	7.3037807481771
37	C7	R1	7.29462074889163
38	C23	R1	7.22881869049588
38	C17	R1	7.03342300153745
38	C12	R1	7.40087943628218
38	C10	R1	7.43462822763672
38	C3	R1	7.36632221424582
38	C5	R1	7.28540221886225
38	C9	R1	7.23840473932508
38	C24	R1	7.10852445677817
38	C6	R1	7.13955135239879
38	C21	R1	7.3037807481771
38	C19	R1	7.32192809488736
38	C1	R1	7.24792751344359
38	C22	R1	7.48381577726426
38	C4	R1	7.56224242422107
38	C13	R1	7.19967234483636
38	C18	R1	7.16992500144231
38	C15	R1	7.19967234483636
38	C16	R1	7.28540221886225
38	C8	R1	7.40087943628218
38	C20	R1	7.56224242422107
38	C7	R1	7.63662462054365
39	C23	R1	7.40087943628218
39	C12	R1	7.10852445677817
39	C10	R1	7.68650052718322
39	C3	R1	7.21916852046216
39	C14	R1	7.2667865406949
39	C5	R1	7.35755200461808
39	C9	R1	7.20945336562895
39	C24	R1	7.16992500144231
39	C6	R1	7.4262647547021
39	C21	R1	7.28540221886225
39	C19	R1	7.49185309632967
39	C1	R1	7.2667865406949
39	C22	R1	7.27612440527424
39	C4	R1	7.21916852046216
39	C13	R1	7.37503943134692
39	C18	R1	7.27612440527424
39	C15	R1	7.51569983828404
39	C11	R1	7.33985000288462
39	C16	R1	7.27612440527424
39	C8	R1	7.10852445677817
39	C20	R1	7.2667865406949
39	C7	R1	7.35755200461808
40	C23	R1	7.19967234483636
40	C12	R1	7.37503943134692
40	C10	R1	7.27612440527424
40	C3	R1	7.34872815423108
40	C5	R1	7.38370429247405
40	C9	R1	7.19967234483636
40	C24	R1	7.36632221424582
40	C21	R1	7.02236781302845
40	C19	R1	7.20945336562895
40	C1	R1	7.15987133677839
40	C22	R1	7.45121111183233
40	C13	R1	7.28540221886225
40	C18	R1	7.10852445677817
40	C11	R1	7.11894107272351
40	C16	R1	6.89481776330794
41	C23	R1	7.53915881110803
41	C17	R1	7.23840473932508
41	C12	R1	6.98868468677217
41	C3	R1	7.23840473932508
41	C14	R1	7.16992500144231
41	C5	R1	7.19967234483636
41	C9	R1	6.88264304936184
41	C6	R1	7.32192809488736
41	C21	R1	7.13955135239879
41	C19	R1	7.38370429247405
41	C1	R1	7.29462074889163
41	C22	R1	7.3037807481771
41	C4	R1	7.43462822763672
41	C13	R1	6.98868468677217
41	C18	R1	7.12928301694497
41	C15	R1	7.16992500144231
41	C11	R1	7.16992500144231
41	C16	R1	6.95419631038687
41	C8	R1	7.22881869049588
41	C20	R1	7.56985560833095
41	C7	R1	7.35755200461808
42	C23	R1	7.16992500144231
42	C17	R1	7.10852445677817
42	C12	R1	7.33985000288462
42	C10	R1	7.2667865406949
42	C3	R1	7.60733031374961
42	C14	R1	7.64385618977472
42	C5	R1	6.93073733756289
42	C9	R1	7.10852445677817
42	C6	R1	7.33091687811462
42	C21	R1	6.96578428466209
42	C19	R1	7.34872815423108
42	C1	R1	7.31288295528436
42	C22	R1	7.19967234483636
42	C4	R1	7.36632221424582
42	C13	R1	7.55458885167764
42	C18	R1	7.15987133677839
42	C11	R1	7.15987133677839
42	C16	R1	7.21916852046216
42	C8	R1	7.56224242422107
42	C20	R1	7.57742882803575
43	C17	R1	6.88264304936184
43	C12	R1	7.22881869049588
43	C10	R1	7.01122725542325
43	C14	R1	7.27612440527424
43	C24	R1	7.15987133677839
43	C6	R1	7.4178525148859
43	C21	R1	7.31288295528436
43	C19	R1	7.23840473932508
43	C1	R1	7.31288295528436
43	C4	R1	7.06608919045777
43	C13	R1	7.49984588708321
43	C18	R1	7.34872815423108
43	C15	R1	6.90689059560852
43	C11	R1	7.01122725542325
43	C16	R1	6.82017896241519
43	C8	R1	7.31288295528436
43	C20	R1	7.06608919045777
43	C7	R1	7.18982455888002
44	C23	R1	7.3037807481771
44	C17	R1	7.16992500144231
44	C12	R1	7.57742882803575
44	C10	R1	7.2667865406949
44	C3	R1	7
44	C14	R1	7.32192809488736
44	C24	R1	7.09803208296053
44	C6	R1	7.37503943134692
44	C21	R1	7.34872815423108
44	C22	R1	7.19967234483636
44	C4	R1	7.38370429247405
44	C13	R1	7.4093909361377
44	C18	R1	7.12928301694497
44	C11	R1	7.31288295528436
44	C16	R1	7.20945336562895
44	C8	R1	7.08746284125034
44	C20	R1	7.38370429247405
44	C7	R1	7.33985000288462
45	C17	R1	7.70043971814109
45	C12	R1	7.467605550083
45	C10	R1	7.4178525148859
45	C3	R1	7.45121111183233
45	C14	R1	7.32192809488736
45	C5	R1	7.467605550083
45	C9	R1	7.22881869049588
45	C24	R1	7.45121111183233
45	C21	R1	7.02236781302845
45	C19	R1	6.90689059560852
45	C1	R1	7.02236781302845
45	C22	R1	7.22881869049588
45	C4	R1	7.45121111183233
45	C13	R1	7.34872815423108
45	C18	R1	7.32192809488736
45	C15	R1	7.36632221424582
45	C11	R1	7.53138146051631
45	C16	R1	7.37503943134692
45	C8	R1	7.71424551766612
45	C20	R1	7.23840473932508
45	C7	R1	7.18982455888002
46	C23	R1	7.37503943134692
46	C12	R1	7.52356195605701
46	C10	R1	7.22881869049588
46	C3	R1	7.28540221886225
46	C14	R1	7.56224242422107
46	C5	R1	7.62205181945638
46	C9	R1	7.17990909001493
46	C24	R1	7.18982455888002
46	C6	R1	7.21916852046216
46	C21	R1	7.07681559705083
46	C19	R1	7.39231742277876
46	C1	R1	7.40087943628218
46	C22	R1	7.18982455888002
46	C4	R1	7.44294349584873
46	C13	R1	7.51569983828404
46	C18	R1	7.32192809488736
46	C11	R1	7.08746284125034
46	C16	R1	7.23840473932508
46	C8	R1	7.4093909361377
46	C7	R1	7.38370429247405
47	C23	R1	6.8703647195834
47	C17	R1	7.10852445677817
47	C12	R1	7.40087943628218
47	C10	R1	7.11894107272351
47	C3	R1	7.25738784269265
47	C14	R1	7.44294349584873
47	C5	R1	7.17990909001493
47	C9	R1	7.21916852046216
47	C24	R1	7.34872815423108
47	C6	R1	7.18982455888002
47	C21	R1	7.15987133677839
47	C19	R1	7.2667865406949
47	C1	R1	7.27612440527424
47	C22	R1	7.32192809488736
47	C4	R1	7.17990909001493
47	C13	R1	7.20945336562895
47	C18	R1	7.27612440527424
47	C15	R1	7.32192809488736
47	C16	R1	6.79441586635011
47	C8	R1	7.08746284125034
47	C20	R1	7.54689445988764
47	C7	R1	7.10852445677817
48	C23	R1	6.89481776330794
48	C17	R1	7.3037807481771
48	C12	R1	7.31288295528436
48	C3	R1	7.24792751344359
48	C5	R1	7.33985000288462
48	C9	R1	7.08746284125034
48	C24	R1	7.13955135239879
48	C6	R1	6.90689059560852
48	C21	R1	7.4594316186373
48	C19	R1	7.52356195605701
48	C1	R1	7.33985000288462
48	C22	R1	7.14974711950468
48	C4	R1	7.32192809488736
48	C13	R1	7.5077946401987
48	C18	R1	7.49984588708321
48	C15	R1	7.10852445677817
48	C11	R1	6.8073549220576
48	C16	R1	7.07681559705083
48	C8	R1	7.3037807481771
48	C20	R1	7.04439411935845
48	C7	R1	7.35755200461808
49	C23	R1	7.17990909001493
49	C17	R1	7.20945336562895
49	C12	R1	7.07681559705083
49	C10	R1	7.18982455888002
49	C3	R1	7.45121111183233
49	C14	R1	7.27612440527424
49	C5	R1	7.37503943134692
49	C24	R1	7.08746284125034
49	C6	R1	7.27612440527424
49	C21	R1	7.48381577726426
49	C19	R1	7.59245703726808
49	C1	R1	6.98868468677217
49	C22	R1	7.07681559705083
49	C4	R1	7.14974711950468
49	C13	R1	7.3037807481771
49	C18	R1	7.31288295528436
49	C15	R1	7.2667865406949
49	C16	R1	7.11894107272351
49	C8	R1	7.54689445988764
49	C20	R1	7.43462822763672
50	C23	R1	7.33985000288462
50	C17	R1	7.4178525148859
50	C12	R1	7.21916852046216
50	C10	R1	7.4757334309664
50	C3	R1	7.38370429247405
50	C14	R1	7.14974711950468
50	C5	R1	7.11894107272351
50	C24	R1	7.14974711950468
50	C6	R1	7.24792751344359
50	C21	R1	7.65821148275179
50	C19	R1	7.66533591718518
50	C1	R1	7.49185309632967
50	C22	R1	7.4594316186373
50	C4	R1	7.56985560833095
50	C13	R1	7.43462822763672
50	C18	R1	7.27612440527424
50	C15	R1	7.39231742277876
50	C11	R1	7.13955135239879
50	C8	R1	7.33091687811462
50	C20	R1	7.17990909001493
50	C7	R1	7.14974711950468
51	C23	R1	7.60733031374961
51	C17	R1	7.2667865406949
51	C12	R1	7.33091687811462
51	C10	R1	7.2667865406949
51	C3	R1	7.29462074889163
51	C14	R1	7.4594316186373
51	C9	R1	7.27612440527424
51	C24	R1	7.33091687811462
51	C21	R1	7.27612440527424
51	C19	R1	7.11894107272351
51	C1	R1	7.18982455888002
51	C22	R1	7.07681559705083
51	C4	R1	7.38370429247405
51	C13	R1	6.91886323727459
51	C18	R1	7.20945336562895
51	C15	R1	7.31288295528436
51	C11	R1	7.02236781302845
51	C16	R1	7.13955135239879
51	C8	R1	7.05528243550119
51	C20	R1	7.25738784269265
51	C7	R1	7.44294349584873
52	C23	R1	6.95419631038687
52	C17	R1	7.27612440527424
52	C12	R1	7.40087943628218
52	C3	R1	7.2667865406949
52	C14	R1	7.15987133677839
52	C9	R1	7.3037807481771
52	C24	R1	7.09803208296053
52	C6	R1	7.20945336562895
52	C21	R1	7.5077946401987
52	C19	R1	7.28540221886225
52	C1	R1	7.4178525148859
52	C22	R1	7.12928301694497
52	C4	R1	7.4178525148859
52	C13	R1	7.04439411935845
52	C18	R1	7.09803208296053
52	C15	R1	7.16992500144231
52	C11	R1	7.29462074889163
52	C16	R1	7.09803208296053
52	C8	R1	7.06608919045777
52	C20	R1	7.2667865406949
52	C7	R1	6.85798099512757
53	C23	R1	7.4178525148859
53	C17	R1	7.4178525148859
53	C12	R1	7.34872815423108
53	C10	R1	7.33985000288462
53	C3	R1	7.44294349584873
53	C14	R1	7.15987133677839
53	C5	R1	7.4093909361377
53	C24	R1	7.2667865406949
53	C6	R1	7.37503943134692
53	C21	R1	7.53138146051631
53	C19	R1	7.28540221886225
53	C1	R1	7.49185309632967
53	C22	R1	6.97727992349992
53	C4	R1	7.12928301694497
53	C13	R1	7.36632221424582
53	C18	R1	7.13955135239879
53	C15	R1	6.93073733756289
53	C11	R1	6.76818432477693
53	C16	R1	6.91886323727459
53	C8	R1	7.21916852046216
53	C20	R1	7.53915881110803
53	C7	R1	7.14974711950468
54	C23	R1	7.27612440527424
54	C17	R1	7.48381577726426
54	C12	R1	7.55458885167764
54	C10	R1	7.25738784269265
54	C3	R1	7.4262647547021
54	C14	R1	7.36632221424582
54	C5	R1	7.29462074889163
54	C9	R1	7.29462074889163
54	C24	R1	7.40087943628218
54	C6	R1	7.49185309632967
54	C21	R1	7.25738784269265
54	C19	R1	7.31288295528436
54	C1	R1	7.10852445677817
54	C22	R1	7.28540221886225
54	C4	R1	7.76155123244448
54	C13	R1	7.467605550083
54	C18	R1	7
54	C15	R1	7.01122725542325
54	C16	R1	6.98868468677217
54	C8	R1	7.06608919045777
54	C20	R1	6.97727992349992
54	C7	R1	7.31288295528436
55	C23	R1	7.3037807481771
55	C17	R1	7.40087943628218
55	C12	R1	7.31288295528436
55	C10	R1	7.25738784269265
55	C3	R1	6.85798099512757
55	C14	R1	7.32192809488736
55	C9	R1	7.44294349584873
55	C24	R1	7.49984588708321
55	C6	R1	7.27612440527424
55	C21	R1	7.4757334309664
55	C19	R1	7.53915881110803
55	C1	R1	7.10852445677817
55	C4	R1	7.43462822763672
55	C13	R1	7.467605550083
55	C18	R1	7.38370429247405
55	C15	R1	6.8703647195834
55	C11	R1	6.91886323727459
55	C16	R1	7.01122725542325
55	C8	R1	6.97727992349992
55	C20	R1	7.2667865406949
55	C7	R1	7.40087943628218
56	C23	R1	7.2667865406949
56	C17	R1	7.04439411935845
56	C12	R1	7.27612440527424
56	C3	R1	7.29462074889163
56	C14	R1	7.08746284125034
56	C5	R1	7.33091687811462
56	C9	R1	7.39231742277876
56	C24	R1	7.25738784269265
56	C6	R1	7.39231742277876
56	C21	R1	7.45121111183233
56	C19	R1	7.17990909001493
56	C1	R1	7.4262647547021
56	C22	R1	7.25738784269265
56	C4	R1	7.22881869049588
56	C13	R1	7.29462074889163
56	C18	R1	7.11894107272351
56	C15	R1	7.19967234483636
56	C16	R1	6.98868468677217
56	C20	R1	7.2667865406949
56	C7	R1	7.32192809488736
57	C23	R1	7.08746284125034
57	C17	R1	7.20945336562895
57	C12	R1	7.31288295528436
57	C10	R1	7.4262647547021
57	C3	R1	7.24792751344359
57	C14	R1	7.32192809488736
57	C5	R1	7.05528243550119
57	C9	R1	6.84549005094437
57	C24	R1	7.11894107272351
57	C6	R1	7.62205181945638
57	C21	R1	7.65821148275179
57	C19	R1	7.23840473932508
57	C1	R1	6.85798099512757
57	C22	R1	6.98868468677217
57	C13	R1	6.96578428466209
57	C18	R1	6.96578428466209
57	C15	R1	7.11894107272351
57	C11	R1	7.08746284125034
57	C8	R1	7.37503943134692
57	C20	R1	7.16992500144231
57	C7	R1	7.15987133677839
58	C23	R1	7.4757334309664
58	C17	R1	7.06608919045777
58	C12	R1	7.24792751344359
58	C10	R1	7.38370429247405
58	C3	R1	7.59245703726808
58	C5	R1	7.2667865406949
58	C9	R1	6.8703647195834
58	C21	R1	7.25738784269265
58	C19	R1	7.49984588708321
58	C1	R1	7.3037807481771
58	C22	R1	7.25738784269265
58	C4	R1	7.4093909361377
58	C13	R1	7.49984588708321
58	C18	R1	7.15987133677839
58	C15	R1	7.06608919045777
58	C11	R1	6.95419631038687
58	C16	R1	7.28540221886225
58	C8	R1	7.45121111183233
58	C20	R1	7.28540221886225
58	C7	R1	7.2667865406949
59	C23	R1	7.29462074889163
59	C17	R1	7.16992500144231
59	C12	R1	7.56224242422107
59	C10	R1	7.60733031374961
59	C3	R1	7.20945336562895
59	C14	R1	7.3037807481771
59	C9	R1	7.24792751344359
59	C24	R1	7.43462822763672
59	C21	R1	7.4757334309664
59	C19	R1	7.21916852046216
59	C1	R1	7.61470984411521
59	C22	R1	7.13955135239879
59	C4	R1	7.01122725542325
59	C13	R1	7.4262647547021
59	C18	R1	6.98868468677217
59	C15	R1	7
59	C11	R1	7.02236781302845
59	C16	R1	7.16992500144231
59	C8	R1	7.09803208296053
59	C20	R1	7.15987133677839
59	C7	R1	7.21916852046216
60	C23	R1	7.22881869049588
60	C17	R1	7.14974711950468
60	C12	R1	7.3037807481771
60	C10	R1	7.40087943628218
60	C3	R1	7
60	C14	R1	7.54689445988764
60	C5	R1	7.33985000288462
60	C9	R1	7.43462822763672
60	C6	R1	7.28540221886225
60	C21	R1	7.62205181945638
60	C19	R1	7.5077946401987
60	C1	R1	7.4757334309664
60	C22	R1	7.37503943134692
60	C18	R1	6.96578428466209
60	C15	R1	7.10852445677817
60	C16	R1	7.07681559705083
60	C8	R1	7.07681559705083
60	C20	R1	7.52356195605701
61	C23	R1	7.33985000288462
61	C17	R1	7.4594316186373
61	C12	R1	7.15987133677839
61	C10	R1	7.23840473932508
61	C3	R1	7.43462822763672
61	C14	R1	7.467605550083
61	C9	R1	7.21916852046216
61	C24	R1	7.32192809488736
61	C21	R1	7.17990909001493
61	C19	R1	7.02236781302845
61	C22	R1	7.20945336562895
61	C4	R1	7.33985000288462
61	C13	R1	7.01122725542325
61	C18	R1	6.94251450533924
61	C15	R1	7.21916852046216
61	C11	R1	6.91886323727459
61	C16	R1	6.98868468677217
61	C8	R1	7.32192809488736
61	C20	R1	7.14974711950468
61	C7	R1	7.13955135239879
62	C23	R1	7.19967234483636
62	C17	R1	7.28540221886225
62	C10	R1	7.36632221424582
62	C3	R1	7.44294349584873
62	C14	R1	7.38370429247405
62	C5	R1	7.20945336562895
62	C9	R1	7.31288295528436
62	C24	R1	7.29462074889163
62	C6	R1	7.33985000288462
62	C19	R1	7.40087943628218
62	C1	R1	7.05528243550119
62	C4	R1	7.38370429247405
62	C13	R1	7.17990909001493
62	C18	R1	7.17990909001493
62	C15	R1	7.08746284125034
62	C11	R1	6.93073733756289
62	C16	R1	7.4093909361377
62	C8	R1	7.23840473932508
63	C23	R1	7.18982455888002
63	C17	R1	7.18982455888002
63	C12	R1	7.2667865406949
63	C10	R1	7.12928301694497
63	C3	R1	7.21916852046216
63	C14	R1	7.35755200461808
63	C5	R1	7.31288295528436
63	C9	R1	7.24792751344359
63	C24	R1	7.13955135239879
63	C6	R1	7.07681559705083
63	C21	R1	7.55458885167764
63	C19	R1	7.37503943134692
63	C1	R1	7.40087943628218
63	C22	R1	7.32192809488736
63	C4	R1	6.95419631038687
63	C13	R1	7.4093909361377
63	C18	R1	7.03342300153745
63	C15	R1	6.97727992349992
63	C11	R1	7.22881869049588
63	C16	R1	7.13955135239879
63	C8	R1	7.31288295528436
63	C20	R1	7.32192809488736
63	C7	R1	7.38370429247405
64	C23	R1	7.12928301694497
64	C17	R1	7.4178525148859
64	C12	R1	7.12928301694497
64	C10	R1	7.3037807481771
64	C3	R1	7.4757334309664
64	C14	R1	7.43462822763672
64	C5	R1	7.5077946401987
64	C9	R1	7.66533591718518
64	C6	R1	7.13955135239879
64	C19	R1	7.19967234483636
64	C1	R1	7.23840473932508
64	C22	R1	7.21916852046216
64	C13	R1	7.23840473932508
64	C18	R1	7.11894107272351
64	C15	R1	7.21916852046216
64	C11	R1	6.97727992349992
64	C16	R1	7.04439411935845
64	C8	R1	7.33091687811462
64	C7	R1	7.467605550083
65	C23	R1	7.58496250072116
65	C17	R1	7.09803208296053
65	C12	R1	7.65821148275179
65	C10	R1	7.2667865406949
65	C3	R1	7.29462074889163
65	C14	R1	7.22881869049588
65	C5	R1	7.4178525148859
65	C9	R1	7.4093909361377
65	C24	R1	7.29462074889163
65	C6	R1	7.58496250072116
65	C21	R1	7.15987133677839
65	C19	R1	7.21916852046216
65	C1	R1	7.49984588708321
65	C22	R1	7.53915881110803
65	C4	R1	7.5077946401987
65	C13	R1	7.06608919045777
65	C18	R1	7.37503943134692
65	C15	R1	6.94251450533924
65	C16	R1	7.15987133677839
65	C8	R1	7.48381577726426
65	C20	R1	7.34872815423108
65	C7	R1	7.58496250072116
66	C23	R1	6.84549005094437
66	C17	R1	7
66	C12	R1	7.63662462054365
66	C10	R1	7.34872815423108
66	C3	R1	6.96578428466209
66	C5	R1	7.05528243550119
66	C9	R1	7.43462822763672
66	C24	R1	7.08746284125034
66	C21	R1	7.04439411935845
66	C19	R1	6.94251450533924
66	C1	R1	7.08746284125034
66	C22	R1	7.4178525148859
66	C4	R1	7.48381577726426
66	C13	R1	7.3037807481771
66	C18	R1	7.33091687811462
66	C15	R1	7.24792751344359
66	C11	R1	7.36632221424582
66	C16	R1	7.2667865406949
66	C8	R1	7.52356195605701
66	C20	R1	7.27612440527424
66	C7	R1	7.3037807481771
67	C23	R1	7.40087943628218
67	C17	R1	7.15987133677839
67	C12	R1	7.39231742277876
67	C10	R1	7.4093909361377
67	C3	R1	6.84549005094437
67	C14	R1	7.36632221424582
67	C5	R1	7.43462822763672
67	C9	R1	7.27612440527424
67	C24	R1	6.98868468677217
67	C6	R1	7.3037807481771
67	C21	R1	7.4178525148859
67	C1	R1	7.4262647547021
67	C22	R1	7.06608919045777
67	C4	R1	7.17990909001493
67	C13	R1	7.20945336562895
67	C18	R1	6.97727992349992
67	C11	R1	7.22881869049588
67	C16	R1	7.33091687811462
67	C8	R1	7.25738784269265
67	C20	R1	7.39231742277876
67	C7	R1	7.36632221424582
68	C23	R1	7.24792751344359
68	C17	R1	7.44294349584873
68	C12	R1	7.17990909001493
68	C10	R1	7.24792751344359
68	C3	R1	7.35755200461808
68	C14	R1	7.52356195605701
68	C5	R1	7.19967234483636
68	C9	R1	7.29462074889163
68	C24	R1	7.14974711950468
68	C6	R1	7.33985000288462
68	C21	R1	7.27612440527424
68	C19	R1	7.34872815423108
68	C1	R1	7.27612440527424
68	C22	R1	7.15987133677839
68	C4	R1	7.43462822763672
68	C13	R1	7.18982455888002
68	C18	R1	7.19967234483636
68	C15	R1	7.21916852046216
68	C11	R1	7.13955135239879
68	C16	R1	7.40087943628218
68	C8	R1	7.12928301694497
68	C20	R1	7.22881869049588
68	C7	R1	7.21916852046216
69	C23	R1	7.57742882803575
69	C17	R1	7.07681559705083
69	C12	R1	6.98868468677217
69	C10	R1	7.2667865406949
69	C3	R1	7.32192809488736
69	C14	R1	7.02236781302845
69	C5	R1	7.34872815423108
69	C9	R1	7.43462822763672
69	C24	R1	7.34872815423108
69	C6	R1	7.4093909361377
69	C21	R1	7.17990909001493
69	C19	R1	7.467605550083
69	C1	R1	7.39231742277876
69	C22	R1	7.39231742277876
69	C4	R1	7.12928301694497
69	C18	R1	7.25738784269265
69	C15	R1	7.11894107272351
69	C11	R1	7.07681559705083
69	C16	R1	7
69	C8	R1	7.43462822763672
69	C20	R1	6.8703647195834
69	C7	R1	7.33091687811462
70	C23	R1	7.20945336562895
70	C17	R1	7.14974711950468
70	C12	R1	7.15987133677839
70	C10	R1	7.31288295528436
70	C3	R1	7.33985000288462
70	C14	R1	7.33091687811462
70	C5	R1	7.24792751344359
70	C24	R1	7.17990909001493
70	C6	R1	7.45121111183233
70	C21	R1	7.39231742277876
70	C19	R1	7.18982455888002
70	C1	R1	7.39231742277876
70	C22	R1	7.56985560833095
70	C4	R1	7.43462822763672
70	C13	R1	7.14974711950468
70	C18	R1	7
70	C15	R1	7.23840473932508
70	C11	R1	6.91886323727459
70	C16	R1	7.02236781302845
70	C8	R1	7.29462074889163
70	C20	R1	7.44294349584873
70	C7	R1	7.02236781302845
71	C23	R1	7.32192809488736
71	C17	R1	7.2667865406949
71	C10	R1	7.52356195605701
71	C3	R1	7.33985000288462
71	C14	R1	7.13955135239879
71	C9	R1	7.2667865406949
71	C24	R1	7.01122725542325
71	C6	R1	7.33985000288462
71	C19	R1	7.4178525148859
71	C1	R1	7.29462074889163
71	C22	R1	7.53138146051631
71	C4	R1	7.56985560833095
71	C13	R1	7
71	C18	R1	6.82017896241519
71	C15	R1	7.12928301694497
71	C11	R1	7.16992500144231
71	C16	R1	7.24792751344359
71	C8	R1	7.35755200461808
71	C20	R1	7.34872815423108
71	C7	R1	7.24792751344359
72	C17	R1	7.38370429247405
72	C12	R1	7.16992500144231
72	C10	R1	7.31288295528436
72	C3	R1	7.28540221886225
72	C14	R1	7.19967234483636
72	C5	R1	7.13955135239879
72	C9	R1	7.38370429247405
72	C24	R1	7.14974711950468
72	C6	R1	7.2667865406949
72	C21	R1	7.24792751344359
72	C19	R1	7.24792751344359
72	C1	R1	7.15987133677839
72	C22	R1	7.16992500144231
72	C4	R1	7.25738784269265
72	C18	R1	7.02236781302845
72	C15	R1	7.09803208296053
72	C11	R1	7.06608919045777
72	C8	R1	7.36632221424582
72	C20	R1	7.05528243550119
72	C7	R1	7.34872815423108
73	C23	R1	7.3037807481771
73	C17	R1	7.19967234483636
73	C10	R1	6.85798099512757
73	C3	R1	7.32192809488736
73	C14	R1	7.22881869049588
73	C6	R1	7.49984588708321
73	C21	R1	7.38370429247405
73	C19	R1	7.4594316186373
73	C1	R1	7.25738784269265
73	C22	R1	7.18982455888002
73	C4	R1	7.35755200461808
73	C13	R1	7.6724253419715
73	C18	R1	7.18982455888002
73	C15	R1	7.35755200461808
73	C11	R1	7
73	C16	R1	7.03342300153745
73	C8	R1	7.33091687811462
73	C20	R1	7.06608919045777
73	C7	R1	7.14974711950468
74	C23	R1	7.72109918870719
74	C17	R1	7.27612440527424
74	C12	R1	7.20945336562895
74	C10	R1	7.15987133677839
74	C3	R1	6.8073549220576
74	C14	R1	7.17990909001493
74	C5	R1	7.15987133677839
74	C9	R1	7.21916852046216
74	C24	R1	7.29462074889163
74	C6	R1	6.93073733756289
74	C21	R1	7.24792751344359
74	C19	R1	7.22881869049588
74	C1	R1	7.5077946401987
74	C22	R1	7.23840473932508
74	C13	R1	7.45121111183233
74	C18	R1	7.28540221886225
74	C15	R1	7.20945336562895
74	C11	R1	6.94251450533924
74	C8	R1	7.24792751344359
74	C7	R1	7.28540221886225
75	C17	R1	7.08746284125034
75	C12	R1	7.4093909361377
75	C10	R1	7.48381577726426
75	C3	R1	7.33091687811462
75	C14	R1	7.07681559705083
75	C5	R1	7.467605550083
75	C9	R1	7.44294349584873
75	C24	R1	7.29462074889163
75	C6	R1	7.01122725542325
75	C21	R1	7.63662462054365
75	C19	R1	7.14974711950468
75	C1	R1	7.24792751344359
75	C22	R1	6.94251450533924
75	C4	R1	7.53138146051631
75	C13	R1	7.03342300153745
75	C15	R1	7.06608919045777
75	C11	R1	7.02236781302845
75	C16	R1	7.16992500144231
75	C8	R1	7.36632221424582
75	C20	R1	7.16992500144231
75	C7	R1	7.31288295528436
76	C23	R1	7.31288295528436
76	C17	R1	7.15987133677839
76	C10	R1	7.03342300153745
76	C3	R1	7.23840473932508
76	C14	R1	7.01122725542325
76	C5	R1	7.31288295528436
76	C24	R1	7.34872815423108
76	C6	R1	7.49185309632967
76	C21	R1	7.20945336562895
76	C19	R1	7.467605550083
76	C1	R1	7.53915881110803
76	C22	R1	7.28540221886225
76	C4	R1	7.38370429247405
76	C13	R1	7.21916852046216
76	C18	R1	7.10852445677817
76	C15	R1	7.06608919045777
76	C11	R1	7.32192809488736
76	C16	R1	6.96578428466209
76	C8	R1	7.03342300153745
76	C20	R1	7.3037807481771
76	C7	R1	7.27612440527424
77	C17	R1	7.23840473932508
77	C12	R1	7.12928301694497
77	C10	R1	7.15987133677839
77	C3	R1	7.4594316186373
77	C5	R1	7.4757334309664
77	C9	R1	7.2667865406949
77	C24	R1	7.19967234483636
77	C6	R1	7.2667865406949
77	C21	R1	7.4262647547021
77	C19	R1	7.02236781302845
77	C1	R1	7.34872815423108
77	C22	R1	7.29462074889163
77	C4	R1	7.28540221886225
77	C13	R1	7.22881869049588
77	C18	R1	7.27612440527424
77	C15	R1	6.93073733756289
77	C11	R1	7.28540221886225
77	C16	R1	7.33091687811462
77	C8	R1	7.20945336562895
77	C20	R1	7.19967234483636
77	C7	R1	7.07681559705083
78	C23	R1	7.03342300153745
78	C17	R1	6.94251450533924
78	C12	R1	6.96578428466209
78	C10	R1	7.36632221424582
78	C3	R1	7.69348695749933
78	C14	R1	7.4178525148859
78	C5	R1	7.4093909361377
78	C9	R1	7.09803208296053
78	C24	R1	7.27612440527424
78	C6	R1	7.14974711950468
78	C21	R1	7.3037807481771
78	C19	R1	7.36632221424582
78	C1	R1	7.34872815423108
78	C22	R1	7.08746284125034
78	C4	R1	7.12928301694497
78	C13	R1	7.48381577726426
78	C18	R1	7.18982455888002
78	C15	R1	7.4262647547021
78	C11	R1	7.10852445677817
78	C16	R1	7.36632221424582
78	C8	R1	7.14974711950468
78	C20	R1	7.3037807481771
78	C7	R1	7.4594316186373
79	C23	R1	7.36632221424582
79	C17	R1	7.44294349584873
79	C12	R1	7.65821148275179
79	C10	R1	7.40087943628218
79	C3	R1	6.95419631038687
79	C14	R1	7.2667865406949
79	C5	R1	7.19967234483636
79	C6	R1	7.64385618977472
79	C21	R1	7.36632221424582
79	C19	R1	7.13955135239879
79	C1	R1	7.67948009950545
79	C22	R1	6.93073733756289
79	C4	R1	7.28540221886225
79	C13	R1	7.44294349584873
79	C18	R1	6.97727992349992
79	C15	R1	7.3037807481771
79	C11	R1	7.33091687811462
79	C16	R1	6.90689059560852
79	C8	R1	7.31288295528436
79	C20	R1	7.44294349584873
80	C17	R1	7.05528243550119
80	C12	R1	7.11894107272351
80	C10	R1	7.28540221886225
80	C3	R1	7.4757334309664
80	C14	R1	7.06608919045777
80	C9	R1	7.18982455888002
80	C24	R1	7.32192809488736
80	C6	R1	7.31288295528436
80	C21	R1	7.12928301694497
80	C19	R1	7.11894107272351
80	C1	R1	7.22881869049588
80	C4	R1	7.23840473932508
80	C13	R1	7.19967234483636
80	C18	R1	6.8703647195834
80	C15	R1	6.94251450533924
80	C11	R1	7.4262647547021
80	C16	R1	6.8073549220576
80	C8	R1	7.39231742277876
80	C20	R1	6.95419631038687
80	C7	R1	7.48381577726426
81	C23	R1	7.08746284125034
81	C17	R1	7.04439411935845
81	C12	R1	7.08746284125034
81	C10	R1	7.23840473932508
81	C3	R1	7.40087943628218
81	C14	R1	7.18982455888002
81	C9	R1	7.54689445988764
81	C24	R1	7.4594316186373
81	C6	R1	7.20945336562895
81	C21	R1	7.32192809488736
81	C19	R1	7.11894107272351
81	C1	R1	7.4262647547021
81	C22	R1	7.39231742277876
81	C4	R1	7.2667865406949
81	C13	R1	7.37503943134692
81	C18	R1	7.29462074889163
81	C15	R1	7.22881869049588
81	C11	R1	7.03342300153745
81	C16	R1	7.3037807481771
81	C8	R1	7.4262647547021
81	C20	R1	7.24792751344359
81	C7	R1	7.28540221886225
82	C17	R1	7.20945336562895
82	C12	R1	7.14974711950468
82	C10	R1	7.23840473932508
82	C3	R1	7.23840473932508
82	C14	R1	7.51569983828404
82	C5	R1	7.12928301694497
82	C6	R1	7.03342300153745
82	C21	R1	7.31288295528436
82	C19	R1	7
82	C1	R1	7.24792751344359
82	C22	R1	7.34872815423108
82	C4	R1	7.23840473932508
82	C13	R1	7.20945336562895
82	C18	R1	7.25738784269265
82	C15	R1	7
82	C11	R1	7.37503943134692
82	C16	R1	7.3037807481771
82	C8	R1	7.4757334309664
82	C7	R1	7.16992500144231
83	C23	R1	7.54689445988764
83	C17	R1	7.23840473932508
83	C12	R1	7.24792751344359
83	C10	R1	7.25738784269265
83	C3	R1	7.33985000288462
83	C14	R1	7.82654848729092
83	C5	R1	7.07681559705083
83	C9	R1	7.45121111183233
83	C24	R1	7.4178525148859
83	C6	R1	7.25738784269265
83	C21	R1	7.23840473932508
83	C19	R1	7.35755200461808
83	C1	R1	7.07681559705083
83	C22	R1	7.43462822763672
83	C13	R1	7.43462822763672
83	C18	R1	7.49185309632967
83	C15	R1	7.03342300153745
83	C11	R1	7.07681559705083
83	C16	R1	7.19967234483636
83	C8	R1	7.22881869049588
83	C20	R1	7.15987133677839
83	C7	R1	7.55458885167764
84	C23	R1	7.08746284125034
84	C17	R1	7.12928301694497
84	C12	R1	6.98868468677217
84	C3	R1	6.90689059560852
84	C5	R1	7.28540221886225
84	C9	R1	7.05528243550119
84	C24	R1	7.10852445677817
84	C6	R1	6.97727992349992
84	C21	R1	7.18982455888002
84	C19	R1	7.40087943628218
84	C1	R1	7.32192809488736
84	C22	R1	7.22881869049588
84	C4	R1	7.11894107272351
84	C13	R1	7.3037807481771
84	C18	R1	6.91886323727459
84	C15	R1	7.19967234483636
84	C11	R1	7.53138146051631
84	C16	R1	6.83289001416474
84	C8	R1	7.38370429247405
84	C20	R1	7.53138146051631
84	C7	R1	7.36632221424582
85	C23	R1	7.38370429247405
85	C17	R1	7.34872815423108
85	C12	R1	7.33985000288462
85	C3	R1	7.45121111183233
85	C14	R1	6.97727992349992
85	C5	R1	7.22881869049588
85	C9	R1	7.08746284125034
85	C24	R1	7.36632221424582
85	C6	R1	7.28540221886225
85	C21	R1	6.95419631038687
85	C19	R1	7.20945336562895
85	C1	R1	7.64385618977472
85	C22	R1	7.33985000288462
85	C4	R1	7.35755200461808
85	C13	R1	7.25738784269265
85	C18	R1	6.82017896241519
85	C15	R1	6.93073733756289
85	C11	R1	7.19967234483636
85	C16	R1	7.34872815423108
85	C20	R1	7.23840473932508
85	C7	R1	7.16992500144231
86	C23	R1	7.21916852046216
86	C17	R1	7.28540221886225
86	C12	R1	7.44294349584873
86	C10	R1	7.13955135239879
86	C3	R1	6.8703647195834
86	C14	R1	7.34872815423108
86	C9	R1	7.59991284218713
86	C24	R1	7.467605550083
86	C6	R1	7.29462074889163
86	C21	R1	7.3037807481771
86	C19	R1	7.09803208296053
86	C1	R1	7.33091687811462
86	C4	R1	7.56985560833095
86	C13	R1	7.19967234483636
86	C18	R1	7.62205181945638
86	C16	R1	7.16992500144231
86	C8	R1	7.05528243550119
86	C20	R1	7.57742882803575
86	C7	R1	7.21916852046216
87	C23	R1	7.49984588708321
87	C17	R1	7.11894107272351
87	C12	R1	7.38370429247405
87	C10	R1	7.04439411935845
87	C3	R1	6.94251450533924
87	C14	R1	7.17990909001493
87	C5	R1	7.51569983828404
87	C9	R1	7.17990909001493
87	C24	R1	7.38370429247405
87	C6	R1	7.38370429247405
87	C21	R1	7.36632221424582
87	C19	R1	7.2667865406949
87	C1	R1	7.20945336562895
87	C22	R1	7.28540221886225
87	C18	R1	7.33985000288462
87	C15	R1	7.37503943134692
87	C11	R1	6.97727992349992
87	C16	R1	6.91886323727459
87	C8	R1	7.33091687811462
87	C7	R1	7.11894107272351
88	C23	R1	7.40087943628218
88	C3	R1	7.53138146051631
88	C14	R1	7.07681559705083
88	C5	R1	7.28540221886225
88	C9	R1	7.4093909361377
88	C24	R1	7.11894107272351
88	C6	R1	7.40087943628218
88	C19	R1	7.40087943628218
88	C22	R1	7.49185309632967
88	C4	R1	7.4093909361377
88	C13	R1	7.49185309632967
88	C18	R1	7.09803208296053
88	C15	R1	7.05528243550119
88	C11	R1	7.10852445677817
88	C16	R1	7.29462074889163
88	C8	R1	7.33091687811462
88	C20	R1	7.467605550083
88	C7	R1	7.58496250072116
89	C23	R1	7.44294349584873
89	C12	R1	7.36632221424582
89	C10	R1	7.34872815423108
89	C3	R1	7.31288295528436
89	C14	R1	6.76818432477693
89	C5	R1	7.32192809488736
89	C9	R1	7.33091687811462
89	C24	R1	7.10852445677817
89	C6	R1	7.13955135239879
89	C21	R1	6.91886323727459
89	C19	R1	7.09803208296053
89	C1	R1	7.39231742277876
89	C4	R1	7.52356195605701
89	C13	R1	7.467605550083
89	C18	R1	7.2667865406949
89	C15	R1	7.19967234483636
89	C11	R1	7.27612440527424
89	C8	R1	7.57742882803575
89	C20	R1	7.39231742277876
89	C7	R1	7.4757334309664
90	C23	R1	7.19967234483636
90	C17	R1	7.56224242422107
90	C12	R1	7.18982455888002
90	C10	R1	7.55458885167764
90	C3	R1	7.20945336562895
90	C14	R1	7.40087943628218
90	C5	R1	7.22881869049588
90	C9	R1	7.07681559705083
90	C24	R1	6.97727992349992
90	C6	R1	7.40087943628218
90	C21	R1	6.96578428466209
90	C19	R1	7.44294349584873
90	C22	R1	7.21916852046216
90	C4	R1	7.03342300153745
90	C13	R1	6.93073733756289
90	C18	R1	7.4093909361377
90	C15	R1	7.19967234483636
90	C11	R1	7.49984588708321
90	C16	R1	7.07681559705083
90	C8	R1	6.93073733756289
90	C20	R1	7.06608919045777
90	C7	R1	7.14974711950468
91	C17	R1	7.49984588708321
91	C12	R1	7.4178525148859
91	C10	R1	7
91	C3	R1	7.15987133677839
91	C14	R1	7.01122725542325
91	C5	R1	7.29462074889163
91	C9	R1	7.19967234483636
91	C24	R1	7.4178525148859
91	C6	R1	7.24792751344359
91	C19	R1	7.4178525148859
91	C1	R1	7.39231742277876
91	C22	R1	7.01122725542325
91	C4	R1	7.37503943134692
91	C13	R1	7.27612440527424
91	C15	R1	6.96578428466209
91	C11	R1	7.29462074889163
91	C16	R1	7.28540221886225
91	C8	R1	7.38370429247405
91	C20	R1	6.95419631038687
91	C7	R1	7.40087943628218
92	C23	R1	7.02236781302845
92	C17	R1	7.64385618977472
92	C12	R1	7.35755200461808
92	C10	R1	6.89481776330794
92	C3	R1	7.17990909001493
92	C14	R1	7.25738784269265
92	C9	R1	7.22881869049588
92	C24	R1	7.45121111183233
92	C6	R1	7.01122725542325
92	C21	R1	7.34872815423108
92	C19	R1	7.2667865406949
92	C1	R1	7.19967234483636
92	C22	R1	7.07681559705083
92	C4	R1	7.13955135239879
92	C13	R1	7.40087943628218
92	C18	R1	7.467605550083
92	C15	R1	6.95419631038687
92	C11	R1	7.31288295528436
92	C16	R1	7.02236781302845
92	C8	R1	7.34872815423108
92	C7	R1	7.08746284125034
93	C23	R1	7.21916852046216
93	C17	R1	7.22881869049588
93	C12	R1	7.08746284125034
93	C10	R1	7.17990909001493
93	C3	R1	7.4757334309664
93	C14	R1	7.40087943628218
93	C5	R1	7.32192809488736
93	C9	R1	7.55458885167764
93	C24	R1	7.23840473932508
93	C6	R1	7.21916852046216
93	C21	R1	7.21916852046216
93	C19	R1	7.20945336562895
93	C1	R1	6.97727992349992
93	C22	R1	7.18982455888002
93	C4	R1	7.19967234483636
93	C13	R1	7.33091687811462
93	C18	R1	7.39231742277876
93	C15	R1	7.01122725542325
93	C11	R1	7.34872815423108
93	C20	R1	7.22881869049588
93	C7	R1	7.33091687811462
94	C23	R1	7.32192809488736
94	C17	R1	7.24792751344359
94	C12	R1	7.18982455888002
94	C10	R1	7.40087943628218
94	C3	R1	7.4178525148859
94	C5	R1	7.06608919045777
94	C9	R1	7.33091687811462
94	C24	R1	7.4757334309664
94	C6	R1	7.22881869049588
94	C21	R1	7.08746284125034
94	C22	R1	6.95419631038687
94	C4	R1	7.04439411935845
94	C13	R1	7.6724253419715
94	C18	R1	6.8703647195834
94	C11	R1	6.94251450533924
94	C16	R1	7.18982455888002
94	C8	R1	7.4178525148859
94	C20	R1	7.03342300153745
94	C7	R1	7.66533591718518
95	C17	R1	7.23840473932508
95	C12	R1	7.13955135239879
95	C10	R1	7.35755200461808
95	C3	R1	7.33091687811462
95	C14	R1	7.24792751344359
95	C5	R1	7.5077946401987
95	C9	R1	7.29462074889163
95	C24	R1	7.33985000288462
95	C6	R1	7.36632221424582
95	C21	R1	7.2667865406949
95	C19	R1	7.54689445988764
95	C1	R1	7.19967234483636
95	C22	R1	7.53915881110803
95	C4	R1	7.48381577726426
95	C13	R1	7.43462822763672
95	C18	R1	7.2667865406949
95	C15	R1	7.24792751344359
95	C11	R1	7.04439411935845
95	C16	R1	7.29462074889163
95	C8	R1	7.33091687811462
95	C20	R1	7.4262647547021
95	C7	R1	7.12928301694497
96	C23	R1	7.16992500144231
96	C17	R1	6.95419631038687
96	C12	R1	7.10852445677817
96	C10	R1	7.52356195605701
96	C3	R1	7.53138146051631
96	C5	R1	7.55458885167764
96	C9	R1	7.19967234483636
96	C24	R1	7.4178525148859
96	C6	R1	7.27612440527424
96	C21	R1	7.12928301694497
96	C1	R1	7.25738784269265
96	C22	R1	7.3037807481771
96	C4	R1	7.25738784269265
96	C18	R1	7.18982455888002
96	C15	R1	7.28540221886225
96	C11	R1	6.8703647195834
96	C16	R1	7.25738784269265
96	C8	R1	7.03342300153745
97	C23	R1	6.59991284218713
97	C17	R1	7.4262647547021
97	C12	R1	7.66533591718518
97	C10	R1	6.85798099512757
97	C14	R1	7.36632221424582
97	C5	R1	7.24792751344359
97	C9	R1	7.4594316186373
97	C6	R1	7.06608919045777
97	C21	R1	7.09803208296053
97	C19	R1	7.05528243550119
97	C1	R1	7.01122725542325
97	C22	R1	7.59245703726808
97	C4	R1	7.53915881110803
97	C13	R1	7.39231742277876
97	C18	R1	7.21916852046216
97	C15	R1	6.95419631038687
97	C11	R1	7.25738784269265
97	C16	R1	6.94251450533924
97	C8	R1	7.66533591718518
97	C7	R1	7.37503943134692
98	C23	R1	7.08746284125034
98	C17	R1	7
98	C12	R1	6.97727992349992
98	C10	R1	7.40087943628218
98	C3	R1	7.62205181945638
98	C9	R1	7.4757334309664
98	C24	R1	7.09803208296053
98	C6	R1	7.33985000288462
98	C21	R1	7.37503943134692
[truncated: 14,513 more rows]
