# Supplementary material for: Stochastic modelling of single-cell gene expression adaptation reveals non-genomic contribution to evolution of tumor subclones
Source: bioRxiv. 2024 Apr 20:2024.04.17.588869. Preprint. [Version 1] doi: 10.1101/2024.04.17.588869 (PMC11071284; doi:10.1101/2024.04.17.588869)
Supplement: Supplement 2 [file media-2.zip › Supplementary Files/Simulated Data/Adaptive_Simulation/tr_1.08_sq_1.5_r_200_a_.125.csv]

gene	species	replicate	exprval
1	C23	R1	7.27612440527424
1	C17	R1	7.29462074889163
1	C12	R1	7.24792751344359
1	C10	R1	7.16992500144231
1	C14	R1	7.467605550083
1	C5	R1	7.48381577726426
1	C9	R1	7.01122725542325
1	C24	R1	7.3037807481771
1	C6	R1	7.23840473932508
1	C21	R1	7.39231742277876
1	C19	R1	7.25738784269265
1	C1	R1	7.49185309632967
1	C22	R1	7.52356195605701
1	C13	R1	7.19967234483636
1	C18	R1	7.14974711950468
1	C15	R1	7.18982455888002
1	C11	R1	7.12928301694497
1	C16	R1	6.83289001416474
1	C8	R1	7.467605550083
1	C20	R1	7.27612440527424
2	C23	R1	7.08746284125034
2	C17	R1	7.36632221424582
2	C12	R1	7.49185309632967
2	C10	R1	7.20945336562895
2	C3	R1	7.56985560833095
2	C14	R1	7.35755200461808
2	C5	R1	7.2667865406949
2	C9	R1	7.12928301694497
2	C24	R1	7.24792751344359
2	C6	R1	7.4178525148859
2	C21	R1	7.09803208296053
2	C19	R1	7.36632221424582
2	C1	R1	7.4262647547021
2	C22	R1	7.14974711950468
2	C13	R1	7.20945336562895
2	C18	R1	7.28540221886225
2	C15	R1	7.20945336562895
2	C11	R1	7.29462074889163
2	C16	R1	7.4262647547021
2	C8	R1	7.18982455888002
2	C20	R1	7.4757334309664
3	C23	R1	7.20945336562895
3	C17	R1	7.36632221424582
3	C12	R1	7.24792751344359
3	C10	R1	7.4594316186373
3	C3	R1	7.27612440527424
3	C14	R1	7.43462822763672
3	C5	R1	7.19967234483636
3	C9	R1	7.23840473932508
3	C24	R1	7.4093909361377
3	C19	R1	7.35755200461808
3	C1	R1	7.36632221424582
3	C22	R1	7.3037807481771
3	C4	R1	7.23840473932508
3	C13	R1	7.18982455888002
3	C18	R1	6.8073549220576
3	C15	R1	6.89481776330794
3	C11	R1	7.10852445677817
3	C16	R1	6.82017896241519
3	C8	R1	7.32192809488736
3	C7	R1	7.5077946401987
4	C23	R1	7.21916852046216
4	C17	R1	7.4178525148859
4	C12	R1	7.13955135239879
4	C10	R1	7.20945336562895
4	C14	R1	7.18982455888002
4	C5	R1	7.4757334309664
4	C9	R1	7.19967234483636
4	C24	R1	7.2667865406949
4	C6	R1	7.22881869049588
4	C21	R1	7.19967234483636
4	C19	R1	7.3037807481771
4	C1	R1	7.22881869049588
4	C22	R1	7.16992500144231
4	C4	R1	7.22881869049588
4	C13	R1	7.19967234483636
4	C18	R1	7.35755200461808
4	C15	R1	6.95419631038687
4	C11	R1	6.91886323727459
4	C16	R1	7.20945336562895
4	C8	R1	7.43462822763672
4	C20	R1	7.44294349584873
4	C7	R1	7.18982455888002
5	C23	R1	7.14974711950468
5	C17	R1	6.8703647195834
5	C12	R1	7.35755200461808
5	C10	R1	7.09803208296053
5	C3	R1	7.11894107272351
5	C14	R1	7.3037807481771
5	C5	R1	7.467605550083
5	C9	R1	7.02236781302845
5	C24	R1	7.17990909001493
5	C6	R1	7.24792751344359
5	C21	R1	7.01122725542325
5	C19	R1	7.11894107272351
5	C1	R1	7.35755200461808
5	C22	R1	7.4093909361377
5	C4	R1	7.37503943134692
5	C13	R1	7.29462074889163
5	C18	R1	6.97727992349992
5	C11	R1	7.24792751344359
5	C16	R1	7.20945336562895
5	C8	R1	7.3037807481771
5	C20	R1	7.06608919045777
5	C7	R1	7.36632221424582
6	C23	R1	7.43462822763672
6	C17	R1	7.2667865406949
6	C12	R1	7.59991284218713
6	C10	R1	7.19967234483636
6	C14	R1	7.25738784269265
6	C5	R1	7.45121111183233
6	C9	R1	7.48381577726426
6	C24	R1	7.49984588708321
6	C6	R1	7.49984588708321
6	C21	R1	7.16992500144231
6	C19	R1	7.51569983828404
6	C1	R1	7.09803208296053
6	C22	R1	7.19967234483636
6	C4	R1	7.29462074889163
6	C13	R1	7.37503943134692
6	C18	R1	7.09803208296053
6	C15	R1	7.09803208296053
6	C11	R1	7.19967234483636
6	C16	R1	7.28540221886225
6	C8	R1	7.16992500144231
6	C20	R1	7.45121111183233
6	C7	R1	7.08746284125034
7	C23	R1	7.59245703726808
7	C17	R1	7.28540221886225
7	C12	R1	7.22881869049588
7	C10	R1	7.2667865406949
7	C3	R1	7.04439411935845
7	C14	R1	7.31288295528436
7	C9	R1	6.91886323727459
7	C24	R1	7.4178525148859
7	C6	R1	7.4093909361377
7	C21	R1	7.56224242422107
7	C19	R1	7.01122725542325
7	C1	R1	7.21916852046216
7	C22	R1	7.38370429247405
7	C4	R1	7.23840473932508
7	C13	R1	7.51569983828404
7	C15	R1	7.48381577726426
7	C11	R1	7.15987133677839
7	C16	R1	7.18982455888002
7	C8	R1	7.58496250072116
7	C20	R1	7.20945336562895
7	C7	R1	7.19967234483636
8	C23	R1	7.28540221886225
8	C17	R1	7.07681559705083
8	C12	R1	7.34872815423108
8	C10	R1	7.14974711950468
8	C3	R1	7.40087943628218
8	C14	R1	7.18982455888002
8	C5	R1	7.39231742277876
8	C9	R1	7.29462074889163
8	C24	R1	7.40087943628218
8	C6	R1	7.2667865406949
8	C21	R1	7.40087943628218
8	C19	R1	7
8	C1	R1	7.37503943134692
8	C22	R1	7.43462822763672
8	C4	R1	7.29462074889163
8	C13	R1	7.33091687811462
8	C18	R1	7.37503943134692
8	C15	R1	7
8	C11	R1	6.98868468677217
8	C8	R1	6.96578428466209
8	C20	R1	7.28540221886225
8	C7	R1	7.37503943134692
9	C23	R1	7.39231742277876
9	C17	R1	7.31288295528436
9	C12	R1	7.4757334309664
9	C10	R1	7.4093909361377
9	C3	R1	7.18982455888002
9	C14	R1	7.4178525148859
9	C5	R1	7.27612440527424
9	C9	R1	7.3037807481771
9	C24	R1	7.27612440527424
9	C6	R1	7.51569983828404
9	C21	R1	7.49984588708321
9	C19	R1	7.40087943628218
9	C1	R1	7.48381577726426
9	C22	R1	7.22881869049588
9	C13	R1	7.07681559705083
9	C15	R1	7.4178525148859
9	C11	R1	7.09803208296053
9	C16	R1	7.23840473932508
9	C8	R1	6.76818432477693
9	C20	R1	7.24792751344359
9	C7	R1	7.33985000288462
10	C23	R1	7.3037807481771
10	C17	R1	7.15987133677839
10	C12	R1	6.94251450533924
10	C10	R1	6.88264304936184
10	C3	R1	7.5077946401987
10	C5	R1	7.37503943134692
10	C9	R1	7.29462074889163
10	C24	R1	7.29462074889163
10	C6	R1	7.17990909001493
10	C21	R1	7.16992500144231
10	C19	R1	7.07681559705083
10	C1	R1	7.32192809488736
10	C22	R1	7.31288295528436
10	C4	R1	7.34872815423108
10	C13	R1	7.2667865406949
10	C18	R1	7.3037807481771
10	C15	R1	7.09803208296053
10	C11	R1	7.02236781302845
10	C16	R1	7.08746284125034
10	C8	R1	7.4093909361377
10	C20	R1	7.19967234483636
10	C7	R1	7.05528243550119
11	C23	R1	7.33091687811462
11	C17	R1	7.16992500144231
11	C12	R1	7.49185309632967
11	C10	R1	7.20945336562895
11	C3	R1	7.14974711950468
11	C5	R1	7.23840473932508
11	C9	R1	7.36632221424582
11	C24	R1	6.94251450533924
11	C6	R1	7.37503943134692
11	C21	R1	7.4262647547021
11	C19	R1	7.10852445677817
11	C1	R1	7.05528243550119
11	C22	R1	7.3037807481771
11	C4	R1	7.33091687811462
11	C18	R1	7.25738784269265
11	C15	R1	7.33091687811462
11	C11	R1	7.19967234483636
11	C16	R1	7.4594316186373
11	C8	R1	7.23840473932508
11	C20	R1	7.33091687811462
11	C7	R1	7.24792751344359
12	C23	R1	7.3037807481771
12	C17	R1	6.91886323727459
12	C12	R1	7.18982455888002
12	C10	R1	7.23840473932508
12	C3	R1	7.09803208296053
12	C14	R1	7.16992500144231
12	C9	R1	7.5077946401987
12	C24	R1	7.25738784269265
12	C6	R1	7.13955135239879
12	C21	R1	7.38370429247405
12	C19	R1	7.34872815423108
12	C1	R1	7.37503943134692
12	C22	R1	7.32192809488736
12	C4	R1	7.4594316186373
12	C13	R1	7.52356195605701
12	C18	R1	7.13955135239879
12	C15	R1	7.3037807481771
12	C16	R1	7.3037807481771
12	C8	R1	7.37503943134692
12	C7	R1	7.13955135239879
13	C23	R1	6.64385618977472
13	C17	R1	7.34872815423108
13	C12	R1	7.34872815423108
13	C10	R1	7.01122725542325
13	C3	R1	7.05528243550119
13	C14	R1	7.6724253419715
13	C5	R1	7.4178525148859
13	C9	R1	7.4262647547021
13	C24	R1	7.06608919045777
13	C6	R1	7.57742882803575
13	C21	R1	7.62935662007961
13	C19	R1	7.37503943134692
13	C1	R1	7.4262647547021
13	C22	R1	7.40087943628218
13	C4	R1	7.48381577726426
13	C13	R1	7.13955135239879
13	C18	R1	7.18982455888002
13	C15	R1	7.28540221886225
13	C11	R1	7.01122725542325
13	C16	R1	7.05528243550119
13	C8	R1	7.04439411935845
13	C20	R1	7.25738784269265
13	C7	R1	7.29462074889163
14	C23	R1	7.06608919045777
14	C17	R1	7.4757334309664
14	C12	R1	7.25738784269265
14	C10	R1	7.51569983828404
14	C3	R1	7.38370429247405
14	C14	R1	7.13955135239879
14	C5	R1	7.2667865406949
14	C9	R1	7.35755200461808
14	C6	R1	7.43462822763672
14	C21	R1	7.20945336562895
14	C19	R1	7.23840473932508
14	C1	R1	7.11894107272351
14	C22	R1	7.38370429247405
14	C4	R1	7.15987133677839
14	C13	R1	7.09803208296053
14	C18	R1	7.12928301694497
14	C15	R1	7.12928301694497
14	C11	R1	6.88264304936184
14	C16	R1	7.33985000288462
14	C8	R1	7.37503943134692
14	C20	R1	7.21916852046216
14	C7	R1	7.37503943134692
15	C23	R1	7.19967234483636
15	C17	R1	7.53138146051631
15	C12	R1	7.38370429247405
15	C10	R1	7.3037807481771
15	C3	R1	7.32192809488736
15	C14	R1	7.38370429247405
15	C5	R1	7.4178525148859
15	C9	R1	7.57742882803575
15	C24	R1	7.34872815423108
15	C6	R1	7.57742882803575
15	C21	R1	7.31288295528436
15	C1	R1	7.07681559705083
15	C22	R1	7.20945336562895
15	C4	R1	7.19967234483636
15	C13	R1	7.51569983828404
15	C18	R1	7.07681559705083
15	C15	R1	7.23840473932508
15	C11	R1	7.02236781302845
15	C16	R1	7.08746284125034
15	C8	R1	7.32192809488736
15	C20	R1	7.4178525148859
15	C7	R1	7.28540221886225
16	C23	R1	6.95419631038687
16	C17	R1	7.20945336562895
16	C12	R1	7.38370429247405
16	C10	R1	7.17990909001493
16	C3	R1	7.27612440527424
16	C14	R1	7.27612440527424
16	C5	R1	7.05528243550119
16	C24	R1	7.22881869049588
16	C6	R1	7.53138146051631
16	C21	R1	7.27612440527424
16	C19	R1	7.39231742277876
16	C1	R1	7.25738784269265
16	C22	R1	7.28540221886225
16	C4	R1	7.4093909361377
16	C13	R1	7.33091687811462
16	C18	R1	7.3037807481771
16	C15	R1	7.2667865406949
16	C11	R1	7.19967234483636
16	C16	R1	7.31288295528436
16	C20	R1	7.03342300153745
16	C7	R1	7.22881869049588
17	C23	R1	7.467605550083
17	C17	R1	6.96578428466209
17	C12	R1	7.19967234483636
17	C10	R1	7.55458885167764
17	C3	R1	7.2667865406949
17	C14	R1	7.13955135239879
17	C5	R1	7.49185309632967
17	C9	R1	7.19967234483636
17	C24	R1	7.22881869049588
17	C6	R1	7.21916852046216
17	C21	R1	6.98868468677217
17	C1	R1	7.45121111183233
17	C22	R1	7.4178525148859
17	C4	R1	7.28540221886225
17	C13	R1	7.35755200461808
17	C18	R1	7.4757334309664
17	C15	R1	7.28540221886225
17	C11	R1	7.20945336562895
17	C16	R1	7.467605550083
17	C8	R1	7.10852445677817
17	C20	R1	7.13955135239879
17	C7	R1	7.3037807481771
18	C17	R1	7.45121111183233
18	C12	R1	7.19967234483636
18	C10	R1	7.28540221886225
18	C3	R1	7.20945336562895
18	C5	R1	7.16992500144231
18	C9	R1	7.08746284125034
18	C24	R1	7.4262647547021
18	C6	R1	7.34872815423108
18	C21	R1	7.07681559705083
18	C19	R1	7.02236781302845
18	C1	R1	7.05528243550119
18	C22	R1	7.32192809488736
18	C4	R1	7.4093909361377
18	C13	R1	7.2667865406949
18	C18	R1	7.51569983828404
18	C15	R1	7.05528243550119
18	C11	R1	7.4093909361377
18	C16	R1	7.33985000288462
18	C8	R1	7.33985000288462
18	C20	R1	7.38370429247405
18	C7	R1	7.12928301694497
19	C23	R1	7.28540221886225
19	C17	R1	7.43462822763672
19	C12	R1	7.20945336562895
19	C10	R1	7.34872815423108
19	C3	R1	7.28540221886225
19	C14	R1	7.4262647547021
19	C5	R1	7.34872815423108
19	C9	R1	7.45121111183233
19	C24	R1	7.28540221886225
19	C6	R1	7.19967234483636
19	C19	R1	7.25738784269265
19	C1	R1	7.38370429247405
19	C22	R1	7.38370429247405
19	C4	R1	7.27612440527424
19	C13	R1	7.21916852046216
19	C18	R1	7.25738784269265
19	C11	R1	7.44294349584873
19	C16	R1	7.32192809488736
19	C8	R1	7.43462822763672
19	C20	R1	7.02236781302845
19	C7	R1	7.48381577726426
20	C23	R1	7.2667865406949
20	C17	R1	7.23840473932508
20	C10	R1	7.01122725542325
20	C3	R1	7.28540221886225
20	C14	R1	7.28540221886225
20	C5	R1	7.05528243550119
20	C9	R1	7.4262647547021
20	C24	R1	7.31288295528436
20	C6	R1	7.33985000288462
20	C21	R1	7.27612440527424
20	C19	R1	7.37503943134692
20	C1	R1	7.2667865406949
20	C22	R1	7.22881869049588
20	C4	R1	7.37503943134692
20	C13	R1	7.54689445988764
20	C15	R1	7.33091687811462
20	C11	R1	7.24792751344359
20	C16	R1	7.18982455888002
20	C8	R1	7.37503943134692
20	C20	R1	7.39231742277876
20	C7	R1	7.22881869049588
21	C23	R1	7.4262647547021
21	C17	R1	7.13955135239879
21	C12	R1	7.29462074889163
21	C10	R1	7.54689445988764
21	C3	R1	7.31288295528436
21	C14	R1	7.4262647547021
21	C5	R1	7.25738784269265
21	C9	R1	7.27612440527424
21	C24	R1	7
21	C6	R1	7.16992500144231
21	C21	R1	7.33985000288462
21	C19	R1	7.23840473932508
21	C1	R1	7.18982455888002
21	C22	R1	7.32192809488736
21	C4	R1	7.44294349584873
21	C13	R1	7.52356195605701
21	C18	R1	7.13955135239879
21	C15	R1	6.53915881110803
21	C16	R1	7.29462074889163
21	C8	R1	6.85798099512757
21	C20	R1	7.35755200461808
21	C7	R1	7.48381577726426
22	C23	R1	7.44294349584873
22	C17	R1	7.4757334309664
22	C12	R1	7.33091687811462
22	C10	R1	7.08746284125034
22	C3	R1	7.37503943134692
22	C14	R1	7.24792751344359
22	C5	R1	7.63662462054365
22	C9	R1	7.18982455888002
22	C24	R1	7.43462822763672
22	C6	R1	7.2667865406949
22	C21	R1	7.37503943134692
22	C19	R1	7.5077946401987
22	C1	R1	7.33985000288462
22	C22	R1	7.22881869049588
22	C4	R1	7.20945336562895
22	C13	R1	7.44294349584873
22	C18	R1	7.13955135239879
22	C15	R1	7.33091687811462
22	C11	R1	7
22	C16	R1	7.34872815423108
22	C8	R1	7.13955135239879
22	C20	R1	7.28540221886225
22	C7	R1	7.16992500144231
23	C23	R1	7.4594316186373
23	C17	R1	7.06608919045777
23	C12	R1	7.467605550083
23	C10	R1	7.2667865406949
23	C3	R1	7.4093909361377
23	C14	R1	7.5077946401987
23	C5	R1	7.13955135239879
23	C9	R1	7.44294349584873
23	C24	R1	7.39231742277876
23	C6	R1	7.17990909001493
23	C21	R1	6.91886323727459
23	C1	R1	7.37503943134692
23	C4	R1	7.21916852046216
23	C13	R1	7.37503943134692
23	C15	R1	7.03342300153745
23	C11	R1	7.48381577726426
23	C16	R1	7.3037807481771
23	C8	R1	7.20945336562895
23	C20	R1	7.33985000288462
23	C7	R1	7.29462074889163
24	C23	R1	7.16992500144231
24	C17	R1	7.45121111183233
24	C10	R1	7.08746284125034
24	C3	R1	7.3037807481771
24	C24	R1	7.11894107272351
24	C6	R1	7.33985000288462
24	C21	R1	7.33091687811462
24	C1	R1	7.11894107272351
24	C22	R1	7.37503943134692
24	C4	R1	7.48381577726426
24	C18	R1	7.06608919045777
24	C15	R1	7.27612440527424
24	C11	R1	7.2667865406949
24	C16	R1	6.84549005094437
24	C8	R1	7.29462074889163
24	C7	R1	6.90689059560852
25	C17	R1	7.21916852046216
25	C12	R1	7.35755200461808
25	C10	R1	7.19967234483636
25	C3	R1	7.48381577726426
25	C14	R1	7.4178525148859
25	C5	R1	7.59991284218713
25	C9	R1	7.29462074889163
25	C24	R1	7.31288295528436
25	C6	R1	7.20945336562895
25	C19	R1	7.38370429247405
25	C1	R1	7.24792751344359
25	C22	R1	7.15987133677839
25	C4	R1	7.16992500144231
25	C13	R1	7.62205181945638
25	C18	R1	7.4594316186373
25	C15	R1	7.25738784269265
25	C11	R1	7.21916852046216
25	C16	R1	7.23840473932508
25	C8	R1	7.37503943134692
25	C7	R1	7.15987133677839
26	C23	R1	7.21916852046216
26	C17	R1	7.08746284125034
26	C10	R1	7.18982455888002
26	C3	R1	7.36632221424582
26	C14	R1	7.29462074889163
26	C5	R1	7.20945336562895
26	C24	R1	7.4093909361377
26	C6	R1	7.21916852046216
26	C21	R1	7.35755200461808
26	C19	R1	7.56224242422107
26	C1	R1	7.4594316186373
26	C22	R1	7.13955135239879
26	C13	R1	7.29462074889163
26	C18	R1	7.23840473932508
26	C15	R1	7.37503943134692
26	C11	R1	7.22881869049588
26	C20	R1	7.4262647547021
26	C7	R1	7.37503943134692
27	C23	R1	7.04439411935845
27	C17	R1	7.19967234483636
27	C12	R1	6.95419631038687
27	C10	R1	7.19967234483636
27	C3	R1	7.12928301694497
27	C5	R1	7.37503943134692
27	C9	R1	7.33091687811462
27	C24	R1	7.2667865406949
27	C21	R1	7.51569983828404
27	C19	R1	7.18982455888002
27	C1	R1	7.4093909361377
27	C22	R1	7.48381577726426
27	C13	R1	7.36632221424582
27	C18	R1	7.08746284125034
27	C15	R1	7.07681559705083
27	C16	R1	7.02236781302845
27	C8	R1	7.4093909361377
27	C20	R1	7.09803208296053
28	C23	R1	7.23840473932508
28	C17	R1	7.3037807481771
28	C12	R1	7.38370429247405
28	C10	R1	7.13955135239879
28	C3	R1	7.3037807481771
28	C14	R1	7.31288295528436
28	C5	R1	7.11894107272351
28	C9	R1	7.18982455888002
28	C24	R1	7.25738784269265
28	C6	R1	7.14974711950468
28	C21	R1	7.25738784269265
28	C19	R1	7.13955135239879
28	C4	R1	7.08746284125034
28	C13	R1	7.27612440527424
28	C15	R1	7.25738784269265
28	C11	R1	6.95419631038687
28	C16	R1	7.40087943628218
28	C8	R1	7.25738784269265
28	C20	R1	7.12928301694497
28	C7	R1	7.33985000288462
29	C23	R1	7.01122725542325
29	C17	R1	7.14974711950468
29	C12	R1	7.43462822763672
29	C10	R1	7.12928301694497
29	C3	R1	7.40087943628218
29	C14	R1	7.4262647547021
29	C5	R1	7.23840473932508
29	C9	R1	7.11894107272351
29	C6	R1	7.17990909001493
29	C21	R1	7.23840473932508
29	C19	R1	7.3037807481771
29	C1	R1	7.4178525148859
29	C22	R1	7.24792751344359
29	C4	R1	7.12928301694497
29	C13	R1	7.12928301694497
29	C18	R1	7.15987133677839
29	C15	R1	7.23840473932508
29	C11	R1	7.01122725542325
29	C16	R1	7.22881869049588
29	C8	R1	7.4093909361377
29	C20	R1	7.07681559705083
29	C7	R1	7.25738784269265
30	C23	R1	7.4262647547021
30	C17	R1	7.06608919045777
30	C12	R1	7.40087943628218
30	C10	R1	7.57742882803575
30	C3	R1	7.23840473932508
30	C14	R1	7.4262647547021
30	C5	R1	7.73470962022584
30	C9	R1	7.05528243550119
30	C24	R1	7.04439411935845
30	C6	R1	7.19967234483636
30	C21	R1	7.05528243550119
30	C19	R1	7.19967234483636
30	C1	R1	7.22881869049588
30	C22	R1	7.22881869049588
30	C4	R1	6.75488750216347
30	C13	R1	7.27612440527424
30	C18	R1	7.34872815423108
30	C15	R1	7.44294349584873
30	C8	R1	7.13955135239879
30	C20	R1	7.57742882803575
30	C7	R1	7.37503943134692
31	C23	R1	7.06608919045777
31	C17	R1	7.2667865406949
31	C12	R1	7.28540221886225
31	C10	R1	7.01122725542325
31	C3	R1	7.09803208296053
31	C14	R1	7.24792751344359
31	C5	R1	7.23840473932508
31	C9	R1	7.28540221886225
31	C24	R1	7.13955135239879
31	C6	R1	7.4594316186373
31	C1	R1	7.09803208296053
31	C22	R1	7.15987133677839
31	C4	R1	7.36632221424582
31	C13	R1	7.58496250072116
31	C18	R1	7.02236781302845
31	C15	R1	6.75488750216347
31	C11	R1	7.25738784269265
31	C16	R1	6.74146698640115
31	C8	R1	6.97727992349992
31	C20	R1	7.49984588708321
31	C7	R1	7.18982455888002
32	C17	R1	7.10852445677817
32	C12	R1	7.03342300153745
32	C10	R1	7.31288295528436
32	C3	R1	7.12928301694497
32	C14	R1	7.32192809488736
32	C5	R1	7.11894107272351
32	C9	R1	7.56224242422107
32	C24	R1	7.467605550083
32	C6	R1	7.55458885167764
32	C21	R1	7.29462074889163
32	C19	R1	7.09803208296053
32	C1	R1	7.58496250072116
32	C22	R1	7.52356195605701
32	C4	R1	7.36632221424582
32	C13	R1	7.4757334309664
32	C18	R1	7.4262647547021
32	C11	R1	7.25738784269265
32	C16	R1	7.21916852046216
32	C8	R1	7.4594316186373
32	C20	R1	7.4262647547021
32	C7	R1	7.08746284125034
33	C23	R1	7.14974711950468
33	C17	R1	6.96578428466209
33	C10	R1	7.13955135239879
33	C14	R1	7.19967234483636
33	C5	R1	7.25738784269265
33	C24	R1	7.20945336562895
33	C6	R1	7.4262647547021
33	C21	R1	7.23840473932508
33	C19	R1	7.14974711950468
33	C22	R1	7.13955135239879
33	C4	R1	7.4093909361377
33	C13	R1	7.28540221886225
33	C18	R1	7.17990909001493
33	C15	R1	7.08746284125034
33	C11	R1	7.62205181945638
33	C16	R1	7.17990909001493
33	C8	R1	7.54689445988764
33	C20	R1	7.24792751344359
33	C7	R1	7.33985000288462
34	C23	R1	7.04439411935845
34	C17	R1	7.22881869049588
34	C12	R1	7.25738784269265
34	C10	R1	7.36632221424582
34	C3	R1	6.88264304936184
34	C14	R1	7.31288295528436
34	C5	R1	7.4594316186373
34	C9	R1	7.18982455888002
34	C24	R1	7.34872815423108
34	C6	R1	7.48381577726426
34	C21	R1	7.4093909361377
34	C19	R1	7.48381577726426
34	C1	R1	7.25738784269265
34	C22	R1	7.15987133677839
34	C4	R1	7.33985000288462
34	C13	R1	7.08746284125034
34	C18	R1	7.22881869049588
34	C15	R1	7.27612440527424
34	C11	R1	7.23840473932508
34	C16	R1	7.36632221424582
34	C8	R1	7.49984588708321
34	C20	R1	7.31288295528436
34	C7	R1	7.08746284125034
35	C23	R1	7.35755200461808
35	C17	R1	7.44294349584873
35	C12	R1	7.18982455888002
35	C10	R1	7.11894107272351
35	C3	R1	7.24792751344359
35	C14	R1	6.96578428466209
35	C5	R1	7.4093909361377
35	C9	R1	7.15987133677839
35	C24	R1	7.13955135239879
35	C6	R1	7.5077946401987
35	C21	R1	7.35755200461808
35	C19	R1	7.09803208296053
35	C1	R1	7.12928301694497
35	C22	R1	7.34872815423108
35	C4	R1	7.19967234483636
35	C13	R1	7.40087943628218
35	C18	R1	7.13955135239879
35	C15	R1	6.98868468677217
35	C11	R1	7.39231742277876
35	C16	R1	7.15987133677839
35	C20	R1	7.21916852046216
35	C7	R1	7.5077946401987
36	C23	R1	7.48381577726426
36	C17	R1	7.20945336562895
36	C12	R1	7.51569983828404
36	C10	R1	7.06608919045777
36	C3	R1	7.03342300153745
36	C5	R1	7.49185309632967
36	C9	R1	7.23840473932508
36	C24	R1	7.10852445677817
36	C6	R1	7.06608919045777
36	C21	R1	7.12928301694497
36	C19	R1	7.25738784269265
36	C1	R1	7.25738784269265
36	C22	R1	7.13955135239879
36	C4	R1	6.98868468677217
36	C13	R1	7.4093909361377
36	C18	R1	7.51569983828404
36	C15	R1	7.04439411935845
36	C11	R1	6.96578428466209
36	C16	R1	7.3037807481771
36	C8	R1	7.32192809488736
36	C7	R1	7.24792751344359
37	C23	R1	7.14974711950468
37	C17	R1	7.34872815423108
37	C12	R1	7.2667865406949
37	C10	R1	7.16992500144231
37	C3	R1	7.61470984411521
37	C14	R1	7.31288295528436
37	C5	R1	7.2667865406949
37	C6	R1	7.36632221424582
37	C21	R1	7.16992500144231
37	C19	R1	7.53915881110803
37	C1	R1	7.15987133677839
37	C4	R1	7.13955135239879
37	C13	R1	7.31288295528436
37	C18	R1	7.32192809488736
37	C11	R1	7.05528243550119
37	C16	R1	7.34872815423108
37	C8	R1	7.35755200461808
37	C7	R1	7.23840473932508
38	C23	R1	7.10852445677817
38	C17	R1	7.467605550083
38	C10	R1	7.28540221886225
38	C3	R1	7.31288295528436
38	C14	R1	7.38370429247405
38	C5	R1	7.38370429247405
38	C9	R1	7.36632221424582
38	C24	R1	7.6724253419715
38	C21	R1	7.4093909361377
38	C1	R1	7.14974711950468
38	C22	R1	7.35755200461808
38	C4	R1	7.15987133677839
38	C13	R1	7.4594316186373
38	C18	R1	7.2667865406949
38	C15	R1	7.07681559705083
38	C11	R1	6.91886323727459
38	C16	R1	7.21916852046216
38	C8	R1	7.4262647547021
38	C20	R1	7.2667865406949
38	C7	R1	7.4178525148859
39	C23	R1	7.09803208296053
39	C17	R1	7.3037807481771
39	C12	R1	7.11894107272351
39	C10	R1	7.59991284218713
39	C3	R1	7.20945336562895
39	C14	R1	7.34872815423108
39	C5	R1	7.21916852046216
39	C9	R1	7.4262647547021
39	C6	R1	7.32192809488736
39	C21	R1	7.49185309632967
39	C19	R1	7.43462822763672
39	C1	R1	7.06608919045777
39	C22	R1	7.16992500144231
39	C4	R1	7.21916852046216
39	C13	R1	7.09803208296053
39	C18	R1	7.36632221424582
39	C15	R1	7.29462074889163
39	C16	R1	7.2667865406949
39	C8	R1	7.20945336562895
39	C7	R1	7.22881869049588
40	C23	R1	7.32192809488736
40	C17	R1	7.28540221886225
40	C12	R1	7.15987133677839
40	C10	R1	7.06608919045777
40	C3	R1	7.05528243550119
40	C14	R1	7.53138146051631
40	C5	R1	7.03342300153745
40	C9	R1	7.37503943134692
40	C24	R1	7.21916852046216
40	C6	R1	7.24792751344359
40	C21	R1	7.4178525148859
40	C19	R1	7.20945336562895
40	C1	R1	7.31288295528436
40	C22	R1	7.14974711950468
40	C4	R1	7.39231742277876
40	C13	R1	7.43462822763672
40	C15	R1	7.04439411935845
40	C11	R1	7.3037807481771
40	C16	R1	6.84549005094437
40	C8	R1	7.48381577726426
40	C7	R1	7.31288295528436
41	C23	R1	7.21916852046216
41	C17	R1	7.35755200461808
41	C12	R1	7.24792751344359
41	C10	R1	7.35755200461808
41	C3	R1	7.4093909361377
41	C14	R1	7.55458885167764
41	C5	R1	7.18982455888002
41	C9	R1	7.05528243550119
41	C24	R1	7.2667865406949
41	C6	R1	7.19967234483636
41	C21	R1	7.38370429247405
41	C19	R1	7.43462822763672
41	C1	R1	7.31288295528436
41	C22	R1	6.90689059560852
41	C13	R1	7.05528243550119
41	C18	R1	7.20945336562895
41	C15	R1	7.08746284125034
41	C11	R1	7.02236781302845
41	C16	R1	7.18982455888002
41	C8	R1	7.17990909001493
41	C20	R1	7.19967234483636
41	C7	R1	7.31288295528436
42	C23	R1	7.11894107272351
42	C17	R1	7.37503943134692
42	C12	R1	7.37503943134692
42	C10	R1	7.25738784269265
42	C3	R1	7.21916852046216
42	C14	R1	7.29462074889163
42	C5	R1	7.69348695749933
42	C9	R1	7.34872815423108
42	C24	R1	7.49185309632967
42	C6	R1	7.34872815423108
42	C19	R1	7.57742882803575
42	C1	R1	7.4178525148859
42	C22	R1	7.14974711950468
42	C4	R1	7.4757334309664
42	C13	R1	7.34872815423108
42	C15	R1	7.22881869049588
42	C11	R1	7.10852445677817
42	C16	R1	7.28540221886225
42	C8	R1	7.56985560833095
42	C20	R1	7.4093909361377
42	C7	R1	7.19967234483636
43	C23	R1	7.28540221886225
43	C10	R1	7.21916852046216
43	C3	R1	7.15987133677839
43	C14	R1	7.39231742277876
43	C5	R1	7.09803208296053
43	C9	R1	7.53138146051631
43	C24	R1	7.22881869049588
43	C6	R1	7.51569983828404
43	C21	R1	7.31288295528436
43	C19	R1	7.37503943134692
43	C1	R1	7.38370429247405
43	C22	R1	6.74146698640115
43	C4	R1	7.28540221886225
43	C13	R1	7.4093909361377
43	C18	R1	7.16992500144231
43	C15	R1	7.13955135239879
43	C11	R1	7.16992500144231
43	C16	R1	7.21916852046216
43	C8	R1	7.2667865406949
43	C20	R1	7.23840473932508
43	C7	R1	7.12928301694497
44	C23	R1	7.04439411935845
44	C17	R1	7.43462822763672
44	C12	R1	7.07681559705083
44	C10	R1	7.49984588708321
44	C3	R1	7.23840473932508
44	C9	R1	7.54689445988764
44	C24	R1	7.32192809488736
44	C6	R1	7.4262647547021
44	C21	R1	7.24792751344359
44	C19	R1	7.28540221886225
44	C1	R1	7.28540221886225
44	C4	R1	7.14974711950468
44	C13	R1	7.28540221886225
44	C18	R1	7.2667865406949
44	C15	R1	7.13955135239879
44	C11	R1	6.89481776330794
44	C16	R1	7.07681559705083
44	C8	R1	7.29462074889163
44	C20	R1	7.28540221886225
44	C7	R1	7.04439411935845
45	C23	R1	7.3037807481771
45	C17	R1	7.29462074889163
45	C12	R1	7.21916852046216
45	C10	R1	7.40087943628218
45	C3	R1	7.35755200461808
45	C14	R1	7.37503943134692
45	C5	R1	7.27612440527424
45	C9	R1	7.35755200461808
45	C24	R1	7.4594316186373
45	C6	R1	7.17990909001493
45	C21	R1	7.07681559705083
45	C19	R1	7.25738784269265
45	C1	R1	7.37503943134692
45	C4	R1	7.49984588708321
45	C13	R1	7.18982455888002
45	C18	R1	7.33985000288462
45	C15	R1	7.14974711950468
45	C11	R1	6.94251450533924
45	C16	R1	7.16992500144231
45	C8	R1	7.2667865406949
45	C20	R1	7.49185309632967
45	C7	R1	7.33985000288462
46	C17	R1	7.34872815423108
46	C10	R1	7.35755200461808
46	C3	R1	7.45121111183233
46	C14	R1	7.31288295528436
46	C5	R1	7.36632221424582
46	C9	R1	7.20945336562895
46	C24	R1	7.18982455888002
46	C6	R1	7.45121111183233
46	C21	R1	7.22881869049588
46	C19	R1	7.29462074889163
46	C1	R1	7.33985000288462
46	C22	R1	7.08746284125034
46	C13	R1	7.33091687811462
46	C15	R1	7.20945336562895
46	C11	R1	7.11894107272351
46	C16	R1	6.88264304936184
46	C8	R1	7.29462074889163
46	C20	R1	7.29462074889163
46	C7	R1	7.13955135239879
47	C23	R1	7.19967234483636
47	C17	R1	7.09803208296053
47	C10	R1	7.4594316186373
47	C3	R1	7.4093909361377
47	C14	R1	7.17990909001493
47	C5	R1	7.15987133677839
47	C9	R1	7.07681559705083
47	C24	R1	7.32192809488736
47	C21	R1	7.35755200461808
47	C19	R1	7.32192809488736
47	C1	R1	7.40087943628218
47	C22	R1	7.14974711950468
47	C4	R1	7.17990909001493
47	C18	R1	7.06608919045777
47	C15	R1	7.35755200461808
47	C11	R1	7.20945336562895
47	C16	R1	7.3037807481771
47	C8	R1	7.40087943628218
47	C20	R1	7.32192809488736
47	C7	R1	7.29462074889163
48	C23	R1	7.68650052718322
48	C17	R1	7.36632221424582
48	C12	R1	7.34872815423108
48	C10	R1	7.38370429247405
48	C3	R1	7.40087943628218
48	C14	R1	7.27612440527424
48	C5	R1	7.11894107272351
48	C9	R1	7.32192809488736
48	C24	R1	7.52356195605701
48	C6	R1	7.28540221886225
48	C19	R1	7.40087943628218
48	C22	R1	7.25738784269265
48	C4	R1	7.23840473932508
48	C18	R1	7
48	C15	R1	7.01122725542325
48	C11	R1	7.4594316186373
48	C16	R1	7.17990909001493
48	C8	R1	7.25738784269265
48	C20	R1	7.15987133677839
48	C7	R1	7.48381577726426
49	C23	R1	7.16992500144231
49	C17	R1	7.51569983828404
49	C12	R1	7.12928301694497
49	C10	R1	7.24792751344359
49	C3	R1	7.05528243550119
49	C14	R1	7.10852445677817
49	C5	R1	7.45121111183233
49	C9	R1	7.11894107272351
49	C24	R1	7.40087943628218
49	C6	R1	7.11894107272351
49	C21	R1	6.98868468677217
49	C1	R1	7.4178525148859
49	C22	R1	7.14974711950468
49	C4	R1	7.22881869049588
49	C13	R1	7.59991284218713
49	C18	R1	7.24792751344359
49	C15	R1	7.14974711950468
49	C11	R1	7.12928301694497
49	C8	R1	7.33091687811462
49	C20	R1	7.21916852046216
49	C7	R1	7.04439411935845
50	C23	R1	7.40087943628218
50	C17	R1	7.44294349584873
50	C12	R1	7.33091687811462
50	C10	R1	7.21916852046216
50	C14	R1	7.55458885167764
50	C5	R1	7.29462074889163
50	C9	R1	7.22881869049588
50	C24	R1	7.44294349584873
50	C6	R1	7.4757334309664
50	C19	R1	7.27612440527424
50	C1	R1	7.13955135239879
50	C22	R1	7.11894107272351
50	C4	R1	7.33985000288462
50	C13	R1	7.13955135239879
50	C18	R1	7.23840473932508
50	C15	R1	7.22881869049588
50	C11	R1	7.38370429247405
50	C8	R1	6.91886323727459
50	C7	R1	7.09803208296053
51	C23	R1	7.03342300153745
51	C12	R1	6.93073733756289
51	C10	R1	7.2667865406949
51	C3	R1	7.14974711950468
51	C14	R1	7.33985000288462
51	C5	R1	7.40087943628218
51	C9	R1	7.35755200461808
51	C6	R1	7.21916852046216
51	C21	R1	7.35755200461808
51	C19	R1	7.60733031374961
51	C1	R1	7.08746284125034
51	C22	R1	7.57742882803575
51	C4	R1	7.4594316186373
51	C13	R1	7.18982455888002
51	C18	R1	6.65821148275179
51	C15	R1	7.06608919045777
51	C11	R1	7.23840473932508
51	C16	R1	7.43462822763672
51	C8	R1	7.22881869049588
51	C20	R1	7.36632221424582
51	C7	R1	7.15987133677839
52	C23	R1	7.25738784269265
52	C17	R1	7.39231742277876
52	C12	R1	7.33985000288462
52	C10	R1	7.51569983828404
52	C3	R1	7.13955135239879
52	C14	R1	7.07681559705083
52	C5	R1	7.10852445677817
52	C9	R1	7.12928301694497
52	C24	R1	7.13955135239879
52	C21	R1	7.27612440527424
52	C19	R1	7.49984588708321
52	C22	R1	7.56985560833095
52	C4	R1	6.94251450533924
52	C13	R1	7.33091687811462
52	C18	R1	7.43462822763672
52	C15	R1	7.35755200461808
52	C16	R1	7.16992500144231
52	C8	R1	7.40087943628218
52	C20	R1	7.02236781302845
52	C7	R1	7.56985560833095
53	C23	R1	7.43462822763672
53	C17	R1	7.34872815423108
53	C12	R1	7.32192809488736
53	C10	R1	7.4178525148859
53	C3	R1	7.35755200461808
53	C14	R1	7.16992500144231
53	C5	R1	7.32192809488736
53	C9	R1	7.22881869049588
53	C6	R1	7.15987133677839
53	C21	R1	7.37503943134692
53	C19	R1	7.22881869049588
53	C1	R1	7.03342300153745
53	C22	R1	7.28540221886225
53	C4	R1	7.37503943134692
53	C13	R1	7.49185309632967
53	C18	R1	7.01122725542325
53	C15	R1	7.43462822763672
53	C11	R1	6.94251450533924
53	C16	R1	7.04439411935845
53	C20	R1	7.45121111183233
53	C7	R1	7.24792751344359
54	C17	R1	7.27612440527424
54	C12	R1	7.10852445677817
54	C10	R1	7.24792751344359
54	C3	R1	7.29462074889163
54	C14	R1	7.25738784269265
54	C5	R1	7.45121111183233
54	C9	R1	7.20945336562895
54	C24	R1	7.15987133677839
54	C6	R1	7.33985000288462
54	C21	R1	7.13955135239879
54	C19	R1	7.19967234483636
54	C1	R1	7.33985000288462
54	C22	R1	7.05528243550119
54	C4	R1	7.27612440527424
54	C13	R1	7.40087943628218
54	C18	R1	7.16992500144231
54	C15	R1	7.65821148275179
54	C11	R1	7.20945336562895
54	C16	R1	6.82017896241519
54	C8	R1	7.16992500144231
54	C20	R1	7.25738784269265
54	C7	R1	7.12928301694497
55	C23	R1	6.93073733756289
55	C17	R1	7.22881869049588
55	C12	R1	7.7279204545632
55	C10	R1	7.467605550083
55	C3	R1	7.35755200461808
55	C14	R1	7.2667865406949
55	C5	R1	7.02236781302845
55	C9	R1	7.23840473932508
55	C6	R1	7.31288295528436
55	C19	R1	7.37503943134692
55	C22	R1	7.19967234483636
55	C4	R1	7.4594316186373
55	C13	R1	7.19967234483636
55	C18	R1	7.21916852046216
55	C15	R1	7.08746284125034
55	C11	R1	7.22881869049588
55	C16	R1	7.36632221424582
55	C8	R1	7.4262647547021
55	C20	R1	7.56224242422107
55	C7	R1	7.44294349584873
56	C23	R1	6.97727992349992
56	C17	R1	7.4262647547021
56	C12	R1	7.32192809488736
56	C10	R1	7.35755200461808
56	C3	R1	7.4262647547021
56	C14	R1	7.21916852046216
56	C9	R1	7.13955135239879
56	C24	R1	7.06608919045777
56	C6	R1	7.4262647547021
56	C21	R1	7.32192809488736
56	C19	R1	7.01122725542325
56	C1	R1	7.12928301694497
56	C22	R1	7.04439411935845
56	C4	R1	7.4594316186373
56	C13	R1	7.33985000288462
56	C18	R1	7.40087943628218
56	C15	R1	7.4594316186373
56	C11	R1	7.04439411935845
56	C16	R1	7
56	C8	R1	7.21916852046216
56	C20	R1	7.11894107272351
57	C23	R1	6.95419631038687
57	C17	R1	7.13955135239879
57	C12	R1	7.2667865406949
57	C10	R1	7.2667865406949
57	C3	R1	7.2667865406949
57	C14	R1	7.11894107272351
57	C5	R1	7.17990909001493
57	C9	R1	7.49984588708321
57	C24	R1	7.36632221424582
57	C6	R1	7.29462074889163
57	C21	R1	7.2667865406949
57	C19	R1	7.11894107272351
57	C1	R1	7.06608919045777
57	C22	R1	7.18982455888002
57	C4	R1	7.21916852046216
57	C13	R1	7.43462822763672
57	C18	R1	7.08746284125034
57	C15	R1	7.24792751344359
57	C11	R1	7.15987133677839
57	C16	R1	6.93073733756289
57	C8	R1	7.53138146051631
57	C20	R1	7.22881869049588
57	C7	R1	7.40087943628218
58	C23	R1	7.31288295528436
58	C17	R1	7.19967234483636
58	C12	R1	7.22881869049588
58	C10	R1	7.33985000288462
58	C3	R1	7.21916852046216
58	C14	R1	7.29462074889163
58	C5	R1	7.02236781302845
58	C9	R1	7.40087943628218
58	C24	R1	7.4757334309664
58	C6	R1	6.96578428466209
58	C21	R1	7.4262647547021
58	C19	R1	7.64385618977472
58	C1	R1	7.29462074889163
58	C22	R1	6.95419631038687
58	C4	R1	7.34872815423108
58	C13	R1	7.33091687811462
58	C18	R1	7.16992500144231
58	C15	R1	7.23840473932508
58	C11	R1	6.68650052718322
58	C16	R1	7.28540221886225
58	C8	R1	7.4093909361377
58	C20	R1	7.15987133677839
58	C7	R1	7.33091687811462
59	C12	R1	7.21916852046216
59	C10	R1	7.25738784269265
59	C3	R1	7.48381577726426
59	C14	R1	7.38370429247405
59	C5	R1	6.76818432477693
59	C9	R1	7.17990909001493
59	C24	R1	7.21916852046216
59	C21	R1	7.11894107272351
59	C19	R1	7.29462074889163
59	C1	R1	7.27612440527424
59	C22	R1	6.93073733756289
59	C4	R1	7.05528243550119
59	C13	R1	7.56985560833095
59	C18	R1	7.21916852046216
59	C15	R1	7.13955135239879
59	C11	R1	7.29462074889163
59	C16	R1	7.09803208296053
59	C8	R1	7.15987133677839
59	C20	R1	7.25738784269265
59	C7	R1	7.4594316186373
60	C23	R1	7.4093909361377
60	C17	R1	7.36632221424582
60	C10	R1	7.38370429247405
60	C3	R1	7.38370429247405
60	C14	R1	7.32192809488736
60	C5	R1	7.19967234483636
60	C9	R1	7.44294349584873
60	C24	R1	7.38370429247405
60	C6	R1	7.40087943628218
60	C21	R1	7.34872815423108
60	C19	R1	7.43462822763672
60	C1	R1	7.4757334309664
60	C22	R1	7.15987133677839
60	C4	R1	7.39231742277876
60	C13	R1	7.23840473932508
60	C18	R1	6.98868468677217
60	C15	R1	6.96578428466209
60	C11	R1	7.31288295528436
60	C16	R1	7.09803208296053
60	C8	R1	7.45121111183233
60	C7	R1	7.44294349584873
61	C23	R1	7.43462822763672
61	C17	R1	7.36632221424582
61	C12	R1	7.32192809488736
61	C10	R1	7.18982455888002
61	C3	R1	7.35755200461808
61	C14	R1	7.14974711950468
61	C5	R1	7.29462074889163
61	C9	R1	7.28540221886225
61	C24	R1	7.21916852046216
61	C6	R1	7.09803208296053
61	C21	R1	7.53915881110803
61	C19	R1	7.25738784269265
61	C1	R1	7.51569983828404
61	C22	R1	7.24792751344359
61	C4	R1	7.3037807481771
61	C13	R1	7.35755200461808
61	C18	R1	7.05528243550119
61	C15	R1	7.36632221424582
61	C11	R1	7.09803208296053
61	C16	R1	7.34872815423108
61	C7	R1	7.38370429247405
62	C23	R1	7.04439411935845
62	C10	R1	7.22881869049588
62	C3	R1	7.34872815423108
62	C14	R1	7.33091687811462
62	C5	R1	7.56224242422107
62	C9	R1	7.27612440527424
62	C24	R1	7.21916852046216
62	C6	R1	7.45121111183233
62	C21	R1	7.40087943628218
62	C19	R1	7.23840473932508
62	C1	R1	7.08746284125034
62	C22	R1	7.63662462054365
62	C4	R1	7.36632221424582
62	C13	R1	7.34872815423108
62	C15	R1	7.27612440527424
62	C11	R1	7.07681559705083
62	C16	R1	7.01122725542325
62	C8	R1	7.23840473932508
62	C20	R1	7.4594316186373
63	C23	R1	7.18982455888002
63	C17	R1	7.37503943134692
63	C12	R1	6.88264304936184
63	C10	R1	7.21916852046216
63	C3	R1	7.3037807481771
63	C5	R1	7.37503943134692
63	C9	R1	7.21916852046216
63	C6	R1	7.07681559705083
63	C21	R1	7.29462074889163
63	C19	R1	7.08746284125034
63	C1	R1	7.32192809488736
63	C4	R1	7.19967234483636
63	C13	R1	7.4178525148859
63	C18	R1	7.21916852046216
63	C15	R1	6.96578428466209
63	C11	R1	7.24792751344359
63	C8	R1	7.54689445988764
63	C20	R1	7.01122725542325
63	C7	R1	7.28540221886225
64	C23	R1	7.467605550083
64	C12	R1	7.32192809488736
64	C10	R1	7.08746284125034
64	C3	R1	7.08746284125034
64	C5	R1	7.03342300153745
64	C9	R1	6.95419631038687
64	C24	R1	7.17990909001493
64	C6	R1	7.06608919045777
64	C21	R1	7.10852445677817
64	C19	R1	7.10852445677817
64	C1	R1	6.82017896241519
64	C22	R1	7.37503943134692
64	C4	R1	7.62935662007961
64	C13	R1	7.21916852046216
64	C18	R1	7.16992500144231
64	C15	R1	6.97727992349992
64	C11	R1	7.02236781302845
64	C16	R1	7.17990909001493
64	C8	R1	6.85798099512757
64	C20	R1	7.4262647547021
64	C7	R1	7.43462822763672
65	C23	R1	7.48381577726426
65	C17	R1	7.25738784269265
65	C12	R1	7.4093909361377
65	C10	R1	7.35755200461808
65	C3	R1	7.22881869049588
65	C14	R1	7.31288295528436
65	C5	R1	7.27612440527424
65	C9	R1	7.64385618977472
65	C24	R1	7.38370429247405
65	C6	R1	7.20945336562895
65	C21	R1	7.22881869049588
65	C19	R1	7.04439411935845
65	C1	R1	7.23840473932508
65	C22	R1	7.27612440527424
65	C4	R1	7.32192809488736
65	C18	R1	7.24792751344359
65	C15	R1	7.11894107272351
65	C11	R1	7.4093909361377
65	C16	R1	7.02236781302845
65	C8	R1	7.38370429247405
65	C20	R1	7.21916852046216
65	C7	R1	7.33985000288462
66	C23	R1	7.32192809488736
66	C17	R1	7.07681559705083
66	C12	R1	7.21916852046216
66	C10	R1	7.57742882803575
66	C3	R1	7.25738784269265
66	C14	R1	7.34872815423108
66	C5	R1	7.56985560833095
66	C9	R1	7.14974711950468
66	C6	R1	7.38370429247405
66	C21	R1	7.34872815423108
66	C19	R1	7.43462822763672
66	C1	R1	7.27612440527424
66	C22	R1	7.18982455888002
66	C13	R1	7.33985000288462
66	C18	R1	7.38370429247405
66	C15	R1	7.06608919045777
66	C11	R1	7.31288295528436
66	C8	R1	7.06608919045777
66	C20	R1	7.44294349584873
66	C7	R1	7.44294349584873
67	C17	R1	7.12928301694497
67	C12	R1	7.39231742277876
67	C10	R1	7.09803208296053
67	C3	R1	7.16992500144231
67	C14	R1	7.13955135239879
67	C5	R1	7.20945336562895
67	C9	R1	7.28540221886225
67	C24	R1	7.2667865406949
67	C6	R1	7.23840473932508
67	C21	R1	7.24792751344359
67	C19	R1	7.10852445677817
67	C1	R1	7.49185309632967
67	C22	R1	7.33091687811462
67	C13	R1	7.19967234483636
67	C18	R1	7.01122725542325
67	C15	R1	7.08746284125034
67	C11	R1	7.31288295528436
67	C16	R1	7.20945336562895
67	C8	R1	7.4093909361377
67	C20	R1	7.37503943134692
67	C7	R1	7.18982455888002
68	C17	R1	7.36632221424582
68	C12	R1	7.18982455888002
68	C10	R1	7.39231742277876
68	C3	R1	7.06608919045777
68	C14	R1	7.4594316186373
68	C5	R1	7.17990909001493
68	C9	R1	6.88264304936184
68	C24	R1	7.14974711950468
68	C21	R1	7.52356195605701
68	C19	R1	6.96578428466209
68	C1	R1	7.48381577726426
68	C22	R1	7.4757334309664
68	C4	R1	7.10852445677817
68	C13	R1	7.37503943134692
68	C18	R1	7.25738784269265
68	C16	R1	7.39231742277876
68	C8	R1	6.94251450533924
68	C20	R1	7.14974711950468
68	C7	R1	7.13955135239879
69	C23	R1	7.22881869049588
69	C17	R1	7.49185309632967
69	C12	R1	7.38370429247405
69	C10	R1	6.82017896241519
69	C3	R1	7.33091687811462
69	C14	R1	7.4093909361377
69	C5	R1	7.3037807481771
69	C9	R1	7.29462074889163
69	C24	R1	7.28540221886225
69	C6	R1	7.08746284125034
69	C21	R1	7.3037807481771
69	C1	R1	7.37503943134692
69	C22	R1	7.37503943134692
69	C4	R1	6.90689059560852
69	C13	R1	7.13955135239879
69	C18	R1	7.23840473932508
69	C15	R1	7.16992500144231
69	C11	R1	7.25738784269265
69	C8	R1	7.25738784269265
69	C7	R1	7.35755200461808
70	C23	R1	6.93073733756289
70	C17	R1	7.29462074889163
70	C12	R1	7.60733031374961
70	C10	R1	7.467605550083
70	C3	R1	7.12928301694497
70	C14	R1	7.22881869049588
70	C5	R1	7.29462074889163
70	C6	R1	7.3037807481771
70	C21	R1	7.12928301694497
70	C19	R1	7.15987133677839
70	C1	R1	7.21916852046216
70	C22	R1	7.54689445988764
70	C4	R1	7.18982455888002
70	C13	R1	7.2667865406949
70	C18	R1	7.13955135239879
70	C15	R1	7.08746284125034
70	C11	R1	7.13955135239879
70	C16	R1	6.98868468677217
70	C8	R1	7.45121111183233
70	C20	R1	7.15987133677839
70	C7	R1	7.4594316186373
71	C23	R1	7.2667865406949
71	C17	R1	7.79441586635011
71	C12	R1	7.33985000288462
71	C10	R1	7.29462074889163
71	C3	R1	7.3037807481771
71	C14	R1	7.4757334309664
71	C5	R1	7.33091687811462
71	C9	R1	7.37503943134692
71	C24	R1	7.35755200461808
71	C6	R1	7.60733031374961
71	C21	R1	7.20945336562895
71	C19	R1	7.32192809488736
71	C1	R1	7.10852445677817
71	C22	R1	7.34872815423108
71	C4	R1	7.19967234483636
71	C13	R1	7.53138146051631
71	C18	R1	7.2667865406949
71	C15	R1	7.24792751344359
71	C11	R1	7.33985000288462
71	C16	R1	7.02236781302845
71	C8	R1	7.4594316186373
71	C20	R1	7.19967234483636
71	C7	R1	7.64385618977472
72	C23	R1	7.34872815423108
72	C10	R1	7.3037807481771
72	C3	R1	7.3037807481771
72	C14	R1	7.32192809488736
72	C5	R1	7.40087943628218
72	C9	R1	7.34872815423108
72	C21	R1	7.23840473932508
72	C19	R1	7.65105169117893
72	C1	R1	7.44294349584873
72	C22	R1	7.24792751344359
72	C13	R1	7.25738784269265
72	C18	R1	7.13955135239879
72	C15	R1	7.35755200461808
72	C11	R1	7.19967234483636
72	C16	R1	6.98868468677217
72	C8	R1	7.28540221886225
72	C7	R1	7.32192809488736
73	C23	R1	7.27612440527424
73	C17	R1	7.20945336562895
73	C10	R1	7.20945336562895
73	C5	R1	6.95419631038687
73	C9	R1	7.64385618977472
73	C24	R1	7.38370429247405
73	C6	R1	7.33985000288462
73	C21	R1	7.31288295528436
73	C19	R1	7.08746284125034
73	C1	R1	7.34872815423108
73	C4	R1	7.3037807481771
73	C13	R1	7.43462822763672
73	C18	R1	7.08746284125034
73	C15	R1	6.95419631038687
73	C11	R1	7.18982455888002
73	C16	R1	6.98868468677217
73	C8	R1	7.5077946401987
73	C20	R1	7.33985000288462
73	C7	R1	7.29462074889163
74	C23	R1	7.24792751344359
74	C17	R1	7.01122725542325
74	C12	R1	7.25738784269265
74	C10	R1	7.35755200461808
74	C3	R1	7.29462074889163
74	C14	R1	7.56985560833095
74	C5	R1	7.20945336562895
74	C9	R1	7.56985560833095
74	C24	R1	7.37503943134692
74	C6	R1	7.27612440527424
74	C21	R1	7.07681559705083
74	C19	R1	7.33985000288462
74	C1	R1	7.40087943628218
74	C22	R1	7.16992500144231
74	C4	R1	7.38370429247405
74	C13	R1	7.33091687811462
74	C18	R1	7.37503943134692
74	C15	R1	7.25738784269265
74	C11	R1	7.22881869049588
74	C16	R1	7.19967234483636
74	C20	R1	7.01122725542325
75	C17	R1	7
75	C12	R1	7.49185309632967
75	C10	R1	7.22881869049588
75	C3	R1	7.20945336562895
75	C14	R1	7.29462074889163
75	C5	R1	7.4093909361377
75	C9	R1	7.18982455888002
75	C24	R1	7.34872815423108
75	C6	R1	7.23840473932508
75	C21	R1	7.15987133677839
75	C19	R1	7.02236781302845
75	C1	R1	7.13955135239879
75	C22	R1	7.09803208296053
75	C4	R1	7.39231742277876
75	C13	R1	7.08746284125034
75	C18	R1	7.36632221424582
75	C15	R1	7.35755200461808
75	C11	R1	7.09803208296053
75	C16	R1	7.54689445988764
75	C8	R1	7.21916852046216
75	C20	R1	7.32192809488736
75	C7	R1	7.14974711950468
76	C23	R1	7.29462074889163
76	C17	R1	7.31288295528436
76	C12	R1	7.33091687811462
76	C10	R1	7.4093909361377
76	C14	R1	7.44294349584873
76	C5	R1	7.06608919045777
76	C9	R1	7.4093909361377
76	C24	R1	6.97727992349992
76	C6	R1	7.33985000288462
76	C21	R1	7.65105169117893
76	C19	R1	7.17990909001493
76	C1	R1	7.21916852046216
76	C22	R1	7.24792751344359
76	C4	R1	7.16992500144231
76	C13	R1	7.48381577726426
76	C18	R1	7.37503943134692
76	C15	R1	7.34872815423108
76	C11	R1	7.2667865406949
76	C16	R1	6.93073733756289
76	C8	R1	7.13955135239879
76	C20	R1	7.43462822763672
76	C7	R1	7.40087943628218
77	C23	R1	7.25738784269265
77	C17	R1	7.17990909001493
77	C12	R1	6.93073733756289
77	C3	R1	7.33985000288462
77	C14	R1	7.4178525148859
77	C5	R1	7.20945336562895
77	C24	R1	7.4262647547021
77	C6	R1	7.05528243550119
77	C21	R1	7.07681559705083
77	C19	R1	7.4262647547021
77	C22	R1	7.09803208296053
77	C4	R1	7.07681559705083
77	C13	R1	7.31288295528436
77	C15	R1	7.43462822763672
77	C11	R1	7.23840473932508
77	C16	R1	7.33091687811462
77	C8	R1	7.40087943628218
77	C20	R1	6.84549005094437
77	C7	R1	7.39231742277876
78	C23	R1	7.48381577726426
78	C17	R1	7.20945336562895
78	C12	R1	7.05528243550119
78	C10	R1	7.32192809488736
78	C3	R1	7.52356195605701
78	C14	R1	7.35755200461808
78	C5	R1	7.13955135239879
78	C9	R1	7.64385618977472
78	C6	R1	7.05528243550119
78	C21	R1	7.32192809488736
78	C19	R1	7.03342300153745
78	C1	R1	7.2667865406949
78	C22	R1	7.12928301694497
78	C4	R1	7.19967234483636
78	C13	R1	7.35755200461808
78	C18	R1	7.25738784269265
78	C15	R1	7.17990909001493
78	C11	R1	7.21916852046216
78	C16	R1	7.19967234483636
78	C8	R1	7.35755200461808
78	C20	R1	7.37503943134692
78	C7	R1	7.17990909001493
79	C23	R1	7.33985000288462
79	C17	R1	7.17990909001493
79	C12	R1	7.21916852046216
79	C10	R1	6.91886323727459
79	C14	R1	7.49984588708321
79	C5	R1	7.36632221424582
79	C24	R1	7.38370429247405
79	C6	R1	7.10852445677817
79	C21	R1	7.4262647547021
79	C1	R1	7.37503943134692
79	C22	R1	7.3037807481771
79	C4	R1	7.16992500144231
79	C13	R1	7.25738784269265
79	C18	R1	7.01122725542325
79	C15	R1	7.10852445677817
79	C11	R1	7.06608919045777
79	C16	R1	7.4093909361377
79	C8	R1	7.20945336562895
79	C20	R1	7.3037807481771
79	C7	R1	7.4594316186373
80	C23	R1	7.467605550083
80	C17	R1	7.51569983828404
80	C12	R1	7.48381577726426
80	C10	R1	7.28540221886225
80	C3	R1	7.20945336562895
80	C14	R1	7.35755200461808
80	C5	R1	7.27612440527424
80	C9	R1	7.43462822763672
80	C24	R1	7.39231742277876
80	C6	R1	7.15987133677839
80	C19	R1	7.38370429247405
80	C1	R1	7.29462074889163
80	C22	R1	7.37503943134692
80	C4	R1	7.57742882803575
80	C13	R1	7.63662462054365
80	C18	R1	7.07681559705083
80	C15	R1	7.01122725542325
80	C16	R1	7.10852445677817
80	C7	R1	7.53915881110803
81	C23	R1	7.2667865406949
81	C17	R1	7.12928301694497
81	C12	R1	7.35755200461808
81	C10	R1	7.24792751344359
81	C3	R1	7.31288295528436
81	C14	R1	7.03342300153745
81	C9	R1	7.31288295528436
81	C24	R1	7.32192809488736
81	C6	R1	7.53915881110803
81	C21	R1	7.33091687811462
81	C19	R1	7.45121111183233
81	C1	R1	7.08746284125034
81	C22	R1	7.24792751344359
81	C4	R1	7.44294349584873
81	C13	R1	7.31288295528436
81	C18	R1	7.23840473932508
81	C15	R1	7.14974711950468
81	C11	R1	7.32192809488736
81	C16	R1	7.03342300153745
81	C8	R1	7.11894107272351
81	C20	R1	7.27612440527424
81	C7	R1	7.19967234483636
82	C23	R1	7.56224242422107
82	C17	R1	7.07681559705083
82	C12	R1	7.35755200461808
82	C10	R1	7.14974711950468
82	C3	R1	7.33985000288462
82	C5	R1	7.20945336562895
82	C9	R1	7.4757334309664
82	C24	R1	7.45121111183233
82	C6	R1	7.19967234483636
82	C21	R1	7.36632221424582
82	C1	R1	7.64385618977472
82	C22	R1	7.4262647547021
82	C4	R1	7.25738784269265
82	C13	R1	7.32192809488736
82	C18	R1	7.31288295528436
82	C15	R1	7.11894107272351
82	C11	R1	7.02236781302845
82	C16	R1	7.4178525148859
82	C8	R1	7.34872815423108
82	C20	R1	7.22881869049588
82	C7	R1	7.06608919045777
83	C23	R1	7.15987133677839
83	C17	R1	7.32192809488736
83	C12	R1	7.03342300153745
83	C14	R1	7.2667865406949
83	C9	R1	7.09803208296053
83	C24	R1	7.37503943134692
83	C6	R1	7.23840473932508
83	C21	R1	7.27612440527424
83	C19	R1	7.49185309632967
83	C1	R1	7.10852445677817
83	C22	R1	7.29462074889163
83	C4	R1	7.5077946401987
83	C13	R1	7.02236781302845
83	C15	R1	7.4178525148859
83	C11	R1	6.94251450533924
83	C8	R1	7.34872815423108
83	C20	R1	6.8703647195834
83	C7	R1	7.10852445677817
84	C23	R1	7.32192809488736
84	C17	R1	7.22881869049588
84	C12	R1	7.36632221424582
84	C10	R1	7.04439411935845
84	C3	R1	7.27612440527424
84	C14	R1	7.24792751344359
84	C5	R1	7.4178525148859
84	C9	R1	7.04439411935845
84	C24	R1	7.49185309632967
84	C6	R1	7.20945336562895
84	C21	R1	7.4757334309664
84	C19	R1	7.21916852046216
84	C1	R1	7.09803208296053
84	C22	R1	7.4093909361377
84	C4	R1	7.06608919045777
84	C13	R1	7.29462074889163
84	C18	R1	7.17990909001493
84	C15	R1	7.36632221424582
84	C11	R1	7.27612440527424
84	C16	R1	7.35755200461808
84	C8	R1	7.27612440527424
84	C20	R1	7.32192809488736
84	C7	R1	7.49185309632967
85	C23	R1	7.39231742277876
85	C17	R1	7.24792751344359
85	C12	R1	6.91886323727459
85	C10	R1	7.2667865406949
85	C14	R1	7.32192809488736
85	C5	R1	7.4757334309664
85	C9	R1	7.33091687811462
85	C24	R1	6.95419631038687
85	C6	R1	7.44294349584873
85	C21	R1	7.24792751344359
85	C1	R1	7.21916852046216
85	C22	R1	7.36632221424582
85	C4	R1	7.39231742277876
85	C13	R1	7.12928301694497
85	C18	R1	7.27612440527424
85	C15	R1	7.35755200461808
85	C11	R1	6.97727992349992
85	C16	R1	7.09803208296053
85	C8	R1	7.22881869049588
85	C20	R1	7.05528243550119
85	C7	R1	6.98868468677217
86	C17	R1	7.24792751344359
86	C12	R1	7.01122725542325
86	C10	R1	7.22881869049588
86	C3	R1	7.10852445677817
86	C14	R1	7.29462074889163
86	C5	R1	7.29462074889163
86	C9	R1	7.45121111183233
86	C24	R1	7.32192809488736
86	C6	R1	7.20945336562895
86	C21	R1	7.38370429247405
86	C19	R1	7.4093909361377
86	C1	R1	7.17990909001493
86	C22	R1	7.54689445988764
86	C4	R1	7.49984588708321
86	C13	R1	7.11894107272351
86	C18	R1	7.23840473932508
86	C11	R1	7.28540221886225
86	C16	R1	7.13955135239879
86	C8	R1	7.34872815423108
86	C20	R1	7.16992500144231
86	C7	R1	7.09803208296053
87	C23	R1	7.11894107272351
87	C17	R1	7.38370429247405
87	C12	R1	7.35755200461808
87	C10	R1	7.34872815423108
87	C3	R1	7.25738784269265
87	C14	R1	7
87	C5	R1	7.11894107272351
87	C9	R1	7.13955135239879
87	C24	R1	7.14974711950468
87	C6	R1	7.49984588708321
87	C21	R1	7.04439411935845
87	C19	R1	7.33985000288462
87	C1	R1	7.15987133677839
87	C22	R1	7.13955135239879
87	C13	R1	7.37503943134692
87	C18	R1	7.02236781302845
87	C15	R1	7.10852445677817
87	C11	R1	7.05528243550119
87	C16	R1	6.98868468677217
87	C8	R1	7.32192809488736
87	C20	R1	7.19967234483636
87	C7	R1	7.45121111183233
88	C23	R1	7.19967234483636
88	C17	R1	7.34872815423108
88	C12	R1	7.23840473932508
88	C3	R1	7.21916852046216
88	C14	R1	7.09803208296053
88	C5	R1	7.15987133677839
88	C9	R1	6.89481776330794
88	C24	R1	7.5077946401987
88	C6	R1	7.23840473932508
88	C21	R1	7.24792751344359
88	C19	R1	7.27612440527424
88	C1	R1	7.28540221886225
88	C22	R1	7.29462074889163
88	C4	R1	7.33985000288462
88	C13	R1	7.12928301694497
88	C18	R1	7.2667865406949
88	C15	R1	7.32192809488736
88	C11	R1	7.35755200461808
88	C16	R1	7.19967234483636
88	C8	R1	7.08746284125034
88	C20	R1	7.62205181945638
88	C7	R1	7.01122725542325
89	C23	R1	7.35755200461808
89	C17	R1	7.43462822763672
89	C12	R1	7.23840473932508
89	C10	R1	7.33091687811462
89	C3	R1	7.17990909001493
89	C14	R1	7.18982455888002
89	C5	R1	7.21916852046216
89	C9	R1	7.4178525148859
89	C6	R1	7.33091687811462
89	C1	R1	7.17990909001493
89	C22	R1	7.4093909361377
89	C4	R1	7.23840473932508
89	C13	R1	7.32192809488736
89	C15	R1	7.18982455888002
89	C11	R1	7.18982455888002
89	C16	R1	7.24792751344359
89	C8	R1	7.32192809488736
89	C20	R1	7.12928301694497
89	C7	R1	7.07681559705083
90	C23	R1	7.16992500144231
90	C17	R1	7.05528243550119
90	C12	R1	7.29462074889163
90	C10	R1	6.90689059560852
90	C14	R1	7.14974711950468
90	C5	R1	7.27612440527424
90	C9	R1	7.08746284125034
90	C24	R1	7.4262647547021
90	C6	R1	7.32192809488736
90	C21	R1	7
90	C19	R1	7.22881869049588
90	C1	R1	7.32192809488736
90	C22	R1	7.03342300153745
90	C4	R1	7.53915881110803
90	C13	R1	7.2667865406949
90	C18	R1	7.21916852046216
90	C15	R1	7.24792751344359
90	C11	R1	7.04439411935845
90	C16	R1	7.36632221424582
90	C8	R1	7.13955135239879
90	C20	R1	7.18982455888002
90	C7	R1	7.24792751344359
91	C23	R1	7.53138146051631
91	C17	R1	7.08746284125034
91	C12	R1	7.37503943134692
91	C10	R1	7.53915881110803
91	C3	R1	7.4178525148859
91	C14	R1	7.45121111183233
91	C5	R1	7.18982455888002
91	C9	R1	7.40087943628218
91	C6	R1	7.35755200461808
91	C21	R1	7.16992500144231
91	C19	R1	7.4178525148859
91	C1	R1	7.467605550083
91	C22	R1	7.32192809488736
91	C4	R1	7.19967234483636
91	C13	R1	7.37503943134692
91	C18	R1	7.08746284125034
91	C15	R1	7.16992500144231
91	C11	R1	7.15987133677839
91	C16	R1	7.12928301694497
91	C8	R1	7.40087943628218
91	C20	R1	7.33091687811462
91	C7	R1	6.95419631038687
92	C23	R1	7.07681559705083
92	C17	R1	7.3037807481771
92	C10	R1	7.27612440527424
92	C3	R1	7.38370429247405
92	C14	R1	7.40087943628218
92	C5	R1	7.22881869049588
92	C9	R1	7.38370429247405
92	C24	R1	7.19967234483636
92	C6	R1	7.04439411935845
92	C21	R1	7.20945336562895
92	C19	R1	7.4093909361377
92	C1	R1	7.61470984411521
92	C22	R1	7.4757334309664
92	C4	R1	7.22881869049588
92	C13	R1	7.40087943628218
92	C18	R1	7.15987133677839
92	C15	R1	7.25738784269265
92	C11	R1	7.27612440527424
92	C16	R1	7.17990909001493
92	C20	R1	7.36632221424582
92	C7	R1	6.95419631038687
93	C23	R1	7.28540221886225
93	C17	R1	7.25738784269265
93	C12	R1	7.27612440527424
93	C10	R1	7.4178525148859
93	C14	R1	7.15987133677839
93	C5	R1	7.19967234483636
93	C9	R1	7.25738784269265
93	C24	R1	7.27612440527424
93	C6	R1	7.467605550083
93	C21	R1	7.09803208296053
93	C19	R1	7.39231742277876
93	C1	R1	7.28540221886225
93	C22	R1	7.22881869049588
93	C13	R1	7.36632221424582
93	C18	R1	7.01122725542325
93	C15	R1	7.15987133677839
93	C11	R1	7.07681559705083
93	C16	R1	7.25738784269265
93	C8	R1	7.31288295528436
93	C20	R1	7.53138146051631
93	C7	R1	7.4757334309664
94	C23	R1	7.15987133677839
94	C17	R1	7.37503943134692
94	C12	R1	7.3037807481771
94	C10	R1	7.38370429247405
94	C3	R1	7.53915881110803
94	C14	R1	7.32192809488736
94	C5	R1	7.37503943134692
94	C9	R1	7.38370429247405
94	C24	R1	7.32192809488736
94	C6	R1	7.13955135239879
94	C21	R1	7.3037807481771
94	C19	R1	7.21916852046216
94	C1	R1	7.25738784269265
94	C22	R1	7.43462822763672
94	C4	R1	7.22881869049588
94	C13	R1	7.32192809488736
94	C18	R1	7.12928301694497
94	C11	R1	7.07681559705083
94	C16	R1	6.89481776330794
94	C8	R1	7.58496250072116
94	C20	R1	7.18982455888002
94	C7	R1	7.3037807481771
95	C23	R1	7.4594316186373
95	C17	R1	7.28540221886225
95	C12	R1	7.43462822763672
95	C10	R1	7.25738784269265
95	C3	R1	7.24792751344359
95	C14	R1	7.23840473932508
95	C5	R1	7.23840473932508
95	C9	R1	7.10852445677817
95	C24	R1	7.58496250072116
95	C6	R1	7.16992500144231
95	C21	R1	7.11894107272351
95	C19	R1	7.38370429247405
95	C1	R1	7.01122725542325
95	C22	R1	7.24792751344359
95	C4	R1	7.28540221886225
95	C18	R1	7.4594316186373
95	C15	R1	7.13955135239879
95	C11	R1	7.28540221886225
95	C16	R1	7.10852445677817
95	C8	R1	7.14974711950468
95	C20	R1	7.37503943134692
95	C7	R1	7.21916852046216
96	C23	R1	7.33091687811462
96	C17	R1	7.4178525148859
96	C12	R1	7.22881869049588
96	C10	R1	7.20945336562895
96	C3	R1	7.17990909001493
96	C14	R1	7.36632221424582
96	C9	R1	7.27612440527424
96	C24	R1	7.53138146051631
96	C6	R1	7.28540221886225
96	C21	R1	7.31288295528436
96	C19	R1	7.06608919045777
96	C1	R1	7.65105169117893
96	C22	R1	7.11894107272351
96	C4	R1	7.16992500144231
96	C13	R1	7.36632221424582
96	C18	R1	7.16992500144231
96	C15	R1	7.19967234483636
96	C11	R1	7.11894107272351
96	C16	R1	7.22881869049588
96	C8	R1	7.28540221886225
96	C20	R1	7.56224242422107
96	C7	R1	7.43462822763672
97	C23	R1	7.31288295528436
[truncated: 14,525 more rows]
