# Supplementary material for: Stochastic modelling of single-cell gene expression adaptation reveals non-genomic contribution to evolution of tumor subclones
Source: bioRxiv. 2024 Apr 20:2024.04.17.588869. Preprint. [Version 1] doi: 10.1101/2024.04.17.588869 (PMC11071284; doi:10.1101/2024.04.17.588869)
Supplement: Supplement 2 [file media-2.zip › Supplementary Files/Simulated Data/Adaptive_Simulation/tr_1.08_sq_1.5_r_150_a_1.csv]

gene	species	replicate	exprval
1	C23	R1	7.32192809488736
1	C17	R1	7.08746284125034
1	C12	R1	6.91886323727459
1	C10	R1	7
1	C3	R1	7.44294349584873
1	C14	R1	7.4178525148859
1	C5	R1	7.48381577726426
1	C9	R1	7.14974711950468
1	C24	R1	7.2667865406949
1	C6	R1	7.54689445988764
1	C21	R1	7.40087943628218
1	C19	R1	7.28540221886225
1	C1	R1	7.2667865406949
1	C22	R1	7.40087943628218
1	C4	R1	7.25738784269265
1	C13	R1	7.21916852046216
1	C18	R1	7.14974711950468
1	C15	R1	7.23840473932508
1	C11	R1	7.25738784269265
1	C16	R1	6.93073733756289
1	C8	R1	7.33985000288462
1	C20	R1	7.20945336562895
2	C23	R1	7.45121111183233
2	C17	R1	7.43462822763672
2	C10	R1	7.33985000288462
2	C3	R1	7.31288295528436
2	C14	R1	7.33091687811462
2	C5	R1	7.31288295528436
2	C9	R1	7.31288295528436
2	C24	R1	6.94251450533924
2	C6	R1	7.20945336562895
2	C19	R1	7.08746284125034
2	C1	R1	7.36632221424582
2	C4	R1	7.29462074889163
2	C13	R1	7.49185309632967
2	C18	R1	7.01122725542325
2	C15	R1	6.85798099512757
2	C11	R1	7.28540221886225
2	C16	R1	7.40087943628218
2	C8	R1	7.07681559705083
2	C20	R1	7.40087943628218
2	C7	R1	7.25738784269265
3	C23	R1	7.55458885167764
3	C12	R1	7.28540221886225
3	C10	R1	7.18982455888002
3	C3	R1	7.22881869049588
3	C14	R1	7.4757334309664
3	C5	R1	7.17990909001493
3	C9	R1	7.29462074889163
3	C24	R1	7.33985000288462
3	C6	R1	7.18982455888002
3	C21	R1	7.4178525148859
3	C19	R1	7.18982455888002
3	C1	R1	7.27612440527424
3	C22	R1	7.4594316186373
3	C4	R1	7.33985000288462
3	C13	R1	7
3	C18	R1	7.07681559705083
3	C11	R1	7.01122725542325
3	C16	R1	7.04439411935845
3	C8	R1	7.20945336562895
3	C20	R1	7.28540221886225
3	C7	R1	7.3037807481771
4	C23	R1	7.09803208296053
4	C17	R1	7.44294349584873
4	C12	R1	7.33091687811462
4	C10	R1	7.08746284125034
4	C3	R1	7.17990909001493
4	C14	R1	7.19967234483636
4	C5	R1	7.32192809488736
4	C9	R1	7.36632221424582
4	C24	R1	7.17990909001493
4	C21	R1	7.2667865406949
4	C19	R1	7.4093909361377
4	C22	R1	7.40087943628218
4	C4	R1	7.52356195605701
4	C13	R1	7.20945336562895
4	C18	R1	7.07681559705083
4	C15	R1	7.10852445677817
4	C11	R1	7.15987133677839
4	C16	R1	7.14974711950468
4	C8	R1	7.35755200461808
4	C20	R1	7.03342300153745
5	C23	R1	7.4262647547021
5	C17	R1	7.21916852046216
5	C12	R1	7.74819284958946
5	C10	R1	7.33985000288462
5	C3	R1	7.35755200461808
5	C14	R1	7.04439411935845
5	C5	R1	7.467605550083
5	C9	R1	7.16992500144231
5	C24	R1	7.29462074889163
5	C6	R1	7.01122725542325
5	C21	R1	7.15987133677839
5	C1	R1	6.88264304936184
5	C22	R1	7.33091687811462
5	C4	R1	7.44294349584873
5	C13	R1	7.34872815423108
5	C18	R1	7.27612440527424
5	C15	R1	7.38370429247405
5	C11	R1	7.29462074889163
5	C16	R1	7.01122725542325
5	C8	R1	7.33985000288462
5	C20	R1	6.91886323727459
5	C7	R1	6.85798099512757
6	C23	R1	7.23840473932508
6	C17	R1	7.31288295528436
6	C12	R1	7.29462074889163
6	C10	R1	7.45121111183233
6	C3	R1	7.5077946401987
6	C14	R1	7.4178525148859
6	C5	R1	7.45121111183233
6	C9	R1	7.49185309632967
6	C24	R1	7.13955135239879
6	C21	R1	7.21916852046216
6	C19	R1	7.08746284125034
6	C1	R1	7.45121111183233
6	C22	R1	7.23840473932508
6	C4	R1	7.23840473932508
6	C13	R1	7.40087943628218
6	C18	R1	7.04439411935845
6	C15	R1	7.39231742277876
6	C11	R1	7.02236781302845
6	C16	R1	7.21916852046216
6	C8	R1	7.56985560833095
6	C20	R1	7.24792751344359
6	C7	R1	7.44294349584873
7	C23	R1	7.43462822763672
7	C17	R1	7.25738784269265
7	C12	R1	7.22881869049588
7	C3	R1	7.467605550083
7	C14	R1	7.07681559705083
7	C5	R1	7.22881869049588
7	C9	R1	7.58496250072116
7	C24	R1	7.35755200461808
7	C6	R1	7.4757334309664
7	C21	R1	7.15987133677839
7	C19	R1	7.37503943134692
7	C1	R1	7.56985560833095
7	C22	R1	7.40087943628218
7	C4	R1	7.4093909361377
7	C13	R1	7
7	C18	R1	7.15987133677839
7	C11	R1	7.20945336562895
7	C16	R1	7.4178525148859
7	C8	R1	7.33985000288462
7	C20	R1	7.4178525148859
7	C7	R1	7.43462822763672
8	C23	R1	7.51569983828404
8	C17	R1	7.33091687811462
8	C12	R1	7.3037807481771
8	C10	R1	7.58496250072116
8	C3	R1	7.08746284125034
8	C14	R1	7.4178525148859
8	C5	R1	7.06608919045777
8	C9	R1	7.58496250072116
8	C24	R1	7.20945336562895
8	C6	R1	7.60733031374961
8	C21	R1	7.24792751344359
8	C19	R1	7.37503943134692
8	C1	R1	7.38370429247405
8	C22	R1	7.35755200461808
8	C4	R1	7.17990909001493
8	C13	R1	7.13955135239879
8	C18	R1	6.79441586635011
8	C15	R1	7.3037807481771
8	C16	R1	6.84549005094437
8	C8	R1	7.40087943628218
8	C20	R1	7.33091687811462
8	C7	R1	7.02236781302845
9	C23	R1	7.2667865406949
9	C17	R1	7.21916852046216
9	C12	R1	7.32192809488736
9	C10	R1	7.05528243550119
9	C5	R1	7.55458885167764
9	C24	R1	7.18982455888002
9	C6	R1	7.31288295528436
9	C21	R1	7.4594316186373
9	C19	R1	7.17990909001493
9	C1	R1	7.09803208296053
9	C22	R1	7.17990909001493
9	C4	R1	7.31288295528436
9	C13	R1	7.33985000288462
9	C18	R1	7.16992500144231
9	C15	R1	7.04439411935845
9	C11	R1	7.4594316186373
9	C16	R1	7.36632221424582
9	C8	R1	7.14974711950468
9	C20	R1	7.4093909361377
9	C7	R1	7.34872815423108
10	C23	R1	7.10852445677817
10	C17	R1	6.98868468677217
10	C12	R1	6.94251450533924
10	C10	R1	7.15987133677839
10	C3	R1	7.32192809488736
10	C24	R1	7.38370429247405
10	C21	R1	7.52356195605701
10	C19	R1	7.29462074889163
10	C1	R1	7.31288295528436
10	C22	R1	7.52356195605701
10	C4	R1	7.4262647547021
10	C13	R1	7.19967234483636
10	C18	R1	7.23840473932508
10	C15	R1	7.07681559705083
10	C11	R1	7.35755200461808
10	C16	R1	7.37503943134692
10	C8	R1	7.19967234483636
10	C20	R1	7.31288295528436
10	C7	R1	7.23840473932508
11	C23	R1	7.27612440527424
11	C12	R1	7.22881869049588
11	C10	R1	7.3037807481771
11	C3	R1	7.14974711950468
11	C14	R1	7.32192809488736
11	C5	R1	7.21916852046216
11	C9	R1	7.25738784269265
11	C24	R1	7.31288295528436
11	C21	R1	7.17990909001493
11	C19	R1	7.36632221424582
11	C1	R1	7.01122725542325
11	C22	R1	6.93073733756289
11	C4	R1	7.34872815423108
11	C13	R1	7.31288295528436
11	C18	R1	7.4262647547021
11	C11	R1	7.29462074889163
11	C16	R1	7.40087943628218
11	C8	R1	7.29462074889163
11	C7	R1	7.40087943628218
12	C23	R1	7.33985000288462
12	C17	R1	7.52356195605701
12	C12	R1	7.4178525148859
12	C10	R1	7.24792751344359
12	C3	R1	6.96578428466209
12	C14	R1	7.48381577726426
12	C5	R1	7.3037807481771
12	C9	R1	7.29462074889163
12	C24	R1	7.03342300153745
12	C6	R1	7.31288295528436
12	C21	R1	6.98868468677217
12	C19	R1	7.24792751344359
12	C1	R1	7.28540221886225
12	C22	R1	7.04439411935845
12	C4	R1	7.4178525148859
12	C13	R1	7.16992500144231
12	C15	R1	7.43462822763672
12	C11	R1	6.83289001416474
12	C8	R1	7.49185309632967
12	C20	R1	7.76818432477693
12	C7	R1	7.33091687811462
13	C23	R1	7.31288295528436
13	C12	R1	7.31288295528436
13	C10	R1	6.83289001416474
13	C3	R1	7.5077946401987
13	C14	R1	7.16992500144231
13	C5	R1	7.49984588708321
13	C9	R1	7.33985000288462
13	C24	R1	7.4757334309664
13	C6	R1	7.31288295528436
13	C21	R1	7.39231742277876
13	C19	R1	7.24792751344359
13	C1	R1	7.3037807481771
13	C22	R1	7.08746284125034
13	C4	R1	7.4178525148859
13	C13	R1	7.15987133677839
13	C18	R1	7.14974711950468
13	C15	R1	7.38370429247405
13	C11	R1	6.96578428466209
13	C16	R1	7.01122725542325
13	C8	R1	7.35755200461808
13	C20	R1	7.57742882803575
13	C7	R1	7.20945336562895
14	C23	R1	7.07681559705083
14	C17	R1	7.39231742277876
14	C10	R1	7.27612440527424
14	C3	R1	7.19967234483636
14	C14	R1	7.18982455888002
14	C5	R1	7.44294349584873
14	C9	R1	7.24792751344359
14	C24	R1	7.29462074889163
14	C6	R1	7.14974711950468
14	C21	R1	7.21916852046216
14	C19	R1	7.38370429247405
14	C1	R1	7.29462074889163
14	C22	R1	7.11894107272351
14	C4	R1	7.09803208296053
14	C13	R1	7.35755200461808
14	C18	R1	6.93073733756289
14	C15	R1	7.17990909001493
14	C11	R1	7.21916852046216
14	C16	R1	7.13955135239879
14	C8	R1	7.10852445677817
14	C20	R1	7.29462074889163
14	C7	R1	7.39231742277876
15	C23	R1	7.13955135239879
15	C17	R1	6.91886323727459
15	C12	R1	6.98868468677217
15	C10	R1	6.68650052718322
15	C3	R1	7.2667865406949
15	C14	R1	7.12928301694497
15	C5	R1	6.95419631038687
15	C9	R1	7.4178525148859
15	C6	R1	7.17990909001493
15	C21	R1	7.25738784269265
15	C19	R1	7.16992500144231
15	C1	R1	7.08746284125034
15	C22	R1	7.27612440527424
15	C4	R1	7.06608919045777
15	C13	R1	7.467605550083
15	C18	R1	7.14974711950468
15	C15	R1	7.4757334309664
15	C11	R1	7.11894107272351
15	C16	R1	6.93073733756289
15	C20	R1	7.19967234483636
15	C7	R1	7.28540221886225
16	C12	R1	7.34872815423108
16	C10	R1	7.32192809488736
16	C3	R1	7.25738784269265
16	C14	R1	7.38370429247405
16	C5	R1	7.43462822763672
16	C9	R1	7.52356195605701
16	C24	R1	7.29462074889163
16	C6	R1	7.2667865406949
16	C21	R1	7.62205181945638
16	C19	R1	7.48381577726426
16	C1	R1	7.22881869049588
16	C4	R1	7.16992500144231
16	C13	R1	7.31288295528436
16	C18	R1	7.32192809488736
16	C15	R1	7.18982455888002
16	C16	R1	7.13955135239879
16	C8	R1	7.49185309632967
16	C20	R1	7.3037807481771
16	C7	R1	6.91886323727459
17	C23	R1	7.15987133677839
17	C17	R1	7.33985000288462
17	C12	R1	7.01122725542325
17	C10	R1	7.38370429247405
17	C3	R1	7.23840473932508
17	C14	R1	7.55458885167764
17	C5	R1	7.33985000288462
17	C9	R1	7.05528243550119
17	C6	R1	7.19967234483636
17	C21	R1	7.35755200461808
17	C19	R1	7.32192809488736
17	C1	R1	7.12928301694497
17	C22	R1	7.49185309632967
17	C4	R1	7.25738784269265
17	C13	R1	7.29462074889163
17	C18	R1	7.16992500144231
17	C15	R1	6.8703647195834
17	C11	R1	7.14974711950468
17	C16	R1	7.14974711950468
17	C8	R1	7.49185309632967
17	C20	R1	7.24792751344359
17	C7	R1	7.65821148275179
18	C23	R1	7.34872815423108
18	C17	R1	6.97727992349992
18	C12	R1	7.17990909001493
18	C10	R1	7.53138146051631
18	C3	R1	7.15987133677839
18	C14	R1	7.64385618977472
18	C5	R1	7.15987133677839
18	C9	R1	7.31288295528436
18	C24	R1	7.29462074889163
18	C6	R1	7.33985000288462
18	C19	R1	7.33091687811462
18	C1	R1	7.01122725542325
18	C22	R1	7.32192809488736
18	C4	R1	7.32192809488736
18	C13	R1	7.31288295528436
18	C18	R1	7.15987133677839
18	C15	R1	7.12928301694497
18	C11	R1	7.11894107272351
18	C16	R1	7.22881869049588
18	C8	R1	7.49984588708321
18	C20	R1	7.22881869049588
19	C23	R1	7.01122725542325
19	C17	R1	7.18982455888002
19	C12	R1	7.37503943134692
19	C3	R1	7.14974711950468
19	C14	R1	7.59245703726808
19	C5	R1	7.31288295528436
19	C9	R1	7.59245703726808
19	C24	R1	7.53138146051631
19	C21	R1	7.35755200461808
19	C19	R1	7.12928301694497
19	C1	R1	7.23840473932508
19	C22	R1	7.4757334309664
19	C4	R1	7.23840473932508
19	C13	R1	7.09803208296053
19	C18	R1	7.40087943628218
19	C15	R1	6.95419631038687
19	C11	R1	7.06608919045777
19	C16	R1	7.04439411935845
19	C8	R1	7.21916852046216
19	C20	R1	7.07681559705083
19	C7	R1	7.37503943134692
20	C23	R1	7.04439411935845
20	C17	R1	7.4594316186373
20	C12	R1	7.5077946401987
20	C10	R1	7.19967234483636
20	C3	R1	6.97727992349992
20	C14	R1	7.28540221886225
20	C5	R1	7.25738784269265
20	C9	R1	7.12928301694497
20	C24	R1	7.31288295528436
20	C6	R1	7.49984588708321
20	C21	R1	7.23840473932508
20	C19	R1	7.4093909361377
20	C1	R1	7.14974711950468
20	C22	R1	7.01122725542325
20	C4	R1	7.38370429247405
20	C13	R1	7.34872815423108
20	C18	R1	7.48381577726426
20	C11	R1	7.39231742277876
20	C16	R1	7.35755200461808
20	C8	R1	7.23840473932508
20	C20	R1	7.55458885167764
20	C7	R1	7.27612440527424
21	C23	R1	7.25738784269265
21	C17	R1	7.31288295528436
21	C12	R1	6.83289001416474
21	C10	R1	7.11894107272351
21	C3	R1	7.49984588708321
21	C14	R1	7.11894107272351
21	C5	R1	7.32192809488736
21	C9	R1	7.21916852046216
21	C6	R1	7.60733031374961
21	C21	R1	7.01122725542325
21	C19	R1	7.36632221424582
21	C1	R1	7.06608919045777
21	C22	R1	7.25738784269265
21	C4	R1	7.18982455888002
21	C18	R1	7.31288295528436
21	C15	R1	7.12928301694497
21	C11	R1	7.32192809488736
21	C16	R1	7.18982455888002
21	C8	R1	7.19967234483636
21	C20	R1	6.96578428466209
21	C7	R1	7.54689445988764
22	C23	R1	7.32192809488736
22	C17	R1	7.45121111183233
22	C10	R1	7.53138146051631
22	C3	R1	7.04439411935845
22	C14	R1	7.29462074889163
22	C5	R1	6.96578428466209
22	C9	R1	7.08746284125034
22	C24	R1	7.24792751344359
22	C6	R1	7.65821148275179
22	C21	R1	7.20945336562895
22	C19	R1	7.15987133677839
22	C1	R1	7.3037807481771
22	C22	R1	7.39231742277876
22	C4	R1	7.467605550083
22	C13	R1	7.43462822763672
22	C18	R1	7.16992500144231
22	C15	R1	7.18982455888002
22	C11	R1	7
22	C16	R1	7.20945336562895
22	C8	R1	7.4178525148859
22	C20	R1	7.06608919045777
23	C23	R1	7.34872815423108
23	C17	R1	7.19967234483636
23	C12	R1	7.25738784269265
23	C3	R1	7.38370429247405
23	C14	R1	6.98868468677217
23	C5	R1	7.51569983828404
23	C9	R1	7.22881869049588
23	C24	R1	7.2667865406949
23	C6	R1	7.45121111183233
23	C21	R1	7.31288295528436
23	C19	R1	7.38370429247405
23	C1	R1	7.27612440527424
23	C22	R1	7.06608919045777
23	C4	R1	7.12928301694497
23	C13	R1	7.35755200461808
23	C18	R1	7.18982455888002
23	C15	R1	7.27612440527424
23	C11	R1	7.38370429247405
23	C16	R1	7.15987133677839
23	C8	R1	7.10852445677817
23	C7	R1	7.32192809488736
24	C23	R1	7.20945336562895
24	C17	R1	7.22881869049588
24	C10	R1	7.34872815423108
24	C3	R1	7.15987133677839
24	C14	R1	7.11894107272351
24	C5	R1	7.24792751344359
24	C9	R1	7.29462074889163
24	C24	R1	7.3037807481771
24	C6	R1	7.33985000288462
24	C21	R1	7.54689445988764
24	C19	R1	7.11894107272351
24	C1	R1	7.34872815423108
24	C13	R1	7.35755200461808
24	C18	R1	7.33091687811462
24	C15	R1	7.56224242422107
24	C11	R1	7.20945336562895
24	C16	R1	7.27612440527424
24	C8	R1	7.15987133677839
24	C7	R1	7.21916852046216
25	C23	R1	7.29462074889163
25	C17	R1	7.14974711950468
25	C12	R1	7.467605550083
25	C10	R1	7.32192809488736
25	C14	R1	7.23840473932508
25	C5	R1	7.18982455888002
25	C9	R1	7.28540221886225
25	C24	R1	7.27612440527424
25	C6	R1	7.06608919045777
25	C21	R1	7.31288295528436
25	C19	R1	7.29462074889163
25	C1	R1	7.01122725542325
25	C22	R1	7.05528243550119
25	C13	R1	7.11894107272351
25	C18	R1	7.16992500144231
25	C15	R1	7.14974711950468
25	C11	R1	7.01122725542325
25	C16	R1	7.14974711950468
25	C8	R1	7.4757334309664
25	C20	R1	7.17990909001493
25	C7	R1	7.16992500144231
26	C23	R1	7.53138146051631
26	C17	R1	6.89481776330794
26	C12	R1	7.31288295528436
26	C10	R1	7.3037807481771
26	C14	R1	6.96578428466209
26	C5	R1	7.49984588708321
26	C9	R1	7.11894107272351
26	C6	R1	7.28540221886225
26	C21	R1	7.38370429247405
26	C19	R1	6.96578428466209
26	C1	R1	7.08746284125034
26	C22	R1	7.33985000288462
26	C4	R1	7.16992500144231
26	C13	R1	7.43462822763672
26	C18	R1	7
26	C15	R1	7.29462074889163
26	C11	R1	7.18982455888002
26	C16	R1	7.06608919045777
26	C8	R1	7.15987133677839
26	C20	R1	7.17990909001493
26	C7	R1	7.19967234483636
27	C23	R1	6.78135971352466
27	C12	R1	7.08746284125034
27	C10	R1	7.4178525148859
27	C3	R1	7.18982455888002
27	C14	R1	7.25738784269265
27	C5	R1	7.4594316186373
27	C9	R1	7.19967234483636
27	C6	R1	7.23840473932508
27	C21	R1	7.40087943628218
27	C19	R1	7.09803208296053
27	C22	R1	7.12928301694497
27	C4	R1	7.34872815423108
27	C13	R1	7.62205181945638
27	C18	R1	7.31288295528436
27	C15	R1	7.31288295528436
27	C11	R1	7.31288295528436
27	C8	R1	7.29462074889163
27	C20	R1	7.04439411935845
27	C7	R1	6.94251450533924
28	C23	R1	7.54689445988764
28	C17	R1	7.12928301694497
28	C12	R1	7.07681559705083
28	C10	R1	7.12928301694497
28	C14	R1	7.33091687811462
28	C5	R1	7.37503943134692
28	C9	R1	7.18982455888002
28	C24	R1	7.35755200461808
28	C6	R1	7.33091687811462
28	C21	R1	7.09803208296053
28	C19	R1	7.39231742277876
28	C1	R1	7.62935662007961
28	C22	R1	6.96578428466209
28	C13	R1	7.15987133677839
28	C18	R1	7.31288295528436
28	C15	R1	7.59245703726808
28	C16	R1	7.10852445677817
28	C8	R1	7.4178525148859
28	C20	R1	7.3037807481771
28	C7	R1	7.33091687811462
29	C23	R1	7.2667865406949
29	C17	R1	7.33091687811462
29	C10	R1	7.08746284125034
29	C3	R1	7.4178525148859
29	C14	R1	7.28540221886225
29	C5	R1	7.4757334309664
29	C24	R1	7.25738784269265
29	C6	R1	7.51569983828404
29	C21	R1	7.43462822763672
29	C19	R1	7.43462822763672
29	C1	R1	7.54689445988764
29	C22	R1	7.40087943628218
29	C4	R1	7.4594316186373
29	C13	R1	7.19967234483636
29	C18	R1	7.08746284125034
29	C15	R1	6.97727992349992
29	C11	R1	7.28540221886225
29	C16	R1	7.11894107272351
29	C8	R1	7.28540221886225
29	C20	R1	7.51569983828404
29	C7	R1	7.55458885167764
30	C23	R1	7.67948009950545
30	C17	R1	7.22881869049588
30	C12	R1	7.33985000288462
30	C10	R1	7.08746284125034
30	C3	R1	7.2667865406949
30	C14	R1	7.4594316186373
30	C5	R1	7.35755200461808
30	C9	R1	7.15987133677839
30	C24	R1	7.52356195605701
30	C6	R1	7.34872815423108
30	C21	R1	6.8703647195834
30	C19	R1	7.33985000288462
30	C1	R1	7.56224242422107
30	C22	R1	7.16992500144231
30	C4	R1	7.4178525148859
30	C13	R1	7.37503943134692
30	C18	R1	7.17990909001493
30	C15	R1	7.31288295528436
30	C11	R1	7.01122725542325
30	C16	R1	7.18982455888002
30	C8	R1	7.57742882803575
30	C20	R1	7.25738784269265
30	C7	R1	7.38370429247405
31	C23	R1	6.62935662007961
31	C17	R1	7.01122725542325
31	C12	R1	7.20945336562895
31	C10	R1	7.33091687811462
31	C3	R1	7.33091687811462
31	C14	R1	7.51569983828404
31	C5	R1	7.25738784269265
31	C9	R1	7.21916852046216
31	C24	R1	7.13955135239879
31	C6	R1	7.29462074889163
31	C21	R1	7.49185309632967
31	C19	R1	7.29462074889163
31	C1	R1	7.20945336562895
31	C22	R1	7.31288295528436
31	C4	R1	7.52356195605701
31	C13	R1	7.10852445677817
31	C15	R1	7
31	C11	R1	7.04439411935845
31	C16	R1	7.20945336562895
31	C8	R1	7.12928301694497
31	C20	R1	7.44294349584873
31	C7	R1	7.33091687811462
32	C23	R1	6.93073733756289
32	C17	R1	7.09803208296053
32	C12	R1	7.33091687811462
32	C10	R1	7.4178525148859
32	C3	R1	7.03342300153745
32	C5	R1	6.93073733756289
32	C24	R1	7.4262647547021
32	C6	R1	7.33091687811462
32	C21	R1	7.11894107272351
32	C19	R1	6.98868468677217
32	C1	R1	7.33985000288462
32	C22	R1	7.16992500144231
32	C4	R1	7.05528243550119
32	C18	R1	7.2667865406949
32	C15	R1	7.13955135239879
32	C11	R1	7.10852445677817
32	C20	R1	7.29462074889163
32	C7	R1	7.54689445988764
33	C23	R1	7.16992500144231
33	C17	R1	7.31288295528436
33	C12	R1	7.19967234483636
33	C10	R1	7.22881869049588
33	C14	R1	7.38370429247405
33	C9	R1	6.90689059560852
33	C24	R1	7.34872815423108
33	C21	R1	7.54689445988764
33	C19	R1	7.31288295528436
33	C1	R1	7.31288295528436
33	C22	R1	7.48381577726426
33	C4	R1	7.38370429247405
33	C13	R1	7.28540221886225
33	C18	R1	7.20945336562895
33	C15	R1	7.16992500144231
33	C16	R1	7.04439411935845
33	C8	R1	7.55458885167764
33	C20	R1	7.22881869049588
33	C7	R1	7.37503943134692
34	C23	R1	7.57742882803575
34	C17	R1	7.08746284125034
34	C12	R1	7.22881869049588
34	C10	R1	7.35755200461808
34	C3	R1	7.22881869049588
34	C14	R1	6.76818432477693
34	C5	R1	7.2667865406949
34	C24	R1	7.20945336562895
34	C6	R1	6.89481776330794
34	C21	R1	7.3037807481771
34	C19	R1	7.48381577726426
34	C1	R1	7.23840473932508
34	C22	R1	7.4093909361377
34	C4	R1	7.48381577726426
34	C13	R1	7.35755200461808
34	C18	R1	7.40087943628218
34	C15	R1	7.33985000288462
34	C11	R1	7.08746284125034
34	C16	R1	7.11894107272351
34	C8	R1	7.06608919045777
34	C20	R1	7.60733031374961
34	C7	R1	7.467605550083
35	C23	R1	7.4757334309664
35	C17	R1	7.29462074889163
35	C12	R1	7.48381577726426
35	C10	R1	7.4262647547021
35	C3	R1	7.35755200461808
35	C14	R1	7.4262647547021
35	C5	R1	7.17990909001493
35	C24	R1	7.34872815423108
35	C6	R1	7.01122725542325
35	C21	R1	7.17990909001493
35	C19	R1	7.32192809488736
35	C1	R1	7.32192809488736
35	C4	R1	7.43462822763672
35	C13	R1	7.51569983828404
35	C18	R1	7.4178525148859
35	C15	R1	7.08746284125034
35	C11	R1	6.8703647195834
35	C16	R1	7.09803208296053
35	C8	R1	7.4093909361377
35	C20	R1	7.04439411935845
36	C23	R1	7.12928301694497
36	C17	R1	7.32192809488736
36	C12	R1	6.95419631038687
36	C10	R1	6.84549005094437
36	C3	R1	6.96578428466209
36	C14	R1	7.36632221424582
36	C5	R1	7.52356195605701
36	C9	R1	7.36632221424582
36	C24	R1	7.20945336562895
36	C6	R1	7.34872815423108
36	C21	R1	7.31288295528436
36	C19	R1	7.35755200461808
36	C1	R1	7.35755200461808
36	C22	R1	7.20945336562895
36	C4	R1	7.43462822763672
36	C13	R1	7.55458885167764
36	C15	R1	7.10852445677817
36	C11	R1	7.03342300153745
36	C16	R1	7.13955135239879
36	C8	R1	7.07681559705083
36	C20	R1	7.34872815423108
36	C7	R1	7
37	C17	R1	6.96578428466209
37	C12	R1	7.25738784269265
37	C3	R1	7.23840473932508
37	C14	R1	7.32192809488736
37	C5	R1	7.33985000288462
37	C9	R1	7.05528243550119
37	C6	R1	7.25738784269265
37	C21	R1	7.40087943628218
37	C19	R1	7.2667865406949
37	C1	R1	7.29462074889163
37	C22	R1	7.34872815423108
37	C4	R1	7.55458885167764
37	C13	R1	7.13955135239879
37	C18	R1	6.97727992349992
37	C15	R1	7.06608919045777
37	C11	R1	6.95419631038687
37	C16	R1	7.19967234483636
37	C8	R1	7.40087943628218
37	C20	R1	7.15987133677839
37	C7	R1	7.35755200461808
38	C23	R1	7.43462822763672
38	C17	R1	7.14974711950468
38	C12	R1	7.33985000288462
38	C10	R1	7.53915881110803
38	C3	R1	7.35755200461808
38	C14	R1	7.27612440527424
38	C5	R1	7.28540221886225
38	C9	R1	7.45121111183233
38	C24	R1	7.15987133677839
38	C21	R1	7.2667865406949
38	C19	R1	7.19967234483636
38	C1	R1	7.02236781302845
38	C22	R1	7.51569983828404
38	C4	R1	7.16992500144231
38	C13	R1	7.3037807481771
38	C18	R1	6.96578428466209
38	C15	R1	6.89481776330794
38	C11	R1	7.09803208296053
38	C16	R1	7.27612440527424
38	C20	R1	7.4757334309664
38	C7	R1	7.29462074889163
39	C17	R1	7.15987133677839
39	C12	R1	7.28540221886225
39	C10	R1	6.84549005094437
39	C3	R1	7.29462074889163
39	C14	R1	7.21916852046216
39	C5	R1	6.89481776330794
39	C9	R1	7.04439411935845
39	C6	R1	7
39	C21	R1	7.20945336562895
39	C19	R1	7.36632221424582
39	C1	R1	7.4093909361377
39	C22	R1	7.59245703726808
39	C4	R1	7.34872815423108
39	C13	R1	7.12928301694497
39	C11	R1	7.08746284125034
39	C16	R1	7
39	C8	R1	7.44294349584873
39	C20	R1	7.14974711950468
39	C7	R1	7.20945336562895
40	C23	R1	7.39231742277876
40	C17	R1	7.07681559705083
40	C12	R1	7.16992500144231
40	C10	R1	7.20945336562895
40	C3	R1	7.13955135239879
40	C14	R1	7.16992500144231
40	C5	R1	7.11894107272351
40	C9	R1	7.33985000288462
40	C24	R1	7.11894107272351
40	C19	R1	7.18982455888002
40	C22	R1	7.40087943628218
40	C4	R1	7.5077946401987
40	C13	R1	7.23840473932508
40	C18	R1	6.90689059560852
40	C15	R1	7.18982455888002
40	C11	R1	7.31288295528436
40	C16	R1	7
40	C8	R1	7.19967234483636
40	C20	R1	7.06608919045777
40	C7	R1	7.20945336562895
41	C23	R1	7.25738784269265
41	C17	R1	7.18982455888002
41	C3	R1	7.23840473932508
41	C14	R1	7.2667865406949
41	C5	R1	7.52356195605701
41	C9	R1	7.03342300153745
41	C24	R1	7.36632221424582
41	C6	R1	7.06608919045777
41	C21	R1	7.22881869049588
41	C19	R1	7.34872815423108
41	C1	R1	7.37503943134692
41	C22	R1	7.13955135239879
41	C13	R1	6.98868468677217
41	C18	R1	7.4594316186373
41	C15	R1	7.10852445677817
41	C11	R1	7.09803208296053
41	C16	R1	7.27612440527424
41	C8	R1	7.36632221424582
41	C20	R1	7.33985000288462
41	C7	R1	7.33985000288462
42	C23	R1	7.12928301694497
42	C17	R1	7.4178525148859
42	C12	R1	7.4178525148859
42	C10	R1	7.4093909361377
42	C3	R1	7.27612440527424
42	C14	R1	7.33985000288462
42	C9	R1	7.33985000288462
42	C24	R1	7.10852445677817
42	C6	R1	6.96578428466209
42	C21	R1	6.97727992349992
42	C19	R1	7.08746284125034
42	C1	R1	7.10852445677817
42	C22	R1	7.29462074889163
42	C13	R1	7.32192809488736
42	C18	R1	7.3037807481771
42	C15	R1	7.3037807481771
42	C11	R1	7.34872815423108
42	C16	R1	7.45121111183233
42	C8	R1	6.98868468677217
42	C20	R1	7.20945336562895
42	C7	R1	7.34872815423108
43	C23	R1	7.01122725542325
43	C17	R1	7.12928301694497
43	C12	R1	7.35755200461808
43	C10	R1	7.4757334309664
43	C3	R1	7.11894107272351
43	C14	R1	7.4594316186373
43	C5	R1	7.28540221886225
43	C9	R1	7.18982455888002
43	C24	R1	7.25738784269265
43	C6	R1	7.33091687811462
43	C21	R1	7.22881869049588
43	C19	R1	7.21916852046216
43	C1	R1	7.60733031374961
43	C4	R1	7.43462822763672
43	C13	R1	7
43	C18	R1	7.16992500144231
43	C15	R1	7.32192809488736
43	C11	R1	7.16992500144231
43	C16	R1	7.15987133677839
43	C8	R1	7.40087943628218
43	C20	R1	7.10852445677817
44	C23	R1	7.35755200461808
44	C17	R1	7.5077946401987
44	C12	R1	7.27612440527424
44	C10	R1	7.31288295528436
44	C3	R1	7.15987133677839
44	C14	R1	7.33985000288462
44	C5	R1	7.29462074889163
44	C9	R1	7.17990909001493
44	C24	R1	7.52356195605701
44	C6	R1	7.40087943628218
44	C21	R1	7.12928301694497
44	C19	R1	7.48381577726426
44	C1	R1	7.467605550083
44	C22	R1	7.23840473932508
44	C4	R1	7.16992500144231
44	C13	R1	7.4594316186373
44	C18	R1	7.19967234483636
44	C15	R1	7.27612440527424
44	C11	R1	7.14974711950468
44	C16	R1	7.15987133677839
44	C8	R1	7
44	C7	R1	7.33985000288462
45	C23	R1	7.5077946401987
45	C17	R1	7.24792751344359
45	C12	R1	7.24792751344359
45	C10	R1	7.36632221424582
45	C3	R1	6.89481776330794
45	C14	R1	7.36632221424582
45	C5	R1	7.24792751344359
45	C9	R1	7.15987133677839
45	C24	R1	7.49984588708321
45	C6	R1	7.48381577726426
45	C21	R1	7.12928301694497
45	C19	R1	7.4262647547021
45	C1	R1	7.04439411935845
45	C22	R1	7.53915881110803
45	C4	R1	7.27612440527424
45	C13	R1	7.34872815423108
45	C18	R1	7.03342300153745
45	C15	R1	6.98868468677217
45	C11	R1	7.16992500144231
45	C8	R1	7.467605550083
45	C20	R1	7.17990909001493
45	C7	R1	7.02236781302845
46	C23	R1	7.12928301694497
46	C17	R1	7.35755200461808
46	C12	R1	7.38370429247405
46	C10	R1	7.11894107272351
46	C3	R1	7.23840473932508
46	C14	R1	7.17990909001493
46	C5	R1	7.49185309632967
46	C9	R1	7.12928301694497
46	C24	R1	7.22881869049588
46	C6	R1	7.59991284218713
46	C21	R1	7.09803208296053
46	C19	R1	7.4262647547021
46	C1	R1	7.54689445988764
46	C22	R1	7.4093909361377
46	C4	R1	7.43462822763672
46	C13	R1	7.25738784269265
46	C18	R1	7.04439411935845
46	C15	R1	7.07681559705083
46	C16	R1	7.33091687811462
46	C8	R1	7.32192809488736
46	C20	R1	7.39231742277876
46	C7	R1	7.18982455888002
47	C17	R1	7.4093909361377
47	C12	R1	7.20945336562895
47	C10	R1	7.23840473932508
47	C3	R1	7.12928301694497
47	C14	R1	7.15987133677839
47	C5	R1	7.13955135239879
47	C9	R1	7.4178525148859
47	C24	R1	7.32192809488736
47	C6	R1	7.04439411935845
47	C21	R1	7.12928301694497
47	C19	R1	7.09803208296053
47	C1	R1	7.10852445677817
47	C22	R1	7.31288295528436
47	C4	R1	7.31288295528436
47	C13	R1	7.49185309632967
47	C18	R1	7.02236781302845
47	C15	R1	7.18982455888002
47	C11	R1	7.2667865406949
47	C16	R1	7.17990909001493
47	C8	R1	7.35755200461808
47	C20	R1	7.07681559705083
47	C7	R1	7.52356195605701
48	C23	R1	7.35755200461808
48	C12	R1	7.39231742277876
48	C10	R1	7.22881869049588
48	C3	R1	7.14974711950468
48	C5	R1	7.19967234483636
48	C9	R1	7.35755200461808
48	C24	R1	7.37503943134692
48	C6	R1	7.19967234483636
48	C19	R1	7.33091687811462
48	C1	R1	7.05528243550119
48	C22	R1	7.3037807481771
48	C4	R1	7.24792751344359
48	C13	R1	7.4262647547021
48	C18	R1	6.89481776330794
48	C15	R1	6.95419631038687
48	C11	R1	7.40087943628218
48	C16	R1	7.24792751344359
48	C8	R1	7.38370429247405
48	C20	R1	7.21916852046216
48	C7	R1	7.37503943134692
49	C23	R1	7.21916852046216
49	C12	R1	7.29462074889163
49	C10	R1	7.53915881110803
49	C3	R1	7.04439411935845
49	C14	R1	7.38370429247405
49	C5	R1	7.29462074889163
49	C9	R1	7.20945336562895
49	C24	R1	7.4178525148859
49	C6	R1	7.17990909001493
49	C19	R1	7.2667865406949
49	C1	R1	7.56224242422107
49	C4	R1	7.53915881110803
49	C13	R1	7.24792751344359
49	C18	R1	7.05528243550119
49	C15	R1	7.25738784269265
49	C11	R1	7.15987133677839
49	C16	R1	7.14974711950468
50	C17	R1	7.33091687811462
50	C12	R1	7.45121111183233
50	C3	R1	7.39231742277876
50	C14	R1	7.12928301694497
50	C5	R1	7.28540221886225
50	C9	R1	6.98868468677217
50	C24	R1	7.29462074889163
50	C6	R1	7.40087943628218
50	C21	R1	7.05528243550119
50	C19	R1	7.2667865406949
50	C1	R1	7.20945336562895
50	C22	R1	7.23840473932508
50	C4	R1	7.4757334309664
50	C13	R1	7.24792751344359
50	C18	R1	7.36632221424582
50	C15	R1	7.13955135239879
50	C16	R1	7.3037807481771
50	C8	R1	7.20945336562895
50	C20	R1	7.21916852046216
50	C7	R1	7.59245703726808
51	C23	R1	7.40087943628218
51	C17	R1	7.18982455888002
51	C12	R1	7.4262647547021
51	C10	R1	7.31288295528436
51	C3	R1	7.29462074889163
51	C5	R1	7.17990909001493
51	C9	R1	7.22881869049588
51	C6	R1	6.64385618977472
51	C21	R1	7.4594316186373
51	C19	R1	7.03342300153745
51	C1	R1	7.24792751344359
51	C22	R1	7.45121111183233
51	C4	R1	7.22881869049588
51	C13	R1	7.28540221886225
51	C18	R1	7.24792751344359
51	C15	R1	7.18982455888002
51	C11	R1	7.32192809488736
51	C16	R1	7.4757334309664
51	C20	R1	7.13955135239879
52	C23	R1	7.36632221424582
52	C17	R1	7.20945336562895
52	C12	R1	7.21916852046216
52	C3	R1	7.44294349584873
52	C14	R1	7.14974711950468
52	C5	R1	6.97727992349992
52	C9	R1	7.20945336562895
52	C24	R1	7.49984588708321
52	C6	R1	7.28540221886225
52	C21	R1	7.07681559705083
52	C19	R1	7
52	C1	R1	7.11894107272351
52	C22	R1	7.33091687811462
52	C4	R1	7.09803208296053
52	C13	R1	7.05528243550119
52	C18	R1	7.2667865406949
52	C11	R1	7.11894107272351
52	C16	R1	7.06608919045777
52	C8	R1	7.27612440527424
52	C20	R1	7
52	C7	R1	7.39231742277876
53	C23	R1	7.19967234483636
53	C17	R1	7.28540221886225
53	C12	R1	7.2667865406949
53	C10	R1	7.36632221424582
53	C3	R1	7.35755200461808
53	C5	R1	7.27612440527424
53	C9	R1	7.4262647547021
53	C24	R1	6.93073733756289
53	C6	R1	7.14974711950468
53	C21	R1	7.44294349584873
53	C19	R1	7.28540221886225
53	C1	R1	7.54689445988764
53	C22	R1	7.18982455888002
53	C4	R1	7.5077946401987
53	C13	R1	7.3037807481771
53	C18	R1	7.12928301694497
53	C15	R1	7.16992500144231
53	C16	R1	7.16992500144231
53	C8	R1	6.88264304936184
53	C20	R1	6.91886323727459
54	C23	R1	7.43462822763672
54	C17	R1	7.27612440527424
54	C10	R1	7
54	C3	R1	7.20945336562895
54	C14	R1	7.22881869049588
54	C5	R1	7.20945336562895
54	C9	R1	7.21916852046216
54	C6	R1	7.32192809488736
54	C21	R1	7.4178525148859
54	C19	R1	7.09803208296053
54	C1	R1	6.98868468677217
54	C22	R1	7.54689445988764
54	C4	R1	7.33091687811462
54	C13	R1	7.28540221886225
54	C18	R1	7.14974711950468
54	C15	R1	7.36632221424582
54	C11	R1	7.25738784269265
54	C16	R1	7.04439411935845
54	C8	R1	7.4178525148859
54	C20	R1	7.4262647547021
54	C7	R1	7.36632221424582
55	C17	R1	7.48381577726426
55	C12	R1	7.03342300153745
55	C10	R1	7.23840473932508
55	C3	R1	7.15987133677839
55	C14	R1	7.01122725542325
55	C5	R1	7.44294349584873
55	C9	R1	7.63662462054365
55	C24	R1	7.16992500144231
55	C6	R1	7.12928301694497
55	C21	R1	7.05528243550119
55	C19	R1	7.2667865406949
55	C1	R1	7.5077946401987
55	C22	R1	7.33985000288462
55	C4	R1	7.12928301694497
55	C13	R1	7.36632221424582
55	C15	R1	7.10852445677817
55	C11	R1	7.17990909001493
55	C16	R1	7.23840473932508
55	C8	R1	7.21916852046216
55	C20	R1	7.21916852046216
56	C23	R1	7.3037807481771
56	C17	R1	7.5077946401987
56	C10	R1	7.53915881110803
56	C3	R1	7.11894107272351
56	C5	R1	7.2667865406949
56	C24	R1	7.59245703726808
56	C6	R1	7.4262647547021
56	C21	R1	7.02236781302845
56	C19	R1	7.11894107272351
56	C1	R1	7.28540221886225
56	C22	R1	7.4262647547021
56	C4	R1	7.20945336562895
56	C13	R1	7.27612440527424
56	C18	R1	7.04439411935845
56	C15	R1	7.17990909001493
56	C11	R1	7.27612440527424
56	C16	R1	7.19967234483636
56	C8	R1	7.33985000288462
56	C20	R1	7.07681559705083
56	C7	R1	7.23840473932508
57	C23	R1	6.82017896241519
57	C17	R1	7.27612440527424
57	C10	R1	6.98868468677217
57	C3	R1	7.33091687811462
57	C14	R1	7.25738784269265
57	C5	R1	7.5077946401987
57	C9	R1	7.35755200461808
57	C24	R1	6.83289001416474
57	C6	R1	7.3037807481771
57	C19	R1	7.11894107272351
57	C1	R1	7.3037807481771
57	C22	R1	7.4262647547021
57	C4	R1	7.14974711950468
57	C13	R1	7.3037807481771
57	C18	R1	7.08746284125034
57	C15	R1	7.4178525148859
57	C11	R1	7.52356195605701
57	C8	R1	7.02236781302845
58	C23	R1	7.45121111183233
58	C17	R1	7.19967234483636
58	C12	R1	7.48381577726426
58	C10	R1	7.45121111183233
58	C3	R1	7.38370429247405
58	C14	R1	7.20945336562895
58	C5	R1	7.467605550083
58	C9	R1	7.44294349584873
58	C24	R1	7.08746284125034
58	C6	R1	7.54689445988764
58	C21	R1	7.4093909361377
58	C19	R1	7.17990909001493
58	C1	R1	7.04439411935845
58	C22	R1	7.05528243550119
58	C13	R1	7.29462074889163
58	C18	R1	7.4178525148859
58	C15	R1	7.03342300153745
58	C11	R1	6.84549005094437
58	C16	R1	7.23840473932508
58	C20	R1	7.02236781302845
58	C7	R1	7.29462074889163
59	C23	R1	7.17990909001493
59	C17	R1	6.76818432477693
59	C12	R1	7.53138146051631
59	C10	R1	7.11894107272351
59	C3	R1	7.33985000288462
59	C14	R1	7.4262647547021
59	C9	R1	7.29462074889163
59	C24	R1	7.02236781302845
59	C6	R1	7.04439411935845
59	C21	R1	7.12928301694497
59	C19	R1	7.22881869049588
59	C1	R1	7.19967234483636
59	C22	R1	7.35755200461808
59	C4	R1	7
59	C13	R1	7.16992500144231
59	C15	R1	7.16992500144231
59	C11	R1	7.17990909001493
59	C16	R1	7.10852445677817
59	C8	R1	7.38370429247405
59	C20	R1	7.33985000288462
60	C23	R1	6.90689059560852
60	C17	R1	7.19967234483636
60	C12	R1	7.2667865406949
60	C10	R1	6.98868468677217
60	C3	R1	7.15987133677839
60	C14	R1	7.467605550083
60	C5	R1	7.2667865406949
60	C9	R1	7.09803208296053
60	C24	R1	7.31288295528436
60	C6	R1	7.31288295528436
60	C21	R1	7.45121111183233
60	C19	R1	7.48381577726426
60	C1	R1	7.17990909001493
60	C22	R1	7.28540221886225
60	C4	R1	7.08746284125034
60	C13	R1	7.01122725542325
60	C15	R1	7.27612440527424
60	C11	R1	7.16992500144231
60	C8	R1	7.35755200461808
60	C20	R1	7.11894107272351
60	C7	R1	7.13955135239879
61	C23	R1	7.4757334309664
61	C17	R1	7.24792751344359
61	C3	R1	7.4178525148859
61	C5	R1	7.4594316186373
61	C9	R1	7.37503943134692
61	C24	R1	7.16992500144231
61	C6	R1	7.52356195605701
61	C21	R1	7.20945336562895
61	C19	R1	7.52356195605701
61	C1	R1	7.56224242422107
61	C22	R1	7.10852445677817
61	C4	R1	7.09803208296053
61	C13	R1	7.2667865406949
61	C18	R1	7.20945336562895
61	C15	R1	7.14974711950468
61	C11	R1	6.98868468677217
61	C16	R1	7.33985000288462
61	C8	R1	7.53915881110803
61	C20	R1	7.4093909361377
61	C7	R1	7.54689445988764
62	C23	R1	7.5077946401987
62	C17	R1	7.36632221424582
62	C12	R1	7.37503943134692
62	C10	R1	7.23840473932508
62	C3	R1	7.03342300153745
62	C5	R1	7.4093909361377
62	C9	R1	7.60733031374961
62	C24	R1	7.12928301694497
62	C6	R1	7.27612440527424
62	C21	R1	7.31288295528436
62	C19	R1	6.98868468677217
62	C1	R1	7.24792751344359
62	C4	R1	6.96578428466209
62	C13	R1	7.66533591718518
62	C18	R1	6.83289001416474
62	C15	R1	7.16992500144231
62	C11	R1	7.16992500144231
62	C16	R1	7.27612440527424
62	C8	R1	7.25738784269265
62	C20	R1	7.40087943628218
62	C7	R1	7.14974711950468
63	C23	R1	6.96578428466209
63	C17	R1	7.44294349584873
63	C12	R1	7.16992500144231
63	C10	R1	7.01122725542325
63	C3	R1	7.44294349584873
63	C14	R1	7.29462074889163
63	C5	R1	7.12928301694497
63	C9	R1	7.29462074889163
63	C24	R1	7.3037807481771
63	C6	R1	7.10852445677817
63	C21	R1	7.29462074889163
63	C19	R1	7.28540221886225
63	C1	R1	7.15987133677839
63	C22	R1	7.33091687811462
63	C4	R1	7.33985000288462
63	C13	R1	7.4093909361377
63	C18	R1	7.15987133677839
63	C15	R1	7.16992500144231
63	C11	R1	7.05528243550119
63	C8	R1	7.10852445677817
63	C20	R1	7.56224242422107
63	C7	R1	7.22881869049588
64	C23	R1	7.31288295528436
64	C17	R1	7.27612440527424
64	C12	R1	7.17990909001493
64	C10	R1	7.29462074889163
64	C3	R1	7.19967234483636
64	C5	R1	7.19967234483636
64	C9	R1	7.53138146051631
64	C24	R1	7.02236781302845
64	C6	R1	7.35755200461808
64	C21	R1	7.35755200461808
64	C19	R1	7.36632221424582
64	C22	R1	7.2667865406949
64	C4	R1	7.39231742277876
64	C13	R1	7.49185309632967
64	C18	R1	7.05528243550119
64	C15	R1	7.01122725542325
64	C11	R1	7.14974711950468
64	C16	R1	7.11894107272351
64	C8	R1	7.21916852046216
64	C20	R1	7.36632221424582
64	C7	R1	7.28540221886225
65	C23	R1	7.32192809488736
65	C17	R1	7.2667865406949
65	C12	R1	7.44294349584873
65	C10	R1	7.06608919045777
65	C3	R1	7.25738784269265
65	C14	R1	7.44294349584873
65	C5	R1	7.17990909001493
65	C9	R1	7.49984588708321
65	C6	R1	7.54689445988764
65	C21	R1	7.25738784269265
65	C19	R1	7.3037807481771
65	C1	R1	7.12928301694497
65	C22	R1	6.93073733756289
65	C13	R1	7.23840473932508
65	C18	R1	7.2667865406949
65	C11	R1	7.35755200461808
65	C16	R1	7.33091687811462
65	C8	R1	7.2667865406949
65	C20	R1	7.52356195605701
65	C7	R1	7.18982455888002
66	C23	R1	7.28540221886225
66	C17	R1	7.09803208296053
66	C12	R1	7.48381577726426
66	C10	R1	7.14974711950468
66	C3	R1	7.19967234483636
66	C14	R1	7.20945336562895
66	C5	R1	7.33091687811462
66	C9	R1	7.09803208296053
66	C6	R1	7.13955135239879
66	C21	R1	7.52356195605701
66	C19	R1	7.4093909361377
66	C1	R1	7.27612440527424
66	C22	R1	7.24792751344359
66	C4	R1	7.43462822763672
66	C13	R1	7.15987133677839
66	C18	R1	7.20945336562895
66	C15	R1	7.2667865406949
66	C11	R1	7.467605550083
66	C16	R1	7.48381577726426
66	C8	R1	6.95419631038687
66	C20	R1	7.4757334309664
66	C7	R1	6.84549005094437
67	C10	R1	7.3037807481771
67	C3	R1	7.34872815423108
67	C14	R1	7.32192809488736
67	C5	R1	7.32192809488736
67	C24	R1	7.23840473932508
67	C6	R1	7.20945336562895
67	C21	R1	7.15987133677839
67	C19	R1	7.02236781302845
67	C1	R1	6.98868468677217
67	C22	R1	7.35755200461808
67	C4	R1	7.71424551766612
67	C13	R1	7.2667865406949
67	C18	R1	7.11894107272351
67	C15	R1	7.28540221886225
67	C11	R1	7.36632221424582
67	C16	R1	7.09803208296053
67	C8	R1	7.14974711950468
67	C20	R1	7.12928301694497
67	C7	R1	7.39231742277876
68	C23	R1	7.15987133677839
68	C17	R1	7.4093909361377
68	C12	R1	7.05528243550119
68	C3	R1	7.22881869049588
68	C14	R1	7.31288295528436
68	C5	R1	7.59991284218713
68	C9	R1	7.38370429247405
68	C24	R1	7.28540221886225
68	C6	R1	7.21916852046216
68	C21	R1	7.44294349584873
68	C1	R1	7.38370429247405
68	C22	R1	7.16992500144231
68	C4	R1	7.34872815423108
68	C13	R1	7.16992500144231
68	C18	R1	7.33985000288462
68	C15	R1	7.19967234483636
68	C11	R1	7.31288295528436
68	C16	R1	7.11894107272351
68	C8	R1	7.14974711950468
68	C20	R1	7.38370429247405
68	C7	R1	7.24792751344359
69	C23	R1	7.28540221886225
69	C17	R1	7.14974711950468
69	C12	R1	6.95419631038687
69	C10	R1	7.25738784269265
69	C3	R1	6.95419631038687
69	C14	R1	7.15987133677839
69	C5	R1	7.31288295528436
69	C24	R1	7.39231742277876
69	C6	R1	7.4093909361377
69	C21	R1	7.33985000288462
69	C19	R1	6.82017896241519
69	C1	R1	7.25738784269265
69	C22	R1	7.06608919045777
69	C4	R1	7.18982455888002
69	C13	R1	7.4093909361377
69	C18	R1	7.14974711950468
69	C15	R1	6.97727992349992
69	C16	R1	6.98868468677217
69	C8	R1	7.25738784269265
69	C20	R1	7.18982455888002
69	C7	R1	7.13955135239879
70	C12	R1	7.45121111183233
70	C10	R1	7.06608919045777
70	C3	R1	7.32192809488736
70	C14	R1	7.33091687811462
70	C5	R1	7.36632221424582
70	C9	R1	7.27612440527424
70	C24	R1	7.11894107272351
70	C6	R1	7.3037807481771
70	C21	R1	7.29462074889163
70	C19	R1	7.34872815423108
70	C1	R1	7.19967234483636
70	C22	R1	7.24792751344359
70	C4	R1	7.48381577726426
70	C13	R1	7.56224242422107
70	C15	R1	7.29462074889163
70	C11	R1	6.85798099512757
70	C16	R1	6.94251450533924
70	C8	R1	7.03342300153745
70	C20	R1	7.16992500144231
71	C23	R1	7.25738784269265
71	C17	R1	7.04439411935845
71	C12	R1	7
71	C10	R1	7.22881869049588
71	C3	R1	7.35755200461808
71	C14	R1	7.33091687811462
71	C5	R1	7.28540221886225
71	C9	R1	7.34872815423108
71	C24	R1	7.10852445677817
71	C6	R1	7.19967234483636
71	C21	R1	7.21916852046216
71	C19	R1	7.21916852046216
71	C1	R1	7.4093909361377
71	C22	R1	7.08746284125034
71	C18	R1	6.76818432477693
71	C15	R1	7.17990909001493
71	C11	R1	7.22881869049588
71	C16	R1	7.31288295528436
71	C8	R1	7.65105169117893
71	C20	R1	7.10852445677817
71	C7	R1	7.25738784269265
72	C17	R1	7.3037807481771
72	C12	R1	6.97727992349992
72	C10	R1	7.63662462054365
72	C3	R1	7.05528243550119
72	C14	R1	7.4262647547021
72	C5	R1	7.16992500144231
72	C9	R1	7.17990909001493
72	C24	R1	7.2667865406949
72	C6	R1	7.11894107272351
72	C19	R1	6.75488750216347
72	C1	R1	7.15987133677839
72	C4	R1	7.49984588708321
72	C13	R1	7.21916852046216
72	C18	R1	7.15987133677839
72	C11	R1	7.23840473932508
72	C8	R1	7.38370429247405
72	C20	R1	6.98868468677217
72	C7	R1	7.59991284218713
73	C23	R1	7.59991284218713
73	C17	R1	7.09803208296053
73	C12	R1	7.15987133677839
73	C10	R1	7.13955135239879
73	C3	R1	7.61470984411521
73	C14	R1	7.27612440527424
73	C5	R1	7.53915881110803
73	C9	R1	7.35755200461808
73	C24	R1	6.94251450533924
73	C21	R1	7.4262647547021
73	C19	R1	7.38370429247405
73	C1	R1	7.13955135239879
73	C22	R1	7.12928301694497
73	C4	R1	7.22881869049588
73	C18	R1	7.15987133677839
73	C15	R1	7.20945336562895
73	C11	R1	7.08746284125034
73	C16	R1	6.71424551766612
73	C8	R1	7.17990909001493
73	C20	R1	7.44294349584873
73	C7	R1	7.13955135239879
74	C23	R1	7.59991284218713
74	C17	R1	7.28540221886225
74	C12	R1	7.22881869049588
74	C10	R1	7.07681559705083
74	C3	R1	7.24792751344359
74	C14	R1	7.32192809488736
74	C5	R1	7.35755200461808
74	C9	R1	7.18982455888002
74	C24	R1	7.24792751344359
74	C6	R1	7.02236781302845
74	C21	R1	7.37503943134692
74	C19	R1	7.24792751344359
74	C1	R1	7.13955135239879
74	C22	R1	7.40087943628218
74	C4	R1	7.20945336562895
74	C13	R1	7.22881869049588
74	C18	R1	7.38370429247405
74	C11	R1	6.93073733756289
74	C16	R1	7.32192809488736
74	C8	R1	6.95419631038687
74	C20	R1	7.10852445677817
74	C7	R1	7.45121111183233
75	C23	R1	7.37503943134692
75	C17	R1	7.28540221886225
75	C12	R1	7.54689445988764
75	C10	R1	7.15987133677839
75	C3	R1	7.48381577726426
75	C14	R1	7.64385618977472
75	C5	R1	7.24792751344359
75	C9	R1	7.4178525148859
75	C24	R1	7.23840473932508
75	C6	R1	7.13955135239879
75	C21	R1	7.32192809488736
75	C19	R1	7.467605550083
75	C22	R1	7.07681559705083
75	C4	R1	7.20945336562895
75	C13	R1	7.28540221886225
75	C18	R1	7.3037807481771
75	C15	R1	7.21916852046216
75	C11	R1	7.23840473932508
75	C16	R1	7.12928301694497
75	C20	R1	7.28540221886225
75	C7	R1	7.33985000288462
76	C23	R1	7.23840473932508
76	C17	R1	7.03342300153745
76	C12	R1	6.96578428466209
76	C10	R1	7.69348695749933
76	C3	R1	7.40087943628218
76	C14	R1	7.4594316186373
76	C5	R1	6.95419631038687
76	C9	R1	7.17990909001493
76	C24	R1	7.24792751344359
76	C6	R1	7.27612440527424
76	C21	R1	7.29462074889163
76	C19	R1	7.13955135239879
76	C1	R1	7.03342300153745
76	C22	R1	7.35755200461808
76	C4	R1	7.28540221886225
76	C13	R1	6.95419631038687
76	C18	R1	7.03342300153745
76	C15	R1	7.28540221886225
76	C11	R1	7.14974711950468
76	C16	R1	7.06608919045777
76	C8	R1	7.35755200461808
76	C20	R1	7.15987133677839
76	C7	R1	7.44294349584873
77	C23	R1	7.39231742277876
77	C17	R1	7.12928301694497
77	C10	R1	7.4178525148859
77	C3	R1	7.4178525148859
77	C14	R1	7.16992500144231
77	C5	R1	7.40087943628218
77	C24	R1	7.29462074889163
77	C6	R1	7.10852445677817
77	C21	R1	7.4594316186373
77	C19	R1	7.51569983828404
77	C1	R1	7.29462074889163
77	C22	R1	7.20945336562895
77	C4	R1	7.27612440527424
77	C13	R1	7.467605550083
77	C18	R1	7.2667865406949
77	C11	R1	7.02236781302845
77	C16	R1	7.36632221424582
77	C8	R1	7.25738784269265
77	C20	R1	7.49185309632967
77	C7	R1	7.07681559705083
78	C23	R1	7.33091687811462
78	C17	R1	7.2667865406949
78	C12	R1	7.29462074889163
78	C10	R1	7.40087943628218
78	C3	R1	7.32192809488736
78	C14	R1	7.03342300153745
78	C5	R1	7.56224242422107
78	C9	R1	7.05528243550119
78	C24	R1	7.4594316186373
78	C6	R1	7.25738784269265
78	C21	R1	7.2667865406949
78	C19	R1	7.2667865406949
78	C1	R1	7.23840473932508
78	C22	R1	7.4262647547021
78	C13	R1	7.33091687811462
78	C18	R1	7.15987133677839
78	C11	R1	7.14974711950468
78	C16	R1	7.40087943628218
78	C8	R1	7.36632221424582
78	C20	R1	7.37503943134692
78	C7	R1	7.07681559705083
79	C23	R1	7.53138146051631
79	C17	R1	7.16992500144231
79	C12	R1	7.37503943134692
79	C10	R1	7
79	C3	R1	7.39231742277876
79	C14	R1	7.32192809488736
79	C5	R1	7.53138146051631
79	C9	R1	7.21916852046216
79	C24	R1	7.16992500144231
79	C6	R1	7.27612440527424
79	C21	R1	7.14974711950468
79	C1	R1	7.29462074889163
79	C22	R1	6.7279204545632
79	C4	R1	7.10852445677817
79	C13	R1	7.31288295528436
79	C18	R1	6.79441586635011
79	C15	R1	7.25738784269265
79	C11	R1	7.4093909361377
79	C8	R1	7.36632221424582
79	C20	R1	7.28540221886225
79	C7	R1	7.2667865406949
80	C23	R1	7.17990909001493
80	C17	R1	7.61470984411521
80	C12	R1	7.54689445988764
80	C10	R1	7.59991284218713
80	C14	R1	7.36632221424582
80	C5	R1	7.11894107272351
80	C9	R1	7.17990909001493
80	C24	R1	7.34872815423108
80	C6	R1	7.55458885167764
80	C19	R1	7.4262647547021
80	C1	R1	7.08746284125034
80	C4	R1	7.44294349584873
80	C13	R1	7.31288295528436
80	C18	R1	7.31288295528436
80	C11	R1	7.12928301694497
80	C16	R1	7.03342300153745
80	C20	R1	7.14974711950468
80	C7	R1	7.2667865406949
81	C23	R1	7.51569983828404
81	C17	R1	6.98868468677217
81	C12	R1	7.01122725542325
81	C10	R1	7.28540221886225
81	C14	R1	7.4594316186373
81	C5	R1	7.3037807481771
81	C9	R1	7.17990909001493
81	C6	R1	6.96578428466209
81	C21	R1	7.70043971814109
81	C19	R1	7.36632221424582
81	C1	R1	6.96578428466209
81	C22	R1	7.43462822763672
81	C4	R1	7.31288295528436
81	C18	R1	7.20945336562895
81	C15	R1	7.24792751344359
81	C11	R1	7.25738784269265
81	C16	R1	6.96578428466209
81	C20	R1	7.14974711950468
81	C7	R1	6.8073549220576
82	C23	R1	7.57742882803575
82	C17	R1	7.4262647547021
82	C12	R1	7.13955135239879
82	C10	R1	7.467605550083
82	C3	R1	7.31288295528436
82	C9	R1	7.20945336562895
82	C24	R1	7.15987133677839
82	C21	R1	7.31288295528436
82	C19	R1	7.34872815423108
82	C1	R1	7.45121111183233
82	C22	R1	7.18982455888002
82	C4	R1	7.13955135239879
82	C13	R1	7.28540221886225
82	C18	R1	7.25738784269265
82	C15	R1	7.13955135239879
82	C11	R1	7.25738784269265
82	C16	R1	7.15987133677839
82	C8	R1	7.2667865406949
82	C20	R1	7.27612440527424
82	C7	R1	7.05528243550119
83	C23	R1	6.75488750216347
83	C12	R1	7
83	C10	R1	7.27612440527424
83	C3	R1	7.38370429247405
83	C14	R1	7.16992500144231
83	C5	R1	7.63662462054365
83	C9	R1	7.27612440527424
83	C24	R1	7.03342300153745
83	C6	R1	7.25738784269265
83	C21	R1	7.33091687811462
83	C19	R1	7.13955135239879
83	C1	R1	7.09803208296053
83	C22	R1	7.22881869049588
83	C4	R1	7.33091687811462
83	C13	R1	6.89481776330794
83	C18	R1	7.24792751344359
83	C11	R1	7.2667865406949
83	C16	R1	6.91886323727459
83	C8	R1	7.23840473932508
83	C20	R1	7.4178525148859
83	C7	R1	7.23840473932508
84	C23	R1	7.52356195605701
84	C17	R1	7.4093909361377
84	C12	R1	7.27612440527424
84	C10	R1	7.17990909001493
84	C3	R1	7.16992500144231
84	C14	R1	7.05528243550119
84	C5	R1	7.49185309632967
84	C9	R1	7.69348695749933
84	C24	R1	7.4093909361377
84	C21	R1	7.36632221424582
84	C19	R1	7.12928301694497
84	C1	R1	7.23840473932508
84	C22	R1	7.39231742277876
84	C4	R1	7.18982455888002
84	C13	R1	6.96578428466209
84	C15	R1	7.38370429247405
84	C11	R1	7.09803208296053
84	C16	R1	6.85798099512757
84	C8	R1	6.90689059560852
84	C20	R1	7.10852445677817
84	C7	R1	7
85	C23	R1	7.38370429247405
85	C17	R1	7.28540221886225
85	C12	R1	7.21916852046216
85	C10	R1	7.22881869049588
85	C3	R1	7.467605550083
85	C14	R1	7.04439411935845
85	C5	R1	7.58496250072116
85	C24	R1	6.95419631038687
85	C6	R1	7.39231742277876
85	C21	R1	7.22881869049588
85	C19	R1	7.56224242422107
85	C1	R1	7.2667865406949
85	C22	R1	7.3037807481771
85	C4	R1	7.56985560833095
85	C13	R1	7.2667865406949
85	C18	R1	6.91886323727459
85	C15	R1	7.28540221886225
85	C16	R1	7.19967234483636
85	C8	R1	7.27612440527424
85	C20	R1	7.19967234483636
85	C7	R1	7.21916852046216
86	C23	R1	7.31288295528436
86	C17	R1	7.35755200461808
86	C12	R1	7.39231742277876
86	C10	R1	7.35755200461808
86	C3	R1	7.2667865406949
86	C14	R1	7.10852445677817
86	C5	R1	7.14974711950468
86	C9	R1	7.27612440527424
86	C24	R1	7.37503943134692
86	C6	R1	7.2667865406949
86	C19	R1	7.07681559705083
86	C22	R1	7.23840473932508
86	C13	R1	7.48381577726426
86	C18	R1	7.24792751344359
86	C15	R1	7.11894107272351
86	C11	R1	7.35755200461808
86	C16	R1	7.03342300153745
86	C8	R1	7.38370429247405
86	C20	R1	7.10852445677817
86	C7	R1	6.96578428466209
87	C23	R1	7.22881869049588
87	C17	R1	7.10852445677817
87	C12	R1	7.58496250072116
87	C10	R1	7.32192809488736
87	C3	R1	7.55458885167764
87	C14	R1	7.07681559705083
87	C5	R1	7.38370429247405
87	C9	R1	7.4178525148859
87	C24	R1	7.53138146051631
87	C6	R1	7.5077946401987
87	C21	R1	7.24792751344359
87	C19	R1	7.20945336562895
87	C1	R1	7.53915881110803
87	C22	R1	7.20945336562895
87	C13	R1	7.21916852046216
87	C18	R1	7.11894107272351
87	C11	R1	6.94251450533924
87	C16	R1	7.15987133677839
87	C8	R1	7.20945336562895
87	C20	R1	7.27612440527424
87	C7	R1	7.37503943134692
88	C23	R1	6.84549005094437
88	C17	R1	7.13955135239879
88	C12	R1	7.4178525148859
88	C3	R1	7.34872815423108
88	C14	R1	7.13955135239879
88	C5	R1	7.35755200461808
88	C9	R1	7.10852445677817
88	C24	R1	7.36632221424582
88	C21	R1	6.97727992349992
88	C1	R1	7.32192809488736
88	C22	R1	7.05528243550119
88	C4	R1	7.31288295528436
88	C13	R1	7.39231742277876
88	C18	R1	7.18982455888002
88	C15	R1	7.3037807481771
88	C11	R1	7.13955135239879
88	C16	R1	7.04439411935845
88	C8	R1	7.22881869049588
88	C20	R1	7.54689445988764
88	C7	R1	7.44294349584873
89	C23	R1	7.29462074889163
89	C17	R1	7.25738784269265
89	C12	R1	6.93073733756289
89	C10	R1	7.18982455888002
89	C3	R1	7.29462074889163
89	C14	R1	7.51569983828404
89	C5	R1	7.32192809488736
89	C9	R1	7.29462074889163
89	C24	R1	7.20945336562895
89	C6	R1	7.31288295528436
89	C21	R1	7.29462074889163
89	C19	R1	7.32192809488736
89	C1	R1	7.25738784269265
89	C22	R1	7.4262647547021
89	C4	R1	7.29462074889163
89	C13	R1	7.4262647547021
89	C18	R1	7.09803208296053
89	C15	R1	6.79441586635011
89	C11	R1	6.91886323727459
89	C16	R1	7.10852445677817
89	C8	R1	7.38370429247405
89	C20	R1	7.07681559705083
89	C7	R1	7.25738784269265
90	C23	R1	7.27612440527424
90	C17	R1	7.13955135239879
90	C12	R1	7.06608919045777
90	C10	R1	7.35755200461808
90	C3	R1	7.32192809488736
90	C14	R1	7.02236781302845
90	C5	R1	7.20945336562895
90	C9	R1	7.32192809488736
90	C6	R1	7.18982455888002
90	C21	R1	7.33985000288462
90	C19	R1	7.45121111183233
90	C1	R1	7.18982455888002
90	C22	R1	7.20945336562895
90	C4	R1	7.05528243550119
90	C13	R1	7.48381577726426
90	C18	R1	6.94251450533924
90	C11	R1	7.52356195605701
90	C16	R1	7.29462074889163
90	C8	R1	7.33985000288462
90	C20	R1	7.43462822763672
90	C7	R1	7.24792751344359
91	C23	R1	7.23840473932508
91	C17	R1	7.37503943134692
91	C10	R1	7.01122725542325
91	C3	R1	7.55458885167764
91	C5	R1	7.40087943628218
91	C9	R1	6.96578428466209
91	C24	R1	7.03342300153745
91	C6	R1	7.3037807481771
91	C21	R1	7.34872815423108
91	C19	R1	7.11894107272351
91	C1	R1	7.33091687811462
91	C22	R1	7.51569983828404
91	C4	R1	7.16992500144231
91	C13	R1	7.05528243550119
91	C15	R1	7.21916852046216
91	C16	R1	6.90689059560852
91	C20	R1	7.66533591718518
91	C7	R1	7.20945336562895
92	C17	R1	7.10852445677817
92	C14	R1	7.32192809488736
92	C5	R1	7.44294349584873
92	C9	R1	7.06608919045777
92	C24	R1	7.49984588708321
92	C6	R1	7.13955135239879
92	C21	R1	7.25738784269265
92	C19	R1	7.48381577726426
92	C1	R1	7.54689445988764
92	C22	R1	7.05528243550119
92	C4	R1	7.07681559705083
92	C13	R1	7.2667865406949
92	C15	R1	7.16992500144231
92	C11	R1	7.17990909001493
92	C16	R1	7.10852445677817
92	C8	R1	7.59991284218713
92	C20	R1	7.18982455888002
92	C7	R1	7.39231742277876
93	C23	R1	6.89481776330794
93	C17	R1	6.95419631038687
93	C12	R1	7.52356195605701
93	C10	R1	7.28540221886225
93	C3	R1	7.16992500144231
93	C14	R1	7.07681559705083
93	C5	R1	7.11894107272351
93	C9	R1	7.24792751344359
93	C24	R1	7.05528243550119
93	C6	R1	7.23840473932508
93	C21	R1	7.13955135239879
93	C19	R1	7.19967234483636
93	C1	R1	7.21916852046216
93	C22	R1	7.31288295528436
93	C4	R1	7.06608919045777
93	C18	R1	7.24792751344359
93	C15	R1	7.03342300153745
93	C11	R1	6.96578428466209
93	C16	R1	7.01122725542325
93	C8	R1	7.18982455888002
93	C20	R1	7.20945336562895
93	C7	R1	7.24792751344359
94	C23	R1	7.4093909361377
94	C17	R1	7.31288295528436
94	C12	R1	7.45121111183233
94	C10	R1	7.37503943134692
94	C3	R1	7.22881869049588
94	C14	R1	7.62935662007961
94	C5	R1	7.4178525148859
94	C9	R1	7.36632221424582
94	C24	R1	7.4093909361377
94	C6	R1	7.39231742277876
94	C21	R1	7.13955135239879
94	C19	R1	7.10852445677817
94	C22	R1	6.89481776330794
94	C13	R1	7.29462074889163
94	C15	R1	7.07681559705083
94	C11	R1	6.89481776330794
94	C16	R1	7.12928301694497
94	C7	R1	7.4178525148859
95	C23	R1	6.91886323727459
95	C17	R1	7.32192809488736
95	C12	R1	7.34872815423108
95	C10	R1	7.31288295528436
95	C3	R1	7.27612440527424
95	C14	R1	7.38370429247405
95	C5	R1	7.11894107272351
95	C9	R1	7.17990909001493
95	C24	R1	7.31288295528436
95	C6	R1	7.48381577726426
95	C21	R1	7.33985000288462
95	C19	R1	7.11894107272351
95	C1	R1	7.39231742277876
95	C22	R1	7.25738784269265
95	C4	R1	7.21916852046216
95	C18	R1	7.22881869049588
95	C15	R1	7.06608919045777
95	C11	R1	7
95	C16	R1	7.19967234483636
95	C8	R1	7.28540221886225
95	C20	R1	7.35755200461808
95	C7	R1	7.58496250072116
96	C23	R1	7.33091687811462
96	C17	R1	7.54689445988764
96	C12	R1	7.27612440527424
96	C10	R1	7.32192809488736
96	C3	R1	7.13955135239879
96	C14	R1	7.27612440527424
96	C5	R1	7.51569983828404
96	C9	R1	7.3037807481771
96	C24	R1	7.17990909001493
96	C6	R1	7.33091687811462
96	C21	R1	7.467605550083
96	C19	R1	7.4594316186373
96	C1	R1	7.34872815423108
96	C22	R1	7.31288295528436
96	C13	R1	7.34872815423108
96	C18	R1	7.13955135239879
96	C15	R1	7.11894107272351
96	C11	R1	7.35755200461808
96	C16	R1	7.10852445677817
96	C8	R1	7.37503943134692
96	C20	R1	7.33985000288462
96	C7	R1	7.43462822763672
97	C17	R1	7.43462822763672
97	C12	R1	7.56224242422107
97	C10	R1	7.44294349584873
97	C3	R1	7.44294349584873
97	C5	R1	7.22881869049588
97	C9	R1	7.11894107272351
97	C24	R1	7.4093909361377
97	C6	R1	7.2667865406949
97	C21	R1	7.24792751344359
97	C19	R1	7.20945336562895
97	C1	R1	7.4262647547021
97	C22	R1	7.48381577726426
97	C4	R1	7.35755200461808
97	C13	R1	7.11894107272351
97	C18	R1	7.20945336562895
97	C15	R1	7.37503943134692
97	C11	R1	7.27612440527424
97	C16	R1	7.14974711950468
97	C8	R1	7.33985000288462
97	C20	R1	7.23840473932508
97	C7	R1	7.39231742277876
98	C23	R1	7.56985560833095
98	C12	R1	7.53138146051631
[truncated: 14,523 more rows]
