# Supplementary material for: Stochastic modelling of single-cell gene expression adaptation reveals non-genomic contribution to evolution of tumor subclones
Source: bioRxiv. 2024 Apr 20:2024.04.17.588869. Preprint. [Version 1] doi: 10.1101/2024.04.17.588869 (PMC11071284; doi:10.1101/2024.04.17.588869)
Supplement: Supplement 2 [file media-2.zip › Supplementary Files/Simulated Data/Adaptive_Simulation/tr_1.08_sq_.15_r_150_a_8.csv]

gene	species	replicate	exprval
1	C23	R1	7.32192809488736
1	C17	R1	7.34872815423108
1	C12	R1	7.16992500144231
1	C10	R1	7.51569983828404
1	C3	R1	7.49984588708321
1	C14	R1	7.62935662007961
1	C5	R1	7.31288295528436
1	C9	R1	7.22881869049588
1	C24	R1	7.33091687811462
1	C6	R1	7.2667865406949
1	C21	R1	7.08746284125034
1	C19	R1	7.4262647547021
1	C1	R1	7.467605550083
1	C22	R1	7.35755200461808
1	C4	R1	7.37503943134692
1	C13	R1	7.03342300153745
1	C18	R1	7.25738784269265
1	C15	R1	7.18982455888002
1	C11	R1	7.19967234483636
1	C16	R1	7.05528243550119
1	C8	R1	7.29462074889163
1	C20	R1	7.2667865406949
1	C7	R1	7.53138146051631
2	C23	R1	7.38370429247405
2	C17	R1	7.25738784269265
2	C12	R1	7.3037807481771
2	C10	R1	7.24792751344359
2	C3	R1	7.3037807481771
2	C14	R1	7.22881869049588
2	C5	R1	7.25738784269265
2	C9	R1	7.72109918870719
2	C24	R1	7.06608919045777
2	C6	R1	7.33091687811462
2	C21	R1	7.4093909361377
2	C19	R1	7.36632221424582
2	C1	R1	7.48381577726426
2	C22	R1	7.57742882803575
2	C13	R1	7.27612440527424
2	C15	R1	7.03342300153745
2	C11	R1	7.52356195605701
2	C16	R1	7.12928301694497
2	C8	R1	7.10852445677817
2	C20	R1	7.49984588708321
3	C23	R1	7.02236781302845
3	C17	R1	7.27612440527424
3	C12	R1	7.02236781302845
3	C10	R1	7.49185309632967
3	C3	R1	7.24792751344359
3	C14	R1	7.12928301694497
3	C5	R1	7.35755200461808
3	C24	R1	6.90689059560852
3	C6	R1	7.33985000288462
3	C21	R1	7.08746284125034
3	C19	R1	7.51569983828404
3	C22	R1	7.4262647547021
3	C4	R1	7.25738784269265
3	C13	R1	7.23840473932508
3	C18	R1	6.96578428466209
3	C15	R1	7.23840473932508
3	C11	R1	7.24792751344359
3	C16	R1	7.07681559705083
3	C20	R1	7.467605550083
3	C7	R1	7.49185309632967
4	C23	R1	6.88264304936184
4	C12	R1	7.24792751344359
4	C3	R1	7.25738784269265
4	C14	R1	7.23840473932508
4	C5	R1	7.14974711950468
4	C9	R1	7.4594316186373
4	C24	R1	7.36632221424582
4	C6	R1	7.40087943628218
4	C21	R1	7.04439411935845
4	C19	R1	7.33091687811462
4	C1	R1	7.13955135239879
4	C22	R1	7.27612440527424
4	C4	R1	7.44294349584873
4	C13	R1	7.24792751344359
4	C18	R1	7.05528243550119
4	C15	R1	6.93073733756289
4	C11	R1	7.31288295528436
4	C16	R1	7.06608919045777
4	C20	R1	7.49185309632967
4	C7	R1	7.4178525148859
5	C23	R1	7.02236781302845
5	C17	R1	7.25738784269265
5	C12	R1	7.25738784269265
5	C10	R1	7.23840473932508
5	C3	R1	7.39231742277876
5	C5	R1	7.62205181945638
5	C9	R1	7.24792751344359
5	C24	R1	7.09803208296053
5	C6	R1	7.29462074889163
5	C21	R1	7.31288295528436
5	C19	R1	7.467605550083
5	C1	R1	7.33091687811462
5	C22	R1	7.20945336562895
5	C4	R1	7.33985000288462
5	C18	R1	7.4093909361377
5	C15	R1	7.29462074889163
5	C11	R1	7.35755200461808
5	C16	R1	7.32192809488736
5	C8	R1	7.14974711950468
5	C20	R1	7.18982455888002
5	C7	R1	7.25738784269265
6	C23	R1	7.31288295528436
6	C17	R1	7.43462822763672
6	C12	R1	7.33985000288462
6	C10	R1	7.35755200461808
6	C3	R1	7.66533591718518
6	C14	R1	7.24792751344359
6	C5	R1	7.59245703726808
6	C9	R1	7.39231742277876
6	C24	R1	7.33091687811462
6	C6	R1	7.15987133677839
6	C21	R1	7.4093909361377
6	C19	R1	7
6	C22	R1	7.29462074889163
6	C4	R1	7.28540221886225
6	C13	R1	7.4178525148859
6	C18	R1	7.17990909001493
6	C15	R1	7.4757334309664
6	C11	R1	7.08746284125034
6	C16	R1	7.16992500144231
6	C8	R1	7.12928301694497
6	C20	R1	7.62205181945638
6	C7	R1	7.16992500144231
7	C23	R1	7.17990909001493
7	C17	R1	7.48381577726426
7	C12	R1	7.49984588708321
7	C10	R1	7.4093909361377
7	C3	R1	7.18982455888002
7	C5	R1	7.20945336562895
7	C6	R1	7.4262647547021
7	C21	R1	7.28540221886225
7	C19	R1	7.49185309632967
7	C1	R1	7.53915881110803
7	C22	R1	7.23840473932508
7	C4	R1	7.3037807481771
7	C13	R1	7.3037807481771
7	C18	R1	7.19967234483636
7	C15	R1	7.38370429247405
7	C11	R1	7.13955135239879
7	C16	R1	7.4178525148859
7	C8	R1	7.467605550083
7	C20	R1	7.49984588708321
7	C7	R1	7.08746284125034
8	C23	R1	7.4757334309664
8	C12	R1	7.31288295528436
8	C10	R1	7.37503943134692
8	C3	R1	7.16992500144231
8	C14	R1	7.14974711950468
8	C5	R1	7.32192809488736
8	C9	R1	7.20945336562895
8	C24	R1	7.18982455888002
8	C6	R1	7.39231742277876
8	C21	R1	6.94251450533924
8	C19	R1	7.34872815423108
8	C1	R1	6.7279204545632
8	C22	R1	7.24792751344359
8	C4	R1	7.58496250072116
8	C13	R1	7.38370429247405
8	C18	R1	7.24792751344359
8	C15	R1	7.37503943134692
8	C11	R1	7.48381577726426
8	C20	R1	7.33985000288462
8	C7	R1	7.14974711950468
9	C23	R1	6.97727992349992
9	C17	R1	6.98868468677217
9	C12	R1	7.32192809488736
9	C10	R1	6.96578428466209
9	C3	R1	7.24792751344359
9	C5	R1	7.28540221886225
9	C9	R1	7.25738784269265
9	C24	R1	7.59245703726808
9	C6	R1	7.2667865406949
9	C21	R1	7.20945336562895
9	C1	R1	7.37503943134692
9	C22	R1	7.21916852046216
9	C4	R1	7.4262647547021
9	C13	R1	7.36632221424582
9	C15	R1	7.09803208296053
9	C11	R1	7.05528243550119
9	C8	R1	7.21916852046216
9	C20	R1	7.20945336562895
9	C7	R1	7.13955135239879
10	C23	R1	7.20945336562895
10	C17	R1	7.5077946401987
10	C12	R1	7.16992500144231
10	C10	R1	7.36632221424582
10	C3	R1	7.2667865406949
10	C14	R1	7.37503943134692
10	C9	R1	7.44294349584873
10	C24	R1	7.19967234483636
10	C6	R1	7.37503943134692
10	C19	R1	7.10852445677817
10	C1	R1	7.20945336562895
10	C22	R1	7.10852445677817
10	C4	R1	7.05528243550119
10	C13	R1	7.38370429247405
10	C18	R1	7.11894107272351
10	C8	R1	7.20945336562895
10	C7	R1	6.97727992349992
11	C23	R1	7.25738784269265
11	C17	R1	7.31288295528436
11	C12	R1	7.13955135239879
11	C10	R1	7.4262647547021
11	C3	R1	7.62205181945638
11	C14	R1	7.4262647547021
11	C5	R1	7.17990909001493
11	C9	R1	7.24792751344359
11	C24	R1	7.15987133677839
11	C6	R1	7.25738784269265
11	C21	R1	7.53915881110803
11	C19	R1	6.90689059560852
11	C1	R1	7.23840473932508
11	C22	R1	7.17990909001493
11	C4	R1	7.36632221424582
11	C13	R1	7.4178525148859
11	C18	R1	7.3037807481771
11	C15	R1	7.28540221886225
11	C11	R1	7.33985000288462
11	C16	R1	7.03342300153745
11	C8	R1	7.34872815423108
11	C20	R1	7.31288295528436
11	C7	R1	7.14974711950468
12	C23	R1	7.49984588708321
12	C17	R1	7.3037807481771
12	C12	R1	7.16992500144231
12	C10	R1	7.25738784269265
12	C3	R1	6.94251450533924
12	C14	R1	7.33091687811462
12	C5	R1	7.22881869049588
12	C9	R1	7.40087943628218
12	C24	R1	6.68650052718322
12	C6	R1	7.32192809488736
12	C21	R1	7.22881869049588
12	C1	R1	7.16992500144231
12	C4	R1	7.2667865406949
12	C13	R1	7.40087943628218
12	C15	R1	6.96578428466209
12	C11	R1	7.20945336562895
12	C16	R1	7.24792751344359
12	C8	R1	7.13955135239879
12	C20	R1	7.37503943134692
12	C7	R1	7.22881869049588
13	C23	R1	7.45121111183233
13	C17	R1	7.11894107272351
13	C12	R1	6.88264304936184
13	C10	R1	7.16992500144231
13	C3	R1	6.96578428466209
13	C14	R1	7.31288295528436
13	C5	R1	7.4757334309664
13	C24	R1	7.37503943134692
13	C6	R1	7.25738784269265
13	C21	R1	7.19967234483636
13	C19	R1	7.54689445988764
13	C22	R1	7.38370429247405
13	C13	R1	7.2667865406949
13	C18	R1	7.32192809488736
13	C15	R1	7.16992500144231
13	C11	R1	6.98868468677217
13	C16	R1	7.2667865406949
13	C8	R1	7.3037807481771
13	C20	R1	7.13955135239879
13	C7	R1	7.08746284125034
14	C23	R1	7.36632221424582
14	C17	R1	7.57742882803575
14	C12	R1	7.43462822763672
14	C10	R1	7.32192809488736
14	C3	R1	7.09803208296053
14	C14	R1	7.28540221886225
14	C5	R1	7.40087943628218
14	C9	R1	7.4262647547021
14	C24	R1	7.66533591718518
14	C6	R1	7.27612440527424
14	C21	R1	7.29462074889163
14	C19	R1	7.43462822763672
14	C1	R1	7.12928301694497
14	C22	R1	6.93073733756289
14	C4	R1	7.48381577726426
14	C13	R1	7.18982455888002
14	C18	R1	7.56985560833095
14	C11	R1	7.05528243550119
14	C16	R1	7.19967234483636
14	C8	R1	7.39231742277876
14	C20	R1	7.35755200461808
14	C7	R1	7.38370429247405
15	C23	R1	7.43462822763672
15	C17	R1	7.40087943628218
15	C12	R1	7.35755200461808
15	C10	R1	7.3037807481771
15	C3	R1	7.4178525148859
15	C14	R1	7.36632221424582
15	C5	R1	7.55458885167764
15	C9	R1	6.93073733756289
15	C6	R1	7.21916852046216
15	C21	R1	7.59245703726808
15	C19	R1	7.44294349584873
15	C1	R1	7.15987133677839
15	C22	R1	7.10852445677817
15	C4	R1	7.08746284125034
15	C13	R1	6.78135971352466
15	C18	R1	7.4093909361377
15	C15	R1	7.25738784269265
15	C11	R1	7.2667865406949
15	C16	R1	7.11894107272351
15	C8	R1	7.15987133677839
15	C20	R1	7.48381577726426
15	C7	R1	7.33985000288462
16	C23	R1	7.3037807481771
16	C17	R1	7.4594316186373
16	C10	R1	7.49185309632967
16	C3	R1	7.22881869049588
16	C14	R1	7.39231742277876
16	C5	R1	7.3037807481771
16	C9	R1	7.33091687811462
16	C24	R1	7.31288295528436
16	C6	R1	7.27612440527424
16	C21	R1	7.22881869049588
16	C19	R1	7.36632221424582
16	C1	R1	7.31288295528436
16	C22	R1	7.33985000288462
16	C4	R1	7.08746284125034
16	C13	R1	7.53138146051631
16	C15	R1	7.20945336562895
16	C11	R1	7.05528243550119
16	C16	R1	7.24792751344359
16	C8	R1	7.4262647547021
16	C20	R1	7.52356195605701
16	C7	R1	7.17990909001493
17	C23	R1	7.70735913208088
17	C17	R1	7.35755200461808
17	C10	R1	7.19967234483636
17	C14	R1	7.19967234483636
17	C5	R1	7.21916852046216
17	C9	R1	7.24792751344359
17	C24	R1	7.37503943134692
17	C6	R1	7.2667865406949
17	C19	R1	7.32192809488736
17	C1	R1	7.01122725542325
17	C22	R1	7.38370429247405
17	C4	R1	7.39231742277876
17	C13	R1	7
17	C18	R1	7.09803208296053
17	C15	R1	7.22881869049588
17	C11	R1	7.31288295528436
17	C16	R1	7.10852445677817
17	C8	R1	7.02236781302845
17	C20	R1	7.02236781302845
17	C7	R1	7.14974711950468
18	C23	R1	7.34872815423108
18	C17	R1	7.4262647547021
18	C10	R1	7.31288295528436
18	C3	R1	7.06608919045777
18	C14	R1	7.33985000288462
18	C5	R1	7.14974711950468
18	C9	R1	7.05528243550119
18	C6	R1	7.35755200461808
18	C21	R1	7.20945336562895
18	C19	R1	7.4178525148859
18	C1	R1	7.21916852046216
18	C22	R1	7.33091687811462
18	C4	R1	7.21916852046216
18	C13	R1	7.08746284125034
18	C18	R1	7.35755200461808
18	C11	R1	7.23840473932508
18	C16	R1	7.27612440527424
18	C8	R1	7.28540221886225
18	C20	R1	7.20945336562895
18	C7	R1	7.45121111183233
19	C17	R1	6.76818432477693
19	C10	R1	7.11894107272351
19	C3	R1	7.37503943134692
19	C14	R1	7.17990909001493
19	C5	R1	7
19	C9	R1	7.31288295528436
19	C24	R1	7.3037807481771
19	C6	R1	7.31288295528436
19	C21	R1	7.12928301694497
19	C19	R1	7.19967234483636
19	C1	R1	7.467605550083
19	C4	R1	7.25738784269265
19	C13	R1	7.23840473932508
19	C18	R1	7.43462822763672
19	C15	R1	6.83289001416474
19	C8	R1	7.48381577726426
19	C20	R1	7.29462074889163
19	C7	R1	6.97727992349992
20	C23	R1	7.27612440527424
20	C12	R1	7.23840473932508
20	C10	R1	7.51569983828404
20	C3	R1	7.44294349584873
20	C14	R1	7.01122725542325
20	C5	R1	7.06608919045777
20	C9	R1	7.3037807481771
20	C24	R1	7.09803208296053
20	C6	R1	7.36632221424582
20	C21	R1	7.23840473932508
20	C19	R1	7.28540221886225
20	C1	R1	7.25738784269265
20	C22	R1	7.467605550083
20	C13	R1	7.4262647547021
20	C18	R1	7.2667865406949
20	C15	R1	7.39231742277876
20	C16	R1	7.33091687811462
20	C20	R1	7.467605550083
20	C7	R1	7.39231742277876
21	C23	R1	6.91886323727459
21	C17	R1	7.38370429247405
21	C12	R1	7.59991284218713
21	C10	R1	7.16992500144231
21	C3	R1	7.14974711950468
21	C14	R1	7.10852445677817
21	C9	R1	6.90689059560852
21	C24	R1	7.2667865406949
21	C6	R1	7.3037807481771
21	C21	R1	7.3037807481771
21	C19	R1	7.4178525148859
21	C1	R1	6.90689059560852
21	C22	R1	7.4093909361377
21	C4	R1	7.40087943628218
21	C13	R1	7.27612440527424
21	C18	R1	7.2667865406949
21	C15	R1	6.91886323727459
21	C11	R1	7.14974711950468
21	C16	R1	7.37503943134692
21	C8	R1	7.18982455888002
21	C7	R1	7.2667865406949
22	C23	R1	7.24792751344359
22	C17	R1	7.16992500144231
22	C12	R1	7.43462822763672
22	C10	R1	7.37503943134692
22	C3	R1	7.53138146051631
22	C14	R1	7.59991284218713
22	C5	R1	7.467605550083
22	C9	R1	7.08746284125034
22	C6	R1	7.33985000288462
22	C21	R1	7.28540221886225
22	C19	R1	7.35755200461808
22	C1	R1	7.44294349584873
22	C22	R1	7.19967234483636
22	C4	R1	7.17990909001493
22	C18	R1	7.12928301694497
22	C15	R1	6.96578428466209
22	C11	R1	6.83289001416474
22	C16	R1	7.12928301694497
22	C8	R1	7.54689445988764
22	C20	R1	7.4262647547021
22	C7	R1	7.2667865406949
23	C23	R1	7.24792751344359
23	C17	R1	7.15987133677839
23	C12	R1	7.39231742277876
23	C10	R1	7.24792751344359
23	C3	R1	7.22881869049588
23	C14	R1	7.34872815423108
23	C5	R1	7.32192809488736
23	C9	R1	7.52356195605701
23	C24	R1	7.2667865406949
23	C21	R1	7.4178525148859
23	C19	R1	7.01122725542325
23	C1	R1	7.24792751344359
23	C22	R1	7.25738784269265
23	C4	R1	7.60733031374961
23	C13	R1	7.20945336562895
23	C18	R1	6.88264304936184
23	C11	R1	7.60733031374961
23	C16	R1	7.14974711950468
23	C8	R1	7.39231742277876
23	C20	R1	7.55458885167764
23	C7	R1	7.4594316186373
24	C23	R1	7.23840473932508
24	C17	R1	7.22881869049588
24	C12	R1	7.15987133677839
24	C10	R1	7.20945336562895
24	C3	R1	7.4757334309664
24	C14	R1	7.22881869049588
24	C5	R1	7.07681559705083
24	C9	R1	7.02236781302845
24	C24	R1	7.2667865406949
24	C21	R1	7.18982455888002
24	C19	R1	7.21916852046216
24	C1	R1	7.56985560833095
24	C22	R1	7.33985000288462
24	C4	R1	7.37503943134692
24	C13	R1	7.31288295528436
24	C18	R1	7.33985000288462
24	C15	R1	7.22881869049588
24	C11	R1	7.21916852046216
24	C16	R1	7.06608919045777
24	C8	R1	7.2667865406949
24	C7	R1	7.11894107272351
25	C23	R1	7.5077946401987
25	C17	R1	7.01122725542325
25	C12	R1	7.07681559705083
25	C10	R1	7.31288295528436
25	C3	R1	7.66533591718518
25	C14	R1	7.44294349584873
25	C5	R1	7.24792751344359
25	C9	R1	7.13955135239879
25	C24	R1	7.09803208296053
25	C6	R1	7.13955135239879
25	C21	R1	7.35755200461808
25	C19	R1	7.45121111183233
25	C1	R1	7.10852445677817
25	C22	R1	7.4093909361377
25	C4	R1	7.32192809488736
25	C13	R1	7.32192809488736
25	C18	R1	7.37503943134692
25	C15	R1	7.09803208296053
25	C11	R1	7.49984588708321
25	C16	R1	7.07681559705083
25	C8	R1	6.79441586635011
25	C20	R1	7.15987133677839
26	C23	R1	7.32192809488736
26	C17	R1	7.4178525148859
26	C12	R1	7.24792751344359
26	C10	R1	7.27612440527424
26	C3	R1	6.89481776330794
26	C14	R1	7.4093909361377
26	C24	R1	7.04439411935845
26	C6	R1	7.2667865406949
26	C21	R1	7.22881869049588
26	C19	R1	7.19967234483636
26	C1	R1	7.12928301694497
26	C22	R1	7.28540221886225
26	C4	R1	7.44294349584873
26	C13	R1	7.43462822763672
26	C18	R1	7.15987133677839
26	C15	R1	7.10852445677817
26	C16	R1	7.4178525148859
26	C20	R1	7.16992500144231
26	C7	R1	7.24792751344359
27	C23	R1	7.15987133677839
27	C12	R1	7.33091687811462
27	C10	R1	7.37503943134692
27	C3	R1	7.12928301694497
27	C14	R1	7.25738784269265
27	C5	R1	7.01122725542325
27	C9	R1	7.35755200461808
27	C24	R1	7.4262647547021
27	C6	R1	7.18982455888002
27	C21	R1	7.14974711950468
27	C19	R1	7.61470984411521
27	C1	R1	7.48381577726426
27	C22	R1	7.29462074889163
27	C4	R1	7.55458885167764
27	C13	R1	7.2667865406949
27	C18	R1	7.06608919045777
27	C15	R1	7.33985000288462
27	C11	R1	7.13955135239879
27	C16	R1	7.04439411935845
27	C8	R1	7.51569983828404
27	C20	R1	7.4757334309664
28	C23	R1	7.64385618977472
28	C17	R1	7.10852445677817
28	C12	R1	7.3037807481771
28	C10	R1	7.14974711950468
28	C3	R1	7.07681559705083
28	C5	R1	7.17990909001493
28	C9	R1	7.69348695749933
28	C6	R1	7.36632221424582
28	C21	R1	7.66533591718518
28	C19	R1	7.33091687811462
28	C1	R1	7.64385618977472
28	C22	R1	7.7279204545632
28	C4	R1	7.08746284125034
28	C13	R1	7.35755200461808
28	C18	R1	6.8073549220576
28	C15	R1	7.35755200461808
28	C16	R1	6.8073549220576
28	C8	R1	7.3037807481771
28	C20	R1	7.34872815423108
28	C7	R1	7.31288295528436
29	C23	R1	7.53138146051631
29	C17	R1	7.16992500144231
29	C12	R1	7.35755200461808
29	C10	R1	7.4178525148859
29	C3	R1	7.4262647547021
29	C14	R1	7.4093909361377
29	C5	R1	7.21916852046216
29	C9	R1	7.13955135239879
29	C24	R1	7.17990909001493
29	C6	R1	7.467605550083
29	C21	R1	7.17990909001493
29	C19	R1	7.21916852046216
29	C1	R1	7.27612440527424
29	C22	R1	7.09803208296053
29	C4	R1	7.25738784269265
29	C13	R1	7.21916852046216
29	C11	R1	7.13955135239879
29	C16	R1	7.38370429247405
29	C8	R1	7.28540221886225
29	C20	R1	7.39231742277876
29	C7	R1	7.24792751344359
30	C23	R1	7.24792751344359
30	C17	R1	7.21916852046216
30	C12	R1	7.40087943628218
30	C10	R1	7.467605550083
30	C3	R1	7.35755200461808
30	C14	R1	6.94251450533924
30	C5	R1	7.32192809488736
30	C9	R1	7.28540221886225
30	C6	R1	7.27612440527424
30	C21	R1	7.12928301694497
30	C19	R1	7.24792751344359
30	C1	R1	7.2667865406949
30	C22	R1	7.53138146051631
30	C4	R1	7.32192809488736
30	C13	R1	7.22881869049588
30	C18	R1	7.19967234483636
30	C15	R1	7.16992500144231
30	C11	R1	6.88264304936184
30	C16	R1	7.21916852046216
30	C20	R1	7.31288295528436
31	C23	R1	7.21916852046216
31	C17	R1	7.39231742277876
31	C12	R1	7.23840473932508
31	C10	R1	7.13955135239879
31	C3	R1	7.38370429247405
31	C14	R1	7.05528243550119
31	C9	R1	7.18982455888002
31	C24	R1	7.13955135239879
31	C6	R1	7.16992500144231
31	C21	R1	7.20945336562895
31	C19	R1	6.98868468677217
31	C1	R1	7.14974711950468
31	C22	R1	7.3037807481771
31	C4	R1	7.53138146051631
31	C13	R1	7.16992500144231
31	C18	R1	7.29462074889163
31	C15	R1	7.32192809488736
31	C11	R1	7.4594316186373
31	C16	R1	7.12928301694497
31	C8	R1	7.40087943628218
31	C20	R1	7.40087943628218
31	C7	R1	7.55458885167764
32	C23	R1	7.28540221886225
32	C17	R1	7.08746284125034
32	C12	R1	7.3037807481771
32	C10	R1	7.15987133677839
32	C3	R1	7.09803208296053
32	C14	R1	7.45121111183233
32	C5	R1	7.08746284125034
32	C9	R1	7.56985560833095
32	C24	R1	7.13955135239879
32	C6	R1	7.4757334309664
32	C21	R1	7.15987133677839
32	C19	R1	7.44294349584873
32	C1	R1	7.2667865406949
32	C22	R1	6.96578428466209
32	C4	R1	7.15987133677839
32	C13	R1	7.39231742277876
32	C18	R1	7.09803208296053
32	C11	R1	7.06608919045777
32	C16	R1	6.93073733756289
32	C8	R1	6.91886323727459
32	C20	R1	7.06608919045777
32	C7	R1	7.04439411935845
33	C23	R1	7.04439411935845
33	C17	R1	7.24792751344359
33	C12	R1	7.2667865406949
33	C3	R1	6.74146698640115
33	C14	R1	7.02236781302845
33	C5	R1	7.20945336562895
33	C24	R1	7.24792751344359
33	C6	R1	7.05528243550119
33	C21	R1	7.11894107272351
33	C19	R1	7.36632221424582
33	C1	R1	6.98868468677217
33	C22	R1	7.10852445677817
33	C4	R1	7.28540221886225
33	C13	R1	7.39231742277876
33	C18	R1	7.34872815423108
33	C15	R1	7.3037807481771
33	C11	R1	7.13955135239879
33	C16	R1	7.4093909361377
33	C8	R1	7.35755200461808
33	C20	R1	7.10852445677817
34	C23	R1	7.14974711950468
34	C12	R1	7.27612440527424
34	C10	R1	7.11894107272351
34	C3	R1	7.19967234483636
34	C14	R1	7.2667865406949
34	C5	R1	7.22881869049588
34	C9	R1	7.58496250072116
34	C24	R1	7.57742882803575
34	C21	R1	7.27612440527424
34	C19	R1	7.23840473932508
34	C1	R1	7.2667865406949
34	C22	R1	7.05528243550119
34	C4	R1	7.18982455888002
34	C13	R1	7.37503943134692
34	C18	R1	7.05528243550119
34	C15	R1	7.36632221424582
34	C11	R1	7.02236781302845
34	C16	R1	6.93073733756289
34	C8	R1	7.01122725542325
34	C20	R1	7.31288295528436
34	C7	R1	7.27612440527424
35	C23	R1	7.19967234483636
35	C17	R1	7.34872815423108
35	C12	R1	7.17990909001493
35	C10	R1	7.2667865406949
35	C3	R1	7.14974711950468
35	C14	R1	7.53915881110803
35	C5	R1	7.3037807481771
35	C9	R1	7.35755200461808
35	C24	R1	7.49185309632967
35	C6	R1	7.21916852046216
35	C21	R1	7.29462074889163
35	C19	R1	7.20945336562895
35	C1	R1	7.34872815423108
35	C22	R1	7.32192809488736
35	C4	R1	7.43462822763672
35	C13	R1	7.39231742277876
35	C15	R1	6.91886323727459
35	C11	R1	7.13955135239879
35	C16	R1	6.68650052718322
35	C8	R1	7.24792751344359
35	C20	R1	7.35755200461808
35	C7	R1	7.4093909361377
36	C23	R1	7.4262647547021
36	C17	R1	7.14974711950468
36	C12	R1	7.27612440527424
36	C10	R1	7.07681559705083
36	C3	R1	7.40087943628218
36	C5	R1	7.467605550083
36	C9	R1	7.27612440527424
36	C24	R1	7.13955135239879
36	C6	R1	7.01122725542325
36	C21	R1	7.3037807481771
36	C19	R1	7.04439411935845
36	C1	R1	7.25738784269265
36	C22	R1	7.43462822763672
36	C4	R1	7.65821148275179
36	C13	R1	7.44294349584873
36	C18	R1	7.12928301694497
36	C11	R1	6.93073733756289
36	C16	R1	7.06608919045777
36	C8	R1	7.33091687811462
36	C7	R1	7.23840473932508
37	C17	R1	7.59991284218713
37	C12	R1	7.17990909001493
37	C10	R1	7.45121111183233
37	C3	R1	7.49984588708321
37	C14	R1	7.07681559705083
37	C5	R1	7.29462074889163
37	C9	R1	7.31288295528436
37	C24	R1	7.45121111183233
37	C6	R1	7.08746284125034
37	C21	R1	7.40087943628218
37	C19	R1	7.44294349584873
37	C1	R1	7.4757334309664
37	C22	R1	7.4093909361377
37	C4	R1	7.21916852046216
37	C13	R1	7.5077946401987
37	C18	R1	6.64385618977472
37	C15	R1	7.33091687811462
37	C16	R1	7.39231742277876
37	C8	R1	7.44294349584873
37	C20	R1	7.17990909001493
37	C7	R1	7.34872815423108
38	C23	R1	7.40087943628218
38	C17	R1	7.12928301694497
38	C12	R1	7.11894107272351
38	C10	R1	6.97727992349992
38	C3	R1	7.21916852046216
38	C14	R1	7.39231742277876
38	C9	R1	7.45121111183233
38	C6	R1	7.13955135239879
38	C21	R1	7.467605550083
38	C19	R1	7.18982455888002
38	C1	R1	7.33091687811462
38	C22	R1	7.35755200461808
38	C4	R1	7.10852445677817
38	C13	R1	7.22881869049588
38	C18	R1	7.21916852046216
38	C15	R1	7.25738784269265
38	C11	R1	7.35755200461808
38	C16	R1	7.11894107272351
38	C20	R1	6.88264304936184
38	C7	R1	7.15987133677839
39	C17	R1	7.03342300153745
39	C12	R1	7.4178525148859
39	C10	R1	7.4757334309664
39	C3	R1	7.33091687811462
39	C5	R1	7.32192809488736
39	C9	R1	7.4093909361377
39	C24	R1	7.17990909001493
39	C6	R1	7.02236781302845
39	C21	R1	7.48381577726426
39	C19	R1	7
39	C1	R1	7.45121111183233
39	C22	R1	7.32192809488736
39	C4	R1	7.3037807481771
39	C13	R1	7.27612440527424
39	C18	R1	7.01122725542325
39	C15	R1	7.28540221886225
39	C11	R1	7.05528243550119
39	C8	R1	7.43462822763672
39	C20	R1	7.02236781302845
40	C17	R1	7.11894107272351
40	C12	R1	7.19967234483636
40	C10	R1	7.49185309632967
40	C3	R1	7.22881869049588
40	C14	R1	7.28540221886225
40	C5	R1	7.5077946401987
40	C9	R1	7.58496250072116
40	C24	R1	7.38370429247405
40	C6	R1	7.40087943628218
40	C21	R1	7.60733031374961
40	C19	R1	7.13955135239879
40	C1	R1	7.05528243550119
40	C22	R1	7.33091687811462
40	C4	R1	7.02236781302845
40	C13	R1	7.21916852046216
40	C18	R1	7.15987133677839
40	C15	R1	7.55458885167764
40	C11	R1	7.15987133677839
40	C16	R1	7.08746284125034
40	C20	R1	7.467605550083
40	C7	R1	7.38370429247405
41	C23	R1	7.44294349584873
41	C17	R1	7.37503943134692
41	C12	R1	7.4262647547021
41	C10	R1	7.07681559705083
41	C3	R1	7.11894107272351
41	C14	R1	7.31288295528436
41	C5	R1	7.27612440527424
41	C9	R1	7.19967234483636
41	C6	R1	7.27612440527424
41	C21	R1	7.4757334309664
41	C19	R1	7.27612440527424
41	C1	R1	7.53138146051631
41	C22	R1	7.19967234483636
41	C4	R1	7.37503943134692
41	C13	R1	7.33985000288462
41	C18	R1	7.29462074889163
41	C15	R1	7.18982455888002
41	C11	R1	7.17990909001493
41	C16	R1	7.13955135239879
41	C8	R1	7.25738784269265
41	C20	R1	7.64385618977472
41	C7	R1	7.52356195605701
42	C23	R1	6.97727992349992
42	C17	R1	7.13955135239879
42	C12	R1	7.28540221886225
42	C10	R1	7.57742882803575
42	C3	R1	7.21916852046216
42	C14	R1	7.39231742277876
42	C5	R1	7.12928301694497
42	C9	R1	7.31288295528436
42	C24	R1	7.4093909361377
42	C6	R1	7.19967234483636
42	C21	R1	6.88264304936184
42	C19	R1	7.4757334309664
42	C1	R1	7.10852445677817
42	C22	R1	7.15987133677839
42	C4	R1	7.20945336562895
42	C13	R1	7.51569983828404
42	C15	R1	7
42	C11	R1	7.10852445677817
42	C16	R1	6.91886323727459
42	C8	R1	7.19967234483636
42	C20	R1	7.2667865406949
42	C7	R1	7.24792751344359
43	C23	R1	7.33985000288462
43	C17	R1	7.35755200461808
43	C12	R1	7.38370429247405
43	C10	R1	7.40087943628218
43	C3	R1	7.70043971814109
43	C14	R1	7.40087943628218
43	C5	R1	7.3037807481771
43	C6	R1	6.96578428466209
43	C21	R1	7.36632221424582
43	C19	R1	7
43	C1	R1	7.40087943628218
43	C22	R1	7.33091687811462
43	C4	R1	7.27612440527424
43	C13	R1	7.28540221886225
43	C18	R1	6.91886323727459
43	C15	R1	7.28540221886225
43	C11	R1	7.16992500144231
43	C16	R1	7.04439411935845
43	C8	R1	7.59245703726808
43	C7	R1	7.48381577726426
44	C23	R1	7.16992500144231
44	C17	R1	7.19967234483636
44	C12	R1	7.33985000288462
44	C10	R1	7.3037807481771
44	C3	R1	7.10852445677817
44	C14	R1	7.4178525148859
44	C5	R1	6.90689059560852
44	C9	R1	7.19967234483636
44	C24	R1	7.39231742277876
44	C6	R1	7.38370429247405
44	C21	R1	7.53915881110803
44	C1	R1	7.16992500144231
44	C22	R1	7.36632221424582
44	C4	R1	7.23840473932508
44	C13	R1	7.22881869049588
44	C18	R1	7.37503943134692
44	C15	R1	7.33091687811462
44	C11	R1	7.19967234483636
44	C8	R1	6.96578428466209
44	C20	R1	7.3037807481771
44	C7	R1	7.52356195605701
45	C23	R1	7.2667865406949
45	C17	R1	7.467605550083
45	C12	R1	7.08746284125034
45	C10	R1	7.4262647547021
45	C3	R1	7.27612440527424
45	C9	R1	7.5077946401987
45	C24	R1	6.95419631038687
45	C6	R1	7.33985000288462
45	C19	R1	7.11894107272351
45	C1	R1	7.18982455888002
45	C22	R1	7.21916852046216
45	C18	R1	7.10852445677817
45	C15	R1	7.19967234483636
45	C11	R1	7.18982455888002
45	C16	R1	6.97727992349992
45	C8	R1	7.20945336562895
45	C7	R1	7.12928301694497
46	C17	R1	7.27612440527424
46	C10	R1	7.33985000288462
46	C3	R1	7.29462074889163
46	C14	R1	7.39231742277876
46	C5	R1	7.10852445677817
46	C9	R1	7.35755200461808
46	C24	R1	7.4093909361377
46	C6	R1	7.20945336562895
46	C21	R1	7.37503943134692
46	C19	R1	7.14974711950468
46	C22	R1	7.33985000288462
46	C4	R1	7.48381577726426
46	C13	R1	7.33091687811462
46	C18	R1	7.14974711950468
46	C11	R1	7.23840473932508
46	C16	R1	7.19967234483636
46	C8	R1	7.38370429247405
46	C7	R1	7.19967234483636
47	C23	R1	6.96578428466209
47	C17	R1	7.467605550083
47	C12	R1	7.74146698640115
47	C10	R1	7.2667865406949
47	C3	R1	7.09803208296053
47	C14	R1	7.34872815423108
47	C5	R1	7.10852445677817
47	C9	R1	7.3037807481771
47	C24	R1	7.4262647547021
47	C6	R1	7.31288295528436
47	C21	R1	7.4262647547021
47	C19	R1	7.19967234483636
47	C1	R1	6.89481776330794
47	C22	R1	7.32192809488736
47	C4	R1	7.53915881110803
47	C13	R1	7.56224242422107
47	C18	R1	7.39231742277876
47	C15	R1	7.27612440527424
47	C11	R1	6.90689059560852
47	C16	R1	7.51569983828404
47	C8	R1	7.3037807481771
47	C20	R1	7.20945336562895
47	C7	R1	7.03342300153745
48	C23	R1	7.22881869049588
48	C17	R1	7.29462074889163
48	C12	R1	7.36632221424582
48	C10	R1	7.43462822763672
48	C3	R1	7.18982455888002
48	C14	R1	7.14974711950468
48	C5	R1	7.06608919045777
48	C24	R1	7.38370429247405
48	C6	R1	7.25738784269265
48	C21	R1	7.27612440527424
48	C19	R1	7.38370429247405
48	C1	R1	7.32192809488736
48	C22	R1	6.98868468677217
48	C4	R1	7.20945336562895
48	C13	R1	7.45121111183233
48	C18	R1	7.05528243550119
48	C15	R1	7.01122725542325
48	C11	R1	7.01122725542325
48	C16	R1	7.28540221886225
48	C20	R1	7.16992500144231
48	C7	R1	7.33091687811462
49	C17	R1	7.23840473932508
49	C10	R1	7.51569983828404
49	C3	R1	7.44294349584873
49	C14	R1	7.34872815423108
49	C5	R1	7.37503943134692
49	C9	R1	7.20945336562895
49	C24	R1	7.13955135239879
49	C6	R1	7.64385618977472
49	C21	R1	7.4757334309664
49	C19	R1	7.18982455888002
49	C1	R1	7.16992500144231
49	C22	R1	7.48381577726426
49	C4	R1	7.4262647547021
49	C13	R1	7.4594316186373
49	C18	R1	7.31288295528436
49	C15	R1	7.22881869049588
49	C11	R1	7.33985000288462
49	C16	R1	6.97727992349992
49	C8	R1	7.39231742277876
49	C20	R1	7.62935662007961
49	C7	R1	7.15987133677839
50	C23	R1	7.10852445677817
50	C17	R1	6.95419631038687
50	C10	R1	7.35755200461808
50	C14	R1	7.18982455888002
50	C5	R1	7.23840473932508
50	C9	R1	7.21916852046216
50	C24	R1	7.14974711950468
50	C21	R1	7.38370429247405
50	C19	R1	7.54689445988764
50	C1	R1	7.31288295528436
50	C22	R1	7.32192809488736
50	C13	R1	7.3037807481771
50	C18	R1	7.3037807481771
50	C15	R1	7.25738784269265
50	C11	R1	6.88264304936184
50	C16	R1	7.12928301694497
50	C8	R1	7.21916852046216
50	C20	R1	7.4594316186373
50	C7	R1	7.43462822763672
51	C23	R1	7.56985560833095
51	C17	R1	7.20945336562895
51	C12	R1	7.37503943134692
51	C10	R1	7.11894107272351
51	C3	R1	7.18982455888002
51	C14	R1	7.34872815423108
51	C5	R1	7.27612440527424
51	C9	R1	7.40087943628218
51	C24	R1	7.33091687811462
51	C6	R1	7.37503943134692
51	C21	R1	7.10852445677817
51	C19	R1	7.45121111183233
51	C1	R1	7.53138146051631
51	C22	R1	7.53915881110803
51	C4	R1	7.28540221886225
51	C13	R1	7.39231742277876
51	C15	R1	7.15987133677839
51	C11	R1	7.13955135239879
51	C16	R1	7.2667865406949
51	C20	R1	7.37503943134692
51	C7	R1	7.33985000288462
52	C23	R1	6.96578428466209
52	C17	R1	6.94251450533924
52	C12	R1	7.28540221886225
52	C3	R1	7.4093909361377
52	C14	R1	7.22881869049588
52	C5	R1	7.33985000288462
52	C9	R1	7.21916852046216
52	C24	R1	7.467605550083
52	C6	R1	7.39231742277876
52	C21	R1	7.31288295528436
52	C19	R1	6.98868468677217
52	C1	R1	7.37503943134692
52	C22	R1	7.18982455888002
52	C4	R1	7.34872815423108
52	C13	R1	7.53915881110803
52	C15	R1	6.88264304936184
52	C11	R1	7.17990909001493
52	C16	R1	7.2667865406949
52	C8	R1	7.21916852046216
52	C20	R1	7.4262647547021
52	C7	R1	7.48381577726426
53	C23	R1	7.4262647547021
53	C17	R1	7.17990909001493
53	C12	R1	7.10852445677817
53	C10	R1	7.35755200461808
53	C3	R1	6.97727992349992
53	C14	R1	7.49984588708321
53	C5	R1	7.66533591718518
53	C9	R1	7
53	C24	R1	7.13955135239879
53	C6	R1	7.28540221886225
53	C21	R1	6.94251450533924
53	C19	R1	7.02236781302845
53	C1	R1	7.14974711950468
53	C22	R1	7.4757334309664
53	C13	R1	6.94251450533924
53	C18	R1	7.11894107272351
53	C15	R1	6.88264304936184
53	C16	R1	7.07681559705083
53	C8	R1	7.40087943628218
53	C20	R1	7.23840473932508
53	C7	R1	7.19967234483636
54	C23	R1	7.10852445677817
54	C17	R1	7.28540221886225
54	C12	R1	7.20945336562895
54	C10	R1	7.37503943134692
54	C3	R1	7.3037807481771
54	C14	R1	7.53138146051631
54	C5	R1	7.25738784269265
54	C9	R1	7.31288295528436
54	C24	R1	7.4594316186373
54	C21	R1	7.5077946401987
54	C19	R1	7.12928301694497
54	C1	R1	7.29462074889163
54	C4	R1	7.13955135239879
54	C13	R1	7.38370429247405
54	C18	R1	6.91886323727459
54	C15	R1	7.28540221886225
54	C16	R1	7.21916852046216
54	C8	R1	7.54689445988764
54	C20	R1	7.36632221424582
54	C7	R1	7.11894107272351
55	C23	R1	7.29462074889163
55	C17	R1	7.29462074889163
55	C12	R1	7.10852445677817
55	C10	R1	7.15987133677839
55	C3	R1	7.54689445988764
55	C14	R1	7.06608919045777
55	C5	R1	7.27612440527424
55	C24	R1	7.34872815423108
55	C6	R1	7.21916852046216
55	C21	R1	7.28540221886225
55	C19	R1	7.20945336562895
55	C1	R1	7.07681559705083
55	C4	R1	7.29462074889163
55	C13	R1	7.04439411935845
55	C18	R1	6.95419631038687
55	C15	R1	7.06608919045777
55	C11	R1	6.98868468677217
55	C16	R1	6.89481776330794
55	C20	R1	7.23840473932508
55	C7	R1	7.04439411935845
56	C23	R1	7.44294349584873
56	C17	R1	7.18982455888002
56	C12	R1	7.467605550083
56	C10	R1	7.467605550083
56	C3	R1	7.03342300153745
56	C14	R1	7.28540221886225
56	C5	R1	7.19967234483636
56	C9	R1	7.3037807481771
56	C24	R1	7.12928301694497
56	C6	R1	7.28540221886225
56	C21	R1	7.38370429247405
56	C19	R1	7.4093909361377
56	C1	R1	7.49185309632967
56	C22	R1	7.29462074889163
56	C4	R1	7.02236781302845
56	C13	R1	7.05528243550119
56	C18	R1	6.62935662007961
56	C15	R1	7.10852445677817
56	C11	R1	6.8073549220576
56	C8	R1	7.33091687811462
56	C7	R1	7.62935662007961
57	C12	R1	7.2667865406949
57	C3	R1	7.58496250072116
57	C14	R1	7.39231742277876
57	C5	R1	7.39231742277876
57	C9	R1	7.20945336562895
57	C6	R1	7.71424551766612
57	C21	R1	7.16992500144231
57	C19	R1	7.22881869049588
57	C1	R1	7.5077946401987
57	C22	R1	7.13955135239879
57	C4	R1	7.08746284125034
57	C13	R1	6.94251450533924
57	C18	R1	7.35755200461808
57	C15	R1	7.33985000288462
57	C16	R1	7.05528243550119
57	C8	R1	7.11894107272351
57	C20	R1	7.34872815423108
57	C7	R1	6.98868468677217
58	C23	R1	7.21916852046216
58	C17	R1	7.16992500144231
58	C12	R1	7.12928301694497
58	C10	R1	7.13955135239879
58	C3	R1	7.09803208296053
58	C14	R1	7.28540221886225
58	C5	R1	7.40087943628218
58	C9	R1	7.36632221424582
58	C24	R1	7.48381577726426
58	C6	R1	7.4594316186373
58	C21	R1	7.25738784269265
58	C19	R1	7.20945336562895
58	C1	R1	7.29462074889163
58	C22	R1	7.2667865406949
58	C4	R1	7.11894107272351
58	C13	R1	7.20945336562895
58	C18	R1	7.04439411935845
58	C15	R1	7.04439411935845
58	C11	R1	7.16992500144231
58	C16	R1	7.02236781302845
58	C8	R1	7.39231742277876
58	C20	R1	7.4594316186373
58	C7	R1	7.33091687811462
59	C12	R1	7.6724253419715
59	C10	R1	7.25738784269265
59	C3	R1	6.93073733756289
59	C14	R1	7.02236781302845
59	C5	R1	7.22881869049588
59	C9	R1	7.39231742277876
59	C24	R1	7.11894107272351
59	C6	R1	6.97727992349992
59	C21	R1	6.95419631038687
59	C19	R1	7.17990909001493
59	C1	R1	7.11894107272351
59	C22	R1	7.52356195605701
59	C4	R1	7.2667865406949
59	C13	R1	7.2667865406949
59	C18	R1	6.91886323727459
59	C11	R1	7.31288295528436
59	C16	R1	7.53915881110803
59	C8	R1	7.06608919045777
59	C20	R1	7.15987133677839
60	C23	R1	7.59245703726808
60	C17	R1	7.27612440527424
60	C12	R1	7.2667865406949
60	C10	R1	7.25738784269265
60	C3	R1	7.4594316186373
60	C14	R1	7.2667865406949
60	C5	R1	7.34872815423108
60	C9	R1	7.49185309632967
60	C24	R1	7.13955135239879
60	C6	R1	7.18982455888002
60	C21	R1	7.34872815423108
60	C19	R1	7.23840473932508
60	C1	R1	7.23840473932508
60	C22	R1	7
60	C4	R1	7
60	C13	R1	7.53138146051631
60	C11	R1	6.8703647195834
60	C16	R1	6.79441586635011
60	C8	R1	7.27612440527424
60	C7	R1	7.33091687811462
61	C23	R1	7.467605550083
61	C17	R1	7.35755200461808
61	C12	R1	7.18982455888002
61	C3	R1	7.06608919045777
61	C14	R1	7.21916852046216
61	C5	R1	7.16992500144231
61	C9	R1	7.49984588708321
61	C24	R1	7.04439411935845
61	C6	R1	6.94251450533924
61	C21	R1	7.37503943134692
61	C19	R1	7.3037807481771
61	C1	R1	7.39231742277876
61	C22	R1	7.49984588708321
61	C4	R1	6.91886323727459
61	C13	R1	7.22881869049588
61	C18	R1	7.11894107272351
61	C15	R1	7.10852445677817
61	C11	R1	7.11894107272351
61	C16	R1	6.75488750216347
61	C8	R1	7.18982455888002
61	C20	R1	7.4594316186373
61	C7	R1	7.52356195605701
62	C23	R1	7.23840473932508
62	C17	R1	7.09803208296053
62	C12	R1	6.98868468677217
62	C3	R1	7.28540221886225
62	C14	R1	7.27612440527424
62	C5	R1	7.33091687811462
62	C9	R1	7.24792751344359
62	C24	R1	7.28540221886225
62	C6	R1	7.16992500144231
62	C21	R1	7.20945336562895
62	C19	R1	7.3037807481771
62	C1	R1	7.56224242422107
62	C22	R1	7.57742882803575
62	C13	R1	6.94251450533924
62	C18	R1	7.2667865406949
62	C15	R1	6.83289001416474
62	C11	R1	7.21916852046216
62	C16	R1	6.83289001416474
62	C8	R1	7.02236781302845
62	C20	R1	7.21916852046216
62	C7	R1	7.4178525148859
63	C23	R1	7.27612440527424
63	C17	R1	7.38370429247405
63	C12	R1	7.24792751344359
63	C10	R1	7.39231742277876
63	C14	R1	7.01122725542325
63	C5	R1	7.58496250072116
63	C24	R1	7.27612440527424
63	C6	R1	7.4262647547021
63	C21	R1	7.14974711950468
63	C1	R1	7.29462074889163
63	C22	R1	7.12928301694497
63	C4	R1	7.17990909001493
63	C13	R1	7.15987133677839
63	C18	R1	7.49185309632967
63	C15	R1	7.24792751344359
63	C11	R1	7.18982455888002
63	C16	R1	7.32192809488736
63	C8	R1	7.10852445677817
63	C20	R1	7.15987133677839
63	C7	R1	7.49185309632967
64	C23	R1	7.23840473932508
64	C17	R1	7.33091687811462
64	C12	R1	7.16992500144231
64	C10	R1	7.4757334309664
64	C3	R1	7.33091687811462
64	C14	R1	7.28540221886225
64	C5	R1	7.36632221424582
64	C9	R1	7.49185309632967
64	C24	R1	7.33985000288462
64	C6	R1	7.20945336562895
64	C21	R1	7.08746284125034
64	C19	R1	7.31288295528436
64	C1	R1	7.06608919045777
64	C22	R1	7.32192809488736
64	C4	R1	7.40087943628218
64	C13	R1	7.40087943628218
64	C18	R1	7.23840473932508
64	C15	R1	7.18982455888002
64	C11	R1	7.35755200461808
64	C16	R1	7.28540221886225
64	C8	R1	7.49185309632967
64	C20	R1	7.19967234483636
64	C7	R1	7.04439411935845
65	C23	R1	7.11894107272351
65	C17	R1	7.36632221424582
65	C10	R1	7.22881869049588
65	C3	R1	7.16992500144231
65	C14	R1	7.49984588708321
65	C5	R1	7.40087943628218
65	C9	R1	7.36632221424582
65	C24	R1	7.28540221886225
65	C21	R1	7.16992500144231
65	C1	R1	7.45121111183233
65	C22	R1	7.13955135239879
65	C4	R1	7.06608919045777
65	C13	R1	7.21916852046216
65	C18	R1	7.08746284125034
65	C15	R1	7.31288295528436
65	C11	R1	7.19967234483636
65	C16	R1	7.14974711950468
65	C8	R1	7.21916852046216
65	C20	R1	7.07681559705083
65	C7	R1	7.33985000288462
66	C17	R1	7.11894107272351
66	C12	R1	7.06608919045777
66	C10	R1	7.33985000288462
66	C3	R1	7.21916852046216
66	C14	R1	7.33985000288462
66	C9	R1	7.17990909001493
66	C24	R1	7.13955135239879
66	C6	R1	7.40087943628218
66	C21	R1	7.29462074889163
66	C19	R1	7.33985000288462
66	C1	R1	7.34872815423108
66	C22	R1	6.97727992349992
66	C4	R1	7.38370429247405
66	C13	R1	7.40087943628218
66	C18	R1	7.20945336562895
66	C15	R1	7
66	C11	R1	7.33985000288462
66	C8	R1	7.18982455888002
66	C20	R1	7.25738784269265
66	C7	R1	7.13955135239879
67	C23	R1	7.20945336562895
67	C17	R1	7.21916852046216
67	C12	R1	6.94251450533924
67	C10	R1	7.4757334309664
67	C3	R1	7.22881869049588
67	C5	R1	7.36632221424582
67	C9	R1	7.14974711950468
67	C21	R1	7.15987133677839
67	C19	R1	7.59991284218713
67	C1	R1	7.06608919045777
67	C22	R1	7.49185309632967
67	C4	R1	7.15987133677839
67	C13	R1	7.51569983828404
67	C18	R1	7
67	C15	R1	7.08746284125034
67	C11	R1	7.14974711950468
67	C16	R1	7.2667865406949
67	C8	R1	7.23840473932508
67	C20	R1	7.467605550083
67	C7	R1	7.16992500144231
68	C23	R1	7.4757334309664
68	C17	R1	7.4594316186373
68	C12	R1	7.2667865406949
68	C3	R1	7.15987133677839
68	C14	R1	7.29462074889163
68	C5	R1	7.54689445988764
68	C9	R1	7.24792751344359
68	C24	R1	7.29462074889163
68	C6	R1	7.19967234483636
68	C21	R1	7.4093909361377
68	C1	R1	7.07681559705083
68	C22	R1	7.56224242422107
68	C4	R1	7.48381577726426
68	C13	R1	7.4178525148859
68	C18	R1	7.06608919045777
68	C15	R1	7.08746284125034
68	C11	R1	7.23840473932508
68	C16	R1	7.01122725542325
68	C8	R1	7.29462074889163
68	C20	R1	7.4757334309664
68	C7	R1	7.57742882803575
69	C23	R1	7.06608919045777
69	C17	R1	7.39231742277876
69	C12	R1	7.29462074889163
69	C10	R1	7.27612440527424
69	C3	R1	7.4262647547021
69	C14	R1	7.16992500144231
69	C9	R1	7.12928301694497
69	C6	R1	7.11894107272351
69	C21	R1	7.25738784269265
69	C19	R1	7.467605550083
69	C1	R1	7.23840473932508
69	C4	R1	7.21916852046216
69	C13	R1	7.16992500144231
69	C18	R1	7.05528243550119
69	C15	R1	7.20945336562895
69	C11	R1	7.27612440527424
69	C16	R1	6.84549005094437
69	C8	R1	7.10852445677817
69	C20	R1	7.35755200461808
69	C7	R1	7.17990909001493
70	C23	R1	7.467605550083
70	C17	R1	7.4594316186373
70	C12	R1	7.58496250072116
70	C3	R1	7.24792751344359
70	C14	R1	7.16992500144231
70	C5	R1	7.16992500144231
70	C9	R1	7.06608919045777
70	C24	R1	7.27612440527424
70	C6	R1	7.35755200461808
70	C21	R1	7.36632221424582
70	C1	R1	7.23840473932508
70	C22	R1	7.14974711950468
70	C4	R1	7.4262647547021
70	C13	R1	7.44294349584873
70	C18	R1	7.4262647547021
70	C15	R1	6.95419631038687
70	C11	R1	6.88264304936184
70	C16	R1	7.18982455888002
70	C8	R1	7.24792751344359
70	C20	R1	7.467605550083
70	C7	R1	7.38370429247405
71	C23	R1	7.28540221886225
71	C17	R1	7.54689445988764
71	C12	R1	7.31288295528436
71	C10	R1	7.23840473932508
71	C3	R1	7.38370429247405
71	C5	R1	7.16992500144231
71	C9	R1	7.4594316186373
71	C24	R1	6.90689059560852
71	C6	R1	7.32192809488736
71	C19	R1	7.23840473932508
71	C22	R1	7.4262647547021
71	C4	R1	7.49185309632967
71	C13	R1	7.14974711950468
71	C18	R1	7.20945336562895
71	C15	R1	7.19967234483636
71	C11	R1	6.95419631038687
71	C16	R1	7.19967234483636
71	C8	R1	7.09803208296053
71	C20	R1	7.29462074889163
71	C7	R1	7.16992500144231
72	C17	R1	7.16992500144231
72	C10	R1	6.97727992349992
72	C3	R1	7.14974711950468
72	C14	R1	7.18982455888002
72	C5	R1	6.88264304936184
72	C9	R1	7.24792751344359
72	C24	R1	7.16992500144231
72	C6	R1	7.14974711950468
72	C21	R1	7.39231742277876
72	C19	R1	7.18982455888002
72	C4	R1	7.07681559705083
72	C13	R1	7.16992500144231
72	C18	R1	7.2667865406949
72	C15	R1	7.12928301694497
72	C11	R1	7.35755200461808
72	C16	R1	7.17990909001493
72	C8	R1	7.31288295528436
72	C20	R1	7.08746284125034
72	C7	R1	7.21916852046216
73	C23	R1	7.21916852046216
73	C17	R1	7.54689445988764
73	C12	R1	7.19967234483636
73	C10	R1	7.02236781302845
73	C3	R1	7.19967234483636
73	C14	R1	7.35755200461808
73	C5	R1	7.60733031374961
73	C9	R1	7.17990909001493
73	C24	R1	7.39231742277876
73	C6	R1	7.49185309632967
73	C21	R1	7.13955135239879
73	C19	R1	7.33985000288462
73	C1	R1	7.37503943134692
73	C22	R1	7.65105169117893
73	C4	R1	7.19967234483636
73	C18	R1	7.33091687811462
73	C15	R1	7.07681559705083
73	C11	R1	7.27612440527424
73	C16	R1	7.07681559705083
73	C8	R1	7.13955135239879
74	C23	R1	7.48381577726426
74	C17	R1	7.18982455888002
74	C12	R1	7.03342300153745
74	C3	R1	7.52356195605701
74	C14	R1	7.13955135239879
74	C5	R1	7.44294349584873
74	C9	R1	7.38370429247405
74	C24	R1	7.21916852046216
74	C6	R1	7.43462822763672
74	C21	R1	7.31288295528436
74	C19	R1	7.43462822763672
74	C1	R1	7.4757334309664
74	C22	R1	7.35755200461808
74	C4	R1	7.31288295528436
74	C13	R1	7.35755200461808
74	C18	R1	7.17990909001493
74	C15	R1	7.2667865406949
74	C11	R1	7
74	C16	R1	7.03342300153745
74	C8	R1	7.27612440527424
74	C20	R1	7.4757334309664
74	C7	R1	7.32192809488736
75	C23	R1	7.35755200461808
75	C17	R1	7.56224242422107
75	C12	R1	7.54689445988764
75	C10	R1	7.33985000288462
75	C3	R1	7.45121111183233
75	C14	R1	7.35755200461808
75	C5	R1	7.49984588708321
75	C9	R1	7.36632221424582
75	C24	R1	7.09803208296053
75	C6	R1	7.27612440527424
75	C19	R1	7.3037807481771
75	C1	R1	6.98868468677217
75	C4	R1	7.19967234483636
75	C13	R1	7.43462822763672
75	C18	R1	7.4178525148859
75	C15	R1	6.88264304936184
75	C11	R1	7.2667865406949
75	C16	R1	7.05528243550119
75	C8	R1	7.02236781302845
75	C20	R1	7.35755200461808
75	C7	R1	7.07681559705083
76	C23	R1	7.07681559705083
76	C17	R1	7.04439411935845
76	C12	R1	7.23840473932508
76	C10	R1	7.25738784269265
76	C3	R1	7.28540221886225
76	C14	R1	7.04439411935845
76	C24	R1	7.22881869049588
76	C6	R1	6.90689059560852
76	C21	R1	7.4093909361377
76	C19	R1	7.11894107272351
76	C1	R1	7.11894107272351
76	C22	R1	7.38370429247405
76	C4	R1	7.20945336562895
76	C13	R1	7.27612440527424
76	C18	R1	7.44294349584873
76	C11	R1	7.01122725542325
76	C16	R1	7.36632221424582
76	C20	R1	7.25738784269265
76	C7	R1	6.94251450533924
77	C23	R1	7.29462074889163
77	C12	R1	7.39231742277876
77	C10	R1	7.2667865406949
77	C3	R1	7.56985560833095
77	C14	R1	7.13955135239879
77	C9	R1	7.19967234483636
77	C24	R1	7.2667865406949
77	C6	R1	7.07681559705083
77	C19	R1	7.01122725542325
77	C1	R1	7.06608919045777
77	C4	R1	7.22881869049588
77	C13	R1	7.10852445677817
77	C18	R1	7.07681559705083
77	C15	R1	7.15987133677839
77	C11	R1	7.21916852046216
77	C16	R1	7.02236781302845
77	C8	R1	7.467605550083
77	C20	R1	7.29462074889163
77	C7	R1	7.38370429247405
78	C23	R1	7.33091687811462
78	C17	R1	7.56224242422107
78	C12	R1	7.48381577726426
78	C3	R1	7.38370429247405
78	C5	R1	7.33091687811462
78	C9	R1	7.51569983828404
78	C24	R1	7.17990909001493
78	C6	R1	7.28540221886225
78	C21	R1	7.16992500144231
78	C19	R1	7.35755200461808
78	C1	R1	7.38370429247405
78	C22	R1	7.32192809488736
78	C4	R1	7.2667865406949
78	C18	R1	7.3037807481771
78	C15	R1	7.22881869049588
78	C11	R1	7.08746284125034
78	C16	R1	7.45121111183233
78	C8	R1	7.59991284218713
78	C20	R1	7.28540221886225
78	C7	R1	7.34872815423108
79	C23	R1	7.29462074889163
79	C17	R1	7.40087943628218
79	C12	R1	7.16992500144231
79	C3	R1	7.33091687811462
79	C14	R1	7.39231742277876
79	C5	R1	7.21916852046216
79	C9	R1	7.09803208296053
79	C24	R1	7.52356195605701
79	C6	R1	7.4178525148859
79	C21	R1	7.16992500144231
79	C19	R1	7.29462074889163
79	C1	R1	7.3037807481771
79	C22	R1	7.66533591718518
79	C4	R1	7.12928301694497
79	C13	R1	7.08746284125034
79	C18	R1	7
79	C15	R1	7.21916852046216
79	C11	R1	7.56224242422107
79	C16	R1	7.13955135239879
79	C20	R1	7.2667865406949
79	C7	R1	7.39231742277876
80	C23	R1	7.12928301694497
80	C17	R1	7.24792751344359
80	C12	R1	7.14974711950468
80	C3	R1	7.36632221424582
80	C14	R1	7.03342300153745
80	C5	R1	7.35755200461808
80	C9	R1	7.29462074889163
80	C24	R1	7.19967234483636
80	C21	R1	7.49185309632967
80	C19	R1	7.4262647547021
80	C1	R1	7.24792751344359
80	C22	R1	7.44294349584873
80	C4	R1	7.44294349584873
80	C13	R1	7.17990909001493
80	C18	R1	7.18982455888002
80	C15	R1	7.20945336562895
80	C11	R1	7.25738784269265
80	C16	R1	7.29462074889163
80	C8	R1	7.4757334309664
80	C20	R1	7.15987133677839
80	C7	R1	7.27612440527424
81	C23	R1	7.25738784269265
81	C10	R1	7.21916852046216
81	C3	R1	7.45121111183233
81	C14	R1	7.38370429247405
81	C5	R1	7.43462822763672
81	C9	R1	7.36632221424582
81	C24	R1	7.34872815423108
81	C6	R1	7.20945336562895
81	C21	R1	7.31288295528436
81	C19	R1	7.09803208296053
81	C22	R1	7.24792751344359
81	C4	R1	7.3037807481771
81	C13	R1	7.4178525148859
81	C18	R1	7.12928301694497
81	C15	R1	7.19967234483636
81	C11	R1	7.07681559705083
81	C16	R1	7.22881869049588
81	C8	R1	7.13955135239879
81	C20	R1	7.48381577726426
81	C7	R1	7.18982455888002
82	C17	R1	6.8703647195834
82	C12	R1	7.10852445677817
82	C10	R1	7.3037807481771
82	C3	R1	7.39231742277876
82	C14	R1	7.34872815423108
82	C9	R1	7.4093909361377
82	C24	R1	7.24792751344359
82	C6	R1	7.21916852046216
82	C21	R1	7.27612440527424
82	C19	R1	7.01122725542325
82	C1	R1	7.15987133677839
82	C22	R1	7.45121111183233
82	C4	R1	7.34872815423108
82	C13	R1	7.31288295528436
82	C18	R1	7.04439411935845
82	C15	R1	6.97727992349992
82	C11	R1	7
82	C16	R1	7.28540221886225
82	C8	R1	7.33985000288462
82	C20	R1	7.16992500144231
82	C7	R1	7.33985000288462
83	C23	R1	7.48381577726426
83	C17	R1	7.35755200461808
83	C10	R1	7.11894107272351
83	C3	R1	7.44294349584873
83	C14	R1	7.44294349584873
83	C5	R1	7.20945336562895
83	C9	R1	6.91886323727459
83	C24	R1	7.05528243550119
83	C6	R1	7.35755200461808
83	C21	R1	7.12928301694497
83	C1	R1	6.85798099512757
83	C22	R1	7.32192809488736
83	C4	R1	7.37503943134692
83	C13	R1	7.11894107272351
83	C18	R1	7.14974711950468
83	C15	R1	7.3037807481771
83	C11	R1	7.35755200461808
83	C16	R1	7.12928301694497
83	C8	R1	7.34872815423108
83	C20	R1	7.31288295528436
83	C7	R1	7.35755200461808
84	C23	R1	7.21916852046216
84	C17	R1	7.16992500144231
84	C12	R1	7.57742882803575
84	C10	R1	7.23840473932508
84	C3	R1	7.25738784269265
84	C14	R1	7.15987133677839
84	C5	R1	7.21916852046216
84	C24	R1	7.39231742277876
84	C6	R1	7.24792751344359
84	C21	R1	7.36632221424582
84	C19	R1	7.13955135239879
84	C1	R1	7.10852445677817
84	C22	R1	7.58496250072116
84	C13	R1	7.29462074889163
84	C18	R1	7.52356195605701
84	C15	R1	7.18982455888002
84	C11	R1	7.16992500144231
84	C8	R1	7.31288295528436
84	C20	R1	7.20945336562895
84	C7	R1	7.27612440527424
85	C23	R1	7.31288295528436
85	C17	R1	7.33985000288462
85	C12	R1	7.4594316186373
85	C10	R1	7.54689445988764
85	C3	R1	7.4093909361377
85	C14	R1	7.06608919045777
85	C9	R1	7.21916852046216
85	C24	R1	7.36632221424582
85	C6	R1	7.17990909001493
85	C21	R1	7.51569983828404
85	C19	R1	7.2667865406949
85	C1	R1	7.17990909001493
85	C22	R1	7.49185309632967
85	C4	R1	7.4757334309664
85	C13	R1	6.94251450533924
85	C18	R1	6.85798099512757
85	C15	R1	7.03342300153745
85	C11	R1	7.05528243550119
85	C8	R1	7.34872815423108
85	C20	R1	7.4093909361377
85	C7	R1	7.62205181945638
86	C23	R1	7.24792751344359
86	C17	R1	7.14974711950468
86	C12	R1	7.467605550083
86	C10	R1	7.21916852046216
86	C3	R1	7.16992500144231
86	C14	R1	7.39231742277876
86	C5	R1	7.51569983828404
86	C9	R1	7.29462074889163
86	C24	R1	7.33985000288462
86	C6	R1	7.40087943628218
86	C21	R1	7.25738784269265
86	C19	R1	7.05528243550119
86	C1	R1	7.3037807481771
86	C4	R1	7.31288295528436
86	C13	R1	7.11894107272351
86	C15	R1	6.96578428466209
86	C11	R1	7.33091687811462
86	C16	R1	7.44294349584873
86	C8	R1	7.54689445988764
86	C20	R1	7.19967234483636
86	C7	R1	7.52356195605701
87	C23	R1	7.22881869049588
87	C17	R1	7.53138146051631
87	C12	R1	7.4757334309664
87	C10	R1	7.31288295528436
87	C3	R1	7.28540221886225
87	C14	R1	7.22881869049588
87	C5	R1	7.467605550083
87	C24	R1	7.24792751344359
87	C6	R1	6.74146698640115
87	C21	R1	7.3037807481771
87	C19	R1	7.52356195605701
87	C1	R1	6.90689059560852
87	C22	R1	7.22881869049588
87	C4	R1	7.31288295528436
87	C13	R1	7.21916852046216
87	C18	R1	7.05528243550119
87	C15	R1	7.21916852046216
87	C11	R1	7.40087943628218
87	C16	R1	7.20945336562895
87	C20	R1	7.03342300153745
87	C7	R1	7.29462074889163
88	C17	R1	7.04439411935845
88	C12	R1	7.25738784269265
88	C10	R1	7.5077946401987
88	C3	R1	7.44294349584873
88	C14	R1	7.4594316186373
88	C5	R1	7.20945336562895
88	C9	R1	7.20945336562895
88	C24	R1	7.15987133677839
88	C6	R1	7.22881869049588
88	C21	R1	7.18982455888002
88	C1	R1	7.21916852046216
88	C4	R1	7.15987133677839
88	C13	R1	7.25738784269265
88	C18	R1	7.29462074889163
88	C15	R1	6.8703647195834
88	C16	R1	7.21916852046216
88	C8	R1	7.31288295528436
88	C20	R1	7.27612440527424
88	C7	R1	7.5077946401987
89	C23	R1	7.2667865406949
89	C17	R1	7.4757334309664
89	C12	R1	7.06608919045777
89	C10	R1	7.19967234483636
89	C14	R1	7.15987133677839
89	C5	R1	7.36632221424582
89	C9	R1	6.94251450533924
89	C24	R1	7.05528243550119
89	C6	R1	7.12928301694497
89	C21	R1	7.22881869049588
89	C19	R1	7.15987133677839
89	C1	R1	7.31288295528436
89	C22	R1	7.4594316186373
89	C18	R1	7.07681559705083
89	C15	R1	7.05528243550119
89	C11	R1	7.18982455888002
89	C16	R1	6.85798099512757
89	C8	R1	7.4093909361377
89	C20	R1	7.13955135239879
89	C7	R1	7.28540221886225
90	C12	R1	7.24792751344359
90	C10	R1	7.21916852046216
90	C3	R1	7.12928301694497
90	C14	R1	7.43462822763672
90	C5	R1	7.18982455888002
90	C9	R1	7.23840473932508
90	C24	R1	7.34872815423108
90	C6	R1	7.21916852046216
90	C21	R1	7.05528243550119
90	C19	R1	7.67948009950545
90	C22	R1	7.33985000288462
90	C4	R1	7.13955135239879
90	C13	R1	7.25738784269265
90	C18	R1	7.32192809488736
90	C15	R1	7.18982455888002
90	C11	R1	7.36632221424582
90	C16	R1	7.19967234483636
90	C8	R1	7.49984588708321
90	C20	R1	7.3037807481771
90	C7	R1	7.4262647547021
91	C23	R1	7.10852445677817
91	C17	R1	7.19967234483636
91	C12	R1	7.37503943134692
91	C10	R1	7.21916852046216
91	C3	R1	7.05528243550119
91	C14	R1	7.24792751344359
91	C5	R1	7.21916852046216
91	C9	R1	7.28540221886225
91	C6	R1	7.36632221424582
91	C21	R1	7.62935662007961
91	C19	R1	7.4262647547021
91	C1	R1	7.28540221886225
91	C4	R1	7.28540221886225
91	C13	R1	7.51569983828404
91	C18	R1	7.15987133677839
91	C15	R1	7.25738784269265
91	C16	R1	7.28540221886225
91	C8	R1	7.4093909361377
91	C20	R1	7.49185309632967
91	C7	R1	7.15987133677839
92	C23	R1	7.3037807481771
92	C17	R1	7.21916852046216
92	C12	R1	7.29462074889163
92	C10	R1	7.15987133677839
92	C3	R1	7.33985000288462
92	C14	R1	7.34872815423108
92	C5	R1	7.53915881110803
92	C9	R1	7.43462822763672
92	C6	R1	7.13955135239879
92	C19	R1	7.27612440527424
92	C1	R1	7.3037807481771
92	C22	R1	7.10852445677817
92	C4	R1	7.13955135239879
92	C13	R1	6.97727992349992
92	C18	R1	7.22881869049588
92	C15	R1	7.36632221424582
92	C11	R1	6.96578428466209
92	C16	R1	7.3037807481771
92	C8	R1	7.04439411935845
92	C20	R1	7.24792751344359
92	C7	R1	7.21916852046216
93	C23	R1	7.40087943628218
93	C17	R1	7.27612440527424
93	C12	R1	7.22881869049588
93	C10	R1	7.10852445677817
93	C3	R1	7.45121111183233
93	C14	R1	7.54689445988764
93	C9	R1	6.90689059560852
93	C24	R1	7.11894107272351
93	C6	R1	7.07681559705083
93	C21	R1	7.4093909361377
93	C19	R1	7.21916852046216
93	C1	R1	7.03342300153745
93	C22	R1	7.38370429247405
93	C13	R1	7.33091687811462
93	C18	R1	7.4757334309664
93	C15	R1	6.90689059560852
93	C11	R1	7.34872815423108
93	C16	R1	7.21916852046216
93	C8	R1	7.37503943134692
93	C20	R1	7.06608919045777
93	C7	R1	7.21916852046216
94	C23	R1	7.25738784269265
94	C17	R1	7.16992500144231
94	C12	R1	7.09803208296053
94	C10	R1	7.31288295528436
94	C3	R1	7.12928301694497
94	C14	R1	7.35755200461808
94	C5	R1	6.97727992349992
94	C9	R1	7.07681559705083
94	C24	R1	7.18982455888002
94	C6	R1	7.25738784269265
94	C21	R1	7.08746284125034
94	C19	R1	7.45121111183233
94	C1	R1	7.467605550083
94	C22	R1	7.33985000288462
94	C13	R1	7.19967234483636
94	C18	R1	7.37503943134692
94	C15	R1	7.02236781302845
94	C11	R1	6.93073733756289
94	C16	R1	7.17990909001493
94	C8	R1	7.33091687811462
94	C20	R1	7.33985000288462
94	C7	R1	7.52356195605701
95	C23	R1	7.16992500144231
95	C17	R1	7.37503943134692
95	C12	R1	7.65821148275179
95	C10	R1	7.467605550083
95	C3	R1	6.8703647195834
95	C5	R1	7.52356195605701
95	C9	R1	7.48381577726426
95	C24	R1	7.3037807481771
95	C6	R1	6.85798099512757
95	C21	R1	7.2667865406949
95	C19	R1	7.4594316186373
95	C1	R1	6.97727992349992
95	C22	R1	7.59245703726808
95	C13	R1	7.63662462054365
95	C11	R1	7.40087943628218
95	C16	R1	7.44294349584873
95	C8	R1	7.4757334309664
95	C20	R1	7.38370429247405
95	C7	R1	7.39231742277876
96	C23	R1	7.23840473932508
96	C17	R1	7.4262647547021
96	C12	R1	7.16992500144231
96	C10	R1	7.28540221886225
96	C3	R1	7.11894107272351
96	C14	R1	7.18982455888002
96	C5	R1	7.18982455888002
96	C9	R1	7.11894107272351
96	C24	R1	7.34872815423108
96	C6	R1	6.93073733756289
96	C21	R1	7.05528243550119
96	C19	R1	7.23840473932508
96	C1	R1	7.20945336562895
96	C22	R1	7.17990909001493
96	C4	R1	7.35755200461808
96	C13	R1	7.38370429247405
96	C18	R1	7.14974711950468
96	C11	R1	7.31288295528436
96	C16	R1	7.36632221424582
96	C8	R1	7.07681559705083
96	C20	R1	7.04439411935845
96	C7	R1	7.467605550083
97	C23	R1	7.3037807481771
97	C17	R1	7.16992500144231
97	C12	R1	7.20945336562895
97	C10	R1	6.91886323727459
97	C3	R1	7.59245703726808
97	C14	R1	7.467605550083
97	C5	R1	7.5077946401987
97	C9	R1	7.21916852046216
97	C24	R1	7.11894107272351
97	C6	R1	7.3037807481771
97	C21	R1	7.40087943628218
97	C19	R1	7.3037807481771
97	C1	R1	7.52356195605701
97	C22	R1	7.67948009950545
97	C4	R1	7.23840473932508
97	C13	R1	7.48381577726426
97	C18	R1	7.2667865406949
97	C15	R1	7.33985000288462
97	C11	R1	7.07681559705083
97	C16	R1	7.14974711950468
97	C8	R1	7
97	C20	R1	7.34872815423108
97	C7	R1	7.33091687811462
98	C23	R1	7.14974711950468
98	C17	R1	7.22881869049588
98	C12	R1	7.01122725542325
98	C10	R1	7.32192809488736
98	C3	R1	7.39231742277876
98	C14	R1	7.38370429247405
98	C5	R1	7.29462074889163
[truncated: 14,576 more rows]
