# Supplementary material for: Stochastic modelling of single-cell gene expression adaptation reveals non-genomic contribution to evolution of tumor subclones
Source: bioRxiv. 2024 Apr 20:2024.04.17.588869. Preprint. [Version 1] doi: 10.1101/2024.04.17.588869 (PMC11071284; doi:10.1101/2024.04.17.588869)
Supplement: Supplement 2 [file media-2.zip › Supplementary Files/Simulated Data/Adaptive_Simulation/tr_1.08_sq_.15_r_150_a_.125.csv]

gene	species	replicate	exprval
1	C23	R1	7.05528243550119
1	C17	R1	7.23840473932508
1	C12	R1	7.08746284125034
1	C10	R1	7.25738784269265
1	C3	R1	7.08746284125034
1	C14	R1	7.59991284218713
1	C5	R1	7.10852445677817
1	C9	R1	7.55458885167764
1	C24	R1	7
1	C6	R1	7.39231742277876
1	C19	R1	7.3037807481771
1	C1	R1	7.09803208296053
1	C22	R1	7.33985000288462
1	C4	R1	7
1	C13	R1	6.98868468677217
1	C18	R1	7.15987133677839
1	C11	R1	7.19967234483636
1	C16	R1	7.467605550083
1	C8	R1	7.11894107272351
1	C20	R1	7.19967234483636
1	C7	R1	7.49185309632967
2	C23	R1	7.39231742277876
2	C12	R1	7.33091687811462
2	C10	R1	7.06608919045777
2	C3	R1	7.16992500144231
2	C5	R1	7.35755200461808
2	C9	R1	7.27612440527424
2	C24	R1	6.94251450533924
2	C6	R1	7.29462074889163
2	C1	R1	7.4178525148859
2	C22	R1	7.37503943134692
2	C4	R1	7.40087943628218
2	C13	R1	7.29462074889163
2	C18	R1	6.95419631038687
2	C15	R1	7.49185309632967
2	C11	R1	7.28540221886225
2	C8	R1	7.33985000288462
2	C20	R1	7.4093909361377
2	C7	R1	7.28540221886225
3	C23	R1	7.36632221424582
3	C17	R1	7.51569983828404
3	C12	R1	6.8073549220576
3	C10	R1	7.12928301694497
3	C14	R1	7.32192809488736
3	C5	R1	7.4757334309664
3	C9	R1	7.22881869049588
3	C6	R1	7.4262647547021
3	C21	R1	7.45121111183233
3	C19	R1	7.21916852046216
3	C1	R1	7.36632221424582
3	C22	R1	7.32192809488736
3	C4	R1	7.33091687811462
3	C13	R1	7.29462074889163
3	C18	R1	7.34872815423108
3	C15	R1	7.06608919045777
3	C11	R1	7.09803208296053
3	C16	R1	7.23840473932508
3	C8	R1	7.2667865406949
3	C20	R1	7.45121111183233
3	C7	R1	7.4093909361377
4	C23	R1	7.16992500144231
4	C17	R1	7.28540221886225
4	C12	R1	7.31288295528436
4	C10	R1	7.19967234483636
4	C3	R1	7.4178525148859
4	C14	R1	7.28540221886225
4	C5	R1	7.43462822763672
4	C9	R1	7.48381577726426
4	C24	R1	7.4594316186373
4	C6	R1	7.34872815423108
4	C21	R1	7.13955135239879
4	C19	R1	7.15987133677839
4	C1	R1	7.21916852046216
4	C4	R1	7.09803208296053
4	C13	R1	7.35755200461808
4	C18	R1	7.05528243550119
4	C11	R1	6.96578428466209
4	C16	R1	7
4	C8	R1	7.62935662007961
4	C20	R1	7.24792751344359
4	C7	R1	6.98868468677217
5	C23	R1	7.58496250072116
5	C17	R1	7.24792751344359
5	C12	R1	7.4178525148859
5	C10	R1	6.97727992349992
5	C3	R1	7.22881869049588
5	C14	R1	7.19967234483636
5	C5	R1	7.5077946401987
5	C9	R1	7.20945336562895
5	C24	R1	7.14974711950468
5	C6	R1	7.25738784269265
5	C21	R1	7.32192809488736
5	C19	R1	7.4178525148859
5	C1	R1	7.75488750216347
5	C22	R1	7.33985000288462
5	C4	R1	7.4262647547021
5	C13	R1	7.17990909001493
5	C18	R1	7.17990909001493
5	C11	R1	7.09803208296053
5	C16	R1	7.39231742277876
5	C8	R1	7.29462074889163
5	C7	R1	7.27612440527424
6	C23	R1	7.24792751344359
6	C17	R1	7.19967234483636
6	C12	R1	7.02236781302845
6	C10	R1	7.15987133677839
6	C3	R1	7.36632221424582
6	C14	R1	7.22881869049588
6	C5	R1	6.83289001416474
6	C9	R1	6.94251450533924
6	C24	R1	7.06608919045777
6	C6	R1	7.08746284125034
6	C21	R1	7.19967234483636
6	C19	R1	7.40087943628218
6	C1	R1	7.22881869049588
6	C4	R1	7.51569983828404
6	C13	R1	7.18982455888002
6	C15	R1	7.17990909001493
6	C11	R1	7.23840473932508
6	C16	R1	7.02236781302845
6	C8	R1	7.18982455888002
6	C20	R1	7.53138146051631
6	C7	R1	7.4178525148859
7	C23	R1	7.34872815423108
7	C17	R1	7.34872815423108
7	C12	R1	7.62205181945638
7	C10	R1	7.39231742277876
7	C3	R1	7.25738784269265
7	C14	R1	7.49185309632967
7	C5	R1	7.25738784269265
7	C9	R1	7.29462074889163
7	C24	R1	7.33985000288462
7	C6	R1	7.4594316186373
7	C21	R1	7.49185309632967
7	C19	R1	7.4262647547021
7	C1	R1	7.48381577726426
7	C22	R1	7.34872815423108
7	C4	R1	7.17990909001493
7	C18	R1	7.55458885167764
7	C15	R1	7.29462074889163
7	C11	R1	7.06608919045777
7	C16	R1	7.22881869049588
7	C8	R1	7.11894107272351
7	C20	R1	7.53915881110803
7	C7	R1	7.15987133677839
8	C17	R1	7.2667865406949
8	C12	R1	7.36632221424582
8	C10	R1	7.14974711950468
8	C3	R1	7.13955135239879
8	C14	R1	7.39231742277876
8	C5	R1	7.33985000288462
8	C9	R1	7.11894107272351
8	C24	R1	7.55458885167764
8	C6	R1	7.13955135239879
8	C21	R1	7.4178525148859
8	C19	R1	7.04439411935845
8	C1	R1	7.64385618977472
8	C22	R1	7.37503943134692
8	C4	R1	7.39231742277876
8	C13	R1	7.35755200461808
8	C18	R1	7.22881869049588
8	C15	R1	7.35755200461808
8	C11	R1	7.4178525148859
8	C16	R1	7.2667865406949
8	C8	R1	7.40087943628218
8	C20	R1	7.24792751344359
8	C7	R1	7.25738784269265
9	C23	R1	6.96578428466209
9	C17	R1	7.51569983828404
9	C12	R1	7.23840473932508
9	C10	R1	7.51569983828404
9	C3	R1	7.12928301694497
9	C5	R1	7.35755200461808
9	C9	R1	7.38370429247405
9	C24	R1	7.35755200461808
9	C6	R1	7.33985000288462
9	C21	R1	7.43462822763672
9	C19	R1	7.21916852046216
9	C1	R1	7.4178525148859
9	C22	R1	7.4093909361377
9	C13	R1	7.36632221424582
9	C18	R1	6.97727992349992
9	C15	R1	7.10852445677817
9	C11	R1	7.12928301694497
9	C16	R1	7.13955135239879
9	C8	R1	7.4093909361377
9	C20	R1	7.34872815423108
9	C7	R1	7.16992500144231
10	C23	R1	7.33985000288462
10	C17	R1	7.24792751344359
10	C12	R1	7.20945336562895
10	C10	R1	7.49185309632967
10	C3	R1	7.14974711950468
10	C14	R1	7.57742882803575
10	C9	R1	7.03342300153745
10	C24	R1	7.04439411935845
10	C6	R1	7.28540221886225
10	C21	R1	7.31288295528436
10	C19	R1	7.34872815423108
10	C1	R1	7.24792751344359
10	C22	R1	7.53915881110803
10	C4	R1	7.37503943134692
10	C13	R1	7.02236781302845
10	C18	R1	7.25738784269265
10	C11	R1	7.25738784269265
10	C16	R1	7.467605550083
10	C8	R1	7.07681559705083
10	C20	R1	7.39231742277876
10	C7	R1	7.37503943134692
11	C23	R1	7.56224242422107
11	C17	R1	7.56224242422107
11	C10	R1	7.19967234483636
11	C3	R1	7.2667865406949
11	C14	R1	7.24792751344359
11	C5	R1	7.36632221424582
11	C9	R1	7.12928301694497
11	C24	R1	7.73470962022584
11	C6	R1	7.4093909361377
11	C21	R1	7.12928301694497
11	C19	R1	7.17990909001493
11	C1	R1	7.36632221424582
11	C22	R1	7.24792751344359
11	C4	R1	7.467605550083
11	C13	R1	7.34872815423108
11	C18	R1	7.27612440527424
11	C15	R1	7.43462822763672
11	C11	R1	7.4262647547021
11	C16	R1	7.27612440527424
11	C8	R1	7.20945336562895
11	C20	R1	7.20945336562895
11	C7	R1	7.4093909361377
12	C23	R1	7.24792751344359
12	C17	R1	7.2667865406949
12	C10	R1	7.51569983828404
12	C3	R1	7.31288295528436
12	C14	R1	7.13955135239879
12	C5	R1	7.17990909001493
12	C9	R1	7.49185309632967
12	C24	R1	7.18982455888002
12	C6	R1	6.94251450533924
12	C21	R1	7.34872815423108
12	C19	R1	7.18982455888002
12	C1	R1	7.23840473932508
12	C22	R1	7.43462822763672
12	C4	R1	7.22881869049588
12	C13	R1	7.21916852046216
12	C18	R1	7.07681559705083
12	C15	R1	7.10852445677817
12	C11	R1	6.98868468677217
12	C8	R1	7.02236781302845
12	C20	R1	7.54689445988764
12	C7	R1	7.54689445988764
13	C23	R1	7.43462822763672
13	C17	R1	7.32192809488736
13	C12	R1	7.40087943628218
13	C10	R1	7.12928301694497
13	C14	R1	7.62935662007961
13	C5	R1	7.44294349584873
13	C9	R1	7.32192809488736
13	C24	R1	7.18982455888002
13	C21	R1	7.58496250072116
13	C19	R1	7.33985000288462
13	C1	R1	7.33985000288462
13	C22	R1	7.24792751344359
13	C4	R1	7.15987133677839
13	C13	R1	7.13955135239879
13	C18	R1	7.14974711950468
13	C15	R1	7
13	C11	R1	7
13	C16	R1	7.14974711950468
13	C7	R1	7.28540221886225
14	C23	R1	7.33985000288462
14	C17	R1	7.19967234483636
14	C12	R1	7.19967234483636
14	C10	R1	7.34872815423108
14	C3	R1	7.17990909001493
14	C14	R1	7.40087943628218
14	C5	R1	7.32192809488736
14	C9	R1	7.24792751344359
14	C24	R1	7.4093909361377
14	C6	R1	7.65105169117893
14	C21	R1	7.09803208296053
14	C1	R1	7.33985000288462
14	C22	R1	7.44294349584873
14	C4	R1	7.21916852046216
14	C18	R1	7.13955135239879
14	C15	R1	7.11894107272351
14	C11	R1	7.25738784269265
14	C16	R1	7.14974711950468
14	C8	R1	7.31288295528436
14	C20	R1	6.96578428466209
14	C7	R1	7.32192809488736
15	C23	R1	7.43462822763672
15	C17	R1	7.4757334309664
15	C12	R1	7.3037807481771
15	C10	R1	7.33985000288462
15	C3	R1	7.11894107272351
15	C14	R1	7.38370429247405
15	C5	R1	7.13955135239879
15	C9	R1	7.27612440527424
15	C24	R1	7.04439411935845
15	C6	R1	7.31288295528436
15	C21	R1	7.16992500144231
15	C19	R1	7.15987133677839
15	C1	R1	7.22881869049588
15	C22	R1	7.40087943628218
15	C4	R1	7.20945336562895
15	C13	R1	7.48381577726426
15	C18	R1	7.05528243550119
15	C15	R1	7.09803208296053
15	C11	R1	6.95419631038687
15	C16	R1	7.01122725542325
15	C20	R1	7.2667865406949
16	C23	R1	7.48381577726426
16	C17	R1	7.15987133677839
16	C12	R1	7.49984588708321
16	C10	R1	7.17990909001493
16	C3	R1	7.3037807481771
16	C14	R1	7.34872815423108
16	C5	R1	7.17990909001493
16	C9	R1	7.40087943628218
16	C24	R1	7.39231742277876
16	C6	R1	7.27612440527424
16	C21	R1	7.43462822763672
16	C19	R1	7.40087943628218
16	C1	R1	7.44294349584873
16	C22	R1	7.01122725542325
16	C4	R1	7.36632221424582
16	C13	R1	7.32192809488736
16	C18	R1	7.37503943134692
16	C15	R1	7.53915881110803
16	C11	R1	7.35755200461808
16	C16	R1	7.38370429247405
16	C8	R1	7.37503943134692
16	C20	R1	7.21916852046216
17	C23	R1	7.4093909361377
17	C17	R1	7.18982455888002
17	C12	R1	7.27612440527424
17	C10	R1	7.59245703726808
17	C3	R1	7.25738784269265
17	C14	R1	7.18982455888002
17	C5	R1	7.59245703726808
17	C24	R1	7.49185309632967
17	C6	R1	7.4262647547021
17	C21	R1	7.40087943628218
17	C19	R1	7.21916852046216
17	C1	R1	7.18982455888002
17	C22	R1	7.33091687811462
17	C4	R1	7.11894107272351
17	C13	R1	7.43462822763672
17	C18	R1	7.33091687811462
17	C15	R1	7.24792751344359
17	C11	R1	6.88264304936184
17	C16	R1	7
17	C20	R1	7.33985000288462
17	C7	R1	7.04439411935845
18	C23	R1	7.09803208296053
18	C17	R1	7.09803208296053
18	C12	R1	7.19967234483636
18	C10	R1	7.36632221424582
18	C3	R1	7.05528243550119
18	C5	R1	7.24792751344359
18	C9	R1	7.56985560833095
18	C6	R1	7.12928301694497
18	C21	R1	7.33091687811462
18	C19	R1	7.08746284125034
18	C1	R1	7.48381577726426
18	C22	R1	6.85798099512757
18	C13	R1	7.32192809488736
18	C18	R1	7.22881869049588
18	C15	R1	7.2667865406949
18	C11	R1	7.29462074889163
18	C16	R1	7.13955135239879
18	C8	R1	7.20945336562895
18	C7	R1	7.5077946401987
19	C23	R1	7.3037807481771
19	C17	R1	7.33985000288462
19	C12	R1	7.23840473932508
19	C10	R1	7.07681559705083
19	C3	R1	7.08746284125034
19	C14	R1	7.03342300153745
19	C5	R1	7.19967234483636
19	C9	R1	7.39231742277876
19	C24	R1	7.2667865406949
19	C6	R1	7.35755200461808
19	C21	R1	7.4594316186373
19	C19	R1	7.53138146051631
19	C1	R1	7.44294349584873
19	C22	R1	7.44294349584873
19	C13	R1	7.35755200461808
19	C18	R1	7.32192809488736
19	C15	R1	7.27612440527424
19	C11	R1	7.34872815423108
19	C8	R1	7.18982455888002
19	C20	R1	7.15987133677839
19	C7	R1	7.05528243550119
20	C23	R1	7.3037807481771
20	C17	R1	7.5077946401987
20	C12	R1	7.4757334309664
20	C10	R1	7.53138146051631
20	C3	R1	7.20945336562895
20	C14	R1	7.13955135239879
20	C5	R1	7.33091687811462
20	C9	R1	7.22881869049588
20	C24	R1	7.29462074889163
20	C6	R1	7.23840473932508
20	C21	R1	7.13955135239879
20	C19	R1	7.49185309632967
20	C1	R1	7.13955135239879
20	C22	R1	7.24792751344359
20	C4	R1	7.03342300153745
20	C13	R1	7.10852445677817
20	C18	R1	7.2667865406949
20	C15	R1	7.12928301694497
20	C11	R1	7.32192809488736
20	C16	R1	7.12928301694497
20	C20	R1	7.56224242422107
20	C7	R1	7.4093909361377
21	C23	R1	6.94251450533924
21	C17	R1	7.467605550083
21	C12	R1	7.22881869049588
21	C10	R1	7.39231742277876
21	C3	R1	7.59245703726808
21	C5	R1	7.16992500144231
21	C24	R1	7.19967234483636
21	C6	R1	7.36632221424582
21	C19	R1	7.22881869049588
21	C1	R1	7.31288295528436
21	C22	R1	7.17990909001493
21	C4	R1	7.31288295528436
21	C13	R1	7.24792751344359
21	C18	R1	7.24792751344359
21	C15	R1	7.04439411935845
21	C11	R1	7.51569983828404
21	C16	R1	7.17990909001493
21	C8	R1	7.15987133677839
21	C20	R1	7.4262647547021
21	C7	R1	7.04439411935845
22	C23	R1	7.51569983828404
22	C17	R1	7.27612440527424
22	C12	R1	6.95419631038687
22	C10	R1	7.21916852046216
22	C3	R1	7.20945336562895
22	C14	R1	7.01122725542325
22	C5	R1	7.04439411935845
22	C9	R1	7.33985000288462
22	C24	R1	6.93073733756289
22	C6	R1	7.05528243550119
22	C21	R1	7.45121111183233
22	C19	R1	7.39231742277876
22	C1	R1	7.49984588708321
22	C22	R1	7.31288295528436
22	C4	R1	7.19967234483636
22	C13	R1	7.43462822763672
22	C18	R1	7.2667865406949
22	C15	R1	7.40087943628218
22	C16	R1	7.25738784269265
22	C7	R1	7.2667865406949
23	C23	R1	6.84549005094437
23	C17	R1	7.48381577726426
23	C12	R1	7.29462074889163
23	C10	R1	7.35755200461808
23	C5	R1	7.56224242422107
23	C9	R1	7.45121111183233
23	C24	R1	7.33985000288462
23	C6	R1	7.10852445677817
23	C21	R1	7.4093909361377
23	C19	R1	7.33985000288462
23	C1	R1	7.12928301694497
23	C22	R1	7.19967234483636
23	C4	R1	7.4757334309664
23	C13	R1	7.27612440527424
23	C18	R1	7.25738784269265
23	C15	R1	7.36632221424582
23	C11	R1	7.4093909361377
23	C16	R1	7.18982455888002
23	C8	R1	7.31288295528436
23	C20	R1	7.17990909001493
23	C7	R1	7.05528243550119
24	C23	R1	7.3037807481771
24	C17	R1	7.54689445988764
24	C12	R1	7.38370429247405
24	C10	R1	7.12928301694497
24	C3	R1	7.17990909001493
24	C14	R1	7.17990909001493
24	C5	R1	7.31288295528436
24	C9	R1	7.33985000288462
24	C24	R1	7.33091687811462
24	C6	R1	7.04439411935845
24	C21	R1	7.3037807481771
24	C19	R1	7.04439411935845
24	C1	R1	7.29462074889163
24	C22	R1	7.53915881110803
24	C13	R1	7.2667865406949
24	C18	R1	7.12928301694497
24	C15	R1	7.33091687811462
24	C11	R1	7.24792751344359
24	C16	R1	7.04439411935845
24	C8	R1	6.8703647195834
24	C20	R1	6.84549005094437
24	C7	R1	7.4757334309664
25	C23	R1	7.17990909001493
25	C17	R1	7.05528243550119
25	C12	R1	7.33985000288462
25	C10	R1	7.32192809488736
25	C3	R1	7.36632221424582
25	C5	R1	7.33985000288462
25	C9	R1	7.43462822763672
25	C24	R1	7.52356195605701
25	C6	R1	7.15987133677839
25	C21	R1	7.38370429247405
25	C19	R1	7.23840473932508
25	C1	R1	7.27612440527424
25	C22	R1	7.12928301694497
25	C4	R1	7.37503943134692
25	C13	R1	7
25	C18	R1	7.57742882803575
25	C15	R1	7.15987133677839
25	C11	R1	7.20945336562895
25	C16	R1	6.65821148275179
25	C8	R1	7.35755200461808
25	C20	R1	7.43462822763672
25	C7	R1	7.36632221424582
26	C23	R1	6.94251450533924
26	C17	R1	7.11894107272351
26	C12	R1	7.39231742277876
26	C10	R1	7.28540221886225
26	C3	R1	7.24792751344359
26	C5	R1	7.19967234483636
26	C9	R1	7.19967234483636
26	C24	R1	7.52356195605701
26	C6	R1	7.16992500144231
26	C21	R1	7.07681559705083
26	C19	R1	7.10852445677817
26	C1	R1	7.56224242422107
26	C22	R1	7.19967234483636
26	C4	R1	7.37503943134692
26	C13	R1	7.5077946401987
26	C18	R1	7.06608919045777
26	C15	R1	7.14974711950468
26	C11	R1	7.4093909361377
26	C16	R1	7.15987133677839
26	C8	R1	7.27612440527424
26	C7	R1	7.25738784269265
27	C23	R1	7.3037807481771
27	C17	R1	7.34872815423108
27	C12	R1	7.48381577726426
27	C10	R1	7.11894107272351
27	C3	R1	7.07681559705083
27	C14	R1	7.39231742277876
27	C5	R1	7.19967234483636
27	C9	R1	7.59245703726808
27	C24	R1	7.10852445677817
27	C6	R1	7.15987133677839
27	C21	R1	7.51569983828404
27	C19	R1	7.66533591718518
27	C1	R1	7.33985000288462
27	C22	R1	7.4093909361377
27	C4	R1	7.13955135239879
27	C13	R1	7.23840473932508
27	C18	R1	7.04439411935845
27	C15	R1	7.09803208296053
27	C11	R1	7.02236781302845
27	C16	R1	7.13955135239879
27	C8	R1	7.37503943134692
27	C20	R1	7.28540221886225
27	C7	R1	7.27612440527424
28	C23	R1	7.29462074889163
28	C17	R1	7.11894107272351
28	C12	R1	7.4178525148859
28	C10	R1	7.2667865406949
28	C3	R1	7.16992500144231
28	C14	R1	7.3037807481771
28	C5	R1	7.27612440527424
28	C9	R1	7.05528243550119
28	C24	R1	7.62205181945638
28	C6	R1	7.03342300153745
28	C21	R1	7.17990909001493
28	C19	R1	7.56985560833095
28	C1	R1	7.55458885167764
28	C22	R1	6.93073733756289
28	C4	R1	7.38370429247405
28	C13	R1	7.38370429247405
28	C18	R1	6.98868468677217
28	C15	R1	7.36632221424582
28	C11	R1	7.37503943134692
28	C16	R1	6.97727992349992
28	C8	R1	7.39231742277876
28	C20	R1	7.59991284218713
28	C7	R1	7.37503943134692
29	C23	R1	7.58496250072116
29	C17	R1	7.22881869049588
29	C12	R1	7.27612440527424
29	C10	R1	7.39231742277876
29	C3	R1	7.64385618977472
29	C14	R1	7.07681559705083
29	C5	R1	7.31288295528436
29	C9	R1	7.5077946401987
29	C24	R1	7.12928301694497
29	C6	R1	6.93073733756289
29	C21	R1	7.11894107272351
29	C19	R1	7.40087943628218
29	C22	R1	7.31288295528436
29	C4	R1	7.13955135239879
29	C13	R1	7.52356195605701
29	C18	R1	7.23840473932508
29	C15	R1	6.96578428466209
29	C11	R1	7.13955135239879
29	C16	R1	7
29	C8	R1	7.49185309632967
29	C20	R1	7.39231742277876
29	C7	R1	7.05528243550119
30	C23	R1	7.20945336562895
30	C17	R1	7.32192809488736
30	C12	R1	7.33091687811462
30	C10	R1	7.27612440527424
30	C3	R1	7.37503943134692
30	C14	R1	7.34872815423108
30	C5	R1	7.22881869049588
30	C9	R1	7.29462074889163
30	C24	R1	7.12928301694497
30	C6	R1	7.07681559705083
30	C21	R1	7.6724253419715
30	C1	R1	7.37503943134692
30	C22	R1	7.62935662007961
30	C4	R1	7.21916852046216
30	C13	R1	7.35755200461808
30	C18	R1	7.28540221886225
30	C15	R1	7.34872815423108
30	C11	R1	7.14974711950468
30	C16	R1	7.01122725542325
30	C8	R1	7.13955135239879
30	C20	R1	7.3037807481771
30	C7	R1	7.34872815423108
31	C23	R1	7.11894107272351
31	C17	R1	7.467605550083
31	C12	R1	7.31288295528436
31	C10	R1	7.31288295528436
31	C3	R1	7.22881869049588
31	C14	R1	7.20945336562895
31	C5	R1	7.19967234483636
31	C9	R1	7.38370429247405
31	C24	R1	7.59245703726808
31	C6	R1	7.29462074889163
31	C19	R1	6.98868468677217
31	C1	R1	7.55458885167764
31	C22	R1	7.59245703726808
31	C4	R1	7.55458885167764
31	C13	R1	7.38370429247405
31	C18	R1	7.28540221886225
31	C15	R1	7.08746284125034
31	C11	R1	7.11894107272351
31	C16	R1	6.90689059560852
31	C8	R1	7.25738784269265
31	C20	R1	7.48381577726426
31	C7	R1	7.16992500144231
32	C23	R1	7.15987133677839
32	C17	R1	7.3037807481771
32	C12	R1	7.5077946401987
32	C3	R1	7.06608919045777
32	C14	R1	7.43462822763672
32	C5	R1	7.37503943134692
32	C9	R1	7.20945336562895
32	C24	R1	7.20945336562895
32	C6	R1	7.55458885167764
32	C19	R1	7.43462822763672
32	C1	R1	7.3037807481771
32	C22	R1	6.83289001416474
32	C4	R1	7.24792751344359
32	C13	R1	7.38370429247405
32	C18	R1	7.36632221424582
32	C15	R1	7.28540221886225
32	C11	R1	7.17990909001493
32	C16	R1	6.97727992349992
32	C8	R1	7.34872815423108
32	C20	R1	7.37503943134692
32	C7	R1	7.18982455888002
33	C23	R1	7.03342300153745
33	C17	R1	7.15987133677839
33	C12	R1	7.18982455888002
33	C10	R1	7.06608919045777
33	C3	R1	7.37503943134692
33	C14	R1	7.48381577726426
33	C5	R1	7.35755200461808
33	C9	R1	7.27612440527424
33	C24	R1	7.38370429247405
33	C6	R1	7.62205181945638
33	C21	R1	7.32192809488736
33	C19	R1	7.33985000288462
33	C1	R1	7.11894107272351
33	C22	R1	7.24792751344359
33	C4	R1	7.4757334309664
33	C18	R1	7.12928301694497
33	C15	R1	7.33091687811462
33	C11	R1	7.18982455888002
33	C16	R1	7.08746284125034
33	C8	R1	7.3037807481771
33	C7	R1	7.17990909001493
34	C17	R1	7.24792751344359
34	C12	R1	7.43462822763672
34	C10	R1	7.52356195605701
34	C3	R1	7.52356195605701
34	C14	R1	7.10852445677817
34	C5	R1	7.29462074889163
34	C9	R1	7.06608919045777
34	C24	R1	7.22881869049588
34	C21	R1	7.4093909361377
34	C19	R1	7.17990909001493
34	C1	R1	6.97727992349992
34	C22	R1	7.15987133677839
34	C4	R1	7.27612440527424
34	C13	R1	7.20945336562895
34	C18	R1	7.01122725542325
34	C15	R1	7.4594316186373
34	C11	R1	7.06608919045777
34	C16	R1	7.16992500144231
34	C8	R1	7.18982455888002
34	C20	R1	7
34	C7	R1	7.06608919045777
35	C23	R1	7.13955135239879
35	C17	R1	7.33091687811462
35	C12	R1	7.14974711950468
35	C10	R1	7.33091687811462
35	C3	R1	7.4262647547021
35	C14	R1	7.29462074889163
35	C9	R1	7.53138146051631
35	C24	R1	7.12928301694497
35	C6	R1	7.21916852046216
35	C21	R1	7.36632221424582
35	C19	R1	7.4262647547021
35	C1	R1	7.2667865406949
35	C22	R1	7.24792751344359
35	C13	R1	7.06608919045777
35	C18	R1	7.25738784269265
35	C15	R1	7.13955135239879
35	C11	R1	7.20945336562895
35	C16	R1	7.05528243550119
35	C8	R1	7.09803208296053
35	C20	R1	6.96578428466209
35	C7	R1	7.21916852046216
36	C23	R1	7.21916852046216
36	C17	R1	7.44294349584873
36	C12	R1	7.57742882803575
36	C10	R1	7.34872815423108
36	C3	R1	7.31288295528436
36	C14	R1	7.4178525148859
36	C5	R1	7.24792751344359
36	C9	R1	7.32192809488736
36	C24	R1	7.21916852046216
36	C6	R1	7.20945336562895
36	C21	R1	7.11894107272351
36	C19	R1	7.43462822763672
36	C1	R1	7.21916852046216
36	C22	R1	7.2667865406949
36	C4	R1	7.4178525148859
36	C13	R1	7.53915881110803
36	C15	R1	6.91886323727459
36	C16	R1	6.8703647195834
36	C8	R1	7.45121111183233
36	C20	R1	7.44294349584873
36	C7	R1	7.22881869049588
37	C23	R1	7.28540221886225
37	C17	R1	7.39231742277876
37	C12	R1	6.94251450533924
37	C10	R1	7.24792751344359
37	C3	R1	7.34872815423108
37	C5	R1	6.96578428466209
37	C9	R1	7.03342300153745
37	C24	R1	7.27612440527424
37	C6	R1	7.12928301694497
37	C21	R1	6.97727992349992
37	C19	R1	7.34872815423108
37	C1	R1	7.10852445677817
37	C22	R1	7.23840473932508
37	C4	R1	7.4757334309664
37	C13	R1	7.25738784269265
37	C18	R1	7.45121111183233
37	C15	R1	7.35755200461808
37	C11	R1	6.98868468677217
37	C16	R1	6.91886323727459
37	C8	R1	7.22881869049588
37	C20	R1	7.4594316186373
37	C7	R1	7.08746284125034
38	C23	R1	7.13955135239879
38	C17	R1	7.12928301694497
38	C10	R1	7.70043971814109
38	C14	R1	7.31288295528436
38	C5	R1	7.2667865406949
38	C9	R1	7.60733031374961
38	C24	R1	7.36632221424582
38	C6	R1	7.23840473932508
38	C21	R1	7.32192809488736
38	C19	R1	7.21916852046216
38	C22	R1	7.18982455888002
38	C13	R1	7.29462074889163
38	C18	R1	7.19967234483636
38	C15	R1	6.85798099512757
38	C11	R1	6.95419631038687
38	C16	R1	6.71424551766612
38	C8	R1	7.45121111183233
38	C20	R1	7.23840473932508
38	C7	R1	7.53915881110803
39	C23	R1	7.39231742277876
39	C17	R1	7.21916852046216
39	C12	R1	7.27612440527424
39	C10	R1	7.10852445677817
39	C3	R1	7.27612440527424
39	C14	R1	7.23840473932508
39	C5	R1	7.25738784269265
39	C9	R1	7.28540221886225
39	C24	R1	7.32192809488736
39	C6	R1	7.23840473932508
39	C21	R1	7.11894107272351
39	C19	R1	7.27612440527424
39	C1	R1	7.04439411935845
39	C4	R1	7.29462074889163
39	C13	R1	7.25738784269265
39	C18	R1	7.17990909001493
39	C15	R1	7.40087943628218
39	C11	R1	7.4757334309664
39	C16	R1	7.10852445677817
39	C8	R1	7.13955135239879
39	C20	R1	7.09803208296053
39	C7	R1	7.24792751344359
40	C23	R1	7.08746284125034
40	C12	R1	6.71424551766612
40	C10	R1	7.28540221886225
40	C3	R1	7.33091687811462
40	C14	R1	7.19967234483636
40	C9	R1	7.19967234483636
40	C24	R1	7.4093909361377
40	C6	R1	7.10852445677817
40	C21	R1	7.4093909361377
40	C19	R1	7.48381577726426
40	C22	R1	7.2667865406949
40	C4	R1	7.38370429247405
40	C13	R1	6.98868468677217
40	C18	R1	7.4594316186373
40	C15	R1	7.01122725542325
40	C11	R1	7.20945336562895
40	C16	R1	7.14974711950468
40	C8	R1	7.2667865406949
40	C20	R1	7.33985000288462
40	C7	R1	7.02236781302845
41	C23	R1	7.36632221424582
41	C17	R1	7.32192809488736
41	C12	R1	7.467605550083
41	C10	R1	7.32192809488736
41	C3	R1	7.40087943628218
41	C5	R1	7.37503943134692
41	C9	R1	7.33985000288462
41	C6	R1	7.35755200461808
41	C21	R1	7.17990909001493
41	C19	R1	7.4757334309664
41	C1	R1	7.2667865406949
41	C22	R1	7.07681559705083
41	C4	R1	7.5077946401987
41	C13	R1	7.17990909001493
41	C18	R1	6.93073733756289
41	C15	R1	6.97727992349992
41	C11	R1	7.2667865406949
41	C16	R1	7.16992500144231
41	C8	R1	7.23840473932508
41	C20	R1	7.36632221424582
41	C7	R1	7.22881869049588
42	C23	R1	7.2667865406949
42	C17	R1	7.31288295528436
42	C12	R1	7.10852445677817
42	C10	R1	7.45121111183233
42	C3	R1	7.64385618977472
42	C14	R1	7.27612440527424
42	C5	R1	7.2667865406949
42	C9	R1	7.43462822763672
42	C24	R1	7.20945336562895
42	C6	R1	7.18982455888002
42	C21	R1	7.13955135239879
42	C19	R1	7.21916852046216
42	C1	R1	7.35755200461808
42	C22	R1	7.25738784269265
42	C4	R1	7.2667865406949
42	C13	R1	7.29462074889163
42	C18	R1	7.22881869049588
42	C15	R1	7.05528243550119
42	C11	R1	6.88264304936184
42	C16	R1	7.29462074889163
42	C8	R1	7.37503943134692
42	C20	R1	7.24792751344359
43	C23	R1	7.07681559705083
43	C12	R1	7.49185309632967
43	C10	R1	7.23840473932508
43	C14	R1	7.19967234483636
43	C5	R1	7.49185309632967
43	C24	R1	7.52356195605701
43	C6	R1	7.55458885167764
43	C21	R1	7.20945336562895
43	C19	R1	7.36632221424582
43	C22	R1	7.28540221886225
43	C4	R1	7.33985000288462
43	C13	R1	7.22881869049588
43	C18	R1	7.43462822763672
43	C15	R1	7.4178525148859
43	C11	R1	7.15987133677839
43	C16	R1	7.36632221424582
43	C8	R1	7.02236781302845
43	C20	R1	7.32192809488736
43	C7	R1	7.31288295528436
44	C23	R1	7.24792751344359
44	C12	R1	6.97727992349992
44	C10	R1	7.3037807481771
44	C3	R1	7.06608919045777
44	C14	R1	7.45121111183233
44	C9	R1	6.95419631038687
44	C24	R1	7.38370429247405
44	C6	R1	7.43462822763672
44	C21	R1	7.28540221886225
44	C1	R1	7.5077946401987
44	C22	R1	7.13955135239879
44	C4	R1	7.37503943134692
44	C13	R1	7.22881869049588
44	C18	R1	7.25738784269265
44	C15	R1	6.91886323727459
44	C11	R1	7.06608919045777
44	C16	R1	7.49984588708321
44	C8	R1	7.34872815423108
44	C20	R1	7.31288295528436
44	C7	R1	7.13955135239879
45	C23	R1	7.05528243550119
45	C17	R1	7.15987133677839
45	C12	R1	7.70735913208088
45	C10	R1	7.23840473932508
45	C3	R1	7.4093909361377
45	C14	R1	7.65821148275179
45	C5	R1	7.20945336562895
45	C24	R1	7.27612440527424
45	C6	R1	7.04439411935845
45	C19	R1	7.11894107272351
45	C1	R1	7.4594316186373
45	C22	R1	7.4262647547021
45	C4	R1	7.35755200461808
45	C13	R1	7.3037807481771
45	C18	R1	7.31288295528436
45	C15	R1	7.16992500144231
45	C11	R1	7.2667865406949
45	C16	R1	7.21916852046216
45	C8	R1	7.36632221424582
45	C20	R1	7.55458885167764
45	C7	R1	7.4093909361377
46	C23	R1	6.90689059560852
46	C17	R1	7.03342300153745
46	C12	R1	7.17990909001493
46	C10	R1	7.49185309632967
46	C3	R1	7.16992500144231
46	C14	R1	7.35755200461808
46	C5	R1	7.18982455888002
46	C9	R1	7.16992500144231
46	C6	R1	7.35755200461808
46	C21	R1	7.03342300153745
46	C1	R1	7.43462822763672
46	C22	R1	7.27612440527424
46	C4	R1	7.29462074889163
46	C13	R1	7.19967234483636
46	C18	R1	7.16992500144231
46	C15	R1	7.25738784269265
46	C11	R1	7.12928301694497
46	C16	R1	7
46	C8	R1	7.27612440527424
46	C20	R1	7.18982455888002
46	C7	R1	7.4178525148859
47	C23	R1	7.11894107272351
47	C17	R1	7.10852445677817
47	C12	R1	7.16992500144231
47	C10	R1	7.24792751344359
47	C3	R1	7.14974711950468
47	C14	R1	7.15987133677839
47	C5	R1	7.59245703726808
47	C9	R1	7.33985000288462
47	C24	R1	7.01122725542325
47	C6	R1	7.25738784269265
47	C21	R1	7.43462822763672
47	C1	R1	7.22881869049588
47	C22	R1	7.25738784269265
47	C4	R1	7.16992500144231
47	C13	R1	7.33985000288462
47	C18	R1	7.17990909001493
47	C15	R1	7.23840473932508
47	C11	R1	7.27612440527424
47	C16	R1	7.06608919045777
47	C8	R1	7.03342300153745
47	C20	R1	7.36632221424582
47	C7	R1	7.29462074889163
48	C23	R1	7.21916852046216
48	C17	R1	7.14974711950468
48	C12	R1	7.18982455888002
48	C3	R1	7.467605550083
48	C14	R1	7.21916852046216
48	C5	R1	7.37503943134692
48	C9	R1	7.49984588708321
48	C24	R1	7.03342300153745
48	C6	R1	7.23840473932508
48	C19	R1	7.53138146051631
48	C1	R1	7.02236781302845
48	C22	R1	7.06608919045777
48	C4	R1	7.21916852046216
48	C13	R1	7.29462074889163
48	C18	R1	7.01122725542325
48	C15	R1	6.74146698640115
48	C11	R1	7.28540221886225
48	C16	R1	7.15987133677839
48	C7	R1	7.13955135239879
49	C23	R1	7.33091687811462
49	C17	R1	7.4757334309664
49	C12	R1	6.93073733756289
49	C10	R1	7.33985000288462
49	C3	R1	7.31288295528436
49	C14	R1	7.20945336562895
49	C5	R1	7.40087943628218
49	C9	R1	7.37503943134692
49	C24	R1	7.15987133677839
49	C6	R1	7.5077946401987
49	C21	R1	7.22881869049588
49	C19	R1	7.21916852046216
49	C1	R1	7.59245703726808
49	C22	R1	7.10852445677817
49	C4	R1	7.3037807481771
49	C13	R1	7.4178525148859
49	C18	R1	7.25738784269265
49	C15	R1	7.02236781302845
49	C11	R1	7.01122725542325
49	C16	R1	6.94251450533924
49	C8	R1	7.44294349584873
49	C20	R1	7.33985000288462
49	C7	R1	7.24792751344359
50	C23	R1	7.45121111183233
50	C17	R1	7.32192809488736
50	C12	R1	7.21916852046216
50	C10	R1	7.22881869049588
50	C3	R1	7.467605550083
50	C14	R1	7.07681559705083
50	C5	R1	7.18982455888002
50	C9	R1	7.33091687811462
50	C24	R1	7.62205181945638
50	C19	R1	7.4594316186373
50	C1	R1	7.22881869049588
50	C22	R1	6.94251450533924
50	C18	R1	7.43462822763672
50	C15	R1	7.01122725542325
50	C16	R1	6.95419631038687
50	C8	R1	7.52356195605701
50	C20	R1	7.37503943134692
51	C23	R1	7.23840473932508
51	C17	R1	7.29462074889163
51	C12	R1	7.01122725542325
51	C10	R1	7.25738784269265
51	C3	R1	7.58496250072116
51	C14	R1	7.38370429247405
51	C5	R1	7.38370429247405
51	C9	R1	7.4757334309664
51	C24	R1	7.22881869049588
51	C6	R1	7.38370429247405
51	C21	R1	7.45121111183233
51	C19	R1	7.15987133677839
51	C1	R1	7.21916852046216
51	C22	R1	7.33091687811462
51	C4	R1	7.21916852046216
51	C13	R1	7.31288295528436
51	C18	R1	7.08746284125034
51	C15	R1	7.34872815423108
51	C11	R1	7.27612440527424
51	C8	R1	7.4093909361377
51	C20	R1	7.18982455888002
51	C7	R1	7.16992500144231
52	C23	R1	7.31288295528436
52	C17	R1	7.20945336562895
52	C12	R1	7.6724253419715
52	C3	R1	7.25738784269265
52	C14	R1	7.11894107272351
52	C5	R1	7.34872815423108
52	C9	R1	7.25738784269265
52	C24	R1	7.18982455888002
52	C6	R1	7.49185309632967
52	C21	R1	7.19967234483636
52	C19	R1	6.98868468677217
52	C1	R1	7.39231742277876
52	C4	R1	7.4178525148859
52	C13	R1	7.52356195605701
52	C18	R1	7.36632221424582
52	C15	R1	7.56985560833095
52	C11	R1	6.71424551766612
52	C8	R1	7.35755200461808
52	C20	R1	7.20945336562895
52	C7	R1	7.36632221424582
53	C23	R1	7.22881869049588
53	C17	R1	7.16992500144231
53	C12	R1	7.56985560833095
53	C10	R1	7.35755200461808
53	C3	R1	7.25738784269265
53	C14	R1	7.4093909361377
53	C5	R1	7.31288295528436
53	C9	R1	7.35755200461808
53	C24	R1	7.05528243550119
53	C6	R1	7.33091687811462
53	C21	R1	7.27612440527424
53	C19	R1	7.57742882803575
53	C1	R1	7.39231742277876
53	C22	R1	7.4757334309664
53	C4	R1	7.4757334309664
53	C13	R1	7.49185309632967
53	C18	R1	7.53138146051631
53	C15	R1	7.09803208296053
53	C11	R1	7.4757334309664
53	C16	R1	7.24792751344359
53	C8	R1	7.24792751344359
53	C7	R1	7.4178525148859
54	C23	R1	7.15987133677839
54	C17	R1	7.15987133677839
54	C12	R1	7.15987133677839
54	C10	R1	7.03342300153745
54	C3	R1	7.02236781302845
54	C14	R1	7.2667865406949
54	C5	R1	7.4093909361377
54	C9	R1	7.3037807481771
54	C24	R1	7.14974711950468
54	C6	R1	7.19967234483636
54	C21	R1	7.29462074889163
54	C19	R1	7.15987133677839
54	C22	R1	7.03342300153745
54	C4	R1	7.25738784269265
54	C13	R1	7.5077946401987
54	C18	R1	7.14974711950468
54	C15	R1	7.17990909001493
54	C11	R1	7.37503943134692
54	C16	R1	7.14974711950468
54	C8	R1	7.24792751344359
54	C20	R1	7.28540221886225
54	C7	R1	7.29462074889163
55	C23	R1	7.28540221886225
55	C12	R1	7.57742882803575
55	C10	R1	7.08746284125034
55	C3	R1	7.13955135239879
55	C14	R1	7.35755200461808
55	C5	R1	7.28540221886225
55	C9	R1	7.36632221424582
55	C24	R1	7.21916852046216
55	C6	R1	7.36632221424582
55	C21	R1	7.18982455888002
55	C19	R1	6.93073733756289
55	C1	R1	7.467605550083
55	C4	R1	7.40087943628218
55	C13	R1	7.40087943628218
55	C18	R1	7.19967234483636
55	C15	R1	7.29462074889163
55	C16	R1	7.14974711950468
55	C8	R1	7.45121111183233
55	C20	R1	7.3037807481771
55	C7	R1	6.83289001416474
56	C23	R1	6.89481776330794
56	C17	R1	7.16992500144231
56	C12	R1	7.07681559705083
56	C10	R1	7.22881869049588
56	C3	R1	6.83289001416474
56	C14	R1	7.60733031374961
56	C5	R1	7.01122725542325
56	C9	R1	7.2667865406949
56	C24	R1	7.06608919045777
56	C6	R1	7.44294349584873
56	C19	R1	7.12928301694497
56	C1	R1	7.24792751344359
56	C22	R1	7.28540221886225
56	C4	R1	7.14974711950468
56	C13	R1	7.23840473932508
56	C18	R1	7.37503943134692
56	C15	R1	7.28540221886225
56	C11	R1	6.91886323727459
56	C8	R1	7.4093909361377
56	C20	R1	7.43462822763672
56	C7	R1	7.36632221424582
57	C23	R1	7.53915881110803
57	C17	R1	7.33985000288462
57	C10	R1	7.12928301694497
57	C3	R1	7.16992500144231
57	C14	R1	7.02236781302845
57	C5	R1	7.43462822763672
57	C9	R1	7.04439411935845
57	C24	R1	7.49185309632967
57	C6	R1	7.4093909361377
57	C21	R1	6.98868468677217
57	C19	R1	7.33091687811462
57	C1	R1	7.3037807481771
57	C22	R1	7.56985560833095
57	C4	R1	7.20945336562895
57	C13	R1	7.57742882803575
57	C18	R1	7.40087943628218
57	C15	R1	7.07681559705083
57	C11	R1	7.22881869049588
57	C16	R1	7.27612440527424
57	C8	R1	7.39231742277876
57	C20	R1	7.33091687811462
57	C7	R1	7.49984588708321
58	C23	R1	7.28540221886225
58	C17	R1	7.49185309632967
58	C12	R1	7.13955135239879
58	C10	R1	7.21916852046216
58	C3	R1	7.32192809488736
58	C5	R1	7.38370429247405
58	C9	R1	7.16992500144231
58	C24	R1	7.40087943628218
58	C6	R1	7.4093909361377
58	C21	R1	7.4262647547021
58	C19	R1	7.15987133677839
58	C1	R1	7.23840473932508
58	C22	R1	7.10852445677817
58	C4	R1	7.3037807481771
58	C13	R1	7.40087943628218
58	C18	R1	7.36632221424582
58	C15	R1	7.49185309632967
58	C16	R1	7.06608919045777
58	C8	R1	7.3037807481771
58	C7	R1	7.27612440527424
59	C23	R1	7.3037807481771
59	C17	R1	7.4594316186373
59	C12	R1	7.2667865406949
59	C10	R1	7.33985000288462
59	C3	R1	6.89481776330794
59	C14	R1	7.4262647547021
59	C5	R1	7.27612440527424
59	C9	R1	7.14974711950468
59	C24	R1	7.10852445677817
59	C6	R1	7.3037807481771
59	C21	R1	7.08746284125034
59	C19	R1	7.38370429247405
59	C1	R1	7.06608919045777
59	C22	R1	7.3037807481771
59	C4	R1	7.49185309632967
59	C18	R1	6.7279204545632
59	C15	R1	7.39231742277876
59	C11	R1	7.27612440527424
59	C16	R1	7.19967234483636
59	C8	R1	7.37503943134692
59	C20	R1	7.32192809488736
59	C7	R1	7.31288295528436
60	C23	R1	7.10852445677817
60	C17	R1	7.16992500144231
60	C12	R1	7.27612440527424
60	C10	R1	7.19967234483636
60	C3	R1	7.17990909001493
60	C14	R1	7.16992500144231
60	C5	R1	7.11894107272351
60	C9	R1	7.23840473932508
60	C24	R1	7.34872815423108
60	C6	R1	7.09803208296053
60	C21	R1	7.2667865406949
60	C19	R1	7.27612440527424
60	C1	R1	7.17990909001493
60	C4	R1	7.14974711950468
60	C13	R1	7.33091687811462
60	C18	R1	7.07681559705083
60	C15	R1	6.82017896241519
60	C11	R1	6.95419631038687
60	C16	R1	7.08746284125034
60	C8	R1	7.22881869049588
60	C20	R1	7.19967234483636
60	C7	R1	7.22881869049588
61	C23	R1	7.34872815423108
61	C17	R1	7.33091687811462
61	C12	R1	7.49984588708321
61	C10	R1	7.4093909361377
61	C3	R1	7.10852445677817
61	C14	R1	7.22881869049588
61	C5	R1	7.49984588708321
61	C9	R1	7.56985560833095
61	C24	R1	7.53915881110803
61	C21	R1	7.24792751344359
61	C19	R1	7.27612440527424
61	C1	R1	7.14974711950468
61	C4	R1	7.21916852046216
61	C13	R1	7.27612440527424
61	C15	R1	6.98868468677217
61	C16	R1	7.04439411935845
61	C8	R1	7.51569983828404
61	C20	R1	7.34872815423108
61	C7	R1	7.38370429247405
62	C23	R1	7.48381577726426
62	C12	R1	7.59991284218713
62	C10	R1	7.33985000288462
62	C3	R1	7.32192809488736
62	C14	R1	7.13955135239879
62	C5	R1	7.22881869049588
62	C9	R1	7.35755200461808
62	C24	R1	7.48381577726426
62	C6	R1	7.21916852046216
62	C21	R1	7.57742882803575
62	C19	R1	7.31288295528436
62	C1	R1	7.16992500144231
62	C22	R1	7.17990909001493
62	C4	R1	7.19967234483636
62	C13	R1	7.57742882803575
62	C15	R1	7.38370429247405
62	C11	R1	6.85798099512757
62	C16	R1	7.05528243550119
62	C20	R1	7.54689445988764
63	C23	R1	7.04439411935845
63	C17	R1	7.27612440527424
63	C12	R1	7.07681559705083
63	C10	R1	7.37503943134692
63	C3	R1	7.10852445677817
63	C14	R1	7.05528243550119
63	C5	R1	7.18982455888002
63	C9	R1	7.2667865406949
63	C24	R1	7.2667865406949
63	C6	R1	7.54689445988764
63	C21	R1	7.33985000288462
63	C19	R1	7.20945336562895
63	C1	R1	7.11894107272351
63	C22	R1	7.22881869049588
63	C4	R1	7.28540221886225
63	C13	R1	7.11894107272351
63	C18	R1	6.94251450533924
63	C15	R1	7.24792751344359
63	C11	R1	7.08746284125034
63	C16	R1	7.03342300153745
63	C8	R1	7.11894107272351
63	C20	R1	7.32192809488736
63	C7	R1	7.15987133677839
64	C23	R1	6.97727992349992
64	C12	R1	7.18982455888002
64	C10	R1	7.54689445988764
64	C3	R1	7.23840473932508
64	C14	R1	7.24792751344359
64	C5	R1	7.24792751344359
64	C9	R1	7.15987133677839
64	C24	R1	7.06608919045777
64	C6	R1	7.20945336562895
64	C21	R1	7.56224242422107
64	C19	R1	7.21916852046216
64	C1	R1	7.19967234483636
64	C22	R1	7.28540221886225
64	C4	R1	7.38370429247405
64	C13	R1	7.34872815423108
64	C18	R1	7.01122725542325
64	C15	R1	7.04439411935845
64	C16	R1	7.16992500144231
64	C8	R1	7.32192809488736
64	C20	R1	7.07681559705083
64	C7	R1	7.32192809488736
65	C23	R1	7.467605550083
65	C17	R1	7.25738784269265
65	C12	R1	7.09803208296053
65	C10	R1	7.2667865406949
65	C3	R1	7.33985000288462
65	C14	R1	7.11894107272351
65	C5	R1	7.28540221886225
65	C9	R1	7.33091687811462
65	C24	R1	7.25738784269265
65	C6	R1	7.3037807481771
65	C21	R1	7.24792751344359
65	C19	R1	7.29462074889163
65	C1	R1	7.22881869049588
65	C22	R1	7.18982455888002
65	C4	R1	7.10852445677817
65	C13	R1	7.12928301694497
65	C18	R1	7.2667865406949
65	C15	R1	7.2667865406949
65	C11	R1	6.96578428466209
65	C16	R1	7.39231742277876
65	C8	R1	7.39231742277876
65	C20	R1	7.24792751344359
65	C7	R1	7.32192809488736
66	C23	R1	7.09803208296053
66	C10	R1	7.4262647547021
66	C3	R1	7.12928301694497
66	C14	R1	7.43462822763672
66	C5	R1	7.24792751344359
66	C9	R1	7.18982455888002
66	C24	R1	7.10852445677817
66	C21	R1	7.4594316186373
66	C19	R1	7.15987133677839
66	C1	R1	7.23840473932508
66	C22	R1	7.3037807481771
66	C4	R1	7.4262647547021
66	C13	R1	7.33985000288462
66	C18	R1	7.13955135239879
66	C15	R1	7.15987133677839
66	C11	R1	7.19967234483636
66	C16	R1	7.03342300153745
66	C8	R1	7.17990909001493
66	C20	R1	7.15987133677839
67	C23	R1	7.11894107272351
67	C17	R1	7.467605550083
67	C12	R1	7.3037807481771
67	C10	R1	7.02236781302845
67	C3	R1	6.83289001416474
67	C5	R1	7.04439411935845
67	C9	R1	7.36632221424582
67	C24	R1	7.53138146051631
67	C6	R1	7.45121111183233
67	C21	R1	7.59245703726808
67	C19	R1	7.05528243550119
67	C1	R1	7.44294349584873
67	C22	R1	7.29462074889163
67	C4	R1	7.35755200461808
67	C13	R1	7.12928301694497
67	C18	R1	7.32192809488736
67	C15	R1	7.28540221886225
67	C11	R1	7.08746284125034
67	C16	R1	7.14974711950468
67	C8	R1	7.28540221886225
67	C20	R1	7.14974711950468
67	C7	R1	7.28540221886225
68	C23	R1	7.44294349584873
68	C17	R1	7.33091687811462
68	C10	R1	7.32192809488736
68	C3	R1	7.19967234483636
68	C14	R1	7.14974711950468
68	C5	R1	7.21916852046216
68	C9	R1	7.17990909001493
68	C24	R1	7.21916852046216
68	C6	R1	7.57742882803575
68	C21	R1	7.34872815423108
68	C19	R1	7.10852445677817
68	C1	R1	7.03342300153745
68	C22	R1	7.49185309632967
68	C4	R1	7.38370429247405
68	C13	R1	7.4594316186373
68	C18	R1	7.10852445677817
68	C15	R1	7.38370429247405
68	C11	R1	7.45121111183233
68	C16	R1	6.97727992349992
68	C8	R1	7.08746284125034
68	C20	R1	7.6724253419715
68	C7	R1	7.4757334309664
69	C23	R1	7.08746284125034
69	C17	R1	7.37503943134692
69	C12	R1	7.33091687811462
69	C10	R1	7.05528243550119
69	C3	R1	6.90689059560852
69	C14	R1	7.02236781302845
69	C5	R1	7.38370429247405
69	C24	R1	7.14974711950468
69	C6	R1	7.25738784269265
69	C21	R1	7.36632221424582
69	C19	R1	7.24792751344359
69	C1	R1	7.01122725542325
69	C22	R1	7.01122725542325
69	C4	R1	7.24792751344359
69	C13	R1	7.20945336562895
69	C18	R1	7.11894107272351
69	C15	R1	7.21916852046216
69	C11	R1	7.23840473932508
69	C16	R1	7.15987133677839
69	C8	R1	7.49185309632967
69	C20	R1	7.40087943628218
69	C7	R1	7.38370429247405
70	C23	R1	7.60733031374961
70	C12	R1	7.23840473932508
70	C10	R1	7.07681559705083
70	C3	R1	7.3037807481771
70	C14	R1	7.20945336562895
70	C5	R1	7.21916852046216
70	C9	R1	7.19967234483636
70	C24	R1	7.11894107272351
70	C21	R1	6.88264304936184
70	C19	R1	7.10852445677817
70	C1	R1	7.18982455888002
70	C4	R1	7.13955135239879
70	C13	R1	7.49984588708321
70	C18	R1	7.17990909001493
70	C15	R1	7.32192809488736
70	C11	R1	7.57742882803575
70	C16	R1	7.03342300153745
70	C8	R1	7.31288295528436
70	C20	R1	7.11894107272351
70	C7	R1	7.35755200461808
71	C23	R1	7.17990909001493
71	C17	R1	7.34872815423108
71	C12	R1	7.27612440527424
71	C3	R1	7.59991284218713
71	C14	R1	7.53138146051631
71	C5	R1	7.36632221424582
71	C24	R1	7.33091687811462
71	C6	R1	7.48381577726426
71	C21	R1	7.35755200461808
71	C19	R1	6.8073549220576
71	C1	R1	7.2667865406949
71	C22	R1	7.15987133677839
71	C4	R1	7.39231742277876
71	C13	R1	7.37503943134692
71	C15	R1	7.12928301694497
71	C11	R1	7.16992500144231
71	C16	R1	7.13955135239879
71	C8	R1	7.10852445677817
72	C17	R1	7.7279204545632
72	C12	R1	7.40087943628218
72	C10	R1	7.33985000288462
72	C3	R1	7.33091687811462
72	C14	R1	7.56985560833095
72	C5	R1	7.4093909361377
72	C24	R1	7.56985560833095
72	C6	R1	7.18982455888002
72	C21	R1	7.21916852046216
72	C19	R1	7.18982455888002
72	C1	R1	7.23840473932508
72	C22	R1	7.29462074889163
72	C4	R1	7.17990909001493
72	C13	R1	7.55458885167764
72	C18	R1	7.4262647547021
72	C15	R1	7.12928301694497
72	C11	R1	7.19967234483636
72	C16	R1	7.03342300153745
72	C8	R1	7.20945336562895
72	C20	R1	7.16992500144231
72	C7	R1	7
73	C23	R1	7.59245703726808
73	C17	R1	7.11894107272351
73	C12	R1	7.35755200461808
73	C10	R1	7.27612440527424
73	C3	R1	7.29462074889163
73	C5	R1	7.4262647547021
73	C9	R1	7.17990909001493
73	C6	R1	7.38370429247405
73	C21	R1	7.4757334309664
73	C1	R1	7.38370429247405
73	C22	R1	6.98868468677217
73	C4	R1	7.4178525148859
73	C13	R1	7.09803208296053
73	C18	R1	7.33985000288462
73	C15	R1	7.03342300153745
73	C11	R1	7.20945336562895
73	C16	R1	7.45121111183233
73	C8	R1	7.05528243550119
73	C20	R1	7.32192809488736
73	C7	R1	7.61470984411521
74	C23	R1	7.35755200461808
74	C17	R1	7.16992500144231
74	C12	R1	7.04439411935845
74	C10	R1	7.21916852046216
74	C3	R1	7.12928301694497
74	C14	R1	7.33985000288462
74	C5	R1	7.02236781302845
74	C9	R1	7.63662462054365
74	C24	R1	7.16992500144231
74	C21	R1	7.467605550083
74	C1	R1	7.17990909001493
74	C22	R1	7.04439411935845
74	C4	R1	7.37503943134692
74	C13	R1	7.28540221886225
74	C18	R1	7.4093909361377
74	C15	R1	6.90689059560852
74	C11	R1	7.08746284125034
74	C16	R1	7.19967234483636
74	C8	R1	7.2667865406949
74	C20	R1	7.24792751344359
74	C7	R1	7.03342300153745
75	C23	R1	7.01122725542325
75	C17	R1	7.467605550083
75	C12	R1	7.14974711950468
75	C10	R1	7.16992500144231
75	C3	R1	7.74819284958946
75	C14	R1	7.32192809488736
75	C5	R1	7.21916852046216
75	C9	R1	6.83289001416474
75	C24	R1	6.79441586635011
75	C6	R1	7.5077946401987
75	C21	R1	7.21916852046216
75	C19	R1	7.33091687811462
75	C1	R1	6.76818432477693
75	C22	R1	7.48381577726426
75	C4	R1	7.33091687811462
75	C13	R1	7.12928301694497
75	C18	R1	7.09803208296053
75	C11	R1	7.17990909001493
75	C16	R1	6.95419631038687
75	C8	R1	7.37503943134692
75	C20	R1	7.33985000288462
75	C7	R1	7.4262647547021
76	C23	R1	7.29462074889163
76	C17	R1	7.31288295528436
76	C12	R1	7.13955135239879
76	C10	R1	7.07681559705083
76	C3	R1	7.34872815423108
76	C14	R1	7.36632221424582
76	C9	R1	7.15987133677839
76	C6	R1	7.4093909361377
76	C21	R1	7.48381577726426
76	C19	R1	7.17990909001493
76	C1	R1	7.39231742277876
76	C22	R1	7.2667865406949
76	C4	R1	7.10852445677817
76	C13	R1	7.4262647547021
76	C18	R1	7.3037807481771
76	C15	R1	7.09803208296053
76	C16	R1	7.24792751344359
76	C8	R1	7.21916852046216
76	C20	R1	7.22881869049588
77	C23	R1	6.96578428466209
77	C17	R1	7.18982455888002
77	C12	R1	7.4093909361377
77	C3	R1	7.37503943134692
77	C14	R1	7.62205181945638
77	C5	R1	7.20945336562895
77	C9	R1	7.18982455888002
77	C24	R1	7.36632221424582
77	C6	R1	7.08746284125034
77	C21	R1	7.4594316186373
77	C19	R1	7.06608919045777
77	C1	R1	7.4757334309664
77	C22	R1	7.15987133677839
77	C4	R1	7.01122725542325
77	C13	R1	7.09803208296053
77	C18	R1	7.20945336562895
77	C15	R1	7.22881869049588
77	C11	R1	7.36632221424582
77	C16	R1	7.02236781302845
77	C8	R1	7
77	C20	R1	7.06608919045777
77	C7	R1	7.17990909001493
78	C23	R1	7.45121111183233
78	C17	R1	7.19967234483636
78	C10	R1	7.55458885167764
78	C3	R1	7.24792751344359
78	C14	R1	7.37503943134692
78	C5	R1	7.18982455888002
78	C9	R1	7.32192809488736
78	C24	R1	7.10852445677817
78	C21	R1	7.31288295528436
78	C19	R1	7.22881869049588
78	C1	R1	7.19967234483636
78	C22	R1	7.07681559705083
78	C4	R1	7.34872815423108
78	C13	R1	7.4262647547021
78	C18	R1	7.01122725542325
78	C15	R1	7.2667865406949
78	C11	R1	7.33985000288462
78	C16	R1	7.53915881110803
78	C8	R1	7.2667865406949
78	C20	R1	7.3037807481771
78	C7	R1	7.45121111183233
79	C23	R1	7.33091687811462
79	C17	R1	7.13955135239879
79	C12	R1	7.15987133677839
79	C10	R1	7.28540221886225
79	C3	R1	7
79	C5	R1	7.10852445677817
79	C9	R1	7.13955135239879
79	C24	R1	7.467605550083
79	C6	R1	7.06608919045777
79	C21	R1	7.37503943134692
79	C19	R1	7.4093909361377
79	C1	R1	7.59991284218713
79	C22	R1	6.93073733756289
79	C4	R1	7.21916852046216
79	C13	R1	7.28540221886225
79	C18	R1	7.35755200461808
79	C15	R1	7.06608919045777
79	C11	R1	6.98868468677217
79	C8	R1	7.40087943628218
79	C20	R1	7.29462074889163
79	C7	R1	7.24792751344359
80	C23	R1	7.33091687811462
80	C17	R1	6.89481776330794
80	C12	R1	6.98868468677217
80	C10	R1	7.15987133677839
80	C14	R1	7.21916852046216
80	C9	R1	7.27612440527424
80	C24	R1	6.88264304936184
80	C21	R1	7.29462074889163
80	C19	R1	7.34872815423108
80	C1	R1	7.15987133677839
80	C22	R1	7.467605550083
80	C13	R1	7.19967234483636
80	C18	R1	7.38370429247405
80	C15	R1	6.82017896241519
80	C11	R1	7.35755200461808
80	C16	R1	6.96578428466209
80	C8	R1	7.60733031374961
80	C20	R1	7.40087943628218
80	C7	R1	7.52356195605701
81	C23	R1	7.467605550083
81	C17	R1	7.38370429247405
81	C12	R1	7.36632221424582
81	C10	R1	6.96578428466209
81	C3	R1	7.44294349584873
81	C14	R1	7.4093909361377
81	C9	R1	7.4178525148859
81	C24	R1	7.15987133677839
81	C6	R1	6.95419631038687
81	C21	R1	7.02236781302845
81	C1	R1	7.60733031374961
81	C22	R1	7.48381577726426
81	C4	R1	7.18982455888002
81	C13	R1	7.49984588708321
81	C15	R1	7.01122725542325
81	C11	R1	7.19967234483636
81	C8	R1	7.39231742277876
81	C20	R1	7.34872815423108
81	C7	R1	7.23840473932508
82	C23	R1	7.27612440527424
82	C17	R1	7.49984588708321
82	C12	R1	7.44294349584873
82	C10	R1	7.05528243550119
82	C3	R1	7.04439411935845
82	C14	R1	7.28540221886225
82	C5	R1	7.29462074889163
82	C9	R1	7.53915881110803
82	C24	R1	7.49984588708321
82	C6	R1	7.19967234483636
82	C19	R1	7.53915881110803
82	C1	R1	7.14974711950468
82	C22	R1	7.3037807481771
82	C4	R1	7.27612440527424
82	C13	R1	7.45121111183233
82	C18	R1	7.23840473932508
82	C15	R1	6.95419631038687
82	C11	R1	6.98868468677217
82	C16	R1	7.18982455888002
82	C8	R1	6.95419631038687
82	C20	R1	7.5077946401987
83	C23	R1	7.19967234483636
83	C12	R1	7.39231742277876
83	C10	R1	7.14974711950468
83	C14	R1	7.07681559705083
83	C9	R1	7.2667865406949
83	C24	R1	7.38370429247405
83	C6	R1	7.45121111183233
83	C21	R1	7.43462822763672
83	C19	R1	7.16992500144231
83	C1	R1	7.21916852046216
83	C22	R1	7.37503943134692
83	C4	R1	7.24792751344359
83	C13	R1	7.44294349584873
83	C18	R1	6.98868468677217
83	C15	R1	7.10852445677817
83	C11	R1	7.4594316186373
83	C16	R1	7.32192809488736
83	C8	R1	7.17990909001493
83	C20	R1	7.29462074889163
83	C7	R1	7.04439411935845
84	C17	R1	7.11894107272351
84	C12	R1	6.8703647195834
84	C3	R1	7.54689445988764
84	C14	R1	7.4093909361377
84	C5	R1	7.39231742277876
84	C9	R1	7.18982455888002
84	C6	R1	7.49984588708321
84	C21	R1	7.32192809488736
84	C1	R1	7.49185309632967
84	C22	R1	6.7279204545632
84	C4	R1	7.22881869049588
84	C13	R1	7.24792751344359
84	C18	R1	7.24792751344359
84	C11	R1	6.95419631038687
84	C16	R1	7.28540221886225
84	C8	R1	7.4178525148859
84	C20	R1	7.3037807481771
84	C7	R1	7.48381577726426
85	C23	R1	7.34872815423108
85	C17	R1	7.31288295528436
85	C12	R1	7.20945336562895
85	C10	R1	7.33091687811462
85	C3	R1	7.01122725542325
85	C14	R1	7.18982455888002
85	C5	R1	6.98868468677217
85	C9	R1	7.23840473932508
85	C24	R1	7.28540221886225
85	C6	R1	7.43462822763672
85	C21	R1	7.27612440527424
85	C19	R1	7.24792751344359
85	C1	R1	7.19967234483636
85	C22	R1	7.14974711950468
85	C4	R1	7.43462822763672
85	C13	R1	7.28540221886225
85	C18	R1	7.06608919045777
85	C15	R1	7.01122725542325
85	C11	R1	7.06608919045777
85	C16	R1	6.95419631038687
85	C8	R1	7.19967234483636
85	C20	R1	7.37503943134692
85	C7	R1	7.45121111183233
86	C23	R1	7.21916852046216
86	C17	R1	7.5077946401987
86	C12	R1	7.21916852046216
86	C10	R1	7.4178525148859
86	C3	R1	7.13955135239879
86	C14	R1	7.24792751344359
86	C5	R1	7.25738784269265
86	C9	R1	7.38370429247405
86	C24	R1	7.4757334309664
86	C6	R1	7.31288295528436
86	C21	R1	7.16992500144231
86	C19	R1	7.35755200461808
86	C1	R1	7.18982455888002
86	C22	R1	7.08746284125034
86	C4	R1	7.06608919045777
86	C15	R1	7.14974711950468
86	C11	R1	7.40087943628218
86	C16	R1	7.06608919045777
86	C8	R1	7.05528243550119
86	C20	R1	7.39231742277876
86	C7	R1	7.34872815423108
87	C23	R1	7.18982455888002
87	C17	R1	7.20945336562895
87	C12	R1	7.33091687811462
87	C10	R1	7.45121111183233
87	C3	R1	7.13955135239879
87	C14	R1	7.35755200461808
87	C5	R1	7.21916852046216
87	C9	R1	7.20945336562895
87	C24	R1	7.37503943134692
87	C6	R1	7.34872815423108
87	C21	R1	7.35755200461808
87	C1	R1	6.97727992349992
87	C22	R1	7.4178525148859
87	C4	R1	7.19967234483636
87	C13	R1	7.18982455888002
87	C11	R1	7.21916852046216
87	C16	R1	7.05528243550119
87	C8	R1	7.25738784269265
87	C20	R1	7.3037807481771
87	C7	R1	7.57742882803575
88	C23	R1	7.28540221886225
88	C17	R1	7.25738784269265
88	C12	R1	7.31288295528436
88	C10	R1	7.20945336562895
88	C14	R1	7.60733031374961
88	C5	R1	6.97727992349992
88	C9	R1	7.12928301694497
88	C6	R1	7.34872815423108
88	C21	R1	7.2667865406949
88	C19	R1	7.71424551766612
88	C4	R1	7.36632221424582
88	C13	R1	7.33985000288462
88	C18	R1	7.05528243550119
88	C11	R1	7.12928301694497
88	C16	R1	7.29462074889163
88	C8	R1	7.49185309632967
88	C20	R1	7.39231742277876
88	C7	R1	7.45121111183233
89	C23	R1	7.20945336562895
89	C17	R1	7.55458885167764
89	C10	R1	7.21916852046216
89	C3	R1	7.38370429247405
89	C14	R1	6.95419631038687
89	C5	R1	7.38370429247405
89	C9	R1	7.27612440527424
89	C24	R1	7.16992500144231
89	C21	R1	7.51569983828404
89	C19	R1	7.52356195605701
89	C1	R1	6.98868468677217
89	C22	R1	7.27612440527424
89	C4	R1	7.33091687811462
89	C13	R1	7.28540221886225
89	C18	R1	7.16992500144231
89	C15	R1	7.40087943628218
89	C11	R1	7.14974711950468
89	C8	R1	7.33091687811462
89	C20	R1	7.14974711950468
89	C7	R1	7.37503943134692
90	C23	R1	7.07681559705083
90	C17	R1	7.19967234483636
90	C12	R1	7.34872815423108
90	C10	R1	7.29462074889163
90	C14	R1	7.33091687811462
90	C5	R1	7.25738784269265
90	C9	R1	7.36632221424582
90	C24	R1	7.52356195605701
90	C6	R1	7.62205181945638
90	C21	R1	6.97727992349992
90	C19	R1	7.31288295528436
90	C22	R1	7.27612440527424
90	C4	R1	6.98868468677217
90	C13	R1	7.16992500144231
90	C18	R1	7.17990909001493
90	C15	R1	7.4262647547021
90	C11	R1	6.94251450533924
90	C16	R1	7.24792751344359
90	C8	R1	7.20945336562895
90	C20	R1	7.49984588708321
90	C7	R1	7.4093909361377
91	C23	R1	7.22881869049588
91	C17	R1	7.15987133677839
91	C12	R1	7.33985000288462
91	C10	R1	7.34872815423108
91	C3	R1	7.20945336562895
91	C14	R1	7.36632221424582
91	C5	R1	7.467605550083
91	C9	R1	7.13955135239879
91	C24	R1	7.31288295528436
91	C6	R1	7.35755200461808
91	C19	R1	7.08746284125034
91	C1	R1	7.08746284125034
91	C22	R1	7.40087943628218
91	C4	R1	7.31288295528436
91	C13	R1	7.12928301694497
91	C18	R1	6.98868468677217
91	C15	R1	7.467605550083
91	C11	R1	7.20945336562895
91	C16	R1	7.45121111183233
91	C8	R1	7.20945336562895
91	C20	R1	7.18982455888002
91	C7	R1	6.98868468677217
92	C17	R1	7.57742882803575
92	C12	R1	7.54689445988764
92	C10	R1	7.4594316186373
92	C3	R1	7.20945336562895
92	C14	R1	7.25738784269265
92	C5	R1	7.19967234483636
92	C9	R1	7.40087943628218
92	C24	R1	7.06608919045777
92	C6	R1	7.06608919045777
92	C21	R1	7.49185309632967
92	C19	R1	7.31288295528436
92	C1	R1	7.18982455888002
92	C22	R1	7.70735913208088
92	C4	R1	7.23840473932508
92	C13	R1	7.53915881110803
92	C11	R1	7.24792751344359
92	C16	R1	7.02236781302845
92	C20	R1	7.33091687811462
92	C7	R1	7.24792751344359
93	C23	R1	7.22881869049588
93	C17	R1	6.82017896241519
93	C12	R1	7.4594316186373
93	C10	R1	7.22881869049588
93	C3	R1	7.37503943134692
93	C5	R1	7.01122725542325
93	C9	R1	7.57742882803575
93	C24	R1	7.10852445677817
93	C6	R1	7.20945336562895
93	C21	R1	7.04439411935845
93	C19	R1	7
93	C1	R1	7.32192809488736
93	C22	R1	7.49984588708321
93	C4	R1	7.36632221424582
93	C13	R1	6.98868468677217
93	C18	R1	7.4178525148859
93	C15	R1	7.15987133677839
93	C11	R1	7.07681559705083
93	C16	R1	7.13955135239879
93	C8	R1	7.49185309632967
93	C20	R1	7.10852445677817
93	C7	R1	7.21916852046216
94	C23	R1	7.45121111183233
94	C17	R1	7.03342300153745
94	C12	R1	7.20945336562895
94	C10	R1	6.95419631038687
94	C3	R1	7.53138146051631
94	C14	R1	7.54689445988764
94	C5	R1	7.17990909001493
94	C9	R1	7.21916852046216
94	C6	R1	7.4757334309664
94	C21	R1	7.23840473932508
94	C19	R1	7.56224242422107
94	C1	R1	7.20945336562895
94	C22	R1	7.25738784269265
94	C13	R1	6.98868468677217
94	C18	R1	7.11894107272351
94	C15	R1	7.44294349584873
94	C11	R1	7.24792751344359
94	C16	R1	7.33985000288462
94	C20	R1	7.22881869049588
94	C7	R1	7.35755200461808
95	C17	R1	6.97727992349992
95	C12	R1	6.90689059560852
95	C10	R1	7.48381577726426
95	C3	R1	7.33985000288462
95	C14	R1	7.29462074889163
95	C9	R1	7.29462074889163
95	C24	R1	7.07681559705083
95	C6	R1	7.27612440527424
95	C1	R1	7.29462074889163
95	C22	R1	7.467605550083
95	C4	R1	7.4594316186373
95	C13	R1	7.5077946401987
95	C18	R1	7.01122725542325
95	C15	R1	7.29462074889163
95	C11	R1	7.3037807481771
95	C16	R1	7.07681559705083
95	C8	R1	7.37503943134692
95	C20	R1	7.4262647547021
95	C7	R1	6.91886323727459
96	C23	R1	7.37503943134692
96	C17	R1	7.49185309632967
96	C12	R1	7.17990909001493
96	C10	R1	7.39231742277876
96	C3	R1	7.37503943134692
96	C5	R1	7.28540221886225
96	C9	R1	7.45121111183233
96	C24	R1	7.43462822763672
96	C6	R1	7.20945336562895
96	C19	R1	7.5077946401987
96	C1	R1	7.34872815423108
96	C22	R1	7.4262647547021
96	C4	R1	7.05528243550119
96	C13	R1	7.27612440527424
96	C18	R1	6.90689059560852
96	C15	R1	7.13955135239879
96	C11	R1	7.53138146051631
96	C16	R1	6.83289001416474
96	C8	R1	7.4093909361377
96	C20	R1	7.22881869049588
[truncated: 14,571 more rows]
