# Supplementary material for: Stochastic modelling of single-cell gene expression adaptation reveals non-genomic contribution to evolution of tumor subclones
Source: bioRxiv. 2024 Apr 20:2024.04.17.588869. Preprint. [Version 1] doi: 10.1101/2024.04.17.588869 (PMC11071284; doi:10.1101/2024.04.17.588869)
Supplement: Supplement 2 [file media-2.zip › Supplementary Files/Simulated Data/Adaptive_Simulation/tr_1.08_sq_1.5_r_150_a_8.csv]

gene	species	replicate	exprval
1	C23	R1	7.4757334309664
1	C17	R1	7.3037807481771
1	C12	R1	7.3037807481771
1	C10	R1	7.33985000288462
1	C3	R1	7.3037807481771
1	C14	R1	7.13955135239879
1	C5	R1	7.35755200461808
1	C9	R1	7.59245703726808
1	C24	R1	7.25738784269265
1	C6	R1	7.33091687811462
1	C19	R1	7.52356195605701
1	C1	R1	7.31288295528436
1	C22	R1	7.04439411935845
1	C4	R1	7.56224242422107
1	C13	R1	7.53915881110803
1	C18	R1	6.82017896241519
1	C15	R1	7.37503943134692
1	C11	R1	7.54689445988764
1	C16	R1	6.89481776330794
1	C8	R1	7.33091687811462
1	C20	R1	7.21916852046216
2	C23	R1	7.39231742277876
2	C17	R1	7.2667865406949
2	C10	R1	7.19967234483636
2	C3	R1	7.10852445677817
2	C14	R1	7.2667865406949
2	C5	R1	7.467605550083
2	C9	R1	7.4262647547021
2	C6	R1	7.22881869049588
2	C21	R1	7.13955135239879
2	C1	R1	7.53138146051631
2	C22	R1	7.32192809488736
2	C4	R1	7.53915881110803
2	C13	R1	7.28540221886225
2	C18	R1	7.36632221424582
2	C15	R1	7.49185309632967
2	C11	R1	7.29462074889163
2	C16	R1	7.22881869049588
2	C8	R1	7.09803208296053
2	C20	R1	7.48381577726426
2	C7	R1	7.24792751344359
3	C23	R1	7.02236781302845
3	C12	R1	7.23840473932508
3	C10	R1	7.22881869049588
3	C3	R1	7.06608919045777
3	C5	R1	7.74819284958946
3	C9	R1	7.51569983828404
3	C24	R1	7.25738784269265
3	C6	R1	7.25738784269265
3	C21	R1	7.4757334309664
3	C19	R1	7.24792751344359
3	C1	R1	7.16992500144231
3	C22	R1	7.18982455888002
3	C4	R1	7.12928301694497
3	C13	R1	7.40087943628218
3	C18	R1	7.4093909361377
3	C15	R1	7.4262647547021
3	C11	R1	7.24792751344359
3	C16	R1	7.18982455888002
3	C8	R1	7.467605550083
3	C20	R1	7.16992500144231
3	C7	R1	7.19967234483636
4	C23	R1	7.03342300153745
4	C17	R1	7.28540221886225
4	C12	R1	7.27612440527424
4	C10	R1	7.63662462054365
4	C3	R1	7.63662462054365
4	C14	R1	7.23840473932508
4	C5	R1	7.06608919045777
4	C9	R1	7.20945336562895
4	C24	R1	7.04439411935845
4	C6	R1	7.55458885167764
4	C21	R1	7.29462074889163
4	C19	R1	7.19967234483636
4	C1	R1	7.15987133677839
4	C22	R1	7.33985000288462
4	C4	R1	7.25738784269265
4	C13	R1	7.02236781302845
4	C15	R1	7.23840473932508
4	C11	R1	7.21916852046216
4	C16	R1	7.12928301694497
4	C8	R1	7.37503943134692
4	C7	R1	7.31288295528436
5	C17	R1	7.4093909361377
5	C12	R1	7.4262647547021
5	C10	R1	7.29462074889163
5	C3	R1	7.2667865406949
5	C14	R1	7.39231742277876
5	C5	R1	7.59991284218713
5	C9	R1	7.57742882803575
5	C6	R1	7
5	C21	R1	7.27612440527424
5	C19	R1	6.96578428466209
5	C1	R1	7.3037807481771
5	C22	R1	7.23840473932508
5	C4	R1	7.39231742277876
5	C13	R1	7.59245703726808
5	C18	R1	7.12928301694497
5	C15	R1	7.04439411935845
5	C16	R1	7.12928301694497
5	C8	R1	7.13955135239879
5	C20	R1	7.61470984411521
5	C7	R1	7.33985000288462
6	C23	R1	7.39231742277876
6	C17	R1	7.25738784269265
6	C12	R1	7.43462822763672
6	C10	R1	7.29462074889163
6	C3	R1	6.98868468677217
6	C14	R1	7.27612440527424
6	C9	R1	7.06608919045777
6	C6	R1	7.23840473932508
6	C1	R1	7.4594316186373
6	C22	R1	7.4262647547021
6	C4	R1	7.23840473932508
6	C13	R1	7.71424551766612
6	C18	R1	7.22881869049588
6	C15	R1	7.02236781302845
6	C16	R1	7.3037807481771
6	C8	R1	7.25738784269265
6	C20	R1	7.16992500144231
6	C7	R1	7
7	C23	R1	7.10852445677817
7	C17	R1	7.03342300153745
7	C12	R1	7.33091687811462
7	C10	R1	7.3037807481771
7	C3	R1	7.4594316186373
7	C14	R1	7.44294349584873
7	C5	R1	7.25738784269265
7	C9	R1	7.4594316186373
7	C24	R1	7.22881869049588
7	C6	R1	7.04439411935845
7	C21	R1	7.17990909001493
7	C1	R1	7.03342300153745
7	C22	R1	7.51569983828404
7	C4	R1	7.24792751344359
7	C13	R1	7.48381577726426
7	C18	R1	7.34872815423108
7	C15	R1	7.2667865406949
7	C11	R1	7.20945336562895
7	C16	R1	7.23840473932508
7	C8	R1	7.13955135239879
7	C20	R1	7.09803208296053
7	C7	R1	7.38370429247405
8	C23	R1	7.39231742277876
8	C17	R1	7.4093909361377
8	C12	R1	7.38370429247405
8	C10	R1	7.11894107272351
8	C14	R1	7.3037807481771
8	C9	R1	7.32192809488736
8	C24	R1	7.16992500144231
8	C6	R1	7.2667865406949
8	C21	R1	7.33985000288462
8	C19	R1	7.29462074889163
8	C1	R1	7.27612440527424
8	C4	R1	7.04439411935845
8	C13	R1	7.4594316186373
8	C18	R1	7.29462074889163
8	C15	R1	7.16992500144231
8	C11	R1	7.32192809488736
8	C16	R1	7.21916852046216
8	C8	R1	7.20945336562895
8	C20	R1	7.32192809488736
8	C7	R1	7.29462074889163
9	C23	R1	7.2667865406949
9	C17	R1	6.98868468677217
9	C12	R1	7.40087943628218
9	C10	R1	7.14974711950468
9	C3	R1	7.28540221886225
9	C14	R1	7.15987133677839
9	C9	R1	6.96578428466209
9	C24	R1	7.22881869049588
9	C6	R1	7.32192809488736
9	C21	R1	7.13955135239879
9	C19	R1	7.01122725542325
9	C1	R1	7.2667865406949
9	C22	R1	7.06608919045777
9	C4	R1	7
9	C13	R1	7.28540221886225
9	C18	R1	7.25738784269265
9	C15	R1	7.07681559705083
9	C11	R1	7.33091687811462
9	C16	R1	7.24792751344359
9	C8	R1	7.29462074889163
9	C20	R1	7.22881869049588
9	C7	R1	7.4093909361377
10	C23	R1	7.4093909361377
10	C17	R1	7.14974711950468
10	C12	R1	7.23840473932508
10	C10	R1	7.15987133677839
10	C3	R1	7.21916852046216
10	C5	R1	7.52356195605701
10	C9	R1	6.93073733756289
10	C24	R1	7.21916852046216
10	C6	R1	7.23840473932508
10	C21	R1	7.31288295528436
10	C19	R1	7.31288295528436
10	C1	R1	7.39231742277876
10	C22	R1	7.13955135239879
10	C4	R1	7.09803208296053
10	C13	R1	7.07681559705083
10	C18	R1	7.36632221424582
10	C15	R1	7.3037807481771
10	C11	R1	7.19967234483636
10	C16	R1	7.34872815423108
10	C8	R1	7.3037807481771
10	C20	R1	7.09803208296053
10	C7	R1	7.01122725542325
11	C23	R1	7.02236781302845
11	C12	R1	7.5077946401987
11	C10	R1	6.93073733756289
11	C3	R1	7.07681559705083
11	C14	R1	7.33091687811462
11	C5	R1	7.22881869049588
11	C9	R1	7.11894107272351
11	C24	R1	7.40087943628218
11	C6	R1	7.16992500144231
11	C21	R1	7.35755200461808
11	C19	R1	7.22881869049588
11	C1	R1	7.02236781302845
11	C22	R1	7.25738784269265
11	C4	R1	7.38370429247405
11	C13	R1	7.17990909001493
11	C18	R1	7.04439411935845
11	C15	R1	7.19967234483636
11	C11	R1	7.19967234483636
11	C16	R1	7
11	C8	R1	7.25738784269265
11	C20	R1	7.66533591718518
12	C23	R1	7.4178525148859
12	C17	R1	7.11894107272351
12	C12	R1	7.10852445677817
12	C10	R1	7.43462822763672
12	C3	R1	7.37503943134692
12	C14	R1	7.37503943134692
12	C5	R1	7.27612440527424
12	C9	R1	7.17990909001493
12	C24	R1	7.5077946401987
12	C6	R1	7.10852445677817
12	C21	R1	7.28540221886225
12	C19	R1	7.29462074889163
12	C1	R1	7.51569983828404
12	C22	R1	7.20945336562895
12	C13	R1	7.37503943134692
12	C18	R1	7
12	C15	R1	6.65821148275179
12	C11	R1	7.18982455888002
12	C16	R1	7.22881869049588
12	C20	R1	7.15987133677839
12	C7	R1	7.18982455888002
13	C23	R1	6.89481776330794
13	C17	R1	7.11894107272351
13	C12	R1	7.40087943628218
13	C10	R1	7.35755200461808
13	C3	R1	7.36632221424582
13	C14	R1	7.32192809488736
13	C5	R1	7.37503943134692
13	C9	R1	7.11894107272351
13	C24	R1	7.24792751344359
13	C6	R1	7.27612440527424
13	C21	R1	7.21916852046216
13	C19	R1	6.94251450533924
13	C1	R1	7.35755200461808
13	C22	R1	7.08746284125034
13	C4	R1	7.4093909361377
13	C13	R1	7.24792751344359
13	C18	R1	7.52356195605701
13	C15	R1	6.98868468677217
13	C11	R1	7.08746284125034
13	C8	R1	7.38370429247405
13	C20	R1	6.93073733756289
13	C7	R1	7.15987133677839
14	C23	R1	7.29462074889163
14	C17	R1	7.34872815423108
14	C12	R1	7.49984588708321
14	C10	R1	7.33091687811462
14	C3	R1	7.12928301694497
14	C5	R1	7.14974711950468
14	C9	R1	7.21916852046216
14	C24	R1	7.39231742277876
14	C6	R1	7.467605550083
14	C21	R1	7.04439411935845
14	C1	R1	7.33985000288462
14	C22	R1	7.35755200461808
14	C4	R1	7.32192809488736
14	C13	R1	7.467605550083
14	C18	R1	7.02236781302845
14	C15	R1	7.21916852046216
14	C11	R1	7.16992500144231
14	C16	R1	7.33091687811462
14	C8	R1	7.66533591718518
14	C20	R1	7.27612440527424
14	C7	R1	7.33091687811462
15	C23	R1	7.3037807481771
15	C17	R1	7.29462074889163
15	C12	R1	7.4262647547021
15	C10	R1	7.09803208296053
15	C3	R1	7.43462822763672
15	C5	R1	7.22881869049588
15	C9	R1	7.54689445988764
15	C24	R1	7.39231742277876
15	C6	R1	7.37503943134692
15	C21	R1	7.24792751344359
15	C19	R1	7.49984588708321
15	C1	R1	7.70735913208088
15	C22	R1	7.21916852046216
15	C4	R1	7.32192809488736
15	C18	R1	7.06608919045777
15	C15	R1	7.15987133677839
15	C11	R1	7.04439411935845
15	C16	R1	7.20945336562895
15	C20	R1	7.36632221424582
15	C7	R1	7.36632221424582
16	C23	R1	7.21916852046216
16	C17	R1	7.20945336562895
16	C12	R1	7.467605550083
16	C10	R1	7.31288295528436
16	C3	R1	7.10852445677817
16	C14	R1	7.4594316186373
16	C5	R1	7.07681559705083
16	C9	R1	7.4594316186373
16	C24	R1	7.33985000288462
16	C6	R1	7.29462074889163
16	C21	R1	6.97727992349992
16	C19	R1	7.4594316186373
16	C1	R1	7.2667865406949
16	C22	R1	7.58496250072116
16	C4	R1	7.27612440527424
16	C13	R1	7.49185309632967
16	C18	R1	7.2667865406949
16	C15	R1	7.05528243550119
16	C11	R1	7.12928301694497
16	C16	R1	7.16992500144231
16	C8	R1	7.36632221424582
16	C20	R1	7.05528243550119
17	C23	R1	7.34872815423108
17	C17	R1	7.4093909361377
17	C12	R1	7.37503943134692
17	C14	R1	7.17990909001493
17	C5	R1	7.36632221424582
17	C9	R1	7.44294349584873
17	C24	R1	7.20945336562895
17	C6	R1	7.32192809488736
17	C21	R1	7.31288295528436
17	C19	R1	7.32192809488736
17	C22	R1	7.3037807481771
17	C13	R1	7.28540221886225
17	C18	R1	7.13955135239879
17	C15	R1	7.13955135239879
17	C11	R1	6.84549005094437
17	C16	R1	7.40087943628218
17	C8	R1	7.17990909001493
17	C20	R1	7.21916852046216
17	C7	R1	7.4594316186373
18	C23	R1	7.09803208296053
18	C17	R1	7.14974711950468
18	C12	R1	7.13955135239879
18	C10	R1	6.89481776330794
18	C3	R1	7.24792751344359
18	C14	R1	7.48381577726426
18	C5	R1	7.17990909001493
18	C9	R1	7.4093909361377
18	C24	R1	7.28540221886225
18	C6	R1	7.18982455888002
18	C22	R1	7.33985000288462
18	C4	R1	7.06608919045777
18	C13	R1	7.12928301694497
18	C18	R1	7.03342300153745
18	C16	R1	7.43462822763672
18	C8	R1	7.4594316186373
18	C20	R1	7.32192809488736
18	C7	R1	7.22881869049588
19	C23	R1	7.13955135239879
19	C17	R1	7.34872815423108
19	C12	R1	7.14974711950468
19	C10	R1	6.98868468677217
19	C3	R1	7.21916852046216
19	C14	R1	7.03342300153745
19	C5	R1	7.37503943134692
19	C9	R1	7.34872815423108
19	C24	R1	7.37503943134692
19	C6	R1	7.53915881110803
19	C21	R1	7.38370429247405
19	C19	R1	7.19967234483636
19	C1	R1	7.40087943628218
19	C22	R1	7.36632221424582
19	C13	R1	7.11894107272351
19	C18	R1	7.4093909361377
19	C15	R1	7.32192809488736
19	C11	R1	7.33985000288462
19	C16	R1	7.11894107272351
19	C8	R1	7.37503943134692
19	C20	R1	7.36632221424582
19	C7	R1	7.21916852046216
20	C23	R1	7.11894107272351
20	C17	R1	7.4093909361377
20	C12	R1	7.44294349584873
20	C10	R1	7.53138146051631
20	C3	R1	7.53915881110803
20	C14	R1	7.4178525148859
20	C9	R1	7.39231742277876
20	C24	R1	7.24792751344359
20	C6	R1	7.33985000288462
20	C21	R1	7.05528243550119
20	C19	R1	7.3037807481771
20	C1	R1	7.3037807481771
20	C4	R1	7.2667865406949
20	C13	R1	6.88264304936184
20	C18	R1	6.94251450533924
20	C15	R1	7.14974711950468
20	C11	R1	7.13955135239879
20	C16	R1	7.38370429247405
20	C8	R1	7.19967234483636
20	C20	R1	6.91886323727459
21	C23	R1	7.13955135239879
21	C17	R1	7.18982455888002
21	C12	R1	7.13955135239879
21	C10	R1	7.05528243550119
21	C3	R1	7.32192809488736
21	C14	R1	7.28540221886225
21	C5	R1	7.27612440527424
21	C9	R1	6.94251450533924
21	C24	R1	7.3037807481771
21	C6	R1	7.36632221424582
21	C21	R1	7.2667865406949
21	C19	R1	7.4262647547021
21	C1	R1	7.33091687811462
21	C22	R1	7.10852445677817
21	C4	R1	7.31288295528436
21	C13	R1	7.27612440527424
21	C18	R1	7.33091687811462
21	C15	R1	7.2667865406949
21	C11	R1	7.2667865406949
21	C16	R1	6.71424551766612
21	C8	R1	7.21916852046216
21	C20	R1	7.467605550083
21	C7	R1	6.96578428466209
22	C12	R1	7.2667865406949
22	C10	R1	7.24792751344359
22	C3	R1	7.51569983828404
22	C14	R1	7.4093909361377
22	C5	R1	7.57742882803575
22	C9	R1	7.33985000288462
22	C24	R1	7.36632221424582
22	C6	R1	7.22881869049588
22	C21	R1	7.21916852046216
22	C19	R1	7.17990909001493
22	C1	R1	7.22881869049588
22	C4	R1	7.48381577726426
22	C13	R1	7.45121111183233
22	C18	R1	6.89481776330794
22	C15	R1	7.37503943134692
22	C11	R1	7.08746284125034
22	C16	R1	7.11894107272351
22	C8	R1	7.24792751344359
22	C20	R1	7.19967234483636
22	C7	R1	7.2667865406949
23	C23	R1	7.2667865406949
23	C17	R1	7.09803208296053
23	C12	R1	7.23840473932508
23	C10	R1	7.4594316186373
23	C3	R1	7.33985000288462
23	C14	R1	7.36632221424582
23	C9	R1	7.25738784269265
23	C24	R1	7.12928301694497
23	C6	R1	7.12928301694497
23	C21	R1	7.2667865406949
23	C19	R1	7.04439411935845
23	C1	R1	7.57742882803575
23	C22	R1	7.02236781302845
23	C4	R1	7.24792751344359
23	C13	R1	7.4178525148859
23	C18	R1	7.08746284125034
23	C11	R1	7.33091687811462
23	C16	R1	7.3037807481771
23	C8	R1	7.33091687811462
23	C20	R1	7.4262647547021
23	C7	R1	7.02236781302845
24	C23	R1	7.18982455888002
24	C12	R1	7.49984588708321
24	C10	R1	7.14974711950468
24	C3	R1	7.28540221886225
24	C14	R1	7.29462074889163
24	C5	R1	7.16992500144231
24	C24	R1	7.34872815423108
24	C21	R1	7.14974711950468
24	C1	R1	7.55458885167764
24	C22	R1	7.51569983828404
24	C4	R1	7.03342300153745
24	C11	R1	7.10852445677817
24	C16	R1	6.90689059560852
24	C8	R1	7.01122725542325
24	C7	R1	7.33985000288462
25	C23	R1	7.24792751344359
25	C17	R1	7.09803208296053
25	C12	R1	7.467605550083
25	C10	R1	6.8703647195834
25	C3	R1	7.15987133677839
25	C14	R1	7.60733031374961
25	C5	R1	7.35755200461808
25	C9	R1	7.22881869049588
25	C24	R1	6.84549005094437
25	C6	R1	7.14974711950468
25	C21	R1	7
25	C19	R1	7.51569983828404
25	C1	R1	7.37503943134692
25	C22	R1	7.49185309632967
25	C4	R1	7.61470984411521
25	C13	R1	7.24792751344359
25	C18	R1	7.22881869049588
25	C15	R1	7.16992500144231
25	C11	R1	7.37503943134692
25	C16	R1	7.06608919045777
25	C8	R1	7.56985560833095
25	C20	R1	7.4262647547021
25	C7	R1	7.19967234483636
26	C23	R1	7.33985000288462
26	C17	R1	7.48381577726426
26	C12	R1	7.34872815423108
26	C10	R1	7.49984588708321
26	C3	R1	7.33985000288462
26	C14	R1	7.33985000288462
26	C5	R1	7.12928301694497
26	C9	R1	7.11894107272351
26	C24	R1	7.09803208296053
26	C21	R1	7.39231742277876
26	C1	R1	7.05528243550119
26	C22	R1	7.33985000288462
26	C4	R1	7.4594316186373
26	C18	R1	7.29462074889163
26	C11	R1	6.91886323727459
26	C16	R1	7.13955135239879
26	C8	R1	7.18982455888002
26	C20	R1	7.48381577726426
26	C7	R1	7.49185309632967
27	C23	R1	7.27612440527424
27	C17	R1	7.24792751344359
27	C12	R1	7.37503943134692
27	C10	R1	7.24792751344359
27	C14	R1	6.95419631038687
27	C5	R1	7.15987133677839
27	C9	R1	7.51569983828404
27	C24	R1	7.33091687811462
27	C6	R1	7.58496250072116
27	C21	R1	7.49984588708321
27	C19	R1	7.23840473932508
27	C22	R1	7.40087943628218
27	C4	R1	7.37503943134692
27	C18	R1	7.32192809488736
27	C15	R1	6.90689059560852
27	C11	R1	7.23840473932508
27	C8	R1	7.21916852046216
27	C20	R1	7.44294349584873
27	C7	R1	7.33985000288462
28	C23	R1	7.4093909361377
28	C17	R1	7.33091687811462
28	C12	R1	7.33091687811462
28	C10	R1	7.07681559705083
28	C3	R1	7.35755200461808
28	C14	R1	7.34872815423108
28	C5	R1	7.59245703726808
28	C9	R1	6.96578428466209
28	C24	R1	7.2667865406949
28	C6	R1	7.33985000288462
28	C21	R1	7.19967234483636
28	C19	R1	7.10852445677817
28	C1	R1	7.35755200461808
28	C22	R1	7.19967234483636
28	C4	R1	7.21916852046216
28	C13	R1	7.23840473932508
28	C18	R1	7.32192809488736
28	C15	R1	7.37503943134692
28	C11	R1	7.14974711950468
28	C16	R1	7.02236781302845
28	C8	R1	7.13955135239879
28	C20	R1	7.01122725542325
29	C23	R1	7.48381577726426
29	C17	R1	7.16992500144231
29	C12	R1	7.28540221886225
29	C3	R1	7.21916852046216
29	C14	R1	7.40087943628218
29	C5	R1	7.54689445988764
29	C9	R1	7.07681559705083
29	C24	R1	7.08746284125034
29	C6	R1	7.33985000288462
29	C19	R1	7.4093909361377
29	C1	R1	7.4262647547021
29	C22	R1	7.12928301694497
29	C4	R1	7.24792751344359
29	C13	R1	6.96578428466209
29	C18	R1	7.09803208296053
29	C15	R1	7.3037807481771
29	C11	R1	7.25738784269265
29	C16	R1	7.28540221886225
29	C8	R1	7.28540221886225
29	C20	R1	7.18982455888002
29	C7	R1	7.43462822763672
30	C23	R1	7.31288295528436
30	C17	R1	7.14974711950468
30	C12	R1	7.23840473932508
30	C10	R1	7.11894107272351
30	C3	R1	7.56985560833095
30	C14	R1	7.03342300153745
30	C5	R1	7.34872815423108
30	C9	R1	7.18982455888002
30	C24	R1	7.18982455888002
30	C21	R1	7.31288295528436
30	C19	R1	7.44294349584873
30	C1	R1	7.3037807481771
30	C22	R1	7.27612440527424
30	C4	R1	7.53915881110803
30	C13	R1	7.25738784269265
30	C18	R1	7.32192809488736
30	C15	R1	6.8073549220576
30	C11	R1	7.19967234483636
30	C8	R1	7.15987133677839
30	C7	R1	6.94251450533924
31	C23	R1	7.19967234483636
31	C17	R1	7.40087943628218
31	C12	R1	7.4093909361377
31	C10	R1	7.37503943134692
31	C14	R1	7.11894107272351
31	C5	R1	7.43462822763672
31	C9	R1	7.37503943134692
31	C24	R1	7.37503943134692
31	C6	R1	7.17990909001493
31	C21	R1	7.33985000288462
31	C19	R1	7.18982455888002
31	C1	R1	7.20945336562895
31	C22	R1	7.3037807481771
31	C4	R1	7.4178525148859
31	C18	R1	7.02236781302845
31	C15	R1	7.07681559705083
31	C11	R1	7.31288295528436
31	C8	R1	7.64385618977472
31	C20	R1	7.49984588708321
31	C7	R1	7.43462822763672
32	C23	R1	7.35755200461808
32	C12	R1	7.38370429247405
32	C10	R1	7.22881869049588
32	C3	R1	7.48381577726426
32	C14	R1	7.27612440527424
32	C5	R1	7.24792751344359
32	C9	R1	7.12928301694497
32	C24	R1	7.18982455888002
32	C6	R1	7.35755200461808
32	C21	R1	7.5077946401987
32	C19	R1	7.38370429247405
32	C1	R1	7.55458885167764
32	C22	R1	6.8703647195834
32	C4	R1	7.36632221424582
32	C13	R1	7.03342300153745
32	C18	R1	7.18982455888002
32	C11	R1	6.95419631038687
32	C8	R1	7.2667865406949
32	C20	R1	7.53138146051631
32	C7	R1	7.25738784269265
33	C23	R1	7.39231742277876
33	C17	R1	7.12928301694497
33	C3	R1	7.28540221886225
33	C14	R1	7.15987133677839
33	C5	R1	7.22881869049588
33	C9	R1	7.33985000288462
33	C24	R1	7.24792751344359
33	C21	R1	7.31288295528436
33	C19	R1	7.44294349584873
33	C1	R1	7.27612440527424
33	C22	R1	7.49185309632967
33	C4	R1	7.16992500144231
33	C13	R1	7.58496250072116
33	C18	R1	7.08746284125034
33	C15	R1	7.31288295528436
33	C11	R1	7.38370429247405
33	C16	R1	7.22881869049588
33	C8	R1	7.33985000288462
33	C20	R1	7.14974711950468
33	C7	R1	7.13955135239879
34	C23	R1	7.467605550083
34	C17	R1	7.10852445677817
34	C10	R1	7.22881869049588
34	C3	R1	7.23840473932508
34	C5	R1	7.06608919045777
34	C9	R1	7.78135971352466
34	C24	R1	6.94251450533924
34	C6	R1	7.03342300153745
34	C21	R1	7.23840473932508
34	C19	R1	7.64385618977472
34	C22	R1	7.19967234483636
34	C4	R1	7.37503943134692
34	C13	R1	7.10852445677817
34	C18	R1	7.14974711950468
34	C15	R1	6.88264304936184
34	C11	R1	6.8703647195834
34	C16	R1	6.97727992349992
34	C8	R1	7.467605550083
34	C20	R1	7.04439411935845
35	C23	R1	7.29462074889163
35	C12	R1	7.63662462054365
35	C10	R1	7.5077946401987
35	C14	R1	6.94251450533924
35	C5	R1	7.48381577726426
35	C9	R1	7.18982455888002
35	C24	R1	7.43462822763672
35	C6	R1	7.43462822763672
35	C19	R1	7.56224242422107
35	C1	R1	7.11894107272351
35	C4	R1	7.33091687811462
35	C13	R1	7.38370429247405
35	C18	R1	7.23840473932508
35	C11	R1	7.14974711950468
35	C16	R1	7.11894107272351
35	C8	R1	7.52356195605701
35	C20	R1	7.24792751344359
35	C7	R1	7.45121111183233
36	C23	R1	7.59245703726808
36	C17	R1	7.06608919045777
36	C12	R1	7.38370429247405
36	C3	R1	7.4757334309664
36	C14	R1	7.4262647547021
36	C5	R1	7.08746284125034
36	C9	R1	7.2667865406949
36	C24	R1	7.15987133677839
36	C6	R1	7.31288295528436
36	C21	R1	7.49185309632967
36	C19	R1	7.08746284125034
36	C22	R1	7.36632221424582
36	C4	R1	7.2667865406949
36	C13	R1	7.24792751344359
36	C18	R1	6.90689059560852
36	C15	R1	7.60733031374961
36	C11	R1	7.07681559705083
36	C16	R1	7.21916852046216
36	C8	R1	7.22881869049588
36	C20	R1	7.53915881110803
36	C7	R1	7.33091687811462
37	C23	R1	7.4178525148859
37	C17	R1	7.467605550083
37	C12	R1	7.14974711950468
37	C10	R1	7.05528243550119
37	C3	R1	6.96578428466209
37	C5	R1	7.13955135239879
37	C9	R1	7.06608919045777
37	C24	R1	7.4757334309664
37	C6	R1	6.85798099512757
37	C21	R1	7.38370429247405
37	C19	R1	7.3037807481771
37	C1	R1	7.49185309632967
37	C22	R1	7.22881869049588
37	C4	R1	7.37503943134692
37	C13	R1	7.4093909361377
37	C18	R1	6.98868468677217
37	C15	R1	7.20945336562895
37	C11	R1	7.10852445677817
37	C16	R1	7.27612440527424
37	C20	R1	6.88264304936184
37	C7	R1	7.52356195605701
38	C23	R1	7.13955135239879
38	C17	R1	7.07681559705083
38	C12	R1	7.31288295528436
38	C10	R1	7.12928301694497
38	C3	R1	7.22881869049588
38	C5	R1	7.08746284125034
38	C9	R1	6.91886323727459
38	C6	R1	7.04439411935845
38	C21	R1	7.36632221424582
38	C19	R1	7.35755200461808
38	C1	R1	7.09803208296053
38	C22	R1	7.2667865406949
38	C4	R1	6.96578428466209
38	C13	R1	7.27612440527424
38	C18	R1	7.25738784269265
38	C15	R1	7.05528243550119
38	C11	R1	7.05528243550119
38	C8	R1	7.467605550083
38	C20	R1	7.467605550083
38	C7	R1	7.2667865406949
39	C23	R1	7.05528243550119
39	C17	R1	7.09803208296053
39	C12	R1	7.467605550083
39	C10	R1	7.48381577726426
39	C3	R1	7.40087943628218
39	C5	R1	6.96578428466209
39	C9	R1	7.33091687811462
39	C24	R1	6.88264304936184
39	C6	R1	7.49185309632967
39	C21	R1	7.59245703726808
39	C19	R1	7.27612440527424
39	C1	R1	7.28540221886225
39	C22	R1	7.43462822763672
39	C4	R1	7.3037807481771
39	C13	R1	7.39231742277876
39	C18	R1	7.12928301694497
39	C15	R1	7.38370429247405
39	C11	R1	7.16992500144231
39	C16	R1	7
39	C20	R1	7.13955135239879
39	C7	R1	7.39231742277876
40	C23	R1	7.10852445677817
40	C17	R1	7.37503943134692
40	C12	R1	7.36632221424582
40	C10	R1	7.22881869049588
40	C3	R1	7.28540221886225
40	C14	R1	7.15987133677839
40	C5	R1	7.31288295528436
40	C9	R1	7.40087943628218
40	C24	R1	7.33091687811462
40	C6	R1	7.20945336562895
40	C21	R1	7.4594316186373
40	C19	R1	7.58496250072116
40	C1	R1	7.17990909001493
40	C22	R1	7.23840473932508
40	C4	R1	7
40	C13	R1	7.20945336562895
40	C18	R1	7.43462822763672
40	C15	R1	7.12928301694497
40	C11	R1	7.03342300153745
40	C16	R1	7.3037807481771
40	C8	R1	7.40087943628218
40	C20	R1	7.38370429247405
40	C7	R1	7.14974711950468
41	C23	R1	7.35755200461808
41	C17	R1	7.16992500144231
41	C12	R1	7.09803208296053
41	C10	R1	7.06608919045777
41	C3	R1	7.04439411935845
41	C5	R1	7.05528243550119
41	C9	R1	7.33091687811462
41	C24	R1	7.11894107272351
41	C6	R1	6.85798099512757
41	C21	R1	7.55458885167764
41	C19	R1	7.18982455888002
41	C1	R1	7.39231742277876
41	C22	R1	7.2667865406949
41	C4	R1	7.69348695749933
41	C13	R1	7.53138146051631
41	C18	R1	7.17990909001493
41	C15	R1	7.03342300153745
41	C11	R1	7.18982455888002
41	C16	R1	7.36632221424582
41	C8	R1	7.45121111183233
41	C20	R1	7.32192809488736
41	C7	R1	7.25738784269265
42	C23	R1	7.25738784269265
42	C12	R1	7.59245703726808
42	C10	R1	7.05528243550119
42	C3	R1	7.33091687811462
42	C14	R1	7.37503943134692
42	C5	R1	7.02236781302845
42	C9	R1	7.32192809488736
42	C24	R1	7.22881869049588
42	C6	R1	7.13955135239879
42	C21	R1	6.91886323727459
42	C19	R1	7.38370429247405
42	C1	R1	7.467605550083
42	C22	R1	7.06608919045777
42	C4	R1	7.39231742277876
42	C13	R1	7.53138146051631
42	C18	R1	7.14974711950468
42	C15	R1	7
42	C11	R1	6.71424551766612
42	C16	R1	7.32192809488736
42	C8	R1	7.12928301694497
42	C20	R1	7.34872815423108
42	C7	R1	7.53915881110803
43	C23	R1	7.33091687811462
43	C17	R1	7.4178525148859
43	C12	R1	7.28540221886225
43	C10	R1	7.33985000288462
43	C3	R1	7.18982455888002
43	C14	R1	7.11894107272351
43	C5	R1	7.32192809488736
43	C9	R1	7.44294349584873
43	C24	R1	7.28540221886225
43	C6	R1	7.17990909001493
43	C21	R1	7.40087943628218
43	C19	R1	7.4757334309664
43	C1	R1	7.13955135239879
43	C22	R1	7.03342300153745
43	C4	R1	7.2667865406949
43	C13	R1	7.05528243550119
43	C15	R1	6.88264304936184
43	C11	R1	7.34872815423108
43	C7	R1	7.4093909361377
44	C23	R1	7.11894107272351
44	C17	R1	7.25738784269265
44	C12	R1	7.13955135239879
44	C10	R1	7.4594316186373
44	C3	R1	7.36632221424582
44	C14	R1	7.3037807481771
44	C5	R1	7.72109918870719
44	C9	R1	7.02236781302845
44	C24	R1	7.28540221886225
44	C6	R1	7.16992500144231
44	C21	R1	7.4594316186373
44	C19	R1	7.35755200461808
44	C1	R1	7.19967234483636
44	C22	R1	7.2667865406949
44	C4	R1	7.31288295528436
44	C13	R1	6.95419631038687
44	C18	R1	7.12928301694497
44	C11	R1	7.09803208296053
44	C8	R1	7.29462074889163
44	C20	R1	7.06608919045777
44	C7	R1	7.39231742277876
45	C23	R1	7.53138146051631
45	C17	R1	7.25738784269265
45	C12	R1	7.4757334309664
45	C10	R1	7.28540221886225
45	C3	R1	7.59991284218713
45	C14	R1	7.58496250072116
45	C9	R1	7.34872815423108
45	C24	R1	7.5077946401987
45	C6	R1	7.31288295528436
45	C21	R1	7.05528243550119
45	C19	R1	7.07681559705083
45	C1	R1	7.05528243550119
45	C22	R1	7.20945336562895
45	C4	R1	7.25738784269265
45	C13	R1	7.3037807481771
45	C18	R1	7.49984588708321
45	C15	R1	6.93073733756289
45	C11	R1	7.22881869049588
45	C16	R1	6.79441586635011
45	C8	R1	7.05528243550119
45	C20	R1	7.32192809488736
45	C7	R1	7.49984588708321
46	C17	R1	7.10852445677817
46	C12	R1	6.90689059560852
46	C10	R1	7.3037807481771
46	C3	R1	7.01122725542325
46	C14	R1	7.35755200461808
46	C5	R1	7.23840473932508
46	C9	R1	7.2667865406949
46	C24	R1	7.06608919045777
46	C6	R1	7.19967234483636
46	C21	R1	7.4262647547021
46	C19	R1	7.03342300153745
46	C1	R1	7.39231742277876
46	C22	R1	7.32192809488736
46	C4	R1	7.22881869049588
46	C13	R1	7.11894107272351
46	C18	R1	7.31288295528436
46	C15	R1	7.2667865406949
46	C16	R1	7.14974711950468
46	C8	R1	7.12928301694497
46	C20	R1	7.21916852046216
46	C7	R1	7.20945336562895
47	C23	R1	7.16992500144231
47	C17	R1	7.19967234483636
47	C12	R1	7.01122725542325
47	C10	R1	7.35755200461808
47	C3	R1	6.84549005094437
47	C14	R1	7.15987133677839
47	C5	R1	7.21916852046216
47	C9	R1	7.34872815423108
47	C24	R1	7.4594316186373
47	C6	R1	7.22881869049588
47	C21	R1	7.3037807481771
47	C19	R1	7.29462074889163
47	C1	R1	7.36632221424582
47	C22	R1	7.4757334309664
47	C4	R1	7.33985000288462
47	C15	R1	6.90689059560852
47	C11	R1	7.22881869049588
47	C16	R1	7.23840473932508
47	C8	R1	7.18982455888002
47	C7	R1	7.31288295528436
48	C23	R1	7.40087943628218
48	C17	R1	7.4594316186373
48	C12	R1	7.24792751344359
48	C14	R1	7.14974711950468
48	C5	R1	7.31288295528436
48	C9	R1	7.17990909001493
48	C24	R1	7.40087943628218
48	C6	R1	7.3037807481771
48	C21	R1	7.01122725542325
48	C19	R1	7.16992500144231
48	C1	R1	7.07681559705083
48	C22	R1	7.19967234483636
48	C4	R1	7.22881869049588
48	C13	R1	7.29462074889163
48	C15	R1	7.29462074889163
48	C16	R1	7.10852445677817
48	C8	R1	7.48381577726426
48	C20	R1	7.35755200461808
48	C7	R1	7.38370429247405
49	C23	R1	7.53915881110803
49	C17	R1	7.4594316186373
49	C12	R1	7.21916852046216
49	C10	R1	7.39231742277876
49	C3	R1	7.28540221886225
49	C14	R1	7.13955135239879
49	C5	R1	7.3037807481771
49	C9	R1	7.15987133677839
49	C24	R1	7.18982455888002
49	C6	R1	7.36632221424582
49	C21	R1	7.43462822763672
49	C19	R1	7.36632221424582
49	C1	R1	7.49984588708321
49	C4	R1	7.53138146051631
49	C13	R1	7.36632221424582
49	C18	R1	7.13955135239879
49	C15	R1	7.25738784269265
49	C11	R1	7.29462074889163
49	C16	R1	6.93073733756289
49	C8	R1	7.39231742277876
49	C20	R1	7.18982455888002
50	C23	R1	7.14974711950468
50	C17	R1	7.15987133677839
50	C12	R1	7.16992500144231
50	C10	R1	7.36632221424582
50	C3	R1	7.23840473932508
50	C14	R1	7.19967234483636
50	C5	R1	7.21916852046216
50	C9	R1	7.24792751344359
50	C24	R1	7.33091687811462
50	C6	R1	7.4093909361377
50	C21	R1	7.17990909001493
50	C19	R1	6.88264304936184
50	C22	R1	7.4178525148859
50	C4	R1	7.35755200461808
50	C18	R1	7.38370429247405
50	C15	R1	6.94251450533924
50	C11	R1	7.15987133677839
50	C16	R1	7.09803208296053
50	C8	R1	7.29462074889163
50	C7	R1	7.20945336562895
51	C23	R1	7.39231742277876
51	C17	R1	7.71424551766612
51	C12	R1	7.13955135239879
51	C10	R1	7.15987133677839
51	C3	R1	7.2667865406949
51	C14	R1	7.04439411935845
51	C5	R1	7.05528243550119
51	C9	R1	7.22881869049588
51	C24	R1	7.17990909001493
51	C21	R1	7.25738784269265
51	C19	R1	7.36632221424582
51	C1	R1	7.4757334309664
51	C22	R1	7.28540221886225
51	C4	R1	7.24792751344359
51	C13	R1	7.35755200461808
51	C18	R1	6.95419631038687
51	C11	R1	6.79441586635011
51	C16	R1	7.22881869049588
51	C8	R1	7.24792751344359
51	C20	R1	7.13955135239879
51	C7	R1	7.4594316186373
52	C23	R1	7.44294349584873
52	C17	R1	7.35755200461808
52	C12	R1	7.37503943134692
52	C10	R1	6.83289001416474
52	C3	R1	7.37503943134692
52	C14	R1	7.22881869049588
52	C5	R1	7.29462074889163
52	C24	R1	7.34872815423108
52	C6	R1	7.49984588708321
52	C21	R1	7.36632221424582
52	C19	R1	7.4757334309664
52	C1	R1	7.37503943134692
52	C22	R1	7.43462822763672
52	C4	R1	7.23840473932508
52	C13	R1	7.2667865406949
52	C18	R1	7.08746284125034
52	C15	R1	7.21916852046216
52	C11	R1	7.13955135239879
52	C16	R1	7.2667865406949
52	C8	R1	7.09803208296053
52	C20	R1	7.32192809488736
52	C7	R1	6.96578428466209
53	C17	R1	7.32192809488736
53	C12	R1	7.19967234483636
53	C3	R1	7.32192809488736
53	C14	R1	7.32192809488736
53	C5	R1	7.31288295528436
53	C24	R1	7.27612440527424
53	C6	R1	7.16992500144231
53	C21	R1	7.28540221886225
53	C19	R1	7.39231742277876
53	C1	R1	7.8073549220576
53	C4	R1	7.43462822763672
53	C13	R1	7.14974711950468
53	C18	R1	7.31288295528436
53	C15	R1	6.78135971352466
53	C11	R1	7.22881869049588
53	C16	R1	7.08746284125034
53	C8	R1	7.54689445988764
53	C20	R1	7.4093909361377
53	C7	R1	7.21916852046216
54	C23	R1	7.34872815423108
54	C17	R1	7.23840473932508
54	C12	R1	7.40087943628218
54	C10	R1	7.33091687811462
54	C3	R1	7.36632221424582
54	C9	R1	7.28540221886225
54	C24	R1	7.43462822763672
54	C6	R1	7.32192809488736
54	C21	R1	7.05528243550119
54	C19	R1	7.44294349584873
54	C1	R1	7.4178525148859
54	C22	R1	7
54	C4	R1	7.5077946401987
54	C18	R1	6.97727992349992
54	C15	R1	7.29462074889163
54	C11	R1	7.05528243550119
54	C16	R1	7.06608919045777
54	C8	R1	7.33985000288462
54	C20	R1	7.35755200461808
54	C7	R1	7.22881869049588
55	C23	R1	7.32192809488736
55	C12	R1	7.40087943628218
55	C10	R1	7.49185309632967
55	C3	R1	7.49984588708321
55	C14	R1	7.44294349584873
55	C9	R1	7.18982455888002
55	C24	R1	7.27612440527424
55	C6	R1	7.56224242422107
55	C21	R1	7.15987133677839
55	C19	R1	7.43462822763672
55	C1	R1	7.35755200461808
55	C22	R1	7.28540221886225
55	C4	R1	7.59245703726808
55	C13	R1	7.48381577726426
55	C18	R1	7.43462822763672
55	C11	R1	6.89481776330794
55	C8	R1	7.06608919045777
55	C20	R1	7.33091687811462
56	C23	R1	7.59245703726808
56	C12	R1	7.34872815423108
56	C10	R1	7.21916852046216
56	C3	R1	7.25738784269265
56	C14	R1	7.27612440527424
56	C5	R1	7.28540221886225
56	C9	R1	7.23840473932508
56	C24	R1	7.03342300153745
56	C6	R1	7.19967234483636
56	C21	R1	7.44294349584873
56	C19	R1	6.95419631038687
56	C1	R1	7.16992500144231
56	C4	R1	7.5077946401987
56	C18	R1	7.51569983828404
56	C15	R1	7.13955135239879
56	C11	R1	7.16992500144231
56	C16	R1	6.98868468677217
56	C20	R1	7.3037807481771
56	C7	R1	7.31288295528436
57	C23	R1	7.23840473932508
57	C17	R1	7.17990909001493
57	C12	R1	7.23840473932508
57	C10	R1	7.4594316186373
57	C3	R1	7.39231742277876
57	C14	R1	7.44294349584873
57	C5	R1	7.4093909361377
57	C9	R1	7.4178525148859
57	C24	R1	7.37503943134692
57	C6	R1	7.4178525148859
57	C21	R1	7.31288295528436
57	C19	R1	7.09803208296053
57	C22	R1	7.20945336562895
57	C13	R1	7.21916852046216
57	C18	R1	7.05528243550119
57	C11	R1	7.09803208296053
57	C16	R1	7.17990909001493
57	C8	R1	7.35755200461808
57	C20	R1	7.20945336562895
58	C23	R1	7.25738784269265
58	C17	R1	7.38370429247405
58	C12	R1	7.34872815423108
58	C10	R1	7.49984588708321
58	C3	R1	7.35755200461808
58	C14	R1	7.34872815423108
58	C5	R1	7.25738784269265
58	C9	R1	7.12928301694497
58	C24	R1	6.97727992349992
58	C6	R1	7.5077946401987
58	C21	R1	7.13955135239879
58	C19	R1	7.49984588708321
58	C1	R1	7.06608919045777
58	C22	R1	7.22881869049588
58	C4	R1	7.35755200461808
58	C13	R1	7.45121111183233
58	C18	R1	7.10852445677817
58	C15	R1	7.24792751344359
58	C11	R1	7.18982455888002
58	C16	R1	7.5077946401987
58	C8	R1	7.06608919045777
58	C20	R1	7.20945336562895
58	C7	R1	7.25738784269265
59	C23	R1	7.18982455888002
59	C17	R1	7.21916852046216
59	C12	R1	7.4757334309664
59	C10	R1	7.4594316186373
59	C3	R1	7.4594316186373
59	C14	R1	7.48381577726426
59	C5	R1	7.23840473932508
59	C24	R1	7.56224242422107
59	C6	R1	7.15987133677839
59	C1	R1	7.48381577726426
59	C22	R1	7.27612440527424
59	C4	R1	7.24792751344359
59	C13	R1	7.36632221424582
59	C18	R1	7.19967234483636
59	C15	R1	7.07681559705083
59	C16	R1	7.29462074889163
59	C8	R1	7.25738784269265
59	C7	R1	7.22881869049588
60	C23	R1	7.44294349584873
60	C17	R1	7.25738784269265
60	C12	R1	7.49185309632967
60	C10	R1	7.2667865406949
60	C3	R1	7.34872815423108
60	C14	R1	7.53138146051631
60	C5	R1	7.4757334309664
60	C9	R1	7.07681559705083
60	C24	R1	7.10852445677817
60	C6	R1	7.31288295528436
60	C21	R1	7.52356195605701
60	C1	R1	6.96578428466209
60	C22	R1	7.4262647547021
60	C4	R1	7.45121111183233
60	C13	R1	7.39231742277876
60	C18	R1	7.2667865406949
60	C15	R1	6.75488750216347
60	C11	R1	7.33985000288462
60	C16	R1	7.23840473932508
60	C8	R1	7.37503943134692
60	C20	R1	7.39231742277876
61	C23	R1	7.13955135239879
61	C17	R1	7.4178525148859
61	C12	R1	7.36632221424582
61	C10	R1	6.96578428466209
61	C3	R1	7.35755200461808
61	C14	R1	7.52356195605701
61	C5	R1	7.21916852046216
61	C24	R1	7.40087943628218
61	C6	R1	6.93073733756289
61	C19	R1	7.45121111183233
61	C1	R1	7.6724253419715
61	C22	R1	7.09803208296053
61	C4	R1	7.21916852046216
61	C13	R1	7.07681559705083
61	C18	R1	6.88264304936184
61	C15	R1	6.84549005094437
61	C11	R1	7.09803208296053
61	C16	R1	7.33985000288462
61	C8	R1	7.07681559705083
61	C20	R1	7.36632221424582
61	C7	R1	7.53138146051631
62	C23	R1	7.20945336562895
62	C17	R1	7.34872815423108
62	C12	R1	7.37503943134692
62	C10	R1	7.33091687811462
62	C3	R1	7.23840473932508
62	C14	R1	7.29462074889163
62	C5	R1	7.23840473932508
62	C9	R1	7.10852445677817
62	C24	R1	7.33985000288462
62	C6	R1	7.32192809488736
62	C21	R1	7.40087943628218
62	C19	R1	7.07681559705083
62	C1	R1	7.02236781302845
62	C22	R1	7.24792751344359
62	C4	R1	7.33091687811462
62	C13	R1	7.03342300153745
62	C15	R1	7.16992500144231
62	C11	R1	7.02236781302845
62	C16	R1	7.25738784269265
62	C20	R1	7.4594316186373
62	C7	R1	7.57742882803575
63	C23	R1	7.16992500144231
63	C17	R1	6.85798099512757
63	C12	R1	7.44294349584873
63	C10	R1	7.59245703726808
63	C14	R1	7.38370429247405
63	C9	R1	7.27612440527424
63	C24	R1	7.51569983828404
63	C6	R1	7.3037807481771
63	C21	R1	7.19967234483636
63	C19	R1	7.18982455888002
63	C1	R1	7.20945336562895
63	C22	R1	7.04439411935845
63	C13	R1	7.27612440527424
63	C18	R1	7.20945336562895
63	C15	R1	7.17990909001493
63	C11	R1	7.03342300153745
63	C16	R1	7.02236781302845
63	C8	R1	7.16992500144231
63	C20	R1	7.08746284125034
63	C7	R1	7.31288295528436
64	C23	R1	7.3037807481771
64	C17	R1	7.4093909361377
64	C12	R1	7.37503943134692
64	C3	R1	7.62205181945638
64	C14	R1	7.29462074889163
64	C5	R1	7.33091687811462
64	C24	R1	6.93073733756289
64	C6	R1	7.55458885167764
64	C21	R1	6.84549005094437
64	C19	R1	6.89481776330794
64	C1	R1	7.01122725542325
64	C22	R1	6.96578428466209
64	C4	R1	7.4262647547021
64	C18	R1	7.27612440527424
64	C15	R1	7.06608919045777
64	C11	R1	7.23840473932508
64	C16	R1	7.23840473932508
64	C8	R1	7.12928301694497
64	C20	R1	7.14974711950468
64	C7	R1	7.23840473932508
65	C23	R1	7.27612440527424
65	C17	R1	7.4594316186373
65	C12	R1	7.44294349584873
65	C10	R1	7.43462822763672
65	C3	R1	6.96578428466209
65	C14	R1	7.33985000288462
65	C5	R1	7.29462074889163
65	C9	R1	7.29462074889163
65	C24	R1	7.38370429247405
65	C6	R1	7.33985000288462
65	C21	R1	7.32192809488736
65	C19	R1	7.06608919045777
65	C1	R1	7.32192809488736
65	C22	R1	7.4757334309664
65	C4	R1	7.16992500144231
65	C13	R1	7.08746284125034
65	C15	R1	6.93073733756289
65	C11	R1	7.27612440527424
65	C16	R1	7.07681559705083
65	C8	R1	7.2667865406949
65	C20	R1	7.37503943134692
65	C7	R1	7.4093909361377
66	C23	R1	7.32192809488736
66	C17	R1	7.467605550083
66	C12	R1	7.33091687811462
66	C3	R1	7.06608919045777
66	C14	R1	7.15987133677839
66	C5	R1	7.36632221424582
66	C9	R1	7.51569983828404
66	C6	R1	7.33091687811462
66	C21	R1	7.4178525148859
66	C19	R1	7.4178525148859
66	C1	R1	7.20945336562895
66	C22	R1	7.16992500144231
66	C4	R1	7.38370429247405
66	C13	R1	7.37503943134692
66	C18	R1	7.24792751344359
66	C15	R1	7.3037807481771
66	C11	R1	7.4594316186373
66	C16	R1	7.25738784269265
66	C8	R1	7.28540221886225
66	C20	R1	7.14974711950468
67	C23	R1	7.61470984411521
67	C17	R1	7.11894107272351
67	C12	R1	6.95419631038687
67	C10	R1	7.33985000288462
67	C3	R1	7.4178525148859
67	C14	R1	7.4093909361377
67	C5	R1	7.4594316186373
67	C9	R1	7.17990909001493
67	C24	R1	6.97727992349992
67	C6	R1	7.2667865406949
67	C21	R1	7.45121111183233
67	C19	R1	7.22881869049588
67	C1	R1	7.37503943134692
67	C22	R1	7.22881869049588
67	C4	R1	7.58496250072116
67	C13	R1	7.11894107272351
67	C18	R1	7.08746284125034
67	C15	R1	6.89481776330794
67	C11	R1	7.21916852046216
67	C16	R1	7.13955135239879
67	C8	R1	7.51569983828404
67	C20	R1	7.09803208296053
67	C7	R1	7.03342300153745
68	C23	R1	7.25738784269265
68	C17	R1	7.37503943134692
68	C12	R1	7.14974711950468
68	C10	R1	7.18982455888002
68	C3	R1	7.21916852046216
68	C14	R1	7.24792751344359
68	C5	R1	7.59991284218713
68	C9	R1	7.4093909361377
68	C24	R1	7.23840473932508
68	C21	R1	7.4757334309664
68	C19	R1	7.07681559705083
68	C1	R1	7.09803208296053
68	C22	R1	6.98868468677217
68	C4	R1	7.16992500144231
68	C13	R1	7.28540221886225
68	C18	R1	7.09803208296053
68	C15	R1	7.09803208296053
68	C16	R1	7.20945336562895
68	C8	R1	7.06608919045777
68	C20	R1	7.39231742277876
68	C7	R1	7.03342300153745
69	C23	R1	7.45121111183233
69	C17	R1	7.37503943134692
69	C12	R1	7.11894107272351
69	C3	R1	7.16992500144231
69	C14	R1	7.49984588708321
69	C5	R1	7.04439411935845
69	C9	R1	7.25738784269265
69	C24	R1	7.45121111183233
69	C6	R1	7.28540221886225
69	C21	R1	7.05528243550119
69	C19	R1	7.36632221424582
69	C4	R1	7.18982455888002
69	C13	R1	7.15987133677839
69	C15	R1	6.76818432477693
69	C11	R1	7.07681559705083
69	C8	R1	7.32192809488736
69	C20	R1	7.4594316186373
69	C7	R1	7.19967234483636
70	C23	R1	7.23840473932508
70	C17	R1	7.14974711950468
70	C12	R1	7.39231742277876
70	C10	R1	7.14974711950468
70	C3	R1	6.8703647195834
70	C14	R1	7.04439411935845
70	C5	R1	7.4262647547021
70	C9	R1	7.35755200461808
70	C24	R1	7.36632221424582
70	C6	R1	7.51569983828404
70	C21	R1	7.38370429247405
70	C1	R1	7.19967234483636
70	C22	R1	7.55458885167764
70	C4	R1	7.34872815423108
70	C13	R1	7.32192809488736
70	C18	R1	7.14974711950468
70	C15	R1	7.09803208296053
70	C11	R1	7.3037807481771
70	C16	R1	7.19967234483636
70	C7	R1	7.52356195605701
71	C23	R1	7.55458885167764
71	C17	R1	7.24792751344359
71	C12	R1	7.4093909361377
71	C10	R1	7.36632221424582
71	C3	R1	6.78135971352466
71	C14	R1	7.01122725542325
71	C5	R1	7.10852445677817
71	C9	R1	7.33091687811462
71	C24	R1	7.34872815423108
71	C6	R1	7.23840473932508
71	C21	R1	7.28540221886225
71	C19	R1	7.13955135239879
71	C1	R1	7.20945336562895
71	C22	R1	7.2667865406949
71	C4	R1	7.16992500144231
71	C13	R1	7.4594316186373
71	C18	R1	7.13955135239879
71	C15	R1	7.18982455888002
71	C11	R1	7.23840473932508
71	C16	R1	7.31288295528436
71	C20	R1	7.08746284125034
71	C7	R1	7.6724253419715
72	C23	R1	7.32192809488736
72	C17	R1	7.21916852046216
72	C12	R1	7.01122725542325
72	C10	R1	7.4178525148859
72	C3	R1	7.10852445677817
72	C14	R1	7.51569983828404
72	C5	R1	7.43462822763672
72	C24	R1	6.8703647195834
72	C6	R1	7.09803208296053
72	C21	R1	7.36632221424582
72	C19	R1	7.3037807481771
72	C1	R1	7.23840473932508
72	C22	R1	7.31288295528436
72	C4	R1	7.5077946401987
72	C13	R1	7.22881869049588
72	C18	R1	7.20945336562895
72	C15	R1	7.45121111183233
72	C11	R1	7.08746284125034
72	C8	R1	7.03342300153745
72	C20	R1	7.36632221424582
72	C7	R1	7.05528243550119
73	C23	R1	7.05528243550119
73	C17	R1	7.38370429247405
73	C12	R1	7.23840473932508
73	C10	R1	7.22881869049588
73	C3	R1	7.23840473932508
73	C14	R1	7.20945336562895
73	C5	R1	7.33985000288462
73	C9	R1	7.5077946401987
73	C24	R1	7.19967234483636
73	C6	R1	7.04439411935845
73	C21	R1	7.01122725542325
73	C19	R1	7.15987133677839
73	C1	R1	7.53138146051631
73	C22	R1	7.45121111183233
73	C4	R1	7.39231742277876
73	C13	R1	7.29462074889163
73	C18	R1	7.38370429247405
73	C15	R1	7.32192809488736
73	C11	R1	7.07681559705083
73	C16	R1	7.16992500144231
73	C8	R1	7.33985000288462
73	C20	R1	7.40087943628218
73	C7	R1	7.4262647547021
74	C23	R1	7.27612440527424
74	C17	R1	7.54689445988764
74	C12	R1	7.06608919045777
74	C10	R1	7.37503943134692
74	C3	R1	7.33985000288462
74	C14	R1	7.07681559705083
74	C9	R1	7.09803208296053
74	C24	R1	7.18982455888002
74	C6	R1	6.90689059560852
74	C21	R1	7.37503943134692
74	C19	R1	7.467605550083
74	C1	R1	7.21916852046216
74	C13	R1	7.40087943628218
74	C18	R1	7.03342300153745
74	C15	R1	7.11894107272351
74	C11	R1	6.98868468677217
74	C16	R1	7.13955135239879
74	C8	R1	7.60733031374961
74	C20	R1	7.35755200461808
74	C7	R1	7.40087943628218
75	C23	R1	7.17990909001493
75	C17	R1	7.35755200461808
75	C12	R1	7.34872815423108
75	C10	R1	7.03342300153745
75	C3	R1	7.48381577726426
75	C14	R1	7.20945336562895
75	C5	R1	7.36632221424582
75	C9	R1	7.21916852046216
75	C24	R1	7.22881869049588
75	C6	R1	7.38370429247405
75	C21	R1	6.82017896241519
75	C19	R1	7.38370429247405
75	C1	R1	7.05528243550119
75	C4	R1	7.15987133677839
75	C13	R1	7.21916852046216
75	C18	R1	7.05528243550119
75	C15	R1	7.10852445677817
75	C11	R1	7.39231742277876
75	C16	R1	7.38370429247405
75	C8	R1	7.2667865406949
75	C20	R1	7.08746284125034
75	C7	R1	7.467605550083
76	C23	R1	7.12928301694497
76	C17	R1	7.34872815423108
76	C12	R1	7.35755200461808
76	C10	R1	7.22881869049588
76	C3	R1	7.27612440527424
76	C14	R1	7.29462074889163
76	C5	R1	6.97727992349992
76	C9	R1	7.44294349584873
76	C24	R1	7.4594316186373
76	C21	R1	7.23840473932508
76	C19	R1	7.49185309632967
76	C1	R1	7.34872815423108
76	C22	R1	6.85798099512757
76	C4	R1	7.32192809488736
76	C13	R1	7.03342300153745
76	C18	R1	7.2667865406949
76	C15	R1	7.17990909001493
76	C16	R1	7.29462074889163
76	C8	R1	7.16992500144231
76	C20	R1	7.35755200461808
76	C7	R1	7.38370429247405
77	C23	R1	7.55458885167764
77	C17	R1	7.23840473932508
77	C12	R1	7.53915881110803
77	C10	R1	7.29462074889163
77	C3	R1	7.49185309632967
77	C14	R1	7.51569983828404
77	C5	R1	7.12928301694497
77	C9	R1	7.04439411935845
77	C24	R1	7.51569983828404
77	C21	R1	7.52356195605701
77	C1	R1	7.37503943134692
77	C22	R1	7.40087943628218
77	C4	R1	6.8703647195834
77	C13	R1	7.06608919045777
77	C18	R1	7.08746284125034
77	C15	R1	7.16992500144231
77	C11	R1	7.01122725542325
77	C16	R1	7.04439411935845
77	C8	R1	7.29462074889163
77	C20	R1	6.96578428466209
77	C7	R1	7.4594316186373
78	C23	R1	7.13955135239879
78	C17	R1	7.23840473932508
78	C12	R1	7.25738784269265
78	C10	R1	7.16992500144231
78	C3	R1	7.05528243550119
78	C14	R1	7.43462822763672
78	C5	R1	7.33985000288462
78	C9	R1	7.4757334309664
78	C24	R1	6.97727992349992
78	C6	R1	7.24792751344359
78	C21	R1	7.33985000288462
78	C19	R1	7.02236781302845
78	C1	R1	7.22881869049588
78	C22	R1	7.19967234483636
78	C4	R1	7.08746284125034
78	C13	R1	6.82017896241519
78	C18	R1	6.90689059560852
78	C15	R1	7.10852445677817
78	C11	R1	7.12928301694497
78	C16	R1	7.36632221424582
78	C8	R1	7.39231742277876
78	C20	R1	7.4178525148859
78	C7	R1	7.17990909001493
79	C17	R1	7.07681559705083
79	C12	R1	7.11894107272351
79	C10	R1	7.20945336562895
79	C14	R1	7.467605550083
79	C5	R1	7.44294349584873
79	C24	R1	7.11894107272351
79	C6	R1	7.4262647547021
79	C21	R1	7.13955135239879
79	C19	R1	7.14974711950468
79	C1	R1	7.19967234483636
79	C22	R1	7.05528243550119
79	C4	R1	7.21916852046216
79	C13	R1	7.19967234483636
79	C15	R1	7.24792751344359
79	C11	R1	7.29462074889163
79	C16	R1	7.12928301694497
79	C8	R1	7.28540221886225
79	C20	R1	7.31288295528436
79	C7	R1	7.16992500144231
80	C23	R1	6.97727992349992
80	C17	R1	7.43462822763672
80	C12	R1	7.17990909001493
80	C3	R1	7.52356195605701
80	C14	R1	7.19967234483636
80	C5	R1	7.45121111183233
80	C24	R1	7.19967234483636
80	C6	R1	7.45121111183233
80	C21	R1	7.4594316186373
80	C1	R1	7.27612440527424
80	C22	R1	7.31288295528436
80	C4	R1	7.17990909001493
80	C13	R1	7.49185309632967
80	C18	R1	7.23840473932508
80	C15	R1	7.04439411935845
80	C11	R1	7.44294349584873
80	C16	R1	7.15987133677839
80	C8	R1	7.4093909361377
80	C20	R1	7.02236781302845
80	C7	R1	7.17990909001493
81	C23	R1	7.16992500144231
81	C17	R1	7.32192809488736
81	C12	R1	7.03342300153745
81	C10	R1	7.11894107272351
81	C3	R1	7.70735913208088
81	C14	R1	6.98868468677217
81	C5	R1	7.07681559705083
81	C9	R1	7.18982455888002
81	C6	R1	7.09803208296053
81	C21	R1	7.44294349584873
81	C19	R1	7.33985000288462
81	C1	R1	7.24792751344359
81	C4	R1	7.36632221424582
81	C13	R1	7.40087943628218
81	C18	R1	7
81	C15	R1	7.01122725542325
81	C11	R1	7.23840473932508
81	C16	R1	7.15987133677839
81	C8	R1	7.4093909361377
81	C20	R1	7.12928301694497
81	C7	R1	7.20945336562895
82	C23	R1	7.20945336562895
82	C17	R1	7.11894107272351
82	C10	R1	7.40087943628218
82	C3	R1	7.25738784269265
82	C5	R1	7.09803208296053
82	C9	R1	7.21916852046216
82	C24	R1	7.22881869049588
82	C6	R1	7.19967234483636
82	C21	R1	7.467605550083
82	C19	R1	6.79441586635011
82	C1	R1	7.07681559705083
82	C22	R1	7.31288295528436
82	C4	R1	7.56224242422107
82	C13	R1	7.23840473932508
82	C18	R1	7.03342300153745
82	C15	R1	7.15987133677839
82	C11	R1	7.43462822763672
82	C16	R1	7.31288295528436
82	C8	R1	7.33091687811462
82	C20	R1	7.23840473932508
83	C17	R1	7.2667865406949
83	C10	R1	7.06608919045777
83	C3	R1	7.21916852046216
83	C14	R1	7.09803208296053
83	C5	R1	7.49984588708321
83	C9	R1	7.14974711950468
83	C24	R1	7.37503943134692
83	C6	R1	7.33091687811462
83	C21	R1	7.09803208296053
83	C19	R1	7.12928301694497
83	C1	R1	7.48381577726426
83	C22	R1	7.3037807481771
83	C4	R1	7.39231742277876
83	C13	R1	7.04439411935845
83	C18	R1	7.01122725542325
83	C11	R1	6.85798099512757
83	C16	R1	7.11894107272351
83	C8	R1	7.2667865406949
83	C20	R1	7.33091687811462
83	C7	R1	7.09803208296053
84	C23	R1	7.33091687811462
84	C17	R1	7.40087943628218
84	C12	R1	7.38370429247405
84	C3	R1	7.19967234483636
84	C14	R1	7.02236781302845
84	C5	R1	6.79441586635011
84	C24	R1	7.23840473932508
84	C6	R1	7.2667865406949
84	C19	R1	7.38370429247405
84	C22	R1	7.24792751344359
84	C4	R1	7.56224242422107
84	C13	R1	7.33985000288462
84	C18	R1	7.20945336562895
84	C15	R1	7.04439411935845
84	C11	R1	7.24792751344359
84	C8	R1	7.2667865406949
84	C20	R1	7.18982455888002
84	C7	R1	7.4093909361377
85	C23	R1	7.31288295528436
85	C17	R1	7.13955135239879
85	C12	R1	7.34872815423108
85	C10	R1	7.24792751344359
85	C3	R1	7.55458885167764
85	C14	R1	7.27612440527424
85	C5	R1	7.31288295528436
85	C9	R1	7.38370429247405
85	C24	R1	7.17990909001493
85	C21	R1	7.4594316186373
85	C19	R1	7.11894107272351
85	C1	R1	7.21916852046216
85	C22	R1	7.29462074889163
85	C4	R1	7.39231742277876
85	C13	R1	7.12928301694497
85	C18	R1	7.467605550083
85	C11	R1	7.28540221886225
85	C16	R1	7.23840473932508
85	C8	R1	7.23840473932508
85	C20	R1	7.24792751344359
85	C7	R1	7.36632221424582
86	C23	R1	7.4757334309664
86	C10	R1	7.12928301694497
86	C3	R1	7.36632221424582
86	C5	R1	7.23840473932508
86	C9	R1	7.20945336562895
86	C24	R1	6.94251450533924
86	C6	R1	7.21916852046216
86	C21	R1	7.34872815423108
86	C19	R1	7.36632221424582
86	C1	R1	7.21916852046216
86	C22	R1	7.12928301694497
86	C4	R1	7.10852445677817
86	C13	R1	7.36632221424582
86	C15	R1	7.14974711950468
86	C11	R1	6.97727992349992
86	C16	R1	7.05528243550119
86	C8	R1	7.25738784269265
86	C20	R1	7.53915881110803
86	C7	R1	7.27612440527424
87	C23	R1	7.34872815423108
87	C12	R1	7.33985000288462
87	C10	R1	7.62935662007961
87	C3	R1	7.67948009950545
87	C14	R1	7.53915881110803
87	C5	R1	7.4262647547021
87	C9	R1	7.03342300153745
87	C24	R1	7.15987133677839
87	C6	R1	7.22881869049588
87	C21	R1	7.19967234483636
87	C19	R1	7.17990909001493
87	C22	R1	7.37503943134692
87	C4	R1	6.98868468677217
87	C13	R1	7.22881869049588
87	C18	R1	7.3037807481771
87	C15	R1	6.88264304936184
87	C11	R1	7.03342300153745
87	C16	R1	7
87	C8	R1	7.39231742277876
87	C20	R1	7.16992500144231
87	C7	R1	7.58496250072116
88	C23	R1	7.12928301694497
88	C17	R1	7.27612440527424
88	C12	R1	7.48381577726426
88	C10	R1	7.65821148275179
88	C3	R1	7.34872815423108
88	C14	R1	6.97727992349992
88	C5	R1	7.28540221886225
88	C9	R1	7.28540221886225
88	C24	R1	7.34872815423108
88	C6	R1	7.05528243550119
88	C21	R1	6.97727992349992
88	C19	R1	7.48381577726426
88	C1	R1	7.39231742277876
88	C22	R1	7.35755200461808
88	C4	R1	7.51569983828404
88	C13	R1	7.467605550083
88	C15	R1	6.98868468677217
88	C11	R1	7.01122725542325
88	C16	R1	6.98868468677217
88	C8	R1	7.15987133677839
88	C20	R1	7.21916852046216
88	C7	R1	7.27612440527424
89	C23	R1	7.25738784269265
89	C17	R1	6.95419631038687
89	C12	R1	7.14974711950468
89	C10	R1	7
89	C3	R1	7.23840473932508
89	C14	R1	7.21916852046216
89	C9	R1	7.62205181945638
89	C24	R1	7.467605550083
89	C21	R1	7.12928301694497
89	C19	R1	7.22881869049588
89	C1	R1	7.48381577726426
89	C22	R1	7.3037807481771
89	C4	R1	7.17990909001493
89	C13	R1	7.10852445677817
89	C18	R1	6.90689059560852
89	C15	R1	7.02236781302845
89	C11	R1	7.31288295528436
89	C16	R1	7.25738784269265
89	C8	R1	7.06608919045777
89	C20	R1	6.98868468677217
89	C7	R1	7.31288295528436
90	C17	R1	7.29462074889163
90	C10	R1	7.56985560833095
90	C3	R1	7.15987133677839
90	C14	R1	7.34872815423108
90	C5	R1	7.62935662007961
90	C9	R1	7.4594316186373
90	C24	R1	7.24792751344359
90	C6	R1	7.18982455888002
90	C21	R1	7.40087943628218
90	C19	R1	7.45121111183233
90	C1	R1	7.36632221424582
90	C22	R1	7.28540221886225
90	C4	R1	7.36632221424582
90	C13	R1	7.33985000288462
90	C18	R1	7.18982455888002
90	C15	R1	7.09803208296053
90	C11	R1	7.19967234483636
90	C16	R1	6.8073549220576
90	C8	R1	7.4093909361377
90	C20	R1	7.49984588708321
90	C7	R1	7.44294349584873
91	C23	R1	7.21916852046216
91	C12	R1	7.35755200461808
91	C10	R1	7.37503943134692
91	C3	R1	7.18982455888002
91	C14	R1	7.21916852046216
91	C5	R1	7.4757334309664
91	C9	R1	6.95419631038687
91	C24	R1	7.21916852046216
91	C6	R1	7.32192809488736
91	C21	R1	7.33091687811462
91	C1	R1	7.39231742277876
91	C22	R1	7.29462074889163
91	C4	R1	7.16992500144231
91	C13	R1	7.4178525148859
91	C18	R1	6.90689059560852
91	C15	R1	7.27612440527424
91	C11	R1	6.96578428466209
91	C16	R1	6.93073733756289
91	C8	R1	7.56985560833095
91	C7	R1	7.31288295528436
92	C23	R1	7.36632221424582
92	C17	R1	7.37503943134692
92	C12	R1	7.28540221886225
92	C10	R1	7.24792751344359
92	C3	R1	7.11894107272351
92	C14	R1	7.22881869049588
92	C5	R1	7.4178525148859
92	C9	R1	7.24792751344359
92	C24	R1	7.4178525148859
92	C6	R1	7.08746284125034
92	C21	R1	7.61470984411521
92	C19	R1	6.97727992349992
92	C1	R1	7.21916852046216
92	C22	R1	7.44294349584873
92	C4	R1	7.04439411935845
92	C13	R1	7.43462822763672
92	C18	R1	7.14974711950468
92	C15	R1	7.43462822763672
92	C11	R1	7.49185309632967
92	C16	R1	6.70043971814109
92	C8	R1	7.36632221424582
92	C20	R1	7.01122725542325
92	C7	R1	7.23840473932508
93	C23	R1	7.08746284125034
93	C17	R1	7.4262647547021
93	C12	R1	7.38370429247405
93	C10	R1	7.43462822763672
93	C3	R1	6.97727992349992
93	C14	R1	7.31288295528436
93	C5	R1	7.35755200461808
93	C9	R1	7.49185309632967
93	C24	R1	7.29462074889163
93	C21	R1	7.23840473932508
93	C19	R1	7.33985000288462
93	C1	R1	7.33091687811462
93	C22	R1	7.29462074889163
93	C4	R1	7.53138146051631
93	C13	R1	7.18982455888002
93	C18	R1	7.24792751344359
93	C11	R1	7.13955135239879
93	C16	R1	7.14974711950468
93	C8	R1	7.34872815423108
93	C20	R1	7.05528243550119
93	C7	R1	7.22881869049588
94	C23	R1	7.2667865406949
94	C17	R1	7.52356195605701
94	C12	R1	7.14974711950468
94	C10	R1	7.27612440527424
94	C3	R1	7.20945336562895
94	C14	R1	7.19967234483636
94	C5	R1	7.01122725542325
94	C9	R1	7.55458885167764
94	C24	R1	7.40087943628218
94	C6	R1	7.20945336562895
94	C21	R1	7.31288295528436
94	C19	R1	7.55458885167764
94	C1	R1	7.44294349584873
94	C22	R1	7.34872815423108
94	C4	R1	6.94251450533924
94	C13	R1	7.02236781302845
94	C18	R1	7.20945336562895
94	C15	R1	7.27612440527424
94	C11	R1	7.22881869049588
94	C16	R1	7.17990909001493
94	C8	R1	7.34872815423108
94	C20	R1	7.43462822763672
94	C7	R1	7.34872815423108
95	C23	R1	7.59991284218713
95	C17	R1	7.4594316186373
95	C12	R1	7.43462822763672
95	C10	R1	7.10852445677817
95	C14	R1	6.71424551766612
95	C9	R1	7.17990909001493
95	C24	R1	7.13955135239879
95	C6	R1	7.39231742277876
95	C21	R1	7.467605550083
95	C19	R1	7.08746284125034
95	C1	R1	7.36632221424582
95	C22	R1	7.19967234483636
95	C4	R1	7.31288295528436
95	C13	R1	6.91886323727459
95	C18	R1	6.89481776330794
95	C15	R1	7.31288295528436
95	C11	R1	6.96578428466209
95	C16	R1	6.88264304936184
95	C7	R1	7.14974711950468
96	C23	R1	7.25738784269265
96	C17	R1	7.21916852046216
96	C12	R1	7.52356195605701
96	C10	R1	7.4262647547021
96	C3	R1	7.57742882803575
96	C14	R1	6.95419631038687
96	C9	R1	7.01122725542325
96	C24	R1	7.36632221424582
96	C21	R1	7.18982455888002
96	C19	R1	7.65105169117893
96	C1	R1	7.27612440527424
96	C4	R1	7.4262647547021
96	C18	R1	7.14974711950468
96	C11	R1	7.14974711950468
96	C16	R1	7.33985000288462
96	C8	R1	7.34872815423108
96	C20	R1	7.53138146051631
96	C7	R1	6.89481776330794
97	C23	R1	7.11894107272351
97	C17	R1	7.08746284125034
97	C12	R1	7.12928301694497
97	C10	R1	7.44294349584873
97	C3	R1	7.12928301694497
97	C14	R1	7.51569983828404
97	C5	R1	7.28540221886225
97	C9	R1	7.53915881110803
97	C24	R1	7.33985000288462
97	C6	R1	7.20945336562895
97	C21	R1	6.94251450533924
97	C19	R1	7.53138146051631
97	C1	R1	7.2667865406949
97	C22	R1	7.14974711950468
97	C4	R1	7.15987133677839
97	C13	R1	7.15987133677839
97	C18	R1	7.4093909361377
97	C15	R1	7.06608919045777
97	C11	R1	7.13955135239879
97	C16	R1	7.08746284125034
97	C8	R1	7.40087943628218
97	C20	R1	7.21916852046216
97	C7	R1	7.28540221886225
98	C23	R1	7.4178525148859
98	C17	R1	7.3037807481771
98	C12	R1	7.18982455888002
98	C3	R1	7.12928301694497
[truncated: 14,602 more rows]
