# Supplementary material for: Stochastic modelling of single-cell gene expression adaptation reveals non-genomic contribution to evolution of tumor subclones
Source: bioRxiv. 2024 Apr 20:2024.04.17.588869. Preprint. [Version 1] doi: 10.1101/2024.04.17.588869 (PMC11071284; doi:10.1101/2024.04.17.588869)
Supplement: Supplement 2 [file media-2.zip › Supplementary Files/Simulated Data/Adaptive_Simulation/tr_1.08_sq_1.5_r_150_a_.125.csv]

gene	species	replicate	exprval
1	C23	R1	7.3037807481771
1	C17	R1	7.29462074889163
1	C12	R1	7.39231742277876
1	C10	R1	7.15987133677839
1	C14	R1	7.28540221886225
1	C5	R1	7.14974711950468
1	C9	R1	7.31288295528436
1	C24	R1	6.91886323727459
1	C6	R1	7.35755200461808
1	C21	R1	7.28540221886225
1	C19	R1	7.4093909361377
1	C1	R1	7.4757334309664
1	C4	R1	7.32192809488736
1	C13	R1	7.25738784269265
1	C18	R1	7.05528243550119
1	C15	R1	6.71424551766612
1	C11	R1	7.57742882803575
1	C16	R1	6.90689059560852
1	C8	R1	7.65821148275179
1	C20	R1	7.51569983828404
1	C7	R1	7.29462074889163
2	C23	R1	7.52356195605701
2	C17	R1	7.11894107272351
2	C12	R1	7.28540221886225
2	C10	R1	7.38370429247405
2	C3	R1	7.4093909361377
2	C14	R1	7.16992500144231
2	C9	R1	7.05528243550119
2	C24	R1	7.32192809488736
2	C6	R1	7.01122725542325
2	C21	R1	7.4178525148859
2	C19	R1	7.20945336562895
2	C1	R1	7.43462822763672
2	C22	R1	7.49984588708321
2	C4	R1	7.27612440527424
2	C18	R1	6.95419631038687
2	C15	R1	7.17990909001493
2	C11	R1	7.24792751344359
2	C16	R1	7.25738784269265
2	C8	R1	7.05528243550119
2	C20	R1	7.40087943628218
2	C7	R1	7.4093909361377
3	C10	R1	7.59991284218713
3	C3	R1	7.21916852046216
3	C14	R1	7.467605550083
3	C5	R1	7.49984588708321
3	C9	R1	7.06608919045777
3	C24	R1	7.34872815423108
3	C6	R1	7.54689445988764
3	C21	R1	7.3037807481771
3	C1	R1	7.4178525148859
3	C22	R1	7.12928301694497
3	C4	R1	7.2667865406949
3	C13	R1	7.12928301694497
3	C18	R1	7.44294349584873
3	C15	R1	7.62205181945638
3	C11	R1	7.05528243550119
3	C16	R1	7.33091687811462
3	C8	R1	7.37503943134692
3	C20	R1	7.3037807481771
3	C7	R1	7.15987133677839
4	C23	R1	7.10852445677817
4	C17	R1	7.33985000288462
4	C12	R1	7.19967234483636
4	C10	R1	7.33985000288462
4	C3	R1	7.35755200461808
4	C14	R1	7.18982455888002
4	C5	R1	6.82017896241519
4	C9	R1	7.22881869049588
4	C24	R1	7.04439411935845
4	C6	R1	7.52356195605701
4	C21	R1	7.6724253419715
4	C19	R1	7.36632221424582
4	C1	R1	7.23840473932508
4	C22	R1	7.25738784269265
4	C4	R1	7.56224242422107
4	C13	R1	7.4178525148859
4	C18	R1	7.06608919045777
4	C15	R1	7.60733031374961
4	C11	R1	7.04439411935845
4	C16	R1	7.05528243550119
4	C8	R1	7.45121111183233
4	C20	R1	7.4594316186373
4	C7	R1	7.33091687811462
5	C23	R1	7.28540221886225
5	C17	R1	7.20945336562895
5	C12	R1	7.4093909361377
5	C10	R1	7.29462074889163
5	C3	R1	6.76818432477693
5	C14	R1	7.21916852046216
5	C24	R1	7.31288295528436
5	C6	R1	7.21916852046216
5	C21	R1	7.21916852046216
5	C19	R1	7.07681559705083
5	C1	R1	7.28540221886225
5	C22	R1	7.18982455888002
5	C4	R1	7.22881869049588
5	C13	R1	7.56985560833095
5	C18	R1	7.4262647547021
5	C15	R1	7.14974711950468
5	C16	R1	7.11894107272351
5	C8	R1	7.34872815423108
5	C20	R1	7.49984588708321
5	C7	R1	7.2667865406949
6	C23	R1	7.56985560833095
6	C17	R1	7.22881869049588
6	C12	R1	7.10852445677817
6	C10	R1	7.16992500144231
6	C3	R1	7.14974711950468
6	C14	R1	7.17990909001493
6	C5	R1	7.29462074889163
6	C9	R1	7.24792751344359
6	C24	R1	7.31288295528436
6	C6	R1	7.2667865406949
6	C19	R1	7.22881869049588
6	C1	R1	7.19967234483636
6	C22	R1	7.01122725542325
6	C4	R1	7.23840473932508
6	C13	R1	7.12928301694497
6	C18	R1	7.49185309632967
6	C15	R1	7.12928301694497
6	C11	R1	7.56985560833095
6	C16	R1	7.18982455888002
6	C8	R1	7.4178525148859
6	C20	R1	7.3037807481771
6	C7	R1	7.48381577726426
7	C23	R1	7.15987133677839
7	C17	R1	7.39231742277876
7	C12	R1	7.33091687811462
7	C10	R1	7.25738784269265
7	C3	R1	7.4093909361377
7	C14	R1	7.19967234483636
7	C5	R1	7.54689445988764
7	C9	R1	7.56224242422107
7	C24	R1	7.55458885167764
7	C6	R1	7.3037807481771
7	C21	R1	7.56224242422107
7	C19	R1	7.31288295528436
7	C1	R1	7.71424551766612
7	C22	R1	7.2667865406949
7	C4	R1	7.33985000288462
7	C13	R1	7.27612440527424
7	C18	R1	7.14974711950468
7	C15	R1	7.11894107272351
7	C11	R1	7.32192809488736
7	C16	R1	7.22881869049588
7	C8	R1	6.90689059560852
7	C20	R1	7.28540221886225
7	C7	R1	7.33985000288462
8	C23	R1	7.62935662007961
8	C17	R1	7.03342300153745
8	C10	R1	7.14974711950468
8	C3	R1	7.44294349584873
8	C14	R1	7.19967234483636
8	C5	R1	7.12928301694497
8	C9	R1	7.49185309632967
8	C24	R1	7.07681559705083
8	C6	R1	7.21916852046216
8	C21	R1	7.49984588708321
8	C19	R1	6.71424551766612
8	C1	R1	7.49984588708321
8	C22	R1	7.23840473932508
8	C4	R1	7.07681559705083
8	C13	R1	7.25738784269265
8	C15	R1	7.14974711950468
8	C11	R1	7.2667865406949
8	C16	R1	7.19967234483636
8	C8	R1	7.54689445988764
8	C20	R1	7
9	C23	R1	7.01122725542325
9	C17	R1	7.60733031374961
9	C12	R1	7.467605550083
9	C10	R1	7.16992500144231
9	C3	R1	7.32192809488736
9	C5	R1	7.10852445677817
9	C9	R1	7.40087943628218
9	C24	R1	7.34872815423108
9	C6	R1	7.49984588708321
9	C21	R1	7.34872815423108
9	C19	R1	7.18982455888002
9	C1	R1	7.37503943134692
9	C22	R1	7.16992500144231
9	C4	R1	7.44294349584873
9	C13	R1	7.18982455888002
9	C18	R1	7.23840473932508
9	C15	R1	6.82017896241519
9	C11	R1	7.33985000288462
9	C16	R1	7.23840473932508
9	C20	R1	7.11894107272351
9	C7	R1	7.21916852046216
10	C17	R1	7.4093909361377
10	C12	R1	7.14974711950468
10	C10	R1	6.95419631038687
10	C3	R1	7.39231742277876
10	C14	R1	7.35755200461808
10	C5	R1	7.45121111183233
10	C9	R1	7.10852445677817
10	C24	R1	7.56224242422107
10	C6	R1	7.4178525148859
10	C21	R1	7.48381577726426
10	C19	R1	7.34872815423108
10	C1	R1	7.28540221886225
10	C22	R1	7.19967234483636
10	C4	R1	7.37503943134692
10	C13	R1	7
10	C18	R1	7.32192809488736
10	C15	R1	7.4757334309664
10	C11	R1	7.4757334309664
10	C8	R1	7.23840473932508
10	C20	R1	7.12928301694497
11	C23	R1	7.27612440527424
11	C17	R1	7.38370429247405
11	C12	R1	7.13955135239879
11	C3	R1	7.4594316186373
11	C14	R1	7.43462822763672
11	C9	R1	7.17990909001493
11	C24	R1	7.4262647547021
11	C6	R1	7.33091687811462
11	C21	R1	7.4757334309664
11	C19	R1	7.09803208296053
11	C1	R1	7.49984588708321
11	C22	R1	7.20945336562895
11	C4	R1	7.07681559705083
11	C13	R1	7.39231742277876
11	C15	R1	7.20945336562895
11	C11	R1	7.18982455888002
11	C16	R1	7.4594316186373
11	C8	R1	7.21916852046216
11	C20	R1	7.40087943628218
11	C7	R1	7.09803208296053
12	C23	R1	7.3037807481771
12	C17	R1	7.06608919045777
12	C12	R1	7.23840473932508
12	C10	R1	7.56985560833095
12	C3	R1	7.32192809488736
12	C14	R1	7.33985000288462
12	C5	R1	7.33091687811462
12	C9	R1	7.33985000288462
12	C24	R1	7.28540221886225
12	C6	R1	7.05528243550119
12	C21	R1	6.93073733756289
12	C19	R1	7.28540221886225
12	C1	R1	7.34872815423108
12	C22	R1	7.32192809488736
12	C4	R1	7.4178525148859
12	C13	R1	7.4178525148859
12	C18	R1	7.43462822763672
12	C11	R1	7.06608919045777
12	C16	R1	7.43462822763672
12	C8	R1	7.05528243550119
12	C20	R1	7.18982455888002
12	C7	R1	6.8073549220576
13	C23	R1	7.20945336562895
13	C12	R1	6.94251450533924
13	C10	R1	7.17990909001493
13	C3	R1	7.13955135239879
13	C14	R1	7.08746284125034
13	C5	R1	7.48381577726426
13	C9	R1	7.10852445677817
13	C24	R1	7.27612440527424
13	C6	R1	7.4757334309664
13	C21	R1	7.24792751344359
13	C19	R1	7.37503943134692
13	C1	R1	7.52356195605701
13	C22	R1	7.59991284218713
13	C4	R1	7.33985000288462
13	C13	R1	7.52356195605701
13	C18	R1	7.39231742277876
13	C11	R1	7.21916852046216
13	C16	R1	7.40087943628218
13	C8	R1	7.43462822763672
13	C20	R1	7.24792751344359
13	C7	R1	7.59991284218713
14	C17	R1	7.20945336562895
14	C12	R1	7.58496250072116
14	C10	R1	7.36632221424582
14	C14	R1	7.15987133677839
14	C5	R1	7.21916852046216
14	C9	R1	7.39231742277876
14	C24	R1	7.2667865406949
14	C6	R1	7.21916852046216
14	C21	R1	7.59245703726808
14	C19	R1	7.02236781302845
14	C1	R1	7.3037807481771
14	C22	R1	7.24792751344359
14	C4	R1	7.12928301694497
14	C13	R1	7.14974711950468
14	C18	R1	7.33091687811462
14	C15	R1	7.45121111183233
14	C11	R1	7.2667865406949
14	C16	R1	7.11894107272351
14	C8	R1	7.51569983828404
14	C20	R1	7.4093909361377
14	C7	R1	6.93073733756289
15	C23	R1	7.01122725542325
15	C12	R1	7.33091687811462
15	C3	R1	7.10852445677817
15	C14	R1	7.21916852046216
15	C5	R1	7.48381577726426
15	C9	R1	7.32192809488736
15	C24	R1	7.13955135239879
15	C6	R1	7.3037807481771
15	C21	R1	7.21916852046216
15	C19	R1	6.98868468677217
15	C1	R1	7.32192809488736
15	C22	R1	7.25738784269265
15	C4	R1	7.40087943628218
15	C13	R1	7.49185309632967
15	C18	R1	7.16992500144231
15	C15	R1	6.93073733756289
15	C11	R1	7.35755200461808
15	C16	R1	7.18982455888002
15	C8	R1	7.32192809488736
15	C20	R1	7.29462074889163
15	C7	R1	7.74819284958946
16	C23	R1	7.49185309632967
16	C17	R1	7.3037807481771
16	C12	R1	7.33985000288462
16	C10	R1	7.05528243550119
16	C3	R1	7.4262647547021
16	C14	R1	6.93073733756289
16	C5	R1	7.2667865406949
16	C9	R1	7.35755200461808
16	C24	R1	7.34872815423108
16	C6	R1	7.44294349584873
16	C21	R1	7.10852445677817
16	C19	R1	7.5077946401987
16	C1	R1	7.11894107272351
16	C22	R1	7.44294349584873
16	C4	R1	6.65821148275179
16	C13	R1	6.96578428466209
16	C18	R1	7.4093909361377
16	C15	R1	7.44294349584873
16	C11	R1	7.31288295528436
16	C16	R1	7.29462074889163
16	C8	R1	7.05528243550119
16	C20	R1	7.12928301694497
17	C23	R1	7.60733031374961
17	C17	R1	7.25738784269265
17	C12	R1	7.24792751344359
17	C10	R1	7.32192809488736
17	C3	R1	7.18982455888002
17	C14	R1	7.4093909361377
17	C5	R1	7.33985000288462
17	C6	R1	6.96578428466209
17	C1	R1	7.4594316186373
17	C22	R1	7.24792751344359
17	C4	R1	7.2667865406949
17	C13	R1	7.09803208296053
17	C18	R1	7.29462074889163
17	C15	R1	7.17990909001493
17	C11	R1	7.20945336562895
17	C16	R1	7.37503943134692
17	C8	R1	7.4594316186373
17	C20	R1	7.33985000288462
17	C7	R1	7.35755200461808
18	C23	R1	7.33091687811462
18	C17	R1	6.8073549220576
18	C12	R1	7.12928301694497
18	C10	R1	7.29462074889163
18	C3	R1	7.34872815423108
18	C14	R1	7.24792751344359
18	C5	R1	7.32192809488736
18	C9	R1	7.39231742277876
18	C24	R1	7.11894107272351
18	C6	R1	7.33091687811462
18	C21	R1	7.53138146051631
18	C19	R1	7.13955135239879
18	C1	R1	6.90689059560852
18	C4	R1	7.3037807481771
18	C18	R1	6.68650052718322
18	C15	R1	7.10852445677817
18	C16	R1	7.38370429247405
18	C8	R1	7.29462074889163
18	C20	R1	7.16992500144231
18	C7	R1	6.85798099512757
19	C17	R1	7.59245703726808
19	C10	R1	7.4093909361377
19	C3	R1	7.48381577726426
19	C14	R1	7.17990909001493
19	C5	R1	7.23840473932508
19	C24	R1	6.94251450533924
19	C6	R1	7.11894107272351
19	C21	R1	7.23840473932508
19	C19	R1	7.38370429247405
19	C1	R1	7.61470984411521
19	C22	R1	7.33985000288462
19	C13	R1	7.54689445988764
19	C18	R1	7.51569983828404
19	C15	R1	7.24792751344359
19	C11	R1	6.94251450533924
19	C16	R1	7.27612440527424
19	C8	R1	7.24792751344359
19	C20	R1	7.29462074889163
19	C7	R1	7.40087943628218
20	C23	R1	7.37503943134692
20	C17	R1	7.44294349584873
20	C10	R1	7.29462074889163
20	C14	R1	7.28540221886225
20	C5	R1	7.20945336562895
20	C9	R1	7.21916852046216
20	C24	R1	7.2667865406949
20	C6	R1	7.33091687811462
20	C21	R1	7.4093909361377
20	C19	R1	7.22881869049588
20	C1	R1	7.21916852046216
20	C22	R1	7.21916852046216
20	C4	R1	7.13955135239879
20	C13	R1	7.01122725542325
20	C18	R1	7.27612440527424
20	C15	R1	7.28540221886225
20	C11	R1	7.19967234483636
20	C16	R1	7.4178525148859
20	C8	R1	7.21916852046216
20	C20	R1	7.4262647547021
20	C7	R1	7.45121111183233
21	C23	R1	7.23840473932508
21	C17	R1	7.03342300153745
21	C12	R1	6.95419631038687
21	C10	R1	7.4262647547021
21	C3	R1	7.467605550083
21	C14	R1	7.28540221886225
21	C5	R1	7.44294349584873
21	C9	R1	7.35755200461808
21	C24	R1	7.4093909361377
21	C6	R1	7.4093909361377
21	C21	R1	6.96578428466209
21	C19	R1	7.09803208296053
21	C1	R1	7.33091687811462
21	C22	R1	7.4757334309664
21	C4	R1	7.4178525148859
21	C13	R1	7.15987133677839
21	C18	R1	7.14974711950468
21	C15	R1	7.11894107272351
21	C8	R1	6.91886323727459
21	C20	R1	6.91886323727459
21	C7	R1	7.62205181945638
22	C23	R1	7.20945336562895
22	C17	R1	7.39231742277876
22	C12	R1	7.07681559705083
22	C10	R1	7.11894107272351
22	C14	R1	7.4594316186373
22	C5	R1	7.45121111183233
22	C9	R1	7.38370429247405
22	C24	R1	7.38370429247405
22	C6	R1	7.4262647547021
22	C21	R1	7.55458885167764
22	C19	R1	7.34872815423108
22	C4	R1	7.40087943628218
22	C18	R1	6.85798099512757
22	C15	R1	7.02236781302845
22	C11	R1	7.33091687811462
22	C16	R1	7.37503943134692
22	C8	R1	7.28540221886225
22	C20	R1	7.28540221886225
22	C7	R1	7.23840473932508
23	C23	R1	7.43462822763672
23	C17	R1	7.28540221886225
23	C12	R1	7.38370429247405
23	C10	R1	7.31288295528436
23	C3	R1	7.33091687811462
23	C14	R1	7.52356195605701
23	C5	R1	7.49185309632967
23	C9	R1	7.24792751344359
23	C24	R1	7.43462822763672
23	C6	R1	7.44294349584873
23	C21	R1	7.39231742277876
23	C19	R1	7.33985000288462
23	C1	R1	7.25738784269265
23	C22	R1	7.34872815423108
23	C4	R1	7.4594316186373
23	C13	R1	7.4093909361377
23	C18	R1	7.12928301694497
23	C11	R1	7.11894107272351
23	C16	R1	7.20945336562895
23	C8	R1	7.28540221886225
23	C20	R1	7.32192809488736
23	C7	R1	7.31288295528436
24	C23	R1	7.07681559705083
24	C12	R1	7.14974711950468
24	C10	R1	7.4594316186373
24	C3	R1	7.467605550083
24	C14	R1	7.27612440527424
24	C5	R1	7.19967234483636
24	C9	R1	7.19967234483636
24	C24	R1	7.19967234483636
24	C21	R1	7.48381577726426
24	C19	R1	7.2667865406949
24	C1	R1	7.4093909361377
24	C22	R1	7.38370429247405
24	C4	R1	7
24	C13	R1	7.10852445677817
24	C18	R1	7.4178525148859
24	C15	R1	7.10852445677817
24	C11	R1	7.17990909001493
24	C8	R1	7.37503943134692
24	C20	R1	7.36632221424582
24	C7	R1	7.15987133677839
25	C12	R1	7.4093909361377
25	C10	R1	7.40087943628218
25	C3	R1	7.23840473932508
25	C14	R1	7.29462074889163
25	C5	R1	7.24792751344359
25	C9	R1	7.17990909001493
25	C24	R1	7.21916852046216
25	C6	R1	7.36632221424582
25	C21	R1	7.07681559705083
25	C19	R1	7.4093909361377
25	C1	R1	7.29462074889163
25	C22	R1	7.18982455888002
25	C13	R1	7.36632221424582
25	C18	R1	7.22881869049588
25	C15	R1	7.27612440527424
25	C11	R1	7.23840473932508
25	C16	R1	7.11894107272351
25	C8	R1	7.52356195605701
25	C20	R1	7.4178525148859
25	C7	R1	7.4757334309664
26	C23	R1	7.12928301694497
26	C17	R1	7.24792751344359
26	C12	R1	7.28540221886225
26	C10	R1	7.27612440527424
26	C14	R1	7.36632221424582
26	C5	R1	7.33985000288462
26	C9	R1	7.32192809488736
26	C24	R1	7.39231742277876
26	C21	R1	7.3037807481771
26	C19	R1	7.4594316186373
26	C1	R1	7.25738784269265
26	C22	R1	7.17990909001493
26	C4	R1	7.4262647547021
26	C13	R1	7.25738784269265
26	C18	R1	7.13955135239879
26	C15	R1	7.20945336562895
26	C11	R1	7.06608919045777
26	C16	R1	7
26	C20	R1	7.28540221886225
26	C7	R1	7.09803208296053
27	C23	R1	7.39231742277876
27	C17	R1	7.4262647547021
27	C12	R1	7.29462074889163
27	C3	R1	7.25738784269265
27	C14	R1	7.11894107272351
27	C5	R1	7.29462074889163
27	C9	R1	7.37503943134692
27	C24	R1	7.10852445677817
27	C6	R1	7.33985000288462
27	C21	R1	7.18982455888002
27	C19	R1	7.38370429247405
27	C1	R1	7.4178525148859
27	C22	R1	7.59245703726808
27	C4	R1	7.05528243550119
27	C13	R1	7.12928301694497
27	C18	R1	7.06608919045777
27	C15	R1	6.75488750216347
27	C11	R1	7.23840473932508
27	C16	R1	7.19967234483636
27	C8	R1	7.25738784269265
27	C7	R1	7.36632221424582
28	C23	R1	7.28540221886225
28	C17	R1	7.19967234483636
28	C10	R1	7.13955135239879
28	C3	R1	7.4178525148859
28	C14	R1	7.49185309632967
28	C5	R1	7.06608919045777
28	C9	R1	6.85798099512757
28	C24	R1	7.01122725542325
28	C6	R1	7.32192809488736
28	C21	R1	7.17990909001493
28	C19	R1	7.4757334309664
28	C22	R1	7.37503943134692
28	C4	R1	7.18982455888002
28	C13	R1	7.19967234483636
28	C18	R1	6.89481776330794
28	C15	R1	7.25738784269265
28	C11	R1	6.98868468677217
28	C16	R1	7.33985000288462
28	C8	R1	7.29462074889163
28	C20	R1	7.20945336562895
28	C7	R1	7.14974711950468
29	C23	R1	7.4093909361377
29	C17	R1	7.33985000288462
29	C12	R1	7.3037807481771
29	C10	R1	6.93073733756289
29	C3	R1	7.13955135239879
29	C14	R1	7.37503943134692
29	C5	R1	7.18982455888002
29	C9	R1	7.2667865406949
29	C24	R1	7.20945336562895
29	C6	R1	7.02236781302845
29	C21	R1	7.22881869049588
29	C19	R1	7.01122725542325
29	C1	R1	7.49984588708321
29	C22	R1	7.16992500144231
29	C4	R1	7.38370429247405
29	C13	R1	7.15987133677839
29	C18	R1	7.4262647547021
29	C15	R1	7.08746284125034
29	C11	R1	7.25738784269265
29	C16	R1	7.05528243550119
29	C8	R1	7.15987133677839
29	C20	R1	7.28540221886225
29	C7	R1	7.23840473932508
30	C23	R1	7.34872815423108
30	C17	R1	7.467605550083
30	C12	R1	7.4178525148859
30	C10	R1	7.36632221424582
30	C3	R1	7.29462074889163
30	C14	R1	6.96578428466209
30	C5	R1	7.33091687811462
30	C24	R1	7.5077946401987
30	C6	R1	7.21916852046216
30	C21	R1	7.29462074889163
30	C19	R1	7.43462822763672
30	C1	R1	7.18982455888002
30	C22	R1	7.07681559705083
30	C4	R1	7.17990909001493
30	C13	R1	7.64385618977472
30	C18	R1	7.4594316186373
30	C11	R1	7.49984588708321
30	C16	R1	7.27612440527424
30	C8	R1	7.28540221886225
30	C20	R1	7.56224242422107
30	C7	R1	7.467605550083
31	C23	R1	7.69348695749933
31	C17	R1	7.40087943628218
31	C12	R1	6.59991284218713
31	C10	R1	7.20945336562895
31	C3	R1	7.60733031374961
31	C14	R1	7.57742882803575
31	C5	R1	7.33985000288462
31	C9	R1	7.39231742277876
31	C24	R1	7.33091687811462
31	C6	R1	7.21916852046216
31	C21	R1	7.29462074889163
31	C19	R1	7.12928301694497
31	C1	R1	7.3037807481771
31	C22	R1	7.44294349584873
31	C4	R1	7.24792751344359
31	C13	R1	7.3037807481771
31	C15	R1	7.4178525148859
31	C11	R1	7.31288295528436
31	C16	R1	6.83289001416474
31	C20	R1	7
31	C7	R1	7.44294349584873
32	C17	R1	7.33091687811462
32	C12	R1	7.03342300153745
32	C10	R1	7.11894107272351
32	C3	R1	7.08746284125034
32	C14	R1	7.32192809488736
32	C5	R1	7.4178525148859
32	C9	R1	7.20945336562895
32	C6	R1	7.4178525148859
32	C21	R1	7.20945336562895
32	C19	R1	7.3037807481771
32	C1	R1	7.43462822763672
32	C4	R1	7.13955135239879
32	C13	R1	7.19967234483636
32	C18	R1	7.35755200461808
32	C15	R1	6.98868468677217
32	C11	R1	7.20945336562895
32	C16	R1	6.88264304936184
32	C8	R1	7.18982455888002
32	C20	R1	7.21916852046216
32	C7	R1	7.63662462054365
33	C23	R1	7.23840473932508
33	C17	R1	7.38370429247405
33	C12	R1	7.40087943628218
33	C10	R1	7.22881869049588
33	C3	R1	7.19967234483636
33	C14	R1	7.29462074889163
33	C9	R1	7.12928301694497
33	C24	R1	7.12928301694497
33	C6	R1	7.09803208296053
33	C21	R1	7.23840473932508
33	C19	R1	7.32192809488736
33	C1	R1	7.15987133677839
33	C22	R1	7.35755200461808
33	C13	R1	7.25738784269265
33	C18	R1	7.11894107272351
33	C15	R1	7.05528243550119
33	C11	R1	7.22881869049588
33	C16	R1	7.33985000288462
33	C20	R1	7.15987133677839
33	C7	R1	7.33091687811462
34	C23	R1	7.34872815423108
34	C17	R1	7.28540221886225
34	C12	R1	7.13955135239879
34	C10	R1	7.13955135239879
34	C3	R1	7.52356195605701
34	C14	R1	7.4262647547021
34	C5	R1	7.21916852046216
34	C9	R1	7.13955135239879
34	C24	R1	7.4178525148859
34	C6	R1	7.27612440527424
34	C21	R1	7
34	C19	R1	7.33985000288462
34	C1	R1	7.01122725542325
34	C22	R1	7.3037807481771
34	C4	R1	7.25738784269265
34	C13	R1	7.25738784269265
34	C18	R1	7.09803208296053
34	C15	R1	7.09803208296053
34	C11	R1	7.52356195605701
34	C16	R1	6.98868468677217
34	C8	R1	6.98868468677217
34	C20	R1	7.37503943134692
34	C7	R1	7
35	C23	R1	7.21916852046216
35	C17	R1	7.25738784269265
35	C12	R1	6.97727992349992
35	C10	R1	7.76818432477693
35	C3	R1	7.14974711950468
35	C14	R1	7.14974711950468
35	C5	R1	7.68650052718322
35	C9	R1	7.31288295528436
35	C24	R1	7.34872815423108
35	C6	R1	7.35755200461808
35	C21	R1	7.4262647547021
35	C19	R1	7.16992500144231
35	C1	R1	7.36632221424582
35	C22	R1	7.24792751344359
35	C4	R1	7.53138146051631
35	C13	R1	7.06608919045777
35	C15	R1	6.8703647195834
35	C16	R1	7.16992500144231
35	C8	R1	7.17990909001493
35	C20	R1	7.18982455888002
35	C7	R1	7.37503943134692
36	C23	R1	6.94251450533924
36	C17	R1	7.2667865406949
36	C12	R1	7.28540221886225
36	C10	R1	7.15987133677839
36	C3	R1	7.27612440527424
36	C14	R1	7.39231742277876
36	C5	R1	7.17990909001493
36	C9	R1	7.25738784269265
36	C24	R1	7.09803208296053
36	C6	R1	7.39231742277876
36	C21	R1	7.43462822763672
36	C19	R1	7.51569983828404
36	C1	R1	7.4262647547021
36	C22	R1	7.4178525148859
36	C4	R1	7.31288295528436
36	C13	R1	7.25738784269265
36	C18	R1	7.3037807481771
36	C15	R1	7.38370429247405
36	C11	R1	7.05528243550119
36	C8	R1	7.29462074889163
36	C20	R1	6.84549005094437
36	C7	R1	7.4178525148859
37	C23	R1	7.09803208296053
37	C17	R1	7.29462074889163
37	C12	R1	7.12928301694497
37	C10	R1	7.19967234483636
37	C3	R1	7.22881869049588
37	C14	R1	7.15987133677839
37	C9	R1	7.4093909361377
37	C24	R1	7.10852445677817
37	C6	R1	7.33985000288462
37	C21	R1	7.27612440527424
37	C19	R1	7.29462074889163
37	C1	R1	7.56985560833095
37	C22	R1	7.22881869049588
37	C4	R1	7.33985000288462
37	C13	R1	7.23840473932508
37	C18	R1	7.467605550083
37	C15	R1	7.22881869049588
37	C11	R1	7.03342300153745
37	C16	R1	7.09803208296053
37	C8	R1	7.31288295528436
37	C20	R1	7.02236781302845
37	C7	R1	7.07681559705083
38	C23	R1	7.19967234483636
38	C12	R1	7.40087943628218
38	C10	R1	7.28540221886225
38	C3	R1	7.49984588708321
38	C5	R1	7.13955135239879
38	C9	R1	7.25738784269265
38	C24	R1	7.43462822763672
38	C6	R1	7.3037807481771
38	C21	R1	7.4093909361377
38	C19	R1	7.10852445677817
38	C1	R1	7.3037807481771
38	C22	R1	7.53138146051631
38	C4	R1	7.11894107272351
38	C13	R1	6.70043971814109
38	C18	R1	7.04439411935845
38	C15	R1	7
38	C11	R1	7.28540221886225
38	C16	R1	7.01122725542325
38	C8	R1	6.94251450533924
38	C7	R1	7.18982455888002
39	C23	R1	7.13955135239879
39	C17	R1	7.31288295528436
39	C12	R1	7.16992500144231
39	C10	R1	7.40087943628218
39	C3	R1	7.27612440527424
39	C14	R1	7.04439411935845
39	C5	R1	7.22881869049588
39	C9	R1	7.3037807481771
39	C24	R1	7.29462074889163
39	C6	R1	7.4757334309664
39	C21	R1	7.39231742277876
39	C19	R1	7.24792751344359
39	C1	R1	7.51569983828404
39	C22	R1	7.62205181945638
39	C4	R1	7.34872815423108
39	C13	R1	7.09803208296053
39	C18	R1	7.02236781302845
39	C15	R1	7
39	C11	R1	7.14974711950468
39	C16	R1	7.10852445677817
39	C8	R1	7.05528243550119
39	C20	R1	7.24792751344359
39	C7	R1	6.78135971352466
40	C23	R1	7.3037807481771
40	C17	R1	7.4093909361377
40	C12	R1	7.4093909361377
40	C10	R1	7.4093909361377
40	C3	R1	7.72109918870719
40	C14	R1	6.8703647195834
40	C5	R1	7.21916852046216
40	C9	R1	6.96578428466209
40	C24	R1	7.09803208296053
40	C6	R1	6.90689059560852
40	C19	R1	7.17990909001493
40	C1	R1	7.18982455888002
40	C22	R1	7.23840473932508
40	C4	R1	7.66533591718518
40	C13	R1	7.467605550083
40	C18	R1	7.02236781302845
40	C15	R1	7.11894107272351
40	C11	R1	7.19967234483636
40	C16	R1	6.79441586635011
40	C8	R1	7.33985000288462
40	C20	R1	7.2667865406949
40	C7	R1	7.15987133677839
41	C23	R1	6.90689059560852
41	C17	R1	7.33985000288462
41	C12	R1	7.40087943628218
41	C3	R1	7.32192809488736
41	C14	R1	7.24792751344359
41	C5	R1	7.13955135239879
41	C9	R1	7.56224242422107
41	C6	R1	7.3037807481771
41	C21	R1	7.33091687811462
41	C19	R1	7.16992500144231
41	C1	R1	7.19967234483636
41	C4	R1	7.13955135239879
41	C13	R1	7.31288295528436
41	C18	R1	7.32192809488736
41	C15	R1	7.37503943134692
41	C11	R1	7.38370429247405
41	C16	R1	7.19967234483636
41	C8	R1	7.33091687811462
41	C20	R1	7.17990909001493
42	C23	R1	7.44294349584873
42	C17	R1	7.14974711950468
42	C12	R1	7.28540221886225
42	C10	R1	7.37503943134692
42	C3	R1	7.21916852046216
42	C14	R1	7.24792751344359
42	C5	R1	7.28540221886225
42	C9	R1	7.58496250072116
42	C24	R1	6.94251450533924
42	C6	R1	7.24792751344359
42	C21	R1	7.2667865406949
42	C19	R1	7.39231742277876
42	C1	R1	7.27612440527424
42	C22	R1	7.19967234483636
42	C4	R1	7
42	C13	R1	7.4594316186373
42	C18	R1	7.11894107272351
42	C11	R1	7.23840473932508
42	C8	R1	7.18982455888002
42	C20	R1	7.2667865406949
42	C7	R1	7.35755200461808
43	C23	R1	7.14974711950468
43	C17	R1	7.23840473932508
43	C12	R1	7.69348695749933
43	C10	R1	7.4178525148859
43	C3	R1	7.20945336562895
43	C14	R1	7.17990909001493
43	C5	R1	7.16992500144231
43	C9	R1	6.96578428466209
43	C24	R1	7.23840473932508
43	C21	R1	7.34872815423108
43	C19	R1	6.97727992349992
43	C1	R1	7.25738784269265
43	C22	R1	7.5077946401987
43	C4	R1	7.64385618977472
43	C13	R1	7.29462074889163
43	C18	R1	7.27612440527424
43	C15	R1	7.05528243550119
43	C16	R1	7.22881869049588
43	C8	R1	7.45121111183233
43	C20	R1	7.02236781302845
43	C7	R1	7.65105169117893
44	C17	R1	7.13955135239879
44	C12	R1	7.38370429247405
44	C10	R1	7.44294349584873
44	C3	R1	7.33091687811462
44	C14	R1	7.29462074889163
44	C5	R1	6.98868468677217
44	C9	R1	7.4262647547021
44	C24	R1	7.25738784269265
44	C6	R1	7.35755200461808
44	C21	R1	7.17990909001493
44	C19	R1	7.15987133677839
44	C1	R1	7.61470984411521
44	C22	R1	7.4262647547021
44	C4	R1	7.35755200461808
44	C13	R1	7.20945336562895
44	C18	R1	7.45121111183233
44	C15	R1	7.02236781302845
44	C11	R1	7.35755200461808
44	C16	R1	6.94251450533924
44	C8	R1	7.28540221886225
44	C20	R1	7.65105169117893
44	C7	R1	7.37503943134692
45	C23	R1	7.15987133677839
45	C17	R1	7.08746284125034
45	C12	R1	7.29462074889163
45	C10	R1	7.21916852046216
45	C3	R1	7.2667865406949
45	C14	R1	7.24792751344359
45	C5	R1	7.29462074889163
45	C9	R1	7.20945336562895
45	C24	R1	7.35755200461808
45	C6	R1	7.14974711950468
45	C21	R1	7.22881869049588
45	C19	R1	7.43462822763672
45	C1	R1	7.5077946401987
45	C22	R1	7.25738784269265
45	C4	R1	7.43462822763672
45	C13	R1	7.13955135239879
45	C18	R1	7.16992500144231
45	C15	R1	7.27612440527424
45	C11	R1	7.18982455888002
45	C16	R1	7.13955135239879
45	C8	R1	7.12928301694497
45	C20	R1	7.12928301694497
45	C7	R1	7.24792751344359
46	C23	R1	7.37503943134692
46	C17	R1	7.24792751344359
46	C12	R1	7.21916852046216
46	C10	R1	7.04439411935845
46	C3	R1	7.38370429247405
46	C14	R1	7.49984588708321
46	C5	R1	7.27612440527424
46	C9	R1	7.15987133677839
46	C24	R1	7.28540221886225
46	C6	R1	7.48381577726426
46	C21	R1	7.21916852046216
46	C19	R1	7.40087943628218
46	C1	R1	7.28540221886225
46	C22	R1	7.44294349584873
46	C4	R1	7.4178525148859
46	C13	R1	7.17990909001493
46	C18	R1	7.15987133677839
46	C15	R1	7.4093909361377
46	C11	R1	7.04439411935845
46	C16	R1	7.15987133677839
46	C8	R1	7.4093909361377
46	C20	R1	7.19967234483636
46	C7	R1	7.08746284125034
47	C23	R1	7.4594316186373
47	C17	R1	7.39231742277876
47	C12	R1	7.16992500144231
47	C10	R1	7.39231742277876
47	C3	R1	7.33985000288462
47	C14	R1	7.04439411935845
47	C9	R1	6.8073549220576
47	C24	R1	7.18982455888002
47	C6	R1	7.33091687811462
47	C21	R1	7.12928301694497
47	C19	R1	7.58496250072116
47	C1	R1	7.10852445677817
47	C22	R1	7.16992500144231
47	C13	R1	7.32192809488736
47	C18	R1	7.2667865406949
47	C15	R1	7.33985000288462
47	C11	R1	7.25738784269265
47	C16	R1	7.28540221886225
47	C8	R1	7.4594316186373
47	C20	R1	7.51569983828404
47	C7	R1	7.29462074889163
48	C23	R1	7.27612440527424
48	C17	R1	7.08746284125034
48	C12	R1	7.3037807481771
48	C10	R1	7.64385618977472
48	C3	R1	7.35755200461808
48	C14	R1	7.02236781302845
48	C5	R1	7.15987133677839
48	C24	R1	7.33091687811462
48	C6	R1	7.51569983828404
48	C21	R1	7.4757334309664
48	C19	R1	7.19967234483636
48	C1	R1	7.39231742277876
48	C22	R1	6.8073549220576
48	C4	R1	6.96578428466209
48	C13	R1	7.49984588708321
48	C18	R1	7.13955135239879
48	C11	R1	7.3037807481771
48	C16	R1	7.49185309632967
48	C8	R1	7.15987133677839
48	C20	R1	7.25738784269265
48	C7	R1	7.21916852046216
49	C23	R1	6.95419631038687
49	C17	R1	7
49	C12	R1	7.17990909001493
49	C10	R1	7.32192809488736
49	C14	R1	7.22881869049588
49	C9	R1	6.83289001416474
49	C24	R1	7.10852445677817
49	C6	R1	7.4178525148859
49	C21	R1	7.20945336562895
49	C19	R1	7.08746284125034
49	C1	R1	6.94251450533924
49	C22	R1	7.33985000288462
49	C4	R1	7.45121111183233
49	C13	R1	7.08746284125034
49	C18	R1	7.28540221886225
49	C15	R1	7.38370429247405
49	C11	R1	7.28540221886225
49	C16	R1	6.65821148275179
49	C8	R1	7.33091687811462
49	C20	R1	7
49	C7	R1	7.09803208296053
50	C23	R1	7.20945336562895
50	C12	R1	7.03342300153745
50	C3	R1	7.33091687811462
50	C14	R1	7.34872815423108
50	C5	R1	7.17990909001493
50	C9	R1	7.467605550083
50	C24	R1	7.4262647547021
50	C6	R1	7.16992500144231
50	C21	R1	7.4594316186373
50	C19	R1	7.04439411935845
50	C1	R1	7.33091687811462
50	C22	R1	7.04439411935845
50	C4	R1	7.22881869049588
50	C13	R1	7.29462074889163
50	C15	R1	7.24792751344359
50	C11	R1	6.90689059560852
50	C16	R1	7.39231742277876
50	C8	R1	7.13955135239879
50	C20	R1	7.28540221886225
50	C7	R1	7.09803208296053
51	C23	R1	7.39231742277876
51	C17	R1	7.48381577726426
51	C12	R1	7.35755200461808
51	C10	R1	7.467605550083
51	C3	R1	7.36632221424582
51	C14	R1	7.45121111183233
51	C5	R1	7.20945336562895
51	C9	R1	7.21916852046216
51	C24	R1	7.28540221886225
51	C6	R1	7.37503943134692
51	C21	R1	7.32192809488736
51	C1	R1	7.10852445677817
51	C22	R1	7.33091687811462
51	C4	R1	7.23840473932508
51	C11	R1	7
51	C16	R1	7.12928301694497
51	C8	R1	6.95419631038687
51	C7	R1	7.14974711950468
52	C23	R1	7.48381577726426
52	C17	R1	7.23840473932508
52	C12	R1	7.35755200461808
52	C10	R1	7.57742882803575
52	C3	R1	7.27612440527424
52	C5	R1	7.19967234483636
52	C9	R1	7.3037807481771
52	C24	R1	7.22881869049588
52	C6	R1	6.98868468677217
52	C19	R1	7.20945336562895
52	C1	R1	7.23840473932508
52	C22	R1	6.89481776330794
52	C13	R1	7.4262647547021
52	C18	R1	7.12928301694497
52	C15	R1	7.28540221886225
52	C11	R1	7.03342300153745
52	C16	R1	7.4178525148859
52	C8	R1	6.98868468677217
52	C20	R1	7.22881869049588
52	C7	R1	7.34872815423108
53	C23	R1	7.23840473932508
53	C17	R1	7.2667865406949
53	C12	R1	7.11894107272351
53	C10	R1	7.39231742277876
53	C14	R1	7.467605550083
53	C5	R1	6.68650052718322
53	C9	R1	7.66533591718518
53	C24	R1	7.39231742277876
53	C6	R1	7.2667865406949
53	C21	R1	7.33985000288462
53	C19	R1	7.49984588708321
53	C1	R1	7.20945336562895
53	C22	R1	7.06608919045777
53	C4	R1	7.32192809488736
53	C13	R1	7.23840473932508
53	C18	R1	7.25738784269265
53	C15	R1	7.25738784269265
53	C11	R1	7.17990909001493
53	C16	R1	6.96578428466209
53	C8	R1	7.27612440527424
53	C7	R1	7.01122725542325
54	C23	R1	7.4262647547021
54	C12	R1	7.27612440527424
54	C10	R1	7.34872815423108
54	C3	R1	7.48381577726426
54	C14	R1	7.61470984411521
54	C9	R1	7.4757334309664
54	C6	R1	7.17990909001493
54	C21	R1	7.24792751344359
54	C19	R1	7.35755200461808
54	C1	R1	7.4262647547021
54	C22	R1	7.37503943134692
54	C4	R1	7.28540221886225
54	C13	R1	7.22881869049588
54	C18	R1	7.21916852046216
54	C15	R1	7.37503943134692
54	C11	R1	7.08746284125034
54	C16	R1	6.90689059560852
54	C8	R1	7.36632221424582
54	C20	R1	7.49984588708321
54	C7	R1	7.23840473932508
55	C23	R1	7.10852445677817
55	C17	R1	7.01122725542325
55	C12	R1	7.16992500144231
55	C10	R1	6.82017896241519
55	C3	R1	7.29462074889163
55	C14	R1	7.49984588708321
55	C5	R1	7.64385618977472
55	C24	R1	7.44294349584873
55	C6	R1	7.38370429247405
55	C21	R1	7.4178525148859
55	C19	R1	7.19967234483636
55	C1	R1	7.35755200461808
55	C22	R1	7.18982455888002
55	C4	R1	7.17990909001493
55	C13	R1	7.21916852046216
55	C18	R1	7.45121111183233
55	C11	R1	6.94251450533924
55	C16	R1	7.11894107272351
55	C8	R1	7.69348695749933
55	C20	R1	7.2667865406949
55	C7	R1	7.33091687811462
56	C23	R1	7.49185309632967
56	C17	R1	7.40087943628218
56	C12	R1	6.90689059560852
56	C10	R1	6.97727992349992
56	C3	R1	7.22881869049588
56	C14	R1	7.05528243550119
56	C5	R1	7.14974711950468
56	C9	R1	7.37503943134692
56	C6	R1	7.5077946401987
56	C21	R1	7.25738784269265
56	C19	R1	7.27612440527424
56	C1	R1	7.24792751344359
56	C22	R1	7.23840473932508
56	C4	R1	7.56985560833095
56	C13	R1	7.51569983828404
56	C18	R1	6.94251450533924
56	C15	R1	7.24792751344359
56	C11	R1	7.17990909001493
56	C8	R1	7.21916852046216
56	C20	R1	7.33985000288462
56	C7	R1	6.95419631038687
57	C23	R1	7.09803208296053
57	C17	R1	7.24792751344359
57	C12	R1	7.55458885167764
57	C10	R1	7.48381577726426
57	C3	R1	7.37503943134692
57	C14	R1	7.35755200461808
57	C5	R1	7.25738784269265
57	C9	R1	7.44294349584873
57	C24	R1	7.01122725542325
57	C6	R1	7.4093909361377
57	C21	R1	7.09803208296053
57	C19	R1	7.25738784269265
57	C1	R1	7.48381577726426
57	C22	R1	7.4757334309664
57	C4	R1	7.12928301694497
57	C13	R1	7.15987133677839
57	C18	R1	6.94251450533924
57	C15	R1	7.11894107272351
57	C11	R1	7.467605550083
57	C16	R1	7.09803208296053
57	C8	R1	7.17990909001493
57	C20	R1	7.23840473932508
58	C23	R1	7.01122725542325
58	C17	R1	7.20945336562895
58	C12	R1	7.24792751344359
58	C10	R1	7.4594316186373
58	C3	R1	7.03342300153745
58	C14	R1	7.54689445988764
58	C9	R1	7.52356195605701
58	C6	R1	7.35755200461808
58	C21	R1	7.53915881110803
58	C19	R1	7.03342300153745
58	C1	R1	7.3037807481771
58	C22	R1	7.467605550083
58	C4	R1	7.11894107272351
58	C13	R1	7.15987133677839
58	C18	R1	7.37503943134692
58	C15	R1	7.05528243550119
58	C11	R1	7.3037807481771
58	C16	R1	7.38370429247405
58	C8	R1	7.4594316186373
58	C20	R1	7.4594316186373
58	C7	R1	7.43462822763672
59	C23	R1	7.22881869049588
59	C17	R1	7.14974711950468
59	C12	R1	7.14974711950468
59	C10	R1	7.38370429247405
59	C3	R1	7.43462822763672
59	C14	R1	7.23840473932508
59	C5	R1	7.52356195605701
59	C9	R1	7.4594316186373
59	C24	R1	7.18982455888002
59	C6	R1	7.43462822763672
59	C21	R1	7.3037807481771
59	C19	R1	7.16992500144231
59	C1	R1	7.28540221886225
59	C22	R1	7.20945336562895
59	C4	R1	7.3037807481771
59	C13	R1	7.33985000288462
59	C18	R1	7.16992500144231
59	C15	R1	7.11894107272351
59	C11	R1	7.24792751344359
59	C16	R1	7.05528243550119
59	C8	R1	6.82017896241519
59	C7	R1	7.16992500144231
60	C23	R1	7.29462074889163
60	C17	R1	7.22881869049588
60	C12	R1	7.4178525148859
60	C10	R1	6.98868468677217
60	C14	R1	7.38370429247405
60	C5	R1	7.16992500144231
60	C24	R1	7.27612440527424
60	C6	R1	7.07681559705083
60	C21	R1	7.5077946401987
60	C19	R1	7.23840473932508
60	C1	R1	7.25738784269265
60	C22	R1	7.34872815423108
60	C13	R1	7.45121111183233
60	C15	R1	7.03342300153745
60	C11	R1	7.22881869049588
60	C16	R1	7.05528243550119
60	C8	R1	7.02236781302845
60	C20	R1	7.29462074889163
60	C7	R1	7.39231742277876
61	C23	R1	7.64385618977472
61	C17	R1	7.52356195605701
61	C12	R1	7.20945336562895
61	C10	R1	6.96578428466209
61	C3	R1	7.37503943134692
61	C5	R1	7.05528243550119
61	C9	R1	7.36632221424582
61	C24	R1	7.43462822763672
61	C6	R1	7.22881869049588
61	C21	R1	7.3037807481771
61	C19	R1	7.01122725542325
61	C1	R1	7.45121111183233
61	C4	R1	7.25738784269265
61	C13	R1	7.4262647547021
61	C18	R1	6.97727992349992
61	C15	R1	6.98868468677217
61	C11	R1	7.11894107272351
61	C16	R1	7.27612440527424
61	C8	R1	7.33985000288462
61	C20	R1	7.11894107272351
61	C7	R1	7.36632221424582
62	C23	R1	7.36632221424582
62	C17	R1	7.08746284125034
62	C12	R1	7.31288295528436
62	C10	R1	7.07681559705083
62	C3	R1	7.4262647547021
62	C14	R1	7.467605550083
62	C9	R1	7.22881869049588
62	C24	R1	7.33091687811462
62	C6	R1	7
62	C21	R1	7.09803208296053
62	C19	R1	7.34872815423108
62	C1	R1	7.17990909001493
62	C22	R1	7.56985560833095
62	C4	R1	7.14974711950468
62	C13	R1	7.24792751344359
62	C18	R1	7.18982455888002
62	C15	R1	7.16992500144231
62	C11	R1	7.3037807481771
62	C16	R1	7.5077946401987
62	C8	R1	7.23840473932508
62	C20	R1	7.4093909361377
62	C7	R1	7.21916852046216
63	C23	R1	7.28540221886225
63	C17	R1	7.32192809488736
63	C12	R1	6.95419631038687
63	C10	R1	7.4262647547021
63	C3	R1	7.5077946401987
63	C14	R1	7.70735913208088
63	C5	R1	7.14974711950468
63	C24	R1	7.35755200461808
63	C6	R1	7.19967234483636
63	C21	R1	7.28540221886225
63	C19	R1	6.97727992349992
63	C1	R1	7.23840473932508
63	C22	R1	7.28540221886225
63	C4	R1	7.29462074889163
63	C13	R1	7
63	C18	R1	7.36632221424582
63	C11	R1	7.10852445677817
63	C16	R1	7.45121111183233
63	C8	R1	7.65821148275179
63	C20	R1	7.11894107272351
63	C7	R1	7.08746284125034
64	C23	R1	7.13955135239879
64	C17	R1	7.3037807481771
64	C10	R1	7.53138146051631
64	C3	R1	7.37503943134692
64	C14	R1	7.21916852046216
64	C9	R1	7.24792751344359
64	C24	R1	7.39231742277876
64	C6	R1	7.08746284125034
64	C21	R1	7.3037807481771
64	C19	R1	7.35755200461808
64	C1	R1	7.62935662007961
64	C22	R1	7.19967234483636
64	C4	R1	7.45121111183233
64	C13	R1	7.59991284218713
64	C18	R1	7.35755200461808
64	C15	R1	7.28540221886225
64	C11	R1	7.40087943628218
64	C16	R1	7.16992500144231
64	C8	R1	7.29462074889163
64	C20	R1	7.5077946401987
64	C7	R1	7.3037807481771
65	C23	R1	7.37503943134692
65	C17	R1	7.56985560833095
65	C12	R1	7.2667865406949
65	C10	R1	7.28540221886225
65	C3	R1	7.53915881110803
65	C14	R1	7.11894107272351
65	C5	R1	7.24792751344359
65	C9	R1	7.38370429247405
65	C24	R1	7.23840473932508
65	C6	R1	7.10852445677817
65	C21	R1	7.19967234483636
65	C19	R1	7.04439411935845
65	C1	R1	7.21916852046216
65	C22	R1	7.53138146051631
65	C4	R1	7.49984588708321
65	C13	R1	7.53915881110803
65	C18	R1	7.29462074889163
65	C15	R1	7.10852445677817
65	C11	R1	7.3037807481771
65	C8	R1	7.43462822763672
65	C20	R1	7.13955135239879
65	C7	R1	7.59991284218713
66	C23	R1	7.19967234483636
66	C17	R1	7.31288295528436
66	C12	R1	7.18982455888002
66	C10	R1	7.13955135239879
66	C3	R1	7.44294349584873
66	C14	R1	7.3037807481771
66	C5	R1	7.56985560833095
66	C9	R1	7.19967234483636
66	C24	R1	7.03342300153745
66	C6	R1	7.36632221424582
66	C21	R1	7.19967234483636
66	C19	R1	7.38370429247405
66	C1	R1	7.27612440527424
66	C22	R1	7.33985000288462
66	C4	R1	7.23840473932508
66	C13	R1	7.44294349584873
66	C18	R1	7.12928301694497
66	C15	R1	7.48381577726426
66	C11	R1	7.18982455888002
66	C16	R1	7.3037807481771
66	C8	R1	7.34872815423108
66	C20	R1	7.2667865406949
66	C7	R1	6.96578428466209
67	C23	R1	7.22881869049588
67	C17	R1	7.52356195605701
67	C12	R1	7.22881869049588
67	C10	R1	7.49185309632967
67	C3	R1	7.25738784269265
67	C14	R1	7.53915881110803
67	C9	R1	7.2667865406949
67	C24	R1	7.76155123244448
67	C6	R1	7.25738784269265
67	C21	R1	7.25738784269265
67	C19	R1	7.49185309632967
67	C22	R1	7.08746284125034
67	C4	R1	7.31288295528436
67	C13	R1	7.52356195605701
67	C18	R1	7.08746284125034
67	C15	R1	7.44294349584873
67	C11	R1	7.19967234483636
67	C16	R1	7.21916852046216
67	C20	R1	7.05528243550119
67	C7	R1	7.3037807481771
68	C17	R1	7.34872815423108
68	C12	R1	7.29462074889163
68	C10	R1	7.4594316186373
68	C3	R1	7.23840473932508
68	C5	R1	7.4262647547021
68	C9	R1	7
68	C24	R1	7.31288295528436
68	C6	R1	7.24792751344359
68	C21	R1	7.33091687811462
68	C19	R1	7.40087943628218
68	C1	R1	7.34872815423108
68	C4	R1	7.14974711950468
68	C13	R1	7.12928301694497
68	C18	R1	7.32192809488736
68	C15	R1	7.13955135239879
68	C11	R1	7.09803208296053
68	C16	R1	7.31288295528436
68	C20	R1	7.14974711950468
68	C7	R1	7.11894107272351
69	C23	R1	7.33091687811462
69	C17	R1	7.2667865406949
69	C12	R1	7.19967234483636
69	C10	R1	7.43462822763672
69	C3	R1	7.4757334309664
69	C14	R1	7.22881869049588
69	C5	R1	7.01122725542325
69	C9	R1	7.4594316186373
69	C24	R1	7.44294349584873
69	C6	R1	7.32192809488736
69	C21	R1	7.27612440527424
69	C19	R1	7.2667865406949
69	C1	R1	7.2667865406949
69	C4	R1	7.38370429247405
69	C13	R1	7.18982455888002
69	C18	R1	7.43462822763672
69	C15	R1	7.19967234483636
69	C11	R1	7.23840473932508
69	C8	R1	7.21916852046216
69	C20	R1	7.08746284125034
70	C17	R1	7.33091687811462
70	C12	R1	7.33985000288462
70	C10	R1	7.33091687811462
70	C3	R1	7.36632221424582
70	C14	R1	7.37503943134692
70	C5	R1	7.22881869049588
70	C9	R1	7.40087943628218
70	C24	R1	7.24792751344359
70	C6	R1	7.17990909001493
70	C21	R1	7.44294349584873
70	C19	R1	7.13955135239879
70	C1	R1	7.20945336562895
70	C22	R1	7.09803208296053
70	C4	R1	7.59991284218713
70	C13	R1	7.38370429247405
70	C18	R1	7.32192809488736
70	C11	R1	7.4757334309664
70	C8	R1	7.38370429247405
70	C20	R1	7.5077946401987
70	C7	R1	7.59245703726808
71	C23	R1	7.467605550083
71	C17	R1	7.12928301694497
71	C12	R1	7.56224242422107
71	C10	R1	7.18982455888002
71	C3	R1	7.08746284125034
71	C14	R1	7.11894107272351
71	C5	R1	7.45121111183233
71	C9	R1	7.37503943134692
71	C24	R1	7.27612440527424
71	C6	R1	7.56224242422107
71	C21	R1	7.40087943628218
71	C19	R1	7.4093909361377
71	C1	R1	7.09803208296053
71	C22	R1	7.4594316186373
71	C4	R1	7.49984588708321
71	C18	R1	7.22881869049588
71	C15	R1	7.16992500144231
71	C16	R1	7.23840473932508
71	C8	R1	7.16992500144231
71	C20	R1	7.02236781302845
71	C7	R1	7.74146698640115
72	C23	R1	7.20945336562895
72	C17	R1	7.467605550083
72	C12	R1	7.13955135239879
72	C10	R1	7.59991284218713
72	C3	R1	7.16992500144231
72	C14	R1	7
72	C5	R1	7.37503943134692
72	C9	R1	7.15987133677839
72	C24	R1	7.21916852046216
72	C6	R1	7.13955135239879
72	C21	R1	7.34872815423108
72	C19	R1	7.31288295528436
72	C1	R1	7.44294349584873
72	C22	R1	7.18982455888002
72	C4	R1	7.23840473932508
72	C13	R1	7.20945336562895
72	C18	R1	6.89481776330794
72	C15	R1	7.22881869049588
72	C11	R1	7.25738784269265
72	C16	R1	6.91886323727459
72	C8	R1	7.14974711950468
72	C20	R1	7.27612440527424
72	C7	R1	7.56224242422107
73	C23	R1	7.11894107272351
73	C17	R1	7.29462074889163
73	C12	R1	7.60733031374961
73	C10	R1	7.33985000288462
73	C3	R1	7
73	C14	R1	7.33985000288462
73	C5	R1	7.4757334309664
73	C9	R1	7.23840473932508
73	C24	R1	7.4262647547021
73	C6	R1	7.27612440527424
73	C21	R1	7.67948009950545
73	C19	R1	6.8703647195834
73	C1	R1	7.16992500144231
73	C22	R1	7.20945336562895
73	C13	R1	7.4178525148859
73	C18	R1	7.33985000288462
73	C15	R1	7.34872815423108
73	C11	R1	7.14974711950468
73	C16	R1	7.39231742277876
73	C8	R1	7.13955135239879
73	C20	R1	7.3037807481771
73	C7	R1	7.52356195605701
74	C17	R1	7.23840473932508
74	C12	R1	7.07681559705083
74	C10	R1	7.34872815423108
74	C3	R1	7.49185309632967
74	C14	R1	7.09803208296053
74	C5	R1	7.16992500144231
74	C24	R1	7.21916852046216
74	C21	R1	7.11894107272351
74	C19	R1	7.36632221424582
74	C1	R1	7.18982455888002
74	C22	R1	7.63662462054365
74	C4	R1	7.48381577726426
74	C13	R1	7.11894107272351
74	C18	R1	6.95419631038687
74	C15	R1	6.8703647195834
74	C8	R1	7.15987133677839
74	C20	R1	7.14974711950468
74	C7	R1	7.31288295528436
75	C23	R1	7.28540221886225
75	C17	R1	7.52356195605701
75	C12	R1	7.06608919045777
75	C10	R1	7.4757334309664
75	C3	R1	7.28540221886225
75	C14	R1	7.05528243550119
75	C5	R1	7.35755200461808
75	C9	R1	7.4178525148859
75	C24	R1	7.37503943134692
75	C6	R1	7.18982455888002
75	C21	R1	6.84549005094437
75	C19	R1	7.05528243550119
75	C1	R1	7.33091687811462
75	C22	R1	7.49984588708321
75	C4	R1	7.4178525148859
75	C13	R1	7.15987133677839
75	C18	R1	7.13955135239879
75	C11	R1	7.3037807481771
75	C16	R1	7.34872815423108
75	C20	R1	7.467605550083
75	C7	R1	7.48381577726426
76	C23	R1	7.19967234483636
76	C17	R1	7.4594316186373
76	C12	R1	7.51569983828404
76	C10	R1	7.35755200461808
76	C3	R1	7.05528243550119
76	C14	R1	7.3037807481771
76	C9	R1	7.3037807481771
76	C24	R1	7.2667865406949
76	C6	R1	7.2667865406949
76	C21	R1	7.56224242422107
76	C19	R1	7.15987133677839
76	C1	R1	7.20945336562895
76	C22	R1	7.53915881110803
76	C13	R1	7.4093909361377
76	C18	R1	7.08746284125034
76	C15	R1	7.28540221886225
76	C11	R1	7.12928301694497
76	C8	R1	7.76155123244448
76	C20	R1	7.28540221886225
76	C7	R1	7.31288295528436
77	C23	R1	7.24792751344359
77	C17	R1	7.5077946401987
77	C10	R1	7.4594316186373
77	C3	R1	7.10852445677817
77	C14	R1	7.67948009950545
77	C5	R1	7.76155123244448
77	C24	R1	7.19967234483636
77	C6	R1	7.467605550083
77	C21	R1	7.38370429247405
77	C19	R1	7.2667865406949
77	C1	R1	7.25738784269265
77	C22	R1	7.33985000288462
77	C4	R1	7.33091687811462
77	C18	R1	7.18982455888002
77	C15	R1	7.23840473932508
77	C11	R1	6.95419631038687
77	C16	R1	7.32192809488736
77	C8	R1	7.12928301694497
77	C20	R1	7.31288295528436
77	C7	R1	7.44294349584873
78	C23	R1	7.33985000288462
78	C17	R1	7.62205181945638
78	C12	R1	7.44294349584873
78	C10	R1	7.53138146051631
78	C3	R1	7.65821148275179
78	C14	R1	7.43462822763672
78	C5	R1	6.94251450533924
78	C9	R1	7.11894107272351
78	C24	R1	7.56985560833095
78	C21	R1	6.70043971814109
78	C19	R1	7.29462074889163
78	C1	R1	7.61470984411521
78	C22	R1	7.51569983828404
78	C4	R1	7.21916852046216
78	C13	R1	7.27612440527424
78	C18	R1	7.03342300153745
78	C15	R1	7.07681559705083
78	C11	R1	6.91886323727459
78	C16	R1	7.18982455888002
78	C8	R1	7.25738784269265
78	C7	R1	7.16992500144231
79	C17	R1	7.36632221424582
79	C12	R1	7.16992500144231
79	C10	R1	7.4262647547021
79	C3	R1	6.64385618977472
79	C14	R1	7.49185309632967
79	C5	R1	7.35755200461808
79	C9	R1	7.34872815423108
79	C24	R1	7.14974711950468
79	C6	R1	7.32192809488736
79	C21	R1	7.04439411935845
79	C19	R1	7.45121111183233
79	C1	R1	7.4594316186373
79	C22	R1	7.24792751344359
79	C4	R1	7.03342300153745
79	C13	R1	7.15987133677839
79	C18	R1	6.89481776330794
79	C15	R1	7.467605550083
79	C11	R1	7.18982455888002
79	C16	R1	7.11894107272351
79	C8	R1	7.38370429247405
79	C7	R1	7.29462074889163
80	C23	R1	6.88264304936184
80	C17	R1	7.467605550083
80	C3	R1	7.34872815423108
80	C14	R1	7.33985000288462
80	C5	R1	7.62205181945638
80	C9	R1	7.56985560833095
80	C24	R1	7.01122725542325
80	C6	R1	7.39231742277876
80	C21	R1	7.37503943134692
80	C19	R1	7.25738784269265
80	C1	R1	7.15987133677839
80	C4	R1	7.52356195605701
80	C13	R1	7.33985000288462
80	C18	R1	7.13955135239879
80	C15	R1	7.32192809488736
80	C11	R1	7.01122725542325
80	C8	R1	7.48381577726426
80	C20	R1	7.65105169117893
80	C7	R1	7.40087943628218
81	C23	R1	7.4594316186373
81	C17	R1	7.4093909361377
81	C10	R1	7.467605550083
81	C3	R1	7.55458885167764
81	C14	R1	7.40087943628218
81	C5	R1	7.53138146051631
81	C9	R1	7.25738784269265
81	C24	R1	7.29462074889163
81	C21	R1	7.35755200461808
81	C19	R1	7.40087943628218
81	C1	R1	7.13955135239879
81	C22	R1	7.45121111183233
81	C4	R1	7.33091687811462
81	C13	R1	7.60733031374961
81	C18	R1	7.18982455888002
81	C11	R1	7.10852445677817
81	C16	R1	7.13955135239879
81	C8	R1	7.17990909001493
81	C20	R1	7.48381577726426
81	C7	R1	7.29462074889163
82	C23	R1	7.06608919045777
82	C17	R1	7.45121111183233
82	C12	R1	7.06608919045777
82	C10	R1	7.34872815423108
82	C3	R1	7.59245703726808
82	C5	R1	7.22881869049588
82	C9	R1	7.53138146051631
82	C24	R1	7.22881869049588
82	C6	R1	7.53138146051631
82	C21	R1	7.39231742277876
82	C19	R1	7.32192809488736
82	C4	R1	7.07681559705083
82	C13	R1	7.33985000288462
82	C18	R1	7.23840473932508
82	C15	R1	7.03342300153745
82	C11	R1	7.4757334309664
82	C16	R1	6.82017896241519
82	C8	R1	7.36632221424582
82	C20	R1	7.37503943134692
82	C7	R1	7.22881869049588
83	C23	R1	7.10852445677817
83	C17	R1	7.43462822763672
83	C12	R1	7.13955135239879
83	C10	R1	7.43462822763672
83	C3	R1	7.38370429247405
83	C14	R1	7.38370429247405
83	C5	R1	7.33091687811462
83	C9	R1	7.43462822763672
83	C24	R1	7.06608919045777
83	C6	R1	7.21916852046216
83	C21	R1	7.29462074889163
83	C19	R1	7.02236781302845
83	C1	R1	7.07681559705083
83	C22	R1	7.43462822763672
83	C4	R1	7.53138146051631
83	C13	R1	7.52356195605701
83	C18	R1	7.11894107272351
83	C11	R1	7.03342300153745
83	C16	R1	7.5077946401987
83	C8	R1	7.39231742277876
83	C20	R1	7.28540221886225
83	C7	R1	7.27612440527424
84	C23	R1	7.44294349584873
84	C17	R1	7.56224242422107
84	C12	R1	7.28540221886225
84	C10	R1	7.20945336562895
84	C3	R1	7.4178525148859
84	C14	R1	7.10852445677817
84	C5	R1	7.16992500144231
84	C24	R1	7.29462074889163
84	C6	R1	7.3037807481771
84	C21	R1	7.17990909001493
84	C19	R1	7.28540221886225
84	C1	R1	7.17990909001493
84	C22	R1	7.36632221424582
84	C4	R1	6.96578428466209
84	C13	R1	7.09803208296053
84	C18	R1	7.33985000288462
84	C15	R1	7.40087943628218
84	C11	R1	6.93073733756289
84	C16	R1	7.57742882803575
84	C8	R1	7.15987133677839
84	C20	R1	7.21916852046216
84	C7	R1	7.55458885167764
85	C23	R1	7.19967234483636
85	C17	R1	7.17990909001493
85	C12	R1	7.20945336562895
85	C10	R1	7.17990909001493
85	C3	R1	7.17990909001493
85	C14	R1	7.17990909001493
85	C9	R1	7.23840473932508
85	C24	R1	7.40087943628218
85	C6	R1	7.21916852046216
85	C19	R1	7.17990909001493
85	C1	R1	7.2667865406949
85	C22	R1	7.09803208296053
85	C4	R1	7.10852445677817
85	C13	R1	7.4594316186373
85	C18	R1	7.22881869049588
85	C15	R1	7.20945336562895
85	C16	R1	7.65105169117893
85	C8	R1	7.4262647547021
85	C7	R1	7.33985000288462
86	C23	R1	7.01122725542325
86	C17	R1	7.27612440527424
86	C10	R1	7.09803208296053
86	C3	R1	7.3037807481771
86	C5	R1	7.37503943134692
86	C9	R1	7.4262647547021
86	C24	R1	7.2667865406949
86	C21	R1	7.45121111183233
86	C19	R1	7.4093909361377
86	C1	R1	7.25738784269265
86	C13	R1	7.23840473932508
86	C18	R1	7.21916852046216
86	C15	R1	6.79441586635011
86	C16	R1	7.29462074889163
86	C8	R1	7.09803208296053
86	C20	R1	7.37503943134692
86	C7	R1	6.98868468677217
87	C23	R1	7.44294349584873
87	C17	R1	7
87	C12	R1	7.09803208296053
87	C3	R1	7.07681559705083
87	C14	R1	7.16992500144231
87	C5	R1	7.04439411935845
87	C9	R1	7.19967234483636
87	C24	R1	7.35755200461808
87	C6	R1	7.5077946401987
87	C21	R1	7.33985000288462
87	C1	R1	7.39231742277876
87	C22	R1	7.21916852046216
87	C4	R1	7.15987133677839
87	C13	R1	7.49185309632967
87	C18	R1	7.32192809488736
87	C15	R1	7.32192809488736
87	C16	R1	7.37503943134692
87	C8	R1	7.14974711950468
87	C7	R1	7.35755200461808
88	C23	R1	7.29462074889163
88	C17	R1	7
88	C12	R1	7.44294349584873
88	C10	R1	7.3037807481771
88	C14	R1	7.04439411935845
88	C5	R1	7.33985000288462
88	C9	R1	7.13955135239879
88	C24	R1	7
88	C6	R1	7.07681559705083
88	C21	R1	7.35755200461808
88	C19	R1	7.35755200461808
88	C1	R1	7.34872815423108
88	C22	R1	7.25738784269265
88	C4	R1	7.18982455888002
88	C13	R1	7.43462822763672
88	C18	R1	6.97727992349992
88	C15	R1	7.09803208296053
88	C11	R1	7.16992500144231
88	C16	R1	7.33985000288462
88	C8	R1	7.61470984411521
88	C7	R1	6.96578428466209
89	C23	R1	7.22881869049588
89	C17	R1	7.3037807481771
89	C12	R1	7.48381577726426
89	C10	R1	7.25738784269265
89	C3	R1	7.08746284125034
89	C14	R1	7.28540221886225
89	C5	R1	6.91886323727459
89	C9	R1	7.53915881110803
89	C24	R1	7.38370429247405
89	C6	R1	7.4262647547021
89	C21	R1	7.49185309632967
89	C19	R1	7.39231742277876
89	C1	R1	7.15987133677839
89	C22	R1	7.11894107272351
89	C4	R1	7.29462074889163
89	C13	R1	7.12928301694497
89	C18	R1	7.17990909001493
89	C11	R1	7.4093909361377
89	C16	R1	7.12928301694497
89	C8	R1	7.04439411935845
89	C20	R1	7.18982455888002
90	C23	R1	6.97727992349992
90	C17	R1	7.33091687811462
90	C10	R1	7.33985000288462
90	C3	R1	7.36632221424582
90	C14	R1	7.4757334309664
90	C5	R1	7.40087943628218
90	C9	R1	7.33091687811462
90	C24	R1	7.34872815423108
90	C6	R1	7.15987133677839
90	C21	R1	7.07681559705083
90	C19	R1	7.467605550083
90	C22	R1	7.5077946401987
90	C4	R1	6.97727992349992
90	C13	R1	7.40087943628218
90	C18	R1	7.15987133677839
90	C15	R1	7.22881869049588
90	C11	R1	7.18982455888002
90	C16	R1	7.18982455888002
90	C8	R1	7.03342300153745
90	C20	R1	7.3037807481771
91	C23	R1	7.23840473932508
91	C17	R1	7.2667865406949
91	C12	R1	7.28540221886225
91	C10	R1	7.16992500144231
91	C3	R1	7.19967234483636
91	C14	R1	7.4757334309664
91	C5	R1	7.49984588708321
91	C9	R1	7.59991284218713
91	C6	R1	7.20945336562895
91	C21	R1	7.14974711950468
91	C19	R1	7.16992500144231
91	C1	R1	7.15987133677839
91	C22	R1	7.13955135239879
91	C4	R1	7.14974711950468
91	C13	R1	7.07681559705083
91	C18	R1	7.44294349584873
91	C15	R1	7.17990909001493
91	C11	R1	7.44294349584873
91	C16	R1	7.05528243550119
91	C8	R1	7.13955135239879
91	C20	R1	7.44294349584873
91	C7	R1	7.3037807481771
92	C23	R1	7.05528243550119
92	C17	R1	7.25738784269265
92	C10	R1	7.10852445677817
92	C14	R1	7.24792751344359
92	C5	R1	7.44294349584873
92	C9	R1	7.03342300153745
92	C24	R1	7.39231742277876
92	C6	R1	7.48381577726426
92	C21	R1	7.22881869049588
92	C19	R1	7.29462074889163
92	C1	R1	7.44294349584873
92	C22	R1	7.33985000288462
92	C4	R1	7.22881869049588
92	C13	R1	7.12928301694497
92	C18	R1	6.96578428466209
92	C15	R1	7.21916852046216
92	C11	R1	6.98868468677217
92	C16	R1	7.12928301694497
92	C8	R1	7.22881869049588
92	C20	R1	7.39231742277876
92	C7	R1	7.19967234483636
93	C23	R1	7.05528243550119
93	C17	R1	7.06608919045777
93	C12	R1	7.4594316186373
93	C10	R1	7.38370429247405
93	C3	R1	7.15987133677839
93	C14	R1	7.16992500144231
93	C5	R1	7.15987133677839
93	C9	R1	7.22881869049588
93	C24	R1	7.32192809488736
93	C6	R1	7.24792751344359
93	C21	R1	7.09803208296053
93	C19	R1	7.53915881110803
93	C1	R1	7.12928301694497
93	C4	R1	7.3037807481771
93	C13	R1	7.12928301694497
93	C18	R1	7.29462074889163
93	C15	R1	7.18982455888002
93	C11	R1	7.24792751344359
93	C16	R1	7.02236781302845
93	C8	R1	7.03342300153745
93	C20	R1	7.54689445988764
93	C7	R1	7.15987133677839
94	C23	R1	7.05528243550119
94	C17	R1	7.3037807481771
94	C12	R1	7.34872815423108
94	C10	R1	7.24792751344359
94	C3	R1	7.38370429247405
94	C14	R1	7.2667865406949
94	C9	R1	7.19967234483636
94	C24	R1	7.32192809488736
94	C6	R1	7.59991284218713
94	C21	R1	7.36632221424582
94	C19	R1	7.49185309632967
94	C1	R1	7.01122725542325
94	C22	R1	7.39231742277876
94	C13	R1	7.39231742277876
94	C18	R1	7.3037807481771
94	C15	R1	7.02236781302845
94	C11	R1	7.16992500144231
94	C16	R1	7.10852445677817
94	C7	R1	7.04439411935845
95	C23	R1	7.40087943628218
95	C17	R1	6.84549005094437
95	C12	R1	7.4262647547021
95	C10	R1	7.91886323727459
95	C3	R1	7.39231742277876
95	C14	R1	7.48381577726426
95	C5	R1	7.27612440527424
95	C9	R1	7.16992500144231
95	C24	R1	7.37503943134692
95	C6	R1	7.20945336562895
95	C21	R1	7.16992500144231
95	C19	R1	7.54689445988764
95	C1	R1	7.32192809488736
95	C22	R1	7.36632221424582
95	C4	R1	7.20945336562895
95	C13	R1	7.49185309632967
95	C18	R1	7.55458885167764
95	C15	R1	6.79441586635011
95	C11	R1	7.4093909361377
95	C16	R1	7.02236781302845
95	C8	R1	7.62205181945638
95	C20	R1	7.2667865406949
95	C7	R1	7.48381577726426
96	C23	R1	7.34872815423108
96	C17	R1	7.31288295528436
96	C12	R1	7.58496250072116
96	C10	R1	6.93073733756289
96	C3	R1	7.54689445988764
96	C14	R1	7.18982455888002
96	C9	R1	7.3037807481771
96	C24	R1	7.15987133677839
96	C6	R1	7.4178525148859
96	C21	R1	7.11894107272351
96	C19	R1	7.49185309632967
96	C1	R1	6.94251450533924
96	C22	R1	7.4093909361377
96	C4	R1	7.48381577726426
96	C13	R1	7.22881869049588
96	C18	R1	7
96	C15	R1	7.53915881110803
96	C11	R1	7.34872815423108
96	C8	R1	7.13955135239879
96	C20	R1	7.33091687811462
96	C7	R1	7.05528243550119
[truncated: 14,631 more rows]
