# Supplementary material for: Stochastic modelling of single-cell gene expression adaptation reveals non-genomic contribution to evolution of tumor subclones
Source: bioRxiv. 2024 Apr 20:2024.04.17.588869. Preprint. [Version 1] doi: 10.1101/2024.04.17.588869 (PMC11071284; doi:10.1101/2024.04.17.588869)
Supplement: Supplement 2 [file media-2.zip › Supplementary Files/Simulated Data/Adaptive_Simulation/tr_1.08_sq_.15_r_100_a_.125.csv]

gene	species	replicate	exprval
1	C17	R1	7.13955135239879
1	C12	R1	7.32192809488736
1	C3	R1	7.07681559705083
1	C14	R1	7.38370429247405
1	C5	R1	7.20945336562895
1	C9	R1	7.28540221886225
1	C24	R1	7.63662462054365
1	C6	R1	7.23840473932508
1	C21	R1	7.40087943628218
1	C19	R1	7.36632221424582
1	C1	R1	7.24792751344359
1	C22	R1	7.31288295528436
1	C4	R1	7.12928301694497
1	C13	R1	7.44294349584873
1	C18	R1	7
1	C15	R1	7.54689445988764
1	C11	R1	7.09803208296053
1	C16	R1	6.59991284218713
1	C8	R1	7.37503943134692
1	C20	R1	7.4178525148859
1	C7	R1	7.45121111183233
2	C23	R1	7.25738784269265
2	C17	R1	7.40087943628218
2	C12	R1	7.31288295528436
2	C10	R1	7.33091687811462
2	C3	R1	7.20945336562895
2	C14	R1	7.20945336562895
2	C5	R1	7.15987133677839
2	C9	R1	7.19967234483636
2	C24	R1	7.44294349584873
2	C6	R1	7.32192809488736
2	C21	R1	7.21916852046216
2	C22	R1	7.45121111183233
2	C4	R1	7.33985000288462
2	C13	R1	7.13955135239879
2	C18	R1	6.89481776330794
2	C15	R1	7.20945336562895
2	C11	R1	7.08746284125034
2	C16	R1	7.05528243550119
2	C20	R1	7.43462822763672
3	C23	R1	7.40087943628218
3	C17	R1	7.11894107272351
3	C10	R1	7.62205181945638
3	C3	R1	7.28540221886225
3	C14	R1	7.36632221424582
3	C5	R1	7.39231742277876
3	C9	R1	7.467605550083
3	C6	R1	7.64385618977472
3	C21	R1	7.4093909361377
3	C19	R1	7.20945336562895
3	C1	R1	6.91886323727459
3	C22	R1	7.35755200461808
3	C18	R1	7.10852445677817
3	C15	R1	7.05528243550119
3	C11	R1	7.49185309632967
3	C16	R1	7.16992500144231
3	C8	R1	7.21916852046216
3	C20	R1	7.56224242422107
3	C7	R1	7.55458885167764
4	C23	R1	7.06608919045777
4	C17	R1	7.01122725542325
4	C3	R1	7.4757334309664
4	C14	R1	7.4093909361377
4	C5	R1	7.44294349584873
4	C6	R1	7.18982455888002
4	C19	R1	6.91886323727459
4	C22	R1	7.39231742277876
4	C4	R1	7.25738784269265
4	C13	R1	7.16992500144231
4	C15	R1	7.14974711950468
4	C11	R1	7.02236781302845
4	C16	R1	7.12928301694497
4	C8	R1	7.19967234483636
4	C20	R1	7.15987133677839
4	C7	R1	7.34872815423108
5	C23	R1	7.4093909361377
5	C17	R1	7.38370429247405
5	C12	R1	7.43462822763672
5	C10	R1	7.22881869049588
5	C3	R1	7.16992500144231
5	C14	R1	7.31288295528436
5	C5	R1	7.4262647547021
5	C9	R1	7.19967234483636
5	C24	R1	7.44294349584873
5	C6	R1	7.06608919045777
5	C21	R1	7.32192809488736
5	C19	R1	7.22881869049588
5	C22	R1	7.49984588708321
5	C13	R1	7.02236781302845
5	C18	R1	6.79441586635011
5	C15	R1	6.96578428466209
5	C11	R1	7.24792751344359
5	C16	R1	7.19967234483636
5	C8	R1	7.4093909361377
5	C20	R1	7.19967234483636
5	C7	R1	7.4262647547021
6	C23	R1	7.17990909001493
6	C17	R1	7.35755200461808
6	C10	R1	7.29462074889163
6	C3	R1	7.37503943134692
6	C5	R1	7.35755200461808
6	C9	R1	7.19967234483636
6	C24	R1	7.35755200461808
6	C6	R1	7.58496250072116
6	C21	R1	7.12928301694497
6	C19	R1	7.39231742277876
6	C1	R1	7.19967234483636
6	C4	R1	7.03342300153745
6	C18	R1	7.17990909001493
6	C15	R1	7.45121111183233
6	C11	R1	7.3037807481771
6	C16	R1	7.24792751344359
6	C8	R1	7.37503943134692
6	C20	R1	7.35755200461808
6	C7	R1	7.10852445677817
7	C23	R1	7.19967234483636
7	C17	R1	7.3037807481771
7	C10	R1	7.11894107272351
7	C3	R1	7.18982455888002
7	C14	R1	7.48381577726426
7	C5	R1	7.60733031374961
7	C24	R1	7.21916852046216
7	C6	R1	7.01122725542325
7	C21	R1	7.63662462054365
7	C19	R1	7.18982455888002
7	C1	R1	7.18982455888002
7	C22	R1	7.4757334309664
7	C4	R1	7.62205181945638
7	C13	R1	7.33985000288462
7	C18	R1	7.18982455888002
7	C11	R1	7.07681559705083
7	C8	R1	7.3037807481771
7	C20	R1	6.84549005094437
7	C7	R1	7.34872815423108
8	C23	R1	7.62205181945638
8	C17	R1	7.37503943134692
8	C12	R1	7.20945336562895
8	C10	R1	7.23840473932508
8	C3	R1	7.08746284125034
8	C14	R1	7.29462074889163
8	C5	R1	6.91886323727459
8	C9	R1	7.49984588708321
8	C24	R1	7.4757334309664
8	C6	R1	6.8703647195834
8	C21	R1	7.38370429247405
8	C19	R1	7.18982455888002
8	C1	R1	7.23840473932508
8	C22	R1	7.56985560833095
8	C4	R1	7.51569983828404
8	C13	R1	7.15987133677839
8	C18	R1	7.16992500144231
8	C15	R1	7.39231742277876
8	C11	R1	7.07681559705083
8	C16	R1	7.35755200461808
8	C8	R1	7.55458885167764
8	C20	R1	7.07681559705083
8	C7	R1	7.32192809488736
9	C23	R1	7.467605550083
9	C17	R1	7.33091687811462
9	C12	R1	7.23840473932508
9	C10	R1	7.4262647547021
9	C3	R1	7.4262647547021
9	C14	R1	7.19967234483636
9	C9	R1	7.54689445988764
9	C24	R1	7.06608919045777
9	C6	R1	7.13955135239879
9	C21	R1	7.14974711950468
9	C19	R1	7.33985000288462
9	C1	R1	7.15987133677839
9	C22	R1	7.05528243550119
9	C4	R1	7.05528243550119
9	C13	R1	7.36632221424582
9	C18	R1	7.32192809488736
9	C15	R1	7.40087943628218
9	C11	R1	7.02236781302845
9	C16	R1	7.15987133677839
9	C8	R1	7.28540221886225
9	C20	R1	7.24792751344359
9	C7	R1	7.21916852046216
10	C23	R1	6.95419631038687
10	C17	R1	7.22881869049588
10	C12	R1	7.08746284125034
10	C10	R1	7.56224242422107
10	C3	R1	7.29462074889163
10	C14	R1	7.29462074889163
10	C9	R1	7.16992500144231
10	C24	R1	7.07681559705083
10	C6	R1	7.33985000288462
10	C21	R1	7.21916852046216
10	C19	R1	7.23840473932508
10	C1	R1	7.54689445988764
10	C22	R1	7.45121111183233
10	C4	R1	7.12928301694497
10	C13	R1	6.94251450533924
10	C18	R1	7.33985000288462
10	C15	R1	7.01122725542325
10	C11	R1	7.13955135239879
10	C16	R1	7.2667865406949
10	C8	R1	7.11894107272351
10	C20	R1	7.45121111183233
10	C7	R1	7.39231742277876
11	C23	R1	7.28540221886225
11	C17	R1	7.34872815423108
11	C12	R1	7.53915881110803
11	C10	R1	7.16992500144231
11	C3	R1	6.88264304936184
11	C14	R1	7.21916852046216
11	C5	R1	7.16992500144231
11	C9	R1	7.4178525148859
11	C21	R1	7.29462074889163
11	C19	R1	7.59245703726808
11	C1	R1	7.12928301694497
11	C22	R1	7.65821148275179
11	C4	R1	7.51569983828404
11	C13	R1	7.40087943628218
11	C18	R1	7.16992500144231
11	C15	R1	7.44294349584873
11	C11	R1	7.13955135239879
11	C16	R1	6.79441586635011
11	C8	R1	7.4093909361377
11	C20	R1	7.12928301694497
11	C7	R1	7.19967234483636
12	C17	R1	6.94251450533924
12	C12	R1	7.13955135239879
12	C10	R1	7.3037807481771
12	C3	R1	7.31288295528436
12	C14	R1	7.33091687811462
12	C9	R1	7.16992500144231
12	C24	R1	7.02236781302845
12	C21	R1	7.4594316186373
12	C1	R1	7.32192809488736
12	C22	R1	7.27612440527424
12	C4	R1	7.36632221424582
12	C13	R1	7.44294349584873
12	C15	R1	7.14974711950468
12	C11	R1	7.28540221886225
12	C16	R1	6.55458885167764
12	C8	R1	7.13955135239879
12	C20	R1	7.13955135239879
13	C23	R1	7.2667865406949
13	C12	R1	7.17990909001493
13	C10	R1	7.4262647547021
13	C3	R1	7.40087943628218
13	C5	R1	7.29462074889163
13	C9	R1	6.95419631038687
13	C24	R1	7.36632221424582
13	C21	R1	7.24792751344359
13	C19	R1	7.62205181945638
13	C1	R1	7.3037807481771
13	C22	R1	7.02236781302845
13	C4	R1	7.62935662007961
13	C13	R1	7.58496250072116
13	C18	R1	7.04439411935845
13	C15	R1	6.79441586635011
13	C11	R1	6.88264304936184
13	C16	R1	7.37503943134692
13	C8	R1	7.16992500144231
13	C20	R1	7.44294349584873
13	C7	R1	7.39231742277876
14	C23	R1	7.20945336562895
14	C17	R1	7.13955135239879
14	C12	R1	7.09803208296053
14	C10	R1	7.21916852046216
14	C3	R1	7.19967234483636
14	C14	R1	7.11894107272351
14	C5	R1	7.36632221424582
14	C9	R1	7.13955135239879
14	C24	R1	7.04439411935845
14	C6	R1	7.44294349584873
14	C21	R1	7.55458885167764
14	C19	R1	7.18982455888002
14	C1	R1	7.33091687811462
14	C22	R1	7.48381577726426
14	C4	R1	7.33985000288462
14	C15	R1	7.06608919045777
14	C11	R1	7.31288295528436
14	C16	R1	6.94251450533924
14	C20	R1	7.31288295528436
14	C7	R1	7.4262647547021
15	C23	R1	6.71424551766612
15	C17	R1	7.43462822763672
15	C12	R1	7.31288295528436
15	C10	R1	7.22881869049588
15	C3	R1	7.24792751344359
15	C14	R1	7.09803208296053
15	C5	R1	7.55458885167764
15	C9	R1	7.10852445677817
15	C24	R1	7.39231742277876
15	C6	R1	7.27612440527424
15	C21	R1	7.56985560833095
15	C19	R1	7.21916852046216
15	C1	R1	7.52356195605701
15	C22	R1	7.54689445988764
15	C4	R1	7.40087943628218
15	C13	R1	7.53138146051631
15	C18	R1	7.13955135239879
15	C11	R1	7.3037807481771
15	C16	R1	7.24792751344359
15	C8	R1	7.4178525148859
15	C20	R1	7.20945336562895
15	C7	R1	7.25738784269265
16	C23	R1	7.09803208296053
16	C10	R1	7.15987133677839
16	C3	R1	7.33985000288462
16	C14	R1	7.62205181945638
16	C5	R1	7.37503943134692
16	C9	R1	7.23840473932508
16	C21	R1	7.2667865406949
16	C19	R1	7.48381577726426
16	C1	R1	7.32192809488736
16	C22	R1	7.15987133677839
16	C4	R1	6.85798099512757
16	C13	R1	7
16	C18	R1	7.14974711950468
16	C15	R1	7.2667865406949
16	C11	R1	6.94251450533924
16	C16	R1	7.4262647547021
16	C8	R1	7.23840473932508
16	C20	R1	7.21916852046216
16	C7	R1	7.36632221424582
17	C23	R1	7.36632221424582
17	C17	R1	7.35755200461808
17	C12	R1	7.57742882803575
17	C10	R1	7.44294349584873
17	C14	R1	7.51569983828404
17	C5	R1	7.23840473932508
17	C9	R1	7.4093909361377
17	C6	R1	7.25738784269265
17	C21	R1	7.18982455888002
17	C19	R1	7.12928301694497
17	C1	R1	7.19967234483636
17	C22	R1	7.59991284218713
17	C4	R1	6.93073733756289
17	C13	R1	7.56224242422107
17	C18	R1	7.06608919045777
17	C15	R1	7.19967234483636
17	C11	R1	7.09803208296053
17	C16	R1	7.11894107272351
17	C20	R1	7.4093909361377
17	C7	R1	7.37503943134692
18	C23	R1	7.28540221886225
18	C12	R1	7.36632221424582
18	C10	R1	7.02236781302845
18	C3	R1	7.37503943134692
18	C14	R1	7.31288295528436
18	C5	R1	7.27612440527424
18	C9	R1	7.467605550083
18	C24	R1	7.25738784269265
18	C6	R1	7.11894107272351
18	C21	R1	6.94251450533924
18	C19	R1	6.8073549220576
18	C22	R1	7.38370429247405
18	C13	R1	7.38370429247405
18	C18	R1	7.23840473932508
18	C15	R1	7.17990909001493
18	C11	R1	6.91886323727459
18	C16	R1	7.4594316186373
18	C8	R1	7.05528243550119
18	C20	R1	7.21916852046216
18	C7	R1	7.65105169117893
19	C23	R1	6.98868468677217
19	C17	R1	7.13955135239879
19	C12	R1	7.31288295528436
19	C10	R1	6.89481776330794
19	C3	R1	7.32192809488736
19	C5	R1	7.19967234483636
19	C9	R1	7.40087943628218
19	C24	R1	6.82017896241519
19	C6	R1	7.52356195605701
19	C21	R1	7.36632221424582
19	C19	R1	7.27612440527424
19	C22	R1	7.43462822763672
19	C4	R1	7.10852445677817
19	C13	R1	7.38370429247405
19	C18	R1	7.4594316186373
19	C15	R1	7.34872815423108
19	C11	R1	7.40087943628218
19	C16	R1	7.39231742277876
19	C8	R1	7.53138146051631
19	C20	R1	7.60733031374961
19	C7	R1	7.25738784269265
20	C23	R1	7.25738784269265
20	C17	R1	7.38370429247405
20	C12	R1	7.21916852046216
20	C10	R1	7.02236781302845
20	C3	R1	7.467605550083
20	C14	R1	7.54689445988764
20	C5	R1	7.12928301694497
20	C9	R1	7.66533591718518
20	C24	R1	7.33985000288462
20	C21	R1	7.09803208296053
20	C19	R1	7.36632221424582
20	C1	R1	7.33091687811462
20	C22	R1	7.22881869049588
20	C4	R1	7.4262647547021
20	C18	R1	7.10852445677817
20	C15	R1	7.31288295528436
20	C11	R1	7.29462074889163
20	C16	R1	7.13955135239879
20	C8	R1	7.03342300153745
20	C20	R1	7.22881869049588
20	C7	R1	7.39231742277876
21	C23	R1	7.4178525148859
21	C17	R1	7.18982455888002
21	C12	R1	7.29462074889163
21	C10	R1	6.90689059560852
21	C3	R1	7.65105169117893
21	C5	R1	7.10852445677817
21	C9	R1	7.2667865406949
21	C24	R1	7.15987133677839
21	C6	R1	7.43462822763672
21	C21	R1	7.32192809488736
21	C19	R1	7.10852445677817
21	C1	R1	7.4093909361377
21	C22	R1	7.48381577726426
21	C4	R1	7.4262647547021
21	C13	R1	7.33985000288462
21	C18	R1	7.60733031374961
21	C15	R1	7.25738784269265
21	C11	R1	7.17990909001493
21	C16	R1	7.29462074889163
21	C8	R1	7.08746284125034
21	C20	R1	7.08746284125034
22	C23	R1	7.14974711950468
22	C17	R1	7.33985000288462
22	C10	R1	7.32192809488736
22	C3	R1	7.32192809488736
22	C14	R1	7.22881869049588
22	C5	R1	7.38370429247405
22	C9	R1	7.53915881110803
22	C24	R1	7.09803208296053
22	C6	R1	6.78135971352466
22	C21	R1	7.21916852046216
22	C19	R1	7.05528243550119
22	C1	R1	7.18982455888002
22	C22	R1	7.34872815423108
22	C4	R1	7.33091687811462
22	C13	R1	7.07681559705083
22	C18	R1	7.53915881110803
22	C15	R1	7.19967234483636
22	C11	R1	7.21916852046216
22	C16	R1	7.36632221424582
22	C8	R1	7.467605550083
22	C20	R1	7.12928301694497
22	C7	R1	7.22881869049588
23	C23	R1	7.4757334309664
23	C17	R1	7.40087943628218
23	C12	R1	7.27612440527424
23	C10	R1	7
23	C3	R1	7.14974711950468
23	C14	R1	7.17990909001493
23	C5	R1	7.2667865406949
23	C9	R1	7.37503943134692
23	C24	R1	7.37503943134692
23	C6	R1	7.57742882803575
23	C21	R1	7.21916852046216
23	C19	R1	7.10852445677817
23	C1	R1	7.16992500144231
23	C22	R1	7.04439411935845
23	C4	R1	7.03342300153745
23	C13	R1	7.4757334309664
23	C18	R1	7.24792751344359
23	C15	R1	7.4594316186373
23	C11	R1	7.37503943134692
23	C16	R1	7.01122725542325
23	C8	R1	7.52356195605701
23	C20	R1	7.29462074889163
24	C23	R1	7.13955135239879
24	C17	R1	7.62935662007961
24	C12	R1	7.12928301694497
24	C10	R1	7.27612440527424
24	C3	R1	7.4262647547021
24	C14	R1	7.25738784269265
24	C5	R1	7.5077946401987
24	C9	R1	7.16992500144231
24	C24	R1	6.90689059560852
24	C6	R1	7.3037807481771
24	C21	R1	6.82017896241519
24	C19	R1	7.35755200461808
24	C1	R1	7.36632221424582
24	C22	R1	7.2667865406949
24	C4	R1	7.4262647547021
24	C13	R1	7.20945336562895
24	C18	R1	7.52356195605701
24	C15	R1	7.10852445677817
24	C11	R1	7.35755200461808
24	C8	R1	7.52356195605701
24	C20	R1	7.32192809488736
24	C7	R1	7.24792751344359
25	C23	R1	7.22881869049588
25	C17	R1	7.20945336562895
25	C12	R1	7.45121111183233
25	C10	R1	7.11894107272351
25	C3	R1	7.39231742277876
25	C14	R1	7.4594316186373
25	C5	R1	7.5077946401987
25	C9	R1	7
25	C24	R1	7.27612440527424
25	C6	R1	7.55458885167764
25	C21	R1	7.09803208296053
25	C19	R1	7.08746284125034
25	C1	R1	7.467605550083
25	C22	R1	7.11894107272351
25	C4	R1	7.12928301694497
25	C13	R1	7.4262647547021
25	C18	R1	7.40087943628218
25	C15	R1	7.25738784269265
25	C11	R1	7.02236781302845
25	C8	R1	7.31288295528436
25	C7	R1	6.95419631038687
26	C23	R1	7.49185309632967
26	C12	R1	7.23840473932508
26	C10	R1	7.4757334309664
26	C5	R1	7.24792751344359
26	C9	R1	7.38370429247405
26	C24	R1	7.49984588708321
26	C21	R1	7.23840473932508
26	C1	R1	7.17990909001493
26	C22	R1	7.39231742277876
26	C4	R1	7.17990909001493
26	C13	R1	6.94251450533924
26	C18	R1	7.2667865406949
26	C11	R1	7.12928301694497
26	C16	R1	6.94251450533924
26	C8	R1	7.25738784269265
26	C7	R1	7.24792751344359
27	C23	R1	7.22881869049588
27	C17	R1	7.21916852046216
27	C12	R1	7.21916852046216
27	C3	R1	7.04439411935845
27	C14	R1	7.12928301694497
27	C5	R1	6.84549005094437
27	C9	R1	7.07681559705083
27	C24	R1	7.51569983828404
27	C6	R1	6.98868468677217
27	C21	R1	7.23840473932508
27	C19	R1	7.39231742277876
27	C1	R1	7.33091687811462
27	C22	R1	7.16992500144231
27	C13	R1	7.28540221886225
27	C15	R1	7.5077946401987
27	C11	R1	6.75488750216347
27	C8	R1	7.31288295528436
27	C20	R1	7.22881869049588
27	C7	R1	7.33985000288462
28	C23	R1	7.27612440527424
28	C17	R1	7.09803208296053
28	C12	R1	7.24792751344359
28	C10	R1	7.13955135239879
28	C3	R1	7.10852445677817
28	C14	R1	7.29462074889163
28	C5	R1	7.49185309632967
28	C9	R1	7.49185309632967
28	C24	R1	6.7279204545632
28	C6	R1	7.51569983828404
28	C21	R1	7.60733031374961
28	C19	R1	7.4757334309664
28	C1	R1	7.63662462054365
28	C22	R1	7.22881869049588
28	C4	R1	7.17990909001493
28	C18	R1	6.85798099512757
28	C15	R1	7.13955135239879
28	C11	R1	7.3037807481771
28	C16	R1	7.16992500144231
28	C8	R1	7.56224242422107
28	C20	R1	7.53915881110803
28	C7	R1	7.13955135239879
29	C23	R1	7.12928301694497
29	C17	R1	7.23840473932508
29	C12	R1	7.36632221424582
29	C10	R1	7.10852445677817
29	C3	R1	7.2667865406949
29	C14	R1	7.24792751344359
29	C5	R1	7.18982455888002
29	C9	R1	7.27612440527424
29	C24	R1	7.4262647547021
29	C6	R1	7.4757334309664
29	C21	R1	7.11894107272351
29	C19	R1	7.66533591718518
29	C1	R1	6.94251450533924
29	C22	R1	7.4178525148859
29	C4	R1	7.51569983828404
29	C13	R1	7.10852445677817
29	C18	R1	7.33091687811462
29	C15	R1	7.37503943134692
29	C11	R1	7.38370429247405
29	C16	R1	7.22881869049588
29	C20	R1	7.48381577726426
29	C7	R1	7.38370429247405
30	C23	R1	7.38370429247405
30	C17	R1	7
30	C12	R1	7.23840473932508
30	C10	R1	7.33985000288462
30	C3	R1	7.31288295528436
30	C14	R1	6.98868468677217
30	C5	R1	7.01122725542325
30	C9	R1	7.76155123244448
30	C24	R1	7.19967234483636
30	C6	R1	7.37503943134692
30	C21	R1	7.4178525148859
30	C19	R1	6.98868468677217
30	C1	R1	7.45121111183233
30	C22	R1	7.44294349584873
30	C13	R1	7.08746284125034
30	C18	R1	7.52356195605701
30	C15	R1	7.17990909001493
30	C11	R1	7.3037807481771
30	C16	R1	6.96578428466209
30	C8	R1	7.43462822763672
30	C20	R1	7.68650052718322
30	C7	R1	7.45121111183233
31	C17	R1	7.43462822763672
31	C12	R1	7.33985000288462
31	C10	R1	7.09803208296053
31	C3	R1	7.40087943628218
31	C14	R1	7.11894107272351
31	C5	R1	7.06608919045777
31	C24	R1	7.67948009950545
31	C6	R1	6.85798099512757
31	C21	R1	7.23840473932508
31	C19	R1	7.31288295528436
31	C1	R1	7.25738784269265
31	C22	R1	7.28540221886225
31	C4	R1	7.15987133677839
31	C13	R1	7.39231742277876
31	C18	R1	7.04439411935845
31	C15	R1	6.97727992349992
31	C11	R1	7.27612440527424
31	C16	R1	7.24792751344359
31	C8	R1	6.93073733756289
31	C20	R1	7.14974711950468
31	C7	R1	7.53138146051631
32	C23	R1	7.37503943134692
32	C12	R1	7.48381577726426
32	C10	R1	7.45121111183233
32	C3	R1	7.45121111183233
32	C14	R1	7.59991284218713
32	C5	R1	7.35755200461808
32	C9	R1	7.12928301694497
32	C24	R1	7.20945336562895
32	C6	R1	6.93073733756289
32	C21	R1	7.35755200461808
32	C19	R1	7.37503943134692
32	C1	R1	7.27612440527424
32	C22	R1	7.35755200461808
32	C4	R1	7.15987133677839
32	C18	R1	6.82017896241519
32	C15	R1	7.04439411935845
32	C11	R1	7.16992500144231
32	C16	R1	7.35755200461808
32	C8	R1	7.15987133677839
32	C20	R1	7.06608919045777
32	C7	R1	7.4093909361377
33	C23	R1	7.25738784269265
33	C12	R1	7.28540221886225
33	C10	R1	7.20945336562895
33	C3	R1	7.44294349584873
33	C14	R1	6.55458885167764
33	C5	R1	7.44294349584873
33	C9	R1	7.7279204545632
33	C24	R1	7.4262647547021
33	C6	R1	7.39231742277876
33	C21	R1	7.02236781302845
33	C19	R1	7.62935662007961
33	C1	R1	7.38370429247405
33	C22	R1	7.38370429247405
33	C13	R1	7.16992500144231
33	C18	R1	7.13955135239879
33	C15	R1	7.44294349584873
33	C11	R1	7.37503943134692
33	C16	R1	7.20945336562895
33	C8	R1	7.22881869049588
33	C7	R1	7.10852445677817
34	C23	R1	7.31288295528436
34	C17	R1	7.69348695749933
34	C12	R1	7.08746284125034
34	C10	R1	7.32192809488736
34	C3	R1	7.35755200461808
34	C14	R1	7.20945336562895
34	C5	R1	7.11894107272351
34	C9	R1	7.19967234483636
34	C24	R1	7.48381577726426
34	C6	R1	7.33985000288462
34	C21	R1	7.36632221424582
34	C1	R1	7.4178525148859
34	C22	R1	7.25738784269265
34	C4	R1	7.25738784269265
34	C13	R1	7.12928301694497
34	C18	R1	7.19967234483636
34	C15	R1	7.44294349584873
34	C11	R1	7.28540221886225
34	C8	R1	7.29462074889163
34	C20	R1	7.4262647547021
34	C7	R1	7.31288295528436
35	C23	R1	7.03342300153745
35	C17	R1	7.03342300153745
35	C12	R1	7.467605550083
35	C10	R1	7.38370429247405
35	C3	R1	7.16992500144231
35	C14	R1	7.07681559705083
35	C5	R1	7.20945336562895
35	C9	R1	7.13955135239879
35	C24	R1	7.15987133677839
35	C6	R1	7.29462074889163
35	C21	R1	7.21916852046216
35	C19	R1	7.18982455888002
35	C1	R1	7.33985000288462
35	C22	R1	7.25738784269265
35	C4	R1	6.97727992349992
35	C13	R1	7.15987133677839
35	C18	R1	7.39231742277876
35	C11	R1	7.3037807481771
35	C16	R1	7.19967234483636
35	C8	R1	7.14974711950468
35	C20	R1	7.4757334309664
35	C7	R1	7.05528243550119
36	C17	R1	6.98868468677217
36	C12	R1	7.24792751344359
36	C10	R1	7.21916852046216
36	C3	R1	7.33091687811462
36	C14	R1	7.28540221886225
36	C5	R1	7.43462822763672
36	C9	R1	7.13955135239879
36	C24	R1	7.39231742277876
36	C19	R1	7.55458885167764
36	C1	R1	7.21916852046216
36	C22	R1	7.10852445677817
36	C4	R1	7.4093909361377
36	C13	R1	7.15987133677839
36	C18	R1	7.33091687811462
36	C15	R1	7.4757334309664
36	C11	R1	7.51569983828404
36	C16	R1	7.33091687811462
36	C20	R1	7.48381577726426
36	C7	R1	7.08746284125034
37	C17	R1	7.08746284125034
37	C12	R1	7.5077946401987
37	C10	R1	7.13955135239879
37	C3	R1	7.12928301694497
37	C14	R1	7.54689445988764
37	C5	R1	7.01122725542325
37	C9	R1	7.19967234483636
37	C24	R1	7.49984588708321
37	C6	R1	7.21916852046216
37	C21	R1	7.12928301694497
37	C19	R1	7.56224242422107
37	C1	R1	7.16992500144231
37	C22	R1	7.56224242422107
37	C4	R1	7.32192809488736
37	C13	R1	7.21916852046216
37	C18	R1	7.20945336562895
37	C15	R1	7.11894107272351
37	C11	R1	7.13955135239879
37	C16	R1	6.94251450533924
37	C8	R1	7.36632221424582
37	C20	R1	7.38370429247405
37	C7	R1	7
38	C17	R1	7.32192809488736
38	C12	R1	7.12928301694497
38	C10	R1	7.04439411935845
38	C14	R1	7.467605550083
38	C5	R1	7.10852445677817
38	C9	R1	7.58496250072116
38	C24	R1	7.10852445677817
38	C6	R1	7.20945336562895
38	C21	R1	7.4178525148859
38	C19	R1	7.2667865406949
38	C22	R1	7.44294349584873
38	C4	R1	7.20945336562895
38	C13	R1	7.14974711950468
38	C18	R1	7.13955135239879
38	C15	R1	7.16992500144231
38	C11	R1	7.12928301694497
38	C16	R1	7.35755200461808
38	C8	R1	7.35755200461808
38	C20	R1	7.02236781302845
38	C7	R1	7.04439411935845
39	C23	R1	7.57742882803575
39	C17	R1	7.40087943628218
39	C10	R1	7.44294349584873
39	C3	R1	7.31288295528436
39	C14	R1	7.04439411935845
39	C24	R1	7.02236781302845
39	C6	R1	7.10852445677817
39	C21	R1	7.5077946401987
39	C19	R1	7.25738784269265
39	C1	R1	7.21916852046216
39	C22	R1	7.39231742277876
39	C4	R1	7.4594316186373
39	C13	R1	7.15987133677839
39	C18	R1	7.4262647547021
39	C15	R1	7.3037807481771
39	C11	R1	7.12928301694497
39	C8	R1	7.04439411935845
39	C20	R1	7.29462074889163
39	C7	R1	7.43462822763672
40	C23	R1	7.17990909001493
40	C17	R1	7.23840473932508
40	C12	R1	7.11894107272351
40	C10	R1	7.19967234483636
40	C3	R1	7.07681559705083
40	C14	R1	7.22881869049588
40	C5	R1	7.33091687811462
40	C9	R1	7.467605550083
40	C24	R1	7.45121111183233
40	C21	R1	7.72109918870719
40	C19	R1	7.35755200461808
40	C1	R1	6.88264304936184
40	C22	R1	6.95419631038687
40	C4	R1	7.09803208296053
40	C13	R1	7.43462822763672
40	C18	R1	7.36632221424582
40	C15	R1	7.27612440527424
40	C11	R1	7.04439411935845
40	C16	R1	7.15987133677839
40	C8	R1	7.16992500144231
40	C20	R1	7.16992500144231
40	C7	R1	7.4262647547021
41	C23	R1	7.37503943134692
41	C17	R1	7.22881869049588
41	C12	R1	6.90689059560852
41	C10	R1	7.4093909361377
41	C14	R1	7.28540221886225
41	C5	R1	7.57742882803575
41	C9	R1	6.76818432477693
41	C24	R1	7.19967234483636
41	C6	R1	6.98868468677217
41	C21	R1	7.29462074889163
41	C19	R1	7.18982455888002
41	C1	R1	7.08746284125034
41	C22	R1	6.89481776330794
41	C4	R1	7.70043971814109
41	C13	R1	6.83289001416474
41	C18	R1	7.34872815423108
41	C11	R1	6.79441586635011
41	C16	R1	7.22881869049588
41	C8	R1	7.21916852046216
41	C20	R1	7.59991284218713
42	C23	R1	7.19967234483636
42	C17	R1	7.53915881110803
42	C12	R1	7.45121111183233
42	C10	R1	7.21916852046216
42	C3	R1	7.12928301694497
42	C14	R1	7.5077946401987
42	C5	R1	7.4178525148859
42	C9	R1	7.16992500144231
42	C6	R1	7.23840473932508
42	C21	R1	7.33091687811462
42	C19	R1	7.49185309632967
42	C1	R1	7.19967234483636
42	C22	R1	7.4757334309664
42	C4	R1	7.35755200461808
42	C13	R1	7.29462074889163
42	C18	R1	7.32192809488736
42	C15	R1	7.48381577726426
42	C11	R1	7.31288295528436
42	C8	R1	7.53915881110803
42	C20	R1	7.21916852046216
42	C7	R1	7.16992500144231
43	C23	R1	7.03342300153745
43	C17	R1	7.35755200461808
43	C12	R1	6.91886323727459
43	C10	R1	7.56224242422107
43	C3	R1	7.54689445988764
43	C14	R1	7.12928301694497
43	C5	R1	7.08746284125034
43	C9	R1	7.5077946401987
43	C24	R1	7.27612440527424
43	C6	R1	7.22881869049588
43	C21	R1	7.2667865406949
43	C19	R1	7.25738784269265
43	C22	R1	7.3037807481771
43	C13	R1	7.15987133677839
43	C18	R1	7.4093909361377
43	C15	R1	7.25738784269265
43	C11	R1	7.3037807481771
43	C16	R1	7.23840473932508
43	C8	R1	7.4594316186373
43	C20	R1	7.24792751344359
43	C7	R1	7.467605550083
44	C23	R1	7.33091687811462
44	C17	R1	7.36632221424582
44	C12	R1	7.33985000288462
44	C10	R1	7.2667865406949
44	C3	R1	7.2667865406949
44	C14	R1	7.24792751344359
44	C5	R1	7.3037807481771
44	C9	R1	7.14974711950468
44	C24	R1	7.51569983828404
44	C21	R1	7.2667865406949
44	C19	R1	7.31288295528436
44	C1	R1	7.39231742277876
44	C22	R1	7.55458885167764
44	C4	R1	7.53138146051631
44	C13	R1	7.13955135239879
44	C18	R1	7.12928301694497
44	C15	R1	7.08746284125034
44	C11	R1	7.25738784269265
44	C16	R1	7.4594316186373
44	C8	R1	7.4093909361377
44	C20	R1	7.467605550083
44	C7	R1	6.91886323727459
45	C23	R1	7.4178525148859
45	C17	R1	7.37503943134692
45	C12	R1	6.98868468677217
45	C10	R1	7.40087943628218
45	C3	R1	7.43462822763672
45	C14	R1	7.19967234483636
45	C5	R1	7.19967234483636
45	C9	R1	7.48381577726426
45	C24	R1	7.25738784269265
45	C6	R1	7.24792751344359
45	C19	R1	7.4594316186373
45	C1	R1	7.17990909001493
45	C22	R1	7.14974711950468
45	C4	R1	7.14974711950468
45	C15	R1	7.4757334309664
45	C11	R1	6.94251450533924
45	C8	R1	6.85798099512757
45	C20	R1	7.31288295528436
45	C7	R1	7.56985560833095
46	C23	R1	7.40087943628218
46	C12	R1	7.38370429247405
46	C10	R1	7.33091687811462
46	C3	R1	7.27612440527424
46	C14	R1	7.14974711950468
46	C5	R1	7.05528243550119
46	C9	R1	6.89481776330794
46	C24	R1	7.20945336562895
46	C6	R1	7.08746284125034
46	C21	R1	7.54689445988764
46	C19	R1	7.32192809488736
46	C22	R1	7.24792751344359
46	C4	R1	7.38370429247405
46	C13	R1	7.45121111183233
46	C18	R1	6.98868468677217
46	C11	R1	7.23840473932508
46	C16	R1	7.02236781302845
46	C8	R1	7.60733031374961
46	C20	R1	7.01122725542325
46	C7	R1	7.38370429247405
47	C23	R1	7.467605550083
47	C17	R1	7.3037807481771
47	C12	R1	7.43462822763672
47	C10	R1	7.27612440527424
47	C3	R1	7.23840473932508
47	C14	R1	7.467605550083
47	C5	R1	7.10852445677817
47	C9	R1	7.40087943628218
47	C24	R1	7.12928301694497
47	C21	R1	7.06608919045777
47	C19	R1	7.51569983828404
47	C1	R1	7.4262647547021
47	C22	R1	7.22881869049588
47	C13	R1	7.23840473932508
47	C18	R1	7.25738784269265
47	C15	R1	7.29462074889163
47	C8	R1	7.15987133677839
47	C20	R1	7
47	C7	R1	6.98868468677217
48	C23	R1	7.4093909361377
48	C17	R1	7.24792751344359
48	C12	R1	7.4093909361377
48	C3	R1	7.16992500144231
48	C14	R1	6.95419631038687
48	C24	R1	7.33091687811462
48	C6	R1	7.20945336562895
48	C21	R1	6.8703647195834
48	C19	R1	7.18982455888002
48	C1	R1	7.05528243550119
48	C22	R1	7.4594316186373
48	C4	R1	7.4594316186373
48	C13	R1	7.16992500144231
48	C15	R1	7.28540221886225
48	C11	R1	7.03342300153745
48	C16	R1	6.98868468677217
48	C8	R1	7.56224242422107
48	C20	R1	7.49185309632967
48	C7	R1	7.16992500144231
49	C23	R1	7.31288295528436
49	C17	R1	7.03342300153745
49	C12	R1	7.38370429247405
49	C10	R1	7.54689445988764
49	C14	R1	7.12928301694497
49	C5	R1	7.07681559705083
49	C9	R1	7.22881869049588
49	C24	R1	7.4178525148859
49	C6	R1	7.29462074889163
49	C21	R1	7.08746284125034
49	C1	R1	7.18982455888002
49	C22	R1	6.79441586635011
49	C4	R1	7.38370429247405
49	C13	R1	7.35755200461808
49	C18	R1	7.18982455888002
49	C15	R1	7.33985000288462
49	C11	R1	7.07681559705083
49	C16	R1	7.06608919045777
49	C8	R1	7.4178525148859
49	C20	R1	7.06608919045777
49	C7	R1	7.02236781302845
50	C23	R1	7.2667865406949
50	C17	R1	7.53915881110803
50	C12	R1	7.34872815423108
50	C10	R1	7.36632221424582
50	C3	R1	7.59245703726808
50	C14	R1	7.28540221886225
50	C5	R1	6.90689059560852
50	C9	R1	7.22881869049588
50	C24	R1	7.18982455888002
50	C6	R1	7.38370429247405
50	C19	R1	7.33091687811462
50	C1	R1	7.5077946401987
50	C4	R1	7.08746284125034
50	C13	R1	7.57742882803575
50	C18	R1	7.15987133677839
50	C15	R1	7.11894107272351
50	C11	R1	7.16992500144231
50	C16	R1	7.22881869049588
50	C8	R1	7.19967234483636
50	C20	R1	7.04439411935845
50	C7	R1	7.32192809488736
51	C23	R1	7.05528243550119
51	C17	R1	7.32192809488736
51	C12	R1	7.44294349584873
51	C10	R1	7.16992500144231
51	C3	R1	7.3037807481771
51	C14	R1	7.3037807481771
51	C5	R1	7.32192809488736
51	C9	R1	7.28540221886225
51	C24	R1	7.12928301694497
51	C6	R1	7.467605550083
51	C21	R1	7.25738784269265
51	C19	R1	7.40087943628218
51	C1	R1	7.4262647547021
51	C22	R1	7.14974711950468
51	C4	R1	7.14974711950468
51	C13	R1	7.33091687811462
51	C18	R1	7.17990909001493
51	C15	R1	7.09803208296053
51	C11	R1	6.97727992349992
51	C16	R1	7.22881869049588
51	C8	R1	7.10852445677817
51	C20	R1	7.36632221424582
51	C7	R1	7.4093909361377
52	C23	R1	7.07681559705083
52	C17	R1	7.18982455888002
52	C12	R1	7.31288295528436
52	C10	R1	7.45121111183233
52	C3	R1	6.95419631038687
52	C14	R1	7.38370429247405
52	C5	R1	7.35755200461808
52	C9	R1	7.21916852046216
52	C24	R1	7.11894107272351
52	C6	R1	7.34872815423108
52	C21	R1	7.4262647547021
52	C19	R1	7.45121111183233
52	C1	R1	7.48381577726426
52	C22	R1	7.32192809488736
52	C4	R1	7.28540221886225
52	C13	R1	7.34872815423108
52	C18	R1	7.11894107272351
52	C15	R1	7.37503943134692
52	C11	R1	7.25738784269265
52	C16	R1	7.28540221886225
52	C8	R1	7.4178525148859
52	C20	R1	7.59991284218713
52	C7	R1	7.49984588708321
53	C23	R1	7.31288295528436
53	C17	R1	7.04439411935845
53	C10	R1	7.29462074889163
53	C3	R1	7.07681559705083
53	C14	R1	7.21916852046216
53	C5	R1	7.58496250072116
53	C9	R1	7.3037807481771
53	C24	R1	7.05528243550119
53	C21	R1	7.24792751344359
53	C1	R1	7.19967234483636
53	C22	R1	6.85798099512757
53	C4	R1	7.17990909001493
53	C13	R1	7.45121111183233
53	C18	R1	7.15987133677839
53	C15	R1	7.20945336562895
53	C11	R1	7.21916852046216
53	C8	R1	7.13955135239879
53	C20	R1	7.11894107272351
53	C7	R1	6.96578428466209
54	C23	R1	7.07681559705083
54	C17	R1	7.14974711950468
54	C12	R1	7.48381577726426
54	C3	R1	7.4262647547021
54	C14	R1	7.01122725542325
54	C9	R1	7.40087943628218
54	C6	R1	7.4178525148859
54	C21	R1	7.28540221886225
54	C19	R1	6.98868468677217
54	C1	R1	7.45121111183233
54	C22	R1	7.34872815423108
54	C4	R1	6.8703647195834
54	C13	R1	7.44294349584873
54	C18	R1	7.64385618977472
54	C15	R1	7.53915881110803
54	C11	R1	6.8073549220576
54	C16	R1	7.44294349584873
54	C8	R1	7.05528243550119
54	C20	R1	6.98868468677217
54	C7	R1	7.49984588708321
55	C23	R1	7.49984588708321
55	C17	R1	7.20945336562895
55	C12	R1	7.32192809488736
55	C10	R1	7.4757334309664
55	C3	R1	7.23840473932508
55	C14	R1	7.3037807481771
55	C5	R1	7.467605550083
55	C9	R1	7.16992500144231
55	C24	R1	7.31288295528436
55	C21	R1	7.4262647547021
55	C19	R1	7.19967234483636
55	C1	R1	7.3037807481771
55	C22	R1	7.08746284125034
55	C4	R1	7.14974711950468
55	C13	R1	7.19967234483636
55	C18	R1	7.31288295528436
55	C15	R1	7.15987133677839
55	C11	R1	7.06608919045777
55	C16	R1	7.03342300153745
55	C8	R1	7.27612440527424
55	C20	R1	7.14974711950468
55	C7	R1	7.52356195605701
56	C23	R1	7.51569983828404
56	C17	R1	7.04439411935845
56	C12	R1	7.05528243550119
56	C10	R1	7.32192809488736
56	C14	R1	7.2667865406949
56	C5	R1	7.55458885167764
56	C6	R1	7.4178525148859
56	C21	R1	7.06608919045777
56	C19	R1	7.23840473932508
56	C1	R1	7.67948009950545
56	C22	R1	7.17990909001493
56	C4	R1	7.01122725542325
56	C13	R1	7.21916852046216
56	C18	R1	7.36632221424582
56	C11	R1	7.03342300153745
56	C16	R1	7.11894107272351
56	C8	R1	7.24792751344359
56	C20	R1	7.27612440527424
56	C7	R1	7.45121111183233
57	C23	R1	7.15987133677839
57	C17	R1	7.4178525148859
57	C10	R1	7.09803208296053
57	C3	R1	7.20945336562895
57	C5	R1	7.2667865406949
57	C9	R1	7.01122725542325
57	C24	R1	7.27612440527424
57	C6	R1	7.65105169117893
57	C21	R1	7.49984588708321
57	C19	R1	7.4093909361377
57	C1	R1	7.25738784269265
57	C22	R1	7.07681559705083
57	C18	R1	7.3037807481771
57	C15	R1	7.05528243550119
57	C11	R1	7.4178525148859
57	C8	R1	7.3037807481771
57	C20	R1	7.43462822763672
57	C7	R1	7.43462822763672
58	C23	R1	6.90689059560852
58	C17	R1	7.4757334309664
58	C12	R1	6.98868468677217
58	C10	R1	7.03342300153745
58	C3	R1	7.25738784269265
58	C5	R1	7.32192809488736
58	C9	R1	7.08746284125034
58	C24	R1	7.43462822763672
58	C6	R1	7.44294349584873
58	C21	R1	6.98868468677217
58	C19	R1	7.56985560833095
58	C1	R1	7.57742882803575
58	C4	R1	7.36632221424582
58	C13	R1	7.20945336562895
58	C18	R1	7.15987133677839
58	C15	R1	7.15987133677839
58	C11	R1	6.90689059560852
58	C16	R1	7.27612440527424
58	C8	R1	7.52356195605701
58	C20	R1	7.48381577726426
58	C7	R1	7.3037807481771
59	C23	R1	7.58496250072116
59	C17	R1	7.33985000288462
59	C12	R1	7.34872815423108
59	C10	R1	7.32192809488736
59	C3	R1	7.21916852046216
59	C14	R1	7.29462074889163
59	C5	R1	7.32192809488736
59	C9	R1	7.48381577726426
59	C24	R1	7.4093909361377
59	C6	R1	7.33091687811462
59	C21	R1	7.07681559705083
59	C19	R1	7.28540221886225
59	C1	R1	7.39231742277876
59	C22	R1	7.28540221886225
59	C4	R1	7.56985560833095
59	C13	R1	7.61470984411521
59	C18	R1	7.24792751344359
59	C15	R1	7.2667865406949
59	C11	R1	7.28540221886225
59	C16	R1	7.03342300153745
59	C8	R1	7.48381577726426
59	C20	R1	7.51569983828404
59	C7	R1	7.18982455888002
60	C23	R1	7.40087943628218
60	C17	R1	7.72109918870719
60	C12	R1	7.20945336562895
60	C10	R1	7.27612440527424
60	C3	R1	7.59245703726808
60	C14	R1	7.4594316186373
60	C5	R1	7.21916852046216
60	C9	R1	6.89481776330794
60	C24	R1	7.25738784269265
60	C6	R1	6.98868468677217
60	C21	R1	7.2667865406949
60	C19	R1	7.20945336562895
60	C22	R1	7.467605550083
60	C4	R1	7.14974711950468
60	C13	R1	7.33985000288462
60	C18	R1	7.28540221886225
60	C11	R1	7.13955135239879
60	C16	R1	7.03342300153745
60	C8	R1	7.07681559705083
60	C20	R1	7.27612440527424
60	C7	R1	7.34872815423108
61	C23	R1	7.37503943134692
61	C17	R1	7.28540221886225
61	C12	R1	7.27612440527424
61	C10	R1	7.08746284125034
61	C14	R1	7.22881869049588
61	C5	R1	7.49185309632967
61	C9	R1	7.34872815423108
61	C24	R1	7.4093909361377
61	C6	R1	7.27612440527424
61	C19	R1	7.24792751344359
61	C1	R1	7.74146698640115
61	C22	R1	7.10852445677817
61	C4	R1	7.33091687811462
61	C13	R1	7.32192809488736
61	C18	R1	7.14974711950468
61	C15	R1	7.22881869049588
61	C11	R1	6.95419631038687
61	C16	R1	6.96578428466209
61	C8	R1	7.35755200461808
61	C20	R1	7.10852445677817
61	C7	R1	7.44294349584873
62	C23	R1	7.20945336562895
62	C17	R1	7.31288295528436
62	C12	R1	7.01122725542325
62	C10	R1	7.19967234483636
62	C3	R1	7.08746284125034
62	C14	R1	7.23840473932508
62	C5	R1	7.33985000288462
62	C9	R1	7.56985560833095
62	C24	R1	7.37503943134692
62	C6	R1	7.10852445677817
62	C21	R1	7.27612440527424
62	C19	R1	7.43462822763672
62	C1	R1	7.56985560833095
62	C22	R1	7.32192809488736
62	C4	R1	7.39231742277876
62	C18	R1	7.17990909001493
62	C15	R1	6.8703647195834
62	C11	R1	7.33985000288462
62	C16	R1	7.05528243550119
62	C8	R1	7.56985560833095
62	C20	R1	7.21916852046216
62	C7	R1	7.14974711950468
63	C23	R1	7.4178525148859
63	C17	R1	7.13955135239879
63	C12	R1	7.55458885167764
63	C10	R1	6.84549005094437
63	C3	R1	7.03342300153745
63	C14	R1	7.15987133677839
63	C5	R1	7.23840473932508
63	C9	R1	7.4757334309664
63	C24	R1	7.49185309632967
63	C6	R1	7.19967234483636
63	C21	R1	7.21916852046216
63	C19	R1	7.53138146051631
63	C1	R1	7.2667865406949
63	C22	R1	6.94251450533924
63	C4	R1	7.4757334309664
63	C13	R1	7.33985000288462
63	C18	R1	7.28540221886225
63	C15	R1	7.19967234483636
63	C11	R1	7.01122725542325
63	C16	R1	7.40087943628218
63	C8	R1	6.58496250072116
63	C20	R1	7.23840473932508
63	C7	R1	7.44294349584873
64	C23	R1	7.11894107272351
64	C17	R1	7.22881869049588
64	C12	R1	7.23840473932508
64	C10	R1	7.49984588708321
64	C14	R1	7.19967234483636
64	C5	R1	7.12928301694497
64	C9	R1	7.53138146051631
64	C24	R1	7.20945336562895
64	C6	R1	7.40087943628218
64	C21	R1	7.19967234483636
64	C19	R1	7.14974711950468
64	C1	R1	7.40087943628218
64	C22	R1	7.14974711950468
64	C4	R1	7.16992500144231
64	C18	R1	6.91886323727459
64	C15	R1	6.79441586635011
64	C11	R1	7.34872815423108
64	C8	R1	7.56985560833095
64	C20	R1	6.78135971352466
64	C7	R1	7.16992500144231
65	C23	R1	7.22881869049588
65	C17	R1	7.54689445988764
65	C12	R1	7.34872815423108
65	C10	R1	7.06608919045777
65	C3	R1	7.4093909361377
65	C14	R1	7.38370429247405
65	C5	R1	7.15987133677839
65	C9	R1	7.05528243550119
65	C24	R1	7.18982455888002
65	C6	R1	7.4178525148859
65	C21	R1	7.40087943628218
65	C19	R1	7.40087943628218
65	C1	R1	7.22881869049588
65	C22	R1	6.75488750216347
65	C4	R1	7.19967234483636
65	C13	R1	7.06608919045777
65	C15	R1	7.38370429247405
65	C11	R1	7.13955135239879
65	C16	R1	7.28540221886225
65	C8	R1	7.38370429247405
65	C20	R1	7.18982455888002
65	C7	R1	7.44294349584873
66	C23	R1	7.22881869049588
66	C17	R1	7.37503943134692
66	C12	R1	7.48381577726426
66	C10	R1	7.18982455888002
66	C3	R1	7.12928301694497
66	C14	R1	7.24792751344359
66	C5	R1	7.21916852046216
66	C9	R1	6.97727992349992
66	C24	R1	7.58496250072116
66	C6	R1	7.04439411935845
66	C21	R1	7.18982455888002
66	C19	R1	7.33091687811462
66	C1	R1	7.10852445677817
66	C22	R1	7.32192809488736
66	C4	R1	7.33091687811462
66	C18	R1	6.89481776330794
66	C15	R1	7.11894107272351
66	C16	R1	7.17990909001493
66	C8	R1	7.17990909001493
66	C20	R1	7.15987133677839
66	C7	R1	6.64385618977472
67	C23	R1	7.06608919045777
67	C17	R1	7.19967234483636
67	C12	R1	7.11894107272351
67	C10	R1	7.53138146051631
67	C3	R1	7.5077946401987
67	C14	R1	7.4093909361377
67	C5	R1	7.55458885167764
67	C9	R1	7.34872815423108
67	C24	R1	7.10852445677817
67	C6	R1	7.65821148275179
67	C19	R1	7.14974711950468
67	C1	R1	7.2667865406949
67	C22	R1	7.10852445677817
67	C4	R1	7.54689445988764
67	C13	R1	7.20945336562895
67	C18	R1	7.18982455888002
67	C15	R1	7.04439411935845
67	C16	R1	7.22881869049588
67	C8	R1	7.13955135239879
67	C20	R1	7.4594316186373
67	C7	R1	7.32192809488736
68	C23	R1	7.37503943134692
68	C17	R1	7.467605550083
68	C12	R1	7.31288295528436
68	C10	R1	7.07681559705083
68	C3	R1	6.88264304936184
68	C14	R1	7.13955135239879
68	C5	R1	7.04439411935845
68	C24	R1	7.49185309632967
68	C6	R1	7.4594316186373
68	C21	R1	7.53915881110803
68	C19	R1	7.4093909361377
68	C1	R1	7.36632221424582
68	C22	R1	7.43462822763672
68	C4	R1	7.54689445988764
68	C18	R1	7.39231742277876
68	C15	R1	7.32192809488736
68	C16	R1	7.14974711950468
68	C8	R1	7.03342300153745
68	C20	R1	7.20945336562895
68	C7	R1	7.57742882803575
69	C23	R1	6.8703647195834
69	C17	R1	7.02236781302845
69	C12	R1	7.36632221424582
69	C10	R1	7.2667865406949
69	C3	R1	7.33091687811462
69	C14	R1	7.17990909001493
69	C5	R1	7.13955135239879
69	C9	R1	6.85798099512757
69	C24	R1	7.21916852046216
69	C6	R1	7.33091687811462
69	C21	R1	7.5077946401987
69	C19	R1	7.27612440527424
69	C1	R1	7.09803208296053
69	C22	R1	7.25738784269265
69	C4	R1	7.36632221424582
69	C13	R1	7.4178525148859
69	C18	R1	7.11894107272351
69	C15	R1	7
69	C11	R1	6.83289001416474
69	C16	R1	7.16992500144231
69	C8	R1	7.16992500144231
69	C20	R1	7.23840473932508
69	C7	R1	7.61470984411521
70	C23	R1	7.29462074889163
70	C17	R1	7.4178525148859
70	C12	R1	7.2667865406949
70	C10	R1	7.4262647547021
70	C3	R1	7.13955135239879
70	C14	R1	6.79441586635011
70	C5	R1	7.5077946401987
70	C24	R1	7.33985000288462
70	C6	R1	7.23840473932508
70	C21	R1	7.49185309632967
70	C19	R1	6.91886323727459
70	C1	R1	7.4594316186373
70	C22	R1	7.24792751344359
70	C4	R1	7.4178525148859
70	C13	R1	6.8703647195834
70	C18	R1	7.22881869049588
70	C15	R1	7.04439411935845
70	C11	R1	7.02236781302845
70	C8	R1	7.11894107272351
70	C20	R1	7.59991284218713
71	C23	R1	7.53138146051631
71	C17	R1	7.22881869049588
71	C12	R1	7.05528243550119
71	C10	R1	7.02236781302845
71	C3	R1	7.54689445988764
71	C14	R1	7.60733031374961
71	C5	R1	6.93073733756289
71	C9	R1	7.49185309632967
71	C24	R1	7.36632221424582
71	C6	R1	7.4594316186373
71	C21	R1	7.35755200461808
71	C19	R1	7.27612440527424
71	C1	R1	7.27612440527424
71	C22	R1	7.40087943628218
71	C4	R1	7.45121111183233
71	C13	R1	7.05528243550119
71	C18	R1	7.04439411935845
71	C15	R1	7.09803208296053
71	C11	R1	6.84549005094437
71	C16	R1	7.39231742277876
71	C8	R1	7.12928301694497
71	C20	R1	7.61470984411521
71	C7	R1	7.20945336562895
72	C17	R1	7.27612440527424
72	C12	R1	7.49185309632967
72	C10	R1	7.05528243550119
72	C3	R1	7.14974711950468
72	C5	R1	7.12928301694497
72	C9	R1	6.82017896241519
72	C24	R1	7.58496250072116
72	C6	R1	7.4093909361377
72	C21	R1	7.13955135239879
72	C19	R1	6.96578428466209
72	C1	R1	7.40087943628218
72	C22	R1	7.05528243550119
72	C13	R1	7.19967234483636
72	C18	R1	7.15987133677839
72	C15	R1	7.24792751344359
72	C11	R1	7.20945336562895
72	C16	R1	7.62205181945638
72	C8	R1	7.19967234483636
72	C20	R1	7.13955135239879
72	C7	R1	7.37503943134692
73	C17	R1	7.4178525148859
73	C12	R1	7.43462822763672
73	C10	R1	7.23840473932508
73	C3	R1	7.4757334309664
73	C14	R1	7.4262647547021
73	C5	R1	7.05528243550119
73	C9	R1	7.39231742277876
73	C24	R1	7.36632221424582
73	C6	R1	7.16992500144231
73	C21	R1	7.08746284125034
73	C19	R1	7.01122725542325
73	C1	R1	7.20945336562895
73	C22	R1	7.37503943134692
73	C4	R1	7.65821148275179
73	C13	R1	7.11894107272351
73	C18	R1	7.09803208296053
73	C15	R1	7.33985000288462
73	C16	R1	7.22881869049588
73	C8	R1	7.3037807481771
73	C20	R1	7.43462822763672
73	C7	R1	7.52356195605701
74	C23	R1	7.25738784269265
74	C17	R1	7.39231742277876
74	C12	R1	7.22881869049588
74	C10	R1	7.32192809488736
74	C3	R1	7.4594316186373
74	C14	R1	7.33091687811462
74	C5	R1	7.38370429247405
74	C9	R1	7.28540221886225
74	C24	R1	7.5077946401987
74	C6	R1	7.53915881110803
74	C21	R1	7.31288295528436
74	C19	R1	7.5077946401987
74	C22	R1	7.467605550083
74	C13	R1	7.23840473932508
74	C18	R1	7.36632221424582
74	C15	R1	7.40087943628218
74	C16	R1	7.4093909361377
74	C8	R1	6.95419631038687
74	C20	R1	7.467605550083
75	C23	R1	7.13955135239879
75	C12	R1	7.19967234483636
75	C10	R1	7.28540221886225
75	C3	R1	7.13955135239879
75	C14	R1	7.15987133677839
75	C5	R1	7.40087943628218
75	C9	R1	7.01122725542325
75	C6	R1	7.34872815423108
75	C21	R1	7.48381577726426
75	C19	R1	7.4093909361377
75	C1	R1	7
75	C22	R1	7.3037807481771
75	C4	R1	7.21916852046216
75	C15	R1	7.17990909001493
75	C11	R1	7.10852445677817
75	C16	R1	7.23840473932508
75	C8	R1	7.32192809488736
75	C20	R1	7.43462822763672
76	C17	R1	7.31288295528436
76	C12	R1	7.06608919045777
76	C3	R1	7.31288295528436
76	C14	R1	7.52356195605701
76	C5	R1	7.34872815423108
76	C9	R1	7.43462822763672
76	C24	R1	7.49984588708321
76	C6	R1	7.25738784269265
76	C21	R1	7.07681559705083
76	C19	R1	7.08746284125034
76	C1	R1	7.25738784269265
76	C22	R1	7.53138146051631
76	C4	R1	7.32192809488736
76	C18	R1	7.20945336562895
76	C15	R1	7.07681559705083
76	C16	R1	6.71424551766612
76	C8	R1	7.49185309632967
76	C20	R1	7
76	C7	R1	7.03342300153745
77	C23	R1	7.17990909001493
77	C17	R1	7.28540221886225
77	C12	R1	7.04439411935845
77	C10	R1	7.44294349584873
77	C3	R1	7.3037807481771
77	C14	R1	7.10852445677817
77	C5	R1	7.32192809488736
77	C6	R1	7.33091687811462
77	C21	R1	7.32192809488736
77	C19	R1	7.33091687811462
77	C1	R1	7.4093909361377
77	C22	R1	7.2667865406949
77	C4	R1	7.467605550083
77	C13	R1	7.2667865406949
77	C18	R1	7.29462074889163
77	C15	R1	7.12928301694497
77	C11	R1	7.06608919045777
77	C16	R1	6.91886323727459
77	C8	R1	7.25738784269265
77	C20	R1	7
77	C7	R1	7.54689445988764
78	C23	R1	7.22881869049588
78	C17	R1	7.71424551766612
78	C10	R1	7.19967234483636
78	C3	R1	7.11894107272351
78	C14	R1	7.02236781302845
78	C5	R1	7.25738784269265
78	C9	R1	7.20945336562895
78	C24	R1	7.29462074889163
78	C6	R1	7.11894107272351
78	C21	R1	7.60733031374961
78	C1	R1	7.57742882803575
78	C22	R1	6.88264304936184
78	C4	R1	7.05528243550119
78	C13	R1	7.15987133677839
78	C18	R1	6.95419631038687
78	C15	R1	7.31288295528436
78	C11	R1	7.4757334309664
78	C16	R1	7.07681559705083
78	C8	R1	7.14974711950468
78	C20	R1	7.28540221886225
78	C7	R1	7.09803208296053
79	C23	R1	7.21916852046216
79	C17	R1	7.23840473932508
79	C12	R1	6.98868468677217
79	C10	R1	7.3037807481771
79	C3	R1	7.01122725542325
79	C14	R1	7.35755200461808
79	C5	R1	7.17990909001493
79	C24	R1	7.22881869049588
79	C6	R1	7.24792751344359
79	C21	R1	6.96578428466209
79	C19	R1	6.93073733756289
79	C1	R1	7.17990909001493
79	C22	R1	7.51569983828404
79	C4	R1	7.33091687811462
79	C18	R1	7.12928301694497
79	C15	R1	7.4093909361377
79	C11	R1	7.13955135239879
79	C8	R1	7.27612440527424
79	C20	R1	7.04439411935845
79	C7	R1	7.34872815423108
80	C23	R1	7.22881869049588
80	C17	R1	7.28540221886225
80	C12	R1	7.09803208296053
80	C10	R1	7.22881869049588
80	C3	R1	7.01122725542325
80	C14	R1	7.16992500144231
80	C5	R1	7.6724253419715
80	C9	R1	7.28540221886225
80	C24	R1	7.53915881110803
80	C6	R1	7.14974711950468
80	C21	R1	7.27612440527424
80	C19	R1	7.467605550083
80	C22	R1	7.467605550083
80	C4	R1	7.28540221886225
80	C13	R1	7.4757334309664
80	C18	R1	7.27612440527424
80	C15	R1	7.03342300153745
80	C16	R1	7.11894107272351
80	C8	R1	7.03342300153745
80	C20	R1	7.28540221886225
80	C7	R1	7.24792751344359
81	C23	R1	7.4594316186373
81	C17	R1	7.20945336562895
81	C12	R1	7.16992500144231
81	C10	R1	7.4262647547021
81	C3	R1	7.11894107272351
81	C14	R1	7.33091687811462
81	C9	R1	7.10852445677817
81	C6	R1	7.32192809488736
81	C21	R1	7.33091687811462
81	C19	R1	7.06608919045777
81	C1	R1	7.51569983828404
81	C4	R1	7.467605550083
81	C13	R1	7.2667865406949
81	C18	R1	6.93073733756289
81	C15	R1	7.01122725542325
81	C11	R1	7.06608919045777
81	C16	R1	7.07681559705083
81	C8	R1	7.38370429247405
81	C7	R1	7.467605550083
82	C23	R1	7.49984588708321
82	C17	R1	7.37503943134692
82	C12	R1	7.09803208296053
82	C10	R1	7.01122725542325
82	C3	R1	7.35755200461808
82	C14	R1	7.66533591718518
82	C5	R1	7
82	C9	R1	7.22881869049588
82	C24	R1	7.4757334309664
82	C6	R1	7.49185309632967
82	C21	R1	7.33985000288462
82	C19	R1	7.3037807481771
82	C1	R1	7.39231742277876
82	C4	R1	7.63662462054365
82	C13	R1	7.03342300153745
82	C18	R1	7.58496250072116
82	C15	R1	7.11894107272351
82	C11	R1	7.4093909361377
82	C16	R1	7.38370429247405
82	C8	R1	7.2667865406949
82	C20	R1	7.53915881110803
82	C7	R1	7.32192809488736
83	C23	R1	7.11894107272351
83	C17	R1	7.35755200461808
83	C12	R1	7.4594316186373
83	C10	R1	7.05528243550119
83	C3	R1	7.15987133677839
83	C14	R1	7.45121111183233
83	C5	R1	7.3037807481771
83	C24	R1	7.19967234483636
83	C6	R1	7.16992500144231
83	C21	R1	7.12928301694497
83	C19	R1	7.11894107272351
83	C1	R1	7.49984588708321
83	C22	R1	7.13955135239879
83	C4	R1	7.39231742277876
83	C13	R1	7.19967234483636
83	C18	R1	7.25738784269265
83	C15	R1	7.2667865406949
83	C11	R1	7.16992500144231
83	C16	R1	7.17990909001493
83	C20	R1	7.02236781302845
83	C7	R1	7.15987133677839
84	C17	R1	7.2667865406949
84	C12	R1	7.07681559705083
84	C10	R1	7.05528243550119
84	C3	R1	7.14974711950468
84	C14	R1	7.35755200461808
84	C5	R1	7.45121111183233
84	C24	R1	7.5077946401987
84	C6	R1	7.20945336562895
84	C21	R1	7.18982455888002
84	C19	R1	7.14974711950468
84	C22	R1	7.14974711950468
84	C13	R1	7.06608919045777
84	C18	R1	7.32192809488736
84	C15	R1	7.467605550083
84	C11	R1	6.65821148275179
84	C16	R1	7.33091687811462
84	C8	R1	7.16992500144231
84	C7	R1	6.97727992349992
85	C23	R1	7.31288295528436
85	C17	R1	7.05528243550119
85	C12	R1	7.43462822763672
85	C10	R1	7.20945336562895
85	C3	R1	7.28540221886225
85	C14	R1	7.20945336562895
85	C9	R1	7.35755200461808
85	C24	R1	7.07681559705083
85	C6	R1	7.43462822763672
85	C21	R1	7.07681559705083
85	C19	R1	7.15987133677839
85	C1	R1	7.23840473932508
85	C22	R1	7.03342300153745
85	C4	R1	7.33985000288462
85	C13	R1	7.4178525148859
85	C18	R1	7.35755200461808
85	C15	R1	7.467605550083
85	C11	R1	7.18982455888002
85	C16	R1	7.22881869049588
85	C8	R1	7.467605550083
85	C20	R1	7.4594316186373
85	C7	R1	7.28540221886225
86	C23	R1	7.22881869049588
86	C17	R1	7.13955135239879
86	C12	R1	7.10852445677817
86	C3	R1	7.29462074889163
86	C14	R1	7.06608919045777
86	C5	R1	7.38370429247405
86	C9	R1	7.56224242422107
86	C6	R1	7.467605550083
86	C21	R1	7.43462822763672
86	C19	R1	7.38370429247405
86	C22	R1	7.34872815423108
86	C4	R1	7.05528243550119
86	C13	R1	7.09803208296053
86	C18	R1	7.21916852046216
86	C15	R1	7.13955135239879
86	C11	R1	7.4093909361377
86	C16	R1	6.94251450533924
86	C8	R1	7.4093909361377
86	C20	R1	7.18982455888002
86	C7	R1	7.2667865406949
87	C23	R1	7.39231742277876
87	C17	R1	7.59991284218713
87	C12	R1	7.45121111183233
87	C10	R1	7.32192809488736
87	C3	R1	7.08746284125034
87	C14	R1	7.07681559705083
87	C5	R1	7.15987133677839
87	C9	R1	7.34872815423108
87	C24	R1	7.4178525148859
87	C6	R1	7.14974711950468
87	C21	R1	6.93073733756289
87	C19	R1	7.24792751344359
87	C1	R1	7.11894107272351
87	C22	R1	7.13955135239879
87	C4	R1	6.76818432477693
87	C13	R1	7.4262647547021
87	C18	R1	7.19967234483636
87	C15	R1	6.88264304936184
87	C11	R1	7.4594316186373
87	C16	R1	7.3037807481771
87	C8	R1	7.38370429247405
87	C7	R1	7.4757334309664
88	C23	R1	7.4594316186373
88	C17	R1	7.18982455888002
88	C12	R1	6.93073733756289
88	C10	R1	7.53138146051631
88	C5	R1	7.52356195605701
88	C9	R1	7.4262647547021
88	C24	R1	7.59245703726808
88	C6	R1	6.82017896241519
88	C19	R1	7.4178525148859
88	C1	R1	6.8073549220576
88	C22	R1	7.36632221424582
88	C4	R1	7.04439411935845
88	C13	R1	7.34872815423108
88	C18	R1	7.44294349584873
88	C15	R1	7.13955135239879
88	C11	R1	7.09803208296053
88	C16	R1	7.2667865406949
88	C8	R1	7.15987133677839
88	C20	R1	7.24792751344359
88	C7	R1	7.33985000288462
89	C23	R1	7.29462074889163
89	C17	R1	7.24792751344359
89	C12	R1	7.48381577726426
89	C10	R1	7.66533591718518
89	C3	R1	7.4262647547021
89	C14	R1	7.38370429247405
89	C5	R1	7.38370429247405
89	C9	R1	7.35755200461808
89	C24	R1	7.51569983828404
89	C6	R1	7.02236781302845
89	C21	R1	7.45121111183233
89	C19	R1	7.14974711950468
89	C1	R1	7.56224242422107
89	C22	R1	7.14974711950468
89	C4	R1	7.23840473932508
89	C13	R1	7.52356195605701
89	C18	R1	7.48381577726426
89	C15	R1	7.11894107272351
89	C11	R1	7.32192809488736
89	C8	R1	7.01122725542325
89	C20	R1	7.4178525148859
89	C7	R1	7.48381577726426
90	C23	R1	7.05528243550119
90	C17	R1	7.24792751344359
90	C10	R1	7.11894107272351
90	C3	R1	7.23840473932508
90	C14	R1	7.10852445677817
90	C5	R1	6.89481776330794
90	C9	R1	7.09803208296053
90	C24	R1	6.90689059560852
90	C6	R1	7.32192809488736
90	C19	R1	7.4757334309664
90	C1	R1	7.16992500144231
90	C22	R1	7.62205181945638
90	C4	R1	7.18982455888002
90	C13	R1	7.14974711950468
90	C18	R1	7.18982455888002
90	C15	R1	7.53915881110803
90	C16	R1	7.16992500144231
90	C8	R1	6.96578428466209
90	C20	R1	7.59991284218713
90	C7	R1	7.32192809488736
91	C17	R1	7.2667865406949
91	C12	R1	7.08746284125034
91	C10	R1	7.4093909361377
91	C3	R1	7.467605550083
91	C14	R1	7.19967234483636
91	C5	R1	7.33985000288462
91	C9	R1	7.4178525148859
91	C24	R1	7.36632221424582
91	C21	R1	7.06608919045777
91	C1	R1	7.4093909361377
91	C22	R1	7.45121111183233
91	C18	R1	7.20945336562895
91	C15	R1	7.06608919045777
91	C11	R1	7
91	C16	R1	7.14974711950468
91	C8	R1	7.4262647547021
91	C20	R1	7.33985000288462
91	C7	R1	7.13955135239879
92	C23	R1	7.31288295528436
92	C17	R1	7.40087943628218
92	C12	R1	7.10852445677817
92	C10	R1	7.49185309632967
92	C3	R1	7.09803208296053
92	C14	R1	7.12928301694497
92	C5	R1	7.65821148275179
92	C9	R1	7.68650052718322
92	C24	R1	7.33985000288462
92	C6	R1	7.36632221424582
92	C21	R1	7.4594316186373
92	C19	R1	7.17990909001493
92	C1	R1	7.14974711950468
92	C22	R1	7.07681559705083
92	C4	R1	7.51569983828404
92	C18	R1	7.51569983828404
92	C15	R1	7.49984588708321
92	C11	R1	7.18982455888002
92	C16	R1	6.61470984411521
92	C8	R1	7.29462074889163
92	C20	R1	6.8073549220576
93	C23	R1	7.33091687811462
93	C17	R1	7.45121111183233
93	C12	R1	7.4178525148859
93	C10	R1	7.39231742277876
93	C3	R1	7.36632221424582
93	C14	R1	7.22881869049588
93	C5	R1	7.5077946401987
93	C9	R1	7.36632221424582
93	C24	R1	7.4178525148859
93	C6	R1	7.5077946401987
93	C21	R1	7.18982455888002
93	C19	R1	7.07681559705083
93	C1	R1	7.37503943134692
93	C22	R1	7.20945336562895
93	C4	R1	7.59991284218713
93	C13	R1	6.89481776330794
93	C18	R1	7.35755200461808
93	C15	R1	7.16992500144231
93	C11	R1	7.25738784269265
93	C16	R1	7.36632221424582
93	C8	R1	7.14974711950468
93	C20	R1	7.15987133677839
93	C7	R1	7.13955135239879
94	C23	R1	7.22881869049588
94	C10	R1	7.4594316186373
94	C3	R1	6.96578428466209
94	C14	R1	7.56985560833095
94	C5	R1	7.13955135239879
94	C9	R1	7.36632221424582
94	C24	R1	7.21916852046216
94	C6	R1	7.13955135239879
94	C21	R1	7.61470984411521
94	C1	R1	7.28540221886225
94	C22	R1	6.88264304936184
94	C4	R1	7.18982455888002
94	C13	R1	7.28540221886225
94	C18	R1	7
94	C15	R1	7.16992500144231
94	C11	R1	7.36632221424582
94	C16	R1	7.09803208296053
94	C8	R1	7.58496250072116
94	C20	R1	7.32192809488736
94	C7	R1	7.60733031374961
95	C23	R1	7
95	C17	R1	7.37503943134692
95	C12	R1	7.4757334309664
95	C10	R1	7.04439411935845
95	C3	R1	6.90689059560852
95	C14	R1	7.23840473932508
95	C5	R1	7.4594316186373
95	C9	R1	7.14974711950468
95	C24	R1	7.12928301694497
95	C6	R1	6.83289001416474
95	C21	R1	7.29462074889163
95	C19	R1	7.23840473932508
95	C1	R1	7.33091687811462
95	C22	R1	7.08746284125034
95	C4	R1	7.18982455888002
95	C13	R1	7.37503943134692
95	C18	R1	7.12928301694497
95	C15	R1	7.14974711950468
95	C11	R1	7.09803208296053
95	C16	R1	7
95	C8	R1	6.98868468677217
95	C20	R1	7.43462822763672
95	C7	R1	7.49185309632967
96	C23	R1	7.4757334309664
96	C12	R1	7.01122725542325
96	C10	R1	7.39231742277876
96	C14	R1	7.39231742277876
96	C5	R1	6.90689059560852
96	C9	R1	7.68650052718322
96	C24	R1	7.19967234483636
96	C6	R1	7.29462074889163
96	C21	R1	6.52356195605701
96	C19	R1	7.60733031374961
96	C1	R1	7.02236781302845
96	C22	R1	7.21916852046216
96	C4	R1	7.20945336562895
96	C13	R1	7.34872815423108
96	C18	R1	7.35755200461808
96	C15	R1	7.19967234483636
96	C11	R1	7.24792751344359
96	C8	R1	7.27612440527424
96	C20	R1	6.58496250072116
96	C7	R1	7.37503943134692
97	C23	R1	7.36632221424582
97	C17	R1	7.06608919045777
97	C12	R1	7.32192809488736
97	C10	R1	7.19967234483636
97	C3	R1	7.3037807481771
97	C14	R1	7.24792751344359
97	C5	R1	7.25738784269265
97	C9	R1	6.97727992349992
97	C24	R1	7.4178525148859
97	C6	R1	7.15987133677839
97	C21	R1	7.31288295528436
97	C19	R1	7.3037807481771
97	C1	R1	7.52356195605701
97	C22	R1	7.18982455888002
97	C4	R1	7.17990909001493
97	C13	R1	6.97727992349992
97	C18	R1	7.15987133677839
97	C15	R1	6.98868468677217
97	C11	R1	7.34872815423108
97	C16	R1	6.93073733756289
97	C8	R1	7.20945336562895
97	C20	R1	7.56985560833095
[truncated: 14,525 more rows]
