# Supplementary material for: Stochastic modelling of single-cell gene expression adaptation reveals non-genomic contribution to evolution of tumor subclones
Source: bioRxiv. 2024 Apr 20:2024.04.17.588869. Preprint. [Version 1] doi: 10.1101/2024.04.17.588869 (PMC11071284; doi:10.1101/2024.04.17.588869)
Supplement: Supplement 2 [file media-2.zip › Supplementary Files/Simulated Data/Adaptive_Simulation/tr_1.08_sq_.15_r_200_a_8.csv]

gene	species	replicate	exprval
1	C23	R1	7.23840473932508
1	C17	R1	7.2667865406949
1	C12	R1	7.12928301694497
1	C10	R1	7.37503943134692
1	C3	R1	7.20945336562895
1	C14	R1	7.40087943628218
1	C9	R1	7.33985000288462
1	C24	R1	7.56985560833095
1	C6	R1	7.18982455888002
1	C21	R1	7.07681559705083
1	C19	R1	7.61470984411521
1	C22	R1	7.4093909361377
1	C13	R1	7.45121111183233
1	C18	R1	7.21916852046216
1	C15	R1	7.17990909001493
1	C16	R1	6.97727992349992
1	C7	R1	7.45121111183233
2	C23	R1	7.18982455888002
2	C17	R1	7.37503943134692
2	C12	R1	7.20945336562895
2	C10	R1	7.16992500144231
2	C3	R1	7.28540221886225
2	C14	R1	7.02236781302845
2	C5	R1	7.19967234483636
2	C9	R1	7.05528243550119
2	C24	R1	7.18982455888002
2	C6	R1	6.76818432477693
2	C21	R1	6.96578428466209
2	C19	R1	7.38370429247405
2	C22	R1	7.52356195605701
2	C4	R1	7.12928301694497
2	C13	R1	7.27612440527424
2	C18	R1	7.29462074889163
2	C11	R1	7.20945336562895
2	C16	R1	7.22881869049588
2	C8	R1	7.28540221886225
2	C20	R1	7.21916852046216
2	C7	R1	7.4262647547021
3	C23	R1	7.35755200461808
3	C17	R1	7.34872815423108
3	C12	R1	7.18982455888002
3	C10	R1	7.4262647547021
3	C3	R1	7.16992500144231
3	C5	R1	7.23840473932508
3	C9	R1	7.07681559705083
3	C6	R1	7.4178525148859
3	C21	R1	7.16992500144231
3	C19	R1	7.14974711950468
3	C1	R1	7.4093909361377
3	C22	R1	7.19967234483636
3	C4	R1	6.94251450533924
3	C18	R1	7.15987133677839
3	C15	R1	7.13955135239879
3	C11	R1	7.11894107272351
3	C16	R1	6.95419631038687
3	C8	R1	7.32192809488736
3	C20	R1	6.8703647195834
3	C7	R1	7.28540221886225
4	C23	R1	7.21916852046216
4	C17	R1	7.33091687811462
4	C12	R1	7.29462074889163
4	C10	R1	7.17990909001493
4	C3	R1	7.45121111183233
4	C14	R1	7.33985000288462
4	C5	R1	7.25738784269265
4	C9	R1	7.33091687811462
4	C24	R1	7.02236781302845
4	C6	R1	7.53915881110803
4	C21	R1	7
4	C19	R1	7.24792751344359
4	C1	R1	7.28540221886225
4	C4	R1	7.467605550083
4	C13	R1	7.2667865406949
4	C18	R1	7.16992500144231
4	C11	R1	7.28540221886225
4	C16	R1	7.23840473932508
4	C8	R1	7.28540221886225
4	C20	R1	7.02236781302845
4	C7	R1	7.2667865406949
5	C23	R1	7.21916852046216
5	C17	R1	7.14974711950468
5	C12	R1	7.37503943134692
5	C10	R1	7.19967234483636
5	C3	R1	7.27612440527424
5	C14	R1	7.33091687811462
5	C5	R1	7.467605550083
5	C9	R1	7.27612440527424
5	C24	R1	7.40087943628218
5	C6	R1	7.17990909001493
5	C21	R1	7.3037807481771
5	C19	R1	7.29462074889163
5	C1	R1	7.3037807481771
5	C22	R1	7.36632221424582
5	C4	R1	7.45121111183233
5	C13	R1	7.4262647547021
5	C18	R1	7.34872815423108
5	C15	R1	6.84549005094437
5	C11	R1	7.13955135239879
5	C16	R1	7.25738784269265
5	C8	R1	7.3037807481771
5	C7	R1	7.54689445988764
6	C23	R1	7.13955135239879
6	C17	R1	7.32192809488736
6	C12	R1	7.53138146051631
6	C10	R1	7.35755200461808
6	C3	R1	7.10852445677817
6	C14	R1	6.94251450533924
6	C5	R1	7.24792751344359
6	C24	R1	7.27612440527424
6	C6	R1	7.40087943628218
6	C21	R1	7.55458885167764
6	C19	R1	7.36632221424582
6	C1	R1	7.31288295528436
6	C22	R1	7.15987133677839
6	C4	R1	7.21916852046216
6	C13	R1	7.25738784269265
6	C18	R1	7.06608919045777
6	C15	R1	7.25738784269265
6	C11	R1	7.02236781302845
6	C16	R1	7.15987133677839
6	C8	R1	7.33985000288462
6	C20	R1	7.06608919045777
6	C7	R1	7.05528243550119
7	C23	R1	7.31288295528436
7	C17	R1	7.22881869049588
7	C12	R1	7.59245703726808
7	C10	R1	7.25738784269265
7	C3	R1	7.25738784269265
7	C14	R1	7.44294349584873
7	C5	R1	7.43462822763672
7	C9	R1	7.28540221886225
7	C24	R1	7.48381577726426
7	C6	R1	7.5077946401987
7	C21	R1	7.06608919045777
7	C19	R1	7.15987133677839
7	C1	R1	7.21916852046216
7	C22	R1	7.45121111183233
7	C4	R1	7.3037807481771
7	C13	R1	7.49984588708321
7	C18	R1	7.11894107272351
7	C15	R1	7.23840473932508
7	C11	R1	7.23840473932508
7	C8	R1	7.05528243550119
7	C20	R1	7.51569983828404
7	C7	R1	7.63662462054365
8	C23	R1	7.56224242422107
8	C17	R1	7.58496250072116
8	C10	R1	7.467605550083
8	C14	R1	7.48381577726426
8	C5	R1	7.37503943134692
8	C9	R1	7.28540221886225
8	C24	R1	7.19967234483636
8	C6	R1	7.11894107272351
8	C21	R1	7.32192809488736
8	C19	R1	7.29462074889163
8	C1	R1	7.17990909001493
8	C22	R1	7.39231742277876
8	C4	R1	7.45121111183233
8	C13	R1	7.54689445988764
8	C18	R1	7.15987133677839
8	C15	R1	7.2667865406949
8	C16	R1	7.22881869049588
8	C8	R1	7.40087943628218
8	C20	R1	7
8	C7	R1	7.24792751344359
9	C17	R1	7.48381577726426
9	C12	R1	7.36632221424582
9	C10	R1	7.53915881110803
9	C3	R1	7.22881869049588
9	C14	R1	7.48381577726426
9	C5	R1	7.31288295528436
9	C9	R1	7.32192809488736
9	C24	R1	7.12928301694497
9	C6	R1	7.5077946401987
9	C21	R1	7.4262647547021
9	C19	R1	7.27612440527424
9	C1	R1	7.34872815423108
9	C22	R1	7.34872815423108
9	C4	R1	7.34872815423108
9	C13	R1	7.45121111183233
9	C15	R1	7.4594316186373
9	C11	R1	7.467605550083
9	C16	R1	6.98868468677217
9	C8	R1	7.22881869049588
9	C20	R1	7.10852445677817
9	C7	R1	7.24792751344359
10	C23	R1	7.39231742277876
10	C17	R1	7.4178525148859
10	C12	R1	7.14974711950468
10	C10	R1	7.25738784269265
10	C3	R1	7.45121111183233
10	C14	R1	7.34872815423108
10	C5	R1	7.44294349584873
10	C9	R1	7.59245703726808
10	C24	R1	7.27612440527424
10	C21	R1	7.23840473932508
10	C19	R1	7.45121111183233
10	C1	R1	7.49984588708321
10	C22	R1	7.21916852046216
10	C15	R1	7.18982455888002
10	C11	R1	7.05528243550119
10	C16	R1	6.98868468677217
10	C8	R1	7.25738784269265
11	C23	R1	7.19967234483636
11	C17	R1	7.08746284125034
11	C12	R1	7.13955135239879
11	C10	R1	7.3037807481771
11	C3	R1	7.14974711950468
11	C14	R1	7.49185309632967
11	C5	R1	7.22881869049588
11	C9	R1	7.18982455888002
11	C24	R1	7.18982455888002
11	C21	R1	7.44294349584873
11	C19	R1	7.20945336562895
11	C22	R1	6.90689059560852
11	C4	R1	7.4262647547021
11	C13	R1	7.22881869049588
11	C18	R1	6.98868468677217
11	C15	R1	7.27612440527424
11	C16	R1	6.98868468677217
11	C8	R1	7.16992500144231
11	C20	R1	7.01122725542325
11	C7	R1	7.59245703726808
12	C23	R1	7.35755200461808
12	C17	R1	7.08746284125034
12	C12	R1	7.62935662007961
12	C10	R1	7.19967234483636
12	C3	R1	7.38370429247405
12	C14	R1	7.48381577726426
12	C5	R1	7.37503943134692
12	C9	R1	7.35755200461808
12	C24	R1	7.36632221424582
12	C6	R1	7.29462074889163
12	C21	R1	7.4594316186373
12	C19	R1	7.15987133677839
12	C1	R1	7.45121111183233
12	C22	R1	7.23840473932508
12	C4	R1	7.48381577726426
12	C13	R1	7.4178525148859
12	C18	R1	7.20945336562895
12	C15	R1	7.15987133677839
12	C11	R1	7.23840473932508
12	C16	R1	7.11894107272351
12	C8	R1	6.94251450533924
12	C20	R1	7.23840473932508
13	C17	R1	6.95419631038687
13	C12	R1	7.40087943628218
13	C10	R1	7.01122725542325
13	C3	R1	7.4178525148859
13	C5	R1	7.27612440527424
13	C9	R1	7.56985560833095
13	C24	R1	7.36632221424582
13	C6	R1	7.40087943628218
13	C21	R1	7.29462074889163
13	C19	R1	7.20945336562895
13	C1	R1	7.13955135239879
13	C22	R1	7.06608919045777
13	C4	R1	7.2667865406949
13	C13	R1	7.16992500144231
13	C18	R1	7.07681559705083
13	C15	R1	7.22881869049588
13	C11	R1	7.10852445677817
13	C16	R1	7.20945336562895
13	C8	R1	7.2667865406949
13	C20	R1	7.37503943134692
13	C7	R1	7.3037807481771
14	C23	R1	7.11894107272351
14	C17	R1	7.4093909361377
14	C12	R1	7.33985000288462
14	C10	R1	7.40087943628218
14	C14	R1	7.32192809488736
14	C5	R1	7.3037807481771
14	C9	R1	7.22881869049588
14	C24	R1	7.4262647547021
14	C6	R1	7.37503943134692
14	C21	R1	7.33091687811462
14	C19	R1	7.07681559705083
14	C1	R1	6.8703647195834
14	C22	R1	7.09803208296053
14	C4	R1	7.36632221424582
14	C13	R1	7.28540221886225
14	C18	R1	7.33985000288462
14	C15	R1	7.10852445677817
14	C11	R1	6.95419631038687
14	C16	R1	6.96578428466209
14	C8	R1	7.27612440527424
14	C20	R1	7.28540221886225
14	C7	R1	7.3037807481771
15	C23	R1	7.33985000288462
15	C17	R1	7.24792751344359
15	C12	R1	7.3037807481771
15	C10	R1	7.10852445677817
15	C3	R1	7.31288295528436
15	C14	R1	7.39231742277876
15	C5	R1	7.49185309632967
15	C9	R1	7.4262647547021
15	C24	R1	7.75488750216347
15	C6	R1	7.31288295528436
15	C21	R1	7.33091687811462
15	C19	R1	7.4594316186373
15	C22	R1	7.27612440527424
15	C4	R1	7.25738784269265
15	C13	R1	7.32192809488736
15	C18	R1	6.94251450533924
15	C15	R1	7.09803208296053
15	C11	R1	7.34872815423108
15	C16	R1	7.28540221886225
15	C8	R1	7.37503943134692
15	C20	R1	7.19967234483636
15	C7	R1	7.15987133677839
16	C23	R1	7.17990909001493
16	C12	R1	7.01122725542325
16	C10	R1	7.27612440527424
16	C3	R1	7.14974711950468
16	C14	R1	7.10852445677817
16	C9	R1	7.28540221886225
16	C24	R1	7.24792751344359
16	C6	R1	7.06608919045777
16	C21	R1	7.3037807481771
16	C19	R1	7.17990909001493
16	C1	R1	7.37503943134692
16	C4	R1	7.20945336562895
16	C13	R1	7.23840473932508
16	C18	R1	7.14974711950468
16	C15	R1	7.15987133677839
16	C11	R1	7.15987133677839
16	C16	R1	7.29462074889163
16	C8	R1	7.25738784269265
16	C7	R1	7.02236781302845
17	C23	R1	7.45121111183233
17	C17	R1	7.52356195605701
17	C12	R1	7.19967234483636
17	C10	R1	7.35755200461808
17	C3	R1	7.4178525148859
17	C14	R1	7.2667865406949
17	C5	R1	7.64385618977472
17	C9	R1	7.22881869049588
17	C24	R1	7.45121111183233
17	C6	R1	7.33091687811462
17	C21	R1	7.35755200461808
17	C19	R1	7.19967234483636
17	C1	R1	7.49984588708321
17	C22	R1	7.03342300153745
17	C4	R1	7.04439411935845
17	C13	R1	7.24792751344359
17	C18	R1	6.89481776330794
17	C15	R1	7.08746284125034
17	C11	R1	7.23840473932508
17	C16	R1	7.17990909001493
17	C8	R1	7.07681559705083
17	C20	R1	7.3037807481771
17	C7	R1	7.14974711950468
18	C23	R1	7.4262647547021
18	C17	R1	7.22881869049588
18	C12	R1	7.43462822763672
18	C10	R1	7.35755200461808
18	C3	R1	7.19967234483636
18	C14	R1	7.07681559705083
18	C9	R1	7.44294349584873
18	C24	R1	7.24792751344359
18	C6	R1	7.18982455888002
18	C21	R1	7.10852445677817
18	C1	R1	7.35755200461808
18	C22	R1	7.4262647547021
18	C4	R1	7.05528243550119
18	C13	R1	7.18982455888002
18	C18	R1	7.36632221424582
18	C15	R1	7.33985000288462
18	C11	R1	7.2667865406949
18	C16	R1	7.01122725542325
18	C20	R1	7.27612440527424
18	C7	R1	7.39231742277876
19	C23	R1	7.23840473932508
19	C17	R1	7.14974711950468
19	C12	R1	6.98868468677217
19	C10	R1	7.19967234483636
19	C3	R1	7.12928301694497
19	C5	R1	7.3037807481771
19	C9	R1	7.4262647547021
19	C24	R1	7.4757334309664
19	C6	R1	7.34872815423108
19	C21	R1	7.27612440527424
19	C19	R1	7.03342300153745
19	C1	R1	7.33091687811462
19	C22	R1	7.43462822763672
19	C4	R1	7.33091687811462
19	C13	R1	7.21916852046216
19	C18	R1	7.23840473932508
19	C15	R1	7.45121111183233
19	C11	R1	7.09803208296053
19	C16	R1	7.34872815423108
19	C8	R1	7.39231742277876
19	C20	R1	7.32192809488736
20	C23	R1	7.55458885167764
20	C17	R1	7.28540221886225
20	C12	R1	7.36632221424582
20	C10	R1	7.07681559705083
20	C3	R1	7.19967234483636
20	C14	R1	7.08746284125034
20	C5	R1	7.35755200461808
20	C9	R1	7.40087943628218
20	C24	R1	7.33985000288462
20	C6	R1	7.14974711950468
20	C21	R1	7.20945336562895
20	C1	R1	7.2667865406949
20	C22	R1	7.36632221424582
20	C4	R1	7.40087943628218
20	C13	R1	7.08746284125034
20	C18	R1	7.44294349584873
20	C11	R1	7.08746284125034
20	C16	R1	7.18982455888002
20	C8	R1	7.40087943628218
20	C20	R1	7.44294349584873
20	C7	R1	7.12928301694497
21	C23	R1	7.03342300153745
21	C17	R1	7.40087943628218
21	C12	R1	7.53138146051631
21	C10	R1	7.33091687811462
21	C3	R1	7.34872815423108
21	C14	R1	7.24792751344359
21	C5	R1	7.32192809488736
21	C9	R1	7.4178525148859
21	C24	R1	7.2667865406949
21	C6	R1	7.09803208296053
21	C21	R1	7.27612440527424
21	C19	R1	7.58496250072116
21	C1	R1	7.35755200461808
21	C22	R1	7.21916852046216
21	C4	R1	7.35755200461808
21	C13	R1	7.34872815423108
21	C18	R1	7
21	C15	R1	7.29462074889163
21	C11	R1	7.19967234483636
21	C16	R1	7.08746284125034
21	C8	R1	7.11894107272351
21	C20	R1	7.39231742277876
21	C7	R1	7.27612440527424
22	C23	R1	7.16992500144231
22	C17	R1	7.53915881110803
22	C12	R1	7.32192809488736
22	C10	R1	7.13955135239879
22	C3	R1	7.56224242422107
22	C9	R1	7.17990909001493
22	C24	R1	7.28540221886225
22	C6	R1	7.31288295528436
22	C21	R1	7.29462074889163
22	C19	R1	7.33091687811462
22	C1	R1	7.4594316186373
22	C22	R1	7.4178525148859
22	C4	R1	7.3037807481771
22	C13	R1	7.15987133677839
22	C15	R1	7.2667865406949
22	C11	R1	7.33985000288462
22	C16	R1	7.16992500144231
22	C8	R1	6.89481776330794
22	C20	R1	7.11894107272351
22	C7	R1	7.09803208296053
23	C23	R1	7.27612440527424
23	C17	R1	7.20945336562895
23	C10	R1	6.97727992349992
23	C3	R1	7.467605550083
23	C14	R1	7.37503943134692
23	C5	R1	7.16992500144231
23	C9	R1	7.07681559705083
23	C24	R1	7.4594316186373
23	C6	R1	7.20945336562895
23	C21	R1	7.45121111183233
23	C19	R1	7.27612440527424
23	C1	R1	7.40087943628218
23	C22	R1	7.2667865406949
23	C4	R1	7.24792751344359
23	C13	R1	7.38370429247405
23	C18	R1	7.22881869049588
23	C15	R1	7.20945336562895
23	C11	R1	7.06608919045777
23	C16	R1	7.08746284125034
23	C8	R1	7.19967234483636
23	C20	R1	7.40087943628218
24	C23	R1	7.18982455888002
24	C17	R1	7.40087943628218
24	C12	R1	7.40087943628218
24	C3	R1	7.28540221886225
24	C14	R1	7.39231742277876
24	C5	R1	7.29462074889163
24	C9	R1	7.37503943134692
24	C24	R1	7.38370429247405
24	C6	R1	7.33091687811462
24	C21	R1	7.05528243550119
24	C19	R1	7.20945336562895
24	C1	R1	7.15987133677839
24	C4	R1	7.4757334309664
24	C13	R1	7.17990909001493
24	C16	R1	7.16992500144231
24	C20	R1	7.23840473932508
24	C7	R1	7.53138146051631
25	C17	R1	7.29462074889163
25	C12	R1	7.40087943628218
25	C10	R1	7.19967234483636
25	C3	R1	7.3037807481771
25	C5	R1	7.14974711950468
25	C9	R1	7.21916852046216
25	C24	R1	6.96578428466209
25	C6	R1	7.23840473932508
25	C21	R1	7.02236781302845
25	C19	R1	7.53915881110803
25	C1	R1	7.08746284125034
25	C22	R1	7.39231742277876
25	C4	R1	7.45121111183233
25	C13	R1	7.43462822763672
25	C18	R1	7.34872815423108
25	C15	R1	7.33091687811462
25	C11	R1	6.90689059560852
25	C16	R1	7.32192809488736
25	C8	R1	7.40087943628218
25	C20	R1	7.16992500144231
25	C7	R1	7.23840473932508
26	C23	R1	6.97727992349992
26	C12	R1	7.52356195605701
26	C10	R1	7.2667865406949
26	C3	R1	7.35755200461808
26	C14	R1	7.3037807481771
26	C5	R1	7.27612440527424
26	C9	R1	7.34872815423108
26	C24	R1	7.467605550083
26	C21	R1	7.24792751344359
26	C19	R1	7.22881869049588
26	C1	R1	7.34872815423108
26	C22	R1	7.34872815423108
26	C4	R1	7.32192809488736
26	C18	R1	7.17990909001493
26	C15	R1	6.75488750216347
26	C11	R1	7.15987133677839
26	C16	R1	7.37503943134692
26	C8	R1	7.18982455888002
26	C20	R1	7.4178525148859
26	C7	R1	7.11894107272351
27	C23	R1	7.44294349584873
27	C17	R1	7.31288295528436
27	C12	R1	7.32192809488736
27	C10	R1	7.45121111183233
27	C3	R1	7.27612440527424
27	C14	R1	7.17990909001493
27	C5	R1	7.08746284125034
27	C9	R1	7.4093909361377
27	C24	R1	7.40087943628218
27	C6	R1	7.53915881110803
27	C21	R1	7.25738784269265
27	C19	R1	7.28540221886225
27	C1	R1	7.39231742277876
27	C22	R1	7.56224242422107
27	C4	R1	7.48381577726426
27	C13	R1	7.4262647547021
27	C18	R1	7.14974711950468
27	C15	R1	7.05528243550119
27	C11	R1	7.29462074889163
27	C16	R1	7.19967234483636
27	C8	R1	7.17990909001493
27	C20	R1	6.8073549220576
27	C7	R1	7.36632221424582
28	C23	R1	7.20945336562895
28	C17	R1	7.12928301694497
28	C12	R1	7.54689445988764
28	C10	R1	7.31288295528436
28	C3	R1	7.07681559705083
28	C14	R1	7.27612440527424
28	C5	R1	7.03342300153745
28	C9	R1	7.12928301694497
28	C24	R1	7.36632221424582
28	C6	R1	7.33091687811462
28	C21	R1	7.4178525148859
28	C19	R1	7.31288295528436
28	C22	R1	7.20945336562895
28	C4	R1	7.33091687811462
28	C18	R1	7.32192809488736
28	C15	R1	7.24792751344359
28	C11	R1	7.13955135239879
28	C16	R1	7.01122725542325
28	C8	R1	7.34872815423108
28	C20	R1	7.17990909001493
28	C7	R1	7.33091687811462
29	C17	R1	7.29462074889163
29	C12	R1	7.39231742277876
29	C10	R1	7.28540221886225
29	C3	R1	7.15987133677839
29	C14	R1	7.467605550083
29	C9	R1	7.16992500144231
29	C24	R1	7.38370429247405
29	C21	R1	7.49185309632967
29	C1	R1	7.36632221424582
29	C22	R1	7.51569983828404
29	C4	R1	7.15987133677839
29	C13	R1	7.24792751344359
29	C18	R1	7.18982455888002
29	C15	R1	7.16992500144231
29	C11	R1	7.24792751344359
29	C16	R1	7.22881869049588
29	C8	R1	7.28540221886225
29	C20	R1	7.29462074889163
29	C7	R1	7.43462822763672
30	C17	R1	7.48381577726426
30	C12	R1	7.01122725542325
30	C10	R1	7.4178525148859
30	C3	R1	7.4594316186373
30	C5	R1	7.29462074889163
30	C9	R1	7.10852445677817
30	C24	R1	6.91886323727459
30	C6	R1	7.33985000288462
30	C21	R1	7.53138146051631
30	C19	R1	7.25738784269265
30	C1	R1	7.38370429247405
30	C22	R1	7.40087943628218
30	C4	R1	7.4262647547021
30	C13	R1	7.16992500144231
30	C18	R1	7.39231742277876
30	C15	R1	7.33985000288462
30	C11	R1	7.2667865406949
30	C16	R1	7.18982455888002
30	C8	R1	7.29462074889163
30	C20	R1	7.2667865406949
30	C7	R1	7.28540221886225
31	C23	R1	7.13955135239879
31	C17	R1	7.18982455888002
31	C12	R1	7.49984588708321
31	C10	R1	7.2667865406949
31	C3	R1	6.94251450533924
31	C14	R1	7.33985000288462
31	C5	R1	7.3037807481771
31	C9	R1	7.16992500144231
31	C24	R1	7.31288295528436
31	C6	R1	7.34872815423108
31	C21	R1	7.19967234483636
31	C19	R1	7.23840473932508
31	C1	R1	7.31288295528436
31	C22	R1	7.40087943628218
31	C4	R1	7.15987133677839
31	C13	R1	7.35755200461808
31	C18	R1	7.31288295528436
31	C15	R1	7.31288295528436
31	C11	R1	7.14974711950468
31	C16	R1	7.36632221424582
31	C8	R1	7.11894107272351
31	C20	R1	7
32	C23	R1	7.17990909001493
32	C17	R1	7.33985000288462
32	C12	R1	7.68650052718322
32	C10	R1	7.4178525148859
32	C3	R1	7.21916852046216
32	C14	R1	7.18982455888002
32	C5	R1	7.24792751344359
32	C9	R1	7.49185309632967
32	C24	R1	7.39231742277876
32	C21	R1	7.28540221886225
32	C19	R1	7.12928301694497
32	C1	R1	7.11894107272351
32	C22	R1	7.32192809488736
32	C4	R1	7.15987133677839
32	C13	R1	7.33985000288462
32	C18	R1	6.98868468677217
32	C11	R1	7.33091687811462
32	C16	R1	7.10852445677817
32	C8	R1	7.45121111183233
32	C20	R1	7.39231742277876
32	C7	R1	7.35755200461808
33	C23	R1	7.15987133677839
33	C17	R1	7.4262647547021
33	C12	R1	7.31288295528436
33	C10	R1	7.49185309632967
33	C3	R1	7.56224242422107
33	C14	R1	7.25738784269265
33	C5	R1	7.3037807481771
33	C9	R1	7.14974711950468
33	C24	R1	7.35755200461808
33	C6	R1	7.32192809488736
33	C21	R1	7.34872815423108
33	C19	R1	7.27612440527424
33	C1	R1	7.20945336562895
33	C22	R1	7.28540221886225
33	C4	R1	7.29462074889163
33	C13	R1	7.39231742277876
33	C18	R1	7.13955135239879
33	C15	R1	7.05528243550119
33	C11	R1	7.33985000288462
33	C8	R1	7.40087943628218
33	C20	R1	7.09803208296053
33	C7	R1	7.23840473932508
34	C23	R1	7.24792751344359
34	C17	R1	7.33091687811462
34	C12	R1	7.35755200461808
34	C10	R1	7.15987133677839
34	C3	R1	7.3037807481771
34	C14	R1	7.4178525148859
34	C5	R1	7.4093909361377
34	C9	R1	7.28540221886225
34	C24	R1	7.5077946401987
34	C6	R1	7.19967234483636
34	C21	R1	7.40087943628218
34	C19	R1	7.32192809488736
34	C1	R1	7.22881869049588
34	C22	R1	7.38370429247405
34	C4	R1	7.4262647547021
34	C13	R1	7.25738784269265
34	C18	R1	7.20945336562895
34	C15	R1	7.03342300153745
34	C11	R1	7.24792751344359
34	C16	R1	7.34872815423108
34	C20	R1	7.51569983828404
34	C7	R1	7.23840473932508
35	C23	R1	6.96578428466209
35	C17	R1	7.27612440527424
35	C12	R1	7.02236781302845
35	C10	R1	7.5077946401987
35	C3	R1	7.61470984411521
35	C14	R1	7.22881869049588
35	C5	R1	7.29462074889163
35	C9	R1	7.20945336562895
35	C24	R1	7.37503943134692
35	C6	R1	7.14974711950468
35	C21	R1	7.51569983828404
35	C19	R1	7.37503943134692
35	C1	R1	6.96578428466209
35	C22	R1	7.15987133677839
35	C4	R1	7.2667865406949
35	C13	R1	7.35755200461808
35	C18	R1	6.95419631038687
35	C15	R1	7.11894107272351
35	C11	R1	7.29462074889163
35	C16	R1	7.03342300153745
35	C8	R1	7.20945336562895
35	C20	R1	7.4093909361377
35	C7	R1	7.3037807481771
36	C23	R1	7.60733031374961
36	C17	R1	7.40087943628218
36	C12	R1	7.467605550083
36	C10	R1	7.4093909361377
36	C3	R1	7.09803208296053
36	C14	R1	7.40087943628218
36	C5	R1	7.33091687811462
36	C9	R1	7.18982455888002
36	C24	R1	7.4757334309664
36	C6	R1	7.20945336562895
36	C21	R1	7.52356195605701
36	C19	R1	7.02236781302845
36	C1	R1	7.13955135239879
36	C4	R1	7.467605550083
36	C18	R1	7.35755200461808
36	C15	R1	7.20945336562895
36	C16	R1	7.18982455888002
36	C8	R1	7.25738784269265
36	C20	R1	7.49984588708321
36	C7	R1	7.12928301694497
37	C23	R1	7.2667865406949
37	C17	R1	7.24792751344359
37	C12	R1	7.35755200461808
37	C10	R1	7.07681559705083
37	C3	R1	7.2667865406949
37	C14	R1	7.28540221886225
37	C5	R1	7.35755200461808
37	C9	R1	7.60733031374961
37	C24	R1	7.43462822763672
37	C6	R1	7.55458885167764
37	C21	R1	7.34872815423108
37	C19	R1	7.4262647547021
37	C1	R1	7.40087943628218
37	C22	R1	7.3037807481771
37	C13	R1	7.48381577726426
37	C18	R1	7.14974711950468
37	C15	R1	7.05528243550119
37	C11	R1	7.29462074889163
37	C8	R1	7.4262647547021
37	C20	R1	7.21916852046216
37	C7	R1	7.36632221424582
38	C23	R1	7.467605550083
38	C17	R1	7.32192809488736
38	C12	R1	7.25738784269265
38	C10	R1	7.28540221886225
38	C14	R1	7.467605550083
38	C5	R1	7.5077946401987
38	C9	R1	7.39231742277876
38	C24	R1	7.4262647547021
38	C1	R1	6.97727992349992
38	C22	R1	7.25738784269265
38	C4	R1	6.98868468677217
38	C13	R1	7.40087943628218
38	C18	R1	6.89481776330794
38	C15	R1	7.19967234483636
38	C11	R1	7.25738784269265
38	C16	R1	7.02236781302845
38	C8	R1	7.4262647547021
38	C20	R1	7.19967234483636
38	C7	R1	7.08746284125034
39	C23	R1	7.38370429247405
39	C17	R1	7.38370429247405
39	C12	R1	7.23840473932508
39	C10	R1	7.39231742277876
39	C3	R1	7.29462074889163
39	C14	R1	7.38370429247405
39	C5	R1	7.36632221424582
39	C9	R1	7.15987133677839
39	C24	R1	7.35755200461808
39	C21	R1	7.31288295528436
39	C19	R1	7.35755200461808
39	C1	R1	7.45121111183233
39	C22	R1	7.22881869049588
39	C4	R1	7.16992500144231
39	C13	R1	7.48381577726426
39	C11	R1	7.11894107272351
39	C16	R1	7.14974711950468
39	C20	R1	7.24792751344359
39	C7	R1	7.17990909001493
40	C23	R1	7.32192809488736
40	C17	R1	7.52356195605701
40	C12	R1	7.33091687811462
40	C10	R1	7.12928301694497
40	C3	R1	7.39231742277876
40	C14	R1	7
40	C5	R1	7.44294349584873
40	C9	R1	7.29462074889163
40	C6	R1	7.24792751344359
40	C21	R1	7.2667865406949
40	C19	R1	7.33985000288462
40	C1	R1	7.39231742277876
40	C22	R1	7.13955135239879
40	C4	R1	7.36632221424582
40	C13	R1	7.28540221886225
40	C15	R1	7.43462822763672
40	C11	R1	7.02236781302845
40	C16	R1	7.36632221424582
40	C8	R1	7.32192809488736
40	C20	R1	7.19967234483636
40	C7	R1	7.23840473932508
41	C23	R1	7.16992500144231
41	C17	R1	7.07681559705083
41	C12	R1	7.33091687811462
41	C10	R1	7.23840473932508
41	C3	R1	6.97727992349992
41	C14	R1	7.48381577726426
41	C5	R1	7.5077946401987
41	C9	R1	7.31288295528436
41	C6	R1	7.38370429247405
41	C21	R1	7.22881869049588
41	C19	R1	7.45121111183233
41	C1	R1	7.29462074889163
41	C22	R1	7.04439411935845
41	C4	R1	7.61470984411521
41	C13	R1	6.96578428466209
41	C18	R1	7.07681559705083
41	C11	R1	7.12928301694497
41	C16	R1	7.28540221886225
41	C8	R1	7.2667865406949
41	C20	R1	7.34872815423108
41	C7	R1	7.32192809488736
42	C23	R1	7.3037807481771
42	C17	R1	7.09803208296053
42	C12	R1	7.25738784269265
42	C10	R1	7.39231742277876
42	C3	R1	7.34872815423108
42	C5	R1	7.39231742277876
42	C21	R1	7.37503943134692
42	C19	R1	7.06608919045777
42	C1	R1	7.02236781302845
42	C22	R1	7.37503943134692
42	C4	R1	7.27612440527424
42	C13	R1	7.14974711950468
42	C18	R1	7.11894107272351
42	C15	R1	7.06608919045777
42	C11	R1	7.25738784269265
42	C16	R1	7.02236781302845
42	C8	R1	7.5077946401987
42	C20	R1	7.2667865406949
42	C7	R1	7.33985000288462
43	C23	R1	7.16992500144231
43	C12	R1	7.01122725542325
43	C10	R1	7.4757334309664
43	C3	R1	7.27612440527424
43	C14	R1	7.28540221886225
43	C5	R1	7.38370429247405
43	C9	R1	6.84549005094437
43	C24	R1	7.20945336562895
43	C6	R1	7.22881869049588
43	C21	R1	7.22881869049588
43	C19	R1	7.19967234483636
43	C1	R1	7.15987133677839
43	C22	R1	7.58496250072116
43	C4	R1	7.22881869049588
43	C13	R1	7.20945336562895
43	C18	R1	7.4178525148859
43	C15	R1	6.94251450533924
43	C11	R1	7.13955135239879
43	C16	R1	7.31288295528436
43	C8	R1	7.08746284125034
43	C20	R1	7.13955135239879
43	C7	R1	7.33985000288462
44	C17	R1	7.2667865406949
44	C12	R1	7.39231742277876
44	C10	R1	7.33985000288462
44	C3	R1	7.16992500144231
44	C14	R1	7.29462074889163
44	C5	R1	7.14974711950468
44	C24	R1	7.45121111183233
44	C6	R1	7.49984588708321
44	C21	R1	7.32192809488736
44	C19	R1	7.16992500144231
44	C1	R1	7.467605550083
44	C22	R1	7.55458885167764
44	C4	R1	7.08746284125034
44	C13	R1	7.4093909361377
44	C18	R1	7.11894107272351
44	C15	R1	7.33985000288462
44	C11	R1	7.21916852046216
44	C16	R1	7.28540221886225
44	C8	R1	7.09803208296053
44	C20	R1	7.4178525148859
44	C7	R1	7.40087943628218
45	C17	R1	7.11894107272351
45	C12	R1	7.49984588708321
45	C10	R1	7.40087943628218
45	C3	R1	7.23840473932508
45	C14	R1	7.38370429247405
45	C5	R1	7.44294349584873
45	C9	R1	7.4594316186373
45	C24	R1	7.29462074889163
45	C21	R1	7.34872815423108
45	C19	R1	7.44294349584873
45	C1	R1	7.03342300153745
45	C13	R1	7.6724253419715
45	C18	R1	7.23840473932508
45	C15	R1	6.88264304936184
45	C11	R1	7.14974711950468
45	C8	R1	7.24792751344359
45	C20	R1	7.11894107272351
45	C7	R1	7.05528243550119
46	C23	R1	7.33091687811462
46	C17	R1	7.44294349584873
46	C12	R1	6.89481776330794
46	C10	R1	7.09803208296053
46	C3	R1	7.29462074889163
46	C14	R1	7.3037807481771
46	C5	R1	7.04439411935845
46	C9	R1	7.3037807481771
46	C24	R1	7.2667865406949
46	C21	R1	7.11894107272351
46	C19	R1	7.13955135239879
46	C1	R1	7.17990909001493
46	C22	R1	7.24792751344359
46	C4	R1	7.40087943628218
46	C13	R1	7.38370429247405
46	C18	R1	7.10852445677817
46	C15	R1	7.08746284125034
46	C11	R1	7.06608919045777
46	C16	R1	7.3037807481771
46	C8	R1	7.36632221424582
46	C20	R1	7.36632221424582
46	C7	R1	7.20945336562895
47	C23	R1	7.15987133677839
47	C17	R1	7.6724253419715
47	C12	R1	7.29462074889163
47	C10	R1	7.33091687811462
47	C3	R1	7.18982455888002
47	C14	R1	7.49185309632967
47	C5	R1	7.13955135239879
47	C9	R1	7.4594316186373
47	C24	R1	7.07681559705083
47	C6	R1	7.31288295528436
47	C21	R1	7.13955135239879
47	C19	R1	7.22881869049588
47	C1	R1	7.13955135239879
47	C4	R1	7.32192809488736
47	C13	R1	7.14974711950468
47	C15	R1	7.2667865406949
47	C11	R1	7.05528243550119
47	C16	R1	7.37503943134692
47	C20	R1	7.34872815423108
47	C7	R1	7.02236781302845
48	C23	R1	7.45121111183233
48	C17	R1	7.37503943134692
48	C12	R1	7.25738784269265
48	C10	R1	7.38370429247405
48	C3	R1	7.28540221886225
48	C14	R1	7.20945336562895
48	C5	R1	7.49984588708321
48	C9	R1	7.20945336562895
48	C24	R1	7.34872815423108
48	C6	R1	7.25738784269265
48	C21	R1	7.03342300153745
48	C19	R1	7.37503943134692
48	C1	R1	7.32192809488736
48	C22	R1	7.05528243550119
48	C4	R1	7.18982455888002
48	C13	R1	7.40087943628218
48	C18	R1	7.33985000288462
48	C15	R1	7.31288295528436
48	C11	R1	7.09803208296053
48	C16	R1	7.33091687811462
48	C8	R1	7.23840473932508
48	C20	R1	7.48381577726426
48	C7	R1	7.49984588708321
49	C23	R1	7.4594316186373
49	C12	R1	7.38370429247405
49	C10	R1	7.45121111183233
49	C3	R1	6.96578428466209
49	C14	R1	7.29462074889163
49	C5	R1	7.33091687811462
49	C9	R1	7.13955135239879
49	C24	R1	6.76818432477693
49	C6	R1	7.33985000288462
49	C21	R1	7.4178525148859
49	C19	R1	7.23840473932508
49	C1	R1	7.36632221424582
49	C22	R1	7.28540221886225
49	C4	R1	7.19967234483636
49	C18	R1	7.23840473932508
49	C15	R1	7.34872815423108
49	C8	R1	7.32192809488736
49	C7	R1	7.28540221886225
50	C23	R1	7.25738784269265
50	C17	R1	7.17990909001493
50	C12	R1	7.38370429247405
50	C10	R1	7.18982455888002
50	C3	R1	7.15987133677839
50	C14	R1	7.3037807481771
50	C5	R1	7.13955135239879
50	C9	R1	7.18982455888002
50	C24	R1	7.16992500144231
50	C6	R1	7.14974711950468
50	C19	R1	7.06608919045777
50	C1	R1	7.31288295528436
50	C22	R1	7.10852445677817
50	C4	R1	7.21916852046216
50	C13	R1	7.4178525148859
50	C18	R1	7.05528243550119
50	C15	R1	7.10852445677817
50	C11	R1	7.17990909001493
50	C16	R1	7.21916852046216
50	C8	R1	7.48381577726426
50	C20	R1	7.48381577726426
50	C7	R1	7.4262647547021
51	C23	R1	7.39231742277876
51	C17	R1	7.4178525148859
51	C12	R1	7.33985000288462
51	C10	R1	7.08746284125034
51	C3	R1	7.35755200461808
51	C14	R1	7.29462074889163
51	C5	R1	7.31288295528436
51	C9	R1	6.98868468677217
51	C24	R1	7.09803208296053
51	C6	R1	7.59245703726808
51	C21	R1	7.18982455888002
51	C19	R1	7.35755200461808
51	C1	R1	7.17990909001493
51	C22	R1	7.35755200461808
51	C4	R1	7.33091687811462
51	C13	R1	7.35755200461808
51	C18	R1	7.38370429247405
51	C15	R1	7.15987133677839
51	C11	R1	7.08746284125034
51	C16	R1	7.43462822763672
51	C8	R1	7.31288295528436
51	C20	R1	7.17990909001493
51	C7	R1	7.28540221886225
52	C23	R1	7.40087943628218
52	C17	R1	7.33091687811462
52	C12	R1	7.20945336562895
52	C10	R1	7.29462074889163
52	C3	R1	7.15987133677839
52	C5	R1	7.16992500144231
52	C9	R1	7.467605550083
52	C24	R1	7.39231742277876
52	C6	R1	7.5077946401987
52	C21	R1	7.17990909001493
52	C19	R1	7.32192809488736
52	C1	R1	7.28540221886225
52	C22	R1	6.96578428466209
52	C13	R1	7.4594316186373
52	C15	R1	7.23840473932508
52	C11	R1	7.17990909001493
52	C16	R1	7.18982455888002
52	C8	R1	7.16992500144231
52	C20	R1	7.34872815423108
52	C7	R1	7.4178525148859
53	C23	R1	7.52356195605701
53	C17	R1	7.33091687811462
53	C12	R1	7.21916852046216
53	C10	R1	7.40087943628218
53	C3	R1	7.33985000288462
53	C14	R1	7.16992500144231
53	C5	R1	7.467605550083
53	C9	R1	7.13955135239879
53	C6	R1	7.22881869049588
53	C21	R1	7.3037807481771
53	C19	R1	7.27612440527424
53	C1	R1	7.20945336562895
53	C22	R1	7.37503943134692
53	C13	R1	7.467605550083
53	C18	R1	7.10852445677817
53	C15	R1	7.11894107272351
53	C11	R1	6.8703647195834
53	C16	R1	6.93073733756289
53	C8	R1	7.12928301694497
53	C20	R1	7.19967234483636
53	C7	R1	7.4262647547021
54	C23	R1	7.35755200461808
54	C17	R1	7.13955135239879
54	C12	R1	7.02236781302845
54	C10	R1	7.48381577726426
54	C3	R1	7.33091687811462
54	C14	R1	6.98868468677217
54	C5	R1	7.18982455888002
54	C9	R1	7.31288295528436
54	C24	R1	7.12928301694497
54	C6	R1	7.4757334309664
54	C21	R1	7.16992500144231
54	C19	R1	7.16992500144231
54	C1	R1	7.467605550083
54	C4	R1	7.12928301694497
54	C13	R1	7.4262647547021
54	C15	R1	7.49185309632967
54	C11	R1	7.02236781302845
54	C16	R1	7.22881869049588
54	C8	R1	7.43462822763672
54	C20	R1	7.45121111183233
54	C7	R1	7.11894107272351
55	C23	R1	7.34872815423108
55	C17	R1	7.33091687811462
55	C12	R1	7.5077946401987
55	C10	R1	7.09803208296053
55	C3	R1	7.29462074889163
55	C14	R1	7.467605550083
55	C5	R1	7.49185309632967
55	C9	R1	7.467605550083
55	C24	R1	7.20945336562895
55	C6	R1	7.19967234483636
55	C19	R1	7.38370429247405
55	C1	R1	7.21916852046216
55	C22	R1	7.40087943628218
55	C4	R1	7.37503943134692
55	C13	R1	7.27612440527424
55	C18	R1	7.09803208296053
55	C15	R1	7.24792751344359
55	C11	R1	7.29462074889163
55	C8	R1	7.467605550083
55	C20	R1	7.21916852046216
55	C7	R1	7.39231742277876
56	C23	R1	7.49984588708321
56	C17	R1	7.14974711950468
56	C12	R1	7.07681559705083
56	C10	R1	7.29462074889163
56	C3	R1	7.32192809488736
56	C14	R1	7.17990909001493
56	C5	R1	7.14974711950468
56	C9	R1	7.01122725542325
56	C24	R1	7.39231742277876
56	C6	R1	7.49984588708321
56	C21	R1	7.45121111183233
56	C19	R1	7.12928301694497
56	C1	R1	7.28540221886225
56	C22	R1	7.11894107272351
56	C4	R1	7.33091687811462
56	C13	R1	7.06608919045777
56	C18	R1	7.23840473932508
56	C15	R1	7.13955135239879
56	C11	R1	7.13955135239879
56	C16	R1	7.13955135239879
56	C8	R1	7.32192809488736
56	C20	R1	7.34872815423108
56	C7	R1	7.24792751344359
57	C23	R1	7.37503943134692
57	C17	R1	7.35755200461808
57	C12	R1	7.14974711950468
57	C10	R1	7.38370429247405
57	C3	R1	7.4757334309664
57	C14	R1	7.24792751344359
57	C5	R1	7.17990909001493
57	C9	R1	7.28540221886225
57	C24	R1	7.39231742277876
57	C6	R1	7.21916852046216
57	C21	R1	7.15987133677839
57	C19	R1	7.34872815423108
57	C1	R1	7.32192809488736
57	C22	R1	7.48381577726426
57	C4	R1	7.53138146051631
57	C13	R1	7.22881869049588
57	C18	R1	7.27612440527424
57	C15	R1	7.05528243550119
57	C16	R1	7.23840473932508
57	C8	R1	7.07681559705083
57	C20	R1	7.24792751344359
57	C7	R1	7.12928301694497
58	C23	R1	7.43462822763672
58	C17	R1	7.29462074889163
58	C12	R1	7.20945336562895
58	C10	R1	7.17990909001493
58	C3	R1	7.4594316186373
58	C14	R1	7.38370429247405
58	C5	R1	6.93073733756289
58	C9	R1	7.33091687811462
58	C24	R1	7.38370429247405
58	C6	R1	7.4178525148859
58	C21	R1	6.90689059560852
58	C19	R1	7.2667865406949
58	C1	R1	7.06608919045777
58	C22	R1	6.94251450533924
58	C4	R1	7.12928301694497
58	C13	R1	7.4262647547021
58	C18	R1	7.02236781302845
58	C15	R1	7.29462074889163
58	C11	R1	7.40087943628218
58	C16	R1	7.13955135239879
58	C8	R1	7.24792751344359
58	C20	R1	7.33985000288462
59	C23	R1	7.31288295528436
59	C17	R1	7.29462074889163
59	C12	R1	7.40087943628218
59	C10	R1	7.15987133677839
59	C3	R1	7.57742882803575
59	C14	R1	7.16992500144231
59	C5	R1	7.36632221424582
59	C24	R1	7.31288295528436
59	C21	R1	7.39231742277876
59	C1	R1	7.33091687811462
59	C22	R1	7.01122725542325
59	C4	R1	6.97727992349992
59	C13	R1	7.29462074889163
59	C18	R1	7.01122725542325
59	C15	R1	7.01122725542325
59	C11	R1	7.17990909001493
59	C16	R1	6.96578428466209
59	C8	R1	7.13955135239879
59	C20	R1	7.49185309632967
59	C7	R1	7.20945336562895
60	C23	R1	7.02236781302845
60	C17	R1	7.23840473932508
60	C12	R1	7.32192809488736
60	C10	R1	7.45121111183233
60	C3	R1	7.3037807481771
60	C14	R1	6.91886323727459
60	C5	R1	7.2667865406949
60	C24	R1	7.17990909001493
60	C6	R1	7.19967234483636
60	C21	R1	7.24792751344359
60	C19	R1	7.55458885167764
60	C22	R1	7.27612440527424
60	C4	R1	7.13955135239879
60	C13	R1	7.40087943628218
60	C18	R1	7.22881869049588
60	C15	R1	7.38370429247405
60	C11	R1	7.06608919045777
60	C16	R1	7.38370429247405
60	C20	R1	7.01122725542325
60	C7	R1	7.4093909361377
61	C17	R1	7.19967234483636
61	C12	R1	7.19967234483636
61	C10	R1	7.35755200461808
61	C3	R1	7.06608919045777
61	C14	R1	6.85798099512757
61	C5	R1	7.24792751344359
61	C9	R1	7.37503943134692
61	C24	R1	7.2667865406949
61	C21	R1	7.06608919045777
61	C19	R1	7.43462822763672
61	C1	R1	7.11894107272351
61	C22	R1	7.17990909001493
61	C4	R1	7.11894107272351
61	C13	R1	7.27612440527424
61	C18	R1	7.09803208296053
61	C15	R1	7.28540221886225
61	C11	R1	7.10852445677817
61	C16	R1	7.18982455888002
61	C8	R1	7.10852445677817
61	C20	R1	7.18982455888002
61	C7	R1	7.04439411935845
62	C23	R1	7.23840473932508
62	C12	R1	7.53138146051631
62	C10	R1	7.35755200461808
62	C3	R1	7.39231742277876
62	C14	R1	7.04439411935845
62	C5	R1	7.35755200461808
62	C9	R1	7.58496250072116
62	C24	R1	7.11894107272351
62	C6	R1	7.23840473932508
62	C19	R1	7.24792751344359
62	C1	R1	7.33091687811462
62	C22	R1	7.33091687811462
62	C13	R1	7.37503943134692
62	C18	R1	6.94251450533924
62	C15	R1	7.04439411935845
62	C11	R1	7.18982455888002
62	C16	R1	7.18982455888002
62	C8	R1	7
62	C20	R1	7.39231742277876
62	C7	R1	7.3037807481771
63	C17	R1	7.16992500144231
63	C12	R1	7.3037807481771
63	C14	R1	7.23840473932508
63	C5	R1	7.36632221424582
63	C9	R1	7.62205181945638
63	C24	R1	7.51569983828404
63	C6	R1	7.22881869049588
63	C21	R1	7.31288295528436
63	C19	R1	7.21916852046216
63	C1	R1	7.04439411935845
63	C22	R1	7.17990909001493
63	C13	R1	7.29462074889163
63	C18	R1	6.91886323727459
63	C15	R1	6.78135971352466
63	C11	R1	7.27612440527424
63	C16	R1	7.38370429247405
63	C20	R1	7.27612440527424
63	C7	R1	7.29462074889163
64	C23	R1	7.3037807481771
64	C17	R1	7.3037807481771
64	C12	R1	7.07681559705083
64	C3	R1	7.11894107272351
64	C14	R1	7.39231742277876
64	C9	R1	7.21916852046216
64	C6	R1	7.37503943134692
64	C21	R1	6.89481776330794
64	C19	R1	7.56985560833095
64	C1	R1	7.51569983828404
64	C22	R1	7.08746284125034
64	C4	R1	6.70043971814109
64	C13	R1	7.37503943134692
64	C18	R1	7.28540221886225
64	C15	R1	6.91886323727459
64	C11	R1	7.08746284125034
64	C16	R1	7.35755200461808
64	C8	R1	7.4757334309664
64	C20	R1	7.45121111183233
64	C7	R1	7.08746284125034
65	C23	R1	7.17990909001493
65	C17	R1	7.3037807481771
65	C12	R1	7.20945336562895
65	C10	R1	7.02236781302845
65	C3	R1	7.40087943628218
65	C14	R1	7.28540221886225
65	C5	R1	7.34872815423108
65	C9	R1	7.33091687811462
65	C24	R1	7.20945336562895
65	C6	R1	7.19967234483636
65	C21	R1	7.04439411935845
65	C19	R1	7.33091687811462
65	C1	R1	7.35755200461808
65	C22	R1	7.23840473932508
65	C4	R1	7.4262647547021
65	C13	R1	7.19967234483636
65	C15	R1	7.10852445677817
65	C11	R1	7.23840473932508
65	C16	R1	7.32192809488736
65	C8	R1	7.16992500144231
65	C20	R1	7.07681559705083
66	C23	R1	7.15987133677839
66	C17	R1	7.10852445677817
66	C10	R1	7.20945336562895
66	C3	R1	7.22881869049588
66	C14	R1	7.21916852046216
66	C5	R1	7.27612440527424
66	C9	R1	7.36632221424582
66	C24	R1	7.4093909361377
66	C6	R1	7.44294349584873
66	C19	R1	7.31288295528436
66	C1	R1	7.22881869049588
66	C22	R1	7.45121111183233
66	C4	R1	7.70043971814109
66	C13	R1	7.4594316186373
66	C18	R1	7.21916852046216
66	C15	R1	7.08746284125034
66	C16	R1	7.13955135239879
66	C8	R1	7.2667865406949
66	C7	R1	7.33985000288462
67	C23	R1	7.33985000288462
67	C12	R1	6.98868468677217
67	C10	R1	7.14974711950468
67	C3	R1	7.05528243550119
67	C14	R1	7.56224242422107
67	C5	R1	7.39231742277876
67	C9	R1	7.17990909001493
67	C6	R1	7.49984588708321
67	C21	R1	7.38370429247405
67	C19	R1	7.48381577726426
67	C1	R1	7.25738784269265
67	C22	R1	7.31288295528436
67	C4	R1	7.15987133677839
67	C13	R1	7.2667865406949
67	C18	R1	7.09803208296053
67	C15	R1	7.4757334309664
67	C11	R1	7.04439411935845
67	C16	R1	6.93073733756289
67	C8	R1	7.19967234483636
67	C20	R1	7.3037807481771
68	C23	R1	7.35755200461808
68	C17	R1	7.34872815423108
68	C12	R1	7.20945336562895
68	C10	R1	7.4178525148859
68	C3	R1	7.34872815423108
68	C14	R1	6.96578428466209
68	C5	R1	7.35755200461808
68	C9	R1	7.36632221424582
68	C24	R1	7.20945336562895
68	C21	R1	7.36632221424582
68	C19	R1	7.24792751344359
68	C1	R1	7.44294349584873
68	C22	R1	7.21916852046216
68	C4	R1	7.18982455888002
68	C13	R1	7.35755200461808
68	C15	R1	7.07681559705083
68	C11	R1	7.18982455888002
68	C16	R1	7.12928301694497
68	C8	R1	7.05528243550119
68	C20	R1	7.48381577726426
68	C7	R1	7.48381577726426
69	C23	R1	7.21916852046216
69	C17	R1	7.44294349584873
69	C10	R1	7.08746284125034
69	C3	R1	7.36632221424582
69	C14	R1	7.18982455888002
69	C5	R1	7.36632221424582
69	C9	R1	7.14974711950468
69	C24	R1	6.6724253419715
69	C6	R1	7.05528243550119
69	C21	R1	7.40087943628218
69	C19	R1	7.25738784269265
69	C1	R1	7.4093909361377
69	C22	R1	7.32192809488736
69	C4	R1	7.39231742277876
69	C13	R1	7.34872815423108
69	C18	R1	7.23840473932508
69	C15	R1	7.2667865406949
69	C11	R1	7.31288295528436
69	C16	R1	7.4757334309664
69	C8	R1	7.23840473932508
69	C7	R1	7.14974711950468
70	C23	R1	7.49185309632967
70	C17	R1	7.24792751344359
70	C12	R1	7.11894107272351
70	C10	R1	7.36632221424582
70	C3	R1	7.5077946401987
70	C14	R1	7.33091687811462
70	C5	R1	7.12928301694497
70	C9	R1	7.33985000288462
70	C6	R1	7.4262647547021
70	C21	R1	7.28540221886225
70	C19	R1	7.22881869049588
70	C1	R1	6.95419631038687
70	C22	R1	7.37503943134692
70	C4	R1	7.44294349584873
70	C13	R1	7.18982455888002
70	C18	R1	6.94251450533924
70	C15	R1	7.08746284125034
70	C11	R1	7.31288295528436
70	C16	R1	7.10852445677817
70	C8	R1	7.17990909001493
70	C20	R1	7.14974711950468
70	C7	R1	7.4262647547021
71	C23	R1	7.2667865406949
71	C17	R1	7.23840473932508
71	C10	R1	7.24792751344359
71	C3	R1	7.25738784269265
71	C14	R1	7.45121111183233
71	C5	R1	7.44294349584873
71	C9	R1	7.18982455888002
71	C24	R1	7.06608919045777
71	C6	R1	7.4262647547021
71	C21	R1	7.31288295528436
71	C19	R1	7.20945336562895
71	C1	R1	6.98868468677217
71	C22	R1	7.36632221424582
71	C4	R1	7.23840473932508
71	C13	R1	6.97727992349992
71	C18	R1	7.32192809488736
71	C15	R1	7.33091687811462
71	C11	R1	7.33985000288462
71	C16	R1	7.08746284125034
71	C8	R1	7.29462074889163
71	C20	R1	7.35755200461808
71	C7	R1	7.08746284125034
72	C17	R1	7.28540221886225
72	C12	R1	7.58496250072116
72	C10	R1	7.33091687811462
72	C3	R1	7.06608919045777
72	C14	R1	7.67948009950545
72	C5	R1	7.52356195605701
72	C9	R1	7.16992500144231
72	C24	R1	7.25738784269265
72	C21	R1	7.28540221886225
72	C19	R1	7.05528243550119
72	C1	R1	7.43462822763672
72	C22	R1	7.4262647547021
72	C4	R1	7.25738784269265
72	C13	R1	7.24792751344359
72	C15	R1	7.19967234483636
72	C11	R1	7.08746284125034
72	C16	R1	7.17990909001493
72	C8	R1	7.6724253419715
72	C20	R1	7.36632221424582
72	C7	R1	7.32192809488736
73	C23	R1	7.22881869049588
73	C17	R1	7.20945336562895
73	C10	R1	6.91886323727459
73	C3	R1	7.33091687811462
73	C14	R1	7.3037807481771
73	C5	R1	7.17990909001493
73	C9	R1	7.29462074889163
73	C24	R1	7.01122725542325
73	C6	R1	7.40087943628218
73	C21	R1	7.33985000288462
73	C19	R1	7.27612440527424
73	C1	R1	7.18982455888002
73	C22	R1	7.25738784269265
73	C4	R1	7.19967234483636
73	C13	R1	6.96578428466209
73	C18	R1	7.14974711950468
73	C11	R1	7.28540221886225
73	C16	R1	7.31288295528436
73	C20	R1	7.43462822763672
73	C7	R1	7.19967234483636
74	C23	R1	7
74	C17	R1	7.11894107272351
74	C12	R1	7.31288295528436
74	C10	R1	7.39231742277876
74	C3	R1	7.33091687811462
74	C5	R1	7.19967234483636
74	C9	R1	7.44294349584873
74	C6	R1	7.12928301694497
74	C21	R1	7.45121111183233
74	C19	R1	6.96578428466209
74	C22	R1	7.10852445677817
74	C4	R1	6.98868468677217
74	C13	R1	7.38370429247405
74	C18	R1	7.12928301694497
74	C15	R1	7.08746284125034
74	C11	R1	7.32192809488736
74	C16	R1	7.20945336562895
74	C8	R1	7.37503943134692
74	C20	R1	7.34872815423108
74	C7	R1	7.16992500144231
75	C23	R1	7.36632221424582
75	C17	R1	7.27612440527424
75	C12	R1	7.56985560833095
75	C10	R1	7.39231742277876
75	C3	R1	7.2667865406949
75	C14	R1	7.51569983828404
75	C5	R1	7.5077946401987
75	C9	R1	7.12928301694497
75	C24	R1	7.24792751344359
75	C6	R1	7.19967234483636
75	C21	R1	7.51569983828404
75	C19	R1	7.5077946401987
75	C22	R1	7.63662462054365
75	C4	R1	7.06608919045777
75	C13	R1	7.28540221886225
75	C18	R1	7.23840473932508
75	C15	R1	7.31288295528436
75	C11	R1	7.33091687811462
75	C16	R1	7.17990909001493
75	C8	R1	7.54689445988764
75	C20	R1	7.35755200461808
75	C7	R1	7.55458885167764
76	C17	R1	7.48381577726426
76	C10	R1	7.07681559705083
76	C3	R1	7.07681559705083
76	C14	R1	7.15987133677839
76	C5	R1	7.35755200461808
76	C9	R1	7.19967234483636
76	C24	R1	7.23840473932508
76	C6	R1	7.22881869049588
76	C21	R1	7.56985560833095
76	C19	R1	7.3037807481771
76	C1	R1	7.16992500144231
76	C22	R1	7.53138146051631
76	C4	R1	7.18982455888002
76	C13	R1	7.10852445677817
76	C18	R1	7.12928301694497
76	C15	R1	6.97727992349992
76	C11	R1	7.04439411935845
76	C16	R1	7.33985000288462
76	C8	R1	7.09803208296053
76	C20	R1	7.43462822763672
76	C7	R1	7.03342300153745
77	C23	R1	7.53138146051631
77	C17	R1	7.05528243550119
77	C12	R1	7.40087943628218
77	C10	R1	7.3037807481771
77	C3	R1	7.20945336562895
77	C14	R1	7.4178525148859
77	C5	R1	7.4757334309664
77	C9	R1	7.33985000288462
77	C24	R1	7.23840473932508
77	C6	R1	7.35755200461808
77	C21	R1	7.21916852046216
77	C19	R1	7.48381577726426
77	C1	R1	7.38370429247405
77	C22	R1	7.36632221424582
77	C13	R1	7.21916852046216
77	C18	R1	7.12928301694497
77	C15	R1	7.3037807481771
77	C11	R1	7.25738784269265
77	C8	R1	7.35755200461808
77	C20	R1	7.2667865406949
77	C7	R1	7.56985560833095
78	C23	R1	7.2667865406949
78	C10	R1	7.34872815423108
78	C3	R1	7.4262647547021
78	C14	R1	6.90689059560852
78	C5	R1	7.24792751344359
78	C9	R1	7.3037807481771
78	C24	R1	7.53138146051631
78	C6	R1	7.23840473932508
78	C21	R1	7.36632221424582
78	C19	R1	7.05528243550119
78	C1	R1	7.16992500144231
78	C22	R1	7.39231742277876
78	C4	R1	7.32192809488736
78	C13	R1	7.09803208296053
78	C18	R1	6.98868468677217
78	C15	R1	6.84549005094437
78	C11	R1	7.15987133677839
78	C16	R1	7.07681559705083
78	C8	R1	7.32192809488736
78	C20	R1	7.37503943134692
78	C7	R1	7.32192809488736
79	C17	R1	7.29462074889163
79	C10	R1	7.14974711950468
79	C3	R1	7.54689445988764
79	C14	R1	7.37503943134692
79	C5	R1	7.40087943628218
79	C9	R1	7.35755200461808
79	C24	R1	7.11894107272351
79	C21	R1	7.45121111183233
79	C19	R1	7.36632221424582
79	C1	R1	7.36632221424582
79	C22	R1	7.467605550083
79	C4	R1	7.19967234483636
79	C18	R1	7.36632221424582
79	C16	R1	6.97727992349992
79	C8	R1	7.3037807481771
79	C20	R1	7.4178525148859
79	C7	R1	7.07681559705083
80	C23	R1	7.18982455888002
80	C17	R1	7.4757334309664
80	C14	R1	7.28540221886225
80	C5	R1	7.37503943134692
80	C9	R1	7.34872815423108
80	C24	R1	7.467605550083
80	C21	R1	7.29462074889163
80	C19	R1	7.49984588708321
80	C1	R1	7.29462074889163
80	C22	R1	7.59991284218713
80	C4	R1	7.33985000288462
80	C13	R1	7.15987133677839
80	C18	R1	7.15987133677839
80	C15	R1	7.29462074889163
80	C11	R1	7.07681559705083
80	C16	R1	7.09803208296053
80	C20	R1	7.06608919045777
80	C7	R1	7.19967234483636
81	C23	R1	6.96578428466209
81	C12	R1	7.22881869049588
81	C10	R1	7.20945336562895
81	C14	R1	7.10852445677817
81	C5	R1	7.19967234483636
81	C9	R1	7.11894107272351
81	C24	R1	7.39231742277876
81	C6	R1	7.09803208296053
81	C19	R1	7.27612440527424
81	C1	R1	7.14974711950468
81	C22	R1	7.53915881110803
81	C4	R1	7.23840473932508
81	C13	R1	7.01122725542325
81	C15	R1	7.02236781302845
81	C11	R1	7.12928301694497
81	C16	R1	7.13955135239879
81	C8	R1	7.32192809488736
81	C7	R1	7.16992500144231
82	C17	R1	7.18982455888002
82	C12	R1	7.28540221886225
82	C10	R1	7.16992500144231
82	C3	R1	7.18982455888002
82	C14	R1	7.61470984411521
82	C5	R1	7.59991284218713
82	C9	R1	7.12928301694497
82	C24	R1	7.4757334309664
82	C6	R1	7.38370429247405
82	C21	R1	7.44294349584873
82	C19	R1	7.4093909361377
82	C1	R1	7.19967234483636
82	C22	R1	7.48381577726426
82	C4	R1	7.28540221886225
82	C13	R1	7.37503943134692
82	C18	R1	6.74146698640115
82	C15	R1	6.96578428466209
82	C11	R1	7.467605550083
82	C16	R1	7.33985000288462
82	C8	R1	7.35755200461808
82	C20	R1	7.35755200461808
82	C7	R1	7.11894107272351
83	C23	R1	7.4594316186373
83	C17	R1	7.34872815423108
83	C12	R1	7.04439411935845
83	C3	R1	7.29462074889163
83	C14	R1	7.22881869049588
83	C5	R1	7.2667865406949
83	C24	R1	7.4093909361377
83	C6	R1	7.27612440527424
83	C21	R1	7.39231742277876
83	C19	R1	7.54689445988764
83	C1	R1	7.4594316186373
83	C22	R1	7.13955135239879
83	C4	R1	7.19967234483636
83	C13	R1	7.39231742277876
83	C15	R1	7.4757334309664
83	C11	R1	7.20945336562895
83	C16	R1	6.90689059560852
83	C8	R1	7.27612440527424
83	C20	R1	7.32192809488736
83	C7	R1	7.20945336562895
84	C23	R1	7.52356195605701
84	C17	R1	7.32192809488736
84	C12	R1	7.2667865406949
84	C10	R1	7.4178525148859
84	C3	R1	7.19967234483636
84	C14	R1	7.21916852046216
84	C5	R1	7.11894107272351
84	C9	R1	7.38370429247405
84	C24	R1	7.20945336562895
84	C6	R1	7.36632221424582
84	C21	R1	7.4757334309664
84	C19	R1	7.44294349584873
84	C1	R1	7.08746284125034
84	C22	R1	7.467605550083
84	C4	R1	7.35755200461808
84	C13	R1	7.22881869049588
84	C18	R1	7.40087943628218
84	C15	R1	7.21916852046216
84	C11	R1	7.19967234483636
84	C16	R1	6.98868468677217
84	C8	R1	7.40087943628218
84	C20	R1	7.16992500144231
84	C7	R1	7.467605550083
85	C23	R1	7.29462074889163
85	C17	R1	7.17990909001493
85	C12	R1	7.36632221424582
85	C10	R1	7.48381577726426
85	C3	R1	7.4757334309664
85	C14	R1	7.35755200461808
85	C5	R1	7.36632221424582
85	C9	R1	7.4178525148859
85	C24	R1	7.29462074889163
85	C21	R1	7.27612440527424
85	C19	R1	7.22881869049588
85	C1	R1	6.78135971352466
85	C22	R1	7.2667865406949
85	C4	R1	7.15987133677839
85	C13	R1	7.32192809488736
85	C18	R1	7.07681559705083
85	C15	R1	7.08746284125034
85	C11	R1	7.29462074889163
85	C16	R1	7.09803208296053
85	C8	R1	7.37503943134692
85	C20	R1	7.23840473932508
85	C7	R1	6.94251450533924
86	C23	R1	7.4262647547021
86	C17	R1	6.83289001416474
86	C12	R1	7.70043971814109
86	C10	R1	7.20945336562895
86	C3	R1	7.19967234483636
86	C14	R1	7.31288295528436
86	C5	R1	7.16992500144231
86	C9	R1	7.33985000288462
86	C24	R1	7.16992500144231
86	C6	R1	7.09803208296053
86	C21	R1	7.53138146051631
86	C1	R1	7.09803208296053
86	C22	R1	7.49185309632967
86	C4	R1	7.17990909001493
86	C13	R1	7.59245703726808
86	C15	R1	7.14974711950468
86	C11	R1	6.82017896241519
86	C16	R1	7.3037807481771
86	C8	R1	7.33985000288462
86	C20	R1	7.4093909361377
86	C7	R1	7.55458885167764
87	C23	R1	7.33091687811462
87	C17	R1	6.89481776330794
87	C12	R1	7.59991284218713
87	C10	R1	7.39231742277876
87	C3	R1	7.35755200461808
87	C14	R1	6.89481776330794
87	C5	R1	7.11894107272351
87	C9	R1	7.39231742277876
87	C24	R1	7.35755200461808
87	C6	R1	7.33091687811462
87	C21	R1	7.56224242422107
87	C19	R1	7.18982455888002
87	C1	R1	7.43462822763672
87	C22	R1	7.18982455888002
87	C13	R1	7.3037807481771
87	C18	R1	7.28540221886225
87	C15	R1	6.96578428466209
87	C11	R1	7.44294349584873
87	C16	R1	7.03342300153745
87	C8	R1	7.35755200461808
87	C20	R1	7.25738784269265
87	C7	R1	6.98868468677217
88	C23	R1	7.34872815423108
88	C12	R1	6.97727992349992
88	C10	R1	7.2667865406949
88	C3	R1	7.07681559705083
88	C14	R1	7.31288295528436
88	C5	R1	7.17990909001493
88	C9	R1	7.43462822763672
88	C24	R1	7.07681559705083
88	C21	R1	7.38370429247405
88	C19	R1	7.3037807481771
88	C1	R1	7.49984588708321
88	C22	R1	7.55458885167764
88	C4	R1	7.35755200461808
88	C13	R1	7.43462822763672
88	C18	R1	7.32192809488736
88	C15	R1	7.09803208296053
88	C11	R1	6.83289001416474
88	C16	R1	7.04439411935845
88	C8	R1	7.27612440527424
88	C20	R1	7.3037807481771
89	C23	R1	7.4093909361377
89	C17	R1	7.06608919045777
89	C12	R1	7.13955135239879
89	C10	R1	7.49984588708321
89	C3	R1	7.4757334309664
89	C5	R1	7.14974711950468
89	C9	R1	7.39231742277876
89	C24	R1	7.15987133677839
89	C6	R1	7.33985000288462
89	C21	R1	7.49984588708321
89	C19	R1	7.36632221424582
89	C1	R1	7.07681559705083
89	C22	R1	7.22881869049588
89	C4	R1	7.2667865406949
89	C13	R1	7.17990909001493
89	C18	R1	7.31288295528436
89	C15	R1	6.93073733756289
89	C11	R1	7.17990909001493
89	C16	R1	6.79441586635011
89	C8	R1	7.21916852046216
89	C20	R1	7.33985000288462
89	C7	R1	7.34872815423108
90	C23	R1	7.467605550083
90	C12	R1	7.29462074889163
90	C10	R1	7.03342300153745
90	C3	R1	7.37503943134692
90	C14	R1	7.4093909361377
90	C5	R1	7.20945336562895
90	C9	R1	7.2667865406949
90	C24	R1	7.14974711950468
90	C6	R1	7.33091687811462
90	C21	R1	7.31288295528436
90	C1	R1	7.3037807481771
90	C22	R1	7.52356195605701
90	C13	R1	7.20945336562895
90	C18	R1	7.62935662007961
90	C15	R1	7.02236781302845
90	C11	R1	7.51569983828404
90	C16	R1	7.05528243550119
90	C8	R1	7.35755200461808
90	C20	R1	7.4262647547021
90	C7	R1	7.32192809488736
91	C23	R1	7.37503943134692
91	C17	R1	7.23840473932508
91	C12	R1	7.4757334309664
91	C10	R1	7.23840473932508
91	C14	R1	7.49185309632967
91	C9	R1	7.14974711950468
91	C24	R1	7.29462074889163
91	C6	R1	7.24792751344359
91	C21	R1	7.32192809488736
91	C19	R1	7.11894107272351
91	C1	R1	7.06608919045777
91	C22	R1	7.33091687811462
91	C4	R1	7.03342300153745
91	C13	R1	7.35755200461808
91	C18	R1	7.04439411935845
91	C15	R1	7.18982455888002
91	C11	R1	6.96578428466209
91	C16	R1	7.15987133677839
91	C8	R1	7.4594316186373
91	C20	R1	7.49984588708321
91	C7	R1	7.33091687811462
92	C23	R1	7.3037807481771
92	C17	R1	7.51569983828404
92	C12	R1	7.23840473932508
92	C10	R1	7.33091687811462
92	C3	R1	7.4594316186373
92	C14	R1	7.16992500144231
92	C5	R1	7.40087943628218
92	C9	R1	7.4757334309664
92	C24	R1	7.28540221886225
92	C6	R1	7.05528243550119
92	C21	R1	7.2667865406949
92	C19	R1	7.18982455888002
92	C1	R1	7.4757334309664
92	C22	R1	7.21916852046216
92	C4	R1	7.2667865406949
92	C13	R1	7.25738784269265
92	C18	R1	7.16992500144231
92	C15	R1	7.22881869049588
92	C11	R1	7.21916852046216
92	C16	R1	6.71424551766612
92	C8	R1	7.33985000288462
92	C20	R1	7.22881869049588
92	C7	R1	7.4178525148859
93	C23	R1	7.33091687811462
93	C17	R1	7.44294349584873
93	C12	R1	7.23840473932508
93	C10	R1	7.4178525148859
93	C3	R1	7.14974711950468
93	C14	R1	7.53915881110803
93	C5	R1	7.11894107272351
93	C9	R1	7.32192809488736
93	C21	R1	7.4594316186373
93	C19	R1	7.24792751344359
93	C1	R1	7.27612440527424
93	C22	R1	7.38370429247405
93	C4	R1	7.37503943134692
93	C13	R1	7.14974711950468
93	C18	R1	7.21916852046216
93	C15	R1	7.12928301694497
93	C11	R1	7.40087943628218
93	C16	R1	7.2667865406949
93	C8	R1	7.20945336562895
93	C20	R1	7.29462074889163
93	C7	R1	7.14974711950468
94	C23	R1	7.2667865406949
94	C17	R1	7.53138146051631
94	C12	R1	7.49984588708321
94	C10	R1	7.38370429247405
94	C3	R1	7.2667865406949
94	C14	R1	7.11894107272351
94	C5	R1	7.3037807481771
94	C9	R1	7.28540221886225
94	C24	R1	7.05528243550119
94	C19	R1	7.35755200461808
94	C1	R1	7.39231742277876
94	C22	R1	7.25738784269265
94	C4	R1	7.28540221886225
94	C18	R1	7.05528243550119
94	C15	R1	7.11894107272351
94	C11	R1	7.21916852046216
94	C16	R1	6.84549005094437
94	C8	R1	7.24792751344359
94	C20	R1	7.10852445677817
95	C23	R1	7.29462074889163
95	C17	R1	7.4093909361377
95	C12	R1	7.467605550083
95	C10	R1	7.39231742277876
95	C3	R1	7.52356195605701
95	C14	R1	7.39231742277876
95	C5	R1	7.45121111183233
95	C9	R1	7.4594316186373
95	C24	R1	7.22881869049588
95	C6	R1	7.2667865406949
95	C21	R1	7.27612440527424
95	C19	R1	7.27612440527424
95	C22	R1	7.4757334309664
95	C4	R1	7.56224242422107
95	C13	R1	7.31288295528436
95	C15	R1	6.96578428466209
95	C11	R1	7.02236781302845
95	C16	R1	7.23840473932508
95	C8	R1	7.43462822763672
95	C20	R1	7.19967234483636
95	C7	R1	7.25738784269265
96	C23	R1	7.49984588708321
96	C17	R1	7.32192809488736
96	C12	R1	7.09803208296053
96	C10	R1	7.33985000288462
96	C3	R1	7.15987133677839
96	C5	R1	7.36632221424582
96	C6	R1	7.29462074889163
96	C19	R1	7.49984588708321
96	C1	R1	7.31288295528436
96	C4	R1	7.23840473932508
96	C13	R1	7.4093909361377
96	C18	R1	7.2667865406949
96	C15	R1	7.06608919045777
96	C16	R1	7.07681559705083
96	C20	R1	7.06608919045777
96	C7	R1	7.32192809488736
97	C23	R1	7.24792751344359
97	C17	R1	7.32192809488736
97	C12	R1	7.13955135239879
97	C10	R1	7.2667865406949
97	C3	R1	7.2667865406949
97	C14	R1	7.4262647547021
97	C5	R1	7.16992500144231
97	C9	R1	7.4262647547021
97	C24	R1	7.23840473932508
97	C6	R1	7.12928301694497
97	C21	R1	7.53138146051631
97	C19	R1	7.4757334309664
97	C1	R1	7.29462074889163
97	C22	R1	7.17990909001493
[truncated: 14,611 more rows]
