# Supplementary material for: Stochastic modelling of single-cell gene expression adaptation reveals non-genomic contribution to evolution of tumor subclones
Source: bioRxiv. 2024 Apr 20:2024.04.17.588869. Preprint. [Version 1] doi: 10.1101/2024.04.17.588869 (PMC11071284; doi:10.1101/2024.04.17.588869)
Supplement: Supplement 2 [file media-2.zip › Supplementary Files/Simulated Data/Adaptive_Simulation/tr_1.08_sq_.15_r_150_a_1.csv]

gene	species	replicate	exprval
1	C23	R1	7.40087943628218
1	C17	R1	7.29462074889163
1	C12	R1	7.2667865406949
1	C10	R1	7.03342300153745
1	C3	R1	7.09803208296053
1	C14	R1	7.52356195605701
1	C5	R1	7.17990909001493
1	C24	R1	7.35755200461808
1	C6	R1	7.4093909361377
1	C21	R1	7.15987133677839
1	C19	R1	7.06608919045777
1	C1	R1	7.14974711950468
1	C13	R1	7.36632221424582
1	C18	R1	7.32192809488736
1	C15	R1	7.05528243550119
1	C11	R1	7.3037807481771
1	C16	R1	7.05528243550119
1	C8	R1	7.34872815423108
1	C20	R1	7.48381577726426
1	C7	R1	7.35755200461808
2	C23	R1	7.4594316186373
2	C17	R1	7.07681559705083
2	C12	R1	7.14974711950468
2	C10	R1	7.06608919045777
2	C3	R1	7.31288295528436
2	C14	R1	7.20945336562895
2	C5	R1	7.57742882803575
2	C9	R1	7.62935662007961
2	C24	R1	7.14974711950468
2	C21	R1	7.29462074889163
2	C19	R1	7.28540221886225
2	C1	R1	7.467605550083
2	C22	R1	7.4594316186373
2	C4	R1	7.25738784269265
2	C13	R1	7.09803208296053
2	C18	R1	7.32192809488736
2	C15	R1	7.21916852046216
2	C11	R1	7.4093909361377
2	C16	R1	7.01122725542325
2	C8	R1	7.02236781302845
2	C20	R1	7.39231742277876
2	C7	R1	7.16992500144231
3	C23	R1	7.09803208296053
3	C17	R1	7.24792751344359
3	C12	R1	7.20945336562895
3	C10	R1	7.38370429247405
3	C3	R1	7.34872815423108
3	C14	R1	7.22881869049588
3	C5	R1	7.20945336562895
3	C9	R1	7.44294349584873
3	C6	R1	7.40087943628218
3	C21	R1	7.39231742277876
3	C19	R1	7.61470984411521
3	C1	R1	7.25738784269265
3	C22	R1	7.18982455888002
3	C4	R1	7.02236781302845
3	C13	R1	7.39231742277876
3	C18	R1	7.18982455888002
3	C15	R1	7.15987133677839
3	C11	R1	7.51569983828404
3	C8	R1	7.467605550083
3	C20	R1	7.12928301694497
3	C7	R1	7.4178525148859
4	C23	R1	7.15987133677839
4	C17	R1	7.29462074889163
4	C12	R1	7.12928301694497
4	C10	R1	7.44294349584873
4	C3	R1	7.34872815423108
4	C14	R1	7.33985000288462
4	C5	R1	7.29462074889163
4	C9	R1	7.34872815423108
4	C24	R1	7.40087943628218
4	C6	R1	7.36632221424582
4	C21	R1	7.31288295528436
4	C19	R1	7.4093909361377
4	C22	R1	7.39231742277876
4	C4	R1	7.36632221424582
4	C13	R1	7.4093909361377
4	C18	R1	7.20945336562895
4	C15	R1	7.13955135239879
4	C11	R1	7.21916852046216
4	C16	R1	7.15987133677839
4	C8	R1	7.54689445988764
4	C7	R1	7.43462822763672
5	C23	R1	7.15987133677839
5	C17	R1	7.10852445677817
5	C12	R1	7.5077946401987
5	C10	R1	7.4093909361377
5	C3	R1	7.62935662007961
5	C14	R1	7.4093909361377
5	C5	R1	7.35755200461808
5	C9	R1	7.18982455888002
5	C24	R1	7.20945336562895
5	C6	R1	7.37503943134692
5	C21	R1	7.07681559705083
5	C19	R1	7.33091687811462
5	C1	R1	7.35755200461808
5	C22	R1	7.4262647547021
5	C4	R1	7.18982455888002
5	C13	R1	7.21916852046216
5	C18	R1	7.25738784269265
5	C15	R1	7.05528243550119
5	C16	R1	7.08746284125034
5	C8	R1	7.18982455888002
5	C20	R1	6.95419631038687
5	C7	R1	7.23840473932508
6	C23	R1	7.15987133677839
6	C17	R1	7.32192809488736
6	C12	R1	7.27612440527424
6	C10	R1	7.03342300153745
6	C3	R1	7.21916852046216
6	C14	R1	7.45121111183233
6	C5	R1	7.38370429247405
6	C9	R1	7.22881869049588
6	C24	R1	7.10852445677817
6	C6	R1	7.05528243550119
6	C21	R1	7.39231742277876
6	C19	R1	7.35755200461808
6	C1	R1	7.19967234483636
6	C22	R1	7.56224242422107
6	C4	R1	7.43462822763672
6	C13	R1	7.52356195605701
6	C18	R1	7.34872815423108
6	C11	R1	7.15987133677839
6	C16	R1	7.27612440527424
6	C8	R1	6.93073733756289
6	C20	R1	7.08746284125034
7	C23	R1	7.08746284125034
7	C17	R1	7.23840473932508
7	C12	R1	7.24792751344359
7	C10	R1	7.22881869049588
7	C3	R1	7.22881869049588
7	C14	R1	7.19967234483636
7	C5	R1	7.16992500144231
7	C9	R1	7.19967234483636
7	C24	R1	7.23840473932508
7	C6	R1	7.10852445677817
7	C21	R1	7.27612440527424
7	C19	R1	7.10852445677817
7	C1	R1	7.33091687811462
7	C22	R1	7.38370429247405
7	C4	R1	7.27612440527424
7	C13	R1	7.03342300153745
7	C18	R1	7.12928301694497
7	C15	R1	7.24792751344359
7	C11	R1	7.19967234483636
7	C16	R1	7.16992500144231
7	C8	R1	7.11894107272351
7	C20	R1	7.33091687811462
7	C7	R1	7.58496250072116
8	C23	R1	7.07681559705083
8	C12	R1	7.25738784269265
8	C10	R1	7.5077946401987
8	C3	R1	7.19967234483636
8	C14	R1	7.49984588708321
8	C5	R1	7.07681559705083
8	C24	R1	7.39231742277876
8	C6	R1	7.58496250072116
8	C21	R1	7.35755200461808
8	C19	R1	6.90689059560852
8	C1	R1	7.60733031374961
8	C22	R1	7.4093909361377
8	C4	R1	7.4594316186373
8	C13	R1	7.07681559705083
8	C18	R1	7.05528243550119
8	C16	R1	7.09803208296053
8	C8	R1	7.78135971352466
9	C23	R1	7.32192809488736
9	C17	R1	7.49185309632967
9	C12	R1	7.13955135239879
9	C10	R1	7.38370429247405
9	C3	R1	7.4178525148859
9	C14	R1	7.24792751344359
9	C5	R1	7.01122725542325
9	C9	R1	7.3037807481771
9	C24	R1	7.3037807481771
9	C6	R1	6.89481776330794
9	C21	R1	7.27612440527424
9	C1	R1	7.40087943628218
9	C22	R1	7.19967234483636
9	C4	R1	7.27612440527424
9	C13	R1	7.34872815423108
9	C18	R1	7.08746284125034
9	C15	R1	6.97727992349992
9	C11	R1	7.14974711950468
9	C16	R1	7.09803208296053
9	C8	R1	7.33091687811462
9	C20	R1	7.15987133677839
9	C7	R1	7.33985000288462
10	C23	R1	7.4093909361377
10	C17	R1	7.40087943628218
10	C12	R1	7.2667865406949
10	C10	R1	7.4093909361377
10	C3	R1	7.25738784269265
10	C14	R1	7.29462074889163
10	C5	R1	7.15987133677839
10	C9	R1	7.14974711950468
10	C24	R1	7.22881869049588
10	C6	R1	7.31288295528436
10	C21	R1	7.33985000288462
10	C19	R1	7.56224242422107
10	C1	R1	7.28540221886225
10	C22	R1	7.31288295528436
10	C4	R1	7.08746284125034
10	C13	R1	7.14974711950468
10	C18	R1	7.38370429247405
10	C15	R1	7.14974711950468
10	C11	R1	7.32192809488736
10	C16	R1	7.04439411935845
10	C8	R1	7.35755200461808
10	C20	R1	7.03342300153745
10	C7	R1	7.10852445677817
11	C23	R1	7.08746284125034
11	C17	R1	7.09803208296053
11	C12	R1	7.25738784269265
11	C10	R1	7.17990909001493
11	C3	R1	6.97727992349992
11	C14	R1	7.37503943134692
11	C5	R1	7.21916852046216
11	C9	R1	7.13955135239879
11	C24	R1	7.56985560833095
11	C21	R1	7.60733031374961
11	C19	R1	7.40087943628218
11	C1	R1	6.98868468677217
11	C22	R1	7.33091687811462
11	C4	R1	7.24792751344359
11	C13	R1	7.32192809488736
11	C18	R1	7.27612440527424
11	C15	R1	7.34872815423108
11	C16	R1	6.8703647195834
11	C8	R1	7.33091687811462
11	C20	R1	7.37503943134692
11	C7	R1	6.97727992349992
12	C23	R1	7.48381577726426
12	C17	R1	7.16992500144231
12	C12	R1	7.4093909361377
12	C10	R1	7.4757334309664
12	C5	R1	7.4594316186373
12	C9	R1	7.40087943628218
12	C6	R1	7.5077946401987
12	C21	R1	7.6724253419715
12	C19	R1	7.14974711950468
12	C1	R1	7.21916852046216
12	C22	R1	7.52356195605701
12	C4	R1	7.27612440527424
12	C13	R1	7.4093909361377
12	C18	R1	7.13955135239879
12	C15	R1	7.45121111183233
12	C16	R1	7.21916852046216
12	C8	R1	7.33091687811462
12	C7	R1	7.33091687811462
13	C23	R1	7.34872815423108
13	C17	R1	7.16992500144231
13	C12	R1	7.27612440527424
13	C10	R1	7.29462074889163
13	C3	R1	7.32192809488736
13	C14	R1	7.21916852046216
13	C5	R1	7.13955135239879
13	C9	R1	7.32192809488736
13	C24	R1	7.15987133677839
13	C6	R1	7.18982455888002
13	C19	R1	7.34872815423108
13	C1	R1	7.49984588708321
13	C22	R1	7.36632221424582
13	C4	R1	7.15987133677839
13	C13	R1	7.33091687811462
13	C18	R1	6.79441586635011
13	C15	R1	7.23840473932508
13	C11	R1	7.31288295528436
13	C16	R1	7.35755200461808
13	C8	R1	7.4262647547021
13	C20	R1	7.33985000288462
13	C7	R1	6.91886323727459
14	C23	R1	7.20945336562895
14	C17	R1	7.38370429247405
14	C12	R1	7.02236781302845
14	C3	R1	7.49984588708321
14	C5	R1	7.16992500144231
14	C9	R1	7.4178525148859
14	C24	R1	7.15987133677839
14	C6	R1	7.39231742277876
14	C21	R1	7.35755200461808
14	C19	R1	7.06608919045777
14	C1	R1	7.56985560833095
14	C22	R1	7.27612440527424
14	C4	R1	7.27612440527424
14	C13	R1	7.01122725542325
14	C18	R1	7.20945336562895
14	C15	R1	7.27612440527424
14	C11	R1	7.28540221886225
14	C16	R1	7.14974711950468
14	C8	R1	7.61470984411521
14	C20	R1	7.32192809488736
14	C7	R1	7.32192809488736
15	C17	R1	7.01122725542325
15	C12	R1	7.05528243550119
15	C10	R1	7.29462074889163
15	C3	R1	7.23840473932508
15	C14	R1	7.27612440527424
15	C5	R1	7.28540221886225
15	C9	R1	7.24792751344359
15	C24	R1	7.38370429247405
15	C6	R1	7.24792751344359
15	C21	R1	7.2667865406949
15	C19	R1	7.20945336562895
15	C1	R1	7.14974711950468
15	C22	R1	7.35755200461808
15	C4	R1	7.59991284218713
15	C13	R1	7.44294349584873
15	C18	R1	6.97727992349992
15	C15	R1	7.11894107272351
15	C11	R1	7.2667865406949
15	C16	R1	7.54689445988764
15	C8	R1	7.53138146051631
15	C20	R1	7.23840473932508
16	C23	R1	7.22881869049588
16	C17	R1	7.56224242422107
16	C12	R1	7.23840473932508
16	C10	R1	7.17990909001493
16	C3	R1	7.34872815423108
16	C14	R1	7.21916852046216
16	C6	R1	7.37503943134692
16	C21	R1	7.15987133677839
16	C19	R1	7.3037807481771
16	C1	R1	7.45121111183233
16	C22	R1	7.32192809488736
16	C4	R1	7.43462822763672
16	C18	R1	7.37503943134692
16	C15	R1	6.88264304936184
16	C11	R1	7.03342300153745
16	C16	R1	7.05528243550119
16	C8	R1	7.36632221424582
16	C20	R1	7.25738784269265
16	C7	R1	7.05528243550119
17	C23	R1	7.12928301694497
17	C17	R1	7.25738784269265
17	C12	R1	7.31288295528436
17	C10	R1	7.10852445677817
17	C3	R1	7.66533591718518
17	C14	R1	7.39231742277876
17	C5	R1	6.95419631038687
17	C24	R1	7.34872815423108
17	C6	R1	7.05528243550119
17	C21	R1	7
17	C19	R1	7.31288295528436
17	C1	R1	7.45121111183233
17	C22	R1	7.18982455888002
17	C4	R1	7.44294349584873
17	C13	R1	6.96578428466209
17	C18	R1	7.03342300153745
17	C11	R1	7.4093909361377
17	C16	R1	7.12928301694497
17	C8	R1	7.20945336562895
17	C20	R1	7.14974711950468
17	C7	R1	7.01122725542325
18	C23	R1	7.32192809488736
18	C12	R1	7.53138146051631
18	C10	R1	7.4757334309664
18	C14	R1	6.88264304936184
18	C5	R1	7.16992500144231
18	C24	R1	7.3037807481771
18	C6	R1	7.24792751344359
18	C21	R1	7.39231742277876
18	C19	R1	7.2667865406949
18	C1	R1	6.91886323727459
18	C22	R1	7.36632221424582
18	C4	R1	7.04439411935845
18	C13	R1	7.09803208296053
18	C18	R1	7.23840473932508
18	C11	R1	7.37503943134692
18	C16	R1	7.31288295528436
18	C8	R1	7.22881869049588
18	C20	R1	7.22881869049588
18	C7	R1	7.12928301694497
19	C23	R1	7.08746284125034
19	C17	R1	6.96578428466209
19	C12	R1	7.29462074889163
19	C10	R1	7.56224242422107
19	C3	R1	7.06608919045777
19	C14	R1	7.22881869049588
19	C9	R1	7.21916852046216
19	C24	R1	6.96578428466209
19	C6	R1	7.25738784269265
19	C21	R1	7.31288295528436
19	C19	R1	7.15987133677839
19	C1	R1	7.33091687811462
19	C22	R1	7.24792751344359
19	C4	R1	7.23840473932508
19	C13	R1	7.467605550083
19	C18	R1	7.20945336562895
19	C15	R1	7.22881869049588
19	C11	R1	7.31288295528436
19	C16	R1	6.95419631038687
19	C8	R1	7.37503943134692
19	C20	R1	7.20945336562895
19	C7	R1	7.32192809488736
20	C23	R1	7.4594316186373
20	C17	R1	7.4262647547021
20	C12	R1	7.37503943134692
20	C10	R1	7.56224242422107
20	C3	R1	7.17990909001493
20	C14	R1	7.24792751344359
20	C5	R1	7.40087943628218
20	C9	R1	7.24792751344359
20	C24	R1	7.35755200461808
20	C6	R1	7.07681559705083
20	C21	R1	7.43462822763672
20	C19	R1	7.4594316186373
20	C1	R1	7.34872815423108
20	C22	R1	7.24792751344359
20	C4	R1	7.2667865406949
20	C13	R1	7.34872815423108
20	C18	R1	7.15987133677839
20	C15	R1	7.27612440527424
20	C11	R1	7.32192809488736
20	C16	R1	7.36632221424582
20	C8	R1	7.60733031374961
20	C20	R1	7.53915881110803
20	C7	R1	7.09803208296053
21	C23	R1	7.22881869049588
21	C17	R1	7.17990909001493
21	C12	R1	7.37503943134692
21	C10	R1	7.29462074889163
21	C3	R1	7.04439411935845
21	C14	R1	7.32192809488736
21	C5	R1	7.34872815423108
21	C9	R1	7.4178525148859
21	C24	R1	7.4178525148859
21	C6	R1	7.18982455888002
21	C21	R1	7.27612440527424
21	C19	R1	7.12928301694497
21	C1	R1	7.16992500144231
21	C4	R1	7.15987133677839
21	C13	R1	7.25738784269265
21	C18	R1	6.8073549220576
21	C15	R1	7.09803208296053
21	C11	R1	6.91886323727459
21	C16	R1	7.16992500144231
21	C20	R1	7.33091687811462
21	C7	R1	7.29462074889163
22	C23	R1	7.20945336562895
22	C17	R1	7.33091687811462
22	C12	R1	7.13955135239879
22	C10	R1	7.44294349584873
22	C3	R1	7.27612440527424
22	C5	R1	7.20945336562895
22	C9	R1	7.2667865406949
22	C24	R1	7.38370429247405
22	C6	R1	7.13955135239879
22	C21	R1	7.24792751344359
22	C19	R1	7.35755200461808
22	C1	R1	7.27612440527424
22	C22	R1	7.36632221424582
22	C4	R1	7.14974711950468
22	C13	R1	7.45121111183233
22	C15	R1	7.12928301694497
22	C11	R1	7.10852445677817
22	C16	R1	7
22	C8	R1	7.4262647547021
22	C20	R1	7.18982455888002
22	C7	R1	7.4093909361377
23	C17	R1	6.93073733756289
23	C12	R1	7.08746284125034
23	C10	R1	7.54689445988764
23	C3	R1	7.02236781302845
23	C14	R1	7.467605550083
23	C5	R1	7.24792751344359
23	C9	R1	7.48381577726426
23	C24	R1	7.4262647547021
23	C6	R1	6.83289001416474
23	C21	R1	7.24792751344359
23	C19	R1	7.5077946401987
23	C1	R1	7.33985000288462
23	C22	R1	7.08746284125034
23	C4	R1	7.28540221886225
23	C13	R1	7.51569983828404
23	C18	R1	7.12928301694497
23	C15	R1	7.11894107272351
23	C11	R1	7.16992500144231
23	C16	R1	7.25738784269265
23	C8	R1	7.43462822763672
23	C20	R1	7.05528243550119
23	C7	R1	7.4178525148859
24	C23	R1	7.3037807481771
24	C17	R1	7.17990909001493
24	C12	R1	7.33091687811462
24	C10	R1	7.31288295528436
24	C3	R1	7.38370429247405
24	C14	R1	7.08746284125034
24	C5	R1	7.45121111183233
24	C9	R1	7.3037807481771
24	C24	R1	7.34872815423108
24	C6	R1	7.11894107272351
24	C21	R1	7.4757334309664
24	C19	R1	7.19967234483636
24	C1	R1	7.28540221886225
24	C22	R1	7.4178525148859
24	C4	R1	7.52356195605701
24	C13	R1	7.28540221886225
24	C18	R1	7.27612440527424
24	C15	R1	7.02236781302845
24	C11	R1	7.17990909001493
24	C16	R1	7.20945336562895
24	C8	R1	7.14974711950468
24	C7	R1	7.09803208296053
25	C23	R1	7.19967234483636
25	C17	R1	7.38370429247405
25	C12	R1	7.23840473932508
25	C10	R1	7.27612440527424
25	C3	R1	7.27612440527424
25	C14	R1	7.11894107272351
25	C5	R1	7.24792751344359
25	C9	R1	7.22881869049588
25	C24	R1	7.24792751344359
25	C6	R1	7.27612440527424
25	C21	R1	7.07681559705083
25	C19	R1	7.34872815423108
25	C4	R1	7.19967234483636
25	C15	R1	6.90689059560852
25	C11	R1	7.15987133677839
25	C16	R1	7.29462074889163
25	C8	R1	7.39231742277876
25	C20	R1	7.4178525148859
25	C7	R1	7.21916852046216
26	C23	R1	7.14974711950468
26	C17	R1	7.3037807481771
26	C12	R1	7.22881869049588
26	C10	R1	7.02236781302845
26	C3	R1	7.31288295528436
26	C14	R1	7.45121111183233
26	C5	R1	7.37503943134692
26	C9	R1	7.08746284125034
26	C24	R1	7.17990909001493
26	C6	R1	7.28540221886225
26	C19	R1	7.14974711950468
26	C1	R1	7.33091687811462
26	C22	R1	7.3037807481771
26	C4	R1	7.22881869049588
26	C13	R1	7.11894107272351
26	C18	R1	7.32192809488736
26	C11	R1	7.20945336562895
26	C16	R1	7.07681559705083
26	C8	R1	6.96578428466209
26	C20	R1	7.44294349584873
26	C7	R1	7.52356195605701
27	C23	R1	7.14974711950468
27	C17	R1	7.49185309632967
27	C12	R1	7.27612440527424
27	C10	R1	7.36632221424582
27	C14	R1	7.21916852046216
27	C5	R1	7.34872815423108
27	C9	R1	7.17990909001493
27	C24	R1	7.35755200461808
27	C6	R1	7.14974711950468
27	C21	R1	7.06608919045777
27	C19	R1	7.66533591718518
27	C1	R1	7.22881869049588
27	C22	R1	7.33091687811462
27	C4	R1	7.58496250072116
27	C13	R1	7.27612440527424
27	C18	R1	7.3037807481771
27	C15	R1	6.97727992349992
27	C11	R1	7.12928301694497
27	C16	R1	7.38370429247405
27	C8	R1	7.21916852046216
27	C20	R1	7.24792751344359
27	C7	R1	7.09803208296053
28	C17	R1	7.35755200461808
28	C12	R1	7.27612440527424
28	C10	R1	7.58496250072116
28	C3	R1	7.4178525148859
28	C14	R1	7.24792751344359
28	C5	R1	7
28	C9	R1	7.28540221886225
28	C24	R1	7.4178525148859
28	C6	R1	7.18982455888002
28	C21	R1	7.13955135239879
28	C19	R1	7
28	C22	R1	7.4594316186373
28	C4	R1	7.27612440527424
28	C13	R1	7.28540221886225
28	C18	R1	7.12928301694497
28	C15	R1	7.04439411935845
28	C11	R1	7.13955135239879
28	C16	R1	7.21916852046216
28	C8	R1	7.24792751344359
28	C20	R1	7.4093909361377
28	C7	R1	7.29462074889163
29	C17	R1	7.17990909001493
29	C12	R1	7.14974711950468
29	C10	R1	7.2667865406949
29	C3	R1	6.94251450533924
29	C14	R1	7.37503943134692
29	C5	R1	7.4594316186373
29	C9	R1	7.37503943134692
29	C24	R1	7.38370429247405
29	C21	R1	7.38370429247405
29	C1	R1	7.28540221886225
29	C22	R1	7.19967234483636
29	C13	R1	7.12928301694497
29	C18	R1	7.35755200461808
29	C15	R1	7.14974711950468
29	C11	R1	7.08746284125034
29	C16	R1	7.33985000288462
29	C8	R1	7.33091687811462
29	C20	R1	7.48381577726426
29	C7	R1	7.07681559705083
30	C23	R1	7.53138146051631
30	C17	R1	7.37503943134692
30	C12	R1	6.98868468677217
30	C10	R1	7.27612440527424
30	C3	R1	7.24792751344359
30	C14	R1	7.38370429247405
30	C5	R1	7.31288295528436
30	C9	R1	7.19967234483636
30	C24	R1	7.4178525148859
30	C21	R1	7.49984588708321
30	C19	R1	7.44294349584873
30	C1	R1	7.08746284125034
30	C22	R1	7.36632221424582
30	C4	R1	7.24792751344359
30	C13	R1	7.04439411935845
30	C18	R1	7.11894107272351
30	C15	R1	6.97727992349992
30	C11	R1	7.16992500144231
30	C16	R1	7.09803208296053
30	C8	R1	7.25738784269265
30	C20	R1	7.44294349584873
30	C7	R1	7.44294349584873
31	C23	R1	7.35755200461808
31	C17	R1	7.467605550083
31	C12	R1	7.3037807481771
31	C10	R1	7.19967234483636
31	C3	R1	6.93073733756289
31	C14	R1	7.11894107272351
31	C9	R1	7.49185309632967
31	C24	R1	7.06608919045777
31	C6	R1	7.4178525148859
31	C21	R1	7.44294349584873
31	C19	R1	7.4757334309664
31	C22	R1	7.27612440527424
31	C4	R1	7.49185309632967
31	C18	R1	7.16992500144231
31	C15	R1	7.18982455888002
31	C11	R1	7.17990909001493
31	C8	R1	7.36632221424582
31	C20	R1	7.25738784269265
31	C7	R1	7.36632221424582
32	C23	R1	7.2667865406949
32	C17	R1	7.11894107272351
32	C3	R1	7.39231742277876
32	C14	R1	7.07681559705083
32	C5	R1	7.22881869049588
32	C9	R1	7.36632221424582
32	C24	R1	7.31288295528436
32	C6	R1	7.33091687811462
32	C21	R1	7.39231742277876
32	C1	R1	7.57742882803575
32	C22	R1	7.34872815423108
32	C4	R1	6.98868468677217
32	C13	R1	6.88264304936184
32	C18	R1	7.21916852046216
32	C15	R1	6.97727992349992
32	C16	R1	7.13955135239879
32	C8	R1	7.12928301694497
32	C20	R1	7.20945336562895
32	C7	R1	7.20945336562895
33	C23	R1	7.11894107272351
33	C17	R1	7.23840473932508
33	C12	R1	7.29462074889163
33	C10	R1	7.32192809488736
33	C3	R1	7.2667865406949
33	C14	R1	7.4178525148859
33	C5	R1	7.43462822763672
33	C9	R1	7.33091687811462
33	C24	R1	7.36632221424582
33	C6	R1	7.49984588708321
33	C21	R1	7.08746284125034
33	C19	R1	7.54689445988764
33	C1	R1	7.25738784269265
33	C22	R1	7.467605550083
33	C4	R1	7.20945336562895
33	C13	R1	6.91886323727459
33	C18	R1	7.09803208296053
33	C15	R1	7.16992500144231
33	C11	R1	7.27612440527424
33	C16	R1	7.07681559705083
33	C8	R1	7.24792751344359
33	C20	R1	7.57742882803575
33	C7	R1	7.25738784269265
34	C23	R1	7.25738784269265
34	C12	R1	7.33091687811462
34	C10	R1	7.20945336562895
34	C3	R1	7.18982455888002
34	C14	R1	6.95419631038687
34	C5	R1	7.09803208296053
34	C9	R1	7.45121111183233
34	C24	R1	7.24792751344359
34	C6	R1	7.17990909001493
34	C19	R1	7.24792751344359
34	C1	R1	7.32192809488736
34	C22	R1	7.20945336562895
34	C13	R1	7.33985000288462
34	C18	R1	7.18982455888002
34	C15	R1	6.90689059560852
34	C11	R1	7.07681559705083
34	C16	R1	7.08746284125034
34	C8	R1	7.27612440527424
34	C20	R1	7.21916852046216
34	C7	R1	7.4757334309664
35	C23	R1	7.4262647547021
35	C17	R1	7.23840473932508
35	C12	R1	7.31288295528436
35	C10	R1	7.53138146051631
35	C14	R1	7.33091687811462
35	C5	R1	7.39231742277876
35	C9	R1	7.19967234483636
35	C24	R1	7.11894107272351
35	C6	R1	7.18982455888002
35	C21	R1	7.4594316186373
35	C19	R1	7.37503943134692
35	C1	R1	7.02236781302845
35	C22	R1	7.53138146051631
35	C4	R1	7.11894107272351
35	C18	R1	7.16992500144231
35	C15	R1	7.19967234483636
35	C11	R1	7.02236781302845
35	C16	R1	7.08746284125034
35	C8	R1	7.22881869049588
35	C20	R1	7.08746284125034
35	C7	R1	7.01122725542325
36	C23	R1	7.16992500144231
36	C17	R1	7.34872815423108
36	C12	R1	7.53915881110803
36	C10	R1	7.20945336562895
36	C3	R1	7.68650052718322
36	C14	R1	7.13955135239879
36	C5	R1	7.05528243550119
36	C24	R1	7.40087943628218
36	C6	R1	7.45121111183233
36	C21	R1	7.27612440527424
36	C19	R1	7.15987133677839
36	C1	R1	7.04439411935845
36	C22	R1	7.03342300153745
36	C4	R1	7.05528243550119
36	C13	R1	7.31288295528436
36	C18	R1	7.05528243550119
36	C15	R1	7.21916852046216
36	C11	R1	7.05528243550119
36	C16	R1	7
36	C8	R1	7.4757334309664
36	C20	R1	7.25738784269265
36	C7	R1	7.37503943134692
37	C23	R1	7.20945336562895
37	C17	R1	7.52356195605701
37	C12	R1	7.16992500144231
37	C10	R1	7.29462074889163
37	C3	R1	7.40087943628218
37	C14	R1	7.56224242422107
37	C5	R1	7.39231742277876
37	C9	R1	7.33091687811462
37	C24	R1	7.12928301694497
37	C21	R1	7.17990909001493
37	C1	R1	7.35755200461808
37	C22	R1	7.24792751344359
37	C4	R1	7.36632221424582
37	C18	R1	7.2667865406949
37	C15	R1	7.29462074889163
37	C11	R1	7
37	C8	R1	7.25738784269265
37	C20	R1	7.17990909001493
37	C7	R1	7.33985000288462
38	C23	R1	7.48381577726426
38	C17	R1	7.2667865406949
38	C3	R1	7.28540221886225
38	C14	R1	7.39231742277876
38	C5	R1	7.51569983828404
38	C9	R1	7.4178525148859
38	C24	R1	7.16992500144231
38	C6	R1	7.4262647547021
38	C21	R1	7.32192809488736
38	C19	R1	7.467605550083
38	C1	R1	7.12928301694497
38	C22	R1	7.36632221424582
38	C4	R1	7.4262647547021
38	C13	R1	7.13955135239879
38	C18	R1	7.22881869049588
38	C15	R1	7.21916852046216
38	C11	R1	7.3037807481771
38	C8	R1	7.18982455888002
38	C20	R1	7.36632221424582
38	C7	R1	7.38370429247405
39	C23	R1	7.43462822763672
39	C17	R1	7.16992500144231
39	C12	R1	7.04439411935845
39	C10	R1	7.38370429247405
39	C3	R1	7.17990909001493
39	C14	R1	7.467605550083
39	C5	R1	7.32192809488736
39	C9	R1	7.36632221424582
39	C24	R1	7.43462822763672
39	C6	R1	7.2667865406949
39	C21	R1	7.44294349584873
39	C19	R1	7.22881869049588
39	C1	R1	7.13955135239879
39	C22	R1	7.22881869049588
39	C4	R1	7.4093909361377
39	C13	R1	7.02236781302845
39	C18	R1	7.25738784269265
39	C15	R1	7.4757334309664
39	C16	R1	7.08746284125034
39	C8	R1	7.25738784269265
39	C20	R1	7.17990909001493
39	C7	R1	7.21916852046216
40	C23	R1	7.39231742277876
40	C17	R1	7.14974711950468
40	C12	R1	7.12928301694497
40	C10	R1	7.15987133677839
40	C3	R1	7.4594316186373
40	C14	R1	7.53915881110803
40	C5	R1	7.12928301694497
40	C9	R1	7.20945336562895
40	C6	R1	7.3037807481771
40	C21	R1	7.49185309632967
40	C19	R1	7.19967234483636
40	C1	R1	7.21916852046216
40	C22	R1	7.18982455888002
40	C4	R1	7.28540221886225
40	C13	R1	7.23840473932508
40	C18	R1	7
40	C15	R1	7.06608919045777
40	C11	R1	7.2667865406949
40	C16	R1	7.03342300153745
40	C8	R1	7.17990909001493
40	C20	R1	7.37503943134692
40	C7	R1	7.5077946401987
41	C23	R1	7.04439411935845
41	C17	R1	7.32192809488736
41	C12	R1	7.27612440527424
41	C14	R1	7.13955135239879
41	C5	R1	7.40087943628218
41	C9	R1	6.94251450533924
41	C24	R1	7.24792751344359
41	C6	R1	7.31288295528436
41	C21	R1	7.59991284218713
41	C1	R1	7.28540221886225
41	C22	R1	7.03342300153745
41	C4	R1	7.18982455888002
41	C13	R1	7.25738784269265
41	C18	R1	7.35755200461808
41	C15	R1	7.34872815423108
41	C11	R1	7.14974711950468
41	C16	R1	7.03342300153745
41	C8	R1	7.65821148275179
41	C20	R1	7.43462822763672
41	C7	R1	7.15987133677839
42	C23	R1	7.39231742277876
42	C17	R1	7.36632221424582
42	C12	R1	7.4757334309664
42	C10	R1	7.19967234483636
42	C3	R1	7.19967234483636
42	C5	R1	7.15987133677839
42	C9	R1	7.65105169117893
42	C24	R1	7.33985000288462
42	C6	R1	7.37503943134692
42	C21	R1	7.09803208296053
42	C19	R1	7.17990909001493
42	C1	R1	7.35755200461808
42	C4	R1	7.4178525148859
42	C18	R1	7.19967234483636
42	C11	R1	7.03342300153745
42	C16	R1	7.01122725542325
42	C20	R1	7.40087943628218
42	C7	R1	7.45121111183233
43	C23	R1	6.95419631038687
43	C17	R1	7.18982455888002
43	C12	R1	7.37503943134692
43	C10	R1	7.29462074889163
43	C3	R1	7.39231742277876
43	C14	R1	7.29462074889163
43	C9	R1	7.4262647547021
43	C6	R1	7.20945336562895
43	C21	R1	7.21916852046216
43	C19	R1	7.45121111183233
43	C1	R1	7.39231742277876
43	C22	R1	7.23840473932508
43	C4	R1	7.19967234483636
43	C13	R1	6.93073733756289
43	C18	R1	7.27612440527424
43	C15	R1	7.08746284125034
43	C11	R1	6.83289001416474
43	C16	R1	7.53915881110803
43	C8	R1	7.51569983828404
43	C20	R1	7.05528243550119
43	C7	R1	7.19967234483636
44	C17	R1	7.52356195605701
44	C12	R1	7.29462074889163
44	C10	R1	7.51569983828404
44	C14	R1	7.19967234483636
44	C5	R1	7.43462822763672
44	C9	R1	7.40087943628218
44	C24	R1	7.4093909361377
44	C6	R1	7.09803208296053
44	C21	R1	7.28540221886225
44	C19	R1	7.58496250072116
44	C1	R1	7.16992500144231
44	C22	R1	7.11894107272351
44	C13	R1	7.23840473932508
44	C18	R1	7.14974711950468
44	C15	R1	6.85798099512757
44	C11	R1	6.95419631038687
44	C16	R1	6.98868468677217
44	C8	R1	7.18982455888002
44	C20	R1	7.5077946401987
44	C7	R1	7.22881869049588
45	C23	R1	7
45	C12	R1	7.22881869049588
45	C10	R1	7.33091687811462
45	C3	R1	7.19967234483636
45	C14	R1	7.37503943134692
45	C5	R1	7.58496250072116
45	C9	R1	7.18982455888002
45	C6	R1	7.04439411935845
45	C21	R1	7.18982455888002
45	C19	R1	7.37503943134692
45	C1	R1	7.43462822763672
45	C22	R1	7.21916852046216
45	C4	R1	7.22881869049588
45	C13	R1	7.62205181945638
45	C18	R1	7.11894107272351
45	C15	R1	7.36632221424582
45	C11	R1	7.29462074889163
45	C16	R1	7.31288295528436
45	C8	R1	7.23840473932508
45	C20	R1	7.29462074889163
45	C7	R1	7.16992500144231
46	C23	R1	7.28540221886225
46	C12	R1	7.19967234483636
46	C10	R1	7.467605550083
46	C3	R1	7.16992500144231
46	C5	R1	7.18982455888002
46	C9	R1	7
46	C24	R1	7.34872815423108
46	C6	R1	7.35755200461808
46	C21	R1	6.8703647195834
46	C19	R1	7.34872815423108
46	C1	R1	7.28540221886225
46	C22	R1	7.49185309632967
46	C4	R1	7.20945336562895
46	C13	R1	7.4757334309664
46	C18	R1	7.34872815423108
46	C16	R1	7.21916852046216
46	C8	R1	7.33091687811462
46	C20	R1	7.4178525148859
46	C7	R1	7.45121111183233
47	C23	R1	7.01122725542325
47	C17	R1	7.37503943134692
47	C10	R1	7.29462074889163
47	C3	R1	7.19967234483636
47	C14	R1	7.19967234483636
47	C5	R1	7.22881869049588
47	C9	R1	7.28540221886225
47	C24	R1	7.24792751344359
47	C6	R1	7.10852445677817
47	C21	R1	7.43462822763672
47	C19	R1	7.32192809488736
47	C1	R1	7.22881869049588
47	C22	R1	7.11894107272351
47	C4	R1	7.33985000288462
47	C13	R1	7.29462074889163
47	C18	R1	6.8703647195834
47	C15	R1	7.06608919045777
47	C11	R1	7.12928301694497
47	C16	R1	7.53138146051631
47	C8	R1	7.4093909361377
47	C20	R1	7.49185309632967
47	C7	R1	7.33091687811462
48	C23	R1	7.12928301694497
48	C17	R1	7.34872815423108
48	C12	R1	7.62205181945638
48	C10	R1	7.28540221886225
48	C14	R1	7.5077946401987
48	C5	R1	7
48	C9	R1	7.34872815423108
48	C24	R1	7.53915881110803
48	C6	R1	7.4262647547021
48	C21	R1	7.04439411935845
48	C19	R1	7.17990909001493
48	C1	R1	7.22881869049588
48	C4	R1	7.10852445677817
48	C13	R1	7.467605550083
48	C18	R1	7.467605550083
48	C15	R1	7.20945336562895
48	C11	R1	7.4178525148859
48	C16	R1	6.95419631038687
48	C8	R1	7.29462074889163
48	C20	R1	7.21916852046216
48	C7	R1	7.43462822763672
49	C17	R1	7.13955135239879
49	C12	R1	7.10852445677817
49	C10	R1	7.4178525148859
49	C3	R1	7.20945336562895
49	C14	R1	6.95419631038687
49	C5	R1	7.17990909001493
49	C9	R1	7.53915881110803
49	C24	R1	7.21916852046216
49	C6	R1	7.01122725542325
49	C21	R1	7.43462822763672
49	C19	R1	7.21916852046216
49	C22	R1	7.24792751344359
49	C4	R1	7.07681559705083
49	C13	R1	7.35755200461808
49	C18	R1	6.90689059560852
49	C15	R1	6.96578428466209
49	C11	R1	7.04439411935845
49	C8	R1	7.27612440527424
49	C20	R1	7.20945336562895
49	C7	R1	7.18982455888002
50	C23	R1	7.16992500144231
50	C17	R1	7.27612440527424
50	C12	R1	7.33091687811462
50	C3	R1	7.36632221424582
50	C14	R1	7.40087943628218
50	C9	R1	7.28540221886225
50	C24	R1	7.11894107272351
50	C6	R1	7.07681559705083
50	C19	R1	6.85798099512757
50	C1	R1	7.28540221886225
50	C22	R1	7.33985000288462
50	C4	R1	7.27612440527424
50	C13	R1	7.36632221424582
50	C11	R1	7.24792751344359
50	C16	R1	7.13955135239879
50	C8	R1	7.4262647547021
50	C20	R1	7.3037807481771
51	C23	R1	7.48381577726426
51	C17	R1	7.49185309632967
51	C12	R1	7.10852445677817
51	C10	R1	7.37503943134692
51	C3	R1	7.32192809488736
51	C14	R1	7.04439411935845
51	C5	R1	6.88264304936184
51	C9	R1	6.97727992349992
51	C24	R1	7.35755200461808
51	C6	R1	6.90689059560852
51	C21	R1	7.28540221886225
51	C19	R1	7.4757334309664
51	C4	R1	7.20945336562895
51	C13	R1	7
51	C18	R1	6.90689059560852
51	C15	R1	6.79441586635011
51	C11	R1	6.83289001416474
51	C16	R1	6.91886323727459
51	C8	R1	7.38370429247405
51	C20	R1	7.10852445677817
51	C7	R1	7.21916852046216
52	C23	R1	7.40087943628218
52	C17	R1	7.62205181945638
52	C12	R1	7.33985000288462
52	C10	R1	7.02236781302845
52	C3	R1	7.06608919045777
52	C14	R1	7.40087943628218
52	C5	R1	7.16992500144231
52	C9	R1	7.33985000288462
52	C24	R1	7.2667865406949
52	C6	R1	7.25738784269265
52	C21	R1	7.12928301694497
52	C19	R1	7.06608919045777
52	C1	R1	7.06608919045777
52	C22	R1	7.06608919045777
52	C4	R1	7.20945336562895
52	C13	R1	7.08746284125034
52	C18	R1	7.13955135239879
52	C15	R1	7.18982455888002
52	C11	R1	7.27612440527424
52	C16	R1	6.89481776330794
52	C8	R1	7.2667865406949
52	C20	R1	7.4178525148859
52	C7	R1	7.36632221424582
53	C23	R1	7.66533591718518
53	C17	R1	7.5077946401987
53	C10	R1	6.94251450533924
53	C3	R1	7.09803208296053
53	C14	R1	6.8703647195834
53	C5	R1	7.24792751344359
53	C9	R1	7.18982455888002
53	C24	R1	7.63662462054365
53	C6	R1	7.2667865406949
53	C21	R1	7.28540221886225
53	C19	R1	7.03342300153745
53	C1	R1	7.4757334309664
53	C22	R1	7.48381577726426
53	C4	R1	7.21916852046216
53	C13	R1	7.25738784269265
53	C18	R1	7.4093909361377
53	C11	R1	7.16992500144231
53	C16	R1	7.12928301694497
53	C8	R1	7.39231742277876
53	C20	R1	7.44294349584873
53	C7	R1	7.09803208296053
54	C17	R1	7.4262647547021
54	C12	R1	7.3037807481771
54	C10	R1	7.36632221424582
54	C3	R1	7.40087943628218
54	C14	R1	7.02236781302845
54	C5	R1	7.29462074889163
54	C9	R1	7.15987133677839
54	C24	R1	7.29462074889163
54	C6	R1	7.20945336562895
54	C19	R1	7.03342300153745
54	C22	R1	7.21916852046216
54	C4	R1	7.11894107272351
54	C13	R1	7.13955135239879
54	C18	R1	7.32192809488736
54	C15	R1	6.95419631038687
54	C11	R1	7.40087943628218
54	C16	R1	6.93073733756289
54	C8	R1	7.44294349584873
54	C20	R1	7.35755200461808
54	C7	R1	7.05528243550119
55	C23	R1	7.11894107272351
55	C17	R1	6.89481776330794
55	C12	R1	7.27612440527424
55	C10	R1	7.16992500144231
55	C3	R1	7.20945336562895
55	C14	R1	7.34872815423108
55	C5	R1	7.20945336562895
55	C9	R1	7.27612440527424
55	C24	R1	7.23840473932508
55	C6	R1	7.33091687811462
55	C21	R1	7.44294349584873
55	C19	R1	7.44294349584873
55	C1	R1	7.15987133677839
55	C22	R1	6.88264304936184
55	C4	R1	7.19967234483636
55	C13	R1	7.23840473932508
55	C18	R1	7.13955135239879
55	C15	R1	6.71424551766612
55	C16	R1	6.61470984411521
55	C8	R1	7.38370429247405
55	C20	R1	7.11894107272351
55	C7	R1	7.71424551766612
56	C23	R1	7.28540221886225
56	C17	R1	7.10852445677817
56	C12	R1	7.33091687811462
56	C10	R1	7.3037807481771
56	C3	R1	7.35755200461808
56	C14	R1	7.49984588708321
56	C5	R1	7.48381577726426
56	C24	R1	7.06608919045777
56	C6	R1	7.38370429247405
56	C21	R1	7.4178525148859
56	C19	R1	7.15987133677839
56	C1	R1	7.59991284218713
56	C22	R1	7.12928301694497
56	C4	R1	6.96578428466209
56	C13	R1	7.20945336562895
56	C11	R1	7.16992500144231
56	C16	R1	6.89481776330794
56	C8	R1	7.36632221424582
56	C20	R1	7.27612440527424
57	C23	R1	7.48381577726426
57	C17	R1	7.06608919045777
57	C12	R1	7.34872815423108
57	C10	R1	7.36632221424582
57	C3	R1	7.38370429247405
57	C14	R1	7.4757334309664
57	C5	R1	7.49984588708321
57	C9	R1	7.39231742277876
57	C24	R1	7.19967234483636
57	C6	R1	7.58496250072116
57	C21	R1	7.02236781302845
57	C22	R1	7.37503943134692
57	C4	R1	7.25738784269265
57	C13	R1	7.15987133677839
57	C18	R1	7.09803208296053
57	C15	R1	7.24792751344359
57	C11	R1	7.18982455888002
57	C16	R1	7.06608919045777
57	C8	R1	7.06608919045777
57	C20	R1	7.32192809488736
57	C7	R1	7.70043971814109
58	C23	R1	7.31288295528436
58	C17	R1	7.20945336562895
58	C12	R1	7.25738784269265
58	C10	R1	7.28540221886225
58	C14	R1	7.49185309632967
58	C5	R1	7.08746284125034
58	C9	R1	7.58496250072116
58	C24	R1	7.27612440527424
58	C6	R1	7.33091687811462
58	C21	R1	7.15987133677839
58	C19	R1	7.22881869049588
58	C1	R1	7.21916852046216
58	C22	R1	7.31288295528436
58	C4	R1	7.4093909361377
58	C13	R1	7.52356195605701
58	C18	R1	7.2667865406949
58	C15	R1	7.13955135239879
58	C11	R1	7.18982455888002
58	C20	R1	6.90689059560852
58	C7	R1	7.15987133677839
59	C23	R1	7.4757334309664
59	C12	R1	7.45121111183233
59	C10	R1	7.21916852046216
59	C3	R1	7.5077946401987
59	C14	R1	7.05528243550119
59	C5	R1	7.25738784269265
59	C9	R1	7.16992500144231
59	C24	R1	7.08746284125034
59	C6	R1	7.40087943628218
59	C21	R1	7.56224242422107
59	C19	R1	7.25738784269265
59	C1	R1	6.85798099512757
59	C22	R1	7.48381577726426
59	C4	R1	7.62205181945638
59	C13	R1	7.31288295528436
59	C18	R1	7.39231742277876
59	C15	R1	7.27612440527424
59	C11	R1	7.13955135239879
59	C16	R1	7.01122725542325
59	C8	R1	7.07681559705083
59	C20	R1	7.05528243550119
59	C7	R1	7.27612440527424
60	C23	R1	7.25738784269265
60	C17	R1	7.09803208296053
60	C12	R1	7.6724253419715
60	C10	R1	7.27612440527424
60	C14	R1	7.467605550083
60	C5	R1	7.35755200461808
60	C9	R1	7.14974711950468
60	C24	R1	7.37503943134692
60	C6	R1	7.3037807481771
60	C21	R1	7.22881869049588
60	C19	R1	7.4093909361377
60	C22	R1	7.13955135239879
60	C4	R1	7.10852445677817
60	C18	R1	7.467605550083
60	C11	R1	7.13955135239879
60	C16	R1	7.05528243550119
60	C8	R1	7.18982455888002
60	C20	R1	7.37503943134692
60	C7	R1	7.4178525148859
61	C23	R1	7.25738784269265
61	C17	R1	7.49984588708321
61	C12	R1	7.4594316186373
61	C10	R1	7.18982455888002
61	C3	R1	7.4594316186373
61	C14	R1	7.23840473932508
61	C5	R1	7.23840473932508
61	C24	R1	7.21916852046216
61	C6	R1	7.53915881110803
61	C21	R1	7.23840473932508
61	C19	R1	7.38370429247405
61	C1	R1	7.08746284125034
61	C22	R1	7.467605550083
61	C4	R1	7.33091687811462
61	C13	R1	7.43462822763672
61	C18	R1	6.8703647195834
61	C11	R1	7.17990909001493
61	C16	R1	7.17990909001493
61	C8	R1	7.4757334309664
61	C20	R1	7.24792751344359
61	C7	R1	7
62	C23	R1	7.11894107272351
62	C12	R1	7.3037807481771
62	C10	R1	7.3037807481771
62	C3	R1	7.51569983828404
62	C14	R1	7.31288295528436
62	C5	R1	7.33985000288462
62	C9	R1	7.36632221424582
62	C24	R1	7.40087943628218
62	C6	R1	7.39231742277876
62	C21	R1	7.35755200461808
62	C19	R1	7.27612440527424
62	C22	R1	7.34872815423108
62	C13	R1	6.97727992349992
62	C18	R1	7.31288295528436
62	C11	R1	7.13955135239879
62	C16	R1	7.35755200461808
62	C8	R1	7.33091687811462
62	C20	R1	7.44294349584873
62	C7	R1	7.4262647547021
63	C23	R1	7.20945336562895
63	C17	R1	7.59991284218713
63	C12	R1	7.34872815423108
63	C10	R1	7.15987133677839
63	C3	R1	7.14974711950468
63	C14	R1	7.40087943628218
63	C5	R1	7.28540221886225
63	C9	R1	6.97727992349992
63	C24	R1	7.23840473932508
63	C6	R1	7.32192809488736
63	C21	R1	7.43462822763672
63	C19	R1	7.15987133677839
63	C1	R1	7.4093909361377
63	C22	R1	7.34872815423108
63	C4	R1	7.32192809488736
63	C13	R1	7.23840473932508
63	C18	R1	7.21916852046216
63	C15	R1	6.84549005094437
63	C11	R1	7.20945336562895
63	C16	R1	6.58496250072116
63	C8	R1	7.45121111183233
63	C20	R1	7.34872815423108
63	C7	R1	7.12928301694497
64	C23	R1	7.21916852046216
64	C17	R1	7.34872815423108
64	C12	R1	7.22881869049588
64	C10	R1	7.56224242422107
64	C3	R1	7.13955135239879
64	C14	R1	7.18982455888002
64	C5	R1	7.14974711950468
64	C24	R1	7.39231742277876
64	C6	R1	7.43462822763672
64	C21	R1	7.28540221886225
64	C19	R1	7.3037807481771
64	C1	R1	7.53915881110803
64	C22	R1	7.23840473932508
64	C4	R1	7.22881869049588
64	C18	R1	7.17990909001493
64	C15	R1	7.44294349584873
64	C11	R1	7.04439411935845
64	C16	R1	7.10852445677817
64	C8	R1	7.4093909361377
64	C20	R1	7.27612440527424
64	C7	R1	7.51569983828404
65	C23	R1	7.4757334309664
65	C17	R1	7.467605550083
65	C12	R1	7.74146698640115
65	C10	R1	7.29462074889163
65	C3	R1	7.27612440527424
65	C14	R1	7.23840473932508
65	C5	R1	7.32192809488736
65	C9	R1	7.52356195605701
65	C24	R1	7.36632221424582
65	C6	R1	7.2667865406949
65	C21	R1	7.31288295528436
65	C19	R1	7.38370429247405
65	C22	R1	7.23840473932508
65	C4	R1	7.60733031374961
65	C13	R1	7.3037807481771
65	C18	R1	7.25738784269265
65	C15	R1	7.10852445677817
65	C11	R1	7.13955135239879
65	C16	R1	7.28540221886225
65	C8	R1	7.36632221424582
65	C20	R1	7.43462822763672
65	C7	R1	7.2667865406949
66	C23	R1	7.13955135239879
66	C12	R1	7.4757334309664
66	C10	R1	7.44294349584873
66	C3	R1	7.3037807481771
66	C14	R1	7
66	C5	R1	7.32192809488736
66	C9	R1	7.16992500144231
66	C24	R1	7.28540221886225
66	C6	R1	7.2667865406949
66	C21	R1	7.39231742277876
66	C19	R1	7.3037807481771
66	C1	R1	7.62935662007961
66	C22	R1	7.27612440527424
66	C4	R1	7.48381577726426
66	C13	R1	7.35755200461808
66	C18	R1	7.467605550083
66	C15	R1	7.17990909001493
66	C11	R1	7.03342300153745
66	C16	R1	7.06608919045777
66	C8	R1	7.4262647547021
66	C7	R1	7.29462074889163
67	C23	R1	7.24792751344359
67	C12	R1	7.44294349584873
67	C10	R1	7.4262647547021
67	C3	R1	7.37503943134692
67	C14	R1	7.21916852046216
67	C24	R1	7.27612440527424
67	C6	R1	7.467605550083
67	C21	R1	7.56224242422107
67	C19	R1	7.33985000288462
67	C1	R1	7.17990909001493
67	C22	R1	7.4178525148859
67	C4	R1	7.17990909001493
67	C13	R1	7.16992500144231
67	C18	R1	7.2667865406949
67	C15	R1	7.27612440527424
67	C11	R1	7.09803208296053
67	C16	R1	7.3037807481771
67	C8	R1	7.60733031374961
67	C20	R1	7.29462074889163
67	C7	R1	7.45121111183233
68	C17	R1	7.14974711950468
68	C12	R1	7.16992500144231
68	C10	R1	7.05528243550119
68	C3	R1	7.38370429247405
68	C14	R1	7.4093909361377
68	C5	R1	7.16992500144231
68	C9	R1	7.40087943628218
68	C24	R1	7.22881869049588
68	C6	R1	7.27612440527424
68	C21	R1	7.20945336562895
68	C19	R1	7.40087943628218
68	C1	R1	7.07681559705083
68	C22	R1	7.40087943628218
68	C4	R1	7.53915881110803
68	C13	R1	7.62205181945638
68	C18	R1	7.27612440527424
68	C11	R1	7.22881869049588
68	C16	R1	7.32192809488736
68	C8	R1	7.19967234483636
68	C20	R1	7.07681559705083
68	C7	R1	7.12928301694497
69	C23	R1	7.19967234483636
69	C17	R1	6.89481776330794
69	C12	R1	7.4178525148859
69	C10	R1	7.31288295528436
69	C3	R1	7.01122725542325
69	C14	R1	7.15987133677839
69	C5	R1	7.2667865406949
69	C9	R1	7.09803208296053
69	C24	R1	7.28540221886225
69	C6	R1	7.54689445988764
69	C21	R1	7.09803208296053
69	C19	R1	7.40087943628218
69	C1	R1	7.49984588708321
69	C22	R1	7.28540221886225
69	C4	R1	7.467605550083
69	C13	R1	7.36632221424582
69	C18	R1	7.48381577726426
69	C15	R1	7.27612440527424
69	C11	R1	7.02236781302845
69	C16	R1	6.97727992349992
69	C8	R1	7.08746284125034
69	C20	R1	7.27612440527424
69	C7	R1	7.23840473932508
70	C23	R1	7.28540221886225
70	C17	R1	7.11894107272351
70	C12	R1	7.3037807481771
70	C3	R1	7.24792751344359
70	C14	R1	7.28540221886225
70	C5	R1	7.29462074889163
70	C24	R1	7.29462074889163
70	C21	R1	7.3037807481771
70	C19	R1	7.4093909361377
70	C1	R1	7.32192809488736
70	C22	R1	7.32192809488736
70	C4	R1	7.44294349584873
70	C18	R1	7.13955135239879
70	C15	R1	7
70	C11	R1	7.08746284125034
70	C16	R1	7.4594316186373
70	C8	R1	7.35755200461808
70	C20	R1	7.13955135239879
70	C7	R1	7.14974711950468
71	C23	R1	7
71	C17	R1	7.16992500144231
71	C12	R1	7.20945336562895
71	C10	R1	7.31288295528436
71	C3	R1	7.39231742277876
71	C14	R1	7.35755200461808
71	C5	R1	7.5077946401987
71	C9	R1	7.20945336562895
71	C24	R1	7.31288295528436
71	C6	R1	7.15987133677839
71	C21	R1	7.22881869049588
71	C19	R1	7.09803208296053
71	C1	R1	7.27612440527424
71	C22	R1	7.20945336562895
71	C4	R1	7.36632221424582
71	C18	R1	6.74146698640115
71	C15	R1	7.31288295528436
71	C11	R1	7.09803208296053
71	C16	R1	7.14974711950468
71	C8	R1	7.17990909001493
71	C20	R1	7.40087943628218
71	C7	R1	7.29462074889163
72	C23	R1	7.17990909001493
72	C17	R1	7.05528243550119
72	C12	R1	7.43462822763672
72	C10	R1	7.33985000288462
72	C14	R1	7.4178525148859
72	C5	R1	7.04439411935845
72	C24	R1	7.27612440527424
72	C6	R1	7.28540221886225
72	C19	R1	7.25738784269265
72	C1	R1	7.22881869049588
72	C22	R1	7.32192809488736
72	C4	R1	7.21916852046216
72	C13	R1	7.21916852046216
72	C18	R1	7.3037807481771
72	C15	R1	7.03342300153745
72	C11	R1	7.15987133677839
72	C16	R1	7.24792751344359
72	C8	R1	7.29462074889163
72	C7	R1	7.32192809488736
73	C23	R1	7.17990909001493
73	C17	R1	7.36632221424582
73	C12	R1	7.33091687811462
73	C10	R1	7.33985000288462
73	C3	R1	7.40087943628218
73	C14	R1	7.4757334309664
73	C5	R1	7.29462074889163
73	C9	R1	6.96578428466209
73	C24	R1	7.4262647547021
73	C6	R1	7.25738784269265
73	C21	R1	7.48381577726426
73	C19	R1	7.32192809488736
73	C1	R1	7.43462822763672
73	C22	R1	7.44294349584873
73	C4	R1	7.06608919045777
73	C13	R1	7.27612440527424
73	C18	R1	7.11894107272351
73	C15	R1	7.13955135239879
73	C11	R1	7.06608919045777
73	C16	R1	6.93073733756289
73	C8	R1	7.34872815423108
73	C20	R1	6.8703647195834
73	C7	R1	7.19967234483636
74	C23	R1	7.03342300153745
74	C17	R1	7.01122725542325
74	C10	R1	7.69348695749933
74	C3	R1	7.21916852046216
74	C14	R1	7.2667865406949
74	C5	R1	7.01122725542325
74	C9	R1	7.6724253419715
74	C24	R1	7.36632221424582
74	C21	R1	7.4594316186373
74	C19	R1	7.24792751344359
74	C1	R1	7.21916852046216
74	C22	R1	7.18982455888002
74	C4	R1	7.467605550083
74	C13	R1	7.22881869049588
74	C18	R1	7.14974711950468
74	C15	R1	7.53138146051631
74	C11	R1	7.24792751344359
74	C16	R1	7.04439411935845
74	C8	R1	6.98868468677217
74	C20	R1	7.35755200461808
74	C7	R1	7.22881869049588
75	C17	R1	7.22881869049588
75	C12	R1	7.34872815423108
75	C10	R1	7.44294349584873
75	C3	R1	7.16992500144231
75	C14	R1	7.4093909361377
75	C5	R1	6.98868468677217
75	C9	R1	7.05528243550119
75	C24	R1	7.13955135239879
75	C6	R1	7.28540221886225
75	C21	R1	7.31288295528436
75	C19	R1	7.2667865406949
75	C22	R1	7.62205181945638
75	C4	R1	7.12928301694497
75	C13	R1	7.15987133677839
75	C15	R1	7.03342300153745
75	C11	R1	7.06608919045777
75	C16	R1	7.17990909001493
75	C8	R1	7.21916852046216
75	C7	R1	7.28540221886225
76	C17	R1	7.34872815423108
76	C12	R1	7.39231742277876
76	C10	R1	7.22881869049588
76	C3	R1	7.45121111183233
76	C14	R1	7.11894107272351
76	C5	R1	7.24792751344359
76	C9	R1	6.94251450533924
76	C24	R1	7.4594316186373
76	C6	R1	7.3037807481771
76	C21	R1	6.98868468677217
76	C19	R1	7.31288295528436
76	C1	R1	7.43462822763672
76	C22	R1	7.56224242422107
76	C4	R1	7.38370429247405
76	C13	R1	7.21916852046216
76	C15	R1	6.91886323727459
76	C11	R1	7.19967234483636
76	C16	R1	7.12928301694497
76	C8	R1	7.18982455888002
76	C20	R1	7.49984588708321
76	C7	R1	7.18982455888002
77	C23	R1	6.82017896241519
77	C17	R1	7.20945336562895
77	C12	R1	7.10852445677817
77	C10	R1	7.28540221886225
77	C3	R1	7.38370429247405
77	C14	R1	7.15987133677839
77	C5	R1	7.22881869049588
77	C9	R1	7.32192809488736
77	C24	R1	7.06608919045777
77	C6	R1	7.37503943134692
77	C21	R1	7.29462074889163
77	C1	R1	7.37503943134692
77	C22	R1	7.13955135239879
77	C4	R1	7.2667865406949
77	C13	R1	7.23840473932508
77	C18	R1	7.61470984411521
77	C15	R1	7.15987133677839
77	C16	R1	7.15987133677839
77	C8	R1	7.62205181945638
77	C20	R1	7.4093909361377
77	C7	R1	7.53138146051631
78	C23	R1	7.40087943628218
78	C17	R1	6.91886323727459
78	C12	R1	7.23840473932508
78	C10	R1	7.39231742277876
78	C3	R1	7.20945336562895
78	C14	R1	7.33985000288462
78	C5	R1	7.4262647547021
78	C9	R1	7.37503943134692
78	C24	R1	7.36632221424582
78	C6	R1	7.33091687811462
78	C21	R1	7.05528243550119
78	C19	R1	7.34872815423108
78	C1	R1	7.28540221886225
78	C22	R1	6.83289001416474
78	C4	R1	7.29462074889163
78	C18	R1	7.09803208296053
78	C15	R1	7.15987133677839
78	C11	R1	7.24792751344359
78	C16	R1	7.467605550083
78	C8	R1	7.467605550083
78	C20	R1	7.25738784269265
78	C7	R1	6.97727992349992
79	C23	R1	7.40087943628218
79	C17	R1	7.20945336562895
79	C12	R1	7.23840473932508
79	C10	R1	7.19967234483636
79	C3	R1	7.3037807481771
79	C14	R1	7.11894107272351
79	C5	R1	7.36632221424582
79	C9	R1	7.3037807481771
79	C24	R1	7.25738784269265
79	C6	R1	7.33985000288462
79	C21	R1	7.49984588708321
79	C19	R1	7.28540221886225
79	C1	R1	7.76818432477693
79	C22	R1	6.91886323727459
79	C4	R1	7.08746284125034
79	C18	R1	7.09803208296053
79	C15	R1	7.13955135239879
79	C11	R1	6.90689059560852
79	C16	R1	7.18982455888002
79	C8	R1	7.03342300153745
79	C20	R1	7.4178525148859
79	C7	R1	7.04439411935845
80	C17	R1	7.28540221886225
80	C12	R1	7.38370429247405
80	C10	R1	7.56985560833095
80	C3	R1	7.57742882803575
80	C14	R1	7.10852445677817
80	C5	R1	7.22881869049588
80	C9	R1	6.94251450533924
80	C24	R1	6.91886323727459
80	C6	R1	7.3037807481771
80	C21	R1	7.4178525148859
80	C19	R1	7.34872815423108
80	C1	R1	7.07681559705083
80	C22	R1	7.5077946401987
80	C4	R1	7.12928301694497
80	C13	R1	7.31288295528436
80	C18	R1	7.08746284125034
80	C15	R1	7.23840473932508
80	C11	R1	7.22881869049588
80	C16	R1	7.34872815423108
80	C8	R1	7.60733031374961
80	C20	R1	7.22881869049588
80	C7	R1	7.33091687811462
81	C23	R1	7.09803208296053
81	C17	R1	7.45121111183233
81	C12	R1	7.29462074889163
81	C10	R1	7.31288295528436
81	C3	R1	7.62935662007961
81	C9	R1	7.20945336562895
81	C24	R1	7.14974711950468
81	C21	R1	7.25738784269265
81	C19	R1	7.16992500144231
81	C1	R1	7.15987133677839
81	C4	R1	7.10852445677817
81	C13	R1	7.24792751344359
81	C18	R1	7.06608919045777
81	C15	R1	7.18982455888002
81	C11	R1	7.23840473932508
81	C16	R1	6.8073549220576
81	C8	R1	7.40087943628218
81	C20	R1	7.10852445677817
81	C7	R1	7.33091687811462
82	C23	R1	7.38370429247405
82	C17	R1	7.35755200461808
82	C12	R1	7.24792751344359
82	C10	R1	7.49185309632967
82	C3	R1	7.25738784269265
82	C14	R1	7.28540221886225
82	C5	R1	7.32192809488736
82	C9	R1	7.23840473932508
82	C6	R1	6.96578428466209
82	C19	R1	7.24792751344359
82	C1	R1	7.59245703726808
82	C22	R1	7.07681559705083
82	C4	R1	7.21916852046216
82	C13	R1	7.24792751344359
82	C18	R1	7.23840473932508
82	C15	R1	7.03342300153745
82	C16	R1	7.22881869049588
82	C8	R1	7.27612440527424
82	C20	R1	7.33091687811462
82	C7	R1	7.09803208296053
83	C23	R1	7.18982455888002
83	C17	R1	7.17990909001493
83	C12	R1	7.32192809488736
83	C10	R1	7.2667865406949
83	C3	R1	7.31288295528436
83	C14	R1	7.02236781302845
83	C5	R1	7.44294349584873
83	C9	R1	7.21916852046216
83	C24	R1	7.56224242422107
83	C21	R1	7.09803208296053
83	C19	R1	7.2667865406949
83	C1	R1	7.17990909001493
83	C4	R1	7
83	C13	R1	7.39231742277876
83	C18	R1	7.10852445677817
83	C15	R1	6.90689059560852
83	C11	R1	7.20945336562895
83	C16	R1	7.2667865406949
83	C8	R1	7.35755200461808
83	C20	R1	7.40087943628218
83	C7	R1	7.08746284125034
84	C23	R1	7.28540221886225
84	C17	R1	7.32192809488736
84	C12	R1	7.19967234483636
84	C10	R1	7.19967234483636
84	C3	R1	7.28540221886225
84	C14	R1	7.33091687811462
84	C5	R1	7.32192809488736
84	C9	R1	6.97727992349992
84	C6	R1	7.62935662007961
84	C21	R1	7.5077946401987
84	C19	R1	7.29462074889163
84	C22	R1	7.36632221424582
84	C4	R1	6.84549005094437
84	C13	R1	7.48381577726426
84	C18	R1	7.03342300153745
84	C15	R1	7
84	C11	R1	7.17990909001493
84	C16	R1	7.01122725542325
84	C8	R1	7.29462074889163
84	C20	R1	7.27612440527424
84	C7	R1	7.32192809488736
85	C23	R1	7.01122725542325
85	C17	R1	7.49185309632967
85	C12	R1	7.14974711950468
85	C10	R1	7.45121111183233
85	C3	R1	7.16992500144231
85	C14	R1	7.55458885167764
85	C5	R1	7.22881869049588
85	C9	R1	7.15987133677839
85	C24	R1	7.45121111183233
85	C6	R1	7.24792751344359
85	C21	R1	7.03342300153745
85	C19	R1	7.57742882803575
85	C22	R1	7.31288295528436
85	C4	R1	6.91886323727459
85	C13	R1	6.98868468677217
85	C18	R1	6.84549005094437
85	C15	R1	7.24792751344359
85	C11	R1	7.06608919045777
85	C16	R1	7.15987133677839
85	C8	R1	7.24792751344359
85	C20	R1	7.34872815423108
85	C7	R1	6.71424551766612
86	C23	R1	7.19967234483636
86	C12	R1	7.21916852046216
86	C10	R1	7.02236781302845
86	C3	R1	6.98868468677217
86	C14	R1	7.33091687811462
86	C5	R1	6.94251450533924
86	C9	R1	7.27612440527424
86	C24	R1	7.34872815423108
86	C6	R1	7.4093909361377
86	C21	R1	7.45121111183233
86	C19	R1	7.36632221424582
86	C1	R1	7.40087943628218
86	C22	R1	7.12928301694497
86	C4	R1	7.4093909361377
86	C13	R1	7.13955135239879
86	C15	R1	7.43462822763672
86	C11	R1	7.11894107272351
86	C16	R1	7.15987133677839
86	C8	R1	7.467605550083
86	C20	R1	7.25738784269265
86	C7	R1	7.51569983828404
87	C23	R1	7.06608919045777
87	C17	R1	7.25738784269265
87	C12	R1	7.16992500144231
87	C3	R1	7.32192809488736
87	C14	R1	7.24792751344359
87	C9	R1	7.19967234483636
87	C6	R1	7.4178525148859
87	C19	R1	7.13955135239879
87	C1	R1	7.2667865406949
87	C22	R1	7.25738784269265
87	C4	R1	7.02236781302845
87	C13	R1	7.13955135239879
87	C15	R1	7.39231742277876
87	C11	R1	7.44294349584873
87	C16	R1	7.32192809488736
87	C8	R1	7.20945336562895
87	C20	R1	7.36632221424582
87	C7	R1	7.22881869049588
88	C23	R1	7.07681559705083
88	C17	R1	7.19967234483636
88	C12	R1	7.28540221886225
88	C10	R1	7.35755200461808
88	C3	R1	7.53915881110803
88	C14	R1	7.33985000288462
88	C5	R1	7.04439411935845
88	C9	R1	7.19967234483636
88	C24	R1	7.20945336562895
88	C6	R1	7.20945336562895
88	C21	R1	7.34872815423108
88	C19	R1	7.4594316186373
88	C1	R1	7.12928301694497
88	C22	R1	7.21916852046216
88	C4	R1	7.51569983828404
88	C13	R1	7.16992500144231
88	C18	R1	7.08746284125034
88	C15	R1	7.33091687811462
88	C11	R1	6.82017896241519
88	C16	R1	7.3037807481771
88	C8	R1	7.2667865406949
88	C20	R1	7.38370429247405
88	C7	R1	7.32192809488736
89	C23	R1	7.27612440527424
89	C17	R1	7.28540221886225
89	C12	R1	7.10852445677817
89	C10	R1	7.12928301694497
89	C3	R1	7.19967234483636
89	C14	R1	7.25738784269265
89	C5	R1	7.31288295528436
89	C9	R1	6.98868468677217
89	C24	R1	7.19967234483636
89	C6	R1	7.05528243550119
89	C21	R1	7.20945336562895
89	C19	R1	7.44294349584873
89	C1	R1	7.05528243550119
89	C4	R1	7.45121111183233
89	C13	R1	6.98868468677217
89	C18	R1	7.13955135239879
89	C15	R1	7.32192809488736
89	C11	R1	7.15987133677839
89	C16	R1	7.06608919045777
89	C8	R1	7.09803208296053
89	C20	R1	7.14974711950468
89	C7	R1	7.57742882803575
90	C23	R1	7.3037807481771
90	C17	R1	7.35755200461808
90	C10	R1	7.43462822763672
90	C3	R1	7.10852445677817
90	C14	R1	7.29462074889163
90	C5	R1	7.09803208296053
90	C9	R1	7.44294349584873
90	C24	R1	7.34872815423108
90	C6	R1	7.22881869049588
90	C21	R1	7.32192809488736
90	C19	R1	7.48381577726426
90	C1	R1	7.55458885167764
90	C22	R1	7.09803208296053
90	C4	R1	7.14974711950468
90	C13	R1	7.4757334309664
90	C15	R1	7.39231742277876
90	C11	R1	7.3037807481771
90	C16	R1	7.58496250072116
90	C8	R1	7.22881869049588
90	C20	R1	7.15987133677839
90	C7	R1	7.43462822763672
91	C23	R1	7.64385618977472
91	C17	R1	7.3037807481771
91	C12	R1	7.16992500144231
91	C10	R1	7.28540221886225
91	C3	R1	7.51569983828404
91	C14	R1	7.23840473932508
91	C5	R1	7.21916852046216
91	C9	R1	7.55458885167764
91	C24	R1	7.2667865406949
91	C21	R1	7.19967234483636
91	C19	R1	7.32192809488736
91	C1	R1	7.49984588708321
91	C22	R1	7.32192809488736
91	C13	R1	7.22881869049588
91	C18	R1	7.2667865406949
91	C11	R1	7.11894107272351
91	C16	R1	7.07681559705083
91	C8	R1	7.01122725542325
91	C20	R1	7.32192809488736
91	C7	R1	7.22881869049588
92	C23	R1	7.31288295528436
92	C17	R1	7.44294349584873
92	C12	R1	7
92	C10	R1	7.03342300153745
92	C3	R1	7.2667865406949
92	C14	R1	7.49984588708321
92	C5	R1	7.33985000288462
92	C24	R1	7.45121111183233
92	C6	R1	7.55458885167764
92	C21	R1	7.43462822763672
92	C19	R1	7.4262647547021
92	C1	R1	7.33091687811462
92	C22	R1	7.58496250072116
92	C4	R1	7.19967234483636
92	C13	R1	7.31288295528436
92	C18	R1	7.11894107272351
92	C15	R1	7.24792751344359
92	C11	R1	7.39231742277876
92	C16	R1	7.18982455888002
92	C8	R1	7.3037807481771
92	C20	R1	7.01122725542325
93	C23	R1	7.60733031374961
93	C17	R1	7.24792751344359
93	C12	R1	7.10852445677817
93	C10	R1	7.29462074889163
93	C3	R1	7.44294349584873
93	C14	R1	7.43462822763672
93	C5	R1	7.19967234483636
93	C24	R1	7.40087943628218
93	C6	R1	7.24792751344359
93	C21	R1	7.21916852046216
93	C19	R1	7.11894107272351
93	C1	R1	7.36632221424582
93	C22	R1	7.34872815423108
93	C4	R1	7.6724253419715
93	C13	R1	7.3037807481771
93	C18	R1	7.19967234483636
93	C15	R1	7.24792751344359
93	C11	R1	7.03342300153745
93	C8	R1	7.13955135239879
93	C20	R1	7.45121111183233
93	C7	R1	7.08746284125034
94	C23	R1	7.25738784269265
94	C17	R1	7.10852445677817
94	C12	R1	7.31288295528436
94	C10	R1	7.34872815423108
94	C3	R1	7.10852445677817
94	C14	R1	7.33985000288462
94	C5	R1	7.08746284125034
94	C9	R1	7.4093909361377
94	C24	R1	7.15987133677839
94	C6	R1	7.467605550083
94	C21	R1	7.48381577726426
94	C19	R1	7.03342300153745
94	C1	R1	7.34872815423108
94	C22	R1	7.22881869049588
94	C4	R1	7.29462074889163
94	C18	R1	7.19967234483636
94	C15	R1	7.33985000288462
94	C11	R1	7.27612440527424
94	C8	R1	7.07681559705083
94	C20	R1	7.37503943134692
94	C7	R1	7.40087943628218
95	C23	R1	7.29462074889163
95	C17	R1	7.43462822763672
95	C12	R1	7.43462822763672
95	C10	R1	7.04439411935845
95	C14	R1	7.33091687811462
95	C5	R1	7.3037807481771
95	C9	R1	7.43462822763672
95	C6	R1	7.18982455888002
95	C21	R1	7
95	C19	R1	7.39231742277876
95	C1	R1	7.37503943134692
95	C22	R1	7.32192809488736
95	C4	R1	7.4757334309664
95	C13	R1	7.18982455888002
95	C18	R1	6.94251450533924
95	C15	R1	7.12928301694497
95	C11	R1	7.2667865406949
95	C16	R1	7.10852445677817
95	C8	R1	7.22881869049588
95	C20	R1	7.20945336562895
96	C23	R1	7.34872815423108
96	C17	R1	7.25738784269265
96	C12	R1	7.07681559705083
96	C10	R1	7.09803208296053
96	C3	R1	7.37503943134692
96	C14	R1	6.8703647195834
96	C5	R1	7.35755200461808
96	C9	R1	7.467605550083
96	C24	R1	7.10852445677817
96	C6	R1	7.58496250072116
96	C21	R1	7.4178525148859
96	C19	R1	7.03342300153745
96	C4	R1	7.33091687811462
96	C13	R1	7.04439411935845
96	C18	R1	7.4594316186373
96	C15	R1	7.06608919045777
96	C11	R1	7.4594316186373
96	C16	R1	7.13955135239879
96	C8	R1	7.49185309632967
96	C7	R1	7.2667865406949
97	C23	R1	7.49984588708321
97	C17	R1	7.2667865406949
97	C12	R1	7.05528243550119
[truncated: 14,551 more rows]
