# Supplementary material for: Stochastic modelling of single-cell gene expression adaptation reveals non-genomic contribution to evolution of tumor subclones
Source: bioRxiv. 2024 Apr 20:2024.04.17.588869. Preprint. [Version 1] doi: 10.1101/2024.04.17.588869 (PMC11071284; doi:10.1101/2024.04.17.588869)
Supplement: Supplement 2 [file media-2.zip › Supplementary Files/Simulated Data/Adaptive_Simulation/tr_1.08_sq_.15_r_200_a_1.csv]

gene	species	replicate	exprval
1	C17	R1	7.17990909001493
1	C12	R1	7.37503943134692
1	C10	R1	7.02236781302845
1	C3	R1	7.11894107272351
1	C14	R1	7.40087943628218
1	C5	R1	7.28540221886225
1	C9	R1	7.19967234483636
1	C24	R1	7.4594316186373
1	C19	R1	7.27612440527424
1	C1	R1	7.28540221886225
1	C22	R1	7.3037807481771
1	C4	R1	7.17990909001493
1	C13	R1	7.17990909001493
1	C18	R1	6.98868468677217
1	C15	R1	7.24792751344359
1	C11	R1	6.98868468677217
1	C16	R1	7.2667865406949
1	C20	R1	7.4594316186373
2	C23	R1	7.33985000288462
2	C17	R1	7.34872815423108
2	C12	R1	7.14974711950468
2	C10	R1	7.14974711950468
2	C3	R1	7.49984588708321
2	C14	R1	7.10852445677817
2	C9	R1	7.07681559705083
2	C6	R1	7.3037807481771
2	C21	R1	7.35755200461808
2	C19	R1	7.17990909001493
2	C22	R1	7.4178525148859
2	C4	R1	7
2	C13	R1	7.33091687811462
2	C18	R1	7.18982455888002
2	C15	R1	7.09803208296053
2	C11	R1	7.03342300153745
2	C16	R1	7.49185309632967
2	C8	R1	6.98868468677217
2	C20	R1	7.3037807481771
2	C7	R1	7.19967234483636
3	C17	R1	7.40087943628218
3	C12	R1	7.34872815423108
3	C10	R1	7.4262647547021
3	C3	R1	7.31288295528436
3	C14	R1	7.36632221424582
3	C5	R1	7.21916852046216
3	C9	R1	7.23840473932508
3	C24	R1	6.78135971352466
3	C6	R1	7.27612440527424
3	C21	R1	7.16992500144231
3	C19	R1	6.94251450533924
3	C1	R1	7.40087943628218
3	C22	R1	7.27612440527424
3	C4	R1	7.13955135239879
3	C13	R1	7.36632221424582
3	C18	R1	7.28540221886225
3	C15	R1	7.12928301694497
3	C16	R1	7.31288295528436
3	C8	R1	7
3	C20	R1	7.4093909361377
3	C7	R1	7.56224242422107
4	C23	R1	7.22881869049588
4	C17	R1	7.09803208296053
4	C12	R1	7.23840473932508
4	C10	R1	7.23840473932508
4	C3	R1	7.22881869049588
4	C14	R1	7.14974711950468
4	C5	R1	7.13955135239879
4	C9	R1	7.24792751344359
4	C6	R1	7.59991284218713
4	C21	R1	7.43462822763672
4	C19	R1	7.3037807481771
4	C1	R1	7.44294349584873
4	C22	R1	7.18982455888002
4	C4	R1	7.21916852046216
4	C13	R1	7.40087943628218
4	C18	R1	7.09803208296053
4	C15	R1	7.55458885167764
4	C11	R1	7.467605550083
4	C16	R1	7.11894107272351
4	C20	R1	7.2667865406949
5	C23	R1	7.19967234483636
5	C17	R1	7.37503943134692
5	C12	R1	7.28540221886225
5	C10	R1	6.97727992349992
5	C3	R1	6.94251450533924
5	C14	R1	7.22881869049588
5	C5	R1	7.10852445677817
5	C9	R1	7.27612440527424
5	C24	R1	7.467605550083
5	C6	R1	7.09803208296053
5	C19	R1	7.51569983828404
5	C1	R1	7.08746284125034
5	C22	R1	7.34872815423108
5	C4	R1	7.4594316186373
5	C13	R1	7.58496250072116
5	C18	R1	7.23840473932508
5	C15	R1	7.09803208296053
5	C11	R1	7.19967234483636
5	C16	R1	7.38370429247405
5	C8	R1	7.04439411935845
5	C20	R1	7.40087943628218
5	C7	R1	7.40087943628218
6	C23	R1	7.3037807481771
6	C17	R1	7.33985000288462
6	C12	R1	7.64385618977472
6	C10	R1	7.36632221424582
6	C3	R1	7.24792751344359
6	C14	R1	7.38370429247405
6	C5	R1	7.31288295528436
6	C9	R1	7.2667865406949
6	C6	R1	7.34872815423108
6	C21	R1	7.27612440527424
6	C19	R1	7.31288295528436
6	C1	R1	7.29462074889163
6	C22	R1	7.11894107272351
6	C4	R1	7.44294349584873
6	C13	R1	7.49185309632967
6	C18	R1	6.94251450533924
6	C15	R1	7.02236781302845
6	C11	R1	6.74146698640115
6	C16	R1	7.4178525148859
6	C8	R1	7.17990909001493
6	C20	R1	7.44294349584873
6	C7	R1	7.36632221424582
7	C17	R1	7.12928301694497
7	C12	R1	7.35755200461808
7	C10	R1	7.06608919045777
7	C14	R1	7.18982455888002
7	C5	R1	7.3037807481771
7	C9	R1	7.4262647547021
7	C24	R1	7.37503943134692
7	C6	R1	6.98868468677217
7	C21	R1	7.14974711950468
7	C19	R1	7.43462822763672
7	C1	R1	7.467605550083
7	C22	R1	7.09803208296053
7	C4	R1	7.36632221424582
7	C18	R1	6.97727992349992
7	C15	R1	7.27612440527424
7	C11	R1	7.09803208296053
7	C16	R1	7.02236781302845
7	C8	R1	7.3037807481771
7	C20	R1	7.32192809488736
7	C7	R1	7.4262647547021
8	C23	R1	7.29462074889163
8	C17	R1	7.14974711950468
8	C12	R1	7.01122725542325
8	C10	R1	7.33091687811462
8	C3	R1	6.90689059560852
8	C14	R1	7.28540221886225
8	C9	R1	7.19967234483636
8	C24	R1	7.06608919045777
8	C6	R1	7.21916852046216
8	C21	R1	7.34872815423108
8	C19	R1	7.18982455888002
8	C1	R1	7.27612440527424
8	C22	R1	7.04439411935845
8	C4	R1	6.91886323727459
8	C13	R1	6.98868468677217
8	C18	R1	7.04439411935845
8	C15	R1	7.04439411935845
8	C11	R1	7.5077946401987
8	C16	R1	6.88264304936184
8	C8	R1	7.37503943134692
8	C20	R1	7.2667865406949
8	C7	R1	6.88264304936184
9	C23	R1	7.25738784269265
9	C17	R1	7.27612440527424
9	C12	R1	7.49185309632967
9	C10	R1	7.25738784269265
9	C3	R1	7.12928301694497
9	C14	R1	7.29462074889163
9	C5	R1	7.37503943134692
9	C9	R1	7.32192809488736
9	C24	R1	7.33985000288462
9	C6	R1	7.29462074889163
9	C21	R1	6.8703647195834
9	C19	R1	7.39231742277876
9	C1	R1	7.01122725542325
9	C22	R1	7.33091687811462
9	C4	R1	7.34872815423108
9	C13	R1	7.49984588708321
9	C18	R1	7.15987133677839
9	C15	R1	7.20945336562895
9	C11	R1	7.11894107272351
9	C16	R1	7.07681559705083
9	C8	R1	7.28540221886225
9	C20	R1	7.35755200461808
9	C7	R1	7.19967234483636
10	C23	R1	7.06608919045777
10	C17	R1	7.15987133677839
10	C12	R1	7.4093909361377
10	C10	R1	7.33985000288462
10	C3	R1	7.33985000288462
10	C14	R1	7.23840473932508
10	C5	R1	7.467605550083
10	C24	R1	7.45121111183233
10	C6	R1	7.4594316186373
10	C21	R1	7.4757334309664
10	C19	R1	7.07681559705083
10	C1	R1	7.59245703726808
10	C22	R1	7.25738784269265
10	C4	R1	7.19967234483636
10	C13	R1	7.15987133677839
10	C18	R1	7.3037807481771
10	C15	R1	7.18982455888002
10	C11	R1	6.96578428466209
10	C16	R1	7.37503943134692
10	C8	R1	7.09803208296053
10	C20	R1	7.10852445677817
10	C7	R1	6.94251450533924
11	C17	R1	7.35755200461808
11	C12	R1	7.07681559705083
11	C10	R1	7.62935662007961
11	C3	R1	7.08746284125034
11	C14	R1	7.24792751344359
11	C5	R1	7.40087943628218
11	C9	R1	7.34872815423108
11	C24	R1	7.2667865406949
11	C6	R1	7.37503943134692
11	C21	R1	7.16992500144231
11	C1	R1	7.4178525148859
11	C22	R1	7.32192809488736
11	C4	R1	7.4262647547021
11	C13	R1	7.56224242422107
11	C18	R1	7.33091687811462
11	C15	R1	7.16992500144231
11	C11	R1	7.24792751344359
11	C16	R1	7.19967234483636
11	C7	R1	7.31288295528436
12	C23	R1	7.17990909001493
12	C17	R1	7.22881869049588
12	C10	R1	7.2667865406949
12	C3	R1	6.89481776330794
12	C14	R1	7.19967234483636
12	C5	R1	7.33985000288462
12	C9	R1	7.38370429247405
12	C24	R1	7.07681559705083
12	C6	R1	7.24792751344359
12	C21	R1	7.35755200461808
12	C19	R1	7.36632221424582
12	C1	R1	7.21916852046216
12	C22	R1	7.40087943628218
12	C4	R1	7.49984588708321
12	C13	R1	7.4757334309664
12	C18	R1	7.2667865406949
12	C15	R1	7.13955135239879
12	C11	R1	7.20945336562895
12	C16	R1	7.06608919045777
12	C8	R1	7.4178525148859
12	C7	R1	7.4093909361377
13	C23	R1	7.15987133677839
13	C17	R1	7.23840473932508
13	C12	R1	7.21916852046216
13	C10	R1	7.11894107272351
13	C3	R1	6.88264304936184
13	C14	R1	7.24792751344359
13	C5	R1	7.38370429247405
13	C24	R1	7.40087943628218
13	C6	R1	7.49984588708321
13	C22	R1	7.34872815423108
13	C4	R1	7.35755200461808
13	C15	R1	7.01122725542325
13	C11	R1	6.94251450533924
13	C16	R1	7.20945336562895
13	C8	R1	7.21916852046216
13	C20	R1	7.2667865406949
13	C7	R1	7.39231742277876
14	C23	R1	7.22881869049588
14	C17	R1	7.35755200461808
14	C12	R1	7.16992500144231
14	C10	R1	7.4093909361377
14	C3	R1	7.45121111183233
14	C14	R1	7.38370429247405
14	C5	R1	7.4594316186373
14	C9	R1	7.13955135239879
14	C24	R1	7.19967234483636
14	C6	R1	7.29462074889163
14	C21	R1	7.48381577726426
14	C19	R1	7.43462822763672
14	C1	R1	7.09803208296053
14	C22	R1	7.09803208296053
14	C4	R1	7.11894107272351
14	C13	R1	7.21916852046216
14	C18	R1	6.8703647195834
14	C15	R1	6.97727992349992
14	C11	R1	6.85798099512757
14	C16	R1	7.2667865406949
14	C8	R1	7.34872815423108
14	C20	R1	7.31288295528436
14	C7	R1	7.18982455888002
15	C23	R1	6.88264304936184
15	C17	R1	7.33985000288462
15	C12	R1	7.33091687811462
15	C10	R1	7.4262647547021
15	C3	R1	7.06608919045777
15	C14	R1	7.40087943628218
15	C5	R1	6.98868468677217
15	C9	R1	7.20945336562895
15	C24	R1	7.33985000288462
15	C6	R1	7.10852445677817
15	C21	R1	7.10852445677817
15	C19	R1	7.48381577726426
15	C1	R1	7.19967234483636
15	C22	R1	7.60733031374961
15	C4	R1	7.05528243550119
15	C13	R1	7.33091687811462
15	C18	R1	7.14974711950468
15	C15	R1	7.19967234483636
15	C11	R1	6.95419631038687
15	C16	R1	7.20945336562895
15	C8	R1	7.4594316186373
15	C20	R1	7.27612440527424
15	C7	R1	7.04439411935845
16	C23	R1	7.16992500144231
16	C17	R1	7.39231742277876
16	C12	R1	7.4178525148859
16	C10	R1	7.44294349584873
16	C3	R1	7.53915881110803
16	C14	R1	7.33091687811462
16	C5	R1	7.33091687811462
16	C9	R1	7.40087943628218
16	C24	R1	7.21916852046216
16	C6	R1	7.05528243550119
16	C21	R1	7.467605550083
16	C19	R1	7.4093909361377
16	C1	R1	7.21916852046216
16	C22	R1	7.16992500144231
16	C4	R1	7.09803208296053
16	C13	R1	7.59991284218713
16	C18	R1	7.3037807481771
16	C15	R1	7.4757334309664
16	C11	R1	7.2667865406949
16	C16	R1	7.22881869049588
16	C8	R1	7.14974711950468
16	C7	R1	7.3037807481771
17	C23	R1	7.23840473932508
17	C17	R1	7.63662462054365
17	C12	R1	7.19967234483636
17	C3	R1	7.29462074889163
17	C14	R1	7.33985000288462
17	C5	R1	7.4757334309664
17	C9	R1	7.08746284125034
17	C24	R1	7.49984588708321
17	C6	R1	7.24792751344359
17	C21	R1	7.4594316186373
17	C19	R1	7.39231742277876
17	C1	R1	7.27612440527424
17	C22	R1	7.16992500144231
17	C4	R1	7.2667865406949
17	C13	R1	7.25738784269265
17	C18	R1	7.14974711950468
17	C15	R1	7.05528243550119
17	C11	R1	7
17	C16	R1	7.34872815423108
17	C8	R1	7.43462822763672
17	C20	R1	7.39231742277876
18	C17	R1	7.14974711950468
18	C12	R1	7.28540221886225
18	C10	R1	7.36632221424582
18	C3	R1	7.4178525148859
18	C14	R1	7.4757334309664
18	C5	R1	7.56985560833095
18	C9	R1	7.43462822763672
18	C24	R1	7.25738784269265
18	C6	R1	7.4757334309664
18	C21	R1	7.45121111183233
18	C19	R1	7.21916852046216
18	C1	R1	7.16992500144231
18	C22	R1	7.2667865406949
18	C4	R1	7.33091687811462
18	C13	R1	7.37503943134692
18	C18	R1	7.23840473932508
18	C11	R1	7.24792751344359
18	C16	R1	7.14974711950468
18	C8	R1	6.90689059560852
18	C20	R1	7.35755200461808
18	C7	R1	7.28540221886225
19	C23	R1	7.25738784269265
19	C17	R1	7.4093909361377
19	C12	R1	7.35755200461808
19	C10	R1	7.37503943134692
19	C14	R1	7.4594316186373
19	C5	R1	7.49984588708321
19	C9	R1	7.19967234483636
19	C24	R1	7.2667865406949
19	C6	R1	7.23840473932508
19	C21	R1	7.48381577726426
19	C19	R1	7.12928301694497
19	C1	R1	7.4178525148859
19	C4	R1	7.22881869049588
19	C13	R1	7.28540221886225
19	C18	R1	6.76818432477693
19	C15	R1	7.40087943628218
19	C11	R1	7.33091687811462
19	C16	R1	7.20945336562895
19	C8	R1	7.39231742277876
19	C7	R1	7.19967234483636
20	C23	R1	7.467605550083
20	C17	R1	7.29462074889163
20	C12	R1	7.16992500144231
20	C10	R1	6.74146698640115
20	C3	R1	7.35755200461808
20	C14	R1	7.43462822763672
20	C5	R1	7.4262647547021
20	C9	R1	7.40087943628218
20	C24	R1	7.34872815423108
20	C6	R1	7.4757334309664
20	C21	R1	6.84549005094437
20	C19	R1	7.5077946401987
20	C1	R1	7.19967234483636
20	C22	R1	7.20945336562895
20	C4	R1	7.34872815423108
20	C13	R1	7.22881869049588
20	C18	R1	7.4093909361377
20	C15	R1	7.20945336562895
20	C11	R1	6.96578428466209
20	C16	R1	7.12928301694497
20	C8	R1	7.32192809488736
20	C20	R1	7.33091687811462
20	C7	R1	7.37503943134692
21	C23	R1	7.04439411935845
21	C17	R1	7.64385618977472
21	C12	R1	7.56985560833095
21	C10	R1	7.11894107272351
21	C3	R1	7.3037807481771
21	C14	R1	7.21916852046216
21	C5	R1	7.4093909361377
21	C9	R1	7.5077946401987
21	C24	R1	7.25738784269265
21	C6	R1	7.13955135239879
21	C21	R1	7.16992500144231
21	C19	R1	7.24792751344359
21	C1	R1	7.57742882803575
21	C16	R1	7.20945336562895
21	C8	R1	7.34872815423108
21	C20	R1	7.01122725542325
21	C7	R1	7.16992500144231
22	C23	R1	7.03342300153745
22	C17	R1	7.34872815423108
22	C12	R1	7.28540221886225
22	C10	R1	7.25738784269265
22	C3	R1	7.33985000288462
22	C14	R1	7.16992500144231
22	C5	R1	7.4262647547021
22	C9	R1	7.04439411935845
22	C6	R1	7.36632221424582
22	C21	R1	7.24792751344359
22	C19	R1	7.60733031374961
22	C1	R1	7.35755200461808
22	C22	R1	7.29462074889163
22	C4	R1	7.31288295528436
22	C13	R1	7.76155123244448
22	C18	R1	6.95419631038687
22	C15	R1	7
22	C16	R1	7.09803208296053
22	C8	R1	7.10852445677817
22	C7	R1	7.20945336562895
23	C23	R1	8.03342300153745
23	C17	R1	7.16992500144231
23	C12	R1	7.2667865406949
23	C10	R1	7.4262647547021
23	C3	R1	7.24792751344359
23	C14	R1	7.25738784269265
23	C5	R1	7.2667865406949
23	C9	R1	7.23840473932508
23	C24	R1	7.05528243550119
23	C6	R1	7.39231742277876
23	C21	R1	7.34872815423108
23	C1	R1	7.23840473932508
23	C22	R1	7.32192809488736
23	C4	R1	7.28540221886225
23	C13	R1	7.33985000288462
23	C18	R1	7.15987133677839
23	C15	R1	7.07681559705083
23	C11	R1	7.37503943134692
23	C16	R1	7.10852445677817
23	C8	R1	7.09803208296053
23	C7	R1	7.23840473932508
24	C23	R1	7.28540221886225
24	C17	R1	7.06608919045777
24	C12	R1	7.45121111183233
24	C10	R1	7.34872815423108
24	C3	R1	7.12928301694497
24	C14	R1	7.06608919045777
24	C5	R1	7.34872815423108
24	C9	R1	7.35755200461808
24	C24	R1	7.40087943628218
24	C6	R1	7.19967234483636
24	C21	R1	7.14974711950468
24	C19	R1	7.4262647547021
24	C1	R1	7.44294349584873
24	C22	R1	7.49984588708321
24	C13	R1	7.08746284125034
24	C18	R1	6.91886323727459
24	C15	R1	7.35755200461808
24	C11	R1	7.38370429247405
24	C16	R1	7.22881869049588
24	C8	R1	7.21916852046216
24	C20	R1	7.35755200461808
24	C7	R1	6.95419631038687
25	C17	R1	7.49185309632967
25	C12	R1	7.21916852046216
25	C10	R1	6.84549005094437
25	C3	R1	6.8703647195834
25	C14	R1	7.22881869049588
25	C5	R1	7.24792751344359
25	C24	R1	7.15987133677839
25	C6	R1	7.19967234483636
25	C21	R1	7.31288295528436
25	C19	R1	7.53915881110803
25	C22	R1	7.28540221886225
25	C13	R1	7.31288295528436
25	C18	R1	7.37503943134692
25	C15	R1	7.20945336562895
25	C11	R1	7.21916852046216
25	C16	R1	7.07681559705083
25	C8	R1	7.24792751344359
25	C20	R1	7.44294349584873
25	C7	R1	7.36632221424582
26	C23	R1	7.23840473932508
26	C17	R1	7.29462074889163
26	C12	R1	7.3037807481771
26	C10	R1	6.89481776330794
26	C3	R1	7.17990909001493
26	C14	R1	7.3037807481771
26	C5	R1	7.19967234483636
26	C9	R1	7.35755200461808
26	C24	R1	7.25738784269265
26	C6	R1	7.2667865406949
26	C21	R1	7.31288295528436
26	C19	R1	7.12928301694497
26	C1	R1	7.29462074889163
26	C4	R1	7.27612440527424
26	C13	R1	7.18982455888002
26	C18	R1	7.19967234483636
26	C15	R1	7.29462074889163
26	C11	R1	7.02236781302845
26	C16	R1	7.04439411935845
26	C8	R1	7.20945336562895
26	C20	R1	7.09803208296053
26	C7	R1	7.53138146051631
27	C23	R1	7.4178525148859
27	C17	R1	6.94251450533924
27	C12	R1	7.28540221886225
27	C3	R1	7.16992500144231
27	C14	R1	7.33985000288462
27	C5	R1	7.16992500144231
27	C24	R1	7.07681559705083
27	C6	R1	7.4093909361377
27	C21	R1	7.22881869049588
27	C19	R1	7.36632221424582
27	C1	R1	7.32192809488736
27	C22	R1	7.20945336562895
27	C4	R1	7.18982455888002
27	C13	R1	7.17990909001493
27	C18	R1	6.98868468677217
27	C15	R1	7.11894107272351
27	C16	R1	7.17990909001493
27	C8	R1	7.39231742277876
27	C20	R1	7.4093909361377
27	C7	R1	7.25738784269265
28	C23	R1	7.14974711950468
28	C17	R1	7.13955135239879
28	C12	R1	7.38370429247405
28	C10	R1	7.33091687811462
28	C3	R1	7.48381577726426
28	C14	R1	7.21916852046216
28	C5	R1	7.01122725542325
28	C9	R1	7.39231742277876
28	C24	R1	7.05528243550119
28	C21	R1	7.29462074889163
28	C19	R1	7.29462074889163
28	C1	R1	7.2667865406949
28	C22	R1	7.4093909361377
28	C4	R1	7.15987133677839
28	C13	R1	7.49185309632967
28	C18	R1	7.15987133677839
28	C11	R1	7.44294349584873
28	C16	R1	7.32192809488736
28	C8	R1	7
28	C7	R1	7.12928301694497
29	C23	R1	7.15987133677839
29	C17	R1	7.43462822763672
29	C10	R1	7.3037807481771
29	C3	R1	7.27612440527424
29	C14	R1	7.4262647547021
29	C5	R1	7.4757334309664
29	C9	R1	7.48381577726426
29	C24	R1	7.33985000288462
29	C6	R1	7.07681559705083
29	C21	R1	7.4262647547021
29	C19	R1	7.23840473932508
29	C1	R1	7.15987133677839
29	C22	R1	7.4594316186373
29	C4	R1	7.45121111183233
29	C13	R1	7.53915881110803
29	C18	R1	6.83289001416474
29	C15	R1	7.22881869049588
29	C11	R1	7.19967234483636
29	C16	R1	6.94251450533924
29	C8	R1	7.13955135239879
29	C20	R1	7.44294349584873
29	C7	R1	7.25738784269265
30	C23	R1	7.22881869049588
30	C17	R1	7.33091687811462
30	C12	R1	7.4178525148859
30	C10	R1	7.11894107272351
30	C3	R1	7.09803208296053
30	C14	R1	7.13955135239879
30	C5	R1	7.19967234483636
30	C24	R1	7.49984588708321
30	C6	R1	7.39231742277876
30	C21	R1	7.11894107272351
30	C19	R1	7.13955135239879
30	C22	R1	6.93073733756289
30	C4	R1	7.16992500144231
30	C13	R1	7.13955135239879
30	C18	R1	7.03342300153745
30	C15	R1	7.08746284125034
30	C11	R1	7.22881869049588
30	C16	R1	7.09803208296053
30	C8	R1	7.31288295528436
30	C20	R1	7.13955135239879
30	C7	R1	7.19967234483636
31	C23	R1	7.56985560833095
31	C17	R1	7.34872815423108
31	C12	R1	7.44294349584873
31	C10	R1	7.4262647547021
31	C3	R1	7.33091687811462
31	C14	R1	7.06608919045777
31	C9	R1	7.07681559705083
31	C6	R1	7.4594316186373
31	C21	R1	7.27612440527424
31	C1	R1	7.09803208296053
31	C22	R1	7.33985000288462
31	C4	R1	7.11894107272351
31	C13	R1	7.40087943628218
31	C18	R1	6.6724253419715
31	C15	R1	7.02236781302845
31	C11	R1	7.36632221424582
31	C16	R1	7.12928301694497
31	C8	R1	7.09803208296053
31	C20	R1	7.22881869049588
31	C7	R1	7.18982455888002
32	C23	R1	7.32192809488736
32	C17	R1	7.33985000288462
32	C12	R1	7.10852445677817
32	C10	R1	7.48381577726426
32	C3	R1	7.28540221886225
32	C14	R1	7.27612440527424
32	C5	R1	7.16992500144231
32	C9	R1	7.24792751344359
32	C24	R1	7.14974711950468
32	C6	R1	7.56985560833095
32	C21	R1	7.20945336562895
32	C19	R1	7.16992500144231
32	C1	R1	7.21916852046216
32	C22	R1	7.11894107272351
32	C13	R1	7.37503943134692
32	C18	R1	7.31288295528436
32	C15	R1	7.05528243550119
32	C11	R1	7.01122725542325
32	C16	R1	7.01122725542325
32	C8	R1	7.35755200461808
32	C20	R1	7.34872815423108
32	C7	R1	7.14974711950468
33	C23	R1	7.33091687811462
33	C17	R1	7.45121111183233
33	C3	R1	7.37503943134692
33	C14	R1	7.45121111183233
33	C5	R1	7.24792751344359
33	C24	R1	7.21916852046216
33	C6	R1	7.12928301694497
33	C21	R1	7.35755200461808
33	C19	R1	7.60733031374961
33	C1	R1	7.28540221886225
33	C22	R1	7.2667865406949
33	C4	R1	7.49984588708321
33	C13	R1	7.49984588708321
33	C18	R1	7.23840473932508
33	C15	R1	7.16992500144231
33	C11	R1	7.22881869049588
33	C16	R1	7.18982455888002
33	C8	R1	7.19967234483636
33	C20	R1	7.33091687811462
34	C23	R1	7.31288295528436
34	C12	R1	7.45121111183233
34	C10	R1	7.33091687811462
34	C3	R1	7.32192809488736
34	C14	R1	7.36632221424582
34	C5	R1	7.27612440527424
34	C9	R1	7.21916852046216
34	C24	R1	6.8703647195834
34	C21	R1	7.25738784269265
34	C1	R1	7.36632221424582
34	C22	R1	7.32192809488736
34	C4	R1	7.25738784269265
34	C13	R1	6.89481776330794
34	C18	R1	7.18982455888002
34	C15	R1	7.18982455888002
34	C11	R1	7.33985000288462
34	C16	R1	7.20945336562895
34	C8	R1	7.4093909361377
34	C20	R1	6.84549005094437
34	C7	R1	7.37503943134692
35	C23	R1	7.27612440527424
35	C17	R1	7.18982455888002
35	C12	R1	7.36632221424582
35	C10	R1	7.34872815423108
35	C3	R1	7.27612440527424
35	C14	R1	7.25738784269265
35	C5	R1	7.15987133677839
35	C24	R1	7.34872815423108
35	C6	R1	7.3037807481771
35	C21	R1	7
35	C19	R1	7.56224242422107
35	C1	R1	7.37503943134692
35	C22	R1	7.4262647547021
35	C4	R1	7.18982455888002
35	C13	R1	7.467605550083
35	C18	R1	7.33091687811462
35	C15	R1	7.13955135239879
35	C16	R1	7.2667865406949
35	C8	R1	7.11894107272351
35	C20	R1	6.90689059560852
35	C7	R1	7.34872815423108
36	C23	R1	7.22881869049588
36	C17	R1	7.25738784269265
36	C12	R1	7.4178525148859
36	C10	R1	7.28540221886225
36	C3	R1	7.44294349584873
36	C14	R1	7
36	C5	R1	7.33091687811462
36	C9	R1	7.3037807481771
36	C24	R1	7.3037807481771
36	C6	R1	7.54689445988764
36	C21	R1	7.2667865406949
36	C19	R1	7.04439411935845
36	C1	R1	7.29462074889163
36	C22	R1	7.04439411935845
36	C4	R1	7.3037807481771
36	C18	R1	7.14974711950468
36	C15	R1	7.25738784269265
36	C11	R1	7.40087943628218
36	C16	R1	7.37503943134692
36	C8	R1	7.37503943134692
36	C20	R1	7.17990909001493
36	C7	R1	7.28540221886225
37	C17	R1	7.4262647547021
37	C12	R1	7.07681559705083
37	C10	R1	7.4093909361377
37	C5	R1	7.21916852046216
37	C24	R1	7.4178525148859
37	C21	R1	7.11894107272351
37	C19	R1	7.2667865406949
37	C1	R1	7.4757334309664
37	C22	R1	7.2667865406949
37	C4	R1	7.34872815423108
37	C13	R1	7.4093909361377
37	C18	R1	7.33091687811462
37	C15	R1	7.04439411935845
37	C16	R1	6.8703647195834
37	C8	R1	7.40087943628218
37	C20	R1	7.4093909361377
37	C7	R1	7.39231742277876
38	C23	R1	7.25738784269265
38	C17	R1	7.17990909001493
38	C12	R1	7.4594316186373
38	C10	R1	7.19967234483636
38	C14	R1	7.4262647547021
38	C5	R1	7.40087943628218
38	C24	R1	7.40087943628218
38	C6	R1	7.4757334309664
38	C19	R1	7.15987133677839
38	C1	R1	7.3037807481771
38	C22	R1	7.33985000288462
38	C4	R1	7.4178525148859
38	C13	R1	7.33091687811462
38	C18	R1	7.07681559705083
38	C15	R1	7.10852445677817
38	C11	R1	6.90689059560852
38	C16	R1	7.24792751344359
38	C8	R1	7.18982455888002
38	C20	R1	7.17990909001493
38	C7	R1	7.56985560833095
39	C23	R1	7.4757334309664
39	C17	R1	7.03342300153745
39	C12	R1	7.55458885167764
39	C10	R1	7.4262647547021
39	C3	R1	7.38370429247405
39	C14	R1	7.51569983828404
39	C5	R1	7.49185309632967
39	C9	R1	7.31288295528436
39	C24	R1	7.36632221424582
39	C6	R1	7.15987133677839
39	C21	R1	7.22881869049588
39	C19	R1	7.09803208296053
39	C1	R1	7.39231742277876
39	C22	R1	7.15987133677839
39	C4	R1	7.33985000288462
39	C13	R1	7.38370429247405
39	C18	R1	6.65821148275179
39	C15	R1	7.34872815423108
39	C11	R1	7.03342300153745
39	C16	R1	7.09803208296053
39	C8	R1	7.10852445677817
39	C20	R1	7.35755200461808
39	C7	R1	7.2667865406949
40	C23	R1	7.70735913208088
40	C17	R1	7.17990909001493
40	C12	R1	7.14974711950468
40	C3	R1	7.15987133677839
40	C14	R1	7.2667865406949
40	C5	R1	7.29462074889163
40	C9	R1	7.31288295528436
40	C24	R1	7.53915881110803
40	C6	R1	7.3037807481771
40	C21	R1	7.21916852046216
40	C19	R1	7.31288295528436
40	C1	R1	7.3037807481771
40	C22	R1	7.16992500144231
40	C4	R1	7.01122725542325
40	C13	R1	7.35755200461808
40	C18	R1	7.14974711950468
40	C11	R1	7
40	C16	R1	7.12928301694497
40	C8	R1	7.17990909001493
40	C20	R1	7.11894107272351
40	C7	R1	7.35755200461808
41	C23	R1	7.34872815423108
41	C17	R1	7.37503943134692
41	C12	R1	7.49185309632967
41	C10	R1	7.49984588708321
41	C3	R1	7.27612440527424
41	C14	R1	7.16992500144231
41	C5	R1	7.25738784269265
41	C9	R1	7.28540221886225
41	C24	R1	7.3037807481771
41	C21	R1	7.06608919045777
41	C19	R1	7.32192809488736
41	C1	R1	7.24792751344359
41	C22	R1	7.19967234483636
41	C4	R1	7.12928301694497
41	C13	R1	7.17990909001493
41	C18	R1	7.14974711950468
41	C15	R1	7.15987133677839
41	C11	R1	7.28540221886225
41	C16	R1	7.22881869049588
41	C8	R1	7.12928301694497
41	C20	R1	7.31288295528436
41	C7	R1	7.20945336562895
42	C17	R1	7.38370429247405
42	C12	R1	7.25738784269265
42	C10	R1	7.01122725542325
42	C3	R1	7.20945336562895
42	C14	R1	7.3037807481771
42	C5	R1	7.33091687811462
42	C9	R1	7.21916852046216
42	C24	R1	7.2667865406949
42	C6	R1	7.20945336562895
42	C21	R1	7.34872815423108
42	C1	R1	7.31288295528436
42	C22	R1	7.16992500144231
42	C4	R1	7.23840473932508
42	C13	R1	7.66533591718518
42	C18	R1	7.09803208296053
42	C15	R1	7.04439411935845
42	C11	R1	7.13955135239879
42	C16	R1	7.08746284125034
42	C8	R1	7.21916852046216
42	C20	R1	7.4757334309664
42	C7	R1	7.18982455888002
43	C23	R1	7.36632221424582
43	C17	R1	7.18982455888002
43	C10	R1	7.31288295528436
43	C3	R1	7.27612440527424
43	C14	R1	7.29462074889163
43	C5	R1	7.12928301694497
43	C9	R1	7.19967234483636
43	C24	R1	7.31288295528436
43	C6	R1	7.17990909001493
43	C21	R1	7.56224242422107
43	C19	R1	7.3037807481771
43	C1	R1	7.13955135239879
43	C22	R1	7.25738784269265
43	C4	R1	7.31288295528436
43	C13	R1	7.36632221424582
43	C18	R1	7.13955135239879
43	C15	R1	7.17990909001493
43	C11	R1	6.79441586635011
43	C16	R1	7.10852445677817
43	C8	R1	7.23840473932508
43	C20	R1	7.49984588708321
43	C7	R1	7.21916852046216
44	C23	R1	7.36632221424582
44	C17	R1	7.24792751344359
44	C12	R1	7.3037807481771
44	C10	R1	7.37503943134692
44	C3	R1	7.27612440527424
44	C14	R1	7.38370429247405
44	C5	R1	7.27612440527424
44	C24	R1	7.34872815423108
44	C6	R1	7.11894107272351
44	C21	R1	7.56985560833095
44	C19	R1	7.16992500144231
44	C1	R1	7.45121111183233
44	C22	R1	7.33091687811462
44	C4	R1	7.01122725542325
44	C13	R1	7.36632221424582
44	C18	R1	6.95419631038687
44	C15	R1	7.39231742277876
44	C11	R1	7.08746284125034
44	C16	R1	7.12928301694497
44	C20	R1	7.40087943628218
45	C23	R1	7.56224242422107
45	C17	R1	7.53915881110803
45	C12	R1	7.28540221886225
45	C10	R1	7.36632221424582
45	C3	R1	7.17990909001493
45	C14	R1	6.98868468677217
45	C9	R1	7.20945336562895
45	C24	R1	7.38370429247405
45	C6	R1	7.3037807481771
45	C21	R1	7.4178525148859
45	C19	R1	7.33985000288462
45	C1	R1	7.4757334309664
45	C22	R1	7.48381577726426
45	C4	R1	7.27612440527424
45	C13	R1	7.33985000288462
45	C15	R1	7.4757334309664
45	C11	R1	6.91886323727459
45	C16	R1	7.43462822763672
45	C8	R1	7.24792751344359
45	C20	R1	7.28540221886225
46	C23	R1	7.37503943134692
46	C17	R1	7.23840473932508
46	C12	R1	7.2667865406949
46	C3	R1	7.45121111183233
46	C14	R1	7.4757334309664
46	C5	R1	7.33985000288462
46	C9	R1	7.24792751344359
46	C24	R1	7.18982455888002
46	C6	R1	7.56224242422107
46	C21	R1	7.18982455888002
46	C19	R1	7.35755200461808
46	C22	R1	7.36632221424582
46	C4	R1	7.33985000288462
46	C13	R1	7.4262647547021
46	C18	R1	7.4757334309664
46	C15	R1	7.25738784269265
46	C11	R1	7.31288295528436
46	C16	R1	7.24792751344359
46	C8	R1	7.18982455888002
46	C20	R1	7.44294349584873
46	C7	R1	7.3037807481771
47	C23	R1	7.5077946401987
47	C17	R1	7.11894107272351
47	C12	R1	7.33091687811462
47	C10	R1	7.14974711950468
47	C3	R1	7.36632221424582
47	C14	R1	7.12928301694497
47	C5	R1	7.3037807481771
47	C9	R1	7.09803208296053
47	C24	R1	7.49984588708321
47	C6	R1	7.39231742277876
47	C21	R1	7.31288295528436
47	C19	R1	7.36632221424582
47	C1	R1	7.38370429247405
47	C22	R1	7.28540221886225
47	C4	R1	7.44294349584873
47	C13	R1	7.23840473932508
47	C18	R1	7.21916852046216
47	C15	R1	7.22881869049588
47	C11	R1	6.82017896241519
47	C16	R1	7.06608919045777
47	C8	R1	7.4093909361377
47	C20	R1	7.28540221886225
48	C17	R1	6.96578428466209
48	C12	R1	7.20945336562895
48	C10	R1	7.45121111183233
48	C3	R1	7.11894107272351
48	C14	R1	7.4757334309664
48	C5	R1	7.39231742277876
48	C9	R1	7.36632221424582
48	C24	R1	7.03342300153745
48	C6	R1	7.08746284125034
48	C21	R1	7.22881869049588
48	C19	R1	7.4757334309664
48	C1	R1	7.25738784269265
48	C22	R1	7.28540221886225
48	C4	R1	7.12928301694497
48	C13	R1	7.19967234483636
48	C18	R1	7.22881869049588
48	C15	R1	7.20945336562895
48	C11	R1	7.36632221424582
48	C16	R1	7.15987133677839
48	C8	R1	7.12928301694497
48	C20	R1	7.27612440527424
48	C7	R1	7.36632221424582
49	C23	R1	7.36632221424582
49	C17	R1	7.43462822763672
49	C12	R1	7.36632221424582
49	C10	R1	7.19967234483636
49	C3	R1	6.93073733756289
49	C14	R1	7.24792751344359
49	C5	R1	7.38370429247405
49	C9	R1	7.4594316186373
49	C6	R1	7.10852445677817
49	C21	R1	6.95419631038687
49	C19	R1	7.40087943628218
49	C1	R1	7.39231742277876
49	C22	R1	7.3037807481771
49	C4	R1	7.45121111183233
49	C13	R1	7.467605550083
49	C18	R1	7.17990909001493
49	C15	R1	7.07681559705083
49	C11	R1	7.10852445677817
49	C16	R1	7.3037807481771
49	C8	R1	7.4262647547021
49	C20	R1	7.06608919045777
49	C7	R1	7.53915881110803
50	C23	R1	7.20945336562895
50	C17	R1	7.01122725542325
50	C12	R1	7.33985000288462
50	C10	R1	7.2667865406949
50	C3	R1	7.45121111183233
50	C14	R1	7.18982455888002
50	C5	R1	7.2667865406949
50	C9	R1	7.11894107272351
50	C24	R1	7.07681559705083
50	C6	R1	7.43462822763672
50	C21	R1	7.11894107272351
50	C19	R1	7.08746284125034
50	C1	R1	7.2667865406949
50	C22	R1	7.21916852046216
50	C4	R1	7.13955135239879
50	C18	R1	7.11894107272351
50	C15	R1	7.16992500144231
50	C11	R1	7.45121111183233
50	C16	R1	7.27612440527424
50	C8	R1	7.39231742277876
50	C20	R1	7.15987133677839
50	C7	R1	7.4757334309664
51	C17	R1	7.49185309632967
51	C12	R1	7.54689445988764
51	C10	R1	7.45121111183233
51	C3	R1	7.03342300153745
51	C14	R1	7.28540221886225
51	C5	R1	7.49984588708321
51	C9	R1	7.21916852046216
51	C24	R1	7.40087943628218
51	C6	R1	7.48381577726426
51	C21	R1	7.19967234483636
51	C19	R1	7.24792751344359
51	C1	R1	7.29462074889163
51	C22	R1	7.467605550083
51	C4	R1	7.45121111183233
51	C13	R1	7.4093909361377
51	C18	R1	7.5077946401987
51	C11	R1	7.27612440527424
51	C16	R1	6.83289001416474
51	C8	R1	7.25738784269265
51	C20	R1	7.48381577726426
51	C7	R1	7.13955135239879
52	C23	R1	7.49185309632967
52	C17	R1	7.31288295528436
52	C12	R1	7.15987133677839
52	C10	R1	7.2667865406949
52	C3	R1	7.12928301694497
52	C14	R1	7.25738784269265
52	C5	R1	6.94251450533924
52	C24	R1	7.49185309632967
52	C6	R1	7.2667865406949
52	C21	R1	6.98868468677217
52	C19	R1	7.28540221886225
52	C1	R1	7.01122725542325
52	C22	R1	7.28540221886225
52	C4	R1	6.83289001416474
52	C13	R1	7.12928301694497
52	C18	R1	7.14974711950468
52	C15	R1	7
52	C11	R1	7.13955135239879
52	C8	R1	7.2667865406949
52	C20	R1	7.35755200461808
52	C7	R1	7.27612440527424
53	C23	R1	7.4093909361377
53	C17	R1	7.08746284125034
53	C12	R1	7.31288295528436
53	C10	R1	7.27612440527424
53	C3	R1	7.04439411935845
53	C14	R1	7.31288295528436
53	C5	R1	7.37503943134692
53	C9	R1	7.04439411935845
53	C24	R1	7.14974711950468
53	C6	R1	7.48381577726426
53	C21	R1	7.467605550083
53	C1	R1	7.4178525148859
53	C22	R1	7.3037807481771
53	C4	R1	7.28540221886225
53	C13	R1	7.2667865406949
53	C18	R1	7.29462074889163
53	C15	R1	7.23840473932508
53	C11	R1	7.17990909001493
53	C16	R1	6.95419631038687
53	C8	R1	7.49185309632967
53	C20	R1	7.08746284125034
53	C7	R1	7.17990909001493
54	C23	R1	7.34872815423108
54	C17	R1	7.17990909001493
54	C12	R1	7.45121111183233
54	C10	R1	7.49984588708321
54	C3	R1	7.25738784269265
54	C14	R1	7.20945336562895
54	C9	R1	7.56985560833095
54	C24	R1	7.14974711950468
54	C6	R1	7.29462074889163
54	C21	R1	7.10852445677817
54	C19	R1	7.33091687811462
54	C1	R1	7.44294349584873
54	C22	R1	7.2667865406949
54	C4	R1	7.37503943134692
54	C13	R1	7.4757334309664
54	C18	R1	7.31288295528436
54	C15	R1	7.4262647547021
54	C11	R1	7.13955135239879
54	C16	R1	7.02236781302845
54	C8	R1	7.12928301694497
54	C20	R1	7.23840473932508
54	C7	R1	7.37503943134692
55	C23	R1	7.16992500144231
55	C17	R1	7.40087943628218
55	C10	R1	7.15987133677839
55	C3	R1	6.98868468677217
55	C5	R1	7.4262647547021
55	C9	R1	7.20945336562895
55	C24	R1	7.20945336562895
55	C6	R1	7.29462074889163
55	C21	R1	7.40087943628218
55	C19	R1	7.18982455888002
55	C1	R1	7.16992500144231
55	C22	R1	7.5077946401987
55	C4	R1	7.62935662007961
55	C13	R1	7.61470984411521
55	C18	R1	7.07681559705083
55	C15	R1	7.15987133677839
55	C11	R1	7.02236781302845
55	C16	R1	7.21916852046216
55	C8	R1	7.39231742277876
55	C20	R1	7.12928301694497
55	C7	R1	7.24792751344359
56	C23	R1	7.28540221886225
56	C17	R1	7.3037807481771
56	C12	R1	7.27612440527424
56	C10	R1	7.35755200461808
56	C3	R1	7.2667865406949
56	C14	R1	7.17990909001493
56	C5	R1	7.16992500144231
56	C9	R1	7.18982455888002
56	C24	R1	7.33985000288462
56	C6	R1	7.05528243550119
56	C21	R1	7.20945336562895
56	C19	R1	7.25738784269265
56	C1	R1	7.15987133677839
56	C22	R1	7.07681559705083
56	C4	R1	7.39231742277876
56	C13	R1	7.03342300153745
56	C18	R1	7.28540221886225
56	C11	R1	7.2667865406949
56	C16	R1	7.18982455888002
56	C8	R1	7.38370429247405
56	C7	R1	7.27612440527424
57	C23	R1	7.06608919045777
57	C17	R1	7.37503943134692
57	C12	R1	7.31288295528436
57	C14	R1	7.2667865406949
57	C5	R1	7.43462822763672
57	C9	R1	7.40087943628218
57	C24	R1	7.20945336562895
57	C6	R1	7.35755200461808
57	C21	R1	7.09803208296053
57	C19	R1	7.24792751344359
57	C1	R1	7.34872815423108
57	C22	R1	7.08746284125034
57	C4	R1	7.51569983828404
57	C13	R1	7.28540221886225
57	C18	R1	7.3037807481771
57	C15	R1	6.97727992349992
57	C11	R1	6.76818432477693
57	C16	R1	7.38370429247405
57	C8	R1	7.4262647547021
57	C20	R1	7.53915881110803
57	C7	R1	7.21916852046216
58	C23	R1	7.23840473932508
58	C17	R1	7.09803208296053
58	C12	R1	7.39231742277876
58	C10	R1	7.45121111183233
58	C3	R1	7.07681559705083
58	C14	R1	7.02236781302845
58	C5	R1	7.21916852046216
58	C9	R1	6.83289001416474
58	C6	R1	7.467605550083
58	C21	R1	7.3037807481771
58	C19	R1	7.37503943134692
58	C1	R1	7.14974711950468
58	C22	R1	7.55458885167764
58	C4	R1	7.13955135239879
58	C13	R1	7.60733031374961
58	C18	R1	7.20945336562895
58	C15	R1	6.98868468677217
58	C11	R1	7.05528243550119
58	C16	R1	7.14974711950468
58	C8	R1	7.65105169117893
58	C20	R1	7.38370429247405
58	C7	R1	7.21916852046216
59	C23	R1	7.19967234483636
59	C17	R1	7.23840473932508
59	C12	R1	7.13955135239879
59	C3	R1	7.25738784269265
59	C5	R1	7.11894107272351
59	C9	R1	7.33985000288462
59	C24	R1	7.32192809488736
59	C6	R1	7.02236781302845
59	C21	R1	7.27612440527424
59	C19	R1	7.19967234483636
59	C1	R1	7.43462822763672
59	C13	R1	7.3037807481771
59	C18	R1	7.29462074889163
59	C15	R1	7.24792751344359
59	C11	R1	7.02236781302845
59	C16	R1	7.20945336562895
59	C8	R1	7.4178525148859
59	C20	R1	7.12928301694497
59	C7	R1	7.23840473932508
60	C23	R1	7.19967234483636
60	C17	R1	7.37503943134692
60	C12	R1	7.44294349584873
60	C10	R1	7.4262647547021
60	C3	R1	7.54689445988764
60	C14	R1	7.22881869049588
60	C5	R1	7.33985000288462
60	C9	R1	7.2667865406949
60	C24	R1	7.4757334309664
60	C6	R1	7.06608919045777
60	C21	R1	7.29462074889163
60	C19	R1	7.33985000288462
60	C1	R1	7.18982455888002
60	C22	R1	7.14974711950468
60	C4	R1	7.32192809488736
60	C13	R1	7.21916852046216
60	C18	R1	7.35755200461808
60	C15	R1	7.16992500144231
60	C11	R1	7.04439411935845
60	C16	R1	7.09803208296053
60	C8	R1	7.33091687811462
60	C20	R1	7.3037807481771
60	C7	R1	7.40087943628218
61	C23	R1	7.16992500144231
61	C17	R1	7.33091687811462
61	C12	R1	7.38370429247405
61	C10	R1	7.17990909001493
61	C3	R1	7.45121111183233
61	C14	R1	7.14974711950468
61	C5	R1	7.20945336562895
61	C9	R1	7.21916852046216
61	C24	R1	7.12928301694497
61	C6	R1	7.13955135239879
61	C21	R1	7.27612440527424
61	C19	R1	7.40087943628218
61	C1	R1	7.35755200461808
61	C22	R1	7.34872815423108
61	C4	R1	7.2667865406949
61	C18	R1	6.94251450533924
61	C15	R1	7.22881869049588
61	C11	R1	7.3037807481771
61	C16	R1	7.27612440527424
61	C8	R1	7.49185309632967
61	C20	R1	7.22881869049588
61	C7	R1	7.52356195605701
62	C23	R1	7.34872815423108
62	C17	R1	7.10852445677817
62	C12	R1	7.18982455888002
62	C10	R1	7.21916852046216
62	C3	R1	7.12928301694497
62	C14	R1	7.23840473932508
62	C5	R1	7.27612440527424
62	C9	R1	7.21916852046216
62	C24	R1	6.85798099512757
62	C6	R1	7.4757334309664
62	C21	R1	7.24792751344359
62	C19	R1	7.24792751344359
62	C22	R1	7.4093909361377
62	C4	R1	7.33985000288462
62	C18	R1	7.19967234483636
62	C15	R1	7.18982455888002
62	C11	R1	6.95419631038687
62	C16	R1	7.20945336562895
62	C8	R1	7.52356195605701
62	C7	R1	7.51569983828404
63	C17	R1	7.39231742277876
63	C12	R1	7.4093909361377
63	C10	R1	7.37503943134692
63	C3	R1	7.36632221424582
63	C14	R1	7.44294349584873
63	C5	R1	7.4178525148859
63	C9	R1	6.90689059560852
63	C24	R1	7.16992500144231
63	C21	R1	7.39231742277876
63	C19	R1	7.31288295528436
63	C1	R1	7.33985000288462
63	C22	R1	7.17990909001493
63	C4	R1	7.18982455888002
63	C13	R1	7.10852445677817
63	C18	R1	6.8073549220576
63	C15	R1	7.16992500144231
63	C11	R1	7.11894107272351
63	C8	R1	7.19967234483636
63	C20	R1	7.3037807481771
63	C7	R1	7.20945336562895
64	C23	R1	7.2667865406949
64	C17	R1	7.11894107272351
64	C12	R1	7.22881869049588
64	C3	R1	7.21916852046216
64	C14	R1	7.03342300153745
64	C5	R1	7.13955135239879
64	C9	R1	7.21916852046216
64	C24	R1	7.33091687811462
64	C6	R1	7.29462074889163
64	C21	R1	7.59245703726808
64	C19	R1	7.25738784269265
64	C1	R1	7.53138146051631
64	C22	R1	7.34872815423108
64	C4	R1	7.32192809488736
64	C13	R1	7.40087943628218
64	C15	R1	7.02236781302845
64	C11	R1	7.31288295528436
64	C8	R1	7.29462074889163
64	C20	R1	6.98868468677217
64	C7	R1	7.24792751344359
65	C23	R1	7.35755200461808
65	C17	R1	7.25738784269265
65	C12	R1	7.29462074889163
65	C10	R1	7.3037807481771
65	C3	R1	7.29462074889163
65	C5	R1	7.17990909001493
65	C9	R1	7.4178525148859
65	C6	R1	7.34872815423108
65	C21	R1	7.34872815423108
65	C19	R1	7.62935662007961
65	C1	R1	7.17990909001493
65	C22	R1	7.16992500144231
65	C13	R1	7.17990909001493
65	C18	R1	7
65	C15	R1	7.52356195605701
65	C11	R1	7.56985560833095
65	C16	R1	7.08746284125034
65	C8	R1	7.38370429247405
65	C20	R1	7.14974711950468
65	C7	R1	7.16992500144231
66	C23	R1	7.28540221886225
66	C17	R1	7.5077946401987
66	C12	R1	7.34872815423108
66	C10	R1	7.32192809488736
66	C3	R1	7.53138146051631
66	C14	R1	7.28540221886225
66	C5	R1	7.34872815423108
66	C9	R1	7.65821148275179
66	C24	R1	7.60733031374961
66	C6	R1	7.4262647547021
66	C19	R1	7.56985560833095
66	C1	R1	7.22881869049588
66	C22	R1	7.05528243550119
66	C18	R1	7.34872815423108
66	C15	R1	7.16992500144231
66	C11	R1	6.91886323727459
66	C16	R1	6.84549005094437
66	C8	R1	7.04439411935845
66	C20	R1	7.22881869049588
66	C7	R1	7.27612440527424
67	C23	R1	7.52356195605701
67	C17	R1	7.29462074889163
67	C12	R1	7.4757334309664
67	C3	R1	7.17990909001493
67	C14	R1	7.02236781302845
67	C5	R1	7.40087943628218
67	C9	R1	7.4093909361377
67	C24	R1	7.4178525148859
67	C21	R1	7.10852445677817
67	C19	R1	7.39231742277876
67	C1	R1	7.37503943134692
67	C22	R1	7.467605550083
67	C4	R1	7.27612440527424
67	C13	R1	7.03342300153745
67	C18	R1	7.09803208296053
67	C15	R1	7.18982455888002
67	C11	R1	7.10852445677817
67	C8	R1	7.4757334309664
67	C20	R1	7.33985000288462
67	C7	R1	7.18982455888002
68	C23	R1	7.40087943628218
68	C17	R1	7.16992500144231
68	C12	R1	7.4262647547021
68	C10	R1	7.4178525148859
68	C3	R1	7.29462074889163
68	C14	R1	7.14974711950468
68	C5	R1	7.49984588708321
68	C9	R1	7.06608919045777
68	C24	R1	7.44294349584873
68	C6	R1	7.37503943134692
68	C21	R1	7.21916852046216
68	C1	R1	7.39231742277876
68	C22	R1	7.13955135239879
68	C4	R1	7.27612440527424
68	C13	R1	7.11894107272351
68	C18	R1	6.79441586635011
68	C15	R1	7.33091687811462
68	C11	R1	7.43462822763672
68	C8	R1	7.3037807481771
68	C20	R1	7.37503943134692
68	C7	R1	7.32192809488736
69	C23	R1	7.29462074889163
69	C17	R1	7.19967234483636
69	C12	R1	7.15987133677839
69	C10	R1	7.24792751344359
69	C3	R1	7.39231742277876
69	C14	R1	7.68650052718322
69	C5	R1	7.03342300153745
69	C9	R1	7.4178525148859
69	C24	R1	7.5077946401987
69	C6	R1	7.28540221886225
69	C21	R1	7.53915881110803
69	C19	R1	7.10852445677817
69	C1	R1	7.34872815423108
69	C22	R1	7.62205181945638
69	C4	R1	6.95419631038687
69	C18	R1	7.12928301694497
69	C11	R1	7.18982455888002
69	C16	R1	7.34872815423108
69	C8	R1	7.58496250072116
69	C20	R1	7.3037807481771
69	C7	R1	7.09803208296053
70	C23	R1	7.17990909001493
70	C12	R1	7.19967234483636
70	C10	R1	7.37503943134692
70	C3	R1	7.467605550083
70	C14	R1	7.27612440527424
70	C9	R1	7.48381577726426
70	C24	R1	7.32192809488736
70	C6	R1	7.23840473932508
70	C21	R1	7.29462074889163
70	C19	R1	7.17990909001493
70	C1	R1	7.54689445988764
70	C22	R1	7.39231742277876
70	C4	R1	7.38370429247405
70	C13	R1	6.96578428466209
70	C18	R1	7.45121111183233
70	C11	R1	7.28540221886225
70	C16	R1	7.32192809488736
70	C8	R1	7.28540221886225
70	C20	R1	7.53915881110803
70	C7	R1	7.07681559705083
71	C17	R1	7.03342300153745
71	C12	R1	7.31288295528436
71	C10	R1	6.95419631038687
71	C3	R1	7.48381577726426
71	C14	R1	7.24792751344359
71	C5	R1	7.28540221886225
71	C9	R1	7.27612440527424
71	C24	R1	7.24792751344359
71	C19	R1	7.33985000288462
71	C1	R1	7.53915881110803
71	C22	R1	7.24792751344359
71	C4	R1	7.13955135239879
71	C13	R1	7.3037807481771
71	C18	R1	7.10852445677817
71	C15	R1	7
71	C11	R1	7.15987133677839
71	C16	R1	7.03342300153745
71	C8	R1	7.22881869049588
71	C20	R1	7.25738784269265
71	C7	R1	7.40087943628218
72	C17	R1	7.4757334309664
72	C12	R1	7.29462074889163
72	C10	R1	7.23840473932508
72	C14	R1	7.39231742277876
72	C5	R1	7
72	C9	R1	7.39231742277876
72	C24	R1	7.38370429247405
72	C6	R1	7.02236781302845
72	C21	R1	7.15987133677839
72	C1	R1	7.11894107272351
72	C22	R1	7.3037807481771
72	C4	R1	7.33091687811462
72	C13	R1	7.27612440527424
72	C18	R1	7.31288295528436
72	C15	R1	7.10852445677817
72	C11	R1	7.15987133677839
72	C16	R1	7.03342300153745
72	C8	R1	7.25738784269265
72	C20	R1	7.54689445988764
72	C7	R1	6.95419631038687
73	C23	R1	7.33985000288462
73	C17	R1	7.52356195605701
73	C12	R1	7.22881869049588
73	C10	R1	7.15987133677839
73	C3	R1	7.08746284125034
73	C14	R1	7.4262647547021
73	C9	R1	7.09803208296053
73	C24	R1	7.39231742277876
73	C6	R1	7.3037807481771
73	C21	R1	7.467605550083
73	C19	R1	7
73	C1	R1	7.37503943134692
73	C22	R1	7.17990909001493
73	C4	R1	6.78135971352466
73	C13	R1	7.38370429247405
73	C18	R1	7.20945336562895
73	C11	R1	7.28540221886225
73	C16	R1	6.93073733756289
73	C8	R1	7.3037807481771
73	C20	R1	7.467605550083
73	C7	R1	7.32192809488736
74	C23	R1	7.4262647547021
74	C17	R1	7.24792751344359
74	C12	R1	7.22881869049588
74	C10	R1	7.15987133677839
74	C3	R1	7.14974711950468
74	C14	R1	7.21916852046216
74	C5	R1	7.09803208296053
74	C24	R1	7.35755200461808
74	C6	R1	7.2667865406949
74	C21	R1	7.16992500144231
74	C19	R1	7.32192809488736
74	C1	R1	7.4757334309664
74	C22	R1	6.76818432477693
74	C4	R1	7.4178525148859
74	C13	R1	6.93073733756289
74	C18	R1	7.02236781302845
74	C11	R1	6.98868468677217
74	C16	R1	7.07681559705083
74	C8	R1	7.36632221424582
74	C20	R1	7.08746284125034
74	C7	R1	6.96578428466209
75	C23	R1	7.15987133677839
75	C17	R1	7.07681559705083
75	C12	R1	7.33985000288462
75	C10	R1	7.20945336562895
75	C14	R1	7.11894107272351
75	C5	R1	7.25738784269265
75	C9	R1	7.08746284125034
75	C24	R1	7.4757334309664
75	C6	R1	7.15987133677839
75	C21	R1	7.31288295528436
75	C19	R1	7.24792751344359
75	C1	R1	6.97727992349992
75	C22	R1	7.24792751344359
75	C4	R1	7.21916852046216
75	C13	R1	7.44294349584873
75	C18	R1	7.32192809488736
75	C15	R1	6.96578428466209
75	C11	R1	7.16992500144231
75	C8	R1	7.19967234483636
75	C20	R1	7.45121111183233
75	C7	R1	7.4178525148859
76	C23	R1	7.53138146051631
76	C17	R1	7.29462074889163
76	C12	R1	7.20945336562895
76	C3	R1	7.4093909361377
76	C5	R1	7.56224242422107
76	C9	R1	7.02236781302845
76	C24	R1	7.4178525148859
76	C6	R1	7.09803208296053
76	C21	R1	7.48381577726426
76	C19	R1	7.29462074889163
76	C1	R1	7.53915881110803
76	C22	R1	7.33091687811462
76	C4	R1	7.15987133677839
76	C13	R1	7.3037807481771
76	C18	R1	7.38370429247405
76	C8	R1	7.27612440527424
76	C20	R1	7.53915881110803
76	C7	R1	7.43462822763672
77	C23	R1	7.45121111183233
77	C17	R1	7.31288295528436
77	C12	R1	7.15987133677839
77	C10	R1	7.4178525148859
77	C9	R1	7.4262647547021
77	C24	R1	7.45121111183233
77	C6	R1	7.33091687811462
77	C21	R1	7.28540221886225
77	C19	R1	7.11894107272351
77	C1	R1	7.4757334309664
77	C22	R1	7.04439411935845
77	C4	R1	7.27612440527424
77	C13	R1	7.08746284125034
77	C15	R1	7.29462074889163
77	C11	R1	6.94251450533924
77	C8	R1	7.03342300153745
77	C20	R1	7.39231742277876
77	C7	R1	7.31288295528436
78	C23	R1	7.43462822763672
78	C17	R1	7.28540221886225
78	C12	R1	7.14974711950468
78	C3	R1	7.21916852046216
78	C9	R1	7.48381577726426
78	C24	R1	7.33091687811462
78	C6	R1	7.25738784269265
78	C21	R1	7.12928301694497
78	C19	R1	7.54689445988764
78	C1	R1	7.13955135239879
78	C22	R1	7.4262647547021
78	C4	R1	7.24792751344359
78	C13	R1	7.48381577726426
78	C15	R1	7
78	C11	R1	7.2667865406949
78	C16	R1	6.90689059560852
78	C8	R1	6.96578428466209
78	C20	R1	7.58496250072116
78	C7	R1	7.4178525148859
79	C23	R1	7.33091687811462
79	C17	R1	7.20945336562895
79	C10	R1	7.38370429247405
79	C3	R1	7.44294349584873
79	C14	R1	7.28540221886225
79	C5	R1	7.35755200461808
79	C9	R1	7.52356195605701
79	C24	R1	7.14974711950468
79	C6	R1	7.37503943134692
79	C21	R1	7.09803208296053
79	C1	R1	7.06608919045777
79	C22	R1	7.16992500144231
79	C4	R1	7.38370429247405
79	C13	R1	7.10852445677817
79	C18	R1	7.21916852046216
79	C11	R1	6.93073733756289
79	C16	R1	7.24792751344359
79	C8	R1	7.49984588708321
79	C20	R1	7.28540221886225
80	C23	R1	7.17990909001493
80	C17	R1	7.32192809488736
80	C10	R1	7.5077946401987
80	C3	R1	7.12928301694497
80	C14	R1	7.21916852046216
80	C5	R1	7.4178525148859
80	C9	R1	7.31288295528436
80	C24	R1	7.32192809488736
80	C6	R1	6.93073733756289
80	C21	R1	7.33985000288462
80	C19	R1	7.17990909001493
80	C1	R1	7.48381577726426
80	C22	R1	7.21916852046216
80	C4	R1	7.2667865406949
80	C13	R1	7.27612440527424
80	C18	R1	7.14974711950468
80	C15	R1	7.22881869049588
80	C11	R1	7.39231742277876
80	C16	R1	7.4262647547021
80	C8	R1	7.19967234483636
80	C20	R1	7.45121111183233
80	C7	R1	7.12928301694497
81	C23	R1	7.09803208296053
81	C17	R1	7.49185309632967
81	C12	R1	7.49185309632967
81	C3	R1	7.28540221886225
81	C14	R1	7.33985000288462
81	C5	R1	7.48381577726426
81	C24	R1	7.4093909361377
81	C6	R1	7.33985000288462
81	C21	R1	7.29462074889163
81	C1	R1	7.25738784269265
81	C22	R1	7.19967234483636
81	C4	R1	7.35755200461808
81	C13	R1	7.02236781302845
81	C18	R1	7.4757334309664
81	C15	R1	7.04439411935845
81	C16	R1	6.65821148275179
81	C8	R1	7.56224242422107
81	C20	R1	7.19967234483636
81	C7	R1	7.21916852046216
82	C23	R1	7.29462074889163
82	C17	R1	7.20945336562895
82	C12	R1	7.2667865406949
82	C10	R1	7.35755200461808
82	C3	R1	7.43462822763672
82	C14	R1	7.28540221886225
82	C5	R1	7.4093909361377
82	C9	R1	7.20945336562895
82	C6	R1	7.4093909361377
82	C21	R1	7.43462822763672
82	C19	R1	7.43462822763672
82	C1	R1	7.17990909001493
82	C22	R1	7.35755200461808
82	C4	R1	7.03342300153745
82	C13	R1	7.57742882803575
82	C18	R1	7.07681559705083
82	C15	R1	7.14974711950468
82	C11	R1	7.09803208296053
82	C16	R1	7.25738784269265
82	C8	R1	7.4093909361377
82	C20	R1	7.31288295528436
82	C7	R1	7.48381577726426
83	C23	R1	7.33985000288462
83	C17	R1	7.4757334309664
83	C10	R1	7.13955135239879
83	C3	R1	7.49984588708321
83	C14	R1	7.17990909001493
83	C5	R1	7.24792751344359
83	C9	R1	7.33091687811462
83	C24	R1	7.27612440527424
83	C6	R1	7.44294349584873
83	C21	R1	7.05528243550119
83	C1	R1	7.21916852046216
83	C22	R1	7.31288295528436
83	C4	R1	7.5077946401987
83	C13	R1	7.24792751344359
83	C18	R1	7.23840473932508
83	C15	R1	6.8073549220576
83	C11	R1	7.14974711950468
83	C16	R1	7.21916852046216
83	C8	R1	7.40087943628218
83	C20	R1	7.23840473932508
83	C7	R1	7.22881869049588
84	C23	R1	7.40087943628218
84	C17	R1	6.90689059560852
84	C12	R1	7.21916852046216
84	C10	R1	7.4178525148859
84	C3	R1	7.37503943134692
84	C14	R1	7.45121111183233
84	C5	R1	7.20945336562895
84	C9	R1	7.31288295528436
84	C24	R1	7.23840473932508
84	C6	R1	7.3037807481771
84	C21	R1	7.49185309632967
84	C19	R1	7.59991284218713
84	C1	R1	7.4093909361377
84	C22	R1	7.40087943628218
84	C4	R1	7.58496250072116
84	C13	R1	7.09803208296053
84	C18	R1	7.25738784269265
84	C15	R1	6.96578428466209
84	C11	R1	7.07681559705083
84	C16	R1	7.06608919045777
84	C8	R1	7.27612440527424
84	C20	R1	7.33091687811462
84	C7	R1	7.2667865406949
85	C23	R1	7.32192809488736
85	C17	R1	6.96578428466209
85	C12	R1	7.38370429247405
85	C10	R1	7.37503943134692
85	C3	R1	7.62935662007961
85	C14	R1	7.19967234483636
85	C5	R1	7.16992500144231
85	C9	R1	7.16992500144231
85	C24	R1	7.32192809488736
85	C6	R1	7.04439411935845
85	C21	R1	7.52356195605701
85	C19	R1	7.24792751344359
85	C1	R1	7.32192809488736
85	C22	R1	7.11894107272351
85	C4	R1	7.4178525148859
85	C13	R1	7.24792751344359
85	C18	R1	7.17990909001493
85	C15	R1	7.22881869049588
85	C16	R1	7.17990909001493
85	C8	R1	7.23840473932508
85	C7	R1	7.44294349584873
86	C23	R1	7.4093909361377
86	C17	R1	7.33985000288462
86	C12	R1	7.33985000288462
86	C10	R1	7.37503943134692
86	C3	R1	7.45121111183233
86	C14	R1	7.14974711950468
86	C5	R1	7.45121111183233
86	C9	R1	7.45121111183233
86	C24	R1	7.31288295528436
86	C6	R1	7.19967234483636
86	C19	R1	7.19967234483636
86	C22	R1	7.07681559705083
86	C4	R1	7.39231742277876
86	C18	R1	7.14974711950468
86	C15	R1	7.21916852046216
86	C11	R1	6.95419631038687
86	C16	R1	7.27612440527424
86	C8	R1	7.4178525148859
86	C20	R1	7.53138146051631
86	C7	R1	7.4262647547021
87	C23	R1	7.16992500144231
87	C17	R1	7.25738784269265
87	C12	R1	7.53915881110803
87	C10	R1	7.33091687811462
87	C3	R1	7.4093909361377
87	C5	R1	7.39231742277876
87	C9	R1	7.4594316186373
87	C24	R1	7.13955135239879
87	C6	R1	7.12928301694497
87	C21	R1	7.27612440527424
87	C19	R1	6.88264304936184
87	C1	R1	7.18982455888002
87	C22	R1	7.35755200461808
87	C4	R1	7.22881869049588
87	C13	R1	7.40087943628218
87	C18	R1	7.53915881110803
87	C15	R1	7.10852445677817
87	C11	R1	6.94251450533924
87	C16	R1	7.21916852046216
87	C8	R1	7.04439411935845
87	C7	R1	7.08746284125034
88	C23	R1	7.22881869049588
88	C17	R1	7.55458885167764
88	C12	R1	7.19967234483636
88	C10	R1	7.28540221886225
88	C3	R1	7.37503943134692
88	C14	R1	7.14974711950468
88	C5	R1	7.61470984411521
88	C9	R1	7.65105169117893
88	C24	R1	7.44294349584873
88	C6	R1	7.33985000288462
88	C21	R1	7.35755200461808
88	C19	R1	7.33091687811462
88	C1	R1	7.07681559705083
88	C22	R1	7.06608919045777
88	C4	R1	7.37503943134692
88	C13	R1	7.29462074889163
88	C18	R1	7.14974711950468
88	C15	R1	7.14974711950468
88	C11	R1	7.28540221886225
88	C16	R1	7.06608919045777
88	C8	R1	7.11894107272351
88	C20	R1	7.34872815423108
88	C7	R1	7.33091687811462
89	C23	R1	7.05528243550119
89	C17	R1	7.29462074889163
89	C12	R1	7.13955135239879
89	C3	R1	7.10852445677817
89	C14	R1	7.34872815423108
89	C5	R1	7.27612440527424
89	C9	R1	7.32192809488736
89	C24	R1	7.35755200461808
89	C6	R1	7.4093909361377
89	C21	R1	7.15987133677839
89	C19	R1	7.16992500144231
89	C1	R1	7.16992500144231
89	C22	R1	7.14974711950468
89	C4	R1	7.03342300153745
89	C13	R1	7.06608919045777
89	C18	R1	7.24792751344359
89	C15	R1	7.3037807481771
89	C8	R1	7.32192809488736
89	C20	R1	7.28540221886225
89	C7	R1	7.16992500144231
90	C23	R1	7.35755200461808
90	C17	R1	7.27612440527424
90	C12	R1	7.16992500144231
90	C10	R1	7.27612440527424
90	C3	R1	7.467605550083
90	C14	R1	7.23840473932508
90	C5	R1	7.08746284125034
90	C24	R1	7.4093909361377
90	C6	R1	7.4178525148859
90	C21	R1	7.10852445677817
90	C19	R1	7.19967234483636
90	C1	R1	6.76818432477693
90	C22	R1	7.23840473932508
90	C4	R1	7.38370429247405
90	C13	R1	7.14974711950468
90	C18	R1	6.82017896241519
90	C15	R1	7.12928301694497
90	C11	R1	7.29462074889163
90	C16	R1	7.21916852046216
90	C8	R1	7.04439411935845
90	C20	R1	7.07681559705083
90	C7	R1	7.3037807481771
91	C23	R1	7.49984588708321
91	C17	R1	7.52356195605701
91	C12	R1	7.33091687811462
91	C10	R1	7.49185309632967
91	C3	R1	7.36632221424582
91	C14	R1	6.98868468677217
91	C5	R1	7.3037807481771
91	C9	R1	7.29462074889163
91	C24	R1	7.25738784269265
91	C6	R1	7.4093909361377
91	C19	R1	7.2667865406949
91	C1	R1	7.31288295528436
91	C22	R1	7.28540221886225
91	C4	R1	7.23840473932508
91	C13	R1	7.10852445677817
91	C18	R1	6.89481776330794
91	C15	R1	7.18982455888002
91	C11	R1	7.08746284125034
91	C20	R1	7.54689445988764
91	C7	R1	7.37503943134692
92	C17	R1	7.4262647547021
92	C12	R1	7.11894107272351
92	C10	R1	7.13955135239879
92	C3	R1	7.24792751344359
92	C14	R1	6.76818432477693
92	C5	R1	7.25738784269265
92	C9	R1	7.33985000288462
92	C24	R1	7.17990909001493
92	C6	R1	7.36632221424582
92	C21	R1	7.22881869049588
92	C19	R1	7.28540221886225
92	C1	R1	7.4594316186373
92	C22	R1	7.53915881110803
92	C4	R1	7.27612440527424
92	C13	R1	7.38370429247405
92	C18	R1	7.32192809488736
92	C15	R1	7.4178525148859
92	C11	R1	7.27612440527424
92	C16	R1	7.35755200461808
92	C8	R1	7.40087943628218
92	C20	R1	7.02236781302845
92	C7	R1	7.27612440527424
93	C23	R1	7.22881869049588
93	C17	R1	7.4093909361377
93	C10	R1	7.49984588708321
93	C3	R1	7.02236781302845
93	C14	R1	7.31288295528436
93	C5	R1	7.20945336562895
93	C9	R1	7.33985000288462
93	C24	R1	7.27612440527424
93	C6	R1	6.98868468677217
93	C19	R1	7.39231742277876
93	C1	R1	7.31288295528436
93	C22	R1	7.45121111183233
93	C4	R1	7.34872815423108
93	C13	R1	7.24792751344359
93	C15	R1	7.31288295528436
93	C11	R1	7.36632221424582
93	C16	R1	7.19967234483636
93	C8	R1	7.29462074889163
93	C20	R1	7.24792751344359
93	C7	R1	7.18982455888002
94	C23	R1	7.56224242422107
94	C17	R1	7.45121111183233
94	C12	R1	7.60733031374961
94	C10	R1	7.09803208296053
94	C3	R1	7.09803208296053
94	C14	R1	7.43462822763672
94	C5	R1	7.61470984411521
94	C9	R1	7.43462822763672
94	C24	R1	7.18982455888002
94	C6	R1	7.4262647547021
94	C19	R1	7.33985000288462
94	C1	R1	7.38370429247405
94	C22	R1	7.40087943628218
94	C4	R1	7.06608919045777
94	C18	R1	7.18982455888002
94	C15	R1	7.49185309632967
94	C11	R1	7.39231742277876
94	C16	R1	7.10852445677817
94	C8	R1	7.35755200461808
94	C20	R1	7.28540221886225
95	C23	R1	7.15987133677839
95	C17	R1	7.06608919045777
95	C12	R1	7.5077946401987
95	C10	R1	7.24792751344359
95	C3	R1	7.36632221424582
95	C14	R1	7.13955135239879
95	C5	R1	7.18982455888002
95	C9	R1	7.08746284125034
95	C24	R1	7.37503943134692
95	C6	R1	7.17990909001493
95	C21	R1	7.32192809488736
95	C19	R1	7.27612440527424
95	C1	R1	7.24792751344359
95	C22	R1	7.54689445988764
95	C4	R1	7.40087943628218
95	C18	R1	7.24792751344359
95	C15	R1	7.19967234483636
95	C11	R1	7.18982455888002
95	C16	R1	7.15987133677839
95	C8	R1	7.4594316186373
95	C20	R1	7.21916852046216
95	C7	R1	7.34872815423108
96	C23	R1	7.24792751344359
96	C17	R1	7.20945336562895
96	C12	R1	7.55458885167764
96	C10	R1	7.11894107272351
96	C14	R1	7.31288295528436
96	C9	R1	7.29462074889163
96	C24	R1	7.52356195605701
96	C6	R1	7.07681559705083
96	C21	R1	6.96578428466209
96	C19	R1	7.34872815423108
96	C1	R1	7.33985000288462
96	C22	R1	7.24792751344359
96	C4	R1	6.98868468677217
96	C13	R1	7.4093909361377
96	C15	R1	7.31288295528436
96	C11	R1	7.13955135239879
96	C16	R1	7.25738784269265
96	C20	R1	7.18982455888002
96	C7	R1	6.88264304936184
97	C23	R1	7.3037807481771
97	C17	R1	7.49185309632967
97	C12	R1	7.3037807481771
97	C10	R1	7.10852445677817
97	C3	R1	7.28540221886225
[truncated: 14,570 more rows]
