# Supplementary material for: Stochastic modelling of single-cell gene expression adaptation reveals non-genomic contribution to evolution of tumor subclones
Source: bioRxiv. 2024 Apr 20:2024.04.17.588869. Preprint. [Version 1] doi: 10.1101/2024.04.17.588869 (PMC11071284; doi:10.1101/2024.04.17.588869)
Supplement: Supplement 2 [file media-2.zip › Supplementary Files/Simulated Data/Adaptive_Simulation/tr_1.08_sq_1.5_r_100_a_8.csv]

gene	species	replicate	exprval
1	C23	R1	7.4757334309664
1	C17	R1	7.4262647547021
1	C12	R1	7.22881869049588
1	C10	R1	7.11894107272351
1	C3	R1	7.02236781302845
1	C14	R1	7.37503943134692
1	C5	R1	7.08746284125034
1	C9	R1	7.28540221886225
1	C24	R1	7.14974711950468
1	C6	R1	7.11894107272351
1	C21	R1	7.11894107272351
1	C22	R1	7.23840473932508
1	C4	R1	7.40087943628218
1	C13	R1	7.04439411935845
1	C18	R1	6.90689059560852
1	C15	R1	7.28540221886225
1	C11	R1	7.4093909361377
1	C16	R1	6.91886323727459
1	C8	R1	7.14974711950468
1	C7	R1	7.55458885167764
2	C23	R1	7.17990909001493
2	C17	R1	7.39231742277876
2	C10	R1	7.4093909361377
2	C3	R1	6.98868468677217
2	C14	R1	7.65105169117893
2	C5	R1	7.20945336562895
2	C9	R1	7.467605550083
2	C24	R1	7.03342300153745
2	C6	R1	7.24792751344359
2	C21	R1	7.37503943134692
2	C19	R1	7.40087943628218
2	C22	R1	7.33091687811462
2	C4	R1	7.55458885167764
2	C13	R1	7.40087943628218
2	C18	R1	7.09803208296053
2	C15	R1	7.24792751344359
2	C11	R1	7.32192809488736
2	C16	R1	7.08746284125034
2	C8	R1	7.33985000288462
2	C20	R1	7.49185309632967
2	C7	R1	7.467605550083
3	C23	R1	7.21916852046216
3	C17	R1	7.3037807481771
3	C12	R1	7.36632221424582
3	C10	R1	6.78135971352466
3	C3	R1	7.37503943134692
3	C14	R1	7.18982455888002
3	C5	R1	7.27612440527424
3	C9	R1	7.4594316186373
3	C24	R1	7.4594316186373
3	C6	R1	7.05528243550119
3	C21	R1	7.25738784269265
3	C19	R1	7.38370429247405
3	C1	R1	7.63662462054365
3	C22	R1	7.4594316186373
3	C4	R1	7.49185309632967
3	C13	R1	7.29462074889163
3	C18	R1	7
3	C15	R1	7.12928301694497
3	C11	R1	7.51569983828404
3	C16	R1	6.96578428466209
3	C8	R1	7.17990909001493
3	C20	R1	7.08746284125034
3	C7	R1	7.08746284125034
4	C23	R1	7.03342300153745
4	C17	R1	7
4	C12	R1	7.25738784269265
4	C10	R1	7.06608919045777
4	C14	R1	7.55458885167764
4	C9	R1	7.21916852046216
4	C24	R1	7.56224242422107
4	C6	R1	7.04439411935845
4	C21	R1	7.3037807481771
4	C19	R1	7.467605550083
4	C1	R1	7.27612440527424
4	C22	R1	7.25738784269265
4	C4	R1	7.31288295528436
4	C13	R1	7.36632221424582
4	C15	R1	6.95419631038687
4	C11	R1	7.39231742277876
4	C16	R1	6.85798099512757
4	C8	R1	7.03342300153745
4	C20	R1	7.29462074889163
4	C7	R1	7.71424551766612
5	C23	R1	7.13955135239879
5	C17	R1	7.37503943134692
5	C12	R1	7.10852445677817
5	C10	R1	7.53138146051631
5	C3	R1	7.65105169117893
5	C14	R1	7.01122725542325
5	C5	R1	7.29462074889163
5	C9	R1	7.32192809488736
5	C24	R1	7.31288295528436
5	C6	R1	7.09803208296053
5	C21	R1	7.51569983828404
5	C19	R1	7.01122725542325
5	C1	R1	7.49984588708321
5	C22	R1	7.27612440527424
5	C4	R1	7.35755200461808
5	C13	R1	7.67948009950545
5	C18	R1	7.38370429247405
5	C15	R1	7.4262647547021
5	C11	R1	7.12928301694497
5	C16	R1	7.38370429247405
5	C8	R1	6.70043971814109
5	C20	R1	7.43462822763672
5	C7	R1	7.62205181945638
6	C17	R1	7.13955135239879
6	C12	R1	7.11894107272351
6	C10	R1	7.17990909001493
6	C14	R1	7.52356195605701
6	C5	R1	7.03342300153745
6	C9	R1	7.20945336562895
6	C24	R1	7.2667865406949
6	C6	R1	6.95419631038687
6	C21	R1	7.32192809488736
6	C19	R1	6.97727992349992
6	C1	R1	7.38370429247405
6	C22	R1	7.22881869049588
6	C4	R1	7.37503943134692
6	C13	R1	7.45121111183233
6	C18	R1	7.4093909361377
6	C15	R1	7.4757334309664
6	C11	R1	7.09803208296053
6	C16	R1	7.12928301694497
6	C8	R1	7.22881869049588
6	C20	R1	7.57742882803575
6	C7	R1	7.32192809488736
7	C23	R1	7.467605550083
7	C17	R1	7.11894107272351
7	C12	R1	7.2667865406949
7	C3	R1	7.17990909001493
7	C14	R1	7.22881869049588
7	C5	R1	6.91886323727459
7	C9	R1	7.48381577726426
7	C6	R1	7.6724253419715
7	C21	R1	7.40087943628218
7	C19	R1	7.62935662007961
7	C22	R1	7.38370429247405
7	C4	R1	7.33091687811462
7	C13	R1	6.93073733756289
7	C18	R1	7.33091687811462
7	C15	R1	7.05528243550119
7	C11	R1	7.14974711950468
7	C16	R1	7.27612440527424
7	C8	R1	7.25738784269265
7	C20	R1	7.28540221886225
8	C23	R1	7.467605550083
8	C17	R1	6.83289001416474
8	C12	R1	6.95419631038687
8	C10	R1	7.11894107272351
8	C3	R1	7.19967234483636
8	C14	R1	7.23840473932508
8	C5	R1	7.19967234483636
8	C9	R1	7.4594316186373
8	C24	R1	7.59991284218713
8	C21	R1	7.31288295528436
8	C1	R1	7.4093909361377
8	C22	R1	7.28540221886225
8	C4	R1	7.10852445677817
8	C13	R1	7.04439411935845
8	C18	R1	7.25738784269265
8	C11	R1	7.37503943134692
8	C16	R1	7.15987133677839
8	C8	R1	7.21916852046216
8	C20	R1	7.40087943628218
8	C7	R1	7.18982455888002
9	C23	R1	7.31288295528436
9	C17	R1	7.44294349584873
9	C12	R1	7.09803208296053
9	C3	R1	7.33091687811462
9	C14	R1	7.38370429247405
9	C5	R1	7.4757334309664
9	C9	R1	6.88264304936184
9	C24	R1	7.3037807481771
9	C21	R1	7.29462074889163
9	C19	R1	7.11894107272351
9	C1	R1	7.11894107272351
9	C22	R1	7.28540221886225
9	C4	R1	7.13955135239879
9	C13	R1	7.12928301694497
9	C18	R1	7.15987133677839
9	C15	R1	7.09803208296053
9	C11	R1	7.08746284125034
9	C8	R1	7.32192809488736
9	C20	R1	7.04439411935845
9	C7	R1	7.33091687811462
10	C23	R1	7.54689445988764
10	C17	R1	7.35755200461808
10	C12	R1	7.05528243550119
10	C10	R1	7.56224242422107
10	C3	R1	7.28540221886225
10	C14	R1	7.31288295528436
10	C5	R1	7.16992500144231
10	C9	R1	6.95419631038687
10	C24	R1	7.4594316186373
10	C6	R1	7.467605550083
10	C21	R1	6.8073549220576
10	C19	R1	7.467605550083
10	C1	R1	7
10	C4	R1	7.33985000288462
10	C18	R1	7.33091687811462
10	C15	R1	7.13955135239879
10	C11	R1	7.21916852046216
10	C16	R1	7.33091687811462
10	C8	R1	7.48381577726426
10	C20	R1	7.23840473932508
10	C7	R1	7.4262647547021
11	C23	R1	7
11	C17	R1	7.02236781302845
11	C12	R1	7.12928301694497
11	C10	R1	6.64385618977472
11	C14	R1	7.34872815423108
11	C5	R1	7.4757334309664
11	C9	R1	7.31288295528436
11	C24	R1	7.38370429247405
11	C21	R1	7.4262647547021
11	C19	R1	7.20945336562895
11	C1	R1	7.21916852046216
11	C22	R1	7.40087943628218
11	C4	R1	7.40087943628218
11	C13	R1	7.13955135239879
11	C18	R1	7.23840473932508
11	C15	R1	7.31288295528436
11	C11	R1	6.8703647195834
11	C16	R1	7.33091687811462
11	C8	R1	6.8703647195834
11	C7	R1	7.24792751344359
12	C23	R1	7.2667865406949
12	C17	R1	7.18982455888002
12	C12	R1	6.94251450533924
12	C10	R1	7.31288295528436
12	C3	R1	7.14974711950468
12	C5	R1	7.467605550083
12	C9	R1	7.06608919045777
12	C24	R1	7.25738784269265
12	C6	R1	7.11894107272351
12	C19	R1	7.3037807481771
12	C1	R1	7.49185309632967
12	C22	R1	7.31288295528436
12	C4	R1	7.21916852046216
12	C13	R1	6.94251450533924
12	C18	R1	7.23840473932508
12	C16	R1	7.03342300153745
12	C8	R1	7.24792751344359
12	C20	R1	7.01122725542325
12	C7	R1	7.49185309632967
13	C23	R1	7.31288295528436
13	C17	R1	7.09803208296053
13	C12	R1	7.4594316186373
13	C10	R1	7.2667865406949
13	C3	R1	7.22881869049588
13	C14	R1	7.20945336562895
13	C5	R1	7.21916852046216
13	C9	R1	7.01122725542325
13	C24	R1	7.3037807481771
13	C21	R1	7.25738784269265
13	C19	R1	7.51569983828404
13	C1	R1	7.467605550083
13	C4	R1	7.16992500144231
13	C13	R1	7.53138146051631
13	C15	R1	7.4594316186373
13	C11	R1	7.23840473932508
13	C16	R1	7.15987133677839
13	C20	R1	7.39231742277876
13	C7	R1	7.29462074889163
14	C23	R1	7.4262647547021
14	C17	R1	6.91886323727459
14	C12	R1	7.29462074889163
14	C10	R1	6.94251450533924
14	C3	R1	7.15987133677839
14	C14	R1	7.34872815423108
14	C5	R1	7.35755200461808
14	C9	R1	7.34872815423108
14	C24	R1	7.2667865406949
14	C6	R1	7.52356195605701
14	C21	R1	7.4594316186373
14	C19	R1	7.29462074889163
14	C1	R1	7.4178525148859
14	C22	R1	6.93073733756289
14	C4	R1	7.62205181945638
14	C13	R1	7.05528243550119
14	C15	R1	7.29462074889163
14	C8	R1	7.28540221886225
14	C20	R1	7
14	C7	R1	7.27612440527424
15	C23	R1	6.97727992349992
15	C17	R1	7.20945336562895
15	C12	R1	7.33985000288462
15	C10	R1	7.37503943134692
15	C3	R1	7.21916852046216
15	C14	R1	7.48381577726426
15	C5	R1	7.4093909361377
15	C9	R1	7.34872815423108
15	C24	R1	7.38370429247405
15	C6	R1	7.28540221886225
15	C21	R1	7.20945336562895
15	C19	R1	7.03342300153745
15	C1	R1	7.12928301694497
15	C22	R1	7.33091687811462
15	C4	R1	7.05528243550119
15	C13	R1	7.25738784269265
15	C18	R1	6.88264304936184
15	C15	R1	7.22881869049588
15	C11	R1	7.04439411935845
15	C16	R1	7.32192809488736
15	C8	R1	6.91886323727459
15	C20	R1	7.35755200461808
15	C7	R1	7.29462074889163
16	C17	R1	7.23840473932508
16	C12	R1	7.43462822763672
16	C10	R1	7.48381577726426
16	C3	R1	7.43462822763672
16	C14	R1	7.53138146051631
16	C5	R1	6.71424551766612
16	C9	R1	7.18982455888002
16	C24	R1	7.14974711950468
16	C6	R1	7.4093909361377
16	C21	R1	7.81378119121704
16	C19	R1	7.01122725542325
16	C1	R1	7.3037807481771
16	C22	R1	7.14974711950468
16	C13	R1	7.02236781302845
16	C18	R1	7.06608919045777
16	C15	R1	7.27612440527424
16	C11	R1	7.17990909001493
16	C16	R1	7.58496250072116
16	C8	R1	7.37503943134692
16	C7	R1	7.17990909001493
17	C23	R1	7.3037807481771
17	C17	R1	7.79441586635011
17	C12	R1	7.3037807481771
17	C10	R1	7.19967234483636
17	C3	R1	7.39231742277876
17	C14	R1	7.01122725542325
17	C5	R1	7.4594316186373
17	C9	R1	7
17	C6	R1	7.15987133677839
17	C21	R1	7.2667865406949
17	C19	R1	7.43462822763672
17	C1	R1	7.08746284125034
17	C22	R1	7.56985560833095
17	C4	R1	7.14974711950468
17	C13	R1	7.4178525148859
17	C18	R1	7.20945336562895
17	C11	R1	7.08746284125034
17	C16	R1	7.19967234483636
17	C8	R1	7.39231742277876
17	C20	R1	7.43462822763672
17	C7	R1	7.32192809488736
18	C23	R1	7.17990909001493
18	C17	R1	7.09803208296053
18	C12	R1	7.467605550083
18	C3	R1	7.28540221886225
18	C14	R1	7.2667865406949
18	C5	R1	6.85798099512757
18	C9	R1	7.56224242422107
18	C24	R1	7.38370429247405
18	C6	R1	7.15987133677839
18	C21	R1	7.13955135239879
18	C19	R1	7.32192809488736
18	C22	R1	7.25738784269265
18	C4	R1	7.33985000288462
18	C13	R1	7.20945336562895
18	C18	R1	7.08746284125034
18	C15	R1	7.01122725542325
18	C8	R1	7.33985000288462
19	C23	R1	7.53915881110803
19	C17	R1	7.03342300153745
19	C12	R1	7.35755200461808
19	C10	R1	6.91886323727459
19	C3	R1	7.44294349584873
19	C14	R1	7.04439411935845
19	C5	R1	7.25738784269265
19	C9	R1	7.3037807481771
19	C24	R1	7.4093909361377
19	C6	R1	7.32192809488736
19	C19	R1	7.38370429247405
19	C1	R1	7.37503943134692
19	C22	R1	7.19967234483636
19	C4	R1	7.4262647547021
19	C13	R1	7.39231742277876
19	C18	R1	7.18982455888002
19	C15	R1	7
19	C11	R1	6.97727992349992
19	C16	R1	7.27612440527424
19	C20	R1	7.28540221886225
19	C7	R1	7.32192809488736
20	C23	R1	7.21916852046216
20	C17	R1	7.3037807481771
20	C12	R1	7.33985000288462
20	C10	R1	7.20945336562895
20	C14	R1	7.25738784269265
20	C9	R1	7.19967234483636
20	C24	R1	7.07681559705083
20	C6	R1	7.19967234483636
20	C21	R1	7.09803208296053
20	C19	R1	7.16992500144231
20	C1	R1	7.17990909001493
20	C22	R1	7.38370429247405
20	C13	R1	7.21916852046216
20	C18	R1	7.21916852046216
20	C15	R1	7.05528243550119
20	C11	R1	7.12928301694497
20	C16	R1	7.09803208296053
20	C8	R1	7.4594316186373
20	C20	R1	7.28540221886225
20	C7	R1	7.37503943134692
21	C23	R1	7.10852445677817
21	C17	R1	7.32192809488736
21	C12	R1	7.15987133677839
21	C10	R1	7.15987133677839
21	C3	R1	7.10852445677817
21	C14	R1	7.467605550083
21	C5	R1	7.36632221424582
21	C9	R1	7.44294349584873
21	C6	R1	7.39231742277876
21	C21	R1	6.78135971352466
21	C19	R1	7.22881869049588
21	C1	R1	7.27612440527424
21	C22	R1	7.4093909361377
21	C4	R1	7.27612440527424
21	C13	R1	7.25738784269265
21	C18	R1	7.27612440527424
21	C15	R1	7.43462822763672
21	C11	R1	7.39231742277876
21	C16	R1	7.25738784269265
21	C8	R1	7.17990909001493
21	C20	R1	7.20945336562895
21	C7	R1	7.54689445988764
22	C23	R1	7.04439411935845
22	C12	R1	7.16992500144231
22	C3	R1	7.20945336562895
22	C14	R1	7.33985000288462
22	C5	R1	7.29462074889163
22	C24	R1	7.17990909001493
22	C6	R1	6.95419631038687
22	C21	R1	7.25738784269265
22	C19	R1	7.13955135239879
22	C1	R1	7.10852445677817
22	C4	R1	7.34872815423108
22	C13	R1	7.18982455888002
22	C18	R1	7.13955135239879
22	C15	R1	7.2667865406949
22	C11	R1	7.4178525148859
22	C16	R1	7.04439411935845
22	C8	R1	7.36632221424582
22	C20	R1	7.20945336562895
22	C7	R1	7.44294349584873
23	C23	R1	7.33985000288462
23	C17	R1	7.14974711950468
23	C12	R1	7.03342300153745
23	C10	R1	7.19967234483636
23	C14	R1	7.18982455888002
23	C5	R1	7.33091687811462
23	C9	R1	7.5077946401987
23	C24	R1	7.18982455888002
23	C6	R1	7.4093909361377
23	C21	R1	6.96578428466209
23	C19	R1	7.33985000288462
23	C1	R1	7.4594316186373
23	C22	R1	7.4594316186373
23	C13	R1	7.21916852046216
23	C18	R1	6.84549005094437
23	C15	R1	7.18982455888002
23	C11	R1	7.2667865406949
23	C16	R1	7.29462074889163
23	C8	R1	7.32192809488736
23	C20	R1	7.23840473932508
23	C7	R1	6.85798099512757
24	C23	R1	7.39231742277876
24	C17	R1	7.49185309632967
24	C12	R1	7.44294349584873
24	C10	R1	7.52356195605701
24	C14	R1	7.24792751344359
24	C5	R1	7.23840473932508
24	C9	R1	7.12928301694497
24	C24	R1	7.38370429247405
24	C6	R1	7.25738784269265
24	C21	R1	7.09803208296053
24	C19	R1	7.28540221886225
24	C1	R1	7.20945336562895
24	C4	R1	7.14974711950468
24	C13	R1	7.33091687811462
24	C18	R1	7.15987133677839
24	C11	R1	7.03342300153745
24	C16	R1	7.20945336562895
24	C8	R1	7.28540221886225
24	C20	R1	7.53915881110803
24	C7	R1	7.33985000288462
25	C23	R1	7.33985000288462
25	C17	R1	7.22881869049588
25	C12	R1	7.3037807481771
25	C10	R1	7.58496250072116
25	C3	R1	7.39231742277876
25	C14	R1	6.8703647195834
25	C5	R1	7.16992500144231
25	C9	R1	7.29462074889163
25	C6	R1	7.32192809488736
25	C21	R1	7.12928301694497
25	C19	R1	7.25738784269265
25	C1	R1	7.05528243550119
25	C22	R1	7.62935662007961
25	C4	R1	7.28540221886225
25	C13	R1	7.02236781302845
25	C18	R1	7.32192809488736
25	C15	R1	7.21916852046216
25	C8	R1	7.27612440527424
25	C20	R1	7.49984588708321
25	C7	R1	7.13955135239879
26	C17	R1	7.35755200461808
26	C12	R1	7.34872815423108
26	C10	R1	7.36632221424582
26	C3	R1	7.60733031374961
26	C14	R1	7.43462822763672
26	C5	R1	7.3037807481771
26	C9	R1	7.18982455888002
26	C24	R1	7
26	C6	R1	7.33985000288462
26	C21	R1	7.07681559705083
26	C19	R1	7.24792751344359
26	C1	R1	7.45121111183233
26	C22	R1	7.6724253419715
26	C4	R1	7.28540221886225
26	C18	R1	7.29462074889163
26	C15	R1	7.24792751344359
26	C11	R1	7.3037807481771
26	C16	R1	7.08746284125034
26	C7	R1	7.08746284125034
27	C23	R1	7.18982455888002
27	C17	R1	7.82017896241519
27	C12	R1	7.36632221424582
27	C10	R1	7.52356195605701
27	C3	R1	7.33985000288462
27	C14	R1	7.32192809488736
27	C5	R1	7.22881869049588
27	C9	R1	7.24792751344359
27	C24	R1	7.38370429247405
27	C6	R1	7.07681559705083
27	C21	R1	7.37503943134692
27	C19	R1	7.11894107272351
27	C1	R1	7.2667865406949
27	C22	R1	7.43462822763672
27	C4	R1	7.16992500144231
27	C13	R1	7.16992500144231
27	C18	R1	6.90689059560852
27	C15	R1	7.04439411935845
27	C11	R1	6.90689059560852
27	C16	R1	7.13955135239879
27	C8	R1	7.38370429247405
27	C20	R1	6.94251450533924
27	C7	R1	7.43462822763672
28	C23	R1	7.18982455888002
28	C12	R1	7.03342300153745
28	C10	R1	7.03342300153745
28	C3	R1	7.32192809488736
28	C14	R1	7.09803208296053
28	C5	R1	7.2667865406949
28	C9	R1	7.3037807481771
28	C6	R1	6.82017896241519
28	C21	R1	7.06608919045777
28	C1	R1	7.15987133677839
28	C22	R1	7.03342300153745
28	C4	R1	7.63662462054365
28	C13	R1	7.34872815423108
28	C18	R1	7.03342300153745
28	C15	R1	7.38370429247405
28	C11	R1	7.21916852046216
28	C16	R1	7.05528243550119
28	C8	R1	7.03342300153745
28	C20	R1	7.2667865406949
28	C7	R1	6.97727992349992
29	C12	R1	7.21916852046216
29	C10	R1	7.54689445988764
29	C3	R1	7.09803208296053
29	C14	R1	7.31288295528436
29	C5	R1	7.4262647547021
29	C9	R1	7.33985000288462
29	C24	R1	6.93073733756289
29	C6	R1	7.22881869049588
29	C21	R1	7.17990909001493
29	C19	R1	7.20945336562895
29	C1	R1	7.64385618977472
29	C22	R1	7.27612440527424
29	C4	R1	7.4594316186373
29	C13	R1	7.10852445677817
29	C18	R1	7.31288295528436
29	C15	R1	7.08746284125034
29	C11	R1	6.95419631038687
29	C16	R1	7.16992500144231
29	C8	R1	7.05528243550119
29	C20	R1	7.01122725542325
30	C23	R1	7.14974711950468
30	C17	R1	7.21916852046216
30	C12	R1	7.07681559705083
30	C3	R1	7.18982455888002
30	C14	R1	7.02236781302845
30	C5	R1	7.4093909361377
30	C9	R1	7.31288295528436
30	C24	R1	7.31288295528436
30	C6	R1	7.08746284125034
30	C19	R1	7.20945336562895
30	C1	R1	6.89481776330794
30	C22	R1	7.39231742277876
30	C4	R1	7.25738784269265
30	C13	R1	7.07681559705083
30	C18	R1	7.20945336562895
30	C15	R1	7.2667865406949
30	C11	R1	7.14974711950468
30	C16	R1	7.10852445677817
30	C8	R1	7.39231742277876
30	C20	R1	7.45121111183233
30	C7	R1	7.4594316186373
31	C23	R1	7.35755200461808
31	C17	R1	7.22881869049588
31	C12	R1	7.23840473932508
31	C3	R1	7.36632221424582
31	C14	R1	7.20945336562895
31	C9	R1	6.91886323727459
31	C24	R1	7.33091687811462
31	C6	R1	7.18982455888002
31	C21	R1	7.58496250072116
31	C19	R1	7.19967234483636
31	C1	R1	7.33091687811462
31	C22	R1	7.12928301694497
31	C4	R1	7.33091687811462
31	C13	R1	7.28540221886225
31	C18	R1	6.74146698640115
31	C15	R1	6.6724253419715
31	C11	R1	7.15987133677839
31	C16	R1	7.45121111183233
31	C8	R1	7.25738784269265
31	C20	R1	7.23840473932508
31	C7	R1	7.17990909001493
32	C23	R1	7.05528243550119
32	C17	R1	7.44294349584873
32	C12	R1	6.89481776330794
32	C10	R1	7.19967234483636
32	C3	R1	7.35755200461808
32	C14	R1	7.13955135239879
32	C5	R1	7.12928301694497
32	C9	R1	7.38370429247405
32	C24	R1	7.09803208296053
32	C6	R1	7.15987133677839
32	C19	R1	7.16992500144231
32	C1	R1	7.31288295528436
32	C22	R1	7.4178525148859
32	C4	R1	7.4262647547021
32	C13	R1	7.08746284125034
32	C18	R1	7.35755200461808
32	C15	R1	7.21916852046216
32	C11	R1	7.3037807481771
32	C16	R1	6.76818432477693
32	C8	R1	7
32	C20	R1	7.10852445677817
32	C7	R1	7.34872815423108
33	C23	R1	7.4178525148859
33	C17	R1	7.36632221424582
33	C10	R1	6.85798099512757
33	C3	R1	7.21916852046216
33	C14	R1	7.11894107272351
33	C5	R1	7.67948009950545
33	C9	R1	7.36632221424582
33	C24	R1	7.23840473932508
33	C6	R1	7.36632221424582
33	C21	R1	6.96578428466209
33	C19	R1	7.5077946401987
33	C1	R1	7.12928301694497
33	C22	R1	7.43462822763672
33	C4	R1	7.4178525148859
33	C13	R1	7.10852445677817
33	C18	R1	7.18982455888002
33	C15	R1	7.33091687811462
33	C11	R1	7.16992500144231
33	C16	R1	7.04439411935845
33	C8	R1	7.12928301694497
33	C20	R1	7.27612440527424
33	C7	R1	7.32192809488736
34	C23	R1	7.32192809488736
34	C17	R1	7.05528243550119
34	C12	R1	7.40087943628218
34	C10	R1	7.19967234483636
34	C3	R1	6.91886323727459
34	C14	R1	7.4594316186373
34	C9	R1	7.35755200461808
34	C24	R1	7.09803208296053
34	C6	R1	7.11894107272351
34	C21	R1	7.10852445677817
34	C19	R1	7.77478705960117
34	C1	R1	7.63662462054365
34	C22	R1	6.98868468677217
34	C4	R1	7.02236781302845
34	C18	R1	7.14974711950468
34	C15	R1	7.18982455888002
34	C11	R1	7.467605550083
34	C16	R1	7.38370429247405
34	C8	R1	7.17990909001493
34	C20	R1	7.29462074889163
34	C7	R1	7.48381577726426
35	C23	R1	7.4178525148859
35	C17	R1	7.04439411935845
35	C12	R1	7.44294349584873
35	C10	R1	7.08746284125034
35	C3	R1	7.29462074889163
35	C14	R1	7.13955135239879
35	C5	R1	7.35755200461808
35	C9	R1	7.22881869049588
35	C24	R1	7.62205181945638
35	C6	R1	7.15987133677839
35	C21	R1	7.4178525148859
35	C19	R1	7.44294349584873
35	C22	R1	7.4262647547021
35	C4	R1	7.33091687811462
35	C13	R1	7.2667865406949
35	C18	R1	7.20945336562895
35	C15	R1	6.94251450533924
35	C11	R1	7.17990909001493
35	C16	R1	7.4757334309664
35	C8	R1	7.17990909001493
35	C7	R1	7.19967234483636
36	C23	R1	7.37503943134692
36	C17	R1	7.31288295528436
36	C12	R1	7.59245703726808
36	C10	R1	7.53915881110803
36	C3	R1	7.34872815423108
36	C14	R1	7.49984588708321
36	C9	R1	7.2667865406949
36	C24	R1	7.49984588708321
36	C6	R1	7.38370429247405
36	C21	R1	7.59245703726808
36	C19	R1	7.4757334309664
36	C1	R1	7.4262647547021
36	C22	R1	7.06608919045777
36	C4	R1	7.43462822763672
36	C13	R1	7.73470962022584
36	C18	R1	7.06608919045777
36	C15	R1	7.53915881110803
36	C11	R1	7.04439411935845
36	C16	R1	7.31288295528436
36	C8	R1	7.23840473932508
36	C20	R1	7.48381577726426
36	C7	R1	7.35755200461808
37	C17	R1	7.02236781302845
37	C12	R1	7.33091687811462
37	C10	R1	7.36632221424582
37	C3	R1	7.13955135239879
37	C14	R1	7.45121111183233
37	C5	R1	7.4757334309664
37	C9	R1	7.27612440527424
37	C24	R1	7.33985000288462
37	C6	R1	7.02236781302845
37	C19	R1	7.32192809488736
37	C1	R1	7.3037807481771
37	C22	R1	7.467605550083
37	C13	R1	7.23840473932508
37	C18	R1	7.07681559705083
37	C15	R1	6.88264304936184
37	C11	R1	7.19967234483636
37	C8	R1	7
37	C20	R1	7.29462074889163
38	C23	R1	7.06608919045777
38	C17	R1	7.17990909001493
38	C12	R1	7
38	C10	R1	7.19967234483636
38	C3	R1	7.29462074889163
38	C14	R1	7.11894107272351
38	C5	R1	7.10852445677817
38	C9	R1	7.2667865406949
38	C6	R1	7.17990909001493
38	C21	R1	7.49984588708321
38	C19	R1	7.06608919045777
38	C1	R1	7.33091687811462
38	C22	R1	7.15987133677839
38	C4	R1	7.19967234483636
38	C13	R1	7.37503943134692
38	C18	R1	7.4757334309664
38	C11	R1	7.11894107272351
38	C16	R1	7.24792751344359
38	C8	R1	7.17990909001493
38	C20	R1	7.23840473932508
38	C7	R1	7.34872815423108
39	C23	R1	7.44294349584873
39	C17	R1	7.44294349584873
39	C12	R1	7.43462822763672
39	C3	R1	7.69348695749933
39	C14	R1	7.52356195605701
39	C24	R1	7.31288295528436
39	C6	R1	7.21916852046216
39	C21	R1	7.12928301694497
39	C19	R1	7.3037807481771
39	C1	R1	7.65821148275179
39	C4	R1	7.45121111183233
39	C13	R1	7.52356195605701
39	C18	R1	7.05528243550119
39	C15	R1	7.03342300153745
39	C11	R1	7.21916852046216
39	C8	R1	7.2667865406949
39	C20	R1	7.13955135239879
39	C7	R1	7.39231742277876
40	C23	R1	7.05528243550119
40	C17	R1	7.6724253419715
40	C12	R1	7.4093909361377
40	C10	R1	7.3037807481771
40	C3	R1	7.16992500144231
40	C14	R1	7.2667865406949
40	C9	R1	7.467605550083
40	C24	R1	7.39231742277876
40	C6	R1	7.51569983828404
40	C21	R1	7.38370429247405
40	C19	R1	6.90689059560852
40	C1	R1	7.4262647547021
40	C22	R1	7.467605550083
40	C4	R1	7.31288295528436
40	C13	R1	7.34872815423108
40	C18	R1	7.11894107272351
40	C15	R1	7.14974711950468
40	C16	R1	7.28540221886225
40	C8	R1	7.53138146051631
40	C20	R1	7.2667865406949
40	C7	R1	7.19967234483636
41	C23	R1	7.39231742277876
41	C12	R1	6.95419631038687
41	C10	R1	7.28540221886225
41	C3	R1	7.43462822763672
41	C14	R1	7.40087943628218
41	C5	R1	7.24792751344359
41	C9	R1	6.95419631038687
41	C24	R1	7.2667865406949
41	C6	R1	7.18982455888002
41	C21	R1	7.19967234483636
41	C19	R1	6.95419631038687
41	C1	R1	7.21916852046216
41	C22	R1	7.27612440527424
41	C4	R1	7.67948009950545
41	C18	R1	6.88264304936184
41	C15	R1	7.13955135239879
41	C11	R1	7.2667865406949
41	C16	R1	7.02236781302845
41	C8	R1	7.38370429247405
41	C20	R1	7.24792751344359
41	C7	R1	7.23840473932508
42	C23	R1	7.27612440527424
42	C17	R1	7.13955135239879
42	C12	R1	7.20945336562895
42	C10	R1	7.35755200461808
42	C3	R1	7.35755200461808
42	C14	R1	7.53915881110803
42	C5	R1	7.21916852046216
42	C9	R1	7.10852445677817
42	C6	R1	7.467605550083
42	C19	R1	7.29462074889163
42	C1	R1	7.3037807481771
42	C22	R1	7.23840473932508
42	C4	R1	7.19967234483636
42	C13	R1	7.24792751344359
42	C18	R1	7.19967234483636
42	C15	R1	7
42	C11	R1	7.20945336562895
42	C16	R1	7.04439411935845
42	C8	R1	7.02236781302845
42	C20	R1	7.25738784269265
42	C7	R1	7.13955135239879
43	C23	R1	7.33985000288462
43	C17	R1	7.24792751344359
43	C12	R1	7.2667865406949
43	C10	R1	7.55458885167764
43	C3	R1	7.29462074889163
43	C14	R1	7.3037807481771
43	C5	R1	7.31288295528436
43	C9	R1	7
43	C24	R1	7.19967234483636
43	C6	R1	6.78135971352466
43	C19	R1	7.74146698640115
43	C1	R1	7.14974711950468
43	C22	R1	7.15987133677839
43	C4	R1	6.97727992349992
43	C13	R1	7.08746284125034
43	C18	R1	7.3037807481771
43	C15	R1	7.08746284125034
43	C11	R1	7.2667865406949
43	C16	R1	7.15987133677839
43	C8	R1	7.40087943628218
43	C20	R1	7.03342300153745
43	C7	R1	7.34872815423108
44	C23	R1	7.06608919045777
44	C17	R1	7.27612440527424
44	C12	R1	7.56985560833095
44	C10	R1	7.35755200461808
44	C3	R1	6.74146698640115
44	C14	R1	7.29462074889163
44	C5	R1	7.18982455888002
44	C9	R1	7.23840473932508
44	C24	R1	7.39231742277876
44	C6	R1	7.2667865406949
44	C21	R1	7.15987133677839
44	C19	R1	6.93073733756289
44	C1	R1	7.17990909001493
44	C4	R1	7.18982455888002
44	C13	R1	7.05528243550119
44	C18	R1	7.23840473932508
44	C15	R1	7.2667865406949
44	C11	R1	7.16992500144231
44	C8	R1	7.19967234483636
44	C20	R1	7.32192809488736
44	C7	R1	7.19967234483636
45	C23	R1	7.3037807481771
45	C12	R1	7.51569983828404
45	C10	R1	7.21916852046216
45	C3	R1	7.19967234483636
45	C14	R1	7.52356195605701
45	C5	R1	7.37503943134692
45	C9	R1	6.95419631038687
45	C24	R1	7.25738784269265
45	C6	R1	7.33985000288462
45	C21	R1	7.4178525148859
45	C19	R1	7.25738784269265
45	C1	R1	7.14974711950468
45	C22	R1	7.36632221424582
45	C4	R1	7.38370429247405
45	C13	R1	7.36632221424582
45	C18	R1	7.13955135239879
45	C15	R1	7.19967234483636
45	C11	R1	7.34872815423108
45	C16	R1	6.71424551766612
45	C8	R1	6.89481776330794
45	C20	R1	7.59991284218713
45	C7	R1	7.52356195605701
46	C23	R1	7.24792751344359
46	C17	R1	7.38370429247405
46	C10	R1	7.11894107272351
46	C3	R1	7
46	C14	R1	7.4178525148859
46	C5	R1	7.6724253419715
46	C9	R1	7.22881869049588
46	C24	R1	7.36632221424582
46	C6	R1	7.36632221424582
46	C21	R1	7.56985560833095
46	C19	R1	7.20945336562895
46	C1	R1	7.27612440527424
46	C22	R1	7.32192809488736
46	C4	R1	7.19967234483636
46	C13	R1	7.22881869049588
46	C18	R1	7
46	C15	R1	7.29462074889163
46	C11	R1	7.21916852046216
46	C16	R1	7.10852445677817
46	C8	R1	7.33091687811462
46	C7	R1	7.24792751344359
47	C23	R1	7.68650052718322
47	C17	R1	7.09803208296053
47	C12	R1	7.27612440527424
47	C10	R1	7.29462074889163
47	C3	R1	7.38370429247405
47	C14	R1	7.20945336562895
47	C5	R1	7.08746284125034
47	C9	R1	7.69348695749933
47	C24	R1	7.08746284125034
47	C6	R1	7.20945336562895
47	C21	R1	7.10852445677817
47	C19	R1	7.67948009950545
47	C1	R1	7.48381577726426
47	C4	R1	7.467605550083
47	C13	R1	6.91886323727459
47	C18	R1	7.16992500144231
47	C15	R1	6.97727992349992
47	C11	R1	7.32192809488736
47	C16	R1	7.4262647547021
47	C8	R1	7.45121111183233
47	C20	R1	7.03342300153745
47	C7	R1	7.33091687811462
48	C23	R1	7.36632221424582
48	C12	R1	7.15987133677839
48	C10	R1	7.23840473932508
48	C3	R1	6.94251450533924
48	C14	R1	7.22881869049588
48	C5	R1	7.28540221886225
48	C9	R1	7.36632221424582
48	C24	R1	7.55458885167764
48	C6	R1	6.93073733756289
48	C21	R1	7.23840473932508
48	C19	R1	7.29462074889163
48	C1	R1	7.49984588708321
48	C4	R1	7.38370429247405
48	C13	R1	7.20945336562895
48	C18	R1	7.4093909361377
48	C15	R1	7.25738784269265
48	C11	R1	7.31288295528436
48	C16	R1	7.53138146051631
48	C8	R1	7.35755200461808
48	C20	R1	7.17990909001493
48	C7	R1	7.29462074889163
49	C23	R1	7.57742882803575
49	C10	R1	7.59245703726808
49	C3	R1	7.25738784269265
49	C14	R1	7.19967234483636
49	C5	R1	7.19967234483636
49	C9	R1	7.24792751344359
49	C24	R1	7.53915881110803
49	C6	R1	7.20945336562895
49	C21	R1	7.01122725542325
49	C19	R1	7.4093909361377
49	C1	R1	7.21916852046216
49	C22	R1	7.34872815423108
49	C4	R1	7.5077946401987
49	C13	R1	7.49185309632967
49	C18	R1	6.74146698640115
49	C15	R1	7.33091687811462
49	C16	R1	7.11894107272351
49	C8	R1	7.33985000288462
49	C20	R1	7.34872815423108
49	C7	R1	7.24792751344359
50	C23	R1	7.10852445677817
50	C17	R1	7.13955135239879
50	C12	R1	7.33985000288462
50	C10	R1	7.09803208296053
50	C3	R1	7.17990909001493
50	C14	R1	6.98868468677217
50	C5	R1	7.06608919045777
50	C9	R1	7.10852445677817
50	C24	R1	7.5077946401987
50	C6	R1	7.17990909001493
50	C21	R1	7.36632221424582
50	C22	R1	7.35755200461808
50	C13	R1	7.23840473932508
50	C18	R1	7.13955135239879
50	C15	R1	7.10852445677817
50	C11	R1	7.22881869049588
50	C16	R1	7.04439411935845
50	C8	R1	6.98868468677217
50	C20	R1	7.22881869049588
50	C7	R1	6.8073549220576
51	C23	R1	7.3037807481771
51	C17	R1	7.22881869049588
51	C10	R1	7.13955135239879
51	C3	R1	7.31288295528436
51	C5	R1	7.14974711950468
51	C9	R1	7.39231742277876
51	C24	R1	7.22881869049588
51	C21	R1	7.4262647547021
51	C19	R1	7.05528243550119
51	C1	R1	7.2667865406949
51	C22	R1	7.34872815423108
51	C4	R1	7.59245703726808
51	C13	R1	7.35755200461808
51	C18	R1	7.08746284125034
51	C15	R1	7.17990909001493
51	C11	R1	7.3037807481771
51	C8	R1	7.07681559705083
51	C20	R1	7.54689445988764
51	C7	R1	7.21916852046216
52	C23	R1	7.25738784269265
52	C17	R1	7.56985560833095
52	C12	R1	7.29462074889163
52	C10	R1	7.4594316186373
52	C3	R1	7.16992500144231
52	C14	R1	7.29462074889163
52	C5	R1	7.04439411935845
52	C9	R1	7.4262647547021
52	C24	R1	7.21916852046216
52	C6	R1	6.84549005094437
52	C21	R1	7.24792751344359
52	C19	R1	7.2667865406949
52	C1	R1	7.48381577726426
52	C22	R1	7.09803208296053
52	C4	R1	7.48381577726426
52	C13	R1	7.28540221886225
52	C18	R1	7.03342300153745
52	C15	R1	6.59991284218713
52	C11	R1	7.03342300153745
52	C16	R1	7.22881869049588
52	C20	R1	7.36632221424582
52	C7	R1	7.54689445988764
53	C23	R1	7.467605550083
53	C17	R1	7.25738784269265
53	C12	R1	7.02236781302845
53	C10	R1	7.11894107272351
53	C3	R1	7.05528243550119
53	C5	R1	7.72109918870719
53	C9	R1	7.37503943134692
53	C24	R1	7.14974711950468
53	C6	R1	7.28540221886225
53	C21	R1	7.21916852046216
53	C19	R1	7.54689445988764
53	C1	R1	7.4262647547021
53	C22	R1	7.34872815423108
53	C4	R1	6.98868468677217
53	C13	R1	7.4262647547021
53	C18	R1	7.48381577726426
53	C15	R1	6.95419631038687
53	C11	R1	7.06608919045777
53	C16	R1	7.54689445988764
53	C8	R1	7.31288295528436
53	C20	R1	7.27612440527424
53	C7	R1	7.07681559705083
54	C23	R1	7.01122725542325
54	C17	R1	7.34872815423108
54	C10	R1	7.18982455888002
54	C3	R1	7.70735913208088
54	C14	R1	7.34872815423108
54	C9	R1	7.4262647547021
54	C24	R1	6.84549005094437
54	C6	R1	7.38370429247405
54	C21	R1	7.4093909361377
54	C19	R1	7.43462822763672
54	C1	R1	7.53138146051631
54	C22	R1	7.27612440527424
54	C4	R1	7.2667865406949
54	C13	R1	7.65105169117893
54	C18	R1	7.20945336562895
54	C15	R1	7.31288295528436
54	C11	R1	7.19967234483636
54	C16	R1	7.14974711950468
54	C8	R1	7.40087943628218
54	C20	R1	7.19967234483636
54	C7	R1	7.37503943134692
55	C23	R1	7.54689445988764
55	C17	R1	7.61470984411521
55	C12	R1	7.27612440527424
55	C3	R1	6.94251450533924
55	C14	R1	7.40087943628218
55	C5	R1	7.48381577726426
55	C9	R1	7.45121111183233
55	C24	R1	7.36632221424582
55	C6	R1	7.25738784269265
55	C21	R1	7.25738784269265
55	C19	R1	7.4594316186373
55	C1	R1	7.4178525148859
55	C22	R1	7.16992500144231
55	C4	R1	7.28540221886225
55	C13	R1	7.08746284125034
55	C18	R1	7
55	C15	R1	6.97727992349992
55	C11	R1	7.15987133677839
55	C16	R1	7.07681559705083
55	C8	R1	7.59991284218713
55	C20	R1	7.13955135239879
55	C7	R1	7.25738784269265
56	C23	R1	6.97727992349992
56	C17	R1	7.19967234483636
56	C10	R1	7.49185309632967
56	C3	R1	7.28540221886225
56	C5	R1	7.31288295528436
56	C9	R1	7.11894107272351
56	C24	R1	7.28540221886225
56	C6	R1	6.74146698640115
56	C21	R1	6.97727992349992
56	C19	R1	7.2667865406949
56	C1	R1	7.40087943628218
56	C22	R1	7.06608919045777
56	C4	R1	7.13955135239879
56	C13	R1	7.04439411935845
56	C18	R1	7.21916852046216
56	C15	R1	7.20945336562895
56	C11	R1	7.13955135239879
56	C16	R1	7.27612440527424
56	C8	R1	7.2667865406949
56	C20	R1	7.37503943134692
57	C23	R1	7.4262647547021
57	C17	R1	7.05528243550119
57	C12	R1	7.10852445677817
57	C10	R1	7.28540221886225
57	C3	R1	7.29462074889163
57	C14	R1	7.467605550083
57	C5	R1	7.18982455888002
57	C9	R1	6.8073549220576
57	C24	R1	7.22881869049588
57	C6	R1	7.2667865406949
57	C21	R1	7.15987133677839
57	C19	R1	7.27612440527424
57	C1	R1	7.23840473932508
57	C22	R1	7.45121111183233
57	C4	R1	7.23840473932508
57	C13	R1	7.55458885167764
57	C18	R1	7.43462822763672
57	C15	R1	6.97727992349992
57	C16	R1	7.4178525148859
57	C8	R1	7.14974711950468
57	C20	R1	7.34872815423108
57	C7	R1	7.4594316186373
58	C23	R1	7.24792751344359
58	C17	R1	7.06608919045777
58	C12	R1	7.09803208296053
58	C10	R1	7.45121111183233
58	C3	R1	7.59991284218713
58	C14	R1	7.07681559705083
58	C5	R1	7.36632221424582
58	C9	R1	7.53138146051631
58	C24	R1	6.68650052718322
58	C6	R1	6.95419631038687
58	C21	R1	7.25738784269265
58	C19	R1	6.88264304936184
58	C1	R1	7.18982455888002
58	C22	R1	7.18982455888002
58	C4	R1	7.49185309632967
58	C13	R1	6.93073733756289
58	C18	R1	7.27612440527424
58	C15	R1	6.89481776330794
58	C11	R1	7.54689445988764
58	C16	R1	7.10852445677817
58	C8	R1	6.89481776330794
58	C20	R1	7.37503943134692
58	C7	R1	7.08746284125034
59	C23	R1	7.12928301694497
59	C17	R1	7.55458885167764
59	C10	R1	7.28540221886225
59	C3	R1	7.11894107272351
59	C14	R1	7.07681559705083
59	C5	R1	7.15987133677839
59	C9	R1	7.34872815423108
59	C24	R1	7.12928301694497
59	C6	R1	7.03342300153745
59	C21	R1	7.15987133677839
59	C19	R1	7.13955135239879
59	C1	R1	7.43462822763672
59	C22	R1	7.22881869049588
59	C4	R1	7.71424551766612
59	C13	R1	6.95419631038687
59	C18	R1	7.01122725542325
59	C15	R1	7.38370429247405
59	C11	R1	7.05528243550119
59	C16	R1	7.5077946401987
59	C8	R1	7.36632221424582
59	C20	R1	7.27612440527424
59	C7	R1	7.22881869049588
60	C23	R1	7.37503943134692
60	C17	R1	7.20945336562895
60	C12	R1	7.07681559705083
60	C10	R1	7.32192809488736
60	C3	R1	7.25738784269265
60	C14	R1	6.96578428466209
60	C5	R1	7.14974711950468
60	C9	R1	7.07681559705083
60	C24	R1	7.24792751344359
60	C6	R1	7.18982455888002
60	C19	R1	7.45121111183233
60	C1	R1	7.34872815423108
60	C4	R1	7.13955135239879
60	C18	R1	7.17990909001493
60	C15	R1	7.29462074889163
60	C11	R1	6.85798099512757
60	C16	R1	7.19967234483636
60	C8	R1	7.13955135239879
60	C20	R1	7.5077946401987
60	C7	R1	7.20945336562895
61	C17	R1	7.33985000288462
61	C12	R1	7.39231742277876
61	C10	R1	7.14974711950468
61	C3	R1	7.32192809488736
61	C14	R1	7.4093909361377
61	C9	R1	7.35755200461808
61	C24	R1	7.11894107272351
61	C6	R1	7.34872815423108
61	C21	R1	7.18982455888002
61	C19	R1	7.34872815423108
61	C1	R1	7.15987133677839
61	C22	R1	7.5077946401987
61	C4	R1	7.16992500144231
61	C13	R1	7.39231742277876
61	C15	R1	7.53138146051631
61	C11	R1	7.12928301694497
61	C16	R1	7.25738784269265
61	C8	R1	7.15987133677839
61	C20	R1	7.3037807481771
61	C7	R1	7.4757334309664
62	C17	R1	7.4093909361377
62	C12	R1	7.14974711950468
62	C10	R1	7.21916852046216
62	C3	R1	7.39231742277876
62	C14	R1	7.40087943628218
62	C5	R1	7.4178525148859
62	C9	R1	7.08746284125034
62	C24	R1	7.18982455888002
62	C6	R1	7.33091687811462
62	C21	R1	7.51569983828404
62	C19	R1	7.40087943628218
62	C22	R1	7.45121111183233
62	C4	R1	7.21916852046216
62	C13	R1	7.38370429247405
62	C18	R1	7
62	C15	R1	7.05528243550119
62	C11	R1	7.4262647547021
62	C16	R1	6.94251450533924
62	C8	R1	7.44294349584873
62	C20	R1	7.51569983828404
62	C7	R1	7.27612440527424
63	C17	R1	7.61470984411521
63	C12	R1	7.29462074889163
63	C10	R1	7.17990909001493
63	C3	R1	7.22881869049588
63	C5	R1	7.15987133677839
63	C9	R1	7.01122725542325
63	C24	R1	7.51569983828404
63	C6	R1	7.33985000288462
63	C19	R1	7.40087943628218
63	C1	R1	7.70735913208088
63	C22	R1	7.20945336562895
63	C13	R1	7.31288295528436
63	C18	R1	6.97727992349992
63	C15	R1	7.20945336562895
63	C11	R1	7.12928301694497
63	C16	R1	7.38370429247405
63	C8	R1	7.04439411935845
63	C7	R1	7.27612440527424
64	C23	R1	7.05528243550119
64	C17	R1	7.35755200461808
64	C12	R1	7.21916852046216
64	C10	R1	7.12928301694497
64	C3	R1	7.3037807481771
64	C14	R1	7.37503943134692
64	C5	R1	7.07681559705083
64	C9	R1	7.01122725542325
64	C24	R1	7.36632221424582
64	C6	R1	7.06608919045777
64	C21	R1	7.4594316186373
64	C19	R1	7.37503943134692
64	C1	R1	7.08746284125034
64	C4	R1	7.4757334309664
64	C13	R1	7.49185309632967
64	C15	R1	6.97727992349992
64	C11	R1	7.11894107272351
64	C8	R1	7.21916852046216
64	C20	R1	7.27612440527424
64	C7	R1	6.94251450533924
65	C23	R1	7.02236781302845
65	C17	R1	7.64385618977472
65	C12	R1	7.51569983828404
65	C10	R1	7.28540221886225
65	C3	R1	6.95419631038687
65	C14	R1	7.34872815423108
65	C5	R1	7.34872815423108
65	C9	R1	7.14974711950468
65	C24	R1	7.24792751344359
65	C6	R1	7.22881869049588
65	C19	R1	7.31288295528436
65	C1	R1	7.25738784269265
65	C22	R1	7.4093909361377
65	C13	R1	7.4093909361377
65	C18	R1	6.78135971352466
65	C15	R1	6.59991284218713
65	C11	R1	7.43462822763672
65	C16	R1	7
65	C8	R1	7.10852445677817
65	C20	R1	7.18982455888002
65	C7	R1	7.31288295528436
66	C12	R1	7.31288295528436
66	C10	R1	7.04439411935845
66	C3	R1	7.51569983828404
66	C14	R1	7.4178525148859
66	C5	R1	7.11894107272351
66	C9	R1	7.4262647547021
66	C6	R1	7.36632221424582
66	C21	R1	7.17990909001493
66	C19	R1	7.03342300153745
66	C4	R1	7.11894107272351
66	C13	R1	7.21916852046216
66	C18	R1	7.38370429247405
66	C15	R1	7.16992500144231
66	C11	R1	6.95419631038687
66	C16	R1	7.16992500144231
66	C8	R1	7.39231742277876
66	C20	R1	7.31288295528436
66	C7	R1	7.54689445988764
67	C23	R1	7.18982455888002
67	C17	R1	7.44294349584873
67	C12	R1	7.02236781302845
67	C10	R1	7.4093909361377
67	C3	R1	7.5077946401987
67	C14	R1	7.55458885167764
67	C5	R1	7.43462822763672
67	C9	R1	7.21916852046216
67	C6	R1	7.07681559705083
67	C21	R1	7.14974711950468
67	C19	R1	7.14974711950468
67	C1	R1	7.10852445677817
67	C22	R1	7.3037807481771
67	C4	R1	7.53138146051631
67	C13	R1	7.10852445677817
67	C18	R1	7.53138146051631
67	C15	R1	7.20945336562895
67	C11	R1	6.98868468677217
67	C16	R1	7
67	C8	R1	7.51569983828404
67	C20	R1	7.05528243550119
67	C7	R1	7.53915881110803
68	C23	R1	7.12928301694497
68	C17	R1	7.19967234483636
68	C12	R1	7.66533591718518
68	C10	R1	7.20945336562895
68	C3	R1	7.25738784269265
68	C14	R1	7.24792751344359
68	C5	R1	7.28540221886225
68	C9	R1	7.19967234483636
68	C6	R1	7.4262647547021
68	C21	R1	7.29462074889163
68	C19	R1	7.14974711950468
68	C1	R1	7.11894107272351
68	C22	R1	7.23840473932508
68	C4	R1	7.36632221424582
68	C18	R1	7.12928301694497
68	C15	R1	6.93073733756289
68	C11	R1	7.29462074889163
68	C16	R1	7.38370429247405
68	C8	R1	7.49984588708321
68	C20	R1	7.33091687811462
68	C7	R1	7.32192809488736
69	C23	R1	7.01122725542325
69	C17	R1	7.14974711950468
69	C12	R1	7.31288295528436
69	C3	R1	7.53138146051631
69	C14	R1	7.28540221886225
69	C5	R1	6.8703647195834
69	C9	R1	7.17990909001493
69	C24	R1	7.45121111183233
69	C21	R1	7.13955135239879
69	C19	R1	7.24792751344359
69	C1	R1	7.39231742277876
69	C4	R1	7.37503943134692
69	C13	R1	7.22881869049588
69	C18	R1	7.14974711950468
69	C15	R1	6.88264304936184
69	C11	R1	6.82017896241519
69	C16	R1	6.93073733756289
69	C8	R1	7.31288295528436
69	C20	R1	7.43462822763672
69	C7	R1	7.31288295528436
70	C23	R1	7.06608919045777
70	C17	R1	7.40087943628218
70	C12	R1	7.31288295528436
70	C3	R1	7.05528243550119
70	C14	R1	7.31288295528436
70	C5	R1	7.15987133677839
70	C9	R1	7.09803208296053
70	C6	R1	7.33091687811462
70	C21	R1	7.4757334309664
70	C22	R1	7.14974711950468
70	C4	R1	7.11894107272351
70	C13	R1	7.39231742277876
70	C18	R1	7.17990909001493
70	C15	R1	7.21916852046216
70	C11	R1	7.35755200461808
70	C16	R1	7.29462074889163
70	C8	R1	7.11894107272351
70	C20	R1	7.4093909361377
70	C7	R1	7.33091687811462
71	C23	R1	7.16992500144231
71	C17	R1	6.90689059560852
71	C12	R1	7.22881869049588
71	C3	R1	7.32192809488736
71	C14	R1	7.12928301694497
71	C5	R1	7.51569983828404
71	C9	R1	7.06608919045777
71	C24	R1	7.45121111183233
71	C6	R1	7.11894107272351
71	C21	R1	6.85798099512757
71	C19	R1	7.4262647547021
71	C22	R1	7.55458885167764
71	C4	R1	7.3037807481771
71	C13	R1	7.4757334309664
71	C18	R1	7.56985560833095
71	C15	R1	6.71424551766612
71	C11	R1	7.03342300153745
71	C16	R1	7.11894107272351
71	C8	R1	6.98868468677217
71	C7	R1	7.09803208296053
72	C23	R1	7.58496250072116
72	C17	R1	6.93073733756289
72	C12	R1	7.2667865406949
72	C10	R1	7.39231742277876
72	C3	R1	7.57742882803575
72	C14	R1	7.34872815423108
72	C5	R1	6.85798099512757
72	C9	R1	7.28540221886225
72	C24	R1	7.49185309632967
72	C6	R1	7.4178525148859
72	C21	R1	7.02236781302845
72	C19	R1	7.39231742277876
72	C1	R1	7.56985560833095
72	C22	R1	7.3037807481771
72	C4	R1	7.39231742277876
72	C13	R1	7.04439411935845
72	C18	R1	7.02236781302845
72	C15	R1	7.39231742277876
72	C11	R1	7.35755200461808
72	C16	R1	7.27612440527424
72	C8	R1	7.37503943134692
72	C7	R1	7.35755200461808
73	C23	R1	6.95419631038687
73	C17	R1	7.28540221886225
73	C12	R1	7.19967234483636
73	C3	R1	7.15987133677839
73	C14	R1	7.39231742277876
73	C5	R1	7.4178525148859
73	C9	R1	7.02236781302845
73	C24	R1	7.54689445988764
73	C6	R1	7.12928301694497
73	C21	R1	7.17990909001493
73	C1	R1	7.33985000288462
73	C22	R1	7.06608919045777
73	C4	R1	7.17990909001493
73	C13	R1	7.467605550083
73	C18	R1	7.11894107272351
73	C15	R1	7.35755200461808
73	C11	R1	7.40087943628218
73	C16	R1	7.4093909361377
73	C8	R1	7.36632221424582
73	C20	R1	7.37503943134692
73	C7	R1	7.34872815423108
74	C23	R1	7.56224242422107
74	C17	R1	7.28540221886225
74	C12	R1	7.18982455888002
74	C10	R1	7.33091687811462
74	C3	R1	7.19967234483636
74	C14	R1	7.45121111183233
74	C5	R1	7.56985560833095
74	C9	R1	7.40087943628218
74	C24	R1	7.01122725542325
74	C6	R1	7.09803208296053
74	C1	R1	7.36632221424582
74	C22	R1	7.44294349584873
74	C4	R1	7.15987133677839
74	C13	R1	7.34872815423108
74	C18	R1	7.28540221886225
74	C15	R1	7.49984588708321
74	C11	R1	7.22881869049588
74	C16	R1	7
74	C8	R1	7.38370429247405
74	C20	R1	7.10852445677817
74	C7	R1	7.23840473932508
75	C23	R1	6.8703647195834
75	C17	R1	6.97727992349992
75	C10	R1	7.13955135239879
75	C3	R1	7.2667865406949
75	C5	R1	7.49984588708321
75	C9	R1	7.39231742277876
75	C24	R1	7.2667865406949
75	C6	R1	7.53915881110803
75	C21	R1	7.25738784269265
75	C19	R1	7.29462074889163
75	C1	R1	7.08746284125034
75	C22	R1	7.43462822763672
75	C4	R1	7.4594316186373
75	C13	R1	7.33091687811462
75	C18	R1	6.88264304936184
75	C15	R1	7.24792751344359
75	C11	R1	7.03342300153745
75	C16	R1	7.08746284125034
75	C8	R1	7.28540221886225
75	C20	R1	7.28540221886225
75	C7	R1	7.19967234483636
76	C23	R1	7.38370429247405
76	C17	R1	7.467605550083
76	C12	R1	7.53138146051631
76	C10	R1	7
76	C3	R1	7.4093909361377
76	C14	R1	7.02236781302845
76	C5	R1	7.12928301694497
76	C9	R1	7.39231742277876
76	C24	R1	7.39231742277876
76	C6	R1	7.05528243550119
76	C21	R1	7.65105169117893
76	C19	R1	7.21916852046216
76	C1	R1	7.25738784269265
76	C22	R1	7.31288295528436
76	C4	R1	7.4093909361377
76	C13	R1	7.12928301694497
76	C18	R1	7.10852445677817
76	C15	R1	7.33091687811462
76	C11	R1	7.25738784269265
76	C16	R1	7.27612440527424
76	C8	R1	7.21916852046216
76	C20	R1	7.36632221424582
76	C7	R1	7.24792751344359
77	C23	R1	7.4178525148859
77	C17	R1	7.27612440527424
77	C10	R1	7.22881869049588
77	C3	R1	7.31288295528436
77	C14	R1	7.22881869049588
77	C5	R1	7.4093909361377
77	C9	R1	7.38370429247405
77	C24	R1	7.18982455888002
77	C21	R1	7.45121111183233
77	C19	R1	6.91886323727459
77	C1	R1	6.94251450533924
77	C22	R1	7.56985560833095
77	C4	R1	7
77	C13	R1	7.11894107272351
77	C15	R1	7.07681559705083
77	C11	R1	7.19967234483636
77	C16	R1	7.05528243550119
77	C8	R1	7.11894107272351
77	C20	R1	7.4262647547021
77	C7	R1	7.20945336562895
78	C23	R1	7.37503943134692
78	C17	R1	7.19967234483636
78	C12	R1	7.13955135239879
78	C10	R1	7.31288295528436
78	C3	R1	7.28540221886225
78	C14	R1	7.4594316186373
78	C5	R1	7.27612440527424
78	C9	R1	7.17990909001493
78	C24	R1	7.24792751344359
78	C6	R1	7.32192809488736
78	C21	R1	7.31288295528436
78	C19	R1	7.52356195605701
78	C1	R1	7.05528243550119
78	C22	R1	7.43462822763672
78	C4	R1	7.31288295528436
78	C13	R1	7.3037807481771
78	C18	R1	7.16992500144231
78	C15	R1	7.28540221886225
78	C11	R1	7.33985000288462
78	C16	R1	7.09803208296053
78	C8	R1	7.15987133677839
78	C7	R1	7.34872815423108
79	C23	R1	7.15987133677839
79	C12	R1	7.13955135239879
79	C10	R1	6.89481776330794
79	C3	R1	7.63662462054365
79	C14	R1	7.2667865406949
79	C5	R1	7.65821148275179
79	C9	R1	7.2667865406949
79	C24	R1	7.18982455888002
79	C6	R1	7.49984588708321
79	C21	R1	6.90689059560852
79	C19	R1	7.59991284218713
79	C1	R1	6.96578428466209
79	C22	R1	7.04439411935845
79	C4	R1	7.54689445988764
79	C13	R1	7.14974711950468
79	C15	R1	6.83289001416474
79	C11	R1	7.09803208296053
79	C16	R1	7.4093909361377
79	C8	R1	7.31288295528436
79	C20	R1	7.2667865406949
79	C7	R1	7.51569983828404
80	C23	R1	7.35755200461808
80	C17	R1	7.43462822763672
80	C12	R1	7.2667865406949
80	C10	R1	7.03342300153745
80	C3	R1	7.52356195605701
80	C14	R1	7.467605550083
80	C9	R1	7.51569983828404
80	C24	R1	7.48381577726426
80	C6	R1	7.29462074889163
80	C21	R1	7.20945336562895
80	C1	R1	7.49984588708321
80	C22	R1	6.96578428466209
80	C4	R1	7.43462822763672
80	C13	R1	7.23840473932508
80	C18	R1	7.19967234483636
80	C15	R1	7.12928301694497
80	C11	R1	7.06608919045777
80	C16	R1	7.02236781302845
80	C8	R1	7.31288295528436
80	C20	R1	7.08746284125034
80	C7	R1	7.38370429247405
81	C23	R1	7
81	C12	R1	7.38370429247405
81	C10	R1	7.27612440527424
81	C3	R1	7.55458885167764
81	C14	R1	7.53915881110803
81	C5	R1	7.60733031374961
81	C9	R1	7.10852445677817
81	C24	R1	7.38370429247405
81	C6	R1	7.02236781302845
81	C21	R1	7.22881869049588
81	C19	R1	7.62205181945638
81	C1	R1	7.36632221424582
81	C22	R1	7.60733031374961
81	C13	R1	7.19967234483636
81	C18	R1	7.28540221886225
81	C15	R1	7.4757334309664
81	C11	R1	7.53915881110803
81	C16	R1	7.33091687811462
81	C8	R1	7.09803208296053
81	C20	R1	7.33985000288462
81	C7	R1	7.39231742277876
82	C23	R1	7.23840473932508
82	C17	R1	7.39231742277876
82	C12	R1	7.22881869049588
82	C10	R1	7.43462822763672
82	C3	R1	7.58496250072116
82	C14	R1	7.22881869049588
82	C5	R1	7.22881869049588
82	C9	R1	7.4757334309664
82	C24	R1	7.57742882803575
82	C6	R1	7.24792751344359
82	C21	R1	7.37503943134692
82	C19	R1	7.4093909361377
82	C1	R1	7
82	C22	R1	7.43462822763672
82	C4	R1	7.03342300153745
82	C13	R1	6.97727992349992
82	C18	R1	7.33985000288462
82	C15	R1	7.39231742277876
82	C11	R1	7.12928301694497
82	C16	R1	6.98868468677217
82	C8	R1	7.17990909001493
82	C20	R1	7.28540221886225
82	C7	R1	7.43462822763672
83	C23	R1	7.40087943628218
83	C12	R1	7.18982455888002
83	C10	R1	7.40087943628218
83	C3	R1	7.09803208296053
83	C14	R1	6.91886323727459
83	C5	R1	7.45121111183233
83	C9	R1	7.33985000288462
83	C24	R1	7.33985000288462
83	C21	R1	7.56224242422107
83	C19	R1	7.21916852046216
83	C1	R1	7.17990909001493
83	C22	R1	7.28540221886225
83	C4	R1	7.19967234483636
83	C13	R1	7.20945336562895
83	C18	R1	6.95419631038687
83	C15	R1	7.2667865406949
83	C11	R1	7.21916852046216
83	C16	R1	7.20945336562895
83	C8	R1	7.56985560833095
83	C20	R1	7.53138146051631
83	C7	R1	7.01122725542325
84	C23	R1	7.13955135239879
84	C17	R1	7.36632221424582
84	C12	R1	7.19967234483636
84	C10	R1	7.57742882803575
84	C3	R1	6.88264304936184
84	C5	R1	7.24792751344359
84	C9	R1	7.33091687811462
84	C24	R1	7.28540221886225
84	C21	R1	7.4093909361377
84	C19	R1	7.27612440527424
84	C1	R1	7.29462074889163
84	C22	R1	7.08746284125034
84	C4	R1	7.38370429247405
84	C15	R1	7.67948009950545
84	C11	R1	6.93073733756289
84	C16	R1	6.90689059560852
84	C20	R1	7.43462822763672
84	C7	R1	7.29462074889163
85	C23	R1	7.49185309632967
85	C17	R1	7.32192809488736
85	C12	R1	7.38370429247405
85	C10	R1	7.03342300153745
85	C3	R1	7.03342300153745
85	C14	R1	7.2667865406949
85	C5	R1	7.51569983828404
85	C9	R1	7.04439411935845
85	C24	R1	7.3037807481771
85	C6	R1	7.5077946401987
85	C21	R1	7.21916852046216
85	C19	R1	7.15987133677839
85	C1	R1	7.13955135239879
85	C22	R1	7.25738784269265
85	C4	R1	7.75488750216347
85	C13	R1	7.3037807481771
85	C18	R1	7.32192809488736
85	C15	R1	7.33985000288462
85	C11	R1	7.48381577726426
85	C16	R1	7.03342300153745
85	C8	R1	7.4093909361377
85	C20	R1	7.25738784269265
85	C7	R1	7.36632221424582
86	C23	R1	7.34872815423108
86	C17	R1	7.16992500144231
86	C12	R1	7.31288295528436
86	C10	R1	7.3037807481771
86	C3	R1	6.84549005094437
86	C14	R1	7.20945336562895
86	C5	R1	7.38370429247405
86	C9	R1	7.37503943134692
86	C6	R1	7.48381577726426
86	C19	R1	7.40087943628218
86	C1	R1	7.4262647547021
86	C22	R1	7.20945336562895
86	C13	R1	7.17990909001493
86	C18	R1	7.45121111183233
86	C15	R1	7.06608919045777
86	C11	R1	7.22881869049588
86	C16	R1	6.98868468677217
86	C8	R1	7.43462822763672
86	C20	R1	7.15987133677839
86	C7	R1	7.70735913208088
87	C23	R1	7.13955135239879
87	C17	R1	6.7279204545632
87	C12	R1	7
87	C10	R1	7.31288295528436
87	C3	R1	7.32192809488736
87	C14	R1	7.15987133677839
87	C5	R1	7.4178525148859
87	C9	R1	7.33985000288462
87	C24	R1	7.12928301694497
87	C6	R1	7.21916852046216
87	C21	R1	7.49984588708321
87	C19	R1	7.68650052718322
87	C22	R1	7.34872815423108
87	C4	R1	7.17990909001493
87	C13	R1	7.38370429247405
87	C18	R1	7.39231742277876
87	C15	R1	7.20945336562895
87	C11	R1	7.29462074889163
87	C16	R1	7.15987133677839
87	C8	R1	7.28540221886225
87	C20	R1	7.13955135239879
87	C7	R1	7.4093909361377
88	C23	R1	7.25738784269265
88	C17	R1	7.38370429247405
88	C12	R1	6.84549005094437
88	C10	R1	7.28540221886225
88	C3	R1	7.19967234483636
88	C14	R1	7.34872815423108
88	C5	R1	7.4093909361377
88	C9	R1	7.65105169117893
88	C24	R1	7.25738784269265
88	C6	R1	7.08746284125034
88	C21	R1	7.28540221886225
88	C19	R1	7.57742882803575
88	C22	R1	7.4093909361377
88	C4	R1	7.45121111183233
88	C13	R1	7.28540221886225
88	C18	R1	6.93073733756289
88	C15	R1	7.13955135239879
88	C11	R1	7.58496250072116
88	C16	R1	7.09803208296053
88	C8	R1	7.4178525148859
88	C20	R1	7.60733031374961
88	C7	R1	7.51569983828404
89	C23	R1	7.49185309632967
89	C17	R1	7.28540221886225
89	C12	R1	7.53138146051631
89	C10	R1	7.11894107272351
89	C3	R1	7.23840473932508
89	C14	R1	7.33091687811462
89	C5	R1	6.97727992349992
89	C9	R1	6.76818432477693
89	C24	R1	7.38370429247405
89	C6	R1	7.31288295528436
89	C21	R1	7.4594316186373
89	C19	R1	7.52356195605701
89	C22	R1	7.32192809488736
89	C13	R1	7.03342300153745
89	C18	R1	6.76818432477693
89	C15	R1	7.04439411935845
89	C11	R1	7.14974711950468
89	C16	R1	7.18982455888002
89	C8	R1	7.24792751344359
89	C20	R1	7.56224242422107
89	C7	R1	7.20945336562895
90	C23	R1	7.25738784269265
90	C17	R1	7.23840473932508
90	C12	R1	7.59991284218713
90	C10	R1	7.4178525148859
90	C3	R1	7.02236781302845
90	C14	R1	7.43462822763672
90	C5	R1	7.35755200461808
90	C9	R1	7.19967234483636
90	C24	R1	7.31288295528436
90	C6	R1	7.29462074889163
90	C21	R1	7.39231742277876
90	C19	R1	7.28540221886225
90	C1	R1	6.84549005094437
90	C22	R1	7.21916852046216
90	C4	R1	7.37503943134692
90	C13	R1	7.37503943134692
90	C18	R1	7.15987133677839
90	C15	R1	7.15987133677839
90	C11	R1	6.91886323727459
90	C16	R1	6.89481776330794
90	C20	R1	7.37503943134692
90	C7	R1	7.15987133677839
91	C23	R1	7.03342300153745
91	C12	R1	7.52356195605701
91	C10	R1	7.39231742277876
91	C3	R1	7.14974711950468
91	C14	R1	7.44294349584873
91	C5	R1	7.4594316186373
91	C9	R1	7.4262647547021
91	C24	R1	7.40087943628218
91	C6	R1	7.33091687811462
91	C21	R1	7.57742882803575
91	C19	R1	7.06608919045777
91	C1	R1	7.4178525148859
91	C22	R1	7.2667865406949
91	C13	R1	7.31288295528436
91	C18	R1	7.25738784269265
91	C15	R1	7.25738784269265
91	C11	R1	7.13955135239879
91	C8	R1	7.49984588708321
91	C20	R1	7.28540221886225
91	C7	R1	7.33985000288462
92	C23	R1	7.33091687811462
92	C17	R1	7.4093909361377
92	C12	R1	7.40087943628218
92	C10	R1	7
92	C3	R1	7.20945336562895
92	C5	R1	7.49984588708321
92	C9	R1	7.70043971814109
92	C6	R1	7.4594316186373
92	C21	R1	6.94251450533924
92	C19	R1	7.21916852046216
92	C1	R1	7.16992500144231
92	C22	R1	7.4178525148859
92	C4	R1	7.13955135239879
92	C13	R1	7.43462822763672
92	C18	R1	6.94251450533924
92	C15	R1	6.76818432477693
92	C11	R1	7.45121111183233
92	C16	R1	7.04439411935845
92	C8	R1	7.33985000288462
92	C20	R1	7.22881869049588
92	C7	R1	7.11894107272351
93	C23	R1	7.43462822763672
93	C17	R1	7.27612440527424
93	C12	R1	7.15987133677839
93	C10	R1	7.4178525148859
93	C14	R1	7.59991284218713
93	C5	R1	7.10852445677817
93	C9	R1	7.6724253419715
93	C24	R1	7.18982455888002
93	C6	R1	7
93	C21	R1	7.24792751344359
93	C19	R1	7.09803208296053
93	C1	R1	7.44294349584873
93	C22	R1	7.32192809488736
93	C4	R1	7.18982455888002
93	C13	R1	7.4178525148859
93	C18	R1	7.70735913208088
93	C15	R1	7.10852445677817
93	C11	R1	7.37503943134692
93	C16	R1	7.15987133677839
93	C20	R1	7.27612440527424
93	C7	R1	7.45121111183233
94	C23	R1	7.28540221886225
94	C17	R1	7.2667865406949
94	C12	R1	7.31288295528436
94	C10	R1	7.01122725542325
94	C3	R1	6.91886323727459
94	C14	R1	7.39231742277876
94	C9	R1	7.07681559705083
94	C24	R1	6.97727992349992
94	C6	R1	7.24792751344359
94	C21	R1	7.28540221886225
94	C19	R1	7.4178525148859
94	C1	R1	7.39231742277876
94	C22	R1	7.03342300153745
94	C13	R1	7.27612440527424
94	C15	R1	7.18982455888002
94	C11	R1	7.12928301694497
94	C8	R1	7.53138146051631
94	C20	R1	7.28540221886225
94	C7	R1	7.3037807481771
95	C23	R1	6.89481776330794
95	C17	R1	7.18982455888002
95	C12	R1	7
95	C10	R1	7.71424551766612
95	C3	R1	7.25738784269265
95	C5	R1	7.38370429247405
95	C9	R1	7.22881869049588
95	C24	R1	7.10852445677817
95	C6	R1	7.38370429247405
95	C21	R1	6.84549005094437
95	C19	R1	7.12928301694497
95	C1	R1	7.32192809488736
95	C22	R1	6.88264304936184
95	C13	R1	6.96578428466209
95	C15	R1	7.25738784269265
95	C11	R1	7.02236781302845
95	C20	R1	7.07681559705083
96	C23	R1	7.48381577726426
96	C17	R1	7.31288295528436
96	C12	R1	7.35755200461808
96	C10	R1	7.44294349584873
96	C3	R1	7.59991284218713
96	C14	R1	7.4093909361377
96	C5	R1	7.27612440527424
96	C9	R1	7.12928301694497
96	C24	R1	6.82017896241519
96	C6	R1	6.93073733756289
96	C21	R1	7.25738784269265
96	C19	R1	7.13955135239879
96	C1	R1	7.4262647547021
96	C22	R1	7.37503943134692
96	C18	R1	6.95419631038687
96	C15	R1	7.27612440527424
96	C11	R1	7.15987133677839
96	C16	R1	7.12928301694497
96	C8	R1	7.19967234483636
96	C20	R1	7.4093909361377
96	C7	R1	7.58496250072116
97	C23	R1	7.19967234483636
97	C17	R1	7.17990909001493
97	C12	R1	7.03342300153745
97	C10	R1	7.4093909361377
97	C3	R1	7.66533591718518
97	C14	R1	6.90689059560852
97	C5	R1	7.22881869049588
97	C9	R1	7.01122725542325
97	C24	R1	7.74146698640115
97	C21	R1	7.37503943134692
97	C1	R1	7.20945336562895
[truncated: 14,541 more rows]
