# Supplementary material for: Stochastic modelling of single-cell gene expression adaptation reveals non-genomic contribution to evolution of tumor subclones
Source: bioRxiv. 2024 Apr 20:2024.04.17.588869. Preprint. [Version 1] doi: 10.1101/2024.04.17.588869 (PMC11071284; doi:10.1101/2024.04.17.588869)
Supplement: Supplement 2 [file media-2.zip › Supplementary Files/Simulated Data/Adaptive_Simulation/tr_1.08_sq_1.5_r_100_a_.125.csv]

gene	species	replicate	exprval
1	C23	R1	7.40087943628218
1	C17	R1	6.98868468677217
1	C10	R1	7.09803208296053
1	C5	R1	7.23840473932508
1	C9	R1	7.17990909001493
1	C24	R1	7.43462822763672
1	C6	R1	7.35755200461808
1	C21	R1	7.15987133677839
1	C1	R1	7.63662462054365
1	C22	R1	7.12928301694497
1	C4	R1	7.22881869049588
1	C13	R1	7.54689445988764
1	C18	R1	7.59245703726808
1	C15	R1	6.83289001416474
1	C16	R1	7.24792751344359
1	C8	R1	7.74146698640115
1	C20	R1	7.22881869049588
1	C7	R1	7.14974711950468
2	C23	R1	7.23840473932508
2	C17	R1	7.17990909001493
2	C12	R1	7.61470984411521
2	C10	R1	7.06608919045777
2	C14	R1	7.22881869049588
2	C5	R1	7.56224242422107
2	C9	R1	7.36632221424582
2	C24	R1	7.01122725542325
2	C6	R1	7.20945336562895
2	C19	R1	6.95419631038687
2	C1	R1	7.4093909361377
2	C11	R1	7.17990909001493
2	C16	R1	7.34872815423108
2	C8	R1	7.2667865406949
2	C7	R1	7.2667865406949
3	C23	R1	7.23840473932508
3	C12	R1	7.19967234483636
3	C10	R1	7.32192809488736
3	C3	R1	7.32192809488736
3	C14	R1	7.31288295528436
3	C5	R1	7.40087943628218
3	C9	R1	7.01122725542325
3	C24	R1	7.08746284125034
3	C6	R1	7.33985000288462
3	C21	R1	7.61470984411521
3	C19	R1	7.01122725542325
3	C22	R1	7.39231742277876
3	C4	R1	6.83289001416474
3	C13	R1	7.32192809488736
3	C18	R1	7.21916852046216
3	C15	R1	7.25738784269265
3	C11	R1	7.03342300153745
3	C16	R1	6.93073733756289
3	C8	R1	7.13955135239879
3	C20	R1	7
3	C7	R1	7.2667865406949
4	C23	R1	7.03342300153745
4	C12	R1	7.06608919045777
4	C14	R1	7.18982455888002
4	C5	R1	7.4093909361377
4	C9	R1	7.65821148275179
4	C24	R1	7.07681559705083
4	C6	R1	7.38370429247405
4	C19	R1	7.15987133677839
4	C1	R1	7.40087943628218
4	C22	R1	7.05528243550119
4	C4	R1	7.16992500144231
4	C13	R1	7.23840473932508
4	C18	R1	7.13955135239879
4	C16	R1	7.3037807481771
4	C20	R1	7.45121111183233
4	C7	R1	7.49984588708321
5	C23	R1	7.17990909001493
5	C17	R1	7.43462822763672
5	C12	R1	7.10852445677817
5	C10	R1	7.27612440527424
5	C3	R1	7.66533591718518
5	C14	R1	7.15987133677839
5	C5	R1	7.33985000288462
5	C9	R1	7.34872815423108
5	C24	R1	7.22881869049588
5	C6	R1	7.51569983828404
5	C21	R1	7.37503943134692
5	C19	R1	7.82017896241519
5	C1	R1	7.18982455888002
5	C22	R1	7.15987133677839
5	C4	R1	7.4262647547021
5	C13	R1	7.5077946401987
5	C18	R1	7.20945336562895
5	C15	R1	7.05528243550119
5	C16	R1	6.7279204545632
5	C20	R1	7.29462074889163
6	C17	R1	7
6	C12	R1	7.40087943628218
6	C10	R1	7.02236781302845
6	C14	R1	7.54689445988764
6	C5	R1	7.45121111183233
6	C9	R1	7.43462822763672
6	C24	R1	6.97727992349992
6	C6	R1	7.37503943134692
6	C21	R1	7.19967234483636
6	C19	R1	7.12928301694497
6	C1	R1	7.34872815423108
6	C22	R1	7.52356195605701
6	C4	R1	7.4178525148859
6	C13	R1	7.17990909001493
6	C18	R1	7.4178525148859
6	C15	R1	7.40087943628218
6	C11	R1	7.43462822763672
6	C16	R1	7.56224242422107
6	C8	R1	7.27612440527424
6	C7	R1	7.34872815423108
7	C23	R1	7.05528243550119
7	C17	R1	7.3037807481771
7	C12	R1	7.18982455888002
7	C10	R1	7.4594316186373
7	C3	R1	7.14974711950468
7	C14	R1	7.23840473932508
7	C5	R1	7.4594316186373
7	C9	R1	7.20945336562895
7	C24	R1	7.27612440527424
7	C6	R1	7.33091687811462
7	C21	R1	6.96578428466209
7	C19	R1	7.38370429247405
7	C1	R1	7.31288295528436
7	C22	R1	7.4262647547021
7	C4	R1	6.85798099512757
7	C13	R1	7.33091687811462
7	C18	R1	6.84549005094437
7	C15	R1	7.64385618977472
7	C11	R1	7.33985000288462
7	C16	R1	7.24792751344359
7	C8	R1	7.21916852046216
7	C20	R1	7.33985000288462
7	C7	R1	7.21916852046216
8	C23	R1	7.4594316186373
8	C17	R1	7.3037807481771
8	C12	R1	7.13955135239879
8	C10	R1	7.4178525148859
8	C3	R1	7.4594316186373
8	C14	R1	7.34872815423108
8	C5	R1	7.10852445677817
8	C9	R1	7.07681559705083
8	C24	R1	7.4757334309664
8	C6	R1	7.53915881110803
8	C21	R1	7.38370429247405
8	C19	R1	7.19967234483636
8	C1	R1	7.13955135239879
8	C22	R1	7.45121111183233
8	C4	R1	7.34872815423108
8	C18	R1	6.90689059560852
8	C11	R1	7.2667865406949
8	C16	R1	7.3037807481771
8	C8	R1	7.04439411935845
8	C20	R1	7.40087943628218
8	C7	R1	7.36632221424582
9	C23	R1	7.19967234483636
9	C17	R1	7.11894107272351
9	C12	R1	7.44294349584873
9	C10	R1	7.15987133677839
9	C3	R1	7.5077946401987
9	C5	R1	7.65821148275179
9	C9	R1	7.12928301694497
9	C24	R1	7.23840473932508
9	C6	R1	7.45121111183233
9	C21	R1	7.18982455888002
9	C19	R1	7.19967234483636
9	C1	R1	7.13955135239879
9	C22	R1	7.11894107272351
9	C4	R1	7.33091687811462
9	C13	R1	7.02236781302845
9	C15	R1	7.28540221886225
9	C11	R1	6.94251450533924
9	C16	R1	7.28540221886225
9	C8	R1	7.57742882803575
9	C20	R1	7.55458885167764
9	C7	R1	7.10852445677817
10	C23	R1	7.25738784269265
10	C17	R1	7.35755200461808
10	C12	R1	7.15987133677839
10	C10	R1	7.27612440527424
10	C3	R1	7.67948009950545
10	C5	R1	7.36632221424582
10	C9	R1	7.22881869049588
10	C24	R1	6.83289001416474
10	C21	R1	7.22881869049588
10	C19	R1	7.13955135239879
10	C1	R1	7.07681559705083
10	C22	R1	7.07681559705083
10	C4	R1	7.33091687811462
10	C13	R1	7.2667865406949
10	C18	R1	7.53915881110803
10	C15	R1	7.51569983828404
10	C16	R1	7.37503943134692
10	C8	R1	7.51569983828404
10	C20	R1	7.13955135239879
10	C7	R1	7.08746284125034
11	C23	R1	7.29462074889163
11	C17	R1	7.3037807481771
11	C12	R1	7.12928301694497
11	C10	R1	6.96578428466209
11	C3	R1	7.16992500144231
11	C14	R1	7.19967234483636
11	C5	R1	7.32192809488736
11	C9	R1	7.33091687811462
11	C24	R1	7.01122725542325
11	C6	R1	7.467605550083
11	C21	R1	7.4178525148859
11	C19	R1	7.38370429247405
11	C1	R1	7.48381577726426
11	C22	R1	7.2667865406949
11	C4	R1	7.22881869049588
11	C18	R1	7.16992500144231
11	C15	R1	6.8073549220576
11	C11	R1	6.4594316186373
11	C16	R1	6.91886323727459
11	C8	R1	7.33985000288462
11	C20	R1	7.52356195605701
11	C7	R1	6.84549005094437
12	C23	R1	7.15987133677839
12	C17	R1	6.98868468677217
12	C10	R1	7.27612440527424
12	C3	R1	7.53138146051631
12	C14	R1	7.25738784269265
12	C5	R1	7.65105169117893
12	C9	R1	7.34872815423108
12	C24	R1	7.2667865406949
12	C6	R1	7.31288295528436
12	C21	R1	7.48381577726426
12	C1	R1	7.14974711950468
12	C22	R1	7.23840473932508
12	C4	R1	7.07681559705083
12	C13	R1	7.4093909361377
12	C15	R1	7.11894107272351
12	C11	R1	6.78135971352466
12	C16	R1	7.15987133677839
12	C8	R1	7.44294349584873
12	C20	R1	7.5077946401987
12	C7	R1	7.51569983828404
13	C23	R1	7.03342300153745
13	C17	R1	7.25738784269265
13	C12	R1	7.40087943628218
13	C10	R1	7.49984588708321
13	C3	R1	7.35755200461808
13	C14	R1	7.29462074889163
13	C5	R1	7.22881869049588
13	C9	R1	7.31288295528436
13	C24	R1	7.27612440527424
13	C6	R1	7
13	C21	R1	7.36632221424582
13	C19	R1	7.28540221886225
13	C1	R1	7.43462822763672
13	C22	R1	7.61470984411521
13	C4	R1	7.4093909361377
13	C13	R1	7.57742882803575
13	C18	R1	6.8703647195834
13	C15	R1	7.28540221886225
13	C11	R1	7.27612440527424
13	C16	R1	7.27612440527424
13	C8	R1	7.4262647547021
13	C20	R1	7.35755200461808
13	C7	R1	7.04439411935845
14	C23	R1	7.4178525148859
14	C17	R1	7.19967234483636
14	C12	R1	7.82654848729092
14	C10	R1	7.44294349584873
14	C3	R1	7.5077946401987
14	C14	R1	7.62935662007961
14	C5	R1	7.18982455888002
14	C9	R1	7.53138146051631
14	C24	R1	7.33091687811462
14	C6	R1	7.3037807481771
14	C19	R1	6.97727992349992
14	C1	R1	7.18982455888002
14	C22	R1	7.21916852046216
14	C4	R1	7.31288295528436
14	C13	R1	7.37503943134692
14	C18	R1	7.09803208296053
14	C15	R1	7.40087943628218
14	C11	R1	7.29462074889163
14	C16	R1	7.06608919045777
14	C8	R1	7.5077946401987
14	C20	R1	7.21916852046216
14	C7	R1	7.27612440527424
15	C23	R1	7.04439411935845
15	C17	R1	6.88264304936184
15	C12	R1	7.05528243550119
15	C10	R1	7.19967234483636
15	C3	R1	7.38370429247405
15	C14	R1	7.34872815423108
15	C5	R1	7.56224242422107
15	C9	R1	7.09803208296053
15	C6	R1	7.2667865406949
15	C21	R1	7.32192809488736
15	C22	R1	7.53915881110803
15	C4	R1	7.33091687811462
15	C13	R1	7.43462822763672
15	C18	R1	7.33985000288462
15	C16	R1	7.11894107272351
15	C8	R1	7.10852445677817
15	C20	R1	7.33091687811462
15	C7	R1	7.25738784269265
16	C23	R1	7.53915881110803
16	C17	R1	7.11894107272351
16	C12	R1	7.39231742277876
16	C10	R1	7.21916852046216
16	C3	R1	7.38370429247405
16	C14	R1	7.27612440527424
16	C9	R1	7.4178525148859
16	C24	R1	7.02236781302845
16	C6	R1	7.5077946401987
16	C21	R1	7.2667865406949
16	C19	R1	7.2667865406949
16	C1	R1	7.39231742277876
16	C22	R1	7.4594316186373
16	C4	R1	7.04439411935845
16	C13	R1	7.06608919045777
16	C18	R1	7.11894107272351
16	C15	R1	7.2667865406949
16	C11	R1	7.33091687811462
16	C16	R1	7.25738784269265
16	C8	R1	7.07681559705083
16	C20	R1	7.08746284125034
16	C7	R1	7.4594316186373
17	C23	R1	7
17	C17	R1	7
17	C12	R1	7.31288295528436
17	C10	R1	7.25738784269265
17	C14	R1	7.4262647547021
17	C5	R1	7.25738784269265
17	C9	R1	7.10852445677817
17	C24	R1	7.21916852046216
17	C6	R1	7.43462822763672
17	C21	R1	7.34872815423108
17	C19	R1	7.29462074889163
17	C1	R1	7.53138146051631
17	C22	R1	7.13955135239879
17	C4	R1	7.33091687811462
17	C13	R1	7.3037807481771
17	C18	R1	7.19967234483636
17	C15	R1	7.36632221424582
17	C11	R1	7.11894107272351
17	C8	R1	7.4178525148859
17	C20	R1	7.33985000288462
17	C7	R1	7.3037807481771
18	C23	R1	7.04439411935845
18	C10	R1	7.3037807481771
18	C3	R1	7.23840473932508
18	C14	R1	7.29462074889163
18	C5	R1	6.95419631038687
18	C9	R1	7.49984588708321
18	C24	R1	7.3037807481771
18	C21	R1	7.76155123244448
18	C19	R1	7.19967234483636
18	C1	R1	7.65105169117893
18	C22	R1	7.36632221424582
18	C4	R1	6.93073733756289
18	C18	R1	7.32192809488736
18	C15	R1	7.3037807481771
18	C16	R1	7
18	C8	R1	7.20945336562895
18	C20	R1	7.04439411935845
18	C7	R1	7.57742882803575
19	C23	R1	7.19967234483636
19	C17	R1	7.16992500144231
19	C10	R1	7.6724253419715
19	C3	R1	7.36632221424582
19	C14	R1	7.467605550083
19	C5	R1	7.09803208296053
19	C9	R1	7.36632221424582
19	C24	R1	6.8073549220576
19	C6	R1	7.58496250072116
19	C21	R1	7.62935662007961
19	C19	R1	7.28540221886225
19	C1	R1	7.52356195605701
19	C22	R1	7.2667865406949
19	C4	R1	6.93073733756289
19	C18	R1	7.33985000288462
19	C11	R1	7.03342300153745
19	C16	R1	6.94251450533924
19	C8	R1	7.21916852046216
19	C20	R1	7.15987133677839
19	C7	R1	7.3037807481771
20	C23	R1	7.51569983828404
20	C17	R1	7.23840473932508
20	C12	R1	7.6724253419715
20	C10	R1	7.31288295528436
20	C3	R1	7.4757334309664
20	C14	R1	7.3037807481771
20	C5	R1	7.18982455888002
20	C9	R1	7.37503943134692
20	C24	R1	6.95419631038687
20	C6	R1	7.31288295528436
20	C21	R1	7.15987133677839
20	C19	R1	7.31288295528436
20	C1	R1	7.18982455888002
20	C22	R1	7.34872815423108
20	C4	R1	7.25738784269265
20	C13	R1	7.38370429247405
20	C18	R1	7.09803208296053
20	C15	R1	7.43462822763672
20	C11	R1	7.5077946401987
20	C16	R1	7.3037807481771
20	C7	R1	6.91886323727459
21	C23	R1	7.2667865406949
21	C17	R1	7.20945336562895
21	C12	R1	7.15987133677839
21	C10	R1	7.33091687811462
21	C3	R1	7.22881869049588
21	C14	R1	7.08746284125034
21	C5	R1	6.85798099512757
21	C9	R1	7.65821148275179
21	C6	R1	7.37503943134692
21	C21	R1	6.93073733756289
21	C19	R1	7.3037807481771
21	C1	R1	7.03342300153745
21	C4	R1	7.06608919045777
21	C18	R1	7.24792751344359
21	C15	R1	7.04439411935845
21	C11	R1	7.14974711950468
21	C16	R1	7.24792751344359
21	C8	R1	7.22881869049588
21	C20	R1	7.34872815423108
21	C7	R1	7.19967234483636
22	C23	R1	7.62935662007961
22	C17	R1	7.35755200461808
22	C12	R1	6.90689059560852
22	C3	R1	7.28540221886225
22	C14	R1	7.04439411935845
22	C5	R1	7.05528243550119
22	C9	R1	7.35755200461808
22	C24	R1	6.96578428466209
22	C21	R1	7.06608919045777
22	C19	R1	7.5077946401987
22	C1	R1	7.13955135239879
22	C4	R1	7.2667865406949
22	C18	R1	7.4093909361377
22	C11	R1	7.20945336562895
22	C16	R1	7.21916852046216
22	C8	R1	7.03342300153745
22	C20	R1	7.48381577726426
22	C7	R1	7.33091687811462
23	C23	R1	7.55458885167764
23	C17	R1	7.34872815423108
23	C12	R1	7.5077946401987
23	C10	R1	7.45121111183233
23	C3	R1	7.70043971814109
23	C14	R1	7.12928301694497
23	C5	R1	7.22881869049588
23	C9	R1	7.19967234483636
23	C24	R1	7.19967234483636
23	C6	R1	7.02236781302845
23	C21	R1	7.10852445677817
23	C19	R1	7.16992500144231
23	C1	R1	6.8703647195834
23	C22	R1	7.03342300153745
23	C4	R1	7.25738784269265
23	C13	R1	7.63662462054365
23	C18	R1	7.20945336562895
23	C15	R1	7.16992500144231
23	C11	R1	7.18982455888002
23	C8	R1	7.18982455888002
23	C20	R1	6.83289001416474
23	C7	R1	7.17990909001493
24	C23	R1	7.23840473932508
24	C17	R1	7.43462822763672
24	C12	R1	7.29462074889163
24	C10	R1	7.48381577726426
24	C3	R1	7.44294349584873
24	C14	R1	7.35755200461808
24	C5	R1	7.2667865406949
24	C9	R1	7.61470984411521
24	C24	R1	7.21916852046216
24	C6	R1	7.51569983828404
24	C21	R1	7.4594316186373
24	C19	R1	7.3037807481771
24	C1	R1	7.32192809488736
24	C22	R1	7.11894107272351
24	C4	R1	7.33985000288462
24	C13	R1	7.11894107272351
24	C18	R1	6.91886323727459
24	C15	R1	7.09803208296053
24	C11	R1	7.02236781302845
24	C16	R1	7.04439411935845
24	C8	R1	7.17990909001493
24	C7	R1	6.8703647195834
25	C23	R1	7.07681559705083
25	C17	R1	7.34872815423108
25	C12	R1	7.39231742277876
25	C10	R1	7.36632221424582
25	C3	R1	7.24792751344359
25	C5	R1	7.33091687811462
25	C24	R1	7.03342300153745
25	C6	R1	7.37503943134692
25	C21	R1	7.28540221886225
25	C19	R1	7.4178525148859
25	C1	R1	7.01122725542325
25	C22	R1	7.11894107272351
25	C4	R1	7.31288295528436
25	C18	R1	7.28540221886225
25	C15	R1	7.2667865406949
25	C16	R1	7.18982455888002
25	C8	R1	7.28540221886225
25	C20	R1	7.45121111183233
25	C7	R1	7.43462822763672
26	C23	R1	7.15987133677839
26	C17	R1	7.09803208296053
26	C12	R1	7.32192809488736
26	C10	R1	7.40087943628218
26	C3	R1	7.28540221886225
26	C14	R1	7.53138146051631
26	C5	R1	7.25738784269265
26	C9	R1	7.36632221424582
26	C24	R1	7.69348695749933
26	C6	R1	7.33091687811462
26	C21	R1	7.02236781302845
26	C19	R1	7.43462822763672
26	C1	R1	7.19967234483636
26	C22	R1	7.4178525148859
26	C4	R1	6.98868468677217
26	C13	R1	7.39231742277876
26	C18	R1	7.05528243550119
26	C15	R1	7.33091687811462
26	C11	R1	7.3037807481771
26	C16	R1	7.33091687811462
26	C20	R1	7.01122725542325
26	C7	R1	7.24792751344359
27	C23	R1	7.52356195605701
27	C17	R1	7.38370429247405
27	C12	R1	6.90689059560852
27	C3	R1	7.38370429247405
27	C5	R1	7.48381577726426
27	C9	R1	7.35755200461808
27	C24	R1	7.2667865406949
27	C21	R1	7.34872815423108
27	C19	R1	7.32192809488736
27	C1	R1	7.21916852046216
27	C22	R1	7.32192809488736
27	C4	R1	7.32192809488736
27	C13	R1	6.91886323727459
27	C11	R1	7.3037807481771
27	C16	R1	7.2667865406949
27	C8	R1	7.37503943134692
27	C20	R1	7.18982455888002
27	C7	R1	7.18982455888002
28	C23	R1	7.08746284125034
28	C17	R1	7.65105169117893
28	C12	R1	7.59245703726808
28	C10	R1	7.27612440527424
28	C3	R1	7.62935662007961
28	C14	R1	7.31288295528436
28	C5	R1	7.29462074889163
28	C9	R1	6.71424551766612
28	C24	R1	7.02236781302845
28	C6	R1	7.33985000288462
28	C19	R1	7.20945336562895
28	C1	R1	6.97727992349992
28	C22	R1	6.93073733756289
28	C4	R1	7.33985000288462
28	C13	R1	7.54689445988764
28	C18	R1	7.14974711950468
28	C15	R1	7.33091687811462
28	C11	R1	6.94251450533924
28	C16	R1	6.89481776330794
28	C20	R1	7.2667865406949
28	C7	R1	7.4178525148859
29	C23	R1	7.36632221424582
29	C17	R1	7.43462822763672
29	C12	R1	7.39231742277876
29	C10	R1	7.22881869049588
29	C3	R1	7.20945336562895
29	C14	R1	7.29462074889163
29	C9	R1	7.74819284958946
29	C24	R1	7.36632221424582
29	C6	R1	7.24792751344359
29	C19	R1	7.52356195605701
29	C1	R1	7.09803208296053
29	C22	R1	7.32192809488736
29	C4	R1	7.53915881110803
29	C13	R1	7.65105169117893
29	C18	R1	6.93073733756289
29	C15	R1	7.03342300153745
29	C11	R1	7.4757334309664
29	C16	R1	6.93073733756289
29	C8	R1	7.08746284125034
29	C20	R1	7.75488750216347
29	C7	R1	7.14974711950468
30	C23	R1	7.4093909361377
30	C17	R1	6.89481776330794
30	C12	R1	7
30	C10	R1	7.12928301694497
30	C3	R1	7.25738784269265
30	C14	R1	7.34872815423108
30	C5	R1	7.24792751344359
30	C9	R1	7.70043971814109
30	C24	R1	7.21916852046216
30	C6	R1	7.39231742277876
30	C21	R1	7.17990909001493
30	C19	R1	7.05528243550119
30	C1	R1	7.45121111183233
30	C22	R1	7.15987133677839
30	C4	R1	7.33091687811462
30	C13	R1	7.4757334309664
30	C18	R1	7.04439411935845
30	C15	R1	7.02236781302845
30	C16	R1	7.17990909001493
30	C8	R1	7.2667865406949
30	C20	R1	7.33091687811462
30	C7	R1	7.45121111183233
31	C23	R1	7.60733031374961
31	C17	R1	7.19967234483636
31	C12	R1	7.29462074889163
31	C10	R1	7.36632221424582
31	C3	R1	7.37503943134692
31	C5	R1	6.8703647195834
31	C9	R1	7.467605550083
31	C24	R1	7.4262647547021
31	C6	R1	7.33091687811462
31	C21	R1	7.28540221886225
31	C19	R1	7.35755200461808
31	C1	R1	7.04439411935845
31	C22	R1	7.04439411935845
31	C4	R1	7.37503943134692
31	C13	R1	7.51569983828404
31	C18	R1	7.13955135239879
31	C15	R1	7.36632221424582
31	C11	R1	7.29462074889163
31	C16	R1	7.17990909001493
31	C8	R1	7.32192809488736
31	C20	R1	7.48381577726426
31	C7	R1	7.23840473932508
32	C23	R1	7
32	C17	R1	7.43462822763672
32	C12	R1	7.53138146051631
32	C10	R1	7.4594316186373
32	C3	R1	6.98868468677217
32	C14	R1	7.45121111183233
32	C5	R1	7.4757334309664
32	C9	R1	7.34872815423108
32	C24	R1	7.14974711950468
32	C6	R1	7.21916852046216
32	C21	R1	7.21916852046216
32	C19	R1	7.10852445677817
32	C1	R1	7.40087943628218
32	C22	R1	7.65821148275179
32	C4	R1	7.53138146051631
32	C13	R1	6.82017896241519
32	C18	R1	7.53915881110803
32	C15	R1	7.39231742277876
32	C11	R1	7.33985000288462
32	C16	R1	6.97727992349992
32	C8	R1	7.61470984411521
32	C20	R1	7
32	C7	R1	7.35755200461808
33	C23	R1	7.13955135239879
33	C17	R1	7.5077946401987
33	C10	R1	7.33985000288462
33	C3	R1	7.03342300153745
33	C14	R1	7.06608919045777
33	C5	R1	6.93073733756289
33	C9	R1	7.20945336562895
33	C24	R1	7.54689445988764
33	C6	R1	7.4093909361377
33	C19	R1	7.4594316186373
33	C1	R1	7.22881869049588
33	C22	R1	7.04439411935845
33	C4	R1	7.22881869049588
33	C13	R1	7.31288295528436
33	C18	R1	7.13955135239879
33	C15	R1	7.08746284125034
33	C11	R1	7.05528243550119
33	C16	R1	7.24792751344359
33	C20	R1	7.33985000288462
34	C23	R1	7.51569983828404
34	C17	R1	7.27612440527424
34	C12	R1	7.09803208296053
34	C3	R1	7.19967234483636
34	C5	R1	6.89481776330794
34	C9	R1	7.4093909361377
34	C24	R1	7.2667865406949
34	C6	R1	7.66533591718518
34	C21	R1	7.29462074889163
34	C19	R1	7.52356195605701
34	C1	R1	7.01122725542325
34	C22	R1	7.56224242422107
34	C4	R1	7.33091687811462
34	C13	R1	7.06608919045777
34	C18	R1	7.31288295528436
34	C15	R1	7.01122725542325
34	C11	R1	6.97727992349992
34	C16	R1	6.88264304936184
34	C8	R1	7.08746284125034
34	C20	R1	7.19967234483636
34	C7	R1	7.33091687811462
35	C23	R1	7.36632221424582
35	C17	R1	7.35755200461808
35	C12	R1	7.20945336562895
35	C10	R1	7.39231742277876
35	C3	R1	6.98868468677217
35	C14	R1	7.33091687811462
35	C9	R1	7.38370429247405
35	C24	R1	7.08746284125034
35	C21	R1	7.03342300153745
35	C1	R1	7.35755200461808
35	C22	R1	7.09803208296053
35	C13	R1	7.29462074889163
35	C18	R1	7.06608919045777
35	C15	R1	7.05528243550119
35	C11	R1	7.18982455888002
35	C16	R1	7
35	C8	R1	7.05528243550119
35	C20	R1	7.23840473932508
35	C7	R1	7.3037807481771
36	C17	R1	7.2667865406949
36	C12	R1	7.04439411935845
36	C10	R1	7.37503943134692
36	C3	R1	7.15987133677839
36	C14	R1	7.29462074889163
36	C5	R1	7.37503943134692
36	C9	R1	7.59991284218713
36	C24	R1	7.4093909361377
36	C6	R1	6.85798099512757
36	C21	R1	7.28540221886225
36	C19	R1	7.27612440527424
36	C1	R1	6.70043971814109
36	C22	R1	7.49185309632967
36	C13	R1	7.24792751344359
36	C18	R1	6.96578428466209
36	C15	R1	7.15987133677839
36	C11	R1	7.4262647547021
36	C16	R1	7.44294349584873
36	C8	R1	7.4178525148859
36	C20	R1	7.49984588708321
36	C7	R1	7.25738784269265
37	C23	R1	7.4594316186373
37	C12	R1	7.11894107272351
37	C10	R1	7.18982455888002
37	C3	R1	7.34872815423108
37	C5	R1	6.8703647195834
37	C9	R1	7.72109918870719
37	C24	R1	7.43462822763672
37	C6	R1	6.95419631038687
37	C21	R1	7.44294349584873
37	C1	R1	7.17990909001493
37	C22	R1	7.4178525148859
37	C4	R1	7.33091687811462
37	C13	R1	7.31288295528436
37	C11	R1	7.17990909001493
37	C16	R1	7.07681559705083
37	C8	R1	7.21916852046216
37	C20	R1	7.22881869049588
37	C7	R1	7.20945336562895
38	C23	R1	7.4594316186373
38	C17	R1	7.23840473932508
38	C12	R1	7.24792751344359
38	C10	R1	7.27612440527424
38	C3	R1	7.35755200461808
38	C14	R1	7.29462074889163
38	C5	R1	7.65105169117893
38	C24	R1	7.20945336562895
38	C6	R1	7.4262647547021
38	C21	R1	7.38370429247405
38	C19	R1	7.29462074889163
38	C1	R1	7.19967234483636
38	C13	R1	7.35755200461808
38	C18	R1	6.97727992349992
38	C15	R1	6.91886323727459
38	C11	R1	7.3037807481771
38	C16	R1	7.40087943628218
38	C8	R1	7.4594316186373
38	C20	R1	7.43462822763672
38	C7	R1	7.467605550083
39	C23	R1	7.23840473932508
39	C17	R1	7.38370429247405
39	C12	R1	7.24792751344359
39	C10	R1	7.23840473932508
39	C3	R1	7.21916852046216
39	C14	R1	7.43462822763672
39	C5	R1	7.63662462054365
39	C9	R1	7.13955135239879
39	C24	R1	7.56224242422107
39	C6	R1	7.18982455888002
39	C21	R1	7.49185309632967
39	C19	R1	7.39231742277876
39	C1	R1	7.02236781302845
39	C22	R1	7.12928301694497
39	C4	R1	7.57742882803575
39	C13	R1	7.28540221886225
39	C18	R1	7.28540221886225
39	C15	R1	7.34872815423108
39	C11	R1	7.15987133677839
39	C16	R1	7
39	C8	R1	7.09803208296053
39	C20	R1	7.20945336562895
39	C7	R1	7.27612440527424
40	C23	R1	7.27612440527424
40	C17	R1	7.51569983828404
40	C10	R1	6.95419631038687
40	C3	R1	7.44294349584873
40	C14	R1	7.24792751344359
40	C9	R1	7.62935662007961
40	C24	R1	7.15987133677839
40	C6	R1	7.36632221424582
40	C21	R1	7.29462074889163
40	C19	R1	7.22881869049588
40	C1	R1	7.25738784269265
40	C22	R1	7.49984588708321
40	C13	R1	7.16992500144231
40	C15	R1	7.14974711950468
40	C11	R1	7.36632221424582
40	C16	R1	7.15987133677839
40	C20	R1	7.29462074889163
40	C7	R1	7.3037807481771
41	C23	R1	7.65105169117893
41	C17	R1	7.18982455888002
41	C12	R1	7.36632221424582
41	C10	R1	7.44294349584873
41	C14	R1	7.39231742277876
41	C5	R1	7.29462074889163
41	C24	R1	7.31288295528436
41	C6	R1	7.08746284125034
41	C21	R1	7.05528243550119
41	C19	R1	7.467605550083
41	C1	R1	6.83289001416474
41	C22	R1	7.09803208296053
41	C4	R1	6.89481776330794
41	C13	R1	6.97727992349992
41	C18	R1	6.85798099512757
41	C11	R1	7.32192809488736
41	C16	R1	7.25738784269265
41	C8	R1	7.49185309632967
41	C20	R1	7.39231742277876
41	C7	R1	7.34872815423108
42	C23	R1	7.33985000288462
42	C17	R1	7.27612440527424
42	C10	R1	7.17990909001493
42	C14	R1	7.56985560833095
42	C5	R1	7.4262647547021
42	C24	R1	7.63662462054365
42	C6	R1	7.2667865406949
42	C21	R1	7.53138146051631
42	C19	R1	7.3037807481771
42	C1	R1	7.38370429247405
42	C22	R1	7.2667865406949
42	C4	R1	7.2667865406949
42	C13	R1	7.18982455888002
42	C18	R1	7.25738784269265
42	C15	R1	7.20945336562895
42	C11	R1	7.28540221886225
42	C16	R1	7.05528243550119
42	C8	R1	7.43462822763672
42	C20	R1	7.34872815423108
42	C7	R1	7.35755200461808
43	C17	R1	7.31288295528436
43	C12	R1	7.33985000288462
43	C10	R1	7.40087943628218
43	C3	R1	7.27612440527424
43	C14	R1	7.21916852046216
43	C9	R1	7.3037807481771
43	C24	R1	7.18982455888002
43	C6	R1	7.12928301694497
43	C21	R1	7.14974711950468
43	C19	R1	7.57742882803575
43	C1	R1	7.4594316186373
43	C22	R1	7.12928301694497
43	C4	R1	7.35755200461808
43	C13	R1	7.32192809488736
43	C15	R1	7.14974711950468
43	C16	R1	7.33985000288462
43	C8	R1	7.01122725542325
43	C20	R1	7.01122725542325
43	C7	R1	7.02236781302845
44	C23	R1	7.32192809488736
44	C17	R1	7.57742882803575
44	C12	R1	7.08746284125034
44	C10	R1	7.25738784269265
44	C3	R1	7.13955135239879
44	C14	R1	6.97727992349992
44	C9	R1	7.18982455888002
44	C24	R1	7.06608919045777
44	C6	R1	7.05528243550119
44	C19	R1	7.22881869049588
44	C1	R1	7.32192809488736
44	C22	R1	7.2667865406949
44	C4	R1	7.24792751344359
44	C13	R1	7.49984588708321
44	C15	R1	7.02236781302845
44	C11	R1	7.45121111183233
44	C8	R1	7.467605550083
44	C20	R1	6.93073733756289
44	C7	R1	7.36632221424582
45	C23	R1	7.51569983828404
45	C17	R1	7.40087943628218
45	C12	R1	7.33985000288462
45	C10	R1	7.4093909361377
45	C3	R1	7.45121111183233
45	C14	R1	7.4757334309664
45	C5	R1	7.45121111183233
45	C9	R1	7.34872815423108
45	C24	R1	7.20945336562895
45	C6	R1	7.53138146051631
45	C21	R1	7.21916852046216
45	C19	R1	7.24792751344359
45	C22	R1	7.33985000288462
45	C13	R1	7.15987133677839
45	C18	R1	7.32192809488736
45	C15	R1	7.40087943628218
45	C11	R1	7.09803208296053
45	C16	R1	7.34872815423108
45	C8	R1	7.11894107272351
45	C20	R1	7.56224242422107
45	C7	R1	7.08746284125034
46	C17	R1	7.08746284125034
46	C12	R1	7.56985560833095
46	C10	R1	7.24792751344359
46	C3	R1	7.24792751344359
46	C14	R1	7.3037807481771
46	C5	R1	7.21916852046216
46	C24	R1	7.34872815423108
46	C6	R1	7.19967234483636
46	C21	R1	7.35755200461808
46	C1	R1	7.49984588708321
46	C22	R1	7.4594316186373
46	C4	R1	6.98868468677217
46	C15	R1	7.19967234483636
46	C11	R1	7.4594316186373
46	C16	R1	7.21916852046216
46	C20	R1	7.07681559705083
46	C7	R1	7.33985000288462
47	C23	R1	7
47	C17	R1	7.12928301694497
47	C10	R1	7.51569983828404
47	C3	R1	7.38370429247405
47	C14	R1	7.11894107272351
47	C5	R1	7.44294349584873
47	C9	R1	7.57742882803575
47	C24	R1	7.2667865406949
47	C6	R1	7.53915881110803
47	C21	R1	7.4178525148859
47	C19	R1	7.24792751344359
47	C1	R1	7.33985000288462
47	C22	R1	7.467605550083
47	C4	R1	7.60733031374961
47	C13	R1	7.61470984411521
47	C15	R1	7.15987133677839
47	C11	R1	7.37503943134692
47	C16	R1	6.97727992349992
47	C8	R1	7.11894107272351
47	C20	R1	7.34872815423108
47	C7	R1	7.27612440527424
48	C23	R1	7.44294349584873
48	C17	R1	7.21916852046216
48	C12	R1	7.01122725542325
48	C10	R1	7.2667865406949
48	C3	R1	7.40087943628218
48	C5	R1	7.36632221424582
48	C9	R1	7.29462074889163
48	C24	R1	7.18982455888002
48	C6	R1	7.39231742277876
48	C21	R1	7.44294349584873
48	C19	R1	7.14974711950468
48	C1	R1	7.31288295528436
48	C22	R1	7.16992500144231
48	C4	R1	7.36632221424582
48	C13	R1	7.28540221886225
48	C18	R1	6.93073733756289
48	C15	R1	7.17990909001493
48	C16	R1	7.28540221886225
48	C8	R1	7.37503943134692
48	C7	R1	7.19967234483636
49	C23	R1	7.5077946401987
49	C17	R1	7.35755200461808
49	C12	R1	7.55458885167764
49	C10	R1	7.51569983828404
49	C3	R1	6.98868468677217
49	C14	R1	6.98868468677217
49	C5	R1	7.66533591718518
49	C9	R1	6.7279204545632
49	C24	R1	7.33091687811462
49	C6	R1	7.02236781302845
49	C21	R1	6.79441586635011
49	C19	R1	7.3037807481771
49	C1	R1	7.33985000288462
49	C4	R1	7.33091687811462
49	C13	R1	7.6724253419715
49	C18	R1	7.25738784269265
49	C15	R1	7.06608919045777
49	C11	R1	7.4594316186373
49	C16	R1	7.06608919045777
49	C8	R1	7.16992500144231
49	C20	R1	7.03342300153745
49	C7	R1	7.31288295528436
50	C23	R1	7.06608919045777
50	C12	R1	7.3037807481771
50	C10	R1	7.35755200461808
50	C3	R1	7.32192809488736
50	C14	R1	7.22881869049588
50	C5	R1	7.05528243550119
50	C9	R1	7.49185309632967
50	C24	R1	7.34872815423108
50	C6	R1	7.2667865406949
50	C21	R1	7.27612440527424
50	C19	R1	7.39231742277876
50	C1	R1	7.40087943628218
50	C22	R1	7.09803208296053
50	C4	R1	7.22881869049588
50	C18	R1	7.10852445677817
50	C15	R1	7.13955135239879
50	C11	R1	7.43462822763672
50	C16	R1	7.02236781302845
50	C8	R1	7.4594316186373
50	C20	R1	7.03342300153745
51	C23	R1	7.61470984411521
51	C17	R1	7.25738784269265
51	C12	R1	7.18982455888002
51	C10	R1	7.36632221424582
51	C3	R1	7.3037807481771
51	C14	R1	7.10852445677817
51	C5	R1	7.10852445677817
51	C9	R1	7.03342300153745
51	C24	R1	7.467605550083
51	C6	R1	7.34872815423108
51	C21	R1	7.07681559705083
51	C19	R1	7.49185309632967
51	C1	R1	7.22881869049588
51	C22	R1	7.27612440527424
51	C4	R1	7.40087943628218
51	C13	R1	7.24792751344359
51	C18	R1	6.89481776330794
51	C15	R1	6.89481776330794
51	C11	R1	7.07681559705083
51	C16	R1	7.15987133677839
51	C8	R1	7.48381577726426
51	C20	R1	7.29462074889163
51	C7	R1	7.20945336562895
52	C23	R1	7.36632221424582
52	C17	R1	7.55458885167764
52	C12	R1	7.36632221424582
52	C10	R1	7.32192809488736
52	C3	R1	7.18982455888002
52	C14	R1	7.38370429247405
52	C5	R1	7.21916852046216
52	C9	R1	7.40087943628218
52	C24	R1	7.39231742277876
52	C6	R1	7.28540221886225
52	C21	R1	7.23840473932508
52	C19	R1	7.02236781302845
52	C1	R1	7.24792751344359
52	C22	R1	7.35755200461808
52	C13	R1	6.97727992349992
52	C18	R1	7.08746284125034
52	C15	R1	7.09803208296053
52	C11	R1	7.24792751344359
52	C16	R1	7.10852445677817
52	C8	R1	7.02236781302845
52	C20	R1	6.89481776330794
52	C7	R1	7.40087943628218
53	C17	R1	7.467605550083
53	C12	R1	7.12928301694497
53	C10	R1	7.15987133677839
53	C3	R1	7.3037807481771
53	C14	R1	7.17990909001493
53	C5	R1	7.62935662007961
53	C9	R1	6.94251450533924
53	C24	R1	7.13955135239879
53	C6	R1	7.44294349584873
53	C21	R1	7.15987133677839
53	C19	R1	7.12928301694497
53	C1	R1	7.49984588708321
53	C22	R1	7.60733031374961
53	C13	R1	7.43462822763672
53	C18	R1	6.89481776330794
53	C15	R1	7.09803208296053
53	C11	R1	7
53	C16	R1	7.36632221424582
53	C8	R1	7.4262647547021
53	C20	R1	7.18982455888002
53	C7	R1	7.44294349584873
54	C23	R1	7.62935662007961
54	C17	R1	7.55458885167764
54	C12	R1	7.3037807481771
54	C10	R1	7.43462822763672
54	C3	R1	7.35755200461808
54	C14	R1	6.84549005094437
54	C9	R1	7.28540221886225
54	C24	R1	7.36632221424582
54	C6	R1	7.2667865406949
54	C21	R1	7.13955135239879
54	C19	R1	7.4178525148859
54	C1	R1	7.11894107272351
54	C22	R1	7.17990909001493
54	C4	R1	7.49984588708321
54	C13	R1	7.31288295528436
54	C18	R1	7.22881869049588
54	C15	R1	7.34872815423108
54	C11	R1	7.13955135239879
54	C16	R1	7.44294349584873
54	C8	R1	7.34872815423108
54	C20	R1	7.32192809488736
54	C7	R1	7.14974711950468
55	C23	R1	7.35755200461808
55	C17	R1	7.54689445988764
55	C10	R1	7.32192809488736
55	C3	R1	7.13955135239879
55	C14	R1	7.3037807481771
55	C5	R1	7.13955135239879
55	C9	R1	7.21916852046216
55	C24	R1	7.24792751344359
55	C6	R1	7.4757334309664
55	C21	R1	7.17990909001493
55	C19	R1	7.34872815423108
55	C1	R1	7.2667865406949
55	C22	R1	7.11894107272351
55	C4	R1	7.35755200461808
55	C13	R1	6.8703647195834
55	C18	R1	7.2667865406949
55	C15	R1	7.11894107272351
55	C11	R1	7.28540221886225
55	C16	R1	7.07681559705083
55	C8	R1	7.06608919045777
55	C20	R1	6.98868468677217
55	C7	R1	7.4178525148859
56	C23	R1	6.97727992349992
56	C17	R1	7.29462074889163
56	C12	R1	7.53915881110803
56	C10	R1	7.18982455888002
56	C3	R1	7.15987133677839
56	C5	R1	7.33091687811462
56	C9	R1	7.23840473932508
56	C6	R1	7.10852445677817
56	C21	R1	7.09803208296053
56	C19	R1	7.25738784269265
56	C22	R1	7.01122725542325
56	C4	R1	7.48381577726426
56	C13	R1	7.20945336562895
56	C15	R1	7.22881869049588
56	C11	R1	7.27612440527424
56	C16	R1	7.20945336562895
56	C8	R1	7.4594316186373
56	C20	R1	7.12928301694497
56	C7	R1	7.29462074889163
57	C23	R1	7.15987133677839
57	C17	R1	7.38370429247405
57	C12	R1	7.35755200461808
57	C10	R1	7.53138146051631
57	C3	R1	7.70043971814109
57	C14	R1	7.05528243550119
57	C5	R1	7.13955135239879
57	C9	R1	7.22881869049588
57	C24	R1	7.05528243550119
57	C21	R1	6.96578428466209
57	C19	R1	7.62205181945638
57	C1	R1	7.2667865406949
57	C22	R1	7.37503943134692
57	C4	R1	7.35755200461808
57	C13	R1	7.29462074889163
57	C18	R1	7.2667865406949
57	C15	R1	7.16992500144231
57	C11	R1	7.16992500144231
57	C16	R1	7.13955135239879
57	C8	R1	7.22881869049588
57	C20	R1	7.17990909001493
57	C7	R1	7.33091687811462
58	C17	R1	7.4093909361377
58	C12	R1	7.23840473932508
58	C10	R1	7.33985000288462
58	C3	R1	7.16992500144231
58	C14	R1	7.4594316186373
58	C5	R1	7.5077946401987
58	C24	R1	7.22881869049588
58	C6	R1	7.19967234483636
58	C21	R1	7.73470962022584
58	C19	R1	7.16992500144231
58	C1	R1	7.11894107272351
58	C22	R1	7.05528243550119
58	C13	R1	7.54689445988764
58	C18	R1	7.23840473932508
58	C15	R1	6.94251450533924
58	C11	R1	7.4262647547021
58	C16	R1	7.19967234483636
58	C8	R1	7.22881869049588
58	C20	R1	7.49185309632967
58	C7	R1	6.95419631038687
59	C23	R1	7.56224242422107
59	C17	R1	7.53138146051631
59	C12	R1	7.56985560833095
59	C10	R1	7.08746284125034
59	C3	R1	7.15987133677839
59	C14	R1	6.96578428466209
59	C5	R1	7.58496250072116
59	C9	R1	7.09803208296053
59	C24	R1	7.39231742277876
59	C6	R1	7.29462074889163
59	C21	R1	7.2667865406949
59	C19	R1	7.19967234483636
59	C1	R1	7.4178525148859
59	C4	R1	7.39231742277876
59	C13	R1	7.44294349584873
59	C18	R1	6.94251450533924
59	C15	R1	7.3037807481771
59	C11	R1	6.98868468677217
59	C16	R1	7.19967234483636
59	C8	R1	7.36632221424582
59	C20	R1	7.39231742277876
59	C7	R1	7.56985560833095
60	C23	R1	7.4178525148859
60	C17	R1	7.04439411935845
60	C12	R1	7.54689445988764
60	C10	R1	6.7279204545632
60	C3	R1	7.21916852046216
60	C14	R1	7.20945336562895
60	C5	R1	7.2667865406949
60	C9	R1	7.61470984411521
60	C24	R1	7.29462074889163
60	C6	R1	7.05528243550119
60	C21	R1	7.4178525148859
60	C19	R1	7.58496250072116
60	C1	R1	7.37503943134692
60	C22	R1	7.64385618977472
60	C4	R1	7.38370429247405
60	C13	R1	7.467605550083
60	C15	R1	7.4093909361377
60	C11	R1	7.16992500144231
60	C16	R1	7.4093909361377
60	C8	R1	7.23840473932508
60	C20	R1	7.31288295528436
60	C7	R1	7.48381577726426
61	C23	R1	7.34872815423108
61	C17	R1	7.28540221886225
61	C12	R1	7.11894107272351
61	C10	R1	7.04439411935845
61	C3	R1	7.02236781302845
61	C14	R1	7.24792751344359
61	C5	R1	7.34872815423108
61	C9	R1	7.10852445677817
61	C24	R1	7.33091687811462
61	C6	R1	7.20945336562895
61	C21	R1	7.53915881110803
61	C19	R1	7.4757334309664
61	C1	R1	7.11894107272351
61	C22	R1	7.4178525148859
61	C4	R1	7.60733031374961
61	C13	R1	7.34872815423108
61	C18	R1	7.07681559705083
61	C15	R1	7.11894107272351
61	C11	R1	7.33091687811462
61	C16	R1	7.09803208296053
61	C20	R1	7.4178525148859
62	C23	R1	7.12928301694497
62	C17	R1	7.33985000288462
62	C12	R1	7.23840473932508
62	C10	R1	7.21916852046216
62	C3	R1	7.16992500144231
62	C14	R1	7.08746284125034
62	C5	R1	7.14974711950468
62	C9	R1	7.15987133677839
62	C24	R1	7.4262647547021
62	C6	R1	6.91886323727459
62	C21	R1	7.62205181945638
62	C19	R1	7.18982455888002
62	C1	R1	6.59991284218713
62	C22	R1	7.36632221424582
62	C4	R1	7.4093909361377
62	C13	R1	7.32192809488736
62	C18	R1	7.32192809488736
62	C15	R1	7.07681559705083
62	C11	R1	7.10852445677817
62	C16	R1	7.10852445677817
62	C8	R1	7.28540221886225
62	C20	R1	7.13955135239879
62	C7	R1	7.66533591718518
63	C23	R1	7.38370429247405
63	C12	R1	7.17990909001493
63	C10	R1	7.11894107272351
63	C3	R1	7.2667865406949
63	C14	R1	7
63	C5	R1	6.84549005094437
63	C9	R1	7.59991284218713
63	C24	R1	7.44294349584873
63	C6	R1	7.4093909361377
63	C21	R1	7.59245703726808
63	C19	R1	7.37503943134692
63	C1	R1	7.21916852046216
63	C22	R1	7.4178525148859
63	C4	R1	7.14974711950468
63	C13	R1	6.98868468677217
63	C18	R1	7.57742882803575
63	C15	R1	7.21916852046216
63	C11	R1	7.33985000288462
63	C16	R1	7.08746284125034
63	C8	R1	7.2667865406949
63	C20	R1	7.21916852046216
63	C7	R1	7.27612440527424
64	C23	R1	7.04439411935845
64	C17	R1	7.40087943628218
64	C12	R1	7.18982455888002
64	C10	R1	7.07681559705083
64	C14	R1	7.4093909361377
64	C5	R1	7.22881869049588
64	C9	R1	7.28540221886225
64	C24	R1	7.59991284218713
64	C6	R1	6.93073733756289
64	C21	R1	7.28540221886225
64	C19	R1	7.43462822763672
64	C1	R1	7.14974711950468
64	C22	R1	7.3037807481771
64	C4	R1	7.3037807481771
64	C13	R1	7.37503943134692
64	C18	R1	7.05528243550119
64	C15	R1	7.09803208296053
64	C11	R1	7.31288295528436
64	C16	R1	7.16992500144231
64	C8	R1	7.67948009950545
64	C20	R1	7.25738784269265
64	C7	R1	7.2667865406949
65	C23	R1	7.43462822763672
65	C17	R1	7.19967234483636
65	C12	R1	7.2667865406949
65	C3	R1	7.06608919045777
65	C14	R1	7.51569983828404
65	C9	R1	7.13955135239879
65	C24	R1	7.24792751344359
65	C6	R1	7.4594316186373
65	C19	R1	7.55458885167764
65	C1	R1	7.20945336562895
65	C22	R1	7.10852445677817
65	C4	R1	7.3037807481771
65	C13	R1	7.40087943628218
65	C18	R1	7.21916852046216
65	C15	R1	7.28540221886225
65	C11	R1	7.2667865406949
65	C16	R1	7.43462822763672
65	C8	R1	7.39231742277876
65	C20	R1	7.4093909361377
65	C7	R1	7.13955135239879
66	C23	R1	7.3037807481771
66	C17	R1	7.10852445677817
66	C12	R1	7.2667865406949
66	C10	R1	7.25738784269265
66	C3	R1	6.95419631038687
66	C14	R1	7.22881869049588
66	C5	R1	6.93073733756289
66	C9	R1	7.36632221424582
66	C24	R1	7.3037807481771
66	C6	R1	7.06608919045777
66	C1	R1	7.39231742277876
66	C22	R1	7.31288295528436
66	C4	R1	7.28540221886225
66	C13	R1	7.31288295528436
66	C18	R1	7.36632221424582
66	C15	R1	7.06608919045777
66	C11	R1	7.35755200461808
66	C16	R1	7.10852445677817
66	C8	R1	7.90689059560852
66	C20	R1	7.84549005094437
66	C7	R1	6.83289001416474
67	C23	R1	7.23840473932508
67	C17	R1	7.38370429247405
67	C12	R1	7.19967234483636
67	C10	R1	7.40087943628218
67	C3	R1	7.36632221424582
67	C14	R1	7.23840473932508
67	C5	R1	7.12928301694497
67	C9	R1	7.14974711950468
67	C24	R1	7.04439411935845
67	C6	R1	7.35755200461808
67	C21	R1	7.44294349584873
67	C19	R1	7.10852445677817
67	C1	R1	7.16992500144231
67	C22	R1	7.15987133677839
67	C4	R1	7.467605550083
67	C18	R1	7.16992500144231
67	C15	R1	7.01122725542325
67	C11	R1	7.48381577726426
67	C16	R1	7.02236781302845
67	C8	R1	7.36632221424582
67	C7	R1	7.4093909361377
68	C23	R1	7.19967234483636
68	C17	R1	7.31288295528436
68	C12	R1	7.06608919045777
68	C10	R1	7.2667865406949
68	C14	R1	7.49185309632967
68	C5	R1	7.17990909001493
68	C9	R1	7.34872815423108
68	C24	R1	7.23840473932508
68	C6	R1	7.22881869049588
68	C21	R1	7.25738784269265
68	C19	R1	7.23840473932508
68	C1	R1	7.48381577726426
68	C22	R1	6.97727992349992
68	C4	R1	7.5077946401987
68	C13	R1	7.18982455888002
68	C18	R1	7.3037807481771
68	C15	R1	7.34872815423108
68	C11	R1	7.37503943134692
68	C16	R1	7.22881869049588
68	C8	R1	7.37503943134692
68	C20	R1	7.16992500144231
68	C7	R1	7.22881869049588
69	C23	R1	7.13955135239879
69	C17	R1	7.19967234483636
69	C12	R1	7.48381577726426
69	C10	R1	7.04439411935845
69	C3	R1	7.31288295528436
69	C14	R1	7.24792751344359
69	C5	R1	7.01122725542325
69	C9	R1	6.89481776330794
69	C24	R1	7.15987133677839
69	C6	R1	7.4594316186373
69	C21	R1	7.05528243550119
69	C19	R1	7.38370429247405
69	C1	R1	7.16992500144231
69	C22	R1	6.82017896241519
69	C4	R1	7.21916852046216
69	C13	R1	7.15987133677839
69	C18	R1	7.18982455888002
69	C15	R1	7.28540221886225
69	C8	R1	7.16992500144231
69	C20	R1	7.37503943134692
69	C7	R1	7.33985000288462
70	C17	R1	6.93073733756289
70	C12	R1	7.36632221424582
70	C10	R1	7.33985000288462
70	C3	R1	7.4178525148859
70	C14	R1	7.44294349584873
70	C5	R1	7.32192809488736
70	C9	R1	7.38370429247405
70	C21	R1	7.01122725542325
70	C19	R1	7.61470984411521
70	C1	R1	7.09803208296053
70	C22	R1	7.44294349584873
70	C4	R1	7.45121111183233
70	C18	R1	7.63662462054365
70	C15	R1	7.43462822763672
70	C11	R1	7.03342300153745
70	C8	R1	7.14974711950468
70	C20	R1	7.35755200461808
70	C7	R1	7.10852445677817
71	C23	R1	7.4594316186373
71	C17	R1	7.36632221424582
71	C12	R1	6.96578428466209
71	C10	R1	7.44294349584873
71	C3	R1	7.28540221886225
71	C14	R1	7.22881869049588
71	C5	R1	7.23840473932508
71	C9	R1	7.4178525148859
71	C24	R1	7.33091687811462
71	C6	R1	7.31288295528436
71	C21	R1	7.22881869049588
71	C19	R1	7.24792751344359
71	C1	R1	7.20945336562895
71	C22	R1	6.8703647195834
71	C4	R1	7.34872815423108
71	C13	R1	7.29462074889163
71	C18	R1	7.27612440527424
71	C15	R1	7.36632221424582
71	C11	R1	7.33091687811462
71	C16	R1	7.16992500144231
71	C8	R1	7.35755200461808
71	C7	R1	7.07681559705083
72	C17	R1	7.40087943628218
72	C12	R1	7.44294349584873
72	C10	R1	7.33985000288462
72	C3	R1	7.49984588708321
72	C5	R1	6.95419631038687
72	C9	R1	7.44294349584873
72	C24	R1	7.44294349584873
72	C6	R1	7.29462074889163
72	C21	R1	7.5077946401987
72	C19	R1	7.33985000288462
72	C1	R1	7.20945336562895
72	C22	R1	7.35755200461808
72	C4	R1	7.56985560833095
72	C13	R1	7.4594316186373
72	C18	R1	7.32192809488736
72	C15	R1	7.22881869049588
72	C11	R1	7.4594316186373
72	C16	R1	6.97727992349992
72	C8	R1	7.63662462054365
72	C20	R1	7.24792751344359
72	C7	R1	7.29462074889163
73	C23	R1	7.27612440527424
73	C17	R1	7.40087943628218
73	C12	R1	7.37503943134692
73	C3	R1	7.48381577726426
73	C5	R1	7.19967234483636
73	C24	R1	7.02236781302845
73	C6	R1	7.29462074889163
73	C21	R1	7.4178525148859
73	C19	R1	6.79441586635011
73	C13	R1	7.27612440527424
73	C18	R1	7.16992500144231
73	C15	R1	7.23840473932508
73	C11	R1	7.28540221886225
73	C16	R1	7.04439411935845
73	C8	R1	7.28540221886225
73	C20	R1	7.28540221886225
73	C7	R1	6.98868468677217
74	C23	R1	7.52356195605701
74	C17	R1	7.12928301694497
74	C12	R1	7.62205181945638
74	C10	R1	7.23840473932508
74	C3	R1	7.20945336562895
74	C14	R1	7.2667865406949
74	C5	R1	7.54689445988764
74	C9	R1	6.94251450533924
74	C24	R1	7.3037807481771
74	C6	R1	7.4093909361377
74	C21	R1	7.22881869049588
74	C19	R1	7.39231742277876
74	C1	R1	7.36632221424582
74	C22	R1	7.23840473932508
74	C4	R1	7.5077946401987
74	C18	R1	7.13955135239879
74	C15	R1	7.36632221424582
74	C11	R1	7.29462074889163
74	C16	R1	7.23840473932508
74	C8	R1	7.45121111183233
74	C20	R1	7.54689445988764
74	C7	R1	7.51569983828404
75	C23	R1	7.18982455888002
75	C17	R1	7.51569983828404
75	C10	R1	7.15987133677839
75	C3	R1	7.4262647547021
75	C14	R1	7.20945336562895
75	C5	R1	7.73470962022584
75	C9	R1	7.19967234483636
75	C24	R1	7.31288295528436
75	C21	R1	7.4262647547021
75	C19	R1	7.39231742277876
75	C1	R1	6.95419631038687
75	C22	R1	7.34872815423108
75	C4	R1	7.20945336562895
75	C13	R1	7.15987133677839
75	C18	R1	7.14974711950468
75	C15	R1	6.97727992349992
75	C11	R1	7.03342300153745
75	C16	R1	7
75	C8	R1	7.06608919045777
75	C20	R1	7.11894107272351
76	C23	R1	7.3037807481771
76	C17	R1	7.19967234483636
76	C12	R1	7.37503943134692
76	C10	R1	7.08746284125034
76	C3	R1	7.29462074889163
76	C14	R1	7.3037807481771
76	C5	R1	7.48381577726426
76	C9	R1	7.28540221886225
76	C24	R1	7.34872815423108
76	C6	R1	7.59245703726808
76	C21	R1	6.95419631038687
76	C19	R1	6.61470984411521
76	C1	R1	7.36632221424582
76	C22	R1	7.16992500144231
76	C4	R1	7.21916852046216
76	C13	R1	7.14974711950468
76	C18	R1	7
76	C15	R1	7.23840473932508
76	C11	R1	7.37503943134692
76	C8	R1	7.18982455888002
76	C20	R1	7.62205181945638
76	C7	R1	7.22881869049588
77	C23	R1	7.01122725542325
77	C17	R1	7.17990909001493
77	C12	R1	7.51569983828404
77	C10	R1	7.40087943628218
77	C3	R1	7.4093909361377
77	C14	R1	7.28540221886225
77	C5	R1	7.38370429247405
77	C9	R1	7.467605550083
77	C24	R1	6.79441586635011
77	C6	R1	7.4093909361377
77	C21	R1	7.13955135239879
77	C19	R1	7.3037807481771
77	C1	R1	7.39231742277876
77	C4	R1	7.4093909361377
77	C13	R1	7.15987133677839
77	C18	R1	7.39231742277876
77	C15	R1	7.2667865406949
77	C11	R1	6.93073733756289
77	C8	R1	7.32192809488736
77	C20	R1	7.01122725542325
77	C7	R1	7.49984588708321
78	C23	R1	7.19967234483636
78	C17	R1	7.63662462054365
78	C10	R1	7.16992500144231
78	C3	R1	7.32192809488736
78	C14	R1	7.23840473932508
78	C5	R1	7.4262647547021
78	C24	R1	7.24792751344359
78	C6	R1	7.33985000288462
78	C21	R1	7.16992500144231
78	C19	R1	7.33985000288462
78	C1	R1	7.18982455888002
78	C22	R1	7.29462074889163
78	C4	R1	7.33985000288462
78	C15	R1	7.29462074889163
78	C11	R1	7.33985000288462
78	C16	R1	7.08746284125034
78	C8	R1	7.4262647547021
78	C20	R1	7.04439411935845
78	C7	R1	7.467605550083
79	C23	R1	7.10852445677817
79	C17	R1	7.4757334309664
79	C10	R1	7.18982455888002
79	C3	R1	7.08746284125034
79	C14	R1	7.53915881110803
79	C5	R1	7.31288295528436
79	C9	R1	7.40087943628218
79	C24	R1	7.44294349584873
79	C6	R1	7.22881869049588
79	C21	R1	7.33091687811462
79	C19	R1	7.37503943134692
79	C22	R1	7.40087943628218
79	C4	R1	7.04439411935845
79	C13	R1	7.4178525148859
79	C18	R1	7.12928301694497
79	C11	R1	7.22881869049588
79	C8	R1	7.28540221886225
79	C7	R1	7.4757334309664
80	C23	R1	6.98868468677217
80	C17	R1	7.51569983828404
80	C12	R1	7.73470962022584
80	C10	R1	7.20945336562895
80	C3	R1	6.8703647195834
80	C5	R1	7.3037807481771
80	C6	R1	7.34872815423108
80	C21	R1	7.43462822763672
80	C19	R1	7.09803208296053
80	C1	R1	7.49185309632967
80	C22	R1	7.33985000288462
80	C4	R1	7.43462822763672
80	C13	R1	7.22881869049588
80	C18	R1	7
80	C15	R1	7.14974711950468
80	C16	R1	6.82017896241519
80	C8	R1	7.48381577726426
80	C20	R1	7.49185309632967
80	C7	R1	7.467605550083
81	C23	R1	7.55458885167764
81	C17	R1	7.19967234483636
81	C12	R1	7.19967234483636
81	C10	R1	7.12928301694497
81	C14	R1	7.25738784269265
81	C5	R1	6.91886323727459
81	C24	R1	7.39231742277876
81	C6	R1	7.28540221886225
81	C21	R1	7.09803208296053
81	C19	R1	7.11894107272351
81	C1	R1	7.34872815423108
81	C22	R1	7.04439411935845
81	C4	R1	7.21916852046216
81	C13	R1	7.53138146051631
81	C18	R1	7.23840473932508
81	C15	R1	7.11894107272351
81	C11	R1	7.08746284125034
81	C16	R1	7.48381577726426
81	C8	R1	7.4262647547021
81	C20	R1	7.16992500144231
82	C23	R1	7.20945336562895
82	C17	R1	7.11894107272351
82	C12	R1	7.06608919045777
82	C10	R1	7.11894107272351
82	C3	R1	7.3037807481771
82	C14	R1	7.38370429247405
82	C5	R1	6.84549005094437
82	C9	R1	7.39231742277876
82	C24	R1	7.34872815423108
82	C6	R1	7.36632221424582
82	C21	R1	7.4093909361377
82	C19	R1	7.18982455888002
82	C1	R1	7.4093909361377
82	C22	R1	7.35755200461808
82	C4	R1	7.05528243550119
82	C18	R1	7.48381577726426
82	C15	R1	6.90689059560852
82	C11	R1	6.84549005094437
82	C16	R1	7.38370429247405
82	C8	R1	7.09803208296053
82	C7	R1	7.31288295528436
83	C23	R1	7.28540221886225
83	C17	R1	7.31288295528436
83	C12	R1	7.19967234483636
83	C10	R1	7.64385618977472
83	C3	R1	7.06608919045777
83	C14	R1	6.95419631038687
83	C5	R1	7.4093909361377
83	C9	R1	7.43462822763672
83	C24	R1	7.51569983828404
83	C6	R1	7.56224242422107
83	C21	R1	7.32192809488736
83	C19	R1	7.69348695749933
83	C1	R1	7.14974711950468
83	C18	R1	7.4093909361377
83	C15	R1	7.15987133677839
83	C11	R1	7.33091687811462
83	C16	R1	7.14974711950468
83	C8	R1	7.02236781302845
83	C20	R1	7.09803208296053
83	C7	R1	7.06608919045777
84	C23	R1	7.25738784269265
84	C17	R1	7.11894107272351
84	C12	R1	7.37503943134692
84	C10	R1	7.36632221424582
84	C3	R1	7.31288295528436
84	C14	R1	7.4594316186373
84	C5	R1	7.23840473932508
84	C9	R1	7.07681559705083
84	C24	R1	7.03342300153745
84	C6	R1	7.43462822763672
84	C21	R1	7.40087943628218
84	C19	R1	7.4262647547021
84	C1	R1	7.04439411935845
84	C22	R1	7.23840473932508
84	C4	R1	7.49984588708321
84	C18	R1	7.39231742277876
84	C15	R1	7.27612440527424
84	C11	R1	6.89481776330794
84	C16	R1	6.84549005094437
84	C8	R1	7.06608919045777
84	C20	R1	7.2667865406949
84	C7	R1	7.4093909361377
85	C23	R1	7.33985000288462
85	C12	R1	7.28540221886225
85	C10	R1	7.35755200461808
85	C3	R1	7.49185309632967
85	C14	R1	7.20945336562895
85	C5	R1	7.25738784269265
85	C9	R1	7.52356195605701
85	C24	R1	7.68650052718322
85	C6	R1	7.2667865406949
85	C21	R1	7.28540221886225
85	C19	R1	7.32192809488736
85	C1	R1	7.35755200461808
85	C22	R1	7
85	C4	R1	7.04439411935845
85	C13	R1	7.23840473932508
85	C18	R1	7.10852445677817
85	C15	R1	6.98868468677217
85	C11	R1	7.11894107272351
85	C16	R1	7.14974711950468
85	C8	R1	7.4757334309664
85	C20	R1	7.467605550083
85	C7	R1	7.31288295528436
86	C23	R1	7.59245703726808
86	C17	R1	7.34872815423108
86	C12	R1	7.12928301694497
86	C10	R1	6.98868468677217
86	C3	R1	7.467605550083
86	C14	R1	7.56985560833095
86	C9	R1	7.14974711950468
86	C24	R1	7.3037807481771
86	C6	R1	7.54689445988764
86	C21	R1	7.31288295528436
86	C19	R1	7.44294349584873
86	C1	R1	7.4093909361377
86	C22	R1	7.37503943134692
86	C4	R1	7.19967234483636
86	C18	R1	7.24792751344359
86	C15	R1	7.48381577726426
86	C11	R1	7.40087943628218
86	C16	R1	7.19967234483636
86	C8	R1	7.23840473932508
86	C20	R1	7.4093909361377
86	C7	R1	7.25738784269265
87	C23	R1	6.96578428466209
87	C17	R1	7.37503943134692
87	C12	R1	7.20945336562895
87	C10	R1	7.51569983828404
87	C14	R1	7.25738784269265
87	C5	R1	7.38370429247405
87	C9	R1	7.4594316186373
87	C24	R1	7.37503943134692
87	C6	R1	7.25738784269265
87	C21	R1	7.15987133677839
87	C22	R1	7.40087943628218
87	C4	R1	6.98868468677217
87	C13	R1	7.38370429247405
87	C18	R1	7.23840473932508
87	C11	R1	7.37503943134692
87	C16	R1	7.06608919045777
87	C8	R1	7.04439411935845
87	C20	R1	7.16992500144231
87	C7	R1	7.05528243550119
88	C23	R1	7.53138146051631
88	C17	R1	7.32192809488736
88	C12	R1	7.09803208296053
88	C10	R1	7.2667865406949
88	C3	R1	7.36632221424582
88	C14	R1	7.4594316186373
88	C5	R1	7.22881869049588
88	C9	R1	7.05528243550119
88	C24	R1	7.13955135239879
88	C6	R1	7.02236781302845
88	C21	R1	7.35755200461808
88	C19	R1	7.15987133677839
88	C1	R1	7.14974711950468
88	C22	R1	7.14974711950468
88	C4	R1	7.09803208296053
88	C13	R1	7.09803208296053
88	C18	R1	6.70043971814109
88	C15	R1	6.97727992349992
88	C11	R1	7.19967234483636
88	C16	R1	7.03342300153745
88	C8	R1	7.25738784269265
88	C20	R1	7.29462074889163
88	C7	R1	7.2667865406949
89	C23	R1	7.53138146051631
89	C17	R1	7.12928301694497
89	C12	R1	7.06608919045777
89	C10	R1	7.09803208296053
89	C3	R1	7.52356195605701
89	C14	R1	7.20945336562895
89	C5	R1	7.33091687811462
89	C9	R1	7.11894107272351
89	C24	R1	7.5077946401987
89	C6	R1	7.64385618977472
89	C21	R1	7.38370429247405
89	C19	R1	7.11894107272351
89	C22	R1	7.52356195605701
89	C4	R1	7.32192809488736
89	C13	R1	7.49984588708321
89	C18	R1	7.25738784269265
89	C11	R1	7.17990909001493
89	C16	R1	7.23840473932508
89	C8	R1	7.14974711950468
89	C20	R1	7.29462074889163
89	C7	R1	7.4594316186373
90	C23	R1	7.48381577726426
90	C3	R1	7.59245703726808
90	C14	R1	7.467605550083
90	C5	R1	7.51569983828404
90	C24	R1	7.31288295528436
90	C6	R1	7.29462074889163
90	C21	R1	7.24792751344359
90	C19	R1	7.27612440527424
90	C1	R1	7.05528243550119
90	C22	R1	7.40087943628218
90	C4	R1	6.97727992349992
90	C13	R1	7.20945336562895
90	C18	R1	7.2667865406949
90	C15	R1	7.28540221886225
90	C11	R1	6.97727992349992
90	C8	R1	7.4262647547021
90	C20	R1	7.22881869049588
90	C7	R1	7.08746284125034
91	C23	R1	7.4093909361377
91	C17	R1	7.24792751344359
91	C12	R1	7.40087943628218
91	C10	R1	7.19967234483636
91	C3	R1	7.22881869049588
91	C14	R1	7.45121111183233
91	C5	R1	7.37503943134692
91	C24	R1	7.11894107272351
91	C21	R1	7.4178525148859
91	C1	R1	7.14974711950468
91	C22	R1	7.28540221886225
91	C4	R1	7.25738784269265
91	C13	R1	7.12928301694497
91	C18	R1	6.97727992349992
91	C11	R1	7.4093909361377
91	C16	R1	7.25738784269265
91	C8	R1	7.08746284125034
91	C20	R1	7.43462822763672
92	C23	R1	7.32192809488736
92	C17	R1	7.14974711950468
92	C12	R1	7.20945336562895
92	C10	R1	7.18982455888002
92	C3	R1	6.98868468677217
92	C14	R1	7.32192809488736
92	C5	R1	7.64385618977472
92	C24	R1	7.34872815423108
92	C6	R1	7.16992500144231
92	C21	R1	7.45121111183233
92	C19	R1	7.08746284125034
92	C22	R1	7.13955135239879
92	C18	R1	7.32192809488736
92	C11	R1	7.3037807481771
92	C16	R1	7.12928301694497
92	C8	R1	7.35755200461808
92	C20	R1	7.52356195605701
92	C7	R1	7.22881869049588
93	C23	R1	7.13955135239879
93	C17	R1	7.33985000288462
93	C12	R1	7.33985000288462
93	C10	R1	7.65105169117893
93	C3	R1	7.05528243550119
93	C14	R1	7.33091687811462
93	C5	R1	7.4093909361377
93	C9	R1	7.18982455888002
93	C24	R1	7.24792751344359
93	C6	R1	7.40087943628218
93	C21	R1	7.15987133677839
93	C19	R1	7.61470984411521
93	C1	R1	7.3037807481771
93	C22	R1	7.27612440527424
93	C4	R1	7.3037807481771
93	C13	R1	7.14974711950468
93	C18	R1	7.31288295528436
93	C15	R1	7.20945336562895
93	C11	R1	7.21916852046216
93	C16	R1	7.33091687811462
93	C8	R1	7.02236781302845
93	C20	R1	7
93	C7	R1	7.36632221424582
94	C17	R1	7.4757334309664
94	C12	R1	6.98868468677217
94	C10	R1	7.23840473932508
94	C14	R1	7.03342300153745
94	C5	R1	7.48381577726426
94	C9	R1	7.23840473932508
94	C24	R1	7.24792751344359
94	C21	R1	7.53915881110803
94	C19	R1	7.4757334309664
94	C22	R1	7.05528243550119
94	C13	R1	7.33985000288462
94	C18	R1	7.4093909361377
94	C15	R1	7.29462074889163
94	C11	R1	7.43462822763672
94	C16	R1	7.14974711950468
94	C20	R1	7.67948009950545
94	C7	R1	7.22881869049588
95	C23	R1	7.27612440527424
95	C17	R1	7.33985000288462
95	C10	R1	7.31288295528436
95	C3	R1	7.4262647547021
95	C5	R1	7.35755200461808
95	C9	R1	7.2667865406949
95	C24	R1	6.93073733756289
95	C6	R1	7.53138146051631
95	C21	R1	7.06608919045777
95	C19	R1	7.17990909001493
95	C1	R1	7.34872815423108
95	C22	R1	7.25738784269265
95	C4	R1	7.53915881110803
95	C18	R1	7.4178525148859
95	C15	R1	7.55458885167764
95	C11	R1	7.19967234483636
95	C16	R1	7.5077946401987
95	C8	R1	7.37503943134692
95	C20	R1	7.09803208296053
96	C12	R1	7.44294349584873
96	C10	R1	7.31288295528436
96	C3	R1	7.40087943628218
96	C5	R1	7.61470984411521
96	C9	R1	7.25738784269265
96	C24	R1	6.91886323727459
96	C6	R1	7.04439411935845
96	C21	R1	7.14974711950468
96	C1	R1	7.3037807481771
96	C4	R1	6.94251450533924
96	C13	R1	7.14974711950468
96	C15	R1	7.13955135239879
96	C11	R1	7.29462074889163
96	C16	R1	7.31288295528436
96	C8	R1	7.21916852046216
96	C20	R1	6.96578428466209
96	C7	R1	7.34872815423108
97	C23	R1	7.4262647547021
97	C17	R1	7.38370429247405
97	C12	R1	7.49984588708321
97	C10	R1	7.11894107272351
97	C3	R1	7.35755200461808
97	C14	R1	7.18982455888002
97	C5	R1	7.18982455888002
97	C9	R1	7.40087943628218
97	C24	R1	7.13955135239879
97	C6	R1	7.34872815423108
97	C21	R1	7.3037807481771
97	C19	R1	6.98868468677217
97	C1	R1	7.49984588708321
97	C22	R1	7.38370429247405
97	C13	R1	7.4093909361377
97	C18	R1	6.98868468677217
97	C15	R1	7.40087943628218
97	C11	R1	6.97727992349992
97	C16	R1	6.97727992349992
97	C8	R1	7.09803208296053
97	C7	R1	6.89481776330794
98	C23	R1	7.4178525148859
98	C17	R1	7.45121111183233
98	C12	R1	7.33985000288462
98	C10	R1	7.21916852046216
98	C3	R1	7.4757334309664
98	C14	R1	7.5077946401987
98	C5	R1	7.12928301694497
98	C9	R1	7.4093909361377
98	C24	R1	7.4093909361377
98	C21	R1	6.97727992349992
98	C19	R1	7.10852445677817
98	C1	R1	7.09803208296053
98	C22	R1	7.10852445677817
98	C4	R1	7.43462822763672
98	C13	R1	7.31288295528436
98	C18	R1	7.22881869049588
98	C15	R1	7.39231742277876
98	C11	R1	6.85798099512757
98	C16	R1	6.8703647195834
98	C8	R1	7.36632221424582
98	C20	R1	7.14974711950468
98	C7	R1	7.52356195605701
[truncated: 14,469 more rows]
