# Supplementary material for: Stochastic modelling of single-cell gene expression adaptation reveals non-genomic contribution to evolution of tumor subclones
Source: bioRxiv. 2024 Apr 20:2024.04.17.588869. Preprint. [Version 1] doi: 10.1101/2024.04.17.588869 (PMC11071284; doi:10.1101/2024.04.17.588869)
Supplement: Supplement 2 [file media-2.zip › Supplementary Files/Simulated Data/Adaptive_Simulation/tr_1.1_sq_15_r_200_a_1.csv]

gene	species	replicate	exprval
1	C23	R1	7.33091687811462
1	C17	R1	7.33091687811462
1	C10	R1	7.49984588708321
1	C3	R1	7.33091687811462
1	C14	R1	7.44294349584873
1	C5	R1	7.23840473932508
1	C9	R1	7.17990909001493
1	C6	R1	7.01122725542325
1	C21	R1	7.15987133677839
1	C19	R1	7.11894107272351
1	C1	R1	7.13955135239879
1	C22	R1	7.12928301694497
1	C4	R1	7.467605550083
1	C13	R1	7.15987133677839
1	C18	R1	7.14974711950468
1	C15	R1	7.04439411935845
1	C11	R1	7.12928301694497
1	C16	R1	7.21916852046216
1	C8	R1	7.55458885167764
1	C20	R1	7.2667865406949
1	C7	R1	7.29462074889163
2	C23	R1	7.39231742277876
2	C17	R1	7.15987133677839
2	C12	R1	7.33091687811462
2	C3	R1	7.29462074889163
2	C14	R1	7.3037807481771
2	C5	R1	7.4178525148859
2	C9	R1	7.38370429247405
2	C6	R1	7.33091687811462
2	C21	R1	7.22881869049588
2	C19	R1	7.4093909361377
2	C1	R1	7.21916852046216
2	C22	R1	7
2	C4	R1	7.44294349584873
2	C13	R1	7.33091687811462
2	C18	R1	7.08746284125034
2	C15	R1	7.4262647547021
2	C11	R1	6.93073733756289
2	C8	R1	7.21916852046216
2	C20	R1	7.24792751344359
2	C7	R1	7.31288295528436
3	C23	R1	7.4594316186373
3	C17	R1	7.49185309632967
3	C12	R1	6.85798099512757
3	C10	R1	7.25738784269265
3	C3	R1	7.10852445677817
3	C14	R1	7.29462074889163
3	C5	R1	7.24792751344359
3	C9	R1	7.18982455888002
3	C24	R1	7.28540221886225
3	C6	R1	7.21916852046216
3	C21	R1	7.48381577726426
3	C19	R1	7.29462074889163
3	C1	R1	7.14974711950468
3	C22	R1	7.14974711950468
3	C4	R1	7.10852445677817
3	C13	R1	7.33985000288462
3	C18	R1	7.06608919045777
3	C15	R1	7.23840473932508
3	C11	R1	7.05528243550119
3	C8	R1	7.32192809488736
3	C20	R1	7.54689445988764
3	C7	R1	7.25738784269265
4	C23	R1	7.25738784269265
4	C17	R1	7.38370429247405
4	C12	R1	7.08746284125034
4	C10	R1	7.33091687811462
4	C3	R1	7.3037807481771
4	C14	R1	7.52356195605701
4	C5	R1	7.13955135239879
4	C9	R1	7.28540221886225
4	C6	R1	7.39231742277876
4	C21	R1	7.37503943134692
4	C1	R1	7.16992500144231
4	C22	R1	7.21916852046216
4	C4	R1	7.4093909361377
4	C13	R1	7.467605550083
4	C18	R1	7.35755200461808
4	C15	R1	7.05528243550119
4	C11	R1	7.08746284125034
4	C16	R1	7.40087943628218
4	C8	R1	7.07681559705083
4	C20	R1	7.4262647547021
4	C7	R1	7.27612440527424
5	C23	R1	7.16992500144231
5	C17	R1	7.21916852046216
5	C12	R1	7.21916852046216
5	C10	R1	7.01122725542325
5	C3	R1	7.09803208296053
5	C14	R1	7.24792751344359
5	C5	R1	7.23840473932508
5	C9	R1	7.13955135239879
5	C6	R1	7.06608919045777
5	C21	R1	7
5	C19	R1	7.21916852046216
5	C1	R1	7.33091687811462
5	C22	R1	7.467605550083
5	C4	R1	7.3037807481771
5	C13	R1	7.17990909001493
5	C18	R1	7.36632221424582
5	C15	R1	7.3037807481771
5	C11	R1	7.07681559705083
5	C16	R1	7.01122725542325
5	C8	R1	7.17990909001493
5	C20	R1	7.59991284218713
5	C7	R1	7.35755200461808
6	C23	R1	7.3037807481771
6	C17	R1	7.27612440527424
6	C12	R1	7.4178525148859
6	C10	R1	7.51569983828404
6	C3	R1	7.2667865406949
6	C14	R1	7.02236781302845
6	C9	R1	7.36632221424582
6	C24	R1	6.94251450533924
6	C6	R1	7.06608919045777
6	C21	R1	7.24792751344359
6	C1	R1	7.44294349584873
6	C22	R1	7.4093909361377
6	C4	R1	7.4093909361377
6	C13	R1	7.57742882803575
6	C18	R1	7.06608919045777
6	C11	R1	6.91886323727459
6	C16	R1	7.13955135239879
6	C20	R1	7.2667865406949
6	C7	R1	7.6724253419715
7	C23	R1	7.31288295528436
7	C17	R1	7.34872815423108
7	C12	R1	7.61470984411521
7	C10	R1	7.467605550083
7	C3	R1	7.25738784269265
7	C14	R1	7.10852445677817
7	C5	R1	7.22881869049588
7	C9	R1	7.61470984411521
7	C24	R1	7.03342300153745
7	C6	R1	7.4178525148859
7	C21	R1	7.20945336562895
7	C19	R1	7.33985000288462
7	C1	R1	7.21916852046216
7	C22	R1	7.467605550083
7	C4	R1	7.40087943628218
7	C13	R1	7.3037807481771
7	C18	R1	7.03342300153745
7	C15	R1	7.04439411935845
7	C11	R1	7.18982455888002
7	C16	R1	7.48381577726426
7	C8	R1	7.33091687811462
7	C20	R1	7.29462074889163
8	C23	R1	7.23840473932508
8	C17	R1	7.14974711950468
8	C10	R1	7.2667865406949
8	C3	R1	7.38370429247405
8	C14	R1	7.21916852046216
8	C5	R1	7.52356195605701
8	C9	R1	7.37503943134692
8	C24	R1	7.34872815423108
8	C6	R1	7.57742882803575
8	C21	R1	7.25738784269265
8	C19	R1	7.33985000288462
8	C1	R1	7.43462822763672
8	C22	R1	7.2667865406949
8	C4	R1	7.13955135239879
8	C13	R1	7.32192809488736
8	C11	R1	7.36632221424582
8	C16	R1	7.25738784269265
8	C20	R1	7.23840473932508
8	C7	R1	7.27612440527424
9	C23	R1	7.33985000288462
9	C12	R1	7.33091687811462
9	C10	R1	7.09803208296053
9	C3	R1	7.3037807481771
9	C14	R1	7.36632221424582
9	C5	R1	7.27612440527424
9	C9	R1	7.64385618977472
9	C24	R1	7.37503943134692
9	C6	R1	7.32192809488736
9	C21	R1	7.09803208296053
9	C19	R1	7.25738784269265
9	C1	R1	7.15987133677839
9	C22	R1	7.19967234483636
9	C4	R1	7.37503943134692
9	C13	R1	7.33985000288462
9	C18	R1	6.96578428466209
9	C15	R1	7.15987133677839
9	C11	R1	7.28540221886225
9	C8	R1	7.03342300153745
9	C20	R1	7.4757334309664
9	C7	R1	7.33091687811462
10	C17	R1	7.49984588708321
10	C12	R1	7.18982455888002
10	C10	R1	6.71424551766612
10	C3	R1	7.40087943628218
10	C14	R1	7.467605550083
10	C5	R1	7.55458885167764
10	C9	R1	7.31288295528436
10	C24	R1	6.98868468677217
10	C6	R1	7.4594316186373
10	C21	R1	7.55458885167764
10	C19	R1	7.49984588708321
10	C1	R1	7.39231742277876
10	C22	R1	7.33985000288462
10	C4	R1	7.28540221886225
10	C13	R1	7.15987133677839
10	C18	R1	6.85798099512757
10	C15	R1	7.11894107272351
10	C11	R1	7.16992500144231
10	C16	R1	7.21916852046216
10	C8	R1	7.07681559705083
10	C20	R1	7.14974711950468
10	C7	R1	7.32192809488736
11	C23	R1	7.17990909001493
11	C17	R1	7.40087943628218
11	C12	R1	7.27612440527424
11	C10	R1	7.34872815423108
11	C14	R1	7.32192809488736
11	C5	R1	7.63662462054365
11	C9	R1	7.21916852046216
11	C24	R1	6.96578428466209
11	C6	R1	6.98868468677217
11	C21	R1	7.31288295528436
11	C19	R1	7.24792751344359
11	C1	R1	6.91886323727459
11	C22	R1	7.08746284125034
11	C4	R1	7.4262647547021
11	C13	R1	7.07681559705083
11	C11	R1	7.12928301694497
11	C16	R1	7.33091687811462
11	C8	R1	7.18982455888002
11	C20	R1	7.14974711950468
11	C7	R1	7.33091687811462
12	C23	R1	7.03342300153745
12	C12	R1	7.27612440527424
12	C10	R1	7.37503943134692
12	C3	R1	7.12928301694497
12	C14	R1	7.39231742277876
12	C5	R1	7.4757334309664
12	C9	R1	7.20945336562895
12	C24	R1	7.12928301694497
12	C6	R1	7.34872815423108
12	C21	R1	7.39231742277876
12	C19	R1	7.33091687811462
12	C1	R1	7.03342300153745
12	C22	R1	7.35755200461808
12	C4	R1	7.06608919045777
12	C13	R1	7.37503943134692
12	C18	R1	7.14974711950468
12	C15	R1	6.7279204545632
12	C11	R1	7.32192809488736
12	C16	R1	7.18982455888002
12	C8	R1	7.11894107272351
12	C20	R1	7.38370429247405
12	C7	R1	7.13955135239879
13	C23	R1	7.18982455888002
13	C17	R1	7.32192809488736
13	C12	R1	7.33985000288462
13	C10	R1	7.17990909001493
13	C3	R1	7.3037807481771
13	C14	R1	6.95419631038687
13	C9	R1	7.2667865406949
13	C24	R1	7.33985000288462
13	C21	R1	7.37503943134692
13	C19	R1	7.3037807481771
13	C1	R1	7.35755200461808
13	C22	R1	7.24792751344359
13	C4	R1	7.5077946401987
13	C13	R1	7.37503943134692
13	C18	R1	7.02236781302845
13	C15	R1	7.04439411935845
13	C11	R1	7.23840473932508
13	C16	R1	7.25738784269265
13	C8	R1	7.24792751344359
13	C20	R1	7.08746284125034
13	C7	R1	7.5077946401987
14	C23	R1	7.4262647547021
14	C17	R1	7.39231742277876
14	C12	R1	6.96578428466209
14	C10	R1	7.27612440527424
14	C3	R1	7.4757334309664
14	C14	R1	7.28540221886225
14	C5	R1	7.32192809488736
14	C9	R1	7.35755200461808
14	C24	R1	7.31288295528436
14	C6	R1	7.44294349584873
14	C19	R1	7.39231742277876
14	C1	R1	7.02236781302845
14	C22	R1	7.04439411935845
14	C4	R1	7.4093909361377
14	C13	R1	6.97727992349992
14	C18	R1	7.29462074889163
14	C15	R1	7.3037807481771
14	C11	R1	7.05528243550119
14	C16	R1	6.95419631038687
14	C8	R1	7.29462074889163
14	C20	R1	7.17990909001493
14	C7	R1	7.49185309632967
15	C23	R1	7.29462074889163
15	C17	R1	7.38370429247405
15	C12	R1	7.467605550083
15	C10	R1	7.24792751344359
15	C14	R1	7.58496250072116
15	C5	R1	7.32192809488736
15	C9	R1	7.29462074889163
15	C24	R1	7.37503943134692
15	C6	R1	7.09803208296053
15	C21	R1	7.2667865406949
15	C19	R1	7.49984588708321
15	C1	R1	7.11894107272351
15	C22	R1	7.39231742277876
15	C4	R1	7.17990909001493
15	C13	R1	6.82017896241519
15	C18	R1	7.20945336562895
15	C15	R1	7.34872815423108
15	C11	R1	7.17990909001493
15	C16	R1	6.82017896241519
15	C8	R1	7.18982455888002
15	C20	R1	7.17990909001493
15	C7	R1	7.18982455888002
16	C23	R1	7.45121111183233
16	C17	R1	7.31288295528436
16	C12	R1	6.96578428466209
16	C10	R1	7.07681559705083
16	C3	R1	7.37503943134692
16	C14	R1	7.43462822763672
16	C5	R1	7.28540221886225
16	C24	R1	7.32192809488736
16	C6	R1	7.49984588708321
16	C21	R1	7.22881869049588
16	C19	R1	7.32192809488736
16	C1	R1	7.32192809488736
16	C22	R1	7.19967234483636
16	C4	R1	7.53915881110803
16	C13	R1	7.48381577726426
16	C18	R1	7.15987133677839
16	C15	R1	7.05528243550119
16	C11	R1	7.28540221886225
16	C16	R1	7.24792751344359
16	C20	R1	7.33985000288462
16	C7	R1	7.19967234483636
17	C17	R1	7.4262647547021
17	C12	R1	7.22881869049588
17	C10	R1	7.17990909001493
17	C3	R1	7.06608919045777
17	C14	R1	7.32192809488736
17	C5	R1	7.29462074889163
17	C9	R1	7.07681559705083
17	C24	R1	7.34872815423108
17	C6	R1	7.18982455888002
17	C21	R1	7.18982455888002
17	C19	R1	7.56224242422107
17	C1	R1	7.10852445677817
17	C22	R1	7.33985000288462
17	C4	R1	7.17990909001493
17	C13	R1	7.39231742277876
17	C18	R1	7.35755200461808
17	C15	R1	7.32192809488736
17	C11	R1	7.3037807481771
17	C16	R1	7.4093909361377
17	C20	R1	7.45121111183233
17	C7	R1	7.21916852046216
18	C23	R1	7.4594316186373
18	C17	R1	7.39231742277876
18	C12	R1	7.52356195605701
18	C10	R1	7.24792751344359
18	C3	R1	7.37503943134692
18	C14	R1	7.44294349584873
18	C5	R1	7.04439411935845
18	C9	R1	7.19967234483636
18	C24	R1	7.32192809488736
18	C6	R1	7.38370429247405
18	C21	R1	7.17990909001493
18	C19	R1	7.17990909001493
18	C1	R1	7.38370429247405
18	C22	R1	7.28540221886225
18	C4	R1	7.43462822763672
18	C13	R1	7.3037807481771
18	C18	R1	7.3037807481771
18	C15	R1	7.29462074889163
18	C11	R1	7.467605550083
18	C16	R1	7.14974711950468
18	C8	R1	7.28540221886225
18	C7	R1	7.61470984411521
19	C23	R1	6.93073733756289
19	C17	R1	7.57742882803575
19	C12	R1	7.39231742277876
19	C10	R1	7.4262647547021
19	C3	R1	7.20945336562895
19	C14	R1	7.58496250072116
19	C5	R1	7.64385618977472
19	C9	R1	7.53138146051631
19	C24	R1	7.55458885167764
19	C6	R1	7.18982455888002
19	C21	R1	7.12928301694497
19	C19	R1	7.2667865406949
19	C1	R1	7.2667865406949
19	C22	R1	7.40087943628218
19	C4	R1	7.53138146051631
19	C13	R1	7.27612440527424
19	C15	R1	7.05528243550119
19	C11	R1	7.08746284125034
19	C16	R1	7.24792751344359
19	C8	R1	7.44294349584873
19	C20	R1	7.04439411935845
20	C23	R1	7.34872815423108
20	C17	R1	7.06608919045777
20	C12	R1	7.05528243550119
20	C10	R1	7.13955135239879
20	C3	R1	7.4178525148859
20	C14	R1	7.4093909361377
20	C9	R1	7.25738784269265
20	C24	R1	7.45121111183233
20	C6	R1	7.20945336562895
20	C21	R1	7.23840473932508
20	C19	R1	7.4178525148859
20	C1	R1	7.4594316186373
20	C22	R1	7.17990909001493
20	C4	R1	7.22881869049588
20	C13	R1	7.4262647547021
20	C18	R1	7.10852445677817
20	C15	R1	7.4262647547021
20	C11	R1	7.20945336562895
20	C16	R1	7.12928301694497
20	C8	R1	7.32192809488736
20	C20	R1	7.22881869049588
20	C7	R1	7.3037807481771
21	C23	R1	7.4178525148859
21	C17	R1	7.13955135239879
21	C12	R1	7.16992500144231
21	C10	R1	7.3037807481771
21	C3	R1	7.39231742277876
21	C14	R1	7.25738784269265
21	C5	R1	7.4178525148859
21	C9	R1	7.05528243550119
21	C24	R1	7.49984588708321
21	C6	R1	7.43462822763672
21	C21	R1	7.29462074889163
21	C1	R1	7.18982455888002
21	C22	R1	7.17990909001493
21	C4	R1	7.34872815423108
21	C13	R1	7.24792751344359
21	C15	R1	7.29462074889163
21	C11	R1	6.90689059560852
21	C16	R1	7.32192809488736
21	C8	R1	7.45121111183233
21	C20	R1	7.15987133677839
21	C7	R1	7.24792751344359
22	C23	R1	7.44294349584873
22	C17	R1	7.32192809488736
22	C12	R1	7.40087943628218
22	C10	R1	7.20945336562895
22	C3	R1	7.2667865406949
22	C14	R1	7.28540221886225
22	C5	R1	7.15987133677839
22	C9	R1	6.84549005094437
22	C24	R1	7.12928301694497
22	C6	R1	7.25738784269265
22	C21	R1	7.21916852046216
22	C19	R1	7.25738784269265
22	C1	R1	7.65105169117893
22	C22	R1	7.27612440527424
22	C4	R1	7.19967234483636
22	C13	R1	7.56985560833095
22	C18	R1	7.16992500144231
22	C11	R1	7.33985000288462
22	C16	R1	7.06608919045777
22	C20	R1	7.36632221424582
22	C7	R1	7.15987133677839
23	C23	R1	7.37503943134692
23	C17	R1	7.34872815423108
23	C12	R1	7.06608919045777
23	C10	R1	7.16992500144231
23	C3	R1	7.43462822763672
23	C14	R1	7.24792751344359
23	C9	R1	7.28540221886225
23	C24	R1	7.31288295528436
23	C6	R1	7.31288295528436
23	C1	R1	7.21916852046216
23	C22	R1	7.35755200461808
23	C4	R1	7.38370429247405
23	C13	R1	7.33985000288462
23	C18	R1	7.3037807481771
23	C15	R1	6.96578428466209
23	C11	R1	6.97727992349992
23	C16	R1	7.03342300153745
23	C8	R1	7.01122725542325
23	C20	R1	7.19967234483636
23	C7	R1	7.01122725542325
24	C23	R1	7.37503943134692
24	C12	R1	7.4178525148859
24	C10	R1	7.37503943134692
24	C3	R1	7.45121111183233
24	C14	R1	7.4093909361377
24	C5	R1	7.20945336562895
24	C9	R1	7.12928301694497
24	C24	R1	7.58496250072116
24	C6	R1	7.25738784269265
24	C21	R1	7.68650052718322
24	C19	R1	7.58496250072116
24	C1	R1	7.23840473932508
24	C4	R1	7.45121111183233
24	C13	R1	7.28540221886225
24	C15	R1	7.17990909001493
24	C11	R1	7.21916852046216
24	C16	R1	7.36632221424582
24	C8	R1	7.27612440527424
24	C20	R1	7.54689445988764
24	C7	R1	7.48381577726426
25	C23	R1	7.11894107272351
25	C17	R1	7.08746284125034
25	C12	R1	7.3037807481771
25	C10	R1	6.97727992349992
25	C3	R1	7.37503943134692
25	C14	R1	7.28540221886225
25	C5	R1	7.61470984411521
25	C9	R1	7.24792751344359
25	C6	R1	7.45121111183233
25	C21	R1	7.17990909001493
25	C19	R1	7.13955135239879
25	C1	R1	7.52356195605701
25	C22	R1	7.09803208296053
25	C13	R1	7.57742882803575
25	C18	R1	6.93073733756289
25	C15	R1	7.21916852046216
25	C11	R1	6.79441586635011
25	C8	R1	7.18982455888002
25	C20	R1	7.4757334309664
25	C7	R1	7.22881869049588
26	C23	R1	7.37503943134692
26	C17	R1	7.17990909001493
26	C12	R1	7.56985560833095
26	C10	R1	7.23840473932508
26	C3	R1	7.59245703726808
26	C14	R1	7.19967234483636
26	C5	R1	7.10852445677817
26	C9	R1	7.07681559705083
26	C24	R1	7.17990909001493
26	C6	R1	7.33985000288462
26	C19	R1	7.27612440527424
26	C1	R1	7.44294349584873
26	C22	R1	7.33985000288462
26	C4	R1	6.97727992349992
26	C13	R1	7.3037807481771
26	C18	R1	6.78135971352466
26	C15	R1	7.06608919045777
26	C11	R1	7.06608919045777
26	C16	R1	6.71424551766612
26	C20	R1	7.4757334309664
27	C23	R1	7.18982455888002
27	C17	R1	7.25738784269265
27	C12	R1	7.3037807481771
27	C10	R1	7.58496250072116
27	C3	R1	7.39231742277876
27	C5	R1	6.95419631038687
27	C9	R1	7.4093909361377
27	C24	R1	7.36632221424582
27	C6	R1	7.36632221424582
27	C19	R1	7.24792751344359
27	C1	R1	7.24792751344359
27	C22	R1	7.32192809488736
27	C4	R1	7.66533591718518
27	C13	R1	7.467605550083
27	C18	R1	7.40087943628218
27	C15	R1	7.25738784269265
27	C11	R1	7.19967234483636
27	C16	R1	7.03342300153745
27	C8	R1	7.07681559705083
27	C20	R1	7.25738784269265
27	C7	R1	7.07681559705083
28	C17	R1	7.3037807481771
28	C12	R1	7.09803208296053
28	C10	R1	7.24792751344359
28	C3	R1	7.43462822763672
28	C14	R1	7.28540221886225
28	C5	R1	7.04439411935845
28	C9	R1	7.44294349584873
28	C24	R1	7.34872815423108
28	C6	R1	7.28540221886225
28	C21	R1	7.33091687811462
28	C19	R1	7.51569983828404
28	C1	R1	7.22881869049588
28	C22	R1	7.4093909361377
28	C4	R1	7.4178525148859
28	C13	R1	7.22881869049588
28	C18	R1	6.89481776330794
28	C15	R1	7.11894107272351
28	C11	R1	6.96578428466209
28	C16	R1	6.98868468677217
28	C8	R1	6.95419631038687
28	C20	R1	7.39231742277876
28	C7	R1	7.35755200461808
29	C23	R1	7.22881869049588
29	C17	R1	7.18982455888002
29	C12	R1	7.52356195605701
29	C10	R1	7.16992500144231
29	C3	R1	7.33091687811462
29	C14	R1	7.3037807481771
29	C5	R1	7.20945336562895
29	C9	R1	7.24792751344359
29	C24	R1	7.35755200461808
29	C21	R1	7.07681559705083
29	C19	R1	7.22881869049588
29	C1	R1	7.25738784269265
29	C22	R1	7.43462822763672
29	C4	R1	7.53138146051631
29	C13	R1	7.38370429247405
29	C18	R1	7.28540221886225
29	C15	R1	7.20945336562895
29	C16	R1	6.96578428466209
29	C8	R1	7.2667865406949
29	C20	R1	7.52356195605701
29	C7	R1	7.45121111183233
30	C23	R1	7.09803208296053
30	C17	R1	7.35755200461808
30	C12	R1	7.35755200461808
30	C10	R1	7.4757334309664
30	C3	R1	7.56224242422107
30	C14	R1	7.35755200461808
30	C5	R1	7.39231742277876
30	C9	R1	7.28540221886225
30	C24	R1	7.27612440527424
30	C6	R1	7.16992500144231
30	C21	R1	7.36632221424582
30	C19	R1	7.33091687811462
30	C1	R1	7.2667865406949
30	C22	R1	7.24792751344359
30	C4	R1	7.43462822763672
30	C13	R1	6.95419631038687
30	C18	R1	7.39231742277876
30	C15	R1	7.12928301694497
30	C16	R1	6.8703647195834
30	C8	R1	7.15987133677839
30	C20	R1	7.37503943134692
30	C7	R1	7.56224242422107
31	C23	R1	7.23840473932508
31	C17	R1	7.31288295528436
31	C10	R1	7.36632221424582
31	C3	R1	7.3037807481771
31	C14	R1	7.38370429247405
31	C5	R1	7.75488750216347
31	C9	R1	7.49984588708321
31	C24	R1	7.54689445988764
31	C6	R1	7.33985000288462
31	C21	R1	7.44294349584873
31	C19	R1	7.467605550083
31	C1	R1	7.4178525148859
31	C22	R1	7.36632221424582
31	C4	R1	7.35755200461808
31	C13	R1	7.2667865406949
31	C18	R1	7.11894107272351
31	C11	R1	7.27612440527424
31	C16	R1	7.467605550083
31	C8	R1	6.84549005094437
31	C20	R1	7.17990909001493
31	C7	R1	7.2667865406949
32	C23	R1	7.17990909001493
32	C17	R1	7.35755200461808
32	C12	R1	7.28540221886225
32	C10	R1	7.40087943628218
32	C3	R1	7.11894107272351
32	C14	R1	7.16992500144231
32	C24	R1	7.37503943134692
32	C6	R1	7.24792751344359
32	C21	R1	7.19967234483636
32	C1	R1	7.22881869049588
32	C22	R1	7.29462074889163
32	C4	R1	7.65105169117893
32	C13	R1	7.27612440527424
32	C18	R1	6.95419631038687
32	C15	R1	7.04439411935845
32	C16	R1	7.06608919045777
32	C8	R1	7.58496250072116
32	C7	R1	7.27612440527424
33	C23	R1	7.32192809488736
33	C17	R1	7.18982455888002
33	C12	R1	7.43462822763672
33	C10	R1	7.06608919045777
33	C3	R1	7
33	C14	R1	7.54689445988764
33	C9	R1	7.4178525148859
33	C24	R1	7.14974711950468
33	C6	R1	7.18982455888002
33	C21	R1	7.34872815423108
33	C19	R1	6.93073733756289
33	C1	R1	7.20945336562895
33	C4	R1	7.13955135239879
33	C13	R1	7.27612440527424
33	C18	R1	6.95419631038687
33	C15	R1	7.17990909001493
33	C11	R1	7.24792751344359
33	C16	R1	7.06608919045777
33	C8	R1	7.10852445677817
33	C7	R1	7.11894107272351
34	C23	R1	7.10852445677817
34	C17	R1	6.94251450533924
34	C12	R1	7.33985000288462
34	C10	R1	7.35755200461808
34	C3	R1	7.45121111183233
34	C14	R1	7.24792751344359
34	C5	R1	6.95419631038687
34	C9	R1	7.4178525148859
34	C24	R1	7.3037807481771
34	C6	R1	7.20945336562895
34	C21	R1	7.36632221424582
34	C1	R1	7.21916852046216
34	C22	R1	7.467605550083
34	C4	R1	7.33985000288462
34	C18	R1	7.06608919045777
34	C15	R1	7.33091687811462
34	C11	R1	7.33985000288462
34	C16	R1	7.01122725542325
34	C8	R1	7.28540221886225
34	C20	R1	7.16992500144231
34	C7	R1	7.44294349584873
35	C23	R1	7.22881869049588
35	C17	R1	7.17990909001493
35	C12	R1	7.49185309632967
35	C10	R1	7.28540221886225
35	C3	R1	7.18982455888002
35	C14	R1	7.35755200461808
35	C5	R1	7.11894107272351
35	C24	R1	7.29462074889163
35	C6	R1	7.43462822763672
35	C21	R1	7.24792751344359
35	C19	R1	7.08746284125034
35	C1	R1	7.36632221424582
35	C22	R1	7.45121111183233
35	C4	R1	7.36632221424582
35	C13	R1	7.13955135239879
35	C18	R1	7
35	C15	R1	7.35755200461808
35	C11	R1	7.22881869049588
35	C16	R1	7.22881869049588
35	C8	R1	7.5077946401987
35	C20	R1	7.23840473932508
35	C7	R1	7.43462822763672
36	C23	R1	7.27612440527424
36	C17	R1	7.02236781302845
36	C12	R1	7.13955135239879
36	C10	R1	7.4178525148859
36	C3	R1	7.04439411935845
36	C14	R1	7.15987133677839
36	C5	R1	7.27612440527424
36	C24	R1	7.14974711950468
36	C6	R1	7.28540221886225
36	C21	R1	7.18982455888002
36	C19	R1	7.4178525148859
36	C1	R1	7.09803208296053
36	C4	R1	7.39231742277876
36	C13	R1	7.33091687811462
36	C18	R1	7.22881869049588
36	C15	R1	7.05528243550119
36	C11	R1	7.16992500144231
36	C16	R1	6.8073549220576
36	C8	R1	7.08746284125034
36	C20	R1	7.06608919045777
36	C7	R1	7.20945336562895
37	C23	R1	7.17990909001493
37	C17	R1	7.2667865406949
37	C12	R1	7.53138146051631
37	C10	R1	7.39231742277876
37	C3	R1	7.22881869049588
37	C14	R1	7.34872815423108
37	C5	R1	7.20945336562895
37	C9	R1	7.23840473932508
37	C24	R1	7.33091687811462
37	C21	R1	7.3037807481771
37	C1	R1	7.18982455888002
37	C22	R1	7.14974711950468
37	C4	R1	7.02236781302845
37	C13	R1	7.37503943134692
37	C18	R1	6.97727992349992
37	C15	R1	7.02236781302845
37	C11	R1	7.22881869049588
37	C16	R1	6.74146698640115
37	C8	R1	7.4093909361377
37	C20	R1	7.11894107272351
37	C7	R1	6.94251450533924
38	C23	R1	7.62205181945638
38	C17	R1	7.39231742277876
38	C12	R1	7.39231742277876
38	C10	R1	7.24792751344359
38	C3	R1	7.11894107272351
38	C14	R1	7.37503943134692
38	C5	R1	7.4093909361377
38	C24	R1	7.24792751344359
38	C6	R1	7.29462074889163
38	C21	R1	7.34872815423108
38	C19	R1	6.82017896241519
38	C1	R1	7.4262647547021
38	C22	R1	7.38370429247405
38	C4	R1	7.32192809488736
38	C13	R1	7.04439411935845
38	C18	R1	7.14974711950468
38	C15	R1	7.19967234483636
38	C16	R1	7.21916852046216
38	C8	R1	7.38370429247405
38	C20	R1	7.38370429247405
38	C7	R1	7.15987133677839
39	C23	R1	7.17990909001493
39	C17	R1	7.29462074889163
39	C12	R1	7.11894107272351
39	C10	R1	7.33091687811462
39	C3	R1	7.20945336562895
39	C14	R1	7
39	C5	R1	7.22881869049588
39	C24	R1	7.31288295528436
39	C6	R1	7.20945336562895
39	C21	R1	7.467605550083
39	C19	R1	7.39231742277876
39	C22	R1	7.21916852046216
39	C13	R1	7.4262647547021
39	C18	R1	7.35755200461808
39	C15	R1	7.12928301694497
39	C11	R1	7.4178525148859
39	C16	R1	7.34872815423108
39	C8	R1	7.24792751344359
39	C20	R1	7.55458885167764
39	C7	R1	7.4594316186373
40	C23	R1	7.19967234483636
40	C17	R1	7.49185309632967
40	C12	R1	7.20945336562895
40	C10	R1	7.18982455888002
40	C3	R1	7.17990909001493
40	C14	R1	7.49185309632967
40	C5	R1	7.15987133677839
40	C24	R1	7.02236781302845
40	C6	R1	7.38370429247405
40	C21	R1	6.90689059560852
40	C19	R1	7.3037807481771
40	C1	R1	7.2667865406949
40	C22	R1	7.24792751344359
40	C4	R1	7.18982455888002
40	C13	R1	7.37503943134692
40	C18	R1	7.4178525148859
40	C11	R1	7.04439411935845
40	C16	R1	7.3037807481771
40	C8	R1	7.57742882803575
40	C20	R1	7.29462074889163
40	C7	R1	7.60733031374961
41	C23	R1	7.38370429247405
41	C17	R1	7.62205181945638
41	C12	R1	7.3037807481771
41	C10	R1	7.34872815423108
41	C3	R1	7.06608919045777
41	C14	R1	7.28540221886225
41	C9	R1	7.2667865406949
41	C24	R1	7.25738784269265
41	C6	R1	7.4178525148859
41	C21	R1	7
41	C19	R1	7.23840473932508
41	C1	R1	7.18982455888002
41	C22	R1	7
41	C13	R1	7.37503943134692
41	C18	R1	7.23840473932508
41	C15	R1	6.98868468677217
41	C11	R1	7.10852445677817
41	C16	R1	7.24792751344359
41	C8	R1	6.93073733756289
41	C20	R1	7.33091687811462
41	C7	R1	7.33091687811462
42	C23	R1	7.45121111183233
42	C17	R1	7.4093909361377
42	C12	R1	7.467605550083
42	C10	R1	7.57742882803575
42	C3	R1	7.23840473932508
42	C14	R1	7.18982455888002
42	C5	R1	7.10852445677817
42	C9	R1	7.36632221424582
42	C24	R1	7.11894107272351
42	C6	R1	7.15987133677839
42	C21	R1	7.52356195605701
42	C19	R1	7.53138146051631
42	C1	R1	7.18982455888002
42	C22	R1	7.25738784269265
42	C4	R1	7.52356195605701
42	C18	R1	6.93073733756289
42	C8	R1	7.4093909361377
42	C20	R1	7.17990909001493
42	C7	R1	7.34872815423108
43	C23	R1	7.48381577726426
43	C17	R1	7.21916852046216
43	C12	R1	7.4262647547021
43	C10	R1	7.25738784269265
43	C3	R1	7.25738784269265
43	C14	R1	7.56985560833095
43	C5	R1	7.33985000288462
43	C9	R1	7.24792751344359
43	C24	R1	7.27612440527424
43	C6	R1	7.06608919045777
43	C21	R1	7.48381577726426
43	C19	R1	7.31288295528436
43	C1	R1	7.65105169117893
43	C22	R1	7.38370429247405
43	C4	R1	7.10852445677817
43	C13	R1	7.4757334309664
43	C18	R1	7.16992500144231
43	C15	R1	7.2667865406949
43	C11	R1	6.91886323727459
43	C16	R1	7.31288295528436
43	C8	R1	7.39231742277876
43	C20	R1	7.51569983828404
43	C7	R1	7.33985000288462
44	C23	R1	7.32192809488736
44	C17	R1	7.37503943134692
44	C12	R1	7.4093909361377
44	C3	R1	7.4594316186373
44	C5	R1	7.27612440527424
44	C9	R1	7.28540221886225
44	C24	R1	7.16992500144231
44	C6	R1	7.05528243550119
44	C21	R1	7.29462074889163
44	C19	R1	7.33985000288462
44	C1	R1	7.4262647547021
44	C22	R1	7.08746284125034
44	C4	R1	7.28540221886225
44	C13	R1	6.96578428466209
44	C18	R1	7.05528243550119
44	C15	R1	7.56224242422107
44	C11	R1	6.6724253419715
44	C16	R1	7.01122725542325
44	C8	R1	7.54689445988764
44	C20	R1	7.22881869049588
44	C7	R1	7.05528243550119
45	C23	R1	7.56224242422107
45	C17	R1	7.18982455888002
45	C12	R1	7.09803208296053
45	C10	R1	7.40087943628218
45	C3	R1	7.01122725542325
45	C14	R1	7.15987133677839
45	C5	R1	7.32192809488736
45	C9	R1	7.49185309632967
45	C24	R1	7.35755200461808
45	C6	R1	7.13955135239879
45	C21	R1	7.34872815423108
45	C19	R1	7.33985000288462
45	C1	R1	7.4262647547021
45	C22	R1	7.27612440527424
45	C4	R1	7.22881869049588
45	C13	R1	7.5077946401987
45	C11	R1	7.04439411935845
45	C16	R1	7.24792751344359
45	C20	R1	7.12928301694497
45	C7	R1	7.40087943628218
46	C17	R1	7.3037807481771
46	C12	R1	7.20945336562895
46	C10	R1	7.23840473932508
46	C3	R1	7.04439411935845
46	C14	R1	7.2667865406949
46	C5	R1	7.34872815423108
46	C9	R1	7.4178525148859
46	C24	R1	7.4178525148859
46	C6	R1	7.22881869049588
46	C21	R1	7.32192809488736
46	C19	R1	7.44294349584873
46	C1	R1	7.28540221886225
46	C22	R1	7.467605550083
46	C4	R1	7.19967234483636
46	C13	R1	7.44294349584873
46	C18	R1	7.02236781302845
46	C15	R1	7.16992500144231
46	C11	R1	7.12928301694497
46	C8	R1	7.20945336562895
46	C20	R1	7.13955135239879
46	C7	R1	7.36632221424582
47	C23	R1	7.33091687811462
47	C12	R1	7.03342300153745
47	C10	R1	7.4093909361377
47	C3	R1	7.28540221886225
47	C14	R1	7.20945336562895
47	C5	R1	7.43462822763672
47	C9	R1	7.49185309632967
47	C21	R1	7.16992500144231
47	C19	R1	7.33985000288462
47	C1	R1	7.37503943134692
47	C4	R1	7.11894107272351
47	C13	R1	7.4178525148859
47	C18	R1	6.90689059560852
47	C15	R1	7.28540221886225
47	C16	R1	7.07681559705083
47	C8	R1	7.4178525148859
47	C20	R1	7.4093909361377
47	C7	R1	7.25738784269265
48	C23	R1	7.12928301694497
48	C17	R1	7.39231742277876
48	C12	R1	7.10852445677817
48	C3	R1	7.58496250072116
48	C14	R1	7.03342300153745
48	C5	R1	7.20945336562895
48	C9	R1	7.19967234483636
48	C24	R1	7.40087943628218
48	C6	R1	7.2667865406949
48	C21	R1	7.27612440527424
48	C19	R1	7.66533591718518
48	C1	R1	7.25738784269265
48	C22	R1	7.59245703726808
48	C4	R1	7.52356195605701
48	C13	R1	7.20945336562895
48	C18	R1	7.22881869049588
48	C15	R1	7.08746284125034
48	C11	R1	7.19967234483636
48	C16	R1	7.39231742277876
48	C8	R1	7.28540221886225
48	C20	R1	7.37503943134692
49	C23	R1	7.11894107272351
49	C17	R1	7.25738784269265
49	C12	R1	7.5077946401987
49	C10	R1	7.10852445677817
49	C3	R1	7.07681559705083
49	C14	R1	7.13955135239879
49	C5	R1	7.18982455888002
49	C9	R1	7.53138146051631
49	C24	R1	7.3037807481771
49	C6	R1	7.52356195605701
49	C21	R1	7.467605550083
49	C19	R1	7.25738784269265
49	C1	R1	7.23840473932508
49	C22	R1	7.23840473932508
49	C4	R1	7.33091687811462
49	C13	R1	7.23840473932508
49	C18	R1	6.94251450533924
49	C15	R1	7.35755200461808
49	C11	R1	7.14974711950468
49	C16	R1	7.13955135239879
49	C8	R1	7.27612440527424
49	C7	R1	7.12928301694497
50	C23	R1	7.16992500144231
50	C17	R1	7.38370429247405
50	C12	R1	6.91886323727459
50	C3	R1	7.24792751344359
50	C5	R1	7.31288295528436
50	C9	R1	7.17990909001493
50	C24	R1	7.43462822763672
50	C6	R1	7.29462074889163
50	C21	R1	7.38370429247405
50	C19	R1	7.33985000288462
50	C1	R1	7.4262647547021
50	C22	R1	7.53138146051631
50	C4	R1	7.45121111183233
50	C13	R1	7.45121111183233
50	C18	R1	7.14974711950468
50	C15	R1	7.13955135239879
50	C11	R1	7.08746284125034
50	C16	R1	7.01122725542325
50	C8	R1	7.31288295528436
50	C20	R1	7.12928301694497
50	C7	R1	7.7279204545632
51	C23	R1	7.33091687811462
51	C17	R1	7.27612440527424
51	C12	R1	7.31288295528436
51	C10	R1	7.28540221886225
51	C3	R1	7.17990909001493
51	C14	R1	7.4757334309664
51	C5	R1	7.38370429247405
51	C9	R1	7.56224242422107
51	C24	R1	7.2667865406949
51	C6	R1	7.36632221424582
51	C21	R1	7.60733031374961
51	C19	R1	7.2667865406949
51	C1	R1	7.15987133677839
51	C22	R1	7.33091687811462
51	C4	R1	7.43462822763672
51	C13	R1	7.19967234483636
51	C18	R1	7.36632221424582
51	C15	R1	7.22881869049588
51	C11	R1	6.96578428466209
51	C16	R1	7.19967234483636
51	C8	R1	7.18982455888002
51	C20	R1	7.32192809488736
51	C7	R1	7.4093909361377
52	C23	R1	7.19967234483636
52	C17	R1	7.16992500144231
52	C12	R1	7.19967234483636
52	C10	R1	6.91886323727459
52	C3	R1	7.44294349584873
52	C14	R1	7.44294349584873
52	C5	R1	7.59245703726808
52	C9	R1	7.24792751344359
52	C24	R1	7.06608919045777
52	C6	R1	7.3037807481771
52	C19	R1	7.23840473932508
52	C1	R1	7.27612440527424
52	C4	R1	7.02236781302845
52	C13	R1	7.04439411935845
52	C18	R1	7.24792751344359
52	C15	R1	7.08746284125034
52	C11	R1	7.19967234483636
52	C16	R1	7.03342300153745
52	C8	R1	7.29462074889163
52	C20	R1	7.28540221886225
52	C7	R1	7.28540221886225
53	C23	R1	7.38370429247405
53	C17	R1	7.33091687811462
53	C12	R1	7.11894107272351
53	C3	R1	7.25738784269265
53	C5	R1	7.12928301694497
53	C9	R1	7.38370429247405
53	C24	R1	7.3037807481771
53	C6	R1	7.40087943628218
53	C21	R1	7.02236781302845
53	C19	R1	7.39231742277876
53	C1	R1	7.36632221424582
53	C22	R1	7.28540221886225
53	C4	R1	7.45121111183233
53	C13	R1	7.12928301694497
53	C18	R1	7.18982455888002
53	C15	R1	6.98868468677217
53	C11	R1	7.2667865406949
53	C16	R1	7.17990909001493
53	C8	R1	7.37503943134692
53	C20	R1	7.20945336562895
53	C7	R1	7.4262647547021
54	C23	R1	7.07681559705083
54	C17	R1	7.13955135239879
54	C12	R1	7.18982455888002
54	C10	R1	7.23840473932508
54	C3	R1	7.22881869049588
54	C14	R1	7.12928301694497
54	C5	R1	7.48381577726426
54	C9	R1	7.08746284125034
54	C24	R1	7.4757334309664
54	C6	R1	7.4262647547021
54	C21	R1	7.08746284125034
54	C19	R1	7.35755200461808
54	C1	R1	7.58496250072116
54	C22	R1	7.31288295528436
54	C4	R1	7.18982455888002
54	C13	R1	7.45121111183233
54	C18	R1	7.28540221886225
54	C15	R1	7.23840473932508
54	C8	R1	7.17990909001493
54	C20	R1	7.17990909001493
54	C7	R1	7.20945336562895
55	C23	R1	7.43462822763672
55	C17	R1	7.21916852046216
55	C12	R1	7.04439411935845
55	C10	R1	7.05528243550119
55	C5	R1	7.4262647547021
55	C9	R1	7.54689445988764
55	C24	R1	7.33091687811462
55	C6	R1	6.8703647195834
55	C21	R1	7.44294349584873
55	C19	R1	7.07681559705083
55	C1	R1	7.40087943628218
55	C22	R1	7.39231742277876
55	C4	R1	7.44294349584873
55	C13	R1	7.13955135239879
55	C18	R1	6.97727992349992
55	C15	R1	7.3037807481771
55	C11	R1	7.17990909001493
55	C16	R1	7.28540221886225
55	C8	R1	7.33091687811462
55	C20	R1	7.4594316186373
55	C7	R1	7.10852445677817
56	C23	R1	7.467605550083
56	C17	R1	7.4093909361377
56	C12	R1	7.04439411935845
56	C10	R1	7.2667865406949
56	C3	R1	7.467605550083
56	C14	R1	6.94251450533924
56	C5	R1	7.14974711950468
56	C9	R1	7.29462074889163
56	C24	R1	7.45121111183233
56	C6	R1	7.36632221424582
56	C21	R1	7.09803208296053
56	C19	R1	7.14974711950468
56	C1	R1	7.36632221424582
56	C22	R1	7.45121111183233
56	C4	R1	7.39231742277876
56	C13	R1	7.12928301694497
56	C18	R1	7.52356195605701
56	C15	R1	7.18982455888002
56	C11	R1	7.35755200461808
56	C16	R1	7.14974711950468
56	C20	R1	7.33091687811462
57	C23	R1	7.5077946401987
57	C17	R1	6.93073733756289
57	C12	R1	7.44294349584873
57	C3	R1	7.4178525148859
57	C14	R1	7.25738784269265
57	C5	R1	7.12928301694497
57	C9	R1	7.31288295528436
57	C24	R1	7.33985000288462
57	C6	R1	7.05528243550119
57	C21	R1	7.15987133677839
57	C19	R1	7.5077946401987
57	C1	R1	7.49185309632967
57	C4	R1	7.36632221424582
57	C13	R1	7.4178525148859
57	C18	R1	7.40087943628218
57	C15	R1	7.24792751344359
57	C11	R1	7.06608919045777
57	C16	R1	7.17990909001493
57	C8	R1	7.12928301694497
57	C20	R1	7.37503943134692
57	C7	R1	7.27612440527424
58	C23	R1	7.08746284125034
58	C17	R1	7.22881869049588
58	C12	R1	7.16992500144231
58	C10	R1	7.5077946401987
58	C3	R1	7.36632221424582
58	C14	R1	7.38370429247405
58	C5	R1	7.38370429247405
58	C9	R1	7.4093909361377
58	C24	R1	7.25738784269265
58	C6	R1	7.13955135239879
58	C21	R1	7.20945336562895
58	C1	R1	7.4178525148859
58	C22	R1	7.02236781302845
58	C13	R1	6.79441586635011
58	C18	R1	7.15987133677839
58	C15	R1	7.21916852046216
58	C11	R1	7.03342300153745
58	C16	R1	6.93073733756289
58	C8	R1	7.40087943628218
58	C20	R1	7.19967234483636
58	C7	R1	7.11894107272351
59	C23	R1	7.10852445677817
59	C12	R1	7.25738784269265
59	C10	R1	7.13955135239879
59	C3	R1	7.14974711950468
59	C14	R1	7.33985000288462
59	C5	R1	7.31288295528436
59	C9	R1	7.38370429247405
59	C24	R1	7.38370429247405
59	C6	R1	7.37503943134692
59	C21	R1	7.24792751344359
59	C19	R1	7.49984588708321
59	C1	R1	7.56224242422107
59	C22	R1	7.35755200461808
59	C4	R1	7.38370429247405
59	C13	R1	7.08746284125034
59	C18	R1	7.12928301694497
59	C15	R1	7.18982455888002
59	C11	R1	7.28540221886225
59	C16	R1	6.95419631038687
59	C8	R1	7.36632221424582
59	C20	R1	7.28540221886225
59	C7	R1	7.32192809488736
60	C23	R1	7.27612440527424
60	C17	R1	7.60733031374961
60	C12	R1	7.13955135239879
60	C10	R1	7.24792751344359
60	C3	R1	7.05528243550119
60	C14	R1	7.23840473932508
60	C5	R1	7.34872815423108
60	C9	R1	7.2667865406949
60	C6	R1	7.2667865406949
60	C21	R1	6.94251450533924
60	C19	R1	7.29462074889163
60	C1	R1	7.33091687811462
60	C22	R1	7.25738784269265
60	C4	R1	7.49185309632967
60	C13	R1	7.19967234483636
60	C18	R1	6.96578428466209
60	C15	R1	7.33091687811462
60	C11	R1	6.8703647195834
60	C16	R1	7.03342300153745
60	C8	R1	7.14974711950468
60	C20	R1	7.33985000288462
60	C7	R1	7.38370429247405
61	C23	R1	7.14974711950468
61	C17	R1	7.53138146051631
61	C12	R1	7.17990909001493
61	C10	R1	7.43462822763672
61	C3	R1	7.12928301694497
61	C14	R1	7.4594316186373
61	C9	R1	7.49984588708321
61	C24	R1	7.32192809488736
61	C6	R1	7.14974711950468
61	C21	R1	7.44294349584873
61	C19	R1	7.36632221424582
61	C1	R1	7.09803208296053
61	C22	R1	7.38370429247405
61	C4	R1	7.33091687811462
61	C13	R1	7.4093909361377
61	C18	R1	7.17990909001493
61	C15	R1	7.33091687811462
61	C11	R1	7.01122725542325
61	C16	R1	7.11894107272351
61	C8	R1	7.21916852046216
61	C20	R1	7.2667865406949
61	C7	R1	7.14974711950468
62	C23	R1	7.44294349584873
62	C17	R1	7.31288295528436
62	C12	R1	7.3037807481771
62	C10	R1	7.56985560833095
62	C3	R1	7.03342300153745
62	C14	R1	7.4757334309664
62	C5	R1	7.06608919045777
62	C24	R1	6.83289001416474
62	C6	R1	7.25738784269265
62	C21	R1	7.29462074889163
62	C19	R1	7.27612440527424
62	C22	R1	7.4093909361377
62	C4	R1	7.11894107272351
62	C13	R1	7.48381577726426
62	C18	R1	6.90689059560852
62	C15	R1	7.16992500144231
62	C11	R1	7.25738784269265
62	C16	R1	7.06608919045777
62	C8	R1	7.35755200461808
62	C20	R1	7.53138146051631
62	C7	R1	7.11894107272351
63	C23	R1	7.63662462054365
63	C17	R1	7.4262647547021
63	C12	R1	7.28540221886225
63	C10	R1	7.38370429247405
63	C3	R1	7.13955135239879
63	C14	R1	7.3037807481771
63	C5	R1	7.51569983828404
63	C9	R1	7.16992500144231
63	C24	R1	7.2667865406949
63	C6	R1	7.23840473932508
63	C21	R1	7.4262647547021
63	C19	R1	7.19967234483636
63	C1	R1	7.07681559705083
63	C22	R1	6.78135971352466
63	C4	R1	7.3037807481771
63	C13	R1	7.24792751344359
63	C18	R1	7.29462074889163
63	C15	R1	7.2667865406949
63	C11	R1	7.39231742277876
63	C16	R1	7.06608919045777
63	C8	R1	7.34872815423108
63	C20	R1	7.10852445677817
63	C7	R1	7.16992500144231
64	C17	R1	7.21916852046216
64	C12	R1	7.20945336562895
64	C10	R1	7.06608919045777
64	C3	R1	7.17990909001493
64	C14	R1	7.11894107272351
64	C5	R1	7.43462822763672
64	C9	R1	7.19967234483636
64	C24	R1	6.94251450533924
64	C6	R1	7.49185309632967
64	C21	R1	7.24792751344359
64	C19	R1	7.33985000288462
64	C1	R1	7.16992500144231
64	C22	R1	7.14974711950468
64	C4	R1	7.11894107272351
64	C13	R1	7.16992500144231
64	C18	R1	7.3037807481771
64	C15	R1	6.95419631038687
64	C11	R1	7.38370429247405
64	C16	R1	7.34872815423108
64	C20	R1	7.32192809488736
64	C7	R1	7.17990909001493
65	C23	R1	7.20945336562895
65	C17	R1	7.35755200461808
65	C12	R1	7.3037807481771
65	C10	R1	7.28540221886225
65	C3	R1	7.34872815423108
65	C14	R1	7.33985000288462
65	C5	R1	7.2667865406949
65	C9	R1	7.12928301694497
65	C24	R1	7.08746284125034
65	C6	R1	7.22881869049588
65	C21	R1	7.33985000288462
65	C19	R1	7.24792751344359
65	C1	R1	7.4093909361377
65	C22	R1	7.28540221886225
65	C4	R1	7.22881869049588
65	C13	R1	7.29462074889163
65	C18	R1	7.11894107272351
65	C15	R1	7.31288295528436
65	C11	R1	6.82017896241519
65	C16	R1	7.12928301694497
65	C8	R1	7.2667865406949
65	C20	R1	7.21916852046216
65	C7	R1	7.49185309632967
66	C23	R1	7.36632221424582
66	C17	R1	7.10852445677817
66	C12	R1	7.35755200461808
66	C10	R1	7.37503943134692
66	C3	R1	7.2667865406949
66	C14	R1	7.19967234483636
66	C5	R1	7.40087943628218
66	C9	R1	7.03342300153745
66	C24	R1	7.24792751344359
66	C6	R1	7.18982455888002
66	C21	R1	7.13955135239879
66	C19	R1	7.28540221886225
66	C1	R1	7.4262647547021
66	C22	R1	6.83289001416474
66	C4	R1	7.27612440527424
66	C13	R1	7.43462822763672
66	C18	R1	7.02236781302845
66	C15	R1	7.38370429247405
66	C11	R1	7.05528243550119
66	C16	R1	6.98868468677217
66	C8	R1	7.20945336562895
66	C20	R1	7.44294349584873
66	C7	R1	7.19967234483636
67	C23	R1	7.15987133677839
67	C17	R1	7.31288295528436
67	C12	R1	7.22881869049588
67	C10	R1	7.24792751344359
67	C14	R1	7.24792751344359
67	C5	R1	7.2667865406949
67	C9	R1	7.29462074889163
67	C24	R1	7.48381577726426
67	C6	R1	7.25738784269265
67	C21	R1	7.17990909001493
67	C1	R1	7.16992500144231
67	C22	R1	7.45121111183233
67	C4	R1	7.13955135239879
67	C13	R1	7.18982455888002
67	C15	R1	7.03342300153745
67	C11	R1	7.09803208296053
67	C16	R1	7.07681559705083
67	C8	R1	7.10852445677817
67	C20	R1	7.21916852046216
67	C7	R1	7.4757334309664
68	C23	R1	7.29462074889163
68	C17	R1	7.11894107272351
68	C12	R1	7.17990909001493
68	C10	R1	7.40087943628218
68	C3	R1	7.40087943628218
68	C14	R1	7.4262647547021
68	C5	R1	7.4757334309664
68	C9	R1	7.59245703726808
68	C6	R1	7.4093909361377
68	C21	R1	7.36632221424582
68	C19	R1	7.20945336562895
68	C1	R1	7.38370429247405
68	C22	R1	7.37503943134692
68	C4	R1	7.63662462054365
68	C13	R1	7.08746284125034
68	C18	R1	7.32192809488736
68	C15	R1	7.06608919045777
68	C11	R1	6.96578428466209
68	C16	R1	7.33985000288462
68	C8	R1	7.22881869049588
68	C20	R1	7.467605550083
68	C7	R1	7.3037807481771
69	C23	R1	7.11894107272351
69	C17	R1	7.18982455888002
69	C12	R1	7.14974711950468
69	C10	R1	7.39231742277876
69	C3	R1	7.18982455888002
69	C14	R1	7.06608919045777
69	C5	R1	7.22881869049588
69	C9	R1	7.13955135239879
69	C24	R1	7.40087943628218
69	C6	R1	7.08746284125034
69	C21	R1	7.51569983828404
69	C1	R1	7.14974711950468
69	C22	R1	7.53138146051631
69	C4	R1	6.91886323727459
69	C13	R1	7.16992500144231
69	C18	R1	7.08746284125034
69	C15	R1	7.09803208296053
69	C11	R1	7.33091687811462
69	C16	R1	7.21916852046216
69	C8	R1	7.4262647547021
69	C20	R1	7.11894107272351
70	C23	R1	6.83289001416474
70	C17	R1	7.4594316186373
70	C12	R1	7.35755200461808
70	C10	R1	7.4093909361377
70	C3	R1	7.28540221886225
70	C14	R1	7.65105169117893
70	C9	R1	7.59991284218713
70	C24	R1	7.40087943628218
70	C6	R1	7.06608919045777
70	C21	R1	7.29462074889163
70	C19	R1	6.98868468677217
70	C1	R1	7.4093909361377
70	C22	R1	7.4757334309664
70	C4	R1	7.2667865406949
70	C13	R1	7.31288295528436
70	C18	R1	6.88264304936184
70	C15	R1	7.28540221886225
70	C11	R1	7.08746284125034
70	C16	R1	7.20945336562895
70	C8	R1	7.31288295528436
70	C20	R1	7.36632221424582
70	C7	R1	7.49185309632967
71	C23	R1	7.16992500144231
71	C17	R1	7.43462822763672
71	C12	R1	7.36632221424582
71	C10	R1	7.33985000288462
71	C3	R1	7.467605550083
71	C14	R1	7.33091687811462
71	C5	R1	7.51569983828404
71	C9	R1	6.88264304936184
71	C24	R1	7.48381577726426
71	C6	R1	7.51569983828404
71	C21	R1	7.10852445677817
71	C1	R1	7.40087943628218
71	C22	R1	7.4594316186373
71	C4	R1	7.51569983828404
71	C13	R1	7.43462822763672
71	C18	R1	7.09803208296053
71	C15	R1	6.82017896241519
71	C11	R1	7.37503943134692
71	C16	R1	7.07681559705083
71	C8	R1	7.12928301694497
71	C20	R1	7.33091687811462
71	C7	R1	7.35755200461808
72	C17	R1	7
72	C12	R1	7.11894107272351
72	C10	R1	7.04439411935845
72	C3	R1	7.33091687811462
72	C14	R1	7.19967234483636
72	C5	R1	7.19967234483636
72	C9	R1	7.3037807481771
72	C24	R1	7.467605550083
72	C6	R1	7.18982455888002
72	C21	R1	7.5077946401987
72	C19	R1	7.56985560833095
72	C1	R1	7.21916852046216
72	C22	R1	7.31288295528436
72	C4	R1	7.44294349584873
72	C13	R1	7.27612440527424
72	C18	R1	7.31288295528436
72	C11	R1	7.19967234483636
72	C16	R1	7.33091687811462
72	C8	R1	7.25738784269265
72	C7	R1	7
73	C23	R1	7.39231742277876
73	C17	R1	7.33091687811462
73	C12	R1	7.39231742277876
73	C10	R1	7.3037807481771
73	C3	R1	7.53138146051631
73	C14	R1	7.4093909361377
73	C9	R1	7.24792751344359
73	C24	R1	7.33091687811462
73	C6	R1	7.23840473932508
73	C21	R1	7.36632221424582
73	C19	R1	7.3037807481771
73	C1	R1	7.28540221886225
73	C22	R1	7.24792751344359
73	C4	R1	7.19967234483636
73	C13	R1	7.22881869049588
73	C18	R1	7.10852445677817
73	C15	R1	7
73	C11	R1	7.23840473932508
73	C16	R1	7.12928301694497
73	C8	R1	7.4093909361377
73	C20	R1	7.3037807481771
73	C7	R1	6.85798099512757
74	C23	R1	7.48381577726426
74	C17	R1	7.11894107272351
74	C12	R1	7.27612440527424
74	C10	R1	7.39231742277876
74	C3	R1	7.07681559705083
74	C14	R1	7.65105169117893
74	C5	R1	7.03342300153745
74	C9	R1	7.23840473932508
74	C24	R1	7.52356195605701
74	C6	R1	7.2667865406949
74	C21	R1	6.8703647195834
74	C19	R1	7.35755200461808
74	C1	R1	7.40087943628218
74	C4	R1	7.33091687811462
74	C13	R1	7.06608919045777
74	C18	R1	7.20945336562895
74	C15	R1	6.94251450533924
74	C11	R1	7.15987133677839
74	C16	R1	7.19967234483636
74	C8	R1	7.2667865406949
74	C20	R1	6.94251450533924
74	C7	R1	7.40087943628218
75	C23	R1	7.12928301694497
75	C17	R1	7.5077946401987
75	C12	R1	7.21916852046216
75	C10	R1	7.22881869049588
75	C14	R1	7.4757334309664
75	C5	R1	7.23840473932508
75	C9	R1	7.45121111183233
75	C24	R1	7.21916852046216
75	C6	R1	7.13955135239879
75	C19	R1	7.5077946401987
75	C1	R1	7.2667865406949
75	C22	R1	7.06608919045777
75	C4	R1	7.32192809488736
75	C13	R1	7.17990909001493
75	C18	R1	7.19967234483636
75	C15	R1	7.10852445677817
75	C16	R1	7.01122725542325
75	C8	R1	7.40087943628218
75	C20	R1	7.45121111183233
75	C7	R1	7.467605550083
76	C23	R1	7.23840473932508
76	C17	R1	7.3037807481771
76	C12	R1	7.467605550083
76	C10	R1	7.43462822763672
76	C3	R1	7.3037807481771
76	C14	R1	7.4093909361377
76	C5	R1	7.32192809488736
76	C9	R1	7.19967234483636
76	C24	R1	6.8073549220576
76	C6	R1	7.44294349584873
76	C21	R1	7.33091687811462
76	C19	R1	7.34872815423108
76	C1	R1	7.25738784269265
76	C22	R1	7.3037807481771
76	C4	R1	7.56985560833095
76	C13	R1	7.33985000288462
76	C18	R1	7.32192809488736
76	C15	R1	7.09803208296053
76	C11	R1	7.08746284125034
76	C16	R1	7.09803208296053
76	C8	R1	7.33091687811462
76	C20	R1	7.20945336562895
77	C23	R1	7.29462074889163
77	C17	R1	7.35755200461808
77	C12	R1	7.29462074889163
77	C10	R1	7.09803208296053
77	C3	R1	7.29462074889163
77	C14	R1	7.32192809488736
77	C5	R1	7.38370429247405
77	C9	R1	7.29462074889163
77	C24	R1	7.34872815423108
77	C6	R1	7.34872815423108
77	C19	R1	7.36632221424582
77	C1	R1	7.06608919045777
77	C22	R1	7.02236781302845
77	C4	R1	7.29462074889163
77	C13	R1	7.31288295528436
77	C18	R1	7.28540221886225
77	C15	R1	7.14974711950468
77	C11	R1	7.02236781302845
77	C16	R1	6.98868468677217
77	C8	R1	7.62205181945638
77	C20	R1	7.49185309632967
77	C7	R1	7.27612440527424
78	C23	R1	7.36632221424582
78	C17	R1	7.05528243550119
78	C12	R1	7.09803208296053
78	C10	R1	7.29462074889163
78	C14	R1	7.40087943628218
78	C5	R1	7.4093909361377
78	C9	R1	7.2667865406949
78	C24	R1	7.39231742277876
78	C6	R1	7.08746284125034
78	C21	R1	7.18982455888002
78	C19	R1	7.32192809488736
78	C1	R1	7.21916852046216
78	C22	R1	6.93073733756289
78	C4	R1	7.17990909001493
78	C13	R1	7.20945336562895
78	C18	R1	7.19967234483636
78	C15	R1	7.06608919045777
78	C11	R1	7.07681559705083
78	C16	R1	7.03342300153745
78	C8	R1	7.15987133677839
78	C7	R1	7.14974711950468
79	C17	R1	7.4093909361377
79	C12	R1	7.20945336562895
79	C10	R1	7.29462074889163
79	C3	R1	7.20945336562895
79	C14	R1	7.36632221424582
79	C5	R1	7.34872815423108
79	C24	R1	7.20945336562895
79	C6	R1	7.36632221424582
79	C21	R1	7.4093909361377
79	C19	R1	7.3037807481771
79	C1	R1	7.25738784269265
79	C22	R1	7.33091687811462
79	C4	R1	7.19967234483636
79	C18	R1	6.91886323727459
79	C15	R1	6.97727992349992
79	C11	R1	7.35755200461808
79	C16	R1	7
79	C8	R1	7.4093909361377
79	C20	R1	7.32192809488736
79	C7	R1	7.19967234483636
80	C23	R1	7.4178525148859
80	C12	R1	7.28540221886225
80	C10	R1	7.467605550083
80	C14	R1	7.06608919045777
80	C5	R1	7.39231742277876
80	C9	R1	7.11894107272351
80	C24	R1	7.19967234483636
80	C6	R1	7.13955135239879
80	C21	R1	7.33985000288462
80	C19	R1	6.95419631038687
80	C1	R1	7.17990909001493
80	C22	R1	7.34872815423108
80	C4	R1	7.35755200461808
80	C13	R1	7.33985000288462
80	C18	R1	6.94251450533924
80	C15	R1	7.01122725542325
80	C11	R1	7.34872815423108
80	C16	R1	6.89481776330794
80	C8	R1	7.31288295528436
80	C20	R1	7.40087943628218
81	C23	R1	7.28540221886225
81	C17	R1	7.25738784269265
81	C12	R1	7.09803208296053
81	C3	R1	7.36632221424582
81	C14	R1	7.62935662007961
81	C5	R1	7.29462074889163
81	C9	R1	7.49185309632967
81	C24	R1	7.43462822763672
81	C6	R1	6.93073733756289
81	C21	R1	7.19967234483636
81	C19	R1	7.25738784269265
81	C1	R1	7.52356195605701
81	C22	R1	6.95419631038687
81	C4	R1	7.18982455888002
81	C13	R1	7.34872815423108
81	C18	R1	6.84549005094437
81	C15	R1	7.01122725542325
81	C11	R1	7.21916852046216
81	C16	R1	6.88264304936184
81	C8	R1	7.55458885167764
81	C20	R1	7.4262647547021
81	C7	R1	7.2667865406949
82	C23	R1	7.23840473932508
82	C17	R1	7.08746284125034
82	C12	R1	7.10852445677817
82	C3	R1	7.4262647547021
82	C14	R1	7.44294349584873
82	C5	R1	7.4178525148859
82	C9	R1	7.34872815423108
82	C6	R1	7.27612440527424
82	C21	R1	7.43462822763672
82	C19	R1	7.10852445677817
82	C1	R1	7.4262647547021
82	C22	R1	7.43462822763672
82	C4	R1	7.44294349584873
82	C13	R1	7.3037807481771
82	C18	R1	7.04439411935845
82	C15	R1	7.24792751344359
82	C11	R1	7.17990909001493
82	C16	R1	7.19967234483636
82	C8	R1	7.467605550083
82	C20	R1	7.49984588708321
82	C7	R1	7.59245703726808
83	C23	R1	7.23840473932508
83	C17	R1	7.35755200461808
83	C12	R1	7.01122725542325
83	C10	R1	7.35755200461808
83	C3	R1	7.4594316186373
83	C14	R1	7.3037807481771
83	C5	R1	7.17990909001493
83	C9	R1	7.09803208296053
83	C24	R1	7.56985560833095
83	C6	R1	7.05528243550119
83	C21	R1	7.19967234483636
83	C19	R1	7.33985000288462
83	C1	R1	7.2667865406949
83	C22	R1	7.4594316186373
83	C4	R1	7.02236781302845
83	C13	R1	7.21916852046216
83	C18	R1	7.10852445677817
83	C15	R1	7.2667865406949
83	C11	R1	7.10852445677817
83	C16	R1	7.23840473932508
83	C8	R1	7.2667865406949
83	C20	R1	7.4262647547021
83	C7	R1	6.88264304936184
84	C23	R1	7.22881869049588
84	C17	R1	7.04439411935845
84	C12	R1	7.4757334309664
84	C10	R1	7.34872815423108
84	C3	R1	7.4178525148859
84	C14	R1	7.3037807481771
84	C5	R1	7.10852445677817
84	C24	R1	7.59245703726808
84	C6	R1	7.49185309632967
84	C21	R1	7.37503943134692
84	C19	R1	7.44294349584873
84	C1	R1	7.29462074889163
84	C4	R1	7.32192809488736
84	C18	R1	6.95419631038687
84	C11	R1	7.07681559705083
84	C16	R1	7.27612440527424
84	C8	R1	7.17990909001493
84	C7	R1	7.32192809488736
85	C23	R1	7.31288295528436
85	C17	R1	7.33091687811462
85	C12	R1	6.97727992349992
85	C10	R1	7.36632221424582
85	C3	R1	7.49984588708321
85	C14	R1	7.21916852046216
85	C5	R1	7.18982455888002
85	C9	R1	7.10852445677817
85	C24	R1	7.09803208296053
85	C6	R1	7.51569983828404
85	C21	R1	7.05528243550119
85	C19	R1	7.24792751344359
85	C1	R1	7.29462074889163
85	C22	R1	7.27612440527424
85	C13	R1	7.35755200461808
85	C18	R1	7.25738784269265
85	C15	R1	7.02236781302845
85	C11	R1	6.97727992349992
85	C16	R1	6.98868468677217
85	C8	R1	7.38370429247405
85	C7	R1	7.3037807481771
86	C17	R1	7.20945336562895
86	C12	R1	7.08746284125034
86	C10	R1	7.33985000288462
86	C3	R1	7.17990909001493
86	C14	R1	7.60733031374961
86	C5	R1	7.10852445677817
86	C9	R1	7.65821148275179
86	C24	R1	7.20945336562895
86	C6	R1	7.13955135239879
86	C21	R1	7.33091687811462
86	C19	R1	7.4178525148859
86	C1	R1	7.10852445677817
86	C4	R1	7.23840473932508
86	C13	R1	7.4594316186373
86	C18	R1	7.27612440527424
86	C15	R1	6.94251450533924
86	C11	R1	7.35755200461808
86	C16	R1	7.06608919045777
86	C8	R1	7.51569983828404
86	C20	R1	7.24792751344359
86	C7	R1	7.39231742277876
87	C23	R1	7.08746284125034
87	C17	R1	7.59991284218713
87	C12	R1	7.39231742277876
87	C10	R1	7.13955135239879
87	C3	R1	7.35755200461808
87	C14	R1	7.11894107272351
87	C5	R1	7.51569983828404
87	C24	R1	7.56224242422107
87	C6	R1	7.24792751344359
87	C21	R1	7.28540221886225
87	C19	R1	7.34872815423108
87	C1	R1	7.11894107272351
87	C22	R1	7
87	C4	R1	7.18982455888002
87	C13	R1	7.40087943628218
87	C18	R1	6.98868468677217
87	C15	R1	7.23840473932508
87	C16	R1	7.13955135239879
87	C8	R1	7.467605550083
87	C20	R1	7.14974711950468
87	C7	R1	7.37503943134692
88	C23	R1	7.29462074889163
88	C17	R1	7.3037807481771
88	C12	R1	7.10852445677817
88	C10	R1	7.62935662007961
88	C3	R1	7.49984588708321
88	C14	R1	7.17990909001493
88	C5	R1	7.53138146051631
88	C9	R1	7.10852445677817
88	C6	R1	7.33985000288462
88	C21	R1	7.44294349584873
88	C19	R1	7.33091687811462
88	C1	R1	7.12928301694497
88	C22	R1	7.54689445988764
88	C4	R1	7.51569983828404
88	C18	R1	7.08746284125034
88	C11	R1	7.02236781302845
88	C16	R1	6.85798099512757
88	C8	R1	7.11894107272351
88	C20	R1	7.20945336562895
88	C7	R1	7.53138146051631
89	C23	R1	7.15987133677839
89	C17	R1	7.36632221424582
89	C12	R1	7.33985000288462
89	C10	R1	7.07681559705083
89	C3	R1	7.27612440527424
89	C14	R1	7.22881869049588
89	C5	R1	7.23840473932508
89	C9	R1	7.28540221886225
89	C24	R1	7.25738784269265
89	C19	R1	7.18982455888002
89	C1	R1	7.34872815423108
89	C22	R1	7.31288295528436
89	C4	R1	7.40087943628218
89	C13	R1	7.20945336562895
89	C18	R1	7.12928301694497
89	C15	R1	7.27612440527424
89	C11	R1	7.23840473932508
89	C16	R1	7.05528243550119
89	C8	R1	7.14974711950468
89	C20	R1	7.27612440527424
89	C7	R1	7.3037807481771
90	C23	R1	7.63662462054365
90	C17	R1	7.53138146051631
90	C12	R1	7.19967234483636
90	C10	R1	7.35755200461808
90	C3	R1	7.13955135239879
90	C14	R1	7.38370429247405
90	C5	R1	7.10852445677817
90	C9	R1	7.06608919045777
90	C24	R1	6.93073733756289
90	C6	R1	7.13955135239879
90	C21	R1	7.51569983828404
90	C19	R1	7.13955135239879
90	C1	R1	7.05528243550119
90	C22	R1	7.4594316186373
90	C4	R1	7.01122725542325
90	C13	R1	7.22881869049588
90	C18	R1	7.27612440527424
90	C15	R1	7.11894107272351
90	C11	R1	7.28540221886225
90	C8	R1	7.33091687811462
90	C20	R1	7.43462822763672
90	C7	R1	7.2667865406949
91	C23	R1	7.5077946401987
91	C17	R1	7.4178525148859
91	C12	R1	7.05528243550119
91	C10	R1	7.27612440527424
91	C3	R1	7.13955135239879
91	C14	R1	7.16992500144231
91	C5	R1	7.29462074889163
91	C9	R1	7.04439411935845
91	C24	R1	7.24792751344359
91	C6	R1	7.27612440527424
91	C21	R1	7.48381577726426
91	C1	R1	7.36632221424582
91	C22	R1	7.5077946401987
91	C4	R1	7.40087943628218
91	C13	R1	7.34872815423108
91	C18	R1	7.27612440527424
91	C15	R1	7.25738784269265
91	C11	R1	7.28540221886225
91	C16	R1	7.24792751344359
91	C8	R1	7.58496250072116
91	C20	R1	7.19967234483636
91	C7	R1	7.4757334309664
92	C23	R1	7.2667865406949
92	C17	R1	7.08746284125034
92	C12	R1	7.12928301694497
92	C10	R1	7.35755200461808
92	C3	R1	7.38370429247405
92	C14	R1	7.4093909361377
92	C5	R1	7.21916852046216
92	C9	R1	7.54689445988764
92	C24	R1	7.28540221886225
92	C6	R1	7.33985000288462
92	C21	R1	7.57742882803575
92	C19	R1	7.09803208296053
92	C1	R1	7.38370429247405
92	C22	R1	7.39231742277876
92	C4	R1	6.85798099512757
92	C13	R1	7.19967234483636
92	C18	R1	7.07681559705083
92	C15	R1	6.95419631038687
92	C11	R1	7.12928301694497
92	C16	R1	7.31288295528436
92	C8	R1	7.14974711950468
92	C7	R1	7.14974711950468
93	C23	R1	7.34872815423108
93	C17	R1	7.17990909001493
93	C12	R1	7.27612440527424
93	C10	R1	7.28540221886225
93	C3	R1	7.11894107272351
93	C14	R1	7.3037807481771
93	C5	R1	7.53915881110803
93	C9	R1	7.33985000288462
93	C24	R1	7.33091687811462
93	C6	R1	7.13955135239879
93	C21	R1	7.08746284125034
93	C19	R1	7.12928301694497
93	C1	R1	7.52356195605701
93	C22	R1	7.18982455888002
93	C4	R1	7.3037807481771
93	C13	R1	7.32192809488736
93	C18	R1	7.3037807481771
93	C15	R1	7.32192809488736
93	C11	R1	7.13955135239879
93	C16	R1	7.02236781302845
93	C8	R1	7.24792751344359
93	C7	R1	7.19967234483636
94	C23	R1	7.33091687811462
94	C17	R1	7.4594316186373
94	C12	R1	7.33091687811462
94	C10	R1	7.35755200461808
94	C3	R1	7
94	C5	R1	7.09803208296053
94	C9	R1	7.20945336562895
94	C24	R1	7.43462822763672
94	C21	R1	7.20945336562895
94	C19	R1	6.98868468677217
94	C1	R1	7.06608919045777
94	C22	R1	7.31288295528436
94	C4	R1	7.55458885167764
94	C13	R1	7.25738784269265
94	C18	R1	6.84549005094437
94	C15	R1	7.25738784269265
94	C11	R1	7.09803208296053
94	C16	R1	6.98868468677217
94	C8	R1	7.10852445677817
94	C20	R1	6.91886323727459
94	C7	R1	7.4757334309664
95	C17	R1	7.53915881110803
95	C10	R1	6.98868468677217
95	C14	R1	7.56985560833095
95	C5	R1	7.70043971814109
95	C9	R1	7.62205181945638
95	C24	R1	7.24792751344359
95	C6	R1	7.39231742277876
95	C21	R1	7.52356195605701
95	C19	R1	7.4262647547021
95	C22	R1	7.27612440527424
95	C13	R1	7.33091687811462
95	C18	R1	6.91886323727459
95	C15	R1	6.95419631038687
95	C11	R1	7.34872815423108
95	C16	R1	7.08746284125034
[truncated: 14,576 more rows]
