# Supplementary material for: Stochastic modelling of single-cell gene expression adaptation reveals non-genomic contribution to evolution of tumor subclones
Source: bioRxiv. 2024 Apr 20:2024.04.17.588869. Preprint. [Version 1] doi: 10.1101/2024.04.17.588869 (PMC11071284; doi:10.1101/2024.04.17.588869)
Supplement: Supplement 2 [file media-2.zip › Supplementary Files/Simulated Data/Adaptive_Simulation/tr_1.08_sq_.15_r_200_a_.125.csv]

gene	species	replicate	exprval
1	C23	R1	7.15987133677839
1	C12	R1	7.35755200461808
1	C10	R1	7.23840473932508
1	C3	R1	7.54689445988764
1	C14	R1	7.19967234483636
1	C5	R1	7.3037807481771
1	C9	R1	7.51569983828404
1	C24	R1	7.25738784269265
1	C6	R1	7.32192809488736
1	C21	R1	7.15987133677839
1	C19	R1	7.27612440527424
1	C1	R1	7.34872815423108
1	C22	R1	7.56985560833095
1	C4	R1	7.49984588708321
1	C13	R1	7.56985560833095
1	C18	R1	7.4757334309664
1	C15	R1	7.21916852046216
1	C11	R1	6.94251450533924
1	C16	R1	7.29462074889163
1	C8	R1	7.06608919045777
1	C20	R1	7.10852445677817
1	C7	R1	7.33985000288462
2	C17	R1	6.96578428466209
2	C12	R1	7.43462822763672
2	C10	R1	7.43462822763672
2	C3	R1	7.38370429247405
2	C14	R1	7.467605550083
2	C5	R1	7.17990909001493
2	C9	R1	7.25738784269265
2	C24	R1	7.3037807481771
2	C21	R1	7.35755200461808
2	C19	R1	7.4093909361377
2	C1	R1	7.4178525148859
2	C4	R1	7.45121111183233
2	C13	R1	7.29462074889163
2	C18	R1	7.4093909361377
2	C15	R1	7.4093909361377
2	C11	R1	7.4093909361377
2	C16	R1	7.12928301694497
2	C8	R1	7.01122725542325
2	C20	R1	7.467605550083
2	C7	R1	7.07681559705083
3	C23	R1	7.44294349584873
3	C17	R1	7.4594316186373
3	C12	R1	7.59245703726808
3	C14	R1	7.57742882803575
3	C5	R1	7.27612440527424
3	C9	R1	7.05528243550119
3	C24	R1	7.05528243550119
3	C6	R1	7.33091687811462
3	C21	R1	7.18982455888002
3	C19	R1	7.24792751344359
3	C1	R1	7.04439411935845
3	C22	R1	7.14974711950468
3	C4	R1	7.58496250072116
3	C13	R1	6.79441586635011
3	C18	R1	7.22881869049588
3	C15	R1	7.09803208296053
3	C11	R1	7.28540221886225
3	C16	R1	7.06608919045777
3	C8	R1	7.4594316186373
3	C20	R1	7.27612440527424
3	C7	R1	7.33985000288462
4	C23	R1	7.52356195605701
4	C17	R1	7.467605550083
4	C12	R1	7.21916852046216
4	C10	R1	7.09803208296053
4	C3	R1	7.02236781302845
4	C14	R1	7.16992500144231
4	C5	R1	7.03342300153745
4	C9	R1	7.06608919045777
4	C24	R1	7.35755200461808
4	C21	R1	7.08746284125034
4	C19	R1	7.36632221424582
4	C1	R1	7.53915881110803
4	C22	R1	7.27612440527424
4	C4	R1	7.15987133677839
4	C18	R1	7.11894107272351
4	C15	R1	7.17990909001493
4	C8	R1	7.03342300153745
4	C20	R1	7.22881869049588
4	C7	R1	7.3037807481771
5	C23	R1	7.19967234483636
5	C17	R1	7.22881869049588
5	C12	R1	7.33091687811462
5	C3	R1	7.16992500144231
5	C14	R1	7.34872815423108
5	C5	R1	7.34872815423108
5	C9	R1	7.23840473932508
5	C24	R1	7.44294349584873
5	C6	R1	7.15987133677839
5	C21	R1	7.33985000288462
5	C19	R1	7.25738784269265
5	C1	R1	7.33091687811462
5	C22	R1	7.11894107272351
5	C4	R1	7.33091687811462
5	C13	R1	7.35755200461808
5	C18	R1	7.14974711950468
5	C15	R1	7.07681559705083
5	C11	R1	7.09803208296053
5	C8	R1	7.3037807481771
5	C20	R1	7.53138146051631
5	C7	R1	7.09803208296053
6	C23	R1	7.58496250072116
6	C12	R1	6.97727992349992
6	C10	R1	7.55458885167764
6	C3	R1	7.15987133677839
6	C14	R1	7.2667865406949
6	C5	R1	7.28540221886225
6	C9	R1	7.24792751344359
6	C6	R1	7
6	C21	R1	7.20945336562895
6	C19	R1	7.21916852046216
6	C1	R1	7.05528243550119
6	C22	R1	7.44294349584873
6	C4	R1	7.23840473932508
6	C13	R1	7.2667865406949
6	C18	R1	7.09803208296053
6	C15	R1	7.4178525148859
6	C11	R1	7.2667865406949
6	C16	R1	7.20945336562895
6	C8	R1	7.15987133677839
6	C7	R1	7.15987133677839
7	C23	R1	7.27612440527424
7	C17	R1	7.08746284125034
7	C12	R1	7.45121111183233
7	C10	R1	7.40087943628218
7	C3	R1	7.13955135239879
7	C5	R1	7.24792751344359
7	C9	R1	7.06608919045777
7	C24	R1	7.32192809488736
7	C6	R1	7.33985000288462
7	C21	R1	7.37503943134692
7	C19	R1	7.08746284125034
7	C1	R1	7.20945336562895
7	C22	R1	7.09803208296053
7	C4	R1	7.27612440527424
7	C13	R1	7.32192809488736
7	C18	R1	7.06608919045777
7	C15	R1	7.29462074889163
7	C11	R1	7.10852445677817
7	C16	R1	7.4178525148859
7	C8	R1	7.34872815423108
7	C20	R1	7.28540221886225
7	C7	R1	7.06608919045777
8	C23	R1	7.59991284218713
8	C17	R1	7.33985000288462
8	C12	R1	7.29462074889163
8	C10	R1	7.19967234483636
8	C3	R1	7.33985000288462
8	C14	R1	7.15987133677839
8	C5	R1	7.40087943628218
8	C9	R1	7.15987133677839
8	C24	R1	7.15987133677839
8	C6	R1	7.37503943134692
8	C21	R1	7.18982455888002
8	C19	R1	7.39231742277876
8	C22	R1	7.33985000288462
8	C4	R1	7.34872815423108
8	C13	R1	7.29462074889163
8	C18	R1	7.3037807481771
8	C15	R1	7.18982455888002
8	C11	R1	7.19967234483636
8	C8	R1	7.40087943628218
8	C20	R1	7.29462074889163
8	C7	R1	6.88264304936184
9	C23	R1	7.20945336562895
9	C17	R1	7.44294349584873
9	C12	R1	7.4093909361377
9	C10	R1	7.33985000288462
9	C3	R1	7.3037807481771
9	C14	R1	7.11894107272351
9	C5	R1	7.13955135239879
9	C9	R1	7.28540221886225
9	C24	R1	7.19967234483636
9	C6	R1	7.43462822763672
9	C19	R1	7.21916852046216
9	C1	R1	7.08746284125034
9	C22	R1	7.12928301694497
9	C4	R1	7.4093909361377
9	C13	R1	7.4757334309664
9	C18	R1	7.33985000288462
9	C15	R1	7.20945336562895
9	C11	R1	7.31288295528436
9	C16	R1	7.24792751344359
9	C8	R1	7.4093909361377
9	C20	R1	7.35755200461808
9	C7	R1	7.66533591718518
10	C23	R1	7.3037807481771
10	C17	R1	7.29462074889163
10	C12	R1	7.2667865406949
10	C10	R1	7.4594316186373
10	C3	R1	7.24792751344359
10	C14	R1	7.32192809488736
10	C5	R1	7.12928301694497
10	C9	R1	7.10852445677817
10	C24	R1	7.4594316186373
10	C6	R1	7.19967234483636
10	C1	R1	7.08746284125034
10	C22	R1	7.29462074889163
10	C4	R1	7.23840473932508
10	C13	R1	7.12928301694497
10	C18	R1	7.39231742277876
10	C15	R1	6.70043971814109
10	C11	R1	7.44294349584873
10	C16	R1	7.21916852046216
10	C8	R1	7.39231742277876
10	C20	R1	7.40087943628218
10	C7	R1	7.2667865406949
11	C23	R1	7.29462074889163
11	C17	R1	6.90689059560852
11	C12	R1	7.20945336562895
11	C10	R1	7.40087943628218
11	C3	R1	7.08746284125034
11	C14	R1	7.05528243550119
11	C5	R1	7.01122725542325
11	C9	R1	7.01122725542325
11	C24	R1	7.2667865406949
11	C21	R1	7.60733031374961
11	C19	R1	7.3037807481771
11	C1	R1	7.38370429247405
11	C4	R1	7.20945336562895
11	C13	R1	7.24792751344359
11	C18	R1	7.06608919045777
11	C11	R1	7.05528243550119
11	C16	R1	7.22881869049588
11	C8	R1	7.27612440527424
11	C20	R1	7.33985000288462
11	C7	R1	7.18982455888002
12	C23	R1	7.35755200461808
12	C12	R1	7.08746284125034
12	C10	R1	7.29462074889163
12	C3	R1	7.37503943134692
12	C14	R1	7.4262647547021
12	C5	R1	7.36632221424582
12	C9	R1	7.13955135239879
12	C6	R1	7.45121111183233
12	C21	R1	7.12928301694497
12	C1	R1	7.4178525148859
12	C22	R1	7.53915881110803
12	C4	R1	7.38370429247405
12	C13	R1	7.39231742277876
12	C15	R1	7.24792751344359
12	C11	R1	7.48381577726426
12	C16	R1	7.21916852046216
12	C8	R1	7.17990909001493
12	C20	R1	7.02236781302845
12	C7	R1	7.34872815423108
13	C23	R1	7.13955135239879
13	C17	R1	7.33985000288462
13	C12	R1	7.24792751344359
13	C10	R1	7.32192809488736
13	C3	R1	7.24792751344359
13	C14	R1	7.39231742277876
13	C5	R1	7.43462822763672
13	C9	R1	7.4178525148859
13	C24	R1	6.95419631038687
13	C6	R1	7.06608919045777
13	C21	R1	7.23840473932508
13	C19	R1	7.16992500144231
13	C1	R1	7.33091687811462
13	C22	R1	7.23840473932508
13	C4	R1	7.23840473932508
13	C13	R1	6.95419631038687
13	C11	R1	7.24792751344359
13	C16	R1	7.13955135239879
13	C8	R1	7
13	C20	R1	7.33985000288462
13	C7	R1	7.18982455888002
14	C23	R1	7.66533591718518
14	C17	R1	7.31288295528436
14	C10	R1	7.25738784269265
14	C3	R1	7.18982455888002
14	C14	R1	7.18982455888002
14	C5	R1	7.10852445677817
14	C9	R1	7.43462822763672
14	C24	R1	7.25738784269265
14	C6	R1	7.33091687811462
14	C19	R1	7.16992500144231
14	C1	R1	7.04439411935845
14	C4	R1	7.39231742277876
14	C13	R1	7.18982455888002
14	C18	R1	7.22881869049588
14	C15	R1	7.33091687811462
14	C11	R1	7.14974711950468
14	C16	R1	7.37503943134692
14	C8	R1	7.4262647547021
14	C20	R1	7.06608919045777
14	C7	R1	7.31288295528436
15	C23	R1	7.44294349584873
15	C17	R1	7.28540221886225
15	C12	R1	7.36632221424582
15	C10	R1	7.02236781302845
15	C3	R1	7.32192809488736
15	C9	R1	7.45121111183233
15	C24	R1	7.18982455888002
15	C6	R1	7.33985000288462
15	C21	R1	7.51569983828404
15	C19	R1	7.53915881110803
15	C1	R1	7.17990909001493
15	C22	R1	7.2667865406949
15	C4	R1	7.24792751344359
15	C13	R1	6.95419631038687
15	C15	R1	7.15987133677839
15	C11	R1	7.37503943134692
15	C16	R1	7.33985000288462
15	C8	R1	7.4262647547021
15	C20	R1	7.4093909361377
15	C7	R1	7.23840473932508
16	C23	R1	6.98868468677217
16	C17	R1	7.19967234483636
16	C12	R1	7.29462074889163
16	C10	R1	7.23840473932508
16	C3	R1	7.53915881110803
16	C14	R1	7.31288295528436
16	C5	R1	7.36632221424582
16	C9	R1	7.08746284125034
16	C24	R1	7.27612440527424
16	C6	R1	7.23840473932508
16	C21	R1	7.4178525148859
16	C19	R1	7.10852445677817
16	C1	R1	7.24792751344359
16	C22	R1	7.33985000288462
16	C4	R1	7.24792751344359
16	C13	R1	7.28540221886225
16	C18	R1	7.24792751344359
16	C15	R1	7.10852445677817
16	C11	R1	7.39231742277876
16	C16	R1	7.44294349584873
16	C20	R1	7.5077946401987
16	C7	R1	7.33985000288462
17	C23	R1	7.16992500144231
17	C17	R1	7.3037807481771
17	C12	R1	7.08746284125034
17	C10	R1	7.31288295528436
17	C14	R1	7.18982455888002
17	C5	R1	7.09803208296053
17	C9	R1	7.33091687811462
17	C24	R1	7.24792751344359
17	C6	R1	7.31288295528436
17	C21	R1	7.32192809488736
17	C19	R1	7.04439411935845
17	C22	R1	6.89481776330794
17	C4	R1	7.25738784269265
17	C13	R1	7.33091687811462
17	C18	R1	7.56224242422107
17	C15	R1	7.32192809488736
17	C11	R1	7.23840473932508
17	C16	R1	7.01122725542325
17	C8	R1	7.59991284218713
17	C20	R1	7.22881869049588
17	C7	R1	7.09803208296053
18	C23	R1	7.11894107272351
18	C17	R1	7.02236781302845
18	C12	R1	7.39231742277876
18	C10	R1	7.4093909361377
18	C3	R1	6.96578428466209
18	C14	R1	7.25738784269265
18	C5	R1	7.467605550083
18	C9	R1	7.49984588708321
18	C24	R1	7.467605550083
18	C6	R1	7.37503943134692
18	C21	R1	7.49984588708321
18	C19	R1	7.34872815423108
18	C1	R1	7.33985000288462
18	C22	R1	7.25738784269265
18	C4	R1	7.08746284125034
18	C13	R1	7.21916852046216
18	C18	R1	7.10852445677817
18	C15	R1	7.32192809488736
18	C11	R1	7.15987133677839
18	C16	R1	7.14974711950468
18	C8	R1	7.33985000288462
18	C20	R1	7.4262647547021
18	C7	R1	7.24792751344359
19	C23	R1	7.24792751344359
19	C17	R1	7.33985000288462
19	C12	R1	7.45121111183233
19	C10	R1	7.11894107272351
19	C14	R1	7.16992500144231
19	C5	R1	7.63662462054365
19	C9	R1	7.17990909001493
19	C24	R1	7.2667865406949
19	C6	R1	7.4178525148859
19	C19	R1	7.4178525148859
19	C22	R1	7.33091687811462
19	C4	R1	6.94251450533924
19	C18	R1	7.35755200461808
19	C15	R1	7.19967234483636
19	C11	R1	7.28540221886225
19	C16	R1	7.22881869049588
19	C8	R1	7.23840473932508
19	C20	R1	7.15987133677839
19	C7	R1	7.33091687811462
20	C23	R1	7.02236781302845
20	C12	R1	7.3037807481771
20	C10	R1	7.27612440527424
20	C3	R1	7.4178525148859
20	C14	R1	7.15987133677839
20	C5	R1	7.17990909001493
20	C24	R1	7.2667865406949
20	C6	R1	7.56224242422107
20	C21	R1	7.5077946401987
20	C19	R1	7.32192809488736
20	C1	R1	7.13955135239879
20	C22	R1	7.33091687811462
20	C4	R1	7.2667865406949
20	C13	R1	7.29462074889163
20	C18	R1	7.25738784269265
20	C15	R1	7.10852445677817
20	C11	R1	7.24792751344359
20	C16	R1	7.05528243550119
20	C8	R1	7.4093909361377
20	C20	R1	7.03342300153745
20	C7	R1	7.43462822763672
21	C23	R1	7.13955135239879
21	C17	R1	7.22881869049588
21	C12	R1	7.467605550083
21	C10	R1	7.12928301694497
21	C3	R1	7.19967234483636
21	C14	R1	7.24792751344359
21	C5	R1	7.34872815423108
21	C24	R1	7.16992500144231
21	C6	R1	7.19967234483636
21	C21	R1	7.36632221424582
21	C19	R1	7.3037807481771
21	C1	R1	7.3037807481771
21	C22	R1	7.3037807481771
21	C4	R1	7.23840473932508
21	C13	R1	7.53138146051631
21	C18	R1	7.22881869049588
21	C15	R1	7.10852445677817
21	C11	R1	6.91886323727459
21	C16	R1	7.27612440527424
21	C8	R1	7.4262647547021
21	C20	R1	7.3037807481771
21	C7	R1	7.28540221886225
22	C23	R1	7.43462822763672
22	C17	R1	6.78135971352466
22	C12	R1	6.91886323727459
22	C10	R1	7.39231742277876
22	C3	R1	7.29462074889163
22	C14	R1	7.36632221424582
22	C5	R1	7.12928301694497
22	C9	R1	7.54689445988764
22	C24	R1	7.27612440527424
22	C6	R1	7.3037807481771
22	C21	R1	7.39231742277876
22	C19	R1	7.15987133677839
22	C1	R1	7.3037807481771
22	C22	R1	6.97727992349992
22	C4	R1	7.40087943628218
22	C13	R1	7.20945336562895
22	C18	R1	7.53915881110803
22	C15	R1	7.16992500144231
22	C11	R1	6.94251450533924
22	C16	R1	7.34872815423108
22	C20	R1	7.38370429247405
22	C7	R1	7.38370429247405
23	C23	R1	7.33985000288462
23	C17	R1	7.40087943628218
23	C12	R1	7.49185309632967
23	C10	R1	7.3037807481771
23	C3	R1	7.21916852046216
23	C14	R1	7.22881869049588
23	C5	R1	7.45121111183233
23	C9	R1	7.3037807481771
23	C24	R1	7.4093909361377
23	C6	R1	7.4093909361377
23	C21	R1	7.2667865406949
23	C1	R1	7.13955135239879
23	C22	R1	7.27612440527424
23	C4	R1	7.34872815423108
23	C13	R1	7.37503943134692
23	C18	R1	7.2667865406949
23	C15	R1	7.08746284125034
23	C11	R1	7.21916852046216
23	C16	R1	7.24792751344359
23	C8	R1	7.28540221886225
23	C20	R1	7.49185309632967
23	C7	R1	7.16992500144231
24	C17	R1	7.18982455888002
24	C12	R1	7.4178525148859
24	C10	R1	7.48381577726426
24	C3	R1	7.4093909361377
24	C14	R1	7.01122725542325
24	C5	R1	7.4594316186373
24	C9	R1	7.21916852046216
24	C24	R1	7.62205181945638
24	C6	R1	7.4178525148859
24	C21	R1	7
24	C19	R1	7.23840473932508
24	C1	R1	6.89481776330794
24	C22	R1	7.16992500144231
24	C4	R1	7.15987133677839
24	C13	R1	7.4262647547021
24	C18	R1	7.23840473932508
24	C16	R1	6.94251450533924
24	C8	R1	7.49984588708321
24	C20	R1	7.40087943628218
24	C7	R1	7.6724253419715
25	C23	R1	7.2667865406949
25	C17	R1	7.27612440527424
25	C12	R1	7.36632221424582
25	C10	R1	7.19967234483636
25	C3	R1	7.38370429247405
25	C14	R1	7.01122725542325
25	C5	R1	7.10852445677817
25	C9	R1	6.98868468677217
25	C24	R1	7.45121111183233
25	C6	R1	7.07681559705083
25	C19	R1	7.18982455888002
25	C22	R1	7.23840473932508
25	C4	R1	7.35755200461808
25	C13	R1	7.11894107272351
25	C18	R1	7.25738784269265
25	C15	R1	7.21916852046216
25	C11	R1	7.04439411935845
25	C16	R1	7.16992500144231
25	C8	R1	7.03342300153745
25	C20	R1	7.14974711950468
25	C7	R1	7.54689445988764
26	C23	R1	7.21916852046216
26	C17	R1	7.17990909001493
26	C12	R1	7.13955135239879
26	C10	R1	7.3037807481771
26	C3	R1	7.10852445677817
26	C14	R1	7.19967234483636
26	C5	R1	7.33985000288462
26	C9	R1	7.14974711950468
26	C24	R1	7.33091687811462
26	C6	R1	7.25738784269265
26	C21	R1	7.44294349584873
26	C1	R1	7.3037807481771
26	C22	R1	7.10852445677817
26	C4	R1	7.18982455888002
26	C13	R1	7.09803208296053
26	C18	R1	7.02236781302845
26	C11	R1	7.22881869049588
26	C16	R1	7.36632221424582
26	C8	R1	7.4594316186373
26	C20	R1	7.35755200461808
26	C7	R1	7.20945336562895
27	C17	R1	7.18982455888002
27	C12	R1	7.37503943134692
27	C10	R1	7.08746284125034
27	C3	R1	7.21916852046216
27	C14	R1	7.48381577726426
27	C5	R1	7.17990909001493
27	C24	R1	7.33985000288462
27	C6	R1	7.27612440527424
27	C21	R1	7.4178525148859
27	C19	R1	7.06608919045777
27	C1	R1	7.2667865406949
27	C22	R1	7.33091687811462
27	C4	R1	7.33985000288462
27	C18	R1	7.14974711950468
27	C15	R1	7.43462822763672
27	C16	R1	7.31288295528436
27	C8	R1	7.35755200461808
27	C7	R1	7.23840473932508
28	C23	R1	7.15987133677839
28	C17	R1	7.5077946401987
28	C12	R1	7.25738784269265
28	C10	R1	7.467605550083
28	C3	R1	7.35755200461808
28	C14	R1	7.28540221886225
28	C5	R1	7.4178525148859
28	C9	R1	7.21916852046216
28	C24	R1	7.16992500144231
28	C6	R1	7.4262647547021
28	C21	R1	7.03342300153745
28	C19	R1	7.08746284125034
28	C1	R1	7.22881869049588
28	C22	R1	7.18982455888002
28	C4	R1	7.12928301694497
28	C13	R1	7.12928301694497
28	C18	R1	6.98868468677217
28	C15	R1	7.35755200461808
28	C11	R1	7.34872815423108
28	C16	R1	7.17990909001493
28	C8	R1	7.16992500144231
28	C20	R1	7.15987133677839
28	C7	R1	7.33091687811462
29	C23	R1	7.15987133677839
29	C17	R1	7.17990909001493
29	C12	R1	7.45121111183233
29	C10	R1	7.13955135239879
29	C3	R1	7.55458885167764
29	C14	R1	7.33091687811462
29	C5	R1	7.43462822763672
29	C9	R1	7.29462074889163
29	C6	R1	6.96578428466209
29	C19	R1	7.66533591718518
29	C1	R1	7.24792751344359
29	C13	R1	7.27612440527424
29	C18	R1	6.98868468677217
29	C15	R1	7.28540221886225
29	C11	R1	7.37503943134692
29	C16	R1	7.35755200461808
29	C8	R1	7.10852445677817
29	C20	R1	7.19967234483636
30	C23	R1	7.40087943628218
30	C17	R1	7.11894107272351
30	C12	R1	7.52356195605701
30	C10	R1	7.28540221886225
30	C3	R1	7.63662462054365
30	C14	R1	7.08746284125034
30	C9	R1	7.07681559705083
30	C24	R1	7.17990909001493
30	C6	R1	7.35755200461808
30	C21	R1	7.31288295528436
30	C19	R1	7.49185309632967
30	C1	R1	7.27612440527424
30	C22	R1	7.20945336562895
30	C4	R1	7.15987133677839
30	C13	R1	6.83289001416474
30	C15	R1	6.95419631038687
30	C16	R1	7.39231742277876
30	C8	R1	7.25738784269265
30	C20	R1	7.51569983828404
30	C7	R1	7
31	C23	R1	7.37503943134692
31	C17	R1	7.35755200461808
31	C12	R1	7.39231742277876
31	C10	R1	7.56224242422107
31	C3	R1	7.29462074889163
31	C14	R1	7.14974711950468
31	C9	R1	7.14974711950468
31	C24	R1	7.467605550083
31	C6	R1	7.37503943134692
31	C21	R1	7.17990909001493
31	C19	R1	7.27612440527424
31	C1	R1	7.33091687811462
31	C22	R1	7.33985000288462
31	C4	R1	7.10852445677817
31	C13	R1	7.48381577726426
31	C18	R1	7.02236781302845
31	C15	R1	7.27612440527424
31	C11	R1	6.8703647195834
31	C16	R1	7.13955135239879
31	C20	R1	7.33091687811462
31	C7	R1	7.04439411935845
32	C23	R1	7.20945336562895
32	C17	R1	7.10852445677817
32	C12	R1	7.56224242422107
32	C10	R1	7.17990909001493
32	C3	R1	7.48381577726426
32	C14	R1	7.4178525148859
32	C5	R1	7.44294349584873
32	C9	R1	7.25738784269265
32	C24	R1	7.33985000288462
32	C21	R1	7.16992500144231
32	C19	R1	7.49984588708321
32	C1	R1	7.2667865406949
32	C22	R1	7.5077946401987
32	C13	R1	7.33091687811462
32	C18	R1	6.97727992349992
32	C15	R1	7.3037807481771
32	C11	R1	7.2667865406949
32	C16	R1	7.21916852046216
32	C8	R1	7.16992500144231
32	C20	R1	7.36632221424582
32	C7	R1	7.31288295528436
33	C23	R1	7.4594316186373
33	C17	R1	7.467605550083
33	C12	R1	7.07681559705083
33	C10	R1	7.44294349584873
33	C3	R1	7.12928301694497
33	C14	R1	7.3037807481771
33	C5	R1	7.24792751344359
33	C9	R1	7.10852445677817
33	C24	R1	7.23840473932508
33	C6	R1	7.16992500144231
33	C21	R1	7.4093909361377
33	C1	R1	7.59991284218713
33	C22	R1	7.23840473932508
33	C4	R1	7.2667865406949
33	C13	R1	7.49185309632967
33	C18	R1	7.25738784269265
33	C15	R1	7.17990909001493
33	C11	R1	7.34872815423108
33	C20	R1	7.29462074889163
33	C7	R1	7.4093909361377
34	C23	R1	7.3037807481771
34	C17	R1	7.4178525148859
34	C10	R1	7.4093909361377
34	C3	R1	7.12928301694497
34	C14	R1	7.34872815423108
34	C5	R1	7.38370429247405
34	C9	R1	7.24792751344359
34	C24	R1	7.29462074889163
34	C6	R1	7.31288295528436
34	C21	R1	7.31288295528436
34	C19	R1	7.59991284218713
34	C1	R1	7.467605550083
34	C22	R1	7.35755200461808
34	C4	R1	7.53138146051631
34	C13	R1	7.21916852046216
34	C18	R1	7.16992500144231
34	C15	R1	7
34	C11	R1	6.93073733756289
34	C16	R1	7.22881869049588
34	C8	R1	7.44294349584873
34	C20	R1	7.17990909001493
34	C7	R1	7.37503943134692
35	C23	R1	7.2667865406949
35	C17	R1	7.10852445677817
35	C12	R1	7.4178525148859
35	C10	R1	7.28540221886225
35	C3	R1	7.51569983828404
35	C14	R1	7.2667865406949
35	C5	R1	7.29462074889163
35	C9	R1	7.4093909361377
35	C24	R1	7.51569983828404
35	C6	R1	7.38370429247405
35	C21	R1	7.17990909001493
35	C19	R1	6.88264304936184
35	C22	R1	7.4093909361377
35	C4	R1	7.39231742277876
35	C18	R1	7.15987133677839
35	C15	R1	7.14974711950468
35	C11	R1	7.12928301694497
35	C8	R1	7.4262647547021
35	C20	R1	7.4178525148859
35	C7	R1	7.20945336562895
36	C23	R1	7.04439411935845
36	C17	R1	7.27612440527424
36	C12	R1	6.98868468677217
36	C10	R1	7.33985000288462
36	C3	R1	7.17990909001493
36	C14	R1	7.25738784269265
36	C5	R1	7.18982455888002
36	C9	R1	7.36632221424582
36	C24	R1	7.4178525148859
36	C6	R1	7.28540221886225
36	C21	R1	7.4093909361377
36	C19	R1	7.38370429247405
36	C1	R1	7.34872815423108
36	C22	R1	7.27612440527424
36	C4	R1	7.44294349584873
36	C13	R1	7.10852445677817
36	C18	R1	7.06608919045777
36	C15	R1	7.12928301694497
36	C11	R1	7
36	C16	R1	7.40087943628218
36	C8	R1	7.33985000288462
36	C20	R1	7.43462822763672
36	C7	R1	7.07681559705083
37	C17	R1	7.03342300153745
37	C12	R1	7.27612440527424
37	C10	R1	7.27612440527424
37	C3	R1	7.24792751344359
37	C14	R1	7.23840473932508
37	C9	R1	7.07681559705083
37	C24	R1	7.5077946401987
37	C6	R1	7.10852445677817
37	C21	R1	7.13955135239879
37	C19	R1	7.29462074889163
37	C1	R1	7.32192809488736
37	C22	R1	7.34872815423108
37	C4	R1	7.27612440527424
37	C18	R1	7.21916852046216
37	C15	R1	7.14974711950468
37	C11	R1	7.33091687811462
37	C8	R1	7.19967234483636
37	C20	R1	7.2667865406949
37	C7	R1	7.56224242422107
38	C23	R1	6.97727992349992
38	C17	R1	7.49984588708321
38	C12	R1	7.07681559705083
38	C10	R1	7.33091687811462
38	C3	R1	7.4262647547021
38	C14	R1	7.32192809488736
38	C5	R1	7.43462822763672
38	C9	R1	7.48381577726426
38	C24	R1	7.44294349584873
38	C6	R1	7.05528243550119
38	C21	R1	7.43462822763672
38	C19	R1	7.09803208296053
38	C1	R1	7.19967234483636
38	C22	R1	7.10852445677817
38	C4	R1	7.28540221886225
38	C18	R1	7.33985000288462
38	C15	R1	6.98868468677217
38	C16	R1	7.19967234483636
38	C8	R1	7.58496250072116
39	C23	R1	7.09803208296053
39	C17	R1	7.31288295528436
39	C12	R1	7.09803208296053
39	C10	R1	7.2667865406949
39	C3	R1	7.27612440527424
39	C14	R1	7.2667865406949
39	C5	R1	7.28540221886225
39	C9	R1	7.2667865406949
39	C24	R1	7.15987133677839
39	C6	R1	7.21916852046216
39	C21	R1	7.21916852046216
39	C19	R1	7.08746284125034
39	C1	R1	7.69348695749933
39	C4	R1	7.31288295528436
39	C18	R1	7.35755200461808
39	C15	R1	7.11894107272351
39	C11	R1	7.4594316186373
39	C16	R1	7.20945336562895
39	C8	R1	7.35755200461808
39	C20	R1	7.35755200461808
40	C17	R1	6.8073549220576
40	C12	R1	7.16992500144231
40	C14	R1	7.09803208296053
40	C5	R1	7.08746284125034
40	C24	R1	7.12928301694497
40	C6	R1	7.53138146051631
40	C21	R1	7.467605550083
40	C19	R1	7.25738784269265
40	C1	R1	7.07681559705083
40	C4	R1	7.11894107272351
40	C13	R1	7.38370429247405
40	C18	R1	7.38370429247405
40	C15	R1	7.17990909001493
40	C11	R1	7.16992500144231
40	C16	R1	7.05528243550119
40	C8	R1	7.05528243550119
40	C20	R1	7.12928301694497
40	C7	R1	7.19967234483636
41	C3	R1	7.31288295528436
41	C14	R1	6.89481776330794
41	C5	R1	7.19967234483636
41	C9	R1	7.19967234483636
41	C24	R1	7.33985000288462
41	C6	R1	7.2667865406949
41	C21	R1	7.25738784269265
41	C19	R1	7.31288295528436
41	C1	R1	7.35755200461808
41	C22	R1	7.65821148275179
41	C4	R1	7.14974711950468
41	C18	R1	7.22881869049588
41	C15	R1	7.28540221886225
41	C11	R1	7.27612440527424
41	C8	R1	7.19967234483636
41	C20	R1	7.22881869049588
41	C7	R1	7.22881869049588
42	C17	R1	7.55458885167764
42	C12	R1	7.44294349584873
42	C10	R1	7.22881869049588
42	C3	R1	7.2667865406949
42	C14	R1	7.31288295528436
42	C5	R1	7.37503943134692
42	C9	R1	7.25738784269265
42	C24	R1	7.51569983828404
42	C21	R1	7.36632221424582
42	C19	R1	7.21916852046216
42	C1	R1	7.4757334309664
42	C22	R1	7.19967234483636
42	C4	R1	7.4093909361377
42	C13	R1	7.37503943134692
42	C18	R1	7.14974711950468
42	C15	R1	7.08746284125034
42	C11	R1	7.24792751344359
42	C16	R1	7.23840473932508
42	C8	R1	7.34872815423108
42	C20	R1	7.35755200461808
43	C23	R1	7.32192809488736
43	C17	R1	7.38370429247405
43	C12	R1	7.15987133677839
43	C10	R1	7.20945336562895
43	C3	R1	7.35755200461808
43	C14	R1	7.32192809488736
43	C5	R1	7.4093909361377
43	C9	R1	7.24792751344359
43	C24	R1	7.23840473932508
43	C6	R1	7.20945336562895
43	C21	R1	7.25738784269265
43	C19	R1	7.09803208296053
43	C1	R1	7.28540221886225
43	C22	R1	7.32192809488736
43	C4	R1	7.59245703726808
43	C13	R1	7.39231742277876
43	C18	R1	7
43	C15	R1	7.20945336562895
43	C11	R1	7.49185309632967
43	C16	R1	7.10852445677817
43	C8	R1	7.32192809488736
43	C20	R1	7.18982455888002
43	C7	R1	7.29462074889163
44	C23	R1	7.16992500144231
44	C17	R1	7.32192809488736
44	C10	R1	7.4093909361377
44	C3	R1	7.36632221424582
44	C14	R1	7.45121111183233
44	C5	R1	7.12928301694497
44	C24	R1	7.44294349584873
44	C6	R1	7.33985000288462
44	C21	R1	7.35755200461808
44	C19	R1	7.4093909361377
44	C1	R1	7.18982455888002
44	C4	R1	7.59245703726808
44	C13	R1	7.32192809488736
44	C18	R1	7.13955135239879
44	C15	R1	7.16992500144231
44	C11	R1	7.18982455888002
44	C16	R1	7.4093909361377
44	C8	R1	7.02236781302845
44	C20	R1	7.3037807481771
44	C7	R1	7.49185309632967
45	C17	R1	7.17990909001493
45	C12	R1	7.2667865406949
45	C10	R1	7.24792751344359
45	C3	R1	7.11894107272351
45	C14	R1	7.25738784269265
45	C9	R1	7.29462074889163
45	C24	R1	7.24792751344359
45	C6	R1	7.33985000288462
45	C21	R1	7.54689445988764
45	C19	R1	7.4178525148859
45	C1	R1	7.53138146051631
45	C22	R1	7.22881869049588
45	C4	R1	7.43462822763672
45	C13	R1	7.05528243550119
45	C18	R1	6.96578428466209
45	C15	R1	7.18982455888002
45	C11	R1	7.20945336562895
45	C16	R1	7.34872815423108
45	C8	R1	7.14974711950468
45	C20	R1	7.20945336562895
45	C7	R1	7.22881869049588
46	C23	R1	7.22881869049588
46	C17	R1	7.3037807481771
46	C12	R1	7.40087943628218
46	C3	R1	7.22881869049588
46	C14	R1	7.467605550083
46	C5	R1	7.16992500144231
46	C9	R1	7.53915881110803
46	C6	R1	7.13955135239879
46	C21	R1	7.05528243550119
46	C19	R1	7.58496250072116
46	C1	R1	7.48381577726426
46	C22	R1	7.4262647547021
46	C4	R1	7.21916852046216
46	C13	R1	7.33091687811462
46	C18	R1	7.56224242422107
46	C15	R1	7.2667865406949
46	C11	R1	7.39231742277876
46	C16	R1	7.24792751344359
46	C8	R1	6.97727992349992
46	C7	R1	7.20945336562895
47	C23	R1	7.44294349584873
47	C17	R1	7.29462074889163
47	C12	R1	7.16992500144231
47	C10	R1	7.15987133677839
47	C3	R1	7.4093909361377
47	C14	R1	6.97727992349992
47	C5	R1	7.07681559705083
47	C9	R1	7.20945336562895
47	C24	R1	7.32192809488736
47	C6	R1	7.10852445677817
47	C21	R1	7.03342300153745
47	C19	R1	7.34872815423108
47	C1	R1	7.49185309632967
47	C22	R1	7.04439411935845
47	C4	R1	7.08746284125034
47	C13	R1	7.53138146051631
47	C18	R1	7.3037807481771
47	C11	R1	7.06608919045777
47	C16	R1	7.08746284125034
47	C8	R1	7.59991284218713
47	C20	R1	7.11894107272351
48	C23	R1	7.52356195605701
48	C17	R1	7.24792751344359
48	C12	R1	7.21916852046216
48	C10	R1	7.15987133677839
48	C3	R1	7.48381577726426
48	C14	R1	7.04439411935845
48	C9	R1	7.02236781302845
48	C24	R1	7.33985000288462
48	C6	R1	7.35755200461808
48	C21	R1	7.37503943134692
48	C19	R1	7.58496250072116
48	C1	R1	7.12928301694497
48	C22	R1	7.08746284125034
48	C4	R1	7.22881869049588
48	C13	R1	7.467605550083
48	C18	R1	7.34872815423108
48	C15	R1	7.36632221424582
48	C11	R1	7.16992500144231
48	C16	R1	7.01122725542325
48	C8	R1	7.49185309632967
48	C20	R1	7.48381577726426
48	C7	R1	7.32192809488736
49	C23	R1	7.21916852046216
49	C17	R1	7.22881869049588
49	C12	R1	7.27612440527424
49	C10	R1	7.33985000288462
49	C3	R1	7.4093909361377
49	C14	R1	7.20945336562895
49	C9	R1	7.22881869049588
49	C24	R1	6.89481776330794
49	C6	R1	7.43462822763672
49	C21	R1	7.22881869049588
49	C19	R1	7.49984588708321
49	C1	R1	7.36632221424582
49	C22	R1	7.27612440527424
49	C4	R1	7.40087943628218
49	C13	R1	7.37503943134692
49	C18	R1	7.09803208296053
49	C15	R1	7.40087943628218
49	C11	R1	7.51569983828404
49	C16	R1	7.04439411935845
49	C8	R1	7.15987133677839
49	C20	R1	7.28540221886225
49	C7	R1	7.17990909001493
50	C23	R1	7.45121111183233
50	C12	R1	7
50	C10	R1	7.4262647547021
50	C3	R1	7.4757334309664
50	C14	R1	7.33091687811462
50	C5	R1	7.25738784269265
50	C9	R1	6.93073733756289
50	C24	R1	7.08746284125034
50	C6	R1	7.14974711950468
50	C19	R1	7.24792751344359
50	C1	R1	7.24792751344359
50	C22	R1	6.97727992349992
50	C13	R1	7.27612440527424
50	C15	R1	7.09803208296053
50	C11	R1	6.75488750216347
50	C16	R1	7.21916852046216
50	C8	R1	7.28540221886225
50	C20	R1	7.34872815423108
50	C7	R1	7.19967234483636
51	C12	R1	7.10852445677817
51	C10	R1	7.10852445677817
51	C3	R1	7
51	C14	R1	7.4594316186373
51	C5	R1	7.16992500144231
51	C24	R1	7.51569983828404
51	C6	R1	7.22881869049588
51	C21	R1	7.28540221886225
51	C19	R1	7.25738784269265
51	C1	R1	7.38370429247405
51	C22	R1	7.27612440527424
51	C4	R1	7.60733031374961
51	C18	R1	7.15987133677839
51	C15	R1	7.49984588708321
51	C11	R1	7.15987133677839
51	C16	R1	7.25738784269265
51	C8	R1	7.19967234483636
51	C20	R1	7.12928301694497
51	C7	R1	7.01122725542325
52	C23	R1	7.57742882803575
52	C17	R1	7.24792751344359
52	C12	R1	7.11894107272351
52	C10	R1	7.19967234483636
52	C3	R1	7.33985000288462
52	C14	R1	7.15987133677839
52	C5	R1	7.13955135239879
52	C9	R1	7.4178525148859
52	C24	R1	7.27612440527424
52	C6	R1	7.3037807481771
52	C21	R1	7.2667865406949
52	C1	R1	6.97727992349992
52	C22	R1	7.4594316186373
52	C4	R1	7.08746284125034
52	C18	R1	7.27612440527424
52	C15	R1	7.15987133677839
52	C11	R1	7.11894107272351
52	C16	R1	7.25738784269265
52	C8	R1	7.2667865406949
52	C20	R1	6.95419631038687
52	C7	R1	7.24792751344359
53	C23	R1	7.28540221886225
53	C17	R1	7.2667865406949
53	C12	R1	7.2667865406949
53	C10	R1	7.24792751344359
53	C3	R1	7.4093909361377
53	C14	R1	7.45121111183233
53	C5	R1	7.21916852046216
53	C9	R1	7.21916852046216
53	C24	R1	7.32192809488736
53	C21	R1	7.35755200461808
53	C19	R1	7.32192809488736
53	C1	R1	7.58496250072116
53	C22	R1	7.21916852046216
53	C4	R1	7.28540221886225
53	C13	R1	7.22881869049588
53	C18	R1	7.13955135239879
53	C15	R1	7.2667865406949
53	C11	R1	7.15987133677839
53	C16	R1	7.33091687811462
53	C8	R1	6.97727992349992
53	C7	R1	7.10852445677817
54	C23	R1	6.97727992349992
54	C17	R1	7.01122725542325
54	C12	R1	7.13955135239879
54	C10	R1	7.03342300153745
54	C3	R1	7.38370429247405
54	C14	R1	7.04439411935845
54	C5	R1	6.98868468677217
54	C9	R1	7.17990909001493
54	C24	R1	7.29462074889163
54	C6	R1	7.4093909361377
54	C21	R1	7.15987133677839
54	C19	R1	7.38370429247405
54	C1	R1	7.27612440527424
54	C22	R1	7.36632221424582
54	C4	R1	7.40087943628218
54	C13	R1	7.43462822763672
54	C15	R1	7.17990909001493
54	C11	R1	7.03342300153745
54	C20	R1	7
54	C7	R1	7.23840473932508
55	C23	R1	7.27612440527424
55	C12	R1	7.21916852046216
55	C10	R1	7.12928301694497
55	C3	R1	7.15987133677839
55	C14	R1	7.25738784269265
55	C5	R1	7.23840473932508
55	C9	R1	7.20945336562895
55	C24	R1	7.38370429247405
55	C6	R1	7.31288295528436
55	C21	R1	7.18982455888002
55	C19	R1	7.29462074889163
55	C1	R1	7.06608919045777
55	C22	R1	7.39231742277876
55	C4	R1	7.20945336562895
55	C18	R1	7.38370429247405
55	C15	R1	7.15987133677839
55	C11	R1	7.40087943628218
55	C16	R1	7.02236781302845
55	C8	R1	6.89481776330794
55	C20	R1	7.39231742277876
55	C7	R1	7.11894107272351
56	C23	R1	7.44294349584873
56	C17	R1	7.4178525148859
56	C12	R1	7.06608919045777
56	C10	R1	7.22881869049588
56	C3	R1	7.05528243550119
56	C14	R1	7.11894107272351
56	C5	R1	7.38370429247405
56	C9	R1	7.04439411935845
56	C24	R1	7.22881869049588
56	C6	R1	7.40087943628218
56	C21	R1	7.32192809488736
56	C19	R1	7.36632221424582
56	C1	R1	7.43462822763672
56	C22	R1	7.16992500144231
56	C4	R1	7.467605550083
56	C13	R1	7.2667865406949
56	C18	R1	7.19967234483636
56	C15	R1	7.18982455888002
56	C11	R1	7.43462822763672
56	C16	R1	7.32192809488736
56	C8	R1	7.23840473932508
56	C20	R1	7.12928301694497
56	C7	R1	7.14974711950468
57	C23	R1	7.29462074889163
57	C17	R1	7.57742882803575
57	C12	R1	7.29462074889163
57	C10	R1	7.27612440527424
57	C3	R1	7.20945336562895
57	C14	R1	7.2667865406949
57	C9	R1	7.32192809488736
57	C24	R1	7.58496250072116
57	C6	R1	7.39231742277876
57	C21	R1	6.94251450533924
57	C19	R1	7.3037807481771
57	C1	R1	7.22881869049588
57	C22	R1	7.27612440527424
57	C4	R1	6.88264304936184
57	C13	R1	7.3037807481771
57	C18	R1	7.07681559705083
57	C15	R1	7.14974711950468
57	C11	R1	7.16992500144231
57	C16	R1	7.36632221424582
57	C8	R1	7.25738784269265
57	C20	R1	7.56224242422107
57	C7	R1	7.04439411935845
58	C17	R1	7.53915881110803
58	C12	R1	7.23840473932508
58	C10	R1	7.44294349584873
58	C3	R1	7.12928301694497
58	C14	R1	7.21916852046216
58	C9	R1	7.35755200461808
58	C24	R1	7.14974711950468
58	C6	R1	7.3037807481771
58	C21	R1	7.23840473932508
58	C19	R1	7.13955135239879
58	C1	R1	7.07681559705083
58	C22	R1	7.24792751344359
58	C4	R1	7.27612440527424
58	C18	R1	7.01122725542325
58	C15	R1	7.27612440527424
58	C11	R1	7.12928301694497
58	C8	R1	7.04439411935845
58	C20	R1	7.12928301694497
58	C7	R1	7.22881869049588
59	C23	R1	7.10852445677817
59	C17	R1	7.44294349584873
59	C12	R1	7.03342300153745
59	C10	R1	7.32192809488736
59	C3	R1	7.28540221886225
59	C14	R1	7.467605550083
59	C5	R1	7.38370429247405
59	C9	R1	7.4262647547021
59	C24	R1	7.23840473932508
59	C21	R1	7.03342300153745
59	C19	R1	7.43462822763672
59	C1	R1	7.13955135239879
59	C4	R1	7.27612440527424
59	C13	R1	7.21916852046216
59	C15	R1	7.2667865406949
59	C11	R1	7.17990909001493
59	C16	R1	7.3037807481771
59	C8	R1	7.19967234483636
59	C20	R1	7.34872815423108
59	C7	R1	7.22881869049588
60	C23	R1	7.13955135239879
60	C17	R1	7.17990909001493
60	C12	R1	7.16992500144231
60	C10	R1	7.05528243550119
60	C14	R1	7.51569983828404
60	C5	R1	7.16992500144231
60	C9	R1	7.40087943628218
60	C24	R1	7.02236781302845
60	C6	R1	6.98868468677217
60	C19	R1	7.4757334309664
60	C22	R1	7.31288295528436
60	C4	R1	7.57742882803575
60	C18	R1	7.24792751344359
60	C15	R1	7.23840473932508
60	C11	R1	7.38370429247405
60	C16	R1	7.15987133677839
60	C8	R1	7.3037807481771
60	C20	R1	7.33985000288462
60	C7	R1	7.13955135239879
61	C23	R1	7.48381577726426
61	C17	R1	7.34872815423108
61	C3	R1	7.18982455888002
61	C14	R1	7.37503943134692
61	C9	R1	7.24792751344359
61	C24	R1	7.07681559705083
61	C19	R1	7.23840473932508
61	C1	R1	7.15987133677839
61	C22	R1	7.11894107272351
61	C13	R1	7.32192809488736
61	C18	R1	7.21916852046216
61	C15	R1	7.33985000288462
61	C16	R1	7.34872815423108
61	C8	R1	7.13955135239879
61	C20	R1	7.467605550083
62	C23	R1	6.96578428466209
62	C12	R1	7.29462074889163
62	C10	R1	7
62	C3	R1	7.39231742277876
62	C14	R1	7.48381577726426
62	C5	R1	7.38370429247405
62	C24	R1	7.35755200461808
62	C6	R1	7.01122725542325
62	C21	R1	7.45121111183233
62	C19	R1	7.55458885167764
62	C1	R1	7.13955135239879
62	C4	R1	7.40087943628218
62	C13	R1	7.35755200461808
62	C18	R1	7.70735913208088
62	C15	R1	7.05528243550119
62	C11	R1	7.23840473932508
62	C16	R1	7.17990909001493
62	C8	R1	7.31288295528436
62	C20	R1	7.19967234483636
62	C7	R1	7.23840473932508
63	C23	R1	7.24792751344359
63	C17	R1	7.08746284125034
63	C10	R1	7.04439411935845
63	C3	R1	7.03342300153745
63	C14	R1	7.3037807481771
63	C5	R1	7.29462074889163
63	C9	R1	7.17990909001493
63	C24	R1	7.40087943628218
63	C6	R1	7.23840473932508
63	C21	R1	7.20945336562895
63	C19	R1	7.27612440527424
63	C1	R1	7.17990909001493
63	C22	R1	7.24792751344359
63	C13	R1	7.15987133677839
63	C18	R1	6.94251450533924
63	C15	R1	7.12928301694497
63	C11	R1	7.32192809488736
63	C16	R1	7.05528243550119
63	C8	R1	7.48381577726426
63	C20	R1	7.14974711950468
63	C7	R1	7.49984588708321
64	C23	R1	7.15987133677839
64	C17	R1	7.39231742277876
64	C12	R1	7.22881869049588
64	C10	R1	7.22881869049588
64	C3	R1	7.16992500144231
64	C9	R1	7.18982455888002
64	C24	R1	7.33985000288462
64	C6	R1	7.23840473932508
64	C21	R1	7.19967234483636
64	C19	R1	7.23840473932508
64	C1	R1	7.467605550083
64	C22	R1	7.22881869049588
64	C4	R1	7.4093909361377
64	C13	R1	7.12928301694497
64	C18	R1	7.33985000288462
64	C15	R1	7.18982455888002
64	C11	R1	7.15987133677839
64	C16	R1	7.17990909001493
64	C8	R1	7.09803208296053
64	C20	R1	7.37503943134692
64	C7	R1	7.70043971814109
65	C23	R1	7.467605550083
65	C17	R1	7.12928301694497
65	C12	R1	7.36632221424582
65	C10	R1	7.28540221886225
65	C3	R1	7.27612440527424
65	C14	R1	7.35755200461808
65	C5	R1	7.13955135239879
65	C9	R1	7.28540221886225
65	C24	R1	7.31288295528436
65	C6	R1	7.53915881110803
65	C21	R1	7.32192809488736
65	C19	R1	7.23840473932508
65	C1	R1	7.4178525148859
65	C22	R1	7.34872815423108
65	C4	R1	7.04439411935845
65	C13	R1	7.09803208296053
65	C18	R1	7.12928301694497
65	C15	R1	7.22881869049588
65	C16	R1	7.29462074889163
65	C8	R1	7.02236781302845
66	C23	R1	7.07681559705083
66	C17	R1	7.11894107272351
66	C12	R1	7.29462074889163
66	C10	R1	7.22881869049588
66	C3	R1	7.43462822763672
66	C14	R1	7.13955135239879
66	C24	R1	7.24792751344359
66	C6	R1	7.56985560833095
66	C21	R1	6.98868468677217
66	C19	R1	7.11894107272351
66	C1	R1	7.43462822763672
66	C22	R1	7.33091687811462
66	C13	R1	7.59991284218713
66	C18	R1	7.34872815423108
66	C15	R1	7.44294349584873
66	C11	R1	7.21916852046216
66	C16	R1	7.28540221886225
66	C20	R1	7.4178525148859
66	C7	R1	7.39231742277876
67	C23	R1	7.5077946401987
67	C12	R1	7.49984588708321
67	C10	R1	7.4262647547021
67	C3	R1	7.32192809488736
67	C14	R1	7.07681559705083
67	C5	R1	7.32192809488736
67	C9	R1	7.39231742277876
67	C24	R1	7.4178525148859
67	C6	R1	7.53138146051631
67	C21	R1	7.72109918870719
67	C19	R1	7.14974711950468
67	C1	R1	7.44294349584873
67	C4	R1	7.17990909001493
67	C13	R1	7.33091687811462
67	C15	R1	7.06608919045777
67	C11	R1	7.21916852046216
67	C16	R1	7.21916852046216
67	C20	R1	7.33091687811462
67	C7	R1	7.2667865406949
68	C23	R1	7.4093909361377
68	C17	R1	7.24792751344359
68	C12	R1	7.04439411935845
68	C10	R1	7.38370429247405
68	C3	R1	7.05528243550119
68	C14	R1	7.5077946401987
68	C5	R1	7.32192809488736
68	C9	R1	7.19967234483636
68	C24	R1	7.56985560833095
68	C6	R1	6.97727992349992
68	C21	R1	6.95419631038687
68	C19	R1	7.29462074889163
68	C1	R1	7.16992500144231
68	C22	R1	7.40087943628218
68	C4	R1	7.20945336562895
68	C13	R1	7.02236781302845
68	C18	R1	7.10852445677817
68	C15	R1	7.29462074889163
68	C11	R1	7.32192809488736
68	C16	R1	7.34872815423108
68	C8	R1	7.05528243550119
68	C20	R1	7.23840473932508
68	C7	R1	7.34872815423108
69	C17	R1	7.467605550083
69	C12	R1	7.32192809488736
69	C10	R1	7.37503943134692
69	C3	R1	7.14974711950468
69	C14	R1	7.06608919045777
69	C5	R1	7.64385618977472
69	C9	R1	7.55458885167764
69	C24	R1	7.4178525148859
69	C6	R1	7.4262647547021
69	C21	R1	7.24792751344359
69	C19	R1	7.56224242422107
69	C1	R1	7.11894107272351
69	C22	R1	7.17990909001493
69	C4	R1	7.17990909001493
69	C15	R1	7.15987133677839
69	C11	R1	7.13955135239879
69	C8	R1	7.17990909001493
69	C20	R1	7.60733031374961
69	C7	R1	7.25738784269265
70	C23	R1	7.07681559705083
70	C17	R1	7.09803208296053
70	C12	R1	6.97727992349992
70	C3	R1	7.14974711950468
70	C14	R1	7.4093909361377
70	C5	R1	7.17990909001493
70	C9	R1	7.16992500144231
70	C24	R1	7.16992500144231
70	C6	R1	7.2667865406949
70	C21	R1	7.48381577726426
70	C19	R1	7.38370429247405
70	C1	R1	7.32192809488736
70	C22	R1	7.11894107272351
70	C4	R1	7.11894107272351
70	C13	R1	7.32192809488736
70	C18	R1	7.23840473932508
70	C15	R1	7.19967234483636
70	C11	R1	6.97727992349992
70	C16	R1	7.22881869049588
70	C8	R1	7.29462074889163
70	C20	R1	7.21916852046216
70	C7	R1	7.2667865406949
71	C23	R1	7.08746284125034
71	C17	R1	7.31288295528436
71	C12	R1	7.37503943134692
71	C10	R1	7.4594316186373
71	C3	R1	6.76818432477693
71	C14	R1	7.01122725542325
71	C5	R1	7.38370429247405
71	C9	R1	7.04439411935845
71	C24	R1	7.01122725542325
71	C6	R1	6.97727992349992
71	C21	R1	7.2667865406949
71	C19	R1	7.05528243550119
71	C1	R1	7.27612440527424
71	C22	R1	7.38370429247405
71	C4	R1	7.21916852046216
71	C13	R1	7.04439411935845
71	C18	R1	6.88264304936184
71	C15	R1	7.35755200461808
71	C11	R1	7.14974711950468
71	C16	R1	6.90689059560852
71	C8	R1	7.40087943628218
71	C20	R1	7.11894107272351
71	C7	R1	7.36632221424582
72	C23	R1	7.4594316186373
72	C17	R1	7.48381577726426
72	C12	R1	7.2667865406949
72	C3	R1	7.34872815423108
72	C14	R1	7.25738784269265
72	C5	R1	7.33091687811462
72	C9	R1	7.2667865406949
72	C24	R1	7.15987133677839
72	C6	R1	7.5077946401987
72	C21	R1	7.23840473932508
72	C19	R1	7.35755200461808
72	C1	R1	7.52356195605701
72	C22	R1	7.2667865406949
72	C4	R1	7.52356195605701
72	C13	R1	7.12928301694497
72	C15	R1	7.4093909361377
72	C11	R1	6.94251450533924
72	C16	R1	7.08746284125034
72	C8	R1	7.32192809488736
72	C20	R1	7.17990909001493
72	C7	R1	7.33985000288462
73	C23	R1	6.90689059560852
73	C17	R1	7.33091687811462
73	C12	R1	7.38370429247405
73	C10	R1	7.11894107272351
73	C3	R1	7.59991284218713
73	C14	R1	7.34872815423108
73	C5	R1	7.37503943134692
73	C24	R1	7.21916852046216
73	C6	R1	7.17990909001493
73	C21	R1	7.19967234483636
73	C1	R1	7.37503943134692
73	C4	R1	7.29462074889163
73	C13	R1	7.36632221424582
73	C18	R1	7.45121111183233
73	C15	R1	7.21916852046216
73	C11	R1	7.05528243550119
73	C16	R1	7.32192809488736
73	C8	R1	7.2667865406949
73	C7	R1	7.22881869049588
74	C17	R1	7.06608919045777
74	C12	R1	7.49984588708321
74	C3	R1	7.17990909001493
74	C14	R1	7.43462822763672
74	C5	R1	7.4178525148859
74	C9	R1	6.8073549220576
74	C24	R1	7.34872815423108
74	C6	R1	7.17990909001493
74	C21	R1	7.07681559705083
74	C19	R1	7.08746284125034
74	C1	R1	7.27612440527424
74	C22	R1	7.19967234483636
74	C4	R1	7.28540221886225
74	C13	R1	7.35755200461808
74	C18	R1	7.10852445677817
74	C15	R1	6.90689059560852
74	C11	R1	7.28540221886225
74	C16	R1	7
74	C8	R1	7.10852445677817
74	C20	R1	7.34872815423108
74	C7	R1	7.65105169117893
75	C17	R1	7.15987133677839
75	C12	R1	7.28540221886225
75	C10	R1	7.07681559705083
75	C3	R1	7
75	C14	R1	7.23840473932508
75	C9	R1	7.33091687811462
75	C24	R1	6.74146698640115
75	C6	R1	7.45121111183233
75	C21	R1	7.21916852046216
75	C19	R1	7.33985000288462
75	C22	R1	6.90689059560852
75	C4	R1	7.25738784269265
75	C13	R1	7.52356195605701
75	C18	R1	7.08746284125034
75	C15	R1	7.31288295528436
75	C11	R1	7.25738784269265
75	C20	R1	7.22881869049588
75	C7	R1	7.10852445677817
76	C23	R1	7.22881869049588
76	C17	R1	7.4262647547021
76	C12	R1	7.44294349584873
76	C10	R1	7.2667865406949
76	C3	R1	7.24792751344359
76	C14	R1	7.59245703726808
76	C5	R1	7.32192809488736
76	C9	R1	7.28540221886225
76	C24	R1	7
76	C6	R1	7.62205181945638
76	C21	R1	7.16992500144231
76	C19	R1	7.25738784269265
76	C1	R1	7.31288295528436
76	C22	R1	7.54689445988764
76	C4	R1	7.33091687811462
76	C18	R1	7.11894107272351
76	C15	R1	7.06608919045777
76	C11	R1	7.36632221424582
76	C16	R1	6.94251450533924
77	C23	R1	7.36632221424582
77	C17	R1	7.43462822763672
77	C12	R1	7.4093909361377
77	C10	R1	7.21916852046216
77	C14	R1	7.35755200461808
77	C5	R1	7.17990909001493
77	C9	R1	7.33091687811462
77	C6	R1	7.19967234483636
77	C21	R1	7.4093909361377
77	C19	R1	7.43462822763672
77	C1	R1	7.18982455888002
77	C22	R1	7.40087943628218
77	C13	R1	7.12928301694497
77	C18	R1	6.98868468677217
77	C15	R1	7.27612440527424
77	C11	R1	7.14974711950468
77	C16	R1	7.06608919045777
77	C8	R1	7.32192809488736
77	C20	R1	7.17990909001493
77	C7	R1	7.14974711950468
78	C23	R1	7.29462074889163
78	C17	R1	7.5077946401987
78	C12	R1	7.02236781302845
78	C10	R1	7.36632221424582
78	C3	R1	7.2667865406949
78	C14	R1	7.08746284125034
78	C5	R1	7.2667865406949
78	C9	R1	7.4757334309664
78	C24	R1	7.34872815423108
78	C6	R1	7.37503943134692
78	C21	R1	7.53915881110803
78	C19	R1	7.36632221424582
78	C1	R1	7.12928301694497
78	C22	R1	7.07681559705083
78	C4	R1	7.32192809488736
78	C13	R1	7.37503943134692
78	C15	R1	7.27612440527424
78	C11	R1	7.2667865406949
78	C16	R1	7.16992500144231
78	C8	R1	7.32192809488736
78	C7	R1	7.56224242422107
79	C23	R1	7.21916852046216
79	C17	R1	7.18982455888002
79	C12	R1	7.35755200461808
79	C10	R1	7.24792751344359
79	C3	R1	7.45121111183233
79	C14	R1	7.22881869049588
79	C5	R1	7.56224242422107
79	C9	R1	7.4594316186373
79	C21	R1	7.18982455888002
79	C19	R1	7.35755200461808
79	C1	R1	7.22881869049588
79	C22	R1	7.08746284125034
79	C4	R1	7.27612440527424
79	C13	R1	7.40087943628218
79	C18	R1	7.4262647547021
79	C15	R1	7.27612440527424
79	C11	R1	7.40087943628218
79	C16	R1	7.03342300153745
79	C8	R1	7.4262647547021
79	C20	R1	7.4594316186373
79	C7	R1	7
80	C23	R1	7.01122725542325
80	C17	R1	7.5077946401987
80	C12	R1	7.56985560833095
80	C10	R1	7.3037807481771
80	C3	R1	7.33985000288462
80	C14	R1	7.16992500144231
80	C5	R1	7.35755200461808
80	C9	R1	7.3037807481771
80	C6	R1	7.24792751344359
80	C21	R1	7.32192809488736
80	C1	R1	7.37503943134692
80	C22	R1	7.57742882803575
80	C4	R1	7.32192809488736
80	C13	R1	7.18982455888002
80	C18	R1	7.10852445677817
80	C15	R1	7.18982455888002
80	C11	R1	7.04439411935845
80	C16	R1	7.49984588708321
80	C8	R1	7.33091687811462
80	C20	R1	7.40087943628218
80	C7	R1	7.22881869049588
81	C23	R1	7.11894107272351
81	C17	R1	7.19967234483636
81	C12	R1	7.34872815423108
81	C10	R1	7.19967234483636
81	C3	R1	7.53138146051631
81	C14	R1	7.08746284125034
81	C5	R1	7.18982455888002
81	C9	R1	7.467605550083
81	C24	R1	7.25738784269265
81	C6	R1	7.14974711950468
81	C21	R1	7.49984588708321
81	C19	R1	7.14974711950468
81	C1	R1	7.27612440527424
81	C22	R1	7.16992500144231
81	C4	R1	7.31288295528436
81	C13	R1	7.4093909361377
81	C15	R1	7.06608919045777
81	C11	R1	7.2667865406949
81	C16	R1	7.5077946401987
81	C8	R1	7.08746284125034
81	C20	R1	7.37503943134692
81	C7	R1	7.08746284125034
82	C23	R1	7.4262647547021
82	C17	R1	7.51569983828404
82	C12	R1	7.32192809488736
82	C10	R1	7.40087943628218
82	C3	R1	7.17990909001493
82	C14	R1	7.03342300153745
82	C5	R1	7.54689445988764
82	C9	R1	7.10852445677817
82	C6	R1	7.02236781302845
82	C21	R1	7.40087943628218
82	C19	R1	7.4093909361377
82	C1	R1	7.04439411935845
82	C22	R1	7.32192809488736
82	C4	R1	7.23840473932508
82	C13	R1	7.36632221424582
82	C18	R1	7.15987133677839
82	C15	R1	7.51569983828404
82	C16	R1	6.88264304936184
82	C8	R1	7.467605550083
82	C20	R1	7.3037807481771
82	C7	R1	7.55458885167764
83	C23	R1	7.27612440527424
83	C17	R1	7.40087943628218
83	C12	R1	7.33985000288462
83	C3	R1	7.20945336562895
83	C5	R1	7.24792751344359
83	C9	R1	7
83	C24	R1	7.24792751344359
83	C6	R1	7.02236781302845
83	C21	R1	7.40087943628218
83	C19	R1	7.49984588708321
83	C1	R1	7.49984588708321
83	C22	R1	7.59991284218713
83	C4	R1	6.95419631038687
83	C13	R1	7.36632221424582
83	C18	R1	7.53915881110803
83	C15	R1	7.33985000288462
83	C11	R1	7.4093909361377
83	C16	R1	7.11894107272351
83	C8	R1	7.3037807481771
83	C20	R1	7.39231742277876
84	C23	R1	7.29462074889163
84	C17	R1	7.2667865406949
84	C12	R1	7.2667865406949
84	C3	R1	7.31288295528436
84	C14	R1	7.34872815423108
84	C5	R1	6.94251450533924
84	C9	R1	7.16992500144231
84	C24	R1	7.31288295528436
84	C6	R1	7.44294349584873
84	C21	R1	7.34872815423108
84	C19	R1	7.18982455888002
84	C1	R1	7.31288295528436
84	C22	R1	7.65105169117893
84	C4	R1	7.38370429247405
84	C13	R1	7.32192809488736
84	C18	R1	7.17990909001493
84	C15	R1	7.05528243550119
84	C11	R1	7.36632221424582
84	C16	R1	7.15987133677839
84	C8	R1	7.02236781302845
84	C20	R1	7.32192809488736
84	C7	R1	7.4178525148859
85	C23	R1	6.95419631038687
85	C17	R1	7.49984588708321
85	C12	R1	7.35755200461808
85	C10	R1	7.4262647547021
85	C3	R1	7.20945336562895
85	C14	R1	7.6724253419715
85	C5	R1	7.33091687811462
85	C9	R1	7.21916852046216
85	C24	R1	7.19967234483636
85	C21	R1	7.24792751344359
85	C19	R1	7.3037807481771
85	C1	R1	7.32192809488736
85	C22	R1	7.467605550083
85	C4	R1	7.52356195605701
85	C18	R1	7.09803208296053
85	C15	R1	7.43462822763672
85	C11	R1	7.467605550083
85	C16	R1	7.07681559705083
85	C8	R1	7.48381577726426
85	C20	R1	7.27612440527424
85	C7	R1	7.17990909001493
86	C23	R1	7.37503943134692
86	C17	R1	7.20945336562895
86	C12	R1	7.4262647547021
86	C10	R1	7.21916852046216
86	C3	R1	7.32192809488736
86	C14	R1	7.3037807481771
86	C5	R1	7.70043971814109
86	C24	R1	7.12928301694497
86	C6	R1	6.91886323727459
86	C21	R1	7.56985560833095
86	C19	R1	7.12928301694497
86	C1	R1	7.29462074889163
86	C22	R1	7.44294349584873
86	C13	R1	7.3037807481771
86	C18	R1	7.12928301694497
86	C11	R1	7
86	C16	R1	7.27612440527424
86	C8	R1	7.36632221424582
86	C20	R1	7.24792751344359
86	C7	R1	7.17990909001493
87	C23	R1	7.17990909001493
87	C17	R1	7.03342300153745
87	C12	R1	7.23840473932508
87	C10	R1	7.08746284125034
87	C3	R1	7.22881869049588
87	C14	R1	7.10852445677817
87	C5	R1	7.467605550083
87	C9	R1	7.5077946401987
87	C6	R1	7.17990909001493
87	C21	R1	7.15987133677839
87	C19	R1	7.20945336562895
87	C1	R1	7.36632221424582
87	C22	R1	7.32192809488736
87	C4	R1	7.4262647547021
87	C13	R1	7.14974711950468
87	C18	R1	7.25738784269265
87	C16	R1	7.19967234483636
87	C8	R1	7.19967234483636
87	C20	R1	7.33985000288462
87	C7	R1	7.17990909001493
88	C23	R1	7.22881869049588
88	C17	R1	7.20945336562895
88	C12	R1	7.14974711950468
88	C10	R1	7.4093909361377
88	C3	R1	7.11894107272351
88	C14	R1	7.56985560833095
88	C5	R1	7.12928301694497
88	C9	R1	7.22881869049588
88	C24	R1	7.31288295528436
88	C6	R1	7.18982455888002
88	C21	R1	7.4757334309664
88	C19	R1	7.18982455888002
88	C1	R1	7.18982455888002
88	C22	R1	7.32192809488736
88	C4	R1	7.06608919045777
88	C13	R1	7.18982455888002
88	C18	R1	7.33091687811462
88	C15	R1	7.38370429247405
88	C11	R1	7.14974711950468
88	C16	R1	6.97727992349992
88	C8	R1	7.4262647547021
88	C20	R1	7.16992500144231
88	C7	R1	7.25738784269265
89	C23	R1	7.4262647547021
89	C10	R1	7.10852445677817
89	C3	R1	7.34872815423108
89	C14	R1	7.54689445988764
89	C24	R1	7.28540221886225
89	C21	R1	7.62935662007961
89	C19	R1	7.53138146051631
89	C1	R1	7.35755200461808
89	C22	R1	6.97727992349992
89	C4	R1	7.20945336562895
89	C13	R1	7.33985000288462
89	C18	R1	7.23840473932508
89	C15	R1	7.03342300153745
89	C11	R1	7.29462074889163
89	C8	R1	7.23840473932508
89	C20	R1	7.37503943134692
89	C7	R1	7.29462074889163
90	C23	R1	7.24792751344359
90	C17	R1	7.28540221886225
90	C12	R1	7.33985000288462
90	C10	R1	7.63662462054365
90	C3	R1	7.15987133677839
90	C14	R1	7.54689445988764
90	C5	R1	7.14974711950468
90	C9	R1	7.18982455888002
90	C24	R1	7.40087943628218
90	C6	R1	7.467605550083
90	C21	R1	7.05528243550119
90	C19	R1	7.15987133677839
90	C1	R1	7.11894107272351
90	C22	R1	7.25738784269265
90	C4	R1	7.48381577726426
90	C13	R1	6.95419631038687
90	C18	R1	7.37503943134692
90	C15	R1	7.2667865406949
90	C11	R1	7.24792751344359
90	C16	R1	7.21916852046216
90	C8	R1	7.39231742277876
90	C20	R1	7.19967234483636
90	C7	R1	7.24792751344359
91	C23	R1	7.24792751344359
91	C17	R1	7.33091687811462
91	C12	R1	7.38370429247405
91	C14	R1	7.55458885167764
91	C5	R1	7.21916852046216
91	C9	R1	7.38370429247405
91	C24	R1	7.49984588708321
91	C6	R1	7.14974711950468
91	C21	R1	7.4178525148859
91	C19	R1	7.45121111183233
91	C1	R1	7.29462074889163
91	C22	R1	7.08746284125034
91	C4	R1	7.62935662007961
91	C13	R1	7.49984588708321
91	C18	R1	7.01122725542325
91	C15	R1	7.12928301694497
91	C16	R1	7.19967234483636
91	C8	R1	7.28540221886225
91	C20	R1	7.15987133677839
91	C7	R1	7.22881869049588
92	C23	R1	7.36632221424582
92	C17	R1	7.61470984411521
92	C12	R1	7.23840473932508
92	C10	R1	7.16992500144231
92	C3	R1	7.4178525148859
92	C5	R1	7.52356195605701
92	C9	R1	7.14974711950468
92	C24	R1	7.16992500144231
92	C21	R1	7.19967234483636
92	C1	R1	7.31288295528436
92	C22	R1	7.4594316186373
92	C4	R1	7.32192809488736
92	C18	R1	7.29462074889163
92	C11	R1	7.2667865406949
92	C16	R1	7.12928301694497
92	C8	R1	6.95419631038687
92	C20	R1	7.56224242422107
92	C7	R1	7.62205181945638
93	C23	R1	7.06608919045777
93	C17	R1	7.2667865406949
93	C12	R1	7.29462074889163
93	C10	R1	7.49185309632967
93	C3	R1	7.3037807481771
93	C14	R1	7.16992500144231
93	C5	R1	7.4757334309664
93	C9	R1	7.35755200461808
93	C24	R1	7.59991284218713
93	C6	R1	7.07681559705083
93	C21	R1	7.2667865406949
93	C19	R1	7.18982455888002
93	C22	R1	7.27612440527424
93	C4	R1	7.36632221424582
93	C13	R1	7.75488750216347
93	C18	R1	6.82017896241519
93	C11	R1	7.05528243550119
93	C16	R1	7.16992500144231
93	C8	R1	7.44294349584873
93	C20	R1	7.18982455888002
93	C7	R1	7.09803208296053
94	C23	R1	7.28540221886225
94	C17	R1	7.18982455888002
94	C12	R1	7.24792751344359
94	C10	R1	7.23840473932508
94	C3	R1	7.33091687811462
94	C14	R1	7.22881869049588
94	C5	R1	7.21916852046216
94	C9	R1	7.40087943628218
94	C24	R1	7.28540221886225
94	C6	R1	7.5077946401987
94	C21	R1	7.4757334309664
94	C19	R1	7.5077946401987
94	C1	R1	7.34872815423108
94	C22	R1	7.4178525148859
94	C4	R1	7.29462074889163
94	C13	R1	7.53138146051631
94	C18	R1	7.16992500144231
94	C15	R1	7.25738784269265
94	C11	R1	6.95419631038687
94	C16	R1	7.02236781302845
94	C8	R1	7.17990909001493
94	C7	R1	7.40087943628218
95	C23	R1	7.10852445677817
95	C17	R1	7.38370429247405
95	C10	R1	7.45121111183233
95	C3	R1	7.17990909001493
95	C14	R1	7.2667865406949
95	C5	R1	7.36632221424582
95	C9	R1	7.5077946401987
95	C24	R1	7.39231742277876
95	C6	R1	6.75488750216347
95	C21	R1	7.35755200461808
95	C19	R1	7.52356195605701
95	C1	R1	7.04439411935845
95	C22	R1	7.43462822763672
95	C4	R1	7.11894107272351
95	C13	R1	7.02236781302845
95	C18	R1	7.31288295528436
95	C15	R1	6.91886323727459
95	C11	R1	7.13955135239879
95	C16	R1	7.23840473932508
95	C8	R1	7.59991284218713
95	C20	R1	7.35755200461808
95	C7	R1	7.06608919045777
96	C23	R1	7.09803208296053
96	C17	R1	7.60733031374961
96	C10	R1	7.34872815423108
96	C3	R1	7.4178525148859
96	C14	R1	7.31288295528436
96	C5	R1	7.4594316186373
96	C9	R1	7.16992500144231
96	C24	R1	7.18982455888002
96	C6	R1	7.27612440527424
96	C21	R1	7.33985000288462
96	C19	R1	7.40087943628218
96	C1	R1	7.32192809488736
96	C22	R1	7.54689445988764
96	C4	R1	7.28540221886225
96	C13	R1	7.29462074889163
96	C18	R1	7.3037807481771
96	C15	R1	7.13955135239879
96	C11	R1	7.11894107272351
96	C16	R1	7.2667865406949
96	C8	R1	7.05528243550119
96	C20	R1	6.83289001416474
96	C7	R1	7.12928301694497
97	C23	R1	7.24792751344359
97	C17	R1	7.37503943134692
97	C12	R1	7.37503943134692
97	C10	R1	7.20945336562895
97	C3	R1	7.20945336562895
97	C14	R1	7.55458885167764
97	C5	R1	7.16992500144231
97	C9	R1	7.4093909361377
97	C24	R1	7.36632221424582
97	C6	R1	7.16992500144231
97	C19	R1	7.17990909001493
97	C1	R1	7.35755200461808
97	C22	R1	7.10852445677817
97	C13	R1	7.4093909361377
97	C18	R1	7.13955135239879
97	C15	R1	7.11894107272351
97	C11	R1	7
97	C16	R1	7.31288295528436
97	C8	R1	7.34872815423108
98	C23	R1	7.23840473932508
98	C17	R1	7.20945336562895
98	C12	R1	7.2667865406949
98	C10	R1	7.37503943134692
98	C3	R1	7.02236781302845
98	C14	R1	7.39231742277876
98	C5	R1	7.31288295528436
98	C9	R1	7.17990909001493
[truncated: 14,516 more rows]
