# Supplementary material for: Stochastic modelling of single-cell gene expression adaptation reveals non-genomic contribution to evolution of tumor subclones
Source: bioRxiv. 2024 Apr 20:2024.04.17.588869. Preprint. [Version 1] doi: 10.1101/2024.04.17.588869 (PMC11071284; doi:10.1101/2024.04.17.588869)
Supplement: Supplement 2 [file media-2.zip › Supplementary Files/Simulated Data/Adaptive_Simulation/tr_1.1_sq_15_r_150_a_8.csv]

gene	species	replicate	exprval
1	C23	R1	7.39231742277876
1	C17	R1	7.34872815423108
1	C12	R1	7.19967234483636
1	C10	R1	7.37503943134692
1	C3	R1	7.24792751344359
1	C14	R1	7.27612440527424
1	C5	R1	7.39231742277876
1	C24	R1	7.4262647547021
1	C6	R1	7.32192809488736
1	C19	R1	6.88264304936184
1	C1	R1	7.39231742277876
1	C22	R1	7.4178525148859
1	C4	R1	7.31288295528436
1	C13	R1	6.85798099512757
1	C18	R1	7.45121111183233
1	C15	R1	7
1	C11	R1	7.22881869049588
1	C8	R1	7.35755200461808
1	C20	R1	7.18982455888002
1	C7	R1	7.33985000288462
2	C23	R1	7.15987133677839
2	C12	R1	7.4262647547021
2	C10	R1	7.37503943134692
2	C3	R1	7.33091687811462
2	C14	R1	7.31288295528436
2	C5	R1	7.10852445677817
2	C9	R1	7.43462822763672
2	C24	R1	7.15987133677839
2	C6	R1	7.23840473932508
2	C21	R1	7.37503943134692
2	C19	R1	7.35755200461808
2	C1	R1	7.16992500144231
2	C22	R1	7.3037807481771
2	C4	R1	7.33985000288462
2	C13	R1	7.4262647547021
2	C18	R1	6.76818432477693
2	C15	R1	7.27612440527424
2	C11	R1	7.27612440527424
2	C16	R1	7.03342300153745
2	C8	R1	7.467605550083
2	C20	R1	7.3037807481771
2	C7	R1	7.36632221424582
3	C23	R1	7.19967234483636
3	C17	R1	7.19967234483636
3	C12	R1	7.13955135239879
3	C3	R1	7.31288295528436
3	C14	R1	7.14974711950468
3	C5	R1	7.4594316186373
3	C9	R1	7.4093909361377
3	C24	R1	7.37503943134692
3	C21	R1	7.07681559705083
3	C19	R1	7.31288295528436
3	C1	R1	7.24792751344359
3	C22	R1	7.29462074889163
3	C4	R1	7.24792751344359
3	C13	R1	7.5077946401987
3	C18	R1	7.34872815423108
3	C15	R1	7.36632221424582
3	C11	R1	7.25738784269265
3	C16	R1	7.04439411935845
3	C8	R1	7.21916852046216
3	C20	R1	7.19967234483636
3	C7	R1	7.28540221886225
4	C23	R1	7.66533591718518
4	C17	R1	7.11894107272351
4	C10	R1	7.4178525148859
4	C3	R1	7.24792751344359
4	C14	R1	7.12928301694497
4	C5	R1	7.33091687811462
4	C9	R1	7.35755200461808
4	C24	R1	7.35755200461808
4	C6	R1	7.29462074889163
4	C21	R1	7.51569983828404
4	C19	R1	7.2667865406949
4	C22	R1	7.20945336562895
4	C4	R1	7.36632221424582
4	C13	R1	7.43462822763672
4	C18	R1	7.37503943134692
4	C15	R1	7.54689445988764
4	C11	R1	7.52356195605701
4	C8	R1	7.65105169117893
4	C20	R1	7.5077946401987
5	C23	R1	7.02236781302845
5	C17	R1	7.43462822763672
5	C12	R1	7.43462822763672
5	C10	R1	7.33985000288462
5	C3	R1	7.02236781302845
5	C14	R1	7.38370429247405
5	C5	R1	7.22881869049588
5	C9	R1	7.05528243550119
5	C24	R1	7.27612440527424
5	C6	R1	7.10852445677817
5	C21	R1	7.27612440527424
5	C19	R1	7.06608919045777
5	C1	R1	7.16992500144231
5	C22	R1	7.467605550083
5	C4	R1	7.5077946401987
5	C13	R1	6.85798099512757
5	C18	R1	7.15987133677839
5	C15	R1	6.88264304936184
5	C11	R1	7.39231742277876
5	C16	R1	7.27612440527424
5	C8	R1	7.56985560833095
5	C7	R1	7.21916852046216
6	C23	R1	7.22881869049588
6	C17	R1	7.25738784269265
6	C12	R1	7.53915881110803
6	C10	R1	7.25738784269265
6	C3	R1	7.32192809488736
6	C14	R1	7.27612440527424
6	C5	R1	7.56985560833095
6	C9	R1	7.53915881110803
6	C24	R1	7.48381577726426
6	C6	R1	7.18982455888002
6	C21	R1	7.12928301694497
6	C19	R1	7.62935662007961
6	C1	R1	7.27612440527424
6	C22	R1	7.61470984411521
6	C4	R1	7.3037807481771
6	C13	R1	7.15987133677839
6	C18	R1	7.19967234483636
6	C15	R1	7.2667865406949
6	C11	R1	6.74146698640115
6	C16	R1	7.12928301694497
6	C8	R1	7.05528243550119
6	C20	R1	7.44294349584873
6	C7	R1	7.31288295528436
7	C23	R1	7.34872815423108
7	C17	R1	7.5077946401987
7	C12	R1	7.31288295528436
7	C10	R1	7.02236781302845
7	C3	R1	7.38370429247405
7	C14	R1	7.36632221424582
7	C5	R1	7.16992500144231
7	C9	R1	7.39231742277876
7	C24	R1	7.22881869049588
7	C6	R1	7.15987133677839
7	C21	R1	7.29462074889163
7	C19	R1	7.17990909001493
7	C1	R1	7.01122725542325
7	C22	R1	7.15987133677839
7	C4	R1	7.34872815423108
7	C13	R1	7.76818432477693
7	C15	R1	7.20945336562895
7	C16	R1	7.2667865406949
7	C8	R1	7.4178525148859
7	C7	R1	7.38370429247405
8	C23	R1	7.14974711950468
8	C17	R1	7.19967234483636
8	C12	R1	7.4178525148859
8	C10	R1	7
8	C3	R1	7.34872815423108
8	C14	R1	7.21916852046216
8	C5	R1	7.53138146051631
8	C9	R1	7.36632221424582
8	C24	R1	7.17990909001493
8	C6	R1	7.4093909361377
8	C21	R1	7.33985000288462
8	C19	R1	7.05528243550119
8	C1	R1	7.16992500144231
8	C22	R1	7.22881869049588
8	C4	R1	7.17990909001493
8	C13	R1	7.38370429247405
8	C18	R1	7.04439411935845
8	C15	R1	7.22881869049588
8	C11	R1	7.33091687811462
8	C16	R1	7.40087943628218
8	C8	R1	6.71424551766612
8	C20	R1	7.24792751344359
8	C7	R1	7.09803208296053
9	C23	R1	7.36632221424582
9	C17	R1	7.27612440527424
9	C10	R1	7.16992500144231
9	C3	R1	7.49185309632967
9	C14	R1	7.14974711950468
9	C5	R1	7.17990909001493
9	C9	R1	7.3037807481771
9	C24	R1	7.4594316186373
9	C6	R1	7.09803208296053
9	C21	R1	6.91886323727459
9	C19	R1	7.57742882803575
9	C1	R1	7.17990909001493
9	C22	R1	7.33985000288462
9	C4	R1	7.3037807481771
9	C18	R1	7.10852445677817
9	C11	R1	7.36632221424582
9	C16	R1	7.14974711950468
9	C8	R1	7.05528243550119
9	C20	R1	7.52356195605701
10	C23	R1	7.18982455888002
10	C17	R1	7.467605550083
10	C12	R1	7.467605550083
10	C10	R1	7.54689445988764
10	C3	R1	7.57742882803575
10	C14	R1	6.95419631038687
10	C5	R1	7.45121111183233
10	C9	R1	7.12928301694497
10	C24	R1	7.49185309632967
10	C6	R1	7.01122725542325
10	C19	R1	7.23840473932508
10	C1	R1	7.10852445677817
10	C22	R1	7.15987133677839
10	C4	R1	7.37503943134692
10	C13	R1	7.15987133677839
10	C18	R1	7.18982455888002
10	C15	R1	7.2667865406949
10	C11	R1	7.45121111183233
10	C16	R1	7.49185309632967
10	C8	R1	7.33985000288462
10	C20	R1	7.29462074889163
11	C23	R1	7.27612440527424
11	C17	R1	7.5077946401987
11	C12	R1	7.16992500144231
11	C10	R1	7.33985000288462
11	C3	R1	7.20945336562895
11	C14	R1	7.17990909001493
11	C5	R1	7.33091687811462
11	C9	R1	7.37503943134692
11	C24	R1	7.03342300153745
11	C6	R1	7.40087943628218
11	C21	R1	7.4262647547021
11	C19	R1	6.95419631038687
11	C1	R1	7.24792751344359
11	C22	R1	7.20945336562895
11	C4	R1	7.09803208296053
11	C13	R1	7.34872815423108
11	C15	R1	6.84549005094437
11	C11	R1	7.29462074889163
11	C16	R1	7.06608919045777
11	C20	R1	7.43462822763672
11	C7	R1	7.467605550083
12	C23	R1	7.27612440527424
12	C17	R1	7.39231742277876
12	C12	R1	7.4594316186373
12	C10	R1	7.22881869049588
12	C3	R1	7.57742882803575
12	C14	R1	7.32192809488736
12	C5	R1	7.05528243550119
12	C9	R1	7.3037807481771
12	C24	R1	7.4262647547021
12	C6	R1	7.36632221424582
12	C21	R1	7.13955135239879
12	C19	R1	7.4757334309664
12	C1	R1	7.52356195605701
12	C22	R1	6.94251450533924
12	C4	R1	7.28540221886225
12	C13	R1	7.48381577726426
12	C18	R1	7.05528243550119
12	C15	R1	7.48381577726426
12	C11	R1	7.01122725542325
12	C16	R1	7.13955135239879
12	C8	R1	7.43462822763672
12	C20	R1	7.15987133677839
12	C7	R1	7.18982455888002
13	C23	R1	7.29462074889163
13	C17	R1	7.11894107272351
13	C3	R1	7.20945336562895
13	C14	R1	7.17990909001493
13	C5	R1	7.54689445988764
13	C9	R1	7.36632221424582
13	C24	R1	7.33985000288462
13	C6	R1	7.4262647547021
13	C21	R1	7.19967234483636
13	C19	R1	7.51569983828404
13	C1	R1	7.2667865406949
13	C22	R1	7.35755200461808
13	C13	R1	7.28540221886225
13	C18	R1	7.15987133677839
13	C15	R1	6.95419631038687
13	C16	R1	7.15987133677839
13	C8	R1	7.40087943628218
13	C20	R1	7.33985000288462
13	C7	R1	7.43462822763672
14	C23	R1	7.56985560833095
14	C17	R1	7.70735913208088
14	C12	R1	7.19967234483636
14	C10	R1	7.68650052718322
14	C3	R1	7.19967234483636
14	C14	R1	7.33091687811462
14	C5	R1	7.40087943628218
14	C24	R1	7.15987133677839
14	C6	R1	7.23840473932508
14	C19	R1	7.58496250072116
14	C1	R1	7.4178525148859
14	C22	R1	7.3037807481771
14	C4	R1	7.08746284125034
14	C13	R1	7.34872815423108
14	C18	R1	7.31288295528436
14	C15	R1	7.01122725542325
14	C11	R1	6.96578428466209
14	C16	R1	7.64385618977472
14	C8	R1	7.25738784269265
14	C20	R1	7.05528243550119
14	C7	R1	7.36632221424582
15	C23	R1	7.16992500144231
15	C17	R1	7.2667865406949
15	C10	R1	7.38370429247405
15	C3	R1	7.3037807481771
15	C14	R1	7.23840473932508
15	C5	R1	7.17990909001493
15	C9	R1	6.8703647195834
15	C24	R1	7.53138146051631
15	C6	R1	7.09803208296053
15	C21	R1	7.2667865406949
15	C19	R1	7.4178525148859
15	C1	R1	7.2667865406949
15	C4	R1	7.62935662007961
15	C13	R1	7.16992500144231
15	C15	R1	7.21916852046216
15	C11	R1	7.22881869049588
15	C16	R1	7.22881869049588
15	C8	R1	7.35755200461808
15	C7	R1	7.33985000288462
16	C23	R1	7.13955135239879
16	C17	R1	7.11894107272351
16	C12	R1	7.05528243550119
16	C10	R1	7.17990909001493
16	C3	R1	7.17990909001493
16	C14	R1	7.39231742277876
16	C5	R1	7.33985000288462
16	C24	R1	7.48381577726426
16	C21	R1	7.4757334309664
16	C19	R1	7.3037807481771
16	C22	R1	7.33091687811462
16	C4	R1	7.09803208296053
16	C13	R1	7.13955135239879
16	C18	R1	7.06608919045777
16	C15	R1	7.12928301694497
16	C11	R1	7.15987133677839
16	C16	R1	7.2667865406949
16	C8	R1	7.27612440527424
16	C20	R1	7.40087943628218
16	C7	R1	7.4093909361377
17	C23	R1	6.95419631038687
17	C17	R1	7.38370429247405
17	C12	R1	7.37503943134692
17	C10	R1	7.467605550083
17	C3	R1	7.49984588708321
17	C14	R1	7.12928301694497
17	C5	R1	7.34872815423108
17	C9	R1	7.51569983828404
17	C24	R1	7.27612440527424
17	C6	R1	7.467605550083
17	C21	R1	7.16992500144231
17	C19	R1	7.33985000288462
17	C1	R1	7.51569983828404
17	C22	R1	7.19967234483636
17	C4	R1	7.17990909001493
17	C13	R1	7.54689445988764
17	C18	R1	7.15987133677839
17	C15	R1	7.3037807481771
17	C11	R1	7.34872815423108
17	C16	R1	7.20945336562895
17	C8	R1	7.48381577726426
17	C20	R1	7.39231742277876
17	C7	R1	7.5077946401987
18	C23	R1	7.37503943134692
18	C17	R1	7.22881869049588
18	C12	R1	7.19967234483636
18	C10	R1	7.49984588708321
18	C3	R1	7.53138146051631
18	C14	R1	7.16992500144231
18	C5	R1	7.43462822763672
18	C9	R1	7.51569983828404
18	C24	R1	6.98868468677217
18	C6	R1	7.40087943628218
18	C21	R1	7.07681559705083
18	C19	R1	7.25738784269265
18	C1	R1	7.52356195605701
18	C22	R1	7.33091687811462
18	C4	R1	7.14974711950468
18	C13	R1	7.31288295528436
18	C18	R1	7.18982455888002
18	C15	R1	7.35755200461808
18	C11	R1	7.40087943628218
18	C16	R1	6.91886323727459
18	C20	R1	7.4757334309664
18	C7	R1	7.44294349584873
19	C23	R1	7.25738784269265
19	C17	R1	7.35755200461808
19	C12	R1	7.67948009950545
19	C10	R1	6.8703647195834
19	C3	R1	7.4757334309664
19	C14	R1	7.55458885167764
19	C5	R1	7.38370429247405
19	C9	R1	7.11894107272351
19	C24	R1	6.98868468677217
19	C6	R1	7.49984588708321
19	C21	R1	7.03342300153745
19	C19	R1	7.33091687811462
19	C1	R1	7.06608919045777
19	C22	R1	7.32192809488736
19	C4	R1	7.4262647547021
19	C13	R1	7.29462074889163
19	C15	R1	7.37503943134692
19	C11	R1	6.95419631038687
19	C16	R1	7.4093909361377
19	C8	R1	7.34872815423108
19	C20	R1	7.29462074889163
19	C7	R1	6.90689059560852
20	C17	R1	7.27612440527424
20	C10	R1	7.64385618977472
20	C3	R1	7.3037807481771
20	C14	R1	7.25738784269265
20	C5	R1	7.33091687811462
20	C9	R1	7.23840473932508
20	C24	R1	7.64385618977472
20	C6	R1	7.01122725542325
20	C21	R1	7.16992500144231
20	C19	R1	7.39231742277876
20	C1	R1	7.37503943134692
20	C22	R1	7.17990909001493
20	C13	R1	7.4757334309664
20	C15	R1	7.38370429247405
20	C11	R1	7.20945336562895
20	C16	R1	6.82017896241519
20	C8	R1	7.4757334309664
20	C7	R1	7.24792751344359
21	C23	R1	7.02236781302845
21	C12	R1	7.33985000288462
21	C10	R1	7.32192809488736
21	C3	R1	7.56985560833095
21	C14	R1	7.62205181945638
21	C5	R1	7.60733031374961
21	C9	R1	7.01122725542325
21	C24	R1	7.53138146051631
21	C6	R1	7.4093909361377
21	C21	R1	7.39231742277876
21	C19	R1	7.17990909001493
21	C1	R1	7.48381577726426
21	C22	R1	7.15987133677839
21	C4	R1	7.25738784269265
21	C13	R1	7.20945336562895
21	C11	R1	6.93073733756289
21	C16	R1	7.20945336562895
21	C8	R1	7.23840473932508
21	C20	R1	7.19967234483636
21	C7	R1	7.21916852046216
22	C23	R1	7.19967234483636
22	C17	R1	7.34872815423108
22	C12	R1	7.27612440527424
22	C10	R1	7.16992500144231
22	C3	R1	7.33091687811462
22	C14	R1	7.23840473932508
22	C5	R1	7.33091687811462
22	C9	R1	7.05528243550119
22	C24	R1	7.17990909001493
22	C6	R1	7.24792751344359
22	C21	R1	7.2667865406949
22	C19	R1	7.20945336562895
22	C1	R1	6.89481776330794
22	C22	R1	7.08746284125034
22	C4	R1	7.18982455888002
22	C13	R1	7.61470984411521
22	C18	R1	7.10852445677817
22	C15	R1	7.12928301694497
22	C11	R1	7.18982455888002
22	C8	R1	7.14974711950468
22	C20	R1	7.18982455888002
22	C7	R1	7.16992500144231
23	C23	R1	7.21916852046216
23	C17	R1	7.09803208296053
23	C12	R1	7.33091687811462
23	C10	R1	7.15987133677839
23	C3	R1	7.31288295528436
23	C14	R1	7.3037807481771
23	C5	R1	7.70735913208088
23	C9	R1	7.33985000288462
23	C24	R1	7.14974711950468
23	C6	R1	7.4262647547021
23	C21	R1	7.2667865406949
23	C19	R1	7.31288295528436
23	C1	R1	7.27612440527424
23	C4	R1	7.44294349584873
23	C13	R1	7.18982455888002
23	C18	R1	7.05528243550119
23	C15	R1	7.11894107272351
23	C11	R1	7.5077946401987
23	C16	R1	7.35755200461808
23	C8	R1	7.28540221886225
23	C20	R1	7.37503943134692
23	C7	R1	7.37503943134692
24	C23	R1	6.96578428466209
24	C17	R1	7.3037807481771
24	C12	R1	7.32192809488736
24	C10	R1	7.22881869049588
24	C3	R1	7.4262647547021
24	C14	R1	7.25738784269265
24	C5	R1	7
24	C9	R1	7.28540221886225
24	C24	R1	7.08746284125034
24	C6	R1	7.55458885167764
24	C21	R1	7.18982455888002
24	C1	R1	7.33985000288462
24	C4	R1	7.58496250072116
24	C13	R1	7.36632221424582
24	C18	R1	7.22881869049588
24	C15	R1	6.98868468677217
24	C11	R1	7.10852445677817
24	C16	R1	7.2667865406949
24	C8	R1	7.35755200461808
24	C7	R1	7.23840473932508
25	C23	R1	7.4093909361377
25	C17	R1	7.32192809488736
25	C12	R1	7.28540221886225
25	C10	R1	7.4594316186373
25	C3	R1	7.44294349584873
25	C14	R1	7.03342300153745
25	C5	R1	7.40087943628218
25	C9	R1	7.4594316186373
25	C6	R1	7.27612440527424
25	C21	R1	7.17990909001493
25	C19	R1	7.36632221424582
25	C1	R1	6.79441586635011
25	C22	R1	7.11894107272351
25	C4	R1	7.15987133677839
25	C13	R1	7.34872815423108
25	C18	R1	7.18982455888002
25	C15	R1	7.5077946401987
25	C11	R1	7.33985000288462
25	C8	R1	7.33091687811462
25	C20	R1	7.2667865406949
26	C23	R1	7.29462074889163
26	C17	R1	7.71424551766612
26	C12	R1	7.21916852046216
26	C10	R1	7.08746284125034
26	C14	R1	7.28540221886225
26	C9	R1	7.01122725542325
26	C24	R1	7.31288295528436
26	C6	R1	7.51569983828404
26	C21	R1	7.08746284125034
26	C19	R1	7.05528243550119
26	C1	R1	7.4178525148859
26	C22	R1	7.32192809488736
26	C4	R1	7.56985560833095
26	C13	R1	7.53915881110803
26	C18	R1	7.29462074889163
26	C15	R1	7.24792751344359
26	C11	R1	7.24792751344359
26	C16	R1	7.43462822763672
26	C8	R1	7.15987133677839
26	C20	R1	7.09803208296053
26	C7	R1	7.22881869049588
27	C23	R1	7.16992500144231
27	C17	R1	7.33985000288462
27	C12	R1	7.04439411935845
27	C10	R1	7.09803208296053
27	C3	R1	7.51569983828404
27	C14	R1	7.3037807481771
27	C5	R1	7.49185309632967
27	C9	R1	6.98868468677217
27	C24	R1	7.27612440527424
27	C6	R1	7.14974711950468
27	C21	R1	7.39231742277876
27	C22	R1	7.4594316186373
27	C13	R1	7.44294349584873
27	C18	R1	7.16992500144231
27	C15	R1	7.16992500144231
27	C11	R1	7.19967234483636
27	C16	R1	7.16992500144231
27	C8	R1	7.28540221886225
27	C7	R1	7.20945336562895
28	C23	R1	7.27612440527424
28	C17	R1	7.14974711950468
28	C10	R1	7.18982455888002
28	C3	R1	7.19967234483636
28	C14	R1	7.37503943134692
28	C5	R1	7.53915881110803
28	C9	R1	7.12928301694497
28	C24	R1	7.06608919045777
28	C6	R1	7.34872815423108
28	C21	R1	7.57742882803575
28	C19	R1	7.33091687811462
28	C1	R1	7.59245703726808
28	C22	R1	7.08746284125034
28	C4	R1	7.4757334309664
28	C13	R1	7.23840473932508
28	C18	R1	7.15987133677839
28	C15	R1	7.14974711950468
28	C11	R1	6.78135971352466
28	C16	R1	7.31288295528436
28	C20	R1	7.31288295528436
28	C7	R1	7.38370429247405
29	C17	R1	7.40087943628218
29	C12	R1	7.5077946401987
29	C10	R1	7.14974711950468
29	C14	R1	7.38370429247405
29	C5	R1	7.01122725542325
29	C9	R1	7.4093909361377
29	C6	R1	7.13955135239879
29	C19	R1	7.23840473932508
29	C1	R1	7.21916852046216
29	C22	R1	7.5077946401987
29	C4	R1	7.2667865406949
29	C13	R1	7
29	C15	R1	7.10852445677817
29	C11	R1	6.90689059560852
29	C16	R1	7.4594316186373
29	C8	R1	7.40087943628218
29	C20	R1	7.01122725542325
29	C7	R1	7.4594316186373
30	C23	R1	7.40087943628218
30	C17	R1	7.19967234483636
30	C12	R1	7.4594316186373
30	C3	R1	7.16992500144231
30	C14	R1	7.4178525148859
30	C5	R1	7.10852445677817
30	C9	R1	7.33985000288462
30	C24	R1	7.36632221424582
30	C6	R1	7.5077946401987
30	C21	R1	7.3037807481771
30	C19	R1	7.16992500144231
30	C1	R1	7.24792751344359
30	C4	R1	7.57742882803575
30	C13	R1	7.21916852046216
30	C18	R1	6.85798099512757
30	C15	R1	7.01122725542325
30	C11	R1	7.22881869049588
30	C16	R1	6.97727992349992
30	C8	R1	7.34872815423108
30	C20	R1	7.33985000288462
30	C7	R1	7.4093909361377
31	C23	R1	7.40087943628218
31	C17	R1	7.25738784269265
31	C12	R1	7.32192809488736
31	C10	R1	7.49984588708321
31	C14	R1	7.3037807481771
31	C5	R1	7.4093909361377
31	C9	R1	7.25738784269265
31	C24	R1	7.36632221424582
31	C6	R1	6.98868468677217
31	C21	R1	7.49185309632967
31	C19	R1	7.4757334309664
31	C1	R1	7.27612440527424
31	C22	R1	7.34872815423108
31	C4	R1	7.07681559705083
31	C13	R1	7.33091687811462
31	C18	R1	7.16992500144231
31	C15	R1	7.4262647547021
31	C8	R1	7.4594316186373
31	C20	R1	7.39231742277876
31	C7	R1	7.40087943628218
32	C23	R1	7.14974711950468
32	C17	R1	7.36632221424582
32	C12	R1	7.05528243550119
32	C10	R1	7.36632221424582
32	C3	R1	7.13955135239879
32	C14	R1	7.01122725542325
32	C5	R1	7.23840473932508
32	C9	R1	6.95419631038687
32	C6	R1	7.34872815423108
32	C21	R1	7.4178525148859
32	C19	R1	7.4093909361377
32	C1	R1	7.19967234483636
32	C22	R1	7.78790255939143
32	C4	R1	7.3037807481771
32	C13	R1	7.33091687811462
32	C18	R1	7.01122725542325
32	C15	R1	7.23840473932508
32	C11	R1	7.20945336562895
32	C16	R1	7.10852445677817
32	C20	R1	7.49185309632967
32	C7	R1	7.44294349584873
33	C23	R1	7.13955135239879
33	C17	R1	7.34872815423108
33	C12	R1	7.2667865406949
33	C10	R1	7.34872815423108
33	C3	R1	7.19967234483636
33	C9	R1	7.4594316186373
33	C24	R1	7.4093909361377
33	C21	R1	7.37503943134692
33	C19	R1	7.24792751344359
33	C1	R1	7.60733031374961
33	C22	R1	7.4093909361377
33	C4	R1	7.39231742277876
33	C13	R1	7.11894107272351
33	C18	R1	7.03342300153745
33	C15	R1	7.35755200461808
33	C16	R1	6.84549005094437
33	C8	R1	7.38370429247405
33	C7	R1	7.18982455888002
34	C23	R1	7.24792751344359
34	C17	R1	7.4178525148859
34	C12	R1	6.85798099512757
34	C10	R1	7.29462074889163
34	C3	R1	7.39231742277876
34	C14	R1	7.18982455888002
34	C5	R1	7.45121111183233
34	C9	R1	7.4093909361377
34	C24	R1	7.38370429247405
34	C6	R1	7.34872815423108
34	C21	R1	6.95419631038687
34	C19	R1	7.38370429247405
34	C1	R1	7.54689445988764
34	C22	R1	7.28540221886225
34	C4	R1	7.4594316186373
34	C13	R1	7.27612440527424
34	C18	R1	7.27612440527424
34	C15	R1	7.12928301694497
34	C11	R1	7.13955135239879
34	C16	R1	7.40087943628218
34	C8	R1	7.35755200461808
34	C20	R1	7.38370429247405
34	C7	R1	7.24792751344359
35	C23	R1	7.33091687811462
35	C17	R1	7.43462822763672
35	C12	R1	7.29462074889163
35	C10	R1	7.23840473932508
35	C3	R1	7.52356195605701
35	C14	R1	7.22881869049588
35	C5	R1	7.33091687811462
35	C9	R1	7.4757334309664
35	C24	R1	7.45121111183233
35	C6	R1	7.64385618977472
35	C21	R1	7.4757334309664
35	C19	R1	7.38370429247405
35	C1	R1	7.61470984411521
35	C22	R1	7.32192809488736
35	C4	R1	7.28540221886225
35	C13	R1	7.4262647547021
35	C18	R1	7.14974711950468
35	C15	R1	7.44294349584873
35	C11	R1	7.51569983828404
35	C16	R1	7.20945336562895
35	C8	R1	7.18982455888002
35	C7	R1	7.09803208296053
36	C23	R1	7.3037807481771
36	C17	R1	7.28540221886225
36	C12	R1	7.33091687811462
36	C10	R1	7.27612440527424
36	C3	R1	7.40087943628218
36	C14	R1	7.4757334309664
36	C5	R1	7.22881869049588
36	C9	R1	7.32192809488736
36	C24	R1	7.15987133677839
36	C6	R1	7.32192809488736
36	C21	R1	7.44294349584873
36	C19	R1	7.31288295528436
36	C1	R1	6.97727992349992
36	C22	R1	7.21916852046216
36	C4	R1	7.33985000288462
36	C18	R1	7.14974711950468
36	C15	R1	7
36	C11	R1	6.93073733756289
36	C16	R1	6.98868468677217
36	C8	R1	7.51569983828404
36	C20	R1	7.31288295528436
36	C7	R1	7.49185309632967
37	C23	R1	7.51569983828404
37	C17	R1	7.34872815423108
37	C12	R1	7.36632221424582
37	C10	R1	7.55458885167764
37	C3	R1	7.4093909361377
37	C14	R1	7.60733031374961
37	C5	R1	7.28540221886225
37	C9	R1	7.52356195605701
37	C24	R1	7.43462822763672
37	C6	R1	7.5077946401987
37	C19	R1	7.22881869049588
37	C1	R1	7.65105169117893
37	C22	R1	7.62205181945638
37	C4	R1	7.35755200461808
37	C13	R1	7.4093909361377
37	C15	R1	7.49185309632967
37	C11	R1	7.21916852046216
37	C16	R1	7.15987133677839
37	C8	R1	7.16992500144231
37	C20	R1	7.24792751344359
37	C7	R1	7.21916852046216
38	C23	R1	7.5077946401987
38	C17	R1	7.25738784269265
38	C12	R1	7.35755200461808
38	C10	R1	7.14974711950468
38	C3	R1	7.11894107272351
38	C5	R1	7.13955135239879
38	C9	R1	7.33091687811462
38	C24	R1	7.4757334309664
38	C6	R1	7.59245703726808
38	C21	R1	6.96578428466209
38	C19	R1	7.27612440527424
38	C1	R1	6.96578428466209
38	C22	R1	7.13955135239879
38	C4	R1	7.06608919045777
38	C13	R1	7.6724253419715
38	C18	R1	7.03342300153745
38	C11	R1	6.96578428466209
38	C16	R1	6.90689059560852
38	C8	R1	7.65105169117893
38	C20	R1	7.21916852046216
38	C7	R1	7.14974711950468
39	C23	R1	7.59991284218713
39	C17	R1	7.19967234483636
39	C12	R1	7.40087943628218
39	C10	R1	7.27612440527424
39	C3	R1	7.59991284218713
39	C14	R1	7.59991284218713
39	C5	R1	7.16992500144231
39	C9	R1	7.37503943134692
39	C6	R1	7.48381577726426
39	C21	R1	7.17990909001493
39	C19	R1	7.55458885167764
39	C1	R1	7.49984588708321
39	C22	R1	7.4262647547021
39	C4	R1	7.22881869049588
39	C13	R1	6.94251450533924
39	C18	R1	6.88264304936184
39	C15	R1	7.53138146051631
39	C11	R1	7.06608919045777
39	C16	R1	7.09803208296053
39	C8	R1	7.10852445677817
39	C20	R1	7.01122725542325
39	C7	R1	7.18982455888002
40	C23	R1	7.33091687811462
40	C17	R1	7.01122725542325
40	C12	R1	7.4178525148859
40	C10	R1	7.10852445677817
40	C3	R1	7.56224242422107
40	C14	R1	7.43462822763672
40	C5	R1	7.21916852046216
40	C9	R1	7.2667865406949
40	C24	R1	7.11894107272351
40	C6	R1	7.43462822763672
40	C21	R1	7.29462074889163
40	C19	R1	7.24792751344359
40	C1	R1	7.35755200461808
40	C22	R1	7.20945336562895
40	C4	R1	7.19967234483636
40	C13	R1	7.23840473932508
40	C18	R1	7.16992500144231
40	C15	R1	7.10852445677817
40	C11	R1	7.25738784269265
40	C8	R1	7.23840473932508
40	C20	R1	7.34872815423108
40	C7	R1	7.17990909001493
41	C23	R1	7.37503943134692
41	C17	R1	7.12928301694497
41	C12	R1	7.25738784269265
41	C10	R1	7.28540221886225
41	C3	R1	7.467605550083
41	C14	R1	7.27612440527424
41	C5	R1	7.467605550083
41	C9	R1	7.467605550083
41	C24	R1	7.07681559705083
41	C6	R1	7.40087943628218
41	C21	R1	7.16992500144231
41	C19	R1	7
41	C1	R1	7.43462822763672
41	C22	R1	7.2667865406949
41	C4	R1	7.36632221424582
41	C13	R1	7.36632221424582
41	C18	R1	7.21916852046216
41	C15	R1	6.71424551766612
41	C11	R1	7.36632221424582
41	C16	R1	7.51569983828404
41	C8	R1	7.28540221886225
41	C20	R1	7.32192809488736
41	C7	R1	7.36632221424582
42	C17	R1	7.53915881110803
42	C12	R1	7.2667865406949
42	C10	R1	7.45121111183233
42	C3	R1	7.35755200461808
42	C14	R1	7.44294349584873
42	C5	R1	7.13955135239879
42	C9	R1	7.25738784269265
42	C24	R1	7.49185309632967
42	C6	R1	7.4178525148859
42	C21	R1	7.51569983828404
42	C19	R1	7.34872815423108
42	C1	R1	7.4262647547021
42	C22	R1	7.38370429247405
42	C4	R1	7.04439411935845
42	C13	R1	7.20945336562895
42	C18	R1	7.22881869049588
42	C15	R1	6.94251450533924
42	C11	R1	7.17990909001493
42	C16	R1	7.09803208296053
42	C8	R1	7.14974711950468
42	C20	R1	7.49185309632967
42	C7	R1	7.34872815423108
43	C23	R1	7.4262647547021
43	C17	R1	7
43	C12	R1	7.20945336562895
43	C10	R1	7.31288295528436
43	C3	R1	7.4178525148859
43	C14	R1	7.11894107272351
43	C24	R1	7.4594316186373
43	C21	R1	7.15987133677839
43	C1	R1	7.34872815423108
43	C22	R1	7.16992500144231
43	C4	R1	7.13955135239879
43	C13	R1	7.01122725542325
43	C18	R1	7.07681559705083
43	C15	R1	7.20945336562895
43	C11	R1	7.14974711950468
43	C16	R1	7.44294349584873
43	C8	R1	7.19967234483636
43	C7	R1	7.62205181945638
44	C23	R1	7.35755200461808
44	C17	R1	7.3037807481771
44	C12	R1	7.27612440527424
44	C10	R1	7.51569983828404
44	C3	R1	7.4178525148859
44	C5	R1	7.52356195605701
44	C9	R1	7.25738784269265
44	C24	R1	7.09803208296053
44	C6	R1	7.33985000288462
44	C21	R1	7.19967234483636
44	C19	R1	7.43462822763672
44	C1	R1	6.94251450533924
44	C22	R1	7.16992500144231
44	C4	R1	7.4178525148859
44	C13	R1	7.2667865406949
44	C18	R1	7.06608919045777
44	C15	R1	7.04439411935845
44	C11	R1	7.12928301694497
44	C16	R1	7.29462074889163
44	C8	R1	7.2667865406949
44	C20	R1	7.28540221886225
44	C7	R1	7.3037807481771
45	C23	R1	7.07681559705083
45	C17	R1	7.2667865406949
45	C10	R1	7.65821148275179
45	C3	R1	7.01122725542325
45	C14	R1	7
45	C5	R1	7.60733031374961
45	C9	R1	7.10852445677817
45	C24	R1	7.37503943134692
45	C6	R1	7.49185309632967
45	C21	R1	7.36632221424582
45	C19	R1	7.24792751344359
45	C1	R1	6.97727992349992
45	C22	R1	7.20945336562895
45	C13	R1	7.29462074889163
45	C18	R1	7.36632221424582
45	C15	R1	6.62935662007961
45	C11	R1	7.02236781302845
45	C16	R1	7.38370429247405
45	C8	R1	7.13955135239879
45	C20	R1	7.33091687811462
45	C7	R1	7.28540221886225
46	C23	R1	7.27612440527424
46	C17	R1	7.58496250072116
46	C12	R1	6.97727992349992
46	C10	R1	7.04439411935845
46	C3	R1	7.2667865406949
46	C14	R1	7.2667865406949
46	C5	R1	7.3037807481771
46	C9	R1	7.25738784269265
46	C24	R1	7.17990909001493
46	C19	R1	7.52356195605701
46	C22	R1	7.23840473932508
46	C4	R1	6.98868468677217
46	C11	R1	7.05528243550119
46	C16	R1	7.16992500144231
46	C8	R1	7.25738784269265
46	C7	R1	7.43462822763672
47	C23	R1	7.35755200461808
47	C17	R1	7.32192809488736
47	C12	R1	7.05528243550119
47	C10	R1	7.40087943628218
47	C3	R1	6.96578428466209
47	C14	R1	7.3037807481771
47	C5	R1	7.18982455888002
47	C9	R1	7.09803208296053
47	C24	R1	7.39231742277876
47	C6	R1	7.51569983828404
47	C19	R1	7.28540221886225
47	C1	R1	7.37503943134692
47	C22	R1	7.23840473932508
47	C4	R1	7.23840473932508
47	C13	R1	7.24792751344359
47	C18	R1	7.33091687811462
47	C15	R1	6.85798099512757
47	C11	R1	7.01122725542325
47	C16	R1	7.22881869049588
47	C8	R1	7.32192809488736
47	C20	R1	7.467605550083
47	C7	R1	7.31288295528436
48	C17	R1	7.14974711950468
48	C12	R1	7.33985000288462
48	C10	R1	7.40087943628218
48	C3	R1	7.44294349584873
48	C14	R1	7.44294349584873
48	C5	R1	7.43462822763672
48	C9	R1	7.4093909361377
48	C24	R1	7.23840473932508
48	C6	R1	6.98868468677217
48	C21	R1	7.56224242422107
48	C19	R1	7.16992500144231
48	C1	R1	7.38370429247405
48	C4	R1	7.43462822763672
48	C13	R1	7.49185309632967
48	C15	R1	7.17990909001493
48	C11	R1	7.4262647547021
48	C16	R1	6.90689059560852
48	C8	R1	7
48	C20	R1	6.98868468677217
48	C7	R1	7.2667865406949
49	C23	R1	7.13955135239879
49	C17	R1	7.33091687811462
49	C12	R1	7.16992500144231
49	C10	R1	7.467605550083
49	C3	R1	7.4757334309664
49	C14	R1	7.5077946401987
49	C5	R1	7.4757334309664
49	C9	R1	7.31288295528436
49	C24	R1	7.23840473932508
49	C6	R1	7.07681559705083
49	C21	R1	7.12928301694497
49	C19	R1	7.48381577726426
49	C1	R1	7.12928301694497
49	C22	R1	7.33091687811462
49	C4	R1	7.24792751344359
49	C13	R1	7.51569983828404
49	C18	R1	7.32192809488736
49	C15	R1	6.96578428466209
49	C11	R1	6.98868468677217
49	C8	R1	7.35755200461808
49	C20	R1	7.13955135239879
49	C7	R1	7.39231742277876
50	C23	R1	7.11894107272351
50	C12	R1	7.16992500144231
50	C10	R1	7.40087943628218
50	C3	R1	7.24792751344359
50	C14	R1	7.36632221424582
50	C5	R1	7.37503943134692
50	C9	R1	7.25738784269265
50	C24	R1	7.18982455888002
50	C6	R1	7.38370429247405
50	C21	R1	7.53915881110803
50	C19	R1	7.35755200461808
50	C1	R1	7.25738784269265
50	C4	R1	7.3037807481771
50	C13	R1	7.35755200461808
50	C18	R1	7.31288295528436
50	C15	R1	7.37503943134692
50	C11	R1	7.14974711950468
50	C8	R1	7.03342300153745
50	C20	R1	7.28540221886225
50	C7	R1	7.45121111183233
51	C23	R1	7.20945336562895
51	C17	R1	7.36632221424582
51	C12	R1	7.57742882803575
51	C10	R1	7.44294349584873
51	C3	R1	7.20945336562895
51	C14	R1	7.69348695749933
51	C5	R1	7.04439411935845
51	C9	R1	7.39231742277876
51	C24	R1	7.48381577726426
51	C6	R1	7.29462074889163
51	C21	R1	7.04439411935845
51	C19	R1	7.23840473932508
51	C1	R1	7.38370429247405
51	C22	R1	6.82017896241519
51	C4	R1	7
51	C13	R1	7.44294349584873
51	C18	R1	7.04439411935845
51	C15	R1	7.03342300153745
51	C11	R1	7.22881869049588
51	C16	R1	7.05528243550119
51	C8	R1	7.33091687811462
51	C20	R1	7.33091687811462
51	C7	R1	7.44294349584873
52	C23	R1	7.24792751344359
52	C17	R1	7.11894107272351
52	C12	R1	7.23840473932508
52	C10	R1	7.10852445677817
52	C14	R1	7.24792751344359
52	C5	R1	7.33985000288462
52	C9	R1	6.90689059560852
52	C24	R1	7.3037807481771
52	C6	R1	7.24792751344359
52	C21	R1	7.23840473932508
52	C19	R1	6.96578428466209
52	C1	R1	7.55458885167764
52	C22	R1	7.09803208296053
52	C4	R1	7.34872815423108
52	C13	R1	7.05528243550119
52	C18	R1	7.21916852046216
52	C15	R1	7.05528243550119
52	C11	R1	7.04439411935845
52	C16	R1	7.22881869049588
52	C8	R1	7.23840473932508
52	C7	R1	7.14974711950468
53	C23	R1	7.57742882803575
53	C17	R1	7.4594316186373
53	C12	R1	7.11894107272351
53	C10	R1	6.96578428466209
53	C3	R1	7.20945336562895
53	C14	R1	7.15987133677839
53	C9	R1	7.3037807481771
53	C24	R1	7.4178525148859
53	C6	R1	7.24792751344359
53	C21	R1	7
53	C19	R1	7.4757334309664
53	C1	R1	7.21916852046216
53	C22	R1	7.03342300153745
53	C4	R1	7.33985000288462
53	C13	R1	7.4262647547021
53	C18	R1	7.33091687811462
53	C15	R1	7.07681559705083
53	C11	R1	7.4262647547021
53	C16	R1	7.08746284125034
53	C8	R1	7.31288295528436
53	C20	R1	7.11894107272351
53	C7	R1	7.44294349584873
54	C23	R1	7.38370429247405
54	C17	R1	7.20945336562895
54	C12	R1	7.33985000288462
54	C3	R1	7.05528243550119
54	C14	R1	7.27612440527424
54	C5	R1	7.27612440527424
54	C9	R1	7.59245703726808
54	C24	R1	7.49185309632967
54	C21	R1	7.08746284125034
54	C19	R1	7.3037807481771
54	C1	R1	7.02236781302845
54	C22	R1	7.44294349584873
54	C13	R1	7.13955135239879
54	C18	R1	7.4594316186373
54	C15	R1	7.2667865406949
54	C11	R1	7.15987133677839
54	C16	R1	7.33985000288462
54	C8	R1	7.18982455888002
54	C20	R1	7.33985000288462
54	C7	R1	7.37503943134692
55	C23	R1	7.4262647547021
55	C17	R1	7.35755200461808
55	C12	R1	7.5077946401987
55	C10	R1	7.37503943134692
55	C3	R1	7.43462822763672
55	C14	R1	7.31288295528436
55	C5	R1	7.34872815423108
55	C9	R1	7.32192809488736
55	C24	R1	7.01122725542325
55	C6	R1	7.45121111183233
55	C21	R1	7.31288295528436
55	C19	R1	7.24792751344359
55	C1	R1	7.23840473932508
55	C22	R1	6.98868468677217
55	C13	R1	7.33985000288462
55	C18	R1	7.17990909001493
55	C15	R1	7.45121111183233
55	C11	R1	7.25738784269265
55	C16	R1	7.12928301694497
55	C8	R1	7.23840473932508
55	C20	R1	7.38370429247405
55	C7	R1	7.55458885167764
56	C23	R1	7.34872815423108
56	C17	R1	7.17990909001493
56	C12	R1	7.33985000288462
56	C10	R1	7.28540221886225
56	C3	R1	7.33091687811462
56	C14	R1	7.40087943628218
56	C5	R1	6.91886323727459
56	C9	R1	7.32192809488736
56	C24	R1	7.09803208296053
56	C6	R1	7.23840473932508
56	C21	R1	7.20945336562895
56	C19	R1	7.16992500144231
56	C1	R1	7.39231742277876
56	C22	R1	7.35755200461808
56	C4	R1	7.38370429247405
56	C13	R1	7.27612440527424
56	C18	R1	6.91886323727459
56	C15	R1	7.19967234483636
56	C11	R1	6.85798099512757
56	C16	R1	7.19967234483636
56	C8	R1	7.36632221424582
56	C20	R1	7.52356195605701
56	C7	R1	7.2667865406949
57	C23	R1	7.467605550083
57	C17	R1	7.32192809488736
57	C12	R1	7.36632221424582
57	C10	R1	7.49984588708321
57	C3	R1	7.10852445677817
57	C14	R1	7.11894107272351
57	C5	R1	7.19967234483636
57	C9	R1	7.08746284125034
57	C24	R1	7.02236781302845
57	C6	R1	7.33091687811462
57	C21	R1	7.35755200461808
57	C19	R1	7.53915881110803
57	C1	R1	7.33091687811462
57	C22	R1	7.18982455888002
57	C4	R1	7.36632221424582
57	C13	R1	7.35755200461808
57	C18	R1	6.85798099512757
57	C15	R1	7.3037807481771
57	C11	R1	6.79441586635011
57	C16	R1	7.28540221886225
57	C8	R1	7.60733031374961
57	C20	R1	7.4757334309664
57	C7	R1	7.23840473932508
58	C23	R1	7.13955135239879
58	C17	R1	7.17990909001493
58	C12	R1	7.33091687811462
58	C10	R1	7.54689445988764
58	C3	R1	7.10852445677817
58	C5	R1	7.52356195605701
58	C9	R1	7.12928301694497
58	C24	R1	7.4093909361377
58	C6	R1	7.13955135239879
58	C21	R1	7.5077946401987
58	C1	R1	7.36632221424582
58	C22	R1	7.467605550083
58	C4	R1	7.25738784269265
58	C13	R1	7.4594316186373
58	C18	R1	7.21916852046216
58	C15	R1	6.94251450533924
58	C11	R1	7.49185309632967
58	C16	R1	7.13955135239879
58	C8	R1	7.27612440527424
58	C20	R1	7.40087943628218
58	C7	R1	7.33985000288462
59	C23	R1	7.34872815423108
59	C17	R1	7.2667865406949
59	C12	R1	7.34872815423108
59	C10	R1	7.49984588708321
59	C3	R1	7.44294349584873
59	C14	R1	7.19967234483636
59	C5	R1	7.25738784269265
59	C9	R1	7.12928301694497
59	C24	R1	7.73470962022584
59	C6	R1	7.20945336562895
59	C21	R1	7.37503943134692
59	C19	R1	7.36632221424582
59	C1	R1	7.21916852046216
59	C22	R1	7.07681559705083
59	C4	R1	7.34872815423108
59	C18	R1	7.15987133677839
59	C15	R1	7.28540221886225
59	C11	R1	6.91886323727459
59	C16	R1	7.3037807481771
59	C7	R1	7.4093909361377
60	C23	R1	7.14974711950468
60	C17	R1	7.16992500144231
60	C10	R1	7.13955135239879
60	C3	R1	7.24792751344359
60	C14	R1	7.17990909001493
60	C5	R1	6.97727992349992
60	C9	R1	7.18982455888002
60	C24	R1	7.39231742277876
60	C6	R1	7.33091687811462
60	C19	R1	7.4262647547021
60	C1	R1	7.43462822763672
60	C22	R1	7.24792751344359
60	C4	R1	7.52356195605701
60	C13	R1	7.11894107272351
60	C18	R1	6.68650052718322
60	C15	R1	7.09803208296053
60	C11	R1	7.49185309632967
60	C16	R1	7.16992500144231
60	C8	R1	7.24792751344359
60	C20	R1	7.16992500144231
61	C23	R1	7.31288295528436
61	C17	R1	7.16992500144231
61	C12	R1	7.20945336562895
61	C3	R1	7.37503943134692
61	C14	R1	7.35755200461808
61	C5	R1	7.20945336562895
61	C9	R1	7.66533591718518
61	C24	R1	7.53915881110803
61	C21	R1	7.29462074889163
61	C19	R1	7.32192809488736
61	C1	R1	7.33985000288462
61	C22	R1	7.15987133677839
61	C4	R1	7.36632221424582
61	C13	R1	7.28540221886225
61	C18	R1	7.17990909001493
61	C15	R1	7.08746284125034
61	C11	R1	7.09803208296053
61	C16	R1	7.01122725542325
61	C8	R1	7.49984588708321
61	C20	R1	7.58496250072116
61	C7	R1	7.3037807481771
62	C23	R1	7.38370429247405
62	C17	R1	7.17990909001493
62	C12	R1	7.44294349584873
62	C10	R1	7.39231742277876
62	C3	R1	7.32192809488736
62	C14	R1	7.13955135239879
62	C5	R1	7.34872815423108
62	C9	R1	7.45121111183233
62	C24	R1	7.11894107272351
62	C6	R1	7.2667865406949
62	C21	R1	7.20945336562895
62	C19	R1	7.24792751344359
62	C1	R1	7.27612440527424
62	C22	R1	7.19967234483636
62	C4	R1	7.34872815423108
62	C13	R1	7.48381577726426
62	C18	R1	7.07681559705083
62	C15	R1	7.01122725542325
62	C11	R1	7.45121111183233
62	C16	R1	6.96578428466209
62	C20	R1	7.28540221886225
62	C7	R1	7.49185309632967
63	C23	R1	7.15987133677839
63	C17	R1	7.15987133677839
63	C12	R1	7.33985000288462
63	C10	R1	6.82017896241519
63	C3	R1	7.53138146051631
63	C14	R1	7.24792751344359
63	C5	R1	7.51569983828404
63	C9	R1	7.23840473932508
63	C24	R1	7.08746284125034
63	C6	R1	7.10852445677817
63	C21	R1	7.12928301694497
63	C19	R1	7.29462074889163
63	C1	R1	7.01122725542325
63	C22	R1	7.34872815423108
63	C4	R1	7.33091687811462
63	C13	R1	7.3037807481771
63	C18	R1	7
63	C15	R1	7.35755200461808
63	C11	R1	7.49984588708321
63	C16	R1	7.07681559705083
63	C8	R1	7.18982455888002
63	C7	R1	7.4093909361377
64	C23	R1	7.52356195605701
64	C17	R1	7.2667865406949
64	C12	R1	7.05528243550119
64	C10	R1	7.51569983828404
64	C3	R1	7.03342300153745
64	C14	R1	7.52356195605701
64	C5	R1	7.32192809488736
64	C24	R1	7.5077946401987
64	C21	R1	6.90689059560852
64	C19	R1	7.29462074889163
64	C4	R1	7.3037807481771
64	C13	R1	7.44294349584873
64	C18	R1	7.05528243550119
64	C15	R1	7.16992500144231
64	C11	R1	7.36632221424582
64	C16	R1	7.4093909361377
64	C20	R1	7.20945336562895
64	C7	R1	7.4757334309664
65	C23	R1	6.98868468677217
65	C17	R1	7.33091687811462
65	C12	R1	7.45121111183233
65	C3	R1	7.15987133677839
65	C14	R1	7.04439411935845
65	C5	R1	7.33091687811462
65	C9	R1	7.40087943628218
65	C24	R1	7.10852445677817
65	C6	R1	7.09803208296053
65	C21	R1	7.24792751344359
65	C19	R1	7.55458885167764
65	C1	R1	7.49984588708321
65	C22	R1	7.5077946401987
65	C4	R1	7.40087943628218
65	C13	R1	7.4178525148859
65	C18	R1	7.31288295528436
65	C15	R1	7.27612440527424
65	C11	R1	6.89481776330794
65	C16	R1	7.06608919045777
65	C8	R1	7.40087943628218
65	C20	R1	7.40087943628218
65	C7	R1	6.98868468677217
66	C23	R1	7.13955135239879
66	C17	R1	7.4262647547021
66	C12	R1	7.24792751344359
66	C10	R1	7.23840473932508
66	C3	R1	7.21916852046216
66	C14	R1	7.31288295528436
66	C5	R1	7.14974711950468
66	C9	R1	7.52356195605701
66	C24	R1	7.3037807481771
66	C6	R1	7.10852445677817
66	C21	R1	7.18982455888002
66	C19	R1	6.85798099512757
66	C1	R1	7.28540221886225
66	C22	R1	7.2667865406949
66	C4	R1	7.09803208296053
66	C18	R1	7.21916852046216
66	C15	R1	7.23840473932508
66	C11	R1	7.4178525148859
66	C16	R1	7.5077946401987
66	C8	R1	7.11894107272351
66	C20	R1	7.32192809488736
66	C7	R1	7.09803208296053
67	C23	R1	7.33985000288462
67	C17	R1	7.4093909361377
67	C12	R1	7.34872815423108
67	C10	R1	7.43462822763672
67	C3	R1	7.20945336562895
67	C14	R1	7.33985000288462
67	C5	R1	7.24792751344359
67	C9	R1	7.06608919045777
67	C24	R1	7.39231742277876
67	C6	R1	7.4178525148859
67	C21	R1	7.4594316186373
67	C19	R1	7.24792751344359
67	C1	R1	7.11894107272351
67	C22	R1	7.13955135239879
67	C4	R1	7.62205181945638
67	C18	R1	7.03342300153745
67	C15	R1	6.95419631038687
67	C11	R1	6.79441586635011
67	C16	R1	7.11894107272351
67	C8	R1	7.16992500144231
67	C20	R1	7.28540221886225
67	C7	R1	7.22881869049588
68	C23	R1	7.75488750216347
68	C17	R1	7.05528243550119
68	C12	R1	7.51569983828404
68	C10	R1	7.17990909001493
68	C3	R1	6.91886323727459
68	C14	R1	7.13955135239879
68	C5	R1	6.85798099512757
68	C9	R1	7.13955135239879
68	C24	R1	7.23840473932508
68	C6	R1	7.03342300153745
68	C19	R1	7.36632221424582
68	C1	R1	7.16992500144231
68	C22	R1	7.28540221886225
68	C4	R1	7.43462822763672
68	C13	R1	7.59245703726808
68	C18	R1	7.34872815423108
68	C15	R1	6.96578428466209
68	C11	R1	7.24792751344359
68	C16	R1	7.05528243550119
68	C8	R1	7.21916852046216
68	C20	R1	7.16992500144231
69	C23	R1	7.43462822763672
69	C17	R1	7.10852445677817
69	C12	R1	6.90689059560852
69	C10	R1	7.4093909361377
69	C3	R1	7.25738784269265
69	C14	R1	7.10852445677817
69	C5	R1	7.18982455888002
69	C9	R1	7.16992500144231
69	C24	R1	7.18982455888002
69	C6	R1	7.33091687811462
69	C19	R1	7.45121111183233
69	C1	R1	7.4757334309664
69	C22	R1	7.49984588708321
69	C4	R1	7.37503943134692
69	C13	R1	6.90689059560852
69	C18	R1	6.93073733756289
69	C15	R1	7.4178525148859
69	C16	R1	7.21916852046216
69	C8	R1	7.15987133677839
69	C20	R1	7.22881869049588
69	C7	R1	7.54689445988764
70	C23	R1	7.4093909361377
70	C17	R1	7.23840473932508
70	C12	R1	7.12928301694497
70	C5	R1	7.22881869049588
70	C9	R1	7.35755200461808
70	C24	R1	7.33985000288462
70	C6	R1	7.32192809488736
70	C21	R1	7.21916852046216
70	C19	R1	7.21916852046216
70	C1	R1	7.12928301694497
70	C22	R1	7.28540221886225
70	C4	R1	6.93073733756289
70	C13	R1	7.37503943134692
70	C18	R1	7
70	C11	R1	7.04439411935845
70	C16	R1	7.15987133677839
70	C20	R1	7.17990909001493
70	C7	R1	7.22881869049588
71	C23	R1	7.3037807481771
71	C17	R1	7.27612440527424
71	C12	R1	7.43462822763672
71	C10	R1	7.2667865406949
71	C3	R1	7.23840473932508
71	C5	R1	7.52356195605701
71	C9	R1	7.27612440527424
71	C24	R1	7.38370429247405
71	C6	R1	7.19967234483636
71	C21	R1	7.43462822763672
71	C19	R1	7.33985000288462
71	C1	R1	7.3037807481771
71	C22	R1	7.31288295528436
71	C4	R1	7.40087943628218
71	C13	R1	7.12928301694497
71	C18	R1	7.09803208296053
71	C15	R1	7.33985000288462
71	C11	R1	7.06608919045777
71	C16	R1	7.20945336562895
71	C8	R1	7.33985000288462
71	C20	R1	7.31288295528436
71	C7	R1	7.25738784269265
72	C23	R1	7.4262647547021
72	C12	R1	7.32192809488736
72	C10	R1	7
72	C14	R1	7.33985000288462
72	C5	R1	7.467605550083
72	C9	R1	7.20945336562895
72	C24	R1	7.19967234483636
72	C6	R1	7.33985000288462
72	C21	R1	7.43462822763672
72	C19	R1	7.16992500144231
72	C22	R1	7.39231742277876
72	C4	R1	7.28540221886225
72	C13	R1	7.29462074889163
72	C18	R1	6.89481776330794
72	C15	R1	7.02236781302845
72	C11	R1	7.08746284125034
72	C16	R1	6.91886323727459
72	C8	R1	7.37503943134692
72	C20	R1	7.35755200461808
72	C7	R1	7.2667865406949
73	C23	R1	7.65821148275179
73	C17	R1	7.5077946401987
73	C12	R1	7.70735913208088
73	C10	R1	7.03342300153745
73	C14	R1	7.4594316186373
73	C24	R1	7.33091687811462
73	C6	R1	7.4178525148859
73	C19	R1	7.24792751344359
73	C1	R1	7.15987133677839
73	C22	R1	7.23840473932508
73	C4	R1	7.63662462054365
73	C13	R1	7.40087943628218
73	C18	R1	6.88264304936184
73	C15	R1	6.62935662007961
73	C11	R1	7.3037807481771
73	C16	R1	7.04439411935845
73	C8	R1	7.4093909361377
73	C20	R1	7.40087943628218
73	C7	R1	7.4262647547021
74	C23	R1	7.4594316186373
74	C17	R1	7.67948009950545
74	C12	R1	7.20945336562895
74	C10	R1	7.2667865406949
74	C14	R1	7.49984588708321
74	C5	R1	7.4093909361377
74	C9	R1	7.49984588708321
74	C24	R1	7.18982455888002
74	C6	R1	7.16992500144231
74	C21	R1	6.90689059560852
74	C19	R1	7.15987133677839
74	C1	R1	7.36632221424582
74	C4	R1	7.20945336562895
74	C13	R1	7.33091687811462
74	C18	R1	7.4594316186373
74	C15	R1	7.33091687811462
74	C11	R1	7.05528243550119
74	C16	R1	7.34872815423108
74	C20	R1	7.15987133677839
74	C7	R1	7.09803208296053
75	C17	R1	7.12928301694497
75	C12	R1	7.16992500144231
75	C10	R1	7.19967234483636
75	C3	R1	7.45121111183233
75	C14	R1	6.97727992349992
75	C5	R1	7.24792751344359
75	C24	R1	7.24792751344359
75	C6	R1	7.20945336562895
75	C21	R1	7.15987133677839
75	C19	R1	7.33091687811462
75	C1	R1	7.4093909361377
75	C4	R1	7.17990909001493
75	C13	R1	7.45121111183233
75	C18	R1	6.98868468677217
75	C15	R1	7.08746284125034
75	C11	R1	7.07681559705083
75	C16	R1	7.28540221886225
75	C8	R1	7.33985000288462
75	C20	R1	7.4594316186373
75	C7	R1	7.48381577726426
76	C23	R1	7.34872815423108
76	C17	R1	7.3037807481771
76	C12	R1	7.19967234483636
76	C10	R1	7.61470984411521
76	C14	R1	7.18982455888002
76	C5	R1	7.45121111183233
76	C9	R1	7.07681559705083
76	C24	R1	7.27612440527424
76	C6	R1	7.15987133677839
76	C21	R1	7.35755200461808
76	C19	R1	7.27612440527424
76	C1	R1	7.27612440527424
76	C4	R1	7.09803208296053
76	C13	R1	7.06608919045777
76	C18	R1	7.14974711950468
76	C15	R1	7.14974711950468
76	C11	R1	7.48381577726426
76	C16	R1	7.34872815423108
76	C8	R1	7.12928301694497
76	C20	R1	7.07681559705083
76	C7	R1	7.07681559705083
77	C23	R1	7.20945336562895
77	C17	R1	7.4262647547021
77	C12	R1	7.14974711950468
77	C10	R1	7.3037807481771
77	C3	R1	7.22881869049588
77	C14	R1	7.14974711950468
77	C5	R1	7.4594316186373
77	C9	R1	7.467605550083
77	C24	R1	7.44294349584873
77	C21	R1	7.33985000288462
77	C19	R1	7.15987133677839
77	C1	R1	7.4594316186373
77	C22	R1	7.2667865406949
77	C4	R1	7.43462822763672
77	C13	R1	7.40087943628218
77	C18	R1	7.27612440527424
77	C15	R1	7.11894107272351
77	C11	R1	6.97727992349992
77	C16	R1	7.07681559705083
77	C8	R1	7.05528243550119
77	C20	R1	7.63662462054365
77	C7	R1	7.59245703726808
78	C23	R1	7.33985000288462
78	C17	R1	7.70735913208088
78	C14	R1	7.15987133677839
78	C5	R1	7.43462822763672
78	C9	R1	7.12928301694497
78	C24	R1	7.33091687811462
78	C6	R1	7.13955135239879
78	C21	R1	7.48381577726426
78	C19	R1	7.33091687811462
78	C1	R1	7.09803208296053
78	C22	R1	7.27612440527424
78	C4	R1	7.45121111183233
78	C13	R1	7.33091687811462
78	C18	R1	7.25738784269265
78	C16	R1	7.10852445677817
78	C8	R1	7.07681559705083
78	C20	R1	7.52356195605701
78	C7	R1	7.15987133677839
79	C23	R1	7.45121111183233
79	C17	R1	7.18982455888002
79	C12	R1	7.15987133677839
79	C10	R1	7.17990909001493
79	C14	R1	7.54689445988764
79	C5	R1	7.21916852046216
79	C9	R1	7.28540221886225
79	C24	R1	7.2667865406949
79	C6	R1	7.20945336562895
79	C21	R1	7.17990909001493
79	C19	R1	7.38370429247405
79	C1	R1	7.34872815423108
79	C22	R1	7.27612440527424
79	C4	R1	7.21916852046216
79	C13	R1	7.29462074889163
79	C18	R1	7.15987133677839
79	C15	R1	7.21916852046216
79	C11	R1	6.95419631038687
79	C16	R1	6.7279204545632
79	C7	R1	7.39231742277876
80	C23	R1	7.467605550083
80	C17	R1	7.2667865406949
80	C12	R1	7.21916852046216
80	C3	R1	7.29462074889163
80	C14	R1	7.14974711950468
80	C5	R1	7.49984588708321
80	C9	R1	7.19967234483636
80	C24	R1	7.14974711950468
80	C6	R1	7.08746284125034
80	C21	R1	7.22881869049588
80	C1	R1	7.15987133677839
80	C22	R1	7.21916852046216
80	C4	R1	7.17990909001493
80	C13	R1	7.60733031374961
80	C15	R1	7.06608919045777
80	C11	R1	6.78135971352466
80	C16	R1	7.31288295528436
80	C20	R1	7.38370429247405
81	C17	R1	7.07681559705083
81	C12	R1	7.49984588708321
81	C10	R1	7.48381577726426
81	C3	R1	7.467605550083
81	C14	R1	7.52356195605701
81	C5	R1	7.25738784269265
81	C9	R1	7.44294349584873
81	C24	R1	7.43462822763672
81	C6	R1	7.4757334309664
81	C21	R1	7.33091687811462
81	C19	R1	7.14974711950468
81	C1	R1	7.17990909001493
81	C22	R1	7.07681559705083
81	C4	R1	7.37503943134692
81	C13	R1	7.4093909361377
81	C18	R1	7.35755200461808
81	C15	R1	6.95419631038687
81	C16	R1	7.04439411935845
81	C8	R1	7.36632221424582
81	C20	R1	7.20945336562895
81	C7	R1	7.23840473932508
82	C23	R1	7.45121111183233
82	C17	R1	7.15987133677839
82	C12	R1	7.24792751344359
82	C10	R1	7.28540221886225
82	C3	R1	7.06608919045777
82	C14	R1	7.15987133677839
82	C5	R1	7.51569983828404
82	C9	R1	7.20945336562895
82	C6	R1	7.25738784269265
82	C21	R1	7.07681559705083
82	C19	R1	7.43462822763672
82	C1	R1	7.4757334309664
82	C22	R1	7.32192809488736
82	C4	R1	7.53138146051631
82	C13	R1	7.40087943628218
82	C18	R1	6.96578428466209
82	C15	R1	7.18982455888002
82	C11	R1	7.16992500144231
82	C16	R1	7.21916852046216
82	C8	R1	7.57742882803575
82	C20	R1	7.17990909001493
82	C7	R1	7.4178525148859
83	C23	R1	6.97727992349992
83	C17	R1	7.45121111183233
83	C12	R1	7.55458885167764
83	C10	R1	7.14974711950468
83	C3	R1	7.64385618977472
83	C14	R1	7.43462822763672
83	C5	R1	7.55458885167764
83	C9	R1	7.03342300153745
83	C24	R1	7.49984588708321
83	C6	R1	7.36632221424582
83	C21	R1	7.72109918870719
83	C19	R1	7.32192809488736
83	C1	R1	6.95419631038687
83	C22	R1	7.37503943134692
83	C4	R1	7.3037807481771
83	C13	R1	7.06608919045777
83	C18	R1	6.98868468677217
83	C15	R1	7.08746284125034
83	C16	R1	7.58496250072116
83	C8	R1	7.39231742277876
83	C20	R1	7.10852445677817
83	C7	R1	7.2667865406949
84	C17	R1	7.12928301694497
84	C12	R1	7.16992500144231
84	C10	R1	7.13955135239879
84	C3	R1	7.49185309632967
84	C14	R1	7.43462822763672
84	C5	R1	6.98868468677217
84	C9	R1	7.3037807481771
84	C24	R1	7.4262647547021
84	C6	R1	7.07681559705083
84	C21	R1	7.19967234483636
84	C19	R1	7.29462074889163
84	C1	R1	7.28540221886225
84	C22	R1	7.20945336562895
84	C4	R1	7.39231742277876
84	C13	R1	7.40087943628218
84	C15	R1	7.18982455888002
84	C11	R1	7.20945336562895
84	C16	R1	7.05528243550119
84	C8	R1	7.37503943134692
84	C20	R1	7.34872815423108
84	C7	R1	7.11894107272351
85	C23	R1	7.13955135239879
85	C17	R1	7.33985000288462
85	C12	R1	7.4178525148859
85	C10	R1	7.29462074889163
85	C3	R1	7.34872815423108
85	C14	R1	7.36632221424582
85	C5	R1	7.37503943134692
85	C9	R1	7.61470984411521
85	C24	R1	7.3037807481771
85	C6	R1	7.21916852046216
85	C21	R1	7.20945336562895
85	C19	R1	7.27612440527424
85	C1	R1	6.97727992349992
85	C22	R1	7.32192809488736
85	C13	R1	7.06608919045777
85	C18	R1	7.13955135239879
85	C15	R1	7.10852445677817
85	C11	R1	7.09803208296053
85	C16	R1	7.3037807481771
85	C8	R1	7.34872815423108
85	C20	R1	7.31288295528436
85	C7	R1	7.2667865406949
86	C23	R1	7.4594316186373
86	C17	R1	7.25738784269265
86	C12	R1	7.4093909361377
86	C10	R1	7.03342300153745
86	C3	R1	7.03342300153745
86	C14	R1	7.32192809488736
86	C5	R1	7.19967234483636
86	C9	R1	7.09803208296053
86	C24	R1	7.44294349584873
86	C6	R1	7.28540221886225
86	C21	R1	6.98868468677217
86	C19	R1	7.18982455888002
86	C1	R1	7.20945336562895
86	C22	R1	7.35755200461808
86	C4	R1	7.05528243550119
86	C13	R1	7.36632221424582
86	C18	R1	7.31288295528436
86	C15	R1	7.15987133677839
86	C11	R1	7.15987133677839
86	C16	R1	7.20945336562895
86	C8	R1	7.53138146051631
86	C20	R1	7.05528243550119
86	C7	R1	7.53915881110803
87	C23	R1	7.48381577726426
87	C17	R1	7.01122725542325
87	C12	R1	7.36632221424582
87	C10	R1	7.45121111183233
87	C3	R1	7.11894107272351
87	C14	R1	7.49984588708321
87	C5	R1	7.22881869049588
87	C9	R1	7.51569983828404
87	C24	R1	7.17990909001493
87	C6	R1	7.2667865406949
87	C21	R1	7.36632221424582
87	C1	R1	7.16992500144231
87	C22	R1	7.07681559705083
87	C4	R1	7.27612440527424
87	C13	R1	7.23840473932508
87	C18	R1	7.28540221886225
87	C15	R1	6.89481776330794
87	C11	R1	7.2667865406949
87	C16	R1	6.88264304936184
87	C8	R1	7.17990909001493
87	C7	R1	7.05528243550119
88	C23	R1	7.54689445988764
88	C17	R1	7.06608919045777
88	C12	R1	7.35755200461808
88	C10	R1	7.15987133677839
88	C14	R1	7.4178525148859
88	C5	R1	7.16992500144231
88	C9	R1	7.02236781302845
88	C24	R1	7.38370429247405
88	C6	R1	7.467605550083
88	C21	R1	7.12928301694497
88	C19	R1	7.34872815423108
88	C1	R1	7.4594316186373
88	C22	R1	7.16992500144231
88	C4	R1	7.27612440527424
88	C13	R1	7.33091687811462
88	C18	R1	7.24792751344359
88	C15	R1	6.98868468677217
88	C16	R1	7.17990909001493
88	C20	R1	7.06608919045777
89	C17	R1	7.37503943134692
89	C12	R1	7.37503943134692
89	C10	R1	7.22881869049588
89	C3	R1	7.16992500144231
89	C14	R1	7.43462822763672
89	C5	R1	7.15987133677839
89	C9	R1	7.24792751344359
89	C24	R1	7.54689445988764
89	C6	R1	6.89481776330794
89	C21	R1	7.29462074889163
89	C19	R1	7.39231742277876
89	C1	R1	7.01122725542325
89	C22	R1	7.45121111183233
89	C4	R1	7.5077946401987
89	C13	R1	7.49185309632967
89	C18	R1	7.4594316186373
89	C15	R1	7.21916852046216
89	C11	R1	6.97727992349992
89	C16	R1	7.3037807481771
89	C8	R1	7.18982455888002
89	C20	R1	7.38370429247405
89	C7	R1	7.38370429247405
90	C23	R1	7.14974711950468
90	C17	R1	7.29462074889163
90	C12	R1	7.36632221424582
90	C10	R1	7.33985000288462
90	C3	R1	7.32192809488736
90	C14	R1	7.27612440527424
90	C5	R1	7.4178525148859
90	C9	R1	7.29462074889163
90	C24	R1	7.4757334309664
90	C6	R1	7.24792751344359
90	C19	R1	7.23840473932508
90	C1	R1	6.96578428466209
90	C22	R1	7.32192809488736
90	C4	R1	7.3037807481771
90	C13	R1	7.13955135239879
90	C18	R1	7.14974711950468
90	C15	R1	7.17990909001493
90	C11	R1	7.16992500144231
90	C8	R1	7.4262647547021
90	C20	R1	7.31288295528436
90	C7	R1	7.08746284125034
91	C23	R1	7.28540221886225
91	C17	R1	7.18982455888002
91	C12	R1	7.15987133677839
91	C10	R1	7.4093909361377
91	C14	R1	7.29462074889163
91	C5	R1	7.34872815423108
91	C24	R1	7.12928301694497
91	C6	R1	7.09803208296053
91	C21	R1	7.4757334309664
91	C19	R1	7.33091687811462
91	C1	R1	7.07681559705083
91	C22	R1	6.95419631038687
91	C4	R1	7.2667865406949
91	C13	R1	7.51569983828404
91	C18	R1	6.94251450533924
91	C15	R1	7.17990909001493
91	C11	R1	7.14974711950468
91	C16	R1	6.94251450533924
91	C8	R1	7.36632221424582
91	C20	R1	7.4594316186373
92	C23	R1	7.33091687811462
92	C17	R1	7.17990909001493
92	C12	R1	7.28540221886225
92	C10	R1	7.60733031374961
92	C3	R1	7.2667865406949
92	C14	R1	7.16992500144231
92	C5	R1	7.19967234483636
92	C9	R1	7.14974711950468
92	C24	R1	7.39231742277876
92	C6	R1	6.94251450533924
92	C21	R1	7.467605550083
92	C19	R1	7.22881869049588
92	C1	R1	7.14974711950468
92	C22	R1	7.38370429247405
92	C4	R1	7.37503943134692
92	C13	R1	7.06608919045777
92	C18	R1	7.03342300153745
92	C15	R1	6.85798099512757
92	C11	R1	7.34872815423108
92	C16	R1	7.33091687811462
92	C8	R1	7
92	C20	R1	7.28540221886225
92	C7	R1	7.22881869049588
93	C23	R1	7.11894107272351
93	C17	R1	7.12928301694497
93	C12	R1	7.3037807481771
93	C10	R1	7.22881869049588
93	C3	R1	7.33091687811462
93	C14	R1	7.25738784269265
93	C9	R1	7.3037807481771
93	C24	R1	7.33985000288462
93	C6	R1	6.90689059560852
93	C19	R1	7.56224242422107
93	C1	R1	7.34872815423108
93	C22	R1	7.36632221424582
93	C4	R1	7.25738784269265
93	C18	R1	6.8703647195834
93	C11	R1	7.21916852046216
93	C16	R1	7.05528243550119
93	C20	R1	7.62935662007961
93	C7	R1	7.4093909361377
94	C23	R1	7.06608919045777
94	C17	R1	7.37503943134692
94	C12	R1	7.44294349584873
94	C10	R1	7.2667865406949
94	C3	R1	7.40087943628218
94	C14	R1	7.15987133677839
94	C5	R1	7.4178525148859
94	C9	R1	7.35755200461808
94	C24	R1	7.24792751344359
94	C6	R1	7.54689445988764
94	C21	R1	7.4262647547021
94	C19	R1	7.21916852046216
94	C22	R1	7.12928301694497
94	C4	R1	7.67948009950545
94	C13	R1	7.33985000288462
94	C18	R1	7.13955135239879
94	C15	R1	7.20945336562895
94	C11	R1	7.34872815423108
94	C16	R1	7.20945336562895
94	C8	R1	7.24792751344359
94	C7	R1	7.39231742277876
95	C23	R1	7.08746284125034
95	C17	R1	7.48381577726426
95	C12	R1	7.24792751344359
95	C10	R1	7.4262647547021
95	C3	R1	7.467605550083
95	C14	R1	7.35755200461808
95	C5	R1	7.33091687811462
95	C9	R1	7.29462074889163
95	C24	R1	7.05528243550119
95	C6	R1	7.467605550083
95	C21	R1	7.20945336562895
95	C19	R1	7.09803208296053
95	C1	R1	7.40087943628218
95	C4	R1	7.4262647547021
95	C13	R1	7.48381577726426
95	C18	R1	6.97727992349992
95	C15	R1	7.19967234483636
95	C11	R1	7.04439411935845
95	C16	R1	7.06608919045777
95	C8	R1	7.52356195605701
95	C20	R1	7.17990909001493
95	C7	R1	6.88264304936184
96	C23	R1	7.33985000288462
96	C12	R1	7.49185309632967
96	C10	R1	7.33985000288462
96	C3	R1	7.28540221886225
96	C14	R1	7.55458885167764
96	C5	R1	7
96	C9	R1	7.21916852046216
96	C24	R1	7.51569983828404
96	C21	R1	7.17990909001493
96	C19	R1	7.56224242422107
96	C22	R1	7.21916852046216
96	C4	R1	7.27612440527424
96	C13	R1	7.29462074889163
96	C18	R1	7.3037807481771
96	C15	R1	7.33985000288462
96	C11	R1	6.93073733756289
96	C8	R1	7.4262647547021
[truncated: 14,546 more rows]
