# Supplementary material for: Stochastic modelling of single-cell gene expression adaptation reveals non-genomic contribution to evolution of tumor subclones
Source: bioRxiv. 2024 Apr 20:2024.04.17.588869. Preprint. [Version 1] doi: 10.1101/2024.04.17.588869 (PMC11071284; doi:10.1101/2024.04.17.588869)
Supplement: Supplement 2 [file media-2.zip › Supplementary Files/Simulated Data/Adaptive_Simulation/tr_1.08_sq_.15_r_100_a_1.csv]

gene	species	replicate	exprval
1	C17	R1	6.90689059560852
1	C12	R1	7.61470984411521
1	C3	R1	7.25738784269265
1	C14	R1	7.18982455888002
1	C5	R1	7.56985560833095
1	C9	R1	7.06608919045777
1	C24	R1	7.49984588708321
1	C6	R1	7.27612440527424
1	C21	R1	7.14974711950468
1	C19	R1	7.4262647547021
1	C1	R1	7.19967234483636
1	C4	R1	7.11894107272351
1	C18	R1	7.45121111183233
1	C15	R1	7.07681559705083
1	C11	R1	7.37503943134692
1	C16	R1	7.33985000288462
1	C20	R1	7.68650052718322
1	C7	R1	7.09803208296053
2	C23	R1	7.61470984411521
2	C17	R1	7.32192809488736
2	C12	R1	7.13955135239879
2	C10	R1	7.19967234483636
2	C3	R1	7.18982455888002
2	C14	R1	7.35755200461808
2	C9	R1	7.20945336562895
2	C24	R1	7.05528243550119
2	C6	R1	6.76818432477693
2	C21	R1	7.17990909001493
2	C19	R1	7.4757334309664
2	C1	R1	7.4178525148859
2	C22	R1	7.18982455888002
2	C4	R1	7.2667865406949
2	C13	R1	7.54689445988764
2	C15	R1	7.12928301694497
2	C11	R1	7.31288295528436
2	C16	R1	7
2	C8	R1	7.4262647547021
2	C20	R1	7.3037807481771
2	C7	R1	6.97727992349992
3	C23	R1	7.15987133677839
3	C17	R1	7.13955135239879
3	C12	R1	7.36632221424582
3	C10	R1	7.18982455888002
3	C3	R1	7.34872815423108
3	C14	R1	7.34872815423108
3	C5	R1	7.24792751344359
3	C9	R1	7.55458885167764
3	C24	R1	7.28540221886225
3	C6	R1	7.33091687811462
3	C21	R1	7.22881869049588
3	C1	R1	7.18982455888002
3	C22	R1	7.2667865406949
3	C4	R1	7.08746284125034
3	C13	R1	7.62935662007961
3	C18	R1	6.91886323727459
3	C15	R1	7
3	C11	R1	7.40087943628218
3	C16	R1	7.17990909001493
3	C8	R1	7.08746284125034
3	C7	R1	7.29462074889163
4	C23	R1	7.16992500144231
4	C17	R1	7.31288295528436
4	C12	R1	7.4757334309664
4	C10	R1	7.03342300153745
4	C3	R1	6.96578428466209
4	C14	R1	7.37503943134692
4	C5	R1	7.39231742277876
4	C9	R1	7.23840473932508
4	C24	R1	7.34872815423108
4	C6	R1	7.59991284218713
4	C21	R1	7.21916852046216
4	C19	R1	7.59991284218713
4	C1	R1	7.467605550083
4	C22	R1	7.01122725542325
4	C4	R1	7.29462074889163
4	C13	R1	7.32192809488736
4	C18	R1	7.32192809488736
4	C15	R1	7.467605550083
4	C16	R1	7.4093909361377
4	C8	R1	7.25738784269265
4	C20	R1	7.37503943134692
4	C7	R1	7.21916852046216
5	C23	R1	7.33985000288462
5	C17	R1	7.31288295528436
5	C12	R1	7.02236781302845
5	C10	R1	7.10852445677817
5	C3	R1	7.49185309632967
5	C14	R1	7.29462074889163
5	C5	R1	7.45121111183233
5	C9	R1	7.4093909361377
5	C24	R1	7.19967234483636
5	C6	R1	7.49185309632967
5	C21	R1	7.25738784269265
5	C1	R1	7.12928301694497
5	C22	R1	6.98868468677217
5	C4	R1	7.34872815423108
5	C13	R1	7.49984588708321
5	C11	R1	6.78135971352466
5	C16	R1	7.37503943134692
5	C8	R1	7.4093909361377
5	C20	R1	7.25738784269265
5	C7	R1	7.65821148275179
6	C23	R1	7.40087943628218
6	C17	R1	7.10852445677817
6	C12	R1	7.25738784269265
6	C10	R1	6.97727992349992
6	C3	R1	7.18982455888002
6	C14	R1	7.08746284125034
6	C5	R1	7.08746284125034
6	C9	R1	7.16992500144231
6	C6	R1	7.19967234483636
6	C21	R1	7.14974711950468
6	C1	R1	7.51569983828404
6	C22	R1	7.53915881110803
6	C4	R1	7.49984588708321
6	C13	R1	7.38370429247405
6	C18	R1	7.18982455888002
6	C15	R1	6.89481776330794
6	C11	R1	7.20945336562895
6	C16	R1	7.28540221886225
6	C20	R1	7.07681559705083
6	C7	R1	6.89481776330794
7	C23	R1	7.27612440527424
7	C17	R1	7.40087943628218
7	C12	R1	7.12928301694497
7	C10	R1	7.29462074889163
7	C3	R1	7.09803208296053
7	C14	R1	7.05528243550119
7	C5	R1	7.34872815423108
7	C9	R1	7.11894107272351
7	C24	R1	7.36632221424582
7	C6	R1	7.06608919045777
7	C1	R1	6.70043971814109
7	C4	R1	7.17990909001493
7	C13	R1	7.01122725542325
7	C18	R1	7.11894107272351
7	C15	R1	6.89481776330794
7	C11	R1	7.29462074889163
7	C16	R1	7.03342300153745
7	C8	R1	7.37503943134692
7	C20	R1	7.05528243550119
7	C7	R1	7.40087943628218
8	C23	R1	7.07681559705083
8	C17	R1	7.10852445677817
8	C12	R1	7.27612440527424
8	C10	R1	7.24792751344359
8	C3	R1	7.4093909361377
8	C14	R1	7.31288295528436
8	C9	R1	7.16992500144231
8	C24	R1	7.37503943134692
8	C6	R1	7.44294349584873
8	C21	R1	7.17990909001493
8	C19	R1	7.16992500144231
8	C1	R1	6.85798099512757
8	C22	R1	7.29462074889163
8	C4	R1	7.45121111183233
8	C13	R1	7.17990909001493
8	C18	R1	7.09803208296053
8	C15	R1	7.16992500144231
8	C11	R1	7.12928301694497
8	C16	R1	7.06608919045777
8	C8	R1	7.15987133677839
8	C20	R1	7.4093909361377
8	C7	R1	6.90689059560852
9	C23	R1	7.45121111183233
9	C17	R1	7.40087943628218
9	C12	R1	7.16992500144231
9	C3	R1	7.15987133677839
9	C14	R1	6.95419631038687
9	C5	R1	7.4262647547021
9	C9	R1	7.28540221886225
9	C24	R1	7.32192809488736
9	C6	R1	7.25738784269265
9	C19	R1	7.13955135239879
9	C1	R1	7.16992500144231
9	C22	R1	7.23840473932508
9	C4	R1	7.05528243550119
9	C13	R1	7.49984588708321
9	C18	R1	7.14974711950468
9	C15	R1	7.3037807481771
9	C11	R1	7.36632221424582
9	C16	R1	7.21916852046216
9	C20	R1	7.10852445677817
9	C7	R1	7.32192809488736
10	C23	R1	7.29462074889163
10	C17	R1	7.38370429247405
10	C10	R1	7.4178525148859
10	C14	R1	7.60733031374961
10	C5	R1	6.88264304936184
10	C9	R1	7.21916852046216
10	C24	R1	7.25738784269265
10	C21	R1	7.27612440527424
10	C1	R1	7.4093909361377
10	C22	R1	7.34872815423108
10	C4	R1	7.32192809488736
10	C13	R1	7.13955135239879
10	C18	R1	7.21916852046216
10	C15	R1	7.33985000288462
10	C11	R1	6.8703647195834
10	C16	R1	7.22881869049588
10	C8	R1	7.20945336562895
10	C20	R1	6.82017896241519
10	C7	R1	6.83289001416474
11	C23	R1	7.45121111183233
11	C17	R1	7.37503943134692
11	C12	R1	7.19967234483636
11	C10	R1	7.34872815423108
11	C3	R1	7.13955135239879
11	C14	R1	7.57742882803575
11	C5	R1	7.40087943628218
11	C9	R1	7.13955135239879
11	C24	R1	7.09803208296053
11	C6	R1	7.34872815423108
11	C21	R1	6.97727992349992
11	C19	R1	6.95419631038687
11	C1	R1	7.25738784269265
11	C4	R1	7.06608919045777
11	C18	R1	7.5077946401987
11	C15	R1	7.4178525148859
11	C11	R1	7
11	C16	R1	7.38370429247405
11	C7	R1	7.22881869049588
12	C23	R1	7.23840473932508
12	C17	R1	7.23840473932508
12	C12	R1	7.09803208296053
12	C10	R1	7.05528243550119
12	C3	R1	7.12928301694497
12	C14	R1	7.55458885167764
12	C5	R1	7.31288295528436
12	C9	R1	7.07681559705083
12	C24	R1	7.04439411935845
12	C6	R1	7.28540221886225
12	C21	R1	7.19967234483636
12	C19	R1	7.37503943134692
12	C1	R1	7.4093909361377
12	C22	R1	6.98868468677217
12	C4	R1	7.49185309632967
12	C13	R1	7.33985000288462
12	C18	R1	7.23840473932508
12	C15	R1	7.23840473932508
12	C11	R1	7.32192809488736
12	C16	R1	7.49185309632967
12	C8	R1	7.06608919045777
12	C20	R1	7.22881869049588
12	C7	R1	7.3037807481771
13	C23	R1	7.15987133677839
13	C17	R1	7.19967234483636
13	C12	R1	7.16992500144231
13	C10	R1	7.19967234483636
13	C3	R1	7.15987133677839
13	C5	R1	7.31288295528436
13	C9	R1	7.29462074889163
13	C24	R1	7.38370429247405
13	C6	R1	7.4093909361377
13	C21	R1	7.63662462054365
13	C19	R1	7.22881869049588
13	C1	R1	7.2667865406949
13	C22	R1	7.03342300153745
13	C4	R1	7.39231742277876
13	C13	R1	7.15987133677839
13	C15	R1	7.37503943134692
13	C11	R1	7.4757334309664
13	C16	R1	7.12928301694497
13	C8	R1	7.21916852046216
13	C20	R1	7.14974711950468
13	C7	R1	7.54689445988764
14	C23	R1	7.65105169117893
14	C17	R1	7.24792751344359
14	C12	R1	7.06608919045777
14	C10	R1	7.06608919045777
14	C3	R1	7.53138146051631
14	C14	R1	7.08746284125034
14	C5	R1	7.58496250072116
14	C9	R1	7.4093909361377
14	C24	R1	6.95419631038687
14	C6	R1	7.33985000288462
14	C19	R1	7.21916852046216
14	C1	R1	7.03342300153745
14	C22	R1	7.09803208296053
14	C13	R1	7.15987133677839
14	C18	R1	7.29462074889163
14	C15	R1	7.27612440527424
14	C11	R1	7.4757334309664
14	C16	R1	7.24792751344359
14	C8	R1	7.37503943134692
14	C20	R1	7.33091687811462
14	C7	R1	6.91886323727459
15	C23	R1	7.27612440527424
15	C17	R1	7.36632221424582
15	C12	R1	7.18982455888002
15	C10	R1	7.11894107272351
15	C5	R1	7.31288295528436
15	C9	R1	7.22881869049588
15	C24	R1	7.25738784269265
15	C6	R1	7.48381577726426
15	C21	R1	6.98868468677217
15	C19	R1	7.3037807481771
15	C1	R1	7.20945336562895
15	C22	R1	7.14974711950468
15	C4	R1	7.53138146051631
15	C13	R1	7.38370429247405
15	C18	R1	7.39231742277876
15	C15	R1	7.06608919045777
15	C11	R1	7.10852445677817
15	C16	R1	7.14974711950468
15	C8	R1	7.24792751344359
15	C20	R1	7.39231742277876
15	C7	R1	7.25738784269265
16	C23	R1	7.34872815423108
16	C17	R1	7.18982455888002
16	C12	R1	6.89481776330794
16	C10	R1	7.2667865406949
16	C3	R1	7.04439411935845
16	C14	R1	7.10852445677817
16	C5	R1	7.04439411935845
16	C9	R1	7.23840473932508
16	C24	R1	7.18982455888002
16	C6	R1	7.4594316186373
16	C21	R1	7.21916852046216
16	C19	R1	7.4594316186373
16	C1	R1	7.13955135239879
16	C22	R1	7.61470984411521
16	C4	R1	7
16	C13	R1	7.22881869049588
16	C18	R1	7.37503943134692
16	C15	R1	7.17990909001493
16	C11	R1	7.06608919045777
16	C16	R1	7.25738784269265
16	C8	R1	7.6724253419715
16	C20	R1	7.45121111183233
16	C7	R1	7.20945336562895
17	C23	R1	7.59991284218713
17	C17	R1	7.61470984411521
17	C12	R1	7.4757334309664
17	C3	R1	7.17990909001493
17	C14	R1	7.24792751344359
17	C5	R1	6.98868468677217
17	C9	R1	7.20945336562895
17	C24	R1	7.43462822763672
17	C6	R1	7.06608919045777
17	C21	R1	7.35755200461808
17	C19	R1	7.24792751344359
17	C22	R1	7.24792751344359
17	C4	R1	7.20945336562895
17	C13	R1	7.33985000288462
17	C18	R1	7.10852445677817
17	C15	R1	7.06608919045777
17	C11	R1	7.32192809488736
17	C16	R1	7.08746284125034
17	C8	R1	7.14974711950468
17	C20	R1	7.467605550083
17	C7	R1	7.29462074889163
18	C23	R1	7.56224242422107
18	C17	R1	7.17990909001493
18	C12	R1	7.33091687811462
18	C10	R1	7.59245703726808
18	C3	R1	7.28540221886225
18	C14	R1	7.09803208296053
18	C5	R1	7.3037807481771
18	C24	R1	7.58496250072116
18	C6	R1	7.11894107272351
18	C21	R1	7.23840473932508
18	C19	R1	7.3037807481771
18	C1	R1	7.56985560833095
18	C22	R1	7.45121111183233
18	C4	R1	7.18982455888002
18	C13	R1	7.62935662007961
18	C18	R1	7.23840473932508
18	C15	R1	7.22881869049588
18	C11	R1	7.01122725542325
18	C16	R1	7.17990909001493
18	C20	R1	7.14974711950468
18	C7	R1	7.4093909361377
19	C23	R1	7.38370429247405
19	C17	R1	7.35755200461808
19	C12	R1	7.4093909361377
19	C10	R1	6.85798099512757
19	C3	R1	6.82017896241519
19	C14	R1	6.96578428466209
19	C5	R1	7.3037807481771
19	C9	R1	7.08746284125034
19	C24	R1	7.55458885167764
19	C6	R1	7.29462074889163
19	C21	R1	7.43462822763672
19	C19	R1	7.37503943134692
19	C1	R1	7.07681559705083
19	C22	R1	7.22881869049588
19	C4	R1	7.15987133677839
19	C13	R1	7.06608919045777
19	C18	R1	7.34872815423108
19	C15	R1	7.23840473932508
19	C16	R1	7.11894107272351
19	C8	R1	6.97727992349992
19	C7	R1	7.49185309632967
20	C23	R1	7.4262647547021
20	C17	R1	7.4594316186373
20	C12	R1	7.49185309632967
20	C10	R1	7.23840473932508
20	C3	R1	7.52356195605701
20	C14	R1	7.01122725542325
20	C5	R1	7.31288295528436
20	C9	R1	7.27612440527424
20	C24	R1	7.31288295528436
20	C6	R1	7.11894107272351
20	C21	R1	7.05528243550119
20	C19	R1	7.56224242422107
20	C1	R1	7.23840473932508
20	C22	R1	7.17990909001493
20	C4	R1	7.4594316186373
20	C13	R1	6.8703647195834
20	C18	R1	7.05528243550119
20	C15	R1	6.97727992349992
20	C11	R1	7.12928301694497
20	C16	R1	7.09803208296053
20	C8	R1	7.37503943134692
20	C20	R1	7.33091687811462
20	C7	R1	7.36632221424582
21	C17	R1	7.39231742277876
21	C3	R1	7.35755200461808
21	C14	R1	7.22881869049588
21	C5	R1	7.49185309632967
21	C9	R1	7.05528243550119
21	C24	R1	7.33091687811462
21	C6	R1	7.21916852046216
21	C19	R1	7.29462074889163
21	C1	R1	7.48381577726426
21	C22	R1	7.02236781302845
21	C4	R1	7.14974711950468
21	C13	R1	7.25738784269265
21	C18	R1	7.12928301694497
21	C15	R1	7.29462074889163
21	C11	R1	7.10852445677817
21	C16	R1	7.23840473932508
21	C8	R1	7.70043971814109
21	C20	R1	7.58496250072116
21	C7	R1	7.08746284125034
22	C23	R1	7.16992500144231
22	C17	R1	7.13955135239879
22	C12	R1	7.55458885167764
22	C10	R1	7.33091687811462
22	C3	R1	7.29462074889163
22	C14	R1	7.19967234483636
22	C5	R1	7.2667865406949
22	C9	R1	7.48381577726426
22	C6	R1	7.23840473932508
22	C21	R1	7.74819284958946
22	C19	R1	7.54689445988764
22	C1	R1	6.93073733756289
22	C22	R1	6.95419631038687
22	C4	R1	7.32192809488736
22	C13	R1	7.33985000288462
22	C15	R1	7.08746284125034
22	C11	R1	7.05528243550119
22	C16	R1	7.10852445677817
22	C8	R1	7.21916852046216
22	C20	R1	7.29462074889163
22	C7	R1	7.49984588708321
23	C23	R1	6.85798099512757
23	C17	R1	6.97727992349992
23	C12	R1	7.25738784269265
23	C10	R1	7.17990909001493
23	C3	R1	7.27612440527424
23	C14	R1	6.98868468677217
23	C5	R1	7.12928301694497
23	C9	R1	7.49185309632967
23	C24	R1	7.21916852046216
23	C6	R1	7.38370429247405
23	C21	R1	7.5077946401987
23	C19	R1	7.39231742277876
23	C1	R1	7.49185309632967
23	C22	R1	7.4594316186373
23	C4	R1	7.18982455888002
23	C15	R1	7.27612440527424
23	C11	R1	7.28540221886225
23	C16	R1	7.60733031374961
23	C8	R1	7.10852445677817
23	C7	R1	7.12928301694497
24	C23	R1	7.4178525148859
24	C17	R1	7
24	C10	R1	7.49185309632967
24	C14	R1	7.32192809488736
24	C5	R1	7.13955135239879
24	C9	R1	7.4178525148859
24	C24	R1	7.4594316186373
24	C6	R1	6.85798099512757
24	C21	R1	7.27612440527424
24	C19	R1	7.36632221424582
24	C1	R1	7.08746284125034
24	C22	R1	7.21916852046216
24	C13	R1	7.19967234483636
24	C18	R1	7.39231742277876
24	C11	R1	7.27612440527424
24	C16	R1	7.16992500144231
24	C8	R1	7.07681559705083
24	C7	R1	7.2667865406949
25	C23	R1	7.467605550083
25	C12	R1	7.36632221424582
25	C10	R1	7.22881869049588
25	C3	R1	7.49984588708321
25	C14	R1	7.16992500144231
25	C9	R1	7.19967234483636
25	C24	R1	7.54689445988764
25	C6	R1	7.20945336562895
25	C21	R1	7.40087943628218
25	C19	R1	6.89481776330794
25	C1	R1	7.08746284125034
25	C4	R1	6.97727992349992
25	C13	R1	7.4594316186373
25	C18	R1	7.10852445677817
25	C15	R1	6.64385618977472
25	C11	R1	7.32192809488736
25	C16	R1	7.10852445677817
25	C8	R1	7.34872815423108
25	C20	R1	7.25738784269265
25	C7	R1	7.24792751344359
26	C23	R1	7.24792751344359
26	C17	R1	7.49984588708321
26	C12	R1	7.58496250072116
26	C10	R1	7.16992500144231
26	C3	R1	7.20945336562895
26	C14	R1	7.27612440527424
26	C5	R1	7.20945336562895
26	C9	R1	7.467605550083
26	C24	R1	7.57742882803575
26	C6	R1	7.14974711950468
26	C21	R1	7.35755200461808
26	C19	R1	7.15987133677839
26	C1	R1	6.90689059560852
26	C22	R1	7.20945336562895
26	C4	R1	7.63662462054365
26	C13	R1	7.55458885167764
26	C18	R1	7.27612440527424
26	C15	R1	6.98868468677217
26	C11	R1	6.98868468677217
26	C16	R1	7.14974711950468
26	C8	R1	7.54689445988764
26	C20	R1	7.65821148275179
26	C7	R1	7.17990909001493
27	C17	R1	7.09803208296053
27	C12	R1	7.07681559705083
27	C14	R1	7.33985000288462
27	C5	R1	7.16992500144231
27	C9	R1	7.57742882803575
27	C24	R1	7.19967234483636
27	C6	R1	7.32192809488736
27	C21	R1	7.53915881110803
27	C19	R1	7.49984588708321
27	C1	R1	6.88264304936184
27	C22	R1	7.33985000288462
27	C4	R1	6.8703647195834
27	C13	R1	7.13955135239879
27	C18	R1	7.2667865406949
27	C15	R1	7.33985000288462
27	C11	R1	6.91886323727459
27	C16	R1	7.39231742277876
27	C8	R1	7.65821148275179
27	C20	R1	7.37503943134692
27	C7	R1	7.14974711950468
28	C23	R1	7.29462074889163
28	C17	R1	7.5077946401987
28	C12	R1	7.21916852046216
28	C10	R1	7.08746284125034
28	C3	R1	7.11894107272351
28	C14	R1	7.49984588708321
28	C5	R1	7.17990909001493
28	C9	R1	7.4093909361377
28	C24	R1	7
28	C6	R1	7.29462074889163
28	C19	R1	7.36632221424582
28	C1	R1	7.25738784269265
28	C22	R1	7.53138146051631
28	C4	R1	7.25738784269265
28	C13	R1	7.4093909361377
28	C18	R1	7.38370429247405
28	C15	R1	7.18982455888002
28	C16	R1	7.14974711950468
28	C8	R1	7.06608919045777
28	C20	R1	7.44294349584873
29	C23	R1	7.2667865406949
29	C17	R1	7.53915881110803
29	C12	R1	7.38370429247405
29	C10	R1	7.37503943134692
29	C3	R1	6.98868468677217
29	C14	R1	7.18982455888002
29	C9	R1	7.38370429247405
29	C24	R1	7.2667865406949
29	C6	R1	7.49984588708321
29	C21	R1	7.467605550083
29	C19	R1	7.31288295528436
29	C1	R1	7.28540221886225
29	C22	R1	7.4093909361377
29	C13	R1	7.08746284125034
29	C18	R1	7.01122725542325
29	C15	R1	7.12928301694497
29	C16	R1	7.40087943628218
29	C8	R1	7.40087943628218
29	C20	R1	7.45121111183233
29	C7	R1	7.68650052718322
30	C23	R1	7.2667865406949
30	C12	R1	7.56224242422107
30	C10	R1	7.467605550083
30	C3	R1	7.25738784269265
30	C14	R1	7.15987133677839
30	C5	R1	7.33091687811462
30	C9	R1	7.59245703726808
30	C24	R1	7.32192809488736
30	C6	R1	7.25738784269265
30	C21	R1	7.23840473932508
30	C19	R1	7.37503943134692
30	C1	R1	7.15987133677839
30	C22	R1	7.56224242422107
30	C4	R1	7.02236781302845
30	C18	R1	7.13955135239879
30	C15	R1	7.08746284125034
30	C11	R1	7.3037807481771
30	C16	R1	7.40087943628218
30	C8	R1	7.05528243550119
30	C20	R1	7.15987133677839
30	C7	R1	7.37503943134692
31	C23	R1	7.44294349584873
31	C17	R1	7.05528243550119
31	C12	R1	7.37503943134692
31	C10	R1	7.32192809488736
31	C3	R1	7.10852445677817
31	C14	R1	7.11894107272351
31	C5	R1	6.94251450533924
31	C9	R1	7.20945336562895
31	C24	R1	7.20945336562895
31	C6	R1	7.5077946401987
31	C21	R1	7.4594316186373
31	C19	R1	7.23840473932508
31	C1	R1	7.467605550083
31	C22	R1	6.98868468677217
31	C4	R1	7.04439411935845
31	C18	R1	7.29462074889163
31	C15	R1	7.10852445677817
31	C16	R1	7.02236781302845
31	C8	R1	7.40087943628218
31	C20	R1	7.33091687811462
31	C7	R1	7.14974711950468
32	C23	R1	7.10852445677817
32	C17	R1	7.20945336562895
32	C12	R1	7.52356195605701
32	C10	R1	6.65821148275179
32	C3	R1	7.29462074889163
32	C14	R1	7.64385618977472
32	C5	R1	7.43462822763672
32	C9	R1	7.27612440527424
32	C24	R1	6.97727992349992
32	C6	R1	7.14974711950468
32	C21	R1	7.22881869049588
32	C19	R1	7.25738784269265
32	C1	R1	7.13955135239879
32	C22	R1	7.54689445988764
32	C4	R1	6.82017896241519
32	C13	R1	7
32	C18	R1	7.01122725542325
32	C15	R1	7.01122725542325
32	C11	R1	7.40087943628218
32	C16	R1	7.59245703726808
32	C8	R1	6.88264304936184
32	C20	R1	7.53915881110803
32	C7	R1	7.38370429247405
33	C23	R1	7.01122725542325
33	C17	R1	7.15987133677839
33	C12	R1	7.35755200461808
33	C10	R1	7.49984588708321
33	C3	R1	7.16992500144231
33	C14	R1	7.3037807481771
33	C5	R1	7.29462074889163
33	C9	R1	7.16992500144231
33	C24	R1	7.44294349584873
33	C6	R1	7.04439411935845
33	C21	R1	7.19967234483636
33	C19	R1	7.12928301694497
33	C1	R1	7.22881869049588
33	C22	R1	7.24792751344359
33	C4	R1	7.20945336562895
33	C13	R1	7.5077946401987
33	C18	R1	6.93073733756289
33	C11	R1	7.3037807481771
33	C16	R1	7.16992500144231
33	C8	R1	7.2667865406949
33	C20	R1	7.20945336562895
33	C7	R1	7.77478705960117
34	C23	R1	7.39231742277876
34	C17	R1	7.20945336562895
34	C12	R1	7.18982455888002
34	C10	R1	7.29462074889163
34	C3	R1	7.23840473932508
34	C14	R1	7.25738784269265
34	C5	R1	7.35755200461808
34	C9	R1	7.2667865406949
34	C24	R1	7.4178525148859
34	C6	R1	7.38370429247405
34	C19	R1	7.32192809488736
34	C1	R1	7.33091687811462
34	C22	R1	7.08746284125034
34	C4	R1	7.65105169117893
34	C13	R1	7.33985000288462
34	C18	R1	7.06608919045777
34	C15	R1	7
34	C11	R1	7.3037807481771
34	C16	R1	6.70043971814109
34	C20	R1	7.4262647547021
34	C7	R1	6.78135971352466
35	C23	R1	7.15987133677839
35	C17	R1	7.56224242422107
35	C12	R1	7.4178525148859
35	C10	R1	6.97727992349992
35	C3	R1	7.14974711950468
35	C14	R1	7.35755200461808
35	C9	R1	7.20945336562895
35	C21	R1	7.43462822763672
35	C19	R1	7.43462822763672
35	C1	R1	7.36632221424582
35	C22	R1	7.2667865406949
35	C4	R1	7.13955135239879
35	C13	R1	7.31288295528436
35	C18	R1	7.02236781302845
35	C15	R1	6.94251450533924
35	C11	R1	7.16992500144231
35	C16	R1	7.13955135239879
35	C8	R1	7.4178525148859
35	C20	R1	6.93073733756289
36	C23	R1	7.24792751344359
36	C17	R1	7.19967234483636
36	C12	R1	7.02236781302845
36	C3	R1	7.3037807481771
36	C14	R1	7.20945336562895
36	C5	R1	7.39231742277876
36	C9	R1	7.4178525148859
36	C24	R1	7.24792751344359
36	C6	R1	7.24792751344359
36	C21	R1	7.34872815423108
36	C19	R1	7.70043971814109
36	C1	R1	7.16992500144231
36	C22	R1	7.15987133677839
36	C4	R1	7.15987133677839
36	C18	R1	7.3037807481771
36	C15	R1	7.21916852046216
36	C11	R1	7.02236781302845
36	C16	R1	7.02236781302845
36	C8	R1	7.24792751344359
36	C20	R1	7.4262647547021
36	C7	R1	7.4757334309664
37	C23	R1	7.14974711950468
37	C17	R1	7.65105169117893
37	C12	R1	7.20945336562895
37	C10	R1	6.94251450533924
37	C3	R1	7.15987133677839
37	C14	R1	6.94251450533924
37	C5	R1	7.31288295528436
37	C9	R1	7.33985000288462
37	C24	R1	7.4757334309664
37	C6	R1	7.33985000288462
37	C21	R1	7.28540221886225
37	C19	R1	7.12928301694497
37	C1	R1	7.13955135239879
37	C22	R1	7.08746284125034
37	C4	R1	7.36632221424582
37	C13	R1	7.29462074889163
37	C18	R1	7.36632221424582
37	C15	R1	7.02236781302845
37	C11	R1	6.91886323727459
37	C16	R1	6.8073549220576
37	C8	R1	7.19967234483636
37	C20	R1	7.3037807481771
37	C7	R1	7.49984588708321
38	C23	R1	7.53915881110803
38	C17	R1	7.48381577726426
38	C12	R1	7.3037807481771
38	C10	R1	7.31288295528436
38	C3	R1	7.09803208296053
38	C14	R1	7.17990909001493
38	C9	R1	7.36632221424582
38	C24	R1	7.28540221886225
38	C6	R1	7.24792751344359
38	C21	R1	7.52356195605701
38	C19	R1	7.44294349584873
38	C1	R1	7.01122725542325
38	C22	R1	7.24792751344359
38	C4	R1	7.49185309632967
38	C13	R1	7.62205181945638
38	C18	R1	7.29462074889163
38	C15	R1	7.21916852046216
38	C11	R1	7.12928301694497
38	C16	R1	7.17990909001493
38	C20	R1	7.01122725542325
38	C7	R1	7.49185309632967
39	C23	R1	7.11894107272351
39	C17	R1	7.25738784269265
39	C12	R1	7.08746284125034
39	C10	R1	7.25738784269265
39	C3	R1	7.3037807481771
39	C14	R1	7.15987133677839
39	C5	R1	7.09803208296053
39	C9	R1	7.11894107272351
39	C24	R1	7.44294349584873
39	C6	R1	7.4262647547021
39	C21	R1	7.12928301694497
39	C19	R1	7.4594316186373
39	C1	R1	7.40087943628218
39	C22	R1	7.02236781302845
39	C4	R1	7.03342300153745
39	C13	R1	7.4093909361377
39	C18	R1	7.29462074889163
39	C15	R1	7.03342300153745
39	C11	R1	7.2667865406949
39	C16	R1	7.2667865406949
39	C8	R1	7.02236781302845
39	C20	R1	6.98868468677217
40	C23	R1	7.57742882803575
40	C17	R1	7.58496250072116
40	C12	R1	7.37503943134692
40	C10	R1	7.4594316186373
40	C3	R1	7.31288295528436
40	C14	R1	7.2667865406949
40	C5	R1	7.31288295528436
40	C9	R1	7.07681559705083
40	C24	R1	7.25738784269265
40	C6	R1	7.4178525148859
40	C21	R1	7.32192809488736
40	C1	R1	7.53138146051631
40	C22	R1	7.38370429247405
40	C4	R1	7.18982455888002
40	C18	R1	7.02236781302845
40	C15	R1	6.91886323727459
40	C16	R1	7.38370429247405
40	C8	R1	7.16992500144231
40	C20	R1	7.21916852046216
40	C7	R1	7.33091687811462
41	C23	R1	7.4594316186373
41	C17	R1	7.35755200461808
41	C3	R1	7.33091687811462
41	C14	R1	7.28540221886225
41	C5	R1	7.35755200461808
41	C9	R1	7.19967234483636
41	C24	R1	7.19967234483636
41	C6	R1	6.88264304936184
41	C21	R1	7.33985000288462
41	C22	R1	6.94251450533924
41	C4	R1	7.11894107272351
41	C13	R1	7.59245703726808
41	C18	R1	7.18982455888002
41	C15	R1	7.11894107272351
41	C11	R1	7.09803208296053
41	C16	R1	7.20945336562895
41	C8	R1	7.18982455888002
41	C20	R1	7.35755200461808
41	C7	R1	7.28540221886225
42	C23	R1	7.14974711950468
42	C17	R1	7.06608919045777
42	C12	R1	7.07681559705083
42	C10	R1	7.10852445677817
42	C3	R1	7.09803208296053
42	C14	R1	7.58496250072116
42	C5	R1	7.39231742277876
42	C9	R1	7.65821148275179
42	C24	R1	7.35755200461808
42	C6	R1	7.10852445677817
42	C21	R1	7.19967234483636
42	C19	R1	6.96578428466209
42	C1	R1	7.44294349584873
42	C22	R1	7.18982455888002
42	C4	R1	7.33091687811462
42	C13	R1	7.467605550083
42	C18	R1	7.31288295528436
42	C11	R1	6.93073733756289
42	C16	R1	7.08746284125034
42	C8	R1	7.44294349584873
42	C20	R1	7.33091687811462
42	C7	R1	7.38370429247405
43	C23	R1	7.5077946401987
43	C17	R1	7.21916852046216
43	C12	R1	7.48381577726426
43	C10	R1	7.4093909361377
43	C3	R1	7.54689445988764
43	C14	R1	7.28540221886225
43	C5	R1	7.32192809488736
43	C24	R1	7.43462822763672
43	C6	R1	7.4093909361377
43	C21	R1	7.11894107272351
43	C19	R1	7.18982455888002
43	C1	R1	7.28540221886225
43	C22	R1	7.32192809488736
43	C4	R1	7.48381577726426
43	C13	R1	7.2667865406949
43	C18	R1	7.3037807481771
43	C15	R1	7.15987133677839
43	C11	R1	6.88264304936184
43	C16	R1	7.19967234483636
43	C8	R1	7.23840473932508
43	C20	R1	7.17990909001493
43	C7	R1	7.36632221424582
44	C23	R1	7.2667865406949
44	C17	R1	7.29462074889163
44	C12	R1	7.28540221886225
44	C10	R1	7.36632221424582
44	C3	R1	7.05528243550119
44	C14	R1	7.467605550083
44	C5	R1	7.05528243550119
44	C9	R1	7.48381577726426
44	C24	R1	7.75488750216347
44	C6	R1	7.45121111183233
44	C21	R1	7.25738784269265
44	C19	R1	7.62935662007961
44	C1	R1	6.97727992349992
44	C22	R1	7.61470984411521
44	C4	R1	7.07681559705083
44	C13	R1	7.10852445677817
44	C18	R1	7.38370429247405
44	C15	R1	7.25738784269265
44	C11	R1	7.29462074889163
44	C16	R1	7.01122725542325
44	C8	R1	7.28540221886225
44	C20	R1	7.12928301694497
45	C23	R1	7.36632221424582
45	C17	R1	7.3037807481771
45	C12	R1	6.94251450533924
45	C10	R1	7.31288295528436
45	C3	R1	7.28540221886225
45	C14	R1	7.20945336562895
45	C5	R1	7.51569983828404
45	C9	R1	7.27612440527424
45	C24	R1	7.15987133677839
45	C6	R1	7.24792751344359
45	C21	R1	7.28540221886225
45	C19	R1	7.56224242422107
45	C1	R1	7.01122725542325
45	C22	R1	7.54689445988764
45	C4	R1	7.08746284125034
45	C13	R1	7.29462074889163
45	C18	R1	7.18982455888002
45	C15	R1	7.13955135239879
45	C11	R1	7.18982455888002
45	C16	R1	7.49984588708321
45	C8	R1	7.31288295528436
45	C20	R1	7.19967234483636
45	C7	R1	7.25738784269265
46	C23	R1	7.29462074889163
46	C17	R1	7.36632221424582
46	C12	R1	6.91886323727459
46	C10	R1	7.20945336562895
46	C3	R1	7.31288295528436
46	C14	R1	7.21916852046216
46	C5	R1	7.05528243550119
46	C9	R1	7.4262647547021
46	C24	R1	7.25738784269265
46	C6	R1	7.09803208296053
46	C21	R1	7.49984588708321
46	C19	R1	7.14974711950468
46	C1	R1	7.62935662007961
46	C22	R1	7.11894107272351
46	C13	R1	7.28540221886225
46	C18	R1	6.91886323727459
46	C15	R1	6.90689059560852
46	C11	R1	7.19967234483636
46	C16	R1	7.25738784269265
46	C8	R1	7.28540221886225
46	C20	R1	7.16992500144231
46	C7	R1	7.44294349584873
47	C23	R1	7.467605550083
47	C17	R1	7.32192809488736
47	C12	R1	7.33091687811462
47	C10	R1	7.56224242422107
47	C3	R1	7.36632221424582
47	C14	R1	7.05528243550119
47	C5	R1	7.13955135239879
47	C9	R1	7.38370429247405
47	C24	R1	7.19967234483636
47	C6	R1	7.5077946401987
47	C21	R1	7.40087943628218
47	C19	R1	7.14974711950468
47	C1	R1	7.15987133677839
47	C22	R1	7.44294349584873
47	C4	R1	7.15987133677839
47	C13	R1	7.4262647547021
47	C18	R1	7.10852445677817
47	C15	R1	7.08746284125034
47	C11	R1	7.06608919045777
47	C16	R1	7.07681559705083
47	C8	R1	7.36632221424582
47	C20	R1	7.5077946401987
47	C7	R1	7.33091687811462
48	C23	R1	7.01122725542325
48	C17	R1	6.7279204545632
48	C12	R1	7.40087943628218
48	C10	R1	7.14974711950468
48	C3	R1	7.49185309632967
48	C14	R1	7.25738784269265
48	C5	R1	7.53138146051631
48	C9	R1	7.34872815423108
48	C24	R1	7.48381577726426
48	C6	R1	7.40087943628218
48	C21	R1	7.53138146051631
48	C19	R1	7.49185309632967
48	C1	R1	7.36632221424582
48	C22	R1	7.11894107272351
48	C4	R1	7
48	C18	R1	7.16992500144231
48	C15	R1	7.12928301694497
48	C11	R1	6.88264304936184
48	C16	R1	6.89481776330794
48	C8	R1	6.85798099512757
48	C20	R1	7.38370429247405
48	C7	R1	7.2667865406949
49	C23	R1	7.49185309632967
49	C17	R1	7.20945336562895
49	C12	R1	7.58496250072116
49	C10	R1	7.467605550083
49	C3	R1	6.71424551766612
49	C14	R1	7.5077946401987
49	C5	R1	7.25738784269265
49	C9	R1	7.12928301694497
49	C6	R1	6.97727992349992
49	C21	R1	7.37503943134692
49	C19	R1	7.24792751344359
49	C1	R1	7.3037807481771
49	C22	R1	7.04439411935845
49	C4	R1	7.06608919045777
49	C13	R1	7.39231742277876
49	C15	R1	7.02236781302845
49	C16	R1	7.15987133677839
49	C8	R1	7.06608919045777
49	C20	R1	7.467605550083
49	C7	R1	7.19967234483636
50	C23	R1	7.55458885167764
50	C17	R1	7.29462074889163
50	C3	R1	7.3037807481771
50	C14	R1	7.49984588708321
50	C5	R1	7.40087943628218
50	C9	R1	7.69348695749933
50	C24	R1	7.31288295528436
50	C6	R1	7.3037807481771
50	C21	R1	7.39231742277876
50	C19	R1	7.5077946401987
50	C1	R1	7.28540221886225
50	C22	R1	7.4757334309664
50	C4	R1	7.23840473932508
50	C13	R1	7.12928301694497
50	C18	R1	7.18982455888002
50	C15	R1	6.8073549220576
50	C11	R1	7.29462074889163
50	C16	R1	7.24792751344359
50	C20	R1	6.8703647195834
50	C7	R1	7.25738784269265
51	C23	R1	7.38370429247405
51	C17	R1	7.62935662007961
51	C12	R1	7.11894107272351
51	C10	R1	7.36632221424582
51	C3	R1	7.48381577726426
51	C14	R1	6.94251450533924
51	C5	R1	7.43462822763672
51	C9	R1	7.10852445677817
51	C24	R1	7.19967234483636
51	C6	R1	7.37503943134692
51	C21	R1	7.4178525148859
51	C19	R1	7.10852445677817
51	C1	R1	7.52356195605701
51	C22	R1	7.19967234483636
51	C4	R1	7.38370429247405
51	C13	R1	7.43462822763672
51	C18	R1	7.39231742277876
51	C15	R1	7.22881869049588
51	C16	R1	7.16992500144231
51	C8	R1	7.56985560833095
51	C20	R1	7.15987133677839
51	C7	R1	7.20945336562895
52	C23	R1	7.08746284125034
52	C10	R1	7.15987133677839
52	C3	R1	7.62205181945638
52	C14	R1	7.10852445677817
52	C5	R1	7.16992500144231
52	C9	R1	7.23840473932508
52	C24	R1	7.33985000288462
52	C6	R1	6.95419631038687
52	C21	R1	7.23840473932508
52	C19	R1	7.61470984411521
52	C1	R1	7.19967234483636
52	C4	R1	7.14974711950468
52	C13	R1	7.35755200461808
52	C18	R1	7.4093909361377
52	C15	R1	7.2667865406949
52	C11	R1	7.18982455888002
52	C16	R1	7.05528243550119
52	C8	R1	7.4178525148859
52	C20	R1	7.18982455888002
52	C7	R1	7.48381577726426
53	C23	R1	7.4093909361377
53	C17	R1	6.98868468677217
53	C12	R1	7.3037807481771
53	C10	R1	7.29462074889163
53	C3	R1	7.55458885167764
53	C14	R1	7.23840473932508
53	C5	R1	7.33985000288462
53	C9	R1	7.36632221424582
53	C24	R1	7.4262647547021
53	C6	R1	7.23840473932508
53	C21	R1	7.25738784269265
53	C19	R1	7.09803208296053
53	C1	R1	7.4093909361377
53	C22	R1	7.45121111183233
53	C4	R1	7.28540221886225
53	C13	R1	7.39231742277876
53	C18	R1	7.34872815423108
53	C15	R1	7.10852445677817
53	C11	R1	7
53	C16	R1	7
53	C8	R1	7.22881869049588
53	C20	R1	7.2667865406949
53	C7	R1	7.34872815423108
54	C23	R1	7.33985000288462
54	C17	R1	7.06608919045777
54	C12	R1	7.14974711950468
54	C10	R1	7.19967234483636
54	C14	R1	7.19967234483636
54	C5	R1	7.3037807481771
54	C9	R1	7.40087943628218
54	C24	R1	7.17990909001493
54	C6	R1	7.36632221424582
54	C21	R1	7.06608919045777
54	C19	R1	7.35755200461808
54	C1	R1	7.43462822763672
54	C22	R1	7.12928301694497
54	C4	R1	7.33091687811462
54	C13	R1	7.34872815423108
54	C18	R1	7.07681559705083
54	C15	R1	7.7279204545632
54	C11	R1	7.25738784269265
54	C16	R1	7.25738784269265
54	C8	R1	7.23840473932508
54	C7	R1	6.82017896241519
55	C23	R1	7.40087943628218
55	C17	R1	7.32192809488736
55	C12	R1	7.28540221886225
55	C10	R1	7.3037807481771
55	C3	R1	6.93073733756289
55	C14	R1	7.467605550083
55	C5	R1	7.08746284125034
55	C9	R1	7.53138146051631
55	C24	R1	7.23840473932508
55	C6	R1	7.5077946401987
55	C19	R1	7.62205181945638
55	C1	R1	7.35755200461808
55	C22	R1	6.75488750216347
55	C4	R1	7.20945336562895
55	C13	R1	7.45121111183233
55	C18	R1	7.34872815423108
55	C15	R1	7.10852445677817
55	C11	R1	7
55	C16	R1	7.28540221886225
55	C8	R1	7.2667865406949
55	C20	R1	7.63662462054365
55	C7	R1	7.15987133677839
56	C23	R1	7.31288295528436
56	C17	R1	7.2667865406949
56	C3	R1	7.35755200461808
56	C14	R1	7.52356195605701
56	C5	R1	7.53915881110803
56	C9	R1	6.96578428466209
56	C6	R1	7.62935662007961
56	C21	R1	7.13955135239879
56	C19	R1	7.18982455888002
56	C1	R1	7.35755200461808
56	C22	R1	7.43462822763672
56	C13	R1	7.4093909361377
56	C15	R1	7.14974711950468
56	C11	R1	7.12928301694497
56	C16	R1	6.68650052718322
56	C8	R1	7.24792751344359
56	C20	R1	7.27612440527424
57	C23	R1	7.49984588708321
57	C17	R1	7.39231742277876
57	C12	R1	7.2667865406949
57	C10	R1	7.28540221886225
57	C3	R1	7.06608919045777
57	C14	R1	7.55458885167764
57	C5	R1	7.467605550083
57	C9	R1	7.10852445677817
57	C24	R1	7.27612440527424
57	C6	R1	7.17990909001493
57	C21	R1	7.59991284218713
57	C19	R1	7.32192809488736
57	C1	R1	7.32192809488736
57	C22	R1	7.44294349584873
57	C4	R1	7.4757334309664
57	C13	R1	7.07681559705083
57	C18	R1	7.12928301694497
57	C15	R1	7.06608919045777
57	C11	R1	7.21916852046216
57	C8	R1	7.4093909361377
57	C20	R1	7.36632221424582
57	C7	R1	7.49984588708321
58	C23	R1	7.2667865406949
58	C12	R1	7.45121111183233
58	C10	R1	7.32192809488736
58	C3	R1	7.15987133677839
58	C14	R1	6.94251450533924
58	C5	R1	7.33091687811462
58	C9	R1	7.02236781302845
58	C24	R1	7.07681559705083
58	C6	R1	7.49185309632967
58	C21	R1	7.15987133677839
58	C19	R1	7.31288295528436
58	C1	R1	7.27612440527424
58	C22	R1	7.27612440527424
58	C13	R1	7.35755200461808
58	C18	R1	7.17990909001493
58	C15	R1	7.38370429247405
58	C11	R1	6.78135971352466
58	C16	R1	7.24792751344359
58	C8	R1	7.25738784269265
58	C20	R1	7.07681559705083
58	C7	R1	7.61470984411521
59	C23	R1	7.38370429247405
59	C12	R1	7.44294349584873
59	C10	R1	7.35755200461808
59	C14	R1	7.04439411935845
59	C5	R1	7.13955135239879
59	C9	R1	7.36632221424582
59	C24	R1	7.22881869049588
59	C6	R1	7.54689445988764
59	C21	R1	7.4594316186373
59	C1	R1	7.19967234483636
59	C22	R1	6.83289001416474
59	C4	R1	7.33985000288462
59	C18	R1	7.19967234483636
59	C15	R1	7.33985000288462
59	C11	R1	6.83289001416474
59	C16	R1	7.14974711950468
59	C8	R1	7.51569983828404
59	C20	R1	7.23840473932508
59	C7	R1	7.467605550083
60	C23	R1	7.24792751344359
60	C17	R1	7.4093909361377
60	C12	R1	7.33091687811462
60	C10	R1	7.33985000288462
60	C3	R1	7.02236781302845
60	C14	R1	6.95419631038687
60	C5	R1	6.96578428466209
60	C24	R1	7.4093909361377
60	C21	R1	7.23840473932508
60	C19	R1	7.34872815423108
60	C1	R1	7.53915881110803
60	C22	R1	7.4594316186373
60	C4	R1	7.11894107272351
60	C13	R1	7.33985000288462
60	C18	R1	7.43462822763672
60	C15	R1	7.37503943134692
60	C11	R1	7.39231742277876
60	C16	R1	7.4262647547021
60	C8	R1	7.33091687811462
60	C20	R1	7.03342300153745
60	C7	R1	7.32192809488736
61	C23	R1	7.4594316186373
61	C17	R1	7.18982455888002
61	C12	R1	7.43462822763672
61	C10	R1	7.3037807481771
61	C3	R1	7.467605550083
61	C14	R1	7.24792751344359
61	C5	R1	7.49984588708321
61	C9	R1	7.21916852046216
61	C24	R1	7.12928301694497
61	C6	R1	7.17990909001493
61	C21	R1	7.33091687811462
61	C19	R1	7.45121111183233
61	C1	R1	7.35755200461808
61	C22	R1	7.12928301694497
61	C4	R1	7.44294349584873
61	C13	R1	7.23840473932508
61	C18	R1	6.97727992349992
61	C15	R1	7.33091687811462
61	C11	R1	7.01122725542325
61	C16	R1	7.4262647547021
61	C8	R1	7.22881869049588
61	C7	R1	6.93073733756289
62	C23	R1	7.65821148275179
62	C17	R1	7.2667865406949
62	C12	R1	6.90689059560852
62	C10	R1	7.10852445677817
62	C3	R1	7.36632221424582
62	C5	R1	7.25738784269265
62	C9	R1	7.12928301694497
62	C24	R1	6.88264304936184
62	C6	R1	7.4178525148859
62	C21	R1	7.44294349584873
62	C19	R1	7.3037807481771
62	C1	R1	7.57742882803575
62	C22	R1	7.39231742277876
62	C4	R1	7.39231742277876
62	C13	R1	7.467605550083
62	C15	R1	7.21916852046216
62	C11	R1	7.14974711950468
62	C16	R1	7.3037807481771
62	C8	R1	7.21916852046216
62	C20	R1	7.27612440527424
62	C7	R1	7.32192809488736
63	C23	R1	7.4093909361377
63	C17	R1	7.19967234483636
63	C12	R1	7.4594316186373
63	C3	R1	7.4594316186373
63	C14	R1	7.56985560833095
63	C5	R1	7.48381577726426
63	C24	R1	7.05528243550119
63	C6	R1	7.24792751344359
63	C21	R1	7.21916852046216
63	C19	R1	7.12928301694497
63	C1	R1	7.20945336562895
63	C22	R1	7.27612440527424
63	C4	R1	6.94251450533924
63	C13	R1	7.58496250072116
63	C18	R1	7.31288295528436
63	C15	R1	7.28540221886225
63	C11	R1	6.68650052718322
63	C16	R1	7.19967234483636
63	C8	R1	7.29462074889163
63	C20	R1	7.4178525148859
63	C7	R1	7.3037807481771
64	C23	R1	7.4262647547021
64	C17	R1	7.45121111183233
64	C12	R1	7.28540221886225
64	C10	R1	7.71424551766612
64	C3	R1	7.19967234483636
64	C14	R1	7.15987133677839
64	C9	R1	7.43462822763672
64	C24	R1	7.37503943134692
64	C6	R1	7.05528243550119
64	C21	R1	7.44294349584873
64	C1	R1	7.56224242422107
64	C22	R1	7.08746284125034
64	C4	R1	7.45121111183233
64	C13	R1	7.2667865406949
64	C18	R1	7.05528243550119
64	C15	R1	7.34872815423108
64	C11	R1	7.16992500144231
64	C16	R1	7.38370429247405
64	C8	R1	7.5077946401987
64	C20	R1	7.25738784269265
64	C7	R1	7.35755200461808
65	C23	R1	7.33985000288462
65	C17	R1	6.91886323727459
65	C12	R1	7.16992500144231
65	C10	R1	7.36632221424582
65	C3	R1	7.21916852046216
65	C14	R1	7.01122725542325
65	C5	R1	7.19967234483636
65	C9	R1	6.96578428466209
65	C24	R1	7.34872815423108
65	C6	R1	7.45121111183233
65	C21	R1	7.64385618977472
65	C19	R1	6.79441586635011
65	C1	R1	7.37503943134692
65	C22	R1	6.8703647195834
65	C4	R1	7.01122725542325
65	C13	R1	7.56224242422107
65	C18	R1	7.05528243550119
65	C15	R1	6.98868468677217
65	C11	R1	7.06608919045777
65	C16	R1	7.29462074889163
65	C8	R1	7.15987133677839
65	C20	R1	6.90689059560852
65	C7	R1	7.56985560833095
66	C23	R1	7.38370429247405
66	C12	R1	7.55458885167764
66	C10	R1	7.24792751344359
66	C3	R1	7.2667865406949
66	C14	R1	7.4262647547021
66	C5	R1	7.467605550083
66	C9	R1	7.40087943628218
66	C24	R1	7.2667865406949
66	C6	R1	7.53915881110803
66	C21	R1	7.28540221886225
66	C19	R1	7.6724253419715
66	C22	R1	7.38370429247405
66	C4	R1	7.56985560833095
66	C13	R1	7.33091687811462
66	C18	R1	7.16992500144231
66	C15	R1	7
66	C11	R1	7.16992500144231
66	C8	R1	7
66	C20	R1	7.15987133677839
66	C7	R1	7.48381577726426
67	C23	R1	7.27612440527424
67	C17	R1	7.25738784269265
67	C12	R1	7.38370429247405
67	C10	R1	7.21916852046216
67	C3	R1	7.19967234483636
67	C14	R1	7.56985560833095
67	C5	R1	7.54689445988764
67	C9	R1	7.49185309632967
67	C24	R1	7.27612440527424
67	C21	R1	7.53138146051631
67	C19	R1	7.3037807481771
67	C1	R1	7.09803208296053
67	C22	R1	7.28540221886225
67	C4	R1	7.22881869049588
67	C13	R1	7.16992500144231
67	C18	R1	6.94251450533924
67	C15	R1	7.29462074889163
67	C11	R1	7.55458885167764
67	C8	R1	7.13955135239879
67	C7	R1	7.33985000288462
68	C23	R1	7.48381577726426
68	C12	R1	7.4178525148859
68	C10	R1	7.4262647547021
68	C3	R1	7.10852445677817
68	C5	R1	7.44294349584873
68	C24	R1	7.14974711950468
68	C6	R1	6.90689059560852
68	C21	R1	7.12928301694497
68	C19	R1	7
68	C1	R1	7.49984588708321
68	C4	R1	7.43462822763672
68	C13	R1	7.32192809488736
68	C18	R1	6.85798099512757
68	C11	R1	7.22881869049588
68	C8	R1	7.53138146051631
68	C7	R1	7.4594316186373
69	C23	R1	7.4178525148859
69	C17	R1	7.13955135239879
69	C12	R1	7.16992500144231
69	C10	R1	7.23840473932508
69	C3	R1	6.94251450533924
69	C14	R1	7.33985000288462
69	C5	R1	7.20945336562895
69	C9	R1	7.29462074889163
69	C24	R1	7.25738784269265
69	C6	R1	7.36632221424582
69	C21	R1	7.4594316186373
69	C19	R1	7.467605550083
69	C1	R1	7.23840473932508
69	C4	R1	7.19967234483636
69	C13	R1	7.36632221424582
69	C18	R1	7.01122725542325
69	C15	R1	7.13955135239879
69	C11	R1	6.89481776330794
69	C16	R1	7.07681559705083
69	C8	R1	7.04439411935845
69	C20	R1	7.29462074889163
69	C7	R1	7.4178525148859
70	C23	R1	7.22881869049588
70	C17	R1	7.2667865406949
70	C12	R1	7.04439411935845
70	C10	R1	7.22881869049588
70	C3	R1	7.4093909361377
70	C14	R1	7.59245703726808
70	C5	R1	7.20945336562895
70	C9	R1	7.39231742277876
70	C24	R1	7.11894107272351
70	C6	R1	7.67948009950545
70	C21	R1	7.08746284125034
70	C19	R1	7.35755200461808
70	C1	R1	7
70	C22	R1	7.35755200461808
70	C4	R1	7.54689445988764
70	C13	R1	7.04439411935845
70	C18	R1	7.03342300153745
70	C15	R1	7.16992500144231
70	C11	R1	7.15987133677839
70	C16	R1	7.20945336562895
70	C20	R1	7
70	C7	R1	7.4178525148859
71	C17	R1	7.35755200461808
71	C12	R1	7.4262647547021
71	C10	R1	7.49984588708321
71	C3	R1	7.16992500144231
71	C14	R1	7.4178525148859
71	C5	R1	7.16992500144231
71	C9	R1	7.45121111183233
71	C24	R1	7.06608919045777
71	C6	R1	7.36632221424582
71	C19	R1	7.43462822763672
71	C1	R1	7.29462074889163
71	C22	R1	7.25738784269265
71	C4	R1	7.31288295528436
71	C13	R1	6.97727992349992
71	C18	R1	7.01122725542325
71	C11	R1	7.22881869049588
71	C16	R1	7.2667865406949
71	C20	R1	7.37503943134692
71	C7	R1	7.35755200461808
72	C23	R1	7.52356195605701
72	C17	R1	7.4178525148859
72	C10	R1	7.23840473932508
72	C3	R1	7.14974711950468
72	C14	R1	7.5077946401987
72	C5	R1	7.4262647547021
72	C9	R1	7.01122725542325
72	C24	R1	7.2667865406949
72	C6	R1	7.07681559705083
72	C19	R1	6.91886323727459
72	C1	R1	7.4594316186373
72	C22	R1	7.4594316186373
72	C4	R1	7.13955135239879
72	C13	R1	7.34872815423108
72	C15	R1	7.20945336562895
72	C16	R1	7.06608919045777
72	C8	R1	7.33985000288462
72	C20	R1	7.54689445988764
72	C7	R1	7.8073549220576
73	C23	R1	6.93073733756289
73	C17	R1	7.10852445677817
73	C12	R1	7.38370429247405
73	C3	R1	7.39231742277876
73	C14	R1	7.44294349584873
73	C5	R1	7.58496250072116
73	C9	R1	7.20945336562895
73	C24	R1	7.39231742277876
73	C6	R1	6.96578428466209
73	C21	R1	7.33985000288462
73	C19	R1	7.33985000288462
73	C1	R1	7.31288295528436
73	C22	R1	7.05528243550119
73	C4	R1	7.37503943134692
73	C13	R1	7.08746284125034
73	C18	R1	7.12928301694497
73	C15	R1	7.32192809488736
73	C11	R1	7.38370429247405
73	C20	R1	7.16992500144231
74	C23	R1	7.28540221886225
74	C17	R1	7.4093909361377
74	C12	R1	7.05528243550119
74	C3	R1	7.10852445677817
74	C14	R1	7
74	C5	R1	6.98868468677217
74	C9	R1	7.4093909361377
74	C24	R1	7.25738784269265
74	C6	R1	7.08746284125034
74	C21	R1	7.4093909361377
74	C19	R1	7.31288295528436
74	C1	R1	7.18982455888002
74	C22	R1	7.20945336562895
74	C4	R1	7.19967234483636
74	C18	R1	7.22881869049588
74	C15	R1	7.17990909001493
74	C11	R1	7.12928301694497
74	C16	R1	7.32192809488736
74	C8	R1	7.49185309632967
74	C20	R1	7.3037807481771
74	C7	R1	7.35755200461808
75	C23	R1	7.13955135239879
75	C17	R1	7.54689445988764
75	C12	R1	7.32192809488736
75	C10	R1	6.96578428466209
75	C3	R1	7.33091687811462
75	C14	R1	7.24792751344359
75	C5	R1	7.24792751344359
75	C9	R1	7.12928301694497
75	C24	R1	7.53915881110803
75	C6	R1	7.4594316186373
75	C21	R1	7.18982455888002
75	C19	R1	7.2667865406949
75	C22	R1	7.37503943134692
75	C4	R1	7.39231742277876
75	C13	R1	7.37503943134692
75	C18	R1	6.82017896241519
75	C15	R1	7.32192809488736
75	C11	R1	6.79441586635011
75	C16	R1	7.4093909361377
75	C8	R1	7.4757334309664
75	C20	R1	6.85798099512757
75	C7	R1	7.33985000288462
76	C23	R1	7.19967234483636
76	C17	R1	7.33091687811462
76	C12	R1	7.12928301694497
76	C10	R1	6.82017896241519
76	C14	R1	7.36632221424582
76	C5	R1	7.22881869049588
76	C9	R1	7.39231742277876
76	C24	R1	7.57742882803575
76	C6	R1	7.7279204545632
76	C21	R1	7.37503943134692
76	C19	R1	7.43462822763672
76	C1	R1	7.17990909001493
76	C4	R1	7.04439411935845
76	C13	R1	7.4262647547021
76	C18	R1	7.10852445677817
76	C11	R1	7.06608919045777
76	C16	R1	6.90689059560852
76	C8	R1	7.4594316186373
76	C20	R1	6.98868468677217
77	C23	R1	7.43462822763672
77	C17	R1	7.40087943628218
77	C12	R1	7.33985000288462
77	C10	R1	7.31288295528436
77	C3	R1	7.40087943628218
77	C14	R1	7.16992500144231
77	C5	R1	6.94251450533924
77	C9	R1	6.74146698640115
77	C24	R1	7.467605550083
77	C6	R1	7.29462074889163
77	C21	R1	7.10852445677817
77	C1	R1	7.21916852046216
77	C22	R1	7.2667865406949
77	C4	R1	6.82017896241519
77	C18	R1	7.56985560833095
77	C15	R1	7.3037807481771
77	C11	R1	7.29462074889163
77	C16	R1	7.4178525148859
77	C8	R1	7.07681559705083
77	C20	R1	7.27612440527424
77	C7	R1	7.49984588708321
78	C23	R1	7.27612440527424
78	C12	R1	7.37503943134692
78	C3	R1	7.03342300153745
78	C14	R1	7.20945336562895
78	C5	R1	7.24792751344359
78	C9	R1	7.21916852046216
78	C24	R1	7.2667865406949
78	C6	R1	7.27612440527424
78	C21	R1	7.05528243550119
78	C19	R1	7.38370429247405
78	C1	R1	7.2667865406949
78	C22	R1	7.28540221886225
78	C4	R1	7.38370429247405
78	C13	R1	7.22881869049588
78	C18	R1	7.28540221886225
78	C11	R1	7.12928301694497
78	C16	R1	7.14974711950468
78	C8	R1	7.6724253419715
78	C20	R1	7.59991284218713
78	C7	R1	7.33091687811462
79	C17	R1	7.56985560833095
79	C10	R1	7.37503943134692
79	C3	R1	7.13955135239879
79	C14	R1	7.29462074889163
79	C5	R1	7.45121111183233
79	C9	R1	7.27612440527424
79	C24	R1	7.39231742277876
79	C6	R1	7.13955135239879
79	C21	R1	7.3037807481771
79	C19	R1	7.62935662007961
79	C1	R1	7.23840473932508
79	C4	R1	7.38370429247405
79	C18	R1	7.07681559705083
79	C15	R1	7.28540221886225
79	C11	R1	7.21916852046216
79	C16	R1	7.15987133677839
79	C8	R1	7.39231742277876
79	C20	R1	7.08746284125034
79	C7	R1	7.44294349584873
80	C23	R1	7.467605550083
80	C17	R1	7.45121111183233
80	C12	R1	7.40087943628218
80	C10	R1	7.15987133677839
80	C14	R1	7.23840473932508
80	C9	R1	7.39231742277876
80	C24	R1	6.59991284218713
80	C6	R1	7.44294349584873
80	C21	R1	7.35755200461808
80	C19	R1	7.36632221424582
80	C1	R1	7.40087943628218
80	C22	R1	7.43462822763672
80	C4	R1	7.14974711950468
80	C13	R1	6.7279204545632
80	C15	R1	7.21916852046216
80	C11	R1	6.95419631038687
80	C20	R1	7.33091687811462
81	C23	R1	7.37503943134692
81	C12	R1	7.4594316186373
81	C10	R1	7.11894107272351
81	C3	R1	6.84549005094437
81	C14	R1	7.16992500144231
81	C5	R1	6.78135971352466
81	C9	R1	7.61470984411521
81	C24	R1	7.07681559705083
81	C6	R1	7.14974711950468
81	C21	R1	7.14974711950468
81	C19	R1	7.02236781302845
81	C1	R1	7.24792751344359
81	C22	R1	7.54689445988764
81	C4	R1	7.467605550083
81	C13	R1	7.03342300153745
81	C18	R1	7.25738784269265
81	C15	R1	6.91886323727459
81	C11	R1	7.12928301694497
81	C16	R1	7
81	C8	R1	7.4757334309664
81	C20	R1	7.33985000288462
81	C7	R1	7.27612440527424
82	C17	R1	7.29462074889163
82	C12	R1	7.34872815423108
82	C10	R1	7.18982455888002
82	C3	R1	7.33985000288462
82	C14	R1	7.40087943628218
82	C5	R1	7.33091687811462
82	C9	R1	7.33985000288462
82	C24	R1	7.34872815423108
82	C21	R1	7.36632221424582
82	C19	R1	7.4262647547021
82	C1	R1	7.20945336562895
82	C22	R1	7.21916852046216
82	C4	R1	7.45121111183233
82	C13	R1	7.20945336562895
82	C18	R1	7.40087943628218
82	C15	R1	7.04439411935845
82	C11	R1	7
82	C16	R1	6.96578428466209
82	C20	R1	7.22881869049588
82	C7	R1	7.33091687811462
83	C23	R1	7.49185309632967
83	C17	R1	7.53915881110803
83	C12	R1	7.5077946401987
83	C10	R1	6.94251450533924
83	C3	R1	7.23840473932508
83	C14	R1	7.24792751344359
83	C5	R1	7.19967234483636
83	C9	R1	7.13955135239879
83	C24	R1	7.51569983828404
83	C21	R1	7.39231742277876
83	C19	R1	7.35755200461808
83	C1	R1	7.23840473932508
83	C22	R1	7.14974711950468
83	C4	R1	7.03342300153745
83	C13	R1	7.18982455888002
83	C18	R1	7.12928301694497
83	C15	R1	6.76818432477693
83	C11	R1	7.19967234483636
83	C16	R1	7.31288295528436
83	C8	R1	7.10852445677817
83	C20	R1	7.52356195605701
84	C23	R1	7.40087943628218
84	C17	R1	7.2667865406949
84	C12	R1	7.20945336562895
84	C10	R1	7.37503943134692
84	C3	R1	7.33091687811462
84	C14	R1	7.33985000288462
84	C5	R1	7.27612440527424
84	C9	R1	6.83289001416474
84	C24	R1	7.24792751344359
84	C6	R1	7.20945336562895
84	C21	R1	7.17990909001493
84	C19	R1	7.39231742277876
84	C1	R1	7.73470962022584
84	C22	R1	7.2667865406949
84	C4	R1	6.95419631038687
84	C13	R1	7.07681559705083
84	C18	R1	7.03342300153745
84	C15	R1	7.40087943628218
84	C11	R1	7.33091687811462
84	C16	R1	7.17990909001493
84	C8	R1	7.4262647547021
84	C20	R1	7.51569983828404
84	C7	R1	7.33091687811462
85	C23	R1	7.31288295528436
85	C17	R1	7.53138146051631
85	C12	R1	7.56224242422107
85	C10	R1	7.23840473932508
85	C3	R1	7.09803208296053
85	C9	R1	7.40087943628218
85	C24	R1	7.58496250072116
85	C21	R1	7.11894107272351
85	C1	R1	7.15987133677839
85	C22	R1	7.22881869049588
85	C4	R1	7.467605550083
85	C13	R1	7.17990909001493
85	C18	R1	6.7279204545632
85	C15	R1	7.07681559705083
85	C11	R1	7.35755200461808
85	C16	R1	6.98868468677217
85	C8	R1	7.09803208296053
85	C20	R1	7.22881869049588
85	C7	R1	6.98868468677217
86	C23	R1	7.52356195605701
86	C12	R1	7.23840473932508
86	C10	R1	7.49185309632967
86	C3	R1	7.25738784269265
86	C14	R1	7.02236781302845
86	C5	R1	7.31288295528436
86	C9	R1	7.4093909361377
86	C24	R1	7.56224242422107
86	C6	R1	7.23840473932508
86	C21	R1	7.39231742277876
86	C19	R1	7.45121111183233
86	C1	R1	7.20945336562895
86	C4	R1	7.24792751344359
86	C13	R1	7.2667865406949
86	C18	R1	7.56985560833095
86	C15	R1	6.94251450533924
86	C11	R1	7.36632221424582
86	C16	R1	7.56224242422107
86	C8	R1	7.25738784269265
86	C20	R1	7.48381577726426
86	C7	R1	7.14974711950468
87	C23	R1	7.01122725542325
87	C17	R1	6.94251450533924
87	C12	R1	7.02236781302845
87	C10	R1	7.36632221424582
87	C3	R1	7.39231742277876
87	C14	R1	7.39231742277876
87	C9	R1	6.8073549220576
87	C24	R1	7.12928301694497
87	C6	R1	7.36632221424582
87	C21	R1	7.16992500144231
87	C1	R1	7.4178525148859
87	C4	R1	7.4178525148859
87	C13	R1	7.15987133677839
87	C18	R1	7.20945336562895
87	C15	R1	7.08746284125034
87	C11	R1	7.33091687811462
87	C16	R1	7.05528243550119
87	C8	R1	7.28540221886225
87	C20	R1	7.44294349584873
87	C7	R1	7.18982455888002
88	C23	R1	7.24792751344359
88	C17	R1	7.57742882803575
88	C12	R1	7.44294349584873
88	C10	R1	7.53138146051631
88	C3	R1	6.88264304936184
88	C14	R1	7.13955135239879
88	C5	R1	7.06608919045777
88	C9	R1	7.3037807481771
88	C24	R1	7.16992500144231
88	C6	R1	7.3037807481771
88	C21	R1	7.45121111183233
88	C19	R1	7.21916852046216
88	C1	R1	6.84549005094437
88	C4	R1	7.12928301694497
88	C13	R1	7.33091687811462
88	C18	R1	7.29462074889163
88	C15	R1	6.90689059560852
88	C11	R1	7.24792751344359
88	C8	R1	7.20945336562895
88	C20	R1	7.27612440527424
88	C7	R1	7.53138146051631
89	C23	R1	7.65821148275179
89	C12	R1	7.18982455888002
89	C10	R1	7.66533591718518
89	C3	R1	7.43462822763672
89	C14	R1	7.49185309632967
89	C9	R1	7.12928301694497
89	C24	R1	7.20945336562895
89	C21	R1	7.23840473932508
89	C19	R1	7.16992500144231
89	C1	R1	7.19967234483636
89	C22	R1	7.34872815423108
89	C4	R1	6.85798099512757
89	C13	R1	7.59991284218713
89	C18	R1	7.28540221886225
89	C15	R1	7.43462822763672
89	C11	R1	7.27612440527424
89	C8	R1	7.03342300153745
89	C20	R1	7.32192809488736
89	C7	R1	7.06608919045777
90	C23	R1	7.4262647547021
90	C12	R1	7.48381577726426
90	C10	R1	7.23840473932508
90	C3	R1	7.27612440527424
90	C5	R1	7.2667865406949
90	C9	R1	7.3037807481771
90	C6	R1	7.25738784269265
90	C21	R1	7.10852445677817
90	C19	R1	7.29462074889163
90	C1	R1	7.11894107272351
90	C22	R1	7.3037807481771
90	C4	R1	7.11894107272351
90	C13	R1	7.27612440527424
90	C18	R1	7.01122725542325
90	C15	R1	6.93073733756289
90	C11	R1	7.01122725542325
90	C16	R1	7.24792751344359
90	C8	R1	7.28540221886225
90	C20	R1	6.94251450533924
90	C7	R1	7.13955135239879
91	C23	R1	6.96578428466209
91	C17	R1	7.01122725542325
91	C10	R1	7.33985000288462
91	C3	R1	7.13955135239879
91	C14	R1	7.33985000288462
91	C5	R1	7.22881869049588
91	C9	R1	7.27612440527424
91	C24	R1	7.2667865406949
91	C6	R1	7
91	C21	R1	7.13955135239879
91	C19	R1	7.60733031374961
91	C1	R1	7.66533591718518
91	C22	R1	7.33985000288462
91	C4	R1	7.21916852046216
91	C13	R1	7.08746284125034
91	C18	R1	7.25738784269265
91	C15	R1	7.4262647547021
91	C11	R1	7.19967234483636
91	C16	R1	7.29462074889163
91	C8	R1	7.05528243550119
91	C20	R1	7.01122725542325
91	C7	R1	7.4757334309664
92	C23	R1	7.14974711950468
92	C17	R1	7.45121111183233
92	C10	R1	7.20945336562895
92	C3	R1	7.55458885167764
92	C14	R1	7.33091687811462
92	C5	R1	7.21916852046216
92	C9	R1	6.75488750216347
92	C24	R1	7.3037807481771
92	C6	R1	7.27612440527424
92	C21	R1	7.08746284125034
92	C19	R1	7.21916852046216
92	C1	R1	7.3037807481771
92	C22	R1	7.25738784269265
92	C4	R1	7.35755200461808
92	C13	R1	7.29462074889163
92	C18	R1	7.53915881110803
92	C15	R1	7.08746284125034
92	C11	R1	6.83289001416474
92	C16	R1	7.17990909001493
92	C8	R1	7.28540221886225
92	C20	R1	7.21916852046216
92	C7	R1	7.10852445677817
93	C23	R1	7.20945336562895
93	C17	R1	7.18982455888002
93	C12	R1	7.23840473932508
93	C10	R1	7.24792751344359
93	C3	R1	7.31288295528436
93	C14	R1	7.4093909361377
93	C5	R1	7.07681559705083
93	C9	R1	7.36632221424582
93	C6	R1	7.28540221886225
93	C21	R1	7.33985000288462
93	C19	R1	7.43462822763672
93	C1	R1	7.11894107272351
93	C22	R1	7.74819284958946
93	C4	R1	7.18982455888002
93	C13	R1	7.16992500144231
93	C18	R1	7.58496250072116
93	C15	R1	7.08746284125034
93	C11	R1	7.25738784269265
93	C16	R1	6.95419631038687
93	C8	R1	7.3037807481771
93	C20	R1	7.12928301694497
93	C7	R1	7.20945336562895
94	C23	R1	7.35755200461808
94	C17	R1	7.4594316186373
94	C12	R1	7.06608919045777
94	C10	R1	7.35755200461808
94	C3	R1	6.95419631038687
94	C14	R1	7.34872815423108
94	C9	R1	7.52356195605701
94	C24	R1	7.02236781302845
94	C6	R1	7.29462074889163
94	C21	R1	7.12928301694497
94	C19	R1	7.18982455888002
94	C1	R1	7.17990909001493
94	C22	R1	7.21916852046216
94	C4	R1	7.49984588708321
94	C13	R1	7.2667865406949
94	C18	R1	6.89481776330794
94	C15	R1	6.94251450533924
94	C11	R1	7.40087943628218
94	C16	R1	7.23840473932508
94	C8	R1	7.36632221424582
94	C7	R1	7.5077946401987
95	C23	R1	7.55458885167764
95	C17	R1	6.88264304936184
95	C12	R1	7.2667865406949
95	C10	R1	7.10852445677817
95	C3	R1	7.55458885167764
95	C14	R1	7.49185309632967
95	C5	R1	7.04439411935845
95	C9	R1	7.20945336562895
95	C24	R1	7.35755200461808
95	C6	R1	6.82017896241519
95	C19	R1	7.04439411935845
95	C1	R1	7.25738784269265
95	C4	R1	7.23840473932508
95	C18	R1	7.13955135239879
95	C15	R1	6.97727992349992
95	C11	R1	7.29462074889163
95	C16	R1	7.32192809488736
95	C8	R1	7.25738784269265
95	C20	R1	7.43462822763672
95	C7	R1	7.52356195605701
96	C23	R1	7.07681559705083
96	C17	R1	7.16992500144231
96	C12	R1	7.04439411935845
96	C10	R1	7.48381577726426
96	C3	R1	7.16992500144231
96	C14	R1	7.32192809488736
96	C9	R1	7.4594316186373
96	C24	R1	7.20945336562895
96	C6	R1	6.95419631038687
96	C21	R1	7.36632221424582
96	C1	R1	7.53138146051631
96	C22	R1	7.49984588708321
96	C4	R1	7.04439411935845
96	C13	R1	7.37503943134692
96	C18	R1	6.78135971352466
96	C15	R1	7.25738784269265
96	C11	R1	7.3037807481771
96	C16	R1	7.43462822763672
96	C8	R1	7.4093909361377
96	C20	R1	7.43462822763672
96	C7	R1	7.06608919045777
97	C23	R1	7.05528243550119
97	C17	R1	7.36632221424582
97	C12	R1	7.23840473932508
97	C10	R1	7.32192809488736
97	C3	R1	7.3037807481771
97	C14	R1	7.09803208296053
[truncated: 14,562 more rows]
