# Supplementary material for: Stochastic modelling of single-cell gene expression adaptation reveals non-genomic contribution to evolution of tumor subclones
Source: bioRxiv. 2024 Apr 20:2024.04.17.588869. Preprint. [Version 1] doi: 10.1101/2024.04.17.588869 (PMC11071284; doi:10.1101/2024.04.17.588869)
Supplement: Supplement 2 [file media-2.zip › Supplementary Files/Simulated Data/Adaptive_Simulation/tr_1.1_sq_15_r_200_a_.125.csv]

gene	species	replicate	exprval
1	C17	R1	7.01122725542325
1	C12	R1	7.51569983828404
1	C10	R1	7.03342300153745
1	C14	R1	7.23840473932508
1	C5	R1	6.96578428466209
1	C24	R1	7.27612440527424
1	C21	R1	7.37503943134692
1	C19	R1	7.39231742277876
1	C1	R1	7.13955135239879
1	C22	R1	7.4262647547021
1	C13	R1	7.28540221886225
1	C18	R1	7.40087943628218
1	C15	R1	6.8703647195834
1	C11	R1	7.35755200461808
1	C16	R1	6.95419631038687
1	C8	R1	7.32192809488736
1	C20	R1	7.31288295528436
1	C7	R1	7.4262647547021
2	C17	R1	7.39231742277876
2	C12	R1	7.33985000288462
2	C10	R1	7.20945336562895
2	C3	R1	7.28540221886225
2	C14	R1	7.51569983828404
2	C5	R1	6.98868468677217
2	C9	R1	7.20945336562895
2	C24	R1	7.04439411935845
2	C21	R1	7.10852445677817
2	C19	R1	7.33985000288462
2	C1	R1	7.03342300153745
2	C22	R1	7.16992500144231
2	C4	R1	7.19967234483636
2	C13	R1	7.40087943628218
2	C18	R1	7.33091687811462
2	C15	R1	7.03342300153745
2	C11	R1	7.3037807481771
2	C16	R1	7.60733031374961
2	C8	R1	7.15987133677839
2	C20	R1	7.38370429247405
2	C7	R1	7.39231742277876
3	C23	R1	7.31288295528436
3	C17	R1	7.4594316186373
3	C12	R1	7.18982455888002
3	C10	R1	7.4093909361377
3	C3	R1	7.04439411935845
3	C5	R1	7.31288295528436
3	C9	R1	7.31288295528436
3	C24	R1	7.65821148275179
3	C6	R1	7.29462074889163
3	C19	R1	7.37503943134692
3	C22	R1	7.51569983828404
3	C4	R1	7.57742882803575
3	C13	R1	7
3	C18	R1	7.32192809488736
3	C15	R1	7.32192809488736
3	C11	R1	6.93073733756289
3	C16	R1	7.28540221886225
3	C8	R1	7.55458885167764
3	C20	R1	7.16992500144231
3	C7	R1	7.4262647547021
4	C23	R1	7.09803208296053
4	C17	R1	7.54689445988764
4	C12	R1	7.23840473932508
4	C10	R1	7.70043971814109
4	C3	R1	7.49984588708321
4	C14	R1	7.10852445677817
4	C5	R1	7.17990909001493
4	C9	R1	7.31288295528436
4	C24	R1	7.21916852046216
4	C6	R1	7.63662462054365
4	C1	R1	7.23840473932508
4	C22	R1	7.21916852046216
4	C4	R1	7.08746284125034
4	C13	R1	7.21916852046216
4	C18	R1	7.43462822763672
4	C15	R1	7.21916852046216
4	C11	R1	7.13955135239879
4	C16	R1	6.91886323727459
4	C8	R1	7.33091687811462
4	C20	R1	7.34872815423108
5	C23	R1	7.13955135239879
5	C17	R1	7.51569983828404
5	C12	R1	7.3037807481771
5	C10	R1	7.45121111183233
5	C3	R1	6.82017896241519
5	C14	R1	7.40087943628218
5	C5	R1	7.4093909361377
5	C24	R1	7.29462074889163
5	C6	R1	7.04439411935845
5	C21	R1	7.20945336562895
5	C19	R1	7.2667865406949
5	C1	R1	7.14974711950468
5	C22	R1	7.20945336562895
5	C4	R1	7.55458885167764
5	C13	R1	7.45121111183233
5	C18	R1	7.15987133677839
5	C15	R1	7.17990909001493
5	C11	R1	7.03342300153745
5	C16	R1	7.45121111183233
5	C8	R1	7.15987133677839
5	C20	R1	7.19967234483636
6	C23	R1	6.84549005094437
6	C17	R1	7.13955135239879
6	C12	R1	7.06608919045777
6	C14	R1	7.24792751344359
6	C24	R1	7.15987133677839
6	C6	R1	7.64385618977472
6	C21	R1	7.07681559705083
6	C19	R1	7.13955135239879
6	C1	R1	7.31288295528436
6	C22	R1	6.93073733756289
6	C4	R1	7.2667865406949
6	C13	R1	7.4093909361377
6	C18	R1	7.05528243550119
6	C15	R1	7.08746284125034
6	C11	R1	7
6	C16	R1	7.33985000288462
6	C8	R1	7.33091687811462
6	C20	R1	7.467605550083
6	C7	R1	7.06608919045777
7	C23	R1	7.56224242422107
7	C17	R1	7.07681559705083
7	C12	R1	7.29462074889163
7	C10	R1	7.57742882803575
7	C3	R1	7.4178525148859
7	C14	R1	7.5077946401987
7	C5	R1	7.15987133677839
7	C9	R1	7.07681559705083
7	C24	R1	7.33091687811462
7	C6	R1	7.33091687811462
7	C21	R1	7.28540221886225
7	C19	R1	7.06608919045777
7	C1	R1	7.17990909001493
7	C22	R1	7.23840473932508
7	C4	R1	7.62205181945638
7	C13	R1	6.93073733756289
7	C18	R1	7.15987133677839
7	C11	R1	7.25738784269265
7	C16	R1	7.28540221886225
7	C8	R1	7.467605550083
7	C20	R1	7.24792751344359
7	C7	R1	7.24792751344359
8	C23	R1	7.45121111183233
8	C17	R1	7.18982455888002
8	C12	R1	7.25738784269265
8	C10	R1	6.98868468677217
8	C3	R1	7.28540221886225
8	C14	R1	7.33985000288462
8	C5	R1	7.52356195605701
8	C9	R1	7.17990909001493
8	C24	R1	7.3037807481771
8	C6	R1	7.33985000288462
8	C19	R1	7.24792751344359
8	C1	R1	7.13955135239879
8	C22	R1	7.53138146051631
8	C4	R1	7.44294349584873
8	C13	R1	7.27612440527424
8	C18	R1	7.24792751344359
8	C15	R1	6.97727992349992
8	C11	R1	7.2667865406949
8	C16	R1	7.17990909001493
8	C8	R1	7.35755200461808
8	C20	R1	7.17990909001493
8	C7	R1	7.40087943628218
9	C23	R1	7.33091687811462
9	C17	R1	7.39231742277876
9	C12	R1	6.85798099512757
9	C10	R1	7.45121111183233
9	C3	R1	7.20945336562895
9	C14	R1	7.25738784269265
9	C5	R1	7.3037807481771
9	C9	R1	7.31288295528436
9	C24	R1	7.49984588708321
9	C6	R1	7.24792751344359
9	C19	R1	7.35755200461808
9	C1	R1	7.33985000288462
9	C22	R1	7.37503943134692
9	C4	R1	7.25738784269265
9	C13	R1	7.3037807481771
9	C18	R1	7.32192809488736
9	C15	R1	7.09803208296053
9	C11	R1	6.68650052718322
9	C16	R1	7.10852445677817
9	C8	R1	7.4262647547021
9	C20	R1	7.11894107272351
9	C7	R1	7.54689445988764
10	C23	R1	7.37503943134692
10	C17	R1	7.38370429247405
10	C12	R1	7.33985000288462
10	C10	R1	7.20945336562895
10	C3	R1	7.52356195605701
10	C14	R1	7.33091687811462
10	C5	R1	7.2667865406949
10	C24	R1	7.02236781302845
10	C6	R1	7.38370429247405
10	C21	R1	7.20945336562895
10	C19	R1	7.39231742277876
10	C1	R1	7.4262647547021
10	C13	R1	7.10852445677817
10	C18	R1	7.19967234483636
10	C15	R1	7.14974711950468
10	C16	R1	7.05528243550119
10	C8	R1	7.15987133677839
10	C20	R1	7.3037807481771
10	C7	R1	7.23840473932508
11	C23	R1	7.4757334309664
11	C17	R1	7.40087943628218
11	C10	R1	7.25738784269265
11	C3	R1	7.36632221424582
11	C14	R1	7.20945336562895
11	C5	R1	7.48381577726426
11	C24	R1	7.2667865406949
11	C6	R1	7.29462074889163
11	C21	R1	7.4262647547021
11	C19	R1	7.27612440527424
11	C1	R1	7.28540221886225
11	C22	R1	7.29462074889163
11	C4	R1	7.08746284125034
11	C13	R1	7.4093909361377
11	C18	R1	7.20945336562895
11	C15	R1	7.33091687811462
11	C16	R1	6.8703647195834
11	C8	R1	7.06608919045777
11	C20	R1	7.24792751344359
11	C7	R1	7.29462074889163
12	C23	R1	7.03342300153745
12	C17	R1	7.22881869049588
12	C12	R1	7.27612440527424
12	C10	R1	7.17990909001493
12	C3	R1	7.33985000288462
12	C14	R1	7.44294349584873
12	C5	R1	7.43462822763672
12	C9	R1	7.21916852046216
12	C24	R1	7.27612440527424
12	C6	R1	7.59991284218713
12	C21	R1	7.38370429247405
12	C19	R1	7.09803208296053
12	C1	R1	7.25738784269265
12	C22	R1	7.29462074889163
12	C4	R1	7.45121111183233
12	C13	R1	7.33091687811462
12	C15	R1	7.33985000288462
12	C11	R1	7.29462074889163
12	C16	R1	7.14974711950468
12	C8	R1	7.34872815423108
12	C20	R1	7.4757334309664
12	C7	R1	7.07681559705083
13	C23	R1	7.17990909001493
13	C17	R1	7.37503943134692
13	C12	R1	7.33985000288462
13	C3	R1	6.97727992349992
13	C14	R1	7.51569983828404
13	C9	R1	7.23840473932508
13	C24	R1	7.17990909001493
13	C6	R1	7.19967234483636
13	C21	R1	7.14974711950468
13	C19	R1	7.22881869049588
13	C1	R1	7.467605550083
13	C22	R1	7.19967234483636
13	C13	R1	7.07681559705083
13	C18	R1	7.18982455888002
13	C15	R1	7.28540221886225
13	C11	R1	7.09803208296053
13	C16	R1	7.11894107272351
13	C8	R1	7.28540221886225
13	C20	R1	7.10852445677817
13	C7	R1	7.13955135239879
14	C17	R1	7.10852445677817
14	C12	R1	7.3037807481771
14	C10	R1	7.45121111183233
14	C14	R1	7.09803208296053
14	C5	R1	7.23840473932508
14	C24	R1	7.22881869049588
14	C6	R1	7.03342300153745
14	C21	R1	7.4178525148859
14	C19	R1	7.23840473932508
14	C1	R1	7.23840473932508
14	C22	R1	7.17990909001493
14	C4	R1	7.01122725542325
14	C18	R1	7
14	C15	R1	7.21916852046216
14	C11	R1	7.17990909001493
14	C16	R1	6.85798099512757
14	C20	R1	7.32192809488736
14	C7	R1	7.54689445988764
15	C23	R1	7.36632221424582
15	C17	R1	7.25738784269265
15	C12	R1	7.35755200461808
15	C10	R1	7.15987133677839
15	C3	R1	7.04439411935845
15	C24	R1	7.13955135239879
15	C6	R1	7.39231742277876
15	C19	R1	7.28540221886225
15	C1	R1	7.27612440527424
15	C22	R1	7.34872815423108
15	C4	R1	7.10852445677817
15	C13	R1	7.31288295528436
15	C18	R1	7.05528243550119
15	C11	R1	7.39231742277876
15	C16	R1	7.37503943134692
15	C8	R1	7.36632221424582
15	C20	R1	7.45121111183233
15	C7	R1	7.40087943628218
16	C23	R1	7.4594316186373
16	C12	R1	7.06608919045777
16	C3	R1	7.02236781302845
16	C14	R1	7.27612440527424
16	C5	R1	6.95419631038687
16	C9	R1	6.95419631038687
16	C24	R1	7.25738784269265
16	C6	R1	7.19967234483636
16	C19	R1	7.4093909361377
16	C1	R1	7.21916852046216
16	C22	R1	7.5077946401987
16	C4	R1	7.31288295528436
16	C13	R1	7.11894107272351
16	C18	R1	7.34872815423108
16	C15	R1	7.35755200461808
16	C11	R1	6.82017896241519
16	C16	R1	7.15987133677839
16	C8	R1	7.19967234483636
16	C20	R1	7.20945336562895
16	C7	R1	7.20945336562895
17	C17	R1	7.06608919045777
17	C12	R1	7.36632221424582
17	C10	R1	6.94251450533924
17	C3	R1	7.4594316186373
17	C5	R1	7.45121111183233
17	C9	R1	6.88264304936184
17	C24	R1	7.4262647547021
17	C6	R1	7.43462822763672
17	C21	R1	7.20945336562895
17	C19	R1	6.93073733756289
17	C1	R1	7.10852445677817
17	C22	R1	7.17990909001493
17	C4	R1	7.25738784269265
17	C13	R1	7.08746284125034
17	C18	R1	7.04439411935845
17	C15	R1	7.13955135239879
17	C11	R1	6.96578428466209
17	C8	R1	7.4093909361377
17	C20	R1	7.33985000288462
17	C7	R1	7.49984588708321
18	C23	R1	7.33985000288462
18	C17	R1	7
18	C10	R1	7.24792751344359
18	C3	R1	7.467605550083
18	C14	R1	7.40087943628218
18	C5	R1	7.49984588708321
18	C9	R1	7.62205181945638
18	C24	R1	7.31288295528436
18	C6	R1	7.02236781302845
18	C21	R1	7.53138146051631
18	C19	R1	7.21916852046216
18	C1	R1	6.95419631038687
18	C22	R1	7.43462822763672
18	C4	R1	7.27612440527424
18	C13	R1	7.18982455888002
18	C18	R1	6.70043971814109
18	C15	R1	7.20945336562895
18	C16	R1	7.33091687811462
18	C8	R1	7.25738784269265
18	C20	R1	7.44294349584873
18	C7	R1	7.49185309632967
19	C23	R1	7.24792751344359
19	C17	R1	7.19967234483636
19	C12	R1	7.49984588708321
19	C10	R1	7.13955135239879
19	C3	R1	7.17990909001493
19	C14	R1	7.35755200461808
19	C5	R1	7.24792751344359
19	C9	R1	7.4262647547021
19	C24	R1	7.31288295528436
19	C6	R1	7.35755200461808
19	C19	R1	7.01122725542325
19	C1	R1	7.15987133677839
19	C22	R1	7.09803208296053
19	C4	R1	7.44294349584873
19	C13	R1	7.17990909001493
19	C18	R1	7.20945336562895
19	C15	R1	6.97727992349992
19	C11	R1	7.21916852046216
19	C16	R1	7.31288295528436
19	C20	R1	7.36632221424582
19	C7	R1	7.17990909001493
20	C23	R1	6.83289001416474
20	C17	R1	7.14974711950468
20	C12	R1	7.31288295528436
20	C10	R1	7.4594316186373
20	C3	R1	7.19967234483636
20	C14	R1	7.16992500144231
20	C5	R1	7.3037807481771
20	C9	R1	7.55458885167764
20	C24	R1	7.35755200461808
20	C6	R1	6.95419631038687
20	C21	R1	7.08746284125034
20	C19	R1	7.22881869049588
20	C1	R1	7.44294349584873
20	C22	R1	7.40087943628218
20	C4	R1	7.54689445988764
20	C13	R1	7.32192809488736
20	C18	R1	6.79441586635011
20	C15	R1	7.04439411935845
20	C11	R1	6.93073733756289
20	C16	R1	7.10852445677817
20	C8	R1	7.35755200461808
20	C20	R1	7.53138146051631
20	C7	R1	7.23840473932508
21	C23	R1	7.70735913208088
21	C17	R1	7.467605550083
21	C12	R1	7.4178525148859
21	C14	R1	7.21916852046216
21	C5	R1	7.39231742277876
21	C9	R1	7.3037807481771
21	C24	R1	7.03342300153745
21	C6	R1	6.90689059560852
21	C21	R1	7.06608919045777
21	C19	R1	7.45121111183233
21	C1	R1	7.15987133677839
21	C22	R1	7.48381577726426
21	C4	R1	7.17990909001493
21	C13	R1	7.34872815423108
21	C11	R1	7.2667865406949
21	C16	R1	7.03342300153745
21	C8	R1	7.09803208296053
21	C20	R1	7.3037807481771
21	C7	R1	7.49984588708321
22	C23	R1	7.33091687811462
22	C17	R1	7.4178525148859
22	C12	R1	6.8703647195834
22	C10	R1	7.05528243550119
22	C3	R1	7.33091687811462
22	C14	R1	7.33091687811462
22	C5	R1	7.22881869049588
22	C9	R1	7.09803208296053
22	C24	R1	7.2667865406949
22	C6	R1	7.09803208296053
22	C21	R1	7.2667865406949
22	C19	R1	7.32192809488736
22	C1	R1	7.4093909361377
22	C4	R1	7.18982455888002
22	C13	R1	7.25738784269265
22	C11	R1	7.09803208296053
22	C16	R1	7.18982455888002
22	C8	R1	7.08746284125034
22	C7	R1	7.4262647547021
23	C23	R1	7.48381577726426
23	C17	R1	7.16992500144231
23	C12	R1	7.29462074889163
23	C10	R1	7.06608919045777
23	C3	R1	7.32192809488736
23	C14	R1	7.28540221886225
23	C9	R1	7.38370429247405
23	C24	R1	7.17990909001493
23	C6	R1	7.18982455888002
23	C21	R1	7.2667865406949
23	C19	R1	7.2667865406949
23	C22	R1	7.63662462054365
23	C4	R1	7.21916852046216
23	C13	R1	7.40087943628218
23	C18	R1	7.19967234483636
23	C15	R1	7.15987133677839
23	C11	R1	7.08746284125034
23	C16	R1	7.4757334309664
23	C8	R1	6.97727992349992
23	C20	R1	7.43462822763672
23	C7	R1	7.10852445677817
24	C23	R1	7.39231742277876
24	C17	R1	7.35755200461808
24	C12	R1	7.55458885167764
24	C3	R1	7.3037807481771
24	C14	R1	7.27612440527424
24	C5	R1	7.38370429247405
24	C9	R1	6.79441586635011
24	C24	R1	7.40087943628218
24	C6	R1	7.23840473932508
24	C21	R1	7.45121111183233
24	C19	R1	7.61470984411521
24	C1	R1	7.3037807481771
24	C22	R1	7.45121111183233
24	C4	R1	7.52356195605701
24	C13	R1	7.06608919045777
24	C18	R1	7.467605550083
24	C15	R1	6.8703647195834
24	C11	R1	7.4178525148859
24	C16	R1	6.90689059560852
24	C8	R1	7.28540221886225
24	C20	R1	7.39231742277876
24	C7	R1	7.25738784269265
25	C23	R1	7.18982455888002
25	C17	R1	7.54689445988764
25	C12	R1	7.25738784269265
25	C10	R1	7.24792751344359
25	C3	R1	7.43462822763672
25	C14	R1	7.31288295528436
25	C5	R1	7.19967234483636
25	C9	R1	7.34872815423108
25	C6	R1	7.27612440527424
25	C21	R1	7.2667865406949
25	C19	R1	7.02236781302845
25	C22	R1	7.36632221424582
25	C4	R1	6.74146698640115
25	C13	R1	7.21916852046216
25	C18	R1	7.09803208296053
25	C15	R1	7.4178525148859
25	C11	R1	7.23840473932508
25	C16	R1	7.3037807481771
25	C8	R1	7.38370429247405
25	C20	R1	7.06608919045777
25	C7	R1	7.34872815423108
26	C23	R1	6.96578428466209
26	C17	R1	7.2667865406949
26	C12	R1	7.4178525148859
26	C10	R1	7.16992500144231
26	C3	R1	7.05528243550119
26	C14	R1	7.56224242422107
26	C5	R1	6.78135971352466
26	C9	R1	7.38370429247405
26	C24	R1	7.34872815423108
26	C6	R1	6.97727992349992
26	C21	R1	7.01122725542325
26	C19	R1	7.15987133677839
26	C1	R1	7.04439411935845
26	C22	R1	6.97727992349992
26	C4	R1	7.33091687811462
26	C13	R1	7.21916852046216
26	C18	R1	7.09803208296053
26	C15	R1	7.17990909001493
26	C11	R1	7.22881869049588
26	C16	R1	7.28540221886225
26	C8	R1	7.35755200461808
26	C20	R1	7.01122725542325
26	C7	R1	7.52356195605701
27	C12	R1	7.33091687811462
27	C10	R1	7.35755200461808
27	C3	R1	7.01122725542325
27	C14	R1	7.43462822763672
27	C5	R1	7.25738784269265
27	C9	R1	7.36632221424582
27	C24	R1	7.33985000288462
27	C21	R1	7.51569983828404
27	C1	R1	7.39231742277876
27	C22	R1	7.4093909361377
27	C4	R1	7.4093909361377
27	C13	R1	7.33985000288462
27	C18	R1	7.23840473932508
27	C11	R1	7.38370429247405
27	C16	R1	7.16992500144231
27	C8	R1	7.4594316186373
27	C20	R1	7.16992500144231
27	C7	R1	7.43462822763672
28	C23	R1	7.35755200461808
28	C12	R1	7.4093909361377
28	C3	R1	7.09803208296053
28	C5	R1	7.10852445677817
28	C9	R1	7.49185309632967
28	C24	R1	7.12928301694497
28	C6	R1	7.13955135239879
28	C21	R1	7.35755200461808
28	C19	R1	7.25738784269265
28	C1	R1	7.38370429247405
28	C22	R1	7.38370429247405
28	C4	R1	7.20945336562895
28	C13	R1	7.27612440527424
28	C18	R1	7.02236781302845
28	C15	R1	7.37503943134692
28	C11	R1	7.09803208296053
28	C8	R1	7.5077946401987
28	C20	R1	7.5077946401987
28	C7	R1	7.28540221886225
29	C23	R1	7.11894107272351
29	C17	R1	7.34872815423108
29	C12	R1	7.01122725542325
29	C10	R1	7.27612440527424
29	C3	R1	7.4262647547021
29	C14	R1	7.4594316186373
29	C5	R1	7.24792751344359
29	C9	R1	7.19967234483636
29	C24	R1	7.22881869049588
29	C6	R1	7.2667865406949
29	C21	R1	7.4757334309664
29	C1	R1	7.4262647547021
29	C22	R1	7.44294349584873
29	C4	R1	7.36632221424582
29	C13	R1	7.36632221424582
29	C18	R1	7.28540221886225
29	C15	R1	7.63662462054365
29	C11	R1	7.17990909001493
29	C16	R1	6.88264304936184
29	C8	R1	7.24792751344359
29	C20	R1	7.18982455888002
29	C7	R1	7.62935662007961
30	C23	R1	6.89481776330794
30	C17	R1	7.4262647547021
30	C12	R1	7.37503943134692
30	C3	R1	7.34872815423108
30	C14	R1	7.32192809488736
30	C5	R1	7.56224242422107
30	C9	R1	7.27612440527424
30	C24	R1	7.36632221424582
30	C6	R1	7.40087943628218
30	C21	R1	7.11894107272351
30	C19	R1	7.28540221886225
30	C1	R1	7.21916852046216
30	C22	R1	7.34872815423108
30	C13	R1	7.65105169117893
30	C18	R1	6.88264304936184
30	C11	R1	7.4178525148859
30	C8	R1	7.03342300153745
30	C20	R1	7.33091687811462
30	C7	R1	7.13955135239879
31	C23	R1	7.04439411935845
31	C17	R1	7.33985000288462
31	C12	R1	7.38370429247405
31	C10	R1	7.23840473932508
31	C3	R1	7.28540221886225
31	C14	R1	7.09803208296053
31	C5	R1	7.13955135239879
31	C9	R1	7.467605550083
31	C24	R1	7.25738784269265
31	C21	R1	7.48381577726426
31	C19	R1	6.85798099512757
31	C1	R1	7.4178525148859
31	C22	R1	7.17990909001493
31	C4	R1	7.38370429247405
31	C13	R1	7.32192809488736
31	C18	R1	7.4262647547021
31	C11	R1	7.09803208296053
31	C16	R1	7.29462074889163
31	C8	R1	7.34872815423108
31	C20	R1	7.20945336562895
31	C7	R1	7.34872815423108
32	C23	R1	7.16992500144231
32	C17	R1	7.44294349584873
32	C12	R1	7.37503943134692
32	C10	R1	7.4093909361377
32	C3	R1	7.17990909001493
32	C14	R1	7.467605550083
32	C5	R1	7.4178525148859
32	C24	R1	7.18982455888002
32	C6	R1	7.19967234483636
32	C21	R1	7.32192809488736
32	C19	R1	7.4093909361377
32	C1	R1	7.16992500144231
32	C22	R1	7.36632221424582
32	C4	R1	7.34872815423108
32	C13	R1	7.4262647547021
32	C18	R1	7.22881869049588
32	C15	R1	7.37503943134692
32	C11	R1	7.28540221886225
32	C16	R1	7.17990909001493
32	C8	R1	7.31288295528436
32	C20	R1	7.25738784269265
32	C7	R1	7.34872815423108
33	C23	R1	7.22881869049588
33	C17	R1	7.14974711950468
33	C12	R1	7.36632221424582
33	C10	R1	7.49984588708321
33	C3	R1	7.10852445677817
33	C5	R1	6.88264304936184
33	C9	R1	7.39231742277876
33	C24	R1	7.20945336562895
33	C6	R1	7.37503943134692
33	C19	R1	7.24792751344359
33	C1	R1	7.34872815423108
33	C4	R1	7.72109918870719
33	C13	R1	7.32192809488736
33	C18	R1	6.95419631038687
33	C15	R1	7.14974711950468
33	C11	R1	7.13955135239879
33	C16	R1	7
33	C8	R1	7.23840473932508
33	C20	R1	7.57742882803575
33	C7	R1	7.38370429247405
34	C23	R1	7.20945336562895
34	C17	R1	7.35755200461808
34	C12	R1	7.34872815423108
34	C10	R1	7.33985000288462
34	C3	R1	7.39231742277876
34	C14	R1	7.34872815423108
34	C5	R1	7.3037807481771
34	C9	R1	7.34872815423108
34	C24	R1	7.44294349584873
34	C6	R1	7.19967234483636
34	C19	R1	7.24792751344359
34	C1	R1	7.27612440527424
34	C22	R1	7.467605550083
34	C4	R1	7.13955135239879
34	C13	R1	7.39231742277876
34	C18	R1	7.3037807481771
34	C15	R1	7.09803208296053
34	C11	R1	7.18982455888002
34	C16	R1	7.03342300153745
34	C8	R1	7.20945336562895
34	C20	R1	7.35755200461808
34	C7	R1	7.20945336562895
35	C23	R1	7.53915881110803
35	C17	R1	6.93073733756289
35	C12	R1	7.32192809488736
35	C10	R1	7.20945336562895
35	C3	R1	7.45121111183233
35	C14	R1	7.39231742277876
35	C5	R1	7.22881869049588
35	C24	R1	7.51569983828404
35	C6	R1	6.94251450533924
35	C21	R1	7.4262647547021
35	C19	R1	7.5077946401987
35	C1	R1	7.09803208296053
35	C22	R1	7.16992500144231
35	C13	R1	7.13955135239879
35	C18	R1	7.36632221424582
35	C15	R1	7.06608919045777
35	C11	R1	6.97727992349992
35	C16	R1	7.2667865406949
35	C8	R1	7.4178525148859
35	C20	R1	7.13955135239879
35	C7	R1	7.20945336562895
36	C23	R1	7.4594316186373
36	C17	R1	7.28540221886225
36	C12	R1	6.94251450533924
36	C10	R1	7.17990909001493
36	C3	R1	7.467605550083
36	C14	R1	7.40087943628218
36	C5	R1	7.04439411935845
36	C9	R1	7.13955135239879
36	C24	R1	7.3037807481771
36	C21	R1	7.4178525148859
36	C19	R1	7.35755200461808
36	C1	R1	7.29462074889163
36	C4	R1	7.05528243550119
36	C13	R1	7.17990909001493
36	C18	R1	7.39231742277876
36	C15	R1	7.36632221424582
36	C11	R1	6.78135971352466
36	C16	R1	7.35755200461808
36	C8	R1	7.38370429247405
36	C7	R1	7.37503943134692
37	C23	R1	7.4594316186373
37	C17	R1	7.56985560833095
37	C12	R1	6.93073733756289
37	C3	R1	7.34872815423108
37	C14	R1	7.22881869049588
37	C5	R1	7.05528243550119
37	C9	R1	7.29462074889163
37	C24	R1	7.33091687811462
37	C6	R1	6.91886323727459
37	C21	R1	7.39231742277876
37	C1	R1	7.13955135239879
37	C22	R1	7.14974711950468
37	C4	R1	7.5077946401987
37	C13	R1	7.25738784269265
37	C18	R1	7.28540221886225
37	C15	R1	7.13955135239879
37	C11	R1	7.4178525148859
37	C16	R1	7.37503943134692
37	C8	R1	7.11894107272351
37	C20	R1	7.43462822763672
37	C7	R1	6.91886323727459
38	C23	R1	7.5077946401987
38	C17	R1	7.21916852046216
38	C12	R1	7.65105169117893
38	C10	R1	7.56985560833095
38	C3	R1	7.44294349584873
38	C14	R1	7.10852445677817
38	C5	R1	7.03342300153745
38	C9	R1	7.23840473932508
38	C24	R1	7.08746284125034
38	C6	R1	6.75488750216347
38	C21	R1	7.04439411935845
38	C19	R1	7.36632221424582
38	C1	R1	7.28540221886225
38	C22	R1	7.4178525148859
38	C4	R1	7.12928301694497
38	C13	R1	7.22881869049588
38	C18	R1	7.12928301694497
38	C15	R1	7.32192809488736
38	C11	R1	7
38	C16	R1	7.18982455888002
38	C8	R1	7.16992500144231
38	C20	R1	7.53915881110803
38	C7	R1	7.11894107272351
39	C23	R1	6.90689059560852
39	C17	R1	7.10852445677817
39	C12	R1	7.33985000288462
39	C10	R1	7.18982455888002
39	C3	R1	7.19967234483636
39	C14	R1	7.25738784269265
39	C5	R1	7.08746284125034
39	C9	R1	7.33985000288462
39	C24	R1	7.45121111183233
39	C6	R1	7.33985000288462
39	C21	R1	7.32192809488736
39	C1	R1	7.31288295528436
39	C22	R1	7.62205181945638
39	C4	R1	7.24792751344359
39	C13	R1	7.58496250072116
39	C18	R1	7.4178525148859
39	C15	R1	6.89481776330794
39	C11	R1	7
39	C8	R1	7.4757334309664
39	C20	R1	7.4262647547021
39	C7	R1	7.23840473932508
40	C23	R1	7.4262647547021
40	C17	R1	7.10852445677817
40	C12	R1	7.49185309632967
40	C10	R1	7.18982455888002
40	C3	R1	7.11894107272351
40	C14	R1	7.19967234483636
40	C5	R1	7.54689445988764
40	C9	R1	7.32192809488736
40	C24	R1	7.27612440527424
40	C21	R1	7.02236781302845
40	C19	R1	7.54689445988764
40	C1	R1	7.4594316186373
40	C22	R1	7.29462074889163
40	C4	R1	7.32192809488736
40	C18	R1	7.34872815423108
40	C15	R1	7.05528243550119
40	C11	R1	6.76818432477693
40	C16	R1	7.14974711950468
40	C8	R1	7.51569983828404
40	C20	R1	7.23840473932508
40	C7	R1	7.5077946401987
41	C17	R1	7.36632221424582
41	C12	R1	7.11894107272351
41	C10	R1	7.55458885167764
41	C3	R1	7.45121111183233
41	C14	R1	7.62935662007961
41	C5	R1	7.15987133677839
41	C9	R1	7
41	C24	R1	7.5077946401987
41	C6	R1	7.36632221424582
41	C21	R1	6.98868468677217
41	C19	R1	7.28540221886225
41	C1	R1	7.37503943134692
41	C22	R1	7.03342300153745
41	C13	R1	7.29462074889163
41	C18	R1	7.31288295528436
41	C15	R1	7.33985000288462
41	C11	R1	7.12928301694497
41	C16	R1	7.09803208296053
41	C8	R1	7.60733031374961
41	C20	R1	6.97727992349992
41	C7	R1	7.03342300153745
42	C23	R1	7.4178525148859
42	C17	R1	7.21916852046216
42	C12	R1	7.03342300153745
42	C10	R1	7.4594316186373
42	C3	R1	7.55458885167764
42	C14	R1	7.21916852046216
42	C9	R1	7.16992500144231
42	C6	R1	7.36632221424582
42	C19	R1	7.2667865406949
42	C22	R1	7.25738784269265
42	C4	R1	7.29462074889163
42	C13	R1	7.13955135239879
42	C18	R1	7.21916852046216
42	C16	R1	6.97727992349992
42	C8	R1	7.16992500144231
42	C20	R1	7.14974711950468
42	C7	R1	7.27612440527424
43	C23	R1	7.49185309632967
43	C17	R1	7.21916852046216
43	C12	R1	6.95419631038687
43	C10	R1	7.17990909001493
43	C3	R1	7.53138146051631
43	C14	R1	7.19967234483636
43	C5	R1	7.09803208296053
43	C9	R1	6.97727992349992
43	C6	R1	7.3037807481771
43	C21	R1	6.90689059560852
43	C1	R1	7.12928301694497
43	C22	R1	7.39231742277876
43	C4	R1	7.16992500144231
43	C13	R1	7.4093909361377
43	C18	R1	7.2667865406949
43	C15	R1	7.14974711950468
43	C11	R1	7.32192809488736
43	C16	R1	6.89481776330794
43	C20	R1	7.01122725542325
43	C7	R1	7.37503943134692
44	C23	R1	7.56985560833095
44	C12	R1	7.04439411935845
44	C10	R1	7.18982455888002
44	C3	R1	6.94251450533924
44	C14	R1	7.39231742277876
44	C5	R1	7.13955135239879
44	C9	R1	7.10852445677817
44	C24	R1	7.31288295528436
44	C6	R1	7.28540221886225
44	C21	R1	7.45121111183233
44	C1	R1	7.15987133677839
44	C22	R1	7.14974711950468
44	C4	R1	7.4178525148859
44	C18	R1	7.467605550083
44	C15	R1	7.13955135239879
44	C11	R1	7.33091687811462
44	C16	R1	7.27612440527424
44	C8	R1	7.33985000288462
44	C20	R1	7.33091687811462
44	C7	R1	7.32192809488736
45	C23	R1	7.43462822763672
45	C17	R1	7.18982455888002
45	C12	R1	7.3037807481771
45	C10	R1	7.33091687811462
45	C3	R1	7.53138146051631
45	C14	R1	7.09803208296053
45	C5	R1	7.36632221424582
45	C9	R1	7.4093909361377
45	C24	R1	7.25738784269265
45	C6	R1	7.24792751344359
45	C19	R1	7.6724253419715
45	C1	R1	7.21916852046216
45	C22	R1	7.52356195605701
45	C13	R1	7.14974711950468
45	C18	R1	7.69348695749933
45	C15	R1	7.36632221424582
45	C11	R1	7.21916852046216
45	C16	R1	7.14974711950468
45	C8	R1	6.90689059560852
45	C20	R1	7.2667865406949
45	C7	R1	7.11894107272351
46	C23	R1	7.45121111183233
46	C17	R1	6.98868468677217
46	C12	R1	7.40087943628218
46	C3	R1	7.31288295528436
46	C14	R1	7.21916852046216
46	C5	R1	7.62935662007961
46	C9	R1	7.23840473932508
46	C24	R1	6.90689059560852
46	C6	R1	7.33985000288462
46	C21	R1	7.13955135239879
46	C19	R1	7.49185309632967
46	C1	R1	7.4757334309664
46	C22	R1	7.53915881110803
46	C4	R1	7.17990909001493
46	C13	R1	7.24792751344359
46	C18	R1	7.22881869049588
46	C15	R1	6.70043971814109
46	C11	R1	7.07681559705083
46	C16	R1	7.05528243550119
46	C8	R1	7.35755200461808
46	C20	R1	7.17990909001493
47	C23	R1	7.24792751344359
47	C17	R1	7.34872815423108
47	C12	R1	7.73470962022584
47	C10	R1	7.37503943134692
47	C3	R1	7.08746284125034
47	C14	R1	7.49984588708321
47	C5	R1	7.23840473932508
47	C9	R1	7.06608919045777
47	C24	R1	7.13955135239879
47	C21	R1	7.4262647547021
47	C19	R1	7.63662462054365
47	C1	R1	7.39231742277876
47	C22	R1	7.49185309632967
47	C4	R1	7.09803208296053
47	C13	R1	7.16992500144231
47	C18	R1	6.82017896241519
47	C15	R1	7.08746284125034
47	C11	R1	7.12928301694497
47	C20	R1	7.10852445677817
47	C7	R1	7.32192809488736
48	C17	R1	7.60733031374961
48	C12	R1	7.70043971814109
48	C10	R1	7.36632221424582
48	C3	R1	7.3037807481771
48	C14	R1	7.467605550083
48	C5	R1	7.18982455888002
48	C9	R1	7.4262647547021
48	C24	R1	7.2667865406949
48	C6	R1	7.25738784269265
48	C21	R1	7.65821148275179
48	C19	R1	7.45121111183233
48	C1	R1	7.37503943134692
48	C22	R1	7.34872815423108
48	C4	R1	7.13955135239879
48	C13	R1	7.15987133677839
48	C18	R1	7.48381577726426
48	C15	R1	7.22881869049588
48	C11	R1	7.25738784269265
48	C16	R1	7.23840473932508
48	C8	R1	7.07681559705083
48	C20	R1	7.27612440527424
48	C7	R1	7.58496250072116
49	C23	R1	7.37503943134692
49	C17	R1	7.54689445988764
49	C12	R1	7.15987133677839
49	C10	R1	7.53138146051631
49	C3	R1	7.58496250072116
49	C14	R1	7.38370429247405
49	C5	R1	7.23840473932508
49	C9	R1	7.05528243550119
49	C24	R1	7.4178525148859
49	C6	R1	7.34872815423108
49	C21	R1	7.23840473932508
49	C19	R1	7.34872815423108
49	C1	R1	7.49185309632967
49	C22	R1	7.11894107272351
49	C13	R1	7.24792751344359
49	C18	R1	7
49	C15	R1	7.45121111183233
49	C11	R1	6.90689059560852
49	C16	R1	7.03342300153745
49	C8	R1	7.18982455888002
49	C20	R1	7.32192809488736
49	C7	R1	7.2667865406949
50	C23	R1	7.54689445988764
50	C17	R1	7.3037807481771
50	C12	R1	7.54689445988764
50	C10	R1	6.96578428466209
50	C3	R1	7.36632221424582
50	C14	R1	7.32192809488736
50	C5	R1	7.09803208296053
50	C9	R1	7.12928301694497
50	C24	R1	7.60733031374961
50	C21	R1	7.4594316186373
50	C1	R1	6.8073549220576
50	C22	R1	7.04439411935845
50	C4	R1	7.21916852046216
50	C13	R1	7.22881869049588
50	C18	R1	7.08746284125034
50	C15	R1	7.01122725542325
50	C11	R1	7.3037807481771
50	C16	R1	7.33985000288462
50	C8	R1	7.35755200461808
50	C20	R1	7.61470984411521
50	C7	R1	7.24792751344359
51	C23	R1	7.39231742277876
51	C17	R1	7.31288295528436
51	C10	R1	7.28540221886225
51	C3	R1	7.17990909001493
51	C14	R1	7.18982455888002
51	C5	R1	7.4178525148859
51	C9	R1	7.53138146051631
51	C24	R1	7.59991284218713
51	C6	R1	7.22881869049588
51	C21	R1	7.18982455888002
51	C19	R1	7.29462074889163
51	C1	R1	7.4594316186373
51	C22	R1	7.29462074889163
51	C4	R1	7.29462074889163
51	C13	R1	7.09803208296053
51	C18	R1	7.14974711950468
51	C15	R1	6.96578428466209
51	C11	R1	7.16992500144231
51	C16	R1	7.38370429247405
51	C8	R1	7.15987133677839
51	C20	R1	7.27612440527424
52	C23	R1	7.16992500144231
52	C17	R1	7.10852445677817
52	C12	R1	7.38370429247405
52	C10	R1	7.03342300153745
52	C3	R1	7.35755200461808
52	C14	R1	7.37503943134692
52	C9	R1	7.35755200461808
52	C24	R1	7.3037807481771
52	C21	R1	7.4178525148859
52	C19	R1	7.28540221886225
52	C1	R1	7.57742882803575
52	C22	R1	7.37503943134692
52	C4	R1	7.35755200461808
52	C13	R1	7.56985560833095
52	C18	R1	6.98868468677217
52	C15	R1	7.16992500144231
52	C11	R1	7.14974711950468
52	C16	R1	7.3037807481771
52	C8	R1	7.20945336562895
52	C20	R1	7.4093909361377
52	C7	R1	7.21916852046216
53	C23	R1	6.96578428466209
53	C17	R1	7.25738784269265
53	C12	R1	7.27612440527424
53	C10	R1	7.09803208296053
53	C3	R1	7.15987133677839
53	C5	R1	7.17990909001493
53	C9	R1	7.51569983828404
53	C24	R1	7.01122725542325
53	C21	R1	7.2667865406949
53	C19	R1	7.12928301694497
53	C1	R1	7.54689445988764
53	C22	R1	7.45121111183233
53	C4	R1	7.55458885167764
53	C13	R1	7.34872815423108
53	C18	R1	7.19967234483636
53	C15	R1	7.17990909001493
53	C11	R1	7.10852445677817
53	C16	R1	7.10852445677817
53	C8	R1	7.4262647547021
53	C20	R1	7.48381577726426
53	C7	R1	7.34872815423108
54	C23	R1	7.4178525148859
54	C17	R1	7.16992500144231
54	C12	R1	7.20945336562895
54	C10	R1	7.38370429247405
54	C3	R1	7.08746284125034
54	C14	R1	7.23840473932508
54	C5	R1	7.2667865406949
54	C24	R1	7.02236781302845
54	C6	R1	7.39231742277876
54	C21	R1	7.25738784269265
54	C19	R1	7.35755200461808
54	C1	R1	7.22881869049588
54	C22	R1	6.96578428466209
54	C4	R1	7.31288295528436
54	C13	R1	7.25738784269265
54	C18	R1	7.27612440527424
54	C15	R1	7.20945336562895
54	C11	R1	7.05528243550119
54	C16	R1	7.2667865406949
54	C8	R1	7.35755200461808
54	C20	R1	7.32192809488736
54	C7	R1	7.60733031374961
55	C23	R1	7.2667865406949
55	C17	R1	7.05528243550119
55	C12	R1	7.21916852046216
55	C10	R1	7.62935662007961
55	C3	R1	7.16992500144231
55	C14	R1	7.4262647547021
55	C5	R1	7.4262647547021
55	C9	R1	7.58496250072116
55	C24	R1	7.45121111183233
55	C6	R1	7.33985000288462
55	C21	R1	7.31288295528436
55	C19	R1	7.33985000288462
55	C1	R1	7.32192809488736
55	C4	R1	7.25738784269265
55	C13	R1	6.88264304936184
55	C18	R1	7.13955135239879
55	C15	R1	7.22881869049588
55	C11	R1	7.17990909001493
55	C16	R1	7.19967234483636
55	C8	R1	7.40087943628218
55	C20	R1	7.31288295528436
55	C7	R1	7.31288295528436
56	C17	R1	7.4594316186373
56	C10	R1	7.3037807481771
56	C3	R1	7.24792751344359
56	C14	R1	6.97727992349992
56	C5	R1	7.33985000288462
56	C9	R1	7.35755200461808
56	C24	R1	7.13955135239879
56	C6	R1	7.40087943628218
56	C21	R1	7.06608919045777
56	C19	R1	7.13955135239879
56	C1	R1	7.34872815423108
56	C22	R1	6.8073549220576
56	C4	R1	7.20945336562895
56	C13	R1	7.36632221424582
56	C18	R1	7.37503943134692
56	C15	R1	7.05528243550119
56	C11	R1	7.09803208296053
56	C16	R1	7.13955135239879
56	C8	R1	7.18982455888002
56	C20	R1	7.2667865406949
56	C7	R1	7.4093909361377
57	C23	R1	7.18982455888002
57	C17	R1	7.37503943134692
57	C12	R1	7.24792751344359
57	C10	R1	7.36632221424582
57	C3	R1	6.90689059560852
57	C14	R1	7.4178525148859
57	C5	R1	7.22881869049588
57	C9	R1	7.03342300153745
57	C24	R1	7.20945336562895
57	C6	R1	7.4757334309664
57	C21	R1	7.18982455888002
57	C19	R1	7.22881869049588
57	C1	R1	7.36632221424582
57	C22	R1	7.13955135239879
57	C13	R1	7.31288295528436
57	C18	R1	7.15987133677839
57	C15	R1	7.24792751344359
57	C11	R1	7.32192809488736
57	C16	R1	7.05528243550119
57	C8	R1	7.35755200461808
57	C20	R1	7.4594316186373
57	C7	R1	7.20945336562895
58	C23	R1	6.96578428466209
58	C17	R1	7.54689445988764
58	C12	R1	7.10852445677817
58	C10	R1	7.48381577726426
58	C3	R1	7.08746284125034
58	C14	R1	7.12928301694497
58	C5	R1	7.18982455888002
58	C9	R1	7.11894107272351
58	C24	R1	7
58	C6	R1	7.03342300153745
58	C19	R1	7.43462822763672
58	C1	R1	7.3037807481771
58	C22	R1	7.4178525148859
58	C4	R1	7.10852445677817
58	C18	R1	7.15987133677839
58	C15	R1	7.38370429247405
58	C11	R1	7.21916852046216
58	C16	R1	6.98868468677217
58	C20	R1	7.39231742277876
58	C7	R1	7.21916852046216
59	C23	R1	7.16992500144231
59	C17	R1	7.14974711950468
59	C12	R1	7.53138146051631
59	C10	R1	7.55458885167764
59	C3	R1	7.33091687811462
59	C14	R1	7.40087943628218
59	C5	R1	7.16992500144231
59	C9	R1	7.33985000288462
59	C24	R1	7.54689445988764
59	C6	R1	7.32192809488736
59	C21	R1	7.5077946401987
59	C19	R1	7.07681559705083
59	C1	R1	7.57742882803575
59	C22	R1	7.21916852046216
59	C4	R1	7.48381577726426
59	C13	R1	6.93073733756289
59	C15	R1	7.20945336562895
59	C11	R1	7.07681559705083
59	C16	R1	7.39231742277876
59	C8	R1	7.25738784269265
59	C20	R1	7.17990909001493
59	C7	R1	6.88264304936184
60	C23	R1	7.18982455888002
60	C17	R1	6.97727992349992
60	C12	R1	7.2667865406949
60	C10	R1	7.09803208296053
60	C3	R1	7.33091687811462
60	C14	R1	7.27612440527424
60	C9	R1	7.33985000288462
60	C24	R1	7.28540221886225
60	C6	R1	7.17990909001493
60	C21	R1	7.33091687811462
60	C19	R1	7.49984588708321
60	C1	R1	7.33091687811462
60	C22	R1	7.2667865406949
60	C4	R1	7.18982455888002
60	C13	R1	7.33091687811462
60	C15	R1	7.33091687811462
60	C11	R1	7.08746284125034
60	C16	R1	7.37503943134692
60	C8	R1	7.03342300153745
60	C20	R1	7.23840473932508
60	C7	R1	7.06608919045777
61	C23	R1	7.10852445677817
61	C17	R1	7.28540221886225
61	C12	R1	7.04439411935845
61	C10	R1	7.38370429247405
61	C3	R1	7.15987133677839
61	C14	R1	7.4594316186373
61	C5	R1	7.59245703726808
61	C9	R1	6.93073733756289
61	C24	R1	7.43462822763672
61	C6	R1	7.28540221886225
61	C21	R1	7.15987133677839
61	C19	R1	7.21916852046216
61	C1	R1	7.4262647547021
61	C22	R1	7.34872815423108
61	C4	R1	7.37503943134692
61	C13	R1	7.10852445677817
61	C18	R1	7.07681559705083
61	C15	R1	7.31288295528436
61	C11	R1	7.28540221886225
61	C8	R1	7.34872815423108
61	C20	R1	7.33091687811462
61	C7	R1	7.17990909001493
62	C23	R1	7.39231742277876
62	C17	R1	7.39231742277876
62	C12	R1	7.62205181945638
62	C3	R1	7.51569983828404
62	C14	R1	6.91886323727459
62	C5	R1	7.24792751344359
62	C9	R1	7.25738784269265
62	C24	R1	7.05528243550119
62	C6	R1	7.59991284218713
62	C21	R1	7.16992500144231
62	C19	R1	7.25738784269265
62	C1	R1	7.38370429247405
62	C22	R1	7.44294349584873
62	C4	R1	7.03342300153745
62	C13	R1	7.35755200461808
62	C18	R1	6.97727992349992
62	C15	R1	7.35755200461808
62	C11	R1	7.19967234483636
62	C16	R1	6.8703647195834
62	C8	R1	7.09803208296053
62	C20	R1	6.97727992349992
62	C7	R1	7.55458885167764
63	C23	R1	7.467605550083
63	C12	R1	7.4178525148859
63	C10	R1	7.21916852046216
63	C3	R1	7.09803208296053
63	C14	R1	7.69348695749933
63	C5	R1	7.31288295528436
63	C9	R1	7.15987133677839
63	C24	R1	7.33091687811462
63	C6	R1	7.18982455888002
63	C21	R1	7.4262647547021
63	C19	R1	7.57742882803575
63	C1	R1	7.25738784269265
63	C22	R1	7.36632221424582
63	C4	R1	7.2667865406949
63	C13	R1	7.48381577726426
63	C18	R1	7.28540221886225
63	C15	R1	7.61470984411521
63	C11	R1	7.18982455888002
63	C16	R1	7.48381577726426
63	C8	R1	7.16992500144231
63	C20	R1	7.38370429247405
63	C7	R1	7.20945336562895
64	C23	R1	7.11894107272351
64	C10	R1	7.11894107272351
64	C3	R1	7.22881869049588
64	C14	R1	7.4262647547021
64	C24	R1	7.21916852046216
64	C6	R1	7.13955135239879
64	C21	R1	7.61470984411521
64	C19	R1	7.13955135239879
64	C1	R1	7.05528243550119
64	C22	R1	7.4093909361377
64	C4	R1	7.44294349584873
64	C13	R1	7.31288295528436
64	C18	R1	7.20945336562895
64	C15	R1	7.25738784269265
64	C16	R1	7.38370429247405
64	C8	R1	7.53915881110803
64	C20	R1	7.04439411935845
64	C7	R1	7.29462074889163
65	C23	R1	7.34872815423108
65	C17	R1	7.4093909361377
65	C12	R1	7.14974711950468
65	C10	R1	7.5077946401987
65	C3	R1	7.54689445988764
65	C14	R1	7.17990909001493
65	C5	R1	6.98868468677217
65	C9	R1	7.39231742277876
65	C24	R1	7.39231742277876
65	C6	R1	7.35755200461808
65	C21	R1	7.12928301694497
65	C19	R1	7.09803208296053
65	C1	R1	7.16992500144231
65	C22	R1	7.17990909001493
65	C4	R1	7.17990909001493
65	C13	R1	7.38370429247405
65	C18	R1	7.23840473932508
65	C15	R1	6.98868468677217
65	C11	R1	6.89481776330794
65	C8	R1	7.23840473932508
65	C20	R1	7.09803208296053
66	C23	R1	7.23840473932508
66	C17	R1	7.16992500144231
66	C12	R1	7.37503943134692
66	C10	R1	7.44294349584873
66	C3	R1	7.57742882803575
66	C14	R1	7.2667865406949
66	C9	R1	7.12928301694497
66	C24	R1	7.2667865406949
66	C6	R1	7.4594316186373
66	C21	R1	7.28540221886225
66	C19	R1	7.11894107272351
66	C1	R1	7.44294349584873
66	C22	R1	7.55458885167764
66	C4	R1	7.4262647547021
66	C13	R1	7.18982455888002
66	C18	R1	7.04439411935845
66	C15	R1	7.07681559705083
66	C11	R1	6.93073733756289
66	C8	R1	7.55458885167764
66	C20	R1	6.93073733756289
66	C7	R1	6.96578428466209
67	C23	R1	7.44294349584873
67	C17	R1	7.10852445677817
67	C12	R1	7.52356195605701
67	C10	R1	7.35755200461808
67	C3	R1	7.3037807481771
67	C14	R1	7.3037807481771
67	C5	R1	7.51569983828404
67	C9	R1	7.32192809488736
67	C24	R1	7.18982455888002
67	C21	R1	7.19967234483636
67	C19	R1	7.52356195605701
67	C1	R1	7.4594316186373
67	C22	R1	7.49984588708321
67	C4	R1	7.39231742277876
67	C13	R1	7.35755200461808
67	C18	R1	7.23840473932508
67	C15	R1	7.57742882803575
67	C11	R1	7.31288295528436
67	C16	R1	7.31288295528436
67	C8	R1	7.05528243550119
67	C20	R1	7.06608919045777
68	C23	R1	7.29462074889163
68	C17	R1	7.13955135239879
68	C12	R1	7.34872815423108
68	C10	R1	7.5077946401987
68	C3	R1	7.4093909361377
68	C14	R1	7.37503943134692
68	C5	R1	7.24792751344359
68	C9	R1	7.25738784269265
68	C24	R1	7.36632221424582
68	C6	R1	7.25738784269265
68	C21	R1	7.12928301694497
68	C19	R1	7.07681559705083
68	C1	R1	7.6724253419715
68	C22	R1	7.40087943628218
68	C4	R1	7.4594316186373
68	C13	R1	7.31288295528436
68	C18	R1	7.36632221424582
68	C15	R1	7.16992500144231
68	C11	R1	7.18982455888002
68	C16	R1	7.17990909001493
68	C8	R1	7.45121111183233
68	C20	R1	7.53915881110803
68	C7	R1	7.07681559705083
69	C23	R1	7.34872815423108
69	C17	R1	7.02236781302845
69	C12	R1	7.16992500144231
69	C10	R1	7.19967234483636
69	C3	R1	7.32192809488736
69	C14	R1	7.49185309632967
69	C5	R1	7.09803208296053
69	C9	R1	7.12928301694497
69	C24	R1	7.21916852046216
69	C6	R1	7.17990909001493
69	C21	R1	7.4262647547021
69	C19	R1	7.53138146051631
69	C22	R1	7.39231742277876
69	C4	R1	6.95419631038687
69	C13	R1	7.12928301694497
69	C18	R1	7.15987133677839
69	C15	R1	7.04439411935845
69	C11	R1	6.95419631038687
69	C16	R1	7.20945336562895
69	C8	R1	7.28540221886225
69	C20	R1	7.07681559705083
69	C7	R1	6.96578428466209
70	C23	R1	7.20945336562895
70	C17	R1	7.15987133677839
70	C12	R1	7.36632221424582
70	C10	R1	7.39231742277876
70	C3	R1	7.2667865406949
70	C14	R1	7
70	C5	R1	7.52356195605701
70	C9	R1	7.38370429247405
70	C24	R1	7.4594316186373
70	C6	R1	7.4178525148859
70	C19	R1	7.24792751344359
70	C1	R1	7.28540221886225
70	C22	R1	7.53915881110803
70	C4	R1	7.32192809488736
70	C13	R1	7.64385618977472
70	C18	R1	7.44294349584873
70	C15	R1	7.23840473932508
70	C11	R1	7.09803208296053
70	C16	R1	7.06608919045777
70	C20	R1	7.34872815423108
70	C7	R1	7.33985000288462
71	C23	R1	7.22881869049588
71	C17	R1	7.32192809488736
71	C12	R1	6.94251450533924
71	C10	R1	7.10852445677817
71	C3	R1	7.29462074889163
71	C14	R1	6.98868468677217
71	C5	R1	7.28540221886225
71	C9	R1	7.19967234483636
71	C24	R1	7.51569983828404
71	C6	R1	7.15987133677839
71	C21	R1	7.3037807481771
71	C1	R1	7.56985560833095
71	C22	R1	7.4178525148859
71	C4	R1	7.36632221424582
71	C13	R1	7.19967234483636
71	C18	R1	7.09803208296053
71	C15	R1	7.29462074889163
71	C11	R1	7.2667865406949
71	C16	R1	6.85798099512757
71	C8	R1	7.27612440527424
71	C20	R1	7.22881869049588
71	C7	R1	7.31288295528436
72	C23	R1	7.4757334309664
72	C17	R1	7.53915881110803
72	C12	R1	6.85798099512757
72	C10	R1	7.33091687811462
72	C3	R1	7.40087943628218
72	C14	R1	7.33985000288462
72	C5	R1	7.48381577726426
72	C9	R1	7.06608919045777
72	C21	R1	7.34872815423108
72	C19	R1	6.78135971352466
72	C1	R1	6.96578428466209
72	C22	R1	7.49185309632967
72	C4	R1	6.96578428466209
72	C13	R1	7.59245703726808
72	C18	R1	7.03342300153745
72	C15	R1	7.20945336562895
72	C11	R1	7.04439411935845
72	C16	R1	7.09803208296053
72	C8	R1	7.27612440527424
72	C20	R1	7.32192809488736
73	C23	R1	7.33091687811462
73	C17	R1	7.43462822763672
73	C12	R1	7.22881869049588
73	C10	R1	7.39231742277876
73	C3	R1	7.01122725542325
73	C14	R1	7.37503943134692
73	C9	R1	7.16992500144231
73	C24	R1	7.17990909001493
73	C19	R1	7.68650052718322
73	C1	R1	7.32192809488736
73	C22	R1	7.37503943134692
73	C4	R1	7.13955135239879
73	C13	R1	7.14974711950468
73	C18	R1	7.10852445677817
73	C15	R1	7.32192809488736
73	C16	R1	7.20945336562895
73	C8	R1	7.33091687811462
73	C20	R1	7.01122725542325
73	C7	R1	7.21916852046216
74	C23	R1	7.49185309632967
74	C17	R1	7.13955135239879
74	C12	R1	7.29462074889163
74	C10	R1	7.04439411935845
74	C3	R1	7.21916852046216
74	C14	R1	7.09803208296053
74	C5	R1	7.15987133677839
74	C24	R1	7.35755200461808
74	C6	R1	7.12928301694497
74	C21	R1	7.20945336562895
74	C19	R1	6.95419631038687
74	C1	R1	7.4093909361377
74	C22	R1	7.31288295528436
74	C4	R1	7.40087943628218
74	C13	R1	7.36632221424582
74	C15	R1	7
74	C16	R1	7.4594316186373
74	C8	R1	7.39231742277876
74	C20	R1	7.52356195605701
74	C7	R1	7.48381577726426
75	C23	R1	7.43462822763672
75	C17	R1	7.56985560833095
75	C10	R1	7.39231742277876
75	C3	R1	7.25738784269265
75	C14	R1	6.91886323727459
75	C5	R1	7.3037807481771
75	C9	R1	7.5077946401987
75	C24	R1	7.29462074889163
75	C6	R1	7.59245703726808
75	C21	R1	7.36632221424582
75	C19	R1	6.90689059560852
75	C1	R1	7.17990909001493
75	C22	R1	7.19967234483636
75	C4	R1	7.6724253419715
75	C13	R1	7.35755200461808
75	C18	R1	7.12928301694497
75	C15	R1	7.28540221886225
75	C11	R1	7
75	C16	R1	7.12928301694497
75	C8	R1	7.32192809488736
75	C7	R1	7.33091687811462
76	C23	R1	7.60733031374961
76	C17	R1	7.13955135239879
76	C12	R1	7.54689445988764
76	C3	R1	7.32192809488736
76	C14	R1	7.04439411935845
76	C5	R1	7.32192809488736
76	C9	R1	7.33091687811462
76	C24	R1	7.33091687811462
76	C6	R1	7.2667865406949
76	C21	R1	7.37503943134692
76	C19	R1	7.34872815423108
76	C1	R1	7.27612440527424
76	C13	R1	7.40087943628218
76	C18	R1	7.22881869049588
76	C15	R1	7.32192809488736
76	C11	R1	6.95419631038687
76	C16	R1	7.39231742277876
76	C8	R1	7.23840473932508
76	C20	R1	7.36632221424582
76	C7	R1	7.20945336562895
77	C23	R1	7.49185309632967
77	C17	R1	6.94251450533924
77	C12	R1	6.93073733756289
77	C10	R1	7.10852445677817
77	C3	R1	7.16992500144231
77	C14	R1	7.17990909001493
77	C5	R1	7.37503943134692
77	C9	R1	7.28540221886225
77	C24	R1	7.43462822763672
77	C6	R1	7.5077946401987
77	C21	R1	7.20945336562895
77	C1	R1	7.45121111183233
77	C22	R1	7.25738784269265
77	C4	R1	7.5077946401987
77	C13	R1	7.25738784269265
77	C18	R1	7.09803208296053
77	C15	R1	7.31288295528436
77	C11	R1	7.34872815423108
77	C16	R1	7.34872815423108
77	C8	R1	7.20945336562895
77	C20	R1	7.20945336562895
77	C7	R1	7.05528243550119
78	C23	R1	7.43462822763672
78	C17	R1	7.34872815423108
78	C12	R1	6.96578428466209
78	C10	R1	7.16992500144231
78	C3	R1	7.4178525148859
78	C14	R1	7.3037807481771
78	C5	R1	7.4262647547021
78	C9	R1	6.97727992349992
78	C24	R1	7.29462074889163
78	C6	R1	7.18982455888002
78	C21	R1	7.4262647547021
78	C19	R1	7.54689445988764
78	C1	R1	7.27612440527424
78	C22	R1	7.10852445677817
78	C4	R1	7.37503943134692
78	C13	R1	7.17990909001493
78	C18	R1	7.38370429247405
78	C11	R1	7.33985000288462
78	C16	R1	7.35755200461808
78	C8	R1	7.48381577726426
78	C20	R1	6.94251450533924
78	C7	R1	7.13955135239879
79	C23	R1	7.2667865406949
79	C17	R1	7.56224242422107
79	C12	R1	7.35755200461808
79	C10	R1	7.31288295528436
79	C3	R1	7.13955135239879
79	C14	R1	7.36632221424582
79	C5	R1	7.37503943134692
79	C9	R1	7.20945336562895
79	C24	R1	7.4093909361377
79	C6	R1	7.20945336562895
79	C19	R1	7.37503943134692
79	C1	R1	7.61470984411521
79	C22	R1	7.19967234483636
79	C4	R1	7.4178525148859
79	C18	R1	7.34872815423108
79	C15	R1	7.23840473932508
79	C11	R1	7.27612440527424
79	C8	R1	7.32192809488736
79	C20	R1	7.2667865406949
79	C7	R1	7.15987133677839
80	C23	R1	7.27612440527424
80	C17	R1	7.18982455888002
80	C10	R1	7.33985000288462
80	C3	R1	7.19967234483636
80	C5	R1	7.17990909001493
80	C9	R1	7.03342300153745
80	C24	R1	7.15987133677839
80	C6	R1	7.40087943628218
80	C21	R1	7.18982455888002
80	C19	R1	7.21916852046216
80	C22	R1	7.4178525148859
80	C4	R1	7.32192809488736
80	C13	R1	7.21916852046216
80	C18	R1	6.90689059560852
80	C15	R1	7.28540221886225
80	C11	R1	7.35755200461808
80	C16	R1	7.33985000288462
80	C20	R1	7.18982455888002
81	C23	R1	7.4178525148859
81	C17	R1	7.38370429247405
81	C12	R1	7.33091687811462
81	C10	R1	7.33985000288462
81	C3	R1	7.20945336562895
81	C14	R1	7.45121111183233
81	C5	R1	7.40087943628218
81	C9	R1	7.32192809488736
81	C24	R1	7.25738784269265
81	C6	R1	7.10852445677817
81	C21	R1	7.2667865406949
81	C19	R1	7.5077946401987
81	C1	R1	7.19967234483636
81	C22	R1	7.11894107272351
81	C4	R1	7.29462074889163
81	C13	R1	6.88264304936184
81	C18	R1	7.19967234483636
81	C11	R1	7.02236781302845
81	C16	R1	7.03342300153745
81	C8	R1	7.24792751344359
81	C20	R1	7.18982455888002
82	C17	R1	7.3037807481771
82	C12	R1	7.4757334309664
82	C10	R1	7.37503943134692
82	C3	R1	7.23840473932508
82	C14	R1	7.13955135239879
82	C5	R1	7.35755200461808
82	C9	R1	7.39231742277876
82	C24	R1	7.4093909361377
82	C6	R1	7.52356195605701
82	C21	R1	7.14974711950468
82	C19	R1	7.53138146051631
82	C1	R1	7.17990909001493
82	C22	R1	7.16992500144231
82	C4	R1	7.10852445677817
82	C13	R1	7.38370429247405
82	C18	R1	7.28540221886225
82	C15	R1	7.05528243550119
82	C11	R1	7.40087943628218
82	C16	R1	7.36632221424582
82	C8	R1	7.18982455888002
82	C20	R1	7.3037807481771
82	C7	R1	6.91886323727459
83	C23	R1	7.27612440527424
83	C17	R1	7.03342300153745
83	C12	R1	7.05528243550119
83	C10	R1	7.12928301694497
83	C5	R1	7
83	C9	R1	7.43462822763672
83	C24	R1	7.33985000288462
83	C6	R1	7.21916852046216
83	C21	R1	7.45121111183233
83	C19	R1	7.22881869049588
83	C1	R1	7.24792751344359
83	C22	R1	7.17990909001493
83	C4	R1	7.60733031374961
83	C13	R1	7.43462822763672
83	C18	R1	7.51569983828404
83	C11	R1	7.4178525148859
83	C16	R1	6.84549005094437
83	C8	R1	7.43462822763672
83	C7	R1	7.3037807481771
84	C23	R1	7.467605550083
84	C17	R1	7.17990909001493
84	C10	R1	7.31288295528436
84	C3	R1	7.33091687811462
84	C14	R1	7.27612440527424
84	C5	R1	7.07681559705083
84	C9	R1	7
84	C24	R1	7.06608919045777
84	C6	R1	7.05528243550119
84	C21	R1	7.08746284125034
84	C19	R1	7.63662462054365
84	C1	R1	7.09803208296053
84	C22	R1	7.62205181945638
84	C4	R1	7.20945336562895
84	C13	R1	7.34872815423108
84	C18	R1	7.21916852046216
84	C15	R1	7.17990909001493
84	C11	R1	7.55458885167764
84	C16	R1	7.23840473932508
84	C8	R1	7.31288295528436
84	C20	R1	7.467605550083
84	C7	R1	6.85798099512757
85	C23	R1	7.3037807481771
85	C12	R1	7.04439411935845
85	C10	R1	7.34872815423108
85	C3	R1	7.29462074889163
85	C5	R1	6.96578428466209
85	C9	R1	7.09803208296053
85	C24	R1	7.33985000288462
85	C6	R1	7.27612440527424
85	C21	R1	7.11894107272351
85	C19	R1	6.97727992349992
85	C1	R1	7.20945336562895
85	C22	R1	7.68650052718322
85	C4	R1	7.12928301694497
85	C13	R1	7.52356195605701
85	C18	R1	7.03342300153745
85	C15	R1	7.39231742277876
85	C11	R1	6.44294349584873
85	C16	R1	7.34872815423108
85	C8	R1	7.4093909361377
85	C20	R1	7.23840473932508
85	C7	R1	7.33091687811462
86	C23	R1	7.62935662007961
86	C17	R1	7.17990909001493
86	C12	R1	7.21916852046216
86	C10	R1	7.20945336562895
86	C3	R1	7.14974711950468
86	C14	R1	7.20945336562895
86	C5	R1	7.44294349584873
86	C9	R1	7.3037807481771
86	C24	R1	7.25738784269265
86	C6	R1	7.58496250072116
86	C19	R1	7.21916852046216
86	C1	R1	7.18982455888002
86	C22	R1	7.3037807481771
86	C4	R1	7.38370429247405
86	C13	R1	6.91886323727459
86	C15	R1	7.36632221424582
86	C16	R1	7.08746284125034
86	C8	R1	7.20945336562895
86	C20	R1	7.36632221424582
86	C7	R1	7.53138146051631
87	C23	R1	7.32192809488736
87	C17	R1	7.13955135239879
87	C12	R1	7.17990909001493
87	C10	R1	7.25738784269265
87	C3	R1	7.36632221424582
87	C14	R1	7.22881869049588
87	C5	R1	7.3037807481771
87	C24	R1	7.24792751344359
87	C6	R1	7.24792751344359
87	C21	R1	7.11894107272351
87	C19	R1	7.33091687811462
87	C1	R1	7.25738784269265
87	C22	R1	7.52356195605701
87	C4	R1	7.53138146051631
87	C18	R1	7.34872815423108
87	C15	R1	7.13955135239879
87	C11	R1	7.13955135239879
87	C8	R1	7.20945336562895
87	C20	R1	7.48381577726426
87	C7	R1	7.63662462054365
88	C23	R1	7.03342300153745
88	C17	R1	7.3037807481771
88	C12	R1	7.13955135239879
88	C10	R1	7.28540221886225
88	C3	R1	7.19967234483636
88	C14	R1	7.07681559705083
88	C5	R1	7.57742882803575
88	C9	R1	7.02236781302845
88	C24	R1	7.21916852046216
88	C6	R1	7.63662462054365
88	C21	R1	7.32192809488736
88	C19	R1	7.51569983828404
88	C1	R1	7.34872815423108
88	C22	R1	7.39231742277876
88	C4	R1	7.38370429247405
88	C13	R1	7.2667865406949
88	C18	R1	7.40087943628218
88	C15	R1	7.07681559705083
88	C11	R1	7.2667865406949
88	C8	R1	7.09803208296053
88	C20	R1	7.59245703726808
88	C7	R1	7.29462074889163
89	C23	R1	7
89	C17	R1	7.3037807481771
89	C12	R1	7.43462822763672
89	C10	R1	7.14974711950468
89	C3	R1	7.07681559705083
89	C14	R1	7.32192809488736
89	C6	R1	7.4594316186373
89	C21	R1	7.43462822763672
89	C19	R1	7.04439411935845
89	C1	R1	7.12928301694497
89	C22	R1	6.95419631038687
89	C4	R1	7.34872815423108
89	C13	R1	7.4178525148859
89	C18	R1	7.06608919045777
89	C15	R1	6.83289001416474
89	C11	R1	7.12928301694497
89	C16	R1	7.40087943628218
89	C8	R1	7.22881869049588
89	C20	R1	7.08746284125034
89	C7	R1	7.49984588708321
90	C23	R1	6.95419631038687
90	C17	R1	7.07681559705083
90	C12	R1	7.38370429247405
90	C10	R1	7.17990909001493
90	C3	R1	7.23840473932508
90	C14	R1	7.53915881110803
90	C5	R1	7.2667865406949
90	C9	R1	7.40087943628218
90	C24	R1	7.20945336562895
90	C6	R1	7.33985000288462
90	C21	R1	7.22881869049588
90	C19	R1	7.25738784269265
90	C1	R1	7.3037807481771
90	C22	R1	7.28540221886225
90	C4	R1	7.65821148275179
90	C13	R1	7.4594316186373
90	C18	R1	6.78135971352466
90	C15	R1	7.08746284125034
90	C11	R1	7.33985000288462
90	C16	R1	7.31288295528436
90	C8	R1	7.28540221886225
90	C20	R1	7.32192809488736
90	C7	R1	7.4757334309664
91	C23	R1	7.09803208296053
91	C17	R1	7.10852445677817
91	C10	R1	7.03342300153745
91	C3	R1	7.19967234483636
91	C14	R1	7.32192809488736
91	C5	R1	7.33091687811462
91	C9	R1	7.59245703726808
91	C24	R1	7.43462822763672
91	C6	R1	7.22881869049588
91	C21	R1	7.62935662007961
91	C19	R1	7.33985000288462
91	C1	R1	7.33091687811462
91	C22	R1	7.43462822763672
91	C13	R1	7.25738784269265
91	C18	R1	6.98868468677217
91	C11	R1	7.03342300153745
91	C16	R1	7.20945336562895
91	C8	R1	7.3037807481771
91	C20	R1	7.51569983828404
92	C23	R1	7.59245703726808
92	C17	R1	7.28540221886225
92	C12	R1	7.31288295528436
92	C10	R1	7.38370429247405
92	C3	R1	7.29462074889163
92	C14	R1	7.33091687811462
92	C5	R1	7.19967234483636
92	C24	R1	7.08746284125034
92	C6	R1	7.4093909361377
92	C19	R1	7.49185309632967
92	C22	R1	7.33091687811462
92	C4	R1	7.07681559705083
92	C13	R1	7.24792751344359
92	C18	R1	7.24792751344359
92	C15	R1	7.23840473932508
92	C11	R1	6.95419631038687
92	C16	R1	7.4262647547021
92	C8	R1	7.05528243550119
92	C20	R1	7.19967234483636
92	C7	R1	7.23840473932508
93	C23	R1	7.33091687811462
93	C17	R1	7.33091687811462
93	C12	R1	7.07681559705083
93	C10	R1	7.37503943134692
93	C3	R1	7.12928301694497
93	C14	R1	7.49984588708321
93	C5	R1	7.11894107272351
93	C9	R1	7.12928301694497
93	C24	R1	7.33091687811462
93	C6	R1	7.21916852046216
93	C21	R1	7.5077946401987
93	C19	R1	7.43462822763672
93	C1	R1	7.3037807481771
93	C22	R1	7.14974711950468
93	C4	R1	7.13955135239879
93	C13	R1	7.14974711950468
93	C18	R1	7.21916852046216
93	C15	R1	7.15987133677839
93	C11	R1	7.11894107272351
93	C16	R1	7.65821148275179
93	C20	R1	7.33091687811462
93	C7	R1	7.14974711950468
94	C23	R1	7.34872815423108
94	C17	R1	7.20945336562895
94	C12	R1	7.31288295528436
94	C10	R1	7.08746284125034
94	C3	R1	7.05528243550119
94	C5	R1	7.28540221886225
94	C9	R1	7.33985000288462
94	C24	R1	7.34872815423108
94	C6	R1	7.12928301694497
94	C19	R1	7.11894107272351
94	C22	R1	7.36632221424582
94	C4	R1	7.37503943134692
94	C13	R1	7.01122725542325
94	C18	R1	7.17990909001493
94	C15	R1	7.36632221424582
94	C11	R1	6.95419631038687
94	C16	R1	7.05528243550119
94	C8	R1	7.24792751344359
94	C20	R1	7.12928301694497
94	C7	R1	7.56985560833095
95	C17	R1	7.18982455888002
95	C12	R1	7.16992500144231
95	C10	R1	7.31288295528436
95	C3	R1	7.4262647547021
95	C14	R1	7.4178525148859
95	C5	R1	7.54689445988764
95	C9	R1	7.2667865406949
95	C24	R1	7.35755200461808
95	C6	R1	7.65105169117893
95	C21	R1	7.4178525148859
95	C19	R1	6.90689059560852
95	C1	R1	7.08746284125034
95	C4	R1	7.4178525148859
95	C13	R1	7.20945336562895
95	C18	R1	7.25738784269265
95	C15	R1	7.27612440527424
95	C16	R1	7.05528243550119
95	C8	R1	7.44294349584873
95	C20	R1	7.32192809488736
95	C7	R1	7.35755200461808
96	C23	R1	7.45121111183233
96	C17	R1	7.31288295528436
96	C12	R1	7.15987133677839
96	C10	R1	7.06608919045777
96	C3	R1	7.4757334309664
96	C14	R1	7.02236781302845
96	C5	R1	7.55458885167764
96	C9	R1	7.33091687811462
96	C24	R1	7.60733031374961
96	C6	R1	7.29462074889163
96	C21	R1	7.56985560833095
96	C19	R1	7.02236781302845
96	C22	R1	7.4594316186373
96	C13	R1	7.13955135239879
96	C18	R1	7.4757334309664
96	C15	R1	7.34872815423108
96	C11	R1	7.03342300153745
96	C16	R1	7.11894107272351
96	C8	R1	7.13955135239879
96	C20	R1	7.54689445988764
96	C7	R1	7.36632221424582
97	C23	R1	7.36632221424582
97	C17	R1	7.11894107272351
97	C12	R1	7.07681559705083
97	C10	R1	7.24792751344359
97	C3	R1	7.40087943628218
97	C14	R1	7.51569983828404
97	C5	R1	7.08746284125034
97	C9	R1	7.16992500144231
97	C24	R1	7.31288295528436
97	C6	R1	7.34872815423108
[truncated: 14,485 more rows]
