# Supplementary material for: Stochastic modelling of single-cell gene expression adaptation reveals non-genomic contribution to evolution of tumor subclones
Source: bioRxiv. 2024 Apr 20:2024.04.17.588869. Preprint. [Version 1] doi: 10.1101/2024.04.17.588869 (PMC11071284; doi:10.1101/2024.04.17.588869)
Supplement: Supplement 2 [file media-2.zip › Supplementary Files/Simulated Data/Adaptive_Simulation/tr_1.1_sq_1.5_r_200_a_8.csv]

gene	species	replicate	exprval
1	C23	R1	7.28540221886225
1	C17	R1	7.10852445677817
1	C12	R1	7.21916852046216
1	C10	R1	7.3037807481771
1	C3	R1	7.13955135239879
1	C14	R1	7.06608919045777
1	C5	R1	7.21916852046216
1	C9	R1	7.24792751344359
1	C24	R1	7.06608919045777
1	C6	R1	7.13955135239879
1	C21	R1	7.37503943134692
1	C19	R1	7.40087943628218
1	C1	R1	7.49984588708321
1	C4	R1	7.29462074889163
1	C15	R1	6.83289001416474
1	C11	R1	6.85798099512757
1	C16	R1	7.28540221886225
1	C8	R1	7.4178525148859
1	C20	R1	7.36632221424582
1	C7	R1	7.34872815423108
2	C23	R1	6.97727992349992
2	C17	R1	7.38370429247405
2	C12	R1	7.4594316186373
2	C10	R1	7.08746284125034
2	C3	R1	7.44294349584873
2	C14	R1	7.44294349584873
2	C5	R1	7.48381577726426
2	C9	R1	7.4093909361377
2	C24	R1	7.16992500144231
2	C6	R1	7.27612440527424
2	C21	R1	7.07681559705083
2	C1	R1	7.25738784269265
2	C22	R1	7.33091687811462
2	C4	R1	7.24792751344359
2	C13	R1	7.43462822763672
2	C18	R1	7.48381577726426
2	C15	R1	7.11894107272351
2	C16	R1	7.12928301694497
2	C8	R1	7.08746284125034
2	C20	R1	7.5077946401987
2	C7	R1	7.14974711950468
3	C23	R1	7.49185309632967
3	C17	R1	7.19967234483636
3	C12	R1	7.4093909361377
3	C10	R1	7.35755200461808
3	C3	R1	6.82017896241519
3	C5	R1	7.38370429247405
3	C9	R1	6.96578428466209
3	C24	R1	7.17990909001493
3	C6	R1	7.21916852046216
3	C21	R1	7.44294349584873
3	C19	R1	7.02236781302845
3	C1	R1	6.84549005094437
3	C22	R1	7.49984588708321
3	C4	R1	7.48381577726426
3	C13	R1	7.2667865406949
3	C18	R1	6.97727992349992
3	C15	R1	7.08746284125034
3	C11	R1	7.08746284125034
3	C16	R1	7.38370429247405
3	C8	R1	7.25738784269265
3	C20	R1	7
3	C7	R1	7.35755200461808
4	C23	R1	7.21916852046216
4	C17	R1	7.03342300153745
4	C12	R1	7.14974711950468
4	C10	R1	7.10852445677817
4	C3	R1	7.4093909361377
4	C14	R1	7.5077946401987
4	C5	R1	7.35755200461808
4	C9	R1	7.4757334309664
4	C24	R1	7.39231742277876
4	C6	R1	7.24792751344359
4	C21	R1	6.91886323727459
4	C19	R1	7.34872815423108
4	C1	R1	7.44294349584873
4	C22	R1	7.27612440527424
4	C4	R1	7.39231742277876
4	C13	R1	7.467605550083
4	C18	R1	6.83289001416474
4	C15	R1	7.44294349584873
4	C11	R1	7.16992500144231
4	C16	R1	7.10852445677817
4	C8	R1	7.25738784269265
4	C20	R1	7.31288295528436
4	C7	R1	7.17990909001493
5	C23	R1	7.53138146051631
5	C17	R1	7.36632221424582
5	C12	R1	7.45121111183233
5	C10	R1	7.23840473932508
5	C3	R1	7.34872815423108
5	C14	R1	7.20945336562895
5	C5	R1	7.2667865406949
5	C9	R1	7.62205181945638
5	C24	R1	7.45121111183233
5	C6	R1	7.31288295528436
5	C21	R1	7.4093909361377
5	C19	R1	7.66533591718518
5	C1	R1	7.11894107272351
5	C22	R1	7.20945336562895
5	C4	R1	7.2667865406949
5	C13	R1	7.11894107272351
5	C15	R1	7.22881869049588
5	C11	R1	7.16992500144231
5	C16	R1	7.4178525148859
5	C8	R1	7.2667865406949
5	C20	R1	7.12928301694497
5	C7	R1	7.2667865406949
6	C23	R1	7.07681559705083
6	C17	R1	7.05528243550119
6	C12	R1	6.95419631038687
6	C10	R1	7.23840473932508
6	C3	R1	7.31288295528436
6	C14	R1	7.16992500144231
6	C5	R1	7.04439411935845
6	C9	R1	7.51569983828404
6	C24	R1	7.18982455888002
6	C6	R1	7.20945336562895
6	C21	R1	7.34872815423108
6	C19	R1	7.14974711950468
6	C1	R1	7.4093909361377
6	C22	R1	7.55458885167764
6	C4	R1	7.15987133677839
6	C13	R1	7.27612440527424
6	C18	R1	7.3037807481771
6	C15	R1	7.29462074889163
6	C11	R1	6.94251450533924
6	C16	R1	7.07681559705083
6	C20	R1	7.12928301694497
6	C7	R1	7.35755200461808
7	C23	R1	7.05528243550119
7	C12	R1	7.13955135239879
7	C10	R1	7.33091687811462
7	C14	R1	7.3037807481771
7	C5	R1	7.43462822763672
7	C24	R1	7.49984588708321
7	C6	R1	7.49984588708321
7	C21	R1	7.31288295528436
7	C19	R1	7.467605550083
7	C1	R1	7.40087943628218
7	C22	R1	7.12928301694497
7	C13	R1	7.29462074889163
7	C18	R1	7.28540221886225
7	C15	R1	7.18982455888002
7	C11	R1	7.22881869049588
7	C16	R1	7.05528243550119
7	C8	R1	7.24792751344359
7	C20	R1	7.37503943134692
7	C7	R1	7.21916852046216
8	C23	R1	7.29462074889163
8	C17	R1	7.49185309632967
8	C12	R1	7.37503943134692
8	C10	R1	7.4262647547021
8	C9	R1	7.23840473932508
8	C6	R1	7.4594316186373
8	C21	R1	7.08746284125034
8	C19	R1	7.21916852046216
8	C1	R1	7.32192809488736
8	C22	R1	7.23840473932508
8	C4	R1	7.4262647547021
8	C13	R1	7.57742882803575
8	C18	R1	7.01122725542325
8	C15	R1	6.98868468677217
8	C8	R1	7.33985000288462
8	C7	R1	7.54689445988764
9	C23	R1	7.11894107272351
9	C17	R1	7.45121111183233
9	C12	R1	7.04439411935845
9	C10	R1	6.90689059560852
9	C14	R1	7.40087943628218
9	C5	R1	7.4757334309664
9	C9	R1	7.40087943628218
9	C24	R1	7.18982455888002
9	C6	R1	7.23840473932508
9	C21	R1	7.11894107272351
9	C19	R1	7.24792751344359
9	C1	R1	7.39231742277876
9	C22	R1	7.22881869049588
9	C4	R1	7.35755200461808
9	C13	R1	7.33985000288462
9	C18	R1	6.97727992349992
9	C15	R1	7.05528243550119
9	C11	R1	7.11894107272351
9	C16	R1	7.13955135239879
9	C8	R1	7.34872815423108
9	C20	R1	7.21916852046216
9	C7	R1	7.38370429247405
10	C23	R1	7.27612440527424
10	C17	R1	7.07681559705083
10	C12	R1	7.45121111183233
10	C10	R1	7.33985000288462
10	C3	R1	6.82017896241519
10	C14	R1	7.32192809488736
10	C5	R1	7.4594316186373
10	C9	R1	7.05528243550119
10	C24	R1	7.32192809488736
10	C6	R1	7.40087943628218
10	C21	R1	7.35755200461808
10	C1	R1	7.5077946401987
10	C22	R1	7.08746284125034
10	C4	R1	7.40087943628218
10	C13	R1	6.96578428466209
10	C18	R1	7.07681559705083
10	C15	R1	7.25738784269265
10	C11	R1	6.85798099512757
10	C16	R1	7.20945336562895
10	C8	R1	6.84549005094437
10	C20	R1	7.14974711950468
10	C7	R1	7.29462074889163
11	C23	R1	7.08746284125034
11	C12	R1	7.4093909361377
11	C10	R1	7.37503943134692
11	C3	R1	7.35755200461808
11	C14	R1	7.02236781302845
11	C5	R1	7.22881869049588
11	C9	R1	7.51569983828404
11	C24	R1	7.21916852046216
11	C6	R1	7.33091687811462
11	C21	R1	7.62935662007961
11	C19	R1	7.23840473932508
11	C1	R1	7.17990909001493
11	C22	R1	7.49185309632967
11	C4	R1	7.08746284125034
11	C13	R1	7.20945336562895
11	C18	R1	6.7279204545632
11	C11	R1	7.34872815423108
11	C16	R1	7.01122725542325
11	C8	R1	7.17990909001493
11	C20	R1	7.4262647547021
12	C23	R1	7.07681559705083
12	C17	R1	7.17990909001493
12	C12	R1	7.14974711950468
12	C10	R1	7.35755200461808
12	C3	R1	7.37503943134692
12	C14	R1	7
12	C5	R1	7.59991284218713
12	C9	R1	7.49984588708321
12	C24	R1	7.27612440527424
12	C6	R1	7.53915881110803
12	C21	R1	7.51569983828404
12	C19	R1	7.22881869049588
12	C22	R1	7.25738784269265
12	C4	R1	7.31288295528436
12	C13	R1	7.20945336562895
12	C18	R1	7.23840473932508
12	C15	R1	6.78135971352466
12	C11	R1	7.04439411935845
12	C16	R1	7.15987133677839
12	C8	R1	7.58496250072116
12	C20	R1	7.15987133677839
12	C7	R1	7.01122725542325
13	C23	R1	7.23840473932508
13	C12	R1	7.33985000288462
13	C10	R1	7.32192809488736
13	C3	R1	7.4262647547021
13	C14	R1	7.29462074889163
13	C5	R1	7.33091687811462
13	C9	R1	7.4262647547021
13	C24	R1	7.10852445677817
13	C6	R1	7.4594316186373
13	C21	R1	7.53138146051631
13	C19	R1	6.97727992349992
13	C22	R1	7.4093909361377
13	C4	R1	7.33985000288462
13	C13	R1	7.06608919045777
13	C18	R1	7.27612440527424
13	C15	R1	7.33091687811462
13	C11	R1	7.03342300153745
13	C16	R1	7.38370429247405
13	C8	R1	7.52356195605701
13	C20	R1	7.40087943628218
13	C7	R1	7.4262647547021
14	C23	R1	7.21916852046216
14	C17	R1	7.21916852046216
14	C12	R1	7.33091687811462
14	C10	R1	7.20945336562895
14	C14	R1	7.33091687811462
14	C5	R1	7.48381577726426
14	C9	R1	7.37503943134692
14	C6	R1	7.19967234483636
14	C21	R1	7.55458885167764
14	C19	R1	7.20945336562895
14	C22	R1	7.23840473932508
14	C4	R1	7.34872815423108
14	C13	R1	7.32192809488736
14	C18	R1	7.39231742277876
14	C15	R1	7.15987133677839
14	C11	R1	6.94251450533924
14	C16	R1	7.27612440527424
14	C8	R1	7.21916852046216
14	C20	R1	7.29462074889163
14	C7	R1	7.38370429247405
15	C23	R1	7.23840473932508
15	C17	R1	7.2667865406949
15	C12	R1	7.16992500144231
15	C3	R1	7.4093909361377
15	C14	R1	7.81378119121704
15	C5	R1	7.06608919045777
15	C9	R1	7.27612440527424
15	C24	R1	7.31288295528436
15	C6	R1	7.37503943134692
15	C21	R1	7.49984588708321
15	C19	R1	7.08746284125034
15	C1	R1	7.53138146051631
15	C22	R1	7.21916852046216
15	C4	R1	6.95419631038687
15	C13	R1	7.32192809488736
15	C18	R1	6.95419631038687
15	C15	R1	7.11894107272351
15	C11	R1	7.08746284125034
15	C16	R1	7.10852445677817
15	C8	R1	7.2667865406949
15	C20	R1	7.33985000288462
15	C7	R1	7.21916852046216
16	C23	R1	7.32192809488736
16	C12	R1	7.38370429247405
16	C10	R1	7.10852445677817
16	C3	R1	7.29462074889163
16	C14	R1	7.14974711950468
16	C5	R1	7.27612440527424
16	C9	R1	7.35755200461808
16	C24	R1	7.31288295528436
16	C6	R1	7.45121111183233
16	C21	R1	7.10852445677817
16	C19	R1	7.65821148275179
16	C1	R1	7.33091687811462
16	C22	R1	7.27612440527424
16	C4	R1	7.20945336562895
16	C15	R1	7.23840473932508
16	C8	R1	7.34872815423108
16	C20	R1	7.28540221886225
16	C7	R1	7.34872815423108
17	C23	R1	7.04439411935845
17	C17	R1	7.65821148275179
17	C12	R1	7.18982455888002
17	C10	R1	7.51569983828404
17	C3	R1	7.18982455888002
17	C14	R1	6.91886323727459
17	C5	R1	7.10852445677817
17	C9	R1	7.32192809488736
17	C24	R1	7.38370429247405
17	C6	R1	7.19967234483636
17	C19	R1	7.31288295528436
17	C1	R1	7.51569983828404
17	C22	R1	7.35755200461808
17	C4	R1	7.32192809488736
17	C13	R1	7.14974711950468
17	C18	R1	7.24792751344359
17	C15	R1	7.25738784269265
17	C11	R1	7.12928301694497
17	C16	R1	7.03342300153745
17	C20	R1	7.29462074889163
17	C7	R1	7.23840473932508
18	C23	R1	7.23840473932508
18	C17	R1	7.04439411935845
18	C12	R1	7.44294349584873
18	C10	R1	7.21916852046216
18	C3	R1	7.40087943628218
18	C14	R1	7.4262647547021
18	C5	R1	7.43462822763672
18	C9	R1	7.35755200461808
18	C24	R1	7.4262647547021
18	C6	R1	7.31288295528436
18	C21	R1	7.29462074889163
18	C19	R1	7.06608919045777
18	C1	R1	7.4594316186373
18	C22	R1	7.32192809488736
18	C4	R1	7.11894107272351
18	C13	R1	7.467605550083
18	C18	R1	7.39231742277876
18	C15	R1	7.12928301694497
18	C11	R1	7
18	C16	R1	7.15987133677839
18	C8	R1	7.16992500144231
18	C20	R1	7.38370429247405
18	C7	R1	7.33985000288462
19	C23	R1	7.28540221886225
19	C17	R1	7.36632221424582
19	C12	R1	7.49984588708321
19	C10	R1	7.44294349584873
19	C3	R1	7.09803208296053
19	C5	R1	7.28540221886225
19	C9	R1	7.24792751344359
19	C24	R1	7
19	C6	R1	7.5077946401987
19	C21	R1	7.32192809488736
19	C19	R1	7.17990909001493
19	C1	R1	7.44294349584873
19	C22	R1	7.13955135239879
19	C13	R1	7.37503943134692
19	C18	R1	7.09803208296053
19	C15	R1	7.45121111183233
19	C11	R1	7.11894107272351
19	C16	R1	7.40087943628218
19	C8	R1	7.48381577726426
19	C20	R1	7.31288295528436
19	C7	R1	7.43462822763672
20	C23	R1	7.44294349584873
20	C17	R1	7.37503943134692
20	C12	R1	7.10852445677817
20	C10	R1	7.11894107272351
20	C3	R1	7.17990909001493
20	C14	R1	7.28540221886225
20	C5	R1	7.36632221424582
20	C9	R1	7.65821148275179
20	C24	R1	7.37503943134692
20	C6	R1	7.15987133677839
20	C21	R1	7.12928301694497
20	C19	R1	7.20945336562895
20	C1	R1	6.93073733756289
20	C22	R1	7.52356195605701
20	C4	R1	7.15987133677839
20	C13	R1	7.21916852046216
20	C18	R1	7.24792751344359
20	C15	R1	7.15987133677839
20	C11	R1	7.34872815423108
20	C16	R1	7.17990909001493
20	C8	R1	7.467605550083
20	C20	R1	6.95419631038687
20	C7	R1	7.34872815423108
21	C23	R1	7.4178525148859
21	C17	R1	7.4757334309664
21	C10	R1	7.19967234483636
21	C3	R1	7.16992500144231
21	C14	R1	7.65821148275179
21	C5	R1	7.4262647547021
21	C9	R1	7.27612440527424
21	C24	R1	7.37503943134692
21	C6	R1	7.27612440527424
21	C21	R1	7.24792751344359
21	C19	R1	7.22881869049588
21	C22	R1	7.33985000288462
21	C4	R1	7.65105169117893
21	C18	R1	7
21	C15	R1	7.19967234483636
21	C11	R1	7.04439411935845
21	C16	R1	6.75488750216347
21	C8	R1	7.54689445988764
21	C20	R1	7.17990909001493
21	C7	R1	7.18982455888002
22	C23	R1	7.25738784269265
22	C17	R1	7.08746284125034
22	C12	R1	7.16992500144231
22	C10	R1	7.28540221886225
22	C3	R1	7.36632221424582
22	C14	R1	7.31288295528436
22	C5	R1	7.15987133677839
22	C9	R1	7.07681559705083
22	C24	R1	7.17990909001493
22	C6	R1	7.15987133677839
22	C21	R1	7.33985000288462
22	C19	R1	7.20945336562895
22	C1	R1	7.51569983828404
22	C22	R1	7.20945336562895
22	C4	R1	7.07681559705083
22	C13	R1	7.48381577726426
22	C18	R1	7.06608919045777
22	C15	R1	6.8073549220576
22	C11	R1	7.04439411935845
22	C16	R1	7.11894107272351
22	C8	R1	7.17990909001493
22	C20	R1	6.98868468677217
22	C7	R1	7.3037807481771
23	C23	R1	7.39231742277876
23	C17	R1	7.21916852046216
23	C12	R1	7.33985000288462
23	C10	R1	6.94251450533924
23	C3	R1	7.34872815423108
23	C5	R1	7.19967234483636
23	C9	R1	7.27612440527424
23	C24	R1	7.23840473932508
23	C6	R1	7.37503943134692
23	C21	R1	7.16992500144231
23	C19	R1	7.36632221424582
23	C1	R1	7.65105169117893
23	C22	R1	7
23	C4	R1	7.4262647547021
23	C13	R1	7.34872815423108
23	C18	R1	7.19967234483636
23	C15	R1	6.93073733756289
23	C11	R1	7.13955135239879
23	C16	R1	7.38370429247405
23	C8	R1	7.17990909001493
23	C7	R1	7.24792751344359
24	C23	R1	7.11894107272351
24	C17	R1	7.49984588708321
24	C12	R1	7.49185309632967
24	C10	R1	7.53915881110803
24	C3	R1	7.31288295528436
24	C14	R1	7.31288295528436
24	C5	R1	7.17990909001493
24	C9	R1	7.01122725542325
24	C24	R1	7.53915881110803
24	C6	R1	7.10852445677817
24	C19	R1	7.32192809488736
24	C1	R1	7.07681559705083
24	C22	R1	7.43462822763672
24	C4	R1	7.14974711950468
24	C13	R1	7.09803208296053
24	C18	R1	7.04439411935845
24	C15	R1	7.43462822763672
24	C11	R1	7.15987133677839
24	C16	R1	7.19967234483636
24	C8	R1	7.17990909001493
24	C20	R1	7.4178525148859
24	C7	R1	7.4178525148859
25	C23	R1	7.16992500144231
25	C17	R1	7.34872815423108
25	C12	R1	7.467605550083
25	C10	R1	7.32192809488736
25	C3	R1	7.4178525148859
25	C5	R1	7.22881869049588
25	C9	R1	7.08746284125034
25	C24	R1	7.45121111183233
25	C6	R1	7.29462074889163
25	C21	R1	6.82017896241519
25	C1	R1	7.4594316186373
25	C22	R1	7.33985000288462
25	C4	R1	7.33985000288462
25	C13	R1	7.57742882803575
25	C18	R1	7.12928301694497
25	C15	R1	7.14974711950468
25	C16	R1	7.35755200461808
25	C8	R1	7.5077946401987
25	C20	R1	7.35755200461808
25	C7	R1	7.39231742277876
26	C23	R1	7.27612440527424
26	C3	R1	7.56224242422107
26	C5	R1	7.29462074889163
26	C9	R1	7.36632221424582
26	C24	R1	7.03342300153745
26	C21	R1	7.32192809488736
26	C19	R1	7.15987133677839
26	C1	R1	7.19967234483636
26	C22	R1	7.06608919045777
26	C13	R1	7.18982455888002
26	C18	R1	7.2667865406949
26	C11	R1	7.24792751344359
26	C16	R1	7.03342300153745
26	C8	R1	7.21916852046216
26	C20	R1	7.52356195605701
26	C7	R1	7.4093909361377
27	C23	R1	7.22881869049588
27	C17	R1	7.29462074889163
27	C12	R1	7.39231742277876
27	C10	R1	7.69348695749933
27	C3	R1	7.18982455888002
27	C14	R1	7.29462074889163
27	C5	R1	7.22881869049588
27	C9	R1	7.33985000288462
27	C6	R1	7.44294349584873
27	C21	R1	7.34872815423108
27	C19	R1	7.24792751344359
27	C1	R1	7.4262647547021
27	C22	R1	7.31288295528436
27	C4	R1	7.4093909361377
27	C13	R1	7.33091687811462
27	C18	R1	7.10852445677817
27	C11	R1	7.06608919045777
27	C16	R1	7.13955135239879
27	C8	R1	7.67948009950545
27	C20	R1	7.22881869049588
27	C7	R1	7.33091687811462
28	C23	R1	7.4757334309664
28	C17	R1	7.19967234483636
28	C12	R1	7.39231742277876
28	C10	R1	7.02236781302845
28	C3	R1	7.22881869049588
28	C14	R1	7.53138146051631
28	C5	R1	7.24792751344359
28	C9	R1	7.11894107272351
28	C24	R1	7.34872815423108
28	C6	R1	7.25738784269265
28	C21	R1	7.34872815423108
28	C19	R1	7.23840473932508
28	C1	R1	7.15987133677839
28	C22	R1	7.23840473932508
28	C4	R1	7.32192809488736
28	C13	R1	7.20945336562895
28	C18	R1	7.19967234483636
28	C15	R1	7.40087943628218
28	C11	R1	7.07681559705083
28	C16	R1	7.25738784269265
28	C8	R1	7.12928301694497
28	C20	R1	7.18982455888002
28	C7	R1	7.32192809488736
29	C23	R1	7.37503943134692
29	C17	R1	7.49984588708321
29	C12	R1	7.05528243550119
29	C10	R1	7.27612440527424
29	C3	R1	7.5077946401987
29	C14	R1	7.33091687811462
29	C5	R1	7.34872815423108
29	C9	R1	7.33091687811462
29	C24	R1	7.36632221424582
29	C6	R1	7.34872815423108
29	C21	R1	7.19967234483636
29	C19	R1	7.5077946401987
29	C1	R1	7.17990909001493
29	C22	R1	7.05528243550119
29	C4	R1	7.48381577726426
29	C18	R1	7.20945336562895
29	C15	R1	7.05528243550119
29	C11	R1	6.96578428466209
29	C16	R1	7.27612440527424
29	C8	R1	7.24792751344359
29	C20	R1	7.43462822763672
29	C7	R1	7.23840473932508
30	C23	R1	7.04439411935845
30	C17	R1	7.4757334309664
30	C12	R1	7.4178525148859
30	C10	R1	7.33985000288462
30	C3	R1	7.33985000288462
30	C14	R1	7.5077946401987
30	C5	R1	7.20945336562895
30	C9	R1	7.20945336562895
30	C24	R1	7.2667865406949
30	C6	R1	7.12928301694497
30	C21	R1	7.07681559705083
30	C19	R1	6.90689059560852
30	C1	R1	7.18982455888002
30	C22	R1	7.44294349584873
30	C4	R1	7.36632221424582
30	C13	R1	7.2667865406949
30	C18	R1	7.04439411935845
30	C15	R1	7.12928301694497
30	C11	R1	7.04439411935845
30	C16	R1	7
30	C8	R1	7.36632221424582
30	C20	R1	7.32192809488736
30	C7	R1	7.36632221424582
31	C23	R1	7.4594316186373
31	C17	R1	7.22881869049588
31	C12	R1	7.18982455888002
31	C10	R1	7.52356195605701
31	C3	R1	7.13955135239879
31	C14	R1	7.31288295528436
31	C5	R1	7.35755200461808
31	C9	R1	7.34872815423108
31	C24	R1	7.24792751344359
31	C6	R1	7.8073549220576
31	C21	R1	7.20945336562895
31	C19	R1	7.4178525148859
31	C1	R1	6.95419631038687
31	C22	R1	7.49984588708321
31	C4	R1	7.58496250072116
31	C13	R1	7.33985000288462
31	C18	R1	7.15987133677839
31	C15	R1	7.14974711950468
31	C11	R1	7.4093909361377
31	C16	R1	7.22881869049588
31	C8	R1	7.31288295528436
31	C7	R1	7.07681559705083
32	C23	R1	7.06608919045777
32	C17	R1	7.37503943134692
32	C12	R1	7.16992500144231
32	C10	R1	7.19967234483636
32	C3	R1	7.38370429247405
32	C14	R1	7.25738784269265
32	C5	R1	7.39231742277876
32	C9	R1	7.35755200461808
32	C24	R1	7.27612440527424
32	C6	R1	7.03342300153745
32	C21	R1	7.48381577726426
32	C22	R1	7.20945336562895
32	C4	R1	7.16992500144231
32	C13	R1	7.53138146051631
32	C18	R1	7.15987133677839
32	C15	R1	7.18982455888002
32	C11	R1	7.11894107272351
32	C16	R1	7.03342300153745
32	C8	R1	7.4262647547021
32	C20	R1	7.16992500144231
32	C7	R1	7.04439411935845
33	C23	R1	7.07681559705083
33	C17	R1	7.4594316186373
33	C10	R1	7.34872815423108
33	C14	R1	7.16992500144231
33	C5	R1	7.27612440527424
33	C9	R1	7.14974711950468
33	C24	R1	7.38370429247405
33	C6	R1	7.27612440527424
33	C19	R1	7.2667865406949
33	C1	R1	7.54689445988764
33	C22	R1	6.89481776330794
33	C4	R1	7.40087943628218
33	C13	R1	7.54689445988764
33	C18	R1	7.05528243550119
33	C15	R1	7.34872815423108
33	C11	R1	7.40087943628218
33	C8	R1	6.88264304936184
33	C20	R1	7.48381577726426
33	C7	R1	7.17990909001493
34	C23	R1	7.44294349584873
34	C17	R1	6.68650052718322
34	C12	R1	7.13955135239879
34	C10	R1	7.39231742277876
34	C3	R1	6.97727992349992
34	C14	R1	7.38370429247405
34	C5	R1	7.32192809488736
34	C9	R1	7.29462074889163
34	C24	R1	7.34872815423108
34	C21	R1	7.27612440527424
34	C19	R1	7.04439411935845
34	C1	R1	7.18982455888002
34	C22	R1	7.02236781302845
34	C4	R1	7.09803208296053
34	C13	R1	7.35755200461808
34	C18	R1	7.28540221886225
34	C15	R1	6.8703647195834
34	C11	R1	7.27612440527424
34	C8	R1	7.15987133677839
34	C20	R1	7.31288295528436
34	C7	R1	7.25738784269265
35	C23	R1	7.2667865406949
35	C17	R1	7.13955135239879
35	C3	R1	7.33091687811462
35	C14	R1	7.39231742277876
35	C5	R1	6.97727992349992
35	C9	R1	7.45121111183233
35	C24	R1	7.59245703726808
35	C6	R1	7.28540221886225
35	C21	R1	7.14974711950468
35	C19	R1	7.39231742277876
35	C1	R1	7.27612440527424
35	C22	R1	7.21916852046216
35	C4	R1	7.22881869049588
35	C13	R1	7.36632221424582
35	C18	R1	6.91886323727459
35	C15	R1	7.28540221886225
35	C11	R1	7.25738784269265
35	C8	R1	7.31288295528436
35	C7	R1	7.39231742277876
36	C23	R1	7.15987133677839
36	C17	R1	7.40087943628218
36	C12	R1	7.53915881110803
36	C10	R1	7.28540221886225
36	C3	R1	7.24792751344359
36	C5	R1	7.32192809488736
36	C9	R1	7.40087943628218
36	C24	R1	7.3037807481771
36	C6	R1	7.21916852046216
36	C21	R1	7.33091687811462
36	C19	R1	7.20945336562895
36	C1	R1	7.16992500144231
36	C22	R1	7.13955135239879
36	C13	R1	7.11894107272351
36	C18	R1	7.10852445677817
36	C15	R1	7.08746284125034
36	C16	R1	7.4757334309664
36	C8	R1	7.31288295528436
36	C20	R1	7.18982455888002
36	C7	R1	7.18982455888002
37	C23	R1	7.49185309632967
37	C17	R1	7.31288295528436
37	C12	R1	7.28540221886225
37	C10	R1	7.51569983828404
37	C3	R1	7.16992500144231
37	C14	R1	7.18982455888002
37	C5	R1	7.4262647547021
37	C9	R1	7.33985000288462
37	C24	R1	7.36632221424582
37	C6	R1	7.34872815423108
37	C19	R1	7.39231742277876
37	C1	R1	7.57742882803575
37	C22	R1	7.27612440527424
37	C4	R1	7.22881869049588
37	C13	R1	7.29462074889163
37	C18	R1	7.31288295528436
37	C15	R1	7.28540221886225
37	C11	R1	6.75488750216347
37	C16	R1	6.95419631038687
37	C8	R1	7.38370429247405
37	C7	R1	7.35755200461808
38	C23	R1	7.4178525148859
38	C17	R1	7.62205181945638
38	C12	R1	7.53915881110803
38	C10	R1	7.55458885167764
38	C3	R1	7.35755200461808
38	C14	R1	7.43462822763672
38	C5	R1	7.4757334309664
38	C9	R1	7.32192809488736
38	C24	R1	7.3037807481771
38	C6	R1	7.03342300153745
38	C21	R1	7.34872815423108
38	C19	R1	7.21916852046216
38	C1	R1	7.14974711950468
38	C22	R1	7.23840473932508
38	C4	R1	7.01122725542325
38	C13	R1	7.32192809488736
38	C18	R1	7.19967234483636
38	C15	R1	7.03342300153745
38	C11	R1	7.15987133677839
38	C16	R1	7.19967234483636
38	C8	R1	7.3037807481771
38	C20	R1	7.54689445988764
38	C7	R1	7.14974711950468
39	C23	R1	7.38370429247405
39	C17	R1	7.04439411935845
39	C12	R1	7.17990909001493
39	C10	R1	7.06608919045777
39	C3	R1	7.31288295528436
39	C14	R1	7.40087943628218
39	C5	R1	7.48381577726426
39	C9	R1	7.33091687811462
39	C24	R1	7.29462074889163
39	C6	R1	7.5077946401987
39	C21	R1	7.55458885167764
39	C19	R1	7.39231742277876
39	C1	R1	7.4093909361377
39	C22	R1	7.3037807481771
39	C4	R1	7.38370429247405
39	C13	R1	7.38370429247405
39	C18	R1	7.13955135239879
39	C11	R1	7.06608919045777
39	C16	R1	7.13955135239879
39	C8	R1	7.14974711950468
39	C20	R1	7.37503943134692
40	C23	R1	7
40	C17	R1	7.37503943134692
40	C12	R1	7.14974711950468
40	C10	R1	7.19967234483636
40	C3	R1	7.19967234483636
40	C14	R1	7.27612440527424
40	C5	R1	7.53138146051631
40	C9	R1	7.35755200461808
40	C24	R1	7.56224242422107
40	C6	R1	7.17990909001493
40	C21	R1	7.17990909001493
40	C19	R1	7.16992500144231
40	C1	R1	7.21916852046216
40	C22	R1	7.37503943134692
40	C4	R1	7.39231742277876
40	C13	R1	7.21916852046216
40	C18	R1	7.22881869049588
40	C15	R1	7.05528243550119
40	C11	R1	6.91886323727459
40	C8	R1	7.4178525148859
40	C20	R1	7.3037807481771
40	C7	R1	7.12928301694497
41	C23	R1	7.39231742277876
41	C17	R1	7.53915881110803
41	C12	R1	7.17990909001493
41	C10	R1	7.22881869049588
41	C3	R1	7.22881869049588
41	C14	R1	7.16992500144231
41	C5	R1	7.19967234483636
41	C9	R1	7.36632221424582
41	C24	R1	7.08746284125034
41	C6	R1	7.34872815423108
41	C21	R1	7.13955135239879
41	C19	R1	6.95419631038687
41	C22	R1	7.12928301694497
41	C4	R1	7.33985000288462
41	C13	R1	7.22881869049588
41	C18	R1	7.02236781302845
41	C15	R1	6.97727992349992
41	C11	R1	7.45121111183233
41	C16	R1	7.17990909001493
41	C7	R1	7.35755200461808
42	C23	R1	7.10852445677817
42	C17	R1	7.31288295528436
42	C12	R1	7.31288295528436
42	C10	R1	7.23840473932508
42	C5	R1	7.53138146051631
42	C9	R1	7.25738784269265
42	C24	R1	7.02236781302845
42	C6	R1	7.19967234483636
42	C21	R1	7.08746284125034
42	C19	R1	7.20945336562895
42	C1	R1	7.11894107272351
42	C22	R1	7.40087943628218
42	C4	R1	7.37503943134692
42	C13	R1	7.34872815423108
42	C18	R1	7.23840473932508
42	C11	R1	6.8073549220576
42	C16	R1	7.05528243550119
42	C8	R1	7.17990909001493
42	C20	R1	7.49984588708321
43	C23	R1	7.45121111183233
43	C17	R1	7.16992500144231
43	C12	R1	7.28540221886225
43	C10	R1	7.35755200461808
43	C3	R1	7.16992500144231
43	C14	R1	7.78790255939143
43	C5	R1	7.18982455888002
43	C9	R1	7.60733031374961
43	C24	R1	7.23840473932508
43	C6	R1	7.3037807481771
43	C21	R1	7.4594316186373
43	C19	R1	7.4262647547021
43	C1	R1	7.27612440527424
43	C22	R1	7.44294349584873
43	C4	R1	7.21916852046216
43	C13	R1	7.16992500144231
43	C18	R1	6.89481776330794
43	C15	R1	7.05528243550119
43	C11	R1	7.28540221886225
43	C16	R1	7.25738784269265
43	C8	R1	7.4093909361377
43	C20	R1	7.21916852046216
44	C23	R1	7.17990909001493
44	C12	R1	7.20945336562895
44	C10	R1	7.20945336562895
44	C3	R1	7.40087943628218
44	C14	R1	7.32192809488736
44	C9	R1	7.4178525148859
44	C24	R1	7.27612440527424
44	C6	R1	7.467605550083
44	C21	R1	7.4178525148859
44	C19	R1	7.17990909001493
44	C22	R1	7.49984588708321
44	C13	R1	6.98868468677217
44	C18	R1	7.32192809488736
44	C11	R1	7.27612440527424
44	C16	R1	7.24792751344359
44	C8	R1	7.467605550083
44	C7	R1	7.27612440527424
45	C23	R1	7.38370429247405
45	C17	R1	7.20945336562895
45	C12	R1	7.14974711950468
45	C10	R1	7.36632221424582
45	C3	R1	7.33985000288462
45	C14	R1	7.33985000288462
45	C5	R1	7.37503943134692
45	C24	R1	7.18982455888002
45	C6	R1	7.34872815423108
45	C21	R1	7.467605550083
45	C19	R1	7.22881869049588
45	C1	R1	7.33091687811462
45	C22	R1	7.40087943628218
45	C4	R1	7.25738784269265
45	C13	R1	7.21916852046216
45	C18	R1	7.15987133677839
45	C15	R1	7.27612440527424
45	C11	R1	7.32192809488736
45	C16	R1	7.04439411935845
45	C8	R1	7.27612440527424
45	C20	R1	7.37503943134692
45	C7	R1	7.44294349584873
46	C23	R1	7.34872815423108
46	C12	R1	6.90689059560852
46	C3	R1	7.4178525148859
46	C14	R1	7.09803208296053
46	C5	R1	7.13955135239879
46	C9	R1	7.4093909361377
46	C24	R1	7.22881869049588
46	C6	R1	7.28540221886225
46	C21	R1	7.28540221886225
46	C19	R1	7.22881869049588
46	C1	R1	7.28540221886225
46	C22	R1	7.4262647547021
46	C4	R1	7.05528243550119
46	C13	R1	7.13955135239879
46	C18	R1	7.11894107272351
46	C15	R1	7.10852445677817
46	C11	R1	7.34872815423108
46	C16	R1	7.27612440527424
46	C20	R1	7.35755200461808
46	C7	R1	7.13955135239879
47	C17	R1	7.34872815423108
47	C12	R1	7.27612440527424
47	C10	R1	7.40087943628218
47	C3	R1	7.35755200461808
47	C5	R1	7.34872815423108
47	C9	R1	7.29462074889163
47	C24	R1	7.33985000288462
47	C6	R1	7.467605550083
47	C21	R1	7.467605550083
47	C19	R1	7.43462822763672
47	C1	R1	7.37503943134692
47	C22	R1	7.40087943628218
47	C4	R1	7.38370429247405
47	C13	R1	7.06608919045777
47	C18	R1	7.22881869049588
47	C15	R1	7.18982455888002
47	C11	R1	6.95419631038687
47	C16	R1	7.16992500144231
47	C8	R1	7.38370429247405
47	C20	R1	7.01122725542325
47	C7	R1	7.16992500144231
48	C23	R1	7.18982455888002
48	C17	R1	7.35755200461808
48	C12	R1	6.98868468677217
48	C10	R1	7.5077946401987
48	C3	R1	7.34872815423108
48	C14	R1	7.33091687811462
48	C5	R1	7.35755200461808
48	C9	R1	7.44294349584873
48	C24	R1	7.22881869049588
48	C6	R1	7.17990909001493
48	C21	R1	7.33985000288462
48	C19	R1	7.08746284125034
48	C1	R1	7.55458885167764
48	C22	R1	7.32192809488736
48	C4	R1	7.63662462054365
48	C18	R1	7.15987133677839
48	C15	R1	6.88264304936184
48	C16	R1	7.21916852046216
48	C8	R1	7.19967234483636
48	C20	R1	7.02236781302845
48	C7	R1	7.467605550083
49	C17	R1	7.4757334309664
49	C12	R1	7.23840473932508
49	C10	R1	7.16992500144231
49	C3	R1	7.07681559705083
49	C14	R1	7.24792751344359
49	C5	R1	7.28540221886225
49	C24	R1	7.21916852046216
49	C6	R1	7.32192809488736
49	C21	R1	7.33091687811462
49	C19	R1	7.12928301694497
49	C1	R1	7.37503943134692
49	C22	R1	7.31288295528436
49	C4	R1	7.33985000288462
49	C13	R1	7.15987133677839
49	C15	R1	7.22881869049588
49	C11	R1	7.37503943134692
49	C16	R1	7.39231742277876
49	C8	R1	7.34872815423108
49	C20	R1	7.20945336562895
49	C7	R1	7.25738784269265
50	C23	R1	7.18982455888002
50	C17	R1	7.49185309632967
50	C12	R1	7.24792751344359
50	C10	R1	7.37503943134692
50	C3	R1	7.49185309632967
50	C14	R1	7.21916852046216
50	C5	R1	7.27612440527424
50	C9	R1	7.27612440527424
50	C24	R1	7.44294349584873
50	C6	R1	7.22881869049588
50	C21	R1	7.55458885167764
50	C19	R1	7.05528243550119
50	C1	R1	7.22881869049588
50	C22	R1	7.25738784269265
50	C4	R1	7.12928301694497
50	C13	R1	7.29462074889163
50	C18	R1	7.2667865406949
50	C15	R1	7.04439411935845
50	C11	R1	7.10852445677817
50	C16	R1	7.34872815423108
50	C8	R1	7.25738784269265
50	C20	R1	7.13955135239879
50	C7	R1	7.35755200461808
51	C23	R1	7.44294349584873
51	C17	R1	7.25738784269265
51	C12	R1	7.04439411935845
51	C10	R1	7.21916852046216
51	C3	R1	7.34872815423108
51	C14	R1	7.32192809488736
51	C5	R1	7.3037807481771
51	C9	R1	7.12928301694497
51	C6	R1	7.12928301694497
51	C21	R1	7.34872815423108
51	C19	R1	7.32192809488736
51	C1	R1	7.40087943628218
51	C22	R1	7.33091687811462
51	C4	R1	7.59245703726808
51	C13	R1	7.20945336562895
51	C18	R1	7.32192809488736
51	C15	R1	7.18982455888002
51	C11	R1	7.28540221886225
51	C16	R1	7.07681559705083
51	C8	R1	7.02236781302845
51	C20	R1	7.37503943134692
51	C7	R1	7.40087943628218
52	C23	R1	7.17990909001493
52	C17	R1	7.39231742277876
52	C12	R1	7.21916852046216
52	C10	R1	7.14974711950468
52	C3	R1	7.31288295528436
52	C14	R1	7.18982455888002
52	C5	R1	7.43462822763672
52	C9	R1	7.33985000288462
52	C24	R1	7.20945336562895
52	C6	R1	7.25738784269265
52	C21	R1	7.4594316186373
52	C19	R1	7.4262647547021
52	C1	R1	7.48381577726426
52	C22	R1	7.2667865406949
52	C4	R1	7.24792751344359
52	C18	R1	7.13955135239879
52	C15	R1	6.8703647195834
52	C11	R1	7.11894107272351
52	C16	R1	7.25738784269265
52	C8	R1	7.43462822763672
52	C20	R1	7.55458885167764
52	C7	R1	7.5077946401987
53	C23	R1	7.24792751344359
53	C17	R1	7.11894107272351
53	C12	R1	7.2667865406949
53	C10	R1	7.28540221886225
53	C3	R1	7.34872815423108
53	C14	R1	7.18982455888002
53	C5	R1	7.34872815423108
53	C9	R1	7.07681559705083
53	C24	R1	7.35755200461808
53	C6	R1	6.93073733756289
53	C21	R1	7.32192809488736
53	C19	R1	6.95419631038687
53	C1	R1	7.3037807481771
53	C22	R1	6.98868468677217
53	C4	R1	7.39231742277876
53	C13	R1	7.5077946401987
53	C18	R1	7.07681559705083
53	C15	R1	7.03342300153745
53	C11	R1	7.38370429247405
53	C16	R1	7.15987133677839
53	C8	R1	7.27612440527424
53	C20	R1	7.16992500144231
53	C7	R1	7.31288295528436
54	C23	R1	7.24792751344359
54	C17	R1	7.19967234483636
54	C10	R1	7.49185309632967
54	C3	R1	7.23840473932508
54	C14	R1	7.43462822763672
54	C5	R1	7.4594316186373
54	C9	R1	7.19967234483636
54	C24	R1	7.4178525148859
54	C6	R1	7.4093909361377
54	C21	R1	6.85798099512757
54	C19	R1	7.4178525148859
54	C1	R1	6.96578428466209
54	C22	R1	7.4262647547021
54	C4	R1	7.45121111183233
54	C13	R1	7.23840473932508
54	C18	R1	7.20945336562895
54	C15	R1	7.05528243550119
54	C16	R1	7.15987133677839
54	C8	R1	7.21916852046216
54	C20	R1	7.32192809488736
55	C23	R1	7.45121111183233
55	C17	R1	7.17990909001493
55	C12	R1	7.20945336562895
55	C10	R1	7.40087943628218
55	C3	R1	7.37503943134692
55	C14	R1	7.10852445677817
55	C5	R1	7.57742882803575
55	C9	R1	7.12928301694497
55	C24	R1	7.07681559705083
55	C6	R1	7.43462822763672
55	C21	R1	7.31288295528436
55	C19	R1	7.12928301694497
55	C1	R1	7.17990909001493
55	C22	R1	7.17990909001493
55	C4	R1	7.53138146051631
55	C13	R1	7.37503943134692
55	C18	R1	7.24792751344359
55	C15	R1	7.39231742277876
55	C11	R1	7.10852445677817
55	C16	R1	7.27612440527424
55	C8	R1	6.98868468677217
55	C20	R1	7.2667865406949
55	C7	R1	7.24792751344359
56	C23	R1	7.467605550083
56	C17	R1	7.44294349584873
56	C12	R1	7.43462822763672
56	C10	R1	7.03342300153745
56	C3	R1	7.23840473932508
56	C14	R1	7.4262647547021
56	C5	R1	7.35755200461808
56	C9	R1	7.21916852046216
56	C24	R1	7.18982455888002
56	C21	R1	7.19967234483636
56	C19	R1	7.33985000288462
56	C1	R1	7.4093909361377
56	C22	R1	7.32192809488736
56	C4	R1	7.49984588708321
56	C13	R1	7.4093909361377
56	C18	R1	6.96578428466209
56	C15	R1	7.04439411935845
56	C11	R1	7.4178525148859
56	C16	R1	7.45121111183233
56	C8	R1	7.07681559705083
56	C20	R1	7.18982455888002
56	C7	R1	7.21916852046216
57	C23	R1	7.06608919045777
57	C17	R1	7.32192809488736
57	C12	R1	7.38370429247405
57	C10	R1	7.23840473932508
57	C3	R1	7.4262647547021
57	C14	R1	7.14974711950468
57	C5	R1	7.4093909361377
57	C9	R1	7.12928301694497
57	C24	R1	7.22881869049588
57	C6	R1	7.15987133677839
57	C21	R1	7.29462074889163
57	C19	R1	7.31288295528436
57	C1	R1	7.13955135239879
57	C22	R1	7.25738784269265
57	C4	R1	7.28540221886225
57	C13	R1	7.27612440527424
57	C18	R1	7.28540221886225
57	C15	R1	7.13955135239879
57	C11	R1	6.91886323727459
57	C16	R1	7.12928301694497
57	C8	R1	7.33985000288462
57	C20	R1	7.3037807481771
57	C7	R1	7.23840473932508
58	C23	R1	7.3037807481771
58	C17	R1	7.467605550083
58	C12	R1	7.49185309632967
58	C10	R1	6.93073733756289
58	C3	R1	7.20945336562895
58	C14	R1	7.16992500144231
58	C5	R1	7.28540221886225
58	C9	R1	7.25738784269265
58	C24	R1	7.13955135239879
58	C6	R1	7.37503943134692
58	C21	R1	7.32192809488736
58	C19	R1	7.15987133677839
58	C1	R1	7.13955135239879
58	C22	R1	7.22881869049588
58	C4	R1	7.19967234483636
58	C13	R1	7.467605550083
58	C18	R1	7.05528243550119
58	C15	R1	7.04439411935845
58	C11	R1	7.24792751344359
58	C16	R1	6.90689059560852
58	C8	R1	7.25738784269265
58	C20	R1	7.16992500144231
58	C7	R1	7.39231742277876
59	C23	R1	7.28540221886225
59	C17	R1	7.35755200461808
59	C12	R1	7.20945336562895
59	C10	R1	6.97727992349992
59	C3	R1	7.57742882803575
59	C14	R1	7.49185309632967
59	C5	R1	7.467605550083
59	C9	R1	7.04439411935845
59	C24	R1	7.28540221886225
59	C6	R1	7.4757334309664
59	C21	R1	7.28540221886225
59	C19	R1	7.40087943628218
59	C1	R1	7.2667865406949
59	C22	R1	7.16992500144231
59	C4	R1	7.34872815423108
59	C13	R1	7.4594316186373
59	C18	R1	7.01122725542325
59	C11	R1	7.33091687811462
59	C16	R1	7.14974711950468
59	C8	R1	7.56224242422107
59	C20	R1	6.96578428466209
59	C7	R1	7.02236781302845
60	C23	R1	7.4093909361377
60	C12	R1	7.27612440527424
60	C10	R1	7.43462822763672
60	C3	R1	7.25738784269265
60	C14	R1	7.13955135239879
60	C5	R1	7.19967234483636
60	C24	R1	7.36632221424582
60	C21	R1	6.96578428466209
60	C19	R1	7.25738784269265
60	C1	R1	7.4594316186373
60	C22	R1	7.19967234483636
60	C4	R1	7.27612440527424
60	C13	R1	7.08746284125034
60	C18	R1	6.85798099512757
60	C15	R1	6.8073549220576
60	C11	R1	7.03342300153745
60	C16	R1	7.04439411935845
60	C8	R1	7.2667865406949
60	C20	R1	7.15987133677839
60	C7	R1	7.21916852046216
61	C23	R1	7.45121111183233
61	C17	R1	7.4093909361377
61	C12	R1	6.89481776330794
61	C10	R1	7.32192809488736
61	C3	R1	7.22881869049588
61	C5	R1	7.34872815423108
61	C24	R1	7.48381577726426
61	C6	R1	7.53138146051631
61	C21	R1	7.33091687811462
61	C19	R1	7.24792751344359
61	C1	R1	7.2667865406949
61	C22	R1	7.38370429247405
61	C4	R1	7.44294349584873
61	C13	R1	7.06608919045777
61	C18	R1	7.15987133677839
61	C15	R1	6.97727992349992
61	C11	R1	7.14974711950468
61	C16	R1	6.91886323727459
61	C8	R1	7.51569983828404
61	C20	R1	7.35755200461808
61	C7	R1	7.40087943628218
62	C23	R1	7.36632221424582
62	C12	R1	7.24792751344359
62	C3	R1	7.28540221886225
62	C14	R1	7.14974711950468
62	C5	R1	7.35755200461808
62	C9	R1	7.14974711950468
62	C6	R1	7.25738784269265
62	C19	R1	7.02236781302845
62	C1	R1	7.49984588708321
62	C22	R1	7.37503943134692
62	C4	R1	7.14974711950468
62	C13	R1	7.2667865406949
62	C18	R1	7.02236781302845
62	C15	R1	7.12928301694497
62	C11	R1	7.20945336562895
62	C16	R1	6.91886323727459
62	C8	R1	7.17990909001493
62	C7	R1	7.25738784269265
63	C23	R1	7.27612440527424
63	C17	R1	7.44294349584873
63	C12	R1	7.4262647547021
63	C10	R1	7.57742882803575
63	C3	R1	7.31288295528436
63	C14	R1	7.48381577726426
63	C5	R1	7.40087943628218
63	C9	R1	7.52356195605701
63	C24	R1	7.29462074889163
63	C6	R1	7.16992500144231
63	C19	R1	6.97727992349992
63	C1	R1	7.3037807481771
63	C22	R1	7.24792751344359
63	C4	R1	7.33091687811462
63	C18	R1	7.18982455888002
63	C15	R1	6.85798099512757
63	C11	R1	7.2667865406949
63	C8	R1	7.4262647547021
63	C20	R1	7.4594316186373
63	C7	R1	7.3037807481771
64	C23	R1	7.52356195605701
64	C17	R1	7.53138146051631
64	C12	R1	7.17990909001493
64	C10	R1	7.31288295528436
64	C3	R1	7.62205181945638
64	C14	R1	7.22881869049588
64	C9	R1	7.27612440527424
64	C24	R1	7.37503943134692
64	C6	R1	7.4093909361377
64	C19	R1	7.44294349584873
64	C1	R1	7.15987133677839
64	C22	R1	7.4178525148859
64	C4	R1	7.14974711950468
64	C13	R1	7.13955135239879
64	C18	R1	7.13955135239879
64	C15	R1	7.14974711950468
64	C11	R1	6.96578428466209
64	C16	R1	7.2667865406949
64	C8	R1	7.22881869049588
64	C20	R1	7.23840473932508
64	C7	R1	7.4594316186373
65	C23	R1	7.3037807481771
65	C17	R1	7.40087943628218
65	C12	R1	7.28540221886225
65	C3	R1	7.22881869049588
65	C5	R1	7.2667865406949
65	C9	R1	7.17990909001493
65	C24	R1	7.43462822763672
65	C6	R1	7.24792751344359
65	C21	R1	7.38370429247405
65	C19	R1	7.32192809488736
65	C1	R1	7.48381577726426
65	C22	R1	7.29462074889163
65	C4	R1	7.4262647547021
65	C13	R1	7.12928301694497
65	C18	R1	7.38370429247405
65	C15	R1	7.21916852046216
65	C11	R1	7.3037807481771
65	C16	R1	7.12928301694497
65	C8	R1	7.18982455888002
65	C20	R1	7.43462822763672
65	C7	R1	7.31288295528436
66	C23	R1	7.7279204545632
66	C17	R1	7.36632221424582
66	C12	R1	7.34872815423108
66	C10	R1	7.60733031374961
66	C3	R1	7.52356195605701
66	C14	R1	7.35755200461808
66	C5	R1	7.02236781302845
66	C9	R1	7.07681559705083
66	C24	R1	7.19967234483636
66	C6	R1	7.28540221886225
66	C21	R1	7.44294349584873
66	C19	R1	7.39231742277876
66	C1	R1	7.2667865406949
66	C22	R1	7.54689445988764
66	C4	R1	7.02236781302845
66	C18	R1	7.467605550083
66	C15	R1	7.44294349584873
66	C11	R1	7.4178525148859
66	C16	R1	7.12928301694497
66	C8	R1	7.43462822763672
66	C20	R1	7.48381577726426
67	C23	R1	7.40087943628218
67	C17	R1	7.14974711950468
67	C12	R1	7.32192809488736
67	C10	R1	7.49984588708321
67	C3	R1	7.20945336562895
67	C14	R1	7.2667865406949
67	C5	R1	7.29462074889163
67	C24	R1	7.11894107272351
67	C6	R1	7.49185309632967
67	C21	R1	7.33985000288462
67	C19	R1	7.4594316186373
67	C1	R1	7.11894107272351
67	C22	R1	7.3037807481771
67	C4	R1	7.60733031374961
67	C13	R1	7.25738784269265
67	C18	R1	7.28540221886225
67	C11	R1	7.15987133677839
67	C16	R1	7.09803208296053
67	C20	R1	7.35755200461808
68	C23	R1	7.32192809488736
68	C17	R1	7.52356195605701
68	C12	R1	7.49185309632967
68	C10	R1	7.56224242422107
68	C3	R1	7.39231742277876
68	C14	R1	7.04439411935845
68	C9	R1	7.37503943134692
68	C24	R1	7.5077946401987
68	C6	R1	7.44294349584873
68	C21	R1	7.18982455888002
68	C19	R1	7.37503943134692
68	C1	R1	7.33985000288462
68	C22	R1	7.35755200461808
68	C4	R1	7.11894107272351
68	C13	R1	7.4262647547021
68	C15	R1	6.93073733756289
68	C11	R1	7.23840473932508
68	C8	R1	7.08746284125034
68	C20	R1	7.32192809488736
68	C7	R1	7.3037807481771
69	C23	R1	7.53915881110803
69	C17	R1	7.56224242422107
69	C12	R1	7.2667865406949
69	C10	R1	7.38370429247405
69	C3	R1	7.17990909001493
69	C14	R1	7.08746284125034
69	C5	R1	7.21916852046216
69	C9	R1	7.20945336562895
69	C24	R1	7.54689445988764
69	C6	R1	7.12928301694497
69	C1	R1	7.49984588708321
69	C4	R1	7.54689445988764
69	C13	R1	7.4594316186373
69	C18	R1	7.29462074889163
69	C15	R1	7.12928301694497
69	C11	R1	7.23840473932508
69	C16	R1	6.8073549220576
69	C8	R1	7.467605550083
69	C20	R1	7.29462074889163
69	C7	R1	7.49185309632967
70	C23	R1	7.40087943628218
70	C17	R1	7.33985000288462
70	C12	R1	7.19967234483636
70	C10	R1	7.15987133677839
70	C3	R1	7.23840473932508
70	C14	R1	7.58496250072116
70	C5	R1	7.31288295528436
70	C9	R1	7.24792751344359
70	C24	R1	7.39231742277876
70	C6	R1	7.19967234483636
70	C19	R1	7.51569983828404
70	C1	R1	7.22881869049588
70	C22	R1	7.08746284125034
70	C13	R1	7.04439411935845
70	C18	R1	7.09803208296053
70	C15	R1	7.18982455888002
70	C11	R1	7.25738784269265
70	C16	R1	7.4757334309664
70	C8	R1	7.09803208296053
71	C23	R1	7.39231742277876
71	C17	R1	7.34872815423108
71	C12	R1	7.16992500144231
71	C10	R1	7.14974711950468
71	C3	R1	6.97727992349992
71	C14	R1	7.28540221886225
71	C5	R1	7.07681559705083
71	C9	R1	7.31288295528436
71	C24	R1	7.32192809488736
71	C6	R1	7.37503943134692
71	C19	R1	7.31288295528436
71	C1	R1	7.21916852046216
71	C22	R1	7.10852445677817
71	C4	R1	7.33985000288462
71	C13	R1	7.29462074889163
71	C18	R1	6.88264304936184
71	C15	R1	7.29462074889163
71	C11	R1	7.4178525148859
71	C16	R1	7.22881869049588
71	C8	R1	7.2667865406949
71	C20	R1	7.59991284218713
71	C7	R1	7.56224242422107
72	C23	R1	7.36632221424582
72	C17	R1	7.20945336562895
72	C12	R1	7.3037807481771
72	C10	R1	7.04439411935845
72	C3	R1	7.31288295528436
72	C14	R1	7.45121111183233
72	C5	R1	7.29462074889163
72	C9	R1	7.07681559705083
72	C24	R1	7.13955135239879
72	C6	R1	7.01122725542325
72	C21	R1	7.20945336562895
72	C19	R1	7.21916852046216
72	C1	R1	7.32192809488736
72	C22	R1	7.31288295528436
72	C4	R1	7.27612440527424
72	C13	R1	7.14974711950468
72	C15	R1	6.91886323727459
72	C11	R1	7.32192809488736
72	C16	R1	6.98868468677217
72	C8	R1	7.23840473932508
72	C20	R1	7.43462822763672
72	C7	R1	7.29462074889163
73	C23	R1	7.23840473932508
73	C17	R1	7.34872815423108
73	C12	R1	7.4093909361377
73	C10	R1	7.70735913208088
73	C3	R1	7.31288295528436
73	C14	R1	7.31288295528436
73	C9	R1	7.11894107272351
73	C24	R1	7.44294349584873
73	C21	R1	7.28540221886225
73	C19	R1	7.19967234483636
73	C1	R1	7.53138146051631
73	C22	R1	7.15987133677839
73	C4	R1	7.21916852046216
73	C13	R1	7.19967234483636
73	C18	R1	6.94251450533924
73	C15	R1	7
73	C11	R1	7.15987133677839
73	C16	R1	7.10852445677817
73	C8	R1	7.3037807481771
73	C7	R1	7.19967234483636
74	C23	R1	7.28540221886225
74	C17	R1	7.21916852046216
74	C12	R1	7.16992500144231
74	C10	R1	7.14974711950468
74	C14	R1	7.31288295528436
74	C9	R1	7.39231742277876
74	C24	R1	7.06608919045777
74	C6	R1	7.467605550083
74	C21	R1	7.53138146051631
74	C19	R1	7.15987133677839
74	C1	R1	7.43462822763672
74	C22	R1	7.43462822763672
74	C4	R1	7.45121111183233
74	C13	R1	7.43462822763672
74	C18	R1	7.32192809488736
74	C15	R1	7.01122725542325
74	C16	R1	7.08746284125034
74	C8	R1	7.25738784269265
74	C20	R1	7.29462074889163
75	C23	R1	7.33091687811462
75	C12	R1	7.28540221886225
75	C10	R1	7.17990909001493
75	C3	R1	7.39231742277876
75	C14	R1	7.12928301694497
75	C5	R1	7.14974711950468
75	C9	R1	7.20945336562895
75	C24	R1	7.40087943628218
75	C6	R1	7.37503943134692
75	C21	R1	7.08746284125034
75	C19	R1	7.29462074889163
75	C1	R1	6.98868468677217
75	C22	R1	7.27612440527424
75	C4	R1	7.33091687811462
75	C13	R1	6.89481776330794
75	C18	R1	7.06608919045777
75	C15	R1	7.07681559705083
75	C11	R1	7.24792751344359
75	C16	R1	7.10852445677817
75	C8	R1	7.33985000288462
75	C20	R1	7.43462822763672
75	C7	R1	7.15987133677839
76	C23	R1	7.04439411935845
76	C17	R1	7.58496250072116
76	C12	R1	7.03342300153745
76	C10	R1	7.43462822763672
76	C3	R1	7.49185309632967
76	C14	R1	7.38370429247405
76	C5	R1	7.4262647547021
76	C9	R1	7.29462074889163
76	C24	R1	7.31288295528436
76	C6	R1	7.21916852046216
76	C21	R1	7.21916852046216
76	C1	R1	7.12928301694497
76	C22	R1	7.45121111183233
76	C4	R1	7.44294349584873
76	C13	R1	7.19967234483636
76	C18	R1	7.05528243550119
76	C15	R1	7.25738784269265
76	C11	R1	7.3037807481771
76	C16	R1	7.14974711950468
76	C8	R1	7.4262647547021
76	C20	R1	7.20945336562895
76	C7	R1	7.2667865406949
77	C23	R1	7.11894107272351
77	C17	R1	7.4093909361377
77	C12	R1	7.13955135239879
77	C10	R1	7.36632221424582
77	C3	R1	7.32192809488736
77	C14	R1	7.22881869049588
77	C5	R1	7.45121111183233
77	C9	R1	7.4093909361377
77	C6	R1	7.02236781302845
77	C21	R1	7.14974711950468
77	C19	R1	7.53915881110803
77	C1	R1	7.43462822763672
77	C22	R1	6.98868468677217
77	C4	R1	7.12928301694497
77	C13	R1	7.43462822763672
77	C18	R1	7.08746284125034
77	C15	R1	7.11894107272351
77	C11	R1	7.39231742277876
77	C16	R1	7.3037807481771
77	C8	R1	7.4757334309664
77	C20	R1	7.27612440527424
77	C7	R1	7.43462822763672
78	C12	R1	7.27612440527424
78	C10	R1	7.3037807481771
78	C3	R1	7.28540221886225
78	C14	R1	7.34872815423108
78	C9	R1	7.18982455888002
78	C24	R1	7.24792751344359
78	C21	R1	7.12928301694497
78	C19	R1	7.4594316186373
78	C1	R1	7.25738784269265
78	C22	R1	7.33091687811462
78	C4	R1	7.16992500144231
78	C13	R1	7.15987133677839
78	C18	R1	7.17990909001493
78	C15	R1	7.4757334309664
78	C11	R1	7.23840473932508
78	C16	R1	7.34872815423108
78	C8	R1	7.29462074889163
78	C20	R1	7.02236781302845
78	C7	R1	7.64385618977472
79	C23	R1	7.17990909001493
79	C17	R1	7.55458885167764
79	C12	R1	7.27612440527424
79	C3	R1	7.34872815423108
79	C14	R1	7.40087943628218
79	C5	R1	7.21916852046216
79	C9	R1	7.51569983828404
79	C6	R1	7.32192809488736
79	C21	R1	7.36632221424582
79	C19	R1	7.02236781302845
79	C1	R1	7.43462822763672
79	C22	R1	7.4757334309664
79	C4	R1	7.19967234483636
79	C13	R1	7.23840473932508
79	C18	R1	7.10852445677817
79	C15	R1	7.22881869049588
79	C11	R1	7.4178525148859
79	C8	R1	7.33091687811462
79	C20	R1	7.17990909001493
79	C7	R1	7.6724253419715
80	C23	R1	7.31288295528436
80	C17	R1	7.53915881110803
80	C12	R1	7.17990909001493
80	C10	R1	7.37503943134692
80	C3	R1	7.12928301694497
80	C14	R1	7.29462074889163
80	C5	R1	6.79441586635011
80	C9	R1	7.19967234483636
80	C6	R1	7.23840473932508
80	C21	R1	7.4594316186373
80	C19	R1	7.4093909361377
80	C1	R1	7.53915881110803
80	C22	R1	7.33985000288462
80	C4	R1	7.53138146051631
80	C13	R1	7.16992500144231
80	C18	R1	6.93073733756289
80	C15	R1	7.08746284125034
80	C11	R1	7.467605550083
80	C8	R1	7.40087943628218
80	C20	R1	7.3037807481771
80	C7	R1	7.32192809488736
81	C23	R1	7.21916852046216
81	C17	R1	7.27612440527424
81	C12	R1	7.19967234483636
81	C10	R1	7.5077946401987
81	C3	R1	7.34872815423108
81	C14	R1	7.12928301694497
81	C5	R1	7.4178525148859
81	C9	R1	7.38370429247405
81	C24	R1	7.38370429247405
81	C6	R1	7.31288295528436
81	C21	R1	7.467605550083
81	C19	R1	7.43462822763672
81	C1	R1	7.39231742277876
81	C22	R1	7.3037807481771
81	C4	R1	7.43462822763672
81	C13	R1	7.17990909001493
81	C15	R1	7.16992500144231
81	C16	R1	7.4093909361377
81	C8	R1	7.08746284125034
81	C20	R1	7.467605550083
81	C7	R1	7.13955135239879
82	C23	R1	7.35755200461808
82	C12	R1	7.37503943134692
82	C10	R1	7.34872815423108
82	C3	R1	7.4594316186373
82	C14	R1	7.4178525148859
82	C5	R1	7.16992500144231
82	C9	R1	7.31288295528436
82	C24	R1	7.5077946401987
82	C21	R1	7.37503943134692
82	C19	R1	7.66533591718518
82	C1	R1	7.39231742277876
82	C4	R1	7.15987133677839
82	C13	R1	7.06608919045777
82	C18	R1	7.19967234483636
82	C11	R1	7.4262647547021
82	C16	R1	7
82	C8	R1	7.10852445677817
82	C20	R1	7.34872815423108
82	C7	R1	7.32192809488736
83	C23	R1	7.15987133677839
83	C17	R1	7.32192809488736
83	C12	R1	7.27612440527424
83	C10	R1	7.25738784269265
83	C3	R1	7.48381577726426
83	C14	R1	7.48381577726426
83	C5	R1	7.20945336562895
83	C9	R1	6.88264304936184
83	C24	R1	7.28540221886225
83	C6	R1	7.20945336562895
83	C19	R1	7.33985000288462
83	C1	R1	7.56224242422107
83	C22	R1	7.4093909361377
83	C4	R1	7.38370429247405
83	C13	R1	7.4262647547021
83	C18	R1	7.05528243550119
83	C15	R1	6.98868468677217
83	C11	R1	7.33985000288462
83	C16	R1	7.45121111183233
83	C8	R1	7.27612440527424
83	C20	R1	7.24792751344359
83	C7	R1	7.55458885167764
84	C23	R1	7.55458885167764
84	C17	R1	7.19967234483636
84	C12	R1	7.14974711950468
84	C10	R1	7.43462822763672
84	C3	R1	7.28540221886225
84	C14	R1	7.64385618977472
84	C5	R1	7.39231742277876
84	C24	R1	7.06608919045777
84	C21	R1	7.16992500144231
84	C19	R1	7.56985560833095
84	C1	R1	7.13955135239879
84	C22	R1	7.3037807481771
84	C4	R1	7.63662462054365
84	C13	R1	7.2667865406949
84	C18	R1	6.90689059560852
84	C15	R1	7.20945336562895
84	C11	R1	6.90689059560852
84	C16	R1	7.05528243550119
84	C8	R1	7.04439411935845
84	C20	R1	7.28540221886225
84	C7	R1	7.27612440527424
85	C23	R1	7.09803208296053
85	C10	R1	7.17990909001493
85	C3	R1	7.18982455888002
85	C14	R1	7.25738784269265
85	C5	R1	7.14974711950468
85	C9	R1	7.52356195605701
85	C24	R1	7.08746284125034
85	C6	R1	7.17990909001493
85	C21	R1	7.4262647547021
85	C19	R1	7.15987133677839
85	C1	R1	7.43462822763672
85	C22	R1	7.12928301694497
85	C4	R1	7.24792751344359
85	C13	R1	7.4178525148859
85	C15	R1	7.15987133677839
85	C11	R1	7.23840473932508
85	C16	R1	7.32192809488736
85	C8	R1	7.37503943134692
85	C7	R1	7.4594316186373
86	C23	R1	7.33091687811462
86	C17	R1	7.55458885167764
86	C12	R1	7.13955135239879
86	C10	R1	7.01122725542325
86	C3	R1	7.19967234483636
86	C14	R1	7.32192809488736
86	C5	R1	7.33091687811462
86	C9	R1	7.4093909361377
86	C24	R1	7.49984588708321
86	C21	R1	7.21916852046216
86	C19	R1	7.59245703726808
86	C22	R1	7.19967234483636
86	C4	R1	7.55458885167764
86	C13	R1	7.22881869049588
86	C11	R1	7.09803208296053
86	C16	R1	6.96578428466209
86	C8	R1	6.95419631038687
86	C20	R1	7.13955135239879
86	C7	R1	7.33985000288462
87	C17	R1	7.12928301694497
87	C12	R1	7.13955135239879
87	C10	R1	7.23840473932508
87	C3	R1	7.29462074889163
87	C14	R1	7.37503943134692
87	C5	R1	7.56985560833095
87	C9	R1	7.4262647547021
87	C24	R1	7.467605550083
87	C6	R1	7.11894107272351
87	C21	R1	7.22881869049588
87	C19	R1	7.49984588708321
87	C1	R1	7.56224242422107
87	C22	R1	7.4757334309664
87	C4	R1	7.33985000288462
87	C13	R1	7.08746284125034
87	C18	R1	7.08746284125034
87	C15	R1	7.33985000288462
87	C11	R1	7.22881869049588
87	C16	R1	7.14974711950468
87	C8	R1	7.09803208296053
87	C20	R1	7.53915881110803
88	C23	R1	7.13955135239879
88	C17	R1	7.29462074889163
88	C12	R1	7.33985000288462
88	C3	R1	7
88	C14	R1	7.34872815423108
88	C5	R1	7.12928301694497
88	C9	R1	7.40087943628218
88	C24	R1	7.33985000288462
88	C6	R1	7.2667865406949
88	C21	R1	7.2667865406949
88	C19	R1	7.36632221424582
88	C1	R1	7.23840473932508
88	C22	R1	7.43462822763672
88	C4	R1	7.07681559705083
88	C13	R1	7.53138146051631
88	C18	R1	7.15987133677839
88	C15	R1	7.3037807481771
88	C11	R1	6.93073733756289
88	C16	R1	7.24792751344359
88	C8	R1	7.27612440527424
88	C20	R1	7.5077946401987
88	C7	R1	7.31288295528436
89	C23	R1	7.34872815423108
89	C17	R1	7.3037807481771
89	C12	R1	7.57742882803575
89	C10	R1	7.02236781302845
89	C3	R1	7.43462822763672
89	C5	R1	7.06608919045777
89	C9	R1	7.4178525148859
89	C24	R1	7.37503943134692
89	C6	R1	7.27612440527424
89	C21	R1	7.4594316186373
89	C1	R1	7.56985560833095
89	C22	R1	7.17990909001493
89	C4	R1	7.37503943134692
89	C13	R1	7.4178525148859
89	C18	R1	6.82017896241519
89	C15	R1	7.06608919045777
89	C11	R1	7.13955135239879
89	C16	R1	7.10852445677817
89	C8	R1	7.36632221424582
89	C20	R1	7.2667865406949
89	C7	R1	7.21916852046216
90	C23	R1	7.28540221886225
90	C17	R1	7.54689445988764
90	C12	R1	7.45121111183233
90	C10	R1	7.34872815423108
90	C14	R1	7.15987133677839
90	C5	R1	7.31288295528436
90	C9	R1	7.10852445677817
90	C24	R1	7.49185309632967
90	C6	R1	7.20945336562895
90	C21	R1	7.27612440527424
90	C19	R1	7.17990909001493
90	C1	R1	7.35755200461808
90	C4	R1	6.91886323727459
90	C13	R1	7.37503943134692
90	C18	R1	7.21916852046216
90	C15	R1	7.20945336562895
90	C11	R1	7.19967234483636
90	C16	R1	7.05528243550119
90	C20	R1	7.16992500144231
90	C7	R1	7.21916852046216
91	C23	R1	7.4093909361377
91	C17	R1	7.4093909361377
91	C12	R1	7.24792751344359
91	C10	R1	7.33985000288462
91	C3	R1	7.4594316186373
91	C14	R1	7.07681559705083
91	C5	R1	7.14974711950468
91	C9	R1	7.03342300153745
91	C24	R1	7.12928301694497
91	C6	R1	7.27612440527424
91	C21	R1	7.32192809488736
91	C19	R1	7.37503943134692
91	C1	R1	7.38370429247405
91	C22	R1	7.3037807481771
91	C4	R1	7.31288295528436
91	C13	R1	7.53138146051631
91	C18	R1	7.24792751344359
91	C15	R1	7.05528243550119
91	C11	R1	7.12928301694497
91	C16	R1	6.89481776330794
91	C8	R1	7.23840473932508
91	C20	R1	7.40087943628218
91	C7	R1	7.13955135239879
92	C23	R1	7.01122725542325
92	C17	R1	7.35755200461808
92	C12	R1	7.17990909001493
92	C3	R1	7.21916852046216
92	C14	R1	7.18982455888002
92	C5	R1	7.59245703726808
92	C9	R1	7.33091687811462
92	C24	R1	7.36632221424582
92	C6	R1	7.14974711950468
92	C21	R1	7.27612440527424
92	C19	R1	7.34872815423108
92	C1	R1	7.35755200461808
92	C22	R1	7.3037807481771
92	C4	R1	7.4594316186373
92	C13	R1	7.31288295528436
92	C18	R1	7.11894107272351
92	C15	R1	7.04439411935845
92	C16	R1	7.22881869049588
92	C7	R1	7.07681559705083
93	C23	R1	7.13955135239879
93	C17	R1	7.5077946401987
93	C12	R1	7.36632221424582
93	C10	R1	7.08746284125034
93	C3	R1	7.23840473932508
93	C14	R1	7.39231742277876
93	C5	R1	7.18982455888002
93	C24	R1	7.39231742277876
93	C6	R1	7.36632221424582
93	C21	R1	7.32192809488736
93	C19	R1	7.58496250072116
93	C1	R1	7.28540221886225
93	C4	R1	7.35755200461808
93	C13	R1	7.32192809488736
93	C18	R1	6.95419631038687
93	C15	R1	7.19967234483636
93	C11	R1	7.04439411935845
93	C16	R1	7.2667865406949
93	C8	R1	7.09803208296053
93	C20	R1	7.55458885167764
94	C23	R1	7.34872815423108
94	C17	R1	7.28540221886225
94	C12	R1	7.44294349584873
94	C10	R1	7.32192809488736
94	C3	R1	7.28540221886225
94	C14	R1	7.24792751344359
94	C5	R1	7.38370429247405
94	C24	R1	7.33091687811462
94	C6	R1	7.17990909001493
94	C21	R1	7.33985000288462
94	C1	R1	7.4262647547021
94	C22	R1	7.54689445988764
94	C4	R1	7.25738784269265
94	C18	R1	6.96578428466209
94	C15	R1	7.4178525148859
94	C11	R1	7.17990909001493
94	C16	R1	7.16992500144231
94	C8	R1	7.49984588708321
94	C20	R1	7.23840473932508
94	C7	R1	7.07681559705083
95	C23	R1	7.4093909361377
95	C17	R1	7.4757334309664
95	C12	R1	7.11894107272351
95	C3	R1	7.34872815423108
95	C14	R1	7.07681559705083
95	C5	R1	7.19967234483636
95	C9	R1	7.36632221424582
95	C24	R1	7.34872815423108
95	C6	R1	7.22881869049588
95	C21	R1	6.98868468677217
95	C19	R1	7.06608919045777
95	C1	R1	7.05528243550119
95	C4	R1	7.38370429247405
95	C13	R1	7.52356195605701
95	C18	R1	7.19967234483636
95	C15	R1	6.96578428466209
95	C11	R1	7.28540221886225
95	C16	R1	7.33985000288462
95	C8	R1	7.28540221886225
95	C20	R1	6.98868468677217
95	C7	R1	7.2667865406949
96	C23	R1	7.28540221886225
96	C17	R1	7.4262647547021
96	C12	R1	7.29462074889163
96	C10	R1	7.62205181945638
96	C3	R1	7.4757334309664
96	C14	R1	7.23840473932508
96	C5	R1	7.5077946401987
96	C9	R1	7.36632221424582
96	C24	R1	7.10852445677817
96	C6	R1	7.18982455888002
96	C21	R1	7.2667865406949
96	C19	R1	7.35755200461808
96	C1	R1	7.05528243550119
96	C22	R1	7.07681559705083
96	C4	R1	7.06608919045777
96	C13	R1	7.2667865406949
96	C18	R1	7.01122725542325
[truncated: 14,656 more rows]
