# Supplementary material for: Stochastic modelling of single-cell gene expression adaptation reveals non-genomic contribution to evolution of tumor subclones
Source: bioRxiv. 2024 Apr 20:2024.04.17.588869. Preprint. [Version 1] doi: 10.1101/2024.04.17.588869 (PMC11071284; doi:10.1101/2024.04.17.588869)
Supplement: Supplement 2 [file media-2.zip › Supplementary Files/Simulated Data/Adaptive_Simulation/tr_1.1_sq_15_r_100_a_8.csv]

gene	species	replicate	exprval
1	C17	R1	7.12928301694497
1	C12	R1	7.27612440527424
1	C10	R1	6.97727992349992
1	C3	R1	7.53915881110803
1	C14	R1	7.36632221424582
1	C5	R1	7.62935662007961
1	C24	R1	7.35755200461808
1	C6	R1	7.3037807481771
1	C21	R1	7.04439411935845
1	C1	R1	7.51569983828404
1	C22	R1	6.98868468677217
1	C4	R1	7.33985000288462
1	C13	R1	7.07681559705083
1	C18	R1	7.34872815423108
1	C11	R1	7.12928301694497
1	C16	R1	6.89481776330794
1	C8	R1	7.2667865406949
1	C20	R1	7.15987133677839
1	C7	R1	6.74146698640115
2	C23	R1	7.35755200461808
2	C17	R1	7.33091687811462
2	C10	R1	7.75488750216347
2	C3	R1	7.61470984411521
2	C14	R1	7.45121111183233
2	C5	R1	6.91886323727459
2	C9	R1	7.59245703726808
2	C24	R1	7.3037807481771
2	C6	R1	7.29462074889163
2	C21	R1	7.07681559705083
2	C1	R1	7.29462074889163
2	C22	R1	7.25738784269265
2	C4	R1	7.4178525148859
2	C13	R1	7.4093909361377
2	C18	R1	7.16992500144231
2	C11	R1	6.85798099512757
2	C16	R1	7.01122725542325
2	C8	R1	7.51569983828404
2	C20	R1	6.71424551766612
2	C7	R1	7.51569983828404
3	C23	R1	7.24792751344359
3	C17	R1	7.22881869049588
3	C12	R1	7.23840473932508
3	C10	R1	7.22881869049588
3	C14	R1	7.39231742277876
3	C5	R1	7.21916852046216
3	C9	R1	7.55458885167764
3	C24	R1	7.17990909001493
3	C6	R1	7.45121111183233
3	C21	R1	7.62935662007961
3	C19	R1	7.15987133677839
3	C22	R1	7.4262647547021
3	C4	R1	7.40087943628218
3	C13	R1	7.39231742277876
3	C18	R1	7.08746284125034
3	C15	R1	7.03342300153745
3	C11	R1	6.95419631038687
3	C8	R1	7.56985560833095
3	C7	R1	7.10852445677817
4	C23	R1	7.11894107272351
4	C17	R1	7.45121111183233
4	C12	R1	7.05528243550119
4	C10	R1	7.22881869049588
4	C3	R1	7.07681559705083
4	C14	R1	7.53138146051631
4	C5	R1	7.13955135239879
4	C9	R1	7.20945336562895
4	C24	R1	7.3037807481771
4	C6	R1	7.25738784269265
4	C19	R1	7.23840473932508
4	C22	R1	7.36632221424582
4	C4	R1	7.23840473932508
4	C13	R1	7.27612440527424
4	C18	R1	7.27612440527424
4	C15	R1	7.04439411935845
4	C11	R1	7.33091687811462
4	C16	R1	7.20945336562895
4	C8	R1	7.18982455888002
4	C20	R1	7.29462074889163
4	C7	R1	7.467605550083
5	C23	R1	7
5	C17	R1	7.19967234483636
5	C10	R1	7.23840473932508
5	C14	R1	7.16992500144231
5	C5	R1	7.44294349584873
5	C9	R1	7.27612440527424
5	C24	R1	7.14974711950468
5	C6	R1	7.22881869049588
5	C19	R1	7.4757334309664
5	C1	R1	7.17990909001493
5	C22	R1	7.33985000288462
5	C4	R1	7.54689445988764
5	C13	R1	7.33091687811462
5	C15	R1	6.79441586635011
5	C11	R1	7.33985000288462
5	C16	R1	7.09803208296053
5	C8	R1	7.44294349584873
6	C23	R1	7.53138146051631
6	C17	R1	7.2667865406949
6	C12	R1	7.09803208296053
6	C10	R1	7.31288295528436
6	C3	R1	7.29462074889163
6	C14	R1	7.33985000288462
6	C5	R1	7.43462822763672
6	C9	R1	7.29462074889163
6	C24	R1	7.69348695749933
6	C6	R1	7.60733031374961
6	C21	R1	7.32192809488736
6	C19	R1	7.4594316186373
6	C1	R1	7.33091687811462
6	C22	R1	7.43462822763672
6	C4	R1	7.74146698640115
6	C13	R1	6.88264304936184
6	C18	R1	6.95419631038687
6	C15	R1	7.36632221424582
6	C11	R1	7.2667865406949
6	C16	R1	7.18982455888002
6	C8	R1	7.70043971814109
6	C20	R1	6.8703647195834
6	C7	R1	7.27612440527424
7	C23	R1	7.33985000288462
7	C17	R1	7.31288295528436
7	C12	R1	7.09803208296053
7	C10	R1	6.94251450533924
7	C14	R1	7.4093909361377
7	C5	R1	7.24792751344359
7	C9	R1	7.31288295528436
7	C24	R1	7.37503943134692
7	C6	R1	7.4757334309664
7	C21	R1	7.19967234483636
7	C19	R1	7.10852445677817
7	C1	R1	7.33985000288462
7	C22	R1	7.45121111183233
7	C4	R1	7.2667865406949
7	C13	R1	7.45121111183233
7	C18	R1	7.48381577726426
7	C15	R1	7
7	C11	R1	7.16992500144231
7	C16	R1	7.24792751344359
7	C8	R1	7.34872815423108
7	C20	R1	7.27612440527424
7	C7	R1	7.4262647547021
8	C23	R1	7.45121111183233
8	C17	R1	7.25738784269265
8	C12	R1	7.51569983828404
8	C10	R1	7.22881869049588
8	C3	R1	7.13955135239879
8	C5	R1	7.15987133677839
8	C9	R1	7.20945336562895
8	C24	R1	7.31288295528436
8	C19	R1	7.20945336562895
8	C22	R1	7.28540221886225
8	C4	R1	7.21916852046216
8	C18	R1	6.70043971814109
8	C15	R1	7.12928301694497
8	C11	R1	7.4262647547021
8	C16	R1	7.19967234483636
8	C8	R1	7.35755200461808
8	C20	R1	6.84549005094437
8	C7	R1	7.25738784269265
9	C17	R1	7.34872815423108
9	C3	R1	7.17990909001493
9	C14	R1	7.2667865406949
9	C5	R1	7.467605550083
9	C9	R1	7.32192809488736
9	C24	R1	7.09803208296053
9	C6	R1	7.38370429247405
9	C21	R1	7.39231742277876
9	C19	R1	7.33091687811462
9	C1	R1	7.19967234483636
9	C13	R1	7.58496250072116
9	C18	R1	6.88264304936184
9	C15	R1	6.96578428466209
9	C11	R1	7.06608919045777
9	C8	R1	7.4178525148859
9	C20	R1	7.40087943628218
9	C7	R1	7.35755200461808
10	C23	R1	7.40087943628218
10	C17	R1	7.24792751344359
10	C10	R1	7.18982455888002
10	C3	R1	7.23840473932508
10	C14	R1	7.2667865406949
10	C5	R1	7.57742882803575
10	C9	R1	7.14974711950468
10	C24	R1	7.31288295528436
10	C6	R1	7.23840473932508
10	C21	R1	7.33985000288462
10	C19	R1	6.90689059560852
10	C1	R1	7.33985000288462
10	C22	R1	7.4093909361377
10	C4	R1	7.17990909001493
10	C13	R1	7.09803208296053
10	C15	R1	7.04439411935845
10	C16	R1	7.2667865406949
10	C8	R1	7.16992500144231
10	C20	R1	7.62205181945638
10	C7	R1	7.09803208296053
11	C23	R1	7
11	C17	R1	7.33985000288462
11	C12	R1	7.16992500144231
11	C10	R1	7.27612440527424
11	C3	R1	7.56224242422107
11	C14	R1	7.38370429247405
11	C5	R1	7.33985000288462
11	C9	R1	7.32192809488736
11	C24	R1	7.20945336562895
11	C6	R1	7.59245703726808
11	C21	R1	7.61470984411521
11	C19	R1	7.39231742277876
11	C22	R1	7.24792751344359
11	C4	R1	7.36632221424582
11	C13	R1	7.72109918870719
11	C18	R1	7.09803208296053
11	C15	R1	7.28540221886225
11	C11	R1	7.12928301694497
11	C16	R1	7.33985000288462
11	C8	R1	7.24792751344359
11	C20	R1	7.18982455888002
11	C7	R1	7.28540221886225
12	C23	R1	7.23840473932508
12	C17	R1	7.09803208296053
12	C12	R1	7.01122725542325
12	C10	R1	6.98868468677217
12	C3	R1	7.4594316186373
12	C14	R1	7.17990909001493
12	C5	R1	7.53138146051631
12	C9	R1	7.44294349584873
12	C24	R1	7.45121111183233
12	C6	R1	7.4757334309664
12	C21	R1	7.28540221886225
12	C19	R1	7.43462822763672
12	C1	R1	7.44294349584873
12	C22	R1	7.38370429247405
12	C18	R1	7.21916852046216
12	C15	R1	7.09803208296053
12	C11	R1	7.2667865406949
12	C16	R1	7.48381577726426
12	C8	R1	7.40087943628218
12	C20	R1	7.25738784269265
12	C7	R1	7.20945336562895
13	C23	R1	6.82017896241519
13	C10	R1	7.59991284218713
13	C5	R1	7.32192809488736
13	C9	R1	7.12928301694497
13	C24	R1	7.70043971814109
13	C6	R1	7.05528243550119
13	C21	R1	7.21916852046216
13	C19	R1	7.48381577726426
13	C1	R1	7.33985000288462
13	C22	R1	7.05528243550119
13	C4	R1	7.49185309632967
13	C13	R1	7.33985000288462
13	C18	R1	7.10852445677817
13	C15	R1	7.13955135239879
13	C16	R1	7.08746284125034
13	C8	R1	7.09803208296053
13	C20	R1	7.53138146051631
13	C7	R1	7.34872815423108
14	C23	R1	7.29462074889163
14	C17	R1	7.37503943134692
14	C10	R1	7.39231742277876
14	C3	R1	7.38370429247405
14	C14	R1	7.16992500144231
14	C24	R1	7.49185309632967
14	C19	R1	7.19967234483636
14	C1	R1	7.51569983828404
14	C22	R1	7.45121111183233
14	C4	R1	6.93073733756289
14	C13	R1	7.13955135239879
14	C18	R1	7.4262647547021
14	C15	R1	7.53138146051631
14	C11	R1	7.36632221424582
14	C16	R1	7.28540221886225
14	C8	R1	7.09803208296053
14	C20	R1	7.29462074889163
14	C7	R1	7.2667865406949
15	C23	R1	7.4757334309664
15	C17	R1	7.20945336562895
15	C12	R1	7.62205181945638
15	C14	R1	7.20945336562895
15	C5	R1	7.43462822763672
15	C9	R1	7.17990909001493
15	C24	R1	7.31288295528436
15	C6	R1	7.20945336562895
15	C21	R1	7.10852445677817
15	C19	R1	7.49984588708321
15	C1	R1	7.38370429247405
15	C22	R1	7.14974711950468
15	C4	R1	7.05528243550119
15	C13	R1	7.31288295528436
15	C18	R1	7.06608919045777
15	C15	R1	7.18982455888002
15	C11	R1	7.20945336562895
15	C16	R1	7.32192809488736
15	C8	R1	7.08746284125034
15	C20	R1	7.2667865406949
16	C23	R1	7.21916852046216
16	C17	R1	7.4093909361377
16	C12	R1	7.36632221424582
16	C3	R1	7.4178525148859
16	C14	R1	7.59245703726808
16	C5	R1	7.4757334309664
16	C9	R1	7.20945336562895
16	C21	R1	7.24792751344359
16	C19	R1	7.40087943628218
16	C1	R1	7.10852445677817
16	C22	R1	7.34872815423108
16	C4	R1	7.53138146051631
16	C15	R1	7.35755200461808
16	C11	R1	7.12928301694497
16	C16	R1	7.14974711950468
16	C8	R1	7.53915881110803
16	C20	R1	7.27612440527424
16	C7	R1	7.11894107272351
17	C23	R1	7.29462074889163
17	C12	R1	7.2667865406949
17	C3	R1	7.16992500144231
17	C14	R1	7.59245703726808
17	C9	R1	7.33985000288462
17	C24	R1	7.34872815423108
17	C6	R1	7.33985000288462
17	C21	R1	7.01122725542325
17	C19	R1	6.88264304936184
17	C1	R1	7.07681559705083
17	C22	R1	7.25738784269265
17	C4	R1	6.93073733756289
17	C13	R1	7.19967234483636
17	C18	R1	7.40087943628218
17	C11	R1	7.17990909001493
17	C16	R1	7.28540221886225
17	C8	R1	7.20945336562895
17	C20	R1	7.48381577726426
17	C7	R1	7.12928301694497
18	C23	R1	7.04439411935845
18	C17	R1	7.29462074889163
18	C3	R1	7.2667865406949
18	C14	R1	7.29462074889163
18	C5	R1	7.06608919045777
18	C9	R1	7.21916852046216
18	C21	R1	7.68650052718322
18	C19	R1	7.33091687811462
18	C1	R1	7.29462074889163
18	C22	R1	7.54689445988764
18	C4	R1	7.15987133677839
18	C13	R1	7.21916852046216
18	C18	R1	7.18982455888002
18	C15	R1	7.28540221886225
18	C11	R1	7.20945336562895
18	C8	R1	7.27612440527424
18	C20	R1	7.4093909361377
18	C7	R1	7.14974711950468
19	C23	R1	7.48381577726426
19	C17	R1	7.23840473932508
19	C12	R1	7.4262647547021
19	C10	R1	7.17990909001493
19	C3	R1	7.14974711950468
19	C14	R1	7.23840473932508
19	C5	R1	7.24792751344359
19	C9	R1	7.43462822763672
19	C6	R1	7.12928301694497
19	C21	R1	7.21916852046216
19	C19	R1	7.43462822763672
19	C1	R1	7.4594316186373
19	C22	R1	7.65105169117893
19	C4	R1	7.27612440527424
19	C13	R1	7.39231742277876
19	C18	R1	7.05528243550119
19	C15	R1	6.84549005094437
19	C11	R1	7.27612440527424
19	C16	R1	6.94251450533924
19	C8	R1	7.20945336562895
19	C20	R1	7.4262647547021
19	C7	R1	7.15987133677839
20	C23	R1	7.24792751344359
20	C17	R1	7.75488750216347
20	C12	R1	7.62205181945638
20	C10	R1	7.09803208296053
20	C3	R1	7.3037807481771
20	C14	R1	7.37503943134692
20	C5	R1	7.49185309632967
20	C9	R1	7.49984588708321
20	C24	R1	7.34872815423108
20	C6	R1	7.23840473932508
20	C21	R1	7.62205181945638
20	C19	R1	7.21916852046216
20	C1	R1	7.4262647547021
20	C22	R1	7.16992500144231
20	C4	R1	7.33091687811462
20	C13	R1	7.06608919045777
20	C18	R1	6.91886323727459
20	C15	R1	7
20	C11	R1	7.08746284125034
20	C16	R1	7.4594316186373
20	C8	R1	7.33091687811462
20	C20	R1	7.58496250072116
20	C7	R1	6.85798099512757
21	C17	R1	7.08746284125034
21	C12	R1	7.19967234483636
21	C3	R1	7.28540221886225
21	C5	R1	7.23840473932508
21	C9	R1	7.20945336562895
21	C24	R1	7.13955135239879
21	C6	R1	7.44294349584873
21	C21	R1	6.97727992349992
21	C19	R1	7.37503943134692
21	C1	R1	7.27612440527424
21	C22	R1	7
21	C4	R1	7.39231742277876
21	C13	R1	7.38370429247405
21	C18	R1	7.29462074889163
21	C15	R1	7.01122725542325
21	C11	R1	7.04439411935845
21	C16	R1	6.90689059560852
21	C8	R1	7.38370429247405
21	C20	R1	7.19967234483636
22	C23	R1	7.18982455888002
22	C17	R1	7.2667865406949
22	C10	R1	7.13955135239879
22	C14	R1	7.18982455888002
22	C5	R1	7.19967234483636
22	C9	R1	7.25738784269265
22	C24	R1	7.31288295528436
22	C6	R1	7.03342300153745
22	C21	R1	7.31288295528436
22	C19	R1	7.4262647547021
22	C1	R1	7.06608919045777
22	C4	R1	7.34872815423108
22	C18	R1	6.85798099512757
22	C15	R1	7
22	C11	R1	6.98868468677217
22	C16	R1	7.32192809488736
22	C8	R1	7
22	C20	R1	7.17990909001493
22	C7	R1	7.31288295528436
23	C23	R1	7.06608919045777
23	C12	R1	7.21916852046216
23	C10	R1	7.36632221424582
23	C3	R1	7.31288295528436
23	C14	R1	7.4093909361377
23	C5	R1	7.32192809488736
23	C9	R1	7.19967234483636
23	C24	R1	7.49984588708321
23	C6	R1	7.2667865406949
23	C21	R1	7.65821148275179
23	C19	R1	7.34872815423108
23	C1	R1	7.38370429247405
23	C22	R1	7.36632221424582
23	C13	R1	7.28540221886225
23	C18	R1	6.82017896241519
23	C15	R1	7.37503943134692
23	C11	R1	7.34872815423108
23	C8	R1	7.44294349584873
23	C20	R1	7.52356195605701
23	C7	R1	7.4093909361377
24	C17	R1	7.37503943134692
24	C12	R1	6.85798099512757
24	C10	R1	7.40087943628218
24	C3	R1	7.45121111183233
24	C14	R1	7.36632221424582
24	C5	R1	7.15987133677839
24	C9	R1	7.69348695749933
24	C24	R1	7.33985000288462
24	C6	R1	7.4178525148859
24	C21	R1	7.34872815423108
24	C19	R1	7.32192809488736
24	C1	R1	7.51569983828404
24	C22	R1	7.09803208296053
24	C4	R1	7.01122725542325
24	C13	R1	7.35755200461808
24	C18	R1	7.32192809488736
24	C15	R1	6.96578428466209
24	C11	R1	7.27612440527424
24	C16	R1	6.97727992349992
24	C8	R1	7.49185309632967
24	C20	R1	7.15987133677839
24	C7	R1	7.32192809488736
25	C17	R1	7.38370429247405
25	C12	R1	7.60733031374961
25	C10	R1	6.95419631038687
25	C3	R1	7.13955135239879
25	C14	R1	7.09803208296053
25	C5	R1	7.19967234483636
25	C9	R1	7.40087943628218
25	C24	R1	7.4262647547021
25	C6	R1	7.16992500144231
25	C21	R1	7.4594316186373
25	C1	R1	7.12928301694497
25	C22	R1	7.27612440527424
25	C4	R1	7.40087943628218
25	C13	R1	7.33985000288462
25	C18	R1	7.4757334309664
25	C15	R1	7.4093909361377
25	C11	R1	7.23840473932508
25	C16	R1	7.17990909001493
25	C8	R1	7.48381577726426
25	C20	R1	7.15987133677839
26	C23	R1	7.03342300153745
26	C17	R1	7.07681559705083
26	C12	R1	7.36632221424582
26	C3	R1	7.20945336562895
26	C14	R1	7.11894107272351
26	C5	R1	7.38370429247405
26	C9	R1	7.18982455888002
26	C24	R1	7.51569983828404
26	C6	R1	7.13955135239879
26	C21	R1	7.07681559705083
26	C19	R1	7.45121111183233
26	C1	R1	7.15987133677839
26	C22	R1	6.90689059560852
26	C4	R1	7.20945336562895
26	C18	R1	7.28540221886225
26	C15	R1	7.09803208296053
26	C11	R1	7.19967234483636
26	C16	R1	7.02236781302845
26	C8	R1	7.28540221886225
26	C20	R1	7.4178525148859
26	C7	R1	7.04439411935845
27	C23	R1	7.20945336562895
27	C17	R1	6.83289001416474
27	C12	R1	7.52356195605701
27	C10	R1	7.29462074889163
27	C3	R1	7.14974711950468
27	C14	R1	7.56985560833095
27	C5	R1	7.2667865406949
27	C9	R1	7.3037807481771
27	C24	R1	7.51569983828404
27	C6	R1	7.56985560833095
27	C21	R1	7.10852445677817
27	C19	R1	7.28540221886225
27	C1	R1	7.21916852046216
27	C22	R1	7.12928301694497
27	C4	R1	7.29462074889163
27	C13	R1	7.12928301694497
27	C18	R1	7.14974711950468
27	C15	R1	7.34872815423108
27	C11	R1	7.28540221886225
27	C16	R1	7.10852445677817
27	C7	R1	7.09803208296053
28	C23	R1	7.3037807481771
28	C17	R1	7.22881869049588
28	C12	R1	6.79441586635011
28	C14	R1	7.14974711950468
28	C5	R1	7.14974711950468
28	C9	R1	7.35755200461808
28	C24	R1	7.33091687811462
28	C6	R1	7.36632221424582
28	C21	R1	7.08746284125034
28	C19	R1	7.64385618977472
28	C1	R1	7.3037807481771
28	C22	R1	7.5077946401987
28	C4	R1	6.96578428466209
28	C13	R1	7.33985000288462
28	C18	R1	6.93073733756289
28	C15	R1	7.33985000288462
28	C11	R1	7.18982455888002
28	C16	R1	7.35755200461808
28	C8	R1	6.79441586635011
28	C20	R1	7.43462822763672
28	C7	R1	7.3037807481771
29	C23	R1	7.56224242422107
29	C17	R1	7.62935662007961
29	C12	R1	7.33985000288462
29	C10	R1	7.40087943628218
29	C3	R1	7.20945336562895
29	C14	R1	7.10852445677817
29	C5	R1	7.3037807481771
29	C9	R1	7.18982455888002
29	C24	R1	7.21916852046216
29	C6	R1	7.2667865406949
29	C19	R1	7.15987133677839
29	C1	R1	7.56224242422107
29	C22	R1	7.25738784269265
29	C4	R1	7.5077946401987
29	C13	R1	7.20945336562895
29	C18	R1	6.98868468677217
29	C15	R1	7.19967234483636
29	C11	R1	6.93073733756289
29	C16	R1	6.97727992349992
29	C8	R1	7.4178525148859
29	C20	R1	7.29462074889163
29	C7	R1	7.2667865406949
30	C23	R1	7.27612440527424
30	C17	R1	7.25738784269265
30	C12	R1	7.16992500144231
30	C10	R1	7.65821148275179
30	C3	R1	7.11894107272351
30	C14	R1	7.01122725542325
30	C5	R1	7.28540221886225
30	C9	R1	7.49984588708321
30	C24	R1	7.12928301694497
30	C6	R1	7.54689445988764
30	C21	R1	7.4757334309664
30	C19	R1	7.59245703726808
30	C1	R1	7.467605550083
30	C22	R1	7.25738784269265
30	C13	R1	7.35755200461808
30	C18	R1	7.21916852046216
30	C11	R1	7.14974711950468
30	C16	R1	6.93073733756289
30	C20	R1	7.02236781302845
30	C7	R1	7.13955135239879
31	C23	R1	7.467605550083
31	C17	R1	7.33985000288462
31	C12	R1	7.05528243550119
31	C10	R1	7.4757334309664
31	C3	R1	7.43462822763672
31	C14	R1	7.28540221886225
31	C5	R1	7.4757334309664
31	C9	R1	7.14974711950468
31	C24	R1	7.16992500144231
31	C6	R1	7.16992500144231
31	C21	R1	7.34872815423108
31	C19	R1	7.43462822763672
31	C1	R1	7.12928301694497
31	C22	R1	7.69348695749933
31	C4	R1	7.08746284125034
31	C13	R1	7.51569983828404
31	C18	R1	7.17990909001493
31	C15	R1	7.08746284125034
31	C11	R1	7.21916852046216
31	C16	R1	7.24792751344359
31	C8	R1	7.23840473932508
31	C20	R1	7.33091687811462
31	C7	R1	7.35755200461808
32	C23	R1	7.31288295528436
32	C17	R1	7.61470984411521
32	C12	R1	7.20945336562895
32	C10	R1	7.03342300153745
32	C3	R1	7.37503943134692
32	C14	R1	7.33091687811462
32	C5	R1	7.15987133677839
32	C9	R1	7.19967234483636
32	C24	R1	7.58496250072116
32	C6	R1	6.96578428466209
32	C21	R1	7.55458885167764
32	C19	R1	7.33091687811462
32	C22	R1	7.49185309632967
32	C4	R1	7.39231742277876
32	C13	R1	7.21916852046216
32	C18	R1	6.90689059560852
32	C15	R1	7.3037807481771
32	C11	R1	7.23840473932508
32	C16	R1	7.18982455888002
32	C8	R1	6.89481776330794
32	C20	R1	7.53138146051631
32	C7	R1	7.4594316186373
33	C23	R1	7.35755200461808
33	C17	R1	7.19967234483636
33	C12	R1	7.33091687811462
33	C10	R1	7.4262647547021
33	C3	R1	7.21916852046216
33	C14	R1	7.4178525148859
33	C5	R1	7.37503943134692
33	C9	R1	7.56224242422107
33	C24	R1	6.8073549220576
33	C6	R1	7.14974711950468
33	C21	R1	7.25738784269265
33	C19	R1	7.44294349584873
33	C1	R1	7.17990909001493
33	C22	R1	7.4178525148859
33	C13	R1	7.43462822763672
33	C18	R1	6.8703647195834
33	C15	R1	7.04439411935845
33	C11	R1	6.89481776330794
33	C16	R1	7.23840473932508
33	C8	R1	7.4093909361377
33	C20	R1	7.18982455888002
33	C7	R1	7.55458885167764
34	C23	R1	7.51569983828404
34	C17	R1	7.35755200461808
34	C12	R1	7.40087943628218
34	C3	R1	7.4178525148859
34	C14	R1	7.34872815423108
34	C5	R1	7.03342300153745
34	C24	R1	7.27612440527424
34	C6	R1	7.20945336562895
34	C21	R1	7.37503943134692
34	C19	R1	7.15987133677839
34	C1	R1	7.56224242422107
34	C22	R1	7.39231742277876
34	C4	R1	7.32192809488736
34	C13	R1	7.35755200461808
34	C15	R1	7.07681559705083
34	C16	R1	7.14974711950468
34	C8	R1	7.53138146051631
34	C20	R1	7.29462074889163
34	C7	R1	7.49185309632967
35	C23	R1	7.23840473932508
35	C3	R1	7.2667865406949
35	C14	R1	7.10852445677817
35	C5	R1	7.38370429247405
35	C9	R1	7.20945336562895
35	C24	R1	7.33985000288462
35	C6	R1	7.05528243550119
35	C21	R1	7.53915881110803
35	C19	R1	7.27612440527424
35	C1	R1	7.38370429247405
35	C22	R1	7.37503943134692
35	C4	R1	7.35755200461808
35	C13	R1	7.12928301694497
35	C18	R1	7.21916852046216
35	C15	R1	7.23840473932508
35	C11	R1	7.13955135239879
35	C16	R1	6.84549005094437
35	C8	R1	7.4594316186373
35	C20	R1	7.08746284125034
35	C7	R1	7.2667865406949
36	C23	R1	7.15987133677839
36	C17	R1	7.33985000288462
36	C12	R1	7.31288295528436
36	C10	R1	7.57742882803575
36	C3	R1	6.8703647195834
36	C14	R1	7.49185309632967
36	C5	R1	7.53138146051631
36	C9	R1	7.18982455888002
36	C6	R1	7.08746284125034
36	C21	R1	7.53138146051631
36	C19	R1	7.07681559705083
36	C1	R1	7.52356195605701
36	C22	R1	7.4262647547021
36	C4	R1	7.38370429247405
36	C13	R1	7.14974711950468
36	C18	R1	7.53915881110803
36	C15	R1	7.34872815423108
36	C11	R1	7.13955135239879
36	C16	R1	7.15987133677839
36	C7	R1	7.10852445677817
37	C23	R1	7.15987133677839
37	C12	R1	7.55458885167764
37	C10	R1	7.32192809488736
37	C3	R1	7
37	C14	R1	7.39231742277876
37	C5	R1	7.06608919045777
37	C9	R1	7.09803208296053
37	C24	R1	7.43462822763672
37	C6	R1	7.28540221886225
37	C21	R1	6.94251450533924
37	C19	R1	7.35755200461808
37	C1	R1	7.44294349584873
37	C22	R1	7.48381577726426
37	C4	R1	7.35755200461808
37	C13	R1	7.49984588708321
37	C18	R1	7.36632221424582
37	C15	R1	7.29462074889163
37	C11	R1	7.33985000288462
37	C16	R1	7.08746284125034
37	C8	R1	7.4594316186373
37	C20	R1	7.64385618977472
37	C7	R1	6.95419631038687
38	C23	R1	7.34872815423108
38	C17	R1	7.31288295528436
38	C12	R1	7
38	C10	R1	7.16992500144231
38	C3	R1	7.48381577726426
38	C14	R1	7.23840473932508
38	C5	R1	7.21916852046216
38	C9	R1	7.14974711950468
38	C6	R1	7.4594316186373
38	C21	R1	7.56224242422107
38	C19	R1	7.32192809488736
38	C22	R1	7.35755200461808
38	C4	R1	7.58496250072116
38	C13	R1	7.45121111183233
38	C18	R1	7.20945336562895
38	C15	R1	7.17990909001493
38	C16	R1	7.11894107272351
38	C8	R1	6.98868468677217
38	C20	R1	6.95419631038687
38	C7	R1	7.51569983828404
39	C23	R1	7.39231742277876
39	C17	R1	7.31288295528436
39	C12	R1	7.19967234483636
39	C10	R1	7.31288295528436
39	C3	R1	7.04439411935845
39	C14	R1	6.84549005094437
39	C5	R1	7.39231742277876
39	C9	R1	7.16992500144231
39	C24	R1	7.25738784269265
39	C6	R1	7
39	C21	R1	7.56224242422107
39	C1	R1	7.52356195605701
39	C22	R1	7.49984588708321
39	C4	R1	7.79441586635011
39	C13	R1	6.75488750216347
39	C18	R1	7.5077946401987
39	C15	R1	7.18982455888002
39	C11	R1	6.94251450533924
39	C16	R1	7.12928301694497
39	C8	R1	7.08746284125034
39	C20	R1	7.28540221886225
39	C7	R1	7.24792751344359
40	C23	R1	7.23840473932508
40	C17	R1	7.19967234483636
40	C12	R1	7.4093909361377
40	C10	R1	7.09803208296053
40	C3	R1	7.03342300153745
40	C14	R1	7.45121111183233
40	C5	R1	7.3037807481771
40	C9	R1	7.08746284125034
40	C24	R1	7.05528243550119
40	C6	R1	7.59991284218713
40	C21	R1	7.3037807481771
40	C22	R1	7.37503943134692
40	C4	R1	7.51569983828404
40	C13	R1	7.45121111183233
40	C18	R1	7.31288295528436
40	C15	R1	7.37503943134692
40	C11	R1	7.31288295528436
40	C16	R1	7.02236781302845
40	C8	R1	7.05528243550119
40	C20	R1	7.03342300153745
40	C7	R1	7.58496250072116
41	C23	R1	7.07681559705083
41	C17	R1	7.51569983828404
41	C12	R1	7.34872815423108
41	C10	R1	7.44294349584873
41	C3	R1	7.4178525148859
41	C14	R1	7.35755200461808
41	C5	R1	6.97727992349992
41	C9	R1	7.32192809488736
41	C24	R1	7.07681559705083
41	C6	R1	7.22881869049588
41	C19	R1	7.18982455888002
41	C1	R1	7.45121111183233
41	C22	R1	7.62205181945638
41	C4	R1	7.44294349584873
41	C18	R1	7.13955135239879
41	C15	R1	6.49185309632967
41	C11	R1	7.19967234483636
41	C8	R1	7.14974711950468
41	C20	R1	7.35755200461808
42	C23	R1	7.02236781302845
42	C17	R1	7.11894107272351
42	C12	R1	7.35755200461808
42	C10	R1	7.08746284125034
42	C3	R1	7.03342300153745
42	C14	R1	7.23840473932508
42	C5	R1	7.2667865406949
42	C21	R1	7.67948009950545
42	C19	R1	7.24792751344359
42	C1	R1	7.27612440527424
42	C22	R1	6.97727992349992
42	C4	R1	7.23840473932508
42	C13	R1	7.18982455888002
42	C18	R1	7.23840473932508
42	C11	R1	7.08746284125034
42	C16	R1	7.18982455888002
42	C8	R1	7.4093909361377
42	C20	R1	7.5077946401987
42	C7	R1	7.24792751344359
43	C17	R1	7.2667865406949
43	C12	R1	7.32192809488736
43	C10	R1	6.89481776330794
43	C3	R1	7.27612440527424
43	C14	R1	7.16992500144231
43	C5	R1	7.21916852046216
43	C9	R1	7.19967234483636
43	C24	R1	7.28540221886225
43	C6	R1	7.39231742277876
43	C21	R1	7.32192809488736
43	C19	R1	7.05528243550119
43	C1	R1	7.4093909361377
43	C4	R1	7.09803208296053
43	C13	R1	7.3037807481771
43	C18	R1	7.10852445677817
43	C15	R1	6.93073733756289
43	C11	R1	7.22881869049588
43	C16	R1	7.20945336562895
43	C20	R1	7.38370429247405
43	C7	R1	7.4178525148859
44	C23	R1	7.49185309632967
44	C17	R1	7.54689445988764
44	C12	R1	7.31288295528436
44	C3	R1	7.35755200461808
44	C14	R1	7.33091687811462
44	C5	R1	7.22881869049588
44	C9	R1	7.34872815423108
44	C24	R1	7.29462074889163
44	C6	R1	7.45121111183233
44	C21	R1	7.12928301694497
44	C19	R1	7.19967234483636
44	C22	R1	6.84549005094437
44	C4	R1	7.76155123244448
44	C13	R1	7.07681559705083
44	C18	R1	7.37503943134692
44	C15	R1	7.20945336562895
44	C16	R1	7.18982455888002
44	C8	R1	7.11894107272351
44	C7	R1	7.23840473932508
45	C23	R1	7.44294349584873
45	C17	R1	7.24792751344359
45	C12	R1	7.4262647547021
45	C10	R1	6.83289001416474
45	C3	R1	7.04439411935845
45	C14	R1	7.23840473932508
45	C5	R1	7.4262647547021
45	C9	R1	7.34872815423108
45	C24	R1	7.31288295528436
45	C6	R1	6.82017896241519
45	C21	R1	7.44294349584873
45	C19	R1	7.39231742277876
45	C1	R1	7.25738784269265
45	C22	R1	7.33091687811462
45	C4	R1	7.4093909361377
45	C13	R1	7.21916852046216
45	C18	R1	7.31288295528436
45	C15	R1	7.18982455888002
45	C11	R1	7
45	C16	R1	7.17990909001493
45	C8	R1	6.98868468677217
45	C20	R1	7.24792751344359
45	C7	R1	7.34872815423108
46	C23	R1	6.75488750216347
46	C17	R1	7.4178525148859
46	C12	R1	7.32192809488736
46	C10	R1	7.22881869049588
46	C3	R1	7.19967234483636
46	C14	R1	7.18982455888002
46	C5	R1	7.08746284125034
46	C9	R1	7.2667865406949
46	C6	R1	7.18982455888002
46	C21	R1	7.16992500144231
46	C19	R1	7.06608919045777
46	C1	R1	7.11894107272351
46	C22	R1	7.43462822763672
46	C4	R1	7.27612440527424
46	C13	R1	7.09803208296053
46	C18	R1	7.11894107272351
46	C15	R1	7.21916852046216
46	C11	R1	7.15987133677839
46	C16	R1	7.17990909001493
46	C8	R1	7.31288295528436
46	C20	R1	7.467605550083
47	C23	R1	7.27612440527424
47	C17	R1	7.21916852046216
47	C12	R1	7.2667865406949
47	C10	R1	7.03342300153745
47	C3	R1	7.35755200461808
47	C14	R1	7.33091687811462
47	C5	R1	7.34872815423108
47	C24	R1	7.4178525148859
47	C6	R1	7.29462074889163
47	C21	R1	7.4594316186373
47	C19	R1	7.4093909361377
47	C1	R1	7.21916852046216
47	C22	R1	7.467605550083
47	C4	R1	7.18982455888002
47	C13	R1	7.29462074889163
47	C18	R1	7.02236781302845
47	C15	R1	7.02236781302845
47	C11	R1	7.09803208296053
47	C16	R1	7.38370429247405
47	C8	R1	7
47	C20	R1	7.05528243550119
47	C7	R1	7.15987133677839
48	C23	R1	7.31288295528436
48	C17	R1	6.94251450533924
48	C12	R1	7
48	C10	R1	7.44294349584873
48	C3	R1	7.20945336562895
48	C14	R1	7.29462074889163
48	C5	R1	7.33091687811462
48	C9	R1	7.2667865406949
48	C24	R1	7.40087943628218
48	C6	R1	7.15987133677839
48	C21	R1	7.39231742277876
48	C19	R1	7.22881869049588
48	C1	R1	7.33985000288462
48	C22	R1	7.16992500144231
48	C4	R1	7.4178525148859
48	C13	R1	7.23840473932508
48	C15	R1	7.06608919045777
48	C11	R1	7.35755200461808
48	C16	R1	7.12928301694497
48	C8	R1	7.15987133677839
48	C20	R1	7.15987133677839
49	C23	R1	7.14974711950468
49	C17	R1	7.27612440527424
49	C12	R1	7.02236781302845
49	C10	R1	7.25738784269265
49	C14	R1	7.22881869049588
49	C5	R1	7.19967234483636
49	C9	R1	7.33091687811462
49	C24	R1	7.19967234483636
49	C21	R1	7.38370429247405
49	C19	R1	7.33985000288462
49	C1	R1	7.02236781302845
49	C22	R1	7.68650052718322
49	C4	R1	7.21916852046216
49	C13	R1	7.04439411935845
49	C18	R1	7.15987133677839
49	C15	R1	7.05528243550119
49	C11	R1	6.93073733756289
49	C16	R1	7.28540221886225
49	C8	R1	7.4178525148859
49	C20	R1	7.3037807481771
49	C7	R1	7.39231742277876
50	C23	R1	7.33091687811462
50	C12	R1	7.19967234483636
50	C10	R1	7.08746284125034
50	C3	R1	7.28540221886225
50	C5	R1	7.2667865406949
50	C9	R1	7.35755200461808
50	C24	R1	7.17990909001493
50	C6	R1	7.3037807481771
50	C21	R1	7.36632221424582
50	C19	R1	7.04439411935845
50	C1	R1	7.29462074889163
50	C22	R1	7.08746284125034
50	C4	R1	7.33985000288462
50	C13	R1	7.33985000288462
50	C18	R1	7.22881869049588
50	C15	R1	7.22881869049588
50	C11	R1	7.04439411935845
50	C16	R1	7.29462074889163
50	C8	R1	7.78135971352466
50	C7	R1	7.21916852046216
51	C23	R1	7.01122725542325
51	C17	R1	7.12928301694497
51	C12	R1	7.16992500144231
51	C10	R1	7.08746284125034
51	C3	R1	7.4594316186373
51	C14	R1	7.48381577726426
51	C5	R1	7.39231742277876
51	C9	R1	7.28540221886225
51	C24	R1	7.56985560833095
51	C21	R1	7.17990909001493
51	C19	R1	6.89481776330794
51	C1	R1	7.4594316186373
51	C22	R1	7.4093909361377
51	C4	R1	7.4178525148859
51	C13	R1	7.55458885167764
51	C18	R1	7.4594316186373
51	C15	R1	7.4093909361377
51	C11	R1	7.6724253419715
51	C16	R1	7.04439411935845
51	C8	R1	7.22881869049588
51	C20	R1	7.34872815423108
51	C7	R1	7.20945336562895
52	C17	R1	7.45121111183233
52	C10	R1	7.62935662007961
52	C3	R1	6.98868468677217
52	C14	R1	7.22881869049588
52	C5	R1	7.23840473932508
52	C9	R1	7.65821148275179
52	C24	R1	7.25738784269265
52	C6	R1	7.19967234483636
52	C21	R1	7.09803208296053
52	C19	R1	7.56224242422107
52	C1	R1	7.24792751344359
52	C22	R1	7.48381577726426
52	C4	R1	7.53915881110803
52	C13	R1	7.43462822763672
52	C18	R1	7.2667865406949
52	C15	R1	7.40087943628218
52	C11	R1	7.36632221424582
52	C8	R1	7.33985000288462
52	C20	R1	7.33091687811462
52	C7	R1	7.20945336562895
53	C23	R1	7.56224242422107
53	C17	R1	7.20945336562895
53	C10	R1	7.53138146051631
53	C3	R1	7.7279204545632
53	C14	R1	7.4262647547021
53	C5	R1	7.4262647547021
53	C24	R1	7.33091687811462
53	C6	R1	7.17990909001493
53	C21	R1	7.02236781302845
53	C19	R1	7.28540221886225
53	C1	R1	7.32192809488736
53	C22	R1	7.39231742277876
53	C4	R1	7.08746284125034
53	C13	R1	7.61470984411521
53	C18	R1	7.27612440527424
53	C15	R1	7.08746284125034
53	C11	R1	7.27612440527424
53	C16	R1	7.05528243550119
53	C8	R1	7.28540221886225
53	C20	R1	7
53	C7	R1	7.16992500144231
54	C23	R1	7.4262647547021
54	C17	R1	7.4594316186373
54	C12	R1	7.4757334309664
54	C10	R1	7.5077946401987
54	C3	R1	7.25738784269265
54	C14	R1	7.45121111183233
54	C9	R1	7.24792751344359
54	C24	R1	7.27612440527424
54	C6	R1	7.21916852046216
54	C1	R1	7.23840473932508
54	C22	R1	7.32192809488736
54	C4	R1	7.36632221424582
54	C13	R1	7.13955135239879
54	C11	R1	6.93073733756289
54	C8	R1	7.55458885167764
54	C20	R1	7.59245703726808
54	C7	R1	7.40087943628218
55	C23	R1	7.17990909001493
55	C17	R1	7.4262647547021
55	C12	R1	7.4757334309664
55	C10	R1	6.8703647195834
55	C3	R1	7.59991284218713
55	C9	R1	7.33985000288462
55	C24	R1	7.45121111183233
55	C6	R1	7.05528243550119
55	C21	R1	7.33091687811462
55	C19	R1	7.40087943628218
55	C22	R1	7.01122725542325
55	C13	R1	7.29462074889163
55	C18	R1	7.07681559705083
55	C15	R1	7.38370429247405
55	C11	R1	7.09803208296053
55	C16	R1	7.10852445677817
55	C8	R1	7.33985000288462
55	C20	R1	7.40087943628218
55	C7	R1	7.20945336562895
56	C23	R1	7.467605550083
56	C17	R1	7.20945336562895
56	C12	R1	7.4594316186373
56	C10	R1	7.53138146051631
56	C14	R1	7.48381577726426
56	C5	R1	7.18982455888002
56	C9	R1	7.5077946401987
56	C24	R1	7.52356195605701
56	C21	R1	7.38370429247405
56	C19	R1	7.48381577726426
56	C1	R1	7.74146698640115
56	C22	R1	7.12928301694497
56	C13	R1	7.70735913208088
56	C18	R1	7.16992500144231
56	C15	R1	6.94251450533924
56	C11	R1	7.29462074889163
56	C8	R1	7.25738784269265
56	C20	R1	7.09803208296053
56	C7	R1	7.2667865406949
57	C23	R1	7.2667865406949
57	C17	R1	7.44294349584873
57	C12	R1	7.51569983828404
57	C10	R1	7.28540221886225
57	C3	R1	7.2667865406949
57	C14	R1	7.10852445677817
57	C5	R1	7.3037807481771
57	C9	R1	7.37503943134692
57	C24	R1	7.28540221886225
57	C6	R1	7.15987133677839
57	C21	R1	7.28540221886225
57	C19	R1	7.4093909361377
57	C1	R1	7.62935662007961
57	C22	R1	7.4178525148859
57	C4	R1	7.53915881110803
57	C13	R1	7.33091687811462
57	C18	R1	7.4757334309664
57	C15	R1	7.13955135239879
57	C11	R1	7.05528243550119
57	C16	R1	7.15987133677839
57	C8	R1	7.22881869049588
57	C20	R1	7.27612440527424
57	C7	R1	7.29462074889163
58	C23	R1	7.5077946401987
58	C17	R1	7.56985560833095
58	C12	R1	7.08746284125034
58	C10	R1	7.37503943134692
58	C3	R1	7.37503943134692
58	C14	R1	7.76155123244448
58	C5	R1	7.39231742277876
58	C9	R1	7.34872815423108
58	C6	R1	7.33985000288462
58	C21	R1	7.59245703726808
58	C19	R1	7.05528243550119
58	C1	R1	7.38370429247405
58	C22	R1	7.05528243550119
58	C4	R1	7.03342300153745
58	C13	R1	7.17990909001493
58	C15	R1	7.15987133677839
58	C11	R1	7.18982455888002
58	C16	R1	7.33091687811462
58	C8	R1	7.4093909361377
58	C20	R1	7.01122725542325
58	C7	R1	7.64385618977472
59	C23	R1	7.467605550083
59	C17	R1	6.68650052718322
59	C12	R1	7.4093909361377
59	C10	R1	7.33091687811462
59	C3	R1	7.02236781302845
59	C14	R1	7.40087943628218
59	C5	R1	7.53138146051631
59	C21	R1	7.19967234483636
59	C19	R1	7.19967234483636
59	C1	R1	7.12928301694497
59	C22	R1	7.15987133677839
59	C4	R1	7.35755200461808
59	C13	R1	7.34872815423108
59	C18	R1	7.03342300153745
59	C15	R1	7.07681559705083
59	C11	R1	7.3037807481771
59	C16	R1	7.31288295528436
59	C8	R1	7.31288295528436
59	C20	R1	7.33985000288462
59	C7	R1	7.37503943134692
60	C23	R1	7.18982455888002
60	C17	R1	7.53915881110803
60	C12	R1	7.16992500144231
60	C10	R1	7.35755200461808
60	C3	R1	7.53915881110803
60	C14	R1	7.27612440527424
60	C5	R1	7.40087943628218
60	C9	R1	7.13955135239879
60	C24	R1	7.49185309632967
60	C21	R1	7.54689445988764
60	C19	R1	7.28540221886225
60	C1	R1	7.09803208296053
60	C22	R1	7.34872815423108
60	C4	R1	7.29462074889163
60	C13	R1	7.03342300153745
60	C15	R1	7.02236781302845
60	C16	R1	7.43462822763672
60	C8	R1	6.97727992349992
60	C20	R1	7.64385618977472
61	C23	R1	7.3037807481771
61	C17	R1	7.3037807481771
61	C12	R1	7.49984588708321
61	C10	R1	7.36632221424582
61	C3	R1	7.19967234483636
61	C14	R1	7.25738784269265
61	C5	R1	7.36632221424582
61	C9	R1	7.28540221886225
61	C24	R1	7.4757334309664
61	C6	R1	7.33985000288462
61	C21	R1	7.16992500144231
61	C19	R1	7.31288295528436
61	C1	R1	7.19967234483636
61	C22	R1	7.4093909361377
61	C4	R1	7.36632221424582
61	C18	R1	7.21916852046216
61	C15	R1	6.93073733756289
61	C11	R1	6.97727992349992
61	C16	R1	6.84549005094437
61	C8	R1	7.17990909001493
61	C20	R1	7.40087943628218
62	C23	R1	7.05528243550119
62	C10	R1	7.28540221886225
62	C3	R1	7.24792751344359
62	C14	R1	7.21916852046216
62	C5	R1	7.59991284218713
62	C9	R1	7.22881869049588
62	C24	R1	7.56985560833095
62	C6	R1	7.76818432477693
62	C21	R1	7.21916852046216
62	C19	R1	7.16992500144231
62	C1	R1	7.20945336562895
62	C22	R1	7.21916852046216
62	C4	R1	7.20945336562895
62	C13	R1	7.23840473932508
62	C18	R1	7.10852445677817
62	C15	R1	7.08746284125034
62	C11	R1	7.18982455888002
62	C16	R1	6.95419631038687
62	C20	R1	7.16992500144231
63	C23	R1	7.40087943628218
63	C17	R1	7
63	C12	R1	7.78790255939143
63	C10	R1	7.33985000288462
63	C3	R1	7.70735913208088
63	C14	R1	7.44294349584873
63	C9	R1	6.95419631038687
63	C24	R1	7.38370429247405
63	C6	R1	7.38370429247405
63	C21	R1	7.4093909361377
63	C19	R1	7.58496250072116
63	C1	R1	7.31288295528436
63	C22	R1	6.95419631038687
63	C4	R1	7.4093909361377
63	C13	R1	7.22881869049588
63	C18	R1	7.04439411935845
63	C15	R1	7.31288295528436
63	C11	R1	7
63	C16	R1	6.93073733756289
63	C8	R1	7.53915881110803
63	C20	R1	7.45121111183233
63	C7	R1	7.4757334309664
64	C23	R1	7.65105169117893
64	C17	R1	7.24792751344359
64	C12	R1	7.56224242422107
64	C10	R1	7.19967234483636
64	C3	R1	7.35755200461808
64	C14	R1	7.36632221424582
64	C5	R1	7.32192809488736
64	C9	R1	7.51569983828404
64	C24	R1	7.65105169117893
64	C6	R1	7.20945336562895
64	C21	R1	7.43462822763672
64	C1	R1	7.31288295528436
64	C22	R1	7.59991284218713
64	C13	R1	7.62935662007961
64	C18	R1	7.18982455888002
64	C11	R1	7.09803208296053
64	C8	R1	7.39231742277876
64	C20	R1	7.24792751344359
64	C7	R1	7.29462074889163
65	C23	R1	7.29462074889163
65	C12	R1	7.34872815423108
65	C10	R1	7.4178525148859
65	C3	R1	7.13955135239879
65	C5	R1	7.33985000288462
65	C9	R1	7.24792751344359
65	C24	R1	7.73470962022584
65	C6	R1	7.38370429247405
65	C21	R1	7.4594316186373
65	C19	R1	7.38370429247405
65	C1	R1	7.07681559705083
65	C22	R1	7.34872815423108
65	C4	R1	7.23840473932508
65	C13	R1	7.467605550083
65	C18	R1	7.29462074889163
65	C15	R1	7.12928301694497
65	C11	R1	7.02236781302845
65	C16	R1	7.28540221886225
65	C8	R1	7.33091687811462
65	C20	R1	7.04439411935845
66	C23	R1	7.08746284125034
66	C10	R1	7.24792751344359
66	C14	R1	7.25738784269265
66	C5	R1	6.90689059560852
66	C9	R1	7.08746284125034
66	C24	R1	6.94251450533924
66	C6	R1	7.31288295528436
66	C21	R1	7.12928301694497
66	C19	R1	7.49984588708321
66	C1	R1	7.19967234483636
66	C22	R1	7.25738784269265
66	C4	R1	7.20945336562895
66	C13	R1	7.49984588708321
66	C18	R1	7.35755200461808
66	C11	R1	6.84549005094437
66	C8	R1	7.33985000288462
66	C20	R1	7.31288295528436
66	C7	R1	7.21916852046216
67	C23	R1	7.13955135239879
67	C17	R1	7.14974711950468
67	C12	R1	7.14974711950468
67	C10	R1	7.29462074889163
67	C3	R1	7.35755200461808
67	C14	R1	7.39231742277876
67	C5	R1	7.23840473932508
67	C9	R1	7.54689445988764
67	C24	R1	7.02236781302845
67	C6	R1	7.3037807481771
67	C21	R1	7.27612440527424
67	C19	R1	7.69348695749933
67	C1	R1	7.62935662007961
67	C22	R1	7.15987133677839
67	C18	R1	7.25738784269265
67	C15	R1	7.24792751344359
67	C11	R1	7.06608919045777
67	C16	R1	7.14974711950468
67	C8	R1	7.12928301694497
67	C20	R1	7.05528243550119
67	C7	R1	6.94251450533924
68	C23	R1	7.19967234483636
68	C17	R1	7.34872815423108
68	C12	R1	7
68	C10	R1	6.95419631038687
68	C14	R1	7.44294349584873
68	C5	R1	7.4262647547021
68	C9	R1	7.56985560833095
68	C24	R1	7.3037807481771
68	C6	R1	7.33091687811462
68	C21	R1	7
68	C19	R1	7.33985000288462
68	C1	R1	7.32192809488736
68	C22	R1	7.2667865406949
68	C4	R1	7.21916852046216
68	C13	R1	7.2667865406949
68	C18	R1	7.02236781302845
68	C15	R1	6.53915881110803
68	C11	R1	7.37503943134692
68	C16	R1	7.13955135239879
68	C8	R1	7.29462074889163
68	C20	R1	7.44294349584873
68	C7	R1	7.23840473932508
69	C23	R1	7.4178525148859
69	C17	R1	7.53915881110803
69	C12	R1	7.20945336562895
69	C10	R1	7.56985560833095
69	C3	R1	7.44294349584873
69	C14	R1	7.33091687811462
69	C5	R1	7.33985000288462
69	C9	R1	7.04439411935845
69	C24	R1	7.4093909361377
69	C6	R1	7.28540221886225
69	C21	R1	7.14974711950468
69	C19	R1	7.23840473932508
69	C1	R1	7.52356195605701
69	C22	R1	7.08746284125034
69	C4	R1	7.12928301694497
69	C13	R1	7.12928301694497
69	C18	R1	7.13955135239879
69	C15	R1	7.05528243550119
69	C11	R1	7.11894107272351
69	C16	R1	7.27612440527424
69	C20	R1	6.98868468677217
69	C7	R1	7.4262647547021
70	C23	R1	7.31288295528436
70	C17	R1	7.37503943134692
70	C12	R1	7.33091687811462
70	C10	R1	7.18982455888002
70	C3	R1	7.32192809488736
70	C14	R1	7.44294349584873
70	C5	R1	7.22881869049588
70	C9	R1	6.93073733756289
70	C24	R1	7.04439411935845
70	C6	R1	7.04439411935845
70	C21	R1	7.28540221886225
70	C19	R1	6.91886323727459
70	C1	R1	7.11894107272351
70	C22	R1	7.28540221886225
70	C4	R1	7.04439411935845
70	C13	R1	7.24792751344359
70	C18	R1	6.79441586635011
70	C15	R1	7.27612440527424
70	C11	R1	7.08746284125034
70	C16	R1	6.93073733756289
70	C8	R1	7.33985000288462
70	C7	R1	7.23840473932508
71	C23	R1	7.38370429247405
71	C17	R1	7.14974711950468
71	C12	R1	6.91886323727459
71	C3	R1	7.6724253419715
71	C14	R1	7.24792751344359
71	C5	R1	7.23840473932508
71	C9	R1	7.24792751344359
71	C6	R1	7.10852445677817
71	C21	R1	7.25738784269265
71	C19	R1	7.467605550083
71	C1	R1	7.3037807481771
71	C22	R1	7.36632221424582
71	C4	R1	7.6724253419715
71	C13	R1	7.53138146051631
71	C18	R1	7.10852445677817
71	C15	R1	7.25738784269265
71	C11	R1	7.34872815423108
71	C16	R1	7.01122725542325
71	C8	R1	7.06608919045777
71	C20	R1	7.63662462054365
71	C7	R1	7.48381577726426
72	C23	R1	7.4178525148859
72	C17	R1	7.28540221886225
72	C12	R1	7.39231742277876
72	C10	R1	7.4178525148859
72	C3	R1	7.35755200461808
72	C14	R1	7.13955135239879
72	C5	R1	7.38370429247405
72	C9	R1	7.29462074889163
72	C24	R1	7.58496250072116
72	C6	R1	7.2667865406949
72	C21	R1	7.19967234483636
72	C19	R1	7.17990909001493
72	C1	R1	7.48381577726426
72	C22	R1	6.90689059560852
72	C4	R1	7.29462074889163
72	C13	R1	7.36632221424582
72	C18	R1	6.94251450533924
72	C15	R1	7.08746284125034
72	C11	R1	6.94251450533924
72	C16	R1	7.40087943628218
72	C8	R1	7.36632221424582
72	C20	R1	7.10852445677817
72	C7	R1	7.24792751344359
73	C23	R1	7.09803208296053
73	C17	R1	7.06608919045777
73	C12	R1	7.4093909361377
73	C10	R1	7.15987133677839
73	C14	R1	6.96578428466209
73	C5	R1	7.49185309632967
73	C9	R1	7.20945336562895
73	C24	R1	7.33985000288462
73	C6	R1	7.37503943134692
73	C21	R1	7.4757334309664
73	C19	R1	7.40087943628218
73	C1	R1	7.11894107272351
73	C22	R1	7.4093909361377
73	C4	R1	7.24792751344359
73	C13	R1	7.4093909361377
73	C18	R1	7.15987133677839
73	C15	R1	7.22881869049588
73	C11	R1	7.17990909001493
73	C8	R1	7.4757334309664
73	C7	R1	7.5077946401987
74	C23	R1	7.54689445988764
74	C17	R1	7.08746284125034
74	C12	R1	7.15987133677839
74	C10	R1	7.56985560833095
74	C3	R1	7.11894107272351
74	C14	R1	7.12928301694497
74	C5	R1	7.4093909361377
74	C9	R1	7.62205181945638
74	C24	R1	7.25738784269265
74	C6	R1	6.95419631038687
74	C21	R1	7.16992500144231
74	C1	R1	7.06608919045777
74	C22	R1	7.32192809488736
74	C4	R1	7.10852445677817
74	C13	R1	7.64385618977472
74	C18	R1	7.08746284125034
74	C15	R1	7.32192809488736
74	C11	R1	6.95419631038687
74	C16	R1	7.28540221886225
74	C8	R1	7.56985560833095
74	C20	R1	7.53915881110803
74	C7	R1	7.38370429247405
75	C23	R1	7.12928301694497
75	C17	R1	7.09803208296053
75	C12	R1	7.66533591718518
75	C10	R1	7.33091687811462
75	C3	R1	7.38370429247405
75	C14	R1	7.31288295528436
75	C5	R1	7.29462074889163
75	C9	R1	6.91886323727459
75	C24	R1	7.25738784269265
75	C6	R1	7.4594316186373
75	C21	R1	7.27612440527424
75	C1	R1	7.16992500144231
75	C22	R1	7.4178525148859
75	C4	R1	7.33091687811462
75	C13	R1	7.05528243550119
75	C18	R1	7.20945336562895
75	C11	R1	7.07681559705083
75	C16	R1	7.09803208296053
75	C20	R1	7.4757334309664
75	C7	R1	7.39231742277876
76	C23	R1	7.18982455888002
76	C17	R1	7.18982455888002
76	C10	R1	7.17990909001493
76	C3	R1	7.49185309632967
76	C14	R1	7.06608919045777
76	C24	R1	7.07681559705083
76	C6	R1	7.44294349584873
76	C21	R1	7.09803208296053
76	C19	R1	7.27612440527424
76	C1	R1	6.97727992349992
76	C22	R1	7.17990909001493
76	C13	R1	7.15987133677839
76	C18	R1	7.04439411935845
76	C15	R1	7.03342300153745
76	C11	R1	6.85798099512757
76	C16	R1	7.23840473932508
76	C8	R1	7.19967234483636
76	C20	R1	7.31288295528436
76	C7	R1	7.10852445677817
77	C23	R1	7.16992500144231
77	C17	R1	7.40087943628218
77	C10	R1	7.2667865406949
77	C3	R1	7.5077946401987
77	C14	R1	7.4594316186373
77	C5	R1	7.36632221424582
77	C9	R1	7.15987133677839
77	C24	R1	7.37503943134692
77	C6	R1	7.4594316186373
77	C21	R1	7.4093909361377
77	C19	R1	7.19967234483636
77	C1	R1	7.4093909361377
77	C22	R1	7.39231742277876
77	C4	R1	7.4178525148859
77	C13	R1	7.17990909001493
77	C15	R1	7.31288295528436
77	C11	R1	7.19967234483636
77	C16	R1	7.2667865406949
77	C8	R1	7.35755200461808
77	C20	R1	7.39231742277876
77	C7	R1	7.11894107272351
78	C23	R1	7.59245703726808
78	C17	R1	7.39231742277876
78	C12	R1	7.02236781302845
78	C10	R1	7.4262647547021
78	C3	R1	7.49984588708321
78	C14	R1	7.59991284218713
78	C9	R1	7.22881869049588
78	C6	R1	7.32192809488736
78	C19	R1	7.09803208296053
78	C1	R1	7.27612440527424
78	C22	R1	7.31288295528436
78	C4	R1	7.21916852046216
78	C13	R1	6.8703647195834
78	C18	R1	7.39231742277876
78	C15	R1	7.11894107272351
78	C16	R1	6.91886323727459
78	C20	R1	7.15987133677839
78	C7	R1	7.467605550083
79	C23	R1	6.96578428466209
79	C17	R1	7.25738784269265
79	C12	R1	7.23840473932508
79	C10	R1	7.59991284218713
79	C3	R1	7.32192809488736
79	C14	R1	7.27612440527424
79	C5	R1	7.4262647547021
79	C9	R1	7.37503943134692
79	C24	R1	7.33091687811462
79	C6	R1	7.53915881110803
79	C21	R1	7.21916852046216
79	C19	R1	7.16992500144231
79	C1	R1	7.29462074889163
79	C22	R1	7.19967234483636
79	C4	R1	7.53138146051631
79	C13	R1	7.24792751344359
79	C15	R1	7.10852445677817
79	C11	R1	6.96578428466209
79	C16	R1	7.14974711950468
79	C8	R1	7.17990909001493
79	C20	R1	7.57742882803575
79	C7	R1	7.04439411935845
80	C17	R1	7.4093909361377
80	C12	R1	7.43462822763672
80	C10	R1	7.33985000288462
80	C3	R1	7.19967234483636
80	C14	R1	7.21916852046216
80	C5	R1	7.10852445677817
80	C9	R1	7.24792751344359
80	C24	R1	7.3037807481771
80	C6	R1	7.35755200461808
80	C21	R1	7.22881869049588
80	C19	R1	7.467605550083
80	C1	R1	7.4178525148859
80	C22	R1	7.59991284218713
80	C4	R1	7.08746284125034
80	C13	R1	7.14974711950468
80	C15	R1	7.53915881110803
80	C11	R1	7.21916852046216
80	C16	R1	6.78135971352466
80	C8	R1	7.11894107272351
80	C20	R1	6.79441586635011
80	C7	R1	7.4262647547021
81	C23	R1	7.31288295528436
81	C17	R1	7.2667865406949
81	C12	R1	7.02236781302845
81	C10	R1	7.3037807481771
81	C3	R1	7.22881869049588
81	C14	R1	7.4757334309664
81	C5	R1	7.2667865406949
81	C9	R1	7.62205181945638
81	C24	R1	7.4757334309664
81	C6	R1	7.4262647547021
81	C19	R1	7.57742882803575
81	C1	R1	7.18982455888002
81	C4	R1	7
81	C13	R1	7.37503943134692
81	C18	R1	7.12928301694497
81	C15	R1	7.4594316186373
81	C11	R1	7.33985000288462
81	C16	R1	7.28540221886225
81	C8	R1	7.20945336562895
81	C20	R1	7.22881869049588
81	C7	R1	7.33091687811462
82	C23	R1	7.45121111183233
82	C17	R1	7.39231742277876
82	C12	R1	7.21916852046216
82	C3	R1	7.49984588708321
82	C14	R1	7.33091687811462
82	C5	R1	7.53915881110803
82	C9	R1	7.36632221424582
82	C24	R1	7.16992500144231
82	C6	R1	7.03342300153745
82	C19	R1	7.37503943134692
82	C1	R1	7.4178525148859
82	C22	R1	7.03342300153745
82	C4	R1	7.33985000288462
82	C13	R1	7.29462074889163
82	C15	R1	7.08746284125034
82	C11	R1	7.29462074889163
82	C16	R1	7.29462074889163
82	C8	R1	7.19967234483636
82	C20	R1	7.15987133677839
82	C7	R1	7.28540221886225
83	C23	R1	7.18982455888002
83	C17	R1	7.49185309632967
83	C12	R1	7.29462074889163
83	C10	R1	7.49984588708321
83	C3	R1	7.51569983828404
83	C14	R1	7.4262647547021
83	C5	R1	7.51569983828404
83	C9	R1	7.16992500144231
83	C24	R1	7.4093909361377
83	C6	R1	7.3037807481771
83	C21	R1	7.15987133677839
83	C19	R1	7.3037807481771
83	C1	R1	7.44294349584873
83	C4	R1	7.5077946401987
83	C13	R1	7.33985000288462
83	C18	R1	6.98868468677217
83	C15	R1	7.08746284125034
83	C11	R1	7.17990909001493
83	C16	R1	7.01122725542325
83	C8	R1	7.05528243550119
83	C20	R1	7.31288295528436
83	C7	R1	7.10852445677817
84	C23	R1	7.18982455888002
84	C17	R1	7.07681559705083
84	C12	R1	6.98868468677217
84	C10	R1	7.23840473932508
84	C3	R1	7.18982455888002
84	C14	R1	7.38370429247405
84	C5	R1	6.8073549220576
84	C9	R1	7.38370429247405
84	C24	R1	7.27612440527424
84	C6	R1	7.28540221886225
84	C21	R1	7.31288295528436
84	C19	R1	7.16992500144231
84	C1	R1	7.21916852046216
84	C22	R1	7.51569983828404
84	C13	R1	6.90689059560852
84	C15	R1	7.25738784269265
84	C11	R1	7.02236781302845
84	C16	R1	6.6724253419715
84	C8	R1	7.22881869049588
84	C20	R1	7.35755200461808
84	C7	R1	7.39231742277876
85	C23	R1	7.37503943134692
85	C12	R1	7.33985000288462
85	C10	R1	7.27612440527424
85	C3	R1	7.4594316186373
85	C14	R1	7.39231742277876
85	C5	R1	6.96578428466209
85	C9	R1	7.5077946401987
85	C24	R1	7.53138146051631
85	C6	R1	7.27612440527424
85	C21	R1	7.33091687811462
85	C19	R1	7.5077946401987
85	C1	R1	7.25738784269265
85	C22	R1	7.33985000288462
85	C4	R1	7.23840473932508
85	C13	R1	7.27612440527424
85	C18	R1	7.11894107272351
85	C15	R1	7.38370429247405
85	C11	R1	7.13955135239879
85	C16	R1	7.09803208296053
85	C8	R1	6.8703647195834
85	C20	R1	7.08746284125034
85	C7	R1	7.14974711950468
86	C23	R1	7.58496250072116
86	C17	R1	7.37503943134692
86	C12	R1	7.2667865406949
86	C10	R1	7.14974711950468
86	C3	R1	7.3037807481771
86	C14	R1	7.33091687811462
86	C5	R1	7.36632221424582
86	C9	R1	7.4093909361377
86	C24	R1	7.12928301694497
86	C21	R1	7.31288295528436
86	C1	R1	7.37503943134692
86	C22	R1	7.37503943134692
86	C4	R1	7.25738784269265
86	C13	R1	6.88264304936184
86	C18	R1	7.29462074889163
86	C15	R1	7.48381577726426
86	C16	R1	6.96578428466209
86	C8	R1	7.62935662007961
86	C20	R1	7.2667865406949
86	C7	R1	7.08746284125034
87	C23	R1	7.11894107272351
87	C12	R1	7.28540221886225
87	C10	R1	7.16992500144231
87	C3	R1	7.19967234483636
87	C14	R1	7.35755200461808
87	C5	R1	7.35755200461808
87	C9	R1	7.52356195605701
87	C24	R1	7.39231742277876
87	C6	R1	7.39231742277876
87	C21	R1	7.09803208296053
87	C19	R1	7.45121111183233
87	C1	R1	7.5077946401987
87	C22	R1	7.13955135239879
87	C4	R1	7.67948009950545
87	C13	R1	7.51569983828404
87	C18	R1	7.08746284125034
87	C11	R1	6.95419631038687
87	C16	R1	7.20945336562895
87	C8	R1	7.33091687811462
87	C20	R1	7.467605550083
87	C7	R1	7.24792751344359
88	C23	R1	7.24792751344359
88	C17	R1	7.04439411935845
88	C12	R1	7.29462074889163
88	C10	R1	7.31288295528436
88	C3	R1	7.31288295528436
88	C14	R1	7.59245703726808
88	C5	R1	7.49185309632967
88	C9	R1	7.34872815423108
88	C24	R1	7.54689445988764
88	C21	R1	7.29462074889163
88	C19	R1	7.45121111183233
88	C1	R1	7.32192809488736
88	C4	R1	7.06608919045777
88	C13	R1	7.68650052718322
88	C18	R1	7.32192809488736
88	C15	R1	7.4262647547021
88	C11	R1	7.09803208296053
88	C16	R1	7.11894107272351
88	C8	R1	6.98868468677217
88	C20	R1	7.08746284125034
88	C7	R1	7.16992500144231
89	C23	R1	7
89	C10	R1	7.17990909001493
89	C3	R1	7.16992500144231
89	C14	R1	7.23840473932508
89	C5	R1	7.29462074889163
89	C9	R1	7.53138146051631
89	C6	R1	7.09803208296053
89	C21	R1	7.31288295528436
89	C19	R1	7.4594316186373
89	C22	R1	7.467605550083
89	C4	R1	7.12928301694497
89	C13	R1	7.22881869049588
89	C18	R1	6.97727992349992
89	C15	R1	7.03342300153745
89	C11	R1	6.89481776330794
89	C16	R1	7.56985560833095
89	C8	R1	7.4178525148859
89	C20	R1	7.40087943628218
89	C7	R1	7.4093909361377
90	C23	R1	7.14974711950468
90	C12	R1	7.49185309632967
90	C3	R1	7.35755200461808
90	C14	R1	7.35755200461808
90	C9	R1	7.06608919045777
90	C24	R1	7.31288295528436
90	C6	R1	7.37503943134692
90	C21	R1	7.19967234483636
90	C19	R1	7.16992500144231
90	C1	R1	7.31288295528436
90	C22	R1	7.20945336562895
90	C4	R1	7.36632221424582
90	C13	R1	7.45121111183233
90	C18	R1	7.24792751344359
90	C15	R1	7.35755200461808
90	C11	R1	7.22881869049588
90	C16	R1	7.16992500144231
90	C8	R1	6.98868468677217
90	C20	R1	7.14974711950468
91	C23	R1	7.29462074889163
91	C17	R1	7.16992500144231
91	C12	R1	7
91	C10	R1	7.24792751344359
91	C3	R1	7.29462074889163
91	C14	R1	7.23840473932508
91	C9	R1	7.53138146051631
91	C24	R1	7.02236781302845
91	C6	R1	7.05528243550119
91	C21	R1	7.32192809488736
91	C19	R1	7.21916852046216
91	C1	R1	7.27612440527424
91	C4	R1	7.4262647547021
91	C13	R1	7.01122725542325
91	C15	R1	7.5077946401987
91	C11	R1	7.23840473932508
91	C16	R1	7.38370429247405
91	C8	R1	7.22881869049588
91	C20	R1	7.467605550083
91	C7	R1	7.25738784269265
92	C23	R1	7.56985560833095
92	C17	R1	7.24792751344359
92	C12	R1	7.4178525148859
92	C10	R1	7.40087943628218
92	C14	R1	7.19967234483636
92	C5	R1	7.17990909001493
92	C9	R1	7.25738784269265
92	C24	R1	7.39231742277876
92	C6	R1	7.38370429247405
92	C21	R1	7.34872815423108
92	C1	R1	7.35755200461808
92	C4	R1	7.4093909361377
92	C13	R1	7.11894107272351
92	C18	R1	7.29462074889163
92	C15	R1	7.28540221886225
92	C11	R1	7.01122725542325
92	C8	R1	7.01122725542325
93	C23	R1	7.04439411935845
93	C17	R1	7.06608919045777
93	C12	R1	7.29462074889163
93	C10	R1	7.02236781302845
93	C3	R1	7.27612440527424
93	C14	R1	7.28540221886225
93	C5	R1	7.28540221886225
93	C9	R1	7.3037807481771
93	C24	R1	7.43462822763672
93	C6	R1	7.35755200461808
93	C21	R1	7.16992500144231
93	C19	R1	7.467605550083
93	C22	R1	7.03342300153745
93	C4	R1	7.467605550083
93	C13	R1	7.16992500144231
93	C18	R1	7.07681559705083
93	C15	R1	7.13955135239879
93	C11	R1	7.01122725542325
93	C16	R1	7.11894107272351
93	C8	R1	7.23840473932508
93	C20	R1	7.27612440527424
93	C7	R1	7.21916852046216
94	C23	R1	7.55458885167764
94	C17	R1	7.39231742277876
94	C12	R1	7.40087943628218
94	C10	R1	7.3037807481771
94	C14	R1	7.14974711950468
94	C5	R1	7.58496250072116
94	C9	R1	7.31288295528436
94	C21	R1	7.71424551766612
94	C19	R1	7.2667865406949
94	C1	R1	7.6724253419715
94	C22	R1	7.54689445988764
94	C4	R1	7.32192809488736
94	C13	R1	7.24792751344359
94	C18	R1	7.24792751344359
94	C15	R1	6.96578428466209
94	C11	R1	7.52356195605701
94	C16	R1	7.04439411935845
94	C8	R1	7.23840473932508
94	C20	R1	7.12928301694497
94	C7	R1	7.38370429247405
95	C23	R1	7.39231742277876
95	C17	R1	7.38370429247405
95	C12	R1	7.19967234483636
95	C10	R1	6.82017896241519
95	C3	R1	7.4093909361377
95	C5	R1	7.02236781302845
95	C9	R1	7.36632221424582
95	C24	R1	7.21916852046216
95	C6	R1	7.29462074889163
95	C21	R1	7.15987133677839
95	C19	R1	6.98868468677217
95	C1	R1	7.37503943134692
95	C22	R1	7.27612440527424
95	C4	R1	7.62205181945638
95	C13	R1	6.96578428466209
95	C18	R1	7.25738784269265
95	C15	R1	7.19967234483636
95	C11	R1	7
95	C8	R1	7.15987133677839
95	C20	R1	7.20945336562895
95	C7	R1	7.4178525148859
96	C23	R1	7.75488750216347
96	C17	R1	6.96578428466209
96	C12	R1	7.06608919045777
96	C10	R1	7.17990909001493
96	C3	R1	7.2667865406949
96	C14	R1	6.98868468677217
96	C5	R1	7.23840473932508
96	C9	R1	7.6724253419715
96	C24	R1	7.21916852046216
96	C6	R1	7.22881869049588
96	C19	R1	7.15987133677839
96	C1	R1	7.28540221886225
96	C22	R1	6.97727992349992
96	C4	R1	6.98868468677217
96	C13	R1	7.4262647547021
96	C15	R1	7.34872815423108
96	C11	R1	7.20945336562895
96	C16	R1	7.16992500144231
96	C8	R1	7.4178525148859
96	C20	R1	7.08746284125034
97	C23	R1	7.33985000288462
97	C17	R1	7.52356195605701
97	C12	R1	7.18982455888002
97	C10	R1	7.467605550083
97	C3	R1	7.33985000288462
97	C14	R1	7.36632221424582
97	C5	R1	7.49984588708321
97	C9	R1	7.23840473932508
97	C24	R1	7.37503943134692
97	C6	R1	7.49185309632967
97	C21	R1	7.25738784269265
97	C19	R1	7.28540221886225
97	C1	R1	7.16992500144231
97	C22	R1	7.15987133677839
97	C4	R1	7.13955135239879
97	C13	R1	7.52356195605701
97	C18	R1	7.48381577726426
97	C11	R1	7.18982455888002
97	C16	R1	7.27612440527424
97	C8	R1	7.19967234483636
97	C20	R1	7.51569983828404
97	C7	R1	7.16992500144231
98	C17	R1	7.03342300153745
98	C12	R1	7.02236781302845
98	C3	R1	7.48381577726426
98	C14	R1	7.17990909001493
98	C5	R1	7.20945336562895
98	C9	R1	7.25738784269265
98	C24	R1	7.51569983828404
98	C6	R1	7.28540221886225
98	C21	R1	7.08746284125034
98	C19	R1	7.14974711950468
98	C1	R1	7.56985560833095
98	C22	R1	7.12928301694497
98	C4	R1	7.467605550083
98	C13	R1	7.4757334309664
98	C18	R1	6.93073733756289
98	C15	R1	7.20945336562895
98	C11	R1	7.51569983828404
98	C16	R1	7.4262647547021
98	C8	R1	7.2667865406949
98	C20	R1	7.4178525148859
98	C7	R1	7.21916852046216
[truncated: 14,439 more rows]
