# Supplementary material for: Stochastic modelling of single-cell gene expression adaptation reveals non-genomic contribution to evolution of tumor subclones
Source: bioRxiv. 2024 Apr 20:2024.04.17.588869. Preprint. [Version 1] doi: 10.1101/2024.04.17.588869 (PMC11071284; doi:10.1101/2024.04.17.588869)
Supplement: Supplement 2 [file media-2.zip › Supplementary Files/Simulated Data/Adaptive_Simulation/tr_1.08_sq_.15_r_100_a_8.csv]

gene	species	replicate	exprval
1	C23	R1	7.4093909361377
1	C12	R1	7.29462074889163
1	C10	R1	7.76818432477693
1	C3	R1	7.35755200461808
1	C14	R1	7.37503943134692
1	C5	R1	7.29462074889163
1	C9	R1	7.32192809488736
1	C24	R1	6.93073733756289
1	C6	R1	7.29462074889163
1	C21	R1	7.467605550083
1	C19	R1	7.39231742277876
1	C1	R1	7.54689445988764
1	C22	R1	7.15987133677839
1	C4	R1	7.16992500144231
1	C13	R1	7.11894107272351
1	C18	R1	7.19967234483636
1	C15	R1	6.95419631038687
1	C11	R1	7.4594316186373
1	C16	R1	6.94251450533924
1	C8	R1	7.14974711950468
1	C20	R1	7.4262647547021
1	C7	R1	7.4093909361377
2	C23	R1	7.467605550083
2	C17	R1	7.32192809488736
2	C12	R1	6.95419631038687
2	C3	R1	7.37503943134692
2	C14	R1	7.4262647547021
2	C5	R1	7.10852445677817
2	C9	R1	7.3037807481771
2	C24	R1	7.32192809488736
2	C6	R1	7.24792751344359
2	C21	R1	6.71424551766612
2	C19	R1	7.33985000288462
2	C1	R1	7.33091687811462
2	C22	R1	7.5077946401987
2	C4	R1	7.22881869049588
2	C13	R1	7.34872815423108
2	C18	R1	7
2	C15	R1	7.07681559705083
2	C11	R1	7.08746284125034
2	C16	R1	6.78135971352466
2	C8	R1	7.56985560833095
2	C20	R1	7.2667865406949
2	C7	R1	6.82017896241519
3	C23	R1	7.07681559705083
3	C17	R1	7.04439411935845
3	C12	R1	7.39231742277876
3	C10	R1	7.33091687811462
3	C3	R1	7.55458885167764
3	C5	R1	7.2667865406949
3	C9	R1	7.15987133677839
3	C6	R1	7.16992500144231
3	C19	R1	7.33091687811462
3	C1	R1	7.3037807481771
3	C22	R1	7.13955135239879
3	C4	R1	7.56985560833095
3	C13	R1	7.15987133677839
3	C18	R1	6.85798099512757
3	C15	R1	7.52356195605701
3	C11	R1	7.06608919045777
3	C16	R1	6.84549005094437
3	C8	R1	7.12928301694497
3	C20	R1	7.05528243550119
3	C7	R1	7.33985000288462
4	C23	R1	7.11894107272351
4	C17	R1	7.31288295528436
4	C12	R1	7.24792751344359
4	C10	R1	7.59245703726808
4	C3	R1	7.4093909361377
4	C14	R1	7.04439411935845
4	C5	R1	7.44294349584873
4	C9	R1	7.11894107272351
4	C24	R1	7.31288295528436
4	C6	R1	7.49185309632967
4	C21	R1	7.15987133677839
4	C19	R1	7.04439411935845
4	C1	R1	7.17990909001493
4	C22	R1	7.29462074889163
4	C4	R1	6.98868468677217
4	C13	R1	7.51569983828404
4	C18	R1	7.06608919045777
4	C15	R1	7.34872815423108
4	C11	R1	7.25738784269265
4	C16	R1	7.02236781302845
4	C20	R1	7.54689445988764
4	C7	R1	7.16992500144231
5	C23	R1	7.4594316186373
5	C17	R1	7.18982455888002
5	C12	R1	7.22881869049588
5	C10	R1	7.09803208296053
5	C14	R1	7.28540221886225
5	C5	R1	7.2667865406949
5	C9	R1	7.17990909001493
5	C24	R1	6.96578428466209
5	C6	R1	7.14974711950468
5	C19	R1	7.23840473932508
5	C1	R1	7.4594316186373
5	C22	R1	7.25738784269265
5	C4	R1	7.13955135239879
5	C13	R1	7.52356195605701
5	C18	R1	7.27612440527424
5	C15	R1	7.18982455888002
5	C11	R1	7.467605550083
5	C16	R1	6.98868468677217
5	C8	R1	7.32192809488736
5	C20	R1	7.39231742277876
5	C7	R1	7.06608919045777
6	C23	R1	7.33985000288462
6	C17	R1	7.4178525148859
6	C12	R1	7.23840473932508
6	C10	R1	7.76155123244448
6	C3	R1	7
6	C14	R1	7.56985560833095
6	C5	R1	7.14974711950468
6	C9	R1	7.43462822763672
6	C24	R1	7.23840473932508
6	C6	R1	7.33985000288462
6	C21	R1	7.77478705960117
6	C19	R1	7.24792751344359
6	C1	R1	7.05528243550119
6	C4	R1	7.20945336562895
6	C13	R1	7.31288295528436
6	C18	R1	7.33985000288462
6	C15	R1	7.20945336562895
6	C11	R1	7.56224242422107
6	C16	R1	7.15987133677839
6	C8	R1	7.5077946401987
6	C20	R1	7.31288295528436
6	C7	R1	7.34872815423108
7	C23	R1	7.14974711950468
7	C12	R1	7.29462074889163
7	C10	R1	7.4594316186373
7	C5	R1	7.39231742277876
7	C9	R1	7.40087943628218
7	C6	R1	7.18982455888002
7	C21	R1	7.37503943134692
7	C19	R1	7.31288295528436
7	C1	R1	7.32192809488736
7	C22	R1	7.14974711950468
7	C4	R1	7.49984588708321
7	C13	R1	7.56224242422107
7	C18	R1	7.11894107272351
7	C11	R1	6.85798099512757
7	C8	R1	7.33091687811462
7	C20	R1	7.45121111183233
7	C7	R1	7.17990909001493
8	C23	R1	7.07681559705083
8	C17	R1	7.28540221886225
8	C12	R1	7.12928301694497
8	C10	R1	7.13955135239879
8	C14	R1	7.03342300153745
8	C5	R1	7.4262647547021
8	C24	R1	7.20945336562895
8	C6	R1	7.33091687811462
8	C21	R1	7.44294349584873
8	C19	R1	7.467605550083
8	C1	R1	7.27612440527424
8	C22	R1	7.15987133677839
8	C13	R1	7.20945336562895
8	C18	R1	7.33091687811462
8	C15	R1	7.27612440527424
8	C11	R1	7.01122725542325
8	C16	R1	7.16992500144231
8	C8	R1	7.2667865406949
8	C20	R1	7.20945336562895
8	C7	R1	7.38370429247405
9	C23	R1	7.24792751344359
9	C17	R1	7.10852445677817
9	C12	R1	7.29462074889163
9	C10	R1	7.4093909361377
9	C3	R1	7.01122725542325
9	C5	R1	7.32192809488736
9	C9	R1	7.11894107272351
9	C24	R1	7.08746284125034
9	C6	R1	7.59245703726808
9	C21	R1	7.49984588708321
9	C19	R1	7.4262647547021
9	C22	R1	7.59245703726808
9	C4	R1	6.93073733756289
9	C13	R1	7.33091687811462
9	C18	R1	7.34872815423108
9	C15	R1	7.22881869049588
9	C16	R1	7.01122725542325
9	C8	R1	7.14974711950468
9	C20	R1	7.53915881110803
9	C7	R1	7.22881869049588
10	C17	R1	7.18982455888002
10	C12	R1	7.36632221424582
10	C10	R1	7.28540221886225
10	C3	R1	7.11894107272351
10	C14	R1	6.95419631038687
10	C9	R1	7.11894107272351
10	C6	R1	7.33091687811462
10	C21	R1	7.11894107272351
10	C19	R1	6.95419631038687
10	C1	R1	7.32192809488736
10	C22	R1	7.09803208296053
10	C4	R1	7.5077946401987
10	C13	R1	7.29462074889163
10	C18	R1	7.03342300153745
10	C15	R1	7.23840473932508
10	C11	R1	7.22881869049588
10	C16	R1	7.36632221424582
10	C8	R1	6.85798099512757
10	C20	R1	7.65105169117893
10	C7	R1	7.23840473932508
11	C23	R1	7.16992500144231
11	C17	R1	7.4262647547021
11	C12	R1	7.35755200461808
11	C10	R1	7.44294349584873
11	C14	R1	7.17990909001493
11	C5	R1	7.25738784269265
11	C24	R1	7.35755200461808
11	C6	R1	7.4093909361377
11	C21	R1	7.06608919045777
11	C19	R1	7.33091687811462
11	C1	R1	7.17990909001493
11	C22	R1	7.4262647547021
11	C4	R1	7.23840473932508
11	C18	R1	6.88264304936184
11	C15	R1	7.17990909001493
11	C11	R1	7.53915881110803
11	C16	R1	7.11894107272351
11	C8	R1	7.18982455888002
11	C20	R1	7.19967234483636
11	C7	R1	7.57742882803575
12	C23	R1	7.88874324889826
12	C17	R1	7.43462822763672
12	C12	R1	7.5077946401987
12	C10	R1	7.29462074889163
12	C14	R1	7.14974711950468
12	C5	R1	7.07681559705083
12	C9	R1	7.3037807481771
12	C6	R1	7.18982455888002
12	C21	R1	7.43462822763672
12	C19	R1	7.05528243550119
12	C1	R1	7.24792751344359
12	C22	R1	7.45121111183233
12	C4	R1	7.17990909001493
12	C13	R1	7.25738784269265
12	C18	R1	7.53138146051631
12	C15	R1	7.2667865406949
12	C16	R1	7.23840473932508
12	C8	R1	7.25738784269265
12	C20	R1	7.57742882803575
12	C7	R1	7.25738784269265
13	C23	R1	7.22881869049588
13	C17	R1	7.32192809488736
13	C12	R1	7.43462822763672
13	C10	R1	6.95419631038687
13	C3	R1	7.05528243550119
13	C14	R1	7.4093909361377
13	C5	R1	6.8073549220576
13	C24	R1	7.53915881110803
13	C6	R1	7.39231742277876
13	C21	R1	7.4757334309664
13	C19	R1	7.68650052718322
13	C1	R1	7.07681559705083
13	C22	R1	7.08746284125034
13	C4	R1	7.19967234483636
13	C13	R1	7.35755200461808
13	C18	R1	7.34872815423108
13	C15	R1	7.11894107272351
13	C11	R1	7.17990909001493
13	C16	R1	7.14974711950468
13	C8	R1	7.45121111183233
13	C7	R1	7.39231742277876
14	C23	R1	7.16992500144231
14	C12	R1	7.18982455888002
14	C10	R1	7.31288295528436
14	C3	R1	7.28540221886225
14	C14	R1	6.58496250072116
14	C5	R1	7.28540221886225
14	C24	R1	7.4178525148859
14	C6	R1	7.06608919045777
14	C21	R1	7.02236781302845
14	C19	R1	7.27612440527424
14	C1	R1	7.21916852046216
14	C22	R1	7.3037807481771
14	C4	R1	7.31288295528436
14	C13	R1	7.45121111183233
14	C18	R1	7.02236781302845
14	C15	R1	7.40087943628218
14	C11	R1	7
14	C16	R1	7.19967234483636
14	C8	R1	7.21916852046216
14	C20	R1	7.56224242422107
14	C7	R1	7.27612440527424
15	C23	R1	7.11894107272351
15	C12	R1	7.20945336562895
15	C10	R1	7.29462074889163
15	C3	R1	7.48381577726426
15	C14	R1	6.91886323727459
15	C5	R1	6.94251450533924
15	C9	R1	7.27612440527424
15	C24	R1	7.05528243550119
15	C6	R1	7.33091687811462
15	C21	R1	7.29462074889163
15	C19	R1	7.4594316186373
15	C1	R1	7.10852445677817
15	C22	R1	6.96578428466209
15	C4	R1	7.17990909001493
15	C13	R1	6.6724253419715
15	C18	R1	7.06608919045777
15	C15	R1	6.97727992349992
15	C11	R1	7.37503943134692
15	C8	R1	7.40087943628218
15	C20	R1	7.19967234483636
15	C7	R1	7.18982455888002
16	C23	R1	7.19967234483636
16	C17	R1	7.45121111183233
16	C12	R1	7.65821148275179
16	C10	R1	7.4093909361377
16	C3	R1	6.84549005094437
16	C14	R1	7.21916852046216
16	C9	R1	7.49185309632967
16	C24	R1	7.03342300153745
16	C6	R1	6.94251450533924
16	C21	R1	7.23840473932508
16	C19	R1	7.24792751344359
16	C1	R1	7.27612440527424
16	C22	R1	7.27612440527424
16	C4	R1	7.14974711950468
16	C13	R1	7.04439411935845
16	C18	R1	7.02236781302845
16	C15	R1	7.29462074889163
16	C11	R1	6.97727992349992
16	C16	R1	7.20945336562895
16	C8	R1	7.14974711950468
16	C20	R1	7.4178525148859
16	C7	R1	7.20945336562895
17	C23	R1	7.28540221886225
17	C17	R1	7.43462822763672
17	C12	R1	7.62935662007961
17	C10	R1	7.10852445677817
17	C3	R1	7.65821148275179
17	C14	R1	7.49185309632967
17	C5	R1	7.25738784269265
17	C24	R1	7.24792751344359
17	C6	R1	7.20945336562895
17	C21	R1	7.28540221886225
17	C19	R1	7.22881869049588
17	C1	R1	7.44294349584873
17	C22	R1	7.35755200461808
17	C13	R1	7.43462822763672
17	C18	R1	7.38370429247405
17	C15	R1	7.29462074889163
17	C11	R1	6.75488750216347
17	C16	R1	7.18982455888002
17	C8	R1	7.4262647547021
17	C20	R1	7.66533591718518
17	C7	R1	7.58496250072116
18	C23	R1	7.20945336562895
18	C17	R1	7.09803208296053
18	C12	R1	7.49185309632967
18	C10	R1	7.36632221424582
18	C3	R1	7.39231742277876
18	C14	R1	7.29462074889163
18	C5	R1	7.4093909361377
18	C9	R1	7.04439411935845
18	C24	R1	7.07681559705083
18	C6	R1	7.22881869049588
18	C21	R1	7.15987133677839
18	C19	R1	7.13955135239879
18	C1	R1	7.14974711950468
18	C22	R1	7.467605550083
18	C4	R1	7.27612440527424
18	C13	R1	7.4178525148859
18	C18	R1	7.4262647547021
18	C15	R1	7.55458885167764
18	C11	R1	7.33985000288462
18	C16	R1	7.38370429247405
18	C8	R1	7.56224242422107
18	C20	R1	7.22881869049588
18	C7	R1	7.17990909001493
19	C23	R1	7.33091687811462
19	C17	R1	7.28540221886225
19	C12	R1	7.49185309632967
19	C10	R1	7.49984588708321
19	C3	R1	6.98868468677217
19	C14	R1	7.39231742277876
19	C5	R1	7.36632221424582
19	C9	R1	7.53915881110803
19	C24	R1	7.17990909001493
19	C6	R1	7.37503943134692
19	C1	R1	7.33091687811462
19	C22	R1	7.4178525148859
19	C4	R1	7.4178525148859
19	C13	R1	7.56224242422107
19	C15	R1	7.16992500144231
19	C11	R1	7.27612440527424
19	C16	R1	7.33091687811462
19	C8	R1	7.24792751344359
19	C20	R1	6.89481776330794
19	C7	R1	7.34872815423108
20	C23	R1	7.32192809488736
20	C17	R1	7.48381577726426
20	C12	R1	6.98868468677217
20	C10	R1	7.35755200461808
20	C3	R1	7.02236781302845
20	C14	R1	6.98868468677217
20	C5	R1	7.20945336562895
20	C9	R1	7.07681559705083
20	C24	R1	7.19967234483636
20	C21	R1	7.4093909361377
20	C19	R1	7.44294349584873
20	C1	R1	7.25738784269265
20	C22	R1	7.22881869049588
20	C13	R1	7.2667865406949
20	C18	R1	7.01122725542325
20	C15	R1	6.96578428466209
20	C11	R1	7.51569983828404
20	C16	R1	6.95419631038687
20	C8	R1	7.02236781302845
20	C20	R1	7.13955135239879
20	C7	R1	7.63662462054365
21	C23	R1	7.49185309632967
21	C17	R1	7.15987133677839
21	C12	R1	7.07681559705083
21	C10	R1	7.39231742277876
21	C3	R1	7.05528243550119
21	C14	R1	7.35755200461808
21	C5	R1	7.4178525148859
21	C9	R1	7.21916852046216
21	C6	R1	7.3037807481771
21	C21	R1	7.37503943134692
21	C19	R1	7.39231742277876
21	C1	R1	7.29462074889163
21	C22	R1	7.06608919045777
21	C4	R1	7.16992500144231
21	C13	R1	7.11894107272351
21	C18	R1	7.02236781302845
21	C15	R1	7.12928301694497
21	C11	R1	7.35755200461808
21	C16	R1	6.98868468677217
21	C8	R1	7.01122725542325
21	C20	R1	7.49984588708321
21	C7	R1	7.08746284125034
22	C23	R1	7.4178525148859
22	C17	R1	7.33091687811462
22	C12	R1	7.27612440527424
22	C10	R1	7.27612440527424
22	C14	R1	6.83289001416474
22	C5	R1	7.19967234483636
22	C24	R1	7.15987133677839
22	C6	R1	7.52356195605701
22	C21	R1	7.10852445677817
22	C19	R1	7.32192809488736
22	C1	R1	7.09803208296053
22	C22	R1	7.34872815423108
22	C4	R1	7.40087943628218
22	C13	R1	7.32192809488736
22	C18	R1	7.01122725542325
22	C15	R1	7.27612440527424
22	C11	R1	7.24792751344359
22	C8	R1	7.40087943628218
22	C20	R1	7.53915881110803
22	C7	R1	7.16992500144231
23	C23	R1	7.44294349584873
23	C17	R1	7.09803208296053
23	C12	R1	6.94251450533924
23	C10	R1	7.18982455888002
23	C3	R1	7.27612440527424
23	C14	R1	7.37503943134692
23	C5	R1	7.24792751344359
23	C9	R1	7.53138146051631
23	C6	R1	7.4594316186373
23	C19	R1	7.13955135239879
23	C1	R1	7.28540221886225
23	C13	R1	7.18982455888002
23	C18	R1	7.33985000288462
23	C11	R1	7.29462074889163
23	C16	R1	6.79441586635011
23	C20	R1	7.32192809488736
23	C7	R1	7.21916852046216
24	C23	R1	7.39231742277876
24	C17	R1	7.12928301694497
24	C12	R1	7.22881869049588
24	C10	R1	7.34872815423108
24	C3	R1	7.5077946401987
24	C14	R1	7.36632221424582
24	C5	R1	7.37503943134692
24	C9	R1	7.07681559705083
24	C24	R1	7.09803208296053
24	C6	R1	7.32192809488736
24	C21	R1	7.15987133677839
24	C19	R1	7.53915881110803
24	C1	R1	6.97727992349992
24	C22	R1	7.467605550083
24	C4	R1	7.20945336562895
24	C13	R1	7.15987133677839
24	C18	R1	7.51569983828404
24	C11	R1	7.09803208296053
24	C16	R1	6.85798099512757
24	C8	R1	6.88264304936184
24	C20	R1	7.32192809488736
24	C7	R1	7.17990909001493
25	C17	R1	7.3037807481771
25	C12	R1	7.15987133677839
25	C10	R1	7.39231742277876
25	C3	R1	7.4594316186373
25	C14	R1	7.3037807481771
25	C5	R1	7.27612440527424
25	C9	R1	7.37503943134692
25	C24	R1	7.40087943628218
25	C6	R1	7.25738784269265
25	C21	R1	7.2667865406949
25	C19	R1	7.44294349584873
25	C1	R1	7.25738784269265
25	C22	R1	7.43462822763672
25	C4	R1	7.4262647547021
25	C13	R1	7.06608919045777
25	C18	R1	7.6724253419715
25	C15	R1	7.09803208296053
25	C11	R1	7.3037807481771
25	C16	R1	7.24792751344359
25	C8	R1	7.39231742277876
25	C7	R1	7.21916852046216
26	C23	R1	7.19967234483636
26	C12	R1	7.06608919045777
26	C10	R1	7.35755200461808
26	C3	R1	7.25738784269265
26	C14	R1	7.31288295528436
26	C5	R1	7.23840473932508
26	C9	R1	7.43462822763672
26	C6	R1	7.61470984411521
26	C21	R1	7.05528243550119
26	C19	R1	7.2667865406949
26	C1	R1	7.14974711950468
26	C22	R1	7.21916852046216
26	C4	R1	7.24792751344359
26	C13	R1	7.18982455888002
26	C18	R1	7.467605550083
26	C15	R1	6.98868468677217
26	C11	R1	7.25738784269265
26	C8	R1	7.33091687811462
26	C20	R1	7.19967234483636
26	C7	R1	7.15987133677839
27	C12	R1	7.08746284125034
27	C10	R1	7.29462074889163
27	C3	R1	7.57742882803575
27	C14	R1	7.34872815423108
27	C5	R1	7.07681559705083
27	C9	R1	7.40087943628218
27	C24	R1	7.24792751344359
27	C6	R1	7.20945336562895
27	C19	R1	7.17990909001493
27	C1	R1	7.25738784269265
27	C22	R1	7.69348695749933
27	C13	R1	7.31288295528436
27	C18	R1	6.94251450533924
27	C16	R1	7.27612440527424
27	C20	R1	7.16992500144231
27	C7	R1	7.17990909001493
28	C23	R1	7.55458885167764
28	C17	R1	7.49185309632967
28	C12	R1	7.38370429247405
28	C10	R1	7.25738784269265
28	C3	R1	7.4594316186373
28	C14	R1	7.20945336562895
28	C5	R1	7.05528243550119
28	C9	R1	7.35755200461808
28	C24	R1	7.18982455888002
28	C6	R1	7.39231742277876
28	C21	R1	7.49185309632967
28	C19	R1	7.34872815423108
28	C1	R1	7.18982455888002
28	C4	R1	7.23840473932508
28	C13	R1	7.18982455888002
28	C18	R1	7.20945336562895
28	C15	R1	7.15987133677839
28	C11	R1	6.91886323727459
28	C16	R1	7.68650052718322
28	C8	R1	7.06608919045777
28	C20	R1	7.38370429247405
29	C17	R1	7.57742882803575
29	C10	R1	7.11894107272351
29	C3	R1	7.22881869049588
29	C14	R1	7.4757334309664
29	C5	R1	7.08746284125034
29	C9	R1	7.49185309632967
29	C24	R1	7.06608919045777
29	C6	R1	7.49185309632967
29	C21	R1	7.12928301694497
29	C19	R1	7.27612440527424
29	C1	R1	7.65821148275179
29	C22	R1	7.43462822763672
29	C4	R1	7.2667865406949
29	C13	R1	7.29462074889163
29	C18	R1	7.14974711950468
29	C15	R1	7.35755200461808
29	C8	R1	7.09803208296053
29	C20	R1	7.03342300153745
29	C7	R1	7.27612440527424
30	C23	R1	6.97727992349992
30	C17	R1	7.37503943134692
30	C12	R1	7.35755200461808
30	C10	R1	7.35755200461808
30	C3	R1	7.55458885167764
30	C14	R1	7.21916852046216
30	C5	R1	7.4178525148859
30	C9	R1	7.07681559705083
30	C24	R1	7.5077946401987
30	C21	R1	7.27612440527424
30	C19	R1	7.34872815423108
30	C1	R1	7.02236781302845
30	C22	R1	7.16992500144231
30	C13	R1	7.33985000288462
30	C18	R1	7.3037807481771
30	C15	R1	7.17990909001493
30	C11	R1	7.16992500144231
30	C16	R1	7.11894107272351
30	C7	R1	7.59991284218713
31	C23	R1	7.04439411935845
31	C17	R1	7.32192809488736
31	C12	R1	7.28540221886225
31	C10	R1	7.39231742277876
31	C3	R1	7.53915881110803
31	C24	R1	7.25738784269265
31	C6	R1	7.70043971814109
31	C21	R1	7.4178525148859
31	C19	R1	7.27612440527424
31	C1	R1	7.5077946401987
31	C22	R1	7.27612440527424
31	C4	R1	7.60733031374961
31	C13	R1	7.16992500144231
31	C18	R1	7.4262647547021
31	C15	R1	7.25738784269265
31	C11	R1	7
31	C16	R1	7.18982455888002
31	C8	R1	7.21916852046216
31	C20	R1	7.23840473932508
31	C7	R1	7.4178525148859
32	C23	R1	7.51569983828404
32	C17	R1	6.88264304936184
32	C12	R1	7.4093909361377
32	C10	R1	7.08746284125034
32	C3	R1	6.88264304936184
32	C14	R1	7.6724253419715
32	C5	R1	7.65821148275179
32	C9	R1	7.3037807481771
32	C24	R1	7.33985000288462
32	C6	R1	6.91886323727459
32	C21	R1	7.35755200461808
32	C19	R1	7.467605550083
32	C1	R1	7.11894107272351
32	C22	R1	7.11894107272351
32	C4	R1	7.28540221886225
32	C13	R1	7.4178525148859
32	C18	R1	7.4093909361377
32	C15	R1	7.13955135239879
32	C11	R1	7.11894107272351
32	C16	R1	7.07681559705083
32	C8	R1	7.62205181945638
32	C20	R1	7.31288295528436
32	C7	R1	7.4093909361377
33	C23	R1	7.17990909001493
33	C17	R1	7.08746284125034
33	C12	R1	7.29462074889163
33	C10	R1	7.36632221424582
33	C3	R1	6.98868468677217
33	C5	R1	7.59245703726808
33	C9	R1	7.23840473932508
33	C24	R1	7.35755200461808
33	C6	R1	7.45121111183233
33	C21	R1	7.31288295528436
33	C19	R1	7.18982455888002
33	C22	R1	7.17990909001493
33	C4	R1	7.07681559705083
33	C13	R1	7.70043971814109
33	C18	R1	6.68650052718322
33	C11	R1	7.19967234483636
33	C16	R1	6.84549005094437
33	C8	R1	7.25738784269265
33	C20	R1	7.48381577726426
33	C7	R1	6.84549005094437
34	C23	R1	7.54689445988764
34	C17	R1	7.20945336562895
34	C12	R1	7.49984588708321
34	C10	R1	7.25738784269265
34	C3	R1	7.34872815423108
34	C14	R1	7.11894107272351
34	C5	R1	7.08746284125034
34	C9	R1	7.07681559705083
34	C24	R1	7.10852445677817
34	C6	R1	7.21916852046216
34	C21	R1	7.25738784269265
34	C19	R1	7.57742882803575
34	C1	R1	7.35755200461808
34	C22	R1	7.62205181945638
34	C4	R1	7.3037807481771
34	C13	R1	7.31288295528436
34	C18	R1	7
34	C11	R1	7.38370429247405
34	C16	R1	7.31288295528436
34	C8	R1	7.18982455888002
34	C20	R1	7.23840473932508
34	C7	R1	7.05528243550119
35	C23	R1	7.18982455888002
35	C17	R1	7.27612440527424
35	C12	R1	7.7279204545632
35	C10	R1	7.44294349584873
35	C3	R1	7.14974711950468
35	C14	R1	7.37503943134692
35	C5	R1	7.13955135239879
35	C9	R1	7.24792751344359
35	C24	R1	7.04439411935845
35	C6	R1	7.25738784269265
35	C21	R1	7.04439411935845
35	C19	R1	7.55458885167764
35	C1	R1	7.21916852046216
35	C22	R1	7.22881869049588
35	C4	R1	7.52356195605701
35	C13	R1	7.28540221886225
35	C18	R1	7.5077946401987
35	C15	R1	7.19967234483636
35	C11	R1	7.28540221886225
35	C16	R1	6.79441586635011
35	C8	R1	7.43462822763672
35	C7	R1	7.33091687811462
36	C23	R1	7.51569983828404
36	C17	R1	7.14974711950468
36	C12	R1	7.25738784269265
36	C10	R1	7.44294349584873
36	C3	R1	7.2667865406949
36	C14	R1	7.44294349584873
36	C5	R1	7.21916852046216
36	C9	R1	7.15987133677839
36	C6	R1	7.33985000288462
36	C21	R1	7.10852445677817
36	C19	R1	7.33985000288462
36	C22	R1	7.36632221424582
36	C4	R1	7.39231742277876
36	C13	R1	7.4178525148859
36	C15	R1	7.24792751344359
36	C11	R1	7.28540221886225
36	C16	R1	7.03342300153745
36	C8	R1	7.33985000288462
36	C20	R1	7.3037807481771
36	C7	R1	7.4757334309664
37	C23	R1	7.4757334309664
37	C17	R1	7.4757334309664
37	C12	R1	7.10852445677817
37	C10	R1	7.10852445677817
37	C3	R1	7.49984588708321
37	C14	R1	7.33091687811462
37	C5	R1	7.24792751344359
37	C9	R1	7.29462074889163
37	C24	R1	7.10852445677817
37	C6	R1	7.43462822763672
37	C21	R1	6.98868468677217
37	C19	R1	7.13955135239879
37	C1	R1	7.3037807481771
37	C22	R1	7.27612440527424
37	C4	R1	7.35755200461808
37	C13	R1	7.21916852046216
37	C15	R1	7.35755200461808
37	C11	R1	7.53915881110803
37	C16	R1	7.07681559705083
37	C8	R1	7.28540221886225
37	C20	R1	7.51569983828404
37	C7	R1	7.36632221424582
38	C23	R1	7.04439411935845
38	C17	R1	7.44294349584873
38	C12	R1	7.2667865406949
38	C10	R1	7.12928301694497
38	C3	R1	6.95419631038687
38	C14	R1	7.39231742277876
38	C5	R1	7.60733031374961
38	C9	R1	7.52356195605701
38	C24	R1	7.38370429247405
38	C6	R1	7.45121111183233
38	C21	R1	7.22881869049588
38	C19	R1	7.27612440527424
38	C4	R1	7.17990909001493
38	C13	R1	7.23840473932508
38	C18	R1	7.05528243550119
38	C15	R1	7.03342300153745
38	C11	R1	7.24792751344359
38	C8	R1	7.54689445988764
38	C20	R1	7.05528243550119
38	C7	R1	7.51569983828404
39	C23	R1	7.52356195605701
39	C17	R1	7.11894107272351
39	C12	R1	7.17990909001493
39	C10	R1	7.59991284218713
39	C3	R1	7.4093909361377
39	C14	R1	7.18982455888002
39	C5	R1	7.08746284125034
39	C9	R1	7.4093909361377
39	C24	R1	7.2667865406949
39	C6	R1	7.20945336562895
39	C21	R1	7
39	C19	R1	7.19967234483636
39	C1	R1	7.25738784269265
39	C22	R1	7.21916852046216
39	C4	R1	7.2667865406949
39	C13	R1	7.21916852046216
39	C18	R1	7.23840473932508
39	C15	R1	6.97727992349992
39	C16	R1	7.17990909001493
39	C8	R1	7.36632221424582
39	C7	R1	7.01122725542325
40	C23	R1	7.23840473932508
40	C17	R1	7.13955135239879
40	C12	R1	7.21916852046216
40	C10	R1	7.27612440527424
40	C14	R1	7.20945336562895
40	C5	R1	7.3037807481771
40	C9	R1	7.4757334309664
40	C24	R1	7.38370429247405
40	C6	R1	7.467605550083
40	C21	R1	7.11894107272351
40	C19	R1	7.14974711950468
40	C1	R1	7.19967234483636
40	C22	R1	7.07681559705083
40	C4	R1	7.33091687811462
40	C13	R1	7.16992500144231
40	C18	R1	7.4262647547021
40	C15	R1	7.17990909001493
40	C11	R1	6.95419631038687
40	C16	R1	7.03342300153745
40	C8	R1	7.33985000288462
40	C20	R1	7.20945336562895
40	C7	R1	7.25738784269265
41	C17	R1	7.33091687811462
41	C10	R1	7.13955135239879
41	C3	R1	7.24792751344359
41	C14	R1	7.38370429247405
41	C5	R1	7.08746284125034
41	C9	R1	7.33985000288462
41	C24	R1	7.57742882803575
41	C21	R1	7.33091687811462
41	C19	R1	7.33091687811462
41	C1	R1	7.25738784269265
41	C22	R1	7.57742882803575
41	C4	R1	7.467605550083
41	C18	R1	7.14974711950468
41	C15	R1	7.45121111183233
41	C11	R1	7.07681559705083
41	C16	R1	7.17990909001493
41	C8	R1	7.65821148275179
41	C20	R1	7.33985000288462
41	C7	R1	7.53915881110803
42	C23	R1	6.97727992349992
42	C17	R1	7.60733031374961
42	C12	R1	7.3037807481771
42	C10	R1	7.16992500144231
42	C3	R1	7.12928301694497
42	C14	R1	7.23840473932508
42	C5	R1	7.09803208296053
42	C9	R1	7.06608919045777
42	C24	R1	7.4262647547021
42	C6	R1	7.51569983828404
42	C21	R1	7.23840473932508
42	C19	R1	7.18982455888002
42	C1	R1	6.93073733756289
42	C22	R1	7.13955135239879
42	C4	R1	7.34872815423108
42	C13	R1	7.44294349584873
42	C18	R1	6.98868468677217
42	C15	R1	6.97727992349992
42	C11	R1	7.17990909001493
42	C16	R1	7.33985000288462
42	C8	R1	7.36632221424582
42	C20	R1	7.34872815423108
42	C7	R1	7.55458885167764
43	C23	R1	7.14974711950468
43	C12	R1	7.05528243550119
43	C10	R1	7.19967234483636
43	C3	R1	7.21916852046216
43	C14	R1	7.28540221886225
43	C5	R1	7.24792751344359
43	C9	R1	6.94251450533924
43	C24	R1	7.02236781302845
43	C21	R1	7.4178525148859
43	C19	R1	7.4262647547021
43	C1	R1	7.40087943628218
43	C22	R1	7.29462074889163
43	C4	R1	7.29462074889163
43	C13	R1	7.33985000288462
43	C18	R1	7.28540221886225
43	C15	R1	7.13955135239879
43	C11	R1	7.32192809488736
43	C16	R1	7.13955135239879
43	C8	R1	7.44294349584873
43	C7	R1	7.2667865406949
44	C23	R1	7.34872815423108
44	C12	R1	7.57742882803575
44	C10	R1	7
44	C3	R1	7.23840473932508
44	C14	R1	7.63662462054365
44	C9	R1	7.39231742277876
44	C6	R1	7.18982455888002
44	C21	R1	7.36632221424582
44	C19	R1	7.36632221424582
44	C22	R1	7.2667865406949
44	C4	R1	7.33091687811462
44	C18	R1	7.19967234483636
44	C11	R1	7.17990909001493
44	C16	R1	7.4757334309664
44	C8	R1	7.3037807481771
44	C7	R1	7.4757334309664
45	C23	R1	6.90689059560852
45	C17	R1	7.32192809488736
45	C12	R1	6.95419631038687
45	C3	R1	7.18982455888002
45	C14	R1	7.39231742277876
45	C5	R1	7.12928301694497
45	C9	R1	7.28540221886225
45	C24	R1	6.8073549220576
45	C6	R1	7.23840473932508
45	C1	R1	6.8703647195834
45	C4	R1	7.44294349584873
45	C13	R1	7.4757334309664
45	C18	R1	7.18982455888002
45	C15	R1	7.38370429247405
45	C11	R1	7.17990909001493
45	C8	R1	7.27612440527424
45	C20	R1	7.05528243550119
45	C7	R1	7.22881869049588
46	C23	R1	6.8703647195834
46	C17	R1	7.40087943628218
46	C12	R1	7.3037807481771
46	C10	R1	7.4178525148859
46	C3	R1	7.3037807481771
46	C14	R1	7.59245703726808
46	C9	R1	7.4262647547021
46	C24	R1	7.66533591718518
46	C6	R1	7.06608919045777
46	C21	R1	7.12928301694497
46	C19	R1	7.31288295528436
46	C1	R1	7.25738784269265
46	C22	R1	7.35755200461808
46	C4	R1	7.23840473932508
46	C13	R1	7.22881869049588
46	C18	R1	7.54689445988764
46	C15	R1	7.25738784269265
46	C11	R1	7.02236781302845
46	C16	R1	6.64385618977472
46	C8	R1	7.23840473932508
46	C20	R1	7.4178525148859
46	C7	R1	7.27612440527424
47	C23	R1	7.36632221424582
47	C17	R1	7.02236781302845
47	C12	R1	7.09803208296053
47	C10	R1	7.11894107272351
47	C3	R1	7.62935662007961
47	C14	R1	7.23840473932508
47	C5	R1	7.15987133677839
47	C9	R1	7.2667865406949
47	C24	R1	7.23840473932508
47	C6	R1	7.4262647547021
47	C21	R1	7.37503943134692
47	C19	R1	7.24792751344359
47	C1	R1	7.74819284958946
47	C22	R1	7.19967234483636
47	C13	R1	7.23840473932508
47	C18	R1	7.17990909001493
47	C15	R1	7.04439411935845
47	C11	R1	7.31288295528436
47	C8	R1	7.35755200461808
47	C20	R1	7.23840473932508
47	C7	R1	7.24792751344359
48	C23	R1	7.27612440527424
48	C12	R1	7.25738784269265
48	C10	R1	7.35755200461808
48	C3	R1	7.40087943628218
48	C14	R1	7.09803208296053
48	C5	R1	7.33985000288462
48	C9	R1	7.61470984411521
48	C24	R1	7.31288295528436
48	C6	R1	7.37503943134692
48	C21	R1	7.29462074889163
48	C19	R1	7.15987133677839
48	C1	R1	7.09803208296053
48	C22	R1	7.45121111183233
48	C4	R1	7.48381577726426
48	C13	R1	7.53138146051631
48	C18	R1	7.16992500144231
48	C15	R1	7.37503943134692
48	C16	R1	7.36632221424582
48	C8	R1	7.08746284125034
48	C20	R1	7.04439411935845
48	C7	R1	7.69348695749933
49	C23	R1	7.16992500144231
49	C17	R1	7.24792751344359
49	C12	R1	7.4594316186373
49	C10	R1	7.4594316186373
49	C3	R1	7.38370429247405
49	C14	R1	7.22881869049588
49	C9	R1	6.91886323727459
49	C24	R1	7.07681559705083
49	C6	R1	7.48381577726426
49	C21	R1	6.91886323727459
49	C1	R1	7.37503943134692
49	C22	R1	7.04439411935845
49	C13	R1	7.49984588708321
49	C15	R1	7.31288295528436
49	C11	R1	7.4093909361377
49	C16	R1	6.96578428466209
49	C8	R1	7.5077946401987
49	C20	R1	7.44294349584873
49	C7	R1	7.31288295528436
50	C23	R1	7.16992500144231
50	C17	R1	7.38370429247405
50	C12	R1	7.3037807481771
50	C10	R1	7.4178525148859
50	C3	R1	7.22881869049588
50	C14	R1	7.43462822763672
50	C5	R1	7.06608919045777
50	C9	R1	7.33985000288462
50	C24	R1	7.24792751344359
50	C6	R1	7.20945336562895
50	C21	R1	6.89481776330794
50	C19	R1	7.20945336562895
50	C1	R1	7.49984588708321
50	C22	R1	7.07681559705083
50	C4	R1	6.98868468677217
50	C18	R1	7.19967234483636
50	C15	R1	7.4093909361377
50	C11	R1	6.97727992349992
50	C16	R1	7.24792751344359
50	C8	R1	6.97727992349992
50	C20	R1	7.53138146051631
50	C7	R1	7.10852445677817
51	C23	R1	7.10852445677817
51	C17	R1	7.37503943134692
51	C12	R1	6.98868468677217
51	C10	R1	7.37503943134692
51	C3	R1	7.43462822763672
51	C14	R1	6.93073733756289
51	C5	R1	7.04439411935845
51	C9	R1	7.54689445988764
51	C24	R1	7.07681559705083
51	C6	R1	7.32192809488736
51	C19	R1	7.2667865406949
51	C1	R1	7.05528243550119
51	C22	R1	7.21916852046216
51	C18	R1	7.10852445677817
51	C15	R1	7.36632221424582
51	C11	R1	7.27612440527424
51	C8	R1	6.94251450533924
51	C20	R1	7.65821148275179
51	C7	R1	6.93073733756289
52	C23	R1	6.96578428466209
52	C17	R1	7.58496250072116
52	C12	R1	7.3037807481771
52	C10	R1	7.28540221886225
52	C5	R1	6.95419631038687
52	C9	R1	7.70043971814109
52	C24	R1	7.3037807481771
52	C6	R1	7.29462074889163
52	C21	R1	7.45121111183233
52	C19	R1	7.23840473932508
52	C1	R1	7.37503943134692
52	C22	R1	7.07681559705083
52	C4	R1	7.19967234483636
52	C13	R1	7.05528243550119
52	C18	R1	7.20945336562895
52	C15	R1	7.32192809488736
52	C11	R1	7.11894107272351
52	C16	R1	7.21916852046216
52	C8	R1	7.18982455888002
52	C20	R1	7.34872815423108
52	C7	R1	7.31288295528436
53	C23	R1	7.34872815423108
53	C17	R1	6.85798099512757
53	C12	R1	7.77478705960117
53	C10	R1	7.12928301694497
53	C3	R1	7.22881869049588
53	C14	R1	7.467605550083
53	C5	R1	7.36632221424582
53	C9	R1	7.03342300153745
53	C21	R1	7.33985000288462
53	C19	R1	7.25738784269265
53	C1	R1	7.48381577726426
53	C22	R1	7.24792751344359
53	C4	R1	7.4262647547021
53	C13	R1	7.3037807481771
53	C18	R1	7.27612440527424
53	C15	R1	6.85798099512757
53	C11	R1	7.18982455888002
53	C16	R1	7.02236781302845
53	C8	R1	7.14974711950468
53	C20	R1	7.39231742277876
53	C7	R1	7.15987133677839
54	C23	R1	7.22881869049588
54	C12	R1	7.3037807481771
54	C10	R1	7.6724253419715
54	C3	R1	7.20945336562895
54	C14	R1	7.24792751344359
54	C24	R1	7.29462074889163
54	C6	R1	6.8703647195834
54	C21	R1	7.12928301694497
54	C1	R1	7.55458885167764
54	C4	R1	7.16992500144231
54	C13	R1	7.11894107272351
54	C18	R1	7.19967234483636
54	C15	R1	7.22881869049588
54	C16	R1	7.10852445677817
54	C8	R1	7.27612440527424
54	C20	R1	7.27612440527424
54	C7	R1	7.32192809488736
55	C23	R1	7.39231742277876
55	C17	R1	7.15987133677839
55	C12	R1	7.16992500144231
55	C10	R1	7.09803208296053
55	C14	R1	7.49185309632967
55	C5	R1	7.14974711950468
55	C9	R1	6.95419631038687
55	C24	R1	7.61470984411521
55	C6	R1	7.44294349584873
55	C21	R1	7.33091687811462
55	C19	R1	7.15987133677839
55	C1	R1	7.17990909001493
55	C22	R1	6.97727992349992
55	C4	R1	7.19967234483636
55	C13	R1	7.34872815423108
55	C18	R1	6.90689059560852
55	C15	R1	6.89481776330794
55	C11	R1	7.4262647547021
55	C16	R1	7.53138146051631
55	C8	R1	7.54689445988764
55	C20	R1	7.21916852046216
55	C7	R1	7.02236781302845
56	C23	R1	7.20945336562895
56	C17	R1	7.51569983828404
56	C10	R1	7.07681559705083
56	C3	R1	7.08746284125034
56	C14	R1	7.37503943134692
56	C5	R1	7.21916852046216
56	C9	R1	7.11894107272351
56	C24	R1	7.54689445988764
56	C6	R1	7.23840473932508
56	C21	R1	7.20945336562895
56	C19	R1	7.15987133677839
56	C1	R1	7.13955135239879
56	C22	R1	7.38370429247405
56	C4	R1	7.05528243550119
56	C13	R1	7.21916852046216
56	C18	R1	7.31288295528436
56	C15	R1	7.34872815423108
56	C11	R1	7.56985560833095
56	C16	R1	7.15987133677839
56	C8	R1	7.11894107272351
56	C20	R1	6.61470984411521
56	C7	R1	7.49984588708321
57	C23	R1	7.08746284125034
57	C17	R1	7.36632221424582
57	C12	R1	7.8008998999203
57	C10	R1	7.18982455888002
57	C3	R1	7.16992500144231
57	C14	R1	7.33985000288462
57	C5	R1	7.54689445988764
57	C9	R1	7.24792751344359
57	C24	R1	7.10852445677817
57	C6	R1	7.15987133677839
57	C21	R1	7.29462074889163
57	C19	R1	7.14974711950468
57	C1	R1	7.34872815423108
57	C22	R1	7.29462074889163
57	C4	R1	7.11894107272351
57	C11	R1	7.09803208296053
57	C8	R1	7.4594316186373
57	C20	R1	7.13955135239879
57	C7	R1	7.33985000288462
58	C23	R1	7.28540221886225
58	C17	R1	6.61470984411521
58	C12	R1	7.22881869049588
58	C10	R1	7.36632221424582
58	C3	R1	7.38370429247405
58	C14	R1	7.06608919045777
58	C5	R1	7.4757334309664
58	C9	R1	7.22881869049588
58	C24	R1	7.05528243550119
58	C6	R1	7.38370429247405
58	C21	R1	7.53138146051631
58	C22	R1	7.7279204545632
58	C4	R1	7.49984588708321
58	C13	R1	7.22881869049588
58	C18	R1	7.28540221886225
58	C15	R1	7.19967234483636
58	C11	R1	6.84549005094437
58	C16	R1	7.01122725542325
58	C8	R1	7.12928301694497
58	C20	R1	7.33985000288462
58	C7	R1	7.467605550083
59	C23	R1	7.29462074889163
59	C17	R1	7.07681559705083
59	C12	R1	7.31288295528436
59	C10	R1	7.49185309632967
59	C3	R1	7.4594316186373
59	C14	R1	7.45121111183233
59	C5	R1	7.21916852046216
59	C9	R1	7.74819284958946
59	C24	R1	7.34872815423108
59	C19	R1	7.32192809488736
59	C1	R1	7.39231742277876
59	C22	R1	7.2667865406949
59	C4	R1	6.96578428466209
59	C13	R1	7.467605550083
59	C11	R1	7.11894107272351
59	C16	R1	7.21916852046216
59	C8	R1	7.40087943628218
59	C20	R1	7.56985560833095
59	C7	R1	7.19967234483636
60	C23	R1	7.23840473932508
60	C17	R1	7.39231742277876
60	C12	R1	7.56985560833095
60	C10	R1	7.31288295528436
60	C3	R1	7.44294349584873
60	C5	R1	7.15987133677839
60	C9	R1	7.40087943628218
60	C24	R1	7.08746284125034
60	C6	R1	6.8073549220576
60	C21	R1	7.33985000288462
60	C19	R1	7.4262647547021
60	C4	R1	7.52356195605701
60	C13	R1	7.44294349584873
60	C15	R1	7.38370429247405
60	C11	R1	7.13955135239879
60	C8	R1	7.33091687811462
60	C20	R1	7.3037807481771
60	C7	R1	7.4093909361377
61	C23	R1	7.35755200461808
61	C17	R1	7.4594316186373
61	C12	R1	7.27612440527424
61	C10	R1	7.32192809488736
61	C3	R1	7.01122725542325
61	C14	R1	7.27612440527424
61	C5	R1	7.09803208296053
61	C9	R1	7.11894107272351
61	C24	R1	7.69348695749933
61	C6	R1	7.23840473932508
61	C21	R1	7.4093909361377
61	C19	R1	6.83289001416474
61	C1	R1	7.17990909001493
61	C22	R1	7.49984588708321
61	C4	R1	7.28540221886225
61	C18	R1	7.33985000288462
61	C15	R1	7
61	C11	R1	7
61	C16	R1	7.14974711950468
61	C8	R1	7.15987133677839
61	C20	R1	7.38370429247405
61	C7	R1	7.23840473932508
62	C17	R1	7.17990909001493
62	C12	R1	7.05528243550119
62	C10	R1	7.33091687811462
62	C14	R1	7.35755200461808
62	C5	R1	6.90689059560852
62	C9	R1	7.07681559705083
62	C24	R1	7.20945336562895
62	C6	R1	7.22881869049588
62	C21	R1	7.40087943628218
62	C19	R1	7.11894107272351
62	C1	R1	7.15987133677839
62	C22	R1	7.52356195605701
62	C4	R1	7.19967234483636
62	C13	R1	7.24792751344359
62	C18	R1	7.5077946401987
62	C15	R1	6.85798099512757
62	C11	R1	7.3037807481771
62	C16	R1	7.03342300153745
62	C8	R1	7.17990909001493
62	C20	R1	7.23840473932508
62	C7	R1	7.18982455888002
63	C23	R1	7.43462822763672
63	C17	R1	7.31288295528436
63	C10	R1	7.33985000288462
63	C3	R1	7.23840473932508
63	C5	R1	7.56224242422107
63	C9	R1	7.17990909001493
63	C24	R1	7.35755200461808
63	C6	R1	7.4178525148859
63	C21	R1	7.20945336562895
63	C19	R1	7.24792751344359
63	C1	R1	7.32192809488736
63	C22	R1	7.20945336562895
63	C4	R1	7.09803208296053
63	C13	R1	7.4594316186373
63	C18	R1	7.37503943134692
63	C15	R1	6.98868468677217
63	C11	R1	7.23840473932508
63	C16	R1	6.97727992349992
63	C8	R1	7.34872815423108
63	C20	R1	7.04439411935845
63	C7	R1	7.4757334309664
64	C23	R1	7.4757334309664
64	C17	R1	7.52356195605701
64	C12	R1	7.34872815423108
64	C10	R1	7.23840473932508
64	C3	R1	7.6724253419715
64	C14	R1	7.33985000288462
64	C5	R1	7.20945336562895
64	C9	R1	7.55458885167764
64	C24	R1	7.40087943628218
64	C6	R1	7.39231742277876
64	C21	R1	7.37503943134692
64	C19	R1	7.5077946401987
64	C22	R1	7.22881869049588
64	C4	R1	7.43462822763672
64	C13	R1	7.14974711950468
64	C18	R1	7.27612440527424
64	C15	R1	6.70043971814109
64	C11	R1	7.16992500144231
64	C16	R1	7.09803208296053
64	C8	R1	7.06608919045777
64	C7	R1	7.06608919045777
65	C23	R1	7.65105169117893
65	C17	R1	7.4178525148859
65	C12	R1	7.39231742277876
65	C10	R1	7.61470984411521
65	C3	R1	7.07681559705083
65	C14	R1	7.43462822763672
65	C5	R1	7.20945336562895
65	C9	R1	7.10852445677817
65	C24	R1	7.56985560833095
65	C21	R1	7.467605550083
65	C19	R1	7.40087943628218
65	C1	R1	7.4262647547021
65	C22	R1	7.43462822763672
65	C4	R1	7.29462074889163
65	C13	R1	7.62205181945638
65	C18	R1	7.03342300153745
65	C8	R1	6.79441586635011
65	C20	R1	7.12928301694497
65	C7	R1	7.28540221886225
66	C23	R1	7.11894107272351
66	C17	R1	7.56985560833095
66	C12	R1	7.05528243550119
66	C10	R1	7.04439411935845
66	C3	R1	7.06608919045777
66	C14	R1	6.95419631038687
66	C5	R1	7.38370429247405
66	C9	R1	7.35755200461808
66	C24	R1	7.38370429247405
66	C6	R1	7.15987133677839
66	C21	R1	7.06608919045777
66	C19	R1	7.08746284125034
66	C1	R1	6.78135971352466
66	C22	R1	7.51569983828404
66	C13	R1	7.29462074889163
66	C18	R1	6.79441586635011
66	C15	R1	7.25738784269265
66	C11	R1	6.96578428466209
66	C16	R1	7.23840473932508
66	C8	R1	7.24792751344359
66	C20	R1	7.04439411935845
66	C7	R1	7.29462074889163
67	C23	R1	7.4178525148859
67	C17	R1	6.98868468677217
67	C12	R1	7.4757334309664
67	C10	R1	7.15987133677839
67	C3	R1	7.4594316186373
67	C14	R1	7.16992500144231
67	C5	R1	7.11894107272351
67	C9	R1	6.94251450533924
67	C6	R1	7.44294349584873
67	C21	R1	7.34872815423108
67	C19	R1	7.29462074889163
67	C1	R1	6.98868468677217
67	C22	R1	6.96578428466209
67	C4	R1	6.84549005094437
67	C13	R1	7.62205181945638
67	C18	R1	7.36632221424582
67	C15	R1	7.03342300153745
67	C11	R1	7.21916852046216
67	C16	R1	7.33985000288462
67	C8	R1	7.22881869049588
67	C20	R1	7.4757334309664
67	C7	R1	7.28540221886225
68	C23	R1	6.82017896241519
68	C17	R1	7.29462074889163
68	C12	R1	6.83289001416474
68	C10	R1	7.3037807481771
68	C14	R1	6.96578428466209
68	C5	R1	7.40087943628218
68	C9	R1	7.12928301694497
68	C24	R1	6.84549005094437
68	C6	R1	7.33091687811462
68	C21	R1	7.40087943628218
68	C19	R1	7.43462822763672
68	C1	R1	7.49984588708321
68	C22	R1	7.34872815423108
68	C4	R1	7.23840473932508
68	C13	R1	7.17990909001493
68	C18	R1	7.31288295528436
68	C15	R1	7.23840473932508
68	C11	R1	7.07681559705083
68	C16	R1	7.39231742277876
68	C8	R1	7.09803208296053
68	C20	R1	7.11894107272351
68	C7	R1	7.38370429247405
69	C23	R1	7.03342300153745
69	C17	R1	7.24792751344359
69	C12	R1	7.37503943134692
69	C10	R1	7.51569983828404
69	C14	R1	7.33091687811462
69	C5	R1	7.04439411935845
69	C9	R1	7.51569983828404
69	C24	R1	7.03342300153745
69	C6	R1	7.16992500144231
69	C19	R1	7.33091687811462
69	C1	R1	7.29462074889163
69	C22	R1	7.16992500144231
69	C4	R1	7.36632221424582
69	C18	R1	7.18982455888002
69	C15	R1	6.70043971814109
69	C11	R1	7.38370429247405
69	C16	R1	7
69	C8	R1	7.08746284125034
69	C20	R1	7.48381577726426
69	C7	R1	7.20945336562895
70	C23	R1	7.53915881110803
70	C17	R1	7.60733031374961
70	C12	R1	7.23840473932508
70	C10	R1	7.25738784269265
70	C3	R1	7.23840473932508
70	C14	R1	7.32192809488736
70	C5	R1	7.13955135239879
70	C9	R1	6.70043971814109
70	C24	R1	7.28540221886225
70	C21	R1	7.31288295528436
70	C19	R1	7.467605550083
70	C1	R1	7.08746284125034
70	C22	R1	7.11894107272351
70	C4	R1	7.15987133677839
70	C13	R1	7.02236781302845
70	C18	R1	7.15987133677839
70	C15	R1	7.09803208296053
70	C11	R1	6.6724253419715
70	C16	R1	7.31288295528436
70	C8	R1	7.467605550083
70	C20	R1	7.09803208296053
70	C7	R1	7.35755200461808
71	C23	R1	7.38370429247405
71	C17	R1	7.21916852046216
71	C12	R1	7.4262647547021
71	C10	R1	7.32192809488736
71	C3	R1	7.28540221886225
71	C14	R1	7.17990909001493
71	C9	R1	7.40087943628218
71	C24	R1	7.4178525148859
71	C6	R1	7.44294349584873
71	C21	R1	7.31288295528436
71	C19	R1	7.40087943628218
71	C1	R1	7.32192809488736
71	C22	R1	7.27612440527424
71	C4	R1	7.01122725542325
71	C13	R1	7.4262647547021
71	C15	R1	7.06608919045777
71	C11	R1	7.08746284125034
71	C16	R1	6.85798099512757
71	C8	R1	7.44294349584873
71	C20	R1	7.17990909001493
72	C23	R1	7.4262647547021
72	C17	R1	7.40087943628218
72	C12	R1	7.33985000288462
72	C10	R1	7.25738784269265
72	C3	R1	7.36632221424582
72	C14	R1	7.53138146051631
72	C5	R1	7.59991284218713
72	C24	R1	6.90689059560852
72	C6	R1	7.51569983828404
72	C21	R1	7.18982455888002
72	C19	R1	7.4093909361377
72	C1	R1	7.12928301694497
72	C22	R1	7.09803208296053
72	C4	R1	7.44294349584873
72	C13	R1	7.2667865406949
72	C18	R1	7.28540221886225
72	C15	R1	7.2667865406949
72	C11	R1	7.03342300153745
72	C16	R1	7.36632221424582
72	C8	R1	7.07681559705083
72	C20	R1	7.57742882803575
72	C7	R1	7.36632221424582
73	C23	R1	7.49984588708321
73	C17	R1	7.33985000288462
73	C12	R1	7.49984588708321
73	C10	R1	7.37503943134692
73	C3	R1	7.53138146051631
73	C14	R1	7.29462074889163
73	C5	R1	7.15987133677839
73	C9	R1	7.21916852046216
73	C24	R1	7.09803208296053
73	C6	R1	7.5077946401987
73	C21	R1	7.14974711950468
73	C19	R1	7.21916852046216
73	C1	R1	7.4757334309664
73	C22	R1	7.17990909001493
73	C4	R1	7.58496250072116
73	C13	R1	7.31288295528436
73	C18	R1	7.14974711950468
73	C15	R1	7.02236781302845
73	C16	R1	7.02236781302845
73	C8	R1	7.23840473932508
73	C20	R1	7.10852445677817
73	C7	R1	7.15987133677839
74	C23	R1	7.20945336562895
74	C17	R1	7.3037807481771
74	C12	R1	6.96578428466209
74	C10	R1	7.4093909361377
74	C3	R1	7.17990909001493
74	C14	R1	7.48381577726426
74	C9	R1	7.16992500144231
74	C24	R1	7.14974711950468
74	C6	R1	7.38370429247405
74	C21	R1	7.18982455888002
74	C19	R1	7.35755200461808
74	C1	R1	7.33091687811462
74	C22	R1	7.56224242422107
74	C4	R1	7.27612440527424
74	C13	R1	7.33091687811462
74	C18	R1	6.83289001416474
74	C15	R1	7.36632221424582
74	C11	R1	7.2667865406949
74	C16	R1	7.34872815423108
74	C8	R1	6.82017896241519
74	C7	R1	7.31288295528436
75	C23	R1	7.06608919045777
75	C17	R1	6.95419631038687
75	C12	R1	7.40087943628218
75	C10	R1	7.54689445988764
75	C3	R1	7.57742882803575
75	C14	R1	7.3037807481771
75	C5	R1	7.5077946401987
75	C9	R1	7.17990909001493
75	C24	R1	7.31288295528436
75	C21	R1	7.4178525148859
75	C19	R1	7.2667865406949
75	C1	R1	7.06608919045777
75	C22	R1	7.07681559705083
75	C4	R1	7.4757334309664
75	C13	R1	7.11894107272351
75	C18	R1	7.11894107272351
75	C15	R1	7.29462074889163
75	C11	R1	7.07681559705083
75	C16	R1	7.38370429247405
75	C8	R1	7.2667865406949
75	C20	R1	7.35755200461808
75	C7	R1	7.28540221886225
76	C23	R1	7.21916852046216
76	C17	R1	7.43462822763672
76	C12	R1	7.09803208296053
76	C10	R1	7.13955135239879
76	C3	R1	7.09803208296053
76	C14	R1	7.4594316186373
76	C5	R1	7.33985000288462
76	C9	R1	7.12928301694497
76	C24	R1	7.2667865406949
76	C6	R1	7.14974711950468
76	C21	R1	7.53138146051631
76	C1	R1	7.07681559705083
76	C4	R1	7.07681559705083
76	C13	R1	7.28540221886225
76	C18	R1	6.89481776330794
76	C15	R1	7.19967234483636
76	C11	R1	7.02236781302845
76	C16	R1	7.4093909361377
76	C8	R1	7.3037807481771
76	C7	R1	7.16992500144231
77	C23	R1	7.59245703726808
77	C17	R1	7.15987133677839
77	C12	R1	7.39231742277876
77	C14	R1	6.84549005094437
77	C5	R1	7.39231742277876
77	C9	R1	7.02236781302845
77	C24	R1	7.23840473932508
77	C6	R1	7.34872815423108
77	C21	R1	7.49984588708321
77	C19	R1	7.28540221886225
77	C1	R1	7.52356195605701
77	C22	R1	7.31288295528436
77	C4	R1	7.16992500144231
77	C13	R1	7.08746284125034
77	C18	R1	6.8703647195834
77	C15	R1	6.97727992349992
77	C8	R1	7.467605550083
77	C20	R1	7.32192809488736
77	C7	R1	7.22881869049588
78	C23	R1	7.40087943628218
78	C17	R1	7.35755200461808
78	C12	R1	7.18982455888002
78	C10	R1	7.49185309632967
78	C3	R1	7.29462074889163
78	C14	R1	7.17990909001493
78	C5	R1	6.97727992349992
78	C9	R1	7.4093909361377
78	C24	R1	7.24792751344359
78	C6	R1	6.89481776330794
78	C21	R1	7.38370429247405
78	C19	R1	7.35755200461808
78	C1	R1	7.24792751344359
78	C22	R1	7.35755200461808
78	C4	R1	7.04439411935845
78	C13	R1	7.59991284218713
78	C18	R1	7.2667865406949
78	C11	R1	7.14974711950468
78	C16	R1	7.38370429247405
78	C8	R1	7.58496250072116
78	C20	R1	7.21916852046216
78	C7	R1	7.13955135239879
79	C23	R1	7.17990909001493
79	C17	R1	7.31288295528436
79	C12	R1	7.22881869049588
79	C10	R1	7.28540221886225
79	C3	R1	7.05528243550119
79	C14	R1	7.4757334309664
79	C9	R1	7.33091687811462
79	C24	R1	7.56985560833095
79	C6	R1	7.32192809488736
79	C21	R1	7.10852445677817
79	C19	R1	7.15987133677839
79	C1	R1	7.15987133677839
79	C22	R1	7.05528243550119
79	C4	R1	7.06608919045777
79	C13	R1	7.2667865406949
79	C18	R1	7.65105169117893
79	C11	R1	7.51569983828404
79	C16	R1	7.07681559705083
79	C8	R1	7.49185309632967
79	C20	R1	7.34872815423108
79	C7	R1	7.48381577726426
80	C23	R1	7.09803208296053
80	C17	R1	7.22881869049588
80	C12	R1	7.65821148275179
80	C10	R1	7.12928301694497
80	C3	R1	7.02236781302845
80	C5	R1	7.20945336562895
80	C9	R1	7.25738784269265
80	C24	R1	7.21916852046216
80	C21	R1	7.17990909001493
80	C19	R1	7.05528243550119
80	C1	R1	6.98868468677217
80	C22	R1	7.03342300153745
80	C4	R1	7.20945336562895
80	C13	R1	7.53915881110803
80	C18	R1	7.52356195605701
80	C15	R1	7.51569983828404
80	C11	R1	7.23840473932508
80	C8	R1	7.22881869049588
80	C20	R1	7.15987133677839
80	C7	R1	7.2667865406949
81	C23	R1	7.52356195605701
81	C17	R1	7.4093909361377
81	C12	R1	7.43462822763672
81	C10	R1	7.03342300153745
81	C3	R1	7.45121111183233
81	C14	R1	7.18982455888002
81	C5	R1	7.45121111183233
81	C9	R1	7.38370429247405
81	C24	R1	7.13955135239879
81	C6	R1	7.19967234483636
81	C21	R1	7.36632221424582
81	C19	R1	7.18982455888002
81	C1	R1	6.97727992349992
81	C22	R1	6.94251450533924
81	C4	R1	7.57742882803575
81	C18	R1	7.09803208296053
81	C15	R1	7.33985000288462
81	C11	R1	7.45121111183233
81	C20	R1	7.20945336562895
81	C7	R1	7.59245703726808
82	C23	R1	7.32192809488736
82	C17	R1	7.61470984411521
82	C12	R1	7.34872815423108
82	C10	R1	7.2667865406949
82	C3	R1	7.17990909001493
82	C14	R1	7.16992500144231
82	C5	R1	7.49984588708321
82	C9	R1	7.10852445677817
82	C6	R1	7.11894107272351
82	C21	R1	7.22881869049588
82	C19	R1	6.98868468677217
82	C1	R1	7.12928301694497
82	C22	R1	7.22881869049588
82	C4	R1	7.16992500144231
82	C13	R1	7.4757334309664
82	C18	R1	6.96578428466209
82	C15	R1	7.4757334309664
82	C16	R1	6.95419631038687
82	C8	R1	7.29462074889163
82	C20	R1	7.12928301694497
82	C7	R1	7.22881869049588
83	C17	R1	7.45121111183233
83	C12	R1	7.43462822763672
83	C10	R1	7.4178525148859
83	C3	R1	7.18982455888002
83	C14	R1	7.12928301694497
83	C9	R1	7.48381577726426
83	C24	R1	7.40087943628218
83	C6	R1	7.467605550083
83	C21	R1	7.39231742277876
83	C19	R1	7.4262647547021
83	C1	R1	7.4262647547021
83	C22	R1	7.24792751344359
83	C4	R1	7.54689445988764
83	C13	R1	7.07681559705083
83	C18	R1	7.33091687811462
83	C15	R1	6.84549005094437
83	C11	R1	6.93073733756289
83	C16	R1	7.14974711950468
83	C8	R1	7.467605550083
83	C20	R1	7.21916852046216
83	C7	R1	7.55458885167764
84	C23	R1	7.40087943628218
84	C17	R1	7.13955135239879
84	C12	R1	7.14974711950468
84	C10	R1	7.09803208296053
84	C3	R1	7
84	C14	R1	7.45121111183233
84	C5	R1	7.08746284125034
84	C9	R1	7.20945336562895
84	C24	R1	7.02236781302845
84	C6	R1	7.21916852046216
84	C21	R1	7.23840473932508
84	C19	R1	7.07681559705083
84	C22	R1	7.49984588708321
84	C4	R1	7.22881869049588
84	C13	R1	7.4594316186373
84	C18	R1	6.93073733756289
84	C15	R1	6.78135971352466
84	C11	R1	7.02236781302845
84	C16	R1	7
84	C8	R1	7.15987133677839
84	C20	R1	7.39231742277876
84	C7	R1	7.40087943628218
85	C23	R1	7.37503943134692
85	C17	R1	7.33985000288462
85	C12	R1	6.88264304936184
85	C10	R1	7.31288295528436
85	C3	R1	7.60733031374961
85	C5	R1	7.37503943134692
85	C9	R1	7.3037807481771
85	C24	R1	7.17990909001493
85	C6	R1	7.54689445988764
85	C21	R1	7.24792751344359
85	C19	R1	7.4178525148859
85	C1	R1	7.43462822763672
85	C22	R1	7.16992500144231
85	C4	R1	7.35755200461808
85	C13	R1	7.4594316186373
85	C18	R1	7.12928301694497
85	C15	R1	7.25738784269265
85	C11	R1	7.39231742277876
85	C16	R1	7.13955135239879
85	C8	R1	7.467605550083
85	C20	R1	7.15987133677839
86	C23	R1	7.33985000288462
86	C12	R1	6.79441586635011
86	C10	R1	7.53138146051631
86	C3	R1	7.27612440527424
86	C14	R1	7.01122725542325
86	C5	R1	7.24792751344359
86	C9	R1	6.97727992349992
86	C24	R1	7.3037807481771
86	C6	R1	7.22881869049588
86	C21	R1	7.34872815423108
86	C19	R1	7.03342300153745
86	C1	R1	7.56224242422107
86	C22	R1	7.27612440527424
86	C4	R1	7.17990909001493
86	C13	R1	6.97727992349992
86	C18	R1	7.34872815423108
86	C15	R1	7.24792751344359
86	C11	R1	7.28540221886225
86	C16	R1	7.13955135239879
86	C8	R1	7.4093909361377
86	C20	R1	7.37503943134692
86	C7	R1	7.53138146051631
87	C23	R1	7.09803208296053
87	C12	R1	7.65105169117893
87	C10	R1	7.02236781302845
87	C3	R1	7.35755200461808
87	C14	R1	7.14974711950468
87	C5	R1	7.28540221886225
87	C9	R1	6.83289001416474
87	C24	R1	7.35755200461808
87	C6	R1	7.20945336562895
87	C21	R1	7.3037807481771
87	C1	R1	7.06608919045777
87	C22	R1	7
87	C4	R1	7.4093909361377
87	C13	R1	6.98868468677217
87	C18	R1	7.01122725542325
87	C15	R1	6.93073733756289
87	C11	R1	7.4093909361377
87	C16	R1	7.15987133677839
87	C8	R1	7.35755200461808
87	C20	R1	7.21916852046216
87	C7	R1	7.25738784269265
88	C23	R1	7.56224242422107
88	C17	R1	7.04439411935845
88	C12	R1	7.17990909001493
88	C10	R1	7.18982455888002
88	C3	R1	7.28540221886225
88	C14	R1	7.13955135239879
88	C5	R1	7.51569983828404
88	C9	R1	7
88	C24	R1	7.33985000288462
88	C6	R1	7.34872815423108
88	C21	R1	7.31288295528436
88	C19	R1	7.13955135239879
88	C1	R1	7.23840473932508
88	C22	R1	7.467605550083
88	C4	R1	7.23840473932508
88	C13	R1	7.08746284125034
88	C18	R1	7.14974711950468
88	C15	R1	7.19967234483636
88	C11	R1	7.02236781302845
88	C16	R1	6.71424551766612
88	C8	R1	7.32192809488736
88	C20	R1	7.01122725542325
88	C7	R1	7.33985000288462
89	C23	R1	7.25738784269265
89	C17	R1	7.4594316186373
89	C12	R1	7.23840473932508
89	C10	R1	6.91886323727459
89	C3	R1	7.20945336562895
89	C5	R1	7.21916852046216
89	C9	R1	7.43462822763672
89	C24	R1	7.38370429247405
89	C6	R1	7.04439411935845
89	C21	R1	7.64385618977472
89	C19	R1	7.20945336562895
89	C1	R1	7.35755200461808
89	C22	R1	7.59245703726808
89	C4	R1	7.4093909361377
89	C13	R1	7.03342300153745
89	C15	R1	7.03342300153745
89	C11	R1	7.31288295528436
89	C16	R1	7.15987133677839
89	C8	R1	7.09803208296053
89	C20	R1	7.22881869049588
89	C7	R1	7.31288295528436
90	C23	R1	7.36632221424582
90	C17	R1	7.21916852046216
90	C12	R1	7.25738784269265
90	C10	R1	7.09803208296053
90	C3	R1	7.38370429247405
90	C14	R1	7.22881869049588
90	C5	R1	7.51569983828404
90	C9	R1	6.96578428466209
90	C24	R1	7.24792751344359
90	C6	R1	7.18982455888002
90	C21	R1	7.08746284125034
90	C19	R1	7.45121111183233
90	C1	R1	7.19967234483636
90	C22	R1	7.4178525148859
90	C4	R1	7.56224242422107
90	C13	R1	7.4594316186373
90	C18	R1	7.37503943134692
90	C15	R1	7.19967234483636
90	C11	R1	6.93073733756289
90	C16	R1	7.28540221886225
90	C8	R1	7.53915881110803
90	C20	R1	7.44294349584873
90	C7	R1	7.37503943134692
91	C23	R1	7.38370429247405
91	C17	R1	7.23840473932508
91	C12	R1	7.21916852046216
91	C3	R1	7.33091687811462
91	C14	R1	7.73470962022584
91	C5	R1	7.17990909001493
91	C9	R1	7.48381577726426
91	C24	R1	7.10852445677817
91	C6	R1	7.17990909001493
91	C21	R1	7.19967234483636
91	C19	R1	7.22881869049588
91	C1	R1	7.67948009950545
91	C22	R1	7.19967234483636
91	C4	R1	7.18982455888002
91	C13	R1	7.03342300153745
91	C18	R1	7.33091687811462
91	C15	R1	6.90689059560852
91	C11	R1	7.08746284125034
91	C16	R1	7.19967234483636
91	C8	R1	7.34872815423108
91	C20	R1	6.97727992349992
91	C7	R1	7.27612440527424
92	C23	R1	7.4178525148859
92	C17	R1	7.18982455888002
92	C12	R1	7.37503943134692
92	C3	R1	7.40087943628218
92	C14	R1	7.34872815423108
92	C5	R1	7.4093909361377
92	C9	R1	7.36632221424582
92	C6	R1	7.20945336562895
92	C21	R1	7.12928301694497
92	C19	R1	6.94251450533924
92	C1	R1	7.29462074889163
92	C22	R1	7.5077946401987
92	C4	R1	7.54689445988764
92	C13	R1	7.40087943628218
92	C18	R1	7.36632221424582
92	C15	R1	7.32192809488736
92	C11	R1	7.16992500144231
92	C16	R1	7.03342300153745
92	C8	R1	7.22881869049588
92	C20	R1	7.32192809488736
92	C7	R1	7.49185309632967
93	C23	R1	7.3037807481771
93	C17	R1	7.04439411935845
93	C12	R1	7.4594316186373
93	C3	R1	7.3037807481771
93	C14	R1	7.12928301694497
93	C5	R1	7.21916852046216
93	C9	R1	7.56224242422107
93	C24	R1	7.51569983828404
93	C6	R1	7.56985560833095
93	C21	R1	7.17990909001493
93	C19	R1	7.20945336562895
93	C1	R1	7.16992500144231
93	C4	R1	7.06608919045777
93	C13	R1	7.21916852046216
93	C18	R1	7.48381577726426
93	C15	R1	7.33091687811462
93	C11	R1	7.40087943628218
93	C16	R1	7.11894107272351
93	C8	R1	7.33985000288462
93	C20	R1	7.10852445677817
93	C7	R1	7.14974711950468
94	C23	R1	7.18982455888002
94	C17	R1	7.68650052718322
94	C12	R1	6.85798099512757
94	C10	R1	7.35755200461808
94	C3	R1	7.40087943628218
94	C14	R1	7.11894107272351
94	C5	R1	7.15987133677839
94	C9	R1	7.38370429247405
94	C24	R1	7.40087943628218
94	C6	R1	7.2667865406949
94	C21	R1	7.4093909361377
94	C19	R1	7.27612440527424
94	C1	R1	7.29462074889163
94	C22	R1	7.25738784269265
94	C4	R1	7.4262647547021
94	C13	R1	7.4093909361377
94	C18	R1	7.19967234483636
94	C15	R1	7.23840473932508
94	C11	R1	7.48381577726426
94	C16	R1	7.2667865406949
94	C8	R1	7.49185309632967
94	C20	R1	7.31288295528436
94	C7	R1	7.11894107272351
95	C23	R1	7.72109918870719
95	C17	R1	7.10852445677817
95	C12	R1	7.20945336562895
95	C3	R1	7.29462074889163
95	C14	R1	7.4093909361377
95	C5	R1	7.23840473932508
95	C9	R1	7.33091687811462
95	C24	R1	7.4594316186373
95	C6	R1	7.16992500144231
95	C1	R1	7.35755200461808
95	C22	R1	6.84549005094437
95	C4	R1	7.2667865406949
95	C13	R1	6.94251450533924
95	C18	R1	7.4093909361377
95	C15	R1	7.06608919045777
95	C11	R1	6.65821148275179
95	C16	R1	7.15987133677839
95	C8	R1	7.33091687811462
95	C20	R1	7.29462074889163
95	C7	R1	7.14974711950468
96	C23	R1	7.4178525148859
96	C17	R1	7.59245703726808
96	C12	R1	7.4262647547021
96	C10	R1	7.4594316186373
96	C3	R1	7.38370429247405
96	C14	R1	7.17990909001493
96	C5	R1	7.16992500144231
96	C9	R1	7.34872815423108
96	C24	R1	7.04439411935845
96	C6	R1	7.56224242422107
96	C21	R1	7.59245703726808
96	C1	R1	7.38370429247405
96	C4	R1	7.2667865406949
96	C13	R1	7.23840473932508
96	C18	R1	6.91886323727459
96	C15	R1	7.01122725542325
96	C16	R1	7.33985000288462
96	C8	R1	7.4262647547021
96	C20	R1	7.4178525148859
96	C7	R1	7.45121111183233
97	C23	R1	7.43462822763672
97	C17	R1	7.23840473932508
97	C12	R1	7.4262647547021
97	C14	R1	7.11894107272351
97	C5	R1	7.38370429247405
97	C9	R1	7.45121111183233
97	C24	R1	7.55458885167764
97	C6	R1	7.4178525148859
97	C21	R1	7.36632221424582
97	C19	R1	7.53138146051631
97	C1	R1	7.62935662007961
[truncated: 14,543 more rows]
