# Supplementary material for: Stochastic modelling of single-cell gene expression adaptation reveals non-genomic contribution to evolution of tumor subclones
Source: bioRxiv. 2024 Apr 20:2024.04.17.588869. Preprint. [Version 1] doi: 10.1101/2024.04.17.588869 (PMC11071284; doi:10.1101/2024.04.17.588869)
Supplement: Supplement 2 [file media-2.zip › Supplementary Files/Simulated Data/Adaptive_Simulation/tr_1.1_sq_15_r_100_a_.125.csv]

gene	species	replicate	exprval
1	C23	R1	7.38370429247405
1	C17	R1	7.33091687811462
1	C12	R1	7.14974711950468
1	C10	R1	7.33091687811462
1	C3	R1	7.37503943134692
1	C5	R1	7.12928301694497
1	C9	R1	7.21916852046216
1	C6	R1	7.02236781302845
1	C21	R1	7.02236781302845
1	C19	R1	7.24792751344359
1	C1	R1	7.467605550083
1	C22	R1	6.96578428466209
1	C13	R1	7.08746284125034
1	C18	R1	7.02236781302845
1	C15	R1	6.93073733756289
1	C11	R1	7.24792751344359
1	C16	R1	7.23840473932508
1	C8	R1	7.38370429247405
1	C20	R1	7.18982455888002
1	C7	R1	7.53915881110803
2	C23	R1	7.15987133677839
2	C17	R1	7.20945336562895
2	C12	R1	7.24792751344359
2	C3	R1	7.4757334309664
2	C5	R1	7.29462074889163
2	C9	R1	7.12928301694497
2	C6	R1	7.54689445988764
2	C21	R1	7.467605550083
2	C19	R1	7.28540221886225
2	C1	R1	7.20945336562895
2	C4	R1	7.40087943628218
2	C13	R1	7.25738784269265
2	C18	R1	7.03342300153745
2	C15	R1	7.17990909001493
2	C16	R1	7.08746284125034
2	C8	R1	7.4093909361377
2	C7	R1	7.17990909001493
3	C23	R1	7.12928301694497
3	C17	R1	7.32192809488736
3	C12	R1	7.40087943628218
3	C10	R1	7.09803208296053
3	C3	R1	7.19967234483636
3	C14	R1	7.22881869049588
3	C5	R1	7.24792751344359
3	C9	R1	7.17990909001493
3	C24	R1	7.23840473932508
3	C6	R1	7.33091687811462
3	C21	R1	7.33091687811462
3	C19	R1	7.25738784269265
3	C1	R1	7.38370429247405
3	C22	R1	6.96578428466209
3	C4	R1	7.34872815423108
3	C13	R1	7.4178525148859
3	C18	R1	7.11894107272351
3	C15	R1	7.18982455888002
3	C11	R1	7.5077946401987
3	C16	R1	7.22881869049588
3	C8	R1	7.63662462054365
3	C20	R1	7.27612440527424
3	C7	R1	7.04439411935845
4	C23	R1	7.51569983828404
4	C17	R1	7.34872815423108
4	C12	R1	7.28540221886225
4	C10	R1	7.33985000288462
4	C3	R1	7.66533591718518
4	C14	R1	7.23840473932508
4	C5	R1	7.40087943628218
4	C9	R1	7.25738784269265
4	C24	R1	7.10852445677817
4	C21	R1	7.33985000288462
4	C19	R1	7.467605550083
4	C1	R1	7.83289001416474
4	C22	R1	7.25738784269265
4	C4	R1	7.36632221424582
4	C13	R1	6.95419631038687
4	C18	R1	7.3037807481771
4	C15	R1	7.4757334309664
4	C11	R1	7.16992500144231
4	C16	R1	7.16992500144231
4	C8	R1	7.17990909001493
4	C20	R1	7.21916852046216
4	C7	R1	7.28540221886225
5	C23	R1	7.18982455888002
5	C14	R1	7.32192809488736
5	C5	R1	7.14974711950468
5	C9	R1	7.15987133677839
5	C24	R1	7.25738784269265
5	C6	R1	7.4594316186373
5	C19	R1	6.89481776330794
5	C1	R1	7.16992500144231
5	C22	R1	7.21916852046216
5	C4	R1	7.21916852046216
5	C13	R1	6.98868468677217
5	C18	R1	7.32192809488736
5	C15	R1	7.33091687811462
5	C11	R1	6.8073549220576
5	C16	R1	7.16992500144231
5	C8	R1	7.4594316186373
5	C20	R1	7.36632221424582
5	C7	R1	7.74819284958946
6	C23	R1	7.5077946401987
6	C17	R1	7.08746284125034
6	C12	R1	7.33985000288462
6	C10	R1	7.35755200461808
6	C3	R1	7.2667865406949
6	C14	R1	7.56224242422107
6	C5	R1	7.44294349584873
6	C9	R1	7.33091687811462
6	C24	R1	7.33985000288462
6	C6	R1	7.4757334309664
6	C21	R1	7.59245703726808
6	C19	R1	7.34872815423108
6	C1	R1	7.17990909001493
6	C22	R1	7.4093909361377
6	C4	R1	7.3037807481771
6	C13	R1	7.55458885167764
6	C18	R1	7.39231742277876
6	C15	R1	7.17990909001493
6	C11	R1	7.09803208296053
6	C16	R1	7.68650052718322
6	C8	R1	7.13955135239879
6	C20	R1	7.10852445677817
6	C7	R1	6.68650052718322
7	C23	R1	6.90689059560852
7	C17	R1	7.3037807481771
7	C12	R1	7.31288295528436
7	C10	R1	7.43462822763672
7	C5	R1	7.33985000288462
7	C9	R1	7.24792751344359
7	C24	R1	7.5077946401987
7	C21	R1	7.53138146051631
7	C19	R1	7.2667865406949
7	C1	R1	7.43462822763672
7	C22	R1	7.09803208296053
7	C4	R1	7.62935662007961
7	C13	R1	7.34872815423108
7	C18	R1	7.53138146051631
7	C15	R1	7.22881869049588
7	C11	R1	7.33985000288462
7	C16	R1	7.4093909361377
7	C8	R1	7.2667865406949
7	C20	R1	7.14974711950468
7	C7	R1	7.07681559705083
8	C23	R1	7.4262647547021
8	C17	R1	7.70043971814109
8	C12	R1	7.69348695749933
8	C10	R1	7.34872815423108
8	C14	R1	7.01122725542325
8	C5	R1	7.17990909001493
8	C24	R1	7.27612440527424
8	C6	R1	7.12928301694497
8	C21	R1	6.82017896241519
8	C19	R1	6.98868468677217
8	C22	R1	7.44294349584873
8	C4	R1	7.16992500144231
8	C13	R1	7.12928301694497
8	C18	R1	7.18982455888002
8	C15	R1	7
8	C11	R1	7.20945336562895
8	C16	R1	6.95419631038687
8	C8	R1	7.05528243550119
8	C20	R1	6.94251450533924
9	C23	R1	7.01122725542325
9	C17	R1	7.28540221886225
9	C12	R1	7.37503943134692
9	C3	R1	7.22881869049588
9	C14	R1	7.4093909361377
9	C5	R1	7.56985560833095
9	C9	R1	7.10852445677817
9	C24	R1	7.28540221886225
9	C21	R1	7.32192809488736
9	C19	R1	7.4178525148859
9	C1	R1	7.33091687811462
9	C22	R1	7.33985000288462
9	C4	R1	6.70043971814109
9	C13	R1	7.77478705960117
9	C18	R1	7.07681559705083
9	C15	R1	7.31288295528436
9	C11	R1	7.27612440527424
9	C16	R1	7.15987133677839
9	C8	R1	7.31288295528436
9	C20	R1	7.43462822763672
9	C7	R1	7.54689445988764
10	C17	R1	7.4757334309664
10	C12	R1	7.09803208296053
10	C10	R1	7.52356195605701
10	C3	R1	7.11894107272351
10	C14	R1	7.36632221424582
10	C5	R1	7.40087943628218
10	C9	R1	7.34872815423108
10	C24	R1	7.36632221424582
10	C6	R1	7.27612440527424
10	C21	R1	6.78135971352466
10	C19	R1	7.16992500144231
10	C1	R1	7.03342300153745
10	C22	R1	7.34872815423108
10	C4	R1	7.15987133677839
10	C13	R1	7.40087943628218
10	C18	R1	7.11894107272351
10	C15	R1	7.14974711950468
10	C16	R1	7.09803208296053
10	C20	R1	7.44294349584873
10	C7	R1	7.3037807481771
11	C23	R1	7.11894107272351
11	C17	R1	7.36632221424582
11	C12	R1	7.24792751344359
11	C10	R1	6.96578428466209
11	C3	R1	7.53915881110803
11	C14	R1	7.51569983828404
11	C5	R1	7.08746284125034
11	C9	R1	7.23840473932508
11	C24	R1	7.11894107272351
11	C6	R1	7.44294349584873
11	C21	R1	7.54689445988764
11	C1	R1	7.02236781302845
11	C22	R1	7.4262647547021
11	C4	R1	7.04439411935845
11	C13	R1	7.64385618977472
11	C18	R1	7.4093909361377
11	C15	R1	7.11894107272351
11	C11	R1	6.98868468677217
11	C16	R1	6.91886323727459
11	C8	R1	7.35755200461808
11	C20	R1	7.10852445677817
11	C7	R1	7.31288295528436
12	C23	R1	7.09803208296053
12	C17	R1	7.44294349584873
12	C12	R1	7.10852445677817
12	C10	R1	7.11894107272351
12	C14	R1	7.04439411935845
12	C5	R1	7.21916852046216
12	C9	R1	7.34872815423108
12	C24	R1	7.57742882803575
12	C6	R1	7.08746284125034
12	C21	R1	7.3037807481771
12	C19	R1	7.68650052718322
12	C1	R1	7.4594316186373
12	C4	R1	7.53915881110803
12	C13	R1	7.36632221424582
12	C18	R1	7.55458885167764
12	C15	R1	7.56224242422107
12	C11	R1	7.11894107272351
12	C16	R1	6.8073549220576
12	C8	R1	7.11894107272351
12	C20	R1	7.37503943134692
12	C7	R1	7.4594316186373
13	C23	R1	7.20945336562895
13	C17	R1	7.33985000288462
13	C12	R1	7.22881869049588
13	C10	R1	7.4178525148859
13	C3	R1	7.37503943134692
13	C14	R1	7.22881869049588
13	C5	R1	7.56224242422107
13	C9	R1	6.76818432477693
13	C24	R1	7.24792751344359
13	C6	R1	7.33985000288462
13	C21	R1	7.31288295528436
13	C19	R1	7.34872815423108
13	C1	R1	7.08746284125034
13	C4	R1	7.4178525148859
13	C13	R1	7.5077946401987
13	C15	R1	7.27612440527424
13	C11	R1	7.05528243550119
13	C16	R1	7.63662462054365
13	C8	R1	7.22881869049588
13	C7	R1	7.51569983828404
14	C23	R1	7.3037807481771
14	C17	R1	7.21916852046216
14	C12	R1	6.79441586635011
14	C10	R1	6.95419631038687
14	C3	R1	7.21916852046216
14	C14	R1	7.33985000288462
14	C5	R1	7.18982455888002
14	C9	R1	7.16992500144231
14	C24	R1	7.14974711950468
14	C6	R1	7.22881869049588
14	C21	R1	7.25738784269265
14	C19	R1	7.23840473932508
14	C1	R1	7
14	C22	R1	7.10852445677817
14	C4	R1	6.88264304936184
14	C13	R1	7.4757334309664
14	C18	R1	7.23840473932508
14	C15	R1	6.91886323727459
14	C11	R1	6.98868468677217
14	C8	R1	7.21916852046216
14	C7	R1	7.55458885167764
15	C23	R1	7.39231742277876
15	C17	R1	7.07681559705083
15	C12	R1	7.14974711950468
15	C10	R1	7
15	C14	R1	7.35755200461808
15	C5	R1	7.467605550083
15	C24	R1	7.17990909001493
15	C6	R1	7.49984588708321
15	C21	R1	7.11894107272351
15	C19	R1	7.29462074889163
15	C1	R1	7.54689445988764
15	C22	R1	7.29462074889163
15	C4	R1	7.4262647547021
15	C13	R1	7.53138146051631
15	C15	R1	7.11894107272351
15	C11	R1	7.49185309632967
15	C16	R1	6.84549005094437
15	C8	R1	7.4178525148859
15	C20	R1	7.05528243550119
16	C23	R1	7.63662462054365
16	C17	R1	7.43462822763672
16	C10	R1	7.20945336562895
16	C3	R1	7.12928301694497
16	C14	R1	7.4178525148859
16	C9	R1	7.38370429247405
16	C24	R1	7.5077946401987
16	C6	R1	7.16992500144231
16	C21	R1	6.8073549220576
16	C19	R1	7.27612440527424
16	C1	R1	7.15987133677839
16	C22	R1	6.89481776330794
16	C4	R1	7.31288295528436
16	C13	R1	7.16992500144231
16	C18	R1	7.39231742277876
16	C15	R1	7.02236781302845
16	C11	R1	7.15987133677839
16	C16	R1	7.34872815423108
16	C8	R1	7.4178525148859
16	C20	R1	7.06608919045777
16	C7	R1	7.14974711950468
17	C23	R1	7.17990909001493
17	C17	R1	7.53915881110803
17	C12	R1	7.16992500144231
17	C10	R1	7.3037807481771
17	C3	R1	7.32192809488736
17	C14	R1	7.08746284125034
17	C5	R1	6.96578428466209
17	C9	R1	6.95419631038687
17	C24	R1	7.3037807481771
17	C6	R1	7.45121111183233
17	C21	R1	7.4093909361377
17	C19	R1	7.09803208296053
17	C1	R1	7.38370429247405
17	C22	R1	7.32192809488736
17	C4	R1	7.45121111183233
17	C13	R1	7.53138146051631
17	C18	R1	7.4093909361377
17	C15	R1	7.28540221886225
17	C11	R1	7
17	C16	R1	7.17990909001493
17	C8	R1	7.19967234483636
17	C7	R1	7.4262647547021
18	C23	R1	7.36632221424582
18	C12	R1	7.43462822763672
18	C10	R1	7.29462074889163
18	C3	R1	7.20945336562895
18	C14	R1	7.06608919045777
18	C5	R1	7.33985000288462
18	C9	R1	7.35755200461808
18	C24	R1	7.27612440527424
18	C6	R1	7.28540221886225
18	C21	R1	6.98868468677217
18	C19	R1	7.06608919045777
18	C1	R1	7.52356195605701
18	C22	R1	7.09803208296053
18	C4	R1	7
18	C13	R1	7.03342300153745
18	C18	R1	6.96578428466209
18	C11	R1	6.70043971814109
18	C16	R1	7.28540221886225
18	C8	R1	7.20945336562895
18	C20	R1	7.33985000288462
18	C7	R1	7.66533591718518
19	C23	R1	7.33985000288462
19	C17	R1	7.52356195605701
19	C12	R1	7.31288295528436
19	C10	R1	7.03342300153745
19	C3	R1	7.20945336562895
19	C14	R1	7.55458885167764
19	C5	R1	7.2667865406949
19	C9	R1	6.95419631038687
19	C24	R1	7.43462822763672
19	C21	R1	7.08746284125034
19	C19	R1	7.22881869049588
19	C1	R1	7.15987133677839
19	C4	R1	7.25738784269265
19	C13	R1	7.39231742277876
19	C18	R1	7.05528243550119
19	C15	R1	7.37503943134692
19	C11	R1	7.27612440527424
19	C16	R1	6.95419631038687
19	C8	R1	6.97727992349992
19	C20	R1	7.31288295528436
19	C7	R1	7.28540221886225
20	C23	R1	7.22881869049588
20	C17	R1	7.57742882803575
20	C12	R1	7.48381577726426
20	C3	R1	7.5077946401987
20	C5	R1	7.14974711950468
20	C9	R1	7.15987133677839
20	C24	R1	7.20945336562895
20	C21	R1	7.33985000288462
20	C19	R1	7.36632221424582
20	C1	R1	7.52356195605701
20	C22	R1	7.44294349584873
20	C4	R1	7.24792751344359
20	C13	R1	6.95419631038687
20	C18	R1	7.10852445677817
20	C15	R1	7.33985000288462
20	C16	R1	7.08746284125034
20	C8	R1	7.6724253419715
20	C20	R1	7.33091687811462
20	C7	R1	7.34872815423108
21	C23	R1	7.06608919045777
21	C17	R1	7.66533591718518
21	C12	R1	7.23840473932508
21	C10	R1	7.467605550083
21	C14	R1	7.33985000288462
21	C5	R1	7.3037807481771
21	C24	R1	7.4262647547021
21	C6	R1	7.33985000288462
21	C21	R1	7
21	C19	R1	7.13955135239879
21	C1	R1	7.33985000288462
21	C4	R1	7.49185309632967
21	C13	R1	7.49185309632967
21	C18	R1	7.3037807481771
21	C15	R1	7.2667865406949
21	C11	R1	6.94251450533924
21	C16	R1	7.3037807481771
21	C8	R1	7.09803208296053
21	C20	R1	7.35755200461808
21	C7	R1	7.03342300153745
22	C23	R1	7.10852445677817
22	C17	R1	7.45121111183233
22	C12	R1	7.5077946401987
22	C10	R1	7.4594316186373
22	C14	R1	7.3037807481771
22	C5	R1	7.25738784269265
22	C9	R1	7.53138146051631
22	C24	R1	7.23840473932508
22	C6	R1	7.53915881110803
22	C21	R1	7.23840473932508
22	C19	R1	7.33091687811462
22	C1	R1	7.20945336562895
22	C22	R1	7.32192809488736
22	C4	R1	7.39231742277876
22	C13	R1	7.3037807481771
22	C18	R1	7.29462074889163
22	C15	R1	7.24792751344359
22	C11	R1	7.54689445988764
22	C16	R1	7.2667865406949
22	C8	R1	7.74819284958946
22	C20	R1	7.05528243550119
22	C7	R1	7.4178525148859
23	C23	R1	6.56985560833095
23	C17	R1	7.467605550083
23	C12	R1	7.36632221424582
23	C3	R1	7.02236781302845
23	C14	R1	7.34872815423108
23	C5	R1	7.61470984411521
23	C9	R1	7.03342300153745
23	C24	R1	7.23840473932508
23	C6	R1	7.38370429247405
23	C21	R1	7.56985560833095
23	C19	R1	7.21916852046216
23	C1	R1	7.31288295528436
23	C22	R1	7.32192809488736
23	C4	R1	7.28540221886225
23	C13	R1	7.23840473932508
23	C18	R1	7.53138146051631
23	C15	R1	6.89481776330794
23	C11	R1	7.14974711950468
23	C16	R1	6.84549005094437
23	C8	R1	7.32192809488736
23	C20	R1	7.4594316186373
23	C7	R1	7.34872815423108
24	C23	R1	7.35755200461808
24	C17	R1	7.19967234483636
24	C12	R1	7.59245703726808
24	C10	R1	7.15987133677839
24	C3	R1	7.43462822763672
24	C14	R1	7.32192809488736
24	C5	R1	7.33091687811462
24	C9	R1	7.25738784269265
24	C24	R1	7.05528243550119
24	C6	R1	7.36632221424582
24	C19	R1	7.21916852046216
24	C1	R1	7.12928301694497
24	C22	R1	7.13955135239879
24	C4	R1	7.3037807481771
24	C13	R1	7.76818432477693
24	C18	R1	7.44294349584873
24	C15	R1	7.14974711950468
24	C11	R1	6.6724253419715
24	C16	R1	7.13955135239879
24	C8	R1	6.97727992349992
24	C20	R1	7.20945336562895
24	C7	R1	6.95419631038687
25	C17	R1	7.4093909361377
25	C12	R1	7.4178525148859
25	C10	R1	7.21916852046216
25	C3	R1	7.52356195605701
25	C14	R1	7.21916852046216
25	C5	R1	7.44294349584873
25	C9	R1	6.88264304936184
25	C24	R1	7.3037807481771
25	C6	R1	7.45121111183233
25	C21	R1	7.28540221886225
25	C19	R1	7.24792751344359
25	C1	R1	7.38370429247405
25	C22	R1	7.16992500144231
25	C4	R1	7.3037807481771
25	C13	R1	7.23840473932508
25	C18	R1	7.17990909001493
25	C15	R1	7.38370429247405
25	C11	R1	7.13955135239879
25	C16	R1	7.2667865406949
25	C8	R1	7.44294349584873
25	C20	R1	7.08746284125034
25	C7	R1	7.25738784269265
26	C23	R1	7.32192809488736
26	C17	R1	7.3037807481771
26	C12	R1	7.3037807481771
26	C10	R1	7.22881869049588
26	C3	R1	7.48381577726426
26	C14	R1	7.34872815423108
26	C5	R1	6.8073549220576
26	C24	R1	7.59991284218713
26	C6	R1	6.94251450533924
26	C21	R1	7.69348695749933
26	C19	R1	7.39231742277876
26	C1	R1	7.20945336562895
26	C22	R1	7.05528243550119
26	C4	R1	7
26	C13	R1	7.09803208296053
26	C18	R1	7.53138146051631
26	C15	R1	7.39231742277876
26	C11	R1	7.20945336562895
26	C20	R1	7.10852445677817
26	C7	R1	7.08746284125034
27	C23	R1	7.43462822763672
27	C17	R1	6.59991284218713
27	C12	R1	7.49984588708321
27	C10	R1	7.33091687811462
27	C3	R1	7.4093909361377
27	C14	R1	7.4178525148859
27	C5	R1	7.38370429247405
27	C9	R1	7.40087943628218
27	C24	R1	7.2667865406949
27	C6	R1	7.10852445677817
27	C19	R1	7.25738784269265
27	C1	R1	7.34872815423108
27	C22	R1	7.32192809488736
27	C4	R1	7.48381577726426
27	C13	R1	7.49185309632967
27	C15	R1	6.91886323727459
27	C11	R1	7.17990909001493
27	C16	R1	6.8073549220576
27	C8	R1	7.23840473932508
27	C20	R1	7.22881869049588
27	C7	R1	7.37503943134692
28	C17	R1	7.25738784269265
28	C12	R1	7.43462822763672
28	C10	R1	7.59991284218713
28	C3	R1	7.53915881110803
28	C14	R1	7.23840473932508
28	C5	R1	7.23840473932508
28	C9	R1	7.49185309632967
28	C24	R1	7.37503943134692
28	C6	R1	6.53915881110803
28	C21	R1	7.5077946401987
28	C19	R1	7.40087943628218
28	C1	R1	7.4093909361377
28	C22	R1	7.08746284125034
28	C4	R1	7.33985000288462
28	C13	R1	7.14974711950468
28	C15	R1	7.11894107272351
28	C11	R1	7.10852445677817
28	C16	R1	7.13955135239879
28	C20	R1	7.27612440527424
28	C7	R1	7.01122725542325
29	C23	R1	7.25738784269265
29	C17	R1	7.44294349584873
29	C10	R1	7.13955135239879
29	C3	R1	7.04439411935845
29	C14	R1	6.97727992349992
29	C5	R1	7.05528243550119
29	C9	R1	7.22881869049588
29	C24	R1	7.58496250072116
29	C6	R1	7.14974711950468
29	C21	R1	7.27612440527424
29	C19	R1	7.25738784269265
29	C1	R1	7.31288295528436
29	C22	R1	7.11894107272351
29	C4	R1	7.40087943628218
29	C13	R1	6.6724253419715
29	C18	R1	7.32192809488736
29	C15	R1	7.29462074889163
29	C11	R1	7.28540221886225
29	C16	R1	6.94251450533924
29	C8	R1	7.43462822763672
29	C20	R1	7.48381577726426
29	C7	R1	7.14974711950468
30	C23	R1	7.19967234483636
30	C17	R1	7.32192809488736
30	C12	R1	7.467605550083
30	C3	R1	7.33091687811462
30	C14	R1	7.51569983828404
30	C9	R1	7.03342300153745
30	C24	R1	7.24792751344359
30	C6	R1	7.23840473932508
30	C21	R1	6.97727992349992
30	C19	R1	7.13955135239879
30	C1	R1	7.467605550083
30	C13	R1	7.23840473932508
30	C15	R1	7.4594316186373
30	C11	R1	7.16992500144231
30	C8	R1	7.10852445677817
30	C20	R1	7.56985560833095
30	C7	R1	6.97727992349992
31	C23	R1	7.15987133677839
31	C17	R1	7.2667865406949
31	C12	R1	7.14974711950468
31	C3	R1	7.11894107272351
31	C14	R1	7.2667865406949
31	C5	R1	7.51569983828404
31	C9	R1	7.38370429247405
31	C24	R1	7.43462822763672
31	C6	R1	7.04439411935845
31	C21	R1	7.33985000288462
31	C19	R1	7.4093909361377
31	C1	R1	7.16992500144231
31	C22	R1	7.37503943134692
31	C4	R1	7.35755200461808
31	C13	R1	7.32192809488736
31	C18	R1	7.15987133677839
31	C15	R1	7.39231742277876
31	C11	R1	7.19967234483636
31	C16	R1	7.25738784269265
31	C20	R1	7.05528243550119
31	C7	R1	7.48381577726426
32	C23	R1	7.36632221424582
32	C17	R1	7.33091687811462
32	C12	R1	7.27612440527424
32	C10	R1	7.4093909361377
32	C3	R1	7.70043971814109
32	C14	R1	7.31288295528436
32	C5	R1	7.4594316186373
32	C9	R1	7.25738784269265
32	C24	R1	7.21916852046216
32	C6	R1	7.49185309632967
32	C21	R1	7.05528243550119
32	C19	R1	7.17990909001493
32	C1	R1	7.52356195605701
32	C22	R1	7.56985560833095
32	C4	R1	7.2667865406949
32	C13	R1	6.70043971814109
32	C15	R1	6.82017896241519
32	C11	R1	7.12928301694497
32	C16	R1	7.01122725542325
32	C8	R1	7.2667865406949
32	C20	R1	7.86418614465428
32	C7	R1	7.35755200461808
33	C23	R1	7.39231742277876
33	C17	R1	7.467605550083
33	C12	R1	7.36632221424582
33	C10	R1	7.2667865406949
33	C3	R1	7.43462822763672
33	C14	R1	7.09803208296053
33	C5	R1	7.22881869049588
33	C9	R1	7.31288295528436
33	C24	R1	7.51569983828404
33	C6	R1	7.49185309632967
33	C21	R1	6.98868468677217
33	C19	R1	7.3037807481771
33	C1	R1	7.38370429247405
33	C22	R1	7.14974711950468
33	C4	R1	7.4178525148859
33	C13	R1	7.4262647547021
33	C18	R1	7.13955135239879
33	C15	R1	7.19967234483636
33	C11	R1	7.09803208296053
33	C16	R1	7.14974711950468
33	C8	R1	7.53915881110803
33	C20	R1	7.39231742277876
33	C7	R1	7.4093909361377
34	C23	R1	7.467605550083
34	C17	R1	7.14974711950468
34	C12	R1	7.17990909001493
34	C3	R1	7.29462074889163
34	C14	R1	7.52356195605701
34	C5	R1	6.95419631038687
34	C9	R1	7.39231742277876
34	C6	R1	7.43462822763672
34	C21	R1	7.08746284125034
34	C19	R1	7.54689445988764
34	C1	R1	7.34872815423108
34	C22	R1	7.24792751344359
34	C4	R1	7.27612440527424
34	C13	R1	7.10852445677817
34	C18	R1	6.98868468677217
34	C15	R1	7.3037807481771
34	C11	R1	7.44294349584873
34	C16	R1	7.11894107272351
34	C8	R1	7.23840473932508
34	C20	R1	6.97727992349992
34	C7	R1	7.4594316186373
35	C23	R1	7.05528243550119
35	C17	R1	6.88264304936184
35	C12	R1	7.62935662007961
35	C10	R1	7.28540221886225
35	C3	R1	7.4262647547021
35	C14	R1	7.22881869049588
35	C24	R1	7.23840473932508
35	C6	R1	7.11894107272351
35	C21	R1	6.98868468677217
35	C19	R1	7.20945336562895
35	C1	R1	7.34872815423108
35	C22	R1	7.34872815423108
35	C4	R1	7.66533591718518
35	C13	R1	7.3037807481771
35	C18	R1	7.06608919045777
35	C15	R1	7.34872815423108
35	C11	R1	7.4262647547021
35	C16	R1	7.04439411935845
35	C8	R1	7.4178525148859
35	C20	R1	6.94251450533924
35	C7	R1	7.27612440527424
36	C23	R1	7.16992500144231
36	C17	R1	7.39231742277876
36	C12	R1	7.27612440527424
36	C10	R1	7.467605550083
36	C3	R1	7.45121111183233
36	C14	R1	7.56224242422107
36	C5	R1	7.38370429247405
36	C9	R1	6.91886323727459
36	C24	R1	7.16992500144231
36	C6	R1	7.2667865406949
36	C21	R1	7.27612440527424
36	C19	R1	7.34872815423108
36	C1	R1	7.38370429247405
36	C22	R1	7.27612440527424
36	C4	R1	7.54689445988764
36	C13	R1	6.68650052718322
36	C18	R1	6.93073733756289
36	C15	R1	7.16992500144231
36	C11	R1	7.38370429247405
36	C16	R1	7.12928301694497
36	C8	R1	7.10852445677817
36	C20	R1	7.21916852046216
37	C17	R1	7.48381577726426
37	C12	R1	7.4262647547021
37	C10	R1	7.17990909001493
37	C3	R1	7.73470962022584
37	C14	R1	7.48381577726426
37	C5	R1	7.20945336562895
37	C9	R1	7.37503943134692
37	C24	R1	7.07681559705083
37	C21	R1	7.19967234483636
37	C19	R1	7.74146698640115
37	C1	R1	7.32192809488736
37	C22	R1	7.33091687811462
37	C4	R1	7.11894107272351
37	C13	R1	7.2667865406949
37	C18	R1	7.19967234483636
37	C15	R1	7.02236781302845
37	C11	R1	7
37	C16	R1	7.08746284125034
37	C8	R1	7.4757334309664
37	C20	R1	7.07681559705083
37	C7	R1	7.16992500144231
38	C23	R1	7.04439411935845
38	C12	R1	7.49185309632967
38	C10	R1	7.4093909361377
38	C3	R1	7.3037807481771
38	C14	R1	7.65821148275179
38	C9	R1	7.18982455888002
38	C24	R1	7.53138146051631
38	C6	R1	7.32192809488736
38	C21	R1	7.2667865406949
38	C19	R1	6.93073733756289
38	C1	R1	7.38370429247405
38	C22	R1	7.5077946401987
38	C4	R1	7.49185309632967
38	C13	R1	7.14974711950468
38	C18	R1	7.11894107272351
38	C15	R1	6.94251450533924
38	C20	R1	7.2667865406949
38	C7	R1	7.13955135239879
39	C17	R1	7.48381577726426
39	C12	R1	7.35755200461808
39	C10	R1	7.18982455888002
39	C3	R1	7.21916852046216
39	C14	R1	7.44294349584873
39	C5	R1	7.70735913208088
39	C9	R1	7.23840473932508
39	C24	R1	7.53915881110803
39	C6	R1	7.40087943628218
39	C19	R1	7.04439411935845
39	C1	R1	7.27612440527424
39	C22	R1	7.06608919045777
39	C4	R1	7.12928301694497
39	C13	R1	7.24792751344359
39	C18	R1	7.4594316186373
39	C15	R1	7.53915881110803
39	C11	R1	7.07681559705083
39	C8	R1	7.04439411935845
39	C20	R1	7.53138146051631
39	C7	R1	7.24792751344359
40	C23	R1	6.96578428466209
40	C12	R1	7.23840473932508
40	C3	R1	7.7279204545632
40	C14	R1	7.10852445677817
40	C9	R1	7.36632221424582
40	C6	R1	7.10852445677817
40	C21	R1	7.62935662007961
40	C19	R1	7.57742882803575
40	C22	R1	7.23840473932508
40	C4	R1	7.51569983828404
40	C13	R1	7.08746284125034
40	C18	R1	6.96578428466209
40	C15	R1	7.34872815423108
40	C11	R1	7.29462074889163
40	C16	R1	7.35755200461808
40	C8	R1	7.32192809488736
40	C20	R1	7.52356195605701
40	C7	R1	7.25738784269265
41	C23	R1	7.06608919045777
41	C17	R1	7.15987133677839
41	C12	R1	7.25738784269265
41	C10	R1	7.11894107272351
41	C3	R1	7.12928301694497
41	C14	R1	7.4594316186373
41	C5	R1	7.01122725542325
41	C9	R1	6.8703647195834
41	C24	R1	7.05528243550119
41	C6	R1	7.60733031374961
41	C21	R1	7.40087943628218
41	C19	R1	7.02236781302845
41	C1	R1	7.16992500144231
41	C22	R1	7.58496250072116
41	C4	R1	7.23840473932508
41	C13	R1	7.01122725542325
41	C18	R1	7.03342300153745
41	C15	R1	7.08746284125034
41	C11	R1	7.10852445677817
41	C16	R1	6.94251450533924
41	C20	R1	7.21916852046216
42	C23	R1	7.69348695749933
42	C17	R1	7.24792751344359
42	C12	R1	7.37503943134692
42	C10	R1	7.4093909361377
42	C3	R1	7.20945336562895
42	C14	R1	7.5077946401987
42	C5	R1	7.29462074889163
42	C9	R1	7.21916852046216
42	C24	R1	7.4093909361377
42	C6	R1	7.5077946401987
42	C21	R1	7.53915881110803
42	C19	R1	7.65821148275179
42	C1	R1	7.53915881110803
42	C22	R1	7.53138146051631
42	C4	R1	7.467605550083
42	C18	R1	6.97727992349992
42	C15	R1	6.93073733756289
42	C11	R1	7.24792751344359
42	C16	R1	7.20945336562895
42	C8	R1	7.37503943134692
42	C20	R1	7.33091687811462
42	C7	R1	7.35755200461808
43	C23	R1	7.2667865406949
43	C17	R1	7.467605550083
43	C12	R1	7.49185309632967
43	C10	R1	7.60733031374961
43	C3	R1	7.34872815423108
43	C14	R1	7.40087943628218
43	C5	R1	7.61470984411521
43	C9	R1	7.14974711950468
43	C24	R1	7.43462822763672
43	C6	R1	7.36632221424582
43	C21	R1	7.31288295528436
43	C19	R1	7.4093909361377
43	C1	R1	7.43462822763672
43	C22	R1	7.11894107272351
43	C4	R1	7.01122725542325
43	C13	R1	7.24792751344359
43	C18	R1	7.40087943628218
43	C11	R1	7.15987133677839
43	C16	R1	7.14974711950468
43	C8	R1	7.20945336562895
43	C20	R1	7.38370429247405
43	C7	R1	7.3037807481771
44	C23	R1	7.2667865406949
44	C17	R1	7.35755200461808
44	C12	R1	7.2667865406949
44	C10	R1	7.24792751344359
44	C3	R1	7.20945336562895
44	C5	R1	7.2667865406949
44	C9	R1	7.53915881110803
44	C24	R1	7.36632221424582
44	C21	R1	7.14974711950468
44	C19	R1	7.33985000288462
44	C1	R1	7.33091687811462
44	C22	R1	7.23840473932508
44	C4	R1	7.65821148275179
44	C13	R1	7.52356195605701
44	C18	R1	7.17990909001493
44	C15	R1	7.16992500144231
44	C11	R1	7.10852445677817
44	C16	R1	7.25738784269265
44	C8	R1	7.29462074889163
44	C20	R1	7.24792751344359
44	C7	R1	7.05528243550119
45	C23	R1	7.467605550083
45	C17	R1	7.13955135239879
45	C12	R1	7.14974711950468
45	C10	R1	7.38370429247405
45	C3	R1	7.3037807481771
45	C14	R1	7.09803208296053
45	C5	R1	7.01122725542325
45	C9	R1	7.11894107272351
45	C6	R1	7.38370429247405
45	C21	R1	7.45121111183233
45	C19	R1	7.33985000288462
45	C22	R1	7.14974711950468
45	C4	R1	7.23840473932508
45	C13	R1	7.36632221424582
45	C18	R1	7.23840473932508
45	C15	R1	6.83289001416474
45	C11	R1	7.01122725542325
45	C16	R1	7.12928301694497
45	C8	R1	7.35755200461808
45	C20	R1	7.57742882803575
45	C7	R1	7.08746284125034
46	C23	R1	7.52356195605701
46	C12	R1	7.16992500144231
46	C10	R1	7.06608919045777
46	C3	R1	7.37503943134692
46	C14	R1	7.12928301694497
46	C5	R1	7.38370429247405
46	C9	R1	7.64385618977472
46	C24	R1	7.21916852046216
46	C6	R1	7.60733031374961
46	C21	R1	7.14974711950468
46	C1	R1	7.32192809488736
46	C22	R1	7.33091687811462
46	C4	R1	7.62935662007961
46	C13	R1	7.49984588708321
46	C18	R1	7.4093909361377
46	C15	R1	7.06608919045777
46	C11	R1	7.04439411935845
46	C16	R1	7.35755200461808
46	C8	R1	7.53915881110803
46	C20	R1	6.97727992349992
47	C23	R1	7.20945336562895
47	C17	R1	7.53138146051631
47	C12	R1	7.23840473932508
47	C10	R1	7.06608919045777
47	C3	R1	6.89481776330794
47	C14	R1	7.13955135239879
47	C5	R1	7.51569983828404
47	C9	R1	7.33091687811462
47	C24	R1	6.89481776330794
47	C6	R1	7.33091687811462
47	C21	R1	7.28540221886225
47	C19	R1	7.58496250072116
47	C1	R1	7.2667865406949
47	C22	R1	7.22881869049588
47	C4	R1	7.19967234483636
47	C13	R1	7.16992500144231
47	C18	R1	7.02236781302845
47	C15	R1	7.16992500144231
47	C11	R1	7.01122725542325
47	C16	R1	7
47	C8	R1	7.09803208296053
47	C20	R1	7.17990909001493
47	C7	R1	7.24792751344359
48	C17	R1	7.38370429247405
48	C12	R1	7.28540221886225
48	C10	R1	7.44294349584873
48	C3	R1	7.4594316186373
48	C14	R1	7.3037807481771
48	C9	R1	7.66533591718518
48	C24	R1	7.20945336562895
48	C6	R1	7.53138146051631
48	C21	R1	7.37503943134692
48	C19	R1	7.60733031374961
48	C1	R1	7.4594316186373
48	C22	R1	7.11894107272351
48	C4	R1	7.14974711950468
48	C13	R1	7.33091687811462
48	C18	R1	7.36632221424582
48	C15	R1	7.4178525148859
48	C11	R1	7.15987133677839
48	C16	R1	7.13955135239879
48	C8	R1	7.24792751344359
48	C7	R1	7.25738784269265
49	C23	R1	7.66533591718518
49	C17	R1	7.44294349584873
49	C12	R1	7.28540221886225
49	C10	R1	7.45121111183233
49	C3	R1	7.19967234483636
49	C14	R1	7.19967234483636
49	C5	R1	7.33985000288462
49	C9	R1	6.96578428466209
49	C24	R1	7.35755200461808
49	C6	R1	7.15987133677839
49	C21	R1	7.13955135239879
49	C19	R1	7.34872815423108
49	C22	R1	7.2667865406949
49	C4	R1	7.02236781302845
49	C13	R1	7.72109918870719
49	C18	R1	7.15987133677839
49	C15	R1	7.3037807481771
49	C11	R1	7.13955135239879
49	C16	R1	6.96578428466209
49	C8	R1	7.21916852046216
49	C20	R1	7.34872815423108
49	C7	R1	7.14974711950468
50	C23	R1	7.11894107272351
50	C17	R1	7.33091687811462
50	C12	R1	6.98868468677217
50	C10	R1	7.35755200461808
50	C3	R1	7.2667865406949
50	C14	R1	7.08746284125034
50	C5	R1	7.49984588708321
50	C9	R1	7.35755200461808
50	C24	R1	7.39231742277876
50	C6	R1	7.32192809488736
50	C21	R1	7.06608919045777
50	C19	R1	7.4757334309664
50	C1	R1	7.40087943628218
50	C22	R1	7.24792751344359
50	C13	R1	7.45121111183233
50	C18	R1	7.10852445677817
50	C15	R1	7.19967234483636
50	C11	R1	7.22881869049588
50	C16	R1	7.04439411935845
50	C8	R1	7.58496250072116
50	C20	R1	7.28540221886225
50	C7	R1	7.07681559705083
51	C23	R1	7.49185309632967
51	C17	R1	7.33985000288462
51	C12	R1	7.3037807481771
51	C10	R1	7.33091687811462
51	C3	R1	7.3037807481771
51	C14	R1	7.54689445988764
51	C5	R1	6.89481776330794
51	C9	R1	7.53138146051631
51	C24	R1	7.45121111183233
51	C6	R1	7.72109918870719
51	C21	R1	7.4594316186373
51	C19	R1	7.25738784269265
51	C1	R1	6.82017896241519
51	C22	R1	7.25738784269265
51	C4	R1	7.3037807481771
51	C13	R1	7.17990909001493
51	C18	R1	7.07681559705083
51	C15	R1	7.44294349584873
51	C11	R1	7.27612440527424
51	C16	R1	7
51	C8	R1	7.5077946401987
51	C20	R1	7.65821148275179
51	C7	R1	7.74819284958946
52	C23	R1	7.33985000288462
52	C17	R1	7.4093909361377
52	C12	R1	7.14974711950468
52	C10	R1	7.2667865406949
52	C14	R1	7.10852445677817
52	C5	R1	6.97727992349992
52	C9	R1	7.34872815423108
52	C24	R1	7.11894107272351
52	C21	R1	7.43462822763672
52	C19	R1	7.10852445677817
52	C1	R1	7.4093909361377
52	C22	R1	7.2667865406949
52	C4	R1	7.48381577726426
52	C13	R1	7.14974711950468
52	C18	R1	7.25738784269265
52	C15	R1	6.94251450533924
52	C16	R1	7.08746284125034
52	C8	R1	7.45121111183233
52	C20	R1	7.55458885167764
52	C7	R1	7.40087943628218
53	C23	R1	7.5077946401987
53	C17	R1	7.24792751344359
53	C12	R1	6.89481776330794
53	C10	R1	7.31288295528436
53	C3	R1	7.24792751344359
53	C14	R1	7.12928301694497
53	C5	R1	7.34872815423108
53	C9	R1	7.28540221886225
53	C24	R1	7.16992500144231
53	C21	R1	7.01122725542325
53	C19	R1	7.22881869049588
53	C1	R1	6.96578428466209
53	C22	R1	7.04439411935845
53	C4	R1	7.2667865406949
53	C13	R1	7.56224242422107
53	C15	R1	7.24792751344359
53	C16	R1	7.44294349584873
53	C8	R1	7.07681559705083
53	C20	R1	7.28540221886225
53	C7	R1	6.96578428466209
54	C23	R1	7.11894107272351
54	C17	R1	7.13955135239879
54	C12	R1	7.56985560833095
54	C10	R1	7.53915881110803
54	C3	R1	7.56224242422107
54	C14	R1	7.33091687811462
54	C5	R1	7.20945336562895
54	C9	R1	7.29462074889163
54	C24	R1	7.35755200461808
54	C6	R1	7.4178525148859
54	C21	R1	6.7279204545632
54	C19	R1	7.62935662007961
54	C1	R1	7.04439411935845
54	C22	R1	7.35755200461808
54	C4	R1	7.38370429247405
54	C13	R1	7.58496250072116
54	C18	R1	7.14974711950468
54	C15	R1	7.3037807481771
54	C11	R1	7.467605550083
54	C16	R1	7.25738784269265
54	C20	R1	7.40087943628218
54	C7	R1	6.97727992349992
55	C23	R1	7.72109918870719
55	C17	R1	7.25738784269265
55	C12	R1	7.3037807481771
55	C10	R1	7.4178525148859
55	C3	R1	7.23840473932508
55	C14	R1	7.60733031374961
55	C5	R1	7.15987133677839
55	C9	R1	7.54689445988764
55	C24	R1	7.17990909001493
55	C6	R1	7.20945336562895
55	C21	R1	6.8703647195834
55	C19	R1	7.34872815423108
55	C1	R1	7.14974711950468
55	C22	R1	7.03342300153745
55	C4	R1	7.16992500144231
55	C13	R1	7.07681559705083
55	C18	R1	6.75488750216347
55	C15	R1	7.10852445677817
55	C11	R1	7.28540221886225
55	C16	R1	7.08746284125034
55	C8	R1	7.21916852046216
55	C7	R1	7.62205181945638
56	C23	R1	7.62205181945638
56	C17	R1	7.4757334309664
56	C12	R1	7.40087943628218
56	C10	R1	7.467605550083
56	C3	R1	6.98868468677217
56	C14	R1	7.4757334309664
56	C5	R1	7.24792751344359
56	C9	R1	7.2667865406949
56	C24	R1	7.16992500144231
56	C6	R1	7.13955135239879
56	C21	R1	7.38370429247405
56	C22	R1	7.37503943134692
56	C4	R1	7.53915881110803
56	C13	R1	7.29462074889163
56	C18	R1	7.15987133677839
56	C15	R1	7.13955135239879
56	C11	R1	7.12928301694497
56	C16	R1	6.95419631038687
56	C8	R1	7.10852445677817
56	C20	R1	6.89481776330794
56	C7	R1	7.20945336562895
57	C23	R1	7.59991284218713
57	C17	R1	7.21916852046216
57	C12	R1	7.23840473932508
57	C10	R1	7.23840473932508
57	C3	R1	7.23840473932508
57	C14	R1	7.43462822763672
57	C5	R1	7.24792751344359
57	C9	R1	6.82017896241519
57	C24	R1	7.40087943628218
57	C6	R1	7.40087943628218
57	C21	R1	7.09803208296053
57	C19	R1	7.20945336562895
57	C1	R1	7.53138146051631
57	C22	R1	7.08746284125034
57	C4	R1	7.07681559705083
57	C13	R1	6.95419631038687
57	C18	R1	7.31288295528436
57	C15	R1	6.96578428466209
57	C11	R1	7.05528243550119
57	C16	R1	7.25738784269265
57	C8	R1	7.40087943628218
57	C20	R1	7.20945336562895
57	C7	R1	7.59991284218713
58	C23	R1	7.37503943134692
58	C17	R1	7.04439411935845
58	C12	R1	7.12928301694497
58	C10	R1	7.02236781302845
58	C3	R1	6.96578428466209
58	C5	R1	7.13955135239879
58	C9	R1	7.4178525148859
58	C24	R1	7.44294349584873
58	C6	R1	7.32192809488736
58	C21	R1	7.37503943134692
58	C19	R1	7.33985000288462
58	C1	R1	7.58496250072116
58	C22	R1	7.18982455888002
58	C4	R1	7.27612440527424
58	C13	R1	7.38370429247405
58	C18	R1	7.23840473932508
58	C15	R1	7.57742882803575
58	C11	R1	7.25738784269265
58	C16	R1	7.31288295528436
58	C8	R1	7.3037807481771
58	C20	R1	7.36632221424582
58	C7	R1	7.08746284125034
59	C23	R1	7.04439411935845
59	C17	R1	7.37503943134692
59	C12	R1	7.04439411935845
59	C10	R1	7.66533591718518
59	C3	R1	7.64385618977472
59	C14	R1	7.36632221424582
59	C5	R1	7.06608919045777
59	C9	R1	7.38370429247405
59	C24	R1	7.40087943628218
59	C6	R1	7.32192809488736
59	C19	R1	7.29462074889163
59	C1	R1	7.33091687811462
59	C22	R1	7.13955135239879
59	C4	R1	7.4594316186373
59	C13	R1	7.49984588708321
59	C18	R1	7.32192809488736
59	C11	R1	6.62935662007961
59	C16	R1	7.20945336562895
59	C8	R1	7.56224242422107
59	C20	R1	7.29462074889163
59	C7	R1	7.11894107272351
60	C23	R1	7.09803208296053
60	C17	R1	7.04439411935845
60	C12	R1	7.10852445677817
60	C10	R1	7.48381577726426
60	C14	R1	7.44294349584873
60	C5	R1	6.96578428466209
60	C9	R1	7.13955135239879
60	C24	R1	7.01122725542325
60	C6	R1	7.20945336562895
60	C21	R1	7.16992500144231
60	C1	R1	7.28540221886225
60	C22	R1	7.4262647547021
60	C4	R1	7.29462074889163
60	C13	R1	7.43462822763672
60	C18	R1	7.29462074889163
60	C15	R1	7.04439411935845
60	C11	R1	7.44294349584873
60	C16	R1	6.82017896241519
60	C8	R1	7.38370429247405
60	C20	R1	7.24792751344359
60	C7	R1	7.25738784269265
61	C17	R1	7.01122725542325
61	C12	R1	7.4178525148859
61	C10	R1	7.17990909001493
61	C3	R1	7.34872815423108
61	C14	R1	7.44294349584873
61	C5	R1	7.06608919045777
61	C9	R1	6.98868468677217
61	C24	R1	7
61	C6	R1	7.4178525148859
61	C21	R1	7.32192809488736
61	C19	R1	7.36632221424582
61	C1	R1	7.17990909001493
61	C22	R1	7.48381577726426
61	C4	R1	7.11894107272351
61	C13	R1	7.05528243550119
61	C18	R1	7.10852445677817
61	C15	R1	7.53138146051631
61	C11	R1	7.31288295528436
61	C16	R1	6.6724253419715
61	C8	R1	7.28540221886225
61	C20	R1	7.33985000288462
61	C7	R1	7.19967234483636
62	C23	R1	7.4093909361377
62	C17	R1	7.08746284125034
62	C12	R1	7.36632221424582
62	C10	R1	7.59245703726808
62	C3	R1	7.27612440527424
62	C14	R1	7.28540221886225
62	C5	R1	7.66533591718518
62	C9	R1	7.20945336562895
62	C24	R1	7.25738784269265
62	C6	R1	7.33091687811462
62	C21	R1	7.22881869049588
62	C19	R1	6.95419631038687
62	C1	R1	7.56224242422107
62	C22	R1	7.16992500144231
62	C4	R1	7.4757334309664
62	C13	R1	7.32192809488736
62	C18	R1	7.29462074889163
62	C11	R1	7.17990909001493
62	C16	R1	6.84549005094437
62	C8	R1	7.49984588708321
62	C20	R1	7.52356195605701
62	C7	R1	7.12928301694497
63	C23	R1	6.71424551766612
63	C17	R1	7.25738784269265
63	C12	R1	6.83289001416474
63	C10	R1	7.19967234483636
63	C14	R1	7.01122725542325
63	C5	R1	7.16992500144231
63	C9	R1	7.38370429247405
63	C24	R1	7.467605550083
63	C6	R1	7.45121111183233
63	C21	R1	7.2667865406949
63	C19	R1	7.37503943134692
63	C1	R1	7.18982455888002
63	C22	R1	7.3037807481771
63	C4	R1	7.57742882803575
63	C13	R1	7.24792751344359
63	C18	R1	7.28540221886225
63	C15	R1	7.18982455888002
63	C11	R1	7.4178525148859
63	C16	R1	7.24792751344359
63	C8	R1	6.97727992349992
63	C20	R1	7.39231742277876
63	C7	R1	6.96578428466209
64	C23	R1	7.49984588708321
64	C12	R1	7.43462822763672
64	C10	R1	7.01122725542325
64	C5	R1	7.73470962022584
64	C9	R1	7.32192809488736
64	C24	R1	7.49984588708321
64	C6	R1	7.25738784269265
64	C21	R1	7.33985000288462
64	C19	R1	7.34872815423108
64	C1	R1	7.5077946401987
64	C22	R1	7.08746284125034
64	C4	R1	7.39231742277876
64	C13	R1	7.23840473932508
64	C18	R1	7.17990909001493
64	C15	R1	6.90689059560852
64	C11	R1	7.28540221886225
64	C16	R1	6.91886323727459
64	C8	R1	7.4093909361377
64	C20	R1	6.88264304936184
64	C7	R1	7.69348695749933
65	C23	R1	7.38370429247405
65	C17	R1	7.16992500144231
65	C12	R1	7.05528243550119
65	C10	R1	7.10852445677817
65	C3	R1	7.14974711950468
65	C14	R1	6.93073733756289
65	C5	R1	7.4178525148859
65	C9	R1	7.35755200461808
65	C24	R1	7.21916852046216
65	C6	R1	7.55458885167764
65	C21	R1	7.28540221886225
65	C19	R1	7.467605550083
65	C1	R1	7.24792751344359
65	C22	R1	7.467605550083
65	C4	R1	7.06608919045777
65	C13	R1	7.21916852046216
65	C18	R1	7.29462074889163
65	C11	R1	6.91886323727459
65	C16	R1	7.2667865406949
65	C8	R1	7.21916852046216
65	C20	R1	7.44294349584873
65	C7	R1	7.36632221424582
66	C23	R1	7.18982455888002
66	C17	R1	7.45121111183233
66	C12	R1	7.40087943628218
66	C10	R1	7.39231742277876
66	C5	R1	7.34872815423108
66	C9	R1	7.14974711950468
66	C24	R1	7.33091687811462
66	C6	R1	7.15987133677839
66	C21	R1	7.19967234483636
66	C19	R1	7.44294349584873
66	C1	R1	7.11894107272351
66	C22	R1	7.49185309632967
66	C4	R1	7.52356195605701
66	C13	R1	7.53138146051631
66	C18	R1	7.34872815423108
66	C15	R1	6.71424551766612
66	C16	R1	7.37503943134692
66	C8	R1	7.467605550083
66	C20	R1	7.2667865406949
66	C7	R1	7.48381577726426
67	C23	R1	7.31288295528436
67	C17	R1	7.11894107272351
67	C12	R1	7.2667865406949
67	C10	R1	7.5077946401987
67	C3	R1	7.56985560833095
67	C14	R1	7.2667865406949
67	C9	R1	7.35755200461808
67	C24	R1	7.33091687811462
67	C6	R1	7.19967234483636
67	C21	R1	7.57742882803575
67	C1	R1	6.91886323727459
67	C22	R1	7.01122725542325
67	C4	R1	7.44294349584873
67	C13	R1	7.2667865406949
67	C18	R1	7.53915881110803
67	C11	R1	7.19967234483636
67	C16	R1	6.8703647195834
67	C20	R1	7.33091687811462
67	C7	R1	6.89481776330794
68	C23	R1	7.19967234483636
68	C12	R1	7.31288295528436
68	C10	R1	7.29462074889163
68	C3	R1	7.31288295528436
68	C14	R1	6.89481776330794
68	C5	R1	7.28540221886225
68	C9	R1	7.39231742277876
68	C24	R1	7.53915881110803
68	C6	R1	7.04439411935845
68	C21	R1	7.59991284218713
68	C19	R1	7.59245703726808
68	C1	R1	7.56985560833095
68	C22	R1	7.467605550083
68	C13	R1	7.12928301694497
68	C18	R1	7.38370429247405
68	C15	R1	7.04439411935845
68	C11	R1	7.11894107272351
68	C16	R1	7.57742882803575
68	C8	R1	7.4093909361377
68	C20	R1	7.2667865406949
69	C17	R1	6.88264304936184
69	C12	R1	7.18982455888002
69	C10	R1	7.45121111183233
69	C3	R1	7.05528243550119
69	C14	R1	7.01122725542325
69	C5	R1	7.4594316186373
69	C9	R1	7.25738784269265
69	C24	R1	7.23840473932508
69	C6	R1	7.48381577726426
69	C21	R1	6.91886323727459
69	C19	R1	7.51569983828404
69	C1	R1	7.16992500144231
69	C22	R1	7.06608919045777
69	C4	R1	7.35755200461808
69	C13	R1	7.3037807481771
69	C18	R1	7.51569983828404
69	C15	R1	7.467605550083
69	C11	R1	7.17990909001493
69	C16	R1	6.71424551766612
69	C20	R1	7.20945336562895
69	C7	R1	7.61470984411521
70	C23	R1	7.48381577726426
70	C17	R1	7.51569983828404
70	C12	R1	7.07681559705083
70	C3	R1	7.12928301694497
70	C14	R1	7.14974711950468
70	C5	R1	6.8703647195834
70	C9	R1	7.08746284125034
70	C24	R1	7.22881869049588
70	C6	R1	7.3037807481771
70	C21	R1	7.45121111183233
70	C19	R1	7.467605550083
70	C1	R1	7.19967234483636
70	C22	R1	7.21916852046216
70	C4	R1	7.18982455888002
70	C13	R1	7.57742882803575
70	C15	R1	7.51569983828404
70	C11	R1	7.02236781302845
70	C16	R1	7.4178525148859
70	C8	R1	7.65105169117893
70	C20	R1	7.19967234483636
70	C7	R1	7.24792751344359
71	C23	R1	7.38370429247405
71	C17	R1	7.22881869049588
71	C12	R1	7.53138146051631
71	C10	R1	6.89481776330794
71	C3	R1	7.44294349584873
71	C14	R1	7.64385618977472
71	C5	R1	7.16992500144231
71	C9	R1	7.24792751344359
71	C24	R1	7.33091687811462
71	C6	R1	7.33091687811462
71	C21	R1	7.29462074889163
71	C1	R1	7.07681559705083
71	C22	R1	7.23840473932508
71	C13	R1	7.55458885167764
71	C18	R1	7.34872815423108
71	C15	R1	7.40087943628218
71	C11	R1	7.45121111183233
71	C16	R1	7.60733031374961
71	C8	R1	7.14974711950468
71	C20	R1	7.29462074889163
71	C7	R1	7.17990909001493
72	C23	R1	7.08746284125034
72	C12	R1	7.13955135239879
72	C10	R1	7.28540221886225
72	C3	R1	6.91886323727459
72	C14	R1	6.95419631038687
72	C5	R1	7.13955135239879
72	C9	R1	7.19967234483636
72	C24	R1	7
72	C6	R1	7.38370429247405
72	C21	R1	6.97727992349992
72	C19	R1	7.62205181945638
72	C1	R1	7.37503943134692
72	C22	R1	7.3037807481771
72	C4	R1	7.3037807481771
72	C13	R1	7.18982455888002
72	C18	R1	6.90689059560852
72	C15	R1	6.97727992349992
72	C11	R1	7.4757334309664
72	C16	R1	6.91886323727459
72	C8	R1	7.15987133677839
72	C7	R1	7.4178525148859
73	C23	R1	7.07681559705083
73	C17	R1	7.54689445988764
73	C12	R1	7.06608919045777
73	C10	R1	7.4594316186373
73	C3	R1	7.20945336562895
73	C5	R1	7.08746284125034
73	C9	R1	7.43462822763672
73	C24	R1	7.16992500144231
73	C6	R1	7.4262647547021
73	C21	R1	7.34872815423108
73	C19	R1	7.08746284125034
73	C1	R1	7.37503943134692
73	C4	R1	7.21916852046216
73	C18	R1	7.19967234483636
73	C15	R1	6.85798099512757
73	C11	R1	7.22881869049588
73	C16	R1	6.71424551766612
73	C8	R1	7.467605550083
73	C20	R1	7.17990909001493
73	C7	R1	7.4093909361377
74	C23	R1	7.24792751344359
74	C17	R1	7.28540221886225
74	C12	R1	7.15987133677839
74	C10	R1	7.28540221886225
74	C3	R1	7.08746284125034
74	C14	R1	7.22881869049588
74	C5	R1	7.25738784269265
74	C9	R1	7.35755200461808
74	C24	R1	7.2667865406949
74	C6	R1	7.36632221424582
74	C21	R1	7.21916852046216
74	C19	R1	7.08746284125034
74	C1	R1	7.27612440527424
74	C22	R1	7.12928301694497
74	C4	R1	7.68650052718322
74	C13	R1	7.2667865406949
74	C18	R1	7.19967234483636
74	C15	R1	7.14974711950468
74	C11	R1	7.10852445677817
74	C16	R1	7.02236781302845
74	C20	R1	7.13955135239879
74	C7	R1	7.4757334309664
75	C23	R1	7.56985560833095
75	C17	R1	7.40087943628218
75	C12	R1	6.85798099512757
75	C10	R1	7.32192809488736
75	C3	R1	7.37503943134692
75	C14	R1	6.98868468677217
75	C5	R1	6.55458885167764
75	C9	R1	7.27612440527424
75	C24	R1	7.4262647547021
75	C21	R1	7.21916852046216
75	C19	R1	7.38370429247405
75	C22	R1	7.33091687811462
75	C4	R1	7.04439411935845
75	C13	R1	7.5077946401987
75	C15	R1	7.31288295528436
75	C11	R1	7.35755200461808
75	C16	R1	7.01122725542325
75	C8	R1	7.48381577726426
75	C20	R1	7.4178525148859
75	C7	R1	7.4757334309664
76	C23	R1	7.24792751344359
76	C17	R1	7.13955135239879
76	C10	R1	7.27612440527424
76	C3	R1	7.27612440527424
76	C14	R1	7.18982455888002
76	C5	R1	7.49185309632967
76	C9	R1	7.36632221424582
76	C6	R1	7.19967234483636
76	C19	R1	7.45121111183233
76	C1	R1	7.18982455888002
76	C4	R1	7.52356195605701
76	C13	R1	7.49185309632967
76	C18	R1	7.08746284125034
76	C15	R1	6.95419631038687
76	C11	R1	7.08746284125034
76	C16	R1	7.4093909361377
76	C8	R1	7.06608919045777
76	C20	R1	7.27612440527424
76	C7	R1	7.35755200461808
77	C23	R1	7.2667865406949
77	C17	R1	7.28540221886225
77	C12	R1	7.20945336562895
77	C10	R1	7.32192809488736
77	C14	R1	7.45121111183233
77	C5	R1	6.97727992349992
77	C24	R1	7.2667865406949
77	C6	R1	7.18982455888002
77	C21	R1	6.97727992349992
77	C19	R1	6.91886323727459
77	C1	R1	7.28540221886225
77	C22	R1	7.12928301694497
77	C4	R1	7.34872815423108
77	C13	R1	7.35755200461808
77	C18	R1	7.29462074889163
77	C15	R1	6.95419631038687
77	C11	R1	6.98868468677217
77	C16	R1	7.10852445677817
77	C7	R1	7.4757334309664
78	C23	R1	7.53915881110803
78	C17	R1	7.02236781302845
78	C12	R1	7.33985000288462
78	C10	R1	7.53138146051631
78	C3	R1	7.54689445988764
78	C14	R1	6.95419631038687
78	C5	R1	7.4757334309664
78	C9	R1	7.5077946401987
78	C24	R1	7.56224242422107
78	C6	R1	6.97727992349992
78	C21	R1	7.28540221886225
78	C19	R1	7.2667865406949
78	C1	R1	7.24792751344359
78	C22	R1	7.31288295528436
78	C4	R1	7.33091687811462
78	C18	R1	6.97727992349992
78	C15	R1	7.06608919045777
78	C11	R1	7.4178525148859
78	C16	R1	7.37503943134692
78	C8	R1	7.4178525148859
78	C20	R1	7.12928301694497
78	C7	R1	7.467605550083
79	C23	R1	7.43462822763672
79	C17	R1	7.37503943134692
79	C12	R1	7.15987133677839
79	C10	R1	7.09803208296053
79	C3	R1	7.40087943628218
79	C14	R1	6.82017896241519
79	C5	R1	7.31288295528436
79	C9	R1	7.39231742277876
79	C24	R1	7.32192809488736
79	C6	R1	7.05528243550119
79	C21	R1	7.23840473932508
79	C19	R1	7.13955135239879
79	C1	R1	7.31288295528436
79	C4	R1	7.31288295528436
79	C13	R1	7.4093909361377
79	C18	R1	7.07681559705083
79	C11	R1	7.35755200461808
79	C16	R1	6.8703647195834
79	C8	R1	7.37503943134692
79	C20	R1	7.13955135239879
80	C23	R1	7.4262647547021
80	C17	R1	7.28540221886225
80	C12	R1	7.3037807481771
80	C10	R1	7.29462074889163
80	C3	R1	7.16992500144231
80	C14	R1	7.32192809488736
80	C5	R1	7.12928301694497
80	C9	R1	7.62935662007961
80	C24	R1	6.96578428466209
80	C21	R1	7.49185309632967
80	C19	R1	7.11894107272351
80	C1	R1	6.85798099512757
80	C22	R1	7.23840473932508
80	C4	R1	7.33091687811462
80	C13	R1	7.10852445677817
80	C18	R1	7.4594316186373
80	C15	R1	7.2667865406949
80	C11	R1	7.24792751344359
80	C16	R1	7.09803208296053
80	C8	R1	7.62205181945638
80	C20	R1	7.34872815423108
80	C7	R1	6.95419631038687
81	C23	R1	6.85798099512757
81	C17	R1	7.48381577726426
81	C12	R1	7.65105169117893
81	C10	R1	7.10852445677817
81	C3	R1	7.08746284125034
81	C14	R1	7.32192809488736
81	C9	R1	7.4757334309664
81	C24	R1	7.34872815423108
81	C6	R1	7.61470984411521
81	C21	R1	7.62935662007961
81	C19	R1	7.33985000288462
81	C1	R1	6.88264304936184
81	C4	R1	7.20945336562895
81	C13	R1	7.467605550083
81	C18	R1	7.35755200461808
81	C15	R1	6.94251450533924
81	C11	R1	7.43462822763672
81	C16	R1	7.01122725542325
81	C8	R1	7.07681559705083
81	C20	R1	7.22881869049588
81	C7	R1	7.16992500144231
82	C23	R1	7.08746284125034
82	C17	R1	7.53915881110803
82	C12	R1	7.40087943628218
82	C10	R1	7.12928301694497
82	C3	R1	7.33985000288462
82	C14	R1	7.23840473932508
82	C5	R1	7.06608919045777
82	C9	R1	7.32192809488736
82	C24	R1	7.24792751344359
82	C6	R1	6.95419631038687
82	C21	R1	7.17990909001493
82	C19	R1	7.15987133677839
82	C1	R1	7.23840473932508
82	C22	R1	7.58496250072116
82	C4	R1	7.37503943134692
82	C13	R1	7.52356195605701
82	C18	R1	7.09803208296053
82	C15	R1	7.48381577726426
82	C11	R1	6.90689059560852
82	C16	R1	7.21916852046216
82	C8	R1	7.21916852046216
82	C20	R1	7.4262647547021
82	C7	R1	7.52356195605701
83	C23	R1	7.10852445677817
83	C17	R1	7.39231742277876
83	C12	R1	7.53915881110803
83	C10	R1	6.89481776330794
83	C3	R1	7.52356195605701
83	C14	R1	7.3037807481771
83	C5	R1	7.39231742277876
83	C9	R1	7.11894107272351
83	C24	R1	7.39231742277876
83	C6	R1	7.4093909361377
83	C21	R1	7.58496250072116
83	C19	R1	7.28540221886225
83	C1	R1	7.3037807481771
83	C22	R1	7.25738784269265
83	C4	R1	7.57742882803575
83	C13	R1	7.24792751344359
83	C18	R1	7.23840473932508
83	C15	R1	7.29462074889163
83	C11	R1	7.4757334309664
83	C16	R1	7.03342300153745
83	C20	R1	7.2667865406949
83	C7	R1	7.36632221424582
84	C23	R1	7.4093909361377
84	C12	R1	7.33091687811462
84	C10	R1	6.94251450533924
84	C3	R1	7.28540221886225
84	C14	R1	7.29462074889163
84	C5	R1	7.3037807481771
84	C9	R1	7.15987133677839
84	C6	R1	6.94251450533924
84	C21	R1	7.36632221424582
84	C19	R1	6.88264304936184
84	C22	R1	7.29462074889163
84	C13	R1	7.14974711950468
84	C18	R1	7.33091687811462
84	C15	R1	7
84	C11	R1	6.84549005094437
84	C16	R1	7.02236781302845
84	C8	R1	7.22881869049588
84	C7	R1	7
85	C17	R1	7.39231742277876
85	C12	R1	6.98868468677217
85	C10	R1	7.01122725542325
85	C14	R1	7.52356195605701
85	C5	R1	7.56985560833095
85	C9	R1	7.58496250072116
85	C24	R1	7.08746284125034
85	C6	R1	6.95419631038687
85	C21	R1	7.39231742277876
85	C19	R1	7.34872815423108
85	C1	R1	7.37503943134692
85	C22	R1	7.49185309632967
85	C4	R1	7.49984588708321
85	C13	R1	7.62935662007961
85	C18	R1	7.2667865406949
85	C15	R1	7.15987133677839
85	C11	R1	6.91886323727459
85	C16	R1	7.4262647547021
85	C8	R1	7.03342300153745
85	C20	R1	7.60733031374961
85	C7	R1	7.55458885167764
86	C23	R1	7.56224242422107
86	C17	R1	6.98868468677217
86	C12	R1	7.33091687811462
86	C10	R1	7.34872815423108
86	C3	R1	7.49185309632967
86	C14	R1	7.33985000288462
86	C5	R1	7.57742882803575
86	C24	R1	7.43462822763672
86	C6	R1	7.16992500144231
86	C21	R1	7.48381577726426
86	C19	R1	7.58496250072116
86	C1	R1	7.2667865406949
86	C22	R1	7.06608919045777
86	C4	R1	7.88264304936184
86	C13	R1	7.45121111183233
86	C18	R1	7.49185309632967
86	C15	R1	6.94251450533924
86	C11	R1	7.07681559705083
86	C16	R1	7.04439411935845
86	C8	R1	7.19967234483636
86	C7	R1	7.14974711950468
87	C23	R1	7.4178525148859
87	C17	R1	7.4757334309664
87	C12	R1	7.40087943628218
87	C10	R1	7.29462074889163
87	C3	R1	7.51569983828404
87	C14	R1	7.38370429247405
87	C5	R1	7.36632221424582
87	C9	R1	7.29462074889163
87	C24	R1	7.4594316186373
87	C6	R1	6.89481776330794
87	C21	R1	7.08746284125034
87	C19	R1	7.2667865406949
87	C1	R1	7.40087943628218
87	C22	R1	7.10852445677817
87	C4	R1	7.39231742277876
87	C13	R1	7.16992500144231
87	C18	R1	6.97727992349992
87	C15	R1	7.34872815423108
87	C11	R1	7.27612440527424
87	C16	R1	7.16992500144231
87	C20	R1	7.2667865406949
87	C7	R1	7.53915881110803
88	C23	R1	7.32192809488736
88	C17	R1	7.3037807481771
88	C12	R1	6.8073549220576
88	C10	R1	7.45121111183233
88	C3	R1	7.09803208296053
88	C14	R1	7.10852445677817
88	C5	R1	7.33091687811462
88	C9	R1	7.23840473932508
88	C24	R1	7.24792751344359
88	C6	R1	7.4262647547021
88	C21	R1	7.38370429247405
88	C19	R1	7.4262647547021
88	C1	R1	7.16992500144231
88	C22	R1	7.28540221886225
88	C4	R1	7.49185309632967
88	C13	R1	6.93073733756289
88	C18	R1	6.83289001416474
88	C15	R1	7.19967234483636
88	C11	R1	7.16992500144231
88	C16	R1	7.38370429247405
88	C8	R1	7.32192809488736
88	C20	R1	7.21916852046216
88	C7	R1	7.21916852046216
89	C23	R1	7.54689445988764
89	C17	R1	7.31288295528436
89	C12	R1	7.28540221886225
89	C10	R1	7.62205181945638
89	C3	R1	7.49984588708321
89	C14	R1	7.33985000288462
89	C5	R1	6.89481776330794
89	C9	R1	7.24792751344359
89	C6	R1	6.97727992349992
89	C21	R1	7
89	C19	R1	7.36632221424582
89	C1	R1	7.31288295528436
89	C22	R1	7.467605550083
89	C4	R1	7.11894107272351
89	C18	R1	7.19967234483636
89	C15	R1	7.09803208296053
89	C11	R1	7
89	C16	R1	7.35755200461808
89	C7	R1	7.53138146051631
90	C23	R1	6.90689059560852
90	C17	R1	7.39231742277876
90	C12	R1	7.467605550083
90	C10	R1	7.08746284125034
90	C5	R1	7.3037807481771
90	C9	R1	7.05528243550119
90	C24	R1	6.78135971352466
90	C6	R1	7.33091687811462
90	C21	R1	7.15987133677839
90	C19	R1	7.28540221886225
90	C1	R1	7.12928301694497
90	C22	R1	7.4093909361377
90	C4	R1	6.97727992349992
90	C18	R1	7.12928301694497
90	C15	R1	7.25738784269265
90	C11	R1	7.21916852046216
90	C8	R1	7.60733031374961
90	C20	R1	7.27612440527424
90	C7	R1	7.49185309632967
91	C17	R1	7.76818432477693
91	C10	R1	7.08746284125034
91	C3	R1	7.32192809488736
91	C14	R1	7.4093909361377
91	C5	R1	7.53915881110803
91	C9	R1	7.12928301694497
91	C6	R1	7.48381577726426
91	C21	R1	7.20945336562895
91	C19	R1	7.07681559705083
91	C1	R1	7.17990909001493
91	C22	R1	7.33985000288462
91	C4	R1	7.21916852046216
91	C13	R1	7.03342300153745
91	C18	R1	7.05528243550119
91	C15	R1	7.29462074889163
91	C11	R1	7.31288295528436
91	C16	R1	7.38370429247405
91	C8	R1	7.59991284218713
91	C20	R1	7.03342300153745
91	C7	R1	7.14974711950468
92	C23	R1	7.45121111183233
92	C17	R1	7.4757334309664
92	C12	R1	7.11894107272351
92	C10	R1	6.98868468677217
92	C3	R1	7.27612440527424
92	C14	R1	7.65105169117893
92	C9	R1	7.37503943134692
92	C24	R1	7.3037807481771
92	C6	R1	7.31288295528436
92	C21	R1	7.39231742277876
92	C19	R1	7.64385618977472
92	C22	R1	7.18982455888002
92	C4	R1	7.23840473932508
92	C18	R1	7.28540221886225
92	C15	R1	7.34872815423108
92	C16	R1	7.27612440527424
92	C8	R1	6.97727992349992
92	C20	R1	7.63662462054365
93	C23	R1	7.12928301694497
93	C17	R1	7.32192809488736
93	C12	R1	7.15987133677839
93	C10	R1	7.38370429247405
93	C3	R1	7.37503943134692
93	C14	R1	7.44294349584873
93	C5	R1	7.27612440527424
93	C9	R1	7.36632221424582
93	C24	R1	7.11894107272351
93	C21	R1	7.03342300153745
93	C19	R1	7.17990909001493
93	C1	R1	6.82017896241519
93	C22	R1	7.11894107272351
93	C4	R1	7.40087943628218
93	C13	R1	7.33091687811462
93	C18	R1	7.01122725542325
93	C15	R1	7.4178525148859
93	C11	R1	7.40087943628218
93	C16	R1	7.25738784269265
93	C8	R1	7.25738784269265
93	C20	R1	7.36632221424582
93	C7	R1	7.43462822763672
94	C23	R1	7.12928301694497
94	C17	R1	6.94251450533924
94	C10	R1	7.21916852046216
94	C3	R1	7.19967234483636
94	C5	R1	7.37503943134692
94	C9	R1	7.44294349584873
94	C24	R1	7.4757334309664
94	C6	R1	7.49185309632967
94	C21	R1	7.39231742277876
94	C19	R1	7.4093909361377
94	C1	R1	6.96578428466209
94	C4	R1	7.31288295528436
94	C13	R1	6.85798099512757
94	C18	R1	7.31288295528436
94	C15	R1	7.13955135239879
94	C11	R1	6.89481776330794
94	C16	R1	7.13955135239879
94	C8	R1	7.33091687811462
94	C7	R1	7.4757334309664
95	C23	R1	7.25738784269265
95	C17	R1	7.4757334309664
95	C12	R1	7.34872815423108
95	C10	R1	7.48381577726426
95	C3	R1	7.65821148275179
95	C14	R1	7.37503943134692
95	C5	R1	7.36632221424582
95	C9	R1	7.39231742277876
95	C24	R1	7.70043971814109
95	C6	R1	7.31288295528436
95	C21	R1	7.25738784269265
95	C19	R1	7.20945336562895
95	C1	R1	7.36632221424582
95	C22	R1	7.23840473932508
95	C4	R1	7.60733031374961
95	C13	R1	7.4178525148859
95	C18	R1	7.4093909361377
95	C15	R1	7.20945336562895
95	C11	R1	7.56985560833095
95	C16	R1	7.20945336562895
95	C8	R1	7.19967234483636
95	C20	R1	7.5077946401987
95	C7	R1	7.21916852046216
96	C23	R1	7.3037807481771
96	C17	R1	7.18982455888002
96	C12	R1	7.20945336562895
96	C10	R1	7.05528243550119
96	C3	R1	7.16992500144231
96	C14	R1	7.13955135239879
96	C9	R1	7.36632221424582
96	C24	R1	7.33985000288462
96	C21	R1	7.48381577726426
96	C19	R1	7.19967234483636
96	C1	R1	7.25738784269265
96	C22	R1	7.35755200461808
96	C4	R1	7.4093909361377
96	C13	R1	7.56985560833095
96	C18	R1	7.21916852046216
96	C15	R1	7.31288295528436
96	C11	R1	7.06608919045777
96	C16	R1	7.14974711950468
96	C8	R1	7.32192809488736
[truncated: 14,553 more rows]
