# Supplementary material for: Stochastic modelling of single-cell gene expression adaptation reveals non-genomic contribution to evolution of tumor subclones
Source: bioRxiv. 2024 Apr 20:2024.04.17.588869. Preprint. [Version 1] doi: 10.1101/2024.04.17.588869 (PMC11071284; doi:10.1101/2024.04.17.588869)
Supplement: Supplement 2 [file media-2.zip › Supplementary Files/Simulated Data/Adaptive_Simulation/tr_1.1_sq_15_r_100_a_1.csv]

gene	species	replicate	exprval
1	C17	R1	7.33985000288462
1	C12	R1	7.4757334309664
1	C10	R1	7.35755200461808
1	C3	R1	7.33091687811462
1	C14	R1	7.4178525148859
1	C5	R1	7.07681559705083
1	C9	R1	7.04439411935845
1	C6	R1	7.4262647547021
1	C21	R1	7.2667865406949
1	C19	R1	7.45121111183233
1	C1	R1	7.28540221886225
1	C22	R1	7.19967234483636
1	C4	R1	7.49984588708321
1	C13	R1	7.45121111183233
1	C18	R1	7.3037807481771
1	C15	R1	7.22881869049588
1	C11	R1	7.18982455888002
1	C8	R1	7.45121111183233
1	C20	R1	7.09803208296053
1	C7	R1	7.01122725542325
2	C23	R1	7.10852445677817
2	C17	R1	7.17990909001493
2	C12	R1	7.21916852046216
2	C10	R1	7.28540221886225
2	C3	R1	7.4594316186373
2	C14	R1	7.25738784269265
2	C5	R1	6.97727992349992
2	C9	R1	7.4178525148859
2	C24	R1	6.90689059560852
2	C6	R1	7.467605550083
2	C21	R1	7.29462074889163
2	C1	R1	7.35755200461808
2	C22	R1	7.08746284125034
2	C4	R1	7.11894107272351
2	C13	R1	7.19967234483636
2	C18	R1	7.36632221424582
2	C15	R1	7.34872815423108
2	C11	R1	7.21916852046216
2	C16	R1	7.25738784269265
2	C8	R1	7.39231742277876
2	C20	R1	7.10852445677817
2	C7	R1	7.06608919045777
3	C23	R1	7.4178525148859
3	C17	R1	7.11894107272351
3	C10	R1	7.4178525148859
3	C3	R1	7.11894107272351
3	C14	R1	7.62935662007961
3	C5	R1	6.96578428466209
3	C9	R1	7.38370429247405
3	C24	R1	7.06608919045777
3	C6	R1	7.36632221424582
3	C21	R1	7.22881869049588
3	C19	R1	7.34872815423108
3	C1	R1	7.2667865406949
3	C22	R1	7.29462074889163
3	C4	R1	7.4093909361377
3	C18	R1	7.34872815423108
3	C11	R1	6.85798099512757
3	C16	R1	7.10852445677817
3	C8	R1	7.43462822763672
3	C20	R1	7.59245703726808
4	C23	R1	7.35755200461808
4	C17	R1	7.38370429247405
4	C12	R1	7.4262647547021
4	C10	R1	7.40087943628218
4	C3	R1	7.43462822763672
4	C14	R1	7.28540221886225
4	C5	R1	6.96578428466209
4	C9	R1	7.01122725542325
4	C24	R1	7.19967234483636
4	C6	R1	7.11894107272351
4	C21	R1	7.38370429247405
4	C19	R1	7.33091687811462
4	C1	R1	7.23840473932508
4	C22	R1	7.32192809488736
4	C4	R1	7.4178525148859
4	C13	R1	7.02236781302845
4	C18	R1	7.12928301694497
4	C15	R1	7.51569983828404
4	C11	R1	6.88264304936184
4	C16	R1	7
4	C8	R1	7.38370429247405
4	C7	R1	7.4262647547021
5	C23	R1	7.32192809488736
5	C10	R1	7.17990909001493
5	C3	R1	6.97727992349992
5	C14	R1	7.27612440527424
5	C5	R1	7.19967234483636
5	C9	R1	7.16992500144231
5	C24	R1	7.22881869049588
5	C6	R1	7.4093909361377
5	C19	R1	7.82654848729092
5	C1	R1	6.95419631038687
5	C4	R1	7.23840473932508
5	C13	R1	7.33091687811462
5	C18	R1	7.4093909361377
5	C15	R1	7.13955135239879
5	C11	R1	6.95419631038687
5	C16	R1	7.4594316186373
5	C8	R1	7.59245703726808
5	C20	R1	7.31288295528436
5	C7	R1	7.18982455888002
6	C23	R1	7.28540221886225
6	C12	R1	7.37503943134692
6	C10	R1	7.23840473932508
6	C3	R1	7.38370429247405
6	C14	R1	7.49984588708321
6	C5	R1	7.52356195605701
6	C9	R1	7.07681559705083
6	C24	R1	7.21916852046216
6	C6	R1	7.19967234483636
6	C19	R1	7.3037807481771
6	C1	R1	7.31288295528436
6	C22	R1	7.33091687811462
6	C4	R1	7.49984588708321
6	C13	R1	7.3037807481771
6	C18	R1	7.09803208296053
6	C15	R1	7.16992500144231
6	C11	R1	7
6	C8	R1	7.20945336562895
6	C20	R1	7.4594316186373
6	C7	R1	7.37503943134692
7	C23	R1	7.43462822763672
7	C17	R1	7.37503943134692
7	C12	R1	7.33985000288462
7	C10	R1	7.56985560833095
7	C14	R1	7.4178525148859
7	C5	R1	7.53915881110803
7	C9	R1	7.25738784269265
7	C24	R1	7.25738784269265
7	C6	R1	6.96578428466209
7	C21	R1	7.32192809488736
7	C19	R1	7.08746284125034
7	C1	R1	7.34872815423108
7	C22	R1	7.20945336562895
7	C4	R1	7.19967234483636
7	C13	R1	7.32192809488736
7	C18	R1	7.467605550083
7	C15	R1	7.10852445677817
7	C11	R1	7.33985000288462
7	C16	R1	7.27612440527424
7	C8	R1	7.34872815423108
7	C7	R1	7.24792751344359
8	C23	R1	7.4093909361377
8	C17	R1	7.11894107272351
8	C12	R1	7.35755200461808
8	C3	R1	7.08746284125034
8	C9	R1	7.02236781302845
8	C24	R1	7.62935662007961
8	C6	R1	7.29462074889163
8	C21	R1	7.29462074889163
8	C19	R1	7.60733031374961
8	C1	R1	7.28540221886225
8	C22	R1	7.56224242422107
8	C4	R1	7.23840473932508
8	C13	R1	7.65821148275179
8	C18	R1	7.08746284125034
8	C11	R1	7.17990909001493
8	C16	R1	6.97727992349992
8	C8	R1	7.45121111183233
8	C20	R1	7.43462822763672
8	C7	R1	7.76155123244448
9	C23	R1	7.5077946401987
9	C17	R1	7.20945336562895
9	C12	R1	7.4262647547021
9	C10	R1	6.88264304936184
9	C14	R1	7.17990909001493
9	C5	R1	7.4093909361377
9	C9	R1	7.39231742277876
9	C24	R1	7.44294349584873
9	C6	R1	7.36632221424582
9	C21	R1	7.53915881110803
9	C19	R1	7.22881869049588
9	C1	R1	6.90689059560852
9	C22	R1	7.19967234483636
9	C4	R1	7.3037807481771
9	C13	R1	7.38370429247405
9	C18	R1	7.35755200461808
9	C15	R1	7.36632221424582
9	C11	R1	6.84549005094437
9	C16	R1	7.19967234483636
9	C8	R1	7.69348695749933
9	C20	R1	7.15987133677839
9	C7	R1	7.02236781302845
10	C23	R1	7.4757334309664
10	C17	R1	7.48381577726426
10	C12	R1	6.82017896241519
10	C10	R1	7.48381577726426
10	C3	R1	6.97727992349992
10	C14	R1	7.3037807481771
10	C5	R1	7.58496250072116
10	C9	R1	7.25738784269265
10	C24	R1	7.45121111183233
10	C6	R1	7.11894107272351
10	C21	R1	7.4093909361377
10	C19	R1	7.38370429247405
10	C22	R1	6.98868468677217
10	C13	R1	7.32192809488736
10	C18	R1	7.05528243550119
10	C15	R1	7.13955135239879
10	C11	R1	7
10	C16	R1	7.06608919045777
10	C8	R1	7.11894107272351
10	C20	R1	7.3037807481771
10	C7	R1	6.98868468677217
11	C23	R1	7.25738784269265
11	C17	R1	7.48381577726426
11	C12	R1	7.34872815423108
11	C10	R1	7.4262647547021
11	C3	R1	7.2667865406949
11	C14	R1	7.13955135239879
11	C9	R1	7.20945336562895
11	C6	R1	7.4594316186373
11	C21	R1	7.06608919045777
11	C19	R1	7.32192809488736
11	C1	R1	7.4594316186373
11	C22	R1	7.32192809488736
11	C4	R1	7.24792751344359
11	C13	R1	7.10852445677817
11	C18	R1	7.29462074889163
11	C15	R1	7.49984588708321
11	C11	R1	7.22881869049588
11	C16	R1	7.49984588708321
11	C8	R1	6.91886323727459
11	C20	R1	7.36632221424582
12	C23	R1	7.29462074889163
12	C17	R1	7.23840473932508
12	C12	R1	7.22881869049588
12	C10	R1	7.01122725542325
12	C3	R1	7.40087943628218
12	C14	R1	7.5077946401987
12	C5	R1	7.4093909361377
12	C9	R1	6.91886323727459
12	C24	R1	7.33985000288462
12	C21	R1	7.27612440527424
12	C19	R1	7.51569983828404
12	C1	R1	7.3037807481771
12	C22	R1	7.4093909361377
12	C4	R1	7.57742882803575
12	C13	R1	7.31288295528436
12	C15	R1	7.08746284125034
12	C11	R1	6.8703647195834
12	C16	R1	6.88264304936184
12	C8	R1	7.23840473932508
12	C20	R1	7.33091687811462
12	C7	R1	7.59991284218713
13	C23	R1	7.57742882803575
13	C17	R1	7.3037807481771
13	C12	R1	7.40087943628218
13	C10	R1	7.02236781302845
13	C3	R1	7.49984588708321
13	C14	R1	7.22881869049588
13	C5	R1	7.25738784269265
13	C9	R1	7.20945336562895
13	C24	R1	7.35755200461808
13	C6	R1	7.40087943628218
13	C21	R1	7.467605550083
13	C19	R1	7.37503943134692
13	C1	R1	7.25738784269265
13	C22	R1	7.51569983828404
13	C4	R1	7.53915881110803
13	C13	R1	7.16992500144231
13	C18	R1	7.14974711950468
13	C15	R1	6.70043971814109
13	C16	R1	7.10852445677817
13	C8	R1	7.4594316186373
13	C20	R1	7.24792751344359
13	C7	R1	6.97727992349992
14	C23	R1	7.32192809488736
14	C17	R1	7.4093909361377
14	C12	R1	7.49984588708321
14	C10	R1	7.467605550083
14	C3	R1	7.3037807481771
14	C14	R1	7.38370429247405
14	C5	R1	7.34872815423108
14	C9	R1	7.53915881110803
14	C24	R1	7.13955135239879
14	C6	R1	7.14974711950468
14	C21	R1	7.15987133677839
14	C19	R1	7.23840473932508
14	C1	R1	7.28540221886225
14	C22	R1	7.2667865406949
14	C4	R1	7.06608919045777
14	C13	R1	7.52356195605701
14	C18	R1	7.03342300153745
14	C15	R1	7.02236781302845
14	C11	R1	7.25738784269265
14	C16	R1	7.16992500144231
14	C20	R1	7.23840473932508
14	C7	R1	7.29462074889163
15	C23	R1	7.14974711950468
15	C17	R1	7.29462074889163
15	C12	R1	7.20945336562895
15	C10	R1	7.22881869049588
15	C14	R1	6.96578428466209
15	C5	R1	7.33091687811462
15	C9	R1	7.03342300153745
15	C24	R1	7.31288295528436
15	C21	R1	7.14974711950468
15	C19	R1	6.93073733756289
15	C1	R1	7.20945336562895
15	C22	R1	7.52356195605701
15	C4	R1	7.4093909361377
15	C13	R1	7.29462074889163
15	C18	R1	7.07681559705083
15	C15	R1	7.20945336562895
15	C11	R1	6.85798099512757
15	C16	R1	6.94251450533924
15	C20	R1	7.45121111183233
15	C7	R1	7.48381577726426
16	C23	R1	7.55458885167764
16	C17	R1	7.3037807481771
16	C12	R1	7.33091687811462
16	C10	R1	7.04439411935845
16	C3	R1	7.09803208296053
16	C14	R1	7.2667865406949
16	C5	R1	7.17990909001493
16	C9	R1	7.56224242422107
16	C24	R1	7.19967234483636
16	C6	R1	7.36632221424582
16	C21	R1	7.32192809488736
16	C19	R1	7.34872815423108
16	C1	R1	7.21916852046216
16	C22	R1	7.03342300153745
16	C13	R1	7.48381577726426
16	C18	R1	6.96578428466209
16	C15	R1	7.27612440527424
16	C11	R1	6.96578428466209
16	C16	R1	7.08746284125034
16	C8	R1	7.49984588708321
16	C20	R1	7.3037807481771
16	C7	R1	7.18982455888002
17	C23	R1	7.3037807481771
17	C17	R1	7.27612440527424
17	C12	R1	7.15987133677839
17	C10	R1	7.25738784269265
17	C3	R1	7.20945336562895
17	C14	R1	7.23840473932508
17	C5	R1	7.37503943134692
17	C9	R1	7.31288295528436
17	C24	R1	7.4262647547021
17	C6	R1	6.8073549220576
17	C21	R1	7.4594316186373
17	C19	R1	7.31288295528436
17	C1	R1	7.55458885167764
17	C22	R1	7.04439411935845
17	C4	R1	7.37503943134692
17	C13	R1	7.07681559705083
17	C18	R1	7.05528243550119
17	C15	R1	7.39231742277876
17	C11	R1	7.24792751344359
17	C16	R1	7.29462074889163
17	C20	R1	7.21916852046216
17	C7	R1	7.34872815423108
18	C17	R1	7.12928301694497
18	C10	R1	6.90689059560852
18	C3	R1	7.44294349584873
18	C14	R1	7.4178525148859
18	C5	R1	7.58496250072116
18	C24	R1	6.94251450533924
18	C6	R1	7.29462074889163
18	C21	R1	7.23840473932508
18	C1	R1	7.13955135239879
18	C22	R1	7.33091687811462
18	C4	R1	7.11894107272351
18	C13	R1	6.93073733756289
18	C18	R1	7.44294349584873
18	C15	R1	7.25738784269265
18	C11	R1	7.16992500144231
18	C16	R1	7.07681559705083
18	C8	R1	6.91886323727459
18	C20	R1	7.20945336562895
18	C7	R1	7.36632221424582
19	C23	R1	7.56985560833095
19	C17	R1	7.13955135239879
19	C12	R1	6.95419631038687
19	C10	R1	7.3037807481771
19	C3	R1	7.04439411935845
19	C14	R1	7.4262647547021
19	C5	R1	7.25738784269265
19	C9	R1	7.21916852046216
19	C24	R1	7
19	C6	R1	7.39231742277876
19	C21	R1	7.32192809488736
19	C19	R1	7.04439411935845
19	C1	R1	6.97727992349992
19	C22	R1	7.33985000288462
19	C13	R1	7.08746284125034
19	C18	R1	7.25738784269265
19	C15	R1	7.33091687811462
19	C8	R1	7.33091687811462
19	C20	R1	7.43462822763672
19	C7	R1	7.34872815423108
20	C23	R1	7.05528243550119
20	C17	R1	7.74146698640115
20	C12	R1	7.52356195605701
20	C10	R1	7.52356195605701
20	C3	R1	7.24792751344359
20	C14	R1	7.56985560833095
20	C5	R1	7.22881869049588
20	C9	R1	7.16992500144231
20	C24	R1	6.88264304936184
20	C6	R1	7.34872815423108
20	C21	R1	6.74146698640115
20	C19	R1	7.59245703726808
20	C1	R1	7.467605550083
20	C22	R1	7.43462822763672
20	C4	R1	7.27612440527424
20	C13	R1	7.37503943134692
20	C18	R1	7.21916852046216
20	C15	R1	7.4178525148859
20	C11	R1	7.17990909001493
20	C16	R1	7.4093909361377
20	C8	R1	7.36632221424582
20	C7	R1	7.38370429247405
21	C23	R1	7.29462074889163
21	C17	R1	7.31288295528436
21	C12	R1	7.35755200461808
21	C10	R1	7.38370429247405
21	C3	R1	6.90689059560852
21	C14	R1	7.4262647547021
21	C5	R1	7.28540221886225
21	C9	R1	7.34872815423108
21	C24	R1	7.4262647547021
21	C6	R1	7.53915881110803
21	C21	R1	7.40087943628218
21	C19	R1	6.94251450533924
21	C1	R1	7.4178525148859
21	C22	R1	7.06608919045777
21	C4	R1	7.21916852046216
21	C13	R1	7.22881869049588
21	C18	R1	7.28540221886225
21	C15	R1	7.29462074889163
21	C11	R1	7.15987133677839
21	C16	R1	7.10852445677817
21	C8	R1	7.34872815423108
21	C7	R1	7.40087943628218
22	C17	R1	7.39231742277876
22	C12	R1	7.4178525148859
22	C3	R1	7.29462074889163
22	C5	R1	7.16992500144231
22	C24	R1	7.34872815423108
22	C6	R1	7.17990909001493
22	C21	R1	6.8703647195834
22	C19	R1	7.39231742277876
22	C1	R1	7.36632221424582
22	C22	R1	7.07681559705083
22	C4	R1	7.4594316186373
22	C13	R1	7.38370429247405
22	C18	R1	7.2667865406949
22	C15	R1	7.45121111183233
22	C11	R1	7.37503943134692
22	C16	R1	7.24792751344359
22	C8	R1	7.54689445988764
22	C20	R1	7.4594316186373
22	C7	R1	7.33985000288462
23	C23	R1	6.91886323727459
23	C17	R1	6.98868468677217
23	C12	R1	7.19967234483636
23	C10	R1	6.98868468677217
23	C3	R1	7.19967234483636
23	C14	R1	7.53915881110803
23	C5	R1	7.06608919045777
23	C9	R1	7.19967234483636
23	C24	R1	7.74146698640115
23	C21	R1	7.19967234483636
23	C19	R1	7.31288295528436
23	C1	R1	7.28540221886225
23	C22	R1	7.2667865406949
23	C4	R1	7.24792751344359
23	C13	R1	7.2667865406949
23	C18	R1	7.07681559705083
23	C15	R1	6.8703647195834
23	C11	R1	7.20945336562895
23	C8	R1	6.95419631038687
23	C20	R1	7.03342300153745
23	C7	R1	7.19967234483636
24	C23	R1	7.467605550083
24	C12	R1	7.05528243550119
24	C10	R1	7.06608919045777
24	C3	R1	7.467605550083
24	C14	R1	7.04439411935845
24	C5	R1	7.35755200461808
24	C9	R1	7.12928301694497
24	C24	R1	7.20945336562895
24	C6	R1	7.25738784269265
24	C21	R1	7.31288295528436
24	C19	R1	7.54689445988764
24	C22	R1	7.63662462054365
24	C4	R1	7.05528243550119
24	C13	R1	7.55458885167764
24	C18	R1	6.95419631038687
24	C11	R1	6.93073733756289
24	C16	R1	7.17990909001493
24	C8	R1	7.39231742277876
24	C20	R1	7.37503943134692
24	C7	R1	7.02236781302845
25	C17	R1	7.25738784269265
25	C12	R1	7.02236781302845
25	C10	R1	7.4757334309664
25	C3	R1	7.34872815423108
25	C14	R1	7.52356195605701
25	C5	R1	7.05528243550119
25	C9	R1	7.44294349584873
25	C24	R1	7.52356195605701
25	C6	R1	7.59245703726808
25	C21	R1	6.98868468677217
25	C19	R1	7.34872815423108
25	C1	R1	7.36632221424582
25	C22	R1	7.21916852046216
25	C4	R1	7.16992500144231
25	C13	R1	7.31288295528436
25	C18	R1	7.3037807481771
25	C15	R1	6.8073549220576
25	C11	R1	7.32192809488736
25	C16	R1	6.93073733756289
25	C8	R1	7.08746284125034
25	C20	R1	7.10852445677817
25	C7	R1	7.33985000288462
26	C23	R1	7.27612440527424
26	C17	R1	7.35755200461808
26	C12	R1	7.40087943628218
26	C10	R1	7.11894107272351
26	C3	R1	7.53138146051631
26	C14	R1	7.4178525148859
26	C5	R1	7.32192809488736
26	C9	R1	6.96578428466209
26	C24	R1	7.05528243550119
26	C21	R1	7.35755200461808
26	C19	R1	7.13955135239879
26	C1	R1	7.09803208296053
26	C22	R1	7.43462822763672
26	C4	R1	7.31288295528436
26	C13	R1	6.74146698640115
26	C15	R1	6.82017896241519
26	C11	R1	7.28540221886225
26	C16	R1	7.16992500144231
26	C8	R1	7.40087943628218
26	C7	R1	7.03342300153745
27	C23	R1	7.35755200461808
27	C17	R1	7.29462074889163
27	C12	R1	7.36632221424582
27	C3	R1	7.467605550083
27	C14	R1	6.88264304936184
27	C5	R1	7.24792751344359
27	C9	R1	6.93073733756289
27	C24	R1	7.4178525148859
27	C6	R1	6.94251450533924
27	C21	R1	7.60733031374961
27	C19	R1	7.4757334309664
27	C1	R1	7.5077946401987
27	C22	R1	7.57742882803575
27	C4	R1	7.36632221424582
27	C13	R1	7.29462074889163
27	C15	R1	7.38370429247405
27	C11	R1	6.96578428466209
27	C16	R1	7
27	C8	R1	7.43462822763672
27	C20	R1	7.51569983828404
27	C7	R1	7.44294349584873
28	C23	R1	7.52356195605701
28	C12	R1	7.36632221424582
28	C3	R1	7.57742882803575
28	C14	R1	7.54689445988764
28	C5	R1	7.24792751344359
28	C9	R1	7.07681559705083
28	C24	R1	7.54689445988764
28	C21	R1	7.16992500144231
28	C19	R1	7.60733031374961
28	C1	R1	7.51569983828404
28	C22	R1	7.43462822763672
28	C4	R1	7.49185309632967
28	C13	R1	6.74146698640115
28	C18	R1	7.15987133677839
28	C15	R1	7.49984588708321
28	C11	R1	6.84549005094437
28	C8	R1	7.14974711950468
28	C20	R1	7.27612440527424
28	C7	R1	7.4757334309664
29	C23	R1	7.2667865406949
29	C17	R1	7.4262647547021
29	C12	R1	7.25738784269265
29	C10	R1	7.38370429247405
29	C3	R1	7.4594316186373
29	C14	R1	7.28540221886225
29	C5	R1	7.57742882803575
29	C9	R1	7.27612440527424
29	C24	R1	7.53915881110803
29	C21	R1	7.3037807481771
29	C19	R1	7.09803208296053
29	C1	R1	7.02236781302845
29	C22	R1	7.3037807481771
29	C4	R1	7.4093909361377
29	C13	R1	6.96578428466209
29	C18	R1	7.32192809488736
29	C15	R1	7.13955135239879
29	C11	R1	7.12928301694497
29	C16	R1	7.22881869049588
29	C8	R1	7.21916852046216
29	C20	R1	7.59991284218713
29	C7	R1	7.58496250072116
30	C17	R1	6.88264304936184
30	C12	R1	7.24792751344359
30	C10	R1	7.68650052718322
30	C3	R1	7.65105169117893
30	C14	R1	7.22881869049588
30	C5	R1	7.4594316186373
30	C6	R1	6.88264304936184
30	C21	R1	7.39231742277876
30	C19	R1	7.44294349584873
30	C1	R1	7.28540221886225
30	C22	R1	7.58496250072116
30	C4	R1	7.22881869049588
30	C13	R1	7.10852445677817
30	C18	R1	7.35755200461808
30	C15	R1	6.8703647195834
30	C11	R1	7.18982455888002
30	C16	R1	6.96578428466209
30	C8	R1	7.03342300153745
30	C20	R1	7.49984588708321
30	C7	R1	7.38370429247405
31	C23	R1	7.34872815423108
31	C17	R1	7.33091687811462
31	C12	R1	7.36632221424582
31	C10	R1	7.32192809488736
31	C14	R1	7.39231742277876
31	C5	R1	7.29462074889163
31	C9	R1	7.66533591718518
31	C24	R1	7.17990909001493
31	C6	R1	7.37503943134692
31	C21	R1	7.3037807481771
31	C22	R1	7.03342300153745
31	C4	R1	7.3037807481771
31	C18	R1	7.13955135239879
31	C15	R1	6.83289001416474
31	C16	R1	7.16992500144231
31	C8	R1	7.59245703726808
31	C20	R1	7.55458885167764
31	C7	R1	7.12928301694497
32	C23	R1	7.56224242422107
32	C17	R1	7.40087943628218
32	C12	R1	7.467605550083
32	C10	R1	7.52356195605701
32	C3	R1	7.13955135239879
32	C14	R1	7.25738784269265
32	C5	R1	7.24792751344359
32	C9	R1	7.24792751344359
32	C24	R1	7.51569983828404
32	C6	R1	6.96578428466209
32	C21	R1	7.36632221424582
32	C19	R1	7.34872815423108
32	C1	R1	7.22881869049588
32	C22	R1	7.33091687811462
32	C4	R1	7.28540221886225
32	C13	R1	7
32	C18	R1	7.21916852046216
32	C15	R1	7.11894107272351
32	C11	R1	7.4093909361377
32	C16	R1	6.93073733756289
32	C20	R1	7.58496250072116
32	C7	R1	7.27612440527424
33	C23	R1	7.25738784269265
33	C17	R1	7.38370429247405
33	C12	R1	7.22881869049588
33	C10	R1	7.34872815423108
33	C3	R1	7.23840473932508
33	C14	R1	6.95419631038687
33	C5	R1	7.45121111183233
33	C9	R1	7.43462822763672
33	C24	R1	7.06608919045777
33	C21	R1	7.4262647547021
33	C19	R1	7.28540221886225
33	C1	R1	7.53138146051631
33	C22	R1	7.29462074889163
33	C4	R1	7.02236781302845
33	C13	R1	7.09803208296053
33	C15	R1	6.75488750216347
33	C11	R1	6.89481776330794
33	C16	R1	6.89481776330794
33	C8	R1	7.45121111183233
33	C20	R1	7.19967234483636
33	C7	R1	7.65105169117893
34	C23	R1	7.23840473932508
34	C17	R1	7.08746284125034
34	C12	R1	7.4594316186373
34	C10	R1	7.06608919045777
34	C3	R1	7.28540221886225
34	C14	R1	7.48381577726426
34	C5	R1	7.13955135239879
34	C9	R1	7.29462074889163
34	C24	R1	7.19967234483636
34	C6	R1	7.60733031374961
34	C21	R1	7.35755200461808
34	C19	R1	7.55458885167764
34	C1	R1	7.53915881110803
34	C22	R1	7.14974711950468
34	C4	R1	7.02236781302845
34	C13	R1	7.44294349584873
34	C18	R1	7.23840473932508
34	C11	R1	7.17990909001493
34	C16	R1	6.78135971352466
34	C8	R1	7.57742882803575
34	C20	R1	7.03342300153745
34	C7	R1	7.3037807481771
35	C23	R1	7.33091687811462
35	C17	R1	7.51569983828404
35	C12	R1	7.56224242422107
35	C10	R1	7.21916852046216
35	C3	R1	7.35755200461808
35	C14	R1	7.52356195605701
35	C9	R1	7.54689445988764
35	C24	R1	7.01122725542325
35	C6	R1	7.34872815423108
35	C21	R1	7.75488750216347
35	C19	R1	7.44294349584873
35	C1	R1	7.4262647547021
35	C22	R1	7.17990909001493
35	C4	R1	7.4093909361377
35	C13	R1	7.54689445988764
35	C18	R1	7.28540221886225
35	C15	R1	6.94251450533924
35	C11	R1	6.82017896241519
35	C8	R1	7.49984588708321
35	C20	R1	6.94251450533924
35	C7	R1	7.33985000288462
36	C23	R1	7.40087943628218
36	C17	R1	7.07681559705083
36	C12	R1	7.09803208296053
36	C14	R1	7.19967234483636
36	C5	R1	7.02236781302845
36	C9	R1	6.95419631038687
36	C24	R1	7.17990909001493
36	C6	R1	7.04439411935845
36	C21	R1	7.13955135239879
36	C19	R1	7.66533591718518
36	C1	R1	7.23840473932508
36	C22	R1	7.22881869049588
36	C4	R1	7.76155123244448
36	C13	R1	7.28540221886225
36	C18	R1	7.02236781302845
36	C11	R1	7.28540221886225
36	C16	R1	7.10852445677817
36	C8	R1	7.05528243550119
36	C7	R1	7.37503943134692
37	C23	R1	7.33985000288462
37	C17	R1	7.06608919045777
37	C12	R1	7.38370429247405
37	C10	R1	7.29462074889163
37	C14	R1	7.39231742277876
37	C5	R1	7.31288295528436
37	C9	R1	7.22881869049588
37	C24	R1	7.24792751344359
37	C6	R1	6.85798099512757
37	C21	R1	7.16992500144231
37	C19	R1	7.56224242422107
37	C1	R1	7.15987133677839
37	C22	R1	7.4093909361377
37	C4	R1	6.91886323727459
37	C13	R1	7.34872815423108
37	C18	R1	7.05528243550119
37	C15	R1	7.01122725542325
37	C11	R1	7.44294349584873
37	C16	R1	7.05528243550119
37	C8	R1	7.70735913208088
37	C20	R1	7.08746284125034
37	C7	R1	7.12928301694497
38	C17	R1	7.67948009950545
38	C12	R1	7.2667865406949
38	C3	R1	7.53915881110803
38	C14	R1	7.08746284125034
38	C5	R1	6.97727992349992
38	C9	R1	7.27612440527424
38	C24	R1	7.4594316186373
38	C6	R1	7.19967234483636
38	C21	R1	7.58496250072116
38	C19	R1	7.38370429247405
38	C1	R1	7.38370429247405
38	C4	R1	7.53138146051631
38	C13	R1	7.3037807481771
38	C18	R1	7.02236781302845
38	C15	R1	7.31288295528436
38	C11	R1	6.84549005094437
38	C16	R1	6.91886323727459
38	C8	R1	7.31288295528436
38	C20	R1	7.467605550083
38	C7	R1	7.32192809488736
39	C23	R1	6.76818432477693
39	C17	R1	7.33985000288462
39	C12	R1	7.53138146051631
39	C10	R1	7
39	C3	R1	7.32192809488736
39	C14	R1	7.15987133677839
39	C5	R1	7.57742882803575
39	C9	R1	7.12928301694497
39	C24	R1	7.55458885167764
39	C6	R1	7.37503943134692
39	C21	R1	7.29462074889163
39	C19	R1	7.32192809488736
39	C1	R1	7.12928301694497
39	C22	R1	7.19967234483636
39	C4	R1	7.09803208296053
39	C13	R1	7.49185309632967
39	C15	R1	7.12928301694497
39	C11	R1	7.16992500144231
39	C16	R1	7.43462822763672
39	C8	R1	6.88264304936184
39	C20	R1	7.48381577726426
39	C7	R1	7.2667865406949
40	C23	R1	7.02236781302845
40	C17	R1	7.36632221424582
40	C12	R1	7.16992500144231
40	C10	R1	7.23840473932508
40	C3	R1	6.96578428466209
40	C5	R1	7.31288295528436
40	C9	R1	7.40087943628218
40	C24	R1	6.88264304936184
40	C21	R1	7.34872815423108
40	C19	R1	7.24792751344359
40	C1	R1	7.05528243550119
40	C22	R1	7.48381577726426
40	C4	R1	7.13955135239879
40	C13	R1	6.95419631038687
40	C18	R1	6.90689059560852
40	C15	R1	7.19967234483636
40	C11	R1	7.19967234483636
40	C8	R1	7.28540221886225
40	C20	R1	7.15987133677839
40	C7	R1	7.51569983828404
41	C23	R1	7.4757334309664
41	C17	R1	7.48381577726426
41	C12	R1	7.4178525148859
41	C10	R1	7.19967234483636
41	C14	R1	7.59245703726808
41	C5	R1	7.09803208296053
41	C9	R1	7.34872815423108
41	C24	R1	7.19967234483636
41	C6	R1	6.96578428466209
41	C21	R1	7.4178525148859
41	C19	R1	7.14974711950468
41	C1	R1	7.45121111183233
41	C22	R1	7.53915881110803
41	C4	R1	7.05528243550119
41	C13	R1	7.05528243550119
41	C18	R1	7.23840473932508
41	C15	R1	7.4757334309664
41	C11	R1	7.48381577726426
41	C16	R1	7.07681559705083
41	C8	R1	7.70735913208088
41	C20	R1	7.62205181945638
42	C23	R1	7.56224242422107
42	C17	R1	7.467605550083
42	C12	R1	7.61470984411521
42	C10	R1	7.17990909001493
42	C3	R1	7.21916852046216
42	C14	R1	7.34872815423108
42	C5	R1	7.59245703726808
42	C9	R1	7.3037807481771
42	C24	R1	7.4093909361377
42	C6	R1	7.14974711950468
42	C21	R1	7.28540221886225
42	C19	R1	7.02236781302845
42	C1	R1	7.36632221424582
42	C22	R1	7.38370429247405
42	C13	R1	7.4178525148859
42	C18	R1	7.11894107272351
42	C15	R1	7.15987133677839
42	C11	R1	7.19967234483636
42	C16	R1	7.16992500144231
42	C8	R1	7.53915881110803
42	C20	R1	7.31288295528436
42	C7	R1	7.31288295528436
43	C23	R1	7.18982455888002
43	C17	R1	7.04439411935845
43	C12	R1	7.48381577726426
43	C10	R1	7.60733031374961
43	C3	R1	7.38370429247405
43	C14	R1	7.38370429247405
43	C5	R1	7.20945336562895
43	C9	R1	7.24792751344359
43	C24	R1	6.94251450533924
43	C6	R1	7.3037807481771
43	C21	R1	7.48381577726426
43	C19	R1	7.29462074889163
43	C1	R1	7.29462074889163
43	C22	R1	7.4178525148859
43	C4	R1	7.40087943628218
43	C13	R1	7.43462822763672
43	C18	R1	7.13955135239879
43	C15	R1	6.96578428466209
43	C11	R1	7.27612440527424
43	C16	R1	7.05528243550119
43	C8	R1	7.02236781302845
43	C20	R1	7.39231742277876
43	C7	R1	7.14974711950468
44	C17	R1	7.37503943134692
44	C10	R1	7.4262647547021
44	C3	R1	7.36632221424582
44	C14	R1	7.63662462054365
44	C5	R1	7.5077946401987
44	C24	R1	7.53138146051631
44	C6	R1	7.4262647547021
44	C21	R1	7.4262647547021
44	C19	R1	7.04439411935845
44	C1	R1	7.3037807481771
44	C22	R1	7.11894107272351
44	C4	R1	7.5077946401987
44	C13	R1	7.49185309632967
44	C18	R1	7.27612440527424
44	C15	R1	6.85798099512757
44	C11	R1	7.15987133677839
44	C16	R1	7.21916852046216
44	C8	R1	7.5077946401987
44	C7	R1	7.07681559705083
45	C23	R1	7.876516946565
45	C17	R1	7.3037807481771
45	C12	R1	7
45	C10	R1	7.09803208296053
45	C3	R1	7.20945336562895
45	C14	R1	7.05528243550119
45	C5	R1	7.33985000288462
45	C9	R1	7.31288295528436
45	C24	R1	7.467605550083
45	C6	R1	7.60733031374961
45	C1	R1	7.28540221886225
45	C22	R1	7.35755200461808
45	C4	R1	7.33985000288462
45	C13	R1	7.57742882803575
45	C18	R1	7.20945336562895
45	C15	R1	7.22881869049588
45	C11	R1	7.11894107272351
45	C16	R1	7.20945336562895
45	C8	R1	7.3037807481771
45	C20	R1	7.53138146051631
45	C7	R1	7.48381577726426
46	C23	R1	7.35755200461808
46	C17	R1	7.3037807481771
46	C12	R1	7.2667865406949
46	C10	R1	7.59245703726808
46	C3	R1	7.31288295528436
46	C5	R1	6.83289001416474
46	C9	R1	7.12928301694497
46	C24	R1	7.29462074889163
46	C6	R1	7.18982455888002
46	C21	R1	7.35755200461808
46	C19	R1	7.07681559705083
46	C1	R1	7.3037807481771
46	C4	R1	7.12928301694497
46	C13	R1	7.31288295528436
46	C18	R1	7.43462822763672
46	C15	R1	7.08746284125034
46	C11	R1	7.11894107272351
46	C8	R1	6.98868468677217
46	C20	R1	7.4757334309664
46	C7	R1	7.06608919045777
47	C23	R1	7.15987133677839
47	C17	R1	7.55458885167764
47	C12	R1	7.23840473932508
47	C10	R1	7.06608919045777
47	C3	R1	7.15987133677839
47	C14	R1	7.33985000288462
47	C5	R1	7.07681559705083
47	C9	R1	7.59991284218713
47	C21	R1	7.4178525148859
47	C19	R1	7.23840473932508
47	C1	R1	7.51569983828404
47	C22	R1	6.94251450533924
47	C4	R1	7.04439411935845
47	C13	R1	7.34872815423108
47	C18	R1	7.08746284125034
47	C15	R1	7.11894107272351
47	C11	R1	7.04439411935845
47	C16	R1	7.3037807481771
47	C8	R1	7.15987133677839
47	C20	R1	7.33985000288462
47	C7	R1	7.38370429247405
48	C23	R1	7.5077946401987
48	C17	R1	7.53915881110803
48	C12	R1	7.24792751344359
48	C10	R1	7.25738784269265
48	C3	R1	7.25738784269265
48	C14	R1	7.24792751344359
48	C5	R1	7.2667865406949
48	C9	R1	7.3037807481771
48	C24	R1	7.3037807481771
48	C6	R1	7.14974711950468
48	C19	R1	7.4594316186373
48	C1	R1	7.38370429247405
48	C22	R1	7.21916852046216
48	C4	R1	7.09803208296053
48	C13	R1	7.27612440527424
48	C18	R1	6.79441586635011
48	C15	R1	7.15987133677839
48	C11	R1	6.95419631038687
48	C16	R1	6.96578428466209
48	C8	R1	7.23840473932508
48	C20	R1	7.4757334309664
48	C7	R1	7.45121111183233
49	C23	R1	7.09803208296053
49	C17	R1	7.2667865406949
49	C12	R1	7.55458885167764
49	C10	R1	7.4757334309664
49	C3	R1	7.10852445677817
49	C14	R1	7.12928301694497
49	C5	R1	7.74146698640115
49	C9	R1	7.15987133677839
49	C24	R1	7.4757334309664
49	C6	R1	7.10852445677817
49	C21	R1	7.18982455888002
49	C19	R1	7.4757334309664
49	C22	R1	7.29462074889163
49	C13	R1	7.32192809488736
49	C18	R1	6.88264304936184
49	C15	R1	6.74146698640115
49	C11	R1	7.22881869049588
49	C16	R1	7.14974711950468
49	C8	R1	7.35755200461808
49	C20	R1	7.13955135239879
49	C7	R1	7.13955135239879
50	C23	R1	7.23840473932508
50	C17	R1	7.44294349584873
50	C12	R1	7.13955135239879
50	C10	R1	7.01122725542325
50	C3	R1	7.44294349584873
50	C14	R1	6.96578428466209
50	C5	R1	7.58496250072116
50	C9	R1	7.4262647547021
50	C24	R1	7.29462074889163
50	C21	R1	7.04439411935845
50	C19	R1	7.36632221424582
50	C1	R1	7.35755200461808
50	C22	R1	7.28540221886225
50	C4	R1	7.12928301694497
50	C13	R1	7.33985000288462
50	C18	R1	7.25738784269265
50	C15	R1	6.7279204545632
50	C8	R1	7.62205181945638
50	C20	R1	7.22881869049588
50	C7	R1	7.32192809488736
51	C23	R1	7.09803208296053
51	C17	R1	7.61470984411521
51	C12	R1	7.28540221886225
51	C10	R1	7.34872815423108
51	C3	R1	7.02236781302845
51	C14	R1	7.33091687811462
51	C5	R1	7.24792751344359
51	C9	R1	7.28540221886225
51	C24	R1	7.13955135239879
51	C6	R1	6.90689059560852
51	C21	R1	7.25738784269265
51	C19	R1	7.4757334309664
51	C1	R1	7.6724253419715
51	C22	R1	7.45121111183233
51	C13	R1	7.4178525148859
51	C18	R1	7.04439411935845
51	C11	R1	6.88264304936184
51	C16	R1	7.17990909001493
51	C8	R1	7.2667865406949
51	C20	R1	7.55458885167764
51	C7	R1	7.25738784269265
52	C23	R1	7.07681559705083
52	C17	R1	7.12928301694497
52	C12	R1	7.31288295528436
52	C10	R1	7.04439411935845
52	C3	R1	7.27612440527424
52	C14	R1	7.04439411935845
52	C5	R1	7.48381577726426
52	C9	R1	7.56985560833095
52	C24	R1	7.11894107272351
52	C6	R1	7.51569983828404
52	C21	R1	7.2667865406949
52	C19	R1	7.4178525148859
52	C22	R1	7.43462822763672
52	C4	R1	7.13955135239879
52	C18	R1	7.25738784269265
52	C15	R1	6.91886323727459
52	C11	R1	7.33985000288462
52	C16	R1	7.53915881110803
52	C8	R1	7.4262647547021
52	C20	R1	7.3037807481771
52	C7	R1	7.2667865406949
53	C17	R1	7.23840473932508
53	C12	R1	7.2667865406949
53	C10	R1	7.25738784269265
53	C3	R1	7.24792751344359
53	C14	R1	7.19967234483636
53	C5	R1	7.25738784269265
53	C9	R1	7.03342300153745
53	C24	R1	7.2667865406949
53	C6	R1	7.53915881110803
53	C21	R1	7.56985560833095
53	C22	R1	6.76818432477693
53	C13	R1	7.4757334309664
53	C18	R1	6.78135971352466
53	C15	R1	7.3037807481771
53	C16	R1	6.93073733756289
53	C8	R1	7.3037807481771
53	C20	R1	7.58496250072116
53	C7	R1	7.09803208296053
54	C23	R1	7.01122725542325
54	C17	R1	7.2667865406949
54	C12	R1	7.29462074889163
54	C10	R1	7.56224242422107
54	C3	R1	7.2667865406949
54	C14	R1	6.8703647195834
54	C5	R1	7.35755200461808
54	C9	R1	7.08746284125034
54	C24	R1	7.11894107272351
54	C6	R1	7.40087943628218
54	C21	R1	7.15987133677839
54	C19	R1	7.25738784269265
54	C1	R1	7.23840473932508
54	C22	R1	7.58496250072116
54	C4	R1	7.05528243550119
54	C13	R1	7.28540221886225
54	C18	R1	7.12928301694497
54	C15	R1	6.98868468677217
54	C11	R1	7.09803208296053
54	C16	R1	7.45121111183233
54	C8	R1	7.20945336562895
54	C20	R1	7.34872815423108
54	C7	R1	7.36632221424582
55	C17	R1	7.20945336562895
55	C12	R1	7.03342300153745
55	C10	R1	7.13955135239879
55	C3	R1	7.37503943134692
55	C14	R1	7.09803208296053
55	C9	R1	7.64385618977472
55	C24	R1	7.33985000288462
55	C21	R1	7.19967234483636
55	C19	R1	7.25738784269265
55	C1	R1	7.24792751344359
55	C22	R1	7.12928301694497
55	C4	R1	7.15987133677839
55	C13	R1	7.4093909361377
55	C18	R1	7.24792751344359
55	C15	R1	6.93073733756289
55	C11	R1	7.13955135239879
55	C16	R1	6.93073733756289
55	C8	R1	7.25738784269265
55	C20	R1	7.16992500144231
55	C7	R1	7.35755200461808
56	C17	R1	7.23840473932508
56	C12	R1	7.09803208296053
56	C10	R1	7.29462074889163
56	C3	R1	7.33985000288462
56	C14	R1	7.38370429247405
56	C5	R1	6.97727992349992
56	C9	R1	7.467605550083
56	C24	R1	7.2667865406949
56	C6	R1	6.98868468677217
56	C21	R1	7.4262647547021
56	C19	R1	7.2667865406949
56	C1	R1	7.32192809488736
56	C22	R1	7.10852445677817
56	C4	R1	7.48381577726426
56	C13	R1	7.49185309632967
56	C18	R1	7.12928301694497
56	C15	R1	6.95419631038687
56	C11	R1	7.2667865406949
56	C16	R1	7.43462822763672
56	C8	R1	7.49984588708321
56	C20	R1	7.44294349584873
56	C7	R1	7.33985000288462
57	C23	R1	7.34872815423108
57	C12	R1	7.43462822763672
57	C10	R1	7.23840473932508
57	C3	R1	7.23840473932508
57	C14	R1	7.5077946401987
57	C5	R1	7.23840473932508
57	C9	R1	7.10852445677817
57	C24	R1	7.51569983828404
57	C6	R1	7.33985000288462
57	C21	R1	6.96578428466209
57	C19	R1	7.4594316186373
57	C1	R1	6.85798099512757
57	C22	R1	7.15987133677839
57	C4	R1	7.55458885167764
57	C13	R1	6.71424551766612
57	C18	R1	7.43462822763672
57	C15	R1	7.28540221886225
57	C11	R1	7.12928301694497
57	C16	R1	7.18982455888002
57	C8	R1	7.13955135239879
57	C20	R1	7.51569983828404
57	C7	R1	7.40087943628218
58	C23	R1	7.62935662007961
58	C17	R1	7.4262647547021
58	C12	R1	7.54689445988764
58	C10	R1	7.01122725542325
58	C3	R1	7.52356195605701
58	C14	R1	7.4178525148859
58	C5	R1	7.07681559705083
58	C24	R1	7.58496250072116
58	C6	R1	7.49984588708321
58	C21	R1	7.06608919045777
58	C19	R1	7.33985000288462
58	C1	R1	7.10852445677817
58	C22	R1	7.4594316186373
58	C13	R1	7.22881869049588
58	C15	R1	7.28540221886225
58	C11	R1	7.03342300153745
58	C16	R1	7.06608919045777
58	C8	R1	7.25738784269265
58	C20	R1	7.38370429247405
58	C7	R1	7.467605550083
59	C23	R1	7.02236781302845
59	C17	R1	6.76818432477693
59	C12	R1	7.4594316186373
59	C10	R1	6.95419631038687
59	C3	R1	7.48381577726426
59	C14	R1	7.16992500144231
59	C9	R1	7.29462074889163
59	C24	R1	7.23840473932508
59	C6	R1	7.24792751344359
59	C21	R1	7.467605550083
59	C19	R1	7.49984588708321
59	C22	R1	7.2667865406949
59	C4	R1	7.25738784269265
59	C13	R1	7.23840473932508
59	C18	R1	7.16992500144231
59	C15	R1	6.89481776330794
59	C11	R1	7.06608919045777
59	C16	R1	7.13955135239879
59	C8	R1	7.37503943134692
59	C20	R1	7.4093909361377
59	C7	R1	7.29462074889163
60	C23	R1	7.22881869049588
60	C17	R1	7.29462074889163
60	C12	R1	6.88264304936184
60	C10	R1	7.29462074889163
60	C3	R1	7.23840473932508
60	C14	R1	7.20945336562895
60	C5	R1	7.14974711950468
60	C9	R1	7.31288295528436
60	C24	R1	6.94251450533924
60	C6	R1	7.4178525148859
60	C21	R1	7.56224242422107
60	C19	R1	7.63662462054365
60	C1	R1	7.31288295528436
60	C22	R1	7.4093909361377
60	C4	R1	7.56224242422107
60	C13	R1	7.59991284218713
60	C18	R1	7.03342300153745
60	C15	R1	7.11894107272351
60	C11	R1	7.24792751344359
60	C16	R1	6.94251450533924
60	C8	R1	7.33091687811462
60	C7	R1	7.23840473932508
61	C23	R1	7.29462074889163
61	C17	R1	7.24792751344359
61	C12	R1	7.467605550083
61	C10	R1	7.69348695749933
61	C3	R1	7.4262647547021
61	C14	R1	7.31288295528436
61	C5	R1	7.31288295528436
61	C9	R1	7.4594316186373
61	C24	R1	7.2667865406949
61	C6	R1	7.63662462054365
61	C21	R1	6.88264304936184
61	C19	R1	7.39231742277876
61	C1	R1	7.4178525148859
61	C22	R1	7.33985000288462
61	C4	R1	7.53138146051631
61	C13	R1	7.29462074889163
61	C18	R1	6.94251450533924
61	C15	R1	6.78135971352466
61	C11	R1	7.3037807481771
61	C16	R1	7.11894107272351
61	C8	R1	7.25738784269265
61	C20	R1	7.49984588708321
61	C7	R1	7.467605550083
62	C23	R1	7.35755200461808
62	C17	R1	7.33091687811462
62	C10	R1	7.19967234483636
62	C3	R1	7.19967234483636
62	C14	R1	7.28540221886225
62	C5	R1	7.24792751344359
62	C9	R1	7.37503943134692
62	C24	R1	7.4178525148859
62	C6	R1	7.45121111183233
62	C19	R1	7
62	C1	R1	7.3037807481771
62	C22	R1	7.39231742277876
62	C4	R1	7.4262647547021
62	C13	R1	7.16992500144231
62	C18	R1	7.32192809488736
62	C15	R1	7.28540221886225
62	C11	R1	7.08746284125034
62	C16	R1	7.54689445988764
62	C20	R1	7.36632221424582
62	C7	R1	7.17990909001493
63	C23	R1	7.11894107272351
63	C17	R1	7.49185309632967
63	C12	R1	7.19967234483636
63	C10	R1	6.97727992349992
63	C3	R1	7.34872815423108
63	C14	R1	7.17990909001493
63	C5	R1	7.31288295528436
63	C9	R1	7.59991284218713
63	C24	R1	7.38370429247405
63	C6	R1	7.27612440527424
63	C21	R1	7.59991284218713
63	C19	R1	7.36632221424582
63	C1	R1	7.27612440527424
63	C22	R1	7.4178525148859
63	C4	R1	7.27612440527424
63	C13	R1	7.36632221424582
63	C18	R1	7.03342300153745
63	C15	R1	7.01122725542325
63	C11	R1	7.16992500144231
63	C16	R1	7.03342300153745
63	C20	R1	7.20945336562895
63	C7	R1	7.61470984411521
64	C23	R1	7.10852445677817
64	C17	R1	7.4594316186373
64	C12	R1	7.20945336562895
64	C10	R1	6.71424551766612
64	C3	R1	7.16992500144231
64	C14	R1	7.53915881110803
64	C5	R1	7.18982455888002
64	C9	R1	7.52356195605701
64	C24	R1	7.48381577726426
64	C6	R1	7.3037807481771
64	C21	R1	7.62935662007961
64	C19	R1	6.88264304936184
64	C1	R1	7.3037807481771
64	C22	R1	7.65821148275179
64	C4	R1	7.4178525148859
64	C18	R1	7.36632221424582
64	C15	R1	6.97727992349992
64	C16	R1	7.29462074889163
64	C8	R1	7.14974711950468
64	C20	R1	7.31288295528436
65	C17	R1	7.4178525148859
65	C12	R1	7.55458885167764
65	C10	R1	7.38370429247405
65	C3	R1	7.45121111183233
65	C14	R1	7.13955135239879
65	C5	R1	7.4262647547021
65	C24	R1	7.4262647547021
65	C6	R1	7.4594316186373
65	C21	R1	7.44294349584873
65	C19	R1	7.06608919045777
65	C1	R1	7.37503943134692
65	C22	R1	7.4594316186373
65	C4	R1	7.34872815423108
65	C13	R1	7.4262647547021
65	C18	R1	6.97727992349992
65	C15	R1	7
65	C11	R1	7
65	C16	R1	6.7279204545632
65	C8	R1	7.44294349584873
65	C20	R1	7.23840473932508
65	C7	R1	6.97727992349992
66	C17	R1	7.35755200461808
66	C12	R1	7.31288295528436
66	C10	R1	7.29462074889163
66	C3	R1	7.49984588708321
66	C14	R1	7.37503943134692
66	C5	R1	6.98868468677217
66	C9	R1	7.62935662007961
66	C24	R1	7.09803208296053
66	C21	R1	7.35755200461808
66	C19	R1	7.05528243550119
66	C1	R1	7.20945336562895
66	C22	R1	7.48381577726426
66	C4	R1	7.33091687811462
66	C13	R1	7.4178525148859
66	C18	R1	7.16992500144231
66	C16	R1	7.29462074889163
66	C8	R1	7.31288295528436
66	C7	R1	7.08746284125034
67	C23	R1	7.28540221886225
67	C17	R1	7.56985560833095
67	C12	R1	7.14974711950468
67	C10	R1	7.06608919045777
67	C3	R1	7.02236781302845
67	C14	R1	7.39231742277876
67	C5	R1	7.32192809488736
67	C9	R1	7.3037807481771
67	C24	R1	7.38370429247405
67	C6	R1	7.28540221886225
67	C21	R1	7.32192809488736
67	C19	R1	7.53915881110803
67	C1	R1	7.23840473932508
67	C22	R1	7.4757334309664
67	C4	R1	7.4093909361377
67	C18	R1	7.25738784269265
67	C15	R1	6.79441586635011
67	C11	R1	7.49185309632967
67	C16	R1	7.29462074889163
67	C8	R1	7.32192809488736
67	C20	R1	7.36632221424582
67	C7	R1	7.4178525148859
68	C12	R1	7.28540221886225
68	C10	R1	7.21916852046216
68	C3	R1	7.10852445677817
68	C14	R1	7.31288295528436
68	C5	R1	7.3037807481771
68	C9	R1	7.16992500144231
68	C24	R1	7.38370429247405
68	C21	R1	7.29462074889163
68	C19	R1	7.22881869049588
68	C1	R1	7.34872815423108
68	C22	R1	7.33985000288462
68	C4	R1	6.96578428466209
68	C13	R1	7.20945336562895
68	C18	R1	7.23840473932508
68	C15	R1	7.33091687811462
68	C11	R1	7.13955135239879
68	C16	R1	6.6724253419715
68	C8	R1	7.23840473932508
68	C20	R1	7.33985000288462
68	C7	R1	7.33985000288462
69	C23	R1	7.44294349584873
69	C17	R1	7.17990909001493
69	C12	R1	7.21916852046216
69	C10	R1	7.56985560833095
69	C3	R1	7.4093909361377
69	C5	R1	6.94251450533924
69	C9	R1	6.8073549220576
69	C24	R1	7.17990909001493
69	C6	R1	7.51569983828404
69	C21	R1	7.71424551766612
69	C19	R1	6.88264304936184
69	C1	R1	7.27612440527424
69	C22	R1	7.33091687811462
69	C4	R1	7.36632221424582
69	C18	R1	7.43462822763672
69	C15	R1	7.28540221886225
69	C11	R1	7.23840473932508
69	C16	R1	7.04439411935845
69	C8	R1	7.16992500144231
69	C7	R1	7.4093909361377
70	C17	R1	7.09803208296053
70	C12	R1	7.4594316186373
70	C10	R1	7.28540221886225
70	C3	R1	7.33091687811462
70	C5	R1	7.69348695749933
70	C9	R1	7.53138146051631
70	C21	R1	7.04439411935845
70	C1	R1	7.19967234483636
70	C22	R1	7.55458885167764
70	C4	R1	7.11894107272351
70	C13	R1	7.14974711950468
70	C18	R1	7.17990909001493
70	C15	R1	6.88264304936184
70	C11	R1	7.35755200461808
70	C16	R1	7.28540221886225
70	C8	R1	7.09803208296053
70	C20	R1	7.07681559705083
70	C7	R1	6.97727992349992
71	C17	R1	7.22881869049588
71	C12	R1	7.39231742277876
71	C10	R1	6.96578428466209
71	C3	R1	7.35755200461808
71	C14	R1	7.16992500144231
71	C5	R1	7.49984588708321
71	C9	R1	7.11894107272351
71	C24	R1	7.56985560833095
71	C6	R1	7.36632221424582
71	C21	R1	7.78790255939143
71	C19	R1	7.34872815423108
71	C1	R1	7.20945336562895
71	C22	R1	6.7279204545632
71	C4	R1	7.20945336562895
71	C13	R1	7.27612440527424
71	C18	R1	7.06608919045777
71	C15	R1	7
71	C11	R1	7.25738784269265
71	C16	R1	7.19967234483636
71	C8	R1	7.4178525148859
71	C7	R1	6.89481776330794
72	C23	R1	7.43462822763672
72	C17	R1	7.07681559705083
72	C12	R1	7.20945336562895
72	C10	R1	7.15987133677839
72	C3	R1	7.4093909361377
72	C5	R1	7.63662462054365
72	C9	R1	7.3037807481771
72	C24	R1	7.54689445988764
72	C6	R1	7.27612440527424
72	C21	R1	7.59245703726808
72	C19	R1	7.59245703726808
72	C1	R1	7.14974711950468
72	C22	R1	7.09803208296053
72	C4	R1	7.16992500144231
72	C13	R1	7.02236781302845
72	C18	R1	7.21916852046216
72	C15	R1	7.22881869049588
72	C11	R1	7.20945336562895
72	C16	R1	7.27612440527424
72	C8	R1	7.39231742277876
72	C20	R1	7.49984588708321
72	C7	R1	7.4757334309664
73	C23	R1	7.45121111183233
73	C17	R1	7.49984588708321
73	C12	R1	7.35755200461808
73	C10	R1	7.4757334309664
73	C3	R1	7.14974711950468
73	C14	R1	7.19967234483636
73	C5	R1	7.06608919045777
73	C9	R1	7.29462074889163
73	C24	R1	7.14974711950468
73	C21	R1	7.20945336562895
73	C19	R1	7.33985000288462
73	C1	R1	7.32192809488736
73	C22	R1	7.49185309632967
73	C4	R1	7.03342300153745
73	C13	R1	7.10852445677817
73	C15	R1	6.71424551766612
73	C16	R1	7.16992500144231
73	C20	R1	7.33985000288462
73	C7	R1	7.56224242422107
74	C23	R1	7.5077946401987
74	C17	R1	7.55458885167764
74	C12	R1	7
74	C10	R1	7.16992500144231
74	C3	R1	7.31288295528436
74	C14	R1	6.74146698640115
74	C5	R1	7.54689445988764
74	C9	R1	7.37503943134692
74	C24	R1	7.08746284125034
74	C6	R1	7.76155123244448
74	C19	R1	7.39231742277876
74	C1	R1	7.17990909001493
74	C4	R1	7.65821148275179
74	C13	R1	7.19967234483636
74	C18	R1	7.08746284125034
74	C15	R1	7.17990909001493
74	C11	R1	7.06608919045777
74	C8	R1	6.89481776330794
74	C20	R1	7.34872815423108
75	C23	R1	7.3037807481771
75	C17	R1	7.3037807481771
75	C12	R1	7.39231742277876
75	C10	R1	7.51569983828404
75	C3	R1	7.2667865406949
75	C14	R1	7.21916852046216
75	C9	R1	7.2667865406949
75	C24	R1	7.57742882803575
75	C6	R1	7.36632221424582
75	C19	R1	7.64385618977472
75	C1	R1	7.19967234483636
75	C22	R1	7.25738784269265
75	C4	R1	6.89481776330794
75	C13	R1	7.23840473932508
75	C18	R1	7.38370429247405
75	C11	R1	7.48381577726426
75	C16	R1	7.34872815423108
75	C8	R1	7.4262647547021
75	C20	R1	7.13955135239879
75	C7	R1	7.53138146051631
76	C23	R1	6.97727992349992
76	C17	R1	7.09803208296053
76	C12	R1	7.20945336562895
76	C10	R1	7.22881869049588
76	C3	R1	7.31288295528436
76	C14	R1	7.19967234483636
76	C5	R1	7.53915881110803
76	C9	R1	7.39231742277876
76	C24	R1	7.37503943134692
76	C6	R1	7.44294349584873
76	C21	R1	7.12928301694497
76	C19	R1	7.38370429247405
76	C1	R1	7.61470984411521
76	C22	R1	7.37503943134692
76	C4	R1	7.12928301694497
76	C13	R1	7.3037807481771
76	C18	R1	6.96578428466209
76	C15	R1	7.24792751344359
76	C16	R1	7.11894107272351
76	C8	R1	7.36632221424582
76	C20	R1	7.06608919045777
76	C7	R1	7.28540221886225
77	C23	R1	7.05528243550119
77	C17	R1	7.21916852046216
77	C12	R1	7.2667865406949
77	C3	R1	7.23840473932508
77	C14	R1	7.34872815423108
77	C5	R1	7.33091687811462
77	C9	R1	7.43462822763672
77	C6	R1	7.55458885167764
77	C21	R1	7.35755200461808
77	C19	R1	7.33985000288462
77	C1	R1	7.33091687811462
77	C22	R1	7
77	C4	R1	7.37503943134692
77	C13	R1	7.2667865406949
77	C18	R1	6.64385618977472
77	C15	R1	6.91886323727459
77	C11	R1	7.15987133677839
77	C16	R1	7
77	C8	R1	7.25738784269265
77	C20	R1	7.53138146051631
77	C7	R1	7.39231742277876
78	C23	R1	7.21916852046216
78	C17	R1	7.24792751344359
78	C12	R1	7.08746284125034
78	C10	R1	6.74146698640115
78	C3	R1	7.34872815423108
78	C14	R1	7.467605550083
78	C5	R1	7.49984588708321
78	C9	R1	7.54689445988764
78	C24	R1	7.28540221886225
78	C6	R1	7.33985000288462
78	C21	R1	7.08746284125034
78	C19	R1	7.20945336562895
78	C1	R1	7.467605550083
78	C22	R1	7.3037807481771
78	C4	R1	7.38370429247405
78	C13	R1	7.45121111183233
78	C18	R1	7.33985000288462
78	C11	R1	7.14974711950468
78	C8	R1	7.56224242422107
78	C20	R1	7.25738784269265
78	C7	R1	7.13955135239879
79	C23	R1	7.7279204545632
79	C17	R1	7.876516946565
79	C12	R1	6.93073733756289
79	C10	R1	7.5077946401987
79	C3	R1	7.29462074889163
79	C14	R1	7.29462074889163
79	C5	R1	7.33091687811462
79	C9	R1	7.06608919045777
79	C24	R1	7.11894107272351
79	C6	R1	7.23840473932508
79	C21	R1	7.33091687811462
79	C19	R1	7.23840473932508
79	C1	R1	7.4594316186373
79	C22	R1	6.90689059560852
79	C4	R1	7.36632221424582
79	C13	R1	7.52356195605701
79	C18	R1	7.62935662007961
79	C15	R1	7.20945336562895
79	C11	R1	7.16992500144231
79	C8	R1	6.88264304936184
79	C20	R1	7.52356195605701
80	C23	R1	7.02236781302845
80	C17	R1	7.33091687811462
80	C12	R1	7.23840473932508
80	C10	R1	7.24792751344359
80	C3	R1	7.31288295528436
80	C14	R1	6.98868468677217
80	C5	R1	7.27612440527424
80	C9	R1	7.12928301694497
80	C24	R1	7.23840473932508
80	C6	R1	7.08746284125034
80	C21	R1	7.45121111183233
80	C19	R1	7.65105169117893
80	C1	R1	7.24792751344359
80	C22	R1	7.53915881110803
80	C4	R1	7.2667865406949
80	C13	R1	7.4594316186373
80	C18	R1	7.40087943628218
80	C15	R1	7.39231742277876
80	C11	R1	6.82017896241519
80	C16	R1	6.96578428466209
80	C7	R1	7.49185309632967
81	C17	R1	7.12928301694497
81	C12	R1	7.40087943628218
81	C10	R1	7.32192809488736
81	C3	R1	7.4178525148859
81	C14	R1	7.6724253419715
81	C5	R1	7.07681559705083
81	C9	R1	7.45121111183233
81	C6	R1	7.14974711950468
81	C21	R1	7.20945336562895
81	C19	R1	7.35755200461808
81	C1	R1	6.98868468677217
81	C22	R1	7.24792751344359
81	C4	R1	7.39231742277876
81	C13	R1	7.18982455888002
81	C15	R1	7.09803208296053
81	C11	R1	7.04439411935845
81	C16	R1	6.97727992349992
81	C8	R1	7.38370429247405
81	C7	R1	7.45121111183233
82	C17	R1	6.83289001416474
82	C12	R1	7.48381577726426
82	C10	R1	7.27612440527424
82	C3	R1	6.78135971352466
82	C14	R1	7.06608919045777
82	C5	R1	7.17990909001493
82	C9	R1	7.45121111183233
82	C24	R1	7.467605550083
82	C6	R1	7.07681559705083
82	C19	R1	7.66533591718518
82	C1	R1	7.2667865406949
82	C22	R1	7.38370429247405
82	C4	R1	7.27612440527424
82	C13	R1	7.27612440527424
82	C15	R1	7.20945336562895
82	C11	R1	6.90689059560852
82	C8	R1	7.39231742277876
82	C20	R1	7.35755200461808
82	C7	R1	7.63662462054365
83	C17	R1	7.28540221886225
83	C12	R1	7.09803208296053
83	C10	R1	7.21916852046216
83	C14	R1	7.2667865406949
83	C5	R1	7.52356195605701
83	C9	R1	7.34872815423108
83	C24	R1	7.34872815423108
83	C6	R1	7.03342300153745
83	C21	R1	7.10852445677817
83	C19	R1	7.4594316186373
83	C1	R1	7.17990909001493
83	C22	R1	7.29462074889163
83	C13	R1	7.65821148275179
83	C15	R1	7
83	C11	R1	7.06608919045777
83	C16	R1	7.15987133677839
83	C8	R1	7.56224242422107
83	C20	R1	6.94251450533924
83	C7	R1	7.69348695749933
84	C23	R1	7.20945336562895
84	C17	R1	7.22881869049588
84	C12	R1	7.56224242422107
84	C10	R1	7.3037807481771
84	C3	R1	7.22881869049588
84	C14	R1	7.15987133677839
84	C5	R1	7.12928301694497
84	C9	R1	7.35755200461808
84	C24	R1	7.4093909361377
84	C6	R1	7.4093909361377
84	C21	R1	7.27612440527424
84	C19	R1	7.70043971814109
84	C1	R1	6.8073549220576
84	C4	R1	7.18982455888002
84	C18	R1	7.4093909361377
84	C15	R1	7.01122725542325
84	C11	R1	7.02236781302845
84	C16	R1	7.36632221424582
84	C8	R1	7.64385618977472
84	C20	R1	7.15987133677839
84	C7	R1	7.20945336562895
85	C23	R1	7.33985000288462
85	C17	R1	7.2667865406949
85	C12	R1	7.04439411935845
85	C10	R1	7.4262647547021
85	C3	R1	7.13955135239879
85	C9	R1	7.29462074889163
85	C24	R1	7.4757334309664
85	C6	R1	7.40087943628218
85	C21	R1	7.04439411935845
85	C19	R1	7.24792751344359
85	C1	R1	7.12928301694497
85	C22	R1	7.4178525148859
85	C4	R1	6.97727992349992
85	C13	R1	7.04439411935845
85	C18	R1	7.07681559705083
85	C15	R1	6.95419631038687
85	C11	R1	7.467605550083
85	C16	R1	7.15987133677839
85	C20	R1	7.37503943134692
85	C7	R1	7.63662462054365
86	C23	R1	7.20945336562895
86	C17	R1	7.37503943134692
86	C12	R1	7.21916852046216
86	C3	R1	7.49185309632967
86	C14	R1	7.38370429247405
86	C5	R1	7.39231742277876
86	C9	R1	7.56985560833095
86	C24	R1	7.53915881110803
86	C6	R1	7.10852445677817
86	C21	R1	7.43462822763672
86	C19	R1	7.33985000288462
86	C1	R1	7.467605550083
86	C22	R1	7.56985560833095
86	C4	R1	6.93073733756289
86	C13	R1	7.38370429247405
86	C15	R1	7.01122725542325
86	C11	R1	6.84549005094437
86	C16	R1	7.20945336562895
86	C8	R1	7.37503943134692
86	C20	R1	7.4262647547021
86	C7	R1	7.18982455888002
87	C12	R1	7.3037807481771
87	C10	R1	7.28540221886225
87	C3	R1	7.18982455888002
87	C14	R1	7.36632221424582
87	C5	R1	7.09803208296053
87	C9	R1	7.07681559705083
87	C6	R1	7.11894107272351
87	C19	R1	7.10852445677817
87	C1	R1	7.61470984411521
87	C22	R1	7.2667865406949
87	C4	R1	7.28540221886225
87	C13	R1	7.49185309632967
87	C18	R1	7.37503943134692
87	C15	R1	7.15987133677839
87	C11	R1	7.25738784269265
87	C16	R1	7.25738784269265
87	C8	R1	6.65821148275179
87	C20	R1	7.35755200461808
87	C7	R1	7.52356195605701
88	C23	R1	7.07681559705083
88	C17	R1	7.33985000288462
88	C12	R1	7.08746284125034
88	C10	R1	7.33091687811462
88	C14	R1	7.5077946401987
88	C5	R1	7.43462822763672
88	C24	R1	7.60733031374961
88	C6	R1	7.39231742277876
88	C21	R1	7.55458885167764
88	C19	R1	7.44294349584873
88	C1	R1	7.11894107272351
88	C22	R1	7.4594316186373
88	C4	R1	7.06608919045777
88	C13	R1	7.20945336562895
88	C18	R1	6.85798099512757
88	C15	R1	7.36632221424582
88	C11	R1	7.21916852046216
88	C16	R1	7.15987133677839
88	C8	R1	7.58496250072116
88	C20	R1	7.4262647547021
88	C7	R1	7.25738784269265
89	C23	R1	7.16992500144231
89	C17	R1	7.12928301694497
89	C12	R1	7.14974711950468
89	C10	R1	7.29462074889163
89	C3	R1	7.02236781302845
89	C14	R1	7.31288295528436
89	C5	R1	7.52356195605701
89	C9	R1	7.22881869049588
89	C24	R1	6.93073733756289
89	C6	R1	7.23840473932508
89	C21	R1	7.02236781302845
89	C19	R1	7.04439411935845
89	C1	R1	7.4594316186373
89	C22	R1	6.89481776330794
89	C4	R1	7.22881869049588
89	C13	R1	7.4093909361377
89	C18	R1	6.84549005094437
89	C15	R1	7.14974711950468
89	C11	R1	7.2667865406949
89	C16	R1	7.03342300153745
89	C8	R1	7.33091687811462
89	C7	R1	7.43462822763672
90	C23	R1	7.13955135239879
90	C17	R1	7.04439411935845
90	C3	R1	7.5077946401987
90	C14	R1	7.24792751344359
90	C5	R1	7.52356195605701
90	C9	R1	7.2667865406949
90	C24	R1	7.14974711950468
90	C6	R1	7.48381577726426
90	C21	R1	7.20945336562895
90	C19	R1	7.10852445677817
90	C22	R1	7.49984588708321
90	C4	R1	7.09803208296053
90	C18	R1	6.64385618977472
90	C15	R1	7.22881869049588
90	C11	R1	7.28540221886225
90	C16	R1	6.93073733756289
90	C20	R1	6.91886323727459
90	C7	R1	7.65105169117893
91	C23	R1	7.05528243550119
91	C17	R1	7.53915881110803
91	C12	R1	7.39231742277876
91	C10	R1	7.44294349584873
91	C3	R1	7.2667865406949
91	C5	R1	7.21916852046216
91	C9	R1	6.83289001416474
91	C24	R1	7.28540221886225
91	C6	R1	7.33091687811462
91	C21	R1	7.33091687811462
91	C19	R1	6.91886323727459
91	C1	R1	7.20945336562895
91	C22	R1	7.33985000288462
91	C4	R1	7.51569983828404
91	C13	R1	7.33985000288462
91	C18	R1	7.34872815423108
91	C15	R1	7.49984588708321
91	C11	R1	7.04439411935845
91	C16	R1	7.37503943134692
91	C8	R1	7.22881869049588
91	C20	R1	7.38370429247405
91	C7	R1	6.75488750216347
92	C23	R1	7.51569983828404
92	C17	R1	7
92	C12	R1	7.54689445988764
92	C3	R1	7.08746284125034
92	C14	R1	7.14974711950468
92	C5	R1	7.37503943134692
92	C9	R1	7.19967234483636
92	C6	R1	7.38370429247405
92	C21	R1	7.16992500144231
92	C19	R1	7.22881869049588
92	C1	R1	7.48381577726426
92	C22	R1	7.10852445677817
92	C4	R1	7.31288295528436
92	C13	R1	7.44294349584873
92	C18	R1	7.03342300153745
92	C15	R1	7.43462822763672
92	C11	R1	7.21916852046216
92	C16	R1	7.33985000288462
92	C20	R1	7.53138146051631
92	C7	R1	7.16992500144231
93	C12	R1	7.11894107272351
93	C10	R1	7.19967234483636
93	C3	R1	6.95419631038687
93	C14	R1	7.34872815423108
93	C5	R1	7.22881869049588
93	C9	R1	7.09803208296053
93	C24	R1	7.27612440527424
93	C6	R1	6.98868468677217
93	C21	R1	7.45121111183233
93	C19	R1	7.56224242422107
93	C1	R1	7.2667865406949
93	C22	R1	7.32192809488736
93	C4	R1	7.39231742277876
93	C13	R1	7.37503943134692
93	C18	R1	7.06608919045777
93	C15	R1	7.14974711950468
93	C11	R1	7.70735913208088
93	C8	R1	7.4178525148859
93	C20	R1	7.23840473932508
93	C7	R1	7.20945336562895
94	C23	R1	7.12928301694497
94	C17	R1	7.15987133677839
94	C12	R1	7.39231742277876
94	C10	R1	7.08746284125034
94	C3	R1	7.5077946401987
94	C14	R1	7.11894107272351
94	C5	R1	7.56985560833095
94	C9	R1	7.3037807481771
94	C24	R1	7.10852445677817
94	C6	R1	7.32192809488736
94	C21	R1	7.59245703726808
94	C19	R1	7.01122725542325
94	C1	R1	7.16992500144231
94	C22	R1	7.40087943628218
94	C4	R1	7.4757334309664
94	C13	R1	7.38370429247405
94	C18	R1	7.12928301694497
94	C15	R1	7.03342300153745
94	C11	R1	7.34872815423108
94	C16	R1	7.03342300153745
94	C8	R1	7.22881869049588
94	C20	R1	7.33985000288462
94	C7	R1	7.57742882803575
95	C23	R1	7.25738784269265
95	C17	R1	7.13955135239879
95	C12	R1	7.4093909361377
95	C10	R1	7.28540221886225
95	C3	R1	7.36632221424582
95	C14	R1	7.56224242422107
95	C5	R1	7.59245703726808
95	C9	R1	6.94251450533924
95	C24	R1	7.4757334309664
95	C6	R1	7.13955135239879
95	C21	R1	7.4093909361377
95	C19	R1	7.29462074889163
95	C1	R1	6.98868468677217
95	C22	R1	7.13955135239879
95	C4	R1	7.35755200461808
95	C13	R1	7.4594316186373
95	C18	R1	7.35755200461808
95	C15	R1	6.98868468677217
95	C16	R1	7.06608919045777
95	C8	R1	7.13955135239879
95	C20	R1	7.53138146051631
95	C7	R1	7.40087943628218
96	C23	R1	7.39231742277876
96	C17	R1	7.37503943134692
96	C12	R1	7.51569983828404
96	C10	R1	7.56224242422107
96	C3	R1	7.27612440527424
96	C14	R1	7.59245703726808
96	C5	R1	7.66533591718518
96	C9	R1	7.37503943134692
96	C24	R1	7.4178525148859
96	C21	R1	7.27612440527424
96	C22	R1	7.33091687811462
96	C4	R1	7.34872815423108
96	C13	R1	7.33985000288462
96	C18	R1	7.07681559705083
96	C15	R1	7.38370429247405
96	C11	R1	6.97727992349992
96	C16	R1	6.97727992349992
96	C8	R1	7.14974711950468
96	C20	R1	7.38370429247405
96	C7	R1	7.17990909001493
97	C23	R1	7.17990909001493
97	C12	R1	7.14974711950468
97	C10	R1	7.28540221886225
97	C3	R1	7.20945336562895
97	C14	R1	7.21916852046216
97	C5	R1	7.38370429247405
97	C9	R1	7.14974711950468
97	C24	R1	7.14974711950468
97	C6	R1	7.4594316186373
97	C21	R1	7.39231742277876
97	C19	R1	6.97727992349992
97	C1	R1	7.34872815423108
97	C22	R1	7.23840473932508
97	C4	R1	7.49185309632967
[truncated: 14,573 more rows]
