# Supplementary material for: Stochastic modelling of single-cell gene expression adaptation reveals non-genomic contribution to evolution of tumor subclones
Source: bioRxiv. 2024 Apr 20:2024.04.17.588869. Preprint. [Version 1] doi: 10.1101/2024.04.17.588869 (PMC11071284; doi:10.1101/2024.04.17.588869)
Supplement: Supplement 2 [file media-2.zip › Supplementary Files/Simulated Data/Adaptive_Simulation/tr_1.1_sq_1.5_r_200_a_.125.csv]

gene	species	replicate	exprval
1	C23	R1	7.31288295528436
1	C17	R1	7.15987133677839
1	C10	R1	7.4594316186373
1	C3	R1	6.90689059560852
1	C14	R1	7.03342300153745
1	C5	R1	6.91886323727459
1	C9	R1	7.2667865406949
1	C24	R1	7.31288295528436
1	C6	R1	7.467605550083
1	C21	R1	7.20945336562895
1	C19	R1	7.31288295528436
1	C22	R1	7.45121111183233
1	C4	R1	7.28540221886225
1	C13	R1	7.39231742277876
1	C18	R1	7.35755200461808
1	C15	R1	7.02236781302845
1	C11	R1	7.25738784269265
1	C8	R1	7.36632221424582
1	C20	R1	7.27612440527424
1	C7	R1	7.43462822763672
2	C23	R1	7.49984588708321
2	C12	R1	7.40087943628218
2	C10	R1	7.21916852046216
2	C3	R1	7.35755200461808
2	C14	R1	7.22881869049588
2	C5	R1	7.49185309632967
2	C9	R1	7.10852445677817
2	C24	R1	7.20945336562895
2	C21	R1	7.20945336562895
2	C19	R1	7.04439411935845
2	C1	R1	7.05528243550119
2	C22	R1	7.23840473932508
2	C4	R1	7.3037807481771
2	C18	R1	7.15987133677839
2	C15	R1	7.19967234483636
2	C11	R1	6.8703647195834
2	C16	R1	7.12928301694497
2	C8	R1	7.23840473932508
2	C20	R1	7.22881869049588
2	C7	R1	7.33985000288462
3	C23	R1	7.33091687811462
3	C12	R1	7.05528243550119
3	C10	R1	7.13955135239879
3	C3	R1	7.37503943134692
3	C14	R1	7.06608919045777
3	C5	R1	7.29462074889163
3	C9	R1	7.2667865406949
3	C24	R1	7.28540221886225
3	C6	R1	7.34872815423108
3	C21	R1	7.467605550083
3	C19	R1	7.07681559705083
3	C1	R1	7.56985560833095
3	C22	R1	6.97727992349992
3	C4	R1	7.04439411935845
3	C13	R1	7.32192809488736
3	C18	R1	7.53138146051631
3	C15	R1	7.35755200461808
3	C11	R1	7.25738784269265
3	C16	R1	7.06608919045777
3	C8	R1	7.17990909001493
3	C20	R1	7.43462822763672
3	C7	R1	7.43462822763672
4	C23	R1	7.39231742277876
4	C17	R1	7.2667865406949
4	C12	R1	7.38370429247405
4	C10	R1	7.13955135239879
4	C3	R1	7.36632221424582
4	C14	R1	7.38370429247405
4	C5	R1	7.12928301694497
4	C9	R1	7.33985000288462
4	C24	R1	7.49185309632967
4	C6	R1	7.53915881110803
4	C21	R1	7.08746284125034
4	C19	R1	7.11894107272351
4	C1	R1	7.24792751344359
4	C22	R1	7.17990909001493
4	C4	R1	7.29462074889163
4	C13	R1	7.4178525148859
4	C15	R1	6.89481776330794
4	C11	R1	7.23840473932508
4	C16	R1	7.22881869049588
4	C8	R1	7.10852445677817
4	C20	R1	7.57742882803575
4	C7	R1	7.14974711950468
5	C23	R1	7.4262647547021
5	C17	R1	7.28540221886225
5	C3	R1	7.15987133677839
5	C14	R1	7.53915881110803
5	C5	R1	7.21916852046216
5	C9	R1	7.49185309632967
5	C24	R1	7.12928301694497
5	C19	R1	7.66533591718518
5	C1	R1	7.34872815423108
5	C22	R1	7.31288295528436
5	C4	R1	7.49185309632967
5	C13	R1	7.40087943628218
5	C18	R1	7.11894107272351
5	C15	R1	7.13955135239879
5	C11	R1	6.90689059560852
5	C16	R1	7.4178525148859
5	C8	R1	7.4594316186373
5	C20	R1	7.28540221886225
5	C7	R1	7.15987133677839
6	C23	R1	7.37503943134692
6	C17	R1	7.20945336562895
6	C12	R1	7.31288295528436
6	C10	R1	7.23840473932508
6	C3	R1	7.53915881110803
6	C14	R1	7.13955135239879
6	C5	R1	7.33985000288462
6	C9	R1	7.43462822763672
6	C24	R1	7.4757334309664
6	C6	R1	7.33985000288462
6	C21	R1	7.44294349584873
6	C1	R1	7.04439411935845
6	C22	R1	7.49185309632967
6	C4	R1	7.16992500144231
6	C13	R1	7.3037807481771
6	C18	R1	7.03342300153745
6	C15	R1	7.20945336562895
6	C11	R1	7.02236781302845
6	C16	R1	7.3037807481771
6	C8	R1	7.16992500144231
6	C20	R1	7.40087943628218
7	C23	R1	7.44294349584873
7	C17	R1	7.4178525148859
7	C12	R1	7.04439411935845
7	C10	R1	7.18982455888002
7	C3	R1	7.35755200461808
7	C14	R1	7.49984588708321
7	C5	R1	7.20945336562895
7	C9	R1	7.43462822763672
7	C24	R1	7.4262647547021
7	C6	R1	7.5077946401987
7	C21	R1	7.18982455888002
7	C19	R1	7.22881869049588
7	C1	R1	7.4093909361377
7	C22	R1	7.4178525148859
7	C4	R1	7.16992500144231
7	C13	R1	7.2667865406949
7	C18	R1	7.21916852046216
7	C16	R1	7.11894107272351
7	C8	R1	7.09803208296053
7	C20	R1	7.49185309632967
7	C7	R1	7.24792751344359
8	C23	R1	7.33985000288462
8	C12	R1	7.02236781302845
8	C10	R1	7.12928301694497
8	C14	R1	7.03342300153745
8	C9	R1	7.14974711950468
8	C24	R1	7.20945336562895
8	C6	R1	7.56224242422107
8	C21	R1	7.21916852046216
8	C19	R1	7.17990909001493
8	C1	R1	7.37503943134692
8	C22	R1	7.27612440527424
8	C4	R1	7.467605550083
8	C13	R1	7.23840473932508
8	C18	R1	7.4262647547021
8	C15	R1	7.20945336562895
8	C11	R1	7.17990909001493
8	C16	R1	7.08746284125034
8	C20	R1	7.27612440527424
8	C7	R1	7.17990909001493
9	C23	R1	7.38370429247405
9	C17	R1	7.4093909361377
9	C12	R1	7.07681559705083
9	C10	R1	7.58496250072116
9	C3	R1	7.45121111183233
9	C14	R1	7.33091687811462
9	C5	R1	7.20945336562895
9	C9	R1	7.55458885167764
9	C24	R1	7.23840473932508
9	C6	R1	7.19967234483636
9	C21	R1	7.35755200461808
9	C19	R1	7.467605550083
9	C1	R1	7.4178525148859
9	C22	R1	7.4178525148859
9	C4	R1	7.4093909361377
9	C13	R1	7.22881869049588
9	C18	R1	7.27612440527424
9	C15	R1	7.21916852046216
9	C16	R1	7.16992500144231
9	C8	R1	7.19967234483636
9	C20	R1	7.17990909001493
9	C7	R1	7.07681559705083
10	C23	R1	7.44294349584873
10	C17	R1	7
10	C12	R1	7.60733031374961
10	C10	R1	7.467605550083
10	C3	R1	7.3037807481771
10	C14	R1	7.22881869049588
10	C5	R1	6.90689059560852
10	C9	R1	7.31288295528436
10	C24	R1	7.43462822763672
10	C6	R1	7.05528243550119
10	C21	R1	7.24792751344359
10	C19	R1	7.58496250072116
10	C1	R1	7.4757334309664
10	C22	R1	7.20945336562895
10	C4	R1	7.09803208296053
10	C13	R1	7.02236781302845
10	C18	R1	7.32192809488736
10	C15	R1	6.98868468677217
10	C11	R1	7.04439411935845
10	C16	R1	7.12928301694497
10	C20	R1	7.13955135239879
10	C7	R1	7.4093909361377
11	C23	R1	7.11894107272351
11	C17	R1	7.17990909001493
11	C12	R1	7.31288295528436
11	C10	R1	7.5077946401987
11	C3	R1	7.4093909361377
11	C14	R1	7.05528243550119
11	C5	R1	7.23840473932508
11	C9	R1	7.2667865406949
11	C24	R1	7.44294349584873
11	C6	R1	7.4093909361377
11	C21	R1	7.24792751344359
11	C19	R1	7.11894107272351
11	C4	R1	7.38370429247405
11	C13	R1	7.36632221424582
11	C18	R1	7.52356195605701
11	C15	R1	7.34872815423108
11	C11	R1	7.16992500144231
11	C16	R1	6.8073549220576
11	C8	R1	6.97727992349992
11	C20	R1	7.27612440527424
11	C7	R1	7.39231742277876
12	C23	R1	7.53138146051631
12	C17	R1	7.19967234483636
12	C12	R1	7.31288295528436
12	C10	R1	7.18982455888002
12	C3	R1	7.03342300153745
12	C5	R1	7.51569983828404
12	C9	R1	7.4594316186373
12	C6	R1	7.38370429247405
12	C21	R1	7.19967234483636
12	C19	R1	7.18982455888002
12	C1	R1	7.4594316186373
12	C22	R1	7.20945336562895
12	C4	R1	7.29462074889163
12	C13	R1	7.12928301694497
12	C18	R1	7.02236781302845
12	C15	R1	6.82017896241519
12	C11	R1	7.21916852046216
12	C16	R1	7.16992500144231
12	C8	R1	7.4178525148859
12	C20	R1	7.31288295528436
12	C7	R1	7.5077946401987
13	C23	R1	7.22881869049588
13	C17	R1	7.4757334309664
13	C12	R1	7.13955135239879
13	C5	R1	7.62935662007961
13	C9	R1	7.15987133677839
13	C24	R1	7.36632221424582
13	C6	R1	7.14974711950468
13	C19	R1	7.19967234483636
13	C1	R1	6.94251450533924
13	C22	R1	7.13955135239879
13	C4	R1	7.21916852046216
13	C13	R1	7.35755200461808
13	C18	R1	7.4178525148859
13	C15	R1	6.94251450533924
13	C11	R1	7.22881869049588
13	C16	R1	6.88264304936184
13	C8	R1	7.36632221424582
13	C20	R1	7.11894107272351
13	C7	R1	7.32192809488736
14	C23	R1	7.29462074889163
14	C17	R1	7.33985000288462
14	C12	R1	7.53138146051631
14	C10	R1	7.467605550083
14	C3	R1	7.45121111183233
14	C14	R1	7.34872815423108
14	C5	R1	7.29462074889163
14	C9	R1	7.49185309632967
14	C24	R1	7.22881869049588
14	C6	R1	7.29462074889163
14	C21	R1	7.20945336562895
14	C19	R1	7.37503943134692
14	C1	R1	7.23840473932508
14	C22	R1	7.01122725542325
14	C4	R1	7.29462074889163
14	C13	R1	7.35755200461808
14	C18	R1	7.17990909001493
14	C15	R1	7.10852445677817
14	C11	R1	7.3037807481771
14	C16	R1	6.98868468677217
14	C8	R1	7.39231742277876
14	C20	R1	7.29462074889163
14	C7	R1	7.44294349584873
15	C23	R1	7.11894107272351
15	C17	R1	7.25738784269265
15	C12	R1	7.25738784269265
15	C10	R1	7.4594316186373
15	C3	R1	7.4093909361377
15	C14	R1	7.16992500144231
15	C5	R1	7.4093909361377
15	C9	R1	7.02236781302845
15	C24	R1	7.09803208296053
15	C6	R1	7.59245703726808
15	C21	R1	7.05528243550119
15	C19	R1	7.48381577726426
15	C1	R1	7.28540221886225
15	C22	R1	7.36632221424582
15	C4	R1	7.13955135239879
15	C13	R1	7.35755200461808
15	C18	R1	7.04439411935845
15	C15	R1	7.38370429247405
15	C11	R1	7.23840473932508
15	C16	R1	7.04439411935845
15	C8	R1	7.4262647547021
15	C20	R1	7.18982455888002
16	C23	R1	7.05528243550119
16	C12	R1	7.27612440527424
16	C10	R1	7.27612440527424
16	C3	R1	7.48381577726426
16	C14	R1	7.12928301694497
16	C5	R1	7.27612440527424
16	C9	R1	7.02236781302845
16	C24	R1	7.24792751344359
16	C6	R1	7.34872815423108
16	C21	R1	7.15987133677839
16	C19	R1	7.65105169117893
16	C1	R1	7.4594316186373
16	C22	R1	7.35755200461808
16	C4	R1	7.22881869049588
16	C13	R1	7.24792751344359
16	C18	R1	7.14974711950468
16	C15	R1	7.22881869049588
16	C11	R1	7.28540221886225
16	C16	R1	7.10852445677817
16	C8	R1	7.24792751344359
16	C20	R1	7.37503943134692
16	C7	R1	7.17990909001493
17	C23	R1	7.21916852046216
17	C17	R1	7.32192809488736
17	C12	R1	7.4262647547021
17	C10	R1	7.29462074889163
17	C3	R1	7.34872815423108
17	C14	R1	6.96578428466209
17	C9	R1	7.59245703726808
17	C24	R1	7.33091687811462
17	C6	R1	7.23840473932508
17	C21	R1	7.53138146051631
17	C19	R1	7.32192809488736
17	C1	R1	7.21916852046216
17	C22	R1	7.39231742277876
17	C4	R1	7.31288295528436
17	C13	R1	7.4757334309664
17	C18	R1	7.43462822763672
17	C15	R1	7.34872815423108
17	C11	R1	6.94251450533924
17	C16	R1	7.25738784269265
17	C20	R1	6.97727992349992
17	C7	R1	7.21916852046216
18	C23	R1	7.3037807481771
18	C17	R1	7.39231742277876
18	C12	R1	7.10852445677817
18	C10	R1	7.23840473932508
18	C14	R1	7.5077946401987
18	C5	R1	7.06608919045777
18	C9	R1	7.4093909361377
18	C24	R1	7.09803208296053
18	C6	R1	7.04439411935845
18	C21	R1	7.13955135239879
18	C19	R1	7.4594316186373
18	C1	R1	7.20945336562895
18	C22	R1	7.15987133677839
18	C4	R1	7.467605550083
18	C13	R1	7.49185309632967
18	C18	R1	7.39231742277876
18	C15	R1	7.22881869049588
18	C11	R1	7.09803208296053
18	C16	R1	7.12928301694497
18	C8	R1	7.2667865406949
18	C20	R1	7.10852445677817
18	C7	R1	7.467605550083
19	C23	R1	7.32192809488736
19	C17	R1	7.18982455888002
19	C12	R1	7.17990909001493
19	C10	R1	7.15987133677839
19	C3	R1	7.4262647547021
19	C14	R1	7.22881869049588
19	C9	R1	7.19967234483636
19	C24	R1	7.44294349584873
19	C21	R1	7.10852445677817
19	C19	R1	7.55458885167764
19	C1	R1	7.40087943628218
19	C22	R1	7.51569983828404
19	C4	R1	7.34872815423108
19	C13	R1	7.48381577726426
19	C18	R1	7.3037807481771
19	C15	R1	6.93073733756289
19	C11	R1	7.17990909001493
19	C16	R1	7.28540221886225
19	C8	R1	7.11894107272351
19	C20	R1	7.37503943134692
20	C23	R1	7.31288295528436
20	C17	R1	7.49984588708321
20	C12	R1	7.62935662007961
20	C10	R1	7.49185309632967
20	C3	R1	7.33091687811462
20	C14	R1	6.85798099512757
20	C5	R1	7.32192809488736
20	C9	R1	7.45121111183233
20	C24	R1	7.13955135239879
20	C6	R1	7.38370429247405
20	C21	R1	7.24792751344359
20	C19	R1	7.4093909361377
20	C22	R1	7.23840473932508
20	C4	R1	7.69348695749933
20	C13	R1	7.38370429247405
20	C18	R1	6.90689059560852
20	C15	R1	7.06608919045777
20	C11	R1	7.22881869049588
20	C16	R1	7.33985000288462
20	C8	R1	7.35755200461808
20	C20	R1	7.33985000288462
20	C7	R1	7.33985000288462
21	C17	R1	7.28540221886225
21	C12	R1	7.19967234483636
21	C3	R1	7.33091687811462
21	C14	R1	6.95419631038687
21	C9	R1	7.34872815423108
21	C6	R1	7.06608919045777
21	C21	R1	7.49984588708321
21	C19	R1	6.88264304936184
21	C1	R1	7.25738784269265
21	C22	R1	7.4093909361377
21	C4	R1	7.16992500144231
21	C13	R1	7.33091687811462
21	C18	R1	7.17990909001493
21	C15	R1	7.06608919045777
21	C11	R1	7.32192809488736
21	C20	R1	7.28540221886225
21	C7	R1	7.23840473932508
22	C23	R1	7.09803208296053
22	C17	R1	7.36632221424582
22	C12	R1	7.25738784269265
22	C10	R1	7.51569983828404
22	C3	R1	7.07681559705083
22	C14	R1	7.40087943628218
22	C9	R1	7.44294349584873
22	C24	R1	7.57742882803575
22	C6	R1	7.44294349584873
22	C21	R1	7.19967234483636
22	C19	R1	7.4178525148859
22	C1	R1	7.23840473932508
22	C22	R1	7.38370429247405
22	C4	R1	7.06608919045777
22	C13	R1	7.20945336562895
22	C18	R1	7.40087943628218
22	C15	R1	7.09803208296053
22	C11	R1	7.18982455888002
22	C16	R1	7.08746284125034
22	C8	R1	7.52356195605701
22	C20	R1	6.96578428466209
22	C7	R1	7.27612440527424
23	C12	R1	7
23	C10	R1	7.37503943134692
23	C3	R1	7.21916852046216
23	C5	R1	7.33091687811462
23	C9	R1	7.28540221886225
23	C24	R1	7.17990909001493
23	C6	R1	7.49984588708321
23	C21	R1	7.13955135239879
23	C22	R1	7.14974711950468
23	C4	R1	7.05528243550119
23	C13	R1	7.18982455888002
23	C18	R1	7.13955135239879
23	C15	R1	7.4594316186373
23	C11	R1	7.19967234483636
23	C16	R1	7.2667865406949
23	C8	R1	7.16992500144231
23	C20	R1	7.3037807481771
23	C7	R1	7.24792751344359
24	C23	R1	7.36632221424582
24	C17	R1	6.91886323727459
24	C12	R1	7.4093909361377
24	C10	R1	7.11894107272351
24	C3	R1	6.83289001416474
24	C14	R1	7.37503943134692
24	C5	R1	7.15987133677839
24	C9	R1	7.40087943628218
24	C24	R1	7.25738784269265
24	C21	R1	7.33985000288462
24	C19	R1	7.467605550083
24	C1	R1	7.32192809488736
24	C22	R1	7.49185309632967
24	C4	R1	7.16992500144231
24	C13	R1	7.10852445677817
24	C18	R1	7.58496250072116
24	C15	R1	7.28540221886225
24	C11	R1	7.11894107272351
24	C8	R1	7.28540221886225
24	C20	R1	7.49185309632967
24	C7	R1	7.14974711950468
25	C23	R1	7.32192809488736
25	C17	R1	7.29462074889163
25	C12	R1	7.09803208296053
25	C3	R1	7.3037807481771
25	C14	R1	7.24792751344359
25	C5	R1	7.467605550083
25	C9	R1	7.16992500144231
25	C24	R1	7.25738784269265
25	C6	R1	7.32192809488736
25	C21	R1	7.53138146051631
25	C19	R1	7.13955135239879
25	C1	R1	6.75488750216347
25	C4	R1	7.31288295528436
25	C13	R1	7.13955135239879
25	C18	R1	7.34872815423108
25	C15	R1	7.32192809488736
25	C11	R1	7.44294349584873
25	C8	R1	7.43462822763672
25	C20	R1	7.49984588708321
25	C7	R1	7.23840473932508
26	C23	R1	7.02236781302845
26	C17	R1	7.33091687811462
26	C12	R1	7.31288295528436
26	C10	R1	7.17990909001493
26	C3	R1	7.13955135239879
26	C14	R1	7.49185309632967
26	C24	R1	7.4262647547021
26	C6	R1	7.52356195605701
26	C21	R1	7.62205181945638
26	C19	R1	7.55458885167764
26	C1	R1	7.36632221424582
26	C22	R1	7.40087943628218
26	C4	R1	7.4594316186373
26	C13	R1	7.4594316186373
26	C15	R1	7.15987133677839
26	C11	R1	7.21916852046216
26	C16	R1	7.12928301694497
26	C8	R1	7.06608919045777
26	C20	R1	7.3037807481771
26	C7	R1	7.44294349584873
27	C23	R1	7.25738784269265
27	C12	R1	7.38370429247405
27	C10	R1	7.58496250072116
27	C3	R1	7.05528243550119
27	C14	R1	7.22881869049588
27	C5	R1	7.4594316186373
27	C9	R1	7.38370429247405
27	C24	R1	7.57742882803575
27	C6	R1	7.38370429247405
27	C21	R1	7.19967234483636
27	C19	R1	7.03342300153745
27	C22	R1	6.89481776330794
27	C4	R1	7.57742882803575
27	C13	R1	7.467605550083
27	C18	R1	7.2667865406949
27	C15	R1	7.32192809488736
27	C11	R1	7.18982455888002
27	C16	R1	7.31288295528436
27	C8	R1	7.34872815423108
27	C20	R1	7.02236781302845
27	C7	R1	7.16992500144231
28	C23	R1	7.18982455888002
28	C17	R1	7.33091687811462
28	C12	R1	7.31288295528436
28	C10	R1	7.14974711950468
28	C3	R1	7.29462074889163
28	C14	R1	7.04439411935845
28	C9	R1	7.23840473932508
28	C24	R1	7.4093909361377
28	C6	R1	7.25738784269265
28	C21	R1	7.33091687811462
28	C1	R1	7.18982455888002
28	C4	R1	7.19967234483636
28	C13	R1	6.98868468677217
28	C15	R1	7.15987133677839
28	C11	R1	7.14974711950468
28	C16	R1	7.20945336562895
28	C8	R1	7.55458885167764
28	C20	R1	7.17990909001493
28	C7	R1	7.52356195605701
29	C23	R1	7.36632221424582
29	C17	R1	7.3037807481771
29	C12	R1	7.10852445677817
29	C10	R1	7.2667865406949
29	C3	R1	7.39231742277876
29	C14	R1	7.38370429247405
29	C9	R1	7.13955135239879
29	C24	R1	7.21916852046216
29	C6	R1	7.37503943134692
29	C21	R1	7.23840473932508
29	C19	R1	7.13955135239879
29	C1	R1	7.4178525148859
29	C22	R1	7.14974711950468
29	C4	R1	7.12928301694497
29	C18	R1	7.22881869049588
29	C15	R1	7.13955135239879
29	C11	R1	7.17990909001493
29	C16	R1	7.20945336562895
29	C8	R1	7.17990909001493
29	C20	R1	7.37503943134692
29	C7	R1	7.29462074889163
30	C17	R1	7.13955135239879
30	C12	R1	7.09803208296053
30	C10	R1	7.08746284125034
30	C3	R1	7.48381577726426
30	C5	R1	7.35755200461808
30	C24	R1	7.24792751344359
30	C6	R1	7.48381577726426
30	C21	R1	7.4594316186373
30	C19	R1	7.49185309632967
30	C1	R1	7.43462822763672
30	C22	R1	7.36632221424582
30	C4	R1	7.28540221886225
30	C18	R1	7.05528243550119
30	C15	R1	7.13955135239879
30	C11	R1	7.03342300153745
30	C8	R1	7.3037807481771
30	C20	R1	7.04439411935845
30	C7	R1	7.45121111183233
31	C23	R1	7.29462074889163
31	C17	R1	7.25738784269265
31	C12	R1	7.38370429247405
31	C10	R1	7.22881869049588
31	C14	R1	7.3037807481771
31	C5	R1	7.20945336562895
31	C9	R1	7.18982455888002
31	C24	R1	7.44294349584873
31	C6	R1	7.22881869049588
31	C21	R1	7.62935662007961
31	C19	R1	7.31288295528436
31	C1	R1	7.03342300153745
31	C22	R1	7.22881869049588
31	C4	R1	7.34872815423108
31	C13	R1	7.20945336562895
31	C18	R1	7.51569983828404
31	C15	R1	7.22881869049588
31	C11	R1	7.15987133677839
31	C8	R1	7.18982455888002
31	C20	R1	7.2667865406949
31	C7	R1	7.52356195605701
32	C23	R1	7.23840473932508
32	C12	R1	7.33985000288462
32	C10	R1	7.33985000288462
32	C3	R1	7
32	C14	R1	7.16992500144231
32	C5	R1	7.18982455888002
32	C9	R1	7.24792751344359
32	C24	R1	7.48381577726426
32	C6	R1	7.3037807481771
32	C21	R1	7.21916852046216
32	C19	R1	7.3037807481771
32	C1	R1	7.21916852046216
32	C22	R1	7.20945336562895
32	C4	R1	7.17990909001493
32	C13	R1	7.39231742277876
32	C18	R1	7.03342300153745
32	C16	R1	7.12928301694497
32	C8	R1	7.5077946401987
32	C20	R1	7.29462074889163
32	C7	R1	7.28540221886225
33	C23	R1	7.55458885167764
33	C17	R1	7.14974711950468
33	C12	R1	7.2667865406949
33	C3	R1	7.06608919045777
33	C14	R1	7.18982455888002
33	C5	R1	7.33091687811462
33	C9	R1	7.25738784269265
33	C24	R1	7.20945336562895
33	C6	R1	7.49984588708321
33	C21	R1	7.36632221424582
33	C19	R1	7.3037807481771
33	C1	R1	7.27612440527424
33	C22	R1	7.36632221424582
33	C4	R1	7.15987133677839
33	C13	R1	7.13955135239879
33	C18	R1	7.18982455888002
33	C15	R1	7.27612440527424
33	C11	R1	7.05528243550119
33	C16	R1	7.24792751344359
33	C8	R1	6.95419631038687
33	C20	R1	7.60733031374961
33	C7	R1	7.24792751344359
34	C23	R1	7.59245703726808
34	C17	R1	7.53138146051631
34	C12	R1	7.18982455888002
34	C10	R1	7.18982455888002
34	C3	R1	7.4178525148859
34	C14	R1	6.82017896241519
34	C5	R1	7.52356195605701
34	C9	R1	7.39231742277876
34	C24	R1	7.4262647547021
34	C6	R1	7.33985000288462
34	C21	R1	7.37503943134692
34	C19	R1	7.43462822763672
34	C1	R1	7.49984588708321
34	C22	R1	7.24792751344359
34	C4	R1	7.12928301694497
34	C13	R1	6.98868468677217
34	C18	R1	6.98868468677217
34	C15	R1	7.27612440527424
34	C11	R1	7.25738784269265
34	C16	R1	6.90689059560852
34	C8	R1	7.01122725542325
34	C20	R1	7.40087943628218
34	C7	R1	7.44294349584873
35	C23	R1	7.20945336562895
35	C17	R1	7.37503943134692
35	C12	R1	7.05528243550119
35	C10	R1	7.18982455888002
35	C3	R1	7.39231742277876
35	C14	R1	7.28540221886225
35	C5	R1	7.08746284125034
35	C9	R1	7.4093909361377
35	C24	R1	7.16992500144231
35	C21	R1	7.20945336562895
35	C19	R1	7.14974711950468
35	C1	R1	7.15987133677839
35	C22	R1	7.36632221424582
35	C4	R1	7.43462822763672
35	C13	R1	7.20945336562895
35	C18	R1	7.25738784269265
35	C15	R1	7.32192809488736
35	C11	R1	7.17990909001493
35	C16	R1	7.02236781302845
35	C8	R1	7.43462822763672
35	C7	R1	7.61470984411521
36	C23	R1	7.37503943134692
36	C17	R1	7.31288295528436
36	C12	R1	7.39231742277876
36	C10	R1	7.39231742277876
36	C3	R1	7.31288295528436
36	C14	R1	7.467605550083
36	C5	R1	7.28540221886225
36	C9	R1	7.61470984411521
36	C24	R1	7.33091687811462
36	C6	R1	7.57742882803575
36	C21	R1	7.40087943628218
36	C19	R1	7.32192809488736
36	C1	R1	7.45121111183233
36	C22	R1	7.16992500144231
36	C4	R1	7.48381577726426
36	C13	R1	7.48381577726426
36	C18	R1	7.27612440527424
36	C15	R1	7.34872815423108
36	C16	R1	7.45121111183233
36	C8	R1	7.14974711950468
36	C20	R1	7.38370429247405
36	C7	R1	7.4178525148859
37	C17	R1	7.17990909001493
37	C12	R1	7.11894107272351
37	C10	R1	7.36632221424582
37	C3	R1	7.24792751344359
37	C14	R1	7.37503943134692
37	C5	R1	7.22881869049588
37	C9	R1	7.09803208296053
37	C24	R1	7.32192809488736
37	C6	R1	7.4178525148859
37	C21	R1	7.05528243550119
37	C19	R1	7.21916852046216
37	C1	R1	7.09803208296053
37	C22	R1	7.34872815423108
37	C4	R1	6.90689059560852
37	C18	R1	7.36632221424582
37	C15	R1	7.48381577726426
37	C11	R1	7.01122725542325
37	C16	R1	7.20945336562895
37	C8	R1	7.12928301694497
37	C20	R1	7.17990909001493
38	C17	R1	7.17990909001493
38	C12	R1	7.27612440527424
38	C10	R1	7.22881869049588
38	C3	R1	6.97727992349992
38	C14	R1	7.34872815423108
38	C9	R1	7.32192809488736
38	C24	R1	7.467605550083
38	C6	R1	7.19967234483636
38	C21	R1	7.38370429247405
38	C19	R1	7.27612440527424
38	C1	R1	7.15987133677839
38	C22	R1	7.38370429247405
38	C4	R1	7.43462822763672
38	C13	R1	7.3037807481771
38	C15	R1	7.22881869049588
38	C11	R1	6.90689059560852
38	C16	R1	7.32192809488736
38	C8	R1	7.43462822763672
38	C20	R1	7.14974711950468
38	C7	R1	7.14974711950468
39	C23	R1	7.21916852046216
39	C17	R1	7.34872815423108
39	C12	R1	7.24792751344359
39	C10	R1	7.52356195605701
39	C3	R1	7.35755200461808
39	C14	R1	7.33985000288462
39	C5	R1	7.18982455888002
39	C9	R1	7.32192809488736
39	C24	R1	7.54689445988764
39	C6	R1	7.29462074889163
39	C19	R1	7.20945336562895
39	C1	R1	7.19967234483636
39	C22	R1	7.17990909001493
39	C4	R1	7.16992500144231
39	C13	R1	7.51569983828404
39	C18	R1	7.45121111183233
39	C15	R1	6.83289001416474
39	C11	R1	6.96578428466209
39	C16	R1	7.14974711950468
39	C8	R1	7.48381577726426
39	C20	R1	7.4093909361377
39	C7	R1	7.32192809488736
40	C23	R1	7.17990909001493
40	C17	R1	7.24792751344359
40	C12	R1	7.4093909361377
40	C10	R1	7.4757334309664
40	C3	R1	7.25738784269265
40	C14	R1	7.19967234483636
40	C5	R1	7.27612440527424
40	C24	R1	7.23840473932508
40	C6	R1	7.36632221424582
40	C21	R1	7
40	C19	R1	7.23840473932508
40	C1	R1	7.2667865406949
40	C22	R1	7.21916852046216
40	C4	R1	7.12928301694497
40	C18	R1	7.18982455888002
40	C15	R1	6.96578428466209
40	C11	R1	7.08746284125034
40	C16	R1	7.06608919045777
40	C8	R1	7.4262647547021
40	C20	R1	7.13955135239879
40	C7	R1	7.3037807481771
41	C23	R1	7.34872815423108
41	C17	R1	7.22881869049588
41	C12	R1	7.33985000288462
41	C10	R1	7.25738784269265
41	C3	R1	7.18982455888002
41	C14	R1	7.3037807481771
41	C5	R1	7.3037807481771
41	C9	R1	7.09803208296053
41	C24	R1	7.29462074889163
41	C6	R1	7.28540221886225
41	C21	R1	7.10852445677817
41	C19	R1	7.43462822763672
41	C1	R1	7.2667865406949
41	C22	R1	7.39231742277876
41	C4	R1	7.29462074889163
41	C18	R1	6.97727992349992
41	C15	R1	7.16992500144231
41	C11	R1	7.17990909001493
41	C16	R1	7.09803208296053
41	C8	R1	7.16992500144231
41	C20	R1	7.55458885167764
41	C7	R1	7.11894107272351
42	C23	R1	7.24792751344359
42	C17	R1	7.03342300153745
42	C12	R1	7.29462074889163
42	C10	R1	7.29462074889163
42	C3	R1	7.55458885167764
42	C14	R1	7.39231742277876
42	C5	R1	7.20945336562895
42	C9	R1	7.4757334309664
42	C24	R1	7.21916852046216
42	C6	R1	7.43462822763672
42	C21	R1	7.4178525148859
42	C19	R1	7.22881869049588
42	C22	R1	6.84549005094437
42	C4	R1	6.83289001416474
42	C13	R1	7.45121111183233
42	C18	R1	7.11894107272351
42	C15	R1	7.22881869049588
42	C11	R1	7.38370429247405
42	C16	R1	7.08746284125034
42	C8	R1	7.23840473932508
42	C20	R1	7.06608919045777
42	C7	R1	7.21916852046216
43	C23	R1	7.33091687811462
43	C17	R1	7.09803208296053
43	C12	R1	7.11894107272351
43	C10	R1	7.59991284218713
43	C3	R1	7.39231742277876
43	C5	R1	7.3037807481771
43	C9	R1	7.27612440527424
43	C24	R1	7.58496250072116
43	C6	R1	7.56224242422107
43	C21	R1	7.4178525148859
43	C19	R1	7.44294349584873
43	C1	R1	7.14974711950468
43	C22	R1	7.39231742277876
43	C4	R1	7.33985000288462
43	C13	R1	7.40087943628218
43	C18	R1	7.23840473932508
43	C15	R1	7.4178525148859
43	C11	R1	7.02236781302845
43	C16	R1	7
43	C8	R1	7.29462074889163
43	C20	R1	7.21916852046216
43	C7	R1	7.10852445677817
44	C23	R1	7.23840473932508
44	C17	R1	7.54689445988764
44	C12	R1	7.4262647547021
44	C10	R1	7.4262647547021
44	C3	R1	7.36632221424582
44	C14	R1	6.91886323727459
44	C5	R1	7.4093909361377
44	C24	R1	7.08746284125034
44	C6	R1	7.31288295528436
44	C21	R1	7.28540221886225
44	C1	R1	7.09803208296053
44	C22	R1	7.19967234483636
44	C4	R1	7.28540221886225
44	C13	R1	6.78135971352466
44	C15	R1	7.27612440527424
44	C11	R1	7.03342300153745
44	C16	R1	7.3037807481771
44	C8	R1	7.43462822763672
44	C20	R1	7.24792751344359
44	C7	R1	6.8703647195834
45	C23	R1	7.34872815423108
45	C17	R1	7.10852445677817
45	C12	R1	7.4093909361377
45	C10	R1	7.21916852046216
45	C3	R1	7.3037807481771
45	C14	R1	7.11894107272351
45	C5	R1	7.11894107272351
45	C9	R1	7.18982455888002
45	C24	R1	7.10852445677817
45	C6	R1	6.83289001416474
45	C21	R1	7.21916852046216
45	C19	R1	7.4757334309664
45	C1	R1	7.33091687811462
45	C22	R1	6.98868468677217
45	C4	R1	6.91886323727459
45	C13	R1	7.25738784269265
45	C15	R1	7.32192809488736
45	C11	R1	7.08746284125034
45	C16	R1	7.10852445677817
45	C8	R1	7.18982455888002
45	C20	R1	7.59991284218713
45	C7	R1	7.32192809488736
46	C23	R1	7.25738784269265
46	C12	R1	7.16992500144231
46	C10	R1	7.44294349584873
46	C3	R1	7.70735913208088
46	C14	R1	7.2667865406949
46	C5	R1	7.52356195605701
46	C9	R1	7.13955135239879
46	C6	R1	7.40087943628218
46	C22	R1	7.25738784269265
46	C4	R1	7.08746284125034
46	C13	R1	7.5077946401987
46	C18	R1	7.20945336562895
46	C15	R1	7.40087943628218
46	C11	R1	7.06608919045777
46	C16	R1	7.35755200461808
46	C8	R1	7.40087943628218
46	C20	R1	7.29462074889163
46	C7	R1	6.93073733756289
47	C23	R1	7.52356195605701
47	C17	R1	7.34872815423108
47	C12	R1	7.20945336562895
47	C10	R1	7.49185309632967
47	C3	R1	7.467605550083
47	C14	R1	7.29462074889163
47	C5	R1	7.16992500144231
47	C9	R1	7.12928301694497
47	C6	R1	7.4178525148859
47	C21	R1	6.98868468677217
47	C19	R1	7.65105169117893
47	C1	R1	7.57742882803575
47	C22	R1	7.22881869049588
47	C4	R1	7.33985000288462
47	C13	R1	7.09803208296053
47	C18	R1	7.07681559705083
47	C15	R1	7.35755200461808
47	C11	R1	7.24792751344359
47	C16	R1	7.10852445677817
47	C8	R1	7.28540221886225
47	C7	R1	7.33091687811462
48	C23	R1	7.10852445677817
48	C17	R1	7.40087943628218
48	C12	R1	6.94251450533924
48	C10	R1	7.24792751344359
48	C3	R1	7.56985560833095
48	C14	R1	7.63662462054365
48	C5	R1	7.19967234483636
48	C9	R1	7.24792751344359
48	C24	R1	7.28540221886225
48	C6	R1	7.29462074889163
48	C21	R1	7.467605550083
48	C19	R1	7.40087943628218
48	C1	R1	7.19967234483636
48	C22	R1	7.28540221886225
48	C4	R1	7
48	C13	R1	7.3037807481771
48	C18	R1	7.24792751344359
48	C15	R1	7.06608919045777
48	C11	R1	6.94251450533924
48	C16	R1	7.4262647547021
48	C8	R1	7.49185309632967
48	C20	R1	7.53915881110803
48	C7	R1	7.09803208296053
49	C23	R1	7.22881869049588
49	C17	R1	7.21916852046216
49	C12	R1	7.39231742277876
49	C10	R1	7.23840473932508
49	C3	R1	6.94251450533924
49	C14	R1	7.01122725542325
49	C5	R1	7.15987133677839
49	C9	R1	7.11894107272351
49	C24	R1	7.32192809488736
49	C21	R1	7.5077946401987
49	C19	R1	7.13955135239879
49	C1	R1	7.467605550083
49	C22	R1	7.40087943628218
49	C4	R1	7.39231742277876
49	C13	R1	7.60733031374961
49	C18	R1	7.22881869049588
49	C15	R1	7.23840473932508
49	C11	R1	7.34872815423108
49	C16	R1	7.13955135239879
49	C8	R1	7.23840473932508
49	C20	R1	7.28540221886225
49	C7	R1	7.34872815423108
50	C23	R1	7.32192809488736
50	C17	R1	7.09803208296053
50	C12	R1	7.01122725542325
50	C10	R1	7.10852445677817
50	C3	R1	7.29462074889163
50	C14	R1	7.49984588708321
50	C5	R1	7.18982455888002
50	C9	R1	7.17990909001493
50	C24	R1	7.62205181945638
50	C21	R1	7.20945336562895
50	C19	R1	7.32192809488736
50	C1	R1	7.20945336562895
50	C22	R1	7.06608919045777
50	C4	R1	7.23840473932508
50	C13	R1	7.21916852046216
50	C18	R1	7.09803208296053
50	C15	R1	7.10852445677817
50	C11	R1	7.09803208296053
50	C16	R1	7.07681559705083
50	C8	R1	7.29462074889163
50	C20	R1	7.33985000288462
51	C23	R1	7.08746284125034
51	C17	R1	7.2667865406949
51	C12	R1	7.15987133677839
51	C10	R1	7.14974711950468
51	C3	R1	7.29462074889163
51	C14	R1	7.2667865406949
51	C5	R1	7.29462074889163
51	C9	R1	7.13955135239879
51	C24	R1	7.11894107272351
51	C6	R1	7.28540221886225
51	C21	R1	7.31288295528436
51	C19	R1	7.17990909001493
51	C1	R1	7.19967234483636
51	C22	R1	7.20945336562895
51	C4	R1	7.4093909361377
51	C13	R1	7.31288295528436
51	C18	R1	6.90689059560852
51	C15	R1	7.16992500144231
51	C11	R1	7.16992500144231
51	C8	R1	7.39231742277876
51	C7	R1	7.45121111183233
52	C23	R1	7.31288295528436
52	C17	R1	6.98868468677217
52	C12	R1	7.28540221886225
52	C10	R1	7.25738784269265
52	C3	R1	6.97727992349992
52	C5	R1	7.34872815423108
52	C9	R1	7.4594316186373
52	C24	R1	7.56224242422107
52	C6	R1	7.49984588708321
52	C21	R1	7.21916852046216
52	C19	R1	7.32192809488736
52	C22	R1	7.72109918870719
52	C4	R1	7.35755200461808
52	C13	R1	7.4594316186373
52	C18	R1	7.22881869049588
52	C15	R1	7.15987133677839
52	C16	R1	7.18982455888002
52	C8	R1	7.38370429247405
52	C20	R1	7.2667865406949
52	C7	R1	7.18982455888002
53	C17	R1	7.34872815423108
53	C12	R1	7.14974711950468
53	C10	R1	7.24792751344359
53	C3	R1	7.12928301694497
53	C14	R1	7.22881869049588
53	C5	R1	7.21916852046216
53	C9	R1	7.36632221424582
53	C24	R1	7.02236781302845
53	C6	R1	7.20945336562895
53	C21	R1	7.21916852046216
53	C19	R1	7.23840473932508
53	C1	R1	7.03342300153745
53	C22	R1	7.3037807481771
53	C4	R1	7.34872815423108
53	C13	R1	7.27612440527424
53	C15	R1	7.32192809488736
53	C16	R1	7.18982455888002
53	C8	R1	7.39231742277876
53	C20	R1	7.05528243550119
53	C7	R1	7.21916852046216
54	C23	R1	7.10852445677817
54	C17	R1	7.33985000288462
54	C12	R1	7.29462074889163
54	C10	R1	7.23840473932508
54	C3	R1	7.37503943134692
54	C14	R1	7.43462822763672
54	C5	R1	7.04439411935845
54	C9	R1	7.4178525148859
54	C24	R1	7.36632221424582
54	C6	R1	7.35755200461808
54	C21	R1	7.33985000288462
54	C19	R1	7.4093909361377
54	C1	R1	7.45121111183233
54	C22	R1	7.48381577726426
54	C4	R1	7.12928301694497
54	C13	R1	7.01122725542325
54	C18	R1	6.93073733756289
54	C15	R1	7.35755200461808
54	C16	R1	7.08746284125034
54	C8	R1	7.33985000288462
54	C20	R1	7.467605550083
55	C17	R1	7.12928301694497
55	C12	R1	7.62205181945638
55	C3	R1	7.4262647547021
55	C14	R1	7.37503943134692
55	C5	R1	7.62205181945638
55	C24	R1	7.49185309632967
55	C6	R1	7.18982455888002
55	C21	R1	7.21916852046216
55	C19	R1	7.22881869049588
55	C1	R1	7.54689445988764
55	C22	R1	7.23840473932508
55	C4	R1	7.12928301694497
55	C13	R1	7.21916852046216
55	C15	R1	7.35755200461808
55	C11	R1	7.28540221886225
55	C16	R1	7.4757334309664
55	C8	R1	7.27612440527424
55	C20	R1	7.08746284125034
55	C7	R1	7.4178525148859
56	C23	R1	7.33091687811462
56	C17	R1	7.11894107272351
56	C12	R1	7.19967234483636
56	C10	R1	7.4757334309664
56	C3	R1	7.32192809488736
56	C14	R1	7.20945336562895
56	C9	R1	7.24792751344359
56	C24	R1	7.33985000288462
56	C6	R1	7.14974711950468
56	C21	R1	7.4093909361377
56	C19	R1	7.37503943134692
56	C1	R1	7.43462822763672
56	C22	R1	7.12928301694497
56	C4	R1	7.29462074889163
56	C13	R1	7.3037807481771
56	C18	R1	7.14974711950468
56	C16	R1	7.14974711950468
56	C8	R1	7.25738784269265
56	C20	R1	7.5077946401987
56	C7	R1	7.2667865406949
57	C23	R1	7.11894107272351
57	C12	R1	7.25738784269265
57	C10	R1	7.31288295528436
57	C3	R1	7.29462074889163
57	C14	R1	6.95419631038687
57	C5	R1	7.16992500144231
57	C9	R1	7.59991284218713
57	C24	R1	7.40087943628218
57	C6	R1	7.22881869049588
57	C21	R1	7.4262647547021
57	C19	R1	7.59991284218713
57	C1	R1	7.16992500144231
57	C22	R1	7.04439411935845
57	C4	R1	7.36632221424582
57	C13	R1	7.4262647547021
57	C15	R1	7
57	C11	R1	7.40087943628218
57	C16	R1	7.31288295528436
57	C8	R1	7.19967234483636
57	C20	R1	7.3037807481771
57	C7	R1	7.37503943134692
58	C23	R1	7.65821148275179
58	C17	R1	7.34872815423108
58	C12	R1	7.44294349584873
58	C10	R1	7.27612440527424
58	C5	R1	7.09803208296053
58	C9	R1	7.4262647547021
58	C6	R1	7.34872815423108
58	C21	R1	7.18982455888002
58	C1	R1	7.34872815423108
58	C22	R1	7.33985000288462
58	C4	R1	7.20945336562895
58	C13	R1	7.4178525148859
58	C18	R1	7.03342300153745
58	C11	R1	6.91886323727459
58	C16	R1	7.33985000288462
58	C8	R1	7.20945336562895
58	C20	R1	7.24792751344359
58	C7	R1	7.45121111183233
59	C23	R1	7.12928301694497
59	C17	R1	7.07681559705083
59	C12	R1	7.37503943134692
59	C10	R1	7.52356195605701
59	C3	R1	7.55458885167764
59	C14	R1	7.38370429247405
59	C5	R1	7.56224242422107
59	C9	R1	7.36632221424582
59	C24	R1	7.3037807481771
59	C6	R1	7.23840473932508
59	C21	R1	6.83289001416474
59	C19	R1	7.01122725542325
59	C1	R1	7.25738784269265
59	C22	R1	7.467605550083
59	C4	R1	7.51569983828404
59	C13	R1	7.51569983828404
59	C18	R1	7.01122725542325
59	C15	R1	7.38370429247405
59	C11	R1	6.98868468677217
59	C16	R1	7.05528243550119
59	C8	R1	7.38370429247405
59	C20	R1	7.16992500144231
59	C7	R1	7.36632221424582
60	C23	R1	7.21916852046216
60	C17	R1	7.18982455888002
60	C12	R1	7.2667865406949
60	C10	R1	7.4594316186373
60	C3	R1	7.4178525148859
60	C14	R1	7.55458885167764
60	C9	R1	7.45121111183233
60	C24	R1	7.55458885167764
60	C6	R1	7.49185309632967
60	C21	R1	7.29462074889163
60	C19	R1	7.02236781302845
60	C1	R1	7.45121111183233
60	C22	R1	7.21916852046216
60	C4	R1	7.32192809488736
60	C13	R1	7.4262647547021
60	C18	R1	7.39231742277876
60	C15	R1	7.28540221886225
60	C11	R1	6.76818432477693
60	C16	R1	7.2667865406949
60	C8	R1	7.33091687811462
60	C20	R1	7.24792751344359
60	C7	R1	7.18982455888002
61	C23	R1	7.25738784269265
61	C17	R1	7.28540221886225
61	C12	R1	7.22881869049588
61	C10	R1	7.21916852046216
61	C3	R1	7.16992500144231
61	C14	R1	7.37503943134692
61	C5	R1	7.14974711950468
61	C9	R1	7.35755200461808
61	C24	R1	7.70735913208088
61	C21	R1	7.2667865406949
61	C19	R1	7.05528243550119
61	C1	R1	7.63662462054365
61	C13	R1	7.49984588708321
61	C18	R1	7.19967234483636
61	C15	R1	7.32192809488736
61	C11	R1	7.31288295528436
61	C16	R1	7.2667865406949
61	C8	R1	7.38370429247405
61	C20	R1	7.19967234483636
61	C7	R1	7.28540221886225
62	C23	R1	7.24792751344359
62	C17	R1	7.02236781302845
62	C12	R1	7.03342300153745
62	C10	R1	7.35755200461808
62	C3	R1	7.10852445677817
62	C14	R1	7.36632221424582
62	C9	R1	7.2667865406949
62	C24	R1	7.12928301694497
62	C6	R1	7.11894107272351
62	C21	R1	7.4757334309664
62	C19	R1	7.4093909361377
62	C1	R1	7.24792751344359
62	C22	R1	7.18982455888002
62	C4	R1	7.49185309632967
62	C13	R1	7.31288295528436
62	C18	R1	7.28540221886225
62	C15	R1	7.32192809488736
62	C11	R1	7.04439411935845
62	C16	R1	7.19967234483636
62	C8	R1	7.11894107272351
62	C20	R1	7.44294349584873
62	C7	R1	7.28540221886225
63	C23	R1	7.10852445677817
63	C17	R1	7.20945336562895
63	C12	R1	7.2667865406949
63	C10	R1	7.4178525148859
63	C3	R1	7.4757334309664
63	C14	R1	7.19967234483636
63	C5	R1	7.56985560833095
63	C9	R1	7.3037807481771
63	C24	R1	7.14974711950468
63	C6	R1	7.33091687811462
63	C21	R1	7.11894107272351
63	C19	R1	7.63662462054365
63	C1	R1	7.28540221886225
63	C22	R1	7.3037807481771
63	C4	R1	7.02236781302845
63	C13	R1	7.29462074889163
63	C18	R1	7.33091687811462
63	C15	R1	7.38370429247405
63	C11	R1	7.11894107272351
63	C16	R1	7.22881869049588
63	C8	R1	7.43462822763672
63	C7	R1	7.29462074889163
64	C23	R1	7.33091687811462
64	C12	R1	7.21916852046216
64	C10	R1	7.2667865406949
64	C3	R1	7.18982455888002
64	C14	R1	7.33091687811462
64	C5	R1	7.39231742277876
64	C9	R1	7.22881869049588
64	C6	R1	7.08746284125034
64	C21	R1	7.18982455888002
64	C22	R1	7.07681559705083
64	C4	R1	7.34872815423108
64	C13	R1	7.467605550083
64	C18	R1	7.4178525148859
64	C11	R1	7.29462074889163
64	C16	R1	7.32192809488736
64	C8	R1	7.20945336562895
64	C20	R1	7.16992500144231
64	C7	R1	7.49185309632967
65	C23	R1	7.4093909361377
65	C17	R1	7.28540221886225
65	C12	R1	7.4594316186373
65	C10	R1	7.14974711950468
65	C3	R1	7.08746284125034
65	C14	R1	7.20945336562895
65	C5	R1	7.01122725542325
65	C9	R1	7.20945336562895
65	C24	R1	7.2667865406949
65	C6	R1	7.10852445677817
65	C19	R1	7.58496250072116
65	C1	R1	7.07681559705083
65	C22	R1	7.23840473932508
65	C4	R1	7.27612440527424
65	C15	R1	7.49984588708321
65	C11	R1	7.07681559705083
65	C16	R1	7.52356195605701
65	C8	R1	7.38370429247405
65	C20	R1	7.39231742277876
65	C7	R1	7.4178525148859
66	C23	R1	7.4178525148859
66	C17	R1	7.467605550083
66	C12	R1	7.467605550083
66	C10	R1	7.37503943134692
66	C3	R1	7.22881869049588
66	C14	R1	7.09803208296053
66	C9	R1	7.22881869049588
66	C24	R1	7.3037807481771
66	C6	R1	7.39231742277876
66	C19	R1	7.09803208296053
66	C1	R1	7.28540221886225
66	C4	R1	7.24792751344359
66	C13	R1	7.27612440527424
66	C18	R1	7.10852445677817
66	C15	R1	7.467605550083
66	C16	R1	7.04439411935845
66	C8	R1	7.18982455888002
66	C20	R1	7.20945336562895
66	C7	R1	7.21916852046216
67	C23	R1	7.467605550083
67	C17	R1	7.33091687811462
67	C12	R1	7.09803208296053
67	C10	R1	7.24792751344359
67	C3	R1	7.3037807481771
67	C14	R1	7.28540221886225
67	C5	R1	7.3037807481771
67	C9	R1	7.4262647547021
67	C6	R1	7.23840473932508
67	C21	R1	7.4178525148859
67	C19	R1	7.14974711950468
67	C1	R1	7.38370429247405
67	C22	R1	7.07681559705083
67	C4	R1	7.34872815423108
67	C13	R1	7.28540221886225
67	C18	R1	7.27612440527424
67	C15	R1	7.18982455888002
67	C11	R1	7.09803208296053
67	C16	R1	7.18982455888002
67	C8	R1	7.24792751344359
67	C20	R1	7.07681559705083
67	C7	R1	7.10852445677817
68	C23	R1	7.4262647547021
68	C17	R1	7.49984588708321
68	C12	R1	7.53915881110803
68	C10	R1	7.28540221886225
68	C3	R1	7.33985000288462
68	C14	R1	7.08746284125034
68	C5	R1	7.28540221886225
68	C9	R1	7.33091687811462
68	C6	R1	7.34872815423108
68	C21	R1	6.95419631038687
68	C19	R1	7.39231742277876
68	C1	R1	7.20945336562895
68	C22	R1	7.24792751344359
68	C4	R1	7.43462822763672
68	C13	R1	7.44294349584873
68	C18	R1	7.64385618977472
68	C15	R1	7.4093909361377
68	C11	R1	7.37503943134692
68	C16	R1	6.89481776330794
68	C8	R1	7.32192809488736
68	C20	R1	7.24792751344359
68	C7	R1	7.16992500144231
69	C17	R1	7.2667865406949
69	C12	R1	7.39231742277876
69	C3	R1	7.08746284125034
69	C14	R1	7.16992500144231
69	C5	R1	7.43462822763672
69	C9	R1	7.15987133677839
69	C24	R1	7.4594316186373
69	C6	R1	7.33985000288462
69	C21	R1	7.39231742277876
69	C19	R1	7.05528243550119
69	C1	R1	7.27612440527424
69	C22	R1	7.21916852046216
69	C4	R1	7.49984588708321
69	C18	R1	7.40087943628218
69	C15	R1	7.05528243550119
69	C11	R1	7.14974711950468
69	C8	R1	7.04439411935845
69	C20	R1	7.36632221424582
69	C7	R1	7.31288295528436
70	C23	R1	7.29462074889163
70	C17	R1	7.33985000288462
70	C12	R1	7.29462074889163
70	C10	R1	7.49984588708321
70	C3	R1	7.34872815423108
70	C14	R1	7.09803208296053
70	C5	R1	7.01122725542325
70	C9	R1	7.24792751344359
70	C24	R1	7.35755200461808
70	C6	R1	7.40087943628218
70	C21	R1	7.36632221424582
70	C19	R1	7.49984588708321
70	C1	R1	7.4178525148859
70	C13	R1	7.36632221424582
70	C18	R1	7.03342300153745
70	C15	R1	7.19967234483636
70	C11	R1	7.3037807481771
70	C16	R1	7.20945336562895
70	C8	R1	7.18982455888002
70	C20	R1	7.52356195605701
70	C7	R1	7.48381577726426
71	C17	R1	7.44294349584873
71	C12	R1	7.38370429247405
71	C10	R1	6.90689059560852
71	C3	R1	7.49984588708321
71	C14	R1	7.43462822763672
71	C5	R1	7.10852445677817
71	C9	R1	7.53915881110803
71	C24	R1	7.2667865406949
71	C6	R1	7.07681559705083
71	C21	R1	7.34872815423108
71	C19	R1	7.48381577726426
71	C1	R1	7.40087943628218
71	C22	R1	7.21916852046216
71	C4	R1	7.51569983828404
71	C13	R1	7.58496250072116
71	C18	R1	7.10852445677817
71	C15	R1	7.44294349584873
71	C11	R1	7.45121111183233
71	C16	R1	6.88264304936184
71	C8	R1	7.6724253419715
71	C20	R1	7.4093909361377
71	C7	R1	7.31288295528436
72	C23	R1	7.21916852046216
72	C17	R1	7.24792751344359
72	C12	R1	7.2667865406949
72	C10	R1	7.22881869049588
72	C3	R1	7.4262647547021
72	C14	R1	7.32192809488736
72	C5	R1	7.2667865406949
72	C9	R1	7.23840473932508
72	C6	R1	7.33985000288462
72	C21	R1	7.51569983828404
72	C1	R1	7.09803208296053
72	C22	R1	7.13955135239879
72	C4	R1	7.13955135239879
72	C18	R1	7.2667865406949
72	C15	R1	7.19967234483636
72	C11	R1	7.35755200461808
72	C16	R1	7.28540221886225
72	C8	R1	7.24792751344359
72	C7	R1	7.15987133677839
73	C23	R1	7.45121111183233
73	C17	R1	7.4093909361377
73	C12	R1	7.4093909361377
73	C10	R1	7.38370429247405
73	C3	R1	7.21916852046216
73	C14	R1	7.5077946401987
73	C5	R1	7.39231742277876
73	C9	R1	7.2667865406949
73	C24	R1	7.03342300153745
73	C6	R1	7.33985000288462
73	C21	R1	7.37503943134692
73	C19	R1	7.19967234483636
73	C22	R1	7.11894107272351
73	C4	R1	7.45121111183233
73	C13	R1	7.28540221886225
73	C18	R1	7.04439411935845
73	C15	R1	7.21916852046216
73	C11	R1	7.32192809488736
73	C16	R1	7.23840473932508
73	C8	R1	7.467605550083
73	C20	R1	7.3037807481771
73	C7	R1	7.33091687811462
74	C23	R1	7.4262647547021
74	C17	R1	7.49185309632967
74	C12	R1	7.23840473932508
74	C10	R1	7.13955135239879
74	C3	R1	7.23840473932508
74	C5	R1	7.4594316186373
74	C9	R1	7.01122725542325
74	C6	R1	7.22881869049588
74	C21	R1	7.25738784269265
74	C19	R1	7.40087943628218
74	C1	R1	7.27612440527424
74	C22	R1	7.04439411935845
74	C4	R1	6.98868468677217
74	C13	R1	7.32192809488736
74	C18	R1	7.34872815423108
74	C15	R1	7.28540221886225
74	C11	R1	7
74	C16	R1	6.95419631038687
74	C8	R1	7.10852445677817
74	C20	R1	7.02236781302845
74	C7	R1	7.35755200461808
75	C23	R1	7.12928301694497
75	C17	R1	7.43462822763672
75	C10	R1	7.43462822763672
75	C3	R1	6.98868468677217
75	C5	R1	7.17990909001493
75	C9	R1	7.33091687811462
75	C24	R1	7.4594316186373
75	C6	R1	7.14974711950468
75	C19	R1	7.12928301694497
75	C1	R1	7.27612440527424
75	C22	R1	7.18982455888002
75	C4	R1	7.14974711950468
75	C13	R1	7.2667865406949
75	C18	R1	7.07681559705083
75	C15	R1	7.19967234483636
75	C11	R1	7.18982455888002
75	C16	R1	7.10852445677817
75	C8	R1	7.06608919045777
75	C20	R1	7.08746284125034
75	C7	R1	7.4093909361377
76	C23	R1	7.2667865406949
76	C17	R1	7.24792751344359
76	C10	R1	7.40087943628218
76	C3	R1	7.4178525148859
76	C14	R1	7.49984588708321
76	C5	R1	7.23840473932508
76	C9	R1	7.4178525148859
76	C24	R1	7.3037807481771
76	C6	R1	7.36632221424582
76	C21	R1	7.02236781302845
76	C19	R1	7.467605550083
76	C1	R1	7.34872815423108
76	C4	R1	7.28540221886225
76	C13	R1	7.49984588708321
76	C18	R1	7.22881869049588
76	C15	R1	7.08746284125034
76	C16	R1	7.2667865406949
76	C8	R1	7.3037807481771
76	C20	R1	7.34872815423108
76	C7	R1	7.39231742277876
77	C23	R1	7.24792751344359
77	C17	R1	7.2667865406949
77	C12	R1	7.22881869049588
77	C10	R1	7.3037807481771
77	C3	R1	7.40087943628218
77	C14	R1	7.23840473932508
77	C5	R1	7.09803208296053
77	C9	R1	7.29462074889163
77	C24	R1	7.35755200461808
77	C6	R1	7.27612440527424
77	C21	R1	7.32192809488736
77	C19	R1	7.37503943134692
77	C1	R1	7.21916852046216
77	C4	R1	7.34872815423108
77	C13	R1	7.13955135239879
77	C18	R1	7.14974711950468
77	C15	R1	6.85798099512757
77	C11	R1	7.05528243550119
77	C16	R1	7.24792751344359
77	C8	R1	7.36632221424582
77	C20	R1	7.18982455888002
77	C7	R1	7.2667865406949
78	C23	R1	7.4262647547021
78	C17	R1	7.32192809488736
78	C12	R1	7.3037807481771
78	C10	R1	7.43462822763672
78	C3	R1	7.467605550083
78	C14	R1	7.33091687811462
78	C5	R1	7.12928301694497
78	C9	R1	7.38370429247405
78	C24	R1	6.98868468677217
78	C6	R1	7.40087943628218
78	C21	R1	7.06608919045777
78	C19	R1	7.23840473932508
78	C1	R1	7.08746284125034
78	C22	R1	7.20945336562895
78	C4	R1	7.52356195605701
78	C13	R1	7.23840473932508
78	C18	R1	7.19967234483636
78	C15	R1	7.31288295528436
78	C11	R1	6.98868468677217
78	C16	R1	7.39231742277876
78	C8	R1	7.32192809488736
78	C20	R1	7.17990909001493
78	C7	R1	7.36632221424582
79	C23	R1	7.44294349584873
79	C17	R1	7.10852445677817
79	C12	R1	7.3037807481771
79	C10	R1	7.38370429247405
79	C3	R1	7.51569983828404
79	C14	R1	7.54689445988764
79	C5	R1	7.24792751344359
79	C9	R1	7.36632221424582
79	C24	R1	7.32192809488736
79	C6	R1	7.51569983828404
79	C21	R1	7.33985000288462
79	C19	R1	7.49984588708321
79	C22	R1	7.12928301694497
79	C4	R1	7.27612440527424
79	C13	R1	7.34872815423108
79	C18	R1	6.8703647195834
79	C15	R1	7.29462074889163
79	C11	R1	7.39231742277876
79	C16	R1	6.89481776330794
79	C8	R1	7.36632221424582
79	C20	R1	7.07681559705083
79	C7	R1	7.18982455888002
80	C12	R1	7.16992500144231
80	C10	R1	7.34872815423108
80	C3	R1	7.39231742277876
80	C14	R1	7.33985000288462
80	C5	R1	7.49185309632967
80	C9	R1	6.98868468677217
80	C6	R1	7.44294349584873
80	C21	R1	7.37503943134692
80	C19	R1	7.53915881110803
80	C22	R1	7.35755200461808
80	C4	R1	7.15987133677839
80	C13	R1	7.17990909001493
80	C18	R1	7.08746284125034
80	C15	R1	6.94251450533924
80	C11	R1	7.21916852046216
80	C16	R1	7.12928301694497
80	C8	R1	7.45121111183233
80	C20	R1	7.18982455888002
80	C7	R1	7.19967234483636
81	C23	R1	7.16992500144231
81	C17	R1	7.01122725542325
81	C12	R1	7.16992500144231
81	C10	R1	7.467605550083
81	C3	R1	7.38370429247405
81	C14	R1	7.17990909001493
81	C5	R1	7.58496250072116
81	C9	R1	7.3037807481771
81	C24	R1	7.31288295528436
81	C6	R1	7.2667865406949
81	C21	R1	7.33985000288462
81	C19	R1	7.32192809488736
81	C1	R1	7.31288295528436
81	C22	R1	7.4178525148859
81	C4	R1	7.17990909001493
81	C13	R1	7.467605550083
81	C18	R1	7.36632221424582
81	C15	R1	7.06608919045777
81	C11	R1	7.05528243550119
81	C16	R1	7.27612440527424
81	C8	R1	7.36632221424582
81	C20	R1	7.52356195605701
81	C7	R1	7.2667865406949
82	C23	R1	7.25738784269265
82	C17	R1	7.33091687811462
82	C12	R1	7.45121111183233
82	C10	R1	7.44294349584873
82	C3	R1	7.09803208296053
82	C14	R1	7.68650052718322
82	C5	R1	7.20945336562895
82	C9	R1	7.35755200461808
82	C24	R1	7.02236781302845
82	C21	R1	7.33091687811462
82	C19	R1	7.32192809488736
82	C1	R1	7.14974711950468
82	C22	R1	7.12928301694497
82	C4	R1	7.4178525148859
82	C13	R1	7.3037807481771
82	C18	R1	7.11894107272351
82	C11	R1	7.21916852046216
82	C16	R1	7.27612440527424
82	C8	R1	7.37503943134692
82	C20	R1	7.37503943134692
82	C7	R1	7.33091687811462
83	C23	R1	7.04439411935845
83	C17	R1	7.32192809488736
83	C10	R1	7.21916852046216
83	C14	R1	7.45121111183233
83	C5	R1	7.39231742277876
83	C9	R1	7.15987133677839
83	C24	R1	7.3037807481771
83	C6	R1	7.33091687811462
83	C21	R1	7.55458885167764
83	C19	R1	7.09803208296053
83	C22	R1	7.33091687811462
83	C4	R1	7.07681559705083
83	C13	R1	7.15987133677839
83	C18	R1	7.12928301694497
83	C15	R1	6.94251450533924
83	C11	R1	6.97727992349992
83	C20	R1	7.39231742277876
83	C7	R1	7.24792751344359
84	C23	R1	7.32192809488736
84	C17	R1	7.38370429247405
84	C12	R1	7.25738784269265
84	C10	R1	7.39231742277876
84	C3	R1	7.22881869049588
84	C14	R1	7.29462074889163
84	C5	R1	7.13955135239879
84	C9	R1	7.2667865406949
84	C6	R1	7.32192809488736
84	C21	R1	7.28540221886225
84	C19	R1	7.33985000288462
84	C1	R1	7.33985000288462
84	C4	R1	6.98868468677217
84	C13	R1	7.22881869049588
84	C18	R1	7.02236781302845
84	C15	R1	7.37503943134692
84	C11	R1	7.13955135239879
84	C16	R1	7.29462074889163
84	C8	R1	7.20945336562895
85	C23	R1	7.49185309632967
85	C17	R1	7.62935662007961
85	C10	R1	7.28540221886225
85	C3	R1	7.37503943134692
85	C14	R1	7.33985000288462
85	C5	R1	7.28540221886225
85	C9	R1	7.17990909001493
85	C24	R1	7.4262647547021
85	C6	R1	7.53915881110803
85	C21	R1	7.38370429247405
85	C19	R1	7.25738784269265
85	C1	R1	7.2667865406949
85	C22	R1	7.4178525148859
85	C4	R1	7.09803208296053
85	C13	R1	7.22881869049588
85	C18	R1	7.16992500144231
85	C15	R1	7.25738784269265
85	C11	R1	7.34872815423108
85	C16	R1	7.09803208296053
85	C8	R1	7.20945336562895
85	C20	R1	7.45121111183233
85	C7	R1	7.21916852046216
86	C23	R1	7.4262647547021
86	C17	R1	7.22881869049588
86	C10	R1	7.34872815423108
86	C3	R1	7.52356195605701
86	C14	R1	6.76818432477693
86	C5	R1	7.33091687811462
86	C9	R1	7.31288295528436
86	C24	R1	7.48381577726426
86	C6	R1	7.467605550083
86	C21	R1	7.33091687811462
86	C19	R1	7.08746284125034
86	C1	R1	7.28540221886225
86	C22	R1	7.40087943628218
86	C4	R1	7.28540221886225
86	C13	R1	7.16992500144231
86	C18	R1	7.4594316186373
86	C15	R1	6.91886323727459
86	C11	R1	7.3037807481771
86	C16	R1	7.29462074889163
86	C8	R1	7.35755200461808
86	C20	R1	7.39231742277876
86	C7	R1	7.44294349584873
87	C17	R1	7.2667865406949
87	C12	R1	7.2667865406949
87	C10	R1	7.38370429247405
87	C3	R1	7.15987133677839
87	C14	R1	7.17990909001493
87	C5	R1	7.18982455888002
87	C9	R1	7.18982455888002
87	C24	R1	7.39231742277876
87	C6	R1	7.17990909001493
87	C21	R1	7.61470984411521
87	C19	R1	7.39231742277876
87	C1	R1	7.20945336562895
87	C22	R1	7.35755200461808
87	C4	R1	7.22881869049588
87	C13	R1	7.32192809488736
87	C18	R1	7.2667865406949
87	C15	R1	7.22881869049588
87	C11	R1	7.16992500144231
87	C16	R1	6.90689059560852
87	C8	R1	7.15987133677839
87	C20	R1	7.20945336562895
87	C7	R1	7.28540221886225
88	C23	R1	7.21916852046216
88	C17	R1	7.32192809488736
88	C12	R1	7.34872815423108
88	C10	R1	7.40087943628218
88	C14	R1	7.14974711950468
88	C5	R1	7.15987133677839
88	C9	R1	7.5077946401987
88	C24	R1	7.29462074889163
88	C6	R1	7.4093909361377
88	C21	R1	7.34872815423108
88	C19	R1	7.35755200461808
88	C1	R1	7.36632221424582
88	C22	R1	7.56224242422107
88	C4	R1	7.39231742277876
88	C13	R1	7.31288295528436
88	C18	R1	7.19967234483636
88	C15	R1	7.21916852046216
88	C11	R1	7.06608919045777
88	C16	R1	7.10852445677817
88	C8	R1	6.96578428466209
88	C20	R1	7.39231742277876
88	C7	R1	7.44294349584873
89	C23	R1	7.04439411935845
89	C17	R1	7.4093909361377
89	C10	R1	7.4594316186373
89	C3	R1	7.32192809488736
89	C14	R1	7.20945336562895
89	C5	R1	7.5077946401987
89	C9	R1	7.34872815423108
89	C24	R1	7.36632221424582
89	C6	R1	7.28540221886225
89	C19	R1	7.35755200461808
89	C1	R1	7.21916852046216
89	C22	R1	7.33091687811462
89	C4	R1	7.19967234483636
89	C18	R1	7.10852445677817
89	C15	R1	7.06608919045777
89	C11	R1	7.11894107272351
89	C8	R1	7.44294349584873
89	C20	R1	7.12928301694497
89	C7	R1	7.38370429247405
90	C17	R1	7.17990909001493
90	C10	R1	7.31288295528436
90	C3	R1	7.11894107272351
90	C14	R1	7.08746284125034
90	C5	R1	7.17990909001493
90	C9	R1	7.3037807481771
90	C24	R1	7.2667865406949
90	C6	R1	7.08746284125034
90	C21	R1	7.48381577726426
90	C19	R1	7.4178525148859
90	C1	R1	6.89481776330794
90	C22	R1	7.19967234483636
90	C4	R1	7.21916852046216
90	C13	R1	7.4757334309664
90	C18	R1	7.15987133677839
90	C15	R1	7.38370429247405
90	C11	R1	7.33985000288462
90	C16	R1	7.29462074889163
90	C8	R1	7.4178525148859
90	C20	R1	7.62205181945638
91	C23	R1	7.33091687811462
91	C17	R1	7.16992500144231
91	C12	R1	7.4594316186373
91	C10	R1	7.11894107272351
91	C3	R1	6.96578428466209
91	C14	R1	7.2667865406949
91	C5	R1	7.01122725542325
91	C9	R1	7.17990909001493
91	C24	R1	7.34872815423108
91	C6	R1	7.22881869049588
91	C19	R1	7.07681559705083
91	C1	R1	7.3037807481771
91	C22	R1	7.33091687811462
91	C13	R1	7.35755200461808
91	C18	R1	7.20945336562895
91	C15	R1	7.03342300153745
91	C11	R1	7.28540221886225
91	C16	R1	7.06608919045777
91	C8	R1	7.28540221886225
91	C7	R1	7.09803208296053
92	C23	R1	7.29462074889163
92	C17	R1	7.38370429247405
92	C12	R1	7.17990909001493
92	C10	R1	7.21916852046216
92	C3	R1	7.23840473932508
92	C14	R1	7.4178525148859
92	C5	R1	7.13955135239879
92	C9	R1	7.28540221886225
92	C6	R1	7.33091687811462
92	C21	R1	7.33985000288462
92	C19	R1	7.56985560833095
92	C1	R1	7.31288295528436
92	C22	R1	7.33091687811462
92	C4	R1	7.3037807481771
92	C13	R1	7.39231742277876
92	C18	R1	7.15987133677839
92	C15	R1	7.51569983828404
92	C11	R1	7.22881869049588
92	C16	R1	7.31288295528436
92	C8	R1	7.32192809488736
92	C20	R1	7.31288295528436
92	C7	R1	7.40087943628218
93	C23	R1	7.17990909001493
93	C17	R1	7.32192809488736
93	C12	R1	7.05528243550119
93	C10	R1	7.40087943628218
93	C3	R1	7.61470984411521
93	C14	R1	7.28540221886225
93	C5	R1	7.4757334309664
93	C9	R1	7.23840473932508
93	C24	R1	7.59991284218713
93	C6	R1	7.32192809488736
93	C21	R1	7.16992500144231
93	C19	R1	7.38370429247405
93	C22	R1	7.3037807481771
93	C4	R1	7.2667865406949
93	C18	R1	6.8703647195834
93	C15	R1	6.94251450533924
93	C11	R1	7.10852445677817
93	C16	R1	7.48381577726426
93	C8	R1	7.15987133677839
93	C20	R1	7.23840473932508
93	C7	R1	7.16992500144231
94	C23	R1	7.32192809488736
94	C17	R1	7.13955135239879
94	C12	R1	7.08746284125034
94	C10	R1	7.54689445988764
94	C3	R1	7.19967234483636
94	C14	R1	7.36632221424582
94	C9	R1	7.28540221886225
94	C24	R1	7.44294349584873
94	C6	R1	7.31288295528436
94	C21	R1	7.40087943628218
94	C19	R1	7.10852445677817
94	C1	R1	7.11894107272351
94	C22	R1	7.13955135239879
94	C4	R1	7.5077946401987
94	C13	R1	7.3037807481771
94	C18	R1	7.19967234483636
94	C15	R1	7.17990909001493
94	C11	R1	7.19967234483636
94	C16	R1	7.09803208296053
94	C8	R1	7.36632221424582
94	C20	R1	7.23840473932508
94	C7	R1	7.12928301694497
95	C23	R1	7.4178525148859
95	C17	R1	7.21916852046216
95	C12	R1	7.4757334309664
95	C10	R1	7.35755200461808
95	C3	R1	7.28540221886225
95	C14	R1	7.31288295528436
95	C5	R1	7.32192809488736
95	C9	R1	7.39231742277876
95	C24	R1	7.35755200461808
95	C21	R1	7.37503943134692
95	C19	R1	7.21916852046216
95	C1	R1	7.43462822763672
95	C22	R1	7.34872815423108
95	C4	R1	7.3037807481771
95	C13	R1	7.37503943134692
95	C18	R1	7.07681559705083
95	C15	R1	6.96578428466209
95	C11	R1	7.15987133677839
95	C16	R1	7.2667865406949
95	C8	R1	7.4262647547021
95	C20	R1	7.48381577726426
95	C7	R1	7.63662462054365
96	C23	R1	7.15987133677839
96	C17	R1	7.08746284125034
96	C12	R1	7.25738784269265
96	C10	R1	7.29462074889163
96	C3	R1	7.18982455888002
96	C5	R1	7.31288295528436
96	C9	R1	7.33091687811462
96	C24	R1	7.28540221886225
96	C6	R1	7.53915881110803
96	C19	R1	7.29462074889163
96	C1	R1	7.21916852046216
96	C22	R1	7.33985000288462
96	C13	R1	7.17990909001493
96	C18	R1	7.03342300153745
96	C15	R1	7.22881869049588
96	C11	R1	7.27612440527424
96	C16	R1	7.11894107272351
96	C8	R1	7.22881869049588
96	C20	R1	7.17990909001493
96	C7	R1	7.23840473932508
97	C23	R1	7.13955135239879
[truncated: 14,655 more rows]
