# Supplementary material for: Stochastic modelling of single-cell gene expression adaptation reveals non-genomic contribution to evolution of tumor subclones
Source: bioRxiv. 2024 Apr 20:2024.04.17.588869. Preprint. [Version 1] doi: 10.1101/2024.04.17.588869 (PMC11071284; doi:10.1101/2024.04.17.588869)
Supplement: Supplement 2 [file media-2.zip › Supplementary Files/Simulated Data/Adaptive_Simulation/tr_1.1_sq_1.5_r_150_a_1.csv]

gene	species	replicate	exprval
1	C23	R1	7.3037807481771
1	C17	R1	7.02236781302845
1	C12	R1	7.09803208296053
1	C10	R1	7.22881869049588
1	C3	R1	7.22881869049588
1	C14	R1	7.59245703726808
1	C5	R1	7.12928301694497
1	C9	R1	7.08746284125034
1	C24	R1	7.23840473932508
1	C6	R1	7.20945336562895
1	C21	R1	7.40087943628218
1	C19	R1	7.14974711950468
1	C1	R1	7.49984588708321
1	C22	R1	7.37503943134692
1	C4	R1	7.33091687811462
1	C13	R1	7.52356195605701
1	C18	R1	7.02236781302845
1	C15	R1	6.95419631038687
1	C11	R1	7.11894107272351
1	C8	R1	7.4093909361377
1	C20	R1	7.53138146051631
1	C7	R1	7.10852445677817
2	C23	R1	7.29462074889163
2	C17	R1	7.43462822763672
2	C12	R1	7.25738784269265
2	C10	R1	7.59991284218713
2	C3	R1	7.4093909361377
2	C14	R1	7.34872815423108
2	C9	R1	6.8073549220576
2	C24	R1	6.95419631038687
2	C6	R1	7.12928301694497
2	C21	R1	7.14974711950468
2	C1	R1	7.24792751344359
2	C22	R1	7.4178525148859
2	C4	R1	7.35755200461808
2	C13	R1	7.23840473932508
2	C18	R1	7.11894107272351
2	C15	R1	7.15987133677839
2	C11	R1	6.95419631038687
2	C16	R1	7.17990909001493
2	C8	R1	7.14974711950468
2	C7	R1	7.20945336562895
3	C23	R1	7.4262647547021
3	C17	R1	7.37503943134692
3	C12	R1	7.10852445677817
3	C3	R1	7.22881869049588
3	C14	R1	7.03342300153745
3	C5	R1	7.39231742277876
3	C9	R1	7.48381577726426
3	C6	R1	7.05528243550119
3	C19	R1	7.33985000288462
3	C1	R1	7.12928301694497
3	C22	R1	6.98868468677217
3	C4	R1	7.22881869049588
3	C13	R1	7.4262647547021
3	C18	R1	7.09803208296053
3	C11	R1	7.19967234483636
3	C16	R1	7.25738784269265
3	C20	R1	6.89481776330794
3	C7	R1	7.24792751344359
4	C23	R1	7.36632221424582
4	C17	R1	7.22881869049588
4	C12	R1	7.4093909361377
4	C10	R1	7.11894107272351
4	C3	R1	7.15987133677839
4	C5	R1	7.06608919045777
4	C9	R1	7.16992500144231
4	C24	R1	7.29462074889163
4	C6	R1	7.19967234483636
4	C21	R1	7.27612440527424
4	C1	R1	7.21916852046216
4	C22	R1	7.4178525148859
4	C4	R1	7.07681559705083
4	C13	R1	7.07681559705083
4	C18	R1	7.05528243550119
4	C15	R1	7.06608919045777
4	C11	R1	7.4093909361377
4	C16	R1	7.06608919045777
4	C8	R1	7.4262647547021
4	C20	R1	7.02236781302845
4	C7	R1	7.08746284125034
5	C17	R1	7.25738784269265
5	C10	R1	7.33091687811462
5	C3	R1	7.39231742277876
5	C14	R1	7.15987133677839
5	C5	R1	7.4093909361377
5	C9	R1	7.40087943628218
5	C24	R1	7.21916852046216
5	C6	R1	7.11894107272351
5	C21	R1	7.33091687811462
5	C19	R1	7.35755200461808
5	C1	R1	7.45121111183233
5	C22	R1	7.49185309632967
5	C13	R1	7.28540221886225
5	C18	R1	7.15987133677839
5	C15	R1	7.33091687811462
5	C11	R1	7.22881869049588
5	C16	R1	7.31288295528436
5	C7	R1	6.97727992349992
6	C23	R1	7.3037807481771
6	C17	R1	7.17990909001493
6	C12	R1	7.55458885167764
6	C10	R1	7.4178525148859
6	C3	R1	7.20945336562895
6	C14	R1	7.19967234483636
6	C5	R1	7.2667865406949
6	C9	R1	7.03342300153745
6	C6	R1	7.40087943628218
6	C21	R1	7.17990909001493
6	C19	R1	7.43462822763672
6	C1	R1	7.11894107272351
6	C22	R1	7.3037807481771
6	C4	R1	7.40087943628218
6	C13	R1	7.18982455888002
6	C18	R1	7.21916852046216
6	C15	R1	7.03342300153745
6	C16	R1	7.25738784269265
6	C8	R1	7.28540221886225
6	C20	R1	7.56985560833095
7	C23	R1	7.32192809488736
7	C17	R1	7.29462074889163
7	C12	R1	7.2667865406949
7	C10	R1	7.56224242422107
7	C3	R1	7.10852445677817
7	C5	R1	7.19967234483636
7	C9	R1	7.39231742277876
7	C24	R1	7.40087943628218
7	C6	R1	7.52356195605701
7	C21	R1	7.24792751344359
7	C19	R1	7.25738784269265
7	C1	R1	6.8703647195834
7	C22	R1	7.31288295528436
7	C4	R1	7.22881869049588
7	C13	R1	7.33985000288462
7	C18	R1	7.36632221424582
7	C15	R1	7.02236781302845
7	C11	R1	7.24792751344359
7	C16	R1	7.16992500144231
7	C8	R1	7.33091687811462
7	C20	R1	7.39231742277876
7	C7	R1	7.74146698640115
8	C17	R1	7.35755200461808
8	C12	R1	7.49185309632967
8	C10	R1	7.55458885167764
8	C3	R1	6.96578428466209
8	C14	R1	7.29462074889163
8	C5	R1	7.19967234483636
8	C9	R1	7.37503943134692
8	C24	R1	7.38370429247405
8	C6	R1	7.53915881110803
8	C21	R1	7.27612440527424
8	C1	R1	7.03342300153745
8	C22	R1	7.24792751344359
8	C4	R1	7.2667865406949
8	C13	R1	7.4594316186373
8	C15	R1	7.01122725542325
8	C11	R1	7.24792751344359
8	C16	R1	7.14974711950468
8	C8	R1	7.62205181945638
8	C20	R1	7.43462822763672
8	C7	R1	7.24792751344359
9	C23	R1	7.49984588708321
9	C17	R1	7.57742882803575
9	C10	R1	7.19967234483636
9	C3	R1	7.14974711950468
9	C14	R1	7.52356195605701
9	C5	R1	7.36632221424582
9	C9	R1	7.4093909361377
9	C24	R1	7.3037807481771
9	C6	R1	7.23840473932508
9	C21	R1	7
9	C19	R1	7.32192809488736
9	C1	R1	7.31288295528436
9	C22	R1	7.32192809488736
9	C18	R1	7
9	C15	R1	7.33091687811462
9	C11	R1	7.20945336562895
9	C16	R1	7.34872815423108
9	C8	R1	7.08746284125034
9	C20	R1	7.07681559705083
9	C7	R1	7.4757334309664
10	C23	R1	7.20945336562895
10	C17	R1	7.21916852046216
10	C12	R1	7.06608919045777
10	C3	R1	7.4178525148859
10	C14	R1	7.39231742277876
10	C5	R1	7.4093909361377
10	C9	R1	7.53915881110803
10	C24	R1	7.53915881110803
10	C6	R1	7.04439411935845
10	C21	R1	7.44294349584873
10	C19	R1	7.21916852046216
10	C1	R1	7.18982455888002
10	C4	R1	7.33985000288462
10	C18	R1	6.85798099512757
10	C15	R1	7.13955135239879
10	C11	R1	7.25738784269265
10	C16	R1	7.32192809488736
10	C8	R1	7.02236781302845
10	C20	R1	7.03342300153745
10	C7	R1	7.3037807481771
11	C23	R1	7.18982455888002
11	C17	R1	7.59991284218713
11	C12	R1	7.60733031374961
11	C10	R1	7.24792751344359
11	C3	R1	7.43462822763672
11	C14	R1	7.40087943628218
11	C5	R1	7.18982455888002
11	C9	R1	7.09803208296053
11	C6	R1	7.21916852046216
11	C21	R1	7.2667865406949
11	C19	R1	7.38370429247405
11	C1	R1	7.22881869049588
11	C4	R1	7.03342300153745
11	C13	R1	7.24792751344359
11	C18	R1	7.11894107272351
11	C15	R1	7.40087943628218
11	C11	R1	7.19967234483636
11	C16	R1	7.20945336562895
11	C8	R1	7.45121111183233
11	C20	R1	7.37503943134692
11	C7	R1	7.54689445988764
12	C17	R1	7.36632221424582
12	C12	R1	7.17990909001493
12	C10	R1	7.31288295528436
12	C14	R1	7.22881869049588
12	C5	R1	7.45121111183233
12	C9	R1	7.3037807481771
12	C24	R1	7.03342300153745
12	C6	R1	7.20945336562895
12	C21	R1	7.18982455888002
12	C19	R1	7.14974711950468
12	C1	R1	7.8073549220576
12	C22	R1	7.34872815423108
12	C4	R1	7.5077946401987
12	C13	R1	6.94251450533924
12	C18	R1	6.85798099512757
12	C15	R1	7.20945336562895
12	C11	R1	7.3037807481771
12	C16	R1	7.16992500144231
12	C8	R1	7.62205181945638
12	C20	R1	7.3037807481771
12	C7	R1	7.467605550083
13	C23	R1	7.02236781302845
13	C17	R1	7.53915881110803
13	C12	R1	7.467605550083
13	C10	R1	7.3037807481771
13	C3	R1	7.22881869049588
13	C14	R1	6.90689059560852
13	C5	R1	7.2667865406949
13	C9	R1	7.10852445677817
13	C24	R1	7.37503943134692
13	C6	R1	7.36632221424582
13	C21	R1	7.20945336562895
13	C19	R1	7.09803208296053
13	C22	R1	7.15987133677839
13	C4	R1	7.38370429247405
13	C13	R1	7.23840473932508
13	C18	R1	6.96578428466209
13	C15	R1	7.22881869049588
13	C11	R1	7.16992500144231
13	C16	R1	7.44294349584873
13	C8	R1	7.22881869049588
13	C20	R1	7.23840473932508
13	C7	R1	7.467605550083
14	C23	R1	7.29462074889163
14	C17	R1	7.39231742277876
14	C12	R1	7.37503943134692
14	C10	R1	7.4093909361377
14	C3	R1	7.31288295528436
14	C14	R1	7.17990909001493
14	C5	R1	7.14974711950468
14	C24	R1	7.22881869049588
14	C6	R1	6.96578428466209
14	C21	R1	6.61470984411521
14	C19	R1	7.22881869049588
14	C1	R1	7.33091687811462
14	C22	R1	7.21916852046216
14	C4	R1	7.22881869049588
14	C13	R1	7.33985000288462
14	C18	R1	7.38370429247405
14	C15	R1	7.27612440527424
14	C11	R1	7.02236781302845
14	C16	R1	7.18982455888002
14	C8	R1	7.23840473932508
14	C20	R1	7.467605550083
14	C7	R1	7.27612440527424
15	C23	R1	7.4093909361377
15	C17	R1	7.5077946401987
15	C12	R1	7.36632221424582
15	C10	R1	7.29462074889163
15	C3	R1	7.467605550083
15	C14	R1	7.09803208296053
15	C5	R1	7.11894107272351
15	C9	R1	7.34872815423108
15	C24	R1	6.74146698640115
15	C6	R1	7.3037807481771
15	C21	R1	6.94251450533924
15	C19	R1	7.15987133677839
15	C1	R1	7.56224242422107
15	C22	R1	7.2667865406949
15	C4	R1	7.39231742277876
15	C13	R1	7.19967234483636
15	C18	R1	7.13955135239879
15	C15	R1	7.08746284125034
15	C11	R1	7.23840473932508
15	C16	R1	7.31288295528436
15	C8	R1	7.4178525148859
15	C20	R1	7.22881869049588
15	C7	R1	7.25738784269265
16	C23	R1	7.12928301694497
16	C12	R1	7.17990909001493
16	C10	R1	7.23840473932508
16	C3	R1	7.24792751344359
16	C5	R1	7.19967234483636
16	C9	R1	7.19967234483636
16	C21	R1	7.34872815423108
16	C19	R1	7.17990909001493
16	C1	R1	6.90689059560852
16	C22	R1	7.28540221886225
16	C4	R1	7.40087943628218
16	C13	R1	7.12928301694497
16	C18	R1	7.13955135239879
16	C15	R1	7.02236781302845
16	C11	R1	6.97727992349992
16	C16	R1	6.93073733756289
16	C8	R1	7.34872815423108
16	C20	R1	7.32192809488736
16	C7	R1	7.08746284125034
17	C23	R1	7.19967234483636
17	C17	R1	7.24792751344359
17	C10	R1	7.62205181945638
17	C3	R1	7.28540221886225
17	C5	R1	7.35755200461808
17	C9	R1	7.37503943134692
17	C24	R1	7.4594316186373
17	C6	R1	7.44294349584873
17	C21	R1	6.89481776330794
17	C19	R1	7.22881869049588
17	C1	R1	7.31288295528436
17	C22	R1	6.98868468677217
17	C4	R1	7.20945336562895
17	C13	R1	7.13955135239879
17	C18	R1	7.29462074889163
17	C15	R1	7.15987133677839
17	C16	R1	7.11894107272351
17	C8	R1	6.94251450533924
17	C20	R1	7.33091687811462
17	C7	R1	7.04439411935845
18	C23	R1	7.29462074889163
18	C17	R1	7.20945336562895
18	C12	R1	7.45121111183233
18	C10	R1	7.467605550083
18	C3	R1	7.25738784269265
18	C14	R1	6.82017896241519
18	C5	R1	7.13955135239879
18	C9	R1	7.29462074889163
18	C24	R1	7.48381577726426
18	C6	R1	6.90689059560852
18	C21	R1	7.45121111183233
18	C19	R1	7.03342300153745
18	C1	R1	7.40087943628218
18	C22	R1	7.54689445988764
18	C4	R1	7.39231742277876
18	C13	R1	7.14974711950468
18	C18	R1	7.16992500144231
18	C15	R1	7.11894107272351
18	C16	R1	7.39231742277876
18	C8	R1	7.65105169117893
18	C20	R1	7.59245703726808
18	C7	R1	7.07681559705083
19	C23	R1	7.22881869049588
19	C12	R1	7.01122725542325
19	C3	R1	7.18982455888002
19	C14	R1	7.20945336562895
19	C5	R1	7.23840473932508
19	C9	R1	7.22881869049588
19	C24	R1	7.23840473932508
19	C6	R1	7.27612440527424
19	C21	R1	7.06608919045777
19	C19	R1	7.13955135239879
19	C22	R1	7.36632221424582
19	C13	R1	7.38370429247405
19	C18	R1	7.08746284125034
19	C15	R1	7.35755200461808
19	C11	R1	7.13955135239879
19	C16	R1	7.34872815423108
19	C8	R1	7.24792751344359
19	C7	R1	7.4262647547021
20	C23	R1	7.56985560833095
20	C17	R1	7.33985000288462
20	C12	R1	7.17990909001493
20	C10	R1	7.3037807481771
20	C14	R1	7.40087943628218
20	C9	R1	7.4262647547021
20	C24	R1	7.2667865406949
20	C6	R1	7.22881869049588
20	C21	R1	7.02236781302845
20	C19	R1	7.33091687811462
20	C1	R1	7.11894107272351
20	C22	R1	7.14974711950468
20	C4	R1	7.52356195605701
20	C13	R1	7.18982455888002
20	C18	R1	7.29462074889163
20	C15	R1	7.03342300153745
20	C11	R1	7.17990909001493
20	C8	R1	7.4262647547021
20	C20	R1	7.24792751344359
20	C7	R1	7.56224242422107
21	C17	R1	7.53138146051631
21	C12	R1	7.45121111183233
21	C10	R1	7.39231742277876
21	C14	R1	7.07681559705083
21	C5	R1	7.21916852046216
21	C9	R1	7.21916852046216
21	C24	R1	7.22881869049588
21	C21	R1	7.22881869049588
21	C19	R1	7.57742882803575
21	C1	R1	7.5077946401987
21	C22	R1	7.38370429247405
21	C4	R1	7.13955135239879
21	C13	R1	7.32192809488736
21	C18	R1	7.28540221886225
21	C15	R1	7.16992500144231
21	C11	R1	7.33091687811462
21	C8	R1	7.19967234483636
21	C20	R1	7.29462074889163
21	C7	R1	7.28540221886225
22	C23	R1	7.09803208296053
22	C17	R1	7.39231742277876
22	C12	R1	7.04439411935845
22	C10	R1	7.02236781302845
22	C3	R1	7.31288295528436
22	C14	R1	7.18982455888002
22	C5	R1	7.28540221886225
22	C9	R1	7.53138146051631
22	C24	R1	7.20945336562895
22	C6	R1	7.52356195605701
22	C21	R1	7.13955135239879
22	C19	R1	7.17990909001493
22	C1	R1	7.19967234483636
22	C22	R1	7.4262647547021
22	C4	R1	7.32192809488736
22	C13	R1	7.12928301694497
22	C18	R1	7.2667865406949
22	C15	R1	7.56224242422107
22	C11	R1	7.39231742277876
22	C16	R1	7.49185309632967
22	C8	R1	7.25738784269265
22	C20	R1	7.52356195605701
23	C23	R1	7.44294349584873
23	C17	R1	7.48381577726426
23	C12	R1	7.4093909361377
23	C10	R1	7.03342300153745
23	C3	R1	7.31288295528436
23	C14	R1	7.4262647547021
23	C5	R1	7.53915881110803
23	C9	R1	7.4093909361377
23	C24	R1	7.10852445677817
23	C6	R1	7.33985000288462
23	C21	R1	7.17990909001493
23	C19	R1	7.45121111183233
23	C1	R1	7.54689445988764
23	C22	R1	7.4262647547021
23	C4	R1	7.15987133677839
23	C13	R1	7.27612440527424
23	C18	R1	7.10852445677817
23	C15	R1	7.15987133677839
23	C11	R1	7.11894107272351
23	C16	R1	6.98868468677217
23	C8	R1	7.10852445677817
23	C20	R1	7.04439411935845
23	C7	R1	7.4594316186373
24	C23	R1	7.21916852046216
24	C17	R1	7.35755200461808
24	C12	R1	7.28540221886225
24	C10	R1	7.25738784269265
24	C3	R1	7.467605550083
24	C14	R1	7.40087943628218
24	C5	R1	7.32192809488736
24	C24	R1	7.11894107272351
24	C6	R1	7.20945336562895
24	C21	R1	7.51569983828404
24	C19	R1	7.33091687811462
24	C1	R1	7.53138146051631
24	C22	R1	7.44294349584873
24	C4	R1	7.05528243550119
24	C13	R1	7.06608919045777
24	C18	R1	7.17990909001493
24	C15	R1	7.28540221886225
24	C11	R1	7.19967234483636
24	C16	R1	7.12928301694497
24	C8	R1	7.24792751344359
24	C7	R1	7.16992500144231
25	C23	R1	7.40087943628218
25	C17	R1	7.09803208296053
25	C3	R1	7.22881869049588
25	C14	R1	7.24792751344359
25	C5	R1	7.4594316186373
25	C9	R1	7.06608919045777
25	C24	R1	7.4093909361377
25	C6	R1	7.37503943134692
25	C21	R1	7.2667865406949
25	C19	R1	7.22881869049588
25	C1	R1	7.44294349584873
25	C22	R1	7.32192809488736
25	C4	R1	7.4093909361377
25	C13	R1	7.56224242422107
25	C18	R1	7.4178525148859
25	C15	R1	6.93073733756289
25	C11	R1	7.18982455888002
25	C16	R1	7.20945336562895
25	C8	R1	7.4178525148859
25	C20	R1	7.08746284125034
25	C7	R1	6.85798099512757
26	C23	R1	7.44294349584873
26	C17	R1	7.17990909001493
26	C12	R1	7.03342300153745
26	C10	R1	7.10852445677817
26	C3	R1	7.19967234483636
26	C14	R1	7.53138146051631
26	C9	R1	7.24792751344359
26	C24	R1	7.49984588708321
26	C6	R1	7.12928301694497
26	C21	R1	7.25738784269265
26	C19	R1	7.10852445677817
26	C1	R1	7.09803208296053
26	C22	R1	7.4262647547021
26	C4	R1	7.36632221424582
26	C18	R1	7.23840473932508
26	C15	R1	7.16992500144231
26	C11	R1	7.467605550083
26	C16	R1	7.14974711950468
26	C8	R1	7
26	C20	R1	7.18982455888002
26	C7	R1	7.40087943628218
27	C23	R1	7.64385618977472
27	C10	R1	7
27	C3	R1	7.4093909361377
27	C14	R1	7.18982455888002
27	C5	R1	7.17990909001493
27	C9	R1	7.27612440527424
27	C24	R1	7.45121111183233
27	C21	R1	7.36632221424582
27	C19	R1	7.31288295528436
27	C1	R1	7.51569983828404
27	C22	R1	7.3037807481771
27	C4	R1	7.33091687811462
27	C13	R1	7.37503943134692
27	C18	R1	7.2667865406949
27	C15	R1	7.38370429247405
27	C11	R1	7.05528243550119
27	C16	R1	7.19967234483636
27	C8	R1	7.33985000288462
27	C20	R1	7.36632221424582
27	C7	R1	7.4093909361377
28	C12	R1	7.22881869049588
28	C14	R1	7.32192809488736
28	C5	R1	6.95419631038687
28	C9	R1	7.37503943134692
28	C24	R1	7.15987133677839
28	C6	R1	7.34872815423108
28	C21	R1	7.23840473932508
28	C19	R1	7.23840473932508
28	C1	R1	7.34872815423108
28	C22	R1	7.38370429247405
28	C4	R1	7.4262647547021
28	C13	R1	7.16992500144231
28	C18	R1	6.94251450533924
28	C15	R1	7.31288295528436
28	C11	R1	6.82017896241519
28	C16	R1	7.15987133677839
28	C8	R1	7.4178525148859
28	C20	R1	7.39231742277876
28	C7	R1	7.45121111183233
29	C23	R1	7.53138146051631
29	C17	R1	7.33091687811462
29	C12	R1	7.37503943134692
29	C3	R1	7.14974711950468
29	C14	R1	7.33091687811462
29	C5	R1	7.17990909001493
29	C24	R1	7.03342300153745
29	C6	R1	7.18982455888002
29	C21	R1	7.21916852046216
29	C19	R1	7.32192809488736
29	C1	R1	7.39231742277876
29	C22	R1	7.5077946401987
29	C4	R1	7.10852445677817
29	C13	R1	7.15987133677839
29	C18	R1	7.13955135239879
29	C15	R1	7.10852445677817
29	C11	R1	7.17990909001493
29	C8	R1	7.51569983828404
29	C20	R1	7.22881869049588
29	C7	R1	7.33091687811462
30	C23	R1	7.06608919045777
30	C17	R1	7.54689445988764
30	C12	R1	6.61470984411521
30	C10	R1	7.43462822763672
30	C14	R1	7.27612440527424
30	C5	R1	7.60733031374961
30	C9	R1	7.16992500144231
30	C24	R1	7.55458885167764
30	C6	R1	7.29462074889163
30	C21	R1	7.3037807481771
30	C19	R1	7.37503943134692
30	C1	R1	7.19967234483636
30	C4	R1	7.4178525148859
30	C13	R1	7.14974711950468
30	C18	R1	7.15987133677839
30	C15	R1	7.18982455888002
30	C11	R1	7.14974711950468
30	C16	R1	7.33091687811462
30	C8	R1	7.22881869049588
30	C20	R1	7.24792751344359
30	C7	R1	7.51569983828404
31	C23	R1	7.4757334309664
31	C12	R1	7.11894107272351
31	C10	R1	7.37503943134692
31	C3	R1	7.467605550083
31	C14	R1	7.28540221886225
31	C5	R1	7.32192809488736
31	C9	R1	7.19967234483636
31	C24	R1	7.4178525148859
31	C6	R1	7.34872815423108
31	C21	R1	7.16992500144231
31	C19	R1	7.27612440527424
31	C1	R1	7.39231742277876
31	C22	R1	7.52356195605701
31	C4	R1	7.15987133677839
31	C13	R1	7.28540221886225
31	C18	R1	7.05528243550119
31	C15	R1	7.5077946401987
31	C11	R1	7.11894107272351
31	C16	R1	7.12928301694497
31	C8	R1	7.38370429247405
31	C20	R1	7.08746284125034
32	C23	R1	7.03342300153745
32	C12	R1	6.88264304936184
32	C10	R1	7.09803208296053
32	C3	R1	7.3037807481771
32	C14	R1	6.98868468677217
32	C5	R1	7.09803208296053
32	C9	R1	7.15987133677839
32	C24	R1	7.19967234483636
32	C6	R1	7.33985000288462
32	C21	R1	7.16992500144231
32	C19	R1	7.14974711950468
32	C1	R1	7.24792751344359
32	C13	R1	7.28540221886225
32	C18	R1	7.5077946401987
32	C15	R1	7.25738784269265
32	C11	R1	7.18982455888002
32	C16	R1	7.08746284125034
32	C8	R1	7.06608919045777
32	C20	R1	7.56224242422107
32	C7	R1	7.4757334309664
33	C23	R1	7.49185309632967
33	C17	R1	7.10852445677817
33	C12	R1	7.2667865406949
33	C10	R1	7.39231742277876
33	C3	R1	7.52356195605701
33	C14	R1	7.12928301694497
33	C5	R1	7.36632221424582
33	C9	R1	7.45121111183233
33	C24	R1	7.25738784269265
33	C6	R1	7.45121111183233
33	C21	R1	7.04439411935845
33	C19	R1	7.14974711950468
33	C1	R1	7.4594316186373
33	C4	R1	6.98868468677217
33	C13	R1	7.16992500144231
33	C18	R1	6.70043971814109
33	C15	R1	7.07681559705083
33	C11	R1	7.39231742277876
33	C16	R1	7.13955135239879
33	C8	R1	7.09803208296053
33	C7	R1	7.36632221424582
34	C17	R1	7.43462822763672
34	C12	R1	7.27612440527424
34	C10	R1	7.33985000288462
34	C3	R1	7.07681559705083
34	C14	R1	7
34	C5	R1	7.21916852046216
34	C9	R1	7.32192809488736
34	C24	R1	7.35755200461808
34	C6	R1	7.34872815423108
34	C21	R1	7.31288295528436
34	C19	R1	7.36632221424582
34	C1	R1	7.39231742277876
34	C22	R1	7.27612440527424
34	C4	R1	7.27612440527424
34	C13	R1	7.33091687811462
34	C18	R1	7.07681559705083
34	C15	R1	7.06608919045777
34	C11	R1	7
34	C16	R1	7.06608919045777
34	C8	R1	7.5077946401987
34	C20	R1	7.36632221424582
34	C7	R1	7.15987133677839
35	C23	R1	7.28540221886225
35	C17	R1	7.31288295528436
35	C12	R1	6.88264304936184
35	C10	R1	7.4178525148859
35	C14	R1	6.8703647195834
35	C5	R1	7.19967234483636
35	C9	R1	7.16992500144231
35	C24	R1	7.25738784269265
35	C6	R1	7.32192809488736
35	C21	R1	7.31288295528436
35	C19	R1	7.09803208296053
35	C1	R1	7.23840473932508
35	C22	R1	7.11894107272351
35	C4	R1	7.39231742277876
35	C13	R1	6.95419631038687
35	C18	R1	7.08746284125034
35	C15	R1	7.17990909001493
35	C11	R1	7.3037807481771
35	C16	R1	7.06608919045777
35	C8	R1	7.19967234483636
35	C20	R1	7.33985000288462
35	C7	R1	7.3037807481771
36	C23	R1	7.54689445988764
36	C17	R1	7.53138146051631
36	C12	R1	7.33985000288462
36	C10	R1	7.15987133677839
36	C3	R1	6.89481776330794
36	C14	R1	7.4093909361377
36	C5	R1	7.11894107272351
36	C9	R1	7.14974711950468
36	C24	R1	7.4178525148859
36	C21	R1	7.13955135239879
36	C19	R1	7.18982455888002
36	C22	R1	7.29462074889163
36	C4	R1	7.32192809488736
36	C13	R1	7.13955135239879
36	C18	R1	6.96578428466209
36	C15	R1	7.18982455888002
36	C11	R1	7.2667865406949
36	C16	R1	7.15987133677839
36	C8	R1	7.16992500144231
36	C20	R1	7.10852445677817
36	C7	R1	7.33985000288462
37	C17	R1	7.12928301694497
37	C12	R1	7.38370429247405
37	C3	R1	7.4757334309664
37	C14	R1	7.12928301694497
37	C5	R1	7.31288295528436
37	C9	R1	7.09803208296053
37	C24	R1	7.21916852046216
37	C6	R1	7.23840473932508
37	C21	R1	7.24792751344359
37	C19	R1	6.8703647195834
37	C1	R1	7.33985000288462
37	C4	R1	7.15987133677839
37	C18	R1	7.16992500144231
37	C15	R1	7.31288295528436
37	C11	R1	7.05528243550119
37	C16	R1	7.16992500144231
37	C8	R1	7.32192809488736
37	C20	R1	7.06608919045777
37	C7	R1	7.01122725542325
38	C23	R1	7.44294349584873
38	C17	R1	7.54689445988764
38	C12	R1	7
38	C10	R1	7.12928301694497
38	C3	R1	6.95419631038687
38	C14	R1	7.4178525148859
38	C5	R1	7.53138146051631
38	C9	R1	7.27612440527424
38	C24	R1	7.14974711950468
38	C6	R1	7.29462074889163
38	C19	R1	7.11894107272351
38	C1	R1	7.45121111183233
38	C22	R1	7.2667865406949
38	C4	R1	7.17990909001493
38	C13	R1	7.40087943628218
38	C18	R1	7.33091687811462
38	C15	R1	7.23840473932508
38	C11	R1	7.07681559705083
38	C16	R1	6.90689059560852
38	C8	R1	7.36632221424582
38	C20	R1	7.31288295528436
38	C7	R1	7.09803208296053
39	C23	R1	7.31288295528436
39	C17	R1	7.35755200461808
39	C12	R1	7.19967234483636
39	C10	R1	7.03342300153745
39	C3	R1	7.32192809488736
39	C14	R1	7.10852445677817
39	C5	R1	7.3037807481771
39	C9	R1	7.31288295528436
39	C24	R1	7.52356195605701
39	C6	R1	7.24792751344359
39	C21	R1	7
39	C19	R1	7.18982455888002
39	C1	R1	7.16992500144231
39	C22	R1	7.3037807481771
39	C4	R1	7.48381577726426
39	C13	R1	7.28540221886225
39	C18	R1	7.39231742277876
39	C15	R1	7.49185309632967
39	C11	R1	6.94251450533924
39	C16	R1	7.19967234483636
39	C8	R1	7.24792751344359
39	C20	R1	7.4594316186373
39	C7	R1	7.36632221424582
40	C23	R1	7.31288295528436
40	C17	R1	7.24792751344359
40	C12	R1	7.27612440527424
40	C10	R1	7.38370429247405
40	C3	R1	7.18982455888002
40	C14	R1	7.38370429247405
40	C5	R1	7.18982455888002
40	C9	R1	7.01122725542325
40	C6	R1	7.27612440527424
40	C21	R1	7.01122725542325
40	C19	R1	7.34872815423108
40	C1	R1	7.3037807481771
40	C22	R1	7.19967234483636
40	C4	R1	7.16992500144231
40	C13	R1	7.14974711950468
40	C18	R1	7.25738784269265
40	C15	R1	7.20945336562895
40	C11	R1	7.3037807481771
40	C16	R1	7.20945336562895
40	C8	R1	7.28540221886225
40	C20	R1	6.97727992349992
40	C7	R1	7.02236781302845
41	C23	R1	7.31288295528436
41	C17	R1	7.54689445988764
41	C12	R1	7.01122725542325
41	C10	R1	7.38370429247405
41	C3	R1	7.51569983828404
41	C5	R1	7.16992500144231
41	C9	R1	7.3037807481771
41	C24	R1	7.59991284218713
41	C6	R1	7.34872815423108
41	C21	R1	7.12928301694497
41	C1	R1	7.37503943134692
41	C22	R1	7.31288295528436
41	C4	R1	7.13955135239879
41	C13	R1	7.2667865406949
41	C18	R1	7.23840473932508
41	C15	R1	7.4262647547021
41	C16	R1	7.52356195605701
41	C20	R1	7.3037807481771
42	C17	R1	7.51569983828404
42	C12	R1	6.96578428466209
42	C10	R1	7.23840473932508
42	C3	R1	7.33091687811462
42	C14	R1	7.4262647547021
42	C5	R1	7.16992500144231
42	C9	R1	7.24792751344359
42	C24	R1	6.82017896241519
42	C6	R1	7.43462822763672
42	C21	R1	7.31288295528436
42	C19	R1	7.33985000288462
42	C1	R1	7.21916852046216
42	C22	R1	7.27612440527424
42	C4	R1	7.32192809488736
42	C13	R1	7.05528243550119
42	C18	R1	7.16992500144231
42	C15	R1	7.3037807481771
42	C11	R1	7.44294349584873
42	C16	R1	7.4757334309664
42	C8	R1	7.58496250072116
42	C20	R1	7.18982455888002
42	C7	R1	7.2667865406949
43	C23	R1	7.38370429247405
43	C17	R1	7.32192809488736
43	C12	R1	7.57742882803575
43	C10	R1	7.32192809488736
43	C14	R1	7.4757334309664
43	C5	R1	7.17990909001493
43	C9	R1	7.16992500144231
43	C24	R1	7.10852445677817
43	C6	R1	7.31288295528436
43	C21	R1	7.25738784269265
43	C19	R1	7.32192809488736
43	C1	R1	7.24792751344359
43	C22	R1	7.28540221886225
43	C4	R1	7.15987133677839
43	C13	R1	7.43462822763672
43	C18	R1	7.39231742277876
43	C15	R1	7.16992500144231
43	C11	R1	7.09803208296053
43	C16	R1	7.11894107272351
43	C8	R1	7.35755200461808
43	C20	R1	7.17990909001493
43	C7	R1	7.53138146051631
44	C23	R1	7.64385618977472
44	C17	R1	7.10852445677817
44	C12	R1	7.15987133677839
44	C10	R1	7.35755200461808
44	C3	R1	7.4093909361377
44	C14	R1	7.39231742277876
44	C5	R1	7.2667865406949
44	C9	R1	7.20945336562895
44	C24	R1	7.43462822763672
44	C6	R1	7.22881869049588
44	C21	R1	7.13955135239879
44	C19	R1	7.20945336562895
44	C1	R1	7.4594316186373
44	C22	R1	7.59991284218713
44	C4	R1	7.20945336562895
44	C13	R1	7.32192809488736
44	C18	R1	7.2667865406949
44	C15	R1	7.07681559705083
44	C11	R1	7.04439411935845
44	C16	R1	7.4093909361377
44	C8	R1	7.4093909361377
44	C20	R1	7.56224242422107
44	C7	R1	7.3037807481771
45	C23	R1	7.11894107272351
45	C17	R1	7.27612440527424
45	C12	R1	7.22881869049588
45	C10	R1	7.18982455888002
45	C14	R1	7.44294349584873
45	C5	R1	7.14974711950468
45	C9	R1	7.71424551766612
45	C24	R1	7.13955135239879
45	C6	R1	7.36632221424582
45	C21	R1	7.33091687811462
45	C19	R1	7.24792751344359
45	C1	R1	7.16992500144231
45	C22	R1	7.49984588708321
45	C4	R1	7.53915881110803
45	C13	R1	7.63662462054365
45	C18	R1	7.22881869049588
45	C15	R1	7.13955135239879
45	C11	R1	7.01122725542325
45	C16	R1	7.13955135239879
45	C8	R1	7.15987133677839
45	C20	R1	6.83289001416474
45	C7	R1	7.51569983828404
46	C23	R1	7.55458885167764
46	C17	R1	7.40087943628218
46	C12	R1	7.62935662007961
46	C10	R1	7.09803208296053
46	C3	R1	6.68650052718322
46	C14	R1	7.17990909001493
46	C5	R1	7.38370429247405
46	C9	R1	7.05528243550119
46	C24	R1	7.4093909361377
46	C6	R1	7.32192809488736
46	C21	R1	7.15987133677839
46	C19	R1	7.36632221424582
46	C1	R1	6.95419631038687
46	C22	R1	7.4093909361377
46	C4	R1	7.38370429247405
46	C13	R1	7.16992500144231
46	C18	R1	7.23840473932508
46	C15	R1	7.40087943628218
46	C11	R1	7.16992500144231
46	C16	R1	7.4594316186373
46	C8	R1	7.4757334309664
46	C20	R1	7.13955135239879
46	C7	R1	7.31288295528436
47	C23	R1	7.08746284125034
47	C17	R1	7.18982455888002
47	C10	R1	7.14974711950468
47	C3	R1	7.39231742277876
47	C14	R1	7.43462822763672
47	C5	R1	7.3037807481771
47	C9	R1	7.38370429247405
47	C24	R1	7.4757334309664
47	C6	R1	7.29462074889163
47	C21	R1	7.34872815423108
47	C1	R1	7.33091687811462
47	C22	R1	7.53138146051631
47	C4	R1	7.38370429247405
47	C13	R1	7.35755200461808
47	C18	R1	7.17990909001493
47	C15	R1	7.02236781302845
47	C11	R1	7.05528243550119
47	C16	R1	7.10852445677817
47	C8	R1	7.4262647547021
47	C20	R1	7.40087943628218
47	C7	R1	7.51569983828404
48	C23	R1	7.21916852046216
48	C17	R1	7.10852445677817
48	C12	R1	7.33985000288462
48	C10	R1	7.54689445988764
48	C3	R1	7.2667865406949
48	C14	R1	7.12928301694497
48	C5	R1	7.33985000288462
48	C9	R1	7.49984588708321
48	C24	R1	7.22881869049588
48	C6	R1	7.43462822763672
48	C21	R1	7.67948009950545
48	C1	R1	7.07681559705083
48	C22	R1	7.17990909001493
48	C13	R1	7.15987133677839
48	C18	R1	7.32192809488736
48	C11	R1	7.10852445677817
48	C8	R1	7.15987133677839
48	C20	R1	7.35755200461808
48	C7	R1	7.57742882803575
49	C23	R1	7.59991284218713
49	C17	R1	7.33091687811462
49	C12	R1	7.54689445988764
49	C10	R1	7.4093909361377
49	C3	R1	7.53138146051631
49	C14	R1	7.11894107272351
49	C5	R1	7.4178525148859
49	C9	R1	7.25738784269265
49	C24	R1	7.33091687811462
49	C6	R1	7.4262647547021
49	C21	R1	7.51569983828404
49	C19	R1	7.5077946401987
49	C1	R1	7.54689445988764
49	C22	R1	7.21916852046216
49	C4	R1	7.37503943134692
49	C13	R1	7.11894107272351
49	C18	R1	7.21916852046216
49	C15	R1	7.39231742277876
49	C11	R1	7.36632221424582
49	C16	R1	6.75488750216347
49	C8	R1	7.32192809488736
49	C20	R1	7.27612440527424
49	C7	R1	7.35755200461808
50	C23	R1	7.28540221886225
50	C12	R1	7.07681559705083
50	C10	R1	7.31288295528436
50	C3	R1	7.48381577726426
50	C14	R1	7.23840473932508
50	C5	R1	7.22881869049588
50	C9	R1	7.11894107272351
50	C24	R1	7.12928301694497
50	C6	R1	7.21916852046216
50	C21	R1	7.04439411935845
50	C19	R1	7.35755200461808
50	C1	R1	7.02236781302845
50	C22	R1	7.36632221424582
50	C4	R1	7.15987133677839
50	C13	R1	7.4594316186373
50	C18	R1	6.95419631038687
50	C15	R1	7.08746284125034
50	C11	R1	7.02236781302845
50	C16	R1	7.24792751344359
50	C8	R1	7.2667865406949
50	C20	R1	7.2667865406949
50	C7	R1	7.10852445677817
51	C23	R1	7.43462822763672
51	C17	R1	7.467605550083
51	C12	R1	7.15987133677839
51	C10	R1	7.11894107272351
51	C3	R1	7.22881869049588
51	C14	R1	7.2667865406949
51	C5	R1	7.03342300153745
51	C9	R1	7.467605550083
51	C24	R1	7.4178525148859
51	C6	R1	7.29462074889163
51	C21	R1	7.13955135239879
51	C19	R1	7.33091687811462
51	C1	R1	7.35755200461808
51	C22	R1	7.16992500144231
51	C4	R1	7.467605550083
51	C13	R1	7.44294349584873
51	C18	R1	7.11894107272351
51	C15	R1	7.06608919045777
51	C11	R1	7.3037807481771
51	C16	R1	7.23840473932508
51	C8	R1	7.16992500144231
51	C20	R1	7.21916852046216
51	C7	R1	7.4093909361377
52	C23	R1	7.23840473932508
52	C17	R1	7.28540221886225
52	C12	R1	7.4262647547021
52	C10	R1	7.14974711950468
52	C3	R1	7.06608919045777
52	C14	R1	7.16992500144231
52	C5	R1	7.3037807481771
52	C9	R1	7.44294349584873
52	C6	R1	7.24792751344359
52	C19	R1	7.15987133677839
52	C1	R1	7.13955135239879
52	C13	R1	7.19967234483636
52	C15	R1	7
52	C11	R1	6.76818432477693
52	C16	R1	7.10852445677817
52	C8	R1	7.18982455888002
52	C20	R1	7.39231742277876
52	C7	R1	7.32192809488736
53	C23	R1	7.11894107272351
53	C17	R1	7.08746284125034
53	C12	R1	7.38370429247405
53	C10	R1	7.29462074889163
53	C3	R1	7.36632221424582
53	C14	R1	7.33985000288462
53	C5	R1	7.31288295528436
53	C9	R1	7.22881869049588
53	C24	R1	7.38370429247405
53	C6	R1	7.09803208296053
53	C21	R1	7.4093909361377
53	C19	R1	7.49185309632967
53	C1	R1	7.43462822763672
53	C4	R1	7.52356195605701
53	C13	R1	7.27612440527424
53	C18	R1	7.39231742277876
53	C8	R1	7.27612440527424
53	C20	R1	7.44294349584873
53	C7	R1	7.13955135239879
54	C23	R1	7.04439411935845
54	C17	R1	7.18982455888002
54	C12	R1	7.53915881110803
54	C10	R1	7.12928301694497
54	C3	R1	7.22881869049588
54	C14	R1	7.22881869049588
54	C5	R1	7.24792751344359
54	C9	R1	7.62935662007961
54	C24	R1	7.02236781302845
54	C6	R1	7.2667865406949
54	C21	R1	7.467605550083
54	C19	R1	7.23840473932508
54	C1	R1	7.22881869049588
54	C22	R1	7.4757334309664
54	C4	R1	7.28540221886225
54	C13	R1	7.55458885167764
54	C18	R1	7
54	C11	R1	7.38370429247405
54	C16	R1	6.94251450533924
54	C8	R1	7.33091687811462
54	C20	R1	7.27612440527424
54	C7	R1	7.04439411935845
55	C23	R1	7.28540221886225
55	C17	R1	7.40087943628218
55	C12	R1	7.3037807481771
55	C10	R1	7.58496250072116
55	C3	R1	7.2667865406949
55	C5	R1	7.43462822763672
55	C9	R1	6.88264304936184
55	C24	R1	7.51569983828404
55	C6	R1	7.34872815423108
55	C21	R1	7.33091687811462
55	C1	R1	7.02236781302845
55	C22	R1	7.12928301694497
55	C4	R1	7.4262647547021
55	C13	R1	7.29462074889163
55	C15	R1	7.4262647547021
55	C11	R1	7.07681559705083
55	C16	R1	7.2667865406949
55	C8	R1	7.08746284125034
55	C20	R1	7.36632221424582
55	C7	R1	7.23840473932508
56	C23	R1	7.20945336562895
56	C17	R1	7.4178525148859
56	C10	R1	7.31288295528436
56	C3	R1	6.98868468677217
56	C14	R1	7.51569983828404
56	C5	R1	7.27612440527424
56	C24	R1	7.4757334309664
56	C6	R1	7.32192809488736
56	C19	R1	7.2667865406949
56	C1	R1	7.5077946401987
56	C13	R1	7.27612440527424
56	C18	R1	7.09803208296053
56	C15	R1	7.29462074889163
56	C11	R1	6.90689059560852
56	C16	R1	6.84549005094437
56	C8	R1	7.39231742277876
56	C20	R1	7.24792751344359
56	C7	R1	7.21916852046216
57	C23	R1	7.36632221424582
57	C17	R1	7.40087943628218
57	C12	R1	7.2667865406949
57	C10	R1	7.37503943134692
57	C3	R1	7.56224242422107
57	C14	R1	7.34872815423108
57	C5	R1	7.49185309632967
57	C9	R1	7.09803208296053
57	C24	R1	7.29462074889163
57	C6	R1	7.24792751344359
57	C21	R1	7.59991284218713
57	C19	R1	7.56985560833095
57	C1	R1	7.27612440527424
57	C22	R1	7.07681559705083
57	C13	R1	7.16992500144231
57	C18	R1	7.14974711950468
57	C15	R1	7.04439411935845
57	C11	R1	7.13955135239879
57	C16	R1	7.10852445677817
57	C8	R1	7.53915881110803
57	C20	R1	7.34872815423108
57	C7	R1	7.36632221424582
58	C23	R1	7.09803208296053
58	C17	R1	7.27612440527424
58	C12	R1	7.72109918870719
58	C10	R1	7.08746284125034
58	C3	R1	7.40087943628218
58	C14	R1	7.04439411935845
58	C9	R1	7.37503943134692
58	C24	R1	6.85798099512757
58	C6	R1	7.28540221886225
58	C21	R1	7.22881869049588
58	C1	R1	7.4757334309664
58	C22	R1	7.20945336562895
58	C4	R1	7.22881869049588
58	C13	R1	7.6724253419715
58	C18	R1	6.82017896241519
58	C15	R1	7.27612440527424
58	C11	R1	7.04439411935845
58	C8	R1	7.27612440527424
58	C20	R1	7.14974711950468
58	C7	R1	7.33985000288462
59	C23	R1	7.25738784269265
59	C17	R1	7.11894107272351
59	C12	R1	7.27612440527424
59	C10	R1	7.29462074889163
59	C3	R1	6.97727992349992
59	C14	R1	7.27612440527424
59	C5	R1	7.3037807481771
59	C9	R1	7.467605550083
59	C24	R1	7.35755200461808
59	C6	R1	7.25738784269265
59	C21	R1	7.34872815423108
59	C22	R1	7.25738784269265
59	C4	R1	6.84549005094437
59	C13	R1	7.44294349584873
59	C18	R1	6.91886323727459
59	C11	R1	7.29462074889163
59	C16	R1	7.19967234483636
59	C20	R1	7.45121111183233
59	C7	R1	7.22881869049588
60	C23	R1	7.4093909361377
60	C17	R1	7.31288295528436
60	C12	R1	7.24792751344359
60	C10	R1	7.53915881110803
60	C3	R1	7.16992500144231
60	C14	R1	7.10852445677817
60	C5	R1	7.25738784269265
60	C9	R1	7.44294349584873
60	C24	R1	7.51569983828404
60	C6	R1	7.29462074889163
60	C21	R1	7.51569983828404
60	C19	R1	7.40087943628218
60	C1	R1	7.27612440527424
60	C22	R1	7.40087943628218
60	C4	R1	7.4093909361377
60	C13	R1	7.58496250072116
60	C15	R1	7.36632221424582
60	C11	R1	7.13955135239879
60	C16	R1	7.22881869049588
60	C8	R1	7.3037807481771
60	C20	R1	7.33985000288462
60	C7	R1	7.05528243550119
61	C23	R1	7.16992500144231
61	C12	R1	7.16992500144231
61	C10	R1	7.48381577726426
61	C3	R1	7.29462074889163
61	C14	R1	7.11894107272351
61	C5	R1	7.18982455888002
61	C9	R1	7.44294349584873
61	C24	R1	7.10852445677817
61	C6	R1	7.32192809488736
61	C21	R1	7.25738784269265
61	C19	R1	7.45121111183233
61	C1	R1	7.44294349584873
61	C22	R1	7.39231742277876
61	C13	R1	7.2667865406949
61	C18	R1	7.17990909001493
61	C16	R1	6.82017896241519
61	C8	R1	7.49984588708321
61	C20	R1	7.17990909001493
61	C7	R1	7.27612440527424
62	C23	R1	7.27612440527424
62	C17	R1	7.3037807481771
62	C12	R1	7.05528243550119
62	C10	R1	6.85798099512757
62	C3	R1	7.45121111183233
62	C14	R1	7.29462074889163
62	C5	R1	7.07681559705083
62	C9	R1	7.59991284218713
62	C24	R1	7.29462074889163
62	C6	R1	7.32192809488736
62	C21	R1	7.22881869049588
62	C19	R1	6.98868468677217
62	C1	R1	7.23840473932508
62	C22	R1	7.40087943628218
62	C4	R1	7.21916852046216
62	C11	R1	7.16992500144231
62	C16	R1	7.24792751344359
62	C8	R1	7.14974711950468
62	C20	R1	7.53915881110803
62	C7	R1	7.4594316186373
63	C17	R1	7.15987133677839
63	C12	R1	7.34872815423108
63	C10	R1	7.34872815423108
63	C3	R1	7.28540221886225
63	C14	R1	7.12928301694497
63	C5	R1	7.3037807481771
63	C9	R1	7.51569983828404
63	C24	R1	7.36632221424582
63	C6	R1	7.33985000288462
63	C21	R1	7
63	C19	R1	7.31288295528436
63	C1	R1	7.23840473932508
63	C22	R1	7.5077946401987
63	C4	R1	6.89481776330794
63	C13	R1	7.32192809488736
63	C18	R1	7.39231742277876
63	C15	R1	7.33985000288462
63	C11	R1	6.95419631038687
63	C16	R1	7.36632221424582
63	C8	R1	7.4757334309664
63	C20	R1	7.69348695749933
63	C7	R1	7.22881869049588
64	C17	R1	7.29462074889163
64	C12	R1	7.44294349584873
64	C10	R1	7.21916852046216
64	C3	R1	7.15987133677839
64	C14	R1	7.40087943628218
64	C5	R1	7.36632221424582
64	C9	R1	7.27612440527424
64	C24	R1	7.31288295528436
64	C6	R1	7.20945336562895
64	C21	R1	7.27612440527424
64	C19	R1	7.06608919045777
64	C1	R1	7.33091687811462
64	C22	R1	7.23840473932508
64	C4	R1	7.14974711950468
64	C13	R1	7.01122725542325
64	C18	R1	7.33985000288462
64	C15	R1	7.28540221886225
64	C11	R1	7.13955135239879
64	C16	R1	7.39231742277876
64	C8	R1	7.43462822763672
64	C20	R1	7.14974711950468
64	C7	R1	7.37503943134692
65	C23	R1	7.53138146051631
65	C17	R1	7.36632221424582
65	C12	R1	7.4093909361377
65	C3	R1	7.61470984411521
65	C14	R1	7.467605550083
65	C5	R1	7.35755200461808
65	C9	R1	7.60733031374961
65	C24	R1	7.08746284125034
65	C6	R1	7.21916852046216
65	C21	R1	7.49185309632967
65	C19	R1	7.17990909001493
65	C1	R1	7.21916852046216
65	C22	R1	7.16992500144231
65	C4	R1	7.06608919045777
65	C13	R1	7.04439411935845
65	C18	R1	7.17990909001493
65	C15	R1	7.35755200461808
65	C16	R1	7.24792751344359
65	C8	R1	7.24792751344359
65	C20	R1	7.4178525148859
65	C7	R1	7.33985000288462
66	C23	R1	7.5077946401987
66	C17	R1	7.39231742277876
66	C12	R1	7.4262647547021
66	C10	R1	7.4757334309664
66	C3	R1	7.25738784269265
66	C14	R1	7.39231742277876
66	C9	R1	7.54689445988764
66	C24	R1	7.11894107272351
66	C6	R1	7.28540221886225
66	C21	R1	7.65821148275179
66	C19	R1	7.38370429247405
66	C1	R1	7.32192809488736
66	C22	R1	7.37503943134692
66	C4	R1	7.3037807481771
66	C13	R1	7.32192809488736
66	C18	R1	6.91886323727459
66	C15	R1	6.93073733756289
66	C11	R1	6.97727992349992
66	C16	R1	6.98868468677217
66	C8	R1	7.35755200461808
66	C20	R1	7.07681559705083
66	C7	R1	7.38370429247405
67	C23	R1	7.36632221424582
67	C17	R1	7.43462822763672
67	C12	R1	7.16992500144231
67	C10	R1	6.97727992349992
67	C3	R1	7.39231742277876
67	C14	R1	7.24792751344359
67	C5	R1	7.38370429247405
67	C9	R1	7.16992500144231
67	C24	R1	7.49185309632967
67	C6	R1	7.12928301694497
67	C21	R1	7.22881869049588
67	C22	R1	7.38370429247405
67	C4	R1	7.03342300153745
67	C13	R1	7.17990909001493
67	C18	R1	7.10852445677817
67	C15	R1	7.02236781302845
67	C11	R1	7.36632221424582
67	C16	R1	7.24792751344359
67	C8	R1	7.69348695749933
67	C7	R1	7.12928301694497
68	C23	R1	7.06608919045777
68	C17	R1	7.25738784269265
68	C12	R1	7.33985000288462
68	C10	R1	7.25738784269265
68	C3	R1	7.40087943628218
68	C5	R1	7.43462822763672
68	C9	R1	7.45121111183233
68	C24	R1	7.36632221424582
68	C6	R1	7.22881869049588
68	C21	R1	7.4178525148859
68	C19	R1	7.4262647547021
68	C1	R1	7.03342300153745
68	C4	R1	7.33091687811462
68	C13	R1	7.27612440527424
68	C18	R1	6.94251450533924
68	C15	R1	7.08746284125034
68	C11	R1	6.94251450533924
68	C16	R1	7.38370429247405
68	C20	R1	7.17990909001493
69	C17	R1	7.49185309632967
69	C12	R1	7.64385618977472
69	C3	R1	7.56985560833095
69	C14	R1	7.03342300153745
69	C5	R1	7.27612440527424
69	C9	R1	7.40087943628218
69	C24	R1	7.21916852046216
69	C6	R1	7.31288295528436
69	C21	R1	7.17990909001493
69	C19	R1	7.23840473932508
69	C22	R1	7.43462822763672
69	C4	R1	7.10852445677817
69	C13	R1	7.39231742277876
69	C18	R1	7.19967234483636
69	C11	R1	7.08746284125034
69	C16	R1	7.20945336562895
69	C8	R1	7.10852445677817
69	C20	R1	7.03342300153745
69	C7	R1	7.15987133677839
70	C23	R1	7.29462074889163
70	C17	R1	7.10852445677817
70	C12	R1	7.48381577726426
70	C10	R1	7.21916852046216
70	C14	R1	7.467605550083
70	C5	R1	7.15987133677839
70	C9	R1	7.34872815423108
70	C24	R1	7.22881869049588
70	C6	R1	7.21916852046216
70	C21	R1	7.48381577726426
70	C19	R1	7.36632221424582
70	C1	R1	7.33091687811462
70	C22	R1	7.467605550083
70	C4	R1	7.32192809488736
70	C13	R1	7.37503943134692
70	C18	R1	7.37503943134692
70	C11	R1	7.17990909001493
70	C16	R1	7.25738784269265
70	C8	R1	7.17990909001493
70	C20	R1	7.44294349584873
71	C23	R1	7.4093909361377
71	C17	R1	6.88264304936184
71	C12	R1	7.37503943134692
71	C10	R1	7.35755200461808
71	C3	R1	7.24792751344359
71	C5	R1	7.4594316186373
71	C9	R1	6.98868468677217
71	C24	R1	7.57742882803575
71	C6	R1	7.23840473932508
71	C21	R1	7.62205181945638
71	C19	R1	7.18982455888002
71	C1	R1	7.467605550083
71	C22	R1	7.33985000288462
71	C13	R1	7.52356195605701
71	C18	R1	7.32192809488736
71	C15	R1	7.4262647547021
71	C11	R1	7.02236781302845
71	C16	R1	7.11894107272351
71	C8	R1	7.3037807481771
71	C20	R1	7.13955135239879
72	C23	R1	7.12928301694497
72	C17	R1	7.19967234483636
72	C12	R1	7.39231742277876
72	C10	R1	7.44294349584873
72	C3	R1	7.28540221886225
72	C14	R1	7.70735913208088
72	C5	R1	7.15987133677839
72	C24	R1	7.35755200461808
72	C6	R1	7.16992500144231
72	C21	R1	7.16992500144231
72	C19	R1	7.53915881110803
72	C1	R1	7.4594316186373
72	C22	R1	7.33985000288462
72	C4	R1	7
72	C18	R1	7.16992500144231
72	C15	R1	7
72	C11	R1	7.36632221424582
72	C16	R1	7.12928301694497
72	C8	R1	7.27612440527424
72	C7	R1	7.22881869049588
73	C17	R1	6.94251450533924
73	C12	R1	7.27612440527424
73	C10	R1	7.4093909361377
73	C3	R1	7.40087943628218
73	C14	R1	7.06608919045777
73	C5	R1	7.18982455888002
73	C9	R1	7.49984588708321
73	C24	R1	6.8703647195834
73	C6	R1	7.65105169117893
73	C21	R1	7.04439411935845
73	C19	R1	7.13955135239879
73	C1	R1	7.20945336562895
73	C22	R1	7.14974711950468
73	C4	R1	7.48381577726426
73	C13	R1	7.4093909361377
73	C18	R1	7.49984588708321
73	C15	R1	7.38370429247405
73	C11	R1	7.4757334309664
73	C16	R1	7.23840473932508
73	C8	R1	7.21916852046216
73	C20	R1	7.38370429247405
73	C7	R1	7.49984588708321
74	C23	R1	7.43462822763672
74	C17	R1	7.2667865406949
74	C12	R1	7.57742882803575
74	C10	R1	7.72109918870719
74	C3	R1	7.33091687811462
74	C14	R1	7.40087943628218
74	C5	R1	7.56224242422107
74	C9	R1	7.39231742277876
74	C24	R1	7.29462074889163
74	C6	R1	7.4093909361377
74	C21	R1	7.18982455888002
74	C19	R1	7.22881869049588
74	C1	R1	7.4093909361377
74	C22	R1	7.27612440527424
74	C4	R1	7.34872815423108
74	C13	R1	7.34872815423108
74	C18	R1	7.08746284125034
74	C15	R1	7.07681559705083
74	C11	R1	6.97727992349992
74	C16	R1	7.16992500144231
74	C8	R1	7.15987133677839
74	C7	R1	7.02236781302845
75	C23	R1	7.32192809488736
75	C17	R1	7.36632221424582
75	C12	R1	6.96578428466209
75	C10	R1	7.17990909001493
75	C3	R1	7.04439411935845
75	C14	R1	6.8703647195834
75	C5	R1	7.62205181945638
75	C9	R1	7.38370429247405
75	C24	R1	7.51569983828404
75	C6	R1	7.34872815423108
75	C21	R1	7.23840473932508
75	C19	R1	6.97727992349992
75	C22	R1	7.33091687811462
75	C4	R1	7.3037807481771
75	C13	R1	7.32192809488736
75	C18	R1	7.24792751344359
75	C15	R1	7.03342300153745
75	C11	R1	7.08746284125034
75	C16	R1	7.01122725542325
75	C8	R1	7.27612440527424
75	C20	R1	7.62935662007961
76	C23	R1	7.24792751344359
76	C17	R1	7.62205181945638
76	C12	R1	7.12928301694497
76	C3	R1	7.18982455888002
76	C14	R1	7.32192809488736
76	C5	R1	7.24792751344359
76	C24	R1	7.21916852046216
76	C6	R1	7.19967234483636
76	C21	R1	7.17990909001493
76	C19	R1	7.35755200461808
76	C1	R1	7.467605550083
76	C22	R1	7.19967234483636
76	C4	R1	7.27612440527424
76	C18	R1	7.10852445677817
76	C15	R1	7.27612440527424
76	C11	R1	6.97727992349992
76	C16	R1	7.09803208296053
76	C8	R1	7.12928301694497
76	C20	R1	7.51569983828404
76	C7	R1	7.21916852046216
77	C23	R1	7.40087943628218
77	C17	R1	6.97727992349992
77	C10	R1	7.09803208296053
77	C3	R1	7.28540221886225
77	C14	R1	7.04439411935845
77	C5	R1	7.35755200461808
77	C9	R1	7.21916852046216
77	C24	R1	7.35755200461808
77	C6	R1	7.58496250072116
77	C21	R1	7.40087943628218
77	C19	R1	7.31288295528436
77	C1	R1	7.24792751344359
77	C22	R1	7.19967234483636
77	C4	R1	6.90689059560852
77	C13	R1	7.4262647547021
77	C15	R1	7.33985000288462
77	C11	R1	7.31288295528436
77	C16	R1	6.97727992349992
77	C8	R1	7.33091687811462
77	C20	R1	6.94251450533924
77	C7	R1	7.34872815423108
78	C23	R1	7.19967234483636
78	C17	R1	7.34872815423108
78	C12	R1	7.18982455888002
78	C10	R1	7.07681559705083
78	C14	R1	7.07681559705083
78	C5	R1	7.4178525148859
78	C6	R1	7.53915881110803
78	C21	R1	7.48381577726426
78	C19	R1	7.56224242422107
78	C1	R1	7.29462074889163
78	C22	R1	7.33091687811462
78	C4	R1	7.05528243550119
78	C13	R1	7.04439411935845
78	C18	R1	7.15987133677839
78	C15	R1	7.31288295528436
78	C11	R1	7.04439411935845
78	C16	R1	7.06608919045777
78	C8	R1	7.39231742277876
78	C20	R1	7.22881869049588
78	C7	R1	7.01122725542325
79	C23	R1	7.25738784269265
79	C17	R1	7.4594316186373
79	C12	R1	7.53915881110803
79	C10	R1	7.15987133677839
79	C3	R1	7.3037807481771
79	C14	R1	7.31288295528436
79	C5	R1	7.14974711950468
79	C9	R1	7.19967234483636
79	C24	R1	7.21916852046216
79	C6	R1	7.37503943134692
79	C21	R1	7.39231742277876
79	C19	R1	7.31288295528436
79	C1	R1	7.4093909361377
79	C22	R1	7.52356195605701
79	C4	R1	7.10852445677817
79	C13	R1	7.44294349584873
79	C18	R1	6.95419631038687
79	C15	R1	7.3037807481771
79	C11	R1	7.17990909001493
79	C16	R1	7.27612440527424
79	C8	R1	7.36632221424582
79	C20	R1	7.24792751344359
79	C7	R1	7.37503943134692
80	C23	R1	7.38370429247405
80	C17	R1	7.17990909001493
80	C12	R1	7.14974711950468
80	C10	R1	7.35755200461808
80	C3	R1	7.58496250072116
80	C14	R1	7.18982455888002
80	C9	R1	7.03342300153745
80	C24	R1	7.33091687811462
80	C21	R1	7.33091687811462
80	C19	R1	7.21916852046216
80	C1	R1	7.17990909001493
80	C22	R1	7.25738784269265
80	C4	R1	7.53915881110803
80	C13	R1	7.2667865406949
80	C18	R1	7.27612440527424
80	C15	R1	7.11894107272351
80	C11	R1	7.17990909001493
80	C16	R1	6.97727992349992
80	C8	R1	7.4093909361377
80	C7	R1	7.18982455888002
81	C23	R1	7.44294349584873
81	C17	R1	7.38370429247405
81	C12	R1	7.57742882803575
81	C3	R1	6.90689059560852
81	C14	R1	7.21916852046216
81	C5	R1	7.15987133677839
81	C9	R1	7.23840473932508
81	C24	R1	7.35755200461808
81	C6	R1	7.33985000288462
81	C21	R1	7.10852445677817
81	C1	R1	7.37503943134692
81	C22	R1	7.20945336562895
81	C4	R1	7.4757334309664
81	C13	R1	7.53915881110803
81	C18	R1	7.05528243550119
81	C15	R1	7.10852445677817
81	C11	R1	7.28540221886225
81	C16	R1	7.23840473932508
81	C8	R1	7.12928301694497
81	C20	R1	7.4594316186373
82	C23	R1	7.44294349584873
82	C17	R1	7.4262647547021
82	C12	R1	7.32192809488736
82	C10	R1	7.39231742277876
82	C3	R1	7.01122725542325
82	C14	R1	7.38370429247405
82	C5	R1	7.16992500144231
82	C9	R1	7.51569983828404
82	C24	R1	7.17990909001493
82	C6	R1	7.37503943134692
82	C21	R1	7.35755200461808
82	C19	R1	7.16992500144231
82	C1	R1	7.4757334309664
82	C22	R1	7.12928301694497
82	C4	R1	7.20945336562895
82	C13	R1	7.36632221424582
82	C18	R1	6.95419631038687
82	C15	R1	6.95419631038687
82	C11	R1	6.95419631038687
82	C16	R1	7.09803208296053
82	C8	R1	7.53915881110803
82	C20	R1	7.4757334309664
82	C7	R1	7.4262647547021
83	C23	R1	7.32192809488736
83	C17	R1	7.33985000288462
83	C12	R1	7.20945336562895
83	C10	R1	7.33091687811462
83	C3	R1	7.19967234483636
83	C14	R1	7.2667865406949
83	C5	R1	7.45121111183233
83	C9	R1	7.467605550083
83	C24	R1	7.23840473932508
83	C6	R1	7.4757334309664
83	C21	R1	7.2667865406949
83	C19	R1	7.18982455888002
83	C1	R1	7.27612440527424
83	C22	R1	7.38370429247405
83	C4	R1	7.2667865406949
83	C13	R1	7.14974711950468
83	C18	R1	7.31288295528436
83	C15	R1	7.40087943628218
83	C11	R1	7.01122725542325
83	C16	R1	7.03342300153745
83	C8	R1	7.34872815423108
83	C7	R1	7.36632221424582
84	C23	R1	6.88264304936184
84	C17	R1	7.31288295528436
84	C12	R1	7.27612440527424
84	C10	R1	7.60733031374961
84	C3	R1	7.10852445677817
84	C14	R1	7.16992500144231
84	C5	R1	7.54689445988764
84	C9	R1	7.10852445677817
84	C24	R1	6.88264304936184
84	C6	R1	7.4262647547021
84	C21	R1	7.28540221886225
84	C19	R1	7.36632221424582
84	C1	R1	7.23840473932508
84	C22	R1	7.25738784269265
84	C4	R1	7.467605550083
84	C18	R1	6.91886323727459
84	C15	R1	7.22881869049588
84	C11	R1	7.4093909361377
84	C16	R1	7.4178525148859
84	C8	R1	7.53138146051631
84	C7	R1	7.27612440527424
85	C23	R1	7.4093909361377
85	C17	R1	7.35755200461808
85	C12	R1	7.4093909361377
85	C3	R1	7.49185309632967
85	C14	R1	7.38370429247405
85	C5	R1	7.53138146051631
85	C9	R1	7.4093909361377
85	C24	R1	7.16992500144231
85	C6	R1	7.27612440527424
85	C19	R1	7.52356195605701
85	C1	R1	7.34872815423108
85	C22	R1	7.4757334309664
85	C4	R1	6.90689059560852
85	C18	R1	7.05528243550119
85	C15	R1	6.94251450533924
85	C11	R1	7.17990909001493
85	C16	R1	6.96578428466209
85	C20	R1	7.10852445677817
85	C7	R1	7.34872815423108
86	C23	R1	7.32192809488736
86	C17	R1	7.58496250072116
86	C12	R1	6.93073733756289
86	C10	R1	7.65821148275179
86	C3	R1	7.467605550083
86	C14	R1	7.53915881110803
86	C5	R1	6.98868468677217
86	C9	R1	7.40087943628218
86	C24	R1	7.01122725542325
86	C6	R1	7.25738784269265
86	C21	R1	6.79441586635011
86	C19	R1	7.2667865406949
86	C1	R1	7.39231742277876
86	C22	R1	7.40087943628218
86	C4	R1	7.49185309632967
86	C13	R1	7.59245703726808
86	C18	R1	7.03342300153745
86	C15	R1	6.97727992349992
86	C16	R1	7.33985000288462
86	C8	R1	7.24792751344359
86	C20	R1	7.18982455888002
86	C7	R1	7.49984588708321
87	C23	R1	7.23840473932508
87	C17	R1	7.2667865406949
87	C12	R1	7.32192809488736
87	C10	R1	7.16992500144231
87	C3	R1	7.40087943628218
87	C14	R1	7.27612440527424
87	C5	R1	7.04439411935845
87	C9	R1	7.2667865406949
87	C24	R1	7.12928301694497
87	C6	R1	7.3037807481771
87	C21	R1	7.4594316186373
87	C19	R1	7.14974711950468
87	C1	R1	7.24792751344359
87	C22	R1	7.3037807481771
87	C4	R1	7.32192809488736
87	C13	R1	7.4178525148859
87	C18	R1	7.12928301694497
87	C15	R1	7.4093909361377
87	C11	R1	7.18982455888002
87	C16	R1	7.32192809488736
87	C8	R1	7.16992500144231
87	C7	R1	7.15987133677839
88	C17	R1	7.29462074889163
88	C12	R1	7.31288295528436
88	C3	R1	7.02236781302845
88	C14	R1	7.4093909361377
88	C5	R1	7.29462074889163
88	C9	R1	7.54689445988764
88	C24	R1	7.27612440527424
88	C6	R1	7.4594316186373
88	C21	R1	7.01122725542325
88	C22	R1	7.29462074889163
88	C4	R1	7.10852445677817
88	C13	R1	7.17990909001493
88	C18	R1	6.82017896241519
88	C15	R1	7.16992500144231
88	C11	R1	7.4178525148859
88	C16	R1	7.07681559705083
88	C8	R1	7.4594316186373
88	C20	R1	7.38370429247405
88	C7	R1	7.35755200461808
89	C23	R1	7.24792751344359
89	C17	R1	7.06608919045777
89	C12	R1	7.11894107272351
89	C10	R1	7.23840473932508
89	C3	R1	7.40087943628218
89	C14	R1	7.12928301694497
89	C5	R1	7.51569983828404
89	C9	R1	7.22881869049588
89	C6	R1	7.45121111183233
89	C21	R1	7.19967234483636
89	C19	R1	7.25738784269265
89	C1	R1	7.12928301694497
89	C22	R1	7.33985000288462
89	C4	R1	7.31288295528436
89	C13	R1	7.33091687811462
89	C18	R1	7.14974711950468
89	C15	R1	7.28540221886225
89	C16	R1	6.84549005094437
89	C8	R1	7.4262647547021
89	C20	R1	7.38370429247405
89	C7	R1	7.13955135239879
90	C23	R1	7.4093909361377
90	C17	R1	7.63662462054365
90	C12	R1	7.20945336562895
90	C3	R1	7.31288295528436
90	C14	R1	7.38370429247405
90	C5	R1	7.49185309632967
90	C9	R1	7.23840473932508
90	C24	R1	7.56985560833095
90	C6	R1	7.33985000288462
90	C21	R1	6.97727992349992
90	C19	R1	7.4757334309664
90	C1	R1	7.25738784269265
90	C4	R1	7.16992500144231
90	C13	R1	7.31288295528436
90	C18	R1	6.90689059560852
90	C15	R1	7.08746284125034
90	C11	R1	7.25738784269265
90	C16	R1	7.32192809488736
90	C8	R1	7.09803208296053
90	C20	R1	7.37503943134692
90	C7	R1	7.04439411935845
91	C23	R1	7.43462822763672
91	C17	R1	7.10852445677817
91	C12	R1	7.4178525148859
91	C10	R1	7.23840473932508
91	C3	R1	7.37503943134692
91	C14	R1	7.03342300153745
91	C5	R1	7.19967234483636
91	C9	R1	7.31288295528436
91	C24	R1	7.54689445988764
91	C6	R1	7.56985560833095
91	C21	R1	7.23840473932508
91	C19	R1	7.4093909361377
91	C22	R1	7.4093909361377
91	C4	R1	7.22881869049588
91	C13	R1	7.23840473932508
91	C18	R1	7.09803208296053
91	C15	R1	6.90689059560852
91	C11	R1	6.98868468677217
91	C8	R1	7.25738784269265
91	C20	R1	7.4594316186373
91	C7	R1	7.19967234483636
92	C23	R1	7.37503943134692
92	C17	R1	7.4262647547021
92	C12	R1	7.35755200461808
92	C3	R1	7.33985000288462
92	C14	R1	6.97727992349992
92	C9	R1	7.28540221886225
92	C24	R1	7.53138146051631
92	C6	R1	6.90689059560852
92	C21	R1	6.90689059560852
92	C19	R1	7.38370429247405
92	C1	R1	7.40087943628218
92	C22	R1	7.45121111183233
92	C4	R1	7.09803208296053
92	C13	R1	7.49185309632967
92	C18	R1	7.17990909001493
92	C15	R1	7.10852445677817
92	C11	R1	7.28540221886225
92	C16	R1	7.13955135239879
92	C8	R1	7.45121111183233
92	C20	R1	7.20945336562895
92	C7	R1	7.39231742277876
93	C23	R1	6.89481776330794
93	C10	R1	7.03342300153745
93	C3	R1	7.467605550083
93	C14	R1	7.37503943134692
93	C5	R1	7.4093909361377
93	C24	R1	7.16992500144231
93	C6	R1	7.03342300153745
93	C21	R1	7.37503943134692
93	C1	R1	7.24792751344359
93	C22	R1	7.27612440527424
93	C4	R1	7.70043971814109
93	C13	R1	7.10852445677817
93	C18	R1	7.35755200461808
93	C15	R1	7.4757334309664
93	C16	R1	7.24792751344359
93	C8	R1	7.20945336562895
93	C7	R1	7.36632221424582
94	C23	R1	7.02236781302845
94	C17	R1	7.10852445677817
94	C12	R1	7.4757334309664
94	C3	R1	7.36632221424582
94	C14	R1	7.33091687811462
94	C9	R1	7.31288295528436
94	C6	R1	7.2667865406949
94	C21	R1	7.18982455888002
94	C19	R1	7.3037807481771
94	C1	R1	7.44294349584873
94	C22	R1	7.18982455888002
94	C4	R1	7.08746284125034
94	C13	R1	7.19967234483636
94	C18	R1	7.17990909001493
94	C15	R1	7.15987133677839
94	C11	R1	7.23840473932508
94	C16	R1	7.04439411935845
94	C8	R1	7.27612440527424
94	C20	R1	7.40087943628218
94	C7	R1	7.29462074889163
95	C23	R1	6.95419631038687
95	C12	R1	7.35755200461808
95	C10	R1	7.35755200461808
95	C3	R1	7.20945336562895
95	C14	R1	7.40087943628218
95	C5	R1	7.43462822763672
95	C9	R1	7.60733031374961
95	C24	R1	7.39231742277876
95	C6	R1	7.14974711950468
95	C21	R1	7.43462822763672
95	C19	R1	7.14974711950468
95	C1	R1	7.38370429247405
95	C22	R1	7.4262647547021
95	C4	R1	7.18982455888002
95	C13	R1	7.4594316186373
95	C15	R1	6.82017896241519
95	C11	R1	7.467605550083
95	C16	R1	7.13955135239879
95	C8	R1	7.11894107272351
95	C20	R1	7.4262647547021
95	C7	R1	7.20945336562895
96	C23	R1	7.2667865406949
96	C17	R1	7.20945336562895
96	C14	R1	6.96578428466209
96	C5	R1	7.4178525148859
96	C9	R1	7.34872815423108
96	C24	R1	7.39231742277876
96	C6	R1	7.27612440527424
96	C21	R1	7.40087943628218
96	C19	R1	7.31288295528436
96	C1	R1	7.3037807481771
96	C4	R1	7.20945336562895
96	C18	R1	7.32192809488736
96	C15	R1	7.17990909001493
96	C11	R1	7.19967234483636
96	C16	R1	6.78135971352466
96	C8	R1	7.31288295528436
96	C20	R1	7.467605550083
96	C7	R1	7.36632221424582
97	C17	R1	7.13955135239879
97	C12	R1	7.27612440527424
97	C10	R1	7.07681559705083
97	C3	R1	7.4093909361377
97	C14	R1	7.12928301694497
97	C5	R1	7.23840473932508
97	C9	R1	7.35755200461808
97	C24	R1	7.45121111183233
97	C6	R1	7.01122725542325
97	C21	R1	7.24792751344359
97	C19	R1	7.23840473932508
[truncated: 14,621 more rows]
